# Supplementary material for: Music-induced emotion flow modeling by ENMI Network
Source: PLoS One. 2024 Oct 21;19(10):e0297712. doi: 10.1371/journal.pone.0297712 (PMC11493256; doi:10.1371/journal.pone.0297712)
Supplement: S1 File — (ZIP) [file pone.0297712.s001.zip]

Archive with 147 entries (137 files):
- minimal dataset/
- minimal dataset/Augmented dataset/
- minimal dataset/Augmented dataset/Dimension label/
- minimal dataset/Augmented dataset/Dimension label/arousal_cont_average.csv
- minimal dataset/Augmented dataset/Dimension label/valence_cont_average.csv
- minimal dataset/Augmented dataset/Music features/
- minimal dataset/Augmented dataset/Music features/chroma_dim_0.csv
- minimal dataset/Augmented dataset/Music features/chroma_dim_1.csv
- minimal dataset/Augmented dataset/Music features/chroma_dim_10.csv
- minimal dataset/Augmented dataset/Music features/chroma_dim_11.csv
- minimal dataset/Augmented dataset/Music features/chroma_dim_2.csv
- minimal dataset/Augmented dataset/Music features/chroma_dim_3.csv
- minimal dataset/Augmented dataset/Music features/chroma_dim_4.csv
- minimal dataset/Augmented dataset/Music features/chroma_dim_5.csv
- minimal dataset/Augmented dataset/Music features/chroma_dim_6.csv
- minimal dataset/Augmented dataset/Music features/chroma_dim_7.csv
- minimal dataset/Augmented dataset/Music features/chroma_dim_8.csv
- minimal dataset/Augmented dataset/Music features/chroma_dim_9.csv
- minimal dataset/Augmented dataset/Music features/contrast_features.csv
- minimal dataset/Augmented dataset/Music features/feature_1.csv
- minimal dataset/Augmented dataset/Music features/feature_10.csv
- minimal dataset/Augmented dataset/Music features/feature_2.csv
- minimal dataset/Augmented dataset/Music features/feature_3.csv
- minimal dataset/Augmented dataset/Music features/feature_4.csv
- minimal dataset/Augmented dataset/Music features/feature_5.csv
- minimal dataset/Augmented dataset/Music features/feature_6.csv
- minimal dataset/Augmented dataset/Music features/feature_7.csv
- minimal dataset/Augmented dataset/Music features/feature_8.csv
- minimal dataset/Augmented dataset/Music features/feature_9.csv
- minimal dataset/Augmented dataset/Music features/mfcc_1.csv
- minimal dataset/Augmented dataset/Music features/mfcc_10.csv
- minimal dataset/Augmented dataset/Music features/mfcc_11.csv
- minimal dataset/Augmented dataset/Music features/mfcc_12.csv
- minimal dataset/Augmented dataset/Music features/mfcc_13.csv
- minimal dataset/Augmented dataset/Music features/mfcc_2.csv
- minimal dataset/Augmented dataset/Music features/mfcc_3.csv
- minimal dataset/Augmented dataset/Music features/mfcc_4.csv
- minimal dataset/Augmented dataset/Music features/mfcc_5.csv
- minimal dataset/Augmented dataset/Music features/mfcc_6.csv
- minimal dataset/Augmented dataset/Music features/mfcc_7.csv
- minimal dataset/Augmented dataset/Music features/mfcc_8.csv
- minimal dataset/Augmented dataset/Music features/mfcc_9.csv
- minimal dataset/Augmented dataset/Music features/roughness_features.csv
- minimal dataset/Augmented dataset/Music features/spectral_bandwidth_features.csv
- minimal dataset/Augmented dataset/Music features/spectral_centroid_features.csv
- minimal dataset/Augmented dataset/Music features/spectral_flatness_features.csv
- minimal dataset/Augmented dataset/Music features/tempogram_features.csv
- minimal dataset/Augmented dataset/Music features/tonnetz_features.csv
- minimal dataset/Augmented dataset/Music features/zero_crossing_rate_features.csv
- minimal dataset/DEAM dataset/
- minimal dataset/DEAM dataset/Dimension label/
- minimal dataset/DEAM dataset/Dimension label/arousal_cont_average.csv
- minimal dataset/DEAM dataset/Dimension label/valence_cont_average.csv
- minimal dataset/DEAM dataset/Explanation.txt
- minimal dataset/DEAM dataset/Music features/
- minimal dataset/DEAM dataset/Music features/chroma_dim_0.csv
- minimal dataset/DEAM dataset/Music features/chroma_dim_1.csv
- minimal dataset/DEAM dataset/Music features/chroma_dim_10.csv
- minimal dataset/DEAM dataset/Music features/chroma_dim_11.csv
- minimal dataset/DEAM dataset/Music features/chroma_dim_2.csv
- minimal dataset/DEAM dataset/Music features/chroma_dim_3.csv
- minimal dataset/DEAM dataset/Music features/chroma_dim_4.csv
- minimal dataset/DEAM dataset/Music features/chroma_dim_5.csv
- minimal dataset/DEAM dataset/Music features/chroma_dim_6.csv
- minimal dataset/DEAM dataset/Music features/chroma_dim_7.csv
- minimal dataset/DEAM dataset/Music features/chroma_dim_8.csv
- minimal dataset/DEAM dataset/Music features/chroma_dim_9.csv
- minimal dataset/DEAM dataset/Music features/contrast_features.csv
- minimal dataset/DEAM dataset/Music features/feature_1.csv
- minimal dataset/DEAM dataset/Music features/feature_10.csv
- minimal dataset/DEAM dataset/Music features/feature_2.csv
- minimal dataset/DEAM dataset/Music features/feature_3.csv
- minimal dataset/DEAM dataset/Music features/feature_4.csv
- minimal dataset/DEAM dataset/Music features/feature_5.csv
- minimal dataset/DEAM dataset/Music features/feature_6.csv
- minimal dataset/DEAM dataset/Music features/feature_7.csv
- minimal dataset/DEAM dataset/Music features/feature_8.csv
- minimal dataset/DEAM dataset/Music features/feature_9.csv
- minimal dataset/DEAM dataset/Music features/mfcc_1.csv
- minimal dataset/DEAM dataset/Music features/mfcc_10.csv
- minimal dataset/DEAM dataset/Music features/mfcc_11.csv
- minimal dataset/DEAM dataset/Music features/mfcc_12.csv
- minimal dataset/DEAM dataset/Music features/mfcc_13.csv
- minimal dataset/DEAM dataset/Music features/mfcc_2.csv
- minimal dataset/DEAM dataset/Music features/mfcc_3.csv
- minimal dataset/DEAM dataset/Music features/mfcc_4.csv
- minimal dataset/DEAM dataset/Music features/mfcc_5.csv
- minimal dataset/DEAM dataset/Music features/mfcc_6.csv
- minimal dataset/DEAM dataset/Music features/mfcc_7.csv
- minimal dataset/DEAM dataset/Music features/mfcc_8.csv
- minimal dataset/DEAM dataset/Music features/mfcc_9.csv
- minimal dataset/DEAM dataset/Music features/roughness_features.csv
- minimal dataset/DEAM dataset/Music features/spectral_bandwidth_features.csv
- minimal dataset/DEAM dataset/Music features/spectral_centroid_features.csv
- minimal dataset/DEAM dataset/Music features/spectral_flatness_features.csv
- minimal dataset/DEAM dataset/Music features/tempogram_features.csv
- minimal dataset/DEAM dataset/Music features/tonnetz_features.csv
- minimal dataset/DEAM dataset/Music features/zero_crossing_rate_features.csv
- minimal dataset/Emomusic dataset/
- minimal dataset/Emomusic dataset/Dimension label/
- minimal dataset/Emomusic dataset/Dimension label/arousal_cont_average.csv
- minimal dataset/Emomusic dataset/Dimension label/valence_cont_average.csv
- minimal dataset/Emomusic dataset/Explanation.txt
- minimal dataset/Emomusic dataset/Music features/
- minimal dataset/Emomusic dataset/Music features/contrast_features.csv
- minimal dataset/Emomusic dataset/Music features/feature_1.csv
- minimal dataset/Emomusic dataset/Music features/feature_10.csv
- minimal dataset/Emomusic dataset/Music features/feature_2.csv
- minimal dataset/Emomusic dataset/Music features/feature_3.csv
- minimal dataset/Emomusic dataset/Music features/feature_4.csv
- minimal dataset/Emomusic dataset/Music features/feature_5.csv
- minimal dataset/Emomusic dataset/Music features/feature_6.csv
- minimal dataset/Emomusic dataset/Music features/feature_7.csv
- minimal dataset/Emomusic dataset/Music features/feature_8.csv
- minimal dataset/Emomusic dataset/Music features/feature_9.csv
- minimal dataset/Emomusic dataset/Music features/mfcc_1.csv
- minimal dataset/Emomusic dataset/Music features/mfcc_10.csv
- minimal dataset/Emomusic dataset/Music features/mfcc_11.csv
- minimal dataset/Emomusic dataset/Music features/mfcc_12.csv
- minimal dataset/Emomusic dataset/Music features/mfcc_13.csv
- minimal dataset/Emomusic dataset/Music features/mfcc_2.csv
- minimal dataset/Emomusic dataset/Music features/mfcc_3.csv
- minimal dataset/Emomusic dataset/Music features/mfcc_4.csv
- minimal dataset/Emomusic dataset/Music features/mfcc_5.csv
- minimal dataset/Emomusic dataset/Music features/mfcc_6.csv
- minimal dataset/Emomusic dataset/Music features/mfcc_7.csv
- minimal dataset/Emomusic dataset/Music features/mfcc_8.csv
- minimal dataset/Emomusic dataset/Music features/mfcc_9.csv
- minimal dataset/Emomusic dataset/Music features/roughness_features.csv
- minimal dataset/Emomusic dataset/Music features/spectral_bandwidth_features.csv
- minimal dataset/Emomusic dataset/Music features/spectral_centroid_features.csv
- minimal dataset/Emomusic dataset/Music features/spectral_flatness_features.csv
- minimal dataset/Emomusic dataset/Music features/tempogram_features.csv
- minimal dataset/Emomusic dataset/Music features/tonnetz_features.csv
- minimal dataset/Emomusic dataset/Music features/zero_crossing_rate_features.csv
- minimal dataset/Emomusic dataset/Music features/十二平均律-1.csv
- minimal dataset/Emomusic dataset/Music features/十二平均律-10.csv
- minimal dataset/Emomusic dataset/Music features/十二平均律-11.csv
- minimal dataset/Emomusic dataset/Music features/十二平均律-12.csv
- minimal dataset/Emomusic dataset/Music features/十二平均律-2.csv
- minimal dataset/Emomusic dataset/Music features/十二平均律-3.csv
- minimal dataset/Emomusic dataset/Music features/十二平均律-4.csv
- minimal dataset/Emomusic dataset/Music features/十二平均律-5.csv
- minimal dataset/Emomusic dataset/Music features/十二平均律-6.csv
- minimal dataset/Emomusic dataset/Music features/十二平均律-7.csv
- minimal dataset/Emomusic dataset/Music features/十二平均律-8.csv
- minimal dataset/Emomusic dataset/Music features/十二平均律-9.csv
