# Supplementary material for: Music-induced emotion flow modeling by ENMI Network
Source: PLoS One. 2024 Oct 21;19(10):e0297712. doi: 10.1371/journal.pone.0297712 (PMC11493256; doi:10.1371/journal.pone.0297712)
Supplement: S1 File — (ZIP) [file pone.0297712.s001.zip › minimal dataset/Augmented dataset/Dimension label/arousal_cont_average.csv]

song_id	sample_15000ms	sample_15500ms	sample_16000ms	sample_16500ms	sample_17000ms	sample_17500ms	sample_18000ms	sample_18500ms	sample_19000ms	sample_19500ms	sample_20000ms	sample_20500ms	sample_21000ms	sample_21500ms	sample_22000ms	sample_22500ms	sample_23000ms	sample_23500ms	sample_24000ms	sample_24500ms	sample_25000ms	sample_25500ms	sample_26000ms	sample_26500ms	sample_27000ms	sample_27500ms	sample_28000ms	sample_28500ms	sample_29000ms	sample_29500ms	sample_30000ms	sample_30500ms	sample_31000ms	sample_31500ms	sample_32000ms	sample_32500ms	sample_33000ms	sample_33500ms	sample_34000ms	sample_34500ms	sample_35000ms	sample_35500ms	sample_36000ms	sample_36500ms	sample_37000ms	sample_37500ms	sample_38000ms	sample_38500ms	sample_39000ms
¸ßË¹°×ÔëÉù´¦Àí (1).mp3	-0.109387732	-0.11494273	-0.116413684	-0.118614488	-0.126458086	-0.133199928	-0.136856707	-0.144714025	-0.138986549	-0.137603644	-0.138576579	-0.140524389	-0.144349491	-0.15036735	-0.152447529	-0.153496315	-0.155345205	-0.153443736	-0.147348982	-0.146430596	-0.143976155	-0.141599939	-0.14072578	-0.1406877	-0.139948583	-0.1472838	-0.157787117	-0.164250991	-0.168295528	-0.164519155	-0.157691349	-0.153777279	-0.207366522	-0.253385155	-0.25674299	-0.2542187	-0.252782873	-0.258114366	-0.263374049	-0.270177981	-0.2720353	-0.267795396	-0.262616697	-0.26157249	-0.261160485	-0.258945042	-0.26211097	-0.26105161	-0.256468616
¸ßË¹°×ÔëÉù´¦Àí (2).mp3	-0.11084673	-0.123973926	-0.131103787	-0.135956985	-0.140776714	-0.1446644	-0.163118406	-0.165217604	-0.158858698	-0.156783065	-0.160081949	-0.169373808	-0.165857406	-0.164108136	-0.161764679	-0.162446035	-0.170078913	-0.168090433	-0.164871317	-0.161530161	-0.161726243	-0.171526253	-0.17279593	-0.172408796	-0.169303906	-0.172702119	-0.174472462	-0.168315935	-0.16676077	-0.164219587	-0.164255038	-0.17486676	-0.181806549	-0.181194349	-0.185402534	-0.183284859	-0.195657022	-0.204604724	-0.20149638	-0.200206965	-0.199741104	-0.215121489	-0.223772603	-0.229498522	-0.235221818	-0.241271876	-0.246205196	-0.253426482	-0.256364535
¸ßË¹°×ÔëÉù´¦Àí (3).mp3	0.222327863	0.179447566	0.178389088	0.184057315	0.176042761	0.178719904	0.176345198	0.17579312	0.176154981	0.176605232	0.180138308	0.176361263	0.16887726	0.171422702	0.169539415	0.168494122	0.169783094	0.173216825	0.164226706	0.165260242	0.172209736	0.177908417	0.185147052	0.215622473	0.256678451	0.263117239	0.246702434	0.243829784	0.24854572	0.249932044	0.262920571	0.260945374	0.271850043	0.265925401	0.274904664	0.270707818	0.282363449	0.281385779	0.282713502	0.278853782	0.302644635	0.29550301	0.295633054	0.294176558	0.307457589	0.315198563	0.309677881	0.307304149	0.306245658
¸ßË¹°×ÔëÉù´¦Àí (4).mp3	-0.255612742	-0.251577909	-0.2519566	-0.251123061	-0.250762321	-0.2519565	-0.2519565	-0.2519565	-0.2519565	-0.2519565	-0.250847072	-0.247443712	-0.242064589	-0.241087	-0.241087	-0.241087	-0.23896175	-0.2397826	-0.2376087	-0.2376087	-0.2376087	-0.2376087	-0.236710487	-0.2358696	-0.2358696	-0.2358696	-0.234920857	-0.232772534	-0.2302174	-0.230181595	-0.2267392	-0.2267392	-0.22761757	-0.228476095	-0.226737335	-0.22456601	-0.2223914	-0.220231254	-0.224295747	-0.234853308	-0.23874317	-0.2393478	-0.238913052	-0.231929021	-0.232799883	-0.2328261	-0.232010499	-0.230244809	-0.229087746
¸ßË¹°×ÔëÉù´¦Àí (5).mp3	0.464232871	0.460787984	0.460990448	0.461045691	0.45723876	0.465701332	0.471808238	0.469918329	0.473375709	0.470050162	0.464497357	0.471904048	0.477970193	0.449070071	0.403072659	0.394003761	0.398358325	0.393432268	0.392229979	0.38615004	0.385555034	0.384041465	0.385499475	0.38137432	0.377776627	0.370105951	0.346994441	0.349431878	0.351036031	0.342569666	0.343067636	0.346314346	0.341944653	0.339297563	0.336535333	0.331993165	0.332120956	0.333513402	0.326967437	0.325431171	0.326776426	0.326238044	0.324212204	0.329853095	0.330194555	0.331782038	0.331160913	0.331735759	0.332561493
¸ßË¹°×ÔëÉù´¦Àí (6).mp3	-0.138132769	-0.136935299	-0.140470172	-0.138988089	-0.138146505	-0.14075239	-0.140851037	-0.138512439	-0.140281331	-0.125733493	-0.122031638	-0.125407619	-0.137918225	-0.140645187	-0.140938422	-0.141906166	-0.140921558	-0.142273713	-0.142974426	-0.143438247	-0.138674425	-0.130721611	-0.127777742	-0.1265217	-0.126126046	-0.122663391	-0.1191304	-0.117786154	-0.11497818	-0.112737904	-0.112010481	-0.111634546	-0.111133783	-0.110864657	-0.11002516	-0.107805537	-0.105283613	-0.103533699	-0.104310126	-0.104650227	-0.108994757	-0.11810501	-0.124374173	-0.125461502	-0.130257249	-0.134755526	-0.1360868	-0.13639031	-0.139026648
¸ßË¹°×ÔëÉù´¦Àí (7).mp3	-0.129006236	-0.132930261	-0.138652105	-0.139500396	-0.142656254	-0.151036026	-0.156879547	-0.150730432	-0.159735892	-0.151489257	-0.146070294	-0.146194242	-0.159052595	-0.163348273	-0.179090839	-0.183918827	-0.183715031	-0.188859991	-0.188853832	-0.186446649	-0.183435558	-0.180090584	-0.174316578	-0.165772259	-0.172995768	-0.176319336	-0.171517364	-0.16307825	-0.163835912	-0.163971956	-0.169435263	-0.177515601	-0.18853786	-0.179774579	-0.171713387	-0.176404715	-0.179868061	-0.179768685	-0.177902492	-0.179584527	-0.197295545	-0.199521121	-0.186924163	-0.173988665	-0.179667921	-0.169546687	-0.174726222	-0.182263822	-0.182023928
¸ßË¹°×ÔëÉù´¦Àí (8).mp3	0.222141441	0.224872036	0.2307326	0.231652253	0.233456033	0.23291116	0.230096372	0.230826127	0.240752422	0.252763003	0.256130066	0.2515955	0.2515955	0.241879443	0.247035507	0.25022098	0.265240413	0.270919678	0.26559047	0.275548428	0.281932335	0.280474287	0.274757578	0.280825052	0.284774721	0.286719551	0.28372947	0.282754701	0.28449682	0.293476953	0.295418141	0.302502368	0.310332732	0.310127588	0.3089584	0.309351653	0.3007716	0.295939418	0.298353004	0.298985477	0.303828778	0.318427835	0.322957799	0.320925138	0.3172069	0.321071799	0.325065115	0.330449454	0.332595759
¸ßË¹°×ÔëÉù´¦Àí (9).mp3	-0.342128662	-0.346549651	-0.3475444	-0.349168009	-0.346889987	-0.349121646	-0.351599281	-0.353714101	-0.345940615	-0.340478111	-0.33612782	-0.333638933	-0.329188297	-0.3279772	-0.325756502	-0.318694303	-0.3158011	-0.317797014	-0.320134407	-0.315472202	-0.3136277	-0.315172079	-0.32254576	-0.32593123	-0.327635616	-0.331463709	-0.333843465	-0.342585995	-0.343235268	-0.3427719	-0.330561415	-0.330231998	-0.323450721	-0.31053198	-0.306395847	-0.301941042	-0.293306916	-0.288898856	-0.30303164	-0.318546237	-0.314232499	-0.312166069	-0.31219654	-0.315409008	-0.3158005	-0.315053884	-0.318723606	-0.324453876	-0.32950152
¸ßË¹°×ÔëÉù´¦Àí (10).mp3	0.015964768	0.017168195	0.017347074	0.017458293	0.017343935	0.00815818	0.00175179	-0.005753957	-0.002516018	-0.001754601	-0.0015216	-0.001071527	-0.000295098	-0.0002173	-0.000652799	-0.0015217	-0.008038166	-0.016260751	-0.016739	-0.016739	-0.016739	-0.016739	-0.005773782	0.029805202	0.055137847	0.071082128	0.0806523	0.0806523	0.080222181	0.0797827	0.0797827	0.080108645	0.081784901	0.083261	0.084860265	0.0858697	0.0858697	0.0858697	0.0858697	0.079384437	0.064496288	0.052783292	0.0510871	0.041517666	0.038629535	0.035716576	0.03222926	0.024923187	0.023169976
¸ßË¹°×ÔëÉù´¦Àí (11).mp3	-0.1660271	-0.1660271	-0.166051449	-0.166486243	-0.168680834	-0.1695053	-0.170020913	-0.173381406	-0.1734183	-0.1734183	-0.1734183	-0.1734183	-0.1734183	-0.173416561	-0.172110522	-0.169551625	-0.170712763	-0.171677468	-0.172110535	-0.172981761	-0.173214775	-0.1712432	-0.1699382	-0.172955618	-0.175134715	-0.176067375	-0.175422215	-0.1760251	-0.176413032	-0.1764598	-0.172782592	-0.157894792	-0.145307198	-0.138770713	-0.135709756	-0.133320137	-0.132420234	-0.127758252	-0.125791257	-0.124682384	-0.125571269	-0.1255904	-0.124930267	-0.122504633	-0.1216773	-0.1216773	-0.121714056	-0.1225468	-0.1225468
¸ßË¹°×ÔëÉù´¦Àí (12).mp3	0.329243611	0.32520665	0.321571076	0.305423337	0.30499841	0.292841455	0.237199761	0.268316162	0.272354764	0.27254412	0.276433485	0.2791402	0.280738955	0.280536002	0.283268579	0.284294699	0.288194102	0.291328995	0.29110999	0.291007166	0.290558591	0.292006983	0.293490329	0.291213396	0.289820591	0.28866565	0.287461136	0.280350684	0.282342236	0.284873269	0.292084321	0.289744443	0.280104895	0.282869077	0.287932338	0.282482341	0.276494687	0.270942211	0.259348952	0.218419162	0.235601375	0.249749109	0.259781985	0.264963835	0.2698451	0.2702799	0.270525127	0.272548551	0.279969906
¸ßË¹°×ÔëÉù´¦Àí (13).mp3	0.03330622	0.039145366	0.039701647	0.042466938	0.053002661	0.057336661	0.052717636	0.066390193	0.041752389	0.030866692	0.039839224	0.043484814	0.048415944	0.056584297	0.054355164	0.054005112	0.04879678	0.049853546	0.044324727	0.03582554	0.038724782	0.038091825	0.031934825	0.034919953	0.039731945	0.042389769	0.04341011	0.039094063	0.0393266	0.04155472	0.037633747	0.040519426	0.033928814	0.034723321	0.031757431	0.032936454	0.034872243	0.027375857	0.029655572	0.028722773	0.034752514	0.02899589	0.034849194	0.037244721	0.040607152	0.036880248	0.039577542	0.041042887	0.044785
¸ßË¹°×ÔëÉù´¦Àí (14).mp3	0.392353311	0.3908144	0.382355791	0.381725557	0.3777709	0.381705528	0.386637721	0.377715793	0.3773363	0.3773363	0.377351926	0.3782058	0.3782058	0.3786406	0.379347177	0.384722344	0.389135951	0.3895101	0.3895101	0.3895101	0.3895101	0.3895101	0.394068026	0.394730689	0.395597	0.395959161	0.39689784	0.397690038	0.398294096	0.399292382	0.401379633	0.403372253	0.403858	0.404286313	0.405604052	0.406370098	0.4069014	0.40698606	0.40809147	0.4086406	0.4086406	0.4121188	0.4134231	0.414861215	0.4151623	0.40469232	0.399977897	0.394327049	0.386828897
¸ßË¹°×ÔëÉù´¦Àí (15).mp3	-0.161469575	-0.163650954	-0.163198314	-0.152918471	-0.149202214	-0.138588409	-0.134072872	-0.137985105	-0.148241006	-0.154106852	-0.152509225	-0.166225926	-0.17001464	-0.171332511	-0.171994989	-0.165684844	-0.161979482	-0.161915667	-0.165393851	-0.166231468	-0.15911894	-0.158414741	-0.160714947	-0.161808851	-0.163288669	-0.157845522	-0.156040636	-0.159782147	-0.157786958	-0.156965839	-0.159101801	-0.160588889	-0.152567033	-0.150846661	-0.148639368	-0.147876766	-0.154295579	-0.159891858	-0.169671322	-0.178956235	-0.172691508	-0.173459742	-0.177936081	-0.175724824	-0.180222808	-0.183356324	-0.184394037	-0.190133634	-0.180304445
¸ßË¹°×ÔëÉù´¦Àí (16).mp3	0.078242655	0.087363461	0.090139196	0.091468972	0.090311455	0.084117592	0.079644762	0.070087837	0.080010265	0.083004657	0.083522301	0.088078643	0.097500712	0.105749946	0.079324149	0.086784005	0.095911127	0.101046509	0.105375645	0.102515965	0.0980784	0.092477419	0.089529513	0.085611615	0.094909075	0.100438696	0.094227667	0.094439803	0.092950863	0.095876155	0.097200775	0.094155123	0.085345458	0.08098743	0.074289476	0.072078928	0.073407772	0.075005912	0.067562662	0.083599381	0.105270115	0.104333591	0.115172583	0.125087317	0.126305823	0.152861323	0.184647754	0.193391014	0.180980706
¸ßË¹°×ÔëÉù´¦Àí (17).mp3	0.502564368	0.511875274	0.509122155	0.536576857	0.529613888	0.55317363	0.548206501	0.555880463	0.578936406	0.594313982	0.580731927	0.574766284	0.571979409	0.576687638	0.58252593	0.577581947	0.576730565	0.584290787	0.56906102	0.565768076	0.572136735	0.570880289	0.564885156	0.554903843	0.526811669	0.508792711	0.490707029	0.491439372	0.50402269	0.508502571	0.519520685	0.50695649	0.494728205	0.513041171	0.50157961	0.510690315	0.505921233	0.506344442	0.504335594	0.505190527	0.512702423	0.502757378	0.49867412	0.522440708	0.534724052	0.531962761	0.5374454	0.553215553	0.556627474
¸ßË¹°×ÔëÉù´¦Àí (18).mp3	0.060780858	0.050971836	0.046550095	0.041884378	0.044333843	0.047525097	0.049733356	0.051192358	0.062075444	0.067896035	0.073709753	0.079301988	0.081826759	0.083775189	0.082545793	0.083913641	0.085565644	0.0861668	0.088010984	0.0883408	0.088778835	0.089649661	0.091829986	0.093133542	0.093383166	0.097633805	0.0974713	0.099373032	0.105982913	0.103873593	0.099051267	0.09632218	0.094655068	0.0935581	0.084816252	0.0809495	0.082756397	0.086318566	0.084041902	0.082302102	0.080522354	0.073412643	0.075365568	0.079866529	0.083155416	0.065569552	0.06427457	0.059021781	0.0579061
¸ßË¹°×ÔëÉù´¦Àí (19).mp3	-0.002538959	0.001601339	0.001553419	-0.000564455	0.002628851	-0.010042642	-0.025743296	-0.030503884	-0.030930383	-0.020819729	-0.016786982	-0.020369911	-0.02170496	-0.022197392	-0.028791067	-0.029468474	-0.033458537	-0.043744883	-0.043463164	-0.045070725	-0.052784304	-0.05268954	-0.050944488	-0.053545076	-0.059656112	-0.050286684	-0.046042721	-0.048065658	-0.048307382	-0.045319006	-0.036411831	-0.039265291	-0.037449861	-0.037765152	-0.041186059	-0.043609399	-0.042048782	-0.046718231	-0.042210941	-0.012620098	-0.008890992	-0.012422047	-0.007838862	-0.003731601	0.000210761	-0.000972095	0.000581525	-0.002236869	-0.007878729
¸ßË¹°×ÔëÉù´¦Àí (20).mp3	0.033662655	0.02745334	0.018301896	0.016890665	0.017965336	0.0189132	0.019564501	0.023637085	0.0241306	0.025758391	0.028422746	0.0284784	0.0284784	0.034502789	0.0345654	0.0310871	0.0310871	0.032592473	0.0345654	0.035090027	0.030613274	0.029387907	0.0297828	0.030030636	0.029318842	0.028417007	0.0280437	0.0280437	0.024246842	0.016079072	0.0145654	0.014480976	0.0141306	0.0141306	0.0141306	0.0141306	0.0102175	0.006378856	-0.003466068	-0.0054347	-0.01060814	-0.0132607	-0.0132607	-0.0132607	-0.0132607	-0.0132607	-0.0132607	-0.013169514	-0.0121738
¸ßË¹°×ÔëÉù´¦Àí (21).mp3	0.3553176	0.354236253	0.350252363	0.346853537	0.343673752	0.3448829	0.3448829	0.3448829	0.3448829	0.3448829	0.3448829	0.3448829	0.3448829	0.349278602	0.358102682	0.365403219	0.3701002	0.3701002	0.3701002	0.3701002	0.3701002	0.3709698	0.368468988	0.363087512	0.360770539	0.3614046	0.361690347	0.3618394	0.35925172	0.352724338	0.3522742	0.347748686	0.346617618	0.344523396	0.3422742	0.3422742	0.330650985	0.3240134	0.331542463	0.34315217	0.344695189	0.336469448	0.337260973	0.340325655	0.3411872	0.356496264	0.373856213	0.398913823	0.408198509
¸ßË¹°×ÔëÉù´¦Àí (22).mp3	0.555262441	0.55906217	0.563613664	0.567585561	0.554031838	0.551419411	0.552458174	0.551556253	0.548529938	0.552428832	0.553798939	0.555668618	0.548591597	0.556169467	0.561913529	0.566188615	0.57204135	0.573899659	0.570252437	0.577877118	0.581430675	0.580489544	0.578939651	0.577558702	0.582058099	0.578811215	0.576751053	0.583626988	0.58677776	0.581031098	0.578508998	0.573534361	0.578877551	0.586441879	0.588248208	0.587143657	0.594258183	0.590390127	0.592488302	0.597048053	0.597225861	0.601991399	0.606656712	0.615511976	0.615846452	0.619114549	0.624738565	0.62564658	0.627898174
¸ßË¹°×ÔëÉù´¦Àí (23).mp3	-0.308848354	-0.310728688	-0.31457494	-0.314526469	-0.314561037	-0.314779005	-0.31690657	-0.322307271	-0.320766431	-0.317532502	-0.316910703	-0.316193621	-0.309461607	-0.306294076	-0.3058695	-0.310551471	-0.3110043	-0.308067091	-0.310225411	-0.311496362	-0.308960788	-0.285938289	-0.276498619	-0.254692548	-0.242958356	-0.238712151	-0.237573847	-0.237474389	-0.238660996	-0.233238075	-0.234044857	-0.232724698	-0.233344048	-0.232934489	-0.233299877	-0.227438412	-0.226901115	-0.226966876	-0.223917421	-0.217205146	-0.202792645	-0.199613816	-0.19842593	-0.181782883	-0.159130506	-0.097927433	-0.100023853	-0.097419572	-0.102125694
¸ßË¹°×ÔëÉù´¦Àí (24).mp3	-0.138384711	-0.1401858	-0.139320542	-0.13884513	-0.140052308	-0.141532432	-0.146198374	-0.157375884	-0.15995327	-0.159505216	-0.155831638	-0.152194615	-0.144619506	-0.142165519	-0.137398062	-0.13395606	-0.130104709	-0.130458861	-0.132823574	-0.135839287	-0.146725722	-0.156353407	-0.163353156	-0.169492748	-0.173174254	-0.17741953	-0.17451365	-0.179383152	-0.18436173	-0.186100133	-0.188002	-0.188882823	-0.184590507	-0.181394643	-0.182481018	-0.18555015	-0.186994747	-0.193721897	-0.195133982	-0.193760671	-0.192260782	-0.19449003	-0.196810241	-0.197844998	-0.197919195	-0.199965221	-0.199723	-0.200199512	-0.203020344
¸ßË¹°×ÔëÉù´¦Àí (25).mp3	0.289949159	0.2909088	0.295897269	0.302138559	0.305990023	0.307319757	0.306626108	0.307859	0.307859	0.307145205	0.306368934	0.30503421	0.303980034	0.3039464	0.3039464	0.304734067	0.3048156	0.304771572	0.3052502	0.3052502	0.304897901	0.307554856	0.3104677	0.310843636	0.310081644	0.3087286	0.307054624	0.3074243	0.3078591	0.307301295	0.305387133	0.3048158	0.304133915	0.3039466	0.304054488	0.3043813	0.3043813	0.304736124	0.305720668	0.3056857	0.3056857	0.307394275	0.3078587	0.3078587	0.3078587	0.3082935	0.308685656	0.3082934	0.308144447
¸ßË¹°×ÔëÉù´¦Àí (26).mp3	0.375329241	0.376014491	0.384031651	0.392705347	0.397937585	0.399101365	0.401275629	0.401439364	0.400356632	0.402237722	0.4019565	0.406802575	0.4097826	0.407849718	0.405	0.405	0.4032609	0.408598348	0.4071739	0.4071739	0.408774259	0.409117101	0.4097826	0.413098197	0.415878345	0.4163043	0.415957865	0.415247284	0.4154348	0.4154348	0.416088672	0.4163044	0.4154348	0.415180891	0.415	0.415625689	0.417264062	0.4180435	0.418964368	0.422432349	0.422492572	0.422503957	0.423365158	0.424561961	0.425246498	0.4236957	0.428110995	0.430619639	0.431087
¸ßË¹°×ÔëÉù´¦Àí (27).mp3	-0.248745284	-0.25383734	-0.257062507	-0.258601376	-0.255483519	-0.257215376	-0.26075427	-0.263743176	-0.265731323	-0.266190086	-0.268683443	-0.2713043	-0.270794521	-0.2695652	-0.2704348	-0.271795339	-0.277140624	-0.28870313	-0.293853634	-0.29839492	-0.301490491	-0.303636953	-0.308524511	-0.313202721	-0.319253938	-0.329157117	-0.332668865	-0.333912825	-0.285529488	-0.278063661	-0.276686278	-0.276509175	-0.277827315	-0.279126351	-0.279694819	-0.27926041	-0.279126727	-0.276975278	-0.273107569	-0.272171805	-0.2713044	-0.2708696	-0.268774905	-0.265467061	-0.263574347	-0.26297735	-0.253583424	-0.2534783	-0.251797029
¸ßË¹°×ÔëÉù´¦Àí (28).mp3	0.046959933	0.045797089	0.048372396	0.047013283	0.040059793	0.034137553	0.0375449	0.037421197	0.035435334	0.034654854	0.036037167	0.036725771	0.033577743	0.029697904	0.027263459	0.025907798	0.025241434	0.027159723	0.026411525	0.031266745	0.039054137	0.041371995	0.040224139	0.039075504	0.036463638	0.045477101	0.050897391	0.064593401	0.067198411	0.067246433	0.065042153	0.067813341	0.063807678	0.067961219	0.064311778	0.061464907	0.061988338	0.060804843	0.061143855	0.058371329	0.060967816	0.063233501	0.06073701	0.0611628	0.059505352	-0.059626643	-0.058819671	-0.062071162	-0.059462997
¸ßË¹°×ÔëÉù´¦Àí (29).mp3	0.247087354	0.2471739	0.249163118	0.24895571	0.232244884	0.193717155	0.188145379	0.178605974	0.201482147	0.189484874	0.16904846	0.157046544	0.141456193	0.135830895	0.143548537	0.143750796	0.156172573	0.16499007	0.178226176	0.185006354	0.19535743	0.203184679	0.194898311	0.178922562	0.16477114	0.159554091	0.170371761	0.165703931	0.15187424	0.170301125	0.191283561	0.201733612	0.198846702	0.193489811	0.201077634	0.209197648	0.202516377	0.195066591	0.192125771	0.202181528	0.199407298	0.178297579	0.168843568	0.161504484	0.171110213	0.18128705	0.185449904	0.185839026	0.181826373
¸ßË¹°×ÔëÉù´¦Àí (30).mp3	0.032961443	0.033602285	0.028690688	0.027742639	0.026710471	0.019696516	0.020545092	0.023099687	0.02069111	0.019268812	0.018794728	0.018122888	0.016851043	0.01197231	0.010133818	0.009977272	0.0097826	0.006797589	0.005847013	0.0080436	0.00794993	0.009012766	0.010002127	0.009789755	0.007589136	0.0084783	0.008349244	0.00806539	0.007619536	0.007685938	0.018209954	0.0236958	0.0236958	0.023934651	0.023847198	0.023095961	0.021125335	0.019348	0.019348	0.019348	0.019348	0.019348	0.019348	0.019348	0.01962054	0.020992453	0.022438777	0.023630825	0.023522629
¸ßË¹°×ÔëÉù´¦Àí (31).mp3	0.030067929	0.030505621	0.034818598	0.033393562	0.034005058	0.029503092	0.03560726	0.037661219	0.040182351	0.041493652	0.042613867	0.044453298	0.045456443	0.044189771	0.043994933	0.045177243	0.046812834	0.041920598	0.038812427	0.031226072	0.0353639	0.032580803	0.03453214	0.027880682	-0.004750688	-0.015474319	-0.019275659	-0.01839781	-0.020899188	-0.020200154	-0.0180489	-0.015733217	-0.018644965	-0.019927542	-0.016544288	-0.012726704	-0.003764037	-0.000433854	-0.002692783	-0.007704363	-0.005784207	-0.013408939	-0.017510365	-0.016675638	-0.016417679	-0.021145232	-0.018481987	-0.022927709	-0.012719152
¸ßË¹°×ÔëÉù´¦Àí (32).mp3	-0.047292236	-0.045116044	-0.023882908	-0.031592826	-0.030733478	-0.028482041	-0.026498186	-0.025088462	-0.033166086	-0.020041037	-0.019474409	-0.029302026	-0.035655699	-0.019481425	-0.034028966	-0.039376708	-0.018796162	-0.024134331	-0.03865618	-0.030963524	-0.023955082	-0.032636101	-0.041785768	-0.042872	-0.036986409	-0.036968401	-0.044294302	-0.047833221	-0.045171699	-0.042465796	-0.043704924	-0.041711126	-0.043117872	-0.050456799	-0.051870218	-0.038868305	-0.01540414	-0.014382392	-0.037830984	-0.029790628	-0.026417277	-0.031524247	-0.0320061	-0.0320061	-0.031852382	-0.029086873	-0.033410794	-0.0346148	-0.0346148
¸ßË¹°×ÔëÉù´¦Àí (33).mp3	-0.341318431	-0.341749773	-0.343047674	-0.318811364	-0.299079708	-0.2917392	-0.292174	-0.291653718	-0.27342304	-0.280100641	-0.287006087	-0.287529672	-0.285968879	-0.2852175	-0.2852175	-0.2852175	-0.2852175	-0.283844	-0.2834783	-0.283568153	-0.284167723	-0.283538037	-0.280294642	-0.278144766	-0.277220897	-0.275829569	-0.276039256	-0.277478157	-0.286758198	-0.298922992	-0.304387457	-0.325633583	-0.332235738	-0.309107135	-0.280246912	-0.255024982	-0.242787892	-0.227701507	-0.21824232	-0.209168561	-0.207970189	-0.203437874	-0.197924376	-0.1895651	-0.1886956	-0.187333559	-0.186562542	-0.188219972	-0.190722955
¸ßË¹°×ÔëÉù´¦Àí (34).mp3	-0.306912997	-0.316227845	-0.319494087	-0.322047202	-0.334062948	-0.341611554	-0.340638504	-0.341012293	-0.339580412	-0.3410577	-0.340761014	-0.334469851	-0.333210808	-0.328101175	-0.309005439	-0.297609794	-0.292648826	-0.289612471	-0.283849416	-0.277266436	-0.272568697	-0.2714994	-0.268060986	-0.27054845	-0.270677467	-0.2688916	-0.267508681	-0.269681014	-0.272797927	-0.271760321	-0.270535506	-0.2684569	-0.261685169	-0.259203478	-0.259555212	-0.254573828	-0.247856731	-0.245751106	-0.247960513	-0.255361134	-0.244200168	-0.246770278	-0.246067303	-0.251389156	-0.242630181	-0.233858355	-0.229724553	-0.225181641	-0.192696767
¸ßË¹°×ÔëÉù´¦Àí (35).mp3	0.014349307	0.017447953	0.020951639	0.021866716	0.015232479	0.009866961	0.007044267	0.014736649	0.029182515	0.038282085	0.036156888	0.032386288	0.036818049	0.033243705	0.025943064	0.031370398	0.034316417	0.030852397	0.005383208	0.010842537	0.007994091	0.007092646	-0.005317444	-0.007997589	-0.008658854	0.021606407	0.036738057	0.03078924	0.027394101	0.013634784	0.013171705	0.007529803	0.019209634	0.038875574	0.042852094	0.029968398	0.014726054	0.010572	-0.002943834	-0.020235097	-0.024132574	-0.013844702	-0.028239399	-0.027831438	-0.012227804	0.00465624	-0.007919956	0.007236408	0.008734611
¸ßË¹°×ÔëÉù´¦Àí (36).mp3	-0.0652174	-0.0652174	-0.0652174	-0.0652174	-0.0652174	-0.05901455	-0.0565218	-0.056458845	-0.05419942	-0.052174	-0.053099679	-0.055970126	-0.055450161	-0.052174	-0.0517392	-0.052500427	-0.052158982	-0.050947581	-0.050513549	-0.0504347	-0.050475729	-0.048310544	-0.046087	-0.046087	-0.046053964	-0.0456522	-0.046427851	-0.047549253	-0.048782621	-0.0491304	-0.0486956	-0.048894617	-0.053788426	-0.053913	-0.0543478	-0.0543478	-0.055792426	-0.058541004	-0.0591304	-0.065373522	-0.069386114	-0.074889779	-0.0786956	-0.082412906	-0.091361634	-0.0943478	-0.096109363	-0.098150837	-0.10656041
¸ßË¹°×ÔëÉù´¦Àí (37).mp3	-0.146257686	-0.145852647	-0.146584326	-0.1477785	-0.184532634	-0.206087287	-0.209264558	-0.211155155	-0.217296994	-0.220657314	-0.224622611	-0.226633654	-0.230218739	-0.225960499	-0.221154916	-0.220981923	-0.225792645	-0.22782409	-0.227646462	-0.2286489	-0.228615776	-0.229549253	-0.23242847	-0.224740861	-0.222979627	-0.220696947	-0.221743695	-0.22169137	-0.222292225	-0.220823307	-0.220391652	-0.223722804	-0.228196501	-0.229504337	-0.2316958	-0.23167238	-0.231884042	-0.225165211	-0.226504721	-0.2273472	-0.227507315	-0.228917577	-0.231148123	-0.234632628	-0.242530417	-0.243648691	-0.24594883	-0.246592536	-0.247743147
¸ßË¹°×ÔëÉù´¦Àí (38).mp3	0.2254485	0.225834172	0.221755227	0.217857115	0.2180573	0.2180573	0.217653391	0.211760851	0.2141953	0.21695555	0.219294198	0.219705395	0.221649026	0.2219703	0.2232746	0.2241442	0.224529745	0.224579	0.224458847	0.2241442	0.224400414	0.224579	0.224579	0.2250138	0.226653906	0.2271877	0.2280572	0.228492	0.228492	0.228387578	0.227722495	0.2280572	0.227787647	0.2271876	0.227998708	0.228492	0.22859872	0.228949897	0.229604256	0.2297963	0.227514892	0.224564975	0.2215354	0.221898189	0.222435591	0.223012052	0.222405	0.222321475	0.222284886
¸ßË¹°×ÔëÉù´¦Àí (39).mp3	0.280732488	0.300118332	0.302064552	0.293551841	0.307056365	0.335485876	0.262778907	0.256880406	0.299957569	0.2995549	0.297267125	0.328947747	0.156398343	0.144760964	0.130456676	0.135412191	0.181611537	0.263058062	0.313482086	0.329360113	0.244268694	0.152719299	0.150753273	0.187422825	0.171936874	0.193021967	0.262302151	0.290890874	0.299517487	0.296936943	0.30764525	0.318199474	0.327264581	0.320319816	0.309189412	0.303333762	0.32044902	0.329763226	0.33694078	0.335763901	0.331007444	0.321586719	0.316538263	0.31917312	0.32213632	0.318264656	0.313651951	0.309756923	0.307957476
¸ßË¹°×ÔëÉù´¦Àí (40).mp3	-0.288553052	-0.287657035	-0.298347342	-0.302609355	-0.298241134	-0.299123184	-0.302068572	-0.299807135	-0.302258399	-0.29553722	-0.293007765	-0.289465985	-0.287593377	-0.285346776	-0.280074662	-0.27896793	-0.271654332	-0.274382076	-0.282883323	-0.277648931	-0.273323337	-0.268356368	-0.256548286	-0.257584942	-0.259657459	-0.255113176	-0.260439044	-0.26542605	-0.270607771	-0.271372763	-0.276407639	-0.267220602	-0.26870488	-0.273078468	-0.27811068	-0.285548924	-0.287002088	-0.284569827	-0.284691671	-0.281414653	-0.279774936	-0.281341793	-0.29209098	-0.283043267	-0.282516376	-0.282676613	-0.279707197	-0.284497482	-0.28420737
¸ßË¹°×ÔëÉù´¦Àí (41).mp3	0.339452775	0.334478303	0.330272456	0.328756808	0.324906168	0.322213151	0.325108092	0.328902937	0.330493571	0.3306521	0.329083224	0.326366582	0.326071401	0.327888697	0.328309365	0.325464538	0.312499646	0.293720656	0.291172806	0.291087	0.288499748	0.280577692	0.280167028	0.2832609	0.2836957	0.281217413	0.296354064	0.305372159	0.306682721	0.306863011	0.3067392	0.308742907	0.314561991	0.322554861	0.325371847	0.327151018	0.326590799	0.330141289	0.332202603	0.3310871	0.332339886	0.331234211	0.331425832	0.328891699	0.3255274	0.329886113	0.332399501	0.332901154	0.321220282
¸ßË¹°×ÔëÉù´¦Àí (42).mp3	0.060898755	0.06186052	0.068644628	0.071560492	0.070854672	0.07301719	0.071538232	0.078211852	0.069473136	0.075088861	0.084173557	0.097686452	0.086677555	0.081733654	0.085542512	0.084628085	0.093818433	0.087562733	0.085815841	0.091942296	0.096159452	0.086890645	0.081503098	0.084499105	0.075618972	0.070664996	0.091502208	0.07344595	0.080236416	0.092775966	0.063745677	0.088914528	0.071922124	0.075484841	0.07100648	0.066341913	0.071135796	0.077558348	0.054718107	0.091015417	0.06303363	0.091846058	0.06040968	0.0759322	0.084429481	0.072252538	0.085425335	0.079718443	0.076962474
¸ßË¹°×ÔëÉù´¦Àí (43).mp3	0.207156033	0.234208435	0.216640858	0.207303668	0.212065846	0.215117123	0.215894647	0.216543118	0.218116553	0.224453585	0.231399313	0.235028393	0.240195354	0.245065927	0.243616678	0.240800583	0.245512694	0.249981062	0.254005581	0.254280837	0.251172954	0.251699212	0.253012911	0.253704828	0.241594555	0.238803885	0.234519764	0.241406686	0.240239028	0.235164779	0.229850413	0.224733247	0.224555537	0.235384074	0.226917099	0.224979761	0.232409009	0.23739606	0.242707273	0.250133702	0.251642939	0.248691979	0.250127006	0.24405634	0.240456269	0.225953456	0.221483018	0.219804667	0.216691421
¸ßË¹°×ÔëÉù´¦Àí (44).mp3	-0.137685247	-0.142781802	-0.138941717	-0.141678672	-0.146232565	-0.149272613	-0.144037125	-0.139821405	-0.138729049	-0.138444377	-0.140453295	-0.138847437	-0.136560237	-0.134803433	-0.137006984	-0.136451029	-0.142270055	-0.145515107	-0.145443615	-0.146163728	-0.142137044	-0.149137789	-0.14503711	-0.147957838	-0.145802263	-0.146361726	-0.147202615	-0.147552922	-0.15206529	-0.155231581	-0.153654425	-0.149580547	-0.152760918	-0.158447519	-0.159041206	-0.167720701	-0.165965169	-0.170923439	-0.170385069	-0.178121092	-0.161086569	-0.170868726	-0.170683989	-0.172791664	-0.178643125	-0.180979584	-0.184563604	-0.18638842	-0.187993366
¸ßË¹°×ÔëÉù´¦Àí (45).mp3	0.300618751	0.295983871	0.28809608	0.331463717	0.340471281	0.350133988	0.334628957	0.346638503	0.353557704	0.344440153	0.345061559	0.354500565	0.356470679	0.352383004	0.358804994	0.365568915	0.35680936	0.349198512	0.357805131	0.353853119	0.356228712	0.37771526	0.374517291	0.372228734	0.360351902	0.342163685	0.354423888	0.358525141	0.360786858	0.354582488	0.351052814	0.355344446	0.35041488	0.340581806	0.351984138	0.337109476	0.328968723	0.343901902	0.35622817	0.360526709	0.348550786	0.336166589	0.333307712	0.332326585	0.33166384	0.330578495	0.335397456	0.332179468	0.324025118
¸ßË¹°×ÔëÉù´¦Àí (46).mp3	0.449699774	0.451691905	0.453818705	0.454437927	0.462222626	0.462195803	0.458511043	0.460905877	0.458212314	0.46502745	0.464853835	0.467404399	0.466107796	0.464009262	0.469273044	0.469097227	0.474882188	0.478373311	0.477473297	0.479480985	0.479548291	0.482984354	0.487971155	0.488810142	0.490205248	0.491652008	0.48829218	0.487077274	0.487967177	0.487764875	0.487838313	0.483562802	0.483442843	0.49123273	0.499798362	0.504416646	0.502943451	0.505803104	0.503191366	0.506854461	0.50916268	0.508769863	0.509775127	0.510646403	0.506823739	0.510866249	0.514965956	0.512162615	0.513727103
¸ßË¹°×ÔëÉù´¦Àí (47).mp3	-0.044410946	-0.04444796	-0.047442356	-0.052071157	-0.059819773	-0.062885831	-0.063488909	-0.072737181	-0.098257857	-0.096808099	-0.099427763	-0.101720563	-0.103922926	-0.107269832	-0.112536218	-0.112542978	-0.113249449	-0.115834118	-0.119147927	-0.121597222	-0.122574713	-0.121535643	-0.124562702	-0.121623695	-0.12101644	-0.120478288	-0.120309687	-0.120288144	-0.114903529	-0.110552606	-0.108602992	-0.102555975	-0.088173372	-0.074595565	-0.066297028	-0.0652174	-0.062997269	-0.061465704	-0.0604348	-0.059341207	-0.060474256	-0.064796602	-0.068686333	-0.06729883	-0.067097472	-0.070042413	-0.066480318	-0.066584408	-0.067857506
¸ßË¹°×ÔëÉù´¦Àí (48).mp3	-0.3826086	-0.3826086	-0.3825854	-0.3821739	-0.382155993	-0.3817391	-0.3817391	-0.3817391	-0.3817391	-0.3817391	-0.38173579	-0.3813043	-0.3813043	-0.3813043	-0.3813043	-0.3813043	-0.371106245	-0.3569565	-0.3565217	-0.3565217	-0.352186327	-0.3521739	-0.3521739	-0.3521739	-0.350326706	-0.349874195	-0.3478261	-0.3478261	-0.3473913	-0.3473913	-0.3473913	-0.3473913	-0.3473913	-0.346497009	-0.346063511	-0.345034198	-0.337859007	-0.3369565	-0.336935618	-0.336087	-0.3369565	-0.338321215	-0.3426087	-0.342029332	-0.340954601	-0.3408696	-0.3408696	-0.3408696	-0.3408696
¸ßË¹°×ÔëÉù´¦Àí (49).mp3	0.053447841	0.088875478	0.099641492	0.088004254	0.071009442	0.05723785	0.055382491	0.0560869	0.052247456	0.049461103	0.050710298	0.04559495	0.035733854	0.032894113	0.027728115	0.026621892	0.028254016	0.027128357	0.028683003	0.0317389	0.031524838	0.0299998	0.03153237	0.029596587	0.028608203	0.030364256	0.031891717	0.0321737	0.032301311	0.030069057	0.0304346	0.033243929	0.032355436	0.028170201	0.02741065	0.027374995	0.028861666	0.031403272	0.032833408	0.029965319	0.027492734	0.026970586	0.026520738	0.028454115	0.027736268	0.022660956	0.021753062	0.022861286	0.023912955
¸ßË¹°×ÔëÉù´¦Àí (50).mp3	0.1617112	0.157015495	0.154074174	0.156299729	0.16098368	0.163736213	0.164259693	0.16032156	0.152790674	0.159007956	0.162480151	0.162182559	0.1621491	0.161798182	0.162539105	0.163701514	0.164848055	0.166700998	0.168669	0.175675638	0.184950064	0.19533115	0.200745053	0.202791546	0.202097077	0.196266385	0.194498541	0.196556145	0.199550288	0.200971658	0.207846688	0.210161089	0.211325872	0.213468513	0.212256472	0.209867446	0.201520338	0.199947784	0.199762381	0.2043186	0.207348193	0.211585786	0.218769862	0.224458932	0.229497632	0.23105985	0.232677549	0.228970308	0.2308402
¸ßË¹°×ÔëÉù´¦Àí (51).mp3	0.463954385	0.461972694	0.45464489	0.45503827	0.452470687	0.446352297	0.449280587	0.478187619	0.499429867	0.528508033	0.55322818	0.562378547	0.57692171	0.580342473	0.5804348	0.579302171	0.578399865	0.580817648	0.584067817	0.587168705	0.585479803	0.5834783	0.583830115	0.585124389	0.592981744	0.59489233	0.597405264	0.6008696	0.600344734	0.601465508	0.6026087	0.60184944	0.604975154	0.6032849	0.604413873	0.60340189	0.612902012	0.619112762	0.622500538	0.623898704	0.626365339	0.631248678	0.633943682	0.629800087	0.629985956	0.628776264	0.622952618	0.616869153	0.617846617
¸ßË¹°×ÔëÉù´¦Àí (52).mp3	0.36449854	0.362739343	0.361182862	0.360652	0.360652	0.360652	0.360745317	0.3615216	0.3615216	0.3615216	0.3602172	0.359700482	0.3584781	0.357110535	0.341880991	0.340724728	0.332407314	0.3306521	0.3297825	0.330226003	0.3306521	0.3306521	0.32636569	0.323400792	0.3254346	0.324890316	0.324512379	0.310024198	0.298728287	0.297065194	0.2967389	0.293908183	0.292349048	0.290652	0.289929156	0.284440791	0.283415101	0.2832606	0.2832606	0.280397292	0.280567885	0.289205505	0.284948054	0.287369376	0.292528967	0.304765126	0.310398065	0.314397635	0.321033275
¸ßË¹°×ÔëÉù´¦Àí (53).mp3	-0.264141982	-0.266021071	-0.268242783	-0.266514309	-0.258353832	-0.25672544	-0.257394184	-0.249645699	-0.241652476	-0.239699093	-0.237560378	-0.2345533	-0.234603611	-0.238434681	-0.249400153	-0.254464914	-0.25607612	-0.257784045	-0.245783656	-0.239500767	-0.23814823	-0.239644532	-0.233441236	-0.229889798	-0.225037985	-0.2167298	-0.222856985	-0.228409945	-0.236417691	-0.25172962	-0.264098463	-0.269178836	-0.272108372	-0.269140043	-0.272674358	-0.277718977	-0.286358604	-0.277833545	-0.270362474	-0.266712185	-0.256395716	-0.255531865	-0.256872138	-0.252749917	-0.2441211	-0.244279101	-0.242416866	-0.238431523	-0.235687825
¸ßË¹°×ÔëÉù´¦Àí (54).mp3	-0.222115828	-0.222421569	-0.235354347	-0.229430946	-0.218225251	-0.220318382	-0.233926993	-0.229876749	-0.230386957	-0.227908689	-0.216386297	-0.218224305	-0.193744678	-0.188186733	-0.190017226	-0.188767573	-0.188229649	-0.164173259	-0.150931965	-0.163511876	-0.15212512	-0.147172289	-0.154999266	-0.138022493	-0.140077994	-0.108619329	-0.116357288	-0.117936782	-0.089835111	-0.115436056	-0.095197135	-0.102653303	-0.082696418	-0.065024625	-0.086847831	-0.059590411	-0.062616535	-0.065348348	-0.060612601	-0.062885537	-0.058546099	-0.062069475	-0.068853037	-0.06966953	-0.064756665	-0.059934544	-0.075070504	-0.077638001	-0.089801643
¸ßË¹°×ÔëÉù´¦Àí (55).mp3	0.025437944	0.01486466	0.00722733	-0.003695203	0.018603861	0.018593338	0.021265916	0.01444949	0.002248146	-0.013093247	-0.022918848	-0.01885878	-0.016221133	-0.01831497	-0.01106452	0.008363753	0.013313464	0.013919624	0.011384751	0.009313458	0.007091693	0.002599577	0.001488994	0.001270151	0.000291753	-0.001315043	-0.006496089	-0.00975357	-0.012595707	-0.012227416	-0.02167663	-0.033852761	-0.037942795	-0.042518752	-0.040723658	-0.040975643	-0.040093462	-0.031459677	-0.019794495	-0.005201177	-0.001886564	-0.00469925	-0.011035321	-0.002650969	-0.000442964	-0.012804373	-0.017933227	-0.006726487	-0.001244808
¸ßË¹°×ÔëÉù´¦Àí (56).mp3	-0.361488877	-0.351965739	-0.324479385	-0.329313733	-0.328206975	-0.325527041	-0.327516033	-0.334930225	-0.329513918	-0.325144782	-0.321440711	-0.320637719	-0.324885074	-0.335164663	-0.330722175	-0.327809119	-0.328381134	-0.333301911	-0.335127907	-0.33540721	-0.33818257	-0.338906872	-0.329848673	-0.328701864	-0.333194985	-0.337793447	-0.338874977	-0.338821664	-0.338015869	-0.340063987	-0.339382292	-0.33538087	-0.332988374	-0.330560343	-0.3293479	-0.33647882	-0.341462063	-0.337481364	-0.332696536	-0.332464669	-0.335529637	-0.344225861	-0.352569384	-0.361807626	-0.342637533	-0.336737631	-0.333369402	-0.334847103	-0.333094763
¸ßË¹°×ÔëÉù´¦Àí (57).mp3	0.238763351	0.243360694	0.244952525	0.246822569	0.248913027	0.253747325	0.253050815	0.249472557	0.252976114	0.25364848	0.253184158	0.256420472	0.255353608	0.252930765	0.252411455	0.250985909	0.249822198	0.253005164	0.253617747	0.250433012	0.241838119	0.237786116	0.23700922	0.241056871	0.238515071	0.241087	0.241880823	0.241010656	0.244041374	0.244183305	0.246252469	0.246760355	0.245136547	0.242267759	0.2423913	0.240767244	0.237783879	0.24087752	0.242842848	0.243416798	0.241248317	0.240363888	0.237636027	0.243828104	0.246638744	0.252961567	0.252625201	0.256686956	0.260806965
¸ßË¹°×ÔëÉù´¦Àí (58).mp3	0.3043477	0.305243067	0.3065216	0.305874294	0.31182505	0.319248603	0.322756125	0.3226086	0.322820767	0.3252173	0.3252173	0.3265216	0.3313042	0.3313042	0.3313042	0.3313042	0.331345212	0.331739	0.332217212	0.332810555	0.3334782	0.328032433	0.330017939	0.3304348	0.3313043	0.330329443	0.328380302	0.327826	0.3282608	0.3282608	0.3282608	0.3282608	0.3282608	0.3282608	0.327367105	0.3252173	0.3234782	0.322890585	0.3221738	0.323818883	0.324065272	0.32315091	0.324694457	0.325652	0.326316483	0.323942975	0.3208695	0.320400176	0.319702697
¸ßË¹°×ÔëÉù´¦Àí (59).mp3	0.367489536	0.359407229	0.344023179	0.352708612	0.352160299	0.298256813	0.327125326	0.328508494	0.328821759	0.327348201	0.332955484	0.329100576	0.329094231	0.308409855	0.30987899	0.311133617	0.34460268	0.315594822	0.329432952	0.318731932	0.291079784	0.285705575	0.299894342	0.289277446	0.303585218	0.293372684	0.299559262	0.290442507	0.299315406	0.304989953	0.291657235	0.280666753	0.276645626	0.28636215	0.284696356	0.301598445	0.291493145	0.285651344	0.288357117	0.297733029	0.281854845	0.278412537	0.272569869	0.284418097	0.279996214	0.28664902	0.279309856	0.297929075	0.299030815
¸ßË¹°×ÔëÉù´¦Àí (60).mp3	-0.366094977	-0.363526668	-0.358647629	-0.356039478	-0.351429837	-0.352119612	-0.359482742	-0.366211605	-0.369649438	-0.370952447	-0.364270751	-0.364602281	-0.36373638	-0.362832	-0.360745056	-0.358957006	-0.3580493	-0.356044625	-0.356813007	-0.356393958	-0.358021584	-0.362198759	-0.369153701	-0.3693537	-0.364360591	-0.363920926	-0.3650058	-0.361537836	-0.359788	-0.359138803	-0.358483	-0.3576131	-0.356903263	-0.356086254	-0.354368769	-0.3541331	-0.3541331	-0.3541331	-0.3541331	-0.353074827	-0.351314872	-0.341798808	-0.3354371	-0.325937557	-0.311669328	-0.304574576	-0.321326571	-0.305821903	-0.315822787
¸ßË¹°×ÔëÉù´¦Àí (61).mp3	0.354382386	0.379923799	0.380969906	0.385853699	0.38771389	0.384863741	0.389198787	0.401302227	0.401933436	0.408449021	0.410216341	0.411500679	0.395381359	0.394192873	0.403085586	0.41789379	0.416223162	0.426836523	0.432424344	0.419209004	0.424559312	0.426682787	0.426044534	0.412403899	0.417429221	0.420508804	0.418184663	0.413884417	0.416726241	0.415395666	0.409903966	0.392840111	0.388348646	0.387212535	0.387502419	0.38080778	0.382964937	0.384156153	0.38136517	0.391415483	0.378942692	0.391486336	0.367049316	0.381586638	0.398440588	0.411940146	0.414135428	0.383063074	0.389307196
¸ßË¹°×ÔëÉù´¦Àí (62).mp3	0.582255024	0.584212061	0.587931655	0.58992677	0.589322356	0.586517312	0.513056023	0.494381074	0.496622987	0.502127077	0.507024908	0.51002036	0.509271279	0.51224195	0.512634542	0.511978175	0.511127348	0.506150067	0.499066638	0.502128	0.503185124	0.50158955	0.502150672	0.500802369	0.500883316	0.5008236	0.501060852	0.501188249	0.498429505	0.497980815	0.498248973	0.501444149	0.502861946	0.501732278	0.502969238	0.502887402	0.5038671	0.504584127	0.502613656	0.503604512	0.5056062	0.503502952	0.502906407	0.502963648	0.502703855	0.5029975	0.504303515	0.503392826	0.504069855
¸ßË¹°×ÔëÉù´¦Àí (63).mp3	0.570365842	0.552329923	0.568625407	0.566692509	0.570235565	0.55833875	0.577566081	0.57817174	0.569513909	0.559637147	0.540029012	0.516413692	0.530332975	0.517921763	0.558335652	0.560282049	0.57142649	0.558345683	0.569840851	0.589715652	0.568318411	0.583418304	0.596495486	0.54288529	0.55205274	0.562244738	0.556680258	0.559070967	0.556743184	0.571071654	0.547601646	0.563624452	0.561029727	0.609859057	0.619199545	0.543200252	0.539882927	0.545159311	0.553000174	0.558766597	0.564170602	0.567331029	0.567050203	0.576639438	0.5775947	0.571807366	0.572552419	0.581483472	0.575899398
¸ßË¹°×ÔëÉù´¦Àí (64).mp3	0.296643261	0.298649595	0.300782677	0.307302834	0.311724918	0.312967584	0.314731847	0.314250245	0.325648472	0.330422109	0.33063742	0.330723659	0.347684245	0.394505482	0.307619971	0.328446925	0.346361685	0.346878198	0.348562883	0.351971	0.354663547	0.361154769	0.364516978	0.370805427	0.37282364	0.383210255	0.397466684	0.39177728	0.373769818	0.343850497	0.293265383	0.267601879	0.255957208	0.243570064	0.238650542	0.209085807	0.200561562	0.198477983	0.175027153	0.165792834	0.164615976	0.1470394	0.134196465	0.125967604	0.116997528	0.12379539	0.141588737	0.167691666	0.178937118
¸ßË¹°×ÔëÉù´¦Àí (65).mp3	0.1223811	0.119537209	0.109432403	0.101580255	0.09699572	0.091510119	0.087208556	0.097564247	0.101619623	0.10088475	0.098212204	0.098372626	0.10717181	0.121938751	0.128892065	0.14159621	0.13875483	0.133029698	0.138572055	0.14303217	0.120457619	0.113898944	0.127303002	0.116899025	0.105171965	0.100885796	0.096191651	0.106782405	0.111218369	0.108513496	0.11085572	0.107980642	0.108262362	0.112364957	0.111473871	0.107910781	0.105371861	0.10746029	0.112645853	0.116462419	0.117083098	0.105661638	0.09525126	0.089445905	0.082652705	0.079845627	0.06728988	0.065818652	0.06996665
¸ßË¹°×ÔëÉù´¦Àí (66).mp3	0.318763289	0.3288302	0.32750332	0.324145907	0.3236005	0.320000409	0.317409886	0.30965735	0.303893687	0.3001356	0.294207196	0.292961554	0.289350187	0.28756071	0.288541684	0.290940376	0.304068153	0.316210486	0.320877618	0.331709025	0.338635563	0.344736798	0.347160614	0.354497537	0.361366755	0.366230611	0.375446507	0.380792893	0.383290538	0.389729043	0.390953884	0.386835253	0.392449109	0.395625764	0.398525324	0.400866681	0.398295433	0.402697507	0.4063374	0.409449772	0.413530051	0.418150824	0.422661393	0.4228857	0.424844706	0.4302941	0.430700895	0.435729604	0.4359605
¸ßË¹°×ÔëÉù´¦Àí (67).mp3	-0.110435	-0.108896096	-0.110400528	-0.108806424	-0.107333213	-0.117671766	-0.120561782	-0.119106431	-0.121996695	-0.129489803	-0.130519305	-0.131019245	-0.128506814	-0.13046391	-0.12021998	-0.108500216	-0.106431747	-0.10383206	-0.10449187	-0.104130386	-0.1018615	-0.104406312	-0.101856441	-0.102201951	-0.103843231	-0.106331584	-0.105425456	-0.109811197	-0.109629507	-0.116931043	-0.12212281	-0.121776134	-0.136779158	-0.145930306	-0.156156202	-0.163493015	-0.16637149	-0.167713957	-0.167757957	-0.171162781	-0.197001404	-0.211939033	-0.213396568	-0.225387186	-0.231057833	-0.238612811	-0.250005121	-0.25519024	-0.263903091
¸ßË¹°×ÔëÉù´¦Àí (68).mp3	-0.036443264	-0.052021377	-0.07606529	-0.073597422	-0.063081749	-0.063072095	-0.067486126	-0.066687083	-0.064088005	-0.0610799	-0.060289664	-0.0602104	-0.0602104	-0.061311203	-0.060255206	-0.063066805	-0.069766806	-0.078348853	-0.073350668	-0.072819	-0.073137698	-0.0710799	-0.0710799	-0.0710799	-0.071613075	-0.0732538	-0.0723842	-0.0719494	-0.068438823	-0.069921907	-0.070357875	-0.0697755	-0.0697755	-0.085799169	-0.09829419	-0.100276346	-0.111658968	-0.125665229	-0.1310799	-0.139149406	-0.1572076	-0.185653601	-0.197024073	-0.2002104	-0.204344147	-0.210932065	-0.217219821	-0.223333812	-0.229772254
¸ßË¹°×ÔëÉù´¦Àí (69).mp3	-0.129764665	-0.1293477	-0.129333575	-0.122087822	-0.113276342	-0.107678942	-0.099841195	-0.076900481	-0.082308388	-0.087555312	-0.083307694	-0.084628914	-0.0763307	-0.078367955	-0.07575997	-0.075501238	-0.076941588	-0.07277664	-0.07112908	-0.0810869	-0.07254183	-0.072018226	-0.071319954	-0.06749851	-0.0693478	-0.075532394	-0.071592951	-0.064603457	-0.069913177	-0.0649999	-0.074568238	-0.068964402	-0.075851862	-0.069021077	-0.076216469	-0.0684781	-0.068148703	-0.065052025	-0.071795067	-0.067490179	-0.068686797	-0.066748548	-0.069291491	-0.065833403	-0.070338523	-0.067478308	-0.05953818	-0.06120928	-0.056395554
¸ßË¹°×ÔëÉù´¦Àí (70).mp3	0.332881692	0.335328563	0.334979257	0.335045137	0.336120459	0.335436932	0.338253761	0.336877497	0.335492949	0.338828572	0.335399229	0.337503894	0.336249727	0.313200511	0.22599243	0.203110995	0.308044936	0.354699502	0.360673297	0.372311995	0.366941347	0.3650578	0.359521746	0.364407406	0.361395294	0.365732963	0.373541855	0.375440971	0.379102843	0.3785366	0.378190313	0.3781018	0.374337808	0.371604869	0.367667	0.371010133	0.373775803	0.379290678	0.3802757	0.3802757	0.380204269	0.378650504	0.378469727	0.376905316	0.374308143	0.373077214	0.37558805	0.371314033	0.36918362
¸ßË¹°×ÔëÉù´¦Àí (71).mp3	0.3697842	0.36938888	0.3693494	0.370618084	0.37516955	0.375120869	0.3758711	0.373721897	0.3706537	0.370733632	0.370903352	0.372449438	0.374646197	0.379700023	0.379064863	0.382894138	0.38771427	0.390580925	0.39031837	0.39086656	0.395437399	0.396708297	0.396394973	0.3980351	0.398872922	0.400039578	0.400113579	0.395221542	0.396526221	0.395796293	0.396036872	0.398510402	0.403041628	0.404019838	0.40706242	0.409316607	0.408904005	0.406750741	0.407107745	0.404575298	0.403082039	0.401864083	0.464127006	0.493560544	0.497748185	0.491652217	0.496845791	0.499650974	0.495597738
¸ßË¹°×ÔëÉù´¦Àí (72).mp3	-0.430267347	-0.4313043	-0.429247445	-0.427853171	-0.415796407	-0.410710732	-0.409794938	-0.409513263	-0.408677217	-0.406444206	-0.401739	-0.397303482	-0.39419648	-0.3939129	-0.3943478	-0.3947826	-0.3947826	-0.3947826	-0.394235677	-0.393108779	-0.388523465	-0.388695678	-0.384478963	-0.38172455	-0.380660508	-0.376821412	-0.375241481	-0.3752173	-0.368176451	-0.370368219	-0.362136813	-0.364965812	-0.364170436	-0.368307984	-0.366341551	-0.357826869	-0.357341611	-0.359902051	-0.36552628	-0.373431326	-0.3747826	-0.371246796	-0.37876945	-0.400452321	-0.4085372	-0.411229399	-0.408300773	-0.407832791	-0.406189902
¸ßË¹°×ÔëÉù´¦Àí (73).mp3	0.366413852	0.363987793	0.369481783	0.372645787	0.372928806	0.375919775	0.395471692	0.3992962	0.40013456	0.403083048	0.4045136	0.40626058	0.406554568	0.404628359	0.410661051	0.414719173	0.414932716	0.417012938	0.41949416	0.423125758	0.428130585	0.433547727	0.4345134	0.434777945	0.438021851	0.444098061	0.43613693	0.430106973	0.430023818	0.410070276	0.428018055	0.4388612	0.437660881	0.429649337	0.421499897	0.414048214	0.427232434	0.428871905	0.419261121	0.41866545	0.415653253	0.430112791	0.42907541	0.420818969	0.416982187	0.420582359	0.400679274	0.403393769	0.41971649
¸ßË¹°×ÔëÉù´¦Àí (74).mp3	0.123196349	0.118298284	0.117260741	0.118749032	0.119722372	0.090709204	0.065375584	0.067699522	0.103281584	0.107341793	0.11021238	0.117206966	0.126960468	0.127059221	0.128582543	0.126080411	0.123668294	0.12578129	0.125791424	0.130633388	0.133208473	0.141609608	0.141088387	0.140918748	0.142422111	0.140184334	0.141696226	0.144440769	0.145114469	0.139844814	0.134514442	0.135053582	0.134972416	0.135545524	0.1360868	0.137421073	0.137826	0.1381512	0.136006117	0.132747411	0.133509504	0.137152369	0.141468826	0.141841865	0.141532085	0.138111446	0.13183123	0.131910398	0.131739
¸ßË¹°×ÔëÉù´¦Àí (75).mp3	0.049703	0.049596482	0.0440509	0.037452139	0.031791563	0.031882	0.031058675	0.032518909	0.0327515	0.032619382	0.0323168	0.0323168	0.0331863	0.032138066	0.031967562	0.0323168	0.0323168	0.0323168	0.0323168	0.032419141	0.036687126	0.038108902	0.03735598	0.036532973	0.03841152	0.037825993	0.039079248	0.04013457	0.0388384	0.0388384	0.039708	0.047923198	0.052043886	0.05009057	0.045266388	0.041090353	0.045794355	0.042434235	0.0440558	0.0440558	0.037743649	0.039219418	0.038956111	0.034610673	0.031106298	0.022372435	0.022823318	0.01781344	0.032869928
¸ßË¹°×ÔëÉù´¦Àí (76).mp3	-0.23486579	-0.2336955	-0.227757156	-0.226573229	-0.222826	-0.213012809	-0.211397348	-0.217036794	-0.220307295	-0.2197826	-0.24692879	-0.244303532	-0.239369287	-0.237128099	-0.233741921	-0.240049286	-0.252603328	-0.266198189	-0.292464036	-0.309970576	-0.31861711	-0.329761902	-0.288644754	-0.258458965	-0.244871052	-0.236377651	-0.219122554	-0.209938957	-0.203031133	-0.193278941	-0.182094192	-0.176686376	-0.169381564	-0.165076763	-0.1604211	-0.156289617	-0.156803409	-0.181246059	-0.204106081	-0.180696339	-0.162170693	-0.154910065	-0.148668975	-0.143359961	-0.13908318	-0.136401286	-0.135161666	-0.137484377	-0.145097713
¸ßË¹°×ÔëÉù´¦Àí (77).mp3	0.3369466	0.339227446	0.3403919	0.3403919	0.3390876	0.3390876	0.3390876	0.339448401	0.3408267	0.3408267	0.344101044	0.346147842	0.3473485	0.348244346	0.347729134	0.334288271	0.322331098	0.3195223	0.3212614	0.318818078	0.314102571	0.297661399	0.2969136	0.296614548	0.297065174	0.295163554	0.297344194	0.300566479	0.300535393	0.297968501	0.298293933	0.300011599	0.3057797	0.317686053	0.32048621	0.324880735	0.3268996	0.3268996	0.328385611	0.332485345	0.335751031	0.334832776	0.334080302	0.336315936	0.34399913	0.362389581	0.372801941	0.3755927	0.379569053
¸ßË¹°×ÔëÉù´¦Àí (78).mp3	0.301583227	0.300327329	0.299098001	0.297726164	0.298420323	0.300067132	0.3004347	0.299519135	0.2986955	0.298727799	0.300257241	0.294919994	0.287593906	0.28461689	0.2813042	0.280954406	0.279758071	0.2791303	0.279207477	0.2778259	0.2760868	0.275217765	0.277835769	0.281002899	0.273195132	0.266040848	0.261538604	0.259123157	0.260061047	0.264412329	0.269174533	0.27267469	0.283395335	0.290102707	0.296223063	0.3	0.30230054	0.298253306	0.275748916	0.296955774	0.3047825	0.308458257	0.300756179	0.297425248	0.291126154	0.287425365	0.282177173	0.280187824	0.270076922
¸ßË¹°×ÔëÉù´¦Àí (79).mp3	0.499154372	0.4951707	0.494096006	0.492662042	0.4899533	0.486163738	0.476215133	0.472297245	0.463710337	0.453072713	0.431946119	0.4256055	0.425095052	0.423700865	0.422355259	0.4221273	0.422066004	0.420046296	0.4186491	0.419500542	0.4190838	0.418799736	0.407586534	0.403376364	0.404308256	0.406161714	0.406712377	0.406363603	0.401552446	0.402924767	0.403443218	0.4016925	0.402562	0.404692971	0.403468615	0.399131361	0.395515379	0.395688436	0.401604269	0.410867296	0.4129969	0.411968947	0.4046128	0.401819226	0.398814403	0.3995186	0.399857597	0.40175213	0.4029969
¸ßË¹°×ÔëÉù´¦Àí (80).mp3	0.358808319	0.371125134	0.375061227	0.376645141	0.377174	0.376771189	0.3758697	0.3767392	0.376425114	0.369744072	0.3745653	0.3745653	0.3745653	0.374987885	0.381882837	0.382735053	0.3845653	0.37947734	0.3776088	0.3776088	0.3776088	0.377528986	0.3767392	0.3767392	0.374894071	0.373261	0.372935981	0.371087	0.371087	0.3697827	0.3697827	0.3697827	0.369605231	0.367663525	0.3676088	0.3676088	0.3689131	0.3689131	0.3689131	0.3689131	0.366316214	0.3658696	0.3658696	0.365576869	0.362297134	0.3567392	0.3567392	0.354738315	0.3519567
¸ßË¹°×ÔëÉù´¦Àí (81).mp3	0.006169844	0.011789324	0.018293868	0.027357366	0.039320345	0.044880263	0.049182388	0.053237538	0.051890391	0.054178862	0.052544645	0.049590793	0.049074865	0.032910646	0.040102559	0.046841034	0.053071585	0.058854015	0.053051685	0.050694876	0.023461633	-0.019217811	-0.023477004	-0.029651747	-0.034911698	-0.037845218	-0.034441202	-0.023818744	-0.0223914	-0.023011462	-0.022675246	-0.025185063	-0.02581481	-0.02654749	-0.026557717	-0.026567659	-0.029039227	-0.029253573	-0.028377054	-0.030889166	-0.029665815	-0.027011894	-0.0176087	-0.01603199	-0.017894923	-0.022778935	-0.020144569	-0.011348067	-0.0097827
¸ßË¹°×ÔëÉù´¦Àí (82).mp3	0.227181613	0.228664045	0.2288997	0.232750064	0.230724097	0.234838167	0.239918206	0.240528227	0.238002082	0.242619912	0.242709855	0.242824462	0.249280323	0.2539131	0.253433096	0.261286849	0.260687274	0.265158425	0.269613454	0.274084674	0.275824023	0.276087526	0.274332825	0.276986872	0.272540742	0.27395733	0.27656202	0.27986993	0.281350692	0.279795927	0.284263748	0.287496483	0.287974147	0.282962994	0.291214141	0.289796632	0.289944696	0.288059452	0.283599392	0.279069769	0.289521971	0.291403129	0.296574389	0.298369661	0.2991306	0.298222644	0.297702577	0.299482055	0.299609935
¸ßË¹°×ÔëÉù´¦Àí (83).mp3	-0.048767543	-0.055002349	-0.038797502	-0.027375531	-0.031889693	-0.03362305	-0.03104558	-0.031033901	-0.02920656	-0.03473038	-0.041468674	-0.045650674	-0.049371072	-0.052227231	-0.044177368	-0.044699237	-0.04228574	-0.041078367	-0.042292213	-0.043568088	-0.04385799	-0.048873641	-0.054064255	-0.046680361	-0.048200486	-0.050254482	-0.043471234	-0.040265723	-0.041078058	-0.047461434	-0.047497942	-0.053245797	-0.053774551	-0.050576286	-0.053099534	-0.058412542	-0.062953545	-0.065221221	-0.065513165	-0.07334374	-0.084898645	-0.081829385	-0.069887926	-0.069069849	-0.06116996	-0.047418453	-0.040389059	-0.038866843	-0.043090643
¸ßË¹°×ÔëÉù´¦Àí (84).mp3	0.029310956	0.040435	0.043764486	0.052880492	0.0534784	0.0530436	0.052905377	0.054979177	0.065267792	0.0665219	0.065955706	0.066317891	0.068036289	0.070599259	0.0713046	0.075040139	0.07277216	0.080430695	0.0786957	0.0786957	0.071597099	0.067187364	0.064616006	0.055243758	0.056200147	0.056366125	0.04906056	0.043779624	0.046076431	0.033031791	0.030838861	0.030298813	0.030145879	0.030002809	0.030341939	0.02692789	0.019111505	0.010502838	0.008744106	0.0069566	0.000449445	-0.011231293	-0.0126087	-0.014020595	-0.021503462	-0.03151993	-0.036710595	-0.037561534	-0.038649736
¸ßË¹°×ÔëÉù´¦Àí (85).mp3	-0.2504037	-0.248525774	-0.236570501	-0.2382298	-0.2382298	-0.238781214	-0.243149851	-0.240712879	-0.241169979	-0.243296858	-0.243695443	-0.24404861	-0.243666859	-0.245848491	-0.246807015	-0.246251264	-0.246404135	-0.239136327	-0.23157238	-0.226462589	-0.219739622	-0.207103549	-0.20116869	-0.180247916	-0.153754956	-0.139934345	-0.120478985	-0.108790059	-0.106803426	-0.105230363	-0.107234063	-0.110715231	-0.11226698	-0.117535638	-0.122047106	-0.126056956	-0.127237736	-0.128096617	-0.129822511	-0.130521294	-0.130650836	-0.132474688	-0.13383188	-0.135554262	-0.136356809	-0.137027291	-0.139131833	-0.139534	-0.139534
¸ßË¹°×ÔëÉù´¦Àí (86).mp3	0.079876182	0.082587787	0.085166052	0.090241258	0.094144881	0.097164894	0.0996596	0.103811499	0.106047169	0.108189649	0.103884561	0.104080194	0.10027935	0.101364358	0.124950608	0.118697402	0.113804048	0.109427565	0.118237486	0.133067732	0.12027272	0.11959678	0.118405859	0.130154963	0.126620792	0.123103528	0.111397118	0.108030431	0.116247991	0.126146812	0.109998264	0.095610376	0.096501519	0.114275998	0.11257024	0.097142906	0.091080081	0.089627285	0.102324424	0.095374041	0.088778675	0.074369638	0.089957379	0.091280659	0.096427714	0.093276814	0.07386546	0.093961135	0.091717243
¸ßË¹°×ÔëÉù´¦Àí (87).mp3	0.357613571	0.359221303	0.36675347	0.370893308	0.360711311	0.340172793	0.340948675	0.339078453	0.343069407	0.32761327	0.332355298	0.343486106	0.351737021	0.364625378	0.35695153	0.361883955	0.3525015	0.360954121	0.352333201	0.365030849	0.360791535	0.364493808	0.357208756	0.358226474	0.3585886	0.358398601	0.362706762	0.364131984	0.368767623	0.374863932	0.3759799	0.373364168	0.372697081	0.377854983	0.375445677	0.379412652	0.380724979	0.379755676	0.383510559	0.38618489	0.383602201	0.378502579	0.377932533	0.375877591	0.374019254	0.373025485	0.368088281	0.36078089	0.354832774
¸ßË¹°×ÔëÉù´¦Àí (88).mp3	0.224076721	0.226415571	0.227686397	0.2296728	0.228381574	0.227192953	0.23116236	0.232860044	0.23489	0.238405499	0.239890544	0.240682251	0.243130834	0.24609871	0.245126344	0.246334432	0.245946308	0.24145939	0.245021096	0.248432032	0.248706452	0.249346643	0.252471235	0.2497836	0.249422751	0.251040915	0.251310396	0.250574012	0.248615857	0.248952107	0.245820069	0.245888678	0.248641627	0.249633142	0.259025781	0.255092878	0.252800403	0.255759336	0.257752303	0.259922949	0.269181023	0.256259531	0.269213302	0.260512759	0.264048733	0.264029131	0.260888371	0.255152325	0.255705598
¸ßË¹°×ÔëÉù´¦Àí (89).mp3	0.074184596	0.07983425	0.086583132	0.082564985	0.084332343	0.079207983	0.075135232	0.069730257	0.064474471	0.056999178	0.062710338	0.065719219	0.072200984	0.073580544	0.070390929	0.070988571	0.078266489	0.070854884	0.073210229	0.071136984	0.07299672	0.078394856	0.084234305	0.091389714	0.093877084	0.094266238	0.0967602	0.092381599	0.083494766	0.078396965	0.076509133	0.079708576	0.081298924	0.083374669	0.111974147	0.2047781	0.215750742	0.219513689	0.216012104	0.222770778	0.221270781	0.22658932	0.233908427	0.23555745	0.240241933	0.236309435	0.237662734	0.2354639	0.240017816
¸ßË¹°×ÔëÉù´¦Àí (90).mp3	0.656922776	0.655746917	0.633975674	0.649854051	0.665575916	0.660111171	0.678736088	0.643552897	0.639978463	0.689869913	0.65495077	0.661100247	0.662114167	0.685642888	0.646180981	0.652648414	0.64804514	0.695185118	0.685323939	0.689943827	0.723795454	0.725160503	0.727091669	0.71881489	0.72717798	0.726978807	0.707528394	0.715922566	0.699276432	0.688022691	0.700036625	0.701787274	0.697624372	0.694290192	0.699577347	0.701450707	0.697572069	0.69876675	0.69693634	0.697273099	0.69517975	0.688627897	0.6908046	0.690335029	0.689557563	0.689098497	0.690978123	0.673077687	0.640201254
¸ßË¹°×ÔëÉù´¦Àí (91).mp3	0.002852348	0.00614652	0.011018188	0.005107408	-0.025353638	-0.005957787	0.010265777	0.017747542	0.01278871	0.011955208	0.013006997	0.002913649	0.011249911	0.014797488	-0.002446503	-0.006164678	0.001415251	0.000109189	-0.012883396	-0.01268964	-0.011133057	-0.00762563	-0.008599275	-0.022431251	-0.016789218	-0.011161707	-0.002207797	0.001082006	-0.024133906	-0.031757106	-0.030128244	-0.024519044	-0.024151817	-0.019708076	-0.021682938	-0.012891529	-0.014322462	-0.014703821	-0.018206103	-0.010573864	-0.020929665	-0.016832115	-0.026204664	-0.033363264	-0.035751779	-0.031658379	-0.040184237	-0.03109048	-0.032693067
¸ßË¹°×ÔëÉù´¦Àí (92).mp3	-0.128359875	-0.1331726	-0.137268744	-0.143220759	-0.155254077	-0.158503106	-0.16375437	-0.17364935	-0.176141295	-0.180874825	-0.183728274	-0.1831706	-0.1831706	-0.1831706	-0.150429905	-0.146909899	-0.161137304	-0.161427463	-0.160561	-0.160561	-0.157149335	-0.155829023	-0.164969879	-0.182261241	-0.191395055	-0.185563113	-0.180999464	-0.175351685	-0.159172174	-0.134453505	-0.11693407	-0.106036314	-0.101211902	-0.09439753	-0.104704979	-0.08070831	-0.073818615	-0.065286913	-0.075421718	-0.067015268	-0.053948455	-0.059450298	-0.066163387	-0.07292863	-0.064446573	-0.050645199	-0.046047169	-0.040251001	-0.0388223
¸ßË¹°×ÔëÉù´¦Àí (93).mp3	-0.127372462	-0.124478239	-0.115565675	-0.093533157	-0.100244955	-0.069845822	-0.105753034	-0.105000994	-0.100455269	-0.111421042	-0.114305222	-0.112319514	-0.104644626	-0.09834211	-0.088981071	-0.09236971	-0.074405367	-0.038828483	-0.054545061	-0.084947788	-0.080342	-0.081111378	-0.079080621	-0.077061725	-0.08122744	-0.091388098	-0.087989041	-0.069765815	-0.056540384	-0.056223787	-0.067214682	-0.063374383	-0.056201002	-0.049006811	-0.03825866	-0.048503182	-0.047147805	-0.038294439	-0.03664519	-0.041686843	-0.041496752	-0.036069715	-0.033066014	-0.028193706	-0.024600208	-0.026137757	-0.019890749	-0.016568413	-0.019733052
¸ßË¹°×ÔëÉù´¦Àí (94).mp3	-0.0360755	-0.037054767	-0.037003428	-0.036570943	-0.0356416	-0.035783519	-0.0378595	-0.0382503	-0.0382503	-0.0382503	-0.036576558	-0.03319199	-0.0330329	-0.0330329	-0.0330329	-0.0330329	-0.0330329	-0.0343373	-0.0360764	-0.045406991	-0.05478929	-0.053434597	-0.0582515	-0.0582515	-0.058435403	-0.059553016	-0.0608602	-0.062415735	-0.0625993	-0.051540375	-0.05297823	-0.0717301	-0.0717301	-0.072649961	-0.073173578	-0.067157254	-0.059721149	-0.0582518	-0.0582518	-0.0582518	-0.0582518	-0.0582518	-0.0582518	-0.0582518	-0.0582518	-0.0582518	-0.0582518	-0.0582518	-0.0582518
¸ßË¹°×ÔëÉù´¦Àí (95).mp3	-0.134646749	-0.146279752	-0.176541743	-0.18808443	-0.1884676	-0.185855091	-0.177406931	-0.17558569	-0.170888954	-0.173525292	-0.15487414	-0.156174709	-0.148587442	-0.142441609	-0.144749013	-0.144818855	-0.144292361	-0.145205386	-0.143381195	-0.144169903	-0.145342726	-0.136761241	-0.130896056	-0.12735738	-0.128839283	-0.125891088	-0.122500309	-0.121235416	-0.120757996	-0.1206348	-0.1193305	-0.117722486	-0.109366373	-0.1080262	-0.106287	-0.106287	-0.106287	-0.110071608	-0.109928875	-0.111097894	-0.110803101	-0.1106338	-0.11072411	-0.11907801	-0.124791761	-0.12833322	-0.125519745	-0.126716003	-0.1288913
¸ßË¹°×ÔëÉù´¦Àí (96).mp3	-0.397644069	-0.406067467	-0.419172013	-0.432848618	-0.438343682	-0.418114133	-0.399503684	-0.397066121	-0.393141242	-0.3850186	-0.378558585	-0.373677552	-0.380731874	-0.382792083	-0.375181229	-0.375194598	-0.370517824	-0.370976323	-0.374943477	-0.369365	-0.369762826	-0.37029921	-0.3680607	-0.369484992	-0.373664377	-0.376684317	-0.376813924	-0.386284926	-0.393862223	-0.391755785	-0.396570351	-0.399799079	-0.403297454	-0.404230262	-0.391789037	-0.395029863	-0.390813064	-0.387888288	-0.388564652	-0.390923223	-0.392314623	-0.3941475	-0.393117951	-0.389747609	-0.38815486	-0.384648092	-0.38579083	-0.387191	-0.386239597
¸ßË¹°×ÔëÉù´¦Àí (97).mp3	0.274950382	0.263515054	0.265878891	0.264042106	0.2665216	0.264492619	0.265954227	0.272032496	0.268731143	0.275969497	0.27499005	0.285260809	0.277375659	0.281925653	0.280437832	0.283373401	0.278308708	0.282898011	0.281923073	0.283245582	0.283120732	0.286469269	0.289483214	0.29054878	0.2913043	0.289202125	0.291147629	0.290671747	0.289905883	0.278908023	0.273670555	0.270275374	0.267696814	0.270482517	0.274374294	0.279254785	0.283411794	0.280630009	0.284151568	0.281614783	0.286250711	0.293459606	0.295271271	0.293946998	0.294647812	0.290176982	0.295831906	0.291588654	0.286194912
¸ßË¹°×ÔëÉù´¦Àí (98).mp3	0.332830699	0.322339044	0.314524207	0.306360709	0.300343825	0.301379263	0.295773146	0.292353694	0.294017109	0.279346901	0.270039928	0.273138384	0.292298098	0.280727018	0.273049651	0.288849599	0.293474632	0.299240113	0.290784426	0.283269051	0.286317874	0.280215827	0.29707458	0.300288555	0.29220571	0.319500893	0.330702792	0.337153541	0.344187359	0.349114094	0.357365982	0.347405002	0.358895203	0.34519676	0.354194271	0.350683028	0.371342748	0.385694196	0.3636924	0.376638452	0.382775397	0.384187801	0.370484238	0.382446315	0.387258129	0.379111412	0.356636199	0.36550133	0.372471489
¸ßË¹°×ÔëÉù´¦Àí (99).mp3	-0.110059768	-0.128155352	-0.11717828	-0.090325254	-0.088627721	-0.090627786	-0.104520283	-0.120169676	-0.1234622	-0.1234622	-0.126712234	-0.128185846	-0.1291144	-0.1291144	-0.130201145	-0.131536447	-0.133493102	-0.133897	-0.134455654	-0.1352013	-0.140167208	-0.139504716	-0.118866543	-0.125537313	-0.1389718	-0.131821772	-0.10781991	-0.089016126	-0.080964851	-0.07746877	-0.070223069	-0.055770369	-0.043648786	-0.054789782	-0.039193528	-0.041409733	-0.063601207	-0.036904061	-0.024524975	-0.043304369	-0.043928268	-0.06706158	-0.074127315	-0.072872804	-0.046713305	-0.034267384	-0.0254959	-0.0247665	-0.016917009
¸ßË¹°×ÔëÉù´¦Àí (100).mp3	-0.008228955	-0.011689863	-0.0153795	-0.0153795	-0.015760356	-0.0166838	-0.0171186	-0.014466621	-0.011668147	-0.010045574	-0.0097273	-0.0092925	-0.013138855	-0.016113758	-0.020937283	-0.023077061	-0.020701152	-0.023845686	-0.019175515	-0.017652087	-0.016597948	-0.023283883	-0.0253795	-0.0253795	-0.024303494	-0.021646388	-0.0242388	-0.026985958	-0.029116134	-0.037138775	-0.040676903	-0.04357627	-0.044889069	-0.040321232	-0.049779482	-0.054234934	-0.055255944	-0.059910502	-0.060823795	-0.0571256	-0.055548531	-0.0586969	-0.065447443	-0.070630675	-0.075392905	-0.076452288	-0.079071925	-0.079252469	-0.081732232
¸ßË¹°×ÔëÉù´¦Àí (101).mp3	0.012692945	0.031679686	0.035080762	0.037969362	0.039714811	0.0397278	0.0397278	0.0397278	0.050789762	0.072656637	0.0762495	0.0762495	0.0762495	0.074204383	0.069966168	0.067017782	0.066916671	0.06716522	0.069783765	0.072906039	0.0740756	0.076122725	0.0766849	0.0766849	0.0766849	0.076839509	0.077180793	0.080550182	0.08444475	0.090916095	0.0923371	0.0923371	0.094753518	0.0953806	0.0953806	0.0953806	0.0953806	0.097085573	0.0975545	0.09937349	0.0997284	0.0997284	0.0997284	0.0997284	0.099225829	0.0988589	0.0988589	0.099500592	0.100914226
¸ßË¹°×ÔëÉù´¦Àí (102).mp3	-0.447174236	-0.450283141	-0.446468232	-0.444962	-0.444724836	-0.446358695	-0.444450897	-0.443445971	-0.446302564	-0.446326496	-0.446065654	-0.445171635	-0.449140103	-0.449608826	-0.450622436	-0.446701	-0.449111358	-0.4556421	-0.457352579	-0.458470658	-0.461191618	-0.4636575	-0.462861756	-0.462189567	-0.466857307	-0.469580961	-0.469200018	-0.471026855	-0.477374136	-0.4775706	-0.4784402	-0.4784402	-0.4784402	-0.478875	-0.481032508	-0.482880329	-0.486192649	-0.489169577	-0.485141724	-0.4832228	-0.491079797	-0.502062801	-0.48960196	-0.483715202	-0.487459812	-0.496871743	-0.50052254	-0.502527288	-0.507136
¸ßË¹°×ÔëÉù´¦Àí (103).mp3	-0.312490052	-0.314823036	-0.315498529	-0.316637035	-0.31661317	-0.320253675	-0.3261459	-0.326796081	-0.3304936	-0.334371916	-0.342634265	-0.339989332	-0.337850216	-0.337347346	-0.335209811	-0.3435372	-0.348024128	-0.353113499	-0.35391555	-0.353208413	-0.353861928	-0.344471753	-0.328469761	-0.326888552	-0.309246478	-0.302434187	-0.303505026	-0.3039721	-0.3039721	-0.3052764	-0.299880558	-0.299078769	-0.29654529	-0.296458028	-0.293336241	-0.288877532	-0.296650511	-0.297665527	-0.299762733	-0.300473189	-0.298330247	-0.306736715	-0.312233804	-0.312639332	-0.31090048	-0.311977793	-0.316555664	-0.317337046	-0.316097261
¸ßË¹°×ÔëÉù´¦Àí (104).mp3	-0.075678668	-0.074827788	-0.077191965	-0.079447032	-0.082063276	-0.082279288	-0.085851489	-0.084903673	-0.081100288	-0.073497646	-0.073185496	-0.073413021	-0.075380307	-0.080881642	-0.084824978	-0.086882179	-0.088411175	-0.085707062	-0.088906482	-0.088171585	-0.09236226	-0.088975834	-0.094430646	-0.092181577	-0.096419758	-0.093843821	-0.091521018	-0.098650167	-0.096848529	-0.098555605	-0.099294784	-0.098270175	-0.098764849	-0.099207627	-0.099564566	-0.100745142	-0.101405821	-0.100876314	-0.098190318	-0.09711059	-0.09485503	-0.09504072	-0.094190725	-0.092834812	-0.097766519	-0.107801133	-0.114061323	-0.115346936	-0.121697741
¸ßË¹°×ÔëÉù´¦Àí (105).mp3	-0.058329832	-0.052943801	-0.059999756	-0.0577904	-0.063307285	-0.064089046	-0.067902019	-0.123603064	-0.163554655	-0.215861818	-0.207122298	-0.203130848	-0.200003459	-0.189749008	-0.196674808	-0.199341673	-0.1973599	-0.198874933	-0.202225833	-0.214083329	-0.222778091	-0.240545707	-0.241949133	-0.240036986	-0.230413005	-0.232275867	-0.235120343	-0.234045902	-0.236164322	-0.226870999	-0.22550587	-0.228576659	-0.234254387	-0.236527531	-0.24878571	-0.268144596	-0.267354256	-0.266780185	-0.268285962	-0.275254492	-0.279565473	-0.281401117	-0.271918994	-0.262813204	-0.26615419	-0.277319364	-0.285461517	-0.29486272	-0.2904732
¸ßË¹°×ÔëÉù´¦Àí (106).mp3	0.121105981	0.126853102	0.133117309	0.134369759	0.151738873	0.174963851	0.207448591	0.214438588	0.222957227	0.247098359	0.268278168	0.280690988	0.293920511	0.304781773	0.313676412	0.319859766	0.329255007	0.339214773	0.343785479	0.348058719	0.354226125	0.361181432	0.365762213	0.373606969	0.385708138	0.389695744	0.392094239	0.393206566	0.392251149	0.3878974	0.3878974	0.3878974	0.3878974	0.3878974	0.3878974	0.3878974	0.389646626	0.391083154	0.3913757	0.387408734	0.380024301	0.375216679	0.365113256	0.356645301	0.352577642	0.351274932	0.347806137	0.346940729	0.3457235
¸ßË¹°×ÔëÉù´¦Àí (107).mp3	-0.355431452	-0.3573992	-0.358560765	-0.358065896	-0.3571738	-0.355063772	-0.352852136	-0.354491348	-0.357852013	-0.355922584	-0.354265747	-0.351658746	-0.350175913	-0.350784405	-0.350312058	-0.350652	-0.349411562	-0.348977639	-0.349825433	-0.351633219	-0.352683222	-0.353287615	-0.3536955	-0.3536955	-0.3536955	-0.3536955	-0.352043295	-0.352748917	-0.356619089	-0.363226159	-0.357205441	-0.352506131	-0.350480075	-0.352609018	-0.3558694	-0.359924263	-0.3602172	-0.360597826	-0.357367137	-0.353013187	-0.349782852	-0.347320382	-0.3471739	-0.347896151	-0.353683431	-0.357294233	-0.362597226	-0.37774082	-0.397018767
¸ßË¹°×ÔëÉù´¦Àí (108).mp3	0.027364397	0.025871369	0.023567258	0.015299622	0.009793624	0.008285601	0.004941115	0.000674869	-0.006310779	-0.009712065	-0.00947798	-0.011906715	-0.012680983	-0.01816371	-0.02181389	-0.025192891	-0.027433451	-0.028421209	-0.038913628	-0.04623826	-0.045828695	-0.043083169	-0.033838546	-0.023560086	-0.009756861	0.001414824	0.016224604	0.029948756	0.041526971	0.033953392	-0.067316782	-0.016499611	-0.013582104	0.001132221	0.013828115	0.01652447	0.016989631	0.033733518	0.039670137	0.035606271	0.04531105	0.048639357	0.059316318	0.079774366	0.108618085	0.132966861	0.133187654	0.136279931	0.139154422
¸ßË¹°×ÔëÉù´¦Àí (109).mp3	-0.050168702	-0.053293615	-0.052588648	-0.05386767	-0.053845563	-0.05172033	-0.053424701	-0.054040955	-0.058344212	-0.062447482	-0.064633299	-0.062954296	-0.063527555	-0.063064817	-0.059645321	-0.061445953	-0.059632416	-0.058560592	-0.057923923	-0.056090775	-0.054341393	-0.054607165	-0.054738932	-0.062836409	-0.074798815	-0.084870612	-0.090450974	-0.093740067	-0.097992939	-0.101268179	-0.104443359	-0.111895731	-0.122393309	-0.147670366	-0.156460971	-0.159445973	-0.164512188	-0.168049713	-0.171354214	-0.177473246	-0.18417688	-0.189155229	-0.187318381	-0.185941953	-0.186385485	-0.186041999	-0.190018099	-0.188461528	-0.181874141
¸ßË¹°×ÔëÉù´¦Àí (110).mp3	0.4926086	0.492851946	0.495350269	0.496443712	0.4965217	0.4965217	0.497225299	0.497826	0.497826	0.497968731	0.499219434	0.501354491	0.49955902	0.494098574	0.492306307	0.491517735	0.4891305	0.490386999	0.475923799	0.450315333	0.434460322	0.435583113	0.4365218	0.4369566	0.437010345	0.4373913	0.437438246	0.438804249	0.4408696	0.44285233	0.443981539	0.445036651	0.446637905	0.44872579	0.452868879	0.459577649	0.461005867	0.462262451	0.4626087	0.4626087	0.4626087	0.458170394	0.459503836	0.4595652	0.4595652	0.460462105	0.461764364	0.462192961	0.46301019
¸ßË¹°×ÔëÉù´¦Àí (111).mp3	-0.169080662	-0.155875202	-0.16505795	-0.165966255	-0.170138123	-0.179483824	-0.179624401	-0.184352168	-0.188772081	-0.188524767	-0.187108977	-0.191448442	-0.202571646	-0.206003156	-0.201735465	-0.203476322	-0.205238493	-0.20576639	-0.206045595	-0.202762651	-0.204071409	-0.201796081	-0.200110168	-0.198277712	-0.198250206	-0.196393037	-0.196585207	-0.1971732	-0.199568156	-0.206887511	-0.206485582	-0.203090596	-0.19689319	-0.1949992	-0.19453499	-0.192827131	-0.189609637	-0.187326599	-0.185912124	-0.189148338	-0.196087809	-0.200082887	-0.200603181	-0.202138551	-0.203734518	-0.205539955	-0.2058688	-0.206645617	-0.206587744
¸ßË¹°×ÔëÉù´¦Àí (112).mp3	-0.082351253	-0.081042033	-0.090617325	-0.101399884	-0.108488382	-0.117512183	-0.123853382	-0.119236339	-0.113760874	-0.118003885	-0.112452629	-0.124116104	-0.127086508	-0.117035655	-0.116281686	-0.104932477	-0.121093518	-0.122881459	-0.12483803	-0.112811326	-0.103982989	-0.102208172	-0.096229551	-0.105561491	-0.099110876	-0.095936222	-0.095775082	-0.090152801	-0.086828627	-0.085767738	-0.083927351	-0.086923345	-0.079366995	-0.085026764	-0.087521767	-0.083981202	-0.089629216	-0.085490847	-0.077592891	-0.079886076	-0.071794928	-0.072969811	-0.07390438	-0.068022922	-0.071262229	-0.072301813	-0.072144265	-0.070497825	-0.073371665
¸ßË¹°×ÔëÉù´¦Àí (113).mp3	-0.041526779	-0.036683925	-0.034505526	-0.032787548	-0.030950215	-0.0308696	-0.027950094	-0.017251677	-0.00741657	-0.0056522	-0.009987846	-0.012990645	-0.0117392	-0.012996989	-0.015956068	-0.008659264	-0.006889557	0.004786635	0.007902177	0.019152125	0.024243447	0.031181371	0.0378261	0.0378261	0.0369565	0.037502722	0.0565217	0.054489101	0.048149054	0.0452174	0.043893305	0.042835131	0.042307858	0.042238445	0.0426086	0.042675835	0.050689075	0.046302896	0.032353974	0.024199611	0.020227156	0.01687134	0.012461751	0.013641395	0.012763181	0.01209651	0.010685697	0.009071676	0.007853373
¸ßË¹°×ÔëÉù´¦Àí (114).mp3	-0.018013398	-0.014824178	-0.024860053	-0.026080121	-0.021802209	-0.024092564	-0.02288048	-0.024199414	-0.022198179	-0.0234326	-0.017944275	-0.018937305	-0.021759	-0.023067779	-0.025909885	-0.018433638	-0.014676476	-0.017153623	-0.022791655	-0.025903971	-0.027621207	-0.02688878	-0.026080521	-0.022656571	-0.025830201	-0.023710601	-0.022766528	-0.020475053	-0.019177049	-0.011826071	-0.006553074	-0.002234168	-0.007067054	-0.000756163	0.007656861	0.02069893	0.0375285	0.042282873	0.041301466	0.042865978	0.031184418	0.041003169	0.037053299	0.042703307	0.037077123	0.034318636	0.038503911	0.028660529	0.013779101
¸ßË¹°×ÔëÉù´¦Àí (115).mp3	-0.180326244	-0.180741	-0.179856606	-0.176950472	-0.176962306	-0.179039975	-0.185730972	-0.184419947	-0.193661011	-0.204186788	-0.208215374	-0.213530983	-0.2146541	-0.214460845	-0.21778128	-0.216828	-0.212777276	-0.212573729	-0.210056675	-0.209338534	-0.208940094	-0.204644181	-0.206758489	-0.20264246	-0.199458482	-0.189447956	-0.19934007	-0.195428278	-0.198055077	-0.201889046	-0.201968923	-0.192283814	-0.1782837	-0.161433999	-0.151902507	-0.146084905	-0.141717489	-0.158783214	-0.174387108	-0.186770311	-0.183869989	-0.195986294	-0.200896802	-0.193279685	-0.195628251	-0.20067031	-0.186288321	-0.176689993	-0.155361664
¸ßË¹°×ÔëÉù´¦Àí (116).mp3	-0.310755747	-0.3091085	-0.311844569	-0.317487614	-0.327882981	-0.334493594	-0.338030849	-0.342640326	-0.344693045	-0.3452078	-0.347132806	-0.353117655	-0.355089213	-0.3539081	-0.347715887	-0.341427602	-0.336901326	-0.335304363	-0.337631377	-0.340872817	-0.344892369	-0.34770227	-0.3491232	-0.350199032	-0.352572613	-0.354419854	-0.35963374	-0.36161346	-0.362046094	-0.363348328	-0.359822788	-0.34840279	-0.344036972	-0.34844818	-0.352321171	-0.356354622	-0.359545383	-0.361635244	-0.363744015	-0.364629667	-0.36653733	-0.373297364	-0.381292223	-0.383179908	-0.383089262	-0.378100238	-0.367973658	-0.357397543	-0.349428736
¸ßË¹°×ÔëÉù´¦Àí (117).mp3	-0.257244507	-0.254570161	-0.259294169	-0.257687558	-0.259501622	-0.257806647	-0.259759611	-0.268745766	-0.287312623	-0.2922286	-0.2909243	-0.294498353	-0.307832557	-0.314165617	-0.315349921	-0.309185	-0.306701959	-0.306093197	-0.305427498	-0.305517608	-0.3086532	-0.308033008	-0.311303725	-0.313388886	-0.303691869	-0.302969905	-0.299185	-0.297488599	-0.290743871	-0.30020786	-0.297153816	-0.297870926	-0.299025923	-0.2974459	-0.296899914	-0.298843048	-0.299314633	-0.295553023	-0.30115015	-0.307511606	-0.305503997	-0.307999153	-0.306182897	-0.305635681	-0.31631928	-0.305790308	-0.308381763	-0.30622321	-0.30290685
¸ßË¹°×ÔëÉù´¦Àí (118).mp3	-0.5337404	-0.5337404	-0.5337404	-0.5337404	-0.5337404	-0.540325915	-0.54461	-0.54461	-0.54461	-0.54461	-0.54461	-0.54461	-0.54461	-0.54584421	-0.549319613	-0.547591121	-0.541328542	-0.536861468	-0.5367839	-0.5367839	-0.5367839	-0.533811388	-0.5337404	-0.5337404	-0.5337404	-0.5337404	-0.5337404	-0.542950155	-0.546652437	-0.5467839	-0.551378901	-0.555294764	-0.558893751	-0.561782918	-0.563118325	-0.560394619	-0.570116333	-0.5715217	-0.5715217	-0.5715217	-0.5715217	-0.566448269	-0.5623913	-0.5623913	-0.5623913	-0.56277222	-0.564715107	-0.5654348	-0.567204125
¸ßË¹°×ÔëÉù´¦Àí (119).mp3	0.103447768	0.09955738	0.090767195	0.084658482	0.082945017	0.0795652	0.077810261	0.070758722	0.057678153	0.046765126	0.037533443	0.031324381	0.026657316	0.0243478	0.011861008	0.0124475	0.0134782	0.0134782	0.0113043	0.0113043	0.010331786	0.0095652	0.008780109	0.009265604	0.011911452	0.012887185	0.012231543	0.013717719	-0.004344298	-0.016298587	-0.0156522	-0.018859284	-0.0195653	-0.021086589	-0.021988989	-0.024051154	-0.026492624	-0.027282289	-0.028726036	-0.038603626	-0.0447825	-0.0447825	-0.0447825	-0.0447825	-0.0452173	-0.0452173	-0.043114559	-0.041092527	-0.0386956
¸ßË¹°×ÔëÉù´¦Àí (120).mp3	-0.144053952	-0.1552953	-0.170213003	-0.168092844	-0.154779548	-0.146307724	-0.14063241	-0.135333776	-0.128198925	-0.12199603	-0.120456324	-0.139233308	-0.14457608	-0.1453059	-0.14283829	-0.139796134	-0.141103326	-0.144622783	-0.1457405	-0.14703943	-0.149193584	-0.151821798	-0.149682405	-0.143910346	-0.137655267	-0.133458152	-0.130859115	-0.125657168	-0.120867164	-0.116089142	-0.115894655	-0.124667514	-0.124170884	-0.127876419	-0.12770278	-0.128072685	-0.128078149	-0.125469047	-0.124528286	-0.126820172	-0.133259745	-0.139216755	-0.144017706	-0.15091788	-0.157476515	-0.162915759	-0.166861937	-0.170958346	-0.182035313
¸ßË¹°×ÔëÉù´¦Àí (121).mp3	-0.034914416	-0.023424083	-0.015192087	-0.015603998	-0.019891522	-0.011524553	0.004503443	0.040264298	0.029556745	0.033559206	0.029444295	0.031723586	0.035959447	0.03678567	0.043385051	0.050809355	0.054524793	0.058164762	0.06722293	0.054506744	0.05154427	0.052740745	0.05033203	0.044798171	0.059599212	0.063970823	0.055029428	0.049773927	0.055367237	0.054339729	0.056545338	0.060751135	0.057326266	0.056633522	0.060305744	0.054270274	0.053603704	0.051914035	-0.037344245	-0.055967325	-0.053709626	-0.051598705	-0.063189444	-0.056755662	-0.058855511	-0.031876621	0.038801889	0.052394864	0.061365698
¸ßË¹°×ÔëÉù´¦Àí (122).mp3	-0.242989249	-0.2195253	-0.217220681	-0.2095293	-0.2117023	-0.212478001	-0.213674245	-0.227891018	-0.229843862	-0.23128678	-0.2321258	-0.240879109	-0.245075474	-0.257147326	-0.304293859	-0.407559204	-0.419407075	-0.428242987	-0.4370477	-0.4417747	-0.4417747	-0.4417747	-0.4417747	-0.438881764	-0.4387313	-0.443373308	-0.4448183	-0.4448183	-0.4448183	-0.444141059	-0.443616297	-0.4422096	-0.4417748	-0.443695378	-0.4487313	-0.4487313	-0.4487313	-0.4487313	-0.4491661	-0.45134	-0.45134	-0.45134	-0.45134	-0.447685727	-0.445597327	-0.44245884	-0.448540621	-0.451889807	-0.456323906
¸ßË¹°×ÔëÉù´¦Àí (123).mp3	-0.187835235	-0.17979979	-0.173361302	-0.168090928	-0.1769567	-0.1706124	-0.168828011	-0.168403017	-0.168261	-0.164963875	-0.153279704	-0.109927339	-0.076291655	-0.060397027	-0.053333856	-0.049176982	-0.049070499	-0.05112826	-0.053151182	-0.0543479	-0.05357438	-0.050283895	-0.048039074	-0.0473914	-0.0473914	-0.047613035	-0.049426364	-0.04710023	-0.044375487	-0.043893697	-0.040340018	-0.048089097	-0.053656593	-0.05192637	-0.050300303	-0.049096965	-0.049382156	-0.049117192	-0.050603812	-0.07748963	-0.086647084	-0.096828699	-0.112444498	-0.13159148	-0.149546123	-0.152639713	-0.100602576	-0.090443889	-0.085587296
¸ßË¹°×ÔëÉù´¦Àí (124).mp3	-0.020546249	-0.021184512	-0.019199506	-0.016637226	-0.0197767	-0.012816487	-0.013790716	-0.02034646	-0.020927883	0.002969046	-0.000534203	-0.002030503	-0.047327144	-0.009321724	0.008123373	0.021636012	0.025513497	-0.009127103	-0.013371424	-0.011669605	-0.01475972	-0.013436616	-0.017097133	-0.007511014	-0.025746552	-0.042508185	-0.048718044	-0.056261936	-0.049425706	-0.049022194	-0.05007759	-0.04767521	-0.047229672	-0.046888686	-0.068891741	-0.065995654	-0.062304558	-0.067183379	-0.064463217	-0.068794958	-0.070761826	-0.082389076	-0.082709083	-0.090715412	-0.0964406	-0.098660552	-0.102437974	-0.109203594	-0.116218496
¸ßË¹°×ÔëÉù´¦Àí (125).mp3	-0.107518639	-0.109864141	-0.112557695	-0.115328031	-0.105898166	-0.107392879	-0.113141405	-0.108840281	-0.097529838	-0.093077993	-0.088434625	-0.091167625	-0.10032699	-0.095706275	-0.10554774	-0.092836975	-0.102899658	-0.095036233	-0.100487769	-0.086747187	-0.095310404	-0.09200538	-0.106623538	-0.098635166	-0.10048907	-0.093004682	-0.099569725	-0.099599109	-0.100653222	-0.101215886	-0.100372849	-0.103847842	-0.11057793	-0.114862478	-0.117232637	-0.112636496	-0.111318976	-0.121451027	-0.117862984	-0.130120407	-0.124304515	-0.132143628	-0.125619114	-0.115784336	-0.111413402	-0.111112807	-0.099220574	-0.088138564	-0.08622118
¸ßË¹°×ÔëÉù´¦Àí (126).mp3	-0.267786	-0.267786	-0.267786	-0.2673513	-0.267568622	-0.268158291	-0.2705184	-0.273623936	-0.275794238	-0.2760469	-0.275231	-0.275574066	-0.276106612	-0.276235329	-0.272556189	-0.266623491	-0.276611012	-0.271198987	-0.27977856	-0.279969037	-0.2782208	-0.2899599	-0.290920596	-0.2912642	-0.285946198	-0.2825686	-0.282803095	-0.284099851	-0.2843077	-0.284955726	-0.2851773	-0.284817884	-0.280095497	-0.269336351	-0.263381359	-0.2656121	-0.2656121	-0.265893421	-0.2690904	-0.2690904	-0.2690904	-0.2690904	-0.2690904	-0.2690904	-0.2690904	-0.270176787	-0.268086921	-0.264810857	-0.275697621
¸ßË¹°×ÔëÉù´¦Àí (127).mp3	0.256617916	0.315098779	0.342657251	0.353992414	0.35924862	0.337604741	0.33006527	0.328572688	0.330957575	0.342962342	0.3444938	0.347217357	0.350940807	0.354862302	0.358000354	0.360768108	0.366709454	0.37004121	0.373595059	0.377551564	0.380866658	0.384726349	0.38750859	0.389551053	0.374661145	0.37413591	0.387055043	0.392645631	0.39444293	0.397291418	0.400936561	0.4032224	0.403894954	0.40710342	0.409910838	0.405794893	0.408204814	0.411190384	0.414591484	0.417310903	0.420783334	0.423086071	0.433300896	0.43793144	0.440881082	0.444176688	0.447184968	0.4498154	0.451754928
¸ßË¹°×ÔëÉù´¦Àí (128).mp3	-0.239112296	-0.239168	-0.238421289	-0.238473049	-0.237304444	-0.237532321	-0.239639329	-0.241186172	-0.2413419	-0.241165861	-0.240789311	-0.238478342	-0.238126749	-0.237355597	-0.233443571	-0.2356892	-0.235396694	-0.2339499	-0.234635245	-0.243467209	-0.243810678	-0.250484145	-0.253573891	-0.36257742	-0.357634241	-0.3787326	-0.3787326	-0.3800369	-0.343848839	-0.265193031	-0.2643847	-0.264356984	-0.2630804	-0.261015496	-0.259017921	-0.272170994	-0.288893494	-0.291573767	-0.283132717	-0.279812328	-0.272479161	-0.2635152	-0.2635152	-0.2635152	-0.2635152	-0.260389881	-0.254039699	-0.251894808	-0.250316519
¸ßË¹°×ÔëÉù´¦Àí (129).mp3	-0.406384873	-0.407338015	-0.405664891	-0.407466274	-0.400663373	-0.405739275	-0.404598426	-0.4011509	-0.402086289	-0.399238164	-0.400189997	-0.3976726	-0.399415452	-0.399647542	-0.402125468	-0.403387613	-0.40616566	-0.410342387	-0.415862908	-0.425219853	-0.428868468	-0.4333259	-0.429543062	-0.425330087	-0.422441819	-0.420920003	-0.423234592	-0.420576301	-0.416194997	-0.420578542	-0.420864487	-0.424666096	-0.420619129	-0.423445909	-0.442400067	-0.450485779	-0.463390791	-0.464664884	-0.464202342	-0.464550808	-0.464709913	-0.464390065	-0.474410471	-0.480891203	-0.482950063	-0.47484645	-0.479398799	-0.486820846	-0.500847694
¸ßË¹°×ÔëÉù´¦Àí (130).mp3	-0.308005515	-0.3068099	-0.307796448	-0.3089838	-0.308943816	-0.3081143	-0.308008035	-0.3063751	-0.303514408	-0.300225357	-0.29737964	-0.291907941	-0.287591989	-0.280186952	-0.280756433	-0.280559591	-0.277641946	-0.276768803	-0.277249814	-0.272831129	-0.268517191	-0.26781476	-0.262551358	-0.262593771	-0.257548401	-0.248921231	-0.251803517	-0.243654024	-0.235545566	-0.233974765	-0.214920555	-0.192567843	-0.188053047	-0.188532431	-0.187242442	-0.189148211	-0.192138721	-0.196961439	-0.194150368	-0.190659116	-0.189410085	-0.191442374	-0.185926399	-0.18147327	-0.179051347	-0.18478055	-0.185747729	-0.181103464	-0.174274957
¸ßË¹°×ÔëÉù´¦Àí (131).mp3	-0.346448407	-0.351960367	-0.35247922	-0.359878086	-0.345330233	-0.338212249	-0.325221615	-0.313346011	-0.30312044	-0.290287215	-0.279177061	-0.268821741	-0.260869869	-0.254886758	-0.257012883	-0.258975705	-0.272691395	-0.279732135	-0.291650309	-0.30971336	-0.318050962	-0.312852516	-0.304372496	-0.288107495	-0.263656537	-0.262739229	-0.268798629	-0.293826697	-0.288783363	-0.28503884	-0.289256341	-0.292784472	-0.297155602	-0.30941541	-0.322604755	-0.324828428	-0.33063425	-0.3362573	-0.34008989	-0.326301459	-0.315357704	-0.307709906	-0.293207806	-0.284083421	-0.227270671	-0.214643256	-0.213336895	-0.209344592	-0.19934122
¸ßË¹°×ÔëÉù´¦Àí (132).mp3	0.009778656	0.00658526	0.0047827	0.004980336	0.007440164	0.012915772	0.018188949	0.023498276	0.030136074	0.038986105	0.048854854	0.0504347	0.052566594	0.055270047	0.054944369	0.088472932	0.18205916	0.173006973	0.172151606	0.172637598	0.174300336	0.1743477	0.177826	0.183940762	0.197131216	0.207620419	0.220914897	0.270756862	0.301478894	0.313343726	0.322871448	0.329514799	0.337528865	0.340723324	0.343802287	0.346825604	0.351349873	0.355736303	0.358128891	0.365068105	0.370172937	0.371476213	0.377327991	0.381242715	0.382468266	0.384189985	0.385050962	0.3852173	0.3852173
¸ßË¹°×ÔëÉù´¦Àí (133).mp3	-0.072231631	-0.064396983	-0.068412777	-0.062764842	-0.058504082	-0.06182038	-0.115342189	-0.131743873	-0.151611478	-0.156697352	-0.162887804	-0.162449204	-0.160344406	-0.159947513	-0.172291471	-0.167485494	-0.178000541	-0.183735261	-0.192362986	-0.190870803	-0.198420168	-0.193914322	-0.192614736	-0.198617859	-0.201389193	-0.207427035	-0.196924779	-0.195958915	-0.194102678	-0.192689141	-0.193679777	-0.193949132	-0.19648646	-0.1970317	-0.195850914	-0.198216166	-0.197306449	-0.206416577	-0.211680286	-0.210514607	-0.20953089	-0.219313738	-0.24289661	-0.250391153	-0.256323664	-0.247179667	-0.259952582	-0.277403529	-0.276288521
¸ßË¹°×ÔëÉù´¦Àí (134).mp3	-0.082213422	-0.091371843	-0.085862282	-0.073022814	-0.068316746	-0.075035551	-0.076459392	-0.070697821	-0.073716037	-0.086909105	-0.087687494	-0.088551505	-0.082421259	-0.083568339	-0.077742942	-0.072518742	-0.069559574	-0.074919156	-0.072065549	-0.065629663	-0.067008661	-0.070225261	-0.0723909	-0.072480874	-0.074417713	-0.081996484	-0.0777057	-0.0707121	-0.0676069	-0.079360402	-0.073542633	-0.069640341	-0.073621882	-0.084775819	-0.074503245	-0.055886807	-0.063418801	-0.082238766	-0.081950003	-0.080862201	-0.0692419	-0.0676089	-0.070978451	-0.071931468	-0.071204481	-0.061161442	-0.060891868	-0.076039258	-0.086933825
¸ßË¹°×ÔëÉù´¦Àí (135).mp3	-0.144407776	-0.158614799	-0.15372248	-0.15889024	-0.162759733	-0.163910477	-0.16175801	-0.161878	-0.161878	-0.160114383	-0.159243619	-0.160425635	-0.160980989	-0.15941855	-0.159461035	-0.172111475	-0.163541588	-0.162983739	-0.170250977	-0.173809683	-0.168112788	-0.169436785	-0.157806397	-0.148217253	-0.140915641	-0.143420096	-0.134884894	-0.136115294	-0.136817983	-0.127846335	-0.12701471	-0.133451757	-0.136307622	-0.136633843	-0.149754544	-0.143881471	-0.153718648	-0.152896214	-0.160083644	-0.159780368	-0.154269964	-0.153257225	-0.143717785	-0.154454882	-0.14007952	-0.139879573	-0.144847016	-0.143283072	-0.139450442
¸ßË¹°×ÔëÉù´¦Àí (136).mp3	-0.234907061	-0.227844956	-0.232568463	-0.238762869	-0.22016874	-0.223580041	-0.223213804	-0.213440193	-0.220571948	-0.232732181	-0.215276511	-0.217984021	-0.229751945	-0.22490004	-0.238310451	-0.251306109	-0.239564732	-0.238072797	-0.245476228	-0.241795402	-0.257055398	-0.274115229	-0.282753957	-0.276835477	-0.27313056	-0.278716776	-0.287528448	-0.283304605	-0.268537477	-0.265505829	-0.263907794	-0.261655976	-0.255916813	-0.256017267	-0.259081378	-0.260443164	-0.258277925	-0.253616574	-0.260070277	-0.263620797	-0.265705156	-0.275917567	-0.275395358	-0.26121074	-0.265954131	-0.255806006	-0.253083936	-0.261123329	-0.263579128
¸ßË¹°×ÔëÉù´¦Àí (137).mp3	-0.422734282	-0.425075406	-0.432473611	-0.427292375	-0.418880894	-0.429959673	-0.433851698	-0.459437601	-0.45372722	-0.467733557	-0.470893723	-0.481430369	-0.475660128	-0.480805927	-0.485993048	-0.480060039	-0.473389485	-0.466524968	-0.448676403	-0.4476086	-0.452294977	-0.457061443	-0.449574001	-0.445944664	-0.451677298	-0.4476086	-0.4480434	-0.448325158	-0.447028159	-0.463600599	-0.466916099	-0.458416579	-0.443039896	-0.45222015	-0.459565419	-0.445012331	-0.435907829	-0.417083713	-0.423041262	-0.407056017	-0.391688933	-0.394935528	-0.379476108	-0.379661915	-0.39469887	-0.394633876	-0.398172667	-0.391903325	-0.397223347
¸ßË¹°×ÔëÉù´¦Àí (138).mp3	-0.178484582	-0.170693921	-0.162573236	-0.1608159	-0.155515159	-0.142321246	-0.136760246	-0.130990736	-0.137113446	-0.128549819	-0.113231447	-0.122003644	-0.123811065	-0.139848979	-0.131123923	-0.145045371	-0.122845046	-0.136246392	-0.111207266	-0.144435723	-0.160528066	-0.164250424	-0.17074947	-0.175342624	-0.177524297	-0.174537027	-0.167327655	-0.180905256	-0.146773333	-0.161842416	-0.154350749	-0.152671724	-0.153846762	-0.151837052	-0.132918245	-0.1408105	-0.142855675	-0.135234251	-0.132237557	-0.136606164	-0.15465904	-0.171429067	-0.176014511	-0.172471424	-0.192486453	-0.184608394	-0.208160337	-0.208901893	-0.225362866
¸ßË¹°×ÔëÉù´¦Àí (139).mp3	-0.472655853	-0.47797282	-0.480551223	-0.484534195	-0.489380603	-0.497572057	-0.504414928	-0.512145513	-0.51754308	-0.524443245	-0.530591837	-0.536361824	-0.546072048	-0.547998158	-0.549593956	-0.553253298	-0.556016998	-0.561508451	-0.567253266	-0.562652686	-0.529283922	-0.499834778	-0.488373726	-0.487669627	-0.484202999	-0.479316484	-0.483814628	-0.481660973	-0.482042217	-0.480141887	-0.472065415	-0.466322738	-0.449851095	-0.443797922	-0.44666184	-0.44365892	-0.438584405	-0.434189419	-0.435334686	-0.443874173	-0.446990906	-0.456699054	-0.477377077	-0.489570694	-0.505258251	-0.516672888	-0.517564536	-0.519428206	-0.521904752
¸ßË¹°×ÔëÉù´¦Àí (140).mp3	-0.353084252	-0.353124674	-0.34666864	-0.336897204	-0.340639586	-0.336184256	-0.343927925	-0.34687163	-0.351043218	-0.350787482	-0.358607047	-0.361654438	-0.351727985	-0.350962817	-0.369120275	-0.385923737	-0.405759888	-0.396583207	-0.385430625	-0.39040997	-0.394718641	-0.395515549	-0.405899192	-0.420397147	-0.423680451	-0.422468346	-0.428154112	-0.426662279	-0.425833724	-0.436026331	-0.444247925	-0.440293944	-0.439444919	-0.433228884	-0.433299541	-0.43867013	-0.446676714	-0.449374706	-0.458531557	-0.46198557	-0.465217221	-0.460504433	-0.450773418	-0.450324704	-0.444194167	-0.44533498	-0.449572151	-0.443037068	-0.437319182
¸ßË¹°×ÔëÉù´¦Àí (141).mp3	-0.389982601	-0.393791764	-0.397960288	-0.403274601	-0.409610329	-0.41650113	-0.419429473	-0.423171276	-0.421410425	-0.423785681	-0.428948866	-0.437325364	-0.435995116	-0.428157643	-0.398126884	-0.403797743	-0.419534666	-0.43237976	-0.440797694	-0.449102322	-0.453491814	-0.45249334	-0.45716786	-0.457830675	-0.46316663	-0.468036353	-0.468315411	-0.46877771	-0.469731471	-0.468143495	-0.464825302	-0.45476932	-0.44925778	-0.44298488	-0.43520645	-0.437792035	-0.436702175	-0.428471315	-0.425262473	-0.449434796	-0.469824846	-0.476896856	-0.482566149	-0.48967949	-0.494315736	-0.490402175	-0.498319918	-0.491011012	-0.485887448
¸ßË¹°×ÔëÉù´¦Àí (142).mp3	-0.205303705	-0.205953061	-0.20402478	-0.203895175	-0.202720445	-0.195748664	-0.190333841	-0.186518897	-0.178085015	-0.174448863	-0.172456059	-0.1722249	-0.17144513	-0.170575519	-0.1700509	-0.1696162	-0.1696162	-0.1696162	-0.168932433	-0.1683118	-0.167540066	-0.166852735	-0.16595169	-0.164742481	-0.163529821	-0.1626596	-0.1622248	-0.1622248	-0.1622248	-0.1622248	-0.160007081	-0.157877	-0.157877	-0.154482485	-0.1535292	-0.1530944	-0.151729056	-0.153922189	-0.165645367	-0.167609365	-0.177247053	-0.186808173	-0.203043036	-0.2052682	-0.2052682	-0.2052682	-0.205523416	-0.2065726	-0.2091728
¸ßË¹°×ÔëÉù´¦Àí (143).mp3	-0.026389054	-0.025261658	-0.027946449	-0.031387679	-0.047690097	-0.05910222	-0.065804325	-0.075896471	-0.084449247	-0.104121714	-0.117498924	-0.129825475	-0.141739317	-0.148204662	-0.150972396	-0.1508696	-0.14987248	-0.156981346	-0.163649179	-0.149341503	-0.133648499	-0.121089073	-0.09844299	-0.072207043	-0.061124337	-0.050172527	-0.038143831	-0.017225625	-0.015307989	-0.016623735	-0.006979361	0.003388618	0.004039163	0.003806281	0.003907077	-0.008031124	-0.009675739	-0.007846902	-0.008244024	-0.004058751	-0.000699366	-0.004050818	-0.011392288	-0.065889031	-0.081317942	-0.090303976	-0.091985996	-0.092423601	-0.094397324
¸ßË¹°×ÔëÉù´¦Àí (144).mp3	-0.117010001	-0.115898022	-0.117016389	-0.119362601	-0.119050398	-0.119726452	-0.119327677	-0.119253501	-0.116439332	-0.1094536	-0.10955607	-0.106977563	-0.103831959	-0.0983208	-0.089275476	-0.083395879	-0.079008404	-0.074964286	-0.069377782	-0.052788823	-0.039801485	-0.053075958	-0.079421007	-0.091173619	-0.098161075	-0.108311248	-0.11862689	-0.121823894	-0.123943466	-0.1239731	-0.12740806	-0.131724336	-0.132234	-0.13262513	-0.135953077	-0.136147	-0.136147	-0.136147	-0.13732165	-0.137741535	-0.137571095	-0.131039858	-0.1291905	-0.1278861	-0.126926785	-0.126504287	-0.125626685	-0.121538738	-0.128155399
¸ßË¹°×ÔëÉù´¦Àí (145).mp3	-0.167449864	-0.170991021	-0.173338481	-0.174589595	-0.169169254	-0.164400362	-0.159532391	-0.162594503	-0.168327091	-0.177421499	-0.169829329	-0.170643006	-0.159957573	-0.148457015	-0.145038939	-0.14617251	-0.139626211	-0.140631709	-0.146764313	-0.153797335	-0.165163002	-0.185247844	-0.190736185	-0.194287283	-0.1872372	-0.160978487	-0.147632193	-0.15902143	-0.155370891	-0.146229227	-0.147607253	-0.154118962	-0.154587169	-0.16136525	-0.159704952	-0.156395104	-0.152672462	-0.151892652	-0.149100783	-0.142036303	-0.129262103	-0.174765722	-0.194262525	-0.172916616	-0.166661695	-0.198757061	-0.210704605	-0.19805754	-0.190428938
¸ßË¹°×ÔëÉù´¦Àí (146).mp3	-0.5815217	-0.581500892	-0.58167694	-0.586769208	-0.592314361	-0.5941304	-0.5941304	-0.596563116	-0.5976086	-0.5976086	-0.5976086	-0.5971738	-0.5971738	-0.5971738	-0.5971738	-0.5971738	-0.5971738	-0.5971738	-0.596739	-0.596739	-0.5963043	-0.5963043	-0.596739	-0.596739	-0.596739	-0.597142122	-0.599596846	-0.600344463	-0.584222663	-0.5806521	-0.5806521	-0.575028334	-0.569544275	-0.565	-0.564999304	-0.563264018	-0.55585808	-0.553261074	-0.553892234	-0.54701656	-0.5423913	-0.5423913	-0.5384783	-0.5371739	-0.544616923	-0.552401671	-0.5541304	-0.557568919	-0.559658254
¸ßË¹°×ÔëÉù´¦Àí (147).mp3	0.011867239	0.017192366	0.020951689	0.030052996	0.047302755	0.051789104	0.052010748	0.053080972	0.055093086	0.057367889	0.056873062	0.058551334	0.058626608	0.057023678	0.054981076	0.05469713	0.054374079	0.059609521	0.065604723	0.06609275	0.065633638	0.0647628	0.064163218	0.0634579	0.063160949	0.064006214	0.065494837	0.066702204	0.068146518	0.069404382	0.069517417	0.068276215	0.069960812	0.068740741	0.064522345	0.055436979	0.042169969	0.036337809	0.030611421	0.025742379	0.015604917	0.004290548	0.001905933	0.017949947	0.014671994	0.0143189	0.0143189	0.0138841	0.023173686
¸ßË¹°×ÔëÉù´¦Àí (148).mp3	-0.487917156	-0.488468725	-0.4895652	-0.49	-0.491388182	-0.494458597	-0.495710915	-0.4965216	-0.4969564	-0.497891714	-0.500606499	-0.502146586	-0.501739	-0.501577626	-0.5004347	-0.499927004	-0.498519896	-0.498352406	-0.497690971	-0.4982609	-0.4982609	-0.4982609	-0.498113773	-0.495755593	-0.4956522	-0.498564789	-0.50081137	-0.5013044	-0.500843046	-0.501246303	-0.503457881	-0.505811318	-0.5065217	-0.5065217	-0.5065217	-0.506663918	-0.507261678	-0.508612844	-0.509131421	-0.5104347	-0.5104347	-0.5104347	-0.5104347	-0.5104347	-0.5104347	-0.511215374	-0.5121738	-0.5125926	-0.513382098
¸ßË¹°×ÔëÉù´¦Àí (149).mp3	0.081726414	0.08877937	0.08461697	0.087802182	0.088460895	0.089179413	0.090696435	0.091475779	0.092817031	0.093921969	0.096008644	0.089880194	0.089398953	0.087419516	0.089007467	0.082311789	0.077695535	0.080603052	0.082779904	0.077877249	0.08589136	0.096515425	0.098478248	0.101184402	0.101557027	0.104127652	0.108222767	0.110532937	0.110397567	0.119397753	0.127361085	0.137441322	0.126539756	0.124600943	0.135318437	0.138679328	0.137551126	0.138208111	0.143749493	0.140473393	0.136402621	0.132361216	0.131705159	0.132653119	0.128926001	0.128278425	0.125026847	0.124992508	0.126248151
¸ßË¹°×ÔëÉù´¦Àí (150).mp3	0.0785155	0.080035803	0.082201457	0.083987285	0.084451746	0.090156977	0.089718299	0.087174473	0.08539377	0.084391982	0.0828633	0.081703522	0.078679352	0.075836964	0.075122501	0.074446455	0.077806762	0.078622473	0.079873586	0.080351742	0.082051453	0.082952298	0.081085919	0.077423397	0.079033101	0.080737486	0.083110145	0.082528414	0.080805852	0.071817934	0.063158132	0.046743676	0.04637472	0.051387355	0.049819757	0.049057796	0.049573723	0.049383	0.049799026	0.052409183	0.052509344	0.0498186	0.050041266	0.058520371	0.049561209	0.046946911	0.0472098	0.047815259	0.051261007
¸ßË¹°×ÔëÉù´¦Àí (151).mp3	-0.16352419	-0.100393308	-0.109515767	-0.10654092	-0.081275716	-0.040171673	-0.016005543	-0.015940273	-0.030160556	-0.054253137	-0.082727413	-0.043058554	-0.026011235	-0.035004643	-0.045968263	-0.055734508	-0.06091638	-0.088120851	-0.113476889	-0.116038905	-0.085439005	-0.089701104	-0.072583714	-0.065916498	-0.062723533	-0.062366867	-0.053606772	-0.041696828	-0.041201636	-0.043186481	-0.036461742	-0.029069729	-0.040239893	-0.031366889	-0.030636593	-0.027566085	-0.026507351	-0.023822337	-0.015451196	-0.009550126	-0.003853985	-0.002246068	-0.011966059	-0.032041298	-0.036011377	-0.045966534	-0.04822378	-0.052006049	-0.042127392
¸ßË¹°×ÔëÉù´¦Àí (152).mp3	-0.366388654	-0.357953095	-0.337332064	-0.335477942	-0.360215213	-0.371298775	-0.373674517	-0.379601931	-0.379039953	-0.373395448	-0.372066238	-0.373986388	-0.375772377	-0.379027143	-0.38143034	-0.405812783	-0.41454341	-0.418952076	-0.416277286	-0.425597655	-0.431607533	-0.436594552	-0.439338061	-0.458220378	-0.464844618	-0.467962808	-0.464564466	-0.463273782	-0.455089639	-0.458341319	-0.449976331	-0.44320128	-0.4409236	-0.443651471	-0.442079087	-0.445777908	-0.452291484	-0.459753568	-0.453897392	-0.45738132	-0.455654198	-0.46179718	-0.464945589	-0.448054045	-0.448015452	-0.450057097	-0.450720062	-0.450437814	-0.45517215
¸ßË¹°×ÔëÉù´¦Àí (153).mp3	-0.149978732	-0.151820638	-0.152789061	-0.155330234	-0.15116876	-0.145778712	-0.148537822	-0.196174535	-0.208015328	-0.212053744	-0.213137978	-0.213374274	-0.155103876	-0.141030624	-0.171297308	-0.217448985	-0.13411948	-0.125853109	-0.127770376	-0.126458348	-0.124729787	-0.123488921	-0.123697568	-0.1220649	-0.122961003	-0.125396629	-0.127000038	-0.125264005	-0.121938593	-0.121125738	-0.121629405	-0.121543949	-0.1198909	-0.118799839	-0.122040957	-0.122796255	-0.1224997	-0.1221745	-0.1242388	-0.1224733	-0.121779271	-0.123283175	-0.123625229	-0.119934509	-0.119204035	-0.117684651	-0.1172824	-0.116570622	-0.1151085
¸ßË¹°×ÔëÉù´¦Àí (154).mp3	-0.303383186	-0.290639439	-0.29493589	-0.302281349	-0.305977389	-0.300007277	-0.290015259	-0.290188949	-0.28874421	-0.292105013	-0.295429485	-0.294772222	-0.284223774	-0.275973767	-0.267912814	-0.273924947	-0.273515806	-0.272017057	-0.276311558	-0.265079879	-0.25175256	-0.250983767	-0.248725655	-0.253692393	-0.257599868	-0.25578854	-0.245695423	-0.239042506	-0.232766009	-0.226634618	-0.1881964	-0.190150107	-0.162605416	-0.131373522	-0.126783768	-0.115895545	-0.111046382	-0.080634824	-0.087383936	-0.087744208	-0.083811123	-0.08762709	-0.074133286	-0.073768868	-0.061713793	-0.069514128	-0.066920416	-0.067802106	-0.054297727
¸ßË¹°×ÔëÉù´¦Àí (155).mp3	-0.179928666	-0.16719947	-0.163163931	-0.159735888	-0.159626522	-0.159308901	-0.158155494	-0.155635979	-0.151862769	-0.149555644	-0.149690783	-0.153731847	-0.154019769	-0.153869691	-0.158038047	-0.159317139	-0.16070832	-0.1608697	-0.161859602	-0.157475207	-0.15227745	-0.1517393	-0.15239798	-0.153721623	-0.155890428	-0.156904806	-0.15466231	-0.153955749	-0.154662993	-0.157749676	-0.167804407	-0.172955855	-0.179926045	-0.182061753	-0.151162418	-0.152073109	-0.162853615	-0.1643478	-0.168358577	-0.175658346	-0.185331923	-0.197385237	-0.199624377	-0.200536967	-0.201697363	-0.202214677	-0.20482095	-0.20590313	-0.209116515
¸ßË¹°×ÔëÉù´¦Àí (156).mp3	-0.6260084	-0.6291603	-0.625115734	-0.627492064	-0.626079562	-0.62904309	-0.632679688	-0.633071024	-0.631721626	-0.6338345	-0.63386759	-0.633461497	-0.633444499	-0.634012202	-0.634704	-0.634704	-0.634370757	-0.634648778	-0.639370079	-0.643092205	-0.6433963	-0.6447003	-0.646374043	-0.647404889	-0.6477429	-0.648076107	-0.6464385	-0.644987403	-0.648027692	-0.64968068	-0.649553813	-0.6533471	-0.6529603	-0.65077941	-0.650002828	-0.649661264	-0.648433008	-0.648311438	-0.649877457	-0.649015969	-0.643371099	-0.642641329	-0.641563365	-0.641545863	-0.649968718	-0.647883968	-0.649185504	-0.650957882	-0.648762928
¸ßË¹°×ÔëÉù´¦Àí (157).mp3	-0.036222181	-0.039812711	-0.0426462	-0.046691157	-0.050137609	-0.051059099	-0.052514598	-0.046527102	-0.042168368	-0.04584876	-0.049776637	-0.05137307	-0.052347417	-0.05625133	-0.060227807	-0.065745662	-0.069236376	-0.077357775	-0.080387704	-0.079725011	-0.091593185	-0.10523186	-0.110752141	-0.11209123	-0.1157829	-0.1175221	-0.1192619	-0.123936692	-0.133719983	-0.153433083	-0.169680205	-0.178154171	-0.181333603	-0.191428492	-0.196604897	-0.2023173	-0.208838167	-0.215763441	-0.221605829	-0.224904542	-0.217162225	-0.220624854	-0.224088427	-0.226017941	-0.227447194	-0.212497065	-0.195290165	-0.185343941	-0.181030583
¸ßË¹°×ÔëÉù´¦Àí (158).mp3	0.320934247	0.341640804	0.35189813	0.354040361	0.38604682	0.375905987	0.347153308	0.354980127	0.346526437	0.36310262	0.35938712	0.344245005	0.343631792	0.329453237	0.324258668	0.335572734	0.33081541	0.337995406	0.34962435	0.326453243	0.324626255	0.368447633	0.370577624	0.360544138	0.359333182	0.374469162	0.388967837	0.40279603	0.386810567	0.400173941	0.410922553	0.4321739	0.430627439	0.416822271	0.425514342	0.420648319	0.41511135	0.408600426	0.3944791	0.392893398	0.396089825	0.397817139	0.4047826	0.409566078	0.4117392	0.412388236	0.4152174	0.415284701	0.4165218
¸ßË¹°×ÔëÉù´¦Àí (159).mp3	-0.272227401	-0.282626159	-0.2870192	-0.288990625	-0.282882685	-0.288197559	-0.296871636	-0.301970317	-0.3031143	-0.3031143	-0.301832958	-0.3044199	-0.3044199	-0.305794754	-0.30671562	-0.3065959	-0.304873129	-0.309609979	-0.322207392	-0.326162	-0.3292055	-0.3292055	-0.3292055	-0.329579518	-0.331316692	-0.3313794	-0.325030297	-0.306623231	-0.294079686	-0.288302291	-0.281053182	-0.278612669	-0.283075235	-0.288925411	-0.300652718	-0.295657275	-0.296221504	-0.302229296	-0.298976764	-0.306520964	-0.315931064	-0.318808042	-0.32485701	-0.3278969	-0.325707937	-0.325713167	-0.33580611	-0.326750579	-0.316534972
¸ßË¹°×ÔëÉù´¦Àí (160).mp3	0.061244688	0.064311412	0.064162649	0.064542426	0.064409784	0.065498052	0.067463062	0.065700464	0.0643478	0.063794523	0.066377964	0.071043369	0.075326878	0.081076703	0.085706955	0.087838371	0.087860136	0.08834525	0.095674755	0.093553114	0.09973084	0.103219573	0.105915727	0.111584388	0.123257427	0.11852124	0.10050714	0.103475218	0.101731927	0.095211912	0.095798339	0.096416226	0.100583741	0.099069859	0.098764599	0.09759845	0.096972336	0.095704728	0.100640775	0.102227635	0.09752775	0.100112682	0.101999313	0.105479685	0.107283707	0.107533696	0.105610807	0.109461491	0.105762952
¸ßË¹°×ÔëÉù´¦Àí (161).mp3	0.101295238	0.117849246	0.12564595	0.132792985	0.136545326	0.1389132	0.133081588	0.129044049	0.128364562	0.104542642	0.101176323	0.1006522	0.101226978	0.100066824	0.098982604	0.098844243	0.10575045	0.125334069	0.128584876	0.12833186	0.129359515	0.132716511	0.133908689	0.134894955	0.134505467	0.133186552	0.115884534	0.10890847	0.107042755	0.107880911	0.104520004	0.104612269	0.10433768	0.110702689	0.128558749	0.13957148	0.138003706	0.1377184	0.140788921	0.14096116	0.138657313	0.138674269	0.139511032	0.1415218	0.141661301	0.138344784	0.141505277	0.141530177	0.140793399
¸ßË¹°×ÔëÉù´¦Àí (162).mp3	0.024545958	0.020936093	0.007229041	-0.010422237	-0.025466506	-0.0267724	-0.027422506	-0.027646876	-0.027224118	-0.025417125	-0.045125896	-0.066483383	-0.068481042	-0.078202329	-0.081580571	-0.075899363	-0.0743478	-0.073611808	-0.075388586	-0.0743478	-0.0743478	-0.074212941	-0.0734782	-0.077922353	-0.0799999	-0.0795652	-0.0791304	-0.081757211	-0.088423989	-0.094710931	-0.09643993	-0.097279375	-0.097333536	-0.099795138	-0.10324873	-0.104876369	-0.107633634	-0.117765519	-0.113337815	-0.098899232	-0.131524154	-0.125916939	-0.126065739	-0.132293013	-0.113431073	-0.113900904	-0.115261074	-0.1160868	-0.105686461
¸ßË¹°×ÔëÉù´¦Àí (163).mp3	-0.397679221	-0.399606519	-0.402768861	-0.401188589	-0.397595986	-0.399074466	-0.399288413	-0.397653159	-0.397441094	-0.39495965	-0.392113093	-0.392987292	-0.3930437	-0.392084357	-0.391782641	-0.3921741	-0.3921741	-0.391305898	-0.38378675	-0.379846206	-0.376686557	-0.372615491	-0.368803778	-0.366572257	-0.365924015	-0.370119797	-0.370234867	-0.369626812	-0.368762076	-0.372762471	-0.372311861	-0.367836108	-0.365692867	-0.36157794	-0.3613045	-0.3613045	-0.3613045	-0.361590653	-0.361439964	-0.359983079	-0.3565219	-0.3565219	-0.35669544	-0.357386906	-0.354562355	-0.355399191	-0.3578262	-0.3578262	-0.357020976
¸ßË¹°×ÔëÉù´¦Àí (164).mp3	-0.209992028	-0.216569276	-0.219043595	-0.216607789	-0.214449889	-0.217795631	-0.230209454	-0.231551511	-0.2321991	-0.23189883	-0.23158615	-0.232352339	-0.234373	-0.235037158	-0.235494781	-0.240619977	-0.248439953	-0.251644505	-0.256595484	-0.259059606	-0.255136157	-0.251109607	-0.248231498	-0.246997735	-0.243408413	-0.241073654	-0.245441765	-0.253813216	-0.262475976	-0.263729451	-0.274095292	-0.270839078	-0.269755638	-0.267507258	-0.258232436	-0.261255236	-0.264867445	-0.263205048	-0.257670933	-0.257085929	-0.255225739	-0.251303129	-0.25046	-0.24794305	-0.243510853	-0.245492599	-0.242178442	-0.247912737	-0.25315094
¸ßË¹°×ÔëÉù´¦Àí (165).mp3	-0.087505878	-0.083993036	-0.0844251	-0.076449352	-0.075015419	-0.069082981	-0.064753282	-0.072250006	-0.075233588	-0.072547873	-0.070849872	-0.072119973	-0.081037513	-0.077482177	-0.081571616	-0.073203477	-0.071837611	-0.067374776	-0.070493872	-0.079406517	-0.097939964	-0.078662514	-0.066539642	-0.06479829	-0.068747181	-0.071023659	-0.072921173	-0.07404337	-0.067294227	-0.061973774	-0.054070096	-0.053036495	-0.045761116	-0.042513044	-0.043329025	-0.045273132	-0.04831961	-0.044089122	-0.039106422	-0.041235596	-0.037069931	-0.040850571	-0.035063224	-0.034091758	-0.023419174	-0.025853846	-0.027193926	-0.030777857	-0.031378797
¸ßË¹°×ÔëÉù´¦Àí (166).mp3	-0.563913	-0.563913	-0.565195774	-0.563913	-0.563030173	-0.562156784	-0.562078384	-0.563913	-0.563913	-0.565185463	-0.568606308	-0.57093316	-0.574527636	-0.5747826	-0.574942764	-0.572395048	-0.571546237	-0.573995755	-0.574266099	-0.573411785	-0.574291389	-0.5743478	-0.57413921	-0.574525776	-0.572399073	-0.572055464	-0.5713043	-0.571818903	-0.578056852	-0.581218638	-0.5826087	-0.584262331	-0.584944123	-0.591115705	-0.593768867	-0.596915131	-0.5973913	-0.5960869	-0.59546595	-0.595817148	-0.5956521	-0.5956521	-0.595041738	-0.594600992	-0.593100729	-0.590713988	-0.594584637	-0.5969564	-0.602144068
¸ßË¹°×ÔëÉù´¦Àí (167).mp3	-0.5171739	-0.5171739	-0.51625172	-0.515	-0.515	-0.515319546	-0.519411758	-0.51949875	-0.519946319	-0.521812563	-0.523959045	-0.525859385	-0.528900843	-0.531519147	-0.532826635	-0.534134324	-0.473341661	-0.50180061	-0.503266588	-0.5036956	-0.503703909	-0.504101402	-0.50088247	-0.4963043	-0.495874738	-0.498157592	-0.501239949	-0.503010062	-0.504844348	-0.506295211	-0.508041898	-0.51022023	-0.512823377	-0.516732999	-0.51978304	-0.526746836	-0.532899962	-0.55109811	-0.577912065	-0.591604404	-0.592827441	-0.611677969	-0.63550281	-0.65257718	-0.654357961	-0.655099231	-0.655494584	-0.655129734	-0.65459305
¸ßË¹°×ÔëÉù´¦Àí (168).mp3	0.156440187	0.156534579	0.149631282	0.158310723	0.166173147	0.17061849	0.168010896	0.165686981	0.164741572	0.165002243	0.165	0.162143265	0.159241472	0.154772364	0.147629706	0.144010199	0.144228789	0.148411879	0.150799037	0.161321969	0.165432484	0.166921232	0.162067359	0.150923452	0.147466854	0.153001942	0.157421023	0.154739623	0.150262447	0.148317167	0.147764244	0.1476087	0.148364324	0.148913	0.146575081	0.143517572	0.1423913	0.143917396	0.1393478	0.1393478	0.1393478	0.1393478	0.134971961	0.096766218	0.043644801	0.036953833	0.020935361	0.010589445	0.0089131
¸ßË¹°×ÔëÉù´¦Àí (169).mp3	-0.208957133	-0.210398961	-0.202585398	-0.204536949	-0.200047176	-0.20063178	-0.201797973	-0.203800292	-0.206467272	-0.200478117	-0.20474944	-0.195851877	-0.203331278	-0.20226775	-0.204119436	-0.20170662	-0.203887191	-0.204531673	-0.201740257	-0.20027715	-0.197239987	-0.196116382	-0.1952118	-0.197121251	-0.203819127	-0.204576541	-0.199678628	-0.202665419	-0.200008927	-0.199140963	-0.205618241	-0.20224477	-0.20495535	-0.196209742	-0.189163224	-0.188731533	-0.19159509	-0.195591962	-0.185688344	-0.178043443	-0.180817193	-0.179586452	-0.179253123	-0.186052013	-0.184532553	-0.184336315	-0.168479787	-0.169597071	-0.159704759
¸ßË¹°×ÔëÉù´¦Àí (170).mp3	-0.076991567	-0.071046009	-0.076162343	-0.073442924	-0.068110225	-0.066818081	-0.066667131	-0.073214483	-0.065628954	-0.070527977	-0.064852099	-0.075229985	-0.050153086	-0.045116319	-0.048398171	-0.044979419	-0.037463952	-0.030673997	-0.038211225	-0.04298943	-0.070236718	-0.088830072	-0.075132889	-0.07107696	-0.072186922	-0.07503322	-0.075661195	-0.076227981	-0.0776319	-0.060150166	-0.053502939	-0.047564432	-0.043745043	-0.067403733	-0.064758249	-0.063011836	-0.051194652	-0.060118984	-0.060352741	-0.062334751	-0.068066794	-0.066724076	-0.065314768	-0.068704645	-0.074563572	-0.084523983	-0.092165188	-0.096056843	-0.104398579
¸ßË¹°×ÔëÉù´¦Àí (171).mp3	-0.27945994	-0.2773526	-0.277160476	-0.279131463	-0.259642264	-0.257147936	-0.264858526	-0.269458153	-0.269444757	-0.268552518	-0.269077	-0.268801968	-0.2686422	-0.269306358	-0.269077	-0.267101555	-0.263033216	-0.259557635	-0.25628068	-0.255904682	-0.255430537	-0.255204507	-0.256250088	-0.25798622	-0.270893231	-0.278395589	-0.27934879	-0.2786417	-0.276221125	-0.276033	-0.27677283	-0.279722721	-0.285832248	-0.278756606	-0.275843719	-0.271732247	-0.269638031	-0.271188796	-0.2725553	-0.273043	-0.27447958	-0.278409263	-0.28002054	-0.27928273	-0.281406101	-0.284640015	-0.291613363	-0.30143398	-0.307765707
¸ßË¹°×ÔëÉù´¦Àí (172).mp3	-0.041276768	0.01794029	0.02499569	0.032954416	0.036813586	0.04105206	0.050972104	0.053935912	0.051424332	0.0510049	0.052137928	0.056189776	0.048504001	0.055687799	0.065115934	0.056268605	0.065518363	0.069923112	0.072371713	0.072562461	0.071810368	0.074669556	0.065858092	0.019273722	0.015566413	0.020538941	0.022333133	0.024481668	0.02537782	0.024205283	0.030929644	0.033840067	0.034206313	0.033222796	0.0318885	0.019356755	0.00876857	-0.005103372	-0.049791222	-0.087298849	-0.080028613	-0.073319708	-0.071415827	-0.052130863	-0.044915335	-0.03834154	-0.028868864	-0.029519465	-0.031808548
¸ßË¹°×ÔëÉù´¦Àí (173).mp3	-0.445439095	-0.443512306	-0.436301354	-0.435271967	-0.4324316	-0.4328664	-0.4306925	-0.4306925	-0.430414754	-0.429641308	-0.429300882	-0.4289534	-0.4289534	-0.430039326	-0.431731633	-0.434604699	-0.437960597	-0.440962801	-0.443511295	-0.45806603	-0.512415943	-0.527263652	-0.533233524	-0.5276507	-0.525211445	-0.5233029	-0.50669462	-0.492688644	-0.475581149	-0.455379535	-0.456082698	-0.458524	-0.455181191	-0.448638944	-0.4467849	-0.440982481	-0.437332455	-0.42739013	-0.428152293	-0.425415795	-0.424520124	-0.420156407	-0.415882134	-0.4154808	-0.413994061	-0.408775051	-0.414295891	-0.417317132	-0.417434486
¸ßË¹°×ÔëÉù´¦Àí (174).mp3	-0.349799359	-0.366177412	-0.370735481	-0.385130317	-0.397931037	-0.408831388	-0.414818579	-0.411545191	-0.416608849	-0.418741463	-0.426165068	-0.438098495	-0.441261407	-0.443878731	-0.445802858	-0.448733423	-0.45164777	-0.452827035	-0.45653777	-0.44950341	-0.452570327	-0.453797704	-0.457564343	-0.449671922	-0.444580818	-0.44452362	-0.448754008	-0.444230037	-0.443643775	-0.441099669	-0.436129316	-0.440494918	-0.449389462	-0.442590221	-0.435518877	-0.434571627	-0.443052142	-0.445178535	-0.454318625	-0.457437177	-0.465655071	-0.462845391	-0.457636279	-0.452314552	-0.451921556	-0.456326947	-0.46568415	-0.467824971	-0.456291108
¸ßË¹°×ÔëÉù´¦Àí (175).mp3	0.024872219	0.020873054	0.017099526	0.030052528	0.022038024	0.036572382	0.045814406	0.053735786	0.054730868	0.061965403	0.060845108	0.067863294	0.066544	0.075400098	0.071478823	0.079040471	0.081856568	0.083597371	0.092696003	0.086484501	0.091610977	0.088806152	0.090296707	0.096547983	0.095032719	0.090093709	0.091494262	0.098359456	0.104126523	0.106602293	0.105379041	0.103071854	0.104370072	0.102628492	0.102034755	0.102441866	0.100117182	0.107288861	0.108473536	0.109887243	0.112616158	0.117289659	0.118657376	0.116267603	0.115099119	0.115695553	0.116207584	0.115765263	0.116391167
¸ßË¹°×ÔëÉù´¦Àí (176).mp3	-0.003899016	-0.0044898	-0.0044898	-0.004906657	-0.0044898	-0.002000954	0.008216669	0.0089884	0.0089884	0.00965899	0.0133362	0.013445032	0.012458398	0.007938808	0.004028151	0.007459589	0.013186875	0.0070796	0.004854854	0.0046406	0.0046406	0.0046406	0.002455209	0.0015971	0.000835054	-0.0005768	-0.0005768	-0.0005768	-0.0005768	-0.0005768	-0.0005768	-0.0005768	-0.0005768	-0.0005768	-0.0005768	-0.0005768	-0.0005768	0.003875276	0.012429683	0.0142058	0.0142058	0.0142058	0.0142058	0.016513186	0.0181188	0.0181188	0.0181188	0.0181188	0.0181188
¸ßË¹°×ÔëÉù´¦Àí (177).mp3	-0.206698198	-0.216889485	-0.219254082	-0.221272144	-0.225326576	-0.221340215	-0.2215218	-0.220174013	-0.219500234	-0.219575759	-0.220504705	-0.216467445	-0.220448476	-0.219390975	-0.216204721	-0.222034123	-0.216692516	-0.223495875	-0.23818616	-0.241798949	-0.248820447	-0.257096161	-0.25519205	-0.255704117	-0.255343664	-0.25893121	-0.25901231	-0.253342341	-0.251181724	-0.25447151	-0.258800231	-0.260792655	-0.259254684	-0.257522706	-0.258767907	-0.266540599	-0.267864092	-0.274437867	-0.284843867	-0.292919025	-0.289871787	-0.279075701	-0.277507805	-0.277219298	-0.28003242	-0.285384597	-0.285904646	-0.286120257	-0.28461955
¸ßË¹°×ÔëÉù´¦Àí (178).mp3	-0.358108917	-0.341104986	-0.332222175	-0.341970208	-0.341223142	-0.342162132	-0.334190039	-0.333783789	-0.337604361	-0.339274755	-0.342809699	-0.349650914	-0.366693754	-0.358120754	-0.34218447	-0.320663786	-0.322765789	-0.316226456	-0.322142256	-0.324048275	-0.334724463	-0.334322118	-0.326849156	-0.327658155	-0.324453874	-0.315135164	-0.326911548	-0.334612845	-0.311338111	-0.293722056	-0.301299344	-0.30756143	-0.309259909	-0.323028764	-0.331279643	-0.320135058	-0.312115777	-0.311542874	-0.317401338	-0.33531493	-0.340370976	-0.355621469	-0.356585205	-0.351030475	-0.349684664	-0.344882767	-0.347739925	-0.35051621	-0.346545719
¸ßË¹°×ÔëÉù´¦Àí (179).mp3	-0.185269859	-0.185128103	-0.180937985	-0.182150574	-0.180451412	-0.180221857	-0.180111165	-0.184965906	-0.1862128	-0.178935398	-0.177193831	-0.171025123	-0.177829118	-0.179771532	-0.178003302	-0.173524463	-0.171163105	-0.17594357	-0.194183074	-0.204021683	-0.217685446	-0.224454528	-0.22979174	-0.234282818	-0.246190505	-0.257443945	-0.258585005	-0.264771582	-0.266572853	-0.261267722	-0.262492396	-0.259553222	-0.262819239	-0.268229605	-0.27454309	-0.273589615	-0.272630788	-0.272572639	-0.274110603	-0.27432913	-0.272440082	-0.277381123	-0.280281292	-0.283681976	-0.286669083	-0.291897872	-0.294720977	-0.296505261	-0.30015269
¸ßË¹°×ÔëÉù´¦Àí (180).mp3	0.034071352	0.029862101	0.047048241	0.048574578	0.045877744	0.0478173	0.04783907	0.036145377	0.03403595	0.033084658	0.032068245	0.03002474	0.025550648	0.018185761	0.010231269	0.003526669	0.002573505	0.003194662	0.003283744	0.004562839	-0.00097283	-0.005920894	-0.004954281	0.000701589	-0.001852073	-0.004675939	-0.012714182	-0.011310358	-0.012629224	-0.00935617	-0.010024183	-0.01114046	-0.0117483	-0.010513127	-0.007591806	-0.002448359	-0.011349316	-0.031172996	-0.035271698	-0.043890469	-0.05140229	-0.05848655	-0.061123555	-0.054014602	-0.053217251	-0.049700572	-0.047927767	-0.040625702	-0.034239258
¸ßË¹°×ÔëÉù´¦Àí (181).mp3	-0.350346229	-0.347463882	-0.35408247	-0.356459502	-0.3558696	-0.38323904	-0.3945653	-0.395488096	-0.394969983	-0.394508999	-0.3936957	-0.3928261	-0.39279355	-0.391454301	-0.3901825	-0.3897826	-0.388091216	-0.380578771	-0.3780435	-0.412790048	-0.4341305	-0.434102443	-0.4336957	-0.4336957	-0.4336957	-0.428874645	-0.4254348	-0.424128766	-0.4236957	-0.4232609	-0.422730178	-0.420879974	-0.419299659	-0.420178849	-0.418913	-0.414648592	-0.413672946	-0.412819013	-0.414926176	-0.416679795	-0.413832652	-0.407753917	-0.407162756	-0.412270954	-0.412321324	-0.4119565	-0.4110869	-0.410639252	-0.399320902
¸ßË¹°×ÔëÉù´¦Àí (182).mp3	-0.146600616	-0.100640573	-0.073769082	-0.094865203	-0.117379801	-0.126295424	-0.135679237	-0.141092735	-0.140754526	-0.147332283	-0.169140815	-0.291971687	-0.298418115	-0.305142769	-0.320743032	-0.3254153	-0.326877693	-0.327642728	-0.325599179	-0.317737973	-0.311982715	-0.307686099	-0.306640883	-0.306477738	-0.307509071	-0.306701577	-0.30994825	-0.3123718	-0.299433197	-0.272390656	-0.275662253	-0.280416947	-0.28621904	-0.29840915	-0.31019276	-0.320126158	-0.318525726	-0.316658978	-0.314511708	-0.312219008	-0.3106327	-0.306007836	-0.3032414	-0.299056331	-0.2988935	-0.298417367	-0.297817285	-0.2971544	-0.2975891
¸ßË¹°×ÔëÉù´¦Àí (183).mp3	-0.244770972	-0.238028292	-0.237904651	-0.245229569	-0.246118931	-0.246597462	-0.235333661	-0.230917264	-0.227179607	-0.232558553	-0.212236462	-0.195053232	-0.1949003	-0.195330844	-0.194488105	-0.213196912	-0.24330116	-0.245898011	-0.243813624	-0.250610543	-0.237618481	-0.241766462	-0.243525965	-0.257343953	-0.25972243	-0.256681062	-0.255860231	-0.258064271	-0.259346198	-0.254515332	-0.258145139	-0.260815874	-0.263486904	-0.249326638	-0.2400206	-0.247303987	-0.251924423	-0.243088462	-0.232899465	-0.23062199	-0.228974919	-0.230296354	-0.2292482	-0.2292482	-0.2292482	-0.2292482	-0.2292482	-0.2292482	-0.2292482
¸ßË¹°×ÔëÉù´¦Àí (184).mp3	0.003438	0.005165142	0.006176319	0.005758514	0.007555069	0.00613062	0.0034379	0.001907046	-0.007178231	-0.017807728	-0.023434763	-0.02421624	-0.0248228	-0.024855419	-0.023585589	-0.025725281	-0.0265619	-0.024778722	-0.024350251	-0.010862388	-0.002700905	-0.000618674	0.002018807	0.00238684	0.002605785	0.001152904	0.002019212	0.0021337	0.003315369	0.004976356	0.006234062	0.007819486	0.014434785	0.007271193	0.002878712	-0.004331118	-0.010165413	-0.010797433	-0.01071009	-0.007639079	-0.007312416	-0.010682062	-0.01379659	-0.036775883	-0.038621743	-0.038369256	-0.048111862	-0.046668552	-0.046758186
¸ßË¹°×ÔëÉù´¦Àí (185).mp3	-0.107203315	-0.107527419	-0.104751335	-0.104832399	-0.108030138	-0.113298266	-0.115096997	-0.120557427	-0.123427558	-0.120387542	-0.118022695	-0.121145849	-0.132114176	-0.151014177	-0.177043842	-0.214429531	-0.245692211	-0.263965923	-0.266017273	-0.272515125	-0.286302147	-0.294872564	-0.303999445	-0.30612443	-0.295515494	-0.295726867	-0.296596509	-0.293742643	-0.297172012	-0.304481161	-0.305177708	-0.305774	-0.307783797	-0.308095371	-0.308378621	-0.308473162	-0.309602688	-0.309004549	-0.310597331	-0.310869263	-0.311239422	-0.268779853	-0.23156705	-0.22847602	-0.298239005	-0.31962634	-0.333869348	-0.346928407	-0.3483826
¸ßË¹°×ÔëÉù´¦Àí (186).mp3	-0.276265639	-0.271110778	-0.27669102	-0.290978566	-0.285312812	-0.285174464	-0.279325782	-0.2854094	-0.309220801	-0.389635107	-0.411960972	-0.418958416	-0.4193225	-0.415456132	-0.412840805	-0.409355736	-0.40193678	-0.394278495	-0.38722967	-0.3862789	-0.387131507	-0.385544817	-0.390021993	-0.396144835	-0.401896873	-0.414924565	-0.417091058	-0.410892926	-0.408504113	-0.410506833	-0.41462249	-0.409206393	-0.403018118	-0.401969783	-0.3988876	-0.410104973	-0.41421846	-0.409093949	-0.401733753	-0.38637566	-0.389012581	-0.402014875	-0.420818528	-0.410388713	-0.395238476	-0.392009507	-0.404263731	-0.387769086	-0.384072739
¸ßË¹°×ÔëÉù´¦Àí (187).mp3	-0.211232572	-0.222166135	-0.223568895	-0.223577088	-0.2202387	-0.2202387	-0.220368906	-0.224921317	-0.228389426	-0.2293659	-0.229644309	-0.2298005	-0.229091084	-0.2284962	-0.229034787	-0.231240722	-0.232247129	-0.235828281	-0.241808079	-0.243497044	-0.2450148	-0.246440302	-0.2532736	-0.244973037	-0.231802961	-0.232208651	-0.233398217	-0.235386938	-0.234464656	-0.237075157	-0.241692247	-0.243668498	-0.247747505	-0.25019137	-0.251264782	-0.241521708	-0.242126136	-0.260272361	-0.258682158	-0.253074216	-0.255469321	-0.265048733	-0.272371863	-0.27458982	-0.282384784	-0.291301382	-0.297039703	-0.2971891	-0.294855344
¸ßË¹°×ÔëÉù´¦Àí (188).mp3	0.006597084	0.006868934	0.010201808	0.00782593	-0.008356527	-0.025894115	-0.027131468	-0.032617292	-0.034813531	-0.037193422	-0.045573158	-0.0582608	-0.058907318	-0.060037959	-0.0586956	-0.056941599	-0.0565218	-0.056575652	-0.0639131	-0.0639131	-0.063533559	-0.062797722	-0.066786264	-0.068633066	-0.072250611	-0.075460471	-0.076490222	-0.081907014	-0.098842316	-0.105642313	-0.106632991	-0.115592678	-0.126610502	-0.128569598	-0.1291305	-0.1273914	-0.122048339	-0.115124638	-0.115328809	-0.1173913	-0.121264195	-0.116349303	-0.1139132	-0.11443379	-0.113665443	-0.116615721	-0.128535214	-0.132552074	-0.135149254
¸ßË¹°×ÔëÉù´¦Àí (189).mp3	-0.17136664	-0.175646123	-0.180338033	-0.179903457	-0.174177653	-0.175778163	-0.170136648	-0.170468856	-0.170206886	-0.165902978	-0.167190258	-0.1652268	-0.170677439	-0.171282122	-0.170972793	-0.180147578	-0.173289721	-0.134520611	-0.137620761	-0.132548373	-0.126804707	-0.13797298	-0.129312974	-0.128780027	-0.132146878	-0.134260396	-0.142480169	-0.138888473	-0.135161383	-0.133621356	-0.127768738	-0.127025903	-0.1317756	-0.12600526	-0.127362899	-0.131934479	-0.12607404	-0.14309092	-0.141819968	-0.14727216	-0.154182078	-0.165300054	-0.169590515	-0.166425245	-0.158183103	-0.154673207	-0.162273779	-0.159591173	-0.153794722
¸ßË¹°×ÔëÉù´¦Àí (190).mp3	-0.345112464	-0.344778678	-0.345668716	-0.347274101	-0.348655194	-0.3469565	-0.345518727	-0.344136301	-0.349125406	-0.3494235	-0.347360032	-0.351153544	-0.361395275	-0.376534608	-0.392621164	-0.401513998	-0.403849955	-0.404195327	-0.402121291	-0.399815731	-0.397998659	-0.402216772	-0.403334346	-0.404185426	-0.400133066	-0.402250242	-0.404297856	-0.40684078	-0.406469295	-0.410933971	-0.416532183	-0.417283742	-0.429446783	-0.437932546	-0.435208915	-0.435261688	-0.435620066	-0.437300947	-0.430954963	-0.440489759	-0.430888821	-0.4333726	-0.440166964	-0.446254397	-0.443782935	-0.446002323	-0.448094511	-0.442378828	-0.451185972
¸ßË¹°×ÔëÉù´¦Àí (191).mp3	-0.560193	-0.562250289	-0.561215056	-0.554306724	-0.551998455	-0.549487612	-0.54924704	-0.553452044	-0.556867044	-0.562128979	-0.566082694	-0.5688886	-0.560062663	-0.557389243	-0.555938361	-0.558702732	-0.557879706	-0.554449109	-0.550206539	-0.545519606	-0.541228476	-0.537191637	-0.542913964	-0.549943453	-0.5497588	-0.545255732	-0.544261393	-0.541781806	-0.5454109	-0.5454109	-0.544601218	-0.552516231	-0.557523158	-0.562052563	-0.568074235	-0.573871763	-0.564804765	-0.55833226	-0.556087605	-0.5554091	-0.556011624	-0.558236651	-0.559517619	-0.5606264	-0.5606264	-0.56178141	-0.567519842	-0.569466828	-0.572999798
¸ßË¹°×ÔëÉù´¦Àí (192).mp3	0.273462373	0.270995485	0.272264168	0.2785415	0.275172637	0.2684082	0.268957457	0.2701473	0.2710168	0.27080904	0.2684081	0.2683328	0.2675386	0.266661818	0.267439162	0.269239381	0.267974771	0.267816772	0.2688429	0.268881011	0.263133505	0.263208452	0.26469187	0.265437834	0.2666684	0.2662336	0.266291353	0.267281989	0.268870923	0.269129272	0.269698768	0.272377778	0.275862484	0.274753967	0.270778305	0.268407852	0.267614922	0.266572273	0.265200773	0.266206058	0.264001949	0.257513018	0.253084561	0.251121767	0.244546913	0.2431901	0.2423205	0.241015672	0.238416042
¸ßË¹°×ÔëÉù´¦Àí (193).mp3	-0.393612615	-0.391166707	-0.40003432	-0.403842299	-0.398939143	-0.399282784	-0.397350203	-0.394500653	-0.379243008	-0.382590635	-0.377768537	-0.372963825	-0.37676238	-0.369534457	-0.361754108	-0.355389373	-0.345666884	-0.348024304	-0.349062981	-0.344853887	-0.348583161	-0.351085573	-0.343707582	-0.322783769	-0.304033297	-0.30165199	-0.288352784	-0.291320549	-0.297833997	-0.312409858	-0.331733748	-0.341058045	-0.342501024	-0.34701606	-0.344793158	-0.347616116	-0.3604125	-0.358924708	-0.355620551	-0.353457982	-0.344936775	-0.347112364	-0.30812382	-0.282643522	-0.268666793	-0.254504766	-0.249729316	-0.247430963	-0.226706982
¸ßË¹°×ÔëÉù´¦Àí (194).mp3	-0.023462781	-0.039743037	-0.047537989	-0.050322191	-0.053867199	-0.069311933	-0.077472465	-0.078419199	-0.077809634	-0.078091733	-0.075820488	-0.075605021	-0.07815203	-0.081904747	-0.086859515	-0.094469036	-0.097997588	-0.103488114	-0.106775061	-0.112376007	-0.122850495	-0.132398137	-0.138794704	-0.091513187	-0.071221671	-0.040766065	-0.019461894	0.005712504	0.038840362	0.077834093	0.124178074	0.186986388	0.215947539	0.164896416	0.155086142	0.149705464	0.153534543	0.162522237	0.201855231	0.201097044	0.20550775	0.222435767	0.240328659	0.254650669	0.266418269	0.272742797	0.276184052	0.279164042	0.278928397
¸ßË¹°×ÔëÉù´¦Àí (195).mp3	-0.131986881	-0.135755971	-0.131696931	-0.127161103	-0.126932583	-0.120792598	-0.114816688	-0.110888865	-0.113418072	-0.102029971	-0.099034025	-0.103301595	-0.101054656	-0.110423047	-0.106910954	-0.105420626	-0.106096041	-0.106768425	-0.100451207	-0.088106443	-0.082567975	-0.087464962	-0.086744277	-0.095207294	-0.10296256	-0.114305289	-0.123483732	-0.123597284	-0.122623622	-0.117367518	-0.117980924	-0.122920982	-0.137967238	-0.154724718	-0.181208627	-0.191885913	-0.200677744	-0.213741976	-0.244394567	-0.248498441	-0.255438502	-0.257987609	-0.260298311	-0.262677594	-0.268500358	-0.276350367	-0.285735326	-0.296161477	-0.308795612
¸ßË¹°×ÔëÉù´¦Àí (196).mp3	-0.249879002	-0.245736258	-0.245039613	-0.246408442	-0.246090177	-0.242458876	-0.238240298	-0.242114022	-0.244244442	-0.242661072	-0.2442972	-0.249490951	-0.2521233	-0.258191914	-0.265098096	-0.280707266	-0.291498526	-0.28734732	-0.273334154	-0.262066981	-0.25956885	-0.261278323	-0.262403197	-0.249509581	-0.237747029	-0.237309312	-0.23364465	-0.225032451	-0.221784815	-0.228493171	-0.230960095	-0.239177722	-0.245066826	-0.247118317	-0.244778225	-0.243406823	-0.248287161	-0.247129521	-0.261449031	-0.273541469	-0.273867401	-0.275336793	-0.278270842	-0.280870363	-0.272419764	-0.26653735	-0.266991909	-0.27103219	-0.27537058
¸ßË¹°×ÔëÉù´¦Àí (197).mp3	-0.027683218	-0.032884395	-0.036617554	-0.043844209	-0.038345358	-0.035923146	-0.030689231	-0.026361979	-0.029133933	-0.025545373	-0.018434798	-0.014621078	-0.005820399	0.000236338	0.00389828	0.003740619	-0.00242871	0.003522804	0.002299403	0.008347391	0.008124744	0.013201939	0.015523328	0.012003413	0.013426031	0.013956136	0.01487388	0.012302815	0.015051266	0.014007799	0.015495699	0.01043484	0.0063914	0.004927535	0.001448091	0.002577583	0.001959382	0.001370301	-1.41E-05	-0.01537104	-0.016580259	-0.013799801	-0.018643934	-0.0123069	-0.011161512	-0.008005904	-0.002597823	0.006286379	0.013265029
¸ßË¹°×ÔëÉù´¦Àí (198).mp3	-0.00755974	-0.008912564	-0.006789443	-0.001900069	-0.003230725	-0.000737094	0.003666824	0.007175304	0.007202912	-0.000590462	0.001783373	0.006635165	0.012208435	0.008986531	0.011856561	0.012936907	0.018974043	0.021479009	0.022167833	0.023398584	0.019147527	0.01399896	0.00785809	0.010641963	0.012969089	0.010895969	0.0150368	0.017521209	0.015963648	0.016992272	0.020305308	0.025358034	0.028529444	0.028003064	0.022754694	0.009341065	0.024703288	0.013274407	0.002484364	-0.00152802	0.000255782	-0.002738433	-0.005451756	-0.008589847	-0.012229856	-0.010886403	-0.016189916	-0.026168304	-0.034700312
¸ßË¹°×ÔëÉù´¦Àí (199).mp3	-0.398669272	-0.403499639	-0.410303317	-0.413019528	-0.419121908	-0.428460808	-0.435906123	-0.43852502	-0.446193289	-0.451989308	-0.460999016	-0.465787528	-0.470779589	-0.476825216	-0.482618209	-0.489010215	-0.494103594	-0.497795103	-0.50031169	-0.506218935	-0.509592031	-0.507267589	-0.508095423	-0.51174195	-0.51316909	-0.516662877	-0.519675997	-0.518451123	-0.5163044	-0.516795333	-0.52098417	-0.52414228	-0.509991238	-0.525393901	-0.523261	-0.521118746	-0.524545825	-0.524259274	-0.52533039	-0.525198941	-0.528643352	-0.525414365	-0.527962202	-0.530492568	-0.531406269	-0.531116232	-0.5306521	-0.530336296	-0.526253377
¸ßË¹°×ÔëÉù´¦Àí (200).mp3	-0.029481411	-0.026497785	-0.021182328	-0.014554115	-0.010484998	-0.008378534	-0.00263777	0.006368235	0.003713252	0.000969844	0.001169245	0.009247857	0.007443092	0.007406427	0.013089345	0.046819621	0.05432137	0.065580276	0.084317214	0.08491205	0.093495595	0.094641187	0.098548976	0.0992934	0.099347129	0.103680643	0.106191233	0.10879959	0.110157881	0.119468623	0.123885244	0.127547908	0.134886607	0.139623834	0.146013076	0.149260773	0.150747462	0.150587095	0.152721251	0.155085193	0.153687564	0.155537305	0.154776494	0.154118528	0.154706129	0.155185804	0.160352859	0.164490711	0.167374796
¸ßË¹°×ÔëÉù´¦Àí (201).mp3	0.038083942	0.055441628	0.096042885	0.114148709	0.117082722	0.128683443	0.129251899	0.120653222	0.099446961	0.094399092	0.089291101	0.080962907	0.071063894	0.0675001	0.064650367	0.055661109	0.051592702	0.02894121	0.025791757	-0.036169042	-0.08034462	-0.065892039	-0.064757287	-0.0643449	-0.0643449	-0.066270086	-0.072459336	-0.07435	-0.075550365	-0.07696	-0.080222299	-0.080907652	-0.083247195	-0.089002147	-0.0913151	-0.091749589	-0.0917499	-0.0917499	-0.0917499	-0.091811837	-0.0921847	-0.0921847	-0.0921847	-0.092743529	-0.093519706	-0.0939238	-0.0939238	-0.0947934	-0.092090206
¸ßË¹°×ÔëÉù´¦Àí (202).mp3	-0.338281748	-0.341621216	-0.340021767	-0.339667047	-0.3407906	-0.3407906	-0.339439681	-0.339447041	-0.3399211	-0.340964722	-0.341837817	-0.342170968	-0.342168158	-0.342737912	-0.346014434	-0.353609189	-0.362597545	-0.364053842	-0.363834	-0.362826692	-0.363891661	-0.361628513	-0.3612253	-0.3603557	-0.3612253	-0.3612253	-0.362583667	-0.361159643	-0.359459203	-0.3590513	-0.3568774	-0.358122609	-0.356909129	-0.351873442	-0.347200525	-0.3464427	-0.34602713	-0.346541454	-0.344718359	-0.3420949	-0.3390514	-0.337823357	-0.338735832	-0.340214249	-0.340841977	-0.339386404	-0.338692055	-0.34126132	-0.3433992
¸ßË¹°×ÔëÉù´¦Àí (203).mp3	-0.384894828	-0.3887053	-0.389824649	-0.390560276	-0.391038085	-0.39682058	-0.388104627	-0.3860975	-0.3856627	-0.385575547	-0.385228	-0.385228	-0.384961971	-0.385453868	-0.3856637	-0.386243055	-0.387732592	-0.38854807	-0.388854813	-0.3891424	-0.3895772	-0.3882733	-0.387869712	-0.390710901	-0.396064752	-0.396320135	-0.406624297	-0.407728027	-0.402951504	-0.401333477	-0.401769048	-0.40572344	-0.413920841	-0.41901365	-0.416337254	-0.419119095	-0.418397152	-0.4147969	-0.411646917	-0.414148597	-0.426682344	-0.438998858	-0.448635528	-0.455381959	-0.458261134	-0.470102748	-0.476286648	-0.4764888	-0.4773584
¸ßË¹°×ÔëÉù´¦Àí (204).mp3	-0.198957475	-0.201917169	-0.211336126	-0.214576504	-0.214255283	-0.2126448	-0.2126448	-0.212618946	-0.214964041	-0.218626437	-0.255421324	-0.229620127	-0.229113603	-0.226764295	-0.226474047	-0.22576235	-0.223579673	-0.221336368	-0.223642236	-0.223299642	-0.223712595	-0.223099607	-0.22180017	-0.2213375	-0.219260577	-0.217891974	-0.216587979	-0.2161201	-0.216415631	-0.221305443	-0.224217836	-0.230299088	-0.226553342	-0.222039254	-0.2213375	-0.2209027	-0.219699134	-0.219265065	-0.218394234	-0.218294	-0.2178593	-0.2178593	-0.2191636	-0.219935751	-0.220468	-0.219354427	-0.220163082	-0.220340818	-0.215998612
¸ßË¹°×ÔëÉù´¦Àí (205).mp3	-0.405534117	-0.4047825	-0.4030434	-0.4030434	-0.4030434	-0.403664593	-0.406945283	-0.405110339	-0.405669067	-0.406102156	-0.4069565	-0.4069565	-0.407780948	-0.409108129	-0.4095652	-0.4095652	-0.408916308	-0.409424838	-0.411117647	-0.414723096	-0.418725856	-0.421117233	-0.4226086	-0.4226086	-0.4226086	-0.422857101	-0.423913	-0.423913	-0.4217187	-0.426078833	-0.420287696	-0.420333604	-0.420455221	-0.416848931	-0.416307679	-0.4156521	-0.4156521	-0.4156521	-0.415641865	-0.4152173	-0.4152173	-0.418004933	-0.422845413	-0.427547936	-0.429511541	-0.4260869	-0.427423289	-0.429599585	-0.4304347
¸ßË¹°×ÔëÉù´¦Àí (206).mp3	-0.5441164	-0.545691281	-0.552316293	-0.55566145	-0.5589	-0.559900207	-0.559441052	-0.554746538	-0.555859911	-0.5575925	-0.559881925	-0.561656797	-0.56248045	-0.5632464	-0.5649855	-0.566199734	-0.56931188	-0.571723118	-0.574755011	-0.577944521	-0.580738624	-0.583112853	-0.585685381	-0.589307632	-0.591604785	-0.591215064	-0.594415176	-0.595035344	-0.59628029	-0.59490497	-0.595896413	-0.594944202	-0.626501157	-0.637227914	-0.6380308	-0.638409142	-0.6393358	-0.6393358	-0.6393358	-0.6393358	-0.637800142	-0.636563573	-0.639846925	-0.641702635	-0.642382658	-0.643933129	-0.644855066	-0.645481194	-0.644664763
¸ßË¹°×ÔëÉù´¦Àí (207).mp3	0.468647349	0.482013856	0.482316968	0.488285167	0.48899341	0.495843998	0.491078297	0.49809177	0.497488836	0.509070301	0.518380015	0.513692082	0.51637034	0.506564397	0.509927649	0.513757362	0.510853838	0.511395914	0.511274607	0.50440639	0.50618599	0.465056481	0.461811655	0.446192539	0.461253083	0.465997978	0.458533914	0.46980258	0.501423663	0.481352805	0.468361365	0.458310558	0.434263969	0.414615497	0.399045368	0.386025778	0.365640086	0.350418265	0.361343704	0.35803135	0.350247097	0.334542306	0.330934795	0.327067727	0.333754886	0.324005023	0.32344147	0.305853226	0.305711238
¸ßË¹°×ÔëÉù´¦Àí (208).mp3	-0.217194059	-0.217801173	-0.2180032	-0.218438	-0.218922522	-0.220647743	-0.220844984	-0.2201772	-0.2210467	-0.220896886	-0.2206119	-0.2206119	-0.219821198	-0.213169321	-0.213126747	-0.217951977	-0.227036056	-0.231600936	-0.225453509	-0.2253945	-0.2253945	-0.2201771	-0.2201771	-0.2201771	-0.2201771	-0.222213335	-0.227492506	-0.2301771	-0.2301771	-0.230501813	-0.230363842	-0.232081837	-0.226819829	-0.196271943	-0.154793334	-0.156736131	-0.147228755	-0.1479564	-0.147552316	-0.146088421	-0.147467475	-0.146216	-0.1457812	-0.147198681	-0.147580132	-0.144722395	-0.138569743	-0.119667106	-0.1175205
¸ßË¹°×ÔëÉù´¦Àí (209).mp3	-0.315513147	-0.3157999	-0.315578666	-0.322558388	-0.325665444	-0.327639471	-0.328096144	-0.330730476	-0.331428821	-0.330119964	-0.324724953	-0.341912078	-0.348613329	-0.348018519	-0.352319086	-0.350240257	-0.353250144	-0.352327434	-0.353029726	-0.349262615	-0.347054233	-0.347304159	-0.347514255	-0.349634725	-0.359388185	-0.368056756	-0.366452392	-0.359189669	-0.358198138	-0.353488272	-0.349438035	-0.346797876	-0.338438086	-0.340499981	-0.343228989	-0.336588808	-0.34012747	-0.335654954	-0.344115184	-0.347050507	-0.3429798	-0.346014627	-0.336445908	-0.329717824	-0.325128107	-0.317167618	-0.317187721	-0.312161998	-0.318867447
¸ßË¹°×ÔëÉù´¦Àí (210).mp3	0.317282841	0.31972839	0.326815649	0.337448624	0.342789355	0.349743024	0.353447423	0.356554821	0.364169992	0.368531925	0.371213923	0.376181533	0.377144765	0.381079898	0.387025746	0.392270586	0.36905942	0.299543571	0.299895294	0.304962065	0.46120608	0.516948902	0.52328076	0.52942534	0.535552185	0.53573263	0.537419154	0.5384996	0.538724152	0.540021459	0.541011879	0.540766129	0.540279493	0.54535881	0.548862702	0.553291233	0.561206965	0.562800491	0.571098621	0.579738001	0.582419781	0.583651637	0.585678576	0.589225291	0.59627963	0.5963793	0.597851906	0.600255742	0.601797611
¸ßË¹°×ÔëÉù´¦Àí (211).mp3	0.10324129	0.1010868	0.103124162	0.099697029	0.093800954	0.083986519	0.078262733	0.067850386	0.037123631	0.025571798	0.017110281	-0.003686653	-0.031807062	-0.059103516	-0.078925032	-0.09979982	-0.122163357	-0.138698814	-0.152852726	-0.153779875	-0.130889427	-0.114045249	-0.114170274	-0.128315133	-0.129098119	-0.127636357	-0.128321379	-0.132133742	-0.143848571	-0.160447424	-0.167924637	-0.166610175	-0.174567487	-0.190698863	-0.205063965	-0.206742285	-0.188169373	-0.174517875	-0.17224459	-0.175696763	-0.178979731	-0.178500114	-0.177174	-0.1793479	-0.180729497	-0.182439226	-0.193474313	-0.181977845	-0.192281124
¸ßË¹°×ÔëÉù´¦Àí (212).mp3	-0.142544043	-0.145371212	-0.150311352	-0.145855441	-0.14602794	-0.152107716	-0.154470338	-0.146930557	-0.14618597	-0.142619116	-0.143618122	-0.146500363	-0.146956182	-0.146956723	-0.147603544	-0.144307258	-0.143794472	-0.147288089	-0.154075888	-0.158167698	-0.161632897	-0.1593381	-0.157910205	-0.162623917	-0.162251806	-0.163182515	-0.159166424	-0.161119108	-0.163781528	-0.16601067	-0.172532739	-0.15907395	-0.155652943	-0.154587724	-0.152802366	-0.145851213	-0.147595471	-0.140052437	-0.127881391	-0.135010506	-0.144068162	-0.14331661	-0.145844046	-0.145231768	-0.151196278	-0.15385321	-0.153227986	-0.152227629	-0.151740964
¸ßË¹°×ÔëÉù´¦Àí (213).mp3	-0.1334782	-0.1334782	-0.133542026	-0.135317543	-0.137110547	-0.139331471	-0.142070839	-0.14153916	-0.142663082	-0.143101476	-0.1434782	-0.143538466	-0.143047076	-0.1443477	-0.145336344	-0.1460869	-0.146145938	-0.1465216	-0.1465216	-0.1465216	-0.146551642	-0.150879794	-0.1513042	-0.1508695	-0.149925421	-0.1495652	-0.1495652	-0.1495652	-0.149085626	-0.1482608	-0.14745918	-0.1491303	-0.149279703	-0.1513042	-0.150700239	-0.149492242	-0.148715942	-0.1482608	-0.1471738	-0.1452173	-0.147499794	-0.141366329	-0.146739036	-0.15656397	-0.163618278	-0.168148903	-0.174510288	-0.181490574	-0.185962577
¸ßË¹°×ÔëÉù´¦Àí (214).mp3	-0.093210705	-0.104539455	-0.111308425	-0.094661018	-0.08495621	-0.080038708	-0.068326184	-0.058117914	-0.064727559	-0.051455101	-0.046869502	-0.054846841	-0.0589034	-0.045092575	-0.050018117	-0.05803653	-0.051533897	-0.049123562	-0.0610533	-0.064424558	-0.067976867	-0.054034801	-0.051994898	-0.048551082	-0.036291524	-0.042294718	-0.049925303	-0.039794225	-0.025560483	-0.038347443	-0.047681967	-0.033601919	-0.041592091	-0.048494748	-0.046643887	-0.044837371	-0.045757746	-0.050789788	-0.054834235	-0.04984632	-0.047854646	-0.047962688	-0.049758511	-0.050289494	-0.053555619	-0.055270322	-0.056730256	-0.050612766	-0.044783609
¸ßË¹°×ÔëÉù´¦Àí (215).mp3	-0.42262501	-0.421323395	-0.4204561	-0.416176237	-0.413720176	-0.4086203	-0.405080182	-0.402620917	-0.401794885	-0.399453596	-0.39651196	-0.3938376	-0.39310876	-0.39268881	-0.391454891	-0.390257831	-0.389229023	-0.387931076	-0.3873159	-0.386631336	-0.385519635	-0.384899289	-0.384190953	-0.381555141	-0.37479583	-0.371200406	-0.370337262	-0.3699247	-0.369035699	-0.367530057	-0.3664464	-0.366229348	-0.363369005	-0.3629682	-0.36214156	-0.3616638	-0.3616638	-0.3616638	-0.3616638	-0.3616638	-0.3616638	-0.361229	-0.360460532	-0.3594899	-0.359772139	-0.357136248	-0.3560116	-0.352640207	-0.34962571
¸ßË¹°×ÔëÉù´¦Àí (216).mp3	-0.418382819	-0.416733617	-0.403858998	-0.393743211	-0.388845116	-0.375132414	-0.378008874	-0.384061867	-0.391636384	-0.396334595	-0.403609068	-0.406280859	-0.388101925	-0.350891262	-0.347371141	-0.327594627	-0.317248731	-0.304512797	-0.287113238	-0.253677908	-0.2421739	-0.247537246	-0.25485002	-0.235902241	-0.217555771	-0.209095662	-0.20664732	-0.224708735	-0.239820986	-0.227240781	-0.223626131	-0.238572296	-0.240689128	-0.245827738	-0.233818343	-0.229568727	-0.216477544	-0.201636397	-0.184525367	-0.139810997	-0.137545293	-0.138213225	-0.141525507	-0.13818063	-0.130325455	-0.121345076	-0.116910917	-0.113187912	-0.114885663
¸ßË¹°×ÔëÉù´¦Àí (217).mp3	0.38373347	0.399708563	0.39993658	0.399229218	0.398528778	0.3985182	0.3989529	0.3989529	0.396776952	0.396424226	0.397223951	0.3976497	0.39812445	0.400351689	0.398079482	0.394423711	0.361276858	0.351154318	0.342332734	0.336163264	0.341261819	0.350727184	0.352016332	0.352392119	0.356673671	0.356969965	0.358519622	0.356845748	0.360359461	0.362362996	0.367752781	0.378289241	0.378327	0.380733075	0.378972878	0.376034438	0.373195248	0.369215941	0.356731971	0.348269441	0.3419976	0.339332929	0.334656249	0.335821469	0.337439295	0.348499826	0.34567972	0.352067153	0.357175595
¸ßË¹°×ÔëÉù´¦Àí (218).mp3	0.35700022	0.359987935	0.358651243	0.357876823	0.365617114	0.366421315	0.36345682	0.363018597	0.3653862	0.367840283	0.370062294	0.373543927	0.374637458	0.374639872	0.37546149	0.375342689	0.378254743	0.378252954	0.375680663	0.377660182	0.37759114	0.374745868	0.375242952	0.371924866	0.375830539	0.373939199	0.368166401	0.367129943	0.367597678	0.375869438	0.308571274	0.241604845	0.252147102	0.255115839	0.255146823	0.251755906	0.255618462	0.25628675	0.253231493	0.248018404	0.248037929	0.246214189	0.245622626	0.245758141	0.2427774	0.236915105	0.233370396	0.242221095	0.242629934
¸ßË¹°×ÔëÉù´¦Àí (219).mp3	0.6503648	0.652977041	0.6547125	0.651095161	0.649270994	0.646151056	0.645274434	0.647790126	0.648563464	0.6499299	0.649837829	0.649325971	0.648097529	0.6468865	0.6464517	0.6464517	0.6464517	0.652872552	0.6538366	0.65476355	0.6555757	0.65771759	0.660250565	0.667967906	0.673028569	0.67951311	0.680810213	0.6816604	0.681553336	0.676144113	0.671561993	0.668592501	0.667847812	0.669835421	0.670012338	0.671646469	0.67449185	0.675807535	0.6768778	0.67699614	0.678954149	0.680851878	0.6816604	0.683315833	0.6847039	0.685482711	0.68682611	0.6877474	0.68813225
¸ßË¹°×ÔëÉù´¦Àí (220).mp3	-0.0936956	-0.094372128	-0.09800949	-0.096895803	-0.1019565	-0.100006543	-0.100386814	-0.1015217	-0.102073793	-0.098220568	-0.10430102	-0.092717149	-0.083611333	-0.08757956	-0.083359046	-0.083401966	-0.077410054	-0.084326183	-0.081663769	-0.079001073	-0.077011899	-0.080634946	-0.083169804	-0.087588468	-0.082415989	-0.086789622	-0.084768686	-0.092655017	-0.092175143	-0.084800651	-0.0841304	-0.083149969	-0.083280253	-0.077830183	-0.083588141	-0.082903332	-0.080792539	-0.080659791	-0.079671102	-0.077494089	-0.078994323	-0.077044119	-0.077003524	-0.072162549	-0.074376903	-0.066396317	-0.06213813	-0.05934164	-0.057381639
¸ßË¹°×ÔëÉù´¦Àí (221).mp3	0.018397549	0.020019896	0.0149485	0.018689145	0.012345033	0.011999414	0.005302535	0.013798947	0.006793397	-0.001155592	-0.003740969	-0.013762107	-0.021630904	-0.049738966	-0.045295239	-0.041240718	-0.036876766	-0.020226685	-4.32E-05	0.02374446	0.036929103	0.054190089	0.067435331	0.074727112	0.077067965	0.080523587	0.081450897	0.083065713	0.083585101	0.087357059	0.089363208	0.089950712	0.091288857	0.096216557	0.101282007	0.09781808	0.100807748	0.09808351	0.096859105	0.094934306	0.093534779	0.096455144	0.093118221	0.0975572	0.102560593	0.108193831	0.11938249	0.199697128	0.214252581
¸ßË¹°×ÔëÉù´¦Àí (222).mp3	0.255845929	0.256590342	0.284275764	0.282657625	0.253562259	0.211343257	0.186239235	0.169682176	0.188141845	0.208676311	0.210156661	0.220971516	0.227822205	0.237581065	0.233299241	0.273347184	0.335664517	0.343670195	0.356463757	0.356346262	0.309548349	0.279326782	0.245647176	0.233291388	0.230473049	0.217196825	0.209989067	0.203271252	0.198173062	0.200581815	0.262089497	0.320797499	0.319835884	0.34304395	0.331402748	0.348947933	0.339801075	0.283570846	0.253086237	0.290548498	0.313161667	0.313122206	0.317339665	0.319543678	0.315568706	0.312616135	0.315613224	0.319573069	0.335394291
¸ßË¹°×ÔëÉù´¦Àí (223).mp3	0.077294739	0.082322929	0.099829013	0.100093661	0.051438994	0.060381811	0.094178236	0.09722758	0.09182559	0.089963145	0.086992915	0.083602214	0.094410303	0.097809861	0.091578376	0.106638761	0.093891079	0.102375252	0.110087135	0.096513395	0.062998413	0.115928044	0.115458423	0.121292067	0.119064522	0.081733006	0.073585549	0.103599324	0.109068994	0.10987037	0.103687965	0.083692849	0.102685691	0.103923748	0.10487801	0.125545256	0.146219853	0.112286401	0.104728255	0.087333365	0.078780526	0.075787797	0.098481682	0.167769319	0.158634803	0.177650165	0.124639623	0.162716464	0.118761481
¸ßË¹°×ÔëÉù´¦Àí (224).mp3	-0.150715126	-0.1515194	-0.145458625	-0.13862649	-0.139652401	-0.142900356	-0.144669693	-0.147709845	-0.154960668	-0.157215998	-0.164368697	-0.168260789	-0.166004523	-0.168719319	-0.172825731	-0.176444765	-0.17514112	-0.168391676	-0.161695358	-0.147184159	-0.140701709	-0.128659333	-0.117081405	-0.112368776	-0.104129865	-0.100559394	-0.09557418	-0.090255409	-0.0798922	-0.0745321	-0.072384173	-0.067926846	-0.07108495	-0.065486891	-0.064881603	-0.0601849	-0.059277411	-0.055984772	-0.053625384	-0.050349108	-0.048465826	-0.048843804	-0.0475773	-0.048875075	-0.0484192	-0.0432279	-0.042689386	-0.042639755	-0.047222033
¸ßË¹°×ÔëÉù´¦Àí (225).mp3	-0.19429143	-0.190613969	-0.185629987	-0.184501522	-0.178011461	-0.174994467	-0.176250039	-0.172779144	-0.175212983	-0.173876654	-0.168441718	-0.167758585	-0.1672007	-0.162755446	-0.163990136	-0.165017437	-0.170719265	-0.164355942	-0.163975581	-0.165034059	-0.163666404	-0.157694137	-0.160644737	-0.160133118	-0.153108137	-0.15519816	-0.158272377	-0.151255972	-0.155755577	-0.159941296	-0.156818363	-0.162332535	-0.160271823	-0.166376828	-0.160050372	-0.161315681	-0.156742416	-0.161028567	-0.166073381	-0.172497255	-0.174705422	-0.185279362	-0.187626135	-0.190033304	-0.18385221	-0.187235194	-0.190829296	-0.189284304	-0.192584031
¸ßË¹°×ÔëÉù´¦Àí (226).mp3	-0.02262958	-0.002886228	0.011359164	0.011544154	-0.010335695	-0.019645041	-0.014578627	-0.020216285	-0.016816013	-0.003752615	0.003015095	0.004950598	0.008903775	0.005218835	0.000852409	-0.006323655	-0.010144756	-0.0080904	-0.003555055	-0.003472365	-0.0065933	-0.01169186	-0.007286077	-0.007620577	-0.006372319	-0.006298368	-0.003568299	-0.017367187	-0.025744581	-0.030458218	-0.025533349	-0.025387589	-0.027414549	-0.027185984	-0.029628367	-0.024419676	-0.019872495	-0.022120919	-0.021848913	-0.024783431	-0.024209368	-0.011236255	-0.006724121	-0.011709845	0.033227645	0.03782436	0.03453032	0.025279972	0.007563063
¸ßË¹°×ÔëÉù´¦Àí (227).mp3	0.2185413	0.217889486	0.2176718	0.2176718	0.2176718	0.218821945	0.2194109	0.221796679	0.2224544	0.2228892	0.228980836	0.233213781	0.234753931	0.23514046	0.2363674	0.23646371	0.238401218	0.240033207	0.242141428	0.246523433	0.249815622	0.2507172	0.250166054	0.24944364	0.248679185	0.24909108	0.251954073	0.258405684	0.260396439	0.255879798	0.248968799	0.247997135	0.2481133	0.2389829	0.23798776	0.235016746	0.232575041	0.23275041	0.227497465	0.2155047	0.216691496	0.220633963	0.246691439	0.25831311	0.2568091	0.257686639	0.258553174	0.259426035	0.260541304
¸ßË¹°×ÔëÉù´¦Àí (228).mp3	0.192324779	0.183829649	0.172457464	0.16366931	0.172905086	0.167918737	0.177319045	0.172254771	0.16255864	0.187136672	0.169239172	0.187086234	0.174041363	0.165389543	0.160847526	0.1693556	0.172845871	0.1779158	0.177157953	0.181677025	0.172561002	0.175795786	0.18220349	0.184390367	0.181514644	0.181695501	0.180483142	0.188099365	0.19162464	0.196650074	0.207054371	0.215431743	0.20881223	0.215087048	0.218092862	0.210089114	0.220417477	0.224041541	0.218742081	0.214071783	0.222022996	0.215568289	0.208759819	0.211075567	0.221155265	0.225948914	0.22683497	0.221458696	0.224401946
¸ßË¹°×ÔëÉù´¦Àí (229).mp3	0.154870678	0.1545654	0.1545654	0.155653506	0.1567393	0.1567393	0.158491365	0.1593479	0.160360081	0.1606523	0.1606523	0.1606523	0.1606523	0.1606523	0.160834589	0.1628262	0.1628262	0.161274035	0.157497483	0.157174	0.157452861	0.160263775	0.1619566	0.164640911	0.1650001	0.1650001	0.162763983	0.161692975	0.163497627	0.162245266	0.159448537	0.1584784	0.156410025	0.149794931	0.148541959	0.151425425	0.1484783	0.148162317	0.1450001	0.1450001	0.1450001	0.1450001	0.1450001	0.14199766	0.140745181	0.1419566	0.140858018	0.143071663	0.1445653
¸ßË¹°×ÔëÉù´¦Àí (230).mp3	0.528282928	0.534341265	0.542849038	0.545990613	0.545076627	0.543249675	0.541429745	0.550479205	0.547547421	0.550096488	0.541945072	0.544760723	0.550695524	0.550616632	0.552414768	0.566802274	0.572683742	0.55506688	0.558093795	0.538025476	0.532814233	0.518057457	0.520766264	0.550897448	0.566647534	0.573082201	0.572996498	0.574602103	0.575681632	0.576261561	0.5778261	0.576856349	0.573092103	0.578442364	0.577279334	0.565609307	0.557905612	0.548438899	0.550036897	0.547965656	0.531507314	0.530337721	0.532701928	0.538185847	0.544667086	0.575746538	0.588269656	0.61052379	0.617335366
¸ßË¹°×ÔëÉù´¦Àí (231).mp3	0.217833697	0.220142111	0.229488657	0.236574915	0.234052673	0.232315988	0.235844916	0.23703151	0.236004659	0.241470916	0.234896329	0.229454092	0.238216653	0.241805164	0.2434784	0.2434784	0.23872484	0.232491146	0.234247863	0.229456737	0.220957023	0.215693275	0.224817188	0.215951644	0.212795121	0.211553715	0.213899534	0.210194521	0.199780617	0.195895357	0.207441872	0.210137967	0.2143479	0.214455656	0.214420775	0.210057681	0.206879057	0.207884534	0.208169597	0.215632854	0.212011185	0.216853417	0.212637878	0.208384446	0.207737749	0.210720835	0.211065342	0.212396823	0.210215741
¸ßË¹°×ÔëÉù´¦Àí (232).mp3	0.132012971	0.141659352	0.151854556	0.173509327	0.196717998	0.214034232	0.215114248	0.228928959	0.237554141	0.249766085	0.259472727	0.26293812	0.268988485	0.278642031	0.285823269	0.297696162	0.306695042	0.312074029	0.320436384	0.320972914	0.329878173	0.331599057	0.335780861	0.334192397	0.326960904	0.330600062	0.326294498	0.330972888	0.332007256	0.330359868	0.337199843	0.339692574	0.342971114	0.34063343	0.341626264	0.341098601	0.345688541	0.35838671	0.349069684	0.338958614	0.341534958	0.330621851	0.327646461	0.313138156	0.320900393	0.34703947	0.372715868	0.371985509	0.375808551
¸ßË¹°×ÔëÉù´¦Àí (233).mp3	-0.021394737	-0.018240332	-0.015854171	-0.015099527	-0.0133008	-0.013074121	-0.013780022	-0.014772063	-0.015992962	-0.0163442	-0.0163442	-0.016159945	-0.0180835	-0.017609811	-0.017133886	-0.0163443	-0.0154748	-0.015389945	-0.0141704	-0.0141704	-0.0141704	0.01841	0.01841	0.019121963	0.021955859	0.0223231	0.0223231	0.0223231	0.022799465	0.024154797	0.025828973	0.027190337	0.028898513	0.031674201	0.032685886	0.0297144	0.030105036	0.03186743	0.031855548	0.0314536	0.031870285	0.0327579	0.0327579	0.032738769	0.0323231	0.0323231	0.031869169	0.0314535	0.0314535
¸ßË¹°×ÔëÉù´¦Àí (234).mp3	-0.292139433	-0.293434989	-0.297798795	-0.298975812	-0.298090868	-0.296480731	-0.296480764	-0.300028372	-0.320147991	-0.338296837	-0.351337525	-0.378096663	-0.379671859	-0.380570622	-0.377828205	-0.378829205	-0.374599419	-0.361413848	-0.362096102	-0.364037946	-0.364388761	-0.367347883	-0.364187894	-0.364179748	-0.360107179	-0.36320027	-0.37359363	-0.380853373	-0.378228935	-0.375400775	-0.377497637	-0.377968264	-0.374895442	-0.374917349	-0.358971747	-0.36540566	-0.365747455	-0.36088433	-0.356090366	-0.348499037	-0.348224602	-0.343393574	-0.33968556	-0.33612985	-0.335245764	-0.335851142	-0.335356983	-0.334224071	-0.331889639
¸ßË¹°×ÔëÉù´¦Àí (235).mp3	-0.0902195	-0.094789196	-0.096951368	-0.097196121	-0.103594863	-0.106335087	-0.107295519	-0.119044143	-0.122849423	-0.121293532	-0.114108702	-0.1136978	-0.1136978	-0.116440449	-0.117868252	-0.117985569	-0.123821	-0.126554398	-0.1271761	-0.1271761	-0.120850236	-0.111301445	-0.10935	-0.109353828	-0.119768986	-0.105437	-0.1054369	-0.105407539	-0.103338839	-0.111574048	-0.11678205	-0.1202195	-0.118927701	-0.114126179	-0.111819912	-0.110953948	-0.110212478	-0.103258352	-0.102400991	-0.1032631	-0.104542388	-0.107148412	-0.10974737	-0.123622199	-0.123883025	-0.123319267	-0.1210891	-0.124508933	-0.12667157
¸ßË¹°×ÔëÉù´¦Àí (236).mp3	0.2208912	0.2208912	0.212147579	0.2087173	0.2087173	0.2087173	0.2087173	0.2087173	0.2087173	0.207989889	0.2078481	0.20748928	0.207057205	0.207792819	0.208120428	0.224191195	0.226335935	0.21632772	0.210427359	0.2078489	0.2078489	0.2078489	0.207885512	0.2082836	0.20940187	0.211344617	0.211884019	0.215939296	0.21383868	0.2139369	0.210276185	0.209726521	0.208472179	0.200372191	0.201112859	0.197097563	0.200178448	0.200124551	0.201323992	0.201964455	0.157638428	0.090854899	0.059307482	0.055493358	0.054608283	0.045909299	0.045614429	0.047877458	0.049632864
¸ßË¹°×ÔëÉù´¦Àí (237).mp3	-0.249314632	-0.2495653	-0.252113429	-0.252280246	-0.254375175	-0.255694464	-0.256388103	-0.252549255	-0.2508696	-0.249650788	-0.243223589	-0.240916739	-0.237929681	-0.237560857	-0.240480685	-0.240530394	-0.236736292	-0.234141678	-0.233592221	-0.233135416	-0.24293393	-0.287755866	-0.315690589	-0.3182609	-0.317151313	-0.315958554	-0.3152174	-0.3147826	-0.3147826	-0.3147826	-0.315451906	-0.311403028	-0.310566623	-0.3082608	-0.308666354	-0.308945451	-0.309110107	-0.309725437	-0.313263164	-0.315939259	-0.314651299	-0.315043407	-0.333824949	-0.335143684	-0.333992841	-0.335770374	-0.3356522	-0.335122464	-0.333777333
¸ßË¹°×ÔëÉù´¦Àí (238).mp3	-0.233947211	-0.231485527	-0.227661962	-0.219214781	-0.2213044	-0.213360324	-0.208345531	-0.204850924	-0.204139825	-0.200481303	-0.204041844	-0.203424826	-0.199339662	-0.198297492	-0.19745931	-0.194015887	-0.191518373	-0.192482953	-0.191903396	-0.194062317	-0.195850697	-0.193638687	-0.193605352	-0.193718316	-0.130731781	-0.092604886	-0.073701695	-0.068943173	-0.065593127	-0.064512109	-0.057363251	-0.058978404	-0.057061198	-0.055924826	-0.0552176	-0.0552176	-0.0552176	-0.0552176	-0.0552176	-0.0543479	-0.0543479	-0.0543479	-0.054734561	-0.055663698	-0.06081884	-0.06253042	-0.060690386	-0.058423274	-0.060158591
¸ßË¹°×ÔëÉù´¦Àí (239).mp3	-0.2008935	-0.20152049	-0.191408024	-0.189712707	-0.196104267	-0.200748082	-0.2030675	-0.202539684	-0.2030674	-0.202188983	-0.200041119	-0.198370301	-0.199669249	-0.2035031	-0.203518347	-0.204824018	-0.2052422	-0.205715134	-0.2051315	-0.206108756	-0.206225541	-0.199942628	-0.19792467	-0.197643129	-0.1969817	-0.195612295	-0.195662034	-0.19471919	-0.192882978	-0.190809062	-0.1887209	-0.1887209	-0.187550039	-0.190780868	-0.191726776	-0.1917644	-0.185122752	-0.176054672	-0.173186946	-0.169461654	-0.179666134	-0.181997499	-0.181841024	-0.180537501	-0.160734127	-0.162213078	-0.195967554	-0.185943102	-0.182693335
¸ßË¹°×ÔëÉù´¦Àí (240).mp3	0.114043449	0.121080485	0.120949894	0.115470702	0.119865446	0.115557796	0.1202174	0.123905962	0.128431875	0.142058231	0.149986668	0.14862314	0.15705055	0.157217822	0.15182876	0.15207262	0.152336027	0.150118721	0.154902123	0.140759367	0.144077267	0.148135071	0.143188115	0.138262386	0.129961024	0.130599326	0.130579739	0.135700032	0.139574091	0.152549728	0.151779013	0.150915659	0.144982926	0.137229464	0.127167079	0.127468079	0.129915051	0.134017491	0.133058379	0.127535177	0.12674053	0.142028861	0.137437231	0.143642452	0.141658643	0.137770658	0.142691786	0.146491473	0.148756726
¸ßË¹°×ÔëÉù´¦Àí (241).mp3	-0.098589345	-0.121958015	-0.133065057	-0.123749409	-0.120880554	-0.117708568	-0.115157006	-0.111059109	-0.126956127	-0.123734758	-0.119607317	-0.121235086	-0.124362312	-0.121317929	-0.149084751	-0.17415408	-0.209153268	-0.208201029	-0.235959379	-0.244782038	-0.258307074	-0.260778503	-0.25617728	-0.25861716	-0.264362255	-0.272198534	-0.272549289	-0.277533786	-0.265619876	-0.266724089	-0.264974184	-0.252718612	-0.224926541	-0.200540757	-0.217716256	-0.229719007	-0.227123276	-0.232546749	-0.23190685	-0.243547808	-0.242529234	-0.234103074	-0.239440038	-0.243588026	-0.246452737	-0.229546021	-0.225254123	-0.213650203	-0.208306767
¸ßË¹°×ÔëÉù´¦Àí (242).mp3	0.164906454	0.166679096	0.164673203	0.15673851	0.142369918	0.134959239	0.14249634	0.179341383	0.171424096	0.171152262	0.186960427	0.1900001	0.190391801	0.22514036	0.229490995	0.231745473	0.242540614	0.244471151	0.245136274	0.254185329	0.249051349	0.242282962	0.239310194	0.229009862	0.212968688	0.211899715	0.248569131	0.251505556	0.249142201	0.252438407	0.256793258	0.245063121	0.259356089	0.278127329	0.279363231	0.283167293	0.286284432	0.280452179	0.26059344	0.245898277	0.253758595	0.235985821	0.227363088	0.226995792	0.218814495	0.226526868	0.210785205	0.192960173	0.175322972
¸ßË¹°×ÔëÉù´¦Àí (243).mp3	-0.237204481	-0.235399652	-0.230872371	-0.224791846	-0.231812276	-0.231903764	-0.234684764	-0.23055534	-0.224680019	-0.233118047	-0.231716959	-0.23607564	-0.236360955	-0.238230774	-0.236802749	-0.238983378	-0.238790013	-0.239716892	-0.243464707	-0.248084841	-0.247601404	-0.249624139	-0.250941615	-0.25396506	-0.252495105	-0.253345354	-0.259229037	-0.263189319	-0.266217936	-0.270433149	-0.273614816	-0.281332937	-0.283600951	-0.287456415	-0.289792609	-0.292303759	-0.420705768	-0.476348728	-0.484513994	-0.484236746	-0.486328509	-0.482989872	-0.478556776	-0.482280238	-0.485213774	-0.485835444	-0.487894757	-0.49378856	-0.489243193
¸ßË¹°×ÔëÉù´¦Àí (244).mp3	0.609165751	0.610460417	0.612182705	0.6123423	0.612063161	0.6106033	0.6106033	0.610504974	0.610509895	0.6106032	0.602742964	0.6023423	0.599537247	0.592595919	0.584387373	0.581797964	0.580501202	0.576709415	0.574951	0.574951	0.574951	0.574951	0.574951	0.575087651	0.579895969	0.579269343	0.581021571	0.585331844	0.59319273	0.607820752	0.620622634	0.625085083	0.628703865	0.63042221	0.630287891	0.634039867	0.63603386	0.635374054	0.632275156	0.632098965	0.633355945	0.632706342	0.633564962	0.634939587	0.633429544	0.6306032	0.630384756	0.629894139	0.63027432
¸ßË¹°×ÔëÉù´¦Àí (245).mp3	0.350031327	0.349745877	0.349025627	0.348305488	0.347272954	0.343444586	0.338408514	0.334709972	0.330488773	0.326801811	0.322963812	0.319686262	0.317824935	0.314180766	0.3138439	0.3138439	0.3138439	0.3138439	0.314030984	0.3142787	0.3142787	0.3142787	0.314205681	0.3129743	0.3129743	0.3129743	0.312711461	0.3121048	0.3121048	0.3121048	0.3121048	0.310982078	0.314631663	0.322535804	0.319441436	0.3177569	0.3177569	0.3177569	0.3177569	0.3177569	0.3177569	0.319732871	0.3194961	0.3203656	0.321864213	0.322940688	0.326156874	0.328603588	0.331402586
¸ßË¹°×ÔëÉù´¦Àí (246).mp3	0.248797789	0.248555632	0.246520101	0.248488583	0.237332164	0.231981709	0.223515626	0.226499484	0.225983277	0.221942505	0.240983941	0.24077518	0.240482051	0.24159728	0.230319803	0.234536764	0.246663332	0.23948027	0.234194776	0.21905408	0.219315209	0.21400092	0.210856218	0.203255354	0.207256971	0.210238296	0.211655004	0.214647844	0.213138821	0.218303911	0.215343422	0.217441474	0.215984817	0.219294707	0.213281233	0.221237847	0.22619152	0.207217277	0.200541634	0.122640443	0.123947964	0.103567199	0.110829176	0.130033832	0.139146846	0.130976133	0.139992663	0.150561598	0.16153609
¸ßË¹°×ÔëÉù´¦Àí (247).mp3	0.305883859	0.307190058	0.309765845	0.308680293	0.311474311	0.312483678	0.313821447	0.315991419	0.317323443	0.319086794	0.336437638	0.345669046	0.334945064	0.329319539	0.3246222	0.32415088	0.283541672	0.24781591	0.23543048	0.230094017	0.225192613	0.223165899	0.220579064	0.217445591	0.214464325	0.212896732	0.209217716	0.20850869	0.197552775	0.189049754	0.18681196	0.184252212	0.183827727	0.183400949	0.18370097	0.185403313	0.188436542	0.190228444	0.191927995	0.192938654	0.184081201	0.177980171	0.173225287	0.170137821	0.169458425	0.173550619	0.175737765	0.1754917	0.1754917
¸ßË¹°×ÔëÉù´¦Àí (248).mp3	-0.360076966	-0.360164627	-0.362065964	-0.363797676	-0.363979288	-0.363764355	-0.3667394	-0.365241407	-0.361143763	-0.363026317	-0.363363665	-0.367889546	-0.361087879	-0.365428869	-0.365465523	-0.3654351	-0.365287271	-0.365861604	-0.365489605	-0.3658699	-0.365134605	-0.365675568	-0.364720275	-0.3645655	-0.36211853	-0.36221324	-0.3636959	-0.363180479	-0.364807755	-0.366879675	-0.369783	-0.368563541	-0.3680438	-0.368774003	-0.36955459	-0.370107174	-0.375379705	-0.377104787	-0.376904238	-0.376047654	-0.374092414	-0.37749103	-0.378485296	-0.37932266	-0.382010104	-0.379659603	-0.383253791	-0.383585236	-0.383974462
¸ßË¹°×ÔëÉù´¦Àí (249).mp3	-0.062053583	-0.068706033	-0.065098452	-0.064228551	-0.064013953	-0.0638301	-0.0638301	-0.0633953	-0.058822485	-0.054944783	-0.048729952	-0.0473083	-0.046934822	-0.0468736	-0.046402341	-0.0455693	-0.04532143	-0.043746507	-0.046024972	-0.044156786	-0.0442667	-0.0433971	-0.0433971	-0.0433971	-0.042478349	-0.041658	-0.041360852	-0.0412232	-0.040641733	-0.039198241	-0.0386145	-0.036797558	-0.034269278	-0.032662533	-0.02972199	-0.030171105	-0.029046704	-0.032851237	-0.036516172	-0.041335111	-0.043266847	-0.046970869	-0.049472762	-0.054539233	-0.058150093	-0.057538761	-0.059886321	-0.06519513	-0.066949617
¸ßË¹°×ÔëÉù´¦Àí (250).mp3	-0.476113446	-0.4765218	-0.476104058	-0.476087	-0.476087	-0.476087	-0.476087	-0.476087	-0.47520703	-0.46376558	-0.463651273	-0.462147543	-0.459656076	-0.4591304	-0.451438952	-0.448728869	-0.451805247	-0.448099042	-0.4473913	-0.4473913	-0.444086338	-0.439098518	-0.439549326	-0.4360869	-0.4352173	-0.434869011	-0.4399998	-0.439842293	-0.438209337	-0.439267757	-0.4408917	-0.436605608	-0.445357901	-0.454327963	-0.457595893	-0.465430819	-0.4634781	-0.468143234	-0.471739	-0.4708695	-0.472382147	-0.4730433	-0.4730433	-0.473819107	-0.4743477	-0.4743477	-0.4743477	-0.4743477	-0.4769565
¸ßË¹°×ÔëÉù´¦Àí (251).mp3	0.334644732	0.337168453	0.3404677	0.340077551	0.341673609	0.355588055	0.38141836	0.389020474	0.391362977	0.398948041	0.394934746	0.391187643	0.378963561	0.392389477	0.394155447	0.408998663	0.415914965	0.402156455	0.403585171	0.432861534	0.441139037	0.42282351	0.408223959	0.4013443	0.40339213	0.396790576	0.388670021	0.382527388	0.381427557	0.383504667	0.397350509	0.4230718	0.416952159	0.413108612	0.414202921	0.412684301	0.412934217	0.423570336	0.413879112	0.415488508	0.415303225	0.406033599	0.413719626	0.439981106	0.4478408	0.43973332	0.439394038	0.431808399	0.422980926
¸ßË¹°×ÔëÉù´¦Àí (252).mp3	-0.295457616	-0.31899383	-0.320448233	-0.314947843	-0.321652287	-0.314041802	-0.316246525	-0.316816364	-0.314203356	-0.283158359	-0.255375591	-0.264817855	-0.253397034	-0.239601394	-0.250660631	-0.246101111	-0.235231694	-0.235682413	-0.23228076	-0.235508769	-0.23413727	-0.228922713	-0.231599707	-0.222889563	-0.221045074	-0.224059839	-0.222124797	-0.220592201	-0.211371752	-0.210095755	-0.218528464	-0.158385862	-0.133564717	-0.149597348	-0.147219875	-0.120905476	-0.122898598	-0.127656961	-0.124559173	-0.120991017	-0.133681377	-0.121997547	-0.123098359	-0.127414253	-0.142710743	-0.131246287	-0.135990041	-0.132335853	-0.1348443
¸ßË¹°×ÔëÉù´¦Àí (253).mp3	0.346449048	0.344930804	0.345755797	0.350512635	0.332944081	0.348511005	0.33692017	0.304294616	0.260200705	0.220272961	0.184125375	0.17430709	0.159575706	0.173512412	0.205957772	0.212622852	0.20857573	0.215463467	0.218212822	0.212412131	0.21693739	0.204040513	0.187264039	0.1659594	0.151042788	0.140416972	0.135665146	0.224730371	0.26287139	0.278538358	0.317095946	0.331743006	0.351959518	0.36340745	0.376894336	0.394939226	0.422863353	0.420071863	0.41999915	0.428492147	0.423100825	0.425744836	0.430369954	0.417700105	0.421048811	0.424994863	0.428566133	0.429733748	0.430709863
¸ßË¹°×ÔëÉù´¦Àí (254).mp3	0.451786978	0.4501639	0.453362001	0.4545117	0.456639495	0.455680956	0.4523378	0.4523378	0.452169214	0.451241507	0.45060036	0.451647528	0.44876692	0.4501639	0.450304186	0.4543314	0.457418273	0.459632957	0.460058587	0.460425066	0.462959174	0.466442762	0.469811624	0.470855627	0.475585437	0.468647337	0.4649465	0.460075797	0.46543557	0.46760562	0.470175262	0.4714683	0.471495992	0.472979189	0.473420087	0.4758161	0.47501117	0.476027147	0.477715833	0.4775552	0.474623518	0.46041352	0.453728108	0.440608155	0.430693905	0.451197728	0.487143681	0.500973542	0.502413015
¸ßË¹°×ÔëÉù´¦Àí (255).mp3	-0.127364488	-0.129023941	-0.129376604	-0.139542709	-0.15194505	-0.162011468	-0.168949004	-0.161311809	-0.159835743	-0.164573043	-0.168040176	-0.174430508	-0.178897738	-0.17514461	-0.170192909	-0.163994663	-0.172343878	-0.161290635	-0.151833192	-0.136169726	-0.121202214	-0.123010032	-0.128037278	-0.117391078	-0.109900449	-0.115191975	-0.119368973	-0.118855701	-0.115911438	-0.074754159	-0.058999498	-0.070015405	-0.07764592	-0.090345942	-0.100258155	-0.089563318	-0.08759773	-0.114916688	-0.120445386	-0.132545852	-0.149214296	-0.158445761	-0.158511262	-0.158784778	-0.166175262	-0.163783782	-0.154974321	-0.133503129	-0.105036789
¸ßË¹°×ÔëÉù´¦Àí (256).mp3	0.398634959	0.39845762	0.40293603	0.401315419	0.402311688	0.403442536	0.398145909	0.399731728	0.396560752	0.39171547	0.38581648	0.3915217	0.390823814	0.388256095	0.386345196	0.384278543	0.386654688	0.387098421	0.385780264	0.386724714	0.388279144	0.389443659	0.386327031	0.384973856	0.38479676	0.38542711	0.384572494	0.384230715	0.38641003	0.386708452	0.390568311	0.392559297	0.394255169	0.39023682	0.391650621	0.39010747	0.390589929	0.396062306	0.395565618	0.390933916	0.390771665	0.390532427	0.389400287	0.3874294	0.38508546	0.381807696	0.375839284	0.371892296	0.367193021
¸ßË¹°×ÔëÉù´¦Àí (257).mp3	0.138718495	0.144599937	0.146350365	0.151084796	0.152356207	0.149189251	0.160807842	0.166672304	0.170318056	0.173191263	0.179881056	0.182763436	0.190597964	0.178880471	0.181280387	0.184541191	0.178769697	0.167647904	0.170753264	0.174305788	0.169205755	0.170200146	0.152493098	0.15822298	0.158106348	0.162685375	0.160805111	0.165494063	0.168243394	0.176595448	0.165716634	0.163917869	0.162459113	0.170884131	0.163242792	0.163650097	0.174427343	0.165562049	0.178837217	0.173817616	0.177566817	0.175465238	0.179051953	0.177714542	0.175912198	0.179837036	0.163247546	0.160821251	0.15840583
¸ßË¹°×ÔëÉù´¦Àí (258).mp3	0.219553243	0.233743873	0.243035865	0.250207417	0.254031936	0.263376774	0.265841779	0.257805609	0.233737053	0.221901605	0.199441222	0.190896419	0.216420651	0.234529526	0.239704734	0.237658081	0.239934357	0.240883789	0.241827503	0.254100026	0.26394788	0.276573004	0.291377776	0.294466622	0.29818099	0.281048082	0.268370537	0.279777524	0.299667692	0.300409883	0.284074095	0.277535188	0.295627823	0.25286461	0.234384571	0.243977574	0.266231601	0.255141624	0.246309112	0.22675817	0.214794734	0.23256452	0.252022743	0.276822362	0.294301133	0.305271754	0.3107051	0.30864052	0.316746551
¸ßË¹°×ÔëÉù´¦Àí (259).mp3	-0.063277358	-0.0632609	-0.063599599	-0.064585082	-0.064531754	-0.060116838	-0.0541304	-0.051908064	-0.059174329	-0.05854641	-0.063753395	-0.068763996	-0.070264875	-0.077761988	-0.073959232	-0.077883461	-0.080502456	-0.076025708	-0.080965405	-0.103793277	-0.071835545	-0.056940483	-0.058200127	-0.05878915	-0.059213149	-0.081717077	-0.065115758	-0.030532344	-0.061689494	-0.059566603	-0.063857191	-0.073159196	-0.08098816	-0.082116247	-0.08710745	-0.086806821	-0.089183846	-0.090452634	-0.090571795	-0.090099904	-0.077272576	-0.084577733	-0.086662706	-0.086096715	-0.057672196	-0.049514718	-0.04439687	-0.038719738	-0.043824181
¸ßË¹°×ÔëÉù´¦Àí (260).mp3	0.132350035	0.122227364	0.119854017	0.113358085	0.114492317	0.116727581	0.11464754	0.11255835	0.122754296	0.125507139	0.131267194	0.129539889	0.137207929	0.135571568	0.140067631	0.140217995	0.140563379	0.144401448	0.147280914	0.14537869	0.13613924	0.128839848	0.139196576	0.141466179	0.143473344	0.127731154	0.135669989	0.141031879	0.141885033	0.135207471	0.14870149	0.14673456	0.155227039	0.163206966	0.151574047	0.142980556	0.132001638	0.126631769	0.133023647	0.127787169	0.122829668	0.124480315	0.123701806	0.115698612	0.114388534	0.11473677	0.118181359	0.127317966	0.13774402
¸ßË¹°×ÔëÉù´¦Àí (261).mp3	-0.462146491	-0.465405538	-0.465098122	-0.464377954	-0.466365108	-0.471872433	-0.476726127	-0.477231672	-0.480715747	-0.480299153	-0.483784436	-0.486847064	-0.487993614	-0.488848579	-0.488563353	-0.4884784	-0.488108883	-0.490591461	-0.490813227	-0.4915218	-0.4919566	-0.4923914	-0.495620453	-0.494405362	-0.485688228	-0.482359356	-0.481894447	-0.476175631	-0.471743284	-0.469130096	-0.470942312	-0.470817076	-0.472727834	-0.474228644	-0.476513497	-0.47316489	-0.472078915	-0.472105174	-0.476385097	-0.476314561	-0.478943641	-0.479453035	-0.477184433	-0.48016885	-0.485510733	-0.48954584	-0.494608371	-0.498262748	-0.501279997
¸ßË¹°×ÔëÉù´¦Àí (262).mp3	0.190189749	0.202757084	0.186641207	0.192768968	0.198383194	0.204624217	0.204332286	0.205525185	0.216173929	0.222890205	0.224456945	0.216433262	0.216917328	0.216051917	0.211734182	0.218552513	0.220474464	0.218902196	0.223021236	0.225644228	0.231065565	0.237499557	0.241981587	0.245618414	0.246374802	0.244249659	0.245941592	0.251376004	0.246259956	0.246593847	0.244342317	0.237450058	0.233021252	0.220422415	0.21418923	0.20825393	0.202139998	0.207675408	0.211427278	0.239456883	0.243415908	0.237150304	0.24303387	0.261100568	0.251914205	0.265747853	0.267204511	0.254812961	0.269591021
¸ßË¹°×ÔëÉù´¦Àí (263).mp3	-0.087223356	-0.085533521	-0.087863193	-0.089683163	-0.091392325	-0.091711188	-0.091916562	-0.0915218	-0.090971971	-0.088391463	-0.088355933	-0.084896634	-0.085368808	-0.0854348	-0.083993914	-0.082160787	-0.0815218	-0.081087	-0.08155238	-0.081800593	-0.083307303	-0.0823913	-0.082685927	-0.085614249	-0.087607433	-0.089813518	-0.0902174	-0.091522498	-0.090245946	-0.076553179	-0.063020996	-0.047310227	-0.043329225	-0.040621291	-0.031952552	-0.01882968	0.001055174	0.011925353	0.017062689	0.023568738	0.0250001	0.032057077	0.0319565	0.038474877	0.0406522	0.0393479	0.040568667	0.040291548	0.04317014
¸ßË¹°×ÔëÉù´¦Àí (264).mp3	-0.218516536	-0.218210776	-0.219472745	-0.219417631	-0.217276339	-0.216420344	-0.21508023	-0.21984083	-0.219065075	-0.2168606	-0.2147295	-0.214743054	-0.2151643	-0.216049478	-0.217469433	-0.216471545	-0.223034793	-0.221403474	-0.2169	-0.226493084	-0.221271177	-0.217509486	-0.21529576	-0.2142892	-0.214922426	-0.2155942	-0.22253551	-0.229573348	-0.22248985	-0.231640695	-0.238968582	-0.241641066	-0.236285539	-0.226650455	-0.218108608	-0.215399807	-0.217791613	-0.21893429	-0.219347118	-0.223667352	-0.220656633	-0.225052054	-0.227436467	-0.233315945	-0.234655282	-0.227510073	-0.225793915	-0.229332645	-0.23207577
¸ßË¹°×ÔëÉù´¦Àí (265).mp3	0.222761865	0.236270555	0.253518465	0.269381483	0.270882952	0.274621872	0.272662964	0.274373969	0.280819766	0.284339514	0.287805341	0.289717089	0.292689982	0.293637702	0.294655331	0.297488052	0.299060457	0.304027833	0.303245362	0.307300193	0.303922529	0.301077505	0.302333409	0.305828286	0.320136499	0.323773501	0.325631936	0.327104207	0.327769721	0.327742313	0.327283283	0.328773805	0.326340273	0.325121384	0.328801308	0.332662617	0.332466732	0.333378852	0.332921391	0.33372858	0.331336686	0.33298153	0.333432025	0.333338027	0.335143506	0.336047868	0.335726217	0.341844546	0.342056777
¸ßË¹°×ÔëÉù´¦Àí (266).mp3	0.2946621	0.294905384	0.294703527	0.297558817	0.302594028	0.3068326	0.305317952	0.302088006	0.304435129	0.302748827	0.303834027	0.303396389	0.304734072	0.3050984	0.307673663	0.308937381	0.310705901	0.309978661	0.313331535	0.3133591	0.315948548	0.313226334	0.311697323	0.310909101	0.30959732	0.308988253	0.3090192	0.30940113	0.309504951	0.307282122	0.305326014	0.304242	0.304242	0.304627296	0.305112	0.304795735	0.303936812	0.3038088	0.3038088	0.3033744	0.3029399	0.306622799	0.308483601	0.3085878	0.3085878	0.306126143	0.305547	0.305268354	0.288256806
¸ßË¹°×ÔëÉù´¦Àí (267).mp3	-0.33732474	-0.339999015	-0.338288521	-0.333980497	-0.335894331	-0.339471818	-0.341311423	-0.343560594	-0.3417391	-0.347283364	-0.3484501	-0.3517392	-0.354231079	-0.357279193	-0.360076391	-0.36096891	-0.360453497	-0.3591304	-0.360394173	-0.362830045	-0.364815004	-0.370917338	-0.376953576	-0.381394293	-0.384410894	-0.385444001	-0.386789768	-0.39326606	-0.40060313	-0.405588816	-0.410451536	-0.416011372	-0.418206227	-0.420657884	-0.419629006	-0.419059573	-0.417595389	-0.417048724	-0.416995553	-0.413869638	-0.414165728	-0.412057372	-0.41673688	-0.417529752	-0.41337428	-0.415826129	-0.418799053	-0.419637772	-0.423639091
¸ßË¹°×ÔëÉù´¦Àí (268).mp3	0.266001905	0.258292539	0.262449985	0.270760579	0.273607668	0.272322023	0.255309685	0.24208739	0.24910295	0.252980477	0.252381021	0.2521739	0.261910859	0.276256002	0.286049289	0.287128733	0.29055555	0.294723405	0.297978542	0.289322613	0.292492895	0.29192932	0.295420219	0.299584692	0.30412351	0.309681081	0.302749629	0.307081276	0.301219719	0.302952718	0.28320936	0.29393163	0.300956216	0.295374668	0.300419263	0.296977107	0.299150828	0.302893927	0.3052173	0.308371005	0.315506763	0.324776895	0.328898052	0.329135078	0.337684621	0.34174069	0.34489691	0.347620548	0.349101435
¸ßË¹°×ÔëÉù´¦Àí (269).mp3	0.3089131	0.3089131	0.309850704	0.320811164	0.330016558	0.336883476	0.341999143	0.3463044	0.347128246	0.3480435	0.351532749	0.3519566	0.3550001	0.356492811	0.358995363	0.365570193	0.375743422	0.3780436	0.383053738	0.383668556	0.383295133	0.383297109	0.384195747	0.3841305	0.3841305	0.3841305	0.3841305	0.384074251	0.3845653	0.386742672	0.386689594	0.389587757	0.3919565	0.394399961	0.3945653	0.3945653	0.3945653	0.399004336	0.401458932	0.4019566	0.4019566	0.400329043	0.406537389	0.401125547	0.40139108	0.4015218	0.399174474	0.39521903	0.390962216
¸ßË¹°×ÔëÉù´¦Àí (270).mp3	-0.137271663	-0.130809526	-0.126881616	-0.126186253	-0.126358284	-0.126856238	-0.128739158	-0.12216699	-0.121536397	-0.119942434	-0.111882658	-0.102580628	-0.106857067	-0.107148745	-0.10767612	-0.108720873	-0.106913727	-0.108114397	-0.108217048	-0.105572326	-0.10415	-0.10600878	-0.105125666	-0.107932217	-0.102729884	-0.09939888	-0.109744859	-0.118112153	-0.11569979	-0.118623866	-0.118209713	-0.114519446	-0.114623076	-0.111783093	-0.11215546	-0.100919591	-0.094617558	-0.095594358	-0.09321328	-0.09755752	-0.092502683	-0.098704084	-0.104510775	-0.102072063	-0.101135047	-0.101490237	-0.103960837	-0.100830797	-0.104561554
¸ßË¹°×ÔëÉù´¦Àí (271).mp3	0.63610891	0.645682643	0.648607132	0.64858768	0.640465841	0.640568135	0.640896254	0.635443422	0.631026624	0.63518834	0.640228495	0.639148423	0.635576134	0.623798613	0.585492948	0.573793983	0.563045472	0.565382548	0.577983668	0.584668958	0.588778252	0.600856848	0.608421918	0.614227647	0.619058619	0.619731755	0.628467313	0.637422167	0.638646273	0.633257668	0.627612391	0.625649712	0.624541767	0.626694211	0.629872686	0.630557488	0.633008233	0.634805939	0.636563782	0.63735334	0.63862999	0.63982401	0.641665865	0.645122676	0.646065896	0.641530481	0.63899708	0.639276377	0.639154218
¸ßË¹°×ÔëÉù´¦Àí (272).mp3	0.387506811	0.3882609	0.389446749	0.388147828	0.38683967	0.385330463	0.3878262	0.3886957	0.389597216	0.387893732	0.387854626	0.424777593	0.453523771	0.466178463	0.472281599	0.477955962	0.48132903	0.484315212	0.479985825	0.4786957	0.482530567	0.485453065	0.487596338	0.489087009	0.49	0.49	0.486895242	0.4869565	0.4878261	0.483634988	0.4834783	0.4843479	0.484973493	0.485987111	0.486933661	0.488659557	0.489654994	0.490755927	0.488589882	0.489342441	0.488023623	0.496875675	0.492024124	0.490011866	0.488903376	0.497115937	0.496800018	0.49174885	0.49062588
¸ßË¹°×ÔëÉù´¦Àí (273).mp3	0.273734431	0.27286386	0.27463834	0.277571628	0.272053854	0.273202558	0.276286034	0.278359649	0.278566114	0.283676151	0.281711678	0.274750717	0.278875669	0.2792755	0.281967811	0.282584679	0.283046421	0.283499314	0.274495408	0.277090038	0.264873017	0.2592083	0.2592083	0.264798386	0.263642346	0.261161147	0.272240843	0.264744326	0.2652953	0.2887735	0.299494198	0.292953652	0.27015338	0.273976786	0.263500953	0.274761778	0.272628065	0.279134111	0.255414857	0.280809076	0.276242739	0.277966132	0.266687725	0.264935023	0.270625136	0.275648577	0.270060723	0.263726602	0.279149726
¸ßË¹°×ÔëÉù´¦Àí (274).mp3	0.055451484	0.052612783	0.049563578	0.04016188	0.019313131	-0.00398426	-0.022840654	-0.017674364	-0.022048964	-0.009590799	-0.0154751	-0.022281219	-0.021825109	-0.018535889	-0.019152877	-0.017060819	-0.019621755	-0.0202175	-0.025610667	-0.020234581	-0.019671197	-0.021329616	-0.02212903	-0.025923174	-0.024712883	-0.027970485	-0.023938722	-0.023760131	-0.020179795	-0.023871869	-0.0222523	-0.03031494	-0.03082289	-0.020215985	-0.020852519	-0.019401927	-0.015462816	-0.012581325	-0.007647106	-0.004951458	0.002040442	0.001857343	0.00679174	0.007956998	0.006807701	0.01408287	0.024686203	0.032609405	0.037629424
¸ßË¹°×ÔëÉù´¦Àí (275).mp3	-0.274328133	-0.2756521	-0.275248697	-0.274709252	-0.265466346	-0.263868309	-0.2639131	-0.2639131	-0.265143498	-0.268932993	-0.272396557	-0.278436318	-0.284600273	-0.284209203	-0.288210481	-0.290804922	-0.291702114	-0.2904348	-0.292066322	-0.292306765	-0.289769936	-0.291350735	-0.293241057	-0.291862953	-0.289362611	-0.283087719	-0.280636136	-0.2791304	-0.278836932	-0.277059607	-0.275987093	-0.2752173	-0.2752173	-0.274528649	-0.276939914	-0.279430396	-0.278556863	-0.2743478	-0.269270093	-0.259185039	-0.254672517	-0.264647497	-0.269181629	-0.2673913	-0.265858495	-0.26846023	-0.271340966	-0.273415126	-0.273840101
¸ßË¹°×ÔëÉù´¦Àí (276).mp3	0.35009007	0.326087259	0.315123963	0.320102598	0.325963955	0.329706822	0.324047821	0.335595011	0.331220065	0.3235251	0.32235587	0.323585184	0.323650025	0.312749155	0.315138025	0.320894449	0.316525949	0.392633216	0.398702865	0.396174855	0.383824476	0.306155238	0.291876775	0.301705338	0.298298843	0.29465462	0.292950796	0.29964201	0.295265154	0.302639644	0.304716858	0.318765302	0.333208804	0.332386905	0.328888771	0.333900758	0.338344585	0.332311824	0.329292508	0.327223633	0.317809742	0.31499963	0.319724145	0.313556287	0.312687596	0.315286707	0.315112517	0.311919374	0.29206281
¸ßË¹°×ÔëÉù´¦Àí (277).mp3	0.122997746	0.122902711	0.123424335	0.120986089	0.122020105	0.121772021	0.127934991	0.120692832	0.118482013	0.123093017	0.129383871	0.139068546	0.15568181	0.161832061	0.163284931	0.163847095	0.166359921	0.172007642	0.170130105	0.1794124	0.187611686	0.178798379	0.176280709	0.188875352	0.181390765	0.167732262	0.174868515	0.188374835	0.202390407	0.180112689	0.180955147	0.194739901	0.195882523	0.189223063	0.185309861	0.189571886	0.178323476	0.178794401	0.184799715	0.180342825	0.171692622	0.177535332	0.176510513	0.192492108	0.181826905	0.178875628	0.191113925	0.170031318	0.169794164
¸ßË¹°×ÔëÉù´¦Àí (278).mp3	0.333884279	0.328594688	0.323661338	0.380861705	0.349662495	0.338224517	0.331852209	0.332696232	0.337223001	0.338087502	0.338753352	0.3384209	0.340233854	0.341635525	0.342079559	0.345963251	0.346905572	0.340206061	0.337052574	0.330694501	0.3284767	0.323218423	0.324883712	0.331657468	0.339936476	0.339197371	0.3432034	0.344073	0.344073	0.3436382	0.3436382	0.338395219	0.3334968	0.329070521	0.32592041	0.322166992	0.31912203	0.316588977	0.340380033	0.331320041	0.337723532	0.338804138	0.3384209	0.3388557	0.3388557	0.3405948	0.335412657	0.322620512	0.316563816
¸ßË¹°×ÔëÉù´¦Àí (279).mp3	0.1391304	0.14	0.14	0.140081796	0.1404348	0.1404348	0.1404348	0.1404348	0.14	0.14	0.14	0.1386956	0.138219516	0.1365217	0.13577151	0.135744572	0.135130827	0.137637671	0.16254436	0.158323999	0.15743419	0.157361179	0.157233327	0.157826	0.157808286	0.156922127	0.156283417	0.156724911	0.155891327	0.1560869	0.156255946	0.154722368	0.1543477	0.155652	0.155652	0.155652	0.155652	0.155652	0.156886259	0.1591303	0.1591303	0.1591303	0.1591303	0.159101526	0.157015203	0.1569565	0.1556521	0.1556521	0.1556521
¸ßË¹°×ÔëÉù´¦Àí (280).mp3	-0.34462974	-0.343969708	-0.3376502	-0.336649363	-0.331649628	-0.329149217	-0.336237376	-0.339032987	-0.343505275	-0.348624775	-0.354856315	-0.357999139	-0.359707813	-0.358925578	-0.360363109	-0.354469149	-0.352434079	-0.354791767	-0.346277861	-0.347434252	-0.351092152	-0.351821666	-0.355307575	-0.352900434	-0.350175552	-0.3474432	-0.350448855	-0.353935251	-0.3559135	-0.358654903	-0.361267294	-0.363644919	-0.359421857	-0.369328397	-0.366494845	-0.362746331	-0.359336065	-0.353536788	-0.3533048	-0.352081828	-0.361619892	-0.356879399	-0.360428043	-0.358303526	-0.358162672	-0.369391847	-0.383059167	-0.381338778	-0.396090107
¸ßË¹°×ÔëÉù´¦Àí (281).mp3	0.3534782	0.351288571	0.3495652	0.3508695	0.3508695	0.351243805	0.3513043	0.3513043	0.3513043	0.3513043	0.35588669	0.362982245	0.368873193	0.374665928	0.368156729	0.360009965	0.355753724	0.357912474	0.3573912	0.357507213	0.357717072	0.34642188	0.339787486	0.336388238	0.333609528	0.3304348	0.333033475	0.333913	0.334212927	0.335246848	0.343782874	0.342880087	0.333916607	0.327969366	0.326909759	0.323888411	0.321691546	0.3199999	0.317732852	0.311613514	0.3069564	0.306090375	0.308012467	0.312377032	0.322192891	0.320085697	0.3191303	0.316360672	0.316155722
¸ßË¹°×ÔëÉù´¦Àí (282).mp3	0.199941138	0.199349065	0.2000761	0.2000761	0.193090107	0.191317482	0.204037834	0.206061136	0.202866932	0.200663317	0.197897835	0.1966448	0.194529495	0.1944175	0.194045258	0.193237472	0.188684756	0.186025709	0.182925261	0.181570028	0.179969433	0.178782774	0.177887001	0.180130112	0.182879533	0.180967322	0.180240158	0.174058611	0.172641181	0.171434086	0.167508651	0.1657063	0.1652715	0.1652715	0.164068199	0.161502956	0.1622282	0.161635291	0.158006542	0.1574439	0.1574439	0.157999026	0.1600526	0.163048079	0.1644004	0.153700594	0.148241402	0.153476041	0.185687919
¸ßË¹°×ÔëÉù´¦Àí (283).mp3	0.439458199	0.442538606	0.451798941	0.454947115	0.4567526	0.45339735	0.447104433	0.450701783	0.451978954	0.453281745	0.455018722	0.4554468	0.456915434	0.460692054	0.462537371	0.465454059	0.4663161	0.466705889	0.4676203	0.4697942	0.470968195	0.472806332	0.471845489	0.473271073	0.473640225	0.4737071	0.475408421	0.477028464	0.481724763	0.481968	0.48319803	0.4845765	0.489696349	0.486950584	0.487793147	0.491034915	0.493491906	0.4937062	0.486449827	0.483421972	0.481281627	0.4806626	0.480717632	0.476996541	0.466956763	0.461576091	0.470832949	0.485267542	0.497809135
¸ßË¹°×ÔëÉù´¦Àí (284).mp3	0.316389827	0.318602064	0.322191497	0.3225276	0.315087231	0.310185319	0.313516699	0.314940741	0.318084036	0.323234819	0.325255069	0.326872444	0.328864191	0.327898989	0.329989068	0.330903667	0.333125717	0.334548653	0.33648076	0.340390865	0.347089666	0.3501093	0.350837032	0.353679298	0.355324257	0.35403446	0.359578205	0.358971517	0.355274808	0.3553538	0.356627465	0.350655235	0.351534038	0.348514348	0.34984674	0.3510059	0.351883494	0.352661239	0.35126574	0.353848038	0.356128588	0.354287541	0.350740142	0.350391996	0.341833625	0.33792028	0.337169887	0.338278554	0.341406303
¸ßË¹°×ÔëÉù´¦Àí (285).mp3	0.45894872	0.454665255	0.451658464	0.454512427	0.454730262	0.454388788	0.455583867	0.456698644	0.4568081	0.454605345	0.46198847	0.470493254	0.468028553	0.467321791	0.468595182	0.473844155	0.471878422	0.475134115	0.472725338	0.472585267	0.473519207	0.470410164	0.467767593	0.467742015	0.46763487	0.462112643	0.463980065	0.469068573	0.475197295	0.483199974	0.488447142	0.496104244	0.500739834	0.503170049	0.502113384	0.501102232	0.497952934	0.492727264	0.493454659	0.497271606	0.494020587	0.494523241	0.497243	0.49440513	0.495756107	0.4968082	0.496129435	0.494180052	0.4937647
¸ßË¹°×ÔëÉù´¦Àí (286).mp3	0.160578254	0.163597371	0.167775583	0.173600843	0.172855187	0.17260281	0.178651216	0.182350399	0.188505059	0.194037938	0.196092765	0.196972877	0.202889415	0.204381663	0.205465086	0.207172865	0.224593785	0.229348072	0.240045433	0.246524425	0.246448255	0.246879392	0.2482921	0.2482921	0.249551253	0.25149433	0.253279111	0.253252147	0.249175634	0.24687464	0.24615078	0.246021098	0.246461174	0.244650563	0.250027575	0.250907158	0.25549843	0.255963337	0.256280541	0.254087974	0.254978766	0.253023861	0.251056802	0.241910212	0.237906658	0.236211646	0.234651309	0.233071552	0.231022642
¸ßË¹°×ÔëÉù´¦Àí (287).mp3	-0.047210761	-0.047584836	-0.047760285	-0.045854404	-0.032431794	-0.042613071	-0.107094553	-0.125169527	-0.141013588	-0.151685759	-0.160761838	-0.175086444	-0.181168595	-0.1834313	-0.183154561	-0.182009495	-0.179725517	-0.178960371	-0.1782132	-0.180932627	-0.1860422	-0.1860422	-0.187319376	-0.188369943	-0.1890869	-0.1890869	-0.1890869	-0.1890869	-0.186872991	-0.184395228	-0.190603929	-0.202229765	-0.210536316	-0.21980669	-0.241601879	-0.277706109	-0.275293139	-0.269881167	-0.260764834	-0.2647237	-0.257711281	-0.266026707	-0.268960645	-0.271330945	-0.271452331	-0.275234547	-0.273018798	-0.274834104	-0.273325849
¸ßË¹°×ÔëÉù´¦Àí (288).mp3	0.30785938	0.3082609	0.3091305	0.308616174	0.306651245	0.306087	0.306127038	0.306196456	0.3052174	0.3039131	0.304289903	0.3056522	0.312077624	0.3139131	0.314095719	0.315973566	0.315262476	0.315386625	0.319614433	0.3182609	0.3182609	0.3182609	0.3182609	0.3247826	0.3247826	0.3247826	0.3247826	0.323866466	0.322814339	0.338236149	0.342351783	0.3430435	0.342874275	0.342588963	0.341868719	0.341171412	0.340355012	0.3380452	0.336912574	0.3360604	0.336965301	0.335367282	0.319036426	0.275891413	0.267429458	0.2682608	0.267163569	0.265410391	0.2643478
¸ßË¹°×ÔëÉù´¦Àí (289).mp3	-0.3210338	-0.3210338	-0.3210338	-0.3210338	-0.3210338	-0.3210338	-0.3210338	-0.3210338	-0.320599	-0.320746894	-0.3210338	-0.3210338	-0.3210338	-0.3210338	-0.3210338	-0.3210338	-0.326708621	-0.329645811	-0.329135364	-0.3288599	-0.3288599	-0.3288599	-0.3284251	-0.327760788	-0.326621174	-0.325022518	-0.323377522	-0.321315334	-0.319654381	-0.318417704	-0.316860145	-0.315594351	-0.3153816	-0.3153816	-0.3153816	-0.3153816	-0.3153816	-0.312408738	-0.309310923	-0.305894067	-0.303319686	-0.303056737	-0.302358314	-0.302073062	-0.301890071	-0.3014686	-0.3011326	-0.3005991	-0.299546031
¸ßË¹°×ÔëÉù´¦Àí (290).mp3	-0.122850892	-0.122517311	-0.125684841	-0.127244818	-0.131577327	-0.129309753	-0.126170945	-0.121280683	-0.11851279	-0.118173355	-0.122574824	-0.125652452	-0.116867084	-0.106888035	-0.099899792	-0.102003141	-0.103447246	-0.109325698	-0.114161607	-0.110776479	-0.113043563	-0.113513708	-0.107205899	-0.110392537	-0.108132578	-0.131019333	-0.134302437	-0.136804564	-0.143737724	-0.16470517	-0.1670891	-0.173170572	-0.173120793	-0.174962141	-0.174469701	-0.174365727	-0.174827691	-0.178710119	-0.171058567	-0.172902193	-0.173135139	-0.170107213	-0.179484541	-0.184753196	-0.18510029	-0.186292355	-0.185314622	-0.179560459	-0.18155593
¸ßË¹°×ÔëÉù´¦Àí (291).mp3	-0.221701214	-0.22487644	-0.222056318	-0.226809197	-0.222143176	-0.224204658	-0.22350194	-0.219866291	-0.216116451	-0.215456674	-0.215988058	-0.211797222	-0.210175047	-0.208489966	-0.211312392	-0.20815355	-0.20297035	-0.200717924	-0.201341837	-0.205166455	-0.207283507	-0.205859223	-0.203176019	-0.21139354	-0.214509649	-0.215891345	-0.214702387	-0.216109918	-0.206235139	-0.200232744	-0.203031143	-0.202900505	-0.197310078	-0.194715695	-0.196565721	-0.204359655	-0.202930636	-0.206894219	-0.20494036	-0.204881284	-0.2009433	-0.203176845	-0.2023915	-0.199348803	-0.198755834	-0.201857548	-0.198092352	-0.203847513	-0.203628998
¸ßË¹°×ÔëÉù´¦Àí (292).mp3	0.302256792	0.302232893	0.307986435	0.309676116	0.307903796	0.306308586	0.305016605	0.304984636	0.302296271	0.302153224	0.308262026	0.305587923	0.308755327	0.310883817	0.309190182	0.310536118	0.30604139	0.30487679	0.310146661	0.329578761	0.338292761	0.345157098	0.344199597	0.343687753	0.347965904	0.349279596	0.343163113	0.345221399	0.346150057	0.346469628	0.353007138	0.362404295	0.373657651	0.383027659	0.388830752	0.392678353	0.399687125	0.404004049	0.407284043	0.403081035	0.404185316	0.405356411	0.406894874	0.413002872	0.4113539	0.410670797	0.411413422	0.41523972	0.411758143
¸ßË¹°×ÔëÉù´¦Àí (293).mp3	-0.0921741	-0.0921741	-0.088835576	-0.0856523	-0.0856523	-0.0856523	-0.088319204	-0.0886958	-0.0886958	-0.090590691	-0.09098903	-0.085611926	-0.0852175	-0.084484631	-0.0834784	-0.083443589	-0.074284642	-0.0734784	-0.075855342	-0.084158159	-0.087380839	-0.086166914	-0.092499983	-0.097648758	-0.108221274	-0.116574121	-0.128754889	-0.128396895	-0.118812186	-0.093477129	-0.089672548	-0.088007746	-0.092773198	-0.0930436	-0.0930436	-0.090718038	-0.087312163	-0.081579353	-0.072902754	-0.056003562	-0.063277788	-0.072784868	-0.065326635	-0.0652175	-0.0652175	-0.06715675	-0.069851501	-0.075321889	-0.0747827
¸ßË¹°×ÔëÉù´¦Àí (294).mp3	0.39971127	0.425467855	0.433093754	0.447111146	0.454624873	0.469079583	0.474999196	0.482745357	0.480501268	0.498704617	0.485883968	0.485526406	0.487406219	0.487850283	0.486538881	0.486042962	0.488305684	0.488664743	0.489850637	0.490378151	0.49527189	0.491256261	0.490443713	0.489593103	0.4845653	0.485728046	0.488119631	0.484764887	0.488637851	0.492544972	0.499099	0.503504033	0.502491528	0.507834213	0.511745111	0.521045387	0.521731057	0.519254302	0.516751666	0.523591905	0.530552177	0.534938222	0.533791086	0.529451904	0.530012072	0.530555091	0.532125845	0.532357729	0.532058212
¸ßË¹°×ÔëÉù´¦Àí (295).mp3	0.378884152	0.379366196	0.389472131	0.380881679	0.37244192	0.375647447	0.378270055	0.3800045	0.378767474	0.383670071	0.383374707	0.388133642	0.384024145	0.385770933	0.386613441	0.389567022	0.390226695	0.385008846	0.388213434	0.395255468	0.398022292	0.401855105	0.408347653	0.412501666	0.414515336	0.413458111	0.408961463	0.409298373	0.408261025	0.402577025	0.399914507	0.400549681	0.400423878	0.403657415	0.404567888	0.403758147	0.400221367	0.402426657	0.403333421	0.401050292	0.397895518	0.404374939	0.404035512	0.409085273	0.411902435	0.417053663	0.421888651	0.42081809	0.422984135
¸ßË¹°×ÔëÉù´¦Àí (296).mp3	-0.1186892	-0.1186892	-0.118596339	-0.1182544	-0.1182544	-0.1182544	-0.1178196	-0.116262761	-0.11776864	-0.1204284	-0.119688146	-0.119520266	-0.121456063	-0.124203601	-0.122801141	-0.120625294	-0.119862073	-0.11989725	-0.119838303	-0.1199936	-0.119593878	-0.118553075	-0.12272477	-0.124693216	-0.126107109	-0.12745125	-0.128601725	-0.129896782	-0.1304284	-0.131045819	-0.1317328	-0.1317328	-0.131160302	-0.1334719	-0.134031339	-0.132091024	-0.127340133	-0.119089043	-0.108232515	-0.1043415	-0.103031361	-0.105552055	-0.106468881	-0.1060806	-0.106018781	-0.107495076	-0.110011205	-0.1099936	-0.108388702
¸ßË¹°×ÔëÉù´¦Àí (297).mp3	0.135248167	0.133663493	0.136043	0.1369126	0.140003873	0.140051676	0.142062919	0.143724104	0.144937561	0.146547324	0.145377128	0.146659607	0.136461981	0.1282109	0.125549865	0.114011322	0.105227366	0.095358502	0.089384373	0.0895134	0.090442543	0.091665127	0.0912513	0.091514043	0.091624314	0.090321785	0.093125414	0.0955992	0.095699515	0.094893961	0.087828452	0.083748968	0.086743647	0.085648241	0.082851089	0.068668792	0.066831322	0.062636521	0.072474048	0.097483204	0.111927422	0.116196329	0.116210942	0.109714983	0.115302714	0.11519337	0.116744622	0.1169035	0.117198536
¸ßË¹°×ÔëÉù´¦Àí (298).mp3	-0.29576517	-0.294858946	-0.296543128	-0.298688071	-0.298515789	-0.299646247	-0.299628125	-0.300784607	-0.298776482	-0.289772391	-0.287285068	-0.2869371	-0.281863965	-0.283804801	-0.284732863	-0.282912422	-0.274338893	-0.271446953	-0.2712848	-0.2712848	-0.162241092	-0.184367587	-0.184509141	-0.159031693	-0.168341152	-0.214167548	-0.2165026	-0.2165026	-0.2165026	-0.2165026	-0.2165026	-0.211997904	-0.191334132	-0.1912851	-0.1912851	-0.1912851	-0.204461539	-0.2065025	-0.206575795	-0.204872797	-0.205777971	-0.207215237	-0.2078067	-0.206888128	-0.2043285	-0.2056329	-0.204389317	-0.202534103	-0.201161232
¸ßË¹°×ÔëÉù´¦Àí (299).mp3	0.200716539	0.202342547	0.198746623	0.213115677	0.217304835	0.222135339	0.222282612	0.222019784	0.224294482	0.231988717	0.231772746	0.230661252	0.229696146	0.2339131	0.234785751	0.232157306	0.230507143	0.231154046	0.229477071	0.2291305	0.230736675	0.229920503	0.226460916	0.228167181	0.23322666	0.233363775	0.22942388	0.227028633	0.226304933	0.226855734	0.23063191	0.238536343	0.246251001	0.24537855	0.245683374	0.246285757	0.255498003	0.257145559	0.262537012	0.263765445	0.262652475	0.260114252	0.254941553	0.245983994	0.250849994	0.256454741	0.256901793	0.262551692	0.26274191
¸ßË¹°×ÔëÉù´¦Àí (300).mp3	0.15135734	0.147438176	0.1448761	0.147670156	0.1461804	0.137070692	0.148071957	0.1505283	0.148509699	0.149081932	0.147292567	0.145295822	0.1479196	0.149684769	0.148904788	0.1513978	0.15172918	0.155100269	0.154784792	0.153000575	0.149863177	0.153393678	0.155640113	0.157451586	0.155872238	0.1518325	0.154467435	0.159059378	0.158622487	0.158173107	0.171932737	0.152432742	0.160465147	0.128139088	0.149150678	0.128808905	0.143332783	0.125400388	0.138303784	0.130841456	0.135618618	0.134586858	0.138280626	0.139410335	0.145021652	0.159191359	0.1557585	0.149544932	0.151512105
¸ßË¹°×ÔëÉù´¦Àí (301).mp3	-0.171840098	-0.17083699	-0.173741214	-0.175564107	-0.177592847	-0.1793479	-0.182380133	-0.181665979	-0.187613367	-0.190038033	-0.18904216	-0.180777313	-0.178640915	-0.177822643	-0.174904521	-0.177591515	-0.174189222	-0.170341232	-0.169076835	-0.169991173	-0.171089994	-0.1715219	-0.16828573	-0.165414195	-0.168473251	-0.168494711	-0.170128256	-0.1706522	-0.1706522	-0.168604981	-0.166986091	-0.171753162	-0.179730828	-0.182005673	-0.18021956	-0.163871324	-0.151550649	-0.146967739	-0.144814751	-0.152394591	-0.162224573	-0.17278119	-0.171771763	-0.174375487	-0.176436465	-0.176059758	-0.18072533	-0.180416105	-0.1802174
¸ßË¹°×ÔëÉù´¦Àí (302).mp3	0.413246078	0.413664347	0.412742733	0.409877627	0.413466273	0.41547514	0.426400428	0.4293097	0.428438446	0.430182572	0.430112508	0.430255083	0.429414214	0.435751067	0.439705925	0.449285551	0.472978247	0.477474214	0.491643652	0.498467562	0.501890458	0.504763565	0.508704834	0.5123489	0.514991331	0.5153924	0.516670931	0.519607066	0.519037215	0.516835114	0.515505331	0.515685246	0.519892696	0.5197402	0.513687424	0.511453481	0.5075664	0.505266133	0.5049577	0.504865506	0.500938617	0.497287742	0.49228376	0.490281046	0.49061	0.4897404	0.488430466	0.49177762	0.489305925
¸ßË¹°×ÔëÉù´¦Àí (303).mp3	0.0984783	0.099352056	0.099901334	0.0976087	0.101518506	0.103415342	0.104110296	0.111487759	0.115764438	0.11706514	0.114013943	0.111486155	0.111919405	0.104893407	0.106246454	0.109897863	0.108647466	0.110493069	0.106723501	0.109516459	0.109586064	0.118290217	0.116570903	0.118870635	0.11076711	0.111995802	0.11832589	0.107923851	0.108695618	0.114621322	0.103900768	0.107729512	0.11572153	0.110878228	0.106361846	0.116329623	0.1180434	0.12350581	0.123913749	0.121979792	0.114813034	0.10909401	0.108209899	0.116202331	0.118562804	0.116514047	0.107554798	0.115281728	0.11600165
¸ßË¹°×ÔëÉù´¦Àí (304).mp3	0.032673956	0.034957269	0.0381397	0.038256164	0.038473254	0.03757181	0.039840079	0.0390093	0.038217758	0.033473475	0.033800193	0.034913161	0.036715543	0.037043462	0.03686594	0.037174414	0.042316094	0.040942326	0.0416191	0.042547299	0.037040516	0.042881446	0.043448804	0.038804295	0.037418295	0.036900695	0.039214731	0.031175914	0.037326761	0.041417619	0.042642659	0.047416919	0.046451022	0.046372705	0.046087938	0.044933311	0.044545854	0.046033241	0.050662738	0.048516745	0.050965138	0.048116726	0.04877694	0.045566422	0.043438639	0.041468978	0.034627252	0.042828752	0.033126592
¸ßË¹°×ÔëÉù´¦Àí (305).mp3	0.055790865	0.065827042	0.075763431	0.081425055	0.085824824	0.088242689	0.090665166	0.093262772	0.095693249	0.097670699	0.10504565	0.1069547	0.110186321	0.1106522	0.1102174	0.127449276	0.128632705	0.130684306	0.131067225	0.12934582	0.126114824	0.118830841	0.117854108	0.113295944	0.113536552	0.115244165	0.118608303	0.118452179	0.118017532	0.109682883	0.098588202	0.093174775	0.093949592	0.095849767	0.088408917	0.085	0.087758019	0.091897455	0.095578694	0.096604266	0.095802638	0.094115571	0.092169635	0.098273705	0.098627262	0.096820101	0.095871082	0.094725398	0.098131982
¸ßË¹°×ÔëÉù´¦Àí (306).mp3	0.124270407	0.129499826	0.13	0.1343478	0.134431277	0.136974032	0.137826	0.138281505	0.14	0.14	0.1408696	0.146097168	0.153324701	0.16210403	0.167273976	0.16388887	0.164781681	0.163658605	0.164269819	0.166008608	0.169272818	0.172647825	0.174191993	0.1747827	0.1756522	0.17045727	0.171870634	0.175853978	0.171583521	0.176214163	0.17744594	0.18034083	0.1826088	0.18455878	0.175920341	0.171791268	0.16938568	0.165432047	0.166502696	0.16661178	0.169520181	0.1708697	0.1708697	0.172100756	0.172897079	0.176759984	0.177356716	0.177624762	0.177800328
¸ßË¹°×ÔëÉù´¦Àí (307).mp3	-0.402539064	-0.407875183	-0.420205792	-0.428450416	-0.423923232	-0.433317948	-0.45898079	-0.433199673	-0.445991898	-0.458284703	-0.462323194	-0.460157602	-0.451968827	-0.456522932	-0.450445784	-0.505752101	-0.556993774	-0.476970705	-0.474433745	-0.478800187	-0.472642281	-0.471949055	-0.471893889	-0.481383264	-0.479715814	-0.475507223	-0.474081885	-0.471325054	-0.472405002	-0.477409732	-0.477131403	-0.474372748	-0.472897518	-0.475190647	-0.4766633	-0.476656274	-0.477056349	-0.479037712	-0.475025985	-0.476689667	-0.478805722	-0.478520842	-0.477082588	-0.48499447	-0.487058907	-0.48931686	-0.487772478	-0.488811657	-0.489522626
¸ßË¹°×ÔëÉù´¦Àí (308).mp3	-0.507140425	-0.502295687	-0.500772153	-0.501621534	-0.498243	-0.498272833	-0.497479441	-0.503849081	-0.514100375	-0.519761826	-0.521724246	-0.525207933	-0.525600634	-0.517408731	-0.510360214	-0.504680441	-0.510786546	-0.512973724	-0.516856066	-0.523687845	-0.5252051	-0.526424626	-0.528991569	-0.526670685	-0.520934991	-0.514379336	-0.509050643	-0.50530338	-0.504546675	-0.5047705	-0.488356374	-0.473100475	-0.48396467	-0.489392416	-0.495247357	-0.498482122	-0.503488672	-0.511150677	-0.513870144	-0.51398593	-0.50631514	-0.502092085	-0.502098487	-0.502384276	-0.502607966	-0.508086618	-0.510828571	-0.514504333	-0.521380694
¸ßË¹°×ÔëÉù´¦Àí (309).mp3	-0.4830832	-0.482974694	-0.481865089	-0.480578856	-0.477673041	-0.475350582	-0.475636074	-0.4761266	-0.4761266	-0.475385209	-0.474526935	-0.473663655	-0.472865074	-0.471568212	-0.470989363	-0.470122849	-0.469342772	-0.468390553	-0.4683006	-0.465435565	-0.46679348	-0.468268837	-0.470147468	-0.4717788	-0.4717788	-0.470728449	-0.468084753	-0.462958448	-0.460304617	-0.457243071	-0.456142437	-0.455304152	-0.448789097	-0.4465614	-0.44581223	-0.446607034	-0.448222391	-0.4487353	-0.449340509	-0.4496049	-0.449199997	-0.44646955	-0.4461266	-0.4465614	-0.4465614	-0.4465614	-0.447150554	-0.449371506	-0.4496049
¸ßË¹°×ÔëÉù´¦Àí (310).mp3	-0.1006745	-0.1006745	-0.101439098	-0.096220107	-0.096036416	-0.0971962	-0.096714937	-0.096804718	-0.0989354	-0.101718222	-0.1011093	-0.167236303	-0.166573984	-0.140805249	-0.120763565	-0.112315271	-0.103883872	-0.1045875	-0.102317898	-0.105770778	-0.1071962	-0.1080658	-0.1093701	-0.1093701	-0.1093701	-0.1102397	-0.108653254	-0.1085006	-0.104741595	-0.103088483	-0.100926932	-0.09869942	-0.095488641	-0.092550809	-0.087568526	-0.0841527	-0.082321194	-0.082091072	-0.083769995	-0.084501291	-0.085669531	-0.0845875	-0.083520693	-0.0819789	-0.08082923	-0.076867739	-0.071810027	-0.06963	-0.071762738
¸ßË¹°×ÔëÉù´¦Àí (311).mp3	-0.02048	-0.02048	-0.01617824	-0.0156993	-0.0104819	-0.0104819	-0.009407423	-0.010457272	0.007800769	0.001332089	-0.002038193	-0.005784067	-0.005005352	-0.003828208	-0.004599535	0.006383895	0.006022923	0.0082138	0.008054764	0.007779	0.007779	0.119516977	0.151681499	0.143426979	0.141492662	0.134433167	0.135960262	0.13665885	0.136337951	0.13584797	0.134979193	0.133115728	0.131125321	0.130300981	0.131985692	0.127376643	0.126881617	0.127874832	0.126896696	0.12732395	0.125447406	0.127968839	0.13151546	0.131986115	0.135298603	0.138082506	0.144444098	0.143492165	0.146911321
¸ßË¹°×ÔëÉù´¦Àí (312).mp3	0.2152878	0.214461337	0.214363901	0.21398187	0.214419	0.2144192	0.2144192	0.215716889	0.213125838	0.218678134	0.217932389	0.217138438	0.2174636	0.217762156	0.2178984	0.2178984	0.217613238	0.2174636	0.223899801	0.23343081	0.238169519	0.257243757	0.265523739	0.26307365	0.269274529	0.274431888	0.285650306	0.293702863	0.293797515	0.293541805	0.305078644	0.302153492	0.301948021	0.29200093	0.300804448	0.313182016	0.320142624	0.335089213	0.331847584	0.331030232	0.352102563	0.340586719	0.341997783	0.327811245	0.34989111	0.355827802	0.364244046	0.368095375	0.363636008
¸ßË¹°×ÔëÉù´¦Àí (313).mp3	0.496310083	0.495229343	0.494940682	0.49953964	0.501243943	0.501369713	0.500517425	0.497060621	0.497616014	0.499331025	0.505541579	0.515743241	0.517420914	0.518622825	0.5189799	0.517683264	0.518482099	0.518850052	0.52554052	0.525617056	0.525034099	0.525649121	0.5263714	0.525618464	0.524554178	0.522031932	0.522221998	0.52138722	0.522210235	0.522738114	0.521619345	0.524733536	0.524394533	0.5229944	0.524358509	0.532275418	0.529759257	0.533685394	0.532761507	0.527846893	0.482124728	0.488079843	0.486662301	0.4846326	0.479283695	0.4789804	0.479803158	0.479756759	0.47880187
¸ßË¹°×ÔëÉù´¦Àí (314).mp3	-0.4108695	-0.4126086	-0.412953515	-0.4147825	-0.416526963	-0.41935825	-0.420855637	-0.4199999	-0.411910945	-0.406215907	-0.405268629	-0.406854158	-0.4082609	-0.397647965	-0.398287982	-0.399570924	-0.395678908	-0.3952174	-0.3952174	-0.3952174	-0.396191646	-0.3930434	-0.392875717	-0.3930434	-0.3930434	-0.394815337	-0.39644622	-0.405857544	-0.41018978	-0.4082609	-0.413050901	-0.417562885	-0.414611402	-0.412052401	-0.416313421	-0.4173913	-0.421073826	-0.422777916	-0.415300734	-0.409932615	-0.398926524	-0.387995226	-0.368881175	-0.352038628	-0.349621104	-0.346352701	-0.347269683	-0.348982685	-0.349088284
¸ßË¹°×ÔëÉù´¦Àí (315).mp3	-0.047793664	-0.054413151	-0.026921818	-0.041281005	-0.035100184	-0.045498792	-0.044326091	-0.038183579	-0.041864076	-0.041744343	-0.036696087	-0.049053303	-0.054607449	-0.041623764	-0.046186271	-0.051175422	-0.045095735	-0.044648825	-0.04033452	-0.041830792	-0.040052398	-0.04509842	-0.051950883	-0.04802882	-0.047469091	-0.046771543	-0.043658284	-0.031846573	-0.040299896	-0.0369077	-0.029995284	-0.032056025	-0.04469242	-0.054629157	-0.055182873	-0.056037148	-0.058560736	-0.068065311	-0.070278221	-0.076558355	-0.063685758	-0.059947853	-0.06011451	-0.074848351	-0.071457153	-0.062199059	-0.057387046	-0.029322067	-0.013900098
¸ßË¹°×ÔëÉù´¦Àí (316).mp3	-0.414560243	-0.419048261	-0.4178446	-0.416097488	-0.4161041	-0.414838621	-0.406378782	-0.4034948	-0.4034948	-0.404229672	-0.404347162	-0.404741496	-0.404487665	-0.4043604	-0.409869812	-0.415809467	-0.42455655	-0.430580732	-0.439274259	-0.448458134	-0.448782761	-0.4482864	-0.4461127	-0.442067333	-0.4408953	-0.447555189	-0.438128605	-0.437140682	-0.4378483	-0.4382834	-0.44135704	-0.452595784	-0.465030709	-0.476491476	-0.4774133	-0.486539008	-0.488271033	-0.4878431	-0.485774332	-0.485307867	-0.486967813	-0.490811606	-0.491681305	-0.4926208	-0.493286108	-0.497361982	-0.500083707	-0.5004494	-0.497618079
¸ßË¹°×ÔëÉù´¦Àí (317).mp3	-0.096778485	-0.162858376	-0.161754246	-0.169433602	-0.1781182	-0.178143989	-0.180338326	-0.181595773	-0.1842051	-0.1823408	-0.169133096	-0.164715199	-0.169941445	-0.182897366	-0.159512554	-0.151172706	-0.143786638	-0.1502921	-0.1502921	-0.1507269	-0.1511617	-0.143079968	-0.1437703	-0.1437703	-0.151535575	-0.1589877	-0.146025339	-0.142466	-0.142947255	-0.144003516	-0.144280507	-0.14464	-0.143757714	-0.142032516	-0.139163549	-0.139411294	-0.151325081	-0.143178428	-0.140921808	-0.140106863	-0.141931026	-0.135421636	-0.138708047	-0.135647954	-0.125126421	-0.12166504	-0.128364033	-0.122837818	-0.110415801
¸ßË¹°×ÔëÉù´¦Àí (318).mp3	0.087131356	0.088688453	0.0905793	0.094693068	0.096957741	0.099643796	0.0992751	0.0992751	0.0997099	0.0992752	0.0992752	0.0992752	0.0992752	0.1014491	0.099789556	0.0971013	0.096871246	0.099068499	0.100174938	0.102552869	0.1027534	0.1027534	0.1027534	0.1027534	0.1027534	0.1023186	0.101973814	0.100339473	0.098413131	0.099097521	0.097123092	0.098222331	0.098597663	0.0988401	0.0988401	0.096951933	0.095729637	0.095590668	0.094071924	0.094913276	0.096792414	0.094813418	0.0936228	0.090724613	0.083019392	0.077173668	0.073548686	0.070861661	0.065034453
¸ßË¹°×ÔëÉù´¦Àí (319).mp3	-0.3042009	-0.29418571	-0.288482266	-0.2872444	-0.282346643	-0.277308166	-0.2772444	-0.269130178	-0.261094575	-0.2598531	-0.2598531	-0.259791141	-0.258286785	-0.25581811	-0.2555052	-0.2555052	-0.2555052	-0.2555052	-0.256912321	-0.259467285	-0.267663198	-0.271764954	-0.27459308	-0.277972859	-0.2785488	-0.2785488	-0.278545172	-0.281864421	-0.2828966	-0.2828966	-0.2828966	-0.2828966	-0.285730726	-0.286266852	-0.284939473	-0.285939379	-0.287057436	-0.2876791	-0.2876791	-0.287961287	-0.2881139	-0.2881139	-0.2881139	-0.2881139	-0.288815619	-0.289512897	-0.283427956	-0.2789835	-0.273357372
¸ßË¹°×ÔëÉù´¦Àí (320).mp3	0.4178259	0.419565	0.422645314	0.4230433	0.4230433	0.424098803	0.424821397	0.435760746	0.4573912	0.4573912	0.4613043	0.463913	0.4660869	0.468932591	0.472027256	0.4756521	0.4765216	0.4834782	0.4834782	0.4873912	0.4873912	0.487826	0.485223324	0.481849395	0.487237821	0.4973912	0.4973912	0.498808727	0.489583275	0.485595472	0.482827503	0.4817391	0.480526131	0.4795652	0.4804347	0.482314641	0.484517374	0.48588081	0.486974455	0.4891304	0.489553386	0.49	0.491598979	0.492341204	0.4934782	0.493849565	0.4952173	0.4960869	0.4960869
¸ßË¹°×ÔëÉù´¦Àí (321).mp3	-0.561832219	-0.563225475	-0.562766015	-0.554816675	-0.5550001	-0.555668502	-0.557248361	-0.557560105	-0.557679015	-0.5580436	-0.55821971	-0.561183984	-0.562105633	-0.563595801	-0.5636957	-0.5641305	-0.562830881	-0.562646077	-0.5619567	-0.565841982	-0.569275255	-0.570777704	-0.572937847	-0.573261	-0.574405004	-0.57468747	-0.576290384	-0.577174	-0.580072531	-0.5845653	-0.5845653	-0.586563261	-0.590570775	-0.5919567	-0.595127192	-0.595113999	-0.596502696	-0.597339572	-0.598294917	-0.5989132	-0.598954827	-0.5997827	-0.599825899	-0.6002175	-0.6002175	-0.601320458	-0.601958029	-0.6023914	-0.601803073
¸ßË¹°×ÔëÉù´¦Àí (322).mp3	0.190278432	0.188232227	0.187244985	0.189713856	0.192541269	0.198728126	0.195184482	0.18981918	0.194723032	0.196128525	0.187766178	0.179813439	0.174916922	0.182531612	0.189919951	0.180006025	0.173732959	0.164413985	0.159304899	0.158658851	0.167807575	0.164815795	0.154602343	0.156595224	0.159996623	0.159001091	0.148063923	0.138656358	0.131445933	0.12632407	0.123946348	0.120755986	0.12356681	0.122740476	0.118435026	0.115012703	0.112056975	0.110573557	0.123364395	0.115262546	0.110732113	0.108320455	0.105376646	0.104366567	0.102110939	0.09992791	0.096218047	0.089132066	0.082830688
¸ßË¹°×ÔëÉù´¦Àí (323).mp3	0.381045621	0.386513315	0.379772683	0.379133264	0.379981634	0.384559475	0.387043127	0.386377154	0.380826427	0.3853818	0.38494214	0.378412169	0.377537846	0.384103073	0.383992713	0.380991681	0.380079353	0.375548452	0.369553871	0.310457146	0.274610671	0.254722402	0.274563864	0.275250693	0.285903595	0.290416633	0.288853546	0.284496229	0.283010973	0.291009772	0.292313312	0.300688032	0.297001987	0.30164958	0.291716416	0.292123606	0.301200725	0.296090358	0.273878781	0.269158042	0.273800839	0.286912839	0.277325619	0.274958761	0.278407612	0.285092198	0.287991754	0.282222676	0.276668009
¸ßË¹°×ÔëÉù´¦Àí (324).mp3	-0.5930402	-0.592301278	-0.59927075	-0.600450869	-0.599125685	-0.597699269	-0.5969621	-0.596844844	-0.600322771	-0.604665437	-0.608095056	-0.602173589	-0.601910646	-0.604722786	-0.610059543	-0.612095458	-0.610472361	-0.608341403	-0.606700808	-0.60372508	-0.602221063	-0.601409205	-0.601251507	-0.603330302	-0.606117434	-0.610416533	-0.6130491	-0.61325486	-0.61359478	-0.6061002	-0.604339653	-0.602283656	-0.599205391	-0.596801193	-0.603499688	-0.606394086	-0.60632791	-0.602480266	-0.599531587	-0.597034833	-0.593074706	-0.589406315	-0.59050281	-0.595926499	-0.599817941	-0.59905408	-0.59161839	-0.5891549	-0.590397011
¸ßË¹°×ÔëÉù´¦Àí (325).mp3	0.134810885	0.133605212	0.134403639	0.1318381	0.131798591	0.1283599	0.130098297	0.1253164	0.119249155	0.114056954	0.1118381	0.119566229	0.112359468	0.113781452	0.111518179	0.113520261	0.1166208	0.11232913	0.105861758	0.106706712	0.097907472	0.0992295	0.111384065	0.118689406	0.122747006	0.122080262	0.132402868	0.174826581	0.194281527	0.206517542	0.2092295	0.208472962	0.208903488	0.209592363	0.201272136	0.199275251	0.1992278	0.196270657	0.1970539	0.197644209	0.197885914	0.198600655	0.197053995	0.198226935	0.198654659	0.200321559	0.199880534	0.200615183	0.199562626
¸ßË¹°×ÔëÉù´¦Àí (326).mp3	0.255151338	0.249843462	0.250518418	0.250459121	0.247106787	0.258050584	0.264461959	0.26438347	0.266900452	0.270915572	0.266893048	0.27064648	0.2682609	0.272088546	0.280597465	0.252717846	0.262292862	0.265904229	0.265942777	0.264889735	0.266671512	0.270458511	0.27636814	0.279184278	0.278191612	0.274217977	0.275493343	0.275666868	0.281010133	0.285140457	0.290930504	0.281456096	0.280466636	0.277068142	0.262891497	0.244116904	0.24839482	0.25113417	0.25282084	0.25997459	0.262697711	0.259785035	0.258663062	0.263077168	0.246576955	0.243972248	0.242129879	0.229633598	0.229384205
¸ßË¹°×ÔëÉù´¦Àí (327).mp3	-0.031513281	-0.033539786	-0.030091569	-0.03603149	-0.044059742	-0.042684509	-0.047051442	-0.059593169	-0.063579298	-0.064401615	-0.07148473	-0.082234023	-0.110392098	-0.116850287	-0.118398826	-0.109958886	-0.106123491	-0.103172563	-0.093399169	-0.070340945	-0.061639131	-0.058193727	-0.0526087	-0.050636682	-0.046276685	-0.041446246	-0.041511262	-0.049009771	-0.058639168	-0.061774528	-0.064715475	-0.068955389	-0.0691303	-0.070256983	-0.075695088	-0.100610502	-0.077285791	-0.054874356	-0.039858595	-0.03487961	-0.032525024	-0.031340662	-0.033845134	-0.020588382	-0.028630447	-0.041757636	-0.046482566	-0.044583742	-0.046314174
¸ßË¹°×ÔëÉù´¦Àí (328).mp3	-0.136653956	-0.134746717	-0.130964881	-0.129462623	-0.130615708	-0.137130176	-0.127330479	-0.117532639	-0.105584802	-0.101755948	-0.107233726	-0.10547616	-0.121806802	-0.126713752	-0.11671675	-0.12959084	-0.135182783	-0.123849863	-0.115378896	-0.132295197	-0.136717652	-0.123104769	-0.126061675	-0.120161489	-0.134401931	-0.127797055	-0.134579028	-0.133892756	-0.127261999	-0.141675569	-0.135705207	-0.126326344	-0.126813188	-0.133134827	-0.126912338	-0.119925474	-0.130583619	-0.142888561	-0.132359873	-0.142290683	-0.135215703	-0.125615959	-0.127556794	-0.147479695	-0.144921518	-0.144863782	-0.13853688	-0.151402145	-0.138754979
¸ßË¹°×ÔëÉù´¦Àí (329).mp3	0.15941888	0.147494878	0.145413309	0.139174156	0.123773629	0.119209663	0.124422606	0.117552964	0.116551485	0.118720478	0.109709698	0.10575688	0.112156937	0.120432295	0.13495091	0.144876231	0.140840898	0.154382285	0.160956292	0.168820296	0.16116777	0.160306568	0.163176541	0.166430106	0.166749839	0.166641723	0.169353733	0.166063355	0.166673953	0.172339056	0.189039621	0.218808467	0.240011777	0.242383462	0.240976356	0.268343437	0.263168005	0.283477942	0.285923522	0.27680144	0.282496276	0.280572359	0.278202084	0.287537866	0.28843475	0.293527801	0.289897442	0.288361141	0.284930367
¸ßË¹°×ÔëÉù´¦Àí (330).mp3	-0.150894049	-0.1401361	-0.131104661	-0.12724674	-0.113407985	-0.102127832	-0.077759355	-0.036684178	-0.009378382	0.009596455	0.039823162	0.047592595	0.04569714	0.048959977	0.070793889	0.094017973	0.102521497	0.087590873	0.120212381	0.137119802	0.153872053	0.15794877	0.161807175	0.16585787	0.172942854	0.172666798	0.170430426	0.169152664	0.171033793	0.1728262	0.171592299	0.170576656	0.204620069	0.223846743	0.235983136	0.239760887	0.242345645	0.241566014	0.238859657	0.238936347	0.237746514	0.236223886	0.236529226	0.2363044	0.237174	0.237174	0.29549067	0.3106523	0.3106523
¸ßË¹°×ÔëÉù´¦Àí (331).mp3	0.309115454	0.306875414	0.3081371	0.3085719	0.3085719	0.312762455	0.327436256	0.3277024	0.3277024	0.328111899	0.3285719	0.329056468	0.3298762	0.3298762	0.330533414	0.334656498	0.3394414	0.3394414	0.3394414	0.3394414	0.3394414	0.3394414	0.340195398	0.3407457	0.34285526	0.3429197	0.3429197	0.343624206	0.344571147	0.346474212	0.348046502	0.3481371	0.3485719	0.347307868	0.344862655	0.340230059	0.3377	0.338126696	0.339727281	0.340625125	0.338854978	0.338968747	0.3416139	0.341541462	0.337746994	0.3246574	0.3224835	0.314053477	0.303717508
¸ßË¹°×ÔëÉù´¦Àí (332).mp3	0.306468686	0.307968315	0.3088445	0.3088445	0.310412664	0.3105836	0.31141115	0.316578432	0.318378625	0.3188444	0.311997506	0.308692255	0.3053662	0.304116982	0.302529134	0.3031922	0.298978034	0.291511235	0.285458712	0.282684107	0.28052428	0.279625598	0.279714	0.30099502	0.296583729	0.296650089	0.296737025	0.295771275	0.294433731	0.298098265	0.3010184	0.299184029	0.290363854	0.269076477	0.264634417	0.257451784	0.251778994	0.25136793	0.25544291	0.250464295	0.245846311	0.245257898	0.244660604	0.246530608	0.249094755	0.247503646	0.241412952	0.239899994	0.237014903
¸ßË¹°×ÔëÉù´¦Àí (333).mp3	-0.146227163	-0.138701515	-0.135788107	-0.13404546	-0.14135153	-0.133306723	-0.137055061	-0.134481688	-0.14301121	-0.129450576	-0.122043532	-0.104244328	-0.102745399	-0.105180057	-0.099587886	-0.09861608	-0.098882677	-0.102859583	-0.109182392	-0.10949066	-0.10809351	-0.109676715	-0.113776041	-0.118411276	-0.121381355	-0.11905151	-0.116910726	-0.11814405	-0.115604789	-0.114718328	-0.115371392	-0.115210959	-0.11738767	-0.118844571	-0.119329	-0.118725369	-0.118454278	-0.11759	-0.115639805	-0.114839679	-0.115255845	-0.113716653	-0.113109275	-0.113667854	-0.11343967	-0.118002344	-0.118317896	-0.118017284	-0.114367566
¸ßË¹°×ÔëÉù´¦Àí (334).mp3	0.2734974	0.278549064	0.282843088	0.2813241	0.2813241	0.281479875	0.280954325	0.279967124	0.276033646	0.270954151	0.263498424	0.263893721	0.267687609	0.268052885	0.272290412	0.274927356	0.27120515	0.273872889	0.276605545	0.27780302	0.2782817	0.278594914	0.273212609	0.2730647	0.268943867	0.26619951	0.263588065	0.262759708	0.261602283	0.259743253	0.258726034	0.260442059	0.268160148	0.275195152	0.272829508	0.261238649	0.248009724	0.24031926	0.234887447	0.234041792	0.232315594	0.230445551	0.22839775	0.230199188	0.234779001	0.23776945	0.239200165	0.238537678	0.240061957
¸ßË¹°×ÔëÉù´¦Àí (335).mp3	0.455261838	0.456332971	0.452950227	0.4541304	0.455979442	0.454796158	0.452052151	0.456755514	0.454013008	0.45337656	0.45580149	0.453472299	0.455705674	0.459791821	0.454614842	0.447566404	0.438502623	0.426153398	0.414945116	0.408306924	0.415200044	0.416002766	0.413506353	0.403131062	0.388219386	0.40232311	0.400737928	0.397662053	0.389128641	0.377179635	0.370821588	0.373555314	0.369446812	0.36087663	0.35371397	0.328605431	0.311882095	0.301361721	0.314790457	0.332412804	0.34862546	0.337629454	0.340999345	0.34144035	0.337585114	0.325909287	0.333814944	0.339204422	0.350601658
¸ßË¹°×ÔëÉù´¦Àí (336).mp3	0.431035533	0.42950209	0.429383094	0.440916854	0.449409066	0.459508195	0.463891771	0.467842196	0.4616882	0.4616882	0.468260349	0.486149041	0.49994236	0.499793825	0.501551321	0.503531638	0.505097612	0.508276189	0.512697631	0.513864612	0.51505414	0.511955599	0.512281936	0.51960347	0.520365	0.519602	0.518919822	0.512635846	0.517908484	0.518608414	0.515576094	0.517063017	0.510885868	0.515643223	0.518637214	0.524221726	0.5255628	0.525872258	0.531559371	0.530450145	0.523279024	0.514704201	0.516390713	0.517170093	0.513837249	0.512995974	0.507931019	0.505189753	0.50319697
¸ßË¹°×ÔëÉù´¦Àí (337).mp3	0.288696336	0.265833592	0.250828025	0.246825669	0.241068721	0.245383496	0.255092844	0.26621782	0.272640104	0.273203749	0.268649811	0.257589512	0.2569565	0.2552174	0.256824648	0.265516152	0.271374708	0.274486042	0.277956273	0.276314444	0.273878248	0.27676554	0.284722537	0.291765824	0.294942896	0.293901143	0.293148502	0.2930435	0.2943478	0.29879415	0.318271765	0.326397666	0.331874994	0.340905551	0.352077516	0.388751264	0.417311542	0.446994879	0.467616678	0.478501937	0.489549369	0.496523117	0.501208385	0.502260854	0.506359898	0.507493626	0.5073913	0.50665624	0.505339242
¸ßË¹°×ÔëÉù´¦Àí (338).mp3	-0.159783672	-0.15301566	-0.15273543	-0.16219364	-0.176061092	-0.185625698	-0.184984637	-0.185040132	-0.19574891	-0.195880538	-0.179659711	-0.167999458	-0.157540941	-0.152484093	-0.149614731	-0.147251134	-0.149721106	-0.1515668	-0.142634047	-0.136472975	-0.116351673	-0.092614897	-0.057583086	-0.037943329	0.018308453	0.017981816	0.041496186	0.036198882	0.041564353	0.056670613	0.048207772	0.053976457	0.057155042	0.052017618	0.057704087	0.056336534	0.048453598	0.06176041	0.064990062	0.075708992	0.089094323	0.094940446	0.099496293	0.107158258	0.120651833	0.125495601	0.13311026	0.139697845	0.143726602
¸ßË¹°×ÔëÉù´¦Àí (339).mp3	0.144861263	0.14054493	0.134823261	0.1343478	0.1343478	0.1343478	0.1248629	0.102695277	0.0995651	0.082101736	0.0730435	0.0726087	0.0726087	0.071646239	0.0704347	0.070714355	0.084408405	0.099358536	0.106736003	0.109450106	0.111547904	0.116208418	0.119563554	0.124309344	0.125497963	0.128532195	0.1315619	0.136095131	0.1382608	0.143243137	0.1469564	0.147062661	0.146846493	0.148835047	0.1526086	0.1526086	0.152811211	0.153291694	0.155442633	0.177435871	0.18515868	0.187323661	0.189413904	0.193134921	0.193997937	0.198684102	0.199816481	0.200937198	0.201599804
¸ßË¹°×ÔëÉù´¦Àí (340).mp3	0.418017879	0.428941383	0.473583147	0.474508078	0.475857751	0.477953133	0.4777915	0.4777915	0.4777915	0.4777915	0.478381175	0.4795306	0.4795306	0.4795306	0.4795306	0.4795306	0.4795306	0.479160381	0.474260833	0.467803225	0.4673567	0.4673567	0.480945055	0.489050577	0.49290834	0.4930088	0.4930088	0.4930088	0.4930088	0.4930088	0.4930088	0.4930088	0.4930088	0.4930088	0.4930088	0.489537469	0.4882262	0.49285746	0.4951827	0.4951827	0.4951827	0.4951827	0.4951827	0.495554321	0.4977914	0.488901721	0.489795677	0.496988667	0.498943214
¸ßË¹°×ÔëÉù´¦Àí (341).mp3	-0.132525831	-0.126096089	-0.123283775	-0.132334478	-0.14376457	-0.141968151	-0.143561345	-0.149540459	-0.137142103	-0.132783729	-0.135988113	-0.138779335	-0.139444772	-0.138011217	-0.137823272	-0.137215667	-0.137756179	-0.134386356	-0.135824443	-0.143241159	-0.155230135	-0.168523379	-0.175681665	-0.172467261	-0.166172207	-0.163892454	-0.163799873	-0.160840193	-0.163829761	-0.166570086	-0.166586048	-0.169186771	-0.166854856	-0.12760958	-0.101178627	-0.09003281	-0.049164014	-0.033430287	-0.016393181	-0.011883039	-0.015032455	-0.000911028	0.009367088	0.009321535	0.009742204	0.012137727	0.030596385	0.037752534	0.034819598
¸ßË¹°×ÔëÉù´¦Àí (342).mp3	0.341053563	0.346690308	0.354758491	0.365365363	0.371340241	0.372664732	0.381144441	0.377706731	0.372595238	0.369686987	0.378592463	0.388314689	0.385388715	0.371003238	0.362741414	0.374058878	0.392032267	0.394669554	0.394168086	0.39719965	0.401731906	0.395938872	0.402991549	0.402097007	0.399849992	0.395382257	0.397683093	0.392372899	0.404990016	0.405828414	0.401412137	0.407702793	0.398068712	0.374263372	0.389470446	0.399514843	0.395199912	0.391174538	0.387524068	0.382819113	0.379716484	0.38142556	0.385167613	0.393185829	0.419318345	0.425924899	0.453853688	0.477031169	0.486666355
¸ßË¹°×ÔëÉù´¦Àí (343).mp3	0.230812531	0.235456127	0.238869872	0.238637619	0.237121953	0.240809553	0.240723184	0.24154141	0.24464628	0.247503236	0.240504328	0.248737916	0.249130501	0.250289059	0.252416149	0.260444328	0.270889947	0.271160681	0.278864173	0.281834074	0.285341946	0.287335164	0.290389968	0.301941045	0.298613374	0.297417822	0.293572143	0.292136618	0.289745244	0.281538467	0.270695978	0.271594153	0.270766727	0.267318037	0.269132603	0.262230246	0.266918362	0.263719459	0.265679063	0.260732628	0.25869334	0.259588815	0.258208445	0.258125829	0.256925185	0.265419894	0.260043055	0.27535011	0.263086943
¸ßË¹°×ÔëÉù´¦Àí (344).mp3	0.211581576	0.212335174	0.223723286	0.2241304	0.224705891	0.220943603	0.209830122	0.19943208	0.1971739	0.1971739	0.1971739	0.1971739	0.182105086	0.123967245	0.107365092	0.1063043	0.1063043	0.120522651	0.172414069	0.189980264	0.195538685	0.194765523	0.204214146	0.212163765	0.218855715	0.222398664	0.224671938	0.228120294	0.232313741	0.243255891	0.253342967	0.254901468	0.248730041	0.246583344	0.266898411	0.270859012	0.2650001	0.266875271	0.2689132	0.269521604	0.271168823	0.272067531	0.273303924	0.2776088	0.2780436	0.27816465	0.279150682	0.27598567	0.275420875
¸ßË¹°×ÔëÉù´¦Àí (345).mp3	-0.059497944	-0.052672246	-0.050968759	-0.047475883	-0.049817149	-0.045633872	-0.040876179	-0.039040656	-0.039214422	-0.035253826	-0.027361384	-0.030908457	-0.023247604	-0.018304214	-0.0167098	-0.01699571	-0.02059058	-0.027121595	-0.019196771	-0.016922847	-0.024195388	-0.022361734	-0.018955427	-0.024861796	-0.0206234	-0.018438699	-0.020415489	-0.017471449	-0.017339798	-0.016246585	-0.018588188	-0.016249037	-0.015312565	-0.016246237	-0.015783588	-0.016717981	-0.015591361	-0.016812344	-0.011625466	-0.010348592	-0.009239779	-0.009117862	-0.01735031	-0.017423526	-0.020111519	-0.012293803	-0.019849967	-0.018279258	-0.02701402
¸ßË¹°×ÔëÉù´¦Àí (346).mp3	0.336212623	0.332629873	0.303193286	0.29953055	0.300006541	0.30371238	0.31444148	0.325485339	0.3295745	0.329868689	0.335393296	0.33523	0.338180811	0.343370889	0.3487132	0.349071902	0.347704446	0.346125196	0.351594615	0.3504525	0.352576692	0.334557007	0.294446936	0.2900198	0.2900198	0.292122282	0.2921937	0.291671526	0.2921937	0.2921937	0.301256607	0.308154124	0.310392443	0.311690212	0.312946251	0.314310553	0.316373257	0.3174165	0.3174165	0.3174165	0.322169534	0.329666081	0.334074933	0.345383706	0.345681	0.346042398	0.346116	0.346906709	0.34921874
¸ßË¹°×ÔëÉù´¦Àí (347).mp3	-0.422400069	-0.424473898	-0.427483495	-0.427458679	-0.424181122	-0.410954901	-0.435272188	-0.430222755	-0.427135214	-0.410838202	-0.431024683	-0.430479765	-0.451675308	-0.439771684	-0.424014914	-0.433554143	-0.440514938	-0.432658073	-0.436211783	-0.428227411	-0.436604507	-0.445946659	-0.437678581	-0.43212011	-0.446740702	-0.434387027	-0.4423647	-0.44147949	-0.4393212	-0.4393212	-0.433175944	-0.432885825	-0.432809341	-0.443379199	-0.438153237	-0.442605159	-0.442831224	-0.450854551	-0.441267383	-0.440455903	-0.444549635	-0.434326099	-0.44517907	-0.445251572	-0.447588774	-0.445063118	-0.446834156	-0.438260195	-0.453092138
¸ßË¹°×ÔëÉù´¦Àí (348).mp3	0.204891237	0.2038398	0.207513804	0.211033032	0.211553941	0.206780294	0.211213381	0.217422252	0.224242051	0.233062917	0.226887541	0.229365361	0.225707308	0.209856076	0.208068707	0.207990429	0.206236098	0.209193763	0.208259742	0.207172123	0.199121273	0.206554934	0.201300254	0.202390312	0.207791101	0.200482793	0.214419372	0.206792331	0.211279726	0.209557826	0.208126106	0.204294692	0.2130031	0.214014423	0.219382273	0.22161453	0.230571249	0.233771128	0.235336567	0.241330802	0.238833819	0.246092785	0.238798839	0.250944399	0.240637899	0.235384468	0.236626996	0.244053626	0.24051438
¸ßË¹°×ÔëÉù´¦Àí (349).mp3	0.054060522	0.06363251	0.067463529	0.064129955	0.067569841	0.073142678	0.07244622	0.063752227	0.027694977	0.034726362	0.082307256	0.092309878	0.048168041	0.153661159	0.150108582	0.146754705	0.145254633	0.146882332	0.144288777	0.146490913	0.146329056	0.150335219	0.152116991	0.15084017	0.156197618	0.159402816	0.153964942	0.155924668	0.15931687	0.161759346	0.162073155	0.168668378	0.17311271	0.172016369	0.145570865	0.128602792	0.123308956	0.110218546	0.108388508	0.121717417	0.129811976	0.130379626	0.135229058	0.141742844	0.142529317	0.145827617	0.155471114	0.162829247	0.166712701
¸ßË¹°×ÔëÉù´¦Àí (350).mp3	-0.426205722	-0.424444346	-0.421933529	-0.419378098	-0.417278071	-0.412646055	-0.408174499	-0.404946279	-0.401362426	-0.400307875	-0.38908494	-0.381548803	-0.377850688	-0.378694387	-0.37966753	-0.370830823	-0.364990594	-0.357239403	-0.35636978	-0.357978209	-0.358193254	-0.3586957	-0.360045116	-0.362689872	-0.365307713	-0.367301544	-0.367217261	-0.368385067	-0.3695652	-0.370082152	-0.370228584	-0.367943953	-0.369384159	-0.367551064	-0.364820861	-0.363463697	-0.363124825	-0.354953029	-0.356452051	-0.363017837	-0.363826049	-0.368677583	-0.368992177	-0.373146908	-0.375544157	-0.375569967	-0.367022079	-0.361227544	-0.369806873
¸ßË¹°×ÔëÉù´¦Àí (351).mp3	-0.088934622	-0.091396235	-0.092333379	-0.08581261	-0.089220219	-0.086629883	-0.080320823	-0.078210253	-0.076325794	-0.078402678	-0.07559401	-0.072072899	-0.070526034	-0.073509533	-0.065080837	-0.064335282	-0.064137444	-0.058049591	-0.060403704	-0.063286657	-0.061358578	-0.058110358	-0.056994107	-0.052744934	-0.050589736	-0.049543011	-0.04774173	-0.045651239	-0.0408972	-0.042072303	-0.042000763	-0.042872548	-0.037282028	-0.040605005	-0.041374495	-0.040153071	-0.039905392	-0.035540126	-0.038586118	-0.03821797	-0.036738775	-0.037732294	-0.039343692	-0.038719673	-0.036865365	-0.036027163	-0.034064694	-0.034763714	-0.033819385
¸ßË¹°×ÔëÉù´¦Àí (352).mp3	-0.396693055	-0.437847155	-0.443628333	-0.451336075	-0.452738113	-0.45160175	-0.434985588	-0.430489027	-0.4288883	-0.427627059	-0.431216096	-0.437897412	-0.442525132	-0.448157194	-0.451470908	-0.452359079	-0.440383454	-0.43276386	-0.435148627	-0.433013252	-0.43236317	-0.392943349	-0.379647574	-0.3488886	-0.351610606	-0.355459365	-0.360104534	-0.361166048	-0.361394121	-0.366536692	-0.36972082	-0.3718131	-0.35762832	-0.353608528	-0.351188358	-0.395308018	-0.453977623	-0.454708923	-0.457678363	-0.453172442	-0.444803351	-0.441667591	-0.4384528	-0.438318317	-0.443103751	-0.439433094	-0.431833596	-0.427375674	-0.433836868
¸ßË¹°×ÔëÉù´¦Àí (353).mp3	0.24450727	0.244399471	0.244088877	0.245289357	0.240979825	0.225467249	0.228169818	0.225691919	0.249449857	0.234979583	0.233450939	0.234659969	0.231913479	0.227901897	0.22074659	0.220984097	0.215506774	0.220243446	0.212601771	0.206274987	0.207017877	0.196809436	0.198122229	0.200125457	0.204544595	0.209979497	0.211328479	0.212511816	0.214394029	0.216631604	0.217231014	0.21837492	0.216749434	0.213705935	0.217421323	0.223084422	0.218775569	0.214241079	0.203774346	0.190453444	0.184524457	0.183285377	0.1823912	0.1823912	0.184559882	0.186173926	0.183448211	0.1832608	0.181972053
¸ßË¹°×ÔëÉù´¦Àí (354).mp3	0.3734783	0.373599781	0.378416092	0.38311865	0.391802641	0.395653246	0.40033852	0.403242988	0.4047827	0.400690171	0.399285714	0.40220294	0.40644005	0.411323399	0.415158093	0.443707232	0.45741711	0.458251809	0.46065177	0.464590866	0.465646095	0.461714415	0.459976594	0.462272113	0.465557326	0.465837577	0.468138949	0.469481403	0.467066351	0.468575125	0.465593034	0.462036761	0.461306687	0.460455757	0.464660204	0.469551344	0.478677421	0.482599837	0.482596886	0.4813044	0.485422514	0.487274958	0.486255506	0.485566364	0.478393704	0.48442171	0.459680399	0.461808776	0.489436794
¸ßË¹°×ÔëÉù´¦Àí (355).mp3	0.159113079	0.16004594	0.158913	0.158923112	0.15978975	0.168283613	0.172382456	0.1697826	0.169439307	0.1719258	0.16911083	0.1715217	0.171614245	0.216693042	0.300461067	0.299636429	0.272031394	0.218127923	0.173061928	0.146510303	0.139099036	0.1432609	0.142185303	0.141862256	0.141015352	0.141087	0.140290042	0.138486275	0.13671208	0.134183022	0.130097508	0.125057655	0.121837864	0.1228261	0.125326866	0.123586963	0.126441518	0.1284783	0.1284783	0.1284783	0.1284783	0.1284783	0.123157331	0.118119116	0.135958595	0.138975283	0.144404156	0.149968982	0.151677086
¸ßË¹°×ÔëÉù´¦Àí (356).mp3	0.185943937	0.1873735	0.1878083	0.188384942	0.184749836	0.1478079	0.1478079	0.141638169	0.139105252	0.145586953	0.149576853	0.1486666	0.1473622	0.146322736	0.144380754	0.143170661	0.1456212	0.148126394	0.157628123	0.156692959	0.1625754	0.162622925	0.1630102	0.1630102	0.162776981	0.156109237	0.1517148	0.1517148	0.150996838	0.148363295	0.153213316	0.157346368	0.1577948	0.156930799	0.1569252	0.156023409	0.157448428	0.154747142	0.155852608	0.149455407	0.152112305	0.154299652	0.161786888	0.1651823	0.156930312	0.1569213	0.15728472	0.156618039	0.157141443
¸ßË¹°×ÔëÉù´¦Àí (357).mp3	0.368913837	0.3777687	0.371133167	0.379952972	0.381938883	0.384352001	0.388201269	0.392271284	0.3925512	0.392233714	0.3921165	0.391985392	0.3916817	0.391302182	0.390214263	0.389695604	0.38875432	0.3790091	0.369619271	0.364207158	0.3647252	0.364718177	0.364941088	0.3660295	0.3660295	0.3660295	0.365052753	0.3647251	0.365129086	0.363551823	0.360878835	0.361839229	0.359007237	0.354388983	0.356010039	0.357210762	0.369255828	0.3709181	0.375550764	0.370456755	0.370714511	0.368811275	0.370517001	0.3858815	0.383734247	0.384476789	0.391346523	0.405481646	0.4160294
¸ßË¹°×ÔëÉù´¦Àí (358).mp3	-0.249193533	-0.246417467	-0.24158214	-0.240265479	-0.242242124	-0.243325896	-0.245122399	-0.244274156	-0.237943275	-0.2299258	-0.229260794	-0.227267754	-0.231719677	-0.231178801	-0.224542818	-0.223520921	-0.224072366	-0.223918128	-0.221665	-0.219944125	-0.213725703	-0.211750883	-0.212166514	-0.216419695	-0.214297346	-0.216391552	-0.215846136	-0.218147765	-0.211746359	-0.21279165	-0.219196917	-0.229046389	-0.224572868	-0.216991377	-0.213724369	-0.203146846	-0.205188328	-0.213097781	-0.21510368	-0.2120998	-0.2120998	-0.210454499	-0.21124975	-0.212598977	-0.213294129	-0.224440682	-0.226030471	-0.2320999	-0.2320999
¸ßË¹°×ÔëÉù´¦Àí (359).mp3	0.027793532	0.028169242	0.026151811	0.025702232	0.02600124	0.02730614	0.0278261	0.027297355	0.026585625	0.026852741	0.026846437	0.025712254	0.022530125	0.025260271	0.024975551	0.022917761	0.021350265	0.020404038	0.0186956	0.017088811	0.016842841	0.017773361	0.016758968	0.012962803	0.012827817	0.007616948	0.006444413	0.006794722	0.0052401	0.004820058	0.0030435	0.007478114	0.001730153	0.004048552	-5.20E-05	-0.001513648	-0.005614933	-0.001996627	-0.005017073	-0.007159906	-0.008253657	-0.013669186	-0.014706454	-0.018547939	-0.021840645	-0.033436525	-0.045780543	-0.053212685	-0.05954444
¸ßË¹°×ÔëÉù´¦Àí (360).mp3	0.207428109	0.21437994	0.219983464	0.222208938	0.223995813	0.226491098	0.228613516	0.2317391	0.233005699	0.2334783	0.233913	0.234208778	0.239818895	0.244722698	0.242589191	0.243190902	0.247860782	0.252212146	0.258640529	0.262724471	0.2639129	0.2573911	0.2578259	0.257425919	0.2573911	0.2613041	0.2686954	0.270540066	0.2717389	0.272478753	0.267127736	0.270215863	0.271396628	0.270236331	0.2704346	0.2708694	0.2708694	0.271502009	0.27155235	0.272053202	0.2730434	0.2730434	0.2730434	0.273187126	0.2756521	0.2782608	0.2791304	0.277964844	0.277826
¸ßË¹°×ÔëÉù´¦Àí (361).mp3	0.034332596	0.0345653	0.0345653	0.0345653	0.035	0.035350829	0.0363044	0.043230616	0.046694671	0.0480435	0.052881422	0.0545653	0.0545653	0.0545653	0.0545653	0.054849912	0.055715113	0.055496914	0.054821027	0.05186958	0.046208132	0.043774414	0.045	0.0445652	0.042818658	0.044873638	0.04565991	0.0454348	0.046697913	0.04621904	0.0454348	0.044895374	0.043356509	0.0423913	0.0423913	0.0423913	0.0428261	0.042490061	0.0415218	0.0415218	0.040864963	0.0389131	0.038082049	0.034906118	0.034487968	0.032857778	0.032500311	0.031723852	0.0315218
¸ßË¹°×ÔëÉù´¦Àí (362).mp3	0.196837919	0.197866444	0.194743109	0.1940133	0.1940133	0.193013675	0.190577536	0.1905351	0.1901002	0.189824275	0.198561761	0.2009699	0.196700934	0.194266697	0.196487654	0.1979264	0.19912012	0.201058337	0.201345075	0.201490154	0.201936573	0.20354908	0.2044481	0.204355176	0.199071654	0.196622	0.1979263	0.196607798	0.191075695	0.193824259	0.169038505	0.132385412	0.1274915	0.12440853	0.122317139	0.119550676	0.118846212	0.124194673	0.113727073	0.120658879	0.120902351	0.120592358	0.053141672	0.012479998	0.067448465	0.06208495	0.029058755	0.024221763	0.016619084
¸ßË¹°×ÔëÉù´¦Àí (363).mp3	-0.028142114	-0.020283731	-0.013757714	-0.012880413	-0.011234421	-0.010457993	-0.01	-0.015279463	-0.018110504	-0.015525858	-0.01461955	-0.015799621	-0.013470325	-0.009580351	-0.015304203	-0.022660042	-0.033700551	-0.035374469	-0.037832828	-0.044428749	-0.045703213	-0.049836365	-0.044824362	-0.041748706	-0.045979845	-0.044963224	-0.043959081	-0.037457641	-0.034751445	-0.028389692	-0.025104514	-0.027830457	-0.032523277	-0.037228255	-0.033617222	-0.030403695	-0.026863359	-0.023395787	-0.02069423	-0.019712721	-0.0191304	-0.018310777	-0.014992383	-0.019316763	-0.023087895	-0.0181522	-0.022268749	-0.030725437	-0.029894829
¸ßË¹°×ÔëÉù´¦Àí (364).mp3	0.053413427	0.052538869	0.048797637	0.0419565	0.044305388	0.050152184	0.054529598	0.058401371	0.063698966	0.061996488	0.064364344	0.071109651	0.0689131	0.071659383	0.07497898	0.0767391	0.075658292	0.074998411	0.0776087	0.081184585	0.082935662	0.087694758	0.089478324	0.088926303	0.090244113	0.085751058	0.078110112	0.073798494	0.069527888	0.0658695	0.065982695	0.064617568	0.068195951	0.070644867	0.074257137	0.073531686	0.079349455	0.082197477	0.08116654	0.079805604	0.077871287	0.075784212	0.076665466	0.076968301	0.075483449	0.073430001	0.07692408	0.072921698	0.068093282
¸ßË¹°×ÔëÉù´¦Àí (365).mp3	0.3123913	0.3123913	0.3123913	0.3123913	0.3123913	0.3123913	0.316759438	0.328825641	0.317720504	0.306941274	0.302568705	0.3019564	0.302487093	0.304873938	0.303559233	0.3010869	0.3015216	0.3019564	0.3019564	0.3019564	0.3019564	0.3019564	0.301925909	0.301741044	0.291728125	0.289019673	0.290193447	0.294746967	0.2945651	0.2945651	0.2941303	0.2941303	0.2954347	0.2954347	0.2954347	0.296739	0.296739	0.2958694	0.295808217	0.297559614	0.299772093	0.298857992	0.2980433	0.294087457	0.290552051	0.290885947	0.290759979	0.296580841	0.30319631
¸ßË¹°×ÔëÉù´¦Àí (366).mp3	0.0094028	0.009441803	0.010291555	0.0102724	0.010309172	0.010729095	0.009763903	0.0098376	0.009634921	0.0111419	0.012000536	0.0120115	0.012659996	0.0159246	0.016354803	0.0167942	0.017572075	0.017499252	0.015706165	0.01420739	0.013715086	0.01702061	0.018933341	0.019957734	0.0211419	0.020564548	0.020663309	0.02173095	0.023202146	0.025126407	0.023439979	0.023930137	0.020749053	0.017973854	0.016988816	0.015802952	0.01518839	0.014002049	0.0141855	0.0107073	0.009350328	0.008274214	0.008884046	0.004618153	0.003518048	0.007226521	0.008197361	0.010927545	0.0098377
¸ßË¹°×ÔëÉù´¦Àí (367).mp3	-0.093366621	-0.092108699	-0.092890214	-0.092498205	-0.095377862	-0.099226079	-0.105476314	-0.107881128	-0.116949733	-0.120396699	-0.122233284	-0.127026083	-0.133159656	-0.145166654	-0.195929943	-0.203026925	-0.2039553	-0.207958994	-0.219962036	-0.230784172	-0.2383031	-0.239750341	-0.197531458	-0.196528453	-0.192566188	-0.181905839	-0.187795182	-0.153599487	-0.13643196	-0.123778817	-0.11397668	-0.102508514	-0.129537142	-0.122822189	-0.126889596	-0.119965225	-0.104948602	-0.09522536	-0.094799252	-0.09451704	-0.092889401	-0.091121442	-0.097102433	-0.0785369	-0.07860639	-0.087581338	-0.08088595	-0.082909841	-0.088669236
¸ßË¹°×ÔëÉù´¦Àí (368).mp3	-0.465001061	-0.468064452	-0.472553426	-0.473827297	-0.474230472	-0.470148757	-0.4673739	-0.470089499	-0.473965268	-0.465742738	-0.468498167	-0.469937929	-0.469398962	-0.506919256	-0.505473969	-0.503034796	-0.499204989	-0.50090242	-0.506840757	-0.510616472	-0.511132915	-0.505963398	-0.499840986	-0.487621753	-0.490151578	-0.499122475	-0.494541619	-0.494332991	-0.504488663	-0.513215316	-0.519212438	-0.522898825	-0.534351768	-0.533626977	-0.533615733	-0.531776663	-0.537308748	-0.530035018	-0.515138235	-0.514746535	-0.514647248	-0.515482137	-0.516351021	-0.51382175	-0.527021453	-0.514599432	-0.509118554	-0.507863931	-0.506248589
¸ßË¹°×ÔëÉù´¦Àí (369).mp3	-0.541219879	-0.535411873	-0.535101878	-0.545152294	-0.548805269	-0.55222542	-0.555680825	-0.548758215	-0.549175613	-0.55479377	-0.56035387	-0.567553195	-0.56584228	-0.555212916	-0.540583987	-0.539433619	-0.537441594	-0.538224011	-0.52571236	-0.52888663	-0.51866635	-0.523804043	-0.527018259	-0.54145721	-0.562018662	-0.54681877	-0.551045331	-0.557723049	-0.56326804	-0.566451288	-0.566033397	-0.558114132	-0.55689275	-0.561226968	-0.561031586	-0.565721315	-0.57389549	-0.566391715	-0.557030122	-0.555053261	-0.561884953	-0.55929549	-0.556210499	-0.55722684	-0.562631932	-0.551594227	-0.541694074	-0.545638178	-0.551523721
¸ßË¹°×ÔëÉù´¦Àí (370).mp3	0.409464465	0.410662968	0.415270726	0.415246205	0.4198149	0.422890694	0.425959071	0.428477367	0.428235974	0.428158808	0.429805752	0.432799349	0.435066429	0.437451408	0.435536619	0.440554687	0.442041558	0.446510501	0.467139585	0.483079702	0.492993797	0.496042313	0.4976608	0.497664531	0.498250675	0.499829879	0.500238232	0.5007044	0.501553401	0.502404704	0.5024435	0.5033131	0.5037479	0.502926055	0.501574	0.500101134	0.499423285	0.496328789	0.495076544	0.495002004	0.49426653	0.49337952	0.496103269	0.495487	0.495487	0.494667111	0.494665919	0.490820096	0.487825621
¸ßË¹°×ÔëÉù´¦Àí (371).mp3	-0.204841005	-0.204342052	-0.303020979	-0.341636969	-0.350939849	-0.359092375	-0.369111892	-0.370594258	-0.369644713	-0.37608258	-0.372814587	-0.371122485	-0.364592456	-0.363117212	-0.362781237	-0.362258076	-0.357243996	-0.356392804	-0.364356619	-0.379917172	-0.400194942	-0.409508525	-0.415891456	-0.41416473	-0.417911933	-0.415021855	-0.411095572	-0.407189296	-0.391892215	-0.388850772	-0.379541459	-0.382123795	-0.386612681	-0.379409657	-0.376005227	-0.373274786	-0.364161236	-0.368247258	-0.360842903	-0.361430997	-0.356383106	-0.357308828	-0.348842741	-0.342930768	-0.339035834	-0.337943715	-0.335702852	-0.351592365	-0.345404749
¸ßË¹°×ÔëÉù´¦Àí (372).mp3	-0.173751117	-0.176890094	-0.173712014	-0.174710048	-0.173720879	-0.1705306	-0.168986813	-0.167321009	-0.168833441	-0.168327698	-0.171014418	-0.172763808	-0.170386164	-0.168991914	-0.171068266	-0.175178137	-0.185419008	-0.196844467	-0.202110279	-0.20826753	-0.212676112	-0.21572534	-0.218364924	-0.221334125	-0.22512669	-0.232023309	-0.237723448	-0.243960624	-0.245658619	-0.249042779	-0.246882434	-0.248586809	-0.247956195	-0.249125986	-0.258686177	-0.261230637	-0.257222435	-0.255970487	-0.256575313	-0.249447365	-0.248395047	-0.247487522	-0.246799626	-0.240481746	-0.218053203	-0.198352888	-0.17553853	-0.159875398	-0.152045192
¸ßË¹°×ÔëÉù´¦Àí (373).mp3	-0.197091527	-0.189678166	-0.194457787	-0.201830772	-0.199382936	-0.196919929	-0.173375681	-0.143941923	-0.102782062	-0.084897148	-0.067380313	-0.05301637	-0.0340443	-0.020738095	-0.025949825	-0.01728545	-0.014888987	-0.009271057	0.000293441	0.007101285	0.025097705	0.040382285	0.040363402	0.043751968	0.040555807	0.006794878	-0.014673729	-0.01227581	0.001827486	0.010758075	0.016590192	0.028252644	0.04664517	0.056266408	0.059982462	0.063554603	0.07371756	0.074198011	0.08219049	0.092922783	0.097554212	0.100442568	0.118753471	0.143313437	0.149858315	0.17497765	0.178800282	0.191086157	0.189926964
¸ßË¹°×ÔëÉù´¦Àí (374).mp3	0.19439582	0.196930312	0.1973911	0.204179828	0.207827678	0.189072395	0.184803907	0.189137057	0.192060405	0.186445442	0.188544469	0.183853594	0.18174743	0.179619804	0.177904235	0.178257322	0.174806079	0.169145691	0.166092118	0.162385715	0.166250341	0.166084399	0.165904772	0.165282848	0.165707734	0.170348758	0.172342283	0.171684119	0.166089003	0.159987152	0.153266384	0.143000296	0.13897161	0.137826	0.136493285	0.13724449	0.13751028	0.139420253	0.141640996	0.138455684	0.139034233	0.139506048	0.1404349	0.139344535	0.139616962	0.1395652	0.138963467	0.139852168	0.142246543
¸ßË¹°×ÔëÉù´¦Àí (375).mp3	-0.264786432	-0.25785809	-0.247544619	-0.223745821	-0.191409735	-0.178643724	-0.163591146	-0.157351191	-0.141441426	-0.133727319	-0.127432466	-0.119814577	-0.112284307	-0.112971407	-0.120671047	-0.119787451	-0.116056445	-0.095145707	-0.069544154	-0.067128855	-0.0679027	-0.069245558	-0.072988753	-0.066149957	-0.055484885	-0.0539897	-0.052786707	-0.047128492	-0.044539344	-0.0431201	-0.043528285	-0.044221709	-0.045521852	-0.049795164	-0.052601571	-0.052426102	-0.054183629	-0.051845845	-0.047024824	-0.045207915	-0.0448593	-0.046583345	-0.046865036	-0.047601807	-0.048507093	-0.049703915	-0.057393911	-0.065007597	-0.072267706
¸ßË¹°×ÔëÉù´¦Àí (376).mp3	0.166124964	0.1665218	0.166692141	0.166872841	0.163734025	0.1608696	0.1604348	0.1604348	0.1595652	0.1591304	0.153901673	0.128120824	0.110525977	0.087570602	0.070592517	0.0704347	0.0704347	0.088100569	0.1143478	0.115624741	0.110740397	0.1108696	0.1108696	0.112407678	0.1130435	0.1130435	0.1130435	0.111292229	0.108748966	0.1043478	0.1043478	0.10804869	0.124897062	0.126981291	0.1256522	0.1256522	0.094062022	0.081447858	0.0765217	0.0765217	0.0765217	0.075047856	0.072841684	0.0717391	0.0717391	0.071382126	0.0695652	0.069394602	0.0691304
¸ßË¹°×ÔëÉù´¦Àí (377).mp3	0.151994437	0.128665341	0.111618939	0.120158231	0.134543049	0.140286481	0.140473798	0.137738696	0.14050251	0.150176826	0.1539539	0.147238498	0.146231117	0.152992105	0.152537524	0.154109913	0.167602426	0.190334518	0.20996734	0.231168574	0.257447828	0.265052208	0.28570831	0.300799918	0.30782749	0.205658854	0.165935184	0.180672595	0.175489192	0.1741304	0.173696235	0.175815078	0.176120393	0.164118335	0.160413356	0.157294392	0.155984165	0.153790699	0.145184919	0.137936486	0.135096513	0.133891469	0.136121315	0.134815418	0.133862456	0.132702399	0.134853509	0.135	0.136544941
¸ßË¹°×ÔëÉù´¦Àí (378).mp3	0.17234887	0.179390621	0.188435468	0.19191653	0.191999618	0.1907025	0.190629049	0.1902677	0.191236523	0.19773389	0.207664725	0.227835391	0.2302678	0.232088623	0.232725909	0.2320069	0.232086292	0.2324417	0.2302678	0.2302678	0.230617137	0.2307026	0.2307026	0.2307026	0.236701156	0.258662005	0.2650504	0.266033801	0.2663547	0.2663547	0.273561131	0.2902678	0.2902678	0.2902678	0.298935392	0.2985287	0.29843588	0.2976591	0.2976591	0.295016352	0.29076373	0.279460298	0.278694729	0.223149064	0.182813768	0.230691634	0.273758339	0.274886894	0.272777552
¸ßË¹°×ÔëÉù´¦Àí (379).mp3	-0.256553766	-0.257281006	-0.261281098	-0.262378812	-0.262824205	-0.263918864	-0.26491915	-0.265905866	-0.258452809	-0.256633654	-0.254116233	-0.252115071	-0.252620667	-0.255146181	-0.258440413	-0.257071977	-0.253091491	-0.2524433	-0.256952014	-0.256463388	-0.255600219	-0.2554865	-0.2546167	-0.2541819	-0.255202427	-0.261370179	-0.259931424	-0.2505486	-0.251009105	-0.251394832	-0.256697005	-0.260843247	-0.265079207	-0.2667822	-0.271838606	-0.276333474	-0.279386992	-0.279720101	-0.280138121	-0.279246312	-0.275342005	-0.2768051	-0.279164488	-0.282379341	-0.285758986	-0.287099812	-0.286580682	-0.2863732	-0.2881124
¸ßË¹°×ÔëÉù´¦Àí (380).mp3	0.078814934	0.074503461	0.072019124	0.06978291	0.0693478	0.0693478	0.06893405	0.070091495	0.077382837	0.094012139	0.097148324	0.101270072	0.126853437	0.130077822	0.142817824	0.166415595	0.165721301	0.162667374	0.168887822	0.180580912	0.182242251	0.194456007	0.196988339	0.20263391	0.202503714	0.2032609	0.2097826	0.215293163	0.217138588	0.228468927	0.24010745	0.253909695	0.259814233	0.260675674	0.263664743	0.270631711	0.275284489	0.282076646	0.286397242	0.292170835	0.295696043	0.299791731	0.297585547	0.30004787	0.297746978	0.298013079	0.301305155	0.303386963	0.304527333
¸ßË¹°×ÔëÉù´¦Àí (381).mp3	-0.024285657	-0.055360363	-0.090378017	-0.09696736	-0.0956523	-0.087150241	-0.087709736	-0.087437986	-0.085601277	-0.088930469	-0.09454973	-0.097464021	-0.10083062	-0.10250731	-0.113374143	-0.119471351	-0.125277132	-0.132802034	-0.138474316	-0.143886504	-0.150080714	-0.157518127	-0.164470498	-0.176237961	-0.178684192	-0.187230957	-0.196633913	-0.196638916	-0.195605766	-0.20133553	-0.203195123	-0.209251271	-0.217090478	-0.220761378	-0.226631296	-0.228401252	-0.232944608	-0.234129776	-0.236351296	-0.23831525	-0.240791957	-0.245016299	-0.248308873	-0.24965091	-0.242665667	-0.2430435	-0.244260733	-0.246691563	-0.2469566
¸ßË¹°×ÔëÉù´¦Àí (382).mp3	0.019398639	0.01431898	0.001433995	0.005095062	0.008061518	0.009132205	0.004044705	-0.000602916	-0.00304342	-0.009818319	-0.009949718	-0.005989855	-0.005785038	-0.007993391	-0.001116675	0.000372467	-0.004517682	-0.009206135	-0.004548315	0.004137331	0.020027455	0.047580335	0.076322661	0.081380835	0.091476126	0.095545842	0.106549155	0.111279081	0.116341465	0.11728525	0.125207147	0.126506688	0.124403753	0.123515489	0.127895035	0.133681078	0.135365453	0.13924381	0.145941801	0.144613287	0.151326057	0.161638069	0.154921507	0.160639619	0.167370729	0.16929874	0.167920905	0.17061337	0.169844708
¸ßË¹°×ÔëÉù´¦Àí (383).mp3	0.227917344	0.22505632	0.233302756	0.222966411	0.252093656	0.240188011	0.24622403	0.25157058	0.246732459	0.255289817	0.240792758	0.271581071	0.280696862	0.272612837	0.287347574	0.269849415	0.275940419	0.264199111	0.270106716	0.279701229	0.268818912	0.302055238	0.280434001	0.2837966	0.289702251	0.277087246	0.279938646	0.274922795	0.289439628	0.299685803	0.278302434	0.284831894	0.278626751	0.285666059	0.265739178	0.288387349	0.290072551	0.289252138	0.288639917	0.297171917	0.296002703	0.290426259	0.291902961	0.296105428	0.294086647	0.296723279	0.299338922	0.308404518	0.309764375
¸ßË¹°×ÔëÉù´¦Àí (384).mp3	0.279292383	0.282516876	0.280265567	0.282199711	0.284024091	0.285535703	0.282816691	0.273187011	0.268380948	0.263920629	0.261316125	0.261756074	0.271810891	0.274219768	0.273413359	0.274938886	0.277094379	0.269101148	0.258318814	0.254594952	0.247650661	0.242689944	0.236854092	0.235366002	0.239894221	0.244848643	0.244914467	0.243744615	0.23983562	0.225435432	0.213488806	0.203144501	0.196028983	0.191992966	0.198909065	0.208407815	0.207414175	0.209583335	0.209293365	0.206766889	0.19746899	0.189100529	0.178411889	0.183475225	0.174677351	0.170309834	0.17506411	0.185437914	0.191873011
¸ßË¹°×ÔëÉù´¦Àí (385).mp3	0.115647262	0.113108261	0.106832791	0.102438002	0.100407862	0.096575018	0.091905561	0.0906523	0.0902175	0.089071034	0.090224457	0.089271076	0.08653967	0.083270387	0.080904481	0.080652701	0.0819567	0.083692335	0.0841306	0.085221103	0.084993043	0.084478529	0.083370356	0.081687863	0.078014884	0.07749477	0.080479801	0.078520041	0.076028082	0.075	0.075420886	0.077146076	0.082642854	0.087709217	0.088471418	0.09062421	0.095399714	0.095424373	0.099186753	0.101831101	0.109204035	0.117605191	0.121273165	0.12897813	0.127334555	0.128605912	0.127109267	0.128844643	0.133001331
¸ßË¹°×ÔëÉù´¦Àí (386).mp3	0.387438542	0.383500939	0.384054116	0.380170216	0.38189785	0.384088774	0.384194943	0.385705297	0.384914137	0.382130332	0.381342078	0.379504455	0.378114266	0.378730962	0.380818039	0.38290595	0.384489601	0.389182581	0.388371804	0.399042992	0.392018714	0.390762478	0.388143979	0.388942945	0.393411593	0.389071556	0.384176897	0.380091856	0.380471879	0.383551666	0.388783561	0.387250137	0.387211978	0.384140389	0.386757752	0.389713978	0.39194247	0.383216328	0.389439645	0.395364557	0.39597512	0.39705029	0.399760267	0.399270916	0.401703173	0.406741547	0.403857786	0.403306311	0.400884017
¸ßË¹°×ÔëÉù´¦Àí (387).mp3	0.329025971	0.350549942	0.354566393	0.365451505	0.368464078	0.371365498	0.378268139	0.386112729	0.414975124	0.438784522	0.441080313	0.441238	0.4403685	0.439861439	0.431188759	0.422507886	0.400592898	0.391864944	0.390748226	0.392786112	0.393380713	0.3963077	0.3990642	0.399989333	0.402679155	0.403707475	0.403652538	0.404421668	0.403738423	0.404916263	0.417361341	0.416029849	0.420447524	0.417998815	0.423899003	0.42321417	0.4252128	0.423467126	0.423889713	0.421587627	0.412932235	0.4103685	0.427727941	0.42798887	0.427790628	0.429209554	0.4290641	0.429956838	0.435505894
¸ßË¹°×ÔëÉù´¦Àí (388).mp3	-0.420236549	-0.423704983	-0.427454211	-0.428256436	-0.427864266	-0.419277466	-0.408006986	-0.405588886	-0.406545869	-0.411350295	-0.417763221	-0.418352606	-0.421626476	-0.424380676	-0.445767289	-0.461076773	-0.465222258	-0.463966649	-0.461157483	-0.458148652	-0.454018504	-0.451273467	-0.446638078	-0.439857184	-0.439877882	-0.436888147	-0.441016682	-0.448122668	-0.45462451	-0.457025462	-0.456598773	-0.454105476	-0.45259142	-0.449753573	-0.438962316	-0.429813831	-0.42787121	-0.426992922	-0.423241788	-0.421668102	-0.429084911	-0.42452948	-0.416413131	-0.405702302	-0.394318781	-0.390389131	-0.390717286	-0.392859826	-0.394656968
¸ßË¹°×ÔëÉù´¦Àí (389).mp3	0.115155679	0.2294537	0.227628042	0.230324015	0.208932729	0.191951516	0.188652809	0.191173	0.191009969	0.1911729	0.191258618	0.191654102	0.1924773	0.192065187	0.191173	0.191646791	0.1920426	0.191895286	0.1920426	0.192648735	0.1933469	0.192143225	0.193587917	0.193951633	0.19501049	0.197084997	0.1950862	0.195280618	0.195723397	0.194879284	0.195018408	0.195629605	0.195418724	0.194822235	0.1955204	0.1955204	0.1955204	0.195331139	0.19512459	0.196340027	0.1963899	0.195745154	0.196744368	0.197533171	0.196024777	0.196830375	0.197873098	0.1981291	0.1981291
¸ßË¹°×ÔëÉù´¦Àí (390).mp3	0.336087	0.336300038	0.343467637	0.349222918	0.3504348	0.354977634	0.362253855	0.3643479	0.359470372	0.357559821	0.340960163	0.356397807	0.360035737	0.3626087	0.3626087	0.3634782	0.3634782	0.363475094	0.34274912	0.367616361	0.3682609	0.369522385	0.3704348	0.375797613	0.362158615	0.375631595	0.376087	0.379943174	0.380205662	0.364742025	0.343175916	0.34	0.348892845	0.360452252	0.354564831	0.349868524	0.358950401	0.3591304	0.355512596	0.359889395	0.355634853	0.348628552	0.338931686	0.344524564	0.344739565	0.343657768	0.343012791	0.337619254	0.338376656
¸ßË¹°×ÔëÉù´¦Àí (391).mp3	0.460769804	0.439166869	0.4544745	0.510034493	0.517013816	0.523642059	0.527458722	0.557475749	0.544461002	0.536665707	0.55387191	0.548771939	0.549685909	0.550160451	0.550278242	0.548384159	0.550553367	0.548385325	0.5477794	0.547232637	0.547491553	0.550434375	0.548137508	0.5469099	0.5469099	0.5469099	0.5469099	0.546576191	0.545318945	0.546047598	0.550061774	0.552562	0.552562	0.55191772	0.5516924	0.5516924	0.553425161	0.555060424	0.554813853	0.5538663	0.553012643	0.552329382	0.553524372	0.553785358	0.552445691	0.552562	0.5538663	0.5538663	0.5538663
¸ßË¹°×ÔëÉù´¦Àí (392).mp3	0.270409217	0.266301829	0.248375861	0.25094412	0.257082477	0.252760488	0.270732505	0.266141769	0.27106876	0.278089393	0.276548315	0.277732367	0.275645343	0.285497242	0.283997375	0.284902261	0.278800904	0.277869318	0.28262709	0.277946906	0.285993174	0.294228499	0.302234889	0.297506734	0.297110692	0.295680205	0.301142015	0.303693211	0.309204998	0.312556346	0.305637762	0.300111174	0.295887578	0.295632133	0.264484674	0.243895544	0.263587099	0.275810161	0.275982816	0.27371949	0.299850881	0.307164426	0.306960692	0.309182456	0.307480033	0.307512765	0.295223328	0.296748632	0.273062099
¸ßË¹°×ÔëÉù´¦Àí (393).mp3	0.402317239	0.403037384	0.403771668	0.407837199	0.402717799	0.411101427	0.430689615	0.4326626	0.4326626	0.433948954	0.4344017	0.4348365	0.432490566	0.4309234	0.4309234	0.428884872	0.4270104	0.4270104	0.424985824	0.4244017	0.4244017	0.4244017	0.42482887	0.4252712	0.423505591	0.4230973	0.4230973	0.422288616	0.422392022	0.424295964	0.427724285	0.430846202	0.435772414	0.437712877	0.4409233	0.4409233	0.4409233	0.4409233	0.4404886	0.4404886	0.4404886	0.4404886	0.440197225	0.4391843	0.4391843	0.4391843	0.4391843	0.4391843	0.4391843
¸ßË¹°×ÔëÉù´¦Àí (394).mp3	-0.3743988	-0.37966556	-0.370842361	-0.369076717	-0.358139325	-0.354490456	-0.35715029	-0.355422026	-0.352580518	-0.340834689	-0.343729426	-0.364780602	-0.372826215	-0.3713528	-0.368902011	-0.367983	-0.368744	-0.362002308	-0.3604836	-0.360988849	-0.35748716	-0.360713012	-0.365445784	-0.363512311	-0.360109811	-0.361308705	-0.359698509	-0.360527558	-0.362210506	-0.36694302	-0.357040379	-0.3552751	-0.3561446	-0.352692381	-0.339668544	-0.335880471	-0.338095589	-0.337582768	-0.338811595	-0.341492781	-0.339937368	-0.336749373	-0.326298117	-0.333176338	-0.328485687	-0.326045523	-0.327713301	-0.332029577	-0.337576114
¸ßË¹°×ÔëÉù´¦Àí (395).mp3	-0.0208698	-0.020453933	-0.0200002	-0.0200002	-0.019119326	-0.017971277	-0.018751092	-0.021997999	-0.026521117	-0.032725643	-0.0356522	-0.036095248	-0.0373913	-0.0378261	-0.0369565	-0.0356522	-0.0356522	-0.037239346	-0.04370384	-0.047760644	-0.049566598	-0.054540758	-0.055232622	-0.056648395	-0.051710966	-0.038649155	-0.032145196	-0.03136458	-0.027766959	-0.026087	-0.011896856	0.009974109	0.012957677	-0.010897908	-0.026605075	-0.019707538	-0.017698859	-0.016325756	-0.016149835	-0.0173914	-0.0173914	-0.0173914	-0.015628819	-0.016817764	-0.017473791	-0.004164289	0.007109905	0.0086957	0.009770502
¸ßË¹°×ÔëÉù´¦Àí (396).mp3	-0.256323154	-0.255734982	-0.258592653	-0.260601019	-0.266649131	-0.268969894	-0.269776218	-0.272346511	-0.274286771	-0.278989789	-0.280942329	-0.283690905	-0.286196232	-0.286317744	-0.283182858	-0.282628685	-0.284150839	-0.2811475	-0.284683263	-0.285052621	-0.283871566	-0.282852892	-0.291616379	-0.335482092	-0.342151804	-0.34344367	-0.346455798	-0.350064209	-0.349014238	-0.348155623	-0.346840829	-0.342359308	-0.3389736	-0.3389736	-0.340815557	-0.341124518	-0.339333476	-0.34235779	-0.349425538	-0.350647898	-0.347399158	-0.35159153	-0.358869776	-0.35619506	-0.363506129	-0.372581021	-0.384797481	-0.392628706	-0.397259017
¸ßË¹°×ÔëÉù´¦Àí (397).mp3	-0.251939888	-0.249046035	-0.248156726	-0.2456521	-0.244892618	-0.240037494	-0.233902622	-0.231478114	-0.228523634	-0.224174517	-0.222143975	-0.226812486	-0.23441011	-0.230151187	-0.228353086	-0.226801127	-0.233655718	-0.230944496	-0.228328574	-0.22396433	-0.224832732	-0.222801266	-0.213557766	-0.211684008	-0.211864593	-0.212174867	-0.220747442	-0.227854794	-0.230431871	-0.231484951	-0.229357525	-0.231057626	-0.241905256	-0.241637059	-0.23791315	-0.238114726	-0.23638122	-0.242250363	-0.247400547	-0.246219933	-0.2454677	-0.249437018	-0.245946611	-0.242709114	-0.249201871	-0.251822925	-0.245812383	-0.241088626	-0.239585648
¸ßË¹°×ÔëÉù´¦Àí (398).mp3	-0.540108934	-0.53568165	-0.530894094	-0.524322346	-0.525464184	-0.527411818	-0.529069238	-0.5317847	-0.53213893	-0.532475183	-0.533573778	-0.535263	-0.535263	-0.535574573	-0.5361326	-0.5339587	-0.564452645	-0.583066198	-0.582820809	-0.580661904	-0.577361997	-0.582029903	-0.585665312	-0.588570682	-0.592093669	-0.591827726	-0.588248833	-0.5848248	-0.584810562	-0.582563896	-0.583927778	-0.586600632	-0.588537631	-0.5900416	-0.587276693	-0.581807292	-0.579122572	-0.579698324	-0.5804764	-0.580527626	-0.58247084	-0.585259	-0.581415304	-0.578858225	-0.57800041	-0.584767962	-0.589916572	-0.589531808	-0.588397435
¸ßË¹°×ÔëÉù´¦Àí (399).mp3	0.359507114	0.362842883	0.360342805	0.367545213	0.36112768	0.357558622	0.384069704	0.394259176	0.394782184	0.390330801	0.389994603	0.390113152	0.395246109	0.394221743	0.401446296	0.395994261	0.396240974	0.394291716	0.390680208	0.387879353	0.399514088	0.386681006	0.372018941	0.368248456	0.370066228	0.372605191	0.375105547	0.380992611	0.380063768	0.37711268	0.389690257	0.381591673	0.383195119	0.381870508	0.386366742	0.386448769	0.392122574	0.392462355	0.39281109	0.396062414	0.396804226	0.398840641	0.40086148	0.405997193	0.403773836	0.406857067	0.415586467	0.43971113	0.439312573
¸ßË¹°×ÔëÉù´¦Àí (400).mp3	-0.135378527	-0.141768703	-0.147898714	-0.154154385	-0.16759817	-0.170083498	-0.172897169	-0.174187489	-0.183104205	-0.1847827	-0.18592943	-0.187421002	-0.186861541	-0.189166121	-0.191729146	-0.198509559	-0.201870227	-0.2021739	-0.200132303	-0.2	-0.201211227	-0.21156393	-0.21443167	-0.214625938	-0.216189429	-0.220602979	-0.226400442	-0.225187562	-0.227678768	-0.231241914	-0.233338077	-0.236037836	-0.235824401	-0.240119239	-0.243594454	-0.2457208	-0.247321211	-0.249057327	-0.251467485	-0.252626108	-0.250893298	-0.2508697	-0.248455939	-0.247694418	-0.253953544	-0.256087	-0.257817131	-0.260387593	-0.262886308
¸ßË¹°×ÔëÉù´¦Àí (401).mp3	0.3026419	0.303027066	0.303458976	0.3039457	0.3039457	0.304876892	0.3052501	0.305622315	0.305617106	0.304065409	0.30372674	0.302602678	0.3043801	0.300246569	0.299269487	0.2991627	0.2991627	0.299237597	0.2995972	0.2995972	0.2995972	0.2995972	0.2995972	0.2995972	0.2995972	0.2995972	0.2991624	0.2991624	0.300353017	0.3052494	0.30584438	0.306119	0.306119	0.306119	0.306119	0.306119	0.303832176	0.2978581	0.302556803	0.305281704	0.3065528	0.307524799	0.311244267	0.313162472	0.317692969	0.3226942	0.3230742	0.317379287	0.317705162
¸ßË¹°×ÔëÉù´¦Àí (402).mp3	0.122497029	0.119356543	0.120375208	0.121568463	0.12319733	0.1204133	0.118883878	0.1188557	0.117016558	0.112098636	0.108669721	0.10822365	0.1080207	0.10907299	0.108664722	0.111846425	0.113799913	0.115792734	0.116035765	0.114364799	0.11913722	0.11654896	0.113755611	0.112295791	0.107899577	0.096131292	0.093799748	0.095772666	0.103586136	0.105290525	0.106726529	0.107775526	0.108642573	0.106872726	0.109457762	0.109339632	0.107793136	0.100611421	0.084690379	0.064076371	0.058171664	0.064096409	0.0653723	0.0653723	0.062060777	0.066392098	0.066138539	0.070067826	0.070012796
¸ßË¹°×ÔëÉù´¦Àí (403).mp3	-0.534873066	-0.540865676	-0.540556256	-0.5401063	-0.5401063	-0.5401063	-0.543593675	-0.544864748	-0.545292848	-0.548460213	-0.551809888	-0.5522802	-0.551815702	-0.5535846	-0.5535846	-0.552101083	-0.551105686	-0.555674788	-0.559962173	-0.617066597	-0.662924126	-0.6638567	-0.6638567	-0.6638567	-0.6638567	-0.666871795	-0.668462672	-0.672666684	-0.678908866	-0.6795088	-0.679870415	-0.6799435	-0.679171277	-0.6812479	-0.681930536	-0.6834218	-0.6838566	-0.6838566	-0.6838566	-0.6838566	-0.684719791	-0.684349713	-0.6842914	-0.685691075	-0.689675138	-0.6942914	-0.69660935	-0.6977697	-0.701223155
¸ßË¹°×ÔëÉù´¦Àí (404).mp3	-0.053462063	-0.048050656	-0.050218363	-0.051281715	-0.053686873	-0.051454899	-0.044477113	-0.041951493	-0.039544614	-0.038343398	-0.042550576	-0.052176376	-0.059081196	-0.062474211	-0.064126266	-0.0686472	-0.07268442	-0.086293422	-0.086381033	-0.090370136	-0.080990579	-0.077741644	-0.069939372	-0.072798818	-0.067049955	-0.064017445	-0.059881927	-0.045379621	-0.034423401	-0.03194575	-0.028754215	-0.031443028	-0.028635293	-0.023628269	-0.021898367	-0.029089049	-0.02847497	-0.031170854	-0.028977777	-0.044499657	-0.052505832	-0.061526649	-0.064180769	-0.068710827	-0.067875276	-0.060222106	-0.043912815	-0.040909986	-0.045963708
¸ßË¹°×ÔëÉù´¦Àí (405).mp3	0.025908142	0.007400568	-0.011529373	-0.047370421	-0.048064138	-0.054191733	-0.06624058	-0.0734783	-0.068142003	-0.015237499	0.011025331	0.0117391	0.006874818	0.005766255	0.004885453	0.006661907	0.009292605	0.0095652	0.009300259	0.001307406	0.020207433	0.018996305	0.02677413	0.026087	0.026294603	0.0252174	0.02290606	0.023290784	0.019134412	0.020214714	0.019045492	0.006074663	-0.003873173	-0.006674801	-0.004873983	0.000734806	0.001544915	-0.005306658	0.002676036	-0.001125857	-0.002835952	-0.004306342	-0.0047825	-0.003619551	0.0043479	0.003866445	-0.006656502	-0.010911742	-0.029315254
¸ßË¹°×ÔëÉù´¦Àí (406).mp3	-0.0732131	-0.0732131	-0.07349114	-0.073627701	-0.0745163	-0.074076847	-0.097437619	-0.1006017	-0.102273744	-0.101471066	-0.105018483	-0.108507528	-0.110171939	-0.108975376	-0.109856817	-0.109794916	-0.109345044	-0.076066342	-0.055988663	-0.046357897	-0.039358742	-0.029850513	-0.019119229	-0.0145391	-0.013347426	-0.002947552	0.000184147	-0.00038947	-0.003847551	-0.004012317	-0.004285035	-0.010463745	-0.010757209	-0.0114965	-0.012867372	-0.014360432	-0.014489284	-0.012583688	-0.015038895	-0.0205651	-0.025185779	-0.026952626	-0.028638643	-0.02735658	-0.019488848	-0.016398133	-0.007536773	-0.014393005	-0.010550937
¸ßË¹°×ÔëÉù´¦Àí (407).mp3	-0.200394229	-0.199529944	-0.200713644	-0.199893869	-0.199199703	-0.200197829	-0.204746153	-0.205326413	-0.203746138	-0.20537842	-0.206144395	-0.2064818	-0.2064818	-0.20806161	-0.210134	-0.211954862	-0.213521449	-0.214820964	-0.215690546	-0.217073128	-0.218221	-0.2195253	-0.220195817	-0.2212644	-0.2212644	-0.220766018	-0.218460671	-0.217351155	-0.215667464	-0.216043823	-0.216789977	-0.2176279	-0.218463354	-0.21868263	-0.218530292	-0.218221	-0.218117064	-0.211263863	-0.205909437	-0.204239428	-0.202541303	-0.202134	-0.200375845	-0.198624523	-0.1974432	-0.197533385	-0.198212239	-0.199422247	-0.201888892
¸ßË¹°×ÔëÉù´¦Àí (408).mp3	-0.486870207	-0.473264077	-0.450042106	-0.443929595	-0.431224757	-0.407887517	-0.388820452	-0.424368387	-0.411316105	-0.407153493	-0.410166216	-0.411592625	-0.412360625	-0.411754305	-0.397544583	-0.391917423	-0.393202025	-0.397220726	-0.392111779	-0.383947043	-0.384557491	-0.380222999	-0.362524896	-0.338531718	-0.339529147	-0.328033722	-0.339760919	-0.333752293	-0.322084952	-0.334173391	-0.330984338	-0.327411679	-0.334884	-0.290435143	-0.256127833	-0.24076353	-0.23447999	-0.222975016	-0.21012324	-0.201344835	-0.226250879	-0.204949431	-0.199758775	-0.211867048	-0.196232283	-0.18903766	-0.210097578	-0.187814983	-0.17887134
¸ßË¹°×ÔëÉù´¦Àí (409).mp3	-0.3534784	-0.3534784	-0.3534784	-0.353902286	-0.3539132	-0.3539132	-0.3539132	-0.3539132	-0.3539132	-0.35612823	-0.357401702	-0.359417997	-0.3595654	-0.3595654	-0.3595654	-0.3591306	-0.3591306	-0.35907273	-0.359310343	-0.362174	-0.355096159	-0.350560279	-0.34780678	-0.3465218	-0.3465218	-0.3465218	-0.3465218	-0.345790595	-0.342774351	-0.341307972	-0.339890589	-0.3391305	-0.336732382	-0.3365218	-0.3365218	-0.3365218	-0.3347827	-0.334233034	-0.3339131	-0.3339131	-0.3339131	-0.332501259	-0.331125383	-0.329093496	-0.326656678	-0.327140812	-0.326426299	-0.327876981	-0.32989539
¸ßË¹°×ÔëÉù´¦Àí (410).mp3	0.3821268	0.38266238	0.391632351	0.39220966	0.3925615	0.396874451	0.406627955	0.410334425	0.413145271	0.415647164	0.415241627	0.419505691	0.424015337	0.429183712	0.433919377	0.43930223	0.44151151	0.441202167	0.444966817	0.44619437	0.446961506	0.451752516	0.451007207	0.448096748	0.44594809	0.443624422	0.441046037	0.442165874	0.443599965	0.437715309	0.444442279	0.452362785	0.45870093	0.463160374	0.45982983	0.462569458	0.454480623	0.456924365	0.459464667	0.459795003	0.455469357	0.463108626	0.466273414	0.454599131	0.465696924	0.464060425	0.464460755	0.460109169	0.458564387
¸ßË¹°×ÔëÉù´¦Àí (411).mp3	-0.32717287	-0.327146566	-0.326239727	-0.321876701	-0.32070437	-0.321417964	-0.316844339	-0.312733952	-0.306382606	-0.30164642	-0.299622125	-0.301062081	-0.30059148	-0.298457613	-0.296702063	-0.294158053	-0.292879466	-0.295332472	-0.299509814	-0.311158081	-0.315397108	-0.318306131	-0.328498461	-0.338505085	-0.351177294	-0.359490708	-0.360084765	-0.366160231	-0.37266288	-0.379740423	-0.382826	-0.3832608	-0.383323191	-0.380036019	-0.368376455	-0.359709072	-0.353460393	-0.352838443	-0.35305799	-0.35577993	-0.359996327	-0.363488927	-0.36634338	-0.371035573	-0.382105514	-0.385050221	-0.388973091	-0.386995295	-0.383615969
¸ßË¹°×ÔëÉù´¦Àí (412).mp3	-0.232227645	-0.232416318	-0.234033534	-0.238498413	-0.237937942	-0.23917322	-0.236823976	-0.232873506	-0.229789732	-0.234062173	-0.231641191	-0.233969109	-0.23166194	-0.232141151	-0.231792845	-0.229264269	-0.234490369	-0.235757964	-0.248150781	-0.254452124	-0.253211624	-0.254160968	-0.252236645	-0.255046479	-0.262194455	-0.270499877	-0.273145554	-0.265595651	-0.267899653	-0.27099012	-0.272720183	-0.2745426	-0.279448106	-0.2813436	-0.280491522	-0.278022061	-0.273828208	-0.278353363	-0.281057954	-0.278805084	-0.277968421	-0.275309562	-0.276224649	-0.280411957	-0.281611826	-0.2774304	-0.28295986	-0.286699967	-0.289375178
¸ßË¹°×ÔëÉù´¦Àí (413).mp3	0.352422433	0.3528262	0.354350064	0.353978097	0.3536958	0.3536958	0.351400073	0.348752858	0.34989753	0.3502175	0.353090601	0.3580436	0.357138487	0.3558697	0.35738498	0.3589132	0.3589132	0.359873011	0.3610871	0.3619567	0.361851598	0.3628262	0.363329367	0.363221504	0.361924591	0.361987547	0.363942543	0.366559683	0.365277675	0.36458494	0.3636956	0.366282865	0.3706042	0.3728262	0.3728262	0.3728262	0.3723914	0.3723914	0.371500234	0.371087	0.376143547	0.377898509	0.3780435	0.3797826	0.3797826	0.3797826	0.3797826	0.3797826	0.3797826
¸ßË¹°×ÔëÉù´¦Àí (414).mp3	-0.227109818	-0.232249319	-0.231850123	-0.232315865	-0.233261032	-0.230661508	-0.232159835	-0.247868784	-0.263504688	-0.26607319	-0.267180701	-0.2675605	-0.26501099	-0.270958873	-0.274520249	-0.275740197	-0.2771773	-0.2771773	-0.276804898	-0.276628612	-0.278347606	-0.279484444	-0.2771804	-0.280809322	-0.283857087	-0.284102514	-0.2854387	-0.284034655	-0.279655744	-0.280160353	-0.281786657	-0.282358742	-0.2837006	-0.28262162	-0.2837006	-0.283683424	-0.287542366	-0.286390757	-0.287534806	-0.292126135	-0.296344338	-0.297804551	-0.2976128	-0.2976126	-0.29674399	-0.296942872	-0.298302826	-0.297732755	-0.297024011
¸ßË¹°×ÔëÉù´¦Àí (415).mp3	0.047168791	0.041016719	0.044939617	0.05348093	0.086252694	0.09242675	0.093326296	0.087675836	0.087415572	0.078222234	0.0788508	0.151914493	0.18079763	0.218323009	0.207877972	0.192733518	0.185438533	0.179012263	0.158323852	0.145335378	0.144996167	0.14416077	0.141545555	0.138472329	0.138471856	0.138495792	0.129827744	0.127972263	0.127740163	0.124352605	0.123457233	0.124510874	0.116445883	0.102519661	0.106627874	0.08716438	0.078922712	0.088075216	0.0915855	0.094809344	0.098475232	0.103734634	0.104243258	0.098360151	0.094374211	0.096433491	0.096395239	0.094595629	0.097451171
¸ßË¹°×ÔëÉù´¦Àí (416).mp3	0.309330628	0.305669113	0.30507064	0.304339751	0.306082675	0.304825673	0.305421776	0.305165343	0.297545769	0.293873843	0.288018275	0.285099313	0.294186827	0.300268894	0.298183796	0.298756732	0.295775157	0.290333876	0.289958827	0.291527672	0.2914316	0.2918663	0.290239655	0.292694175	0.293578991	0.293912875	0.2936055	0.2927359	0.2927359	0.2923011	0.294475	0.2957493	0.295490311	0.295184749	0.2940403	0.294173188	0.292861991	0.294471499	0.300008475	0.308646918	0.312243002	0.31550105	0.319739019	0.322118832	0.324013705	0.3249099	0.326614889	0.32652138	0.329135557
¸ßË¹°×ÔëÉù´¦Àí (417).mp3	0.004024648	0.001483426	0.008852724	-0.000804713	-0.018139152	-0.021812888	-0.006896065	-0.003917642	-0.014170072	-0.02974611	-0.034044947	-0.03907949	-0.032278487	-0.034815981	-0.048381815	-0.036604784	-0.029614972	-0.032270822	-0.035474156	-0.027842484	-0.028724475	-0.021444395	-0.017636857	-0.014722137	-0.010794544	-0.012773851	-0.013971625	-0.008230952	-0.004344704	-0.00352041	-0.004032917	-0.000795731	-0.014859167	-0.018595753	-0.017348128	-0.018752509	-0.019196207	-0.020882606	-0.022215783	-0.017227741	-0.018504916	-0.015947137	-0.01915329	-0.011782977	-0.017569584	-0.012670473	-0.011972229	-0.01276254	-0.008758117
¸ßË¹°×ÔëÉù´¦Àí (418).mp3	-0.152583798	-0.155993018	-0.159679158	-0.163160865	-0.167641255	-0.171414837	-0.172542662	-0.172788007	-0.17942602	-0.184232859	-0.187678986	-0.193376778	-0.196280036	-0.193527868	-0.192202181	-0.191004055	-0.193956784	-0.195446081	-0.188900599	-0.189715187	-0.192212534	-0.19562605	-0.202366282	-0.222647313	-0.227923512	-0.229982876	-0.2307044	-0.232666593	-0.23405849	-0.2346174	-0.239596586	-0.2415739	-0.2415739	-0.243944994	-0.248014856	-0.251592175	-0.25347432	-0.254188561	-0.2567913	-0.2567913	-0.2567913	-0.2567913	-0.2567913	-0.254785693	-0.254096046	-0.2537479	-0.2537479	-0.2537479	-0.255097767
¸ßË¹°×ÔëÉù´¦Àí (419).mp3	0.10191357	0.105832097	0.104252743	0.103132857	0.098891437	0.107214363	0.109901121	0.110491095	0.098987107	0.10544901	0.100160751	0.101932245	0.113225821	0.122548363	0.120454652	0.126086003	0.119972877	0.116927347	0.125196167	0.116069487	0.12445655	0.119667763	0.113638063	0.113500003	0.107483421	0.113812317	0.113149658	0.106619319	0.113590436	0.099141287	0.078890246	0.059080677	0.083305441	0.077865562	0.08029766	0.08432503	0.072121925	0.051735212	0.046945251	0.052426492	0.068757046	0.066100871	0.052507374	0.042760567	0.044755833	0.042779705	0.032824494	0.022510682	0.014298869
¸ßË¹°×ÔëÉù´¦Àí (420).mp3	-0.094452703	-0.086351071	-0.089373771	-0.09174349	-0.098574348	-0.102617137	-0.104377125	-0.107789535	-0.101103834	-0.103146717	-0.102483121	-0.099215616	-0.096605744	-0.100258955	-0.097614846	-0.091537051	-0.089074291	-0.085628667	-0.082753223	-0.084802435	-0.090104828	-0.087746393	-0.089641147	-0.090962563	-0.089384915	-0.092254217	-0.091127093	-0.092713277	-0.087791972	-0.086575888	-0.084261882	-0.084850619	-0.082249528	-0.069077141	-0.059624352	-0.059786397	-0.0565689	-0.057908636	-0.056964723	-0.058268713	-0.117306174	-0.048517709	-0.046392869	-0.044530532	-0.042151921	-0.041607102	-0.042818816	-0.037770798	-0.035061157
¸ßË¹°×ÔëÉù´¦Àí (421).mp3	-0.2799724	-0.27819412	-0.2773624	-0.279074418	-0.2791015	-0.27875383	-0.272583891	-0.2717102	-0.271858579	-0.272145	-0.273333832	-0.2738841	-0.273829621	-0.276006323	-0.277247943	-0.2782319	-0.278609987	-0.2791015	-0.2791015	-0.2791015	-0.279185368	-0.273580183	-0.271812638	-0.270747629	-0.272837883	-0.2730147	-0.2730147	-0.2730147	-0.27573496	-0.277560444	-0.27811752	-0.279928859	-0.2821452	-0.283409813	-0.2843191	-0.2851886	-0.2856234	-0.285924667	-0.2860582	-0.284333064	-0.282810292	-0.2825799	-0.2825799	-0.285321245	-0.297952402	-0.3091016	-0.30528006	-0.297096982	-0.292269907
¸ßË¹°×ÔëÉù´¦Àí (422).mp3	-0.058017338	-0.047143174	-0.043718962	-0.037998856	-0.012737381	-0.018856568	-0.021839058	-0.028533632	-0.039413931	-0.05304454	-0.066193628	-0.176284167	-0.207756301	-0.210354735	-0.2114931	-0.2114931	-0.2114931	-0.2114931	-0.2114931	-0.210251179	-0.205028461	-0.19479403	-0.180362732	-0.174350458	-0.174455126	-0.176229893	-0.1767065	-0.172695605	-0.17043382	-0.1680109	-0.168322988	-0.162801786	-0.1619239	-0.1619239	-0.1619239	-0.1619239	-0.1619239	-0.162295677	-0.163460024	-0.161060974	-0.165389506	-0.177879811	-0.186554046	-0.187219666	-0.187012572	-0.187576	-0.1884456	-0.1919238	-0.1932282
¸ßË¹°×ÔëÉù´¦Àí (423).mp3	-0.248688728	-0.249008584	-0.254567458	-0.266620795	-0.268616337	-0.263537383	-0.252707287	-0.248992293	-0.248134091	-0.24932916	-0.251656397	-0.255729481	-0.25322123	-0.233552186	-0.232333173	-0.2313042	-0.224946957	-0.218582991	-0.209241731	-0.20408113	-0.192092719	-0.184890193	-0.182215766	-0.179233152	-0.177368488	-0.176104219	-0.1760871	-0.176829619	-0.174192309	-0.164892558	-0.16545746	-0.170594691	-0.1699999	-0.175696822	-0.180208193	-0.179767215	-0.180316909	-0.178714625	-0.179275527	-0.175965002	-0.170692996	-0.167469779	-0.166589084	-0.16272115	-0.155638662	-0.150542588	-0.149562672	-0.14489079	-0.139972766
¸ßË¹°×ÔëÉù´¦Àí (424).mp3	-0.00525271	0.000778832	0.003105043	0.007345229	0.007888635	0.013284288	0.019759935	0.02026285	0.022416445	0.023403949	0.0236621	0.024741872	0.027258065	0.022421425	0.023517785	0.027445292	0.029491284	0.028304627	0.025082533	0.019658569	0.014912902	0.013047844	0.014956364	0.013113173	0.010597962	0.010844356	0.012024587	0.013180142	0.0123445	0.015825924	0.017709921	0.021156961	0.019678009	0.022718556	0.023878048	0.02446767	0.028040984	0.036090691	0.039141313	0.038284373	0.033572163	0.035136441	0.036789322	0.03533605	0.031090709	0.032334779	0.031904318	0.027979487	0.028714577
¸ßË¹°×ÔëÉù´¦Àí (425).mp3	0.58034985	0.581241728	0.581525828	0.576571138	0.577943301	0.576379215	0.573767798	0.570559341	0.577121111	0.584576691	0.590522805	0.593278788	0.604670588	0.61516911	0.620341311	0.623363723	0.618762106	0.614477012	0.610975015	0.609059673	0.606970092	0.615853151	0.621638765	0.611051568	0.596842882	0.580692644	0.573618047	0.56919452	0.562071639	0.553731409	0.545898047	0.537942767	0.526641769	0.519022266	0.514433341	0.510862804	0.506879103	0.502648995	0.5015715	0.497543171	0.492248053	0.486761614	0.479670853	0.47568341	0.473440051	0.471621606	0.467900538	0.464786075	0.463738208
¸ßË¹°×ÔëÉù´¦Àí (426).mp3	-0.231271993	-0.224712089	-0.218289516	-0.22436798	-0.231679668	-0.231491712	-0.230336444	-0.231932672	-0.238746102	-0.238957456	-0.234257587	-0.222077573	-0.2240367	-0.219019894	-0.219994474	-0.228551305	-0.230756347	-0.232035349	-0.240045637	-0.227756819	-0.225320619	-0.223906856	-0.224951422	-0.224444209	-0.221259353	-0.215554551	-0.212996375	-0.20921764	-0.212366563	-0.215630645	-0.219058748	-0.224368465	-0.223896983	-0.213080504	-0.208110717	-0.203977727	-0.200082325	-0.198996268	-0.197841476	-0.204495981	-0.207896177	-0.202504953	-0.196675549	-0.196491811	-0.204006403	-0.19839307	-0.200531716	-0.2053565	-0.206742756
¸ßË¹°×ÔëÉù´¦Àí (427).mp3	-0.312906958	-0.313172507	-0.308645874	-0.318213611	-0.323325818	-0.321283364	-0.323145596	-0.332619556	-0.335400588	-0.337492627	-0.335741209	-0.333873803	-0.322723706	-0.323367595	-0.328947297	-0.329257744	-0.325046418	-0.331403997	-0.325906292	-0.324672355	-0.32286927	-0.324014374	-0.329120841	-0.33712342	-0.334853464	-0.336612112	-0.33293023	-0.328687476	-0.334458588	-0.335958222	-0.336055383	-0.340246731	-0.338419575	-0.3304199	-0.328712442	-0.331175269	-0.334540848	-0.333311557	-0.333365075	-0.336642897	-0.336275804	-0.336032409	-0.33847075	-0.336967705	-0.340619853	-0.345994887	-0.343645712	-0.337006681	-0.339345156
¸ßË¹°×ÔëÉù´¦Àí (428).mp3	-0.191839395	-0.193731591	-0.199528578	-0.20521727	-0.213020489	-0.2160871	-0.2160871	-0.220660986	-0.225757747	-0.228583999	-0.2291306	-0.229998412	-0.222690452	-0.216027279	-0.207946009	-0.207017873	-0.207902969	-0.2008697	-0.202980724	-0.204142385	-0.2052175	-0.2052175	-0.213430271	-0.22204955	-0.220645126	-0.220993173	-0.224388919	-0.229904362	-0.238079534	-0.241903653	-0.243990948	-0.246756993	-0.2478262	-0.247744019	-0.245164793	-0.239625982	-0.237201627	-0.23361939	-0.2330437	-0.232783166	-0.231301165	-0.226698549	-0.229701818	-0.231737435	-0.232695623	-0.235216924	-0.233948666	-0.224648356	-0.228570623
¸ßË¹°×ÔëÉù´¦Àí (429).mp3	0.021288659	0.015029477	-4.55E-05	-0.008025744	-0.005688412	-0.003233483	0.000693267	-0.007201529	-0.000211421	-0.000711256	0.002953675	0.003147722	0.002622257	0.006766715	0.007507036	0.008376121	0.005366952	-0.000499098	-0.001170326	-0.006588249	-0.002756469	-0.010274584	-0.011696319	-0.011140661	-0.010373913	-0.013802576	-0.012165053	-0.013699486	-0.015028528	-0.014863495	-0.010723981	-0.000660702	-0.000331114	-0.00386923	0.00121519	0.001858778	-0.000986298	-0.002185321	-0.0004347	0.003225774	0.006067864	0.008598156	0.015410284	0.009124278	0.009530429	0.005014862	0.010708112	0.013819011	0.015345206
¸ßË¹°×ÔëÉù´¦Àí (430).mp3	-0.226374303	-0.226819668	-0.2258674	-0.226027696	-0.226494324	-0.225905845	-0.225879571	-0.225651512	-0.225241956	-0.226362257	-0.227427875	-0.2276065	-0.2276065	-0.239365952	-0.244825024	-0.245504677	-0.247006328	-0.2480413	-0.245814112	-0.249139832	-0.252295673	-0.255392702	-0.255626229	-0.255242043	-0.2549978	-0.254652437	-0.254563	-0.2541283	-0.2541283	-0.255615219	-0.255325014	-0.253776393	-0.254100612	-0.250511477	-0.248218956	-0.242774461	-0.239700621	-0.237566376	-0.234948191	-0.224056966	-0.221005394	-0.22131375	-0.220805939	-0.221950147	-0.2232587	-0.224670777	-0.225515493	-0.222448503	-0.217828667
¸ßË¹°×ÔëÉù´¦Àí (431).mp3	0.012187683	0.019853354	0.021281492	0.019951523	0.017596214	0.008050848	-0.017162193	-0.03568824	-0.037665748	-0.037531119	-0.037039009	-0.040936391	-0.044277903	-0.048574301	-0.047604176	-0.0471739	-0.046479042	-0.045310261	-0.049484626	-0.054365098	-0.057262767	-0.0576087	-0.0576087	-0.061140563	-0.0623913	-0.0623913	-0.061874462	-0.061087	-0.066496504	-0.06855574	-0.070927393	-0.07438062	-0.072597735	-0.070383677	-0.0702174	-0.078906112	-0.09297262	-0.0954348	-0.094439316	-0.091308532	-0.090853022	-0.090307083	-0.089691912	-0.087058104	-0.093781497	-0.09819431	-0.098609219	-0.100524702	-0.102319147
¸ßË¹°×ÔëÉù´¦Àí (432).mp3	-0.289681358	-0.283811881	-0.272964212	-0.26829539	-0.264866015	-0.257979862	-0.24900037	-0.241794701	-0.237075927	-0.234309593	-0.224631343	-0.22198435	-0.222496579	-0.213764295	-0.20828725	-0.202513567	-0.197984378	-0.19362225	-0.190732461	-0.188250019	-0.181603739	-0.169444299	-0.178570196	-0.17780121	-0.178028197	-0.180549796	-0.182386045	-0.177370165	-0.174148258	-0.172544283	-0.171140756	-0.173729671	-0.173068228	-0.167232112	-0.162806345	-0.163665265	-0.162716791	-0.161373572	-0.158596296	-0.161153562	-0.160189854	-0.158784474	-0.159497588	-0.149641373	-0.147764782	-0.149671191	-0.148619531	-0.148180873	-0.145212473
¸ßË¹°×ÔëÉù´¦Àí (433).mp3	0.113844	0.113844	0.1142788	0.1142788	0.1142788	0.1142788	0.1142788	0.114381432	0.115834503	0.117757	0.117757	0.117757	0.117757	0.117757	0.117757	0.117757	0.117757	0.117757	0.117757	0.117757	0.117897426	0.12005575	0.118530462	0.114496848	0.113922982	0.1142787	0.1142787	0.113720357	0.111978583	0.1112352	0.109931366	0.10881322	0.1086265	0.109216331	0.109433919	0.1090613	0.1090613	0.1090613	0.1090613	0.1090613	0.1090613	0.1090613	0.1090613	0.108206346	0.1055831	0.105735175	0.104006053	0.103317187	0.102935602
¸ßË¹°×ÔëÉù´¦Àí (434).mp3	-0.141082129	-0.1394094	-0.1394094	-0.140157086	-0.138706249	-0.1354964	-0.13637202	-0.136844851	-0.127889936	-0.130943186	-0.1315834	-0.133480255	-0.146502474	-0.159441697	-0.1598493	-0.1598493	-0.1598493	-0.1598493	-0.15889835	-0.167584054	-0.178793987	-0.1798493	-0.184619422	-0.1907188	-0.193491138	-0.203399731	-0.203119386	-0.210069185	-0.214978482	-0.215579326	-0.219367949	-0.223937995	-0.228615621	-0.2298492	-0.230284	-0.229867756	-0.2298491	-0.2289796	-0.2289796	-0.229004152	-0.231594843	-0.231638744	-0.234614847	-0.2350665	-0.2350665	-0.2350665	-0.2350665	-0.234931816	-0.2346318
¸ßË¹°×ÔëÉù´¦Àí (435).mp3	0.411807715	0.410559672	0.399564118	0.39702755	0.39172515	0.389262178	0.391783568	0.38908234	0.387623353	0.387615565	0.38139459	0.3830889	0.380465571	0.389876575	0.38782459	0.387406927	0.388273612	0.388852835	0.388942733	0.39006631	0.39883407	0.395139416	0.398176424	0.396029745	0.389195173	0.387587488	0.383513024	0.387314634	0.378606777	0.377699319	0.378398648	0.375736472	0.370911895	0.362121895	0.357277891	0.35619924	0.357165222	0.358337476	0.362576908	0.361490948	0.363415673	0.360778453	0.362729497	0.370495693	0.365022826	0.368560127	0.364953244	0.366570411	0.367285612
¸ßË¹°×ÔëÉù´¦Àí (436).mp3	-0.154629832	-0.161974215	-0.175343858	-0.185591881	-0.1876086	-0.188328775	-0.186432106	-0.178559726	-0.173832188	-0.166850331	-0.173273379	-0.177893771	-0.180736687	-0.189305677	-0.195195949	-0.198138914	-0.199016604	-0.204827557	-0.212105215	-0.211147242	-0.214545722	-0.212492086	-0.2119566	-0.2119566	-0.209580316	-0.20370273	-0.204849627	-0.206008441	-0.198052221	-0.190968248	-0.190198479	-0.194500447	-0.175753059	-0.163630236	-0.157448312	-0.135465193	-0.113382596	-0.095224667	-0.057472571	-0.028159029	-0.009303973	0.000897969	0.042199505	0.051226576	0.072196439	0.087460379	0.089326809	0.102873915	0.112246457
¸ßË¹°×ÔëÉù´¦Àí (437).mp3	0.054224107	0.0551384	0.0551384	0.056658329	0.05830025	0.060078783	0.06085217	0.0612253	0.0612253	0.063506966	0.063834	0.063857519	0.065055397	0.0651383	0.0651383	0.0651383	0.0651383	0.0651383	0.0651383	0.0651383	0.0651383	0.0651383	0.0651383	0.0651383	0.0651383	0.0651383	0.0651383	0.0651383	0.0651383	0.0651383	0.068943974	0.0699209	0.0686166	0.0686166	0.0686166	0.0686166	0.0686166	0.0686166	0.0686166	0.0686166	0.0686166	0.067420214	0.0673123	0.0673123	0.0673123	0.0673123	0.0673123	0.0673123	0.0673123
¸ßË¹°×ÔëÉù´¦Àí (438).mp3	-0.165967752	-0.173357693	-0.206929809	-0.186744831	-0.1892908	-0.174488248	-0.219013002	-0.249914375	-0.259883746	-0.258267985	-0.257518432	-0.271647584	-0.264945827	-0.245496358	-0.240353746	-0.241270822	-0.236144568	-0.234985854	-0.226448767	-0.217308885	-0.212226066	-0.199474498	-0.19153427	-0.168601609	-0.170399534	-0.179796803	-0.193980454	-0.205116754	-0.204333686	-0.201561421	-0.190472573	-0.19010812	-0.196167603	-0.187335065	-0.192713767	-0.194991159	-0.197761344	-0.186545035	-0.188691911	-0.200785706	-0.22862797	-0.227726523	-0.223849045	-0.236275705	-0.232640694	-0.244517107	-0.254677106	-0.252672921	-0.248104887
¸ßË¹°×ÔëÉù´¦Àí (439).mp3	0.073858931	0.073913	0.073913	0.073946108	0.074349843	0.07522069	0.0756521	0.0756521	0.076477082	0.074963883	0.076697503	0.075567113	0.075454993	0.0743478	0.074426474	0.0743478	0.074300321	0.073092106	0.0704348	0.0704348	0.069975575	0.0691304	0.0691304	0.0691304	0.0691304	0.0691304	0.0691304	0.0691304	0.068638056	0.066305668	0.0660869	0.067039312	0.071808174	0.077021155	0.0791304	0.079448178	0.0795652	0.0795652	0.0795652	0.079137918	0.0791304	0.0791304	0.0795652	0.077962579	0.07734374	0.0773913	0.078042608	0.077757158	0.0776422
¸ßË¹°×ÔëÉù´¦Àí (440).mp3	-0.268343489	-0.266919408	-0.261697637	-0.253758484	-0.258434958	-0.260615209	-0.2659498	-0.258890376	-0.258385762	-0.248822731	-0.245804818	-0.24508609	-0.236071935	-0.233304389	-0.229198884	-0.222602888	-0.223154592	-0.216905572	-0.220198102	-0.215515	-0.221025238	-0.216724225	-0.21863978	-0.213020559	-0.206165609	-0.199149672	-0.195796798	-0.1985585	-0.197181188	-0.19990264	-0.195604687	-0.197539562	-0.200279332	-0.196566908	-0.200751414	-0.197221778	-0.199339522	-0.199491537	-0.194746848	-0.202673359	-0.1933411	-0.197373837	-0.190606438	-0.194778258	-0.192243212	-0.19612853	-0.192625594	-0.194164337	-0.193760572
¸ßË¹°×ÔëÉù´¦Àí (441).mp3	-0.062532076	-0.062266754	-0.060686874	-0.064614829	-0.065494037	-0.067216688	-0.06613484	-0.065614292	-0.066867304	-0.067284625	-0.062814816	-0.060107214	-0.061550052	-0.060017737	-0.056219076	-0.049948767	-0.047347269	-0.04691864	-0.048400814	-0.0481091	-0.0481091	-0.046522299	-0.042151702	-0.03273508	-0.033517025	-0.030111716	-0.033990817	-0.03039666	-0.027442776	-0.027146435	-0.031765173	-0.038131896	-0.047190673	-0.053011202	-0.048757922	-0.046846515	-0.034826075	-0.031800812	-0.032704216	-0.032991615	-0.026538061	-0.033789643	-0.039070215	-0.038050582	-0.040514986	-0.027559244	-0.024598863	-0.031272137	-0.032300208
¸ßË¹°×ÔëÉù´¦Àí (442).mp3	-0.279582851	-0.282476753	-0.275958799	-0.270613803	-0.270260112	-0.263257705	-0.266012387	-0.265348178	-0.26860603	-0.278977666	-0.276193998	-0.280046502	-0.288252381	-0.285924419	-0.272163517	-0.278087542	-0.275447128	-0.283490212	-0.290435553	-0.298962255	-0.285876751	-0.275965372	-0.274268203	-0.2695652	-0.267486873	-0.269188038	-0.26716567	-0.268393924	-0.272112311	-0.273663406	-0.265955394	-0.260287662	-0.258217909	-0.256596313	-0.255302322	-0.249919031	-0.250382742	-0.246803078	-0.263091265	-0.265076775	-0.266049591	-0.281929511	-0.284940143	-0.294011404	-0.287640779	-0.288911947	-0.288290493	-0.276130957	-0.275679547
¸ßË¹°×ÔëÉù´¦Àí (443).mp3	-0.498282452	-0.499081689	-0.502924603	-0.500958951	-0.500882238	-0.502581777	-0.505080382	-0.519028472	-0.532538938	-0.537035818	-0.543355245	-0.5465724	-0.5465724	-0.5465724	-0.549095068	-0.5504855	-0.5530942	-0.5530942	-0.5530942	-0.554495239	-0.549480196	-0.549898303	-0.550297112	-0.552088739	-0.554069915	-0.555620433	-0.556726992	-0.558277648	-0.5596159	-0.5596159	-0.560504229	-0.56285969	-0.5630941	-0.5630941	-0.562476513	-0.561920903	-0.560027727	-0.563147997	-0.570093655	-0.5730942	-0.5730942	-0.5730942	-0.5730942	-0.572730813	-0.571855945	-0.571355	-0.571355	-0.571355	-0.571355
¸ßË¹°×ÔëÉù´¦Àí (444).mp3	0.224351121	0.221317293	0.219091462	0.211309524	0.2143479	0.212983926	0.212908269	0.212437947	0.208891203	0.204350116	0.1991304	0.199604043	0.194153177	0.191665578	0.189514045	0.18639762	0.175994467	0.175738964	0.190466938	0.197916896	0.199819901	0.202100674	0.200519671	0.199369581	0.186358637	0.177497261	0.178078521	0.196269275	0.20371326	0.204595548	0.204898917	0.202174	0.200768194	0.197729787	0.190527817	0.186106582	0.189716079	0.193237059	0.192651927	0.19298546	0.181757033	0.172076511	0.165002297	0.173990228	0.175581458	0.1799999	0.182277873	0.183820678	0.180747519
¸ßË¹°×ÔëÉù´¦Àí (445).mp3	0.197728589	0.174725367	0.167301122	0.173906099	0.164378074	0.130156091	0.092762982	0.123933989	0.133719638	0.136855911	0.138748768	0.128880837	0.151052912	0.144254143	0.140679221	0.151754925	0.153229282	0.144949686	0.147398843	0.139607576	0.151069323	0.163112366	0.141330794	0.140600297	0.12954413	0.133785928	0.15264634	0.145081702	0.135260332	0.115308434	0.120761069	0.125235123	0.137269916	0.163634032	0.157887	0.159223135	0.166742977	0.162161196	0.157802104	0.137950654	0.136782778	0.141552742	0.152517426	0.125917907	0.109694955	0.14887924	0.107504137	0.123295961	0.141807683
¸ßË¹°×ÔëÉù´¦Àí (446).mp3	-0.6110388	-0.6110388	-0.6110388	-0.6110388	-0.6110388	-0.610790498	-0.610604	-0.610604	-0.610604	-0.610914261	-0.6110388	-0.611410526	-0.612847122	-0.612975772	-0.61485128	-0.616185407	-0.617953628	-0.619298979	-0.622120401	-0.629180543	-0.630499339	-0.625291296	-0.6236476	-0.622815299	-0.621110942	-0.610130218	-0.59577906	-0.592033302	-0.5914736	-0.594494166	-0.597904802	-0.605016998	-0.6075605	-0.614755421	-0.624517	-0.624517	-0.624517	-0.624517	-0.6236474	-0.6236474	-0.624412777	-0.624517	-0.624517	-0.625291008	-0.625771579	-0.627364172	-0.628364059	-0.62843	-0.629154553
¸ßË¹°×ÔëÉù´¦Àí (447).mp3	-0.186651777	-0.176924143	-0.169017201	-0.161332447	-0.152971719	-0.15934905	-0.156557914	-0.153529846	-0.153031396	-0.1862347	-0.225327112	-0.227531251	-0.226244709	-0.22730337	-0.227339343	-0.228666878	-0.227907	-0.2252983	-0.2252983	-0.227780924	-0.2300809	-0.2300809	-0.2300809	-0.2300809	-0.2300809	-0.230734057	-0.231710396	-0.23354511	-0.233647495	-0.232355734	-0.235790876	-0.241416278	-0.241041577	-0.242785747	-0.242355851	-0.258569561	-0.264093102	-0.262803649	-0.262425859	-0.263356697	-0.26492091	-0.267595302	-0.268500362	-0.268916447	-0.273770986	-0.289248675	-0.291079414	-0.2909498	-0.290515
¸ßË¹°×ÔëÉù´¦Àí (448).mp3	0.390847467	0.405812158	0.407964391	0.409768598	0.41126526	0.414284269	0.417606791	0.416688095	0.419311061	0.418548953	0.414154046	0.412877963	0.410099619	0.4028	0.404354765	0.405787135	0.402234645	0.403715915	0.403210715	0.396413591	0.393917257	0.3919903	0.394515538	0.394038589	0.3923912	0.390095194	0.392467133	0.394648403	0.397124283	0.400976045	0.402249803	0.402739517	0.403621711	0.40232043	0.400003645	0.404546301	0.406792474	0.417096879	0.42277654	0.424049769	0.427792612	0.4280434	0.427523882	0.429291819	0.435432472	0.4358696	0.434430882	0.426815018	0.430005837
¸ßË¹°×ÔëÉù´¦Àí (449).mp3	0.049390878	0.064358417	0.059656586	0.037319251	0.028027615	0.033183317	0.020646284	0.016278131	0.020528504	0.037580012	0.065030844	0.055769514	0.074343896	0.083057625	0.089552893	0.065624665	0.087980976	0.081941176	0.065903638	0.087081315	0.098321248	0.081300073	0.095292254	0.094960776	0.092032001	0.104836436	0.106288958	0.106366152	0.105300541	0.112655951	0.105479238	0.11107886	0.096546252	0.087625063	0.08991791	0.090215312	0.0976365	0.089207152	0.082766279	0.086222824	0.097409237	0.074428944	0.078721676	0.080762538	0.069742197	0.067458343	0.075892451	0.085353824	0.062468433
¸ßË¹°×ÔëÉù´¦Àí (450).mp3	-0.241483806	-0.239247231	-0.239559586	-0.249699454	-0.256052716	-0.264939919	-0.250190147	-0.245672412	-0.249674186	-0.261074236	-0.268908692	-0.278089396	-0.28051968	-0.277702391	-0.26959765	-0.260288961	-0.254504952	-0.247729197	-0.242815574	-0.238646289	-0.240376944	-0.241800816	-0.234148853	-0.237348468	-0.23136888	-0.229709198	-0.237812766	-0.242048137	-0.242424478	-0.253697226	-0.253707773	-0.238566374	-0.2519143	-0.253210902	-0.252343024	-0.255443486	-0.255703771	-0.251397504	-0.248544928	-0.247357868	-0.241689213	-0.23723472	-0.230898054	-0.231219066	-0.235257687	-0.236914613	-0.234317429	-0.23737577	-0.238689667
¸ßË¹°×ÔëÉù´¦Àí (451).mp3	0.148675923	0.151536331	0.135451412	0.12946415	0.123650861	0.124510062	0.136097211	0.142493575	0.143312589	0.123122939	0.116225502	0.101099162	0.105392135	0.118900788	0.134835312	0.136425571	0.139104127	0.145868755	0.143267483	0.141411646	0.130801116	0.099444623	0.089112473	0.093250616	0.1108251	0.120826583	0.139298053	0.150425215	0.154977492	0.152841891	0.15564713	0.157385735	0.151375504	0.144096319	0.14118767	0.143410878	0.137531277	0.145698547	0.170765939	0.172148593	0.152585483	0.139807148	0.129026506	0.132234451	0.149083227	0.169145267	0.179936278	0.182961562	0.191179875
¸ßË¹°×ÔëÉù´¦Àí (452).mp3	-0.094799835	-0.0944925	-0.09374801	-0.093502747	-0.104573649	-0.105983281	-0.109241246	-0.110282917	-0.103269095	-0.100114739	-0.09751034	-0.097811912	-0.0997098	-0.117228584	-0.118190374	-0.1179705	-0.1179705	-0.11307271	-0.112304989	-0.11143059	-0.113798701	-0.118645985	-0.113159125	-0.116067959	-0.11432627	-0.110410736	-0.112875704	-0.1131879	-0.113689246	-0.107101	-0.107101	-0.105921988	-0.107089741	-0.103188	-0.103188	-0.103188	-0.103188	-0.1036228	-0.1036228	-0.104305424	-0.102368146	-0.10550074	-0.104548731	-0.107481446	-0.105225378	-0.109190104	-0.115481752	-0.121549423	-0.127043974
¸ßË¹°×ÔëÉù´¦Àí (453).mp3	0.018203648	0.0195747	0.019186469	0.022657958	0.023793025	0.0239225	0.024002576	0.022557306	-0.018905384	-0.005191568	0.009387957	0.010542011	0.009980203	0.009507607	0.016338399	0.023184076	0.024994878	0.027819509	0.042748935	0.060562961	0.103198431	0.110459204	0.123259033	0.138595733	0.148662251	0.156063488	0.166347854	0.167374984	0.167655289	0.167836	0.1669664	0.16499485	0.1660968	0.1665316	0.166836781	0.167278062	0.169447763	0.171875578	0.1726185	0.1730798	0.1734881	0.172890844	0.172825951	0.1717489	0.1726185	0.172684742	0.173806536	0.173753663	0.173033569
¸ßË¹°×ÔëÉù´¦Àí (454).mp3	-0.120539	-0.1201042	-0.1192346	-0.1192346	-0.1192346	-0.115932734	-0.112119293	-0.1118459	-0.1118459	-0.111162944	-0.1109764	-0.1109764	-0.110300828	-0.111760989	-0.114163001	-0.1140221	-0.1140221	-0.114148162	-0.117568181	-0.11951357	-0.118058935	-0.116312557	-0.160693843	-0.178287959	-0.1792397	-0.1792397	-0.178866489	-0.175506961	-0.170920944	-0.169767666	-0.173089981	-0.175646229	-0.17542528	-0.173454417	-0.174829855	-0.177131179	-0.177749247	-0.183594108	-0.212323499	-0.216262735	-0.209770244	-0.2070736	-0.2066388	-0.206204	-0.205929776	-0.20375673	-0.2035958	-0.203161	-0.203161
¸ßË¹°×ÔëÉù´¦Àí (455).mp3	-0.403938348	-0.407514779	-0.418687861	-0.429672128	-0.430375374	-0.430430195	-0.434784416	-0.436476494	-0.436214954	-0.466941132	-0.477841101	-0.484667143	-0.48062375	-0.492931935	-0.500813037	-0.506227976	-0.510214705	-0.503669	-0.501843791	-0.493903773	-0.491288845	-0.475560836	-0.466480812	-0.46390739	-0.470496646	-0.468305955	-0.458455671	-0.45843922	-0.462357876	-0.4612673	-0.460832788	-0.4595281	-0.458275112	-0.453057903	-0.462863586	-0.472419008	-0.480838725	-0.497177391	-0.509340348	-0.51084363	-0.518184016	-0.523607141	-0.527947495	-0.531670926	-0.534914035	-0.536941798	-0.533526569	-0.534815449	-0.533963917
¸ßË¹°×ÔëÉù´¦Àí (456).mp3	0.182457199	0.182626088	0.183346524	0.183330746	0.182442516	0.181807246	0.178861961	0.1781418	0.178603181	0.191557047	0.199860353	0.206459354	0.2076645	0.21094456	0.210708	0.210708	0.210740377	0.213028342	0.215730807	0.216765664	0.2167949	0.215818545	0.215252639	0.215351736	0.213383232	0.213515069	0.214095323	0.213949536	0.212693732	0.202860166	0.175491228	0.143171779	0.131826721	0.124586469	0.117977348	0.109498127	0.113308455	0.120159172	0.13199764	0.132569956	0.131152307	0.129666282	0.129916131	0.12997859	0.130414684	0.131343308	0.1315774	0.139632806	0.148216295
¸ßË¹°×ÔëÉù´¦Àí (457).mp3	-0.164219336	-0.161169108	-0.164109529	-0.152946144	-0.150661101	-0.154469524	-0.151258922	-0.156080169	-0.163420971	-0.178093409	-0.183610024	-0.177980256	-0.182648034	-0.182156843	-0.168480263	-0.15646598	-0.21730984	-0.253054678	-0.260613325	-0.258757156	-0.252606046	-0.249538661	-0.257948909	-0.253821424	-0.244424145	-0.241844975	-0.239701554	-0.241067954	-0.2441333	-0.242077676	-0.243812223	-0.236393355	-0.237861575	-0.236292157	-0.234521744	-0.240943015	-0.235655087	-0.234115646	-0.245307941	-0.246944686	-0.241065264	-0.246034682	-0.253086237	-0.263777603	-0.260913715	-0.259423003	-0.256533179	-0.257163	-0.2541195
¸ßË¹°×ÔëÉù´¦Àí (458).mp3	-0.421403717	-0.41706928	-0.413173087	-0.414743976	-0.414092748	-0.415550529	-0.424919445	-0.432311462	-0.435900314	-0.44068127	-0.445398973	-0.447659719	-0.450218379	-0.451567969	-0.452880495	-0.45724337	-0.463356639	-0.466328911	-0.466758362	-0.468999094	-0.472513599	-0.477231839	-0.4768319	-0.480818387	-0.484662382	-0.488991794	-0.489034868	-0.492523032	-0.495141721	-0.497288626	-0.499449911	-0.496837121	-0.49786259	-0.500673264	-0.50301341	-0.503816501	-0.5051669	-0.5029798	-0.499490639	-0.5016745	-0.502568354	-0.494102572	-0.480968181	-0.473474351	-0.462733713	-0.457694034	-0.449043367	-0.448590158	-0.446988324
¸ßË¹°×ÔëÉù´¦Àí (459).mp3	-0.166487396	-0.166399272	-0.179410804	-0.16460457	-0.161089138	-0.162327959	-0.156845755	-0.151888904	-0.151501125	-0.141131119	-0.143009203	-0.1481193	-0.143111647	-0.146139925	-0.150708398	-0.144718672	-0.141449971	-0.153422464	-0.170778248	-0.188293034	-0.195011828	-0.183842135	-0.170054985	-0.163541246	-0.14067433	-0.140193242	-0.137051069	-0.123795456	-0.123831476	-0.124973982	-0.122979686	-0.121642039	-0.1233077	-0.122517244	-0.126792684	-0.114829941	-0.112740547	-0.119256521	-0.11531253	-0.108687314	-0.105906168	-0.107303302	-0.106657147	-0.107051866	-0.108848271	-0.107481015	-0.110381757	-0.105234886	-0.106164362
¸ßË¹°×ÔëÉù´¦Àí (460).mp3	0.134656721	0.135652	0.135652	0.135652	0.135860704	0.1360868	0.1360868	0.136566821	0.137165004	0.1373911	0.138451964	0.1408694	0.140602421	0.1404346	0.140620477	0.141238169	0.137965125	0.140904824	0.146621093	0.143947261	0.134382532	0.136164336	0.137465446	0.139316667	0.138540019	0.137426039	0.137355147	0.134338331	0.137922042	0.13954766	0.141930264	0.14476506	0.1460868	0.1460868	0.1460868	0.147677943	0.149565	0.150188052	0.142565816	0.144893885	0.147596753	0.147771856	0.146123323	0.1465217	0.1465217	0.1465217	0.147096878	0.146483906	0.145025988
¸ßË¹°×ÔëÉù´¦Àí (461).mp3	0.404021418	0.419098196	0.407413914	0.412783	0.422847551	0.414009229	0.420852374	0.424882919	0.421946994	0.422704382	0.426988764	0.42120731	0.426885025	0.417606158	0.415760612	0.423653925	0.424644351	0.426652074	0.437406107	0.430616322	0.428387889	0.431473237	0.422900572	0.427315443	0.428294064	0.423572165	0.429846395	0.429893566	0.429770699	0.433842915	0.427881125	0.42141836	0.423750362	0.4222484	0.426349201	0.428119778	0.430639036	0.424313703	0.411905371	0.403331235	0.396807661	0.391629099	0.387677543	0.380364586	0.358820169	0.353420288	0.35303	0.358770848	0.356176088
¸ßË¹°×ÔëÉù´¦Àí (462).mp3	0.133670542	0.139529341	0.117029725	0.103236794	0.09822703	0.103550565	0.085543974	0.083099741	0.063851218	0.067690685	0.054021887	0.057652094	0.060121395	0.05982328	0.086555439	0.072089358	0.089928205	0.081700051	0.102448086	0.105293797	0.129838607	0.143108514	0.147580263	0.153983681	0.160413227	0.123838844	0.163343159	0.132093426	0.172574878	0.133682375	0.156316989	0.134422737	0.140878284	0.14084844	0.126840705	0.127843269	0.126045494	0.125029492	0.127194519	0.138621104	0.115813731	0.148023471	0.135122244	0.158002608	0.132627931	0.140551562	0.155308351	0.144872897	0.141974618
¸ßË¹°×ÔëÉù´¦Àí (463).mp3	-0.16366414	-0.166898818	-0.165066228	-0.160146543	-0.159476603	-0.163566409	-0.168019636	-0.16518109	-0.168161979	-0.173936324	-0.176188621	-0.173996718	-0.1736982	-0.1797786	-0.1797786	-0.181643253	-0.187923247	-0.193553051	-0.197031627	-0.197761287	-0.1980357	-0.193889562	-0.187362181	-0.185286307	-0.180047277	-0.170529059	-0.171393957	-0.171455411	-0.167872656	-0.165985799	-0.1683808	-0.169812681	-0.1706444	-0.165222498	-0.164766653	-0.168575576	-0.1675942	-0.168079683	-0.171494384	-0.172852523	-0.171091672	-0.165352914	-0.16233974	-0.160572092	-0.161456066	-0.15822167	-0.154327129	-0.1497705	-0.148029988
¸ßË¹°×ÔëÉù´¦Àí (464).mp3	0.0136938	0.014982173	0.019297531	0.026369191	0.029206381	0.029777509	0.029635994	0.028801744	0.029346	0.0263025	0.03221243	0.029346	0.024586931	0.019346	0.023404538	0.025433	0.0249982	0.02627311	0.028148263	0.027233758	0.028291632	0.030654481	0.0271721	0.026913208	0.0276069	0.028584318	0.026975987	0.026527649	0.027437245	0.026670422	0.027238272	0.0280416	0.026272976	0.028201464	0.030361704	0.0315199	0.041290228	0.059003512	0.06680363	0.068298322	0.067887157	0.068661445	0.069254482	0.071584552	0.072979515	0.074835094	0.074502033	0.0728242	0.06566016
¸ßË¹°×ÔëÉù´¦Àí (465).mp3	-0.083820765	-0.08540116	-0.085375485	-0.09457178	-0.093404545	-0.091135073	-0.091816447	-0.094615118	-0.103451272	-0.112243959	-0.12416805	-0.127536562	-0.1293495	-0.1319639	-0.127462811	-0.120803048	-0.11717261	-0.118344264	-0.115143636	-0.114612341	-0.109310329	-0.108440923	-0.11331403	-0.118926815	-0.123627439	-0.128292453	-0.128788335	-0.136817656	-0.13176724	-0.125464921	-0.134741268	-0.127211714	-0.1249485	-0.135643492	-0.113390313	-0.102843971	-0.106585143	-0.094025783	-0.088531049	-0.080351332	-0.065127142	-0.069173802	-0.067376911	-0.06198411	-0.0697511	-0.057633926	-0.068689996	-0.082408454	-0.076291205
¸ßË¹°×ÔëÉù´¦Àí (466).mp3	-0.232477068	-0.215626393	-0.220775395	-0.221410974	-0.214695208	-0.227681599	-0.226857505	-0.230848417	-0.219900392	-0.232432309	-0.232235985	-0.224214437	-0.225957732	-0.225423145	-0.227612662	-0.247058339	-0.249714603	-0.248380839	-0.252262901	-0.246487387	-0.242206685	-0.24574585	-0.22032322	-0.223718417	-0.224918441	-0.249881858	-0.250829943	-0.248593368	-0.250013929	-0.238420492	-0.236179997	-0.255252848	-0.253342436	-0.236179651	-0.233187322	-0.250563564	-0.249639818	-0.247061919	-0.226350199	-0.23929135	-0.237010937	-0.231390695	-0.226407338	-0.225557462	-0.221705298	-0.222343425	-0.220401621	-0.221615954	-0.227687152
¸ßË¹°×ÔëÉù´¦Àí (467).mp3	0.009338959	0.015689607	0.023503755	0.02889144	0.028654711	0.02900168	0.029214518	0.030548731	0.033031199	0.0326133	0.031660491	0.031632071	0.033133679	0.0326132	0.032978438	0.033446762	0.032905534	0.040939719	0.033544584	0.033437344	0.027532567	0.033213331	0.035905195	0.032370697	0.032519827	0.03233743	0.034193184	0.035370586	0.030763483	0.031562926	0.04197613	0.04043423	0.043084063	0.043305602	0.03907606	0.04278036	0.036672538	0.039521565	0.040486105	0.042332012	0.044188117	0.047358574	0.040798029	0.043048	0.042682971	0.042592552	0.044532012	0.052270809	0.051362483
¸ßË¹°×ÔëÉù´¦Àí (468).mp3	-0.142709817	-0.140588573	-0.134088459	-0.133522222	-0.133211	-0.133211	-0.133211	-0.136616715	-0.137652113	-0.139108645	-0.139298	-0.139298	-0.137488308	-0.13616452	-0.134497391	-0.135652292	-0.1358197	-0.1358197	-0.1353849	-0.1353849	-0.1353849	-0.1358197	-0.13569508	-0.1349501	-0.1349501	-0.135061321	-0.135781534	-0.135325131	-0.133949253	-0.136144415	-0.140197647	-0.142238348	-0.144725827	-0.147178985	-0.1466726	-0.136430788	-0.133641167	-0.132681663	-0.1332109	-0.1323414	-0.1323414	-0.135900093	-0.142775208	-0.147430538	-0.149261707	-0.151236491	-0.153014561	-0.15344686	-0.149333011
¸ßË¹°×ÔëÉù´¦Àí (469).mp3	0.040807603	0.041106904	0.042775418	0.050863991	0.048985837	0.050475575	0.050926857	0.058829476	0.064495632	0.061691075	0.065289195	0.067290332	0.072922203	0.071470792	0.069110571	0.071294358	0.075843798	0.073712562	0.072113106	0.070284449	0.069312713	0.05993145	0.051511979	0.046174032	0.047227516	0.050950079	0.043369647	0.059812293	0.067329362	0.073463169	0.072676317	0.067496303	0.077055287	0.072566549	0.084626888	0.083331361	0.082169506	0.090625174	0.087258794	0.095067611	0.088570038	0.086883938	0.087922522	0.089720069	0.089373622	0.088328936	0.091116814	0.095810998	0.092649301
¸ßË¹°×ÔëÉù´¦Àí (470).mp3	-0.412317796	-0.434627391	-0.433275396	-0.432474604	-0.434306745	-0.433159654	-0.433455171	-0.433408111	-0.434020791	-0.432587001	-0.4335578	-0.434916562	-0.434449046	-0.435068947	-0.435946588	-0.43604303	-0.435671182	-0.437126809	-0.4382607	-0.435798042	-0.437253312	-0.437334692	-0.437008002	-0.439252062	-0.439809021	-0.440453732	-0.437946138	-0.439617358	-0.440704339	-0.442052172	-0.44036399	-0.440233439	-0.443500453	-0.443005661	-0.445888423	-0.443532647	-0.444765176	-0.444829635	-0.44508456	-0.448112574	-0.453899302	-0.455140378	-0.454763738	-0.456561646	-0.45778622	-0.461039225	-0.461717261	-0.462848678	-0.464193765
¸ßË¹°×ÔëÉù´¦Àí (471).mp3	0.207520766	0.208111858	0.205848353	0.209980405	0.217061707	0.215907043	0.209642979	0.204646413	0.204216163	0.204802651	0.207580546	0.205794392	0.204159858	0.19979628	0.196473635	0.196020305	0.204205225	0.205470172	0.204638563	0.198648599	0.191285611	0.194055046	0.202110295	0.203104837	0.203350673	0.201157405	0.198253649	0.197340717	0.198859613	0.1984784	0.201486288	0.198863681	0.194899443	0.193248718	0.191053931	0.184704926	0.187700525	0.192275245	0.192667685	0.191519757	0.194770539	0.195520825	0.197439127	0.200586878	0.205270331	0.214291178	0.219864904	0.220218514	0.225084559
¸ßË¹°×ÔëÉù´¦Àí (472).mp3	0.438245639	0.4378655	0.4356916	0.436366782	0.436328893	0.436569275	0.435597186	0.436382868	0.4365612	0.438104937	0.437546233	0.437274428	0.435833786	0.437371943	0.439394429	0.442734676	0.442947846	0.445103868	0.446178088	0.448333807	0.4474297	0.446817349	0.4448208	0.44486799	0.445296796	0.447003227	0.446969895	0.442475759	0.443521854	0.447172825	0.449946696	0.452383104	0.459603668	0.471337547	0.477132339	0.480161232	0.482092014	0.480929762	0.47766665	0.479065701	0.480780926	0.480151109	0.479722524	0.478394787	0.47850556	0.4787376	0.477029578	0.480136414	0.477533304
¸ßË¹°×ÔëÉù´¦Àí (473).mp3	0.10341109	0.094352995	0.092880082	0.092387396	0.0920953	0.092958106	0.0942692	0.0942692	0.0942692	0.093937425	0.093822719	0.092652314	0.095144269	0.096921707	0.0981822	0.099096919	0.099622158	0.106443	0.106443	0.114522905	0.114839775	0.114191582	0.10460087	0.102111186	0.101366309	0.1003561	0.1003561	0.098798575	0.096776019	0.096461147	0.095562571	0.0947039	0.0940996	0.092959061	0.092766028	0.091622694	0.091472474	0.091293208	0.09453913	0.09558909	0.090399497	0.081284926	0.0803562	0.081863679	0.083321625	0.084874326	0.081539333	0.082206671	0.083485301
¸ßË¹°×ÔëÉù´¦Àí (474).mp3	0.142811056	0.140657981	0.143968363	0.1450001	0.145276639	0.14456283	0.14689321	0.151366994	0.149772005	0.150780388	0.153362894	0.155981244	0.156902688	0.1563045	0.155400039	0.153452149	0.153656887	0.156859274	0.160609002	0.162527067	0.161475754	0.1606522	0.160197785	0.160944392	0.162968841	0.165034473	0.1641305	0.165884402	0.1663044	0.167555219	0.171311245	0.173199592	0.173872967	0.1745653	0.172100789	0.170531294	0.1684784	0.168008872	0.1645653	0.1645653	0.175149253	0.181029956	0.181087	0.181504277	0.179282235	0.181035614	0.186318635	0.1897826	0.1893478
¸ßË¹°×ÔëÉù´¦Àí (475).mp3	-0.062070909	-0.058263142	-0.052758879	-0.047444304	-0.034613971	-0.031822079	-0.0274607	-0.025376525	-0.016072	-0.010425432	-0.011665641	-0.011762656	-0.012497468	-0.001483718	-0.003578951	0.002518991	0.006035425	0.009642081	0.012958833	0.013866131	0.024364999	0.027581965	0.029525551	0.030479513	0.024199254	0.029083921	0.049943324	0.056238678	0.057270683	0.065372664	0.068279723	0.072626	0.079909532	0.079036062	0.079080615	0.0804521	0.079582237	0.087320467	0.093692973	0.09398442	0.09553272	0.095757428	0.098411838	0.128346843	0.133037339	0.132680597	0.132187978	0.13379563	0.135499617
¸ßË¹°×ÔëÉù´¦Àí (476).mp3	0.194141802	0.202145366	0.2081053	0.201466101	0.210215278	0.236818786	0.236341421	0.220175192	0.210784893	0.225429367	0.225497372	0.222997893	0.218619342	0.215379252	0.220524696	0.21878516	0.213706672	0.20411888	0.200522516	0.194467797	0.191728301	0.184338909	0.18314013	0.188740245	0.185713123	0.175298379	0.170548566	0.158590418	0.13164511	0.125738632	0.116253212	0.111110267	0.10243897	0.097749639	0.095694009	0.087433521	0.078090146	0.064006577	0.056680609	0.042677147	0.032079025	0.021984068	0.00073078	-0.020808769	-0.04113345	-0.045405597	-0.048347373	-0.0598876	-0.063941886
¸ßË¹°×ÔëÉù´¦Àí (477).mp3	-0.251652531	-0.231716413	-0.229382718	-0.229165227	-0.230230813	-0.236787454	-0.240493927	-0.25615318	-0.257242452	-0.255135781	-0.251999677	-0.254592338	-0.2569564	-0.2569564	-0.261415905	-0.2565217	-0.255470034	-0.253751556	-0.2513043	-0.237773084	-0.237710575	-0.240045161	-0.247283534	-0.225962715	-0.2221738	-0.221423171	-0.226433475	-0.22819636	-0.2286955	-0.2291303	-0.2291303	-0.22498658	-0.222497911	-0.217039162	-0.21800893	-0.2182607	-0.211897997	-0.218906818	-0.223608286	-0.230793666	-0.24022338	-0.251524736	-0.251739	-0.262199285	-0.247545872	-0.237930664	-0.2369564	-0.237410327	-0.234050372
¸ßË¹°×ÔëÉù´¦Àí (478).mp3	-0.082855845	-0.082484653	-0.0843791	-0.085178202	-0.093527478	-0.1000318	-0.103749504	-0.107055598	-0.110953497	-0.1122057	-0.111928631	-0.094808593	-0.0948143	-0.095282798	-0.096106101	-0.096979891	-0.098562102	-0.100855238	-0.103447254	-0.099793231	-0.098205085	-0.095111326	-0.0956838	-0.104075522	-0.111097202	-0.113005903	-0.1135099	-0.115045503	-0.116895343	-0.117764287	-0.1165534	-0.117376535	-0.117514759	-0.118120018	-0.122103826	-0.125773345	-0.129786798	-0.136941383	-0.145678395	-0.152738075	-0.153962186	-0.135349605	-0.138068291	-0.137379935	-0.131710149	-0.130824141	-0.1300317	-0.129822963	-0.134114151
¸ßË¹°×ÔëÉù´¦Àí (479).mp3	0.504904647	0.501406908	0.490617431	0.465520403	0.442370421	0.438720953	0.436095645	0.433505665	0.431373555	0.430859271	0.43109971	0.431952332	0.432531135	0.432159647	0.430325313	0.429453401	0.428416277	0.4281467	0.426556965	0.428809366	0.430040243	0.432110337	0.428805994	0.424326153	0.422202482	0.422372813	0.424164034	0.423520172	0.419035685	0.415639981	0.413341146	0.399770207	0.401127947	0.40135457	0.395088362	0.394546236	0.396662548	0.3955066	0.39468656	0.394549003	0.3955066	0.395109978	0.391935231	0.393029147	0.394826139	0.395287094	0.395578186	0.3950717	0.396784831
¸ßË¹°×ÔëÉù´¦Àí (480).mp3	0.258261215	0.26065733	0.260693256	0.258616386	0.256049597	0.2557195	0.253304941	0.252928202	0.251864685	0.24824589	0.2478934	0.2478934	0.2478934	0.2478934	0.2478934	0.251937818	0.25304014	0.2531108	0.253048038	0.251325633	0.2509369	0.25161224	0.250845704	0.2505021	0.250956493	0.2544151	0.254157014	0.253866811	0.253048842	0.254579247	0.261217216	0.2639803	0.2652847	0.264922919	0.2652847	0.2652847	0.2652846	0.2639803	0.264645827	0.264168052	0.263429656	0.2635455	0.2635455	0.263758543	0.264363523	0.2644151	0.267443909	0.26993735	0.271943624
¸ßË¹°×ÔëÉù´¦Àí (481).mp3	-0.229484688	-0.2295652	-0.237453136	-0.240449709	-0.241730292	-0.2486957	-0.2486957	-0.2486957	-0.247823654	-0.240107047	-0.26566296	-0.270829476	-0.273757111	-0.284174191	-0.298645573	-0.302480724	-0.311636468	-0.324346987	-0.326087	-0.329879261	-0.330728678	-0.3313043	-0.3313043	-0.331593118	-0.3317391	-0.332163923	-0.3323913	-0.335411934	-0.335841716	-0.3363043	-0.333492205	-0.330671085	-0.3295652	-0.3295652	-0.329615343	-0.33525405	-0.3356522	-0.3356522	-0.337365651	-0.3378262	-0.337845779	-0.34450221	-0.347193376	-0.348060868	-0.352797452	-0.354141052	-0.3556522	-0.3556522	-0.351306379
¸ßË¹°×ÔëÉù´¦Àí (482).mp3	-0.076329631	-0.068998081	-0.079448395	-0.090461804	-0.083855465	-0.081313015	-0.080519531	-0.085695617	-0.087795118	-0.088816935	-0.086540081	-0.098103794	-0.104928244	-0.085950724	-0.018649551	-0.011248128	-0.092151024	-0.147782433	-0.161766834	-0.165460269	-0.161469548	-0.162667709	-0.161817699	-0.162410027	-0.163785231	-0.171897671	-0.171973346	-0.173068426	-0.176980361	-0.178051016	-0.177962709	-0.177302159	-0.178061032	-0.17826969	-0.179110737	-0.177622111	-0.171187661	-0.167348293	-0.164299667	-0.162995319	-0.160677597	-0.159179403	-0.157135508	-0.154431172	-0.153218198	-0.14682387	-0.14935602	-0.149562194	-0.146575772
¸ßË¹°×ÔëÉù´¦Àí (483).mp3	-0.256799075	-0.264033394	-0.264139863	-0.271279991	-0.263334327	-0.267419896	-0.265984233	-0.266243169	-0.279338265	-0.262173627	-0.26120715	-0.2625513	-0.274812204	-0.273607089	-0.275332851	-0.288593119	-0.273159813	-0.274680602	-0.289181943	-0.283068953	-0.278308488	-0.273812812	-0.2749974	-0.275867	-0.277760748	-0.269284447	-0.255861283	-0.244841135	-0.241692414	-0.249804868	-0.231127399	-0.240814515	-0.222233667	-0.235905875	-0.22564261	-0.235737305	-0.231684339	-0.230836926	-0.220681982	-0.219904459	-0.227585324	-0.212229639	-0.226768248	-0.235887421	-0.233861701	-0.238878578	-0.232166332	-0.244754723	-0.237018805
¸ßË¹°×ÔëÉù´¦Àí (484).mp3	-0.3152785	-0.315936809	-0.322756696	-0.326148	-0.326227684	-0.326831037	-0.3283219	-0.328756866	-0.3300611	-0.3304959	-0.3309307	-0.3309307	-0.3309307	-0.331765755	-0.332629026	-0.3331045	-0.3331045	-0.333041903	-0.332235	-0.3318002	-0.3309306	-0.3304958	-0.331178436	-0.332048335	-0.33369424	-0.3344088	-0.3344088	-0.3339741	-0.3339741	-0.3339741	-0.333911738	-0.333478671	-0.3331045	-0.333480167	-0.3331045	-0.3331045	-0.3331045	-0.3331045	-0.333156676	-0.334000994	-0.334118735	-0.335356375	-0.341378281	-0.349459738	-0.33816914	-0.3365829	-0.346352462	-0.358161422	-0.361493537
¸ßË¹°×ÔëÉù´¦Àí (485).mp3	0.102179486	0.108971713	0.111576082	0.11050208	0.124813047	0.122162967	0.118319967	0.115662753	0.119135454	0.115403833	0.109480745	0.101658147	0.097347298	0.103608684	0.110714659	0.112890676	0.107158403	0.100710675	0.103944038	0.103570814	0.10358749	0.107095888	0.105122725	0.110734685	0.122708191	0.124813135	0.121443178	0.1063462	0.088606226	0.084673846	0.084711898	0.086983923	0.106265144	0.11385581	0.120798804	0.129041689	0.120932261	0.12528247	0.123295708	0.13489092	0.133364993	0.131937868	0.136940765	0.133879091	0.137490556	0.13940292	0.142833058	0.136640876	0.133720318
¸ßË¹°×ÔëÉù´¦Àí (486).mp3	0.4795461	0.480724485	0.486498828	0.48713158	0.486532493	0.486300518	0.48434658	0.485916284	0.486414387	0.479654153	0.482867838	0.483461882	0.479845065	0.476893909	0.471182134	0.488971234	0.511573742	0.515340026	0.530702384	0.544617791	0.565235979	0.574692526	0.586295718	0.606717319	0.594252732	0.608714771	0.614397799	0.619314195	0.622907747	0.628526346	0.629231932	0.621000728	0.629714469	0.632889744	0.644411797	0.640985848	0.635020729	0.635913858	0.649318102	0.641962889	0.629643767	0.634733268	0.63725984	0.646035158	0.656774037	0.658362546	0.644470997	0.652802761	0.647918308
¸ßË¹°×ÔëÉù´¦Àí (487).mp3	0.56246102	0.567783127	0.5699999	0.566199364	0.573675639	0.576079466	0.577950628	0.58476801	0.593079768	0.595001011	0.598535536	0.602929397	0.603853331	0.588989481	0.594330084	0.596656702	0.598394738	0.626761184	0.639572354	0.640576748	0.6186957	0.61772472	0.617461338	0.617820072	0.620086557	0.620253065	0.611022254	0.611364112	0.612804346	0.613363528	0.611805208	0.612726753	0.611027396	0.608295061	0.606286204	0.61095152	0.674468622	0.669868517	0.671462115	0.667140356	0.668967187	0.670213574	0.672393221	0.666770467	0.669639703	0.670743569	0.666414425	0.655171389	0.658557223
¸ßË¹°×ÔëÉù´¦Àí (488).mp3	-0.133003358	-0.132737495	-0.132564093	-0.130180786	-0.12773471	-0.126139622	-0.125445758	-0.129710521	-0.131172364	-0.1329361	-0.133492716	-0.13431656	-0.132373556	-0.132029425	-0.1316318	-0.1325013	-0.13084314	-0.086299859	-0.112367932	-0.118258059	-0.114074083	-0.114166191	-0.127424052	-0.090028272	-0.095504451	-0.18078438	-0.151768979	-0.151916926	-0.1529407	-0.142685055	-0.124568613	-0.124204642	-0.118420906	-0.121939262	-0.122593873	-0.123424007	-0.1255494	-0.125610494	-0.1246799	-0.1220712	-0.122644266	-0.124592351	-0.121633433	-0.120031514	-0.115076823	-0.116351082	-0.11618323	-0.104654824	-0.120312083
¸ßË¹°×ÔëÉù´¦Àí (489).mp3	-0.008959971	-0.007186104	-0.019671843	-0.051733934	-0.07572316	-0.098352524	-0.112464781	-0.09563139	-0.084597249	-0.078473298	-0.069514016	-0.066821684	-0.061485399	-0.06007684	-0.058142557	-0.0606382	-0.056881339	-0.052175984	-0.051995976	-0.053214478	-0.0535829	-0.04997813	-0.047488368	-0.050543214	-0.050518435	-0.050306318	-0.052930258	-0.05563488	-0.059491572	-0.057412181	-0.055654798	-0.0562904	-0.0515079	-0.098518316	-0.1736817	-0.170486287	-0.170096182	-0.154952825	-0.151513635	-0.1502034	-0.150831875	-0.151116007	-0.142064362	-0.141465697	-0.142110654	-0.143081183	-0.1423773	-0.14466478	-0.150150314
¸ßË¹°×ÔëÉù´¦Àí (490).mp3	0.3352173	0.3352173	0.335623113	0.3356521	0.334134672	0.333913	0.3352173	0.3352173	0.3352173	0.332793157	0.3308695	0.3308695	0.330760271	0.331530879	0.330858885	0.330234264	0.329740921	0.331031486	0.334337921	0.334138653	0.334812755	0.326960421	0.325113032	0.326380223	0.328158101	0.326621622	0.327350445	0.3278261	0.328281926	0.329482617	0.33	0.33	0.3308695	0.33128395	0.3313043	0.331967386	0.3321739	0.3321739	0.3321739	0.331422757	0.319658538	0.296414989	0.276195864	0.262792661	0.250680003	0.258534845	0.285053491	0.301892037	0.313150174
¸ßË¹°×ÔëÉù´¦Àí (491).mp3	-0.519418276	-0.528532834	-0.532748452	-0.533230466	-0.531144305	-0.528132735	-0.5275879	-0.527136439	-0.534753226	-0.532274924	-0.538211224	-0.540050721	-0.546512166	-0.551071464	-0.5536748	-0.554617247	-0.5580226	-0.55891321	-0.560252461	-0.5615009	-0.561547634	-0.56458287	-0.567192603	-0.573220052	-0.572817145	-0.57324	-0.5728052	-0.573232708	-0.5736747	-0.574531078	-0.575386767	-0.577082172	-0.577746341	-0.578084861	-0.564369875	-0.567790911	-0.576821594	-0.582667472	-0.583026905	-0.582756925	-0.580690833	-0.581582272	-0.582337949	-0.583562285	-0.581586484	-0.57607499	-0.574679843	-0.5745445	-0.5758489
¸ßË¹°×ÔëÉù´¦Àí (492).mp3	-0.337155174	-0.340919694	-0.312046954	-0.305765384	-0.291793821	-0.288952984	-0.270184111	-0.263297673	-0.257480847	-0.277501247	-0.296826641	-0.30786695	-0.296297677	-0.285350485	-0.27439267	-0.286904873	-0.266880856	-0.260706	-0.248823496	-0.234574204	-0.241279509	-0.254372244	-0.270890625	-0.282068527	-0.282567146	-0.247378512	-0.257317794	-0.256873986	-0.22938553	-0.209348407	-0.234425453	-0.270251271	-0.275687251	-0.270009051	-0.277546846	-0.25861055	-0.259402121	-0.246264777	-0.213871974	-0.20956362	-0.218389912	-0.228961168	-0.234702421	-0.241678083	-0.254475164	-0.252183829	-0.276376031	-0.251738446	-0.211212499
¸ßË¹°×ÔëÉù´¦Àí (493).mp3	0.192601998	0.190342065	0.182754011	0.182700374	0.180049785	0.167469124	0.168396678	0.163477447	0.165446519	0.170733248	0.16927834	0.167139878	0.177515412	0.176148658	0.173812851	0.174369709	0.175275824	0.174851984	0.174178207	0.174859303	0.172932885	0.171062029	0.171382359	0.161618065	0.15669859	0.145241495	0.143359352	0.141706772	0.139085024	0.136912632	0.132447252	0.133297729	0.133648271	0.13634841	0.140811999	0.144141249	0.145152044	0.14646956	0.147381495	0.149323869	0.15206352	0.153208763	0.160651993	0.162211256	0.159600829	0.166349848	0.16249247	0.161696542	0.164034796
¸ßË¹°×ÔëÉù´¦Àí (494).mp3	0.504111796	0.516359758	0.507684955	0.475493769	0.527573161	0.540781406	0.51375798	0.513484287	0.559104167	0.581573821	0.583044412	0.574705873	0.569875043	0.568385531	0.569099586	0.56950705	0.567030643	0.571159548	0.572220521	0.570656387	0.571134479	0.569516864	0.572416801	0.574000038	0.575563949	0.579444503	0.57633577	0.589567936	0.601612888	0.598535155	0.600534638	0.599952871	0.601240992	0.599816501	0.600990462	0.600880255	0.601913561	0.603131501	0.604973692	0.6042507	0.605952392	0.60187585	0.591735771	0.581906507	0.582010347	0.57646258	0.575025684	0.573031427	0.569486929
¸ßË¹°×ÔëÉù´¦Àí (495).mp3	-0.105081829	-0.106515084	-0.113117379	-0.099787756	-0.099268206	-0.09732856	-0.099342104	-0.108546104	-0.139350015	-0.171613995	-0.179120473	-0.158010086	-0.123304803	-0.129729143	-0.136198349	-0.139362147	-0.153413247	-0.177814473	-0.193893092	-0.197375665	-0.198913	-0.193186392	-0.1923913	-0.1923913	-0.201259847	-0.207754738	-0.210834022	-0.2136957	-0.220628871	-0.230789498	-0.223871256	-0.223866326	-0.22427264	-0.222523293	-0.226350886	-0.2323172	-0.237871505	-0.233408495	-0.240402256	-0.230875799	-0.241079216	-0.242049799	-0.245155402	-0.251257103	-0.251286594	-0.224849121	-0.236779057	-0.237460588	-0.244088742
¸ßË¹°×ÔëÉù´¦Àí (496).mp3	-0.071457996	-0.068764546	-0.069598407	-0.070021238	-0.075933458	-0.08621885	-0.081503618	-0.082677151	-0.085622879	-0.085609639	-0.088714758	-0.091296528	-0.098837958	-0.093198031	-0.096901374	-0.079681481	-0.079106362	-0.084940246	-0.07867003	-0.078246924	-0.084156941	-0.087491795	-0.093779072	-0.097939396	-0.093191698	-0.09500976	-0.107947805	-0.100081682	-0.102219164	-0.086528402	-0.092850505	-0.084042925	-0.075158291	-0.06652769	-0.060112825	-0.067405299	-0.067458949	-0.066476767	-0.070440013	-0.07931362	-0.070456767	-0.07288739	-0.065116352	-0.06471671	-0.065631119	-0.064204903	-0.065507371	-0.067006188	-0.065573325
¸ßË¹°×ÔëÉù´¦Àí (497).mp3	0.013512528	0.041025973	0.032887328	0.032538934	0.031583759	0.033061572	0.0339131	0.038620044	0.044360025	0.0452174	0.044334247	0.0434783	0.0439131	0.0443479	0.0443479	0.0443479	0.0443479	0.045092695	0.046366395	0.046149601	0.040426618	0.003770458	-0.01553968	-0.013264012	-0.006985711	0.0008695	0.0008695	0.0008695	0.0008695	0.001129893	0.0013043	0.002569666	0.0034782	0.0034782	0.004232638	0.006291512	0.007594181	0.008552673	0.009412984	0.0104347	0.011279187	0.0121738	0.0121738	0.011362764	0.01169759	0.00872376	0.006167658	0.006492602	0.0065216
¸ßË¹°×ÔëÉù´¦Àí (498).mp3	-0.209543543	-0.2086957	-0.2086957	-0.2086957	-0.2086957	-0.2082609	-0.2082609	-0.2082609	-0.209789199	-0.213146568	-0.214779377	-0.2143478	-0.2143478	-0.2143478	-0.2143478	-0.2143478	-0.2143478	-0.2143478	-0.168003078	-0.159289988	-0.162840597	-0.165588747	-0.167608159	-0.1682608	-0.1682608	-0.1682608	-0.1682608	-0.186524806	-0.19951395	-0.220426889	-0.227826	-0.227826	-0.227826	-0.226977435	-0.2269565	-0.227774544	-0.227826	-0.227826	-0.227826	-0.227826	-0.227826	-0.2291304	-0.2291304	-0.2291304	-0.2291304	-0.229724265	-0.231454827	-0.2317391	-0.2317391
¸ßË¹°×ÔëÉù´¦Àí (499).mp3	-0.368812561	-0.380428489	-0.391996517	-0.39671475	-0.394454337	-0.395280363	-0.396969463	-0.403313902	-0.39238222	-0.342580089	-0.348507141	-0.378433372	-0.394523315	-0.400841264	-0.397564664	-0.397735017	-0.389491158	-0.361265651	-0.342295385	-0.335375921	-0.328803672	-0.321685258	-0.312327976	-0.307006715	-0.312551141	-0.309884239	-0.308618237	-0.314762318	-0.31641625	-0.315710856	-0.296201129	-0.306400596	-0.30975858	-0.316330959	-0.328703852	-0.336739122	-0.340592913	-0.3367391	-0.333261643	-0.330514814	-0.330167792	-0.3302174	-0.331565517	-0.328322193	-0.326835936	-0.335629503	-0.340587501	-0.341013487	-0.331566279
¸ßË¹°×ÔëÉù´¦Àí (500).mp3	0.233276781	0.209922155	0.193821775	0.176152178	0.173112489	0.177323749	0.170316254	0.162269672	0.165410911	0.170174714	0.157530291	0.153249181	0.151405392	0.146810892	0.1458081	0.143367329	0.1405907	0.1405907	0.1405907	0.139378138	0.128515585	0.107587274	0.097342456	0.093143737	0.085898323	0.084123371	0.080412418	0.077321231	0.076185329	0.076540582	0.085669722	0.096329263	0.091903279	0.088575238	0.087030373	0.0871126	0.086497714	0.086243	0.086243	0.086243	0.0845038	0.083793389	0.083986968	0.084853899	0.085893254	0.08500516	0.086968998	0.094328539	0.095931792
¸ßË¹°×ÔëÉù´¦Àí (501).mp3	0.344368324	0.341403654	0.336813974	0.328890929	0.321672163	0.318786294	0.312903522	0.314331489	0.311103194	0.30814689	0.3084664	0.315547985	0.317352181	0.317601658	0.321601481	0.320007375	0.325057084	0.323760375	0.318785655	0.312347522	0.306886165	0.298785079	0.29347295	0.280881198	0.261212944	0.252754137	0.24894838	0.238974014	0.228989551	0.218363407	0.212812332	0.205921908	0.196554234	0.186550861	0.17567252	0.162926937	0.154548228	0.154035694	0.152504172	0.151823204	0.152035667	0.150010738	0.147828352	0.144217488	0.153876615	0.152549576	0.149555522	0.147628178	0.144730044
¸ßË¹°×ÔëÉù´¦Àí (502).mp3	0.327833243	0.338710021	0.352273107	0.338845513	0.334455131	0.33122494	0.328164622	0.348565093	0.35733666	0.346089717	0.335146672	0.332436523	0.324423481	0.31662272	0.327907233	0.344557616	0.317292724	0.341169003	0.358870275	0.356577978	0.361950779	0.364719121	0.367524159	0.370250548	0.368635276	0.361480216	0.356932801	0.365368589	0.370162038	0.372629386	0.372247402	0.365779354	0.355897218	0.35285838	0.363454994	0.371499545	0.36692453	0.367185323	0.370402962	0.367989341	0.37296668	0.363184656	0.355679436	0.373559616	0.376219281	0.380019053	0.377354797	0.372533713	0.378581946
¸ßË¹°×ÔëÉù´¦Àí (503).mp3	0.511828304	0.507799406	0.509141216	0.519245908	0.519482894	0.505640374	0.510580457	0.512388199	0.515016635	0.514380877	0.490671755	0.469665797	0.479550569	0.52111623	0.529854725	0.524183768	0.513862065	0.52816848	0.530270693	0.510094422	0.506852778	0.518520355	0.529525192	0.535940913	0.541219022	0.53400097	0.52408249	0.515885249	0.528924278	0.525921264	0.531517806	0.536619041	0.532151292	0.519167913	0.507540321	0.515476663	0.524450673	0.540728468	0.547044125	0.554449334	0.518016246	0.503481698	0.496085297	0.496054562	0.496838386	0.489322532	0.48559225	0.485298821	0.504201996
¸ßË¹°×ÔëÉù´¦Àí (504).mp3	-0.303015568	-0.309306297	-0.312565285	-0.308112051	-0.306108246	-0.301487731	-0.302814628	-0.307445088	-0.299016448	-0.297346669	-0.296362553	-0.2936958	-0.296009424	-0.290842466	-0.290597845	-0.288087933	-0.28421048	-0.279312556	-0.272731628	-0.280722794	-0.284893198	-0.284310841	-0.283228545	-0.289449967	-0.298483212	-0.306339786	-0.310546435	-0.3115219	-0.295263196	-0.2961667	-0.299753374	-0.304859263	-0.310249774	-0.314912414	-0.309726555	-0.303271857	-0.294160317	-0.29153881	-0.294773866	-0.296361664	-0.29724215	-0.293231489	-0.302211208	-0.299877871	-0.300878586	-0.30246669	-0.299835293	-0.301914207	-0.299632749
¸ßË¹°×ÔëÉù´¦Àí (505).mp3	0.17503565	0.170744623	0.174223786	0.174419103	0.179043067	0.181156042	0.189166079	0.194425896	0.20024405	0.2037529	0.207511069	0.207028121	0.210674532	0.210157102	0.207898642	0.21208196	0.211946625	0.205774479	0.209003222	0.210154571	0.209381811	0.207490034	0.212347304	0.217351741	0.21602687	0.209946031	0.212530323	0.209170204	0.208786726	0.19895132	0.199434671	0.20021477	0.194600588	0.199308887	0.195454302	0.196863505	0.203886905	0.204733998	0.22020872	0.215234709	0.218226083	0.231849732	0.212679782	0.222318179	0.206601599	0.216345404	0.20008341	0.214576272	0.206468839
¸ßË¹°×ÔëÉù´¦Àí (506).mp3	0.205547892	0.210336881	0.217164948	0.203499833	0.208233029	0.206112857	0.192394843	0.177366816	0.186736652	0.185300591	0.192958878	0.197719445	0.193871549	0.210729538	0.215998374	0.226860027	0.22589212	0.216905317	0.219387731	0.221244144	0.223723742	0.21861995	0.211838815	0.213641795	0.215118913	0.207611915	0.187210329	0.193349941	0.193635099	0.198155641	0.208393292	0.219086363	0.224933397	0.218270358	0.2082616	0.214971211	0.21498024	0.206203496	0.206080396	0.189322179	0.178127105	0.178564913	0.189533991	0.174189566	0.170605414	0.168435246	0.166426006	0.23190368	0.240684193
¸ßË¹°×ÔëÉù´¦Àí (507).mp3	-0.314862	-0.314753844	-0.3131228	-0.3122535	-0.3118189	-0.3118189	-0.3105146	-0.310243627	-0.3066022	-0.3066022	-0.3066022	-0.3066022	-0.306434697	-0.305766194	-0.3057329	-0.3057329	-0.305499224	-0.3052983	-0.3052983	-0.310490552	-0.3140025	-0.319994318	-0.316114439	-0.316671539	-0.319950327	-0.321139336	-0.330793782	-0.338950565	-0.3379197	-0.339029759	-0.338517305	-0.329565593	-0.309291915	-0.284980247	-0.282957835	-0.310524916	-0.330897613	-0.3327009	-0.3327009	-0.334028838	-0.336988705	-0.340835389	-0.3409594	-0.3409594	-0.339805583	-0.343305263	-0.3431333	-0.343536281	-0.343365125
¸ßË¹°×ÔëÉù´¦Àí (508).mp3	0.136802155	0.13830481	0.148871197	0.154617696	0.157854074	0.15024664	0.154477906	0.156947052	0.15220487	0.150757619	0.146242189	0.147317621	0.158514096	0.16392898	0.159185165	0.161290898	0.154326892	0.151320814	0.151502142	0.156757629	0.168773018	0.160061923	0.157406673	0.175809833	0.165323068	0.16808154	0.171147972	0.170870877	0.171711671	0.173067988	0.171922055	0.172942459	0.172649778	0.189764735	0.202908288	0.1954347	0.193916428	0.18497086	0.176753184	0.188711461	0.198672924	0.199924738	0.206017654	0.203976068	0.206004718	0.198315216	0.185555435	0.182031892	0.174150417
¸ßË¹°×ÔëÉù´¦Àí (509).mp3	-0.1187875	-0.111057982	-0.125472109	-0.105839203	-0.120667755	-0.1192906	-0.117582701	-0.115259012	-0.118520723	-0.117388849	-0.113274967	-0.124676811	-0.118711302	-0.128281659	-0.118919392	-0.131217756	-0.125749791	-0.12854776	-0.127833805	-0.123305006	-0.13709018	-0.126260931	-0.137958557	-0.1384211	-0.1384211	-0.137994126	-0.132043421	-0.13019672	-0.128448827	-0.126285059	-0.12583491	-0.12540011	-0.12578969	-0.129222771	-0.130546208	-0.131415802	-0.130650333	-0.128944499	-0.128461763	-0.128421	-0.128421	-0.127603664	-0.127760794	-0.124912917	-0.132894836	-0.130132778	-0.123787288	-0.121629458	-0.12109415
¸ßË¹°×ÔëÉù´¦Àí (510).mp3	-0.65430543	-0.6543479	-0.655627939	-0.663081588	-0.664820893	-0.665410442	-0.667465738	-0.668621133	-0.66127011	-0.6630435	-0.660230134	-0.657128776	-0.66265117	-0.664387029	-0.667449331	-0.670468217	-0.6721739	-0.672934937	-0.663551958	-0.6660869	-0.66475796	-0.6634782	-0.664385839	-0.67130534	-0.6730408	-0.6752173	-0.676079451	-0.677377277	-0.670889341	-0.6704347	-0.672041659	-0.669368929	-0.670982232	-0.674224454	-0.677297665	-0.679579862	-0.68217418	-0.683903572	-0.683202218	-0.676670651	-0.671898532	-0.671030319	-0.6708695	-0.672552143	-0.675621997	-0.679228525	-0.6808695	-0.681739273	-0.68414959
¸ßË¹°×ÔëÉù´¦Àí (511).mp3	-0.587312996	-0.577269883	-0.572441252	-0.5699999	-0.571526454	-0.572140675	-0.569539169	-0.566877303	-0.534049794	-0.548461763	-0.601131882	-0.606350289	-0.62955209	-0.648426267	-0.648348262	-0.645618619	-0.648652074	-0.645906555	-0.642041688	-0.636643853	-0.631161538	-0.625164272	-0.603096883	-0.596604584	-0.594811761	-0.592829193	-0.587560894	-0.587242095	-0.58282899	-0.564774399	-0.580343331	-0.581769174	-0.580171462	-0.5782609	-0.586520242	-0.5978261	-0.596067983	-0.594466524	-0.5931266	-0.592147406	-0.592674546	-0.606810713	-0.611166973	-0.613201769	-0.610060543	-0.612166337	-0.614386097	-0.612703443	-0.59866025
¸ßË¹°×ÔëÉù´¦Àí (512).mp3	0.121243881	0.123261	0.1236957	0.124081125	0.12654132	0.132492317	0.137330973	0.1393478	0.1393517	0.138924771	0.1393478	0.1397826	0.1402174	0.13943456	0.138939047	0.1384782	0.138181948	0.136748848	0.133834931	0.130513351	0.131957065	0.142626325	0.145003704	0.147536209	0.154892017	0.1558695	0.159614994	0.158167953	0.1576087	0.156815941	0.156462534	0.15258478	0.151367893	0.151450547	0.152725018	0.154335534	0.156697218	0.156776903	0.158838196	0.161693172	0.160583199	0.161782776	0.167174	0.173211624	0.174033853	0.175616835	0.1763043	0.1776086	0.1784782
¸ßË¹°×ÔëÉù´¦Àí (513).mp3	-0.09796398	-0.098043633	-0.102310765	-0.111780445	-0.112545595	-0.11857254	-0.120959302	-0.111246752	-0.110557515	-0.119867511	-0.123783933	-0.12402078	-0.120122366	-0.124656364	-0.121117285	-0.108955592	-0.112633183	-0.121705794	-0.123713965	-0.12554468	-0.132541901	-0.130054272	-0.117587173	-0.111580286	-0.114938129	-0.122665023	-0.12904105	-0.134123117	-0.132264921	-0.130364384	-0.128932382	-0.130097323	-0.123433689	-0.120696804	-0.119388199	-0.119566998	-0.118482127	-0.114495521	-0.113177749	-0.117098059	-0.119534924	-0.122579725	-0.126434087	-0.13297397	-0.1356565	-0.135747076	-0.136019253	-0.136047248	-0.1356562
¸ßË¹°×ÔëÉù´¦Àí (514).mp3	0.399069572	0.398012849	0.3971492	0.39234657	0.396338355	0.39722595	0.397127589	0.396028658	0.389432084	0.398388995	0.401936936	0.405038959	0.401643773	0.403742887	0.406317987	0.407874737	0.42471261	0.425035123	0.422211507	0.41705627	0.418918302	0.419346477	0.423058684	0.424963036	0.42233877	0.421094509	0.42208309	0.425982905	0.426569091	0.429401731	0.441384661	0.451390259	0.464071317	0.463041285	0.461611988	0.462817697	0.460396247	0.460128169	0.451938363	0.454468739	0.456750187	0.458107533	0.460167948	0.458667292	0.459480381	0.459043132	0.4579362	0.459495933	0.456747535
¸ßË¹°×ÔëÉù´¦Àí (515).mp3	0.139449737	0.13517028	0.143344789	0.143790602	0.145314784	0.155533894	0.156621033	0.155660705	0.153733611	0.1534782	0.152744767	0.1543477	0.154612813	0.165917462	0.1609853	0.153221245	0.15254774	0.15077402	0.146003896	0.1452173	0.144538611	0.141728665	0.142411031	0.148278191	0.153554029	0.1552174	0.159261827	0.150163749	0.145214757	0.156551785	0.155668254	0.168428803	0.168141246	0.165178685	0.162614307	0.171255464	0.192474305	0.196646797	0.186139266	0.187992523	0.186527616	0.182005502	0.180937903	0.176412698	0.172094944	0.170200539	0.16777467	0.165948285	0.17291807
¸ßË¹°×ÔëÉù´¦Àí (516).mp3	0.204681171	0.22192246	0.224973813	0.228168157	0.227151064	0.215065977	0.213767476	0.213749694	0.224882066	0.228802556	0.226796444	0.228099661	0.23085843	0.227746875	0.216400249	0.216119185	0.233130023	0.237520318	0.241143279	0.240082367	0.2398415	0.242397663	0.2424502	0.244558851	0.246321493	0.247195708	0.246886756	0.244672479	0.2441879	0.241077717	0.2224487	0.222836853	0.238634161	0.247176874	0.2481001	0.247432589	0.2294043	0.231906517	0.232491092	0.251971839	0.252017747	0.253201225	0.254937353	0.2572283	0.257600524	0.258027118	0.258828534	0.258168593	0.2580982
¸ßË¹°×ÔëÉù´¦Àí (517).mp3	-0.119015629	-0.107904022	-0.099365705	-0.101812505	-0.096243765	-0.100462061	-0.099180565	-0.104022636	-0.107839451	-0.105913477	-0.112910735	-0.112500824	-0.105709268	-0.099958113	-0.10089699	-0.095993561	-0.09416166	-0.100450981	-0.107197704	-0.096151909	-0.095933017	-0.09634143	-0.121325263	-0.127859405	-0.121684772	-0.117672497	-0.140048284	-0.152785956	-0.156610163	-0.162361272	-0.193866797	-0.176977093	-0.176224534	-0.168709724	-0.158823979	-0.149276698	-0.150912542	-0.15400001	-0.149075705	-0.144474838	-0.127837214	-0.115720735	-0.11220805	-0.080439518	-0.056428751	-0.042531041	-0.025629116	-0.026485835	-0.022788953
¸ßË¹°×ÔëÉù´¦Àí (518).mp3	-0.04054825	-0.042246423	-0.03963196	-0.038080056	-0.038237067	-0.03529069	-0.039130722	-0.044366688	-0.046455529	-0.046399794	-0.0455892	-0.0455892	-0.042077805	-0.035771154	-0.030258773	-0.026794648	-0.028374351	-0.027767048	-0.030200998	-0.0315925	-0.03380587	-0.037257478	-0.036476831	-0.036300545	-0.034543413	-0.0334187	-0.0329829	-0.034198276	-0.032416731	-0.036051739	-0.040768253	-0.04434798	-0.047881101	-0.0551934	-0.062330508	-0.066734347	-0.06853377	-0.069274766	-0.081737392	-0.086064803	-0.077763462	-0.063100183	-0.045906036	-0.034334225	-0.030230299	-0.022433532	-0.017212793	-0.01074219	-0.001658658
¸ßË¹°×ÔëÉù´¦Àí (519).mp3	-0.245639009	-0.243244703	-0.243497487	-0.248272916	-0.254708352	-0.257772538	-0.259118194	-0.258734319	-0.252737248	-0.261057992	-0.260204381	-0.264415796	-0.278698136	-0.281641503	-0.276502765	-0.271917867	-0.271614253	-0.268832741	-0.271740229	-0.267978419	-0.275088712	-0.284030699	-0.288512886	-0.293868808	-0.297588345	-0.303419288	-0.300140364	-0.301501643	-0.296843087	-0.296229555	-0.295827306	-0.293689706	-0.28833394	-0.286206953	-0.285226494	-0.289423961	-0.287579055	-0.293285804	-0.295110022	-0.291429004	-0.294567528	-0.2950971	-0.300326789	-0.314193975	-0.325079629	-0.336505127	-0.345240713	-0.340950656	-0.337888369
¸ßË¹°×ÔëÉù´¦Àí (520).mp3	-0.115224308	-0.119006898	-0.121051936	-0.120759142	-0.112515067	-0.142030335	-0.146793796	-0.135855829	-0.142588156	-0.132240415	-0.132027594	-0.154856127	-0.148833242	-0.14839902	-0.154424164	-0.174877415	-0.193931845	-0.214448598	-0.215326264	-0.222076786	-0.230058093	-0.234179501	-0.236255729	-0.237220682	-0.2377465	-0.236909512	-0.23589893	-0.236770025	-0.23816598	-0.2377465	-0.238605885	-0.239916656	-0.240842174	-0.243318214	-0.246180285	-0.247313232	-0.247749224	-0.250940455	-0.2512248	-0.252415862	-0.251677659	-0.252958073	-0.254408092	-0.248312257	-0.244109902	-0.242256585	-0.240501939	-0.235719761	-0.230785379
¸ßË¹°×ÔëÉù´¦Àí (521).mp3	0.382534733	0.3839131	0.3843479	0.38455549	0.3847826	0.3847826	0.3847826	0.384918211	0.3865218	0.388020609	0.386548526	0.392080106	0.3913043	0.392501306	0.393036917	0.381723333	0.379381787	0.379930577	0.373185886	0.368423086	0.365941237	0.369402642	0.371071887	0.372959037	0.372962084	0.3747076	0.37568802	0.377299325	0.376975938	0.3769565	0.3769565	0.37834238	0.3804347	0.381405294	0.389247991	0.393493673	0.3939131	0.3952174	0.396266216	0.398558437	0.3991305	0.4008696	0.404691	0.406512438	0.407915147	0.410061541	0.411236147	0.4126087	0.412260485
¸ßË¹°×ÔëÉù´¦Àí (522).mp3	0.412257293	0.412875228	0.414019533	0.414954334	0.424552894	0.427490864	0.428287237	0.431836993	0.433311945	0.43378917	0.434509401	0.434794802	0.4350001	0.4350001	0.434187321	0.433996084	0.4350001	0.436259292	0.434052652	0.431727508	0.4328261	0.4336957	0.43408778	0.433746484	0.43422387	0.4345652	0.434529316	0.443444185	0.446713136	0.449812637	0.451880552	0.451669603	0.447066987	0.44068309	0.43540627	0.436249165	0.445542131	0.456704856	0.462954643	0.488702288	0.500967117	0.508454967	0.513733931	0.520393489	0.518931953	0.522170843	0.52073732	0.512030447	0.50286767
¸ßË¹°×ÔëÉù´¦Àí (523).mp3	0.004883993	0.009753853	0.013337537	0.039573326	0.04120738	0.031513384	0.026233756	0.032184175	0.036407536	0.036968209	0.0370394	0.036601722	0.029055027	0.016476398	0.018578703	0.021113071	0.022254301	0.0215218	0.022909076	0.028005221	0.03208682	0.035853205	0.039840566	0.041087	0.042120107	0.0428262	0.043579055	0.048358939	0.05293093	0.056247196	0.0597827	0.0593479	0.063788951	0.072147855	0.072993461	0.074279361	0.075034247	0.082159984	0.08620864	0.088479286	0.088023626	0.086272952	0.083719929	0.081979528	0.078719223	0.075878553	0.0758696	0.075907282	0.075842183
¸ßË¹°×ÔëÉù´¦Àí (524).mp3	0.425086525	0.419422325	0.41699591	0.416266372	0.4049635	0.404150484	0.409975122	0.410398915	0.412485129	0.415187302	0.412134567	0.400738074	0.40580055	0.410917164	0.414943147	0.415903922	0.419605125	0.409064579	0.404445872	0.406649381	0.413113889	0.41732176	0.418211938	0.407280608	0.402139775	0.407203232	0.408909275	0.412257291	0.402987142	0.3748954	0.361752199	0.355406564	0.353723022	0.359929535	0.369627381	0.375322104	0.384715582	0.39466773	0.404801466	0.410029803	0.41614443	0.424230622	0.415663946	0.415836639	0.425511626	0.439635645	0.440973089	0.447395553	0.450159257
¸ßË¹°×ÔëÉù´¦Àí (525).mp3	0.445491363	0.447647554	0.462641697	0.454232746	0.456931295	0.45881206	0.464960788	0.469676093	0.471755666	0.478947902	0.499376945	0.501574642	0.503686847	0.500045859	0.501026369	0.503651976	0.502774189	0.50418071	0.503278456	0.502492844	0.506728006	0.508438994	0.517288649	0.515583557	0.519384198	0.521290422	0.517105741	0.518091292	0.517499364	0.51764992	0.518036656	0.514731033	0.526912169	0.525801989	0.531371383	0.530744221	0.528708276	0.527156632	0.525996501	0.525204189	0.526298465	0.529319866	0.533917964	0.530679705	0.533784672	0.536349815	0.535287486	0.53358617	0.537789326
¸ßË¹°×ÔëÉù´¦Àí (526).mp3	-0.028511525	-0.033873186	-0.041265172	-0.046278865	-0.0476086	-0.047732495	-0.0484782	-0.0484782	-0.042048326	-0.042142599	-0.042483672	-0.043260745	-0.0445652	-0.0445652	-0.0445652	-0.050122542	-0.0502173	-0.0502173	-0.0502173	-0.0502173	-0.0502173	-0.0502173	-0.053861114	-0.066305362	-0.0710869	-0.0710869	-0.0710869	-0.0710869	-0.070045355	-0.06817842	-0.0680434	-0.06513664	-0.044856374	-0.040626462	-0.040186853	-0.039038677	-0.037983747	-0.038759256	-0.040111842	-0.044718406	-0.051414279	-0.049187293	-0.050284498	-0.053594898	-0.058870379	-0.059103794	-0.052036241	-0.021511263	-0.023778365
¸ßË¹°×ÔëÉù´¦Àí (527).mp3	-0.059693059	-0.056089485	-0.054421314	-0.05231797	-0.050336148	-0.045237071	-0.037494429	-0.010581962	-0.005540111	-0.001957196	0.001517539	0.001475367	0.002761916	0.003445921	0.005278638	0.0063044	0.006824707	0.003290704	0.005764598	-0.000597235	-0.005111932	-0.005276312	-0.002008209	-0.007200556	-0.0032763	-0.007960857	-0.008905159	-0.005603659	-0.011634575	-0.008321085	-0.013421104	-0.009826835	-0.008798676	-0.012816789	-0.006324458	-0.001739183	-1.20E-05	-0.014377922	-0.021317336	-0.023399286	-0.027740084	-0.019955037	-0.015239877	-0.013202729	-0.017164943	-0.020054207	-0.010289767	-0.017255609	-0.002642366
¸ßË¹°×ÔëÉù´¦Àí (528).mp3	-0.019192506	-0.014701795	-0.015910314	-0.022504523	-0.025154339	-0.037600488	-0.073487068	-0.0726087	-0.072581865	-0.071016876	-0.07102312	-0.071549675	-0.074882467	-0.099747108	-0.103443652	-0.114050863	-0.115262332	-0.114544803	-0.120412001	-0.121209146	-0.12089352	-0.117115501	-0.118641753	-0.120934105	-0.121827991	-0.118717508	-0.116554293	-0.113256551	-0.111721814	-0.114985277	-0.107382505	-0.127597292	-0.125101142	-0.111875379	-0.103100826	-0.104510812	-0.110519949	-0.104688199	-0.11248618	-0.102518368	-0.108832626	-0.101060037	-0.107854856	-0.107428221	-0.108182993	-0.110638151	-0.109185067	-0.111019952	-0.106754724
¸ßË¹°×ÔëÉù´¦Àí (529).mp3	-0.110211593	-0.108425397	-0.103053376	-0.111973093	-0.103613326	-0.092761637	-0.098623248	-0.094402804	-0.09765564	-0.103588583	-0.075922362	0.007761676	0.026497724	0.025029322	0.015165395	0.0119095	0.0119095	0.014506538	0.014858869	-0.011481014	-0.039921257	-0.06574581	-0.07744317	-0.08436975	-0.089965871	-0.088425497	-0.082828772	-0.080441921	-0.073793765	-0.077980382	-0.087486037	-0.086176635	-0.087228506	-0.08341495	-0.084078023	-0.071115997	-0.064789163	-0.083276374	-0.08746351	-0.087350403	-0.08826298	-0.087898816	-0.089618877	-0.077506531	-0.073282939	-0.080301905	-0.088415349	-0.083566848	-0.072743303
¸ßË¹°×ÔëÉù´¦Àí (530).mp3	-0.334578008	-0.339740199	-0.3413294	-0.342346081	-0.347089152	-0.350366318	-0.3508946	-0.350243912	-0.347064353	-0.344255267	-0.332223711	-0.322169362	-0.304174385	-0.302863386	-0.312438246	-0.314291554	-0.306448507	-0.298448618	-0.292646775	-0.295335333	-0.299176541	-0.297386457	-0.283007544	-0.238992713	-0.244710619	-0.234687664	-0.239031175	-0.228815562	-0.21603149	-0.213016801	-0.21116935	-0.20675294	-0.2065401	-0.207374158	-0.207806923	-0.209904952	-0.211242912	-0.215701348	-0.220219307	-0.225938994	-0.2261052	-0.225546644	-0.22397051	-0.2239313	-0.22589607	-0.225586234	-0.222036788	-0.219849102	-0.220502107
¸ßË¹°×ÔëÉù´¦Àí (531).mp3	0.569676957	0.572308009	0.574069639	0.574207166	0.577354898	0.570095864	0.569445931	0.569006558	0.569358506	0.567708065	0.569200822	0.5668322	0.566791389	0.572802666	0.565027849	0.530772038	0.510451642	0.528185366	0.535596939	0.524536375	0.524830667	0.524136799	0.526929347	0.521575026	0.51832615	0.522534755	0.520380088	0.526121948	0.527521494	0.532354445	0.530188031	0.534191014	0.543276047	0.558656273	0.556851378	0.554684816	0.557871888	0.557598775	0.559623342	0.568961788	0.566000971	0.56086405	0.544579875	0.524113791	0.542449667	0.592318802	0.596201211	0.59928019	0.601078586
¸ßË¹°×ÔëÉù´¦Àí (532).mp3	-0.033948376	-0.028641033	-0.02291064	-0.01654648	-0.004597197	-0.003905825	-0.005576481	-0.008573486	-0.010661767	-0.012273153	-0.016045235	-0.011092217	-0.005985069	0.008854495	0.007808215	0.005506164	0.026784202	0.027201963	0.020926342	0.017401471	0.011927248	0.007326308	0.007363624	0.00581392	0.007846855	0.003718275	0.000215284	-0.005853276	-0.01941634	-0.029668352	-0.044868854	-0.056672396	-0.071600153	-0.078863119	-0.088107166	-0.102762974	-0.114025687	-0.119800415	-0.124888513	-0.138719192	-0.146148017	-0.12471104	-0.08634805	-0.044160479	-0.021947205	-0.019359671	-0.020891888	-0.017767578	-0.005563828
¸ßË¹°×ÔëÉù´¦Àí (533).mp3	-0.187013618	-0.18461354	-0.201784191	-0.206499398	-0.216386341	-0.216097249	-0.217203924	-0.220285203	-0.223477155	-0.216839679	-0.197001093	-0.191084616	-0.193768575	-0.1958695	-0.1958695	-0.195527404	-0.202790864	-0.199094765	-0.1949999	-0.1949999	-0.194490603	-0.1941303	-0.1941303	-0.193592241	-0.196786187	-0.199137048	-0.200216368	-0.203567352	-0.207978807	-0.209442667	-0.2106521	-0.2106521	-0.2106521	-0.209565461	-0.208541246	-0.208952466	-0.210987879	-0.208585199	-0.2041304	-0.2063043	-0.207110907	-0.2076086	-0.209866296	-0.212883419	-0.214746066	-0.218380145	-0.219828081	-0.221276682	-0.224209467
¸ßË¹°×ÔëÉù´¦Àí (534).mp3	-0.599272355	-0.6074986	-0.6074986	-0.599174103	-0.588899889	-0.57761606	-0.576708459	-0.574026531	-0.569638736	-0.569498302	-0.5670486	-0.562872808	-0.5513879	-0.552228408	-0.551737217	-0.5500835	-0.553684326	-0.551945932	-0.552261625	-0.553799876	-0.556238288	-0.56299279	-0.561471438	-0.55981426	-0.5583486	-0.559401363	-0.560004369	-0.566263703	-0.569743188	-0.577379797	-0.588134078	-0.596323091	-0.596374671	-0.59642379	-0.597421094	-0.5979071	-0.599721328	-0.601330467	-0.6035622	-0.601432574	-0.593725828	-0.5900771	-0.5974721	-0.597101594	-0.595724416	-0.593860281	-0.589930683	-0.590268584	-0.580055971
¸ßË¹°×ÔëÉù´¦Àí (535).mp3	0.176015058	0.17624509	0.1763042	0.174326289	0.146826419	0.123331127	0.089609132	0.074003117	0.068968712	0.055405217	0.039054368	0.058578788	0.077470473	0.08916541	0.098798413	0.105202702	0.109570929	0.10549846	0.105587976	0.106375508	0.094860241	0.084641929	0.079526117	0.0784782	0.08133248	0.074141603	0.09878929	0.117735289	0.116545429	0.114789997	0.112930733	0.108653971	0.106477866	0.102201151	0.097002815	0.093845728	0.091506648	0.0885878	0.087616141	0.061672772	0.086338214	0.089318305	0.091197124	0.086130785	0.084503241	0.087589995	0.089201309	0.092056636	0.09605552
¸ßË¹°×ÔëÉù´¦Àí (536).mp3	0.551448879	0.545227252	0.544617867	0.55600658	0.55388326	0.551716856	0.551616432	0.549294348	0.554119783	0.539640505	0.531252825	0.542359869	0.533181637	0.547122479	0.558274951	0.557025819	0.55693034	0.563659694	0.565870231	0.558110438	0.560646442	0.563883218	0.559289076	0.559097022	0.556202116	0.558069654	0.5497329	0.550404639	0.557579667	0.553972924	0.543382559	0.540429056	0.552047007	0.560777075	0.559939527	0.565810603	0.563894902	0.573017752	0.578334095	0.580645716	0.575030162	0.58019	0.58065488	0.583256713	0.586048143	0.586820829	0.584366562	0.590363725	0.595440468
¸ßË¹°×ÔëÉù´¦Àí (537).mp3	0.422368505	0.422043615	0.420976301	0.416674161	0.410356444	0.405354557	0.390932748	0.322638803	0.270831954	0.259965362	0.243980522	0.227224649	0.222727098	0.211908164	0.198567237	0.188811058	0.186427854	0.230775681	0.284943577	0.28533539	0.26921656	0.259991701	0.244320944	0.229883524	0.233188846	0.233781934	0.232009485	0.227616868	0.226848294	0.234029783	0.237372549	0.239126544	0.23908	0.240679945	0.2246097	0.199630718	0.191106553	0.18988949	0.190524958	0.200575661	0.218451645	0.226114436	0.232481147	0.233690959	0.247600708	0.26177949	0.273929777	0.284495291	0.299580225
¸ßË¹°×ÔëÉù´¦Àí (538).mp3	0.373702663	0.368422788	0.362835914	0.363980871	0.369798142	0.3710911	0.368231997	0.371147621	0.379088512	0.377264704	0.369078032	0.367178281	0.371766371	0.374806819	0.379468126	0.38425722	0.384580337	0.3863073	0.3854373	0.384044251	0.381927699	0.382543918	0.389590846	0.389276137	0.3841308	0.386811583	0.3893508	0.389205646	0.394188753	0.388035388	0.391339051	0.381700768	0.372701447	0.381485342	0.388683375	0.382537584	0.379458196	0.384346681	0.387928492	0.391685588	0.400934531	0.40648334	0.413879243	0.421270607	0.43978739	0.451829371	0.454148	0.455901239	0.457998675
¸ßË¹°×ÔëÉù´¦Àí (539).mp3	0.33837031	0.325022561	0.313831102	0.297225166	0.277468417	0.263472294	0.287400365	0.283525997	0.27298887	0.284732705	0.278518991	0.274662573	0.273911535	0.272373202	0.271374434	0.271306534	0.269969364	0.269351248	0.266808685	0.229438634	0.224464268	0.241530026	0.247242011	0.246409454	0.251235923	0.250319069	0.241609147	0.241834936	0.240394561	0.242225165	0.249424993	0.243728565	0.244767716	0.240066118	0.23733276	0.236715793	0.2373913	0.23826213	0.237756883	0.241167871	0.289420387	0.317147397	0.332883639	0.328216788	0.341585555	0.351793257	0.348798633	0.348154839	0.348183593
¸ßË¹°×ÔëÉù´¦Àí (540).mp3	0.066893127	0.075925017	0.08815975	0.0788832	0.0758397	0.086218624	0.079404203	0.078613422	0.083901878	0.081972814	0.070027966	0.06854233	0.074516852	0.077402017	0.08503105	0.082551878	0.084602974	0.100062243	0.097804432	0.100853829	0.102284931	0.058946427	0.043641543	0.084584674	0.082671936	0.077715763	0.082274083	0.079942372	0.070715658	0.067344531	0.070018858	0.053260607	0.053344114	0.042813403	0.049691387	0.04657733	0.062228501	0.083826655	0.089427381	0.088719065	0.079316827	0.087763666	0.086895003	0.087040742	0.093193409	0.105555725	0.095148482	0.099380097	0.105933656
¸ßË¹°×ÔëÉù´¦Àí (541).mp3	-0.060537739	-0.078567069	-0.105017037	-0.109636732	-0.111109244	-0.111135718	-0.113195314	-0.112892498	-0.11370045	-0.124687638	-0.126421666	-0.124542202	-0.13045279	-0.13314384	-0.13392136	-0.138040899	-0.141993904	-0.142851497	-0.148707103	-0.146881151	-0.146147027	-0.154826318	-0.15965888	-0.160209229	-0.16347318	-0.167636166	-0.171814778	-0.174536664	-0.177512036	-0.178779838	-0.180654109	-0.177293203	-0.165735653	-0.164958176	-0.15893611	-0.156164511	-0.154108207	-0.1523396	-0.152876938	-0.154508344	-0.1545149	-0.150386782	-0.144773209	-0.141023681	-0.1405959	-0.1405959	-0.1405959	-0.1405959	-0.141676108
¸ßË¹°×ÔëÉù´¦Àí (542).mp3	-0.122639051	-0.117409192	-0.111420166	-0.116061323	-0.11598804	-0.119421305	-0.11944907	-0.11844472	-0.112748581	-0.111316972	-0.11082535	-0.110999339	-0.113318031	-0.119285646	-0.120211299	-0.11824214	-0.120654393	-0.117958219	-0.118495196	-0.120517333	-0.118802538	-0.123360774	-0.121262096	-0.114104427	-0.10687303	-0.112972122	-0.105835347	-0.110736218	-0.1114202	-0.1114202	-0.111855	-0.111855	-0.11267575	-0.11408228	-0.114551276	-0.114281084	-0.112264285	-0.112923603	-0.118262864	-0.119198441	-0.1162028	-0.117027792	-0.119345854	-0.118021283	-0.117051578	-0.120310069	-0.116407313	-0.115357397	-0.114178747
¸ßË¹°×ÔëÉù´¦Àí (543).mp3	0.154187459	0.154200505	0.1553232	0.155482826	0.1570623	0.158090658	0.159927562	0.1631492	0.1627145	0.163591205	0.164503282	0.138680548	0.1405407	0.138031553	0.123830692	0.123631673	0.125275101	0.12517553	0.1227144	0.085439815	0.08876112	0.091007238	0.091682161	0.0918449	0.090955915	0.0914102	0.091781937	0.093256707	0.094724943	0.0927145	0.093838549	0.098597073	0.097769742	0.0988014	0.099263691	0.0996709	0.0996709	0.097497	0.0983666	0.063584	0.063614727	0.06451409	0.0653231	0.065244836	0.062428289	0.059421851	0.050515297	0.041555658	0.038065797
¸ßË¹°×ÔëÉù´¦Àí (544).mp3	0.57399865	0.5743034	0.5743034	0.5743034	0.5743034	0.5743034	0.572428607	0.573645439	0.5760425	0.5760425	0.5760425	0.5760425	0.5760425	0.5760425	0.5766631	0.5773468	0.5773468	0.5773468	0.5773468	0.578828931	0.5795208	0.5795208	0.58012463	0.5838686	0.5812599	0.5812599	0.5812599	0.585137029	0.594208267	0.6003904	0.6003904	0.6003904	0.604504799	0.605173	0.605173	0.605173	0.605173	0.605173	0.607039307	0.615962816	0.619086	0.619086	0.619086	0.619086	0.619725121	0.6243034	0.6243034	0.6243034	0.6243034
¸ßË¹°×ÔëÉù´¦Àí (545).mp3	0.068728029	0.092988958	0.0965218	0.097189529	0.100791769	0.108386628	0.114969798	0.118056308	0.122143971	0.121108139	0.11692557	0.113820251	0.114341448	0.115869738	0.114169513	0.110435	0.112096056	0.109187811	0.104731846	0.104556524	0.106973309	0.106359931	0.101417352	0.102137523	0.108546112	0.105241414	0.1056523	0.1039132	0.103001453	0.100371735	0.093443963	0.126649608	0.128788916	0.131325537	0.13309785	0.132172682	0.138358017	0.139605157	0.140201971	0.141692347	0.140383245	0.146032725	0.149458132	0.155624928	0.150691945	0.140350434	0.140233018	0.14200093	0.146304413
¸ßË¹°×ÔëÉù´¦Àí (546).mp3	-0.1834782	-0.1830435	-0.1830435	-0.1830435	-0.182021198	-0.1821739	-0.18257716	-0.1830435	-0.18332054	-0.1869565	-0.186749902	-0.180385407	-0.181876291	-0.194936986	-0.198462278	-0.198714565	-0.1991304	-0.199483718	-0.200627885	-0.1934782	-0.1934782	-0.1934782	-0.1934782	-0.198691426	-0.1995652	-0.1995652	-0.1995652	-0.1947826	-0.1947826	-0.19449911	-0.18957112	-0.1891305	-0.1891305	-0.202730427	-0.210190488	-0.209155951	-0.189521314	-0.174189045	-0.163758919	-0.161326932	-0.156196744	-0.138997421	-0.131340664	-0.124334746	-0.1217392	-0.125300662	-0.12848813	-0.126284415	-0.126055147
¸ßË¹°×ÔëÉù´¦Àí (547).mp3	0.098190545	0.102407402	0.108659539	0.112590345	0.11080554	0.109780907	0.104925486	0.103090512	0.106672404	0.115599959	0.117055712	0.11767637	0.118985097	0.1198281	0.123616661	0.120395976	0.122639388	0.128028493	0.14010981	0.136485318	0.137128488	0.135096906	0.131981502	0.134915384	0.137033506	0.129347718	0.120259506	0.118247023	0.120261161	0.120099986	0.121846314	0.124809166	0.127181571	0.128504437	0.139668251	0.138079745	0.12431337	0.116628188	0.11295878	0.109495559	0.102673039	0.093135309	0.08641817	0.080594509	0.074757561	0.073920831	0.069569239	0.06490779	0.060730614
¸ßË¹°×ÔëÉù´¦Àí (548).mp3	-0.389619398	-0.3858696	-0.385901665	-0.3871739	-0.3871739	-0.387666247	-0.387855866	-0.389146669	-0.406162051	-0.437744495	-0.412121417	-0.439279423	-0.473978959	-0.52045417	-0.544055697	-0.484849777	-0.440519671	-0.435005205	-0.442105502	-0.443065313	-0.450204374	-0.452330969	-0.454371317	-0.456279377	-0.4571739	-0.457966478	-0.458913	-0.459191993	-0.460612298	-0.458290676	-0.4630238	-0.465232651	-0.450679766	-0.446340867	-0.442173339	-0.438982803	-0.438572658	-0.433670944	-0.427285422	-0.423561306	-0.498043662	-0.552203439	-0.545044313	-0.541856834	-0.541338294	-0.536066443	-0.535178698	-0.536383236	-0.54061403
¸ßË¹°×ÔëÉù´¦Àí (549).mp3	-0.311539305	-0.31420941	-0.318138552	-0.319047166	-0.320049	-0.320049	-0.32025249	-0.317159947	-0.318127845	-0.318557273	-0.32085582	-0.322066882	-0.324830979	-0.326477473	-0.3265708	-0.328152242	-0.34534317	-0.355271957	-0.365424996	-0.3430925	-0.3430925	-0.342726398	-0.3417881	-0.341281553	-0.345114928	-0.385747057	-0.40614003	-0.420670126	-0.427004932	-0.432321592	-0.4374404	-0.441838053	-0.446793344	-0.4491796	-0.446597374	-0.438538525	-0.429603666	-0.422000308	-0.416156845	-0.4117883	-0.4117883	-0.4117883	-0.4117883	-0.4117883	-0.4135274	-0.4139622	-0.3991796	-0.3991796	-0.3991796
¸ßË¹°×ÔëÉù´¦Àí (550).mp3	0.23299543	0.233842343	0.2347124	0.23362221	0.23256302	0.230246511	0.228819981	0.231702874	0.236042173	0.239444804	0.242764041	0.244235249	0.24575793	0.2460168	0.243736574	0.243588742	0.2438429	0.2438429	0.243057121	0.239827347	0.243457531	0.244444461	0.2381908	0.237756	0.237756	0.237102908	0.237687124	0.237968785	0.239353326	0.235700857	0.232669504	0.2307996	0.228163077	0.231587248	0.235576815	0.23645533	0.233909299	0.238429634	0.239378207	0.23829419	0.2368864	0.2360169	0.235955422	0.236547512	0.236759655	0.2360169	0.2355821	0.234091008	0.2321038
¸ßË¹°×ÔëÉù´¦Àí (551).mp3	0.113045684	0.113833789	0.127526834	0.144470298	0.155192192	0.158014323	0.149535804	0.146367915	0.148003249	0.140307269	0.136845903	0.144168895	0.16051296	0.162133658	0.162174	0.158151006	0.167856851	0.174587293	0.182481168	0.177353627	0.174358575	0.162017567	0.151043278	0.146532479	0.141968991	0.132636324	0.127671184	0.126367343	0.12854008	0.127373292	0.128576134	0.135765765	0.1390318	0.146063595	0.141650427	0.135175779	0.143042875	0.142875787	0.134850961	0.132176205	0.133352876	0.124732764	0.116734133	0.126083167	0.135230463	0.128658256	0.136191966	0.144304298	0.136051375
¸ßË¹°×ÔëÉù´¦Àí (552).mp3	-0.3075811	-0.309978479	-0.311694302	-0.313198599	-0.316654211	-0.318436106	-0.321470815	-0.327538747	-0.331747853	-0.337893081	-0.345847045	-0.349758711	-0.3519306	-0.35425937	-0.354553703	-0.352643947	-0.3523656	-0.352657626	-0.361657898	-0.365269107	-0.363490782	-0.368754564	-0.3697427	-0.369610367	-0.3693077	-0.370549333	-0.370488111	-0.369464954	-0.368433	-0.368531546	-0.370528671	-0.371260778	-0.3732123	-0.373051805	-0.3714747	-0.370640717	-0.368999826	-0.375028583	-0.377950515	-0.379407202	-0.380001159	-0.380173	-0.380529847	-0.382268043	-0.383034895	-0.383579841	-0.3832134	-0.3836482	-0.38754945
¸ßË¹°×ÔëÉù´¦Àí (553).mp3	-0.197115753	-0.201665547	-0.198908704	-0.193669107	-0.185158169	-0.187719053	-0.186907035	-0.194585045	-0.23771341	-0.289546039	-0.23315114	-0.237463502	-0.22843862	-0.229716337	-0.230714567	-0.223499586	-0.305991949	-0.254980485	-0.215703111	-0.2181929	-0.2181929	-0.218826427	-0.219579633	-0.221384655	-0.2208047	-0.21627732	-0.214167947	-0.2138453	-0.2116714	-0.205177571	-0.197916458	-0.192001981	-0.187797105	-0.185331633	-0.1847033	-0.179245366	-0.177126036	-0.1768728	-0.174857596	-0.1720878	-0.1720878	-0.1720878	-0.170590803	-0.1716523	-0.171363313	-0.168020076	-0.168594672	-0.168153057	-0.1673025
¸ßË¹°×ÔëÉù´¦Àí (554).mp3	0.0348825	0.0348825	0.0348825	0.035532036	0.0361869	0.030343328	0.018647642	0.0187955	0.0187955	0.0183608	0.0183608	0.018617221	0.024588773	0.031119353	0.042697501	0.058843078	0.064564685	0.050992641	0.049173221	0.04497257	0.0446652	0.045332779	0.045076076	0.045086875	0.070982054	0.078532809	0.077140426	0.078970329	0.080964957	0.082512061	0.0844478	0.0844478	0.0844478	0.084727282	0.0853173	0.0853173	0.083563137	0.075588881	0.074299978	0.073997721	0.0735783	0.073050828	0.018737483	0.038239524	0.0387957	0.038979586	0.0461871	0.045930519	0.0457523
¸ßË¹°×ÔëÉù´¦Àí (555).mp3	0.014204977	0.003333084	-0.001751415	0.001893173	0.017861524	0.021497017	0.021617501	0.019157327	0.018050113	0.016033815	0.02116952	0.028597084	0.031461214	0.031412754	0.031833969	0.038313407	0.037733141	0.037557375	0.03283323	0.043264642	0.045883363	0.045247565	0.042884708	0.036357726	0.029325482	0.015777809	0.018545012	0.027041279	0.024355782	0.026620962	0.02976127	0.028781509	0.036843127	0.034504441	0.033918232	0.031462272	0.026959068	0.026204552	0.012919982	-0.001286681	-0.003389921	-0.01402975	-0.029179004	-0.021155567	-0.014325093	-0.018648598	-0.020642244	-0.025999459	-0.037935598
¸ßË¹°×ÔëÉù´¦Àí (556).mp3	-0.3134182	-0.315989059	-0.316811765	-0.321884802	-0.320754198	-0.312167017	-0.311656036	-0.311639578	-0.305048616	-0.31029443	-0.30952137	-0.297007487	-0.294538268	-0.293776544	-0.286594594	-0.2847826	-0.284407487	-0.2834783	-0.287225365	-0.284888519	-0.281567648	-0.283855452	-0.279702625	-0.305001701	-0.319344619	-0.332409571	-0.341269232	-0.345126668	-0.350909585	-0.360580513	-0.353491984	-0.355239653	-0.367780036	-0.368869225	-0.369486241	-0.376998036	-0.379292749	-0.380177498	-0.376895485	-0.378418613	-0.388287521	-0.362462759	-0.361059491	-0.361468971	-0.362539034	-0.364376971	-0.36124799	-0.360761193	-0.366306302
¸ßË¹°×ÔëÉù´¦Àí (557).mp3	-0.114914079	-0.112166148	-0.097983673	-0.079023453	-0.069989228	-0.064920899	-0.058802134	-0.055663541	-0.042826639	-0.033128196	-0.026528945	-0.023180044	-0.020325601	-0.019545829	-0.018807182	-0.023376268	-0.021617034	-0.015676663	-0.014260056	-0.01137778	-0.007246554	-0.006734471	-0.0028262	-0.001546072	0.0002173	-0.000175658	0.0002173	0.001189857	0.006876283	0.012652396	0.028464941	0.0310869	0.030481163	0.028089902	0.02641459	0.023871653	0.021387324	0.01856476	0.016822375	0.013318652	0.006311199	0.003851045	0.002452634	0.0015217	0.000440408	-0.000886024	-0.009534979	-0.01482078	-0.020065685
¸ßË¹°×ÔëÉù´¦Àí (558).mp3	0.2476897	0.2481245	0.216228614	0.196170403	0.192045023	0.184512178	0.178685145	0.174279053	0.171664987	0.1707332	0.169901023	0.172973501	0.175515415	0.177002754	0.176060624	0.17296413	0.174162546	0.177199135	0.1785593	0.1785593	0.1785593	0.1763853	0.176714513	0.17747143	0.175755534	0.176536792	0.178393661	0.184857927	0.180142804	0.180602934	0.1807332	0.1807332	0.18107444	0.1816027	0.180008706	0.178140125	0.174932851	0.1746463	0.173067116	0.1729071	0.1729071	0.1729071	0.1720375	0.175676115	0.180689027	0.176961211	0.180104567	0.183021592	0.184079866
¸ßË¹°×ÔëÉù´¦Àí (559).mp3	0.358643057	0.353856758	0.335734566	0.325233147	0.313006499	0.309324433	0.305841171	0.301527289	0.299136577	0.327739102	0.34574597	0.347776063	0.358246447	0.367435362	0.37225377	0.379426681	0.382711765	0.366845851	0.3566396	0.315027567	0.318691286	0.310939296	0.30383929	0.302802636	0.297429836	0.298812712	0.321138642	0.351651211	0.372308301	0.382256907	0.392839169	0.395656	0.400649025	0.394507682	0.408680268	0.400335577	0.424073186	0.451273926	0.450522331	0.45018607	0.447840507	0.455052361	0.459637954	0.456649899	0.456343446	0.464681654	0.467107205	0.46545622	0.46303055
¸ßË¹°×ÔëÉù´¦Àí (560).mp3	0.205456458	0.190601812	0.183053015	0.184778755	0.1873913	0.190371935	0.183036024	0.182165351	0.177774079	0.173097126	0.157860121	0.167125684	0.167503937	0.164340096	0.160133823	0.169503888	0.176942177	0.177059096	0.183313112	0.183996612	0.184188871	0.183632574	0.181545933	0.18574868	0.181280906	0.181166084	0.1922947	0.200472777	0.205965081	0.210749159	0.211311763	0.216396908	0.21844624	0.221086329	0.220500624	0.222727555	0.228251015	0.224682779	0.218662896	0.218715851	0.218740707	0.222807793	0.229685121	0.229492898	0.231019832	0.226568573	0.227218833	0.227052368	0.225223159
¸ßË¹°×ÔëÉù´¦Àí (561).mp3	0.1113752	0.112669206	0.11396025	0.1144187	0.116037186	0.117417409	0.1174622	0.118738994	0.1200709	0.1200709	0.122436534	0.120489349	0.11648523	0.115717027	0.118507534	0.1216115	0.113322652	0.112357649	0.119943372	0.12141711	0.12181	0.122162293	0.127521119	0.1319595	0.1326797	0.1326797	0.133358674	0.139429176	0.14134377	0.1431145	0.143179618	0.144079414	0.1470275	0.138240237	0.1335493	0.1335493	0.1375997	0.148869723	0.1526798	0.1535493	0.154284184	0.157878739	0.179924937	0.191866844	0.200385911	0.199591205	0.193482891	0.186209507	0.181824307
¸ßË¹°×ÔëÉù´¦Àí (562).mp3	0.428336288	0.426689971	0.41876085	0.41665408	0.416511196	0.415569949	0.416539443	0.414291971	0.415316947	0.414767878	0.412148109	0.413192898	0.414708198	0.414079361	0.415714244	0.415354602	0.419223259	0.423755483	0.416577584	0.415216391	0.4130926	0.407683379	0.40776228	0.407432148	0.408794056	0.413161236	0.410072698	0.407140361	0.406979865	0.407702212	0.405869648	0.40348172	0.402765441	0.40391313	0.405366193	0.403988287	0.404656928	0.404681699	0.40602472	0.407396765	0.40759296	0.412759	0.414186022	0.414658308	0.416108722	0.4148316	0.413824827	0.4128621	0.412822937
¸ßË¹°×ÔëÉù´¦Àí (563).mp3	0.236986468	0.240437234	0.25361235	0.261021989	0.267042398	0.281102622	0.289637652	0.262015916	0.227106494	0.225756655	0.223179152	0.228048088	0.241224773	0.249991662	0.255938019	0.260142696	0.264040518	0.261816146	0.268410377	0.264793762	0.264185373	0.273251813	0.276190134	0.269596135	0.291752835	0.317478368	0.326848183	0.331422122	0.343652641	0.341247219	0.342606815	0.346263691	0.345125566	0.33992859	0.332362742	0.325494977	0.32063889	0.291017784	0.284630176	0.277633106	0.264610701	0.273223561	0.271342972	0.26584175	0.244425712	0.249214544	0.273547425	0.280724497	0.271629326
¸ßË¹°×ÔëÉù´¦Àí (564).mp3	0.085209852	0.090672052	0.094011629	0.102393739	0.104676055	0.105494615	0.101817203	0.100891093	0.105305815	0.092920613	0.095598667	0.086688325	0.096092238	0.095246704	0.0972663	0.100540373	0.093892123	0.095914721	0.096808997	0.108618349	0.103667233	0.103697541	0.102755635	0.104137611	0.111812913	0.132775667	0.129329556	0.140638505	0.142995909	0.146111894	0.140743335	0.153224486	0.156582939	0.158040942	0.163788477	0.179542697	0.183536795	0.183548355	0.184927121	0.180984508	0.186451021	0.190100493	0.189954996	0.189551527	0.189857538	0.188487817	0.195192508	0.18706612	0.169119085
¸ßË¹°×ÔëÉù´¦Àí (565).mp3	0.34042233	0.346533673	0.351924703	0.355154875	0.390363424	0.375801177	0.374530075	0.382819096	0.384174277	0.387607218	0.391995489	0.39203028	0.391257965	0.386037264	0.380822448	0.383846859	0.391992945	0.394999096	0.39673737	0.397756668	0.399387228	0.4017996	0.400975643	0.396495303	0.39019391	0.383605866	0.360441283	0.354837155	0.353216605	0.350736711	0.350048708	0.346978181	0.364173901	0.379559378	0.401769364	0.406939806	0.410144507	0.414156017	0.414064484	0.416413775	0.417264964	0.424222214	0.426652694	0.421190026	0.415743102	0.414312799	0.417674277	0.421438021	0.42109549
¸ßË¹°×ÔëÉù´¦Àí (566).mp3	-0.150434497	-0.152002195	-0.15385666	-0.151785994	-0.154646986	-0.15683224	-0.145721565	-0.145295916	-0.14055571	-0.135934953	-0.13609754	-0.137649108	-0.134854408	-0.136399387	-0.131333551	-0.13373856	-0.13347736	-0.134392074	-0.128392733	-0.13441218	-0.134290109	-0.133094973	-0.131797834	-0.135507669	-0.129830755	-0.129906816	-0.130553714	-0.129689523	-0.129653937	-0.125498705	-0.129580679	-0.125135938	-0.132807461	-0.124932217	-0.132091271	-0.126728477	-0.129459451	-0.123883201	-0.107105189	-0.102340079	-0.095470671	-0.096549425	-0.098484967	-0.111085868	-0.119728023	-0.137362706	-0.147862702	-0.122429758	-0.138508961
¸ßË¹°×ÔëÉù´¦Àí (567).mp3	0.42852314	0.425660046	0.426200924	0.427140132	0.429302573	0.437441122	0.441763451	0.444458029	0.44887077	0.450555464	0.449795873	0.454126388	0.455656774	0.458733441	0.462194693	0.461510408	0.46126055	0.458635779	0.458778784	0.44844876	0.449482581	0.447146222	0.439925035	0.43117781	0.425568635	0.410580398	0.404533965	0.404894965	0.409002625	0.407983031	0.405524424	0.405839316	0.409721562	0.412791472	0.415453051	0.416486858	0.41208245	0.424694356	0.430750677	0.42517278	0.427170778	0.429649544	0.426220955	0.425694661	0.423084384	0.429594953	0.435316398	0.438489665	0.439924533
¸ßË¹°×ÔëÉù´¦Àí (568).mp3	0.27398586	0.275096348	0.285336702	0.304766918	0.324414137	0.342230441	0.353248363	0.369349468	0.364315483	0.359880799	0.380754158	0.397611263	0.399480152	0.407804811	0.407061798	0.411025407	0.413040315	0.415057552	0.425709849	0.420475827	0.43243586	0.438313921	0.438128014	0.414014521	0.29166029	0.225657839	0.194296692	0.158960684	0.156782255	0.15317559	0.149533891	0.163685218	0.156860143	0.1494278	0.131007429	0.153886411	0.155237509	0.141119254	0.134426054	0.110994683	0.109056682	0.109440513	0.104688042	0.110904749	0.116302497	0.124074188	0.088871581	0.06749685	0.0782571
¸ßË¹°×ÔëÉù´¦Àí (569).mp3	0.00490714	-0.046030324	-0.064156235	-0.0730753	-0.054314519	-0.071633554	-0.087947816	-0.0876047	-0.093607477	-0.099581779	-0.098971182	-0.097806882	-0.099794627	-0.099215608	-0.06589118	-0.084672293	-0.091853444	-0.046819934	-0.122541453	-0.105946596	-0.103407742	-0.105614846	-0.114112889	-0.127401741	-0.133767285	-0.140485015	-0.142838273	-0.144679557	-0.150220854	-0.145354351	-0.143808085	-0.151204842	-0.1610358	-0.13943789	-0.145332273	-0.145934137	-0.149215705	-0.14030078	-0.126804024	-0.125613609	-0.128367594	-0.132687754	-0.147586507	-0.147356906	-0.146841232	-0.153699671	-0.147061536	-0.134748461	-0.133425865
¸ßË¹°×ÔëÉù´¦Àí (570).mp3	0.557461828	0.552957972	0.555625535	0.545441261	0.532653728	0.530015009	0.533474106	0.549471853	0.554070335	0.56379239	0.581282335	0.59123314	0.597173163	0.600176103	0.601630493	0.601575175	0.596753582	0.600547562	0.605503989	0.605698198	0.607939913	0.608145	0.610714256	0.610252984	0.610063971	0.607755064	0.609888493	0.612111239	0.611497875	0.613257052	0.615520036	0.617833109	0.616120605	0.61413875	0.612644479	0.611059963	0.611252617	0.612732156	0.609744909	0.611013106	0.611618471	0.612327117	0.614750384	0.616933816	0.617378765	0.620173762	0.626122056	0.627101593	0.629536151
¸ßË¹°×ÔëÉù´¦Àí (571).mp3	-0.2421739	-0.23853082	-0.2365217	-0.23861234	-0.24	-0.236368769	-0.217757807	-0.216552065	-0.211254299	-0.194008111	-0.162221011	-0.145426046	-0.137270245	-0.132372943	-0.126594459	-0.125291516	-0.123355014	-0.11770442	-0.109526801	-0.104143909	-0.096897302	-0.072888037	0.046320777	0.02202809	0.037353101	0.042852355	0.03980939	0.069235697	0.078028775	0.077384963	0.07453636	0.061100988	0.062796426	0.054871374	0.060745671	0.058700683	0.056268816	0.062707438	0.066093812	0.061054602	0.064001525	0.0630436	0.058852195	0.062312421	0.06325669	0.069974762	0.062412036	0.06432038	0.067208389
¸ßË¹°×ÔëÉù´¦Àí (572).mp3	-0.149231788	-0.15501701	-0.162271517	-0.180568531	-0.199346144	-0.204730785	-0.208767547	-0.205846186	-0.203799709	-0.202160144	-0.200339127	-0.19606623	-0.179317329	-0.171221431	-0.164733973	-0.160351539	-0.160606663	-0.159563224	-0.163172756	-0.165285747	-0.165649458	-0.16287891	-0.164258373	-0.164207817	-0.165433119	-0.162257907	-0.157528947	-0.152366189	-0.147177867	-0.145093648	-0.14484119	-0.142689455	-0.142536457	-0.141932732	-0.138989514	-0.132417961	-0.130808912	-0.128775342	-0.129407812	-0.130123481	-0.13515923	-0.14756929	-0.159880291	-0.16685465	-0.152829589	-0.130021942	-0.137731187	-0.151895751	-0.163406936
¸ßË¹°×ÔëÉù´¦Àí (573).mp3	0.250389562	0.251696217	0.255176562	0.255184	0.254963049	0.2586623	0.2586623	0.2586623	0.258920062	0.279171703	0.306598044	0.331373444	0.340873181	0.343832154	0.346821846	0.363260151	0.357785714	0.360607051	0.36479152	0.36270818	0.362760916	0.3793157	0.373538327	0.372014515	0.3730103	0.375469479	0.377279978	0.37714979	0.3690972	0.369605301	0.36916813	0.372198771	0.373184594	0.375580589	0.374517344	0.3738798	0.373154795	0.374826607	0.377630226	0.381272653	0.382392184	0.382819601	0.385045638	0.388878682	0.3890972	0.388212886	0.389852269	0.3904027	0.389117197
¸ßË¹°×ÔëÉù´¦Àí (574).mp3	0.008559576	0.014545462	0.020885892	0.023921136	0.026742829	0.028058477	0.029705307	0.034348637	0.036161103	0.036800288	0.0381886	0.040563268	0.048029146	0.048204773	0.0481886	0.049431442	0.0499278	0.0499278	0.048795515	0.048268811	0.047756825	0.048336379	0.04997718	0.051785096	0.049953379	0.047539727	0.049162749	0.054285003	0.052868707	0.050940816	0.051368487	0.054072084	0.056479822	0.057271502	0.0577538	0.059003856	0.061438763	0.061986632	0.062436743	0.06342691	0.065451059	0.066210215	0.067608181	0.0686233	0.0686233	0.069659533	0.0699471	0.068198531	0.066744321
¸ßË¹°×ÔëÉù´¦Àí (575).mp3	-0.239173188	-0.239841772	-0.2404462	-0.2395766	-0.241090337	-0.244151611	-0.249084209	-0.25181354	-0.256005239	-0.258544028	-0.261078368	-0.262968492	-0.2643559	-0.264564685	-0.266006922	-0.269496911	-0.285091392	-0.287023318	-0.291648047	-0.289397965	-0.289149002	-0.295399313	-0.301302083	-0.300988627	-0.297453518	-0.296214959	-0.296420372	-0.297568439	-0.298851075	-0.299532088	-0.296246275	-0.292761894	-0.291047522	-0.29176994	-0.2917492	-0.2930536	-0.295108396	-0.294356644	-0.295979883	-0.297862867	-0.297974594	-0.285743621	-0.291877399	-0.295000009	-0.299657609	-0.302023249	-0.3017524	-0.295936511	-0.297316546
¸ßË¹°×ÔëÉù´¦Àí (576).mp3	-0.0860869	-0.058698246	-0.080601812	-0.092482569	-0.111136683	-0.115067642	-0.112494587	-0.1108695	-0.119370799	-0.122104739	-0.115293763	-0.113672028	-0.110995866	-0.112431739	-0.108465126	-0.101196469	-0.099760225	-0.094113729	-0.095492906	-0.093731707	-0.093259072	-0.091990294	-0.090534204	-0.087102191	-0.097756744	-0.102516623	-0.111797076	-0.126082505	-0.135944307	-0.134674888	-0.054509013	-0.074450705	-0.092047587	-0.098727657	-0.10107484	-0.099424043	-0.091961859	-0.090667468	-0.08451482	-0.082519733	-0.075548345	-0.072039377	-0.066092344	-0.065912049	-0.064552731	-0.062117302	-0.058612388	-0.051714614	-0.055049948
¸ßË¹°×ÔëÉù´¦Àí (577).mp3	0.208987635	0.221594941	0.211903103	0.219764797	0.221601016	0.212290689	0.197483355	0.190215075	0.186314516	0.178930653	0.180999905	0.192938255	0.189966312	0.191675743	0.190918415	0.186703201	0.1995853	0.194669484	0.196331417	0.19568498	0.196731097	0.186513776	0.183136951	0.187328672	0.19130279	0.193577568	0.197340864	0.198397705	0.201447341	0.218224723	0.214382717	0.209403201	0.203672454	0.209204771	0.218544238	0.217492285	0.221698081	0.220311656	0.219552928	0.221342464	0.216858304	0.227377464	0.229434936	0.232470978	0.231978753	0.234225824	0.230034166	0.229354237	0.228863258
¸ßË¹°×ÔëÉù´¦Àí (578).mp3	0.215162245	0.181377909	0.18007235	0.177021284	0.173980026	0.172200672	0.1715139	0.167440549	0.158807141	0.155893534	0.172627927	0.219167581	0.229748623	0.243398095	0.241473899	0.223086966	0.198616207	0.185028749	0.17940394	0.172409404	0.160918317	0.169137797	0.17594793	0.227842523	0.307562145	0.352014787	0.374032726	0.384254181	0.387876848	0.395211097	0.401859076	0.407770178	0.412759655	0.409480131	0.406809255	0.410271858	0.412582636	0.42020026	0.43079536	0.430420377	0.428912728	0.43096744	0.431654007	0.429823729	0.428389585	0.4289052	0.4289052	0.4289052	0.429554061
¸ßË¹°×ÔëÉù´¦Àí (579).mp3	-0.040284231	-0.043689885	-0.051411221	-0.0385434	-0.0385434	-0.0385434	-0.038613123	-0.039453471	-0.042360364	-0.04315472	-0.043457807	-0.044459797	-0.071302213	-0.078999756	-0.073862567	-0.073466168	-0.068751386	-0.071257921	-0.070935633	-0.070829578	-0.092298827	-0.094206409	-0.094292265	-0.093920868	-0.092046522	-0.087229595	-0.09138627	-0.087580213	-0.089642765	-0.085304262	-0.081366221	-0.079087386	-0.069395792	-0.074253024	-0.074342118	-0.073967957	-0.075374261	-0.074902999	-0.068697504	-0.062072993	-0.057325177	-0.050068869	-0.054662231	-0.05300331	-0.045897031	-0.054875561	-0.051829934	-0.04684316	-0.049944725
¸ßË¹°×ÔëÉù´¦Àí (580).mp3	-0.046940044	-0.043042195	-0.040256955	-0.038610607	-0.042249586	-0.043433582	-0.043443261	-0.04596238	-0.053529524	-0.046157394	-0.042307643	-0.047266911	-0.050418984	-0.050951944	-0.042417171	-0.033812063	-0.030505817	-0.028327444	-0.026697562	-0.026665483	-0.023723203	-0.021124078	-0.015506431	-0.016243341	-0.011969156	-0.015308443	-0.019217128	-0.025039505	-0.02922511	-0.033731439	-0.035001768	-0.036452436	-0.04024395	-0.040215321	-0.037446963	-0.04190093	-0.037499888	-0.029541293	-0.026438018	-0.0246051	-0.0235143	-0.024377461	-0.021612542	-0.015495417	-0.016885154	-0.017393231	-0.01589687	-0.014726985	-0.012093894
¸ßË¹°×ÔëÉù´¦Àí (581).mp3	0.211685107	0.231880113	0.235709451	0.23282895	0.251377866	0.253077164	0.256610123	0.251026878	0.2509709	0.2518404	0.25265205	0.2518405	0.2509709	0.250293915	0.249547707	0.247250225	0.245072505	0.24372433	0.2431448	0.2431448	0.244733509	0.2444492	0.244884	0.244884	0.244375231	0.250841304	0.254595222	0.2553187	0.254941118	0.2535796	0.264951636	0.270200149	0.26498426	0.267095053	0.2653187	0.2653187	0.2653187	0.268972701	0.273181645	0.27486631	0.275205099	0.265486536	0.274834447	0.310843751	0.317826729	0.313643752	0.29828719	0.290167176	0.282351252
¸ßË¹°×ÔëÉù´¦Àí (582).mp3	-0.148423553	-0.150865	-0.150461597	-0.1504302	-0.150849014	-0.1521694	-0.149698503	-0.153598422	-0.177339064	-0.201936746	-0.20719296	-0.224770046	-0.226219809	-0.230954117	-0.2334736	-0.230916566	-0.219910184	-0.215535855	-0.207115977	-0.208518667	-0.207320133	-0.207499938	-0.206102659	-0.207958227	-0.208564886	-0.212186623	-0.216326372	-0.215460128	-0.214778	-0.213481116	-0.219174507	-0.23555549	-0.249719507	-0.257142946	-0.255330565	-0.261938039	-0.2656476	-0.267189989	-0.261284878	-0.257029256	-0.251198605	-0.25643873	-0.2617346	-0.26246342	-0.265738203	-0.263196015	-0.267069748	-0.270390691	-0.272950921
¸ßË¹°×ÔëÉù´¦Àí (583).mp3	0.287631951	0.287724968	0.288390116	0.297750767	0.301204327	0.300104839	0.298149572	0.30320696	0.303743479	0.302738529	0.3022397	0.304822631	0.297701074	0.299536748	0.302410639	0.300859846	0.301232282	0.30394688	0.300891077	0.305129944	0.304220471	0.307997244	0.301833136	0.302482438	0.296114744	0.300994641	0.301358083	0.300051092	0.307875306	0.300069742	0.298841476	0.291107436	0.28749185	0.297587137	0.294233447	0.2926732	0.29385275	0.296150778	0.291901527	0.297994638	0.301644932	0.302994329	0.307746276	0.312176758	0.31019934	0.3091884	0.309613542	0.318662134	0.313924803
¸ßË¹°×ÔëÉù´¦Àí (584).mp3	-0.15188857	-0.142458878	-0.137312374	-0.122695742	-0.131933776	-0.121081522	-0.118196111	-0.13610897	-0.151617912	-0.14813364	-0.150621091	-0.151665738	-0.150367729	-0.153972119	-0.155744819	-0.161955422	-0.157993861	-0.152648992	-0.150965015	-0.151552906	-0.140450373	-0.125063537	-0.12126965	-0.1212143	-0.122293717	-0.121827954	-0.121018287	-0.120298166	-0.120882331	-0.119340929	-0.117001676	-0.115732155	-0.115359462	-0.116692233	-0.121383354	-0.117690225	-0.114386012	-0.115821467	-0.088050062	-0.074828121	-0.059425522	-0.053592577	-0.058930235	-0.073012049	-0.087392885	-0.10075885	-0.108996905	-0.110685659	-0.112209594
¸ßË¹°×ÔëÉù´¦Àí (585).mp3	-0.201048331	-0.211433328	-0.218743596	-0.197887894	-0.200580457	-0.196720278	-0.19741768	-0.191386732	-0.188325173	-0.190009082	-0.190593099	-0.187364614	-0.185686846	-0.181190123	-0.190420201	-0.194344423	-0.198588673	-0.1911094	-0.185781347	-0.190083671	-0.196525961	-0.200846745	-0.195520972	-0.192278351	-0.19948049	-0.199063204	-0.190708542	-0.192224098	-0.19329764	-0.20268234	-0.204521037	-0.200971055	-0.202181271	-0.203998722	-0.212787757	-0.216104564	-0.218261714	-0.217186018	-0.211983113	-0.204053201	-0.220096228	-0.226403331	-0.226629631	-0.224222508	-0.225676811	-0.227021874	-0.230838531	-0.234909043	-0.241590221
¸ßË¹°×ÔëÉù´¦Àí (586).mp3	-0.140340593	-0.137565955	-0.132219114	-0.130970014	-0.141029265	-0.149395685	-0.155718413	-0.160281424	-0.162066783	-0.163850209	-0.167774377	-0.175158534	-0.186262611	-0.196099211	-0.203756326	-0.209364061	-0.204998149	-0.186414816	-0.173064441	-0.168886424	-0.167167109	-0.1667588	-0.166077045	-0.164230815	-0.165722567	-0.169778381	-0.171620087	-0.175827041	-0.17882169	-0.179279408	-0.178333013	-0.17694085	-0.183021889	-0.181713183	-0.182318985	-0.178619116	-0.181102486	-0.181143506	-0.1832801	-0.182500455	-0.18689544	-0.193233196	-0.191904819	-0.1898019	-0.1889324	-0.1871932	-0.185600591	-0.194885596	-0.204184761
¸ßË¹°×ÔëÉù´¦Àí (587).mp3	0.109246429	0.104521192	0.105761866	0.107517033	0.100317496	0.104474177	0.1047642	0.104628216	0.101300785	0.100837078	0.103501189	0.102881386	0.099889761	0.0986772	0.097489817	0.091101792	0.0899816	0.0899816	0.088765511	0.082454137	0.081256375	0.079319262	0.073761729	0.073673042	0.076937	0.075780959	0.073608271	0.0721542	0.0721542	0.073250687	0.0751976	0.0751976	0.0751976	0.070956076	0.069244514	0.067089567	0.064759	0.064069256	0.060846	0.060846	0.060846	0.060846	0.060846	0.060846	0.060846	0.060846	0.060846	0.058787168	0.0569329
¸ßË¹°×ÔëÉù´¦Àí (588).mp3	-0.085043747	-0.058329762	-0.013829325	-0.002371336	-0.000366631	-0.004245904	-0.008438669	-0.032734952	-0.020315668	-0.064899705	-0.105194367	-0.084802479	-0.08056852	-0.0795653	-0.0795653	-0.078588295	-0.076890052	-0.075895897	-0.0765218	-0.0765218	-0.0765218	-0.077311758	-0.0773914	-0.086418618	-0.087497024	-0.0869566	-0.083842571	-0.073977515	-0.0708696	-0.0704348	-0.070119075	-0.0695652	-0.0691304	-0.068218255	-0.065968011	-0.0656523	-0.065389576	-0.0591305	-0.0591305	-0.058635115	-0.057786405	-0.0573915	-0.057954282	-0.059649483	-0.0600001	-0.0595654	-0.0600001	-0.0600001	-0.05877992
¸ßË¹°×ÔëÉù´¦Àí (589).mp3	0.086978978	0.088816348	0.0873101	0.085727732	0.0853238	0.083722889	0.081780016	0.083373652	0.0815294	0.084463274	0.084735302	0.083458742	0.085081695	0.085415093	0.085236706	0.089484	0.081082448	0.072598711	0.06687688	0.063179141	0.061013655	0.061540765	0.0633971	0.064281918	0.062429598	0.059275991	0.055517812	0.059279331	0.062135603	0.077598379	0.089978341	0.098309658	0.098402032	0.099547626	0.104274717	0.106649863	0.106253841	0.1042666	0.107658927	0.111976241	0.112177472	0.111647439	0.11390957	0.110012454	0.102816638	0.104394812	0.098602359	0.096958796	0.096115428
¸ßË¹°×ÔëÉù´¦Àí (590).mp3	0.257096067	0.256175837	0.259725205	0.25616497	0.265346985	0.263905331	0.267681966	0.270630701	0.270194183	0.270727226	0.271124262	0.263103525	0.259244189	0.255491321	0.255523958	0.256040441	0.253922458	0.253666983	0.257393887	0.260304266	0.321935855	0.299530073	0.258691705	0.269653724	0.271727491	0.26483753	0.264810069	0.267263616	0.268527322	0.273358536	0.273015078	0.270522489	0.264383015	0.265982956	0.259578955	0.249819234	0.243811037	0.242554528	0.240387289	0.239758305	0.240955252	0.2437838	0.238391612	0.235349629	0.235750664	0.230310238	0.227778672	0.225136427	0.212688775
¸ßË¹°×ÔëÉù´¦Àí (591).mp3	0.247133657	0.244442478	0.245614499	0.174008543	0.159937752	0.167189183	0.18912912	0.221157773	0.223327004	0.225999346	0.228121154	0.227998701	0.23002334	0.231620037	0.197475219	0.155091447	0.139317747	0.12655936	0.106513443	0.099864592	0.110723543	0.108144341	0.105292389	0.104692192	0.102333611	0.102766648	0.096292744	0.095461718	0.096229847	0.098401938	0.100413699	0.102865331	0.119593513	0.127597489	0.127984521	0.130968818	0.143134381	0.143416086	0.142444426	0.139218282	0.143748052	0.142885433	0.174326848	0.206088512	0.213335364	0.2140921	0.212666871	0.213017133	0.217850816
¸ßË¹°×ÔëÉù´¦Àí (592).mp3	0.09732282	0.098292628	0.094188933	0.114518315	0.112679072	0.106760194	0.116682871	0.114115767	0.121106627	0.120796855	0.119013266	0.113897027	0.106212665	0.104674408	0.097970971	0.107126445	0.107845398	0.10784226	0.110381266	0.106697321	0.10213107	0.103628386	0.091677287	0.095594321	0.094862134	0.075271819	0.071235537	0.080432709	0.080917506	0.070728548	0.085199305	0.090925453	0.075881834	0.07686704	0.076433078	0.079122267	0.081765125	0.073121671	0.08623337	0.087018983	0.073610351	0.079417194	0.090659502	0.090516148	0.104157543	0.113378579	0.109978863	0.108039304	0.11060186
¸ßË¹°×ÔëÉù´¦Àí (593).mp3	0.36202151	0.365052854	0.366275537	0.366424915	0.370316463	0.37193471	0.373044038	0.375713789	0.371937328	0.370565732	0.3704759	0.367201279	0.361897137	0.356841163	0.351767772	0.34518681	0.339725338	0.33851393	0.337847405	0.341653771	0.343762227	0.345004334	0.347658091	0.346346422	0.342187739	0.3435128	0.341423054	0.341871671	0.344246756	0.3426439	0.3439482	0.344266775	0.3452526	0.347384718	0.350698755	0.351952075	0.351004392	0.350964998	0.353570377	0.352467088	0.356575664	0.359610698	0.372293643	0.382435461	0.3869945	0.385672983	0.383546828	0.385372465	0.391621954
¸ßË¹°×ÔëÉù´¦Àí (594).mp3	-0.1302917	-0.130198684	-0.129422255	-0.1289873	-0.128615836	-0.125015986	-0.132728081	-0.123562245	-0.117878626	-0.122370956	-0.132549379	-0.1346394	-0.134659156	-0.1359437	-0.1359437	-0.139257324	-0.141842306	-0.135560774	-0.112912304	-0.107509213	-0.102977728	-0.09978348	-0.097833211	-0.103446826	-0.098611475	-0.094946311	-0.100748389	-0.109384175	-0.103887915	-0.097782323	-0.099643008	-0.098661965	-0.099794128	-0.099091206	-0.103778128	-0.1059438	-0.100257698	-0.103663847	-0.105086806	-0.0977664	-0.1059439	-0.106160707	-0.108199492	-0.103054007	-0.103404389	-0.118105941	-0.116370846	-0.109140302	-0.114315654
¸ßË¹°×ÔëÉù´¦Àí (595).mp3	0.42497804	0.422416272	0.421437548	0.428012318	0.400346937	0.413819914	0.420021461	0.42340075	0.416259333	0.41555034	0.414987922	0.414613961	0.417170754	0.418913	0.420323769	0.422907075	0.426084555	0.430831263	0.432500997	0.432086018	0.422429324	0.409935546	0.396570981	0.385679768	0.376202659	0.368827324	0.366601718	0.360372998	0.349201821	0.344565652	0.356877074	0.345866093	0.351798681	0.347969176	0.346827247	0.346231372	0.345663752	0.351127637	0.360105404	0.36223464	0.360463388	0.359118075	0.358452088	0.3576087	0.357820744	0.354848406	0.350828304	0.348655485	0.351668422
¸ßË¹°×ÔëÉù´¦Àí (596).mp3	0.149908794	0.152158396	0.1517393	0.150863219	0.149635733	0.149309001	0.1491305	0.149555468	0.150160794	0.150290847	0.155612938	0.159013599	0.14746383	0.150905561	0.151618282	0.152541775	0.153430873	0.153576666	0.154761702	0.159189066	0.1578262	0.158802555	0.159555568	0.160394034	0.162300953	0.163021125	0.168173186	0.1665218	0.16575436	0.1621739	0.164602057	0.172713376	0.174887006	0.175337586	0.176057754	0.176087	0.176593266	0.1747827	0.170545618	0.166135515	0.1644929	0.15393649	0.152155928	0.150483965	0.152487434	0.154669158	0.151070596	0.147560981	0.153078525
¸ßË¹°×ÔëÉù´¦Àí (597).mp3	0.436262289	0.437262054	0.424661307	0.346759139	0.320192023	0.327305392	0.334318314	0.350720824	0.391868715	0.421853686	0.434842529	0.432711012	0.440889562	0.443023161	0.44285399	0.443035385	0.447636953	0.446882612	0.455431085	0.450882743	0.452387445	0.434320451	0.403413274	0.39333238	0.398151205	0.428904954	0.449099219	0.447769609	0.44708732	0.445600833	0.45877786	0.458990002	0.46589629	0.483707178	0.472622666	0.461931083	0.455824933	0.446445213	0.452972088	0.447919208	0.44039824	0.435610979	0.423055615	0.419102706	0.412459251	0.414888052	0.418526661	0.420338978	0.429043568
¸ßË¹°×ÔëÉù´¦Àí (598).mp3	-0.1025279	-0.102269403	-0.09914784	-0.1016584	-0.102225407	-0.1025279	-0.1025279	-0.103203007	-0.1042671	-0.1042671	-0.1042671	-0.106059791	-0.1068758	-0.109363474	-0.111604378	-0.109430394	-0.108673584	-0.110686845	-0.114641167	-0.111806222	-0.112776952	-0.115899215	-0.116241456	-0.117701478	-0.128901531	-0.134287836	-0.135723727	-0.1360062	-0.141995367	-0.147256064	-0.152859414	-0.1560062	-0.153441991	-0.148730089	-0.146608675	-0.147854398	-0.148587558	-0.151969364	-0.154572628	-0.157251108	-0.159905192	-0.16236903	-0.1620931	-0.164203471	-0.166407973	-0.17366547	-0.169669998	-0.167956979	-0.1681801
¸ßË¹°×ÔëÉù´¦Àí (599).mp3	-0.159140339	-0.156959819	-0.155671019	-0.152193067	-0.15390184	-0.15590616	-0.20739029	-0.260506866	-0.2665218	-0.265940338	-0.2652174	-0.264776894	-0.2639131	-0.260875473	-0.26	-0.258734851	-0.2586957	-0.258058242	-0.2578262	-0.257487494	-0.257018542	-0.2569566	-0.25434981	-0.252689103	-0.252676931	-0.2547826	-0.253603964	-0.251902283	-0.25452678	-0.254984396	-0.253903964	-0.24746398	-0.246625778	-0.2469566	-0.246087	-0.246031552	-0.242773068	-0.249311463	-0.251141037	-0.2495652	-0.246597848	-0.245781357	-0.2452175	-0.2447827	-0.2447827	-0.243321347	-0.237310206	-0.235402132	-0.233667749
¸ßË¹°×ÔëÉù´¦Àí (600).mp3	-0.072801082	-0.070406275	-0.066497021	-0.061169722	-0.063766754	-0.070361147	-0.073878827	-0.076968575	-0.079509391	-0.079810418	-0.081163191	-0.07732771	-0.074237926	-0.072464922	-0.074678222	-0.077846822	-0.081658354	-0.083386692	-0.0844002	-0.090722201	-0.095190257	-0.092376965	-0.093391529	-0.097948469	-0.104633658	-0.105086923	-0.10394051	-0.101973248	-0.096731597	-0.092487154	-0.083873942	-0.075235945	-0.07517257	-0.081986838	-0.087436324	-0.091420029	-0.093274809	-0.0939745	-0.092656185	-0.085925902	-0.074652833	-0.069212298	-0.076572588	-0.079509524	-0.0765832	-0.076063853	-0.079406012	-0.089645	-0.097371418
¸ßË¹°×ÔëÉù´¦Àí (601).mp3	0.433663537	0.431461286	0.434667425	0.435868821	0.43605468	0.436293222	0.437140315	0.442980958	0.443352566	0.447100867	0.44501044	0.444415312	0.451290468	0.44829362	0.45425919	0.454019892	0.454884534	0.452659754	0.450859711	0.450317751	0.449662631	0.448905797	0.450273279	0.452553975	0.4536957	0.4536957	0.456551291	0.45879999	0.456549036	0.455197863	0.445252538	0.4432609	0.443195563	0.4428262	0.4428262	0.4428262	0.4428262	0.440702514	0.4341305	0.4336958	0.4336958	0.4336958	0.432388604	0.431052316	0.429331344	0.426505769	0.418820104	0.409236927	0.405294116
¸ßË¹°×ÔëÉù´¦Àí (602).mp3	-0.256100132	-0.260254265	-0.251916126	-0.252209942	-0.257035741	-0.257780783	-0.269387587	-0.276339771	-0.289320152	-0.311698499	-0.323931062	-0.333159909	-0.317773513	-0.291413854	-0.280984707	-0.272809533	-0.262479413	-0.253740434	-0.243150557	-0.234376931	-0.227587465	-0.218305366	-0.213427854	-0.213023467	-0.2093019	-0.208641469	-0.2058179	-0.204010853	-0.199854795	-0.193792679	-0.189753224	-0.192628143	-0.192532164	-0.183654491	-0.175984255	-0.169591683	-0.167041005	-0.1631894	-0.16112383	-0.158181523	-0.151345848	-0.147745413	-0.143604985	-0.140108278	-0.136946254	-0.133930182	-0.133008131	-0.126077938	-0.122675998
¸ßË¹°×ÔëÉù´¦Àí (603).mp3	0.1497826	0.146203634	0.146121997	0.145438278	0.1450001	0.1450001	0.1454349	0.145305203	0.145815279	0.144581908	0.144787509	0.1463045	0.144949679	0.144208924	0.147166628	0.143467095	0.142958998	0.144172888	0.142119533	0.137800754	0.119038901	0.121597488	0.12999849	0.133876191	0.139782248	0.145402153	0.151353433	0.155493907	0.158700596	0.16239196	0.163473728	0.168199004	0.171333525	0.171462588	0.1702174	0.169218109	0.167388857	0.169524593	0.175261951	0.177603258	0.1750001	0.1728261	0.171258161	0.1702174	0.167306139	0.1654348	0.1654348	0.165137155	0.164780077
¸ßË¹°×ÔëÉù´¦Àí (604).mp3	-0.175793978	-0.173543392	-0.174120303	-0.161009845	-0.155247465	-0.148023969	-0.148329797	-0.133714766	-0.131822664	-0.129617096	-0.131130169	-0.116887527	-0.115582019	-0.112481341	-0.095510976	-0.078458764	-0.09990549	-0.089669676	-0.077706558	-0.076162022	-0.08296614	-0.067686035	-0.054718136	-0.068660211	-0.067203977	-0.058561446	-0.043373231	-0.050366939	-0.041901796	-0.02931921	-0.029944383	-0.020600626	-0.010231009	-0.020731341	-0.012478698	-0.006831107	-0.006183019	-0.002497005	-0.005270317	0.001325335	-0.004764352	0.000409392	-0.001238555	0.002061126	-0.003711696	-0.00274509	0.009933762	0.00379906	0.012597818
¸ßË¹°×ÔëÉù´¦Àí (605).mp3	0.439319395	0.377895975	0.369438313	0.378592584	0.381610535	0.380854872	0.376678197	0.374205841	0.37640878	0.376689408	0.373062067	0.370496595	0.380133851	0.377636197	0.376269886	0.36017657	0.365751049	0.3686961	0.371384101	0.3702047	0.376328441	0.330469165	0.328183666	0.330219465	0.356846681	0.424696464	0.437604039	0.436977583	0.502485935	0.506625482	0.511926927	0.515903443	0.513829182	0.517646063	0.477306553	0.472300754	0.465492709	0.50297169	0.475717131	0.462174028	0.449222562	0.450496633	0.435913917	0.427903248	0.421461035	0.424587808	0.426979314	0.435861599	0.432761935
¸ßË¹°×ÔëÉù´¦Àí (606).mp3	-0.2218915	-0.222419627	-0.221719367	-0.2229785	-0.222442916	-0.220183601	-0.218596798	-0.217279797	-0.2164567	-0.2164567	-0.2164567	-0.2164567	-0.215990769	-0.214286506	-0.215151113	-0.215921373	-0.225310597	-0.236815017	-0.240560295	-0.2408018	-0.237409303	-0.238081053	-0.240069559	-0.240195526	-0.240905129	-0.24274608	-0.2425411	-0.2425411	-0.240827905	-0.222657204	-0.20676399	-0.202405088	-0.198787333	-0.194185541	-0.192099709	-0.188819694	-0.185247649	-0.179124466	-0.177096882	-0.171363812	-0.1695057	-0.1677672	-0.164042058	-0.159775929	-0.1466799	-0.1455952	-0.145115544	-0.1438563	-0.142768831
¸ßË¹°×ÔëÉù´¦Àí (607).mp3	0.317192162	0.325217734	0.33511835	0.332961871	0.332129988	0.333938234	0.323071032	0.308722169	0.3077604	0.312688312	0.314664382	0.314668321	0.307312719	0.303842705	0.3021068	0.300568251	0.30139709	0.335010417	0.308649477	0.294468648	0.293399077	0.2938457	0.293629138	0.295545102	0.301351306	0.30410235	0.30366376	0.297420159	0.295018419	0.290130972	0.285230561	0.282112421	0.279930194	0.289371956	0.284663892	0.283344509	0.2930208	0.301189677	0.307313337	0.310983801	0.3121038	0.312523643	0.30884085	0.309836071	0.315584659	0.321071518	0.3234055	0.323865618	0.312046252
¸ßË¹°×ÔëÉù´¦Àí (608).mp3	-0.069623968	-0.0700001	-0.068878727	-0.079277482	-0.082328543	-0.082054822	-0.0808696	-0.0808696	-0.0808696	-0.080859699	-0.0839131	-0.084517742	-0.08732972	-0.0865218	-0.087319452	-0.089557496	-0.089650485	-0.093295682	-0.099691515	-0.101228551	-0.101770347	-0.100900607	-0.1004348	-0.101294244	-0.101357109	-0.103349799	-0.103888567	-0.105533493	-0.106691925	-0.110123885	-0.104697422	-0.104450235	-0.104666912	-0.102510896	-0.1021739	-0.1021739	-0.1017392	-0.1026087	-0.1026087	-0.1026087	-0.1008696	-0.1008696	-0.1008696	-0.1008696	-0.1008696	-0.1008696	-0.1008696	-0.1008696	-0.1008696
¸ßË¹°×ÔëÉù´¦Àí (609).mp3	0.5030435	0.503041587	0.5043479	0.504781308	0.504018222	0.506730555	0.508921189	0.510103845	0.511830176	0.510516387	0.492263791	0.487541706	0.504163135	0.518839724	0.522751446	0.526545717	0.528045139	0.522388819	0.507063158	0.494018328	0.493032934	0.506855722	0.526668703	0.532437791	0.536822138	0.538223901	0.544042479	0.54629489	0.548927598	0.550763094	0.539543474	0.544255872	0.557567742	0.561657551	0.565133562	0.5665218	0.566876337	0.5669566	0.559344052	0.550783482	0.548562211	0.551939165	0.556917473	0.560356884	0.565339851	0.568130479	0.568592492	0.565400669	0.564404026
¸ßË¹°×ÔëÉù´¦Àí (610).mp3	-0.239737452	-0.245756861	-0.2458881	-0.2471919	-0.2471919	-0.2471919	-0.2471919	-0.2471919	-0.2471919	-0.252124696	-0.255018	-0.258269849	-0.278077818	-0.2837136	-0.2837136	-0.2837136	-0.2837136	-0.2837136	-0.2837136	-0.2837136	-0.2837136	-0.284439757	-0.2845831	-0.2845831	-0.2845831	-0.2845831	-0.2845831	-0.2845831	-0.2845831	-0.2854527	-0.286011148	-0.2863222	-0.2863222	-0.2863222	-0.2863222	-0.2863222	-0.2863222	-0.2863222	-0.2863222	-0.2863222	-0.2863222	-0.287498856	-0.289079438	-0.29010874	-0.290450092	-0.291446213	-0.292830622	-0.2937136	-0.2937136
¸ßË¹°×ÔëÉù´¦Àí (611).mp3	-0.478915159	-0.474148683	-0.472254328	-0.470595876	-0.46947915	-0.470517202	-0.470288952	-0.46990466	-0.469066153	-0.4704347	-0.471545735	-0.470546463	-0.47001599	-0.469251605	-0.466297236	-0.465329591	-0.464896339	-0.4656521	-0.465334711	-0.462293356	-0.461428233	-0.467381592	-0.473077126	-0.474663749	-0.475739722	-0.47506094	-0.4747825	-0.474156699	-0.474927843	-0.474490411	-0.472775253	-0.469025061	-0.466681516	-0.466252773	-0.465383772	-0.464246579	-0.4634782	-0.461581547	-0.460177946	-0.459310082	-0.4591304	-0.459154924	-0.458949838	-0.459147872	-0.461047168	-0.461405994	-0.4617391	-0.461445438	-0.4617391
¸ßË¹°×ÔëÉù´¦Àí (612).mp3	-0.3315219	-0.3315219	-0.330628065	-0.325732481	-0.3250002	-0.3250002	-0.3250002	-0.3250002	-0.317929913	-0.321859644	-0.325407861	-0.327614541	-0.3280436	-0.3280436	-0.329064078	-0.330423163	-0.331914037	-0.3319566	-0.3319566	-0.3319566	-0.331020177	-0.330155185	-0.3293478	-0.32934746	-0.328913	-0.328913	-0.328913	-0.328547055	-0.329322364	-0.334315592	-0.339475127	-0.337553886	-0.318061416	-0.316815372	-0.318076775	-0.31851157	-0.318497158	-0.3189131	-0.3176088	-0.317584124	-0.316276368	-0.314533833	-0.320508295	-0.341324794	-0.362890777	-0.365493585	-0.3663045	-0.3663045	-0.367970389
¸ßË¹°×ÔëÉù´¦Àí (613).mp3	0.165920407	0.167550546	0.168606875	0.168087357	0.173309749	0.17510243	0.1751442	0.162104577	0.154795498	0.15549505	0.148425261	0.146901529	0.150855906	0.15407576	0.155518998	0.150830575	0.148685567	0.1534051	0.155605636	0.152928525	0.152564076	0.153177215	0.151129355	0.150105317	0.148986769	0.14509865	0.143342882	0.143466826	0.145038802	0.144755442	0.146417332	0.144942548	0.144266735	0.141903189	0.138985914	0.135005575	0.124875968	0.115973851	0.115888846	0.104231922	0.093959706	0.105981813	0.094365805	0.096988991	0.132312285	0.121806121	0.100188603	0.098239207	0.094434906
¸ßË¹°×ÔëÉù´¦Àí (614).mp3	0.085523067	0.084371573	0.0838259	0.0838259	0.0838259	0.0838259	0.0838259	0.0838259	0.0838259	0.083920857	0.090934933	0.097318069	0.097739	0.097739	0.097739	0.097739	0.097739	0.097739	0.098485976	0.0986085	0.0986085	0.0986085	0.0986085	0.0986085	0.0986085	0.0986085	0.0986085	0.0986085	0.099976005	0.100687975	0.097405954	0.091856905	0.089001555	0.087847277	0.086692432	0.085791791	0.085338364	0.0846954	0.0846954	0.086165525	0.087031851	0.0873041	0.0873041	0.088476443	0.0886084	0.0886084	0.092296723	0.098342959	0.103613855
¸ßË¹°×ÔëÉù´¦Àí (615).mp3	0.2874341	0.287432227	0.2874341	0.287002123	0.2861297	0.2861297	0.2861297	0.2861297	0.2861297	0.2861297	0.285477755	0.2852602	0.285229753	0.283676678	0.2835211	0.284300213	0.285826324	0.284409427	0.285218923	0.2865646	0.286954396	0.2878689	0.2878689	0.289047961	0.289608	0.289841619	0.2896081	0.288404906	0.287170525	0.2869994	0.2869994	0.2869994	0.2869994	0.287775018	0.287775589	0.290089643	0.296124571	0.297798012	0.297667522	0.29823026	0.302065504	0.302666026	0.3026515	0.30189449	0.299665157	0.298494212	0.294566829	0.289226982	0.286617434
¸ßË¹°×ÔëÉù´¦Àí (616).mp3	-0.047952786	-0.051006112	-0.051921711	-0.049029227	-0.050644905	-0.061040836	-0.05629359	-0.050395613	-0.063630484	-0.071610187	-0.065647542	-0.057411034	-0.048408997	-0.051898634	-0.052433686	-0.052081985	-0.046361834	-0.038421111	-0.037457946	-0.045130115	-0.050640112	-0.043018714	-0.032392598	-0.028663246	-0.036999478	-0.043038678	-0.030986694	-0.028574657	-0.04287841	-0.052495536	-0.058244293	-0.062304501	-0.055376312	-0.045361253	-0.038450126	-0.034386324	-0.03097144	-0.025148681	-0.017571151	-0.012342488	-0.015813709	-0.023140449	-0.014404197	-0.00921626	-0.001216353	-0.00733864	-0.014818126	-0.025054795	-0.028100649
¸ßË¹°×ÔëÉù´¦Àí (617).mp3	0.0134603	0.014283673	0.01847498	0.024397692	0.028245558	0.0282317	0.0273621	0.026096058	0.025212549	0.0251882	0.0251882	0.026409118	0.0269273	0.0269273	0.0269273	0.0269273	0.0269273	0.025205208	0.0251882	0.024755004	0.024665535	0.027614833	0.02723166	0.030749872	0.0312751	0.033789883	0.0338838	0.03039695	0.032913641	0.031820765	0.0317099	0.0317099	0.0317099	0.03133258	0.0277969	0.027384982	0.023703785	0.019654817	0.022462244	0.0230143	0.0230143	0.0230143	0.030393435	0.033449	0.033805672	0.036682092	0.0369273	0.039544716	0.0408403
¸ßË¹°×ÔëÉù´¦Àí (618).mp3	-0.21122388	-0.221866343	-0.228210198	-0.222174	-0.222174	-0.222174	-0.221221271	-0.218241369	-0.220757495	-0.220894616	-0.217394194	-0.215080111	-0.222376365	-0.236538556	-0.236913729	-0.233834481	-0.235008177	-0.238677795	-0.28031202	-0.312696318	-0.353141865	-0.351045855	-0.346125639	-0.338785524	-0.334825688	-0.332539424	-0.3304348	-0.336572559	-0.341196664	-0.336266554	-0.33633121	-0.331767338	-0.3273913	-0.341438626	-0.339824593	-0.339366092	-0.340035682	-0.33866703	-0.337956435	-0.339416188	-0.345800035	-0.347003172	-0.334732042	-0.328776508	-0.329770572	-0.33932966	-0.347260874	-0.347799455	-0.355668152
¸ßË¹°×ÔëÉù´¦Àí (619).mp3	0.332174	0.331855281	0.329273772	0.321874118	0.317044109	0.314212221	0.3152174	0.3139131	0.315415307	0.323866643	0.328042147	0.3286957	0.3286957	0.3286957	0.3286957	0.3282609	0.329411169	0.3304348	0.3304348	0.3304348	0.3304348	0.329601076	0.323981503	0.3230435	0.3213044	0.326684729	0.337060128	0.339483542	0.341163194	0.337794869	0.3360869	0.3360869	0.334916216	0.34	0.34	0.34	0.34	0.34	0.34	0.341209836	0.3434782	0.3434782	0.33974007	0.338047438	0.337787185	0.3373912	0.3373912	0.337543874	0.337826
¸ßË¹°×ÔëÉù´¦Àí (620).mp3	-0.500032474	-0.530812701	-0.533559382	-0.530806801	-0.54327664	-0.551210759	-0.551476846	-0.554091182	-0.553133322	-0.535394463	-0.512347925	-0.510227304	-0.508994992	-0.50857874	-0.509128772	-0.514870949	-0.511950061	-0.507113846	-0.508070621	-0.506635178	-0.505434407	-0.50401686	-0.503249345	-0.504908829	-0.506284274	-0.506835177	-0.508651675	-0.5090402	-0.511491727	-0.516084276	-0.522352277	-0.524958643	-0.5255618	-0.524240822	-0.519588562	-0.510552112	-0.501038397	-0.5012284	-0.502605955	-0.518558819	-0.520776	-0.523574892	-0.532427305	-0.538287052	-0.542585362	-0.5470852	-0.557002124	-0.572281141	-0.575769442
¸ßË¹°×ÔëÉù´¦Àí (621).mp3	0.397628342	0.399322639	0.399514529	0.391781657	0.403012229	0.410608006	0.411384339	0.409114438	0.410610569	0.411073274	0.411890738	0.413071423	0.4110022	0.4110022	0.412853376	0.409634348	0.398348646	0.387117159	0.388421174	0.386220155	0.390530549	0.390228311	0.391692421	0.39056195	0.391914885	0.3905674	0.388852775	0.392807684	0.390592401	0.39136883	0.39253077	0.393982016	0.393659011	0.3957848	0.398804002	0.39682429	0.400215694	0.39844171	0.39693113	0.39241904	0.395859337	0.392298475	0.393163524	0.39653728	0.395977268	0.402507613	0.402807131	0.407974192	0.40317874
¸ßË¹°×ÔëÉù´¦Àí (622).mp3	0.001244549	0.001964779	-3.26E-05	-0.003156486	-0.001177208	-0.004394956	-0.005646606	-0.009850611	-0.004499616	-0.001426742	-0.003125389	-0.001541825	0.006295467	0.012185201	0.009104648	0.000203994	-0.00590062	-0.013893423	-0.014304163	0.014577345	0.009676454	0.014534716	0.012847121	0.014561886	0.010269285	0.009530302	0.003908802	-0.003480174	-0.005713569	-0.00984815	-0.013232602	-0.003373013	0.005394903	0.012796996	0.02591206	0.027368902	0.029026029	0.033753948	0.037310114	0.034092885	0.036083029	0.035421831	0.042927708	0.046499897	0.026918728	0.043527362	0.055508329	0.068456808	0.083449033
¸ßË¹°×ÔëÉù´¦Àí (623).mp3	-0.252760079	-0.250451053	-0.248841837	-0.256434695	-0.256362643	-0.264775394	-0.273459684	-0.275666996	-0.282713841	-0.287970667	-0.29238914	-0.304508162	-0.305936133	-0.30430416	-0.304613819	-0.305624738	-0.319274684	-0.309133726	-0.312965579	-0.320006244	-0.318251007	-0.324064826	-0.319978165	-0.32687522	-0.327957551	-0.326727418	-0.329797488	-0.330748407	-0.330154085	-0.332288214	-0.329619321	-0.323949998	-0.323300508	-0.323433181	-0.326199343	-0.329739487	-0.331697732	-0.3347826	-0.336054969	-0.338290196	-0.339928673	-0.34574866	-0.352455485	-0.353432315	-0.358047736	-0.366057128	-0.359215246	-0.375210944	-0.374436784
¸ßË¹°×ÔëÉù´¦Àí (624).mp3	0.398949721	0.405678563	0.3966493	0.3963816	0.3972512	0.395676358	0.396450318	0.398710187	0.399197708	0.400021792	0.400176128	0.3998595	0.3998595	0.400250694	0.401108083	0.400729	0.400729	0.400729	0.4015986	0.4015986	0.4015986	0.4015986	0.4015986	0.399030788	0.398466716	0.398119	0.398117467	0.3981192	0.394413286	0.389139004	0.3863791	0.385512363	0.381065933	0.37739954	0.374594869	0.368945331	0.357944014	0.33968102	0.330057826	0.317605274	0.304068982	0.294828892	0.284121088	0.281054552	0.27215975	0.263181953	0.258185445	0.25393563	0.246795577
¸ßË¹°×ÔëÉù´¦Àí (625).mp3	-0.0532587	-0.0532587	-0.0467337	-0.052775164	-0.059389342	-0.0602136	-0.048249646	-0.0364105	-0.034972035	-0.028203363	-0.078062806	-0.084898217	-0.098213655	-0.104463389	-0.103518919	-0.110732126	-0.115983722	-0.116665999	-0.119891991	-0.1223912	-0.12375965	-0.126396132	-0.128922028	-0.130370482	-0.134830654	-0.137621632	-0.139451993	-0.141052503	-0.143195531	-0.1436973	-0.1458723	-0.1458723	-0.1458723	-0.136537352	-0.128097465	-0.121996903	-0.118915104	-0.120067716	-0.117875455	-0.112238016	-0.108413596	-0.104941847	-0.100353291	-0.0984645	-0.0980295	-0.0980295	-0.0980295	-0.0980295	-0.09682472
¸ßË¹°×ÔëÉù´¦Àí (626).mp3	-0.078447568	-0.077438876	-0.076144576	-0.0752128	-0.07484027	-0.074778	-0.074778	-0.0743433	-0.074008106	-0.072394173	-0.070987811	-0.0699955	-0.070929379	-0.070926669	-0.0721693	-0.068816399	-0.068659483	-0.0704293	-0.067940195	-0.064917808	-0.0647772	-0.061371397	-0.054798044	-0.053776116	-0.053038	-0.051355608	-0.044189742	-0.041922997	-0.039178184	-0.0378207	-0.037762991	-0.040128352	-0.036085961	-0.033038	-0.033038	-0.032945987	-0.0317337	-0.02986619	-0.015989844	-0.005414032	-0.006221797	-0.00921714	-0.01084136	-0.0112988	-0.0112988	-0.0112988	-0.0112988	-0.010870012	-0.0108641
¸ßË¹°×ÔëÉù´¦Àí (627).mp3	0.30416418	0.313741497	0.317913969	0.33236264	0.336165511	0.337757157	0.350246716	0.347987064	0.357783445	0.361023904	0.368280953	0.368687464	0.366684174	0.364610945	0.363051722	0.359750434	0.361826322	0.362025546	0.359989639	0.360654602	0.36395525	0.362147776	0.361741775	0.359085113	0.35692661	0.357487339	0.356906765	0.357667023	0.356700744	0.354880219	0.3572	0.360214995	0.361113132	0.360489036	0.358424515	0.360318958	0.36621732	0.3741053	0.386033896	0.37598132	0.363459878	0.35146311	0.346933633	0.338615973	0.331891146	0.330234955	0.325032328	0.32016108	0.312660311
¸ßË¹°×ÔëÉù´¦Àí (628).mp3	0.354589927	0.358613273	0.355722638	0.355649353	0.360925108	0.36176014	0.361000937	0.360682283	0.358178554	0.355810369	0.357882184	0.355150662	0.354116311	0.357436605	0.365401791	0.37221085	0.373718846	0.369241827	0.361875657	0.335783848	0.34679196	0.351210451	0.351214497	0.351788018	0.348783176	0.345983659	0.349779477	0.35688158	0.361240275	0.36109896	0.364725106	0.368217247	0.37511028	0.370036897	0.372693953	0.378920684	0.395249466	0.399171846	0.388038466	0.374135648	0.369379346	0.370067121	0.369776841	0.368923863	0.368939892	0.364946756	0.349179072	0.322417106	0.302630613
¸ßË¹°×ÔëÉù´¦Àí (629).mp3	0.28373437	0.291327486	0.290422118	0.289564956	0.300643057	0.301350146	0.304457006	0.314184041	0.318354355	0.316078339	0.32242909	0.322935414	0.31758148	0.309566723	0.321840083	0.314946027	0.314020288	0.317104942	0.321073275	0.32717244	0.3273914	0.3273914	0.3273914	0.3273914	0.327258178	0.325421528	0.3273914	0.3273914	0.330641983	0.331354523	0.334641288	0.337343883	0.3373914	0.3373914	0.3373914	0.3373914	0.341368071	0.339515262	0.335368338	0.333213838	0.33548445	0.3347827	0.337349891	0.335276854	0.335757101	0.340909076	0.339331148	0.342043126	0.342523956
¸ßË¹°×ÔëÉù´¦Àí (630).mp3	-0.082106025	-0.077042858	-0.073877089	-0.072724669	-0.074647995	-0.073978189	-0.069643675	-0.068043642	-0.062122222	-0.064183126	-0.06437738	-0.065587171	-0.076570458	-0.08722909	-0.091108817	-0.090228106	-0.080944592	-0.083164268	-0.085457244	-0.094384148	-0.104082383	-0.104964078	-0.093562549	-0.088862769	-0.080555347	-0.072991984	-0.072590905	-0.066264891	-0.059754693	-0.046802728	-0.039434452	-0.036167756	-0.037846244	-0.030667895	-0.031122864	-0.036078754	-0.03356247	-0.034009129	-0.028945424	-0.025215819	-0.027471725	-0.026107244	-0.025361683	-0.023240867	-0.020208501	-0.018240686	-0.017903226	-0.014158667	-0.021837778
¸ßË¹°×ÔëÉù´¦Àí (631).mp3	0.1043479	0.104445619	0.109339375	0.116308323	0.131030454	0.138141612	0.143295298	0.146758971	0.148466316	0.151774838	0.152995607	0.223707631	0.258701549	0.259693032	0.263659686	0.273099942	0.276095402	0.27930029	0.279829992	0.281790032	0.282619461	0.284020939	0.286924748	0.2886957	0.2886957	0.287709845	0.282816564	0.272914544	0.282270205	0.290017303	0.290437943	0.285862598	0.2856522	0.289325261	0.286029396	0.285251717	0.281474874	0.287072565	0.289733507	0.285456801	0.28550224	0.280453993	0.275942431	0.278839572	0.291138563	0.2917391	0.2917391	0.292321227	0.298024768
¸ßË¹°×ÔëÉù´¦Àí (632).mp3	0.026195902	0.029124619	0.031318499	0.035869632	0.040828201	0.041921375	0.048831464	0.058823243	0.063202644	0.065978918	0.066898595	0.068300316	0.065575749	0.0637812	0.064854325	0.064557707	0.066399588	0.067235825	0.066984126	0.073732569	0.073696074	0.074648667	0.071628712	0.074194408	0.087723605	0.101968084	0.107604651	0.109384936	0.12056502	0.124412617	0.125067019	0.124061956	0.12578979	0.127148352	0.127758201	0.131991754	0.134081852	0.133976601	0.139960788	0.13890868	0.141487482	0.141296368	0.139298119	0.140813155	0.140595266	0.134220022	0.138790026	0.136378737	0.138413218
¸ßË¹°×ÔëÉù´¦Àí (633).mp3	0.301100299	0.294121952	0.308266789	0.30236818	0.307358257	0.427264399	0.459836327	0.488393353	0.482769802	0.486204311	0.482165374	0.484406775	0.485463386	0.485580843	0.489316219	0.48616321	0.493697301	0.489933823	0.497814706	0.497359437	0.511511834	0.508109974	0.501628143	0.501225126	0.500884711	0.503494935	0.510005105	0.520883926	0.523867577	0.530070437	0.536143728	0.530365431	0.532583897	0.536155074	0.536769322	0.541284602	0.547173608	0.54871849	0.546287468	0.542576999	0.543926038	0.538064939	0.543708673	0.549098521	0.543626125	0.552899007	0.549414884	0.551853474	0.557261837
¸ßË¹°×ÔëÉù´¦Àí (634).mp3	0.078758417	0.088069675	0.093860851	0.097660432	0.103048286	0.105648237	0.097029198	0.095784907	0.090902561	0.095063672	0.103095832	0.103885393	0.107584814	0.104370061	0.101978564	0.09918966	0.108871056	0.11674026	0.123939463	0.129462364	0.122292684	0.106232734	0.095665627	0.090638047	0.097378736	0.102713751	0.105359256	0.106969096	0.107412236	0.102535844	0.090768006	0.080912347	0.090154489	0.097422079	0.096467274	0.084607374	0.074095435	0.068787036	0.060963324	0.0575891	0.055910041	0.049868272	0.043291786	0.034268534	0.028411739	0.02067559	0.017994511	0.016256179	0.014082707
¸ßË¹°×ÔëÉù´¦Àí (635).mp3	-0.093177283	-0.099843281	-0.10163347	-0.103940871	-0.103705092	-0.098839432	-0.096711411	-0.0971234	-0.0975581	-0.099916156	-0.100954677	-0.100500451	-0.100690376	-0.101236114	-0.1006017	-0.1006017	-0.1006017	-0.1006017	-0.1006017	-0.098791832	-0.0984277	-0.0984277	-0.0984277	-0.0984277	-0.0984277	-0.0984277	-0.0984277	-0.09721892	-0.0962538	-0.095133714	-0.0949495	-0.093500682	-0.093400944	-0.0936451	-0.0940799	-0.094153754	-0.094380276	-0.093258484	-0.0923409	-0.08824854	-0.085385513	-0.084348056	-0.0832103	-0.082936373	-0.087567972	-0.0927755	-0.097231217	-0.09529955	-0.093413438
¸ßË¹°×ÔëÉù´¦Àí (636).mp3	-0.2988277	-0.299616442	-0.305747615	-0.30834546	-0.311491179	-0.313284051	-0.314007919	-0.313717696	-0.314550015	-0.314610374	-0.316675229	-0.317241108	-0.316796385	-0.3153495	-0.3153495	-0.315416038	-0.3162191	-0.3162191	-0.315965106	-0.31729388	-0.320841565	-0.323698118	-0.327712512	-0.331013648	-0.331567302	-0.3318712	-0.3318712	-0.3318712	-0.3318712	-0.3318712	-0.332992177	-0.3366538	-0.3370886	-0.337038042	-0.3357843	-0.336014128	-0.3379582	-0.338393	-0.3379582	-0.3388278	-0.340025868	-0.342076742	-0.3414365	-0.3414365	-0.3414365	-0.3414365	-0.3414365	-0.3418712	-0.341851469
¸ßË¹°×ÔëÉù´¦Àí (637).mp3	0.318504912	0.319936626	0.322198184	0.320591126	0.320984185	0.325818181	0.327707395	0.330090061	0.3248744	0.3248744	0.321954106	0.317499411	0.317403308	0.318713987	0.324640445	0.3283552	0.326268063	0.324444061	0.324364142	0.342731833	0.335062158	0.331901962	0.338048825	0.338901673	0.3374825	0.3370478	0.3370478	0.336647641	0.336217619	0.338426305	0.346739596	0.348649127	0.3470527	0.3470527	0.346311233	0.341949599	0.336533663	0.325364378	0.321123101	0.31447586	0.310288088	0.3096616	0.311161831	0.312695824	0.313735392	0.312188126	0.314571935	0.329773085	0.33021205
¸ßË¹°×ÔëÉù´¦Àí (638).mp3	0.157671689	0.158082641	0.159399857	0.160546751	0.1617392	0.162174	0.162715506	0.1630435	0.157990845	0.155482932	0.152338129	0.152174	0.152261121	0.151807015	0.151199533	0.1513045	0.152247814	0.1526088	0.151813497	0.152174	0.152233755	0.15360455	0.170056202	0.169702883	0.168726929	0.1686957	0.166304753	0.158881947	0.154090972	0.150482451	0.1482609	0.145135275	0.139974216	0.135777719	0.134042619	0.131373232	0.128420145	0.123446597	0.119828523	0.117764296	0.116615796	0.112904378	0.106479714	0.103390522	0.096987797	0.092742194	0.089607696	0.085443457	0.0786957
[truncated: 850 more rows]
[truncated: 12 more columns]
