# Supplementary material for: Music-induced emotion flow modeling by ENMI Network
Source: PLoS One. 2024 Oct 21;19(10):e0297712. doi: 10.1371/journal.pone.0297712 (PMC11493256; doi:10.1371/journal.pone.0297712)
Supplement: S1 File — (ZIP) [file pone.0297712.s001.zip › minimal dataset/Augmented dataset/Dimension label/valence_cont_average.csv]

song_id	sample_15000ms	sample_15500ms	sample_16000ms	sample_16500ms	sample_17000ms	sample_17500ms	sample_18000ms	sample_18500ms	sample_19000ms	sample_19500ms	sample_20000ms	sample_20500ms	sample_21000ms	sample_21500ms	sample_22000ms	sample_22500ms	sample_23000ms	sample_23500ms	sample_24000ms	sample_24500ms	sample_25000ms	sample_25500ms	sample_26000ms	sample_26500ms	sample_27000ms	sample_27500ms	sample_28000ms	sample_28500ms	sample_29000ms	sample_29500ms	sample_30000ms	sample_30500ms	sample_31000ms	sample_31500ms	sample_32000ms	sample_32500ms	sample_33000ms	sample_33500ms	sample_34000ms	sample_34500ms	sample_35000ms	sample_35500ms	sample_36000ms	sample_36500ms	sample_37000ms	sample_37500ms	sample_38000ms	sample_38500ms	sample_39000ms
¸ßË¹°×ÔëÉù´¦Àí (1).mp3	-0.073341231	-0.074662211	-0.074078139	-0.078155338	-0.0815891	-0.080874543	-0.083611649	-0.082145901	-0.081633113	-0.083874967	-0.08510621	-0.087188263	-0.088078045	-0.088742478	-0.08980633	-0.091019652	-0.092365283	-0.093925103	-0.09548847	-0.097135541	-0.118035079	-0.194190913	-0.211173864	-0.212977583	-0.214671388	-0.214925175	-0.2168031	-0.22436838	-0.239330992	-0.2415858	-0.243942146	-0.246844582	-0.250693742	-0.2515805	-0.259748889	-0.286163846	-0.29805195	-0.296910988	-0.302182305	-0.306543537	-0.309205493	-0.311504978	-0.311533949	-0.30993585	-0.311000078	-0.3098628	-0.310273676	-0.310058179	-0.313098633
¸ßË¹°×ÔëÉù´¦Àí (2).mp3	-0.189701241	-0.187763303	-0.183737554	-0.188759805	-0.193703271	-0.190832221	-0.189038822	-0.197552057	-0.202870672	-0.209754611	-0.2120368	-0.206935782	-0.206566937	-0.215243178	-0.225404471	-0.232053446	-0.231101927	-0.228756587	-0.235275466	-0.242087204	-0.242563246	-0.238322489	-0.235547294	-0.260168514	-0.283523301	-0.28724641	-0.285436494	-0.290706852	-0.299717287	-0.298105612	-0.297119185	-0.299702976	-0.304226708	-0.301860235	-0.297444315	-0.294632513	-0.304701823	-0.310677079	-0.30933124	-0.307828029	-0.314453997	-0.321621611	-0.310534958	-0.310191901	-0.317033543	-0.314387041	-0.316793655	-0.320663514	-0.316466741
¸ßË¹°×ÔëÉù´¦Àí (3).mp3	0.154286817	0.14806286	0.146955939	0.151180097	0.135941353	0.076832107	0.08448609	0.088513551	0.090944684	0.085544016	0.100403056	0.179466499	0.183864517	0.162214578	0.136317275	0.092502678	0.081917631	0.096085122	0.089629127	0.090772963	0.099315565	0.098499701	0.1008447	0.100650311	0.098970462	0.110439942	0.116545947	0.12803882	0.133659062	0.1338882	0.134824072	0.149675885	0.170746807	0.183954879	0.194448424	0.195253984	0.19466624	0.1942134	0.195979	0.196549894	0.201929995	0.201424935	0.20041	0.198418468	0.197427904	0.203619017	0.206901372	0.210579037	0.213038331
¸ßË¹°×ÔëÉù´¦Àí (4).mp3	0.149053762	0.1482608	0.147369688	0.1469565	0.147857288	0.146927679	0.1456521	0.145795844	0.146421149	0.1525654	0.153316731	0.14784706	0.138537776	0.137735719	0.1378262	0.156450529	0.204919033	0.208783473	0.2391305	0.203294756	0.14284826	0.129962234	0.125613029	0.12206437	0.121131346	0.120462813	0.1213044	0.1213044	0.121635196	0.1226088	0.122940383	0.12621242	0.129974049	0.13158087	0.132090125	0.132174	0.132174	0.132174	0.132174	0.132174	0.132174	0.132174	0.132493877	0.1326087	0.129883828	0.130002353	0.132584075	0.132614666	0.130503089
¸ßË¹°×ÔëÉù´¦Àí (5).mp3	0.34281797	0.345193343	0.332023198	0.328888466	0.327603098	0.329012595	0.327885227	0.334824099	0.328449068	0.344122154	0.337618723	0.339964852	0.329332864	0.33428059	0.335486469	0.342975754	0.345425124	0.341367269	0.334168823	0.347388151	0.347424907	0.351216574	0.352032105	0.344706592	0.353900043	0.347020596	0.345312968	0.329848335	0.325031222	0.335759801	0.339656812	0.319206616	0.334189498	0.335344316	0.323407879	0.314510992	0.322831817	0.334675678	0.324581253	0.331797882	0.308348282	0.349843437	0.339805146	0.325933497	0.328986906	0.338840489	0.338115918	0.326703295	0.315050181
¸ßË¹°×ÔëÉù´¦Àí (6).mp3	0.060865653	0.062005553	0.062861374	0.053099776	0.000576563	-0.011071375	-0.017325016	-0.04011876	-0.0478261	-0.0478261	-0.0382608	-0.036044123	-0.024463969	-0.02	-0.016728832	-0.0143478	-0.0143478	-0.0143478	-0.0143478	-0.0143478	-0.009574339	-0.0095652	-0.010507167	-0.0091264	-0.008366549	-0.00782046	-0.007088703	-0.0056521	-0.0065216	-0.004872948	-0.003140607	-0.0030434	-0.006447217	-0.011507382	-0.012499709	-0.0126088	-0.011970417	-0.011614016	-0.011096549	-0.012680388	0.009566901	0.019864827	0.018058407	0.013694405	0.007075329	0.004283208	0.001555295	0.003095491	0.006768547
¸ßË¹°×ÔëÉù´¦Àí (7).mp3	0.091966883	0.095410507	0.095002404	0.096407792	0.095089168	0.0921741	0.092444224	0.096161272	0.10047579	0.1026089	0.100951637	0.094979863	0.100135142	0.102889466	0.105194946	0.105794472	0.105674091	0.105359304	0.1056523	0.1056523	0.1056523	0.1056523	0.106512206	0.106278044	0.102664782	0.100815437	0.100659543	0.076456077	0.012362508	-0.00464645	-0.00726224	-0.003645366	-0.007030892	-0.006016495	-0.005654112	-0.010600143	-0.014540669	-0.015275864	-0.013811358	-0.01212756	-0.010899848	-0.009117719	-0.008162209	-0.0099999	-0.0099999	-0.008325858	-0.0060868	-0.006210674	-0.0065216
¸ßË¹°×ÔëÉù´¦Àí (8).mp3	0.330863131	0.328418578	0.327079049	0.329520625	0.3306767	0.331028809	0.332067352	0.332531475	0.3328506	0.332552658	0.330065182	0.329987709	0.330341209	0.336264577	0.342008534	0.343397059	0.3441547	0.3441547	0.3441547	0.345098717	0.3454597	0.3454597	0.3454597	0.344697814	0.343539732	0.3432847	0.345868657	0.3471998	0.3471998	0.341946651	0.332580446	0.329198045	0.3280677	0.330228371	0.3336124	0.335983722	0.332283746	0.335821241	0.341197559	0.34561301	0.347630568	0.351493181	0.353663964	0.355549981	0.3545895	0.354186655	0.349543623	0.346639616	0.3467716
¸ßË¹°×ÔëÉù´¦Àí (9).mp3	-0.183662125	-0.183468395	-0.1892891	-0.188152316	-0.1888543	-0.192664681	-0.198977639	-0.210386631	-0.213447876	-0.215376	-0.215346672	-0.213635	-0.21434719	-0.218056396	-0.225058516	-0.229779928	-0.234227307	-0.234966377	-0.237255983	-0.239863741	-0.240490567	-0.241133911	-0.2418987	-0.244334384	-0.2453777	-0.246320848	-0.24737224	-0.246697589	-0.244886564	-0.2440741	-0.2440741	-0.2440741	-0.24322019	-0.2432046	-0.24016062	-0.231672071	-0.229147938	-0.23211183	-0.230014241	-0.224664157	-0.222293908	-0.221545496	-0.221782766	-0.224911313	-0.224972421	-0.226061509	-0.229250263	-0.231102749	-0.232880965
¸ßË¹°×ÔëÉù´¦Àí (10).mp3	0.150161879	0.146423285	0.145062934	0.1445652	0.1445652	0.145383767	0.1458695	0.1458695	0.147100384	0.1489358	0.157968599	0.164136507	0.168123496	0.171776511	0.170961826	0.169094453	0.16811957	0.169532594	0.174772811	0.16561755	0.163882371	0.1628261	0.163078582	0.1636957	0.1632609	0.1626404	0.163687979	0.168234695	0.167492637	0.170067947	0.172860749	0.1758695	0.1758695	0.1758695	0.176122563	0.1776087	0.1776087	0.1776087	0.1776087	0.1784783	0.180059957	0.1802174	0.1802174	0.1802174	0.1802174	0.1794172	0.1789131	0.181752659	0.1832609
¸ßË¹°×ÔëÉù´¦Àí (11).mp3	0.082291984	0.076663507	0.069885064	0.06819639	0.063159997	0.060651882	0.053176365	0.051989995	0.049036952	0.043419119	0.042740136	0.040845098	0.0387825	0.038431796	0.038264318	0.035655618	0.0366087	0.033302968	0.031798173	0.029169811	0.029109183	0.0266086	0.028470763	0.027415743	0.011993369	-0.02629477	-0.047322031	-0.050504084	-0.053290542	-0.055579084	-0.058140825	-0.0594796	-0.0594796	-0.05861	-0.059309407	-0.065791545	-0.072808362	-0.079647936	-0.08287309	-0.091853112	-0.094472146	-0.091012348	-0.0907841	-0.091556067	-0.094324443	-0.096871	-0.098411324	-0.0986101	-0.099895294
¸ßË¹°×ÔëÉù´¦Àí (12).mp3	0.079942135	0.080879842	0.081294164	0.075143132	0.062744657	0.053922883	0.051852865	0.048590384	0.041073498	0.040194897	0.041534489	0.0415592	0.039707794	0.0385157	0.038035708	0.036952031	0.036561351	0.034765041	0.033417953	0.027718046	0.019887869	0.017139558	0.014494718	0.016432936	0.012149461	0.0083321	0.005355761	-0.00283492	-0.005053269	-0.012685413	-0.02054574	-0.025320787	-0.029278959	-0.03268087	-0.0427342	-0.045846498	-0.04837214	-0.048924501	-0.049794193	-0.046642233	-0.042024189	-0.038859151	-0.0358585	-0.034069913	-0.031240229	-0.035512002	-0.039175368	-0.052383874	-0.061524008
¸ßË¹°×ÔëÉù´¦Àí (13).mp3	0.318926353	0.320827418	0.324252551	0.324977835	0.323833444	0.327438979	0.324431999	0.32345788	0.321694588	0.321675053	0.328034489	0.345564596	0.352711611	0.353431482	0.349755792	0.347695094	0.350472434	0.352311844	0.347346815	0.342345623	0.334713237	0.335714667	0.336261838	0.335794013	0.3345652	0.3354347	0.3358695	0.335899279	0.3363043	0.336739	0.3376086	0.335554837	0.325172931	0.324540734	0.324682609	0.324340999	0.3241304	0.32444702	0.325899339	0.326995676	0.331423045	0.337144987	0.345855291	0.350130706	0.3502172	0.3502172	0.3502172	0.3502172	0.350652
¸ßË¹°×ÔëÉù´¦Àí (14).mp3	0.328148	0.328519572	0.328504151	0.328148	0.328541581	0.3298871	0.3298871	0.332594899	0.333280165	0.339692072	0.3411915	0.344176463	0.344987058	0.336023473	0.3342286	0.3342286	0.3342286	0.333829784	0.3329243	0.3324895	0.3333591	0.333940243	0.32846328	0.3246634	0.3246634	0.324407875	0.3233591	0.3233591	0.3233591	0.3233591	0.3233591	0.322790271	0.3224896	0.3224896	0.322392502	0.3220548	0.323751101	0.3264026	0.326622424	0.326116334	0.326778447	0.3268373	0.3268373	0.327719204	0.3307504	0.3307504	0.3307504	0.331830717	0.3346634
¸ßË¹°×ÔëÉù´¦Àí (15).mp3	0.02162952	0.023658291	0.022835895	0.020272093	0.020576315	0.02103694	0.019667068	0.018266872	0.016041697	0.015746643	0.016782267	0.021034498	0.014333844	0.014243386	0.009307133	0.006804335	0.008014218	0.012151747	0.011339534	0.009702031	0.012355285	0.017456672	0.016209211	0.009919345	0.007788823	0.012860126	0.016924131	0.017152041	0.01852875	0.014673693	0.017263086	0.018751645	0.022676828	0.019479094	0.017595167	0.015616789	0.015299653	0.017370838	0.019995213	0.019527415	0.012916093	0.018810957	0.019769925	0.01706558	0.015403287	0.008823963	0.009919798	0.012123283	0.010952535
¸ßË¹°×ÔëÉù´¦Àí (16).mp3	0.000852162	0.002376582	0.000785436	0.000670723	0.003403301	0.008423671	0.007881005	-0.00110211	-0.007136288	-0.002041409	-0.007767262	-0.022697088	-0.028234411	-0.030938034	-0.036250846	-0.037889706	-0.033088901	-0.038419829	-0.042383764	-0.036747339	-0.044088248	-0.048804726	-0.048723147	-0.048054637	-0.048430543	-0.04703028	-0.045774287	-0.046307362	-0.046939797	-0.048782177	-0.049123829	-0.0493962	-0.049587789	-0.049831	-0.049831	-0.050204856	-0.048343927	-0.046657668	-0.046251476	-0.035231598	-0.032693967	-0.036200494	-0.043395064	-0.047250652	-0.0485267	-0.056448062	-0.070292553	-0.078337994	-0.081742025
¸ßË¹°×ÔëÉù´¦Àí (17).mp3	-0.270614224	-0.285563541	-0.293624493	-0.302611089	-0.313207398	-0.315608864	-0.320094899	-0.324655293	-0.331813311	-0.32987349	-0.340376414	-0.349979517	-0.358891187	-0.355375907	-0.255389916	-0.26	-0.252052493	-0.240628476	-0.244511232	-0.256923259	-0.228771797	-0.242489444	-0.228756479	-0.23463475	-0.230901998	-0.233279512	-0.220532146	-0.196835427	-0.187391056	-0.185093317	-0.183259208	-0.173658687	-0.174970536	-0.186113641	-0.183744703	-0.18166681	-0.162588281	-0.155432362	-0.179127167	-0.180373062	-0.171177403	-0.158468147	-0.163005798	-0.171542034	-0.161869736	-0.163155292	-0.218513208	-0.156719012	-0.203742781
¸ßË¹°×ÔëÉù´¦Àí (18).mp3	-0.1634062	-0.1634062	-0.1634062	-0.1634062	-0.162923766	-0.1625367	-0.165924423	-0.171570098	-0.171531778	-0.178000067	-0.177707702	-0.1773159	-0.1773159	-0.182899215	-0.184707	-0.185240189	-0.1860113	-0.185038292	-0.183999449	-0.18561548	-0.189388759	-0.1912288	-0.190856713	-0.190794	-0.19028929	-0.188808851	-0.190422792	-0.193806862	-0.1951418	-0.195171581	-0.1955766	-0.193686619	-0.193994336	-0.187125444	-0.181849468	-0.183351692	-0.182533985	-0.1834025	-0.183083762	-0.1820982	-0.182660728	-0.181923259	-0.172943685	-0.173056036	-0.1734005	-0.172975915	-0.1720961	-0.173815899	-0.173649567
¸ßË¹°×ÔëÉù´¦Àí (19).mp3	-0.138076497	-0.1377847	-0.136567838	-0.135537999	-0.13415201	-0.137755046	-0.130859681	-0.126170253	-0.124679585	-0.123002311	-0.122666693	-0.123515626	-0.123991803	-0.1247412	-0.1247412	-0.1247412	-0.1247412	-0.106366917	-0.104419768	-0.108460655	-0.118696288	-0.127704447	-0.140366481	-0.154432168	-0.16484728	-0.162963558	-0.1693064	-0.1719151	-0.173382715	-0.177906586	-0.18383422	-0.191831356	-0.180051173	-0.190759265	-0.190874608	-0.190222841	-0.19463871	-0.1919152	-0.193001477	-0.195019569	-0.197412514	-0.196936672	-0.200700382	-0.203828371	-0.207686316	-0.207556394	-0.2110455	-0.211184891	-0.2114803
¸ßË¹°×ÔëÉù´¦Àí (20).mp3	0.332430699	0.330943096	0.332321676	0.335235738	0.336497264	0.3371739	0.33721531	0.337645078	0.3380435	0.3380435	0.338073185	0.339861517	0.34909527	0.354724433	0.357076256	0.3571739	0.3571739	0.3571739	0.3571739	0.3571739	0.3571739	0.367785217	0.379027385	0.38490137	0.386092218	0.3865218	0.386857861	0.387724302	0.389126936	0.3895652	0.389996522	0.39	0.39	0.390429603	0.3904348	0.389395227	0.416988178	0.428314184	0.410046083	0.413260825	0.407341854	0.401347938	0.403913	0.403913	0.4043478	0.4047826	0.405182616	0.4052174	0.405619022
¸ßË¹°×ÔëÉù´¦Àí (21).mp3	0.149900801	0.15877229	0.232510412	0.260472538	0.258835539	0.2566307	0.256688902	0.284107567	0.3051967	0.3005439	0.3005439	0.3005439	0.3005439	0.3005439	0.3005439	0.3005439	0.3005439	0.3005439	0.280400699	0.268194198	0.251971672	0.243885705	0.243057493	0.240461853	0.236730773	0.230117351	0.233816512	0.237076018	0.229069711	0.227643137	0.224328248	0.218105357	0.2166307	0.2166307	0.2161959	0.223064384	0.257052594	0.270912965	0.279314873	0.278074278	0.277784787	0.2783698	0.2783698	0.2783698	0.2783698	0.2783698	0.286768823	0.28600675	0.2857611
¸ßË¹°×ÔëÉù´¦Àí (22).mp3	0.165299459	0.159528318	0.157971284	0.154001368	0.158395007	0.155090732	0.153372872	0.142827495	0.135374331	0.14143207	0.149701869	0.14982716	0.1502264	0.152788956	0.1528351	0.1528351	0.152166681	0.1541395	0.15335422	0.157441416	0.159054348	0.1628351	0.1628351	0.164797861	0.1670939	0.165128284	0.1650088	0.147034399	0.134036911	0.22801565	0.239152713	0.240128466	0.234633196	0.239534897	0.233182502	0.199782486	0.185582253	0.176363239	0.173242051	0.170166554	0.159373949	0.162246114	0.142035466	0.130905077	0.129220584	0.124223501	0.129929224	0.128882283	0.129992545
¸ßË¹°×ÔëÉù´¦Àí (23).mp3	-0.018559321	-0.01561389	-0.012173584	-0.01346029	-0.011756752	0.014626284	0.013819671	0.0139132	0.014313836	0.015191514	0.0147827	0.01424609	0.0139131	0.013869494	0.014675526	0.016275428	0.016899078	0.0173913	0.016075111	0.0156522	0.017383778	0.032185226	0.037390223	0.038402172	0.047607607	0.07453745	0.08656106	0.102135191	0.106858255	0.112968	0.117421636	0.118548189	0.118450326	0.120664978	0.121929634	0.122183604	0.123772322	0.124623757	0.128755249	0.1321739	0.132479204	0.13506866	0.134876548	0.133634449	0.132741026	0.131542833	0.130769977	0.13150526	0.1313044
¸ßË¹°×ÔëÉù´¦Àí (24).mp3	-0.064770223	-0.063041083	-0.056572059	-0.040612336	-0.035918188	-0.033577789	-0.032063661	-0.028128743	-0.030264615	-0.034668789	-0.039291229	-0.042512615	-0.045008241	-0.046673357	-0.045423541	-0.044195367	-0.048436374	-0.0527808	-0.052498162	-0.054236716	-0.057571114	-0.064460677	-0.079556832	-0.089718151	-0.0905993	-0.090880257	-0.094639911	-0.096815403	-0.099426136	-0.100724366	-0.104149082	-0.102372198	-0.092652782	-0.088411632	-0.07908569	-0.072990548	-0.074199129	-0.075491709	-0.077363864	-0.085114953	-0.098870391	-0.112823167	-0.121153586	-0.122674183	-0.123832247	-0.124722834	-0.1272889	-0.128947709	-0.1297068
¸ßË¹°×ÔëÉù´¦Àí (25).mp3	0.049987869	0.050816786	0.0470221	0.0465873	0.0474569	0.047377716	0.046498383	0.0461525	0.046944317	0.0457181	0.043787162	0.0435442	0.0435442	0.03395466	-0.05859144	-0.061594239	-0.01639458	-0.007400665	-0.0081927	-0.00720188	-0.006303077	0.003009803	-0.000847623	-0.0016714	-0.002106	-0.002025645	-0.001859317	-0.004774637	-0.0051495	-0.0047147	-0.0047147	-0.005621724	-0.0064536	-0.00652873	-0.006104489	-0.002628167	-0.000775097	-0.002681143	-0.0021112	-0.001595705	-0.003094929	-0.004252003	-0.005127896	-0.006256307	-0.002939323	-0.000833279	-0.000734906	-0.001693181	-0.0025457
¸ßË¹°×ÔëÉù´¦Àí (26).mp3	-0.0815218	-0.0823914	-0.083517267	-0.0845653	-0.086452615	-0.087515125	-0.086268591	-0.085948775	-0.089732167	-0.091201191	-0.091275731	-0.098194257	-0.102043166	-0.107536951	-0.114946031	-0.116864134	-0.116270869	-0.111593121	-0.113383577	-0.117434178	-0.124531243	-0.129045373	-0.129991607	-0.131861105	-0.142146862	-0.148458048	-0.149727483	-0.156906516	-0.159428972	-0.157828109	-0.155897165	-0.157348573	-0.153534291	-0.155061084	-0.1563044	-0.155914535	-0.165330502	-0.172597006	-0.189279756	-0.196839273	-0.198529712	-0.211662661	-0.2123913	-0.221206979	-0.226352139	-0.2293478	-0.2293478	-0.229349539	-0.234366143
¸ßË¹°×ÔëÉù´¦Àí (27).mp3	-0.1386957	-0.143632036	-0.155679449	-0.15573872	-0.154693901	-0.154553868	-0.155554219	-0.1530435	-0.151918433	-0.149905456	-0.1491305	-0.1473059	-0.14835392	-0.146074492	-0.1439131	-0.1430435	-0.1430435	-0.144414871	-0.1456522	-0.1456522	-0.1456522	-0.145179938	-0.143843221	-0.142997552	-0.142174	-0.146438512	-0.150048952	-0.14647698	-0.13304245	-0.1321493	-0.126382445	-0.114875599	-0.107419472	-0.1069566	-0.1069566	-0.1069566	-0.1069566	-0.10739231	-0.109095647	-0.11041612	-0.112180743	-0.119398665	-0.128266661	-0.130189891	-0.128440736	-0.125254724	-0.126719391	-0.129198998	-0.127304787
¸ßË¹°×ÔëÉù´¦Àí (28).mp3	-0.462989865	-0.461146068	-0.458140086	-0.458931774	-0.4623103	-0.462822931	-0.460061531	-0.462743849	-0.4655388	-0.464431269	-0.466010794	-0.474910935	-0.475005681	-0.4753539	-0.473840163	-0.475140396	-0.477504662	-0.475729513	-0.475897089	-0.478119094	-0.482035855	-0.485604111	-0.4840495	-0.484595143	-0.487133864	-0.487371277	-0.483028341	-0.490217666	-0.491914234	-0.49594825	-0.501088989	-0.502099679	-0.5018756	-0.508713726	-0.576092269	-0.567940939	-0.573271227	-0.583167163	-0.582439695	-0.579227943	-0.573243567	-0.572793256	-0.568002792	-0.571500182	-0.57175867	-0.577013283	-0.579015571	-0.57862968	-0.576994123
¸ßË¹°×ÔëÉù´¦Àí (29).mp3	-0.226122302	-0.222884737	-0.218428684	-0.218344075	-0.2197826	-0.221020199	-0.214893125	-0.208273899	-0.207187574	-0.208221148	-0.204742933	-0.2036957	-0.201964487	-0.199531219	-0.200459121	-0.20624481	-0.207146231	-0.2071738	-0.207087071	-0.203999805	-0.201297601	-0.200160962	-0.205625937	-0.213027183	-0.214175242	-0.214509076	-0.218216496	-0.22270147	-0.224643948	-0.223503289	-0.221671229	-0.220240703	-0.231345102	-0.236927107	-0.236076793	-0.233095079	-0.232604715	-0.233594275	-0.232113332	-0.229086234	-0.224226721	-0.22098303	-0.218093778	-0.214438712	-0.2136957	-0.213439801	-0.2128261	-0.213298201	-0.2141305
¸ßË¹°×ÔëÉù´¦Àí (30).mp3	0.026502863	0.025533055	0.0254348	0.0254348	0.024628251	-0.008368005	0.000743936	-0.00178156	0.002447743	0.006427877	0.0058696	0.004402007	0.004924611	0.004446306	0.010477645	0.012318764	0.013751641	0.014724306	0.012444604	0.001560444	0.00080726	0.002539145	0.0045653	0.003909592	-0.001957743	-0.006146178	-0.006644548	-0.0058695	-0.008414163	-0.007947651	-0.00799208	-0.00892947	-0.010168735	-0.007174	-0.005774588	-0.00095755	-0.001176753	-0.002613608	-0.002543023	-0.000903862	-0.000708243	-0.0002174	-0.0002174	0.001059205	0.004531986	0.004378513	0.003126465	0.004539423	0.005
¸ßË¹°×ÔëÉù´¦Àí (31).mp3	0.188797727	0.23967765	0.143471777	0.125218151	0.122664856	0.1216328	0.118585921	0.081530088	0.078622	0.05509192	0.043245159	0.049398826	0.0481714	0.046213889	0.04682047	0.0477367	0.0481715	0.048622496	0.049962343	0.0494758	0.048684861	0.047192238	0.04519901	0.0421932	0.0433889	0.0446932	0.04426632	0.044592264	0.0442584	0.045167891	0.04835495	0.049949554	0.050074431	0.0459975	0.045244323	0.045973159	0.049041	0.050182288	0.0507801	0.047401555	0.0468671	0.046533432	0.047080239	0.0481715	0.0481715	0.047941964	0.046568315	0.047284008	0.046839896
¸ßË¹°×ÔëÉù´¦Àí (32).mp3	0.19341655	0.185448706	0.183280032	0.177555067	0.175525907	0.171142231	0.178315085	0.180529702	0.1905607	0.192063894	0.196817604	0.197331841	0.1983868	0.195927727	0.1949085	0.196586953	0.199066844	0.1966476	0.197447882	0.1975172	0.197444332	0.193100736	0.191163777	0.183759615	0.178936523	0.173118839	0.171536425	0.163645974	0.158415956	0.151132095	0.148693048	0.1483868	0.148000951	0.1483867	0.152662429	0.141541793	0.149986645	0.141633465	0.136813844	0.142793265	0.14494714	0.152520192	0.155046704	0.152186776	0.140276304	0.1392563	0.139801619	0.145023293	0.1483868
¸ßË¹°×ÔëÉù´¦Àí (33).mp3	-0.013440719	-0.0147826	-0.012986049	-0.0069565	-0.002293422	0.00082012	0.004306807	0.0039131	0.0039131	0.004042445	0.0052175	0.0060871	0.0060871	0.0065218	0.0065218	0.005962903	0.0047827	0.005173577	0.0043479	0.003315589	-0.001854938	-0.006593433	-0.005883616	-0.00531686	-0.0026086	-0.002515505	-0.0013042	-0.0013042	-0.0021738	-0.005027123	-0.010625981	-0.012653481	-0.016378507	-0.015178171	-0.009833566	-0.003078073	0.000995863	0.005577059	0.016172237	0.025815518	0.027008452	0.032144783	0.034973469	0.032748078	0.036537103	0.037572634	0.0365218	0.036095972	0.03347666
¸ßË¹°×ÔëÉù´¦Àí (34).mp3	-0.089931414	-0.092667724	-0.122154559	-0.090628784	-0.093115488	-0.094462668	-0.104060827	-0.137551166	-0.171852893	-0.087025883	-0.067055271	-0.075075603	-0.084565056	-0.083473974	-0.075950498	-0.074132037	-0.06987584	-0.070786899	-0.071435677	-0.077171623	-0.08338752	-0.089162969	-0.085537381	-0.085522954	-0.084387851	-0.082464285	-0.080797563	-0.081215325	-0.08232627	-0.083527221	-0.085008384	-0.087815389	-0.095435901	-0.104779909	-0.113350926	-0.117225389	-0.117485846	-0.117152602	-0.1171351	-0.118848552	-0.122178735	-0.123880456	-0.126291473	-0.138048415	-0.142615232	-0.145329587	-0.148623679	-0.1493085	-0.150114059
¸ßË¹°×ÔëÉù´¦Àí (35).mp3	0.158910706	0.151169885	0.144912573	0.136057906	0.123694317	0.116867239	0.11421136	0.109437708	0.102941149	0.100552002	0.106255788	0.114505066	0.112856895	0.106681702	0.105608088	0.11281372	0.109344874	0.102886787	0.10221838	0.1001088	0.099192931	0.097145525	0.092183544	0.09505508	0.09491639	0.09298825	0.086767019	0.080988834	0.075584604	0.06991276	0.063422673	0.067591406	0.078889085	0.074099537	0.071104559	0.06490845	0.0622826	0.062151772	0.056992345	0.034933873	0.046636494	0.043382699	0.027092501	0.016228017	0.011514602	0.008321952	0.005494071	0.034080368	0.02434047
¸ßË¹°×ÔëÉù´¦Àí (36).mp3	-0.065907612	-0.054196321	-0.062161705	-0.056284731	-0.056103029	-0.057305264	-0.054752035	-0.051861132	-0.050960875	-0.043316387	-0.038648034	-0.033900585	-0.039201145	-0.024719413	-0.0317391	-0.02347206	-0.026802919	-0.03207257	-0.035841214	-0.034556419	-0.0283594	-0.030910754	-0.025870121	-0.0256521	-0.0256521	-0.020319084	-0.02322884	-0.024712376	-0.032416638	-0.031598463	-0.036592742	-0.036516402	-0.039748404	-0.04598079	-0.045792134	-0.042236355	-0.035042423	-0.036280926	-0.036838234	-0.034643006	-0.032088594	-0.029713659	-0.0282608	-0.028788095	-0.030075646	-0.033400553	-0.0330434	-0.033964584	-0.034478372
¸ßË¹°×ÔëÉù´¦Àí (37).mp3	-0.173073223	-0.168226527	-0.172224844	-0.172474433	-0.174387411	-0.176954718	-0.179657644	-0.182235055	-0.18291459	-0.182793129	-0.178146996	-0.182830277	-0.189327701	-0.192461057	-0.189144336	-0.187619785	-0.189221637	-0.19241536	-0.194059681	-0.1951662	-0.195093685	-0.195689667	-0.199490041	-0.203879391	-0.223050825	-0.230305301	-0.234058257	-0.235978848	-0.239562682	-0.241609524	-0.244920446	-0.251186141	-0.253907422	-0.255098405	-0.242127035	-0.239986353	-0.239340943	-0.241347942	-0.242330713	-0.244968442	-0.245202372	-0.24587121	-0.246392109	-0.250199479	-0.254554019	-0.257620004	-0.257915374	-0.2582097	-0.260599039
¸ßË¹°×ÔëÉù´¦Àí (38).mp3	0.102455484	0.1003434	0.1003434	0.100089347	0.0999086	0.0999086	0.0999086	0.101277061	0.103747793	0.107907813	0.109372985	0.1103434	0.111767281	0.112615234	0.113367392	0.115760706	0.117417853	0.118541486	0.118858235	0.120117719	0.121558099	0.12367383	0.124940439	0.125970828	0.12929871	0.133184602	0.135522634	0.139160347	0.143390992	0.146391085	0.145533534	0.143901807	0.143355359	0.145126	0.147420349	0.1560957	0.159714315	0.15782766	0.15840788	0.151506581	0.1516477	0.152044322	0.1520825	0.1520825	0.151252229	0.1512129	0.143698739	0.1429521	0.1429521
¸ßË¹°×ÔëÉù´¦Àí (39).mp3	0.131471714	0.11505226	0.11292583	0.113244116	0.11709566	0.121444793	0.121184631	0.135048191	0.142635561	0.145145195	0.146743798	0.151380568	0.161228962	0.162935075	0.166699162	0.162779639	0.157105773	0.154799132	0.153839813	0.151724321	0.151656326	0.152145103	0.150340516	0.161222083	0.16150661	0.161848117	0.16034294	0.164335746	0.163650405	0.162626847	0.161461603	0.1621739	0.165077536	0.166287461	0.166538267	0.160656831	0.15586095	0.15834432	0.165324675	0.162230868	0.164180695	0.165149985	0.158260548	0.141431896	0.140830226	0.137202756	0.136440519	0.130088707	0.123501709
¸ßË¹°×ÔëÉù´¦Àí (40).mp3	-0.058978611	-0.045329097	-0.039452382	-0.051045308	-0.04504922	-0.049477363	-0.066355915	-0.062793766	-0.062689241	-0.052576581	-0.049208295	-0.050367405	-0.062810327	-0.069536055	-0.074687227	-0.078612273	-0.088292253	-0.081538227	-0.073895513	-0.081464111	-0.079144504	-0.073444946	-0.071983379	-0.081531883	-0.109051973	-0.110505431	-0.114272258	-0.127912071	-0.154655928	-0.154550305	-0.157795663	-0.165070519	-0.170896981	-0.161820696	-0.174086282	-0.169459171	-0.158009716	-0.161075537	-0.156757048	-0.15066287	-0.154254984	-0.154390496	-0.161440032	-0.157340277	-0.159599634	-0.160040382	-0.168716862	-0.167044818	-0.176144574
¸ßË¹°×ÔëÉù´¦Àí (41).mp3	-0.123754142	-0.124615862	-0.125405955	-0.12638171	-0.126910271	-0.126632564	-0.124271213	-0.120199018	-0.1202175	-0.120655333	-0.12148956	-0.123264366	-0.125388791	-0.124362707	-0.122661956	-0.121757175	-0.123417469	-0.122885928	-0.122747986	-0.1219565	-0.1236956	-0.124047623	-0.118715198	-0.1115217	-0.115978294	-0.126344859	-0.122076693	-0.119813713	-0.11600842	-0.118107384	-0.112576209	-0.116812147	-0.1180436	-0.117829246	-0.119231746	-0.12330497	-0.123761716	-0.124649812	-0.1175236	-0.117146785	-0.118052541	-0.119478861	-0.118874435	-0.118913	-0.117095595	-0.115755061	-0.124228175	-0.130122743	-0.133591317
¸ßË¹°×ÔëÉù´¦Àí (42).mp3	0.176805644	0.194004955	0.204255322	0.206254568	0.205	0.205879078	0.206678925	0.20694636	0.205583756	0.206700024	0.206591782	0.207050396	0.208103312	0.208819227	0.209391022	0.214429919	0.221690781	0.223844881	0.2263044	0.228449425	0.231032196	0.234284523	0.238983238	0.234581987	0.234981281	0.238542065	0.237297685	0.243281436	0.2476089	0.249176501	0.242515031	0.223103654	0.231898784	0.217851007	0.215582893	0.228280147	0.229903548	0.233126874	0.224456956	0.214906148	0.217995264	0.217980219	0.217114255	0.217385785	0.217004122	0.216972924	0.222667525	0.218807772	0.219641945
¸ßË¹°×ÔëÉù´¦Àí (43).mp3	-0.067933845	-0.08090899	-0.086929607	-0.090575657	-0.094138916	-0.105355912	-0.115139524	-0.12249948	-0.12270141	-0.124580052	-0.148544641	-0.155915298	-0.161734494	-0.171448335	-0.177917904	-0.189112846	-0.188812893	-0.19042703	-0.192502382	-0.190408592	-0.192560829	-0.194663972	-0.194932425	-0.186495805	-0.1847459	-0.187448292	-0.193566251	-0.198289863	-0.202747192	-0.20858064	-0.212185322	-0.219507572	-0.222303876	-0.224789649	-0.21782967	-0.21839077	-0.220711905	-0.22270508	-0.225679668	-0.222968989	-0.215994993	-0.212444797	-0.21455485	-0.216503364	-0.221568723	-0.234078589	-0.243172764	-0.244712566	-0.247264943
¸ßË¹°×ÔëÉù´¦Àí (44).mp3	0.028282068	0.029432433	0.030095661	0.036953754	0.042777498	0.040791111	0.042749191	0.052641276	0.050504625	0.047153984	0.050551684	0.051343829	0.052215361	0.050941127	0.053745419	0.050724304	0.050778718	0.051969825	0.036669603	0.014592546	-8.80E-05	-0.010920024	-0.004761481	-0.003437267	-0.000551548	-0.0030002	-0.003372743	-0.005598602	-0.009179416	-0.004528586	-0.004804173	-0.007120519	-0.001591108	-0.006747457	-0.006783279	-0.006360303	-0.00245095	-0.004559663	-0.002303233	-0.003790313	-0.005842193	-0.011344828	-0.010760171	-0.020268208	-0.014006258	-0.0145882	-0.0174507	-0.017606271	-0.015793106
¸ßË¹°×ÔëÉù´¦Àí (45).mp3	0.088311705	0.085742837	0.0860847	0.088518127	0.089194465	0.102243415	0.12458433	0.150579166	0.137074798	0.151053741	0.153810819	0.155514464	0.1482586	0.139782682	0.139031814	0.133347082	0.143687906	0.137232765	0.137160486	0.135951429	0.137042458	0.136846507	0.138390669	0.136992443	0.139161863	0.132389468	0.132412283	0.132913021	0.137636167	0.134950809	0.133289715	0.132917442	0.134601459	0.135873524	0.135676649	0.129055733	0.12858751	0.127586308	0.129880786	0.1315859	0.130220579	0.128399647	0.130727316	0.129741217	0.1265195	0.1230412	0.123941476	0.124601796	0.125367195
¸ßË¹°×ÔëÉù´¦Àí (46).mp3	0.249220063	0.301494938	0.311185349	0.290920504	0.293630618	0.298420126	0.284142091	0.268326698	0.266538182	0.266985093	0.269373479	0.273220819	0.274345858	0.278671979	0.283256019	0.288552954	0.291826363	0.298048354	0.307668679	0.312032392	0.311406173	0.31183707	0.313391837	0.315406191	0.316439782	0.314876	0.315299775	0.3153108	0.312421237	0.311399863	0.309941044	0.308438465	0.307922877	0.307875051	0.312748779	0.311062855	0.315017042	0.316701675	0.316314502	0.300057376	0.303951288	0.30984991	0.3118296	0.308927709	0.311862206	0.3131321	0.3126973	0.312087994	0.310648573
¸ßË¹°×ÔëÉù´¦Àí (47).mp3	0.064942299	0.064425171	0.066831596	0.059085482	0.051866409	0.048040029	0.045512802	0.044523589	0.044171706	0.042299757	0.044549369	0.0486956	0.046944619	0.043260968	0.04407509	0.043512845	0.042742112	0.041323427	0.042898713	0.042388475	0.041153199	0.039705186	0.040570469	0.041365411	0.041166401	0.039105708	0.0373912	0.03527619	0.034148205	0.0330435	0.035790961	0.038654441	0.040604079	0.042792261	0.039985471	0.031079358	0.028332852	0.028192866	0.026586192	0.028484165	0.02980557	0.032183981	0.0326087	0.0326087	0.035094019	0.0382608	0.037030019	0.0369566	0.0365218
¸ßË¹°×ÔëÉù´¦Àí (48).mp3	-0.147039584	-0.148404599	-0.159222657	-0.16097609	-0.161087	-0.159356492	-0.1593479	-0.1593479	-0.1593479	-0.15999191	-0.161022125	-0.164205212	-0.166250736	-0.167999933	-0.1669565	-0.168121175	-0.168723975	-0.1691306	-0.170294664	-0.194753777	-0.22182168	-0.203135107	-0.197993477	-0.192218115	-0.190287126	-0.196941557	-0.19553825	-0.192991172	-0.191687319	-0.1908697	-0.19141945	-0.207913891	-0.2091306	-0.2091306	-0.215094941	-0.2152175	-0.2152175	-0.215166974	-0.215662653	-0.223520931	-0.2247827	-0.2256523	-0.225711003	-0.226397771	-0.225529133	-0.222795442	-0.220901087	-0.2195652	-0.2195652
¸ßË¹°×ÔëÉù´¦Àí (49).mp3	-0.171889317	-0.181556811	-0.194143884	-0.204900681	-0.215439153	-0.218568947	-0.220938783	-0.2213044	-0.221640402	-0.222692161	-0.225163045	-0.222151476	-0.220646383	-0.220501425	-0.219822084	-0.219870924	-0.219153589	-0.2208696	-0.2213044	-0.2213044	-0.222212192	-0.2226087	-0.222885552	-0.2234783	-0.223485376	-0.223060171	-0.222391899	-0.2221738	-0.223808676	-0.224670399	-0.224519092	-0.224668028	-0.2247825	-0.224042245	-0.225809597	-0.226118124	-0.224931004	-0.2247826	-0.225756966	-0.226598805	-0.228981494	-0.228422521	-0.228847522	-0.2286955	-0.2282607	-0.2282607	-0.22793588	-0.226887298	-0.224467307
¸ßË¹°×ÔëÉù´¦Àí (50).mp3	0.008830248	0.000322632	-0.0009048	-0.002905766	-0.007639988	-0.0074267	-0.007829821	-0.010408968	-0.014906735	-0.01888933	-0.022473997	-0.026467277	-0.037336882	-0.041771483	-0.045913642	-0.047103669	-0.049617274	-0.052790388	-0.055741842	-0.058055958	-0.060870886	-0.067480594	-0.06820686	-0.070333475	-0.068252764	-0.067643693	-0.066112	-0.066627723	-0.070705925	-0.076206921	-0.080220093	-0.083501	-0.088866264	-0.091382094	-0.092750941	-0.092036112	-0.092969172	-0.095070863	-0.0930654	-0.093567333	-0.093607575	-0.092947012	-0.09134637	-0.092812695	-0.096992274	-0.097246001	-0.0974123	-0.099330033	-0.100749091
¸ßË¹°×ÔëÉù´¦Àí (51).mp3	0.205437917	0.208006542	0.2069565	0.2052174	0.2082608	0.207341258	0.205255592	0.206846325	0.208402829	0.201868047	0.19235171	0.1904348	0.187013592	0.186851975	0.190581084	0.187659844	0.184821093	0.186664784	0.187012676	0.185810165	0.18546238	0.186044314	0.187242496	0.189817988	0.192396028	0.193626364	0.193361702	0.191509622	0.187542448	0.188428439	0.183988567	0.182268135	0.171946865	0.165172471	0.163656059	0.158941623	0.162579211	0.171449675	0.1773914	0.176591143	0.178517135	0.179386931	0.194353372	0.2004348	0.200720238	0.202361099	0.202470297	0.201800677	0.203592901
¸ßË¹°×ÔëÉù´¦Àí (52).mp3	0.186697847	0.1863043	0.190645781	0.184995051	0.184959984	0.1828261	0.1828261	0.1828261	0.1828261	0.183517811	0.1836957	0.1836957	0.1836957	0.1836957	0.184027741	0.1841304	0.184037506	0.181077135	0.178913	0.178913	0.17794429	0.174746667	0.1789131	0.179763751	0.175932971	0.172214727	0.166738394	0.1641304	0.163604645	0.160416134	0.157733215	0.155815247	0.1528261	0.1528261	0.1515217	0.1519565	0.153278142	0.152358741	0.152000051	0.156283372	0.156693106	0.1510868	0.15607724	0.161219353	0.1628259	0.158131028	0.155049265	0.152826	0.151245356
¸ßË¹°×ÔëÉù´¦Àí (53).mp3	-0.092476514	-0.091983812	-0.093872322	-0.096476343	-0.098862961	-0.093771756	-0.089754317	-0.085438635	-0.085801335	-0.083451579	-0.081327797	-0.078624587	-0.077318467	-0.078141079	-0.079540222	-0.082801553	-0.088947517	-0.091891318	-0.086763203	-0.084669476	-0.086666895	-0.088519369	-0.0841475	-0.083488312	-0.082971154	-0.080517788	-0.077689806	-0.0858892	-0.083519378	-0.074881462	-0.07743946	-0.08394815	-0.088608658	-0.094354437	-0.095056294	-0.101054995	-0.100759874	-0.101304185	-0.100249992	-0.093219466	-0.081447651	-0.0798022	-0.0793675	-0.076700257	-0.073127507	-0.072424173	-0.073060768	-0.072680124	-0.065579325
¸ßË¹°×ÔëÉù´¦Àí (54).mp3	-0.212771379	-0.20377409	-0.207141215	-0.200786835	-0.196438904	-0.206672399	-0.195999541	-0.186248356	-0.18624072	-0.188014948	-0.19440417	-0.25128079	-0.24804504	-0.240139415	-0.251259661	-0.256509943	-0.266811898	-0.276916353	-0.274547708	-0.280799371	-0.284869782	-0.298816696	-0.3095144	-0.314302779	-0.334556207	-0.359896865	-0.365379981	-0.369049133	-0.351255896	-0.360201706	-0.37171883	-0.385729152	-0.392009303	-0.378169153	-0.399081578	-0.399093681	-0.398114932	-0.384241542	-0.387003122	-0.390704614	-0.375277087	-0.386099006	-0.394702826	-0.391650371	-0.391812378	-0.395283812	-0.393847726	-0.39506993	-0.380660244
¸ßË¹°×ÔëÉù´¦Àí (55).mp3	-0.268135267	-0.268778999	-0.266341835	-0.269018842	-0.277895962	-0.297525111	-0.314896293	-0.31472617	-0.314267611	-0.315550176	-0.316622077	-0.324268788	-0.310658025	-0.302324889	-0.325978631	-0.316899318	-0.355684354	-0.363772998	-0.353521475	-0.356100072	-0.342373692	-0.356753631	-0.365402275	-0.369543147	-0.367689353	-0.367415693	-0.37136243	-0.37410404	-0.37622384	-0.380584186	-0.382441736	-0.3825987	-0.383980022	-0.380132084	-0.382895562	-0.384439046	-0.382355377	-0.381687944	-0.382276325	-0.383523544	-0.386801571	-0.386374233	-0.38604527	-0.38126923	-0.376873375	-0.385653278	-0.364728616	-0.349587933	-0.352481731
¸ßË¹°×ÔëÉù´¦Àí (56).mp3	-0.173927904	-0.1756522	-0.175257348	-0.174392981	-0.185968646	-0.219132216	-0.233939905	-0.235008695	-0.2330436	-0.235931487	-0.2378262	-0.240275	-0.2439131	-0.2439131	-0.244246134	-0.246335094	-0.247524588	-0.255867358	-0.2586957	-0.257863142	-0.2573913	-0.259111044	-0.2591304	-0.2591304	-0.2595652	-0.259896055	-0.2595652	-0.2595652	-0.2595652	-0.2595652	-0.268201279	-0.232282146	-0.233520419	-0.2354349	-0.235419247	-0.234835828	-0.228725742	-0.22140549	-0.226667219	-0.221167704	-0.230265171	-0.23691312	-0.2380435	-0.242505009	-0.2428261	-0.24123163	-0.241667358	-0.2419565	-0.242161703
¸ßË¹°×ÔëÉù´¦Àí (57).mp3	0.131087	0.132002556	0.1323914	0.13252173	0.133261	0.166783123	0.190686957	0.192340881	0.1936958	0.1936958	0.1936958	0.196057145	0.19712813	0.196336436	0.196772397	0.197174	0.196550021	0.190318331	0.18477608	0.185816367	0.1841305	0.182609409	0.182101481	0.183044067	0.182634005	0.186289182	0.183129723	0.181265862	0.182724488	0.187842843	0.18698961	0.19064779	0.190831305	0.188610238	0.189976122	0.191220763	0.192362174	0.193666218	0.193522684	0.189327325	0.187430687	0.182701216	0.182663305	0.181886877	0.178836855	0.177648033	0.176949767	0.175675834	0.177686132
¸ßË¹°×ÔëÉù´¦Àí (58).mp3	0.127836174	0.129556536	0.132919041	0.1339133	0.134643038	0.135419316	0.140267192	0.1439133	0.236965583	0.153811074	0.150424229	0.161409935	0.160568736	0.155659225	0.150653323	0.145566919	0.153267754	0.156762122	0.162327246	0.156739387	0.161773759	0.161950185	0.162174	0.159366001	0.145707225	0.142877954	0.1395653	0.141597424	0.1417392	0.1417392	0.134410759	0.144667071	0.145689428	0.141019993	0.152403418	0.153949362	0.148460667	0.153053943	0.149155997	0.169179246	0.184684132	0.182207313	0.172875978	0.1669566	0.167160038	0.167950478	0.168261	0.1678262	0.1673914
¸ßË¹°×ÔëÉù´¦Àí (59).mp3	0.003124569	0.016676573	-0.01056806	-0.06182744	-0.078231073	-0.083085872	-0.083784414	-0.103540692	-0.108198926	-0.102027172	-0.104705869	-0.1056521	-0.1069565	-0.1069565	-0.106824931	-0.1039129	-0.11439458	-0.095586358	-0.113677804	-0.103501469	-0.103866339	-0.092462474	-0.093509874	-0.093121865	-0.093116058	-0.093457516	-0.096990453	-0.097674705	-0.096529034	-0.103331391	-0.094585201	-0.092596102	-0.093101415	-0.17019681	-0.195860557	-0.205972852	-0.2052174	-0.193940336	-0.21396385	-0.212027733	-0.211052245	-0.209217903	-0.213320511	-0.2025584	-0.208515088	-0.2017391	-0.2017391	-0.2017391	-0.201963462
¸ßË¹°×ÔëÉù´¦Àí (60).mp3	-0.371645369	-0.372902757	-0.372953215	-0.369104113	-0.366991026	-0.360264244	-0.358331149	-0.357051007	-0.355966627	-0.356054292	-0.35535617	-0.354231397	-0.351649886	-0.3482881	-0.344545638	-0.344484293	-0.337201739	-0.332142727	-0.327081644	-0.321536305	-0.320009393	-0.319287065	-0.3193289	-0.311992239	-0.310337867	-0.298366184	-0.285671534	-0.2723998	-0.278402543	-0.279510819	-0.279953461	-0.281151135	-0.2871536	-0.285177068	-0.285898997	-0.287789312	-0.290090906	-0.289584954	-0.288973601	-0.286951901	-0.284205946	-0.2832395	-0.282157254	-0.281081848	-0.274442782	-0.274848517	-0.282540801	-0.275298541	-0.276386423
¸ßË¹°×ÔëÉù´¦Àí (61).mp3	0.18274452	0.181098902	0.210699835	0.239492384	0.253438893	0.256636399	0.24704953	0.246591743	0.248731596	0.250203059	0.244547737	0.245880161	0.25281994	0.262615566	0.247219577	0.253552224	0.249842582	0.166629254	0.141474127	0.143642981	0.131487638	0.1266087	0.136633696	0.129870815	0.144131882	0.140827258	0.1384844	0.14063171	0.138419265	0.141152693	0.150968395	0.1545713	0.154305204	0.150945833	0.1539073	0.148229925	0.149919992	0.1518087	0.153393169	0.155960015	0.158192667	0.158258239	0.160649899	0.161235187	0.164536358	0.155443326	0.153765994	0.147463752	0.15901637
¸ßË¹°×ÔëÉù´¦Àí (62).mp3	0.0699596	0.0708292	0.0708292	0.0708292	0.0647422	0.0647422	0.0647422	0.0625683	0.054128136	0.056754147	0.047481022	0.036323886	0.039425979	0.03247594	0.011289588	0.008234044	0.010164625	0.00725835	0.00614796	0.004090659	0.003734037	0.004237156	0.0034379	0.003693293	0.00613912	0.002609915	0.003763689	0.004734004	0.004601567	0.007615841	0.005611955	0.006748944	0.008283491	0.006186241	0.024374218	0.0277856	0.028831932	0.030169291	0.029458947	0.034384723	0.03584743	0.037978061	0.03909	0.0399595	0.0408291	0.042924445	0.042233464	0.044361184	0.0447421
¸ßË¹°×ÔëÉù´¦Àí (63).mp3	0.30436165	0.306986021	0.312745406	0.312859502	0.308986021	0.307229623	0.30672429	0.303437412	0.303815371	0.30329717	0.301812003	0.301623489	0.312175531	0.310981065	0.298002482	0.29488616	0.29931041	0.298290289	0.293829286	0.290034248	0.289884508	0.292942565	0.295790435	0.296975592	0.297300842	0.297407794	0.296170193	0.302928351	0.307970261	0.300679565	0.301965454	0.298345972	0.29899526	0.296246237	0.294990531	0.29689163	0.300299212	0.301430141	0.302774051	0.300077467	0.2992184	0.296969144	0.294670544	0.296617298	0.296609397	0.296464101	0.295323946	0.288488166	0.28398933
¸ßË¹°×ÔëÉù´¦Àí (64).mp3	0.179529486	0.208455381	0.210678358	0.212226096	0.216421596	0.220126781	0.248536131	0.265175484	0.258251381	0.257615018	0.256616039	0.259308824	0.260809429	0.264121704	0.265822981	0.268208647	0.269325447	0.268741753	0.268888195	0.268966418	0.270930456	0.27028811	0.270334075	0.270412391	0.272562449	0.271264778	0.2732608	0.2727022	0.273991065	0.276466783	0.30010826	0.312451275	0.3115218	0.31087088	0.305087628	0.301616208	0.297290675	0.3007004	0.29693057	0.30490458	0.315230524	0.290709279	0.290411197	0.290770627	0.295	0.296047167	0.295436904	0.2954347	0.290276149
¸ßË¹°×ÔëÉù´¦Àí (65).mp3	-0.25012151	-0.2510505	-0.243553763	-0.235757712	-0.23087712	-0.227430022	-0.224450966	-0.226374216	-0.230326991	-0.235659106	-0.241626557	-0.259035643	-0.287081058	-0.292657439	-0.2874543	-0.2854069	-0.283164041	-0.302523246	-0.337320271	-0.371449594	-0.379912804	-0.380285289	-0.388387307	-0.390089215	-0.388442158	-0.387250522	-0.390764664	-0.398250853	-0.424177615	-0.438377375	-0.44464832	-0.442621544	-0.44513278	-0.444466453	-0.440306345	-0.434616408	-0.426299948	-0.405382218	-0.41664084	-0.43459752	-0.440261373	-0.44324868	-0.439387343	-0.433252245	-0.430485899	-0.430543003	-0.43245619	-0.438168746	-0.444846249
¸ßË¹°×ÔëÉù´¦Àí (66).mp3	0.043290436	0.04503589	0.046499163	0.042848423	0.03413967	0.027314667	0.026575114	0.024407237	0.022186781	0.028428637	0.031468983	0.031106763	0.034863568	0.041325376	0.047958463	0.0558526	0.069615235	0.086787532	0.100337078	0.120672129	0.13013621	0.145937293	0.15061582	0.154864566	0.158485208	0.16935374	0.179093499	0.185590383	0.207617354	0.211039575	0.208106286	0.206092247	0.206732054	0.205113661	0.208107609	0.210030696	0.214026757	0.215943366	0.218155116	0.218487325	0.219199787	0.227409291	0.230742293	0.235029676	0.236799037	0.240621049	0.241660605	0.240179843	0.23999062
¸ßË¹°×ÔëÉù´¦Àí (67).mp3	-0.155063393	-0.155939429	-0.1573912	-0.159042859	-0.163040433	-0.175565835	-0.173078738	-0.175776732	-0.176813333	-0.178723054	-0.168761359	-0.151446837	-0.1486955	-0.1491303	-0.1491303	-0.1486955	-0.148459257	-0.14793826	-0.14801477	-0.1504347	-0.152640532	-0.1539129	-0.1539129	-0.1539129	-0.1539129	-0.1539129	-0.148746365	-0.151739	-0.150491634	-0.147893531	-0.1473912	-0.1473912	-0.1473912	-0.1473912	-0.1473912	-0.1473912	-0.1473912	-0.14659139	-0.144580534	-0.143177087	-0.148204611	-0.149572535	-0.143249466	-0.142006649	-0.141212488	-0.149323941	-0.148563352	-0.149383485	-0.150968614
¸ßË¹°×ÔëÉù´¦Àí (68).mp3	0.000522873	-0.03592802	-0.032668609	-0.024147603	-0.022891855	-0.021612372	-0.020982762	-0.019467641	-0.017861076	-0.022128038	-0.023208912	-0.025330092	-0.025946297	-0.026160462	-0.026399949	-0.022670515	-0.023586209	-0.0237213	-0.022970522	-0.0232865	-0.02425248	-0.027227312	-0.028761074	-0.029068502	-0.028504	-0.0302431	-0.029484103	-0.0276344	-0.028358608	-0.0298083	-0.02849353	-0.0280692	-0.027553831	-0.027883346	-0.029004656	-0.030194651	-0.0302431	-0.0306779	-0.0306779	-0.0306779	-0.029918863	-0.028652453	-0.029225455	-0.030809664	-0.030895825	-0.030421622	-0.031471874	-0.031930682	-0.031411575
¸ßË¹°×ÔëÉù´¦Àí (69).mp3	-0.09938108	-0.104244445	-0.096688526	-0.092192489	-0.08353778	-0.074313716	-0.07588024	-0.069745444	-0.071594183	-0.071761489	-0.0730723	-0.068516717	-0.062287737	-0.071306638	-0.069372384	-0.072191594	-0.070738541	-0.066567753	-0.066535351	-0.064907478	-0.066075494	-0.058581991	-0.062142634	-0.05238197	-0.047202439	-0.0449434	-0.044780402	-0.049533514	-0.042347176	-0.044959613	-0.041414294	-0.045029286	-0.040485307	-0.051060319	-0.041605447	-0.039963462	-0.043857242	-0.044250124	-0.044634013	-0.036669721	-0.036558958	-0.035052568	-0.034987201	-0.034240725	-0.031807438	-0.034233959	-0.0302173	-0.031163559	-0.033313787
¸ßË¹°×ÔëÉù´¦Àí (70).mp3	0.041332075	0.033757211	0.031317276	0.029895441	0.027158245	0.025618775	0.024623924	0.030660968	0.039478372	0.013402558	-0.001065248	-0.019746141	-0.026412559	-0.0276261	-0.0276261	-0.0276261	-0.024394015	-0.017219382	-0.0171858	-0.017135463	-0.01394757	-0.015667077	-0.015664919	-0.0167494	-0.018093203	-0.023142912	-0.0232711	-0.0232711	-0.0232711	-0.0232711	-0.028416238	-0.0310972	-0.0310972	-0.03209424	-0.033795172	-0.036601456	-0.036796158	-0.054109344	-0.0680681	-0.0671983	-0.0645872	-0.065720463	-0.058867749	-0.05548045	-0.057713313	-0.0585011	-0.0585011	-0.0585011	-0.0585011
¸ßË¹°×ÔëÉù´¦Àí (71).mp3	0.283967309	0.277768581	0.278663567	0.276106382	0.277131803	0.278142561	0.278703593	0.280677672	0.286522548	0.286828922	0.287684628	0.288098436	0.289619124	0.295351519	0.291673834	0.287148824	0.28252041	0.281485382	0.284111393	0.282268027	0.276672239	0.277145829	0.279064559	0.281676943	0.283572735	0.279831887	0.285756451	0.283325375	0.276371152	0.27657824	0.271578598	0.267256553	0.275711419	0.276721335	0.290196459	0.291646403	0.287773829	0.293855098	0.293480513	0.290787854	0.286958774	0.285676396	0.27625776	0.262837221	0.263547083	0.263958427	0.267492281	0.271260623	0.274430313
¸ßË¹°×ÔëÉù´¦Àí (72).mp3	0.097359805	0.095352281	0.089648705	0.095244455	0.100828651	0.101247488	0.1013043	0.095612424	-0.024715721	0.061009934	0.094818258	0.11581093	0.1243478	0.12166153	0.1208697	0.115068406	0.114597902	0.111546412	0.103884783	0.092857265	0.079024044	0.072306359	0.068616492	0.04828599	0.030903587	-0.028792642	-0.05263307	-0.055375371	-0.0591303	-0.0586955	-0.058015592	-0.0578259	-0.055314573	-0.052257831	-0.041705997	-0.046300798	-0.047297895	-0.0473911	-0.048491982	-0.052037364	-0.054041451	-0.053663902	-0.052055068	-0.049294797	-0.047923803	-0.047053675	-0.046186029	-0.044711718	-0.042139875
¸ßË¹°×ÔëÉù´¦Àí (73).mp3	0.252374944	0.226460762	0.28974588	0.3506521	0.275447259	0.233486041	0.244132495	0.248741883	0.249013139	0.246842562	0.218888492	0.253421357	0.255390645	0.265910537	0.2663018	0.2663018	0.2663018	0.2663018	0.26661967	0.2663018	0.2663018	0.271804463	0.266630303	0.266422614	0.269024413	0.26897986	0.26938007	0.274469371	0.306194178	0.3171644	0.320547331	0.323902006	0.326193378	0.327665319	0.3284619	0.3284619	0.3284619	0.327706849	0.328018111	0.330150756	0.3306335	0.3306335	0.3306335	0.3306335	0.3306335	0.3306335	0.330248099	0.329093104	0.332044123
¸ßË¹°×ÔëÉù´¦Àí (74).mp3	-0.409509103	-0.411149054	-0.416856395	-0.419180019	-0.420699345	-0.421200114	-0.425348689	-0.4272976	-0.425754032	-0.420494857	-0.437965843	-0.442878562	-0.449916678	-0.447493921	-0.461581671	-0.447898831	-0.434480579	-0.417474643	-0.4143478	-0.414293885	-0.421705741	-0.431214059	-0.439376798	-0.444767365	-0.448320819	-0.451479467	-0.453490719	-0.46417853	-0.46645725	-0.470847895	-0.48312196	-0.4843478	-0.4873913	-0.488805984	-0.49187882	-0.494480063	-0.49572227	-0.498053946	-0.495931911	-0.498200987	-0.500488715	-0.502438015	-0.506341231	-0.50890143	-0.509295252	-0.516330734	-0.520004819	-0.520912907	-0.519737763
¸ßË¹°×ÔëÉù´¦Àí (75).mp3	-0.033566868	-0.034429944	-0.034859783	-0.0350623	-0.0324536	-0.03358289	-0.0341927	-0.0341927	-0.0341927	-0.03623656	-0.0454971	-0.0459318	-0.0459318	-0.0459318	-0.0459318	-0.046024783	-0.0481057	-0.050682754	-0.057384766	-0.022398885	-0.018952171	-0.056094021	-0.064077571	-0.062236433	-0.062439676	-0.062208495	-0.060839996	-0.061157778	-0.061178037	-0.061064405	-0.05941	-0.060995529	-0.061584	-0.061584	-0.061584	-0.061028847	-0.060951703	-0.061549212	-0.086090939	-0.109443378	-0.099061259	-0.0859319	-0.0850623	-0.0850623	-0.085218648	-0.085678734	-0.086932927	-0.08417655	-0.0833231
¸ßË¹°×ÔëÉù´¦Àí (76).mp3	-0.225388911	-0.237875644	-0.227781641	-0.245611668	-0.25326256	-0.251798945	-0.253490924	-0.253637123	-0.260316399	-0.242708947	-0.263777511	-0.267415396	-0.263374997	-0.268281191	-0.275058502	-0.2793478	-0.278994324	-0.279681177	-0.285720597	-0.294638991	-0.29371716	-0.298119692	-0.301862875	-0.302174033	-0.303113487	-0.302795353	-0.306629319	-0.309031676	-0.329279745	-0.343914344	-0.354731934	-0.362430803	-0.367905254	-0.36306404	-0.357617916	-0.358288212	-0.360612306	-0.359965735	-0.362061403	-0.365177704	-0.364307071	-0.365368783	-0.367945607	-0.370791691	-0.375545756	-0.385751322	-0.389340054	-0.390219378	-0.392668668
¸ßË¹°×ÔëÉù´¦Àí (77).mp3	0.147048174	0.14791775	0.1480434	0.1480434	0.143036441	0.135339982	0.125216434	0.1245651	0.12093068	0.123818833	0.124936854	0.1254347	0.12541134	0.135437127	0.145593	0.145593	0.145593	0.145593	0.145593	0.145593	0.145593	0.14091603	0.132015244	0.126642856	0.1251582	0.1251582	0.123822853	0.1199408	0.119578061	0.1173321	0.113283619	0.1112452	0.11089272	0.1108104	0.1108104	0.1108104	0.115593	0.117458556	0.1186365	0.118470226	0.1182017	0.1182017	0.118250908	0.1186364	0.118761977	0.120807975	0.12159494	0.1221147	0.1221147
¸ßË¹°×ÔëÉù´¦Àí (78).mp3	-0.176327732	-0.178205199	-0.181058444	-0.186226109	-0.186984527	-0.189272265	-0.191509454	-0.220244265	-0.209718838	-0.202672894	-0.200622393	-0.20007719	-0.204521423	-0.208897444	-0.210682269	-0.212773273	-0.212269727	-0.215058443	-0.216607532	-0.222094789	-0.236934436	-0.255425194	-0.258336239	-0.256971445	-0.227242247	-0.212840598	-0.203239923	-0.20626033	-0.206630147	-0.198381713	-0.198646746	-0.198532799	-0.196380322	-0.194258343	-0.1939128	-0.194292163	-0.215315297	-0.3099998	-0.3099998	-0.303642382	-0.300223783	-0.292112685	-0.270578568	-0.249726217	-0.233781374	-0.222630779	-0.215722593	-0.208242867	-0.199732611
¸ßË¹°×ÔëÉù´¦Àí (79).mp3	-0.3492724	-0.349487448	-0.356532374	-0.366042885	-0.379099444	-0.388456431	-0.388591047	-0.38634627	-0.384153934	-0.38357991	-0.380010162	-0.377890768	-0.375952793	-0.3736203	-0.37300387	-0.369503973	-0.3684028	-0.372775625	-0.374970461	-0.375962026	-0.373550477	-0.3731854	-0.374171733	-0.3749246	-0.3762289	-0.376130524	-0.379107619	-0.385490616	-0.385040089	-0.396625746	-0.396907351	-0.393869802	-0.390245892	-0.384668044	-0.387128743	-0.388287117	-0.389441632	-0.390894538	-0.389561779	-0.387695324	-0.390142	-0.388807241	-0.3897073	-0.389998204	-0.389124177	-0.388173411	-0.389877704	-0.390142	-0.390142
¸ßË¹°×ÔëÉù´¦Àí (80).mp3	0.111703566	0.106381454	0.104310381	0.100265276	0.098060521	0.0980434	0.0980434	0.09661175	0.095437811	0.095527478	0.094829302	0.090263931	0.08497124	0.080724496	0.07937234	0.080344617	0.079391482	0.080923824	0.08622174	0.093285258	0.099056518	0.103712957	0.1041304	0.098899474	0.096319637	0.090699715	0.087484403	0.0867392	0.0867392	0.0867392	0.0867392	0.084827036	0.07872506	0.0776087	0.0776087	0.084422477	0.096497339	0.099879804	0.100540444	0.096054714	0.0919566	0.0923914	0.090493954	0.087977735	0.081236704	0.0815218	0.083401374	0.0836957	0.082476774
¸ßË¹°×ÔëÉù´¦Àí (81).mp3	-0.0893479	-0.089796172	-0.090240014	-0.0915218	-0.091711463	-0.094472873	-0.112177066	-0.1167392	-0.118260291	-0.119060879	-0.1198039	-0.119945999	-0.121541427	-0.136997407	-0.155868584	-0.176096917	-0.179513583	-0.194483215	-0.202317184	-0.204324895	-0.209427954	-0.216269055	-0.212380218	-0.217770535	-0.219469921	-0.225472688	-0.229305675	-0.232498039	-0.234530056	-0.2398071	-0.240860422	-0.2419565	-0.246582574	-0.246094509	-0.2454348	-0.24450514	-0.241800852	-0.242478693	-0.2423913	-0.2423913	-0.2423913	-0.244487899	-0.248636093	-0.2484782	-0.249391652	-0.2502173	-0.250983052	-0.250829874	-0.256549403
¸ßË¹°×ÔëÉù´¦Àí (82).mp3	-0.140777691	-0.139124717	-0.138635531	-0.136618943	-0.136536765	-0.137604675	-0.137282095	-0.138322332	-0.138201976	-0.136820443	-0.135111797	-0.135	-0.135354724	-0.1344565	-0.1319565	-0.13051011	-0.124037882	-0.120368258	-0.116577863	-0.116360212	-0.11581525	-0.113580936	-0.120099998	-0.126410234	-0.129827073	-0.132003164	-0.130901066	-0.127070515	-0.1280435	-0.1280435	-0.1269179	-0.126235823	-0.12212297	-0.11823188	-0.116513519	-0.109309025	-0.103003734	-0.095196921	-0.081494048	-0.047491806	-0.041293612	-0.0393479	-0.038586276	-0.037081948	-0.035289829	-0.0341304	-0.027121293	-0.023844868	-0.022913702
¸ßË¹°×ÔëÉù´¦Àí (83).mp3	-0.103648663	-0.109623627	-0.110601752	-0.1084781	-0.108991634	-0.108935228	-0.108792964	-0.109312703	-0.111310124	-0.115169985	-0.113819726	-0.113379624	-0.116377334	-0.115916981	-0.107884746	-0.104196126	-0.105155178	-0.108007324	-0.110727464	-0.112363292	-0.114199458	-0.114081633	-0.117557276	-0.117163125	-0.117576497	-0.110514085	-0.107747075	-0.10648139	-0.110930428	-0.114747288	-0.118273692	-0.122462317	-0.12384681	-0.127863139	-0.132060742	-0.134606675	-0.136536637	-0.1376086	-0.138116438	-0.139928784	-0.145052072	-0.147236659	-0.149761164	-0.152422631	-0.153278192	-0.154582492	-0.154124608	-0.153262008	-0.152789522
¸ßË¹°×ÔëÉù´¦Àí (84).mp3	0.038096069	0.036443057	0.036046328	0.0352174	0.0352174	0.037854821	0.041153389	0.044728326	0.040805509	0.04372152	0.04185903	0.039415665	0.039867494	0.03241492	0.035074654	0.032066413	0.039651007	0.040173644	0.04	0.037604094	0.0366077	0.034586957	0.032828733	0.012333935	0.006683484	-0.010001646	0.000479759	0.003963646	0.00321733	0.0143478	0.0143478	0.004547195	0.006718224	0.001137907	-0.003403739	0.00806409	0.001776892	0.003108646	0.007085451	0.011342194	0.014160269	0.011520442	0.014835819	0.015624523	0.019343258	0.01802613	0.01677336	0.021721439	0.015067855
¸ßË¹°×ÔëÉù´¦Àí (85).mp3	-0.2386644	-0.240012776	-0.27258645	-0.277666235	-0.28259578	-0.28402684	-0.284593579	-0.283256652	-0.28821339	-0.287778888	-0.29163939	-0.296323567	-0.298402644	-0.300315789	-0.299848221	-0.301517048	-0.302111015	-0.299307286	-0.299297817	-0.318520076	-0.316709535	-0.319005619	-0.324477022	-0.326577025	-0.330196617	-0.336732739	-0.339738616	-0.343548784	-0.345809185	-0.35333365	-0.360794916	-0.369797084	-0.3730123	-0.375714832	-0.377492105	-0.37812496	-0.38223029	-0.388060612	-0.399321422	-0.404639102	-0.408170037	-0.4090991	-0.409499076	-0.4095339	-0.41088279	-0.41190569	-0.412549323	-0.421133086	-0.437684113
¸ßË¹°×ÔëÉù´¦Àí (86).mp3	-0.011892478	0.009642819	0.005492841	0.011828005	0.012449443	-0.005553894	-0.011967144	-0.014802729	-0.018581921	-0.017437194	-0.00502188	-0.007818367	-0.012495314	-0.009656826	0.008931154	0.019433321	0.013534208	0.010714207	0.016674195	0.003547406	0.002557735	-0.00485563	-0.016496902	-0.008050853	0.012305391	0.008823001	0.0046958	0.004963168	0.010145098	0.015764278	0.003398905	-0.007566145	-0.001005849	0.016057745	0.021027697	0.013123309	0.008205854	0.017264543	0.025959784	0.022645125	0.012538505	0.004405694	0.012500155	0.033666687	0.017408188	0.000141598	0.001812856	0.015734507	0.020640639
¸ßË¹°×ÔëÉù´¦Àí (87).mp3	0.234466964	0.245101286	0.243431261	0.256811503	0.281871047	0.281067553	0.300267818	0.2951103	0.292309637	0.292189868	0.291478846	0.297315143	0.291846408	0.297189353	0.293875381	0.30163066	0.30618254	0.310932477	0.312859261	0.305155233	0.297954195	0.29233296	0.288786424	0.279603485	0.272617956	0.266724284	0.256897115	0.252942027	0.241925997	0.235712489	0.237567438	0.257563512	0.275363769	0.267902104	0.291034997	0.258454739	0.275772943	0.262659024	0.255581303	0.264870326	0.271472257	0.273119401	0.27456655	0.273829931	0.2725017	0.273321153	0.27961555	0.286140574	0.288693841
¸ßË¹°×ÔëÉù´¦Àí (88).mp3	-0.098282408	-0.100929032	-0.099500292	-0.100924535	-0.101607776	-0.103466087	-0.10069164	-0.104480145	-0.107678965	-0.105129499	-0.104787424	-0.102959133	-0.103098278	-0.1029348	-0.102704178	-0.104668454	-0.134229139	-0.1385738	-0.098543593	-0.080725104	-0.0759876	-0.0759876	-0.070097467	-0.068062803	-0.066967823	-0.095501713	-0.113628872	-0.116824006	-0.116772714	-0.120358587	-0.123429769	-0.135948482	-0.14195793	-0.142935298	-0.143300389	-0.115110317	-0.129354359	-0.146112904	-0.158262247	-0.1637895	-0.1629199	-0.1629199	-0.1624851	-0.16397074	-0.167859326	-0.168882256	-0.158896998	-0.154789363	-0.150307078
¸ßË¹°×ÔëÉù´¦Àí (89).mp3	0.253320776	0.253671875	0.2537353	0.253782504	0.2546047	0.255511322	0.256416378	0.257581803	0.256277235	0.253732046	0.256798058	0.258224278	0.257405754	0.259891021	0.262745307	0.2628632	0.2628632	0.2632979	0.263594303	0.263171655	0.264608353	0.2654713	0.26806838	0.269347247	0.270905807	0.272431188	0.2728614	0.2732962	0.273135013	0.27237795	0.2719918	0.2728613	0.2719917	0.272037106	0.27464225	0.2754695	0.276553811	0.272196156	0.264515745	0.267243689	0.266938901	0.263417991	0.258856041	0.2559026	0.25856047	0.257404934	0.256163524	0.258576374	0.2585121
¸ßË¹°×ÔëÉù´¦Àí (90).mp3	0.492760914	0.524299173	0.529142449	0.50343836	0.506894835	0.534779624	0.520495027	0.551339745	0.568452295	0.560647906	0.56263822	0.569487003	0.569972559	0.569229934	0.598441905	0.603394841	0.599842823	0.553841303	0.563970317	0.568428095	0.563828793	0.577794743	0.581043827	0.555960035	0.559394258	0.565871782	0.562818167	0.553678936	0.55587213	0.557532626	0.551453023	0.548857663	0.551938589	0.560837907	0.565388306	0.567774789	0.5706521	0.571501105	0.569047231	0.569979321	0.571706981	0.56819575	0.566164809	0.567782291	0.571986118	0.559424093	0.545262241	0.516564923	0.517330747
¸ßË¹°×ÔëÉù´¦Àí (91).mp3	-0.152581621	-0.153364763	-0.148669036	-0.144192326	-0.146001226	-0.15289946	-0.155821921	-0.155367716	-0.155637241	-0.157707343	-0.164936326	-0.161518856	-0.156663084	-0.154081314	-0.146587335	-0.146578803	-0.143085728	-0.137128622	-0.134686239	-0.134807622	-0.132647006	-0.1312082	-0.1312082	-0.1312082	-0.134592486	-0.135953153	-0.138743126	-0.14628382	-0.166766004	-0.178215432	-0.17763261	-0.163231247	-0.167880999	-0.188118792	-0.197203959	-0.180361647	-0.16756321	-0.158010495	-0.180290312	-0.219671457	-0.221856854	-0.206933325	-0.207309982	-0.21900845	-0.224159022	-0.208418946	-0.211336311	-0.226761931	-0.237375829
¸ßË¹°×ÔëÉù´¦Àí (92).mp3	0.13792605	0.105708031	0.111788234	0.147989369	0.159546907	0.152344011	0.147559666	0.12281742	0.118786061	0.135626106	0.149639773	0.157900319	0.167113321	0.165792503	0.159230513	0.1589653	0.157300146	0.162172928	0.168009885	0.172288107	0.177152111	0.178441994	0.1793999	0.173900351	0.168569786	0.169137818	0.165542748	0.16319275	0.164231302	0.167277447	0.17197467	0.179325923	0.189120171	0.196003962	0.200351966	0.188405503	0.148162707	0.149536434	0.146253668	0.134228303	0.136267982	0.136967049	0.129700477	0.128663675	0.125015335	0.124616565	0.131957078	0.134587562	0.137900902
¸ßË¹°×ÔëÉù´¦Àí (93).mp3	0.001874627	0.002750731	0.002227263	0.003000891	0.00389068	0.004016851	0.002695135	0.006294326	0.004009466	0.005906851	0.009050601	0.057475499	-0.002044292	-0.010134515	-0.00283883	-0.0034782	-0.001249648	0.001433152	0.000454952	0.003630019	0.000644185	0.001747826	0.0095653	0.005504359	0.0039131	0.006087	0.0056522	0.006087	0.006614198	0.010073636	0.009817558	0.01365011	0.013713041	0.010059784	-0.009158471	-0.011912365	-0.011026383	-0.0091305	-0.007689486	-0.004576222	-0.008051211	-0.012174	-0.009877018	-0.007573226	-0.01035186	0.001686392	0.000531754	-0.0056522	-0.004819407
¸ßË¹°×ÔëÉù´¦Àí (94).mp3	-0.134894133	-0.12905645	-0.130076209	-0.129016267	-0.128347286	-0.125947161	-0.125182383	-0.129012138	-0.130796541	-0.131202848	-0.131658512	-0.135984038	-0.1385663	-0.141523374	-0.146063072	-0.144360691	-0.144999741	-0.146386232	-0.14750833	-0.150524188	-0.155739622	-0.14972097	-0.15844826	-0.158017234	-0.158472256	-0.162685689	-0.161369345	-0.167734903	-0.178959065	-0.173650532	-0.177737	-0.177737	-0.177737	-0.177737	-0.178484164	-0.180283948	-0.190681206	-0.2027371	-0.2031719	-0.206072481	-0.207757375	-0.209724882	-0.215909157	-0.223483	-0.227346185	-0.233026854	-0.240725746	-0.245855081	-0.283488327
¸ßË¹°×ÔëÉù´¦Àí (95).mp3	-0.1110605	-0.1110605	-0.115124131	-0.135031185	-0.183274695	-0.212692644	-0.192044605	-0.029850159	-0.028922143	-0.053932515	-0.113752305	-0.106183778	-0.097844507	-0.085599184	-0.091162561	-0.094777852	-0.099150058	-0.096123801	-0.096841872	-0.098840015	-0.097566017	-0.095581814	-0.093643383	-0.0914432	-0.08822785	-0.0814432	-0.0814432	-0.079704	-0.0792693	-0.0792693	-0.0775301	-0.076774678	-0.077195412	-0.08467169	-0.084272233	-0.083693566	-0.082014025	-0.080405981	-0.0788345	-0.0788345	-0.0788345	-0.078515635	-0.0775301	-0.0775301	-0.08262933	-0.079995409	-0.079290276	-0.0283997	-0.027289116
¸ßË¹°×ÔëÉù´¦Àí (96).mp3	-0.05973103	-0.056719646	-0.056099526	-0.065254188	-0.07013059	-0.06462686	-0.065219582	-0.068515576	-0.067639944	-0.0663532	-0.065583439	-0.060713511	-0.0580971	-0.054717122	-0.055038413	-0.05367507	-0.051646246	-0.054208419	-0.0554884	-0.056385809	-0.0580971	-0.058083364	-0.055479891	-0.053342405	-0.053857628	-0.053788922	-0.053340457	-0.05343744	-0.055441102	-0.06313893	-0.064538477	-0.068389162	-0.071866589	-0.08050091	-0.089189026	-0.095141416	-0.099538847	-0.099846	-0.096565507	-0.0968025	-0.098003016	-0.099748224	-0.102982349	-0.104230074	-0.098726699	-0.097920889	-0.099145479	-0.096562509	-0.095776642
¸ßË¹°×ÔëÉù´¦Àí (97).mp3	-0.014347265	-0.0130435	-0.0130435	-0.012788055	-0.0126087	-0.0130435	-0.0130435	-0.010351996	-0.011887203	-0.020114711	-0.024704785	-0.022874824	-0.023837936	-0.0256523	-0.026285056	-0.0286957	-0.0286957	-0.0286957	-0.0286957	-0.02811292	-0.025115813	-0.020743737	-0.019027521	-0.018163203	-0.0178262	-0.016920858	-0.013839188	-0.015324005	-0.014170098	-0.012736673	-0.012174	-0.0126088	-0.0126088	-0.014230432	-0.015594828	-0.016087	-0.020235024	-0.0230435	-0.025526048	-0.025111543	-0.0217391	-0.022218933	-0.023985711	-0.030513613	-0.0317392	-0.033842261	-0.0357309	-0.036087	-0.0352174
¸ßË¹°×ÔëÉù´¦Àí (98).mp3	0.292380992	0.28846023	0.285914037	0.278807521	0.271511578	0.275700472	0.267468414	0.276309453	0.279698874	0.281978578	0.282221175	0.289463524	0.297159606	0.297277121	0.295336831	0.300379965	0.302068734	0.3028198	0.298121159	0.294215107	0.293365332	0.296073307	0.31396617	0.305446668	0.307983178	0.305470062	0.320908006	0.324288707	0.321618635	0.330608381	0.320359577	0.319294957	0.315662589	0.304892314	0.308064344	0.309806079	0.317038274	0.248577635	0.325573753	0.284602489	0.274615553	0.273325825	0.275503603	0.233697838	0.276887359	0.281739384	0.285413984	0.281450331	0.279423312
¸ßË¹°×ÔëÉù´¦Àí (99).mp3	-0.289133217	-0.305716129	-0.324261491	-0.325359205	-0.340050026	-0.335865912	-0.332404565	-0.340985704	-0.344854649	-0.338570831	-0.341357151	-0.345818867	-0.3476644	-0.346466973	-0.358696673	-0.373515403	-0.3741862	-0.37411446	-0.3733166	-0.3750557	-0.376566021	-0.3767949	-0.3767949	-0.386210268	-0.3867949	-0.3867949	-0.388675248	-0.3898384	-0.385190233	-0.381332784	-0.381526779	-0.381212038	-0.385020154	-0.396198192	-0.402814082	-0.408910248	-0.411404289	-0.414842772	-0.4154906	-0.416171912	-0.415585159	-0.422978988	-0.422141545	-0.418901257	-0.42568169	-0.427898233	-0.419653504	-0.422726883	-0.428310021
¸ßË¹°×ÔëÉù´¦Àí (100).mp3	-0.112249116	-0.1136474	-0.1136474	-0.113605825	-0.1132126	-0.1132126	-0.1127778	-0.112343	-0.1127778	-0.112449562	-0.106460591	-0.107125289	-0.108678147	-0.11128641	-0.111628375	-0.1119082	-0.1119082	-0.120671917	-0.126291225	-0.122368674	-0.127264538	-0.158666591	-0.142546854	-0.1449517	-0.1436474	-0.1436474	-0.142363969	-0.1410387	-0.1410387	-0.1410387	-0.141210661	-0.1475604	-0.1475604	-0.1471256	-0.146676337	-0.145850749	-0.143185793	-0.138966214	-0.145155872	-0.145420798	-0.1479952	-0.146361055	-0.141132243	-0.137218132	-0.135427749	-0.1345169	-0.143046901	-0.145582387	-0.1453865
¸ßË¹°×ÔëÉù´¦Àí (101).mp3	0.2946011	0.2946011	0.298485926	0.306568455	0.313228601	0.315892704	0.319755247	0.32022567	0.323565904	0.3254711	0.3259059	0.326709245	0.329279055	0.3293844	0.329762076	0.331000106	0.3311235	0.3311235	0.3311235	0.323291844	0.337656273	0.3424277	0.342568801	0.342863	0.3432977	0.3432977	0.342152249	0.342551011	0.347952924	0.352021037	0.355906073	0.356012767	0.353672583	0.351355359	0.328837188	0.308656174	0.304590229	0.301797158	0.2963425	0.3071952	0.3215598	0.322295587	0.332688589	0.336137063	0.333312552	0.325487716	0.324757788	0.3246044	0.323652324
¸ßË¹°×ÔëÉù´¦Àí (102).mp3	0.078808928	0.078796631	0.080745866	0.0927304	0.085921032	0.084842919	0.085427916	0.08390104	0.084888024	0.088917659	0.084297156	0.082001977	0.080982798	0.077884405	0.080263594	0.078084096	0.110853573	0.125018887	0.129504713	0.125454012	0.124181097	0.117240711	0.113875868	0.114901066	0.117174713	0.115661594	0.114477964	0.121772565	0.133314	0.19704935	0.151977252	0.159723507	0.161122598	0.151059037	0.158611557	0.16388365	0.166894199	0.1680968	0.167427874	0.166141344	0.162124811	0.163020595	0.171482433	0.170947055	0.171089338	0.169899026	0.169078489	0.166679036	0.16983971
¸ßË¹°×ÔëÉù´¦Àí (103).mp3	-0.189990445	-0.188829271	-0.189196842	-0.192133721	-0.220047337	-0.221213716	-0.220605649	-0.2205065	-0.220156327	-0.2200718	-0.220541284	-0.220750989	-0.2205065	-0.2205065	-0.2205065	-0.220127454	-0.2209414	-0.221402178	-0.224766032	-0.2270283	-0.2270283	-0.226190068	-0.224256192	-0.22173409	-0.2196369	-0.227142284	-0.229772001	-0.23012687	-0.231066375	-0.232459835	-0.233778107	-0.2348542	-0.235456821	-0.235713366	-0.233101187	-0.2300716	-0.230639177	-0.234559028	-0.238235906	-0.2330921	-0.244539714	-0.24336624	-0.24718018	-0.245708962	-0.241735223	-0.241173687	-0.242382514	-0.249380868	-0.249670902
¸ßË¹°×ÔëÉù´¦Àí (104).mp3	0.267162641	0.263066358	0.27526111	0.290206025	0.28899287	0.290790061	0.284603074	0.290890304	0.2950038	0.297038795	0.302406561	0.304549938	0.305857032	0.30922333	0.3097826	0.306181455	0.30400699	0.3041304	0.304959482	0.304932623	0.30535337	0.311159336	0.308307036	0.307640308	0.314013541	0.299395292	0.290889116	0.287518146	0.289635089	0.286816047	0.287887116	0.291859476	0.281975469	0.278648454	0.278367864	0.27863292	0.279058567	0.276451614	0.276315877	0.275876955	0.2763042	0.277616591	0.2776086	0.280167886	0.282490018	0.286484156	0.30194489	0.306034541	0.306108253
¸ßË¹°×ÔëÉù´¦Àí (105).mp3	0.001790459	0.005459603	0.006646581	0.012727773	0.0135256	0.0135256	0.013675063	0.016235212	0.0174387	0.017864346	0.018743	0.019622169	0.023651037	0.022784002	0.0209169	0.021189675	0.023083886	0.0235256	0.021011448	0.011547509	0.006882065	0.002514816	-0.00326351	-0.003473312	0.007134385	0.007913783	0.004892104	0.007561741	0.005749218	0.013009429	0.012418049	0.032597539	-0.08542376	-0.101419329	-0.098374962	-0.091123591	-0.08528494	-0.08755877	-0.079095475	-0.078588095	-0.071838009	-0.099306047	-0.124895195	-0.125375807	-0.124370229	-0.119190621	-0.123862767	-0.125871683	-0.127450411
¸ßË¹°×ÔëÉù´¦Àí (106).mp3	-0.1321402	-0.127239733	-0.12623524	-0.139028579	-0.1395314	-0.134470365	-0.125608984	-0.10401373	-0.083131843	-0.064191964	-0.055450705	-0.044944006	-0.028126086	-0.015860566	-0.00987393	-0.006127568	-0.004076069	-0.0038793	-0.0038793	-0.003057702	-0.001781268	-0.0008358	-0.0008358	-0.0008358	-0.000472444	3.42E-05	-0.00151286	0.00076723	0.009788315	0.010036379	0.011151104	0.009940187	0.009828233	0.006260039	0.0013386	-0.001142289	-0.001999527	-0.0021397	-0.010658313	-0.02457529	-0.027861573	-0.0290974	-0.025794466	-0.021043633	-0.0182279	-0.0159682	-0.0123965	-0.009108858	-0.007793
¸ßË¹°×ÔëÉù´¦Àí (107).mp3	-0.581821936	-0.5841305	-0.593333992	-0.5936957	-0.595546159	-0.600591735	-0.611525498	-0.613261	-0.615289196	-0.6180436	-0.62128497	-0.610426425	-0.613462592	-0.615208797	-0.616933912	-0.6210872	-0.613416958	-0.60943999	-0.608863177	-0.615990397	-0.616439989	-0.614027099	-0.607598331	-0.6050001	-0.605033791	-0.601619717	-0.6023914	-0.601748755	-0.601087	-0.600421515	-0.604184498	-0.60815766	-0.605912438	-0.601328082	-0.597107138	-0.583005087	-0.401123446	-0.455219724	-0.598494756	-0.592411611	-0.5915218	-0.590683036	-0.589439283	-0.5884784	-0.586308089	-0.596692378	-0.589959982	-0.58252166	-0.57877336
¸ßË¹°×ÔëÉù´¦Àí (108).mp3	0.1071597	0.105552574	0.105331537	0.1051438	0.1051438	0.1051438	0.105153504	0.1055786	0.105949517	0.1068833	0.105154067	0.108045296	0.109431408	0.10621141	0.109029455	0.116327362	0.115572729	0.114279	0.112141946	0.111587098	0.1116721	0.113727066	0.119637652	0.12876815	0.142797059	0.147424393	0.152791678	0.162662803	0.169914559	0.172387193	0.187608607	0.189838043	0.191609668	0.192768244	0.196928219	0.198958495	0.199219785	0.204316952	0.211979672	0.214259447	0.213990239	0.215111991	0.214700011	0.20738457	0.200546548	0.196655275	0.200273744	0.196912439	0.194462617
¸ßË¹°×ÔëÉù´¦Àí (109).mp3	-0.203135655	-0.228759081	-0.23283284	-0.246563507	-0.255419585	-0.260450984	-0.263946649	-0.268757022	-0.271485	-0.273881858	-0.277545433	-0.282225828	-0.28492	-0.290126341	-0.292631812	-0.299889329	-0.305314194	-0.309122075	-0.310662896	-0.288880695	-0.266767009	-0.2706513	-0.276336611	-0.278593272	-0.2724167	-0.277012293	-0.280932446	-0.282644066	-0.284907819	-0.288957536	-0.290822483	-0.288614563	-0.292727008	-0.29941887	-0.301943111	-0.306000452	-0.299490227	-0.302851618	-0.31085268	-0.31303924	-0.313805664	-0.314971045	-0.317493277	-0.313298154	-0.311157922	-0.310413285	-0.310142437	-0.310204201	-0.308541159
¸ßË¹°×ÔëÉù´¦Àí (110).mp3	0.23270106	0.240201558	0.245324979	0.248261	0.248261	0.248261	0.248261	0.248261	0.248501016	0.249337506	0.2495653	0.2495653	0.2495653	0.2500001	0.2500001	0.248222686	0.24841069	0.251747743	0.253768909	0.255345796	0.25317332	0.249888952	0.261325974	0.290978795	0.303141057	0.304282933	0.306087	0.305942019	0.309094329	0.313123031	0.309127015	0.319390502	0.325439393	0.328846316	0.327526982	0.326310435	0.3243478	0.3273913	0.3239131	0.3239131	0.3239131	0.3243478	0.3243478	0.3256521	0.3256521	0.3256521	0.3256521	0.325138998	0.321484727
¸ßË¹°×ÔëÉù´¦Àí (111).mp3	0.097978764	0.098001978	0.102775384	0.10990752	0.128433723	0.147383805	0.15635311	0.165334817	0.163175204	0.168318556	0.172036228	0.174179665	0.17795729	0.199328293	0.2201859	0.221197923	0.220539564	0.22266567	0.2232294	0.2232294	0.222059416	0.223561927	0.223221885	0.233669889	0.235354537	0.238718406	0.238053079	0.241329871	0.242279088	0.2454033	0.246198353	0.245639207	0.2462729	0.246419871	0.245737753	0.246539551	0.246901885	0.249246878	0.253140152	0.252351756	0.249204441	0.247729213	0.248070945	0.24785938	0.245505704	0.238653593	0.233998086	0.228784778	0.227541289
¸ßË¹°×ÔëÉù´¦Àí (112).mp3	-0.396967103	-0.403165622	-0.411892496	-0.419802277	-0.419747821	-0.421874612	-0.42696638	-0.444177262	-0.44954167	-0.452957628	-0.44912562	-0.429113674	-0.420148962	-0.415408077	-0.400197932	-0.390303457	-0.38738329	-0.386547203	-0.393418849	-0.40877295	-0.408668065	-0.37948939	-0.372696077	-0.392845709	-0.402404585	-0.405473769	-0.394411722	-0.394728552	-0.390359461	-0.392696074	-0.392661863	-0.391308181	-0.3930802	-0.389991412	-0.391493901	-0.390462189	-0.3912807	-0.423854606	-0.424789	-0.424886673	-0.426605329	-0.428823734	-0.430339329	-0.433402575	-0.431241577	-0.439705523	-0.450459015	-0.44941148	-0.455999964
¸ßË¹°×ÔëÉù´¦Àí (113).mp3	-0.07272571	-0.087447271	-0.074981078	-0.110431559	-0.109394679	-0.099165601	-0.127789524	-0.099643379	-0.118038108	-0.117904549	-0.112743257	-0.122114182	-0.10900488	-0.1091305	-0.109055224	-0.112425265	-0.1130435	-0.1134783	-0.114902853	-0.11599563	-0.116257593	-0.115983465	-0.113230052	-0.121180134	-0.11736564	-0.08622174	-0.122130069	-0.117099378	-0.11872033	-0.113556316	-0.109986314	-0.133548408	-0.147440392	-0.134073691	-0.121447244	-0.08362694	-0.095100667	-0.105345915	-0.120184303	-0.121464291	-0.102395919	-0.09519047	-0.09433122	-0.095635697	-0.0956521	-0.095881636	-0.09631587	-0.0969565	-0.0969565
¸ßË¹°×ÔëÉù´¦Àí (114).mp3	0.1478675	0.149351042	0.147626799	0.1487371	0.14906398	0.147898743	0.1474327	0.1474327	0.145602617	0.1443892	0.1443892	0.143791096	0.144532644	0.146911693	0.1465623	0.1460894	0.144815028	0.143068243	0.140046798	0.135997966	0.131194863	0.129429253	0.127210271	0.124512265	0.122555218	0.11472068	0.1135277	0.113605304	0.115998557	0.117085291	0.119153239	0.119987583	0.119357251	0.117477921	0.117810617	0.12303158	0.127211672	0.135362189	0.143520371	0.155550078	0.164289444	0.1755825	0.183949705	0.189104223	0.192261947	0.19414996	0.189731626	0.140594725	0.142412697
¸ßË¹°×ÔëÉù´¦Àí (115).mp3	0.0827335	0.0827335	0.051821485	0.057883771	0.046533668	0.031643711	0.035485701	0.038731309	0.030464075	0.024866223	0.027404665	0.032517108	0.026183414	0.032298878	0.010016448	0.004875266	0.008528997	0.019502162	0.01772805	0.017286932	0.011125488	0.011831961	0.008779667	0.017661959	0.026171543	0.03393447	0.034215499	0.035608025	0.038472987	0.039327383	0.035267367	0.031400974	0.027255152	0.047151502	0.033604008	0.023672259	0.017193593	0.017013388	0.016918296	0.005087998	-0.006627023	-0.000506255	-0.007418345	-0.014821076	-0.005665698	-0.009175209	-0.020832954	-0.019453825	-0.005434321
¸ßË¹°×ÔëÉù´¦Àí (116).mp3	0.0365477	0.036909413	0.0369827	0.035328932	0.032830651	0.024092106	0.021581042	0.01941422	0.0187201	0.01881046	0.0187199	0.0187199	0.018995976	0.012654288	0.010120973	0.011824497	0.01459564	0.015897702	0.015150378	0.014056444	0.013623141	0.012966558	0.009716136	0.008074668	0.005607958	0.002623288	-0.005259271	-0.008454371	-0.012769769	-0.012082678	-0.009897062	-0.005034887	-0.002308168	-0.004940712	-0.005809544	-0.009717464	-0.013496716	-0.015233398	-0.0160614	-0.0160614	-0.0160614	-0.0160614	-0.0160614	-0.015807272	-0.0156264	-0.006756668	-0.006048554	-0.0017913	0.001706872
¸ßË¹°×ÔëÉù´¦Àí (117).mp3	0.041832142	0.048656954	0.050346375	0.056506177	0.060381839	0.060958575	0.064301745	0.063375585	0.063011872	0.071272717	0.070391517	0.074349983	0.070179111	0.0703482	0.071137229	0.078024839	0.087810103	0.091524796	0.10204853	0.103631205	0.101447613	0.093851348	0.1025221	0.102785681	0.1029569	0.102298513	0.131810534	0.142868706	0.164930159	0.152148032	0.148946269	0.153642551	0.150446181	0.152023362	0.155460874	0.162924856	0.162477523	0.15039926	0.15270226	0.151728063	0.101745977	0.068933823	0.059646962	0.054467228	0.046799216	0.04927924	0.052266176	0.04663635	0.043966241
¸ßË¹°×ÔëÉù´¦Àí (118).mp3	-0.275415841	-0.260929	-0.311862697	-0.314206042	-0.305575449	-0.302301539	-0.281326453	-0.264284111	-0.258313687	-0.296614863	-0.25444672	-0.240574945	-0.233104474	-0.227614332	-0.229706765	-0.21965952	-0.215029635	-0.219625344	-0.221737541	-0.214009828	-0.20851257	-0.204646793	-0.202760086	-0.207737442	-0.210276589	-0.206892289	-0.209178628	-0.204802466	-0.2024507	-0.20840359	-0.20790752	-0.2046246	-0.20711899	-0.207014172	-0.203823892	-0.211066921	-0.207876136	-0.204694446	-0.2081029	-0.209299215	-0.207704675	-0.213213283	-0.2137551	-0.208585453	-0.194819031	-0.196211004	-0.192407114	-0.1933203	-0.19471073
¸ßË¹°×ÔëÉù´¦Àí (119).mp3	0.009486143	0.012561232	0.012174	0.01200031	0.0113044	0.0113044	0.012720982	0.014396595	0.015792798	0.015960104	0.01377147	0.011392199	0.010118755	0.0086958	0.007501275	0.006823236	0.004704734	0.002177909	0.000155696	-0.000992937	-0.0017392	-0.000969022	0.002114117	0.004805915	0.005108672	0.002549928	0.009554181	0.010583302	0.01215855	0.014249291	0.01578522	0.016169793	0.015929851	0.018077826	0.018415324	0.0186956	0.018367318	0.020663596	0.022834653	0.016607367	0.01263613	0.003857526	-0.0021739	0.000221826	0.002697684	0.004472989	0.0039131	0.0039131	0.003826515
¸ßË¹°×ÔëÉù´¦Àí (120).mp3	-0.222379992	-0.227894606	-0.235859117	-0.242326995	-0.259088825	-0.275804978	-0.271273575	-0.272688168	-0.2714515	-0.272386808	-0.2744938	-0.2744938	-0.274714918	-0.277635012	-0.280199648	-0.2810146	-0.287286635	-0.310171302	-0.331477095	-0.341975486	-0.353757215	-0.371024622	-0.387621215	-0.387782942	-0.380098422	-0.372461742	-0.369674292	-0.363050392	-0.356607014	-0.350443414	-0.341737414	-0.337868258	-0.335708914	-0.335429119	-0.342053284	-0.338756142	-0.326117764	-0.323877078	-0.321332535	-0.322017875	-0.320577059	-0.318701775	-0.319286087	-0.3201579	-0.325000802	-0.331550013	-0.348532428	-0.357778672	-0.344125208
¸ßË¹°×ÔëÉù´¦Àí (121).mp3	-0.00524867	0.031887417	0.049538936	0.055949488	0.053295652	0.056568226	0.058091445	0.023419972	0.009230184	-0.011304757	-0.013269921	-0.03092387	-0.018182785	-0.037100087	-0.038783516	-0.035984069	-0.056494287	-0.04397007	-0.029072107	-0.001152186	0.00927167	0.013389585	0.034100997	0.051732283	0.069462266	0.078393924	0.069422923	0.066046566	0.058796962	0.042748862	0.015778154	0.000345635	-0.006623316	-0.023850052	-0.020068974	-0.015653179	-0.024014117	-0.022294324	-0.008549479	0.000834909	0.005068198	0.006860078	-0.009600834	-0.01204937	-0.011066484	0.009815004	0.063614882	0.029547071	0.035961442
¸ßË¹°×ÔëÉù´¦Àí (122).mp3	0.0417671	0.0408976	0.039318111	0.027805136	0.0269947	0.019464203	0.0143891	-0.021935638	-0.035934399	-0.040034346	-0.04138261	-0.045869459	-0.050281861	-0.051775984	-0.053093117	-0.089568944	-0.088746246	-0.078858462	-0.055558534	-0.05010373	-0.053764967	-0.054861738	-0.0547713	-0.0547713	-0.0547713	-0.055572259	-0.06278249	-0.063390034	-0.0634669	-0.0634669	-0.0634669	-0.0634669	-0.0634669	-0.0634669	-0.063842856	-0.080273937	-0.081781507	-0.082514307	-0.08497023	-0.08656832	-0.089579353	-0.097556161	-0.100948925	-0.0956515	-0.095090699	-0.091895028	-0.09210128	-0.091702636	-0.099507761
¸ßË¹°×ÔëÉù´¦Àí (123).mp3	-0.011221247	-0.008273423	-0.011996068	-0.003243915	0.003456301	0.005649662	0.015161138	0.019617316	0.014764362	0.00796643	-0.002776349	-0.019481929	-0.00109417	-0.023163009	-0.023586589	-0.005566366	-0.008254538	-0.001492836	0.010303811	0.035461249	0.012303602	-0.000293168	-0.019177082	-0.026453306	-0.032853107	-0.028928774	-0.024291345	-0.026714742	-0.022645941	-0.018855087	-0.047715303	-0.034129077	-0.035181618	-0.029867967	-0.028125593	-0.043342845	-0.044921866	-0.049224341	-0.045539151	-0.05952911	-0.048971675	-0.048054739	-0.048494187	-0.049808872	-0.03448053	-0.024236351	-0.035426917	-0.036900973	-0.028904807
¸ßË¹°×ÔëÉù´¦Àí (124).mp3	-0.098909	-0.012368834	-0.004645218	-0.004316284	0.007016821	0.011488235	0.018847423	0.026230711	0.027238552	0.032286792	0.030758601	0.035118841	0.045429088	0.0467432	0.046069068	0.049856831	0.052471284	0.0523953	0.053442316	0.053909837	0.053676539	0.052941656	0.046644594	0.037913911	0.031359929	0.040922633	0.012212282	0.01299119	0.027779105	0.031176106	0.030706387	0.042491481	0.046883971	0.047373941	0.059911696	0.107761644	0.114520861	0.116596669	0.110277817	0.099680843	0.09922418	0.093799617	0.085646808	0.082960863	0.075210329	0.067480611	0.046589921	0.038197716	0.0336997
¸ßË¹°×ÔëÉù´¦Àí (125).mp3	-0.16011375	-0.140022844	-0.124206467	-0.11179247	-0.107312108	-0.109708463	-0.105963453	-0.101895438	-0.100738444	-0.085528023	-0.068826373	-0.065191481	-0.067908107	-0.088748707	-0.105392452	-0.114942426	-0.110478341	-0.103190665	-0.100313622	-0.102840903	-0.101416987	-0.101750079	-0.106371195	-0.109245244	-0.113940239	-0.11017866	-0.110644499	-0.112178362	-0.111621533	-0.106676142	-0.1067392	-0.105080335	-0.096831265	-0.096409711	-0.1008378	-0.104538497	-0.103766161	-0.103137593	-0.099429393	-0.101822973	-0.102868779	-0.09842295	-0.095344734	-0.092637586	-0.082786248	-0.078944665	-0.071536048	-0.064578089	-0.062874847
¸ßË¹°×ÔëÉù´¦Àí (126).mp3	0.100226174	0.0987435	0.0987435	0.0987435	0.104187299	0.1091791	0.1091791	0.1087443	0.1087443	0.1091791	0.1091791	0.1091791	0.109405381	0.11117458	0.113109309	0.113558498	0.1148303	0.1148303	0.114576306	0.113782827	0.113570795	0.113778692	0.1139608	0.114047456	0.1139608	0.1148303	0.111475375	0.1109173	0.110601999	0.110556822	0.115076859	0.119919116	0.1226565	0.1226565	0.121787	0.121787	0.121787	0.121443232	0.120052874	0.118492181	0.1183088	0.1183088	0.118660155	0.113516732	0.10642986	0.107282273	0.106401236	0.119874279	0.129912364
¸ßË¹°×ÔëÉù´¦Àí (127).mp3	0.196105188	0.191207057	0.186173996	0.185519175	0.185679282	0.185333452	0.183715583	0.199641969	0.219734965	0.234843299	0.253575207	0.292576372	0.310397774	0.317583963	0.325532558	0.333513937	0.341941593	0.348672202	0.353461929	0.35630597	0.381331832	0.391787775	0.3967244	0.401770343	0.39445052	0.397693392	0.404504799	0.40747494	0.412148902	0.422493578	0.4250018	0.425920684	0.42654678	0.42894815	0.4315378	0.433806882	0.435920839	0.438017269	0.4393754	0.4406826	0.443109535	0.4446042	0.43982805	0.440337452	0.445727883	0.448605686	0.450678666	0.450071233	0.456704373
¸ßË¹°×ÔëÉù´¦Àí (128).mp3	0.309160621	0.319667256	0.317679393	0.317365	0.317365	0.3169302	0.3169302	0.317291084	0.3182346	0.3182346	0.3182346	0.3182346	0.3182346	0.319978068	0.32317226	0.322812783	0.32040067	0.319195253	0.317048133	0.315103874	0.313173987	0.3104313	0.306849673	0.311615391	0.312439588	0.316399563	0.3151911	0.317257516	0.312131306	0.314578708	0.3125824	0.311413981	0.310145851	0.30991107	0.303679241	0.31067227	0.307249227	0.315093106	0.312480466	0.31375593	0.314201228	0.297404525	0.295193556	0.291235076	0.28843974	0.283514544	0.284763557	0.279744902	0.282527725
¸ßË¹°×ÔëÉù´¦Àí (129).mp3	-0.1889938	-0.188522055	-0.1855155	-0.185400084	-0.178943326	-0.179687778	-0.188175704	-0.190551203	-0.211472904	-0.240000719	-0.237197927	-0.236376354	-0.234108998	-0.233679492	-0.230435826	-0.230732	-0.2289929	-0.229755654	-0.231260379	-0.228969802	-0.226773711	-0.223859953	-0.222195953	-0.22076737	-0.221896091	-0.222022293	-0.220658639	-0.222548101	-0.224526372	-0.229477614	-0.247070004	-0.250925563	-0.270081137	-0.273660548	-0.2733531	-0.274975255	-0.273998002	-0.2711792	-0.272865815	-0.2737872	-0.2737872	-0.272126675	-0.2707516	-0.272772424	-0.2720481	-0.2711785	-0.270341676	-0.270300451	-0.269872987
¸ßË¹°×ÔëÉù´¦Àí (130).mp3	-0.269694309	-0.267723084	-0.266974011	-0.2659647	-0.2650947	-0.267782397	-0.262627201	-0.253006278	-0.241821951	-0.238626027	-0.2385725	-0.2385725	-0.238339298	-0.238697428	-0.243812249	-0.257057642	-0.262940053	-0.2677178	-0.278401091	-0.292368248	-0.293599717	-0.303067723	-0.318094219	-0.323752633	-0.324021001	-0.325219004	-0.328979054	-0.333073213	-0.342310619	-0.34738516	-0.359203587	-0.364480781	-0.3651398	-0.365463161	-0.3677484	-0.3677484	-0.369666239	-0.376293316	-0.376459441	-0.377268008	-0.3760093	-0.3760093	-0.364225506	-0.318618	-0.338366109	-0.3581642	-0.366190071	-0.368523383	-0.373749444
¸ßË¹°×ÔëÉù´¦Àí (131).mp3	-0.239625387	-0.251142559	-0.262155659	-0.265809143	-0.25801481	-0.24743233	-0.235701885	-0.211381196	-0.19525953	-0.185011764	-0.167000044	-0.169818161	-0.166436134	-0.177929516	-0.215629967	-0.239948884	-0.248273057	-0.25927408	-0.278761959	-0.279801019	-0.275232971	-0.2761536	-0.277655687	-0.280473527	-0.282860254	-0.284570708	-0.278095218	-0.270234112	-0.271858236	-0.278994546	-0.282590112	-0.2818727	-0.283053922	-0.285993965	-0.288964158	-0.272111844	-0.266085211	-0.261143141	-0.254991303	-0.245671143	-0.234028537	-0.236640495	-0.234467698	-0.222173732	-0.213497349	-0.206566335	-0.204991981	-0.211752939	-0.283591557
¸ßË¹°×ÔëÉù´¦Àí (132).mp3	-0.246030624	-0.244472275	-0.243168619	-0.242112412	-0.241677822	-0.245338211	-0.257740123	-0.262174	-0.264976324	-0.26955421	-0.286675139	-0.318075852	-0.326792578	-0.343376805	-0.349360256	-0.344121874	-0.338533938	-0.3398603	-0.3417393	-0.3426088	-0.341620245	-0.3391305	-0.338203506	-0.331587684	-0.310461511	-0.299883931	-0.288901782	-0.286062134	-0.28519592	-0.287395942	-0.285078785	-0.2882609	-0.290017738	-0.293398545	-0.306871763	-0.309081683	-0.312794607	-0.31912415	-0.3221739	-0.321988733	-0.321085717	-0.318057163	-0.314044238	-0.307044402	-0.299943389	-0.298665714	-0.299294019	-0.2986955	-0.299796438
¸ßË¹°×ÔëÉù´¦Àí (133).mp3	0.003653151	-0.002925202	-0.012964376	-0.001332948	-0.010255359	0.002343847	-0.019728221	-0.009656465	-0.021472733	-0.007615346	-0.023403142	-0.005655578	-0.016021316	-0.007587061	-0.01858528	-0.012260909	-0.014601378	-0.010261626	-0.0141339	-0.006066986	-0.01654834	-0.00656911	-0.014723756	0.000103668	-0.005422983	-0.001552511	-0.004317344	0.003183561	6.88E-05	0.002508599	-0.001171276	0.00150799	-0.005382965	-0.002002391	-0.003066036	0.002132671	-0.000710068	-0.002121438	-0.012977496	-0.011470168	-0.032344384	-0.041122523	-0.037953829	-0.038793131	-0.039427511	-0.04722836	-0.037433912	-0.032022934	-0.038501079
¸ßË¹°×ÔëÉù´¦Àí (134).mp3	-0.116385835	-0.1168252	-0.115047177	-0.112576451	-0.06556585	-0.092069796	-0.106983188	-0.111473748	-0.113288473	-0.110806351	-0.099778614	-0.089919996	-0.08657244	-0.0871225	-0.087572544	-0.087992	-0.088976979	-0.101840777	-0.139939769	-0.144078	-0.146297636	-0.149788747	-0.1497304	-0.137392619	-0.13673951	-0.151700798	-0.154035888	-0.152246839	-0.148922198	-0.149774096	-0.149604079	-0.147181223	-0.148099478	-0.150003803	-0.154963135	-0.157154543	-0.161098437	-0.163832552	-0.166473994	-0.167850834	-0.168712054	-0.1692867	-0.170549807	-0.170885968	-0.171045393	-0.17220466	-0.174340701	-0.175878913	-0.177462122
¸ßË¹°×ÔëÉù´¦Àí (135).mp3	-0.345039277	-0.345111036	-0.353497328	-0.3548912	-0.354076976	-0.3540217	-0.3544565	-0.3544565	-0.358607336	-0.360124585	-0.35729276	-0.357193938	-0.361195694	-0.366961489	-0.372929776	-0.379661297	-0.379861943	-0.381175655	-0.38491131	-0.390302062	-0.380150536	-0.390608385	-0.394212486	-0.379361647	-0.382747578	-0.386451666	-0.393252145	-0.393160981	-0.392893193	-0.386707739	-0.387039973	-0.383507172	-0.385012247	-0.38089525	-0.369977048	-0.37080415	-0.366248836	-0.365123689	-0.362085801	-0.357456984	-0.358192436	-0.359735476	-0.357085876	-0.3570682	-0.354582913	-0.3540247	-0.354833485	-0.356114141	-0.356341967
¸ßË¹°×ÔëÉù´¦Àí (136).mp3	-0.125940337	-0.128692833	-0.128463489	-0.128396675	-0.128808297	-0.1119565	-0.1119565	-0.111437192	-0.11117984	-0.114826686	-0.1141304	-0.120044599	-0.124307857	-0.127463324	-0.129704367	-0.125893622	-0.123596713	-0.120392442	-0.115957233	-0.115716923	-0.116300148	-0.121648524	-0.125516103	-0.12964533	-0.132008576	-0.133359102	-0.136348326	-0.1367391	-0.137078996	-0.136194477	-0.13651801	-0.134411901	-0.13020493	-0.127811588	-0.131706551	-0.132126256	-0.130932199	-0.131379626	-0.1319565	-0.129019831	-0.129367001	-0.125690187	-0.121978567	-0.118583116	-0.116693359	-0.1163043	-0.1163043	-0.116728426	-0.119974302
¸ßË¹°×ÔëÉù´¦Àí (137).mp3	-0.042086513	-0.04559677	-0.051578833	-0.083219192	-0.0880435	-0.089144198	-0.093974727	-0.095628676	-0.096960047	-0.097027555	-0.096516382	-0.109605916	-0.178454083	-0.21938759	-0.211229309	-0.214697278	-0.221655352	-0.244420243	-0.259782638	-0.261484634	-0.268884424	-0.265090434	-0.265363444	-0.2658694	-0.262489036	-0.254791757	-0.25584761	-0.255230107	-0.252228507	-0.248963731	-0.245221593	-0.244705418	-0.236718437	-0.235820338	-0.237168291	-0.240023348	-0.235956159	-0.227783944	-0.220706799	-0.221255418	-0.224391311	-0.226358003	-0.230984269	-0.221809433	-0.220897213	-0.218044037	-0.212022927	-0.209042671	-0.208131163
¸ßË¹°×ÔëÉù´¦Àí (138).mp3	-0.118573969	-0.124811839	-0.175504885	-0.157596283	-0.170854381	-0.195217942	-0.216938961	-0.226241392	-0.224856637	-0.230032568	-0.206710832	-0.201778038	-0.187954833	-0.199723992	-0.198146131	-0.21289397	-0.219061189	-0.222352903	-0.222092873	-0.232587661	-0.238506682	-0.243663599	-0.243317701	-0.245631456	-0.251152079	-0.252855989	-0.203399541	-0.1647237	-0.172401944	-0.18965143	-0.178808721	-0.171782311	-0.191915017	-0.197141443	-0.190568941	-0.190528015	-0.203975993	-0.206362672	-0.217684025	-0.218088594	-0.224367921	-0.228048394	-0.2275515	-0.2275515	-0.228037775	-0.227482506	-0.226760315	-0.22410879	-0.229793807
¸ßË¹°×ÔëÉù´¦Àí (139).mp3	-0.325049833	-0.323491551	-0.321273196	-0.329689576	-0.347027762	-0.354808377	-0.366571254	-0.371377343	-0.371674796	-0.3716513	-0.373877722	-0.382740711	-0.38537392	-0.383520093	-0.377454153	-0.3725805	-0.374292107	-0.376385134	-0.380780737	-0.384757407	-0.388732031	-0.388305797	-0.375693581	-0.379506674	-0.396053139	-0.39226259	-0.397197027	-0.400425667	-0.401274766	-0.3994622	-0.401316103	-0.402906793	-0.405618192	-0.404382231	-0.399492996	-0.395881753	-0.396852634	-0.397070778	-0.398537916	-0.3990275	-0.401593496	-0.405339169	-0.409957402	-0.41306805	-0.414377051	-0.414516961	-0.415042884	-0.415667011	-0.416098687
¸ßË¹°×ÔëÉù´¦Àí (140).mp3	-0.135832537	-0.136491525	-0.136029991	-0.14117973	-0.142274763	-0.1432608	-0.144375778	-0.142251292	-0.147010588	-0.1471738	-0.146979738	-0.146621523	-0.1463043	-0.1463043	-0.146921423	-0.149198242	-0.20048711	-0.215721761	-0.216901147	-0.171697183	-0.164685358	-0.165780901	-0.1671739	-0.167492897	-0.169096875	-0.169891598	-0.169821477	-0.1697825	-0.170030812	-0.172380252	-0.172414432	-0.173920298	-0.173867092	-0.1763043	-0.176771141	-0.18587762	-0.18827588	-0.189966571	-0.186886532	-0.1871739	-0.187569723	-0.186822313	-0.188425098	-0.186165184	-0.186551169	-0.186374334	-0.185163205	-0.187118048	-0.1858695
¸ßË¹°×ÔëÉù´¦Àí (141).mp3	-0.193926304	-0.197486334	-0.197426643	-0.198895038	-0.198449031	-0.194934929	-0.192727755	-0.186086476	-0.177891581	-0.174741289	-0.1744284	-0.172670657	-0.166332713	-0.169185363	-0.170339507	-0.171367181	-0.171902536	-0.172012918	-0.173584717	-0.178637256	-0.178381855	-0.1787725	-0.178678104	-0.178630775	-0.183464802	-0.18276012	-0.184553393	-0.187789516	-0.195377255	-0.194519211	-0.204231727	-0.213281069	-0.213893768	-0.210703565	-0.208812577	-0.195044702	-0.1874669	-0.187582077	-0.177890228	-0.173000141	-0.169602028	-0.166065812	-0.16814187	-0.16469336	-0.170405277	-0.175432879	-0.178267942	-0.1796575	-0.180037701
¸ßË¹°×ÔëÉù´¦Àí (142).mp3	0.005131431	0.023813841	0.037164634	0.01277191	-0.018119593	-0.033981833	-0.034016444	-0.037636428	-0.031395115	-0.007354747	-0.013379156	0.002330883	0.003557635	0.00709882	0.000209531	-0.016099562	-0.0177264	-0.022014068	-0.010229328	-0.016800433	-0.0157301	-0.013020485	-0.015607543	-0.015354279	-0.023070254	-0.013154565	-0.016715306	-0.013945673	-0.007920109	-0.0074692	0.00096527	-0.005397077	-0.004572175	-0.005636087	-0.005991277	-0.009738371	-0.004022379	-0.005488373	-0.009340064	-0.007176097	-0.014455678	-0.014514132	-0.0008864	-0.00834127	-0.007892366	-0.006620397	-0.013370545	-0.033087797	-0.041249983
¸ßË¹°×ÔëÉù´¦Àí (143).mp3	-0.39732441	-0.398036493	-0.398491806	-0.399814842	-0.405698462	-0.415696675	-0.429437348	-0.443754052	-0.458782906	-0.463813148	-0.46504249	-0.466171332	-0.468428244	-0.46969102	-0.4708696	-0.474590075	-0.477275156	-0.4773913	-0.478067852	-0.479465743	-0.482652937	-0.486185045	-0.487096158	-0.485285397	-0.475394427	-0.466476636	-0.479167586	-0.481579638	-0.483607469	-0.485073989	-0.487547228	-0.488812838	-0.485404202	-0.475906833	-0.462760403	-0.463932438	-0.467147978	-0.467371273	-0.469439759	-0.474185095	-0.476809807	-0.475845336	-0.468321465	-0.46925865	-0.467672336	-0.466474808	-0.474327683	-0.48026169	-0.483226206
¸ßË¹°×ÔëÉù´¦Àí (144).mp3	-0.198893403	-0.2022599	-0.2035642	-0.211265041	-0.216100724	-0.230691641	-0.238192029	-0.242241097	-0.262175892	-0.274213392	-0.271264332	-0.272557654	-0.275614303	-0.270994447	-0.275399174	-0.2753034	-0.273251516	-0.27151334	-0.2709556	-0.273228164	-0.277262063	-0.280384512	-0.286352678	-0.291669559	-0.298704409	-0.295871013	-0.297195928	-0.295067811	-0.299219573	-0.293777113	-0.293315784	-0.306244254	-0.33695222	-0.337571536	-0.334862811	-0.3422557	-0.339703993	-0.3357341	-0.335122654	-0.335625239	-0.33935884	-0.341758491	-0.353249805	-0.36247753	-0.364990996	-0.338749619	-0.345226463	-0.365065331	-0.36704
¸ßË¹°×ÔëÉù´¦Àí (145).mp3	0.107829581	0.104933773	0.091173713	0.064494201	0.090751802	0.056022353	0.079721434	0.081994339	0.091938382	0.075428432	0.058275601	0.068503394	0.075363449	0.091606154	0.082707088	0.048170277	0.049247321	0.070512843	0.044418529	0.04610793	0.075539419	0.071272785	0.03765039	0.040077239	0.047044073	0.059294195	0.06618261	0.050771644	0.040227208	0.049671446	0.059377345	0.048028874	0.033356789	0.043964697	0.024457838	0.032894723	0.044439675	0.063214196	0.067712755	0.059641833	0.049846065	0.042899706	0.031514896	0.056050524	0.053758712	0.041409368	0.03482565	0.042070682	0.026236471
¸ßË¹°×ÔëÉù´¦Àí (146).mp3	-0.213693995	-0.2136959	-0.2136959	-0.2136959	-0.2136959	-0.2136959	-0.215186503	-0.220931566	-0.221522	-0.221522	-0.223074358	-0.224578228	-0.23941685	-0.256645185	-0.267276632	-0.272751463	-0.277744575	-0.2784785	-0.27932748	-0.2802176	-0.287547902	-0.289340695	-0.289348	-0.292825629	-0.2936958	-0.294253579	-0.304663112	-0.301755186	-0.282238855	-0.281241026	-0.286408491	-0.291790051	-0.290748404	-0.281033161	-0.277322881	-0.2728263	-0.2723915	-0.276055531	-0.274499745	-0.2689132	-0.2689132	-0.2693479	-0.2593479	-0.2606523	-0.2606523	-0.263790834	-0.268809541	-0.267390654	-0.263006236
¸ßË¹°×ÔëÉù´¦Àí (147).mp3	0.034940598	0.041125914	0.056440191	0.066947623	0.106481493	0.118164063	0.120404253	0.143891825	0.152644453	0.154816928	0.158420853	0.162187005	0.163457874	0.171252797	0.184174761	0.1847818	0.184347	0.184206929	0.184943202	0.189232612	0.1917319	0.192365445	0.19284123	0.193365066	0.193329469	0.191935335	0.189902577	0.187384	0.186538979	0.185427248	0.184453018	0.181627111	0.176218599	0.173925647	0.170366731	0.169908563	0.162426952	0.160346968	0.159654895	0.153695541	0.14848446	0.141038094	0.1317165	0.130651596	0.1269338	0.127315688	0.128198607	0.128358149	0.130828244
¸ßË¹°×ÔëÉù´¦Àí (148).mp3	-0.1039132	-0.104191627	-0.100711869	-0.103685818	-0.105476889	-0.105489043	-0.122401236	-0.124074573	-0.108882572	-0.112769433	-0.09724399	-0.094330583	-0.10096315	-0.102855455	-0.101396071	-0.107858919	-0.112873276	-0.1134781	-0.117440347	-0.121478577	-0.126681244	-0.129804122	-0.1299999	-0.1299999	-0.130255727	-0.1308695	-0.1308695	-0.1317391	-0.1321739	-0.1326086	-0.137826	-0.137826	-0.138017106	-0.140502723	-0.1413043	-0.140760668	-0.139606528	-0.14	-0.1404348	-0.1404348	-0.140012335	-0.141109411	-0.141302224	-0.143512811	-0.14806498	-0.14889047	-0.147736532	-0.1469565	-0.146885632
¸ßË¹°×ÔëÉù´¦Àí (149).mp3	0.185285543	0.185341002	0.188120215	0.195483081	0.199013364	0.198393457	0.1983905	0.199980594	0.204464069	0.205043315	0.205945723	0.2070862	0.2070862	0.2062166	0.205913633	0.2053471	0.204416184	0.210926487	0.228595474	0.237691866	0.247092117	0.202779676	0.219089349	0.257941679	0.272497919	0.286147101	0.289388734	0.2927382	0.294190994	0.296824295	0.300595942	0.303072617	0.307125636	0.310533747	0.310792249	0.310478305	0.314832807	0.317703015	0.318465802	0.320912952	0.322762281	0.320076551	0.3188254	0.3183907	0.319982489	0.322210634	0.3223036	0.3227384	0.3218689
¸ßË¹°×ÔëÉù´¦Àí (150).mp3	0.220200342	0.221419078	0.2219954	0.222141359	0.22341136	0.220825685	0.2211258	0.220848247	0.218884372	0.2180823	0.219469218	0.228415595	0.230207936	0.232975434	0.236352769	0.238972462	0.240766439	0.241520027	0.24199121	0.243862412	0.247140745	0.2485181	0.248797708	0.246466399	0.2450402	0.246656979	0.257807243	0.256906213	0.250386995	0.249594911	0.2476496	0.2463452	0.2454759	0.245745876	0.249116912	0.255584463	0.260026014	0.259821349	0.258356937	0.25546946	0.256414299	0.248834642	0.239926076	0.2341748	0.233827503	0.23661291	0.241451235	0.256959783	0.259217989
¸ßË¹°×ÔëÉù´¦Àí (151).mp3	-0.362422401	-0.358276345	-0.353403829	-0.346560986	-0.341695646	-0.344153471	-0.355865207	-0.371345238	-0.372117935	-0.375622941	-0.378804251	-0.386100245	-0.389245382	-0.3910379	-0.3879945	-0.390270267	-0.3906032	-0.3906032	-0.38949514	-0.389249171	-0.391968356	-0.399573886	-0.403591966	-0.406350125	-0.410869019	-0.412812185	-0.439437259	-0.493839529	-0.50339838	-0.506063317	-0.505587745	-0.5067263	-0.510042665	-0.5102046	-0.510489861	-0.512127029	-0.5145524	-0.5145524	-0.5141176	-0.513937756	-0.512600985	-0.5136828	-0.513754326	-0.517751364	-0.519574965	-0.521815685	-0.517865787	-0.5171576	-0.517202717
¸ßË¹°×ÔëÉù´¦Àí (152).mp3	-0.172299042	-0.1614655	-0.161587899	-0.1619003	-0.1619003	-0.166924666	-0.166140648	-0.159428935	-0.158118284	-0.158110759	-0.156067808	-0.152956453	-0.143597934	-0.14211141	-0.144706871	-0.14875672	-0.177142515	-0.2009431	-0.210306091	-0.207761544	-0.207165802	-0.204285356	-0.20272107	-0.195386099	-0.186442335	-0.188675874	-0.189479961	-0.1897332	-0.190812125	-0.192165138	-0.192497463	-0.191589346	-0.194653806	-0.199284896	-0.204513202	-0.21090817	-0.2140796	-0.214339642	-0.218645037	-0.223083824	-0.222786448	-0.221603319	-0.220212309	-0.219610246	-0.218925747	-0.221342861	-0.223780675	-0.223026132	-0.222707137
¸ßË¹°×ÔëÉù´¦Àí (153).mp3	-0.05124468	-0.0516462	-0.0503419	-0.049585376	-0.052083753	-0.055741325	-0.06425	-0.06425	-0.067928345	-0.0694674	-0.069768311	-0.082744387	-0.082249112	-0.073329915	-0.07382961	-0.072376116	-0.074041432	-0.074278637	-0.066807172	-0.062326022	-0.084396118	-0.100088166	-0.104315658	-0.106519684	-0.1072963	-0.109967838	-0.110472835	-0.107770216	-0.104583012	-0.146785261	-0.199329301	-0.205169296	-0.206083898	-0.207966889	-0.208271315	-0.205407221	-0.207219706	-0.2068248	-0.205976366	-0.233015434	-0.234754166	-0.21695179	-0.210950359	-0.21153294	-0.233439666	-0.236152223	-0.240967416	-0.244030239	-0.246017762
¸ßË¹°×ÔëÉù´¦Àí (154).mp3	-0.247205716	-0.156549736	-0.158178245	-0.159967899	-0.161614848	-0.165953078	-0.168659536	-0.168119565	-0.171528944	-0.174636217	-0.175650606	-0.1759887	-0.176755994	-0.184878295	-0.120325176	-0.101651706	-0.126973425	-0.181861804	-0.1829453	-0.179985815	-0.179908788	-0.177888813	-0.1768597	-0.176156162	-0.172684093	-0.17181803	-0.1690367	-0.17315955	-0.181249513	-0.1829447	-0.190550469	-0.196311942	-0.194522303	-0.193405868	-0.1925048	-0.192643448	-0.186949548	-0.182845147	-0.181042863	-0.201954073	-0.195227406	-0.178465744	-0.173607355	-0.162956218	-0.174400259	-0.172685677	-0.181926604	-0.182574687	-0.179347686
¸ßË¹°×ÔëÉù´¦Àí (155).mp3	-0.182625305	-0.182472178	-0.182789117	-0.180124715	-0.175680739	-0.171332462	-0.170850043	-0.170046721	-0.168323154	-0.171863466	-0.174364347	-0.173585681	-0.171334622	-0.171739	-0.171739	-0.1713042	-0.1713042	-0.1713042	-0.172043489	-0.168228583	-0.1691304	-0.179903718	-0.184601223	-0.186769691	-0.183015268	-0.177529796	-0.174755041	-0.176906414	-0.177390599	-0.1773913	-0.176572226	-0.176233254	-0.1795652	-0.179146233	-0.1791304	-0.17699723	-0.175466506	-0.1752173	-0.1795651	-0.179036203	-0.177826	-0.179193157	-0.1808695	-0.184287893	-0.1843477	-0.1843477	-0.1843477	-0.1843477	-0.1843477
¸ßË¹°×ÔëÉù´¦Àí (156).mp3	-0.154814244	-0.214533816	-0.2168544	-0.2168544	-0.2195581	-0.2364196	-0.235781376	-0.236676023	-0.237211147	-0.2372891	-0.2372891	-0.237043665	-0.23502725	-0.236295055	-0.240824529	-0.243500852	-0.245809947	-0.2446805	-0.243066571	-0.240799078	-0.2394631	-0.2394631	-0.24515729	-0.248067537	-0.253784046	-0.2559848	-0.254811772	-0.254208201	-0.253578319	-0.252359128	-0.2516369	-0.250945408	-0.2507674	-0.2507674	-0.251563736	-0.255162839	-0.257052826	-0.25693613	-0.255911218	-0.254679	-0.253971732	-0.253909325	-0.2551138	-0.2551138	-0.254446557	-0.252698993	-0.252719189	-0.258541001	-0.271566045
¸ßË¹°×ÔëÉù´¦Àí (157).mp3	-0.165964562	-0.167227263	-0.17066739	-0.176512108	-0.183758636	-0.185627573	-0.189927061	-0.191500377	-0.1918977	-0.203072587	-0.205415849	-0.206253273	-0.207020372	-0.204767309	-0.202792761	-0.201065669	-0.200906844	-0.189360186	-0.179618237	-0.17773037	-0.173256371	-0.1623143	-0.1662291	-0.1662291	-0.168101625	-0.171040265	-0.173084578	-0.179504143	-0.187655905	-0.189168151	-0.187067706	-0.200903055	-0.207179626	-0.213195008	-0.220620441	-0.220451389	-0.224595295	-0.223953475	-0.222934896	-0.218837996	-0.218908186	-0.22375599	-0.224226501	-0.21939295	-0.214250393	-0.215882377	-0.210813944	-0.209756672	-0.208140438
¸ßË¹°×ÔëÉù´¦Àí (158).mp3	0.282345704	0.283647437	0.29069581	0.293905359	0.303061603	0.333665454	0.333170393	0.318413319	0.313423195	0.313538317	0.31511656	0.318014519	0.320374988	0.318707387	0.3256522	0.331054864	0.33269324	0.335183385	0.3356522	0.335582673	0.334872201	0.335318691	0.337248484	0.3386957	0.34	0.343187019	0.34681119	0.3478261	0.351858254	0.36282831	0.367769529	0.371483076	0.374623554	0.387256734	0.386343561	0.376900548	0.37098075	0.361079957	0.354602971	0.353743062	0.365322889	0.378184516	0.383604004	0.387301165	0.385982238	0.392005424	0.395223433	0.3965217	0.395760152
¸ßË¹°×ÔëÉù´¦Àí (159).mp3	-0.232802929	-0.237394334	-0.241003066	-0.241861264	-0.242960567	-0.244484929	-0.2483298	-0.2483298	-0.2487646	-0.2496346	-0.247923179	-0.246580603	-0.253044799	-0.254694978	-0.2548526	-0.259863256	-0.262849794	-0.2626787	-0.2626787	-0.2626787	-0.26520174	-0.268113668	-0.271344261	-0.274611531	-0.277120228	-0.2783322	-0.2783322	-0.275898348	-0.269519915	-0.269799069	-0.27224093	-0.272373659	-0.273432194	-0.275883367	-0.2761574	-0.2761574	-0.283781619	-0.294079472	-0.301759977	-0.32186954	-0.334726076	-0.32987438	-0.340532681	-0.33611637	-0.3383227	-0.337587101	-0.333542669	-0.326824512	-0.335081899
¸ßË¹°×ÔëÉù´¦Àí (160).mp3	0.243337603	0.240656091	0.241613616	0.242452934	0.2397035	0.2426088	0.246416699	0.248946307	0.252516463	0.241535276	0.252280184	0.267572144	0.313763614	0.329951467	0.338603641	0.333059542	0.331345503	0.328435635	0.3265217	0.328915371	0.330930535	0.33444965	0.337435413	0.341444032	0.341994586	0.340876565	0.337430939	0.33048225	0.32774178	0.323308761	0.322286038	0.324391981	0.3217391	0.326541788	0.32737193	0.325386661	0.326926024	0.32917826	0.329575476	0.331132033	0.3326088	0.334287051	0.336087	0.3373913	0.336781579	0.337752694	0.34196769	0.338545537	0.339711945
¸ßË¹°×ÔëÉù´¦Àí (161).mp3	0.225534895	0.228112307	0.230620803	0.237382163	0.239494617	0.241655079	0.243374245	0.2432609	0.245	0.245	0.243303584	0.240531257	0.236104287	0.232202431	0.231404041	0.234508024	0.2363044	0.237660282	0.246155512	0.245328037	0.252558821	0.2560532	0.25332455	0.256217058	0.256391825	0.254888679	0.253667034	0.2497824	0.249651083	0.2493477	0.2480433	0.246853535	0.247110719	0.247353208	0.255313578	0.258780321	0.26175976	0.265264059	0.266413116	0.26669863	0.268265843	0.269706243	0.270720446	0.268231013	0.265036293	0.264297952	0.263577779	0.262051122	0.262898999
¸ßË¹°×ÔëÉù´¦Àí (162).mp3	-0.321412253	-0.326959644	-0.330506406	-0.332303032	-0.330408492	-0.336724931	-0.359928857	-0.37246994	-0.386871065	-0.39	-0.394374482	-0.395955038	-0.397599157	-0.397067181	-0.398398996	-0.396200883	-0.405864455	-0.412928852	-0.409029824	-0.400820895	-0.395933933	-0.395030402	-0.396771039	-0.39790747	-0.3986959	-0.3982611	-0.399428838	-0.3995654	-0.401371123	-0.401848428	-0.402679308	-0.402900037	-0.402672777	-0.396877351	-0.388405345	-0.395609528	-0.391856085	-0.408174553	-0.40477854	-0.400034741	-0.401754853	-0.401409611	-0.404615666	-0.410254314	-0.4108696	-0.4113044	-0.411391693	-0.414543563	-0.414028169
¸ßË¹°×ÔëÉù´¦Àí (163).mp3	-0.083563695	-0.083255039	-0.082172446	-0.076832423	-0.075687735	-0.078614049	-0.085419229	-0.092166768	-0.100154618	-0.105486043	-0.1056522	-0.104925757	-0.104435575	-0.1026087	-0.102537419	-0.1021739	-0.1021739	-0.102362034	-0.108775095	-0.113280288	-0.11718786	-0.11893875	-0.119315514	-0.1195652	-0.1195652	-0.118086568	-0.117826	-0.117826	-0.117826	-0.117826	-0.116429782	-0.1152173	-0.1152173	-0.1152173	-0.1152173	-0.1152173	-0.1152173	-0.1152173	-0.1152173	-0.1152173	-0.115422465	-0.115076749	-0.116537988	-0.11443279	-0.1126088	-0.113657876	-0.113890472	-0.108286534	-0.101839511
¸ßË¹°×ÔëÉù´¦Àí (164).mp3	-0.351524148	-0.347438798	-0.353281342	-0.355985616	-0.354412175	-0.356818525	-0.357811684	-0.354405243	-0.350618365	-0.347764168	-0.345603922	-0.349749375	-0.3517836	-0.355021689	-0.356254206	-0.354299262	-0.3519029	-0.354726751	-0.362466906	-0.364240961	-0.362365954	-0.362167678	-0.358873624	-0.355144176	-0.35124448	-0.350955478	-0.355342521	-0.353498	-0.352900888	-0.353659611	-0.356574536	-0.357931925	-0.359754125	-0.358695567	-0.357365057	-0.356885755	-0.360857605	-0.357767144	-0.357772309	-0.364444725	-0.367230858	-0.370559698	-0.374315176	-0.368747966	-0.365340544	-0.364248394	-0.363944559	-0.358730966	-0.360533519
¸ßË¹°×ÔëÉù´¦Àí (165).mp3	-0.054441431	-0.056794309	-0.063109771	-0.064348	-0.063648712	-0.05120243	-0.038378269	-0.034876127	-0.033239613	-0.032816335	-0.027687807	-0.019142353	-0.013166684	-0.012810656	-0.0134785	-0.013145005	-0.012237369	-0.012152512	-0.0134785	-0.0134785	-0.0130437	-0.013458858	-0.021993323	-0.02544266	-0.031407329	-0.034559855	-0.039993463	-0.040794193	-0.041923146	-0.044072425	-0.046419609	-0.049100027	-0.048001891	-0.051710859	-0.055199448	-0.053526849	-0.05439045	-0.056642223	-0.0578262	-0.058349215	-0.0565219	-0.055073997	-0.054348	-0.0552175	-0.056142537	-0.056710861	-0.059837014	-0.058734436	-0.0695653
¸ßË¹°×ÔëÉù´¦Àí (166).mp3	-0.342329361	-0.345308911	-0.346055411	-0.347960156	-0.351455078	-0.352240932	-0.345246031	-0.336955015	-0.325747501	-0.3234782	-0.33062593	-0.338161726	-0.339583237	-0.332232497	-0.327935888	-0.3282608	-0.329768524	-0.340019327	-0.3404347	-0.34111054	-0.341813613	-0.341739635	-0.340868649	-0.340846032	-0.345133697	-0.345969253	-0.3456521	-0.345696818	-0.347863894	-0.348049539	-0.346688587	-0.353400292	-0.358324473	-0.3604348	-0.362611462	-0.363466329	-0.365816038	-0.366494752	-0.361225354	-0.358445159	-0.358583335	-0.361046489	-0.366392184	-0.368219361	-0.368036828	-0.368659513	-0.365773484	-0.362869932	-0.363434024
¸ßË¹°×ÔëÉù´¦Àí (167).mp3	-0.209008369	-0.211633397	-0.335932054	-0.339271692	-0.340780807	-0.3419564	-0.3419564	-0.3419564	-0.341463902	-0.3402173	-0.340687051	-0.3419564	-0.3419564	-0.342867717	-0.343720282	-0.34415805	-0.3445942	-0.345495299	-0.346646003	-0.3471738	-0.34720959	-0.354040002	-0.353820535	-0.351468506	-0.35036735	-0.3510869	-0.35058659	-0.348844437	-0.3471739	-0.347133143	-0.346225743	-0.343140237	-0.34194244	-0.3432607	-0.343247742	-0.34280599	-0.341529401	-0.343701266	-0.344576336	-0.346290552	-0.347159581	-0.350476344	-0.350667871	-0.352055867	-0.352366048	-0.353118837	-0.351989755	-0.350263773	-0.348928671
¸ßË¹°×ÔëÉù´¦Àí (168).mp3	0.1036958	0.096004115	0.0484784	0.05174254	0.056334506	0.095298975	0.068558453	0.055825492	0.056117347	0.079879982	0.064868638	0.0558697	0.061186157	0.056992542	0.062429115	0.063981412	0.067020607	0.068466957	0.062889383	0.060717506	0.062602789	0.06403771	0.086788443	0.090081679	0.102484473	0.11781228	0.139163695	0.134868162	0.122449044	0.11775345	0.114507938	0.114112933	0.113392823	0.11341768	0.1119566	0.112212755	0.1106523	0.118107374	0.132047991	0.133821256	0.134403972	0.126365166	0.111066381	0.090651911	0.076495109	0.070174961	0.051756146	0.0480435	0.041598912
¸ßË¹°×ÔëÉù´¦Àí (169).mp3	0.192598	0.196161185	0.198668113	0.1986849	0.198101192	0.198029754	0.194295078	0.195106093	0.187930064	0.1839023	0.178852546	0.180120861	0.183551157	0.198970243	0.207908088	0.216509006	0.216666564	0.209439776	0.210112854	0.210625786	0.212270515	0.209642421	0.208377625	0.205727583	0.207123451	0.2073803	0.206359343	0.205100159	0.207592824	0.209858079	0.211060918	0.214200558	0.215801035	0.215562677	0.216509	0.206448993	0.195012781	0.19510535	0.19446824	0.193143822	0.191082757	0.190513669	0.1912994	0.191738219	0.194828634	0.1926038	0.191202699	0.189011324	0.1873863
¸ßË¹°×ÔëÉù´¦Àí (170).mp3	0.014365357	0.016114729	0.014026108	0.011147024	0.010198793	0.005295162	0.008059353	0.008931131	0.008711948	0.009555628	0.008535537	0.01961337	0.01414254	0.017972738	0.028023557	0.026398225	0.021748809	0.002871824	0.011561056	0.012990098	0.009429768	0.008311455	-0.004699777	-0.004488175	-0.004728246	-0.004195126	-0.010890605	-0.017446541	-0.009003718	-0.017679743	-0.007717311	-0.009136715	-0.011156326	-0.015578829	-0.02292872	-0.02151355	-0.012116798	-0.013912766	-0.016550034	-0.010444061	-0.007576041	-0.007286182	-0.010111118	-0.01455492	-0.01722848	-0.019917418	-0.023492781	-0.021786729	-0.017260662
¸ßË¹°×ÔëÉù´¦Àí (171).mp3	0.080612962	0.090790927	0.099461361	0.102417648	0.1013523	0.101081193	0.098806401	0.0987436	0.0957001	0.0957001	0.0957001	0.0957001	0.095947384	0.096373831	0.094498565	0.094335105	0.090825733	0.08924098	0.0891784	0.089897201	0.0922218	0.0922218	0.0922218	0.0922218	0.0922218	0.092516252	0.094663343	0.0970044	0.097874	0.097542319	0.096818884	0.091372076	0.091787	0.092068754	0.089180757	0.082879031	0.077204747	0.07464637	0.0748305	0.074168679	0.073961	0.0730915	0.069012022	0.061697155	0.057928361	0.053268855	0.051175566	0.0517871	0.053060712
¸ßË¹°×ÔëÉù´¦Àí (172).mp3	-0.424101666	-0.40788476	-0.398229333	-0.403132921	-0.400126175	-0.396837011	-0.391221184	-0.391415705	-0.392965258	-0.393652578	-0.394372828	-0.396283272	-0.396682684	-0.394722749	-0.397231066	-0.400892578	-0.404386243	-0.408836057	-0.417645667	-0.419974649	-0.417823399	-0.4249626	-0.434347443	-0.445767427	-0.446819817	-0.446723901	-0.445454638	-0.4446962	-0.445131	-0.445656284	-0.448374589	-0.450299128	-0.450584451	-0.451304601	-0.45202483	-0.45536417	-0.456909994	-0.456832212	-0.459440515	-0.462630225	-0.4699135	-0.468110632	-0.471019325	-0.475455375	-0.476270593	-0.478855173	-0.481469605	-0.482189755	-0.483685368
¸ßË¹°×ÔëÉù´¦Àí (173).mp3	-0.064648934	-0.064188741	-0.0641501	-0.064946428	-0.095071651	-0.0967753	-0.0967753	-0.0967753	-0.095646367	-0.095090029	-0.094008052	-0.0932971	-0.0932971	-0.0932971	-0.093896473	-0.092294848	-0.090875786	-0.093233149	-0.096773615	-0.099189324	-0.103287954	-0.107958583	-0.1093841	-0.108152487	-0.158409901	-0.140873061	-0.135546834	-0.128016326	-0.126650596	-0.124220371	-0.12211138	-0.11737827	-0.1137319	-0.111071108	-0.106651593	-0.099787943	-0.098037473	-0.096927513	-0.095860622	-0.095378294	-0.092719035	-0.091464363	-0.090936391	-0.088914275	-0.086496907	-0.084936451	-0.082488281	-0.078244445	-0.073708448
¸ßË¹°×ÔëÉù´¦Àí (174).mp3	-0.034079124	-0.044988946	-0.066255023	-0.080885304	-0.094619177	-0.098696588	-0.092835479	-0.101550015	-0.114215307	-0.129936396	-0.175773411	-0.243873228	-0.272734975	-0.293507895	-0.297401996	-0.30088127	-0.3034784	-0.303389948	-0.305815925	-0.30900526	-0.3095654	-0.3100002	-0.310973818	-0.312551033	-0.312089583	-0.313463181	-0.318829491	-0.3204349	-0.32153041	-0.322298377	-0.324280618	-0.330502123	-0.34334358	-0.343352992	-0.352960174	-0.354220473	-0.358242348	-0.361447136	-0.364491729	-0.363587088	-0.368360367	-0.3683779	-0.3678261	-0.368059029	-0.367732934	-0.366147992	-0.366503977	-0.367932072	-0.37066547
¸ßË¹°×ÔëÉù´¦Àí (175).mp3	0.124003833	0.1254125	0.1254125	0.122577122	0.119959148	0.114623015	0.113109138	0.111900607	0.112747154	0.1132473	0.114290815	0.111794981	0.113041297	0.109838594	0.100576772	0.098653717	0.08287958	0.069650254	0.061173873	0.059024799	0.0580325	0.060005163	0.061537935	0.061942	0.06080919	0.061528321	0.062408658	0.062979622	0.062813	0.062813	0.062813	0.062813	0.062813	0.062813	0.062355214	0.06136641	0.0610735	0.0610735	0.0610735	0.0615083	0.0610735	0.061135715	0.061158226	0.060556864	0.061546335	0.062273393	0.063836836	0.065035862	0.0706387
¸ßË¹°×ÔëÉù´¦Àí (176).mp3	0.1855878	0.1864574	0.186113526	0.195153	0.1929791	0.204902002	0.230168789	0.233764783	0.2334138	0.2334138	0.235082706	0.243191395	0.244577301	0.245153	0.246311289	0.247025621	0.2464573	0.248207913	0.250743862	0.2555876	0.2529789	0.251539103	0.2512398	0.251274213	0.253288962	0.254696451	0.2568921	0.2568921	0.2568921	0.257670778	0.259066	0.26124	0.2603704	0.260418373	0.2595008	0.259066	0.259066	0.2595008	0.260687908	0.264227158	0.270562055	0.276795613	0.277313794	0.276593658	0.276159276	0.277761988	0.2803704	0.279947502	0.279547911
¸ßË¹°×ÔëÉù´¦Àí (177).mp3	-0.142826	-0.143160716	-0.146965087	-0.1493478	-0.154022458	-0.155205608	-0.152312372	-0.147637231	-0.147291918	-0.142008132	-0.141769323	-0.138997877	-0.131285719	-0.117430051	-0.105272446	-0.099405261	-0.093987756	-0.09200308	-0.090365463	-0.0897826	-0.0906521	-0.090535645	-0.088967486	-0.092893642	-0.097115257	-0.100353414	-0.099979101	-0.102175738	-0.098339981	-0.095374644	-0.096213975	-0.097561902	-0.096280873	-0.095299351	-0.091456013	-0.091356698	-0.089448469	-0.089213304	-0.084882841	-0.083472344	-0.084075622	-0.078270805	-0.071217711	-0.0702175	-0.067532562	-0.065468168	-0.065582166	-0.065505281	-0.065
¸ßË¹°×ÔëÉù´¦Àí (178).mp3	0.174715364	0.185118427	0.201251083	0.211452813	0.220062144	0.232120824	0.118800653	0.278822185	0.27648808	0.275788904	0.275129564	0.275996834	0.2743477	0.275160621	0.276806378	0.282495609	0.288447496	0.296479883	0.300262347	0.299227309	0.301672748	0.301787831	0.306176989	0.305396464	0.316941078	0.336125298	0.357126523	0.345957934	0.330532282	0.322783316	0.31803236	0.322602623	0.327493194	0.329161025	0.324657029	0.321706656	0.324037663	0.326119912	0.325510837	0.32298358	0.320634277	0.316483257	0.31183629	0.30271221	0.299723185	0.29660177	0.294580626	0.297747911	0.299659005
¸ßË¹°×ÔëÉù´¦Àí (179).mp3	0.110211091	0.108562087	0.108037618	0.107560683	0.109326538	0.107209745	0.108106301	0.111049588	0.1124038	0.113573476	0.10932	0.112967734	0.113897857	0.113935528	0.114146573	0.113301651	0.1137096	0.1132753	0.108684415	0.100537659	0.095256765	0.096281195	0.087885633	0.082629316	0.074665174	0.071069619	0.065421518	0.063053428	0.060928108	0.060626078	0.0594007	0.060638092	0.057506188	0.0550541	0.054261522	0.0537497	0.051193838	0.048601764	0.062460689	0.061638222	0.046307615	0.046799	0.048484254	0.072549072	0.054855255	0.031820977	0.012153383	0.041391205	0.041055795
¸ßË¹°×ÔëÉù´¦Àí (180).mp3	0.146118938	0.167713285	0.182881925	0.184257417	0.1847852	0.186399861	0.187386926	0.189435463	0.193177246	0.193531459	0.194684098	0.203852397	0.20891774	0.212081461	0.199126492	0.188565435	0.177280973	0.168790309	0.165285063	0.171006596	0.174522047	0.175729628	0.175891171	0.175583199	0.175596872	0.1747875	0.1747875	0.167609133	0.1639179	0.163959593	0.162607334	0.170844745	0.178725919	0.178138714	0.176723905	0.1782606	0.178561544	0.179565	0.179565	0.179565	0.179506627	0.180148015	0.1804345	0.181452628	0.178941204	0.172868321	0.173064729	0.17521268	0.174927299
¸ßË¹°×ÔëÉù´¦Àí (181).mp3	-0.363478066	-0.371901521	-0.377055419	-0.398649394	-0.415337621	-0.445652237	-0.4476088	-0.446993543	-0.448105556	-0.449597724	-0.453491774	-0.458542276	-0.466088668	-0.468122643	-0.4684783	-0.470029395	-0.473820764	-0.482978344	-0.493072403	-0.503946837	-0.508190109	-0.505777529	-0.5045652	-0.5045652	-0.506487985	-0.516860142	-0.5210869	-0.526735842	-0.553001744	-0.567351285	-0.572206281	-0.5736956	-0.573943303	-0.5745652	-0.5745652	-0.5745652	-0.5745652	-0.5741304	-0.5741304	-0.5741304	-0.5741304	-0.5741304	-0.5741304	-0.574384256	-0.574991028	-0.570225922	-0.566309174	-0.5663043	-0.5663043
¸ßË¹°×ÔëÉù´¦Àí (182).mp3	-0.031960107	-0.032834012	-0.0328421	-0.0328421	-0.0328421	-0.0328421	-0.04358867	-0.059081848	-0.075691515	-0.086721504	-0.091646577	-0.093946136	-0.095883	-0.09736451	-0.0984917	-0.10165887	-0.103664965	-0.1037091	-0.105121659	-0.106985229	-0.1071874	-0.10807046	-0.106828901	-0.10784012	-0.100545867	-0.094684664	-0.091335497	-0.0911066	-0.0911066	-0.0911066	-0.0911066	-0.0889334	-0.0889334	-0.0880638	-0.0880638	-0.0880638	-0.0880638	-0.087456943	-0.086132145	-0.082231815	-0.081905158	-0.079280994	-0.074940694	-0.071328055	-0.0702377	-0.072375886	-0.0724116	-0.0698029	-0.069951043
¸ßË¹°×ÔëÉù´¦Àí (183).mp3	-0.308685696	-0.302002132	-0.305135191	-0.380660835	-0.388519916	-0.388748551	-0.391205675	-0.39221974	-0.389252879	-0.391337944	-0.3950342	-0.397414382	-0.400922471	-0.391980076	-0.379563157	-0.377290415	-0.381385152	-0.387440402	-0.386955413	-0.3837299	-0.388478749	-0.39185262	-0.394622085	-0.409307684	-0.418145412	-0.432175314	-0.439207847	-0.438604329	-0.441201267	-0.446118124	-0.44318144	-0.443508786	-0.444737328	-0.446290151	-0.4467734	-0.4467734	-0.450153641	-0.4498168	-0.451556	-0.450776482	-0.448126149	-0.448942022	-0.451556	-0.4532951	-0.454240379	-0.456172348	-0.454154075	-0.453826743	-0.4532951
¸ßË¹°×ÔëÉù´¦Àí (184).mp3	-0.044712798	-0.049369161	-0.04990433	-0.052503571	-0.051238646	-0.049548291	-0.0500316	-0.051936918	-0.056510381	-0.058296673	-0.0595969	-0.059400269	-0.061614188	-0.069726855	-0.0761186	-0.0761186	-0.082188505	-0.079446309	-0.07723628	-0.065939327	-0.060853122	-0.054790875	-0.042676084	-0.038742309	-0.036225827	-0.036779841	-0.019349961	-0.001804904	0.005776795	0.021171681	0.034609545	0.042468345	0.045090873	0.081514129	0.106894605	0.10793748	0.110964417	0.112763525	0.118364873	0.118722397	0.113880581	0.116903976	0.118639736	0.118577518	0.119504	0.118433524	0.1186345	0.1103403	0.110950022
¸ßË¹°×ÔëÉù´¦Àí (185).mp3	0.092812201	0.092097	0.092097	0.0916622	0.0916622	0.091614936	0.079684545	0.077799939	0.084325111	0.078184	0.07552018	0.0751405	0.074259614	0.0729666	0.0746345	0.07703334	0.08060235	0.05685687	0.035337751	0.03826549	0.069542195	0.075193659	0.077675882	0.081436729	0.084370736	0.091795256	0.09425608	0.09638897	0.104303126	0.119600038	0.122588965	0.1229602	0.1229602	0.123000352	0.121193561	0.111369617	0.107419814	0.105705607	0.1038297	0.1038297	0.1038297	0.1038297	0.1038297	0.10345945	0.096703786	0.095631511	0.0890471	0.08753322	0.087540518
¸ßË¹°×ÔëÉù´¦Àí (186).mp3	-0.136812947	-0.121704058	-0.115093855	-0.109262563	-0.108737925	-0.097322437	-0.081580837	-0.068857908	-0.060313461	-0.057005826	-0.054388112	-0.055842671	-0.100893864	-0.110533533	-0.124987641	-0.132222191	-0.1310448	-0.12563572	-0.126186001	-0.126657898	-0.128445174	-0.134211696	-0.120656319	-0.097218106	-0.089408635	-0.083705599	-0.079835821	-0.092636932	-0.082556862	-0.094685842	-0.122258594	-0.12951944	-0.115403166	-0.121042521	-0.141089782	-0.132228341	-0.132180285	-0.138128909	-0.127763288	-0.124810949	-0.111929087	-0.096745591	-0.107208299	-0.101433613	-0.099765679	-0.108150026	-0.112450668	-0.131965337	-0.130990981
¸ßË¹°×ÔëÉù´¦Àí (187).mp3	-0.109608359	-0.098303318	-0.093311751	-0.097474401	-0.105728485	-0.1111045	-0.1111045	-0.1119739	-0.1119739	-0.1119739	-0.113062753	-0.118581138	-0.109070713	-0.1080615	-0.104804158	-0.1041484	-0.099554377	-0.0998006	-0.100504626	-0.101308978	-0.1002355	-0.1002355	-0.1002355	-0.10089847	-0.101105	-0.09846315	-0.0937298	-0.088443445	-0.090749341	-0.103939285	-0.107413177	-0.1089538	-0.124516362	-0.157648421	-0.168596625	-0.165137481	-0.163639949	-0.167970749	-0.166856315	-0.171449644	-0.17750431	-0.18200899	-0.183626413	-0.186524726	-0.1876259	-0.187798629	-0.1880607	-0.1880607	-0.189365
¸ßË¹°×ÔëÉù´¦Àí (188).mp3	-0.2765215	-0.2765215	-0.2765215	-0.2760867	-0.27565666	-0.278249392	-0.280082115	-0.287537676	-0.294425788	-0.29835325	-0.3040716	-0.307903315	-0.3082607	-0.3082607	-0.3082607	-0.3069564	-0.306548198	-0.305681745	-0.3052173	-0.303996806	-0.302744038	-0.301263412	-0.301933271	-0.302796434	-0.304206825	-0.306802039	-0.307011335	-0.303415571	-0.303691162	-0.3047826	-0.3047826	-0.304972006	-0.3052174	-0.3047826	-0.302930419	-0.3017391	-0.3026087	-0.300414762	-0.300770956	-0.303768817	-0.31147345	-0.315145966	-0.316278759	-0.310042926	-0.306523537	-0.308941121	-0.317436283	-0.322378177	-0.334311381
¸ßË¹°×ÔëÉù´¦Àí (189).mp3	-0.14679359	-0.149233697	-0.15060583	-0.152158534	-0.154883465	-0.168005144	-0.197628541	-0.126404379	-0.122815998	-0.126566852	-0.12615848	-0.129387006	-0.128144316	-0.128561856	-0.1297826	-0.128952077	-0.130489628	-0.132818835	-0.133843687	-0.135636982	-0.136756836	-0.167969122	-0.205039791	-0.216377927	-0.214945495	-0.21715819	-0.22176381	-0.22209547	-0.223897882	-0.225456904	-0.226148629	-0.2306522	-0.230054295	-0.230792352	-0.232316734	-0.231047782	-0.228880083	-0.234485871	-0.241279283	-0.264174567	-0.264524418	-0.281449124	-0.301262099	-0.31214704	-0.3163466	-0.313290198	-0.314532283	-0.308387741	-0.308421838
¸ßË¹°×ÔëÉù´¦Àí (190).mp3	-0.055702904	-0.060803675	-0.0613043	-0.0621739	-0.062779868	-0.065923232	-0.068252417	-0.070333143	-0.070194628	-0.069559199	-0.0682608	-0.067865443	-0.065222164	-0.064202142	-0.235439345	-0.109921658	-0.092289222	-0.090898076	-0.090465347	-0.088831158	-0.086679361	-0.0852173	-0.082227311	-0.0795652	-0.081695499	-0.083630732	-0.0865217	-0.089795767	-0.084907275	-0.088615113	-0.093468598	-0.09889137	-0.100966161	-0.103673696	-0.108995989	-0.106835216	-0.1055569	-0.102496751	-0.100131966	-0.0986956	-0.09775716	-0.097170595	-0.100597026	-0.103960401	-0.109890564	-0.110614391	-0.111466425	-0.112195732	-0.114395027
¸ßË¹°×ÔëÉù´¦Àí (191).mp3	-0.290099306	-0.293806218	-0.304916472	-0.300092231	-0.296806892	-0.303652678	-0.304948514	-0.304119224	-0.302377124	-0.305205559	-0.313542427	-0.314113623	-0.311516344	-0.304988912	-0.301070961	-0.3010674	-0.297187863	-0.2971543	-0.2971543	-0.294134607	-0.289803068	-0.289336939	-0.2893282	-0.291489974	-0.29840151	-0.296336096	-0.294220695	-0.291146028	-0.28856833	-0.2819369	-0.2819369	-0.289176123	-0.298886859	-0.304315026	-0.310714131	-0.319014005	-0.311532046	-0.301261517	-0.299825755	-0.29849288	-0.298061832	-0.302000927	-0.308939205	-0.315690481	-0.321681145	-0.327686333	-0.338782482	-0.343068775	-0.34177022
¸ßË¹°×ÔëÉù´¦Àí (192).mp3	0.072807271	0.074766457	0.076898839	0.085510173	0.086971645	0.088192718	0.091212576	0.092136193	0.092174	0.093900627	0.095384072	0.096877839	0.128377818	0.142033656	0.14649289	0.14879884	0.153790533	0.159766417	0.161631088	0.162237224	0.162934642	0.1631962	0.164231818	0.1645006	0.165538091	0.166300551	0.165037991	0.1658049	0.162423838	0.159432961	0.158535919	0.156215968	0.156805561	0.1571092	0.15649497	0.158704129	0.160877821	0.161476913	0.165548982	0.177951738	0.1862397	0.18568858	0.1879788	0.183468097	0.158324541	0.169916095	0.167685668	0.168825418	0.168986419
¸ßË¹°×ÔëÉù´¦Àí (193).mp3	-0.031693047	-0.019985227	-0.018316672	-0.021322713	-0.021860303	-0.025407045	-0.015495022	-0.007148827	-0.006141527	-0.008560178	-0.008331069	-0.008126368	-0.019194019	-0.026284905	-0.032313868	-0.049142744	-0.061343452	-0.059889615	-0.064647743	-0.063158523	-0.064698902	-0.068227565	-0.060814113	-0.057222243	-0.069169704	-0.074375962	-0.078270294	-0.08128263	-0.084125953	-0.086568982	-0.087325783	-0.091855036	-0.092669269	-0.087194884	-0.084594677	-0.083028539	-0.081916336	-0.080904742	-0.077430213	-0.076415342	-0.074371711	-0.0725002	-0.079069495	-0.092374309	-0.09556456	-0.101194131	-0.101198104	-0.099875629	-0.0998915
¸ßË¹°×ÔëÉù´¦Àí (194).mp3	0.137492469	0.134801736	0.084334638	0.066793884	0.123712081	0.128351	0.131352378	0.129113167	0.127722041	0.060731824	0.025112589	-0.012638821	-0.000633989	-0.003386572	-0.010083566	-0.01554432	-0.016862947	-0.020298005	-0.0207801	-0.021196864	-0.022069407	-0.022067539	-0.02128533	-0.014632232	0.005028794	0.024651275	0.032078997	0.009280093	-0.011343276	-0.015228358	-0.0210546	-0.020092843	-0.018385463	-0.020995748	-0.019127686	-0.020720834	-0.025040533	-0.027536404	-0.0277622	-0.028849636	-0.0299361	-0.0299361	-0.029633242	-0.026043263	-0.024708335	-0.024729889	-0.024771403	-0.026459	-0.026881094
¸ßË¹°×ÔëÉù´¦Àí (195).mp3	-0.322415928	-0.317662718	-0.311004561	-0.299365125	-0.302044119	-0.303379369	-0.302946331	-0.304581974	-0.306075659	-0.298760225	-0.293138196	-0.293020676	-0.305358308	-0.316169205	-0.318790729	-0.320904167	-0.311864105	-0.31928898	-0.321739019	-0.331558325	-0.336030604	-0.344361891	-0.343638239	-0.334431105	-0.328602962	-0.330102189	-0.33803352	-0.348990829	-0.346484905	-0.337752905	-0.333101379	-0.329890186	-0.322094545	-0.320074256	-0.313833837	-0.310557286	-0.308949718	-0.307640198	-0.312273989	-0.309003856	-0.298265369	-0.296436767	-0.291590262	-0.287413996	-0.285105783	-0.282208925	-0.280012198	-0.274129291	-0.271516484
¸ßË¹°×ÔëÉù´¦Àí (196).mp3	-0.167482297	-0.165750019	-0.173142014	-0.176077934	-0.176046119	-0.17280138	-0.16545123	-0.167046765	-0.167755	-0.167719881	-0.169235969	-0.174673611	-0.181760673	-0.184420224	-0.195275313	-0.206851032	-0.210921035	-0.212807169	-0.211466533	-0.204530007	-0.203011505	-0.201909622	-0.194842686	-0.184355448	-0.180882963	-0.179250707	-0.175148975	-0.174693961	-0.174084363	-0.170170564	-0.165639678	-0.16482746	-0.165157	-0.162120265	-0.164972942	-0.160236017	-0.162535873	-0.162758208	-0.169876827	-0.1716788	-0.172974361	-0.1729831	-0.166163305	-0.163147924	-0.1621135	-0.160083313	-0.161641477	-0.168223498	-0.16991876
¸ßË¹°×ÔëÉù´¦Àí (197).mp3	0.158093202	0.0768373	0.074798708	0.069965301	0.098975048	0.122323512	0.086464341	0.072201292	0.071129024	0.077970891	0.072590546	0.077210571	0.07377922	0.076617353	0.0777	0.076644145	0.073189568	0.071430904	0.069405021	0.075557648	0.083838967	0.084397895	0.084157897	0.05976622	0.060329192	0.062048167	0.055824201	0.0542167	0.054294844	0.061073658	0.065010932	0.059524811	0.057337107	0.0563915	0.055045171	0.055184415	0.053470582	0.054397757	0.055503316	0.054898148	0.054213	0.057620752	0.066296569	0.0685586	0.069658056	0.071290465	0.080086805	0.081768649	0.082192695
¸ßË¹°×ÔëÉù´¦Àí (198).mp3	0.168315905	0.16873477	0.171660749	0.175609433	0.180315932	0.1825392	0.184384826	0.186119653	0.190121015	0.1912347	0.191897698	0.1912347	0.192090055	0.1921043	0.191749317	0.19479732	0.1960174	0.1964521	0.198466087	0.199695844	0.20144784	0.2029739	0.203829001	0.205999749	0.2067769	0.206887	0.208321745	0.211721521	0.21361021	0.21632847	0.217279453	0.2173118	0.2181814	0.218991031	0.221221566	0.223807431	0.214102551	0.2099206	0.2099206	0.210696219	0.211737005	0.211727027	0.20996617	0.20657118	0.2060076	0.205595953	0.2047032	0.203252399	0.201202189
¸ßË¹°×ÔëÉù´¦Àí (199).mp3	-0.272976372	-0.275202661	-0.268022587	-0.277877727	-0.280200503	-0.284813591	-0.286558015	-0.287479738	-0.290114642	-0.294658427	-0.296418351	-0.301355763	-0.302664439	-0.306044537	-0.3069566	-0.307859105	-0.3107946	-0.311296638	-0.312196883	-0.314304997	-0.315139447	-0.317260819	-0.318140736	-0.325971339	-0.330689974	-0.332194868	-0.336021665	-0.339161681	-0.343442742	-0.346786539	-0.352831487	-0.35785604	-0.363975709	-0.3669566	-0.367325688	-0.368279902	-0.369951164	-0.3708696	-0.3708696	-0.370871332	-0.37325135	-0.375562787	-0.376347262	-0.3773914	-0.381505678	-0.384015209	-0.387170534	-0.387831218	-0.385667753
¸ßË¹°×ÔëÉù´¦Àí (200).mp3	0.072024083	0.068042162	0.062041049	0.058295461	0.057419778	0.058411542	0.05934272	0.060602786	0.062566309	0.06538849	0.080649488	0.09215156	0.074397662	0.069057876	0.038206954	-0.028572381	-0.054007919	-0.038223576	-0.0411506	-0.0435952	-0.045633063	-0.046555834	-0.04786485	-0.047710581	-0.053283744	-0.054041308	-0.049101711	-0.042938937	-0.036832865	-0.030493931	-0.025515736	-0.022336291	-0.0250637	-0.024341	-0.0246289	-0.0246289	-0.020820356	-0.0172376	-0.0159333	-0.012440714	-0.010751472	-0.01344731	-0.02227439	-0.018728562	-0.021726649	-0.0237515	-0.024722612	-0.027461386	-0.027464738
¸ßË¹°×ÔëÉù´¦Àí (201).mp3	-0.002362116	-0.00730148	0.005899508	0.005624527	0.009497978	0.005925436	0.000854374	-9.79E-05	-0.000440491	-0.0004907	0.014201564	0.019919145	0.003872791	0.002026535	-0.003448843	-0.047526611	-0.11225397	-0.085502095	-0.093231588	-0.097062808	-0.093075596	-0.08815543	-0.103247507	-0.146759604	-0.170017699	-0.192097177	-0.187714853	-0.185752005	-0.188165609	-0.1844054	-0.153579799	-0.123692704	-0.084061951	-0.0800567	-0.0800567	-0.0800567	-0.080231721	-0.0804915	-0.079988547	-0.078102471	-0.070399232	-0.0687533	-0.0687533	-0.0817967	-0.093018033	-0.1109272	-0.110279314	-0.105269368	-0.103101
¸ßË¹°×ÔëÉù´¦Àí (202).mp3	-0.1043478	-0.104465997	-0.105566866	-0.108734324	-0.112174	-0.112174	-0.110358007	-0.085188568	-0.082227288	-0.082448973	-0.085476456	-0.090716484	-0.099720422	-0.100897929	-0.107480088	-0.1116027	-0.113575191	-0.118155807	-0.118223584	-0.120679947	-0.1222412	-0.136830196	-0.154918493	-0.168501641	-0.188903741	-0.190927487	-0.19462057	-0.197274916	-0.198430293	-0.19929996	-0.200372902	-0.201495321	-0.201877297	-0.2007414	-0.200331519	-0.198702222	-0.195087	-0.198991861	-0.203672514	-0.2085652	-0.209111084	-0.208641548	-0.208317978	-0.208899951	-0.2103042	-0.211273496	-0.211430716	-0.211497626	-0.2111739
¸ßË¹°×ÔëÉù´¦Àí (203).mp3	-0.304982616	-0.30351734	-0.293406071	-0.290018329	-0.293371939	-0.300363586	-0.300279228	-0.297442364	-0.292057153	-0.290690415	-0.293283085	-0.301254309	-0.303817569	-0.30915815	-0.315264125	-0.321626297	-0.323238841	-0.326647305	-0.329931182	-0.332404259	-0.338897307	-0.36080065	-0.360416994	-0.346789746	-0.3464664	-0.3455968	-0.3447273	-0.344353789	-0.339063672	-0.373730007	-0.397452996	-0.400010845	-0.3999546	-0.406554513	-0.411239403	-0.420769866	-0.421681	-0.421681	-0.420942664	-0.415419463	-0.409085899	-0.408368073	-0.410234396	-0.4103743	-0.409863001	-0.4086352	-0.408753996	-0.409951626	-0.411244965
¸ßË¹°×ÔëÉù´¦Àí (204).mp3	-0.1334783	-0.139858052	-0.143207723	-0.1395653	-0.140205169	-0.146346302	-0.16436272	-0.17449751	-0.190764561	-0.188614236	-0.189885967	-0.188603877	-0.196170251	-0.1980656	-0.198459282	-0.203413266	-0.213492544	-0.214665952	-0.2141525	-0.2141525	-0.2145873	-0.2145873	-0.2150221	-0.214417561	-0.220813902	-0.222071461	-0.2228482	-0.223792431	-0.251783144	-0.280953256	-0.289498093	-0.2895873	-0.2895873	-0.288575396	-0.289775315	-0.278086487	-0.258301712	-0.257694742	-0.245496877	-0.226449409	-0.227669295	-0.2287178	-0.231013236	-0.235981151	-0.2439352	-0.2439352	-0.24358157	-0.246522454	-0.247404957
¸ßË¹°×ÔëÉù´¦Àí (205).mp3	0.0199998	0.013970637	0.0147825	0.0147825	0.0147825	0.009762143	0.009149621	0.0091303	0.00747319	0.0069564	0.00782531	0.007826	0.007826	0.007826	0.0073912	0.0060868	0.006397321	0.008881463	0.011273121	0.017302447	0.023119712	0.020967165	0.020130215	0.021489404	0.008937404	-0.010201358	-0.020768435	-0.023337819	-0.029963532	-0.045794155	-0.060202699	-0.060927525	-0.059836095	-0.0608696	-0.06259854	-0.064781901	-0.065516655	-0.065375243	-0.06483931	-0.06515784	-0.062186192	-0.0607815	-0.062481393	-0.064006527	-0.061573682	-0.061460132	-0.063852603	-0.063500689	-0.059786843
¸ßË¹°×ÔëÉù´¦Àí (206).mp3	-0.3884412	-0.3884412	-0.388702693	-0.389863603	-0.3919195	-0.3936586	-0.392851773	-0.392568637	-0.3919171	-0.3914643	-0.3906114	-0.389967267	-0.390798243	-0.391541605	-0.392353573	-0.391551852	-0.39197966	-0.392720908	-0.392744211	-0.3923459	-0.391101188	-0.39168585	-0.391337147	-0.38756401	-0.385181976	-0.385530326	-0.388163917	-0.389560149	-0.392291622	-0.395523551	-0.398434969	-0.398697132	-0.398627486	-0.396806291	-0.394595772	-0.393422053	-0.3927716	-0.389820079	-0.39043776	-0.38787416	-0.375639297	-0.362767794	-0.371582322	-0.3697107	-0.370992565	-0.371025384	-0.376210813	-0.380936488	-0.384622951
¸ßË¹°×ÔëÉù´¦Àí (207).mp3	0.341892432	0.344114765	0.348166708	0.364102878	0.368556303	0.379204579	0.392378057	0.404649213	0.398419005	0.402165262	0.403739319	0.404633627	0.408222028	0.39971188	0.402432518	0.386796828	0.366139685	0.365279601	0.374965207	0.365937359	0.342898089	0.384696361	0.414340901	0.376003892	0.359592658	0.387958139	0.384273948	0.398408043	0.389964526	0.386592577	0.3864063	0.386656198	0.387174	0.382106946	0.376809639	0.368133961	0.3584784	0.353956324	0.349551331	0.339780489	0.337806057	0.369679231	0.378896637	0.37910442	0.380944982	0.382833208	0.38537034	0.38274092	0.379577809
¸ßË¹°×ÔëÉù´¦Àí (208).mp3	-0.09332706	-0.0934765	-0.0934765	-0.0934765	-0.0934765	-0.0934765	-0.092607	-0.092607	-0.09431655	-0.101138097	-0.090647138	-0.0846079	-0.082984741	-0.084441047	-0.080912619	-0.080635397	-0.079790139	-0.08247125	-0.091670981	-0.0777902	-0.072245293	-0.077240123	-0.076817791	-0.079531122	-0.0867376	-0.085788577	-0.083911921	-0.074979255	-0.095630471	-0.095304566	-0.087137166	-0.088658858	-0.090978602	-0.0919549	-0.0919549	-0.0919549	-0.0919549	-0.0915201	-0.0906505	-0.090286826	-0.0902158	-0.089781	-0.088311797	-0.081268274	-0.0802158	-0.078205462	-0.078721385	-0.0789113	-0.080552817
¸ßË¹°×ÔëÉù´¦Àí (209).mp3	-0.097548	-0.096492435	-0.09342838	-0.093204301	-0.095056194	-0.095727687	-0.094543678	-0.0931962	-0.092784088	-0.09343179	-0.0945004	-0.093391257	-0.094883471	-0.095472938	-0.0953715	-0.0953715	-0.094557826	-0.092759627	-0.0923265	-0.092797257	-0.093466282	-0.09413077	-0.095086236	-0.0958072	-0.0958072	-0.095538252	-0.0949372	-0.094603957	-0.09352596	-0.09227155	-0.091458368	-0.08885507	-0.088148561	-0.087403432	-0.0845009	-0.081787496	-0.076141953	-0.0753704	-0.076403776	-0.076606583	-0.075617999	-0.072557775	-0.07189747	-0.060974627	-0.05560248	-0.049905933	-0.047952634	-0.04277973	-0.042322
¸ßË¹°×ÔëÉù´¦Àí (210).mp3	-0.174716057	-0.177535084	-0.178339924	-0.177691	-0.176765511	-0.184923926	-0.196076724	-0.225595579	-0.2250688	-0.224773862	-0.224432212	-0.223420345	-0.22333	-0.22333	-0.2237648	-0.224098194	-0.227312128	-0.228584706	-0.228645391	-0.2285366	-0.2275199	-0.222988861	-0.222727192	-0.2224375	-0.222128866	-0.221102122	-0.217776488	-0.213660033	-0.204211241	-0.199876199	-0.197783094	-0.195180312	-0.193445048	-0.193213125	-0.1928648	-0.192348404	-0.190664222	-0.188669804	-0.1885117	-0.188046709	-0.183186337	-0.179101808	-0.1789346	-0.1789346	-0.1789346	-0.176547064	-0.1732712	-0.1732712	-0.1728365
¸ßË¹°×ÔëÉù´¦Àí (211).mp3	0.144211135	0.141915364	0.138159144	0.13747179	0.15717395	0.135884798	0.132669024	0.112496283	0.102523777	0.091210256	0.070664311	0.055167034	0.026398704	0.01874462	0.009481498	0.006112044	-0.00022097	-0.007173424	-0.016499117	-0.020483278	-0.022620305	-0.033027834	-0.032517532	-0.0319566	-0.050859473	-0.075635842	-0.0815218	-0.087024044	-0.086817675	-0.094417525	-0.096782262	-0.0980434	-0.1010869	-0.103517888	-0.104825331	-0.109307224	-0.112411657	-0.119476318	-0.146807389	-0.14998001	-0.180797582	-0.204284811	-0.193824146	-0.196640382	-0.197780058	-0.197946225	-0.198768009	-0.2002173	-0.200559043
¸ßË¹°×ÔëÉù´¦Àí (212).mp3	0.385080531	0.389173868	0.388795855	0.391278358	0.3928261	0.392526363	0.395	0.394651228	0.396365902	0.39732608	0.398445643	0.398244685	0.3997826	0.3997826	0.398913	0.403090569	0.396127685	0.392558707	0.387191105	0.387653426	0.386596612	0.384846859	0.384284139	0.3854347	0.386259267	0.385548117	0.388941645	0.390636511	0.390132769	0.390174651	0.386772742	0.387188026	0.386304726	0.389688521	0.392496386	0.3936958	0.394308043	0.395548977	0.395878453	0.397495062	0.397914722	0.398781313	0.398498987	0.399223942	0.396889642	0.3941305	0.394637238	0.396309639	0.39517173
¸ßË¹°×ÔëÉù´¦Àí (213).mp3	-0.192603882	-0.196511287	-0.198664531	-0.199860364	-0.2000001	-0.2000001	-0.200834532	-0.202174	-0.2039131	-0.2039131	-0.2039131	-0.206851962	-0.20818067	-0.212681302	-0.2134784	-0.2134784	-0.2134784	-0.2134784	-0.21454677	-0.216430589	-0.219592047	-0.2308697	-0.2308697	-0.2308697	-0.231806176	-0.232331575	-0.235916566	-0.2369567	-0.236223115	-0.2360871	-0.236285261	-0.237075644	-0.240288579	-0.2395653	-0.238437773	-0.236086512	-0.235952173	-0.238142511	-0.2386957	-0.2391305	-0.2447827	-0.2447827	-0.2452175	-0.24664082	-0.253143469	-0.272836845	-0.275256817	-0.296425857	-0.334711501
¸ßË¹°×ÔëÉù´¦Àí (214).mp3	0.009072613	0.023930706	0.028720552	0.016620454	0.011839845	-0.001199993	-0.009246243	-0.003329302	-0.037760754	-0.040083672	-0.033364323	-0.04259052	-0.044654242	-0.045074055	-0.055182452	-0.06328797	-0.056397488	-0.061759236	-0.050149676	-0.033249032	-0.024760559	-0.035799379	-0.042473632	-0.041188415	-0.033735154	-0.038725135	-0.0411266	-0.033125714	-0.043001419	-0.054626958	-0.0509113	-0.044197578	-0.05507802	-0.065756759	-0.064003941	-0.059448913	-0.047630244	-0.042789808	-0.04321896	-0.043388357	-0.044720074	-0.041109685	-0.033921129	-0.020990569	-0.019070104	-0.019973427	-0.014798316	-0.008097061	-0.005403486
¸ßË¹°×ÔëÉù´¦Àí (215).mp3	-0.1524403	-0.1524403	-0.1524403	-0.152858773	-0.157770199	-0.162623792	-0.20254817	-0.212323057	-0.219587206	-0.2202663	-0.2202663	-0.224872408	-0.2267881	-0.229306637	-0.2302664	-0.230374006	-0.231443035	-0.226018651	-0.226407593	-0.2263533	-0.226275968	-0.2259185	-0.240159316	-0.331692101	-0.365062119	-0.3720781	-0.374088474	-0.3755568	-0.3755568	-0.37988151	-0.3803394	-0.3803394	-0.3803394	-0.380633038	-0.381357039	-0.3816438	-0.387800719	-0.390812269	-0.3894699	-0.3894699	-0.3894699	-0.3894699	-0.3894699	-0.3894699	-0.3894699	-0.3894699	-0.3894699	-0.3894699	-0.390137873
¸ßË¹°×ÔëÉù´¦Àí (216).mp3	-0.17	-0.166746909	-0.165223969	-0.170655509	-0.261543017	-0.30463619	-0.301898603	-0.313917366	-0.321570741	-0.325417131	-0.326100519	-0.325570984	-0.322832224	-0.299148778	-0.293119921	-0.2834783	-0.282606657	-0.270237439	-0.24668091	-0.224581683	-0.198533019	-0.197789382	-0.193730068	-0.184634854	-0.176131061	-0.182067758	-0.18743587	-0.186593506	-0.181889811	-0.177947323	-0.17105155	-0.168973619	-0.168052644	-0.164574582	-0.159898055	-0.149922045	-0.150679887	-0.155440495	-0.156004929	-0.161425938	-0.177108978	-0.1756522	-0.183247564	-0.186704521	-0.182434795	-0.180616717	-0.172519284	-0.169360148	-0.165888416
¸ßË¹°×ÔëÉù´¦Àí (217).mp3	-0.382979178	-0.388382106	-0.389954005	-0.391994844	-0.399206971	-0.402733502	-0.405439679	-0.410367465	-0.411344224	-0.413221938	-0.404386338	-0.405965869	-0.416664994	-0.420421139	-0.419144849	-0.424657327	-0.428490658	-0.434292203	-0.434099426	-0.437939643	-0.459333422	-0.462931225	-0.462564834	-0.461215869	-0.460891897	-0.461177297	-0.462321215	-0.462995769	-0.466946637	-0.466752	-0.4676215	-0.466133079	-0.4584915	-0.457355332	-0.458401852	-0.469316065	-0.471782384	-0.472937027	-0.4771873	-0.477849169	-0.476850338	-0.467639506	-0.470625051	-0.463085973	-0.483268019	-0.501732224	-0.504452179	-0.509852799	-0.510215846
¸ßË¹°×ÔëÉù´¦Àí (218).mp3	0.512736666	0.565194751	0.564030044	0.566962507	0.58711468	0.583873815	0.582591377	0.582209526	0.582632594	0.587365795	0.579126209	0.583730664	0.577374041	0.587179323	0.579703267	0.587259623	0.59321475	0.592040952	0.592189802	0.59323408	0.593217257	0.593618845	0.597334303	0.5971282	0.597742724	0.597694851	0.546657192	0.457179974	0.410114567	0.401605197	0.395422282	0.399563443	0.409580714	0.443462295	0.440017964	0.401760394	0.443524247	0.580592911	0.601765984	0.599406497	0.601437976	0.601279065	0.604880437	0.6032151	0.597538684	0.572052406	0.468059616	0.515360872	0.520174795
¸ßË¹°×ÔëÉù´¦Àí (219).mp3	0.317392953	0.318674432	0.3186422	0.322867126	0.322233556	0.336977425	0.365313563	0.34545241	0.3369032	0.3369032	0.3369032	0.337720843	0.3377727	0.337592708	0.3382075	0.337488576	0.335666848	0.333928506	0.327993054	0.327233247	0.3286423	0.323608614	0.316984817	0.241066508	0.177549999	0.278133428	0.236210805	0.244879341	0.287421156	0.321208063	0.315884056	0.253345604	0.270361884	0.266932617	0.193041241	0.271349357	0.340579199	0.262943695	0.221244363	0.304857697	0.23567443	0.266694297	0.308434858	0.251657054	0.251051517	0.256961065	0.269375834	0.264638869	0.255382081
¸ßË¹°×ÔëÉù´¦Àí (220).mp3	-0.131191162	-0.132538403	-0.129404986	-0.131348081	-0.134218434	-0.13482946	-0.133220862	-0.132284943	-0.133749211	-0.135165132	-0.13656251	-0.137437558	-0.141578849	-0.140984179	-0.14022537	-0.1397826	-0.138921849	-0.1384782	-0.1384782	-0.1384782	-0.138057043	-0.137698785	-0.139890077	-0.139327049	-0.138485232	-0.142922498	-0.142794665	-0.143083888	-0.143968608	-0.14846272	-0.147644395	-0.146987337	-0.146350985	-0.141964661	-0.144177124	-0.145454608	-0.135043808	-0.141620519	-0.149319158	-0.151734236	-0.15118878	-0.150652	-0.152514505	-0.157549688	-0.170877698	-0.198011194	-0.198351516	-0.199897257	-0.192738809
¸ßË¹°×ÔëÉù´¦Àí (221).mp3	-0.214954415	-0.2115774	-0.212928388	-0.216321145	-0.217400826	-0.218900222	-0.219364241	-0.217889429	-0.214884021	-0.212577099	-0.21471257	-0.208592916	-0.212829894	-0.21979689	-0.224890476	-0.229286684	-0.234200429	-0.23928379	-0.240387618	-0.23511226	-0.229955659	-0.224859912	-0.219977203	-0.217997881	-0.214774898	-0.210490946	-0.2001075	-0.194778659	-0.185459832	-0.183268845	-0.187613686	-0.191254791	-0.199117746	-0.213183495	-0.213116749	-0.217968409	-0.224630558	-0.231152036	-0.2302731	-0.228329343	-0.220649003	-0.218717692	-0.2172295	-0.216546487	-0.220849438	-0.220614313	-0.2215773	-0.224240891	-0.223685346
¸ßË¹°×ÔëÉù´¦Àí (222).mp3	0.367885839	0.35401214	0.430491695	0.407525456	0.419782251	0.422208356	0.409775438	0.395630019	0.398875339	0.401039824	0.394534608	0.394607266	0.38527232	0.393285527	0.390820801	0.414069074	0.422076695	0.435592075	0.433886358	0.452201969	0.440203432	0.432714026	0.410575923	0.398743196	0.388660041	0.393633232	0.386754757	0.388178731	0.381046292	0.382301135	0.395791129	0.419349594	0.421489795	0.426596834	0.427507824	0.428513582	0.422418388	0.426835029	0.419182693	0.421432805	0.4227953	0.433290252	0.440811338	0.441665899	0.445209272	0.44855088	0.445190963	0.446108552	0.444044395
¸ßË¹°×ÔëÉù´¦Àí (223).mp3	0.099109136	0.106964042	0.113188198	0.122973664	0.126825899	0.1267391	0.130502668	0.1319565	0.134249377	0.140737676	0.1423912	0.138269155	0.142417205	0.146322294	0.152088196	0.15944499	0.16010118	0.16482018	0.151501582	0.149886496	0.16001347	0.164516627	0.167919574	0.176766456	0.1793476	0.1802172	0.1802172	0.16930195	0.176601661	0.1780433	0.178218709	0.183106579	0.160461379	0.159074014	0.161577609	0.1541303	0.148425902	0.146923289	0.149544356	0.147982172	0.1454346	0.133836781	0.134659144	0.129762637	0.121818609	0.122595778	0.142134717	0.150914386	0.139208831
¸ßË¹°×ÔëÉù´¦Àí (224).mp3	0.066529843	0.0650226	0.0650226	0.066028918	0.093175055	0.1049962	0.103894237	0.104229986	0.108804566	0.107414015	0.105534753	0.1067351	0.113387822	0.126805907	0.166516223	0.149904842	0.149372655	0.148069333	0.148296705	0.163172513	0.191797965	0.201610003	0.212264536	0.229268064	0.247168571	0.267560542	0.281493953	0.284881732	0.285205916	0.285826058	0.2863266	0.284973538	0.279514101	0.286838206	0.286074646	0.289514918	0.298368771	0.299847853	0.303288159	0.304394545	0.297589796	0.299150539	0.3019823	0.299394471	0.2976322	0.2976322	0.297905731	0.28569793	0.285060102
¸ßË¹°×ÔëÉù´¦Àí (225).mp3	0.000945795	0.000371534	0.0026086	0.003000266	0.010349825	0.011113218	0.0130434	0.013087271	0.012018501	0.014812647	0.022963409	0.024302006	0.024793453	0.029036353	0.028655882	0.027161455	0.02862503	0.028995375	0.029346768	0.030899572	0.030734634	0.032223429	0.03381205	0.041794932	0.048902252	0.051793582	0.05655905	0.06269675	0.070744936	0.08157168	0.089533738	0.091451584	0.087478223	0.084940759	0.0853469	0.084255697	0.088385722	0.093447159	0.08917516	0.084567996	0.081818436	0.08303569	0.0836217	0.0836217	0.0849261	0.08468774	0.083772376	0.089032877	0.091349423
¸ßË¹°×ÔëÉù´¦Àí (226).mp3	0.084076056	0.059025004	0.032590858	0.032664608	0.028457453	0.031413902	0.038599987	0.042663829	0.047942747	0.048496451	0.038356014	0.030289936	0.021044443	0.017391007	0.012706813	0.01465857	0.017004811	0.013112957	0.018980052	0.056417009	0.06163232	0.057945777	0.051852883	0.111052464	0.083995638	0.035924118	0.025610603	0.030402804	0.035992498	0.041466335	0.046368794	0.050996597	0.055362266	0.059702627	0.05132477	0.047987452	0.042583612	0.046294847	0.0426297	0.044668696	0.057170138	0.065108366	0.070102373	0.077187936	0.096494159	0.101384578	0.096308327	0.090482778	0.08423663
¸ßË¹°×ÔëÉù´¦Àí (227).mp3	0.397761195	0.3986326	0.3986326	0.3986326	0.3986326	0.398980357	0.392402776	0.373857435	0.370841098	0.372777807	0.3751543	0.3751543	0.3751543	0.3751543	0.3751543	0.374771196	0.365335646	0.360708441	0.3595022	0.3590674	0.3590674	0.3590674	0.360138322	0.3603718	0.3603718	0.3603718	0.3603718	0.36129707	0.3629805	0.3629805	0.362870246	0.357358314	0.343299196	0.342000469	0.338872406	0.3368936	0.3368936	0.342764127	0.3481979	0.349188606	0.3508066	0.350919748	0.353872872	0.355657276	0.363925461	0.371089324	0.375608491	0.371674421	0.365093315
¸ßË¹°×ÔëÉù´¦Àí (228).mp3	0.313519325	0.313043037	0.310303678	0.308539734	0.306587963	0.302701392	0.302474853	0.303913	0.303913	0.303964934	0.3043477	0.304824165	0.306828796	0.307105211	0.30584906	0.30567158	0.307166575	0.301157945	0.318382204	0.309754013	0.311259964	0.313036375	0.313879692	0.313757355	0.3121738	0.313511231	0.315270499	0.312299603	0.314410006	0.313476617	0.305797369	0.30599523	0.306664548	0.306498648	0.306185579	0.300470949	0.3026085	0.29974044	0.302348571	0.298734822	0.301737888	0.299459817	0.294253903	0.298255892	0.304045535	0.3052173	0.305964012	0.306688722	0.300917706
¸ßË¹°×ÔëÉù´¦Àí (229).mp3	0.439405524	0.430100408	0.421845961	0.4193477	0.4193477	0.426415717	0.437948118	0.4406521	0.444109554	0.4449999	0.447131483	0.453015592	0.460409464	0.465457774	0.466025152	0.4658695	0.4658695	0.467270842	0.47021163	0.470900091	0.47167642	0.473322448	0.476677762	0.478788306	0.4749999	0.475144411	0.476981333	0.4776087	0.4776087	0.474817704	0.4706522	0.4706522	0.4706522	0.4706522	0.4763043	0.4780434	0.4797826	0.480354665	0.48234303	0.4849999	0.487000225	0.48872845	0.4893477	0.4893477	0.490652	0.492826	0.4936956	0.4941303	0.4941303
¸ßË¹°×ÔëÉù´¦Àí (230).mp3	0.076481875	0.079462827	0.069799264	0.076375345	0.087638045	0.080223892	0.080999269	0.091793518	0.095453089	0.097018205	0.094855884	0.07892542	0.073364607	0.066903083	0.066079368	0.065029759	0.069295967	0.068209554	0.064737562	0.0630435	0.0673913	0.071961619	0.074166243	0.078011264	0.082483294	0.083263884	0.081801114	0.076170066	0.07693028	0.082786423	0.084820213	0.0843478	0.085681731	0.091969638	0.092239	0.106178672	0.119125821	0.12911377	0.130614874	0.138257725	0.149432975	0.156707327	0.160571739	0.158997982	0.162717373	0.173560395	0.182143864	0.21141632	0.217665839
¸ßË¹°×ÔëÉù´¦Àí (231).mp3	0.145053117	0.146407912	0.154420252	0.149951467	0.1452172	0.145765717	0.153197588	0.153312573	0.151996012	0.154229182	0.157826	0.164788391	0.169067538	0.173012108	0.171451458	0.16392705	0.167593761	0.1627909	0.171405888	0.155916564	0.162061389	0.162251969	0.163047324	0.165059521	0.168141282	0.169327228	0.179464128	0.174513918	0.183577687	0.177654267	0.180764564	0.167367261	0.167876994	0.171351142	0.170216821	0.170017668	0.170395028	0.167939956	0.170959464	0.170940132	0.170912134	0.171673825	0.172371485	0.168139193	0.171485281	0.170942643	0.171942627	0.171744007	0.170095411
¸ßË¹°×ÔëÉù´¦Àí (232).mp3	-0.067866956	-0.057641546	-0.047440528	-0.038742	-0.027327459	-0.021439341	-0.007692381	0.008481697	0.030963617	0.040240555	0.046280788	0.059760128	0.075661234	0.076336872	0.07689625	0.072909981	0.074401575	0.075629804	0.072995275	0.072224059	0.076324154	0.080897335	0.080203098	0.08168652	0.083311713	0.084385002	0.083780349	0.081649579	0.080862635	0.0806982	0.080806248	0.081992057	0.08265554	0.082216307	0.082564813	0.0819998	0.082976646	0.083299208	0.086366526	0.089288661	0.088368594	0.083110785	0.084655121	0.078504373	0.080435051	0.090089186	0.101706372	0.125624048	0.155472367
¸ßË¹°×ÔëÉù´¦Àí (233).mp3	-0.036970055	-0.035687336	-0.033699757	-0.032077428	-0.02998843	-0.0298175	-0.0298175	-0.029498892	-0.0315567	-0.031639808	-0.031168226	-0.030209914	-0.029533455	-0.017800452	-0.017753916	-0.002486199	-0.015056	-0.014832456	-0.0124473	-0.0120126	-0.011993031	-0.010680559	-0.0102734	-0.009821691	-0.0085343	-0.008547854	-0.0094039	-0.008940743	-0.007654236	-0.006404813	-0.00723	-0.0063604	0.003949853	0.007581429	0.0110219	0.011514089	0.013253194	0.015057914	0.0162379	0.016257027	0.016691731	0.0171074	0.0171074	0.0171074	0.0171074	0.0171074	0.0171074	0.017376227	0.011621797
¸ßË¹°×ÔëÉù´¦Àí (234).mp3	-0.028956569	-0.012076406	-0.013799721	-0.035540208	-0.045195939	-0.0344766	-0.029694	-0.033178444	-0.031637576	-0.0309984	-0.0314332	-0.031929393	-0.033110008	-0.031813672	-0.038907989	-0.042749863	-0.0401287	-0.0401287	-0.0401287	-0.0401287	-0.0401287	-0.046590923	-0.0462158	-0.048023323	-0.0488245	-0.0488245	-0.051937212	-0.055862725	-0.0566459	-0.058490856	-0.053290961	-0.056211	-0.056211	-0.0549067	-0.054755965	-0.048250773	-0.039318955	-0.036434507	-0.032718366	-0.025802889	-0.017360443	-0.011274409	0.000348346	0.001448669	0.002639742	0.0033203	0.004252546	0.009840263	0.011323774
¸ßË¹°×ÔëÉù´¦Àí (235).mp3	-0.286309684	-0.2954263	-0.305459161	-0.313960049	-0.325308711	-0.328489581	-0.329855325	-0.33067179	-0.33250334	-0.331968829	-0.337110465	-0.338836507	-0.341491851	-0.343073439	-0.339914752	-0.33686625	-0.337330209	-0.338035	-0.338035	-0.336775676	-0.3345568	-0.333706481	-0.334536834	-0.337552893	-0.337621699	-0.33856694	-0.335669399	-0.333934954	-0.326901493	-0.326499549	-0.324629359	-0.313123059	-0.31304012	-0.315743773	-0.317451512	-0.318662179	-0.316841713	-0.319662222	-0.326792427	-0.331010108	-0.3315133	-0.329043998	-0.331799828	-0.331136016	-0.330209	-0.327752662	-0.328608356	-0.328288427	-0.3280352
¸ßË¹°×ÔëÉù´¦Àí (236).mp3	0.478806401	0.472398	0.483344286	0.465031281	0.497727716	0.47985499	0.468213694	0.489721223	0.488822058	0.4889197	0.4889197	0.386820759	0.431308115	0.435816176	0.338713283	0.326629451	0.381817762	0.384137	0.325858493	0.248457912	0.335659791	0.335674621	0.333814536	0.331989915	0.334975903	0.335556697	0.333279773	0.342406527	0.352007902	0.34805246	0.347682773	0.340092822	0.341254506	0.3312428	0.328830709	0.326891008	0.3278293	0.331365931	0.333855023	0.330114052	0.313753116	0.320609029	0.337511031	0.335842362	0.337083212	0.335049022	0.334386102	0.333981734	0.329223463
¸ßË¹°×ÔëÉù´¦Àí (237).mp3	-0.040606436	-0.045230273	-0.054641181	-0.058263283	-0.0586957	-0.071076142	-0.080311609	-0.085940945	-0.086796471	-0.082907692	-0.079838973	-0.079912524	-0.082467476	-0.086397042	-0.091519986	-0.094017913	-0.090321331	-0.085652921	-0.08309478	-0.0817392	-0.084292446	-0.087926379	-0.088261	-0.089283297	-0.093249967	-0.09589389	-0.096923784	-0.099875125	-0.097792456	-0.0969566	-0.097963581	-0.095195152	-0.094066579	-0.090479278	-0.0886958	-0.084119862	-0.082588922	-0.073168523	-0.058109457	-0.055942072	-0.054278609	-0.052542779	-0.057461231	-0.059936036	-0.060232705	-0.068332362	-0.071820443	-0.0713044	-0.070916711
¸ßË¹°×ÔëÉù´¦Àí (238).mp3	0.102570027	0.098816262	0.097216297	0.097118774	0.0973913	0.097185046	0.096633738	0.0952174	0.096870199	0.098328473	0.0995652	0.0995652	0.0995652	0.0995652	0.0995652	0.093712744	0.092327337	0.090517818	0.085534104	0.083932013	0.085527636	0.088019302	0.090343691	0.093621876	0.095392948	0.097299396	0.098855523	0.100424036	0.1021738	0.1021738	0.102624526	0.1030434	0.104235957	0.1069565	0.098206939	0.109175262	0.1134783	0.112291643	0.103742199	0.102228073	0.1021738	0.10440947	0.105308128	0.106083174	0.107413716	0.107826	0.107826	0.107826	0.106816587
¸ßË¹°×ÔëÉù´¦Àí (239).mp3	0.232144919	0.229969533	0.231431297	0.22987976	0.211034773	0.209833468	0.2125482	0.211989619	0.210179599	0.208860305	0.211294442	0.214054933	0.214267093	0.2142873	0.216597281	0.218349575	0.220289656	0.221592937	0.2216786	0.152688768	0.142155079	0.129422644	0.112161378	0.109064859	0.108635	0.0921133	0.093299845	0.0938524	0.0938524	0.0938524	0.0938524	0.09428686	0.094722	0.094722	0.095781783	0.0960264	0.090922712	0.0877655	0.08817552	0.085607162	0.079945575	0.080942189	0.084323831	0.084454906	0.084225659	0.084287	0.082234464	0.02951653	0.090775676
¸ßË¹°×ÔëÉù´¦Àí (240).mp3	0.439385641	0.440057551	0.439509797	0.4380434	0.440256343	0.440303794	0.446791279	0.443782314	0.441567816	0.446621381	0.451294375	0.463760962	0.462465007	0.471240048	0.469822502	0.464532155	0.466297796	0.469039287	0.460647579	0.464565806	0.471584942	0.470812645	0.464055483	0.468759191	0.463995754	0.468026284	0.475598374	0.481986868	0.485974525	0.487799562	0.488749422	0.485580165	0.475616782	0.467009634	0.46163635	0.463860759	0.471714176	0.470380204	0.477423388	0.4824229	0.483075525	0.486248103	0.485188172	0.489083529	0.488924788	0.480397248	0.47793529	0.485462937	0.482809475
¸ßË¹°×ÔëÉù´¦Àí (241).mp3	0.293913427	0.293031596	0.283854731	0.258776773	0.253674281	0.240378482	0.23319239	0.248367312	0.255493049	0.262016817	0.264168544	0.271066321	0.27961961	0.28016855	0.269798428	0.25524462	0.259829439	0.263092963	0.258171381	0.255976714	0.253962334	0.242020375	0.237739985	0.2046425	0.196832881	0.195293023	0.198610797	0.18836766	0.192741954	0.213702028	0.215368147	0.216070183	0.233701412	0.247093876	0.221756503	0.236447217	0.2328244	0.196763265	0.194456074	0.194747706	0.195100618	0.196096888	0.197911727	0.19316346	0.189678452	0.187704841	0.181338314	0.181603749	0.180143129
¸ßË¹°×ÔëÉù´¦Àí (242).mp3	0.271539193	0.251744142	0.235444305	0.231265316	0.237678055	0.247070717	0.247698533	0.260702056	0.260830959	0.272410506	0.281764006	0.289926313	0.29528078	0.299285607	0.30358526	0.305640084	0.305444834	0.3086956	0.3091304	0.306114162	0.312132963	0.313952898	0.31913176	0.329367627	0.331789057	0.337448786	0.339830898	0.343773626	0.34534373	0.347321738	0.347835123	0.343240571	0.34392724	0.35416196	0.357201088	0.363106235	0.362248972	0.3634782	0.362626006	0.3621738	0.362217129	0.364560944	0.3660869	0.360092689	0.353854112	0.343269752	0.330640107	0.317671249	0.309660932
¸ßË¹°×ÔëÉù´¦Àí (243).mp3	0.012485327	0.0054117	0.005047328	0.000637162	-0.003698336	-0.010215536	-0.013006723	-0.02055609	-0.050585972	-0.068617093	-0.08223323	-0.09176284	-0.092623479	-0.0936883	-0.094817699	-0.094648114	-0.096645733	-0.094450054	-0.093801288	-0.093509104	-0.095473852	-0.094963504	-0.08992473	-0.086473327	-0.085229536	-0.085036178	-0.080641742	-0.080062897	-0.080647762	-0.081521268	-0.081153744	-0.08131909	-0.082450037	-0.085593221	-0.089317701	-0.088218366	-0.089079467	-0.0915161	-0.091623596	-0.0923857	-0.0923857	-0.085588389	-0.076797302	-0.074436489	-0.0736959	-0.073013254	-0.070806752	-0.071526526	-0.093705871
¸ßË¹°×ÔëÉù´¦Àí (244).mp3	0.510938398	0.514550948	0.516532321	0.522909159	0.546627391	0.543828763	0.54728533	0.547745478	0.549253576	0.551038	0.552176873	0.551244803	0.5523423	0.550655416	0.551529551	0.560407441	0.559584745	0.5606032	0.567544192	0.572012804	0.567833739	0.564606268	0.562756635	0.562808518	0.564165422	0.564951	0.557690212	0.548907702	0.54795028	0.550478253	0.55762613	0.56513857	0.568087392	0.5649509	0.5636466	0.567832174	0.567854563	0.569801328	0.573796316	0.571179569	0.5745162	0.574815193	0.576335376	0.565322452	0.574711044	0.58182103	0.5801683	0.5810379	0.582821354
¸ßË¹°×ÔëÉù´¦Àí (245).mp3	-0.136803609	-0.143515904	-0.152202662	-0.157133113	-0.161079046	-0.160813117	-0.163993936	-0.1662091	-0.1662091	-0.169449994	-0.172058337	-0.1731657	-0.1731657	-0.17416186	-0.17447	-0.17447	-0.17447	-0.17447	-0.174672088	-0.176200844	-0.176663755	-0.1575134	-0.1575134	-0.158275593	-0.1657742	-0.166475941	-0.1666438	-0.166280894	-0.1662091	-0.1662091	-0.1662091	-0.1662091	-0.1662091	-0.1662091	-0.1662091	-0.166543432	-0.1670786	-0.167737139	-0.1679482	-0.1679482	-0.1679482	-0.1679482	-0.169137084	-0.167995502	-0.1675135	-0.1675135	-0.16677261	-0.1666439	-0.1666439
¸ßË¹°×ÔëÉù´¦Àí (246).mp3	0.372236969	0.368433831	0.372746328	0.374725683	0.379941951	0.385246446	0.385243813	0.380661823	0.384377282	0.392554225	0.394737865	0.39531882	0.3886958	0.387100137	0.389283295	0.391562256	0.392958904	0.391493313	0.401160319	0.414677291	0.418393006	0.422277439	0.427400576	0.425996022	0.426865449	0.419767668	0.419847805	0.421404106	0.421811046	0.423413983	0.42641119	0.438034895	0.433413238	0.435983882	0.438319585	0.434092318	0.445319347	0.447688046	0.44438906	0.441177819	0.44251846	0.448342315	0.441001885	0.443406489	0.445274734	0.445347673	0.451451384	0.45186178	0.452053986
¸ßË¹°×ÔëÉù´¦Àí (247).mp3	0.170506172	0.165493777	0.162045194	0.161248698	0.157895649	0.150587227	0.148983418	0.145507468	0.1454839	0.1454839	0.1428752	0.14539931	0.149586258	0.156200396	0.15687524	0.15870132	0.162642636	0.166555109	0.170203741	0.185311908	0.19643797	0.199593304	0.201486644	0.201700738	0.203733891	0.204187097	0.203747061	0.204470916	0.206409642	0.205426821	0.208104572	0.210314889	0.218620988	0.220554202	0.226440179	0.23376994	0.240697099	0.24434548	0.24621455	0.245706082	0.243265185	0.2423958	0.2441884	0.24226342	0.237113519	0.23066382	0.229320051	0.228493798	0.228099
¸ßË¹°×ÔëÉù´¦Àí (248).mp3	-0.019727713	-0.023362058	-0.026885559	-0.02889798	-0.030116346	-0.027637669	-0.025868047	-0.0241686	-0.0250382	-0.025061795	-0.025473	-0.0259078	-0.025871965	-0.0259078	-0.0259078	-0.026895014	-0.026833099	-0.0289514	-0.0280819	-0.0280819	-0.0276471	-0.0272123	-0.027782622	-0.0285166	-0.0285166	-0.028306702	-0.0272123	-0.0272123	-0.0272123	-0.0272123	-0.0272123	-0.027787462	-0.024539567	-0.046854706	-0.060994447	-0.097693147	-0.113387965	-0.119565743	-0.126142587	-0.1276471	-0.124689398	-0.126747785	-0.126598493	-0.1241689	-0.125908	-0.127251518	-0.1280819	-0.128369386	-0.1285167
¸ßË¹°×ÔëÉù´¦Àí (249).mp3	0.183272036	0.185665131	0.184077402	0.189315075	0.203536056	0.219648513	0.20377779	0.187553368	0.1887773	0.189462175	0.191497867	0.191026905	0.172795313	0.165912917	0.174345145	0.1752991	0.174244301	0.1739947	0.171786655	0.167019821	0.166662129	0.167297172	0.1696468	0.167853492	0.164424751	0.1639954	0.1613867	0.1613867	0.1613867	0.1622562	0.16271704	0.156883242	0.155985774	0.152709699	0.151080982	0.150968303	0.151092955	0.1528207	0.154844873	0.168354235	0.162024679	0.1622562	0.159392926	0.159442759	0.1631258	0.164504477	0.166117422	0.166601442	0.168816338
¸ßË¹°×ÔëÉù´¦Àí (250).mp3	-0.117890143	-0.118904871	-0.113796059	-0.10857303	-0.098316498	-0.112297474	-0.136818583	-0.166556925	-0.175515409	-0.173361264	-0.1695652	-0.16827473	-0.162973381	-0.162164499	-0.165548835	-0.169264353	-0.16614104	-0.168126295	-0.173703924	-0.168481865	-0.148429139	-0.1417391	-0.1417391	-0.147622713	-0.152376072	-0.151723988	-0.144940041	-0.133081947	-0.133650405	-0.12883166	-0.128297686	-0.134661232	-0.1347827	-0.1347827	-0.1347827	-0.1347827	-0.1356523	-0.135542687	-0.131387994	-0.124978954	-0.132934458	-0.135203138	-0.13460082	-0.132436463	-0.135879417	-0.134079733	-0.1343479	-0.134344154	-0.131179788
¸ßË¹°×ÔëÉù´¦Àí (251).mp3	0.070996007	0.056994514	0.051532799	0.046932715	0.040052167	0.038997033	0.037154194	0.037545426	0.0379259	0.0379259	0.034968512	0.032239488	0.019854775	0.000109323	-0.006732563	-0.006156875	-0.0059754	-0.0067965	-0.008962899	-0.01199298	-0.013100269	-0.012605683	-0.014887567	-0.020387998	-0.022771258	-0.023523502	-0.023796456	-0.015753229	0.020784881	0.027790643	0.0019752	-0.01607863	-0.014345332	-0.0116339	-0.012396545	-0.012847567	-0.011455691	-0.0076999	0.018076004	0.036209768	0.033625474	0.0396241	0.015961211	-0.02144162	-0.023541412	-0.018863776	-0.020997102	-0.029684137	-0.032890763
¸ßË¹°×ÔëÉù´¦Àí (252).mp3	-0.293243263	-0.297281231	-0.304260757	-0.288592039	-0.293513776	-0.302858146	-0.2994175	-0.302515497	-0.306864729	-0.295154988	-0.277745063	-0.284394528	-0.273276407	-0.26761755	-0.260648026	-0.256677845	-0.240232711	-0.242435651	-0.237902082	-0.225179487	-0.219100478	-0.224745884	-0.219074963	-0.223413219	-0.224126652	-0.215392482	-0.216098495	-0.218337759	-0.214781593	-0.213079423	-0.215646711	-0.214319676	-0.223627628	-0.220702327	-0.211856608	-0.215605446	-0.213548	-0.2131132	-0.213193373	-0.214346847	-0.213100691	-0.211946039	-0.211924497	-0.220255411	-0.216446552	-0.212659522	-0.214996389	-0.219070733	-0.219239506
¸ßË¹°×ÔëÉù´¦Àí (253).mp3	0.352140826	0.351617037	0.374218112	0.365792215	0.371895426	0.364079639	0.359318592	0.358120577	0.347448878	0.317430966	0.296444468	0.285143193	0.274723022	0.260480041	0.271247226	0.267203858	0.262833136	0.257820825	0.247918595	0.231219786	0.216326627	0.208297488	0.203082056	0.205341654	0.2093494	0.174002707	0.16478343	0.226773016	0.274360347	0.313098568	0.335969128	0.346986734	0.375238803	0.376062029	0.397342239	0.406158018	0.43300355	0.438989596	0.435881861	0.437122929	0.419632796	0.407223364	0.411139235	0.417367952	0.427372439	0.431823369	0.441522983	0.444178076	0.453453745
¸ßË¹°×ÔëÉù´¦Àí (254).mp3	0.257666449	0.276270562	0.271255848	0.278222712	0.283065621	0.284497976	0.285300356	0.285373611	0.281100336	0.278930052	0.279705137	0.280818147	0.2814461	0.2814461	0.281795493	0.280616897	0.280161713	0.2801417	0.2801417	0.2797069	0.2797069	0.278931219	0.27720267	0.275156452	0.272827261	0.271131457	0.270792585	0.270001071	0.265289907	0.253633953	0.2453591	0.245237473	0.244245463	0.2440548	0.2440548	0.2453591	0.2440548	0.243031338	0.243074301	0.238380283	0.241197986	0.2388374	0.238392051	0.234711462	0.227381143	0.223648047	0.247462675	0.249896708	0.250442865
¸ßË¹°×ÔëÉù´¦Àí (255).mp3	-0.160860819	-0.158855849	-0.158843696	-0.13625245	-0.1313681	-0.1313681	-0.131292378	-0.1309333	-0.133135151	-0.132701656	-0.128680584	-0.1278897	-0.1278897	-0.130387916	-0.131296513	-0.1309332	-0.1309332	-0.133615627	-0.133443819	-0.136880764	-0.139002452	-0.13630169	-0.140998249	-0.12033126	-0.125692182	-0.125744463	-0.123820905	-0.092737468	-0.093566013	-0.094594115	-0.114229833	-0.126152283	-0.129689994	-0.125383219	-0.124986133	-0.110402889	-0.107630144	-0.11489827	-0.118639692	-0.117609459	-0.114584172	-0.112697589	-0.116781712	-0.119547554	-0.118655646	-0.113858235	-0.110577889	-0.111543299	-0.110389269
¸ßË¹°×ÔëÉù´¦Àí (256).mp3	0.490923269	0.486181101	0.481080216	0.477056339	0.474462498	0.473780342	0.4736956	0.473381193	0.470875372	0.467241517	0.467271508	0.4667391	0.471245739	0.477613938	0.482136558	0.483745942	0.484926598	0.488905455	0.493206598	0.50345804	0.515485179	0.520781537	0.532198402	0.552826	0.567032258	0.544885839	0.541414089	0.531819257	0.525962759	0.520874293	0.515811051	0.510770884	0.510821292	0.512588756	0.513384657	0.515242663	0.515837552	0.5171739	0.517529504	0.518913	0.515690052	0.514584794	0.519790344	0.527594552	0.528586002	0.530897792	0.532255523	0.532007692	0.531293018
¸ßË¹°×ÔëÉù´¦Àí (257).mp3	0.3430435	0.345545294	0.346087	0.347108766	0.3473913	0.348149538	0.3482608	0.347948509	0.347172657	0.3473913	0.3473913	0.3473913	0.351321755	0.3534782	0.3534782	0.3534782	0.3534782	0.3534782	0.354051281	0.3543477	0.355109938	0.357664488	0.363648837	0.366029441	0.361681424	0.3591304	0.366184498	0.359360988	0.361030511	0.369431778	0.369434795	0.365328751	0.367507087	0.368377948	0.369889111	0.364424169	0.363013379	0.369410834	0.381835831	0.375610271	0.37781801	0.383330032	0.372726402	0.368285941	0.37036291	0.372000569	0.373648385	0.375303747	0.373337853
¸ßË¹°×ÔëÉù´¦Àí (258).mp3	0.402398504	0.413768716	0.417907826	0.429111385	0.432027764	0.430580169	0.430131987	0.44189798	0.433833418	0.430821042	0.428244051	0.42871735	0.434392899	0.430842522	0.418613767	0.408080929	0.392559014	0.401254192	0.408303381	0.431045522	0.465409844	0.4707891	0.463466529	0.452506973	0.444614853	0.445104518	0.445353535	0.4611814	0.465729202	0.475920865	0.481306223	0.474709126	0.462241787	0.462107286	0.462079347	0.473011047	0.480323673	0.486428708	0.485259952	0.476244586	0.453718294	0.443954897	0.44640099	0.465258836	0.468131081	0.470153071	0.462720755	0.467391336	0.472907219
¸ßË¹°×ÔëÉù´¦Àí (259).mp3	0.249772502	0.257151548	0.259668214	0.267908741	0.271455033	0.272926904	0.277033022	0.284177893	0.289945308	0.294617207	0.293194936	0.292021227	0.288393695	0.291842953	0.291669307	0.292244499	0.293315452	0.270424289	0.302071812	0.318708018	0.321180732	0.3256712	0.327193427	0.326770073	0.328068586	0.3284783	0.328968877	0.328157063	0.329816536	0.330217654	0.329927322	0.323118722	0.320976949	0.320645617	0.316084211	0.314588664	0.318016841	0.322793719	0.322235844	0.323593123	0.322559082	0.321440544	0.324582144	0.323093448	0.325909976	0.330339455	0.331259922	0.336848828	0.341083529
¸ßË¹°×ÔëÉù´¦Àí (260).mp3	0.266155081	0.274299622	0.280318091	0.279839085	0.281189771	0.279111102	0.278059606	0.275583558	0.272235481	0.276306661	0.274422352	0.230788435	0.197961194	0.203602645	0.1829813	0.179088565	0.192079041	0.194742925	0.190644349	0.184286284	0.180903871	0.181920224	0.177041062	0.178804355	0.176269878	0.182587033	0.185106691	0.184801399	0.181041153	0.180334	0.179174711	0.175668203	0.168228731	0.160685031	0.168679396	0.17008644	0.172564723	0.176282554	0.174512465	0.172385442	0.1734623	0.186582578	0.196848857	0.202011282	0.198582209	0.205573839	0.196010921	0.194956781	0.201504415
¸ßË¹°×ÔëÉù´¦Àí (261).mp3	-0.251391699	-0.254955029	-0.255592146	-0.257110628	-0.258549173	-0.261380379	-0.259765099	-0.257473704	-0.253736645	-0.252218867	-0.253606398	-0.2541305	-0.2536958	-0.253938494	-0.258495845	-0.261751409	-0.264223114	-0.2697827	-0.273326634	-0.272783612	-0.2736957	-0.274306683	-0.2771739	-0.276142356	-0.27293446	-0.276945976	-0.282851092	-0.28660929	-0.289341545	-0.289300516	-0.287681544	-0.2854348	-0.282714627	-0.290182216	-0.295383364	-0.304474642	-0.31492108	-0.32567319	-0.334225885	-0.336947978	-0.334674903	-0.339579926	-0.342739414	-0.344811188	-0.3467391	-0.346748694	-0.349301719	-0.3523913	-0.350901519
¸ßË¹°×ÔëÉù´¦Àí (262).mp3	0.26837729	0.271583483	0.269857134	0.27225956	0.27385011	0.26098257	0.259689021	0.262754544	0.273682064	0.266302007	0.267905303	0.264510174	0.273367237	0.286122813	0.288983451	0.297059786	0.31227386	0.310143277	0.301659299	0.296121693	0.29756315	0.299457404	0.29634211	0.293894332	0.292542741	0.29101	0.297506921	0.302227776	0.303982105	0.313368659	0.306723547	0.306601536	0.306499866	0.3075447	0.310915789	0.308232295	0.311613927	0.316260896	0.32020796	0.319715552	0.337226177	0.341170611	0.338130099	0.332797656	0.337494222	0.335837775	0.336696072	0.339188327	0.336280047
¸ßË¹°×ÔëÉù´¦Àí (263).mp3	0.1702174	0.170335497	0.1706522	0.1693478	0.170089479	0.17041217	0.1702174	0.170247897	0.171062364	0.1723914	0.1728262	0.1728262	0.171253896	0.170783647	0.1710871	0.1715218	0.1715218	0.1715218	0.171104124	0.17164481	0.1723913	0.173558938	0.175	0.175	0.175	0.175111221	0.1754348	0.1754348	0.177473469	0.181380122	0.184530604	0.176056745	0.1776086	0.178672265	0.1793478	0.179406529	0.1810869	0.191315041	0.198563081	0.195076838	0.196976437	0.201445343	0.202659109	0.200885095	0.200170655	0.191627269	0.1906521	0.189899223	0.19174499
¸ßË¹°×ÔëÉù´¦Àí (264).mp3	0.118853165	0.129570282	0.164435994	0.171659776	0.174750165	0.1748704	0.174825649	0.173856024	0.173441853	0.173428631	0.1705214	0.170479014	0.170498399	0.170041674	0.1696518	0.1700865	0.167993531	0.172211868	0.174207923	0.178232032	0.178912034	0.1844361	0.1853063	0.186999871	0.1870459	0.1870459	0.185189	0.182240363	0.182822639	0.1809581	0.1809581	0.182606244	0.183944293	0.1844379	0.184865419	0.1848727	0.1848727	0.1848727	0.18780761	0.190289003	0.197625627	0.198030236	0.197260278	0.195753674	0.19192986	0.188117895	0.185072647	0.187909826	0.18445276
¸ßË¹°×ÔëÉù´¦Àí (265).mp3	0.121502156	0.123982632	0.125865331	0.131000461	0.183915596	0.146567096	0.145117583	0.148887036	0.154798831	0.166440786	0.167252608	0.153758976	0.180257994	0.190754777	0.194313537	0.198516568	0.226315642	0.226888815	0.229171506	0.230477051	0.2308695	0.2308695	0.2308695	0.230973109	0.233528165	0.234410758	0.2347825	0.2347825	0.2347825	0.234833528	0.2352173	0.2352173	0.235289538	0.236386209	0.237826	0.237826	0.237826	0.237826	0.237826	0.237826	0.237826	0.2373912	0.236809389	0.2356521	0.236354224	0.237305707	0.2373913	0.2373913	0.2369565
¸ßË¹°×ÔëÉù´¦Àí (266).mp3	0.462077713	0.464853462	0.4649399	0.465977184	0.468439108	0.468940089	0.471389767	0.4723236	0.4723236	0.4701516	0.470028082	0.4658076	0.4653732	0.4710281	0.4710281	0.468482677	0.465380916	0.4679803	0.456133775	0.437759645	0.445509663	0.4462402	0.447075504	0.447524833	0.4475434	0.445827853	0.444937	0.444937	0.444937	0.444937	0.440825172	0.434373481	0.433624268	0.435082706	0.438976494	0.445903793	0.4466628	0.449305219	0.450138	0.4514413	0.4514413	0.4514413	0.452020376	0.46343413	0.466292396	0.468776644	0.464549523	0.4631935	0.459691801
¸ßË¹°×ÔëÉù´¦Àí (267).mp3	-0.14026234	-0.149692852	-0.162276957	-0.164571245	-0.1647826	-0.165199338	-0.175899779	-0.177194518	-0.175606326	-0.177992499	-0.186959127	-0.19874424	-0.200020213	-0.201305347	-0.204084678	-0.204875552	-0.205400556	-0.205624905	-0.2065218	-0.207146917	-0.207370271	-0.20806674	-0.208945899	-0.211246315	-0.211258888	-0.213548138	-0.215235168	-0.220735231	-0.222394914	-0.225089498	-0.226628107	-0.228466993	-0.229784974	-0.2286957	-0.230500439	-0.232159129	-0.23295096	-0.234534648	-0.235585403	-0.236466657	-0.237062422	-0.2373914	-0.2373914	-0.240785351	-0.246090029	-0.250155367	-0.253716967	-0.257969917	-0.261280699
¸ßË¹°×ÔëÉù´¦Àí (268).mp3	-0.0034784	-0.003696479	-0.006267989	-0.0060871	-0.009965365	-0.010053205	-0.027846514	-0.026763703	-0.034564605	-0.0347828	-0.028537246	-0.024557374	-0.028882869	-0.0286958	-0.0226088	-0.031491154	-0.035712734	-0.023148906	-0.021237778	-0.01954555	-0.029878702	-0.0317394	-0.043797314	-0.03823375	-0.037836603	-0.040622376	-0.051844612	-0.055235272	-0.049883641	-0.051288947	-0.044315537	-0.042268915	-0.043650658	-0.048018238	-0.048874485	-0.041844754	-0.043417911	-0.04419663	-0.050771412	-0.053524696	-0.043976759	-0.062302856	-0.067698575	-0.0686958	-0.075319755	-0.076774097	-0.069639405	-0.069908481	-0.076727258
¸ßË¹°×ÔëÉù´¦Àí (269).mp3	0.27450309	0.27370275	0.273666444	0.273825518	0.281960821	0.259512398	0.280568956	0.284838519	0.276435682	0.276323078	0.2671739	0.26227684	0.2541304	0.2541304	0.250404326	0.248043901	0.246206052	0.242292605	0.240553199	0.241790927	0.261006737	0.255236798	0.251276649	0.248585718	0.247393366	0.248558504	0.25029625	0.236205064	0.230215442	0.231045326	0.231274021	0.232339729	0.247893552	0.255250903	0.256379654	0.2602175	0.2602175	0.259301348	0.256396683	0.253293666	0.250267514	0.2489131	0.247509933	0.243416847	0.236969701	0.246920838	0.2528262	0.25314023	0.255650972
¸ßË¹°×ÔëÉù´¦Àí (270).mp3	0.077152928	0.0786957	0.0786957	0.078933018	0.086112145	0.087558272	0.087813845	0.089985613	0.090691244	0.0908696	0.100158951	0.101970914	0.105782536	0.105490894	0.123170544	0.128223974	0.134555757	0.132197192	0.133913	0.134382071	0.134074503	0.141558339	0.138833894	0.13426161	0.1360424	0.146206391	0.1486957	0.146983177	0.15222879	0.152272021	0.147968555	0.156010259	0.153606832	0.156210918	0.157009929	0.157494788	0.154930505	0.152272236	0.152351416	0.149341219	0.148950852	0.15446916	0.150608069	0.151845979	0.155441029	0.155273666	0.151632895	0.151864193	0.156959648
¸ßË¹°×ÔëÉù´¦Àí (271).mp3	0.32897818	0.370172908	0.38035294	0.38705098	0.395595459	0.400344164	0.404371457	0.407792681	0.40897469	0.408228173	0.40503132	0.40451593	0.404117099	0.402201111	0.394392141	0.388404301	0.384434936	0.385631538	0.381994774	0.374824507	0.343241052	0.351140836	0.352747671	0.349928073	0.348251528	0.353123877	0.354952991	0.355969435	0.360842932	0.362255246	0.35946088	0.361950896	0.363579295	0.367241655	0.369056304	0.371249905	0.369766455	0.36974033	0.3708696	0.37145068	0.374561994	0.37516019	0.381811737	0.382650482	0.381173775	0.383265282	0.385951309	0.390453746	0.392308427
¸ßË¹°×ÔëÉù´¦Àí (272).mp3	0.120124752	0.1191305	0.119089828	0.1191305	0.1191305	0.1191305	0.1191305	0.119986008	0.1200001	0.1208697	0.1208697	0.1226088	0.125590137	0.130326791	0.135359832	0.137993265	0.14007117	0.140677997	0.143291902	0.1447827	0.141009267	0.140235859	0.137960792	0.136440498	0.134710233	0.134287935	0.136908287	0.138964284	0.140666011	0.143991036	0.149196628	0.150017671	0.1504349	0.152214093	0.156126038	0.15780581	0.157415794	0.158993961	0.15669334	0.151839674	0.1495653	0.1179715	0.129977179	0.194619784	0.21478931	0.217635706	0.220368913	0.232425509	0.232505424
¸ßË¹°×ÔëÉù´¦Àí (273).mp3	0.435226126	0.50496077	0.483287442	0.427103584	0.42262373	0.417068074	0.421572074	0.442870179	0.441375054	0.438312067	0.439225243	0.440445499	0.451002569	0.44273834	0.44591214	0.439955783	0.445494745	0.446270825	0.448475963	0.447255244	0.452062921	0.450946415	0.449227126	0.442235106	0.432958108	0.44237733	0.438172567	0.435135842	0.447588863	0.450590861	0.448545975	0.440906352	0.444876322	0.43964234	0.436821918	0.436960977	0.44974531	0.442389123	0.455653063	0.450964472	0.441941802	0.44026013	0.443256133	0.434709494	0.429801245	0.437008792	0.447651912	0.450167782	0.4544069
¸ßË¹°×ÔëÉù´¦Àí (274).mp3	0.254454348	0.258240235	0.26022299	0.260134286	0.260253357	0.258991782	0.257896113	0.2580435	0.253534287	0.25152019	0.2528261	0.2515218	0.252756294	0.253981081	0.254921812	0.253775934	0.231671009	0.227993022	0.225419535	0.222318036	0.221087	0.218984966	0.218830118	0.2215217	0.21684944	0.2167392	0.2167392	0.216502913	0.216867317	0.218174979	0.219180895	0.2197828	0.223697566	0.2254349	0.222350028	0.2206523	0.2206523	0.222056313	0.2228262	0.2228262	0.22372047	0.224362662	0.224186342	0.224819871	0.225021215	0.2330406	0.241413352	0.247389409	0.258859657
¸ßË¹°×ÔëÉù´¦Àí (275).mp3	-0.034649488	-0.0326087	-0.0317391	-0.03138218	-0.032563211	-0.033611664	-0.0343479	-0.0343479	-0.033587116	-0.031949253	-0.033026103	-0.034609552	-0.037020892	-0.038280794	-0.038614925	-0.039245055	-0.043013822	-0.042004675	-0.040213139	-0.04343263	-0.04136053	-0.039121787	-0.039301475	-0.040258892	-0.039743462	-0.0365218	-0.03534225	-0.034068661	-0.037336825	-0.0378262	-0.039316127	-0.04062229	-0.038882311	-0.038855464	-0.04	-0.03551592	-0.036876712	-0.03551288	-0.035516141	-0.044789297	-0.051551374	-0.054109832	-0.054394319	-0.056909439	-0.0573913	-0.058736917	-0.0591305	-0.0608696	-0.0617392
¸ßË¹°×ÔëÉù´¦Àí (276).mp3	0.108392316	0.111406794	0.115712589	0.126199308	0.129142099	0.136851562	0.159451372	0.12521153	0.055986877	0.034399502	0.0334782	0.0249999	0.087295064	0.11117279	0.147712871	0.07391945	0.151062967	0.178118211	0.1755884	0.188677912	0.192516922	0.183137502	0.18850601	0.187138947	0.188077958	0.1895654	0.1895654	0.188063798	0.193330061	0.19426495	0.195848747	0.186476956	0.182174	0.1834784	0.187102559	0.181394708	0.181118424	0.181039865	0.175316917	0.174653321	0.185627037	0.177788139	0.178575294	0.1791304	0.181238375	0.183939043	0.184771669	0.189206459	0.191257485
¸ßË¹°×ÔëÉù´¦Àí (277).mp3	0.339557367	0.3391303	0.340200889	0.342251241	0.345404961	0.345837594	0.348798091	0.352582226	0.351609329	0.355345004	0.356710655	0.365630401	0.372327834	0.387129407	0.392884677	0.402279288	0.404502048	0.408566483	0.412718224	0.417916536	0.422373163	0.425571608	0.42783862	0.429063102	0.420808657	0.414000079	0.411545776	0.412420087	0.413884856	0.413231329	0.414977916	0.417019974	0.419780956	0.418053558	0.425923013	0.42972104	0.437627053	0.439691875	0.441451091	0.443022833	0.449546978	0.455116822	0.453614607	0.453720919	0.457579146	0.4582608	0.461089844	0.465550984	0.470611543
¸ßË¹°×ÔëÉù´¦Àí (278).mp3	0.465769618	0.469269205	0.470102926	0.472644543	0.470389155	0.47028406	0.469165653	0.469602606	0.470529034	0.463580788	0.461656099	0.462848305	0.462974289	0.463650539	0.458856985	0.458118422	0.457116437	0.453561265	0.452848	0.44825519	0.446468487	0.4449369	0.442608266	0.4431979	0.444640008	0.448955253	0.448717152	0.449666967	0.450128593	0.453396885	0.449778574	0.4505891	0.450184327	0.446093127	0.442576425	0.43692753	0.433815545	0.431971104	0.430914491	0.425085022	0.423142948	0.425581721	0.425206104	0.426341971	0.427111023	0.42846441	0.432491561	0.431678952	0.430334587
¸ßË¹°×ÔëÉù´¦Àí (279).mp3	-0.1786957	-0.1786957	-0.182213158	-0.1826087	-0.179410917	-0.177579534	-0.1773914	-0.177508796	-0.179915408	-0.1865219	-0.1869566	-0.1869566	-0.187723339	-0.1886958	-0.1886958	-0.18854173	-0.188261	-0.1871683	-0.186998416	-0.1878262	-0.187810149	-0.1839131	-0.184367696	-0.1852175	-0.1852175	-0.184741327	-0.1830436	-0.182760204	-0.1826088	-0.181168398	-0.1804349	-0.1804349	-0.1804349	-0.1804349	-0.1804349	-0.182502652	-0.184076859	-0.1852175	-0.1869566	-0.1865218	-0.200257733	-0.203863984	-0.2034784	-0.2030436	-0.201734231	-0.197906471	-0.1952174	-0.19410801	-0.192586555
¸ßË¹°×ÔëÉù´¦Àí (280).mp3	-0.182816295	-0.182122667	-0.1741898	-0.18496345	-0.172562426	-0.175342869	-0.182796448	-0.1724506	-0.180326907	-0.181500986	-0.17605472	-0.185106797	-0.180503823	-0.17911782	-0.18256873	-0.178606702	-0.180956051	-0.192268219	-0.1894072	-0.1894072	-0.1894072	-0.1894072	-0.1894072	-0.191415749	-0.198439915	-0.201860934	-0.204293517	-0.208921542	-0.207434678	-0.207199784	-0.207524638	-0.208699886	-0.207682856	-0.204778574	-0.209842	-0.209842	-0.209842	-0.209842	-0.209842	-0.209842	-0.209842	-0.2094072	-0.2094072	-0.2089724	-0.208957182	-0.208351233	-0.208070712	-0.208996224	-0.209351574
¸ßË¹°×ÔëÉù´¦Àí (281).mp3	-0.325576758	-0.3258695	-0.324532437	-0.3245652	-0.325572383	-0.317534959	-0.341131562	-0.363660057	-0.368502851	-0.3697827	-0.367608318	-0.366373192	-0.3797826	-0.390461516	-0.391892506	-0.386207055	-0.381080343	-0.382572379	-0.386776752	-0.381304449	-0.3793479	-0.380281568	-0.381158049	-0.385472287	-0.387174	-0.392515578	-0.400547457	-0.402557033	-0.402294088	-0.39825433	-0.389495991	-0.384729358	-0.379653234	-0.377126582	-0.37322371	-0.354284874	-0.357896643	-0.356468469	-0.350971848	-0.354315575	-0.3602174	-0.359487809	-0.376145671	-0.382484323	-0.390471202	-0.388943162	-0.392010394	-0.39737149	-0.400830017
¸ßË¹°×ÔëÉù´¦Àí (282).mp3	0.344541393	0.345832368	0.324423608	0.337089543	0.340623319	0.342489775	0.347466821	0.351119352	0.353059863	0.3540188	0.3540188	0.3540188	0.3540188	0.3540188	0.3540188	0.354360404	0.3561937	0.3561937	0.355759	0.355759	0.355759	0.352497051	0.3518459	0.3518459	0.3518459	0.353497664	0.357786487	0.355199637	0.355628129	0.356171354	0.3561937	0.3561937	0.3561937	0.356855494	0.3574987	0.3574987	0.3574987	0.3574987	0.358674742	0.3592378	0.3579335	0.3579335	0.3579335	0.3574987	0.3574987	0.354215047	0.350797053	0.351135056	0.36427142
¸ßË¹°×ÔëÉù´¦Àí (283).mp3	0.104168775	0.101640791	0.100644704	0.096408018	0.0963592	0.0963592	0.0972285	0.090057206	0.0911408	0.095725842	0.100578383	0.099107995	0.102125377	0.103265776	0.103536271	0.112904664	0.122366556	0.114729852	0.116452578	0.116915774	0.116423462	0.1146211	0.114989602	0.105850893	0.10385921	0.111055927	0.103277269	0.10218937	0.115346433	0.11278157	0.108072091	0.105274755	0.103087336	0.097665188	0.090039814	0.080596444	0.0807167	0.082220617	0.0798457	0.080151405	0.0802803	0.079291783	0.07788736	0.076346222	0.074510979	0.075230208	0.078331158	0.081057658	0.084717793
¸ßË¹°×ÔëÉù´¦Àí (284).mp3	0.156521959	0.155314193	0.156212263	0.158405884	0.159731551	0.161920973	0.167432629	0.172585044	0.174448069	0.1766497	0.176394014	0.176461432	0.177620236	0.178461784	0.179373717	0.179991859	0.1805627	0.178017789	0.181505379	0.182930268	0.185203017	0.183381036	0.180453777	0.182402794	0.186508758	0.18813947	0.186969818	0.186386108	0.186577735	0.183403117	0.171863069	0.169827402	0.182690597	0.182251332	0.1823018	0.181820271	0.182721299	0.180740896	0.183092921	0.183501564	0.176025176	0.171841027	0.1705711	0.168939558	0.169435776	0.168391337	0.166915001	0.164107948	0.164800239
¸ßË¹°×ÔëÉù´¦Àí (285).mp3	0.334554159	0.380952062	0.3772387	0.382972842	0.401213595	0.4038327	0.409065061	0.411336702	0.413638992	0.416350223	0.412028874	0.409859	0.41531805	0.413060713	0.400993943	0.399241898	0.3989894	0.397980099	0.38766996	0.388422853	0.391619738	0.3920328	0.3933372	0.391931447	0.384723337	0.378214269	0.368853311	0.365802598	0.365140684	0.365860827	0.366019325	0.3585545	0.351813154	0.351697927	0.351740136	0.353180505	0.356080478	0.356815487	0.3568154	0.373883405	0.385474342	0.389911475	0.394445221	0.394051048	0.392461911	0.395966231	0.402911477	0.410029385	0.414611847
¸ßË¹°×ÔëÉù´¦Àí (286).mp3	0.234667373	0.24385692	0.245649216	0.250460596	0.25930149	0.2615217	0.262689842	0.2645652	0.266064221	0.269445972	0.2745653	0.275	0.275	0.280063284	0.284999379	0.285993518	0.286607141	0.2989131	0.300776007	0.3036958	0.30467933	0.311478385	0.316893171	0.326871415	0.33074577	0.333092927	0.33882945	0.332924673	0.327661271	0.326256431	0.327654073	0.3302174	0.332833272	0.332881085	0.334887564	0.336066452	0.3380435	0.339104023	0.339518808	0.340682956	0.343138418	0.344613001	0.3463043	0.34384946	0.3419565	0.339275671	0.334207664	0.329268452	0.32615773
¸ßË¹°×ÔëÉù´¦Àí (287).mp3	-0.171501411	-0.166598363	-0.154233869	-0.154996102	-0.134513635	-0.137064966	-0.062134737	-0.060950751	-0.065696203	-0.07187985	-0.145922935	-0.154598324	-0.165754253	-0.183174482	-0.192394264	-0.208860421	-0.214565995	-0.214601014	-0.220381293	-0.229726721	-0.2364834	-0.2369181	-0.234248293	-0.233623818	-0.234090056	-0.234308	-0.233205752	-0.23189272	-0.226765628	-0.22360873	-0.219888627	-0.216462311	-0.217689303	-0.22073161	-0.222878682	-0.219851236	-0.224160853	-0.224084025	-0.213504984	-0.197281645	-0.193468085	-0.197884262	-0.2001712	-0.199579676	-0.19673718	-0.193261588	-0.184511222	-0.178535161	-0.1777732
¸ßË¹°×ÔëÉù´¦Àí (288).mp3	0.396523362	0.389421801	0.388121286	0.403819288	0.408573475	0.41340843	0.423913	0.411067063	0.429696023	0.407630039	0.403088215	0.412858042	0.41743039	0.424480488	0.425046617	0.425227657	0.423540004	0.424316721	0.425713416	0.4269564	0.42661652	0.4257662	0.4295651	0.414231251	0.411058633	0.410596464	0.4099999	0.414941163	0.420067698	0.419535274	0.418198918	0.4178259	0.419276011	0.4208694	0.4204346	0.4204346	0.4199998	0.422276124	0.421988241	0.419512	0.419007206	0.4204346	0.421652451	0.425874762	0.423434965	0.421979097	0.422349209	0.420975249	0.418336034
¸ßË¹°×ÔëÉù´¦Àí (289).mp3	-0.099539248	-0.10206324	-0.110986486	-0.0869169	-0.079777159	-0.087352855	-0.069315179	-0.071906447	-0.073150985	-0.072225591	-0.069728673	-0.0736603	-0.0736603	-0.074160665	-0.0745299	-0.071751236	-0.070676609	-0.06942462	-0.0693126	-0.0706169	-0.0706169	-0.06879321	-0.063968501	-0.071823214	-0.081989146	-0.082341923	-0.0806168	-0.0806168	-0.0806168	-0.0806168	-0.079730852	-0.071916177	-0.0710516	-0.072295811	-0.0788777	-0.070829516	-0.064058656	-0.064273986	-0.06381443	-0.060646707	-0.0571385	-0.057731012	-0.0567038	-0.0571386	-0.049058288	-0.042072732	-0.037115093	-0.040403946	-0.050808108
¸ßË¹°×ÔëÉù´¦Àí (290).mp3	-0.056562556	-0.057423863	-0.051345556	-0.0516847	-0.051614821	-0.047817743	-0.047222507	-0.0477716	-0.0473369	-0.0477716	-0.045119733	-0.041443872	-0.041275101	-0.038828473	-0.0387506	-0.0395115	-0.0395115	-0.038673005	-0.0373376	-0.0356733	-0.033282601	-0.02793495	-0.0282067	-0.0295111	-0.0295111	-0.028843371	-0.0286415	-0.029493402	-0.02254069	-0.016566863	-0.006643115	-0.0049162	-0.0012504	-0.00073938	-0.0003808	-0.0003808	-0.0003808	-0.0003808	-0.001158723	-0.001149364	-0.001972379	-0.003634825	-0.00434775	-0.0051628	-0.0051628	-0.0060324	-0.0055976	-0.0055976	-0.005113809
¸ßË¹°×ÔëÉù´¦Àí (291).mp3	0.0602174	0.060555177	0.06772683	0.06701293	0.0684782	0.068563981	0.070333302	0.072038964	0.074946126	0.078475953	0.081056946	0.088347913	0.090171994	0.126222722	0.144160691	0.155436653	0.153547893	0.153182125	0.154754917	0.154790322	0.154912944	0.157875811	0.158113858	0.153413437	0.135948096	0.132681259	0.165501185	0.138486201	0.111186836	0.111933813	0.117257382	0.119239448	0.121513195	0.121561702	0.123499893	0.123815883	0.12030093	0.117098443	0.1158696	0.11607652	0.115	0.106713012	0.1019565	0.1019565	0.100422912	0.098713528	0.0984782	0.0984782	0.0984782
¸ßË¹°×ÔëÉù´¦Àí (292).mp3	0.542656971	0.540772084	0.539263079	0.555492472	0.564215833	0.554507716	0.552332337	0.555316929	0.557445601	0.56877574	0.578045985	0.576837096	0.583656558	0.582549432	0.582021418	0.587859657	0.584586722	0.59814267	0.598160104	0.59589148	0.593287751	0.602688801	0.612558008	0.608104426	0.608330628	0.618793651	0.611881924	0.624592025	0.625908367	0.63411798	0.63498235	0.64960341	0.638324326	0.649457385	0.643163086	0.638551664	0.638179902	0.637896129	0.640208937	0.638725762	0.63993349	0.638965945	0.634301728	0.638983548	0.633905815	0.639361163	0.634996984	0.638741729	0.64245122
¸ßË¹°×ÔëÉù´¦Àí (293).mp3	0.0378261	0.037891133	0.04100801	0.039589781	0.036972279	0.026787362	0.024215648	0.02878852	0.026566817	0.025236333	0.02909533	0.034063043	0.030350746	0.016202523	0.0169567	0.015263788	0.016476956	0.018608636	0.013436832	0.009475422	0.000257224	-0.000633988	-0.000391441	0.000435	-0.0026085	-0.0026085	-0.002391121	-0.002706589	-0.002935671	-0.000501338	-0.002464836	-0.002903022	-0.001875129	0.000616083	-0.003073836	0.001802689	0.010585406	0.025074136	0.027332727	0.030753431	0.0347827	0.036286121	0.0369567	0.037883053	0.0430436	0.04430518	0.045939724	0.053503642	0.056697217
¸ßË¹°×ÔëÉù´¦Àí (294).mp3	0.165016725	0.170281576	0.172448814	0.173068285	0.179872811	0.18379195	0.184433752	0.19955293	0.215644203	0.218410516	0.221014402	0.218863789	0.227534138	0.234143401	0.228191541	0.241432525	0.247985659	0.249050072	0.24871213	0.249914142	0.25368227	0.24904091	0.244673411	0.246988479	0.246086026	0.246058683	0.246622059	0.24695595	0.248574252	0.249715251	0.249554853	0.254395338	0.257922698	0.257437459	0.255199254	0.257774983	0.260318527	0.262066888	0.263396342	0.2645654	0.26504269	0.264584923	0.261623112	0.270419645	0.270448899	0.26839103	0.257921036	0.248811052	0.262221446
¸ßË¹°×ÔëÉù´¦Àí (295).mp3	0.407315479	0.410086511	0.407820941	0.401530543	0.403781569	0.383385313	0.388395228	0.391911627	0.393305029	0.396282292	0.401971394	0.394668967	0.396994322	0.40174515	0.402296312	0.413683369	0.413305491	0.42021034	0.413696318	0.424650008	0.434625627	0.439879991	0.439238935	0.446488712	0.44180424	0.437511592	0.434682769	0.432403481	0.420968691	0.431442264	0.428368005	0.419151243	0.433403424	0.440076706	0.431655782	0.444023478	0.439916155	0.432480036	0.441577726	0.429911804	0.444340716	0.439630248	0.441178866	0.449537266	0.444193043	0.450932832	0.443162706	0.449494833	0.465288306
¸ßË¹°×ÔëÉù´¦Àí (296).mp3	0.24120754	0.24172173	0.237982591	0.224011683	0.2230169	0.22161015	0.217912521	0.221054351	0.226725959	0.226929	0.228108861	0.229164959	0.230250357	0.2299726	0.231754981	0.230069854	0.227647358	0.2243204	0.223735756	0.226268804	0.2286683	0.226493873	0.22519	0.2243204	0.2264943	0.221893428	0.217179933	0.2156248	0.214660936	0.207755148	0.206745291	0.206270028	0.2056247	0.2056247	0.206742253	0.211821257	0.215199623	0.215565185	0.21157086	0.212901684	0.212079077	0.214485324	0.216135291	0.214854761	0.210378288	0.210809075	0.2104074	0.211277	0.211277
¸ßË¹°×ÔëÉù´¦Àí (297).mp3	0.18367483	0.19955411	0.180251302	0.108072976	0.115440917	0.139484346	0.165040699	0.175033306	0.184814393	0.202946447	0.211279406	0.214474863	0.2168904	0.216400108	0.220772989	0.213493152	0.230996375	0.239783492	0.2412545	0.240408814	0.241019876	0.243206506	0.244529398	0.2442954	0.2442954	0.2447302	0.2451649	0.245895721	0.2473387	0.247839476	0.244144013	0.24000292	0.240793795	0.238194684	0.2364692	0.237186169	0.238643	0.2414952	0.252505378	0.259424185	0.262670665	0.26571546	0.2660343	0.270112071	0.266747298	0.2629908	0.2612517	0.258991772	0.256780642
¸ßË¹°×ÔëÉù´¦Àí (298).mp3	0.370248771	0.371349612	0.370993709	0.370444518	0.372652038	0.3730161	0.373150523	0.374908722	0.377609455	0.384002704	0.385304281	0.390189739	0.287324146	0.248262515	0.245385837	0.243442479	0.2443206	0.2430174	0.242395225	0.2421486	0.234331468	0.227906512	0.2273699	0.2273699	0.2273699	0.22665225	0.226785603	0.231334623	0.2325858	0.233619369	0.2338901	0.234153907	0.234408621	0.2347596	0.234673104	0.232432203	0.228425771	0.227557554	0.2273728	0.228152487	0.2282424	0.2286768	0.2286768	0.2286768	0.2286768	0.226333971	0.217953414	0.215336744	0.2160682
¸ßË¹°×ÔëÉù´¦Àí (299).mp3	0.368457697	0.368796325	0.369247793	0.370085818	0.369941487	0.368170854	0.367895768	0.370600169	0.374867961	0.3752176	0.3760871	0.3760871	0.3760871	0.375800132	0.3752175	0.375752925	0.3760871	0.376642289	0.378205868	0.380435	0.380365432	0.3800002	0.3800002	0.379045588	0.377348024	0.37914123	0.382232839	0.3847827	0.386899633	0.383531245	0.3852174	0.3852174	0.384674734	0.384827231	0.384713132	0.383525507	0.3839131	0.3834783	0.3834783	0.383578885	0.3847827	0.3847827	0.3852175	0.385621596	0.3856523	0.3856523	0.3860871	0.3860871	0.3865218
¸ßË¹°×ÔëÉù´¦Àí (300).mp3	-0.058620947	-0.052266701	-0.047425075	-0.032749263	-0.003329922	0.002001618	0.006761514	0.011729931	0.039637051	0.043234912	0.067214511	0.05787736	0.060941435	0.053889566	0.051774906	0.046759022	0.048520446	0.045017821	0.04279642	0.042259247	0.040822399	0.038889853	0.036951608	0.030530133	0.031626933	0.025708044	0.019459098	0.015847531	0.018306025	0.021095654	0.012150479	0.003466373	-0.003722865	-0.001917394	-0.003070192	0.007372933	0.006576156	0.003995417	-0.012151853	0.0076247	-0.007354762	0.002019254	-0.017659587	-0.002249628	0.005519677	0.011467772	0.005071221	0.010510794	0.001394086
¸ßË¹°×ÔëÉù´¦Àí (301).mp3	-0.101672268	-0.09583709	-0.098233904	-0.094472144	-0.088516554	-0.084748531	-0.079001507	-0.08458022	-0.078905675	-0.077404324	-0.076215708	-0.085459631	-0.078454789	-0.061072649	-0.057567041	-0.054166021	-0.047647321	-0.042097843	-0.038911234	-0.036021901	-0.033576128	-0.029211395	-0.029076184	-0.028306939	-0.0280434	-0.027980251	-0.023788877	-0.027809592	-0.027119869	-0.026440543	-0.030633613	-0.0319564	-0.03309055	-0.036653754	-0.036722804	-0.041099925	-0.03800581	-0.041276888	-0.046829951	-0.045344468	-0.047293835	-0.047548491	-0.055931257	-0.058051787	-0.054246791	-0.058356706	-0.055822152	-0.058193063	-0.052672024
¸ßË¹°×ÔëÉù´¦Àí (302).mp3	0.244996404	0.242817886	0.233216131	0.223266152	0.2232619	0.224129724	0.230637038	0.234557419	0.236297763	0.2380445	0.2393488	0.235082903	0.2341314	0.235598985	0.2358706	0.249185998	0.26192133	0.265049976	0.2641315	0.265503003	0.274057591	0.28164928	0.277211612	0.275595746	0.275579104	0.2763054	0.273770585	0.276556106	0.283134688	0.2858707	0.2858707	0.285477439	0.280894549	0.276002968	0.271343476	0.267816635	0.262573086	0.262227387	0.261687413	0.260369739	0.25398867	0.253225989	0.252131294	0.251347874	0.240951556	0.252729544	0.262765095	0.27068877	0.2710881
¸ßË¹°×ÔëÉù´¦Àí (303).mp3	0.38264424	0.3823914	0.387184729	0.402012463	0.41733864	0.43233443	0.43573549	0.452886172	0.4536956	0.447746966	0.41538839	0.410353246	0.413107222	0.407714217	0.40943361	0.420078421	0.41536275	0.413865938	0.41861804	0.41457918	0.413988516	0.419642322	0.414340181	0.413180447	0.4184783	0.417720511	0.415170563	0.418689105	0.419513951	0.414597537	0.41801299	0.41207925	0.408238698	0.40823342	0.407072974	0.403280113	0.401736194	0.4054349	0.401346946	0.400983404	0.402389864	0.403553502	0.405892824	0.403626687	0.404664948	0.4058696	0.406267083	0.40879561	0.410571106
¸ßË¹°×ÔëÉù´¦Àí (304).mp3	0.30464111	0.307250229	0.304187561	0.30096611	0.305625669	0.286421405	0.29384155	0.319523172	0.295305096	0.291822298	0.291211905	0.295388651	0.299887221	0.293808029	0.2894455	0.2894455	0.2894455	0.289387987	0.286402	0.286402	0.286402	0.286429601	0.2868368	0.28856958	0.29203923	0.293431285	0.292483108	0.295440247	0.295266371	0.296372886	0.294230829	0.296005935	0.296571391	0.291332069	0.294678603	0.298420089	0.298131513	0.298854375	0.298176526	0.300979477	0.3007498	0.300219105	0.301184366	0.304776179	0.307017355	0.306820806	0.3068368	0.3068368	0.306557907
¸ßË¹°×ÔëÉù´¦Àí (305).mp3	0.263455591	0.269606952	0.273889133	0.274819253	0.277303199	0.275422019	0.281040682	0.282720816	0.283544034	0.284790296	0.287092602	0.289706532	0.290438486	0.2921906	0.298787908	0.301572503	0.303321925	0.3041303	0.304608682	0.305706234	0.307597225	0.308942822	0.309533261	0.310192528	0.307691722	0.307199476	0.313832411	0.318421443	0.322832602	0.326309297	0.324030593	0.323665777	0.306151015	0.31960086	0.3367391	0.336315681	0.336852157	0.337621347	0.336402169	0.334252839	0.332207275	0.3319567	0.3319567	0.331825453	0.331105247	0.331518409	0.3336958	0.334124424	0.3345653
¸ßË¹°×ÔëÉù´¦Àí (306).mp3	-0.0969565	-0.0943478	-0.095441586	-0.09564567	-0.095697419	-0.099200097	-0.102102259	-0.1030435	-0.103088719	-0.100673612	-0.098794788	-0.096726162	-0.094664442	-0.091076738	-0.085303387	-0.076976474	-0.071835758	-0.069499639	-0.069512601	-0.069074082	-0.0686956	-0.068095985	-0.067826	-0.070458994	-0.071094542	-0.066594767	-0.060281607	-0.0595653	-0.058142118	-0.057621373	-0.052528633	-0.047303752	-0.037806306	-0.0436697	-0.045096364	-0.047734993	-0.050648239	-0.0513044	-0.050520775	-0.048386832	-0.0491304	-0.048907416	-0.050882586	-0.057290252	-0.065043454	-0.08075825	-0.0908697	-0.091536037	-0.092739754
¸ßË¹°×ÔëÉù´¦Àí (307).mp3	-0.18651312	-0.185182218	-0.205499185	-0.21472237	-0.216343859	-0.221414098	-0.230560002	-0.221466488	-0.224329287	-0.251268492	-0.238882011	-0.231191506	-0.233649983	-0.230440251	-0.220603035	-0.22265569	-0.228700749	-0.22434946	-0.211689273	-0.223694764	-0.218015236	-0.210536716	-0.217996625	-0.2223912	-0.212396969	-0.21028407	-0.213679971	-0.208829873	-0.198253183	-0.203845489	-0.208299132	-0.200157852	-0.206113213	-0.208688849	-0.205781387	-0.201494501	-0.205003344	-0.192245975	-0.194704456	-0.198841973	-0.20046377	-0.188998598	-0.192404393	-0.193693136	-0.194777827	-0.205528825	-0.196116622	-0.187872913	-0.194175908
¸ßË¹°×ÔëÉù´¦Àí (308).mp3	-0.081274552	-0.081483823	-0.083162583	-0.080733878	-0.077186395	-0.076937729	-0.072292924	-0.072129331	-0.071187026	-0.069453447	-0.074176481	-0.075592797	-0.077371872	-0.077807676	-0.07865977	-0.079022498	-0.077476325	-0.071911677	-0.068210623	-0.066440026	-0.064305774	-0.062122243	-0.060510048	-0.057519417	-0.057003318	-0.059466334	-0.060118822	-0.060094562	-0.061102723	-0.065317683	-0.068295553	-0.069892776	-0.074548877	-0.081676635	-0.081887987	-0.087277918	-0.081513426	-0.077857248	-0.07764298	-0.073908867	-0.072218088	-0.074097104	-0.075963447	-0.07706305	-0.080951185	-0.088643686	-0.093224404	-0.090146651	-0.080284186
¸ßË¹°×ÔëÉù´¦Àí (309).mp3	-0.241718575	-0.242155838	-0.242887	-0.242887	-0.311081497	-0.319214965	-0.310593941	-0.303563251	-0.3024523	-0.305277868	-0.308616438	-0.312874978	-0.31485643	-0.313104711	-0.322710592	-0.3218001	-0.322001242	-0.323206644	-0.32487089	-0.3287567	-0.3287567	-0.329421766	-0.332022092	-0.3331045	-0.3335393	-0.3335393	-0.3335393	-0.3339741	-0.334039047	-0.33211468	-0.331047808	-0.330061	-0.329766268	-0.326981978	-0.324619703	-0.311443359	-0.301412728	-0.293376893	-0.277779216	-0.271934336	-0.270688661	-0.269797425	-0.2696263	-0.269780909	-0.271333714	-0.2713654	-0.2709306	-0.2709306	-0.2709306
¸ßË¹°×ÔëÉù´¦Àí (310).mp3	0.253754701	0.254184681	0.254271382	0.255649829	0.2536339	0.254466716	0.25812228	0.2601556	0.259199475	0.255841651	0.256965805	0.25742224	0.257018774	0.256034798	0.256697949	0.259319369	0.2597209	0.2597209	0.2605904	0.2605904	0.260401093	0.260115702	0.259404587	0.260673384	0.259166148	0.2584165	0.259635306	0.262675668	0.26506453	0.266103476	0.271023595	0.277719176	0.27676592	0.277760039	0.279286	0.279966356	0.281117582	0.284065025	0.282060941	0.281428945	0.279884509	0.281271952	0.283384924	0.284019474	0.283153567	0.282423004	0.288748894	0.294490003	0.295531097
¸ßË¹°×ÔëÉù´¦Àí (311).mp3	0.39921858	0.396531366	0.398078892	0.388877765	0.401322641	0.422595775	0.4243349	0.42212867	0.4239001	0.427901413	0.432846432	0.431913409	0.43535127	0.4356382	0.43433853	0.4330295	0.435304839	0.436142448	0.43883071	0.440195233	0.440100327	0.437788696	0.4399858	0.4408553	0.4408553	0.439551	0.439551	0.439551	0.441731748	0.4408553	0.439833055	0.438619995	0.43972599	0.438718656	0.438637816	0.429444094	0.436250691	0.440250671	0.441664584	0.443762004	0.441483622	0.441158913	0.441345178	0.445516304	0.444353455	0.443791088	0.448100965	0.4430295	0.445807461
¸ßË¹°×ÔëÉù´¦Àí (312).mp3	0.1974563	0.201690627	0.206655453	0.204322835	0.201131298	0.1996295	0.200267605	0.187303277	0.1835466	0.184880179	0.187973698	0.1883305	0.189268078	0.189489723	0.230041746	0.240334065	0.237014102	0.251443269	0.256468427	0.258545685	0.260242889	0.273003436	0.28241286	0.284420548	0.289625125	0.295668314	0.299952775	0.295183357	0.299042501	0.29793716	0.2983202	0.303972319	0.317846777	0.32600395	0.342196016	0.349707894	0.350812883	0.354366176	0.360052505	0.36553225	0.367225901	0.372208335	0.374985397	0.384163726	0.393026061	0.399507461	0.401515167	0.402038911	0.406979905
¸ßË¹°×ÔëÉù´¦Àí (313).mp3	0.1697832	0.171802335	0.174107621	0.177469875	0.18816314	0.189402009	0.19117777	0.192805897	0.19174453	0.185255822	0.184741756	0.185686384	0.190078879	0.179343679	0.1832672	0.184090844	0.1850067	0.186163831	0.185783845	0.188790482	0.18892	0.192531259	0.192111056	0.193722253	0.195551172	0.196670066	0.195911247	0.1980513	0.198354465	0.199326438	0.199388858	0.203804595	0.203887181	0.2045732	0.206242868	0.2063123	0.207448129	0.221100714	0.216959843	0.2171024	0.2158775	0.215015436	0.207545965	0.2067471	0.205124324	0.204782836	0.204176897	0.200387422	0.198749936
¸ßË¹°×ÔëÉù´¦Àí (314).mp3	-0.311737911	-0.3134782	-0.314794185	-0.3160869	-0.315750601	-0.314882446	-0.320739392	-0.3217392	-0.323160738	-0.326577973	-0.3291304	-0.3291304	-0.3291304	-0.329453005	-0.331280772	-0.332715822	-0.33678979	-0.340775361	-0.3413044	-0.343771883	-0.342150822	-0.339278679	-0.3408696	-0.3417392	-0.3417392	-0.342711618	-0.3439131	-0.345175679	-0.3469566	-0.35	-0.3526087	-0.354604768	-0.3556522	-0.356639129	-0.3569566	-0.357627876	-0.359948814	-0.36003789	-0.362725976	-0.363805312	-0.363913	-0.363034724	-0.3613043	-0.357739722	-0.352351771	-0.349690551	-0.349713117	-0.350290083	-0.354258348
¸ßË¹°×ÔëÉù´¦Àí (315).mp3	0.139853713	0.133309281	0.152678776	0.167989084	0.149222024	0.133267067	0.164703406	0.177969968	0.134798396	0.155593931	0.163069	0.174500698	0.140463649	0.134399408	0.175362789	0.182857655	0.151612456	0.176562621	0.282150339	0.2980498	0.295138703	0.245855326	0.258563414	0.232394967	0.24134774	0.245047559	0.229563077	0.241736033	0.250600087	0.218641421	0.241124935	0.241767836	0.21838946	0.211696576	0.219266807	0.214245917	0.217308548	0.21074556	0.206912083	0.232645906	0.224665295	0.237651291	0.23436294	0.239320048	0.2404784	0.240971729	0.24283844	0.252394662	0.270214936
¸ßË¹°×ÔëÉù´¦Àí (316).mp3	-0.225045399	-0.232350576	-0.2331587	-0.235701334	-0.2383724	-0.238459766	-0.249917584	-0.2914141	-0.276322098	-0.2724229	-0.27585119	-0.275538466	-0.274746155	-0.271023853	-0.271130552	-0.274128637	-0.271327622	-0.2710023	-0.2710023	-0.2710023	-0.2710011	-0.269040511	-0.268537604	-0.281259816	-0.289360011	-0.2980768	-0.301416041	-0.300921212	-0.301348579	-0.301331633	-0.312097417	-0.316542576	-0.325013245	-0.330271607	-0.335187452	-0.33873875	-0.344632939	-0.350836337	-0.3536169	-0.353908309	-0.356176648	-0.357684461	-0.3583976	-0.3583976	-0.3583976	-0.359311028	-0.373655711	-0.3857889	-0.385941573
¸ßË¹°×ÔëÉù´¦Àí (317).mp3	-0.14847915	-0.134193699	-0.093248961	-0.031934952	-0.06233853	-0.126798628	-0.144954085	-0.146870259	-0.149078614	-0.154834414	-0.156380892	-0.153853946	-0.153662259	-0.152317676	-0.1516466	-0.151476445	-0.142771726	-0.145362867	-0.152112814	-0.154166433	-0.155139175	-0.158225051	-0.161957857	-0.168789809	-0.183181267	-0.186841425	-0.187389577	-0.187846963	-0.189260681	-0.1894726	-0.1894726	-0.19075085	-0.184637205	-0.209458651	-0.2151336	-0.2254451	-0.231305388	-0.2320952	-0.2320952	-0.232096691	-0.222053083	-0.217862514	-0.234341618	-0.241084356	-0.242695684	-0.2451387	-0.2451387	-0.241795119	-0.233454345
¸ßË¹°×ÔëÉù´¦Àí (318).mp3	0.2253645	0.2253645	0.226269457	0.227654362	0.2279731	0.229480357	0.232929672	0.2344949	0.2344949	0.2344949	0.2344949	0.2344949	0.2353644	0.239988096	0.2414514	0.24228536	0.2423209	0.2423209	0.2423209	0.240147	0.240804431	0.2410165	0.2410165	0.241921412	0.2423209	0.2418861	0.2418861	0.24386798	0.2471036	0.246989147	0.244531868	0.246761607	0.250293485	0.2544948	0.25461879	0.2488427	0.248336246	0.247078131	0.244832375	0.246789318	0.2466688	0.246951371	0.244548383	0.244809253	0.252133124	0.256978525	0.259757393	0.2605817	0.260882595
¸ßË¹°×ÔëÉù´¦Àí (319).mp3	-0.056595572	-0.05538823	-0.04939457	-0.053482392	-0.061364884	-0.063380596	-0.06210066	-0.061584053	-0.067214325	-0.074794928	-0.079732123	-0.087108963	-0.08426305	-0.080313805	-0.0790061	-0.086411132	-0.0894409	-0.0894409	-0.090186271	-0.091554023	-0.092960011	-0.103451537	-0.111319901	-0.1198757	-0.120896762	-0.1203104	-0.1203104	-0.120313502	-0.115861951	-0.1146583	-0.1146583	-0.115046065	-0.1150931	-0.114891539	-0.126935839	-0.13305229	-0.141462609	-0.1429192	-0.143354	-0.149112938	-0.15455668	-0.156256276	-0.1568323	-0.157327276	-0.1577019	-0.1577019	-0.156536298	-0.1542236	-0.145190736
¸ßË¹°×ÔëÉù´¦Àí (320).mp3	-0.030537397	-0.03667864	-0.0356521	-0.035315238	-0.036426535	-0.035816409	-0.033906862	-0.034306732	-0.029089241	-0.028810453	-0.027801716	-0.028726475	-0.026771053	-0.029472006	-0.028321323	-0.008796882	-0.005464534	-0.003897727	-0.0013044	-0.015836898	-0.03189658	-0.03	-0.029360476	-0.030462132	-0.020260616	-0.0156521	-0.0126087	-0.009144654	-0.010535925	-0.040209084	-0.017610154	-0.045816343	-0.086567631	-0.074185549	-0.03441362	-0.02649968	-0.032420186	-0.00843839	-0.053649925	-0.035761639	0.048197669	0.066867443	0.062818546	0.068548427	0.049539886	0.022995288	0.0199999	0.02242636	0.020858132
¸ßË¹°×ÔëÉù´¦Àí (321).mp3	-0.294297565	-0.298719263	-0.302395819	-0.30618469	-0.3080436	-0.3093479	-0.310602568	-0.317296231	-0.321741783	-0.322551649	-0.324067813	-0.328131006	-0.328108482	-0.332211967	-0.3328261	-0.331644477	-0.337226629	-0.338781321	-0.340832596	-0.344671962	-0.346460755	-0.3484782	-0.350354406	-0.352879394	-0.359091083	-0.361334251	-0.359670075	-0.357384105	-0.358872708	-0.358377061	-0.359595858	-0.3597826	-0.3597826	-0.36004241	-0.361087	-0.36376206	-0.367505559	-0.372839442	-0.374255554	-0.377042281	-0.3784783	-0.37882297	-0.378298085	-0.378287542	-0.379334491	-0.3823914	-0.387573663	-0.3867393	-0.387491321
¸ßË¹°×ÔëÉù´¦Àí (322).mp3	0.210857788	0.208844135	0.209525063	0.207622957	0.211902217	0.213305691	0.209276678	0.210085936	0.212447427	0.212503736	0.210494733	0.210957009	0.216740177	0.220578399	0.225422296	0.225284595	0.21969606	0.218818779	0.216958125	0.213118363	0.212233189	0.215272504	0.216580701	0.217441726	0.216695684	0.218018052	0.222286901	0.224202646	0.21697721	0.207734506	0.205353419	0.206621047	0.210839823	0.217262328	0.218715837	0.248751297	0.232807038	0.229315995	0.237337071	0.242150164	0.241971589	0.243270063	0.246107784	0.247390109	0.252067012	0.256905633	0.258562577	0.260419873	0.263239602
¸ßË¹°×ÔëÉù´¦Àí (323).mp3	0.242658776	0.24045398	0.24531879	0.250985519	0.249477804	0.240004089	0.23377035	0.2295103	0.2303799	0.233393618	0.2347275	0.234020718	0.234261499	0.235791631	0.24405772	0.248097362	0.248236447	0.252318417	0.254298507	0.250396404	0.255798171	0.256784312	0.260351962	0.262161056	0.262453629	0.267755991	0.27179652	0.275906395	0.2764658	0.27652063	0.282461123	0.286295844	0.285674199	0.281775224	0.283645821	0.287969108	0.2877679	0.287415747	0.28257134	0.282138874	0.281356754	0.27907781	0.280754779	0.279126917	0.276982381	0.273543264	0.2721124	0.264318023	0.260079662
¸ßË¹°×ÔëÉù´¦Àí (324).mp3	-0.39645792	-0.39731015	-0.400764702	-0.402281587	-0.401885	-0.401699981	-0.401813942	-0.398983013	-0.399780871	-0.410005911	-0.421073146	-0.418659468	-0.414061863	-0.409918432	-0.406924988	-0.402679891	-0.402127909	-0.402211431	-0.4041198	-0.402141246	-0.400798759	-0.4002048	-0.39887866	-0.400236642	-0.402277635	-0.399143065	-0.394060312	-0.394476903	-0.395637	-0.395637	-0.395637	-0.395637	-0.395637	-0.395637	-0.395637	-0.395637	-0.395637	-0.395431854	-0.395919147	-0.399021937	-0.400145476	-0.402266365	-0.405364898	-0.407492899	-0.4130276	-0.4130276	-0.4130276	-0.4134626	-0.410889946
¸ßË¹°×ÔëÉù´¦Àí (325).mp3	0.1261871	0.122754483	0.119737275	0.1196643	0.119300451	0.115893608	0.1157494	0.1157494	0.1157494	0.1157494	0.115027697	0.1148799	0.1148799	0.1148799	0.1148799	0.1148799	0.1148799	0.1148799	0.1148799	0.117907117	0.115796288	0.111860588	0.105320601	0.10220611	0.1018364	0.1018364	0.1018364	0.1018364	0.1018364	0.1018364	0.1018364	0.102327732	0.105252784	0.1031408	0.101476889	0.104272235	0.1044451	0.105808304	0.107096815	0.1074886	0.1074886	0.1074886	0.1066186	0.1066186	0.1066186	0.1066186	0.1066186	0.1066186	0.1066186
¸ßË¹°×ÔëÉù´¦Àí (326).mp3	0.276632185	0.285991426	0.298945676	0.293163309	0.289607991	0.293982833	0.293806462	0.307185	0.306912302	0.306913982	0.305206665	0.307629319	0.310368174	0.309994424	0.317391005	0.316333639	0.315093972	0.315122184	0.312183311	0.312880386	0.308747407	0.308893283	0.303311057	0.300028395	0.305556892	0.309590218	0.304755026	0.301800653	0.297257131	0.2949752	0.29158824	0.296698114	0.297723059	0.293103217	0.288401093	0.290372863	0.287510585	0.285767976	0.287407321	0.282611029	0.283591273	0.277967975	0.275473466	0.281780446	0.278823452	0.275556811	0.279505296	0.279348	0.280504756
¸ßË¹°×ÔëÉù´¦Àí (327).mp3	-0.048558677	-0.037002956	-0.034094695	-0.05968881	-0.056429754	-0.016845224	0.002986914	0.00773989	-0.005447927	-0.002571962	-0.001922192	-0.007376926	-0.014294424	-0.018639339	-0.002119135	-0.007822348	-0.006368421	0.002877212	0.002376588	-0.010983592	-0.025057552	-0.061547075	-0.086446873	-0.068882856	-0.078594357	-0.077112862	-0.090635411	-0.088163266	-0.085551108	-0.089720752	-0.096997651	-0.096806411	-0.092627327	-0.09768198	-0.108159888	-0.121015706	-0.10366643	-0.105899088	-0.108863974	-0.109216924	-0.12056165	-0.109127886	-0.117340744	-0.110529329	-0.1128603	-0.111766095	-0.1147826	-0.113875953	-0.11699488
¸ßË¹°×ÔëÉù´¦Àí (328).mp3	-0.053728489	-0.120490314	-0.050036537	-0.047261476	-0.0471739	-0.049296993	-0.051087	-0.051183734	-0.053943562	-0.054644805	-0.06460379	-0.067849527	-0.085622068	-0.128669409	-0.119530172	-0.148042002	-0.15002222	-0.146595933	-0.14989089	-0.163853348	-0.158105453	-0.159726432	-0.161077842	-0.160773933	-0.153240249	-0.152844276	-0.153459163	-0.160301324	-0.161754954	-0.15383292	-0.164246964	-0.163172779	-0.149751134	-0.164678001	-0.159023951	-0.148241604	-0.1623915	-0.148580256	-0.142405455	-0.1615218	-0.147196609	-0.137426856	-0.152212401	-0.143763911	-0.161959216	-0.160253078	-0.143244971	-0.158371343	-0.157668178
¸ßË¹°×ÔëÉù´¦Àí (329).mp3	0.137276076	0.1375572	0.13764416	0.137968294	0.1388615	0.139007018	0.1392963	0.138811276	0.140968054	0.145406835	0.146829998	0.159126019	0.15849041	0.161278733	0.16430779	0.158939574	0.158675231	0.160907204	0.163302529	0.167658913	0.1680722	0.168564708	0.176178037	0.1766877	0.176787763	0.175723267	0.1771225	0.176354223	0.176740147	0.177477648	0.177937973	0.1779921	0.17894856	0.179052028	0.179498993	0.17981824	0.180530611	0.1814703	0.18164887	0.181120566	0.18233167	0.183553872	0.183838828	0.182192792	0.18288274	0.184034143	0.1836442	0.183007287	0.185814139
¸ßË¹°×ÔëÉù´¦Àí (330).mp3	-0.0583194	-0.054822063	-0.050485979	-0.006350106	0.033624885	0.081796559	0.104651086	0.122402267	0.130444583	0.148807818	0.155722096	0.163660746	0.1554348	0.160673788	0.17256204	0.180607289	0.182281993	0.182382725	0.185606575	0.198458061	0.209671744	0.224488944	0.229342975	0.24403636	0.256339899	0.25981159	0.275341853	0.300153111	0.303367304	0.316038094	0.317825898	0.324121777	0.321787259	0.328323713	0.328933743	0.355693405	0.352300373	0.357007269	0.359596385	0.356255661	0.358140571	0.35613688	0.363471727	0.367437638	0.371982868	0.390569872	0.430378541	0.417971143	0.433825794
¸ßË¹°×ÔëÉù´¦Àí (331).mp3	0.2316034	0.231372874	0.225384681	0.224978299	0.219214713	0.217659328	0.217090656	0.2098523	0.214162148	0.2146348	0.216331383	0.218318244	0.2189826	0.2189826	0.2189826	0.2189826	0.220754579	0.226176785	0.229138256	0.2294176	0.230124586	0.2324611	0.233493198	0.234532375	0.235337253	0.234459318	0.233348893	0.233766	0.233683856	0.2333313	0.2333313	0.2333313	0.233002634	0.23946204	0.249294721	0.248962181	0.252259456	0.252851282	0.252857534	0.2561143	0.257594207	0.258622392	0.261251365	0.260623466	0.261167	0.262315395	0.263311729	0.26378152	0.265987896
¸ßË¹°×ÔëÉù´¦Àí (332).mp3	0.1853128	0.185707379	0.186621717	0.187874742	0.188310011	0.1883563	0.1883563	0.1883563	0.1883563	0.1883563	0.191610766	0.1944473	0.1944473	0.195509981	0.257483232	0.269199832	0.26801965	0.270539161	0.26570604	0.2631788	0.262847052	0.262744	0.262744	0.262258137	0.277266752	0.287897895	0.282534294	0.272937471	0.267361524	0.259067933	0.253067425	0.249583961	0.249966979	0.245673327	0.2462387	0.245089464	0.245685045	0.246191225	0.240246031	0.236655481	0.240703067	0.247791124	0.251724797	0.25428215	0.257758148	0.258341657	0.2601518	0.2601518	0.26034706
¸ßË¹°×ÔëÉù´¦Àí (333).mp3	0.0180468	0.0193512	0.020554601	0.0206555	0.0206555	0.019161812	0.0189164	0.0189164	0.0189164	0.0180468	0.014293309	0.012844929	0.0158729	0.009433714	0.004970312	0.007791827	0.024459604	0.027000068	0.029974421	0.031834574	0.034636412	0.03683565	0.036973061	0.034943622	0.0345685	0.0345685	0.035268722	0.0354381	0.0354381	0.03410873	0.0323947	0.0323947	0.0323947	0.0323947	0.0332642	0.033642644	0.034459625	0.034246689	0.031307106	0.029009122	0.0284815	0.028285676	0.0280468	0.0280468	0.0276121	0.026825638	0.026559388	0.0267425	0.0267425
¸ßË¹°×ÔëÉù´¦Àí (334).mp3	0.24922644	0.268213032	0.270319781	0.2700357	0.265240535	0.255564288	0.246830035	0.241432988	0.238914365	0.237943038	0.23657622	0.236254951	0.239064351	0.239832565	0.240181023	0.241027054	0.242225607	0.241884321	0.2461184	0.234490441	0.215200879	0.210669344	0.208926136	0.2048132	0.203388735	0.200845267	0.196593419	0.194802878	0.193218637	0.187352743	0.185110465	0.186005921	0.191084617	0.195314128	0.1978549	0.200435135	0.201082506	0.203592967	0.206382201	0.205286135	0.1985611	0.212766277	0.229260791	0.242729688	0.24726072	0.258116921	0.261088963	0.260017123	0.258951954
¸ßË¹°×ÔëÉù´¦Àí (335).mp3	0.375166739	0.3749999	0.3745652	0.3745652	0.3745652	0.3745652	0.3741304	0.3741304	0.371666152	0.375	0.375	0.375	0.3745652	0.3741304	0.3741304	0.3741304	0.3741304	0.3732608	0.3732608	0.372200367	0.369414733	0.367756743	0.36580503	0.3645651	0.380235423	0.383159343	0.3832609	0.383114	0.381902884	0.381140176	0.3810871	0.379810403	0.3797827	0.379775557	0.378587211	0.375358686	0.3741306	0.37281061	0.374763369	0.372675883	0.374846274	0.370538443	0.364818749	0.362639133	0.363073104	0.362061636	0.363834299	0.362626775	0.360460933
¸ßË¹°×ÔëÉù´¦Àí (336).mp3	0.386030356	0.3864778	0.382924584	0.3882086	0.3882086	0.3882086	0.387402055	0.387085788	0.383518994	0.390076508	0.397195223	0.390734929	0.398850583	0.400964435	0.407354943	0.413959007	0.415800961	0.411795389	0.407259442	0.398859128	0.396354218	0.3960331	0.397801744	0.4008142	0.408524862	0.407860282	0.408706297	0.408422307	0.418369574	0.422836615	0.422738019	0.419152046	0.419512273	0.419599161	0.429616543	0.427173312	0.4268834	0.437367593	0.437753	0.432445415	0.428731723	0.430562556	0.429910603	0.43240009	0.4321073	0.428151387	0.442141105	0.46486459	0.45115847
¸ßË¹°×ÔëÉù´¦Àí (337).mp3	0.248701669	0.244360929	0.240268993	0.239480654	0.239772176	0.24186013	0.241188058	0.239221374	0.241258687	0.236485647	0.237435378	0.232767485	0.227858544	0.2193181	0.2130436	0.222016789	0.237145781	0.249272417	0.258139338	0.263027114	0.265121154	0.266622501	0.269844759	0.273209251	0.273927376	0.275058106	0.276087	0.2769566	0.276858777	0.2765218	0.276230883	0.298624663	0.302949078	0.304494079	0.309468392	0.318487913	0.323752602	0.336046125	0.351369768	0.358394112	0.368218775	0.378094282	0.386357177	0.390821178	0.398942653	0.40009591	0.3995653	0.3995653	0.3995653
¸ßË¹°×ÔëÉù´¦Àí (338).mp3	0.005530596	0.000939228	0.000528701	-0.006699833	-0.014319019	-0.023353617	-0.026891195	-0.0293746	-0.027280059	-0.026258423	-0.028316551	-0.029140467	-0.030624694	-0.0319801	-0.031645948	-0.033418765	-0.054959771	-0.076708594	-0.039924717	-0.010853613	0.03888992	0.060865054	0.08294573	0.086982806	0.093109861	0.093049299	0.100772092	0.090631344	0.094810636	0.095266361	0.094395526	0.092764546	0.098737709	0.110897482	0.108132926	0.111907485	0.116178698	0.115262036	0.111420508	0.115115381	0.119090912	0.128083941	0.115599742	0.133298736	0.130529087	0.132011012	0.128740297	0.134227434	0.137345024
¸ßË¹°×ÔëÉù´¦Àí (339).mp3	0.220786938	0.219520711	0.216941221	0.2165218	0.213886077	0.212735836	0.207962076	0.207172381	0.208136133	0.212409795	0.213979571	0.220769004	0.228387262	0.206186321	0.2069566	0.202839899	0.2030436	0.202979325	0.213169301	0.219211402	0.222999003	0.284114352	0.370362411	0.3708696	0.3708696	0.3708696	0.3708696	0.3708696	0.3708696	0.3708696	0.3708696	0.3708696	0.3708696	0.3708696	0.3708696	0.3708696	0.3708696	0.3708696	0.3708696	0.385839211	0.3878261	0.3878261	0.3878261	0.389581797	0.3908696	0.390812956	0.388619072	0.386087	0.3978261
¸ßË¹°×ÔëÉù´¦Àí (340).mp3	0.399025278	0.402429734	0.4043113	0.322764502	0.437297152	0.487626244	0.477374734	0.460262621	0.465151976	0.461952995	0.4621376	0.461706438	0.4608332	0.458939125	0.458255914	0.4577898	0.4577898	0.4577898	0.4577898	0.454116885	0.453364512	0.4530072	0.4530072	0.459452036	0.467617288	0.469529	0.469529	0.469507582	0.471018664	0.474305289	0.47790016	0.4799637	0.481299613	0.483984286	0.4843116	0.4843116	0.485010696	0.490370867	0.493313334	0.4960507	0.4960507	0.494606232	0.494513061	0.4947463	0.4951811	0.4951811	0.4951811	0.4951811	0.4951811
¸ßË¹°×ÔëÉù´¦Àí (341).mp3	0.095732153	0.094595853	0.093457738	0.08159018	0.080956866	0.084839947	0.087600844	0.0878106	0.086018468	0.078831901	0.075460915	0.071212429	0.07056688	0.070182146	0.066472969	0.070199336	0.074720128	0.077268	0.076401246	0.0744905	0.073720783	0.07030265	0.069478115	0.069344321	0.066533427	0.061107715	0.047169969	0.04264238	0.042058863	0.040137602	0.035109335	0.033674928	0.0320497	0.042371423	0.040835363	0.043694021	0.049975556	0.071180582	0.092681953	0.096968469	0.102830265	0.111866713	0.119637377	0.127875505	0.125996837	0.125357363	0.125997407	0.124290989	0.177146714
¸ßË¹°×ÔëÉù´¦Àí (342).mp3	0.26373	0.266316636	0.267525908	0.2669065	0.267918224	0.26852911	0.2689478	0.269180499	0.276870266	0.293616606	0.314213153	0.299312328	0.312370095	0.31827515	0.314184237	0.31024062	0.305932287	0.309399724	0.3177699	0.312470154	0.30771819	0.314100011	0.30805993	0.305519231	0.302392357	0.299352084	0.295114535	0.296353633	0.299973453	0.29692463	0.30309755	0.293934999	0.295063562	0.29210767	0.300537085	0.308631542	0.309857922	0.31740283	0.328745641	0.323006579	0.326945123	0.323202918	0.302117137	0.306311954	0.311765534	0.352824574	0.342072604	0.366411757	0.359247027
¸ßË¹°×ÔëÉù´¦Àí (343).mp3	0.430227461	0.435495638	0.438308048	0.441294367	0.4418493	0.444114966	0.446627615	0.450013044	0.44896343	0.448344322	0.441864757	0.443495582	0.443405585	0.442331395	0.440841649	0.440566016	0.4413044	0.4417392	0.442457872	0.443671631	0.442725082	0.443900989	0.443305953	0.439820686	0.438801804	0.437608048	0.436473667	0.436321554	0.435622796	0.435082924	0.434348	0.431003087	0.428577749	0.427677202	0.424159746	0.412912162	0.413554181	0.419451745	0.426604626	0.427830393	0.431803595	0.434902194	0.434348	0.434348	0.4356524	0.437495554	0.4378263	0.438212917	0.4386958
¸ßË¹°×ÔëÉù´¦Àí (344).mp3	0.074006286	0.0741304	0.074722528	0.0749999	0.073297132	0.0745651	0.071018972	0.070551331	0.0706521	0.071206773	0.080534266	0.07887655	0.077545271	0.069861737	0.065394624	0.0641304	0.062500838	0.062425832	0.062424075	0.059361377	0.05235148	0.0502174	0.050554997	0.040720019	0.031407101	0.027197046	0.010872066	-0.003372728	-0.007167823	-0.012796448	-0.016508341	-0.020602671	-0.0228261	-0.024880033	-0.055589873	-0.063859135	-0.078302234	-0.108881406	-0.130980733	-0.135208621	-0.128124756	-0.129285591	-0.137345352	-0.132076053	-0.132826	-0.132826	-0.132826	-0.132826	-0.132826
¸ßË¹°×ÔëÉù´¦Àí (345).mp3	-0.078165037	-0.061081056	-0.046178392	-0.035352919	-0.024141953	-0.012085461	-0.000520415	0.003673293	0.007737698	0.013466642	0.0150233	0.014680078	0.01524017	0.0158936	0.0137205	0.015408112	0.013738945	0.01292409	0.0154589	0.016180689	0.018440228	0.008172778	0.012721407	0.01853088	0.017686479	0.017175795	0.019621342	0.016791723	0.0158936	0.017803971	0.021468734	0.021055001	0.020419698	0.020403639	0.0206759	0.023865222	0.027340749	0.028028521	0.025949757	0.024176435	0.02462898	0.025352589	0.015481943	0.008762599	-0.001752892	-0.011447778	-0.020009113	-0.026804093	-0.034885174
¸ßË¹°×ÔëÉù´¦Àí (346).mp3	0.239881092	0.245431502	0.244550427	0.242035971	0.281019178	0.277331985	0.267066232	0.272848903	0.281525456	0.278600986	0.2786932	0.280295778	0.28172092	0.283936372	0.285206288	0.286079408	0.286225864	0.288392998	0.288694	0.287173865	0.289821888	0.28161698	0.274509275	0.247871204	0.23655958	0.229820346	0.2295637	0.230589276	0.235601846	0.244781	0.255578796	0.262190397	0.258309134	0.250429385	0.24854343	0.249531959	0.245332601	0.240013416	0.229792305	0.2287011	0.226363776	0.223567095	0.220926289	0.212546947	0.2104402	0.206431593	0.204184407	0.203188986	0.2030489
¸ßË¹°×ÔëÉù´¦Àí (347).mp3	-0.080793174	-0.077458518	-0.05990338	-0.060186475	-0.061371069	-0.059388367	-0.06918582	-0.059753038	-0.053948442	-0.060258817	-0.053448424	-0.049617393	-0.063758307	-0.064136949	-0.054830604	-0.059573891	-0.061063931	-0.053743657	-0.048561458	-0.045552055	-0.033351196	-0.037059666	-0.033610134	-0.024540633	-0.031666565	-0.024645238	-0.016568225	-0.02215393	-0.020225352	-0.017312118	-0.02085538	-0.015640183	-0.0131783	-0.015192407	-0.0143227	-0.0136131	-0.016912018	-0.01321203	-0.012780574	-0.021957972	-0.026953643	-0.018459444	-0.032249564	-0.045991348	-0.029150708	-0.024270224	-0.005453501	0.001387331	-0.003167709
¸ßË¹°×ÔëÉù´¦Àí (348).mp3	0.064155557	0.067849177	0.071878415	0.067422874	0.065934534	0.060784796	0.049299241	0.054690727	0.056583865	0.053131805	0.048475049	0.054974867	0.058308169	0.063048325	0.060422697	0.055381796	0.062339097	0.057215705	0.06054722	0.059261494	0.061174334	0.06151965	0.053586373	0.051625586	0.045953441	0.047809761	0.04913381	0.046182632	0.047461989	0.047551869	0.069277909	0.057536678	0.070668761	0.067397045	0.063234104	0.059408728	0.055648302	0.05661909	0.066409106	0.066888382	0.061215737	0.061876849	0.061234077	0.068208691	0.066042659	0.062904504	0.061286418	0.061910569	0.071964215
¸ßË¹°×ÔëÉù´¦Àí (349).mp3	0.13361687	0.131803494	0.129387108	0.152259831	0.155781422	0.161492747	0.163397642	0.164842662	0.1644864	0.164536402	0.165722545	0.164970388	0.164306113	0.1640516	0.170384029	0.172549785	0.1723126	0.1723126	0.172540732	0.173241053	0.176636752	0.150288121	0.1505965	0.150491535	0.144975581	0.147548394	0.1484225	0.1466834	0.147105782	0.146877068	0.147618018	0.14888942	0.148733704	0.149292	0.1510312	0.150910289	0.15219002	0.1527703	0.1527703	0.155714466	0.16071139	0.172157124	0.178845662	0.173517472	0.1701614	0.1701614	0.1701614	0.1353788	0.133900339
¸ßË¹°×ÔëÉù´¦Àí (350).mp3	-0.09858551	-0.094043758	-0.085332955	-0.077677614	-0.067824585	-0.061987599	-0.059070206	-0.066427748	-0.057719238	-0.068116982	-0.072961098	-0.069904919	-0.067646983	-0.066857035	-0.066379971	-0.064138013	-0.0630434	-0.06298017	-0.062520077	-0.061262445	-0.06284359	-0.062953963	-0.06	-0.059376521	-0.059691297	-0.062117976	-0.063041463	-0.0626088	-0.0626088	-0.0626088	-0.0626088	-0.062807585	-0.067821246	-0.071448941	-0.069815405	-0.077557633	-0.07837052	-0.083657666	-0.082867782	-0.085459887	-0.088716381	-0.092434808	-0.094943521	-0.097146463	-0.098365964	-0.098889437	-0.0998337	-0.094715469	-0.090783461
¸ßË¹°×ÔëÉù´¦Àí (351).mp3	0.082980885	0.08988041	0.123856665	0.113350689	0.109067367	0.104512786	0.088058612	0.072322713	0.0656055	0.06772571	0.073627615	0.077351319	0.074076812	0.0738664	0.0743012	0.074623621	0.076613304	0.0753089	0.078273055	0.083056632	0.08736603	0.090346273	0.091331356	0.092199424	0.094221005	0.0947361	0.095244685	0.096215636	0.097041456	0.097258516	0.098783539	0.100664673	0.102327122	0.099517598	0.1021274	0.1025622	0.1025622	0.101764294	0.101763255	0.101614499	0.10120854	0.096337173	0.094763239	0.093462056	0.089883525	0.089184007	0.093033533	0.0934316	0.094064865
¸ßË¹°×ÔëÉù´¦Àí (352).mp3	-0.340801263	-0.338294684	-0.336308656	-0.328682947	-0.322029764	-0.320127761	-0.322483386	-0.319817466	-0.328372876	-0.340592644	-0.343666525	-0.3441641	-0.3441641	-0.3498163	-0.340217677	-0.3380772	-0.3380772	-0.339912532	-0.346901351	-0.353420793	-0.354904496	-0.3550337	-0.354599	-0.354599	-0.354599	-0.354599	-0.354599	-0.354599	-0.354599	-0.354599	-0.354599	-0.354599	-0.354823747	-0.352345094	-0.345597371	-0.345106127	-0.350114721	-0.351420282	-0.356404055	-0.354861744	-0.3572104	-0.357795073	-0.351925143	-0.345947885	-0.342707062	-0.341398832	-0.344161696	-0.346001244	-0.350695274
¸ßË¹°×ÔëÉù´¦Àí (353).mp3	-0.026748483	-0.011928723	-0.030510789	-0.029389582	-0.032532589	-0.035873562	-0.03569089	-0.031449084	-0.039365785	-0.033057467	-0.039858114	-0.030615954	0.010275942	0.002126438	-0.00351399	-0.00253783	-0.011291832	-0.009316717	-0.006942754	-0.01176036	-0.018096688	-0.015569544	-0.018277593	-0.007335521	-0.008862216	-0.003386469	-0.004639494	-0.013291136	-0.004471762	-0.01235887	-0.00554732	-0.005916836	-0.013445843	-0.000959696	0.002495724	0.004989563	0.0023914	0.003124463	0.002466481	-0.001904823	0.0028261	-0.001995625	-0.013330576	-0.012496825	-0.016554353	-0.018985311	-0.020244382	-0.025060515	-0.021645318
¸ßË¹°×ÔëÉù´¦Àí (354).mp3	0.313508918	0.307035566	0.312097691	0.321035432	0.320816556	0.32924251	0.325413734	0.32488567	0.325374486	0.331172107	0.3529697	0.369217217	0.374692665	0.380425132	0.386029742	0.390827041	0.391789804	0.380160435	0.370262267	0.364627246	0.352284542	0.338885041	0.329953439	0.314493932	0.302410544	0.299019287	0.307147941	0.321570116	0.335109054	0.32537237	0.345043791	0.337250081	0.345525383	0.323129009	0.33155865	0.342677722	0.348548898	0.364261339	0.36798858	0.375214906	0.375977626	0.378562643	0.381912464	0.384158084	0.383013341	0.363443596	0.371188763	0.387530119	0.389542019
¸ßË¹°×ÔëÉù´¦Àí (355).mp3	0.062727575	0.053503862	0.051236827	0.055890027	0.052193131	0.050783789	0.046155828	0.046529564	0.046071471	0.046670856	0.047139652	0.04890629	0.053178957	0.053656948	0.054522303	0.0536957	0.050729806	0.0506522	0.0506522	0.0506522	0.051330481	0.054709001	0.056642075	0.057069682	0.0584784	0.064192185	0.0658697	0.0658697	0.0658697	0.06002172	0.050878608	0.053776273	0.0536958	0.0536958	0.055198829	0.057293137	0.057253418	0.058338543	0.057631993	0.05833255	0.0584782	0.059037553	0.0593478	0.058054456	0.0580435	0.058299356	0.0584783	0.056260818	0.055611441
¸ßË¹°×ÔëÉù´¦Àí (356).mp3	0.11420274	0.110329187	0.1091416	0.109560588	0.112796787	0.112790765	0.10927984	0.106841742	0.104662068	0.112833842	0.119459813	0.126211075	0.132755471	0.138461041	0.143789961	0.147106362	0.142640479	0.141010865	0.138614724	0.134463941	0.135624809	0.134035605	0.132193381	0.1317318	0.1317318	0.136285931	0.141157633	0.142476871	0.143381727	0.145400779	0.1456433	0.1434694	0.145112691	0.1452086	0.144155128	0.143133912	0.14314719	0.143452259	0.145198179	0.146825615	0.147685651	0.148566006	0.148992866	0.149818307	0.1508585	0.15253362	0.1543335	0.1543335	0.152596664
¸ßË¹°×ÔëÉù´¦Àí (357).mp3	0.068176743	0.067899464	0.070367305	0.074948357	0.078335236	0.079532646	0.080400445	0.082749768	0.086044855	0.086854876	0.088593457	0.088551192	0.083585526	0.0824721	0.079870747	0.07603103	0.065918882	0.064646	0.065106437	0.066222926	0.064274838	0.065533817	0.065472563	0.0633417	0.0629069	0.0629069	0.0629069	0.0629069	0.063293206	0.0642112	0.064253111	0.066840778	0.083263872	0.083028437	0.080469703	0.0776895	0.0776895	0.0776895	0.0785591	0.079394341	0.102362025	0.107455383	0.109314684	0.119480174	0.12999445	0.136204282	0.135137086	0.136815273	0.255553427
¸ßË¹°×ÔëÉù´¦Àí (358).mp3	-0.101922119	-0.1002395	-0.098614026	-0.097774378	-0.1006743	-0.1002395	-0.103577994	-0.105332177	-0.106816667	-0.102716003	-0.098696922	-0.094554947	-0.089782497	-0.087883822	-0.088633799	-0.09276127	-0.093396416	-0.098388699	-0.106309089	-0.108976833	-0.108608975	-0.106438117	-0.1063322	-0.106767	-0.110339658	-0.106691619	-0.106491784	-0.106341979	-0.1071242	-0.1071925	-0.1071925	-0.108608136	-0.0870443	-0.088892124	-0.107217567	-0.113479547	-0.1084922	-0.107497295	-0.103402347	-0.1019705	-0.1019705	-0.1019705	-0.1019705	-0.1019705	-0.101532335	-0.098968808	-0.094439149	-0.092208962	-0.09200882
¸ßË¹°×ÔëÉù´¦Àí (359).mp3	-0.1039129	-0.104013489	-0.105630106	-0.1043477	-0.1052173	-0.105542625	-0.106591013	-0.108504294	-0.1086954	-0.108231158	-0.1073911	-0.107314389	-0.1065215	-0.107243215	-0.1073911	-0.1073911	-0.1073911	-0.108699245	-0.109311106	-0.112071605	-0.141585931	-0.14669117	-0.1560868	-0.1560868	-0.155823652	-0.154237907	-0.1499998	-0.150018559	-0.1473912	-0.147926625	-0.146514402	-0.145737848	-0.1456521	-0.144283261	-0.145768438	-0.185519126	-0.209846311	-0.222769129	-0.224919956	-0.224662043	-0.224896609	-0.2269564	-0.2269564	-0.2269564	-0.227817691	-0.228980073	-0.229404457	-0.229717371	-0.23056216
¸ßË¹°×ÔëÉù´¦Àí (360).mp3	0.1339131	0.1339131	0.133868367	0.1334783	0.135474083	0.1386956	0.139438398	0.140472609	0.1408696	0.1408696	0.1408696	0.1408696	0.139285251	0.138421418	0.1382609	0.136521041	0.137721776	0.1382609	0.135856359	0.1356522	0.1356522	0.1356522	0.135892471	0.135205312	0.133856964	0.134566235	0.1369565	0.1369565	0.1369565	0.1369565	0.1369565	0.138417004	0.140150204	0.144622222	0.146061772	0.147705788	0.1491305	0.1491305	0.150685386	0.1513044	0.152946145	0.1547826	0.16010354	0.1634783	0.158039429	0.160269798	0.161819278	0.158405684	0.1626087
¸ßË¹°×ÔëÉù´¦Àí (361).mp3	0.193012387	0.206263453	0.216893975	0.217853657	0.217934545	0.22004602	0.2210869	0.221968926	0.222836354	0.2236955	0.228661483	0.2296126	0.232276158	0.234541924	0.235506249	0.241331847	0.242738554	0.235664367	0.2341304	0.2341304	0.2349999	0.2358695	0.2358695	0.2358695	0.236008947	0.2367391	0.238204025	0.241214783	0.24144662	0.241233223	0.242104436	0.24311435	0.243821589	0.2441304	0.244561737	0.23980472	0.236679932	0.234060931	0.241300001	0.25109988	0.2493478	0.248554557	0.2445651	0.2445651	0.244743306	0.243349673	0.241247133	0.239359968	0.2384781
¸ßË¹°×ÔëÉù´¦Àí (362).mp3	0.296411626	0.3017393	0.295765619	0.2965219	0.290896638	0.330859635	0.350021307	0.34981698	0.339191295	0.329939155	0.329445387	0.332607407	0.329824243	0.326727714	0.3244876	0.324286854	0.326011437	0.326228	0.326590625	0.328254273	0.314065969	0.306051624	0.326414579	0.336073906	0.351672565	0.338201923	0.340557833	0.337680291	0.33980604	0.340450095	0.340675707	0.341073525	0.3457934	0.344702883	0.3357933	0.341048639	0.347529608	0.341917297	0.35323416	0.347240594	0.346867575	0.347988848	0.361483685	0.358056683	0.348929054	0.349441693	0.328063354	0.332700262	0.315539273
¸ßË¹°×ÔëÉù´¦Àí (363).mp3	0.21222538	0.214466172	0.2147826	0.2147826	0.2147826	0.2139131	0.2147827	0.217036545	0.2191305	0.218863529	0.217913046	0.217759354	0.2143478	0.214223091	0.203009915	0.168058496	0.148146652	0.142213102	0.139953759	0.1391304	0.1404348	0.139596878	0.138369911	0.1373913	0.1373913	0.1365217	0.1360869	0.133407232	0.1221738	0.126800446	0.126636508	0.127359076	0.128946186	0.125003948	0.123067059	0.123274352	0.123504474	0.117600534	0.116012229	0.123853684	0.121692204	0.121458942	0.120758484	0.1186957	0.1178261	0.1191305	0.1191305	0.121235272	0.126087
¸ßË¹°×ÔëÉù´¦Àí (364).mp3	-0.060759184	-0.068867701	-0.06860468	-0.07056812	-0.064442367	-0.03536157	-0.020596087	-0.011598701	-0.001835143	0.006319379	-0.011391305	-0.065543162	-0.079324851	-0.079790541	-0.075588386	-0.085267104	-0.08845407	-0.0836957	-0.085110579	-0.0867392	-0.085530527	-0.089831542	-0.0897826	-0.090586359	-0.091986408	-0.092601094	-0.092630242	-0.084673864	-0.101630442	-0.100648373	-0.102894217	-0.102935945	-0.088108742	-0.064245108	-0.050568298	-0.020102221	-0.014608955	-0.014063377	-0.015029815	-0.014691913	-0.016938565	-0.0223913	-0.01992486	-0.019450115	-0.011639689	-0.009525879	-0.009810095	-0.010965356	-0.010304401
¸ßË¹°×ÔëÉù´¦Àí (365).mp3	0.319838029	0.296895956	0.304881169	0.306097425	0.318010689	0.322250889	0.321882126	0.320241166	0.319773836	0.317860643	0.322774941	0.328436103	0.3293478	0.3302174	0.3302174	0.3302174	0.3302174	0.330539904	0.331087	0.331220061	0.3315218	0.3315218	0.328290337	0.324727405	0.3232609	0.3228261	0.321214759	0.3206522	0.320803973	0.321874956	0.328132278	0.32408319	0.330759987	0.3363043	0.307847403	0.303665781	0.306129389	0.309229197	0.3097826	0.3045652	0.3045652	0.3045652	0.3045652	0.3045652	0.307172458	0.3093478	0.305639067	0.306520122	0.3071738
¸ßË¹°×ÔëÉù´¦Àí (366).mp3	-0.053030993	-0.057824747	-0.059529618	-0.059556135	-0.058335822	-0.059194584	-0.049426306	-0.038567358	-0.032675925	-0.0323507	-0.035349614	-0.031837134	-0.02461508	-0.026696412	-0.0266973	-0.0266973	-0.026208205	-0.0262624	-0.022326576	-0.02491122	-0.025595569	-0.024871293	-0.019297006	-0.01772975	-0.016847769	-0.013665007	-0.0136537	-0.015291928	-0.014430406	-0.014170717	-0.0162624	-0.0162624	-0.016867945	-0.0171319	-0.0162624	-0.0162624	-0.0162624	-0.0162624	-0.017566279	-0.0171318	-0.017574517	-0.014655143	-0.011170794	-0.0101754	-0.0101754	-0.010571379	-0.011045	-0.013938106	-0.012152176
¸ßË¹°×ÔëÉù´¦Àí (367).mp3	-0.090981038	-0.090147431	-0.11083901	-0.131172566	-0.141609167	-0.152176993	-0.173011733	-0.210413529	-0.211406117	-0.211359281	-0.209671994	-0.212555796	-0.217081574	-0.218202049	-0.217416043	-0.217938254	-0.217846246	-0.216052461	-0.204976287	-0.203536143	-0.220681641	-0.233483706	-0.235583848	-0.238263383	-0.242559714	-0.24376923	-0.245994848	-0.2487637	-0.2487637	-0.2487637	-0.254190087	-0.2578942	-0.216110807	-0.214941231	-0.22742118	-0.22509816	-0.217337695	-0.216376818	-0.209254784	-0.173910535	-0.162439055	-0.145905887	-0.137329733	-0.129463942	-0.119633447	-0.113778507	-0.107741552	-0.107251229	-0.105979153
¸ßË¹°×ÔëÉù´¦Àí (368).mp3	-0.33348321	-0.333539995	-0.335455235	-0.338911126	-0.344493335	-0.384803564	-0.380047562	-0.359635729	-0.371428642	-0.379366688	-0.432078508	-0.472172097	-0.481528385	-0.48740811	-0.492849688	-0.498128845	-0.503630396	-0.509228581	-0.511450785	-0.514641269	-0.52801655	-0.537583203	-0.546282973	-0.556834984	-0.547832233	-0.536873251	-0.535677624	-0.533915892	-0.532821611	-0.53004961	-0.528216103	-0.52405558	-0.518132386	-0.517726661	-0.519399521	-0.5191242	-0.518240966	-0.521393097	-0.522874558	-0.5221676	-0.521756559	-0.52014897	-0.519334127	-0.518598022	-0.516669388	-0.517494632	-0.520992898	-0.522361241	-0.523024352
¸ßË¹°×ÔëÉù´¦Àí (369).mp3	-0.109968561	-0.1097826	-0.108944165	-0.107717904	-0.1076087	-0.111899485	-0.110264846	-0.109256591	-0.112428253	-0.11633396	-0.116988179	-0.1215218	-0.121631574	-0.122851281	-0.1254348	-0.1254348	-0.126311257	-0.1267391	-0.1267391	-0.1267391	-0.1280435	-0.1280435	-0.1280435	-0.1280435	-0.129321818	-0.128923435	-0.125942353	-0.122895112	-0.1223913	-0.1223913	-0.122810447	-0.129253887	-0.1302174	-0.132810447	-0.133175368	-0.133020362	-0.1328261	-0.1328261	-0.133670815	-0.109396374	-0.092252152	-0.087384103	-0.0867391	-0.087328236	-0.089299817	-0.090054505	-0.0902174	-0.0902174	-0.0902174
¸ßË¹°×ÔëÉù´¦Àí (370).mp3	0.410123116	0.420105973	0.42495702	0.428894877	0.436213157	0.443327	0.4437618	0.4463705	0.447113839	0.447952231	0.448078554	0.44730227	0.4476748	0.450571129	0.452550383	0.4532421	0.452959119	0.453327	0.4537617	0.454513225	0.4546313	0.4546313	0.4546313	0.4546313	0.4546313	0.4546313	0.4546313	0.4563705	0.4563705	0.4568053	0.4568053	0.4568053	0.4576748	0.457736604	0.4581096	0.458156384	0.4594139	0.459896254	0.461921635	0.466311168	0.468143694	0.4733269	0.4733269	0.4733269	0.4733269	0.472947615	0.47348172	0.474455541	0.475438097
¸ßË¹°×ÔëÉù´¦Àí (371).mp3	0.058842916	0.0595682	0.057729779	0.054437294	0.053169229	0.0526116	0.052663087	0.0521769	0.052974091	0.053916	0.056579996	0.14026525	0.121060815	0.096382904	0.070402757	0.065354413	0.007467364	-0.023658609	-0.066633007	-0.038763967	-0.034413592	-0.034296046	-0.03391	-0.036029108	-0.038018732	-0.038341888	-0.040923927	-0.052229513	-0.061067315	-0.06286855	-0.068226581	-0.068452424	-0.072276323	-0.07341937	-0.07631782	-0.083106612	-0.089277792	-0.096116525	-0.0982252	-0.089821103	-0.083903331	-0.080313187	-0.071728799	-0.0686719	-0.062159528	-0.056864905	-0.052608516	-0.051204336	-0.050337658
¸ßË¹°×ÔëÉù´¦Àí (372).mp3	0.0115216	0.009327446	-0.016274621	-0.036964036	-0.038463549	-0.035373327	-0.036051452	-0.036869525	-0.03413424	-0.034938208	-0.038970108	-0.038031176	-0.0380434	-0.0380434	-0.038913	-0.039628982	-0.036592541	-0.029054995	-0.020275935	-0.017571508	-0.018001885	-0.018429429	-0.0184782	-0.019653195	-0.012888437	-0.0054348	-0.0054348	-0.005253923	-0.005	-0.005	-0.005	-0.005	-0.005	-0.005	-0.005629537	-0.009852948	-0.007766726	-0.017579401	-0.008852412	-0.000278328	-0.000734518	-0.023459392	-0.035735428	-0.0454347	-0.0454347	-0.044816492	-0.040096708	-0.035	-0.035071896
¸ßË¹°×ÔëÉù´¦Àí (373).mp3	-0.223520669	-0.225581021	-0.22635966	-0.224843874	-0.223973502	-0.223328071	-0.222949909	-0.223732491	-0.222514861	-0.220872859	-0.209399322	-0.193090599	-0.183402687	-0.159995944	-0.148649424	-0.133386408	-0.123106574	-0.119423105	-0.121237664	-0.12260176	-0.121386268	-0.12023882	-0.1214803	-0.120891964	-0.095792046	-0.09182735	-0.088049887	-0.0854656	-0.0845963	-0.08294975	-0.0824233	-0.080802728	-0.077919765	-0.072116456	-0.067537229	-0.066133484	-0.057761672	-0.053084757	-0.0519899	-0.027645053	-0.010169604	-0.000703236	-0.005877159	-0.005455548	-0.001678131	0.017920623	0.031936781	0.038932059	0.054270763
¸ßË¹°×ÔëÉù´¦Àí (374).mp3	0.224585181	0.257411107	0.279696168	0.293654752	0.297271585	0.308684147	0.310403502	0.309747803	0.350985025	0.364971598	0.371936688	0.37241391	0.3752175	0.3756523	0.375857729	0.376087	0.376996681	0.381780756	0.388035853	0.387708416	0.386972274	0.385233473	0.3852176	0.3856524	0.387527087	0.388278506	0.384885149	0.387271174	0.390181644	0.386961118	0.38001783	0.377773347	0.377598465	0.373980263	0.366791722	0.363619751	0.365779524	0.370309025	0.372151133	0.372688878	0.378040962	0.386622303	0.3917252	0.391992663	0.391485969	0.393214997	0.397382812	0.399425528	0.401605613
¸ßË¹°×ÔëÉù´¦Àí (375).mp3	-0.038018629	-0.030972869	-0.030091709	-0.008950292	0.006088539	0.01106676	0.021618965	0.054698333	0.120659462	0.164686452	0.172908746	0.172131395	0.170486387	0.172579796	0.174487137	0.176754876	0.175123244	0.175620555	0.180072567	0.173359773	0.173080632	0.172828759	0.183890767	0.181337824	0.182642469	0.18509818	0.188312325	0.192581572	0.197291016	0.1992136	0.199069489	0.200259349	0.207116372	0.210215876	0.210549678	0.2122571	0.215192719	0.217662749	0.218524947	0.2235615	0.22701422	0.228127054	0.229257517	0.22991972	0.230485965	0.2318223	0.2292136	0.225904456	0.22435234
¸ßË¹°×ÔëÉù´¦Àí (376).mp3	0.213273757	0.215831386	0.218814122	0.21770676	0.21763261	0.218382794	0.2186957	0.218816393	0.218537849	0.218596581	0.203001808	0.206306542	0.205674619	0.203864963	0.204147164	0.2017392	0.201208666	0.170053222	0.122813572	0.10939444	0.092664099	0.080120423	0.074788352	0.078253679	0.073350769	0.073109557	0.074849776	0.075977118	0.0773913	0.0773913	0.074966667	0.06758932	0.0634782	0.0634782	0.06310949	0.059457355	0.051569208	0.0491304	0.0491304	0.0491304	0.0491304	0.0491304	0.048990477	0.0482609	0.0482609	0.0482609	0.0482609	0.046199119	0.0439131
¸ßË¹°×ÔëÉù´¦Àí (377).mp3	0.2284782	0.229636479	0.228913	0.228932882	0.2293478	0.2293478	0.231087	0.233285248	0.2341305	0.2341305	0.2345653	0.2345653	0.236050059	0.23756174	0.23936627	0.237268683	0.241449913	0.247223633	0.254845397	0.256852301	0.257460116	0.25743501	0.2571739	0.2571739	0.2571739	0.257564341	0.25762168	0.259398464	0.255649882	0.253721588	0.249674918	0.243453951	0.236538026	0.230642316	0.226390247	0.218384629	0.210482278	0.2093477	0.2097825	0.213462378	0.2141303	0.212826	0.211701973	0.2119564	0.2119564	0.2097825	0.208967734	0.2093477	0.210204124
¸ßË¹°×ÔëÉù´¦Àí (378).mp3	-0.37345122	-0.372705579	-0.3736805	-0.3732458	-0.373690949	-0.382605018	-0.393054504	-0.392271683	-0.4062903	-0.406232982	-0.408597546	-0.411146499	-0.418306729	-0.423748616	-0.425838565	-0.426632696	-0.423691	-0.423691	-0.425164389	-0.424827491	-0.428029844	-0.433995277	-0.437264823	-0.440414632	-0.442398022	-0.447079919	-0.448860367	-0.449247592	-0.449668699	-0.450041818	-0.4506506	-0.454379535	-0.457671811	-0.462562607	-0.468413779	-0.472892096	-0.477587719	-0.479266486	-0.480852499	-0.481445481	-0.481988035	-0.479325121	-0.478671758	-0.497531335	-0.498812981	-0.500097099	-0.5006515	-0.5006515	-0.499609946
¸ßË¹°×ÔëÉù´¦Àí (379).mp3	0.051450854	0.04806257	0.048608531	0.046370695	0.043449428	0.041835485	0.042633852	0.037448659	0.037315308	0.0371388	0.028472617	0.031056242	0.028878	0.026186138	0.015561945	-0.000774514	0.003416729	-0.004198306	-0.000344709	0.005428629	0.004636791	0.0040957	0.00694467	0.011228038	0.009359444	0.001161209	-0.002556387	-0.00311635	0.001754783	0.008790161	0.012204861	0.00837865	0.016450534	0.016392319	0.012958635	0.017274103	0.017284177	0.013969311	0.012291033	0.024205613	0.030769589	0.034952838	0.03639635	0.03800904	0.027299303	0.0220688	0.016824833	0.02345212	0.024851291
¸ßË¹°×ÔëÉù´¦Àí (380).mp3	0.160591345	0.161172332	0.160556697	0.154373735	0.150917862	0.1502175	0.146447328	0.146654299	0.155953229	0.16253077	0.164210774	0.163404426	0.161843074	0.161267858	0.161947802	0.163439123	0.163310055	0.165518078	0.164685253	0.1645651	0.164534586	0.165102135	0.157239267	0.154303981	0.155154212	0.150997414	0.1502174	0.153039269	0.155515697	0.164170903	0.170262091	0.176018685	0.178834998	0.183654587	0.193672103	0.197032285	0.201084965	0.207063685	0.209379752	0.207515374	0.207584198	0.210478117	0.211675944	0.2119565	0.210958779	0.210117416	0.2097826	0.209017517	0.210890913
¸ßË¹°×ÔëÉù´¦Àí (381).mp3	0.0713043	0.067826	0.0678261	0.061377603	0.052249168	0.044353739	0.044673784	0.0456522	0.047099768	0.057068346	0.0591305	0.0591305	0.062825721	0.0634783	0.0634783	0.062968395	0.063330862	0.060688467	0.0595653	0.056662463	0.055960407	0.055828335	0.032047601	0.028163827	0.024799566	0.024710459	0.023394834	0.015403024	0.031773729	0.035400958	0.031467603	0.0195653	0.011379807	0.011740371	0.006562078	0.000363369	0.001155748	0.010659322	0.025383456	0.016683792	0.013567998	0.012122264	0.010415669	0.010205906	0.004425809	0.000659119	0.001665542	0.002051766	0.000411849
¸ßË¹°×ÔëÉù´¦Àí (382).mp3	-0.030373914	-0.035898098	-0.045923625	-0.056294348	-0.068158379	-0.070424034	-0.076977325	-0.078268348	-0.076325319	-0.080287221	-0.082808102	-0.084511949	-0.086382167	-0.087710563	-0.089604683	-0.095533254	-0.10447403	-0.111501401	-0.1159598	-0.118020042	-0.108517131	-0.094400496	-0.053011905	-0.0471965	-0.044653058	-0.0424102	-0.039202687	-0.043413174	-0.053258369	-0.043681865	-0.041494803	-0.044149165	-0.041014817	-0.04169888	-0.038394705	-0.034451534	-0.033481193	-0.034115014	-0.038162047	-0.042192076	-0.048295253	-0.050530265	-0.063077245	-0.07042679	-0.079392786	-0.081516066	-0.083607312	-0.084476109	-0.084914302
¸ßË¹°×ÔëÉù´¦Àí (383).mp3	0.026693932	0.024745934	0.030896734	0.015488746	0.048652675	0.025834866	0.03947876	0.046019004	0.023572033	0.052758369	0.039817176	0.048947595	0.039520909	0.030540981	0.072783256	-0.09960554	0.008299667	0.017968639	0.008025577	0.014037548	0.004778736	0.027063508	-0.007188867	0.014843251	0.020206387	0.020115657	0.024738295	0.013823865	0.029280449	0.015305331	0.01286923	0.035036212	0.023463426	0.041702589	0.010446186	0.029282585	0.019831654	0.01873635	0.020394668	0.014809592	0.009396926	0.016444134	0.013217392	0.004147053	0.002612839	0.007533597	-0.008593154	-0.025816038	0.007722656
¸ßË¹°×ÔëÉù´¦Àí (384).mp3	0.214334215	0.220211061	0.234624025	0.258922828	0.263812642	0.262004082	0.250147364	0.240013381	0.230402191	0.2217816	0.217460282	0.21721463	0.224616717	0.235905756	0.242681762	0.247984594	0.25793944	0.256655991	0.244117696	0.239719425	0.236658296	0.231292766	0.223627397	0.214059897	0.213228826	0.238356815	0.243088205	0.249993211	0.255229427	0.232452593	0.219581308	0.212928911	0.206640439	0.19813694	0.203055179	0.211479883	0.218202687	0.22483514	0.231799759	0.236184677	0.226740168	0.219852913	0.21329384	0.205709266	0.192680796	0.194254549	0.213927603	0.224138486	0.234160687
¸ßË¹°×ÔëÉù´¦Àí (385).mp3	0.139171289	0.13191069	0.133167252	0.132523086	0.132860684	0.13495542	0.136267675	0.139150236	0.142914797	0.165021426	0.17058924	0.171388858	0.17431568	0.1758694	0.1758694	0.176303799	0.178027078	0.175026877	0.173774795	0.169248052	0.169358551	0.17056297	0.1715216	0.1719564	0.172776564	0.174478575	0.178391778	0.186101004	0.187209845	0.187240364	0.172243292	0.162876697	0.158446025	0.156050391	0.154293389	0.152153805	0.150708272	0.1506521	0.1510868	0.1541303	0.159417216	0.181442192	0.202571078	0.20509769	0.205849836	0.206671182	0.211707865	0.225007172	0.22714283
¸ßË¹°×ÔëÉù´¦Àí (386).mp3	0.2456521	0.2456521	0.245270231	0.244838465	0.245130275	0.241801188	0.237652145	0.237637106	0.237461023	0.237069364	0.237625344	0.2386956	0.2386956	0.2386956	0.239026749	0.238378536	0.238782861	0.237915374	0.236047077	0.237795716	0.239669604	0.242943173	0.245715181	0.247193788	0.249974019	0.252603141	0.256087	0.2561878	0.2560869	0.2560869	0.255434257	0.2547826	0.25713304	0.257502872	0.257437485	0.256518522	0.258370297	0.26173054	0.262173723	0.262604306	0.260805353	0.2613044	0.2613044	0.2613044	0.262084528	0.263848508	0.264855416	0.265334238	0.266692998
¸ßË¹°×ÔëÉù´¦Àí (387).mp3	0.39408789	0.398310251	0.399610803	0.399643667	0.397533664	0.40597068	0.412733927	0.420781559	0.419846283	0.419680115	0.420910869	0.425694581	0.426152759	0.422787713	0.419216519	0.419390922	0.416913341	0.415556045	0.411132068	0.416783635	0.411276437	0.415038748	0.411316978	0.415200941	0.412434347	0.414293235	0.416490475	0.412625218	0.414433416	0.420305947	0.422081426	0.424267427	0.423027996	0.424150031	0.424753153	0.4238438	0.426830038	0.428731014	0.4303656	0.4308004	0.429736921	0.427435253	0.426323859	0.427416811	0.424052979	0.42401406	0.426109602	0.434051129	0.432869365
¸ßË¹°×ÔëÉù´¦Àí (388).mp3	-0.303902102	-0.303823963	-0.305131898	-0.327512559	-0.430504478	-0.446317845	-0.459758152	-0.460052343	-0.455721826	-0.452713853	-0.4506522	-0.4506522	-0.450923098	-0.4510869	-0.452036472	-0.452809911	-0.451960202	-0.448441783	-0.445344565	-0.443186009	-0.444334226	-0.448692265	-0.445539058	-0.440540647	-0.442611947	-0.433069623	-0.43309898	-0.437476126	-0.432077454	-0.436308033	-0.441124149	-0.436218528	-0.439211642	-0.439299503	-0.423485494	-0.414808671	-0.399957224	-0.370658531	-0.356781829	-0.382641462	-0.40887081	-0.408728931	-0.4088593	-0.423172767	-0.444341615	-0.445824332	-0.459393642	-0.459505526	-0.462881263
¸ßË¹°×ÔëÉù´¦Àí (389).mp3	-0.020107309	-0.017321016	-0.0127294	-0.014270003	-0.012207134	-0.011440805	-0.013851838	-0.060684151	-0.090939561	-0.036939374	-0.019671522	-0.018604456	-0.017453427	-0.0157723	-0.019706965	-0.026107152	-0.02434238	-0.021625666	-0.020807495	-0.017891777	-0.016346598	-0.014029373	-0.012647541	-0.011816421	-0.008688909	-0.007384674	-0.007421174	-0.008118473	-0.0088154	-0.0083806	-0.0075111	-0.007116891	-0.007351086	-0.001532964	0.0007498	0.004414122	0.006148009	0.007635756	0.009365658	0.013120901	0.015488582	0.0164018	0.018401687	0.018724641	0.01936239	0.019019972	0.020480983	0.023046793	0.024349475
¸ßË¹°×ÔëÉù´¦Àí (390).mp3	0.025513192	0.023521911	0.024134751	0.028918869	0.031826524	0.026965359	0.017906176	0.014504941	0.011940147	0.002921155	-0.000690078	0.002346433	0.004829263	0.003557082	0.006472516	0.01249633	0.055906609	0.028469276	0.018415898	0.012362575	0.019009323	0.0165218	0.016847144	0.011565203	0.006415771	0.0047827	0.014017385	0.01918189	0.028022904	0.018292317	0.002238704	0.009070253	0.01366728	0.016923654	0.020071819	0.008220843	-0.001553472	-0.003180252	0.008372846	0.010035194	0.006808182	-0.005886018	-0.008679511	0.007710968	0.01480118	0.014288572	-0.00445507	-0.014569868	-0.0152173
¸ßË¹°×ÔëÉù´¦Àí (391).mp3	0.093111937	0.158353525	0.192296827	0.194476932	0.199031646	0.203397952	0.203279353	0.2029842	0.194952883	0.193488093	0.191811238	0.187116254	0.1842881	0.185554417	0.1860281	0.186330441	0.188163957	0.1860281	0.188332636	0.1899412	0.189366953	0.1886368	0.18895498	0.190376	0.190507838	0.192704556	0.190105933	0.189219277	0.187572491	0.187634841	0.1886369	0.187589187	0.186900763	0.1886368	0.188595581	0.187290833	0.184526229	0.1812455	0.1812455	0.1799412	0.1799412	0.1799412	0.180329059	0.179881188	0.1795064	0.1795064	0.1795064	0.1795064	0.1795064
¸ßË¹°×ÔëÉù´¦Àí (392).mp3	0.02512446	0.025094641	0.0259575	0.029224619	0.028983207	0.030083712	0.029018296	0.0300116	0.0204349	0.01739225	0.027078967	0.023903331	0.022052232	-0.007546208	-0.02089745	-0.023861371	-0.021063008	-0.01793586	-0.011593291	-0.014214873	-0.0113042	-0.014434426	-0.012746768	-0.013774951	-0.011861746	-0.014173	-0.021777012	-0.028885343	-0.027937649	-0.026490729	-0.025643972	-0.020269814	-0.046403896	-0.048843185	-0.044804574	-0.041475611	-0.039146995	-0.049562714	-0.051443431	-0.050138767	-0.0491303	-0.0491303	-0.048563838	-0.050013781	-0.0499998	-0.049788062	-0.052602223	-0.050197869	-0.050596788
¸ßË¹°×ÔëÉù´¦Àí (393).mp3	0.414537857	0.418129177	0.419157248	0.42011074	0.422530225	0.4226597	0.4226597	0.4239641	0.4239641	0.424037839	0.4239641	0.4239641	0.4239641	0.4239641	0.4243989	0.4243989	0.4243989	0.4243989	0.4243989	0.424070504	0.422772641	0.4226598	0.4226598	0.4226598	0.425828052	0.4274424	0.4274424	0.4274424	0.4274424	0.4274424	0.431225683	0.4317902	0.4317902	0.430071588	0.422964996	0.421654086	0.4213554	0.4213554	0.4213554	0.4204859	0.419509518	0.419749623	0.421317119	0.422596548	0.4143964	0.4143964	0.415302853	0.41616444	0.4165703
¸ßË¹°×ÔëÉù´¦Àí (394).mp3	-0.101876526	-0.106037007	-0.110802924	-0.1122991	-0.1122991	-0.113357013	-0.1136038	-0.113229704	-0.112640096	-0.120655866	-0.122140321	-0.123536251	-0.123351621	-0.122888585	-0.125399366	-0.205469641	-0.206341907	-0.2166466	-0.215467683	-0.213462569	-0.226582764	-0.225781467	-0.229372377	-0.240081847	-0.241126729	-0.251661131	-0.249327373	-0.250486664	-0.2492549	-0.249180093	-0.273063655	-0.2866461	-0.286202178	-0.288533834	-0.288880523	-0.288261632	-0.28709958	-0.286870302	-0.2879511	-0.287414433	-0.287266994	-0.288797767	-0.281433016	-0.270912582	-0.26203896	-0.261917319	-0.261517128	-0.268814567	-0.269265341
¸ßË¹°×ÔëÉù´¦Àí (395).mp3	0.069891261	0.069798969	0.070574933	0.0708696	0.072869903	0.074538679	0.071605192	0.075407255	0.075292877	0.075901792	0.0760869	0.075926861	0.0756521	0.075445531	0.07742947	0.081012509	0.080379185	0.086658664	0.124366951	0.130623577	0.1286956	0.128900838	0.129325742	0.133550647	0.136782378	0.1410516	0.141501025	0.142353754	0.1426087	0.1439131	0.144068813	0.144802076	0.14611935	0.147692447	0.148398342	0.134848335	0.131360834	0.126875781	0.123609125	0.122984579	0.1230434	0.121503005	0.115866404	0.114587046	0.117244558	0.112555354	0.112813635	0.125115904	0.124506027
¸ßË¹°×ÔëÉù´¦Àí (396).mp3	-0.0172208	-0.017522675	-0.018532656	-0.019650847	-0.021784387	-0.02174679	-0.018807366	-0.018212234	-0.022122343	-0.027702949	-0.029517823	-0.019176972	-0.033374214	-0.042693454	-0.060324734	-0.087753691	-0.104715649	-0.129995228	-0.134338608	-0.135856573	-0.139407948	-0.140897163	-0.152213326	-0.161638439	-0.164758798	-0.167580076	-0.167621642	-0.168278267	-0.1702599	-0.171183527	-0.171920513	-0.171970943	-0.1715642	-0.172027591	-0.172385961	-0.173163022	-0.174131673	-0.174173	-0.174173	-0.1759122	-0.174108258	-0.174187856	-0.175174338	-0.175579999	-0.176812902	-0.1772165	-0.1772165	-0.177686231	-0.18325927
¸ßË¹°×ÔëÉù´¦Àí (397).mp3	0.010968816	0.010388311	0.0104348	0.040972268	0.136253061	0.152633587	0.129357359	0.098350785	0.074049874	0.072467244	0.050536925	0.122447438	0.100776671	0.073981869	0.0381024	0.031237909	0.030344057	0.037611626	0.042149582	0.043520181	0.048531477	0.093502038	0.110640636	0.112158826	0.077608848	0.028787519	0.016291704	0.055726015	0.100764259	0.115713272	0.093825624	0.031414272	0.03561066	0.052940579	0.066428872	0.103188308	0.117770529	0.122008415	0.125107285	0.128114616	0.1286957	0.1286957	0.127129588	0.125990034	0.124762485	0.124007794	0.125194496	0.124405394	0.127300457
¸ßË¹°×ÔëÉù´¦Àí (398).mp3	-0.262976292	-0.269331482	-0.27589471	-0.284701169	-0.295837749	-0.298521	-0.299530821	-0.308974246	-0.309444566	-0.307956141	-0.306774135	-0.314112752	-0.317828413	-0.316273432	-0.3163489	-0.3176528	-0.318421775	-0.326921595	-0.3324351	-0.332546303	-0.332514052	-0.357107883	-0.365675328	-0.377532518	-0.4165519	-0.422906032	-0.423142394	-0.4202584	-0.421678188	-0.423662447	-0.424035629	-0.427564043	-0.430004678	-0.432084899	-0.432811781	-0.43029833	-0.428257631	-0.4259095	-0.426179778	-0.429285254	-0.429873725	-0.432166751	-0.430894354	-0.430719952	-0.431852186	-0.431015663	-0.416890979	-0.412785207	-0.410350453
¸ßË¹°×ÔëÉù´¦Àí (399).mp3	0.241754421	0.239169237	0.232552799	0.233377628	0.231671448	0.229309569	0.232403419	0.2377513	0.245321598	0.251753429	0.252430857	0.257463703	0.267050014	0.275665476	0.282016169	0.286847189	0.291975832	0.295031665	0.299233801	0.301847552	0.303341346	0.305875118	0.306722598	0.308930892	0.3132609	0.31638581	0.321913583	0.326435842	0.328970355	0.330396437	0.332882165	0.334506691	0.334884973	0.33781919	0.341934754	0.343180352	0.342808349	0.34537435	0.345869773	0.348471341	0.348908594	0.349246809	0.350436645	0.3519566	0.352880198	0.353656654	0.3541305	0.3554348	0.3554348
¸ßË¹°×ÔëÉù´¦Àí (400).mp3	0.021013727	0.022668684	0.0230435	0.0226087	0.023646016	0.024042422	0.018848763	0.016059431	0.013155776	0.0130434	0.0130434	0.0130434	0.010561144	0.007764592	0.006211805	0.003261353	0.0008696	-0.002298994	-0.004295896	-0.00962493	-0.022009566	-0.028493869	-0.034170029	-0.039726508	-0.03736807	-0.034895403	-0.031107032	-0.0304348	-0.03045918	-0.0304348	-0.0304348	-0.03	-0.03	-0.028448086	-0.026340323	-0.024733823	0.022499957	0.065015166	0.031752189	0.012689471	-0.011286462	-0.031704374	-0.043782995	-0.0611464	-0.101798244	-0.107576282	-0.114862579	-0.11605771	-0.1173913
¸ßË¹°×ÔëÉù´¦Àí (401).mp3	0.172588776	0.171926261	0.179021203	0.169517235	0.159134009	0.1584937	0.1584937	0.1584937	0.155777943	0.151041854	0.1506676	0.1506676	0.1506676	0.1506676	0.1506676	0.1506676	0.15115056	0.169528876	0.178320301	0.1784936	0.1789283	0.1789283	0.1793631	0.1793631	0.1793631	0.1793631	0.1793631	0.1793631	0.1811022	0.1811022	0.182789556	0.1837107	0.183996253	0.1841455	0.1845802	0.1850148	0.184568965	0.17892998	0.1771887	0.1771887	0.175741685	0.176082079	0.176342705	0.176378322	0.176189087	0.176071634	0.1745799	0.175554994	0.176330275
¸ßË¹°×ÔëÉù´¦Àí (402).mp3	0.066594651	0.066043452	0.082017879	0.08039398	0.08539383	0.086536192	0.089396076	0.0914461	0.091216916	0.085110325	0.082628694	0.054230936	0.045079088	0.056016413	0.066006065	0.065646068	0.063092438	0.060679986	0.063116459	0.065828481	0.067116123	0.068872482	0.0797069	0.0779678	0.057331242	0.035877461	0.046181846	0.049780909	0.052488852	0.053624625	0.057793231	0.086890671	0.085962834	0.087762129	0.091717999	0.092553802	0.093189626	0.095538799	0.0803592	0.053329405	0.066854086	0.075178836	0.076857183	0.077161189	0.076671889	0.078480586	0.077079312	0.074739078	0.077008163
¸ßË¹°×ÔëÉù´¦Àí (403).mp3	-0.2384748	-0.2384748	-0.2384748	-0.239755553	-0.2397792	-0.2397792	-0.242537105	-0.247048559	-0.24875035	-0.250068986	-0.2540969	-0.255227293	-0.2554012	-0.256063222	-0.256276074	-0.2558361	-0.255468487	-0.2554013	-0.255036702	-0.254604787	-0.253812119	-0.2536622	-0.250246042	-0.2480135	-0.259753907	-0.262916195	-0.264337135	-0.264173892	-0.262882054	-0.2628389	-0.2624041	-0.2624041	-0.2624041	-0.2641432	-0.2641432	-0.2641432	-0.266732276	-0.268491	-0.268179854	-0.2693606	-0.268198073	-0.26790488	-0.2667519	-0.2667519	-0.2676215	-0.2676215	-0.265141755	-0.2632738	-0.2632738
¸ßË¹°×ÔëÉù´¦Àí (404).mp3	-0.062328707	-0.059452573	-0.060839954	-0.059049593	-0.053323099	-0.047477991	0.089831474	0.066212688	0.039264817	0.011863385	-0.030471217	-0.045602625	-0.041463372	-0.045926523	-0.053461141	-0.058355867	-0.05190044	-0.0497324	-0.0479932	-0.049026434	-0.04653459	-0.041173969	-0.039716077	-0.040433966	-0.067364423	-0.092905872	-0.092054187	-0.088922517	-0.0882134	-0.084228018	-0.056703026	0.105647224	0.13235421	0.112921449	0.12938951	0.138271787	0.141653631	0.143654496	0.1463627	0.1459279	0.148977962	0.145472713	0.145949693	0.143370454	0.1420139	0.144436863	0.151121972	0.152614981	0.1559302
¸ßË¹°×ÔëÉù´¦Àí (405).mp3	-0.18732464	-0.1865216	-0.1860868	-0.1865216	-0.187183083	-0.187580544	-0.188232348	-0.188245327	-0.186765045	-0.189657963	-0.18794875	-0.186903338	-0.188331388	-0.208524662	-0.217451811	-0.199051036	-0.212138997	-0.2152174	-0.216012271	-0.2156522	-0.215978572	-0.217543397	-0.217074889	-0.217899655	-0.215862117	-0.217096074	-0.2199999	-0.215695315	-0.218346843	-0.218947723	-0.21603063	-0.221554932	-0.242393487	-0.252750822	-0.255734333	-0.255841444	-0.256916606	-0.255436575	-0.25468985	-0.253529742	-0.265094306	-0.273913	-0.271762884	-0.261179853	-0.259269859	-0.25689025	-0.255953111	-0.259420488	-0.258656143
¸ßË¹°×ÔëÉù´¦Àí (406).mp3	-0.0514583	-0.051179966	-0.048430941	-0.0475459	-0.04546138	-0.048026542	-0.050942225	-0.04799582	-0.046372337	-0.046200246	-0.044772737	-0.043037154	-0.044154554	-0.046673143	-0.049470168	-0.053526804	-0.056924129	-0.057046809	-0.056058032	-0.050623782	-0.047201563	-0.04105464	-0.038900867	-0.038429761	-0.0392931	-0.039633769	-0.035560395	-0.032744351	-0.0319045	-0.0336436	-0.034847264	-0.0358166	-0.03632584	-0.0384255	-0.038841502	-0.0392951	-0.039393151	-0.0401649	-0.04059936	-0.038490208	-0.031870084	-0.024817984	-0.022160923	-0.021271167	-0.022405535	-0.022611103	-0.021704954	-0.019626868	-0.012322815
¸ßË¹°×ÔëÉù´¦Àí (407).mp3	-0.020924361	-0.02684127	-0.031965771	-0.0347338	-0.031642799	-0.027697297	-0.0260381	-0.029127766	-0.029281812	-0.026649587	-0.027619495	-0.0269614	-0.027480801	-0.021674617	-0.0182072	-0.018878083	-0.0190768	-0.019739383	-0.022141118	-0.022555	-0.023466341	-0.026695935	-0.027565483	-0.028642	-0.028642	-0.028642	-0.028642	-0.028411784	-0.0273376	-0.027793218	-0.0282071	-0.029569422	-0.029273447	-0.028173477	-0.028555857	-0.027899199	-0.026012482	-0.023756845	-0.019262181	-0.016018763	-0.016224155	-0.0164681	-0.01557763	-0.0147289	-0.0147289	-0.015847206	-0.01779327	-0.019602433	-0.019671027
¸ßË¹°×ÔëÉù´¦Àí (408).mp3	-0.129467378	-0.10977109	-0.107971606	-0.102239051	-0.100403706	-0.101268605	-0.122326655	-0.13829499	-0.155522513	-0.165616041	-0.178270836	-0.194920895	-0.190245231	-0.190049633	-0.180390416	-0.168203595	-0.155240747	-0.143508895	-0.137055513	-0.133552349	-0.12651981	-0.136214444	-0.142490392	-0.14164971	-0.143960699	-0.154849893	-0.167488902	-0.182549085	-0.189119688	-0.198142528	-0.202642947	-0.212627252	-0.20812773	-0.177694232	-0.151274441	-0.146202371	-0.112560326	-0.091876009	-0.119319148	-0.091543322	-0.082556866	-0.099255978	-0.064385705	-0.06575746	-0.054827225	-0.054227535	-0.074373834	-0.052358997	-0.046689145
¸ßË¹°×ÔëÉù´¦Àí (409).mp3	0.117241372	0.121565907	0.130879882	0.1326087	0.137354596	0.139272888	0.146522101	0.158670989	0.1582609	0.157807196	0.157806839	0.1582608	0.1582608	0.1586956	0.159366174	0.159067755	0.1591304	0.158775488	0.1586957	0.1586957	0.165154863	0.1665218	0.1665218	0.1665218	0.166715666	0.165795737	0.150500326	0.14194927	0.147165586	0.1530435	0.154605674	0.1547827	0.156397682	0.1578261	0.15408356	0.153913	0.153913	0.153913	0.153913	0.153913	0.153913	0.153913	0.153913	0.153913	0.155250394	0.1556521	0.1556521	0.1556521	0.154874554
¸ßË¹°×ÔëÉù´¦Àí (410).mp3	0.210476112	0.211060503	0.208623882	0.206721868	0.213165634	0.211846712	0.208934453	0.209057158	0.208538009	0.234737568	0.251610583	0.262415813	0.269118601	0.269178468	0.272647634	0.274492861	0.2764652	0.275927866	0.280122234	0.278857159	0.2777696	0.279414913	0.276792838	0.271002078	0.263553607	0.263267135	0.259645502	0.251207472	0.24810764	0.2442914	0.242586246	0.239195365	0.237018955	0.234142945	0.231985395	0.230015462	0.2282044	0.227063305	0.226200889	0.225552166	0.2247261	0.2234218	0.2221174	0.2221174	0.2221174	0.221621059	0.220955204	0.21971818	0.2199435
¸ßË¹°×ÔëÉù´¦Àí (411).mp3	-0.40124584	-0.406148182	-0.410632862	-0.412546041	-0.41744882	-0.418994929	-0.416900455	-0.414984635	-0.412935645	-0.417980258	-0.423235591	-0.427818444	-0.436884408	-0.442832455	-0.449668487	-0.4543433	-0.456988795	-0.456441901	-0.457078599	-0.457174	-0.454787974	-0.451219404	-0.448830937	-0.446676844	-0.445949998	-0.446295874	-0.446648246	-0.444649675	-0.4423913	-0.443531386	-0.4441305	-0.4441305	-0.445388218	-0.4454348	-0.448684278	-0.453823539	-0.459486603	-0.479048232	-0.483036614	-0.479142574	-0.478074706	-0.475844762	-0.473988321	-0.475984891	-0.478272783	-0.476879097	-0.479526555	-0.47840566	-0.476009814
¸ßË¹°×ÔëÉù´¦Àí (412).mp3	-0.1867391	-0.1867391	-0.186814434	-0.114202955	-0.176769306	-0.186126703	-0.182909429	-0.184637389	-0.1849999	-0.185114133	-0.1854347	-0.1854347	-0.185971201	-0.186364701	-0.1876086	-0.187835585	-0.189415836	-0.190313685	-0.191306633	-0.1919564	-0.19301637	-0.1941303	-0.194518567	-0.19770897	-0.1978476	-0.200661469	-0.2023911	-0.211795878	-0.220737072	-0.221759484	-0.222979952	-0.2236956	-0.222923766	-0.220505377	-0.219853659	-0.219382448	-0.218517487	-0.219440253	-0.220504283	-0.220285584	-0.219878921	-0.219099401	-0.222492573	-0.224740495	-0.22072886	-0.220348691	-0.221087	-0.221518234	-0.2215216
¸ßË¹°×ÔëÉù´¦Àí (413).mp3	0.193636545	0.189073203	0.185276185	0.182955255	0.180553296	0.177974756	0.1741304	0.1741304	0.173669018	0.1776087	0.177764572	0.1784782	0.178508916	0.1793478	0.1793478	0.1793478	0.1793478	0.1793478	0.177914518	0.17403786	0.175092873	0.174042713	0.166297346	0.166935094	0.163907223	0.162689698	0.157288431	0.148170086	0.118278295	0.113361555	0.103700682	0.089820469	0.0819565	0.0815217	0.0815217	0.0815217	0.0815217	0.0845651	0.0845651	0.0845651	0.084919124	0.086940531	0.08651703	0.0858695	0.082849625	0.082792783	0.080616481	0.0749999	0.075682415
¸ßË¹°×ÔëÉù´¦Àí (414).mp3	-0.131664921	-0.133840961	-0.135462508	-0.1358567	-0.136519209	-0.140263992	-0.14240319	-0.143703261	-0.14413574	-0.144549	-0.144571374	-0.1458528	-0.146722	-0.146290524	-0.147155886	-0.1471564	-0.146263537	-0.1449833	-0.143276996	-0.13988699	-0.136756471	-0.132925204	-0.127812471	-0.126086973	-0.128432002	-0.127686217	-0.124803412	-0.123547113	-0.120766944	-0.115112598	-0.11239	-0.111157577	-0.109856307	-0.106426915	-0.103486414	-0.101266201	-0.099010608	-0.0980462	-0.0971769	-0.09643008	-0.094181441	-0.093901988	-0.095077578	-0.094135	-0.093513364	-0.0923964	-0.0919618	-0.093607207	-0.093701
¸ßË¹°×ÔëÉù´¦Àí (415).mp3	0.093203786	0.058604045	0.043156202	0.034521954	0.035890244	0.033202916	0.033250543	0.037736748	0.0352934	0.038437222	0.038678519	0.032483269	0.028690237	0.029711145	0.037366523	0.034162605	0.032352034	0.029428166	0.033758061	0.029003133	0.02156727	0.017095089	0.011890014	0.007272893	0.00565157	0.004488374	-0.002892912	-0.000568227	0.004722457	0.012169914	0.004196208	-0.001918384	-0.012948575	-0.030029565	-0.044701478	-0.049340315	-0.053850043	-0.061201707	-0.071124507	-0.073999263	-0.07760375	-0.081301394	-0.079043773	-0.078186067	-0.077797425	-0.075860797	-0.073625163	-0.073841868	-0.078551525
¸ßË¹°×ÔëÉù´¦Àí (416).mp3	0.279965911	0.278456709	0.274278144	0.269152951	0.2684023	0.268957396	0.2670979	0.268416131	0.267909215	0.271172396	0.268168554	0.271097487	0.268596967	0.266467331	0.261786145	0.231218986	0.226472921	0.2275237	0.227045826	0.225317783	0.225049406	0.223802218	0.2231758	0.219262708	0.213414456	0.216091188	0.216095282	0.215011881	0.216469137	0.215762153	0.220634282	0.221424003	0.220480737	0.220175248	0.221211019	0.224025073	0.226391827	0.228210869	0.22951215	0.233629991	0.234228129	0.235510681	0.236599768	0.23805189	0.23723923	0.237986948	0.241249029	0.2453455	0.248230816
¸ßË¹°×ÔëÉù´¦Àí (417).mp3	-0.113568559	-0.205810492	-0.177350336	-0.1732609	-0.173646627	-0.175894094	-0.179043434	-0.181244415	-0.1810868	-0.180455964	-0.1815217	-0.180024206	-0.1828261	-0.180341887	-0.179543677	-0.179971273	-0.181689438	-0.180202179	-0.173976563	-0.17242629	-0.1728262	-0.173396807	-0.178935053	-0.180568764	-0.184293178	-0.179800732	-0.183500344	-0.18571357	-0.186905714	-0.188839406	-0.189838034	-0.191683286	-0.196052037	-0.19733593	-0.198029577	-0.198585619	-0.199678587	-0.201799568	-0.2035185	-0.206005611	-0.206947757	-0.2052576	-0.205778291	-0.206640114	-0.2074316	-0.2078664	-0.2087359	-0.208668009	-0.207746637
¸ßË¹°×ÔëÉù´¦Àí (418).mp3	-0.089255516	-0.095178529	-0.094311407	-0.092062221	-0.094460446	-0.097108919	-0.09835616	-0.099359219	-0.099309524	-0.109488774	-0.112783179	-0.127450813	-0.14759992	-0.165088288	-0.1658002	-0.1658002	-0.165390271	-0.16457155	-0.1644958	-0.167863631	-0.170148	-0.176319087	-0.1766697	-0.177048453	-0.1771045	-0.1771045	-0.1771045	-0.177629564	-0.184526088	-0.1849306	-0.186855355	-0.1875393	-0.1875393	-0.18487044	-0.180211636	-0.177541476	-0.179812111	-0.1805827	-0.1805827	-0.1805827	-0.1805827	-0.178568714	-0.17434077	-0.172728489	-0.169883236	-0.169417093	-0.1579742	-0.155907902	-0.156504195
¸ßË¹°×ÔëÉù´¦Àí (419).mp3	0.060917626	0.062564088	0.0612528	0.06219849	0.062146575	0.059087061	0.056833377	0.054582443	0.0564702	0.056007019	0.054648905	0.0556007	0.058047942	0.0595138	0.056120336	0.057364056	0.0577746	0.0586442	0.059734982	0.059116945	0.060652721	0.0634268	0.06318813	0.062472469	0.061759085	0.063121564	0.0634267	0.050469546	0.04442787	0.042121588	0.038157065	0.0377747	0.039654535	0.041217962	0.0395138	0.037739	0.035781341	0.031201819	0.0299485	0.029972994	0.0286442	0.025303908	0.022335526	0.018823228	0.014279644	0.011486001	0.008536006	0.00254407	0.001104602
¸ßË¹°×ÔëÉù´¦Àí (420).mp3	0.04964125	0.060351364	0.062131961	0.063097376	0.0634521	0.0634521	0.0634521	0.0634521	0.0634521	0.061682616	0.062932209	0.063933891	0.065121577	0.0660609	0.064667321	0.065694917	0.079818786	0.083868483	0.088250226	0.088180214	0.099282975	0.10298344	0.109252212	0.117115087	0.128359167	0.13388059	0.136523874	0.1338706	0.147239259	0.153670245	0.158380182	0.16440259	0.171133322	0.172898711	0.17168952	0.172900648	0.1738555	0.174318252	0.177782231	0.181401291	0.183694771	0.184709882	0.183959655	0.1882033	0.191054847	0.1838556	0.186648376	0.1921164	0.192163296
¸ßË¹°×ÔëÉù´¦Àí (421).mp3	-0.039978379	-0.0421254	-0.042568851	-0.043863302	-0.0434298	-0.043600614	-0.043956888	-0.037677656	-0.03601464	-0.036039	-0.036039	-0.036039	-0.03634399	-0.035335126	-0.036789299	-0.039579314	-0.041370494	-0.042759485	-0.043865	-0.044120765	-0.03765951	-0.036277404	-0.036673583	-0.036254236	-0.026187976	-0.03667585	-0.041558001	-0.043021256	-0.053465364	-0.056321397	-0.058896129	-0.059952	-0.089325339	-0.103522673	-0.107569469	-0.099239129	-0.095932502	-0.0964738	-0.0951694	-0.087258354	-0.08744384	-0.082671559	-0.0829956	-0.0829956	-0.08389403	-0.086442754	-0.092364095	-0.094164848	-0.094467931
¸ßË¹°×ÔëÉù´¦Àí (422).mp3	0.165286912	0.155742891	0.156588543	0.156512886	0.1567939	0.15825355	0.1589678	0.1589678	0.15917843	0.174193217	0.177430681	0.178719336	0.182169798	0.18577877	0.181268188	0.174725267	0.17606212	0.174919735	0.174339955	0.181492695	0.174771644	0.181362171	0.18364438	0.190853406	0.188306697	0.188761064	0.187260068	0.181359643	0.180039316	0.1802721	0.184046311	0.184867376	0.183374069	0.18443524	0.180965676	0.178472898	0.177852101	0.1759243	0.176732226	0.175684621	0.174928213	0.1741851	0.1746199	0.1750547	0.178806886	0.179555035	0.184405701	0.180323402	0.186053856
¸ßË¹°×ÔëÉù´¦Àí (423).mp3	-0.3104349	-0.312605668	-0.314801312	-0.346246089	-0.353353947	-0.355365139	-0.356667233	-0.350417044	-0.345177128	-0.349071427	-0.235440791	-0.297204234	-0.29014046	-0.288553261	-0.280863384	-0.270146654	-0.265789924	-0.262828607	-0.273271166	-0.276523963	-0.269601848	-0.260810313	-0.255981616	-0.252622513	-0.251315347	-0.250671568	-0.249713312	-0.248298073	-0.25010163	-0.2495652	-0.254636697	-0.261737165	-0.260720266	-0.261464043	-0.260605927	-0.258262341	-0.256871746	-0.258919384	-0.2582609	-0.2621739	-0.2629039	-0.263069722	-0.264397571	-0.26854384	-0.272304454	-0.275992261	-0.2826087	-0.2826087	-0.2826087
¸ßË¹°×ÔëÉù´¦Àí (424).mp3	-0.12332102	-0.135156083	-0.135355499	-0.134411361	-0.134952681	-0.13305375	-0.137774102	-0.141970082	-0.148337673	-0.146522964	-0.144395664	-0.143701592	-0.146221621	-0.151508526	-0.150136014	-0.150326675	-0.147363848	-0.157672715	-0.153158365	-0.149133254	-0.145404596	-0.158828345	-0.15468386	-0.151089391	-0.171173471	-0.176056853	-0.167634101	-0.163190527	-0.166195871	-0.167981331	-0.159276516	-0.160946395	-0.172297302	-0.170513295	-0.161484831	-0.173971888	-0.180369401	-0.176418961	-0.17320845	-0.170978606	-0.180341741	-0.175201055	-0.166728679	-0.165978015	-0.174248631	-0.166067921	-0.164163205	-0.169525586	-0.18970357
¸ßË¹°×ÔëÉù´¦Àí (425).mp3	0.176083791	0.177316199	0.174369876	0.161512487	0.154343245	0.146406395	0.141866537	0.150281858	0.140389556	0.145489199	0.148642332	0.147057784	0.140913391	0.140579739	0.1439595	0.145304126	0.143416935	0.137428254	0.133502469	0.135272421	0.134033089	0.132151455	0.139048721	0.144274136	0.14800124	0.149983487	0.154599816	0.156830883	0.157796385	0.15904989	0.159994736	0.162075836	0.1616385	0.162825512	0.162812228	0.165646884	0.170167743	0.175465848	0.185642189	0.206958488	0.2055857	0.206747439	0.207377282	0.161890721	0.154434058	0.194390081	0.222096032	0.23222553	0.235127757
¸ßË¹°×ÔëÉù´¦Àí (426).mp3	-0.115277802	-0.134332513	-0.105140408	-0.07185162	-0.083517162	-0.085910009	-0.085834665	-0.068016868	-0.060830885	-0.055057695	-0.048636571	-0.055987324	-0.060375326	-0.055205012	-0.050989413	-0.0506004	-0.051768527	-0.056757547	-0.059881466	-0.055003186	-0.049781393	-0.047853523	-0.046971919	-0.047780641	-0.05081191	-0.048841116	-0.04258989	-0.039157979	-0.04273142	-0.044786408	-0.043566251	-0.046115609	-0.0475682	-0.048432926	-0.048755923	-0.048150158	-0.049860454	-0.0566988	-0.056178984	-0.0536553	-0.0536553	-0.049356286	-0.052021051	-0.0527867	-0.050980091	-0.044753854	-0.040723205	-0.023217399	-0.021519536
¸ßË¹°×ÔëÉù´¦Àí (427).mp3	-0.102015339	-0.09279448	-0.087389535	-0.097409644	-0.084814087	-0.072414858	-0.077814409	-0.091314729	-0.084111878	-0.085868002	-0.083393712	-0.091542939	-0.086563786	-0.096629368	-0.097219136	-0.098768141	-0.105930113	-0.104134156	-0.10357487	-0.109099858	-0.108776207	-0.104143636	-0.111884783	-0.112019215	-0.096491431	-0.091686317	-0.089121454	-0.088065443	-0.089001752	-0.089610863	-0.088860062	-0.09898246	-0.096859185	-0.099061201	-0.096556999	-0.095293055	-0.095958499	-0.105044935	-0.113216426	-0.11221228	-0.116110015	-0.125348143	-0.124297514	-0.125591224	-0.123992122	-0.128537699	-0.125417873	-0.136316863	-0.143002094
¸ßË¹°×ÔëÉù´¦Àí (428).mp3	-0.405510848	-0.396984009	-0.375166952	-0.376438764	-0.385158017	-0.399497173	-0.402984528	-0.404234773	-0.406615049	-0.4091303	-0.411756751	-0.413363547	-0.416981928	-0.421763208	-0.42552982	-0.433280659	-0.442224405	-0.444874153	-0.447358949	-0.457269917	-0.462552965	-0.465011293	-0.4634782	-0.464847925	-0.463852345	-0.4605779	-0.458651004	-0.456575995	-0.454456026	-0.449885782	-0.451100818	-0.454599813	-0.46025775	-0.467264359	-0.468878551	-0.470884627	-0.475957278	-0.478541266	-0.480250525	-0.482300557	-0.483178586	-0.480720337	-0.477347388	-0.479405509	-0.482207346	-0.481426388	-0.478673999	-0.47983998	-0.484799009
¸ßË¹°×ÔëÉù´¦Àí (429).mp3	0.2008695	0.194672672	0.19258776	0.188956682	0.186460327	0.186765249	0.189332473	0.192055371	0.197814627	0.195095309	0.187104147	0.194692249	0.192857758	0.1930434	0.193294976	0.195807303	0.1988748	0.189622484	0.1913042	0.186605627	0.186770239	0.191298687	0.194180473	0.203371833	0.184683443	0.194215295	0.193814613	0.191993536	0.217743797	0.19837798	0.20207009	0.201076442	0.199775417	0.201959218	0.213772383	0.216926422	0.222128179	0.223342315	0.225725884	0.230192494	0.228160787	0.223205422	0.22174157	0.217002469	0.215564364	0.218251868	0.232570822	0.23623808	0.233200361
¸ßË¹°×ÔëÉù´¦Àí (430).mp3	0.019621408	0.017832366	0.01541355	0.014248841	0.013037612	0.0128977	0.0128977	0.012572356	0.013508494	0.0137673	0.0137673	0.012940474	0.010223781	0.006138332	0.005323781	0.002787088	0.0011586	-0.008655951	-0.012845075	-0.0149283	-0.0149283	-0.0144935	-0.014168156	-0.0166674	-0.014652047	-0.0144935	-0.014802387	-0.013526589	-0.013086369	-0.020194513	-0.093392612	-0.1092761	-0.1101456	-0.111068488	-0.112319906	-0.125255047	-0.129558923	-0.136845845	-0.138013574	-0.141041794	-0.137923705	-0.132950269	-0.1331892	-0.130436796	-0.127613468	-0.127938775	-0.126848364	-0.128086665	-0.127845033
¸ßË¹°×ÔëÉù´¦Àí (431).mp3	0.0699998	0.0699998	0.0699998	0.0699998	0.0699998	0.0699998	0.0695651	0.069008718	0.068601837	0.0682607	0.0682607	0.0682607	0.0682607	0.072375357	0.069652435	0.066859743	0.065505999	0.063106991	0.062708264	0.0630433	0.0634781	0.061117534	0.0604347	0.0604347	0.058205731	0.057826	0.057826	0.057826	0.062404365	0.066440053	0.065652	0.066199843	0.073027141	0.0743478	0.074433083	0.0760869	0.0743478	0.0743478	0.07436162	0.0747826	0.0747826	0.0795652	0.0795652	0.079162006	0.0791304	0.0791304	0.0791304	0.078299717	0.0782609
¸ßË¹°×ÔëÉù´¦Àí (432).mp3	0.041066012	0.044427075	0.049408985	0.068713643	0.085152592	0.088358885	0.091594439	0.096329061	0.096525817	0.098261947	0.098906218	0.102005927	0.105372391	0.107872359	0.108999925	0.110659227	0.11367001	0.115240071	0.116103728	0.117304269	0.118378173	0.118756096	0.151880376	0.21123143	0.228057478	0.222984376	0.22466459	0.225600038	0.228614088	0.226666333	0.228931871	0.236886219	0.243203097	0.246008201	0.247693861	0.253457046	0.254708941	0.259705214	0.265849168	0.2684782	0.2697826	0.27042342	0.269403549	0.269718217	0.271872411	0.274161162	0.275323158	0.279840679	0.2815217
¸ßË¹°×ÔëÉù´¦Àí (433).mp3	0.326462	0.326462	0.326462	0.326462	0.326462	0.324288	0.326002963	0.333165272	0.3342881	0.337164885	0.3382011	0.3382011	0.3382011	0.338985893	0.341881183	0.339660575	0.340052138	0.340375	0.340375	0.340375	0.340375	0.340974666	0.3408098	0.3408098	0.3412445	0.34073234	0.340375	0.340048861	0.3399402	0.3399402	0.3399402	0.3399402	0.3399402	0.3399402	0.3399402	0.3399402	0.3399402	0.3399402	0.3412446	0.3412446	0.3412446	0.3412446	0.341702033	0.342549	0.342549	0.342549	0.342253957	0.3416794	0.3412446
¸ßË¹°×ÔëÉù´¦Àí (434).mp3	-0.1351277	-0.134500625	-0.130694337	-0.130033527	-0.1342581	-0.1342581	-0.1342581	-0.1342581	-0.1342581	-0.146757593	-0.168299125	-0.174413177	-0.1703451	-0.1703451	-0.1703451	-0.178898507	-0.1812146	-0.1812146	-0.1829537	-0.182908491	-0.180026352	-0.1846929	-0.1855624	-0.1855624	-0.1855624	-0.1855624	-0.1855624	-0.1855624	-0.1855624	-0.1855624	-0.1855624	-0.182520465	-0.178617378	-0.177303066	-0.1773015	-0.1773015	-0.1773015	-0.176894619	-0.185348699	-0.204544797	-0.180200411	-0.20400066	-0.222276296	-0.218935162	-0.2186058	-0.216872298	-0.2155624	-0.216053657	-0.207672684
¸ßË¹°×ÔëÉù´¦Àí (435).mp3	0.371279233	0.372258531	0.375179295	0.37958	0.376648135	0.372479057	0.384586739	0.393848047	0.381272596	0.374890067	0.3739272	0.374903828	0.377448833	0.372848437	0.366300822	0.373056684	0.376692715	0.380216979	0.38584681	0.3875732	0.392108186	0.398988021	0.3995821	0.4004243	0.400452	0.400452	0.400452	0.400795868	0.4026389	0.4026259	0.401756	0.401756	0.401756	0.404255558	0.405902595	0.40892471	0.410764792	0.411322824	0.4113236	0.409071537	0.409133796	0.406239953	0.4052349	0.420899981	0.434069878	0.442524153	0.447899845	0.456974092	0.458513376
¸ßË¹°×ÔëÉù´¦Àí (436).mp3	-0.207689607	-0.212452277	-0.210393966	-0.194578685	-0.193835707	-0.192656336	-0.19254901	-0.198322884	-0.201783385	-0.203145162	-0.21498771	-0.2171739	-0.219850379	-0.2236957	-0.217326025	-0.223402306	-0.227335447	-0.23269749	-0.234224474	-0.235258571	-0.23751326	-0.233587033	-0.232447702	-0.242418275	-0.245555906	-0.23971293	-0.250388675	-0.251289314	-0.256601963	-0.2541304	-0.236524781	-0.227450785	-0.216801285	-0.201873129	-0.193372698	-0.18275205	-0.156397146	-0.134403057	-0.121620348	-0.107328719	-0.098137613	-0.080645793	-0.063907999	-0.054820795	-0.038110445	-0.021739254	-0.015613075	-0.005792467	0.005451384
¸ßË¹°×ÔëÉù´¦Àí (437).mp3	-0.352985025	-0.39619496	-0.419395403	-0.439760051	-0.445798809	-0.450501	-0.450501	-0.450501	-0.450501	-0.450501	-0.450501	-0.453816002	-0.4557184	-0.4557184	-0.4557184	-0.4557184	-0.4557184	-0.4557184	-0.4557184	-0.4557184	-0.4557184	-0.4557184	-0.458126714	-0.460209995	-0.462800971	-0.466144415	-0.467589493	-0.4687619	-0.4687619	-0.468684533	-0.466795001	-0.4652836	-0.465306406	-0.47309676	-0.465881682	-0.430820427	-0.445189944	-0.432868503	-0.425414388	-0.415039961	-0.415792633	-0.416049205	-0.41439468	-0.405410781	-0.387132339	-0.3848625	-0.385729292	-0.386260978	-0.385293903
¸ßË¹°×ÔëÉù´¦Àí (438).mp3	-0.088692447	-0.0851405	-0.089018692	-0.085574	-0.086754947	-0.088972296	-0.088488447	-0.087656064	-0.087844363	-0.085771424	-0.084739789	-0.081084247	-0.085796191	-0.090997309	-0.093121486	-0.091340068	-0.092498314	-0.094900469	-0.094523526	-0.0942656	-0.108039063	-0.111211	-0.116446757	-0.123635925	-0.133683095	-0.138811956	-0.123254566	-0.13697997	-0.151434663	-0.148350653	-0.153040538	-0.157149374	-0.156960126	-0.163942024	-0.177988349	-0.185909796	-0.194446219	-0.199157151	-0.198509583	-0.196253256	-0.197121693	-0.191248065	-0.185864253	-0.1838298	-0.173388386	-0.174953901	-0.176769506	-0.166430492	-0.165260463
¸ßË¹°×ÔëÉù´¦Àí (439).mp3	-0.079995987	-0.068231678	0.003423618	-0.102133723	-0.048950733	-0.115253112	-0.111010497	-0.1086956	-0.107065103	-0.1069565	-0.107453363	-0.1082609	-0.109639007	-0.1108696	-0.1095653	-0.10960156	-0.1100001	-0.1100001	-0.110486973	-0.118021668	-0.09988236	-0.11410055	-0.1130437	-0.112767467	-0.120297865	-0.114235328	-0.106114284	-0.106977964	-0.1069567	-0.106546405	-0.105677155	-0.108843033	-0.111304561	-0.1069567	-0.1065219	-0.10709174	-0.11007198	-0.109111416	-0.109885051	-0.105695099	-0.109265644	-0.109981749	-0.1091305	-0.109034629	-0.109186561	-0.107156695	-0.105919299	-0.103991095	-0.102415956
¸ßË¹°×ÔëÉù´¦Àí (440).mp3	-0.080996433	-0.0815714	-0.164056381	-0.097350423	-0.0902671	-0.091848806	-0.091248737	0.013358986	0.0127764	0.010881765	0.008059832	0.0079938	0.005659917	0.0032112	0.0032112	0.0032112	0.0032112	0.0032112	0.002294416	0.006970757	0.006176319	0.0049497	0.0049497	0.004274865	0.0049497	0.004283758	0.00157634	0.002121323	0.000412054	-0.0020069	-0.003255774	-0.003746	-0.005283551	-0.01013015	-0.010639796	0.001101465	0.0048935	0.0048935	0.004516196	0.008131916	0.0105436	0.0105436	0.010019906	0.0083697	0.0083697	0.006989926	0.0053262	0.0053262	0.006354617
¸ßË¹°×ÔëÉù´¦Àí (441).mp3	0.1849096	0.1862139	0.190127	0.190127	0.190127	0.190127	0.190127	0.190127	0.190275585	0.1918662	0.1918662	0.1918662	0.19189086	0.194493176	0.1970836	0.200589072	0.200790157	0.200127	0.203980462	0.206813431	0.173926709	0.156711286	0.156604992	0.1775184	0.1775184	0.1775184	0.1775184	0.1775184	0.1801271	0.180796986	0.1849097	0.1849097	0.1849097	0.1849097	0.1849097	0.1849097	0.1866488	0.187394224	0.191362333	0.19714445	0.200171867	0.201079637	0.171194055	0.210876873	0.218689991	0.206819455	0.205974819	0.2057793	0.210545467
¸ßË¹°×ÔëÉù´¦Àí (442).mp3	-0.1773914	-0.1773914	-0.1773914	-0.1773914	-0.1773914	-0.1778261	-0.176903931	-0.176147202	-0.179001156	-0.18133769	-0.1813046	-0.18088744	-0.1808698	-0.178856843	-0.1778263	-0.1778263	-0.176778557	-0.177065883	-0.177883842	-0.1813044	-0.1813044	-0.18159349	-0.1826511	-0.180824936	-0.1804349	-0.1804349	-0.180283104	-0.181271625	-0.181841248	-0.18267142	-0.183789166	-0.183322646	-0.186516991	-0.184771407	-0.180485901	-0.176160047	-0.172395866	-0.150503121	-0.129127735	-0.125781895	-0.128506552	-0.116025723	-0.124352445	-0.1204348	-0.1173913	-0.116294825	-0.115675601	-0.1147827	-0.114400523
¸ßË¹°×ÔëÉù´¦Àí (443).mp3	0.113531221	0.101699236	0.09322609	0.0946933	0.0946933	0.0946933	0.09549286	0.063007464	0.022274823	0.0207803	0.02767463	0.0329542	0.019848243	0.003641394	0.000696714	0.00663044	0.0138238	0.016237984	0.01676928	0.017990849	0.0190412	0.0190412	0.019517306	0.038186555	0.052152085	0.056071447	0.0638237	0.0638237	0.0638237	0.063842196	0.065732563	0.0659976	0.0664324	0.067302	0.067302	0.067302	0.068210195	0.074743798	0.075136528	0.0742585	0.0742585	0.071273251	0.064933436	0.076494082	0.081282474	0.064352814	0.070153684	0.066142548	0.048655421
¸ßË¹°×ÔëÉù´¦Àí (444).mp3	0.110482345	0.110528298	0.109982707	0.10711958	0.101983796	0.097633183	0.099109892	0.099804493	0.0995651	0.096851177	0.092521981	0.088757174	0.088448216	0.086613794	0.086138321	0.087682065	0.090116355	0.087892828	0.083391261	0.08930436	0.085848565	0.083682256	0.082439363	0.084703311	0.083645076	0.077686863	0.075757982	0.077906839	0.077008788	0.074036084	0.070337173	0.070752423	0.069546055	0.071324779	0.073661892	0.074080291	0.072158061	0.074439065	0.077956602	0.082954574	0.077021456	0.068095394	0.065890551	0.064291063	0.061272334	0.061236558	0.0630435	0.062900465	0.059764798
¸ßË¹°×ÔëÉù´¦Àí (445).mp3	0.3513043	0.359975783	0.357154703	0.356252022	0.359815049	0.353685105	0.347167694	0.324662138	0.336291856	0.352404986	0.347160162	0.338628643	0.35799069	0.398232554	0.402182487	0.421260191	0.433426285	0.406963714	0.421031224	0.430350147	0.4106524	0.407932934	0.423227572	0.435482976	0.419451925	0.432298042	0.437265873	0.424657895	0.435735505	0.434109074	0.431413408	0.433985463	0.406745863	0.375194299	0.419332508	0.4099341	0.435346609	0.42163948	0.408663305	0.427821376	0.430406334	0.409923235	0.42057251	0.413524916	0.421337353	0.429883274	0.42003165	0.418726524	0.425327162
¸ßË¹°×ÔëÉù´¦Àí (446).mp3	-0.246362206	-0.250134	-0.2505688	-0.251003445	-0.25289914	-0.264632814	-0.29035146	-0.301248559	-0.290529318	-0.287799803	-0.312286573	-0.318215546	-0.326367273	-0.330229637	-0.334140714	-0.341942116	-0.3427823	-0.343212848	-0.3432171	-0.3432171	-0.3432171	-0.3432171	-0.342463649	-0.3423476	-0.340811307	-0.339878076	-0.337353126	-0.335548927	-0.3332172	-0.3332172	-0.33403359	-0.334496402	-0.3353911	-0.335796677	-0.3358259	-0.334709273	-0.332410451	-0.3327824	-0.3327824	-0.3327824	-0.3327824	-0.332574015	-0.331478	-0.332741539	-0.33591967	-0.34474471	-0.349377553	-0.3497389	-0.3497389
¸ßË¹°×ÔëÉù´¦Àí (447).mp3	0.0142715	0.0142715	0.0142715	0.016524449	-0.01036916	-0.011810412	-0.009726219	-0.004625304	-0.007362732	-0.0074854	0.002839177	0.015472684	0.013559841	0.0125118	0.0125118	0.0125118	0.0125118	0.0207697	0.0207697	0.0207697	0.019372384	0.0190306	0.0190306	0.0190306	0.0190306	0.0190306	0.025010645	0.020893573	0.019715993	0.017556939	-0.012831519	-0.031617005	-0.031179511	-0.025927226	-0.012017959	-0.014798846	-0.017146611	-0.011057239	-0.0101036	-0.010400481	-0.006580092	-0.012855857	-0.02543528	-0.029230417	-0.027495	-0.028029969	-0.0292341	-0.0253211	-0.0253211
¸ßË¹°×ÔëÉù´¦Àí (448).mp3	0.31970527	0.331364324	0.343471112	0.350800175	0.362047892	0.367359908	0.3693479	0.366746949	0.366924084	0.372820984	0.3736957	0.3736957	0.372438144	0.375208334	0.373053688	0.374318108	0.377098266	0.3786617	0.365258474	0.358426944	0.3563044	0.364748513	0.374890033	0.372126018	0.373588512	0.368719492	0.36633939	0.374389301	0.3745653	0.37062263	0.361880336	0.3589131	0.363049489	0.363623176	0.361359627	0.3606522	0.3663044	0.36922432	0.37106222	0.373506216	0.372014167	0.371020396	0.372989926	0.377184644	0.3797826	0.373896732	0.373504146	0.3719565	0.375
¸ßË¹°×ÔëÉù´¦Àí (449).mp3	-0.022191396	-0.034358665	-0.044802947	-0.05005	-0.050938054	-0.050738096	-0.053699797	-0.053753116	-0.054742201	-0.051165444	-0.022130289	-0.043938541	-0.052167427	-0.058335797	-0.041462102	-0.035148071	-0.021263398	-0.005674603	-0.013620122	-0.012253624	-0.003335024	-0.005222689	-0.01022746	-0.007581486	-0.008963013	-0.011926437	-0.018645205	-0.020481699	-0.02047656	-0.019543622	-0.0213543	-0.024792233	-0.0257022	-0.024954245	-0.031190012	-0.037297588	-0.04240161	-0.0430814	-0.043906507	-0.0439509	-0.044183637	-0.045091073	-0.040951953	-0.0391683	-0.039359951	-0.038699438	-0.030404887	-0.028319981	-0.036849763
¸ßË¹°×ÔëÉù´¦Àí (450).mp3	-0.354386026	-0.353061736	-0.347572146	-0.35325223	-0.354342516	-0.350683691	-0.347387583	-0.339678206	-0.342725173	-0.348646007	-0.352793439	-0.372403203	-0.376688326	-0.375566959	-0.367578455	-0.364979317	-0.369744066	-0.367863321	-0.361615928	-0.354879862	-0.351711362	-0.367577024	-0.37670514	-0.389439777	-0.379352755	-0.385207631	-0.388283098	-0.393748813	-0.394607777	-0.398182293	-0.3965248	-0.400926118	-0.401597478	-0.401065587	-0.402065393	-0.40900205	-0.412517896	-0.417028703	-0.409253054	-0.405990531	-0.396411459	-0.380999093	-0.370355561	-0.371927088	-0.37879473	-0.384320903	-0.386329523	-0.385482025	-0.390633566
¸ßË¹°×ÔëÉù´¦Àí (451).mp3	-0.364591269	-0.362535484	-0.360370299	-0.356350125	-0.347165372	-0.34425704	-0.335492413	-0.33249719	-0.329084178	-0.334529932	-0.340332702	-0.344034655	-0.337688603	-0.336836273	-0.353807439	-0.348194	-0.349662711	-0.357158727	-0.350147197	-0.339190182	-0.352374738	-0.356279157	-0.355269177	-0.353749058	-0.347264342	-0.357217794	-0.365010837	-0.360815016	-0.351041695	-0.34490612	-0.347652039	-0.353397669	-0.354672135	-0.350666433	-0.359942445	-0.361165284	-0.365581741	-0.369791711	-0.36692621	-0.378871112	-0.384379641	-0.389561403	-0.382049824	-0.3827829	-0.380347967	-0.380080863	-0.385446018	-0.39367243	-0.397206576
¸ßË¹°×ÔëÉù´¦Àí (452).mp3	0.213249752	0.205566102	0.2024005	0.189395468	0.172298325	0.177905797	0.1836983	0.177901017	0.1750026	0.173249435	0.170527262	0.17169922	0.184620828	0.192501839	0.185553169	0.187554821	0.183948562	0.172161504	0.168830878	0.173375621	0.1676127	0.1676127	0.1676127	0.170789543	0.1706562	0.1706562	0.1680475	0.167709438	0.167352224	0.166249024	0.16629792	0.172856237	0.174013982	0.172582595	0.17124328	0.1719606	0.171626439	0.174546999	0.16938299	0.168345358	0.170048465	0.166719186	0.168069176	0.17806031	0.184014643	0.178813292	0.177353585	0.164408473	0.157357817
¸ßË¹°×ÔëÉù´¦Àí (453).mp3	0.035322144	0.037975765	0.042249536	0.041731965	0.044282494	0.048508428	0.051317305	0.05460034	0.058229857	0.059370916	0.06214066	0.06231756	0.059248354	0.062288695	0.067429995	0.077709383	0.087217798	0.104168968	0.1084233	0.109562941	0.108452801	0.109325525	0.11237499	0.116411044	0.121579754	0.124672542	0.130797717	0.135915548	0.140543033	0.146026725	0.149228471	0.152253199	0.154329445	0.1544556	0.1544556	0.154699547	0.155829222	0.162913509	0.16481566	0.164194666	0.163130951	0.163722638	0.1648899	0.163781181	0.1644552	0.163442019	0.162716	0.162716	0.162715691
¸ßË¹°×ÔëÉù´¦Àí (454).mp3	-0.1961947	-0.196602678	-0.200959606	-0.2035836	-0.2035836	-0.2035836	-0.2035836	-0.204380145	-0.205285526	-0.20430262	-0.2027153	-0.2027153	-0.203050307	-0.2035845	-0.2035845	-0.206072514	-0.2061926	-0.2061926	-0.2061926	-0.2061926	-0.20691524	-0.239596571	-0.2401056	-0.2401056	-0.2401056	-0.2401056	-0.2401056	-0.242311243	-0.243086434	-0.243149	-0.239754971	-0.239951257	-0.244821195	-0.260812766	-0.261782316	-0.278873368	-0.287560184	-0.292531081	-0.299612951	-0.307607786	-0.312578111	-0.314414221	-0.3140269	-0.315554039	-0.3227225	-0.322146001	-0.3183763	-0.319011074	-0.3192458
¸ßË¹°×ÔëÉù´¦Àí (455).mp3	0.018374789	0.020048931	0.0117178	0.001738729	-0.0056735	-0.005733813	-0.006794136	-0.005256659	-0.003128238	0.000154057	-0.002003476	-0.01031107	-0.009798137	-0.01133513	-0.010698644	-0.010230989	-0.010186306	-0.005468799	-0.0052386	-0.005176449	-0.005428007	-0.010382163	-0.009961556	-0.009645723	-0.0100212	-0.009821311	-0.008017873	-0.0087169	-0.0082821	-0.007886842	-0.003485662	-0.00263	-0.002968411	-0.005187877	-0.005189267	-0.005360986	-0.007009635	-0.007848	-0.008065832	-0.009111839	-0.010022003	-0.00875306	-0.008715936	-0.0108914	-0.010836922	-0.010790729	-0.011004485	-0.0108914	-0.009153311
¸ßË¹°×ÔëÉù´¦Àí (456).mp3	0.204643481	0.2046288	0.2050636	0.202946742	0.201187304	0.198549702	0.193002171	0.1915853	0.192643067	0.104482267	0.142200782	0.152802133	0.158028344	0.156992955	0.1567868	0.158638541	0.161078106	0.160884178	0.161073197	0.15968456	0.15853229	0.157953111	0.158579704	0.166547288	0.169948521	0.174448942	0.1771231	0.173268652	0.172977431	0.172450349	0.175313088	0.180687202	0.182715408	0.183690912	0.183395288	0.181919019	0.173784085	0.18035768	0.183440884	0.198797825	0.199324241	0.198983933	0.198738544	0.197792448	0.201071271	0.201141	0.202096536	0.203333981	0.206111239
¸ßË¹°×ÔëÉù´¦Àí (457).mp3	0.204496782	0.203113897	0.200584635	0.200094665	0.198803997	0.201916	0.2023508	0.2023508	0.20203262	0.201085788	0.190365027	0.186088493	0.180088544	0.178129475	0.146903325	0.054991757	0.043207866	0.042820563	0.040595453	0.03995888	0.0384558	0.042652698	0.0423689	0.0423689	0.040980618	0.039837432	0.042494281	0.044168617	0.046189111	0.04938312	0.050179682	0.048976062	0.0493253	0.050930757	0.05712889	0.0580211	0.057961835	0.060248014	0.06315183	0.070886787	0.067776319	0.071975872	0.06828444	0.067933274	0.0671514	0.066384986	0.065804442	0.068098678	0.069642549
¸ßË¹°×ÔëÉù´¦Àí (458).mp3	-0.446150664	-0.450829326	-0.462963289	-0.467787518	-0.468683896	-0.47663525	-0.487885706	-0.492935491	-0.496004675	-0.498963632	-0.503355516	-0.507365345	-0.5085598	-0.512138115	-0.515540463	-0.5159605	-0.517763783	-0.520618539	-0.526353593	-0.53001899	-0.533579377	-0.535085212	-0.537662133	-0.535064558	-0.534185057	-0.539978183	-0.544176231	-0.548840867	-0.550798776	-0.553824776	-0.554028576	-0.546227031	-0.549999916	-0.55024746	-0.549116618	-0.547740384	-0.550897802	-0.401427548	-0.444338147	-0.538201866	-0.565540768	-0.557692311	-0.553477897	-0.553549591	-0.552112471	-0.547543088	-0.5468492	-0.543921729	-0.545472227
¸ßË¹°×ÔëÉù´¦Àí (459).mp3	-0.152692488	-0.155655097	-0.15612782	-0.159426309	-0.158000164	-0.161118475	-0.1630515	-0.163605057	-0.167703886	-0.171414634	-0.17338428	-0.175459662	-0.184040288	-0.186368989	-0.191146896	-0.19092803	-0.1917423	-0.197105197	-0.208905464	-0.216077787	-0.2173902	-0.225141654	-0.234413297	-0.239220884	-0.242131887	-0.241485284	-0.239919428	-0.220516056	-0.213734216	-0.203660813	-0.200402257	-0.200767069	-0.200932373	-0.201683192	-0.200132919	-0.194924356	-0.189367283	-0.183148564	-0.176408326	-0.1756593	-0.177405349	-0.177341142	-0.17990475	-0.181207935	-0.182979629	-0.18311555	-0.18486678	-0.185119265	-0.18497318
¸ßË¹°×ÔëÉù´¦Àí (460).mp3	0.290747856	0.29	0.29	0.274461748	0.263992033	0.2665218	0.267373731	0.268978133	0.278443808	0.277297688	0.281759531	0.283084617	0.2865218	0.2865218	0.2865218	0.2865218	0.2865218	0.286539165	0.288714354	0.28907073	0.287808394	0.2873914	0.2873914	0.2873914	0.285112474	0.275513995	0.2747826	0.2747826	0.275620422	0.278915273	0.282772127	0.289409083	0.291225543	0.293819268	0.296817889	0.298373607	0.299673185	0.302227007	0.302174	0.3026087	0.3021739	0.306269169	0.312030408	0.3152174	0.3195652	0.3195652	0.3195652	0.320930176	0.323539497
¸ßË¹°×ÔëÉù´¦Àí (461).mp3	0.327595246	0.325376862	0.330623617	0.31876644	0.321308429	0.31637875	0.307792915	0.309970063	0.302066	0.306477842	0.304021437	0.300813847	0.285470143	0.278351192	0.273188326	0.291514442	0.289939778	0.292110157	0.300373706	0.294881126	0.295425393	0.302865621	0.304637158	0.300470824	0.298831959	0.300323521	0.3085065	0.30708548	0.314807286	0.315496866	0.313374938	0.310302624	0.315114321	0.317169664	0.318892292	0.32751252	0.326995891	0.324237394	0.317218846	0.301521293	0.296658344	0.28954399	0.282086579	0.273210274	0.264491368	0.262177779	0.258423695	0.252569765	0.252388409
¸ßË¹°×ÔëÉù´¦Àí (462).mp3	0.053634006	0.060734933	0.062056557	0.06894702	0.0674971	0.068587638	0.0688014	0.069942726	0.064467949	0.063438576	0.065411324	0.066054876	0.065606888	-0.014919161	0.00486027	0.029476616	0.031401637	0.020571787	0.017775064	0.021513407	0.050511382	0.038595751	0.023516676	0.024293115	0.031182908	0.035481669	0.033495968	0.036722103	0.033797648	0.041369867	0.040217552	0.04067359	0.037575831	0.03931154	0.041061257	0.040666579	0.084203989	0.081301429	0.043992451	0.041726547	0.03386336	0.027031511	0.024975913	0.013176842	0.013003547	0.016095533	0.021062175	0.021168906	0.024488956
¸ßË¹°×ÔëÉù´¦Àí (463).mp3	-0.303519304	-0.302760247	-0.299929979	-0.3002227	-0.3010923	-0.3019619	-0.303202571	-0.306174167	-0.3080483	-0.309046883	-0.312622512	-0.313590012	-0.3110923	-0.3120108	-0.319164671	-0.326843391	-0.331418345	-0.333926804	-0.328229751	-0.329085409	-0.326978535	-0.323195299	-0.321424714	-0.324365919	-0.323988606	-0.328427078	-0.330341678	-0.329301212	-0.325036813	-0.32477915	-0.325560773	-0.326783248	-0.327034667	-0.3276112	-0.334152579	-0.340249559	-0.34018513	-0.332520885	-0.329874864	-0.32629697	-0.340659915	-0.345866756	-0.348073805	-0.350218042	-0.351505319	-0.352028181	-0.353338263	-0.362437886	-0.359141885
¸ßË¹°×ÔëÉù´¦Àí (464).mp3	0.22611706	0.234858307	0.237021722	0.238417368	0.238566019	0.237544884	0.240141161	0.2393162	0.238906036	0.242999855	0.245641662	0.251044543	0.249155614	0.250524602	0.251416418	0.24096506	0.236710887	0.240161285	0.239373348	0.236046919	0.236625857	0.237592763	0.240402612	0.242373493	0.243750397	0.244321042	0.2449682	0.24413124	0.248197489	0.247770392	0.251139639	0.250302376	0.24487575	0.245033882	0.246765159	0.248401565	0.247775004	0.246591992	0.2471421	0.246734586	0.246457294	0.243041824	0.246715682	0.251884649	0.251736805	0.253396752	0.252925708	0.275071193	0.275447726
¸ßË¹°×ÔëÉù´¦Àí (465).mp3	0.146834032	0.132129397	0.131885122	0.137141678	0.132696705	0.122787864	0.133246738	0.141567932	0.146135286	0.150149449	0.152680202	0.154291391	0.158509898	0.153350738	0.148931047	0.15543975	0.160836981	0.157536034	0.167540151	0.157240812	0.159188889	0.163214649	0.156540526	0.167697411	0.168749459	0.171240432	0.192322914	0.189683004	0.184457581	0.193980449	0.182794213	0.194683173	0.179927702	0.197507656	0.199386273	0.177796287	0.203256947	0.201098654	0.196588483	0.194243921	0.172621223	0.185433275	0.189558273	0.174745693	0.18141627	0.186109411	0.16108365	0.194065869	0.191816018
¸ßË¹°×ÔëÉù´¦Àí (466).mp3	-0.106873723	-0.104315048	-0.1099022	-0.110272792	-0.11766436	-0.115408118	-0.109266016	-0.112044628	-0.115305532	-0.115988788	-0.114995471	-0.114653827	-0.113877647	-0.111797239	-0.1112065	-0.1112065	-0.110033671	-0.111297048	-0.112733161	-0.105416953	-0.101277457	-0.101876997	-0.106770264	-0.107883761	-0.107367385	-0.1077283	-0.109433239	-0.11080456	-0.124149357	-0.132271769	-0.112580256	-0.106864564	-0.103977054	-0.102926015	-0.103335098	-0.105555886	-0.107243502	-0.108546525	-0.109520103	-0.108944625	-0.113859589	-0.119126779	-0.119858622	-0.120883723	-0.1216413	-0.121590755	-0.1216412	-0.1216412	-0.1216412
¸ßË¹°×ÔëÉù´¦Àí (467).mp3	0.19352321	0.203390805	0.2056237	0.208446215	0.211614638	0.211907546	0.225972809	0.244803621	0.254494348	0.2551891	0.252011127	0.245581126	0.246415328	0.2491022	0.25345	0.254572146	0.256365575	0.264082855	0.239391985	0.248134184	0.260081316	0.28793473	0.298896101	0.306921174	0.31124729	0.300682798	0.3021456	0.303220804	0.305954713	0.3086673	0.308700436	0.3091021	0.3082326	0.309155388	0.3095369	0.3086673	0.3086673	0.3086673	0.3147543	0.3160587	0.31709462	0.317754738	0.3186674	0.317339661	0.3169282	0.316895075	0.315537864	0.318394402	0.3212761
¸ßË¹°×ÔëÉù´¦Àí (468).mp3	-0.017654434	-0.0179867	-0.02317724	-0.030890807	-0.034547966	-0.034118291	-0.033671635	-0.033525664	-0.030711569	-0.029899822	-0.028765444	-0.02879036	-0.028760722	-0.025380671	-0.023690221	-0.022502329	-0.021346874	-0.01021503	0.001280108	0.040378273	0.066373523	0.089074886	0.111542324	0.134074591	0.137388972	0.149719946	0.155722263	0.155679216	0.157031519	0.168752142	0.167501997	0.160049022	0.158393877	0.15801794	0.157330136	0.165822329	0.174089064	0.181701736	0.184527062	0.184173131	0.173029716	0.169634392	0.169019745	0.168814309	0.167467178	0.166157256	0.163324987	0.161558619	0.169665941
¸ßË¹°×ÔëÉù´¦Àí (469).mp3	0.327263187	0.32648547	0.328319741	0.328308134	0.328751905	0.329171257	0.329177542	0.3292505	0.3292505	0.328578353	0.3275113	0.327997189	0.297909829	0.278299826	0.26478796	0.251594731	0.2492498	0.240791845	0.234904416	0.235126709	0.2349008	0.23446014	0.232409232	0.2318569	0.23072122	0.228649149	0.227096743	0.228340068	0.2283776	0.2283776	0.228124858	0.229597735	0.230941909	0.23215208	0.232432479	0.232750213	0.23361259	0.232776481	0.233272103	0.234244427	0.2353309	0.237065831	0.241036575	0.238201154	0.237391018	0.235797322	0.237038696	0.239770022	0.239132597
¸ßË¹°×ÔëÉù´¦Àí (470).mp3	0.08516251	0.082821989	0.078563545	0.077708124	0.076790869	0.075860877	0.073570199	0.069575223	0.065489025	0.06525253	0.065702417	0.0582609	0.058772849	0.0595653	0.059088169	0.052851186	0.009162506	0.0095653	0.0095653	0.0095653	0.00561289	0.004325158	0.003913	0.003062457	0.003913	0.00392003	0.006757368	0.0065217	0.009122641	0.009634823	0.0099999	0.0099999	0.009317909	0.000513273	-0.057308624	-0.098068676	-0.100945816	-0.117358821	-0.109376	-0.105682886	-0.106087	-0.106515291	-0.111887396	-0.1139132	-0.117638459	-0.1182609	-0.119585667	-0.122616524	-0.124008307
¸ßË¹°×ÔëÉù´¦Àí (471).mp3	0.2897826	0.289309201	0.2880435	0.28746051	0.291632245	0.2932609	0.2950001	0.295292422	0.294413636	0.296968974	0.303579124	0.305185256	0.298297982	0.29054086	0.285285554	0.288259079	0.287821156	0.288366385	0.2858696	0.2836957	0.28327701	0.292804279	0.30278575	0.30408341	0.301969059	0.299800447	0.298247114	0.296963103	0.302686947	0.304107646	0.304721451	0.303653063	0.300295027	0.3002176	0.2997828	0.296676515	0.299501884	0.294318142	0.289463116	0.290907583	0.29381274	0.297167464	0.302291813	0.303217828	0.306446967	0.312949848	0.31379236	0.315922349	0.3158696
¸ßË¹°×ÔëÉù´¦Àí (472).mp3	0.336253337	0.33466664	0.343454372	0.329358332	0.355694774	0.326111789	0.325729145	0.322767129	0.33549318	0.341083016	0.3365702	0.345331083	0.350060338	0.352931495	0.35649595	0.345497636	0.351644385	0.349635778	0.348548409	0.334328841	0.341751764	0.324503982	0.324300006	0.324919597	0.331626317	0.324798914	0.323714037	0.331030981	0.330903485	0.326612235	0.326282789	0.325678512	0.320742378	0.31700909	0.315788204	0.319550104	0.325025601	0.331462202	0.331888277	0.339085942	0.339443322	0.341415326	0.339696808	0.341653621	0.346245395	0.350017462	0.359591592	0.364826288	0.370903305
¸ßË¹°×ÔëÉù´¦Àí (473).mp3	0.0355868	0.039058317	0.041239	0.044904346	0.047363646	0.03531815	0.041233789	0.0451506	0.046233707	0.051396851	0.054676124	0.058719791	0.062953345	0.070867093	0.081867287	0.090723342	0.096271415	0.1025316	0.1025316	0.103456978	0.102722298	0.098183343	0.09884663	0.093157171	0.09036641	0.089270628	0.089926197	0.087661484	0.087186651	0.0842707	0.0842707	0.086155887	0.089115657	0.090844576	0.091198646	0.0903576	0.091220861	0.089510023	0.088003584	0.0847055	0.0847055	0.0838359	0.08418374	0.0825316	0.0846185	0.089132554	0.0886185	0.082157718	0.072373495
¸ßË¹°×ÔëÉù´¦Àí (474).mp3	0.308929323	0.309360423	0.3115219	0.308989924	0.309039299	0.312394813	0.316227218	0.319685698	0.322722895	0.326242341	0.3280436	0.328432831	0.329987998	0.332173589	0.334446994	0.335435	0.335435	0.337561138	0.338943844	0.3406523	0.3410871	0.341908773	0.327219503	0.321472706	0.322343916	0.324758556	0.326227181	0.327018184	0.324869053	0.323214957	0.326419483	0.324879984	0.320036726	0.31518883	0.316240218	0.31747997	0.3180435	0.314685832	0.312948795	0.3126895	0.315928632	0.314382774	0.311747212	0.311934636	0.318497439	0.323473821	0.328852671	0.329751165	0.329320057
¸ßË¹°×ÔëÉù´¦Àí (475).mp3	0.264260253	0.272831757	0.275999519	0.277858752	0.285981822	0.339854267	0.328476522	0.287244524	0.284957431	0.289455057	0.2917137	0.294100563	0.300931768	0.308280058	0.30039527	0.298544262	0.29927898	0.2969311	0.2969311	0.2969311	0.297139713	0.2982354	0.2982354	0.298010702	0.299304173	0.309390353	0.320007677	0.356533971	0.365839225	0.3717136	0.372380935	0.373689445	0.377562771	0.381082214	0.383200683	0.38268714	0.383018	0.38495909	0.386951354	0.398167593	0.401250066	0.4004093	0.4004093	0.4011275	0.413722376	0.411632406	0.411536503	0.412953054	0.414050536
¸ßË¹°×ÔëÉù´¦Àí (476).mp3	0.007981977	-0.0058837	-0.018102864	-0.027315158	-0.031397311	-0.033135886	-0.031441659	-0.030566314	-0.028162692	-0.025355298	-0.025745367	-0.035495269	-0.03852208	-0.042227272	-0.039818919	-0.039231858	-0.037457034	-0.035679239	-0.02999572	-0.022470508	-0.018185167	-0.015102568	-0.014733	-0.014888809	-0.017163346	-0.0192641	-0.019071489	-0.038931678	-0.055874316	-0.057616589	-0.062274649	-0.068599242	-0.071011352	-0.07411708	-0.08114151	-0.088311865	-0.091024104	-0.094449448	-0.09919611	-0.102245423	-0.104534157	-0.105996823	-0.108609417	-0.110125641	-0.111893151	-0.11364111	-0.1140915	-0.115500862	-0.119100202
¸ßË¹°×ÔëÉù´¦Àí (477).mp3	-0.058592626	-0.042483144	-0.0465217	-0.049631927	-0.053610301	-0.056241083	-0.053669558	-0.047333324	-0.042622362	-0.051835301	-0.070259646	-0.071348035	-0.076555378	-0.075982862	-0.071360988	-0.067456497	-0.0691304	-0.064754271	-0.06250467	-0.061301092	-0.068297203	-0.096361985	-0.091030659	-0.083276032	-0.059292361	-0.050574613	-0.044320492	-0.049440813	-0.037646336	-0.037380561	-0.0373912	-0.031511086	-0.030080249	-0.0299999	-0.0299999	-0.030429461	-0.0304347	-0.03249367	-0.03270756	-0.033034704	-0.037008546	-0.0408695	-0.0408695	-0.0417391	-0.042132791	-0.042988236	-0.044728548	-0.031114964	-0.018126162
¸ßË¹°×ÔëÉù´¦Àí (478).mp3	-0.030494901	-0.025910108	-0.024508041	-0.020306308	-0.017177253	-0.017983574	-0.039090018	-0.056388292	-0.06291049	-0.069773998	-0.069793382	-0.068132823	-0.097796148	-0.109182318	-0.112918142	-0.112646244	-0.112138389	-0.108576001	-0.1056898	-0.105365563	-0.1035159	-0.10297548	-0.0982985	-0.106240787	-0.115877799	-0.115397536	-0.116314259	-0.118145577	-0.11866744	-0.121032651	-0.104487925	-0.080500469	-0.066671139	-0.069564251	-0.0704686	-0.082143394	-0.081866482	-0.082483522	-0.084526382	-0.0895955	-0.084989008	-0.052133385	-0.032874191	-0.026227859	-0.028756406	-0.025245194	-0.01947008	-0.018979273	-0.019332682
¸ßË¹°×ÔëÉù´¦Àí (479).mp3	-0.073862554	-0.075768751	-0.075880683	-0.065104362	-0.060271691	-0.0588949	-0.0593297	-0.061774684	-0.0623732	-0.062808	-0.090979429	-0.091454445	-0.096059335	-0.0958695	-0.070158312	-0.0688999	-0.0688999	-0.069740063	-0.074057297	-0.11945287	-0.147868559	-0.152044412	-0.153573044	-0.157398938	-0.160966143	-0.158370136	-0.151400126	-0.154151965	-0.153453439	-0.14849896	-0.158549076	-0.168036795	-0.169921015	-0.159210871	-0.154309612	-0.154495688	-0.154946906	-0.175089646	-0.178419359	-0.197588927	-0.211303424	-0.208856893	-0.209700484	-0.2080303	-0.208206523	-0.20549339	-0.206643188	-0.209102361	-0.232033826
¸ßË¹°×ÔëÉù´¦Àí (480).mp3	-0.023787	-0.0242218	-0.023682406	-0.023539346	-0.023787	-0.023787	-0.023787	-0.023787	-0.023476539	-0.0224826	-0.0224826	-0.0233522	-0.0233522	-0.0233522	-0.023386305	-0.0259609	-0.0259609	-0.0259609	-0.025612598	-0.015847749	-0.013464674	-0.011155476	-0.0103088	-0.013637236	-0.014649687	-0.014935085	-0.0150914	-0.0133523	-0.013751227	-0.014906045	-0.0150914	-0.0150914	-0.0150914	-0.0150914	-0.014685846	-0.014477955	-0.0146566	-0.015048756	-0.0150914	-0.015144817	-0.0146566	-0.0150914	-0.0155262	-0.017558671	-0.0194392	-0.0194392	-0.01906132	-0.019079902	-0.0185697
¸ßË¹°×ÔëÉù´¦Àí (481).mp3	0.0573914	0.0573914	0.0573914	0.0573914	0.051319401	0.0478262	0.047443988	0.050466418	0.055823372	0.060802459	0.062104903	0.048335059	0.015891034	0.013540048	0.0152175	0.0152175	0.0152175	0.0152175	0.0152175	0.0152175	0.015648042	0.016952426	0.006558503	-0.012050668	-0.012421923	-0.012838648	-0.015974022	-0.0160868	-0.0160868	-0.01304423	-0.029889368	-0.030971947	-0.031739	-0.031739	-0.031739	-0.031739	-0.031739	-0.031739	-0.031739	-0.033241414	-0.037220622	-0.0382608	-0.0408695	-0.0408695	-0.046937487	-0.054908602	-0.0565216	-0.0565216	-0.0565216
¸ßË¹°×ÔëÉù´¦Àí (482).mp3	0.005855563	0.006812146	0.007455337	0.0071739	0.010278126	0.01363433	0.015392559	0.012567541	0.0123913	0.0123913	0.009197176	0.009574646	0.010146004	0.004347903	0.005339468	0.003579126	-0.003982952	0.040116241	0.1008248	0.127088253	0.116506824	0.024682418	0.000118593	-0.013261405	-0.014700288	-0.012624145	-0.011658882	-0.00947318	-0.009666034	-0.009486659	-0.001975888	0.006321925	0.002893167	0.001233817	0.012730998	0.01773754	0.021768432	0.031709565	0.034096962	0.042127258	0.044238828	0.0445652	0.042708616	0.0436956	0.040688471	0.038916567	0.03936431	0.0406521	0.043091054
¸ßË¹°×ÔëÉù´¦Àí (483).mp3	0.054300777	0.045293607	0.045667545	0.025798295	0.0232609	0.02265804	0.024100514	0.022032021	0.018035295	0.019427826	0.020622952	0.027071196	0.031909837	0.036987211	0.041953423	0.071712219	0.078471303	0.096922478	0.097544754	0.100740783	0.109088539	0.1102174	0.107174	0.107577996	0.107415263	0.116346879	0.120762619	0.124366092	0.127136498	0.128716217	0.136412194	0.145404726	0.147003259	0.148135152	0.150491204	0.153626811	0.152957462	0.15679757	0.153655385	0.151289804	0.140952631	0.137769054	0.138913	0.138913	0.1397826	0.1397826	0.137086236	0.126718435	0.119964423
¸ßË¹°×ÔëÉù´¦Àí (484).mp3	-0.149543026	-0.1546363	-0.1559406	-0.155847365	-0.155149122	-0.141893413	-0.1442015	-0.146826768	-0.154603878	-0.155587351	-0.154190545	-0.151593	-0.151593	-0.131320594	-0.116139378	-0.112338415	-0.11050245	-0.107306424	-0.105972753	-0.105026081	-0.104111262	-0.102949355	-0.1028973	-0.1028973	-0.103964941	-0.104732434	-0.10529396	-0.106382993	-0.134975584	-0.120920172	-0.1200714	-0.1200714	-0.1200714	-0.1200714	-0.120540277	-0.1213756	-0.1213756	-0.120780226	-0.120655905	-0.118791245	-0.119662201	-0.1200712	-0.1200712	-0.119909505	-0.1170277	-0.1170277	-0.117067533	-0.115855013	-0.118991213
¸ßË¹°×ÔëÉù´¦Àí (485).mp3	0.347841382	0.3508697	0.353345178	0.354191693	0.353547433	0.353365756	0.352659506	0.354130961	0.351505902	0.34997983	0.349520812	0.354579185	0.353162612	0.351908013	0.382997053	0.389691782	0.391247533	0.390287226	0.391956034	0.390606157	0.388633251	0.396862808	0.395981785	0.397296159	0.399067542	0.39955769	0.39524962	0.399707306	0.405447939	0.4125063	0.419272991	0.429738769	0.425106573	0.439377687	0.447297413	0.444595559	0.443109769	0.44140546	0.440608472	0.447302604	0.446270259	0.448897224	0.448714819	0.444106092	0.445566097	0.445106771	0.427968721	0.41005568	0.39351155
¸ßË¹°×ÔëÉù´¦Àí (486).mp3	0.385082657	0.384760174	0.385340617	0.3850001	0.385466821	0.385166167	0.387701782	0.385171275	0.3858696	0.379012047	0.392133934	0.389367923	0.385262358	0.388418219	0.380452709	0.356004883	0.358440997	0.372417914	0.435243544	0.446875402	0.456621253	0.458775168	0.466270901	0.493210303	0.522918866	0.520780362	0.526795183	0.533362839	0.536404061	0.553152489	0.593368255	0.591981699	0.597161267	0.60027879	0.604539897	0.602750778	0.603338058	0.612442364	0.599529469	0.602016151	0.605370787	0.612821294	0.610673667	0.620208789	0.619192098	0.620132126	0.614331166	0.614097806	0.616139805
¸ßË¹°×ÔëÉù´¦Àí (487).mp3	-0.411685874	-0.40954869	-0.408520319	-0.409805125	-0.41328964	-0.413120739	-0.414822538	-0.41804372	-0.419555164	-0.410909994	-0.420746578	-0.4213042	-0.421261145	-0.419335742	-0.418947681	-0.425065372	-0.421026018	-0.422259227	-0.4230433	-0.422738088	-0.4234781	-0.4230433	-0.4230433	-0.424183442	-0.427230577	-0.423391862	-0.424916884	-0.430150418	-0.432402938	-0.4330434	-0.433511236	-0.4339129	-0.433405264	-0.431991869	-0.419537091	-0.413913	-0.415305418	-0.423516902	-0.427132563	-0.4308694	-0.4308694	-0.4308694	-0.4313042	-0.4313042	-0.4313042	-0.431294554	-0.438859592	-0.4413042	-0.4413042
¸ßË¹°×ÔëÉù´¦Àí (488).mp3	0.1949297	0.200852668	0.212841508	0.21339908	0.198130171	0.212941656	0.215362693	0.219821756	0.220133576	0.223033382	0.222864324	0.223533533	0.2240601	0.224392179	0.224266315	0.2240602	0.198562384	0.161385636	0.155384375	0.156104582	0.157497592	0.156983979	0.155661416	0.1592776	0.158752711	0.16567635	0.166941028	0.166234	0.165043111	0.162570362	0.161049335	0.1618862	0.160412675	0.160186575	0.161321811	0.163492412	0.161056585	0.1617766	0.1624872	0.171982284	0.234514627	0.22245941	0.208840172	0.199499547	0.239807158	0.226169205	0.178502504	0.161838206	0.157534
¸ßË¹°×ÔëÉù´¦Àí (489).mp3	0.112727276	0.143876861	0.140790304	0.1393211	0.139530417	0.141445016	0.142172784	0.147350401	0.148440871	0.14725347	0.159170053	0.167959762	0.1671203	0.164240809	0.164242424	0.164939631	0.160798424	0.154904453	0.156712	0.156158427	0.147883324	0.1454077	0.145733044	0.148368216	0.148504211	0.149502431	0.149377904	0.1462773	0.147770011	0.1493208	0.146877772	0.152071602	0.147750825	0.149190706	0.146339214	0.145505743	0.147954599	0.141501851	0.139866076	0.1307311	0.129620881	0.121783808	0.126655273	0.071420042	0.128852211	0.131721661	0.17100334	0.208875324	0.215977029
¸ßË¹°×ÔëÉù´¦Àí (490).mp3	0.3765218	0.3769566	0.37734264	0.378118337	0.378892285	0.3795653	0.379571954	0.3800001	0.3800001	0.3800001	0.3800001	0.3800001	0.3800001	0.384287015	0.392193238	0.394844623	0.39529996	0.398342731	0.401147864	0.405357127	0.404553405	0.412816145	0.414880757	0.4160869	0.4160869	0.4160869	0.4160869	0.417733173	0.419020435	0.421392111	0.42449418	0.427483724	0.430681805	0.432351695	0.433706393	0.4356521	0.4369565	0.4373912	0.437910961	0.4386956	0.43335135	0.410613076	0.400386322	0.395848593	0.38979544	0.392776797	0.401307532	0.406171078	0.408127399
¸ßË¹°×ÔëÉù´¦Àí (491).mp3	-0.187902463	-0.189807982	-0.19336939	-0.199829288	-0.201118073	-0.20149284	-0.201877142	-0.202085893	-0.195950126	-0.195005348	-0.199168964	-0.194162098	-0.191447777	-0.188947216	-0.187174604	-0.181987775	-0.181078	-0.181663914	-0.183998838	-0.190650115	-0.195403677	-0.1980345	-0.205803835	-0.204927637	-0.204071632	-0.209381443	-0.211701131	-0.210737939	-0.213468521	-0.210807732	-0.208692208	-0.207221632	-0.20260771	-0.20122495	-0.202749694	-0.209007767	-0.224390938	-0.233086677	-0.2354257	-0.2354257	-0.234603613	-0.230459963	-0.225089043	-0.225707053	-0.2258605	-0.221283696	-0.219512014	-0.217886611	-0.218066896
¸ßË¹°×ÔëÉù´¦Àí (492).mp3	-0.111620329	-0.119441327	-0.1220254	-0.120907204	-0.1207211	-0.117724033	-0.108134011	-0.1076762	-0.101807783	-0.098059578	-0.0937606	-0.076035112	-0.073952484	-0.074724634	-0.072399779	-0.0724512	-0.07221532	-0.0715817	-0.0715817	-0.0715817	-0.075126293	-0.0798366	-0.0794016	-0.078724549	-0.076992725	-0.0763581	-0.0763581	-0.0763581	-0.074290578	-0.072662313	-0.0720102	-0.0715754	-0.0715754	-0.072337128	-0.07089239	-0.067629448	-0.064377285	-0.063353183	-0.05475957	-0.052148132	-0.0515736	-0.04898156	-0.0467911	-0.04669331	-0.048451155	-0.052408164	-0.052291587	-0.046441582	-0.043778747
¸ßË¹°×ÔëÉù´¦Àí (493).mp3	0.337446648	0.3373202	0.3373202	0.337291172	0.335985183	0.338781065	0.337570897	0.335924835	0.335148474	0.3351463	0.33626215	0.337626078	0.340335448	0.3407985	0.340113221	0.337422964	0.336986747	0.338276412	0.3394941	0.3394941	0.3394941	0.3394941	0.3407985	0.340123473	0.3394941	0.339082524	0.3394941	0.3394941	0.339315809	0.338974148	0.3386246	0.3394941	0.3394941	0.339788627	0.3403637	0.342342019	0.3412333	0.3407985	0.3403637	0.340340253	0.33956322	0.3394941	0.3399289	0.341753127	0.3421028	0.3425376	0.3429724	0.342825034	0.342483152
¸ßË¹°×ÔëÉù´¦Àí (494).mp3	0.453801292	0.456712659	0.460450997	0.465267696	0.467265419	0.47059424	0.471370332	0.473610407	0.47576204	0.4781393	0.485583545	0.490817521	0.497111459	0.498228186	0.496968328	0.497534718	0.46989077	0.487218327	0.538660966	0.597538418	0.585716313	0.5905244	0.597974777	0.595675714	0.594726807	0.594519246	0.592742099	0.594058419	0.597564492	0.598837278	0.6005221	0.6005742	0.600242336	0.601228674	0.5996518	0.600232037	0.603850721	0.602936959	0.601963361	0.6048677	0.6048677	0.603459127	0.604275596	0.601875579	0.596492792	0.586330711	0.582165494	0.585027995	0.581778943
¸ßË¹°×ÔëÉù´¦Àí (495).mp3	-0.083645324	-0.097250739	-0.108948241	-0.1124421	-0.117386202	-0.12124233	-0.121626898	-0.113356941	-0.107996689	-0.099305377	-0.099709275	-0.095260736	-0.087478771	-0.087911983	-0.085960351	-0.081374727	-0.079424158	-0.072583171	-0.078159972	-0.083582941	-0.085879598	-0.091269361	-0.096168232	-0.095910121	-0.096917107	-0.101233308	-0.102751814	-0.102111952	-0.100331391	-0.099211319	-0.101760946	-0.106060825	-0.110747308	-0.110404195	-0.109494736	-0.1076089	-0.10759626	-0.106886824	-0.107293275	-0.117483366	-0.120894246	-0.122993623	-0.1236957	-0.123439924	-0.1217259	-0.116330827	-0.115621609	-0.114760427	-0.113876181
¸ßË¹°×ÔëÉù´¦Àí (496).mp3	0.138401475	0.142039152	0.14288819	0.14029789	0.1380434	0.138274532	0.143192691	0.141448211	0.130239214	0.125061818	0.162902611	0.163603189	0.145419645	0.1371739	0.1371739	0.138116229	0.1384782	0.138638963	0.140424551	0.1419565	0.1419565	0.142000907	0.1423913	0.142872789	0.1436956	0.143778246	0.141678884	0.142536783	0.14386517	0.152954243	0.157068616	0.161356304	0.164637323	0.164604706	0.164042993	0.1636956	0.1636956	0.1636956	0.164116073	0.167078135	0.168208707	0.168701453	0.168622581	0.17150167	0.176445597	0.177309246	0.177762174	0.174693226	0.1745652
¸ßË¹°×ÔëÉù´¦Àí (497).mp3	0.134099498	0.137826	0.137826	0.138021565	0.140165594	0.143229126	0.1434782	0.1434782	0.1434782	0.1434782	0.1434782	0.14335378	0.140163039	0.1343478	0.133913	0.133913	0.1334782	0.1334782	0.1334782	0.1334782	0.1334782	0.133913	0.133782663	0.1352174	0.1352174	0.1352174	0.1347826	0.1343478	0.1343478	0.133742502	0.133909695	0.133047586	0.134129779	0.1347826	0.1352174	0.1352174	0.1352174	0.136092788	0.1365218	0.137579524	0.138943012	0.13886313	0.1382609	0.137838988	0.140168419	0.140815919	0.144212605	0.146077255	0.149210162
¸ßË¹°×ÔëÉù´¦Àí (498).mp3	0.002976412	-0.035252169	-0.038870766	-0.0373914	-0.0373914	-0.03513576	-0.035382942	-0.0347826	-0.0347826	-0.0347826	-0.030982312	-0.0308695	-0.029031002	-0.02834734	-0.0291304	-0.033520972	-0.032248084	-0.0321739	-0.0321739	-0.0321739	-0.032642541	-0.034348991	-0.034783351	-0.038093144	-0.04137421	-0.0430434	-0.043106455	-0.046493924	-0.0504348	-0.050488327	-0.052759456	-0.053913	-0.054823792	-0.064559839	-0.0665216	-0.0673912	-0.06742669	-0.062699871	-0.0573912	-0.057781888	-0.079537731	-0.11370769	-0.117891193	-0.1330433	-0.1352173	-0.14943372	-0.15899586	-0.163513684	-0.167015607
¸ßË¹°×ÔëÉù´¦Àí (499).mp3	0.159608911	0.155656843	0.153753879	0.154139004	0.147966176	0.140867995	0.138888726	0.143003667	0.14218043	0.148903995	0.139474859	0.140129631	0.134290448	0.134316206	0.134586715	0.128648225	0.129443243	0.131943275	0.134595418	0.128852666	0.124536095	0.121241494	0.119983786	0.116770253	0.105473247	0.122817931	0.139661248	0.127001182	0.124337668	0.117110255	0.11238203	0.112156508	0.118732343	0.125233694	0.132867153	0.142027697	0.141630079	0.134704271	0.130647534	0.146671576	0.149577545	0.154472915	0.16078792	0.166862236	0.155723881	0.151367399	0.158592327	0.139180849	0.139464191
¸ßË¹°×ÔëÉù´¦Àí (500).mp3	0.363410261	0.410073077	0.4118974	0.411576488	0.411986948	0.4118974	0.409626493	0.406100092	0.406588403	0.408260765	0.419552898	0.4232018	0.427197856	0.429382125	0.42851176	0.4271148	0.428323073	0.4284192	0.438854	0.437683445	0.440100459	0.445967994	0.447306583	0.442804454	0.4466801	0.447058789	0.4471148	0.4471148	0.4471148	0.4475496	0.4475496	0.4475496	0.450037797	0.451047637	0.4514627	0.453710214	0.455394716	0.45668	0.458537802	0.458582562	0.4588538	0.460253718	0.460593	0.463187707	0.465023117	0.465743142	0.468750671	0.4732017	0.4732017
¸ßË¹°×ÔëÉù´¦Àí (501).mp3	0.348507253	0.344999786	0.339975409	0.337196784	0.337212167	0.3353536	0.33482809	0.3340492	0.333727376	0.332993105	0.330440395	0.3294292	0.32795447	0.327417324	0.328535253	0.3270927	0.345366372	0.343054614	0.342248155	0.338081829	0.32816058	0.31724229	0.307898001	0.301406871	0.295258888	0.283823659	0.274227175	0.269927931	0.265470166	0.260640792	0.252586593	0.248381449	0.244717139	0.239456476	0.237982682	0.23628128	0.234005696	0.230339955	0.227432144	0.22256479	0.216932319	0.207178984	0.198647775	0.192130006	0.183989171	0.180636925	0.179081744	0.1797361	0.174826037
¸ßË¹°×ÔëÉù´¦Àí (502).mp3	-0.049531028	-0.050488894	-0.057053448	-0.057696886	-0.062052617	-0.067290867	-0.073831513	-0.079019002	-0.086072165	-0.099091492	-0.11249788	-0.112710745	-0.116790138	-0.117929001	-0.118622016	-0.122852252	-0.102623678	-0.105476373	-0.111823086	-0.11334223	-0.113341694	-0.120984629	-0.125186698	-0.127813835	-0.133116925	-0.138548869	-0.14686738	-0.149436572	-0.14749285	-0.155151216	-0.157772775	-0.15445032	-0.1497602	-0.150256531	-0.152488747	-0.145363873	-0.134527217	-0.126690482	-0.126811064	-0.12206113	-0.117742454	-0.115226888	-0.113423665	-0.119216264	-0.124771406	-0.117810306	-0.113439106	-0.110517828	-0.109346997
¸ßË¹°×ÔëÉù´¦Àí (503).mp3	0.493894665	0.487477113	0.488493497	0.48908017	0.475861181	0.473321712	0.463938575	0.46024132	0.446859574	0.441558381	0.437031267	0.415124025	0.418212414	0.446889105	0.481520551	0.475776537	0.48203705	0.490809362	0.491215114	0.481467035	0.492564489	0.495252742	0.485662162	0.487226677	0.461074728	0.465330175	0.473946001	0.481817637	0.491360647	0.491121702	0.487075239	0.480238069	0.479029693	0.475291495	0.480858514	0.47965544	0.478207622	0.483158977	0.496428477	0.500870046	0.505661215	0.498931511	0.49438406	0.479006035	0.470631905	0.4655397	0.478539534	0.500207699	0.48364213
¸ßË¹°×ÔëÉù´¦Àí (504).mp3	-0.156358029	-0.172106984	-0.191023495	-0.202828816	-0.209007027	-0.210449186	-0.208714265	-0.2076088	-0.20819294	-0.2106522	-0.210118496	-0.202378823	-0.196867262	-0.190677242	-0.1884783	-0.186453154	-0.185492567	-0.18384113	-0.181492409	-0.180376878	-0.174770704	-0.177882262	-0.177749923	-0.1776087	-0.179066097	-0.18068745	-0.178446456	-0.175209913	-0.174474415	-0.177368606	-0.17869395	-0.185078906	-0.185932689	-0.1863044	-0.1863044	-0.189159855	-0.189467836	-0.189640561	-0.1915217	-0.194022425	-0.194942078	-0.195634868	-0.195726229	-0.194182498	-0.197550366	-0.2002173	-0.204956806	-0.2097825	-0.212941306
¸ßË¹°×ÔëÉù´¦Àí (505).mp3	0.145159245	0.134643053	0.129224297	0.141955186	0.146416	0.1333725	0.127572736	0.139324977	0.14488689	0.150832506	0.15276951	0.165012892	0.180391831	0.178195432	0.171534437	0.168048424	0.16055761	0.160077802	0.148035606	0.134350474	0.1391183	0.15870074	0.167772191	0.167719954	0.160546004	0.15788208	0.158337428	0.166239208	0.173968373	0.177691576	0.17440059	0.182606076	0.183897354	0.179714969	0.179909412	0.19208126	0.182332523	0.199480172	0.199415268	0.191264955	0.190366143	0.185187859	0.19571441	0.184485317	0.19387134	0.202089798	0.200676674	0.209872459	0.189541018
¸ßË¹°×ÔëÉù´¦Àí (506).mp3	0.032561279	0.0321821	0.030930963	0.021445466	-0.008800142	0.004914237	0.036462175	0.041332602	0.04183485	0.054057544	0.065509013	0.062393798	0.057877656	0.056443091	0.053286682	0.0480131	0.0465344	0.047324183	0.04901002	0.048047249	0.0491431	0.0478387	0.048354902	0.055570925	0.0565343	0.056810548	0.05775164	0.0587083	0.058947851	0.0600126	0.059143	0.059143	0.059143	0.058499751	0.057607945	0.056858076	0.0547952	0.054253936	0.0534909	0.05288746	0.050056854	0.046100104	0.0465364	0.046059405	0.004825675	-0.051224653	-0.077133689	-0.096089803	-0.09364385
¸ßË¹°×ÔëÉù´¦Àí (507).mp3	-0.1714094	-0.1714094	-0.1714094	-0.1714094	-0.1714094	-0.171739881	-0.1731479	-0.173379172	-0.1718425	-0.168925916	-0.1627154	-0.1627154	-0.1627154	-0.1627154	-0.1627154	-0.1627154	-0.1627154	-0.160737956	-0.159395938	-0.164659553	-0.165488464	-0.164548235	-0.164471731	-0.165362099	-0.169688431	-0.174315281	-0.173998519	-0.17322219	-0.173733558	-0.174527155	-0.177589662	-0.182863389	-0.183729901	-0.1853173	-0.185901654	-0.1866216	-0.186696667	-0.18720435	-0.1883608	-0.1883608	-0.185617279	-0.18220064	-0.182153326	-0.1831434	-0.1831434	-0.185338452	-0.189938921	-0.21937504	-0.222968233
¸ßË¹°×ÔëÉù´¦Àí (508).mp3	0.006265759	0.005279925	0.005388414	0.00617225	0.008533308	0.008954383	0.0097827	0.0097827	0.005840526	0.0054349	0.004918253	0.0036957	0.0036957	0.004148595	0.005440999	0.006696305	0.0067393	0.007174	0.0084784	0.0084784	0.0089132	0.009331896	0.0102176	0.009767432	0.009348	0.0097828	0.0102176	0.0106524	0.011044349	0.011421143	0.01394716	0.012955262	0.011786002	0.012780011	0.013554606	0.016504843	0.016960015	0.021216715	0.02318243	0.02427884	0.027201465	0.029300088	0.029301736	0.033231842	0.032986885	0.036300488	0.035942824	0.038936884	0.039909514
¸ßË¹°×ÔëÉù´¦Àí (509).mp3	0.1007001	0.1011349	0.101670474	0.10384406	0.070816902	0.082862221	0.09135808	0.095522342	0.096424847	0.099336246	0.102439	0.102439	0.102468449	0.101659597	0.101051557	0.098500016	0.097197448	0.0963521	0.094023403	0.091734747	0.094633787	0.091307136	0.090388251	0.091914224	0.085335854	0.081944077	0.08149157	0.087653022	0.089950233	0.096534011	0.102038446	0.103190434	0.097624932	0.091923334	0.086242445	0.083314848	0.089828661	0.092967795	0.097218122	0.098089461	0.098955603	0.099388573	0.100239047	0.094914929	0.099423099	0.1006999	0.105212109	0.108555946	0.109248629
¸ßË¹°×ÔëÉù´¦Àí (510).mp3	-0.38417652	-0.403036214	-0.425912134	-0.4356522	-0.438548892	-0.441184511	-0.4456522	-0.4456522	-0.4456522	-0.444647974	-0.444375538	-0.4447826	-0.456016909	-0.477993389	-0.494552205	-0.493517864	-0.491200486	-0.488818624	-0.4882609	-0.487343572	-0.4865218	-0.488119467	-0.4882609	-0.4882609	-0.4882609	-0.4882609	-0.4882609	-0.492954074	-0.495399441	-0.4969566	-0.4969566	-0.4969566	-0.4969566	-0.4969566	-0.4969566	-0.4969566	-0.4973914	-0.498147675	-0.501553953	-0.5026088	-0.50352739	-0.50745657	-0.513039819	-0.518474027	-0.5195653	-0.5195653	-0.5195653	-0.5195653	-0.5191305
¸ßË¹°×ÔëÉù´¦Àí (511).mp3	-0.448527124	-0.450783017	-0.44852627	-0.449345766	-0.454833174	-0.455084036	-0.453767809	-0.437624334	-0.443080563	-0.455007457	-0.468423659	-0.472422812	-0.478810374	-0.49012041	-0.551135953	-0.576391797	-0.584550361	-0.588575835	-0.592957382	-0.544217116	-0.518291871	-0.502938242	-0.478446006	-0.4765218	-0.472000629	-0.4672022	-0.469141072	-0.468447831	-0.46656777	-0.466267045	-0.462012005	-0.461295346	-0.46161954	-0.456668726	-0.453699374	-0.453278617	-0.473963921	-0.4730435	-0.472413919	-0.46997057	-0.453788599	-0.460050745	-0.463866381	-0.462775281	-0.4604347	-0.459956638	-0.4591304	-0.460265563	-0.462928515
¸ßË¹°×ÔëÉù´¦Àí (512).mp3	-0.054051114	-0.051072429	-0.050588042	-0.048933114	-0.048058378	-0.044970622	-0.041488843	-0.042999804	-0.052313387	-0.04630321	-0.042847056	-0.0393477	-0.03628684	-0.036302551	-0.036650052	-0.0349999	-0.034154903	-0.031087	-0.030227322	-0.029251043	-0.019676706	-0.007959983	0.003092715	0.003630018	0.003663686	0.004503488	0.004984874	0.004982579	0.005462209	0.007545682	0.007568789	0.007215277	-0.001093266	-0.006094892	-0.015547567	-0.018477056	-0.018872857	-0.017372546	-0.013813364	-0.011191028	-0.003490504	0.002430352	0.007208597	0.010868668	0.0115218	0.016039206	0.023423041	0.0236956	0.028913
¸ßË¹°×ÔëÉù´¦Àí (513).mp3	-0.246009333	-0.252119563	-0.261110226	-0.265412273	-0.264594795	-0.2664893	-0.265185095	-0.259036132	-0.25607436	-0.251982673	-0.251203578	-0.250535098	-0.24998521	-0.246749375	-0.246497745	-0.252674328	-0.253679253	-0.249220739	-0.248099255	-0.247295813	-0.239410328	-0.235428077	-0.233980152	-0.232209517	-0.22970026	-0.230552347	-0.229032599	-0.224939016	-0.219648126	-0.2147576	-0.208135607	-0.20462637	-0.201520655	-0.19797516	-0.1960627	-0.195888792	-0.196028313	-0.1950062	-0.193719018	-0.189973521	-0.183653699	-0.187461911	-0.169855666	-0.140432861	-0.140410349	-0.168061186	-0.173569077	-0.174172016	-0.176418526
¸ßË¹°×ÔëÉù´¦Àí (514).mp3	0.366808462	0.368240717	0.369262895	0.370503928	0.372653983	0.377114601	0.377973828	0.382356546	0.384495271	0.391828372	0.395933606	0.39489	0.3970634	0.3979329	0.401325509	0.405092042	0.406093871	0.408869268	0.410045428	0.411428903	0.411539943	0.414353985	0.414502187	0.415323	0.421523912	0.42099567	0.418462792	0.416356684	0.417013455	0.415709246	0.416661519	0.417589822	0.41534211	0.422490094	0.428666613	0.42727568	0.422748128	0.42448522	0.425076592	0.424163596	0.425774232	0.429344497	0.443423705	0.444061346	0.442768868	0.443817986	0.443256162	0.443835134	0.438996693
¸ßË¹°×ÔëÉù´¦Àí (515).mp3	0.34699338	0.348919605	0.343011691	0.339794418	0.342066819	0.353199296	0.348037465	0.34494308	0.350475606	0.3518658	0.34471726	0.343936773	0.346771035	0.352737815	0.345112174	0.340693941	0.34154122	0.33346977	0.334105941	0.345386759	0.343912585	0.348071526	0.344064215	0.344986797	0.344062444	0.347356001	0.359464998	0.343846315	0.34292047	0.344747414	0.345878232	0.340365419	0.341220887	0.341815594	0.343092441	0.348814636	0.341594302	0.34149411	0.340701379	0.344512341	0.352666834	0.354922606	0.353327041	0.355777018	0.3534785	0.350679934	0.355627335	0.350100375	0.348245455
¸ßË¹°×ÔëÉù´¦Àí (516).mp3	0.124796775	0.122516565	0.119194159	0.124795404	0.124021	0.120901564	0.114341286	0.104358339	0.102073861	0.108367607	0.1066587	0.1066587	0.1066587	0.107287935	0.109427419	0.115199988	0.154096751	0.150287814	0.125272189	0.0902871	0.0588327	0.05789791	0.05519958	0.055703452	0.057066382	0.055412781	0.058351144	0.060555936	0.0614386	0.0614386	0.0618734	0.057845972	0.04612521	0.023560826	0.015372083	-0.001157715	0.00651778	0.007913702	0.009058432	0.010856414	0.019785855	0.023831832	0.025271762	0.026146892	0.059695541	0.073141091	0.073189467	0.070904911	0.0705055
¸ßË¹°×ÔëÉù´¦Àí (517).mp3	-0.218404947	-0.21845263	-0.211702521	-0.210632073	-0.229922582	-0.232285547	-0.233631155	-0.2320433	-0.233331695	-0.254546415	-0.234857721	-0.2416081	-0.239053726	-0.236281031	-0.242713157	-0.24504921	-0.247581727	-0.247279608	-0.2476979	-0.247155332	-0.254260295	-0.255069714	-0.253620612	-0.247295833	-0.249776971	-0.25181214	-0.252705318	-0.253071321	-0.254116622	-0.240316685	-0.235842391	-0.231354913	-0.231353899	-0.23118523	-0.229644717	-0.224857297	-0.216842949	-0.21098912	-0.206586785	-0.199971228	-0.187893897	-0.172222167	-0.149216456	-0.134268619	-0.119787339	-0.103500391	-0.092692209	-0.011855852	0.011893483
¸ßË¹°×ÔëÉù´¦Àí (518).mp3	0.204567102	0.203999399	0.200225715	0.195970726	0.191609518	0.188911513	0.191902868	0.192011395	0.190493693	0.19019731	0.1887876	0.1883528	0.188755677	0.191680297	0.194053486	0.1940069	0.189177367	0.1874854	0.176511371	0.173017372	0.174326175	0.17667692	0.177199618	0.178738243	0.1787923	0.1787923	0.1779228	0.179200885	0.180374278	0.179217041	0.180332087	0.179477806	0.17822751	0.1783592	0.178707407	0.180180321	0.183652728	0.1844486	0.184921005	0.18299184	0.181306167	0.180496041	0.171807932	0.158457698	0.15151022	0.144967006	0.141171559	0.135386215	0.137584554
¸ßË¹°×ÔëÉù´¦Àí (519).mp3	-0.234822754	-0.233998834	-0.222342739	-0.227878423	-0.228100297	-0.221745892	-0.202777551	-0.1999243	-0.186087	-0.183262454	-0.153522719	-0.153913	-0.152468384	-0.155451374	-0.155821375	-0.13849058	-0.132697655	-0.138538495	-0.116647176	-0.116830597	-0.116561195	-0.095840415	-0.080496479	-0.071596311	-0.054025148	-0.056532522	-0.056744157	-0.054791521	-0.05448962	-0.057029608	-0.049576975	-0.041604809	-0.05055851	-0.05666675	-0.061423695	-0.059730154	-0.07477702	-0.072980416	-0.077928836	-0.078908002	-0.076591254	-0.084292879	-0.084324686	-0.084797909	-0.074964489	-0.075699498	-0.077943401	-0.0769564	-0.077371644
¸ßË¹°×ÔëÉù´¦Àí (520).mp3	0.16266525	0.152689158	0.142372765	0.154376255	0.175280435	0.184858935	0.186151401	0.192517026	0.192761718	0.198592561	0.193254092	0.200576857	0.206370169	0.204341173	0.209568895	0.208416612	0.206187127	0.206874451	0.208909578	0.211479147	0.213533279	0.2153014	0.2153014	0.214116803	0.215016925	0.219172492	0.2200837	0.220729043	0.220387707	0.226099236	0.219612754	0.217908356	0.217764868	0.225616285	0.227240546	0.23035427	0.243450671	0.235387644	0.238177269	0.235800709	0.234880989	0.235650428	0.23007415	0.231861436	0.238676459	0.232057173	0.238832184	0.236051286	0.239757792
¸ßË¹°×ÔëÉù´¦Àí (521).mp3	0.372884524	0.377986284	0.380240407	0.377375915	0.376405536	0.377380865	0.377167815	0.3804348	0.380081892	0.381962171	0.383693069	0.38211055	0.382086767	0.383872312	0.3847826	0.384968771	0.385637488	0.385506611	0.387776814	0.3878261	0.378780216	0.389571334	0.39008466	0.3904348	0.3921739	0.389594658	0.3930435	0.3930435	0.3926088	0.394410517	0.398932862	0.400872429	0.401640773	0.404066886	0.4056521	0.407020804	0.4121739	0.412505812	0.4126087	0.4126087	0.4126087	0.4126087	0.4126087	0.415692979	0.417961658	0.4191304	0.4191304	0.4191304	0.4195652
¸ßË¹°×ÔëÉù´¦Àí (522).mp3	0.458332131	0.45786434	0.45909847	0.464873911	0.470840168	0.478957622	0.48135783	0.483476688	0.489513999	0.507508817	0.521432377	0.517594892	0.515351683	0.514359858	0.515032971	0.515258895	0.513095609	0.515165948	0.518638251	0.519805235	0.520612295	0.522287982	0.522548698	0.525757402	0.526859065	0.5276088	0.528998649	0.527422663	0.526201569	0.526443524	0.5250001	0.523592149	0.526762843	0.531776602	0.530109127	0.531030644	0.531681275	0.534157179	0.536059988	0.537113987	0.537408108	0.533770466	0.532530846	0.533269396	0.533191171	0.530945431	0.530272047	0.532196136	0.530841994
¸ßË¹°×ÔëÉù´¦Àí (523).mp3	0.054073547	0.053010968	0.053754286	0.056768697	0.060864604	0.061800693	0.062697111	0.064620763	0.065624504	0.0676087	0.078565814	0.090524012	0.107761702	0.121883497	0.135302142	0.14706551	0.147160182	0.142347576	0.135091957	0.14039192	0.141933943	0.141644328	0.1419563	0.141004243	0.137138707	0.138927292	0.137646766	0.138032449	0.138206669	0.1397825	0.139948487	0.1402173	0.140379712	0.142826	0.148857472	0.147358028	0.142816898	0.1423912	0.140652	0.141803294	0.1419564	0.143780532	0.145078694	0.148244176	0.1502173	0.151875039	0.15367971	0.1554349	0.154077443
¸ßË¹°×ÔëÉù´¦Àí (524).mp3	0.45156633	0.450185241	0.453672799	0.454829435	0.456961494	0.460727302	0.465558397	0.46959578	0.4702254	0.4702254	0.470877891	0.471959882	0.472318866	0.460805673	0.448169567	0.443087858	0.438938626	0.43804498	0.433001677	0.430493517	0.431568778	0.428316017	0.427766487	0.425294633	0.4215296	0.420222852	0.415183413	0.41548875	0.408374628	0.397683486	0.3906699	0.397217529	0.409468315	0.418374438	0.426452551	0.437265418	0.449220125	0.451538	0.453534602	0.45693075	0.45906313	0.459863905	0.463962766	0.471281089	0.474677703	0.475085983	0.475234277	0.477315538	0.477735183
¸ßË¹°×ÔëÉù´¦Àí (525).mp3	0.169991903	0.176078262	0.174131088	0.179679628	0.189938512	0.190188853	0.193847255	0.196252751	0.197740988	0.197985439	0.192081267	0.194937115	0.194292234	0.192864729	0.194453635	0.194566085	0.194581971	0.19064529	0.17674004	0.177927412	0.177731296	0.173071947	0.174956649	0.175030094	0.1742197	0.17353061	0.171540691	0.17421669	0.173407577	0.175961323	0.177044528	0.179380428	0.1785624	0.179683718	0.181839564	0.184170633	0.184613724	0.191189676	0.19529574	0.196066181	0.193186109	0.193383433	0.198069625	0.198865708	0.19996965	0.2002956	0.200732373	0.2015998	0.2015998
¸ßË¹°×ÔëÉù´¦Àí (526).mp3	0.33566669	0.340082108	0.342826	0.343563938	0.345667373	0.3484782	0.349690419	0.3497825	0.3497825	0.3497825	0.3497825	0.3497825	0.3497825	0.348759554	0.353981905	0.355769701	0.357071494	0.3571738	0.3571738	0.3571738	0.3571738	0.3571738	0.3571738	0.3571738	0.3571738	0.3571738	0.3571738	0.357447853	0.35149899	0.353007358	0.355725616	0.356086589	0.3576087	0.3576087	0.35830727	0.357588573	0.358721438	0.361965593	0.36284701	0.364125161	0.364386065	0.366540717	0.367664059	0.368913	0.368913	0.369337528	0.369362907	0.373610291	0.3749999
¸ßË¹°×ÔëÉù´¦Àí (527).mp3	0.234138963	0.241525197	0.260384938	0.260665252	0.264544662	0.265287013	0.277880725	0.2795833	0.286897529	0.294177603	0.294501638	0.303605977	0.296369693	0.30336317	0.299387225	0.313015579	0.307557126	0.308245336	0.304107026	0.305142125	0.309714662	0.306304682	0.304953525	0.309968138	0.318155144	0.314516263	0.319673116	0.308737237	0.310240325	0.3163044	0.321654535	0.32075907	0.317688708	0.319678419	0.314330012	0.311923437	0.31754193	0.308867934	0.318796282	0.315877646	0.315916604	0.3213285	0.314904712	0.317978885	0.322224307	0.325715008	0.326505462	0.328718627	0.253162111
¸ßË¹°×ÔëÉù´¦Àí (528).mp3	-0.025801204	-0.027937508	-0.026793081	-0.037895519	-0.034513057	-0.019102415	-0.004138804	-0.026451374	-0.040845363	-0.021564413	-0.002068684	0.01668331	0.033707116	0.038664297	0.042005448	0.042240221	0.04081696	0.045894697	0.048139412	0.053088749	0.063481888	0.06762601	0.07103009	0.072131179	0.074201151	0.075508191	0.07604223	0.078296805	0.079276997	0.080367217	0.08441641	0.086207074	0.088253624	0.0891305	0.089700927	0.090763448	0.091228783	0.09165055	0.092954936	0.0939131	0.094229787	0.0943479	0.096159801	0.093044617	0.0921741	0.094221412	0.092176142	0.092476822	0.0917393
¸ßË¹°×ÔëÉù´¦Àí (529).mp3	-0.018014507	-0.021100948	-0.022645091	-0.022959295	-0.024625698	-0.0248266	-0.023544363	-0.02690445	-0.058927168	-0.129825943	-0.15082008	-0.149324196	-0.152996136	-0.153672476	-0.161117655	-0.169918902	-0.17159762	-0.170044	-0.16938398	-0.169911952	-0.169664754	-0.171456171	-0.1739571	-0.17274019	-0.171720632	-0.179682638	-0.180808762	-0.186643653	-0.186685137	-0.18696356	-0.187024495	-0.1865657	-0.188490611	-0.18840584	-0.184742103	-0.182298456	-0.182497835	-0.181604266	-0.184811528	-0.2043917	-0.230287876	-0.224751756	-0.2239275	-0.23022899	-0.230187618	-0.2295745	-0.229857709	-0.232011328	-0.235443922
¸ßË¹°×ÔëÉù´¦Àí (530).mp3	0.0134188	0.013645957	0.0134189	0.0134189	0.01268923	0.012170624	0.011285038	0.012996476	0.014064085	0.012742254	0.012718595	0.013409297	0.016683872	0.011605105	0.022342417	0.059487708	0.083306688	0.095667339	0.101816426	0.113870847	0.113167847	0.114763007	0.114151205	0.1151678	0.116897	0.11783285	0.119013911	0.116880998	0.120043331	0.119830403	0.1199405	0.120002566	0.1199405	0.125957647	0.126197206	0.126677329	0.1268969	0.1255926	0.12485307	0.1225491	0.120561239	0.114350298	0.108139068	0.11763619	0.121656634	0.121176158	0.11900723	0.110711174	0.111183307
¸ßË¹°×ÔëÉù´¦Àí (531).mp3	0.517180491	0.504073407	0.515604172	0.517997063	0.518729926	0.519613085	0.518661569	0.52709485	0.519720147	0.517592368	0.51480265	0.52621981	0.541985167	0.548559029	0.540885808	0.540465351	0.550108562	0.552168162	0.550286171	0.528327895	0.513771879	0.529115093	0.511760881	0.486627148	0.485319867	0.490679366	0.495354083	0.503957949	0.506101444	0.503388129	0.502521959	0.492448064	0.496351247	0.502302525	0.491881825	0.502904403	0.499392142	0.493290324	0.48875094	0.48573018	0.484820878	0.488731786	0.489295196	0.490341502	0.49192524	0.499324584	0.496991158	0.497888151	0.512930781
¸ßË¹°×ÔëÉù´¦Àí (532).mp3	0.079146341	0.082109397	0.081514184	0.089629184	0.084599993	0.08081647	0.07676776	0.078260603	0.0810074	0.082703327	0.084449881	0.087872803	0.086660423	0.086600428	0.077835005	0.071612847	0.07699281	0.078805585	0.074340007	0.067755144	0.067487621	0.067241998	0.068813651	0.067129882	0.059119585	0.052963097	0.049700895	0.041452749	0.0359931	0.022746524	0.012327389	-0.005947425	-0.019964652	-0.027166585	-0.036797593	-0.071244429	-0.094725057	-0.093563975	-0.095370154	-0.103360902	-0.110532608	-0.112851341	-0.096391719	-0.071121997	-0.060739176	-0.048520781	-0.040566493	-0.037441585	-0.026126636
¸ßË¹°×ÔëÉù´¦Àí (533).mp3	-0.061806209	-0.060089225	-0.065031083	-0.123810821	-0.120469808	-0.129759568	-0.135856461	-0.136486819	-0.137157406	-0.1354347	-0.1354347	-0.121965405	-0.097853743	-0.105371617	-0.110929387	-0.1106522	-0.1102174	-0.106840774	-0.107769709	-0.110365293	-0.1110869	-0.112129698	-0.094772606	-0.085818034	-0.093725483	-0.097897317	-0.1015217	-0.103297312	-0.1045652	-0.105532346	-0.1063043	-0.108222115	-0.11059519	-0.107830804	-0.105043067	-0.107007315	-0.110323951	-0.117310328	-0.124531614	-0.12751401	-0.132481761	-0.142928734	-0.144691436	-0.144144942	-0.141880414	-0.138446826	-0.127679376	-0.120300113	-0.116759411
¸ßË¹°×ÔëÉù´¦Àí (534).mp3	-0.057560436	-0.059894943	-0.055629746	-0.059579679	-0.056377672	-0.049268569	-0.039467312	-0.038473483	-0.038219459	-0.0387321	-0.039031379	-0.035133508	-0.0352515	-0.0352515	-0.0352515	-0.022003474	-0.012304794	-0.010084355	-0.003441791	-0.000198827	0.004782048	0.0082382	0.008115599	0.007044298	0.010245852	0.010243568	0.012588679	0.010883375	0.012111722	0.009115022	0.012347749	0.017898641	0.019740268	0.0152003	0.015418179	0.031985505	0.028788584	0.026279319	0.027325098	0.0282447	0.031022325	0.033462	0.033462	0.030525392	0.0312881	0.030302525	0.0304188	0.028709106	0.024100697
¸ßË¹°×ÔëÉù´¦Àí (535).mp3	-0.156013747	-0.160272644	-0.161670233	-0.164265686	-0.168058928	-0.170827213	-0.17751478	-0.189866422	-0.192366664	-0.193521578	-0.194353131	-0.189843228	-0.187548888	-0.187934976	-0.184616633	-0.1841304	-0.18291124	-0.180620793	-0.179920456	-0.177839165	-0.1784782	-0.179904298	-0.181034523	-0.169084155	-0.170355838	-0.170439742	-0.169835127	-0.169851259	-0.169883958	-0.1693478	-0.170282747	-0.172192307	-0.172845771	-0.174203319	-0.1758695	-0.174539313	-0.175476433	-0.1776086	-0.177178593	-0.175961014	-0.1754348	-0.173733878	-0.177839587	-0.1806522	-0.181470123	-0.183668174	-0.1841305	-0.184533667	-0.186004732
¸ßË¹°×ÔëÉù´¦Àí (536).mp3	0.043137612	0.043204103	0.03985713	0.049885523	0.053380215	0.052812751	0.046076776	0.057093355	0.066683991	0.070728901	0.065904311	0.060939972	0.071532352	0.059738721	0.059473675	0.066762157	0.061956542	0.064284224	0.06947315	0.060467278	0.063960048	0.060279138	0.061522108	0.067765017	0.065338662	0.071933336	0.077877715	0.063530428	0.065633763	0.064150025	0.067569721	0.067068742	0.063804531	0.071056518	0.077192494	0.069741841	0.070213832	0.070291285	0.062552074	0.07803443	0.079950605	0.071313995	0.070702073	0.043008758	-0.009710308	-0.001163965	0.00114796	0.116717173	0.108180541
¸ßË¹°×ÔëÉù´¦Àí (537).mp3	0.215521547	0.213361402	0.203722447	0.195050869	0.186928905	0.185519153	0.185517043	0.185945227	0.198929515	0.206417226	0.204371816	0.193215732	0.179462711	0.169207697	0.159798723	0.14706626	0.140890761	0.129468836	0.125527128	0.121145288	0.117682093	0.10723547	0.090402932	0.031730513	0.041407961	0.06544108	0.069058607	0.067530616	0.06466363	0.054527611	0.049138723	0.040751519	0.034706324	0.031244468	0.02945039	0.021565683	0.016201666	-0.014687754	-0.034673332	-0.054820797	-0.068741155	-0.081350017	-0.089136551	-0.092042027	-0.053537202	-0.054274088	-0.064910251	-0.0683476	-0.069350335
¸ßË¹°×ÔëÉù´¦Àí (538).mp3	0.190978266	0.189289879	0.1893613	0.179438165	0.1776162	0.180745507	0.1911018	0.196647312	0.1967569	0.197040749	0.1984961	0.198003296	0.197899279	0.1980609	0.19974473	0.20549119	0.209211574	0.212560607	0.2132798	0.210423689	0.205056982	0.2050147	0.209751874	0.203579722	0.19989562	0.1976197	0.200043683	0.20213743	0.202495582	0.204139749	0.204951812	0.2058847	0.205328017	0.197830532	0.202332124	0.208972685	0.205984482	0.205969506	0.211006113	0.217251113	0.224114567	0.226788753	0.222965854	0.214330185	0.20832757	0.20142397	0.204933765	0.203936179	0.2023914
¸ßË¹°×ÔëÉù´¦Àí (539).mp3	0.342787246	0.312553875	0.310039527	0.311421336	0.302267985	0.308979052	0.278484356	0.285775389	0.296556038	0.281557049	0.284860282	0.26008333	0.260749483	0.251463552	0.262910681	0.258370276	0.268151554	0.264993653	0.262021895	0.258387033	0.258552371	0.261272507	0.254975468	0.241614447	0.238871864	0.227931359	0.211784047	0.213985224	0.210745748	0.203061246	0.201666863	0.179081124	0.215092162	0.205982762	0.213223647	0.202614313	0.211674253	0.210481774	0.202097527	0.205840658	0.216956311	0.235480206	0.248913809	0.258073312	0.269999958	0.264492745	0.27638383	0.267515124	0.275500868
¸ßË¹°×ÔëÉù´¦Àí (540).mp3	0.2353567	0.236730841	0.2403844	0.239945773	0.242941903	0.235966651	0.233803562	0.236846719	0.234271075	0.233351696	0.23190613	0.237121339	0.240076868	0.232597327	0.227709033	0.222997533	0.218094966	0.211189972	0.204224156	0.203691272	0.205863572	0.210403604	0.210986999	0.218614721	0.22293845	0.202801591	0.207435825	0.213337508	0.199854147	0.199883319	0.199993878	0.1979493	0.200946411	0.2109928	0.212415698	0.214258471	0.213848317	0.2018623	0.212537164	0.223752582	0.229307187	0.23856897	0.23032265	0.233437544	0.241138161	0.232241789	0.252766077	0.237252344	0.232659056
¸ßË¹°×ÔëÉù´¦Àí (541).mp3	-0.1354675	-0.142091483	-0.147936927	-0.151602284	-0.155227456	-0.159732902	-0.160876828	-0.161133625	-0.164033689	-0.163296697	-0.161544521	-0.162292503	-0.1640912	-0.164526	-0.167877648	-0.167245211	-0.170712464	-0.171524904	-0.172586417	-0.173914157	-0.173290999	-0.1732161	-0.1688664	-0.170203525	-0.17204142	-0.1775646	-0.177719371	-0.181369039	-0.179779502	-0.1801741	-0.180748973	-0.1797384	-0.179084511	-0.188078709	-0.186340186	-0.181925067	-0.181635134	-0.177968448	-0.176266473	-0.177036489	-0.177564461	-0.175862539	-0.169789783	-0.167512641	-0.171875002	-0.174751144	-0.173430569	-0.162878904	-0.158760673
¸ßË¹°×ÔëÉù´¦Àí (542).mp3	0.030115662	0.026715476	0.030440921	0.0253019	0.024899942	0.015055613	0.016229366	0.011438716	0.013385647	0.011536057	0.015397308	0.014396727	0.026066574	0.02679594	0.032650537	0.03539941	0.037321066	0.038929783	0.038405003	0.041564231	0.042263	0.042263	0.044689941	0.045255898	0.044634467	0.044477669	0.045192593	0.04659259	0.049638427	0.051043576	0.050662376	0.052344109	0.057920551	0.055325672	0.0553076	0.056488425	0.052478458	0.052692162	0.049489353	0.060297919	0.0609577	0.060139634	0.0596534	0.0596534	0.060414213	0.061097557	0.06144912	0.058481098	0.058073757
¸ßË¹°×ÔëÉù´¦Àí (543).mp3	0.150843198	0.145751529	0.144318753	0.14415551	0.1444879	0.1444879	0.1436184	0.143947916	0.144488	0.150112026	0.1527489	0.1527489	0.152890177	0.159734411	0.1610098	0.160687001	0.159687695	0.1588358	0.162130265	0.165390955	0.164866055	0.1644881	0.1644881	0.16151461	0.077087835	0.09660598	0.109892896	0.1097054	0.1097054	0.1097054	0.109743902	0.1101402	0.1114445	0.1118793	0.1118793	0.1118793	0.1118793	0.1123141	0.111012889	0.111446197	0.112314	0.112362631	0.1127488	0.1131836	0.110082554	0.105126081	0.102995007	0.10273501	0.1005749
¸ßË¹°×ÔëÉù´¦Àí (544).mp3	-0.346688013	-0.348450997	-0.3514313	-0.352253223	-0.354342628	-0.356617558	-0.358279815	-0.3583879	-0.3583879	-0.3583879	-0.3583879	-0.3583879	-0.3583879	-0.3583879	-0.360427492	-0.36223527	-0.363102922	-0.3631704	-0.3631704	-0.3631704	-0.364328732	-0.365631294	-0.369374247	-0.370630676	-0.371241783	-0.371119245	-0.372113007	-0.373286165	-0.3736052	-0.3736052	-0.3736052	-0.3736052	-0.3736052	-0.3736052	-0.3736052	-0.3736052	-0.3736052	-0.3736052	-0.3736052	-0.373760002	-0.379643652	-0.384466773	-0.384329615	-0.384981671	-0.38601088	-0.390019724	-0.392893576	-0.396247044	-0.397117619
¸ßË¹°×ÔëÉù´¦Àí (545).mp3	0.2708695	0.2708695	0.2708695	0.2708695	0.269409914	0.2686956	0.271446913	0.278807853	0.285052502	0.285582196	0.2856521	0.287747377	0.2891303	0.28981582	0.288407902	0.277961967	0.278066693	0.2782608	0.279453161	0.282334055	0.285947664	0.2869564	0.2869564	0.285310466	0.2847825	0.285457993	0.28664011	0.288785015	0.29	0.292812044	0.297116308	0.291356296	0.24169628	0.256551788	0.259383879	0.259298091	0.263986422	0.269943415	0.272179348	0.284734175	0.296492412	0.297565345	0.299417912	0.294246188	0.2934782	0.294921507	0.296715807	0.2982609	0.3004348
¸ßË¹°×ÔëÉù´¦Àí (546).mp3	-0.0669564	-0.0669564	-0.0669564	-0.0652173	-0.0652173	-0.065898371	-0.0656521	-0.0656521	-0.073288447	-0.084570617	-0.091254352	-0.113913	-0.113913	-0.113913	-0.113440957	-0.1108694	-0.110898784	-0.1113043	-0.1104348	-0.110419072	-0.1095652	-0.1095652	-0.1095652	-0.1095652	-0.111983443	-0.108201519	-0.109823461	-0.12893845	-0.138320501	-0.135565156	-0.142561655	-0.1413044	-0.140914451	-0.140207141	-0.160733717	-0.1652175	-0.136159512	-0.122001642	-0.115292432	-0.106053285	-0.10133843	-0.107701373	-0.106479108	-0.099742505	-0.093033787	-0.084488934	-0.085899813	-0.0847826	-0.084319583
¸ßË¹°×ÔëÉù´¦Àí (547).mp3	0.129088233	0.130281	0.130450369	0.134583252	0.123766817	0.123339737	0.1237593	0.1237593	0.123935253	0.125857685	0.126648935	0.126368	0.126378207	0.132674716	0.132307481	0.125642067	0.110523085	0.096401194	0.084529507	0.081179929	0.0789766	0.077350757	0.0746287	0.0750635	0.074602191	0.0741939	0.074878018	0.07717295	0.080509938	0.0807156	0.081965793	0.083753268	0.084917322	0.086262783	0.087022127	0.087406303	0.08248407	0.07989857	0.080991891	0.081239215	0.091935559	0.107919972	0.116781761	0.140820619	0.155759675	0.15927817	0.159934729	0.1598463	0.158087369
¸ßË¹°×ÔëÉù´¦Àí (548).mp3	-0.283323371	-0.322797951	-0.3323914	-0.3332609	-0.375118787	-0.392827194	-0.409905803	-0.413400432	-0.420432531	-0.405391306	-0.413961891	-0.400816964	-0.408746138	-0.415890056	-0.423382018	-0.425761172	-0.423205436	-0.412987594	-0.420028764	-0.425462532	-0.424580839	-0.425682985	-0.437054489	-0.44855544	-0.4523913	-0.469611645	-0.502049485	-0.500010617	-0.478527268	-0.478441322	-0.489309134	-0.475619501	-0.488703995	-0.516415298	-0.52073451	-0.525017531	-0.522437995	-0.526833152	-0.5254347	-0.5254347	-0.5254347	-0.5254347	-0.5258695	-0.527429273	-0.533433199	-0.533182847	-0.527400137	-0.529561193	-0.5297826
¸ßË¹°×ÔëÉù´¦Àí (549).mp3	-0.194055054	-0.1996459	-0.203618555	-0.2035589	-0.2035589	-0.2035589	-0.2035589	-0.2035589	-0.2035589	-0.2035589	-0.2035589	-0.205653607	-0.2057328	-0.2057328	-0.2061676	-0.201325777	-0.196748245	-0.191061941	-0.188045171	-0.187384344	-0.19517038	-0.1944285	-0.1944285	-0.1944285	-0.1944285	-0.1944285	-0.19400847	-0.184266282	-0.184150918	-0.181460481	-0.1809502	-0.181969491	-0.184223347	-0.184902237	-0.190818981	-0.199724166	-0.209277849	-0.235765255	-0.233668427	-0.233619947	-0.2352863	-0.236334651	-0.239764069	-0.2400688	-0.2400688	-0.2400688	-0.240545901	-0.2426776	-0.241808
¸ßË¹°×ÔëÉù´¦Àí (550).mp3	0.084489983	0.110166961	0.097414938	0.097135053	0.0981854	0.098575409	0.0977506	0.096428228	0.094261946	0.093565658	0.091653256	0.089815013	0.0894897	0.089184542	0.090873744	0.0912289	0.095606742	0.097719058	0.08252563	0.068868208	0.066006482	0.064835295	0.064832339	0.065691629	0.070355251	0.07501832	0.078912268	0.083911105	0.088031293	0.088427964	0.088245373	0.088436508	0.090683391	0.089150734	0.086937721	0.084756351	0.08195154	0.081166686	0.0799244	0.0790549	0.0786201	0.0781853	0.078131436	0.078416833	0.07862	0.078344434	0.076673264	0.074196057	0.072046424
¸ßË¹°×ÔëÉù´¦Àí (551).mp3	0.004770297	0.005177103	0.0034783	0.001190652	0.000416049	0.0043478	0.005450266	0.006843256	0.014823172	0.025234949	0.039509155	0.045863445	0.053682253	0.067904637	0.069212908	0.068816257	0.073239737	0.070365159	0.061197033	0.057542746	0.060690725	0.062581585	0.065294876	0.07118818	0.072439283	0.072941776	0.07364397	0.073713151	0.067954613	0.064618271	0.057394431	0.045797935	0.045334709	0.04481361	0.045028379	0.041232963	0.040498499	0.034057004	0.028203364	0.025221187	0.027335357	0.027275976	0.027296522	0.028005281	0.029205717	0.035358654	0.049023968	0.050351296	0.049306082
¸ßË¹°×ÔëÉù´¦Àí (552).mp3	-0.131096083	-0.127669219	-0.133308607	-0.130949883	-0.131424735	-0.131826264	-0.163933646	-0.185704173	-0.197911032	-0.196076016	-0.203069206	-0.205615766	-0.209415601	-0.2132251	-0.21274351	-0.2127903	-0.210015216	-0.199614226	-0.209371313	-0.2132306	-0.2132306	-0.2132306	-0.2132306	-0.21638568	-0.220993495	-0.2223611	-0.2223611	-0.2223611	-0.2223611	-0.223937858	-0.2249711	-0.2249711	-0.225129957	-0.225657929	-0.22524448	-0.2254065	-0.226716423	-0.222740115	-0.221711187	-0.221566743	-0.221606658	-0.2228055	-0.2228055	-0.225533387	-0.229997376	-0.2284586	-0.228473156	-0.2275883	-0.2275883
¸ßË¹°×ÔëÉù´¦Àí (553).mp3	0.0439654	0.033739377	0.030841219	0.02868191	0.027994488	0.028686297	0.0283141	0.029775384	0.0296185	0.02959066	0.028416144	0.0300527	0.030113117	0.031382562	0.0344032	0.030742302	0.025292584	0.019929901	0.010317007	0.0091821	-0.00518433	-0.013947044	-0.021991605	-0.024751526	-0.02392671	-0.020214648	-0.015005146	-0.007326038	-0.005739679	0.001375512	0.003803527	0.005390819	0.00254185	0.014508862	0.018179331	0.021588659	0.023891989	0.019376393	0.024028599	0.026767152	0.025159812	0.021348447	0.018001407	0.015480981	0.015506902	0.016341059	0.024244536	0.028638366	0.024029692
¸ßË¹°×ÔëÉù´¦Àí (554).mp3	0.1789131	0.1789131	0.1789131	0.1789131	0.1789131	0.1789131	0.1789131	0.1789131	0.1789131	0.1789131	0.1789131	0.18315352	0.189712992	0.1915218	0.1915218	0.20919959	0.213996181	0.2193478	0.22718516	0.2284782	0.2284782	0.2284782	0.228061191	0.228570939	0.231294106	0.231177299	0.2293477	0.229114827	0.231285207	0.229432931	0.2302173	0.23073771	0.236095342	0.2393478	0.239921251	0.241231478	0.242826	0.24493321	0.25969998	0.258575147	0.2654348	0.262705586	0.262207248	0.262891249	0.26030281	0.259742983	0.252107929	0.26050409	0.265687858
¸ßË¹°×ÔëÉù´¦Àí (555).mp3	0.102534832	0.103876797	0.099184778	0.101341077	0.090993678	0.088541923	0.083586822	0.072881332	0.059628328	0.049891329	0.048003362	0.045520402	0.041520544	0.042086563	0.039159749	0.028696775	0.03390479	0.031745823	0.034417091	0.038600019	0.041220513	0.043086568	0.043727701	0.04908026	0.051177166	0.052174	0.058230821	0.060068133	0.062464739	0.058742379	0.060133485	0.064476245	0.0647827	0.066370954	0.06287576	0.062679823	0.061725634	0.063143464	0.057496615	0.0530436	0.052226698	0.038140208	0.032039559	0.030219601	0.0269566	0.03084751	0.026487277	0.018351405	0.009676854
¸ßË¹°×ÔëÉù´¦Àí (556).mp3	-0.02531969	-0.022024751	-0.021022163	-0.018872332	-0.017540569	-0.0165217	-0.0169565	-0.0169565	-0.017194905	-0.015171571	-0.012084504	-0.004511598	-9.40E-05	-0.001186372	-0.006374514	-0.009088339	-0.009089528	-0.008867507	-0.0086956	-0.0086956	-0.0086956	-0.007051851	-0.010978891	-0.0121739	-0.013703301	-0.014293885	-0.014299171	-0.013498602	-0.012996396	-0.012116174	-0.009804016	-0.000530162	0.000764566	-0.001049677	0.001295386	0.005866109	0.009256666	0.0099999	0.0099999	0.0099999	0.01044003	0.013038646	0.0130434	0.005640681	0.00866476	0.012298918	0.009365341	0.007855207	0.008723013
¸ßË¹°×ÔëÉù´¦Àí (557).mp3	0.0571741	0.013261604	0.012042858	0.006327283	0.013650735	0.017895642	0.016560837	0.006573517	0.003395936	0.008248031	0.012691604	0.014011851	0.0141304	0.014479417	0.006040022	0.0019565	0.002441278	-0.015094956	-0.076700819	-0.069385072	-0.075734003	-0.068597287	-0.071822812	-0.071660638	-0.069495026	-0.064294704	-0.058740098	-0.017117461	0.01773618	0.033645491	0.039029875	0.046334984	0.0463043	0.0510989	0.059962048	0.068789417	0.080307388	0.091620938	0.098931883	0.078168782	0.05655871	0.043987566	0.033916081	0.024820791	0.020988497	0.020570888	0.014822731	0.0136956	0.0154348
¸ßË¹°×ÔëÉù´¦Àí (558).mp3	0.317140909	0.310384421	0.314511103	0.317249672	0.3184478	0.318417183	0.322796223	0.326194688	0.336152676	0.336712094	0.335057481	0.337669792	0.338529345	0.336089087	0.3399284	0.340865142	0.343693535	0.3468849	0.3468849	0.3468849	0.3468849	0.349005351	0.351647796	0.353460428	0.343762235	0.340990367	0.340430418	0.339127946	0.3390589	0.3390589	0.3390589	0.3390589	0.337157399	0.335829368	0.338366231	0.338425387	0.3391815	0.342443656	0.341177652	0.29754693	0.354662878	0.356292961	0.358330616	0.359607788	0.360696728	0.361847544	0.364494365	0.364340351	0.361328624
¸ßË¹°×ÔëÉù´¦Àí (559).mp3	0.263963857	0.264224287	0.258231639	0.256164902	0.255025088	0.250125733	0.250083971	0.249059986	0.248716848	0.245034158	0.242832386	0.261753693	0.270841982	0.280185524	0.284015344	0.283328633	0.289140196	0.289896328	0.282008325	0.274508	0.264427144	0.260633507	0.255398584	0.252144573	0.247659246	0.244113646	0.238789122	0.247505055	0.26420253	0.27389651	0.279159004	0.281275464	0.2854496	0.283311504	0.283614652	0.2847809	0.282543483	0.294462535	0.31077041	0.337335478	0.348493512	0.354847335	0.36128022	0.3634824	0.367521088	0.36967582	0.371166264	0.372391884	0.375536617
¸ßË¹°×ÔëÉù´¦Àí (560).mp3	-0.018772867	-0.014218025	-0.012987095	0.009038907	0.01382216	0.013653762	0.0134782	0.0134782	0.014715104	0.0147826	0.013553145	0.009649845	0.006305859	0.002837491	0.000462465	-0.001513305	-0.004518635	-0.008648301	-0.0086956	-0.010033259	-0.007919311	-0.006087	-0.0052174	-0.003439479	-0.000405744	0.003717351	0.021077813	0.033148805	0.037911665	0.049455867	0.058827045	0.06301322	0.066320534	0.069972979	0.07646926	0.076474048	0.0747827	0.077191273	0.077534939	0.0778261	0.0778261	0.078223076	0.081506496	0.096536207	0.1004347	0.100751907	0.108365252	0.111052441	0.114102488
¸ßË¹°×ÔëÉù´¦Àí (561).mp3	0.2896133	0.289577929	0.2887438	0.284348422	0.2897423	0.298634589	0.300834072	0.301700569	0.3017872	0.3017872	0.3017872	0.301303805	0.299644159	0.2983089	0.298366939	0.299151432	0.2991784	0.299674927	0.300048	0.300382696	0.301581575	0.303818262	0.304779725	0.30241169	0.3000481	0.29956552	0.2991785	0.2974394	0.2974394	0.2974394	0.324453969	0.324935831	0.3261483	0.325881597	0.3252779	0.3252779	0.3252779	0.3252779	0.325978696	0.3261474	0.3261474	0.3261474	0.3261474	0.32647704	0.327776476	0.3278866	0.3278866	0.3278866	0.3278866
¸ßË¹°×ÔëÉù´¦Àí (562).mp3	0.4300433	0.4300433	0.430999631	0.4304781	0.4304781	0.4304781	0.4304781	0.4304781	0.431736746	0.430572589	0.432186341	0.432106347	0.432030766	0.4322173	0.427919879	0.427785369	0.424429517	0.422724875	0.424088859	0.424826	0.42552585	0.425981042	0.4261303	0.428988248	0.436181505	0.436182226	0.4361302	0.436897832	0.446619642	0.448739	0.448739	0.448739	0.448739	0.448739	0.448739	0.448739	0.447901163	0.446239272	0.445462936	0.450474833	0.452401353	0.456050555	0.4583043	0.4583043	0.4583043	0.4583043	0.4583043	0.4583043	0.4583043
¸ßË¹°×ÔëÉù´¦Àí (563).mp3	0.18036685	0.182973138	0.187214591	0.156712394	0.1517392	0.158310965	0.195060389	0.161292976	0.15004798	0.118385209	0.103669298	0.092244359	0.075494904	0.066814805	0.064749632	0.066907302	0.066813879	0.063778002	0.067878903	0.072183498	0.082710069	0.086592442	0.100054047	0.11489333	0.133204396	0.157204011	0.187967009	0.199073092	0.212302355	0.220973634	0.227336418	0.226316676	0.23751776	0.243181399	0.24227645	0.245817862	0.245791886	0.24153111	0.231400244	0.187242541	0.199063683	0.221019654	0.221436337	0.224523023	0.209649339	0.215022947	0.233527184	0.225866456	0.21312704
¸ßË¹°×ÔëÉù´¦Àí (564).mp3	0.208587315	0.203851179	0.200343099	0.206548979	0.199425687	0.197646241	0.186672975	0.184220509	0.183421106	0.181153516	0.178949065	0.174017982	0.172193413	0.180278976	0.22432193	0.189641856	0.193347067	0.184122131	0.178566233	0.189113427	0.190173505	0.188401203	0.206799006	0.1989998	0.192994173	0.197320183	0.19742027	0.204497011	0.203809016	0.201675742	0.2029128	0.2029128	0.203207532	0.204185355	0.205303554	0.2063911	0.207360008	0.207273541	0.209417234	0.209023688	0.209558146	0.210264813	0.21128969	0.2150867	0.214815168	0.2142172	0.2137824	0.208769593	0.202688173
¸ßË¹°×ÔëÉù´¦Àí (565).mp3	-0.330546114	-0.338288414	-0.345939807	-0.351661994	-0.3539248	-0.3539248	-0.354507945	-0.355819984	-0.364983065	-0.368039703	-0.369239705	-0.366500795	-0.364784476	-0.368938434	-0.372493283	-0.373470876	-0.373732464	-0.37577822	-0.376955286	-0.380254247	-0.380356291	-0.380553184	-0.380470963	-0.378608662	-0.378369964	-0.380542098	-0.381096384	-0.3808835	-0.380864756	-0.385235758	-0.386840112	-0.385253079	-0.381347511	-0.372800223	-0.356923254	-0.352240444	-0.35043984	-0.339857869	-0.330937366	-0.317085717	-0.308184994	-0.305733711	-0.30572362	-0.303240791	-0.307291789	-0.317188752	-0.327351307	-0.329577656	-0.359641033
¸ßË¹°×ÔëÉù´¦Àí (566).mp3	-0.030393391	-0.026725871	-0.021675738	0.018883993	0.0161173	0.013202721	0.0091605	0.010211474	0.0135074	0.012252729	0.01140431	0.0117683	0.012956847	0.010615511	0.009007485	0.0139438	0.010458122	0.01337949	0.01696051	0.018473088	0.021149347	0.024438207	0.026317107	0.026647314	0.009657737	-0.012933681	-0.030834292	-0.046287297	-0.059788986	-0.058760143	-0.054006696	-0.0527947	-0.0527947	-0.052998411	-0.060032565	-0.0623568	-0.0606176	-0.0606176	-0.06054684	-0.061419974	-0.060845824	-0.063134653	-0.064361719	-0.064779896	-0.0636611	-0.051118316	-0.049826683	-0.049949979	-0.041736884
¸ßË¹°×ÔëÉù´¦Àí (567).mp3	0.488992252	0.489161913	0.494552046	0.498457635	0.500953834	0.509754943	0.50878893	0.513812286	0.516432575	0.517054266	0.52084093	0.521134492	0.523260714	0.527304498	0.528154128	0.529441762	0.532155588	0.534438385	0.538226459	0.537488005	0.538778824	0.537546008	0.525431184	0.522785507	0.521401686	0.519742077	0.516702484	0.51806171	0.5167142	0.515799848	0.51437258	0.517301435	0.51522515	0.508970839	0.5032387	0.496846433	0.49026336	0.493127267	0.497680522	0.499224407	0.507611156	0.508202827	0.507841604	0.524434984	0.52477804	0.527252094	0.526263869	0.523952408	0.523050303
¸ßË¹°×ÔëÉù´¦Àí (568).mp3	-0.192130231	-0.1917393	-0.189852368	-0.191367564	-0.191638575	-0.192192387	-0.186607944	-0.187544481	-0.197029872	-0.219693386	-0.226537623	-0.224965141	-0.228214847	-0.22957264	-0.229594919	-0.229216218	-0.226853114	-0.226841333	-0.2252175	-0.223478664	-0.22306944	-0.220219225	-0.217365735	-0.21410546	-0.208416384	-0.206082572	-0.214557701	-0.213463482	-0.210302945	-0.212094092	-0.217187726	-0.218241898	-0.220166189	-0.225110905	-0.230668055	-0.240880633	-0.267169456	-0.256654615	-0.250776379	-0.271893631	-0.273175924	-0.274912774	-0.273655726	-0.272306028	-0.267039183	-0.252792068	-0.254194473	-0.259910806	-0.258742785
¸ßË¹°×ÔëÉù´¦Àí (569).mp3	-0.011887209	-0.005855967	-0.021046433	-0.015444091	-0.012064904	-0.01743487	-0.034344161	-0.041518131	-0.040576792	-0.041968732	-0.05549155	-0.059954408	-0.06369941	-0.0654621	-0.068248361	-0.07052692	-0.057514305	-0.045874241	-0.042217085	-0.04045963	-0.048593548	-0.049787837	-0.046650977	-0.045846733	-0.047136888	-0.047178052	-0.049444054	-0.054190721	-0.054515211	-0.050411302	-0.049761307	-0.047136849	-0.043892947	-0.04263123	-0.0398542	-0.038969517	-0.052403354	-0.055796337	-0.059144918	-0.063075686	-0.064960222	-0.063631895	-0.061814017	-0.059484857	-0.05461242	-0.05328543	-0.053493481	-0.055426842	-0.050913805
¸ßË¹°×ÔëÉù´¦Àí (570).mp3	0.316120669	0.313934979	0.316138344	0.309840486	0.310744154	0.257913703	0.229142559	0.243997722	0.265276947	0.269701888	0.271079751	0.269765252	0.269718405	0.27135231	0.283333406	0.2856847	0.279229532	0.285470343	0.288795105	0.298429212	0.304114691	0.305113787	0.305168713	0.309212101	0.313103901	0.315879072	0.318483892	0.3197355	0.324178042	0.325872148	0.327863757	0.325938525	0.326184264	0.325446808	0.324677637	0.313904879	0.171270426	0.297660009	0.182429692	0.205436168	0.19958402	0.205296356	0.208074237	0.202531441	0.199077076	0.199815941	0.204411014	0.230343412	0.226512829
¸ßË¹°×ÔëÉù´¦Àí (571).mp3	0.107782641	0.094629719	0.07843045	0.073686162	0.070609138	0.070632451	0.064104094	0.070112228	0.049411699	0.021900054	0.035761515	0.053493238	0.058869906	0.105605019	0.122567084	0.137373233	0.1550264	0.172256472	0.184725851	0.195992463	0.201117347	0.203387938	0.209643628	0.19998231	0.197080583	0.191199977	0.195226221	0.199856412	0.201899812	0.204654623	0.205085507	0.198901641	0.202487787	0.202879431	0.206186912	0.204650032	0.205502059	0.205773052	0.205969117	0.201830711	0.21392125	0.215417646	0.215597866	0.2156522	0.213242874	0.232192026	0.221706253	0.237288293	0.234589083
¸ßË¹°×ÔëÉù´¦Àí (572).mp3	-0.00813007	-0.012974992	-0.016085926	-0.017694688	-0.02090203	-0.020282099	-0.025949615	0.080946582	0.017167728	0.027772112	0.03036811	0.03039192	0.035088313	0.037202216	0.040268495	0.039599463	0.032724226	0.029379212	0.008106556	0.008251057	0.009596032	0.013744888	0.009443269	0.010840961	0.016614517	0.017306706	0.016922196	0.012572735	0.013033879	0.01510671	0.018725997	0.018716518	0.023247387	0.021602588	0.025667731	0.031799136	0.034949881	0.035235009	0.039508696	0.039330986	0.035932191	0.02036575	0.005178937	0.006592091	0.020912633	0.030258056	0.030111235	0.009188138	-0.003754255
¸ßË¹°×ÔëÉù´¦Àí (573).mp3	0.386172758	0.3934381	0.3934381	0.3943077	0.394090633	0.396798934	0.396360239	0.403046037	0.406134578	0.41029094	0.412182608	0.414278393	0.4117018	0.41173371	0.413436893	0.415165281	0.4160476	0.416482	0.415315838	0.418414344	0.419190681	0.41998795	0.42245829	0.401171787	0.396222474	0.394589708	0.400244954	0.4008502	0.401285	0.399396841	0.395818064	0.3952034	0.3956382	0.397434412	0.3982446	0.400607182	0.401546384	0.403174938	0.405434772	0.40689035	0.409592506	0.411765054	0.4134567	0.4134567	0.416939209	0.418616836	0.420185687	0.421717029	0.424718573
¸ßË¹°×ÔëÉù´¦Àí (574).mp3	0.0690026	0.069274318	0.044486259	0.007863764	0.006849922	0.010484032	0.00900862	0.011116191	0.017737387	0.01731054	0.0172635	0.016350003	0.01625754	0.016809877	0.0216112	0.021477648	0.0233504	0.021578399	0.0211765	0.020396392	0.021156733	0.02037566	0.017459284	0.013887163	0.013824435	0.014396042	0.011454364	0.011644641	0.013933308	0.0176982	0.018040483	0.017294414	0.019320231	0.020834724	0.021878026	0.024551493	0.02728465	0.028133	0.027981892	0.022614836	0.022061516	0.0229156	0.022903429	0.0224808	0.0224808	0.022635809	0.0229156	0.019676404	0.013094969
¸ßË¹°×ÔëÉù´¦Àí (575).mp3	-0.134713663	-0.138176284	-0.139947057	-0.144171079	-0.152021763	-0.154289764	-0.157316108	-0.159149257	-0.1608934	-0.160138908	-0.161565867	-0.163372053	-0.165430158	-0.1648046	-0.163935	-0.163000228	-0.162815899	-0.162546305	-0.17678806	-0.179234354	-0.186674102	-0.199267887	-0.204902785	-0.206752657	-0.207636288	-0.208325382	-0.211445971	-0.213313207	-0.215253598	-0.216957288	-0.214210099	-0.21353434	-0.213755276	-0.214026016	-0.2165477	-0.2169825	-0.218231283	-0.2226346	-0.2226346	-0.222802426	-0.2230692	-0.2217649	-0.217482441	-0.213549914	-0.213461486	-0.211896116	-0.2082866	-0.2082866	-0.207417
¸ßË¹°×ÔëÉù´¦Àí (576).mp3	-0.028908158	-0.027781767	-0.027364719	-0.02686839	-0.027126203	-0.027600415	-0.0278262	-0.027085274	-0.025627771	-0.027723109	-0.02706648	-0.028333183	-0.0286958	-0.028648023	-0.028044897	-0.027532621	-0.023636272	-0.022244525	-0.021692891	-0.01934972	-0.0186958	-0.018261	-0.017493212	-0.016061872	-0.014658522	-0.011222833	-0.00860218	-0.007596829	-0.007584909	-0.007353427	-0.007081701	-0.007521087	-0.006911357	-0.0065219	-0.004206988	-0.001805157	-0.000795726	0.001920669	0.004591161	0.005782708	0.005239024	0.0028511	0.020706261	0.010873639	0.004789857	0.006680658	0.013131542	0.01526164	0.016956748
¸ßË¹°×ÔëÉù´¦Àí (577).mp3	0.189363047	0.178666757	0.166535744	0.162753135	0.161380112	0.166244574	0.165657091	0.169981789	0.171184577	0.166895846	0.166804343	0.168888983	0.163236682	0.165702049	0.16233167	0.16578894	0.168874201	0.174361036	0.174902373	0.182915407	0.186506124	0.191540637	0.194120344	0.196061306	0.199284675	0.204432093	0.211218174	0.21427634	0.21528424	0.2197809	0.219042006	0.217745469	0.215339749	0.215382756	0.211164511	0.221297217	0.219172387	0.21756716	0.214790255	0.215344617	0.209660341	0.208732745	0.217881895	0.219471556	0.223388219	0.219631715	0.21883017	0.215591024	0.211942119
¸ßË¹°×ÔëÉù´¦Àí (578).mp3	0.238790565	0.239843004	0.241452339	0.2397367	0.23507064	0.232310925	0.246283774	0.2510409	0.258421299	0.26864653	0.272432353	0.259236873	0.271114771	0.271164626	0.286075709	0.242344142	0.204794729	0.178014585	0.15990098	0.229793538	0.226839984	0.217546239	0.222320485	0.240454543	0.299668724	0.37077103	0.399694814	0.409921057	0.419969864	0.432996681	0.444385003	0.448317478	0.453196756	0.454012739	0.459362252	0.465317061	0.466662422	0.4522508	0.457185866	0.466785924	0.474876047	0.4766931	0.4766931	0.475091305	0.472761533	0.470457787	0.4679975	0.464968158	0.479150675
¸ßË¹°×ÔëÉù´¦Àí (579).mp3	0.018748664	0.018633142	0.0140986	0.0140986	0.0140986	0.014043008	0.0136638	0.018804999	0.073408684	0.094040141	0.083150178	0.073055799	0.064074454	0.055181456	0.04931329	0.032245532	0.011951164	-0.003662406	-0.012687795	-0.008991296	-0.014210307	-0.054791382	-0.075080455	-0.075900691	-0.0733038	-0.071472868	-0.075282816	-0.076215052	-0.087679424	-0.097901039	-0.0963472	-0.0963472	-0.0963472	-0.0963472	-0.09764304	-0.0993907	-0.100058041	-0.1019994	-0.098668871	-0.1011299	-0.101947898	-0.12748823	-0.129229925	-0.156478098	-0.160313502	-0.165021417	-0.169914016	-0.171494747	-0.194188411
¸ßË¹°×ÔëÉù´¦Àí (580).mp3	-0.181484801	-0.189926935	-0.191620194	-0.177585796	-0.164559187	-0.163208922	-0.160185081	-0.158294958	-0.148417023	-0.142836561	-0.155381691	-0.165653299	-0.174919715	-0.168894704	-0.165493273	-0.162422687	-0.1622387	-0.158953775	-0.155929994	-0.152683466	-0.150153624	-0.15291852	-0.1509344	-0.153182624	-0.149530275	-0.151606021	-0.145119861	-0.138710402	-0.144517618	-0.149538388	-0.150440932	-0.148363849	-0.155330677	-0.166571146	-0.168926329	-0.171150887	-0.175193443	-0.171599895	-0.171674335	-0.166348453	-0.171550519	-0.165906105	-0.164700794	-0.1600649	-0.160835457	-0.161451305	-0.163800774	-0.156523153	-0.151533267
¸ßË¹°×ÔëÉù´¦Àí (581).mp3	0.379408298	0.380023419	0.3792389	0.3792389	0.3792389	0.385893879	0.390073633	0.3901085	0.3901085	0.3901085	0.390739362	0.3922824	0.389889945	0.353465275	0.3731519	0.3740214	0.374151478	0.386679793	0.391686874	0.393512813	0.394624219	0.396170642	0.396854463	0.398757709	0.399951711	0.400584668	0.400978	0.400781936	0.393832607	0.37166424	0.377045871	0.383460276	0.384933984	0.387525001	0.387987312	0.387851818	0.3874998	0.3874998	0.387606163	0.3892389	0.3892389	0.3892389	0.3892389	0.388464696	0.384556137	0.382234148	0.379202474	0.375581524	0.374125975
¸ßË¹°×ÔëÉù´¦Àí (582).mp3	0.095482985	0.094844264	0.094067549	0.089053686	0.079800946	0.077193481	0.0747827	0.074998588	0.075005622	0.07318167	0.067203374	0.065994239	0.065652611	0.0656523	0.06305805	0.0591305	0.058966026	0.056180793	0.057009788	0.0573913	0.061993581	0.0678261	0.063922123	0.062081016	0.06116925	0.064770235	0.066001406	0.06582569	0.064340043	0.073201289	0.066113706	0.045658243	0.041245305	0.056945027	0.056561633	0.054158556	0.053753434	0.0511983	0.057477816	0.053779037	0.065907641	0.068045267	0.048004145	0.04828261	0.064638641	0.057799765	0.055521395	0.05994186	0.062259105
¸ßË¹°×ÔëÉù´¦Àí (583).mp3	0.187136999	0.172211129	0.169418132	0.166375174	0.167056518	0.164944366	0.169192187	0.16732079	0.167067001	0.170505814	0.173970034	0.174743839	0.176312453	0.182958675	0.187462522	0.185380579	0.184874746	0.186254009	0.18724502	0.19043426	0.18890114	0.186765431	0.195497526	0.198125938	0.196621	0.196621	0.197352067	0.198349434	0.201828667	0.201948282	0.201705985	0.202738535	0.202160378	0.2021075	0.20758846	0.208788854	0.209531894	0.210945677	0.213132817	0.212778998	0.214838493	0.212447377	0.215026239	0.213249418	0.216691338	0.21397224	0.217099609	0.220737494	0.217261473
¸ßË¹°×ÔëÉù´¦Àí (584).mp3	-0.581255537	-0.5824686	-0.583567293	-0.577833808	-0.56940004	-0.570639929	-0.571671677	-0.573972882	-0.573773	-0.573614842	-0.5729034	-0.57113208	-0.588313862	-0.608485222	-0.611887952	-0.61061544	-0.614058923	-0.625167662	-0.639421013	-0.642083209	-0.64192924	-0.643097605	-0.643085791	-0.64444856	-0.647070105	-0.648165167	-0.649730029	-0.648836301	-0.64662337	-0.64763444	-0.6485556	-0.650527429	-0.652038035	-0.655572183	-0.659709686	-0.6615991	-0.661796153	-0.662153833	-0.663163214	-0.664888528	-0.666384163	-0.66282835	-0.649578965	-0.654928396	-0.655231557	-0.659991337	-0.663380606	-0.665267152	-0.667070249
¸ßË¹°×ÔëÉù´¦Àí (585).mp3	-0.144779066	-0.1455195	-0.155875479	-0.15128431	-0.145621936	-0.141289403	-0.146855637	-0.144132359	-0.122987529	-0.135123495	-0.136608892	-0.126296407	-0.123574045	-0.118789388	-0.1193746	-0.115166028	-0.107107146	-0.105188499	-0.104837975	-0.104601579	-0.112977628	-0.117984314	-0.117712033	-0.118140503	-0.122492569	-0.122348568	-0.127095355	-0.119595743	-0.116127387	-0.124707547	-0.119089582	-0.117170437	-0.128592443	-0.125915613	-0.123080973	-0.122942661	-0.124599034	-0.122206098	-0.118576231	-0.122814288	-0.134775405	-0.143403463	-0.136216115	-0.128686269	-0.139769417	-0.1431042	-0.140521839	-0.139126229	-0.143332535
¸ßË¹°×ÔëÉù´¦Àí (586).mp3	0.1371305	0.134924615	0.129490061	0.125234276	0.123733624	0.12208718	0.120669145	0.118270428	0.118655877	0.12296363	0.1227828	0.121574062	0.123056353	0.122985823	0.121797407	0.121712809	0.122279302	0.121610179	0.116402274	0.113204386	0.110050528	0.108577735	0.109386619	0.110844179	0.11337242	0.11163378	0.108927003	0.10493401	0.107853961	0.108522565	0.107164201	0.108251788	0.108394624	0.108711981	0.108497142	0.109828091	0.110174	0.1106088	0.109956193	0.1093045	0.107075396	0.105295882	0.103362974	0.101015181	0.1006088	0.1010436	0.1006088	0.0988696	0.098814148
¸ßË¹°×ÔëÉù´¦Àí (587).mp3	-0.031401048	-0.033087403	-0.033105781	-0.030353642	-0.026997224	-0.0258026	-0.0258026	-0.0257353	-0.0253676	-0.0253676	-0.0253676	-0.026757249	-0.028893239	-0.028426225	-0.029559204	-0.0301498	-0.051391307	-0.072980038	-0.0757013	-0.0752669	-0.075185804	-0.060879638	-0.060447876	-0.056301736	0.00203867	0.0069445	0.0082495	0.008287524	0.010453236	0.0117295	0.011942818	0.008469077	0.009767369	0.003200978	0.002192315	0.000882624	-0.002874994	-0.006861951	-0.011172135	-0.013412667	-0.0134902	-0.0134902	-0.015749261	-0.016230747	-0.0165343	-0.018012305	-0.024407333	-0.050813013	-0.058641994
¸ßË¹°×ÔëÉù´¦Àí (588).mp3	0.078128205	0.073684096	0.071621807	0.027583053	0.046646068	0.083466333	0.086838746	0.075910199	0.074870345	0.068576939	0.067910865	0.066994851	0.064259956	0.0634782	0.063410153	0.0604348	0.0595652	0.059503473	0.059083979	0.05768856	0.0565218	0.05559546	0.05446315	0.05038647	0.046306957	0.0456522	0.044016914	0.040097918	0.02648498	0.019916419	0.0195651	0.019415134	0.018983587	0.0186956	0.0186956	0.0186956	0.017826	0.017826	0.017826	0.0173912	0.0173912	0.0173912	0.0173912	0.0173912	0.0173912	0.018147035	0.025962649	0.025612599	0.027561855
¸ßË¹°×ÔëÉù´¦Àí (589).mp3	0.2225176	0.2225176	0.22723872	0.2281697	0.2281697	0.2281697	0.22875963	0.2294741	0.2294741	0.2294741	0.228911555	0.230219682	0.230428922	0.231648	0.230925977	0.233774937	0.23656018	0.23632764	0.240158408	0.242292388	0.245693112	0.249024177	0.247473564	0.253061013	0.258318378	0.260266801	0.2612131	0.261565064	0.261679936	0.278793155	0.296783499	0.296913543	0.2968359	0.297650967	0.303001451	0.304590479	0.303062657	0.3050968	0.305796152	0.308051485	0.304486869	0.302329312	0.2998794	0.296905945	0.292820436	0.290092577	0.288452546	0.287061064	0.287418195
¸ßË¹°×ÔëÉù´¦Àí (590).mp3	0.360936173	0.36503935	0.369244752	0.378321513	0.3840588	0.388262161	0.39477938	0.399880135	0.400286317	0.397994253	0.3923514	0.389105037	0.38867304	0.388713724	0.390159506	0.392432333	0.389807538	0.388359649	0.388545621	0.389345142	0.392041157	0.3927473	0.393017625	0.393875624	0.3944859	0.393309936	0.390767496	0.388657793	0.384449176	0.384041447	0.383482838	0.383788424	0.381846561	0.381721194	0.383719354	0.385859074	0.385091732	0.384639453	0.3831952	0.381560812	0.379112468	0.375359396	0.371023322	0.3684121	0.370674765	0.36908454	0.370696363	0.37247474	0.372651179
¸ßË¹°×ÔëÉù´¦Àí (591).mp3	0.3088386	0.307387073	0.308577631	0.310907667	0.312698808	0.314394476	0.3192734	0.320382268	0.319695354	0.321882	0.321194981	0.325157253	0.326735898	0.328414256	0.329685741	0.331779606	0.335268819	0.328992443	0.322016253	0.316070985	0.306840127	0.303052471	0.303673142	0.3062298	0.3053602	0.30610833	0.306602641	0.306263072	0.3062298	0.303280181	0.3027516	0.304488879	0.309592137	0.3136211	0.317392939	0.322535405	0.3227515	0.321904977	0.323810278	0.3249254	0.328368191	0.328083639	0.3279689	0.3279689	0.3279689	0.3279689	0.325949133	0.326477691	0.327254175
¸ßË¹°×ÔëÉù´¦Àí (592).mp3	0.142842036	0.146552819	0.149880325	0.144379837	0.149052414	0.160165949	0.176928837	0.19851313	0.205208753	0.204190123	0.204014845	0.217259413	0.21693289	0.202447798	0.214193092	0.212419028	0.207880308	0.215664833	0.209565259	0.214725311	0.213063039	0.20526582	0.193219657	0.185926038	0.190411291	0.173688216	0.178737967	0.182031981	0.19904922	0.197877484	0.189999806	0.195040006	0.182343017	0.176939314	0.179987703	0.178445034	0.180468868	0.1833548	0.185217542	0.181432411	0.186502132	0.18148892	0.185387168	0.184834794	0.190085511	0.179104894	0.180534544	0.179273522	0.184283325
¸ßË¹°×ÔëÉù´¦Àí (593).mp3	0.2204629	0.21391746	0.220463682	0.228106673	0.234318396	0.235949742	0.241599171	0.243857399	0.246286812	0.248857938	0.249291667	0.250381216	0.251450829	0.248469798	0.247034956	0.243967434	0.244612599	0.24751974	0.24789519	0.248681442	0.246745077	0.247079647	0.254546361	0.2562145	0.256275095	0.256790582	0.25798335	0.260176377	0.260644419	0.258741827	0.257354072	0.254994981	0.251770961	0.251690413	0.253399394	0.253319253	0.2526377	0.252501125	0.253570104	0.254525544	0.255151815	0.254943964	0.25445485	0.252327819	0.251509575	0.251444495	0.248515723	0.250476529	0.251111824
¸ßË¹°×ÔëÉù´¦Àí (594).mp3	0.067165436	0.074159922	0.076348887	0.081707769	0.09677762	0.111163716	0.111954036	0.1120895	0.1125243	0.1125243	0.114834708	0.123452779	0.123964841	0.125453816	0.124822273	0.123252818	0.1264373	0.127194572	0.122549969	0.114760203	0.148736939	0.171810853	0.167952507	0.161135884	0.161471832	0.164289775	0.170573888	0.172742011	0.171311828	0.170173322	0.152288	0.137201901	0.129228526	0.129331041	0.132412422	0.1368721	0.1368721	0.165078133	0.17384634	0.1744808	0.187205427	0.1836112	0.180886693	0.184563754	0.189345487	0.19023114	0.1927416	0.1927416	0.195756412
¸ßË¹°×ÔëÉù´¦Àí (595).mp3	0.49344796	0.52982196	0.530283873	0.524986713	0.5193478	0.538777226	0.536392996	0.519565334	0.531656229	0.532930558	0.539610956	0.545009174	0.545096491	0.544751011	0.544584699	0.545436023	0.5471738	0.548756268	0.5489129	0.546593326	0.546551287	0.545286746	0.543198491	0.545250513	0.549300165	0.545020073	0.542237352	0.52940863	0.530488397	0.532640912	0.528851216	0.513103892	0.512092313	0.510398391	0.5115218	0.51177784	0.509609759	0.509457652	0.50966854	0.5102173	0.50677005	0.497087591	0.495903041	0.497085321	0.500028126	0.50243002	0.499864477	0.490401195	0.48045253
¸ßË¹°×ÔëÉù´¦Àí (596).mp3	0.250149496	0.253371276	0.258899262	0.2604347	0.2604347	0.2604347	0.263118126	0.2621739	0.2673913	0.280063481	0.28895413	0.303778542	0.314717065	0.310498155	0.307908462	0.305671906	0.306212227	0.307852297	0.309440561	0.315172074	0.320680037	0.3204346	0.3204346	0.3208693	0.3213041	0.3204346	0.3204346	0.3204346	0.311368771	0.317884985	0.326365929	0.331808527	0.331908186	0.334803781	0.334201496	0.331171268	0.330437076	0.336380666	0.334358596	0.330801237	0.3286956	0.32928378	0.32746234	0.324790221	0.332922275	0.333362317	0.331979192	0.334472686	0.331261538
¸ßË¹°×ÔëÉù´¦Àí (597).mp3	-0.0345654	-0.0350002	-0.041291209	-0.061167021	-0.074738994	-0.083911851	-0.087449155	-0.077822015	-0.070226588	-0.057788078	-0.055190822	-0.055500857	-0.056585103	-0.049919817	-0.053404315	-0.048765446	-0.048913	-0.052071224	-0.051581842	-0.051262691	-0.050417127	-0.048998632	-0.046099758	-0.0445652	-0.044245423	-0.0428261	-0.043430972	-0.04624781	-0.049616161	-0.058311623	-0.065132969	-0.068624557	-0.078845502	-0.074087729	-0.070916255	-0.063219168	-0.058663079	-0.052677286	-0.050865873	-0.070286949	-0.073993495	-0.061519026	-0.057923764	-0.053849754	-0.048737839	-0.068397922	-0.081535449	-0.08249668	-0.077677805
¸ßË¹°×ÔëÉù´¦Àí (598).mp3	0.014862657	0.0139239	0.013319361	0.004435493	0.001094496	-0.0004239	-0.001030374	-0.0012935	-0.002805517	-0.004673758	-0.006528843	-0.008367198	-0.010334019	-0.010588845	-0.009795531	-0.006721188	-0.008873335	-0.012001887	-0.015038227	-0.018639152	-0.0195544	-0.0195544	-0.0195544	-0.0195544	-0.0195544	-0.0195544	-0.0195544	-0.0195544	-0.0195544	-0.0195544	-0.01986216	-0.020424	-0.016452282	-0.0130327	-0.0130327	-0.0125979	-0.013441272	-0.01574854	-0.01791949	-0.019196284	-0.0195545	-0.0195545	-0.0195545	-0.0195545	-0.0195545	-0.019011426	-0.0178153	-0.016980189	-0.0160763
¸ßË¹°×ÔëÉù´¦Àí (599).mp3	-0.0386958	-0.038112142	-0.0369566	-0.0369566	-0.0369566	-0.0365218	-0.037631959	-0.036599631	-0.0243478	-0.0243478	-0.018124223	-0.004699387	-0.002202558	-0.012264792	-0.009893783	-0.010854425	-0.020114152	0.001625388	0.016158107	0.016176873	0.0165218	0.0165218	0.0169566	0.0169566	0.018194919	0.015152365	0.012412787	0.011679024	0.011715922	0.0126087	0.012552885	0.012494769	0.012825351	0.013425171	0.0126087	0.0126087	0.0126087	0.012245309	0.0104348	0.00960567	0.009008623	0.009704288	0.01010842	0.010888901	0.011941386	0.019714223	0.022169904	0.02676034	0.033074372
¸ßË¹°×ÔëÉù´¦Àí (600).mp3	0.087564785	0.07891605	0.070852931	0.065435667	0.063806934	0.053613262	0.043691194	0.02671218	0.004862771	-0.004685147	-0.00483089	-0.004132199	-0.007405095	-0.00515105	-0.001327793	-0.0035465	-0.004408491	-0.0039813	-0.0039813	-0.0039813	-0.004399624	-0.010292072	-0.007724491	-0.005930243	-0.0052857	-0.005092378	-0.002729182	-0.005138023	-0.005091748	-0.0039813	-0.006208883	-0.0091987	-0.006311592	-0.002572509	0.01205686	0.005298206	0.0051492	0.004249164	0.00341	0.004062536	0.000764083	-0.000405958	0.001817856	0.005416115	-0.0031118	0.000496533	0.003149505	0.012830866	0.000990052
¸ßË¹°×ÔëÉù´¦Àí (601).mp3	0.259883269	0.242385242	0.188380137	0.192498276	0.176506641	0.169003978	0.159986913	0.152506522	0.153735312	0.160132908	0.100986708	0.097881439	0.119186685	0.10591288	0.097248851	0.09102618	0.086554466	0.087625367	0.082918504	0.081254473	0.080851525	0.080717047	0.075381753	0.061463059	0.052939608	0.043320446	0.048723991	0.037570546	0.039344258	0.036207229	0.035495191	0.037287255	0.0384782	0.036386302	0.039416246	0.042212917	0.041826386	0.041360089	0.046628963	0.045470429	0.043277708	0.045697667	0.043431042	0.040813922	0.04934144	0.02764444	0.035577232	0.02526406	0.021109939
¸ßË¹°×ÔëÉù´¦Àí (602).mp3	-0.050869504	-0.05360381	-0.057624033	-0.045350707	-0.072729018	-0.057228212	-0.03115903	-0.031679028	-0.025756272	-0.017705196	-0.01009092	-0.005632196	-0.005353075	-0.000355777	0.013620115	0.019247978	0.034098333	0.03294362	0.037859272	0.039281812	0.038906847	0.046867704	0.041288334	0.047004269	0.047264595	0.043867668	0.050554393	0.045519661	0.052736609	0.051031651	0.053312363	0.059410794	0.053307716	0.059325574	0.05733102	0.060579256	0.067935916	0.071637358	0.081648321	0.078314044	0.081792441	0.083418283	0.080563189	0.093589062	0.088209489	0.093366544	0.089436148	0.088594071	0.111336376
¸ßË¹°×ÔëÉù´¦Àí (603).mp3	0.1983006	0.243744636	0.2441305	0.244174443	0.2445653	0.2445653	0.2445653	0.246977176	0.24913112	0.250965931	0.2510869	0.2510869	0.2510869	0.2510869	0.250967674	0.244030686	0.221070894	0.207444852	0.201285283	0.190589794	0.184107728	0.188155041	0.198441047	0.207874186	0.234246853	0.242361781	0.246746899	0.248475954	0.255099996	0.263283348	0.271049502	0.27471142	0.277985984	0.281881297	0.286010776	0.289972772	0.294417538	0.298200369	0.304276278	0.307917895	0.30913158	0.3097827	0.311124828	0.311690438	0.312242939	0.313062631	0.315284774	0.313603665	0.3097828
¸ßË¹°×ÔëÉù´¦Àí (604).mp3	-0.015960849	-0.01453826	-0.011021036	-0.004205821	0.001537252	0.004146967	0.003035995	0.017196516	0.027428977	0.029921663	0.031447	0.059903579	0.176383701	0.160530748	0.179402742	0.181367158	0.189688848	0.205687473	0.197171657	0.201803995	0.195851057	0.215825552	0.213150072	0.212912377	0.208510267	0.206250732	0.207063608	0.256974939	0.319372755	0.349196426	0.360006629	0.373463574	0.400679677	0.405033846	0.4066236	0.411471811	0.409199676	0.401490488	0.407438375	0.399046777	0.412645166	0.398289004	0.412937031	0.40473923	0.408483586	0.41400312	0.408997076	0.41361284	0.410424722
¸ßË¹°×ÔëÉù´¦Àí (605).mp3	-0.15582207	-0.162923527	-0.163520065	-0.15609425	-0.134398595	-0.112037628	-0.099179311	-0.096917595	-0.094912935	-0.085043252	-0.081616958	-0.08188878	-0.071346547	-0.070024125	-0.064051155	-0.053693223	-0.052914092	-0.049451897	-0.048102757	-0.047936865	-0.047613432	-0.058825302	-0.058337933	-0.067786436	-0.08038801	-0.076555639	-0.082522155	-0.087881065	-0.092510553	-0.114747775	-0.121329099	-0.109840448	-0.103121084	-0.103057127	-0.104168674	-0.10298532	-0.106790945	-0.108510853	-0.115893907	-0.121475295	-0.110218833	-0.105630589	-0.099784498	-0.089338532	-0.088823858	-0.083615573	-0.081546346	-0.073989084	-0.074005457
¸ßË¹°×ÔëÉù´¦Àí (606).mp3	0.0170097	0.0170097	0.016575	0.016575	0.017146196	0.019011885	0.0187491	0.0187491	0.017611605	0.0174448	0.017023342	0.01577717	0.014839458	0.014002487	0.012444602	0.012273312	0.011874599	0.010569555	0.00877636	0.011877551	0.02119677	0.02883296	0.041824966	0.047528262	0.059351287	0.097896354	0.101700883	0.102519121	0.105534601	0.108527723	0.110828363	0.115269771	0.116911353	0.119161797	0.1278641	0.12853106	0.129501804	0.130903425	0.1317766	0.132271113	0.135164833	0.136429468	0.138900419	0.14048959	0.14461747	0.149572736	0.1535138	0.1535138	0.1574268
¸ßË¹°×ÔëÉù´¦Àí (607).mp3	0.199539311	0.198176274	0.199966812	0.206298467	0.210237063	0.2094724	0.208429253	0.208508816	0.205188813	0.2046888	0.205287784	0.206151523	0.205384819	0.2059929	0.207961988	0.208135909	0.208011704	0.2086021	0.210255871	0.211217937	0.212650571	0.216529066	0.216723015	0.215796596	0.215162469	0.211817904	0.212629932	0.211064477	0.208545667	0.206864	0.206864	0.206200822	0.20040985	0.20224084	0.205201616	0.2059918	0.206265728	0.206480783	0.205824676	0.2059925	0.205435714	0.203427476	0.204678289	0.204779836	0.2051208	0.204704384	0.2046859	0.204453437	0.2025126
¸ßË¹°×ÔëÉù´¦Àí (608).mp3	0.015505784	0.000280614	0.01510931	-0.003807836	0.012336218	-0.004889172	0.005632368	0.011445952	0.004200042	0.0121738	0.000110404	0.017795561	0.007746433	0.013456474	0.009471929	0.007870543	0.016559356	0.004591739	-0.024411436	-0.009466021	0.074799017	0.060162179	0.034306111	0.119549898	0.106216748	0.119958637	0.101382428	0.109933593	0.102589431	0.110254386	0.118121542	0.116261192	0.124703133	0.121104392	0.138457439	0.12974228	0.137559073	0.129123946	0.136333114	0.153196791	0.149053738	0.154761692	0.147015459	0.158291689	0.151009725	0.152975113	0.150268547	0.146049103	0.15508162
¸ßË¹°×ÔëÉù´¦Àí (609).mp3	0.101768926	0.1030434	0.102619835	0.106597244	0.116726084	0.120455182	0.1208695	0.120962666	0.122362435	0.1199998	0.115155021	0.112810794	0.104377023	0.104883492	0.105082118	0.105818537	0.108269808	0.108278757	0.10768008	0.107571795	0.109598289	0.106532757	0.111802154	0.112844676	0.111589844	0.101024722	0.091838609	0.089875505	0.090827121	0.107159104	0.115243096	0.12020235	0.118635325	0.121158483	0.123147615	0.124158556	0.126047006	0.123855348	0.130960305	0.139890272	0.146305692	0.139528471	0.138891159	0.151676762	0.170314342	0.179370211	0.184636009	0.183015257	0.178803944
¸ßË¹°×ÔëÉù´¦Àí (610).mp3	0.0401521	0.0401521	0.030222261	0.009043854	0.013406017	0.0131955	0.013909926	0.01655943	0.037505291	0.072771062	0.072453873	0.069878344	0.0697173	0.0697173	0.0697173	0.076428405	0.065424838	0.067360467	0.06866547	0.069578853	0.067027312	0.0679782	0.0688478	0.0662391	0.064095159	0.0610217	0.060536367	0.055232692	0.051263318	0.048852823	0.045434155	0.0423261	0.041104041	0.036752559	0.0336304	0.0336304	0.0331454	0.014358474	0.0144999	0.015073892	0.0153695	0.008858235	0.0088478	0.008413	0.0110217	0.011455283	0.013627616	0.0118913	0.014487478
¸ßË¹°×ÔëÉù´¦Àí (611).mp3	-0.108347228	-0.102508372	-0.099556261	-0.098768857	-0.097977516	-0.097678497	-0.096800612	-0.09650872	-0.095465517	-0.09086807	-0.087644757	-0.085743536	-0.0856521	-0.084878912	-0.084443645	-0.084080381	-0.085056167	-0.084648926	-0.085518346	-0.086004553	-0.087095992	-0.087474888	-0.089190949	-0.0895653	-0.087825533	-0.087950055	-0.088254218	-0.0878261	-0.088699406	-0.088590101	-0.0882608	-0.0873912	-0.0873912	-0.100571067	-0.09039785	-0.080675064	-0.0804348	-0.0808695	-0.08682172	-0.092701199	-0.091246716	-0.08991777	-0.090185634	-0.091302902	-0.09195904	-0.090179197	-0.087826	-0.091489903	-0.130768453
¸ßË¹°×ÔëÉù´¦Àí (612).mp3	-0.189606079	-0.188913	-0.188913	-0.189581386	-0.1936957	-0.198006109	-0.199321298	-0.1997826	-0.1997826	-0.1997826	-0.200259894	-0.2006522	-0.2006522	-0.2006522	-0.2006522	-0.2006522	-0.201087	-0.201087	-0.2058696	-0.2058696	-0.2058696	-0.2058696	-0.205892867	-0.2067391	-0.206779652	-0.206280404	-0.205892989	-0.2063044	-0.2063044	-0.2063044	-0.213230053	-0.218324734	-0.218913	-0.218913	-0.214839275	-0.218238285	-0.21675995	-0.217151892	-0.2154348	-0.2154348	-0.2154348	-0.218403358	-0.2189131	-0.2189131	-0.220885392	-0.223415618	-0.2241305	-0.2241305	-0.2241305
¸ßË¹°×ÔëÉù´¦Àí (613).mp3	0.133191915	0.143329305	0.145434618	0.143767124	0.131940619	0.141336064	0.13316284	0.164713889	0.145023415	0.144681972	0.127991565	0.140901842	0.126698865	0.145663415	0.165834177	0.166964531	0.181964048	0.177801303	0.190657948	0.181137214	0.179732794	0.170840179	0.165138884	0.171683399	0.165226539	0.171672105	0.169560685	0.144777184	0.125227988	0.115673879	0.098807592	0.102042596	0.101614556	0.114040838	0.097166002	0.106898964	0.09047498	0.096445125	0.075411427	0.076581751	0.069054094	0.068039116	0.074403468	0.066982312	0.077172887	0.067351519	0.06875314	0.055121505	0.063184896
¸ßË¹°×ÔëÉù´¦Àí (614).mp3	0.29121096	0.284457444	0.282550435	0.284454746	0.2851261	0.29155903	0.2929522	0.2929522	0.2929522	0.2929522	0.2929522	0.291239394	0.29115568	0.289072237	0.282829344	0.277490056	0.276108776	0.274874637	0.2742566	0.2742566	0.2742566	0.27024465	0.264413856	0.256995062	0.2507784	0.2507784	0.2507784	0.2507784	0.2507784	0.259680405	0.2612131	0.2612131	0.260465196	0.255820726	0.252256235	0.248744232	0.2486044	0.2486044	0.2486044	0.249852558	0.253259281	0.250167136	0.24349193	0.237607684	0.231798355	0.230495431	0.224953279	0.223460368	0.21978741
¸ßË¹°×ÔëÉù´¦Àí (615).mp3	0.076163547	0.078446507	0.080092347	0.081690545	0.083103161	0.085231986	0.084852302	0.083959	0.0843938	0.086225761	0.0874372	0.0874372	0.0865676	0.0861329	0.082762056	0.073468598	0.0717851	0.071319997	0.071721677	0.0709155	0.0704807	0.076923948	0.077886193	0.077503738	0.075732673	0.076141324	0.07724913	0.073558238	0.069843873	0.071489747	0.070255246	0.070046	0.068784919	0.076592937	0.0770024	0.077753983	0.084500429	0.0848285	0.0848285	0.0848285	0.0848285	0.0848285	0.0848285	0.0848285	0.081242614	0.070765677	0.068544059	0.069154098	0.082912826
¸ßË¹°×ÔëÉù´¦Àí (616).mp3	0.122249288	0.114626684	0.110328155	0.10723395	0.115300248	0.121486389	0.126362681	0.120695547	0.121319263	0.129902431	0.132236164	0.136045063	0.139523269	0.136236469	0.14128631	0.142623228	0.131110036	0.133757928	0.142789772	0.14546831	0.143545781	0.142896455	0.145581008	0.148557934	0.132255423	0.128437832	0.135746733	0.140434855	0.142088633	0.142604896	0.124009609	0.115506492	0.120104379	0.128402162	0.140132093	0.15644918	0.164284466	0.167329565	0.160569992	0.167789915	0.171391487	0.174122161	0.178253388	0.182026797	0.171809643	0.16262035	0.157149193	0.151244386	0.154660954
¸ßË¹°×ÔëÉù´¦Àí (617).mp3	3.42E-05	-0.001243382	0.000917956	-0.00214133	-0.003818664	0.003092178	0.018669099	0.024322206	0.025054486	0.024449176	0.017287991	0.013698171	0.010321876	0.009026171	0.0073262	0.007266073	0.004933228	0.0042827	-0.001710434	0.000734318	-6.52E-05	7.10E-05	0.0008044	0.0008044	-0.0018043	-0.002082785	-0.001909326	-0.001315762	-0.0013695	-0.0013695	-0.0013695	-0.0013695	-0.0013695	-0.0018043	-0.0018043	-0.0018043	-0.0018043	-0.0031086	-0.0039782	-0.0039782	-0.0039782	-0.004377455	-0.0044129	-0.0044129	-0.0031086	-0.004239654	-0.0048478	-0.00410815	-0.0048478
¸ßË¹°×ÔëÉù´¦Àí (618).mp3	-0.227190396	-0.223697367	-0.234301301	-0.238653732	-0.231643532	-0.235387335	-0.253638897	-0.285423667	-0.307331179	-0.31625441	-0.320445691	-0.3247826	-0.32574743	-0.329222771	-0.332256112	-0.334851558	-0.336283192	-0.374214867	-0.3934783	-0.39494801	-0.387939	-0.382355154	-0.377874967	-0.372807811	-0.3669566	-0.3669566	-0.3686957	-0.3686957	-0.3686957	-0.368834964	-0.371780643	-0.375302581	-0.379700437	-0.382072261	-0.3826087	-0.382701902	-0.381182849	-0.378003671	-0.372536535	-0.377080689	-0.3786956	-0.3786956	-0.377499857	-0.369903823	-0.372282984	-0.386034608	-0.393808286	-0.3917392	-0.393910293
¸ßË¹°×ÔëÉù´¦Àí (619).mp3	0.383913	0.383586667	0.385929924	0.386208006	0.387747891	0.390092322	0.3904347	0.393768182	0.39317497	0.393399873	0.397826	0.397950574	0.3982608	0.398204874	0.396599553	0.393913749	0.3926087	0.3926087	0.3926087	0.3926087	0.392176158	0.387724269	0.386829488	0.387952733	0.386804795	0.384030562	0.381654889	0.381569748	0.3847825	0.3847825	0.3847825	0.38389597	0.380266879	0.378830262	0.380549146	0.3808695	0.3808695	0.3808695	0.378548902	0.374436144	0.3734782	0.37227422	0.367913348	0.3573899	0.3560869	0.3526087	0.352470086	0.3526087	0.35285782
¸ßË¹°×ÔëÉù´¦Àí (620).mp3	-0.084303592	-0.084786622	-0.087686367	-0.091125971	-0.094713568	-0.150847754	-0.167893443	-0.178328219	-0.194606824	-0.213565392	-0.218199976	-0.217701115	-0.215849931	-0.215362841	-0.21492125	-0.21843637	-0.218081228	-0.2190137	-0.217509975	-0.208127364	-0.193986303	-0.183768432	-0.181377265	-0.185264311	-0.185196434	-0.178889156	-0.174421423	-0.173749017	-0.173377018	-0.172795336	-0.179489639	-0.186197213	-0.186203341	-0.188112917	-0.1876686	-0.192583492	-0.194907177	-0.194216017	-0.192763062	-0.19296717	-0.204962197	-0.205880095	-0.205609076	-0.208274679	-0.209280247	-0.208207658	-0.2077056	-0.209605901	-0.209248011
¸ßË¹°×ÔëÉù´¦Àí (621).mp3	0.309545894	0.311183211	0.312408674	0.3114472	0.311906223	0.3131863	0.31414997	0.3153602	0.3166646	0.314286956	0.312234338	0.324704682	0.334370317	0.3388219	0.339655156	0.342110408	0.368804609	0.394812479	0.391427181	0.393053646	0.3962133	0.395279128	0.396699247	0.40097919	0.4009959	0.402735	0.402735	0.405145708	0.409063798	0.40796502	0.406642	0.407605432	0.409624559	0.4105551	0.409926238	0.407284434	0.406989599	0.4092507	0.4096855	0.409980959	0.413199222	0.430476046	0.4353376	0.436533108	0.440897016	0.4431636	0.4431636	0.447528295	0.447947813
¸ßË¹°×ÔëÉù´¦Àí (622).mp3	0.141859205	0.1397414	0.150716932	0.150669396	0.156562057	0.150578504	0.141698949	0.131915237	0.136570706	0.13977153	0.144722716	0.152977953	0.152400293	0.147026254	0.143380918	0.140165557	0.132804592	0.137630535	0.134814863	0.132781547	0.13313894	0.133587328	0.140132241	0.141643585	0.1423885	0.149348	0.155630825	0.150629282	0.155994855	0.156148346	0.151822491	0.185525254	0.197779644	0.18975982	0.191296965	0.185541759	0.179777124	0.181585017	0.18582873	0.185893108	0.181602179	0.183625371	0.193595321	0.184583507	0.172308697	0.171201749	0.176756711	0.183460661	0.180901652
¸ßË¹°×ÔëÉù´¦Àí (623).mp3	0.0395653	0.037837303	0.005238867	-0.016545076	-0.022159108	-0.029747808	-0.032346369	-0.035405405	-0.0426086	-0.0426086	-0.0434781	-0.04692125	-0.058604528	-0.063337181	-0.07075793	-0.074262271	-0.0782607	-0.078520895	-0.081084738	-0.082162338	-0.084803213	-0.090748439	-0.091415624	-0.088989687	-0.091464659	-0.0926087	-0.092513743	-0.088702734	-0.091780575	-0.093545984	-0.092343379	-0.092626862	-0.09611213	-0.098016658	-0.101641528	-0.107955404	-0.1095653	-0.108225312	-0.113006046	-0.1165218	-0.1165218	-0.11799919	-0.117293828	-0.114418677	-0.1147827	-0.1147827	-0.1173914	-0.117460262	-0.117703215
¸ßË¹°×ÔëÉù´¦Àí (624).mp3	0.304641834	0.305673746	0.303664712	0.301959438	0.303463091	0.305373534	0.306387803	0.306799	0.308879762	0.310194882	0.312419919	0.316751409	0.328328601	0.334373418	0.340872626	0.3381034	0.337582645	0.3354947	0.294046497	0.286709286	0.345030784	0.369371799	0.3376687	0.351868668	0.350936718	0.350703923	0.341449909	0.341478376	0.3415817	0.34156555	0.340781716	0.341949532	0.342124579	0.340169981	0.342432815	0.349064068	0.34579072	0.342906847	0.332830313	0.324877936	0.315371591	0.313643874	0.309149108	0.304484326	0.304274239	0.305207432	0.306796	0.304943352	0.3037523
¸ßË¹°×ÔëÉù´¦Àí (625).mp3	0.0445468	0.039900819	0.025184547	0.004963563	-0.011996035	-0.0206706	-0.0206706	-0.022337141	-0.0228456	-0.0228456	-0.0228456	-0.0228456	-0.023361747	-0.023549085	-0.021802989	-0.0211064	-0.019640727	-0.016172145	-0.013917736	-0.012162726	-0.011166431	-0.027468573	-0.039228551	-0.0393438	-0.042051884	-0.044595349	-0.045528974	-0.049815682	-0.056854908	-0.059106417	-0.0597683	-0.0597683	-0.0597683	-0.0597683	-0.052050722	-0.04869312	-0.043450925	-0.037606023	-0.030886463	-0.023459216	-0.017042185	-0.008038476	-0.005342224	-0.001323713	0.0011044	0.0011044	0.002889078	0.008438074	0.012452174
¸ßË¹°×ÔëÉù´¦Àí (626).mp3	0.251598433	0.254863371	0.260083213	0.262374978	0.2621661	0.2621661	0.2621661	0.2621662	0.2621662	0.262552773	0.266514	0.266514	0.266514	0.26830422	0.2686879	0.2695575	0.2695575	0.265519632	0.261061704	0.2608618	0.2608618	0.261185931	0.265862033	0.264652391	0.263412092	0.26185921	0.262948262	0.268671547	0.2704269	0.261600136	0.2565139	0.2565139	0.260325089	0.2630356	0.2639052	0.2639052	0.263689636	0.261799164	0.260832596	0.260056155	0.253813908	0.251783328	0.250960025	0.240604165	0.2391324	0.239163384	0.252020818	0.253915	0.2560889
¸ßË¹°×ÔëÉù´¦Àí (627).mp3	0.145080583	0.147999513	0.150610216	0.153358992	0.1563372	0.158298971	0.159591106	0.162746076	0.164435396	0.164442444	0.170529582	0.174843314	0.1754649	0.175516384	0.17619012	0.180953047	0.182874465	0.1841583	0.1845931	0.18660661	0.181972679	0.1815497	0.1815497	0.182675061	0.182256658	0.180320195	0.181003493	0.181581927	0.183358946	0.183720743	0.188164354	0.1902436	0.19022826	0.192847419	0.192437228	0.191182619	0.193474189	0.19454912	0.197403186	0.199799228	0.198315501	0.199166031	0.200677577	0.19207654	0.18204277	0.179777998	0.171006048	0.162094396	0.165422078
¸ßË¹°×ÔëÉù´¦Àí (628).mp3	0.286341724	0.288528395	0.285277057	0.285042726	0.2862758	0.286937774	0.284948372	0.280465238	0.277698472	0.277319922	0.277061431	0.291437348	0.313308537	0.32589134	0.326267	0.328276681	0.333450542	0.3345253	0.333632034	0.333632735	0.333882415	0.33743764	0.340130802	0.342080528	0.343723667	0.343989912	0.344562466	0.34714781	0.351095257	0.364390575	0.377948337	0.370463353	0.371580137	0.367005896	0.361227468	0.347500042	0.349373731	0.3484325	0.348382603	0.349339873	0.3475638	0.3475638	0.349293844	0.353409581	0.356863162	0.362164743	0.365682329	0.3675596	0.367236429
¸ßË¹°×ÔëÉù´¦Àí (629).mp3	0.411136445	0.411726254	0.419103238	0.422029222	0.418050406	0.425876237	0.434360284	0.432701526	0.430281405	0.417996598	0.422118887	0.422212609	0.417860639	0.414882316	0.417687526	0.415310638	0.417098173	0.417126444	0.4169567	0.415020397	0.416189953	0.417291737	0.414190296	0.429472896	0.432016634	0.442259298	0.443719404	0.435864933	0.421302379	0.4208696	0.422973473	0.421292929	0.4126089	0.4130436	0.424249234	0.426358487	0.437319645	0.456305667	0.452804547	0.460093153	0.4630436	0.4630436	0.4634784	0.4634784	0.46305119	0.4639132	0.463872261	0.468654891	0.473907443
¸ßË¹°×ÔëÉù´¦Àí (630).mp3	0.251011535	0.249847681	0.24697468	0.243865046	0.233378606	0.222276305	0.2140789	0.213852915	0.217727281	0.215786459	0.214197851	0.216250704	0.218160255	0.21974891	0.222099627	0.229615363	0.235302029	0.242941962	0.247163817	0.250208937	0.233334989	0.221237939	0.210565266	0.210635997	0.209968132	0.208745615	0.200760673	0.187039858	0.18608529	0.186209143	0.186918306	0.18459571	0.186149618	0.181698225	0.174212307	0.172195651	0.180578557	0.193877811	0.181839911	0.178158411	0.1775563	0.1775563	0.1775563	0.1740763	0.173460623	0.171927385	0.18174443	0.18407241	0.1845099
¸ßË¹°×ÔëÉù´¦Àí (631).mp3	0.191086656	0.21037818	0.198000886	0.182807691	0.207425437	0.235313176	0.243921387	0.251998417	0.253497827	0.261430955	0.272875345	0.283822057	0.28622346	0.287286841	0.280885149	0.277759599	0.278851542	0.278816956	0.280142265	0.278209266	0.2791305	0.27855148	0.276378977	0.273401739	0.273444098	0.28088655	0.282427298	0.270729945	0.261440715	0.260693724	0.262041825	0.263339095	0.264832872	0.2656523	0.266891073	0.272459501	0.278063273	0.28065202	0.283269065	0.2834784	0.285760744	0.289434763	0.289867831	0.286817977	0.28762381	0.2865125	0.288109994	0.288195797	0.291506562
¸ßË¹°×ÔëÉù´¦Àí (632).mp3	0.022780038	0.03561531	0.044849487	0.0493331	0.044863402	0.028114792	0.012147579	0.007482346	0.009067417	0.0097722	0.008683568	0.008429666	-0.00781079	-0.016110888	-0.012039605	-0.010244881	-0.000616962	0.006617396	0.009567921	0.002495283	0.021991246	0.007354962	-0.006856107	-0.003799456	-0.004002992	-0.005623844	-0.001361664	-0.001759384	4.22E-05	0.000868026	0.001666302	-0.0006425	-0.001043134	-0.003397179	-0.003460295	-0.0045555	-0.002349925	-0.0010773	-0.0010773	-0.000190738	-0.004545588	-0.004837596	0.000757083	0.023004677	-0.002112672	-0.019121522	0.031523265	0.0312694	0.013102589
¸ßË¹°×ÔëÉù´¦Àí (633).mp3	0.377614297	0.360809106	0.378423915	0.364592843	0.397217568	0.397853659	0.40447932	0.395593645	0.407963257	0.404320405	0.410397542	0.410786012	0.421749907	0.4257579	0.416945251	0.423633608	0.412115552	0.409533828	0.409826637	0.404017318	0.405887093	0.406461842	0.408306481	0.423846719	0.436672172	0.446004154	0.447939414	0.440937486	0.439757988	0.43949107	0.440613543	0.4414017	0.439918825	0.444307459	0.449157454	0.447669672	0.437980454	0.444507913	0.433489339	0.434939534	0.431342438	0.430475676	0.439910875	0.440135816	0.444395741	0.444839302	0.444204809	0.434006316	0.438304229
¸ßË¹°×ÔëÉù´¦Àí (634).mp3	0.26255459	0.256419294	0.252622312	0.252190182	0.256185383	0.263022864	0.261756557	0.25586843	0.250886851	0.248327229	0.252139294	0.257560716	0.264669235	0.260270561	0.255205444	0.243126977	0.242602538	0.251585721	0.256617363	0.265284034	0.266388053	0.255561964	0.250316123	0.249152835	0.253816672	0.261845373	0.266653581	0.269849393	0.273179523	0.2742018	0.267469587	0.265181384	0.261856883	0.260413851	0.311272368	0.3085658	0.273050113	0.269778321	0.267922547	0.261090393	0.256688577	0.252820899	0.248621151	0.24583655	0.2436579	0.241964254	0.241177451	0.239889138	0.238268275
¸ßË¹°×ÔëÉù´¦Àí (635).mp3	0.0907411	0.0907411	0.0907411	0.0907411	0.0907411	0.0907411	0.0907411	0.0907411	0.0907411	0.0907411	0.093163024	0.0933498	0.068547613	0.053058169	0.065587375	0.068635318	0.069002	0.0707411	0.071097051	0.072586158	0.078023725	0.078964096	0.079002	0.079002	0.078567511	0.0785672	0.0785672	0.079068752	0.079588601	0.077823777	0.081848722	0.086206914	0.086828	0.086393976	0.084313667	0.083971531	0.0837845	0.0837845	0.083248491	0.038206041	0.024624	0.024624	0.02727385	0.036141486	0.050012875	0.027839899	0.020516113	0.016901579	0.012002896
¸ßË¹°×ÔëÉù´¦Àí (636).mp3	0.0493479	0.0476088	0.047437229	0.0458697	0.045805938	0.0450001	0.03797408	-0.009517159	-0.028803629	-0.029079988	-0.027353879	-0.0035951	-0.0040299	-0.010918827	-0.019111945	-0.018457859	-0.011959036	-0.008331509	-0.0066495	-0.0066495	-0.0066495	-0.006164942	-0.00552144	-0.006567646	-0.007445237	-0.007519	-0.0079538	-0.011082385	-0.01372722	-0.0153451	-0.0153451	-0.0149104	-0.020328241	-0.029469639	-0.0323016	-0.0323016	-0.03361637	-0.041246357	-0.041858159	-0.041432	-0.0423016	-0.0423016	-0.0423016	-0.037513309	-0.0275189	-0.046136107	-0.0501276	-0.050124223	-0.0483886
¸ßË¹°×ÔëÉù´¦Àí (637).mp3	0.285886789	0.287537804	0.286433645	0.286156	0.286197189	0.287017923	0.284792421	0.299168535	0.3013754	0.3013754	0.299136389	0.298332	0.298332	0.29901106	0.299637	0.308278747	0.307452142	0.305698729	0.302248603	0.301393463	0.3013763	0.300440671	0.291969854	0.288257988	0.286232763	0.280401686	0.276166597	0.2742428	0.275099577	0.2752883	0.276961708	0.280136202	0.282825444	0.2835494	0.276956862	0.27252251	0.272245	0.271618198	0.274585784	0.265142295	0.280232896	0.276486621	0.273895681	0.272119197	0.276788222	0.275507099	0.276515701	0.2774614	0.2774614
¸ßË¹°×ÔëÉù´¦Àí (638).mp3	0.239088807	0.242297804	0.243447132	0.24439755	0.244923292	0.245352163	0.2456521	0.2456521	0.245772906	0.246201953	0.2469564	0.246602185	0.243187773	0.240320064	0.239135536	0.236596704	0.235462741	0.232992513	0.235244672	0.237487799	0.237039277	0.237045158	0.236740612	0.2365217	0.234003889	0.229900046	0.22712251	0.2256521	0.2252173	0.225279895	0.23401499	0.316391797	0.330837777	0.3308695	0.331750913	0.3330435	0.3334783	0.3343478	0.3347826	0.332290591	0.327107055	0.323653359	0.318830445	0.315606175	0.31159965	0.307367469	0.303840937	0.306547938	0.302189204
¸ßË¹°×ÔëÉù´¦Àí (639).mp3	0.18848044	0.190396859	0.191682325	0.1943478	0.1965217	0.1965217	0.197727634	0.200249416	0.2013043	0.202292152	0.205387761	0.206918375	0.2082608	0.2091304	0.211721091	0.212282255	0.215138657	0.215259201	0.217494912	0.218840674	0.228153734	0.2265218	0.228941576	0.2300001	0.238771691	0.2413043	0.244110239	0.243991773	0.247172707	0.248229697	0.251545719	0.253243252	0.256993123	0.258080009	0.261304441	0.26276274	0.265808688	0.2669565	0.26741608	0.269176405	0.272346987	0.271551716	0.272737821	0.271739	0.272155558	0.27128333	0.26958597	0.268663959	0.267621917
¸ßË¹°×ÔëÉù´¦Àí (640).mp3	-0.038270999	-0.04480661	-0.060836885	-0.069043565	-0.076024213	-0.121686171	-0.137376851	-0.129885137	-0.128825011	-0.130402376	-0.131661506	-0.131464652	-0.13407604	-0.1349275	-0.1349275	-0.1349275	-0.1349275	-0.135334326	-0.1353625	-0.131797627	-0.1284038	-0.128713003	-0.126297243	-0.12663927	-0.139201011	-0.145981882	-0.139678559	-0.172784116	-0.16879818	-0.114657654	-0.064150626	-0.026933419	-0.009436447	0.005561342	-0.051364487	-0.090583357	-0.099624236	-0.110681789	-0.127250613	-0.123388799	-0.121066137	-0.119849872	-0.118936844	-0.116568023	-0.111593545	-0.110827602	-0.106730775	-0.101888	-0.094792662
¸ßË¹°×ÔëÉù´¦Àí (641).mp3	0.233914541	0.228917868	0.222249327	0.2141195	0.216805716	0.213871873	0.208322547	0.203291727	0.19417331	0.195546846	0.200758752	0.201586411	0.202923917	0.202870917	0.202423418	0.2028127	0.203838861	0.204863481	0.2054204	0.2054204	0.208468618	0.210307525	0.216118154	0.218786185	0.2180247	0.218928976	0.223219315	0.224558065	0.22123412	0.221728401	0.22440606	0.22743975	0.2301967	0.230277195	0.224379723	0.214866158	0.215577011	0.216535278	0.217980949	0.210552275	0.223293848	0.23128398	0.233387846	0.235603463	0.238848381	0.242320758	0.24377062	0.25431865	0.260932554
¸ßË¹°×ÔëÉù´¦Àí (642).mp3	-0.069260907	-0.068024509	-0.06771183	-0.0677534	-0.068561678	-0.0707969	-0.0707969	-0.0707969	-0.0703621	-0.074261938	-0.075588192	-0.083850952	-0.0847063	-0.0847063	-0.0847063	-0.092863163	-0.146749615	-0.154472334	-0.153962014	-0.154385594	-0.1538367	-0.1534375	-0.146738958	-0.142474668	-0.1407932	-0.1394889	-0.1364454	-0.138124473	-0.137998468	-0.138136037	-0.1381845	-0.1364454	-0.135242085	-0.135141	-0.135141	-0.135141	-0.135141	-0.132609485	-0.128995168	-0.1286192	-0.1299236	-0.1277497	-0.1277497	-0.125211247	-0.1220975	-0.121729856	-0.11731419	-0.113931593	-0.11081981
¸ßË¹°×ÔëÉù´¦Àí (643).mp3	-0.041692686	-0.066430642	-0.062076784	-0.135278629	-0.131001029	-0.115949389	-0.115819559	-0.057158029	-0.051512525	-0.046837486	-0.055751746	-0.048524869	-0.042072805	0.001456216	-0.047023386	-0.051704131	-0.019953418	-0.128746707	-0.178094083	-0.213939833	-0.209692847	-0.076243563	-0.068867424	-0.055616706	-0.0567392	-0.0545653	-0.118985708	-0.120639884	-0.124509907	-0.124573526	-0.118601882	-0.121414921	-0.12575661	-0.127618846	-0.126106167	-0.120646495	-0.111092127	-0.107407837	-0.101900839	-0.095779817	-0.086072002	-0.081699244	-0.076633655	-0.075678335	-0.072015633	-0.067070061	-0.064846258	-0.060163749	-0.055839119
¸ßË¹°×ÔëÉù´¦Àí (644).mp3	-0.256326778	-0.259606268	-0.259013859	-0.258519931	-0.262819632	-0.244490865	-0.221704229	-0.230396331	-0.230699622	-0.238672382	-0.2386957	-0.240226992	-0.2408696	-0.2408696	-0.2408696	-0.2408696	-0.228463183	-0.21785793	-0.23032743	-0.239121174	-0.24130378	-0.244706193	-0.241203644	-0.239426602	-0.240726986	-0.242349352	-0.244348	-0.245236327	-0.2460871	-0.244589664	-0.242045827	-0.2413045	-0.2413045	-0.238388685	-0.247450533	-0.2478262	-0.241050965	-0.238007066	-0.240013053	-0.241169695	-0.243909175	-0.242917846	-0.2447827	-0.246075908	-0.24736825	-0.249151727	-0.251669817	-0.2526087	-0.254458257
¸ßË¹°×ÔëÉù´¦Àí (645).mp3	0.023514873	0.051571456	0.064466398	0.061521498	0.063398107	0.067297088	0.0660939	0.065957773	0.065604928	0.065008312	0.064257042	0.079980446	0.075600367	0.070595582	0.066429842	0.087970807	0.11436979	0.115312997	0.1191341	0.117813109	0.109098353	0.111749311	0.120921466	0.122776996	0.122035803	0.119225778	0.115254825	0.111781322	0.1121833	0.110778369	0.110792075	0.108877968	0.108194731	0.108432163	0.108597895	0.106959188	0.1060963	0.105485024	0.104890188	0.104912536	0.09657595	0.087731161	0.084489471	0.08115923	0.085690563	0.092977404	0.101450248	0.101148537	0.100767077
¸ßË¹°×ÔëÉù´¦Àí (646).mp3	-0.178581109	-0.153846732	-0.146599795	-0.141772934	-0.136086839	-0.126593	-0.124633251	-0.119120746	-0.1160869	-0.1147825	-0.114158672	-0.112859949	-0.112092501	-0.107086075	-0.099552482	-0.096890062	-0.101351048	-0.095598709	-0.092964005	-0.089472778	-0.087202812	-0.081073181	0.010150185	0.0065217	0.006627735	0.009196678	0.00972771	0.010026221	0.009863787	0.009701812	0.0078261	0.008144675	0.008430125	0.008735175	0.010001627	0.0104348	0.011310639	0.0117391	0.01191495	0.012067906	0.0104348	0.008008794	0.01391649	0.01984596	0.018040751	0.016737851	0.0217392	0.02495663	0.028486326
¸ßË¹°×ÔëÉù´¦Àí (647).mp3	-0.263418561	-0.273349857	-0.278929287	-0.281068253	-0.281993032	-0.283368441	-0.285305147	-0.2858695	-0.283833723	-0.281714984	-0.280383977	-0.279711979	-0.278217546	-0.277299471	-0.279159153	-0.280710558	-0.291094391	-0.292843705	-0.2936956	-0.294573849	-0.295451449	-0.305001565	-0.319244717	-0.320753357	-0.322579143	-0.323393766	-0.325860787	-0.328448918	-0.328783665	-0.331515122	-0.338362867	-0.343471514	-0.347369396	-0.350257377	-0.3515217	-0.352528724	-0.351534184	-0.352930067	-0.356110913	-0.358866152	-0.359528962	-0.359621038	-0.360852326	-0.36319648	-0.359407068	-0.352247294	-0.348075241	-0.3497823	-0.351057563
[truncated: 841 more rows]
[truncated: 12 more columns]
