# Supplementary material for: Music-induced emotion flow modeling by ENMI Network
Source: PLoS One. 2024 Oct 21;19(10):e0297712. doi: 10.1371/journal.pone.0297712 (PMC11493256; doi:10.1371/journal.pone.0297712)
Supplement: S1 File — (ZIP) [file pone.0297712.s001.zip › minimal dataset/Augmented dataset/Music features/chroma_dim_0.csv]

¸ßË¹°×ÔëÉù´¦Àí (1).mp3	¸ßË¹°×ÔëÉù´¦Àí (2).mp3	¸ßË¹°×ÔëÉù´¦Àí (3).mp3	¸ßË¹°×ÔëÉù´¦Àí (4).mp3	¸ßË¹°×ÔëÉù´¦Àí (5).mp3	¸ßË¹°×ÔëÉù´¦Àí (6).mp3	¸ßË¹°×ÔëÉù´¦Àí (7).mp3	¸ßË¹°×ÔëÉù´¦Àí (8).mp3	¸ßË¹°×ÔëÉù´¦Àí (9).mp3	¸ßË¹°×ÔëÉù´¦Àí (10).mp3	¸ßË¹°×ÔëÉù´¦Àí (11).mp3	¸ßË¹°×ÔëÉù´¦Àí (12).mp3	¸ßË¹°×ÔëÉù´¦Àí (13).mp3	¸ßË¹°×ÔëÉù´¦Àí (14).mp3	¸ßË¹°×ÔëÉù´¦Àí (15).mp3	¸ßË¹°×ÔëÉù´¦Àí (16).mp3	¸ßË¹°×ÔëÉù´¦Àí (17).mp3	¸ßË¹°×ÔëÉù´¦Àí (18).mp3	¸ßË¹°×ÔëÉù´¦Àí (19).mp3	¸ßË¹°×ÔëÉù´¦Àí (20).mp3	¸ßË¹°×ÔëÉù´¦Àí (21).mp3	¸ßË¹°×ÔëÉù´¦Àí (22).mp3	¸ßË¹°×ÔëÉù´¦Àí (23).mp3	¸ßË¹°×ÔëÉù´¦Àí (24).mp3	¸ßË¹°×ÔëÉù´¦Àí (25).mp3	¸ßË¹°×ÔëÉù´¦Àí (26).mp3	¸ßË¹°×ÔëÉù´¦Àí (27).mp3	¸ßË¹°×ÔëÉù´¦Àí (28).mp3	¸ßË¹°×ÔëÉù´¦Àí (29).mp3	¸ßË¹°×ÔëÉù´¦Àí (30).mp3	¸ßË¹°×ÔëÉù´¦Àí (31).mp3	¸ßË¹°×ÔëÉù´¦Àí (32).mp3	¸ßË¹°×ÔëÉù´¦Àí (33).mp3	¸ßË¹°×ÔëÉù´¦Àí (34).mp3	¸ßË¹°×ÔëÉù´¦Àí (35).mp3	¸ßË¹°×ÔëÉù´¦Àí (36).mp3	¸ßË¹°×ÔëÉù´¦Àí (37).mp3	¸ßË¹°×ÔëÉù´¦Àí (38).mp3	¸ßË¹°×ÔëÉù´¦Àí (39).mp3	¸ßË¹°×ÔëÉù´¦Àí (40).mp3	¸ßË¹°×ÔëÉù´¦Àí (41).mp3	¸ßË¹°×ÔëÉù´¦Àí (42).mp3	¸ßË¹°×ÔëÉù´¦Àí (43).mp3	¸ßË¹°×ÔëÉù´¦Àí (44).mp3	¸ßË¹°×ÔëÉù´¦Àí (45).mp3	¸ßË¹°×ÔëÉù´¦Àí (46).mp3	¸ßË¹°×ÔëÉù´¦Àí (47).mp3	¸ßË¹°×ÔëÉù´¦Àí (48).mp3	¸ßË¹°×ÔëÉù´¦Àí (49).mp3	¸ßË¹°×ÔëÉù´¦Àí (50).mp3
0.636476874	0.733536899	0.877830386	0.468320131	1	1	1	0.254637212	0.214605033	0.557250857	0.398098171	0.466187626	0.338736534	0.843746364	0.816939712	0.561482966	0.141655535	0.574359	0.885867715	0.110161766	1	0.092754856	0.639406264	0.671035826	0.398448229	0.361799538	0.330096841	0.186104357	0.952175975	0.530471683	0.551623106	0.556290567	0.195406064	0.146974966	0.438310802	0.023000818	0.804745674	0.554156721	0.832862258	0.562485456	0.344582647	0.637670159	0.92861551	0.686278701	0.723232806	0.236012891	0.792930841	0.204001501	0.289431185	0.497619927
0.232053354	0.219052956	0.391661882	0.105623402	0.423508734	0.56965822	0.147335365	1	0.484430373	0.113511384	0.132696286	0.909724534	0.261696368	0.735796571	1	0.732095957	0.356673092	0.54249835	0.598961532	0.057985201	0.02972967	0.190717429	0.165797055	0.120173976	0.238873199	0.421517313	0.168884426	0.279972523	0.10739474	0.049289264	0.53118825	0.040677264	0.870394409	0.163668841	0.556557953	0.113400102	1	0.281252235	0.34608382	1	0.251110971	0.676941693	0.050939072	0.382452488	0.451254457	0.148385674	0.518376648	0.65939033	0.377963394	0.110677488
0.415146053	0.367920011	0.225019217	0.034544654	0.626951098	0.137108326	1	1	0.455340177	0.171949506	0.238460124	0.796432257	0.272940785	0.307626665	0.20875743	0.627115965	0.597631216	0.624936461	0.204607323	1	0.013014255	0.579016864	0.146565899	0.10165938	0.409404039	0.481227487	0.6753878	0.595601797	0.533702791	0.40794602	0.463659137	0.002242939	0.249264508	0.001252531	0.433424234	0.268237352	0.893767416	0.157543674	0.091679282	0.832661986	0.340496659	0.486091554	0.367790073	1	0.629830301	0.129865989	0.732868075	0.425390124	0.74224478	0.219092935
0.089393698	0.320273697	0.585748971	0.062144283	0.99597013	0.054772668	0.801390648	0.428923368	0.158313006	0.124674514	0.532411456	0.287032247	0.069814116	0.754883468	0.423885137	0.419030964	0.25676018	0.504317105	0.91686672	0.111076489	0.035258226	0.439229876	0.069483817	0.022777615	0.314251721	0.441807568	0.030828012	1	0.368030608	1	0.859833658	0.617437363	0.251177847	0.113648862	0.235027045	0.015286226	0.647146881	0.414197505	0.262224972	0.469202697	0.16962184	0.321128368	0.126915336	0.154964313	0.370553643	0.13060379	0.740573168	0.421257854	0.379776359	0.088881955
0.021611659	0.653091431	0.585725725	0.133114561	0.739181399	0.281665921	1	1	0.495599717	0.174175829	1	0.470772803	0.239112422	1	0.477735341	0.361208797	0.535712123	0.36082837	0.340913355	0.31534344	0.070902035	0.158474639	0.865031779	0.680523336	0.143500358	0.336321265	0.767616093	1	0.301698744	1	0.25628534	0.160082236	0.830254614	0.177783296	0.291453481	0.028264672	0.031028554	0.339448482	0.452898175	0.594594598	0.061032631	0.616154492	0.076399937	0.367623329	0.557455897	0.038791098	0.580316424	0.456370682	0.169750273	0.241535425
0.009120284	0.856041729	0.961035848	0.254806459	0.715339005	0.08028385	0.981600046	1	0.934394658	0.189421684	0.102891132	0.306200475	0.184034213	0.393333673	0.336459368	0.517055333	0.388024956	1	0.325060934	1	0.642200053	0.22580348	0.644885838	0.645884931	0.084164083	0.343608946	0.813885629	0.130773172	0.791454077	1	0.19204621	0.307016701	1	0.060659528	0.968273461	0.20995906	0.070018493	0.656915426	0.203894168	0.335455775	0.145594925	0.415760398	1	0.652595997	0.3851282	0.00775475	0.150127679	0.263406694	1	0.071004905
0.695987344	0.179599851	0.587629676	0.073498718	0.470853299	0.074735299	0.52355355	1	0.262286156	0.307594627	0.295259506	0.395826846	0.714641631	1	0.44589749	1	1	0.102703027	0.937271178	0.126014888	0.09826228	0.450438261	0.523393989	1	0.256626189	0.329874098	0.375667185	0.121722125	0.355689377	0.662759125	0.339639872	0.314427674	1	0.007741995	0.405005276	0.532123685	0.19085671	0.288846582	0.571921349	0.91692847	0.279616803	0.22658518	0.322972298	0.825661838	0.470184267	0.016669849	0.552158237	0.12391293	0.930245757	0.179137498
0.587158322	0.32929194	0.661801577	0.100647286	0.64910394	0.30271697	0.355313927	1	0.115987457	0.354197919	0.732456803	0.228408143	0.717448175	0.358126491	0.119920693	1	0.601333439	0.513023913	0.95560956	0.896921158	1	0.526352286	0.326351374	0.189707473	0.688852489	0.203047827	0.515482426	0.281282604	0.826758265	0.550016701	0.225362092	0.488086879	0.225433901	0.158629194	0.477145016	0.021789979	0.526024222	0.539518893	0.350594461	1	0.748524606	0.283049285	0.545410752	0.787664056	0.471848249	0.130898997	0.711821318	0.542826176	0.330098838	0.248782948
0.10385742	0.198387802	1	0.308605731	1	0.18690227	1	0.51695627	0.456034541	0.257163048	0.693340063	0.082488403	0.427042782	0.48817566	0.09954948	0.900476456	0.327020347	0.848626077	0.221816808	1	1	0.402419925	0.449637622	0.205630407	0.053301573	0.243173286	0.464623183	0.254495919	0.277244031	0.021105047	0.601169407	0.619955242	1	0.011409223	0.406935871	0.425319642	0.737361848	0.48785758	0.750698149	0.249921456	0.279140532	0.395011604	0.817477405	1	0.438576967	0.051297955	0.741254032	0.466715068	0.644237876	0.26445511
0.469261378	0.523831606	0.298865616	0.233923748	0.369746238	0.340991259	0.923055708	0.981264412	0.370963514	0.287743092	0.317007124	0.914904654	0.742600083	0.220240489	0.321592927	0.781119704	0.092329852	0.172411501	0.272090971	0.084866725	0.054214753	0.179640725	0.022955453	0.256387204	0.250781387	0.669071734	0.277480006	0.268291503	0.300557047	0.309960574	0.725105166	0.440496206	0.906045735	0.097219013	0.248976335	0.191810548	0.51122421	0.893403709	0.618727505	0.373265922	0.257328331	0.679145515	0.099143572	1	0.397728801	0.03551431	0.547733307	0.282473713	0.158697501	0.115666613
0.290472299	0.199639738	0.856653273	0.273251563	0.777389407	0.352987587	0.824324548	1	0.142428637	0.077586874	0.337761164	0.400841147	0.797814488	0.657184184	1	0.679064512	0.512563705	0.24186179	0.957893431	0.715060532	0.165391132	0.441151023	1	0.419153422	0.395888478	0.423682868	1	0.166120768	0.411910534	0.427845269	0.514397323	0.297263175	1	0.099258274	0.204470918	0.397499055	0.40930146	0.397530675	0.469750822	0.262712777	0.186388478	0.7690624	0.136823937	0.61753571	0.178791732	0.040285837	0.116822034	0.300070077	0.547700047	0.091533989
0.911968231	0.201628625	0.276359856	0.555608273	0.855541945	0.243308797	0.264857322	1	0.49566555	0.169336781	0.250598669	0.918118179	0.356354177	0.839760065	0.744122326	0.783396721	1	0.024487605	0.141177088	0.854977131	0.243952557	1	1	0.38491264	0.716264009	0.483058453	0.686422944	1	0.818522274	0.017031722	0.327649206	0.196787581	1	0.086018704	0.936102569	0.399588853	0.723967612	0.215664193	0.981717408	0.487961709	0.298517525	0.124847308	0.062345501	0.778270185	0.650136352	0.296505094	0.947312534	0.090746306	0.451361746	0.472439736
1	0.142650381	0.488328069	0.094147131	1	0.221799031	0.116282634	1	0.187273785	0.533406615	0.462306917	0.489205748	0.136798918	0.348659992	0.397066861	0.730729699	0.338166684	0.256710887	0.96995914	0.468904972	0.332353115	0.951859176	0.603092849	0.089053303	0.330192506	1	0.435122043	0.095633447	0.118514106	0.085639276	0.420165718	0.148608103	0.721033752	0.233573109	0.895322621	0.208128095	1	0.31668961	0.316342324	0.527219594	0.301199853	0.73046875	0.348536402	0.413149059	0.497240245	0.468425363	0.846095324	0.422097206	0.211541429	0.470413178
1	0.393981963	0.848176539	0.094684049	0.480468571	0.316877037	0.308896363	1	0.278802991	1	0.562592268	0.549782753	0.514329314	0.621204257	0.578563333	0.523975492	0.594297409	0.611242473	0.974452019	0.39548257	0.008445014	0.558785617	1	0.164431065	0.237457544	0.161834002	0.13600105	0.235025778	0.474443227	0.182579145	0.429371953	1	1	0.197933137	0.509511292	0.086035714	1	0.12726675	0.320896477	1	0.430741459	0.372288972	0.187247217	0.698984861	0.22484751	0.156880438	0.866503954	0.661676228	0.651579022	0.313738644
1	0.314380437	0.501120567	0.169931173	0.573233187	0.467749447	1	0.379784256	0.141801298	0.069988914	0.455365092	0.874925613	0.331591308	0.611816466	0.439753354	0.204842895	1	0.116134435	0.172476545	0.799858272	0.184602723	0.827922285	0.997035444	0.869666576	0.71716392	0.983742714	0.251018792	0.186423957	0.501679957	0.268125355	0.885226846	0.208156288	1	0.083529837	0.460423231	0.120640777	0.214694723	0.621953785	0.261347145	0.706996977	0.237582356	0.154419467	0.134818524	1	0.90837121	0.070409693	0.223183483	0.475816727	0.203136384	0.143906757
1	0.266789526	0.760810256	0.198444515	0.855993986	0.912573874	0.350034207	0.90991807	0.484199733	0.318265826	1	0.190971538	0.703784406	0.604529381	0.134401292	0.680374801	0.623310626	0.352342397	0.217830583	0.608010352	0.307771415	0.390266418	1	0.428599864	0.245758399	0.625008821	0.445960552	0.090503097	1	0.355584413	0.42811814	1	1	0.103265226	0.50378871	0.104129739	1	0.398632318	0.359305978	0.71884793	0.13984108	0.186827123	0.307734072	1	0.378932476	0.362233698	0.263878167	0.559039414	1	0.123326041
0.634149432	0.452364594	0.622438371	0.166865513	0.904568553	0.158029824	0.079383627	1	0.892889917	0.503920615	0.300636619	0.461522758	0.239727959	0.042455804	0.355168015	0.923611701	0.558847487	0.204621315	0.638333559	0.986561716	0.020094305	0.637237251	1	0.134584963	0.198130116	0.9188959	0.481349379	0.279482514	0.99744308	0.051766455	0.333855778	0.31988436	0.167335346	0.168062881	0.421107352	0.131378293	0.043178137	0.44812119	0.352624506	0.752734542	0.185068995	0.489051253	0.16325976	0.33603546	0.545128345	0.095725924	0.745752633	0.666987121	1	0.150920421
0.591298044	0.303130835	0.568509042	0.039861973	0.938276052	0.206904292	0.805677891	0.853738189	0.073331416	0.895798087	0.402562201	0.355867893	0.878928602	0.242811233	0.44428727	0.582065701	0.808759153	0.236819878	0.432638168	0.729777753	0.01609561	0.382551491	0.616576135	0.181155026	0.21172452	1	0.468372017	0.110281229	0.422353387	0.032246731	0.144851312	0.665390372	0.21749261	0.507010877	0.046255298	0.404105335	0.330256134	0.074257225	0.295232952	0.366665602	0.218184084	0.512724698	0.309670448	0.930313289	0.266092509	0.040153954	0.610868394	0.80409205	0.975919306	0.22696121
0.782880366	0.159239903	0.753909409	0.097949706	0.622118831	0.104313709	0.184076563	0.989802182	1	0.241399333	0.441015899	0.52470082	0.186695874	0.361127377	0.138147056	0.633473992	0.57574743	0.570334077	0.21942693	0.442339867	1	1	0.809387505	0.8883937	0.474066526	0.685427248	0.027606893	0.33490634	0.089973263	0.038364053	0.695075929	0.295766294	0.317551941	0.019409502	0.270035625	0.821185231	0.46150288	0.155435994	0.161499456	0.402964741	0.189555779	0.349465817	0.590959311	0.944860935	0.515988529	0.072545871	0.920279384	0.563200891	1	0.352136672
0.543018997	0.119925193	0.197935522	0.200403199	0.653725505	0.410812527	1	0.217855453	0.601107001	0.264816791	0.194026142	0.602574587	0.161165997	0.632561743	0.275436282	0.395611852	0.235420749	0.286618561	0.718725085	0.269158274	1	0.550544083	1	0.437090427	0.359019578	0.9605546	0.119867511	0.526872993	1	0.712489724	0.168126136	0.557750046	0.492761135	0.01046938	0.140026674	0.024239575	0.751813233	0.387435734	0.656578124	0.551072896	0.30354175	0.590463877	0.267415315	0.812165201	0.262886882	0.024683977	0.491366774	0.119944923	0.40458256	0.554560423
0.162177101	0.530489326	0.8332389	0.149572521	1	0.033758435	0.234632581	1	0.903781354	0.116999552	0.102258459	1	0.336407155	0.346895039	0.454125404	0.819837987	0.226218998	0.242108867	0.390964717	0.315333873	1	0.268607855	0.464241058	0.143715218	0.071103379	0.448765725	0.022273444	0.206083566	0.640782118	0.331914961	0.174490035	0.317846447	1	0.117060043	0.069371082	0.284814328	0.993099749	0.341262132	0.136909708	0.913615048	0.11052461	1	0.291595161	1	0.556183577	0.025104333	0.413158417	0.288024306	0.59109211	0.643945038
1	0.474517941	0.645672739	0.276048392	0.32890889	0.047142901	0.428268045	1	0.79149133	0.343822539	0.609313428	0.521055937	0.79865247	0.496073782	0.839398086	0.765995324	0.235208854	0.192280829	0.306070894	0.832700372	0.069711007	1	0.94693315	0.171504557	0.201933429	0.482766867	0.570306599	0.313073009	0.905377805	0.061834093	0.065654241	0.386066824	0.023457784	0.189180031	0.421380311	0.126253918	0.192942649	0.406840533	0.776822269	1	0.391474336	0.152858138	0.441615611	0.388987958	0.225450903	0.616164863	0.352978855	0.836871088	0.207126752	0.637061298
0.760665596	0.48164764	0.230092317	0.283134401	0.759577692	0.142808601	0.76769048	0.919801176	0.578850567	0.102779225	0.603583097	0.303163886	0.371783942	0.36775282	0.366796136	0.8058846	0.148707271	0.793708265	0.951066732	0.227995589	0.0380475	0.76685673	0.843379796	0.606264055	0.528586209	0.246903315	1	0.15209797	0.138579071	0.004824632	0.23901096	0.043897189	0.073146872	0.022453116	0.304861069	0.161679849	0.918292522	0.154808223	0.569564939	0.349323839	0.164805934	0.208208308	0.021280743	0.45453456	0.328731477	0.16555135	0.747214019	0.134058625	0.733086169	0.650493443
0.504522622	0.720749617	0.691823483	0.258287609	0.47292912	0.577022314	0.547866583	0.968682885	0.539462864	0.085613817	0.762070835	0.166981384	0.192567751	0.418760628	0.337803751	0.351141423	1	0.828427315	0.946348488	0.110518202	0.065066487	0.616917193	0.180756927	0.072598286	0.099389456	0.469702721	0.026229862	0.191731378	0.112310752	0.023453264	0.279079437	0.605598032	1	0.072270863	0.221293956	0.091960423	1	0.167741165	0.786365628	0.630862713	0.321586937	0.147666916	0.564026535	0.973180115	0.445735633	0.179024547	0.747939289	0.46556744	0.234064266	0.447071105
0.685262203	0.24265638	1	0.081805885	1	0.481678396	0.258096844	1	0.652668059	0.492439866	0.199143007	0.646389663	0.172326848	0.330936611	0.262328357	0.355564207	0.562289059	0.457321197	0.201871812	0.675502002	0.106494978	0.675218225	0.237618312	0.108505838	0.179272905	0.387070715	0.112793684	0.232999638	0.330882102	0.362093478	0.205475405	0.296403915	1	0.022805862	0.170304418	0.038182519	0.620000601	0.229398102	0.510379851	0.264708728	0.171172231	0.069934092	0.261469096	0.457473457	0.055728607	0.16952005	0.51466006	0.153567284	0.223528504	0.690680742
0.785342872	0.246595204	0.615017176	0.060963444	0.706876338	0.420747638	0.905305088	0.87242204	0.286579639	0.438861728	0.279159158	0.138796329	0.378918588	0.338102937	0.356901586	0.39566797	0.415401608	0.178168431	0.436903805	0.325928181	1	0.294007808	0.101198673	0.565891623	0.372917414	0.38031435	0.397969931	0.233779207	0.488861263	0.039319996	0.073099352	0.933457077	1	0.568599761	0.91662842	0.218883947	0.248571798	0.598596334	0.291714162	0.937862933	0.220595077	0.878893554	0.882848918	1	0.382917285	0.126422271	0.525178313	0.924340785	0.340816021	0.546469152
0.941810846	1	0.339328349	0.020705255	0.624729991	0.292663515	0.151664153	1	0.293508381	0.388703108	0.649693429	0.3667247	0.134583116	0.18912223	0.566363633	1	0.386244625	0.067198887	0.283159763	0.381058544	0.039949045	1	0.9230057	0.677628577	0.353514224	0.32498005	0.100838862	0.181981325	0.347338885	0.040530119	0.177686557	0.749803007	0.222091705	0.068584494	0.693422377	0.227471635	0.254686594	0.528781712	0.576324761	0.920634568	0.283674031	1	0.285024822	0.331833094	0.455664277	0.057080396	0.951037884	0.843084991	0.180895388	0.202845633
0.992591918	0.410065234	0.311736256	0.152267814	0.592553616	0.696400464	0.674381316	0.656269014	0.838160098	0.260542572	0.438597947	0.287780732	0.24592784	0.46147269	0.271466285	1	0.174807221	0.103538357	0.953651786	1	0.127511874	1	0.98371321	0.456013829	0.165309399	1	0.73772347	0.188268855	0.296492517	0.008559393	0.597375512	0.804619074	0.354296148	0.085590653	0.929607332	0.008686722	0.129564419	0.605327487	0.703945518	0.518677294	0.348622382	0.729403377	0.150122181	0.206121892	0.643144965	0.159406394	0.699644923	0.649956882	0.944999337	0.209554285
0.361681998	0.507649779	0.485182762	0.153178945	1	0.570904255	0.499189377	0.288776726	0.77760154	0.337576807	0.169531703	0.375128061	0.087314934	0.378263563	0.908160031	1	0.052221179	0.280481964	0.3619681	0.144370809	0.067470968	0.44663775	0.628045917	0.868944168	0.981640816	0.537425637	0.244032562	0.369430006	0.540902257	1	0.48656863	1	1	0.37326479	0.380286604	0.208711654	0.192911491	0.927976251	0.606691957	0.208544552	0.086487114	0.344303459	0.27806446	0.96743381	0.765930951	0.073108062	0.803505719	0.551942647	1	0.047247797
0.181662664	0.580006123	0.096260302	0.096230902	0.172082976	0.375931174	0.094155684	0.955030143	0.992952287	0.579962373	0.537316322	0.397560418	0.311244607	0.5399248	0.410344601	1	0.156117618	0.698384285	0.25436005	0.260854453	0.114402272	1	0.115930967	1	0.076494075	0.852826834	1	0.492333114	0.391741455	0.82450521	0.230293497	0.400489092	1	0.193473428	0.522426069	0.217936784	0.043318547	0.146169126	0.802466929	0.348297387	0.202110827	0.36399585	0.205960929	0.503124118	1	0.129411712	0.813029408	0.763784766	1	0.464135349
0.644849241	0.723421395	0.793563366	0.119053721	0.59428674	0.141527653	0.15596284	0.957422912	0.293436795	0.103611633	0.71271199	0.907269001	0.122669585	1	0.178302184	0.867032766	0.745415449	0.499495089	0.967261076	0.441064656	0.226306632	1	1	0.181471825	0.640928686	0.215448216	0.586786628	0.110461302	0.794804752	1	0.343121678	0.647372425	1	0.069221996	0.432823569	0.037273169	0.162564158	0.814641297	0.422427863	0.408622533	0.478794992	0.103526562	0.075550273	0.728186548	0.54882884	0.110587038	1	1	1	0.562128305
0.212526426	0.179739147	0.312370628	1	0.651625991	0.190576643	0.043303553	0.474765778	1	0.125757292	0.870289803	0.9642694	0.717344403	0.429840058	0.251930535	0.838946342	0.483991295	0.114266314	0.942595124	0.229866609	1	0.267366707	0.065275177	0.416351289	0.189126536	0.725750864	0.490597546	0.310530722	0.461759001	0.240471065	0.223958954	0.617837906	1	1	0.440258741	0.111102499	0.366541803	0.288943082	0.228839353	0.993921816	0.244896293	0.184550449	0.23732008	0.773542762	0.231298879	0.066598341	0.520320892	0.556883097	0.323801249	0.256682038
0.465397954	0.402677596	0.531953156	1	1	0.066804662	0.104798913	0.963951051	0.605077982	0.532470822	0.196942672	0.119840607	0.138585016	0.507928491	0.678771675	0.6866377	0.173150301	0.310537189	0.282904893	0.081672356	0.045818772	0.293174237	1	0.215279177	0.986873567	0.162870064	0.708929718	0.455141872	0.341699392	0.039006207	0.533098757	0.921523809	1	0.307287365	0.460865378	0.15704529	0.253673226	0.264528602	0.41207096	1	1	0.126677155	0.592611611	1	0.194434583	0.079034559	0.65812248	0.782018185	1	0.625032842
1	1	0.070276529	1	0.893983662	0.232552215	0.264962703	0.497790188	0.306172043	1	0.175012335	0.181296527	0.944832444	0.300900161	0.162849545	0.747265577	0.207177266	0.229681343	0.350429922	0.348297387	0.206158251	0.734251738	1	0.131863207	0.448196799	0.217909753	0.070472024	0.336616874	0.322652847	0.02517619	0.207588226	0.44064337	1	0.166790262	0.245424122	0.296272606	0.685095131	0.611458063	0.383288383	0.935975969	0.180636585	0.349055499	0.518761039	0.814079583	0.358484954	0.185639203	0.767038465	0.773769379	0.57144928	0.466764241
0.368101358	1	0.158202305	1	0.637114704	0.384213388	1	1	0.665422499	0.166866004	0.711597323	0.359902143	0.704992175	0.715726554	0.699016631	0.212795556	0.076230392	0.266027689	0.406140536	0.454187691	0.633320212	0.515315413	0.297317415	0.138672933	0.196629629	0.401505977	0.923745334	0.249693319	0.780431151	0.190805063	0.305101901	0.835517526	0.446703374	0.003882498	0.95645541	0.288979203	0.464484572	0.095199034	0.173288167	0.827991784	0.223426536	0.621645689	0.348438263	0.382395774	0.30033347	0.296560764	0.680539668	0.232283726	0.152051687	0.597543776
0.519648492	0.350622356	0.709592521	0.235050306	0.734939933	0.222413465	0.382689357	1	0.504935622	0.342240065	0.689164042	0.57054311	0.408915102	0.754854441	0.386826277	0.449124098	0.576900721	0.287391096	0.959446073	0.319472373	0.035742983	0.00588533	1	0.046865612	0.372913808	1	0.795862079	0.281704634	0.462664872	0.031463549	0.284825921	0.519414425	0.331208497	0.03319826	0.14604865	0.536997199	1	0.186012074	0.40672797	0.244807288	0.465617269	0.448625058	0.290554047	0.586777329	0.367700785	0.181848764	0.406200975	0.782501459	0.940350711	0.438872457
0.329722464	0.557182133	0.560048997	0.245110244	0.968305767	0.200097755	0.910696328	0.711012125	0.843461037	0.57430464	0.799879253	0.162528336	0.327471793	0.236356094	0.23793526	1	0.038728382	0.626308978	0.217218205	0.239489809	0.418492824	0.008964224	1	0.201020747	0.406259447	0.653663337	0.709948361	0.297918916	0.294581354	0.228008345	0.450106889	0.31788373	0.346529692	0.121910729	0.407094896	0.500799358	1	0.17475225	0.714508712	0.300228864	0.549218833	0.640762866	0.305647612	0.348786771	0.466642201	0.103592306	0.890015185	0.330500275	0.575338662	0.083996885
0.687962413	1	0.6953215	0.07803265	0.619367957	0.347923517	0.540552139	0.59301126	0.459221572	0.656500638	0.243299872	0.648696184	0.372311175	1	0.609990418	0.554277122	0.292699367	0.174591035	0.405614704	0.978771567	1	0.149770707	1	0.559873462	0.757371545	0.514595866	0.10267622	0.04235296	0.244110152	0.111104287	0.408321202	0.520726264	0.25626877	0.078187346	0.557766318	0.453087717	1	0.267742872	0.44441399	1	0.254231513	0.101243377	0.335527539	0.84690702	0.63762635	0.221212447	0.708865583	0.074298233	0.090071909	0.096590437
0.447593778	0.305815935	0.648617268	0.05254152	0.601273596	0.263010651	0.649710774	1	0.997009039	0.251267761	0.39470616	0.381496966	0.305065334	1	0.40565303	0.832489371	0.930481732	0.803981543	0.960944235	0.505385578	1	0.153314024	1	0.473820567	0.18554236	0.810635149	0.090656117	0.128654107	1	0.389275581	0.297201067	0.571218729	1	0.001541482	0.254163951	0.255853832	1	0.270719737	0.453228295	0.456292838	0.230278105	0.319454193	0.53317827	0.109564923	0.167013705	0.079799183	0.650289893	0.819794118	0.631721437	0.126959294
1	0.439779878	0.54597652	0.096559234	0.797108769	0.249971554	0.253970593	1	0.140011519	0.142024964	1	0.892843664	0.322355539	0.754032731	0.289200306	0.47339493	0.212684497	1	0.971170962	0.425161183	0.137852341	0.322040886	1	0.715684533	0.28322801	0.612522602	0.145358399	0.215338767	0.376418442	0.242619887	0.173323512	0.582497597	1	0.02599718	0.81944418	0.267216235	0.954132259	0.084518187	0.513016343	0.80215615	0.016901502	0.188474163	0.201694608	0.199884564	0.433456153	0.445812047	0.785822093	0.479464173	0.953107297	0.177953869
0.950205028	1	0.744703531	0.050916016	1	0.588170767	0.291066527	1	0.589383662	0.62062031	0.472248882	0.604773223	0.311437994	0.082554385	0.303769737	0.832372427	0.655807734	0.342059433	0.220305741	1	0.012364166	0.127222866	0.052424125	0.445340186	0.226358756	0.686858952	0.759670734	0.177347973	1	0.78817457	0.313322037	0.470744789	1	0.05277006	0.263145596	0.020371428	0.694276929	0.097038753	0.372641951	0.491972089	0.055787198	0.532625318	0.04335203	0.137611195	0.292175055	0.854655862	0.693046808	0.716393948	0.96923542	0.18109715
1	0.769352674	0.652731895	0.251668632	0.259911329	0.524814248	0.420850039	1	0.6476053	0.323866874	0.244811922	0.543263435	0.432575911	1	0.453361124	0.817752719	1	0.522885263	0.277321815	0.885609508	0.497692645	1	0.032628287	0.521145225	0.055283953	0.614424586	0.413078129	0.154727742	0.280290365	0.508332253	0.372637361	1	0.228913605	0.730996072	0.879548609	1	0.377951294	0.174168482	0.585819185	0.311343133	0.138114616	0.103149697	0.758106291	0.278458714	0.615234852	0.946257472	0.363583803	0.385092795	0.699451268	0.054165263
0.420422256	0.312425524	0.168325931	0.132108867	1	0.543886185	0.081850693	1	0.45347625	0.1128878	0.233108461	0.274955869	0.625037134	0.160084963	0.577638745	0.835706413	0.167233482	0.567159355	0.879313946	0.918261707	1	0.790246964	0.036385357	0.093102917	0.079019256	1	0.009386231	0.024588488	0.507694244	0.336475372	0.520168006	0.466666639	1	0.150744572	0.828885734	0.580556273	0.426345646	0.195200264	0.857526243	0.295035273	0.204552397	0.552165508	0.694735765	0.447506875	0.715222418	0.067887954	0.605901837	0.291121304	0.776255012	0.237031952
0.250673354	0.270643085	0.585589707	0.114370264	0.495826036	0.747824073	0.69715935	0.701893866	0.415089369	0.245703384	0.442146242	0.69826597	0.33686167	0.199580401	0.186490059	0.588031411	0.176687017	0.54567194	0.194530606	0.980843544	0.188378572	0.373905271	0.303304136	1	0.286309779	0.39323476	1	0.071104139	0.264588773	0.174377084	0.369400084	0.138517722	1	0.079592548	0.404075742	0.113389261	0.559786916	0.378824204	0.753096581	0.610279739	0.592221975	0.346713185	0.301417172	0.339986295	0.339234531	0.491311133	0.628390849	0.599933088	1	0.09941341
0.291486412	1	0.310066909	0.10019172	1	0.280090302	0.986503959	0.907920778	0.509406626	0.198072389	0.385069847	0.491099566	0.598550975	1	0.241087526	0.362608582	0.233576328	0.352554768	0.433024228	0.906239569	0.348240435	1	0.917326987	0.270155311	0.188118443	0.314106107	1	0.030299569	0.658099234	0.199976847	0.181540146	0.214384228	1	0.312623113	0.097725622	0.097491436	0.219094858	0.573088586	0.291322738	1	0.227261707	1	0.587265074	0.93034482	0.43699339	0.186145723	0.652591527	0.399642587	0.461844951	0.060418326
1	0.216076761	0.691980004	1	0.233848095	0.12416032	0.841776133	1	0.604800284	0.37946713	1	0.499912202	0.436053813	1	0.445222616	0.284309417	0.097606011	0.703193963	0.509150803	1	1	0.80764544	0.164694801	0.179218754	0.687791169	0.212839335	0.21605438	0.160927311	0.248757422	0.895334303	0.136999637	0.343477815	1	0.11057049	0.410859197	0.045895692	0.051189661	0.575154603	0.548570573	0.249829397	0.294048458	0.384592295	0.285142094	0.295145899	0.394987524	0.075331368	0.480206758	0.180313617	0.252108157	0.264211595
1	0.619750977	0.292320371	1	0.64128077	0.074282274	0.203762293	1	0.71762234	0.239526704	1	0.697597682	0.319321603	0.885092199	0.096298233	1	1	0.482039213	0.896845937	1	0.170848295	0.034020219	0.257249892	1	0.451900214	0.372567475	0.091208301	0.641142309	0.093299411	0.292372525	0.115122184	1	1	0.052527778	0.710400999	0.357491583	0.860059738	0.169194087	0.256761581	0.434435755	0.318250418	0.499248356	0.118504226	0.64107585	0.699946046	0.120386727	0.448325276	0.326147914	0.275233299	0.492982417
1	0.651980758	0.68190825	1	0.819668889	0.181849569	0.870500982	0.965882659	0.913039565	0.506358445	0.812627077	0.994734406	0.257650226	0.572350979	0.16972363	1	0.209743962	0.054415874	0.24226135	0.893661797	0.760759115	0.019110944	0.309863359	0.100532673	0.58242029	0.275774866	0.591981411	0.049114779	0.397976428	0.048467174	0.715258658	0.148984283	1	0.124667771	0.500763834	0.238312453	0.28745994	0.717094481	0.500689447	0.376080751	0.545416534	0.591402411	0.20421432	0.880097508	0.134328142	0.209118649	0.597879589	0.867272973	0.459267199	0.351334065
0.635411263	1	0.453301966	1	1	0.210986495	0.169867516	1	0.858508289	0.269237965	0.875127494	0.667344332	0.490742564	1	0.691339672	0.847315133	0.285937369	0.134770766	0.451003492	0.997547567	0.123738512	0.554283857	0.707312882	0.255510062	1	0.289964557	0.106362425	0.968360245	0.745029449	0.348327965	0.323852062	0.139860183	1	0.299033791	0.601918936	0.428982228	0.312104017	0.455985278	0.29232496	0.82516098	0.284313828	0.201357678	0.403764397	0.185384035	0.634253263	0.513886988	0.146118999	0.156312138	0.395746529	0.414778799
0.526288688	0.20086731	0.426599383	0.799014807	0.455912352	0.350856215	1	0.83501941	0.65827167	0.174269319	0.469597965	0.169556633	0.19792363	1	0.401501209	0.823451757	0.960897863	0.463142902	0.442864597	0.964534223	0.671218395	1	1	0.808968365	0.896193445	0.233031452	0.015852407	0.036923423	0.523743331	0.025707807	0.228791073	0.116070248	1	0.210652187	0.581840098	0.320907563	0.873269081	0.339542508	0.170789674	1	0.240861923	0.442485601	0.1500469	1	0.786765754	1	0.918481588	0.143747002	1	0.443526447
1	0.206450537	0.835092366	0.312991709	0.671012223	0.226485297	0.355274081	1	0.195351303	0.081891567	0.63585788	0.534275174	0.423067719	0.878627062	0.203316271	0.778530359	0.125394851	0.188840002	0.550209463	0.490204453	0.315585881	1	1	0.460905731	0.675694227	0.32617414	1	0.250066608	0.265726388	0.09255258	0.352046698	0.082377598	0.127830952	0.278522551	0.656071186	0.603391767	0.39193213	0.197399884	0.488258392	1	0.353328079	0.411949664	0.142683417	0.099186331	0.627747476	0.200578272	1	0.08226376	0.404654175	0.359288245
0.249774665	1	0.393138826	0.061762467	0.987065077	0.491260409	0.608186364	0.798586547	0.345914006	0.093775563	1	0.714612842	0.275978208	1	0.157033563	0.818457842	0.300240427	0.301069617	0.954900682	1	0.689241409	1	0.677839577	0.117673375	0.494752556	0.260510474	0.196444958	0.051654428	0.548778772	0.093838736	0.067691326	0.347878993	0.235595107	0.012663082	0.11805965	0.444688469	1	0.419607699	0.490463406	1	1	0.593591571	0.520136416	0.228657648	0.901120365	0.177807137	0.1430659	0.525401235	0.511274934	1
0.716623127	0.256284386	0.403885216	0.005745792	1	0.501667082	0.848093092	1	0.666599452	0.189272642	0.597181439	0.548360944	0.352012545	0.862939715	0.331985563	0.722567856	0.148439512	0.448224962	0.22645627	1	0.044694398	1	0.373454183	0.410408199	0.335885167	0.386517793	0.707110643	0.914918303	0.192209616	0.099526748	0.428193659	0.399147809	0.165714622	0.16708447	0.581865788	0.303717434	0.290940821	0.185624972	0.369801313	0.783860385	0.346671879	0.572176814	0.300982356	0.272967875	0.419870764	0.175486505	0.030736012	0.348232865	0.949887574	0.593487978
0.691221535	1	0.915410042	0.001078501	0.959408998	0.179103002	0.624068975	1	0.522103131	0.207143992	0.495255738	0.966710269	0.17925635	1	0.399279475	0.528912723	0.183218941	0.353062421	0.284703821	1	0.092947192	0.112497918	0.82974416	0.053683084	0.929000378	0.417675912	0.75673461	0.677804172	0.235652521	0.249861389	0.368414342	0.065683298	0.026241461	0.054370236	0.898649335	0.230603695	0.396771938	0.348617703	0.481193423	0.28099522	0.915276408	0.472126275	0.639648139	0.684731483	0.549075067	0.015970774	0.064604498	1	0.503367901	0.306245297
0.955257595	0.942332447	0.440369636	0.054593105	0.610540569	0.785210013	0.475816071	1	0.625008643	0.626604378	0.793201566	0.988371074	0.284328878	0.260972202	0.363956183	0.207283601	0.267110318	0.185508311	0.399620086	0.907435894	0.113899723	0.199686006	0.179158837	1	0.079683565	0.194464833	0.099911541	0.809468031	0.707879126	0.344623506	0.086730123	0.125808433	0.567139149	0.058172788	0.663410306	0.218302608	0.055089291	0.413891703	0.235184386	0.337770402	0.503180802	0.500158131	0.197485328	0.657303035	0.219307169	0.035322141	0.082454309	0.017020395	0.258258402	0.239137679
0.572435975	1	0.519667268	0.012654295	0.543986261	0.835080981	0.862049758	1	0.783156931	0.385275751	0.582220793	0.347802699	0.275252849	0.082822889	0.323760778	0.22989282	0.136357054	0.173508167	0.94999069	1	0.08142335	0.358532608	0.139150843	0.244717151	0.690311015	0.78580755	0.140436754	0.032482762	0.643478274	0.459689021	0.249388829	0.147414237	1	0.042609435	0.405085862	0.046231575	0.39277491	0.340233684	0.163148716	0.938076258	0.539382041	0.136915356	0.083438784	0.27459237	0.746340454	0.328936785	0.312042564	0.222328559	0.590216339	0.122549891
0.192492083	0.19792442	0.840748549	0.301872045	1	0.661017597	0.376479208	0.762641311	0.638648689	0.607034028	0.566338301	0.639180303	0.700252354	1	0.087470166	0.944133461	0.549151897	0.726221263	0.273097545	0.681941628	0.00686696	1	0.154287398	0.2398936	0.772582114	0.657895565	0.009883151	0.029592808	0.760466516	0.204699412	0.291343093	0.383050621	1	0.159873039	0.815131247	0.039608229	0.238832116	0.330136478	0.386153132	0.379067749	0.300221503	0.068032801	0.305349171	1	0.529977024	0.46857655	0.100576267	0.055925477	0.19789286	0.315523118
0.218279719	1	0.32916531	0.00248484	1	0.337712288	0.823753893	0.746213496	0.266696662	0.59784472	0.996441126	0.403823078	0.651865363	0.371995479	0.152948365	0.523341179	1	0.523005962	0.256203115	0.560527503	1	1	1	0.142114416	0.736507654	0.615752935	0.391530633	0.106640629	0.865511298	0.351601303	0.367935598	0.211226448	0.288063407	0.137768671	0.371689975	0.668101192	0.42777881	0.483733416	0.447731882	0.639277577	0.512310684	0.31278491	0.565306723	0.210645393	0.61601609	0.427607834	0.278200001	0.237803519	0.827868521	0.19134143
0.078423195	0.229462922	0.344158918	0.040802494	0.575470388	0.045593228	0.673349798	0.842795849	0.253038377	0.088370278	0.441707939	0.567164063	0.181341827	0.548835039	0.162383944	0.729456723	0.118174665	0.064341724	1	0.52848196	0.389101714	0.690562963	1	0.270136118	0.133211866	0.812057912	0.046373047	0.077129461	0.359765619	0.898281097	0.062233225	0.112681024	0.702756226	0.062614337	0.131653607	0.319151103	1	0.622426748	0.204768643	0.504899681	0.787434757	0.877527118	0.867153883	0.377847135	0.465358943	0.481129706	0.097986482	0.761121571	0.473951727	0.40073961
0.037528723	0.320988268	0.687637985	1	0.442834109	0.295803875	0.204331815	0.939896405	1	0.842089415	0.744024873	0.222497493	0.324981004	1	0.649652064	0.23039636	0.197868973	0.442230344	0.164310902	1	1	1	0.573025882	0.052826285	0.757320583	0.750504971	0.005634701	0.032053605	0.284156293	0.205198601	0.353818327	0.430557638	0.71687305	0.092457898	0.363141984	0.348730743	1	0.757231176	0.180992857	0.444950163	0.929447651	0.082526788	0.103347883	1	0.549471438	0.627681553	0.802733362	0.302286834	1	0.102922805
0.21184136	0.351973444	0.362510026	0.646169782	1	0.21847932	0.584317088	0.53777647	0.703768373	0.743037999	0.553807974	0.284871727	0.601815343	0.433534205	0.848436594	0.520543635	0.676697791	0.933288872	0.995533526	0.448032379	0.433037341	1	0.063959159	0.331552088	0.889923573	0.932177424	0.258478165	0.276041925	0.761825919	0.188130111	0.378949374	0.497049153	0.994533658	0.570032239	0.76370883	1	0.923047185	0.799064755	0.539381683	0.558616281	0.55984807	0.583069086	1	0.854454398	0.57153827	0.201509312	0.50225395		0.604273915	0.094827838
[truncated: 1,438 more columns]
