# Supplementary material for: Music-induced emotion flow modeling by ENMI Network
Source: PLoS One. 2024 Oct 21;19(10):e0297712. doi: 10.1371/journal.pone.0297712 (PMC11493256; doi:10.1371/journal.pone.0297712)
Supplement: S1 File — (ZIP) [file pone.0297712.s001.zip › minimal dataset/Augmented dataset/Music features/chroma_dim_1.csv]

¸ßË¹°×ÔëÉù´¦Àí (1).mp3	¸ßË¹°×ÔëÉù´¦Àí (2).mp3	¸ßË¹°×ÔëÉù´¦Àí (3).mp3	¸ßË¹°×ÔëÉù´¦Àí (4).mp3	¸ßË¹°×ÔëÉù´¦Àí (5).mp3	¸ßË¹°×ÔëÉù´¦Àí (6).mp3	¸ßË¹°×ÔëÉù´¦Àí (7).mp3	¸ßË¹°×ÔëÉù´¦Àí (8).mp3	¸ßË¹°×ÔëÉù´¦Àí (9).mp3	¸ßË¹°×ÔëÉù´¦Àí (10).mp3	¸ßË¹°×ÔëÉù´¦Àí (11).mp3	¸ßË¹°×ÔëÉù´¦Àí (12).mp3	¸ßË¹°×ÔëÉù´¦Àí (13).mp3	¸ßË¹°×ÔëÉù´¦Àí (14).mp3	¸ßË¹°×ÔëÉù´¦Àí (15).mp3	¸ßË¹°×ÔëÉù´¦Àí (16).mp3	¸ßË¹°×ÔëÉù´¦Àí (17).mp3	¸ßË¹°×ÔëÉù´¦Àí (18).mp3	¸ßË¹°×ÔëÉù´¦Àí (19).mp3	¸ßË¹°×ÔëÉù´¦Àí (20).mp3	¸ßË¹°×ÔëÉù´¦Àí (21).mp3	¸ßË¹°×ÔëÉù´¦Àí (22).mp3	¸ßË¹°×ÔëÉù´¦Àí (23).mp3	¸ßË¹°×ÔëÉù´¦Àí (24).mp3	¸ßË¹°×ÔëÉù´¦Àí (25).mp3	¸ßË¹°×ÔëÉù´¦Àí (26).mp3	¸ßË¹°×ÔëÉù´¦Àí (27).mp3	¸ßË¹°×ÔëÉù´¦Àí (28).mp3	¸ßË¹°×ÔëÉù´¦Àí (29).mp3	¸ßË¹°×ÔëÉù´¦Àí (30).mp3	¸ßË¹°×ÔëÉù´¦Àí (31).mp3	¸ßË¹°×ÔëÉù´¦Àí (32).mp3	¸ßË¹°×ÔëÉù´¦Àí (33).mp3	¸ßË¹°×ÔëÉù´¦Àí (34).mp3	¸ßË¹°×ÔëÉù´¦Àí (35).mp3	¸ßË¹°×ÔëÉù´¦Àí (36).mp3	¸ßË¹°×ÔëÉù´¦Àí (37).mp3	¸ßË¹°×ÔëÉù´¦Àí (38).mp3	¸ßË¹°×ÔëÉù´¦Àí (39).mp3	¸ßË¹°×ÔëÉù´¦Àí (40).mp3	¸ßË¹°×ÔëÉù´¦Àí (41).mp3	¸ßË¹°×ÔëÉù´¦Àí (42).mp3	¸ßË¹°×ÔëÉù´¦Àí (43).mp3	¸ßË¹°×ÔëÉù´¦Àí (44).mp3	¸ßË¹°×ÔëÉù´¦Àí (45).mp3	¸ßË¹°×ÔëÉù´¦Àí (46).mp3	¸ßË¹°×ÔëÉù´¦Àí (47).mp3	¸ßË¹°×ÔëÉù´¦Àí (48).mp3	¸ßË¹°×ÔëÉù´¦Àí (49).mp3	¸ßË¹°×ÔëÉù´¦Àí (50).mp3
0.898044288	0.765941858	0.726554155	0.425661892	0.993942916	0.778003037	0.699970961	0.215633139	0.198123649	0.533654153	0.237810642	0.600842655	0.320855856	1	0.766775727	0.424537569	0.096290156	0.454044461	0.673380315	0.142796189	0.87156719	0.103738248	0.653211832	0.589801371	0.294340044	0.423376799	0.643749475	0.280675232	0.834674537	0.466640443	0.614438534	0.564119101	0.237426594	0.412359416	0.481908649	0.04626295	0.477901489	0.826236665	1	0.644173086	0.365405142	0.215932891	0.964245379	0.741532028	1	0.204188019	0.686406434	0.215872273	0.307597846	0.919939637
0.721406996	0.504904747	0.490829498	0.361096352	0.348325372	0.194195002	0.129261062	0.952722371	0.529243708	0.080086485	0.395044595	0.568509877	0.347469181	0.627652347	0.608088374	0.595669806	0.507475436	0.480205387	0.365757823	0.082075752	0.017312566	0.472758114	0.247556999	0.272147834	0.062618539	0.329460502	0.524032533	0.444862396	0.101562105	0.022230053	0.947638512	0.023439441	0.40206039	0.109257877	0.647921741	0.016652595	0.940845609	0.638130784	0.485184878	0.280005664	0.194506094	0.387785375	0.059166774	0.37267375	0.579335928	0.275707573	0.736782312	0.545889616	0.41712302	0.193078205
0.757101834	0.605888844	0.201158598	0.044269312	0.749348998	0.226936176	0.753359437	0.954852283	0.506770909	0.47084254	1	0.653003514	0.332610428	0.467961609	0.259014726	0.602409065	0.578215122	1	0.351764709	0.934636533	0.038261157	0.55689466	0.275221527	0.051295206	0.18455404	0.360471874	0.663007677	0.524311066	0.630094528	0.197131842	0.586924374	0.005506753	0.186841145	0.00184919	0.161516115	0.058462042	1	0.342879832	0.100366183	1	0.366500497	0.312963575	0.488184661	0.82521832	0.686866045	0.089182116	0.824496448	0.36948809	1	0.379103661
0.121455237	0.591736794	0.718362451	0.064990543	1	0.097596459	0.882257998	0.439331889	0.151452705	0.097979285	1	0.606244206	0.269500256	0.443582743	0.417970091	0.392908216	0.535414815	1	0.575340688	0.153779909	0.142277166	0.360601813	0.131307095	0.040009253	0.256189883	0.317776114	0.089895211	0.385285914	0.369808525	0.363178074	0.530331373	0.555296838	0.479471862	0.050857224	0.228587627	0.224665135	0.924529076	1	0.331090152	0.332605898	0.15855889	0.223897219	0.629186273	0.167519167	0.577538133	0.65101707	0.771039784	0.391247064	0.313212305	0.366522342
0.056142371	0.719445944	1	0.228988782	0.71063441	0.689056754	0.716223776	0.974441051	0.380040139	0.150656089	0.336963356	0.311144024	0.350240946	0.545705974	0.545937538	0.336024016	0.415843666	1	0.395356297	0.242169768	0.264360487	0.158814028	0.629018009	0.821223855	0.112356894	0.304679513	0.629393101	0.520275831	0.2576074	0.430252254	0.615311801	0.020507302	0.934969246	0.936591506	0.176782072	0.027522774	0.024240315	0.61258477	0.35583353	0.691272974	0.298550278	0.453177065	0.450233549	0.388653219	0.552939177	0.119776517	0.393801838	0.420268446	0.14901638	0.652719796
0.009271	0.976590097	0.776156187	0.334599853	0.760634601	0.336201578	0.345728487	0.880990803	0.957841098	0.271478891	0.108438522	0.649117291	0.337617069	0.428503901	0.342957854	0.506415248	0.412484556	0.690689564	0.329307705	0.968060613	0.646488786	0.242642283	0.458440095	0.219337851	0.046354692	0.273040384	0.410385579	0.146543637	0.625144601	0.199537724	0.708652735	0.442619056	0.412114441	0.01023206	0.658841312	0.022438362	0.052881114	0.531307578	0.282737523	0.44374615	0.616523623	0.113342017	0.634612739	0.656762779	0.588675439	0.096905246	0.123356983	0.323378623	0.976640582	0.170928329
0.306741118	0.270441622	0.616043329	0.101374872	0.622560859	0.396822691	0.271414787	0.929794669	0.21873872	0.442472041	0.348962218	0.630616426	0.481821775	0.686198294	0.364795208	0.913842082	0.643083513	0.119189166	0.622321546	0.597105801	0.353066951	0.295911252	0.656526864	0.602256536	0.152103975	0.266222745	0.598222613	0.222044781	0.492575973	0.776441097	0.47550872	0.431040853	0.657670081	0.003771036	0.288940519	0.183207884	0.474751621	0.375491828	0.556549072	0.621427476	0.966542304	0.237905875	1	0.683476627	0.328363448	0.051003169	1	0.093154036	0.942098141	0.485924065
0.337358385	0.541413724	0.511096239	0.101422332	0.629596889	1	0.204074457	0.780546725	0.152414531	0.263579607	0.419683099	0.240170866	0.870528579	0.159112334	0.085032135	0.906938851	0.493785501	0.49663952	0.601724207	0.47077632	0.799734235	0.35733819	0.503102899	0.689246356	0.34942463	0.14075546	0.525994897	0.368134707	0.791670203	0.311472654	0.751774549	0.472078621	0.141640007	0.458034962	0.250475794	0.135306343	0.611335695	0.609562218	0.339206964	0.416031063	1	0.20062235	0.898131192	0.805152714	0.432225585	0.425734073	0.823834479	0.772059381	0.070336245	0.577756524
0.026945788	0.511260867	0.998297095	0.383672804	0.876235127	1	0.951490164	0.492161036	0.495061755	0.449050188	0.379239559	0.199717134	0.489275485	0.496392757	0.095550835	0.912611306	0.277218014	0.44651264	0.370911777	0.932142854	0.79739821	0.774936199	0.665586114	0.743708193	0.088666067	0.186630502	0.3998245	0.482176632	0.125673458	0.013756537	0.878138006	0.095426798	0.446318716	0.046747044	0.271987379	0.427747756	1	0.596792102	0.527094364	0.314828515	0.363370359	0.220622003	0.706323206	0.838884771	0.738873839	0.027791899	0.791505516	0.721673071	0.581987083	0.458787352
0.164978087	0.720097125	0.349907339	0.264426529	0.489137113	0.090111762	0.5684461	1	0.290954769	0.379460603	0.437164426	0.812376797	0.429596156	0.195311472	0.375327587	0.790452003	0.020398926	0.334379524	0.352675229	0.052737363	0.004079982	0.158492133	0.026488876	0.485452741	0.103470229	0.456309587	0.54409349	1	0.411215693	0.247839957	0.690338373	0.302508622	1	0.487246662	0.457849145	0.018655928	0.462954909	1	0.683002889	0.448874891	0.429213613	0.676912427	0.117942639	0.689766049	1	0.240995646	0.345790029	0.565571249	0.086166039	0.23255609
0.080967538	0.35891217	0.737866879	0.238027737	0.822101474	0.093130022	0.621372998	0.810504675	0.114697374	0.153958544	0.544155478	0.26028055	0.627302468	0.284182549	0.769447684	0.711711287	0.161331445	0.554773867	0.60867393	0.52840364	0.098179787	0.196862012	0.701471031	0.320538521	0.149599016	0.438149542	0.633932292	0.159455195	0.284480065	0.354703218	0.372896373	0.193675399	0.653392851	0.3773081	0.501723707	0.537513256	0.276948661	0.842726767	0.536813915	0.209127113	0.247472167	0.927039444	0.401422858	0.5783149	0.573924184	0.355783373	0.075352184	0.574616611	0.475633055	0.302665889
0.251918584	0.446830064	0.263452798	0.451055795	0.852938831	0.097933181	0.145099387	0.889475286	0.418676138	0.598654926	0.192111716	1	0.276450843	0.651471436	0.443974882	0.664791703	0.560157537	0.05825156	0.190744027	0.692605853	0.321644068	0.843276918	0.854989469	0.412082851	0.813879132	0.434971243	0.560041726	0.337363601	0.985504627	0.022993207	0.473004252	0.166171357	0.501813293	0.389413804	0.601436913	0.593656421	0.427110255	0.225869939	1	0.568208814	0.121620849	0.167783305	0.096295342	0.602235496	1	0.279305398	0.814208388	0.114597902	0.394254774	1
0.458672851	0.301034898	0.569408596	0.133620709	0.869186819	0.035502639	0.176150888	0.921025395	0.198401317	0.407823414	0.35450387	0.68184489	0.24186033	0.382927895	0.304741502	0.668923676	0.459689945	1	0.656829417	0.528198123	0.29792732	0.876076519	0.365670562	0.10504251	0.178541169	0.936718106	0.48942697	0.253830045	0.110801622	0.1509078	0.988004744	0.197523609	0.716115654	0.100617513	0.624250233	0.539636314	0.714427114	0.789134622	0.475247085	0.566488087	0.516917408	0.602777064	0.332006484	0.285196513	1	1	0.655018389	0.41316396	0.197748587	0.527680337
0.517473221	0.61127162	0.716479242	0.211491942	0.411013395	0.120206282	0.272801787	0.941255152	0.362456739	0.76282084	0.412935257	0.690547466	0.530558825	0.482760221	0.435362637	0.48455292	0.394859701	0.152110294	0.659322917	0.374238193	0.008904002	0.325573146	0.544865966	0.328368723	0.155079663	0.198423415	0.353985459	0.334445924	0.466566533	0.965950251	0.410648435	0.647328138	0.661918283	0.428023756	0.406435907	0.18161425	0.717425525	0.339096904	0.245427579	0.756179273	0.274706692	0.626672447	0.682210505	0.45871225	0.308190703	0.835980833	0.607620418	0.622701049	0.569731891	0.489741743
0.480939329	0.488021225	0.42914021	0.126612231	0.686609685	0.113087095	0.742420673	0.394479632	0.293242902	0.04804508	0.467164397	0.665792227	0.445426643	0.639016628	0.386155754	0.173414394	0.375418633	0.177314416	0.239839479	0.769930899	0.352456868	0.616328299	0.828250468	1	0.487823874	1	0.591177881	0.313735873	0.425862193	0.359943032	0.529833078	0.351132244	0.334932804	0.114398524	0.281029016	0.276800573	0.242128193	0.705864489	0.339993447	0.803305209	0.309963405	0.216184795	0.154073447	0.811799228	0.847396195	0.13211675	0.275101721	0.28369683	0.152368531	0.25258711
0.621025205	0.451078773	1	0.201815143	0.874106884	0.821089804	0.219698742	0.777472615	0.359075636	1	0.948417068	0.280868322	0.535723805	0.507054269	0.193147898	0.773450792	0.429867327	0.201382846	0.366729975	0.690186501	0.378605098	0.680389166	0.892284155	1	0.106791131	0.795859754	0.5663082	0.062433697	0.924454987	0.296333373	0.949467719	0.279990464	0.55068624	0.130020052	0.316953033	0.040994521	0.227976203	1	0.374356002	0.793427765	0.4336887	0.208246052	0.137312263	0.736297607	0.573440731	0.190975234	0.043006372	0.609504938	0.805186212	0.231256753
1	0.614198923	0.386306137	0.129086211	0.708974063	0.430173278	0.064983569	0.942966402	0.741318941	0.444366783	0.409651875	0.627297819	0.330731064	0.083191931	0.196129188	0.849792659	0.364462882	0.1699761	0.378046036	0.912240624	0.019464139	0.505216718	0.835011125	0.227662131	0.191328123	0.963482738	0.645743668	0.153562546	0.964420199	0.06118229	0.641221106	0.515313208	1	0.436851442	0.067332007	0.200100094	0.048543155	0.792207479	0.604408681	0.439152122	0.273338348	0.477003455	0.150181845	0.332361817	1	0.067715347	0.860308766	0.666529894	0.976854444	0.261754364
1	0.296595037	1	0.074410409	0.778505981	0.255599231	0.605075061	0.914702058	0.14512454	0.663424909	0.434242189	0.378074229	1	0.343864411	0.348572016	0.510126889	0.414093018	0.107708715	0.250510544	0.921377182	0.0269295	0.269330144	0.371877164	0.093925275	0.300651491	0.783275545	0.493346095	0.156253442	0.368666232	0.036904585	0.23954545	0.789888084	0.174252361	0.653877616	0.032792937	0.127486333	0.396232843	0.169048607	0.382249236	0.396220773	0.301933467	0.23542273	0.338038743	0.763528585	0.304801852	0.030660877	0.506741345	0.986753166	0.961827695	0.619012535
1	0.459987968	0.853482604	0.073931098	0.749715745	0.26245895	0.308045864	1	0.970649481	0.612583876	0.480723113	0.276636481	0.367287308	0.419328809	0.124464281	0.618907273	0.573782802	0.315743834	0.330395788	0.510736585	0.459062874	0.743806303	0.510100901	1	0.328171641	0.598576069	0.044073671	0.41161409	0.087387845	0.39537707	0.736840844	0.385924786	0.27983892	0.011188429	0.185964048	0.837553859	0.555364728	0.513323843	0.154453635	0.42714268	0.195732698	0.135779008	0.863646209	0.736802638	0.680778325	0.172471389	0.929829061	0.574821651	0.555449486	0.727379441
0.578034759	0.151225954	0.174837381	0.257944822	0.61335355	0.800481617	0.904492617	0.336727709	0.648643672	0.26740995	0.516461253	0.362296849	0.389503837	0.571740091	0.4310202	0.501242936	0.121568315	0.153337851	0.436247498	0.48092863	0.335788608	0.46097368	0.778921723	0.17600137	0.25773406	0.643229485	0.032764204	0.399578124	0.514281332	0.245775685	0.431583673	0.420313239	0.546392202	0.004940071	0.068845168	0.023554569	1	1	0.814118743	0.573336303	0.313149303	0.1928211	0.764667392	0.530120254	0.170196146	0.036267523	0.637677848	0.13645646	0.15659225	0.808200836
0.181596026	0.666494012	0.748239696	0.237583861	0.923105121	0.09854418	0.313614011	0.901253521	0.656705201	0.349965066	0.09089233	0.890564144	0.785148799	0.376399308	0.413311332	0.787211359	0.168364078	0.262696773	0.484493852	0.292676002	0.394778103	0.531785607	0.366792947	0.07883659	0.163347304	0.373096496	0.183132812	0.389733285	0.238888234	0.105037227	0.347434819	0.215145916	0.410927683	0.604030728	0.051115431	0.406883776	0.87204504	0.44719851	0.234873697	0.973095536	0.189711049	0.24738647	0.380839527	0.786824703	0.350203067	0.032373521	0.402826935	0.364607453	1	0.591612756
0.427228272	0.522851408	0.912444949	0.319300264	0.272292674	0.13723655	0.397073627	0.812231004	0.800749481	0.524422884	0.404648155	0.710484207	0.857488811	0.590774238	0.36168319	0.639238656	0.263243467	0.085296623	0.387314558	0.871355653	0.089493953	0.737219453	0.697162688	0.384987921	0.287319273	0.296384186	0.570904374	0.584200799	0.889664471	0.077234522	0.073508367	0.321316957	0.076028727	0.507691383	0.292672426	0.258124352	0.372782081	0.192952082	0.979376793	0.438867629	0.26984787	0.081168607	0.477862179	0.235342324	0.436963201	1	0.453086436	0.899642587	0.236259207	1
0.570016682	0.642835855	0.128451124	0.225513339	0.837337315	0.318021178	0.378824323	0.89927119	0.447191209	0.09938097	0.316709131	0.604375899	0.467097193	0.554787576	0.255655378	0.716831207	0.108659253	1	0.602894604	0.589595854	0.130625427	0.599350452	0.672087967	0.810659528	0.258876652	0.180157185	0.876687169	0.10435088	0.138152793	0.007841762	0.18190971	0.042252842	0.023712965	0.002787934	0.348379552	0.14522329	1	0.926237941	0.805533886	0.315662652	0.171698213	0.189989924	0.017611692	0.468079537	0.515215099	0.55239296	0.830136418	0.166235834	0.658972204	0.404926747
0.2841205	0.700942636	0.513921916	0.262715966	0.516272843	0.638969719	0.622214139	1	0.422398746	0.112541974	0.695141077	0.254866153	0.332605958	0.500052273	0.211829871	0.312161595	0.388325363	1	0.614193082	0.36489889	0.244747147	0.74933058	0.206451848	0.191457346	0.09677241	0.257598639	0.36455518	0.093035862	0.115119472	0.023840006	0.390806466	0.219808355	0.226341248	0.017490951	0.086181693	0.289291829	0.996892869	0.698776841	0.649035931	0.518851697	0.464237064	0.190930352	0.428750902	1	0.441538602	0.563173294	0.779982865	0.610258818	0.253641874	0.216549054
0.270057529	0.284727484	0.695791721	0.090676874	0.880075276	0.094227873	0.265335858	0.920314252	0.379617035	0.373928428	0.25450778	0.539813399	0.442375153	0.42794466	0.163278148	0.33532232	0.364901155	1	0.332727939	0.654584348	0.254335582	0.920443892	0.30663693	0.303821713	0.056462936	0.347569466	0.115835473	0.234144226	0.251517057	0.354874849	0.276086181	0.667652965	0.418397248	0.159769088	0.100694686	0.045511302	1	0.542990029	0.515687406	0.354472905	0.489694089	0.041827861	0.306088001	0.570892155	0.12890397	0.104728118	0.380064547	0.423163772	0.2527183	0.635335982
0.354424655	0.389761299	0.75192672	0.03946067	0.581397116	0.413959026	0.669266224	0.899398208	0.233808681	0.618891537	0.279266804	0.246193051	0.852789164	0.448787808	0.228258625	0.389283091	0.376398712	0.598262668	0.47010383	0.425342232	0.624602199	0.627784848	0.161556393	0.817784786	0.065071322	0.406889439	0.276074439	0.293128431	0.37073034	0.074796252	0.096865274	1	0.593459904	1	0.593131483	0.248041973	1	1	0.547491968	0.413155049	0.24322474	0.325907528	0.862718165	0.528064191	0.38620621	0.147758186	0.482646406	0.70707947	0.632198513	0.306885868
1	0.886529565	1	0.025269413	0.677291691	0.068150923	0.146108314	0.901118815	0.284928799	0.727204084	0.448886603	0.359152079	0.273849428	0.293331683	0.392510921	0.900980949	0.775681674	0.140751004	0.361699522	0.439380765	0.031983573	0.775924087	0.675455987	1	0.041856125	0.295579344	0.086993523	0.342353195	0.230273247	0.165237993	0.278949827	0.96756649	0.304728836	0.293766201	0.30356589	0.134598583	0.457504094	0.359906942	0.513574243	0.840422928	0.578441918	0.195287153	0.306142271	0.30438292	0.61645025	0.048740197	0.921534061	0.785144448	0.175473198	0.11456719
1	0.435191363	1	0.652108312	0.724087834	0.294385642	0.421071917	0.601010084	0.846306384	0.193063632	0.31380251	0.367661357	0.511877	0.432988733	0.265540749	0.945159078	0.144995287	0.196849212	0.603099465	0.974900365	0.094585516	0.675363362	0.741408765	1	0.056092493	0.605794191	0.411508232	0.283706665	0.251841187	0.007305708	0.55057615	0.694476902	0.252886325	0.36906141	1	0.12360771	0.258906841	0.444344193	0.681063235	0.379891425	0.292797536	0.376216292	0.793819189	0.089868195	1	0.125121042	0.833639383	0.804218173	1	0.420400977
0.508418679	0.521323383	0.44140774	0.437854469	0.867564559	0.303753436	1	0.375136137	0.430864334	0.180790827	0.324780166	0.387020707	0.235248178	0.569076359	0.815620601	0.7553249	0.049178664	0.105386086	0.458034009	0.049350996	0.059741106	0.600894868	0.481243432	0.762659192	0.388053089	0.475336909	0.424100459	0.5032776	0.586302221	0.184761643	0.476736307	0.902045667	0.563055992	0.197588503	0.252515763	0.076153524	0.429127216	0.422307879	0.886606872	0.237246737	0.325147957	0.092007622	0.480127722	0.63851881	1	0.051677447	0.94784981	0.761176944	0.408646733	0.063728526
0.360708535	0.617459059	0.115942955	0.494622916	0.251381218	0.691199899	0.471912593	0.871272624	0.813796878	0.20831272	0.519278228	0.487424821	0.520797551	0.445697784	0.423151135	0.828852296	0.129653677	1	0.357411534	0.095680997	0.096497037	0.73431325	0.201749831	0.491007447	0.254373044	0.895313382	0.227167174	0.796718657	0.545428574	0.272652596	0.22192207	0.100777343	0.389039278	0.385820031	0.214936852	0.173375428	0.269904166	0.457520574	0.709997118	0.402989954	0.536593437	0.039148595	0.613827109	0.511074185	0.942843556	0.190691486	1	0.526695788	0.943491459	0.433828801
0.10712184	0.646073878	0.815055311	0.543803811	0.711891413	0.195150524	0.127357304	1	0.288202018	0.117752753	0.517326951	0.797308207	0.280681252	0.364407778	0.156264767	0.836728573	0.861788809	0.472393185	0.644887924	0.385181636	0.25311631	0.468767345	0.809860766	0.164640144	0.199190736	0.152930841	0.436886638	0.065639049	0.788637996	0.40040192	0.570047259	0.668248892	0.467129827	0.094723113	0.144403532	0.026502237	0.688349009	1	0.655229568	0.404198587	0.679142296	0.070859514	0.380859524	0.516736627	0.88593322	0.138928205	0.923101068	0.954331875	0.870625556	0.237678692
0.301199257	0.229729027	0.888323426	0.510142624	0.654828191	0.742690742	0.047126465	0.472731471	0.492904484	0.718965828	1	0.75978446	0.749174237	0.36668998	0.154824749	0.733024776	0.261513114	0.047824156	0.594508767	0.321421713	0.785918355	0.259842515	0.316992104	0.423090369	0.261611223	0.53961581	0.328813106	0.372794092	0.392628044	0.163777888	0.255797923	0.387782753	0.395437151	0.548789024	0.222826809	0.16601029	0.355950326	0.491359621	0.25952217	0.642578959	0.528878868	0.150109038	0.690367818	0.361819029	0.251596481	0.168079093	0.512133002	0.236106679	0.323298573	0.394640446
1	0.610479414	0.591659963	0.843584836	0.846953094	0.421486646	0.100577347	0.837936103	0.619175196	0.408343822	0.077412762	0.231503427	0.199354649	0.592782319	0.360747963	0.637776136	0.123803861	0.216543347	0.403114706	0.062354811	0.063630804	0.276809633	0.921946406	0.388720542	0.513881266	0.196532622	1	0.519189596	0.262638181	0.034482904	0.621100426	1	0.327468514	0.60324657	0.127757818	0.26126489	0.143556759	0.60918349	0.570955992	0.59145838	0.832317948	0.177787527	0.785759449	0.758260965	1	0.711880445	0.814760804	0.287513226	0.820812166	0.499372661
0.604333699	0.860048831	0.085331671	0.793280959	1	1	0.652097404	0.49888137	0.271476954	0.43333289	0.554546654	0.185577199	0.892549515	0.285929501	0.120971523	0.599961877	0.182919234	0.301572829	0.498410106	0.287165403	0.755067527	0.816743433	0.869271398	0.447728515	0.310654342	0.162436292	0.102309793	0.678418338	0.307291269	0.017764412	0.270592332	0.508363426	0.351907313	0.061933417	0.2013897	0.467496127	0.438865572	0.673628211	0.29472959	0.346029222	0.214266658	0.410280317	0.575742662	0.595880985	0.351543337	1	0.788866758	0.820767581	0.397888392	0.3708134
0.17852591	0.74574101	0.156921133	0.55783695	0.758439183	1	0.754287362	0.923683763	0.565761924	0.208056673	0.294238329	0.498710662	0.468094379	0.421625197	0.509679854	0.209873885	0.066239804	0.021170659	0.441370934	0.51562804	0.952080965	0.466669917	0.067762539	0.13911514	0.10282968	0.293299228	0.83544302	0.472687334	0.6114344	0.231461897	0.291865915	0.855569661	0.414753705	0.009897962	0.775167763	0.209010601	0.217354208	0.143059641	0.151068091	0.78582257	0.346892595	0.380428165	0.3560853	0.235301971	0.368710876	0.125125036	0.502186239	0.329200655	0.222336799	0.131037623
0.441570669	0.332610101	0.856461227	0.075849585	0.728384018	0.925173342	0.277275234	0.564126432	0.578617156	0.603572965	0.74672097	0.741900206	0.607389987	0.126505032	0.172437713	0.485689253	0.720980406	0.596030951	0.613669872	0.396765083	0.041085366	0.002763435	0.726614177	0.096143223	0.207655683	0.852389157	0.781078339	0.535535872	0.345185518	0.051119037	0.235061556	0.514608264	0.138649732	0.011769778	0.138109103	0.767727435	0.561894238	0.456328362	0.20504117	0.187581122	0.307534039	0.438596874	0.369707555	0.618588507	0.429453522	0.158927336	0.39120844	1	0.271912932	0.298168421
0.617484927	0.540348709	0.339892536	0.078530096	0.961512566	0.034846067	0.487370133	0.596146584	0.59610939	0.32743153	0.550325274	0.339622349	0.407492697	0.119430557	0.179961205	0.852597654	0.0499302	0.611858249	0.359942287	0.198817044	0.451077938	0.007327875	0.612108707	0.178963929	0.118812248	0.702640593	0.473168433	0.512950301	0.314797223	0.309286624	0.561422884	0.424895972	0.233282983	0.60997206	0.333577037	0.310682982	0.350998998	0.931091309	0.813852072	0.289351016	0.429941475	0.724307418	0.787918687	0.399759501	0.516594708	0.152200952	0.929097056	0.436258763	0.645213664	0.192868471
0.587341487	0.978676975	0.640840769	0.074043073	0.933537483	0.069443256	0.750151396	0.674443901	0.473008513	0.635955036	0.405656785	0.846601307	0.816458166	0.461406469	0.452421576	0.62677753	0.572579145	0.057287868	0.501203239	0.921912789	0.856855512	0.222215399	0.827358663	1	0.483929724	0.538752496	0.134266749	0.06893044	0.514159322	0.17930904	0.432125002	0.569903016	0.128751665	0.288735151	0.349635035	0.454035729	0.504671752	0.920799792	0.559459448	0.441891521	0.371946871	0.132218644	0.603878736	0.656648517	0.751576841	0.110075831	0.840731919	0.08027178	0.110528097	0.19599387
1	0.315275997	0.741249919	0.047514595	0.709908366	0.031120302	0.724179089	0.89525342	0.878048837	0.238716409	0.234039202	0.419087738	0.759084523	0.58305949	0.273502409	0.870662689	0.846238613	0.256142229	0.61470443	0.478073627	0.937673688	0.276258469	0.894738019	1	0.312678874	0.800330222	0.098728836	0.220314726	0.437173665	1	0.368797779	0.633297145	0.201308668	0.010493649	0.261419207	0.318041205	0.533859432	0.277142674	0.698005319	0.985525072	0.191734314	0.316853672	0.797727704	0.113184296	0.142892525	0.080244608	0.83226335	0.977277279	0.600776494	0.208353505
0.663077831	0.55745095	0.569189489	0.086427644	0.819310844	0.033847462	0.385475248	0.833161473	0.185003921	0.216842189	0.926313818	0.74864018	0.406200469	0.871727049	0.239694104	0.391230315	0.20634912	0.498666525	0.94133389	0.327352613	0.11000222	0.297727227	0.892500699	1	0.309281021	0.609751225	0.184828267	0.140024915	0.368959725	0.39247182	0.257946998	0.499954253	0.242646322	0.011214817	0.656999052	0.348712713	0.640982032	0.460247368	0.492898524	0.915476382	0.01267229	0.19553569	0.76443553	0.137186795	0.795575082	0.484296978	0.569538891	0.77011025	0.615705252	0.227861196
0.388454944	0.923656225	0.703641057	0.040592104	0.892495871	0.312891215	0.192820817	0.926567137	0.638828278	1	0.282499284	0.620917439	0.5754053	0.033546176	0.206221253	0.785524964	0.629063785	0.869596243	0.361461103	0.895177186	0.100189582	0.116397828	0.044382393	0.294406265	0.274102151	0.493607312	0.526298463	0.155402169	0.655625284	0.784568548	0.355153084	0.466920525	0.190602407	0.397552788	0.179693177	0.122701913	0.71179831	0.650257885	0.558823109	0.683621407	0.109054588	0.335532576	0.137130246	0.09502881	0.644415021	0.799338937	0.569689393	1	0.919473231	0.255046964
0.474926382	0.757848322	0.697575271	0.865250766	0.250784338	0.210478216	0.261495888	0.77377677	0.485741377	0.322022647	0.218488336	0.53000617	0.558388889	0.992037296	0.333509952	0.660106957	0.610777438	1	0.42261225	0.28581962	0.401903898	0.861922622	0.036037408	0.668403625	0.062522396	0.734614372	0.443627208	0.113692865	0.214353651	1	0.568239987	0.448977947	0.096489258	1	0.794081569	0.92717129	0.343927175	0.359267414	0.638846457	0.770700812	0.310472935	0.037975829	0.73212409	0.303766519	0.724167645	1	0.776204705	0.654441535	0.685295045	0.182716563
0.283253998	0.237795949	0.334389925	0.643840671	0.897142828	0.385513276	0.360378265	0.951404214	0.47227931	0.242492586	0.496461332	0.245142639	0.548060298	0.121889934	0.494443148	0.747989058	0.133997247	1	0.547913969	0.3650648	0.594606876	0.48935318	0.028722154	0.100957699	0.161168441	0.334121436	0.025709197	0.087744042	0.433701158	0.258413851	0.512553632	0.567040801	0.466691405	0.348141938	0.665000916	0.326180369	0.304718733	0.23710838	0.827333748	0.557656407	0.355128586	0.430193573	0.731179953	0.295707911	0.72698164	0.057420302	0.777304351	0.563255131	0.946421385	1
0.183371574	0.556028724	0.741958797	0.559421599	0.45098272	0.855804801	0.264270961	0.622776151	0.341811955	0.358634353	0.13101235	0.42401126	0.326305002	0.176654831	0.143668398	0.53340131	0.098653227	0.245675474	0.346160054	0.669185162	0.157040685	0.234558508	0.2579346	0.539779782	0.089042284	0.343587011	0.33616367	0.244229391	0.381725013	0.503359914	0.433135152	0.145345941	0.296216011	0.386200726	0.413347661	0.042178031	0.7888605	1	0.683316946	0.49214372	0.927435637	0.218956441	0.628631473	0.333709627	0.598542571	0.476764351	0.718354881	0.604798317	0.733621538	0.392962694
0.219165593	0.766315699	0.388257563	0.456674457	0.848635674	0.479212373	0.543798506	0.982357621	0.41036287	0.631474316	0.370160013	0.713852108	0.510474324	0.751404703	0.179130644	0.327998132	0.140074596	0.287093252	0.24364832	0.344375223	0.198232859	0.75778985	0.737037122	0.70988816	0.09806627	0.393838644	0.343462497	0.059864927	0.286287963	0.40092355	0.248168975	0.205726698	0.324599028	0.1274243	0.676653504	0.045489114	0.312147349	0.727770507	0.292797893	0.898633957	0.517601013	0.186592355	0.719942391	0.769501686	0.6938743	0.237327904	0.537688255	0.678131461	0.356795102	0.394711435
0.574111164	0.113070183	1	0.614174783	0.220152572	0.189562872	0.662661433	0.902365625	0.522519112	0.700115263	0.648494363	0.806856394	0.478355229	0.772221506	0.122434773	0.270535916	0.123553745	0.577355504	0.283223182	0.870725691	0.326444864	0.446687222	0.593383431	0.386999875	0.35153085	0.268627346	0.359383881	0.25636071	0.220095217	0.261436701	0.083232015	0.660573423	0.434076101	0.411210835	0.407364488	0.074904017	0.057863053	0.544921339	0.427413285	0.4244017	0.231518045	0.163671434	0.732979774	0.324267209	0.56589967	0.137196884	0.409977764	0.31983453	0.451588571	0.528409541
0.481373131	0.512805104	0.429605544	0.610543907	0.73431921	0.078939095	0.228721425	0.902906418	0.725233793	0.222480461	0.78934139	0.871261239	0.427511752	1	0.1043154	0.918489039	0.894803882	1	0.571013987	0.877551317	0.134856284	0.036269631	0.447489858	0.872776747	0.089578174	0.411306381	0.137110829	0.563251674	0.109240845	0.02530483	0.147267669	0.671592534	0.351614982	0.082002304	0.64763695	0.447645128	0.32318452	0.124852493	0.208999336	0.734124839	0.514487147	0.192488521	0.257804304	0.696322441	0.881566048	0.098637268	0.431823909	0.228095338	0.389517695	0.442786723
0.988884509	0.597344637	0.780623853	0.619356215	0.849580884	0.063818499	0.619888723	1	0.629637361	0.300080895	1	0.929596961	0.555236757	0.558092773	0.139108539	0.914015651	0.579967856	0.173357368	0.388522029	0.320250839	0.588618875	0.04801305	0.493385255	0.197353259	0.064505167	0.355743617	0.479900211	0.091702059	0.490156978	0.037858937	0.592778742	0.178780943	0.394591361	0.381358534	0.255903035	0.356255084	0.239668608	0.317833215	0.638882875	0.642716467	0.671415985	0.35245648	0.23526372	1	0.256924868	0.181283027	0.78529495	0.788169563	0.131242469	0.838035822
0.373728722	0.945761859	0.46435529	0.641505957	0.883426189	0.201324493	0.26528427	0.856595695	0.627171576	1	0.877422929	0.521422803	0.326184124	0.49113071	0.523708165	0.87389487	0.494805336	0.292552263	0.258108765	0.894626737	0.039577674	1	0.483784825	0.162638873	0.585339487	0.252532542	0.090295076	0.481171519	0.734851062	0.319200426	0.43345499	0.418590158	0.251677155	0.534693837	0.499921024	0.458331615	0.160327107	0.930308044	0.690847516	0.986501873	0.491519123	0.116192833	0.353046179	0.303848028	0.613664985	0.4617275	0.15767464	1	0.417106926	0.137517467
0.439921737	0.223109663	0.606847942	0.551064491	0.479945779	0.310537875	0.511448324	0.820641816	0.714494646	0.214798495	0.728996873	0.177669674	0.302934051	0.610801578	0.344052047	0.830939472	1	0.204118207	0.297730148	0.714140594	1	0.835556507	0.761971772	0.65158242	0.434757441	0.250166297	0.020368399	0.059835862	0.365377188	0.034541655	0.242328867	0.063211568	0.366973847	0.181763947	0.811219037	0.475035995	0.253584713	0.216057256	0.240676016	0.277643621	0.212294936	0.211598694	0.681410968	0.754325449	0.975819588	0.999691844	0.590543211	0.104683131	0.887903094	0.528876424
0.712344468	0.470272332	0.949489832	0.131928474	0.790634036	0.259336382	0.10502141	0.934160292	0.248701617	0.424571484	0.437268108	0.574509084	0.660225749	0.572294295	0.162439108	0.799039423	0.078863174	0.290491223	0.523092449	0.35091126	1	0.719171107	0.776520073	0.287742436	0.696966529	0.331883907	0.428920925	0.105505101	0.206105262	0.02538573	0.193922818	0.10526669	0.083155446	0.301412135	0.829545498	0.949760318	0.333108991	0.226676688	0.567878067	0.260618806	0.655500114	0.068556383	0.618858933	0.100047119	0.773343682	0.274335384	0.38899371	0.189986885	0.51170671	0.144115388
0.483903944	0.758722305	0.325053304	0.054477349	1	0.248342723	0.606503487	0.929656982	0.319029003	0.104718022	0.565515399	0.599805534	0.480305344	0.905345142	0.151897222	0.664228201	0.19642821	0.027699968	0.608817101	0.949133813	1	0.589272082	0.769205749	0.250321418	0.301743925	0.285187691	0.165380508	0.151752889	0.222833753	0.032349344	0.096332498	0.370476216	1	0.006441112	0.089222424	0.546645164	0.431633621	0.672881603	0.401110828	0.904019773	0.682745099	0.370400429	0.798921525	0.180278033	1	0.119863398	0.139859676	0.760429323	0.2989631	0.533573985
1	0.321223676	0.657165349	0.007062386	0.956259131	1	0.716257274	0.930624485	0.831974208	0.155541852	0.389636725	0.506870091	0.709863782	0.102148406	0.305607796	0.627639651	0.457667381	0.534437954	0.385820895	0.94650358	0.059506662	0.822023511	0.334846646	0.59416008	0.171870679	0.30559504	0.555868268	0.556107581	0.410958409	0.051599089	0.575068235	0.462636769	0.319761902	0.087361559	1	0.569146276	0.54697156	0.413832247	0.325208694	0.866393566	0.848335326	0.318755805	0.682511508	0.202309549	0.578318954	0.4668369	0.029789841	0.39267087	1	0.221930712
0.650478184	0.836556792	0.890465319	0.001921171	0.857514501	0.075512365	0.47085923	0.970324695	0.587952197	0.486278683	0.547777295	0.896050751	0.663850665	0.290034324	0.406534135	0.292731166	0.145918518	0.115676098	0.296743602	0.85745579	0.099154398	0.174018174	0.699451864	0.047944978	0.60078001	0.358535171	0.538627863	0.395134121	0.439740062	0.212181628	0.429493368	0.073907726	0.02409561	0.082328819	0.633514881	0.473746181	0.773825169	0.697889924	0.611498833	0.311060071	0.562786818	0.470304638	1	0.61677587	0.343298465	0.014838202	0.106972985	0.672970533	1	0.065609634
1	0.784295678	0.475619733	0.114249304	0.72105813	0.82784462	0.424154788	0.835491598	0.41338864	0.620502174	0.410406917	1	0.812886715	0.305554092	0.360282421	0.188348621	0.160755962	0.369664937	0.440309405	0.949335873	0.048558079	0.186530277	0.142068714	0.318447858	0.188115209	0.141192272	0.424334377	1	0.488871396	0.458062261	0.091921479	0.176086932	0.114437297	0.303281248	0.306709617	0.658332348	0.066339687	0.627103388	0.31820035	0.20208171	0.356340766	0.309909612	0.660955191	0.853390157	0.21617946	0.089742772	0.109328061	0.031803451	0.286822915	0.145172417
0.964334369	0.814726055	0.751519859	0.046929486	0.617594242	0.505151153	0.909826934	0.986771882	0.482163668	0.328333229	0.668322146	0.476689905	0.771592438	0.048502989	0.37834087	0.202335253	0.044768021	0.168080658	0.600545228	0.914860487	0.052567728	1	0.226252556	0.091048457	0.441153497	0.320369899	0.232725769	0.069775648	0.419929713	0.389858037	0.403088957	0.109746866	0.758147359	0.04192657	0.59085542	0.029671336	0.379372418	0.244936541	0.369339615	0.269406676	0.776062667	0.04834263	0.557191253	0.185932726	0.68940711	0.343950391	0.349498004	0.28483519	0.430123091	0.106505133
0.599877834	0.202023774	0.769878805	0.140811011	0.892988145	0.777923524	0.281959921	0.754625022	0.28278631	0.469011217	0.462165147	0.778578341	0.919318497	0.897728622	0.06746491	0.7366364	0.395659417	0.415967196	0.39414224	0.70182538	0.081028685	0.863231838	0.138842583	0.335465372	0.282579333	0.272413224	0.267270267	0.075085707	0.567454815	0.253699034	0.350677758	0.764195442	0.389916539	0.347684711	0.674720705	0.029157626	0.207296729	0.659832478	0.378230929	0.284585774	0.597395658	0.037330944	1	0.984479487	0.663321674	0.20111312	0.099415094	0.077974483	0.368374527	0.300163656
0.696771741	0.956521332	0.301410913	0.013095821	0.859809339	0.543590903	0.259967178	0.683695495	0.205727831	0.681524336	0.853861809	0.609282374	0.428359419	0.368948013	0.155431032	0.611091435	0.360978723	0.883977056	0.439536929	0.458322972	0.725703657	0.781313419	0.92635721	0.207906023	0.071161039	0.604767025	0.309011847	0.080394283	0.425013244	0.117617719	0.502156794	0.166216895	0.221532807	0.638224781	0.101697594	0.458896071	0.312444031	0.771811247	0.763271213	0.460462123	0.268148303	0.306662649	0.855122983	0.2001912	0.961526453	0.466002166	0.246341035	0.409054101	0.542125702	0.242852658
0.083318859	0.150576532	0.404929876	0.058602288	0.674756527	0.0518419	0.616796672	0.668754935	0.340554118	0.096075065	0.831173658	0.986497462	0.293091059	0.269949526	0.129138812	0.785871148	0.064092897	0.127752826	0.775771797	0.382500261	0.117217146	1	0.841238499	0.670137465	0.071399882	0.853925407	0.264340699	0.17790696	0.349753737	0.152222022	0.050596911	0.070338286	0.28397876	0.450067252	0.082569025	0.201455355	0.779051661	1	0.328604072	0.362602025	1	0.665659726	0.763119459	0.486641645	0.752578378	0.413088828	0.149406135	0.825687528	0.456742465	0.421804368
0.024961147	0.5233922	0.634587646	0.556722164	0.511146843	0.334961772	0.205393523	0.926845908	0.778950393	0.635776639	0.737024009	0.37638092	0.603313267	0.413904011	0.156272829	0.292428851	0.193963036	0.773613214	0.207389235	0.977294326	0.489197075	0.815614998	0.440684021	0.137166902	0.579773486	0.916015744	0.029226448	0.108251445	0.219979048	0.151334003	0.329737276	0.341016054	0.439015388	0.285321862	0.53788203	0.221174151	0.693590701	1	0.424265206	0.529241979	1	0.124715887	0.589254141	0.704947352	0.659409583	0.720442593	0.834212124	0.582359612	0.984488428	0.146819845
0.251876682	0.275469959	0.344512522	1	0.937222719	0.278220087	0.603895962	0.619097412	0.44240883	0.984223425	0.309539258	0.6169312	1	0.450273454	0.712584674	0.344243735	0.835968792	0.889416099	0.880216956	0.444114238	0.50831902	0.938965142	0.075923711	0.377832413	0.878688812	0.787060618	0.477050483	0.440270543	0.628549516	0.12312448	0.402453572	0.548386157	0.476130575	0.472711474	0.519071281	0.62137711	0.529990375	1	0.388984978	0.873202026	0.592694938	0.191666916	0.977823377	0.796048403	0.933761835	0.147100851	0.461240202		0.565818071	0.155573815
[truncated: 1,438 more columns]
