# Supplementary material for: Music-induced emotion flow modeling by ENMI Network
Source: PLoS One. 2024 Oct 21;19(10):e0297712. doi: 10.1371/journal.pone.0297712 (PMC11493256; doi:10.1371/journal.pone.0297712)
Supplement: S1 File — (ZIP) [file pone.0297712.s001.zip › minimal dataset/Augmented dataset/Music features/chroma_dim_10.csv]

¸ßË¹°×ÔëÉù´¦Àí (1).mp3	¸ßË¹°×ÔëÉù´¦Àí (2).mp3	¸ßË¹°×ÔëÉù´¦Àí (3).mp3	¸ßË¹°×ÔëÉù´¦Àí (4).mp3	¸ßË¹°×ÔëÉù´¦Àí (5).mp3	¸ßË¹°×ÔëÉù´¦Àí (6).mp3	¸ßË¹°×ÔëÉù´¦Àí (7).mp3	¸ßË¹°×ÔëÉù´¦Àí (8).mp3	¸ßË¹°×ÔëÉù´¦Àí (9).mp3	¸ßË¹°×ÔëÉù´¦Àí (10).mp3	¸ßË¹°×ÔëÉù´¦Àí (11).mp3	¸ßË¹°×ÔëÉù´¦Àí (12).mp3	¸ßË¹°×ÔëÉù´¦Àí (13).mp3	¸ßË¹°×ÔëÉù´¦Àí (14).mp3	¸ßË¹°×ÔëÉù´¦Àí (15).mp3	¸ßË¹°×ÔëÉù´¦Àí (16).mp3	¸ßË¹°×ÔëÉù´¦Àí (17).mp3	¸ßË¹°×ÔëÉù´¦Àí (18).mp3	¸ßË¹°×ÔëÉù´¦Àí (19).mp3	¸ßË¹°×ÔëÉù´¦Àí (20).mp3	¸ßË¹°×ÔëÉù´¦Àí (21).mp3	¸ßË¹°×ÔëÉù´¦Àí (22).mp3	¸ßË¹°×ÔëÉù´¦Àí (23).mp3	¸ßË¹°×ÔëÉù´¦Àí (24).mp3	¸ßË¹°×ÔëÉù´¦Àí (25).mp3	¸ßË¹°×ÔëÉù´¦Àí (26).mp3	¸ßË¹°×ÔëÉù´¦Àí (27).mp3	¸ßË¹°×ÔëÉù´¦Àí (28).mp3	¸ßË¹°×ÔëÉù´¦Àí (29).mp3	¸ßË¹°×ÔëÉù´¦Àí (30).mp3	¸ßË¹°×ÔëÉù´¦Àí (31).mp3	¸ßË¹°×ÔëÉù´¦Àí (32).mp3	¸ßË¹°×ÔëÉù´¦Àí (33).mp3	¸ßË¹°×ÔëÉù´¦Àí (34).mp3	¸ßË¹°×ÔëÉù´¦Àí (35).mp3	¸ßË¹°×ÔëÉù´¦Àí (36).mp3	¸ßË¹°×ÔëÉù´¦Àí (37).mp3	¸ßË¹°×ÔëÉù´¦Àí (38).mp3	¸ßË¹°×ÔëÉù´¦Àí (39).mp3	¸ßË¹°×ÔëÉù´¦Àí (40).mp3	¸ßË¹°×ÔëÉù´¦Àí (41).mp3	¸ßË¹°×ÔëÉù´¦Àí (42).mp3	¸ßË¹°×ÔëÉù´¦Àí (43).mp3	¸ßË¹°×ÔëÉù´¦Àí (44).mp3	¸ßË¹°×ÔëÉù´¦Àí (45).mp3	¸ßË¹°×ÔëÉù´¦Àí (46).mp3	¸ßË¹°×ÔëÉù´¦Àí (47).mp3	¸ßË¹°×ÔëÉù´¦Àí (48).mp3	¸ßË¹°×ÔëÉù´¦Àí (49).mp3	¸ßË¹°×ÔëÉù´¦Àí (50).mp3
0.60231781	0.70373255	0.544155121	0.585325837	0.928087771	0.415872246	0.569550633	0.215573788	0.838425219	0.469841123	0.616096079	0.531960547	0.657494009	0.833528042	0.745377839	0.724897087	0.267540276	1	0.99281621	0.063793808	0.055152934	0.187222645	0.52930212	0.84960264	0.787977219	0.508423686	0.15736559	0.5964396	0.803278506	0.607094347	0.65151453	0.583020866	0.512213528	0.177829295	0.379178703	0.641390979	1	0.459235519	0.666388392	0.50648284	0.429634184	0.755640984	0.670733511	0.512676179	0.693430722	0.708650053	0.940813303	0.436918229	0.377380908	0.263189614
0.145046934	0.147797421	0.404936343	0.218255967	0.59577018	0.99197489	0.271796048	0.366542101	0.466276914	0.374201596	0.771014273	0.879351556	0.669980407	0.738813341	0.096968211	0.909795642	0.632293105	1	0.857722104	0.075418375	0.070726387	0.063242823	0.354613632	1	0.121123232	0.289831698	0.016104547	0.224396244	0.572965741	1	0.459142774	0.028541408	0.119885378	1	0.570958376	0.0892056	0.643170595	0.407493263	1	0.218759075	0.201914713	0.627113819	0.087626196	0.33816576	0.399104029	0.731746197	0.558254004	0.549251139	0.329537272	0.097917147
0.792229772	0.268835574	1	0.026376449	0.252547324	0.167168275	0.502332151	0.453510344	0.29251653	0.246274546	0.123857424	0.785915256	0.463725179	0.600368798	0.069967121	0.860090673	0.784845352	0.171330601	0.174194083	0.796641886	0.013047048	0.383506	0.220499873	0.005821506	0.963123679	0.569387734	0.627377927	0.115111612	0.425439745	0.138563603	0.819693387	0.002087189	0.067529634	0.673203051	0.458762765	0.293730021	0.598996699	0.22844933	0.14804934	0.253835768	0.36982742	0.635197282	0.217836976	0.558393598	0.594249129	0.228530467	0.547614574	0.435927957	0.698394418	0.888520539
0.205546871	0.129723087	0.70219171	0.049861398	0.979428172	0.266935557	0.393638462	0.590582073	0.092673436	0.132024869	0.225755364	0.457530737	0.34230727	0.198406458	0.12822856	0.855023384	0.328776658	0.0898965	0.730213761	0.077729486	0.049565397	0.353060931	0.056408726	1	0.567307472	0.203974187	0.028888883	0.07696227	0.702966392	0.090069294	0.509094715	0.666982412	0.017873133	0.01566085	1	0.11143858	0.129877776	0.5164662	0.317351043	0.167451993	0.026114807	0.437370747	0.051384211	0.141451567	0.596997619	0.278398037	0.593904078	0.439307541	0.136123031	0.143323168
0.02216961	0.771631539	0.681272566	0.080066405	0.834403992	0.458381534	0.301149935	0.603095293	0.42793873	0.598071575	0.167940393	0.67440486	0.389937133	0.11079327	0.196113497	0.748577654	0.795975685	0.099056751	0.44702059	0.665138423	0.10583128	0.149332598	0.982703865	0.977637887	0.448588222	0.316368192	0.610858798	0.213851541	0.400892794	0.161279485	0.245398864	0.259438336	0.414603531	0.015154337	0.350072294	0.396238595	0.020041052	0.393348396	0.446196526	0.41572699	0.053048398	0.584280312	0.090837486	0.112813719	0.374942273	0.177720606	0.846325636	0.426782727	1	0.251862198
0.022581112	0.858807623	0.565704167	0.300045878	0.873291254	0.24866648	0.406719685	0.587457538	0.808994353	0.197471321	1	0.20597361	0.456742257	0.59219414	0.190888405	0.801135182	0.504130363	0.55602026	0.473890454	0.797141969	0.355416805	0.197601929	0.961135447	0.025489936	0.459991544	0.313138038	1	0.160295352	0.954067349	0.404767036	0.269700378	0.097383194	0.175006643	0.002351704	0.716062665	0.054640725	0.073532015	0.303465098	0.663122535	0.478727579	0.118572727	0.442096293	0.405635804	0.356071889	0.268425226	0.554876983	0.173523381	0.249744818	0.740596831	0.059611354
0.058923174	0.146603599	0.469397753	0.100331992	0.242902786	0.038327992	0.601756096	0.590373576	0.165517896	0.633390844	0.624070644	0.267113626	0.696754575	0.697653592	0.509491146	0.731104136	0.44351247	0.283648133	0.844951153	0.018970376	0.367256701	0.071167648	0.551947057	0.207554862	0.750538826	0.499360383	0.239247411	0.168216899	0.733295143	0.353258491	0.407494724	1	0.49461773	0.001194972	0.992953181	0.220577657	0.270833403	0.340478688	0.43728441	0.373876601	0.103266917	0.260652214	0.183453456	0.627032161	1	0.057528961	0.100836426	0.167982578	0.714509428	0.121922627
0.077388667	0.249592319	0.404176176	0.107143119	0.768858135	0.070115946	0.764084518	0.114614874	0.139558628	0.744067848	0.26130259	0.259521574	0.576875925	0.106151141	0.110834308	0.702999234	0.803409278	0.381351292	0.735723674	0.8622576	0.1997035	0.139154509	0.173014939	0.018894713	0.953492105	0.288708031	0.72358644	0.690230966	0.811077178	0.162227377	0.28611207	0.308360577	0.263827801	0.664342821	0.552533567	0.058099799	0.595018744	0.303741783	0.423523128	0.31230253	0.130145624	0.329390109	0.128206939	0.286953479	1	0.049327999	0.517023981	0.330521822	0.087810352	0.315020889
0.103900544	0.108130023	0.498865187	0.352543414	0.692445993	0.023610776	0.579826772	0.452271909	0.500527024	0.252220869	0.366725445	0.044697028	0.530625761	0.308188438	0.192538798	0.59172523	0.590589106	0.866163015	0.198022261	0.849229157	0.385405034	0.381046593	0.165332347	0.110297479	0.147336483	0.48695755	0.62109828	0.6359635	0.868291616	0.56213659	0.547908664	0.192630544	0.09949439	0.030680643	0.830866575	0.452615291	0.402101338	0.18476972	0.843223333	0.26215598	0.06467253	0.473681033	0.973197281	0.631190121	0.800685704	0.260307789	0.608153999	0.260539234	0.697640836	0.23239994
0.135525137	0.44255358	0.232900068	0.313969493	0.834168315	0.356815964	0.850583553	0.330640942	0.343867362	0.335749	0.33034578	1	0.93856442	0.134495229	0.129789189	0.568232238	0.308626741	0.474561751	0.302081406	0.067130439	0.715619504	0.449124843	0.075070322	0.359207988	0.183709249	1	0.141154125	0.197733894	0.392058223	1	0.605918288	0.244309917	0.3948434	0.219495863	0.214830175	0.020580029	0.702876627	0.58337009	0.608357549	0.3786183	0.571783543	0.581537426	0.338458031	0.647359431	0.211592451	0.199779496	0.841653764	0.191848934	1	0.248846218
0.133806244	0.142618746	0.553456962	0.195498362	0.590049505	0.258169085	0.890419066	0.277345955	0.168027297	0.081427939	0.494366109	0.665401816	0.725720763	0.335827023	0.48753646	0.542884111	0.617847145	0.063662492	0.740522206	0.597895086	0.821154416	0.196052372	0.154955044	0.406347007	0.126352772	1	0.368180096	1	0.996553004	1	0.645941615	0.363609761	0.727087975	0.069369696	0.270341128	0.325401127	0.74038595	0.307639658	0.571552396	0.305114627	0.407818824	0.587810516	0.296962172	0.204558402	0.999168754	0.19444932	0.798933685	0.460649461	0.226244524	0.249116525
0.440707356	0.212051377	0.207200795	0.389216334	0.918293059	0.369310081	0.450968564	0.488529652	0.493851274	0.199165642	0.098362416	0.56137538	0.683703959	0.152411804	0.918171704	0.921155035	0.820597768	0.247124776	0.389761865	0.67035687	0.96247226	0.564117789	0.253368765	0.269722074	0.593900204	0.794612944	0.644027412	0.428804219	0.351779968	0.093184866	0.524390757	0.307753742	0.145822242	0.11018949	0.681874156	0.633754849	1	0.268666267	0.970484018	0.372771144	1	0.158014819	0.090578616	0.761751652	0.371716857	0.092499204	0.92344898	0.081787534	0.22573632	0.414581478
0.241263434	0.08892031	0.732240915	0.073674709	0.763614237	0.299596906	0.230798781	0.281541973	0.857430339	0.406404793	0.359523565	0.653590679	0.488735467	0.666419923	0.485448688	0.779326558	0.529813886	0.065443128	0.736752272	0.346096188	0.460302413	0.365172863	0.316333294	0.307865709	0.704374135	0.636955917	0.545361221	0.143904403	0.651535153	0.144875377	0.578594685	0.112376891	0.321565121	1	0.917841613	0.131623656	0.407479614	0.319791228	0.711832225	0.618849099	0.170567006	0.679211795	0.352783918	0.399876684	0.232502222	0.69619447	1	0.451163679	0.108195171	0.324824631
0.12094257	0.248503417	0.530307412	0.099136956	0.646065414	0.312494069	0.514822543	0.382926375	0.454604983	0.4314771	0.56706512	0.78933996	0.608166218	0.353035152	0.978265524	0.721500099	0.689770401	0.809373498	0.741832078	0.333972871	0.004847441	0.733723819	0.237558514	1	0.372483402	0.314282715	0.04571601	0.772055566	0.698724806	0.098299451	0.43639186	0.553237438	0.330715299	0.381397426	0.673631847	0.143192828	0.332861364	0.135394752	0.48296997	0.415895313	0.174556449	0.270531923	0.004168707	0.336246729	0.191004559	0.29601264	1	0.777258158	0.403012067	0.542667627
0.074539311	0.288482338	0.59862417	0.086465999	0.323680878	0.332801014	0.592120647	0.490219146	0.401287079	0.050244667	0.64106065	0.810459077	0.538316607	0.355318695	0.970515907	0.21957387	0.195671126	0.07142967	0.48033157	0.64245218	0.377623558	0.402695745	0.850779951	0.758161843	0.592415452	0.881226957	0.179326341	1	0.915342391	0.73614651	0.623474061	0.179261982	0.08171954	0.06761048	0.77635473	0.33627826	0.036611784	0.298158646	0.597157955	0.878328443	0.914854228	0.155075058	0.157507598	0.606179595	0.948099077	0.47005558	0.157531038	1	0.139832303	0.393448591
0.092883736	0.234376475	0.328182876	0.160212874	0.924308717	0.885242105	0.397417098	0.727125764	0.872828722	0.185835049	0.304755002	0.95564878	0.60988456	0.764929295	0.605106175	0.581504941	0.629530132	0.220287055	0.21992901	0.554186404	0.700288951	0.458415419	0.187686354	0.015985625	0.423020899	0.523256361	0.436449438	1	0.090833358	0.421589643	0.345520794	0.148758188	0.303835601	0.37041834	0.881894827	1	0.213566691	0.168364063	0.680284202	0.558964431	0.121903427	0.115636781	1	0.570334017	0.411843866	0.552185357	1	0.643708885	0.700788319	0.304237664
0.721209586	0.433454365	0.5127303	0.164134711	0.825794339	0.465680391	0.160257518	0.338185877	0.978392959	0.268235892	0.261066139	0.737758636	0.256679475	0.39122957	0.733017266	0.674386621	0.808624208	0.194179282	0.877639472	0.784988225	1	0.568726301	0.303575665	0.045271304	0.211076558	0.71192205	0.705963314	1	0.251302034	0.160666943	0.336345881	0.261922568	0.029826762	0.311089218	0.307495773	1	0.02123004	0.371439487	0.728258789	0.472332418	1	0.271498531	0.717556596	0.271729112	0.575436294	0.153841108	0.472605079	0.670507729	0.76089412	0.192688018
0.439670354	0.267152518	0.522728145	0.038088802	0.835762918	0.519418001	0.928316653	0.259677351	0.123157926	0.832342267	0.23743397	0.547670901	0.835985363	0.658493519	0.450533271	0.716442764	0.668547451	0.180760786	0.812865019	0.724924982	0.058069889	0.376090288	0.32552126	1	0.200748563	0.613673627	0.75105387	0.362436324	0.960574806	0.048741404	0.332573265	1	0.35639298	0.274496168	0.053539384	0.282234788	0.172812209	0.283274353	0.4529064	0.399902403	1	0.478415519	0.972337663	0.730651021	1	0.454382777	0.845390379	0.597560585	0.787158549	0.295562387
0.414179951	0.092836544	0.787683129	0.05899027	0.276114017	0.298386216	0.349092335	0.279063344	0.964342356	0.137907475	0.395650089	0.960235059	0.323481768	0.463621169	0.270188808	0.427688152	0.279553652	0.560380995	0.208518952	0.635059357	0.028334225	0.415102959	0.321188748	0.050001167	0.384206951	0.551912665	0.127504453	1	0.077150695	0.036766611	0.605378747	0.15415968	0.567581296	0.075538091	0.2321565	0.620163679	0.330275357	0.804476738	0.400039881	0.355891824	0.119544446	0.211052299	0.6851179	0.813626468	0.841794312	0.889290392	0.94204402	0.520761192	0.325852931	0.480348825
1	0.246443629	0.564463079	0.28000614	0.7450158	0.526922226	0.59050411	0.14999117	0.539612591	0.251834929	0.264485747	1	0.312383264	0.943313837	0.474978358	0.270319045	0.406819582	0.421966642	0.687894881	0.779842019	0.013970556	0.35794735	0.385963917	0.412981659	0.265055358	0.615783691	0.063110158	0.953305781	0.390954077	0.204530075	0.418114573	0.412705511	0.308642477	0.002341469	0.168180823	0.025147637	0.333171189	0.67426604	0.637916803	0.429741949	0.195149228	0.143070117	0.093601063	0.493258655	1	0.595531285	0.378289044	0.230807111	0.150074959	0.348154724
0.641655922	0.403047562	0.708375037	0.158035278	0.85740149	0.25628981	0.361186981	0.377275318	0.913453639	0.161771163	0.127515256	0.641829908	0.328164577	0.797105253	0.475959092	0.602489531	0.721733272	0.697137713	0.487542301	0.685661793	0.014337978	0.077166714	0.393081993	1	0.178131282	0.590302587	0.166090652	0.400501877	0.48249802	0.536592007	0.36641714	0.147784784	0.095856182	0.026077559	0.103459612	0.22487101	0.804921091	0.495057106	0.36133194	0.885950685	0.08421357	0.308985561	1	0.599211633	0.89160341	0.732367992	0.944607496	0.348515898	0.437290996	0.516731441
0.123507664	0.401201606	0.700880229	0.315602928	0.484604806	0.227216944	0.459465623	0.460751325	0.880287409	0.351592004	0.460835099	0.622692049	0.654105961	0.677309334	0.431119531	0.921940386	0.689783573	0.709518194	0.30742386	0.756145358	0.065139666	0.381806016	0.943562806	0.634919882	0.095726699	0.652810395	0.844791174	0.471844286	0.530382931	0.140880853	0.180860981	0.592376828	0.030089313	0.102243073	0.807498395	0.158190727	0.3478356	0.374140859	0.395367533	0.376877636	0.958968937	0.094763495	0.582865417	0.198091328	0.301585883	0.856380939	0.276466668	0.668671608	0.221646577	0.234810919
0.118763715	0.467845291	0.724274218	0.292474687	0.567228138	0.405923039	0.914176404	0.355217248	0.431653261	0.058746323	0.549034834	0.406014651	0.587687731	0.658886671	0.686424255	0.863612771	0.501722932	0.325617611	0.73922962	0.486588359	0.023373501	0.878006935	1	0.64223814	1	0.611301482	0.650330603	1	1	0.015593887	0.187960237	0.160936207	0.201831207	0.912537277	0.412677526	0.263929456	0.876382172	0.102888949	0.438634902	0.562664807	0.079746574	0.295734972	0.031239981	0.324130744	0.357662678	0.173149794	0.549624562	0.157656625	0.33916223	0.554920435
0.13821891	0.523923755	0.58216548	0.12735045	0.841417909	0.5760113	0.766753852	0.228174165	0.531499863	0.125759572	0.712373018	0.287723929	0.456658393	0.743000507	0.714707673	0.862504065	0.360653698	0.111609414	0.745828271	0.115098573	0.051227644	0.400923789	0.193717599	0.161857232	0.097854786	0.379565507	0.053521503	1	0.535779476	0.044317927	0.506924391	0.45085457	0.189079255	0.010520056	0.672814548	0.113285199	0.781340837	0.222911805	0.963500977	0.651536822	0.427561969	0.252236247	0.917394042	0.422843724	1	0.785964191	0.617418885	0.460573345	0.274843425	0.56761992
0.177281499	0.194813117	0.354208469	0.120606892	0.730883896	0.176207185	0.556632638	0.688463688	0.51374197	0.334891617	0.427645892	0.97237128	0.398839861	0.737453938	0.711785257	0.735147893	0.849394619	0.024916284	0.173250154	0.842060924	0.054435801	0.745585203	0.342881739	0.220366031	1	1	0.270945728	1	0.91864717	0.396558821	0.509601653	0.16444771	0.174790949	0.131906107	1	0.05537387	0.043976746	0.259236246	0.607892215	0.273793131	0.088158824	0.052231673	1	0.425991893	0.878829002	0.300119817	0.817334294	0.13724874	0.192284197	0.371337831
0.221130177	0.167478964	1	0.024080321	0.911290824	0.710089445	0.837048233	0.347349316	0.231578097	0.123114295	0.239859745	1	0.271053642	0.780859411	0.812465191	0.774482906	0.349391729	0.03443516	0.428689569	0.688468158	0.038383257	0.329500765	0.13176991	0.368850768	0.416401714	0.636368632	0.995655	0.667410493	0.691581786	0.341448247	0.161567986	0.307501584	0.249565363	0.13824825	0.699493408	0.141497061	0.093037784	0.320884347	0.180000886	0.512277782	0.272722214	0.274629533	0.985115945	0.752251327	0.31143865	0.396921962	0.961162329	0.554315627	0.350112349	0.429192036
0.165709361	0.440620303	0.248928085	0.017377814	0.562870204	0.242465094	0.5526039	0.33774972	0.226643384	0.270886064	0.563500226	0.316899776	0.372306377	0.410036415	0.93314296	0.717979252	0.2431674	0.00224512	0.481736064	0.445194662	1	0.509175897	0.939731717	0.250436574	0.430837691	0.864866853	1	0.591219306	1	0.533513784	0.3571904	0.385838985	1	0.060259167	0.530517459	0.227327585	0.110511899	0.854075134	0.572473705	0.559566438	0.114279501	0.177367389	0.85479486	0.174471408	1	0.31759277	0.981911242	0.390725434	0.263679773	0.212171525
0.193490282	0.510094762	0.467811257	0.034170415	0.614477754	0.690484524	1	0.788713157	0.84180665	0.526195407	0.228852421	0.663468122	0.223103061	0.923370302	0.481380522	0.767106831	0.598710418	0.081463769	0.735366642	0.826507211	0.59109664	0.475239307	0.979970157	0.166183352	0.327656955	0.432010233	0.767752051	0.304080784	1	0.168838069	0.79118377	0.94094944	0.47156918	0.119496413	0.08975935	0.033446006	0.238221303	0.288191289	0.708158433	0.617668033	0.787329435	0.308740437	0.077939503	0.351804435	0.504756331	0.132998437	0.472463757	0.399837554	0.029195046	0.163524359
0.841808736	0.433926135	0.316664279	0.365852177	0.822173178	0.332211375	0.225686312	0.258479953	0.816923916	0.369121104	0.210156336	0.41651985	0.251616985	0.751649737	0.976156235	0.68059963	0.52143532	0.689840615	0.367681086	1	1	0.913968861	1	0.995953798	0.415977478	1	0.239487246	0.580368757	0.668315232	0.058341276	0.610546827	0.543646634	0.23761566	1	0.712939143	0.412721008	0.226606607	0.529760063	0.724331379	0.262715131	0.068109259	0.264033973	0.094278716	0.450627029	0.372414678	0.460575193	0.79600817	0.214786157	0.596355438	0.208562732
1	0.454305261	0.117349811	0.043138698	1	0.346131206	0.167587563	0.742689788	0.850006223	0.150228262	0.354819328	0.602952719	0.432344586	0.82595253	0.952892482	0.682088315	0.735317051	0.09007787	0.314890206	1	0.601396143	0.518333972	0.06595394	0.44157052	0.078937382	0.856860518	0.01520018	0.355408818	0.533364892	0.487731457	0.134604409	0.267285734	0.10895209	0.347621977	0.821906745	0.095254764	0.22247161	0.383680135	0.689663053	0.336749762	0.212352499	0.210777357	0.121016517	0.802318513	0.521984577	0.233091086	0.638967812	0.699876189	0.763698041	0.43018797
0.59678334	0.497428119	0.767566144	0.202425852	0.283487558	0.269124418	0.313778341	0.333538145	0.62999332	0.082419552	0.611525893	0.742935836	0.534918964	0.47259748	0.698642373	0.669355989	0.315666497	0.209456474	0.743071198	1	0.716841638	0.207787931	0.339933723	0.603685021	0.264929861	0.065952249	0.478081107	0.117923453	0.664299011	0.720599115	0.473295838	0.628442466	0.117836997	0.034674283	0.355885565	0.071365923	0.158518746	0.392109424	0.432820857	0.198842555	0.414779514	0.260144681	0.090396173	0.430898935	1	0.118517719	0.833304882	0.65874517	0.73017472	0.452942342
1	0.175933138	0.270090759	0.1938636	0.813579142	0.329747558	0.091861889	0.425117582	0.676646352	0.426777601	0.266507119	0.858075738	0.564969897	0.539242029	0.700247467	0.602766275	1	0.342150271	0.731719375	0.461147457	0.127505898	0.139505863	0.036738057	0.684923112	0.272206545	0.180044115	0.284693271	1	0.965994537	0.790127099	0.535070002	0.368877351	0.096935734	0.488921165	0.624804616	0.158531204	0.275396436	0.243744269	0.288009733	0.949650824	0.213110894	0.400921851	0.588736176	0.820041478	0.749715149	0.374688834	0.718959153	1	0.312779129	0.436614156
0.680818558	0.389779598	0.696054459	0.112988979	0.644317269	0.191391796	0.758506775	0.55143559	0.503706396	0.543117344	0.039375078	0.187438309	0.676515162	0.563945591	0.897025049	0.723502278	0.992351592	0.363703698	0.271121532	0.707196653	1	0.336708099	0.197482929	0.632117271	0.690533221	0.158308908	0.342552781	0.845215023	1	0.160486609	0.577556491	0.491179317	0.041755922	0.268169641	0.426776946	0.163253054	0.463876963	0.24458994	0.955171704	0.247846097	0.560917258	0.387522846	0.811422527	0.636640191	0.288409203	0.088177122	0.427526355	0.62954092	0.698177218	0.656391561
0.120992146	0.526771307	0.160762548	0.305814773	0.867711842	0.05049181	0.451579571	0.238328055	0.529033601	0.383196175	0.213581681	0.210640341	0.751737058	0.617733181	0.432532072	0.45240584	0.709853888	0.122594461	0.364108205	1	0.331343114	0.406387448	0.164300382	0.192809016	0.125010729	0.110253833	0.097582176	0.272281587	0.818144262	0.019899596	0.549062669	0.85760361	0.07901492	1	0.367345572	0.400759101	0.928436041	0.402249485	0.841632307	0.432002157	0.284588486	0.645730734	0.714030504	0.590427577	1	0.17259559	0.579765677	0.596936524	0.279644787	0.51436621
0.062999509	0.734433651	0.223142952	0.148236707	0.270149618	0.180243999	0.56439817	0.843392193	0.570822239	0.181319281	0.352717936	0.439868093	0.833462298	1	1	0.301524848	0.444153428	0.460507363	0.518872142	0.951360703	0.419285864	0.378088921	0.536470234	0.139768377	0.162024409	0.649544954	0.83212775	1	1	0.238670081	0.603908062	0.466055274	0.13337262	0.108746253	0.545767248	1	0.580339551	0.133351326	0.380767852	0.43041876	0.293027371	1	0.618095219	0.341481268	0.36606437	0.50757885	0.872660816	0.236125648	0.139547661	0.322624743
0.307701588	0.372718394	0.745743215	0.226034582	0.867684245	0.07597129	0.545257151	0.61099422	0.612504959	0.556031764	0.541729391	0.291386276	0.481898457	0.281811446	0.354543716	0.394741684	0.626405597	0.554607093	0.742743611	1	0.278916419	1	0.122607492	0.14302592	0.365365356	0.49120906	0.687947094	0.550210059	0.695512831	0.01870355	0.638488591	0.898727119	0.186319277	0.005106928	0.146356001	0.436547399	0.293653429	0.232365161	1	1	1	0.505981684	0.283706844	0.495867938	0.760479391	0.537277281	0.641138434	0.610751808	0.312112302	0.256313086
0.157729819	0.761113763	0.435981482	0.218828753	0.707156003	0.249666527	0.754072487	0.766863167	0.928126335	0.543252707	0.356525272	0.179371223	0.426694691	0.570798337	0.386676222	0.618137002	0.081376344	0.686773121	0.185997918	0.79268229	0.416298658	0.968264997	0.215425119	0.630730629	0.411306202	0.674557507	0.816172719	0.705438316	0.421613306	0.271465391	0.610919595	0.191059396	0.038764354	0.019633537	0.331757903	0.326354504	0.190983906	0.380189866	0.733923674	1	1	0.995330811	0.129217029	0.411684453	0.96982795	0.321385354	0.805377066	0.367552698	0.487276495	0.108594097
0.57000947	0.798043668	0.503220916	0.0414926	0.879161537	0.243121058	0.488524675	0.274931282	0.480614156	0.35940671	0.434496075	0.333311439	0.425848126	0.215482607	0.711162388	0.705445111	0.148830295	0.198108062	0.408552736	0.926501036	0.442342937	0.282798916	0.368396729	0.213293537	0.523714483	0.437289745	0.350733817	0.347576231	0.495009214	0.152878255	0.757599533	0.406159133	0.033285961	0.122169852	0.444825083	0.451607108	0.037659109	0.51036787	0.625769377	0.265841305	1	0.593377113	0.103238776	1	0.735527277	0.469249278	0.485615253	0.131513163	0.117830336	0.06749507
0.071948066	0.307655454	0.562217534	0.047068447	0.3996737	0.245049968	0.871724188	0.498055756	0.789123118	0.114881001	0.529152751	0.721112669	0.409835935	0.367123872	0.838673353	0.475060135	0.955074728	0.744225144	0.74094075	1	0.725018084	0.742966831	0.292691767	0.053662054	0.389441282	0.58142066	0.268770278	0.492025256	0.786723375	0.379348159	0.531120658	0.345670909	0.00939813	0.003709291	0.215664521	0.464700133	0.075734332	0.92223829	0.692615449	0.294280291	0.084283449	0.36040926	0.792086661	0.124972008	1	0.377240598	0.493771583	0.682756841	0.351992011	0.077293232
0.137798488	0.475914985	0.367717713	0.086541735	0.870721281	0.214166984	0.442788213	0.767535985	0.128153831	0.344832242	0.744085729	0.875616252	1	0.514463186	0.839623809	0.580307126	0.509964645	0.138398826	0.699510634	1	0.303397566	1	0.278514624	0.394114852	0.288816661	0.592081428	0.364675969	1	0.889584839	0.643501341	0.382427454	0.581073225	0.023840098	0.018373985	0.933434188	0.116676532	0.545150638	0.147154823	0.872328341	0.397511482	0.08029604	0.255906284	0.139038906	0.170020252	0.329965085	0.396453202	0.926393092	0.416417748	0.591275156	0.045229342
0.112184428	0.556233823	0.652949631	0.046331551	0.715701759	0.470689833	0.46953091	0.333213896	0.650889695	0.464485228	0.422133148	0.843399644	0.338582873	0.035651006	0.853318095	0.418563962	0.833610594	0.537525713	0.189238682	0.794269443	0.017264178	0.385729045	0.331228644	1	0.376591057	0.606158197	0.409469396	1	0.5201056	0.583082199	0.208530888	0.354748994	0.594485879	0.115617648	0.384000987	0.013749749	0.858053029	0.604006529	0.772633016	0.418865114	0.306911319	0.526642144	0.034845527	0.30001083	0.52315104	1	0.878510833	0.561776459	0.776274741	0.021589277
0.404669762	0.684872687	0.471597672	0.236766666	0.880464077	0.379652351	0.645056725	0.312177896	0.638103187	0.350761652	0.146637008	0.69770956	0.392317712	0.515287042	0.879771113	0.950472832	0.339313209	0.831497848	0.277167797	0.810937643	0.819647372	0.541005909	0.123066582	0.172775269	0.026005927	0.836227059	0.577808619	0.810922861	1	0.118050613	0.825023115	0.730460227	0.554987073	0.245568275	0.618059874	0.307553709	0.447685242	0.230722144	0.734257519	0.248834506	0.016316786	0.272506058	0.140009567	0.23676078	0.44613418	0.436312407	0.246027142	0.196981773	0.732093751	0.026586168
0.262617916	0.158258751	0.091268994	0.089132294	0.797727764	0.385710686	0.090636306	0.55290997	0.565548003	0.126566678	0.380853713	0.481281906	0.672097147	0.227867737	0.982142746	0.854729772	0.338956714	0.656834245	0.916286647	0.761365831	0.316273212	0.307930768	0.187045738	0.22252737	0.062555186	0.283963948	1	0.268894196	1	0.261624813	0.692546189	0.293643832	0.203212768	0.090640582	0.810187697	0.319509268	0.796188653	0.333634019	0.907458305	0.22897467	0.060902238	0.558316588	0.834498703	0.378464073	0.833470285	0.398685068	0.395675719	0.129841253	1	0.087888151
0.250951499	0.12195266	0.324164569	0.085097082	0.732588053	0.523648322	0.306664884	0.555562258	0.681793332	0.137704208	0.226854548	0.90180552	0.688356459	0.164887115	0.432219982	0.930207133	0.350976735	0.330875307	0.158853903	0.924380064	0.388419241	0.226046637	0.394228756	0.349229276	0.30802086	0.527184606	0.021075357	0.25692305	1	0.105608083	0.54578948	0.958544075	0.068746835	0.084654443	0.625774264	0.145708784	0.396470189	0.221844614	0.728907645	0.479900777	0.603070319	0.57191658	0.346523076	0.306384683	0.549480796	0.271876782	0.557238817	0.528992057	0.518330753	0.116681367
0.738104522	0.25909242	0.185931534	0.105819285	0.711187065	0.422858536	0.766969025	0.394148618	0.434936881	1	0.3173455	0.394098014	0.998836458	0.823206425	0.61166352	0.758757114	1	0.427909285	0.774211049	0.814326048	0.309467733	0.513506591	0.942407727	0.345790625	0.146033257	0.500453234	0.384512037	0.440583497	1	0.27422893	0.407519132	0.238390341	0.072511628	1	0.113679074	0.030832672	0.31238398	0.291190475	0.545549154	0.894069672	0.238321766	0.122120127	0.133295029	0.561851442	0.658455968	0.123995282	0.818633795	0.233428285	0.163749292	0.102586299
0.270871252	0.038332179	0.283608854	0.164692923	0.882252395	0.576512635	0.842706263	0.374854594	0.582836688	0.466898054	0.326791376	0.306029081	0.606844127	0.41059196	1	0.690408409	0.210704952	0.788026214	0.882090449	0.888391435	0.065639637	0.29743138	0.092791624	0.124283344	0.713201404	0.554578364	0.37013793	0.52033937	0.792740524	0.298886359	0.273029655	0.4736031	0.139511108	0.122097105	0.701786041	0.068519495	0.047680188	0.37718299	0.795766652	0.353510827	0.200415492	0.306102484	0.068516031	0.133711398	0.531810462	0.01320565	0.750589132	0.118152939	0.201959759	0.290765166
0.195138454	0.311802387	0.416001767	0.084748082	0.437627077	0.723309338	0.325204343	0.748060226	0.648978531	0.308971018	0.82260257	0.318309158	0.617816627	0.812039733	0.349287301	0.746813357	0.108560346	0.113375992	0.906393528	0.804421365	0.015935959	0.082612909	0.150474608	0.702972472	0.40322423	1	0.722916067	0.134116665	0.284100145	0.463498414	0.359988779	0.365746051	0.047128763	0.116835468	0.460038573	0.566545665	0.922077477	0.490351558	0.881492376	0.364418596	0.508708715	0.384232312	0.150874287	0.358310878	0.769401789	0.107338503	0.574921191	0.114184156	0.572229266	0.245045617
0.59524858	0.561050832	0.296952128	0.188122913	0.892487168	0.311216503	1	0.366205573	0.681953788	0.377995312	0.239091814	0.950429201	0.504337132	0.821041107	0.573733866	0.770011961	0.532377601	0.027579682	0.210622519	0.922507644	0.542970836	0.066661179	0.180450737	0.218414128	0.218069956	0.205030099	0.615737915	0.743034542	0.803460479	0.862995148	0.899769723	0.259016156	0.138788208	0.736164153	0.899735689	0.320501447	0.202340186	0.343591809	0.592255354	0.246283576	0.768566251	0.403379738	0.154337898	0.388047665	0.188463271	0.372537941	0.373847723	0.421313822	0.432419986	0.193897247
0.39658317	0.701179981	0.460292518	0.15009886	0.657681167	0.383042276	1	0.459148645	0.885262728	0.381475091	0.500403523	1	0.677349448	0.408260018	1	0.606739044	0.225210518	0.142943949	0.784298539	0.846352041	0.734577954	0.28184846	1	0.821294367	0.204710901	0.600327551	0.278669	0.412062019	0.937159598	0.784460187	0.637229919	0.293808997	0.046519008	0.432103306	0.792181253	0.456771255	0.310813278	0.186063766	0.624584675	0.421566725	0.238863617	0.373298556	1	0.413087308	0.515949845	0.328318447	1	0.345916301	0.324959397	0.33080706
0.897313893	0.165142015	1	0.19862546	0.652410626	0.902816415	0.665510774	0.462884545	0.61143142	0.329240531	0.695785165	1	0.697687685	0.521558702	0.792064905	0.580389738	0.101896308	0.637772739	0.754875481	0.861693919	0.074339807	0.448564827	0.998119175	0.326564074	0.631608844	0.214083314	0.104932763	0.303709358	0.779071569	0.064792641	0.566746712	0.667902291	0.097795427	0.104237966	0.360648006	0.317608893	0.12614271	0.400077552	0.501345158	0.137535855	0.038378231	0.358986914	0.184372798	0.752937675	0.539087713	0.456241339	0.950638771	0.339159191	0.560611248	0.43269515
0.503781736	0.091645502	0.532247424	0.181670129	0.31770876	0.218481079	1	0.13529627	0.22690016	0.060879625	0.667770803	0.40127936	0.534429967	0.740778267	0.22417146	0.604351878	0.157884911	0.070707403	0.762322783	0.942972422	0.01310613	0.339808345	0.96497196	0.620630562	0.581179917	0.428901613	0.152478367	1	0.615243971	0.097787157	0.205118045	0.267669678	0.356391966	0.093469396	0.750853121	0.677838624	0.398977965	0.340248793	0.645987868	0.112626426	0.15948087	0.379606038	0.048822585	0.102534115	0.690689802	0.037787154	0.585147023	0.066232741	0.271445751	0.341675341
1	0.395617634	0.95830375	0.037544593	0.956784964	0.370797485	0.796193063	0.211139128	0.508007884	0.191614985	0.776727915	0.83730489	0.429959953	0.909311414	0.596935272	0.930002987	0.716266811	0.276446193	0.733066678	0.78935957	0.05140911	0.160034686	0.339692742	0.364526927	0.293136686	0.690453053	0.21206893	0.436751306	0.425606608	0.081097864	0.205389887	0.409438133	0.025773155	0.013191907	0.204878941	0.566391766	0.538013458	0.23338446	1	0.306628823	0.478885174	0.84869343	0.649860203	0.136231393	0.51791662	0.271488249	0.326942235	0.491396964	0.302382141	0.541241705
0.8368994	0.247033492	0.569834769	0.072081812	0.661638498	0.267514765	0.854239464	0.383303314	0.735577285	1	0.529735565	1	0.346393734	0.170120597	1	0.802268922	0.114870764	0.204932064	0.188601807	0.793514788	0.054000352	0.689435482	0.305659831	0.523086011	0.272481561	0.578435004	0.883222282	0.366199732	0.181075826	0.97724092	0.865803719	0.506816328	0.199195266	1	0.244508564	0.437162608	0.226718292	0.100623071	0.877799809	0.862705946	0.560527503	0.637123942	0.222957924	0.45041728	0.56698209	0.163861915	1	0.198342517	0.932831943	0.663031042
1	0.65083003	0.734607637	0.001656286	0.839689255	0.059690263	0.84500432	0.305639654	0.516515017	0.26636973	0.332797229	0.738521576	0.442894012	0.172922581	0.620360911	0.432575822	0.559310019	0.363006651	0.278065771	0.819304943	0.805680037	1	0.49070397	1	0.72022146	0.814380825	0.540286541	0.221110165	0.178805485	0.765859306	0.786462724	0.161883429	0.022308642	0.008155855	0.962558985	0.191741928	0.24329336	0.426535845	1	1	0.455219567	0.536218703	0.11425744	0.563127339	0.403180212	0.051097572	1	0.995633662	0.357009411	0.301013947
0.644195557	0.821764052	0.386959732	0.046508044	0.359583229	0.572169542	0.834855735	0.274534255	0.393242359	0.434181243	0.653967738	0.696736574	0.249474943	1	0.974604189	0.339005589	0.445808172	0.16242367	0.52722764	0.738007426	0.710771441	0.269245118	0.37503469	0.035456259	0.054216802	0.333997339	0.021708438	0.694879949	0.50982058	0.214528248	0.134583652	0.507175088	0.246692047	0.099789619	0.51417762	0.16086176	0.178183809	0.172406957	0.368192047	0.49816379	0.115578204	0.776142597	0.1419736	0.333924472	0.710607052	0.044646978	1	0.069163576	0.196898922	0.628195047
0.225768283	0.642113864	0.412205398	0.11150144	0.674727321	0.85662508	0.560317993	0.336208135	0.83131212	0.425626248	0.630049467	0.393349499	0.350481153	1	0.669901669	0.208122805	0.376836985	0.374146193	0.74132967	0.774307728	0.022501672	0.272502363	0.369918138	1	0.507971942	0.660986364	0.16035603	0.326825351	0.857271314	0.412928522	0.297322541	0.237668991	0.250580966	0.003999805	0.496112049	0.04362227	0.581973314	0.557551146	0.239099056	0.278094411	0.280231684	0.284385443	0.04064114	0.158883676	1	0.231943771	1	0.243447542	0.292262018	0.114168018
1	0.17690292	0.855285943	0.945909083	0.718763649	0.885331511	0.614277303	0.545676887	0.372062653	0.899249375	0.356231868	0.624749362	0.46849829	0.775736272	0.642877162	0.682872057	0.928838968	0.411448181	0.26120168	0.587264776	0.230201304	0.595698237	0.123417236	1	0.59618926	0.206697717	0.016888015	0.196255803	0.85588938	0.33659479	0.558741331	0.246671155	0.099279583	0.1191549	0.668736279	0.028733676	0.805157721	0.13956973	0.391448349	0.582698464	0.234844372	0.278097242	0.043921843	0.474393457	0.949728906	0.090295084	1	0.158272013	0.181601942	0.39024955
0.528923035	0.09543369	0.354588389	0.009627147	0.66362375	0.453617275	0.160535052	0.880374372	0.152140528	0.751170337	0.646326423	0.450001836	0.854735672	0.730682552	0.461065292	0.695971072	0.179209501	0.532255054	0.215063453	0.473202378	0.215574652	0.460760832	0.249507681	1	0.137109086	1	0.383884579	0.688014507	0.890945673	0.400516629	0.384179175	0.37343058	0.038997427	0.085409097	0.410289288	1	1	0.382830143	0.482909977	0.33588776	0.4711968	0.5789783	0.343270272	0.157786131	0.782092512	0.280170918	0.538426161	0.168372557	0.734170496	0.255167484
0.094290361	0.215538129	0.335017949	0.021292599	0.449545622	0.202648595	0.501299024	0.345352978	0.43323195	0.269476622	0.766971886	0.712834179	0.290486813	0.347894043	0.3549698	0.455572158	0.260871947	0.049361389	0.642436743	0.41123116	0.223292038	0.609734416	0.419480383	0.138109535	0.063710116	1	0.104992151	0.418017209	0.757034242	0.479976177	0.179307923	1	0.156705275	0.096942395	0.233417213	0.91916728	0.460755527	0.177346915	0.579984069	0.295191884	0.803436279	0.552805662	0.089230642	0.190517515	0.19948864	0.659971118	0.082081228	0.321943462	0.60484165	0.506798625
0.120395944	0.649447858	0.458482027	0.238225877	0.821106136	1	0.560053587	0.518855155	0.827532828	0.453903824	0.756860554	0.391273111	0.259701997	0.528948545	0.454997599	0.353167802	0.20769982	0.118201867	0.45299235	0.783788204	0.010106869	0.53473115	0.868528366	0.128818706	0.775737584	0.966881096	0.073588736	0.228341535	0.293998271	0.222986653	0.563569069	0.809105933	0.1471228	0.065862022	0.373288244	0.280940086	0.435593277	0.275969148	0.135284185	0.301980019	0.754151225	0.4661524	0.041186575	0.677406907	0.881908715	0.899198353	0.778362513	0.111096576	0.597050071	0.154097393
0.179060131	0.402924806	0.550647557	0.104961887	0.729451954	0.720096886	0.587265015	0.536228597	1	0.849418402	0.50827384	0.504350424	0.610523701	0.800216496	1	1	0.427596271	0.684720218	0.837630451	0.598270535	0.862517834	0.701889157	0.123879358	0.371616125	0.484609723	1	0.37129733	0.59488523	1	0.171500415	0.347060949	0.281536281	0.179813907	1	0.84553802	0.245920852	0.538243532	0.523633301	0.973942518	0.743625224	0.517157912	0.33262831	0.813866019	0.966457069	0.257499456	0.92269218	0.95215553		0.443585813	0.1194309
[truncated: 1,438 more columns]
