# Supplementary material for: Music-induced emotion flow modeling by ENMI Network
Source: PLoS One. 2024 Oct 21;19(10):e0297712. doi: 10.1371/journal.pone.0297712 (PMC11493256; doi:10.1371/journal.pone.0297712)
Supplement: S1 File — (ZIP) [file pone.0297712.s001.zip › minimal dataset/Augmented dataset/Music features/chroma_dim_11.csv]

¸ßË¹°×ÔëÉù´¦Àí (1).mp3	¸ßË¹°×ÔëÉù´¦Àí (2).mp3	¸ßË¹°×ÔëÉù´¦Àí (3).mp3	¸ßË¹°×ÔëÉù´¦Àí (4).mp3	¸ßË¹°×ÔëÉù´¦Àí (5).mp3	¸ßË¹°×ÔëÉù´¦Àí (6).mp3	¸ßË¹°×ÔëÉù´¦Àí (7).mp3	¸ßË¹°×ÔëÉù´¦Àí (8).mp3	¸ßË¹°×ÔëÉù´¦Àí (9).mp3	¸ßË¹°×ÔëÉù´¦Àí (10).mp3	¸ßË¹°×ÔëÉù´¦Àí (11).mp3	¸ßË¹°×ÔëÉù´¦Àí (12).mp3	¸ßË¹°×ÔëÉù´¦Àí (13).mp3	¸ßË¹°×ÔëÉù´¦Àí (14).mp3	¸ßË¹°×ÔëÉù´¦Àí (15).mp3	¸ßË¹°×ÔëÉù´¦Àí (16).mp3	¸ßË¹°×ÔëÉù´¦Àí (17).mp3	¸ßË¹°×ÔëÉù´¦Àí (18).mp3	¸ßË¹°×ÔëÉù´¦Àí (19).mp3	¸ßË¹°×ÔëÉù´¦Àí (20).mp3	¸ßË¹°×ÔëÉù´¦Àí (21).mp3	¸ßË¹°×ÔëÉù´¦Àí (22).mp3	¸ßË¹°×ÔëÉù´¦Àí (23).mp3	¸ßË¹°×ÔëÉù´¦Àí (24).mp3	¸ßË¹°×ÔëÉù´¦Àí (25).mp3	¸ßË¹°×ÔëÉù´¦Àí (26).mp3	¸ßË¹°×ÔëÉù´¦Àí (27).mp3	¸ßË¹°×ÔëÉù´¦Àí (28).mp3	¸ßË¹°×ÔëÉù´¦Àí (29).mp3	¸ßË¹°×ÔëÉù´¦Àí (30).mp3	¸ßË¹°×ÔëÉù´¦Àí (31).mp3	¸ßË¹°×ÔëÉù´¦Àí (32).mp3	¸ßË¹°×ÔëÉù´¦Àí (33).mp3	¸ßË¹°×ÔëÉù´¦Àí (34).mp3	¸ßË¹°×ÔëÉù´¦Àí (35).mp3	¸ßË¹°×ÔëÉù´¦Àí (36).mp3	¸ßË¹°×ÔëÉù´¦Àí (37).mp3	¸ßË¹°×ÔëÉù´¦Àí (38).mp3	¸ßË¹°×ÔëÉù´¦Àí (39).mp3	¸ßË¹°×ÔëÉù´¦Àí (40).mp3	¸ßË¹°×ÔëÉù´¦Àí (41).mp3	¸ßË¹°×ÔëÉù´¦Àí (42).mp3	¸ßË¹°×ÔëÉù´¦Àí (43).mp3	¸ßË¹°×ÔëÉù´¦Àí (44).mp3	¸ßË¹°×ÔëÉù´¦Àí (45).mp3	¸ßË¹°×ÔëÉù´¦Àí (46).mp3	¸ßË¹°×ÔëÉù´¦Àí (47).mp3	¸ßË¹°×ÔëÉù´¦Àí (48).mp3	¸ßË¹°×ÔëÉù´¦Àí (49).mp3	¸ßË¹°×ÔëÉù´¦Àí (50).mp3
0.583694756	0.723400593	0.536770642	0.660294533	0.930127084	0.853177786	0.943382084	0.241285279	0.420491129	1	1	0.408511579	0.356157452	0.768607199	1	0.642429948	0.275355458	0.817127347	1	0.082348838	0.23045662	0.118760362	0.576301634	0.754779935	0.598813295	0.437956631	0.161941633	0.373498082	0.941250801	0.608783424	0.595445156	0.538881123	0.149744526	0.089105435	0.320837975	0.162498772	0.94357276	0.53137815	0.69583261	0.692027926	0.364126295	1	0.706488073	0.567011178	0.674639046	0.414526045	0.796015024	0.26299414	0.253909051	0.404025763
0.09460929	0.138651356	0.331868917	0.144833818	0.256401539	1	0.310601145	0.675295234	0.437803656	0.271981895	0.149499655	1	0.755303979	0.531414986	0.35894537	0.814118028	0.442364007	0.63005054	0.735074043	0.051727485	0.048888478	0.10359253	0.329529017	0.440144449	0.442080855	0.225796282	0.066417262	0.296193779	0.22020933	0.30538857	0.416003704	0.066694297	0.250965953	0.619594038	0.557583034	0.6009956	0.749565601	0.299957544	0.596971929	0.563162088	0.310955018	1	0.230097279	0.382034123	0.365039855	0.257931888	0.451732397	0.662714779	0.286236882	0.082789779
0.389103532	0.277188689	0.3600007	0.057359584	0.464326859	0.143594652	0.884540558	0.573825717	0.280877352	0.433635294	0.047562882	0.866014481	0.246559083	0.217109695	0.116953887	0.771905243	0.766866028	0.338441312	0.161479101	0.937378824	0.012947586	0.484700948	0.227047265	0.031450558	0.800977588	0.427700996	0.666895688	0.205851153	0.357987195	0.275662959	0.653783858	0.001704396	0.192988381	0.059199579	1	0.992158592	0.696009994	0.134155288	0.097695567	0.324466914	0.352832913	0.786412954	0.255327672	0.810988486	0.565955102	0.117402829	0.658447564	0.443762302	0.695285082	0.873227239
0.080115721	0.193450823	0.694060206	0.117245957	0.928223968	0.058231115	0.656365454	0.46887219	0.062977687	0.312714726	0.1617769	0.353516817	0.028941039	0.589991808	0.348057061	0.613590658	0.463223815	0.221912116	1	0.092709258	0.024960868	0.365380794	0.054970738	0.241884559	0.465128779	0.146683395	0.030646402	0.283565432	0.434104294	0.518649578	0.734139323	0.549330533	0.059890322	0.01781439	0.764407873	0.011586865	0.284579784	0.275182664	0.343729854	0.282106936	0.072116539	0.291291386	0.023602217	0.182866842	0.39563036	0.142137587	0.689610422	0.427324265	0.204254001	0.167826936
0.042647719	0.648818552	0.539016247	0.132410258	0.60035038	0.318968654	0.757487833	0.671650469	0.493827671	0.362703651	0.629872322	0.588304579	0.374675661	0.329109073	0.17982085	0.505259752	0.697585046	0.252637148	0.614482462	0.45051685	0.037181158	0.156819358	1	0.925957978	0.251720846	0.294982702	1	0.482885957	0.231758446	0.47266224	0.346945435	1	0.499173999	0.037897404	0.670774579	0.042492356	0.018517345	0.369154036	0.475061059	0.626393855	0.03451423	0.992730677	0.074997328	0.354733258	0.410188049	0.046307448	0.716558993	0.448820621	0.461489528	0.170753866
0.010689938	0.766062617	0.723704278	0.274938703	0.721072793	0.113589525	1	0.757951438	0.871170878	0.155552983	0.35641101	0.197697744	0.185006395	0.750120103	0.37671864	0.592683077	0.593166173	0.872312367	0.636374652	0.956284761	0.479025811	0.210845351	0.852059484	0.211780086	0.228434354	0.242159948	0.171465278	0.121251956	0.509349346	0.669919968	0.192975655	0.230337158	0.357039124	0.02732577	1	0.554730594	0.082676761	0.345146805	0.350062728	0.877539456	0.049742654	1	0.746472716	0.651398778	0.265036732	0.025652805	0.163543254	0.253226072	0.852950454	0.07008411
0.275208533	0.145778805	0.420033097	0.118717015	0.351371974	0.031284276	1	0.780703068	0.156521305	0.660917282	1	0.394437462	1	0.890299618	0.351031005	0.912827671	0.921859264	0.26753664	1	0.015738202	0.055101447	0.228216246	0.558613479	0.59405601	0.519341528	0.344628781	0.30136162	0.092615373	0.45666185	0.473275542	0.29527396	0.442490339	0.595901608	0.002332591	0.696321726	1	0.18952702	0.277584076	0.720602512	0.709986448	0.044558756	0.352217406	0.104536876	0.809115767	0.52461803	0.012697391	0.248069376	0.140231147	0.812871575	0.128199726
0.2320894	0.24602294	0.614213645	0.140402973	0.521221101	0.150567263	0.520855904	0.255461276	0.113784984	0.820650041	0.286752135	0.189086169	0.868046224	0.287984222	0.249017462	0.890589178	0.825918317	1	1	1	0.495639563	0.299917459	0.212300047	0.051286958	1	0.171539739	0.555519283	0.481236428	0.777086377	0.341106087	0.210755691	0.60059166	0.130868718	0.246161297	0.511958539	0.015877301	0.587439418	0.603839397	0.411271453	0.793723524	0.266189218	0.356188029	0.20844239	0.507045567	0.464076787	0.026031537	0.629909873	0.422941178	0.413355619	0.417318791
0.078234516	0.114657588	0.810422659	0.326167643	0.880507171	0.024790684	0.896785438	0.446061552	0.481925637	0.365888298	0.22012572	0.038249575	0.525594056	0.511749625	0.123618074	0.770365834	0.689585328	1	0.181813255	0.93109262	0.619496286	0.356066048	0.306650341	0.075293727	0.125630483	0.232876316	0.252207458	0.240648299	0.677444041	0.096074477	0.622467577	1	0.302073777	0.022352146	0.668714583	0.304852724	0.475398064	0.173472658	1	0.181386322	0.111659847	1	1	0.840260684	0.549580157	0.076470502	0.690173268	0.33737132	0.557179928	0.189638779
0.208574608	0.437255532	0.197222605	0.260547101	0.349837989	1	1	0.536822379	0.30977267	0.19961831	0.711072266	0.943509936	0.810394108	0.24204962	0.253191888	0.692431033	0.391413897	0.245955899	0.284906864	0.180956796	0.368379235	0.252617091	0.045704879	0.694126725	0.370834738	0.949551105	0.077790655	0.145849824	0.260346651	0.312230229	0.567185342	0.457359493	0.513162136	0.11297515	0.480816066	0.218463361	0.634706914	0.651254773	0.68592149	0.362292409	0.620515645	1	0.0625709	0.91893965	0.199582875	0.04948017	0.697598577	0.163091645	0.970215201	0.199015841
0.172274619	0.123324148	0.669470668	0.24126786	0.573111713	1	0.904395163	0.482534796	0.105000839	0.094542786	0.455546111	0.498731464	0.76350373	1	0.749935687	0.618600428	1	0.090085447	1	1	0.499987513	0.367715925	0.427731425	0.485733002	0.398782223	0.813296318	0.478383005	0.458365321	0.827841103	0.42785427	0.506827831	0.331862211	0.719745696	0.052553076	0.305657625	0.753063679	0.597643554	0.359241933	0.572172463	0.24177888	0.134039387	0.658848047	0.113483429	0.475157291	0.417482227	0.027279001	0.366094023	0.185361937	0.219521224	0.104559116
0.5934816	0.160300896	0.206435189	0.580797851	0.84637326	1	0.360566169	0.544751346	0.461458713	0.214134738	0.281277806	0.773696959	0.4096452	0.42036128	0.708464801	0.860410571	0.772487342	0.047654092	0.205569133	0.979103506	0.64564687	0.813035667	0.535903513	0.324183822	0.573183715	0.671624422	0.687514722	0.493925482	0.431271315	0.063190788	0.48239249	0.220217749	0.385202855	0.057498612	1	0.621840537	0.981755376	0.34129405	0.970632911	0.462671757	0.475659877	0.135104463	0.077525102	1	0.395431072	0.108458556	1	0.086853825	0.250669539	0.324842244
0.52920109	0.09296295	0.550337791	0.131110743	0.892237604	1	0.144437596	0.496394366	0.154960528	1	0.437364548	0.544873118	0.154410571	0.44357723	0.386174142	0.778345406	0.495381087	0.098584704	1	0.426441938	0.273752898	0.598922431	0.302390128	0.154466704	1	0.861406207	0.587394595	0.068258092	0.22874333	0.099140085	0.48503691	0.120612822	0.920295477	0.824575841	1	0.081196882	0.767080009	0.215380833	0.70430088	1	0.181883022	0.768480361	0.327688336	0.449616641	0.210560024	0.354004771	0.923431873	0.386108398	0.111863613	0.381531686
0.459365487	0.293283403	0.631915212	0.188938931	0.327113688	1	0.362236947	0.712963879	0.256875128	0.4424586	0.866973877	0.617529333	0.600759625	0.783537924	1	0.754172564	0.576140463	1	1	0.41482091	0.011559529	0.646099806	0.466787964	0.359040856	0.347228646	0.221456453	0.074892305	0.498125404	0.770315647	0.068091169	0.477650523	0.842335582	0.96384263	0.275590926	1	0.113619305	0.648431718	0.144394189	0.60028851	0.700458527	0.102787003	0.282608271	0.033529911	0.618652582	0.157091901	0.136913627	0.912864268	0.638157606	0.367260277	0.566778362
0.444794774	0.270136058	0.431228399	0.290060818	0.455657899	1	0.90692395	0.399872184	0.17915386	0.091202572	0.497512281	0.914972186	0.902687609	0.723983884	0.621284604	0.30025211	0.462194204	0.140819937	0.250884891	0.7572487	0.174531415	0.618153274	0.754487336	0.707596898	1	0.972617269	0.31567356	0.42044571	0.48381725	1	1	0.209357843	0.2201612	0.062124908	0.583985329	0.106824659	0.086684518	0.404333144	0.523067534	0.753828466	0.317195922	0.158848509	0.085303314	0.852580428	0.841741681	0.131506428	0.168214962	0.701111078	0.260298848	0.193579987
0.36361295	0.217565551	0.438452095	0.318070084	0.807694018	1	0.371052116	0.784331024	0.470118701	0.126707733	0.538874805	0.342909843	0.881651878	0.643211484	0.27673912	0.67630285	0.565546632	0.511576653	0.184534445	0.559790909	0.300039947	0.501843095	0.478153735	0.036926344	0.495884359	0.499867827	0.434027284	0.369027972	0.171011627	0.546436012	0.362630129	0.889219344	0.333285034	0.170200035	0.717062891	0.736798823	0.84639281	0.297243655	0.413853377	1	0.068502843	0.163066939	0.622606099	0.782874823	0.359641701	0.410774499	0.611770272	0.595203102	0.674937487	0.169225052
0.315178573	0.415963531	0.554161191	0.269787759	0.723710299	0.183700204	0.110972136	0.424239308	0.640057921	0.921651542	0.298105329	0.350495189	0.244575337	0.06247472	0.501959682	0.858993828	0.658635557	0.309227139	0.792924821	1	0.197545573	0.618555427	0.576736987	0.03892104	0.513700485	0.760017872	0.5488922	0.81888783	0.313977599	0.103178233	0.374624372	0.280024588	0.038840566	0.135991499	1	0.358376712	0.032114275	0.368470937	0.565529346	0.778411031	0.563907921	0.570355117	0.215161383	0.359636813	0.418427974	0.101697825	0.644506991	0.730240464	0.883435249	0.22299917
0.295734882	0.265512824	0.467290908	0.045530085	1	0.340599209	0.923886776	0.542273641	0.071942411	1	0.324895203	0.450617373	0.879711807	0.202996776	0.34075132	0.622175813	0.62877512	0.379190117	0.599381268	0.681652308	0.027466258	0.391668618	0.592447519	0.278598189	0.319732696	0.591632485	0.55022949	0.220083147	0.68944931	0.066723414	0.101677127	0.922828615	0.188249841	0.309880435	0.080792859	1	0.245311528	0.139412984	0.282926202	0.476799726	0.397306919	0.749671161	0.704766989	1	0.640919209	0.103084326	0.712381423	0.755938768	0.858576298	0.184889361
0.487345457	0.084841125	0.672643661	0.123169914	0.460668296	0.063158445	0.226488963	0.406790406	0.973075509	0.208550096	0.35772711	1	0.326300383	0.308751553	0.12161959	0.595391691	0.386721402	1	0.190919727	0.416690022	0.17384626	0.764756858	0.422996968	0.099141575	0.513640583	0.531431258	0.033684961	0.619331777	0.064758822	0.027516564	0.677304626	0.238495767	0.319274694	0.013745129	0.294178993	0.992529631	0.324442595	0.560673237	0.207180664	0.715800881	0.156703472	1	0.614563406	1	0.650074482	0.20585078	0.919537902	0.595696568	0.773126185	0.4331173
0.592865765	0.144653037	1	0.403805107	0.470968246	0.327472836	0.916700184	0.141036749	0.578947306	0.331833273	0.187781051	0.874236941	0.10787648	0.724191844	0.256625772	0.286966026	0.214040071	1	1	0.495399654	0.175650731	0.457846314	0.555330992	1	0.469071299	0.576376617	0.055376306	1	0.714549959	1	0.241869822	0.631055772	0.109452218	0.004011029	0.355480999	0.070277087	0.479133725	0.335380673	0.613750637	1	0.198692977	1	0.070870705	0.781072855	0.687216878	0.08498472	0.443135768	0.147610918	0.380384803	0.517045677
0.299639076	0.453011483	1	0.20532085	0.952406406	0.044676401	0.265750527	0.720231473	1	0.169940159	0.239155442	0.931042612	0.242174923	0.452633858	0.47091952	0.86580646	0.343815863	0.560019314	0.516242266	0.569541633	0.216029018	0.158063814	0.32673195	0.3032749	0.132665277	0.467600673	0.023895232	0.280816555	1	1	0.207902879	0.262367845	0.179994613	0.036214761	0.303969473	0.438750833	0.813541591	0.457492858	0.131147325	0.991417408	0.082158074	0.569746315	0.626644135	0.831300139	1	0.137339279	0.73049432	0.282883257	0.356509477	0.793108284
0.555935025	0.409492552	0.811907589	0.329997808	0.2488534	0.069702722	0.450236112	0.739694715	0.853618264	0.328267038	0.576829314	0.6938591	0.733864307	0.470883727	1	0.850092471	0.373875588	0.414368242	0.316245407	0.875225842	0.049609587	0.700649142	1	0.433055788	0.221908599	0.467492968	0.69273138	0.243033528	0.549538314	0.099435151	0.100915365	0.538769424	0.008409308	0.09970703	0.582573831	0.344472587	0.099369459	0.553004682	0.649253905	0.691632092	0.496709585	0.108224586	0.461020857	0.376083732	0.210088328	0.775216937	0.311064065	0.851634264	0.370209813	0.567301869
0.374630958	0.499551296	0.657672405	0.4262622	0.514320374	0.206896946	1	0.557870865	0.463892996	0.136338741	1	0.380342335	0.389988512	0.319343358	0.497041881	1	0.203166023	0.492718101	1	0.130882055	0.020501576	0.795480788	0.853179038	0.471524656	0.796781421	0.372920126	0.936028659	0.528119147	0.263937384	0.005528003	0.190873459	0.077723995	0.161603659	0.155073136	0.406194925	0.656926751	0.795244336	0.07700932	0.532303751	0.760391593	0.023516534	0.265338242	0.026929757	0.472301126	0.335258275	0.14732492	0.671111882	0.127452627	0.470675498	1
0.237447649	0.606592596	0.609812438	0.277660549	0.456050247	0.57090193	0.659089029	0.401705176	0.602751255	0.180814341	0.753148615	0.231791392	0.215662658	0.399079591	0.48384881	0.614258885	0.48926425	0.342201591	1	0.130282104	0.042762056	0.514764786	0.151584074	0.070206814	0.137755364	0.258917272	0.020308072	0.658057451	0.177346185	0.013177944	0.316629976	1	0.88943553	0.028197903	1	0.0478836	0.961064517	0.083978653	0.924628973	1	0.805949569	0.183879331	1	0.970808208	0.888823628	0.313561112	0.702754021	0.44296506	0.203651085	1
0.365190119	0.218379602	0.376564145	0.113079689	0.874002218	1	0.375584543	0.758667827	0.628993273	0.745668113	0.254961014	0.727975965	0.182154045	0.320957631	0.393795252	0.476447105	0.695876122	0.100218326	0.166077092	0.733230233	0.048559081	0.730733633	0.320233405	0.101248987	0.610509396	0.701422095	0.084356003	0.608625829	0.587646663	0.305946648	0.27434653	0.206646442	0.340845287	0.028958058	0.481876642	0.130307183	0.116122276	0.065938719	0.796543062	0.384222388	0.119456768	0.05325596	0.708334267	0.519571006	0.220989197	0.193573043	0.64770925	0.068780467	0.092447892	0.902572811
0.37691164	0.183327481	0.796084642	0.139832258	0.511138916	0.496685028	1	0.593794525	0.300766438	0.181449309	0.3552562	0.409705371	0.228554532	0.405153066	0.515156806	0.52218467	1	0.0565699	0.46653682	0.476171464	0.098949216	0.28623575	0.120931521	1	1	0.491135776	0.27739504	0.45071137	0.343506038	0.04025346	0.156677783	0.429005414	0.425918728	0.191525355	1	0.453750998	0.115688473	0.383203477	0.229237527	0.858253658	0.24150756	0.810111642	0.938712835	0.634533703	0.337856472	0.204274118	0.666969299	0.574725389	0.328334659	0.957713902
0.390653491	0.802980542	0.194309875	0.017688248	0.585817277	1	0.276991159	0.493950456	0.287593365	0.480448276	0.659340084	0.437008321	0.115850553	0.150457263	0.712939441	0.915451229	0.309682131	0.017626518	0.328053892	0.410369098	0.216246828	0.822233379	1	0.669990242	1	0.640690386	0.52197367	0.296817303	0.623921216	0.06522242	0.200614899	0.519497693	0.232647926	0.038742464	1	0.798543215	0.184484497	0.613130152	0.669100881	0.790929019	0.168612972	0.795591533	0.543428779	0.262059838	0.605603933	0.076235801	0.968630612	0.520863414	0.151864812	0.374180347
0.251268178	0.416647047	0.709481418	0.030952092	0.542148829	1	0.875595629	0.673238873	0.860589385	0.792547882	0.262719631	0.446989805	0.19444938	0.669508278	0.349548668	0.95514822	0.241843164	0.062072217	1	0.927193522	0.200182274	0.724403739	1	0.20879893	0.424265236	0.51956588	0.722326696	0.205719352	0.570264876	0.012357505	0.715333581	1	0.152455419	0.085019596	0.239428699	0.007613277	0.123010069	0.449439615	1	0.658068419	0.390340656	1	0.051282115	0.323160321	0.512014568	0.159032822	0.605016768	0.443940103	0.113280855	0.3366822
0.356167018	0.450407386	0.408359617	0.079129688	0.853371263	1	0.264395237	0.261523068	1	0.602893591	0.138103649	0.407950282	0.067945845	0.299004555	0.927204013	0.95792973	0.160563812	1	0.37412557	0.555069506	0.236029744	0.749222875	0.928272903	1	1	0.944687068	0.215444013	0.317093015	0.411858261	0.402229965	0.499002486	0.785632432	0.474123448	0.923485398	0.498547494	0.382335901	0.109830134	0.942435026	0.61822933	0.344855815	0.058909025	1	0.149534956	0.582153678	0.495174289	0.265725166	0.781442583	0.330358982	0.286449224	0.166576803
0.398365349	0.545170605	0.076564923	0.012622631	0.223265648	0.504727006	0.087567851	0.840930164	0.82501179	0.529293954	0.710601628	0.468999147	0.304546446	0.627369046	0.533159018	0.804653347	0.348776877	0.041395023	0.360649824	0.65242368	0.136326879	0.793389499	0.070211031	0.485150903	0.12066973	0.88182652	0.400443882	0.205092728	0.299800396	0.538730979	0.16623266	0.511808574	0.275798708	0.292886406	1	0.252590984	0.083131664	0.116223849	0.755116582	0.388222247	0.20095934	1	0.08731427	0.728345931	0.748264134	0.155191153	0.673826039	0.963361442	0.877104521	1
1	0.620225549	0.754472971	0.040029217	0.453265101	0.135096416	0.211007386	0.475111574	0.42274639	0.133603141	0.703458488	1	0.22670196	0.562006295	0.324804932	0.927069485	0.463080317	1	1	0.71933645	0.369307995	0.579318106	0.593784511	0.320522636	1	0.09323439	0.501707137	0.097036198	0.671913683	0.509831488	0.371137172	0.627652884	0.321290135	0.031087447	1	0.163571835	0.080342144	0.448487133	0.299630076	0.353508443	0.568790436	0.060204577	0.075349167	0.690052032	0.781039417	0.22396411	0.901358306	0.917029083	0.880543053	1
0.374959379	0.164991036	0.261153996	0.617915928	0.625501096	0.13519758	0.065387547	0.432826459	0.835795224	0.430579364	0.464262486	1	0.823860943	0.322249919	0.434737325	0.851700485	0.870903313	0.31172505	1	0.251409322	0.168716446	0.193245679	0.043218713	0.688203871	0.153490365	0.712528944	0.323281944	0.675771832	0.413122654	0.329161167	0.324688345	0.841968119	0.253264904	0.742720544	1	0.226739332	0.333222747	0.33897385	0.214127734	1	0.24721323	0.160559997	0.166704044	1	0.438827306	0.067989103	0.623261034	0.962405503	0.29724589	0.465652168
0.24384138	0.342141837	0.514250576	0.536812603	0.849277258	0.098692156	0.22347945	0.699499309	0.581111848	0.715933859	0.091856927	0.157157645	0.500398397	0.430969864	0.721518099	0.715786278	0.515849829	0.414229304	0.252845407	0.279453456	0.240528658	0.256251007	0.475834578	0.353751957	1	0.417511255	0.510751963	0.652128279	0.590067506	0.082474843	0.563750386	0.664958298	0.173247293	0.157063276	1	0.18046698	0.393185854	0.337968022	0.574991703	0.470274091	0.730476916	0.152443111	0.521884561	0.890067339	0.194986165	0.036848523	0.55759424	1	0.721578538	0.767244577
0.280189008	0.837252378	0.103026107	0.654689133	0.701443315	0.048185065	0.331424385	0.313026011	0.40605545	0.743843734	0.139432088	0.098727487	0.944121778	0.207986742	0.272247016	0.902954817	0.38965714	0.224008664	0.336795568	0.62122941	0.196978748	0.573106408	0.42720288	0.16674906	0.181791276	0.266766489	0.131202012	0.213649288	0.321307838	0.015884012	0.28748256	0.617338538	0.265923858	0.673454881	0.441160619	0.526730061	1	0.707863927	0.554646969	0.778404117	0.209675714	0.475507289	0.54968226	0.738877952	0.50315392	0.061782032	0.654665411	0.780318201	0.328265995	0.500652969
0.207085833	0.898991108	0.177846178	0.550754964	0.467565268	0.181725159	0.945697069	0.877792656	0.585589051	0.199051425	0.965546131	0.361126304	1	0.857565224	0.868714452	0.23225686	0.108120702	1	0.437231839	0.644021094	0.407461047	0.410395473	1	0.125507653	0.340559334	0.442133486	1	0.402431697	0.654274464	0.150426283	0.411372602	0.664578795	0.224293232	0.00400041	1	0.353274316	1	0.092627823	0.253745377	0.613836706	0.134548128	0.83165431	0.621604562	0.567639649	0.250274539	0.434777975	0.783265412	0.2144683	0.154309794	1
0.382511467	0.291167915	0.634930193	1	0.710824907	0.085731968	0.422504723	0.76956594	0.554880619	0.509438038	0.617776096	0.400762558	0.546557486	1	0.606783569	0.431279093	0.473614842	0.525015652	1	0.608413637	0.083904453	0.257089704	0.2978701	0.056357086	0.636371732	0.724422157	0.75953573	0.285730004	0.436548531	0.043099463	0.417351067	0.652322292	0.465472132	0.01057658	0.155001193	0.55491966	0.597950101	0.158745185	0.697104096	0.421063274	0.448047608	0.481289893	0.256365359	0.527717352	0.450766146	0.188867599	0.480891943	0.693932354	1	0.604316115
0.093887225	0.616278768	0.440854073	1	0.790931523	1	0.85370177	0.729044557	1	0.857725203	0.650017321	0.153351873	0.237348109	0.728424668	0.26135394	0.927874982	0.053563178	1	0.175544217	0.463565528	0.373576105	0.290529549	0.504106045	0.35084334	1	0.651733637	0.795758784	0.346931428	0.269610792	0.256585628	0.45459953	0.24599202	0.080574632	0.036921538	0.398438871	1	0.552300155	0.154077932	0.876008809	0.437063992	0.754490852	0.809964299	0.162237257	0.602147222	0.739308059	0.121093661	0.848205388	0.327017665	0.551899433	0.075024508
1	0.874639928	0.569830596	0.180960715	0.401909232	1	0.46723634	0.454342216	0.482774258	0.27824226	0.279911011	0.521750331	0.263684124	0.334712803	0.673431695	0.56180501	0.184714183	0.589192927	0.456069767	1	0.724965751	0.22269465	0.582682908	0.322697014	1	0.477713108	0.114239484	0.137362376	0.321544826	0.076252393	0.467158705	0.444795966	0.073204689	0.091202468	1	1	0.293972552	0.214794457	0.740273416	0.391664237	0.439661026	0.10096477	0.183762386	0.806596756	1	0.26177147	0.615694106	0.079124972	0.188682482	0.073153324
0.104142562	0.302247047	0.771903813	0.055335041	0.47783789	1	1	0.75300473	1	0.37121284	0.91500479	0.544395745	0.170374006	0.568971395	0.54938978	0.723315895	1	1	1	0.763308883	0.900339842	0.351006836	0.591748595	0.202023268	0.251858801	0.700124323	0.083633862	0.241985202	0.947907507	0.193668559	0.350157797	0.469670206	0.227563784	0.002739097	0.302116603	0.415543795	0.387325555	1	0.577662647	0.308879405	0.093990989	0.296235949	0.695627868	0.131658509	0.726412535	0.088633552	0.540923238	0.761602402	0.423253655	0.070725933
0.647787392	0.436608553	1	0.16568391	0.760350287	1	0.280747563	0.780665815	0.127220526	0.619248509	0.798409045	1	0.655201912	0.558447897	0.483264536	0.656295061	0.301720083	0.500598013	0.943070531	0.74546504	0.051011939	0.684721053	0.584704936	0.514340937	0.349478066	0.853760421	0.242038324	0.679762244	0.377162248	0.338280171	0.218464926	0.591914892	0.20926626	0.014424418	0.924353063	0.114229336	1	0.085803762	1	0.679253578	0.034010317	0.427644074	0.087188356	0.220592916	0.332247376	0.30344069	0.893404424	0.377667755	1	0.085966095
0.468483984	0.830573797	0.763018847	0.072987296	0.854812443	0.893198729	0.357918054	0.456974745	0.642753959	0.619559228	0.497503579	0.699548662	0.372750074	0.053147353	0.515029252	0.617857814	0.700202107	0.355300486	0.179583132	0.965251744	0.00781064	0.179077759	0.146646187	0.765239179	0.349499285	0.847085476	0.570001721	0.611759126	0.535582423	0.969781935	0.11875809	0.386202663	0.450970203	0.0119062	0.540346503	0.012382538	0.732543528	0.154764473	1	0.716905236	0.112293042	0.671005785	0.022103641	0.160638407	0.376391679	0.684899867	0.81922996	0.600872934	0.852249622	0.060724698
0.763254702	0.705437064	0.791487813	0.098312669	0.207308307	1	0.522958338	0.592154562	0.628543258	0.437744588	0.175341427	0.566929877	0.551834464	0.234770194	0.637901425	0.889210463	0.538968146	0.353490353	0.24937354	1	0.621130824	0.812961459	0.061234895	0.285902321	0.078206673	0.802652299	1	0.529412687	0.505303979	0.223879576	0.561941445	0.72710216	0.170974419	0.380818695	0.691693246	0.433864981	0.601242721	0.267063111	0.70729357	0.255557477	0.055614546	0.082111076	0.508571267	0.231954306	0.537508726	0.379446089	0.213147894	0.274595499	0.655499756	0.030105231
0.369123399	0.179574907	0.110295996	0.015936555	0.961634457	0.545142233	0.072751656	0.776220202	0.503707051	0.127130002	0.238203853	0.3539671	1	0.102841765	0.753348112	1	0.192793518	0.546922326	1	1	0.552040458	0.492163748	0.115181834	0.127068475	0.082650654	0.535442233	0.129838049	0.095368601	0.997250617	0.133013189	0.599091768	0.379964322	0.377595752	0.090398863	1	0.309565395	0.771614015	0.191982493	1	0.266282201	0.07625363	0.478014052	0.71074003	0.445767194	0.791063786	0.093400106	0.50753212	0.219408378	0.713818669	0.122415558
0.252117485	0.16832988	0.297118723	0.016621463	0.380837619	0.694973946	0.621072769	0.54894942	0.532559454	0.308731884	0.638107955	1	0.948772669	0.207752213	0.344195664	0.776175022	0.345932096	1	0.151048392	1	0.231283188	0.287069142	0.320638448	0.880982876	0.702895701	0.62611866	0.302416801	0.095382638	0.335940093	0.156268567	0.400684327	0.183972269	0.215957686	0.048049405	0.534391463	0.080057822	0.369523704	0.222288057	1	0.602653325	0.29924053	0.76621151	0.357665211	0.33034876	0.385363221	0.207663357	0.58239156	0.733221292	0.732979119	0.06687104
0.529089689	0.656422019	0.238822415	0.027044903	0.856420696	0.268742204	1	0.619568467	0.385318607	0.402271748	0.36937958	0.419751883	1	0.473714978	0.394435674	0.493997037	0.575031579	1	0.596811414	1	1	0.783344209	1	0.222016007	0.176018506	0.44469288	0.764914691	0.123933971	0.921323776	0.427942425	0.238277406	0.350946248	0.264242172	0.908517957	0.125223279	0.054836247	0.224622399	0.701216161	0.43838349	0.969115198	0.060567126	0.592458725	0.192380652	0.773599744	0.554320991	0.031430982	0.69793874	0.291966677	0.254223287	0.059253018
0.613904238	0.112445109	0.414889783	0.589839578	0.209236905	0.129751861	0.883794785	0.517368138	0.626072288	0.540271699	0.689177752	0.486649483	0.752339125	0.451621264	0.856195211	0.421857089	0.138302118	0.897211075	0.690126717	0.991984963	0.412848413	0.562601745	0.083386123	0.163555831	0.764321446	0.383283913	0.207323566	0.251583487	0.524289012	1	0.478591353	0.369410008	0.33152613	0.082471572	0.516643941	0.060384609	0.037069943	0.520767868	1	0.235964507	0.206568405	0.246652648	0.122680716	0.221900955	0.618389308	0.05740124	0.576617599	0.192673147	0.214839056	0.207086936
0.715667367	0.384693682	0.297692478	0.520803332	0.519009709	0.17057392	0.227808699	0.870490193	0.691807151	0.513509035	0.860211909	0.539568961	0.474779874	0.688987315	0.127988353	0.920843422	0.273946941	0.174793884	1	0.987575293	0.084092028	0.048520617	0.164015859	0.964614153	1	0.819284081	0.143979266	0.232817262	0.087906003	1	0.179772228	0.404918641	0.162244067	0.077415504	0.877904952	0.395296156	1	0.247825682	0.568959415	0.395149946	0.711444676	1	0.152216822	0.583424032	0.746539295	0.122168608	0.463185847	0.296859384	0.191031292	0.364236683
0.669430137	0.712321579	0.481953621	0.616348445	0.759715974	0.5558393	0.997199178	0.477993965	0.68736887	1	0.416983187	1	0.269120038	0.453301251	0.277761549	0.980406165	0.321216822	0.05206706	0.200120226	1	0.158462837	0.011649632	0.245440483	0.156297639	1	0.240491837	0.509640157	0.323478907	0.552828014	0.215276793	0.815738499	0.173690856	0.312245458	0.19500342	1	0.344140798	0.285633355	1	0.493531525	0.505465865	0.607468009	1	0.149295464	0.611254632	0.132009357	0.399355918	0.492586195	0.703803658	1	0.189200535
0.728077173	0.879541516	0.470619828	0.574024439	0.850682795	0.388298124	0.293179154	0.713178337	1	0.231857985	0.800191462	0.814507425	1	0.646139741	0.772786856	0.778501749	0.221576378	0.115621522	0.615496576	1	0.396919519	0.390418828	0.932145894	0.572702467	0.945614636	0.690440238	0.132950231	0.638054073	0.746682584	0.224955201	0.381485999	0.147480667	0.299731284	0.170549005	0.916439831	0.692749858	0.32240662	0.196686715	0.442039758	0.640238166	0.198076487	0.14068535	0.861151695	0.256601483	0.622676075	0.273021013	0.302764267	0.109104261	0.239888892	1
0.644361138	0.172061145	0.806816161	1	0.256923795	0.610516131	0.972112894	0.566914082	0.663852155	0.311554462	0.507869542	0.64321959	0.622048974	0.696414888	0.530106008	0.713624418	0.370396465	1	0.593149185	1	0.279085547	0.735388398	0.999801397	0.514617205	1	0.156561792	0.027933305	0.134259567	0.483605236	0.054631155	0.330439061	0.306343883	0.236851037	0.110113852	0.340016633	0.607761085	0.264572769	0.488260537	0.30216518	0.615492225	0.090075307	1	0.182866082	0.912917793	0.502381563	0.263495088	1	0.111827083	0.680220425	1
0.439606518	0.123960651	0.743673325	1	0.503548563	0.250452548	0.697198927	0.339216888	0.216288164	0.077195048	0.632304549	0.498013049	0.469756275	0.62462604	0.225590438	0.723794699	0.101971857	0.324558109	0.629857779	0.688384473	0.083824895	0.58304733	0.980106711	0.487325042	0.631304622	0.297279865	0.50186038	0.62871176	0.24383454	0.250588626	0.204115748	0.146689102	0.413992852	0.267432213	0.669699252	0.840654075	0.375028968	0.444642544	0.555059731	0.491658062	0.192877233	1	0.063033238	0.096078962	0.551630199	0.033719413	0.819735587	0.03087138	0.097376958	1
0.515402198	0.746657252	0.589505672	0.149627745	0.933933496	1	0.707606435	0.35769254	0.398792475	0.166746125	0.768459082	0.759053349	0.517108381	0.578018963	0.335519671	0.913956285	0.48239392	1	1	0.925104141	0.273437202	0.530585408	0.465914994	0.220916137	0.576411009	0.505540431	0.215721682	0.189071894	0.301003695	0.209073022	0.123106375	0.36866039	0.033210896	0.016925192	0.172513738	0.849069238	0.900358558	0.51772666	0.731773496	0.563689172	0.403338075	1	0.505321383	0.195327595	0.464069128	0.178759366	0.150081038	0.441804051	0.397346616	0.882462025
0.59772402	0.230426058	0.413706392	0.017441824	0.814206243	0.444992602	0.903541684	0.545910954	0.707615435	0.682251513	1	0.970555961	0.258075505	1	0.343453288	0.792750597	0.098654628	0.426993042	0.179271147	0.958921731	0.0345366	0.895750701	0.39431408	0.495245636	0.675828993	0.380469352	0.844786227	0.49659729	0.14308235	0.217796862	0.557246268	0.424356788	0.119628511	0.85005486	0.308301091	0.504010975	0.284949452	0.118067198	0.583717942	0.596517205	0.428018063	1	0.211590514	0.28531301	0.591969788	0.045593001	0.216861695	0.277206153	0.829162121	0.509549499
0.747699797	0.807619274	0.73586905	0.003700115	0.787730992	0.192153856	0.725813448	0.567647994	0.521441936	0.320665151	0.354097337	1	0.095136859	0.495073527	0.395489842	1	0.289369971	1	0.299503118	0.959207594	0.43821153	0.330494761	0.574507892	0.319212526	1	0.617744267	0.705556452	0.377673447	0.156633943	0.464783728	0.498191237	0.111148603	0.044773217	0.006817883	1	0.289359063	0.305831283	0.250117838	0.72973156	0.369469374	0.648530006	0.463295043	0.204994634	0.616902888	0.477657169	0.022368686	0.227396414	0.350375891	0.612745464	1
0.606284618	1	0.49879092	0.035200916	0.493833452	0.739473462	0.606216311	0.489977092	0.484024376	0.843878031	1	0.803723276	0.183673739	0.600989759	0.565890491	0.225938812	0.32592383	0.248537213	0.43546465	0.825044453	0.394644558	0.235973135	0.254749924	0.349812329	0.09412048	0.221130341	0.022725254	0.59205085	0.591038287	0.613428533	0.091822378	0.227572918	0.329192847	0.068526343	1	0.160116479	0.100038841	0.188404024	0.299691468	0.734086454	0.225941971	0.694370568	0.108292468	0.465612024	0.431550682	0.045670968	0.17980288	0.036738552	0.205203205	0.305926979
0.425486177	0.847085178	0.524625719	0.014941177	0.281336278	1	0.772333086	0.508711874	0.904737651	0.334615171	0.528379142	0.35665527	0.168638974	0.631435812	0.455458492	0.329609722	0.355033487	0.309668303	1	0.918467104	0.164329082	0.168018788	0.080285802	0.544374228	0.655634046	1	0.123055786	0.141810372	0.599618375	1	0.174579531	0.402299106	0.12847206	0.003823341	0.341074556	0.040129367	0.443268359	0.477870405	0.191092163	0.697282016	0.420629472	0.092047185	0.032734506	0.239137813	0.946115971	0.236010328	0.427737236	0.241352811	0.44412905	0.071282998
0.186518833	0.16182293	0.809901416	1	0.862187386	0.810236037	0.463101387	0.628517568	0.613872111	0.846501589	0.52450949	0.574514627	0.590159655	0.783334911	0.197771892	1	0.800049961	1	0.243312836	0.640150905	0.006857023	0.713516533	0.031404126	0.464683175	0.929852784	0.324277133	0.005617935	0.077331953	0.835496426	0.57848382	0.366215736	0.258400947	0.228561342	0.107151821	0.872938454	0.049470436	0.381786406	0.179728821	0.410116166	0.404462904	0.257683188	0.040058885	0.075604692	0.896898866	0.799790144	0.401488274	0.275084347	0.067949288	0.150309354	0.152451396
0.184921727	0.377991766	0.280508488	0.00562143	0.848805487	0.313501745	0.586467147	0.741319716	0.243403256	0.822706044	1	0.436538666	0.73774606	0.432885975	0.192825228	0.490553588	0.426314205	0.583584011	0.201525003	0.727983713	0.544407666	0.728735745	0.5126791	0.500831962	1	0.974534214	0.432296395	0.396837652	1	1	0.32159099	0.205927685	0.078835867	0.076545678	0.700609863	0.391124755	0.650406182	0.487485468	0.574672341	0.690806568	1	0.638615012	0.381295979	0.223468915	0.738705814	0.207487017	0.358399987	0.156934366	0.611357987	0.119330101
0.055544741	0.432542503	0.288066685	0.09670613	0.514568269	0.092752419	0.595079482	0.618503928	0.281638712	0.107044697	0.491378158	0.508300841	0.124145143	0.194650009	0.149734169	0.638837934	0.119242944	0.035630219	0.971121848	0.681902885	0.923924208	0.564883888	0.67488265	0.176977754	0.196372226	0.904266238	0.045661476	0.182751238	0.359559447	0.482417256	0.232565135	0.763363004	0.401299596	0.01623621	0.209504306	0.634720743	0.716766417	0.314451665	0.521717846	0.400384367	0.820429862	0.447674245	0.219224051	0.336869001	0.248620406	0.580518007	0.0943731	0.432505906	0.456208766	0.791992366
0.08882688	0.638981462	0.692647159	0.570092201	0.509681582	0.681535006	0.31292814	0.69598943	0.873408794	0.807740092	0.783409894	0.243238792	0.24599731	0.631947577	1	0.305323929	0.467622012	0.218111143	0.245396078	0.924862266	0.123993814	0.840388298	0.673111856	0.065659344	0.78282845	1	0.009460445	0.090398431	0.333404809	0.089044802	0.484749734	0.541729987	0.329930604	0.054293081	0.471853733	0.533223152	0.764872015	0.46470812	0.184992149	0.627828538	0.65628463	0.109366141	0.02966295	0.928705454	0.671596289	0.582885981	0.791123092	0.144336477	0.692396283	0.132668853
0.170806974	0.354676664	0.699231386	0.22261095	0.895629346	0.358927339	0.590262234	0.468654364	0.887393355	0.611400723	0.6001634	0.380745351	0.500983179	0.47491917	0.949076891	0.78057164	0.528786838	0.721435308	1	0.512924969	0.536060691	0.884503245	0.061668064	0.32426089	0.743786156	0.96669066	0.252165049	0.449228734	0.949529409	0.270704985	0.384699643	0.387421489	0.41823706	0.877422214	0.903599441	0.389185935	0.920901418	0.588797152	0.741066396	0.587029934	0.525810838	0.747710943	0.876189828	0.912354469	0.410123408	0.460297644	0.65640384		0.558539152	0.132620201
[truncated: 1,438 more columns]
