# Supplementary material for: Music-induced emotion flow modeling by ENMI Network
Source: PLoS One. 2024 Oct 21;19(10):e0297712. doi: 10.1371/journal.pone.0297712 (PMC11493256; doi:10.1371/journal.pone.0297712)
Supplement: S1 File — (ZIP) [file pone.0297712.s001.zip › minimal dataset/Augmented dataset/Music features/chroma_dim_2.csv]

¸ßË¹°×ÔëÉù´¦Àí (1).mp3	¸ßË¹°×ÔëÉù´¦Àí (2).mp3	¸ßË¹°×ÔëÉù´¦Àí (3).mp3	¸ßË¹°×ÔëÉù´¦Àí (4).mp3	¸ßË¹°×ÔëÉù´¦Àí (5).mp3	¸ßË¹°×ÔëÉù´¦Àí (6).mp3	¸ßË¹°×ÔëÉù´¦Àí (7).mp3	¸ßË¹°×ÔëÉù´¦Àí (8).mp3	¸ßË¹°×ÔëÉù´¦Àí (9).mp3	¸ßË¹°×ÔëÉù´¦Àí (10).mp3	¸ßË¹°×ÔëÉù´¦Àí (11).mp3	¸ßË¹°×ÔëÉù´¦Àí (12).mp3	¸ßË¹°×ÔëÉù´¦Àí (13).mp3	¸ßË¹°×ÔëÉù´¦Àí (14).mp3	¸ßË¹°×ÔëÉù´¦Àí (15).mp3	¸ßË¹°×ÔëÉù´¦Àí (16).mp3	¸ßË¹°×ÔëÉù´¦Àí (17).mp3	¸ßË¹°×ÔëÉù´¦Àí (18).mp3	¸ßË¹°×ÔëÉù´¦Àí (19).mp3	¸ßË¹°×ÔëÉù´¦Àí (20).mp3	¸ßË¹°×ÔëÉù´¦Àí (21).mp3	¸ßË¹°×ÔëÉù´¦Àí (22).mp3	¸ßË¹°×ÔëÉù´¦Àí (23).mp3	¸ßË¹°×ÔëÉù´¦Àí (24).mp3	¸ßË¹°×ÔëÉù´¦Àí (25).mp3	¸ßË¹°×ÔëÉù´¦Àí (26).mp3	¸ßË¹°×ÔëÉù´¦Àí (27).mp3	¸ßË¹°×ÔëÉù´¦Àí (28).mp3	¸ßË¹°×ÔëÉù´¦Àí (29).mp3	¸ßË¹°×ÔëÉù´¦Àí (30).mp3	¸ßË¹°×ÔëÉù´¦Àí (31).mp3	¸ßË¹°×ÔëÉù´¦Àí (32).mp3	¸ßË¹°×ÔëÉù´¦Àí (33).mp3	¸ßË¹°×ÔëÉù´¦Àí (34).mp3	¸ßË¹°×ÔëÉù´¦Àí (35).mp3	¸ßË¹°×ÔëÉù´¦Àí (36).mp3	¸ßË¹°×ÔëÉù´¦Àí (37).mp3	¸ßË¹°×ÔëÉù´¦Àí (38).mp3	¸ßË¹°×ÔëÉù´¦Àí (39).mp3	¸ßË¹°×ÔëÉù´¦Àí (40).mp3	¸ßË¹°×ÔëÉù´¦Àí (41).mp3	¸ßË¹°×ÔëÉù´¦Àí (42).mp3	¸ßË¹°×ÔëÉù´¦Àí (43).mp3	¸ßË¹°×ÔëÉù´¦Àí (44).mp3	¸ßË¹°×ÔëÉù´¦Àí (45).mp3	¸ßË¹°×ÔëÉù´¦Àí (46).mp3	¸ßË¹°×ÔëÉù´¦Àí (47).mp3	¸ßË¹°×ÔëÉù´¦Àí (48).mp3	¸ßË¹°×ÔëÉù´¦Àí (49).mp3	¸ßË¹°×ÔëÉù´¦Àí (50).mp3
1	0.935185373	0.827258706	0.687929511	0.896654725	0.545192719	0.519737303	0.314045042	0.357952446	0.56790638	0.222489774	0.903150201	0.460058451	0.798447013	0.821463943	0.313925505	0.155860886	0.562626064	0.559066534	0.351227194	0.163977578	0.1382889	0.97378093	0.606348753	0.316415727	0.353385568	1	0.570439458	0.912565053	0.40459311	0.570774913	0.628859282	0.134028986	1	0.67927891	0.316490531	0.27786988	1	0.888501287	1	0.497942626	0.164559782	0.808167338	0.778853297	0.523382068	0.302892625	0.671441972	0.223971978	0.363560796	1
1	0.901967466	0.59853512	0.978079617	0.327239096	0.132220387	0.171132982	0.755609334	0.399674982	0.14444308	0.156737804	0.312861562	0.520117819	0.627724528	0.499118626	0.468955129	0.63897413	0.240227312	0.170916542	0.168272749	0.04729303	0.907190323	0.44091925	0.145896971	0.185842678	0.402978927	1	0.696690738	0.202386901	0.018976927	0.837139547	0.184584156	1	0.247428983	0.690391183	0.032515552	0.723518014	0.650302768	0.638019621	0.211555243	0.178149283	0.43831706	0.085469238	0.50030148	0.782954395	0.518565834	1	0.45555982	0.344956517	0.186181173
1	0.878684878	0.230617687	0.132408679	0.980624735	0.361762553	0.580681384	0.765920699	0.942851007	1	0.247208774	0.552120924	0.449273735	1	0.362310678	0.448812395	0.612074792	0.266449898	0.561744571	0.828165412	0.318748742	0.548372865	0.558277845	0.020194614	0.089798473	0.400053233	0.636107147	0.675749898	0.626058698	0.09142711	0.863155425	0.142988741	1	0.001350853	0.125473231	0.251387119	0.842430174	0.3498905	0.143238217	0.442106754	0.636197627	0.4172405	0.610486269	0.466043234	0.547802448	0.105067946	0.951791346	0.33129102	0.745117962	1
0.27240926	0.940566242	0.979931176	0.144574896	0.965557933	0.133969098	1	0.558573663	0.404409587	0.127875477	0.990679979	0.60940361	0.631814122	0.350303203	0.742255211	0.329584837	0.492521346	0.588042498	0.29275313	0.256569445	0.716049969	0.274325132	0.203344375	0.040236566	0.302289158	0.218715429	0.125311226	0.209515721	0.507238328	0.145918339	0.743145704	0.754971981	1	0.005288416	0.388897151	0.917667508	0.960125029	0.833448112	0.528332293	0.424437523	0.263457805	0.623274088	1	0.143896148	0.658415794	1	0.841091454	0.365400165	0.208066046	1
0.251923889	0.774638712	0.554184556	0.393526286	0.629949152	0.463128597	0.251503855	0.711679041	0.377550483	0.120596185	0.957594633	0.149222851	0.568075597	0.13284035	0.755927265	0.397769243	0.566881418	0.606541932	0.607830703	0.313013941	0.822672129	0.582933843	0.338879824	0.953880072	0.053499632	0.435060829	0.541918933	0.302518874	0.27687031	0.215029567	1	0.026521005	1	1	0.278296232	0.466755241	0.030047927	0.445844948	0.368448168	1	1	0.691691816	0.848451197	0.714726388	0.579106092	0.132988825	0.253796816	0.380383074	0.141970709	0.631934047
0.043638192	0.90408355	0.537330508	0.527083576	0.749691844	1	0.143045351	0.625552416	0.902219415	0.199651808	0.398884892	1	0.335268974	0.922522962	0.683972895	0.547845542	0.33311972	0.822807133	0.529994071	0.933327556	0.96885705	0.644140422	0.287594229	0.125525504	0.045385096	0.366764218	0.776752353	0.261068374	0.704638004	0.098380797	0.887547791	0.308774054	0.466765165	0.009211911	0.423428267	0.02464327	0.056763224	0.432661563	0.418037236	1	1	0.108148597	0.603053272	0.584786296	0.821536958	0.555610657	0.153284833	0.436952561	0.946044803	0.17130819
0.208306745	0.440005928	0.532430232	0.168378055	0.899422765	0.102839336	0.262605011	0.699736595	0.571571589	0.271085262	0.668507159	1	0.601804376	0.600711942	0.455008626	0.776002109	0.348866999	0.463212669	0.338662207	1	0.973963797	0.189246729	0.846857786	0.234038889	0.088711254	0.433900326	1	0.581928372	0.621123254	1	0.657934248	0.539243758	0.720919669	0.002270076	0.186531916	0.288127482	0.325114846	0.450080365	0.72026211	0.562471509	1	0.575007737	0.806806564	0.859275162	0.232317597	0.02596847	0.848353922	0.09348999	0.977922916	0.460609704
0.306329697	0.887345076	0.572468102	0.366307825	0.604550302	0.287705362	0.07170406	0.211625651	0.559824288	0.501408875	0.29883185	0.258194208	1	0.237348035	0.172827497	0.771449447	0.370970517	0.698354542	0.306848079	0.407167017	0.408036619	0.290252775	0.821501732	1	0.226340279	0.140052691	0.369690329	0.589594781	0.724818349	0.116515107	0.815116763	0.534211278	0.196695015	0.767963827	0.142030343	1	0.79876411	0.685180247	0.427200615	0.267564058	0.277698517	0.315129548	1	0.944563508	0.26913482	0.325548828	0.968379021	1	0.113453388	0.256185651
0.008695868	0.920699298	0.537855983	0.685203016	0.660833776	0.226371452	0.946495712	0.470032424	1	0.529964149	0.164891824	0.317056537	0.709114194	1	0.235860541	0.965888083	0.161091954	0.422860116	0.589355171	0.828297734	0.528805554	1	0.93698132	1	0.169236451	0.180411264	1	0.548948526	0.181734011	0.013158825	0.887329578	0.038243715	0.604338348	0.252952516	0.258875519	0.820582747	0.986135244	0.406406403	0.434464186	0.388342977	0.791610062	0.318709016	0.615931153	0.522689044	1	0.06141248	0.877498031	1	0.552244723	0.291389555
0.062352985	0.930287421	0.365121245	0.384924978	0.551211953	0.060936809	0.270598918	0.877896607	0.251551598	0.348952085	0.688115418	0.630046248	0.310933292	1	0.437694371	0.833319306	0.041569099	0.576225698	0.53730464	0.153345644	0.002296159	0.163545132	0.176339611	1	0.117514119	0.330222905	0.121090688	0.575693607	0.615666211	0.145933196	0.710241079	0.240646064	0.387910396	1	1	0.022453297	0.460943848	0.878172159	0.536616564	0.624122679	0.781287849	0.892935872	0.218030363	0.38982904	0.792632461	1	0.204690531	1	0.391078532	0.301768273
0.030025888	0.56064868	0.670301318	0.332819134	0.909455419	0.087258056	0.518089652	0.431037694	0.44770211	0.269643992	1	0.273280382	0.827916801	0.659902394	0.720706999	0.78691256	0.133971661	0.829544246	0.310095906	0.496328235	0.075375408	0.100306593	0.309308797	0.31420815	0.291138142	0.653628767	0.257064134	0.325684041	0.348379016	0.223762602	0.547333241	0.164013878	0.364374518	1	1	0.337959766	0.203758955	0.591784656	0.788311601	0.480117232	0.280544013	0.756560802	0.78393054	0.826154351	0.963301957	1	0.057040483	1	0.183564216	0.500784993
0.030023366	0.803056836	0.244974732	0.592722058	0.82766211	0.035472836	0.137681305	0.64230907	0.675312161	0.532682121	0.372797221	0.91094321	0.34318459	0.34378925	0.250569582	0.574869454	0.760927081	0.341249824	0.336537451	0.633640885	0.274160415	0.654600203	0.531894982	0.381957948	0.785853803	0.381714344	0.508840084	0.408535779	1	0.083513521	1	0.291941434	0.383324832	1	0.349821895	1	0.382070422	0.201039016	0.987950385	0.733886003	0.150757328	0.317345709	0.217247903	0.393345475	0.913624704	0.092813715	0.75016135	0.236401454	0.940611839	0.839928687
0.096720368	0.561118364	0.729211211	0.321831942	0.612568736	0.039389346	0.302862138	0.690596938	0.329780161	0.756095886	0.469962567	0.84131372	0.716724277	0.640138805	0.218087643	0.556626439	0.867522538	0.531435072	0.388765156	0.642053902	0.132745251	1	0.16065903	0.200765535	0.216020301	0.972557604	0.707724512	0.861797273	0.089098997	0.108764648	1	0.700077236	0.437934995	0.081608832	0.48382467	1	0.415478468	0.48040089	0.770141423	0.930990756	0.707234561	0.597553849	0.361655712	0.354033202	0.376779407	0.968188047	0.522894204	0.448014468	0.114813603	0.504988849
0.54079783	0.903383374	0.554593205	1	0.506342292	0.129230469	0.315663785	0.745063126	0.439816594	0.348605335	0.531700373	0.844145536	0.510833323	0.780141175	0.41789186	0.500019729	0.550579071	0.052516039	0.404577851	0.411894768	0.049728699	0.22817263	0.170635819	0.27957949	0.32019788	0.309046447	0.607591987	0.353182882	0.847663879	1	0.601915777	0.598586321	0.388483286	1	0.4333902	0.87714535	0.513378084	0.302345634	0.240993187	0.792127311	0.12883392	1	1	0.617328465	0.373351544	1	0.494723022	0.376268893	0.350489825	0.686284542
0.116943635	0.711386979	0.636534035	0.489439726	0.901219845	0.084844172	0.573091984	0.52203244	0.720510423	0.066796415	0.505761147	0.496744633	0.982920706	1	0.489486963	0.20655632	0.34309423	0.02838671	0.422233075	0.752524436	0.245519951	0.401320398	0.613142133	0.593482196	0.712534487	0.958914459	1	0.480372429	0.61992234	0.368872732	0.370441347	0.862191975	0.273554474	0.354127496	0.204183504	0.280847937	0.103853196	0.464966238	0.687774539	0.461648136	0.719330728	0.295641154	0.119230725	0.444619626	0.79482156	0.206350967	0.380007505	0.175167397	0.129931316	0.479957283
0.121281013	0.728441298	0.715132415	1	0.867003083	0.722632945	0.187263191	0.618730307	0.529144049	0.644620776	0.708850026	0.240872085	1	0.442864388	0.347021133	0.980122268	0.558244646	0.032512788	0.578818738	0.814574122	0.484589905	1	0.56639415	0.251919061	0.314950436	0.728781402	0.670765281	0.20980458	0.151154965	0.290132016	1	0.166057825	0.303905189	0.449960113	0.207907945	0.051507916	0.115649983	0.798387945	0.306784302	0.906799674	1	0.368637472	0.235412598	0.39594239	0.759444118	0.154934019	0.032882929	0.442804754	0.670006394	0.695883155
0.337960213	0.84328407	0.344202608	0.273385435	0.602199614	0.783122241	0.079167739	0.803000212	0.81324631	1	0.538515568	1	0.463724971	0.062447775	0.159238562	0.887137651	0.328472704	0.089243338	0.200753421	0.826453984	0.0231735	0.676513493	0.510633051	0.086474121	0.36150524	0.913238704	0.638735056	0.335594267	1	0.120067343	0.962666333	0.584538817	0.421733737	1	0.085953616	0.414315373	0.033025816	0.961175859	0.441163629	0.731952608	0.382670909	0.647146761	0.180012897	0.523510039	0.91653502	0.112387367	1	0.526076734	0.87091732	0.555541933
0.320204973	0.312105775	0.896398783	0.273052633	0.796139359	0.34144038	0.502355754	0.906737804	0.818317354	0.700759292	0.542397857	0.400227785	0.876788497	0.294521809	0.111200117	0.499849737	0.395076513	0.113089375	0.147619173	1	0.0257059	0.157000318	0.242368057	0.080012538	0.702389419	0.518261254	0.513665795	0.513803601	0.360723794	0.059249528	0.258365542	0.443462253	0.150935471	0.680935204	0.064751893	0.175387755	0.449212313	0.328656584	0.457453787	0.455341369	0.771557868	0.197227836	0.566616356	0.720832407	0.595567286	0.044490438	0.418411463	0.626399636	0.952356339	0.663105369
0.315627575	0.897015512	0.933499455	0.245353401	0.966572881	0.208126724	0.531366527	0.786159694	0.989096403	0.350627333	0.719173789	0.247259751	1	0.424674451	0.047413275	0.68441987	1	0.427015871	0.514672935	0.559500754	0.026587175	0.482273936	0.219473615	0.180497676	0.405880719	0.709684908	0.364954948	0.209502265	0.305251598	1	0.756529629	0.616869986	0.27270624	0.017741896	0.296310097	1	0.37618044	1	0.191660419	0.172746003	0.266548902	0.117954545	1	0.715581059	0.563819647	0.300267309	0.844317734	0.495668858	0.337443948	1
0.663768053	0.261298478	0.162989691	1	0.549746394	0.239106372	0.830459714	0.611804783	0.797210038	1	1	0.443628579	0.66165024	0.433497488	0.36269328	0.726641536	0.142667919	0.075275391	0.249828428	1	0.014554921	0.352509767	0.399635792	0.262600988	0.401609957	0.536343217	0.016164675	0.550903678	0.337510854	0.064967439	0.62916702	0.569925547	0.675712228	0.004944408	0.072493486	0.049738288	0.994677126	0.658400834	0.498069167	0.681824803	0.318934947	0.116196938	1	0.60695976	0.320624918	0.069902197	0.753885269	0.144462585	0.164254069	0.891302347
0.087661281	0.862587392	0.777994454	0.855596542	0.93300128	0.036943104	0.502956867	0.638551593	0.441703826	1	0.102385037	0.750697255	1	0.483993679	0.403525412	0.857494116	0.10496752	0.480127931	0.682770371	0.515244961	0.016759817	0.939553559	0.320199698	0.085632533	0.450040251	0.438721329	1	0.529265583	0.195280731	0.153708905	0.266022265	0.230228722	0.722706676	1	0.044226333	0.576878726	0.607536256	0.577279568	0.233696625	1	1	0.194308668	0.38712427	0.486866683	0.514919937	0.046249252	0.483041197	0.371180445	0.427702367	0.881787658
0.129404068	0.640965044	0.815852225	1	0.350032896	0.054259796	0.440159976	0.512586176	0.916457832	0.420354217	0.408954293	0.913850069	1	0.696719825	0.175357744	0.528793633	0.377884865	0.559079945	0.581254065	1	0.070500404	0.479991525	0.342249811	1	0.534203231	0.253734052	0.71228075	0.763438821	0.923997939	0.135414496	0.104127772	0.378565073	0.037107125	1	0.197441861	0.448226005	0.452504486	0.162183657	0.963444233	0.21162653	0.387867033	0.080816463	0.499799281	0.171815544	0.645958602	0.94969207	0.68134582	0.549562871	0.252578348	0.635387778
0.380200982	0.937116802	0.157996297	0.565335333	0.981663048	0.146981433	0.393197507	0.813563287	0.397574335	0.140554041	0.346015006	1	1	0.471821398	0.208953202	0.612525523	0.073077723	0.31757009	0.307564914	1	1	0.815673172	0.525725305	1	0.119286537	0.27372244	0.924635768	0.239484772	0.107488915	0.00410156	0.193691567	0.183913365	0.079778172	0.0034043	0.525728822	0.444752961	0.414504856	1	1	0.404925048	0.149067834	0.161602944	0.027136808	0.807709038	0.34984985	1	0.950194836	0.138126254	0.545191824	0.398847193
0.218581274	0.770912528	0.585417449	0.366929561	0.483533442	0.683266699	1	0.925816238	0.418609917	0.256817222	0.746105909	0.638017476	0.804536223	0.449624568	0.137146339	0.258895546	0.1925354	0.374684244	0.342329085	1	1	1	0.328022599	0.303192884	0.168499663	0.270841986	1	0.134731546	0.153350264	0.02313254	0.607339621	0.232661188	0.175514951	0.004435481	0.146392748	1	0.794496119	0.688046575	0.814965904	0.36250633	1	0.226591751	0.452053249	0.555180311	0.689385712	0.643039703	0.852402806	0.355751693	0.290052891	0.460584193
0.069380745	0.362546861	0.578317225	0.163441062	0.630424559	0.095345676	0.382872522	0.742042363	0.323970914	0.902681828	0.356090724	0.489086777	1	0.539753497	0.190014318	0.371835023	0.195439115	0.341841072	0.529927433	0.622535825	0.964025915	1	0.45522359	0.547006011	0.029035227	0.234003678	0.143294632	0.528295159	0.480950326	0.399311662	0.432167381	0.831735611	0.16187197	0.477542907	0.117121294	0.13571021	0.293450773	0.501754045	0.605481207	0.654071331	1	0.080804236	0.344544947	1	0.262387633	0.203379378	0.280029386	1	0.11067263	1
0.509285033	0.58973074	0.561184108	0.114569679	0.535826921	0.186914355	0.597685099	0.936439335	0.309044898	0.380316943	0.428650379	0.538947821	1	0.542798519	0.160936877	0.427347392	0.497950166	0.295169592	0.644337416	0.613961875	0.026506389	1	0.319023848	0.629789472	0.041157052	0.405276388	0.523552895	0.338168114	0.642936409	0.039739229	0.146681294	0.882333994	0.271766484	0.958180189	0.331609666	0.86661762	0.899260044	0.739142478	0.828060806	0.478755325	0.531112909	0.297146976	0.869914889	0.234079644	0.457935929	0.364955902	0.375311047	1	0.409843534	0.452148885
0.964605331	0.910892606	0.488998443	0.172206387	0.801675916	0.065902151	0.22705403	0.642151535	0.261426061	0.463820845	0.652362764	0.40462777	0.410665035	0.365171105	0.221591219	0.750705361	1	0.057108749	0.587863684	0.563788354	0.03116291	0.5192222	0.343360901	0.762759924	0.016569309	0.450791687	0.150705427	0.593075812	0.117304444	0.299603134	0.355570912	1	0.199123695	1	0.113556325	0.471513391	0.462563783	0.516362548	0.578265727	0.613285422	1	0.113041289	0.45432204	0.444711685	0.488887548	0.162127063	0.872162342	1	0.344485044	0.282862842
0.222031191	0.56044358	0.775801241	1	0.754739463	0.204966292	0.246971726	0.473096967	1	0.544798017	0.337466866	0.638027132	1	0.474821627	0.340888888	0.845128417	0.100798875	0.265502483	0.30965364	0.893399715	0.08037319	0.575988293	0.364712834	0.734989822	0.044463661	0.287287146	0.331404269	0.559480369	0.153275684	0.002841335	0.675732791	0.700330198	0.393322408	1	0.138800621	1	0.318705618	0.522808492	0.82363075	0.595114231	0.200360835	0.399508119	1	0.066778213	0.786619842	0.237602487	1	1	0.114883721	0.794026375
0.115976483	0.680804551	0.563039243	0.479617417	0.659501731	0.121868782	0.847157836	0.622109771	0.287424952	0.285236597	0.533149064	0.479240656	0.400160193	0.441231519	0.689638019	0.523701429	0.050075591	0.075620331	0.64694649	0.028798154	0.048005238	0.975588679	0.268077791	0.927200079	0.15636231	0.493477941	0.834952235	0.463630527	0.594683409	0.122613735	0.546941221	0.653070211	0.335690647	0.136373788	0.156054929	0.082150511	0.232287154	0.514255464	0.949098051	0.511060834	1	0.091761462	0.575841844	0.370852053	0.822709262	0.396069735	0.834956586	1	0.12747173	0.086599588
0.161006615	0.679361284	0.173428595	1	0.212878898	1	1	0.819314241	0.744594574	0.299969077	0.836386204	0.479353786	0.42784524	0.324181437	0.274710238	0.704013169	0.16159077	0.22632505	0.542342901	0.070586778	0.108896941	0.488833934	0.384532481	0.356843948	0.31385693	1	0.006451022	0.610113323	0.843136132	0.139744043	0.193026841	0.216982529	0.161042362	1	0.203506917	0.249815881	0.872637987	0.462799758	0.588731945	0.476298302	1	0.026649598	1	0.760010302	0.551511586	0.19626607	0.800515056	0.615525007	0.870986819	0.752856493
0.024050355	0.555381835	0.876353443	1	0.934187114	0.175130159	0.140497357	0.813471854	0.446576655	0.174416125	0.522438645	0.824857771	0.249156043	0.155431837	0.082141526	0.853069782	1	0.576746643	0.369484514	0.408482075	0.738600075	0.130124956	0.517175853	0.247087032	0.367378801	0.179013819	0.444471657	0.048275426	0.992220402	0.072884642	0.495242208	0.669242203	0.249625966	0.187080264	0.204279542	0.03512346	0.424058378	0.686636388	0.735451877	0.409990072	1	0.070960991	0.659886181	0.528174341	0.763592601	0.592608631	0.817382753	0.356099814	0.76339066	0.204013586
0.38973543	0.330935359	1	0.185336858	0.641513169	0.35966906	0.123122364	0.491358459	0.279174477	1	0.84957695	0.761590004	1	0.199347258	0.214473307	0.780789018	0.240281135	0.37539041	0.305802912	0.546908319	0.230120838	0.183385387	1	0.556557119	0.676390529	0.637889445	0.190975949	0.362526089	0.461665303	0.107424393	0.324592173	0.445266604	0.362755567	0.258097768	0.344021708	0.362892121	0.977102458	0.501094282	0.207687005	0.564054549	1	0.186473772	1	0.33018446	0.493287444	0.173497126	0.665749311	0.161816925	0.322443783	0.67604208
0.300867528	0.896148562	0.531939924	0.341483325	0.588790417	1	0.217781514	0.611424744	0.815121651	0.290917009	0.157305658	1	0.279374659	0.674716115	0.201036856	0.677624226	0.145677552	0.484821409	0.599306762	0.080513939	0.049652908	0.270183712	0.605407357	0.506770551	0.353022933	0.456946522	0.790256023	0.617783785	0.237067014	0.055879608	0.722256064	0.778451204	0.115703106	1	0.089402258	1	0.168906301	0.75726819	0.654384971	0.45438379	0.71319586	0.274214745	0.397742927	0.441083699	0.756482363	0.796485841	1	0.138047442	0.556764901	0.346471578
0.074961573	0.688902617	0.138678908	0.603926122	0.658979177	0.219039083	1	0.569060087	0.279958248	0.192463294	1	1	1	0.129609481	0.098642558	0.691178262	0.224179253	0.621787727	0.733838558	0.485040307	0.61729455	0.98708427	0.553613067	1	0.098646224	0.267158926	0.15738298	0.550989091	0.377944589	0.025011931	0.323233336	0.727436364	0.59841454	0.164099902	1	0.683507025	0.235769838	0.645016074	0.264269531	0.371190995	0.435781956	0.642193317	0.657287538	0.405671656	0.317519188	0.718879759	0.86346513	0.64363426	0.256988347	0.287429303
0.062649734	0.587175369	0.249278411	0.161380559	0.982852161	0.253627539	0.512889087	0.846602261	0.558339179	0.700753152	0.246012628	0.605389595	0.382306516	0.250178277	0.348286659	0.259286612	0.066273779	0.03410821	0.597510517	0.672089219	1	0.424748361	0.043336969	0.188893408	0.206658602	0.340620667	0.748063028	0.597953618	0.50810802	0.176084772	0.378438979	0.860930562	1	0.020707229	0.819456875	0.226871714	0.181653634	0.140290231	0.236160502	0.691919327	0.401753008	0.467780381	0.36888653	0.516879916	0.519553304	0.184162349	0.381995022	0.290987819	0.221351102	0.104536548
0.7610026	0.361566722	0.87776041	0.332131982	0.687012732	0.242990538	0.236789197	0.488969743	1	0.599567652	0.921096325	1	0.497177303	0.081171311	0.110134855	0.621012509	0.433357745	0.313976675	0.31827125	0.598105788	0.058431566	0.003552303	0.25161773	0.177142352	0.288989395	0.746131659	0.698471308	0.698064625	0.575571656	0.193787783	0.269407511	0.695324123	0.094672568	0.00479449	0.099464126	1	0.314899385	0.426174611	0.184472665	0.100756988	0.155788139	0.346556693	0.412130684	0.46857506	0.460777223	0.297715545	0.418697685	0.730394483	0.290682882	0.303213984
0.234458253	0.682338238	0.514433146	0.270762414	1	0.01943923	0.312863857	0.561067879	0.41805771	0.480558842	0.425002396	0.647846818	0.726132393	0.175983444	0.11775554	0.755194604	0.080286108	0.343209326	0.570003152	0.195239559	0.858956397	0.005743035	0.215619534	0.259436637	0.20273903	0.885961235	0.602590799	0.668601513	0.362816989	0.61602205	0.855420172	0.688645303	0.042759735	1	0.277246267	0.663564265	0.130716264	1	1	0.242711738	0.509564936	0.935260952	1	0.648242295	0.819992781	0.269133896	0.957641661	0.400702715	0.673244417	0.165985867
0.162314206	0.910845935	0.690351307	0.179841191	0.603682399	0.053719215	1	0.862795293	0.47930482	0.293157786	0.676310122	1	0.904484034	0.165352315	0.317205727	0.794012308	1	0.252395004	0.775354564	0.874446094	0.789363742	0.694700539	0.469654799	0.526725411	0.502465248	0.698430955	0.077369578	0.412790209	0.77454406	0.264724702	0.46583575	0.998101711	0.056847945	1	0.520966351	0.419809163	0.06124121	0.859003425	0.981716335	0.337079018	0.620467722	0.099300615	1	0.544138908	0.785526872	0.210640699	1	0.084466435	0.191615775	0.100766778
0.315827519	0.329247028	0.927110434	0.101360217	0.923048675	0.010022017	0.915925086	0.61846453	0.80776304	0.3382442	0.513801932	0.360447496	0.722939134	0.290365517	0.181542993	0.989611804	0.805523515	0.248472705	0.317409337	0.599253416	0.819838047	0.716393828	0.593252718	0.716668904	1	0.839173913	0.098575473	0.644759953	0.463186651	0.941839099	0.526016653	0.651976645	0.016161734	0.019726418	0.310441792	0.566392958	0.251635015	0.352050215	1	1	0.26984489	0.38470304	1	0.104464807	0.121455617	0.060022127	1	1	0.434707105	0.08834374
0.255343258	0.62969166	0.379506916	0.17121318	0.766535103	0.013430213	1	0.590076268	0.299450934	0.479752511	0.611317813	0.611278296	0.730830252	1	0.199291721	0.494344145	0.266420066	0.289620966	1	0.345102519	0.876126349	0.387936592	0.593234658	0.806303442	0.37773928	0.598686218	0.252349287	0.271615595	0.372032404	0.568279028	0.472242266	0.359467715	0.098970868	0.008969464	0.365433723	0.097822323	0.553951442	0.652797043	0.52089411	1	0.026300803	0.114161752	1	0.133390635	0.90399766	0.322492838	0.414875716	0.547930717	0.519629776	0.051173542
0.652294457	0.704927385	0.639465809	0.125840545	0.663851321	0.400066853	0.152888566	0.608027101	0.600633144	0.458625764	0.384508193	0.758036494	1	0.015052297	0.161125869	0.950233281	0.706148744	0.928155005	0.571647048	0.783438027	1	0.189434752	0.193397626	0.362145871	0.369570434	0.533347487	0.295450419	0.351649135	0.813988805	0.950449288	0.697810233	0.403931588	0.094186708	1	0.133923694	0.126660466	0.709016562	1	0.916058838	1	0.273927659	0.424286008	0.213715464	0.139257073	0.783028722	0.237380251	0.468225032	0.530812562	0.825968683	0.053528428
0.354014277	0.768553674	0.607044637	1	0.226162702	0.162976936	0.193418831	0.605956078	0.380634427	0.449985296	0.282641917	0.59570992	1	0.554054022	0.245480537	0.502460897	0.479568869	0.380841166	0.670747697	0.148097962	0.370703727	0.803029656	0.190386027	0.61670512	0.180844173	1	0.828532994	0.345065206	0.271547824	0.761424243	0.612378895	0.342038602	0.244446144	0.919687092	1	0.633635044	0.514439583	0.350279361	0.711025536	1	1	0.08447744	1	0.231684893	0.813722193	0.243635774	1	1	0.637176812	0.050906703
0.18652758	0.248475388	0.235328272	1	0.852918267	0.324363172	0.240280449	0.859199107	0.630367875	1	0.882663548	0.27118066	0.536095619	0.08982826	0.365667671	0.608961821	0.141532034	0.685114384	0.284460485	0.260433525	0.24631907	0.261916131	0.158435017	0.151459917	0.343209833	0.218656182	0.032474488	0.489964634	0.471718669	0.203793272	0.642184079	0.816311479	0.301508814	1	0.627000988	0.644185126	0.422705173	0.220673203	0.658359826	1	0.305454761	1	0.72662735	0.233781025	0.933335066	0.037937231	0.995498896	1	0.714249015	0.95163399
0.331034333	0.89506048	0.831742048	1	0.432622761	0.999685884	0.20381619	0.503554881	0.33755663	0.385988921	0.165300429	0.298620045	0.805633307	0.127555445	0.253610969	0.457413822	0.079128914	0.17983222	0.561561704	0.608884454	0.063838623	0.268469006	0.335772157	0.605536044	0.144856155	0.332860589	0.012966949	0.338945836	0.677993298	1	0.537679911	0.164780229	0.103822015	1	0.565652668	0.079911508	0.741801143	0.867150426	0.610452235	0.589295566	1	0.56255281	1	0.455918878	0.817229688	0.192296907	0.898265421	0.758716345	0.743435442	0.156529009
0.574113131	0.388019294	1	1	0.556143761	0.595986128	0.347224146	1	0.499021143	0.431405574	0.452202022	1	0.413885087	0.401109308	0.170171171	0.359170437	0.114826471	0.592912555	0.124489538	0.248264402	0.254120827	0.490901858	0.661399484	1	0.487320483	0.467201114	0.15507935	0.39823848	0.332626224	0.890077233	0.417325556	0.210224584	0.066174686	0.06617254	1	0.045149051	0.644510388	0.799507976	0.30964458	0.859203517	1	0.220563278	1	0.519415021	0.814446449	0.044017207	0.525765657	1	0.285167098	1
0.495237023	0.053210847	0.70786202	0.198967665	0.357195765	0.250951111	0.399043679	0.733330309	0.573009193	1	0.353858054	1	1	0.422180623	0.047330398	0.302005857	0.236771718	0.890362084	0.215770602	0.803362668	0.258516103	0.269003004	1	1	0.145650059	0.368943065	0.502127588	0.483560503	0.288483173	0.398773253	0.148495987	1	0.286414087	1	0.449355543	0.337863326	0.377990663	0.33879149	0.438343108	1	0.124296747	0.339345515	1	0.217169151	0.792505741	1	0.312681407	0.639554381	0.348988801	0.301246345
0.18835327	0.445116878	0.556195021	0.209662139	0.923587084	0.091209926	0.28016904	0.717489064	0.813459754	0.924695611	0.731926382	1	0.976469159	0.835263312	0.091972187	0.778114676	0.228067726	0.507181227	0.304195791	0.788752496	1	0.112720035	0.801083088	0.976783812	0.04531385	0.27784881	0.112606391	0.728364468	0.127864659	0.007122483	0.241550773	0.225734428	0.281746686	0.18767488	0.625961483	0.394708753	0.292767078	0.093157001	0.181511611	1	0.798754036	0.22917752	0.378841937	0.852573574	0.634752214	0.036034435	0.454461098	1	0.172727853	1
0.599225342	0.680903494	0.802600622	0.233652353	0.794643521	0.059338875	0.448825896	0.820715487	0.687056005	0.349129081	0.70146513	0.858094156	0.648547828	0.287352234	0.089135543	0.803212047	0.564956903	0.542349875	0.598535419	0.231478095	1	0.10201966	0.831715703	0.453812152	0.031311911	0.509026766	0.441520154	0.153370664	1	0.085913382	0.51833564	0.192441851	0.098235101	0.609436393	0.22458227	0.863429844	0.282097936	0.28599745	0.709409177	1	1	0.228207022	0.305897564	0.499036252	0.414945036	0.222247258	1	0.25591287	0.098181233	1
0.366081983	0.8226071	1	0.206193477	0.636492133	0.175111964	0.146678194	0.682163119	0.455242515	0.535448968	1	0.657052696	0.473445505	0.131849095	0.646119058	0.94874692	1	0.585311353	0.135826379	0.847727776	0.014127236	0.768247366	0.25074178	0.259694219	0.157601088	0.432340711	0.513138711	0.631599069	0.93356818	0.375314385	0.516016424	0.326354563	0.196237341	0.94721216	0.915737629	0.567530096	0.124819212	0.581587791	0.996140361	1	1	0.157543167	0.435952753	0.39824295	0.624608219	0.228335738	0.184931204	0.392769158	0.24185653	0.134425357
0.102657422	0.299692243	0.822989881	0.418776929	0.43341583	0.193922222	0.178349152	0.772718847	0.925692201	0.304087818	0.840579629	0.455308318	0.519599199	0.405839354	0.396223128	0.869494319	0.48381862	0.290790707	0.223612309	0.719446599	0.519038975	0.581573784	0.388342917	1	0.217436209	0.49112165	0.242028594	0.467332721	0.503838062	0.07732635	0.370255232	0.071256936	0.227300689	0.164585054	1	0.492345482	0.205032289	0.363432169	0.274664193	0.266586304	0.305387735	0.227418914	1	0.465656459	1	0.279309928	0.313167632	0.055369999	0.638198316	0.52555716
0.232341349	0.839022458	1	0.181900442	1	0.384419143	0.071515076	0.59638083	0.64051646	1	0.567185581	1	0.54548341	0.60743773	0.114943281	0.84687674	0.061089676	0.364762932	0.617218852	0.428693056	0.764759481	0.356561512	0.430873424	0.346855938	1	0.460027128	0.189221531	0.214453712	0.264115334	0.030385952	0.435343623	0.161476374	0.550465047	1	1	0.905044734	0.537565053	0.315460235	0.39108339	0.206581742	1	0.045486793	1	0.105386846	0.690460443	0.070399188	0.20712395	0.044184044	0.156793103	0.098607108
0.281388819	0.522579134	0.463281214	0.160891414	0.955720484	0.370806217	0.619342327	0.985532463	0.416891664	0.41634205	0.333022654	0.646966755	0.540168047	0.521174133	0.164724097	0.582630634	0.150844887	0.041205302	0.318375975	0.825783074	0.575704575	0.232849151	0.94498682	0.561892033	0.616676271	0.580524921	0.258639932	0.598020315	0.110132888	0.062570274	0.138312504	0.434904039	0.324841768	0.071564585	0.196373865	1	0.253862977	0.593599796	0.360799909	0.893817723	0.246548563	0.356566638	1	0.166904286	0.572291553	0.062876143	0.121693797	0.6390028	0.273406327	0.157467648
0.404730916	0.37367332	0.808477581	0.053521018	0.910873175	0.714101374	0.975852311	0.662637711	0.914726555	0.108710185	0.646457076	0.765728891	1	0.017523319	0.213415667	0.539797068	1	0.82667172	0.612655699	0.844845712	0.080289774	0.565751195	0.247087896	0.920623302	0.324921668	0.414232105	0.555162668	0.568041086	1	0.049891498	0.821607828	0.568407595	0.214027509	0.090630636	0.819287062	1	1	0.473268211	0.463228643	0.891314805	1	0.319149345	1	0.235634565	0.561733186	0.104435816	0.042100806	0.842513561	0.843847334	0.05028427
0.231337368	0.750277817	0.976744235	0.006213204	0.707808435	0.090149947	0.59149909	0.818882167	0.679505587	1	1	0.989333868	0.858168364	0.058534224	0.285588533	0.294005245	0.130977228	0.20167768	0.359627038	0.713293374	0.195693016	0.113964587	0.592596829	0.071305044	0.627134502	0.518278778	0.500479281	0.21463266	1	0.486668736	0.548868001	0.102509163	0.026323156	0.041907206	0.420019031	1	1	0.523711801	0.501476765	0.298028886	0.904150844	0.465578675	0.761204064	0.45806694	0.354902714	0.006365011	0.158282742	0.169693455	0.673556626	0.032096241
0.490011871	0.680218518	0.688394606	0.226344392	0.928064883	0.634195983	0.420248926	0.57338202	0.431997657	0.604411244	0.676803231	0.717639506	1	0.285737813	0.273891091	0.202462733	0.09384805	0.861497402	0.605632484	1	0.067197688	0.210865796	0.154228821	0.027109019	0.357883722	0.177617416	1	0.832680583	0.507061899	1	0.119969867	0.242648855	0.112339489	1	0.155565888	1	0.082461372	0.535364151	0.512254059	0.849279463	0.373167306	0.328141659	1	1	0.254036188	0.588051558	0.132219896	0.064090356	0.174427867	0.11442484
1	0.844547272	0.764739454	0.077959798	0.440395206	0.284729213	1	0.792129874	0.447203308	0.286075979	0.653909087	0.641198695	1	0.196175098	0.595963955	0.23225525	0.033658989	0.611362338	0.308387846	0.922288656	0.068431512	0.553524017	0.330089688	0.083570778	0.424762517	0.325112641	0.369648665	0.483922392	0.552106023	0.618687212	0.207360417	0.161170647	0.484479696	0.005477918	1	0.012489781	0.197353303	0.110636786	0.563690603	0.247036442	1	0.050991088	1	0.327530742	0.746978104	0.208567411	0.405847847	0.364340454	0.357758433	0.032314133
0.94569689	0.241808131	1	0.197523832	0.666137516	0.941820025	0.270056009	0.715599418	0.229581356	0.746605158	0.392698646	1	1	0.927437365	0.117327325	0.6560269	0.454594284	0.670182467	0.600487232	0.767229617	0.623724639	0.399104178	0.045445148	0.412736714	0.205050841	0.236968413	1	0.150371775	0.692375004	0.498701215	0.407227904	1	0.378935993	0.628573179	0.746447504	0.150789946	0.565875888	0.225848243	0.388054341	0.291873842	1	0.039134912	0.529060006	0.515094399	0.732126415	0.160236016	0.108475275	0.075138144	0.170329347	0.143170267
1	0.488639861	0.313337713	0.027823491	0.610348165	0.718672037	0.693683386	0.694402337	0.277147502	0.724109292	0.767254293	1	0.389864355	0.292495191	0.067351744	0.877412379	0.29328087	0.784057975	0.71284312	0.489759594	0.402240932	0.532184601	0.637180746	0.533254325	0.020320322	0.755642653	0.771817684	0.489067018	0.218534663	0.066868871	0.584744215	0.261938602	1	1	0.159157038	0.286044985	0.306451678	0.429286212	0.912358582	0.5872401	0.207092628	0.503861129	1	0.219250917	0.897301972	0.215175077	0.26733923	0.569842637	0.384611696	0.178651229
0.127687797	0.170072645	0.545217335	0.112719402	0.9304775	0.084996499	0.75629276	0.396488458	0.594238997	0.093175024	0.79288286	1	0.336600661	0.168029815	0.090926275	0.958945513	0.044483192	0.066601939	0.581285	0.437850863	0.157947436	0.71499604	0.537171066	1	0.062748782	0.754656672	1	0.553605676	0.252078384	0.220172465	0.097448587	0.280957937	0.333887517	0.982542992	0.057462748	0.325555414	0.521546066	0.711156249	0.448714375	0.405678183	0.823837578	0.545185268	1	0.852176011	0.96986115	0.257196367	0.215728164	1	0.514332652	0.292248964
0.078658372	0.774343431	0.690996647	0.317791402	0.530804157	0.378997236	0.312512428	0.961338222	0.84194088	0.669384956	0.866279781	0.636372507	1	0.245741725	0.117689155	0.340718657	0.379698217	0.454539269	0.37544319	0.913651228	0.022276014	0.58978945	0.380039364	0.234112635	0.477334231	0.92849052	0.624741912	0.563844264	0.22307162	0.125475243	0.454610884	0.617099524	0.53592521	1	0.674182296	0.470190257	0.44622311	0.724345386	0.634498596	0.72401756	0.611623764	0.16490446	1	0.522690833	0.563323617	0.308049083	0.899909556	1	0.643997908	0.181291804
0.41560325	0.428408325	0.571423292	0.582701087	0.926346064	0.26219967	0.725381196	0.817286849	0.278369099	0.557941079	0.539193511	1	0.939019859	0.438803405	0.694500387	0.302952409	1	0.74478811	0.81678468	0.584978461	0.389682323	0.946325481	0.199745879	0.478524089	1	0.75849539	0.887496769	0.781950057	0.586369574	0.221305251	0.462751359	0.828558862	0.302128434	0.481573552	0.397461832	0.524622381	0.372365892	0.97375983	0.400441885	1	0.792257428	0.111165933	0.892629206	0.763764739	1	0.139088959	0.472852439		0.592830539	0.299733937
[truncated: 1,438 more columns]
