# Supplementary material for: Music-induced emotion flow modeling by ENMI Network
Source: PLoS One. 2024 Oct 21;19(10):e0297712. doi: 10.1371/journal.pone.0297712 (PMC11493256; doi:10.1371/journal.pone.0297712)
Supplement: S1 File — (ZIP) [file pone.0297712.s001.zip › minimal dataset/Augmented dataset/Music features/chroma_dim_3.csv]

¸ßË¹°×ÔëÉù´¦Àí (1).mp3	¸ßË¹°×ÔëÉù´¦Àí (2).mp3	¸ßË¹°×ÔëÉù´¦Àí (3).mp3	¸ßË¹°×ÔëÉù´¦Àí (4).mp3	¸ßË¹°×ÔëÉù´¦Àí (5).mp3	¸ßË¹°×ÔëÉù´¦Àí (6).mp3	¸ßË¹°×ÔëÉù´¦Àí (7).mp3	¸ßË¹°×ÔëÉù´¦Àí (8).mp3	¸ßË¹°×ÔëÉù´¦Àí (9).mp3	¸ßË¹°×ÔëÉù´¦Àí (10).mp3	¸ßË¹°×ÔëÉù´¦Àí (11).mp3	¸ßË¹°×ÔëÉù´¦Àí (12).mp3	¸ßË¹°×ÔëÉù´¦Àí (13).mp3	¸ßË¹°×ÔëÉù´¦Àí (14).mp3	¸ßË¹°×ÔëÉù´¦Àí (15).mp3	¸ßË¹°×ÔëÉù´¦Àí (16).mp3	¸ßË¹°×ÔëÉù´¦Àí (17).mp3	¸ßË¹°×ÔëÉù´¦Àí (18).mp3	¸ßË¹°×ÔëÉù´¦Àí (19).mp3	¸ßË¹°×ÔëÉù´¦Àí (20).mp3	¸ßË¹°×ÔëÉù´¦Àí (21).mp3	¸ßË¹°×ÔëÉù´¦Àí (22).mp3	¸ßË¹°×ÔëÉù´¦Àí (23).mp3	¸ßË¹°×ÔëÉù´¦Àí (24).mp3	¸ßË¹°×ÔëÉù´¦Àí (25).mp3	¸ßË¹°×ÔëÉù´¦Àí (26).mp3	¸ßË¹°×ÔëÉù´¦Àí (27).mp3	¸ßË¹°×ÔëÉù´¦Àí (28).mp3	¸ßË¹°×ÔëÉù´¦Àí (29).mp3	¸ßË¹°×ÔëÉù´¦Àí (30).mp3	¸ßË¹°×ÔëÉù´¦Àí (31).mp3	¸ßË¹°×ÔëÉù´¦Àí (32).mp3	¸ßË¹°×ÔëÉù´¦Àí (33).mp3	¸ßË¹°×ÔëÉù´¦Àí (34).mp3	¸ßË¹°×ÔëÉù´¦Àí (35).mp3	¸ßË¹°×ÔëÉù´¦Àí (36).mp3	¸ßË¹°×ÔëÉù´¦Àí (37).mp3	¸ßË¹°×ÔëÉù´¦Àí (38).mp3	¸ßË¹°×ÔëÉù´¦Àí (39).mp3	¸ßË¹°×ÔëÉù´¦Àí (40).mp3	¸ßË¹°×ÔëÉù´¦Àí (41).mp3	¸ßË¹°×ÔëÉù´¦Àí (42).mp3	¸ßË¹°×ÔëÉù´¦Àí (43).mp3	¸ßË¹°×ÔëÉù´¦Àí (44).mp3	¸ßË¹°×ÔëÉù´¦Àí (45).mp3	¸ßË¹°×ÔëÉù´¦Àí (46).mp3	¸ßË¹°×ÔëÉù´¦Àí (47).mp3	¸ßË¹°×ÔëÉù´¦Àí (48).mp3	¸ßË¹°×ÔëÉù´¦Àí (49).mp3	¸ßË¹°×ÔëÉù´¦Àí (50).mp3
0.807829261	1	0.744648337	0.819458723	0.835111141	0.541185498	0.452196956	0.69180882	0.599607825	0.42200163	0.388090193	1	0.41686812	0.48375538	0.742135227	0.265261412	0.432796806	0.677048862	0.523782492	0.715629756	0.043025747	0.270157576	1	0.690778911	0.334932655	0.270171076	0.586766362	1	1	0.557440519	0.544672966	0.726810694	0.115223147	0.493926316	0.80215472	1	0.290274054	0.900791883	0.734347701	0.642007828	0.604686081	0.176507547	0.835432351	0.935793877	0.631100476	0.411688358	0.743642688	0.325986266	0.362864494	0.559343636
0.615214944	1	0.611630559	1	0.34143424	0.228926867	0.30024913	0.583366752	0.41522488	0.092656054	0.372515976	0.193659037	0.263138324	0.468390375	0.497399062	0.453478545	0.479715645	0.121241607	0.2546615	0.650103748	0.386405021	1	0.552226067	0.073294595	0.663902998	1	0.347555816	1	0.271354139	0.013266549	0.763032258	0.253754169	0.281473607	0.329729974	0.749260485	0.163138166	0.452537	0.492773622	0.365832061	0.296075255	0.281861961	0.403525203	0.343490481	0.49693355	1	0.568721354	0.996990263	0.513420105	0.380905449	0.728428185
0.603401005	1	0.230452523	0.093835577	1	0.338716328	0.57441926	0.556569219	1	0.274681062	0.114430718	0.622697473	0.303083986	0.954494476	0.450365275	0.389921457	0.548687398	0.050901439	0.770058513	0.837903857	0.794090986	0.570927083	0.737425029	0.092412814	0.126732096	1	0.743202269	1	0.538627923	0.040622104	1	1	0.317437619	0.001446791	0.14549993	1	0.560124576	0.259527981	0.322181046	0.554873705	0.391455263	0.633694172	0.696900547	0.25167954	0.564326763	0.097311243	1	0.335879683	0.728809655	0.424261272
0.354738235	1	0.957519233	0.08908347	0.905645669	0.214937806	0.963623524	0.71129477	1	0.134452611	0.308578074	0.63228488	0.416321546	0.193973556	0.888938606	0.614129543	0.72174263	0.168170601	0.177833974	0.649638176	1	0.235596657	0.263539046	0.027384119	0.312344521	0.284645408	0.530575573	0.213304088	0.604663849	0.136976361	1	0.793383539	0.150555924	0.012123332	0.520392895	0.107489847	1	0.328849405	0.870200396	0.617214262	0.552172661	0.221069962	0.613493025	1	1	0.468447357	0.934472799	0.384343386	0.179312989	0.881031156
0.272806823	0.926305056	0.468450695	0.597391427	0.483033627	0.21301572	0.104427233	0.33102569	0.316712439	0.230627656	0.264287859	0.112438634	0.458685458	0.064190194	1	0.523305714	0.427632511	0.161392599	0.818896651	0.682953954	1	1	0.166258126	0.835824132	0.048667431	1	0.49055925	0.283394277	0.212532446	0.123144537	0.595700085	0.026272364	0.25721103	0.144900471	0.730990112	1	0.042701218	0.181005344	0.693620145	0.696253717	0.47331509	0.406081349	1	1	0.863423288	0.619405329	0.223608136	0.407807767	0.106516436	0.396036834
0.212952361	1	0.664411008	0.566789269	0.641367376	0.249229833	0.285029322	0.491219193	0.991819024	0.134529889	0.225503519	0.98014468	0.186818182	0.755519032	1	0.66087693	0.501888692	0.818195522	0.83463037	0.96699208	1	0.963667214	0.152425587	0.159207344	0.340508878	0.646724403	0.619541347	0.495895535	0.757254064	0.141394064	0.429938138	1	0.255812645	0.036445886	0.269650638	0.142949209	0.079853348	0.512805521	0.377661854	0.505541503	0.243537053	0.114379346	0.54085952	1	1	0.325695515	0.779846013	0.688698947	0.858221173	0.427981585
0.206561923	0.655986249	0.660092294	0.158926606	1	0.036130853	0.239304572	0.484265834	1	0.139811426	0.70625037	0.888611376	0.436852336	0.543100059	0.525565267	0.657502294	0.230448276	1	0.197202042	0.655980885	1	0.257958889	1	0.108794682	0.073803827	1	0.386567265	1	0.533065379	0.864482641	1	0.716786802	0.395512611	0.007384189	0.173935935	0.739864051	0.133643612	0.719794095	0.802150309	0.590692997	0.219165757	0.271281809	0.160945386	1	0.550542355	0.217999712	0.391334146	0.191207796	1	0.464442939
0.415670931	1	0.575262368	0.176313281	0.574483633	0.109645233	0.041643199	0.168173492	1	1	0.356392622	0.345353216	0.729543149	0.245726228	0.370759189	0.677521586	0.631415725	0.82506901	0.189262956	0.374259472	0.221987993	0.310371995	1	0.597281873	0.319185972	0.232524663	0.294164181	1	0.79197222	0.071651064	0.591930091	0.596230626	0.499979496	0.504680395	0.212689236	0.335225314	0.767499268	0.440821767	0.299261183	0.234460413	0.096037485	0.248875633	0.42945379	0.870238364	0.361089587	0.110078894	1	0.744757116	1	0.36832267
0.015220367	1	0.528647184	0.865706563	0.512304723	0.022411158	0.822871566	0.647737801	0.871987581	1	0.393261462	0.505758524	0.351134151	0.710220754	0.390489578	1	0.36909166	0.470619589	0.791235387	0.7349087	0.308574617	0.875917852	1	0.639487267	0.130102724	0.170628116	0.472590506	1	0.119556107	0.00666081	0.693160176	0.093452983	0.189127505	0.587819159	0.329028666	0.279534459	0.656963408	0.411426604	0.316437602	0.380900294	0.735782683	0.35836032	0.701824784	0.333806902	0.954711437	0.168483645	0.966070712	0.713430762	0.635770559	0.49296245
0.096613966	0.998973608	0.510626256	0.375482976	0.642315805	0.127773672	0.167337775	0.788664639	0.369271934	0.209782735	0.540307879	0.566716313	0.252133727	0.735344708	0.47868529	0.921940923	0.395245165	0.64760083	0.778930604	0.620177507	0.003446326	0.214502394	1	0.451177716	0.404965699	0.167148814	0.063022904	0.651001811	0.736295223	0.0805244	1	0.246990398	0.329982251	0.574333489	0.407739311	0.048607379	0.445967078	0.728369117	0.450507611	0.414566934	0.553854287	0.702546299	0.325346649	0.289087027	0.50861758	0.717859447	0.170928255	0.647990227	0.279641449	0.473303735
0.058392297	0.751101136	0.63389641	0.223070949	0.958339751	0.109958522	0.540507674	0.178314716	1	0.151733562	0.807618439	0.258968979	0.745850682	0.502039433	0.62869525	0.937006831	0.365064651	1	0.175810769	0.721243501	0.068781041	0.231162801	0.096052609	0.223148271	0.453837693	0.522017062	0.174495488	0.579459608	0.428883672	0.143890217	0.84990716	0.23813045	0.268115938	0.346805573	0.422095209	0.57328862	0.206438869	0.51377058	0.506633282	0.249556273	0.185756788	0.77801162	1	1	1	0.539770603	0.082373038	0.674556136	0.156188518	0.873813868
0.041863874	0.955687761	0.311874717	0.525521576	0.809370279	0.024102867	0.181577429	0.425295353	0.777768016	0.282406002	0.313689858	0.701390982	0.21765931	0.381788254	0.243372753	0.561050594	0.316248864	0.857870221	0.593530238	0.826812625	0.166285425	0.473485291	0.287609249	0.147365242	0.925793171	0.274611235	0.493935049	0.690437913	0.911306858	0.114401758	0.991532326	1	0.120575272	0.281306595	0.183404997	0.776103675	0.437567472	0.294128299	0.842913926	0.96044594	0.440817028	0.264009416	0.494434983	0.371189713	0.58565402	0.032719076	0.624193072	0.721440434	1	0.731398404
0.031089762	0.75862211	0.884440303	0.486786842	0.449055791	0.058842931	0.561556578	0.479833871	0.362613976	0.33372274	0.669830024	0.793711305	0.390517682	0.804022968	0.214930952	0.558589399	0.473228514	0.128832594	0.204037502	0.833150625	0.167258546	0.919593871	0.182838872	0.32008636	0.303643793	0.958453953	0.86354965	1	0.10374143	0.118357755	0.49443084	1	0.36607641	0.077694066	0.443497598	0.306929111	0.286635518	0.322377652	0.400692731	0.727193654	0.622085214	0.623553991	0.634817362	0.399013221	0.253749311	0.448576838	0.430245817	0.614784837	0.13281846	0.563669026
0.474396825	1	0.821145356	0.604626954	0.518092573	0.262122124	0.412376642	0.629630625	0.442932159	0.316242129	0.807762384	1	0.385930657	0.618431389	0.295331776	0.529046953	0.719972491	0.092174515	0.283102512	0.731369972	0.403440267	0.20031625	0.075077884	0.198546737	0.612832129	0.411608785	0.768876791	1	1	0.150168538	0.727755427	0.657981634	0.360039294	0.323997438	0.580971479	0.305113465	0.467703432	0.409513026	0.176524326	0.648714244	0.06839139	0.825904131	0.510601342	0.672477186	0.825215816	0.367350996	0.466938585	0.54504782	0.382528275	0.985474765
0.03736474	0.889705718	0.631655455	0.50551784	1	0.111559786	0.753750265	0.705375791	1	0.078789763	0.514485717	0.658328176	0.464631796	0.978335738	0.530817211	0.303037524	0.217669129	0.022422325	0.692489922	0.848003149	0.202057689	0.283913344	0.479474217	0.413876355	0.941075325	0.852288723	0.816323757	0.853010833	0.760844827	0.102242231	0.729553819	1	0.172523603	0.505714178	0.187558219	0.163605645	0.043657433	0.432782024	0.383613616	0.399039119	0.929562867	0.435283482	0.259143889	0.2405224	1	0.214793563	0.490607977	0.225193739	0.36786592	0.499945819
0.022310499	0.898392975	0.607394636	0.403224349	0.82646203	0.755368948	0.297329605	0.672908783	0.66975683	0.170680791	0.419346988	0.36409989	0.577458382	0.51630795	0.309123129	1	0.574440837	0.140926585	0.78114754	0.929730415	0.478583544	0.784087241	0.240105018	0.040642824	0.765618145	0.537217379	0.810803354	0.323350787	0.132142022	0.391078085	0.566202521	0.111163825	0.23886998	0.906853914	0.204449609	0.074057855	0.166591361	0.498155355	0.20717974	0.615762174	0.376142263	0.450168729	0.214210913	0.331984192	1	0.212187797	0.059463561	0.720991194	0.571114242	0.96228385
0.094262227	0.989937782	0.463125259	0.664651513	0.526888371	0.609749496	0.054075409	0.707409382	0.960787535	0.447795749	0.53401494	0.777340174	0.483950317	0.101476826	0.310748845	0.96082598	0.347821981	0.189173386	0.16560173	0.75069648	0.019683881	0.968705475	0.271551281	0.026503159	0.527086258	1	0.923611164	0.524180889	0.622475743	0.099674918	0.897451818	0.369552553	0.229042441	0.335341573	0.1308247	0.12840718	0.012676063	1	0.401268274	0.748261034	0.401266903	0.790436208	0.239751756	0.636392474	0.585870028	0.201821685	0.990858853	0.552955747	0.803807259	0.685117722
0.083989233	0.437381953	0.640367508	0.368606389	0.901660383	0.437102437	0.437355936	0.881312847	1	0.666787446	0.792715788	0.445305347	0.805670559	0.247788474	0.21076107	0.56087482	0.392145544	0.434761643	0.217344567	0.84517777	0.031282406	0.176498547	0.195397019	0.094329327	1	0.780070424	0.517679989	1	0.396151692	0.029530473	0.245518193	0.663657188	0.24666737	0.783958137	0.326586336	0.244123548	0.422643006	0.308193237	0.514611244	0.383137405	0.627690375	0.434966147	0.827864766	0.591336489	0.804509461	0.101543568	0.426570743	0.792531788	0.941948235	0.584046841
0.064263523	1	0.915249527	0.229368374	1	0.172926202	0.713568926	0.433611035	0.895645976	0.379059464	0.92860651	0.380027682	0.593253016	0.501033425	0.193781346	0.841088414	0.651082397	0.421063125	0.780277431	0.487389117	0.013741281	0.302298099	0.143643364	0.121366948	0.546226859	1	1	0.222927094	1	0.225228503	1	1	0.199862882	0.077655502	1	0.793924093	0.234924138	0.54316318	0.231748372	0.383780897	0.846449733	0.081743106	0.621633887	0.796777129	0.715071499	0.49317655	0.804738343	0.717334867	0.340438843	0.68290174
0.848249137	0.45266971	0.214711413	0.517145038	0.51268357	0.105410464	0.548965096	0.831582248	0.816518486	0.669152796	0.737268388	0.361743987	0.565512121	0.437987745	1	1	0.258222669	0.110649176	0.158269748	0.451066226	0.005874174	0.273997992	0.147202343	0.203848958	0.567650259	1	0.050622959	0.983968139	0.31411472	0.016147461	0.420865893	1	0.698211193	0.025071688	0.096536033	0.344445944	0.756262779	0.271604806	0.534982026	0.42085579	0.566920102	0.120966747	0.427005172	0.59958607	0.536297679	0.090341844	0.850020826	0.243396983	1	0.846475601
0.101535507	1	0.740490317	0.397508413	0.887274027	0.012512987	0.577944219	0.442708492	0.380528033	0.426031202	0.090454236	0.557858765	0.744109869	0.623637676	0.564268649	0.894222617	0.092873923	0.681761026	0.837489903	0.264145404	0.003379017	1	0.353300571	0.126628742	0.971036553	0.594598472	0.349036157	1	0.17984876	0.183124542	0.379017353	0.297454178	0.403093249	0.923432231	0.075713597	0.251232177	0.475024074	0.6728912	0.155003548	0.852920234	0.849579096	0.224873543	0.199530244	0.321718276	0.726753354	0.068808027	0.667066157	0.482437849	0.293337286	0.480474919
0.076214895	0.791825116	1	0.683294833	0.36768344	0.044901807	0.435509205	0.349952787	0.898602605	0.237899542	0.694295704	1	0.903499484	0.750684619	0.129533768	0.550058305	0.541781664	0.827952385	0.80362165	0.667478144	0.071450844	0.32175976	0.129385307	0.590781391	0.733266234	0.587037086	0.612689614	1	0.588834345	0.19440411	0.127228543	0.39091447	0.209329605	0.949461877	0.176461473	0.338894963	0.436342925	0.316707492	0.791932464	0.254474968	0.28988114	0.175412893	0.577151299	0.169671386	1	0.162273541	0.840644658	0.652484655	0.804735065	0.533525169
0.333729744	1	0.999509752	0.457942903	1	0.104694247	0.158121049	0.922513723	0.700971305	0.077015974	0.592650175	0.830657065	0.633745313	0.413729548	0.359979123	0.637267709	0.082138821	0.23196049	0.181388333	0.795716584	0.408218503	0.576933563	0.353597373	0.824342966	0.119523674	0.520794034	0.77536869	0.340061694	0.077487759	0.004780762	0.461249411	1	0.09682861	0.002987923	1	0.463330477	0.383538634	0.460224539	0.671952426	0.541956484	0.036351219	0.291728854	0.026593406	1	0.47908023	0.384312987	1	0.208529443	0.560900271	0.769111395
0.293343544	0.889376462	0.872278631	0.464683264	0.472831935	0.733993471	0.594401896	0.705775559	0.447262436	0.149519354	0.800790489	1	0.524118185	0.430365503	0.121878698	0.367505968	0.134472698	0.203904599	0.218628258	0.431946844	0.299707651	0.994570017	0.384431988	0.234793693	0.132222071	0.64469558	0.226152778	0.220327094	0.139631718	0.03782028	0.820270419	0.268861234	0.201539487	0.047069475	0.44215253	0.24845764	0.858042359	0.551605701	0.851714432	0.34417811	0.491809249	0.390774488	0.389854342	0.365217298	0.90144074	0.341590077	0.946190298	0.279558092	0.295884103	0.481057703
0.057462808	0.515278697	0.42861262	0.306420177	0.450859457	0.117628589	0.353500426	0.656594694	0.28173095	1	0.361400962	0.532078207	0.531283021	0.640443146	0.28924489	0.49855119	0.171007261	0.096201256	0.748123884	0.548341334	0.439848334	0.753066003	0.530603766	0.571409822	0.029660607	0.161061838	0.178049415	0.72021395	0.557451844	0.402430028	0.681738853	0.57606566	0.141311511	1	0.347890675	0.349306256	0.076359153	0.497232944	0.697363317	0.444402218	0.607636571	0.263900429	0.273277402	0.938757777	0.923329294	0.458373398	0.232680559	0.665759206	0.145786256	0.714139402
0.617175102	0.753561556	0.520065904	0.558148384	0.481826693	0.338718683	0.527589142	1	1	0.300947666	0.469170123	0.476846188	0.640506625	0.596702695	0.199637771	0.573693931	0.645148814	0.188673869	0.852680147	0.568930089	0.043623708	0.914058626	0.434536964	0.648554385	0.064611025	0.225600585	0.96173948	0.518401146	0.546279967	0.020300098	0.106248543	0.910743296	0.386700749	0.319526404	0.173757151	1	0.261228949	0.50892818	0.867639244	0.627210498	0.537647545	0.445825189	0.969576001	0.227751255	0.545218825	0.594136655	0.357023865	0.648750246	0.389251292	1
0.857227981	0.852759659	0.381058246	0.626196682	0.920247853	0.067635931	0.359880477	0.512140453	0.645779788	0.321707964	0.754669964	0.599405229	0.231620163	0.556156874	0.163410246	0.626828492	0.731280267	0.015228461	0.917753994	0.554145455	0.017077446	0.33165282	0.146714106	0.708576083	0.046253581	0.501084685	0.406859338	1	0.108139306	0.26144591	0.378384769	0.699502647	0.084339626	0.313577414	0.122096948	0.756033719	0.314714521	0.473546535	0.695962548	0.739915848	0.669646978	0.128079802	0.56934613	0.645988047	0.528340697	0.268342912	0.869919538	0.714235127	0.347480595	0.305450529
0.081910402	0.737671971	0.443059921	0.637596309	1	0.318475038	0.138469115	0.394716442	0.917872965	0.347016215	0.553366601	0.800701916	0.520944476	0.518002093	0.487177819	0.760933697	0.094840504	0.334797531	0.197067901	0.747444749	0.062265582	0.520134151	0.131810606	0.395682365	0.081088386	0.284223914	0.359896392	1	0.160433918	0.005422853	0.822293639	0.610291779	0.37762484	0.281135112	0.072758727	0.27816087	0.452422023	0.706779182	0.601279259	0.56489861	0.118649974	0.373755187	0.592676044	0.072092123	0.459581435	0.305588603	0.998893499	0.823428094	0.036794282	0.823309422
0.02125288	0.808706641	0.813123286	0.250786841	0.518224061	0.226971984	0.343872666	1	0.321932971	0.291508973	0.382658005	0.640532911	0.26968357	0.191769347	0.691300869	0.430381745	0.069268458	0.119940653	0.82363373	0.034911949	0.034150943	1	0.139799863	0.920378327	0.110076688	0.520384908	0.369543374	0.835919023	0.700140774	0.215124592	0.804048121	0.542742014	0.456788182	0.097554274	0.192180395	0.303554296	0.208029002	0.741765738	0.949525118	0.30390197	0.462933689	0.082972445	0.396850258	0.412028253	0.516466379	1	0.803796411	0.824430048	0.15498437	0.203771502
0.055299107	0.769487441	0.205787674	0.742534876	0.15877533	0.957538426	0.227323115	1	0.815283716	0.423937708	0.472891748	0.524076283	0.308667451	0.318978846	0.202744469	0.704620838	0.22142823	0.293608457	0.731026828	0.064420797	0.128171951	0.291976929	0.539626956	0.729077935	0.091944858	0.977540493	0.017059784	1	1	0.124111123	0.234003365	0.286683768	0.190788046	0.291852951	0.20015195	0.244540393	1	0.171296999	0.63199681	0.663139641	0.519828677	0.035355508	0.950204909	1	0.389644116	0.183859974	0.550100803	0.831498682	0.771666586	0.804043353
0.025999868	0.616240203	1	0.721125185	1	0.168129504	0.488186419	0.454938352	0.5190503	0.135136262	0.719254255	0.805786133	0.246342927	0.353805929	0.088198923	0.928402901	0.937611341	0.358783901	0.225169092	0.32534349	0.401646435	0.022141043	0.302675545	0.387940288	0.52674365	0.269731373	0.453060806	0.082633153	1	0.017700206	0.305837303	0.607445657	0.218328759	0.505175292	0.328526765	0.404165298	0.056815576	0.434227288	0.491613925	0.405017853	0.437588751	0.031163199	0.702623367	0.803035557	0.558046281	0.722624898	0.705292225	0.387055427	0.637456894	0.230648935
0.53808862	0.512618363	0.33148399	0.072520673	0.608747184	0.137619898	0.044952907	0.60678947	0.204424188	0.219923809	0.669069588	0.46929729	0.677885652	0.159022048	0.253496915	0.900660634	0.296127707	1	0.172297448	0.591593266	0.109624274	0.426843405	0.20007652	0.595419228	0.911789894	0.585232437	0.450771928	0.688337803	1	0.125640064	0.386349291	0.66551441	0.726445079	0.30709359	0.257251561	0.600394249	1	0.393896818	0.222910166	0.548086882	0.272936195	0.174614206	0.614045203	0.359440863	1	0.537926018	0.710680842	0.130188167	0.435266316	0.662557483
0.096733429	1	0.519701242	0.147803724	0.410209298	0.267483503	0.574943841	0.572823405	1	0.35064891	0.442601413	0.406307042	0.253932387	0.716083407	0.302720875	0.818414986	0.240230545	1	0.81063664	0.078035139	0.071657822	0.309777081	0.249267682	0.523953497	0.407327324	0.498387218	0.597235739	1	0.278736651	0.058544166	0.880942047	0.68911761	0.218453571	0.63946414	0.088465698	0.232111022	0.133288071	0.554498017	0.593728244	0.57933718	0.550562501	0.157865286	0.230613187	0.455474347	0.486611903	0.134352371	0.975641668	0.128802776	0.544211447	0.417722911
0.042769026	0.498743653	0.169227153	0.457999021	0.56381005	0.048746694	0.569619596	0.633117855	0.395072818	0.13105683	0.759042144	0.538483679	0.913407862	0.155139178	0.190838471	0.856041789	0.411932141	1	0.889172256	0.566560149	0.825238407	1	0.267159909	0.457504779	0.17782931	0.50048089	0.11423815	1	0.579475999	0.088269338	0.456578434	0.932406843	0.347640514	0.174698189	0.788993716	0.870534241	0.17103444	0.41767326	0.122084595	0.65664345	0.672325552	0.39165166	0.506136358	0.413980305	0.542127669	0.150147557	0.863695383	0.781312287	0.241735935	0.385983467
0.059952848	0.702531457	0.453114241	0.054267701	1	0.140688971	0.193156391	0.848245203	0.773892701	0.704119742	0.243375257	0.750895858	0.403969735	0.277326852	0.3097395	0.341709465	0.110588111	0.133528724	0.819794655	0.629147291	0.816182137	0.491138965	0.038967837	0.345850974	0.20749189	0.4762564	0.695547283	0.967849016	0.509613395	0.096163765	0.548925698	0.956094563	0.803749681	0.2599895	0.976091444	0.514594018	0.202644974	0.290963352	0.203051537	0.71818912	0.3656331	0.540678501	0.229007438	0.662781835	1	0.344058007	0.399433166	0.383254409	0.12475276	0.152292252
0.971453011	0.43927747	1	0.163345665	0.645571768	0.04692547	0.357821405	0.671632767	0.771243811	0.331403911	1	0.899648368	0.236542881	0.141829103	0.126490518	0.774986207	0.293952703	0.215556413	0.18999882	0.601225138	0.108233094	0.003693166	0.07182727	0.121482201	0.57425344	0.700061738	0.65108484	1	0.87111783	0.504082859	0.369432986	0.736914158	0.134791389	0.018509991	0.260934383	0.496900588	0.182264075	0.349821031	0.297202885	0.129637599	0.274411112	0.352839321	0.269390374	0.643730998	0.589635551	0.366977841	0.657590866	0.823398888	0.282321751	0.401154399
0.179424644	1	0.621888101	0.372864932	0.726842284	0.03206832	0.206077799	0.655603111	0.325484931	0.480874389	0.593568921	0.841235399	0.550498307	0.2579422	0.14889586	0.729041219	0.073389329	0.201110139	0.779773891	0.179084018	1	0.005432861	0.049672522	0.405049413	0.465891927	1	0.51569587	1	0.331157535	1	0.870474994	0.934023678	0.107808262	0.84848702	0.584074795	0.227015495	0.122731544	0.300763726	0.674795389	0.240005136	0.253068745	0.858133376	0.708913624	1	1	0.360153019	0.95853436	0.489772528	0.526180446	0.466228008
0.111398943	0.854507446	0.806119084	0.496528953	0.411756814	0.072000653	0.572913766	1	0.869168699	0.337506592	0.621514797	0.854915619	0.585452259	0.155272245	0.354564071	0.910523772	0.865142941	0.584717572	0.912528515	0.849463344	0.895930946	1	0.199903801	0.421799392	0.6269871	1	0.062422216	1	0.391200155	0.187391728	0.428868651	1	0.141983867	0.518945992	0.453433961	0.578209639	0.035435025	0.438029885	0.475040108	0.379741848	0.290538937	0.115244359	0.771402717	0.673391402	0.63275212	0.31671527	0.990068913	0.175666749	0.197593853	0.380885541
0.060743354	0.424860477	0.639241278	0.246353075	1	0.015249491	0.394144446	0.409840614	0.763689578	0.177270368	0.539730906	0.49252376	0.640951633	0.200856969	0.22331658	1	0.737570405	0.310713887	0.183652952	0.531050444	0.714409888	1	0.338407546	0.487814516	0.865271449	1	0.096449204	1	0.569891334	0.75785923	0.75585711	0.613098204	0.026933985	0.005551644	0.338367105	0.412483692	0.409832507	0.397230774	0.585705578	0.774119079	0.545091212	0.368389726	0.551864684	0.113936745	0.347628534	0.052557271	0.892232418	0.917707503	0.578314483	0.344228595
0.1314978	0.805511177	0.428976625	0.475241959	0.720419705	0.02002834	0.369849503	0.495351583	0.313877136	0.172695145	0.479233533	0.527353108	0.294683903	0.660400867	0.234918296	0.685062289	0.430018485	0.285478383	0.857132792	0.314286709	1	0.419056535	0.380790114	0.645507157	0.283488065	0.715185881	0.179263473	0.347429723	0.305083036	0.55705142	0.741082549	0.361185253	0.186789319	0.04366212	0.263826102	0.109512754	0.282032937	1	0.292039037	0.925508499	0.311539143	0.371209294	0.726922274	0.258142769	1	0.192238986	0.323613107	0.603027821	0.655734241	0.183455661
1	0.63822943	0.608564675	0.613007545	0.497766733	1	0.114060439	0.203893274	0.481338024	0.408711225	0.609999716	0.81414187	0.551028073	0.016040374	0.249622896	1	0.851718187	1	0.777372837	0.690161109	0.390102237	0.264519751	1	0.449552745	0.771167219	0.598560452	0.218351781	0.399486333	0.538327396	1	0.435599536	0.367630064	0.127274677	0.971552491	0.10790287	0.027522558	0.618946075	0.592765152	0.539420307	0.282590747	0.231771499	0.426519334	0.162278995	0.24360019	0.878864288	0.077936426	0.598739147	0.435572505	0.82158041	0.262712091
0.442048103	0.835739791	0.589332819	0.47707361	0.200628504	0.301725566	0.235389963	0.819259763	0.459141314	0.667860091	0.469802409	0.70150888	0.514831185	0.466175616	0.280660778	0.47957328	0.280356616	0.228023112	0.857992887	0.142931283	0.331061512	0.550848544	1	0.375421256	0.254520446	0.987036049	0.492671251	0.475667596	0.257510483	0.673408091	0.523519039	0.33180505	0.176193774	0.264684886	0.911789596	0.544210076	0.259544343	0.286107361	0.717552781	0.523599923	0.537099421	0.053410955	0.518881738	0.465947479	0.789930224	0.152672634	0.530243576	0.692464292	0.665702999	0.27062729
0.185248926	0.439077973	0.906355381	0.685129821	0.844676614	0.563373387	0.040282991	0.883024275	0.842388153	0.637630403	0.693156421	0.358018517	0.520138979	0.111440472	0.266174257	0.641343594	0.197963744	0.386374444	0.203935623	0.365632027	0.151849583	0.195000023	1	0.306686878	0.515032649	0.228029862	0.020488551	1	0.53032279	0.342886925	0.739111543	1	0.46436137	0.31946066	0.61941278	0.521479607	0.496543854	0.173017874	0.54725194	0.463481814	0.236703023	0.766962111	0.64008534	0.35752359	1	0.050232206	1	0.54946661	0.592991769	0.30601722
0.614111006	1	0.957826376	0.754424393	0.395626336	1	0.25563997	0.737653136	0.361342221	0.232903257	0.144346282	0.272130758	0.477785081	0.133237496	0.235004589	0.462207317	0.216032892	0.216442436	0.772876501	0.743027568	0.078042224	0.300118983	1	0.496624738	0.370300144	0.348629594	0.009090864	0.498617619	0.460768521	0.326221377	0.761032283	0.189470798	0.151347145	0.357472688	0.775623798	0.209121108	0.868773699	0.430952847	0.280503243	0.656829834	0.518917501	1	0.893549025	0.427250177	1	0.21120812	1	0.642036796	0.696610212	0.322344124
0.711190343	0.304440141	0.678327143	0.770173073	0.353890777	0.70366019	0.309644341	0.926290631	1	0.149824068	0.60383904	0.952602327	0.31395787	0.354294688	0.232819021	0.480840355	0.175719649	0.733153641	0.110518843	0.310320616	0.304682821	0.335366964	0.965513468	0.615613997	1	0.392792523	0.221387044	1	0.31907329	0.260570616	0.577536643	0.365125626	0.034466047	0.048979308	0.240595847	0.535917938	1	0.727109194	0.306264818	0.830986977	0.444099337	0.190186635	0.269361138	0.576325119	0.938544571	0.435113817	0.621098578	0.737763405	0.463698298	0.296924293
0.556068003	0.106090538	0.712509215	0.023581946	0.508744299	0.280364215	0.129194736	0.683369696	0.65889281	0.37439248	0.32062766	0.861202121	0.384325594	0.233425498	0.042081274	0.412066996	0.216478199	1	0.353820592	0.789106309	0.374616623	0.245847806	0.482212991	0.316408306	0.32943055	0.359173924	0.50520736	0.907857478	0.370528311	0.292132318	0.357776791	0.508836389	0.558485925	0.319155663	0.515476048	1	1	0.232514396	0.45306918	0.480295181	0.501269758	0.311775237	0.520290017	0.40712887	1	0.78741008	0.29360801	0.805305362	0.175573587	0.695053518
0.104354039	0.569967449	0.605620027	0.110939473	1	0.125203297	0.356059432	0.661869466	1	0.665780425	0.690201879	0.831723034	0.504487514	0.640364826	0.069534384	0.662978292	0.090138271	0.241722658	0.193960711	0.742635369	0.508831143	0.238086283	1	0.781718552	0.072738521	0.137813702	0.105431214	1	0.165881947	0.010588151	0.307718933	0.19815509	0.230173454	0.461657226	0.829034269	0.490315288	0.740318596	0.091031909	0.186499894	0.535457492	0.769081414	0.376632869	0.303719521	0.955950141	0.642185569	0.151948288	0.805922031	0.379974872	0.16144146	0.64202565
0.431144357	0.825849831	0.749527931	0.079559483	0.737416148	0.232892513	0.243976831	0.575131059	0.748692095	0.299194098	0.324901849	0.696787179	0.4829005	0.405299634	0.068056121	0.720214427	0.609077573	0.510626078	0.801274896	0.318433911	0.651960969	0.204976276	1	0.300341606	0.14603503	1	0.523961782	0.085798435	0.819465876	0.184232071	0.598396182	0.116544813	0.071190067	0.249380767	0.233239681	0.552441537	0.539919972	0.397703826	0.770329535	0.509921253	0.381467372	0.235141143	0.288699389	0.353884518	0.831254363	0.343818933	0.959026933	0.344325155	0.251209527	0.654649973
0.494490296	0.787312746	0.680021048	0.033226214	0.455024868	0.332097411	0.040736619	0.705232501	0.349691868	0.35254091	0.687515318	0.384084463	0.336329192	0.03556009	0.576307058	1	0.701658666	0.788698614	0.123448178	0.909682035	0.013333448	0.528529227	0.115775391	0.367845505	0.161510259	0.66392231	1	1	1	0.561110556	0.620189428	0.171809688	0.146703929	0.796701729	0.940342069	0.394632757	0.365385354	0.764650285	0.537930608	0.975607455	0.291367739	0.156249478	0.362097949	0.436212897	0.91760391	0.252693862	0.195743695	0.065848544	0.296428263	0.181401372
0.015780708	0.433764726	0.625103235	0.143405154	0.333905309	0.284334362	0.084602132	0.810682118	0.947277725	0.337452322	1	0.336148888	0.360222906	0.353497058	0.59296453	0.947960675	0.190717712	0.484074831	0.190323114	0.854098976	0.070129029	0.479555845	0.158006251	0.681356609	0.175240353	1	1	1	0.497943521	0.10012266	0.568158627	0.117722459	0.484661132	0.386052817	0.641477704	0.445110649	1	0.521613955	0.338840663	0.32605058	0.568382978	0.249677122	0.802247882	0.413222522	0.837983072	0.112000242	0.208066687	0.069666699	0.524344206	0.308475614
0.096441217	1	0.80799371	0.180337042	0.99795264	0.608928144	0.040604271	0.327976555	1	0.317168415	0.503817677	0.798428595	0.438065857	0.930130482	0.305520445	0.933820128	0.281820446	0.493791789	0.781508207	0.593721032	0.282120526	0.256900787	0.198197693	0.469585657	0.760364652	1	0.22306715	0.298303992	0.413671255	0.009493457	1	0.247895062	0.789022088	0.31726256	0.791019022	0.404637784	1	0.399700433	0.313984782	0.251283079	0.637833476	0.091675304	0.725172639	0.226315498	0.607796013	0.344479024	0.177365705	0.150297284	0.15723145	0.051962022
0.119598158	0.464560837	0.309007853	0.549903095	0.900511444	0.64810288	0.211872384	0.879105449	1	0.258228034	0.529382765	0.558548391	0.35146457	0.462061435	0.40201965	0.588885665	0.20254913	0.142104149	0.192198142	0.690380335	0.124590866	0.220400229	1	0.398969799	0.823624611	1	1	1	0.245720074	0.034936488	0.150360256	0.482390106	0.196220264	0.317299724	1	0.402894765	0.30690217	0.365394264	0.272350907	0.94024688	0.256617814	0.39270243	0.873376846	0.353336722	0.522222877	0.067477129	0.193832755	0.616377771	0.26666984	0.165095121
0.141129196	0.512087166	1	0.092644349	0.717821836	0.255635083	1	0.623981237	0.852226496	0.083760887	0.819266737	0.60047704	0.667588413	0.016813325	0.394600928	0.597049952	0.528197587	1	0.802563012	0.767390788	0.203358799	0.369331867	0.291404516	1	0.549449325	1	0.795767128	0.776210308	0.710981905	0.140064031	0.933892667	0.630769849	0.295303345	0.071622588	0.443289608	0.579478025	0.399003237	0.36386013	0.299120665	1	0.432173103	0.268016607	0.68113184	0.346406788	1	0.318304658	0.05328735	0.698090971	0.790694594	0.072935686
0.054008264	0.888685584	1	0.006090822	0.568575501	0.250461966	0.866528451	0.710382164	0.677108109	0.245382309	0.56192863	0.876906395	0.51660794	0.071269855	0.33515504	0.264199525	0.169390365	0.297744572	0.64078325	0.561210692	0.128210112	0.052949745	0.488339901	0.047274232	0.748630345	1	0.692069113	0.177857071	0.789492548	1	0.731152415	0.069355741	0.060166486	0.039305124	0.364963025	0.398981363	0.685453057	0.215618581	0.485172123	0.288019061	0.618922174	0.395788103	0.554061651	0.519079208	0.705728233	0.063183054	0.134177908	0.085769288	0.338820487	0.035619672
0.2367374	0.772541106	0.482642144	0.217901021	1	0.569597483	0.204816729	0.406500012	0.823652565	0.605362833	0.563216329	0.524329484	0.661198199	0.300179541	0.225243703	0.162937284	0.168028444	1	0.828913569	0.914326191	0.068725869	0.368008792	0.248135969	0.017256523	0.343724251	0.346442521	0.580246747	0.588263869	1	0.381119013	0.219284192	0.220430747	0.129033074	0.284176856	0.117452219	0.395357013	0.125019714	0.478140861	0.296173543	1	0.60320574	0.309025675	0.609807968	0.89271009	0.511021376	0.460168242	0.108707584	0.032230385	0.180978984	0.426895589
0.536772311	0.850233197	0.738285899	0.065365233	0.341691643	0.359627157	0.745949686	0.459590971	0.516415715	0.363619387	0.800911248	0.749547184	0.607213914	0.147515476	0.835789323	0.490459144	0.113597639	1	0.175330862	0.875771224	0.215705231	0.225364983	0.625620365	0.064403512	0.569052517	0.336021841	0.83653748	1	0.796972334	0.317890227	0.488586336	0.243599355	0.410231233	0.017923638	0.664529681	0.022160025	0.249620765	0.09409938	0.208126292	0.320459992	0.683511078	0.047028795	0.816967785	0.595950842	0.844664454	0.16584146	0.423684508	0.406064898	0.343356282	0.081904247
0.576812744	0.385727227	0.635829747	0.202098519	0.499636203	0.971303821	0.304795891	0.777119339	0.240776688	0.376771241	0.443400323	0.841192663	0.627268076	0.906590939	0.293273568	0.696849108	0.256851196	0.734207451	0.81454891	0.903474331	0.145169094	0.243163601	0.026920935	0.316654831	0.493899375	0.261429816	0.268583745	0.223230705	0.77662462	0.601569355	0.481699616	0.674223781	0.494438052	1	0.906139076	1	0.507214248	0.112188615	0.190085903	0.419357896	0.583815396	0.023775853	0.377971351	0.459200799	0.989956021	0.2949031	0.120088197	0.203807145	0.138312995	0.327252656
0.730185091	0.418071151	0.999382794	0.011411304	0.451229036	0.85852319	1	0.79089421	1	0.844237864	0.66712594	0.830221593	0.32552135	0.272033125	0.107192971	1	0.150069982	1	0.856203139	0.776251256	0.354177773	0.382912606	0.318017244	0.188551441	0.040303346	0.87448281	1	1	0.251138359	0.036091056	0.716001809	0.416224927	0.309330612	0.569351017	0.22320196	0.238433868	0.383830041	0.53407526	0.5248909	0.719797432	0.271949887	0.644117296	0.642526567	0.425741732	0.977413058	0.117382966	0.320182741	0.426272541	0.475303054	0.490686238
0.09910319	0.7028929	1	0.426083237	1	0.11786484	0.96722126	0.351679534	1	0.124341369	0.77280575	0.615042865	0.309815317	0.1513796	0.169648454	1	0.174460992	0.05165216	0.384996831	0.726466358	0.489407122	0.372989416	0.337545991	0.600328267	0.087491363	0.558709681	0.267940551	1	0.232619554	0.360542148	0.101975784	0.54004246	0.527279019	1	0.115406685	1	0.320691168	0.334838659	0.404250771	0.398178697	0.714417398	0.256152183	0.588929057	0.896445751	1	0.258024216	0.152081937	0.763930559	0.685158074	0.694722593
0.061316121	1	1	0.266261965	1	0.452770919	0.413085312	1	0.727266848	0.397702992	1	0.707480371	0.649936438	0.224191666	0.253683507	0.347953796	0.576690853	0.340043783	0.646074831	0.823552847	0.01897488	0.409264028	0.36840114	0.184793666	0.577011287	0.691163659	1	1	0.172843531	0.215214044	0.62215519	0.715253413	0.935017169	0.320932895	0.82790786	0.252132833	0.237631738	0.338215649	0.546091437	0.371631801	0.576960385	0.131985024	0.729402721	0.529708922	0.836773872	0.208918899	0.881524622	0.516146183	0.604660928	0.607133508
0.71440798	0.553543627	0.418190688	0.200136423	0.915050745	0.321770906	0.761801302	0.971088886	0.268343508	0.264375418	0.553833663	0.635535479	0.884361506	0.45129472	0.858244419	0.255320221	0.754279912	0.725630045	0.669883192	0.786261201	0.427541256	0.884844661	0.564688861	0.613138795	0.983921766	0.66493696	0.416527629	1	0.362627894	0.529541552	0.414522827	1	0.458960205	0.474314332	0.501160383	0.405004621	0.680469871	0.493411779	0.425739437	0.701373398	1	0.253294557	0.792468071	0.813782036	0.924613893	0.155737028	0.505026281		0.806481659	0.672456384
[truncated: 1,438 more columns]
