# Supplementary material for: Music-induced emotion flow modeling by ENMI Network
Source: PLoS One. 2024 Oct 21;19(10):e0297712. doi: 10.1371/journal.pone.0297712 (PMC11493256; doi:10.1371/journal.pone.0297712)
Supplement: S1 File — (ZIP) [file pone.0297712.s001.zip › minimal dataset/Augmented dataset/Music features/chroma_dim_4.csv]

¸ßË¹°×ÔëÉù´¦Àí (1).mp3	¸ßË¹°×ÔëÉù´¦Àí (2).mp3	¸ßË¹°×ÔëÉù´¦Àí (3).mp3	¸ßË¹°×ÔëÉù´¦Àí (4).mp3	¸ßË¹°×ÔëÉù´¦Àí (5).mp3	¸ßË¹°×ÔëÉù´¦Àí (6).mp3	¸ßË¹°×ÔëÉù´¦Àí (7).mp3	¸ßË¹°×ÔëÉù´¦Àí (8).mp3	¸ßË¹°×ÔëÉù´¦Àí (9).mp3	¸ßË¹°×ÔëÉù´¦Àí (10).mp3	¸ßË¹°×ÔëÉù´¦Àí (11).mp3	¸ßË¹°×ÔëÉù´¦Àí (12).mp3	¸ßË¹°×ÔëÉù´¦Àí (13).mp3	¸ßË¹°×ÔëÉù´¦Àí (14).mp3	¸ßË¹°×ÔëÉù´¦Àí (15).mp3	¸ßË¹°×ÔëÉù´¦Àí (16).mp3	¸ßË¹°×ÔëÉù´¦Àí (17).mp3	¸ßË¹°×ÔëÉù´¦Àí (18).mp3	¸ßË¹°×ÔëÉù´¦Àí (19).mp3	¸ßË¹°×ÔëÉù´¦Àí (20).mp3	¸ßË¹°×ÔëÉù´¦Àí (21).mp3	¸ßË¹°×ÔëÉù´¦Àí (22).mp3	¸ßË¹°×ÔëÉù´¦Àí (23).mp3	¸ßË¹°×ÔëÉù´¦Àí (24).mp3	¸ßË¹°×ÔëÉù´¦Àí (25).mp3	¸ßË¹°×ÔëÉù´¦Àí (26).mp3	¸ßË¹°×ÔëÉù´¦Àí (27).mp3	¸ßË¹°×ÔëÉù´¦Àí (28).mp3	¸ßË¹°×ÔëÉù´¦Àí (29).mp3	¸ßË¹°×ÔëÉù´¦Àí (30).mp3	¸ßË¹°×ÔëÉù´¦Àí (31).mp3	¸ßË¹°×ÔëÉù´¦Àí (32).mp3	¸ßË¹°×ÔëÉù´¦Àí (33).mp3	¸ßË¹°×ÔëÉù´¦Àí (34).mp3	¸ßË¹°×ÔëÉù´¦Àí (35).mp3	¸ßË¹°×ÔëÉù´¦Àí (36).mp3	¸ßË¹°×ÔëÉù´¦Àí (37).mp3	¸ßË¹°×ÔëÉù´¦Àí (38).mp3	¸ßË¹°×ÔëÉù´¦Àí (39).mp3	¸ßË¹°×ÔëÉù´¦Àí (40).mp3	¸ßË¹°×ÔëÉù´¦Àí (41).mp3	¸ßË¹°×ÔëÉù´¦Àí (42).mp3	¸ßË¹°×ÔëÉù´¦Àí (43).mp3	¸ßË¹°×ÔëÉù´¦Àí (44).mp3	¸ßË¹°×ÔëÉù´¦Àí (45).mp3	¸ßË¹°×ÔëÉù´¦Àí (46).mp3	¸ßË¹°×ÔëÉù´¦Àí (47).mp3	¸ßË¹°×ÔëÉù´¦Àí (48).mp3	¸ßË¹°×ÔëÉù´¦Àí (49).mp3	¸ßË¹°×ÔëÉù´¦Àí (50).mp3
0.445782483	0.927850306	0.739453912	0.972398639	0.843217373	0.542776525	0.480392218	1	0.593662798	0.257059932	0.178328916	0.641723037	0.465014279	0.396636635	0.621096671	0.277640551	1	0.833690822	0.511138022	1	0.039196823	0.611984611	0.634180069	0.800294638	0.31162411	0.387765944	0.28435871	0.847325027	0.920526087	0.93863523	0.582187712	0.860021234	0.384885043	0.233908162	1	0.366026938	0.53337878	0.622461617	0.510657668	0.453316212	1	0.103989594	0.840387821	0.78914386	0.534965754	0.595943749	0.836460948	0.51946044	0.465416104	0.631902635
0.083089344	0.916874409	0.671344817	0.989438415	0.574575603	0.233171523	0.54916954	0.412509501	0.690140009	0.088806354	0.709922075	0.206033051	0.324653953	0.233689636	0.498675048	0.522455573	0.60783565	0.208543733	0.332110763	1	1	0.811278164	0.544362426	0.07660751	1	0.757219613	0.059977602	0.526585162	0.183474377	0.047850024	0.991943181	0.055109113	0.238698289	0.428400308	0.938904941	1	0.376180112	0.944210589	0.314199358	0.444393516	1	0.454997838	1	0.910878003	0.894691288	0.639613926	0.929491758	1	0.376612514	1
0.176874667	0.921482623	0.322350651	0.104469314	0.662182748	0.257615745	0.675037563	0.598215044	0.62903142	0.265881091	0.121741623	1	0.248701602	0.517113566	0.581722558	0.430244356	0.629332662	0.052034467	1	0.838495195	1	0.712451577	0.786438048	0.509085953	0.174581811	0.889527977	1	0.556613922	0.722495556	0.031248851	0.689050794	0.317863613	0.162133932	0.003276242	0.163528547	0.240381747	0.389215589	0.312436908	0.330702215	0.840403676	0.602862239	0.412910402	0.759060264	0.251431584	0.497410864	0.85698992	0.96620369	0.403376132	0.785934627	0.256472945
0.116911076	0.867207289	1	0.059910286	0.902067125	0.461093336	0.901126981	0.789252102	0.775347829	0.106617503	0.294438452	0.597302914	0.194009811	0.705422163	1	1	1	0.097589806	0.174455211	1	0.521058202	0.390116483	0.333755076	0.019979501	0.492196918	0.253015667	1	0.11997503	0.652583063	0.198891371	0.947798073	1	0.276937187	0.151037678	0.598169923	0.01103512	0.986213386	0.344051182	1	1	1	0.08803463	0.16567333	0.441785187	0.999810815	0.137019247	1	0.452476442	0.320391655	0.838185072
0.081646994	1	0.450766474	1	0.549538851	0.285603076	0.106524237	0.121184379	0.195943207	0.547404408	0.303001791	0.173149809	1	0.130932823	0.753014207	0.645484805	0.602011085	0.106864043	1	1	0.318270326	0.8835904	0.09259285	0.835333467	0.068342559	0.781665266	0.335025996	0.212861329	0.346196085	0.070600957	0.348652631	0.02521826	0.182797506	0.019270316	1	0.100581273	0.088727079	0.306303412	1	0.597995222	0.102877468	0.339853257	0.257509142	0.958438277	1	1	0.241363004	0.522491455	0.121864326	0.4525989
0.511802256	0.95838958	0.751450837	0.799924672	0.998289585	0.125824928	0.546960592	0.263872027	1	0.327472121	0.327799082	0.874296904	0.268568516	0.949951947	0.735102892	0.828410208	1	0.552263319	1	0.987524867	0.573891938	1	0.091990963	0.461696744	0.521686375	0.542571664	0.144415423	0.253630102	0.73534143	0.427233577	0.537530959	0.443017423	0.591015279	0.577866793	0.098459579	1	0.131170705	0.707020402	0.373978019	0.619527042	0.104595639	0.062034678	0.402799904	0.688166916	0.989209235	0.0311193	1	1	0.750652194	1
0.172107995	0.913653195	0.906781316	0.259406209	0.785116553	0.073583379	0.183126107	0.339744925	0.452221811	0.34105292	0.351658553	0.833158135	0.332513869	0.715882242	0.515914381	0.573387802	0.269268304	0.426784426	0.148267955	0.116172306	0.35202387	0.651940882	0.390549242	0.135435373	0.109734848	0.667308569	0.160418823	0.692768037	0.398124725	0.437005997	0.895876706	0.620775461	0.429327548	0.101294413	0.245265767	0.593834162	0.182877406	1	1	1	0.046534456	0.334240377	0.041310064	0.550961435	0.618981183	1	0.155703798	0.387461126	0.975375235	1
0.421927899	0.978200197	0.599096	0.079823166	0.814297557	0.196952775	0.055270769	0.163835809	0.540474474	0.369096637	0.834620059	0.574913502	0.396507025	0.704231441	1	0.632769585	0.844537556	0.605364442	0.192441165	0.306371003	0.12986289	0.558101356	0.789387286	0.083196662	0.311279804	0.177672908	0.301123947	0.659225643	0.950257361	0.113431722	0.868791759	0.771912634	0.71674943	0.928732514	0.205282092	0.021541128	0.730461299	0.459454983	0.366769761	0.421067238	0.071119122	0.2129246	0.166187495	1	0.280033141	0.054484375	0.936338484	0.47146678	0.487846017	1
0.031302605	0.871029675	0.682715178	0.865097284	0.441758215	0.04539891	0.683936477	0.969848752	0.347234428	0.284155011	0.403043896	0.887332857	0.218178302	0.542913318	1	0.979276776	0.74566716	0.354023963	1	0.672199547	0.319956869	0.657450616	0.672373891	0.212195516	0.164285362	0.228148594	0.916561961	0.6188609	0.227113292	0.007718994	1	0.06568417	0.223247543	1	0.423370063	0.186996847	0.376308203	1	0.458809197	0.401436806	1	0.228179917	0.567642987	0.241772056	0.915596247	0.459694892	1	0.362130195	0.888518095	1
0.066288568	1	0.675669849	0.37308085	0.768729031	0.326287985	0.168691397	0.570049286	0.629714549	0.330480725	1	0.344067246	0.371079564	0.115981266	1	1	1	0.163529024	1	1	0.010708836	0.325173616	0.573610485	0.569763005	1	0.232564524	0.086758606	0.369652987	0.46086508	0.047124796	0.927864134	0.308685631	0.367266834	0.120399259	0.273495793	1	0.535158038	0.632234395	0.624494731	0.370265692	0.69368583	0.712741971	0.128398582	0.502195835	0.674595475	0.325051218	0.194616616	0.285280883	0.123502024	1
0.040398341	0.895645797	0.695342362	0.186708778	1	0.183022559	0.608727932	0.278327465	0.466720641	0.099725075	0.637480557	0.240096062	0.941244543	0.2691921	0.402878791	1	0.834816992	0.459846228	0.14785549	0.932881415	0.081466004	0.635799706	0.045016635	0.381818742	0.817664504	0.347395986	0.298097253	0.305993736	0.203980669	0.222119942	0.977814615	1	0.323132336	0.12716198	0.356365204	1	0.31084767	1	0.576022387	0.270651042	0.262951076	0.827907085	0.386560529	0.918008566	0.46434325	0.295304745	0.187484995	0.391603589	0.227460474	1
0.030547466	1	0.482195735	0.601112545	0.803201616	0.049731843	0.274488688	0.611789465	0.7682091	0.512620509	0.139057145	0.451321244	0.173569039	1	0.439262927	0.677953959	0.395951957	0.290853769	0.855177701	1	0.093031026	0.259304881	0.196621925	0.135679394	0.889168978	0.358577341	0.431996197	0.456340551	0.815539598	0.104746088	0.643460751	0.354375541	0.149140894	0.10059949	0.091416098	0.958486617	0.478687286	0.598737955	0.776095033	1	0.916582704	0.327925473	1	0.382143199	0.294850826	0.108881511	0.499973744	1	0.385510147	0.980255425
0.034858268	0.991066396	0.983008921	0.575752974	0.395515859	0.077071339	0.957473338	0.439122766	0.291456491	0.316622674	0.984091401	0.647230506	0.143744692	0.790850639	0.447995216	0.647937357	1	0.12840718	0.079628684	1	0.441550314	0.509236157	0.399327964	0.535268307	0.414769918	0.813757658	0.890046835	0.382015169	0.15598011	0.142479897	0.685171068	0.378549278	1	0.10468743	0.157824546	0.075634636	0.452232689	0.662080348	0.377782404	0.541657031	0.606080472	0.849719703	1	0.271008164	0.259856701	0.369188875	0.385750026	1	0.331991017	1
0.135138974	0.82729274	0.76448828	0.403840363	0.546138942	0.431996822	0.493668079	0.517131865	0.542632282	0.375731111	0.765322447	0.720017016	0.223580718	0.395578235	0.550953329	0.755919814	1	0.067057818	0.188935176	1	1	0.236938894	0.069053456	0.211703688	0.474742055	0.514120519	1	0.340093702	0.739178956	0.142310619	0.895126462	0.548169792	0.476930261	0.095126502	0.93928045	0.117724843	0.533788681	0.598851144	0.22029306	0.493335694	0.067363486	0.426278472	0.089586139	1	1	0.491240859	0.549312413	1	0.561270177	1
0.024111208	0.992715836	0.599036872	0.603783071	0.872560203	0.158487499	0.937434554	1	0.894416332	0.096490338	0.547185779	0.629085064	0.386145115	0.747981191	0.783074617	0.555584788	0.284592867	0.036501437	0.927434266	1	0.319926232	0.256396025	0.505870342	0.66722244	0.884318233	0.781537771	0.772277296	0.463948637	0.733915389	0.058657616	0.552428246	0.226827204	0.464221269	0.87354809	0.18093963	0.20385173	0.051827434	0.883908153	0.339935124	0.442268282	0.912894011	0.802264929	0.23304528	0.212614223	0.902706623	0.371479839	0.824087322	0.309979618	1	0.408795536
0.014221013	1	0.635838807	0.136447057	0.829562426	0.596068144	0.546134293	1	0.588774264	0.129033163	0.499555439	0.146937892	0.523762345	0.8891927	0.36138916	0.859311104	0.605039597	0.44981423	1	1	0.385936379	0.475292206	0.116819002	0.025865449	1	0.513570309	1	0.289061576	0.373635828	0.300757766	0.351428211	0.096678488	0.465764523	0.541780889	0.224336833	0.144810349	0.311319083	0.23976633	0.252645135	0.814693391	0.375410378	0.750925362	0.400374979	0.434505045	0.938283205	0.745715857	0.091873683	1	0.668788731	1
0.056240875	1	0.648631632	1	0.615211189	0.638483882	0.062008981	0.781247318	0.431194216	0.186058506	0.718879044	0.293552518	0.585683823	0.440239936	0.681290805	1	0.477179766	0.288318783	0.195154414	0.695952475	0.014746107	1	0.155012652	0.221160039	1	0.908864975	1	0.355661541	0.422070414	0.148131132	1	1	0.097254343	0.101368919	0.083810896	0.172433466	0.035915185	0.760135829	0.464722455	1	0.356853098	1	0.336906582	0.870587409	0.626459479	0.758755207	0.982624412	0.65878433	0.796096325	1
0.063365817	0.794014037	0.63428098	0.514454007	0.843605816	0.603236556	0.407416493	0.880580366	0.256723344	0.601099253	1	0.929921389	0.891515613	0.330468386	0.259072751	0.620494783	0.516450405	0.328789175	0.277316898	0.676343977	0.097900592	0.474453986	0.155013382	0.069007933	0.711959779	0.703048646	0.504181623	0.610941589	0.426265359	0.020882862	0.340700239	0.367178351	0.20062834	0.99846679	1	0.227051601	0.481854081	0.296670973	0.615185678	0.494304925	0.229811937	0.901682973	1	0.56336236	0.763608456	0.523082495	0.477444261	1	0.877405107	0.844836652
0.104049429	0.873303711	1	0.301570475	0.70781678	0.145311445	0.945305109	0.44151327	0.723175943	0.687055528	0.725629747	0.417045057	0.764296114	0.886044383	1	0.98358357	0.261594534	0.269948393	1	0.388837576	0.056756295	0.147795573	0.266127974	0.221450716	0.732916832	0.870147765	0.112318262	0.212235987	0.548196673	0.011444939	0.833480775	0.810332716	0.080519669	0.109545745	0.469638944	0.721936345	0.345941454	0.203076944	0.330534279	1	1	0.284783006	0.253944337	0.849880278	0.642177761	0.844067693	0.892920613	1	0.768218994	0.457505852
0.595804214	0.714629412	0.342050046	0.385128289	0.666125774	0.092703998	0.244282246	0.898257911	1	0.215627223	0.321822345	0.275566071	0.632944703	0.714651108	0.765382469	0.867062807	0.457858592	0.118920423	0.128071308	0.391495943	0.007727422	0.22668229	0.217848554	0.108952239	1	0.734835863	0.124024235	0.668028176	0.545789003	0.009114461	0.608070314	0.730886698	0.583418012	0.355846226	0.055425979	1	0.417183995	0.384801477	1	0.3371135	1	0.398853838	0.089391194	0.993205428	0.614038169	0.103451774	1	0.435514331	0.393791139	1
0.147203162	0.925257266	0.781846046	0.275093466	0.642717957	0.024387574	0.62838304	0.267731935	0.347311676	0.161733046	0.154315501	0.313110411	0.617800355	0.780633628	0.828764141	0.985800147	0.129211217	0.566885173	1	0.338538259	0.002143522	0.74205476	0.267731607	0.17010051	1	0.572362065	0.062772721	0.529610872	0.138238743	0.201182216	0.501843512	0.50884968	0.758573532	0.274131775	0.223185197	0.322037369	0.706724405	1	0.160545141	0.831856906	0.161366001	0.532453239	0.140209883	0.22674045	0.438965201	0.698081434	1	0.640047371	0.564837396	0.373437107
0.081533007	0.925131857	0.909345984	0.591676593	0.449808508	0.077442743	0.440074712	0.281177491	1	0.196076721	1	0.976013839	0.767561913	1	0.138100177	0.676459432	0.79798609	0.153801784	1	0.46861434	0.09646526	0.20835492	0.059113838	0.587387085	1	0.398104429	0.642490745	0.712456226	0.48419556	0.319934666	0.20271261	0.901184797	1	0.983117223	0.247504249	1	0.363274276	0.962727308	1	0.370322347	0.14647837	0.615029693	0.715729177	0.156085044	0.509238243	0.22435534	1	0.849152207	1	0.692325532
0.269538701	0.748080611	0.818600953	0.445463091	0.818996489	0.233175382	0.18108286	1	0.59395963	0.197437927	0.719271719	0.520520329	0.810293853	0.69776684	0.858207881	0.840762973	0.148983195	0.150146559	0.163996682	0.38881433	0.193914413	0.50410229	0.122608639	0.39436391	0.249414623	0.393529862	0.57959193	0.242451862	0.076325879	0.04805867	0.99564755	0.541402519	0.148412004	0.009404777	0.724358261	0.143319339	0.744255304	0.677393556	0.607914627	1	0.090761915	0.729732573	0.02753832	0.881417334	0.487888575	0.210786074	0.971245408	0.359787643	0.85687238	0.361632735
0.298274577	1	0.633055091	0.647131026	0.559481621	1	0.462434083	0.533769906	0.388702661	0.114444874	0.891492724	0.67247802	0.575243533	0.725987434	0.2715801	0.536707699	0.137665018	0.311374247	0.194330066	0.123883583	0.12554805	0.707477093	0.385582507	0.158038795	0.488425583	0.365586847	0.03338464	0.228188783	0.122640513	0.148495376	0.963295043	0.330850542	0.289999276	0.443477035	0.517232776	0.07703568	0.712795079	0.652810693	1	0.532078505	0.260299534	0.792050242	0.21515283	0.514716327	0.951255262	0.506640375	1	0.365547895	0.253540486	0.203361422
0.059021935	0.83397907	0.619734168	0.477696061	0.402878404	0.187486604	0.424830675	0.607456148	0.255260825	0.307044357	0.356906056	0.664465249	0.335607439	0.97255379	0.617573559	0.663987875	0.269566745	0.366010129	1	0.496546	0.376633435	0.353724748	0.538729668	0.565434873	0.07105571	0.19125843	0.264161378	0.471604466	0.343878895	0.299500793	0.896387637	0.468889505	0.271429032	0.452504635	0.38447696	1	0.107616864	0.609583855	1	0.430192769	0.733153403	0.758631408	0.311139762	0.390678644	0.575950682	1	0.232673258	0.310645849	0.178775087	0.459314883
0.351056397	0.980925083	0.56783855	1	0.725197256	0.942315102	0.554922223	0.785503983	0.751526177	0.402758986	0.59394896	0.291278005	0.539216816	0.722725332	0.338815868	0.725734234	0.942207754	0.210829467	0.999741018	0.688171923	0.539156914	0.480484277	0.551481783	0.930933952	0.034927711	0.166664124	0.830414712	0.328504205	0.395765692	0.018741822	0.208458722	0.693317115	0.612546682	0.119809374	0.096073039	0.157559231	0.084429801	0.394978434	1	0.823706269	0.846610785	0.829996347	0.957627416	0.304898024	0.475660861	1	0.457840681	0.552822828	0.456884623	0.505199254
0.470528632	0.717552245	0.513855755	1	1	0.050139047	0.478782386	0.564142823	1	0.405967504	1	0.9877792	0.155804485	0.590851784	0.274542809	0.53018856	0.472500473	0.044862512	1	0.475705117	0.012571714	0.171081439	0.070382819	0.893486619	0.01704469	0.757484436	0.26881066	0.599920392	0.238554627	0.103178412	0.435984462	0.527473688	0.197396651	0.097104482	0.169371918	0.184029654	0.247229293	0.301628917	0.952477098	0.864591479	0.38544035	0.292459369	0.738867283	0.888742983	0.392838061	0.518473029	0.945893168	0.486535162	0.216519102	0.434791028
0.101677127	0.93297416	0.637681067	0.09284465	0.806176901	0.375860125	0.107040621	0.510465026	0.954191089	0.12992008	0.625809073	0.551322162	0.418092281	0.632085741	0.734737933	0.699103296	0.139954984	0.297759533	0.201995805	0.657700837	0.053911835	0.319675952	0.063418105	0.325084448	0.029069286	0.500074089	0.451386243	0.516721129	0.398257762	0.008306084	0.953387558	0.576769471	0.487789363	0.042596132	0.131746992	0.045389436	0.54106164	1	0.427547514	0.667677402	0.308317482	0.360891074	0.149810046	0.11117439	0.515310049	0.747591078	0.885749519	0.688894629	0.0654127	1
0.043695021	0.885927022	1	0.159574971	0.449999958	0.235464469	0.080497004	0.685626805	0.397993684	0.260843635	0.222826943	0.968386948	0.123107687	0.316130877	0.814779997	0.431220353	0.127058551	0.124849401	1	0.205223098	0.02613542	0.670380056	0.07708814	0.720455348	0.069919243	0.485980064	0.230674967	0.841510296	0.629591823	0.424286306	0.962167978	0.595039606	0.253973573	0.117332526	0.273708105	1	0.185179561	0.944850981	1	0.52718246	0.144625202	0.069222897	0.465668291	1	0.464270145	0.385115176	0.827493846	0.603330314	0.376993865	0.581341267
0.039675511	0.938442707	0.219977871	0.159349605	0.132772565	0.482767463	0.027207246	0.837430358	0.828709781	0.699113667	0.646995604	0.431138963	0.292319715	0.528091192	0.215619072	0.74421674	0.2978625	0.072675042	0.978320599	0.134479538	0.163815573	0.164032772	0.688630879	0.313817292	0.111456901	0.666687429	0.046856366	0.567841053	0.847115934	0.335448056	0.371189326	0.261250734	0.381154001	0.045634244	0.232073173	1	0.227270141	0.285769165	0.786408007	1	0.44297567	0.047116518	0.309646189	0.948975205	0.315437078	0.64693433	0.48375544	1	0.639876306	0.944775999
0.048314422	0.842071652	0.882793665	0.173478618	0.773584306	0.28294763	1	0.537470341	0.319743097	0.146240428	1	0.912706673	0.542428374	0.759944439	0.263019621	1	0.755368412	0.667537868	0.153148487	0.236166999	0.376177788	0.072311155	0.29562673	0.525733709	0.821094096	0.563927472	0.458718419	0.27531898	0.73492372	0.021712106	0.424875021	0.639218748	0.160077482	0.887165308	0.335659802	1	0.067880549	0.713606238	0.494908661	0.505171001	0.449070752	0.03010276	0.28221035	1	0.600409329	0.192658678	0.844653606	0.552998364	0.523643911	0.313527465
0.365199029	0.842155159	0.450460494	0.065347359	0.633975923	0.294411778	0.040858831	0.815475643	0.307848185	0.146114647	0.612817049	0.286090553	0.53690362	0.367179096	0.384636134	1	0.473548293	0.475635111	0.141736373	0.614811301	0.172472402	0.776697099	0.057713334	0.555726469	1	0.968528271	0.345527858	0.321738094	0.808313012	0.146476448	0.458340257	1	0.346301258	0.413151473	0.242044076	0.571292818	0.458723158	0.399640143	0.274291337	0.506287515	0.22158511	0.154406846	0.211495146	0.536693096	0.852372646	0.803205669	0.489401907	0.135418996	0.778635561	0.401656061
0.097767308	0.92568481	0.541951656	0.412400454	0.319119036	0.20260945	1	0.807093918	0.68772155	1	0.715168893	0.047324289	0.319737971	1	0.362549067	0.9593364	0.421035379	0.322165251	1	0.108830407	0.19730024	0.488750339	0.117166601	0.548458457	0.634049833	0.904630661	0.579471588	0.660224199	0.755683601	0.084650442	1	0.571520567	0.761521697	0.536080182	0.030301871	0.108100682	0.070128843	1	0.793316364	0.658618629	0.423030138	0.0724231	0.118236169	0.312499106	0.416764051	0.202514529	0.831163466	0.171344861	0.710873604	0.74505645
0.070295721	0.394937754	0.20060575	0.366886348	0.52582866	0.06631057	0.789913595	0.794827878	0.685905635	0.129770607	0.302566797	0.195531219	0.841992259	0.153191745	0.251283556	1	0.732952297	0.935010493	1	0.417338818	1	0.804802775	0.131912515	0.229602054	0.406541437	1	0.097445086	0.473035812	0.909861386	0.430685967	0.553317547	0.926787257	0.219673261	0.206777528	0.113044523	0.5591892	0.139618561	0.456353992	0.181111276	1	1	0.231182545	0.243699566	0.702549875	0.529299974	0.283116728	0.955326915	1	0.427980214	1
0.054437235	0.86238873	0.836324036	0.188708097	0.681758225	0.190341905	0.098765716	0.799755216	0.743144095	0.16269058	0.365824312	1	0.832553864	0.203599706	0.475589514	0.446317345	0.242733434	0.118098378	0.990338922	0.47379446	0.545127332	0.713074446	0.016006423	0.765074492	0.172924325	0.517145276	0.763058484	0.649182856	0.571735263	0.285862118	0.768519044	0.991109729	0.282168448	1	0.766677022	0.594323158	0.207652524	0.49376744	0.151178837	0.830283701	0.278257638	0.62910831	0.235121593	0.892731905	0.719457984	0.836233735	0.473101079	0.569231331	0.191821694	0.170994505
0.736679733	0.611002386	0.966361761	0.053000428	0.621297359	0.123847254	0.370723873	0.595032275	0.585042298	0.409895897	0.994904697	0.799144268	0.236644223	0.126633897	0.127136558	0.980319679	0.279267192	0.218451083	0.166439995	0.483074725	0.197836787	0.019783128	0.059924696	0.134629905	1	0.540510178	0.74461329	0.688781977	0.824738801	1	0.480452299	0.617818594	0.226541966	0.284011662	1	0.380032599	0.194664791	0.385549754	0.2718997	0.287912339	0.833870351	0.433418185	0.133594975	1	0.581079602	0.675557137	0.900814354	0.972154319	0.240779787	0.48279351
0.425089777	0.899666429	0.766503453	0.296921462	0.542097926	0.072558954	0.374015719	0.837337971	0.251651973	0.359499365	0.78094238	1	0.571282208	0.268078208	0.38261804	0.7231704	0.113187678	0.305349588	1	0.164643496	0.658241928	0.015753323	0.032596622	0.557491124	0.921361268	0.819608688	0.452309132	0.613099337	0.381321698	0.643574059	0.83930403	0.937136948	0.228239954	0.223827109	1	0.796724975	0.173514038	0.21045962	0.452464014	0.337146491	0.138558462	0.846585691	0.222344607	0.843283236	0.74243027	0.800658345	1	0.693400264	0.51976496	1
0.322003573	0.837729156	0.697968781	1	0.56327939	0.108109094	0.343266547	0.984134614	1	0.614252865	0.680119097	0.618304014	0.867156446	0.185522363	0.784756184	0.937087595	0.473234683	1	1	0.842644632	0.806318939	0.883205116	0.11355181	0.696294487	0.951982558	0.79372412	0.084598474	0.457766861	0.377251118	0.116611294	0.365261704	0.781258404	0.723745406	0.532794178	0.398248911	0.371094495	0.050884638	0.282415956	0.461283177	0.371583879	0.186816961	0.12255875	0.356288761	0.62880069	0.350819051	0.517208159	0.869632065	0.351090014	0.138219088	1
0.241854787	0.72401619	0.704684854	0.385928392	0.81894803	0.044795994	0.170022115	0.262753308	0.748485863	0.18231684	0.831464946	0.82363081	0.635924697	0.286771685	0.499083221	0.935788095	0.759296954	0.261791587	0.161659509	0.310778588	0.66589874	0.844598949	0.171646282	0.410203397	0.473560244	0.950895667	0.09679319	0.620123506	0.620994985	0.37836948	0.952110291	0.605499625	0.060683608	0.011420502	0.280487746	1	0.649253845	0.49239704	0.502923489	0.654111862	1	0.60272187	0.358080745	0.361140698	0.304352134	0.151146442	0.819541276	0.926861763	0.844924927	1
0.078827411	0.949093819	0.435575873	1	0.682450473	0.057392914	0.065215163	0.538106859	1	0.116442017	0.475824028	0.539889812	0.392158717	0.674043596	0.357904285	0.795212209	0.620160639	0.239300981	0.651490092	0.257006496	0.091214061	0.440111309	0.22786662	0.621783078	0.224626809	1	0.105078407	0.224078417	0.506974161	0.350773066	0.961889863	0.588967562	0.074266605	0.347427905	0.249962017	0.824398816	0.345270127	0.749275327	0.293399513	0.793497086	1	0.460690349	0.245480955	0.774196565	0.751991034	0.627430916	0.308650464	1	0.596058667	1
0.586735308	0.631060123	0.562934458	0.993062317	0.453290075	0.945216954	0.135649309	0.178664938	0.432079434	0.543638885	1	0.90429616	0.328323066	0.013001819	0.386934638	0.761229217	0.975201607	0.429277003	1	0.617816627	0.013659106	0.497133225	0.464489877	0.551630676	1	0.72314775	0.225921616	0.277702242	0.461868793	0.589719176	0.299038708	0.539009213	0.492699414	0.248915017	0.206470281	0.079788215	0.597233295	0.492282391	0.567474127	0.219033137	1	0.666182578	0.137327433	0.548251331	1	0.24649179	0.68303144	0.423146397	0.984117866	1
0.293814719	0.947025418	0.639292061	0.162567034	0.176977903	0.397900552	0.280658185	0.32989803	0.614877582	0.577661037	0.792534769	0.940288544	0.381628156	0.393547237	0.447475582	0.572761297	0.151639223	0.14007391	1	0.185514182	0.353145838	0.315825671	0.504450083	0.19480969	0.652586937	0.868280053	0.245013013	0.431733161	0.191587344	0.410655618	0.651974559	0.365182221	0.257473886	0.051963482	0.569638133	0.464192599	0.225831434	0.682671905	0.902939022	0.493217319	0.539306998	0.057467718	0.669373453	0.693342268	0.761918664	0.600933909	0.230137765	0.536082149	0.905022144	1
0.201506719	0.896679163	1	0.117804565	0.778089821	1	0.01573991	0.624965072	0.985349715	0.333060235	0.511528134	0.48305735	0.520301402	0.16976437	0.373935968	0.815978527	0.386925638	0.316604108	0.231026083	0.47342062	0.310669899	0.389088959	0.706205666	0.620037496	0.824578702	0.474913895	0.033334486	0.459480852	0.76753211	1	0.823755383	0.918325603	0.377483338	0.118686594	0.493180573	0.50359118	0.383526474	0.148419529	0.909074366	0.269193888	0.278008759	0.891993821	0.626306176	0.443005711	0.904280901	0.188624427	0.771267056	0.351390719	0.435333192	0.425245792
0.261209458	0.956232429	1	0.180048525	0.582901418	0.961821675	0.800558567	1	0.510363638	0.236988902	0.161944047	0.31500411	0.457641035	0.163413927	0.153982446	0.556846499	0.656127334	0.264437318	1	0.954283655	0.214350581	0.621417224	0.445241034	0.273715228	1	0.427962571	0.031804442	0.229329869	0.396926641	0.148320034	0.956475139	0.190401345	0.175948814	0.064699799	0.949763119	0.159632713	1	0.513990223	0.225977123	0.636636615	0.422722667	0.561453342	0.377553135	1	0.574923158	0.886097968	0.832265794	1	0.593459785	1
0.578054547	0.45683971	0.332214803	0.210661411	0.278972626	0.869234145	0.551836312	0.714631081	0.886570513	0.580389321	1	0.671464622	0.139321566	0.520982504	0.16000925	0.634274304	0.206190452	0.461087525	0.147543952	0.429517835	0.304949939	0.302949905	0.537493765	0.342017412	0.656388998	0.337702543	0.353789926	0.347426057	0.334476709	0.105931655	0.717843235	0.510173678	0.072584204	0.059114557	0.07661178	1	0.25800091	0.994142711	0.515215993	0.847866893	0.114625342	0.157774448	0.110861227	0.781916678	0.849974215	1	0.696795225	0.514300764	0.549764276	0.107509963
0.344380438	0.688357234	0.665690243	0.012724411	0.399175942	0.257488906	0.131534562	0.815271914	0.851749122	0.38259846	0.390824676	0.526209474	0.233907238	0.238747969	0.030796666	0.53396827	0.221496969	0.584449828	0.350017816	0.776561558	0.526556075	0.454219252	0.166562423	0.213639289	1	0.459757805	0.545018375	1	0.48015064	0.13227126	1	0.504147768	0.500284731	0.075127289	0.604515135	0.269208908	0.217596427	0.382462382	0.454428285	0.336139292	1	0.412733793	0.158077598	1	0.749137819	0.083975002	0.32473591	1	0.17696695	0.734996736
0.072378904	0.933688939	0.969164908	0.383675158	0.886268198	0.18629387	0.550914586	0.750338912	0.998201251	0.24938336	0.808999002	0.514262557	0.379370213	0.620629966	0.371727496	0.582322001	0.126282141	0.072259709	0.199488044	0.7188344	0.062805086	0.476107687	0.765667915	0.471997291	0.028983962	0.156554431	0.1794848	0.505379021	0.247794271	0.003498774	0.374001116	0.164528102	0.447460979	0.6958884	0.782369733	0.465870678	0.99367547	0.124944381	0.228396043	0.426358014	1	0.48805669	0.225966379	1	1	0.472775459	0.967520058	0.4728598	0.257338405	0.650834262
0.371494919	1	1	0.143862471	0.702578366	0.889367759	0.170960426	0.506263793	0.814833462	0.330612242	0.295910597	0.565268219	0.975714028	0.51960516	0.07574711	0.675899804	0.859454334	0.439636648	1	0.441153467	0.091317132	0.546219945	0.683383763	0.581255674	0.040905844	0.975146055	0.504207194	0.241369069	0.572426915	1	0.693543077	0.217820913	0.087304592	0.753249466	0.300533623	0.474156529	1	0.88693434	0.944142163	0.406327873	0.683648944	0.372867346	0.154170886	0.441566139	1	0.758847475	0.784745455	0.461315393	0.434197217	0.498095006
0.480403364	0.809883356	0.495187372	0.094325587	0.379501998	1	0.061760072	0.621616066	0.295834541	0.631893337	0.452897012	0.215304732	0.299974293	0.068271928	0.340444624	0.97905618	0.33607924	1	0.161386892	0.965456426	0.016103351	0.321907192	0.083338678	0.458901376	0.143663898	1	0.170673907	0.632369995	0.734364033	1	0.694414258	0.306880295	0.36542657	1	0.657978237	1	1	0.90231359	0.304212183	0.846135795	0.425717384	0.247693494	0.274196476	0.410953581	1	0.865337193	0.194014624	0.335509717	0.727476001	0.209203467
0.020672662	0.794619024	0.721706212	0.057845116	0.499051929	0.570597053	0.053117678	0.999536932	1	0.398432881	0.957702577	0.229069918	0.64757663	0.328463167	0.719108999	1	0.110864326	0.787776351	0.208240747	0.965949655	0.022249848	0.466641665	0.081238315	0.184376225	0.096125305	0.707404494	0.169609249	0.470582068	0.536395609	0.049967926	0.737829685	0.26703003	0.289219141	0.717506349	0.475895911	1	0.526433229	0.885098159	0.54792279	0.403466523	1	0.231835142	0.219224676	0.344915718	0.59190464	0.431983799	0.178521618	0.806689024	0.654262125	0.270157576
0.061548688	0.960367918	0.690295696	0.132756621	0.655911803	1	0.027981006	0.354118377	0.548851252	0.271320909	0.663775086	0.521716654	0.581160128	0.755930722	1	1	0.900836289	1	0.913861156	0.673973262	0.021953721	0.333709449	0.084843829	0.611282051	0.532984912	0.875195742	0.181732029	0.206288442	0.392842561	0.009453497	0.427376747	0.459320128	0.393031299	0.069655575	0.655052483	1	0.771814108	0.751377046	0.532440245	0.274695396	0.332587719	0.04288213	0.215341061	0.732663751	0.408267677	1	0.20117116	1	0.173821062	0.098161325
0.079491295	0.489749998	0.478785306	1	0.848457813	0.783786356	0.126350254	0.939356744	0.842187881	0.13642849	0.754787982	0.728127539	0.476448357	0.56404686	1	0.699650466	0.314671695	0.291187644	0.161009476	0.57504499	0.021366021	0.399610579	0.711722672	0.398479342	1	0.818145275	0.628148496	0.583730459	0.517349899	0.042841788	0.201369077	0.786366522	0.336658895	1	0.84760499	0.470609754	0.374204159	0.322653204	0.183318466	0.728299856	0.467348039	0.51410085	0.493020773	0.88404268	0.559251547	0.27739802	0.351442605	0.74843353	0.628358901	0.310815632
0.13349621	0.845265985	0.781493604	0.178944722	0.49063611	0.332937211	0.240616724	0.887165964	0.598591089	0.203211606	0.961152196	0.48607716	0.477651268	0.017374266	0.689557076	0.757702231	0.159392133	0.685480714	1	0.705969334	0.574487031	0.221177965	0.599699616	0.993116796	1	0.772119224	0.912224174	0.597771049	0.716064155	0.431327999	0.999604821	0.802192807	0.410247743	0.08713191	0.202101648	0.453961283	0.136839584	0.498698622	0.155568168	0.998920858	0.454916954	0.247398078	0.334078521	0.658276558	0.898315072	1	0.084713779	0.788407445	0.747605205	0.259692281
0.026275629	0.784766078	0.854782939	0.010585017	0.576761365	1	0.714785218	0.770353198	0.786828816	0.12242201	0.485247552	0.725391984	0.258536071	0.0535331	0.511823952	0.285078973	0.288656205	0.38353467	1	0.456031471	0.058619555	0.078650631	0.393937618	0.036201812	0.855394185	0.80394268	1	0.218364269	0.509429514	0.507546127	0.911203563	0.117126197	0.034720156	0.12894021	0.410310715	0.419903904	0.274208605	0.284534812	0.408368528	0.34589076	0.665467381	0.440637141	0.339488834	0.781022847	0.541503727	0.976782918	0.100087292	0.078856856	0.380215496	0.081335098
0.101770081	0.847918868	0.572359979	0.236009702	0.817218363	1	0.184466287	0.531042933	0.730563641	0.785628259	0.577143669	0.364602387	0.326860368	0.289443672	0.31180495	0.152066588	0.456110001	0.698630154	0.993464589	0.770046592	0.059409808	0.763821542	0.549262226	0.023252755	0.134888053	0.31644094	0.141649351	0.436677963	0.663512945	0.113093823	0.209478006	0.216960266	0.064742692	0.060414053	0.044770099	0.085856296	0.164651319	0.492902666	0.262490004	0.330806434	1	0.310167372	0.153734252	0.562623262	0.552097023	0.11906378	0.094461486	0.219602242	0.657902122	0.800318718
0.078501746	0.927858353	0.75858146	0.069432892	0.570089281	0.625641167	0.332798362	0.385557592	0.531843901	0.453330189	0.966448605	0.941386461	0.473778993	0.077606983	0.85931313	0.952169418	0.341778278	0.424879432	0.151709884	0.780454457	1	0.218006402	0.502197027	0.069004036	0.830906391	0.618551731	1	0.447435021	0.46313414	0.122708254	1	0.065108679	0.335021496	0.175991312	0.360593587	0.421458691	0.346804202	0.172540292	0.224497318	0.510570526	0.607341647	0.060339075	0.188772932	1	0.823424101	0.244879067	0.407689601	0.631350696	0.420163751	0.145194158
0.11257343	0.724108458	0.496540755	0.232144028	0.43907097	1	0.33136636	0.904644132	0.18018797	0.47762394	1	0.569134831	0.52976644	0.823389173	0.454541266	0.715474606	0.293359578	0.406211257	1	1	0.019693987	0.230889678	0.05807621	0.197358102	1	0.447970033	0.011211458	0.145039931	0.669468462	1	0.611794949	0.388071567	0.209495232	0.935445547	1	0.636814713	0.219985172	0.197775796	0.204764485	0.80064404	0.516709447	0.014633067	0.295333415	0.537028074	1	0.931042492	0.128707305	0.473258585	0.264058858	0.852152944
0.121102855	0.436739355	1	0.00994221	0.398909479	1	0.167822644	0.91086787	0.740994751	0.661860824	0.472805411	0.449354082	0.322569311	0.335604668	0.731621325	0.996117592	0.148374259	0.488857657	1	1	0.691590965	0.373370409	0.172496244	0.205849499	0.058422208	0.851124942	0.329278857	0.4377729	0.428059757	0.032300822	0.875371814	0.217445076	0.134256348	0.131875023	0.889847398	0.608927131	0.382827818	0.674441993	0.345423698	0.822863102	0.696465909	0.483948678	0.34339276	1	1	0.535744905	0.41889289	0.379965544	0.873997808	1
0.026497805	1	0.801009655	1	0.850640714	0.147101551	0.618855238	0.830544651	0.918851018	0.147438645	0.604094625	0.384398371	0.45781377	0.103074402	0.255193561	0.94421041	0.481270075	0.119782016	0.206822947	1	0.237928659	0.641379476	0.328619361	0.449376613	0.097175471	0.295211315	0.034127064	0.509060383	0.45131588	0.258888304	0.19783099	0.349026293	1	0.302384466	0.904386461	0.401051223	0.34006536	0.20117791	0.586246848	0.64364326	0.840732634	0.549638748	0.150137246	1	0.674027205	0.499296814	0.117966332	0.809275627	0.945784509	1
0.04343956	0.977074444	0.964589894	0.464708418	0.7791152	0.558347106	0.411938399	0.781837523	0.548592865	0.40330416	0.939483523	0.965964198	0.575710475	0.308814675	0.564043045	0.295183986	1	0.130250946	0.892921507	0.743213952	0.116347611	0.237746835	0.45750317	0.203740925	0.828393281	0.406330556	0.101025097	0.581632197	0.328635603	0.497472793	0.808273852	0.374317884	1	0.053624675	1	0.180714831	0.185930446	0.434979349	1	0.436876684	0.648088992	0.118200429	0.156154826	0.718226612	0.608990908	0.474770069	0.919947922	0.259249061	0.735855103	1
0.882735372	0.677981019	0.577526927	0.082765214	0.853780806	0.471093476	0.660022855	1	0.310573876	0.360152394	0.637054205	0.862739265	0.828783751	0.679048717	0.99623841	0.24541235	0.630890608	1	0.522159457	0.996957183	0.659739196	0.759539783	0.257640809	0.866621852	0.888784945	0.655124187	0.198128805	0.668973982	0.301800281	1	0.381137073	0.671506166	0.901770532	0.472873747	0.749487758	0.330327719	1	0.311027586	0.454538196	0.681777656	0.95487082	0.591458678	0.614058316	0.811236262	0.591530919	0.509799361	0.535831153		1	1
[truncated: 1,438 more columns]
