# Supplementary material for: Music-induced emotion flow modeling by ENMI Network
Source: PLoS One. 2024 Oct 21;19(10):e0297712. doi: 10.1371/journal.pone.0297712 (PMC11493256; doi:10.1371/journal.pone.0297712)
Supplement: S1 File — (ZIP) [file pone.0297712.s001.zip › minimal dataset/Augmented dataset/Music features/chroma_dim_5.csv]

¸ßË¹°×ÔëÉù´¦Àí (1).mp3	¸ßË¹°×ÔëÉù´¦Àí (2).mp3	¸ßË¹°×ÔëÉù´¦Àí (3).mp3	¸ßË¹°×ÔëÉù´¦Àí (4).mp3	¸ßË¹°×ÔëÉù´¦Àí (5).mp3	¸ßË¹°×ÔëÉù´¦Àí (6).mp3	¸ßË¹°×ÔëÉù´¦Àí (7).mp3	¸ßË¹°×ÔëÉù´¦Àí (8).mp3	¸ßË¹°×ÔëÉù´¦Àí (9).mp3	¸ßË¹°×ÔëÉù´¦Àí (10).mp3	¸ßË¹°×ÔëÉù´¦Àí (11).mp3	¸ßË¹°×ÔëÉù´¦Àí (12).mp3	¸ßË¹°×ÔëÉù´¦Àí (13).mp3	¸ßË¹°×ÔëÉù´¦Àí (14).mp3	¸ßË¹°×ÔëÉù´¦Àí (15).mp3	¸ßË¹°×ÔëÉù´¦Àí (16).mp3	¸ßË¹°×ÔëÉù´¦Àí (17).mp3	¸ßË¹°×ÔëÉù´¦Àí (18).mp3	¸ßË¹°×ÔëÉù´¦Àí (19).mp3	¸ßË¹°×ÔëÉù´¦Àí (20).mp3	¸ßË¹°×ÔëÉù´¦Àí (21).mp3	¸ßË¹°×ÔëÉù´¦Àí (22).mp3	¸ßË¹°×ÔëÉù´¦Àí (23).mp3	¸ßË¹°×ÔëÉù´¦Àí (24).mp3	¸ßË¹°×ÔëÉù´¦Àí (25).mp3	¸ßË¹°×ÔëÉù´¦Àí (26).mp3	¸ßË¹°×ÔëÉù´¦Àí (27).mp3	¸ßË¹°×ÔëÉù´¦Àí (28).mp3	¸ßË¹°×ÔëÉù´¦Àí (29).mp3	¸ßË¹°×ÔëÉù´¦Àí (30).mp3	¸ßË¹°×ÔëÉù´¦Àí (31).mp3	¸ßË¹°×ÔëÉù´¦Àí (32).mp3	¸ßË¹°×ÔëÉù´¦Àí (33).mp3	¸ßË¹°×ÔëÉù´¦Àí (34).mp3	¸ßË¹°×ÔëÉù´¦Àí (35).mp3	¸ßË¹°×ÔëÉù´¦Àí (36).mp3	¸ßË¹°×ÔëÉù´¦Àí (37).mp3	¸ßË¹°×ÔëÉù´¦Àí (38).mp3	¸ßË¹°×ÔëÉù´¦Àí (39).mp3	¸ßË¹°×ÔëÉù´¦Àí (40).mp3	¸ßË¹°×ÔëÉù´¦Àí (41).mp3	¸ßË¹°×ÔëÉù´¦Àí (42).mp3	¸ßË¹°×ÔëÉù´¦Àí (43).mp3	¸ßË¹°×ÔëÉù´¦Àí (44).mp3	¸ßË¹°×ÔëÉù´¦Àí (45).mp3	¸ßË¹°×ÔëÉù´¦Àí (46).mp3	¸ßË¹°×ÔëÉù´¦Àí (47).mp3	¸ßË¹°×ÔëÉù´¦Àí (48).mp3	¸ßË¹°×ÔëÉù´¦Àí (49).mp3	¸ßË¹°×ÔëÉù´¦Àí (50).mp3
0.176509053	0.825271428	0.744810104	0.987027824	0.85922724	0.542160571	0.475392938	0.764153242	0.829305232	0.26172021	0.233267695	0.733762443	0.421484083	0.436105996	0.468763381	0.406584114	0.554014504	0.889185607	0.511104405	0.882250369	0.029561721	1	0.741671324	0.842813015	0.441925734	1	0.126904115	0.57156384	0.737275243	1	0.646796107	1	0.227267414	0.272856236	0.86769861	0.063287526	0.592528939	0.46489346	0.429265231	0.426239192	0.948636234	0.108554222	0.731599152	0.870939016	0.337526113	0.806788385	0.838526726	0.6765275	0.645083308	0.463262081
0.006789794	0.760761857	0.745867729	0.525853515	0.446108997	0.165772393	0.716023326	0.186470866	0.91811043	0.121536121	0.298311383	0.245577291	0.155147836	0.478072673	0.886124611	0.541920066	0.349520832	0.581148386	0.313017964	0.66129595	0.761751354	0.639687777	1	0.057924934	0.382007927	0.334309965	0.022289325	0.23542878	0.294822156	0.099775188	1	0.155011043	0.041793168	0.698739469	1	0.189823985	0.403684884	1	0.22149989	0.516405344	0.791974008	0.499837279	0.221740142	0.963536859	0.80104959	1	0.57985884	0.570722044	0.353044808	0.195772886
0.104958855	0.777364194	0.464419812	0.051046085	0.313165098	0.15436767	0.628637791	0.674576879	0.529323578	0.304266155	0.162770465	0.958259106	0.267410129	0.523512304	1	0.334263265	0.404791772	0.095470712	0.93840909	0.639775693	0.224065468	1	1	1	0.137344047	0.44315502	0.84802103	0.085042834	0.841245055	0.038518153	0.420766264	0.014895169	0.094365925	0.002092845	0.197236419	0.203197211	0.286270022	0.518963099	0.182061955	0.779289722	1	0.416307807	1	0.327664137	0.483268797	1	0.847400963	0.529291093	0.899278045	0.244466126
0.070570022	0.689962864	0.953692794	0.062683225	0.814316452	0.246213078	0.709837615	0.877021611	0.322697371	0.168475643	0.335396886	0.584376574	0.112212367	1	0.982101738	0.676727235	0.400099486	0.130742922	0.207596481	0.74966532	0.072432935	1	1	0.021107804	0.617985129	0.173159227	0.262839466	0.143344924	0.582232773	0.085827865	0.68617934	0.924637854	0.070483789	1	0.556991518	0.028449969	0.635560572	0.320503712	0.700412333	0.662252367	0.978114247	0.398272842	0.061075274	0.194355235	0.569890261	0.080543026	0.960257471	0.58360064	0.281898797	0.288452417
0.135174543	0.98113066	0.56364733	0.898601651	0.447176486	0.289205045	0.107647955	0.103953533	0.158717811	0.219617441	0.197796091	0.263948172	0.47046563	0.11803326	0.762510836	0.692029178	0.536241293	0.102994323	0.956289172	0.860747278	0.053612284	0.159997106	0.260521531	0.870811284	0.047274146	0.349430084	0.186376244	0.200593308	0.38167423	0.02925556	0.229798034	0.020064097	0.098700933	0.006416337	0.212329984	0.05048826	0.316741079	0.450663507	0.797881961	0.369656801	0.10692206	0.749350607	0.079783343	0.823725879	0.67094326	0.180918947	0.288436949	0.65351665	0.137189358	0.744208753
1	0.933789372	0.735139549	0.759362102	0.898351789	0.081556022	0.254306048	0.164322764	0.945770919	0.842553318	0.397712171	0.683315396	0.188206822	1	0.668778777	0.837023735	0.606140196	0.292007565	0.885932803	0.855463862	0.508597195	0.72623837	0.117841333	1	0.155863509	0.248647034	0.11550048	0.303988874	0.872831285	0.795254409	0.467610449	0.127897605	0.103087552	1	0.074427754	0.297361672	0.278477997	0.747449279	0.424759597	0.584955096	0.034223389	0.080773816	0.355335057	0.354188353	0.44146207	0.019343251	0.643066466	0.908242822	0.574221313	0.313003451
0.303765535	1	1	0.372027189	0.48658067	0.068583645	0.23083739	0.293839335	0.28867045	0.349418193	0.361938775	0.72866112	0.301715285	0.700500607	0.796324193	0.476047009	0.201242998	0.268185288	0.180999041	0.022241307	0.135640189	1	0.247928023	0.167050093	0.106111228	0.247301385	0.159428	0.18290478	0.519729018	0.225550294	0.636184931	0.568292737	0.403150499	1	0.145256266	0.509778082	0.458016038	0.870012879	0.957730174	0.72957319	0.040625334	0.504234195	0.067218989	0.507281482	0.757724047	0.36123845	0.106813051	0.597945511	0.858324528	0.322415829
0.340602905	0.870211303	0.611117482	0.05197667	0.629795969	0.10161534	0.080797665	0.169977829	0.248970509	0.439159155	1	0.762981594	0.501715302	1	0.76882273	0.573427975	0.584375143	0.307537168	0.234792754	0.253241569	0.059250727	1	0.685229838	0.030115958	0.327782691	0.145207375	0.27837944	0.294494718	0.782196045	0.114252076	0.640072286	1	0.730760396	0.573785543	0.178888202	0.041551121	0.854285359	0.355551034	0.688138306	0.36632055	0.083792955	0.46751231	0.075898409	0.802205801	0.298418522	0.05438805	0.805426478	0.33950457	0.099988714	0.337924927
0.078391045	0.704306066	0.651969135	0.651328385	0.39712131	0.036888629	0.503094137	1	0.397940546	0.18800658	0.503909826	1	0.185807675	0.447935045	0.57170856	0.881239355	0.304456502	0.325943083	0.945799708	0.626081824	0.352190167	0.825426161	0.51572001	0.154920831	0.322535276	0.264243424	0.466349244	0.28887853	0.214378744	0.012548481	0.897226572	0.0393233	0.115423627	0.595443368	0.511344671	0.309861034	0.557065308	0.602263808	0.645550847	0.19652386	0.982006848	0.215859577	0.530815899	0.243905008	0.567009091	0.628136456	0.906449854	0.210355386	1	0.949200749
0.095038459	0.924796581	1	0.353498936	0.568963826	0.213152766	0.202378199	0.322797567	0.970175862	0.504828334	0.74552542	0.309982419	0.36876452	0.108210184	0.630733609	0.95976162	0.287149757	0.109345578	0.960020006	0.661544979	0.019943658	0.491624296	0.070655428	0.740451455	0.721373677	0.742244482	0.067381419	0.16357021	0.416826248	0.020801248	0.715640545	0.361290604	0.213682234	0.023811366	0.24901554	0.799308658	0.765436888	0.313093424	0.738918483	0.259239912	0.598525226	0.835572958	0.160875544	0.445422202	0.733890653	0.316554993	0.254802287	0.134609669	0.638508916	0.311665148
0.069778398	1	0.905237675	0.181554079	0.773366749	0.136401847	0.667168081	0.464297056	0.246763736	0.153849334	0.856229663	0.318377346	0.687733829	0.271639645	0.394591063	0.93888849	0.260078162	0.60502106	0.170295522	0.658031285	0.063004203	1	0.028224083	0.447746128	1	0.604036927	0.183619648	0.161782488	0.123523787	0.481326103	0.953307271	0.765518188	0.271410942	0.15076308	0.290673018	0.520281613	0.481306702	0.938426077	0.651068866	0.538372517	0.181032106	0.990770638	0.122859851	0.681333363	0.298648953	0.265637487	0.166967288	0.267805517	0.192700297	0.325946331
0.067860976	0.940773487	0.788266063	0.486134946	0.785918295	0.056144476	0.432228148	0.681314528	0.908403695	0.651653349	0.313329399	0.321955055	0.169559404	0.734303534	0.968466818	0.745330572	0.322949618	0.298323423	0.953992426	0.751047671	0.056168634	0.213945106	0.098658629	0.280088395	1	1	0.342081517	0.138167277	0.913469434	0.204559699	0.635562778	0.222194001	0.053651731	0.06150528	0.098264292	0.832072139	0.551072836	0.617845356	0.815488517	0.508724034	0.954035759	0.504477143	0.75502044	0.354182541	0.270938754	0.133718297	0.448174655	0.537863553	0.26756528	0.559501648
0.032644492	1	1	0.426373333	0.349014282	0.059884399	1	0.405502021	0.221233293	0.412614524	1	0.588196754	0.107340649	0.791954398	0.888861477	0.597591043	0.486017257	0.413603634	0.058594935	0.915366471	0.370116621	0.299529374	0.304039031	0.688540757	0.287115186	0.885098934	0.656265438	0.151965648	0.223119333	0.195816264	0.521570265	0.332320094	0.337334245	0.166127756	0.180988684	0.082609802	0.237563357	0.651911736	0.421543449	0.446337432	0.703225493	1	0.657603562	0.567725301	0.219514593	0.550328612	0.337631077	0.660255432	0.322964936	0.869132876
0.053865351	0.633085966	0.808202028	0.360278308	0.387959182	0.392585933	0.570529461	0.436225742	0.871725857	0.819714725	0.895200849	0.558591723	0.291968226	0.591260433	0.791996121	0.810602605	0.78276515	0.227184668	0.289450079	0.724003255	0.711076856	0.311159074	0.068683535	0.133335084	0.209793329	1	0.901788771	0.206112459	0.721641004	0.137649715	1	0.504462361	0.24199459	0.079937473	0.469007045	0.100016244	0.403615862	0.66012907	0.320109695	0.363333285	0.141587764	0.324406385	0.004144119	0.750436485	0.614128888	0.488039225	0.55017519	0.789855361	1	0.635647714
0.017397802	1	0.893537998	0.470919102	0.656475067	0.11966148	0.953641534	0.986098051	0.653291881	0.187812284	0.635914207	0.584760785	0.279275358	0.600578547	0.723413885	0.676623642	0.142933518	0.44183585	1	0.899141073	0.194261178	0.342237055	0.532218575	0.595745444	0.94605875	0.847845554	0.878474832	0.223823145	0.758513212	0.071445011	0.331872672	0.171122223	0.10231588	1	0.20674555	0.152140141	0.042450726	0.66277647	0.496986806	0.40058592	0.240856856	1	0.072937056	0.244023442	0.672719896	0.376281202	1	0.279824257	0.411051273	0.307945937
0.023096247	0.972120404	0.585692346	0.114408456	0.759426653	0.475046366	0.70725733	0.990906	0.566175878	0.313343436	0.713592708	0.063929662	0.309401095	0.689438403	0.266379327	0.826824248	0.598055243	0.878678024	0.937427163	0.965305448	0.31239146	0.366436183	0.036125336	0.025735661	0.454686373	1	0.752298355	0.243851736	0.317124367	0.326816082	0.249693528	0.0825646	0.306359917	0.576271057	0.28456229	0.392941087	0.371106118	0.158117443	0.484146625	0.536385	0.301463515	1	0.434721619	0.428563386	0.894864023	1	0.130365446	0.801705599	0.623665094	0.572960913
0.078822695	0.906122625	0.631409883	0.691943884	0.572133482	0.550056994	0.247484908	0.75093919	0.703679025	0.268594176	0.879990816	0.333846152	0.709693313	0.681221664	0.533877015	0.935569942	0.522313952	0.441247553	0.26277408	0.592451453	0.015358248	0.808006346	0.067585707	1	0.652610123	0.664850771	0.908023536	0.216364354	0.54607302	0.255371571	0.923007369	0.451765239	0.058908042	0.13955906	0.080276117	0.366744161	0.221983969	0.294778675	0.540278077	0.949161649	0.356208712	0.902858078	0.251706213	1	0.669969201	1	0.850815177	0.643554628	0.780287623	0.567846954
0.074104697	0.977689445	0.712936342	0.406278372	0.949553788	0.25049898	0.434924543	1	0.291323453	0.650500417	0.684253871	1	0.580338776	0.300146312	0.118954808	0.666392446	0.475472361	0.54532975	0.297983915	0.670112431	0.521109819	1	0.066777408	0.082809195	0.414270282	0.55190593	0.503821015	0.145744711	0.472371668	0.060088091	0.298850685	0.346526891	0.253812879	1	0.274151802	0.27012068	0.607570946	0.79909873	0.385687709	0.246580109	0.107952751	0.997828782	0.739600003	0.669627905	0.871952355	0.547810495	0.466024369	0.851659954	0.714246452	0.844770789
0.238268748	0.775910854	0.811977983	0.16198571	0.348924339	0.077779882	1	0.533848107	0.560359597	0.884571433	1	0.367473602	0.482366562	1	0.844785869	1	0.199153081	0.167686626	0.912304282	0.292047292	0.026498696	0.075531296	0.180906281	0.286986917	0.800661862	0.533127844	0.040636849	0.263697237	0.187411666	0.015072221	0.936189234	0.444618911	0.041091781	0.019675989	0.092172287	0.513248861	0.642462194	0.169090211	0.465471298	0.349879444	0.3095873	0.227580443	0.158908352	0.80087626	0.679015994	0.707893789	0.837005675	0.849710107	0.954475641	0.629077137
0.141579688	0.882265568	0.307925105	0.413939625	0.536935985	0.071367204	0.183028728	1	0.947407126	0.552035809	0.377846241	0.302603662	0.401174873	0.748171568	0.482266009	0.786282718	0.240415469	0.276914835	0.133991688	0.805907607	0.008674303	0.29116115	0.291539788	0.160869434	0.812893212	0.526771724	0.032283761	0.224077493	0.327975184	0.011035173	0.813142061	0.63964659	0.223270133	1	0.332488239	0.317960709	0.406729102	0.463853806	0.620621502	0.245406464	0.959310472	0.256007791	0.042790402	1	0.323067456	0.069484115	0.944625139	0.614839554	0.142753467	0.932605386
0.196215108	0.813621581	0.644317448	0.309834123	0.624901175	0.02484012	0.724298298	0.151451021	0.38929826	0.152637124	0.251925826	0.206995919	0.421726406	0.780225575	1	1	0.112993591	1	0.959112287	0.629163921	0.001776806	0.524016201	0.381608546	0.210621238	0.493086755	0.428802013	0.036336634	0.218435407	0.145944417	0.23598516	0.600410521	1	0.244761199	0.031830013	0.702621222	0.250514776	0.565494001	0.822641611	0.157970503	0.857210219	0.104235463	0.880200028	0.143851787	0.205292255	0.296864539	1	0.933908463	0.667354465	0.541220248	0.419946641
0.055683289	1	0.87274611	0.456178457	0.402969509	0.051091108	0.550872147	0.288766652	0.936270654	0.316773742	0.9016186	0.814169645	0.68562907	0.978437185	0.268365353	0.683474183	0.659750044	0.356073171	0.975376248	0.409934312	0.372592658	0.12172313	0.073486023	0.66954577	0.967319071	0.190366581	0.740477145	0.533873796	0.421429127	0.664725065	0.33445701	0.468963474	0.330976933	0.770512879	0.408235788	0.233363271	0.306725264	0.719044089	0.621368706	0.617748678	0.085093915	1	1	0.204450041	0.21361728	0.321914226	0.914966285	0.730422735	0.430674672	0.809099913
0.181399912	0.628606617	0.192166597	0.4546507	0.495134294	0.157586932	0.352052808	0.900733173	0.560176373	0.30239132	0.70140636	0.355342567	0.39174372	0.755203128	0.649630845	0.659788251	0.118742749	0.262179404	0.188989058	0.277653098	0.374039322	0.528519928	0.458919227	0.152698979	0.408923477	0.188087612	0.458960533	0.264050186	0.159807652	0.526331306	1	0.050872657	1	0.005989075	0.517566681	0.177640662	0.396920502	0.541539907	0.458791345	0.657197237	0.62547648	1	0.039572604	0.723979473	0.530100644	0.247980699	0.853623092	0.549894929	1	0.335160941
0.184852421	0.995206356	0.35597536	0.479571998	0.508795321	0.737291813	0.494559526	0.381625473	0.371307284	0.190541312	1	0.632275522	0.380800933	0.663604617	0.391678005	0.367499918	0.070458546	0.674310446	0.204379767	0.10579665	0.247402608	0.495742887	1	0.270715892	0.506003499	0.165004924	0.025067095	0.356071442	0.12537834	0.489211202	0.99222827	0.27196604	0.119845621	1	0.25905785	0.074803993	0.594045818	0.605637193	0.856868684	0.33069557	0.350722432	1	0.176324442	0.82195884	0.814353108	0.635903656	0.924661875	0.546026647	0.279590845	0.148375213
0.065546505	1	0.641734302	0.294916064	0.344595462	0.148050711	0.565258503	0.447553784	0.249734342	0.194510102	0.467108279	0.787854791	0.274579644	1	0.868071496	0.675737619	0.336123288	0.870158672	0.967996299	0.44341746	1	0.38097465	1	0.651594639	0.15356259	0.480638981	0.138149023	0.456056207	0.267528117	0.417164266	0.974301219	0.635927618	0.274311543	0.099136449	0.230088726	0.203646928	0.120189436	0.593508899	0.859368503	0.240156025	0.749276757	1	0.412218541	0.409191489	0.480651379	0.998544097	0.274240524	0.11695534	0.395824879	0.333608657
0.160244495	1	0.46398735	0.644832492	0.571548641	0.461063623	0.56856674	0.586338878	0.406392395	0.703353226	0.686921895	0.323522419	0.337322295	0.623760283	0.536715746	0.746794701	0.633274198	0.47912389	1	1	0.21141246	0.290803105	1	0.484221458	0.292966694	0.382430553	0.434775442	0.40652141	0.330890685	0.06036194	0.341812968	0.51995641	0.854484737	0.054502644	0.115922928	0.178557754	0.257970124	0.302407265	0.698794305	1	0.947151542	1	0.71135515	0.292205006	1	0.958899796	0.549661636	0.368763924	0.564988613	0.179310635
0.276596546	0.568749726	0.603087664	0.51114732	0.957922816	0.039980657	0.542583525	0.221310571	0.570016563	0.572042882	0.674379885	1	0.127027661	0.528574228	0.691137016	0.439283013	0.210409462	0.346379131	0.892644823	0.444738299	0.017109482	0.117343985	0.083890088	0.696443558	0.128206894	1	0.184171379	0.217817783	0.607160091	0.191891581	0.534616709	0.451939493	0.316884786	0.097972088	0.220003754	0.250281692	0.586549163	0.395484358	0.928435802	1	0.250893742	0.469232619	0.889856696	1	0.26486662	0.564355731	0.893779516	0.327817559	0.218796819	0.766858876
0.063071929	1	0.412148297	0.031516396	0.560403883	0.240077794	0.161021441	0.647845149	0.917386174	0.240778476	1	0.421058029	0.293029726	0.78573525	1	0.615465045	0.127165228	0.494469285	0.241751716	0.571662545	0.061684996	0.199932024	0.085295364	0.412918985	0.251712859	0.783895314	0.310555995	0.496282041	0.431860715	0.002785672	0.951766789	0.590622663	0.308660626	0.036664184	0.064079255	0.098924607	0.659373701	0.793376148	0.325007915	0.500818551	0.218185052	0.388880193	0.046800513	0.228077948	0.485250682	1	0.73464632	0.514713705	0.076311961	0.904524148
0.073530532	1	0.753125608	0.167042777	0.383777648	0.18110083	0.050408967	0.477301061	0.432442278	0.186296865	0.318884194	1	0.306568831	0.370769441	0.841867208	0.410813481	0.08384937	0.226604149	0.969270706	0.462050349	0.016946593	0.435981393	0.187269092	0.643752277	0.203432679	0.30710423	0.518864155	1	0.403120518	0.433261573	1	0.657710731	0.261886179	0.201446071	0.259924203	0.453686178	0.421692401	1	0.837207675	0.421051383	0.085190177	0.079318807	0.457403541	0.852196097	0.28107971	0.280711859	0.873969734	0.397040486	0.171162993	1
0.060228862	1	0.275456518	0.025767213	0.104305789	0.330843747	0.025826987	0.618875027	0.920162439	1	1	0.483476162	0.212579191	0.448508233	0.178661361	0.699198484	0.30237624	0.083363503	1	0.255011439	0.176459908	0.126353443	1	0.079835273	0.169327691	0.481140822	0.005210729	0.689665377	0.621773303	1	1	1	0.233579293	0.041305345	0.296474606	0.612509489	0.095880203	0.734049439	0.699295819	0.581571877	0.263950348	0.039812371	0.17050302	0.811612725	0.222235084	0.887369514	0.558516562	0.845009089	0.489271462	0.55194217
0.102742597	1	0.799685299	0.048284378	0.491834521	0.117382333	0.844564378	0.463218451	0.284844041	0.265946925	0.997294962	0.923186243	0.355084091	0.23477377	0.151510045	0.981891692	0.546614587	0.406365186	0.14014253	0.191488832	0.453704	0.172475159	0.493283361	0.618061244	0.878062308	1	0.56515485	1	0.591832101	0.008753507	0.813102961	0.687213898	0.239968494	0.977021277	0.30782941	0.193226129	0.410995871	0.468354136	0.727308691	0.251750857	0.517411172	0.067434482	0.172749564	0.788963318	0.394918531	0.095211774	0.940396547	0.447741002	0.428397089	0.272230953
0.106233522	1	0.401644617	0.01562936	0.600330114	0.12643531	0.057023857	1	0.393004239	0.150042176	0.743441463	0.265702277	0.352530986	0.209158942	0.609096587	0.955643177	0.293831944	0.119487099	0.163250178	0.749157727	0.197677553	1	0.08628343	0.593261957	0.982173681	1	0.109774798	0.260265738	0.525968075	0.28705579	0.578894496	0.786134064	0.406904042	0.378494501	0.291600764	0.315296918	0.223405316	0.319663614	0.271282375	0.467824757	0.353029162	0.126773968	0.054898337	0.554599524	0.638184726	0.344859958	0.566360116	0.204148352	1	0.326715797
0.097323552	0.873231471	0.691074908	0.080662027	0.261518985	0.108277477	0.862676978	1	0.422399312	0.619093537	1	0.233937323	0.400135696	0.817912102	0.346284032	0.902330995	0.321562797	0.240527764	0.969089031	0.137595966	0.198296756	1	0.044729531	0.634099483	0.779345453	0.526967108	0.497664869	0.304832399	0.89210391	0.135092244	0.977245867	0.488833398	0.182653546	0.479538351	0.045278866	0.127424717	0.310110122	0.930107951	0.492022365	0.793606639	0.359602511	0.125376672	0.227503791	0.320169926	0.255766541	0.271310747	0.671924055	0.247279659	0.725695252	0.538416862
0.034950376	0.286354631	0.214808524	0.100367203	0.415657371	0.054538757	0.878380954	1	0.886726499	0.193867266	0.228113517	0.428797513	0.762638569	0.301122069	0.095097721	0.879541934	0.348392785	0.793774486	0.942814231	0.171165422	0.390020669	0.628363848	0.040686794	0.228878438	1	0.744575977	0.179038197	0.312496454	0.374562204	1	0.650558531	1	0.140663445	0.313937068	0.094050035	0.521932065	0.240618676	0.296144366	0.373475164	0.929700255	0.976592004	0.248171419	0.10940069	0.901943624	0.553290904	0.370120138	1	0.77939707	1	0.569486201
0.040267758	0.995870471	1	0.047215261	0.344349653	0.16001676	0.101078086	0.748907149	0.636473119	0.40642646	0.79848963	0.82764554	0.519712389	0.225392938	0.804358959	0.578553915	0.113571703	0.099700451	1	0.41742605	0.400387079	0.916271687	0.015199008	1	0.258957088	0.384958029	0.801966369	0.541746974	0.7202456	1	0.859263718	1	0.097261503	0.140714362	0.435754567	0.910386264	0.207677007	0.648155332	0.077148125	1	0.37261197	0.658055425	0.856447995	1	0.20350343	1	0.523153901	0.691113949	0.325483978	0.095772102
0.225457162	0.931096613	0.831897616	0.072695047	0.575671792	0.090095863	0.471235216	0.580147207	0.584193707	0.664413393	0.840117097	0.575709343	0.342490613	0.090425625	0.489755332	1	0.280185342	0.486813933	0.186225533	0.435549676	0.303473562	0.164026126	0.061998285	0.281132638	0.541162848	0.515333414	0.743336558	0.640344322	1	0.521082819	0.55846107	0.545810282	0.878430367	1	0.361718953	0.406752586	0.131525338	0.583753645	0.230694935	0.214437678	0.405900002	0.436370313	0.104114793	0.795388162	0.40571329	1	0.508697808	0.797807395	0.303046733	0.24189721
1	0.902011931	1	0.182137117	0.427895129	0.040885903	0.574889302	1	0.245031372	0.269238859	1	0.874069333	0.380856812	0.383328646	0.362681568	0.679909825	0.332770765	0.398429453	0.946706295	0.13489987	0.527469218	0.204444006	0.027910832	0.651857078	0.44419679	0.564377487	0.516361296	0.629885972	0.581278741	0.299931228	0.870717883	1	0.130039304	0.016263735	0.434437782	0.581727207	0.087718405	0.240654826	0.550621092	0.330829054	0.169088304	0.784983754	0.18231535	0.559014976	0.646979392	1	0.8563658	0.769271612	0.511761785	0.263866365
0.727686286	0.734735727	0.729021192	0.684047937	0.550146699	0.109041475	0.328642368	0.990092456	0.804146349	1	1	0.443428785	0.632202029	0.150396198	1	0.937062383	0.27881965	0.306739569	0.923573434	0.784872353	0.301209837	0.319147021	0.068041116	0.546049118	0.749488354	0.532879055	0.083119683	0.103916004	0.506563783	0.119653322	0.491714507	0.779088914	0.189956665	0.4046067	0.33228454	0.243291691	0.014869863	0.260967761	0.540530503	0.26426363	0.226242945	0.1198541	0.221316069	0.435744375	0.310629874	0.652926505	0.71914655	0.546384394	0.446517169	0.350177884
0.670777202	1	0.833390355	0.099469557	0.577641726	0.024433058	0.228503406	0.169082746	0.657865524	0.271449983	1	0.986351669	0.364810616	0.231296211	0.845983565	0.877693474	0.634847105	0.226763487	0.189676389	0.172800899	0.590772331	0.485041469	0.053141508	0.244373232	0.225979269	0.849527776	0.087675788	0.193775609	0.812205672	0.34028697	1	0.527619421	0.008653538	0.148360297	0.359568119	0.429650009	0.334454864	0.420521438	0.577970266	0.538857102	0.892251074	0.815199852	0.337750167	0.657847047	0.127814323	0.301476389	0.723101735	0.771881163	1	0.370546937
0.07143496	1	0.438563794	0.557742178	0.642708004	0.029509662	0.053988408	0.545023084	0.822987437	0.241814941	0.431723922	0.544418335	0.365605086	0.580651104	0.581193328	0.809369862	0.755577028	0.169448242	0.539095938	0.226655513	0.040502839	0.467950612	0.069924168	0.599936187	0.215878338	0.661986768	0.0834691	0.448252201	0.499484152	0.331205845	1	0.588515162	0.045560401	1	0.303826272	1	0.300382227	0.363950491	0.377692252	0.593997121	0.330694199	0.58586961	0.147669673	1	0.586410463	1	0.336548954	0.728193581	0.518558025	0.752452075
0.166932747	0.450009197	0.834930778	0.459860712	0.408038557	0.774818122	0.256290644	0.233850151	0.547760844	0.290101498	0.759525299	0.879377067	0.297682852	0.025803769	0.495099157	0.559331357	1	0.182889372	0.955759346	0.529298186	0.005740263	1	0.063127317	0.629383743	0.599452496	1	0.226124212	0.683583796	0.575817108	0.383332789	0.628035724	0.614501953	0.522739291	0.028564844	0.413331896	1	0.599536598	0.519022822	0.64849025	0.140476525	0.857653677	1	0.300537258	0.904520512	0.580635607	0.542435467	0.577029943	0.47179088	1	0.428620726
0.307323456	1	1	0.122026458	0.184101433	0.213797063	0.343059272	0.114228114	0.737802148	0.627097905	1	1	0.280962437	0.411880195	0.558360219	0.582753897	0.11773295	0.323801279	0.936794281	0.196149766	0.337121308	0.268573284	0.049534354	0.307427227	1	0.988553822	0.11257571	0.627785861	0.179542154	0.260914892	0.743400216	0.453239202	0.088910542	0.018539006	0.450544685	0.742224813	0.460510582	0.64141345	1	0.319105268	0.548300683	0.075246982	0.35139215	1	0.794691443	0.904824734	0.183775499	0.302373916	1	0.379395097
0.397621572	1	0.140092418	0.016889866	0.686384201	0.82252562	0.099576049	0.429870307	1	0.420189023	0.7393803	0.555947602	0.273965687	0.229336694	0.471775353	0.596099257	0.485334992	0.556487322	0.269892901	0.413026094	0.704067469	0.872186482	0.086691514	0.827622354	1	0.716986418	0.042434759	0.087097444	0.902515292	0.6795941	0.873446643	0.826498568	0.27199477	0.147492856	0.437407523	0.383032709	0.482706785	0.273616731	0.891660631	0.20913586	0.812262833	0.995632946	0.710874975	0.593149066	0.657925308	0.286606163	0.605244517	0.174442813	0.504596174	0.360810399
0.224343851	0.841170847	0.710738182	0.034684196	0.527271867	0.731252551	1	0.781841874	0.59621042	0.375582129	0.476382583	0.369332135	0.287749767	0.19878459	0.162773997	0.436067432	0.176008344	0.291408002	0.923615158	0.909706771	0.370847762	1	0.066469565	0.429457545	0.575479448	1	0.034220502	0.354641289	0.575304091	0.172197923	1	0.191034511	0.088935457	0.050276455	1	0.08522889	0.669155896	0.60243696	0.183118761	0.53035903	0.268717498	0.486539006	0.118589066	0.9648754	0.510011315	1	0.807279289	0.511915803	0.503384829	0.354267389
0.440686315	0.251013756	0.323412895	0.030850278	0.236547932	1	0.720173836	0.512908638	0.710500896	0.601809502	0.908895314	0.454103172	0.267323077	0.453377843	0.160489276	0.651853263	0.153429732	0.263113707	0.224449277	0.447533518	0.32681483	0.437250048	0.247616485	0.314668387	0.476733238	1	0.267597705	0.181025133	0.489701867	0.303618401	0.770713508	0.3152695	0.092082262	0.191689566	0.050465096	0.191680074	0.146368489	1	0.728877723	0.884852648	0.057341322	0.155956849	0.088183805	0.663552761	1	0.323085576	0.738385499	0.297259718	0.660522699	0.107370965
0.175746471	1	0.452470303	0.004949086	0.187058643	0.199897647	0.230489686	0.960972488	0.896774471	0.359208196	0.471604735	0.337073505	0.253151178	0.164209187	0.038837876	0.576884091	0.212639213	0.389778733	0.298680276	0.723007321	0.540473163	1	0.361702085	0.253561437	0.318394214	1	0.708242118	0.887672663	0.373030245	0.165805131	0.400318772	0.641585588	0.367508441	0.066926382	0.552330315	0.125751644	0.052828815	0.414202958	0.533290863	0.315482259	0.673124194	0.572066665	0.07852333	0.702376127	0.338006109	0.073695146	0.333652437	0.783165634	0.507680357	0.249462739
0.038160548	1	1	0.06615787	0.689833641	0.122973517	0.70777005	0.888486028	0.830699325	0.283261567	0.651005685	0.327716589	0.361457318	0.518309414	0.340186387	0.488068134	0.081590317	0.076850921	0.227636486	0.629080892	0.243847147	1	0.64427954	0.381950051	0.09940175	0.384769469	0.166860729	0.111037768	0.394686937	0.004412554	0.424348503	0.172132641	0.267793387	0.802440524	0.495045096	1	0.501725495	0.162499219	0.261420906	0.338974923	0.535220802	0.594804585	0.38802278	0.902127385	0.503308058	0.280117214	0.637309551	0.490062058	0.506461918	0.43135798
0.214953184	0.977530837	0.744048774	0.033213906	0.642768979	0.41571036	0.19920139	0.581744432	0.772709787	0.427348584	0.330389827	0.549269497	0.513988554	0.783474028	0.099178903	0.627572656	0.600398898	0.570848525	0.935762584	0.502690136	0.033476416	1	0.509431779	0.462045729	0.02484883	0.441118449	0.391444355	1	0.474122405	0.674170613	0.731378138	0.217479363	0.091409922	0.425868273	0.386038125	0.333493263	0.488258034	0.968266845	0.982919514	0.280098885	0.554958403	0.473622143	0.066810764	0.738661826	0.349836975	0.639575601	0.613152206	0.291477263	0.459880799	0.169565842
0.684803367	0.76907748	0.354382336	0.018975388	0.333595246	0.662463427	0.134232894	0.65658617	0.295410812	0.456000805	0.405741662	0.26654312	0.326109827	0.060796306	0.495404154	0.874937713	0.154487208	0.89007622	0.232800692	0.859558523	0.022147456	0.324210167	0.106770888	0.563735783	0.05884365	0.625491858	0.085380293	0.202727005	0.594697535	0.731868505	0.752157569	0.604774714	0.102744408	0.885249674	0.909758687	0.423223615	0.41334036	0.638002038	0.349078029	0.452063352	0.642600834	0.232203722	0.241291642	0.533980787	0.891240656	1	0.17431429	0.204840198	1	0.15213412
0.050118629	1	0.731299341	0.056097165	0.329642981	0.367053598	0.064934686	1	0.982575059	0.778534174	0.562516868	0.394839913	0.31435436	0.310707599	0.798141003	0.937204838	0.078210168	0.906772137	0.269064814	0.845871627	0.017389296	0.407032073	0.10230118	0.12148919	0.20196861	0.176748648	0.014437192	0.063996047	0.431232303	0.132992357	0.802363396	0.420683175	0.379640758	1	0.422248363	0.502219558	0.076321907	1	0.246317744	0.175929263	0.960925162	0.180009738	0.079807989	0.218316853	0.473368227	0.580969095	0.175839573	1	0.726120591	0.172812685
0.090550892	0.854035437	0.704325378	0.07329236	0.337596983	0.851702869	0.105595656	0.301232308	0.243209064	0.388988405	0.674615145	0.371659219	0.577603281	0.596550047	0.943662345	0.955725431	0.239757672	0.565139472	0.936593771	0.719720185	0.003144428	0.277621239	0.152109161	0.777238607	0.474099338	0.721314728	0.167803064	0.224252671	0.433801353	0.053856961	0.310484618	0.76330024	0.810348332	0.090090655	0.69915247	0.540056825	0.69711715	1	0.534901738	0.133812547	0.249127552	0.058938179	0.079090297	1	0.437089443	0.462835431	0.23116897	0.304307759	0.634544849	0.080339402
0.098021619	0.333343595	0.452784836	0.668651998	0.78895992	0.643129468	0.170388266	1	0.694656372	0.194845542	0.538282692	0.862292469	0.286133379	0.525122583	0.754709303	0.738204181	0.28968522	0.167816862	0.172998473	0.477891266	0.016218467	0.212784752	0.57288444	0.523988247	0.938071072	0.488785535	0.210959598	0.136703432	1	0.105646439	0.363288254	1	0.383501589	0.786806285	0.177852705	0.417930961	0.304987103	0.449489027	0.14146015	0.416977555	0.399820775	0.503617823	0.44918561	1	0.754481554	0.334625781	0.144321799	0.636072338	1	0.577162862
0.229069903	1	0.767523766	0.248517841	0.395951331	0.401643902	0.189316377	0.893621624	0.607588291	0.662568867	0.864750504	0.448879778	0.355860025	0.018968908	0.509041607	0.672456026	0.073660001	0.397138447	0.937256336	0.575131953	0.885431707	0.197956055	1	0.978393614	0.997701585	0.317553669	0.648124635	0.352100521	0.519877732	0.880613923	1	1	0.369602174	0.19571811	0.239513576	0.289171726	0.148139685	0.738610685	0.192783162	0.647810519	0.215592369	0.242680684	0.170100927	0.984037757	0.517765224	0.355566978	0.130959734	1	0.845186412	0.443826139
0.053565457	0.939172745	0.761062264	0.011514454	0.509508431	0.710870743	0.736803949	0.848531067	0.886076629	0.179187745	0.38564384	0.704638064	0.124523737	0.033327635	0.963103175	0.209738553	0.263358563	0.465552837	0.901146054	0.478728652	0.078118376	0.309408128	0.570731997	0.062853619	0.826772153	0.430725485	0.938560963	0.474503398	0.391314268	0.517251551	1	1	0.088031515	0.813723028	0.493071318	0.296536446	0.200909689	0.388687551	0.380890548	0.365396559	1	0.581206858	0.243993729	0.878646016	0.774403155	1	0.18875508	0.057120986	0.620030463	0.146088928
0.06114202	0.816179931	0.580786586	0.121855117	0.595060408	0.920909703	0.244152635	0.613701999	0.516100049	0.512858987	0.535503983	0.386969507	0.345373809	0.290463805	0.460334897	0.273450851	0.128301382	0.320403546	1	0.647950649	0.034611307	1	1	0.028500421	0.114299417	0.269930422	0.049156416	0.391763777	0.669662297	0.101538077	0.268290848	0.287548959	0.047452454	0.104363404	0.064213157	0.05427302	0.251333982	1	0.582373023	0.197147653	0.94803232	0.338250428	0.085634604	0.775573432	0.626885414	0.151881561	0.112986833	1	0.897833765	0.832500935
0.012693618	0.944995344	0.847523034	0.020935401	0.401789814	0.605989218	0.22543405	0.382441223	0.701137185	0.544478536	1	1	0.398616403	0.119620129	0.60982728	1	0.179721043	0.082122572	0.179559082	0.68523401	0.468563467	0.325122535	0.569796801	0.217658266	1	0.872987986	0.201061934	0.055566195	0.720753491	0.116196945	0.444204658	0.206681207	0.072554678	0.844995677	0.24603352	1	0.36111328	0.339412183	0.670480967	0.527530313	0.481105924	0.068380184	0.071929023	0.662715614	0.903864741	0.424423993	0.355729789	0.769605875	0.457720459	0.143654838
0.04228954	1	0.559064448	0.32902202	0.387895137	0.758808136	0.374072552	1	0.188245431	0.682732761	0.330183029	0.451088518	0.329131752	0.874902785	0.258800983	0.690060616	0.254566938	0.277007133	0.964466155	0.981811225	0.015089163	0.379877597	0.252874851	0.142364323	0.77319634	1	0.005808574	0.306188971	0.654501557	0.624257207	0.730224192	0.275481105	0.318695128	0.662915766	0.934400141	0.05103302	0.228672385	0.401869208	0.384695977	0.829608619	0.322019577	0.0228188	0.532128692	0.5222525	0.710740745	1	0.124733783	0.64919132	0.257024169	1
0.049829904	0.396168262	0.656836867	0.025827095	0.362391949	0.696170032	0.07849592	0.90749377	0.381396383	1	0.50802815	0.250973701	0.318497628	0.399788797	0.468057364	0.945382416	0.071560688	0.122408643	0.927595079	0.796840608	0.452908337	0.589624465	0.081167929	0.323735565	0.054341979	0.933797657	0.256748796	0.261571169	0.598035991	0.055121485	1	0.172599748	0.061834656	0.009487933	1	0.262977809	0.218068004	0.738813281	0.676540315	1	0.268571407	0.396050036	0.259267688	0.74923712	0.918586731	1	0.547550976	0.508110285	1	0.972905338
0.070777327	0.336174399	0.708459437	0.313546568	0.655408621	0.111603528	0.544050932	1	0.722239077	0.142674893	0.657088161	0.363312155	0.203963771	0.120122328	0.3939147	0.843436301	0.160447225	0.355195343	0.143583313	0.857483268	0.257978559	0.760343671	0.580632329	0.290732414	0.212438509	0.387720436	0.033644851	0.326998502	0.443334877	0.852616906	0.308481842	0.131894022	0.477461934	0.049294077	1	0.346102089	0.21596022	0.133629754	0.889755785	1	0.552805901	1	0.145691156	0.892786026	0.448716789	1	0.197416842	0.478204012	1	0.644085705
0.139348179	0.725188017	0.620757937	0.107425034	0.502199054	0.359300911	0.455041319	0.565016806	0.567482412	0.51550442	0.945774078	1	0.310182631	0.265027106	0.303380936	0.309212506	0.564110458	0.053418759	0.975734532	0.649618804	0.038587138	0.193319678	0.653755963	0.467428565	1	0.968637347	0.008740504	0.118877634	1	1	0.847048759	0.414556384	0.798290968	0.051161531	0.783280611	0.291609854	0.087295182	0.702899575	0.857029438	0.320132196	0.591148317	0.137570322	0.050189544	0.445640266	0.447339296	0.376873136	0.828468502	0.132071882	0.826033533	0.543034732
1	1	0.68822515	0.055455212	0.768896997	0.515770137	0.587777555	0.998668969	0.421994716	0.481063634	0.369735986	0.852247059	0.682050943	0.633347452	0.812755466	0.303663135	0.519860148	0.811183035	0.454744011	1	0.812520087	0.677795947	0.084113158	1	0.846603632	0.860275567	0.170897916	0.309756935	0.320126027	0.809598267	0.407899827	0.569634616	0.437669992	0.53059411	0.946576357	0.429834574	0.546166778	0.30842948	0.395893872	0.562575698	0.906460404	0.33112818	0.49629423	0.893489659	0.356476724	0.407071114	0.466229528		0.95496738	0.556910992
[truncated: 1,438 more columns]
