# Supplementary material for: Music-induced emotion flow modeling by ENMI Network
Source: PLoS One. 2024 Oct 21;19(10):e0297712. doi: 10.1371/journal.pone.0297712 (PMC11493256; doi:10.1371/journal.pone.0297712)
Supplement: S1 File — (ZIP) [file pone.0297712.s001.zip › minimal dataset/Augmented dataset/Music features/chroma_dim_6.csv]

¸ßË¹°×ÔëÉù´¦Àí (1).mp3	¸ßË¹°×ÔëÉù´¦Àí (2).mp3	¸ßË¹°×ÔëÉù´¦Àí (3).mp3	¸ßË¹°×ÔëÉù´¦Àí (4).mp3	¸ßË¹°×ÔëÉù´¦Àí (5).mp3	¸ßË¹°×ÔëÉù´¦Àí (6).mp3	¸ßË¹°×ÔëÉù´¦Àí (7).mp3	¸ßË¹°×ÔëÉù´¦Àí (8).mp3	¸ßË¹°×ÔëÉù´¦Àí (9).mp3	¸ßË¹°×ÔëÉù´¦Àí (10).mp3	¸ßË¹°×ÔëÉù´¦Àí (11).mp3	¸ßË¹°×ÔëÉù´¦Àí (12).mp3	¸ßË¹°×ÔëÉù´¦Àí (13).mp3	¸ßË¹°×ÔëÉù´¦Àí (14).mp3	¸ßË¹°×ÔëÉù´¦Àí (15).mp3	¸ßË¹°×ÔëÉù´¦Àí (16).mp3	¸ßË¹°×ÔëÉù´¦Àí (17).mp3	¸ßË¹°×ÔëÉù´¦Àí (18).mp3	¸ßË¹°×ÔëÉù´¦Àí (19).mp3	¸ßË¹°×ÔëÉù´¦Àí (20).mp3	¸ßË¹°×ÔëÉù´¦Àí (21).mp3	¸ßË¹°×ÔëÉù´¦Àí (22).mp3	¸ßË¹°×ÔëÉù´¦Àí (23).mp3	¸ßË¹°×ÔëÉù´¦Àí (24).mp3	¸ßË¹°×ÔëÉù´¦Àí (25).mp3	¸ßË¹°×ÔëÉù´¦Àí (26).mp3	¸ßË¹°×ÔëÉù´¦Àí (27).mp3	¸ßË¹°×ÔëÉù´¦Àí (28).mp3	¸ßË¹°×ÔëÉù´¦Àí (29).mp3	¸ßË¹°×ÔëÉù´¦Àí (30).mp3	¸ßË¹°×ÔëÉù´¦Àí (31).mp3	¸ßË¹°×ÔëÉù´¦Àí (32).mp3	¸ßË¹°×ÔëÉù´¦Àí (33).mp3	¸ßË¹°×ÔëÉù´¦Àí (34).mp3	¸ßË¹°×ÔëÉù´¦Àí (35).mp3	¸ßË¹°×ÔëÉù´¦Àí (36).mp3	¸ßË¹°×ÔëÉù´¦Àí (37).mp3	¸ßË¹°×ÔëÉù´¦Àí (38).mp3	¸ßË¹°×ÔëÉù´¦Àí (39).mp3	¸ßË¹°×ÔëÉù´¦Àí (40).mp3	¸ßË¹°×ÔëÉù´¦Àí (41).mp3	¸ßË¹°×ÔëÉù´¦Àí (42).mp3	¸ßË¹°×ÔëÉù´¦Àí (43).mp3	¸ßË¹°×ÔëÉù´¦Àí (44).mp3	¸ßË¹°×ÔëÉù´¦Àí (45).mp3	¸ßË¹°×ÔëÉù´¦Àí (46).mp3	¸ßË¹°×ÔëÉù´¦Àí (47).mp3	¸ßË¹°×ÔëÉù´¦Àí (48).mp3	¸ßË¹°×ÔëÉù´¦Àí (49).mp3	¸ßË¹°×ÔëÉù´¦Àí (50).mp3
0.121493414	0.689398825	0.713286459	0.965870321	0.821744025	0.543755233	0.403026104	0.404616803	1	0.357850254	0.482075751	0.642966568	0.719822168	0.379649907	0.377621889	0.777103305	0.143797651	0.939424217	0.567943752	0.446988106	0.052733682	0.725422919	0.840368211	0.846672177	0.680168092	0.743420541	0.18314606	0.387523741	0.702030003	0.61887759	1	0.963290811	0.07826636	0.395126522	0.664157331	0.052524436	0.528638959	0.638719082	0.540347278	0.426822454	0.788685918	0.10473676	0.594162047	0.890616715	0.332770258	0.879130542	0.830376327	0.956684649	0.749733031	0.870153308
0.00469001	0.388849169	1	0.44368279	0.256225884	0.13107723	0.970914662	0.091822997	1	0.387020081	1	0.342333555	0.159121022	0.374588698	0.364938468	0.551598012	0.308740348	0.495025516	0.420652688	0.203708038	0.097701207	0.339252174	0.807733476	0.022358114	0.11616534	0.268361002	0.025690742	0.223748565	0.46558094	0.035142701	0.921517372	1	0.033595655	0.928424299	0.959159195	0.017641794	0.64404726	0.692767143	0.176682293	0.321235061	0.374992967	0.50346154	0.008486728	0.666387439	0.6482144	0.323348701	0.435533494	0.57919538	0.297085285	0.104444318
0.035258688	0.474749565	0.427657992	0.260059983	0.160639167	0.092294663	0.451386213	0.648476422	0.446757317	0.343779445	0.629376292	0.509170473	0.57327497	0.303127766	0.372618139	0.317173481	0.376069307	0.228346795	0.598213911	0.427244455	0.032560464	0.408625603	0.755832136	0.375620186	0.184544653	0.378984034	0.755946517	0.079164252	1	0.385072589	0.340967089	0.00896001	0.319096357	0.003087383	0.310286313	0.523637235	0.270651907	0.779292643	0.129237667	0.743112981	0.644689023	0.292255372	0.92597717	0.419738472	0.731620014	0.190119296	0.646127224	0.918866277	0.673510551	0.513303697
0.10825301	0.323445469	0.924495459	0.310750902	0.741246998	0.108995281	0.384819299	0.864566267	0.145977527	0.588758171	0.242389306	0.505049527	0.339627534	0.420026571	0.602743864	0.296691418	0.16187939	0.102730155	0.312156349	0.302410275	0.023258556	0.902500987	0.78023994	0.015729992	0.834083438	0.163659051	0.040032495	0.355130136	0.413989604	0.184502378	0.46101442	0.787222981	0.141338155	0.506097794	0.4176687	0.067307293	0.254042327	0.732660711	0.489524245	0.460137457	0.689617157	1	0.025565948	0.173268721	0.402702153	0.119735412	0.829039097	0.923726976	0.261220545	0.256436557
0.562176108	0.834705949	0.541459441	0.641198933	0.310565382	0.291196346	0.195481315	0.164789081	0.769206345	0.251916975	0.298484355	0.436643183	0.427261293	0.04493292	0.415145576	0.718353868	0.51867944	0.089286782	0.719506979	0.601689339	0.048299227	0.107428022	0.306877136	1	0.061650526	0.203259021	0.318826467	0.587223232	0.32092917	0.031906147	0.404617101	0.027749063	0.221997827	0.003684931	0.163033158	0.090145864	1	0.926755488	0.671269059	0.270019203	0.067450829	1	0.463657081	0.432118058	0.492245734	0.487728715	0.428058565	0.977433801	0.109617911	1
0.479533374	0.894246519	0.868209302	0.609762728	0.67622292	0.084170364	0.128940538	0.152617842	0.867215276	1	0.153822184	0.348810405	0.286997527	0.85146302	0.365213633	0.767830014	0.442554146	0.129348189	0.622715831	0.660689712	0.448957831	0.490120292	0.174888745	0.583560288	0.145041943	0.224147677	0.136536911	1	0.826354802	0.658093035	0.980215788	0.041910935	0.079482004	0.143985093	0.142786071	0.033162974	0.873602748	0.940706849	0.628019214	0.709443271	0.05745323	0.10247793	0.364319682	0.399919301	0.24582909	0.099309959	0.275300801	0.737672985	0.407095224	0.255886257
0.260347694	0.74995327	0.863189101	0.641233027	0.326985806	0.041322619	0.507286191	0.302062333	0.434394687	0.690650463	0.292904735	0.529371202	0.355647355	0.597315133	0.580128014	0.396549404	0.281905085	0.26161468	0.466148287	0.014056134	0.06165323	0.664860666	0.217352122	0.195716724	0.174600095	0.227228984	0.281543165	0.120709144	0.502157509	0.454285383	0.379293889	0.731912494	0.353370935	0.717167675	0.179051355	0.911528587	1	0.400580049	0.934724867	0.403342694	0.212848306	1	0.122503363	0.546335995	0.586740017	0.030540064	0.075296678	1	0.652833283	0.231099457
0.23697117	0.58063519	0.730946481	0.247151121	0.457248479	0.052219454	0.184851348	0.099912629	0.159397498	0.939275503	0.60898298	1	0.822322369	0.183979064	0.292850941	0.515259922	0.473273009	0.489278227	0.353175968	0.203220263	0.046346299	0.510647297	0.452554345	0.030861137	0.32646507	0.195609391	0.25342226	0.127199829	0.599263966	0.557662308	1	0.816318989	0.780464768	0.341157615	0.655936539	0.178833887	1	0.157022491	1	0.516226351	0.043619405	1	0.052522376	0.399904788	0.224078536	0.036816824	0.605930567	0.289087504	0.173993543	0.151248604
0.124255337	0.347210228	0.905383289	0.71141243	0.355513126	0.030860964	0.283413202	0.869021118	0.419654936	0.34348771	0.288365573	0.880538344	0.363229156	0.527838588	0.340265423	0.692682981	0.152749509	0.346576959	0.64903295	0.68716532	0.467781574	0.793151855	0.355573595	0.173702523	0.812210441	0.394738704	0.300023198	0.159534201	0.139123961	0.266111761	0.721356809	0.025267372	0.168223828	0.15263994	0.668223619	0.43144989	0.913003385	0.590319693	0.878466904	0.212703079	0.686410844	0.237163067	0.485990614	0.308054179	0.392053545	0.602099419	0.710087478	0.185995921	0.796369374	0.990676522
0.197040409	0.669418871	0.628916442	0.44823277	0.403869331	0.356430292	0.300483435	0.155107632	1	0.782351017	0.398760289	0.278644353	0.530538261	0.127132475	0.328721792	0.779773295	0.037172846	0.144124076	0.697290003	0.136519656	0.084217958	0.731090248	0.033669148	0.725812018	0.195683852	0.496498197	0.08166983	0.063977353	0.573177338	0.149658054	0.489128143	0.401660621	0.195844263	0.01590256	0.24257578	0.03916287	1	0.443027139	0.99660933	0.264616251	0.711536467	0.75467062	1	0.334800005	0.741311967	0.361344218	0.409362197	0.085725546	0.837154865	0.063458823
0.146784797	0.755723357	1	0.417795926	0.541413784	0.101538308	0.7927652	0.425353616	0.562711954	0.502681613	0.574051082	0.603694618	0.870357037	0.202005044	0.449191242	0.776207328	0.134179801	0.816496551	0.264982939	0.236410931	0.095441096	0.367020041	0.039492279	0.786585033	0.27793619	0.343312591	0.132689774	0.105129912	0.22754173	0.445876122	0.796212137	0.218606293	0.348585755	0.191416472	0.359377235	0.311270237	0.710913777	0.593284607	0.926239967	0.287196338	0.093264572	1	0.235287532	0.426222533	0.277165651	0.106181853	0.190839559	0.302179545	0.218604714	0.259611577
0.123540223	0.597596526	1	0.675142586	0.750165045	0.14580451	0.812416732	0.611921966	1	0.949774921	0.66429013	0.26819244	0.384929866	0.250133783	0.68822521	0.685391068	0.436455876	1	1	0.384773046	0.070195638	0.574149013	0.142868578	0.736200452	0.88646239	0.496822745	0.598852992	0.068313368	0.76210022	0.646686554	0.584276974	0.173632517	0.0398806	0.096086659	0.167095482	0.902651489	0.640607595	0.61803627	0.915013671	0.409631312	0.782795548	0.900403023	0.465727001	0.537209153	0.300465822	0.317573249	0.484959275	0.101379633	0.102510199	0.605039656
0.075859837	0.595010638	0.864080667	0.513823152	0.314017177	0.100602008	0.702238798	0.323911548	0.392960101	0.907758713	0.605612159	0.701590836	0.280081272	0.736674368	1	0.644586146	0.370496988	0.99018383	0.139043301	0.641587615	0.651072741	0.378085881	0.343006939	0.799529254	0.351388365	0.551278114	0.799001634	0.206479207	0.228778467	0.69062537	0.696106136	0.116688371	0.13113147	0.169420391	0.390313655	0.146724015	0.223100513	0.668833256	0.741968513	0.520045578	1	0.800769866	0.263522297	0.825435936	0.219540194	0.53631109	0.307619214	0.339327067	0.169068888	0.789432287
0.078408182	0.382218719	1	0.465028197	0.232129425	0.26329419	0.727278233	0.354536802	1	0.558560908	1	0.450393289	1	0.787760377	0.827110171	0.87588805	0.517406166	0.541669846	0.459621459	0.347430855	0.084991805	0.634971499	0.094542749	0.13947776	0.422386378	0.688604832	0.435458601	0.092919208	0.297819406	0.107483432	0.433301896	0.543446779	0.148200229	0.136111915	0.384985328	0.20542565	0.369452387	1	0.663855791	0.370125175	0.302942067	0.313910991	0.011599126	0.378328413	0.460558176	0.400778741	0.478431702	0.587144136	0.821896672	0.657341957
0.032102343	0.725825727	1	0.438312322	0.489817142	0.141378477	0.787994027	0.736578524	0.368637264	0.472826988	0.818729162	0.722329199	0.331379592	0.45165205	0.279638976	0.80875504	0.130391568	1	0.986930072	0.62907517	0.112413421	0.690236092	0.647628605	0.510439038	0.91098547	0.674385071	0.847975671	0.147317559	0.48027125	0.254221439	0.208575681	0.150905401	0.078578539	0.988803566	0.349986613	0.098093249	0.118800767	1	0.844899416	0.538521469	0.165033281	0.788528979	0.085746564	0.301338047	0.611056864	0.526845574	0.715226412	0.339766443	0.11231079	0.463076115
0.04247066	0.667823076	0.53437233	0.264484137	0.708664179	0.450281531	0.922519147	0.732523501	0.278662473	0.701964617	0.853426099	0.290267706	0.542535067	0.427933425	0.513596654	0.955291927	0.739683032	1	0.60459727	0.791539192	0.271894336	0.346059769	0.024877761	0.029907521	0.258919954	0.695982814	0.639740884	0.082957961	0.136298001	0.430614054	0.26827085	0.096165396	0.616765618	0.914897859	0.472170293	0.210455254	0.221994445	0.587108552	0.626563311	0.44069463	0.140458956	0.619192839	0.257122308	0.605693102	0.702898204	0.527907372	0.055842239	0.62660104	0.456765532	0.59074223
0.063656546	0.6556741	1	0.537304878	0.443561316	0.688671947	0.813811958	0.653547645	1	0.330366343	0.989622474	0.331650943	0.87087357	0.762541592	0.12322177	0.854251683	0.603809595	1	0.432899356	0.466913581	0.019187115	0.936386406	0.051994961	0.296004921	0.396074593	0.64443481	0.714622259	0.061787285	0.464333445	0.621086836	0.638926566	0.219414443	0.048585832	0.306360424	0.147018522	0.219326913	1	0.402897209	0.648885906	0.920408964	0.529890716	0.418830305	0.140349522	0.692856014	0.570672095	0.28947255	0.545038164	0.693063259	0.644500196	0.560422957
0.070829086	1	0.837620437	0.455286413	0.720956564	0.33604908	0.5631935	0.84277904	0.321898758	0.698659599	0.368397951	0.619115412	0.438028574	0.180103377	0.370584458	0.750248611	0.431148201	1	0.452684402	0.819662511	1	0.627390862	0.198391646	0.135726348	0.227852121	0.57135123	0.567114413	0.055953339	0.614533842	0.614568233	0.179670736	0.551863015	1	0.724028826	0.046741072	0.490097284	0.980638921	1	0.409194946	0.252412856	0.198809117	1	0.3696841	0.978566289	0.755336821	0.519968092	0.482515037	0.630242884	0.775775373	1
0.14795804	0.507432044	0.649940729	0.306566089	0.1952959	0.109569736	0.949793279	0.469208807	0.435943574	1	0.720447421	0.376506627	0.24530156	0.469715804	0.270287097	0.820031583	0.206409857	0.191200197	0.601872921	0.245904952	0.067323834	0.110983364	0.270702451	0.327052176	1	0.436040372	0.045112036	0.146807492	0.116848983	0.029849621	0.665965438	0.286135316	0.094737709	0.01278172	0.109192319	0.739589155	0.912144661	0.400286824	0.542695582	0.15271987	0.429611772	0.096395858	0.181437388	0.675989866	0.773649573	0.246683761	0.668993831	0.5728544	0.725165606	0.532063067
0.110941939	1	0.242786273	0.536749959	0.386087984	0.156483442	0.392876774	0.725605428	0.659406185	0.395433694	0.583978772	0.410304576	0.18306163	0.444245875	0.278530955	0.639149129	0.26919952	0.643121481	0.18948096	0.392930627	0.018239386	0.671999872	0.360507488	0.238525227	0.408859164	0.523000836	0.237256825	0.140914142	0.201632723	0.031862237	1	0.918211937	0.184214219	0.256311625	1	0.045471586	0.628815413	0.664399087	0.558611631	0.199877098	0.66959995	0.077723265	0.074842893	0.549717247	0.229736492	0.064499401	0.667664826	0.955964148	0.427882463	0.696488261
0.169987515	0.565039694	0.591805339	0.500962615	0.550578177	0.047150239	0.976705611	0.106176317	0.505356431	0.461476237	0.656438231	0.240593463	0.811290026	0.72881031	0.795461953	0.776349545	0.153155521	0.529635847	0.767068326	0.6324898	0.003767975	0.242005154	0.581722558	0.222432181	0.227124557	0.416857272	0.047689345	0.113061868	0.168415308	0.259354353	1	0.801815212	0.160711199	0.015760072	1	0.537596881	0.876789749	0.661416352	0.190875202	0.889800906	0.518651903	0.413810134	0.123390451	0.348123193	0.252769291	0.149664193	0.540602207	0.848704278	0.24542813	1
0.049161933	0.746313453	0.724675477	0.486164153	0.368213803	0.039799269	0.885348499	0.274448216	0.89406991	1	0.650801718	0.503618658	0.628389597	0.574130177	0.253039628	0.605696619	0.546643198	1	0.726792514	0.462625295	1	0.281405926	0.154554218	0.654097557	0.532805443	0.200746343	0.876619339	0.240506113	0.429559886	1	0.742675483	0.327868849	0.057232149	0.559412181	0.57843709	0.113487579	0.334948093	1	0.497726023	0.367339432	0.082865328	0.404326975	0.996140897	1	0.212763727	0.30633235	0.566191137	0.652752817	0.2024775	0.430974096
0.204367742	0.517533362	0.326503754	0.49549526	0.32735309	0.133441478	0.68646729	0.747302055	0.54679352	0.715793192	0.563774347	0.353192776	0.2400406	0.411508858	0.406116754	0.499478817	0.128694102	0.459017783	0.315494448	0.154479131	0.150411457	0.620776594	0.581285477	0.096767649	0.542302072	0.24817881	0.488717169	0.08478947	0.128829554	1	0.627495289	0.034962859	0.604499042	0.004791602	0.512104392	1	0.287919343	0.525534511	0.5702492	0.507243574	0.33254081	0.468069434	0.201708987	0.517764091	0.705947399	0.299954116	0.648061574	0.958653331	0.698707044	0.421568841
0.172835767	0.857799172	0.759180665	0.494425535	0.458336532	0.565602362	0.674211621	0.276903093	0.471826106	0.445781857	0.90015924	0.372627795	0.266034991	0.389288574	0.250268191	0.211181611	0.170667931	0.909348726	0.275115132	0.210843608	0.117364869	0.342978507	0.854785979	0.738009989	0.540709376	0.259515107	0.025599288	0.169511914	0.290722072	0.305032969	1	0.431267679	0.083950713	0.472823292	0.246586949	0.103054062	0.777979612	1	0.85034579	0.286919326	0.27356872	0.9085899	0.172137424	0.710185528	0.695370257	0.860975862	0.724982262	0.996721089	1	0.297702968
0.131954566	0.78985554	0.861074924	0.328901887	0.313078433	0.117183186	0.822881341	0.318027884	0.27541551	0.354743928	0.769829452	0.997373819	0.226676956	0.834305584	0.576202035	0.709109068	0.358534247	0.375872195	0.689691842	0.503728569	0.499649823	0.340421557	0.902369738	0.885863602	0.073601887	0.289946347	0.13851504	0.177950814	0.202449203	0.568418324	0.988641143	1	0.213734999	0.006107667	0.17123498	0.043916054	0.115500808	1	0.583399355	0.562611938	0.60704428	0.245139673	0.251269072	0.396246254	0.180375919	0.55722028	0.417964339	0.067874596	1	0.467445254
0.154473171	0.648182034	0.544151425	0.147801191	0.348808199	0.277668655	0.756497622	0.42518425	0.259590447	1	0.860768795	0.472933412	0.349937916	0.49469465	0.678971767	0.741837621	0.504680872	1	0.839592814	0.619128108	0.034330472	0.139292151	0.867511928	0.435131133	0.691726685	0.24284257	0.68345058	0.189095572	0.32959044	0.138316959	1	0.503554404	0.421223313	0.021488981	0.227058247	0.899250507	0.495206386	0.247570053	0.4894436	0.618390203	1	0.447814107	0.617102861	0.234230191	0.655859172	0.37635842	0.451320857	0.317397445	1	0.57557714
0.229550779	0.438217372	0.488699466	0.195305869	0.793682933	0.096199207	0.603481948	0.093550503	0.241814017	1	0.420657516	0.609269679	0.186409071	0.468758911	0.699618638	0.37280643	0.212303728	1	0.801015913	0.650237262	0.028750589	0.255639136	0.159890026	0.578947425	0.713526309	0.662427425	0.217641518	0.14096275	0.369593412	0.315190524	0.609461486	0.377089411	0.099703573	0.160672158	0.225522056	0.88965863	1	0.486170411	1	0.727922261	0.13111563	0.17157115	0.908133805	0.741717875	0.182676345	0.650797248	0.744217694	0.312031895	1	1
0.100422099	0.870824337	0.359816492	0.028452868	0.503055513	0.208353564	0.260459542	0.735542476	0.801723778	0.631944895	0.614677012	0.464960456	0.494436085	0.667400181	0.815135241	0.51143229	0.134951144	1	0.364049941	0.555223942	0.112986848	0.234419718	0.180116594	0.524058521	1	0.396321744	0.531659544	0.333871305	0.284114808	0.014130966	0.939176679	0.602881372	0.215855464	0.078138657	0.056024265	0.372217536	1	0.862857342	0.508715689	0.716656625	0.210873201	0.325055659	0.088836581	1	0.501305282	0.427617162	0.532287836	0.356785089	0.049558222	0.607022285
0.064004049	0.829759538	0.502716362	0.063488089	0.366863668	0.113109633	0.087808497	0.371651977	0.366396725	0.412835419	0.670423806	0.751814723	1	0.213467821	0.734528005	0.421930462	0.084849916	0.403663784	0.761828601	0.285940647	0.015830914	0.304552644	0.244986176	0.498447418	0.852454901	0.172670603	1	0.407675803	0.332455099	0.332606941	0.98520124	0.605692923	0.167565897	0.210414723	0.391891062	0.518363059	1	0.622140706	0.627559364	0.583202779	0.090165868	0.055967003	1	0.478192866	0.225593597	0.261861265	1	0.210506991	0.231340393	0.711718798
0.048195671	0.968764603	0.857845604	0.032101709	0.080013081	0.185810477	0.041336235	0.598557115	1	0.57071656	0.671476781	0.481528521	0.187146023	0.253058016	0.282550484	0.643565357	0.294361055	0.10563954	0.680569589	0.151881903	0.132026196	0.2623218	0.777137041	0.090514943	0.652767003	0.273048788	0.085667215	0.254816771	0.407157391	0.723903656	0.937502027	0.761976242	0.16952306	0.098239295	0.352094114	0.226550937	0.384487361	0.894542813	0.834715307	0.571484923	0.181445092	0.033609599	0.792668223	0.627589107	0.271881193	0.736412525	0.764985502	0.790347159	0.370116562	0.719219148
0.083775453	0.994176626	0.733762681	0.034968752	0.34556818	0.114104897	0.183706164	0.266673207	0.54375428	0.40643093	0.784716845	0.730032146	0.494462848	0.152777106	0.109057106	0.89860487	0.465209961	0.074893042	0.198725268	0.18847619	0.597022712	0.07527221	0.436004549	0.729280055	0.502813399	0.610753834	1	0.317504376	0.525012195	0.08214251	1	0.641573012	0.141655952	1	0.304625988	0.04290206	0.81036377	0.657728255	1	0.465791464	0.541094482	0.175817773	0.919600725	0.461945295	0.170202479	0.117340654	0.91138202	0.274796903	0.369392753	0.144285768
0.108148836	0.78985399	0.357378304	0.008950929	0.595532238	0.090109356	0.248366594	0.927319884	0.372061521	0.254829228	0.739241064	0.301473647	0.495565861	0.11125017	0.380316854	0.820791423	0.282972008	0.161397129	0.25096947	0.838845551	0.162854776	0.435858309	0.124192551	0.854287803	0.710041046	0.483420044	0.166573107	0.491942108	0.301312625	0.592036843	0.779146254	0.710649431	0.248402372	0.374018133	0.336597264	0.306504518	0.239009976	0.263647258	1	0.382129788	0.21888116	0.134263948	0.017742932	0.304623336	0.427821904	0.140888199	0.848092496	0.338536084	0.703790903	0.853704214
0.086938731	0.738656938	0.420164317	0.013639187	0.240491793	0.092882797	0.423316836	0.886986732	0.331142187	0.49331671	0.43469432	0.213238284	0.714140058	0.473060697	0.246521458	0.844623685	0.317457795	0.372448474	0.74552536	0.100114524	0.043257743	0.713184357	0.046561033	0.838116944	0.510366738	0.170577958	0.44497028	0.152024537	0.459152311	0.603606403	0.867149174	0.393745869	0.120289341	0.432532549	0.104369015	0.132692724	1	0.518638849	0.836468756	0.29651621	0.314988822	0.121530071	0.245489746	0.419894993	0.210987389	1	0.476479411	0.540876031	0.536622584	0.91352272
0.042863514	0.239100769	0.456694931	0.057839233	0.731428027	0.039040972	0.818538308	0.735427201	1	0.821304798	0.235347196	0.270805359	0.669867218	0.419228286	0.240760177	0.612498939	0.2123992	0.366564751	0.761876345	0.140209094	0.187967613	0.388800472	0.082602575	0.41552937	0.712162852	0.255552828	0.657727599	0.167035669	0.14911285	0.661043406	0.831538439	0.764902055	0.104544804	0.38624686	0.142493412	0.980350792	0.216853619	0.145898506	0.577449679	0.753354669	0.843593359	0.195719227	0.08145006	1	0.410925269	0.511128247	0.689430892	0.483193636	0.495651305	0.307178468
0.365094543	0.873619199	0.25231269	0.010789771	0.189699143	0.117170423	0.193160281	0.633912504	0.499264508	0.630735338	0.623246968	0.577915788	0.494783282	0.215375334	0.599054992	0.916523218	0.095948271	0.288446188	0.884248853	0.442054838	0.391472876	0.862851202	0.037278526	0.9792853	0.403138548	0.478044629	0.94915992	0.190818325	0.720092595	0.826882482	0.835833788	0.859185398	0.073401399	0.010272217	0.329026163	0.619573176	0.261746556	1	0.09889891	0.480192602	0.450183094	0.683147609	0.663931191	0.748080194	0.206110239	0.413393438	0.566493928	0.987260222	0.712553859	0.180245072
0.239794433	1	0.712206423	0.22800526	0.57606262	0.060715921	0.602785468	0.522165537	0.57964617	0.93643713	0.697649539	0.421361417	0.910569608	0.143654585	1	0.724335849	0.307284772	0.545396328	0.286701322	0.402069718	0.660082281	0.581008673	0.077194601	0.744418323	0.397138238	0.514888406	0.801698864	0.269545704	0.819976151	0.215246856	0.662631512	0.534482837	1	0.28474316	0.100798316	0.567611337	0.266735852	0.872369647	0.446595788	0.167548358	0.466166705	0.386614352	0.129185587	0.648656428	0.322164088	0.389526755	0.366184711	0.612437069	0.426450849	0.211408302
0.497736245	0.920481682	0.787437856	0.440654218	0.339974761	0.048904285	0.431179434	0.938380897	0.533145666	0.448971391	0.82088393	0.528262973	0.6576671	1	0.183883116	0.578263164	0.909856021	0.452594727	0.637337029	0.18579118	0.447900474	1	0.033034556	0.739132941	0.262634128	0.429843724	0.705856144	0.212850928	0.619896591	0.405836612	0.871287167	0.878319025	0.426588744	0.00714212	0.299455732	0.158242643	0.113012403	0.430610687	0.752870262	0.176968426	0.137891099	0.843788505	0.259827107	0.319323272	0.56919539	0.435328454	0.605881929	0.947613537	0.692623913	0.127970248
0.364582092	0.617451429	0.849858403	0.311783165	0.436716318	0.099761836	0.163854346	0.710532725	0.787790477	0.90437299	0.712915838	0.265350282	1	0.158471912	0.637377441	0.893863618	0.209287167	0.059177719	0.683252335	0.624612451	0.261518538	0.338703513	0.073391914	0.486426562	0.471233398	0.431636721	0.069611222	0.029281745	0.72639972	0.598170221	1	0.655073941	0.127070814	0.154915512	0.388979673	0.49703455	0.038951218	0.248980895	0.947567642	0.252198786	0.155259296	0.105364427	0.102910995	0.619974315	0.245993495	0.58484894	0.527248085	0.993733406	1	0.149327382
0.296656519	0.865997076	1	0.304688275	0.437287718	0.019639369	0.455945224	0.149909526	0.576303005	0.589122713	0.557796419	0.925747216	0.903398097	0.210281074	0.705637991	0.700297832	0.599468172	0.169312403	0.296265066	0.087202162	0.583448112	0.450623751	0.037872314	0.096859619	0.189317092	0.704747736	0.087797992	0.09377256	0.711818218	0.352156132	0.960800409	1	0.01961579	0.769384921	0.603001714	0.336339384	0.124671593	0.233000025	0.793053865	0.377136141	0.616042614	1	0.327730685	0.911687493	0.102637582	0.539758027	0.58023566	0.676344097	0.763068974	0.209535956
0.092084877	0.961401641	0.573673189	0.424029022	0.640017271	0.034064516	0.108088687	0.561967909	0.359829187	0.696831524	0.515800238	0.502793193	0.33517307	0.515970886	0.686730921	0.927954018	0.925962508	0.128054321	0.447890162	0.170953512	0.06751997	0.476001561	0.040025171	0.605957747	0.195133343	0.568194866	0.106264092	0.1660382	0.203732982	0.405154496	0.93193835	1	0.02933337	0.618297517	0.407105714	0.196448043	0.446363151	0.396756977	0.667978585	0.450454026	0.027510082	1	0.312655568	0.48913464	0.339165568	0.733422577	0.42900309	0.604726255	0.403811067	0.281916797
0.129581288	0.465062499	1	0.251469076	0.357131362	0.967616498	0.532706678	0.225484148	1	0.396761775	0.449378639	0.742150903	0.531647205	0.292869389	0.547005057	0.53285253	0.973289311	0.18763949	0.658301771	0.433631361	0.010449409	0.397394031	0.0754169	0.704921842	0.300026357	0.635969818	0.220486239	0.246725142	0.482169777	0.382160604	1	1	0.140022084	0.003646748	0.905534029	0.794543087	0.658031762	0.399843305	0.758568406	0.174705476	0.209306329	0.959159672	1	1	0.463087112	0.494202137	0.5366171	0.61327368	0.81821841	0.097682238
0.413226277	0.793485582	0.995868266	0.053415198	0.213363975	0.166317016	0.516183376	0.072557345	1	0.834968805	0.503862321	0.860500693	0.504622817	0.328066558	0.552878976	0.562014759	0.24683848	0.616513908	0.708983481	0.14515397	0.293242425	0.549632847	0.101477735	0.773395002	0.426829696	0.730468512	0.151053727	0.583632529	0.120821126	0.16423744	0.842155695	0.599186122	0.041466687	0.020987878	0.430521429	0.445771366	0.834407866	1	0.924311399	0.298307449	0.468211681	0.11689128	0.605495214	0.858826339	0.976457894	0.581321061	0.172891155	0.184983343	0.811766922	0.047861516
1	0.889963925	0.180331349	0.007315837	0.599916816	0.363932371	1	0.362014621	0.969544709	0.260299146	0.74037385	0.854008555	0.294972926	0.485567093	0.499956369	0.410843611	0.728749931	0.704749882	0.359602571	0.25824067	0.353393316	0.926077783	0.063583307	0.972989202	0.657559633	0.305728734	0.011271605	0.094578311	0.629044831	0.295929819	0.917417169	0.607123792	0.193605095	0.305871874	0.500948846	0.434083492	0.804607689	1	0.513416708	0.209569469	1	0.540702581	0.915179431	0.69185555	0.436615497	0.507177949	0.426447481	0.15176931	0.80422318	0.138156101
0.51579994	0.461804897	0.57671088	0.046328083	0.480959803	0.674079478	0.712730229	0.493008107	0.727481723	0.912420392	0.733912468	0.386751026	0.435084581	1	0.211930841	0.342351377	0.117918253	0.292128086	0.567293942	0.690881014	1	0.292865843	0.070965298	0.486220032	0.187791318	0.68048948	0.071101777	1	0.56110239	0.117264032	0.964067101	0.205119535	0.065698542	0.106618889	0.976495266	0.168991715	0.471818596	0.229012638	0.306136996	0.448458612	0.212363034	0.528129816	0.054340124	0.41268909	0.463708252	0.29440397	0.778539002	0.574989796	0.44840762	0.140479818
0.686247587	0.171646208	0.674441457	0.018433729	0.226260975	0.889407337	0.26573959	0.357151061	0.770547867	0.225155741	0.476437956	0.324016958	0.761344373	0.340478033	0.131529495	0.691522479	0.155938268	0.322870463	0.409916133	0.284131974	0.695166409	0.689290822	0.220024958	0.42141369	0.306780636	0.57860893	0.178290278	0.053533472	0.417157471	1	0.829192698	0.83647716	0.053804722	0.184090942	0.069426186	0.083241634	0.205161303	0.849813223	1	0.510693491	0.229848281	0.19997479	0.21252735	0.826986372	0.902368784	0.233189091	0.692061424	0.186961249	0.654574156	0.115421049
0.217392966	0.301608652	0.671293259	0.005905257	0.096424192	0.179941013	0.407039911	0.892072976	1	0.551002741	0.420127809	0.21615243	0.521248877	0.14135614	0.065250397	0.657533646	0.511902213	0.502429605	0.434929281	0.684803843	0.439194769	0.57164818	0.435904324	0.222355962	0.184236184	0.531313241	1	0.92299664	0.22732462	0.147351116	0.299645215	0.725200415	0.244361609	0.151771262	0.537455738	0.083308205	0.057076816	0.919070184	0.760592639	0.293082267	0.314313769	0.663428426	0.115988582	0.365744025	0.247796685	0.026517892	0.393010467	0.440751195	1	0.135957584
0.044022009	0.603313208	0.626731694	0.014836645	0.537622333	0.123549923	0.970170379	0.829052389	0.619104266	0.684922457	0.511086106	0.207396016	0.650626183	0.380933523	0.108330034	0.404205948	0.127775013	0.127028853	0.309859961	0.497960687	0.057694171	0.513958097	0.417850345	0.402969807	0.408854425	0.443813354	0.105034024	0.072983719	0.636172295	0.01441161	0.617036164	0.216085434	0.185320646	1	0.394296974	0.58973968	0.382756412	0.468157321	0.40747565	0.296059251	0.68026942	0.629022002	1	0.529964209	0.657903671	0.343376011	0.337363362	0.094110027	1	0.199100763
0.23778294	0.815018713	0.645565331	0.023296352	0.60702318	0.096696116	0.288578451	0.512535751	0.363271117	0.654764473	0.307735056	0.832168043	0.261142939	0.44149515	0.16177085	0.619349957	0.9441939	1	0.626493275	0.551708102	0.05225002	0.671153367	0.341972381	0.835705042	0.146487415	0.258530319	0.397553682	0.990253985	0.374953389	0.320753396	0.819674969	0.145033985	0.13863951	0.266274065	0.423895627	0.446697116	0.198867455	0.862837613	0.992253304	0.247190699	0.366500288	0.234247088	0.057307038	0.495799661	0.195552781	0.641560555	0.418695956	1	0.566082478	0.14047946
0.571517587	0.640883088	0.561833084	0.003875733	0.296266139	0.37176016	0.097418278	0.497302949	0.38273868	0.398349315	0.450371653	0.336254418	0.580274761	0.063829981	0.446854293	0.693929136	0.150066197	0.415695012	0.427301824	0.826891601	0.070954323	0.394777	0.181105465	0.772149324	0.084415786	0.356495649	0.118328616	0.084238216	0.566324532	0.576769114	0.825395763	0.7252931	0.059586741	0.69604367	0.904197931	0.249313593	0.175109953	0.480487406	0.840164423	0.396775097	0.288961232	0.141024664	0.282978147	0.764314532	0.723098993	0.280021071	0.138435915	0.026599538	0.787716508	0.122512281
0.144034877	0.793669403	0.663094819	0.184332967	0.158826545	0.361449003	0.0721898	0.789108396	0.809996784	1	0.889449477	0.416159034	0.256442934	0.416362107	0.965955794	0.751448929	0.064624667	0.869784415	0.477353811	0.648993611	0.023606576	0.549924791	0.20003736	0.134499684	0.21529983	0.130623996	0.014868604	0.0954611	0.243690029	0.753780723	0.844043851	0.599968076	0.252950132	0.858468354	0.382860482	0.1967576	0.090052113	0.647006154	0.263350993	0.126883388	0.661767602	0.111700714	0.075949661	0.271458596	0.283611119	0.323048443	0.298184842	0.142494306	0.542792976	0.305794746
0.063235514	0.483602524	0.693925261	0.317499757	0.211128712	0.456219584	0.124754496	0.179436713	0.243869066	0.35116455	1	0.434826672	1	0.68522352	0.385743231	0.783280671	0.115208663	0.210381329	0.918821514	0.773494482	0.003299036	0.419773519	0.249203831	0.798638165	0.497673869	0.503082633	0.238368869	0.176110402	0.709209681	0.603417993	0.355804026	0.935051203	1	0.236944944	0.637949407	0.480296463	0.811312079	0.849759042	0.741489828	0.113914281	0.143166453	0.152364478	0.07886	0.91763562	0.667907357	0.195185378	0.328037679	0.107390665	1	0.124146283
0.083319217	0.224173918	0.632294893	0.254643649	0.727101028	0.495358109	0.352380782	0.745397687	0.710995555	0.451316744	0.571559489	0.929202318	0.256489992	0.328651428	0.291913807	0.682527006	0.355425477	0.072144054	0.260540277	0.410317659	0.015926337	0.035202734	0.510496616	0.815136015	0.543526053	0.447559267	0.174178734	0.078417517	0.467908382	0.566961646	1	0.653302491	0.142553598	0.278244495	0.158346832	0.43217665	0.356259674	1	0.453037739	0.318470091	0.26612559	0.521676064	0.517120779	0.964504421	0.505470455	0.41458118	0.110288665	0.666057348	0.317553312	0.586105525
0.289480656	0.739920616	0.759840786	0.565116405	0.38073501	0.344710559	0.314950317	0.668963432	1	0.301697612	0.883877993	0.385995418	0.552269995	0.07321921	0.481554091	0.630543828	0.089408569	0.640861213	0.615751982	0.425486624	1	0.389601082	0.91887033	0.98485893	0.568293273	0.271857768	0.672652662	0.728845716	0.154866174	0.846617162	0.916233361	0.761016667	0.405909926	0.195573673	0.186574325	0.431236893	0.338684976	1	0.52445358	0.431119621	0.264479399	0.22809127	0.107672788	1	0.31671074	0.049770445	0.217777297	0.995853364	0.872985601	0.256123424
0.043958731	0.735998333	0.897338867	0.19184114	0.452662587	0.156133816	0.747932971	0.693941176	1	0.329883039	0.529405057	0.768041134	0.155413374	0.189218715	1	0.156971961	0.251195431	0.441360295	0.480748713	0.547058761	0.205097884	0.494742006	0.50130266	0.082673907	0.542304933	0.494479954	0.628343046	1	0.318036586	0.566803813	0.997109056	0.491814613	1	1	0.576626897	0.404908866	0.287179559	0.704089344	0.427002728	0.325394422	0.63253814	0.756609321	0.09110149	0.843739092	1	0.078164034	0.668817401	0.078206763	0.31948179	0.167900145
0.04985667	0.82365185	0.389508843	0.218709573	0.451501817	0.48015067	0.322441965	0.442210436	0.451775998	0.959113598	0.351267159	0.317958832	0.564622581	0.178541154	0.509706378	0.775719941	0.190303281	0.15085344	0.886709094	0.530218363	0.080813393	0.772490442	0.882024825	0.037213895	0.31019935	0.292892903	0.024529515	0.911586463	0.544858158	0.255190045	0.359115303	0.530911386	0.617561817	0.201058567	0.168752775	0.057453703	0.554640174	0.789927602	1	0.279317111	0.653216124	0.612880647	0.081894577	0.811597407	0.867625058	0.193675905	0.044372115	0.277893931	0.212435752	0.658581614
0.046756309	0.835599542	1	0.005892169	0.217273176	0.592636526	0.249492884	0.318427056	0.907073677	0.911067665	0.895756841	0.669818938	0.448952883	0.140584305	0.458922714	0.763675272	0.165666535	0.070275784	0.279424816	0.606809616	0.047832035	0.299213082	0.407274038	0.069883697	0.959943473	0.515745461	0.089828365	0.080077909	0.616459727	0.219956815	0.480615497	1	0.140528426	1	0.151838884	0.258954912	0.383562684	0.461344779	1	0.703226149	0.305527955	0.092072189	0.317911059	0.288958669	0.874351442	0.602031171	0.265188992	1	0.550921977	0.163156599
0.056173291	0.746654451	0.61108917	0.389820427	0.336134195	0.698874891	0.505374134	0.92440784	0.222775519	0.554241836	0.360682279	0.544278979	0.316436142	0.858504951	0.232067987	0.611744523	0.311226785	0.902096987	0.728448629	0.86617142	0.016971111	0.498370916	0.219163209	0.178358957	0.355639189	0.425470412	0.004890587	1	0.697815657	0.438731313	0.811380208	0.389264017	0.261777222	0.551219046	0.775490522	0.052413713	0.276360095	1	0.847520232	0.602587879	0.200738713	0.055256922	0.182750106	0.541520655	0.63459599	0.377084523	0.114690714	1	0.390970886	0.443973571
0.04390933	0.25695169	0.438050628	0.234757677	0.329571843	0.697811782	0.071326636	0.857705712	0.267507464	0.614935935	0.550282419	0.144175813	0.400710255	0.428859174	0.085557319	0.829666078	0.149206176	0.089683183	0.641928077	0.531559467	0.255871773	0.707618952	0.04101038	0.543195128	0.095155247	0.576411366	0.341995627	0.3125889	0.553780913	0.235412523	0.856879592	0.234015539	0.13034986	0.004404084	0.328312993	0.098652847	0.166836888	0.734358609	1	0.430173069	0.113073751	0.630146325	0.204838619	0.297304004	0.841910124	0.522259831	0.817737401	1	0.754686713	0.540882945
0.149209529	0.282151222	0.680057585	0.088195726	0.427368224	0.055059914	0.528743029	0.586292505	0.675395966	0.236835659	1	0.512613535	0.119154997	0.444497854	0.273805052	0.69489032	0.05777467	1	0.174204051	0.430232227	1	0.501529276	0.62581104	0.295776308	1	0.334889233	0.049507752	0.863930404	0.312955499	1	0.436256766	0.056008253	0.677163243	0.041253179	0.182173267	0.57672143	0.237622499	0.129109055	1	0.377255738	0.47333464	0.606965125	0.425589591	0.557434916	0.456719249	0.563979089	0.709858239	0.326281756	0.791021407	0.268953711
0.486757338	0.72942245	0.605181575	0.046399977	0.533218205	0.302797556	0.575600982	0.413109094	0.77023226	0.640016258	0.912513852	0.760416031	0.328271359	0.353788435	0.114468805	0.609790027	0.245938316	0.051012751	1	0.514110923	0.024899319	0.34922269	0.638622463	0.812851071	0.929153919	0.872619748	0.008072194	0.086002432	0.879627049	0.44179368	0.844222426	0.485938519	0.40465644	0.130684778	0.660831273	1	0.161154687	0.741721511	0.804305315	0.531311452	0.604466558	0.162940264	0.160193428	0.770861506	0.584556401	0.326637894	0.786714256	0.093829378	0.714300215	0.101827294
0.977231085	0.995576084	0.649469137	0.040845402	0.638150692	0.427237839	0.53705734	0.850343049	0.35803017	1	0.515218735	0.640227795	0.829893768	0.447652578	0.534370601	0.379449874	0.425869554	0.400740623	0.474963874	0.94138664	0.579887092	0.570361853	0.117632061	0.995997488	0.745281935	0.93517828	0.184699029	0.150068298	0.322757125	0.308644652	0.612697959	0.446232349	0.333809644	0.415914804	1	0.452531666	0.423348188	0.314846426	0.488029838	0.693661988	0.946459532	0.102552615	0.45495075	0.894323111	0.274280995	0.15759784	0.416081578		0.877366006	0.217177138
[truncated: 1,438 more columns]
