# Supplementary material for: Music-induced emotion flow modeling by ENMI Network
Source: PLoS One. 2024 Oct 21;19(10):e0297712. doi: 10.1371/journal.pone.0297712 (PMC11493256; doi:10.1371/journal.pone.0297712)
Supplement: S1 File — (ZIP) [file pone.0297712.s001.zip › minimal dataset/Augmented dataset/Music features/chroma_dim_7.csv]

¸ßË¹°×ÔëÉù´¦Àí (1).mp3	¸ßË¹°×ÔëÉù´¦Àí (2).mp3	¸ßË¹°×ÔëÉù´¦Àí (3).mp3	¸ßË¹°×ÔëÉù´¦Àí (4).mp3	¸ßË¹°×ÔëÉù´¦Àí (5).mp3	¸ßË¹°×ÔëÉù´¦Àí (6).mp3	¸ßË¹°×ÔëÉù´¦Àí (7).mp3	¸ßË¹°×ÔëÉù´¦Àí (8).mp3	¸ßË¹°×ÔëÉù´¦Àí (9).mp3	¸ßË¹°×ÔëÉù´¦Àí (10).mp3	¸ßË¹°×ÔëÉù´¦Àí (11).mp3	¸ßË¹°×ÔëÉù´¦Àí (12).mp3	¸ßË¹°×ÔëÉù´¦Àí (13).mp3	¸ßË¹°×ÔëÉù´¦Àí (14).mp3	¸ßË¹°×ÔëÉù´¦Àí (15).mp3	¸ßË¹°×ÔëÉù´¦Àí (16).mp3	¸ßË¹°×ÔëÉù´¦Àí (17).mp3	¸ßË¹°×ÔëÉù´¦Àí (18).mp3	¸ßË¹°×ÔëÉù´¦Àí (19).mp3	¸ßË¹°×ÔëÉù´¦Àí (20).mp3	¸ßË¹°×ÔëÉù´¦Àí (21).mp3	¸ßË¹°×ÔëÉù´¦Àí (22).mp3	¸ßË¹°×ÔëÉù´¦Àí (23).mp3	¸ßË¹°×ÔëÉù´¦Àí (24).mp3	¸ßË¹°×ÔëÉù´¦Àí (25).mp3	¸ßË¹°×ÔëÉù´¦Àí (26).mp3	¸ßË¹°×ÔëÉù´¦Àí (27).mp3	¸ßË¹°×ÔëÉù´¦Àí (28).mp3	¸ßË¹°×ÔëÉù´¦Àí (29).mp3	¸ßË¹°×ÔëÉù´¦Àí (30).mp3	¸ßË¹°×ÔëÉù´¦Àí (31).mp3	¸ßË¹°×ÔëÉù´¦Àí (32).mp3	¸ßË¹°×ÔëÉù´¦Àí (33).mp3	¸ßË¹°×ÔëÉù´¦Àí (34).mp3	¸ßË¹°×ÔëÉù´¦Àí (35).mp3	¸ßË¹°×ÔëÉù´¦Àí (36).mp3	¸ßË¹°×ÔëÉù´¦Àí (37).mp3	¸ßË¹°×ÔëÉù´¦Àí (38).mp3	¸ßË¹°×ÔëÉù´¦Àí (39).mp3	¸ßË¹°×ÔëÉù´¦Àí (40).mp3	¸ßË¹°×ÔëÉù´¦Àí (41).mp3	¸ßË¹°×ÔëÉù´¦Àí (42).mp3	¸ßË¹°×ÔëÉù´¦Àí (43).mp3	¸ßË¹°×ÔëÉù´¦Àí (44).mp3	¸ßË¹°×ÔëÉù´¦Àí (45).mp3	¸ßË¹°×ÔëÉù´¦Àí (46).mp3	¸ßË¹°×ÔëÉù´¦Àí (47).mp3	¸ßË¹°×ÔëÉù´¦Àí (48).mp3	¸ßË¹°×ÔëÉù´¦Àí (49).mp3	¸ßË¹°×ÔëÉù´¦Àí (50).mp3
0.144554541	0.665730238	0.861392498	1	0.821731627	0.477304071	0.318915993	0.251293957	0.600570202	0.389477342	0.327260584	0.537535965	1	0.373122722	0.37280944	0.957426369	0.125947252	0.92421633	0.739813149	0.176251486	0.370429456	0.302996844	0.653568327	0.919751942	0.750534952	0.349507242	0.106276304	0.440789282	0.720709145	0.376571447	0.662143826	0.895209074	0.109098241	0.412062645	0.610168695	0.100411832	0.50323987	0.859464526	0.455005527	0.685640633	0.739326715	0.101059958	0.593022645	1	0.473229259	1	0.872905612	1	1	0.805638731
0.016591765	0.181806624	0.866603136	0.564936996	0.418307573	0.099866614	1	0.123510905	0.970890403	1	0.247556835	0.584977984	0.313788563	0.262278765	0.831283689	0.7161327	0.438922167	0.296844482	0.733066976	0.159559697	0.022418547	0.083120249	0.29673633	0.065970436	0.086302906	0.342698634	0.010024016	0.349979579	0.741321325	0.030100152	0.90379256	0.242036685	0.099744499	0.898226678	0.860304952	0.027194625	0.758079886	0.532402754	0.290213466	0.271864474	0.194225207	0.44951573	0.015423813	1	0.584153771	0.243745416	0.407143682	0.662238419	0.649053097	0.117282949
0.070400909	0.289163917	0.382323861	1	0.097944416	0.054334581	0.342442542	0.767368436	0.415611506	0.452720702	0.094904594	0.434384435	0.249789253	0.33822	0.07308767	0.467771113	0.571987689	0.170538723	0.366536587	0.433268994	0.02063668	0.250992686	0.343681782	0.036553942	0.203976512	0.511824489	0.822446167	0.160555512	0.665784776	1	0.505649984	0.005290417	0.268142939	0.012738781	0.32665351	0.140734866	0.285787195	1	0.365416557	0.312685192	0.314791292	0.292555124	0.795547664	0.508206606	1	0.259803176	0.47277537	1	0.588003039	0.561885595
0.370224506	0.106373206	0.925162733	1	0.806842685	0.052991915	0.231285051	0.95098716	0.104327746	1	0.08663068	0.542808115	0.083233386	0.882553756	0.932675838	0.418075711	0.214931518	0.253722012	0.421165526	0.208318785	0.02143939	0.824388325	0.23046203	0.017349223	1	0.353438199	0.203792468	0.172505468	0.314727604	0.740833879	0.476232409	0.699050128	0.204188794	0.042529836	0.493571997	0.013847657	0.123483978	0.741796494	0.507196367	0.352360606	0.407249957	0.234520957	0.006516447	0.110675223	0.427853107	0.157082289	0.639600098	1	1	0.10728395
1	0.797794342	0.577961147	0.575814724	0.509978533	0.264689356	0.244970143	0.362606794	1	0.361161649	0.134524316	0.731317043	0.272865236	0.101822764	0.282887191	0.839156151	0.92112112	0.074455872	0.520816743	0.717941284	0.052568011	0.262197852	0.387050033	0.886080384	0.147860274	0.14396517	0.531367183	0.57711339	0.514079392	0.074696958	0.734971225	0.008252838	0.279514521	0.004836261	0.1512146	0.144742921	0.69208622	1	0.792839468	0.220938891	0.018677341	0.489794731	0.497891039	0.535303235	0.472027808	0.563775003	0.707789898	1	0.10519971	0.38749513
0.321278393	0.946326554	0.949012876	1	1	0.069761485	0.098333642	0.236819372	0.893746436	0.388022035	0.232305512	0.181112707	0.151302055	0.669609666	0.215965822	0.85066396	0.482734561	0.034506086	0.441181004	0.58469671	0.432092845	0.324957639	0.320717245	0.100337833	0.281337649	0.394300491	0.123257674	0.622441828	0.820423841	0.58284694	1	0.025568757	0.293912351	0.010961624	0.26804325	0.057310674	1	1	0.77912885	0.474033087	0.119497426	0.097306661	0.877270758	0.422060221	0.302788079	0.044046707	0.164563119	0.600811839	0.465868235	0.103689454
0.661084652	0.478939146	0.907321513	1	0.246495143	0.169017345	0.281714976	0.395716399	0.564755499	1	0.633642495	0.369181126	0.484098911	0.843012929	0.634095669	0.396056563	0.374394387	0.15007925	0.715948999	0.013387982	0.080813386	0.344945908	0.174272522	0.207814246	0.318074763	0.346614599	0.289340198	0.201481447	0.493752301	0.716924846	0.397677213	0.504513025	0.338009328	0.03573779	0.389771074	0.33798781	0.954836011	0.285889417	0.940094113	0.412747443	0.47502026	0.364844233	0.127628595	0.389146537	0.506168306	0.029919725	0.098167673	0.894854307	0.582406878	0.126701638
0.56977129	0.331257999	0.841746926	1	0.521745801	0.160639614	0.394334406	0.103706241	0.22212711	0.978405535	0.479314923	0.844764352	0.80460763	0.168410584	0.183883786	0.503150761	0.665011048	0.274648964	0.463081628	0.180703089	0.147507772	0.098933771	0.238735408	0.030576579	0.324223608	0.394123286	0.394879103	0.161761746	0.673391998	1	0.855271697	0.484710842	1	0.296057314	1	0.035319619	0.967156291	0.212989047	0.535925567	0.95083046	0.09019997	0.245304555	0.045421328	0.537250519	0.226888895	0.382298976	0.438631117	0.203476265	0.117394291	0.123219475
0.514359593	0.155877054	0.86300391	1	0.383977771	0.119958945	0.213928938	0.836694062	0.543139637	0.296438485	0.128127858	0.682412088	0.228732064	0.569386005	0.481665671	0.523868859	0.216823235	0.207511306	0.430134773	0.76798898	0.606326044	0.594377935	0.134851322	0.190092653	1	0.731184185	0.525824845	0.162692845	0.336848974	1	0.503718317	0.017144728	0.354630768	0.029281488	0.878501892	0.664522171	0.93306309	0.471690685	0.839750707	0.144972354	0.401465714	0.250830203	0.588223577	0.475304931	0.406692386	1	0.538593471	0.121445365	0.736859322	0.463347584
0.566947043	0.497185141	0.216555238	1	0.553876698	0.190777436	0.501930356	0.234781936	0.672673404	1	0.383789897	0.23217909	0.753694236	0.296781033	0.314139903	0.592523634	0.07767956	0.104649432	0.487533122	0.111277469	0.233743459	1	0.025787499	0.7883901	0.087799974	0.320342183	0.410005003	0.057680305	1	0.460033715	0.382342637	1	0.268547028	0.012122814	0.256326109	0.02690769	0.966551304	0.444219619	1	0.299170703	1	0.528105676	0.974322975	0.295537174	0.498303384	0.554141641	0.692322314	0.074546777	0.399750322	0.126277491
0.525051296	0.502397358	0.741774857	1	0.491895974	0.074190043	0.931678772	0.341360837	0.712682903	1	0.800114691	0.879270434	0.708360493	0.475516379	0.667821944	0.600278258	0.255702674	0.157384887	0.38036567	0.224610105	0.238498852	0.071598455	0.118831478	1	0.086783446	0.237597048	0.093646169	0.124181829	0.649921834	0.342007965	0.88125515	0.244988889	0.540661275	0.054612018	0.344357908	0.337269723	0.863492966	0.645837367	1	0.142444327	0.119316854	0.754740477	0.194205374	0.651170969	0.369719028	0.083035968	0.380127072	0.171806619	1	0.320496291
0.54589808	0.370101988	0.727912188	1	0.8072263	0.061716843	1	0.633439362	0.963309526	1	1	0.238198087	0.200581193	0.488219112	0.944581449	0.798762739	0.952317476	0.244660303	0.96805644	0.368159711	0.176174924	0.92541486	0.738516092	1	0.836910188	0.311230987	1	0.105821684	0.465790838	1	0.736742377	0.199365899	0.075982243	0.050613385	0.266084224	0.755241275	0.573065817	0.84086448	0.920980573	0.362397403	0.624758363	1	0.394906789	0.433043838	0.437796682	1	0.650811136	0.055349257	0.131257296	0.369234383
0.439755797	0.285231203	0.725886047	1	0.402311295	0.054253392	0.4731116	0.258429974	0.345962286	0.552426994	0.309883088	0.895067096	0.111857757	1	0.689501524	0.935283244	0.595788181	0.196248308	0.278306991	0.511694908	0.618297279	0.676295102	1	1	0.348224699	0.285941243	0.952830553	0.141687542	0.2225869	1	0.752251089	0.080328785	0.162986949	0.146414414	0.625556111	0.213535324	0.314223766	0.877683938	1	0.554755211	0.808369339	0.730819523	0.163917899	1	0.22797218	0.410967827	0.378315687	0.245003268	0.746085763	0.311454743
0.219933271	0.225527093	0.640580654	0.812236071	0.486059457	0.138954222	0.881059766	0.287198156	0.781947017	0.327066153	0.965224326	0.474991322	0.351733804	1	0.954441667	1	0.688624442	0.143266723	0.426101327	0.368931144	0.00938904	1	0.239036694	0.188728988	0.761071861	0.385784864	0.184440717	0.144638479	0.134692028	0.124814741	0.330136478	0.587994456	0.177113026	0.085131146	0.625304878	1	0.343618631	0.895196974	0.966676354	0.435861319	0.332567364	0.117209204	0.015934542	0.511078417	0.751849711	0.424320489	0.529506028	0.71721977	0.470416248	0.851260185
0.233148023	0.489597768	0.701347411	1	0.360165834	0.131876156	0.683243096	0.592452824	0.442876637	1	0.978250146	1	0.217136592	0.783219993	0.299418122	1	0.234822392	0.175777256	0.971294463	0.586180389	0.122477628	1	1	0.682753861	0.77626282	0.563992262	0.388846874	0.217123553	0.307855517	0.287487984	0.433980554	0.154317975	0.084273919	0.745541036	0.604371846	0.139229923	0.892770827	0.942014754	1	0.440255165	0.448745608	0.538652241	0.372659683	0.424976707	0.813653111	0.776235402	0.377882242	0.463300228	0.085009672	0.461402535
0.067979775	0.418358088	0.446002454	0.730422139	0.79519558	0.400099814	1	0.736692071	0.402873993	0.493910611	0.833309352	1	0.993368387	0.840872824	0.972956836	0.560195804	1	0.266022027	0.379889071	0.677532732	0.311235398	0.425505102	0.096994653	0.035457935	0.23471494	0.464093715	0.57675612	0.065609694	0.353889376	0.505381942	0.250789046	0.155192718	0.3720451	1	0.763158858	0.05456242	0.169163689	0.542634785	0.352653325	0.591912925	0.11677926	0.205618978	0.278444499	0.476786613	0.525795341	0.727627337	0.089344405	0.588214397	0.487608045	0.670755148
0.104496002	0.469967037	0.972503722	0.801248133	0.534151435	0.371939778	1	0.407028317	0.636015534	0.310519099	1	0.157722816	1	1	0.184337378	0.729168296	0.90773052	0.248032182	0.728926837	0.453173906	0.031153766	0.925424933	0.094713666	0.046120193	0.214810356	0.743936718	0.594365954	0.089512594	0.549501181	1	0.550807595	0.291223049	0.027326565	0.218731478	0.109668538	0.2823098	0.75369215	0.285789818	0.393762857	0.937960625	0.554502368	0.276188076	0.11191652	0.716035008	0.595697641	0.224392384	0.393425107	0.898337483	0.584272325	0.53439939
0.049114004	0.638087511	0.740519285	1	0.675341845	0.180292636	0.800457835	0.722090542	0.289839536	0.985005021	0.263797641	0.685157895	0.517835259	0.199614599	0.317128748	0.818739116	0.651623368	0.198765859	0.761918962	0.988693833	0.195601299	0.382801443	1	0.179726198	0.292701304	0.706798434	0.573023796	0.073224761	0.817032754	1	0.127436265	0.475508869	0.774336636	0.381840855	0.040676676	0.366127342	1	0.271936417	0.328523308	0.316576868	0.455734938	0.796052098	0.378730923	0.834571481	0.75927633	0.99752748	0.700657427	0.544035673	1	0.827315688
0.076455869	0.302896917	0.709359586	1	0.146003574	0.072051942	0.875594735	0.857613027	0.52782011	0.828376412	0.609375238	0.595160007	0.328202695	0.338524282	0.402509451	0.604700863	0.223951176	0.125853717	0.401299149	0.256781816	0.137442395	0.177258834	1	0.333889455	0.505742073	0.479339838	0.047882296	0.115518227	0.185409278	0.022089086	0.646024644	0.158548847	0.135594174	0.132047355	0.12551634	0.74581039	1	0.277734488	0.481948793	0.188321203	0.445754349	0.097871818	0.296805888	0.650561213	1	0.188161686	0.744116724	0.403492689	0.564205229	0.68418777
0.10142041	0.671835005	0.382963955	0.907838047	0.480347455	0.234933227	0.487582147	0.320583314	0.500153184	0.747643352	0.784401178	0.625542879	0.111306563	0.644794703	0.395581245	0.457797229	0.434293836	0.341817707	0.262881607	0.08218246	0.021366855	1	0.511198699	0.26836285	0.220546052	0.605200291	1	0.087484747	0.27656436	0.024049733	0.797101915	0.632922947	0.318623871	0.011674741	0.851893127	0.025225341	0.605196595	0.735038102	0.553510308	0.203060254	0.398647666	0.116587654	0.054688755	0.849432111	0.291659713	0.117095925	0.455812931	1	0.318508834	0.667593539
0.354296386	0.448470533	0.518173158	1	0.630595386	0.042781595	1	0.120446175	0.597438335	0.767331183	1	0.28483516	0.292224407	0.741060615	0.554190636	0.545740724	0.312264681	0.193246737	0.610538661	1	0.003003074	0.054589689	1	0.261024952	0.127918497	0.589415908	0.075524606	0.092238955	0.184298739	0.278730482	0.622423947	0.317359	0.223953158	0.00656404	0.390795976	1	0.820379376	0.776518226	0.313760787	0.737875164	0.358073473	0.110359319	0.286893934	0.476798207	0.291765034	0.141608343	0.335044146	1	0.353263408	0.491108865
0.190466076	0.464527994	0.576234698	0.88397342	0.556133687	0.053371105	1	0.308073491	0.898029864	0.832201719	0.378583848	0.454006642	0.556812406	0.439613461	0.195302308	0.72117728	0.545566142	0.163194433	0.505102098	0.638239741	0.225402147	0.535970807	0.352059245	0.756834626	0.193286076	0.417720854	1	0.18942526	0.940549374	0.861101627	1	0.418846101	0.097146362	0.369955212	0.727304637	0.141809374	0.181385592	0.616535604	0.454753041	0.254721105	0.157118604	0.181896195	0.568933904	0.745580316	0.559488952	0.546081841	0.340834618	1	0.168692365	0.335625648
0.580521643	0.511891603	1	1	0.40433225	0.121515781	0.712125123	0.716049552	0.716499329	1	0.552602172	0.487115324	0.245109737	0.302321613	0.560225666	0.58408469	0.219577089	0.32322073	0.436651945	0.067236871	0.068740577	1	0.531447828	0.097533241	0.439437807	0.519898057	0.560947299	0.064798363	0.521909177	0.354229569	0.386242598	0.044227097	0.172764674	0.028593728	0.508702219	0.332878619	0.2302192	0.486700833	0.603007376	0.534691155	0.180284098	0.300935715	1	0.759649336	1	0.199020252	0.469578415	1	0.549182475	0.33171317
0.521403432	0.668210149	1	1	0.474414974	0.505325973	0.720324695	0.233425096	0.579615235	1	0.821006715	0.413440287	0.293630928	0.372158617	0.257989794	0.351964593	0.504817665	0.373043537	0.377027839	0.657251	0.085477039	0.296089292	0.348179162	1	1	0.635448515	0.025452444	0.105706543	0.847336471	0.263745517	0.992093205	0.437350035	0.131061107	0.037990421	0.350120097	0.029139593	0.771531999	0.62016964	0.933193862	0.358008742	0.13501507	0.81865555	0.144319311	0.582791567	0.95178926	0.862392902	0.543358505	1	0.587628365	0.188446909
0.529746234	0.585766017	0.713280201	1	0.39224723	0.071573116	0.961862564	0.38009432	0.424503952	0.247052014	1	1	0.225096375	0.824516892	0.603831232	0.848297298	0.543059647	0.151969209	0.460365534	0.707610369	0.135052145	0.355307579	0.535271645	1	0.081206299	0.215347409	0.197052836	0.176831111	0.44460234	0.27215448	1	0.372907639	0.62359494	0.001808353	0.328673214	0.082899697	0.052939497	0.564035714	0.465519279	1	0.38572821	0.087921605	0.165642262	0.467530966	0.107779682	0.684883535	0.712052226	0.055463485	0.298577428	0.244980201
0.528959811	0.39552778	0.694686055	0.142470106	0.578903377	0.213211834	0.864824653	0.405824006	0.227127001	0.811609805	1	0.499421477	0.173665971	0.518089533	0.678798497	0.842872322	0.423311383	0.48821044	0.665446937	0.248690084	0.345848054	0.053528205	0.459851623	0.599847019	0.118169785	0.221942246	0.555911541	0.357123524	0.803142607	0.089318641	0.839877725	0.585878074	0.282001734	0.015628228	0.319631308	0.165391773	0.108042449	0.139007762	0.388678372	0.498570889	0.83710897	0.313681096	0.726617992	0.798440576	0.575245559	0.346450597	0.583052874	0.323297799	0.610027611	0.330103248
0.277239203	0.271234393	0.635379136	0.609897852	0.577093124	0.059858184	0.753244281	0.374770045	0.249604136	0.803135812	0.376181573	0.364884913	0.141062319	0.526314795	0.600890577	0.3754825	0.172913507	0.420431167	0.794652998	1	0.040943656	0.421906441	0.335251778	0.780213773	0.245935619	0.362413675	0.15114589	0.21842666	0.321063966	0.183423027	1	0.317160606	0.204903975	0.028706726	0.210439011	0.188709989	0.493805587	0.33341676	0.887586117	0.360480398	0.118359402	0.111080796	0.910076499	0.367877901	0.205868348	1	0.802086949	0.264924735	0.547109485	0.79633379
0.471581459	0.729615927	0.369692087	0.011304101	0.546802998	0.187825084	0.479324371	0.924784184	0.801468015	1	0.434184879	1	0.2714504	0.655248463	0.62079066	0.468777537	0.216822371	0.329570264	0.470494568	0.623206139	0.178455874	0.489337653	0.403395534	0.572618902	0.285505086	0.265816689	1	0.371885359	0.677535832	0.07459794	0.962462008	0.618155956	0.376769483	0.019327074	0.095672354	0.057193037	0.614436448	0.776002824	0.60081023	1	0.387758225	0.23997058	0.039756961	0.684232116	0.417431861	0.240930334	0.373914182	0.300492108	0.494226933	0.198549062
0.609414518	0.684092999	0.54533118	0.070184067	0.486703932	0.116143242	0.147921339	0.478314638	0.242945731	1	1	0.574489653	0.20880425	0.240929633	0.752072453	0.495160908	0.168504119	0.273057252	0.594235897	0.225807607	0.023099788	0.336540997	0.288423538	0.500853121	0.412012905	0.181906015	0.306379378	0.366988271	0.776040494	0.224885657	0.967256546	0.515932262	0.140015557	0.175116017	0.718031406	0.481477112	0.473302484	0.549642563	0.628902674	1	0.077908337	0.04452664	0.401982814	0.590663552	0.354269654	0.496463269	0.770823777	0.124487966	0.665593803	0.164048523
0.074001424	0.612052381	1	0.015125078	0.17575106	0.136584803	0.039780736	0.703338206	0.711076856	0.425682575	0.590254068	0.616189063	0.150823757	0.314596355	0.850417137	0.642114282	0.382873803	0.039784934	0.378314734	0.134278506	0.09612108	0.492030352	0.404825717	0.087226093	1	0.20278661	0.414662182	0.126072899	0.410633266	0.442426026	0.326295853	0.615161479	0.196268067	0.057214048	0.31132555	0.212033272	0.478829682	0.544848084	0.849170744	0.44643712	0.225621089	0.038080342	0.701277852	0.55708307	0.314195424	1	0.75768137	0.718118846	0.364427477	0.311380655
0.056899969	0.630481362	0.712196708	0.032420821	0.249715328	0.077489972	0.118924826	0.240276203	0.860652268	1	0.571466208	0.573605716	0.299839973	0.233675271	0.270114124	0.828716874	0.391325206	0.075296201	0.312097192	0.286335617	0.753926933	0.025916625	0.396474391	0.882523835	0.198047832	0.274591148	0.528059125	0.060727924	0.857682824	0.221370384	0.798452973	1	0.080436446	0.83539331	0.211537495	0.077100173	0.225618616	0.66736573	0.669993877	1	0.52745229	0.053557485	1	0.628312349	0.249056563	0.681486964	0.709187746	0.328972429	0.442320406	0.186786324
0.170717791	0.608469963	0.345293671	0.045553211	0.69185406	0.112059668	1	0.825401843	0.384090304	0.443446755	0.67291069	0.487737685	0.646755934	0.134418279	0.239539102	0.70927304	0.378343493	0.108019836	0.358536541	0.895074904	0.186114088	0.13455303	0.034456585	0.959437847	0.298235714	0.230119616	0.396595776	0.290303439	0.168569893	1	1	0.472861141	0.210833892	0.308330238	0.245965362	0.360868156	0.437766194	0.420114547	0.834717393	0.257370085	0.173359543	0.120961696	0.022577103	0.2469531	0.368235201	0.244084239	1	0.467133015	0.538909793	0.602006555
0.10712681	0.707067966	0.449101359	0.024558764	0.291671753	0.096784636	0.404367268	0.71134758	0.295854002	0.444740653	0.193916738	0.110623226	1	0.529512286	0.391083062	0.920818329	0.509261847	0.065193191	0.535975575	0.157038197	0.02981641	0.222019672	0.121218301	0.958164275	0.229807779	0.268785775	0.484486699	0.077815667	0.552564025	1	0.804509342	0.46147272	0.101809248	0.275669247	0.083709195	0.153689295	0.276103973	0.256373942	1	0.148957834	0.315254986	0.115085222	0.642035067	0.580025434	0.154379413	0.523734033	0.32937929	0.706695497	0.564005852	0.686585963
0.288937032	0.271756411	1	0.146481305	0.753239036	0.03372724	0.703807414	0.340740651	0.919065714	0.881468654	0.301574975	0.215666682	0.720260799	0.275772452	0.398200482	0.439646751	0.252261966	0.133562237	0.614269495	0.185821429	0.168119863	0.285738766	0.383524805	0.779537678	0.295997947	0.247179076	1	0.201805875	0.18660976	0.288741767	0.965288341	0.490895331	0.206277579	0.388854504	0.231927827	1	0.136526272	0.344467252	0.480472147	0.586964786	0.67790097	0.448186219	0.146186575	0.961498201	0.451224655	0.735276639	0.459432811	0.367917627	0.264319628	0.362408519
1	0.626675904	0.162760377	0.026732389	0.124122493	0.173671693	0.302758276	0.574492276	0.655778468	0.990576446	1	0.484453738	0.483669877	0.265653312	0.539372563	1	0.146841392	0.378777862	0.786992073	0.555003524	0.260209352	1	0.074226364	0.847057819	1	0.878317773	0.888150871	0.137112692	0.823374808	0.418271571	0.925115526	0.636101246	0.1102615	0.01993807	0.622266054	0.476412475	0.327729911	0.473130435	0.183573321	0.464794695	0.639700115	0.765888155	1	0.576752126	0.367497593	0.418773055	0.759435117	1	1	0.144651219
0.613765299	0.505005538	0.659103334	0.723519623	0.662949026	0.142843992	0.7773543	0.551301599	0.64213568	1	0.565872967	0.324537992	0.564158976	0.170411333	0.321670443	0.507036567	0.428230435	0.337456852	0.40603438	0.406873226	1	0.182374001	0.212529033	1	0.263716936	0.475600123	1	0.16935654	0.676388383	0.159483626	0.859388232	0.652575672	0.270014405	0.009321171	0.132726714	0.68986845	0.454586595	1	0.589139521	0.22387813	0.800335348	0.819925666	0.36032927	0.781528115	0.397442698	0.346214056	0.506453753	0.524257898	0.704852641	0.323319256
0.391024023	0.879830241	0.749143898	0.259099752	0.452306777	0.040619723	0.696229517	0.835132003	0.904773593	1	0.653303623	0.355377942	0.280212432	0.676768422	0.204283923	0.485249311	1	0.173748448	0.405970037	0.328747034	0.419331014	0.597164631	0.059030876	0.880590796	0.152313828	0.471286952	0.704691291	0.07428503	1	0.743976951	1	0.536747098	1	0.002133714	0.172600836	0.29822588	0.14879024	0.42992416	0.556939244	0.210801318	0.326884389	0.940607131	0.166895881	0.358080298	0.373864263	0.477966309	0.59596771	1	1	0.21199888
0.095873967	0.59462738	1	0.338066965	0.769286156	0.075493522	0.223523363	0.356961221	0.765515208	0.550500453	0.817456663	0.23100774	0.362321466	0.295978844	0.589952111	0.853128731	0.147205323	0.028272588	0.462168694	0.522821605	0.344437569	0.383031994	0.176681235	0.601224542	0.379257411	0.410797566	0.120195717	0.031910229	1	1	0.706113935	0.485540479	1	0.0415079	0.529233754	0.234870344	0.072779126	0.462551802	1	0.426704019	0.384797394	0.119011201	0.070419267	0.616233528	0.193841189	1	0.382423937	1	0.389703482	0.117256485
0.240143895	0.682980657	0.980650604	1	0.342477471	0.018625375	0.497632951	0.201681837	0.531089127	1	0.654467344	0.932182074	0.304766506	0.365202367	0.598322392	0.46870181	0.729983509	0.106942154	0.412416458	0.098775454	0.647432089	0.308722585	0.131523773	0.108731791	0.356709242	0.666207492	0.131000578	0.142213002	0.870129168	0.145229563	0.944621205	0.592153788	0.082980715	1	1	0.515331924	0.08693219	0.180291578	0.837521374	0.311674118	0.409760416	0.685886502	0.240042686	1	0.183859542	1	0.436594993	0.669238389	0.562207043	0.082424015
0.096239381	0.761461914	0.314070702	0.670919895	0.725990236	0.024699364	0.202051833	0.657963216	0.264588445	1	0.560792625	0.562085032	0.324940085	0.529947281	0.67820698	0.998049438	1	0.100455478	0.42080453	0.190962628	0.088255964	0.429635435	0.143338233	0.593527555	0.171583056	0.706037462	0.245624036	0.083009444	0.212582961	0.436464757	0.845624745	0.597036481	0.036172926	0.093409829	0.655510604	0.086376846	0.69935298	0.200429931	0.860927463	0.363733768	0.028473454	0.700065732	0.179134756	0.31438607	0.212479174	0.700656831	0.683663011	0.582180023	0.351548672	0.052812334
0.119906403	0.364585817	0.533904314	1	0.385465503	0.537351251	0.789445281	0.243331119	0.813175917	0.478299439	0.215545848	0.833923697	0.482583344	1	0.664372623	0.394953936	0.872020245	0.260142207	0.425420374	0.410203189	0.00532482	0.073468603	0.198885009	0.777331293	0.262026012	0.373748124	0.319620699	0.130026907	0.460252166	0.303197652	0.786678433	0.476550132	0.201501831	0.000790239	1	0.142953038	0.670833945	0.412314504	0.754597366	0.204258293	0.20824948	0.540580451	0.777401209	0.850012839	0.531543612	0.41972217	0.748121083	0.459056318	0.76392293	0.021995602
0.433526218	0.681051254	0.645093322	0.025388433	0.192358851	0.168704063	0.749709845	0.12107496	0.994874358	1	0.233800635	0.869687974	0.840145707	0.513895035	0.683943927	0.712570846	0.405037075	0.534983397	0.512905717	0.091208793	0.468733579	0.803944468	0.589858949	1	0.145048231	0.447169155	0.263371319	1	0.091250673	0.076233335	0.843112051	0.62628454	0.087479882	0.019373531	0.362735063	0.272598296	1	0.697389722	0.811527431	0.191838995	0.38317132	0.07407292	0.558807254	0.921792865	1	0.403002858	0.192101315	0.122578233	0.762428164	0.021588422
0.954163194	0.598090351	0.322704047	0.010489212	0.533456326	0.29337275	0.640830755	0.382513672	0.924564481	0.386332095	1	1	0.415814787	1	0.901347697	0.540102363	1	0.527896881	0.560219646	0.301766485	0.215012774	1	0.445861995	1	0.318953156	0.18760547	0.010915765	0.201702103	0.626074612	0.563827693	0.976634383	0.325681597	0.245386437	0.060665034	0.558706582	0.392415673	1	0.812383413	0.39981702	0.177471712	0.170937106	0.408220768	0.944886386	1	0.604079187	1	0.317778766	0.100667655	0.675827265	0.094606765
1	0.268214703	0.471355438	0.021223532	0.54736191	0.403982639	0.724839091	0.585097015	0.775159955	1	1	0.371750057	0.504660249	0.834085286	0.28982684	0.434171677	0.198273629	0.215222046	0.330052167	0.658258855	0.3404347	0.199147865	0.207167253	0.475797325	0.107279532	0.225481614	0.091318071	0.407042742	0.24500531	0.184185505	0.937397599	0.141863629	0.093299985	0.02861825	0.727485895	0.974157453	0.359094143	0.205929995	0.45060429	0.357192934	0.420147061	0.320977181	0.040392734	0.473769873	0.45652619	0.389664501	0.626537204	0.579014659	0.637497425	0.130899996
1	0.223154411	0.541451395	0.02008203	0.301811665	0.376998216	0.423808634	0.299320161	0.741689861	0.251442015	0.279420316	0.360219032	0.28335461	0.479808867	0.258885592	0.836620986	0.304712683	0.167141601	0.725562096	0.175529793	0.268087506	0.917519927	0.308852524	0.496405095	0.605114877	0.223376378	0.218019411	0.03561553	0.2828888	0.3321217	1	1	0.044592977	0.106887624	0.094773501	0.104087673	0.170748651	0.710232317	0.957606435	0.512282372	0.456261754	0.107887059	0.419635534	1	0.663761616	0.282754868	0.847002804	0.083623052	0.845217645	0.089997187
0.504444122	0.123849258	0.579072833	0.027803265	0.211851507	0.192731783	0.695721388	0.754225075	0.959874809	0.759766817	0.384091824	0.197795749	0.38230893	0.296509981	0.219630077	0.820306718	1	0.279979497	0.724296153	0.738022506	0.324774355	0.19502148	0.15387392	0.398756117	0.203132674	0.210734531	0.897436142	0.344234109	0.216309085	0.087525263	0.291137576	0.460316837	0.351353168	0.058401339	0.674482644	0.08833085	0.097660922	0.75230664	0.82470423	0.212955803	0.323538065	0.34446764	0.095531099	0.272033364	0.272090763	0.060347464	0.608244896	0.251365244	0.523604691	0.283427536
0.112058856	0.53529048	0.420622736	0.046810742	0.418366343	0.130193263	1	0.773612797	0.502189875	1	0.57269603	0.161353588	0.313372791	0.459844142	0.180911526	0.397889346	0.267445534	0.046719119	0.511846066	0.459589481	0.102006048	0.181079566	0.188816935	0.297814548	0.169687882	0.218476087	0.11184977	0.278660685	1	0.013919522	1	0.255177408	0.292104214	0.993973374	0.670161068	0.35202235	0.346925825	0.820596099	0.5907287	0.255619854	0.729812741	0.316817671	0.751344681	0.449158639	0.719077826	0.717285872	0.373089701	0.16386503	0.261606395	0.231786549
0.554846108	0.703322351	0.411088616	0.061332412	0.651754022	0.261069566	0.523063242	0.415565372	0.574064314	0.771210194	0.35556069	0.978275061	0.112229362	0.346833259	0.361585051	0.641235292	1	0.993871033	0.402448207	0.549722433	0.032001741	0.262497157	0.174284384	1	0.08131171	0.146633223	0.342148244	0.29137969	0.423656553	0.344039857	0.985105813	0.202202559	0.148268387	0.256370813	0.425432861	1	0.127222508	0.728077471	0.973333001	0.196154922	0.470044822	0.162991598	0.242347464	0.529141545	0.310649693	1	0.282766193	0.674402535	0.381810695	0.326404899
0.688191473	0.641024053	0.603542686	0.008524307	0.334907204	0.248629496	0.18466641	0.349752933	0.420293331	0.422625691	0.772539675	0.47398749	0.660495758	0.10606578	0.422284484	0.530777037	0.1777924	0.137426794	0.750453949	0.919951558	0.203041717	0.551694095	0.366139561	0.948495328	0.071783751	0.428698331	0.127482593	0.064098373	0.738198996	0.663645506	0.943986714	1	0.0990346	0.461024433	0.403008699	0.279736817	0.131229505	0.494645715	1	0.537633598	0.215126976	0.084879324	0.370564073	1	0.384262025	0.681909382	0.130726278	0.030392755	0.523022711	0.108382538
0.696261942	0.551371396	0.565452039	0.569644988	0.192389339	0.462891936	0.13778995	0.58834064	0.65388459	0.61091578	0.705700755	0.917451918	0.320489943	0.903023839	0.677785337	0.564098299	0.066588216	0.718666017	0.808010519	0.588130474	0.041338023	0.792232811	0.433779031	0.233328119	0.163238645	0.227227628	0.017356139	0.216846138	0.421497077	1	0.9443748	0.962429583	0.230100304	0.539272606	0.208821222	0.358073205	0.30258584	0.352816224	0.366683751	0.113476582	0.380339116	0.108137965	0.099222504	0.315265387	0.295903176	0.272103995	0.526107609	0.151742682	0.448445082	0.380713433
0.108962685	0.238050863	0.535867691	0.369914293	0.148097962	0.329289198	0.130066961	0.104819573	0.301128864	0.431525499	0.702300727	0.533411264	0.742105663	0.70757854	0.198634312	0.607632577	0.141696945	0.092616074	0.964991331	0.835268021	0.00488105	0.667123199	0.412677556	0.941422343	0.565323293	0.382137418	0.563418329	0.24641268	0.687569976	1	0.580453038	1	0.085997753	0.058463667	0.543340981	0.667817295	0.755085289	0.702020288	0.793195844	0.109930858	0.080406241	0.059057105	0.070178762	0.990588188	1	0.141780883	0.542629778	0.159712732	0.20083639	0.122151241
0.143709153	0.222426683	1	0.3078655	0.7556687	0.33834371	0.636481643	0.40403381	0.677704692	1	0.825626433	0.997165382	0.538779795	0.412457436	0.15459691	0.789413035	0.557432175	0.023417192	0.372909844	0.426801711	0.018207951	0.043590542	0.522020519	1	0.208587557	0.606251419	0.166037381	0.134137556	0.1411376	1	0.926493883	0.445517093	0.06635236	0.015820736	0.220837429	0.736549377	0.365443408	0.544959366	0.451652318	0.28215906	0.384635597	0.311535299	0.499520838	0.988626957	0.514971256	0.953727484	0.141061127	0.82141459	0.263193786	0.37263152
0.33781445	0.487977952	0.583524764	1	0.479304731	0.20572193	0.551171839	0.622471273	0.79175669	0.131908759	0.5012362	0.584849596	0.265839666	0.070943661	0.362570435	0.837865412	0.053317659	0.468377829	0.383967966	0.429601729	0.970156789	0.566309035	0.724908292	0.874043405	0.213023812	0.442799866	0.778177738	1	0.087049507	1	0.855013311	0.550243378	0.431732833	0.10601674	0.170323133	0.815857112	0.400220096	0.635937572	0.7025038	0.329993606	0.608355522	0.18885693	0.156486183	0.854960799	0.391438752	0.148620218	0.250149935	0.757453561	0.618382215	0.092508033
0.142260909	0.835340917	0.802456558	1	0.54482764	0.081833512	0.798849344	0.446335912	0.94380945	0.418930709	0.349189728	0.815621614	0.071169004	0.281622946	0.663495183	0.245864883	0.334061682	0.260488123	0.33261472	0.64810276	0.332088202	0.15199849	1	0.101384431	0.346558481	0.661963761	0.410495371	0.449191928	0.089941204	0.231159091	0.918374538	0.085638069	0.97750473	0.165701285	0.607991934	0.957105696	0.302443147	1	0.594891846	0.282608181	0.642853737	0.943363428	0.142793089	1	0.394239962	0.123085998	0.896345556	0.133748844	0.271770716	0.091610298
0.061043508	0.787914157	0.432089746	1	0.346636117	0.255396187	0.548485756	0.366485268	0.574771941	1	0.517301559	0.439760894	0.258869827	0.151939631	0.637908757	1	0.429243356	0.037300639	0.791270673	0.480576813	0.145495087	0.562098205	0.628856897	0.047793508	1	0.489528358	0.026341023	0.561470747	0.60116756	0.210539222	0.488476515	0.978275657	1	0.091899753	0.195625007	0.046929605	1	0.567684174	0.560761273	0.306485623	0.391036838	0.717647791	0.061213713	0.975106955	1	1	0.041215796	0.02319588	0.601862669	0.4715738
0.09108907	0.785638809	0.94465512	0.021947395	0.226912946	0.482645154	0.296575755	0.249522537	0.932561636	1	0.721964478	0.544922054	0.484973937	0.155983984	0.496185571	0.711162031	0.221762493	0.069562733	0.392956704	0.559796214	0.024350867	0.268842041	0.357134819	0.022501471	0.675568998	0.368003726	0.090864025	0.193937704	0.65653497	0.342349142	0.655759275	0.322408557	0.09473706	0.401395768	0.117028169	0.036277439	0.425389022	0.66803813	0.506844342	1	0.187655598	0.043518662	0.23625423	0.287111014	0.605604529	1	0.193520412	0.890261292	1	0.375210047
0.079764843	0.411089599	0.609318078	0.28389582	0.355318069	0.545230627	0.745812595	0.765944839	0.324241132	0.647723854	0.775309086	0.682910502	0.301241994	0.870717943	0.388753176	0.534105957	0.477812409	0.37583518	0.514006376	0.719966412	0.00593107	0.482328653	0.185062185	0.215760961	0.183392525	0.204157159	0.005801245	0.465516955	0.974210918	0.738770306	0.915502012	0.49804917	0.191205397	0.467279881	0.655237973	0.056903414	0.304254353	0.894573033	1	0.457921475	0.185546756	0.015915511	0.049373891	0.688982129	0.675855041	0.304424077	0.099560894	0.893552065	1	0.174804673
0.089163683	0.199173048	0.361041695	1	0.36564061	0.460223109	0.099504054	0.865291953	0.198918387	0.565784454	0.660682499	0.250697434	0.605689406	0.530719459	0.17830196	0.778300345	0.397998244	0.070234515	0.430513293	0.423953205	0.26042366	0.856206298	0.076041013	0.705683589	0.050182506	0.444525212	0.330207765	0.646324039	0.631363213	0.454492688	0.603179872	0.542661488	0.084789015	0.003461876	0.379066139	0.27093944	0.226123795	0.572861433	0.743375361	0.294016391	0.24426724	0.495118916	0.185829431	0.183419615	0.698069274	0.468405068	1	0.830467999	0.913269043	0.213965952
0.533623219	0.052483913	0.581257999	0.13152273	0.261910826	0.040409628	0.722816169	0.413066596	0.716335773	0.486896604	0.814895272	0.545155048	0.060459089	1	0.159803584	0.503688514	0.113366716	0.415266275	0.220301196	0.316533297	0.484645724	0.324804693	0.408567041	0.274419963	0.487367719	0.354529619	0.055067938	0.916684985	0.572573781	0.387000233	1	0.033561021	0.258740276	0.00828382	0.223443285	0.691315353	0.282057673	0.356860638	0.699751019	0.251151264	0.593176782	0.283637613	0.218104139	0.761639118	0.54353106	0.256706059	1	0.198880091	0.666462898	0.295763105
1	0.639231145	0.475530565	0.193856776	0.574654877	0.300712168	0.798235178	0.328564942	0.966865838	1	0.995377421	0.538549423	0.145187423	0.650650203	0.118722722	1	0.132429942	0.32179448	0.985733747	0.455547482	0.17593962	0.536682606	0.677755237	1	0.876488447	0.519763768	0.008256049	0.1712019	0.374116451	0.137615308	0.991420805	0.643303394	0.495212793	0.038563889	0.704192221	0.333758652	0.214595258	0.548871696	0.413520306	1	0.666706383	0.150419369	0.139172673	0.650623918	0.853637695	0.260512173	0.835374951	0.086548664	0.705878079	0.157360196
0.715979159	0.821253359	1	0.045667786	0.565821767	0.306934655	0.737344563	0.912692904	0.378830135	0.805807412	1	0.597100019	0.639284551	0.449088395	0.540382981	0.44554016	0.47771737	0.180967793	0.595143735	0.961531579	0.544214547	0.566609383	0.34367761	0.968551159	0.378064424	0.783445835	0.200190559	0.136728302	0.327094167	0.170529827	1	0.31802991	1	0.252944529	0.798088729	0.312592238	0.538468719	0.416085511	0.661467493	0.913626432	0.887063622	0.377390921	0.496443748	0.97696048	0.192130864	0.230127156	0.45391646		0.876981139	0.105255373
[truncated: 1,438 more columns]
