# Supplementary material for: Music-induced emotion flow modeling by ENMI Network
Source: PLoS One. 2024 Oct 21;19(10):e0297712. doi: 10.1371/journal.pone.0297712 (PMC11493256; doi:10.1371/journal.pone.0297712)
Supplement: S1 File — (ZIP) [file pone.0297712.s001.zip › minimal dataset/Augmented dataset/Music features/chroma_dim_8.csv]

¸ßË¹°×ÔëÉù´¦Àí (1).mp3	¸ßË¹°×ÔëÉù´¦Àí (2).mp3	¸ßË¹°×ÔëÉù´¦Àí (3).mp3	¸ßË¹°×ÔëÉù´¦Àí (4).mp3	¸ßË¹°×ÔëÉù´¦Àí (5).mp3	¸ßË¹°×ÔëÉù´¦Àí (6).mp3	¸ßË¹°×ÔëÉù´¦Àí (7).mp3	¸ßË¹°×ÔëÉù´¦Àí (8).mp3	¸ßË¹°×ÔëÉù´¦Àí (9).mp3	¸ßË¹°×ÔëÉù´¦Àí (10).mp3	¸ßË¹°×ÔëÉù´¦Àí (11).mp3	¸ßË¹°×ÔëÉù´¦Àí (12).mp3	¸ßË¹°×ÔëÉù´¦Àí (13).mp3	¸ßË¹°×ÔëÉù´¦Àí (14).mp3	¸ßË¹°×ÔëÉù´¦Àí (15).mp3	¸ßË¹°×ÔëÉù´¦Àí (16).mp3	¸ßË¹°×ÔëÉù´¦Àí (17).mp3	¸ßË¹°×ÔëÉù´¦Àí (18).mp3	¸ßË¹°×ÔëÉù´¦Àí (19).mp3	¸ßË¹°×ÔëÉù´¦Àí (20).mp3	¸ßË¹°×ÔëÉù´¦Àí (21).mp3	¸ßË¹°×ÔëÉù´¦Àí (22).mp3	¸ßË¹°×ÔëÉù´¦Àí (23).mp3	¸ßË¹°×ÔëÉù´¦Àí (24).mp3	¸ßË¹°×ÔëÉù´¦Àí (25).mp3	¸ßË¹°×ÔëÉù´¦Àí (26).mp3	¸ßË¹°×ÔëÉù´¦Àí (27).mp3	¸ßË¹°×ÔëÉù´¦Àí (28).mp3	¸ßË¹°×ÔëÉù´¦Àí (29).mp3	¸ßË¹°×ÔëÉù´¦Àí (30).mp3	¸ßË¹°×ÔëÉù´¦Àí (31).mp3	¸ßË¹°×ÔëÉù´¦Àí (32).mp3	¸ßË¹°×ÔëÉù´¦Àí (33).mp3	¸ßË¹°×ÔëÉù´¦Àí (34).mp3	¸ßË¹°×ÔëÉù´¦Àí (35).mp3	¸ßË¹°×ÔëÉù´¦Àí (36).mp3	¸ßË¹°×ÔëÉù´¦Àí (37).mp3	¸ßË¹°×ÔëÉù´¦Àí (38).mp3	¸ßË¹°×ÔëÉù´¦Àí (39).mp3	¸ßË¹°×ÔëÉù´¦Àí (40).mp3	¸ßË¹°×ÔëÉù´¦Àí (41).mp3	¸ßË¹°×ÔëÉù´¦Àí (42).mp3	¸ßË¹°×ÔëÉù´¦Àí (43).mp3	¸ßË¹°×ÔëÉù´¦Àí (44).mp3	¸ßË¹°×ÔëÉù´¦Àí (45).mp3	¸ßË¹°×ÔëÉù´¦Àí (46).mp3	¸ßË¹°×ÔëÉù´¦Àí (47).mp3	¸ßË¹°×ÔëÉù´¦Àí (48).mp3	¸ßË¹°×ÔëÉù´¦Àí (49).mp3	¸ßË¹°×ÔëÉù´¦Àí (50).mp3
0.254995704	0.62914443	1	0.634948671	0.838449299	0.441659153	0.25398615	0.215870306	0.663930357	0.316099882	0.340719014	0.603565454	0.960404336	0.442082047	0.437440187	1	0.330690801	0.874777675	0.918211102	0.082926914	0.27699697	0.140133187	0.544427335	1	1	0.322095305	0.220410377	0.458924115	0.635734141	0.408343703	0.655577242	0.772213042	0.423742682	0.469897389	0.628266394	0.054933328	0.647922337	0.697580218	0.496047288	0.493374169	0.717513263	0.172181338	0.747952104	0.92319411	0.559307277	0.888657033	0.926885724	0.960685492	0.92082262	0.401110739
0.034309097	0.130885765	0.754658341	0.209897339	0.544169247	0.110775657	0.628069341	0.174671933	0.948307693	0.722765625	0.034924261	0.777650654	0.668954849	0.465078294	0.217314884	0.927053154	0.791512668	0.232292831	0.958664954	0.152025044	0.034635834	0.014939313	0.122360282	0.237849653	0.115642928	0.751414955	0.017709717	0.134867311	0.998000443	0.085040681	0.902305543	0.014009566	0.058619257	0.840690613	0.712581456	0.06815891	0.731351376	0.538652897	0.597822785	0.30768773	0.201667204	0.457301855	0.033709563	0.6828385	0.53436178	0.2199177	0.54161334	0.651711583	1	0.280077696
0.173972011	0.264958292	0.519351304	0.491441429	0.083803728	0.472438097	0.270085067	0.652234793	0.365222484	0.256245941	0.044386815	0.717563033	0.311762273	0.351833433	0.026452281	0.831050158	0.853044391	0.24678126	0.256490707	0.49777928	0.014785021	0.287176311	0.137640089	0.008116663	0.600064218	0.839749217	0.866525173	0.02722645	0.445712984	0.400458455	0.315727651	0.003544566	0.117198847	0.318231493	0.370224565	0.179912582	0.366400421	0.74665159	1	0.255978256	0.289303154	0.584825695	0.554726839	0.499624729	0.710317194	0.282562286	0.398446083	0.766419232	0.735649765	0.503327131
1	0.08136566	0.87287724	0.554202437	0.912290275	0.233411625	0.173969999	1	0.07713484	0.326401711	0.103883386	1	0.194710419	0.371617198	0.269956112	0.818911314	0.417220086	0.751764536	0.450058341	0.136028782	0.020977616	0.662851334	0.060206756	0.043390386	0.908303499	1	0.468334824	0.024976522	0.374690473	0.29877308	0.562356949	0.607554555	0.062342081	0.02558244	0.552036405	0.22630617	0.183547124	0.491367191	0.399258912	0.25786835	0.149771243	0.225542009	0.010206954	0.063658282	0.469885081	0.164654538	0.479447365	0.86534673	0.705272734	0.249764547
0.372468919	0.7924757	0.813523531	0.185876429	0.629552007	0.758553982	0.205057979	0.634981096	0.330959082	0.608980834	0.111643359	1	0.362560302	0.085963741	0.16354017	1	1	0.091574878	0.37941286	0.87600106	0.023465507	0.175602734	0.655381918	0.555181503	0.62223959	0.19919911	0.344439656	0.137607276	1	0.080192715	0.878323197	0.009867554	0.230441466	0.062580101	0.164591402	0.03670112	0.211683959	0.613714457	0.862682581	0.313682348	0.064624704	0.830343723	0.184555143	0.326682895	0.355386883	0.325306952	0.981716871	0.778339446	0.101754159	0.391073287
0.184093967	0.698894441	1	0.762607098	0.853607178	0.200652882	0.101796277	0.330731601	0.904612422	0.16885601	0.102561817	0.142717198	0.433105946	0.391304821	0.165104255	0.989748359	0.755194843	0.032186139	0.326530665	0.583954453	0.405715197	0.1921608	0.641414702	0.027179157	0.761749148	1	0.185076699	0.10798905	0.424731553	0.545843542	0.298271656	0.05533383	0.141797334	0.009680239	0.390666127	0.152876303	0.364983827	0.608526409	1	0.472439557	0.130760506	0.131006643	0.703556359	0.34105581	0.293273509	0.091737568	0.188052535	0.449565679	0.465917498	0.066850252
1	0.25974977	0.871162832	0.572878599	0.194167122	1	0.412767768	0.482223183	0.504703581	0.660945475	0.273070157	0.241539508	0.490754783	0.720289946	0.836270928	0.438301146	0.368115366	0.065699898	0.572611332	0.015431105	0.060322907	0.13798748	0.265183866	0.147841454	0.706296563	0.788352728	0.370816797	0.099922612	0.646012843	0.378148198	0.545832992	0.248130932	0.351318955	0.001433694	0.797553539	0.127079874	0.657618642	0.834439456	0.594067872	0.545609176	0.25830096	0.347812682	0.072085477	0.277085513	0.495525956	0.048836943	0.121009178	0.469207376	0.562825978	0.283309966
1	0.210134163	1	0.569472671	0.607904136	0.894093573	0.90854156	0.111372784	0.275595307	0.765338302	0.31360516	0.372194558	0.634962559	0.170650035	0.167780608	0.483876824	0.945910215	0.079455197	0.473380715	0.197426751	0.096204504	0.046665121	0.126913324	0.024103887	0.624207914	1	0.872519016	0.15557088	0.654621184	0.419624984	0.371523023	0.315807372	0.768026948	0.601477444	0.706516027	0.03448794	0.785510838	1	0.506524026	0.541192889	0.098785669	0.180902973	0.044389047	0.407176703	0.279701054	1	0.368451685	0.20764935	0.047794588	0.511351168
1	0.104244515	0.596711457	0.711771369	0.458340287	0.640874267	0.229725555	0.69282645	0.629367948	0.208877027	0.271395892	0.303430915	0.324809074	0.324906051	0.504225612	0.432998508	0.564209461	0.192349121	0.303388387	0.738034844	0.506071448	0.626638651	0.078297473	0.20550786	0.643875778	1	0.90985471	0.051399585	0.698887348	0.275182873	0.626938879	0.02565906	0.165238336	0.013457205	1	0.642455518	0.813264787	0.672861814	0.784716785	0.484174013	0.151821762	0.218714029	0.83954972	0.550383985	0.526220202	0.979142487	0.486713231	0.126851037	0.515751362	0.533481002
1	0.395018429	0.220198303	0.725890219	0.7575351	0.188921764	0.697437167	0.237206295	0.628907382	0.848500967	0.463431418	0.33426404	0.863381386	0.182561025	0.263995051	0.463349342	0.317269862	0.483536601	0.3510876	0.101206861	0.699944437	0.91740793	0.022252722	0.400822699	0.138020068	0.552888751	1	0.094552211	0.959269881	0.142822608	0.349650949	0.79224962	0.231268331	0.091062106	0.295070559	0.111459427	0.860866606	0.714304924	0.974529803	0.576074302	0.445521414	0.327329218	0.334062815	0.369680047	0.341120273	0.500498235	0.977802813	0.126127169	0.434059829	0.398814768
1	0.246088609	0.912860692	0.785899162	0.460300058	0.081086896	1	0.272031248	0.557057738	0.529217362	0.729710162	1	0.803260386	0.316582173	0.43632403	0.489959329	0.444724143	0.01607834	0.443228275	0.290035754	0.69139266	0.074541703	0.097503096	0.58952111	0.15569523	0.341129988	0.099521376	0.181766108	0.83270812	0.268812001	1	0.340206295	0.633039892	0.048233677	0.303255409	0.948614478	1	0.806185186	0.631794155	0.303322852	0.346971661	0.537085772	0.096063927	0.512958646	0.351096869	0.092246674	0.924393415	0.18688862	0.772848129	0.571315408
1	0.294799447	0.422098666	0.646246731	0.935735047	0.054742441	0.840963006	0.634128809	0.901780903	0.421330333	0.487967849	0.313366681	0.237908155	0.245621338	1	0.9566769	0.692296863	0.022433069	0.813336194	0.436809033	0.641788602	0.782574356	0.644438624	0.700033784	0.655388534	0.413347155	0.555763245	0.104467869	0.338210195	0.496923298	0.726446211	0.250731379	0.038972884	0.079857424	0.360279262	0.908340812	0.653158724	1	0.91464287	0.396737993	0.516243398	0.531283915	0.111144669	0.309756368	0.438084155	0.338427454	0.834664285	0.081603602	0.137114748	0.829721928
0.870792806	0.155395269	0.506277442	0.509404778	0.520534575	0.02867968	0.316993028	0.233681709	0.275617838	0.264632225	0.210640684	1	0.177180856	0.949985623	0.558459222	1	0.617866457	0.343686908	0.415096462	0.352354676	0.471325845	0.473214477	0.775571704	0.744812012	0.318594158	0.306026161	1	0.052793231	0.382985264	0.44449541	0.642032564	0.07274577	0.282025516	0.172502324	0.768553436	0.301560193	0.264331847	1	0.769076049	0.263566613	0.513273418	0.539628685	0.290230304	0.713885009	0.201048851	0.54732573	0.534876227	0.412612885	1	0.376596212
0.405126542	0.182500511	0.731500328	0.512696445	0.590292573	0.089493729	1	0.233745828	0.657657623	0.469589204	0.55136919	0.738728404	0.187790215	0.677692771	0.69729501	0.766325772	0.866999328	0.085617736	0.480179638	0.331852227	0.006699848	0.977772117	0.189161658	0.206447184	1	0.340271056	0.113571689	0.037588354	0.395689338	0.126549736	0.499166459	0.517191529	0.394502968	0.136082143	0.862071753	0.867763281	0.227344245	0.450109512	1	0.400311351	0.526305437	0.120319568	0.00494864	0.390247971	0.574888885	0.281812429	0.646093428	0.725343227	0.475203753	0.859460056
0.451343954	0.335886627	0.685713112	0.688604653	0.282803029	0.106636196	0.611528814	0.570744812	0.522204041	0.542597353	1	0.5107705	0.295798957	0.502519429	0.544799924	0.659950376	0.132795781	0.093483657	0.918490767	0.526745021	0.373481303	0.641646981	0.430877477	0.525973976	0.905508041	0.524323761	0.135690123	0.067952916	0.497209936	0.173898265	0.336880714	0.1669254	0.042281006	0.320979804	0.874258101	0.573257327	1	0.660568595	0.474166781	0.64088738	0.666029036	0.274932981	1	0.474104106	0.931162357	0.771288931	0.232833758	0.842520118	0.087701619	0.97443223
0.059866466	0.285514891	0.315775424	0.45537287	0.918613493	0.465012342	0.81197083	0.781651556	1	0.283826977	0.602928281	0.210397825	0.506384432	0.751324892	1	0.637975037	0.957211792	0.100288413	0.272848397	0.608222008	0.507046878	0.574878812	0.093180299	0.023914177	0.210911557	0.535329044	0.518114984	0.125898451	0.327849597	0.817077577	0.283391148	0.263620436	0.308599085	0.734230518	0.987608314	0.054319855	0.280753165	0.326862812	0.523047984	0.401756853	0.159964219	0.276691437	0.458376884	0.437288731	0.49510026	0.693163097	0.253163069	0.671473742	0.496985972	0.516889274
0.15291585	0.376764596	0.862368703	0.421490341	0.647857487	0.420782983	0.762170672	0.461194068	0.51480341	0.22667022	0.411328614	0.161126241	0.687295794	0.780753613	0.467269719	0.656569242	1	0.048725236	0.989289284	0.502450705	0.136664674	0.60300988	0.124599248	0.059594184	0.291229635	0.955424964	0.615882099	0.295606732	0.514247	0.576101065	0.437105268	0.464494735	0.052798808	0.316440046	0.141735435	0.162896618	0.179957911	0.296406806	0.685915828	0.5188604	0.397595853	0.240649685	0.30295375	0.457702518	0.444738001	0.184480906	0.371013939	1	0.55318141	0.437464625
0.049320098	0.327758253	0.898633659	0.60227555	0.787502229	0.389053762	0.9943887	0.455075383	0.168919697	0.940199316	0.209013402	0.672659397	0.81119436	0.316404313	0.603210628	1	0.779554605	0.122179992	0.980497658	0.983902633	0.026014773	0.414417058	0.765969634	0.182138428	0.251182258	0.904670537	0.89746654	0.096067443	0.977251112	0.369678587	0.241307929	0.544301629	0.874240756	0.315652251	0.043618094	0.221846312	0.634510815	0.144239604	0.644447744	0.595966697	0.2540299	0.708987057	0.570078492	0.636328399	0.723053038	1	0.97306335	0.473991394	0.864037573	0.542686939
0.099814191	0.179292202	0.559484482	0.301429272	0.125216931	0.264495254	0.689889491	0.717730165	0.6163885	0.388135642	0.531013727	0.524928629	0.307019442	0.364842027	0.273860961	0.433656931	0.232916906	0.07423088	0.297345936	0.572477758	0.063979983	0.189987019	0.638780653	0.213424891	0.231802538	0.598947525	0.031079421	0.198337063	0.40566352	0.044603679	0.563346982	0.106639169	0.42051053	1	0.138990268	0.580703914	0.969724774	0.228117898	0.899810195	0.297413439	0.16763562	0.215488702	0.467768222	0.535754621	0.550053418	0.316623718	0.935535908	0.319275379	0.294950694	0.517854989
0.118007712	0.46637547	0.442962587	0.435393631	0.587040544	0.547870934	0.436517507	0.160809845	0.445284069	0.534929335	0.63756001	0.662538886	0.279826403	0.809877098	0.489992321	0.436756223	0.66207397	0.11433778	0.308529973	0.270964205	0.012229174	0.740124285	0.437070608	0.210152149	0.194533423	0.805828929	0.135604516	0.202313811	0.293213606	0.015449518	0.558193445	0.390053779	0.242295578	0.004724738	0.177325189	0.044206701	0.393603355	0.562222481	0.741265953	0.435559869	0.156558469	0.477451652	0.039598949	0.735696733	0.284338564	0.345814705	0.359340847	0.838754594	0.08960253	0.604195893
1	0.430404067	0.505282462	0.575527132	0.728243709	0.238568857	0.693251848	0.164807305	0.74876231	0.336316943	0.368928969	0.376129955	0.213876724	0.815600336	0.454017073	0.575812459	0.537489712	0.116645291	0.441191822	0.627792776	0.006269472	0.013719403	0.76274246	0.321727633	0.05309416	1	0.093000434	0.033144675	0.31131053	0.261389345	0.594357669	0.125233233	0.154844105	0.006471511	0.048902709	0.479249537	0.810181022	0.482336551	0.830723524	0.760537624	0.124659665	0.317036569	0.499023169	0.509980202	0.335597932	0.17411691	0.50940752	0.915490925	0.321117789	0.401820511
0.324577004	0.338151336	0.766767502	0.556685328	0.637414455	0.302630633	0.837385774	0.288429886	0.915475607	0.39681083	0.267603099	0.668550372	0.551974654	0.423695803	0.161924437	0.919718623	0.608681917	0.03101966	0.372708052	0.621403039	0.057993677	0.374227017	0.642009079	0.92197454	0.087650977	1	0.993896902	0.038345702	1	0.396192968	0.612778187	0.689783335	0.032929573	0.167381465	0.948078632	0.083320998	0.468179792	0.467395902	0.480433971	0.269402653	0.470447421	0.122607954	0.569851637	0.166534901	0.874928415	0.713059247	0.249703139	0.800646901	0.285884887	0.763499141
1	0.586241961	0.598910749	0.541557491	0.418266505	0.366987854	0.650691271	0.551025033	0.839619815	0.314968944	0.490357727	0.43124631	0.437100947	0.396627069	0.776451349	0.787244916	0.581665874	0.285205483	0.463525444	0.348547429	0.069567695	0.908993602	0.70952487	0.348516911	0.657381177	1	0.452611625	0.186659157	0.554387271	0.039656933	0.298250943	0.071476668	0.308700264	0.277851671	0.363284945	0.17252183	0.39297542	0.416482508	0.573967993	0.586510539	1	0.314173013	0.831367373	0.630335808	0.803115547	0.188460857	0.391951174	0.82813406	0.380304515	0.858065903
1	0.503443956	0.533447564	0.624978662	0.620625854	0.532883704	0.785840213	0.209901065	1	0.508943498	0.831520736	0.200465158	0.346635073	0.432345062	0.670704186	0.792052448	0.21317932	0.282494247	0.437929362	0.227314025	0.111903004	0.327886909	0.191800535	0.734418809	0.425222427	1	0.074006684	0.162089884	0.93070209	1	0.955554724	0.404022336	0.126912475	0.01058312	0.251429319	0.194444463	0.852525353	0.265748262	0.903216898	0.529131711	0.247942016	0.476831675	0.316706091	0.386388034	0.935626924	0.54907769	0.487395376	0.691304505	0.19262439	0.171244219
1	0.327246785	0.577004313	0.258726627	0.508435726	0.058904558	1	0.51177901	0.54738766	0.263921708	0.893691421	0.714312553	0.346089751	0.725160658	0.852160037	1	0.871302009	0.178846911	0.280947655	0.942584693	0.243690684	0.252834886	0.281199843	0.735660791	0.188426405	0.294135571	0.647221744	0.216740921	0.734255791	0.583153784	0.979483366	0.160000503	0.326443166	0.002856147	0.770003498	0.154514581	0.042939376	0.590126693	0.432602644	0.453962445	0.180562913	0.073075674	0.222877949	0.29897666	0.224519223	0.620298207	0.982108176	0.094199665	0.140100121	0.24947603
1	0.226879075	0.730358064	0.181186453	0.557959437	0.372988045	0.982755899	0.344647914	0.261197001	0.452798128	0.443033725	0.380164444	0.185572907	0.619701624	0.884639978	1	0.315283179	0.611551046	0.552838504	0.394703537	0.236795828	0.092723124	0.214270651	0.471432835	0.029095149	0.713822067	0.334860086	1	0.834014595	0.379997194	0.202828884	0.906345785	0.192299649	0.019864049	0.388390988	0.171637103	0.066298619	0.313962787	0.272197068	0.541462421	0.669077039	0.286739826	0.85307467	0.6980654	0.555319905	0.330022484	0.856817424	0.357227862	0.387976736	0.248717442
0.377999425	0.194938928	0.936071396	0.135925144	0.453571677	0.045390785	1	0.345518351	0.188301101	0.388581872	0.399578094	0.220615044	0.269597173	0.650541365	0.827590168	0.420469731	0.233880475	0.034600276	0.794873357	0.685380399	0.097659051	0.39822647	0.616222143	0.533649862	0.023704806	0.342959821	0.157785013	0.063971601	0.505794585	0.298355937	0.697433352	0.298174739	0.422849447	0.040101346	0.271803617	0.440042764	0.180118456	0.546939373	0.753846765	0.513663232	0.145744473	0.284685969	0.968455851	0.187081128	0.338578999	0.824092746	0.94681406	0.246385381	0.216848165	0.572668552
0.302182168	0.706960857	0.256836087	0.013002338	0.65866369	0.235061064	0.844426215	1	0.914227784	0.774071515	0.340401441	0.574350476	0.158381224	0.806435168	0.554271638	0.474950701	0.53184855	0.094382957	0.478791863	0.627428591	0.346352369	0.295637786	0.724604309	0.338294446	0.051534355	0.2850236	0.82420814	0.245785832	0.780122161	0.76821816	1	0.606763959	0.867547214	0.038093589	0.112735361	0.02057361	0.465323091	0.486414671	0.546783268	0.885913312	0.700627744	0.218463048	0.042814195	0.280512273	0.494072139	0.171044588	0.310892493	0.248872921	0.42015487	0.13638562
1	0.548539758	0.427454352	0.271526635	0.570194423	0.098454461	0.217178032	0.405633032	0.211448669	0.603375316	0.707590044	0.498858064	0.228014693	0.381886721	0.874547362	0.5169155	0.622335255	0.264261246	0.456746608	0.729126215	0.087055415	0.718573093	0.504614472	0.593485117	0.095045842	0.326865703	0.310104251	0.079130925	1	0.119293325	0.945598602	0.448251635	0.099201374	0.243141413	1	0.475742847	0.391610563	0.803100049	0.803989768	0.425462306	0.069546148	0.061244056	0.158090979	0.533309758	0.628555238	0.454664886	0.858300984	0.108595915	0.390840083	0.089483738
0.149052233	0.397038341	0.30730468	0.020959085	0.312418401	0.212012619	0.06328252	0.785881519	0.685560226	0.883164227	0.26076135	1	0.313747525	0.597787917	0.934447348	0.645980358	0.739501357	0.01482933	0.266300589	0.336626798	0.231940195	0.382365108	0.184536338	0.046888404	0.366898566	0.287495017	0.051710699	0.071491316	0.379365712	0.419117689	0.161695197	0.619733393	0.099443041	0.125882834	0.262582928	0.224755973	0.145014778	0.813583791	1	0.398940474	0.264348716	0.05650403	0.189966872	0.435347706	0.367135316	0.748721659	0.616710186	0.482524693	0.453667194	0.510807157
0.068411522	0.446141839	0.815131247	0.156947508	0.190090567	0.264357567	0.193474382	0.303811371	1	0.723128974	0.469327718	0.632503331	0.628319263	0.191895351	0.503384531	0.700731695	0.296910018	0.484812915	0.421522319	0.562802255	0.870812237	0.006554949	0.245322168	1	0.132953331	0.125204548	0.554951906	0.020863492	0.808246315	0.054526441	0.660830259	0.694769025	0.057788003	0.372306436	0.170334771	0.039483618	1	0.674312353	0.558827519	0.284415573	0.601864755	0.192754254	0.309080422	0.497999012	0.625623763	1	0.832237542	0.469446361	0.473705411	0.973778963
0.268832594	0.334019929	0.327215314	0.022844503	0.832537353	1	0.286313832	0.670127332	0.483489126	0.219103679	0.43144232	0.561283469	0.453436673	0.477785587	0.736954689	0.632578313	0.37088418	0.045009762	0.419899672	1	0.204815373	0.205826283	0.049226284	1	0.127369434	0.360223204	1	0.222049907	0.247936428	0.310733438	0.99802351	0.542030931	0.13773571	0.137273014	0.254257739	1	0.248347729	1	0.667844832	0.386149496	0.21014446	0.296947211	0.073129416	0.20370926	0.469013244	0.58378756	0.98900938	0.672942221	0.343981028	1
0.188363835	0.593887091	1	0.015463508	0.386914194	0.227257043	0.456754237	0.662220597	0.328858674	0.478572428	0.095109567	0.062851474	0.904371798	0.484432518	0.679148734	1	0.699221909	0.051142458	0.390509427	0.615814567	0.092866063	0.225663707	0.124412932	1	0.23355858	1	0.490132749	0.118016452	0.76735419	0.421692073	0.757436812	0.639059186	0.056647435	0.32139042	0.091092154	0.130266115	0.127768591	0.199932739	0.807564557	0.211899266	0.345113844	0.332372129	0.634540737	0.581231475	0.23721227	0.070219405	0.272806168	0.743966103	0.63275224	1
0.266464829	0.280974537	0.522767365	0.10935358	0.461515129	0.089324124	0.533231676	0.186180532	0.838099778	0.30958882	0.315235406	0.632089436	0.722895145	0.426464617	0.790479839	0.287915468	0.59336102	0.055640094	0.490249783	0.250233412	0.248306319	0.358745784	0.302290738	0.33072418	0.18893607	0.546066582	0.343294889	0.090555228	0.312787473	0.121219657	1	0.373994201	0.100967251	0.561489642	0.317376405	0.595790505	0.279214412	1	0.729276896	0.583347261	0.253837705	0.900882542	0.537479043	0.787446201	0.653195322	0.561150491	0.428357095	0.263978153	0.293918401	0.718739629
0.669663608	0.641612828	0.18959631	0.01939063	0.099224463	0.560440779	0.369867623	0.659236133	0.819515646	1	0.584255576	0.509581923	0.689373732	0.491142213	0.739231765	0.733884811	0.490966111	0.435038984	0.737007976	0.794346929	0.299877673	0.598549545	0.067387268	0.40986535	0.696833968	1	0.724963665	0.142433897	0.764654696	0.311369538	1	0.461353034	0.100307114	0.289985806	0.732472181	0.250332564	0.347605437	0.162975326	0.866106272	0.411506474	0.993018925	0.923996925	0.896363676	0.306542814	0.53078711	0.456810653	0.973683655	0.7621122	0.171155214	0.315551996
1	0.379413038	0.769641995	0.241081595	0.827654123	1	1	0.641282797	0.729165137	0.574006379	0.506621718	0.335719407	0.548520327	0.088747047	0.22491169	0.377168596	0.708799362	1	0.460039467	0.617888987	0.884949207	0.033649322	0.172127664	0.696397007	0.233963594	0.337540001	0.994984269	0.051895268	0.54704839	0.079008706	1	0.855679512	0.152540952	0.003543755	0.167347029	0.592713773	0.267286658	0.617329717	0.676306129	0.32465589	0.893214285	1	1	0.587712169	0.976023674	0.372707993	0.892917395	0.477579385	0.674929678	1
0.501181066	0.809660494	0.562251389	0.126172885	0.474104941	0.051578846	1	0.845121562	0.847274244	0.831241131	0.403879732	0.360714018	0.241114125	0.393726349	0.658370018	0.464556515	0.316254944	0.449816108	0.274980694	0.766142964	0.409001499	0.06714724	0.066708907	1	0.215114951	0.741734803	0.769073308	0.08168149	0.547103643	0.390019715	0.901790142	0.2392627	0.596045196	0.004422246	0.300659299	0.295327067	0.132524118	0.282611966	0.631968617	0.292235255	0.595482528	1	0.081194498	0.342603713	0.422740579	0.440982312	0.718315661	0.795057416	0.434356034	0.86379385
0.076416172	0.630103707	0.680250525	0.213938758	0.627889812	0.089150913	0.473367542	0.20751223	0.660171032	0.33546707	0.770021558	0.239260882	0.420112729	0.173017561	0.684268713	0.966481149	0.17719318	0.042482771	0.335502476	0.541039526	0.349961758	0.252057195	0.245952174	0.49828434	0.410834402	0.466485113	0.630650103	0.029858164	0.869504035	0.445387721	0.539343953	0.846449137	0.465822339	0.059092093	0.327643692	0.190677181	0.031548973	0.643761158	0.74905175	0.247822106	0.451891094	0.245732963	0.053560738	0.509722114	0.245400786	0.912464678	0.33044818	0.680884719	0.214517772	0.204285607
0.360807061	0.449677229	0.738977373	0.265860558	0.305957347	0.02827291	0.660980582	0.292318314	0.481990069	0.4136374	0.497669876	1	0.252093017	0.272109181	0.8084023	0.362024754	0.910656929	0.070009731	0.462485492	0.32737416	0.587011516	0.314540178	0.15814665	0.070607372	0.422694862	0.711353421	0.65109241	0.06852673	0.886175156	0.521276057	0.913442254	0.264484286	0.020770188	0.211144999	0.947245479	0.792003632	0.05540251	0.210740015	0.852681279	0.309577376	0.366200686	0.494840503	0.512618244	0.569734097	0.291405797	0.839845896	0.473880529	0.689219117	0.357990295	0.100120008
0.062729895	0.589707255	0.343339503	0.295184523	0.876172543	0.027056333	0.405076832	0.766013563	0.200615257	0.512640417	0.598581076	0.58663547	0.438158333	0.470148832	0.873442888	1	0.924907565	0.046449896	0.435620159	0.401090384	0.044645172	0.381212234	0.167252883	0.463908285	0.608059943	0.658116877	0.856001616	0.219250828	0.380467921	0.677757561	0.747603655	0.52518332	0.02086726	0.027676819	1	0.08058279	0.409791142	0.136930376	0.776012361	0.424075782	0.062670879	0.435778558	0.156220987	0.234359205	0.316028744	0.544780195	0.948963463	0.496451199	0.29668653	0.106696017
0.102852762	0.377930284	0.529423952	0.200679168	0.467887074	0.203058317	1	0.288919717	0.614028633	0.512066901	0.171411395	1	0.343999863	0.409429252	0.905847132	0.337182075	0.92451793	0.281359047	0.287804097	0.454343706	0.006053828	0.271703005	0.119306654	0.811336875	0.349355757	0.36396724	0.727782488	0.210508421	0.504828036	0.464875251	0.390883714	0.215307787	0.24269636	0.011784469	0.65643388	0.047869779	0.81633848	0.330256641	0.954414725	0.341834813	0.301636308	0.443882108	0.220697433	0.475816697	0.478107333	0.564103663	1	0.411031574	0.66234827	0.075981446
0.442020297	0.669404984	0.684050024	0.10723789	0.328248799	0.115153596	1	0.170405805	0.912851155	0.647678971	0.15267089	0.945975959	0.502480924	0.425766379	0.896227956	0.915260017	0.281721979	0.696538627	0.3781313	0.086534329	0.778268576	0.618959844	0.134192616	0.683792531	0.083165832	0.452305526	0.373223931	0.336603224	0.327587754	0.067375466	0.898221493	0.74738878	0.353701621	0.032566246	0.553110957	0.302773565	0.775092781	0.292425841	0.80945313	0.377978474	0.168864757	0.242824122	0.359725863	0.651354015	0.671531677	0.392265737	0.327388167	0.181591392	0.649134457	0.084329024
0.318671763	0.55652374	0.341298252	0.046306785	0.516426325	0.27653873	0.100243561	0.425033867	0.84469384	0.32275039	0.830689609	0.769251347	0.421345979	0.368391395	0.863773346	0.741627991	0.999753177	0.588542223	0.758327782	0.376465291	0.230405524	0.730523646	0.258513838	0.66667366	0.175089553	0.432212114	0.122036114	0.038131416	0.649038255	0.618152678	1	0.227394804	0.166426986	0.065078653	0.562519372	0.509685099	0.79965353	0.340377808	0.707374573	0.268934906	0.045249995	0.442519069	1	0.736846864	0.616608918	0.964957893	0.288547963	0.096454047	0.419328958	0.289414734
0.39545697	0.11564149	0.252076775	0.039368652	0.637550294	0.327368647	0.835575521	0.701432347	1	0.463004202	0.823707223	0.487374842	0.554900229	0.163603038	0.759729922	0.800139248	0.6136868	0.124104775	0.221287087	0.604316175	0.138393372	0.223326921	0.205370456	0.415233433	0.225212619	0.188118353	0.028743587	0.120153904	0.177664295	0.139941201	0.895327806	0.16909489	0.057284422	0.050874967	0.71434778	1	0.356456459	0.625029564	0.481964856	0.581589341	0.633750677	0.458577603	0.127257004	0.385484338	0.424931109	0.493016601	0.567356765	0.531667233	0.70003742	0.280642301
0.58605051	0.198572218	0.337143183	0.113366768	0.435711235	0.22027944	0.625743508	0.301999092	0.673304319	0.349559158	0.248959363	0.371938258	0.308372438	0.429143161	0.631120145	0.999706745	0.467001647	0.106916651	1	0.155679941	0.177303806	0.746692061	0.574900389	0.561558366	0.741836846	0.245056897	0.300035	0.041800253	0.304181188	0.187436447	0.911350787	0.592112482	0.030889016	0.159288287	0.111191817	0.060645878	0.179423481	0.867863476	0.825744271	0.724506319	0.513281643	0.107032858	0.401865333	0.774869442	0.876393855	0.438054711	1	0.162279978	1	0.195942238
0.607166529	0.064954557	0.662098527	0.013501828	0.32919991	0.343317568	0.999195039	0.574867189	0.884642482	0.629722953	0.245470613	0.280928791	0.367010683	0.367866516	0.572679758	1	0.62156558	0.119209968	0.969748616	0.769584119	0.094687931	0.188571081	0.100646898	0.212112501	0.373711705	0.267271638	0.974444449	0.124282934	0.53564465	0.076487936	0.320064247	0.545030057	0.256332487	0.102183811	0.939017594	0.082183115	0.146308914	1	0.687098622	0.236982793	0.262252331	0.420561135	0.060432106	0.182254404	0.228177041	0.056753036	0.927226722	0.153843001	0.190726578	1
0.187623113	0.484037697	0.365840107	0.022339212	0.352109224	0.316175848	0.775037885	0.759853959	0.514993668	0.764893293	0.501793504	0.194808841	0.448896646	0.61733979	0.45648548	0.444583863	0.199281037	0.04255411	0.715704501	0.473683059	0.055632986	0.073060706	0.087854683	0.309502035	0.063841395	0.2673738	0.281652689	0.1683992	0.853715599	0.006403323	0.744514048	0.307141453	0.12589334	0.579245269	1	0.536507785	0.2852211	0.765253782	0.955435097	0.260596931	0.645836174	0.275767207	0.241935164	0.320489973	0.388167739	1	0.785483181	0.73293072	0.14584066	0.636639416
0.886675	0.619370937	0.407012045	0.03722458	0.790478528	1	0.846758604	0.418315858	1	0.693511188	0.193259835	0.991416335	0.302663356	0.489342332	0.666149914	0.589475334	0.918482602	0.30553779	0.291179627	0.475369126	0.082696617	0.136002049	0.091493644	0.660750508	0.016937368	0.189991757	0.674336612	0.091681659	0.519999862	0.182058513	1	1	0.090340182	0.37439692	0.397714168	0.761699677	0.113835566	0.414748073	1	0.252001792	0.499285191	0.180535287	1	0.462332219	0.225925565	0.798211694	0.238404185	0.667218029	0.223500386	0.618415475
1	0.557321191	0.478041083	0.007940864	0.416765034	0.356343895	0.398953766	0.274185687	0.457021177	0.46393165	0.481898546	0.751056314	0.402021348	0.050894789	0.489648223	0.441940486	0.249275967	0.171839654	1	0.830547154	0.661674321	0.526139319	0.688823223	0.946343482	0.047980554	0.595755219	0.11672803	0.041954614	0.68179661	0.743192971	1	0.953180611	0.054572895	0.42777887	0.607307851	0.298182517	0.124663986	1	0.800202131	0.475718498	0.270614654	0.250728399	0.650543094	0.766331911	0.384500504	0.700987816	0.218317151	0.076217875	0.379535884	0.161438495
1	0.312325537	0.317818344	0.257374972	0.308608592	0.747267485	0.230395481	0.507815421	0.609682202	0.327473164	0.71280396	0.234036893	0.564321578	0.524045229	0.828815877	0.456218988	0.089763299	0.627333999	1	0.530409575	0.058341946	0.631029308	0.769348264	0.160932392	0.15398024	0.372529149	0.015790151	0.042430684	0.524783373	0.28904587	1	1	0.177704379	0.227642715	0.300132066	0.27350989	0.789829612	0.228450656	0.845381618	0.111000836	0.125627249	0.155252606	0.136208147	0.325401157	0.230727434	0.247713327	0.738223016	0.144168884	0.483394593	0.701336622
0.178738758	0.110376358	0.551965475	0.184640631	0.131475732	0.389697939	0.332325608	0.082346193	0.295720398	0.17728278	0.578771412	0.526611567	0.435777932	0.51644659	0.313733727	0.49530828	0.497430712	0.050300673	1	0.960571229	0.008349785	0.623559058	0.723542452	1	0.578042746	0.775904477	0.184250981	0.422001362	0.669472218	0.328959376	0.64613533	0.739983261	0.115848012	0.046603505	0.737651706	0.574743569	0.636588037	0.441495657	1	0.103341438	0.095333651	0.042815194	0.066565603	0.627027035	0.761068225	0.143636897	0.659040213	0.114682697	0.122827113	0.17615144
0.28086409	0.180159971	0.571905971	0.134122998	0.859905899	0.359725773	0.985347271	0.215001494	0.646912277	0.786399066	0.582280397	1	0.582593024	0.416158557	0.18865785	0.948609591	0.857486665	0.014725651	0.428574264	0.496517062	0.015936017	0.085028842	0.355805397	0.798924208	0.132168934	0.844668388	0.170276165	0.029062901	0.191940606	0.414723873	0.450345069	0.422204256	0.138839826	0.025137939	0.149486572	0.594672322	0.225142494	0.203218743	0.470367581	0.393499851	0.576504171	0.475889176	0.685140014	0.634323955	0.712405741	1	0.619530976	1	0.811227262	0.556491554
0.430013657	0.33322531	0.450922281	0.658499122	0.60943675	0.152586609	0.813441753	0.590562105	0.806017756	0.177548558	0.34802556	0.753896534	0.230216756	0.017742014	0.224397525	1	0.115583248	0.200161919	0.271579832	0.499145001	0.470778137	0.508900821	0.496552497	0.764554203	0.099940501	0.556186616	1	0.204028666	0.126673251	0.378890455	0.981889307	0.524266183	1	0.137605146	0.210354865	0.670222759	0.331224799	0.163568839	0.914429903	0.379573077	0.529356241	0.258177847	0.355470628	0.563250899	0.436260402	0.298414439	0.230939105	0.370536774	0.56644094	0.370929927
0.324696541	0.896125019	0.858769059	0.143703356	0.619251966	0.107136004	1	0.271307319	0.750200868	0.161725521	0.295524329	0.661051035	0.331155062	0.132252753	0.64283365	0.253059804	0.648931086	0.116705023	0.262308598	0.781658947	0.716109633	0.042086147	0.848593771	0.115358211	0.422740638	0.902753651	0.33675918	0.101024985	0.154790655	0.247194529	0.861190617	0.162363425	0.066875793	0.010366372	0.677922368	0.781024218	0.366711766	0.955612421	0.769440353	0.314300328	0.912101865	0.895100534	0.152851254	0.856016695	0.173526019	0.054996867	0.422445208	0.133316547	0.855407834	0.171845555
0.121726058	0.784323037	0.775847256	0.316696256	0.283422351	0.17712009	0.961650491	0.284399539	0.674118459	0.782075465	0.473291993	0.686170638	0.216966674	0.178860679	0.969176829	0.891309321	0.66020745	0.014235787	0.744248033	0.518331707	0.454840869	0.34931308	0.53858608	0.031477448	0.526599884	1	0.018878585	0.248776063	0.5804106	0.138673112	1	1	0.152550668	0.103830732	0.265206724	0.054353647	0.864307344	0.394320786	0.382600009	0.3084355	0.180439413	0.894440114	0.071673758	0.656434655	0.968686819	0.424735546	0.056566592	0.019009324	1	0.759627998
0.039376847	0.64064759	0.921791136	0.499112248	0.321980685	0.369810969	0.357141048	0.249787107	1	0.770708323	0.624446929	0.515135765	0.434287727	0.138783947	0.757625103	0.406814605	0.568607748	0.034835372	0.447199017	0.526712894	0.023915568	0.319103956	0.573001683	0.079333842	0.468367904	0.294886947	0.227437362	0.076248318	0.791273475	0.465699494	0.928275883	0.174013644	0.340702891	0.024951305	0.29473874	0.065530196	0.886025131	1	0.37813428	0.493305862	0.188022822	0.217183486	0.065222427	0.341082156	0.653832972	0.8400684	0.191441655	0.607225716	0.366375983	1
0.191977635	0.262048662	0.688352525	0.332585961	0.434055597	0.607801616	1	0.634714603	0.503791213	1	0.361953497	0.787091613	0.253389269	0.75130707	0.59827745	0.524162233	0.801520467	0.167125925	0.378666788	0.602603793	0.106436163	0.654370844	1	0.295242637	0.167586863	0.547895074	0.025291258	0.048899084	1	0.505382419	1	0.356230676	0.132966876	0.314076513	0.560471356	0.023811974	0.485371947	0.615475297	0.524097919	0.560930789	0.225673214	0.181794509	0.048811913	0.540035069	0.676157713	0.248606488	0.096165299	0.494920254	0.226346374	0.416741997
0.174943089	0.172065929	0.449565262	0.522768736	0.447871059	0.409505218	0.126513809	0.955822706	0.17194131	0.616297185	0.425808519	0.155372575	0.812593877	0.71187669	0.551811993	0.871475995	0.198500574	0.102082796	0.328466415	0.360819429	0.185776055	0.739641249	0.112327754	0.367125094	0.00623027	0.487695992	0.249846727	0.187041774	0.577176809	0.199926019	0.621893048	1	0.040344533	0.02253521	0.486290008	0.347836882	0.493906438	1	0.531074166	0.307920486	0.207709372	0.739969432	0.227393523	0.144699082	0.64027673	0.470501721	0.966770232	0.337753713	0.868795812	0.446486503
1	0.05138918	0.409830093	0.052186064	0.246729597	0.447603405	1	0.337438941	0.724256456	1	0.775714278	0.358347028	0.253403634	0.322779596	0.403772593	0.414273351	0.624444067	0.133054808	0.261635929	0.295048356	0.190143496	0.356341124	0.39537701	0.184059262	0.082863621	0.550077498	0.084713534	0.1297196	0.424947411	0.158829272	0.52983427	0.025565187	0.262587816	0.009815006	0.338466614	0.906872928	0.301611513	0.417355955	0.44887042	0.279072434	0.646015942	0.332398176	0.04701288	0.618447304	0.435235798	0.365722954	0.431025296	0.154902026	0.61718452	0.557362914
0.606026828	0.609019518	0.443118542	0.113096461	0.760065079	0.400557697	1	0.381081194	0.833275199	0.643122017	0.811066866	0.360522449	0.16891253	0.354213059	0.173602894	0.82107389	0.121522777	1	0.881911099	0.479569316	0.084589727	0.472684443	0.880881369	0.681314826	0.856013894	0.598931193	0.006377352	0.028002154	0.305163324	0.321441591	1	0.819653273	0.359509587	0.068093367	0.707199633	0.30451557	0.20590426	0.665004492	0.144559994	0.346167266	0.867431045	0.396720648	0.055399623	0.550051749	1	0.547679961	1	0.077272765	0.609532058	0.292258441
0.537042737	0.780003071	0.436554551	0.05140838	0.532832265	0.507598281	1	0.98374635	0.460824192	0.571015418	0.636321425	0.597459674	0.598396897	0.640275359	0.684776902	0.711714149	0.533771813	0.117873117	0.711758852	0.892303526	0.7449283	0.600134969	1	0.754105031	0.197695211	0.802500963	0.387484848	0.093169995	0.519951344	0.381276399	0.636354148	0.253774107	0.501107812	0.349639148	0.706789315	0.241505191	0.373194605	0.598870277	0.919424534	0.649688065	0.79951632	1	0.649293959	0.923466742	0.128561094	0.536143601	0.67557174		0.577516973	0.087803423
[truncated: 1,438 more columns]
