# Supplementary material for: Music-induced emotion flow modeling by ENMI Network
Source: PLoS One. 2024 Oct 21;19(10):e0297712. doi: 10.1371/journal.pone.0297712 (PMC11493256; doi:10.1371/journal.pone.0297712)
Supplement: S1 File — (ZIP) [file pone.0297712.s001.zip › minimal dataset/Augmented dataset/Music features/chroma_dim_9.csv]

¸ßË¹°×ÔëÉù´¦Àí (1).mp3	¸ßË¹°×ÔëÉù´¦Àí (2).mp3	¸ßË¹°×ÔëÉù´¦Àí (3).mp3	¸ßË¹°×ÔëÉù´¦Àí (4).mp3	¸ßË¹°×ÔëÉù´¦Àí (5).mp3	¸ßË¹°×ÔëÉù´¦Àí (6).mp3	¸ßË¹°×ÔëÉù´¦Àí (7).mp3	¸ßË¹°×ÔëÉù´¦Àí (8).mp3	¸ßË¹°×ÔëÉù´¦Àí (9).mp3	¸ßË¹°×ÔëÉù´¦Àí (10).mp3	¸ßË¹°×ÔëÉù´¦Àí (11).mp3	¸ßË¹°×ÔëÉù´¦Àí (12).mp3	¸ßË¹°×ÔëÉù´¦Àí (13).mp3	¸ßË¹°×ÔëÉù´¦Àí (14).mp3	¸ßË¹°×ÔëÉù´¦Àí (15).mp3	¸ßË¹°×ÔëÉù´¦Àí (16).mp3	¸ßË¹°×ÔëÉù´¦Àí (17).mp3	¸ßË¹°×ÔëÉù´¦Àí (18).mp3	¸ßË¹°×ÔëÉù´¦Àí (19).mp3	¸ßË¹°×ÔëÉù´¦Àí (20).mp3	¸ßË¹°×ÔëÉù´¦Àí (21).mp3	¸ßË¹°×ÔëÉù´¦Àí (22).mp3	¸ßË¹°×ÔëÉù´¦Àí (23).mp3	¸ßË¹°×ÔëÉù´¦Àí (24).mp3	¸ßË¹°×ÔëÉù´¦Àí (25).mp3	¸ßË¹°×ÔëÉù´¦Àí (26).mp3	¸ßË¹°×ÔëÉù´¦Àí (27).mp3	¸ßË¹°×ÔëÉù´¦Àí (28).mp3	¸ßË¹°×ÔëÉù´¦Àí (29).mp3	¸ßË¹°×ÔëÉù´¦Àí (30).mp3	¸ßË¹°×ÔëÉù´¦Àí (31).mp3	¸ßË¹°×ÔëÉù´¦Àí (32).mp3	¸ßË¹°×ÔëÉù´¦Àí (33).mp3	¸ßË¹°×ÔëÉù´¦Àí (34).mp3	¸ßË¹°×ÔëÉù´¦Àí (35).mp3	¸ßË¹°×ÔëÉù´¦Àí (36).mp3	¸ßË¹°×ÔëÉù´¦Àí (37).mp3	¸ßË¹°×ÔëÉù´¦Àí (38).mp3	¸ßË¹°×ÔëÉù´¦Àí (39).mp3	¸ßË¹°×ÔëÉù´¦Àí (40).mp3	¸ßË¹°×ÔëÉù´¦Àí (41).mp3	¸ßË¹°×ÔëÉù´¦Àí (42).mp3	¸ßË¹°×ÔëÉù´¦Àí (43).mp3	¸ßË¹°×ÔëÉù´¦Àí (44).mp3	¸ßË¹°×ÔëÉù´¦Àí (45).mp3	¸ßË¹°×ÔëÉù´¦Àí (46).mp3	¸ßË¹°×ÔëÉù´¦Àí (47).mp3	¸ßË¹°×ÔëÉù´¦Àí (48).mp3	¸ßË¹°×ÔëÉù´¦Àí (49).mp3	¸ßË¹°×ÔëÉù´¦Àí (50).mp3
0.466942579	0.656517088	0.842781663	0.409644902	0.894884467	0.31704846	0.326348871	0.214168206	0.777216315	0.223552153	0.377844542	0.593198717	0.956177771	0.616480291	0.527955294	0.95678091	0.449349076	0.926905632	0.970489919	0.054926809	0.04146219	0.1639705	0.530906498	0.967044711	0.985717416	0.355361253	0.60777396	0.573965967	0.730203509	0.544517219	0.660186648	0.680903673	1	0.449321717	0.661721408	0.162505403	0.808738053	0.440352917	0.63128525	0.467153996	0.550361395	0.312358707	1	0.714295387	0.585582733	0.910214067	1	0.710976183	0.696448803	0.309479803
0.079104662	0.146270528	0.653394043	0.206446052	1	0.706825912	0.364983261	0.23461625	0.679070234	0.413969696	0.305947542	0.824345887	1	1	0.103296854	1	1	0.277880698	1	0.122855589	0.053245358	0.02498655	0.104554355	0.606195331	0.07568682	0.593113482	0.056063406	0.129454479	1	0.505929887	0.637280226	0.022513987	0.094686866	0.828936636	0.624646842	0.017447621	0.692451537	0.500254214	0.866384625	0.217314512	0.156554177	0.691585362	0.016258391	0.291801363	0.483228803	0.572641313	0.788324296	0.583804846	0.340726107	0.268607676
0.306471586	0.321670353	0.5095312	0.047768727	0.120896392	1	0.323032677	0.494302303	0.525638282	0.212654278	0.188482821	0.80662936	1	0.931278825	0.046317618	1	1	0.072896957	0.207084596	0.622074842	0.01100815	0.270795494	0.069116704	0.003173423	1	0.7362836	0.674103796	0.036067039	0.566952586	0.129732922	0.486573666	0.001980738	0.134027839	1	0.355673134	0.372887224	0.503260314	0.437871963	0.644205868	0.286236763	0.234186083	1	0.28037861	0.486347914	0.66979444	0.350914598	0.439390957	0.549551129	0.749887943	0.55340606
0.505746305	0.109659538	0.804742575	0.069150157	0.993770182	1	0.223859951	0.8045156	0.08649569	0.104120769	0.339037597	0.774919093	1	0.092293218	0.209917426	0.999675691	0.615514517	0.326583326	0.517727196	0.086992882	0.03029648	0.642991066	0.032739528	0.581778347	0.688570738	0.668947279	0.057254635	0.026331415	1	0.044008456	0.600122273	0.668418288	0.023102682	0.030337609	0.620550036	1	0.153499827	0.759262502	0.348755777	0.195972055	0.095398799	0.785633683	0.039011862	0.105645671	0.502676427	0.351453602	0.494342506	0.616282284	0.125165015	0.159951538
0.05275571	0.823608756	0.909940898	0.065080829	1	1	0.20052889	0.722273231	0.323018789	1	0.253582925	0.877545714	0.733446658	0.093825743	0.319418937	0.986599445	0.986172259	0.059643313	0.314728647	0.847952247	0.07750921	0.113632254	0.890204728	0.579548597	1	0.190040097	0.331533551	0.071444333	0.930363238	0.091425695	0.492302358	0.009773863	0.404682875	0.070447274	0.168374225	0.16584827	0.060629599	0.420167327	0.58965826	0.668278396	0.143124089	0.705199599	0.082092471	0.079946466	0.304929733	0.545816839	1	0.563935935	0.356765151	0.288657725
0.077998392	0.754895627	0.716558695	0.401380748	0.912721038	0.658599675	0.180394083	0.470950603	0.734740615	0.138089135	0.184412524	0.166312605	1	0.382756263	0.174635842	1	0.930375516	0.163971111	0.291765541	0.664382637	0.354590416	0.163073555	1	0.017575616	1	0.772572637	0.6373564	0.072648808	1	0.501515627	0.234457225	0.051443715	0.116574839	0.010642615	0.47824046	0.036617175	0.117685467	0.428566366	0.864735544	0.863422513	0.140003666	0.116426677	0.466302246	0.276575714	0.307137489	1	0.192894489	0.328122407	0.606842697	0.042459995
0.331911057	0.16848734	0.85331285	0.213181004	0.189378887	0.214690119	0.44098565	0.540923536	0.240844339	0.423736453	0.225507259	0.220796704	0.629915655	0.493505359	1	0.557326972	0.370900154	0.084668644	0.606185675	0.011339417	0.332439423	0.050157826	0.392573893	0.133611232	1	0.747821152	0.765983582	0.106469199	1	0.575235307	0.555934906	0.342309207	0.477438837	0.001492868	1	0.202820152	0.43355459	0.966649234	0.295122027	0.529710233	0.205862254	0.383331329	0.116978914	0.55622226	0.634569347	0.110622309	0.159097597	0.247210875	0.620374918	0.225738943
0.35327673	0.249906868	0.542016506	0.168545157	1	0.200884253	1	0.11488162	0.204919577	0.775590479	0.55851692	0.234852791	0.950669706	0.138108417	0.108717017	0.56185025	1	0.052371573	0.532631814	0.387361646	0.091061868	0.060671605	0.127673581	0.019259	0.87780422	0.733284175	1	0.358406007	1	0.112402171	0.292951822	0.232287541	0.805713058	1	0.655735552	0.216760755	0.652194083	0.675049245	0.494179875	0.42502901	0.084237516	0.534648597	0.114582658	0.224617302	0.514514327	0.263457537	0.409187347	0.288144976	0.059220519	0.338644832
0.412828743	0.10732583	0.431165457	0.432473958	0.554792404	0.125393093	0.350826561	0.509115994	0.513722181	0.193127319	1	0.114290826	1	0.239235461	0.417501748	0.467056155	1	0.374164701	0.239847779	0.794502079	0.409844995	0.578030884	0.085619785	0.187085658	0.355807602	0.799380422	0.455632806	0.266202122	1	0.192216769	0.551854074	0.054625034	0.115903862	0.029175019	0.954039514	1	0.653497636	0.579729021	0.786718607	1	0.162984774	0.239592522	0.962807417	0.559430182	0.696680725	0.6265499	0.525934815	0.204994872	0.579791367	0.511391103
0.461226344	0.458648354	0.277227193	0.35472855	1	0.267292112	0.772883952	0.300097942	0.399898142	0.603207827	0.409771293	0.538103461	1	0.138923198	0.127448663	0.471435308	0.507212937	1	0.308976889	0.041089024	1	0.75440526	0.017797198	0.222030371	0.115988791	0.726862609	0.6056481	0.161977246	0.721596181	0.422736019	0.402489454	0.2272982	0.389781892	0.421454281	0.198532313	0.058772933	0.795048118	0.868931055	0.869737387	1	0.270351261	0.412775755	0.255244404	0.455708325	0.283308625	0.46260342	1	0.287967175	0.316400856	0.325667918
0.423850775	0.254257023	0.628861368	0.354995549	0.712645531	0.20227547	0.956734121	0.243217438	0.185070306	0.170675531	0.577112019	0.898735225	1	0.226503834	0.368647248	0.486400366	0.750053704	0.025028363	0.529972553	0.351058036	1	0.160604626	0.070837304	0.60957998	0.144624561	0.533194542	0.208059803	0.674891293	1	0.494925767	0.953084707	0.391734332	0.893204927	0.125624493	0.294590473	0.830346644	0.932729363	0.74923408	0.627463996	1	1	0.533549011	0.30466181	0.204795688	0.542146802	0.375388235	1	0.783951759	0.221392334	0.557922959
0.479088157	0.259114802	0.327890694	0.448933303	1	0.140888959	0.641933858	0.577380002	0.535108149	0.291757375	0.118053608	0.313414812	1	0.123522043	0.907654345	1	0.862352788	0.072601244	0.632878244	0.479379654	1	0.642412186	0.216664478	0.442215353	0.606580615	0.537027836	0.460689276	0.231012121	0.510391772	0.167882115	0.699888766	0.304642916	0.055533059	0.194233388	0.472915411	0.743465543	0.900681853	0.789073229	0.946859062	0.787532091	0.690648794	0.285493255	0.084276959	0.429649055	0.271665931	0.150693268	0.900243878	0.083028972	0.159881771	0.943784237
0.399593472	0.111363932	0.568467617	0.082628593	0.645153522	0.051773805	0.250446171	0.215415806	1	0.257572949	0.2279796	0.838098586	1	0.914982498	0.537045479	0.960773051	0.677105546	0.360177815	0.531321108	0.329087585	1	0.27098158	0.389689505	0.480398268	0.224766925	0.355472922	0.76700443	0.2152711	1	0.189048082	0.56717515	0.097959571	0.179587319	0.375358462	0.831319213	0.364383101	0.310123444	0.774659514	0.654267967	0.21482259	0.355087072	0.500395894	0.227343574	0.602139056	0.232512951	0.94655025	0.744749546	0.646174371	0.104049109	0.316557914
0.220501825	0.212393016	0.597457886	0.098352507	1	0.101714842	0.853001058	0.237719983	0.59910816	0.926571906	0.47556746	0.749613166	0.41996035	0.399213195	0.415837646	0.753019571	0.984846652	0.254985452	0.588000953	0.322330534	0.005953626	0.88479358	0.163038477	0.69197017	0.611276925	0.30935353	0.062804654	0.242849529	0.784246922	0.132058233	0.576636612	0.534865439	0.555891514	0.321051747	0.632158816	0.392401099	0.229743734	0.222351834	0.659190238	0.339374691	1	0.268166661	0.002726982	0.254516929	0.251597941	0.503719091	0.79457128	0.83091104	0.540741622	0.809487224
0.156260863	0.280542195	0.650628269	0.103257611	0.271202534	0.08938469	0.56450814	0.556642354	0.535117865	0.127443135	0.905824423	0.426369995	1	0.302361935	1	0.356173217	0.217237324	0.070747741	0.75397557	0.53658092	1	0.389788091	0.362650037	0.784357309	0.439546078	0.600802004	0.101066925	0.334271967	1	0.20900926	0.65969342	0.203150705	0.052124098	0.123765171	1	1	0.28554976	0.372905612	0.509689152	1	1	0.158784255	0.720253408	0.465723664	0.927985191	1	0.178161442	0.971421957	0.093497805	1
0.05389845	0.24562642	0.284896493	0.128155798	1	0.581677616	0.609204829	0.759106457	0.894150376	0.224299729	0.467231184	0.165605471	0.904451787	1	0.998728156	0.700787544	0.886319339	0.056280263	0.247467116	0.574982047	1	0.479845881	0.085233741	0.014322344	0.221209809	0.570267081	0.467099547	0.480568916	0.097706333	1	0.316041142	0.160892174	0.707380176	0.527683258	1	0.247379035	0.239037946	0.305855006	1	0.384651959	0.193116888	0.234855413	0.813637793	0.521289825	0.477105021	0.624036908	0.549381793	0.762522399	0.615440667	0.452986807
0.318329364	0.387538701	0.734349012	0.111811012	1	1	0.460795343	0.406133771	0.865737438	0.200016618	0.224005952	0.504898012	0.518204808	0.806297064	1	0.632518888	0.996626198	0.062943891	1	0.603672206	0.817249715	0.53824383	0.178487167	0.060199503	0.07000424	0.794276297	0.828941941	0.584263086	0.328416705	0.282715589	0.370763332	0.449909598	0.0505553	0.570941687	0.144408464	0.565037251	0.021714278	0.442706823	1	0.410584241	0.446385205	0.254685521	1	0.273578495	0.475715131	0.175082088	0.381297112	0.861422777	0.596761405	0.266409516
0.198532671	0.304188102	0.873951197	0.082826495	0.71555692	1	1	0.209655926	0.114094593	0.855608165	0.19349286	0.467843145	0.857968509	1	1	0.99059689	1	0.100114174	1	0.891047716	0.043094069	0.465902269	0.243473515	0.650019109	0.217238069	0.805184782	1	0.224792868	1	0.067180149	1	0.620186448	0.76138258	0.321095973	0.054368276	0.174537733	0.342843562	0.276005298	1	1	0.394167215	0.340938002	0.784010828	0.556302369	0.780305088	0.958019197	1	0.674291074	0.779059529	0.612088919
0.22380881	0.136547834	0.492742956	0.057737183	0.160179213	1	0.523299932	0.260676861	0.813218772	0.220189497	0.473929644	0.516145468	0.407825112	0.58449769	0.413383931	0.376739591	0.303923488	0.132387146	0.244849265	1	0.036753763	0.238684595	0.319930226	0.116092548	0.228652358	0.617163241	0.049154099	0.489036798	0.133709535	0.090970986	0.561772943	0.113468699	1	0.725586355	0.174932092	0.613631964	0.608751655	0.400320053	1	0.338982016	0.118272491	0.100290552	0.684358954	0.726502359	0.480830014	1	1	0.537709832	0.14540495	0.473647147
0.447259545	0.373246312	0.20680435	0.252805144	1	1	0.434044272	0.17722322	0.465237588	0.321203142	0.465650916	0.738859177	1	1	0.633528054	0.334751159	1	0.0759352	0.383603513	0.564998746	0.014336768	0.507392943	0.359621912	0.178383857	0.248921677	0.759240985	0.045237903	0.556580424	0.259932488	0.022561271	0.411891043	0.397860974	1	0.003086537	0.106073469	0.02189764	0.414694071	0.839156687	0.824056566	0.524330914	0.163936749	0.191572681	0.100122526	0.318883508	0.451166421	1	0.338607013	0.529427826	0.131817028	0.398478121
0.516375184	0.381847769	0.576726556	0.139668912	0.699653506	1	0.497467637	0.22673817	0.836287975	0.174491704	0.111751504	0.460356802	0.564672589	1	0.455032051	0.618307829	1	0.408034623	0.39838171	0.563451588	0.014728711	0.028720189	0.544708073	0.736861885	0.050920196	0.810222149	0.46683079	0.129831195	0.397380561	0.255950809	0.528838277	0.11284475	0.190707639	0.016564943	0.040625758	0.27379334	1	0.304687053	1	0.917625427	0.143884093	0.476199716	0.737269521	0.509285033	0.437499464	0.54944545	0.717195332	0.657244623	0.42256555	0.424862325
0.111821413	0.364956111	0.725947976	0.35252443	1	1	0.644949675	0.29422915	0.872514665	0.380083799	0.26564309	0.637511075	0.642061114	0.8597067	0.239664435	1	1	0.333428711	0.31383571	0.669553518	0.082663566	0.298784554	0.857600331	0.892665207	0.059560895	0.77254951	0.970840156	0.150418907	0.83532542	0.193657458	0.308261245	1	0.086234391	0.099143825	1	0.055143494	1	0.473616898	0.388522834	0.272756189	1	0.143963844	0.717923939	0.173670784	0.519753993	0.978217542	0.247243077	0.618090749	0.186757341	0.261428803
0.391314119	0.567256033	0.150984272	0.254744291	0.669837713	1	0.79050082	0.373539925	1	0.106738634	0.412853748	0.341599882	0.98695451	1	1	0.867082417	1	0.128877148	0.533883512	0.989471614	0.059234969	0.631286144	0.979946136	0.906937897	0.894249201	0.807983637	0.458321542	0.449776143	0.798264921	0.040641725	0.197354883	0.10878177	0.148952872	1	0.346685737	0.328676283	0.892548323	0.32210511	0.515624106	0.620830834	0.670540273	0.394312203	0.178843021	0.345727533	0.44581598	0.290891886	0.433691353	0.501464367	0.299832404	0.715579689
0.380299449	0.464994699	0.599918842	0.147184059	1	0.644429505	0.979825556	0.205402806	0.943261683	0.114972569	0.778058827	0.142427191	1	1	1	1	0.215372786	0.081158362	0.525713146	0.130823106	0.12075302	0.358215243	0.198993891	0.461576432	0.120767303	0.708760321	0.293566138	0.407777935	1	0.429420531	0.779421389	0.493742436	0.115703426	0.003890375	0.152384758	0.810910702	0.824056327	0.348685265	0.985346437	0.579533935	0.43955344	0.265686274	0.690940976	0.479989588	0.815988481	1	0.52897501	0.618399441	0.270446151	0.304401875
0.440427303	0.207141489	0.470775902	0.136175632	0.608534575	0.140386298	0.848736703	0.68796277	1	0.293016762	0.709229112	0.621371508	0.663535833	0.955811977	1	0.989560962	1	0.061461709	0.203068778	1	0.207129508	0.348080546	0.18968372	0.495637149	0.514021814	0.54160291	1	0.49489364	1	1	0.81541568	0.184261307	0.254126251	0.038064316	0.942388892	0.067053333	0.037494972	0.67035675	0.390595645	0.41205591	0.156677842	0.05193058	0.433728695	0.23795414	1	0.515872598	1	0.238717586	0.159888878	0.31501025
0.518984795	0.161178455	0.746781826	0.051794533	1	1	0.87905544	0.270443708	0.203149363	0.210034505	0.295092434	0.51891309	0.529156864	1	1	0.99836272	0.249143586	0.176248074	0.461617529	0.557927132	0.036680873	0.209231555	0.08689636	0.324758768	0.045689315	1	1	0.682251215	1	1	0.133413628	0.977472723	0.468948007	0.10478992	0.475081384	0.377301693	0.062968075	0.341360629	0.198755056	0.603832543	0.473961204	0.322073847	1	0.736786246	0.238214746	0.476610839	1	0.4983235	0.413591385	0.203475624
0.224266171	0.240487397	0.364306957	0.021280522	0.488677233	0.066469163	0.894206285	0.285694957	0.163541749	0.269901067	0.406176627	0.18006967	1	1	1	0.537418723	0.333767831	0.003684201	0.686288238	0.53694278	0.680675566	0.397446036	0.83471632	0.313611329	0.040070735	0.524038613	0.23644571	0.218743652	0.749195993	1	0.67231822	0.346893519	0.563996971	0.121147528	0.343716443	1	0.158596948	1	0.774561226	0.655175745	0.130985707	0.304327041	1	0.162219688	0.615700662	0.64678973	1	0.359837353	0.380721986	0.383453637
0.138371915	0.666046798	0.24426432	0.071495123	0.628878713	0.353401035	0.928808808	0.942073703	0.822983861	0.628363669	0.301442891	0.468753159	0.303336918	1	0.519122183	0.587582409	1	0.041330133	0.534533381	0.705559671	1	0.276902229	0.938410997	0.210590318	0.070279561	0.427924752	0.786771655	0.246456102	0.945337117	1	0.907315016	0.657790005	1	0.136264056	0.050129164	0.104167886	0.570409	0.356167883	0.568105459	0.74396199	1	0.217584759	0.105434567	0.444040328	0.500050664	0.156396478	0.353354245	0.413134575	0.035804074	0.115308613
0.437773317	0.486349314	0.353936195	1	0.746574283	0.073604636	0.239754364	0.296979427	0.460214585	0.248228535	0.44956854	0.458121628	0.922636986	1	1	0.549395204	1	0.359629184	0.375566453	0.999070168	0.690481186	0.980271816	0.677068114	0.697399139	0.13237147	0.586201012	0.390298575	0.188830018	0.999970317	0.17262046	0.795900702	0.487624019	0.1431306	0.401098132	0.956548154	0.537951946	0.517105877	0.822589278	0.799249113	0.361056477	0.078414194	0.092838265	0.24366045	0.468545198	0.394665062	0.381483078	0.868580222	0.175489947	0.402571082	0.151041791
0.45243305	0.35038504	0.163357884	0.093522914	0.980592012	0.364685178	0.156190127	0.789687335	0.769605935	0.686108112	0.207825989	0.845714509	1	1	1	0.652991116	1	0.048660234	0.237075686	0.585917473	1	0.347007185	0.080489218	0.10320618	0.108646072	0.51128763	0.003459025	0.16305542	0.387070745	0.489556104	0.137400955	0.330794305	0.095406324	0.2517851	0.407405496	0.18604593	0.14915666	1	0.928559184	0.526989698	0.259828806	0.052253235	0.11148537	0.508044183	0.298052043	0.418671101	0.579629481	0.593176246	0.6583606	0.252772808
0.238528147	0.450119019	0.68368417	0.64671725	0.196628883	1	0.276249409	0.321534812	0.889944732	0.206229702	0.478072584	0.728358626	1	0.420515597	1	0.629625559	0.295731932	0.402493626	0.529635489	0.814023376	1	0.042640932	0.177029788	0.91775924	0.058393013	0.07039462	0.622638285	0.042873945	0.725513816	0.247959033	0.508950591	0.638502419	0.084899828	0.108251825	0.144043326	0.025455942	0.822454453	0.558975697	0.627853036	0.199788302	0.607086837	1	0.088975146	0.332749784	0.88935864	0.202875853	0.814571261	0.604309022	0.600982785	0.972061396
0.511579037	0.227284044	0.356298685	0.048471324	1	0.890225172	0.11962536	0.498603344	0.445837349	0.122671112	0.332739323	0.606057465	0.589874923	1	1	0.585667372	0.753719807	0.067840815	0.508859277	0.911412299	0.173862442	0.188427016	0.137365311	0.877373695	0.224217907	0.23099038	0.812841177	0.483773619	0.881820619	0.429851681	0.823818684	0.377246767	0.144230679	0.165625691	0.317645937	0.789333224	0.203225419	0.774090469	0.541786075	0.929058492	0.182364598	1	0.40254128	0.505823016	0.426638693	1	0.875898898	0.890408158	0.23017323	0.829370022
0.335041493	0.484698832	0.649652362	0.030541614	0.510166049	0.560215235	0.682428658	0.570890069	0.404795915	0.686475456	0.060177814	0.066687688	0.997221351	0.618554056	1	0.90733391	1	0.133637473	0.317358404	1	0.568532109	0.387335539	0.111614004	0.947070837	0.267444104	0.360728115	0.407229692	0.347070158	0.975513935	0.172806963	0.674749553	0.578126371	0.042704545	0.526503384	0.129035071	0.433716804	0.486224502	0.216267362	0.951924205	0.401676625	0.451158673	1	1	0.53401047	0.218292266	0.069236726	0.313511372	0.635181904	0.685447097	0.731170058
0.100872643	0.344406456	0.256045282	0.132342145	0.811970651	0.063752219	0.507496476	0.198992476	0.678333998	0.337046146	0.285686314	0.223209739	0.703463018	1	1	0.258591175	1	0.046869375	0.439162701	0.53093338	0.453711569	0.420996964	0.11380589	0.253659308	0.174740314	0.218192279	0.118994303	0.099665932	1	0.047464304	0.865232587	0.515812874	0.112625927	0.762084305	0.372863859	0.490103841	0.678782463	0.780142307	1	0.591281056	0.217541113	1	1	0.653327644	0.657180607	0.363714665	0.54594171	0.496127516	0.331166327	0.745822906
0.237129509	0.734286606	0.206770986	0.039291132	0.150689647	0.226317793	0.414548486	0.823598504	1	0.408619344	0.398397505	0.479065537	0.641291261	0.983950853	0.906773269	0.520833731	1	0.285356104	0.641839623	1	0.575683832	0.357366711	0.071619816	0.222395092	0.143895656	0.827286124	0.690434217	0.422742188	0.919612467	0.429192215	0.874201894	0.392332822	0.06642729	0.694537163	0.540720582	0.40990302	0.407624722	0.111891747	1	0.535877228	1	0.996919096	0.782721817	0.281508505	0.41847086	0.579569578	1	0.526512682	0.086282082	0.212643951
0.486497968	0.39689818	0.611682832	0.043472905	1	0.29342851	0.859040976	0.661612511	0.693243504	0.442010224	0.51047945	0.336516947	1	0.27593708	0.262512147	0.349233091	1	0.617571592	0.539807558	0.858946681	0.709766388	0.496636182	0.078965195	0.440077901	0.18624042	0.307806611	0.919113219	0.220055327	0.837619126	0.015909994	0.906442642	1	0.229172707	0.004210842	0.158190042	0.687705874	0.214525461	0.357997477	0.677412033	0.879746199	0.999010742	0.528654814	0.625821829	0.4638789	1	0.574739575	1	0.676706731	0.352085948	0.38269496
0.370617896	0.856979966	0.327094018	0.113905042	0.669553697	0.079161324	0.943781674	0.850807846	0.90666616	0.617508769	0.286256105	0.282678068	1	0.753416777	1	0.485407114	0.120085329	0.401960284	0.216763839	1	0.445921332	0.414643914	0.082113534	0.925079048	0.067193881	0.798316419	1	0.254600853	0.598797441	0.191636145	0.824475825	0.181286678	0.044210985	0.013408664	0.255208671	0.184110224	0.15339312	0.323129654	0.578987896	0.753462374	0.817676067	0.502691746	0.11371287	0.378762752	0.608971179	0.442878187	0.791191936	0.596434236	0.394851893	0.280817896
0.20580034	0.699944258	0.49996984	0.0567098	1	0.164340973	0.613829374	0.184356943	0.525727212	0.541486919	0.677223027	0.189204499	0.882683933	0.238391742	0.72365725	1	0.21261251	0.033657383	0.318876386	0.685299456	0.348293304	0.252012193	0.281634629	0.341159344	0.381275624	0.438186973	1	0.100715697	0.726148367	0.444824368	0.607141256	0.824984193	0.024979388	0.131500468	0.196842194	0.287125766	0.019909864	1	0.636456907	0.301143408	0.588380456	1	0.075619936	0.959472179	0.317638159	0.73465234	0.370568007	0.374712437	0.106293485	0.097980633
0.158253059	0.342015594	0.697383225	0.075821169	0.365606993	0.078478284	0.677165926	0.38283816	0.607283652	0.148043051	0.353599131	0.925105214	1	0.253689855	1	0.385100037	0.956195951	0.221410334	0.537052512	0.65964663	0.620724082	0.522776902	0.16599524	0.039983671	0.315355897	0.57598716	1	0.154483393	0.874072373	0.955050349	0.777944565	0.270318478	0.003008436	0.009190491	0.343135327	0.53056854	0.0340547	0.342872888	0.896473885	0.296648681	0.300560057	0.689340234	0.884917438	0.214694038	0.474655956	0.646206081	0.577044129	0.90347898	0.303360045	0.092529714
0.056223482	0.546125233	0.355711043	0.09059269	1	0.035935674	0.864572883	0.814747691	0.138141289	0.25881201	0.795102537	0.708165467	0.845084548	0.481077522	1	0.82781285	0.770447373	0.046546325	0.506291151	0.650888503	0.231505215	0.544636607	0.150014997	0.402377486	1	0.399743795	1	0.513501287	1	1	0.597593129	0.622297049	0.024167513	0.027540002	0.992140651	0.086220101	0.275288492	0.251791984	0.747467279	0.422106087	0.095002793	0.234561846	0.253406048	0.157909647	0.317643821	0.302630305	1	0.591614187	0.381264627	0.06505315
0.078430973	0.467561752	0.620120823	0.034083162	0.605365872	0.18837744	0.831309676	0.315616637	0.598762214	0.467188388	0.194381952	0.972610176	0.610527813	0.048523609	1	0.384762049	0.939208984	0.248035192	0.2241496	0.58982563	0.030243687	0.695124388	0.126579374	0.843314111	0.189676836	0.400258929	1	0.512988031	0.527845204	0.685576439	0.339936554	0.324856073	0.709076107	0.165166318	0.467546254	0.036270425	1	0.498227566	0.85117805	0.480432779	0.369459838	0.405734658	0.053089634	0.427451402	0.446070075	0.93444252	0.981107414	0.728711605	0.672526002	0.040044438
0.369417906	0.699275255	0.553249002	0.439583987	1	0.108594485	0.921126962	0.165742174	0.703950584	0.547161758	0.177221522	0.880927265	0.591211081	0.847959101	1	1	0.289265245	0.879870296	0.325370669	0.265958548	1	0.437307209	0.046873122	0.409984916	0.037673444	0.623475313	0.468850762	0.463395923	0.98199594	0.095586143	1	0.853881896	1	0.084087886	0.625949919	0.350543976	0.631861031	0.159421235	0.757982314	0.555187583	0.065836549	1	0.084652513	0.346838236	0.398725271	0.424977481	0.458734632	0.252527326	0.675181329	0.046279006
0.187741846	0.337677002	0.16077663	0.194253787	0.594684005	0.28973645	0.07062044	0.466947019	0.712698817	0.288449645	0.647612572	0.592016757	0.864349246	0.296226144	1	0.82498306	0.760341108	0.491721451	0.84055686	0.404181808	0.264273345	0.481889337	0.057524364	0.416844547	0.09623003	0.616122484	0.990414023	0.09563823	0.896933854	0.425138772	0.866808414	0.244043872	0.230992809	0.226673916	0.591037095	1	0.770835578	0.202080771	0.812532425	0.477963388	0.070655778	0.975901544	0.968727231	0.429304808	0.59458673	0.830845773	0.301711947	0.117884681	0.552879035	0.16512242
0.261407048	0.084655158	0.345808208	0.241706371	1	0.469358206	0.553474665	0.6671139	0.915489256	0.311822474	0.245309278	0.680789769	1	0.1802371	1	1	1	0.087440543	0.178558812	0.669704616	0.160556898	0.184853807	0.261349559	0.354567736	0.11726974	0.239040732	0.013137028	0.146868393	0.664426565	0.118479028	0.761393368	1	0.058305655	0.211871713	0.700555563	0.786053717	0.514077783	0.470870048	0.523378432	1	0.728011847	0.535485983	0.307930678	0.340660334	0.458977371	0.47116226	0.555720806	0.614065647	0.500829518	0.233990133
0.392128259	0.202192038	0.386776775	0.447654903	0.597670496	0.446675062	0.723425269	0.328809798	0.759814441	0.86641407	0.212389991	0.375190794	0.8429057	0.931025505	1	1	0.830374241	0.090732023	0.982694447	0.280643642	0.199975237	0.594294429	0.828715801	0.586735785	0.289552718	0.295293957	0.364331186	0.151049301	0.780765533	0.172175691	0.66461271	0.224105045	0.044725277	0.340723902	0.101450168	0.029474352	0.280208528	0.609513164	0.695946574	0.82447505	0.902557015	0.20367153	0.664283097	0.556301296	0.895105064	0.548523366	0.986476898	0.339460254	0.330475003	0.159388661
0.349499434	0.032647111	0.54374969	0.036406711	1	1	1	0.42133835	0.731129646	0.487004191	0.223292068	0.247278988	0.477076262	0.693699658	0.835476696	0.990487874	0.399749815	0.2528283	1	0.802439332	0.051430412	0.243511647	0.118247315	0.165325657	0.705508709	0.395297587	0.818368614	0.308422446	1	0.130917966	0.274465561	0.633801818	0.173800707	0.273512214	1	0.101954527	0.070226125	0.604890704	0.672647417	0.559241474	0.275944978	1	0.060241904	0.141660124	0.249045089	0.02247919	1	0.106058195	0.193510965	0.576021314
0.122174956	0.521907449	0.326356113	0.024138711	0.401632696	1	0.543397307	0.741272449	0.582204819	0.415353626	0.608208895	0.185192004	1	0.962640822	1	0.5694924	0.174991965	0.042352378	0.811860263	0.58951056	0.018961528	0.087344065	0.119812123	0.398153603	0.062644526	0.602918327	1	0.13784422	0.637203038	0.036859471	0.570575535	0.365770698	0.053334251	0.232978418	0.503677964	0.567471206	0.502052903	1	1	0.309325486	0.65549016	0.284706831	0.132786721	0.243159741	0.408612013	0.27126053	1	0.372616708	0.307836294	0.435873061
0.709105611	0.568226516	0.4903602	0.051793404	1	0.427870065	0.979130983	0.466991603	0.911078751	0.592625916	0.175205305	0.963333249	1	1	1	0.641061485	0.796993852	0.05354042	0.240189001	0.559195459	0.980012238	0.144895971	0.103799306	0.429685354	0.027488403	0.178305149	1	0.321145266	0.809305847	0.400542617	0.951439023	0.33665511	0.119098283	1	0.543841302	0.382387191	0.120530166	0.183053896	0.851857901	0.292681396	0.756129146	0.25265047	0.581466317	0.400942862	0.194300398	0.486871183	0.277238369	0.65071553	0.123405695	0.299025238
0.652919471	0.543308139	0.411433667	0.034571439	0.520983756	0.468713611	0.815566659	0.336006075	0.65341717	0.280826867	0.4589338	0.695993781	0.611030281	0.146855742	0.764731228	0.473410159	0.312025219	0.170424238	0.979411542	0.812442958	1	0.305357426	0.960509896	1	0.045423832	0.38718316	0.182078585	0.109497786	0.875923932	0.950047731	0.888807833	0.59243089	0.051021121	0.738945723	1	0.403997868	0.202919289	0.734946787	0.751612842	0.494095355	0.279568553	1	0.984824002	0.562414646	0.53748101	0.267267555	0.724908233	0.500289857	0.477354497	0.088094413
0.610754788	0.213867396	0.333169729	0.059426174	1	1	0.433768004	0.471336812	0.576496542	0.255862683	0.760023534	0.147267729	1	0.526721418	1	0.475799024	0.109276287	0.502489328	0.966281772	0.594433844	0.078592025	0.439314902	0.986720204	0.217275724	0.26829049	0.299057573	0.029922068	0.111981615	1	0.078247927	0.855958819	0.95990181	0.176155925	0.086392783	0.651230276	0.335233867	0.440946013	0.268260241	1	0.142974928	0.097154275	0.209789529	0.169105351	0.520246625	0.427113146	0.365744919	0.874972463	0.340766132	0.546476066	0.536925256
0.304570407	0.081269838	0.589946926	0.055164289	0.198580816	0.187411159	0.593478918	0.073126286	0.256148905	0.10402932	0.670351505	0.350296825	0.499796778	1	0.438825607	0.507794261	1	0.020643253	0.927920997	1	0.014001346	0.463996977	0.941303253	0.928704023	0.583981097	0.805363119	0.130709499	0.753794789	1	0.032052785	0.364346355	0.414214134	0.136349589	0.11087276	0.969572067	0.679320455	0.495845109	0.247312993	0.89581269	0.119117744	0.221955866	0.096117757	0.072486185	0.221571609	0.640755951	0.129683241	0.669532418	0.156742841	0.278164387	0.15416041
0.540327311	0.215174824	0.905780077	0.037283771	0.975580573	0.187521502	1	0.184288606	0.629976273	0.41025731	0.560473144	0.893951237	1	0.796244502	0.503056884	1	1	0.019906193	0.516384482	0.628589511	0.0230448	0.064159274	0.283038706	0.59157455	0.104406901	0.742044687	0.179884061	0.148694128	0.420679152	0.081545927	0.29896313	0.445555568	0.11715018	0.013093317	0.173658893	0.545684457	0.290355057	0.082082696	0.814078093	0.373057753	0.539850116	0.579966068	0.627137065	0.240786538	0.701305032	0.623957455	1	0.943318427	0.689136565	0.83190608
0.583505452	0.281000048	0.465166867	0.2805188	0.650544405	0.180776283	0.866551638	0.405353367	0.659603894	0.317159712	0.29674232	0.776656628	0.529427111	0.05759789	0.60491097	0.930589139	0.196906149	0.099165894	0.220150784	0.627212524	0.1320692	0.529592454	0.295132875	0.682058334	0.079075009	0.533501148	0.972278714	0.10459359	0.203582495	0.756164789	0.982418299	0.551322877	0.872818947	0.269561768	0.212088034	0.570970297	0.364119202	0.082105815	1	0.991769135	0.561714113	0.343200386	0.422266036	0.509336591	0.461100429	0.450213939	0.702483118	0.24397248	0.787684321	1
0.634667099	0.70900476	0.9471246	0.002996676	1	0.064468868	0.965869486	0.210340187	0.592948079	0.099542759	0.524171293	0.597614825	1	0.276979923	0.697254956	0.231989086	1	0.085831739	0.2456958	0.81215632	1	0.479709476	0.428445339	0.521318257	0.413679838	0.874875963	0.383970648	0.083413132	0.285692126	0.401371598	0.871165216	0.084503777	0.01564924	0.006934971	0.75546813	0.36184606	0.413114041	0.851376832	0.846929491	0.555721402	0.700144887	1	0.099279605	0.689976096	0.153947011	0.062312759	0.688973308	0.262623876	0.556624413	0.122241072
0.350220084	0.77655828	1	0.100614935	0.289284468	0.229615584	1	0.204884231	1	0.448414445	0.562190831	0.687838376	0.292899221	0.399298042	1	0.733432531	1	0.03297127	0.649569511	0.676628172	1	0.259695828	0.468660444	0.025604028	0.092958577	0.692488432	0.02187733	0.358877361	0.63586545	0.105355121	0.310192853	0.839081407	0.611675501	0.194202363	0.331236273	0.088064522	0.406912535	0.208398849	0.444405168	0.382048309	0.20961301	1	0.154700115	0.304487079	0.86577332	0.078608826	0.469739407	0.030354217	0.238584921	1
0.088684894	0.519906759	0.746135235	1	1	0.405501872	0.425608963	0.26800859	0.718519211	0.601996481	0.633190095	0.462671161	0.588401258	0.356396288	1	0.215819359	1	0.101624221	0.529331565	0.618835747	0.0196425	0.472321332	1	0.44875297	0.412238121	0.420535982	0.311481923	0.146118298	1	0.357081324	0.705570579	0.169600606	0.604528844	0.005815017	0.807865083	0.040625434	1	0.897670329	0.355214477	0.399273187	0.200433642	1	0.054444361	0.191922009	0.866856575	0.493397981	0.617680252	0.409350097	0.269693434	0.538294137
0.940449536	0.233378559	0.752179623	0.672556818	0.58402282	0.637367666	0.913514078	0.568833053	1	0.974691331	0.266254574	0.74804002	0.444246948	0.797739804	1	0.524350524	1	0.219713539	0.307687879	0.569748163	1	0.491240799	0.857994199	0.63595295	0.214641079	0.677990735	0.073427789	0.075727329	0.873764396	0.208960533	0.835024357	0.271465003	0.141602173	0.206309751	0.534323633	0.015898244	1	0.314522743	0.433004081	1	0.288597763	1	0.043660317	0.408559203	0.630643368	0.109723151	0.600701153	0.25576666	0.229132444	0.628541946
0.356107265	0.078841306	0.311654896	0.03756842	0.543884814	0.710596621	0.119169712	1	0.136302531	0.607491136	0.561362684	0.210785925	1	1	1	0.939539969	0.204052597	0.225277752	0.283328027	0.359907299	0.227430731	0.51210171	0.119416542	0.542952836	0.006965298	0.665765762	0.291157156	0.322304487	0.618447244	0.09621276	0.673280716	0.714894056	0.070783287	0.096733712	0.464716434	0.981503367	0.992273867	0.452262521	0.590309739	0.322759986	0.209983945	1	0.332680523	0.120000392	0.725269735	0.354455203	0.809899807	0.194403559	0.757570624	0.55724591
0.407176614	0.07760758	0.357813329	0.015119223	0.341953397	1	0.667698741	0.265099227	0.628646016	0.841689408	0.838390648	0.355459899	1	0.369650662	1	0.419803441	1	0.072273299	0.372481048	0.300493896	0.199688002	0.39688921	0.323285758	0.143715009	0.051634319	0.773929417	0.373704761	0.162335858	1	0.313617319	0.212281898	0.307229102	0.150923103	0.104650654	0.307654232	0.900400221	0.390238732	0.244780585	0.423096687	0.407532662	0.722807765	0.728455186	0.080828965	0.262550026	0.288161069	0.589667261	0.153270453	0.265524268	0.69595933	0.532382548
0.226078421	0.568109751	0.343184561	0.088538691	0.893108189	0.844077349	0.889625192	0.446919113	0.76483798	0.464828402	0.760497391	0.300841391	0.453546464	0.407524794	0.231112897	0.512906492	0.167209491	0.309697509	0.710740626	0.613625526	0.009586527	0.433317482	1	0.398337722	0.821162701	0.731976211	0.034982443	0.070302561	0.252916455	0.635685802	0.817148924	1	0.341933906	0.210742071	0.537833691	0.546571314	0.297821999	0.315237254	0.106540792	0.228587359	0.966244519	1	0.056824058	0.581046522	0.985050023	1	0.980137646	0.103242792	0.516630471	0.234864607
0.322912127	0.620064616	0.347751707	0.059606306	0.587291837	1	0.647785723	0.805129051	0.756217539	0.59293592	0.310373783	0.657700539	0.891917825	1	0.900590599	0.909083843	0.39996624	0.367825538	0.754139483	0.784368277	1	0.616228282	0.497671992	0.566608965	0.237005338	0.968627989	1	0.252634406	0.899820626	0.310395926	0.401003718	0.235464633	0.152651563	0.583338618	0.811905921	0.582903147	0.322425514	0.649528921	1	0.768737912	0.644761264	0.533210695	0.785630465	1	0.130359069	1	1		0.41578728	0.098929048
[truncated: 1,438 more columns]
