# Supplementary material for: Music-induced emotion flow modeling by ENMI Network
Source: PLoS One. 2024 Oct 21;19(10):e0297712. doi: 10.1371/journal.pone.0297712 (PMC11493256; doi:10.1371/journal.pone.0297712)
Supplement: S1 File — (ZIP) [file pone.0297712.s001.zip › minimal dataset/Augmented dataset/Music features/contrast_features.csv]

Unnamed: 0	30	31	32	33	34	35	36	37	38	39	40	41	42	43	44	45	46	47	48	49	50	51	52	53	54	55	56	57	58	59	60	61	62	63	64	65	66	67	68	69	70	71	72	73	74	75	76	77	78
¸ßË¹°×ÔëÉù´¦Àí (1).mp3	25.00451659	23.95119997	23.99605033	21.87555325	22.94170233	23.33132494	23.26676825	25.29071471	23.33877329	22.65566913	22.3843449	23.64484628	23.84798028	24.78446706	24.26583822	24.47378806	23.47254462	24.00406456	22.26434092	22.25624335	26.56330369	22.51524601	24.87818938	25.95347575	25.26969304	26.721089	25.87805018	25.01563345	22.70536454	24.48291528	21.90426537	23.08236297	25.66913367	27.86642767	24.96341023	23.09141541	23.81074383	22.66541603	22.98642629	21.29507983	25.75156712	24.84950998	23.89130998	24.40164754	22.01985058	22.14060451	24.24292402	23.16292559	21.63824347
¸ßË¹°×ÔëÉù´¦Àí (2).mp3	18.35646546	21.29575597	17.45435903	23.2180955	18.28854208	19.60541981	21.08471855	19.03925873	20.13423784	19.03019748	21.82703621	19.99205334	19.49142178	21.14959781	17.9616134	20.83202969	21.20204417	21.26662946	20.9228706	21.57386159	18.12987746	17.21654876	19.09926457	20.54797261	21.81687786	19.30425694	16.85717194	18.71150796	19.39973459	18.15547815	21.71650051	23.43244516	18.7308388	21.20121034	18.94459062	18.46446285	18.92743168	19.61194631	21.20220791	18.38213791	18.25235129	19.45713397	20.50395625	21.56866522	19.05445015	20.39638383	19.08372747	19.69122244	18.92813833
¸ßË¹°×ÔëÉù´¦Àí (3).mp3	17.64610214	19.12530953	19.7480396	17.43254213	18.8834732	18.71910401	19.5276148	18.13589178	19.40301927	20.6505173	18.33163306	19.73008169	20.3614971	19.48126221	18.56245966	21.3340784	18.62315879	19.28894843	18.25960859	20.03660307	17.88470886	18.42736916	22.1057089	18.52925458	20.80270341	19.85967053	21.25035765	17.51867103	18.54865625	23.83263539	20.1119887	18.87434527	20.25944645	20.55069564	20.15761094	18.26254311	20.30782205	18.43684616	19.17344508	18.04971316	21.78534387	18.06686641	19.91658752	18.46196326	17.97297717	19.75146913	18.98715992	19.01647965	18.39064535
¸ßË¹°×ÔëÉù´¦Àí (4).mp3	20.80832192	21.3367856	21.00053152	20.96457836	19.22860781	20.12997831	19.10795743	18.44632595	18.86219046	18.71491953	20.50335283	16.34278759	19.76845528	21.23684962	21.0052061	19.80812074	21.9847419	21.40365842	22.46035516	19.0344831	17.66491414	17.97248254	17.69133958	21.28350384	19.7014719	23.10667024	21.43093497	22.73160318	22.60874891	21.65446587	22.74456146	23.99444041	22.44660304	22.508739	23.84910987	22.35308142	22.15020238	22.8466738	19.63166829	21.2392547	22.30588427	23.41200422	22.75325442	23.53111979	23.25900838	23.86073936	22.96709063	24.62396371	24.76523288
¸ßË¹°×ÔëÉù´¦Àí (5).mp3	21.47604127	21.58884535	19.48370465	20.38630527	20.21847054	18.82034764	19.59494648	21.93454728	21.7385435	18.49205256	22.92579167	22.05106584	20.16723651	20.06834772	20.02396228	20.76871375	21.81433827	20.08812801	20.48508425	22.22685312	19.36776947	17.93570936	21.35122233	20.54638774	21.13833116	21.76931751	20.76641114	18.43796449	21.6469826	20.77946192	19.97331565	22.28340593	20.47650271	21.70625574	19.46551632	21.34246995	20.97917094	20.21572787	19.35444136	21.56316051	21.91024061	19.11108086	18.94766247	20.27554925	21.37769478	19.9276327	21.20761909	21.30707594	20.45098452
¸ßË¹°×ÔëÉù´¦Àí (6).mp3	19.43230017	22.54475903	19.30368998	24.06357862	18.96386985	23.4471529	24.75443865	21.2945177	21.93574486	21.75693096	19.58451686	24.03641325	19.11163995	21.19893603	22.74198545	19.13766106	21.33810467	24.90848071	22.08511378	22.16499504	23.62415276	21.67983355	24.81591576	18.29511141	22.32967824	22.95951121	19.84621828	22.12113561	22.85391592	24.02901191	25.31334824	22.41559549	21.65504907	25.63038131	21.6221983	24.08338754	22.02867929	18.98554232	22.66440418	23.27483172	20.64761342	22.16561082	20.36033439	19.36067838	21.92749968	19.92236086	23.85451336	25.58475711	24.05135629
¸ßË¹°×ÔëÉù´¦Àí (7).mp3	20.77146897	19.37708923	22.06983051	20.58414809	22.65099679	21.61351762	24.03367307	22.14983211	19.76345114	19.1626469	21.39801664	19.04593842	21.28233763	18.09385819	19.24824994	20.49990472	19.37973954	20.60767387	20.96804939	21.25483502	19.5259045	19.5984745	24.05104918	21.11606145	18.77508738	19.04995567	22.2144571	22.64032049	19.97196993	23.09766623	20.03642111	23.70426045	22.73236405	21.57342931	21.25746089	20.9305587	25.94213813	22.27690247	23.32325238	23.35150559	20.56286342	20.76693897	24.52286692	21.32630748	24.20064867	20.7443872	22.34126043	19.09457169	24.09777623
¸ßË¹°×ÔëÉù´¦Àí (8).mp3	21.0123984	17.68420156	23.21735928	23.335393	21.35661978	22.64412408	20.58573181	21.63612248	19.39791672	21.6375266	20.61576662	23.25378168	19.3902103	17.77759471	19.30955274	19.45520722	18.3743522	21.01465282	21.24083577	18.88101343	21.78299014	21.56661134	18.90997948	18.16711018	20.69115416	19.97628776	21.84607604	18.99433878	19.77545478	21.31712079	18.79467312	19.10043926	20.79627656	19.53408425	19.89228139	20.77927853	19.71083125	20.93822649	17.80655594	20.79050481	20.86590757	20.48347679	21.35747629	20.86689311	19.2233429	20.27934868	19.97177119	20.38919548	18.15137407
¸ßË¹°×ÔëÉù´¦Àí (9).mp3	20.85471224	19.27197874	18.24654847	19.95196079	20.78346244	17.73772352	19.49952036	21.21358137	19.26807643	20.87756918	23.00861645	20.19583115	22.02596854	19.9988288	21.82844869	17.10998638	19.19741096	18.92875574	21.59899929	20.98760574	19.78692839	18.18797133	19.60973969	19.1329867	19.39530822	17.46221609	20.57433366	20.66944373	21.45550694	17.28338438	21.59622696	19.50406648	20.36859621	16.68313876	18.03020224	19.54388242	19.49480274	20.17130933	21.10505755	20.55452501	18.1611729	17.42908403	20.02056004	19.21921081	20.16697725	19.12436737	19.48580605	20.07906973	20.94329054
¸ßË¹°×ÔëÉù´¦Àí (10).mp3	20.15243415	20.10335468	19.12724889	19.06315188	20.30917184	18.01633464	20.27970421	18.51795185	18.12933558	20.5067663	18.77579477	18.70055468	19.05285562	19.16421316	19.91684022	19.86134493	19.57934838	17.37611489	20.11848114	20.01121616	20.04208924	17.95235097	22.49127285	17.2159676	18.16485809	20.74232859	19.38053438	19.83165972	20.23072701	19.56814396	19.64823318	20.06284719	19.53173564	20.13652412	20.68009695	18.35960784	20.7737579	20.9971476	19.00404088	19.1217506	18.34529047	18.38479617	18.82916043	20.26354229	20.23599899	21.04712524	20.51531241	20.01350617	19.61359066
¸ßË¹°×ÔëÉù´¦Àí (11).mp3	23.1458738	23.65302101	23.45532469	21.85145355	22.59023042	22.14065503	18.159292	19.45322223	20.91386202	19.69156418	21.66551878	20.32252332	18.72532358	19.244367	20.09309177	16.0337874	20.24111847	18.65240293	21.03396606	20.81975374	21.146027	20.79036992	16.13098577	19.34667584	20.29126329	19.04659486	21.37562952	20.36698162	19.85362921	19.88758283	19.1953091	17.10689457	19.58676228	23.17266039	20.50216112	20.16480257	20.40744246	20.7682272	19.74862268	17.10997398	21.4586644	20.80821496	20.69040068	20.72885134	20.2320155	22.58700626	20.5192403	20.71993257	22.55272965
¸ßË¹°×ÔëÉù´¦Àí (12).mp3	21.51818985	18.40172226	19.49836144	19.20961996	20.87487591	19.38299712	20.33986298	21.94798247	20.03957137	17.72939811	20.65347115	22.29779783	20.54921308	20.87406779	20.66861752	23.40152725	20.87114742	19.12731592	19.72628001	21.1509216	19.98730185	19.5611202	20.75971174	21.65988256	18.77573996	23.93697897	19.57134554	21.93934013	19.14095631	21.03768973	17.42629489	20.32252016	21.94313168	23.06532821	18.40154865	18.05627858	18.94133728	21.02952059	17.93962845	17.95799697	19.92315739	20.16530261	19.35210936	18.21653834	19.91123767	19.51270025	20.64272974	18.0845665	21.88254732
¸ßË¹°×ÔëÉù´¦Àí (13).mp3	18.70389254	19.32522102	21.11825743	21.40878119	22.83599285	20.82199142	18.73013813	20.86889446	22.15045774	18.47097186	19.46353443	21.35064759	21.70750189	19.76729897	21.03615521	20.84361541	20.20134695	20.0363846	21.28892454	21.57051368	23.26850481	17.53443295	21.86746407	21.58785145	22.00839807	20.56734249	21.95136249	20.75442906	20.52536487	23.14412297	20.27794283	17.89375983	19.86248236	18.63565491	19.5473429	20.30142655	21.99419484	20.50014068	20.98314782	18.26121805	22.09386222	20.50994468	21.24199335	20.20920408	21.05695796	18.32090216	19.26415289	19.93748594	18.53149525
¸ßË¹°×ÔëÉù´¦Àí (14).mp3	22.56716749	19.98993105	22.89377312	20.77502582	22.17622922	18.50601299	19.95136162	20.22214793	19.96489017	20.71838212	19.45686734	20.54440537	19.26204599	20.53815963	21.85589384	20.60164178	21.04591548	21.54268845	21.46243735	18.53833261	19.25355582	22.93971863	19.47133771	21.86481642	21.93615727	21.07757403	19.44702112	18.47002642	20.09211284	20.93321138	21.0821845	21.23695947	19.97476337	21.03781582	18.31910681	20.45257364	19.65766441	20.76614261	22.59716152	20.6263043	21.56591564	20.27930898	21.04898064	20.15776991	23.48337256	22.48476435	17.84217448	22.87969044	23.49361496
¸ßË¹°×ÔëÉù´¦Àí (15).mp3	21.60760707	23.85804579	21.90977996	22.2773918	19.19264677	21.35761109	21.32989247	20.45090972	20.42850582	18.89474566	19.02806132	20.66923862	19.32820279	17.1992204	21.76760179	18.92882328	22.17957389	20.17155353	23.21673536	21.99586746	16.05701958	20.18996291	21.63583258	22.0019957	19.77503113	22.93501865	22.29412554	20.07067142	16.52866356	21.06124322	21.0292543	18.45600008	18.71734916	23.67906021	20.39489567	21.94444619	21.74818141	18.71167907	22.00243612	21.1397911	20.77499716	19.86526156	21.0018047	21.29775394	22.93568153	22.25270812	20.27063559	21.80747584	20.15239432
¸ßË¹°×ÔëÉù´¦Àí (16).mp3	21.30212315	19.78338984	22.5095482	21.12885082	20.81677164	20.1570394	21.96140685	22.21789323	20.4591589	21.80034599	21.5927411	18.3774807	20.88034528	20.58751342	21.38173904	20.39589408	20.04632469	20.99580767	18.03901701	20.32138958	21.32163489	19.72370961	21.32446341	20.8085428	20.68124188	20.8794015	22.19578989	21.77449426	25.38152425	21.79430392	22.1603646	20.3236336	22.49334146	19.44290903	22.4209016	22.80105972	20.40537524	22.63054348	18.40094352	21.46627018	18.36057424	19.08391687	20.96343102	22.51907345	21.86042681	24.02915722	20.75615476	24.45428094	21.28436947
¸ßË¹°×ÔëÉù´¦Àí (17).mp3	22.08516367	21.03600103	21.465978	20.75770324	20.06327405	18.72743171	22.83087017	18.87778595	19.63593429	23.36844178	22.1811633	20.16695776	21.6486917	21.45718888	22.90808222	24.04088794	21.46489124	20.73293661	18.58989395	22.02776749	24.08001526	19.86510096	27.7596761	24.40408376	19.38374689	18.03902914	18.02179509	24.10542308	21.89815441	21.60068729	20.70574647	18.27321555	21.68156607	21.77628156	24.33340799	18.83267984	23.62367609	20.00991136	17.63018674	18.75750601	19.14397551	20.95983522	20.76223648	20.05430619	21.40007592	23.31559835	22.36329143	23.15167465	20.01950944
¸ßË¹°×ÔëÉù´¦Àí (18).mp3	22.20189401	20.61451741	27.670775	26.08272732	21.97753041	23.54895407	23.67699088	24.77420624	23.04614379	24.68925457	24.74540294	24.90735489	23.23916427	23.40135702	25.19008886	23.68224542	25.87828642	24.45892713	23.84089086	25.59030976	23.18677638	25.02932721	24.7287773	22.42926515	23.85547576	25.58709919	24.74857059	22.83305954	21.20339991	23.3295978	23.3738084	22.22603019	23.07996419	23.50120654	21.77572605	22.75089561	22.07353177	23.01284355	21.25139665	22.8387741	23.32435959	21.61733354	23.21454752	24.29267749	22.92013855	23.29041362	22.3411296	24.15988646	21.55073122
¸ßË¹°×ÔëÉù´¦Àí (19).mp3	22.42807546	22.04118851	20.05626005	22.92579695	20.89205518	21.85185302	21.74711541	23.02074803	21.42204135	20.33016613	19.37935146	20.45922027	20.66508112	20.24243711	21.10936425	20.27161865	19.67291085	21.0097213	19.46173558	22.63256314	19.80811391	21.97175735	23.37897607	20.07037721	23.55424709	20.14339418	19.52270085	20.65122054	20.63350605	18.5733011	19.91497204	23.66547591	22.68956523	18.94859511	20.30009862	21.39362978	22.56214249	19.03030196	19.90099142	19.10491954	21.82376968	19.85284755	19.35650219	19.80303582	23.33983465	20.2280394	18.88697926	19.91330948	22.84620229
¸ßË¹°×ÔëÉù´¦Àí (20).mp3	20.16686507	18.80876377	18.62868174	21.00380729	18.80090039	21.44929023	21.84297215	22.72085168	17.76178281	19.07484083	22.4887723	22.30778338	18.59077524	20.26534074	19.48804345	21.21141279	20.24400446	18.97286403	20.94373385	21.28469308	19.69364415	20.90825419	23.79973149	23.21327805	20.97850111	21.06623362	20.77687322	19.7432131	20.92703199	21.98825969	21.45030359	19.15342314	20.75341554	20.1454175	19.99586851	18.89381704	20.93456599	20.20009906	22.1384282	19.97797936	20.95130349	19.64403196	19.64087156	19.5384011	19.46647326	20.07200563	21.58766857	21.90182345	21.60340968
¸ßË¹°×ÔëÉù´¦Àí (21).mp3	24.97546255	19.2889635	27.07776294	23.69997698	24.27668777	19.38480137	23.17909004	21.20566527	18.38601518	23.66499441	21.48020943	21.10857634	21.33531054	20.87194596	23.64804351	21.10900187	20.27719452	20.96933464	23.79251044	24.35047285	23.22586175	21.74439037	22.70649005	21.10250838	19.8016967	29.70524672	24.99544648	22.41577936	19.90991642	24.06032498	23.3797449	21.16166878	23.28151558	18.34493244	22.92476095	20.53496159	21.17606168	20.88721958	20.66696102	22.3823488	26.39281192	19.18683942	21.1784401	20.91249737	22.80209991	25.14904583	24.04001057	22.33727741	22.80159834
¸ßË¹°×ÔëÉù´¦Àí (22).mp3	23.04557556	20.76926297	18.38363139	23.92190117	25.37327983	17.24226427	22.11837589	20.00368891	17.58258545	19.79905024	18.15648282	22.6610583	19.36051546	19.07580036	19.78867913	20.00131974	20.89412284	20.58223615	22.68510333	20.4273846	19.11020973	23.2127823	18.38306643	19.67329181	20.95435953	20.39381388	21.20591323	19.57302981	19.07772959	19.51126935	23.67927766	20.63001833	19.05009736	17.52202735	20.69818414	22.97793282	22.93590172	22.80595952	19.37984923	18.57789268	21.67265895	20.57453188	22.83916075	18.69388913	20.28959727	20.9500851	17.217135	20.81078158	18.6581279
¸ßË¹°×ÔëÉù´¦Àí (23).mp3	22.91153025	29.65296525	25.39602154	22.42445797	21.48901708	22.72278616	22.87890565	23.52088684	24.56831899	22.898779	27.21660653	22.72289126	22.92853128	25.85589684	22.46068071	23.16265667	21.48900757	23.81004341	25.60038821	21.40762524	23.9055531	24.00797971	21.89074638	21.45118431	24.48452482	22.78394517	22.10341073	21.76848378	24.08757571	24.05881971	22.64527195	23.3494573	21.588294	23.78395156	25.1219932	23.49972155	27.63425537	24.6839563	25.67632325	21.95336077	25.89530902	25.3798148	23.87693121	28.7280226	23.2011341	21.70833544	21.8481124	21.90691255	22.75917519
¸ßË¹°×ÔëÉù´¦Àí (24).mp3	21.2586448	21.0915875	22.27143624	20.8857974	20.42558883	21.89589135	23.53735481	22.78243811	25.13434944	23.67768235	23.24370764	22.44378171	20.46759149	22.13543378	21.46595342	20.76079749	22.07157145	23.48516806	22.76767641	22.90170526	24.19299781	22.72991076	17.74245837	24.01963792	20.28200317	20.67486617	20.13228214	18.50102501	15.94530656	21.73342282	22.7510286	19.17718017	23.26913863	21.8357764	18.91668023	24.31868905	22.24349459	21.82258634	19.15451478	18.50816845	19.62784403	22.14803517	22.0219235	24.05995887	25.09950609	26.92614914	17.55562754	22.37760085	21.37548514
¸ßË¹°×ÔëÉù´¦Àí (25).mp3	22.5581647	22.15796635	23.45965548	21.28226333	26.20078394	23.91320291	22.48423549	23.48512275	23.35926427	22.39518473	20.93037717	17.24284694	23.97052831	21.00858797	19.29397244	20.35034889	23.29251543	20.43932186	20.11593606	19.3210549	23.9236385	21.44756959	22.05481697	24.85532428	19.31146578	24.84938819	25.89929683	25.02796118	22.50854453	21.43319123	22.06470556	20.48728466	18.75821007	22.33058535	22.44633413	21.34465514	21.24043647	17.93503309	20.72220353	21.63917738	23.07830957	25.35672808	20.60794782	23.04815112	22.93885022	21.34179697	25.71891645	24.98720971	22.7686928
¸ßË¹°×ÔëÉù´¦Àí (26).mp3	19.23074688	20.65462943	19.46903311	20.88751178	20.53052698	21.26713105	20.98540009	22.9631429	22.91612846	19.57200586	20.42244348	17.59328972	19.26995933	21.64463226	19.84815783	17.80280203	19.341574	19.90575299	18.66898531	22.64104385	20.54633362	20.3882916	21.37869054	21.14118893	19.74369857	20.82020546	22.65812165	20.59484852	21.31178065	22.36398515	22.54943426	22.91662656	22.03941914	21.61038853	20.00611267	20.34156056	19.53856113	18.64095118	22.77337565	18.86651636	19.78072794	18.504832	21.70358933	21.38297204	20.65803334	21.14609885	20.7444348	19.97708125	20.33968607
¸ßË¹°×ÔëÉù´¦Àí (27).mp3	25.02287749	26.04369557	19.10821442	26.01083116	21.69353655	24.87342531	19.37197632	20.57064469	19.51897888	17.81158656	21.49647332	22.94289933	20.52010546	18.15964125	19.19240456	18.81668962	21.58981125	18.50624258	23.88706465	23.49493647	22.57486635	18.45336508	18.00884399	22.69304776	22.77007201	17.09766493	20.13527765	19.12178095	21.54941399	26.00436351	19.04724723	22.57826515	19.8395654	23.33454672	19.36483915	17.93453489	21.16102234	24.46302391	24.0589768	20.66237081	19.04036938	20.3853104	24.10837376	21.91850933	22.32102387	20.92381448	23.64664015	18.58827425	20.18791755
¸ßË¹°×ÔëÉù´¦Àí (28).mp3	25.94052047	21.63329232	24.43160224	24.43816396	22.2921216	21.58716717	20.98613809	22.55147908	24.45255192	23.17511385	22.77226601	23.00606433	27.81153499	23.85351066	23.04492595	21.42538985	22.77125326	20.5067873	19.07225056	23.45538106	25.69215406	23.50738413	22.89746894	22.29965201	24.93389533	23.91299465	23.05332971	24.03189803	23.48761895	24.18969827	21.17686608	20.53853712	20.59899076	21.21950407	23.5517475	23.27080938	22.53991017	24.22839664	22.55142085	22.90880903	25.38160849	23.54463538	26.21606045	21.45201569	23.09146419	19.92476559	25.03067219	22.34699533	22.81074652
¸ßË¹°×ÔëÉù´¦Àí (29).mp3	18.82934317	20.90192373	19.98226694	20.18568345	19.09052252	20.86644774	19.10458042	21.22542535	18.40735986	19.766974	18.6743698	19.82247693	21.36533397	21.72644848	18.96336528	19.43796509	19.55301244	20.37975303	21.78861947	20.11758364	19.86038127	20.74565024	20.18067296	21.03587714	21.51711189	20.10025467	19.72978601	18.75906173	20.5808797	18.27252848	20.58361436	19.14188712	20.09182	21.48937241	18.55720785	18.5861129	20.38888106	20.88711589	18.42332943	21.24795664	18.82182084	21.52521943	19.68017791	22.15330054	21.20479179	21.424392	20.24179617	21.15075727	19.90746823
¸ßË¹°×ÔëÉù´¦Àí (30).mp3	18.39778384	21.21269234	23.61333548	24.24307034	22.19372664	20.64097419	19.91824141	23.07354075	24.76104413	24.51790701	20.50418509	22.63641459	21.64218504	22.47017528	22.09484316	22.47659772	21.9890735	22.47398835	26.20430697	21.92380356	23.11897523	21.43877187	20.87572216	21.71284352	22.06252067	20.27618936	20.00594968	22.66369154	24.9191171	20.55579072	23.69960967	22.43592402	25.5737729	23.78770743	20.52556272	22.98954531	23.06222523	23.59587383	22.22421046	22.11787747	20.6466786	23.2527317	21.54006296	21.9728689	21.80673332	19.70292388	21.2284118	22.74022512	19.49535948
¸ßË¹°×ÔëÉù´¦Àí (31).mp3	22.0983659	18.96020518	19.91764059	21.80787801	22.51108087	24.92968748	19.90574863	21.90413996	16.89289665	18.93286438	20.7380261	19.55300388	20.56270423	18.81542123	24.35082666	19.57381816	17.58205064	21.86443933	20.4217806	20.59829955	21.13940742	19.50951704	19.22752325	19.6673361	20.68734664	20.80244749	18.92405419	17.73709154	18.66722098	21.66203519	22.54510926	21.86951406	19.46444433	19.5150392	19.63778446	19.57868053	18.71638972	16.96014729	20.01626473	20.77558454	23.14996495	18.10071445	17.65506389	19.57394498	21.2403713	23.12355367	20.44533093	20.81790405	20.37476722
¸ßË¹°×ÔëÉù´¦Àí (32).mp3	18.36918519	21.64733365	24.48532005	17.99272581	26.58376476	20.5687188	18.33285709	19.29592888	21.82107897	23.50258894	19.84794186	22.79971856	23.60018297	19.02541328	21.79036405	22.07493141	21.36477518	20.15998309	21.1354605	17.42834654	20.75314104	23.36867667	25.17190143	24.22764576	23.08036779	22.64043501	20.36108078	21.2149234	23.5491048	21.57361762	18.99640536	23.96466032	19.76106424	19.69586714	21.86831147	21.44833559	21.25311642	23.49378641	20.05853557	19.2830188	22.86107472	19.87947622	19.58395735	22.61724355	22.07569065	22.37470029	22.83987162	24.16187857	25.67421491
¸ßË¹°×ÔëÉù´¦Àí (33).mp3	22.10460389	22.82046898	22.88907014	23.33188205	22.94636347	22.04813435	21.21791289	22.55770661	22.15241676	21.94211639	21.32039484	25.43316345	20.46533483	20.12169185	23.47800207	19.42801219	22.24677607	18.2307645	22.20983253	22.79646288	21.51318767	21.06601086	22.56424587	21.77786285	21.63020251	21.8856477	21.03631143	20.56165295	22.80115813	21.94543633	21.93832085	23.1369785	24.38246854	22.68881335	22.64847611	22.39086345	20.11776817	21.01490296	24.12266628	22.1950106	20.79384925	22.38348456	26.24563714	22.21229417	25.3365249	22.12225995	22.79896593	22.17948111	21.90532396
¸ßË¹°×ÔëÉù´¦Àí (34).mp3	25.70899766	22.61862052	25.99256381	23.90410222	24.87831114	25.81881386	24.72757356	23.37889199	23.23021184	25.80665188	27.75405943	24.6379064	24.30538203	26.512377	24.04634409	23.42313281	25.77486479	20.07680842	25.8376466	23.83289136	27.34199248	23.62402532	25.16491655	23.29580713	26.33547181	20.38403257	24.51005722	28.05194669	24.8204375	28.8530117	21.22403143	20.00870463	25.78685471	23.2458477	25.37139345	23.76535386	25.46318015	24.70302509	26.16314418	22.64424167	25.52840309	22.25330793	26.56843275	28.07678379	22.50034638	23.84847588	22.89510134	22.06128974	23.29026258
¸ßË¹°×ÔëÉù´¦Àí (35).mp3	19.22696082	17.91963525	22.11702563	18.10649472	21.09492922	19.33996745	21.74726081	20.81825328	18.86783334	21.64666008	20.59401544	19.12844216	19.88673836	20.8234728	21.85492258	18.62337679	19.72887786	21.62173068	21.96870319	23.53227349	25.05985727	20.0573832	19.49044519	22.85690148	17.22353068	22.73723135	20.08986376	21.82900451	18.47618257	16.98072193	22.51343583	18.29756331	22.0742846	21.68857027	20.32488155	21.21418876	19.1413168	19.13446041	18.59371997	18.07348097	24.47844958	16.97142109	19.34087714	19.40700914	21.45695203	18.63778983	17.62580603	15.51308992	20.58057318
¸ßË¹°×ÔëÉù´¦Àí (36).mp3	23.34866041	23.2560634	24.53456334	22.64960103	21.79006912	25.13558825	23.96237925	24.94673666	18.12748219	24.93120677	21.54912198	18.47089	21.62593151	18.7041183	22.57494877	24.9632629	21.89990332	19.81007134	17.97831009	23.6840213	21.17911418	21.23588271	23.96823949	27.92950238	23.23691046	23.50481609	23.13515886	25.49897305	19.61970268	22.42691623	22.48241899	22.9181806	21.91676178	19.74246117	17.60567792	19.74605072	23.57995183	19.59657496	19.6878836	21.87457164	21.16771828	20.11714382	20.14542679	20.77602522	19.58537437	19.13025666	18.19016842	21.855456	20.54111547
¸ßË¹°×ÔëÉù´¦Àí (37).mp3	18.6093641	21.41866512	19.27235142	21.30549038	20.87849792	20.10688638	20.98742281	21.45956139	22.6074564	21.79131856	20.76919326	20.13514053	22.21101328	20.47715481	21.79469641	23.19622566	22.41451206	22.20766177	23.2398362	20.38462724	19.96220611	21.55399246	19.85531745	18.83860801	19.70090516	20.29214755	21.56327325	20.75735233	23.45418877	21.78387639	23.05508779	21.63634183	21.68448251	20.58128856	21.46726236	20.9945002	20.84336682	22.51150806	22.62400275	19.16639214	20.29796969	22.49600447	19.94651136	21.81395589	21.54996064	24.23747621	20.73351364	21.04324192	23.93446712
¸ßË¹°×ÔëÉù´¦Àí (38).mp3	22.50688225	20.19396345	20.78489608	18.09993816	19.12334939	18.62349789	18.94423655	18.2999746	18.75979622	19.9016806	17.67778535	19.8903919	19.82708939	19.0701342	18.67567591	20.43914463	19.97123406	19.64814864	18.86486481	19.40831152	19.71648091	20.41202669	20.08104631	20.20997031	21.36532408	21.52475695	20.66672886	18.47075217	18.96444519	18.61330261	18.5889107	20.19629112	18.14610842	19.01206864	17.23918194	19.97408805	20.78864699	19.5112988	18.84621036	19.25854974	20.78559269	18.97012651	17.88168828	19.18172997	20.66044822	20.55738065	20.49023286	19.73531263	21.39549447
¸ßË¹°×ÔëÉù´¦Àí (39).mp3	18.54130294	19.50499735	19.92535212	18.6992347	19.08050755	17.49838779	18.63653663	19.66319881	18.61172429	17.40778434	18.38234131	17.33812815	20.21205301	18.76771745	18.60300675	18.61321571	18.8375162	18.71707046	18.8527698	19.00660802	17.45849532	17.74113643	20.68753418	19.61984902	20.65981166	18.14118433	17.16397985	19.74731989	20.61208893	18.3908628	21.13677163	18.43668044	17.63731427	19.35407901	20.8596941	21.36618794	17.83199988	18.22402952	18.92450663	17.73815665	18.62088232	18.56692747	16.92630131	17.46617934	18.47503998	18.27438524	18.34663969	18.32322065	18.27581941
¸ßË¹°×ÔëÉù´¦Àí (40).mp3	19.62063089	19.85432217	20.64163025	20.79644949	18.37726432	17.69359734	19.089715	18.72093529	20.53593669	21.20225754	19.7231858	21.26235168	19.11462805	18.80090319	18.1638687	19.78508885	20.80624495	18.96525034	21.15144728	19.47014512	17.69560367	19.62631055	21.07904452	18.95801299	23.18707847	20.44186106	19.5487047	18.15906616	18.98906388	19.60380477	22.04716815	17.13484892	20.52823606	19.44780133	19.41776713	19.02871915	19.91565578	19.07601392	16.10568049	19.92867267	21.4453248	23.07354538	18.85496553	17.97664261	19.55526948	19.92864708	18.4546629	20.34821505	18.07180486
¸ßË¹°×ÔëÉù´¦Àí (41).mp3	22.37695896	23.30799752	21.65001146	25.30096045	21.41368396	21.61391495	20.36274205	22.99896922	23.19629114	18.10035619	22.21623771	23.54567962	24.08214235	22.83611772	22.14352334	21.41934306	27.65025173	22.11061336	21.84379804	23.93539547	22.43840329	19.66095067	19.61248351	21.42520927	22.255228	23.71662606	19.90026801	20.33520828	18.67099051	20.79927021	17.38882593	19.90759717	19.56666029	22.47388395	20.81748208	21.2012369	21.4133403	22.09506444	24.08931141	21.00779451	21.38858286	23.66161612	21.67780514	18.99396148	20.02289278	24.10429845	23.61931055	20.03999322	21.06744138
¸ßË¹°×ÔëÉù´¦Àí (42).mp3	19.73441255	18.20206982	20.43091718	23.51706898	18.07881963	18.51953874	19.04343594	21.83916854	17.78692624	19.67368764	18.79942896	18.71123238	17.8877029	21.9854952	18.03723799	24.27192148	20.49077058	19.51744102	20.72998403	23.43557622	21.04863035	21.17603708	18.33921333	18.89273111	21.91709176	19.63465933	19.81390913	19.78452366	19.57320187	22.45376029	23.53062368	18.97147227	20.18092471	20.63596052	18.35225931	18.486566	17.90543986	21.08476916	19.51313651	18.93396349	19.80957758	21.70591561	19.77411932	19.53483134	21.2140938	24.85979521	22.45269878	18.75899615	20.60792759
¸ßË¹°×ÔëÉù´¦Àí (43).mp3	20.53594186	22.39205228	19.17905193	22.65736979	20.94753103	20.00586603	23.66478863	21.56578873	19.47719512	21.09978712	20.14485925	20.63442755	19.15898773	20.9726853	19.44693428	22.14050655	20.75291084	19.44428726	18.30484809	21.70413515	19.91472549	18.60217604	23.59308555	19.35533311	21.2976719	15.79147998	20.65704214	25.17038261	23.86738098	19.41900865	21.67517461	23.05889321	23.04500558	21.55720718	20.3370267	21.11345937	19.60032803	24.07637064	21.60158981	24.75257782	23.65664461	20.88358369	18.18304832	18.32779637	21.19531122	18.7131718	20.74031617	24.02594278	21.03224775
¸ßË¹°×ÔëÉù´¦Àí (44).mp3	19.45562427	19.07390691	18.51155944	20.59065053	20.1071672	19.10972235	23.26034685	17.48568234	19.88280368	19.30940644	17.20300294	19.67243353	20.363713	17.22386003	18.94787983	19.40738529	18.12903034	19.02158006	19.87848182	18.49962769	17.23000714	21.02021746	17.98175164	18.00216902	19.11979199	18.55526664	19.1189317	20.49625126	17.3832448	19.72174956	19.81219073	19.51528545	19.6967687	22.20877105	19.23228328	20.65509178	19.32053234	17.83059257	19.06604912	21.15005645	19.83902689	20.12878137	20.1330982	18.74108432	18.6662442	20.3535154	17.40375945	19.08053263	18.61914785
¸ßË¹°×ÔëÉù´¦Àí (45).mp3	21.58039642	20.19248415	20.96899667	19.64461474	22.22955773	18.21328484	19.93284132	20.92004738	20.18844893	19.0107238	21.29195142	19.56735183	20.21223225	18.7821542	20.25862	19.10079195	21.68130238	19.71356868	18.74160233	20.48200907	21.6767307	19.70877336	19.11785951	20.80566998	20.35780177	20.62310926	20.85888549	18.61853208	21.15153508	21.72637296	19.43200042	18.75594216	20.57877909	19.20199959	18.26101788	19.56588604	19.99019769	21.14732351	20.14500146	19.55007187	18.66564879	17.83849119	18.66549283	21.07920493	21.22311786	20.24183957	18.50937762	20.50820234	19.10001689
¸ßË¹°×ÔëÉù´¦Àí (46).mp3	26.71333524	20.03090549	22.98637415	21.09911678	20.48820927	22.18089351	24.00179276	25.53097231	26.92375369	23.0156105	23.82613107	22.22334548	21.43429842	19.52004395	21.23888523	24.15755649	23.1434422	23.37106001	21.32848325	23.37062103	23.61383913	19.26145292	19.16288882	23.48527169	23.11283687	22.88285268	24.53239512	21.89150327	23.79028187	23.38854659	22.4022037	21.70734673	21.45791597	23.17754525	24.09364406	24.40174097	23.33951318	23.93616604	23.20701513	23.12674153	22.58540492	24.35773359	21.37032108	22.92679756	23.87336128	24.06651874	23.24363964	20.12008853	23.80477825
¸ßË¹°×ÔëÉù´¦Àí (47).mp3	18.42229593	24.49997463	21.24358164	20.6064407	20.80127959	22.75528347	22.10272698	20.73710771	20.1747116	20.54600845	22.70349733	17.52245981	20.46986452	21.1928403	22.55775163	21.95196994	18.97935596	18.19799961	18.37151129	21.52057977	20.41736238	20.38519882	19.51436697	19.64545837	20.44814624	21.62495721	19.19707368	21.64920159	18.91823996	15.7884575	16.81126845	18.60892464	18.92320543	20.86565614	19.94383582	20.69594299	18.1118746	19.9152023	22.56798845	20.19660355	21.86726854	22.19494325	21.57353025	22.0888348	19.93673826	21.72580019	20.72314356	18.50719253	22.612475
¸ßË¹°×ÔëÉù´¦Àí (48).mp3	21.00635701	20.51226514	22.63537161	20.56174956	21.98882841	21.55125533	21.40023619	22.44378805	23.12275406	24.59532634	25.47061655	19.69179746	19.19691616	23.19791959	19.89774023	21.01369152	23.41012481	25.44488476	23.8610742	24.4729843	23.20831757	24.51180421	23.04205186	23.35651789	20.31662513	24.24421544	23.24796275	22.74855517	23.80880722	20.48737572	23.00216035	23.8408905	23.98998135	22.88155243	22.75251959	21.71705264	22.06313914	20.87131654	21.23899915	21.49274418	24.48090036	24.97781004	26.16378728	24.3361563	24.10950313	22.80826125	21.45363768	22.26892882	22.98174028
¸ßË¹°×ÔëÉù´¦Àí (49).mp3	21.1827655	19.45279198	19.66108539	22.75020048	19.72872257	18.50520452	17.96138227	20.76386987	22.330601	22.13885857	21.10960744	22.27989482	23.01997235	19.54540033	20.02112299	21.92434278	19.0129823	19.98208079	22.34876431	21.41346183	20.0782215	22.00885496	21.04514642	21.11668631	21.47504087	20.7876149	19.94325305	22.44017976	24.24812988	18.23251123	19.94212084	20.5419215	20.83289047	21.62775514	20.30338731	21.46371459	20.72388265	18.30513081	20.82004557	21.00798807	20.90516043	22.50603405	20.21665844	20.13969536	22.62844642	19.15124038	22.71514558	20.1859537	20.66938783
¸ßË¹°×ÔëÉù´¦Àí (50).mp3	20.1276746	23.56112188	21.42217224	20.71713994	18.94057095	20.82205114	22.01494401	21.03699317	22.73090433	21.09586153	20.88013769	20.86530321	21.26913562	20.05034885	21.55117261	20.91847228	20.99840648	18.46403484	19.85289229	22.31115694	20.26249444	20.16346012	21.63302127	21.30416413	21.50671757	20.60681737	19.12799804	20.305293	20.69938396	19.7433983	20.65752679	20.45072021	19.88513943	21.58115329	22.03304625	23.75684133	22.04738718	22.17914947	22.55352731	22.05389889	23.07388427	23.54747389	21.48442185	22.66782717	21.72379518	23.70880121	21.42586908	23.55339373	21.01270229
¸ßË¹°×ÔëÉù´¦Àí (51).mp3	20.77373652	22.19942935	21.43871697	22.9852005	23.09276973	21.94593321	21.92776224	25.56348862	21.32878263	21.75175889	22.24043287	21.70697758	20.69473974	21.49014297	19.90640707	19.88738411	20.1523421	21.37592871	20.71128184	25.02250673	23.64262042	21.90644842	22.2828257	23.41904592	22.54575641	24.10320232	19.74035216	22.13214856	24.3526778	23.47584822	22.89195852	24.03687374	21.85994744	20.25717928	22.3335676	22.18496498	22.75247918	20.02189655	26.10129026	24.01188768	19.02454758	20.1352524	19.36172486	21.63315691	23.86516632	22.64243929	20.59537811	20.2753562	21.67224405
¸ßË¹°×ÔëÉù´¦Àí (52).mp3	24.20539236	23.97388244	19.78224283	20.08718444	19.45742558	21.66812353	22.60221281	20.44383473	21.54279348	22.30211699	21.57520035	23.32722528	21.48612805	23.57211938	18.41660078	23.69265633	19.46471294	22.04913367	22.70448648	23.18837365	20.2947927	20.38369676	22.00870057	20.60534532	20.97040748	24.14475697	20.49214064	18.33716992	22.64742887	22.77857291	21.25104679	20.35727789	19.82871151	23.96554605	22.46703694	20.25970648	18.14072287	20.23010713	21.53216711	20.46800334	23.487894	22.78444575	24.37870217	20.67697594	24.30602424	22.18756476	20.43370998	21.64561092	22.09075874
¸ßË¹°×ÔëÉù´¦Àí (53).mp3	22.66423219	21.4623102	21.24091152	21.65171468	22.34369367	20.92176452	21.67819693	20.496734	23.25206845	23.64043451	20.18703266	24.79602176	21.61568986	22.95388138	23.24905486	20.67859479	22.39260132	22.04319224	24.89693986	21.61210171	25.58119017	21.52844986	19.16769225	24.15389595	23.26018025	21.2194135	22.02844639	23.11338492	23.00227259	26.97230581	26.38007144	27.23846534	19.17222672	22.5763431	22.37367445	21.48756016	22.81445863	21.7667838	20.65326529	25.0665426	25.25923727	28.63579913	24.10127396	23.64735999	22.71414461	20.69913824	24.5653072	18.67540637	22.81187483
¸ßË¹°×ÔëÉù´¦Àí (54).mp3	19.7465975	20.96937421	20.59924229	20.85263208	23.1963434	20.82462391	24.38140164	21.38134734	23.66373804	19.52498985	20.2013655	21.44037284	21.18810403	24.50712763	24.12132326	23.16210502	23.64508685	22.02300144	21.65818824	22.02136032	27.46658695	25.56726451	21.31144244	26.73214367	20.84078135	21.5561932	26.13519342	23.98809446	23.00962817	22.2806303	25.05124177	24.03650997	25.59890406	25.25529517	21.30834827	20.20973351	22.29109294	24.64255072	26.07588239	23.13426417	21.62086428	23.28842884	20.91295413	22.54559998	26.06359543	24.5314689	23.95469385	24.35193427	24.15594839
¸ßË¹°×ÔëÉù´¦Àí (55).mp3	18.85864186	22.09860588	19.92654702	20.96472465	20.44942778	19.50414206	23.21112554	21.91964241	21.53988361	17.91849668	19.68870376	18.72539139	19.63715645	19.34073628	19.95147843	21.19975572	19.44279098	19.56788457	20.53280939	19.64795363	19.59274367	18.55367558	21.49340461	23.2023139	21.40402177	21.11721488	19.2718567	20.55022028	18.74119295	19.81957788	20.63570317	21.16751246	18.69813021	22.47773364	21.49555942	19.73213721	22.09872642	23.02576276	19.39751296	18.40261341	22.19573086	19.83958331	19.48381417	20.95936291	19.41029189	20.12565346	22.38060001	18.26821555	17.67850418
¸ßË¹°×ÔëÉù´¦Àí (56).mp3	21.32201339	22.22841017	21.47140182	21.17859201	20.44094843	20.45775753	23.84540967	22.42261899	21.47025805	22.49936085	21.21374345	22.08742462	19.11772397	21.63609494	21.59060567	18.78488207	18.97615048	21.46987801	21.74947102	22.01348195	22.12168943	20.3928943	22.33148165	21.48382443	24.32481293	23.19123867	23.06543808	20.18980303	20.63317633	24.21597637	23.84695186	19.23298943	21.39826077	22.79911315	21.70934759	21.23791347	22.44845032	20.39792712	22.37568055	21.16504849	20.24301392	21.11890748	21.57064327	19.56574672	21.68635671	19.77268696	21.02422381	22.0334938	21.6694773
¸ßË¹°×ÔëÉù´¦Àí (57).mp3	18.87493638	19.64689479	19.54627591	19.25879901	22.03141931	22.00185484	20.01862589	19.39036169	20.46961486	20.17148087	21.60444388	24.20301732	22.61616557	19.58638767	19.58916565	20.58911138	19.45118387	19.00103411	19.92924873	21.49237118	15.67731306	20.62064364	20.81876417	20.41794414	19.26782031	22.82654071	22.1048976	20.47812796	21.05249894	21.34026623	19.28666809	18.75380814	21.91376345	22.37317837	22.26240595	19.28507713	19.91437741	19.51459993	22.16294839	22.7860205	23.01928814	23.68079718	20.54345127	24.74633528	25.02665054	23.06343239	20.14295416	20.14088859	20.96263327
¸ßË¹°×ÔëÉù´¦Àí (58).mp3	20.56919954	19.26289141	21.24845263	20.64370743	19.26183137	22.16333369	18.48797877	20.00832785	17.68577426	21.31687943	17.67215168	20.23254538	20.61992878	17.73685711	19.1201918	18.5650247	21.38384986	18.89067246	22.80366954	18.98253949	19.06979211	19.94302109	21.75160623	17.89369738	19.45604955	17.81936048	23.55986104	23.10100492	20.40529955	20.68953617	19.7067578	20.90497198	21.44999209	20.44399985	21.17942156	18.6639721	19.69463068	18.19074573	22.38788889	21.38929955	19.45486582	19.04456545	21.31274014	18.80992992	20.68921272	18.73450905	21.01696132	20.27696966	19.99510938
¸ßË¹°×ÔëÉù´¦Àí (59).mp3	21.20430114	21.59300615	18.6748027	20.43205812	18.72371188	19.09828816	22.16640434	22.26961712	19.63777424	20.92992235	21.79026654	23.88662205	19.59520876	20.25401779	19.73260779	20.60438368	19.59328605	21.59027469	20.57979054	17.7260625	21.48469235	26.69023944	21.32461985	21.69089219	19.17765498	20.26866932	26.74647667	26.75918799	25.63746769	26.06416295	21.33833543	18.30580281	21.05295931	21.58445103	22.40604613	18.65847205	20.91781409	20.09657827	22.98181367	19.34315625	21.34540467	18.14018565	21.79750435	23.10315202	22.04785188	19.18271421	19.363175	19.66595613	22.00678865
¸ßË¹°×ÔëÉù´¦Àí (60).mp3	19.36509188	21.23466777	19.9294778	20.19095646	18.01540258	21.01957398	20.48768942	17.90874538	17.65453216	19.77290024	18.39282085	19.6298728	22.75459033	21.38477308	21.3652571	17.77070487	20.29938358	19.13485346	17.33303971	17.85760565	23.14485411	20.04842912	20.33632411	19.74345101	19.74902606	22.76460352	18.01170142	17.2256584	18.83937332	18.37641885	17.38749373	22.23138067	20.87137711	16.93786095	18.00444899	21.65133511	19.40590261	22.03099631	17.87088751	23.6600841	22.54734895	20.17196831	21.66453946	23.99137286	20.88105742	18.88294915	23.59757534	20.27671238	19.92174857
¸ßË¹°×ÔëÉù´¦Àí (61).mp3	23.93828477	22.35045118	22.05491	23.83311328	21.37717561	22.49328491	19.90597863	22.30297237	20.3950119	23.24299874	20.76054933	19.78484518	20.34645712	22.71148521	21.41405948	22.4027186	21.58210207	22.31705596	22.57139123	19.49161788	21.82716006	24.21843503	23.98889537	22.88550101	22.61962714	20.30740502	22.13788706	21.89605982	24.01731518	21.19324186	20.70725537	21.9998207	20.36129317	20.82626791	21.45592299	22.52019534	19.82526931	22.35946844	21.89312195	23.88907285	20.82648879	20.57166691	21.378549	22.7848595	22.3878747	24.50180745	19.26195605	22.91242424	24.24353176
¸ßË¹°×ÔëÉù´¦Àí (62).mp3	19.00769064	22.19959385	21.87244788	20.09308741	18.58966459	18.26463039	19.29420321	17.89221853	18.78104219	21.42645967	19.82253579	21.75007924	23.41884698	20.14216055	21.03279886	17.83431723	21.52735962	21.28206914	19.70986705	19.38288556	21.37147736	18.24975663	19.49659013	17.55455733	20.98469802	23.14213976	23.26261561	20.20241827	20.16459263	19.99211897	23.31120227	20.56309916	20.7713587	20.92207199	21.5560914	20.18058642	23.18692992	20.79449555	22.94739049	21.52698193	16.79169969	21.1687623	19.69136006	22.10503281	21.61710538	23.13031695	23.64204261	22.20416221	24.73160549
¸ßË¹°×ÔëÉù´¦Àí (63).mp3	19.22998406	20.58974232	20.10937175	21.08580949	19.66724067	20.95344055	23.42140123	21.0597781	23.14473585	20.63196043	21.52915397	18.57812188	19.68916844	21.33396981	21.71763719	19.98176197	22.67779116	21.76777477	23.74124084	21.04857018	21.74503585	22.05035226	20.1591629	20.94771145	20.41336854	20.61535173	22.37106494	20.90817834	23.14229713	21.91314717	22.08822239	20.82018728	22.07735286	22.16180459	20.56013505	19.26971337	19.99236961	22.98051557	19.62673014	22.50773859	23.02813058	19.93837848	19.26616066	22.48353914	22.23309704	23.14339125	20.8036599	23.16503958	21.54949029
¸ßË¹°×ÔëÉù´¦Àí (64).mp3	20.54888991	22.03074884	20.94696999	20.50402174	18.92809221	19.22169586	18.97885625	18.68062914	20.71405001	18.64288229	20.17551773	19.9804035	20.7509346	20.60088892	19.38754293	20.67294153	21.3887121	20.87467031	19.6728919	20.47182397	18.74473756	23.26102164	21.15329445	22.88854238	22.56378907	20.36714021	19.59025475	19.75097406	20.29217964	17.8199187	19.2667167	21.47782789	19.89458665	18.6877675	20.89203409	17.27338733	18.05905852	20.64249515	20.07767218	20.03092503	19.76563942	18.57966392	20.09428983	18.87315602	21.27489671	19.8724073	27.09042574	19.47148603	22.2680199
¸ßË¹°×ÔëÉù´¦Àí (65).mp3	20.74881959	22.23278411	20.70601388	19.1956257	22.00586883	20.32335458	19.60327166	19.33955507	19.87454703	21.97221688	22.73899886	23.10742309	20.99169009	17.66826648	21.23016114	20.96508303	23.96818373	22.1937969	21.53207075	21.87735356	21.31020748	20.91269985	18.9735735	19.93217615	18.39712385	18.95653173	22.70284568	21.36183569	19.6965578	21.95223945	21.44514065	25.10364786	21.95894681	20.08417431	22.43445302	19.38785003	20.92283191	20.35895047	19.21737652	22.9598064	20.55151766	20.44947757	19.6832658	21.22396504	19.32806923	20.67541702	18.05541204	21.42681194	20.44925574
¸ßË¹°×ÔëÉù´¦Àí (66).mp3	27.16774923	22.19626547	24.40950807	23.50468773	23.41848441	24.18034168	21.43433497	24.11084581	19.80512974	20.35339576	20.82599883	22.49806133	24.17241755	24.30090789	25.08401409	21.8000703	25.62144394	23.18479196	23.13345091	22.81940736	23.77449981	20.02478881	25.60624948	23.70244596	21.93535272	23.23832237	22.22384063	26.47878779	20.60215056	20.90146969	24.25209561	25.59277635	21.68468823	23.60371366	20.80923968	21.76718007	23.40690195	21.56606793	23.52925526	24.22204323	23.2231567	25.16925043	22.90983567	19.22175891	26.88539497	21.41942817	22.16164629	20.4153618	23.70342423
¸ßË¹°×ÔëÉù´¦Àí (67).mp3	17.20072257	17.04669384	18.5161224	18.44147184	18.14484207	16.86152626	22.94704243	22.67932542	24.48884226	25.18945666	23.03129078	18.41620389	17.69586935	17.19511982	22.6685051	21.67465978	18.31208153	19.3341722	20.7897974	18.45198074	18.3234515	25.66250921	20.353823	19.75313987	23.43054599	23.94193696	16.00277769	20.58890878	20.57836965	17.27734504	15.75054979	17.55966825	18.86237799	25.36699553	19.84311646	18.44141083	21.17414022	15.40593516	17.71048733	23.67935477	18.73202658	18.79623345	19.22156538	19.34574488	24.1978853	22.21491557	16.89259639	21.58228077	20.90852653
¸ßË¹°×ÔëÉù´¦Àí (68).mp3	17.86731971	19.0461091	17.19246291	18.87224422	19.33210856	18.01123353	18.50342755	17.99844252	17.59918146	18.60637278	18.62544588	20.41989405	19.16978856	20.35651818	20.5048786	19.03669713	22.10625511	17.09567016	18.50430135	17.59828245	18.28970977	22.96116991	18.25798873	17.29539643	19.10893471	18.73429317	21.4662661	15.48703051	17.73984002	20.23535216	19.53614833	22.7708105	19.02019887	20.31841141	19.36027059	18.90824837	20.96051626	18.00310984	19.12424209	18.78478044	18.8919526	18.49642858	20.0938064	19.09569778	18.70742025	18.13559677	19.25068262	17.5525516	17.35381348
¸ßË¹°×ÔëÉù´¦Àí (69).mp3	25.20837245	23.40587172	21.58892004	21.91810481	18.67172289	24.16379472	25.05699334	24.66417314	23.99054566	22.26383858	23.08240382	21.56677	21.29729079	22.15385581	23.87986502	25.21497095	21.39950455	25.47520972	23.48425768	21.43665481	23.58571621	24.28435682	23.00497727	24.49140664	24.17118957	23.78140055	19.89974172	22.3954328	20.80572548	20.62788925	23.65045368	22.87130371	21.86664122	23.18709427	22.71869377	22.1719703	23.02459247	23.53376835	23.78684856	24.44490337	20.83969556	21.09658158	20.64166019	19.35953899	20.57748072	20.71933848	19.79320272	19.54172162	23.80741193
¸ßË¹°×ÔëÉù´¦Àí (70).mp3	24.15955508	25.49366405	18.59555719	22.92654261	23.64939934	21.79709873	17.3776508	27.23366929	20.36607504	24.5951075	20.47041669	18.83365633	19.64593477	19.57144066	25.58616348	25.69528317	21.39765461	23.68741799	22.43517733	22.75479354	19.55922401	18.56689972	23.39874941	21.27513257	24.63477654	24.18835031	23.00065784	20.23448101	20.37069074	25.62547893	24.79205126	19.36764046	24.90453793	20.41307766	21.82496161	20.90442826	20.10537311	24.33707449	19.02312636	21.25104963	19.38626062	19.17104239	19.13558213	20.00163269	23.74495097	22.92774715	21.99469278	19.07322274	25.23380839
¸ßË¹°×ÔëÉù´¦Àí (71).mp3	22.27905762	20.01187988	22.8154291	19.13612894	27.85367288	25.44137676	20.37432325	22.70166286	18.94000056	25.97357546	20.82094055	23.71704978	24.44075216	24.44502343	20.52316132	22.37956953	21.20648577	20.326699	22.07056568	21.07857674	20.76226265	18.31897163	25.50798621	21.03787111	16.67955968	23.50192458	21.66737503	22.91586361	23.20299341	23.378694	23.94647657	23.445876	23.50653901	19.21868447	23.87347179	16.68150989	20.18400742	23.50576816	23.26369661	21.8779573	22.67666277	17.31369097	23.59378503	21.6686505	21.01168017	22.17630572	17.83711872	18.41148815	19.6988694
¸ßË¹°×ÔëÉù´¦Àí (72).mp3	19.34287626	19.14823338	17.48005143	17.90273371	19.38100506	19.52363055	21.19177764	18.44873189	20.30533572	19.18117369	19.51546943	16.93758778	20.67928377	18.20065932	22.67591324	19.25542344	22.93688818	22.3041978	20.81027212	18.29296253	17.6901678	20.14276438	20.61250634	19.46985457	20.26822327	20.92395128	18.90812325	22.08143518	18.37783291	20.13805605	19.18070115	20.23102171	17.90968237	21.37777622	19.10541682	18.84943604	22.04003131	18.26493733	20.12785311	20.17799027	19.66685172	19.6936311	21.38336556	19.33890824	20.96320724	18.91770395	20.41665778	21.14637768	17.00384006
¸ßË¹°×ÔëÉù´¦Àí (73).mp3	20.97268383	22.25868839	23.40385324	21.23284463	21.71642193	24.96201857	20.97423138	22.72837602	23.8194705	21.5919682	20.21342316	22.10786009	21.47057519	20.15869118	20.34070518	19.57639435	20.17711259	20.07902712	21.11043187	17.04125009	23.10026846	23.5752916	21.2890896	20.87231996	20.76577793	20.40383804	22.17517685	22.18708627	23.93056982	20.51102581	24.1969126	22.67596271	23.23396018	21.13781769	18.86870825	18.37143815	22.4089363	20.17668986	24.29970292	21.37058725	22.11932733	19.34330614	22.43292621	19.76704436	20.90362125	18.81240357	21.21483759	19.25598905	21.45795296
¸ßË¹°×ÔëÉù´¦Àí (74).mp3	21.84098543	24.57944607	23.93190892	21.29161756	22.25309465	20.74374234	21.66531865	22.42508932	25.96609355	24.74333212	25.0647938	29.07616851	19.54971875	20.29064624	24.30491784	23.01052577	20.72878214	22.11234731	20.73639539	22.38383002	22.41683272	22.52887906	23.86088488	27.27782945	24.43608843	24.69207915	24.1708318	25.29173805	23.06612798	21.4354236	24.2906622	22.05221307	22.59247797	28.07181953	21.99661781	21.22248964	22.19912527	21.52073089	25.8519356	25.49899049	24.60027137	25.03455708	25.63749498	25.55684281	19.7811322	19.36543989	25.1145505	25.87558842	21.31623014
¸ßË¹°×ÔëÉù´¦Àí (75).mp3	21.34884725	17.90762642	19.04321214	18.80364908	21.26197484	22.16437108	22.4605841	20.22176359	18.71245598	19.87031493	18.39619516	18.75708346	18.93570923	22.6505842	19.25273618	19.58783677	18.38861935	21.33055697	19.55865332	18.09341417	20.20247476	19.42520946	18.15737159	19.28579215	17.56979178	20.73372436	21.5214396	23.42443322	23.99692038	23.90801788	22.55984337	19.46418198	20.20158934	18.80232853	23.49379456	23.46371763	20.01556992	20.00835699	22.27733621	19.77514258	19.41367141	21.76479606	19.11397897	19.1980549	19.32674087	20.18352958	19.99679558	21.10208268	17.9528968
¸ßË¹°×ÔëÉù´¦Àí (76).mp3	19.12625854	18.8109284	18.2997708	21.64808378	20.35303314	19.16593273	19.35211611	17.26492718	21.68233906	19.16380028	21.30066586	16.9353347	19.69434297	19.71510401	21.31452382	19.24106157	19.8677812	20.55075081	21.70418562	19.22931012	19.15990507	17.84135046	20.10212773	20.48198411	24.08884397	21.03662278	21.02703037	20.17569112	16.56251191	20.91106024	19.26425537	19.04234742	18.5084348	21.79605346	20.49506961	21.12136772	20.63128168	23.26806415	20.91974295	20.80698483	20.98489332	19.44157029	17.05739466	19.15287376	19.96975421	17.52040311	20.11909919	19.86001629	23.28280455
¸ßË¹°×ÔëÉù´¦Àí (77).mp3	19.80974938	20.20521744	19.96012417	20.00233949	19.67777333	19.73527632	20.92307605	21.36548227	19.20642684	18.74446285	19.78140003	18.92502032	20.92316903	20.3472497	18.79212162	19.59118197	19.12731364	20.16591348	22.44222395	20.18544725	21.99972629	20.95434181	19.63217635	21.06319856	21.83399057	21.09291022	19.99567744	21.85562427	21.6183971	19.45908036	20.3191899	20.47856061	19.06930745	17.688154	19.96347808	19.48067723	21.09815687	24.06799907	21.08592642	21.51878036	20.59684817	21.38688425	22.22821386	21.48968203	22.09212528	20.31169989	20.87247705	20.63165239	22.217017
¸ßË¹°×ÔëÉù´¦Àí (78).mp3	19.68003397	23.22471554	22.16028675	23.08920861	23.93912412	22.7959768	20.25826682	24.12001873	22.83200507	18.54471911	22.58035268	20.81728353	16.71792709	19.35333708	23.13692541	20.0807836	22.2780978	20.37699196	20.95605021	21.49440988	19.45303705	20.22478323	19.70168306	20.78934599	17.49227383	17.7821651	21.12326625	22.09991505	20.27990019	19.07983356	17.70054685	18.69045749	20.16733353	19.65397447	20.67105948	19.34723911	19.98646549	18.83184962	21.41840665	22.18128992	17.93096531	17.31189437	20.82863149	18.9841596	19.58741532	20.22247615	18.27051751	20.50047929	22.21263637
¸ßË¹°×ÔëÉù´¦Àí (79).mp3	19.36395421	18.38526486	18.56471806	17.95806847	19.45140623	20.62981114	20.49457356	18.81971977	18.27203722	19.43920759	21.39560078	21.38514727	21.79351433	21.18163225	18.19327551	18.23047894	18.82361005	17.74842881	21.57131809	20.38794329	20.7220307	18.65159203	19.03896145	19.40129198	18.61378771	19.3379572	20.2783001	20.96967896	21.57092507	19.63724459	19.41768682	19.30687459	20.36496808	19.36116747	19.56046359	18.71257323	18.89935291	19.13801288	19.19738921	20.59919347	20.42854427	19.8174113	20.98505003	21.16900686	18.45486298	18.88978034	19.40828193	21.86522309	18.12924479
¸ßË¹°×ÔëÉù´¦Àí (80).mp3	25.28563674	18.90408985	19.73806469	18.09184718	20.72748552	19.46226976	23.19586816	21.74376851	22.79022974	20.86828581	22.03619447	22.17155487	22.83680625	22.98599007	18.86976368	19.59160633	19.73422705	21.72062709	20.314456	19.47785849	20.12440995	20.05777368	19.41369743	20.05216588	19.6665536	19.39388573	17.10638753	21.01577606	19.37024899	22.63934353	21.69605985	21.52345148	21.90652491	22.66513243	21.96095256	21.44220971	20.62753438	18.42797826	17.28074408	19.00891865	20.45465454	18.54941293	19.92634691	19.37244322	18.9997878	18.55501529	21.53239814	19.72174627	20.35718524
¸ßË¹°×ÔëÉù´¦Àí (81).mp3	19.09162999	20.49902323	19.57058871	20.98139255	19.19353787	21.09786202	20.92456424	19.06081981	19.91642691	19.18199629	16.36288196	18.64928181	18.22987646	19.83377611	20.8416993	19.22176615	19.39076328	19.67826628	19.47547153	17.94952233	21.48768037	21.31115472	20.40747713	21.08072356	21.45254505	20.88660602	19.23655772	19.85146127	20.87433445	21.05116932	22.89460072	21.37141947	23.96680554	21.39734692	17.9504414	17.86417582	22.22503451	20.12142903	20.28965882	21.31228352	22.45696018	20.10215899	18.06592137	20.61743732	19.02752124	20.2792283	18.76544333	22.07919766	21.96136582
¸ßË¹°×ÔëÉù´¦Àí (82).mp3	21.76441266	21.43807008	22.17519324	22.8671846	24.59464444	21.22738575	21.91825294	23.57186235	21.06353181	21.64069712	20.07090439	24.81443389	22.92008164	22.89475604	21.96610585	22.86350162	21.15497738	23.97190215	22.6852801	21.41080457	26.36864865	22.65138683	24.30163407	24.73796162	20.5409812	20.78269884	23.13501274	22.32031091	26.24783795	22.48476901	22.09577153	21.87872663	19.74960929	24.20707762	25.65016146	20.81818454	20.52103754	23.89448974	23.09129626	24.92338017	23.66818439	23.05116517	20.35014413	22.3863525	21.69007271	21.79314082	20.41183072	21.90970656	21.84016931
¸ßË¹°×ÔëÉù´¦Àí (83).mp3	20.51428721	19.43218338	17.3936097	19.35308452	21.38186865	18.73368689	19.30195509	20.79212858	20.22844099	17.56022366	19.68251038	20.9675925	18.86739085	21.57524767	18.75876865	18.90526607	18.85774316	19.46942971	19.79224093	20.23271407	18.47000945	17.97339841	18.61820594	17.13197166	22.53249802	22.61509533	20.33233495	19.98678037	18.21005863	16.38903021	19.48362806	17.66069799	20.07388322	18.94552859	19.87334374	17.83095655	20.4808405	18.78438333	18.95215079	20.27239592	19.32385938	18.37374327	18.80915044	20.6983709	21.82250855	17.74785609	19.91925841	20.74089488	19.11906897
¸ßË¹°×ÔëÉù´¦Àí (84).mp3	21.39830138	19.9098311	19.67214967	20.6786897	19.84481957	21.16608124	19.28933235	20.25913156	18.51507625	17.34290712	21.29550141	19.87582261	20.70400086	21.20967857	18.5131813	17.27513048	19.68791517	18.9633476	17.66050719	19.83214424	19.46913179	19.18121922	18.42783827	19.71644174	19.31533779	19.2012636	20.38415669	20.59123871	19.98525101	19.90991592	19.13622956	19.05874911	19.83750291	17.42643992	19.19160978	19.03514966	19.38271974	19.88097754	17.4639479	18.45010906	21.23093465	21.51059877	19.12749866	21.37897834	20.11569804	20.75755462	18.49321464	20.48113326	18.48706567
¸ßË¹°×ÔëÉù´¦Àí (85).mp3	23.0457865	17.85980664	21.55061622	20.31313017	24.16542641	23.93691452	23.5447	21.10528184	21.22638513	24.479445	21.37928754	20.40240775	22.16583418	23.21022209	20.79323227	21.88969036	22.4307116	20.43627158	21.90009489	20.48364937	22.65878444	24.24783243	20.6589989	22.23371992	21.63299253	19.10344153	20.65391608	19.40711914	19.43574161	19.24419891	18.70986042	19.64454096	21.89738034	19.52914647	22.0277109	21.01421335	26.61301066	23.21520595	24.59220731	21.95955188	21.74638927	21.00724176	20.91633907	20.42428518	24.37798639	20.94601254	20.45251664	20.16269197	20.31978414
¸ßË¹°×ÔëÉù´¦Àí (86).mp3	19.3597678	22.32844429	22.23239846	24.29092624	19.68047594	22.51486275	20.32649172	23.6183955	21.01504883	23.9332513	23.74421316	22.04069661	22.93525932	23.394708	23.68132331	21.8566603	22.41514525	24.70532943	24.3180792	23.19367724	22.73508147	23.87789717	21.92109615	25.35367159	23.98613264	22.62905617	20.32084604	23.17415045	24.99174714	19.55452421	22.01919885	20.1474504	21.41483871	20.81304725	24.52083727	22.52861888	24.72332366	23.45903511	21.93403254	24.13915594	27.17512508	22.27605353	22.34045007	22.6195989	18.95186598	25.36738652	17.82692992	21.50475185	22.58413923
¸ßË¹°×ÔëÉù´¦Àí (87).mp3	21.66613402	21.06138408	19.17682194	21.69907777	21.02032417	22.55617302	25.30032156	25.78175055	22.36357827	21.95941464	19.15864585	19.29000326	17.6378931	23.31337455	19.00502149	18.60383689	23.00066606	21.48908146	18.62243235	21.10467119	25.25418023	21.78238057	20.91309815	18.45806788	22.04771766	18.77407394	20.49953937	16.73656827	19.92774055	19.14881512	25.44452096	21.72961836	23.51192268	22.26273899	22.41873107	20.54561497	17.07012529	19.06699475	20.72345063	20.49623979	19.12648757	22.70033058	22.14662498	21.21685373	22.1946805	21.42058408	22.09387292	19.4927743	21.5062448
¸ßË¹°×ÔëÉù´¦Àí (88).mp3	21.43532885	18.67307081	20.54177109	20.7234593	22.27480488	20.74067692	20.81299199	22.82580942	22.13070705	21.69101974	18.81186824	20.64587368	22.63451216	19.77331788	20.81687	20.70888066	19.958643	19.31249502	20.43110225	20.57635944	19.03803617	21.80375996	21.33786204	23.36164173	18.97128179	20.22343182	18.6687387	19.5832802	21.59092114	22.19114095	18.24152615	19.09795775	22.02784081	22.31571305	20.49510649	21.26005645	20.13270596	18.58791168	19.87350382	19.54817517	22.56131377	20.75647122	18.19756254	20.7331921	20.53408787	21.38030238	18.61421541	21.16850439	20.48128704
¸ßË¹°×ÔëÉù´¦Àí (89).mp3	20.46486372	19.56663491	18.98075438	19.37164541	20.41969383	19.66543046	20.10253985	22.71274942	20.26754725	17.82631895	19.48478705	20.79910976	20.81721642	21.7759854	20.84297224	19.13563132	20.66247534	19.18828693	18.75146191	21.6915341	20.42047096	21.16884042	20.48613154	22.7559292	18.99703547	20.7192251	22.28908716	18.74933081	24.01006563	21.62432086	22.05420829	21.05912778	20.2784235	20.22459888	19.51325869	20.13625228	18.58232169	21.03199294	20.08977393	19.57726029	19.36935599	19.75873592	18.69588401	19.14811746	18.47185839	18.6229719	17.60605435	21.83445354	21.21184706
¸ßË¹°×ÔëÉù´¦Àí (90).mp3	22.0760622	20.7669155	22.03943348	24.10464216	19.97668476	19.39608839	22.19598357	21.42628298	21.63741002	22.49554677	21.77619575	17.84097847	19.28479038	20.54496232	20.58966943	20.09184397	18.65275851	21.60976184	19.12551979	24.37083994	21.00706695	21.48539505	23.3067641	20.93880429	21.57066097	21.79627901	23.7543883	21.24977598	22.12034377	23.25690217	24.92878782	20.18909749	27.08831701	26.13358994	23.96450741	18.76677717	17.71458901	19.63142079	25.86518407	25.24790904	17.34541657	26.7378474	18.2192107	16.47273396	22.69453918	19.30626105	22.81577676	23.85683631	24.3230757
¸ßË¹°×ÔëÉù´¦Àí (91).mp3	20.37547466	24.1055265	22.66720661	20.47702901	25.48069009	22.82847142	21.09667692	26.45954334	22.66617889	22.76372693	21.75599259	20.21857226	20.84668047	22.92041879	19.82111555	19.93082855	22.99506658	20.56432891	19.04244382	21.51586034	21.64463142	22.25320872	23.17389989	24.7203659	20.66542959	18.73588391	20.39400358	21.08549191	20.46125085	19.69197845	20.16828172	19.53072908	19.9051028	19.69587971	21.26383251	22.68205142	21.6663921	20.60682178	19.99287391	22.76873299	19.37423291	20.80066908	18.18698736	20.69096769	22.22192417	18.83986621	19.47779402	18.01032743	19.67775793
¸ßË¹°×ÔëÉù´¦Àí (92).mp3	20.31297458	19.26353639	19.99070517	20.24723356	18.55612048	21.2394257	18.46088637	20.29764169	18.33195381	19.17756032	18.49895868	20.17267539	19.65685954	19.04342201	19.08942983	18.79023964	18.88290376	19.4016338	17.98371095	18.61137908	23.56106173	18.03900555	20.90192716	18.53837049	18.58393329	18.98783305	21.49063223	18.13087478	16.76564544	19.47059625	20.05668237	18.64751566	18.13658499	19.45911557	20.96762615	17.85161993	18.96084586	18.06581839	20.10240805	19.93853639	20.24493744	17.9879241	19.53246003	18.16759336	19.85434115	18.51298233	20.29483996	17.83182632	17.82934364
¸ßË¹°×ÔëÉù´¦Àí (93).mp3	17.64062771	19.97567296	21.26541289	19.65035385	20.20640389	21.36694992	19.65343242	21.66782068	18.32730528	19.39278537	20.49069768	19.00383228	20.68267247	21.15109066	22.16512853	21.23615056	21.2939729	19.87968041	22.00069215	18.19275294	23.52512762	23.2718784	23.55373108	20.30432403	22.81357716	22.64188704	19.05875114	21.45434147	23.13997012	18.15356957	21.59669924	22.07876403	20.5741722	23.24623857	21.23933642	21.43708187	23.35678156	20.9600762	20.28196978	21.23953593	19.88209172	20.09882777	21.78429871	21.17712586	19.48693847	21.55245543	22.07464191	20.5756714	22.19798203
¸ßË¹°×ÔëÉù´¦Àí (94).mp3	21.90182361	21.76410752	20.03389483	17.23276398	19.15277325	22.12029393	19.67823328	19.373867	20.5429673	21.37635954	21.34574989	19.14693006	18.89304895	18.66604878	16.0327733	25.50160222	21.98838082	20.20019009	19.78612485	21.4575557	22.03708879	20.76009208	23.83843709	17.86137303	19.15368771	22.50856057	22.92718789	25.03933561	21.14090817	20.25303312	19.18970547	21.85094344	17.70111082	19.22668572	18.58965613	19.91229545	21.2322041	19.05295751	21.73858243	19.55347312	22.44615004	20.29702532	18.78831691	19.61998472	22.21936983	21.77297184	19.44838346	18.72279625	19.14049361
¸ßË¹°×ÔëÉù´¦Àí (95).mp3	22.68946387	24.68113577	21.38264273	26.1650542	24.01598802	23.8063835	23.6230016	22.26757061	23.02813955	25.39280157	26.09492912	23.37590065	22.74084191	24.81981635	28.35211573	25.59011727	28.82311657	25.19517044	26.61468297	25.40040738	22.21707811	24.92448658	24.64071204	25.26784847	26.03186443	22.64820822	24.45150924	22.74507199	23.04244606	25.16247782	21.98424962	20.72014696	21.84175835	21.79425397	20.98830463	20.9012413	23.86019071	26.67604132	24.13859972	25.80458506	24.91359865	23.53267375	25.0151423	24.78663846	26.58174799	23.46809041	25.79487654	24.52508775	24.90073436
¸ßË¹°×ÔëÉù´¦Àí (96).mp3	21.98158409	21.48793416	20.45466891	25.21864483	18.68345782	18.697623	21.96818648	22.53478019	20.32515655	19.07938725	20.9556233	19.15875528	22.54022469	19.21991983	21.37518542	20.14007342	21.85948605	18.62859482	20.23352451	19.721256	19.70137995	19.90492589	20.29256551	21.12625252	21.37842108	18.42331285	18.92323036	23.13358339	20.30176598	20.84607932	20.61088872	20.78324773	17.99609704	18.9472719	19.40893504	21.13597456	21.90607908	19.20901656	21.53165743	23.37160334	21.8874779	19.89779464	20.96436833	21.81024363	19.37031364	18.78991121	20.45950362	22.26063919	18.8054864
¸ßË¹°×ÔëÉù´¦Àí (97).mp3	22.70853337	18.4213585	21.3304686	24.51127948	25.08561824	24.29015947	23.93111481	25.00302738	21.23516873	20.61520641	23.10796363	23.72554321	22.80680253	22.88556813	25.58928181	23.27993693	24.84026327	23.93973087	24.73066643	23.98154163	22.78877583	22.48663914	25.19150168	25.10941155	25.55187532	24.16434263	26.809371	22.51485638	25.92487554	24.80105089	24.86854992	24.38149442	22.11955786	24.11471333	24.87261954	23.40182231	21.93785052	20.90182445	22.0609696	19.18347493	20.31710861	18.71430497	21.08877841	19.97833129	19.32675329	19.6487475	21.95182033	20.94038536	19.61013843
¸ßË¹°×ÔëÉù´¦Àí (98).mp3	21.397812	21.26312357	22.6861675	21.26055992	20.99651281	21.00241226	21.77724717	22.12772838	19.09488643	19.30567336	21.80036177	21.08679638	23.20690181	19.55700883	20.59940475	22.41046002	22.57766793	21.94622228	22.52622693	25.53792202	21.91998244	21.94266742	20.09967941	19.4645437	20.59453753	23.6989227	23.37043618	18.64487225	20.5440669	21.30565035	21.88796849	23.68245026	23.15647885	26.17574495	26.0678904	22.71902098	23.39563457	24.22780292	28.16028738	22.19400439	24.48393355	27.16930084	24.35933697	25.96867384	21.08459269	22.2492558	19.96784276	25.78453422	23.73628428
¸ßË¹°×ÔëÉù´¦Àí (99).mp3	22.95196404	24.03869703	21.73141715	17.69681889	22.70834403	21.04956759	20.22918009	20.97533407	21.74641686	21.48076709	21.89601285	21.41526101	21.60970688	20.59446817	20.62531578	21.90800331	20.25601189	18.22935657	19.96328825	18.3967491	17.78517575	24.83598888	21.339672	18.21089774	22.43487203	19.95363967	20.92437346	20.31960531	19.3657345	18.28808314	21.56657638	19.64269665	20.56984413	19.75859103	20.25615945	19.259751	17.29538555	20.31906561	18.43409848	18.78446546	18.09835102	20.76822944	17.89348362	19.80496802	21.84862035	19.93580444	20.59702942	18.59899559	19.4873023
¸ßË¹°×ÔëÉù´¦Àí (100).mp3	19.78799557	22.40628339	19.00922234	17.4073406	20.17526493	21.01115039	17.61665385	21.20467547	18.97555756	20.33747048	20.079518	19.39802023	19.06368589	21.47712722	18.49386081	19.17574358	19.18829238	21.52282842	21.30462537	17.6550931	19.2241596	19.93251374	19.06794092	20.74079428	21.02542132	18.8832214	22.81455048	20.63168199	20.83358466	21.85210917	21.85490327	20.57756482	20.48078756	18.64014533	17.5304034	19.71137062	20.83804568	21.83106889	19.12712133	19.47221819	20.75351313	19.39461292	20.93419472	20.80255621	18.62238983	19.93870015	21.00577091	18.6354842	21.4778047
¸ßË¹°×ÔëÉù´¦Àí (101).mp3	20.14501487	20.45808674	21.44212621	22.4307793	20.36871617	19.86421139	21.175202	20.84755868	21.34595981	23.75195929	20.56287995	22.4118492	22.54487512	20.45935953	21.49134761	21.35368852	18.93521057	19.42312603	23.10634343	21.41137203	18.93130761	20.28969962	22.18191497	18.23308778	20.4061095	19.02732229	19.56976837	23.87277071	20.75030647	19.16763967	19.68206998	18.38737474	19.10117742	23.18591971	21.49475079	21.06056924	21.34576367	22.82169564	20.73215753	23.94816984	21.61961622	21.6222427	22.18679556	22.09265591	19.89072801	23.279243	21.63550557	18.64631858	18.75992738
¸ßË¹°×ÔëÉù´¦Àí (102).mp3	20.25817684	17.38137436	20.00367841	18.42102471	17.03644386	17.37473675	20.05602166	18.16253883	18.64915347	19.64953291	18.62630631	20.29402764	19.36890117	17.91102913	17.47834215	19.21417723	18.87675916	22.39157461	18.25410396	19.60020748	17.99589952	18.19163536	17.9519975	19.5429118	17.16402757	20.97618289	16.66388385	17.70824958	20.49977891	18.13417391	16.8234358	19.22352186	18.26239178	21.43898531	21.51983233	19.41370571	20.23378996	19.18327411	18.39406613	18.34013331	20.6986937	18.55111795	20.30174502	20.34970055	18.77173631	21.61877484	18.43108076	18.17276291	20.48300155
¸ßË¹°×ÔëÉù´¦Àí (103).mp3	24.27482551	23.53294945	24.15943221	24.53427293	20.65848275	21.64763516	24.01220791	22.70129111	19.27800099	26.31900883	20.18104044	21.4988952	21.58382017	21.17135567	22.94565681	22.15029459	21.85566542	19.81720784	23.01903539	21.44082851	21.55521585	21.53868822	22.72887583	19.96017077	20.85196863	21.12957949	22.84338684	23.54281218	22.31786192	24.76525853	23.69926986	22.865945	21.49271082	25.65639582	22.1214071	22.2032296	19.51354283	19.51976841	21.98547671	21.9889777	23.53662239	23.83319467	24.24627667	18.82833601	23.56887661	18.67316773	19.61300958	21.3585271	23.25305774
¸ßË¹°×ÔëÉù´¦Àí (104).mp3	17.30924211	19.85692724	21.16479746	20.92788637	20.08686018	17.49679263	18.61839358	22.03358556	17.78829107	19.43692287	22.21567625	20.76261994	20.80298117	21.75593789	19.26912097	21.34687021	21.44895708	21.55140073	18.66276744	19.51190389	19.28962707	20.72970641	19.57527193	17.85668398	18.72260477	20.14217499	19.40166657	20.53926938	19.50279485	15.75377019	20.07980926	18.50814636	23.84975317	24.55894952	21.61758166	19.21001284	19.58184799	19.11390302	21.39210601	19.16019553	22.69941982	17.55674136	19.82091259	18.60353163	20.61185959	21.9207312	21.13359269	18.71860098	22.84621494
¸ßË¹°×ÔëÉù´¦Àí (105).mp3	20.84585836	19.48964242	23.62892284	21.06730457	19.52448401	21.10891257	21.73954146	24.66824674	23.24175746	21.4119639	21.78769178	19.08429636	20.48861696	20.07703403	24.08231636	20.48408562	20.9500382	18.62385446	19.41430714	21.7845298	18.23253051	22.05089193	20.4600751	18.4707204	20.56953779	23.33781016	22.67838008	24.74880634	22.78011849	20.41458665	22.26403504	20.07688914	19.84770914	21.50477961	21.82088337	19.19400997	20.23728983	21.84386983	20.37871689	19.87746189	22.20483046	20.15437309	22.02011027	20.90767638	18.55904598	23.6258222	19.8581788	21.71092017	21.62506982
¸ßË¹°×ÔëÉù´¦Àí (106).mp3	23.63772961	24.16226265	21.45781537	20.90327019	22.28182155	23.73019007	22.69457133	19.45443373	21.20119805	20.8846345	21.2621487	20.79133475	20.5989973	19.75950984	19.48220332	21.72650754	22.25811532	21.32800192	20.47450708	20.59115553	22.60142783	20.86793427	22.71477696	17.55569281	21.26602473	24.47293832	23.92412047	23.54612201	20.91110877	20.18692106	17.05533963	24.69595351	20.97099778	24.71894823	22.126547	23.17673467	24.777958	21.09630289	21.76878502	20.99878238	20.66961652	18.80183149	21.20183858	23.56097485	23.2265325	24.48351124	24.71017418	23.85363238	24.01131782
¸ßË¹°×ÔëÉù´¦Àí (107).mp3	22.31299524	19.59800381	19.45454127	20.18002204	23.18818573	18.61274691	20.75333841	20.94413763	21.23267863	21.77572746	19.70151154	20.70395652	21.31333199	20.28129061	20.70219038	20.69009735	17.4677565	22.26398936	20.33377241	23.92668783	22.1533438	23.79543284	19.68077699	18.32479118	19.84979068	17.01595344	22.00699573	20.21809934	21.71783691	21.32437961	22.73535019	21.93230953	17.83310993	21.19915434	25.85742632	20.68482123	17.76500338	20.33849674	18.94753479	21.9209902	21.26550328	22.99190628	17.22721255	21.77712243	20.1459651	18.41622539	17.85106506	18.24201515	20.84014505
¸ßË¹°×ÔëÉù´¦Àí (108).mp3	22.82276346	21.64745524	23.56546975	21.79587482	21.22222166	23.72554742	22.62869116	20.12779861	22.79862229	23.12153811	22.8379615	21.15345231	23.76001145	22.02105441	25.61597164	24.66595613	20.37507158	20.35592518	21.43977801	20.96045643	20.81070493	21.43162581	22.07262774	18.92825371	22.14277627	21.3168184	20.74852023	23.48785326	19.94400687	21.07639514	19.66580259	22.27937995	22.26399115	21.49625455	20.43914777	21.24387339	21.06272092	20.85326475	22.30435754	23.21356409	21.81623615	22.02334126	22.33192273	20.98489209	19.91559046	19.56211045	22.07223528	20.5834483	23.0099046
¸ßË¹°×ÔëÉù´¦Àí (109).mp3	21.9345737	21.74312713	22.72053048	23.27976144	22.13495147	22.94475138	24.15571257	22.86745393	20.72444694	23.62959072	26.31925479	22.99354021	21.74755237	21.74712882	23.29512402	19.8695311	25.07787673	24.0444319	26.97099002	21.07251712	23.43776607	25.03485368	20.99581015	23.57155879	23.58082259	22.87842915	23.70397618	20.08893251	22.09390405	22.06335648	22.80659983	21.48898615	25.87382087	24.64512205	22.80778805	24.9558706	23.65567206	23.10911391	27.0802371	21.20812889	26.16096744	24.11499959	23.29864011	23.59579867	21.88852299	21.94895127	23.06198763	20.70777047	20.69755876
¸ßË¹°×ÔëÉù´¦Àí (110).mp3	18.44851675	19.30589428	19.30255249	23.76734592	20.66461859	27.24525287	24.34401599	23.23144469	25.55461923	24.43691797	20.07087459	22.01557065	24.33112705	25.96128006	21.35972708	27.40695154	27.83645251	19.11348979	22.09358494	22.69229958	21.73691432	26.58125785	27.71562853	18.19827409	20.85714046	18.68382917	20.99211319	19.88732483	26.15622233	25.17696692	18.48642112	26.54641953	20.57987573	21.2648062	20.30984804	26.83613828	25.15769105	26.81023651	25.2861345	25.72216193	26.3933222	19.39182241	26.74907979	27.80027588	20.38361002	22.99474783	19.59232761	21.29087807	19.05803149
¸ßË¹°×ÔëÉù´¦Àí (111).mp3	23.16117775	22.81867367	23.33272538	21.27977363	25.31310402	20.58794224	22.0540891	19.62373354	20.59620418	20.94108764	21.44067644	23.66086846	19.6442342	23.31816286	19.11800624	22.01085318	20.06268278	22.00213233	22.42503198	25.557449	22.22811502	20.48639402	22.07855924	22.72406995	23.27133736	22.58523347	20.03414309	18.58887688	22.35813038	22.13536805	20.53133054	20.09048372	21.87344574	23.33465987	22.18177225	21.6250142	23.33653444	21.86469859	20.55820546	23.31981915	22.16141793	22.04499619	22.80268593	24.42406338	22.27135584	23.51628213	24.85176545	20.58134843	17.64575681
¸ßË¹°×ÔëÉù´¦Àí (112).mp3	17.42549867	17.07169633	19.25273801	18.06613359	17.49085622	17.46572132	18.70991767	19.53476614	17.05893281	19.84677274	24.26012345	21.65510126	20.54595789	21.00610017	22.59354168	19.68951385	23.40744892	24.95035046	20.63219144	21.26958385	19.26890959	23.71771285	23.71854976	19.66515381	21.82021787	21.75628456	19.07982705	22.11185385	22.2825419	21.48683151	23.20212715	23.52766592	20.7142466	21.39450298	23.17194751	26.13602264	21.24182342	23.38020736	19.93100985	19.28305363	22.66329881	19.26480348	20.7358693	18.52781923	18.78775976	20.41652592	22.15517395	20.11451162	23.9643934
¸ßË¹°×ÔëÉù´¦Àí (113).mp3	19.32403327	22.11346916	22.6120253	21.06365407	22.58138456	21.59494813	22.30465682	22.75927216	21.59875866	24.19677937	20.11565367	21.70197014	19.46513859	22.97637031	22.40077827	19.45165901	23.24288405	19.25406722	20.3685527	21.8768586	21.90669038	20.6136795	22.57840186	22.93457625	21.31671252	23.53331552	23.86923759	23.20526312	21.52411337	22.37766946	22.74718505	20.63014723	22.29134759	22.16078687	22.82471386	24.08237777	22.76893542	22.08429368	19.26195391	21.95143411	23.75080475	22.34468584	22.39434568	23.56775566	18.21327291	19.29166362	21.82084005	22.71686432	26.32993377
¸ßË¹°×ÔëÉù´¦Àí (114).mp3	20.99957902	25.28740337	24.31927231	21.07136109	22.54970965	20.95741869	21.45554594	23.18232569	22.09049067	22.31132208	22.61458735	20.51358066	24.23589841	20.86432887	21.20600422	20.00929637	21.99899987	24.20894797	25.93705034	20.73770253	22.28785381	21.7975526	22.56352666	24.47706577	26.77185379	23.82792254	19.76437563	23.62160653	24.65969709	22.13720128	18.98848827	24.93566274	21.18337453	22.97828872	20.77751327	19.74107244	24.13925866	21.52190424	24.89336195	21.4990711	21.8913174	22.69215657	17.63791756	17.97531975	21.80786667	23.58633176	21.45448112	20.40461381	20.96277727
¸ßË¹°×ÔëÉù´¦Àí (115).mp3	21.65171196	21.4365893	23.40124031	20.88030099	22.4688264	22.86995154	22.56448556	23.57142938	19.92506095	22.8688601	20.2889826	21.2551972	25.87629361	22.22603292	21.85954282	21.05188742	22.58553361	25.72221112	23.78639385	19.69720861	22.45604364	23.87364187	23.22378248	23.37535006	22.71206811	24.39320067	25.1957572	27.48415284	22.92259979	23.15329571	21.81198498	22.93576782	23.50099232	19.74755191	21.81771789	21.02619555	21.86555888	22.44989985	22.4385358	20.47566845	23.91255745	22.95635464	20.69991053	24.36111661	23.43034409	22.003909	21.09635308	23.94128447	23.80100914
¸ßË¹°×ÔëÉù´¦Àí (116).mp3	23.60154552	20.55157574	23.65056522	23.02963106	20.08907809	22.44912424	24.07106357	23.12749165	25.76688435	23.88709274	18.65198883	24.36095212	23.7775537	22.52674994	21.36177762	21.48668356	25.0944935	22.40714402	21.06451479	21.52444909	18.05629962	22.81257189	19.76663887	23.16832534	21.50595213	20.68037466	22.48649019	22.52369363	25.21649344	20.14897605	21.4491005	23.43751061	22.74699543	21.05962746	22.84994599	22.04953759	24.67761157	22.61944505	22.28948298	20.68009037	21.34405287	23.02745886	23.11996686	21.52431584	24.00127632	21.54615473	23.25524436	21.2181739	22.14280429
¸ßË¹°×ÔëÉù´¦Àí (117).mp3	21.08322182	20.92283654	22.47244761	22.02605114	21.33412572	19.21232101	19.2967951	20.45590281	19.46482266	21.23195319	22.62133506	19.98500451	21.83288058	20.17444343	21.65107234	22.73820433	21.26447952	21.20034699	22.62079079	21.34356456	21.99074521	20.34992192	20.31230887	18.73275323	19.58711244	20.0550427	18.88113796	20.34010967	18.31166597	19.85843802	19.92061104	22.26509662	22.80073843	23.49281497	23.41305035	22.97267942	22.93592843	22.02908891	22.55284111	21.53366681	24.08971347	22.53054869	24.06666599	22.24604489	21.2154215	21.02084476	25.37280331	24.1668351	26.01973219
¸ßË¹°×ÔëÉù´¦Àí (118).mp3	20.9170098	24.71669672	22.9907793	23.64182279	21.23048893	19.94509393	21.70567635	18.19083759	22.49844492	19.99659491	21.94967876	19.75823372	20.26916182	20.3849558	21.2922298	22.41612019	21.97322759	20.28301239	19.37192325	20.94577809	21.87441882	21.59007945	18.35354559	21.75024594	20.53823118	19.00902252	21.59602177	20.43817059	20.70330996	21.82849971	22.88188321	19.8811031	20.57949482	19.76480461	20.97863628	18.74404606	20.4026803	22.7072796	23.45440262	21.59378048	20.30468795	21.37084197	22.89161565	21.96937924	20.69896962	21.6831487	23.96130023	23.19825829	18.35802779
¸ßË¹°×ÔëÉù´¦Àí (119).mp3	21.30855188	20.98698862	18.511416	16.23902809	16.76263824	17.2463263	21.71605028	23.30377914	22.14048465	23.21595396	18.46327843	24.86813604	19.70772344	23.54353931	23.1643063	19.81564886	16.49470378	17.48798995	17.71062269	19.01708477	16.62325288	23.05912541	20.35173673	22.67307551	20.08953076	21.10843689	21.29606241	18.47396929	22.14981125	23.06267926	20.85645462	18.08543045	18.83615188	16.42059762	18.07754831	17.98807196	19.94850454	20.60251465	21.93369493	19.87017274	21.74359811	24.05450777	19.19834052	23.00567176	23.23979368	20.17544396	17.44799188	15.91180516	18.48562645
¸ßË¹°×ÔëÉù´¦Àí (120).mp3	19.48990815	18.01852975	15.7209688	17.50630719	19.45334839	20.09177647	20.24769373	21.70542204	20.84850288	22.15042688	21.66964249	21.32840345	20.867443	20.74959413	21.57174587	20.42708964	21.17447429	19.37931439	19.09588269	19.50292727	21.45337099	20.9331203	17.83480806	16.75058989	19.82474604	22.50583162	18.65293096	19.83922936	21.72763073	18.74831383	20.09542138	19.07171989	17.99190786	21.50067987	17.95663151	18.89739887	19.37305724	21.22689558	19.8956275	20.57019094	19.32319098	18.20271959	17.95532787	18.36327197	17.62278207	19.22315222	17.61035328	19.39140459	17.0925718
¸ßË¹°×ÔëÉù´¦Àí (121).mp3	19.80865431	20.49529956	22.85732114	20.00013063	19.33473258	18.60344962	19.80246966	20.14624118	20.90392751	20.15712478	17.84714286	18.36037527	18.80645559	17.2438568	18.56575725	18.9994896	17.89453122	17.81186292	18.49480297	18.65164626	18.16931229	17.42698656	19.00884922	17.75246902	18.2597503	16.53624172	21.63288116	17.78465775	17.66822134	16.83926854	18.84046619	18.9458609	16.08484168	16.62123919	16.52790297	18.40632714	17.96464147	19.09142671	19.6838522	19.73131471	19.05866739	20.20776905	20.11972417	16.86256272	17.56320217	18.08247001	18.68994475	17.95131551	20.51441093
¸ßË¹°×ÔëÉù´¦Àí (122).mp3	22.57079059	22.29121959	23.99017288	20.5536311	21.15141715	24.34196969	20.87706672	20.87338545	22.14134709	22.70535491	25.48046652	23.80988398	21.85792328	23.51081021	22.49508848	25.65441746	21.96362558	22.71863019	23.88930597	21.06243779	26.14408844	18.42688268	22.26061352	22.44971552	21.65300872	21.18582223	20.17986128	19.17660485	21.60043615	21.15663395	22.68915431	23.83950117	17.51385459	22.70350009	21.77293183	20.93141917	22.60191199	19.55056827	20.70099888	24.42440582	20.71609222	20.88926537	19.82553408	19.87463432	21.48665339	19.90176471	22.49724724	21.13861604	22.02195252
¸ßË¹°×ÔëÉù´¦Àí (123).mp3	21.26333122	22.91663621	26.84924314	24.62179753	23.44490293	27.25895153	23.81760315	25.05059539	23.36364076	24.57485724	25.35759021	19.56421048	24.62489197	25.71632577	17.80695576	24.9852826	20.13948681	23.16012962	23.23323065	23.14287812	24.11730688	20.27400223	18.47580655	20.74703917	17.61649332	21.6457926	23.83128819	22.57375684	19.15948435	18.00060137	18.60692263	19.45418207	18.53140747	19.37576366	18.67087224	18.09874434	19.90286609	17.91292833	20.11107369	20.80918031	22.64993777	23.26200809	24.67376055	23.02118582	19.60291848	24.27298178	22.38766596	25.81027341	20.54823514
¸ßË¹°×ÔëÉù´¦Àí (124).mp3	22.37147487	20.56488591	20.05022003	20.66951104	19.19840668	19.02011199	20.55268844	20.12241266	21.42828944	19.54922403	18.79384334	18.6640904	18.98515959	16.98807	19.05231928	22.72813461	19.45589952	22.50192241	21.0895303	20.81470796	20.17334844	22.28825771	22.38271797	21.38111373	23.66661547	19.04293801	23.33041322	21.03960186	21.93144124	21.35511346	20.09583384	19.45465422	23.91680658	20.29648949	22.60332452	19.52598518	20.57939267	20.95377082	21.85364816	19.14347433	18.70950361	21.5793131	18.87611006	27.22167556	19.05107632	20.43748201	20.26349253	20.5091044	23.4415629
¸ßË¹°×ÔëÉù´¦Àí (125).mp3	20.44468246	18.22610525	19.02025542	21.95083165	21.90129006	20.98646417	21.76370114	18.9507449	20.05715084	19.93325982	21.7549359	20.21305763	21.14970856	16.26607452	21.90613487	17.41009304	23.9979773	20.90853572	18.46920445	22.95671415	21.25964184	21.97444942	23.55722656	23.09283176	18.87807377	19.96962224	23.07581472	20.17298647	21.61776937	19.64430451	20.66359349	21.19978472	21.73363617	22.87572661	21.85698174	19.56919989	19.41421778	19.63224387	20.75771835	17.93015647	19.85840085	20.24853019	20.30016754	18.20055144	19.14103407	22.88707649	23.50575283	18.92983153	17.33437358
¸ßË¹°×ÔëÉù´¦Àí (126).mp3	22.26669002	20.27615124	21.40511991	19.64995546	21.88718571	21.02563634	22.46268187	21.80304575	21.43610512	22.62353287	20.42198489	22.92669903	24.01716256	24.28223861	24.36350559	22.17029301	23.96303389	22.36379466	20.71834713	21.71372885	21.363998	22.07372932	24.419553	20.81977193	23.85145213	22.81437274	20.43914171	19.74402363	22.77012488	19.40684042	22.22443957	22.74575761	20.36852423	20.88983343	21.70335082	21.55145252	18.9384251	21.78502794	20.17206837	18.53399553	22.47416769	20.58586686	18.55447812	20.81590699	20.62519116	22.25466093	21.29056909	19.76537035	22.68876566
¸ßË¹°×ÔëÉù´¦Àí (127).mp3	21.98252656	20.33555663	21.77011756	22.52852169	23.42477605	22.52293278	21.3622118	19.96466064	21.5099926	21.067434	21.01385538	21.18739087	23.25631312	21.11710521	20.92364727	20.46292701	20.46081935	20.41042026	20.3117146	22.01717441	20.0039174	21.83352397	19.90517614	20.97751149	21.55071754	21.23545334	21.27385126	21.46510072	22.40054326	21.73640285	21.19707789	21.14787937	21.18847849	19.66173796	19.89685309	20.07921372	21.14741725	19.93710276	20.95450084	19.25864349	21.81176241	22.32322601	19.7940789	22.4190469	22.4917222	22.68338307	18.99507238	20.18537986	22.49778821
¸ßË¹°×ÔëÉù´¦Àí (128).mp3	20.09074662	22.98677201	22.76448507	22.01210493	25.15791057	22.41770245	24.72281248	24.34896844	23.41809515	24.92140847	22.04790065	23.98074574	23.27547693	21.4169127	22.53238568	19.874582	21.47557712	21.47060855	22.91599258	24.92497686	23.56006414	24.04741222	21.60140786	21.82025371	21.14629987	21.11627152	22.67712203	21.96148012	21.88123159	20.24797905	22.79429859	18.58584777	20.45950121	21.00831304	19.49099642	21.96702278	24.76851583	20.77430202	23.4573714	21.64220199	23.63960002	22.25005841	23.1733197	21.62702532	20.95843463	20.38730227	21.15775166	20.79468021	21.51167754
¸ßË¹°×ÔëÉù´¦Àí (129).mp3	22.44765026	20.42880581	18.77194291	19.30976106	22.89238941	20.81824635	20.34178321	19.28446919	23.52487008	22.54417521	16.68526955	19.14857817	18.14665468	18.2936272	24.25682787	22.6063668	23.49635386	20.08819052	21.26456852	22.06143223	22.3240151	20.82301745	20.64698915	22.65749997	22.72799635	25.37017705	22.23028006	23.28221469	26.14674095	23.19211225	20.862093	22.71101051	22.88736649	25.40031349	23.44859413	23.53942734	21.93784513	24.22840014	19.26007855	21.09714589	20.37552048	21.25727224	19.03050051	20.4402636	20.79599207	23.16286202	24.56645695	25.67901121	19.73402249
¸ßË¹°×ÔëÉù´¦Àí (130).mp3	26.04810341	26.32901488	25.32063332	26.23689519	23.45905879	25.62393291	24.89871007	23.91141131	24.51213708	23.77780912	24.63662283	23.6782131	24.15981334	26.19385952	26.29431674	23.79909211	25.37356746	23.1638264	24.92617729	25.67722469	25.39986792	24.95651343	26.349727	27.90130907	26.44710851	23.97025536	23.25277086	25.68078746	24.81100059	24.54059035	24.14967608	23.5450593	25.50382271	23.11432763	22.40015537	23.53527219	24.70629918	22.48215259	24.66483609	23.88092709	24.67134432	23.79078306	22.08457791	22.19181179	23.58680354	25.79759544	25.54826621	26.4534981	26.26931
¸ßË¹°×ÔëÉù´¦Àí (131).mp3	23.3904174	26.03778735	21.92993177	21.08479271	19.2381958	19.94241924	22.75046752	22.2267269	22.62637367	22.74578755	20.40421583	22.85714509	24.11686648	20.61389971	20.46386744	23.88837705	23.44615518	24.53309223	21.1497444	22.4271027	20.77826178	22.33188008	23.93023513	21.54276471	21.90704794	23.96622486	23.55489932	23.51975307	23.20403058	23.75450546	24.19273748	22.89472695	25.91781279	23.33897267	21.78156947	23.06454959	25.79604158	26.54707398	25.31500895	20.4981201	24.13190362	24.06576634	27.6378693	27.75753497	23.49592589	20.44434324	25.5318272	24.168872	25.81932474
¸ßË¹°×ÔëÉù´¦Àí (132).mp3	21.31486142	24.51438251	22.89806498	21.91802423	22.11332138	20.33276368	20.48109622	21.82297473	20.59255683	19.02289868	19.81172948	21.28634494	20.06297011	25.32629213	22.47659381	23.77006037	23.85358852	22.56767645	22.38790264	21.07088552	20.68195435	20.25654185	20.77944849	18.10719326	21.60710705	24.05025664	24.49549089	22.56928113	22.45316641	22.51466746	21.80830373	22.6829907	22.32411896	20.77187232	22.25137042	21.60404866	21.04846055	25.21429399	23.91462621	21.90322561	23.16462524	23.06654839	22.81436009	22.61452874	20.19652916	18.86586398	19.74334838	22.6101972	19.21617253
¸ßË¹°×ÔëÉù´¦Àí (133).mp3	23.42551249	25.36596514	26.70522713	26.59434122	29.11892347	26.58768853	26.86085556	27.51856511	24.86191383	26.1448023	25.25470938	26.61677318	26.72242487	25.62638693	27.50498407	28.39342292	26.94712898	25.95743004	25.68125317	28.40690999	20.91106807	21.71315741	22.98825729	24.04090666	23.52903134	24.59986462	25.13443596	25.00447236	24.48351271	25.25842685	23.43767741	24.27769022	23.75210577	26.05033758	26.64398023	25.04077237	25.0255708	26.06706774	28.16811142	26.17513857	24.42796443	25.11520092	26.45506971	24.53625151	25.15477238	26.90928681	24.82199061	26.27030982	27.6632551
¸ßË¹°×ÔëÉù´¦Àí (134).mp3	19.67690696	18.46017162	20.30653683	19.99030992	21.76562773	22.96079401	19.66244289	20.9574279	20.44419502	20.18310659	17.21810794	17.04210536	19.75254485	19.70496366	22.78703245	19.23604944	19.7955144	21.18102839	21.35136858	19.76974191	20.12918777	19.87469549	21.34638409	19.31731403	20.82489225	22.04146084	22.30646793	21.81525698	20.88338817	20.41975207	22.10729098	21.14800948	20.4813792	20.35605328	19.19942921	21.36062235	22.83099195	21.77557417	22.53196854	20.0788254	21.83333333	20.88201424	22.29790134	20.77169668	22.09774223	21.52347114	21.72240847	19.62826709	18.87676656
¸ßË¹°×ÔëÉù´¦Àí (135).mp3	24.20243576	25.69023684	28.43742491	26.94361102	25.15778648	29.38163604	22.74067666	27.34848735	21.4273465	24.99138839	26.43749525	20.48417099	22.07774963	22.63517634	26.34017777	25.84331992	23.10718278	24.17869606	24.96515385	27.16618542	21.02476929	28.43220167	26.04839952	24.98517859	22.65788084	21.73950888	25.45184071	26.40376474	25.09504282	22.72756263	22.52364073	25.81357782	24.51270746	26.51597142	24.39987332	23.36355691	25.33091347	26.65408935	25.75921639	22.71340253	25.30268811	24.66347862	25.27231313	22.21815966	24.30278529	23.91478164	26.80838982	28.61898345	26.07700754
¸ßË¹°×ÔëÉù´¦Àí (136).mp3	22.35986875	25.05543182	23.50350567	23.61214415	24.98031392	23.11348477	24.85944972	23.8091648	25.48913592	22.20753376	21.4669245	22.98134725	23.03264064	23.84850595	23.63662722	22.9016918	19.7018449	20.73221467	21.28478459	23.84907674	19.74946122	16.32701412	25.26032991	22.384768	21.14761785	19.67218498	22.27320541	19.21436918	24.15504363	22.2957432	23.19213271	23.03790827	19.21578736	18.7338909	21.92025559	25.0627581	25.29535387	23.53824313	23.17616841	21.35730188	21.5977683	20.17021459	25.43240369	24.80817987	20.6389787	23.17419304	21.86331574	22.16592233	26.02219514
¸ßË¹°×ÔëÉù´¦Àí (137).mp3	21.94065509	18.60296177	24.29775003	21.02026264	20.95855927	21.63168115	22.50371198	19.95055991	23.33617595	22.27579697	21.99296048	21.32234975	21.85575726	19.32685934	21.06967168	19.84487755	22.8578116	22.04316062	22.92654896	23.3607645	23.58966302	25.03019146	22.39133198	20.3797053	23.28800626	21.51915343	22.16438057	20.97783863	20.66060427	16.63231019	21.29456954	22.88258265	20.37793561	21.10650445	20.6416652	21.46229029	22.63451533	22.59614261	21.26601517	20.44543997	21.57332875	24.03639768	21.47033197	22.44064881	20.79818333	20.44836686	20.74559307	21.94144418	20.85696148
¸ßË¹°×ÔëÉù´¦Àí (138).mp3	20.78308594	21.35440257	21.66457452	22.23595226	23.61708323	23.4024289	21.59550419	20.75326391	23.31071845	20.83873577	20.78411006	22.71788254	21.98040817	22.06593528	19.29273446	22.145769	22.14868596	20.70197023	23.54954464	22.62749767	22.70799416	21.61789128	21.45933009	22.74170744	22.49438794	21.30994932	23.59908583	19.84085799	23.603428	19.87993487	23.76944249	24.54581331	20.98124554	23.11038482	21.59680189	21.66557909	21.39403598	20.44237023	24.28723628	18.55972448	21.13817175	22.09454672	22.20161994	19.24195537	21.3656613	19.98733559	19.34875492	19.83795787	19.75264293
¸ßË¹°×ÔëÉù´¦Àí (139).mp3	21.93080125	23.70140974	22.06057838	19.33998728	24.89893168	23.07967423	20.79546209	21.24977672	22.23258136	19.91648165	19.98097858	24.05707125	21.79111849	26.33135058	24.37392263	21.97713924	21.78323204	25.16132513	21.48303085	23.04302097	23.18426155	23.44175146	22.75884454	23.5126871	23.24264964	22.22638514	23.63115015	23.04320389	23.13441698	24.27212325	22.4454594	21.26941586	20.68371023	23.3158261	26.22429617	22.49940215	22.0531984	20.74680563	25.48301926	23.77751052	19.58779091	23.93069323	20.87881818	21.24925859	21.21334397	22.25723606	20.46480132	24.32784869	22.88659166
¸ßË¹°×ÔëÉù´¦Àí (140).mp3	22.54088879	22.85939414	19.6324233	24.01559676	20.31762133	20.94368213	23.35390032	23.26939384	22.00942665	23.1126115	23.71621695	19.3423038	20.93465429	22.09970636	17.64389594	21.30708702	20.38469691	17.757418	20.70471742	23.35131203	21.24917141	19.33828907	22.60246089	19.1646467	20.04043673	21.67405786	20.64289043	20.73007313	21.85789243	20.16357173	22.20877985	22.66820163	21.89618601	22.79652447	24.29070826	19.16255704	21.2763126	22.24183634	17.72317191	24.49375097	22.59772737	19.71393062	19.06737852	20.76114876	21.13160005	22.26083356	23.26302459	21.56067837	22.10174293
¸ßË¹°×ÔëÉù´¦Àí (141).mp3	21.9840541	19.96005275	17.48969163	19.66164548	18.92725706	23.03708138	19.42670518	22.14941526	22.58788389	22.64332663	19.78215526	23.06649671	19.2284272	20.63160508	23.70007223	19.93669092	20.76891618	20.54249675	23.825732	24.76085182	20.50847271	20.81251779	21.77078713	20.80713164	18.96202594	20.75061693	22.50640282	22.78882377	24.65393677	22.75696816	22.44715396	24.12515832	25.43695778	21.31027609	25.33122681	20.64653881	20.61310153	19.1733926	21.07532253	20.4478766	20.29715301	20.47445961	22.62106798	20.84758342	22.64696633	21.17888861	20.59486611	22.05528196	22.07439897
¸ßË¹°×ÔëÉù´¦Àí (142).mp3	25.02542364	23.97216051	22.09641345	23.76892252	29.03931436	22.81166604	24.79832715	24.73701164	24.6051371	24.19500991	26.37850705	23.01107442	26.29540288	27.26101748	25.52288582	23.80210053	24.98479065	23.99129156	25.70536831	24.69232932	22.32499713	25.3399325	24.38349062	23.59974457	23.09426455	24.38360059	25.43554381	26.25037518	23.66431281	24.57067966	21.33893616	25.46090244	24.85263983	25.41187587	25.71405568	26.24458397	27.75489569	28.08672577	25.99890272	19.34786363	26.88665055	24.73838441	27.69549449	27.45266769	26.11272039	28.79612513	24.15202644	24.02634887	24.43296662
¸ßË¹°×ÔëÉù´¦Àí (143).mp3	23.6074646	23.31855266	24.8383444	24.6000847	21.1386689	20.03337136	24.53798231	20.84253718	21.48052604	19.72934355	21.62938257	20.34932317	20.73398399	21.08886048	22.02976722	21.48730746	21.13418807	22.27691659	20.65852895	19.21093598	23.04290955	23.64038201	21.34423021	22.33865724	22.42005883	21.98023533	19.83376743	21.67947623	21.0644607	20.7488161	20.36410341	23.30730538	24.45657748	21.49055561	22.14178229	24.57757627	21.7267205	22.91038636	21.90041518	20.58437025	19.77505184	19.52050454	25.1192079	22.1982689	23.02265629	21.50860333	19.55791955	20.52989092	24.26674012
¸ßË¹°×ÔëÉù´¦Àí (144).mp3	20.51551054	20.14243852	20.55058991	19.27504593	21.07289446	20.48797451	18.4715831	18.24996663	19.53290727	19.58576925	20.41659604	19.7483261	18.2643791	20.3463441	20.09367864	19.3880132	19.36566087	20.35807213	21.00645108	18.04883918	18.42847996	18.10341023	20.54094791	21.21322329	20.68933127	21.81319894	20.26948619	21.19561725	20.82313827	19.82438788	19.29570962	18.27477581	19.38381567	19.73750092	20.60812995	19.45730141	20.41303369	19.28551359	19.83618903	19.00956938	17.53051304	19.81464463	19.32540562	21.43879604	20.5858182	21.49628063	20.29241653	19.68695824	20.769526
¸ßË¹°×ÔëÉù´¦Àí (145).mp3	22.60753755	20.87768752	23.01392733	21.96232685	21.63119672	22.53341334	20.61675519	21.11501854	19.85239347	23.12930153	23.56882477	22.20506594	20.68886507	23.451745	21.23350337	20.24418752	22.0624777	22.77721866	21.31190697	19.93578232	21.18229581	22.24304975	22.11223975	20.06972623	19.48089947	19.6479599	21.37579067	21.41055029	19.1330263	19.0871539	21.93706365	22.30477245	20.3250703	21.62466076	20.57913131	20.81420737	21.14424839	22.5623733	21.02614833	19.60295289	19.15146856	19.3710669	21.07863452	23.08670317	21.75016465	23.30599959	22.66013931	23.67332472	21.55098198
¸ßË¹°×ÔëÉù´¦Àí (146).mp3	20.68167207	18.98061491	20.0684182	18.71341481	20.0986589	20.46822728	18.91067269	18.2126172	18.12945682	21.12232899	22.64906439	18.10924111	20.22033153	17.67276177	18.49635456	18.78546972	19.6878311	22.28115713	19.00897873	19.48798027	20.53606189	18.94789229	18.63584725	21.03173626	20.67088899	19.08014364	18.73560282	18.81777538	19.38775292	18.96878639	20.94329827	17.83921146	19.53886635	18.87466119	19.25985291	19.53465736	20.58653913	20.48073617	20.49800329	19.61239321	19.52927283	16.93456965	17.81445466	15.8675954	19.94978793	19.02145171	16.7602312	18.61648754	19.21270057
¸ßË¹°×ÔëÉù´¦Àí (147).mp3	26.09909204	25.71760091	25.86239152	24.64784409	27.5535265	25.27538776	25.6111988	22.683941	22.59903684	25.36917372	24.28348754	23.30261871	24.16251157	24.51147487	24.78763367	21.94345522	21.80677917	20.19004437	22.06056314	20.63955812	25.47670546	23.64882898	27.69437411	23.97220135	22.23039343	24.71945503	25.64176342	23.53383196	24.56205697	22.22982844	23.6866382	23.19212898	20.77052973	23.96041146	22.21381537	23.03088124	21.77239139	23.54219204	25.29182184	21.89563413	23.46758245	21.68146982	21.48168474	22.4455518	20.23906106	20.39998879	20.52438609	20.8191718	20.0998583
¸ßË¹°×ÔëÉù´¦Àí (148).mp3	20.63548583	19.25071213	23.51860145	24.07820154	21.29152452	23.21921508	24.50659638	25.68181622	21.72392724	21.71564937	22.14781514	23.75894224	22.91963793	20.36560232	25.12812447	23.53478392	24.2388617	21.07196104	22.67782278	21.07449698	20.11741736	21.63336763	21.17516755	21.8385142	19.9848218	18.68684778	23.32890124	22.64009342	23.74598988	25.28239758	25.94051085	23.4176327	21.99072269	21.93171403	20.567611	23.85587614	22.29415511	19.04636953	23.71236295	22.11090517	22.48145637	21.37638809	23.8273054	21.69075848	20.72014173	19.67499266	20.5778246	19.90480094	20.51401734
¸ßË¹°×ÔëÉù´¦Àí (149).mp3	26.17282965	24.8490912	25.73707298	22.87605851	23.83633706	25.76640107	24.25523369	23.6637273	23.92151305	24.24266609	24.08318643	25.60560021	23.62830576	25.27525774	24.1817677	19.91700813	22.22710799	23.05713205	22.37472966	21.12735717	24.33760513	20.45129759	24.90158398	24.41310911	23.71179735	23.14295348	21.35812246	23.05800301	19.77688296	20.51595487	18.63310193	18.97570214	18.68672522	21.09407228	21.55971412	20.79613008	20.22888488	20.87688969	24.16739627	21.23011364	19.80144946	21.83701032	23.14741973	22.64514952	21.53580038	21.88704212	22.40386166	21.70836644	19.37588804
¸ßË¹°×ÔëÉù´¦Àí (150).mp3	21.33926228	19.94272922	21.5673639	22.01199367	20.94603435	20.51299014	19.11350016	18.59672263	22.10268717	20.33161018	17.59216397	22.34166493	20.23494534	20.25201289	21.65492073	23.62751688	20.17891222	22.51149138	19.46180929	17.98991481	22.21864583	22.41852208	18.02101042	20.12264753	18.89859591	18.41542347	21.60170836	21.36572409	20.87971149	20.4669886	18.73268138	19.87452362	21.50477621	20.42432591	18.15794093	20.69546822	20.50657617	19.92884979	21.71510696	21.16477564	21.61013941	20.95092118	20.0951247	19.92718525	24.07821057	21.76414247	20.97665324	23.8316203	20.45288248
¸ßË¹°×ÔëÉù´¦Àí (151).mp3	20.77296995	23.19051489	23.36632316	22.99845001	24.57400861	24.43366149	25.32422513	24.85410393	23.5496483	21.43616772	24.10855071	22.26674625	26.08256336	26.55983553	28.34848785	25.18465814	28.80311409	26.12333359	25.80672274	22.69616645	22.60464977	27.09430916	24.95784014	24.05469208	23.9898723	23.48921473	25.77918146	26.43119921	24.04054884	24.73048908	20.95544146	27.05151237	25.18697256	25.3175592	23.49281785	25.10995408	24.95154358	22.49001964	27.47617574	24.90861152	27.15609831	23.84959483	24.36347451	24.76617633	24.54792759	23.07120477	22.10544574	26.90389501	25.99045843
¸ßË¹°×ÔëÉù´¦Àí (152).mp3	24.6272531	20.67983176	25.62216952	18.25345646	24.40908134	22.9157393	22.6449008	20.63383907	21.54947036	19.45633714	21.72622314	24.03637229	22.39015021	23.0811448	23.85676521	20.67552309	21.59022332	25.87672161	22.74629407	25.48750463	24.87565476	21.97543097	19.80507291	24.53061163	21.48957256	22.38926855	20.68201766	21.12509804	23.68541068	21.81539715	22.59714308	22.07416679	23.7210914	22.68789217	24.49847159	20.91322003	19.22097524	22.34632452	22.65018	21.69005544	19.08765572	16.70684877	20.13437832	20.32849407	20.52376742	20.66159098	21.12936148	21.84884539	20.28091489
¸ßË¹°×ÔëÉù´¦Àí (153).mp3	23.49445319	24.06384632	26.41345322	22.21555101	21.00497064	23.68385616	23.61064783	22.02714679	21.46894787	21.68846394	21.42492721	20.63976797	17.96662868	18.78603998	19.89172292	19.62491198	20.90328304	20.0351487	20.40610432	24.62611532	23.43120976	24.43622214	24.20703377	27.30048085	24.6471333	25.89690818	22.77625888	20.66836964	17.67800058	22.14809424	21.13029972	24.73764381	19.56598842	25.18917268	28.32488581	23.01935021	22.66803463	21.15712705	22.84703587	22.21483479	21.47106232	22.00310941	21.81434564	21.00147974	19.7857152	19.21980927	22.28944143	20.40825258	22.27311863
¸ßË¹°×ÔëÉù´¦Àí (154).mp3	21.75688419	19.91875392	22.95488321	23.55182068	21.9144625	20.41477108	20.22928229	20.08581728	20.15634519	20.65749337	19.45297974	17.92982676	20.2388775	18.20058658	18.18589254	19.44876379	20.73217492	23.00557401	21.59932317	21.05086816	20.74571346	20.3936773	20.44747997	19.58761297	21.02547854	19.91173396	17.92523606	21.6185106	19.1307738	18.36624105	18.39808349	21.50345694	22.19894555	22.34076745	22.59582759	22.15280664	21.61286323	19.20795101	19.33928835	18.41905924	19.41971009	22.42068841	21.91114364	22.93341244	23.80611471	21.47350845	24.37521412	19.76684864	22.34040594
¸ßË¹°×ÔëÉù´¦Àí (155).mp3	20.20219811	18.42545225	21.0034026	20.66338269	19.52094663	20.04162594	20.65983478	20.08584001	20.8725625	21.49908874	22.54526996	19.23928237	20.36223832	20.03062679	20.16736469	20.34108315	19.20393248	20.88083511	21.02117988	19.19637258	21.4224341	21.22411599	20.71767724	20.71004545	21.19992642	20.73517887	20.65096448	22.20964991	21.06602232	19.00902396	21.47119721	22.25272011	21.21078167	19.71116554	20.32509588	19.90855104	21.47109985	21.05945802	19.11210264	18.64476584	21.97147423	23.15012524	19.34573976	20.74309601	20.08155856	19.36907532	20.7175405	19.05258002	20.0881871
¸ßË¹°×ÔëÉù´¦Àí (156).mp3	20.45406595	17.69661807	20.32039167	18.43173743	19.00916784	18.54617732	22.56743248	20.48011588	19.88280213	19.83383768	18.05156458	19.37424655	18.32730612	18.86307599	19.3927047	18.88426706	19.91772289	16.99263315	18.88855221	16.93834089	20.1412911	17.92779706	19.27823123	18.10960838	20.25222619	19.4038081	21.14890625	19.72725738	22.4997209	19.67093573	21.54058629	21.54373201	21.17516822	19.76854301	20.38597594	19.45879075	19.03803482	19.84080628	19.73644505	19.34641124	20.61597142	18.42976439	18.3367666	19.02287254	19.58420303	20.96101018	17.5489747	20.16425321	17.7820821
¸ßË¹°×ÔëÉù´¦Àí (157).mp3	24.77409193	21.25912354	20.17557125	19.77938342	23.70610841	23.62815043	24.9855805	23.36677757	23.0997683	23.06107121	22.67972037	22.0750758	20.55508771	20.95492642	23.90798907	24.31802043	21.06329821	24.64904249	19.50938758	20.4298923	20.79869197	23.57614413	21.73319525	22.02369779	20.34942377	18.27417212	20.74512521	22.25896783	20.02901698	22.55263179	22.44256214	21.13279582	20.96757613	20.76591467	20.42911061	20.48648137	20.53066465	20.68133544	22.54586682	23.82152116	23.51741954	20.89106007	23.13570775	23.52143426	18.55946791	20.15990766	21.7163694	20.62367581	20.22191134
¸ßË¹°×ÔëÉù´¦Àí (158).mp3	24.39012263	25.14897073	21.92067782	27.1022216	21.13593268	23.28619418	22.53222811	22.58650874	19.22479518	23.5535746	24.07199934	22.71458384	24.11790219	24.63319219	21.58167853	21.86647926	21.92389683	21.26191876	22.39614143	20.99008094	21.03547019	20.67122587	20.96546778	19.46885585	22.05587896	20.64431076	18.26482743	22.53863367	21.84554711	20.7844014	22.12076116	23.76016728	22.06054823	23.76955724	23.12245567	22.11006226	22.34522915	22.02420719	23.21244268	22.21548949	21.91854538	21.4725442	23.69228343	22.02711487	19.83616006	20.96014376	20.86199742	20.33453041	20.87626946
¸ßË¹°×ÔëÉù´¦Àí (159).mp3	27.1975571	26.31173505	25.17877563	26.93853176	27.00861744	26.94996513	24.95745866	24.26710891	25.11312953	25.49194867	18.47439681	25.34531957	26.00229591	25.60559399	22.40082719	27.10631107	27.19679636	26.53586777	25.22953718	26.14563566	27.15591419	26.40191217	24.37681117	22.46578011	27.69903298	24.34380837	19.66274012	21.60775391	27.74034369	27.45289227	27.85888942	26.4360023	28.5204494	25.88463543	25.22035342	25.38115467	25.68573478	25.96684998	24.32137781	25.56641249	20.65960931	19.31279818	20.08416865	24.13655157	22.21334827	23.03882268	25.82804484	26.99491315	25.89593214
¸ßË¹°×ÔëÉù´¦Àí (160).mp3	21.04969098	22.49130522	22.54422964	21.63240042	22.1913616	24.12299948	21.3046187	24.12251777	23.49962939	22.45917062	21.91641974	23.47775881	21.04008987	23.51492344	20.11392259	22.48583523	21.62083269	22.41667397	21.48316622	22.12618359	20.89934187	23.96774031	20.19002612	23.35804111	20.4618975	25.15956784	21.24401851	24.4810929	22.55121746	22.24173563	23.22128486	24.43249538	23.24084333	25.47400399	23.61735287	20.30890571	23.18277022	21.88980511	22.80529171	23.57336867	23.78870745	23.75380969	21.91457878	20.76711348	23.20912838	22.45527296	24.09744423	27.06710598	23.63331543
¸ßË¹°×ÔëÉù´¦Àí (161).mp3	21.69325477	21.16400921	24.2435424	22.25473028	22.45423226	20.46026286	24.7773503	20.40775413	20.36204897	20.32066812	19.1342722	20.46719494	21.48908552	22.12200514	22.60598878	17.47329322	21.48564257	21.14475052	21.12872346	22.50554244	20.45809625	22.00488951	19.64051487	21.28259699	24.71496511	20.47320074	18.95190974	18.74292457	20.38298558	22.32301086	20.58553242	19.20874705	20.3053524	19.08719946	18.92376759	20.83668593	19.73024218	20.15327023	21.12951459	19.51581984	20.12586714	21.04083101	20.95457021	21.01848632	20.04920533	20.49305755	19.97526835	17.99909508	20.9306007
¸ßË¹°×ÔëÉù´¦Àí (162).mp3	22.00062852	22.27502562	20.21634366	21.99777979	25.26703858	23.63859944	21.68263821	20.79765563	22.30003067	21.34093417	21.64710228	20.43338581	21.89881717	22.47828864	23.97153216	20.2092251	20.05059447	20.22561584	20.99805317	22.81755963	20.74097175	22.63448817	21.70070666	21.78481592	21.17939016	21.54871876	21.34114291	20.09662455	20.8500444	23.74291676	21.67873935	22.20289029	20.97189844	19.60278602	24.54185521	23.65434755	21.4405472	23.14431687	22.17858977	20.19657878	25.6888352	23.87796142	21.23073855	19.85115395	23.40717766	24.40785899	23.35301284	22.47079356	21.54738814
¸ßË¹°×ÔëÉù´¦Àí (163).mp3	22.27302824	22.44647123	24.88904299	20.04465646	20.50620915	21.15856476	21.84000969	20.81982338	20.88339326	20.38413909	22.3339615	21.67732195	22.92701095	19.64411675	22.97295818	19.96039534	22.1930697	19.57186646	21.98221857	22.02159637	20.6356717	23.20821556	21.19066601	21.14613915	22.21851568	21.09078947	24.52387447	20.8702143	22.09651315	21.07364311	21.79235913	21.00537445	20.84244869	20.27493747	21.38996068	20.42804547	22.27088768	24.749374	21.76216657	21.1387613	23.45678777	25.77549193	20.65918206	22.68112612	21.91527232	21.95605464	21.58362227	19.81100757	20.13796786
¸ßË¹°×ÔëÉù´¦Àí (164).mp3	21.30067814	22.39237431	19.58322075	19.56046855	19.06505472	20.69814073	21.86508074	20.19717565	19.33940518	21.68293846	21.61371385	20.41722054	24.92463178	21.41246749	21.43120766	20.66189086	21.07892713	20.93542584	20.65284093	24.25421211	20.97868544	21.5579315	21.23208621	19.7588236	19.96960232	22.50840369	20.67463438	24.17889628	20.60318089	20.34095303	22.09183729	21.71326895	20.79799279	21.41546385	22.20337928	21.72014783	22.93781545	23.42392869	18.33899386	23.99565102	20.03399133	19.57400041	21.60626479	22.96742812	22.89817007	22.7785256	22.1638366	23.15360216	20.62664278
¸ßË¹°×ÔëÉù´¦Àí (165).mp3	22.09857842	20.08514238	18.78515035	25.1262569	23.82112058	24.39448679	23.76275051	22.41965671	24.6443388	20.36094921	22.40752301	21.47606191	23.30039565	22.06917176	21.49491691	22.53993247	19.66616396	17.67498627	20.96977431	20.817102	22.39026037	20.32114878	20.784062	22.5318432	21.81327867	21.4567778	20.44985986	20.15493557	22.29059091	22.6665999	21.68539711	23.29230346	21.84598928	21.42289183	20.21437026	20.94343063	22.27608806	22.89168487	23.01798011	21.9943423	21.41128738	21.5876823	21.56997634	23.23350398	22.07830948	23.60153978	21.16805811	19.11560558	22.04019141
¸ßË¹°×ÔëÉù´¦Àí (166).mp3	21.32145108	22.2366984	22.57537585	19.73287299	20.28634166	21.24986045	17.92263163	22.13031286	20.93168222	23.1576834	20.89796744	17.54022209	18.71162825	17.83310237	18.72657369	15.83425565	20.63099842	16.99470503	18.02086047	16.9462129	16.31448917	20.44008386	21.38207213	16.10654105	13.65520259	21.45019981	21.37976917	25.3781613	21.70312707	18.41449104	20.11931977	18.63065975	21.77652472	20.82798585	20.76027194	22.0983642	18.90906381	19.12396841	18.20570084	22.0893424	19.00927672	18.22588448	26.11576618	23.62568389	22.16315893	24.83641351	21.02968248	18.25411283	18.41811046
¸ßË¹°×ÔëÉù´¦Àí (167).mp3	21.38186185	20.09552244	23.03034539	21.75794574	22.38806648	22.65919323	21.807711	20.9798977	22.92229814	24.38508371	25.18880875	24.66928091	28.12092394	25.33614884	23.39377712	22.21791689	21.87444432	20.92942107	20.82394174	20.50878641	23.52855785	23.50833106	21.28570678	19.07727447	25.02392004	24.20000566	21.10618734	25.98260234	25.68595524	21.14220685	21.4697867	22.32441077	25.96721079	23.08810722	23.22575838	23.71906568	24.01601667	21.03236767	23.45732443	22.19984885	22.57892776	23.79926328	24.73714719	25.47900935	25.58185894	22.95715274	21.20932828	22.88461073	21.90932824
¸ßË¹°×ÔëÉù´¦Àí (168).mp3	19.90550003	18.71483014	20.44979599	18.15190061	19.78433503	22.41931141	19.88602111	19.33924812	19.44024447	19.52596882	20.55238848	17.92243729	19.99067701	20.12022206	21.1410088	22.0311097	21.68231768	19.88374589	19.89896388	21.94000912	19.48782869	17.98820239	18.37067255	19.28272829	18.83696949	18.87784223	19.44348775	19.27146214	20.89125571	20.55110481	21.53881647	20.13105686	19.99554741	22.97862647	21.68972505	19.62709002	21.47566261	23.1854714	20.45950991	20.25233011	25.14130503	23.46061655	23.73537047	22.06683372	23.88705082	21.71610613	17.66147212	23.55242029	21.82513846
¸ßË¹°×ÔëÉù´¦Àí (169).mp3	18.48948542	21.45664671	20.08034044	21.16184939	18.78521181	20.39462865	20.0701624	20.97520147	18.01380639	21.76908687	20.47902708	19.97200479	19.50861921	19.4206776	18.74293118	20.60889141	18.38171934	19.71561519	19.01092712	22.27980213	21.95040636	20.16440844	19.40957753	21.23480407	21.11275361	19.50924644	21.19428524	19.35260751	20.57766043	19.54734172	22.18592514	21.74664524	18.66822172	20.64723277	22.60542832	20.71610636	19.50271137	23.51455251	20.03225137	18.86031867	18.34120586	18.70233382	20.38030451	20.08840526	23.74690578	21.5103347	19.45910926	20.33929768	21.32602151
¸ßË¹°×ÔëÉù´¦Àí (170).mp3	21.87632014	20.8454904	21.26233239	21.09607071	23.5121831	20.36232341	21.04699074	20.68904025	20.28150103	20.97667327	19.04626234	21.70758668	20.07195918	19.2654778	22.61198968	23.25782008	21.36901887	24.43668236	21.51391023	20.8948058	19.29005441	20.44206117	19.49863642	19.71803941	21.81713976	17.4400035	20.98917385	21.59711372	19.79376779	23.67678805	20.6765038	21.73035739	20.21552666	24.6043139	18.45517273	21.79824297	20.9785131	20.27893036	19.92900711	22.96144546	19.53659171	21.48429732	21.37217035	22.03845758	17.4383613	23.26592719	18.33488955	22.35943173	21.49464099
¸ßË¹°×ÔëÉù´¦Àí (171).mp3	20.7894606	22.72976891	21.06183348	23.56176991	23.96133063	22.63649702	20.38952587	22.41678422	26.25870646	22.86845342	24.5313579	22.65047943	21.53121108	22.16919121	22.32191769	22.34571681	20.98572436	22.24325978	21.00044839	22.21042891	21.05176427	22.01030732	21.62966258	22.22547084	21.1071558	24.23489323	22.14324173	22.91745399	23.04822532	22.43126043	21.82489277	22.06127307	22.5913591	23.00173173	20.88209001	20.46699808	21.74588369	21.25700639	20.78660266	21.72373803	21.49493133	20.15014639	18.97188893	23.01578281	21.68636914	22.7738581	23.70726726	22.13613562	22.73066349
¸ßË¹°×ÔëÉù´¦Àí (172).mp3	19.63514633	19.2909717	17.68745249	17.33021329	17.90929803	19.32629751	20.00004965	17.87627202	18.84295664	19.12929947	19.02720406	18.89795515	18.63097868	17.34396597	22.03315296	18.25894091	17.91754072	19.15408819	19.06943823	18.03736558	18.57533758	20.40757477	18.08901189	18.20132088	20.23705203	19.94168232	18.30315367	19.85158067	20.56476879	18.41527002	20.25994558	22.03459718	21.85101742	18.72199297	17.36296067	19.86388234	15.68630446	17.77102328	16.62197566	18.39497777	17.20340849	17.70179164	17.73443236	18.26670548	17.62702078	20.27840853	19.60702946	16.77727199	17.98129524
¸ßË¹°×ÔëÉù´¦Àí (173).mp3	19.87892519	20.24303737	18.8429662	20.3287262	21.08109706	21.24208222	20.95387427	20.88048969	22.01306444	21.57242276	23.37923862	22.61164982	21.21072996	22.48170003	21.00949086	24.01035976	21.07926027	21.46775726	21.96276278	22.47356483	22.5515611	22.19214708	22.1927845	22.21939979	23.26447445	21.09302475	21.1871583	23.16547383	22.11249065	21.24383763	21.23318208	19.82655439	20.00995226	19.24398843	22.3743907	22.7364838	23.57336439	21.77350511	20.41251486	22.25338964	23.78810523	23.24547905	23.69691119	22.69282506	22.32131332	22.37193244	23.25414089	21.79383815	23.09487233
¸ßË¹°×ÔëÉù´¦Àí (174).mp3	20.77006133	20.40767189	18.19570901	23.384269	20.18893221	20.08803819	19.42848058	18.67387774	18.52746387	21.24171889	21.52406598	24.49641994	22.14832675	20.54408351	19.34541911	22.78287804	21.51141829	20.64254443	22.88073805	22.02525133	20.2109043	22.30602171	22.15760092	21.44353924	21.13388932	20.17310905	17.14573912	20.82556263	18.66222262	19.69213029	20.19613816	21.36941139	21.63854743	22.43588818	20.34308551	22.67225936	22.71011902	21.46561195	22.01234347	21.53539856	21.43934374	21.19101132	21.32874947	22.14205909	25.62948553	21.97517158	22.32191743	21.21278894	21.92682889
¸ßË¹°×ÔëÉù´¦Àí (175).mp3	23.98510274	25.4802076	24.10809542	23.54910464	24.42052591	25.0933024	25.07985945	22.37447513	23.33524533	23.51229721	27.76112745	21.12969068	21.47232732	25.74989309	22.75982326	22.0712146	24.1439768	23.54416187	24.85338932	24.9060575	24.65906728	23.87864168	24.25337954	23.96416699	24.43518528	22.77409613	23.68153951	26.89068538	24.37426815	20.75610433	23.44930065	23.29949447	23.40239673	23.93290622	23.57676709	25.59101666	26.45810065	25.43125947	25.14656582	25.08401837	21.99293992	21.54472679	23.38764938	23.91212999	25.43464984	22.85543113	22.67844571	25.57187743	23.91433957
¸ßË¹°×ÔëÉù´¦Àí (176).mp3	20.54954765	23.11076232	24.65013003	21.80971919	23.76470963	24.2057014	23.04904703	24.33041987	24.5651549	23.38676143	22.54275704	21.83066837	22.11202258	22.32322444	22.41372127	20.53961378	20.50063111	20.69439829	21.95694484	20.89621369	21.15136649	24.15233223	22.66355118	22.9672692	22.84711463	22.35643001	20.81850481	20.51971339	21.65606302	22.37476383	22.06643654	21.23252578	22.13530644	23.76218908	22.82159392	23.24497912	23.61538189	21.0051439	23.19699652	21.3258198	21.72048248	20.77740942	21.00922396	21.12222597	19.91047293	20.63242684	22.49766993	22.20336675	20.8805335
¸ßË¹°×ÔëÉù´¦Àí (177).mp3	21.14374159	21.31785314	23.27923226	22.77472349	22.95418377	20.96390751	21.72964798	21.83614764	22.59693339	21.03323535	22.68689269	20.72600692	23.23387373	21.81233748	21.83702741	24.57955005	22.23784827	21.23770814	22.64166299	20.89308373	22.05011259	20.583292	23.03917002	23.14589189	21.41164846	22.20415725	20.5851758	21.70247684	23.93350876	21.41532273	22.12875846	22.99310134	20.9391728	21.44408199	20.25871924	21.67093106	21.20839692	21.38967138	22.06980097	21.33886054	23.57942506	23.91884014	22.57998391	19.76101845	20.74138323	21.6117706	21.42386755	21.64244252	21.82806617
¸ßË¹°×ÔëÉù´¦Àí (178).mp3	21.15523508	22.048174	22.65356693	22.6607014	22.59918977	23.72227805	23.96117111	21.48348567	20.93865776	22.14466822	23.21688029	22.08575373	21.70845134	21.95516203	23.40899998	21.26097506	21.06196356	25.00200701	24.40990592	22.12076944	19.71880588	20.57746333	20.62267683	20.30518628	21.25264959	20.47153865	22.67978101	21.15342622	19.94553921	21.88876068	21.37509639	24.33171404	24.89305257	21.94474627	23.15227945	21.85678447	22.90409686	20.10031617	20.79064946	22.67421176	22.97307047	23.36965859	23.8995816	22.23165997	21.35123512	20.16802712	21.41574235	24.29099517	21.59014691
¸ßË¹°×ÔëÉù´¦Àí (179).mp3	25.38853136	24.8113428	22.36718628	23.93596138	24.20573147	21.64095855	23.9827682	21.65284269	22.31566826	23.60444584	22.98529038	25.32722675	22.96551675	23.97127672	24.74281492	22.54400031	23.71369301	23.0061918	20.2239461	19.57098574	24.48721828	26.75903705	24.7937268	22.79677291	22.58212949	21.99689151	24.23750707	23.39798043	24.64532048	21.15769046	21.81735873	20.28183075	22.12501777	23.08644759	22.69318264	23.38098374	23.8764172	21.76386789	23.18330611	23.47008264	24.32271799	22.92736479	24.35524721	25.6600488	23.97359672	22.46610623	21.99461215	21.93699323	23.43816816
¸ßË¹°×ÔëÉù´¦Àí (180).mp3	18.79516907	19.94320476	18.81414116	20.31885953	23.43106872	19.59723485	20.7471156	22.10103443	19.46852147	19.19000424	22.53034348	20.90473654	22.58010475	22.09830671	22.55066318	20.00812277	22.47730572	21.69159526	22.9719491	21.43871691	24.43676687	22.62242248	22.19377243	23.22413877	23.26886393	19.45207511	21.20936613	21.09342315	21.98454169	21.19818862	22.77062022	20.38925194	22.0748746	23.81649657	20.89905928	19.55274746	22.13650781	20.29896021	22.83336081	21.02564889	24.92677658	23.3924258	22.50262415	23.1449778	21.79348447	20.31262303	22.77551117	18.7740621	20.08993941
¸ßË¹°×ÔëÉù´¦Àí (181).mp3	23.0891709	22.38689771	21.25326302	24.88347004	19.89017471	19.8763846	19.03518281	20.54254226	20.33694301	18.90593884	20.46135229	20.18339402	20.11715485	20.67834098	22.55175156	22.06815658	21.54220136	20.59076143	21.63056129	22.50742056	21.77016142	21.73284593	22.00287492	19.25461467	21.06031157	20.47494255	23.71370399	21.22040685	22.09579767	20.95342532	20.48075362	20.11696255	23.98062502	19.93033945	19.1191107	19.40812552	18.93504409	18.47347918	18.84128066	21.93416672	20.23099449	24.91735125	22.70104533	19.81537671	18.54852806	17.65896566	18.08050717	22.97212128	21.76840811
¸ßË¹°×ÔëÉù´¦Àí (182).mp3	21.78933903	23.85764728	22.99615979	22.14133486	25.65155122	22.75004634	20.60477343	23.63621684	20.79314519	22.44430516	22.05115249	23.11923201	23.21874552	24.06324154	20.9201549	21.7661358	22.43378265	22.06436798	25.20999764	21.40398887	24.26572397	28.40190584	21.28104033	20.54819568	23.58403063	24.10937725	25.1781453	20.97805582	18.31987519	22.60912903	24.50892513	26.33543519	22.09340808	21.13372998	24.60843046	23.18414086	21.98046226	23.12657824	21.08231146	21.66221672	24.11742304	24.9648962	24.24759424	27.56214919	25.13573327	23.55052958	21.92608473	27.84838066	21.70205466
¸ßË¹°×ÔëÉù´¦Àí (183).mp3	24.11786073	22.32065766	21.99174566	24.74040079	22.0592068	21.45641528	24.12499774	23.56994723	22.72710344	25.80612549	24.30769931	28.5431074	24.61525334	25.92078339	23.57642017	23.19053347	19.22269073	27.17781925	20.86798317	19.27934248	20.28909116	20.98624067	25.11789839	19.68452106	26.18608952	22.60600952	28.07456996	25.83792333	24.88391296	27.4023833	25.29132207	26.58148358	25.31226825	24.16255679	24.41575833	19.92018216	22.79851076	23.92681961	23.57492854	24.18746447	26.38856204	23.57148226	29.09963658	26.27174581	24.12564082	26.56998151	27.74789661	23.90470846	25.66525216
¸ßË¹°×ÔëÉù´¦Àí (184).mp3	22.36865861	24.99488228	21.08931617	20.93201023	20.77093104	22.32384359	21.24043962	22.82937345	25.42738485	22.15230068	22.64787127	22.61176408	22.27251759	23.44071614	21.39447666	22.87290152	20.81361344	21.21097939	19.40657589	18.45637868	20.03124923	20.62273778	20.47633339	20.18475465	19.29040281	20.04467825	21.68789457	24.29301341	24.7276333	24.46456251	25.34831924	23.63805475	22.82458535	21.06868258	23.53137244	23.91899833	25.43862456	22.49554111	23.26925234	22.14649419	23.3719067	23.68939531	23.4466694	24.79085489	22.60593812	21.81204538	24.76689162	23.68039999	22.18693316
¸ßË¹°×ÔëÉù´¦Àí (185).mp3	20.41167769	20.11972659	22.99094363	18.71056878	23.21328394	22.86900694	17.30044025	23.88270198	26.43063914	20.17294197	21.79660017	25.0571721	16.86887061	22.06031585	23.60112895	20.32777153	21.09115766	21.89678127	20.46997705	19.9654508	22.64966788	17.19383882	22.26418991	21.72553114	17.56604502	23.60202031	24.21500838	19.33680639	21.4395805	23.52965571	17.97191113	20.71911205	23.79841478	20.01868886	22.53348658	21.54699249	20.65665087	19.62148509	22.5430934	17.52817261	23.32400074	23.00069996	20.02804746	24.32621966	24.5838304	19.68542052	20.95599854	23.4096466	18.19058103
¸ßË¹°×ÔëÉù´¦Àí (186).mp3	23.36143945	19.33683727	19.74440406	19.41805213	19.90306924	20.04336681	22.86749746	20.26581899	19.92326607	19.40055236	22.36821238	22.24815705	19.33793215	20.51735396	19.51280803	21.44261879	23.00698308	19.55270316	19.81151414	20.40992352	20.34150382	22.58286587	19.56209448	20.23652928	21.08197042	20.41599772	21.67477772	22.8231777	21.38426365	20.67589223	20.24611894	25.38902606	21.25639849	22.10334281	20.33446092	20.34869185	21.75112678	22.63953267	21.48649642	23.63667193	19.01658068	20.59683712	19.05460089	22.09185632	20.39387804	22.6214254	25.9417014	22.18640588	21.72893925
¸ßË¹°×ÔëÉù´¦Àí (187).mp3	20.91188272	20.89717199	21.00095244	21.14976608	25.96952162	20.51665038	22.41894963	24.11897793	23.88251102	22.22993035	21.88073491	23.12351093	21.8678801	24.31587952	20.21813053	22.18389517	21.63227421	22.55397119	21.56025338	19.09059722	22.19816832	21.20941186	23.18149051	21.40588564	24.30824195	21.37805623	23.03003464	21.82895648	24.24217788	23.18886539	23.40774342	23.701415	20.76841529	23.38178969	21.10796354	22.17174194	24.03242748	23.28046632	21.89279192	22.93570655	24.37304316	22.43875825	21.75230624	21.56004468	20.30744191	19.21970102	23.84880762	22.92597545	23.3403051
¸ßË¹°×ÔëÉù´¦Àí (188).mp3	20.13371891	22.31367135	22.81702759	23.42396269	22.77060415	20.51530391	23.20447243	21.73964937	25.34154702	23.56930645	22.39652699	20.71089906	22.74956506	22.41177457	22.5549889	22.28980444	25.22589685	23.3634626	22.23984426	22.00200771	23.44755889	21.65137875	21.3890209	22.04359149	21.26855937	21.67753821	22.07421023	22.21474048	23.09202546	21.33358711	20.94909193	19.65716838	22.23656924	22.44557315	22.02475324	22.1089045	24.04804895	21.62015676	22.66353198	22.23547885	20.56119865	23.4093884	20.29194868	24.46462813	23.06744974	25.36254886	24.9902475	21.49827208	24.10975934
¸ßË¹°×ÔëÉù´¦Àí (189).mp3	22.66723107	20.2592998	19.98565058	18.42310879	19.76929386	21.93010217	20.18343921	18.02232766	21.59509043	21.03310589	20.63426127	21.81410639	20.37411644	19.38530342	19.82240521	19.72651281	21.90311484	19.83589549	21.3896508	20.18510811	18.30051005	20.27049773	19.63954161	20.04541011	20.0566161	19.50677507	20.855787	19.45820873	19.63953485	18.69546065	19.18924984	20.2940857	19.89950508	20.54297833	19.2474785	20.60660067	19.10950972	20.19367178	20.05684629	19.81682287	20.96073072	21.88447146	20.26109602	20.02951114	19.37856568	21.512428	21.25639647	20.27905987	20.71918263
¸ßË¹°×ÔëÉù´¦Àí (190).mp3	20.97559733	16.22027357	19.57365532	18.10853982	21.87283066	18.834843	17.63749494	20.33138736	16.60455282	18.30450104	18.97234108	20.83675829	20.34936962	20.73158796	17.98572572	16.53874787	17.36192953	19.35379384	20.13240544	19.17789341	19.89984067	19.89579921	21.68886091	19.70768884	18.57749981	19.33547955	19.3548442	19.20616431	20.61167618	20.23154669	15.10080171	19.68613172	24.04834866	23.64818211	22.5430549	25.53128645	21.30905687	24.50538268	20.43549851	24.13143311	20.89418175	25.46265747	22.19019922	20.40268907	21.32362153	20.31414115	16.98894094	20.62838362	19.90763075
¸ßË¹°×ÔëÉù´¦Àí (191).mp3	19.9222689	19.30693842	18.92551468	22.52176503	21.08395215	19.94482514	19.4636511	19.79061232	19.86842447	22.35921452	22.73357376	21.87100222	21.14212893	19.89418742	20.7306112	20.45893205	22.64987592	22.01822544	20.91571918	19.25570013	19.30479456	22.70172637	22.56006958	20.83831333	22.60079272	21.01002155	22.30412865	21.10370174	20.47684633	20.99849275	21.28007544	24.58147223	19.77653815	21.82478678	21.8955089	20.40397124	20.53710341	21.01239556	20.53830234	20.73711502	19.12870063	20.01311836	23.12282209	20.02049994	21.32694837	21.44014645	23.01767773	19.86054231	18.56307742
¸ßË¹°×ÔëÉù´¦Àí (192).mp3	19.87725251	19.62606249	24.26772661	19.7989845	23.87186347	18.93093627	19.83452816	20.25940122	20.03787547	23.10274318	21.14369318	18.42268649	21.00829923	20.54528757	21.6196415	23.25410232	21.13908324	21.64325057	22.72298386	20.92064508	20.34687856	21.58125796	20.8489906	21.16314526	22.86413962	20.46976652	19.82534838	22.34366075	20.64904588	23.81452301	22.25514002	23.48972223	19.98523113	19.74921406	20.69335354	20.33764147	22.46258359	20.46543409	17.86071419	20.00532405	19.49278887	19.39186135	19.82821844	18.36299655	19.43021653	20.68376559	18.98707623	20.79631851	18.02980752
¸ßË¹°×ÔëÉù´¦Àí (193).mp3	21.92482423	24.70251511	21.30886669	20.36669082	22.56098616	21.12801987	23.23062508	21.21215837	20.96205336	20.29983445	21.24022691	23.90111255	24.74588063	23.76779936	23.31049409	21.04423258	20.52141069	22.47136844	20.47409598	20.73890071	20.87233657	20.98684607	19.38001873	20.63619324	21.721508	19.81677372	20.74654907	21.42504415	23.14864799	22.75697419	22.34144836	22.42401806	20.89587299	24.03734	22.32480382	24.76945351	22.45822544	25.16513635	21.51097029	22.01697223	20.68754871	19.40415258	22.14887467	20.32427424	19.84151515	21.24421483	22.26270069	19.23443063	21.56568242
¸ßË¹°×ÔëÉù´¦Àí (194).mp3	22.96246363	20.61141235	21.53147743	20.44421046	21.09263208	22.67127503	23.88366733	21.9172851	23.00828048	20.65762013	23.1780884	24.45378379	22.88128883	23.10122261	21.48180781	22.89252306	22.15832954	23.98578087	22.35391341	21.61902802	22.67100673	22.52275807	23.79441808	22.60474653	22.88327272	19.55763705	23.64599582	20.99788307	23.0424702	23.18631802	22.30354749	22.63112306	19.82976511	22.31732885	22.33726082	22.92976104	23.37796173	22.91666594	22.46740361	21.50600075	24.17225215	21.03169254	22.03955152	23.20760152	21.6938783	23.38433415	22.31464929	20.78026366	20.34993563
¸ßË¹°×ÔëÉù´¦Àí (195).mp3	23.07754976	23.47666973	20.57044081	21.57734489	20.86827866	24.0054554	22.88951721	21.64875101	17.92777494	21.85387581	19.15574152	18.45038945	22.49571827	19.70859638	24.97245001	21.6313512	19.91360488	21.58005285	21.76898875	22.40177471	24.27151961	21.31898708	21.13000218	22.08163782	22.24036475	24.43490726	21.73703918	22.02528756	20.91153625	19.99185142	18.98175018	20.47587059	21.98765239	20.92602598	22.91089089	24.14685405	22.53932213	22.71289661	23.50006332	23.85763621	22.2540672	22.00471445	22.46898887	21.6429957	23.96169993	22.32162687	21.00947801	22.24375514	22.33989675
¸ßË¹°×ÔëÉù´¦Àí (196).mp3	21.40184602	21.4854963	22.93720953	21.59350266	23.58392644	20.34334103	22.86593404	20.1287593	21.27031	24.27229996	20.76260664	23.02521028	23.15193357	21.5585977	20.68053818	21.39227778	22.02110383	21.61150545	21.67250821	21.4373016	21.82766018	19.88216092	20.52560088	21.12951969	21.99066389	20.98438006	21.27271052	21.62099245	21.85614334	19.902836	20.75845151	20.6090266	20.09989288	20.7152626	20.34725249	20.54994503	22.94943653	25.54792875	21.00386447	20.99442958	19.03673381	18.98963774	21.28479421	19.46276636	22.54253392	24.15883187	23.52825046	19.91267483	19.18649631
¸ßË¹°×ÔëÉù´¦Àí (197).mp3	21.51004427	20.60217214	20.84663634	21.64080964	18.82246643	21.14421652	21.70234218	22.17389246	18.06714616	23.02168243	22.71333413	21.41221101	18.11847034	17.15149855	16.85135586	18.23001998	17.96806854	17.277553	19.19139478	19.91813143	19.6003722	16.91570787	18.70876454	20.3550248	20.93885859	21.76982905	18.13243694	22.53623784	22.75559041	16.88580781	21.3853151	19.84471106	18.70750441	17.82303728	19.0866589	16.76150618	19.53420488	20.77445013	18.24888871	19.69967342	19.53483581	19.22122223	18.5925341	20.09076636	19.68490679	19.3092997	20.33952926	27.39149738	24.27848398
¸ßË¹°×ÔëÉù´¦Àí (198).mp3	25.63911166	23.4528891	26.72004019	24.42200819	25.37567455	23.75746433	25.02476775	26.64368275	26.80602924	25.24904624	23.3124915	24.89741491	24.5282104	23.399766	24.94733213	20.38387301	22.3794186	22.50143905	20.21523426	23.57825897	22.68438231	21.62837208	23.02872107	21.95531046	22.28815364	23.67649417	22.30642392	22.72582008	22.53385907	24.24194647	21.72478733	22.42937639	22.25485389	22.31496054	24.53151056	21.5603062	23.82198418	21.78277453	22.85752636	26.01298139	22.0300944	21.05399549	23.76703515	24.20401173	22.32737982	25.52512223	22.38594038	21.36558996	23.1166048
¸ßË¹°×ÔëÉù´¦Àí (199).mp3	25.03047611	25.94870499	22.7694623	22.77908534	23.2143546	24.44423329	23.49110029	21.56177132	22.28722224	22.78324491	24.15058983	25.59945272	24.80926104	22.70545661	22.51235573	26.32140718	19.67157621	19.0440036	23.56698775	22.12906337	17.97140696	17.20452984	18.53185935	22.64540419	26.829133	19.71272335	21.13763188	20.94823069	23.42688551	23.32284036	18.89516395	18.93427298	20.54849521	18.01553038	21.51264725	20.51067231	22.33958296	18.14707551	18.76538449	21.84554392	20.52095941	17.35865967	20.31974831	16.88073519	25.06826134	21.92022559	18.59806566	18.93932629	20.35782411
¸ßË¹°×ÔëÉù´¦Àí (200).mp3	24.77011586	21.91966145	21.05378215	21.91179271	28.87991056	24.70544719	22.71588566	21.57008595	22.71740893	20.60126641	21.58473633	22.89233831	23.46536618	21.55319323	23.74871903	21.45693128	21.7521677	21.53045006	24.29137763	23.3134743	20.79513328	21.1441061	25.25830242	24.23527696	21.29595012	21.75143329	22.65985802	24.66299892	23.70516606	23.59007186	21.38612032	24.01479249	24.7809317	20.81945703	21.43247416	22.41178531	24.15927362	20.09427763	22.25813537	23.62705181	22.99575383	22.57347026	21.24871017	25.76276796	22.83641245	22.92436239	20.94392439	24.07005834	20.66206566
¸ßË¹°×ÔëÉù´¦Àí (201).mp3	22.65650624	21.66907038	23.25156137	20.67899561	23.60452344	21.34847566	22.60434543	19.81351586	20.03631084	23.04432906	23.28850223	23.19919937	21.39509388	22.78363087	23.38214417	24.05031854	23.16581298	21.3009554	21.2892357	21.67959742	21.01066817	21.95354373	19.19438647	23.16615096	24.40944479	20.61305229	22.39724382	20.90629238	21.71542765	21.0610549	19.43512307	18.64323156	22.67254652	18.72014942	20.63343444	23.15637514	20.89614716	23.2355536	24.70545303	25.47950837	21.54136254	24.23007717	24.68170077	23.13920077	23.38046302	21.64333643	24.02609722	22.3471917	23.07131312
¸ßË¹°×ÔëÉù´¦Àí (202).mp3	19.14997897	21.02825927	21.33594327	21.74820316	20.23667877	21.50940498	19.25956221	20.89101189	20.41200186	22.09548996	20.49603405	21.86558754	20.58160826	22.60011509	20.5808982	22.06547806	21.93675533	21.45945256	21.95044141	22.24723687	18.68792431	21.09658255	21.12481878	21.65925916	23.41482709	19.16684376	21.13643172	21.14379977	22.76383252	17.69437224	19.55722921	18.13867119	17.56972405	19.72222556	19.66179112	20.37037485	18.75116055	18.63678917	19.25923329	18.94451559	19.41847957	19.6371475	17.90003594	22.44389679	18.83248843	18.33573894	23.5183371	20.7352164	19.97168927
¸ßË¹°×ÔëÉù´¦Àí (203).mp3	24.50246887	23.18523712	23.06861597	24.44766967	22.61900832	22.60859422	21.38938024	22.71614959	23.93555132	22.32443719	22.43186702	22.84839986	22.79631746	24.11112364	23.66031187	23.12713556	24.44806896	25.06412819	25.70511835	23.29454625	22.71752545	21.42216237	22.74605655	23.83817988	22.60730682	22.68257434	24.85325294	23.8134118	26.68562501	22.68615336	22.42653809	20.52620143	20.9193992	22.62348015	24.0242004	24.37405151	22.84017274	24.3673568	24.27485559	22.0655818	21.99259024	21.44901941	20.07684893	21.20849006	24.17489232	22.48020038	20.15398709	19.74080718	25.02217221
¸ßË¹°×ÔëÉù´¦Àí (204).mp3	20.88020162	19.9873497	20.26475062	23.93631965	21.42622535	21.57279029	21.76421139	19.36320288	23.99378856	23.45326494	21.06017268	22.49344626	21.6663074	21.88087098	21.46032896	20.6604183	21.27777698	19.11934587	22.3512569	20.82482256	22.2979611	21.06117042	22.88083101	21.12980578	22.23786242	20.45485025	21.32392687	22.26841165	20.44549834	20.07826428	19.91832426	21.0049783	19.02307435	20.93039463	19.83557128	22.50073747	22.60207942	20.97246859	23.1028964	20.77415838	20.44531441	21.5115292	20.65454931	21.01922826	20.29292979	20.30214089	20.84072579	20.99266887	20.25384957
¸ßË¹°×ÔëÉù´¦Àí (205).mp3	21.02043049	19.23972563	21.5022327	21.12806476	21.15376545	21.34255579	18.89380614	22.35126758	21.69155696	20.98411405	23.35862443	23.09833327	21.53204904	18.84873427	22.0875687	23.03519861	21.59053078	20.72335614	21.69933369	21.20108538	19.77465628	21.98956577	21.34032205	21.19363534	24.91673657	20.19371965	21.10567293	20.77128805	21.820867	22.51591445	20.67098834	21.25963821	19.34276319	20.25830561	22.65408787	21.68126112	20.09099793	21.14429237	20.5315304	20.52314261	23.00921935	21.42768548	25.09023463	22.61366527	21.80585095	21.64722099	20.71561117	20.47827074	21.60984193
¸ßË¹°×ÔëÉù´¦Àí (206).mp3	23.15773142	19.75373722	22.82588347	23.63849537	21.20029145	25.15595861	22.28461349	23.06165384	22.70971656	21.34802707	21.21942575	22.31723903	25.43538412	21.55633496	21.90649809	22.2640151	20.55291742	24.5777798	23.20061566	23.00790439	24.74654341	23.30116995	23.9476644	24.40797375	24.28563068	21.27079673	21.94594233	20.94709474	22.40278955	24.50757497	21.8356287	21.06511558	24.68124514	23.17874521	21.01462907	27.20403763	23.08392211	24.53991308	23.33406337	21.23166151	20.76800297	19.49331267	21.98490415	19.41742891	22.29076996	22.99526762	17.91853203	22.74710493	22.57160798
¸ßË¹°×ÔëÉù´¦Àí (207).mp3	21.95181237	18.69890865	23.22254366	19.16989756	20.0625762	21.15533931	17.74302685	17.12917949	23.90690011	20.65901167	21.41193528	20.87091225	23.8019288	18.0931592	18.35880588	22.69885736	23.15861465	20.13256304	19.18069478	24.25003444	22.31577255	23.35461995	18.57702153	21.42199861	19.98263981	20.4899613	20.62765298	19.72192141	20.39009848	20.56777379	22.1715205	23.43199621	20.61875385	17.80648729	20.38537778	19.0516953	22.66689239	21.16888868	20.65247226	23.50411577	21.52384681	19.52538957	20.89024479	20.8178158	20.67007905	18.61212295	18.84139135	19.19210907	21.49691126
¸ßË¹°×ÔëÉù´¦Àí (208).mp3	22.33869181	20.68769975	20.77607162	19.25409121	20.37431769	20.96035045	18.7329293	20.35654918	18.73635062	18.62973386	21.50777395	18.38803367	18.95795596	16.73415925	21.9235485	18.97530988	17.76431501	19.59981293	19.48478778	19.35186232	18.93666133	18.86643404	19.32433272	22.17671487	20.17884935	20.09638819	19.46673869	20.63412449	20.09764722	20.95787172	19.92999264	20.03807999	19.91681276	20.05380667	20.07068287	20.636917	18.85097901	19.53132488	20.98804763	19.66553609	19.09247468	21.78412341	18.38330946	20.2816875	20.39600393	18.58875839	17.41126488	19.53786688	19.57282825
¸ßË¹°×ÔëÉù´¦Àí (209).mp3	21.08713004	24.28559451	21.56916805	20.97582321	24.60241812	18.76949406	21.79776886	24.36127067	24.79260457	19.42516573	20.83093479	21.3982058	25.44209947	23.67662068	21.05287984	21.2751364	22.03050451	24.14892464	23.09656327	25.19741503	20.48186131	20.41651536	21.18621661	22.48345542	24.02342437	21.4246115	19.5965741	22.05811416	22.93259451	23.75266154	23.44935898	20.44491252	20.08968109	21.06704609	20.58915213	20.35035175	21.71748636	22.62333099	19.47517314	21.03786995	18.33048856	20.40002444	19.5874641	17.8995853	16.98149055	16.93420929	18.69769113	19.06774637	24.52534633
¸ßË¹°×ÔëÉù´¦Àí (210).mp3	19.58888336	21.95586031	25.2153642	24.89176665	22.15630918	25.03442056	29.04217536	26.10046012	23.27109205	21.21976479	23.56113702	23.37313209	22.43780633	21.83116224	24.58167529	23.1275312	21.60264479	25.48630622	26.69137594	22.52590156	23.81122481	21.67099442	24.26115345	24.19804656	18.77117457	22.21521527	24.08438749	23.34832005	23.04432254	23.89734785	25.1971497	24.08178454	24.25235306	19.71249404	23.0784486	22.98040273	20.84641309	24.93711296	24.11252338	24.68583861	22.75542521	27.4294747	27.66595311	22.29756963	24.08270586	22.37041769	22.93210665	23.07322979	20.38146776
¸ßË¹°×ÔëÉù´¦Àí (211).mp3	21.00889933	20.31574035	20.89216166	24.72103811	22.54002462	21.296458	20.39868581	21.27661634	21.26269631	22.82675005	22.63645904	21.85703945	19.83215516	21.97045237	22.77844307	22.74835701	22.54403766	24.05373728	21.270098	21.49627838	23.16708136	20.33086146	20.02356404	23.41976932	24.97311555	23.29374487	22.50489237	22.5393949	22.39724429	22.46034476	21.13288088	21.66222511	19.082413	22.24698503	19.24636262	21.29841528	20.66274408	22.17604642	19.74120315	21.16229549	22.07738902	18.65850907	19.28374246	26.19845562	22.43456753	22.04766518	22.17965521	27.11601977	26.49994438
¸ßË¹°×ÔëÉù´¦Àí (212).mp3	22.77347505	23.38858665	19.51376861	24.50044736	20.47576752	20.19942123	20.16778691	20.67790669	21.66509907	19.95571749	22.17208244	21.6262853	18.95338826	22.68506243	21.75402769	19.26133199	22.4735547	22.45861936	21.84617182	21.20888826	21.17662672	20.58481415	21.52646889	23.79031301	19.45262202	19.40677439	21.02060765	20.15781028	19.16844566	21.82215121	21.92735568	20.15093168	20.64340293	21.74111511	22.38750705	23.58327976	20.62762791	21.41503503	20.63108582	22.46214929	22.81642939	20.64473559	20.74987831	25.829215	22.23028656	21.79960197	22.22434733	20.98796439	21.83696572
¸ßË¹°×ÔëÉù´¦Àí (213).mp3	23.4944637	22.85366723	22.32514067	22.50216482	21.09808966	20.7302576	24.67070334	21.80416381	21.1994014	24.35995684	23.33820614	21.64908098	22.07995658	24.7989623	20.13208738	23.7787246	21.44054382	21.58639734	21.81379788	24.14796314	20.80387031	20.25330427	20.05233561	20.01512715	18.9430712	22.22138816	23.86559824	22.40520277	20.91470635	20.5354606	21.68063214	20.22697407	22.68863988	22.12952943	21.64105179	22.24927683	19.58754955	20.53166006	19.38942554	22.58407214	20.6346557	21.894454	21.73740033	22.8225619	22.8612229	20.88080892	21.05305375	24.83545637	22.30954351
¸ßË¹°×ÔëÉù´¦Àí (214).mp3	19.87851721	21.10256198	21.32132728	17.96914994	19.12048107	18.28884546	20.84786305	21.35585045	19.89719508	19.72772678	20.42582895	18.50357824	17.30249865	17.96256185	20.07816724	17.1405365	19.19912126	19.0439567	18.09578217	23.22411603	19.09612367	19.12548999	19.05501305	20.06480982	18.46298908	21.710118	21.00438051	17.69191245	18.82330372	21.30161618	18.848822	19.9969848	20.33953403	20.48702672	18.54090965	19.16617633	18.91617917	20.6155304	19.72402426	18.75305863	21.76952573	23.09703246	19.16984293	18.90680516	18.61953918	16.78571763	20.08019385	24.12985886	16.68813997
¸ßË¹°×ÔëÉù´¦Àí (215).mp3	22.98934062	24.73930888	24.42507917	24.57031164	26.0306308	24.53126179	19.06228	17.3399319	19.95032294	23.74862556	23.57192109	24.25255212	25.33299622	24.155432	23.67743007	22.37920611	25.65691631	24.80350542	17.97258288	22.85956513	22.31121589	24.89882092	21.83475486	24.37301603	20.10797378	17.8116821	19.82620851	20.10226994	19.38094676	18.51275584	19.3151815	19.01238556	22.97512016	21.52036467	20.44609156	19.62251439	17.81333744	18.14712926	20.08597736	20.37983316	18.04550408	19.63276894	19.04815547	21.33442552	18.4774145	21.40560684	19.04396101	17.96165251	23.80689945
¸ßË¹°×ÔëÉù´¦Àí (216).mp3	24.29697111	23.95895652	23.41086032	26.03414089	25.86312256	21.87818076	24.30573831	27.56585024	25.82619369	26.44958938	24.09371799	25.84413415	23.85007739	22.25067054	24.39734644	24.44504768	25.8423149	23.6700808	26.93938634	24.49044443	24.78023326	24.6000384	24.76984394	23.91462142	25.07065994	26.18420482	27.43806173	27.63827597	22.95948839	24.2181149	23.57371383	25.24834485	28.14128363	26.68947066	24.27758855	27.01603258	25.10438966	27.8596798	24.75415139	25.48948391	22.05350168	25.91444532	24.72250588	27.08111041	29.67176828	25.80954872	25.37382216	26.27102317	25.49334363
¸ßË¹°×ÔëÉù´¦Àí (217).mp3	21.65558653	19.76344403	20.94954659	22.85539886	21.58928584	22.04948282	24.80016578	20.59247054	21.87793492	21.8765105	19.00352006	20.89070262	23.6324302	19.31930741	20.17482587	20.87464089	20.33306105	19.33959954	20.34240494	20.78695424	19.27686358	17.13154494	19.86354852	18.35758421	17.63759315	18.55745601	18.35774809	21.51714269	19.88024053	18.57894464	19.06934525	18.74299567	19.27375696	18.67894732	18.84302402	18.17250204	18.37349896	18.43658551	18.26555792	18.69694918	19.75978836	17.42001602	16.6528589	19.30498997	20.97815875	19.86169576	17.94323123	17.56956863	20.03481931
¸ßË¹°×ÔëÉù´¦Àí (218).mp3	22.94538917	24.91189388	23.59201959	23.0584163	25.58783064	21.04631411	18.71174963	17.61496036	20.83323045	24.22041332	24.50717816	23.72882356	23.34994469	25.3775835	23.43568372	24.18365555	25.56388067	25.08567697	23.59186395	28.21794242	23.70195786	22.7508593	22.1940745	23.98991177	21.92162615	22.45435796	24.00328087	24.83642375	26.50379159	24.67876912	20.18430178	18.85589455	25.07617753	25.35251175	23.19247874	21.39145472	23.61973826	25.7259582	22.69990379	24.5240326	28.17695834	25.5638371	25.12486092	24.69886824	21.0251428	20.37993717	24.34172739	23.34766702	25.14867436
¸ßË¹°×ÔëÉù´¦Àí (219).mp3	22.46862891	21.1031285	21.94560464	20.45689606	23.74399715	21.17265784	20.05529748	20.23900098	21.29192282	22.44941638	20.33808254	19.64006141	21.10580926	21.74000104	20.23419766	21.25416137	20.17353858	23.79936838	23.80372803	22.95051945	21.52221207	19.65535979	21.28595726	19.20781111	21.85991563	21.59112995	16.82313353	19.80462629	20.16900049	20.31771519	21.73074474	18.15824303	19.30193209	19.87177538	18.20288478	21.81248842	21.59214859	19.44740052	22.32471957	18.0354791	18.88249636	21.3918165	19.7058405	21.98814939	19.84759995	19.18851997	21.50235321	22.70412572	21.93288943
¸ßË¹°×ÔëÉù´¦Àí (220).mp3	21.31619877	24.69118961	20.55688575	19.97504633	20.06457263	22.22416277	22.54420441	21.5970831	22.33371566	22.25985715	20.73560382	22.7439787	23.06543859	22.04498243	24.590315	21.02504093	22.47015401	19.64029069	23.38817154	23.25917774	22.79979252	20.10522016	21.75928226	20.95464304	24.31303917	23.70553763	21.28037012	21.3511248	22.90271455	21.73339748	21.41157313	21.78675564	21.03169744	19.03799385	20.43624014	21.4103348	22.15479974	22.45290793	21.36294517	17.89860539	23.25729119	21.01906375	20.64201958	20.70318861	23.62366077	20.81582954	21.42325314	20.87752682	21.94188418
¸ßË¹°×ÔëÉù´¦Àí (221).mp3	19.19305754	23.23412135	19.95377088	23.41110522	18.97139044	22.98099936	21.58283761	20.89494512	22.38487984	20.24975804	23.14769404	20.39795035	19.84813553	19.53953834	21.27754751	19.86774112	23.99870991	20.60132562	21.55309181	24.11216239	19.66074386	23.76951695	19.12738088	24.44638794	22.25828153	21.99039942	25.13778775	23.46565222	20.74283682	22.88044151	23.61931213	23.90605997	28.41040735	24.84345351	26.84402539	25.35412375	20.25888507	19.85888513	23.04745108	18.46050203	20.36102355	28.41242528	27.96318864	24.35411534	18.80839509	25.42403993	19.16142961	26.18231641	21.73835849
¸ßË¹°×ÔëÉù´¦Àí (222).mp3	21.45297849	21.62787145	20.05162944	21.49008779	20.21750006	21.88917926	21.03224751	20.68498751	24.3426028	21.81856348	21.43947111	20.45779314	20.62393096	22.14367096	21.85301681	21.63845293	23.62334647	24.86862152	19.23795103	21.04476126	23.04678872	21.28642713	21.50007618	19.94519178	22.01356901	20.91112217	20.94641946	21.90061301	23.82327194	21.34001297	21.76339986	23.58704371	22.1581071	20.21123868	23.24520484	22.17173678	22.91641912	20.30783468	20.71173043	22.4148027	20.2781017	21.65608503	21.33650453	21.36160008	21.24757128	21.40436357	21.78597986	22.24013224	21.08028933
¸ßË¹°×ÔëÉù´¦Àí (223).mp3	22.70143056	24.96001824	23.71744562	21.91459771	24.16351593	24.71440782	24.23211321	23.77139691	21.8605718	24.28331647	25.08435331	23.23669656	22.88712718	23.15496976	21.74685914	21.90202708	26.56912811	21.19504459	21.26265195	23.60487963	25.42094538	25.2049269	24.9753915	24.17385955	22.89956401	24.13180037	22.65164287	23.16713477	21.78125776	20.87727768	20.70163575	20.96608519	22.40180077	21.2425005	22.28942544	20.73892337	22.43967836	21.88934953	23.21316747	20.62434684	19.50592335	23.19089351	24.81606671	24.86939513	22.94343983	21.8094941	22.98229974	21.87004963	20.72018171
¸ßË¹°×ÔëÉù´¦Àí (224).mp3	18.33526742	22.00318455	18.36848878	19.95383875	19.57134258	18.81510461	17.08173126	20.12295381	18.12983751	18.70052266	17.24695818	19.33501214	19.36386308	20.48932944	19.74712084	20.63901783	21.04458562	21.85247797	19.40236432	22.04165554	18.38525082	17.72365618	18.17045161	18.61704249	19.54843815	19.39475712	21.60651878	20.27456026	20.00750441	20.73461182	20.16754315	19.40311544	19.11221359	20.79128139	20.54948296	17.6858306	18.62096375	21.43973222	19.71432789	19.62210376	16.88154173	17.81869141	18.99858002	20.69803698	19.95205408	20.03430182	17.36922103	19.30968796	20.13180707
¸ßË¹°×ÔëÉù´¦Àí (225).mp3	23.93903888	24.15987825	23.93564839	25.49831425	24.58649978	28.90449093	25.14389949	24.59007653	23.52579872	28.1018837	24.87671137	25.5376805	25.22919405	26.89401023	24.706207	23.35857895	24.11081005	25.49401855	25.87100551	24.08707497	27.85702512	24.20877054	24.1071438	27.88356705	26.47499615	26.45326409	24.06889455	24.69882069	22.72631447	25.15920232	22.71369851	23.4132825	25.25718778	24.27985126	24.19299114	26.0795668	23.60909938	24.4918693	21.8125522	25.43687578	23.2876521	25.58832982	25.2271143	27.84018196	26.35505001	25.84279772	25.14889628	25.8356527	23.89182835
¸ßË¹°×ÔëÉù´¦Àí (226).mp3	23.67011411	22.84919438	20.52914198	21.74498974	23.14379512	23.14635211	22.80182636	21.33694889	21.24129977	20.03133442	23.3286539	18.97645293	23.93955822	20.22276005	20.53362847	20.73969733	20.8056365	25.00914076	20.41326679	22.46875913	21.2729587	24.6302129	26.53519367	24.08562573	23.53549001	20.74853962	23.61371664	22.5736122	24.72875899	23.97759417	24.67004273	22.96088844	21.1149236	23.45764196	21.0868612	22.69544767	22.46776119	18.82589271	20.50419872	23.87500514	23.02671651	20.33851601	24.73557082	24.72254628	23.28520834	21.29052845	25.52065758	22.6320509	22.92333545
¸ßË¹°×ÔëÉù´¦Àí (227).mp3	23.39950023	22.59122799	19.24882647	21.7662693	20.83283016	20.84532099	22.53497465	21.76095519	21.35791987	22.36971515	21.37353195	22.01625174	22.70511634	20.2452383	20.28083826	22.96263183	23.1471798	23.18595837	22.23436676	23.85378319	23.4627652	19.72903044	20.88184074	23.40663488	22.74459655	20.79054464	20.43230236	22.31057037	20.6955618	21.62122003	20.08989375	20.98099208	21.30330882	19.84274569	22.33043707	19.71465193	22.64244658	19.45910556	19.45700781	21.41595015	22.82883468	22.16497373	20.29903712	21.71860747	20.05109651	21.37734171	21.65978797	20.00502077	21.14766697
¸ßË¹°×ÔëÉù´¦Àí (228).mp3	22.5486261	22.58329473	23.90494475	20.59385994	23.83618098	21.80414935	22.49864093	22.72253782	24.12416408	22.87012755	23.14766596	23.68653483	24.38710171	22.08288764	22.77560914	20.50911636	21.89932732	22.17727862	23.28987009	21.92651101	24.6160536	22.10380543	22.60396608	21.09175692	21.73054804	20.75854275	21.00897646	23.34379808	21.62203804	22.38090296	26.80813077	24.24406377	23.92589137	22.27562441	22.69953115	23.53340812	21.56489398	22.18369569	23.72934807	23.40157255	22.91112036	22.4240582	23.5622438	24.58088844	21.67460198	24.86978209	21.26794337	22.305276	23.34665622
¸ßË¹°×ÔëÉù´¦Àí (229).mp3	22.86400357	23.34810686	17.71063967	21.17302923	20.66100581	25.38581652	22.3784096	26.3234483	21.64455758	23.20068982	21.83963393	23.34391568	18.2814464	18.85971534	22.43440846	24.85411487	25.26137716	24.22964765	23.09905907	23.99609541	24.59425575	23.76676012	20.56020915	20.45046749	21.92181957	22.87834368	24.20681969	21.87025588	22.78430103	21.3802593	22.29157205	21.72446433	19.97824668	21.39425099	22.78955142	21.54188921	21.82270595	23.35466206	23.27487543	22.98919454	23.42416774	21.88073877	20.24312019	23.17699067	21.81269084	22.79395434	25.53419622	21.19391606	21.64027354
¸ßË¹°×ÔëÉù´¦Àí (230).mp3	21.88137838	17.83600787	21.33224687	20.06901026	19.14888084	18.895249	19.06225965	17.7633963	20.60674834	20.24416865	19.8075115	22.13651976	20.42080995	20.04282976	20.82012575	20.85699041	22.18945996	22.07748743	20.71311915	21.3210079	18.59022549	20.06330218	23.11930685	21.69069923	20.62684268	19.16868358	19.8962367	22.20745553	23.08525571	21.07085992	24.7997528	21.20853527	19.37964842	23.30653962	25.04660113	23.80947203	22.02010931	25.08562753	21.64461329	21.25110035	21.46296313	23.17302124	21.82908152	22.69051836	27.03544962	28.0987134	24.5442098	19.76775483	21.52892344
¸ßË¹°×ÔëÉù´¦Àí (231).mp3	23.49120224	20.81646024	19.24912215	20.72705877	21.19532248	21.43070942	19.9681622	21.94387535	20.66813591	20.90951801	20.71005737	22.53538412	19.85807911	20.37384594	23.76751104	24.04542956	24.49790208	22.87466567	22.35310484	19.76748509	23.88542063	22.44045968	20.02529021	21.74722016	22.90942013	23.59656475	19.99527425	22.73529276	21.64453358	21.03172506	20.88548012	22.54914876	22.43402514	23.3508607	21.82371977	22.23533149	19.85968015	21.48531042	18.71147694	20.30609143	20.05119167	20.96362943	25.1649515	20.81785437	24.29635892	25.21642961	22.62614744	22.95439401	18.57960362
¸ßË¹°×ÔëÉù´¦Àí (232).mp3	24.53605292	22.86127931	25.80662244	19.21395563	25.06680878	22.01927439	24.60982332	23.2862708	23.43650814	27.67429617	25.04244324	21.8774119	24.19750566	25.05490206	23.57344232	22.7836002	22.33006404	20.33002415	23.08744204	20.23600267	22.32612699	21.66943042	20.93836526	22.68258929	24.42070122	22.76304359	22.84197294	23.84305351	24.45195246	23.1862749	24.38845385	25.31131553	25.62783058	19.30270277	22.0592118	21.8708803	20.09408163	23.77469965	23.48764377	24.54237067	22.32784585	22.73036352	27.03528271	27.32334524	25.03093074	23.81947765	23.07481835	22.54307414	21.01599243
¸ßË¹°×ÔëÉù´¦Àí (233).mp3	19.18146823	18.67512699	19.73206791	21.33763526	21.74559461	20.80010025	21.1976691	18.59137616	20.16387324	20.53647934	22.98746121	20.49413647	17.8436864	20.39030033	22.40366613	19.2684664	19.63741958	22.56572625	20.26345198	19.23169184	18.62498341	17.83479565	20.3444381	21.27041685	21.23681231	20.64895112	20.03803558	20.73787866	18.95392709	21.40276204	24.80972034	22.14644811	20.82188303	21.54644292	20.63051927	21.34960788	21.52354644	19.64190195	17.98048158	21.46035704	22.10803596	19.93819467	20.52679412	21.79325156	24.12161235	21.44367842	19.7461908	21.04670876	18.46543911
¸ßË¹°×ÔëÉù´¦Àí (234).mp3	22.74791475	24.30539726	20.35817961	22.58274251	20.57279649	23.42046755	27.23386378	26.69227089	26.99111694	25.24340926	24.64174373	24.21095498	19.83302502	19.85171477	26.81429251	23.39747899	28.43418378	22.6002308	25.10015387	24.29519065	23.29387323	20.59988105	27.67140416	21.55171422	27.31418394	26.09781458	24.61932285	19.89828017	21.66656775	22.40738881	23.73210031	23.21758999	26.01745403	27.50826225	21.48910306	25.56990105	23.14777995	26.73452141	21.68556913	26.16688268	23.48065969	27.31414812	21.9239878	25.93712888	20.51621466	26.04044107	21.60002635	22.77608162	23.56222432
¸ßË¹°×ÔëÉù´¦Àí (235).mp3	21.71511291	20.27004347	20.38395069	20.48745031	18.578733	22.47628664	21.1268731	18.69979996	20.05455124	20.29228499	19.01386859	19.98381196	22.42722802	21.08422288	20.17384146	23.23112534	19.59045724	19.61351605	22.80201391	20.74885456	19.62309755	19.43851686	19.40354194	23.5217882	16.97719427	20.28423591	22.00606931	20.28411343	19.84556498	17.78047925	20.18513009	18.64553038	17.98421619	19.97338858	16.41354642	21.33343832	21.84883732	19.06106885	17.20315164	19.07673803	20.27522537	19.3068809	19.96294096	19.6331326	22.09468262	21.44340673	22.1087173	18.06680493	19.81221002
¸ßË¹°×ÔëÉù´¦Àí (236).mp3	25.44558162	25.11526478	20.12532945	24.90613616	24.87141347	24.20361121	21.12765653	22.11913743	24.52321844	21.90735208	20.18942783	22.14047673	22.07890698	21.37938756	20.15273511	20.40060814	22.7568095	22.90952478	23.48383164	21.97906173	20.97564944	22.02654663	23.1064282	21.53594247	21.49130114	23.3748753	20.50713943	23.85490282	21.56459996	21.94153678	22.26448679	22.38652267	22.56070484	26.12165395	24.35154581	25.91917961	21.51774388	20.50769051	21.83066854	24.51814688	24.22749862	24.83502255	20.72660599	23.63156186	20.90606165	20.27112411	24.05187594	22.653304	21.34730021
¸ßË¹°×ÔëÉù´¦Àí (237).mp3	24.09148443	20.77551634	24.3789398	20.21050362	19.57389942	25.30209842	19.13581754	20.754535	22.88518814	18.67720852	18.52857951	22.09124269	26.39718725	24.53307931	23.02594756	20.99853355	20.80235275	19.00793052	21.48865339	18.54919677	20.42574429	26.70393919	24.65900277	25.22982154	22.00251364	19.31301301	22.18105752	26.75413994	24.5117529	23.95787267	23.38977176	23.79941764	22.077009	19.06908091	20.03011669	23.36509161	22.3940942	21.01356088	22.37602058	23.97477345	20.12378077	22.14352878	20.05774625	22.80804341	18.34282885	19.07221724	21.39561542	20.68191089	21.72467289
¸ßË¹°×ÔëÉù´¦Àí (238).mp3	22.19436543	19.1053218	21.43451738	22.31446109	26.7802419	21.76971147	21.54706739	19.87453735	19.34576554	18.31809638	21.8134953	18.04428106	16.71049774	21.34544323	18.95295855	18.53686635	19.0041242	19.24180529	20.90559895	18.92951717	19.901663	20.04662687	20.81451483	22.56045035	20.78891035	17.76648588	17.36709513	21.93831671	18.86471954	17.36308034	19.66299579	18.96983597	21.08773256	18.1822282	18.18252	17.64244722	18.48812884	21.18126309	19.67685051	20.58106038	18.809609	18.94164845	20.23580289	20.78244907	17.85596308	18.00170274	20.74107541	20.45887143	21.46855911
¸ßË¹°×ÔëÉù´¦Àí (239).mp3	23.90135813	26.112858	23.80200613	26.47883858	25.27760777	25.26601132	24.34906427	25.15243532	24.57065919	24.83311205	23.33162669	24.99798496	23.36250633	23.43326226	24.13969647	23.68660221	22.33384131	22.01982446	22.51361067	22.63878248	23.99532845	26.52455127	27.29524604	22.15052034	21.69791154	24.58328519	23.43265551	25.03606538	21.91643403	23.90162893	23.53071718	23.77928668	21.87727122	27.46952211	25.49570497	26.44435085	23.20065967	24.60992011	23.93661503	25.18106638	26.84683227	20.81783329	24.99516452	21.99049648	22.09139735	28.1782985	22.42862272	24.33396204	25.76163389
¸ßË¹°×ÔëÉù´¦Àí (240).mp3	20.96094171	21.33608562	20.79718991	21.03429625	23.23589273	20.49356222	20.61427883	21.14093217	19.03986931	20.68897949	22.79974313	19.39174499	21.67518775	21.42549853	18.77534809	19.46565194	19.56155578	22.66933433	22.56935072	19.13530164	19.89746533	19.54647693	19.8707223	22.66948945	20.93942984	19.66980148	19.53862934	17.46003351	20.29006607	20.63101469	19.26721877	21.78224472	20.7448906	21.13500022	21.80427252	19.41632841	22.75261321	17.31764223	22.31541151	20.77529512	20.64519442	21.44374439	25.18938867	21.25221733	21.60607615	21.65892363	21.42725668	21.03949365	21.17868545
¸ßË¹°×ÔëÉù´¦Àí (241).mp3	24.13519449	24.64891374	20.07207912	22.81095397	22.80646576	23.19022805	23.01910486	21.43091951	23.37210037	22.78216806	20.82000149	22.07225589	22.96745159	21.06237995	22.94876697	21.0230513	28.65870277	21.62744554	21.65298987	24.08081622	22.24287799	23.53463715	23.54298671	25.04272827	22.1294056	24.79291743	24.21427622	21.51682265	23.25805416	20.7613641	25.89929904	28.33694056	25.13170142	21.35144143	23.96958322	24.5075109	22.12196586	22.76492317	23.90007	26.05964412	24.3893081	22.49014511	20.79981422	23.9495398	21.86069906	23.23979251	21.78960614	24.83161134	22.81487098
¸ßË¹°×ÔëÉù´¦Àí (242).mp3	20.27799434	19.29379942	18.94108199	22.14793248	21.65784105	22.11105013	17.66560635	20.6757876	17.01619153	20.76190342	19.40615313	24.68099384	23.12834207	23.75593959	18.24887693	18.408785	22.37409988	21.06552504	20.12833357	23.70128104	21.0489487	19.04012817	22.01455393	20.7298999	22.44621931	21.52367806	19.72165601	17.3600588	21.13946777	20.72138972	20.34445124	21.88363112	19.88879705	19.81205551	22.53929837	22.00125514	22.47252678	21.84109458	22.94762981	20.69975439	20.46417595	25.96910451	20.88256861	18.55526154	20.33157531	17.87675552	20.91967165	22.97249486	23.71283023
¸ßË¹°×ÔëÉù´¦Àí (243).mp3	19.92339724	20.00719991	21.58497556	21.31508836	20.55728256	22.03612279	23.0823018	24.8273061	22.25160612	21.85567169	20.43792923	22.98569834	22.43242382	24.82342861	21.6267687	19.0032479	23.86550864	19.69902718	24.58962105	20.65726911	19.83238933	20.21226764	20.35877915	22.11593995	21.06793205	21.13184762	21.2614394	20.35179458	23.60135188	24.88176063	23.5175618	20.63447374	22.53963581	21.96631804	24.00929029	22.19178685	23.04072813	25.13821799	20.98476336	22.7020434	22.26782761	21.41713706	21.79684288	21.72341015	21.53753128	23.36456491	20.77489287	18.80162006	21.61310229
¸ßË¹°×ÔëÉù´¦Àí (244).mp3	20.64110947	20.43993811	21.56545325	18.06448957	23.99141359	17.21261791	17.97170227	21.37151394	18.77146636	19.55467387	19.8298331	19.61836255	17.87939605	24.50464321	26.46725889	20.35006732	20.32014321	17.38631876	20.68400486	20.16095942	24.39322909	20.27147412	18.0358571	21.06498807	19.99623251	19.60308181	19.09390373	19.04949785	20.87272294	18.81697408	19.40927412	19.03012707	19.04026909	17.77623355	18.14950773	21.21541489	21.72121422	17.7804546	19.94817875	17.57903167	20.21107338	20.13812796	19.0783925	18.93474329	18.17833721	18.00439432	18.85840189	19.42468191	19.10093231
¸ßË¹°×ÔëÉù´¦Àí (245).mp3	19.72016821	20.34647279	20.07550123	20.26140492	20.12285024	20.84176719	22.11941591	22.0904428	19.66212448	22.11241338	20.41114271	17.86399695	19.61435995	21.08469513	19.45253366	19.59019425	21.62290765	19.59480241	22.24787528	22.07279414	22.64000523	26.774158	22.44808427	23.05439762	20.82885778	20.81955721	22.52529613	19.52698251	20.92113177	20.55370449	20.22807758	20.67409186	23.42395683	19.38794538	20.98280288	19.6217215	22.22118566	22.40156058	22.00825416	21.15729851	21.54657436	20.60754246	21.98581123	19.40602075	22.32936334	21.35111982	20.6762088	24.23120428	18.33955422
¸ßË¹°×ÔëÉù´¦Àí (246).mp3	19.6145973	21.62892829	20.78801182	19.70991981	21.7742266	19.79314142	19.63860658	22.32448496	21.79961972	17.88385592	20.85336779	19.38627907	21.55058086	21.43805563	20.58072418	19.96035061	19.28679523	18.77911929	19.00667191	19.7957724	18.99968604	18.63192415	21.6934173	20.6846814	19.45967595	21.07664873	19.69464298	17.97998648	21.0707695	18.94065957	21.84728957	23.51226173	19.08895228	25.92974318	18.66110649	20.8454852	23.51957197	22.17584452	19.99611655	23.93464984	22.60954394	19.92780532	22.54118127	18.66807106	20.81583208	20.72857021	19.2121931	20.09770792	21.60665116
¸ßË¹°×ÔëÉù´¦Àí (247).mp3	20.58374807	22.02051552	20.20508435	19.33257292	24.14964695	20.98515749	19.81813543	20.54721789	19.16322693	20.01350925	24.33497589	20.12704711	17.40928144	20.79051133	18.7983895	20.2600183	20.22347739	21.67140993	21.28924443	19.31130915	19.43947942	17.91290409	19.36531631	21.03139817	21.91806924	22.36929213	21.37542156	21.30272292	23.20348234	20.78937595	21.53104836	23.99404651	23.22747114	23.3672675	20.07453761	22.10575062	21.07510102	21.09960274	25.23492121	20.03646573	23.02551942	21.90644246	22.35057944	23.08436167	22.28738183	20.94642549	21.06219536	21.04260365	21.36625508
¸ßË¹°×ÔëÉù´¦Àí (248).mp3	21.37836591	22.87406474	25.27775052	20.98964256	18.36351233	19.7645376	20.87005073	20.46470321	22.25516466	24.90798193	23.1601364	21.54579792	20.88709074	21.19925373	22.79422851	22.12317708	20.35243883	20.54216735	21.1455518	21.50030482	22.11043244	20.48984429	22.53665865	20.96298318	20.99759105	21.5850967	23.41058844	22.87709765	22.79599228	19.96504317	19.43208987	21.62600591	23.81170735	20.80012482	22.63043638	22.61732792	23.66853143	22.58143948	21.99298616	20.67217779	22.61346692	21.32539461	25.90034828	21.4114147	18.48054288	19.38995568	18.8360448	20.43942687	22.899328
¸ßË¹°×ÔëÉù´¦Àí (249).mp3	22.69855713	22.32726302	19.25193679	19.0619379	21.24393003	20.94410349	22.70520031	23.16152316	22.25047728	21.89398959	22.20092323	21.92427381	22.95865628	20.40931623	21.8061206	23.12438164	19.82002671	21.53349494	23.36381381	24.7684609	20.56137249	20.20915354	22.17841679	21.14911548	20.06144574	22.66650083	20.37516706	20.85025185	20.90513336	19.63731686	20.07012131	23.50071262	22.48277381	20.97752903	22.63286485	18.60004097	21.01290253	22.55751221	21.2593836	22.2408331	20.95715117	24.09545585	20.02645908	20.9260996	20.91390916	20.00329697	24.87794104	23.97721749	22.58317873
¸ßË¹°×ÔëÉù´¦Àí (250).mp3	21.81712768	18.01403625	19.01634442	24.08375019	22.38323878	19.64427576	23.35084535	24.02293348	20.84058418	24.29715154	20.78647024	22.9487513	23.10798116	21.55114727	21.57512711	23.14542686	21.26622661	19.96758244	22.39391076	21.64242922	19.59014618	21.72141074	21.99515004	20.78972659	20.20603592	22.04297097	21.03755227	22.70752182	22.5490396	21.70280007	21.0121086	21.65342173	24.13649745	22.50416465	20.78715108	22.39248957	19.74499718	21.66061986	24.84296183	19.30448297	19.03659651	20.69052055	23.59709147	23.96576416	20.55279601	21.83374708	22.15973611	20.66895963	19.41882548
¸ßË¹°×ÔëÉù´¦Àí (251).mp3	24.33837278	25.13728295	21.3778931	22.15934996	21.62178384	22.7721003	22.10411559	21.52314116	21.39613282	23.86218694	23.22236396	23.80233866	22.99179307	21.88965372	21.69642323	21.29469936	22.72277727	22.48106668	23.98215719	24.24761692	24.84214646	21.42657725	23.39105665	23.62376368	22.77143988	23.46704234	25.99373509	23.83041595	22.64266709	20.68570664	20.45170887	20.44024743	20.4409591	18.65723822	20.06677479	21.41197183	21.26125587	19.9678161	21.5921542	21.83415212	20.78712574	21.62141841	21.58786468	19.97707808	21.81546173	21.48932598	21.15240904	21.14839304	19.08430874
¸ßË¹°×ÔëÉù´¦Àí (252).mp3	21.54432677	22.33187573	18.42217177	21.54712131	19.9578158	20.97011342	21.42264974	22.27775581	18.89404967	21.60447448	21.02056886	20.71053471	21.55835757	20.67378314	19.91117807	22.99229924	20.64930506	18.60423327	20.01646249	22.19131215	21.11469808	21.163367	20.06798189	19.58494057	21.90338143	23.71334219	21.5453268	21.30160952	23.11896779	21.05618718	20.8806683	19.85175259	21.19439286	20.47515636	21.94398128	18.78800811	19.20865867	21.86839139	23.88327367	22.76682746	20.58703316	22.09905272	19.06783763	22.06583233	17.66893955	21.46458004	20.10322292	21.90563681	21.02151949
¸ßË¹°×ÔëÉù´¦Àí (253).mp3	18.85125831	21.01279335	18.46892892	21.51962657	19.97845638	20.84730409	19.57957836	21.43491304	21.74471954	20.35298635	19.86508886	22.24094495	19.65033529	22.21953277	20.9513547	19.99955327	21.93095359	22.51426311	22.25534503	19.61712639	22.2687441	20.545269	21.23070605	23.42627843	23.43182725	22.26466498	22.22253862	21.90917281	20.01706963	23.40050755	22.04628812	20.52515043	21.76290287	23.01616013	20.28882613	21.91516494	22.497116	20.44608217	21.8208812	20.34802957	20.84723805	20.59386468	20.25176758	19.80309531	21.05558834	21.41089269	20.10630663	19.23997333	17.39096995
¸ßË¹°×ÔëÉù´¦Àí (254).mp3	23.58565314	25.32247175	22.4665035	23.42114902	24.01628182	22.99269353	21.89390525	22.04058382	23.99420762	19.82070951	25.67862267	22.94077522	23.47594141	22.97242627	23.11859545	21.69657619	21.44088004	21.58154658	25.92724392	22.21658719	21.91052297	20.41296483	24.36858682	27.05892458	24.77878406	23.55061122	24.65320586	20.26271399	21.89852696	20.6522112	23.44301369	23.42300081	22.73826894	19.50411544	24.40529137	25.10703253	23.94396857	24.23572154	21.33611102	22.4518865	20.14161725	23.93436437	21.09227483	24.31476333	20.80001093	17.20398062	21.90526295	21.71028773	23.63658071
¸ßË¹°×ÔëÉù´¦Àí (255).mp3	24.24144772	25.10834243	21.81964007	25.22990615	25.25494091	24.11436786	24.10670542	20.75191603	22.68491239	23.99737269	25.09635834	26.76984192	22.34407481	21.07689752	18.58446505	21.14310914	22.30736194	22.28579083	23.99517855	28.58582944	21.59527327	23.41245839	22.57829577	23.41012637	22.97045655	22.5127276	22.96493715	25.22777477	19.38086713	23.18585776	22.65388787	19.06066049	21.4809517	22.8932289	20.19597793	20.5905644	24.77473208	20.851466	22.11674377	23.58828824	20.60848445	21.52059047	20.35261351	23.42561528	24.79573638	22.91528712	21.4678128	22.55954812	22.46512712
¸ßË¹°×ÔëÉù´¦Àí (256).mp3	22.08910301	18.03788747	23.03159126	16.94654581	23.38472449	20.51582328	19.87659393	20.13116293	22.84673718	17.39763894	23.6285221	20.43078398	22.68936591	20.65691616	22.07821284	21.4202345	22.55543392	23.19808757	22.2357537	21.94390519	21.9701992	22.11344538	22.08193073	22.6418471	22.09477043	23.28338376	19.16371979	23.12766025	21.68138883	20.48849542	23.1279044	20.7588392	19.95311393	23.39253739	22.92092686	22.65954918	22.64718995	23.56432943	21.13779325	23.15564837	20.56628623	21.81338935	19.64180019	21.57450642	22.48458227	22.48044152	20.44421127	23.47370981	20.54045394
¸ßË¹°×ÔëÉù´¦Àí (257).mp3	17.8250653	19.01403812	21.14485218	21.28237933	17.60020302	21.79738579	18.68425649	20.06185535	21.18266298	21.39710502	17.65810517	21.46045771	21.34487995	19.45864879	21.0559381	23.66036886	19.80689375	22.23997933	22.14656956	17.17091462	21.46724998	24.18358389	17.29965843	19.76600049	22.51657587	18.84688728	23.37598653	21.2129288	19.56581529	20.65009368	22.0231565	18.6465154	22.33698825	24.52138203	18.60380458	22.50864831	22.94194576	19.5316227	21.44943209	26.43506894	21.53044111	24.36719926	23.51375053	21.89483996	21.17170342	21.48118435	18.78611806	22.19341414	22.14105027
¸ßË¹°×ÔëÉù´¦Àí (258).mp3	22.51867437	19.26008894	19.44124663	19.80689565	22.57444743	20.3931791	19.88141505	20.52143111	18.87234606	22.20608672	17.32194511	20.73185818	20.15516343	21.44386286	21.83168087	20.60188859	18.38806161	18.39909258	19.67623071	21.6066302	19.72547669	20.20393578	16.91262158	19.06713268	19.95857116	20.77882018	20.80611467	18.58706659	20.48781749	21.79714181	22.729865	20.51735139	21.47106301	20.26617415	21.22723588	19.56644268	19.42145087	22.15499779	19.00998555	17.57371768	20.36496088	17.33251632	20.01135068	19.08769305	20.47816584	19.61837945	19.05920609	22.44883777	23.58546114
¸ßË¹°×ÔëÉù´¦Àí (259).mp3	17.99780676	18.09837443	18.81678289	18.39986258	19.1287364	19.6656288	19.49141386	18.98035958	20.34663261	22.2852572	17.0537308	21.092979	18.54461845	22.44178459	19.74754806	22.89993873	22.23032807	19.20876832	18.84526629	19.44585089	22.79093181	20.04699315	18.89415586	18.25332665	20.86032271	20.51319655	20.26363642	16.79465509	21.17504093	22.92071234	21.73547633	20.97446965	19.66221757	19.65935494	17.28055673	20.63324241	21.72063616	21.96793834	20.22799545	20.79018439	19.29387813	19.42401955	22.53615523	18.46815908	18.38697221	17.84127834	20.71401696	17.91197079	18.74078296
¸ßË¹°×ÔëÉù´¦Àí (260).mp3	24.19663451	24.50511972	26.44744982	25.28303976	23.01454642	21.35218473	21.35033411	19.20141464	20.7801998	21.27160393	22.02343456	21.75931345	23.67479531	23.47465161	22.24189082	21.26716099	22.46315993	22.90825544	23.37716267	21.99721074	21.0369093	19.92294146	21.00032407	21.13923499	23.15042611	21.79386144	22.31251829	24.33733778	21.32967199	22.74335835	21.83376933	24.96542766	22.27805658	23.85387276	19.56154326	21.79977133	21.69464317	21.18711942	21.76275184	21.34866036	22.35673361	22.12205341	22.41018186	23.88593041	19.41012419	24.17198842	22.95389013	20.74666206	22.64208243
¸ßË¹°×ÔëÉù´¦Àí (261).mp3	21.34970781	21.33774153	21.2994825	21.23270123	21.98880643	20.30225872	21.96764736	21.89517032	21.30480402	22.61925105	18.1553368	21.44123308	22.11712056	21.23155013	24.32762699	22.29148388	20.77931954	22.56889365	25.3831656	24.33540944	23.21526391	21.69927122	19.15501384	21.47543702	23.14580776	22.87548058	19.97103895	22.33610316	23.78390562	25.75048702	23.5135061	22.3843223	20.4938196	20.54323116	22.00307434	20.60312719	24.0249264	21.61430358	23.45388812	21.35924614	22.99185351	22.36255744	21.7410277	25.49869926	20.1834737	22.16428805	22.97341497	21.83893779	22.33159
¸ßË¹°×ÔëÉù´¦Àí (262).mp3	19.52883959	22.15246195	19.80398561	22.12609164	24.29460577	20.89479598	20.79098127	22.99892048	26.61018111	24.28925762	22.81816626	18.81908875	19.25791841	22.03667844	23.5303675	23.21168418	24.14321946	21.9313187	21.28839963	21.46591639	20.05342779	20.40883751	21.0020315	22.11809202	21.98084527	20.93243272	21.47884143	19.28419323	20.87411929	19.20750505	19.89030009	23.79315525	20.27645789	23.55167171	21.08135019	23.11055004	21.28708943	21.23394385	22.01784874	21.66985758	19.99417525	21.85047322	22.13804578	22.44096263	21.22121582	23.64788333	21.34336026	20.23035718	20.97073242
¸ßË¹°×ÔëÉù´¦Àí (263).mp3	19.45084338	20.76600279	20.47435978	21.68557635	22.45972857	20.16136176	20.26884716	21.61408925	25.49500834	24.6538888	25.77603383	23.32344582	20.87923899	22.11894507	24.88524969	23.76164093	23.30805849	21.25612674	23.07172121	21.90976839	21.08038088	19.96763752	22.41337321	24.00481717	23.56779215	24.70449905	20.63590362	22.01006608	23.96327831	23.80619022	23.2716992	22.20108764	20.66888514	21.25066525	24.77093741	23.36866599	24.46948015	23.61956926	22.15036081	20.42580103	22.12343077	23.01680606	21.02136596	23.11707243	24.52739208	23.22630693	21.71362613	24.06961767	23.87626674
¸ßË¹°×ÔëÉù´¦Àí (264).mp3	24.17687459	21.84861077	20.28913307	22.33575951	23.4982448	24.50571699	24.74333196	25.22476337	21.74555427	22.33536347	22.55292644	20.73267182	20.09018627	23.93476631	21.94373202	25.3938118	24.84942766	25.71951805	28.60278385	29.3310462	22.95426273	25.14119116	26.0216821	26.81765692	23.27159525	24.90524278	21.39127606	23.52775266	22.41570023	24.44445155	21.91744172	23.1580559	20.84065882	20.74839572	23.34001291	20.91135917	19.16970325	23.82522197	23.99767455	26.37395608	24.27075672	27.52746682	24.80297383	22.87267071	21.35421678	24.6170435	21.62448808	25.29309101	28.40172256
¸ßË¹°×ÔëÉù´¦Àí (265).mp3	21.09908219	19.90244652	21.13335914	20.38888583	22.46121356	21.34477395	19.79957092	21.52594792	18.78112936	21.84937435	22.21839734	19.41056782	25.13056459	23.28075676	21.36119383	23.72858645	23.59090818	19.62658112	20.21213165	22.40260896	20.4282669	20.32676622	18.18803963	19.92348669	22.62685491	18.05054562	21.52840777	19.00650206	18.71280215	18.79595977	22.06204478	21.37868517	20.5859662	20.98939841	21.1562458	19.61249047	24.06608524	18.74004172	19.0043901	21.63022625	20.94069383	21.41975209	22.42918773	23.90302114	19.55483927	20.31880931	20.80524177	18.22472833	21.75179494
¸ßË¹°×ÔëÉù´¦Àí (266).mp3	20.49180163	20.32601155	24.80225673	23.6819371	22.81551837	24.9612503	25.88621608	25.47185566	22.01329957	25.3784008	24.16591874	26.38583106	23.03762556	23.59200637	24.38901158	21.74759801	27.00373334	21.95148215	22.4972174	24.45689889	21.58783334	22.98747376	23.55564951	22.62137761	23.46513992	22.04403162	25.02831625	22.97713421	22.0601363	20.12047139	21.83029815	24.53614072	25.732212	24.38918647	24.2381039	24.1721049	23.01239242	19.80268171	22.71095668	25.31078516	24.69153248	22.85937683	22.84421413	21.31460888	23.50521849	24.30556021	24.11974508	23.11202648	22.74135386
¸ßË¹°×ÔëÉù´¦Àí (267).mp3	24.33758216	20.20414413	20.29295525	21.86735227	20.79461141	19.86488776	21.34369532	21.24820852	20.98152227	20.1191428	18.64475029	22.40369361	19.75446037	21.79268421	20.6148066	20.06972092	21.95768329	22.12002593	22.48164728	25.24183778	23.70624127	20.48768487	23.27554715	22.32371315	22.25996498	18.27515353	18.557046	22.39798566	18.36304442	23.29818913	21.19792575	18.11932649	20.57651271	18.41433152	21.78274771	21.73106535	19.57079199	18.7086149	21.31342799	21.15458178	21.21410982	18.64812818	19.90895314	23.43008837	23.92897935	21.4876217	21.49032285	23.09089797	19.47338631
¸ßË¹°×ÔëÉù´¦Àí (268).mp3	21.05647615	22.64491933	19.35793632	17.66417597	20.79257654	21.38909641	17.90557972	22.02917673	18.99278917	20.46748327	19.49379249	19.014533	20.47229554	18.07804659	19.50375296	18.16756453	19.27784039	18.40142549	20.44318977	22.39239379	21.71854883	19.98060568	18.72358384	21.62098185	19.25126851	20.00885957	21.36486784	20.32290923	22.39379177	18.94772445	19.70497466	23.90239105	19.20454664	20.49371366	19.39070122	19.36249708	19.23448554	18.49629466	19.77785081	20.06493884	21.10815578	24.0790497	21.77084395	23.84624828	19.94643127	19.32271894	20.45720336	19.77488037	20.65559598
¸ßË¹°×ÔëÉù´¦Àí (269).mp3	23.19944053	21.97285793	25.84534381	26.64680373	22.37491564	26.31892663	22.7397404	23.40348023	24.455396	22.43343337	24.66177163	26.04848439	23.87044505	27.60369128	20.2958383	24.82934874	23.1958621	24.63502666	24.16418268	24.12699994	22.50126766	23.50323493	22.24729715	25.49057438	22.74820537	21.94532114	25.74117566	25.71806426	23.47638652	24.79883627	21.69624703	23.58770118	23.2724004	24.25217711	26.40422075	22.42394435	25.63123218	24.7993477	24.82766048	25.57065953	24.77170863	28.38629906	26.31121675	24.21415385	23.96624543	25.78368641	22.59057428	27.65827637	25.197461
¸ßË¹°×ÔëÉù´¦Àí (270).mp3	28.8254365	22.05434416	22.47746971	20.99339294	21.1693088	21.03464688	22.03269942	19.4347232	23.48972508	23.14519782	22.16588257	21.90834022	19.76854587	20.9140264	24.40053955	22.1383921	21.50877514	20.94328789	20.85786915	22.67066866	21.34611815	22.10899524	21.01418091	21.83421687	19.97895573	22.40729078	22.83586747	22.12040719	20.70141316	20.86371513	20.75979238	22.05275871	21.2547607	19.61874902	21.75809005	23.72294968	20.96585339	20.91018938	23.3863676	21.2704034	22.67787807	25.30469653	18.59802529	19.53096939	23.0217468	19.25668744	21.19403509	21.06697283	20.00907454
¸ßË¹°×ÔëÉù´¦Àí (271).mp3	21.64772739	23.06018346	24.11289833	20.10771402	21.9762953	23.8429761	19.95193652	22.61800068	24.10631556	22.90352242	21.04419318	21.82270395	22.09270379	22.14422743	21.10989996	22.39669638	21.63775115	21.55551224	23.33763739	22.20709879	23.46221459	19.73438855	22.98647436	23.37675706	20.80289463	23.24698312	22.88039212	21.11282271	22.69798175	21.71973608	21.26030847	19.22381434	20.77648175	24.42572526	22.04744846	19.74781101	23.17675052	23.14309494	21.46326755	20.87155551	20.48440462	21.96854737	24.0159762	22.27510186	22.7745818	22.00451112	24.81914263	20.54408636	19.79234717
¸ßË¹°×ÔëÉù´¦Àí (272).mp3	21.07769193	20.68898132	22.95751752	23.64289051	23.97411086	22.21154497	24.76486704	24.51210126	23.02087396	21.67478428	21.27751383	21.3634924	19.16321235	22.11537909	22.09732135	22.77771391	20.68116232	21.79010135	22.26553837	21.64526763	21.67023245	22.79814732	21.09941589	21.50713342	23.33120474	22.08310582	24.32365763	20.90855248	22.78559709	23.53545308	21.21117492	21.84659213	20.97459057	20.44732649	21.43123199	21.28965443	22.25386341	23.04923336	20.55115455	22.13688558	19.76803242	21.90804632	21.55860981	20.83665406	20.98258622	22.9573941	24.32903501	22.25714327	20.09946146
¸ßË¹°×ÔëÉù´¦Àí (273).mp3	20.09367616	21.47527473	20.14164487	20.70562354	21.64542886	20.31585798	19.59496808	19.81417275	20.06879886	23.21767065	20.5800664	18.92593517	19.2733974	23.61627441	21.25098891	25.15597485	18.77035719	18.97939618	17.99493177	20.81762796	21.41339622	20.42281155	18.18014129	19.73545133	22.23202356	20.07545638	21.17634897	19.53114185	19.99744576	20.97030353	19.18817987	19.61532571	19.94580331	21.91783492	19.03894491	19.26208948	21.35825944	19.75135811	20.44146591	20.20958851	22.56992096	19.5462415	22.00502954	20.70631935	21.98862407	19.47510919	18.74002012	20.21825427	25.2523023
¸ßË¹°×ÔëÉù´¦Àí (274).mp3	25.05692825	21.4520255	21.81828169	21.6405859	22.69619442	21.9950424	18.64138315	20.64682938	19.26313743	25.28159252	23.8603939	22.06187807	22.46267702	20.72101545	19.17674366	19.69942335	20.04049187	22.00330079	21.77836708	20.76159582	18.92559876	20.26726759	20.17203466	18.46408469	19.0660788	21.19980897	20.37256727	20.90931411	20.59573398	19.07969284	20.86685745	23.38880039	17.65022836	20.88375017	21.54818683	21.76270568	20.97451826	18.51917644	19.11136128	21.2033065	19.77301957	19.37877616	20.8010666	20.53773153	18.8475444	20.57700836	19.36981245	23.59562602	23.5091212
¸ßË¹°×ÔëÉù´¦Àí (275).mp3	18.53724832	24.59021278	19.42704689	25.44217587	19.67958858	22.47509227	19.80847674	18.89000367	23.43974618	26.09387154	23.09696597	26.21552366	21.0907297	18.04233871	23.51459232	22.38173488	22.47581548	18.67058819	22.92567365	19.44036587	18.34558483	24.82160617	24.82694871	20.66498798	23.81924513	20.07410161	23.64850381	23.81583124	24.83132976	19.80875391	19.63100942	18.16738834	19.53579653	21.61482377	21.41418969	24.92759211	25.62928614	23.68645463	24.21614317	20.72892961	26.07498384	22.88317495	23.33787432	18.85044993	20.77095783	22.77874147	20.52461585	18.89476694	20.64732972
¸ßË¹°×ÔëÉù´¦Àí (276).mp3	22.16109331	19.6695879	18.83081591	20.33072229	21.95838148	20.40858065	25.94054989	23.29332963	24.23863089	22.73191337	25.19732036	22.66844098	22.04898942	21.08321082	21.7529895	24.39722697	25.76483343	24.41729333	19.53137445	23.06275496	25.44937177	22.76647625	24.07189383	22.42137504	21.46931299	23.94896143	22.45631034	21.65144157	29.13088486	21.39207104	20.31963112	22.13192861	20.90966473	19.28465782	22.1159478	21.00489591	19.59609575	22.53662162	24.86063089	20.26552219	23.2513376	21.2254904	23.2989575	20.6119327	22.42031916	18.81496812	23.27809222	18.5579622	23.1065034
¸ßË¹°×ÔëÉù´¦Àí (277).mp3	21.01913865	21.72303747	26.96851714	20.96983321	19.87427072	18.77994774	18.43725274	19.11210676	22.25833803	22.01086239	22.26734958	21.26890677	21.70041622	21.40343996	19.36734835	22.19703203	19.56260073	20.50572657	21.67152013	22.72223214	21.48151485	21.87945574	19.31583949	19.00216722	21.85361551	22.01338063	22.71117094	21.83245254	21.85544703	21.00028262	20.89097251	21.59384911	19.98115644	21.45808503	19.27577486	21.5311836	20.83495678	22.61845077	20.89567771	22.92186282	25.00897517	18.29141849	23.81849063	22.00284474	19.91949903	21.2118575	26.01914314	22.04043853	21.18210643
¸ßË¹°×ÔëÉù´¦Àí (278).mp3	24.40022989	22.23496855	23.02864976	20.87313611	22.10006331	23.84817226	25.07013997	24.76878548	22.27006709	23.95069957	25.86330481	25.55732666	26.94728151	23.59440699	24.62811338	22.89201652	25.35721888	20.88238097	21.91574942	22.68030452	22.56936288	23.81878755	22.28125785	23.45728419	21.62271485	23.54605688	21.72819889	23.83932646	23.10937971	23.0951173	21.73064981	25.86394053	23.19150021	21.45857836	21.71104911	20.48388928	24.03311517	20.53732128	24.59869445	25.0885961	22.14471168	24.04368897	23.1647354	23.20559187	22.59553749	21.05347014	23.67307938	24.39159236	23.2438893
¸ßË¹°×ÔëÉù´¦Àí (279).mp3	19.66202458	20.40496609	21.35651285	25.63263667	20.43786331	19.16358739	20.86508715	19.9345619	21.74091193	21.42462382	20.65644472	22.02793823	22.01978604	18.85341292	19.47724395	20.83009975	23.17570543	20.18403334	21.15809349	21.35063605	22.62051413	18.39755686	21.5445603	23.07229883	20.54014526	22.2151662	19.47092616	21.28983797	20.45661607	25.00939699	20.81986014	20.49422517	19.83080629	22.72397812	23.78410081	20.65200381	21.85458225	20.64575514	20.8426825	20.60685668	24.54726708	19.55005791	22.85477668	22.25463039	19.38504008	20.89294793	22.17219021	21.3681016	19.57329162
¸ßË¹°×ÔëÉù´¦Àí (280).mp3	23.7127328	24.910013	23.23204199	22.0303711	22.04599809	22.70522347	21.88688777	22.37828623	21.69204623	21.22624746	25.3542475	23.33168109	23.4990243	20.85422217	22.51843688	20.76202191	21.20045755	22.73369114	20.30222479	22.95003973	20.88171087	21.45435898	21.23956837	20.8885179	20.09750644	23.45457226	19.8387332	21.48740441	19.89474913	19.77047859	21.23975039	19.81911113	21.62966405	22.62134704	22.13546887	21.24413042	19.20601115	21.91975243	20.53909074	20.75734447	19.63327986	22.93023624	21.16497459	20.6456286	21.87565598	23.57067019	21.86582146	22.63844232	21.75141667
¸ßË¹°×ÔëÉù´¦Àí (281).mp3	21.05655982	23.33907843	23.09926014	21.73948682	20.36270861	21.69706557	20.93681037	22.64416819	20.92806264	22.58069546	23.93293688	22.78579243	21.20573917	21.05494313	20.13564171	22.49743136	19.94557116	20.36096473	20.01433511	23.43642416	23.64308641	23.0059653	21.24432141	22.6936101	21.25592319	21.34349518	18.66963974	21.95934642	21.71551263	22.37969034	24.34765026	24.75773203	23.50343185	19.64312028	24.61986065	21.68411582	22.78989762	23.1737678	21.23895419	22.85465373	23.11412852	22.50254001	24.30451055	22.16919287	24.41466399	21.12892679	20.77846563	19.32541538	20.15895859
¸ßË¹°×ÔëÉù´¦Àí (282).mp3	20.90380097	21.35754725	22.00937779	21.40561741	19.3447964	19.11768042	18.68102457	20.00486568	21.82547235	20.50900081	17.30000141	21.03261682	18.53198438	19.54312299	18.48678888	18.18164799	19.536134	19.74333445	19.88994742	21.30349949	18.32686135	20.78834889	19.58986996	19.12117436	20.6337518	18.81839971	19.57697526	18.67406936	17.47969949	20.1464819	21.02636635	17.75366334	17.14702775	18.97515535	19.78833631	20.64836764	20.11762128	17.60030467	18.31944802	18.87417362	20.02493316	19.48570858	20.3386137	19.79122007	20.41862852	20.28723569	20.11426641	18.01819581	19.69146143
¸ßË¹°×ÔëÉù´¦Àí (283).mp3	21.9659914	22.2541884	19.43084745	21.94117667	25.38713413	19.52734453	22.67424505	21.76067016	20.522444	22.78438311	19.51114643	21.83047279	20.3294915	23.25167129	21.10914828	22.41107694	21.06963756	21.48547572	22.35239397	20.27756804	19.4369694	21.17434453	22.22640211	20.62733331	21.66187376	21.05511534	21.7236194	21.60928724	21.56796662	23.08820698	20.67438609	23.05638839	21.465835	19.97053384	18.92275746	22.46650311	21.48311487	19.48859619	20.0922349	19.5267925	19.56045032	19.79976125	21.21320067	23.69637375	19.52761199	22.10906605	22.29004598	22.95482802	23.8490015
¸ßË¹°×ÔëÉù´¦Àí (284).mp3	25.84725141	23.84258217	24.4402831	28.07214025	28.46895687	26.86520515	21.46849838	23.47767507	23.34680983	21.72558822	29.11946529	24.43386434	25.85546981	26.79318573	26.73250403	18.85262302	25.24921482	21.59556708	26.99342701	21.99775438	22.1863652	24.91212341	22.67579228	25.58675696	19.11041106	24.52323549	22.1446384	27.60827174	24.34550091	18.80533248	24.37563789	28.71228526	25.11997176	18.18641134	25.70390287	26.39131686	27.4390826	27.39421436	22.83174764	25.87388053	20.07069726	22.45379891	27.19972598	26.49930169	23.77897804	23.17000912	23.48858612	25.74200294	25.30319213
¸ßË¹°×ÔëÉù´¦Àí (285).mp3	22.85413126	19.58878207	19.54258165	20.0452509	21.89270053	21.0828287	20.59140742	20.24855146	19.36468006	21.37318527	20.67257475	17.11419133	26.56585238	17.8557865	21.874627	20.50182209	18.26112679	22.28929909	21.69910756	17.9633085	19.9060721	18.43812498	21.28029627	18.25940653	18.58124122	22.91829636	18.03305103	19.85751976	17.36281701	20.55775696	21.61145185	21.99614269	21.69075764	17.55777134	17.67361464	22.06301876	20.24610001	20.99899964	20.32268297	16.87816322	20.59785836	22.35185906	18.2754165	18.04505917	18.67323223	18.93263295	20.32697532	20.24446428	17.78323883
¸ßË¹°×ÔëÉù´¦Àí (286).mp3	22.15365967	20.33992898	20.11482285	21.40244334	19.9932664	19.79008162	21.48669599	22.75907515	21.01480622	22.42962066	21.961144	21.44809929	24.71925896	19.85762679	18.79934867	21.64547433	21.48211217	23.23781685	21.69027434	17.60189753	20.46161932	21.62786374	19.42514372	19.2825187	23.28283881	18.54230557	23.80617692	21.00378363	21.80989477	24.86261653	22.91640074	21.26440364	18.54600659	19.74003396	19.72606154	18.26243501	21.75580189	21.36056699	18.42599526	20.04395305	19.18059489	19.69640419	19.07078072	19.97854286	18.21476909	20.17280691	20.60186147	19.71784661	23.01561352
¸ßË¹°×ÔëÉù´¦Àí (287).mp3	19.98543788	21.89738323	22.06252233	20.71327389	19.25342117	20.25626133	19.77353578	19.65301907	22.2379445	21.18555207	20.19130372	23.41499386	22.46736667	20.01434234	19.5340655	20.49929916	22.84728274	22.94625157	26.11084294	21.25837781	22.72455997	18.43019426	20.0675692	22.62576786	23.79458658	22.57388827	20.23742336	18.88524561	19.26551898	20.41852306	22.69138759	22.20030003	19.71509796	21.44232714	19.51156152	20.2417099	22.47416822	20.27549922	22.42029211	20.40822136	19.43418162	20.77770475	19.71946107	21.68872607	20.18138292	19.27631721	22.52829765	21.79176469	21.50737546
¸ßË¹°×ÔëÉù´¦Àí (288).mp3	21.80773595	22.49460475	21.87584925	24.70709392	23.08879751	21.44620878	23.96338003	20.23446354	22.0459911	18.75335911	26.01359666	26.9214931	21.97947045	21.31622975	23.78698546	22.23733997	20.76565791	22.34221608	19.29743901	21.46441839	23.53902021	20.90015425	20.43407064	24.6876321	19.9419295	23.82680385	24.8763019	23.16060033	25.53493196	20.01971866	22.69722853	21.02818124	22.09137304	24.32078912	21.22341745	21.01324823	19.43821292	20.44369478	23.78560278	24.55840753	20.60391558	22.60197456	24.03583332	23.93162185	19.97825051	23.41309579	22.74017391	27.33760125	21.91058258
¸ßË¹°×ÔëÉù´¦Àí (289).mp3	20.26481073	23.55180322	23.99872024	23.81563323	22.95193836	21.63015159	20.58724324	24.7549535	24.31130625	23.5997106	22.60485582	23.8985527	19.89378812	25.55726339	23.57351436	24.7678333	24.97079566	22.00925145	23.24717419	25.27690066	25.25165656	25.92280018	24.28649656	25.51670826	21.8240304	27.64782429	27.22237221	22.84963226	27.23751562	24.21833266	22.64306192	25.44559259	22.42890517	24.64268337	23.48003732	22.87733795	23.68732463	25.67062942	21.40068759	24.87697221	22.61056096	21.20574174	23.47029849	25.09303071	21.77956398	22.7916962	22.4075402	25.0577431	21.38292522
¸ßË¹°×ÔëÉù´¦Àí (290).mp3	22.32782805	25.31625031	21.785454	22.85639843	22.92600093	24.25088322	23.02277613	25.00371602	22.87907173	21.32913646	24.03721568	21.34351821	21.31246388	23.03836991	22.81266016	22.41481686	21.8858639	21.52761864	23.46729981	21.84346755	22.8321859	22.16682156	20.88578504	22.17395103	21.7878731	24.35082867	22.36086966	23.59657829	22.41487111	20.98168656	21.75730093	20.86843568	22.35765353	22.5913625	23.75978638	25.33388462	22.70409385	23.8527465	22.60372262	27.55251936	22.2395032	23.88508376	21.97415643	18.96513026	22.62120285	20.07807274	23.13394142	22.0501547	21.09014327
¸ßË¹°×ÔëÉù´¦Àí (291).mp3	24.47435591	22.14854318	22.8144495	23.05813917	21.58438263	21.42898989	23.45805954	21.1599882	23.1370406	21.123065	19.74880044	19.35394624	19.77865368	23.07641985	23.27896929	21.06148087	24.29415604	26.38256987	20.60015363	21.830292	19.47685226	20.9871208	17.37892497	20.20428416	23.38470312	21.59806877	22.28671557	22.41904487	24.16402364	22.77997774	20.05371988	19.22597543	20.8745684	18.06115344	17.43949578	21.59933495	21.8413628	22.32832196	24.15432983	25.31717037	24.48626891	20.60023332	22.09770509	19.10418949	19.37946648	17.96390525	19.02471843	20.81652452	19.60368651
¸ßË¹°×ÔëÉù´¦Àí (292).mp3	27.22319239	20.38467753	22.62246793	23.1852471	25.94428396	25.06179429	22.41446408	24.79046904	24.77051537	22.00058975	21.10385378	21.84922388	24.41441208	21.86391207	23.84148173	21.78287021	23.44372212	20.71838167	24.46433625	24.07294825	21.26437326	23.6097479	23.16630796	23.09886196	25.16723657	24.3270387	25.69911319	24.59961646	23.20556073	22.18577078	20.67009378	20.24766094	21.74019443	22.66049276	22.81740057	20.70097338	22.64050477	23.98089091	23.54190517	21.57249507	25.31198472	23.08009785	22.54830872	24.12653738	24.70567387	23.48015917	24.8290017	19.9543404	21.64208665
¸ßË¹°×ÔëÉù´¦Àí (293).mp3	22.18293326	18.6669246	21.30753302	19.33352706	20.54367029	19.39847977	23.72357477	22.2507494	22.71813014	21.74353384	20.16074262	19.94363388	20.74491376	20.0518561	20.37729461	19.34129553	20.56069497	20.61573576	21.86617451	18.34264864	17.09191356	19.85662195	19.0670662	22.11266103	21.57024987	21.61878081	19.04351177	19.87229862	20.14133387	20.4967374	21.48165078	20.19564305	19.34934127	20.48340667	19.17598304	22.12285765	21.17293239	19.79176711	19.37863746	19.07015322	20.92547459	19.88694708	17.41615247	21.3973267	18.44561986	16.81311968	17.5471156	19.78511282	18.50129968
¸ßË¹°×ÔëÉù´¦Àí (294).mp3	20.90788441	21.9180929	20.3082105	21.9566461	22.59461619	23.53585223	21.32186318	18.71696328	21.08100485	21.66357136	22.11952172	22.74642699	20.76033551	21.4026292	25.73594866	21.55354962	21.87499187	21.68581092	22.02828262	20.04338248	21.36462243	21.73363463	23.34213264	19.33719255	23.60661993	22.70750296	23.0016828	20.1684202	23.45687978	20.04054614	21.78996989	18.30501063	21.79038699	22.28062257	22.11523182	22.82844166	21.68004665	21.4051087	20.44286988	20.09466698	23.02324244	18.7782889	19.76918955	19.31954566	21.09902411	22.82494878	21.88427796	19.20694569	22.61148962
¸ßË¹°×ÔëÉù´¦Àí (295).mp3	20.87638784	20.28312376	19.95493956	20.82507153	16.44291641	19.6379145	18.64946649	17.53923203	18.55868398	19.57141114	17.8101451	21.44928599	19.35069766	19.4077503	17.67956024	20.4107709	20.66418951	19.56615831	19.02102078	19.92197745	18.94515157	18.95677751	19.29210274	20.12316229	19.28522642	19.23894174	18.29103653	21.1045735	21.38122774	19.19877426	19.89748211	19.08843963	18.93991121	20.02789791	21.23908943	21.20374797	18.59882878	20.50688009	19.48844432	20.53354873	17.48576048	20.61403076	19.29983593	19.12308971	19.8069812	19.5861094	19.19349773	20.07077488	20.71883941
¸ßË¹°×ÔëÉù´¦Àí (296).mp3	22.72199297	20.96325209	18.80911666	19.59199345	19.44406124	21.77780678	19.0346508	19.73334279	18.30285725	22.74841367	20.56343371	23.32827777	19.27125965	22.51688417	18.88029269	19.68810375	19.99942562	22.64619943	19.26478243	19.17785572	19.69213741	22.79464095	19.51588747	20.99059186	20.26537513	23.21302731	19.52629948	20.90372786	19.31645957	21.6268432	21.23486692	17.76802313	20.83318071	21.91121612	19.81858242	19.33928295	19.45234838	22.09821915	19.50488671	19.74324823	18.57132405	22.46372212	19.83252314	24.64251303	20.65265225	21.40103692	20.42611199	20.08396536	20.26445434
¸ßË¹°×ÔëÉù´¦Àí (297).mp3	23.31842887	21.07407126	18.90608457	20.43485943	20.34434359	21.76225657	21.08967035	21.29620824	19.9718621	18.71727396	18.22334066	20.09510254	18.18975054	19.43789823	23.25228001	20.61995473	20.95092705	22.88270571	19.09499365	21.73144329	20.12378233	18.27653939	19.15434018	19.15799345	21.81046466	20.67182121	18.90768878	18.25123223	18.44865575	17.4728645	19.68628105	20.13646491	22.29990002	19.29470609	18.85072633	19.99563956	23.60194554	19.75634157	20.50494758	18.79037372	22.54927322	19.81151705	18.92085325	21.38799071	19.04922107	20.89260504	24.18729837	20.39338597	20.05366472
¸ßË¹°×ÔëÉù´¦Àí (298).mp3	25.41605416	19.14257492	20.35826722	17.05810613	21.90762083	19.89488218	17.30209739	20.36276647	17.64431748	19.63155424	19.56773783	18.71435336	19.80039474	16.82931292	18.46552783	19.53074015	19.71257901	18.59981021	17.8785632	21.72925827	18.4482957	20.00175584	19.10435051	21.73905381	21.12732642	20.6911071	18.88163525	20.19517404	22.20001627	18.73553759	19.22134001	19.28828243	18.70903123	17.05985584	18.9906599	18.35328108	20.39161385	17.7671227	19.9152875	18.65929774	21.24427471	18.17211025	22.76894823	20.59060612	22.22468401	20.34219695	22.69349078	20.42044728	21.21395676
¸ßË¹°×ÔëÉù´¦Àí (299).mp3	23.96420742	22.33036384	23.41898402	22.02518639	22.1850262	21.02122875	18.57493793	20.03727597	20.57911981	20.5536449	21.14549541	19.23557636	23.99829812	20.54402826	22.49244911	22.38882051	22.00868285	21.62282143	20.50540022	22.72381691	22.56007471	20.47566859	21.585853	19.56251399	20.82598234	19.53106819	20.66123695	18.62935091	19.81682265	22.66986023	22.99242507	20.87183798	22.18741207	19.64233195	22.99283101	17.87676496	21.46109477	23.02525565	23.86265757	21.14345897	22.31146467	22.11007287	22.59397809	23.10907147	24.61075075	23.42644897	22.28495901	22.01539405	21.13054362
¸ßË¹°×ÔëÉù´¦Àí (300).mp3	21.65821588	21.01751213	21.68286121	21.20587816	20.42667333	21.40504644	19.29307971	21.53442998	23.78937325	19.72590186	18.67315623	21.24328291	25.73149827	21.51059351	22.78147607	23.00818421	19.84991332	21.20631356	21.19373253	20.41199529	21.53408124	19.83503225	20.66575022	19.8769964	22.2990481	24.1931642	19.89722537	20.02739235	19.20745915	23.46965691	24.41837141	20.07591193	18.37259577	21.37597859	21.20718542	18.52751747	24.98138392	21.14824894	21.62376035	17.65415685	21.23502806	24.2290074	22.34063059	19.69933976	21.5755408	20.43767837	21.29906293	20.82397721	22.34737936
¸ßË¹°×ÔëÉù´¦Àí (301).mp3	21.20739315	22.21957626	20.29608495	20.80045946	20.89737148	20.35334764	20.73467252	21.51841169	20.8243414	22.91885315	20.04435556	18.69413177	20.30936993	19.36208892	19.71034247	17.9085992	19.50772066	19.63530864	21.84931107	21.62010351	18.71749376	18.86951474	19.47032259	18.71776034	18.98818696	19.23417261	20.9972816	19.43250368	18.13593275	19.57303093	19.48374426	18.82154772	20.27720463	19.58984216	19.88998427	20.23655805	21.49768564	21.13375999	19.74770391	18.76304096	19.30542325	19.72862012	19.5323479	20.22439935	19.23688589	19.7529314	20.47238038	19.42789258	20.59394937
¸ßË¹°×ÔëÉù´¦Àí (302).mp3	19.87718367	22.21857625	22.54958463	21.15142857	20.31930477	20.53868922	22.77590115	21.42372162	20.79302635	18.58486651	20.3969942	21.19263371	23.41901448	20.15861679	19.56837373	20.94579245	22.40561257	21.08564273	21.35914861	18.09720569	21.67728673	20.56347752	19.98402145	24.96117135	20.68833866	21.51448959	23.03994331	20.00986484	19.74348685	16.49750213	21.18864266	19.95836438	20.36361064	20.20602804	20.87049596	22.32012671	21.08023756	27.12666241	22.68903429	19.84706324	18.99333763	18.97075785	20.00267378	21.74229231	22.71913041	22.31448623	20.95079077	20.59496734	21.35506319
¸ßË¹°×ÔëÉù´¦Àí (303).mp3	23.26147279	22.49128736	23.31484773	25.66777585	17.4544884	15.71333635	16.67334793	20.49221893	21.13600671	17.63446781	21.79692865	18.00132026	20.52394296	22.20978223	17.21587296	18.86281852	16.49234807	23.472542	18.86881427	21.73295452	20.41958561	20.78834993	20.33444956	20.39418478	21.9581376	18.4310761	18.91055931	20.40394784	21.49061981	22.26813932	19.03116382	23.6015896	20.57923239	18.75600744	20.77122525	20.6907216	20.14650504	18.65357536	21.12415047	21.9136736	20.03301119	19.25980739	19.82001873	21.06780664	21.95821093	20.53281324	19.82707277	18.61189528	19.16395023
¸ßË¹°×ÔëÉù´¦Àí (304).mp3	21.72370135	21.17819023	20.73767395	21.80114507	25.13934577	23.7837241	23.15191024	22.36002117	22.4285082	23.25705994	21.65910456	21.38711398	20.72050222	22.18567266	23.20805811	22.7003893	22.94236675	19.37527688	23.75562144	20.72400357	22.23409758	23.18305542	20.31981488	20.4459104	20.88455919	19.11034424	20.47977096	19.33129305	21.65478824	19.54342856	21.93601437	22.26835732	25.25992815	20.1460027	22.6069385	21.23970095	23.54216503	21.33431047	24.68630379	22.89656786	22.87580318	22.28833104	21.89658323	21.82805183	22.54165383	20.43911756	23.32698012	23.0761337	21.62730551
¸ßË¹°×ÔëÉù´¦Àí (305).mp3	27.41508956	26.82112885	26.33229885	25.5246485	23.98629312	24.66137622	26.45875994	25.6541003	26.78970104	25.79346733	29.2354257	27.479204	29.27770301	26.59113689	26.88220141	23.5244965	26.59254497	27.03927314	27.68735501	25.70551817	23.84969778	23.90281627	25.46099828	24.87845269	28.35902915	27.64501544	25.01379153	24.31491915	24.35987799	24.02057941	22.69720637	24.56973166	23.54138124	26.11456216	21.77203615	23.99876329	24.61816338	25.41131352	26.08192674	25.21765491	24.94617003	26.82691797	26.10091177	25.08270503	25.7409946	26.36066987	25.98075974	24.85278995	22.60625354
¸ßË¹°×ÔëÉù´¦Àí (306).mp3	23.56146345	22.71444882	21.6902894	19.97332042	21.02055218	20.34116374	20.785219	22.13998703	22.91470025	20.1290694	23.83863781	20.47093344	22.52928112	20.35318366	22.77955726	23.06219974	22.80614365	21.9518716	23.02246576	22.73621129	24.52334898	21.88387392	24.18648726	20.46904432	24.95035983	22.61303385	23.84527123	24.23959096	23.39816331	22.89777615	23.3727368	22.7441182	25.56000619	23.31977258	23.56936008	23.68513687	22.53353958	23.07196997	21.49247766	22.17979051	24.18962594	22.7324376	22.98242628	22.71493215	22.6726035	21.55853817	23.66116894	22.9600273	25.18233964
¸ßË¹°×ÔëÉù´¦Àí (307).mp3	25.4455277	22.27886013	20.73102836	26.70703535	21.84465568	20.98824131	20.41424468	22.96651395	22.38329203	26.87493452	24.48907654	24.99948464	23.3104908	24.63382218	25.83109898	25.89290369	24.94504922	22.94926219	24.8765281	23.20831495	25.05026362	21.85879256	22.64074301	19.14830851	21.57596252	22.57448596	27.21059374	23.09528927	26.07033663	23.79891583	21.89593379	22.84604732	20.25197738	22.64004268	22.30070042	26.3549563	26.63341556	23.82414215	27.34881409	19.90233229	26.43748225	24.64729303	22.82832915	27.36970309	22.37892712	24.69245515	24.35416798	26.04560854	22.46853041
¸ßË¹°×ÔëÉù´¦Àí (308).mp3	18.82937998	20.98023954	19.5892031	20.10202571	19.80225994	20.01889288	21.11034723	19.94015766	20.47222098	18.48456077	20.23576881	19.0065786	19.04336126	19.16041354	17.87750671	19.862332	21.031347	20.58804748	21.52765596	19.31070963	21.51274704	20.44815367	22.81183022	18.90738012	22.25089345	23.39279843	20.94584161	19.40347179	20.79945051	22.08415874	18.8103784	21.53023261	18.15772655	21.61453581	19.46166722	19.51952126	21.65199163	18.02113505	21.4913407	21.30710637	21.44350497	19.32005447	18.27394474	20.1643755	18.48275534	22.73961557	17.42116238	20.30884686	19.48115732
¸ßË¹°×ÔëÉù´¦Àí (309).mp3	21.40910185	21.46397115	17.11443172	22.51939193	21.1905063	23.30878148	18.83184737	22.71654516	23.62302613	21.31576623	19.12121262	19.1848993	23.0832571	22.05428281	19.71643362	21.656084	22.52844841	23.05824037	19.02917253	23.60345927	19.25054177	23.89585788	19.32038604	20.16765931	23.70780627	21.79901292	18.37171426	20.03809357	20.05712175	22.89263811	23.05644934	21.06787874	26.06199367	21.04069793	19.2129445	21.18718276	23.5301608	20.85867151	20.97077152	21.09364472	23.77759159	23.49589316	19.77137955	21.43937428	21.73830054	21.46780956	20.08138079	20.47384695	22.31538786
¸ßË¹°×ÔëÉù´¦Àí (310).mp3	21.12516569	22.30190879	20.19604839	21.2683797	19.76676259	19.73124684	20.34740602	24.77667403	23.84535904	22.15258032	22.66096015	21.40080981	25.30212136	24.44257731	21.65022939	21.68463255	20.980527	22.87741802	19.55974012	21.78864516	22.57101222	21.26306994	22.18270665	20.85377282	25.56478479	22.9268875	24.35460415	23.11163302	23.25269701	21.78232105	24.85214525	22.68320587	21.70880569	20.34493642	24.28915855	20.71886951	21.79754809	21.21941317	21.40718205	21.74999501	23.1245433	22.44534933	24.14680085	22.50442107	22.93684378	23.1114315	23.80213987	24.79369608	19.58879207
¸ßË¹°×ÔëÉù´¦Àí (311).mp3	21.12297095	21.26200211	21.07915001	19.72204757	21.80899307	20.99161332	22.80392815	21.08059841	22.64781523	22.13601167	22.00731023	22.17009043	24.35270206	22.03479754	25.40851878	22.94736893	21.46582091	21.79020348	25.05233041	22.59067399	20.96989336	20.00399476	23.06882694	22.32587324	23.72953396	21.07112624	22.04213612	21.70130034	22.60268148	22.95603084	20.60145823	22.06368293	22.88295528	23.24954108	20.89441335	19.96875596	24.57901446	17.89925949	18.91038673	20.21325906	24.46455032	21.45815265	23.66740161	22.48250962	24.17088714	21.78538782	23.75385919	22.3856704	21.83768825
¸ßË¹°×ÔëÉù´¦Àí (312).mp3	22.47455743	22.97375682	22.31786069	21.35667935	22.90789279	21.98837785	20.53958168	21.5924349	23.49842953	22.90616958	22.68889342	21.30042943	21.09901921	21.6000437	21.77654192	23.05748659	20.78931246	21.96031482	21.91288607	22.87263691	22.69370509	20.44080806	20.97213454	25.38118517	23.49700079	20.12020151	22.32176566	25.61722214	24.0247008	21.33080548	22.65095208	23.83334094	20.54623826	21.31325564	20.40046438	25.18279935	21.58083121	21.19952898	22.45778308	22.0212426	20.54015418	22.89186301	22.35369845	21.79448431	22.58545266	22.13436112	22.51206764	22.47037572	19.81719512
¸ßË¹°×ÔëÉù´¦Àí (313).mp3	18.44290422	24.44463328	21.5232404	22.27963333	21.62310137	24.23866494	21.07189701	16.57794205	22.66112501	22.43831927	23.10502802	17.38571886	21.97861651	23.11099131	19.23012378	21.87523493	21.01540449	21.46610873	20.1813432	23.50415067	21.22270895	22.93159051	19.65012887	21.60895098	20.43798776	22.67142123	20.70615568	22.29906844	24.24644721	24.73621444	23.03138942	18.35889754	20.75253633	20.8355511	23.22988887	21.26966094	22.92032357	23.61272706	22.38609165	23.52394564	20.70042432	21.1949145	24.96961746	20.62318909	22.69630688	25.13884434	21.22137872	24.34784628	23.38846821
¸ßË¹°×ÔëÉù´¦Àí (314).mp3	22.18425698	22.99586541	19.19244952	20.96023982	20.38194752	21.69999991	20.31099529	18.3332171	20.54058346	19.90586848	24.59554362	23.04665317	25.79121244	20.45472612	20.89164511	25.30418841	21.09572207	19.31672631	20.39543625	23.00107325	22.33590847	25.19581432	26.52397992	27.32998918	25.48580577	23.13098652	27.4943491	23.45355815	26.05053606	22.99433048	19.06282186	19.64427405	20.40903187	21.6002251	22.55768981	25.06356603	22.1242983	22.10781593	22.67922998	24.932719	26.26879198	24.92456371	21.84185393	25.20129546	24.6517457	24.65742549	21.81459844	25.49654441	21.3652589
¸ßË¹°×ÔëÉù´¦Àí (315).mp3	22.36729992	20.25944912	22.85660753	21.09517477	23.03642615	21.57426605	24.42784002	23.38706552	25.34010947	22.91415454	21.02403438	23.91190985	21.84116549	22.50898145	25.43977869	25.10572633	21.67127434	21.05082173	22.37256707	20.49723667	25.46187117	23.08056679	24.68078611	25.43639922	21.92980836	25.24387092	23.33163623	24.65190144	23.23395868	20.70431086	21.65940835	22.37925362	22.39265006	21.79082053	29.07604403	26.01295456	24.65073609	22.28999097	25.44584347	22.96250571	19.45077475	23.69632178	19.57401436	21.34416945	23.93135317	25.58910994	24.48166533	23.44951846	23.78031836
¸ßË¹°×ÔëÉù´¦Àí (316).mp3	19.96172592	17.55753387	21.92096606	21.29119516	19.05306352	20.31162205	21.05656572	20.54219983	18.67698324	21.18266779	20.10388686	21.48669181	19.8634003	21.91455591	20.82560055	17.45208654	23.03892525	19.66866212	21.1007257	23.74670173	22.89130121	22.39371912	20.14046949	20.92381444	21.88171143	17.84993781	23.27201599	19.91265021	23.18957478	18.60414566	19.91031322	21.57603301	19.24756085	24.77770949	23.66916283	19.90488761	19.55047775	23.99133266	23.13297153	21.71395546	19.23375437	21.22293869	21.88553185	18.60165334	22.12219216	20.66406663	19.72387247	18.8420406	23.65615427
¸ßË¹°×ÔëÉù´¦Àí (317).mp3	19.70906748	22.19463481	24.04908968	26.3667468	18.90209822	23.31177236	24.84958812	25.23545529	24.7597925	25.15358243	22.44193046	17.95581388	21.50034666	21.97172735	19.19313975	19.60169998	22.23304999	25.09821995	23.43878882	22.8851765	25.59853584	20.95505868	22.31776108	20.41879719	17.91312623	21.48903763	24.17446084	21.63542004	25.78152219	21.87993781	22.07226939	22.63605466	20.92028769	22.1292967	25.55416989	20.67833407	21.35292855	24.9040199	22.38031385	20.75754689	22.42770739	21.24609948	23.32470955	23.26102561	23.77665915	23.14763136	20.37066946	21.77662269	23.45835044
¸ßË¹°×ÔëÉù´¦Àí (318).mp3	18.98862877	20.82274657	21.30411012	20.36928186	20.42811093	19.77657888	20.83944209	19.92654983	19.06605604	18.78312563	21.07992058	17.88778738	18.5082955	19.27986735	20.12225637	18.55052265	21.41813659	16.96205408	20.28970946	19.08048722	19.95762996	18.57186725	20.03117876	19.18575555	18.7017844	21.4416217	20.54184072	19.81882929	19.23370692	18.12413452	18.93350136	19.80841009	18.39124679	17.88255425	19.69644948	21.84929429	19.2994865	18.23014188	21.88738033	18.831257	20.32961409	17.15471907	21.10399959	19.12506767	19.36550081	19.35560446	17.45443949	19.16069935	18.85715444
¸ßË¹°×ÔëÉù´¦Àí (319).mp3	23.07276082	22.78037236	20.48896633	20.91293254	21.90883597	22.83872572	19.559466	19.26672901	21.85200614	22.09528441	22.69856675	24.02282905	25.70674133	22.2468273	26.33122517	20.86832635	21.00802078	21.57240054	21.10273709	21.4270848	21.73937299	21.20181728	21.53574822	17.00430645	23.23252052	23.38956852	22.0678095	18.41158696	21.15831101	20.68203995	23.71092775	19.5651394	24.41094708	23.4650107	18.68320003	20.84146705	19.03280932	22.48198521	20.66525095	23.31528593	19.69386448	19.74924194	20.5250092	18.61582134	20.74325903	19.98133033	19.26256144	20.56812172	21.91702774
¸ßË¹°×ÔëÉù´¦Àí (320).mp3	23.36118869	18.00459779	23.18566138	22.70738619	20.31983237	21.35612763	21.87377724	21.84470683	22.16775639	19.00476466	20.79084231	22.34886409	20.04806939	21.84037152	24.68901721	25.56894377	22.22330381	21.07963307	23.336595	22.75178541	24.80308283	20.618631	19.65319061	22.65974102	22.36098503	22.25627697	22.43607159	20.56772388	22.41913433	21.17192905	21.90104133	23.34289174	22.46162716	21.7260226	21.07660678	21.6262413	22.24909418	19.94018777	19.03031294	21.35982289	21.46250156	23.21345186	20.27913023	23.39255295	23.44003932	18.06842737	22.76060465	22.96434199	26.26349689
¸ßË¹°×ÔëÉù´¦Àí (321).mp3	20.87962805	21.3262879	18.46469973	19.24559624	19.80636209	19.85051427	21.01632755	20.95559517	20.49822806	19.53922683	20.6569032	21.01617448	22.47496475	22.31662592	20.11523222	20.73438228	23.18006531	19.1688272	20.59242463	19.09063976	19.23944295	20.59795384	21.16594356	19.882588	17.84815095	22.00443682	19.87762767	22.35389779	20.47450357	21.91498655	21.12933086	19.05540777	19.29135839	19.64906942	19.37142564	21.0254966	17.38176238	19.58629041	21.79179768	19.17284112	19.68487261	20.55754019	19.25582407	19.64759172	19.21506879	18.7805205	18.8198698	19.12909537	19.41924687
¸ßË¹°×ÔëÉù´¦Àí (322).mp3	22.48809175	23.72227556	21.84277275	22.65200212	19.8864517	20.79007549	19.42568507	21.10355054	22.94861536	24.67643235	21.63993674	24.21568953	21.78528578	21.95199413	21.12284804	22.41943658	19.99670288	22.12118371	22.21775364	24.90997011	20.82378387	24.25412094	22.08580047	20.33460204	22.59148249	26.79132541	24.41214047	23.99870404	22.52493005	23.8426861	24.77508456	22.51944942	21.98064284	22.20835008	21.21039878	21.31155112	21.94487869	22.92351316	25.13712907	20.24888668	21.44343134	24.74357952	20.88359065	22.40194683	20.44470593	24.17181929	22.25088547	21.81724978	23.86910642
¸ßË¹°×ÔëÉù´¦Àí (323).mp3	22.02408092	25.14832956	22.54540266	19.6365865	18.75455898	25.62275013	23.25062634	20.55195292	25.9595599	23.03577835	21.6260848	22.20864764	26.32828998	24.50902673	22.31357632	20.63077284	23.71117128	24.15779346	22.23892726	20.64126828	20.82160357	20.87548063	20.87400759	23.58491327	25.52978209	24.92472283	20.10586511	24.23324074	24.43777648	22.03794669	23.14403119	20.98865761	20.16278513	20.16058453	23.46104601	23.33410685	19.83064984	21.62082962	23.15852534	24.10308022	21.58394834	24.3078367	19.98059657	20.97817436	21.96662373	24.91321777	22.21322657	21.86372787	19.45579947
¸ßË¹°×ÔëÉù´¦Àí (324).mp3	20.06971597	19.77507561	22.80460198	24.23859758	24.16281413	23.44220188	19.00191334	21.12875999	21.2246511	24.5189892	20.30984976	20.7275747	22.99097876	21.25851767	20.87869359	21.55532577	21.39854669	22.22027457	20.09057333	21.09946416	26.74778227	21.43617951	20.63372236	25.22809326	27.21013698	22.25372579	23.35051643	22.49428312	21.06528161	21.53168029	23.11825583	24.26521211	22.82085302	26.45215729	21.52403612	23.88952415	20.94845546	21.92788122	21.65235502	25.95543814	20.04444018	22.71908002	21.85331392	23.94867487	25.71815586	24.32511171	20.27533734	18.58846957	25.55927586
¸ßË¹°×ÔëÉù´¦Àí (325).mp3	19.81507251	25.43596665	23.79020042	23.27162916	21.59568915	19.01322483	20.91662603	25.68293807	20.71123908	21.1030389	21.06183429	21.16542494	20.95004286	25.40897398	20.51956845	21.23711224	22.53839904	19.72748222	23.04914077	22.38134741	23.63400268	21.43581697	22.27224994	22.1970721	24.52084433	23.12919507	24.15825406	23.78340213	24.39051095	22.0988453	25.86141357	23.47017691	23.04867558	19.59077136	21.708543	23.62370654	22.09313769	23.1842845	25.08604004	21.85839738	25.00373591	21.82098474	23.40187902	19.55456982	21.81703371	22.82888086	21.69771538	26.48087108	23.43568025
¸ßË¹°×ÔëÉù´¦Àí (326).mp3	22.7883943	21.94595886	22.37727997	23.11233714	21.60552311	21.93679221	25.13911093	21.09293629	19.84427752	22.88212125	21.62328431	21.00400049	24.16975836	23.60628402	20.74031612	23.90216188	21.12528388	20.15111542	17.67105189	21.00109562	20.39274252	23.08394649	21.04081234	22.99021194	20.50853962	20.28829046	20.20647751	19.62698576	21.76965555	20.41991535	21.94884263	20.99808747	19.07681251	20.05809983	21.98698598	19.99105597	20.29456441	20.94873918	22.31490882	19.8082075	20.30537352	18.34052829	22.53095246	24.69489399	20.2075028	24.64621538	21.43882229	20.85646935	22.9869628
¸ßË¹°×ÔëÉù´¦Àí (327).mp3	19.34497533	18.50426409	20.69434839	19.1937195	20.19043711	18.70416303	22.30257069	19.98489391	16.87051369	18.53642295	18.23270681	19.48819983	19.41588896	17.27952678	20.62620453	21.67332543	20.84493912	18.5438677	17.664427	21.80513448	17.7859113	21.09121429	17.82191982	20.18928172	21.24395108	19.47111677	18.72764849	20.48815422	17.68210444	20.13637407	19.20032984	22.64528519	18.66962283	19.10743206	19.80552776	20.87445065	20.64411223	22.79448324	17.84021577	20.31491797	17.95502429	19.64586454	18.55950252	21.87704643	18.55955368	21.89139597	16.77561764	19.10853618	17.07953045
¸ßË¹°×ÔëÉù´¦Àí (328).mp3	18.12134239	24.25287488	21.93206374	24.75745499	21.6760816	20.51793093	21.48085806	23.37930531	20.18857007	21.95615848	25.61293128	24.29298723	21.00430141	24.39862606	20.12464628	19.92973	21.58333538	22.89487707	25.37306102	21.9342197	23.22872935	19.80841716	20.6470213	21.49508631	18.98083249	19.62681323	22.86381738	21.03436408	20.22718437	21.64802911	18.46024605	19.35070668	21.39077563	19.39929203	21.0607696	21.98854596	21.62995575	24.24247152	23.26346353	20.71047877	20.75651235	21.43607732	21.0237834	23.24759604	21.05175111	19.73236648	19.02853876	18.21618688	22.15858685
¸ßË¹°×ÔëÉù´¦Àí (329).mp3	22.92593382	22.88205736	19.9863119	20.50109245	19.81030289	23.91920856	22.3394189	22.28123582	22.00552668	21.41688642	22.13701594	22.5864847	21.9711011	22.27522613	23.02862879	20.91632534	20.57951474	23.77218747	20.15857401	18.83026441	21.67440576	18.67261347	22.56351689	21.45573362	21.57436397	20.38911331	22.97881398	20.04196082	26.27866007	22.40826168	23.79488234	21.26382014	26.83567464	27.72263186	19.78020527	26.17273121	25.47605593	18.65647863	22.85029513	19.85065497	22.53234442	20.06891139	23.33692712	23.7808661	21.93516478	22.36257958	21.3081894	20.42180815	24.59368085
¸ßË¹°×ÔëÉù´¦Àí (330).mp3	26.47682853	25.08015141	20.72883628	25.25867471	20.86222502	23.33819347	24.49423911	21.41629891	24.34792984	20.77891232	23.34343672	26.02720108	21.51254076	22.68274892	25.60047192	22.16585121	19.0648662	19.51298486	27.08606559	25.94548386	24.24484308	24.65628485	21.83570411	21.41104035	19.89009653	21.75187959	21.43122022	20.31283082	19.77604794	22.89526277	21.54676952	24.6249334	20.81644742	22.94891848	19.96958978	21.05518438	25.14239974	20.39418366	24.41615106	20.51350048	20.99589624	21.50084755	26.75338727	21.7411893	24.47191709	19.12673473	25.11214912	23.43614272	19.34020602
¸ßË¹°×ÔëÉù´¦Àí (331).mp3	24.00174604	23.54882887	18.7693414	23.19947832	22.50744032	19.54619514	24.21424198	24.71227629	21.39803555	19.36766141	17.49765706	21.56216469	20.54783993	22.58407973	23.57604741	21.96451303	20.62401791	19.78647537	18.18483834	20.8962415	20.83213083	18.84479124	21.85101233	19.14836303	18.82119172	17.3918694	22.21091567	24.47682712	22.60324969	23.62648806	22.14183689	21.11560566	19.41539707	23.82864027	21.1293796	22.34684182	20.0338151	21.90967054	24.21109169	19.78303004	16.38821411	21.68209481	23.80981243	23.77099705	19.15688477	25.3051838	20.91916845	26.45357905	20.93212474
¸ßË¹°×ÔëÉù´¦Àí (332).mp3	24.77754823	24.52193931	24.99712812	18.56721176	23.28892061	19.18177766	20.14995142	17.10185554	16.90498839	22.44569129	23.40802069	23.58688326	23.02089706	18.86993718	21.06392935	18.80914246	20.31821378	20.08191412	18.54189637	22.22043474	20.5135094	24.82601329	19.63672689	20.18894488	22.02216281	19.75468048	21.76874915	20.63058971	23.32244905	22.76985103	21.59215107	20.66938306	19.81088031	19.1168192	20.12369386	21.2558048	22.59593505	21.43742796	20.03855463	22.76935177	20.96087056	18.66867925	18.67108153	19.7583732	20.55142751	19.96645139	20.23731106	18.36576513	22.62967204
¸ßË¹°×ÔëÉù´¦Àí (333).mp3	19.79353158	22.76680451	19.58777651	20.71218059	20.17332497	19.33672115	23.55928828	19.88181388	20.29770289	20.8060563	21.1643487	21.7941381	22.14815043	18.71573931	23.7395585	20.00035025	22.26558758	23.02800196	19.77848772	20.9772454	20.96748804	20.87384286	21.57469721	18.77824768	22.36912146	22.53787346	20.77028839	22.00042106	23.06268132	22.60683138	23.01135758	21.70429144	23.46267277	22.38074448	21.22162586	22.11255983	21.04150001	20.75650001	21.62704638	27.49783656	18.44549406	20.42914706	22.36151921	22.78363052	22.72779295	18.46014927	22.83351079	20.36852851	20.953121
¸ßË¹°×ÔëÉù´¦Àí (334).mp3	19.53289603	20.04783968	18.94128947	19.04174613	21.91938995	19.60702904	20.08313349	19.97477408	18.84952339	19.55122093	19.47296437	20.74499817	19.77667593	20.94675134	19.25349352	21.27670955	21.21795873	19.34425606	19.39550467	21.81140596	19.39094624	21.36180921	17.09827636	18.14515229	20.43693252	19.82816294	21.74500058	17.43522475	20.14121633	19.35771847	22.09933439	19.79827707	20.22305461	19.26019579	20.44547274	22.04747338	20.0686715	17.5134721	21.83509665	18.30181531	22.18432282	21.64023795	20.17820911	18.14184153	19.98742062	20.58729152	19.15282249	16.9288874	18.12489044
¸ßË¹°×ÔëÉù´¦Àí (335).mp3	17.2247505	18.30127679	24.2549375	24.49995533	19.14898442	22.36035567	22.61818848	22.1558497	23.51276689	20.14518931	19.78107707	19.49224494	20.97765251	22.26047999	19.04627705	24.03528542	24.0204312	21.89645149	24.02839458	26.06361702	19.58533389	19.07330723	23.32114341	25.15080645	24.63421251	27.17338815	20.8620948	25.6297794	21.68609189	21.7678095	22.29505073	24.19503579	19.42978995	18.41020134	21.54863861	25.53513053	22.29924014	19.98967147	22.09580445	28.64471238	24.17971345	21.05399661	21.57808402	19.36020236	19.94930943	24.27767023	23.75795087	20.54346068	18.63913725
¸ßË¹°×ÔëÉù´¦Àí (336).mp3	17.91924713	19.22065807	18.07575094	25.16420858	19.73079083	21.59496273	19.12509958	24.1896948	22.69486106	15.94006958	19.63442329	20.91744448	22.21874548	23.64691445	23.32903499	23.94053877	19.0490563	18.11682533	20.96882945	19.26210655	21.74156676	20.25959638	22.2730271	18.05041743	19.30837663	21.06239558	22.29043359	17.57558241	18.10706152	15.54776506	17.23764548	17.76558637	19.15846479	23.55558469	19.80739364	22.30189979	16.96941098	19.08755215	17.58874869	19.74288724	22.24160763	24.51322854	19.09169517	17.98608135	17.27177183	18.62391848	19.69280496	19.38729433	18.12301495
¸ßË¹°×ÔëÉù´¦Àí (337).mp3	18.28500244	18.71800649	16.81970141	22.75357752	19.73754781	20.45177487	20.99476556	19.60296815	20.519011	18.3585409	20.21587949	20.9893072	19.18413196	19.68180663	19.0169236	19.40801067	18.94866909	22.37989213	22.72785556	21.52550782	20.66307917	21.22092375	20.5766635	20.84459982	18.89116169	20.83377355	19.64274634	20.28159823	20.87914603	22.27968036	20.73338802	21.42344147	20.59048032	21.32663142	19.82525263	20.70912191	20.59579447	22.4967337	24.20678368	21.29597216	21.35239096	19.5964037	19.49943657	19.73720398	19.32585447	20.73078589	19.61020294	21.56530386	21.50701262
¸ßË¹°×ÔëÉù´¦Àí (338).mp3	21.40819803	23.35317822	22.99004181	22.42280893	22.34350851	22.81211705	23.43998438	21.4928861	19.57846044	21.35456642	20.19976514	20.65464214	21.21903807	21.28526642	19.7404549	21.03415358	19.1667936	20.14008195	20.65328512	19.15264643	20.533862	22.08144795	22.71499101	21.95931948	21.37975405	20.66982072	24.27775402	23.04737651	21.36598102	23.83876822	21.76566998	23.28938819	22.90390991	22.58807127	21.77839361	22.04041774	22.74209486	22.02346465	22.18188032	21.22825905	20.52795503	22.09545863	19.97151255	21.53958407	21.15447003	20.88545557	21.44653029	20.56505576	20.06311856
¸ßË¹°×ÔëÉù´¦Àí (339).mp3	23.6967652	20.23520505	21.62877975	21.12211165	21.12317589	21.90718123	19.1002732	21.24578493	21.6839865	19.78862202	20.35455504	21.60930935	20.48798414	21.78348454	20.17783567	22.24000747	20.00525838	22.85385305	19.17208585	21.63589186	19.1037989	22.35580191	20.11791231	22.64710152	21.89151285	22.46943753	17.99903799	20.58598217	20.3105732	20.8192756	21.05036313	19.93100456	22.45146234	21.29535443	20.574582	23.92157047	18.58001306	23.11500954	21.29771944	21.48874531	21.62100072	21.54734562	21.20415538	20.71796368	18.66123781	21.40907311	22.51606781	20.05285462	20.51260969
¸ßË¹°×ÔëÉù´¦Àí (340).mp3	19.37321925	18.75831691	16.64390746	19.75422289	18.0736998	18.9124345	17.90181255	19.04201003	15.11657083	19.28982628	18.85606639	21.74881468	19.82787732	20.23306715	22.96877488	20.09240723	22.59774609	20.37491337	17.25550166	21.97167042	18.4253568	18.96548239	19.46501506	18.24793873	16.92776029	19.87564857	19.74146224	21.72952159	18.79083824	21.27036517	18.7524862	18.48992831	20.22042393	19.8278705	17.56959838	20.14781417	22.63935636	16.6759442	19.07258103	20.08111832	20.08555974	19.33958399	20.64242977	19.25424595	19.78057633	21.07928573	18.82640813	19.26649208	21.42859338
¸ßË¹°×ÔëÉù´¦Àí (341).mp3	20.67648907	25.66002722	19.83757657	21.71696915	22.47553301	19.99399164	27.27198202	20.06995188	22.97118587	21.54106779	19.92268861	20.98738709	21.13746972	26.10033009	26.86770854	23.93112336	22.89278376	23.87191722	23.14018816	23.82549532	23.14351736	25.17019974	23.34377379	25.98213486	24.49960754	28.24181395	25.39900209	24.71314049	24.38583472	25.12833367	27.86093431	26.62476522	25.78197837	22.502765	21.19213711	22.34410609	22.37650894	29.00182339	25.44569004	29.26231923	26.1278636	25.00294649	28.12548474	25.39781978	25.02931303	22.32603368	22.54118872	25.14351723	25.40814869
¸ßË¹°×ÔëÉù´¦Àí (342).mp3	19.06307809	20.90257347	20.42393141	21.77100496	21.82854179	20.15135037	22.83297753	20.72186676	20.18406707	20.18431271	20.74635635	19.43143263	19.22808971	21.29790839	20.22292042	21.67915982	18.62458885	17.66930181	22.29728729	22.15528375	18.84283185	19.81369086	21.21884595	19.9506525	18.23576243	21.46807846	20.20324473	18.89873795	20.26288641	19.9027177	20.64643552	23.56666549	21.41379243	21.05816082	20.00554211	23.98360581	20.4075673	21.16301968	21.34096407	19.97217001	22.29566808	18.52999228	20.82046916	20.56831252	20.81979405	21.6365677	20.83103698	21.7648703	21.539406
¸ßË¹°×ÔëÉù´¦Àí (343).mp3	24.29359124	21.76249741	21.62468708	25.06621904	22.71968426	23.43468117	22.91876807	20.90839694	22.59869936	24.68670281	21.72511184	24.20532934	26.19447816	19.1802999	21.77814837	23.5200048	20.90016223	22.94936804	21.43938729	19.39684544	22.54075021	19.78701524	20.8061595	22.95346074	22.24704545	20.7393486	20.12036071	16.85145314	19.92206914	18.4081699	19.48073087	21.78876674	20.48171084	16.80697284	20.5760367	17.45279524	18.17243944	16.66344153	19.13129662	20.12271327	17.90140522	16.82466003	20.65426381	20.53396469	17.11682632	21.20655855	20.66925094	19.30227234	15.83675261
¸ßË¹°×ÔëÉù´¦Àí (344).mp3	20.02822006	17.48336228	19.7460379	19.2055557	17.50033795	22.168886	19.39210393	16.29707061	18.84925053	19.81884398	19.94546885	20.48884503	17.52031193	21.02750982	19.30057962	18.43995216	20.54285233	20.07196827	18.18777535	16.74454235	21.48281692	20.7591313	20.38527821	17.42608057	18.53343217	17.62242668	18.49721582	18.23268238	20.61693159	18.20991143	18.58287986	15.86110763	18.84723755	20.53689202	21.91144819	19.1897763	17.66357269	17.51780392	20.12105176	18.30028174	17.95917694	19.12503764	16.93671371	17.09971521	20.19691731	20.17920307	20.07638312	18.35396353	18.53633685
¸ßË¹°×ÔëÉù´¦Àí (345).mp3	21.9627086	21.92958453	23.91369716	21.49620189	19.64733742	20.38151836	21.14749874	19.9556774	21.30358463	18.27537326	18.60005522	21.22486038	19.94866419	19.60096011	21.04792708	18.05659702	19.88799263	20.35357571	18.60224965	19.06269181	18.54282836	20.22085468	19.30793067	20.64786736	18.45614006	19.72738765	18.35208787	18.02386088	19.86279329	20.32253571	18.23850412	18.78898278	20.10980362	22.11271463	19.07729482	18.04889327	21.28178303	20.67607376	21.58423104	21.42104274	24.64723472	18.60417796	20.43507853	21.9384521	20.48882291	21.93671992	19.99465881	19.05635931	21.84006518
¸ßË¹°×ÔëÉù´¦Àí (346).mp3	21.57695391	23.26516829	20.51190797	21.81857969	21.80643901	18.65392496	23.45580034	22.87038177	21.96086634	20.65308524	21.35131289	21.9397737	18.9412184	22.65980459	23.35532227	21.82507556	20.62297446	20.90982395	21.13351316	23.83994882	19.76746208	19.21576708	19.40874242	21.85230474	20.52022664	21.22596141	20.7394651	20.4483171	21.36803945	18.53043106	23.12102343	21.6989157	19.36762935	19.75397577	21.36309474	21.60305303	20.34134631	18.62503462	23.41925266	17.52986569	22.13403975	19.61902908	20.07574694	21.98890161	19.41611619	20.55256469	19.84744027	16.9653428	22.18065242
¸ßË¹°×ÔëÉù´¦Àí (347).mp3	18.18996619	19.52937144	21.29422417	19.46687247	21.55524285	19.62476319	20.36727141	18.78072439	22.54914472	21.19790289	17.72973145	20.1097794	18.13073795	19.54993392	19.72127892	20.33256824	20.02182369	22.08040757	17.7813982	20.75220062	21.79011592	19.6429753	20.13127791	20.2672643	17.97286095	20.65916383	19.42257636	19.43088738	21.56107429	18.8750861	20.65466652	20.06796382	19.21736766	19.53532219	18.58910949	20.7386429	19.65258514	20.84445015	20.35828562	21.79821065	20.48168806	19.04714968	19.00974658	21.52700243	20.14426993	19.15792981	18.53761301	18.63220717	18.41043896
¸ßË¹°×ÔëÉù´¦Àí (348).mp3	20.70611105	18.85298907	18.90534732	17.11735965	19.08817667	19.25997618	20.73322246	20.4416663	20.99476125	18.76168358	19.45085906	20.48960006	20.09780323	18.87596451	19.31936664	21.56741418	19.82249727	22.07824741	19.63216133	22.71157823	21.03581675	22.12159986	17.81845857	17.86689786	16.97394125	18.89418855	21.41518289	18.75405433	18.01132929	20.06812167	21.90360194	21.90615203	22.59234444	19.14183433	20.91626663	20.07306027	22.60749069	22.09634366	17.56327904	17.72362018	23.25667724	19.89043759	20.53961997	27.12526354	19.40017828	18.95910898	21.44193933	18.08954183	18.40149519
¸ßË¹°×ÔëÉù´¦Àí (349).mp3	21.75642473	20.76234287	20.50160292	21.91656118	21.14762289	22.01315645	19.48649713	24.28885771	21.33903207	18.92380803	19.91669937	20.47322776	21.41896945	22.67117149	19.49905539	23.21913492	21.44241773	20.51985104	25.11719118	21.26404824	22.83873501	20.06915452	20.25486993	23.57152874	19.44173186	20.96488542	20.75877721	19.43735557	20.36810946	23.99418266	21.15377397	20.45745791	20.16111865	18.13801382	17.9961693	19.29830851	17.47593682	22.19070878	20.48287527	19.22792979	19.38825394	18.98121772	19.72836005	19.30903725	19.14805879	17.15600632	17.14797001	19.31255116	20.84880023
¸ßË¹°×ÔëÉù´¦Àí (350).mp3	18.73071302	20.16814389	21.123812	18.86614192	23.35798114	19.43446934	21.06589089	26.35000942	19.44440597	19.3680241	20.02931309	21.37304328	21.91286831	20.77540737	18.27318613	18.88319676	19.24696382	24.26288666	18.27210242	21.95696963	21.89944827	17.48812333	22.95270759	22.10604435	23.43669422	21.62836432	17.21322973	21.9437081	22.96276918	22.96631638	23.36955146	21.53212694	21.1602543	19.92495831	23.19547098	21.56174246	23.5680716	22.49313684	23.66242454	22.02034908	24.14938034	19.22983193	20.27915699	21.82345941	20.43306556	22.36001606	18.97096914	20.6271548	20.26118022
¸ßË¹°×ÔëÉù´¦Àí (351).mp3	22.22324393	20.77270296	22.60104428	20.44917584	19.17554156	19.75480418	21.37759602	21.49066579	21.14185488	23.43692019	20.9311955	22.74159368	20.07762003	18.69619562	20.24230029	20.47831188	20.93448752	20.08395579	21.46136152	23.55127848	21.06776419	22.28245989	22.83422063	23.10497205	28.57446725	23.87583648	24.36994732	22.2000797	18.75985632	20.12894645	22.69519021	20.32864807	23.85319972	25.27211959	22.23237209	22.72303007	21.00336407	21.99743982	22.81661584	21.22175888	19.17389515	21.0023838	22.7834445	20.50621131	22.84562265	23.97525238	22.89210279	22.23595447	20.50431284
¸ßË¹°×ÔëÉù´¦Àí (352).mp3	19.11337626	19.58817551	19.50397116	20.28340175	19.05725802	19.20227326	21.361528	19.59668751	20.71005402	19.59939143	20.17186073	17.96820584	19.41336589	17.5667138	20.2687912	19.99485267	22.41566942	19.3514367	19.67515216	21.04069213	20.91771283	18.72167206	20.80473431	18.94940194	20.35797974	19.21807656	18.16569245	21.9348209	20.72988294	19.29148085	18.76471357	20.036781	19.42409738	19.35066675	20.36737483	20.09872527	21.31740724	18.09930015	20.27763188	21.66527349	19.28775959	21.26991326	21.79335009	19.74901241	19.75914831	20.98003999	20.32464299	19.67560804	17.24533173
¸ßË¹°×ÔëÉù´¦Àí (353).mp3	23.67249194	21.69803514	22.91671069	19.58518125	22.58793942	25.45028002	23.2884564	22.32072924	22.32800549	22.4609478	23.99096792	21.83318458	21.40707913	24.66185939	20.80890594	17.30515862	19.05605733	22.02938785	21.83640213	22.64739899	24.05256101	22.17077654	22.37100315	22.62472713	21.32376549	22.929176	19.59575509	17.89418091	19.63329547	22.56012225	16.95011332	21.03284192	22.55949011	22.7886965	22.37371519	20.06417113	19.93004683	18.662728	19.5971502	19.98075585	21.60670768	20.23128165	18.92106986	18.32985429	17.18035065	16.39038443	20.64713343	21.21858114	18.87157047
¸ßË¹°×ÔëÉù´¦Àí (354).mp3	22.03896474	21.5582861	22.45275205	19.28282878	22.03897678	18.91368195	21.22338269	21.89951447	19.38990737	21.09959964	22.38242286	20.36941052	20.84593389	19.99406225	19.7706786	18.62447995	18.17812127	19.48340524	20.77394754	18.40825977	19.4897179	19.95630463	21.54760217	20.44042862	21.23340808	18.97405222	17.88558151	19.25594179	18.69728049	18.50114081	18.85879812	19.79332341	18.68007462	18.67156986	19.45449947	20.32923435	17.55572123	20.24678403	20.36980817	18.69032128	20.94754019	21.11135812	19.24803496	17.98996488	19.5295331	20.03932854	18.27140067	22.04833133	19.0252879
¸ßË¹°×ÔëÉù´¦Àí (355).mp3	21.89103367	20.83729484	19.69564932	21.6917135	20.89183336	16.88803853	17.01440041	19.95100768	19.28626321	21.05582247	19.51604391	21.67485622	20.05755873	19.71574088	19.27697485	19.57683761	22.39024987	20.76196506	21.97803841	17.72305175	19.69441975	20.17215849	19.33251854	19.5511051	20.21386887	19.44325106	20.38636122	19.58833959	20.98645472	22.10226922	20.30709642	18.89675329	19.13991426	19.99832061	19.65302532	17.57261305	23.3850585	20.12632974	19.70674323	18.88910171	20.05804246	21.99513274	20.24785512	19.08630706	18.35750092	19.01136231	18.06971105	20.21101995	18.82889978
¸ßË¹°×ÔëÉù´¦Àí (356).mp3	18.17874781	19.57804993	20.36500191	20.14672144	18.711182	18.06939378	16.77541127	18.70666842	18.71939611	16.43545299	18.37102951	20.19343899	18.02912359	19.16084252	19.20630785	18.53794545	18.86857907	19.73099899	18.94777208	17.09991251	16.41963011	18.00065687	18.9008699	19.38921593	18.15148342	16.66544382	17.83304222	18.88011092	18.9605909	16.11865565	17.37541462	18.877199	20.45615656	19.63379309	19.26553634	17.92011716	18.38063034	16.34885407	19.14154705	19.85906265	16.42482132	17.20809065	18.91754242	18.72045518	17.74145	20.32188207	17.93157526	19.87649463	16.98596986
¸ßË¹°×ÔëÉù´¦Àí (357).mp3	19.11270117	21.29446125	17.54597807	18.42512211	19.46810443	18.71165603	21.13884397	20.66202514	18.98029521	20.04017998	21.58217687	17.82605325	19.02759931	18.34486046	19.29452028	19.98874241	19.39247933	20.95941591	22.20057293	21.72147345	21.22195989	20.68533221	19.6050551	21.27561061	17.85708553	17.86628875	17.0082058	18.93446267	21.21235447	18.78050902	20.0822041	22.22115767	22.12954589	22.37059031	20.72394633	17.13690608	20.19980972	19.98088609	23.48955506	20.80437716	25.13069596	18.08974607	23.73304526	22.07865582	21.6317001	20.34262172	20.27379254	22.74713293	19.68877313
¸ßË¹°×ÔëÉù´¦Àí (358).mp3	20.54609337	16.99430685	20.83552084	22.80619741	20.27904169	18.55332525	20.28610464	20.12893323	19.73375748	19.87828594	19.56750418	16.36114924	19.27220563	17.90408685	17.74502821	18.77314273	19.42570463	19.21116243	19.64273109	20.3150047	20.45581312	18.17962698	19.12980517	23.45016852	19.91569497	18.44697138	18.26258682	19.47423113	19.37014302	18.99337898	22.80224934	19.04205721	20.24195475	17.65496437	21.53090285	19.32966964	19.19299597	19.12662208	22.01972811	19.55712151	19.15486388	18.70756369	18.42967906	20.58373811	18.58066954	20.52148039	19.82890394	23.67994716	20.54820705
¸ßË¹°×ÔëÉù´¦Àí (359).mp3	22.39876345	21.51263343	19.14149657	21.23457312	22.31628596	18.67097928	22.09257494	24.05894257	21.56045167	23.1901122	23.18793233	18.8811625	21.22444248	20.63233123	22.3869377	23.17201122	21.7503742	23.31127378	21.05691541	23.99993498	23.3375194	21.07307279	19.44887221	23.06564666	21.5098122	23.09265174	22.04055114	19.44861257	22.96638079	22.12386162	23.63680388	22.81253189	21.88808771	21.51009178	22.11947942	21.04179355	22.99700324	19.79955779	21.79355135	22.69322764	20.87546354	19.61510924	19.56796282	19.84572507	18.37140019	18.76141631	19.40679789	17.86088497	18.35414211
¸ßË¹°×ÔëÉù´¦Àí (360).mp3	20.73273222	23.48239532	20.96075952	19.98620808	21.47013761	21.98364119	18.49971478	23.04590553	20.41667364	21.6459973	20.75967141	19.64173735	20.06695091	20.10955593	19.54142208	22.18054911	19.03853542	23.35498524	18.61475559	19.74487575	18.75912515	22.40330529	18.1612464	20.89857653	20.51222683	21.5394759	21.37917536	18.24256495	19.45753027	21.42906768	23.72366697	22.28793636	19.01050935	23.94404117	17.59190364	18.84241938	20.71503943	18.2876102	18.81879372	18.5283951	21.52080508	22.36422476	21.58496816	20.57872268	24.39900917	24.51958625	20.02718688	19.71860304	22.59715945
¸ßË¹°×ÔëÉù´¦Àí (361).mp3	19.00665974	22.20442061	23.95540472	19.82179726	21.78249581	21.20106078	20.30856085	21.44483042	19.22095959	20.50842204	21.31506135	19.53635006	19.27782375	19.89665497	19.79720747	19.02009941	23.19841624	22.95693284	19.90853393	21.18314102	20.36125986	21.23245268	20.77641663	20.15094264	16.67826947	21.61197538	21.32571527	23.4734632	19.69744295	21.79549454	20.14906735	21.78012695	20.05377171	19.61638133	22.7149933	20.12552637	19.06460471	20.03836565	19.70171025	20.22113435	20.03732106	19.48120209	19.0621359	21.80511314	20.97539401	18.36315295	22.07229346	22.88969583	19.73551976
¸ßË¹°×ÔëÉù´¦Àí (362).mp3	19.23203911	18.72325755	19.31657807	21.55751396	19.5631522	20.54073507	20.22931695	21.64518852	20.13071717	23.5260635	23.89378107	19.69365644	22.35128863	21.56225344	18.5725894	19.67278426	21.75163871	18.45307982	18.60770919	22.46618805	18.75277055	18.33419181	20.98202763	21.35222582	19.7587769	19.6456685	19.50981593	24.5872459	21.80319243	19.02542699	20.77881001	19.41650395	21.47508027	20.2897896	21.78851774	19.04726808	21.43780409	21.58700399	21.02676446	19.36851811	22.23272446	19.52412714	20.29276731	19.2196698	23.21067411	22.19170148	22.39764012	20.56141838	22.84605901
¸ßË¹°×ÔëÉù´¦Àí (363).mp3	19.34029846	17.45791553	23.80017461	19.86886486	20.81456824	20.706199	18.3510482	18.99184893	17.50048542	21.33136464	18.36421399	18.84874127	18.69267484	20.18043176	20.61173458	20.91707613	22.07538506	21.3083017	20.78902976	19.69139964	19.0702738	19.81772089	17.48691109	17.58383802	19.97878993	19.18535679	21.28559074	20.88298358	20.37920103	16.6421519	21.13783274	20.06229689	21.18638095	19.53889903	18.76716615	19.1039697	17.43507367	18.34693644	17.97026766	18.8073518	17.87212009	18.78701787	17.67931947	18.34225354	17.91797641	19.60397913	18.05462921	17.84997626	20.01834588
¸ßË¹°×ÔëÉù´¦Àí (364).mp3	21.81374734	18.70640966	22.06354251	19.41913681	19.07047219	17.98282141	19.93363284	21.08097205	24.22099315	23.35390421	21.96744825	20.71557945	22.04277801	18.91710511	16.75605769	20.68073748	21.77337034	21.59453577	20.80210008	21.38486297	20.32033706	22.02180266	21.71806632	21.92134986	24.20428547	23.54728677	21.26053656	23.41879839	23.1929294	18.61040747	17.84605209	19.02147977	20.21958509	18.2706539	21.18494192	19.03758858	19.12965285	18.87705086	22.01435728	21.40907232	23.04032061	20.22017919	23.69151166	20.22401372	21.35897131	20.0986334	18.07871011	19.61327618	22.25604058
¸ßË¹°×ÔëÉù´¦Àí (365).mp3	21.9549602	18.29004718	19.23562946	23.37735215	17.66751463	19.5890939	22.607497	22.81982103	18.37173855	15.8766447	16.70404438	17.71653351	18.48819842	17.25688813	20.51886745	22.55252959	21.14884026	15.68957959	19.63046853	20.99902945	18.22129722	19.28117872	22.05050705	17.81771287	22.4854804	19.10453865	18.09821376	16.5615638	19.88103077	17.50314621	21.30838902	19.07950539	21.15366406	16.06997377	18.12886626	19.30832119	19.47888285	21.32755842	23.69130202	19.53390238	19.23936611	16.14650539	18.90019962	17.29526572	19.49862407	19.12681002	24.69746638	22.66218683	23.20175426
¸ßË¹°×ÔëÉù´¦Àí (366).mp3	19.66619502	20.27801372	20.30897835	20.25279425	18.97349236	22.14336081	21.8850131	21.36426786	23.41635058	21.12111884	21.6836399	19.19216981	20.72923419	21.85048476	22.43798497	22.80957725	23.3400293	21.61878827	20.50225898	19.08691483	20.90457102	21.47332672	22.82263824	21.98877854	19.91279226	22.20881408	19.80206152	19.52214464	20.36206449	19.88900929	18.85138689	23.56265639	20.37660423	21.95342745	21.16867659	20.91851663	18.53881176	19.82396028	22.73406158	25.48418332	20.7164551	22.02495489	22.64894279	22.616272	22.54406687	22.00868978	20.62351266	23.57175233	21.64138426
¸ßË¹°×ÔëÉù´¦Àí (367).mp3	17.32843313	18.25394963	19.70638097	19.79849263	20.31204057	19.38851937	18.29134179	17.9352866	19.27594141	17.52232088	16.97043919	18.93352579	19.57843867	16.73032507	19.92046873	20.73678247	19.50944945	20.79855255	17.47500886	20.04126956	18.84859394	18.99538718	17.5399386	18.47551224	19.02008299	18.52710597	18.12230761	18.26364003	18.58899801	18.06756152	19.33567864	17.10074036	18.67125416	16.8495043	18.25716223	20.12557029	17.4875553	17.82999518	16.46718534	19.42313735	17.71480732	20.53771926	19.84904348	20.05869794	18.37853308	19.35941611	18.96901382	19.78519769	20.52341398
¸ßË¹°×ÔëÉù´¦Àí (368).mp3	23.89039271	23.10096425	24.9271758	23.80547369	23.13263755	22.70169882	22.71738417	24.36927939	23.87393718	25.1344562	23.39154163	24.95522554	26.47002146	23.22475571	27.35157368	25.73161667	24.58370068	22.46334665	20.93906367	23.75058522	22.16898543	23.6115681	20.67664767	24.31443478	22.09938793	25.01672248	20.68507976	19.75044055	20.71806315	25.49193737	19.48554117	25.56510758	18.51923603	21.12794629	19.48842245	20.48580032	18.75724841	20.0812345	18.2507718	19.30073961	17.51168291	20.85486425	18.55483081	20.97941342	18.81957939	18.93158344	18.25356063	20.65547259	19.40659103
¸ßË¹°×ÔëÉù´¦Àí (369).mp3	20.92049109	20.64504127	19.48659592	20.9152271	22.03767297	20.3887718	19.76885411	21.04612897	20.68019726	20.87899813	20.34941663	22.28693711	20.34931212	20.04309735	21.28560481	21.14302139	21.06591993	20.29403397	20.62378907	22.57929685	20.68087839	20.70570706	22.29719791	19.9285355	20.63059501	19.78469108	19.91313873	20.89084542	19.98625162	21.20017258	19.7452296	21.07943782	20.33745837	20.36717854	20.44514185	22.82310246	20.19366844	20.68261124	21.27921744	20.61274404	20.75549202	20.46033707	18.47213954	21.92093153	21.36334846	20.09084911	21.49050709	23.63683904	19.2964309
¸ßË¹°×ÔëÉù´¦Àí (370).mp3	20.27437061	21.36548632	19.63916619	20.56877594	22.94690685	23.27818504	24.05123021	22.30259123	21.20596152	20.55904139	19.71469108	19.299848	20.71029437	21.83327083	22.99735817	21.02514056	20.83416304	20.84207629	20.53509306	21.82034993	22.00915762	21.00164811	19.79043959	20.3880327	20.2046844	20.66913318	20.67683661	21.71410058	21.54811949	22.59854094	22.47681891	19.61097383	21.51634934	21.95551169	19.15788233	21.25017446	21.41577093	21.21288561	21.1430423	21.26261873	21.69666557	19.72484815	21.33662564	20.97646772	25.09239474	22.24357166	19.98727785	19.55869795	19.34086091
¸ßË¹°×ÔëÉù´¦Àí (371).mp3	15.99047727	18.99119528	19.20759887	20.69324237	18.25047915	20.05658901	17.98462774	20.15200766	19.00416798	19.31184657	19.42884865	19.10331087	19.89846605	19.28011271	19.58187797	21.96782261	21.87300442	18.88378176	18.92836048	19.71019108	16.87557562	20.01872114	19.73696709	20.50265299	19.07320622	18.70750837	17.24553805	16.81976786	21.28040727	20.55727208	21.2640447	17.07168158	22.38397272	17.3237364	21.1620933	17.92820388	22.0409014	20.87904717	18.93534129	20.06357527	22.78997168	16.22007705	21.34755142	19.89109006	21.50404161	21.55947121	20.04466733	22.05501083	22.40869346
¸ßË¹°×ÔëÉù´¦Àí (372).mp3	21.14279245	21.4186423	22.31320374	22.70828033	22.60154507	25.56871772	21.27502149	21.17838741	21.83527953	20.53348762	22.70346519	21.97577839	22.33257846	19.88962811	20.96010328	22.55286236	21.57849037	19.55495022	19.21290615	19.49814206	21.51912445	24.54765901	23.13614719	22.42747852	21.72652043	21.67006798	23.95801992	20.36442761	21.24097578	20.02836138	20.38051584	20.7520878	20.24320986	20.90890154	20.85801766	21.76610886	20.29881139	19.55960426	20.34835864	19.89661545	22.54846377	20.5179363	22.70907768	22.43298539	21.25900581	23.12773632	23.29183805	20.16421258	20.99581563
¸ßË¹°×ÔëÉù´¦Àí (373).mp3	20.17702883	16.78700206	21.63685688	20.71749855	18.90178267	19.73183913	20.11777206	18.93399519	19.66486214	20.80906901	20.46365347	19.93998505	19.77551629	18.4435045	15.99767453	21.25000268	18.07170508	20.04830748	17.90778198	20.07811857	23.23051142	21.95546158	20.34677041	23.86412578	19.50650172	18.25909019	19.66315978	19.07142087	22.19023667	18.00097739	22.30604322	20.56981252	22.81564865	18.43928084	24.26775149	19.71200876	18.52767445	14.66637574	17.69036753	19.52810476	17.37529863	18.98653848	16.17394712	23.33647094	17.01142981	19.32445983	18.61256276	22.16324328	18.07446676
¸ßË¹°×ÔëÉù´¦Àí (374).mp3	20.43402202	18.39280372	22.03314253	19.89075788	16.47377326	20.59871023	19.7231618	19.82936088	17.78231875	19.40239508	19.67757481	19.07022618	20.91983009	20.5652221	19.90779687	18.84321127	20.93322557	18.88492512	21.28879074	24.54240284	22.58681988	19.09841736	22.68158756	20.14670994	22.70415807	21.28390378	21.47233404	22.40492344	22.79648842	21.4489777	21.61784282	22.20297376	27.5090692	21.37078606	25.38390124	18.38889167	19.56218734	20.45667971	20.87250664	23.2405402	22.76589177	20.9067988	20.61829992	22.85048679	21.06094336	21.59217216	21.1186662	23.15530997	19.90960352
¸ßË¹°×ÔëÉù´¦Àí (375).mp3	17.93483394	17.22757573	21.63924354	20.53885603	19.22606622	22.24170422	17.72866542	16.82394847	23.24274029	19.08240108	19.5458743	22.2936663	17.39190115	20.45110278	16.70667513	18.27955519	19.06679238	24.0610773	17.33209379	21.34721274	18.32747575	19.30072455	20.34606458	17.20641107	18.47076643	15.82431193	17.11785443	16.59434943	23.53761421	19.92151195	20.31391466	17.87439276	18.07248387	17.94718741	18.00903364	17.35927566	19.12583302	22.47486263	18.80469013	17.74196819	19.08239285	15.85651984	18.66604151	23.36401284	15.86984488	18.44173084	20.51431351	20.45647328	18.92385701
¸ßË¹°×ÔëÉù´¦Àí (376).mp3	20.77293821	23.51855564	19.26515207	22.81095835	18.01837539	17.57580113	19.21590029	19.42107864	25.88463403	20.56991694	20.22578314	18.98958465	19.48998356	19.41284051	21.87168549	24.37357416	21.0555853	18.80047572	19.7027277	18.75599474	22.2901346	21.72491452	18.96565835	17.96177375	17.62343022	20.34907254	19.41152464	26.19825396	17.9267517	24.54582376	25.62262487	23.01484181	18.58731644	21.66841263	18.73161928	25.47349917	21.5151009	23.59366945	16.98005299	16.66796699	21.97267599	20.95061996	25.76620627	19.4492511	19.65418932	17.80695478	16.71752609	19.45678414	17.04520702
¸ßË¹°×ÔëÉù´¦Àí (377).mp3	22.44796343	21.48616414	23.11810454	21.88062877	22.4675465	22.3414128	23.36527994	20.06980848	24.05870316	24.35483725	19.75323161	20.38630347	22.25092749	21.37230869	22.44081007	21.55887046	23.91924041	23.88223413	24.16061987	22.8638086	21.07921663	19.4020727	18.55672587	24.05318142	22.94636579	22.35729015	20.91584498	21.82306592	22.42816128	18.72631641	19.36878225	23.8991255	21.37467351	22.1890736	20.91089431	21.53958489	21.70254798	23.41992868	20.66491214	21.37145114	21.81394773	20.12448351	20.03279126	20.43684449	23.50576516	20.56935901	17.65916225	19.37385349	21.92339117
¸ßË¹°×ÔëÉù´¦Àí (378).mp3	19.99986084	20.00106674	19.82291882	18.79914916	20.47406261	21.75735583	21.44042399	19.84673468	21.05540335	19.57044316	20.35069738	18.85272227	19.97987882	21.70144281	19.64199397	19.60255056	19.85065311	23.08149322	19.23702795	20.62664745	20.8772606	17.44252698	19.4313998	20.9187462	21.96610426	21.23026445	20.0388858	19.10578877	19.86824142	19.14516125	19.35435054	18.37778758	18.53464602	18.82626368	18.62529912	19.6286497	19.73502896	22.81817312	18.56814837	18.56442001	18.92542057	21.32177658	21.53519733	19.69189696	21.40471504	19.80043	20.12666606	19.07068372	19.31151714
¸ßË¹°×ÔëÉù´¦Àí (379).mp3	21.08096937	16.64610955	21.57071463	20.38953786	21.04841225	20.86108868	22.47599692	21.69281122	20.45181619	21.02546376	21.48372382	21.49369349	21.61544779	21.35297124	17.15915107	19.97664968	19.27893683	21.43955686	21.1748365	22.4613276	19.66126928	22.14671469	20.77269612	22.46358143	22.03821506	21.68062007	20.95165121	20.31057574	22.26137755	19.48545126	22.1748578	19.73982696	22.25864695	22.6603743	20.56658399	22.15770739	22.18067041	21.74689523	19.56383564	23.09907387	21.12773218	20.90566183	19.75233275	22.08796552	20.05706554	19.40805266	18.54780724	18.71708413	19.18324521
¸ßË¹°×ÔëÉù´¦Àí (380).mp3	20.7509139	20.76725328	18.57923604	21.35081742	21.0847722	18.85198369	20.93553659	21.41700779	23.04233088	20.8013876	21.64951375	18.14342948	19.5709805	17.02918487	21.34345938	22.04523807	22.26391573	19.77737668	20.90701895	18.10463838	21.07888176	18.30637491	21.59722902	20.65030416	19.68994026	22.39093052	22.67131811	20.08873785	20.73095614	19.1569562	19.05352272	19.64847509	19.39072738	20.87379324	22.25631448	23.9466246	18.73426703	21.90935302	21.62502425	20.38250043	19.91987341	19.50434876	19.04312808	19.41931039	21.29918195	21.78460058	19.65323622	21.89527469	18.86296303
¸ßË¹°×ÔëÉù´¦Àí (381).mp3	18.28379892	19.88185409	20.91759645	23.39354492	21.19894407	25.42733218	20.52571508	18.14586286	22.16227473	19.10873019	21.93132582	20.35557769	20.21904988	21.49057563	22.44942682	22.38999083	21.88527543	23.37463785	21.81712511	21.68494467	20.92577737	25.92909319	23.88206135	23.37079378	21.84517329	23.23472922	20.80313353	23.47900709	22.31729435	21.72154136	24.54683205	19.92834731	19.19994634	21.54139866	24.29307766	21.21174905	20.45247655	23.72257037	21.85266462	19.9370548	23.32466095	20.45537702	20.12673379	21.35431506	22.63356633	21.32986497	22.75703849	22.36606106	21.92166899
¸ßË¹°×ÔëÉù´¦Àí (382).mp3	19.23164589	18.54210696	16.71285102	16.16243992	16.965066	18.40998627	16.93170368	18.28591531	18.08202863	19.24009346	18.68281478	20.68076996	18.9324632	17.65419588	19.37836586	19.48052495	17.77403755	18.16179561	19.90788336	17.63478429	20.02868594	19.48499329	17.5741554	19.73459102	19.43012224	20.59300896	19.7243484	19.1907626	19.60492416	20.04694366	19.07535059	17.94873208	18.37242156	18.06727255	17.54510762	16.81035874	17.85914581	17.06735159	18.34042237	19.38981848	15.58891434	17.65517871	17.5022778	19.15477823	21.1355851	19.5087035	21.34137604	19.01179296	17.8227223
¸ßË¹°×ÔëÉù´¦Àí (383).mp3	22.25472247	24.37986171	23.63724863	17.52836437	21.90227023	20.97443745	23.9701061	21.07787434	20.74290074	19.86660183	18.49822399	23.18041774	18.38085222	22.84183283	22.16960258	23.00204378	23.26946772	24.68744509	16.53381853	22.66932514	21.65514361	20.63423013	26.37967664	23.90288165	21.35414598	25.16350736	21.81584963	24.02548819	22.56792782	22.14878378	20.9341422	24.02753928	25.47494632	24.55107724	23.67371243	25.46566698	23.58952476	25.40394256	22.22183729	23.38496704	19.36823001	17.47029856	24.63299136	24.98829987	24.42264324	20.60089678	26.17397751	24.92644137	19.33325067
¸ßË¹°×ÔëÉù´¦Àí (384).mp3	21.37656395	20.15255621	19.69192935	19.212009	20.90804629	20.94300601	22.06852956	19.82541656	22.35108983	22.05696152	20.25191495	21.72386083	19.7323491	20.57839475	20.68888984	23.5706661	19.59951648	18.58586733	17.16366945	21.03746716	17.46947889	21.7471632	23.4072725	19.05153173	20.31032474	20.90367607	20.34882006	21.6978828	18.78483589	21.54454017	22.62175341	20.17574965	20.99732836	22.42915736	20.02207935	19.23406377	18.44334434	17.90571688	19.93151479	19.39029563	19.4006427	19.65880429	22.87370392	18.8029937	19.51003002	20.87573146	22.04690119	19.38607284	20.39005852
¸ßË¹°×ÔëÉù´¦Àí (385).mp3	20.20909623	21.34341299	18.98464543	22.32179696	21.00766192	21.98037401	21.00894588	21.80512878	21.19094036	20.70152255	21.62522131	19.43151962	19.99918112	20.405808	19.17791232	19.53500679	17.89418078	19.45466319	20.49979826	18.56142047	21.43951026	20.97704447	20.07566746	19.05505576	23.56329805	18.80428719	21.69836025	20.09453442	18.70562766	18.46816552	20.88405081	19.56859025	18.85831875	19.23679049	20.91078579	19.54511772	18.84987251	18.5880784	19.72631728	18.61945081	21.25849617	17.19516237	19.89844059	19.96642054	19.39084844	19.1754412	19.83915541	20.56511863	18.00281448
¸ßË¹°×ÔëÉù´¦Àí (386).mp3	20.80507123	17.14734724	18.57771073	19.39273315	19.08887597	18.60108606	20.24855723	17.81282135	20.17262914	19.76250435	16.51394032	20.16916372	20.88801981	18.94213768	20.92875775	19.74808138	20.46027804	19.77810662	17.96595947	18.00423998	19.49848388	19.16361694	20.91093845	21.37271141	20.78360584	19.14048787	21.30445344	21.03519334	19.40466204	19.1839739	18.55684902	20.30226588	19.3496535	18.21884818	23.33167959	21.32507053	21.0077969	17.30228478	23.00224373	20.67861584	21.65538837	21.76074434	20.03609276	19.68937349	19.6901775	17.79071515	21.7620114	20.57575655	18.37611415
¸ßË¹°×ÔëÉù´¦Àí (387).mp3	16.43141509	17.65062869	17.61507105	17.0711764	20.49693263	20.92755102	17.08474755	20.37365479	20.1046237	17.32425799	22.69947065	20.23592192	17.27368183	19.09444069	18.33575066	16.16397382	19.38577853	20.17076184	16.18546496	20.06866562	20.62075573	16.96047065	19.78834387	19.03275746	20.03537716	20.8127811	21.29666098	18.35077647	19.65735388	19.73134397	21.77790239	19.11055131	17.3598009	19.03974289	19.11320556	20.81542805	20.6629729	21.58090053	20.26976302	17.86983255	16.7541223	19.66613657	18.66530231	19.2411402	18.43674018	18.05630271	19.77885949	20.10858328	18.00903172
¸ßË¹°×ÔëÉù´¦Àí (388).mp3	21.68478758	19.9048718	19.21233377	19.724694	22.92619008	17.95901749	23.65984588	21.18247002	20.74641405	19.31041065	21.11478519	19.71633989	19.99186982	22.49180049	19.75830192	24.04368278	23.14045897	20.02951841	23.42009149	24.17194794	22.10178808	19.72968799	19.54548743	21.3005634	22.12119251	22.85324356	22.14654692	20.51966169	19.76646503	20.12272103	19.728546	22.54640525	17.7077796	20.78587716	20.31957821	20.53211269	21.03445747	21.37709321	21.21428699	22.88687507	21.47721184	21.24664177	24.00067221	25.07936603	23.36106566	20.66415939	19.79159476	21.60059711	20.81044387
¸ßË¹°×ÔëÉù´¦Àí (389).mp3	18.94896375	19.00481158	20.56927043	20.35760252	22.69474835	18.60057914	21.67821801	20.53682429	19.49670341	22.35829785	19.33250945	19.12368468	18.04524111	18.80495879	19.72973628	21.69447511	18.75507798	20.17068399	17.73134453	17.57169636	16.18280302	20.2778992	18.91446933	22.80395826	16.06498432	21.71506073	19.00500643	17.75323762	21.86743505	22.11817381	17.17323512	23.12880447	16.33616025	18.82694092	20.43611799	21.15764088	15.5907439	19.87824523	19.58275351	23.0659743	22.8912164	18.42620538	19.93990732	20.00163561	20.4761504	19.5856616	17.55838412	19.62677182	16.4944228
¸ßË¹°×ÔëÉù´¦Àí (390).mp3	18.76582715	18.40882196	19.05684229	17.81487778	18.12250914	19.12969455	17.87704036	17.53584031	19.31131041	17.12000394	18.00523956	19.42948556	20.06922555	19.65754756	20.41506839	18.11038653	17.02163875	19.58025899	22.34721176	17.51979101	21.14367016	20.89176811	17.98088568	18.14222987	17.53629196	17.79805462	18.80397883	17.75177449	18.31225338	18.93622478	18.65868733	19.98612962	19.45423824	17.91695304	18.98033057	17.73625314	20.05922217	20.93456208	20.7505752	18.4467411	18.04244968	19.17954393	20.34528484	19.1655126	18.01823499	15.99870913	17.77378132	18.4504546	17.39370877
¸ßË¹°×ÔëÉù´¦Àí (391).mp3	20.69307463	19.75104585	18.29895502	20.68900085	18.56975155	19.5444545	22.40997945	22.95049681	20.46730702	20.93158663	20.45788638	20.44138975	23.45558334	19.90879597	20.75982437	19.84376693	20.43543098	20.74665357	22.66531405	22.32059661	21.94246249	18.113008	21.41619404	17.43652598	19.64996327	20.97519688	20.18157055	19.32804567	22.67748343	19.69864101	22.57048646	21.3028895	20.78793292	20.4899729	21.43102696	21.56130661	21.12684017	19.17263854	20.03825011	22.21902819	22.39058467	22.54004591	19.1604317	22.91777384	18.20087888	20.93679353	22.44264889	22.63116081	21.75505291
¸ßË¹°×ÔëÉù´¦Àí (392).mp3	18.35068792	19.6906266	20.62155395	20.68595394	22.2983345	19.02331588	19.58994707	19.93606398	19.26412221	22.98796509	20.07292197	18.56650166	18.62699999	19.29318213	19.41511097	19.82450417	19.63090307	18.19326112	19.46341531	17.98869935	18.04180789	19.37995232	20.72834568	18.84222834	18.55882958	18.88238916	19.97716015	19.83630757	18.93715126	20.2248962	16.82459974	19.01558601	17.34643324	16.23640223	20.4730652	19.75498503	19.01426783	18.2337674	18.68667545	17.66864086	17.59022452	18.45311869	18.77683455	20.06947004	19.45356515	18.97794171	17.55795367	17.05316808	18.39194949
¸ßË¹°×ÔëÉù´¦Àí (393).mp3	20.07345814	20.34460214	20.3222181	19.95854542	18.73245437	18.91357229	19.88474883	18.88822164	18.78977692	19.20534309	17.19986053	20.56720327	19.30098275	19.78489232	17.93547027	18.44094648	18.95427428	15.49498457	18.75661214	18.69293666	20.04129409	20.20413329	23.61032514	20.70685651	19.08468745	20.60100526	18.13141982	20.83871885	20.95960597	20.76866972	19.46955288	19.46199838	18.67257397	19.97003672	18.52893917	20.95904659	17.91343005	18.94474934	21.3885291	19.27333034	15.90366529	18.57425816	19.18758384	20.75773759	19.02338957	19.13603684	19.09797926	18.35410756	19.49963128
¸ßË¹°×ÔëÉù´¦Àí (394).mp3	22.09926143	19.68151156	18.77232308	19.53764184	21.08526244	20.48728586	21.84936643	18.83364844	22.31992873	21.88293579	22.38850612	23.80888024	23.40442502	21.90452747	23.24645803	23.73165378	22.05689304	22.62935722	20.84805245	20.00139717	17.27810271	19.38314738	20.3528665	18.79089231	17.5691845	19.89512897	17.878901	22.02561722	23.55216723	20.12830451	21.88816474	21.37270675	19.7167425	21.53394492	21.24321353	20.66212176	20.61013242	25.55955322	20.43528046	19.79016481	18.83614206	19.64818121	21.25689289	20.83371704	18.5524823	18.45834408	19.69615265	22.07141982	21.84160483
¸ßË¹°×ÔëÉù´¦Àí (395).mp3	20.02398484	20.76721821	22.91939622	22.95276098	22.42563264	21.75344343	20.7885046	20.62103657	21.31471606	22.08516737	21.78581482	21.19847762	21.44548491	22.59279169	22.73553682	20.16830536	20.33991774	21.94633676	21.54547274	18.45915331	19.41974381	20.94733826	19.32080121	20.7700299	21.69923292	21.880309	21.39207792	20.69511322	20.48665336	19.44976464	22.82883145	20.85725107	19.54679569	19.36727285	20.31841467	20.86241621	21.64104631	19.70436963	19.03628218	21.17885025	20.28901527	21.97329624	20.70126647	18.04543577	17.995992	21.58201247	20.33656152	21.16094233	18.92860503
¸ßË¹°×ÔëÉù´¦Àí (396).mp3	20.03314516	20.84601106	21.35115559	23.42075828	21.03696733	22.14730338	19.93143396	20.5881574	23.38137678	22.20593579	17.06049851	23.08582019	22.03936538	21.38518527	20.91214527	22.62905368	21.51721244	21.91963279	17.5767369	17.85623326	21.7286456	24.51987961	18.32327522	16.76433008	20.24787382	16.84051959	18.34548003	22.11983257	19.82487717	18.16895788	18.87948865	18.78042228	18.69719998	17.96666236	21.97419575	22.82649726	20.04658213	21.18465141	17.30927217	18.10156871	20.26115723	24.95151946	18.70386346	18.92052122	20.90043198	21.51267637	17.8875494	19.49794809	19.08835376
¸ßË¹°×ÔëÉù´¦Àí (397).mp3	17.47742893	16.64532552	17.90339378	15.9032173	21.54897727	22.42012396	17.87571908	19.13460557	18.23229662	20.34815972	19.7668553	21.38674376	16.43807923	18.97585743	21.81069701	19.11149982	16.90781442	17.09698901	21.62831752	18.28274577	20.54810701	17.97556923	18.91067265	17.59005394	18.49642694	20.24499219	19.58880657	18.01326154	19.61994581	17.7893069	18.34791372	21.75462799	21.30615927	17.09292282	19.58657796	19.23536878	18.25592205	18.82726709	19.66194279	18.79196239	19.6749515	18.07268647	17.73374841	19.74695741	19.57695387	18.71133749	19.05625672	19.45349908	18.57916019
¸ßË¹°×ÔëÉù´¦Àí (398).mp3	20.63485445	20.30631044	21.47264466	22.0430413	21.07493704	24.02658108	24.58956436	23.03298404	23.84785988	23.10982596	23.40058272	23.72922524	20.97022668	18.53826698	20.69783709	20.6996387	20.32580805	22.51404682	23.34634006	23.93137556	22.4153258	23.0747768	22.35287851	24.42822864	21.42457133	24.8422236	24.20709831	22.30634677	20.63140399	22.74528903	24.86135562	18.01869686	19.28761307	27.92965168	23.62445419	22.20244323	22.56184241	20.6033126	18.3491593	21.03767221	25.13381281	27.99253199	26.74991095	27.66016659	28.3883478	20.74887421	21.3892368	23.12384083	20.36330181
¸ßË¹°×ÔëÉù´¦Àí (399).mp3	26.66360677	24.15376658	24.04731031	22.62112781	18.99032796	22.93860712	25.12460774	24.51415191	23.6290733	25.32904354	23.14723357	20.44995528	22.28688863	21.48933279	23.31762435	21.82382239	23.01167208	19.87205436	21.98148418	22.90662121	19.2405809	21.17052929	22.57122373	19.7446076	19.28902477	18.97962295	22.40177845	20.59396994	24.26844013	22.86464672	23.86776009	21.9038915	23.23058774	23.94409079	20.38920351	24.56981158	21.66051497	24.98323943	22.3805622	24.5565331	23.81347059	22.79813318	27.28308418	23.83553772	21.07473746	23.76792367	25.26901395	27.35590519	24.62716707
¸ßË¹°×ÔëÉù´¦Àí (400).mp3	18.91720192	16.16801863	19.55365276	17.49339603	22.36585598	19.06370839	17.34434527	20.5480169	18.51225654	19.91667634	18.9613531	17.8325384	20.21016783	17.42270817	19.96900755	17.53543428	19.60174324	18.27305806	20.07852957	19.12713236	17.74700057	20.35628526	19.25672613	18.52046999	20.45243388	17.0200054	18.5178193	19.86742749	18.79239225	18.02971176	18.87038253	17.68404591	18.9937355	19.13574925	18.51890137	17.83595345	17.18435777	19.03349866	20.25529538	17.15330028	16.62663629	16.98182218	19.30216744	19.08876939	19.77444381	18.03115647	20.31059752	22.34081642	20.0493089
¸ßË¹°×ÔëÉù´¦Àí (401).mp3	19.81020927	24.7100321	18.63334292	24.16080186	26.68559536	25.03203675	23.86973279	24.19433646	21.69358923	20.10072265	16.96784542	17.85420712	22.89305243	19.61307541	26.12956218	20.87100595	23.88180086	17.91983766	21.24467066	21.00182815	20.83973023	22.94405475	24.59818619	22.86763021	23.41098646	23.4034462	19.98917425	16.43131622	17.57885717	20.09298426	19.17515043	22.16378817	18.3849004	20.45375319	18.82245381	20.30708172	19.15408436	22.27051509	19.31622701	23.96023725	22.23577423	21.41684203	24.61271625	25.54105732	19.84360113	17.51537715	19.72097897	19.0351363	21.73545683
¸ßË¹°×ÔëÉù´¦Àí (402).mp3	20.27567053	21.90768623	23.20031574	21.50648704	22.74994068	23.95268751	20.266967	20.80021196	19.76834025	23.78088707	21.93042408	21.69720657	20.82906949	22.81421084	26.72336259	23.01385051	20.10224954	22.05412869	22.537092	22.52365727	22.57850495	22.62914013	23.11157657	23.2933076	21.04448228	24.9185952	20.61922963	19.19140998	19.39447171	19.98064059	19.56898289	17.16784168	20.55059405	18.80621029	18.68694804	18.92997994	20.4800905	24.31034363	24.18230437	23.13467198	26.11181846	21.5723632	22.97653077	24.05304523	22.97202576	21.75605459	21.72116534	21.59163161	19.98381299
¸ßË¹°×ÔëÉù´¦Àí (403).mp3	18.60665697	18.37039075	19.39714191	20.57176694	18.29819726	21.65120717	19.80167466	20.1849392	18.73975115	17.6082909	20.11250507	19.88183694	16.61877856	18.08506526	23.0653605	18.63649436	18.3726103	19.61172375	18.78889123	18.03495391	17.56023147	20.77284054	20.23772973	20.46190116	20.15481877	16.62810641	17.69645359	17.14083682	17.01695801	18.2246642	21.21400742	17.97173241	20.81666316	17.5825574	18.05535664	21.39751968	18.63447322	18.69248781	17.65157556	21.09782887	19.820245	16.24220348	21.01652598	21.8715241	16.41815019	20.43906882	20.28570885	17.50057596	14.59125163
¸ßË¹°×ÔëÉù´¦Àí (404).mp3	19.18544029	18.52394793	16.09721168	22.04876496	22.45435773	19.56530026	19.122805	20.72016003	22.13283018	18.34928725	20.2464134	20.92235842	26.56943555	20.91942458	18.82697736	20.53054764	19.32961556	19.55343842	22.77468007	20.5971452	19.97020231	19.06262604	23.84520408	24.36602776	23.10644928	20.06931459	20.52806266	19.88882665	19.20481869	22.07936263	20.39955805	19.82911288	21.60826966	26.60502757	20.50268253	22.03834566	20.82398499	19.42143447	17.85710011	18.63551769	21.692888	19.47876572	17.93129983	21.39987741	23.84208947	22.12638336	19.21775364	22.00497278	19.10493915
¸ßË¹°×ÔëÉù´¦Àí (405).mp3	18.33836386	20.03459865	21.15865562	25.79342468	19.44855587	18.58061669	17.19743401	18.86739489	23.96953279	18.76574161	19.44005994	24.52040912	18.56898247	23.04609386	20.929692	17.73989674	20.31653878	22.60264186	18.8041398	23.27376573	17.55591015	18.95873829	26.90579874	17.81315048	17.75263221	22.50275604	21.53626047	24.20766648	22.66834149	17.53807027	22.88839214	18.94656219	20.02456219	23.17672889	18.4342145	18.15724516	29.36359197	17.3993332	24.13591782	24.91003271	18.04746432	24.00125691	23.88419535	19.66685739	25.54665227	23.38869924	19.60697685	21.80130353	18.97083864
¸ßË¹°×ÔëÉù´¦Àí (406).mp3	18.78370497	19.28475076	18.23280995	19.76131785	19.28196936	18.985302	19.64226232	17.1747734	22.3086038	19.83956974	17.04444405	21.57376053	19.39827041	18.37679551	20.51500684	19.77311971	19.11851489	18.81527906	20.38944062	21.20639364	17.13930075	18.44106596	19.41033497	20.99195542	19.51226379	21.90534351	19.92601424	20.23080421	20.98967127	18.23575268	18.85956818	18.98367723	19.02536618	17.55608778	19.55349793	17.6537107	19.48503959	20.28446096	19.78708732	20.8931325	20.40294272	18.45768991	19.76376887	20.0116746	22.73479406	20.73958274	19.2278754	20.42722943	21.52144795
¸ßË¹°×ÔëÉù´¦Àí (407).mp3	23.27737676	21.26127051	29.75290262	17.51880761	17.1925995	18.37551618	24.55385914	16.64717984	21.26496457	30.84882797	25.96224492	19.06711459	26.23847665	20.38010166	21.61246869	24.15643386	20.57346982	28.16996489	16.5101114	17.22356516	17.28749891	21.63801641	17.36152551	21.31111872	30.93570328	25.74038202	19.01217987	24.43460785	21.64754892	19.94360542	24.56353791	20.50648518	29.61012701	16.59894271	17.35264934	18.98508299	24.27043179	17.2278293	23.21031215	29.86986871	26.57991555	18.8218169	23.92172274	21.78333753	20.80189333	25.47107717	21.53138518	27.28342194	25.25016709
¸ßË¹°×ÔëÉù´¦Àí (408).mp3	18.02686978	18.33167774	20.9232749	20.83560811	21.81727731	18.79640378	21.17520266	18.76035383	21.18413716	21.70850801	19.73602307	20.37267314	17.93745772	17.38844722	19.89985141	18.75093539	18.80598587	18.26867467	19.34978902	19.18493831	20.4817958	20.23750144	18.6204499	18.78056753	21.23494314	15.22106055	21.23398097	20.4518206	20.36731605	19.18212918	20.70276374	20.26136444	18.9643601	19.34826282	19.31070887	20.41143912	18.99920652	20.88571825	20.81539402	21.43047351	21.6018749	21.01196355	23.23667071	20.00307443	19.11788504	21.01472801	20.99491031	20.98555593	18.82332638
¸ßË¹°×ÔëÉù´¦Àí (409).mp3	24.31981052	24.04113947	22.30311552	23.44503033	22.84837258	22.50910918	21.18688559	21.02798301	21.60552367	22.79799744	24.31840417	18.42947333	20.74313634	19.39679514	24.99525264	23.72371978	23.60556218	26.46154487	26.99888613	24.56205871	21.70428368	23.11188958	24.61643696	18.68329409	23.4519286	23.19913567	22.46974947	22.7947343	24.34351043	20.49915833	24.61519751	23.50158194	22.95745536	24.78752511	19.98001319	22.74366138	25.34072502	24.81916317	21.89060136	21.31131626	25.98780994	24.05328159	23.29295285	22.70087505	19.9475661	21.91979126	21.8581805	24.3579425	22.25021619
¸ßË¹°×ÔëÉù´¦Àí (410).mp3	19.25785076	18.56146899	19.07208639	19.74082372	19.68303928	20.38118878	18.49769213	18.93358076	19.02133769	20.54147994	19.12789471	18.67960473	21.4912359	21.21495722	18.09524802	22.39190911	20.01126732	21.45454266	21.71249681	21.22942472	21.20666615	19.69805082	21.31283329	21.92749356	21.32087907	20.52689815	20.80585035	23.05229177	22.51048201	21.5877178	25.34962378	21.48038352	22.96516453	22.44845745	22.12155318	22.23536877	22.17936758	22.79771707	24.11262301	22.29866001	20.0334132	22.8912781	23.91490719	21.01621118	21.81184554	22.60016526	21.26508298	21.23750555	23.74184953
¸ßË¹°×ÔëÉù´¦Àí (411).mp3	18.4999291	20.72473366	22.9137436	21.68286978	20.99967371	20.64615134	22.50558103	20.81808911	24.00992914	25.40236122	22.70987928	22.05833824	22.68928997	21.80882091	23.79737378	21.76652765	21.13427536	21.57499118	23.09545878	23.56837473	19.44658139	21.73971049	21.32477428	23.32923057	21.90236568	21.19995243	20.15485815	22.77422251	20.9959502	21.16828085	21.27100283	24.41720902	21.18188549	21.13118699	21.80716661	20.97953285	21.66624087	23.21386843	22.79579111	21.79161684	21.90375308	23.66533195	23.07338375	23.48172653	22.74375746	21.65836763	21.45369976	21.33969777	22.83915058
¸ßË¹°×ÔëÉù´¦Àí (412).mp3	19.87577894	22.17943026	20.07904617	18.95437444	19.02478581	19.01323546	18.68463537	19.52583235	17.90078643	18.61680505	20.62738584	18.99879171	17.3204987	19.83909343	17.53545517	18.28436338	18.77715929	18.17836093	20.02282517	17.36189843	18.55328616	19.27537305	24.48387092	21.08822152	20.76667392	21.0934478	20.27088655	20.82480652	19.63975111	19.86756663	20.27624027	20.04265885	22.62916322	22.84036879	19.52261572	19.81697211	21.30530809	19.22319762	21.7333024	19.71284131	18.71309873	20.64757635	20.89493392	23.34972365	20.4690604	18.84818329	23.2208859	19.79194538	23.04116943
¸ßË¹°×ÔëÉù´¦Àí (413).mp3	20.79443684	17.77232577	21.79032654	19.1861331	15.85462679	21.24865174	19.85998247	18.35316224	19.49561774	19.42338631	21.29648521	15.33169056	20.08370548	20.28925703	20.84555796	19.86797294	19.85553284	21.3967059	21.26045821	19.29347411	24.37456896	18.75879663	20.32233619	19.58923441	19.94141069	22.61031696	16.20114033	21.96597813	22.1314674	20.77666961	20.16210774	21.19486845	21.23336392	20.17015354	19.0499459	25.07135798	19.55274461	19.65779642	21.08333761	19.86622535	24.06485435	15.18218864	20.65273537	20.96872306	25.31657366	20.03716912	22.04438842	22.17204951	23.03224779
¸ßË¹°×ÔëÉù´¦Àí (414).mp3	21.85578743	21.24264677	19.82913676	22.53170387	20.83563167	21.79559937	19.94581867	16.19799021	20.89123316	18.20569835	20.81938367	20.37073404	19.79408946	21.01562744	21.59370763	18.4740631	21.29454171	19.4183687	20.74352533	19.84212326	21.40768354	21.51593616	18.31722585	20.23052616	21.58337176	20.57849594	20.9641221	20.05982708	22.81886988	23.79507841	21.10561131	20.38369131	21.81793809	24.42776175	22.42171224	22.58823903	20.45097595	21.1399351	20.27091672	20.39372323	21.54917134	22.22722598	21.40858447	22.12730474	21.62248994	21.6513102	20.50349806	21.23589199	23.42849265
¸ßË¹°×ÔëÉù´¦Àí (415).mp3	21.54950777	20.78380671	21.5734498	17.66312433	20.40571439	21.82568808	20.10304489	19.36013894	19.65446227	18.16927481	19.45348047	22.19015218	19.35866128	17.97501012	21.24532675	18.36372522	19.2741238	20.92297657	20.59426976	20.90291457	20.65151861	16.11109077	18.98638396	18.94575266	20.32726782	20.06750801	21.93524995	20.24183341	20.8391015	20.39516174	18.00867975	15.95567644	21.08388684	19.76289984	17.35621898	19.0345463	19.04787658	19.64377225	20.55880641	17.83846427	17.76286154	20.1277186	20.22818664	18.72154213	21.96811557	16.49519279	17.18209705	24.21657854	19.52513242
¸ßË¹°×ÔëÉù´¦Àí (416).mp3	20.52638892	23.28486253	19.2562402	23.15121162	22.85200066	22.08872557	20.09837625	21.64153502	19.71587837	16.58832582	21.82983704	19.7327054	20.06707368	19.451997	19.79027154	22.99155878	22.96514268	21.18111891	19.57960228	18.26431075	20.83069062	20.26141202	19.54049978	17.55924288	19.60097177	20.20706373	19.08366446	23.89107308	20.13823038	21.64110215	24.03910251	22.7590038	17.52502369	22.95372752	23.17070282	19.2774442	20.30490754	20.95664737	20.9152696	16.51696674	20.21790625	20.28220221	19.43326011	21.54785995	20.33703188	22.37986854	19.4329399	23.44963898	20.06463098
¸ßË¹°×ÔëÉù´¦Àí (417).mp3	21.45232887	21.85759686	20.8642889	20.32144866	21.52991391	20.73743954	19.43733285	20.06744323	21.25403362	20.40237698	21.05020257	20.63307249	22.68878924	22.88172869	22.11259507	19.88333299	21.24389441	21.27233622	21.46990969	22.10310159	21.64688902	22.06531897	18.52837571	22.66070876	21.53615908	21.54267526	19.65717634	21.4067312	20.91054706	21.45842564	23.34354039	20.50570546	21.3338248	20.98941452	20.86639629	19.28413653	21.34397015	20.06312744	20.32741354	18.65203855	20.20666842	19.32344062	20.03149929	20.74983887	18.14598966	20.38196397	19.12945001	20.92942151	20.10864162
¸ßË¹°×ÔëÉù´¦Àí (418).mp3	26.1831708	23.64396913	22.86826266	20.3502502	15.97060351	22.39975421	22.16965444	26.49982531	24.37378225	25.81783665	27.89805314	22.27528543	25.1027944	23.00372921	23.71274146	20.31653361	20.25500421	20.53611856	20.39193468	24.60458301	20.88482766	25.00043899	20.26507601	18.87342405	24.55206957	20.77809092	23.21507035	22.93796396	19.79521894	22.53947223	22.9710289	21.70841912	22.61047945	22.45556974	20.68172468	19.84532783	21.89755315	21.45510108	21.61522208	20.37621002	16.68144298	22.00403177	19.79860616	21.29333087	24.14429803	23.15937706	22.00620592	20.69060423	22.81311802
¸ßË¹°×ÔëÉù´¦Àí (419).mp3	20.63521213	16.96144865	17.97178342	21.51699741	19.51297878	18.83057993	19.53728397	19.82144183	19.68179739	19.92363066	17.98083938	20.97387258	19.25834608	18.98259696	22.35123907	17.39045752	20.20656242	22.28209659	20.89712184	20.31427698	19.94868276	21.27493973	19.6550824	20.79573981	22.03859955	20.43294298	21.70147575	21.49735458	19.43816741	22.05301006	22.50888737	19.5772477	20.49058652	20.55266092	21.19702139	22.1632343	23.37238402	19.37635786	19.68893712	21.9011721	20.32931336	21.46800286	18.963918	17.75175543	17.52139606	19.80576655	16.76395569	17.94814719	17.87054157
¸ßË¹°×ÔëÉù´¦Àí (420).mp3	21.00268754	22.21024854	22.05954126	22.8831693	20.88488948	21.64482771	22.05246233	20.94612823	19.50014048	22.9762068	21.13618516	24.79813928	21.85243378	24.13099074	22.27427903	22.97327741	24.03357388	19.35725068	24.62722828	18.09784631	20.20483592	21.00702992	19.1686415	20.94401272	21.07639708	21.84676105	22.50022394	20.36341625	21.53609854	21.19849854	19.19068324	21.02442174	22.76377563	20.91539532	23.33806559	20.10893191	20.79404808	17.68678871	19.49225731	21.96569048	19.59500523	20.47835667	21.19398328	21.52948315	18.90494287	20.99209251	20.08851375	20.45456596	20.90790359
¸ßË¹°×ÔëÉù´¦Àí (421).mp3	20.30189124	20.97033967	19.35024102	19.76601915	19.50737726	20.49783222	20.51779395	21.16182851	20.33961584	20.56518638	21.25493972	20.69861607	17.25518411	18.75018852	21.09757867	21.45255655	19.67810316	19.02904431	19.88821752	16.89300049	20.61488612	21.21581153	19.92553592	20.12730199	18.08171203	21.43298912	21.75586101	21.03078335	20.254376	21.860756	18.78224666	20.91149576	19.76382484	18.82713218	21.31208007	20.1018968	19.2524969	19.78013479	21.15165123	19.640758	16.94048689	20.81519704	18.35338423	17.23195744	21.02488867	19.7663997	20.88668579	21.3231679	19.71665569
¸ßË¹°×ÔëÉù´¦Àí (422).mp3	24.85345608	25.11856697	23.69714203	25.32893391	25.74615975	19.57934549	22.56632258	22.52628368	21.33770155	21.51838951	22.04910922	24.08735988	21.09391642	20.36688184	21.69235248	22.29013858	20.61446168	23.34343598	23.90206094	22.92778737	21.70567558	20.76686684	21.38052371	18.57511391	19.93357923	20.68580534	21.31446016	19.89108826	20.8493041	20.06340596	21.65583061	18.91513594	18.4527097	20.12434044	23.10666218	19.96967388	20.43734477	20.82622106	21.09953023	18.91209003	20.06353438	19.07084997	19.93965526	22.3050188	18.61116803	17.97455798	25.92989423	19.54566473	19.28861498
¸ßË¹°×ÔëÉù´¦Àí (423).mp3	19.00354586	18.5843135	20.27800238	16.76435296	18.77248871	18.70934737	19.71028571	17.26933323	17.44478104	19.419415	18.81555857	18.0328903	17.00840644	22.98459736	19.11502669	18.39433045	22.29521891	19.01947826	21.84566701	21.72685352	19.51089539	17.76458571	17.87815525	20.62102171	18.96840104	17.35865283	18.52578516	18.13080687	21.61548462	19.54579809	18.20386254	19.7874735	17.99692902	18.62331893	16.60314788	19.10792858	20.07566483	19.58406135	20.04332739	17.68694183	20.10236371	19.27013338	20.3290794	23.31867088	19.74180766	19.39813251	19.53281506	20.57950325	18.68451421
¸ßË¹°×ÔëÉù´¦Àí (424).mp3	22.10291418	19.01326125	16.35492812	20.2738433	20.51328242	19.3621375	20.36502954	20.50774783	21.79916438	19.68818174	19.24035327	18.02992426	19.61791225	19.76683911	18.08132556	22.63343107	21.19773069	20.89764138	19.79786478	20.66128869	19.65512659	16.30872783	18.52082851	18.3652106	18.40144763	20.00303806	17.34617578	20.1495546	19.60546	19.49100363	20.46943089	19.78661233	16.11157435	19.6188934	17.98958356	20.634955	20.27750458	18.28746116	20.46897021	22.05701259	22.52698086	18.34357732	17.42446119	20.217791	18.77641592	20.01094673	19.10302864	19.9692094	19.42229701
¸ßË¹°×ÔëÉù´¦Àí (425).mp3	19.08142385	18.96388208	19.61173228	20.98277552	20.71192594	22.69747171	21.94044944	19.80700961	21.07302376	20.23039666	20.23533976	21.17929319	22.95687574	19.71288002	21.24690632	19.51254516	20.00840225	20.00306479	23.33918041	21.34793041	23.03684076	21.44324213	20.86813001	22.46438061	19.52701016	22.12614443	20.66398056	18.92370975	23.29208068	19.99082804	18.10282628	17.73209293	19.21719005	22.88338599	21.90300557	20.0481275	21.26822071	21.08924428	21.56158839	24.21883378	21.29895062	20.52576483	21.823353	20.163402	17.87082043	18.96436713	19.00227647	22.60309698	19.82034357
¸ßË¹°×ÔëÉù´¦Àí (426).mp3	21.96675193	21.58500939	21.43375472	23.35861697	24.48212475	20.31636463	19.61340885	23.9991886	23.19236077	19.72352348	21.38795151	24.12166526	22.63712587	21.77533983	21.12548011	23.55157385	25.70082289	20.84693161	23.42899728	21.65355428	22.79951194	24.25357764	25.29011784	20.16782987	24.2498115	19.70140175	21.43459115	21.10572528	22.82950453	22.3010779	20.64040805	24.93093687	22.72288824	23.4605217	25.86821819	23.53051242	20.31003295	23.4840223	23.93088005	24.908629	21.82424377	21.91538524	21.09982859	20.47024662	18.83507181	21.10859175	22.80795043	23.9953024	22.46973624
¸ßË¹°×ÔëÉù´¦Àí (427).mp3	22.2749873	20.82815999	19.38509827	21.34575123	19.19611667	18.53998097	19.47918568	22.14879589	20.73827619	20.16624174	20.46493684	19.03280284	20.92341821	20.32374682	18.83217721	18.79370832	19.96491895	19.47966953	18.96413232	18.01814399	22.75383385	19.95215617	17.94559999	21.21443773	20.77998295	20.17173749	20.28174351	19.98660715	22.26492049	19.58399335	20.75857751	19.38031193	19.49361952	19.93551211	17.16143998	21.36178081	20.53514924	19.94326115	19.23144083	18.9821266	20.59056233	22.53682945	21.57111085	21.95829718	20.83343103	18.40042562	19.70294471	20.61853457	22.34888809
¸ßË¹°×ÔëÉù´¦Àí (428).mp3	23.80546805	20.62408232	21.64426975	21.98198564	21.27197652	23.58004356	22.28857032	21.04533891	20.93504884	22.51286524	22.08909618	21.82750247	21.65364848	19.03001624	22.13920986	20.12048947	21.78475154	23.41511764	20.99161408	21.09557332	20.33913983	20.1452381	19.34402003	21.42543837	21.23056339	21.88344209	19.0169593	21.17194188	20.79647021	22.28849482	20.55526753	20.28392509	20.21335216	22.20269111	21.17148254	20.95324677	20.90351975	19.24884818	20.36108641	21.34969915	22.78454976	20.96974763	20.19206856	20.9505108	20.57100602	21.70886682	20.53526775	22.40987942	22.60667181
¸ßË¹°×ÔëÉù´¦Àí (429).mp3	20.79900132	22.07534197	21.80297753	24.21225293	23.75842786	22.34184385	24.06775232	24.2769332	22.67866786	22.78932028	20.54846769	22.81084705	24.51549423	23.96413358	22.54247833	24.96830314	22.58809167	22.55596855	22.34818369	21.50497052	19.89769028	24.7323868	25.3480927	22.96463652	17.45241422	18.53826487	18.05940209	20.05501501	23.09476421	21.14226365	22.73058245	23.26008326	22.72668003	22.33915818	19.30083858	22.13288428	23.74633712	21.21766078	21.95757559	20.78038787	22.38150312	23.03024911	22.81876594	21.94652168	20.8210957	21.22569247	20.58780982	20.70791748	23.92171697
¸ßË¹°×ÔëÉù´¦Àí (430).mp3	16.64546257	19.55903091	22.88699881	21.03089517	23.92862323	20.54395354	17.6808564	18.69799303	23.75648426	19.03055169	17.6990996	20.62707471	12.79393597	22.66131024	20.0716905	20.91677432	18.19467478	21.68882478	13.22001185	24.63188866	24.09309196	15.37179308	23.33650021	21.37046371	23.73486228	20.61501371	21.25890296	12.84361458	21.76363057	22.95917105	18.789356	20.23333443	15.326916	14.05713753	24.97283138	20.45273318	19.02282397	20.68126064	18.62503681	19.21410443	19.57718336	23.41452917	14.24917675	18.51807586	19.38494046	23.10794312	21.37544842	16.51797815	19.13945748
¸ßË¹°×ÔëÉù´¦Àí (431).mp3	22.03329001	20.49070138	19.48501037	19.97293119	17.14183101	20.63959824	19.48352703	18.21358067	18.4126344	22.05996707	19.37625688	21.75432384	20.05359943	17.21945658	26.20189818	20.67402002	20.6307289	17.37052336	21.30484573	20.85828658	20.48290469	22.91337297	20.92507804	22.06180746	21.98839215	20.08725499	19.73762285	20.55343674	21.73978507	19.553748	20.69862149	19.6045572	20.5399552	21.22480521	20.16401236	19.2537457	19.8149995	22.09365767	19.99237516	20.65295386	19.82293105	20.10105	22.05982456	19.24478355	21.34348618	23.31076158	19.37359084	19.91119514	21.00431933
¸ßË¹°×ÔëÉù´¦Àí (432).mp3	24.15741217	19.21657595	22.29564802	21.26100185	20.54317476	19.03303836	19.53930081	23.65464867	20.80203529	23.61051087	19.18540936	20.84712624	20.59154155	21.46423557	19.72060842	19.81990663	20.64265418	20.36798142	21.13572325	21.2441805	23.80238136	23.00822382	20.38337122	19.00761568	20.51115869	18.59238102	19.07442116	23.07193445	19.90465876	20.76894324	22.64810533	21.25929613	22.91846738	20.48580487	21.94450345	22.83415784	19.48183439	23.83499786	19.39022165	19.69030294	21.91594576	20.9074577	20.11099586	17.50258627	20.29409187	18.75230995	21.72692905	21.22268934	19.774006
¸ßË¹°×ÔëÉù´¦Àí (433).mp3	21.31868047	23.27913975	23.53509122	18.40730647	20.49312274	20.82466058	22.05410182	21.43384153	24.76119517	24.22395985	23.87464425	19.99538444	20.32022823	19.81192305	23.97035669	25.43163615	18.75298179	19.39175019	19.97268361	21.6653295	22.42751817	19.29160045	22.81922464	23.41445539	21.18966924	21.77069121	23.14857712	26.79765399	21.72736232	18.68175429	18.64941533	24.44443307	19.12956273	23.57165756	22.62835852	20.21823942	21.75852265	20.95692794	24.64396988	23.23423314	22.84344932	23.06370473	18.63289322	24.03998249	22.72448876	22.83827495	22.8220463	21.09929381	23.69445275
¸ßË¹°×ÔëÉù´¦Àí (434).mp3	20.55516165	21.43351884	17.60386167	23.18947748	20.77769998	21.52197757	20.23242045	21.51110461	22.79992792	23.21452098	24.08511281	26.16297865	23.05992913	26.96826012	23.79045849	24.09657814	24.92383339	19.13837872	23.00475328	26.50951588	24.78061932	20.51926229	23.88201298	21.20400011	24.43000627	20.80158055	20.60329306	21.1482014	21.83461453	21.61412611	25.61752612	26.32464702	18.06254445	20.55754376	22.93547224	20.43246903	24.20444861	23.81908915	26.23103436	26.75709088	20.42346683	20.47463619	24.45290213	24.18666827	23.67775811	25.77735417	24.64516106	24.95638468	21.63256658
¸ßË¹°×ÔëÉù´¦Àí (435).mp3	24.02078051	23.43370796	24.25227801	23.87318046	24.04643821	21.58973197	23.82941595	26.56914778	21.62228522	20.85888079	21.2325661	24.75473111	22.56309095	25.3349207	24.42526123	25.70512416	24.12433928	22.30466775	20.82994623	25.55556269	23.52331499	24.20326074	22.87923523	25.74644634	23.91868501	23.32496445	19.41889025	23.37710286	24.01915916	22.32261498	25.97805471	24.33574868	24.21748636	23.67645196	22.4171885	23.87244007	23.08031044	24.17071897	22.16176262	21.76567004	23.40384634	21.36867589	20.47030873	21.87349048	20.6119236	22.87842002	22.28527095	21.43167157	22.98277957
¸ßË¹°×ÔëÉù´¦Àí (436).mp3	21.64547134	23.2958749	23.73098969	21.13964716	18.59566492	23.61600412	21.27254285	20.91326353	22.58067597	23.00319221	21.14474965	21.30993932	26.5789782	20.2177435	23.45195084	21.32004342	22.46607259	24.25247583	23.52450974	22.83566318	22.47541112	23.0346055	20.67739751	22.2494425	25.09883788	21.05243863	21.34922101	21.67241607	20.24168588	22.80389491	21.55805758	25.09694659	20.51520071	24.5745392	22.72499358	22.04151942	19.24402757	22.33147039	19.86094702	22.19672518	20.20412581	21.87552318	23.32725119	20.8591601	19.05589084	24.0439875	20.91326424	21.0385029	24.24184697
¸ßË¹°×ÔëÉù´¦Àí (437).mp3	19.55784659	24.56412622	24.73590234	20.75378464	20.05256341	24.53387233	24.52617903	23.22850704	20.20243877	18.77714502	19.57273165	19.18351815	21.56877302	23.45365927	24.04052061	23.38308346	19.24768253	19.91205659	24.32584488	23.39482862	22.951512	24.56301196	22.29708518	22.07065123	21.12883684	25.58779302	21.74107513	22.95778202	21.10404278	19.17925062	22.56890369	21.45693748	22.04517908	23.85468294	22.27548382	21.57616326	23.0438258	20.86149932	23.89223776	25.33719671	22.69533712	23.06858955	22.59129329	23.667222	21.92547386	24.94172266	23.31299068	22.40995516	21.38319226
¸ßË¹°×ÔëÉù´¦Àí (438).mp3	20.7432804	17.69487038	18.86253114	19.72873458	19.48227653	19.64931218	20.53303637	18.00720371	21.3952057	18.90027321	19.96803613	21.26986901	19.75621638	20.37909945	20.89423318	21.76493922	22.25626185	18.91004049	19.87669085	17.02110086	20.12745878	19.27187669	18.43648897	19.52556071	18.62453517	19.71543103	20.85158535	17.65078904	21.27613329	21.87744084	21.58925529	21.47269336	21.28395305	21.39627863	23.01917961	18.79843137	19.36483194	18.39218215	21.56806903	19.83256209	20.61960302	22.037486	19.80838167	21.62132566	20.21528571	19.52436801	16.87583998	21.08988849	18.0774107
¸ßË¹°×ÔëÉù´¦Àí (439).mp3	20.72657274	20.70962767	18.06671978	17.57514566	18.00196263	18.92019882	19.05896743	18.7504691	21.03317979	20.6517815	18.39539477	18.26288732	19.97213008	18.68003025	17.41483517	20.2150937	17.54663294	19.87394698	19.16934371	20.7157878	15.8145988	16.5729033	17.31920135	19.38071014	19.463008	18.14866828	18.24467213	17.88954057	18.20359511	17.0469954	17.76556529	20.90430659	21.04624862	21.07891115	19.15688763	19.72689715	21.32586707	18.72216112	19.77736003	18.37156521	18.79344189	18.28727885	19.23199251	18.72462106	20.61858679	21.84519532	18.01187284	19.35386835	17.6402501
¸ßË¹°×ÔëÉù´¦Àí (440).mp3	22.07699772	21.1071722	22.6910497	21.4909936	20.31018197	18.24031376	22.75877277	23.95032416	25.20612507	21.45230095	21.29578241	20.72429273	20.89832656	23.10065697	19.88206435	22.03066382	24.60296284	22.97293732	22.09218946	22.17793277	22.75650487	22.7466032	22.23943233	23.73891545	23.5693556	21.7180427	22.36460431	20.38413166	23.23771681	23.06093668	20.7408284	23.53011024	22.56448776	20.52064541	25.07469603	21.55624806	22.37962954	26.07678945	23.71588024	21.44780354	25.39224536	21.34444828	20.61212984	22.29942673	23.79638627	21.3278206	22.61696639	21.00506164	18.52745449
¸ßË¹°×ÔëÉù´¦Àí (441).mp3	27.77522396	21.75920858	23.96444733	26.15164986	23.77102315	25.13644289	22.49454078	24.7957739	22.44079768	24.65285323	24.12140087	24.45181016	21.78053113	27.26210209	25.2903856	25.65018701	26.50846367	24.03205419	24.07498028	26.26519507	24.5105468	21.02390368	23.58941294	24.20300147	23.32119105	24.23015847	25.72573512	23.32977495	20.7209547	24.75318793	23.03029618	24.23574187	20.13582248	24.23883068	24.47470217	23.40494683	25.04784549	25.43166592	22.26568903	25.17132417	25.75080647	26.90336009	23.0659302	22.4982464	26.83122214	23.22393078	23.1624866	21.54333261	26.42423653
¸ßË¹°×ÔëÉù´¦Àí (442).mp3	24.72427154	24.05223668	23.74432637	22.21593487	24.61731325	22.64663374	26.14285918	21.00591243	19.69420803	20.02473445	20.09536663	21.99151551	21.63652218	21.24485507	20.08581526	19.74835748	19.49792101	21.09816741	21.98825583	21.2177915	20.05628491	21.30359626	19.74285896	22.59169259	24.40241027	20.0666189	19.3271642	20.03921592	18.0758005	20.63187757	22.11027683	20.21739847	20.14928124	20.55225382	23.11295018	20.68571082	24.08232029	21.28482598	21.94534846	21.35077439	21.29019685	20.31830057	21.0609439	22.26001617	22.8446936	20.29766324	22.12351011	23.14907228	21.34807538
¸ßË¹°×ÔëÉù´¦Àí (443).mp3	21.79463545	18.36750844	21.88221659	19.25506268	18.92146159	18.87489143	18.72500226	17.90049414	19.88397965	19.97436461	22.07682699	18.54619962	16.74665088	20.29348274	18.70014867	20.04071263	17.24274767	18.91201641	17.68847679	18.29888063	20.89667997	19.26404228	19.9232292	21.31205106	18.95050296	20.04540732	20.60918094	20.87546589	20.48579269	18.52846129	20.66568337	17.527382	17.36053427	18.48949625	20.13990065	21.61554473	18.55980971	20.221631	19.76403636	19.95263485	20.1966602	18.18021866	18.97566087	19.53899726	21.77157306	21.59604836	20.85027622	19.0683428	18.0314014
¸ßË¹°×ÔëÉù´¦Àí (444).mp3	20.3465105	20.91631692	22.22942118	22.07177154	21.08817091	19.69378641	22.15708147	23.70051201	21.29362251	21.13239961	21.19789314	18.44396335	22.28539401	21.31624407	20.41982115	20.69269477	20.22487556	22.06910027	24.22018987	21.7855841	22.12218066	22.79297437	21.9020316	22.99986978	21.91039726	21.37055361	22.06266898	19.97130433	22.10516656	24.65787996	18.58108356	22.35404186	20.79817935	20.7472567	22.32992776	22.67281362	23.09067187	16.84802984	20.99919396	19.83998798	20.33022016	19.09460858	19.53744582	19.07513214	22.73179863	23.39248734	20.15361721	21.17207568	22.00688315
¸ßË¹°×ÔëÉù´¦Àí (445).mp3	24.31774356	22.27868761	21.1471991	21.04275421	19.86899849	19.39046033	23.40536464	25.24375354	19.75259864	22.59831766	20.59247073	21.21514603	20.48155299	26.54947373	25.81142637	20.53167764	20.62196768	24.13279844	22.38704249	23.60966956	23.95269473	20.4344419	24.57053909	22.48557793	21.9321816	15.99965911	25.01548541	24.07302533	22.34605211	22.06151367	22.76646631	21.24719034	20.94324468	20.78325938	21.51269543	22.19448847	20.93919905	20.49055807	21.48652308	24.1836906	20.35182053	17.96618806	23.6237265	20.52024938	21.81441524	23.38673747	25.39159422	21.66452633	23.28882868
¸ßË¹°×ÔëÉù´¦Àí (446).mp3	23.2217367	22.32744645	24.27614995	23.93375267	22.71625749	23.60646419	19.91326693	22.98896503	21.60488881	23.04908731	22.30844	24.43798801	22.7744951	21.36825091	24.83924435	23.96677167	25.08279879	25.91831299	22.35684989	24.47408997	24.30574447	22.95510902	23.79381282	22.4710745	23.67238402	22.96167973	23.19963854	20.892992	24.08323616	21.16667439	23.57958341	22.53974069	22.51054892	22.91935638	22.9383584	20.98702665	22.64342193	20.69226756	22.41465368	24.31363028	22.58361856	23.70552306	23.3191808	23.80645891	24.2908326	23.06201335	23.0140209	22.56052442	21.74777186
¸ßË¹°×ÔëÉù´¦Àí (447).mp3	22.09284101	23.77698223	19.30638634	20.85400134	19.29123524	19.96489767	18.88486878	19.89149333	19.35193553	19.46442363	19.54754996	21.20322371	18.98655327	19.1847652	20.89650129	20.49190165	20.83302891	21.97053283	20.0124203	18.54726003	20.43115932	21.11332052	22.96042328	21.14311878	18.63215607	18.16902862	21.2343587	21.08371755	24.1711017	21.28326788	23.80326863	20.64102708	21.72479542	20.03418894	19.45995546	23.98006758	21.53759531	20.86160606	21.44522535	20.32097167	21.15696885	23.47812812	22.6199156	20.17270966	19.55985131	19.95795175	23.10668596	22.36067725	20.91140523
¸ßË¹°×ÔëÉù´¦Àí (448).mp3	20.33400478	21.57898584	21.96497813	21.49061124	22.3577829	20.31602739	20.47573708	20.80215346	19.42936421	18.07475662	22.69167806	19.99549815	21.45759096	20.81171267	21.33985392	20.36057694	21.67012198	20.75049702	21.26977787	22.29606909	20.35856611	21.77140389	22.01531508	21.8112232	21.88029593	21.41747365	19.66972079	19.85424516	18.33969849	21.17411302	20.64980202	20.37859607	22.27363462	20.61182965	21.74299306	19.95126045	20.17214278	20.29049656	19.66610624	19.7342569	21.97359637	20.51933908	20.61386195	20.66416459	19.78203131	19.37277758	19.78675033	21.12029242	21.67551207
¸ßË¹°×ÔëÉù´¦Àí (449).mp3	26.64783477	24.71693828	21.8924295	20.06436937	23.69038632	20.46423184	22.67908915	23.46749444	22.49400818	22.00003273	22.14447676	22.37509763	20.72503069	21.25535448	22.5734479	22.84975895	22.27320028	24.32439313	22.03863906	19.54198123	23.53573262	21.81210757	23.08486848	24.52564265	27.86532776	22.52644762	22.5369199	22.64889969	23.748887	24.22496225	23.09074186	26.38950359	22.14408283	23.05228645	22.25047418	23.01504958	20.92062453	22.61199884	22.80255989	23.57262256	23.83292596	25.59988365	24.99127094	21.5887821	22.94302692	22.21613861	25.67160191	23.83098013	25.97925089
¸ßË¹°×ÔëÉù´¦Àí (450).mp3	20.25048462	26.96990854	26.05708395	25.28185849	24.74017818	28.23878303	24.04304294	18.28320828	24.1789586	23.5826246	24.49274493	24.71478137	26.72609778	26.67533672	26.96409205	27.88165262	25.79761405	27.01420934	25.36631453	23.42990726	25.45267385	25.22093013	20.2611115	27.20135332	26.65644199	27.69662794	26.72043602	23.13410867	24.60195372	26.33729148	23.81795604	20.35166824	21.54913404	21.20074064	21.43391934	20.57277808	27.18625057	25.42800374	25.78080706	27.07039885	24.23560976	19.60352577	22.11020895	21.49437286	24.19897716	24.84359371	20.77414868	24.38129669	23.64496614
¸ßË¹°×ÔëÉù´¦Àí (451).mp3	18.23883095	19.1588137	19.62234	22.13863941	18.43070312	18.52505832	18.60779711	19.5581587	18.65738567	19.41575412	19.28914596	19.10428455	19.08723176	20.1920358	18.71129957	21.87213544	19.87971963	20.98139497	16.83888069	20.45627363	18.40879168	18.02404246	20.06831511	18.74787806	19.32637241	21.99352712	19.86782673	18.87072598	20.08255722	19.32412921	18.60937571	20.68266222	17.85346906	19.14327916	19.06601264	19.68137295	20.74611457	17.83637793	18.89123894	21.13432159	19.31178259	20.86414249	19.7550248	17.7406611	18.8013458	19.45316919	20.30774666	20.70055972	19.78813136
¸ßË¹°×ÔëÉù´¦Àí (452).mp3	21.73172404	24.44310795	23.66276423	21.13148185	24.68570726	23.9500145	24.07050097	25.4908236	23.26693258	22.11272521	24.01781931	23.10312844	24.50607827	25.72501167	21.7339573	26.74699068	24.63417639	24.76193954	23.94381598	23.7040899	23.79780911	22.2511188	24.78056344	23.5748813	25.58432126	24.08964343	26.4293148	26.24797732	23.35988568	26.65492171	24.02984124	23.566084	19.36978884	24.61279524	22.02148912	26.35965152	23.36195666	24.83194822	23.97445549	25.58936363	21.01383791	21.98647375	22.60553189	24.39422681	25.37975971	23.63558642	26.88028644	22.63011754	23.01150657
¸ßË¹°×ÔëÉù´¦Àí (453).mp3	22.98517118	23.46723942	23.67294504	21.6816467	24.37925796	19.20690338	23.62904457	21.65876485	21.17583253	21.39504441	23.6942138	22.49536082	24.01357592	24.41380446	18.88722549	22.74593019	21.30307059	23.04768875	21.86692414	22.18409482	23.46513213	20.60333361	22.57095508	23.10957053	21.61860607	22.62422527	24.9308438	20.96513313	24.57723294	23.03720279	25.06106773	22.88680508	20.92346039	24.44135427	21.12591602	22.99574029	24.47112212	23.47382737	23.26168162	22.57994689	23.52403431	24.23524538	22.777449	22.87664995	24.22141969	20.10451616	22.5761058	22.04831913	23.39737877
¸ßË¹°×ÔëÉù´¦Àí (454).mp3	21.3122644	20.56076452	28.00087194	21.84878366	26.32331626	22.10437676	22.03775376	22.92455221	20.61172474	23.77261179	24.78904823	25.89632674	20.74697044	20.01933174	21.1703708	26.97363899	25.86504036	25.25259724	25.48404627	27.35018537	20.62556227	20.51486032	28.0590946	28.52391379	23.81045174	19.06964229	28.68044188	22.42811042	22.84354614	18.40807179	20.84130008	22.774944	23.03437774	26.83574689	25.80621905	27.17072075	20.42134266	26.71577612	23.98550117	20.77661833	20.19350094	21.6472808	27.48857688	22.41214066	19.56148535	20.92011145	28.5062339	27.97751823	19.29132171
¸ßË¹°×ÔëÉù´¦Àí (455).mp3	23.34225838	22.06890148	20.71516287	18.28289236	20.3998081	20.88184805	20.99680731	22.27578574	24.43472819	22.573913	19.61282755	21.99946415	21.61478861	21.72438676	19.85505407	20.32445326	19.54946529	21.23918003	19.86247515	20.80230633	21.24234569	20.64652012	21.9431323	20.36702106	19.54268152	19.42505881	21.78355797	19.37680489	20.66970917	19.249728	19.32961817	20.59302421	23.27146196	23.01508728	22.41988034	19.77498277	22.81783621	20.12657964	19.20228871	18.58152917	21.49829451	20.8382871	21.36094898	20.17690972	20.2313162	19.76956419	18.97820793	23.00823849	21.55223121
¸ßË¹°×ÔëÉù´¦Àí (456).mp3	22.73678362	21.44592247	21.40430579	26.45550449	22.54930911	21.63901081	20.54866293	20.02654151	20.72895075	20.13476805	26.79200513	22.40516338	20.50274096	22.37868569	18.30158893	20.9875455	23.11383627	20.58646317	22.25850546	22.03564527	20.85642466	22.22820418	20.13744214	22.08684398	24.29247203	21.41482629	22.21323654	25.62494081	22.24286317	20.68176036	21.84599053	21.38010328	22.30184502	20.92496722	24.69268146	21.13215338	23.02830805	21.73853587	22.79530829	21.63126196	18.91588219	20.88747929	22.78072971	20.33812477	19.34831552	20.15682181	19.85453723	22.94426962	23.8419947
¸ßË¹°×ÔëÉù´¦Àí (457).mp3	23.04669876	21.82627452	21.43177773	22.44945491	20.67177325	22.82021524	21.41443621	19.97369188	19.70866296	20.20282448	20.48647361	19.77774822	21.16343199	19.87829248	20.36800463	20.2969763	19.38984987	22.14890753	19.7746497	19.74350861	19.10697426	18.514338	20.99013607	21.06423559	22.60370203	22.79333909	20.7947653	21.02498613	19.55041741	19.96341552	23.11492442	21.86543385	21.82424218	21.55911287	20.78486496	19.7914138	21.1918783	20.17324737	20.22148459	19.8998638	18.92723287	18.97275787	20.4601889	20.4787913	19.95683347	21.46376796	21.24509535	24.51356892	22.70774125
¸ßË¹°×ÔëÉù´¦Àí (458).mp3	19.22361911	21.08880423	20.23737488	19.36993871	18.1349656	19.80895412	20.46190221	23.69808972	22.04968534	18.43937459	20.04422178	20.03726799	20.1448469	21.23476002	20.25873261	22.61078387	19.21135111	20.20257408	19.85053528	22.67801485	19.30994479	19.35812463	22.19865941	17.73222353	21.28074362	22.12696684	18.81667244	23.58420684	22.36608829	20.29306324	17.6310723	21.7533226	20.89259961	17.88615538	18.63876173	22.88144141	20.76135583	18.6026446	19.06836321	22.26754352	20.00091803	20.03056741	17.98177074	20.24301167	21.68775201	19.06219077	18.66802483	20.68804783	22.08665249
¸ßË¹°×ÔëÉù´¦Àí (459).mp3	21.47864981	23.04241278	24.12279789	22.20975493	20.22159443	24.44107062	19.94055209	25.80986178	23.70131092	20.80609605	22.23273314	24.48940082	24.34854017	20.6727296	23.35006395	24.59066725	23.42033718	23.28088063	19.58016813	21.95385959	21.88928523	26.57795333	21.83719205	23.46474932	26.03387323	20.31931693	21.96022121	24.37869816	20.79971331	18.97540723	23.43824489	25.11179799	25.7046204	23.71373592	23.81682137	24.34060914	25.40305944	27.22730732	24.52119661	23.01934959	24.52448982	17.90004686	26.3340229	25.89732687	23.35451468	24.44955334	23.92177539	23.09585549	23.87474554
¸ßË¹°×ÔëÉù´¦Àí (460).mp3	21.76226764	19.5120757	17.80745575	17.64559784	18.12981302	18.30110113	24.58259208	25.27475509	21.97518977	26.12988614	24.06719939	19.1476603	23.39053342	23.0341014	25.13272588	24.57800121	17.97401684	21.50936124	16.44362242	17.36441174	24.86671563	20.780028	23.34620086	22.50026624	26.90625486	24.7738364	26.66436186	24.14459419	23.62975298	20.36154966	21.57080271	19.60115048	18.73884248	17.21356271	16.72628093	21.8837473	24.21591208	24.30908276	23.16281209	24.12404657	24.10211574	19.70029952	24.46766887	26.53134902	26.37469107	21.40274752	20.35684529	17.85894495	17.70956479
¸ßË¹°×ÔëÉù´¦Àí (461).mp3	21.00829222	20.0175713	20.2718694	19.35756451	22.30023637	19.3615975	19.67521048	21.39502846	18.43892893	22.83363205	21.55319714	21.8770886	20.12414994	22.36388593	21.04874143	21.15656776	21.54593204	21.14663586	20.2722939	22.25874266	22.06644051	20.74126131	17.79057267	19.39008457	22.2918113	20.91213861	21.80171231	19.80206422	24.62304746	21.23308719	21.53018603	22.68075429	21.40200371	21.55971188	23.62370912	23.96180348	20.25884075	21.67094534	20.23425798	21.47944902	23.18017935	20.04572142	20.49004918	21.94074974	20.84835368	20.08538093	21.76852997	22.87090504	21.88793942
¸ßË¹°×ÔëÉù´¦Àí (462).mp3	18.13023295	20.25980901	18.71855009	21.65101548	17.84838377	19.08347618	17.26856503	19.91077888	17.78504281	24.2856002	18.30825527	18.40016367	18.42234208	19.52866081	19.27493336	20.56194745	20.48727567	17.91421521	19.57572091	17.76507935	23.77804592	16.94103718	20.02178668	18.47242631	19.1146513	18.43545365	21.87426025	21.62987168	20.03172448	18.53291301	15.76231812	18.22474098	19.64745891	21.18058322	21.29204924	16.20164135	24.0329929	16.38310012	17.6725629	18.05865098	21.19893382	22.06899365	21.89630796	20.65385922	19.75803091	20.83709581	19.86651862	16.24257324	19.40596867
¸ßË¹°×ÔëÉù´¦Àí (463).mp3	20.83428151	18.98286473	23.85698117	21.53633865	21.24805181	22.22846591	23.7560858	20.1326644	18.98303913	20.82230521	21.28733602	17.55099304	20.63413814	19.99172951	20.45226121	19.88719108	19.86751987	17.64180036	19.41299789	20.56785189	21.72864563	23.63335195	21.93178631	18.32102716	21.23775116	20.8507912	21.14142518	24.58938224	21.40482077	19.72560235	20.3026636	21.89735648	21.85978465	22.21665208	18.04676211	17.73965902	22.49455479	19.76769973	20.40302749	19.05803005	18.0318594	23.15193293	20.97694903	20.80717774	20.82973643	22.34158245	19.12315504	21.80981634	19.1043958
¸ßË¹°×ÔëÉù´¦Àí (464).mp3	22.4399698	23.25482828	22.84812162	22.16977409	22.43940213	21.9554986	23.71095831	20.5525059	22.83806797	20.61053596	21.03120202	20.07628123	20.86544219	20.45870647	21.93357667	21.2256957	19.58546261	19.87569223	21.76648302	20.5139654	19.60881595	21.30237833	19.40911189	23.50016409	19.85776292	21.12264875	19.05326847	24.85973442	22.99229614	21.83512113	19.5624324	22.26635125	22.38008692	22.14359894	21.21332362	21.74500854	19.7805911	19.71547104	20.22464791	20.46206787	21.50686845	18.936321	20.53911652	17.94914987	19.99472536	20.9896348	19.07082748	18.01202519	22.1044928
¸ßË¹°×ÔëÉù´¦Àí (465).mp3	18.98078598	20.12231709	21.23466029	21.53911211	22.18434265	23.20385805	21.33561056	20.1144145	21.09953818	21.33228395	19.97782198	19.75435717	21.6956883	21.01636295	21.46397694	19.81755809	21.46429521	23.59244039	21.79006782	23.07453457	21.75389817	23.05464026	22.5184193	19.72620774	23.82958535	22.04791918	19.46013477	21.92024134	24.2172814	19.83414884	20.19447821	19.47688766	18.18463517	23.28972029	21.28996827	20.43513674	18.43130214	18.67611682	21.43319038	22.36084891	22.42672002	17.17974091	21.89132033	22.02766477	20.65559129	22.29287981	22.26282048	20.10790362	22.1675562
¸ßË¹°×ÔëÉù´¦Àí (466).mp3	24.63359048	24.06892941	20.0717369	25.08071642	24.94323486	25.23829912	25.32910727	25.4434198	26.61388836	27.65707098	23.9104061	24.27045566	24.44490438	22.15191041	23.84991644	24.0831388	25.69621665	23.39057269	25.86037138	24.61198515	20.75091901	23.82425398	24.4947614	26.42280161	24.25512812	25.54809808	22.76706207	20.88327673	21.76326356	26.87615814	24.5324994	26.44305239	24.11351695	21.53025147	22.61284028	24.77399466	28.59254627	26.40417453	25.46125155	23.67613708	24.51734582	22.93610811	25.19606898	24.27203867	23.33209767	23.33469509	21.73933131	20.70346976	21.0212493
¸ßË¹°×ÔëÉù´¦Àí (467).mp3	18.84171473	19.92354474	21.65366719	21.35724011	20.10467809	21.61399403	21.8159002	21.13001158	19.70578276	17.49512072	20.41859501	22.6845343	21.80039052	21.00483315	20.73347249	21.24595411	19.66593125	19.78964852	19.63292902	17.91362333	19.74672783	17.38346766	19.61512419	20.43594296	22.27577504	21.21205592	21.73851058	23.40628058	19.01062096	21.60330037	18.42914018	19.04672048	20.90762099	23.13014097	20.10220747	19.38535864	19.76370311	22.151158	19.49889036	17.57857988	21.18168346	18.53354214	17.94951514	20.43081183	22.42939802	19.05779538	20.99984619	19.54865707	20.72384334
¸ßË¹°×ÔëÉù´¦Àí (468).mp3	20.88541131	19.75490319	21.12257499	19.30218153	20.75627668	20.68918111	17.38202812	17.74026934	18.8895089	17.03561844	22.28408987	18.5955505	20.07663571	21.36503674	19.0681567	19.02838578	20.09950132	21.93124992	20.88314801	17.32576087	18.60012971	20.45327859	19.84037484	19.88962352	19.6278431	19.89391882	20.40746368	21.96620193	19.9700377	19.60166096	21.00511191	18.25378783	18.97703398	18.47061541	18.40780302	19.03177149	22.44548648	18.97736312	19.74473202	19.0588922	18.98589403	20.33799399	19.73817146	18.05259157	19.28904606	21.67987814	20.88289212	21.01029049	21.23459281
¸ßË¹°×ÔëÉù´¦Àí (469).mp3	22.37639145	21.3355451	22.89377408	21.96411329	22.43239938	20.28698153	24.01579547	19.82705438	23.47161839	22.09214742	22.91487739	20.4884106	21.34085759	20.30366408	21.09684822	23.32151312	23.13990609	21.65940103	24.02752213	23.12691803	22.19961671	22.21263166	20.60533873	19.02333158	21.56053011	24.14332093	22.51327552	21.88272219	20.50247226	21.22502375	19.25857446	20.32719107	20.64811586	19.54002928	17.96881946	20.12672121	20.10638444	17.94940452	18.11549229	20.47094124	20.5205147	20.2687107	19.88433596	21.76144089	21.07762803	21.93444797	21.32588482	23.07001873	24.4576556
¸ßË¹°×ÔëÉù´¦Àí (470).mp3	20.44361441	18.8046542	17.24169643	17.58281515	21.40419107	21.80926462	20.12585715	20.0444118	20.03015929	20.82230643	20.17943139	22.74570944	21.49174648	21.11289091	25.36400357	25.21690453	21.32840254	21.68303653	20.55313693	21.1320129	21.47155639	22.72023897	22.35335541	22.54122683	22.44883087	21.74890491	22.26959181	20.07847771	21.37556512	19.17500527	20.70230023	22.39471287	20.5788491	21.37642701	20.16398212	20.78472743	23.50621733	23.69973309	19.18106866	21.83570553	19.26916071	22.05875301	21.71408731	22.58737651	19.4817029	20.13718473	24.70027339	22.67333012	19.75028159
¸ßË¹°×ÔëÉù´¦Àí (471).mp3	24.90254248	22.62061589	22.16612664	22.50127965	20.85159242	25.54578112	22.2199722	19.89945891	23.49394002	20.47934759	20.34774765	20.24950224	21.55905849	22.80589335	18.30763194	24.53115709	24.29343305	21.0306767	23.49697106	21.39902915	24.19989208	21.46211372	18.25184283	25.18041762	22.51617201	19.70110807	23.07459797	22.7938713	23.77761648	22.6226575	20.95908231	24.05363166	21.87328213	21.72842315	21.62369102	22.45091781	24.17941977	22.62528358	22.95234021	22.86019421	21.91933663	20.2276778	23.4349467	20.00759101	22.38360466	21.7230459	22.55710817	20.51997668	24.29191185
¸ßË¹°×ÔëÉù´¦Àí (472).mp3	21.92568009	23.65936256	23.64860726	21.47522337	22.82603174	24.553671	23.35878574	23.5355858	25.25258086	19.72681887	24.23717839	25.70602669	24.41238879	24.11642152	21.92693251	23.28922083	22.41442783	20.50165664	23.05085006	20.58327333	22.42613249	19.95607454	23.75788849	23.28125384	22.6093879	21.30458921	23.00378821	23.27617116	19.42350264	25.02650221	24.39372	23.3885273	21.18366812	22.20456858	24.40726654	21.63720205	21.37271561	19.46982769	20.37381811	25.94500895	26.49786881	24.49584144	27.73657877	22.98147398	23.26875414	25.14148543	24.54934123	22.59982033	23.34843514
¸ßË¹°×ÔëÉù´¦Àí (473).mp3	20.89778572	21.58366287	23.0888836	21.42687672	20.01368325	22.24325264	23.6480363	20.55857304	21.0633631	22.85360397	21.5906529	20.61992333	20.76496559	22.90738954	20.61051702	20.18976882	19.12761912	20.84398531	20.78654609	21.20213417	21.28376733	22.85571098	18.58765494	21.56070448	21.54623095	21.29136072	22.25270916	20.33833037	23.48512044	19.43935682	19.39440139	21.25111636	18.71816499	21.20993483	19.87922618	18.96981953	18.72067447	19.43479381	20.36705422	17.82451579	20.08698116	19.89130616	17.75044354	21.46028398	20.38116391	21.19898483	20.02078467	22.38362479	19.61605532
¸ßË¹°×ÔëÉù´¦Àí (474).mp3	20.50125349	18.98069914	18.92623807	18.81828804	21.42075572	18.76492546	20.95911878	20.08813475	18.8734784	20.84250137	21.20244422	18.3726837	22.2800772	20.05154995	18.80789183	20.08420721	16.52087512	20.25275849	21.54504198	22.08000252	18.76747896	16.69832354	22.03846473	18.64448735	21.91650171	18.22635992	18.37342802	20.1822065	18.2251301	18.60349581	18.88794247	23.44469525	20.08749882	21.80741627	20.07991197	17.47725582	19.99113783	19.15262006	18.79625556	16.96963048	20.1552203	19.60370834	21.10872983	22.0446642	19.69882546	21.13691041	21.30285644	20.48177128	19.46822866
¸ßË¹°×ÔëÉù´¦Àí (475).mp3	20.44454935	19.20031024	20.22032715	22.77715905	23.94097981	23.69238253	22.35980903	20.32997339	23.85128728	23.90227745	20.5629157	24.31741052	25.47718359	20.65256846	22.31746176	22.92444936	19.48192914	20.28770892	21.38099799	18.28423542	21.93317912	21.37650418	20.75150697	23.92113007	19.51383548	21.71269084	23.57532231	21.72929727	24.13836421	24.10607788	22.89452464	25.25647211	21.67485463	23.48778942	20.71679487	25.19009337	22.62153296	24.82970873	25.9845372	24.90010122	23.44419144	23.61681661	25.12680793	21.88204784	23.73976937	21.98465471	24.73639162	24.09474586	23.48397757
¸ßË¹°×ÔëÉù´¦Àí (476).mp3	24.3213866	23.52304754	22.52101241	21.45277622	21.97640181	23.29719829	25.05927865	23.1747984	25.60840798	23.89578502	22.15860277	23.88486039	22.44897889	19.40055291	20.86764068	23.28224482	20.64884436	19.27288962	22.31303693	21.61291451	23.11643149	21.22569048	23.98135083	19.87594198	20.21030951	22.63871788	22.07627635	18.3015295	21.9400805	21.05871261	22.85886001	19.40395543	18.51174896	19.47749339	21.82793298	20.84756799	20.65352667	23.24155642	23.46135019	22.10569255	24.67621499	21.87107038	21.83227737	20.07241621	21.68725613	21.03625344	20.20660116	20.47994056	21.22271635
¸ßË¹°×ÔëÉù´¦Àí (477).mp3	20.59053426	19.79497871	19.36190273	20.38687291	24.16325966	21.12454274	24.54607165	21.90493745	25.45288985	19.49797007	19.94459452	20.11643051	17.70907173	21.25539019	20.74408321	23.95024408	19.40928433	24.09120259	21.43376651	20.80950583	18.8257198	22.01305732	22.70137972	23.07648547	21.66458483	19.79666872	20.29653445	20.15589809	19.65715802	23.27783975	23.06633938	24.15233999	24.78274616	21.74680141	20.48863988	21.30363128	19.04678768	19.55811257	23.51763855	20.81182154	20.36980687	21.04555911	20.76352965	21.73250273	22.78238391	22.34561434	20.36191492	24.50208482	21.9349136
¸ßË¹°×ÔëÉù´¦Àí (478).mp3	19.8578708	22.81644184	19.18088587	23.97208223	20.89046521	22.79694629	21.60175937	20.3754424	22.56017195	23.71247707	19.0738157	20.98811204	20.54263101	24.23356724	19.20774527	20.10836385	19.20792381	24.35543827	19.8780334	25.09329846	20.45898419	20.84807716	21.07925686	21.79037792	22.19614346	20.25304455	20.09858268	22.66605298	20.88057019	21.85855731	23.73405625	19.89637662	21.36609664	20.60075859	20.57061253	20.25472957	22.33342785	21.32766877	20.1945676	20.38704165	19.82858842	20.63097443	20.86204144	20.70389617	19.96139149	19.56961519	20.45446604	20.00666398	22.33495043
¸ßË¹°×ÔëÉù´¦Àí (479).mp3	21.68205654	24.86954531	23.54698162	23.71778528	22.78721885	24.91289608	22.11783357	26.00414595	23.92433041	23.85193915	24.03032674	25.30764906	20.90612829	21.07545488	22.19555101	21.53858895	23.94690199	23.16911945	23.15347617	23.04328814	24.04162894	20.79506688	22.2389927	22.79738416	23.72599933	24.72994861	24.97640629	20.96654443	22.89522185	22.57239515	23.13599474	24.25677538	21.43875788	25.10337157	20.93823781	19.83746144	21.47507869	24.27418966	23.79028082	24.25768407	24.15048255	20.52776779	25.01927264	26.7425288	21.99301894	22.70550624	23.46368632	23.6765403	24.40301143
¸ßË¹°×ÔëÉù´¦Àí (480).mp3	22.40748841	21.29689466	24.51577019	25.37573882	21.28599974	20.88457218	21.49660045	24.82930208	22.62544848	21.44185003	21.75027678	21.53631489	18.86327412	21.02856271	23.47656297	23.37917755	26.20318125	21.08479516	22.78133848	22.67761882	22.07114266	23.81664572	27.12521724	19.84838344	21.02435991	22.2463591	22.50927791	20.96821024	23.14883661	22.43586917	23.30297345	19.6482796	22.56857205	24.04820269	22.02003223	21.43521317	22.66433593	22.2494764	20.65801503	25.59850689	23.47518545	21.10767144	20.35666288	22.42162613	22.09999481	21.31763456	23.36463909	23.84778499	22.00648944
¸ßË¹°×ÔëÉù´¦Àí (481).mp3	23.30300528	21.72604865	22.26619689	20.1318287	23.06322327	20.29575802	22.96637458	21.87389109	24.54312636	19.93826141	23.08723899	18.24790724	21.82841742	18.96990309	23.5657641	20.36642721	21.21168384	19.64800089	21.81704011	20.3536348	22.50712183	19.46762141	24.72897903	21.4173194	21.63571319	20.70079095	24.67873176	21.64860253	22.94859734	23.27550056	19.86501063	21.59498073	20.6166098	24.98492919	21.57685943	19.44600587	20.1695036	25.61547257	22.63759501	23.42924398	19.30740694	23.27770611	16.18568484	21.2613861	19.16961504	21.44627526	17.62739983	20.35796557	20.12506714
¸ßË¹°×ÔëÉù´¦Àí (482).mp3	20.76524624	21.04086895	19.66237221	22.59940026	21.14345595	24.03217491	24.06414083	20.83062464	20.75452343	22.68892826	20.601058	19.41063673	21.11585334	23.68597646	23.14048028	21.96882216	22.67382317	23.77629319	21.14577941	22.03470449	21.84620195	22.0917085	20.07108329	22.69724354	21.78264353	22.44397339	20.95093481	24.51383182	22.18116477	22.69701601	20.54353353	21.77933618	22.89541913	25.71718148	21.18247792	20.75662072	20.59891579	21.27178545	20.77133599	22.77424574	23.37643828	22.09301659	22.83998602	24.56688247	22.9750791	22.73287563	22.10303733	20.35745815	21.5213856
¸ßË¹°×ÔëÉù´¦Àí (483).mp3	21.93868609	21.8919023	23.05836797	23.39603835	22.93861593	22.24247518	20.11190035	23.26382052	21.73129699	22.84901242	23.81514786	25.04612488	22.34988676	24.57855888	22.26247482	20.200988	23.80324341	20.7083283	22.29204301	21.01498387	24.16899544	21.17207078	22.221151	21.29539209	20.87423609	22.9919123	25.10367124	22.86284156	25.02892327	23.87449854	23.17450342	24.10935193	23.84223796	23.86774553	23.0786136	23.30482095	24.23077912	23.03281521	23.06064393	19.82806565	23.27170853	23.6800767	23.0866254	22.34383555	22.71455081	22.43264826	24.34784031	23.14131531	24.22167378
¸ßË¹°×ÔëÉù´¦Àí (484).mp3	20.49671345	23.36450375	21.99636684	21.40239378	21.95659034	19.60254807	23.14282845	21.7895091	23.37829292	23.00247445	21.3342257	21.25980672	21.38053709	20.39885829	20.69874098	22.49284499	20.61015603	22.19913161	21.52951275	22.46146551	22.30763953	22.8324018	21.77986064	19.61699503	21.2033988	21.52004356	21.54055016	21.35679867	21.06865925	20.92548676	21.23799469	21.30135627	21.68784205	22.14586635	20.96335934	22.94550371	21.66387526	22.6419063	19.91060507	22.10188647	19.62538507	23.25030607	23.09185558	19.04153046	21.94454772	20.15749896	20.51464979	20.73670032	19.14967025
¸ßË¹°×ÔëÉù´¦Àí (485).mp3	17.6756908	20.21025889	17.50952365	20.30041712	19.40464005	18.45518576	16.05197079	19.57866314	18.84044034	20.27742367	18.4572005	19.04764381	18.44534521	17.40929735	19.27707722	18.58404305	21.50494996	19.32610347	18.69755207	20.44049257	22.4934603	18.56009961	20.46191517	18.60589474	20.05529075	20.62296241	18.25755601	21.23176999	18.84064666	21.38789683	20.57740036	20.62484004	17.73788909	17.59108235	21.39186315	20.47506404	18.60001877	20.91755658	18.49755967	23.33057007	21.85736578	19.40813339	21.23023275	17.75941229	20.89762346	18.69720404	21.07077274	20.12037646	17.90217303
¸ßË¹°×ÔëÉù´¦Àí (486).mp3	21.10908329	19.43954577	19.89107452	20.09776265	20.44714463	21.94220368	22.53281985	21.080849	21.04981758	20.9058021	20.88732245	22.3836083	19.62439807	21.73640284	21.67582029	21.9291182	23.11592621	21.69280438	20.04793255	21.71320313	20.70670173	20.39303172	20.5355236	21.40036017	18.8567319	20.42168427	20.01531791	21.29911239	21.18621824	22.10439744	21.41148871	19.51624447	19.95359773	20.96056892	21.71902027	21.19222451	22.05705755	20.84705474	23.71996379	19.9449098	19.9861326	19.09365878	20.80336324	20.07879759	19.02363255	21.97179747	23.40369108	21.45013837	20.39424816
¸ßË¹°×ÔëÉù´¦Àí (487).mp3	19.07842026	20.73533093	19.90469868	17.92309082	20.54296418	20.04223641	21.5860081	19.25966556	18.98043106	19.97294374	19.53340512	19.35572087	19.85482476	18.75351378	19.38183081	20.87549157	19.69333092	21.26216611	19.86375868	16.98056844	18.17820838	18.66908045	18.48477476	16.76545509	19.46173246	21.46805409	21.38523093	20.32475567	20.09611319	20.34568999	21.74128708	18.59955873	16.65226545	21.53371909	20.0903755	18.52703797	19.38378175	21.31845421	21.28241538	21.2184168	18.90656055	19.51434009	20.03798508	20.56376164	18.26403737	19.40833809	18.14751052	21.00715676	21.65105736
¸ßË¹°×ÔëÉù´¦Àí (488).mp3	20.16557936	20.22057072	19.85181152	19.36136131	22.83051654	21.33187694	22.26958513	23.21634905	22.59714794	21.0673552	22.68244051	21.88448675	19.43582037	20.68234591	19.71174553	22.42029332	22.64606801	20.67640376	20.84516582	19.65886837	18.47479514	20.61744931	21.73263421	20.24502804	20.06404604	19.28203071	21.176416	19.4485553	19.87493787	21.39334114	19.75105737	21.77636941	21.52493314	18.63411913	20.04044076	21.0000273	21.38899589	22.72868991	21.37726083	22.83353469	25.08385583	23.33368617	20.76593472	18.63508802	21.9501174	21.22847632	23.27299102	21.91393725	21.57911151
¸ßË¹°×ÔëÉù´¦Àí (489).mp3	25.4300589	24.36140955	23.71923006	23.1985238	25.29962877	24.06875522	24.75748667	22.85360333	23.27142428	22.74064879	26.10901624	24.70108583	22.40599334	22.54566259	25.19545019	24.96526156	24.52281265	24.78881158	27.12817768	22.85394755	23.36687143	24.85248683	21.552165	23.71425389	22.73599398	24.61768193	20.50688688	23.86294182	23.80070701	25.07227719	25.73459293	22.52023481	23.06279002	23.85957838	22.28291233	23.84742164	23.50594475	20.67185119	26.54261186	24.00815173	24.85094488	21.83238692	22.02255842	23.22999351	25.84945967	24.16488893	25.80856353	25.56162019	21.49019698
¸ßË¹°×ÔëÉù´¦Àí (490).mp3	22.17118354	18.07398879	21.91545182	21.74475597	19.21954616	21.17093936	18.12502034	20.5525937	20.5118769	23.57573397	20.34870425	17.67005875	19.01057325	19.18548006	18.33468251	19.59746323	18.49839391	19.85928964	20.13138453	18.95622754	20.28506036	17.50995813	19.09520609	21.32809929	20.04326298	20.1600394	19.72262372	20.53712027	22.47204571	22.6777324	24.04774316	23.31030184	21.417942	24.29831574	24.41448686	22.83645584	19.56532955	23.47624568	22.32775646	22.06662584	22.83920264	23.87330164	21.70997111	23.3665258	20.00993762	21.56444266	19.74670314	20.99760987	22.87187332
¸ßË¹°×ÔëÉù´¦Àí (491).mp3	18.68305524	25.74003461	18.25560393	17.95981074	22.61341389	22.03862017	24.82906112	18.89838358	17.97776399	21.21789397	16.78583809	21.19928563	20.6540533	19.59959773	19.65059062	17.56316875	21.36730683	17.4742067	21.58655851	20.60538964	19.29606089	18.3135181	22.30761317	18.76942231	24.66177079	19.94445542	19.04847338	17.85254512	18.68995849	19.03539232	28.10662371	18.16650134	19.63256774	23.18662499	17.55717085	24.10076281	17.24479166	24.36278379	23.97545137	21.46678334	16.81261456	20.54365822	21.23236347	24.39748919	22.71475845	26.01207813	19.87692976	20.04999758	23.87930184
¸ßË¹°×ÔëÉù´¦Àí (492).mp3	22.77225724	23.97900881	21.17464519	21.94266212	22.03637763	21.93751721	20.68610581	19.5823022	21.27914147	20.42655246	22.28093333	22.77270902	23.64826135	21.04214682	22.39733519	22.34519036	22.55729793	19.86440555	21.49014662	20.22398384	21.59686121	22.04599182	20.32504445	19.47945956	19.38508045	20.38524781	25.11969434	21.62599928	21.32439534	17.79514378	21.47001017	22.83596536	24.07958163	22.43034441	21.83572852	22.24417677	19.08975636	20.146622	17.23185897	24.61122194	23.33698399	23.41430825	21.51225059	22.23050439	20.48545596	21.67032565	23.39596923	19.75627462	23.20192749
¸ßË¹°×ÔëÉù´¦Àí (493).mp3	20.93672528	17.9923554	17.19221572	18.54804382	18.45088773	20.12158312	18.94878266	18.00457998	19.21881409	18.44106143	20.31862385	19.71361428	18.50228819	18.16581694	20.76082982	20.86918641	18.7772034	18.15607008	19.0448981	16.78824753	20.00082423	18.29257403	20.42910324	20.37026894	17.74450949	17.15868228	18.88536575	17.61421451	18.92650752	17.3688927	19.65566891	18.44031262	19.04456887	18.75580449	19.00459158	18.67100355	18.1622663	19.04981821	19.78964245	19.33712839	19.25693174	18.4922098	19.51217523	19.10915009	20.37698061	18.23509593	19.06236026	19.40000249	17.96950125
¸ßË¹°×ÔëÉù´¦Àí (494).mp3	23.50341621	18.79452984	23.13669324	22.6866935	22.49904613	21.37544738	17.76400868	21.20148593	20.23331116	18.46465702	18.02337715	22.93079462	19.46680255	18.18983484	20.47928964	17.79100117	18.44803364	18.25342604	21.8352604	19.59058485	19.53093869	19.69912739	19.24894464	21.68455155	21.44680864	21.13945295	22.15046992	21.57999042	16.30071373	20.99561979	19.3368304	20.8360271	21.52995806	23.35426376	20.02572158	20.15964574	18.57562695	19.54877586	23.26942799	19.26194836	19.16349414	19.20981669	18.79929703	20.1987117	18.14597415	20.05804258	21.68569717	21.69918154	20.55165066
¸ßË¹°×ÔëÉù´¦Àí (495).mp3	21.97366812	19.92559714	21.35503387	22.26705338	24.54025821	19.03328564	20.54812656	20.65899901	20.13367906	22.02591688	24.42108991	22.38742237	20.75567765	22.17189389	22.20618311	21.50715482	20.54443936	19.22393757	21.74945305	21.4368664	22.43059771	17.9021111	21.69325108	20.32904814	20.95816574	17.61033885	19.1399742	23.05658374	20.65770239	20.4498684	19.16249564	18.34876759	18.83278976	19.43116394	19.80677783	19.76703159	20.13425221	20.06446414	19.46428277	21.89901699	19.93106715	17.34662685	19.77096882	19.90659758	20.45873479	19.52981502	18.97556469	18.65074223	21.08106818
¸ßË¹°×ÔëÉù´¦Àí (496).mp3	19.84315525	19.63684504	20.79269242	18.01038239	20.47700991	19.01362315	18.19241043	20.66289548	20.09379104	20.92741331	18.39088826	19.45310289	20.07820739	18.96770139	22.32622669	18.38201283	21.86319513	17.81482776	18.42107368	21.2454488	18.5103676	21.84107832	19.85145684	20.56855859	22.94642523	19.04005948	19.0665906	16.37931983	22.19590786	19.49650889	19.43127717	20.68640605	17.84594705	20.77420121	19.85457336	20.1989944	19.19908355	19.05981931	20.23851424	18.89543565	20.48637051	18.70351258	18.36788744	20.39873961	20.49866499	20.67774146	19.37260155	20.15434868	23.12773458
¸ßË¹°×ÔëÉù´¦Àí (497).mp3	23.594486	21.81856178	24.04654157	22.83969634	22.11602075	24.54518713	25.2792203	23.19341058	22.10058262	20.70666194	22.82816118	19.17552093	21.9052308	22.01381596	25.04441564	24.64356545	23.50415867	23.77542938	21.70884139	22.66614925	21.97267617	24.1297469	22.77317505	23.79174498	25.76729726	22.44500214	19.56960625	23.06906779	21.40081789	23.52488939	23.40641166	24.56041042	20.51462868	24.20820456	25.42457599	25.00981559	22.87565332	25.00053758	22.76189343	22.36535706	23.35427675	22.37050344	21.52587203	23.33792896	22.34651939	22.15206234	22.13472493	21.52007635	23.34617015
¸ßË¹°×ÔëÉù´¦Àí (498).mp3	18.62046214	19.85680458	20.50128055	23.33748042	23.32058813	19.89873546	22.4307879	24.14123639	21.01722183	19.56962167	19.82629793	24.45426105	21.02300354	18.49132134	18.13055549	18.21004035	20.27834628	19.70663446	18.36692266	23.78015316	18.91994034	25.13308175	23.40767891	20.13887371	19.60484731	18.16921282	21.22223741	22.96941934	22.12191714	22.46683891	19.29224832	18.75525682	20.21660679	18.32446809	20.50432299	19.37195613	19.96871837	21.04603825	22.71721842	19.02640237	18.84003128	21.95375052	19.73031504	21.7201133	19.90936229	20.1082823	21.35921725	18.18747728	21.29598194
¸ßË¹°×ÔëÉù´¦Àí (499).mp3	20.91945189	21.84221088	22.81033762	21.58613392	24.53943624	20.36320605	21.67772766	23.44616286	22.92747378	22.67381236	24.17422944	23.74225937	23.8200548	19.40696994	24.89586351	25.12635154	22.4202716	24.53633734	26.09127467	24.15894529	25.87778141	24.10260627	25.85111519	20.89973749	21.85055445	21.35939847	21.99355277	22.73187827	21.79680264	22.16184262	21.03080432	20.60149085	21.83429713	23.77654991	23.21239873	25.20817459	21.8905621	24.58076928	23.30996931	22.998832	25.33892342	27.87719048	20.93077927	24.68978167	22.16770482	24.00174404	22.16786583	23.45514482	22.17073335
¸ßË¹°×ÔëÉù´¦Àí (500).mp3	25.75516424	23.55307594	20.62582718	21.96985766	24.81098641	21.56014001	20.78259992	21.77169869	25.0572759	20.5460661	19.82082701	21.88854573	19.36853819	19.68426867	17.90464728	17.32266449	18.04128769	18.43450403	23.22590088	27.1676336	19.61494575	20.37381518	20.79238525	22.10628531	20.33892404	24.15319936	22.0954314	20.01758464	21.45451533	19.00312624	19.77715668	20.82100275	24.51355059	21.39082876	20.98600621	21.05349275	19.26878268	21.68086877	23.92679765	23.4503526	21.46596108	21.79712904	22.01805425	22.91977816	21.26686208	19.78499472	22.8304015	22.35861956	21.34383403
¸ßË¹°×ÔëÉù´¦Àí (501).mp3	21.77530935	21.21972603	22.92618444	21.63528977	20.20960362	22.84235646	22.30739589	22.66398664	21.16565873	18.72654201	21.27960861	23.70740506	21.89788994	20.4581641	23.52747374	19.89857629	20.29631336	20.80183914	20.57119525	23.36179176	19.07492652	20.75509953	21.32991494	24.02108554	19.91285919	23.23245226	21.74762678	19.82464276	21.20021937	23.66642016	19.25357189	21.14597717	20.91866475	22.55250309	19.39174286	21.42347769	22.03051668	20.10240202	19.76110244	20.69303473	23.12392245	22.1963744	20.96745032	21.18129813	22.18273247	23.08002414	20.38181173	22.55053384	20.49256683
¸ßË¹°×ÔëÉù´¦Àí (502).mp3	19.61916444	20.5302155	21.47611792	24.54698615	23.1635035	19.50235827	21.64113857	23.08252562	22.04389353	20.54032943	21.23238653	19.75863554	22.95637882	19.84977574	18.59095909	19.44177419	19.14533822	20.81181161	21.92497127	20.05336265	20.94243815	19.70567358	20.6910799	22.20506222	18.31259976	21.90621729	21.95162367	20.08953971	25.00660472	20.6712248	21.74053287	20.06397861	17.31338128	17.73057149	20.91171398	23.30200277	23.17921182	19.04046561	22.1669522	22.95818647	20.84925016	24.23617995	19.65959661	18.1902371	21.88492773	22.70917247	21.56523759	20.51379368	22.48646763
¸ßË¹°×ÔëÉù´¦Àí (503).mp3	18.60032809	23.63058622	20.17346176	21.24481473	21.74295846	22.3275933	21.68119835	19.67531132	22.75686158	24.16515543	21.89848403	18.71707531	23.20066957	19.45092683	18.83504039	19.82721814	18.87860887	20.41160353	19.37393731	18.60285628	21.36082207	19.03746479	22.71575356	23.2544885	21.76999843	19.20641526	18.88913493	21.9651011	23.21955821	23.99237456	14.61422846	23.73724463	20.28380908	20.68029961	22.38425959	19.36867624	21.82616601	20.60773913	20.10364868	20.39851007	19.73369829	18.92307424	22.16699348	21.31375094	23.05058571	22.79799019	19.06214112	22.43615764	20.70314514
¸ßË¹°×ÔëÉù´¦Àí (504).mp3	21.92192632	21.62244303	21.4189467	24.93758033	22.04235636	23.63132144	20.60422847	19.6492671	22.98020098	21.10430329	25.48240899	23.07430928	22.00899006	21.39384363	18.84127871	19.90347158	18.31638608	18.97541002	21.34833012	23.64131956	19.24199796	19.99288895	23.3542879	23.28921441	21.10407483	22.04836923	20.58337253	20.63922402	21.92926684	20.32005871	23.12321801	22.27383483	18.98528357	23.19444588	19.77070259	21.5187173	19.12294393	20.53638235	21.61019303	23.91949763	21.45584434	22.23598141	20.86499231	19.21053281	21.92134512	22.56627499	25.77860546	21.72835978	19.30950222
¸ßË¹°×ÔëÉù´¦Àí (505).mp3	23.634219	21.48630753	24.24277334	23.46803561	20.7659419	21.65081054	22.03761141	22.54393744	22.98362964	24.51376549	24.20164201	20.88728792	21.83424667	21.69087206	21.17847852	23.94237544	22.55731452	23.65519356	21.04548281	20.14431439	22.70717585	24.51351335	22.44083343	21.24556236	21.99340587	19.84118304	21.54513924	20.78568966	24.05742908	23.33828983	21.03559075	21.22660128	22.21557732	20.4782926	20.39814083	20.29381664	24.148185	22.75289741	21.70801269	20.79665908	20.67184122	20.25008586	20.17863378	25.20235176	25.90492704	21.78974142	19.62604932	20.82712626	20.78708316
¸ßË¹°×ÔëÉù´¦Àí (506).mp3	20.47292717	22.22602832	21.33376818	22.40206157	21.25293276	22.81247848	20.8321717	20.90689986	21.33924644	19.04376547	21.09304011	19.19049016	20.87557914	19.19700267	20.27358723	19.42369986	21.70547016	20.49387887	23.90697597	21.01129975	19.39189961	22.56291856	22.38493855	22.87676664	22.38295106	22.53845805	21.57182608	22.42043059	22.97996431	21.99496127	21.13389003	19.52099046	20.56529203	21.18369374	21.31429374	20.61625294	24.27060444	19.59089436	24.16557178	19.50125065	19.43731814	22.13331979	21.75700394	20.7853783	20.87680561	21.54241644	23.39123817	20.88194006	22.02679658
¸ßË¹°×ÔëÉù´¦Àí (507).mp3	22.87397834	23.60998605	21.98116783	22.74347373	19.68230086	22.50791947	20.31731295	20.6333871	20.04698812	20.87601494	23.41675944	24.05056811	23.67509425	21.1911509	21.22983691	22.24296736	19.83476107	19.20622349	22.01314121	23.56025757	23.15061815	23.32955139	22.05496524	22.92776814	21.38650457	18.21505009	18.03351413	21.89718928	22.28388482	23.27096978	22.39684101	20.15339991	20.89422462	22.50565079	21.98718441	24.06032729	22.79568725	23.18685354	20.91031395	20.7751694	20.73163309	16.85984759	22.38136463	22.46940091	21.14711466	21.70872205	21.70333815	19.35154855	21.34710835
¸ßË¹°×ÔëÉù´¦Àí (508).mp3	23.73676843	23.76425397	20.33317422	22.43483004	20.66946305	20.71397049	19.45010928	21.15432109	21.66402822	21.44146407	22.09406074	23.78401147	18.38612154	17.39569904	21.94985518	19.89963948	21.96071067	21.38804347	25.98203393	16.47999432	22.69028571	22.29169042	23.72115297	22.04030788	20.78006691	24.75658709	20.33527693	20.22454545	22.39759334	24.04961114	20.29250537	18.93555711	20.75336873	21.47582625	21.64775117	24.67390871	20.86267371	23.01390899	26.81934034	21.73392952	23.42286242	17.83614747	19.19974049	19.13544025	20.09231745	20.12838291	18.95588526	20.07004846	21.43124703
¸ßË¹°×ÔëÉù´¦Àí (509).mp3	23.91507552	22.874523	21.69737047	24.92902407	24.59296796	23.81180851	21.9843324	23.1963547	21.18449029	23.22076767	23.47448243	23.62394217	22.05429386	19.99869437	23.61962166	21.93205909	21.1600206	21.57943239	21.83320683	24.33037381	20.22957378	20.25168063	22.09768201	21.31373265	19.84178237	23.73031188	22.03843661	20.11502546	26.61850734	26.8251756	26.03128746	25.01968927	22.49334476	24.14687929	23.62752531	22.92831957	24.93260026	24.95374076	23.19680495	22.4288604	21.13308443	18.70867917	19.02250944	16.25432413	28.80318681	22.60905955	19.87663942	23.50838094	22.87182681
¸ßË¹°×ÔëÉù´¦Àí (510).mp3	20.70201203	22.21693789	19.19647899	22.88168515	18.92433109	21.18377238	21.32336989	19.11705882	22.81435498	20.80289514	19.46338219	15.84295506	19.96350684	20.80387463	21.16763555	22.36493786	20.36141422	20.90517155	20.00192775	21.17818142	19.26708436	18.55768365	18.61600512	21.49123518	19.90279922	16.35343394	19.67336063	20.15462059	18.72701809	21.76744874	20.04867474	21.62248162	23.94703184	20.80225058	21.24457375	19.08180725	21.21530252	17.79442092	19.31823779	19.95854609	23.60716357	20.51187231	22.68771052	23.18443515	21.15290412	22.03851992	20.33077695	20.21458511	19.7488791
¸ßË¹°×ÔëÉù´¦Àí (511).mp3	20.45741865	19.69911023	22.84263437	19.03069248	23.00256156	25.43529476	23.04550442	23.23068882	21.23510638	22.87275578	20.82492515	21.95084466	21.40762201	20.56431497	22.81158586	21.98307407	22.05745299	21.34412787	21.37278903	21.51457732	20.76328972	22.80297861	21.5431982	19.68059515	25.91584256	23.2630532	22.34022191	22.26885809	20.92529393	19.4410377	21.13904013	20.95983647	20.84205243	18.84507225	20.21949896	21.145757	17.46146854	18.85388261	22.6009017	22.00634784	21.66269335	22.70541134	21.85754633	21.76263164	22.01297463	20.72120094	21.82167646	18.5905227	21.12839455
¸ßË¹°×ÔëÉù´¦Àí (512).mp3	21.37178206	20.51826364	20.64663028	22.30753358	22.57447546	20.46265289	22.41965405	23.44750349	23.55337948	22.02156445	20.76358991	21.79302545	20.652015	22.69055502	21.63393194	21.64851347	21.8972147	22.27951846	22.3835584	23.00974449	24.75861541	22.82684772	25.60683147	22.56063708	20.84296019	25.13147909	24.54033717	22.96042634	23.17496516	24.51467879	22.88924886	23.22076707	22.45242048	22.10931592	21.69824969	24.9285278	19.84031331	23.23961447	24.50776603	21.22973484	19.95183721	20.90353753	20.96268511	19.58711815	21.692184	22.34383428	23.98435437	22.05918586	23.7860527
¸ßË¹°×ÔëÉù´¦Àí (513).mp3	23.70224174	21.24350705	22.18291224	20.73402787	19.86126818	21.61100743	21.00152132	20.13423043	19.87493476	20.85847927	22.70417466	23.29273912	22.4409839	20.12276929	19.55864431	22.01473071	18.06212968	19.5167593	19.198782	21.73818368	21.07799165	18.60914011	19.77416696	20.71649841	18.56872064	18.86212345	23.85221418	19.55125801	25.05085137	24.64898922	23.80262863	22.37388499	22.54020671	20.52301154	20.37171879	22.32795526	21.79599164	21.51476491	18.98422572	22.93960176	18.84699074	19.74731868	20.10109935	19.70897108	19.71247608	19.98619533	18.65185697	23.31808908	21.88996653
¸ßË¹°×ÔëÉù´¦Àí (514).mp3	20.05124006	21.23834439	21.34302981	22.74946308	22.95864428	21.95348438	22.78323862	23.45256407	22.72954051	22.22877916	22.30970988	24.20137855	20.63108493	22.84094572	19.00398792	22.55820688	27.51556599	23.41297062	21.2192303	23.96528731	24.52901551	20.66293422	22.30827083	20.04052914	21.57968114	27.30508032	20.11577256	20.65753303	25.70813876	21.69341352	22.00951554	26.69722025	20.04637683	21.68273251	21.25622651	22.5298779	18.83608938	23.19052932	24.3812795	25.49352692	19.88594961	23.55061851	21.79414511	22.88167257	24.6589936	21.16333765	23.70506427	21.18109929	21.81261925
¸ßË¹°×ÔëÉù´¦Àí (515).mp3	20.42624966	26.33079993	25.22815255	20.24892625	23.78923341	21.34346343	25.46511582	20.83491202	23.32888249	26.41947323	21.74110625	22.2831265	23.83193595	21.53801205	21.01285785	22.78043076	22.02568741	17.33656102	23.05407388	23.28797882	21.33181743	19.11660956	22.11162845	24.70181657	19.30806547	19.22148019	21.97995298	27.18896634	28.05987425	24.93656715	25.07473804	24.79617244	21.7770812	19.76113981	19.08259841	20.43157572	20.90731068	20.79917938	23.03968191	22.55104694	20.1063713	20.21398443	20.6712895	23.87208035	21.13889338	21.68303006	24.77350187	21.11886146	21.80210527
¸ßË¹°×ÔëÉù´¦Àí (516).mp3	21.1428903	21.64323711	24.987704	21.34033574	21.45535055	22.52357149	20.07522148	20.89152661	23.48661987	19.2020724	22.96488495	19.49459937	20.81220751	18.75593282	18.22512485	19.61326186	22.50202171	19.4373545	21.82108004	20.41761429	20.28172734	22.25541648	21.96699943	23.61538723	21.89177378	21.09268685	19.94897066	21.89811258	18.36506652	19.89380977	24.04055535	20.35281789	19.65987135	20.50957781	21.00380955	20.85346858	19.61335831	20.04055549	21.07861248	19.38760264	19.28500538	19.63466828	20.96323413	23.77153368	19.64056615	21.01116364	19.15077729	23.16117761	20.44457949
¸ßË¹°×ÔëÉù´¦Àí (517).mp3	22.08879423	25.29541042	24.15583915	24.28295473	24.12062919	20.46164955	21.17038272	23.09090558	26.36537124	21.84092625	22.76310285	20.03089206	25.149041	23.75618123	22.77356471	23.24482103	21.19529018	19.43323409	23.00891829	22.58608379	20.38095232	23.44202493	21.19397508	22.6644414	21.06948254	20.48121894	21.9662823	26.04093477	23.51418995	23.79703775	24.27194346	25.13719393	23.50322171	19.6487171	22.14515094	19.4686208	24.30275385	25.43239601	24.23037127	20.72069758	20.59565077	25.0870209	21.93921381	20.14883343	21.98632465	19.89192873	21.70287631	23.42949647	23.33377031
¸ßË¹°×ÔëÉù´¦Àí (518).mp3	18.74070952	17.58239815	20.33083174	18.49414165	19.08290056	17.35023252	18.65316369	19.91379142	18.61820888	19.1360357	21.39046563	21.94412827	17.30295681	19.44106102	20.11493876	22.01502811	17.23585684	20.34249798	21.52145437	18.64586746	22.3603008	21.27914234	20.33577052	20.34151566	19.04650936	20.49089663	19.80125321	18.1157759	19.15679017	19.52105308	21.50803541	18.01269978	20.76927706	18.2981919	19.85233342	20.80024516	19.25079076	18.22449667	21.10012495	20.58915259	19.32982987	21.07268217	19.66412296	18.73647931	20.67156304	20.57539259	20.31183908	21.29651323	21.29780433
¸ßË¹°×ÔëÉù´¦Àí (519).mp3	22.95357171	18.38602101	19.86525517	20.39631083	23.70875731	21.57293482	21.10342821	18.84393598	22.29454043	19.67505035	20.68416712	21.12862133	22.67656705	20.9282761	22.77191529	22.58757833	19.37514411	20.54251585	23.78631443	22.72572735	19.68643678	16.61853906	20.9218024	24.02600532	20.66983237	20.7582494	22.02111473	22.42950874	21.06501976	21.440803	21.61048934	19.21030968	18.65056658	20.87572654	22.38724314	20.54666109	21.53377808	22.72363701	23.78156188	22.98133176	17.8126898	20.39988731	20.09116518	18.07377591	20.80841522	22.41799183	20.11526438	20.35144238	22.36993358
¸ßË¹°×ÔëÉù´¦Àí (520).mp3	23.67331429	19.41653645	22.25621891	19.17007234	19.03735624	22.60448807	23.7836097	21.556558	19.24225052	18.13693104	23.54354638	24.17127622	21.90619395	23.08924933	20.21675204	24.46245089	20.83126911	22.50352182	21.22040967	25.67368254	21.09908412	23.66319507	21.756938	18.95340037	19.79535975	23.07566651	21.47371864	23.6077883	18.88097039	23.92632077	19.18694315	24.71204697	20.09006548	25.35807389	20.28103417	20.0576575	21.38449791	19.13617161	18.32040923	22.35193495	22.09863921	21.58486551	18.11612648	22.58561627	20.49563557	24.34289987	22.6954991	22.12790745	22.39697332
¸ßË¹°×ÔëÉù´¦Àí (521).mp3	20.78356391	20.90643642	22.05886316	17.63248269	21.01397233	21.6119555	21.39315709	22.96506794	21.19517981	20.27113272	21.06290701	21.27821888	20.63955274	24.00561467	25.86140733	22.32461076	21.91887642	25.02214492	25.03148302	23.53288841	20.36231157	19.58710331	16.57536339	20.53907895	22.11554446	22.05124418	21.04146446	19.50234389	20.97184507	20.70160889	19.12567638	18.83153466	18.78010748	19.34438564	23.12633103	20.78499413	20.80600746	20.855755	18.8768728	18.58357619	19.53632224	22.32118533	21.27411877	21.44181676	20.17635495	20.45448559	20.95786917	21.63477264	25.91503131
¸ßË¹°×ÔëÉù´¦Àí (522).mp3	19.8508065	20.16764569	19.24292065	21.12102718	19.9784266	20.33665212	21.14415081	21.02674408	24.74997485	19.75252334	20.71807913	19.99970063	19.97578574	18.83635123	21.68664803	20.90425745	19.97374186	23.44394556	24.73681094	20.11083053	20.03063264	21.09750929	24.75634544	20.43265805	21.0818757	21.80082766	18.76158913	20.3760669	21.21391728	24.01915642	24.55161898	21.26350317	19.03115821	19.77502345	19.11023616	20.08900206	20.78807498	19.5292457	19.40039318	21.5474364	20.26934001	19.35384155	22.32144867	20.7988082	20.69851765	20.34284027	19.38069302	22.03023919	19.25516386
¸ßË¹°×ÔëÉù´¦Àí (523).mp3	23.39707572	21.31238907	23.66137912	17.31116112	22.64996895	21.42365733	22.66580918	21.25565872	19.80459687	16.59029331	20.00852269	18.9723043	20.6663264	19.67260095	18.34041645	19.54906481	18.39275366	21.53437896	21.16761425	18.19014228	19.87791991	19.31265368	18.87102485	18.46772184	20.32305431	19.62807182	22.33136762	16.52212986	21.22054968	17.35210315	21.60937599	22.7433353	20.72687941	20.02897716	19.44426386	19.22014915	18.24667249	20.02510239	18.66809591	22.65186808	18.29226154	20.75708386	20.49971837	20.74676942	24.48478212	20.3321472	19.43900662	20.79030215	18.2490304
¸ßË¹°×ÔëÉù´¦Àí (524).mp3	22.48161579	21.7790095	20.73185592	20.82674365	22.4515198	22.59447296	19.8885293	23.16688077	23.94601436	21.74498363	26.20469286	26.10047561	22.16381705	22.65812297	21.59209009	21.75775528	22.78293585	21.05201382	19.55913657	21.01803017	25.9032479	22.63312547	20.81412669	21.54825094	20.0889028	22.52675287	23.30580555	21.09906984	24.89374768	20.78477421	26.28398749	23.89217809	25.55058765	21.69869278	22.35546123	19.94117881	20.86585076	21.69655305	25.36424626	23.00844639	19.29536149	25.15593641	28.43776001	25.08142733	22.77992484	21.57442791	22.15551655	20.65009522	20.52989667
¸ßË¹°×ÔëÉù´¦Àí (525).mp3	20.6126627	21.49930328	20.31517959	20.03202365	18.87199459	20.26451185	18.6756409	18.56845148	20.56472633	21.26275302	19.36791075	19.20373319	20.5506421	21.07675288	22.12032556	18.77510142	19.63990351	20.82438556	19.61317725	21.00910747	20.76005857	21.11822356	20.49465549	21.03403185	19.87051036	20.07046753	21.12673065	20.15256174	20.60841342	19.10436316	18.774634	19.98889174	19.65079876	19.87218048	17.2544933	19.01769099	18.20096196	18.81849674	19.62456611	20.04410931	18.89990647	18.50930184	20.30179294	19.80798253	19.06443214	20.62749785	20.03078719	21.32570847	20.48505571
¸ßË¹°×ÔëÉù´¦Àí (526).mp3	25.5181582	23.89605729	23.73005201	23.30361524	23.24802856	22.97618353	22.08718301	21.76275672	25.63248974	23.33411716	22.74794765	23.0979358	23.62572427	23.13506466	22.17312155	23.86001905	26.36518239	23.26520943	24.20074631	24.6242775	21.97717339	26.06209847	23.23319985	25.13593309	23.66284427	23.78135466	22.66503668	26.5422211	24.310575	25.05204016	22.73801614	20.02496643	22.11663357	19.58727056	23.24043662	22.64147107	24.65188276	23.13532348	20.48301987	20.85452382	28.81477442	26.52904575	18.57139449	25.8833578	24.44570725	27.88632243	23.10446641	24.3777393	21.79346107
¸ßË¹°×ÔëÉù´¦Àí (527).mp3	19.33410761	20.24038602	18.77054559	17.20263104	19.67622987	20.35697354	20.26864124	20.07249542	23.17771433	21.31014683	18.94595304	18.85564281	20.57016512	18.44643261	18.55444547	20.61898157	19.41972071	17.19965128	20.30313088	19.16665828	19.74982429	23.29199889	24.71421846	21.25939998	19.59251635	18.70541837	21.14258297	19.40961703	23.3189328	18.81758558	21.55098563	19.24477164	21.557466	19.41301276	19.43646691	21.19955139	19.36005275	23.1416034	19.27833656	21.54185051	19.74545894	20.45636015	21.86840635	18.46168118	21.08048109	17.98001299	21.95768425	21.27596462	19.51578535
¸ßË¹°×ÔëÉù´¦Àí (528).mp3	23.53164522	19.53442021	22.70074357	18.20644414	19.89932964	19.58710944	22.01222245	23.72186539	20.10085162	21.45787874	22.0287371	17.62314784	20.21180943	19.61506873	21.22937941	21.34181216	17.85622009	19.00214612	20.76970267	21.87897791	20.45316201	21.3298212	21.26936847	20.01420517	22.51568308	22.40818395	21.8698145	21.1488943	22.2690181	21.22254612	20.4481716	19.11815195	22.49353604	20.02604211	19.93436479	19.25168973	20.43153651	18.93410185	21.52715732	17.42725672	20.86947044	22.71406187	20.31008235	18.52017171	19.51458	23.39686047	19.5270784	22.47139883	18.37077807
¸ßË¹°×ÔëÉù´¦Àí (529).mp3	25.26621744	26.75646478	24.91145263	26.67018217	21.89564244	26.20983925	24.78674389	22.88170138	26.8663801	24.54873188	20.24704115	22.92834194	24.66496102	23.68306733	18.13291695	27.00191582	24.13761539	25.41784973	25.34903088	24.72818855	25.04700831	24.90685756	26.19237709	25.96667014	22.98117632	24.04770242	24.42244837	24.47713114	27.30933056	23.17642223	20.76336348	22.65646243	19.37802726	24.31498366	24.24530771	17.00986942	21.87832546	19.89406607	20.82037944	19.08173788	21.07769021	20.85139944	20.3216485	22.28680465	23.77835149	22.43604951	21.45087984	25.43728571	25.91359891
¸ßË¹°×ÔëÉù´¦Àí (530).mp3	22.78374449	20.9750134	20.08531665	23.05769597	19.13434423	17.34296846	16.75932157	20.40651867	20.6121592	23.16111374	22.78534543	22.65674869	20.9968431	18.88601975	20.6216694	24.26949085	23.07362193	20.51197233	23.40542414	20.95829899	24.56003811	23.34923303	21.69944539	20.40627873	19.64080917	21.55905915	22.60503776	25.83822957	19.75063221	18.66337632	17.36107973	20.53920926	17.14467591	18.73417433	21.56927136	20.57925558	20.36835358	17.61415782	19.3184736	22.81871717	22.88686012	19.49570673	22.22360109	20.26802063	21.39296749	22.75326276	22.18165775	23.30810804	22.67425942
¸ßË¹°×ÔëÉù´¦Àí (531).mp3	20.75880141	24.69688732	21.79080712	22.88497188	23.59283759	23.51594293	25.87381981	24.35356943	22.8915754	25.16860829	26.75251358	24.29150469	21.91715418	20.34071473	23.97980712	22.5273124	23.92279493	24.58413777	24.65770201	24.20387255	24.59118401	25.60409423	22.85738225	24.57313186	23.91956616	21.41693426	22.76615772	21.32061818	19.32580742	21.5537201	23.28487081	26.71715174	22.74341688	22.71235373	18.08036765	19.36184867	21.67907018	22.54250445	23.62194363	24.47659762	22.20103382	19.66546352	21.77998133	25.57843441	20.09293327	24.11923745	22.47577101	16.44739245	25.51317181
¸ßË¹°×ÔëÉù´¦Àí (532).mp3	24.8347312	21.84890064	18.46975176	20.02169499	18.04876359	23.7535324	19.44540667	18.95766399	19.8651481	17.68171741	20.96766342	19.6458507	19.57037805	17.37333446	20.1722732	21.10526035	18.09770007	21.86384798	21.39777747	19.24941358	21.94144418	24.19309251	18.50481457	21.90266613	20.83272572	22.0094108	20.44888347	19.98019745	19.6970525	20.72039923	20.86719632	18.7519558	16.41036018	18.10189154	18.59600033	18.91229911	21.1763449	20.76357602	23.55862367	23.63347594	20.52696504	21.56224183	22.70679889	20.96810032	19.92701927	22.07115192	21.33285456	22.78136958	22.52569404
¸ßË¹°×ÔëÉù´¦Àí (533).mp3	23.44578617	23.85344453	22.81722733	23.27813957	20.90714816	22.54342313	18.91605553	25.42749081	23.87924695	27.34494177	24.73819252	21.8965261	18.5338487	24.34014085	20.97290052	27.43854053	24.80616083	22.89899078	23.55812574	22.04391972	29.93392816	25.19223027	24.08314422	24.84964641	22.70860969	23.51632548	24.18361559	21.79646193	20.51719628	22.67688387	27.16823637	20.80567757	25.17695015	25.91943046	24.50108904	22.35562847	19.66023363	22.97760661	22.78604741	21.18992188	22.1789085	22.40927032	23.22994524	21.99652341	24.00839161	24.09562386	29.04893525	21.13532842	23.90436349
¸ßË¹°×ÔëÉù´¦Àí (534).mp3	19.51364431	23.06388888	21.45878985	18.28407718	20.34974664	20.13620777	18.85608798	21.22934701	21.18790306	20.50531155	17.929415	21.45317383	22.37907884	19.68597737	22.01271242	24.44746582	20.63172295	21.24584421	19.85464286	19.79908315	20.32338631	17.77390063	20.7429117	18.8716472	18.06813371	21.12817726	20.55636544	18.89133504	18.71238564	18.65406177	21.86652019	21.82933894	20.1195853	20.08272316	18.49569113	20.49492458	22.54895749	21.48344026	22.5174424	19.75535683	21.2942296	20.58733553	18.99335335	24.01108191	20.29048368	18.1927412	19.21950717	20.30408299	19.13728861
¸ßË¹°×ÔëÉù´¦Àí (535).mp3	22.71146709	21.17220731	23.61967964	21.10686343	18.96617169	16.556014	17.22922633	21.25270212	23.99264898	19.68745862	21.15705988	20.61166438	18.93431509	18.17734432	21.12473924	19.11806229	17.5328909	22.77918704	21.01033563	20.7328852	21.34284974	22.84044825	21.90582755	19.67158136	17.93981705	18.39281361	17.96828729	22.05761801	19.52394869	19.24949727	21.22684366	20.32947496	17.44813914	21.56219987	19.02857287	21.76915549	22.18142749	22.25325244	23.77858693	18.36643392	20.39906169	22.14291241	19.22482548	18.33446457	22.00897142	22.10023095	22.58917636	23.56775292	21.04060611
¸ßË¹°×ÔëÉù´¦Àí (536).mp3	21.07378957	28.65683989	22.30326805	24.40073235	24.50567632	22.04704777	19.68563957	21.52102394	19.94490261	21.8583032	24.1522055	19.65235285	24.36608952	19.16693699	24.91274499	21.02179892	23.10010663	21.0751006	20.12633394	22.12444715	27.64470397	23.88329333	21.92570623	23.33738574	24.67556165	24.16473325	19.93755275	20.68491666	21.62935673	23.88667723	21.90633504	25.17431742	23.62881252	17.6865108	21.82885817	21.69479446	21.85015748	20.51254216	25.38534991	21.01936554	26.26863584	24.4967132	23.38420858	21.67817176	23.29807206	24.33369285	22.86856702	22.53996398	20.28152522
¸ßË¹°×ÔëÉù´¦Àí (537).mp3	23.76003067	20.35667679	21.54880046	18.49024683	20.79959779	19.3144792	22.45556031	22.68588646	20.78881704	19.12802594	21.871624	19.12658563	21.78655561	21.43328697	22.47871661	22.76355577	19.74352623	22.55047143	20.94909295	20.46417385	19.39684251	19.31479913	19.03670718	19.9052782	20.53023501	18.64051106	24.26056291	22.63121681	21.68499789	21.48765024	19.43616145	20.0449007	19.25952281	20.43365763	21.636709	20.14141773	20.55643015	20.96156199	24.12286974	20.79448358	19.58675662	23.98137266	22.68443921	25.05697017	19.90474716	19.56106456	18.03580074	20.56853425	23.18962936
¸ßË¹°×ÔëÉù´¦Àí (538).mp3	20.72097178	24.24284274	25.5509996	24.86407432	26.57650015	22.66817527	20.81495922	21.82380588	20.66020345	21.00745358	22.52019572	20.4635235	22.11873107	23.8268181	22.38164199	21.59279616	21.37931823	22.36104522	20.77306443	22.01892555	25.02345264	23.47272405	22.41715081	21.56976881	24.60260781	21.49510005	21.57432046	20.91525376	24.35530797	20.87610277	21.59153968	18.07459306	22.65769135	18.9525071	22.68344228	19.99885152	24.07308003	19.59504844	20.38160437	22.9843381	23.0787679	18.79965401	20.24410598	26.80004023	22.67074483	20.4865863	20.66064887	23.87520343	22.66973565
¸ßË¹°×ÔëÉù´¦Àí (539).mp3	21.80751629	27.36331717	20.33720896	23.0717812	18.31103211	22.10210916	22.19282355	18.25864076	19.81773228	23.05034647	20.00378652	23.40124086	21.08228873	23.92117772	21.45662001	23.81388788	24.37881729	23.76232446	22.08901616	23.14852073	24.90391624	23.43764224	21.71456004	26.80781683	23.80338999	25.30158663	25.09232403	24.50356041	25.17949637	20.0811322	23.30787221	21.48516601	21.34615033	22.97846757	22.5897808	22.76306336	20.23088489	21.88397668	18.85557914	23.16628212	22.34488403	22.1919535	21.66207071	21.96771588	21.81723237	21.94097787	20.97511538	27.17552647	23.5965742
¸ßË¹°×ÔëÉù´¦Àí (540).mp3	22.00182291	23.56049986	22.57227924	19.2664656	22.74432715	22.94632848	25.52575509	20.66275408	24.53673816	26.08321052	19.19384147	22.88132536	24.57949043	20.80873227	18.24752	20.70635769	24.97845238	22.90536138	24.72314014	23.79143833	22.36001729	19.27459457	21.82555038	22.35601248	20.49903502	24.2664137	24.15587225	22.05669616	20.60070151	26.13585529	20.91498437	22.36474532	22.85488062	24.62643024	20.28699478	25.74086293	21.42387774	23.57658878	23.85994504	20.47259844	21.7286737	22.16937222	21.13378879	19.84137359	18.50445357	21.7986138	22.88805386	25.74935491	21.92690873
¸ßË¹°×ÔëÉù´¦Àí (541).mp3	25.55270532	24.46081701	20.80117541	21.35756091	21.86853156	21.75363194	20.9287589	20.66111703	18.22264559	23.74066118	23.2276663	21.06584517	26.86720534	18.82934362	22.18944471	20.39926582	21.02604256	20.00702325	22.45956355	23.37984959	19.22062169	19.46434256	18.48527758	23.47712613	20.69205932	23.30264505	24.66187266	18.22681254	23.34955789	23.54519368	24.29179098	21.5727025	18.10637694	21.9199418	20.57125486	18.75823342	20.20255907	26.46465037	22.49849615	21.77530267	23.68208467	21.28568887	17.49625627	18.80661894	20.55693557	22.83487317	23.42785184	20.5904517	18.78545513
¸ßË¹°×ÔëÉù´¦Àí (542).mp3	20.96650666	22.5816787	21.48298162	22.67842621	21.86106499	22.66044665	22.13793348	20.99168112	23.83281145	21.6213548	24.40002006	21.19651155	21.88912597	22.84156399	26.13839222	24.07443786	23.79011211	22.80816913	24.37340333	24.71274738	21.31365342	25.08507723	23.91045414	22.10603572	24.27035257	19.7721859	22.47134195	22.01177812	21.14982748	23.39508769	20.8391838	20.77938432	22.88041068	22.30185483	21.32690837	21.38986032	27.10151538	19.17160496	23.1110876	21.36660356	25.7272085	21.83714408	25.18424456	23.19659526	16.39017471	21.89959331	21.707068	22.08559782	20.04902311
¸ßË¹°×ÔëÉù´¦Àí (543).mp3	18.91778859	19.15793436	19.96026672	18.32750517	22.23506956	20.47135507	17.99897545	20.65167435	17.11082256	17.33412986	17.65439535	20.67220919	19.40980061	19.62856278	17.57324576	18.99476354	19.38540596	20.04500011	19.18634649	21.43674387	23.66335995	20.91129788	23.10038664	17.70650294	19.64743189	19.22370906	19.98696538	19.19339875	21.02810044	20.98855523	20.27007919	19.18657097	16.80157379	17.8910542	21.0930111	19.86994169	18.22307117	18.09135812	20.04875909	19.36466148	19.08204619	17.74023705	22.20330333	21.68100354	23.37443666	22.89299627	23.29346893	20.8476923	19.96633397
¸ßË¹°×ÔëÉù´¦Àí (544).mp3	25.12969154	20.95196359	20.69587649	20.34424479	19.56413324	24.49602734	21.65992129	23.42898751	23.4158298	22.62657775	24.07011278	25.66425107	25.00217923	23.60443793	20.38578891	22.04775045	21.91453334	24.41419888	22.30204733	23.58695796	23.36199461	23.79656242	21.02424371	22.56995256	26.97118865	23.59732502	22.46521858	20.05712742	23.68722321	25.3602111	23.05363702	22.0766177	23.68597524	21.80412316	22.73525078	25.4518198	21.45456926	18.45027692	21.36920211	23.24311847	22.92898947	22.64851806	24.39239183	24.21701495	23.36827663	21.50067829	24.82099854	24.18835172	19.74910622
¸ßË¹°×ÔëÉù´¦Àí (545).mp3	25.37870375	26.070909	25.37833143	22.67988242	20.81274752	20.48591412	21.19075526	24.06544603	23.3248668	22.24557497	23.29120522	29.25502682	24.60735466	24.0676867	22.42098395	26.87458711	25.2297987	20.02347872	23.39453167	20.69031053	23.535158	24.64305673	19.90025561	18.84429629	23.5472166	24.52446194	19.84366602	19.91262328	22.72260609	22.19433116	21.89000806	19.45586736	21.12155267	20.52925397	23.21010774	19.88857189	19.76623396	21.13238202	25.06564627	23.13006015	23.33735815	29.41037669	23.63273329	24.89718134	24.28776572	20.00625916	20.3411784	25.50668987	22.08740318
¸ßË¹°×ÔëÉù´¦Àí (546).mp3	20.41072919	26.45836841	24.03945987	26.34875487	28.18646293	26.36661015	24.77864272	21.95780029	22.89453398	22.228267	23.02572477	26.65040144	22.65537182	23.72727582	27.01016427	25.35015097	25.74596269	24.85681333	23.88720553	23.6099299	23.77660928	22.76362193	19.70743605	22.83692379	25.77295262	26.23729053	25.71651021	22.13062492	25.19891729	21.24535787	21.16544876	22.00641971	25.03441632	25.48709067	22.72191426	21.41517227	21.49936526	21.92807033	22.91774994	19.5152953	23.22925744	22.4237866	25.05551799	25.41559687	27.54308742	24.15923154	22.30640227	21.79113073	25.81493207
¸ßË¹°×ÔëÉù´¦Àí (547).mp3	19.71196482	20.58153659	22.55885844	19.84016903	20.77725213	19.20769866	21.68840745	20.62924876	23.19957496	19.7849323	20.22724454	21.53815811	22.25076063	24.29868763	21.60605206	24.21463728	23.72880662	21.19345513	21.91697645	19.14421498	22.46444886	21.43966549	23.06667618	20.71659095	20.82821821	20.66764449	19.54503693	22.87805357	23.23269686	18.17746232	21.32100575	20.6613148	23.24821813	21.40015457	20.00748285	20.2544727	21.31368938	22.02258981	21.22322033	18.73610456	22.84034605	20.26104207	20.71698619	19.33674884	20.6416756	21.44508817	20.31010423	22.95662329	21.68071243
¸ßË¹°×ÔëÉù´¦Àí (548).mp3	20.02520763	22.62131474	18.86150526	22.95310221	22.48961114	20.95761532	20.50148072	21.34854748	24.95109675	20.70989269	21.72681304	25.8409349	27.33066789	23.56157815	26.15461685	20.95062471	23.57253685	24.19328993	20.79258194	27.16038964	24.43539117	22.05159349	23.41370645	22.77264826	20.59128266	21.7152264	24.72103217	26.27395678	23.22957396	23.14719878	28.54234436	23.17440864	28.07944429	24.91655569	26.40736406	22.15474357	24.47310745	23.42584489	23.1749843	23.47865752	24.60038015	22.83109577	23.38145643	26.764659	23.95702504	22.67104016	25.97761602	23.53499902	26.8823291
¸ßË¹°×ÔëÉù´¦Àí (549).mp3	21.64766495	21.38593888	20.52619182	24.29542429	21.43604689	17.84312357	24.19117003	25.30439507	17.8670418	23.55315542	25.39173871	27.74735723	21.1631109	22.96272455	23.07699241	23.26405349	22.09986815	22.19457891	21.84157574	22.79043254	20.9000581	21.24295777	19.38108549	20.80343206	25.7089247	24.17826377	23.6911996	21.65481345	19.73132834	23.05146306	20.99472879	22.35889546	18.4035753	23.33624063	18.25352498	22.47130041	20.05206592	21.01695982	18.9117055	21.67096788	21.97694257	25.81976588	22.2054066	23.35796786	22.31022371	21.48371711	20.8752448	19.97623991	20.27806405
¸ßË¹°×ÔëÉù´¦Àí (550).mp3	20.27188591	18.90844587	21.71953814	23.58717427	19.34881305	23.89077909	19.27086191	24.46540361	23.66636312	22.36510814	24.34660109	18.87606884	22.56281482	24.9554875	19.27438541	20.97041978	20.60920373	23.67845691	18.56581947	19.15069298	20.87696635	21.08007085	20.97390145	18.91856959	19.72183	22.09845228	23.18050695	21.64618561	24.66711119	19.60406517	21.311861	20.11588028	21.42623763	17.12621135	22.48420967	19.34767597	21.06435972	23.96093035	22.50356726	21.57530215	19.22395423	19.11206453	19.2328646	19.16615	20.65480966	20.46645503	21.52980559	21.62443318	20.2025363
¸ßË¹°×ÔëÉù´¦Àí (551).mp3	21.35542462	20.60025702	17.18965194	17.73026464	20.90346439	20.84047116	20.1816785	19.83501981	24.58907537	20.86411108	19.52283169	20.83691602	19.44571254	18.34692721	19.98089695	21.36975973	21.58670666	20.84319626	22.97554595	21.67743599	22.72425153	21.03945025	22.20578331	20.68383572	19.96688825	21.44223093	21.12801718	20.38141014	21.24603538	21.50256268	22.74618422	22.42783537	18.41211677	20.62148316	20.09284097	19.80047538	18.48556288	22.51225725	20.74964086	23.1171472	21.48280434	21.30695475	22.74702009	18.32001004	20.63455154	19.00996205	19.23648481	21.30721148	19.62352289
¸ßË¹°×ÔëÉù´¦Àí (552).mp3	18.72794787	21.01292053	18.44927423	19.52110479	22.15895629	17.75250849	19.47423654	20.05973856	19.84700031	20.46116996	17.37440713	17.74337906	19.60922628	17.10050239	22.38467423	19.27875119	20.38542479	20.43926073	19.37816917	21.10995529	17.37482959	17.97704715	19.04635934	19.52989592	22.63028543	18.14629622	27.53112459	18.10689542	19.95627367	19.44948796	17.82349916	22.97096554	18.60970002	21.13491793	22.1852288	22.33758782	23.43277729	17.93044963	21.57604961	18.87247154	18.87030077	19.00838308	20.08925343	22.00581687	19.98664099	19.97027885	19.16231894	20.20698062	19.85117472
¸ßË¹°×ÔëÉù´¦Àí (553).mp3	20.9462641	20.19599004	22.57618324	23.92500582	20.3838786	20.13633577	20.03815563	20.68410611	20.68216093	20.76383368	17.54607727	18.32667372	17.89847398	19.85525165	21.39899588	18.42314325	17.2860995	20.1593623	20.44768581	20.73978557	21.2946097	18.9622391	22.60446542	19.0740328	19.60647358	20.01848316	20.20288029	17.81886526	17.71505888	17.29589108	17.22164726	19.38148139	19.40556549	23.00782505	18.98950235	21.37108799	22.78268888	19.37792118	18.19588656	19.32684305	18.89639034	17.83482278	18.37671399	21.16564273	20.06453859	20.2924821	19.19465938	25.68519473	22.07336159
¸ßË¹°×ÔëÉù´¦Àí (554).mp3	21.71367852	19.82020944	17.77945853	16.72063586	20.25950818	17.80911235	20.2784688	23.53573522	18.81412091	21.31626341	17.34085564	20.16343879	20.53282699	21.03604228	17.71714853	21.52723477	21.30392586	21.61028597	18.49934739	18.60186997	16.00614915	22.09110575	20.75670558	19.82693199	21.49606219	20.85218409	19.02095456	19.713424	18.28666814	16.66681559	19.16645236	19.88778955	22.14516317	19.48340162	21.61422968	21.89816711	21.38714409	21.28251124	22.68317074	20.45199777	22.06214712	20.0616783	17.76146645	18.55532456	21.67713958	22.07272358	20.30062996	21.24136169	17.96833994
¸ßË¹°×ÔëÉù´¦Àí (555).mp3	26.38641358	20.27737097	22.60375361	19.99508615	21.04295534	21.68625196	26.58077064	22.96690916	23.13505378	23.43356737	23.87443491	22.55009661	21.35907181	22.94817734	23.03536773	23.91714805	23.71194593	21.76060601	23.29352715	23.71347843	19.35301188	22.04687542	23.78584439	22.77198991	20.86949882	22.85538437	18.30584118	24.82731691	22.70052566	23.89280838	24.37667646	23.90118291	25.18061606	26.65659635	22.35433745	24.64810211	19.48671808	21.27730658	20.50016383	19.98391774	25.11060904	19.51452658	22.85863316	20.24455746	20.86448831	18.84181941	23.16544141	18.42356638	23.18070888
¸ßË¹°×ÔëÉù´¦Àí (556).mp3	19.54865541	21.35262061	22.64103483	21.12840705	22.68499339	21.95926902	21.90116409	19.58457682	22.35676639	19.35080778	23.09072089	19.0619234	24.7022618	23.49868094	21.4969214	22.02256613	22.44773492	20.12254246	23.52117321	22.26506673	22.23045955	23.87992184	23.09641035	24.19864715	19.77730419	21.26030652	20.97181977	23.53400654	22.25579592	19.74494792	23.24308775	19.5627324	21.28896118	19.94397444	20.37830289	23.43677434	23.5164366	20.59599464	22.37959196	21.11999795	19.46652496	21.14764305	21.77682487	20.08756028	22.41514799	19.84869471	20.88691798	21.98594404	23.38768386
¸ßË¹°×ÔëÉù´¦Àí (557).mp3	21.97009323	22.53259541	22.94416738	20.51952101	24.44291977	22.87541205	22.78635117	22.59078568	22.81909366	21.5519617	22.44954946	22.4044469	21.7586112	22.00517275	19.77640313	18.01916617	22.77234108	24.67661606	21.65306574	22.20791021	21.11652302	21.39091936	20.47083685	22.04335719	20.47909888	23.1797001	21.33671991	19.10735355	25.97061033	21.76071443	23.58333155	24.12307949	22.1372843	21.11058363	21.62983313	20.57810079	21.24814395	23.18568543	20.88489743	21.04036934	23.68315608	22.87262818	21.24357332	22.67261873	20.52823237	22.43350354	21.74047202	19.34815782	22.90131241
¸ßË¹°×ÔëÉù´¦Àí (558).mp3	20.91665328	19.18580979	22.912808	18.55962015	23.00715423	21.79161769	20.30189772	19.86385239	22.134172	20.68385168	22.44746392	19.68413852	19.81928423	21.16262727	19.49181585	19.26960607	19.35642999	22.4685803	21.24556324	20.83036783	20.21781464	22.49677355	22.55196112	21.18618272	20.67811044	20.46787598	20.46384867	21.13808679	20.05819466	19.48503116	18.97019105	23.24851807	23.22111253	18.97045165	23.33032395	20.92041319	22.14605735	23.53566534	23.12589875	21.8214787	22.42495287	20.33815152	22.62125839	20.1596881	19.27915802	21.06114787	20.22542176	20.27626173	19.57983359
¸ßË¹°×ÔëÉù´¦Àí (559).mp3	25.91237185	24.71228985	18.79505568	18.15607918	18.7714001	22.47848169	23.20246473	20.63012122	20.36298258	21.43141414	20.02493818	19.83072794	23.36944076	23.92626698	24.9037045	21.40017029	19.77025508	19.33397629	22.44656523	19.98112616	21.08307335	21.64575475	19.34691746	22.58129715	24.65396381	18.21063966	21.32544315	24.7579416	17.76770119	24.47512616	22.61173287	22.63846483	23.09668772	17.05685414	18.21773868	20.50345123	19.97888555	22.92885783	20.32784195	21.95579752	22.68047565	21.32057916	21.21801467	22.73964142	23.64376179	21.87215117	19.08931788	19.11668163	19.88970261
¸ßË¹°×ÔëÉù´¦Àí (560).mp3	25.55910289	22.49598974	21.57333975	24.19953251	23.99707831	23.74098406	24.72136422	20.94334	22.34067625	22.91607277	21.44569913	20.38495647	20.58360107	22.97514298	24.08218486	22.56464933	24.89163096	22.43288946	19.16790423	23.20343872	19.8495242	27.12804726	18.38564764	24.7669204	21.56634309	22.2847244	22.72945531	21.60370001	22.11188323	22.51922668	18.33049435	17.64548143	21.40987693	19.65392029	20.31304048	22.00363656	23.34661032	20.4120032	22.5276187	22.18177347	21.48581861	20.40826755	22.48811739	18.83317112	19.09020773	18.80857775	18.83246937	16.28906364	21.15674268
¸ßË¹°×ÔëÉù´¦Àí (561).mp3	22.85422844	23.63945633	27.03455503	24.17052523	20.47655117	24.1581938	20.08736673	22.09530069	26.05164315	21.99651101	24.17587232	20.8116051	20.94155627	24.61375362	22.54944676	23.52253105	21.41246421	24.64684352	19.20344482	20.56367338	21.69587523	24.27444594	19.08350869	21.75527665	21.27431609	21.74631393	23.15825966	20.13420024	22.3663956	20.31124565	24.77980851	21.66134125	24.31139608	20.23969282	18.76073982	23.92152398	22.61204472	23.2769475	22.73236692	20.63760063	20.34545108	22.97783004	23.69417678	24.92386429	22.84975291	24.23816003	22.81626253	21.11426746	22.2213275
¸ßË¹°×ÔëÉù´¦Àí (562).mp3	22.54088075	23.3926504	23.35679093	22.11839919	21.29688626	23.17661718	22.41078993	20.73306576	20.78919946	20.0809476	18.72522911	19.56617121	19.99144272	19.06127211	20.52833469	18.16368851	18.97109834	17.42369497	18.59167865	18.68843934	19.96678163	17.89728665	19.02885602	18.87606772	20.78842476	17.95377336	19.28562471	18.15422355	17.45375001	21.64937248	21.37015598	20.40171305	21.19412961	21.01765788	20.93027956	22.4681095	21.1533715	22.77529852	23.25072644	22.60753482	22.00285899	23.74437474	22.88110772	22.15511413	23.69632241	21.71247237	21.8250014	23.81515654	20.61430251
¸ßË¹°×ÔëÉù´¦Àí (563).mp3	23.77787033	21.99909275	25.45668559	22.06156661	23.12930267	22.92728414	24.10839028	19.92954832	22.77289631	25.36506128	22.60898603	23.68774874	22.11792801	22.31455282	24.04887664	21.20734528	19.05846684	19.10778069	22.06068238	24.55312347	23.95820477	23.92970105	20.82004446	20.86610472	21.52087658	20.04672448	19.12845129	19.44764863	18.97342609	18.47429913	19.81698963	18.75935509	19.09836648	23.07861586	22.55617118	24.46987316	23.42601748	22.0935117	22.74666322	20.40536727	23.99068228	23.19081482	24.07675789	23.33205616	21.78289961	22.63834585	21.83560515	23.10166951	23.56530561
¸ßË¹°×ÔëÉù´¦Àí (564).mp3	24.36554063	25.4991484	26.34419188	23.14093961	20.80959061	24.63252204	25.21886167	27.02302229	23.73444707	26.79197085	20.79409023	20.44185767	24.76243394	26.01880941	25.44750902	22.1399491	21.73688117	25.54619487	23.00033146	25.79789873	25.30929858	24.93350019	24.96906216	19.72834354	20.71214712	22.98062953	19.05640168	23.01968152	22.90262269	23.6140558	22.52913992	21.41585924	23.83275384	23.69494704	24.15025131	27.23269599	25.60381376	23.53698384	21.23696353	22.71028756	24.94377243	22.95098247	26.27011325	24.21894666	23.65891211	21.57923883	21.1780419	25.49478838	23.71784306
¸ßË¹°×ÔëÉù´¦Àí (565).mp3	19.54784715	18.76858382	15.59847341	16.79250903	19.18974031	19.31164658	20.68506964	18.91640037	17.31855228	21.0185411	19.80024588	18.75766067	18.66829194	18.06192726	21.3616871	19.10304368	17.83013113	17.93863758	18.31412466	16.55969991	19.01072123	20.13518645	18.8542968	19.25805828	19.01627061	17.91805222	18.60386418	20.51423874	19.69473231	17.34908799	21.4847136	18.15527981	18.34743735	22.08351542	20.58053995	19.12557433	18.64327442	18.88706235	18.31474929	18.27657717	19.49422668	18.2932085	18.70513862	19.76471431	18.50122259	19.6120313	18.2323988	19.32349184	20.17440587
¸ßË¹°×ÔëÉù´¦Àí (566).mp3	19.77807309	20.9379381	24.44635629	21.74049464	22.29377814	21.62610352	23.99837243	22.95643602	22.43945632	22.04853781	20.2926213	19.01890342	20.88787382	21.99925406	19.05139187	22.6083683	21.9023393	21.26713375	21.27051457	21.91228139	20.29747718	21.81401265	23.35278533	22.1668866	21.74015152	22.18848236	20.68355178	20.92683668	19.82128285	19.72805952	20.63953174	19.43519873	20.31641964	20.17685034	21.19235356	23.51550916	23.75701628	22.85238566	20.81723824	20.65279161	22.11707829	21.95698942	20.41872496	21.18102984	22.85724468	20.03172657	20.65424681	18.74651762	23.19774785
¸ßË¹°×ÔëÉù´¦Àí (567).mp3	17.0393783	18.40311366	20.52966696	20.08461948	20.22183679	21.84886765	21.12746781	18.06729055	17.31455556	18.38176662	20.01202044	20.37867423	18.88165702	21.10118216	19.21654957	20.3908981	19.11901179	19.49024822	20.69155118	23.34495392	18.32411667	20.5836436	19.61781145	21.24437682	18.31034735	18.66565269	24.59196862	20.95725069	23.65533964	20.01939195	20.34765887	20.2734126	23.82714215	19.73169902	19.99747319	20.35064422	21.86826502	20.30597233	22.81149998	21.13142	23.28739572	20.48728271	20.04887475	19.57491269	19.64796968	22.21052328	21.94782467	21.61672651	24.44813976
¸ßË¹°×ÔëÉù´¦Àí (568).mp3	19.56266004	19.04858023	16.90909645	19.84260236	19.25123858	17.92127384	21.00995559	17.57906397	18.87623904	19.36446231	20.6916247	20.71659302	19.52848656	18.46609762	18.27260442	20.01368789	22.21099465	20.56280677	18.86682001	22.96141783	20.69488577	19.8719938	23.43156449	20.65741156	20.85420938	17.76337643	19.68746769	20.46112832	23.09826262	20.90967424	20.75676234	20.49498153	21.83584873	21.12738307	23.58224377	22.07808467	18.16414024	23.25727093	16.65130256	19.8351992	21.58910224	20.09252825	16.59486053	17.94945295	19.31912371	22.1186541	21.70200112	18.8124351	21.72707723
¸ßË¹°×ÔëÉù´¦Àí (569).mp3	20.98187639	21.5142769	21.23806402	20.90493173	22.29128035	21.09939961	22.00020523	19.28358296	19.89228781	22.17752617	22.30240258	20.91088454	19.96965104	24.9747772	28.42062858	22.75590682	22.19466718	23.14082886	25.699002	21.47744215	25.24823954	26.95691733	22.17895194	25.35196333	22.39667157	26.23570185	23.91945589	18.93407865	25.37565376	20.78149186	21.38068411	28.13907824	22.5284279	20.76438686	25.3113745	20.85203619	18.53301784	18.99034436	20.3391912	21.11138995	20.03882722	19.03342722	18.80888576	20.76836304	21.25045146	22.0752472	27.9644063	24.5341071	28.75546726
¸ßË¹°×ÔëÉù´¦Àí (570).mp3	25.96722735	20.52701076	23.09312145	23.1054393	23.72929398	22.90146883	21.33288185	22.3938397	23.35833069	19.90122501	22.30569261	24.4776676	21.68554004	22.62745593	19.68777786	19.75717069	22.57675249	21.32573876	24.36374619	22.06512874	24.0239429	25.36328921	22.91752679	22.47616871	22.97891849	27.39644511	24.2302533	21.14566128	22.38477565	23.20358603	21.04025017	24.03949771	20.29182767	21.76066454	22.08022229	22.72654315	24.49050971	21.84469291	23.14999913	22.60031752	22.39131794	23.78456023	19.79090073	25.01448726	22.43023094	22.65315614	21.29349496	23.2945279	21.14724738
¸ßË¹°×ÔëÉù´¦Àí (571).mp3	22.72294265	21.52981974	20.26378047	21.62631703	22.92046787	23.03262112	22.382061	18.83652369	22.51664428	21.9230179	18.48864587	21.04446521	23.15475884	22.24612196	24.45674046	20.59775058	20.79807917	21.54058593	19.86010662	20.05209585	22.62121713	21.73146144	27.66915573	22.29799276	25.96126806	18.8787587	23.67678902	21.62444907	26.86117552	24.15219304	24.14191812	19.50703815	22.39164165	17.77250568	20.19169026	18.94161075	18.21158532	18.64646522	21.88128836	22.36853161	23.49777729	20.38526568	19.50056862	18.47875538	20.63389954	19.8562084	22.60364256	18.56239685	22.12913037
¸ßË¹°×ÔëÉù´¦Àí (572).mp3	18.94238204	19.76988865	18.77694726	20.99234484	22.11714942	22.48520658	21.94800169	19.7600518	22.70937289	23.88472095	20.62573812	27.06361464	22.19847637	22.38593932	21.46518757	24.63717265	24.03977284	25.41963351	21.284896	22.74639232	20.35324776	21.58254004	23.21920748	19.68129294	20.85079401	21.05357205	21.13631604	20.38835868	20.21644096	19.91169958	18.64308282	21.0490066	23.60231037	24.15201104	23.6085091	20.39411865	21.40552555	20.60398669	23.24325296	20.88005641	22.19504197	19.92234992	21.70342034	24.62069503	24.41657529	22.04074406	20.770222	19.95728952	21.82458721
¸ßË¹°×ÔëÉù´¦Àí (573).mp3	17.65348151	19.85846459	19.80469905	19.90121511	18.63279987	21.87694849	20.31231614	21.71828368	20.73159718	21.81911344	20.96121464	20.57481748	19.10524707	18.24325161	18.73099756	19.27689596	20.24908883	20.89048033	23.44636881	25.82587662	21.961011	19.40027758	17.72836961	18.55003831	20.387613	21.24732474	18.90811993	19.34740277	19.34621	19.87492158	20.86847329	17.22325266	19.48546314	18.21742158	23.24444435	20.92373938	21.98388787	22.7949005	18.05016643	22.12586745	17.74912109	22.35887282	22.29691166	22.5672876	19.82779657	21.0533024	20.10428461	19.10837142	19.69792159
¸ßË¹°×ÔëÉù´¦Àí (574).mp3	20.84632859	22.71203495	22.35994424	22.38459539	19.97388825	22.72905014	25.6378062	20.40567183	25.32065518	20.43307046	21.51403848	23.82255446	21.33927988	17.15416523	18.31351039	23.07774478	22.6592288	20.01646825	24.1445615	20.9435748	21.74230332	18.88139572	22.5599972	19.84274204	21.50081895	22.35049735	23.32158561	22.32452152	27.57318939	20.04955685	26.61868469	24.08231158	21.30669387	21.56695162	26.28299823	21.15081257	24.5012653	20.74341781	21.41505762	24.89065888	22.96679281	21.80571082	21.85716427	21.75493898	19.49144774	19.35841489	19.34093473	20.66423558	24.94473271
¸ßË¹°×ÔëÉù´¦Àí (575).mp3	24.20696329	21.72004308	19.46151356	21.12355735	22.22782049	24.47245837	19.93927168	20.79798012	20.90261864	23.4454082	22.07915718	21.46595005	20.36991422	20.74737895	18.55866973	20.10197321	23.08052995	23.67015526	22.17216098	20.38804617	19.75318033	17.57428212	22.83552257	22.89695716	20.52911248	22.02710725	20.97805824	18.99201555	20.15367171	18.69311366	18.95539424	21.03972452	20.74317739	20.02761634	19.94761252	20.40393059	21.0924545	19.4918936	17.82095304	20.59671567	24.45415071	20.48512909	22.84810568	19.84864755	20.37355989	21.06121438	21.60907657	17.96833177	21.53625349
¸ßË¹°×ÔëÉù´¦Àí (576).mp3	18.78244706	20.50135431	20.811604	18.58764723	21.01582369	20.41598247	21.08079524	16.32215034	20.32132102	19.01321429	21.23276167	21.46140427	21.50913923	22.39622564	19.43195875	18.08030855	18.95753083	23.40426929	19.67367653	21.62508739	20.10786292	21.72911225	20.05183773	22.35600289	20.63162045	20.4721418	21.10659647	20.80517981	23.40798894	21.49155189	18.17570027	21.32665407	20.87187956	20.91042395	20.35553598	20.69736769	20.95657295	17.43940687	22.8972691	19.82535733	23.19353256	21.80605878	22.18609965	21.07991638	19.40940512	20.81194435	20.92008281	16.24388703	19.74713889
¸ßË¹°×ÔëÉù´¦Àí (577).mp3	22.97775894	19.94146309	20.9649763	26.30356537	21.47229069	21.46189088	24.2247176	21.23334404	22.05998201	23.46915844	23.70830188	19.95623839	18.61153146	19.3252656	19.64750003	18.11120859	19.39111038	21.06876955	22.64724156	19.66526578	20.09042463	18.96940527	21.61019084	20.24220263	21.63288443	18.42140104	19.80582384	21.54644772	22.05993597	24.67695928	20.32605753	22.94738668	22.25078331	21.76416669	18.61519232	19.9321674	19.73628304	18.12102145	19.91707746	19.32228974	18.49808202	20.40600051	21.18460191	20.40261347	22.24448454	19.40312973	20.64869506	22.17074663	20.26838359
¸ßË¹°×ÔëÉù´¦Àí (578).mp3	20.57004549	19.53563673	23.22976178	17.22121453	21.13249827	21.32336804	19.7049851	21.38220657	23.45891025	20.79467967	18.9140196	22.97619827	23.30822401	20.55148997	21.55862	20.74282895	19.54346834	20.27734402	23.50334212	20.32058317	20.97335206	18.85310911	19.44981771	18.91211255	19.94376052	17.69605185	20.92754415	18.46713771	18.83025089	21.3673359	19.75622503	21.62683801	22.80094797	17.82465769	16.63095947	21.10456061	19.71855075	17.60442429	17.88970498	21.74037024	18.88045145	20.27468637	20.79364708	19.87037257	21.0040296	24.90956459	23.21649528	23.39350979	20.88598811
¸ßË¹°×ÔëÉù´¦Àí (579).mp3	18.93524872	20.83588905	21.61829129	19.98034491	19.85871429	22.47529267	23.47738206	21.59724582	22.08693254	20.51930109	19.49632857	22.75725252	20.94381285	20.00969026	22.40598061	24.32463428	20.06054138	20.48950937	23.23800902	22.08248766	21.73401115	21.69625409	24.30828037	16.78608452	24.21746328	20.16928788	22.75336926	20.01933275	27.35413421	24.28913251	20.66260799	21.95621713	25.30402617	21.33976634	22.20852079	24.2213983	25.56220027	24.3764067	24.34124073	17.08548548	26.31066061	21.64949565	19.86052376	24.7149664	18.08884174	25.58778984	23.13932415	24.02213562	19.62699475
¸ßË¹°×ÔëÉù´¦Àí (580).mp3	24.77671339	22.56730327	21.77384853	22.73804682	23.17481682	18.29871438	23.10702135	22.00007261	21.01733581	20.91362895	21.2781917	21.88631005	20.46542864	23.02180278	19.9978275	23.6413252	23.0758328	20.58237449	19.85177565	20.44504602	21.73257485	21.01807152	24.84347115	22.20062951	18.88259933	21.10112564	20.51477623	18.07810998	21.11063341	20.09782857	21.48214686	21.34880951	22.4487211	19.47257254	19.20861845	20.19460221	20.13093995	21.78863965	19.42495648	22.2323006	20.65617218	23.60577162	18.37903884	19.55373704	23.3016048	20.41613402	20.43488494	22.74748108	23.2882836
¸ßË¹°×ÔëÉù´¦Àí (581).mp3	22.20744029	22.88007529	21.50359498	21.75536333	26.39863056	26.05849667	27.15623913	26.89179996	26.61362772	26.76609899	26.97033178	22.29555818	23.45143314	26.01058252	25.27488641	19.92317742	25.42136022	23.14321644	20.46409222	23.07734441	21.89959072	23.18951355	25.11579244	21.18554127	23.54522638	23.10457349	23.59465952	20.98196641	25.07268437	25.24681274	22.08197437	24.44528048	27.16601679	19.92374039	23.48514341	23.06703437	24.32108351	23.49479999	25.52918257	22.74952841	25.1522103	24.91215509	21.35050819	23.13118393	25.03294977	23.98005165	27.59738767	19.12643591	23.49280039
¸ßË¹°×ÔëÉù´¦Àí (582).mp3	21.42076734	21.75170658	19.18756401	20.88806502	22.63517203	20.36243852	20.32341473	18.99691744	21.88524864	18.06661858	19.9521254	20.06791899	19.7288604	21.28757223	23.88267599	19.65033617	22.61337203	21.92058993	21.15045458	21.85572995	20.69594718	19.65267886	18.92429706	17.2574658	19.93328894	19.72543529	18.43326835	18.89846824	17.73191575	18.83162089	18.54608019	20.32455885	20.13156151	21.71856636	21.16652393	21.65163284	21.14540673	16.40433366	22.8453109	19.55411531	19.75038792	22.34205372	22.74434394	19.96095357	19.09053961	19.7717757	20.68224928	20.93754364	22.6964529
¸ßË¹°×ÔëÉù´¦Àí (583).mp3	24.86733155	19.79795512	21.10174997	21.41720273	20.66581654	20.04503336	18.9607099	20.14291709	18.39966485	19.31892512	21.38013969	21.13485787	20.06291728	21.38957147	22.99404494	22.59298534	22.38435335	19.01380545	23.71862808	19.15613526	20.69738939	19.33527729	20.87132889	19.1463501	21.48885649	19.2124501	17.56407598	18.943796	18.73261557	22.02161439	20.4691306	21.19073861	22.95870516	20.76790654	21.88980758	20.99885163	20.1294358	22.45154006	17.3115005	17.11287802	18.61067985	19.3543898	20.40886182	21.95094281	19.77545647	20.46823975	22.14828348	20.14370355	25.45417637
¸ßË¹°×ÔëÉù´¦Àí (584).mp3	22.73624454	21.32861166	23.16410829	23.17336073	22.92870595	20.47398552	26.62270458	23.23942241	24.14300059	23.51622846	25.84034234	22.57780508	24.69445082	25.74540538	21.44287994	24.27285205	24.76499119	26.4787004	23.57049894	26.06604842	21.78632479	24.39874626	23.74013315	26.87730937	23.47263656	24.19499392	24.35834416	21.25489215	23.8347653	23.94459875	22.09352485	18.84702958	21.782264	25.54632786	23.39479026	21.5573859	22.87818184	21.48009462	25.01367771	25.81068123	23.3155489	21.25682166	23.9028534	24.88766585	21.24505895	22.06810414	21.49144589	21.31455168	20.24726394
¸ßË¹°×ÔëÉù´¦Àí (585).mp3	17.84633995	16.83093567	17.13980286	16.87472053	24.4754608	23.53251861	21.17023245	19.07600194	24.11049247	22.95768925	25.65409355	22.73918784	21.28437676	23.14806477	23.41029412	22.78098089	23.46079191	23.05428444	23.02556652	24.69706868	25.30417774	19.66517531	27.03970091	26.55292833	26.20417792	24.08434004	21.89597383	23.57528235	22.81170011	20.76005766	20.73207456	27.58763041	21.96973877	24.49374641	22.46263132	21.88092412	24.66908553	25.04232247	22.77262384	27.40978636	25.34551024	23.70886388	23.42948213	23.32740238	20.25818474	26.10799287	24.3766943	24.20821743	22.92165784
¸ßË¹°×ÔëÉù´¦Àí (586).mp3	21.53922423	22.67873323	22.81648903	20.74104653	20.28134283	20.39189868	23.391234	22.31943719	23.41934871	24.54649683	25.383127	25.86238837	23.45187157	21.29244947	22.44049484	21.76783016	22.73201369	21.05742376	24.5326309	25.28246376	25.51471969	23.19415774	21.80092579	26.88817015	26.28681108	25.8375356	24.13279769	22.83992476	24.72875212	24.78688733	24.83453857	21.7854574	23.88885845	24.88386355	23.15283005	22.74196629	20.54380646	25.41976508	22.99234539	19.42871898	21.0701192	23.43661001	20.39694813	26.92217406	23.08446629	21.46039389	22.77954639	21.59237979	22.61437649
¸ßË¹°×ÔëÉù´¦Àí (587).mp3	22.32064984	23.18276092	20.892828	24.03516356	21.50297898	24.75193596	18.40087926	21.49931875	24.07633588	21.21897242	25.36159987	26.37941106	22.72414999	24.32545551	22.56504513	18.65596411	24.08675049	20.90748207	23.41995756	25.51612944	29.46860435	23.20198863	23.92840078	24.86611453	25.17052574	23.20965312	24.71248518	25.19005013	21.29487264	22.08833144	26.36242715	22.98427593	24.67743095	26.55485179	24.39059837	22.40771544	27.43342756	21.77462017	22.27793331	24.73914097	21.31353492	22.62285015	22.8163414	24.57134516	27.50112792	20.99130745	26.03452949	23.87900397	22.37786044
¸ßË¹°×ÔëÉù´¦Àí (588).mp3	19.49712682	20.98917536	21.29486192	19.96130827	21.07281232	18.0086238	20.55051481	18.71365725	23.7756346	24.57679839	18.58374837	20.34008907	17.80832432	20.78680635	19.71485932	19.5310442	17.86555691	18.05154451	20.07664062	19.26250035	20.47167801	20.68267044	20.66248442	20.78467395	19.26464786	20.53672699	18.41771791	21.75969967	21.1506592	20.62430271	22.82127299	21.31255409	18.72959551	19.25827625	18.15913152	16.65900089	19.06929907	19.9716748	21.88347123	18.60685315	19.05624655	18.21101688	18.25608692	21.60959221	23.3072442	18.71791858	20.39912017	19.97657126	19.20452863
¸ßË¹°×ÔëÉù´¦Àí (589).mp3	23.6905138	22.88038696	21.82784506	22.55984203	22.72496816	22.41393931	22.83042964	24.09085376	21.78453084	20.88311943	21.79752404	20.26917261	22.03988231	20.27200537	22.36792049	19.77555567	26.57346088	24.07197787	26.15528177	25.70607814	23.92934799	23.27413191	23.22697021	26.08439211	24.85342298	24.59115238	26.03213097	23.63611247	26.21913959	25.87387382	24.34367757	25.75976652	24.74886389	26.56207179	24.93626637	23.50720469	24.76177339	22.23473666	22.28003455	23.76340328	23.77404626	22.84479344	21.96607415	20.5481073	22.3017861	20.44727412	26.91323796	21.69144559	22.94068788
¸ßË¹°×ÔëÉù´¦Àí (590).mp3	19.46838486	20.05242363	18.08251111	17.84374744	18.42023255	19.11532722	18.05145164	17.1812781	19.91154791	18.53144673	18.25992592	16.52571311	18.72043216	19.64076193	20.06425486	18.97280182	17.93198236	18.25573506	17.56628173	19.31335229	18.34248643	19.61603241	18.97958649	17.02877113	18.55193695	17.86476549	18.19219387	18.00601543	18.6897993	19.75537909	19.00355316	18.86401616	18.62904173	19.22718663	16.92163566	18.74395834	17.05348832	20.55483425	20.48502982	19.35205796	17.7846202	21.68893851	17.99213353	19.96526998	16.12377908	22.42630971	19.06629978	19.96609788	19.22642788
¸ßË¹°×ÔëÉù´¦Àí (591).mp3	20.48084741	23.3735691	21.62150858	21.90371937	17.95686684	22.36219337	23.58819198	21.33191164	21.71946677	21.18644348	22.50961693	24.3716759	21.6913996	24.87323184	22.67605184	24.03105556	22.04187229	23.05932084	21.54593021	22.09763682	23.72932427	20.06427845	21.7538033	23.7286999	24.15606721	20.23909834	20.15721489	24.76732576	21.82367107	25.98350335	24.03631496	20.82884582	19.73805258	21.19346184	21.1301092	23.04843239	19.23754237	23.5039237	23.29196462	24.33295422	25.51051809	25.51518999	24.43860262	23.81180257	22.11332891	26.0308281	22.44622643	23.20294113	21.10738785
¸ßË¹°×ÔëÉù´¦Àí (592).mp3	24.17401521	21.58877545	23.18802019	17.70404775	16.34889785	23.40847069	19.97010169	24.38373147	23.93349423	18.82436969	18.92492411	21.32643389	22.67092196	18.12428579	24.42366717	24.84717837	19.79744786	21.31124679	17.93876552	19.75948908	17.67615526	18.71320225	19.87732008	18.54494347	20.34988735	20.80300404	18.81942447	21.62078614	22.52106925	18.71445467	22.04241623	22.78976425	20.99511417	22.87056443	19.8932177	19.70545464	21.70727292	17.85436509	19.47295674	22.1377039	17.56247556	22.1988615	19.10864487	22.22130747	21.40674934	22.82233914	21.75909276	21.25918391	23.55194986
¸ßË¹°×ÔëÉù´¦Àí (593).mp3	20.58242103	20.89011929	18.23817168	21.68294508	17.83205363	19.43422856	21.60841924	21.00860293	18.87304297	22.32059192	21.63911888	20.83427938	20.06951634	18.38650205	21.9316709	22.49907543	19.19750926	20.84818018	20.20095932	18.09482925	20.58122756	20.62925021	19.84589338	18.99559915	18.86526888	20.64648273	20.22939693	18.43038706	21.11120941	21.36776298	20.0328846	20.72516743	20.75597897	19.77012861	17.87307828	18.80717157	20.60722737	19.93329581	20.91476953	19.92248302	17.17181109	18.18759991	19.46096809	20.68364087	20.09409073	19.91562675	19.26519642	18.88871253	22.57523715
¸ßË¹°×ÔëÉù´¦Àí (594).mp3	18.85713851	20.1109695	19.96463338	18.06284309	19.87373135	24.22588	26.67565485	24.57306136	20.6968113	20.94767914	20.94174628	23.25930202	23.64178771	23.99703979	19.5226889	23.2543769	17.46976501	20.69261985	17.33432757	19.61137414	21.35505437	21.60855306	21.78804891	22.91196232	19.57049725	21.96045904	20.75235575	19.54011271	21.07383141	19.02056585	21.60997118	20.2573696	23.75561296	21.06449016	18.46847785	18.45806112	22.28477459	20.68506719	21.42284129	23.35538915	21.25863474	22.42116253	17.18601282	22.98605044	18.99250265	20.27541074	21.03319987	20.98865852	24.85865648
¸ßË¹°×ÔëÉù´¦Àí (595).mp3	19.44857091	20.16956893	20.02500401	18.85166239	20.0233223	22.2449574	20.84076712	21.6360287	23.64449662	22.8453889	20.75889099	25.10740691	23.62188405	23.78950027	18.38346186	17.42352544	19.68533961	18.08726063	24.6081683	22.30526969	19.68019087	20.45802055	22.67366876	20.39727353	20.98353674	20.16483556	23.37984655	25.26974045	22.59478373	22.78641206	20.59415883	23.81304858	20.71921484	20.65679263	19.94093432	18.2325632	17.39033708	22.98368997	20.60217435	23.07917737	20.30500221	21.66055465	20.78409549	24.82419428	20.68362825	20.35295881	23.86210408	23.04835254	19.33523656
¸ßË¹°×ÔëÉù´¦Àí (596).mp3	22.98743859	21.11842264	21.35908041	21.72800813	19.53554551	20.25140301	20.57740674	18.36225475	24.11400522	21.68850799	24.23112644	19.01860527	21.67058775	21.02195308	21.8971836	17.44497429	23.63006534	22.01602666	22.73817423	24.55255095	24.14110352	26.11713922	18.53288507	16.29188911	20.5669532	17.83171738	19.89345113	18.41978637	18.00540512	19.08717563	26.27831937	18.6327831	20.97234338	20.28696924	26.51722269	21.97419422	21.72374771	21.00532723	25.92283672	17.424057	21.82837445	20.31509039	19.31909542	20.09099659	19.86212314	22.50820579	24.08967154	19.46548661	19.75115383
¸ßË¹°×ÔëÉù´¦Àí (597).mp3	20.56817442	21.94196766	19.21805417	22.71278409	20.74598211	22.37249234	24.53199029	21.8658233	20.68200433	21.79398688	21.68150969	16.45602163	18.55070467	19.9086948	22.56906874	22.53937989	22.19817296	20.20813728	25.22345677	24.72594724	19.53407975	19.83739507	21.13151025	21.27100736	18.70006507	21.65321976	22.17055026	16.79308693	19.03080428	24.4020408	22.60952987	21.16373922	24.57107407	21.36991508	21.06616257	19.5236598	22.18928002	18.87595727	25.06469188	22.34260648	24.29038521	20.11169752	21.19314952	19.990433	25.32812191	25.85348849	23.19464072	23.88451167	18.48952767
¸ßË¹°×ÔëÉù´¦Àí (598).mp3	21.51961531	19.79086951	20.69769266	22.67650455	17.96094697	21.20354064	19.82473839	21.12147078	20.57331722	20.90293521	20.80848445	19.49554404	20.39237794	22.30194832	22.00503737	23.29229659	20.20115689	20.02923572	23.4477865	23.09033851	25.81559577	20.84236815	20.44398887	21.65721113	17.24414561	20.21858306	19.48388685	19.98987738	23.37730632	17.50086746	19.4510044	19.60284156	19.67833862	21.43306846	19.82580748	21.43406396	20.97851098	18.17705039	20.47383966	21.36202188	23.26721016	22.62478981	20.91865593	21.7524131	20.10082245	22.92760944	21.95665194	20.71237129	21.81625917
¸ßË¹°×ÔëÉù´¦Àí (599).mp3	19.99549232	26.22081137	21.59109389	25.50509072	23.17645194	20.52263033	19.76125414	24.08523871	22.30141773	23.54674237	24.61422185	24.48779686	24.52502348	24.49218368	24.19241889	24.81785831	25.23444017	23.92849093	23.37555297	24.67992715	19.73418593	22.0621284	19.50661002	23.46920068	24.15867427	20.3887461	22.12976748	20.55852897	23.40593933	22.73644512	18.98431807	22.61340983	23.62781665	22.0169642	23.10157689	23.97553155	24.29891347	22.740401	22.05796286	19.42500696	23.32354057	21.92328908	21.22807094	20.35868362	23.92745243	26.3638991	21.14587555	21.31558586	23.79207932
¸ßË¹°×ÔëÉù´¦Àí (600).mp3	20.70699472	23.03681146	22.63129503	21.81774934	22.38365279	20.37813436	18.55568175	18.16474941	22.03097952	18.0839205	19.26480027	19.13992593	16.76442742	18.34276021	22.25313139	23.90913158	25.41644595	24.62930645	22.83140922	22.41882523	19.55857697	26.34262507	24.64478407	23.0575608	23.39527818	23.56561685	22.33931006	21.96514153	22.1062333	23.65271487	22.71962259	21.09726538	17.97068713	22.54386485	24.36529431	21.92690021	20.57180631	21.20574268	23.03012899	23.79087924	23.56547291	21.54431372	22.60814196	20.53691462	21.31533646	18.69801575	19.55142958	20.41681233	18.79249248
¸ßË¹°×ÔëÉù´¦Àí (601).mp3	17.87131992	19.57260982	20.62781137	20.69639119	20.49941974	21.33385659	17.51766728	19.64372598	21.25693845	19.55446828	19.48051835	20.91888492	18.74514105	20.76639641	19.83652888	21.03418362	19.92012104	19.69854602	21.31130089	20.17222663	19.70054647	19.84854055	20.55240941	19.858186	19.66152382	21.48201956	18.61145406	19.7502866	20.54511764	21.80099874	20.74843476	21.4813844	19.85532998	21.12110188	18.84454665	20.27137352	22.59196015	20.50366929	21.28688892	21.86667871	21.99699468	20.96071011	19.65340736	19.12671436	21.12694337	19.44535749	19.15576788	20.09350421	21.47546073
¸ßË¹°×ÔëÉù´¦Àí (602).mp3	19.09281696	20.54121988	21.6351417	19.78509862	21.78703454	23.02245962	18.61615817	22.19573608	21.24041427	23.30985415	20.99792546	22.31211206	19.86167298	24.03526087	21.8966758	20.24535597	25.5462974	23.72285566	20.55006775	21.27789424	23.52723599	22.08068262	22.09028568	23.53783972	23.4493547	22.11366647	21.1293372	22.39457851	19.40720258	20.80568042	24.94547803	22.67310154	23.11311853	22.00886237	22.84095556	21.80636366	24.26554563	21.763391	20.81428359	22.10957097	22.41919202	21.75888886	21.13369792	22.10307121	22.50788754	18.74079178	22.58927967	20.45429254	23.25993081
¸ßË¹°×ÔëÉù´¦Àí (603).mp3	22.71679814	19.5251983	19.9136138	19.74839091	22.22556074	23.07956513	20.25988398	22.77987305	24.90957271	21.50433783	18.67126422	20.07983112	22.50853448	19.75882059	21.61879046	23.21692845	19.88071848	20.88914012	21.3567854	16.75977728	21.74414054	18.78900426	22.05922024	23.04146693	21.36666326	22.10414706	23.57324785	21.3977371	22.53466507	20.87085755	23.06943577	22.40095308	22.18657812	25.07996013	21.7077145	18.57684261	22.19629746	22.46110506	21.55895142	22.87627521	20.78487278	22.53464408	20.42487756	22.06371881	17.62669128	22.92920107	20.78527591	20.36312391	23.15834565
¸ßË¹°×ÔëÉù´¦Àí (604).mp3	23.97730032	22.83271271	22.36804512	22.88954247	22.11522	24.34664211	27.79924043	23.89479605	22.55309588	22.872475	23.15901522	21.36121101	23.88311474	24.15695884	23.94412556	25.36063722	24.17750929	21.25887488	24.40606884	24.42150925	22.12354333	24.08467975	23.84840373	22.62558366	21.43664796	21.05823067	22.94074789	23.57865861	25.83444225	27.17312652	24.98950691	27.0069603	23.01339184	23.0506752	24.01338684	21.46697048	21.17890136	24.55038685	25.33559916	26.07588438	26.00286369	23.54769005	22.61682999	22.27904245	24.66172007	24.54809523	23.83337357	25.80511406	22.62994994
¸ßË¹°×ÔëÉù´¦Àí (605).mp3	20.43432904	19.71577557	20.73312084	18.87544021	20.43444815	21.95473381	21.02792163	21.64010012	19.30344868	19.88200535	20.97940887	20.16462662	22.89498088	18.74993402	19.34838927	20.25117234	19.32386583	19.64935139	18.76761933	20.40418984	19.24677894	19.75899987	21.31015327	17.75908485	20.67861593	18.33000869	18.23242152	19.96722157	18.09963541	20.91326886	19.28793647	19.80845289	20.55169503	21.65046002	21.37215448	22.06771875	22.13935371	17.47965467	17.97623997	19.8560256	19.16601646	21.41957457	20.06976367	21.15104592	18.64208484	20.57377541	19.31399635	22.15152026	21.05109037
¸ßË¹°×ÔëÉù´¦Àí (606).mp3	19.77837356	18.60066899	22.37040292	20.71564707	23.59995229	21.23962855	20.15169958	19.32583863	19.96093858	17.52132349	20.39765628	21.04148847	19.61013461	19.5503583	20.13575452	18.98972245	20.26970417	22.18903117	19.24713665	20.09952092	23.55301263	18.31389791	20.99279233	19.87689698	18.6084951	18.12415045	21.25846661	19.83936398	18.76423825	21.06218111	19.14521379	19.55707411	17.84662762	20.39524763	21.94903626	19.97488447	20.80949586	23.92791372	18.84393838	17.6823489	19.5746257	16.99088337	20.55397736	19.2745683	20.38640038	21.29803613	21.23184424	25.18195776	19.37876935
¸ßË¹°×ÔëÉù´¦Àí (607).mp3	19.08450055	18.7432413	18.75291129	19.35112115	19.55080921	18.4909945	19.22864261	21.22264579	18.96217998	21.13185749	18.8522132	19.63456484	19.40140959	19.12308074	18.58035211	20.27020201	21.24041158	18.30047629	19.93732105	19.73883401	22.40207731	20.34213725	18.25505004	19.81246175	20.34342524	21.28998931	18.40769399	18.14767716	19.38515691	17.55890208	18.68936207	21.54491049	21.38666724	19.14371901	18.98535487	21.65301159	18.97389326	20.48659196	22.09510897	19.78974421	22.13637919	22.42568663	20.75858163	21.11630437	20.49086169	19.88446946	20.32165151	19.013709	20.32661276
¸ßË¹°×ÔëÉù´¦Àí (608).mp3	21.60634653	21.71107642	19.67113924	22.07205493	23.84693141	20.5888208	22.58843404	20.60881472	21.66022278	21.55046951	19.55491186	21.14495931	17.69349374	19.76732813	21.54084661	22.17225916	23.21236571	23.89554562	20.41895447	19.14522315	23.42372274	23.29174978	22.60633799	22.66698811	20.21740504	20.01402786	24.00060071	21.92327906	19.51224656	21.66018535	23.19000823	17.70540439	22.68929702	21.27220803	24.07214532	21.7173766	21.61191877	20.02112687	22.374335	23.49193602	21.13346688	19.58519877	19.45733077	21.25776707	22.46175584	21.26703133	20.99186221	21.48463819	21.83759513
¸ßË¹°×ÔëÉù´¦Àí (609).mp3	23.51608421	21.86588631	22.71898931	21.21093052	19.43414278	18.53324696	24.01919274	21.45720073	21.08531662	21.66332737	23.3782096	21.26875	20.2298182	23.0208148	21.8771279	22.87985827	25.2021217	21.93911324	21.54514633	21.57470532	21.11502217	21.46775813	20.53545273	21.24317715	23.60658923	25.34074121	20.04735154	24.55607901	22.97268413	21.86738951	23.17197035	26.21287833	23.22412857	17.52932824	17.65415554	19.23548288	20.39954771	22.02702207	24.40277299	22.36053968	17.79402692	24.89443854	20.18352708	23.10759983	21.89698516	26.57851666	22.36817074	19.33789541	23.57069789
¸ßË¹°×ÔëÉù´¦Àí (610).mp3	23.3790074	24.29698685	24.19510574	24.83700597	24.86146832	23.76432539	22.56297075	27.08104354	23.21866421	21.81575246	24.11956583	22.97388311	21.86104356	21.96324093	23.1219749	20.78840099	21.45432013	22.25823159	21.18107836	21.79432974	19.85502785	22.31122003	22.21913038	23.53795846	21.40375324	23.69375925	22.02283973	22.14898414	23.23310175	23.75407326	22.71085669	24.44242715	23.3878101	22.32495235	23.70042089	22.59009567	24.18142457	21.68477621	21.66536054	22.56264619	22.32321321	22.49303911	21.34802359	23.63209734	25.13817395	20.29312061	21.16201779	23.10028491	21.60204305
¸ßË¹°×ÔëÉù´¦Àí (611).mp3	18.73801733	18.03716893	18.25422673	18.58452369	18.67946693	18.18659257	19.22697353	21.25429408	21.59638664	23.22828364	20.46172742	22.92472561	20.4199722	19.5384214	19.58216969	23.20535739	18.61660825	22.32442809	20.9815134	19.50935429	22.25888749	19.93146584	22.86239651	22.1273276	18.78989993	23.37602415	22.00924585	20.78066417	18.65798918	18.62687936	17.8566758	21.02618005	19.12888572	19.52523962	19.68955521	21.4360305	19.19224796	17.65776286	18.31949719	18.00058415	22.0979502	17.48808662	22.38567272	19.13813898	19.42617822	23.00080138	21.10269353	18.87602551	17.54484571
¸ßË¹°×ÔëÉù´¦Àí (612).mp3	20.77145798	22.22941629	21.38713983	22.19015661	21.13288144	19.01476043	17.79096521	18.37472498	21.49789009	19.64378747	22.94332103	20.24893991	22.86682509	19.80196425	18.08891167	22.38019954	18.82088625	20.37681077	22.39084286	21.52807562	20.72893784	19.61415901	20.09946207	19.72023429	22.56311973	21.80645724	23.12188998	19.77415846	21.44389267	19.09151089	19.96457629	22.932116	23.0757463	21.3241952	20.96660965	22.03375511	22.33671159	24.84708827	20.24387184	20.60007942	20.10506146	22.9233882	24.58528759	18.79022129	20.965611	22.45457244	23.17493062	23.68781629	21.93142253
¸ßË¹°×ÔëÉù´¦Àí (613).mp3	18.69603746	16.9729311	19.1552822	19.25194744	19.11970291	20.2667879	19.65940803	17.51011659	18.00128135	18.79817904	20.27928223	18.4139659	20.24086221	21.16691712	17.55194644	20.64697189	17.99850359	21.84108481	19.80829148	17.17744662	18.58121509	20.13126663	18.32680135	21.03082973	18.96830567	18.44246995	18.77277764	21.03463496	22.3997238	20.33419767	21.16159179	17.80983308	19.87006111	19.74143139	21.81396582	20.03935469	20.31888131	19.37101883	16.99259027	19.13276995	19.4137966	18.54251264	18.87772457	20.92430905	20.13800321	18.19408952	17.16020636	19.96241904	19.52916648
¸ßË¹°×ÔëÉù´¦Àí (614).mp3	20.45496115	19.46286022	19.1644431	20.69180702	19.643788	19.30034248	21.53651763	22.05865885	19.44039526	20.52595313	17.77679396	19.2871518	21.05259727	19.51119177	21.49364915	18.62588796	21.26257735	21.00854091	18.05575306	18.42446108	18.73860595	18.35472575	19.50152739	21.28288813	17.48646134	19.08634791	21.09485169	20.85439644	19.26488611	17.06436863	19.15280596	19.41742159	20.53790789	18.81244219	19.24370251	20.88930442	19.68534022	23.28566762	19.5355087	18.75690147	18.52630667	19.86924176	18.96157458	20.53305936	21.33295914	22.34828873	21.34750299	21.26733885	21.0100279
¸ßË¹°×ÔëÉù´¦Àí (615).mp3	21.47825031	21.42140014	24.83552424	20.59176075	19.41248678	22.51054671	19.08013572	21.10854699	21.37304193	18.62186654	22.44479794	20.9810808	19.44940089	25.826073	19.34519415	19.38107222	24.53763512	24.13511157	23.83236735	20.7171444	19.36284725	23.98785988	22.54127066	19.45804403	17.95010099	22.25174695	19.18702516	24.0512949	22.89122087	24.96010345	19.37062933	19.58008191	21.00272095	22.08739069	18.20878785	21.75151389	21.70551364	18.14742657	21.5731671	25.2474134	19.88953058	22.14617503	20.90376601	25.15397952	20.97137274	18.94872425	19.11952142	23.48717814	20.48653229
¸ßË¹°×ÔëÉù´¦Àí (616).mp3	21.44035123	22.93135534	21.8371885	23.19514729	20.77908012	20.16523326	21.43436744	23.00265933	21.37467123	23.35066896	20.23075271	21.27031336	19.51831483	18.92167715	20.99036255	19.45900058	21.10476455	20.06912676	20.91381092	21.78924136	19.38343104	19.89782168	21.53993106	19.70261127	21.14955379	16.59989648	19.66950028	21.04864418	20.52754285	18.14203401	19.84808225	20.5748475	20.49756267	19.66930567	21.60887255	21.81039208	21.39433345	18.62307502	22.18912023	21.11862771	20.91704683	19.98231292	22.05297859	22.63543504	22.80432395	18.33500261	23.51796828	21.53070819	21.54349786
¸ßË¹°×ÔëÉù´¦Àí (617).mp3	21.2446736	24.67266041	23.80426949	22.51418493	23.02120798	20.06749124	24.86827946	24.70805578	15.49895522	24.62890564	22.49953907	23.59530893	24.1874314	20.82769676	23.99965472	25.63364221	22.13907594	22.77940363	22.39749777	25.04723402	19.08040984	18.47354125	25.80531578	20.88424728	21.82716445	20.42916786	20.558177	24.48974268	22.21704795	25.76594888	23.46983092	21.60791529	25.56756859	23.74640751	21.8165877	24.65204959	22.30453125	24.44110292	19.37980219	20.92572825	24.44036148	20.53936991	23.74823111	25.47261321	24.06584457	26.35601136	22.38537167	21.44016543	20.31302225
¸ßË¹°×ÔëÉù´¦Àí (618).mp3	24.07681654	24.46135133	27.67464605	20.5805987	22.33386495	22.40147409	23.1668527	27.63425094	25.85620138	21.90704213	21.81500241	25.2990414	21.36913862	23.58037102	25.81028841	22.92889817	23.14838402	18.87014707	23.68856094	20.76743757	21.16910622	21.91047071	27.03491691	22.96346102	22.43686541	24.8702391	18.0293333	25.9995607	22.9866846	20.83535643	21.24180703	22.11069635	24.4636623	21.6497391	20.40795058	24.66466992	23.61717779	23.04919076	22.19407646	25.00743827	21.46746056	19.83926804	26.77351222	22.95952719	21.85602942	20.44552946	22.44553957	22.30850552	22.11131374
¸ßË¹°×ÔëÉù´¦Àí (619).mp3	20.32407514	20.02917652	21.97877331	18.22322461	22.20563001	20.43437323	22.26931435	19.63192107	17.95300517	22.95833568	21.65016474	20.6899087	19.17459786	20.41921611	19.48661227	19.23445919	19.19704727	20.53478626	19.40558698	18.10175589	19.66546583	20.84254647	19.94251939	20.49946138	17.78262915	20.75692794	20.38234817	20.19050825	19.19754914	20.6215081	22.14084363	20.03341265	22.51542517	18.50212419	20.06771744	17.78815707	18.98423696	18.59705462	18.9020217	19.79258509	17.98551606	20.38659667	20.46270954	20.47961606	19.51841784	19.62612743	19.34849167	19.65164757	20.37370371
¸ßË¹°×ÔëÉù´¦Àí (620).mp3	19.64890389	18.93376937	17.34020792	22.68738841	22.14644367	22.79292106	22.80599314	18.84921892	18.3683343	19.67053918	25.07304507	21.05533564	19.62222184	21.96164381	23.25542937	19.46029782	21.22745845	23.76523732	20.71209591	20.83704895	21.82292137	22.74915839	21.58624813	19.47108895	20.20122871	21.82499164	21.64219446	24.89504878	20.07885089	20.57950653	18.23710225	23.65178031	20.30040806	21.13443246	22.6548223	22.79088402	19.51558326	21.73987642	26.08062167	20.35243031	22.77016407	20.84896969	21.04237921	22.70958125	22.10174691	20.42562889	19.92470854	21.94250532	21.58731723
¸ßË¹°×ÔëÉù´¦Àí (621).mp3	21.98476484	21.48684087	19.77176401	21.71984976	20.01748722	21.37384085	21.02225162	20.8017458	19.4379878	23.11770081	18.35433297	20.77406423	20.30335036	20.51860544	18.41019627	18.85055661	19.70636124	20.34297781	20.7893221	19.41237374	20.27000097	19.83278447	19.15417443	19.79016064	18.82783906	18.99919855	18.8812564	18.84083697	20.81432611	18.91152068	19.3820738	19.4262699	19.18327282	21.23198261	17.97377293	17.62691683	18.87139742	21.45180254	20.22519231	20.00723816	19.0708935	20.00325755	20.79673939	18.92509999	20.71582535	20.82135021	20.74122502	20.69816851	19.48664722
¸ßË¹°×ÔëÉù´¦Àí (622).mp3	23.71608843	25.39990951	21.67312203	23.70911174	24.92184687	23.26469345	19.96838196	21.31075879	24.96477055	22.30622815	22.37915354	21.59366039	22.67367356	23.89818229	20.144237	21.93854598	20.28142879	20.46657507	23.89873947	21.21896429	22.25429576	21.07417604	20.8815597	19.27769965	20.29505062	20.21992882	23.59139554	20.59472597	22.69959288	22.24057742	21.41283112	18.90968263	21.73205724	23.34994905	23.78250948	24.49824179	19.14396796	22.1840635	22.10486756	20.37667224	22.50512455	22.20226761	24.81238994	20.80511804	22.74134499	22.60138976	22.01662811	22.19654435	20.51002802
¸ßË¹°×ÔëÉù´¦Àí (623).mp3	17.2164828	22.36111385	22.35552674	22.39123548	21.48575883	18.82849429	20.06757744	20.12488793	16.09573883	18.82623735	18.76452119	20.70771975	18.0287235	21.79067512	26.00108664	17.8964414	19.13615182	20.29112257	16.50637165	17.54720878	18.1623586	19.62955811	16.8761498	17.54378467	23.98712268	24.81210127	21.71413736	16.93220554	21.26574652	20.88453397	18.80899732	17.76331922	19.02944539	21.07287387	19.90770737	22.51317289	18.62564297	18.48660457	26.32639404	16.85748734	18.55468022	18.58708889	20.9638615	19.77634831	18.14989374	19.41579428	20.91079328	17.89486288	20.97923271
¸ßË¹°×ÔëÉù´¦Àí (624).mp3	19.4507389	21.26109813	22.21237883	23.5912364	20.81255356	22.31450416	24.76788681	18.34922453	19.81516239	20.0817856	20.16040333	20.86806952	21.39851743	21.62135245	23.16756958	21.3486227	24.26843306	19.96652798	21.85496028	19.94534323	18.10555325	18.09740692	19.02515472	20.83462923	21.84167394	21.50573175	21.36939458	20.00807538	20.2203954	21.35530214	21.28111901	21.36555997	20.57978914	21.35700478	24.08019804	19.71058068	21.93902903	20.72092082	20.76430447	21.72263238	22.94647154	23.11485579	18.73669414	22.74269599	20.30393887	18.5448755	21.64497633	21.43439019	23.42515723
¸ßË¹°×ÔëÉù´¦Àí (625).mp3	20.72029234	19.21879743	22.9146799	23.08317523	23.2029691	22.99073684	22.75869352	25.24631454	22.88874257	22.27783232	20.01045395	25.43558023	21.79302151	21.10398645	22.0573897	21.41661334	21.51271018	21.36904593	23.87869567	23.65187445	23.98873578	23.45867228	21.1362847	23.36103724	22.13482287	22.50021301	20.14171725	22.00986112	18.52828024	20.71031845	18.81435808	22.34023781	21.88828353	21.03143689	21.63022616	22.72075901	21.66884184	20.93430131	21.38075265	21.94028137	21.5441094	21.8237988	19.89399442	23.81813487	22.36701078	22.70174297	21.07726522	20.62149861	22.88729187
¸ßË¹°×ÔëÉù´¦Àí (626).mp3	18.45544588	18.44766268	22.87114215	20.62824921	21.84338202	21.70087808	21.9358319	22.2497176	17.80741867	21.96837405	18.86839332	20.43553274	20.66709068	22.19332296	22.96990905	20.28807964	19.51935273	19.88485455	22.50264409	18.73959758	21.55214081	19.26135641	23.93335606	19.23504569	21.46920545	23.24010985	19.13197902	19.00661403	19.54864096	19.43835326	18.16673993	22.15194815	19.36472737	19.98829624	21.59174	20.2616486	19.26607535	21.48854508	17.56683575	21.7677418	20.20053056	19.96964068	19.9038968	20.74775034	20.41594466	20.94956436	17.98996527	19.71770838	23.38405787
¸ßË¹°×ÔëÉù´¦Àí (627).mp3	19.85395741	17.46614163	19.72140158	21.5299181	22.58431994	21.85369722	19.43996035	20.8282688	21.52243208	21.01965277	22.2739699	20.17957789	26.16945912	21.87729872	19.93792935	19.9743612	21.34902446	19.02016937	18.44341471	21.68389052	21.76487741	21.24695114	19.44774574	21.12362184	20.89903911	22.69801634	20.13176158	18.35156102	19.21733124	19.98038571	20.90652673	22.78743755	21.25590761	20.79152765	21.0083209	21.89026252	22.5501898	25.38768124	21.24893967	22.03597335	18.8646538	18.89010688	24.49968746	22.6153712	19.90959981	19.26440217	19.29760743	22.44128844	22.42771332
¸ßË¹°×ÔëÉù´¦Àí (628).mp3	20.68747805	21.44841974	21.09939228	17.14194119	19.19541296	21.43369906	21.74388943	24.63977822	18.30880187	16.65445611	23.5426604	20.67357562	22.24999989	22.17529511	21.35533459	24.03119128	19.05529712	21.50934621	25.8135739	22.48936867	20.85389064	20.65156024	24.59225028	22.9152255	19.29623065	19.80883619	22.52783064	19.97506085	22.27792756	21.78392311	20.48467528	21.27280166	19.66269259	18.92984278	19.70938513	20.43605578	21.52303071	23.43612436	21.56325957	19.18508727	18.72845059	21.08102126	19.23483441	19.20701733	20.83930647	18.98397882	21.03855868	21.99348744	21.1375935
¸ßË¹°×ÔëÉù´¦Àí (629).mp3	23.89186603	22.42245171	22.54754756	22.71707189	21.43132379	20.69179315	20.62349536	22.44086267	22.74659375	22.60239289	20.62016302	22.65965518	22.31321281	23.90779226	20.85307734	19.3152213	22.68465129	22.64420143	19.48587805	22.06262488	21.52799094	20.26073522	20.77482146	23.19301614	22.90112339	20.78984857	20.12202586	21.05951594	21.90073697	23.41599579	20.44600325	21.35909268	19.70563857	20.77775384	22.07459061	21.86069883	21.70407229	23.17487479	20.94451644	20.16269784	19.49041696	19.27151485	20.27991231	20.18270778	22.68352937	21.76496022	19.42036557	20.13506822	21.04462485
¸ßË¹°×ÔëÉù´¦Àí (630).mp3	22.33841297	21.6323697	24.68298936	25.09910526	21.90038877	22.91508187	22.16938534	23.28217339	20.18859066	20.88038687	24.48351335	21.87678982	21.03078121	24.32783357	22.51442077	22.06598686	23.93002883	21.56368067	23.37392819	23.33078279	22.01247713	20.74531007	23.84776782	23.48130538	20.89829711	21.86209559	19.33117299	23.8653627	20.06292259	22.74793568	20.8279494	24.20736034	20.94782098	22.56218472	21.28821949	23.54787718	23.58036804	20.72888305	22.72878778	19.48818305	21.70014257	23.78136078	21.23557792	21.5378701	25.2306447	22.66917923	22.12840517	23.87144632	24.65138914
¸ßË¹°×ÔëÉù´¦Àí (631).mp3	22.52254558	19.02534704	22.975862	21.48148372	21.51228233	21.08310732	21.95275779	21.12281708	21.85130393	23.20035034	21.78660984	19.90196186	20.83513454	20.78295544	19.79239486	22.76658532	19.16419455	21.37561982	25.01544223	22.58479779	20.58218454	24.44166352	22.33141096	21.03477208	21.11414397	21.29327331	20.37155194	22.86588588	20.77853124	22.28607811	22.18756104	20.48763021	20.13775594	22.93096917	22.17687745	22.71312745	21.37803211	19.83457802	22.13354597	20.73737694	21.63651659	18.53822848	22.12709966	22.90360852	19.7441894	23.85151797	21.1717483	20.54614728	24.73276705
¸ßË¹°×ÔëÉù´¦Àí (632).mp3	19.95148979	20.91113627	21.08958553	19.91803498	19.51944161	20.10933515	20.76610675	20.71875886	19.77976961	22.24876077	22.22353107	20.21126559	22.25805095	17.99169581	17.93721461	17.57085255	19.03752298	18.00942062	20.80112189	19.98912443	18.61603826	19.60939059	19.84361048	18.00498872	19.03017422	19.95526272	20.64052432	18.83000681	17.66945433	19.55677532	19.87743079	18.82162707	18.74179041	19.84732073	18.84246447	20.84878984	22.70104796	18.67339582	20.62498388	19.48510821	18.29725167	20.22691214	17.77613831	20.81868031	19.65299869	19.79858479	18.71249568	19.66429766	20.41927103
¸ßË¹°×ÔëÉù´¦Àí (633).mp3	20.1393653	21.62256162	19.02719834	23.14138998	21.53221656	22.7432855	23.06515775	22.81992231	23.92307171	23.69170334	21.48234062	23.22741483	19.18376702	19.26439764	20.91683898	21.30304434	22.43170893	19.12397937	22.88210466	21.54925759	21.71551677	22.07584518	21.9935227	20.93496514	21.63651712	20.59807344	22.57694387	22.33051357	22.44082071	23.0688561	22.697288	21.06960636	23.65151093	20.66304442	22.74383311	23.59743408	20.26964349	20.22850772	22.16030082	21.79136628	21.67619282	19.60236495	18.83394702	20.58382117	21.43037917	20.98444799	21.04748877	22.48269676	19.80261304
¸ßË¹°×ÔëÉù´¦Àí (634).mp3	21.7884755	21.77345217	23.63188314	21.81697517	22.04841071	21.06292451	23.62236917	24.2390915	24.51625079	24.04590779	25.02020453	24.57321942	19.66434595	21.82903169	20.61058521	20.98646349	20.69414276	21.56872706	23.99871689	23.98096615	24.58483962	27.67148032	25.24577455	25.41338619	21.76871577	22.77638942	22.26182379	23.89819259	24.30448279	25.22641848	26.79213321	24.61597758	21.87785001	22.65828466	26.16657787	23.06571251	21.87105589	21.51839123	22.2321635	22.59652197	22.08353625	21.96347519	23.00667767	22.41024117	22.03901652	21.38583874	21.68606437	21.38083683	21.72365663
¸ßË¹°×ÔëÉù´¦Àí (635).mp3	20.27356486	23.39541539	24.43578375	20.79912388	21.24719459	23.14738889	25.80578865	22.61854774	20.59625042	21.28268956	18.46110589	19.02511144	20.27025118	22.41221434	19.72400217	17.67812917	20.5293545	19.19240725	19.35373872	24.81968892	19.03413603	19.30513994	22.51248407	20.0381665	16.69499526	19.78245633	24.36940924	21.47622063	20.06920458	18.32732779	21.32034101	21.54826411	23.71885808	21.456047	19.89581116	24.55681373	20.32955633	23.66595418	18.83937794	19.69334852	22.4424987	21.55872875	19.25807397	21.15243123	21.63021076	23.41049596	21.58315457	19.05429232	22.45439674
¸ßË¹°×ÔëÉù´¦Àí (636).mp3	23.73414885	23.16554521	21.37346174	22.18630192	22.82071911	23.4273295	25.65612088	24.99618251	24.10916188	22.6309736	20.1545741	21.1500305	21.35315179	23.6589742	22.13573941	20.98703512	22.06996124	20.9440822	19.59289924	22.6012107	21.48210111	22.54823232	22.33254888	20.76073566	22.50367084	22.06539119	21.70634837	22.68163849	23.16733138	22.22170477	24.10224323	23.02015941	26.07727952	22.27620814	23.49416749	22.02710005	24.01943512	22.02241852	21.00161091	24.35587931	26.60372805	25.56139392	24.12686983	23.73421934	20.41533812	22.55556025	19.72163302	22.06468043	21.70956776
¸ßË¹°×ÔëÉù´¦Àí (637).mp3	22.33808807	22.58348372	20.50429215	22.60856812	25.75133296	20.3977142	26.35339506	22.77819204	19.03319234	21.32935762	25.56570783	21.59330963	26.429141	24.56597425	23.11456442	25.88540813	25.84925457	23.63838835	22.23568107	26.83216589	22.73082436	20.97982065	25.63504582	22.53814005	24.95459498	23.81849418	21.16210458	21.19561732	22.12152823	25.1604883	23.37350785	22.37552386	20.01798506	24.10333776	23.26791342	24.66706079	21.33212886	23.46507413	21.86656222	23.18415147	23.54622924	24.52601288	23.39178301	22.88392856	20.22040084	27.04528216	20.94146757	19.67362458	20.94008208
¸ßË¹°×ÔëÉù´¦Àí (638).mp3	21.51675022	19.38284478	20.86359517	19.65175402	20.37239352	19.83703563	19.78606634	19.64170773	20.52357047	20.62098064	20.92518949	19.69384606	20.97528246	18.18149625	21.89506066	19.3718702	19.36412087	18.77426572	21.91645721	19.57250472	17.72905564	18.97767604	21.88178229	19.46489288	18.9180198	20.50610984	24.07985419	23.54483801	22.03521813	25.56957287	22.11629373	22.58483573	21.34288012	22.37087544	22.2254235	19.92513734	21.18792894	21.47266362	21.32102168	19.28428742	20.64803123	19.80282214	19.39496098	19.11375668	19.61256496	18.74935761	16.70863163	17.09624485	18.11767236
¸ßË¹°×ÔëÉù´¦Àí (639).mp3	22.92960419	22.52485584	22.52225987	23.15047183	20.33043734	23.51560003	24.30648554	20.48874759	22.77077245	25.00876778	24.02009576	24.62803814	18.08007491	21.17109703	22.67010803	22.80202892	20.94689455	20.67945931	21.91643247	19.10496608	21.65479038	20.44979411	21.89662749	21.9142373	21.55947791	19.50560953	20.48553263	18.67413289	20.69889913	19.07816853	21.05285776	20.82001198	23.97841302	23.72265916	21.15779807	23.09856491	22.04408035	23.40694949	22.06752507	20.90131726	22.65074489	20.96552177	25.17312101	25.15173202	24.51354589	23.7172413	25.58091131	23.11878509	22.77461453
¸ßË¹°×ÔëÉù´¦Àí (640).mp3	22.27915307	22.80964464	23.83638633	22.20739721	22.0893229	22.89001695	19.70503264	22.6251988	22.09551728	22.52126679	21.9313429	23.22794723	28.99593743	21.23449754	26.92102491	22.03117557	23.39531767	24.43198155	22.419146	22.38282411	24.62199734	23.30657506	22.07546203	21.46062408	24.77088958	21.63009598	24.22253355	22.10401338	24.84729394	24.15461018	21.88852643	21.27698579	24.58737207	22.47113573	21.10992755	25.40611531	24.14392615	24.41491111	23.74072909	23.82081174	23.06956553	22.19134138	24.04483544	24.16079086	22.39693323	23.37214378	25.17475031	21.94183478	22.9042119
¸ßË¹°×ÔëÉù´¦Àí (641).mp3	20.07587242	22.46829364	21.00004405	21.97346651	22.56422737	23.53577311	20.61442673	21.47550653	21.44831584	18.40741888	18.77450072	17.73921978	16.2602781	20.93991195	24.76332148	25.13600251	19.79851506	21.08176762	17.76640324	20.63257631	22.57918329	21.23581506	22.54649518	17.87922698	17.33562009	18.66940511	21.22344148	25.22459616	23.33173848	22.94261799	20.19095029	18.64910786	23.08311734	18.61608676	17.93274203	20.33867711	19.06254078	19.55071065	20.25589636	18.06768949	26.34152263	21.27284799	20.7649071	19.01640978	18.16609499	21.68973943	19.11407473	19.27942168	20.16068639
¸ßË¹°×ÔëÉù´¦Àí (642).mp3	24.23012498	23.67048871	21.34389715	23.30740439	24.33068908	21.40965767	23.47213268	22.38385663	20.7451774	22.91784436	21.45864368	21.19977095	25.50132763	23.83759113	22.11624542	23.64610508	26.01842417	23.30243671	24.59187821	24.42528493	22.52808104	21.67552879	23.43105664	22.64961501	25.27333072	24.31334078	21.70169111	22.42490375	25.08368343	21.85600394	26.4486771	25.60961218	21.68224306	23.88770192	21.43705375	21.08123614	24.42712932	24.35162953	23.9720619	23.17305743	23.51907203	21.40050904	22.59951327	25.87403915	23.34781414	23.63465756	22.46030861	22.72262936	22.67826993
¸ßË¹°×ÔëÉù´¦Àí (643).mp3	18.28086793	20.22552498	19.12290713	15.60640939	16.74689824	20.8186651	18.46449974	17.68198347	20.20467208	18.98027842	20.46178346	18.04898609	21.49425092	18.81489154	18.56585932	18.10130031	19.94928363	17.43870172	21.62991382	22.28260942	20.64790747	17.85191798	17.72930385	19.10190773	20.08484977	18.10979102	17.92670506	21.12047195	19.46590895	16.34026487	18.73787378	18.06419019	17.18506053	18.61615388	21.35516417	19.13876844	18.68943653	20.15678226	16.5830511	18.8662594	19.30281234	21.3606514	20.46073096	20.39243835	19.59935093	19.88143562	20.32838359	21.63899587	19.23902855
¸ßË¹°×ÔëÉù´¦Àí (644).mp3	22.58341742	21.67430172	22.5617965	19.09258308	21.33949891	20.32606523	22.45047317	23.74948948	20.99053009	22.17671944	19.21001882	20.98356562	22.00003017	21.61196693	22.40592561	23.96071407	18.70449882	21.9805071	20.70446362	20.75317763	21.57370837	21.5386533	25.46826356	21.13035299	21.76078988	23.28310287	19.10469925	21.80395227	23.23409787	23.01280415	21.39744376	21.84526594	18.90657596	21.78463173	20.91557201	21.42541494	25.24183261	23.12840045	23.22480286	21.59015632	20.02249024	21.1821067	21.66135973	21.36991031	22.81903398	20.14314006	21.80579249	20.70807134	20.81109592
¸ßË¹°×ÔëÉù´¦Àí (645).mp3	20.27703321	22.15929464	26.03892871	23.35774041	21.83821828	23.38719137	19.80981055	22.21926182	22.95323194	22.3067562	18.61145879	22.59368783	19.6696509	20.18163825	20.26860534	24.69025736	23.50572168	19.88352995	19.63868595	24.43712309	24.06143777	25.62155485	25.17845797	26.86254452	23.47944129	18.4365214	20.83873124	23.49242816	22.6467697	21.73736394	23.85794828	20.21286255	20.26894668	23.73618857	21.40951345	19.12228022	20.80007572	18.36797809	19.11053593	21.74955384	21.33134073	22.24991341	20.62205925	18.6506628	22.36846873	26.40396723	21.57456516	21.22277275	19.79672218
¸ßË¹°×ÔëÉù´¦Àí (646).mp3	19.40076289	20.76900801	21.60091824	21.49466747	22.98118009	21.68776872	19.94525362	19.90955385	19.64188734	21.44511835	21.5743566	22.24706982	19.60475295	20.65651527	20.64458381	19.84459733	21.76857143	19.88789219	19.15314354	20.10276262	22.11575144	20.61235693	19.75494013	20.76601752	20.61710086	21.87968796	24.14079028	21.63629807	21.83400729	19.4417984	23.38595164	18.17336156	21.11964468	20.65899565	20.76186878	23.16176298	20.14119565	19.37858001	20.04200473	20.71417302	24.53712341	19.42362201	19.95529308	21.61916016	19.93871828	19.99448402	19.20617947	20.2612589	19.39157898
¸ßË¹°×ÔëÉù´¦Àí (647).mp3	21.71307703	19.88397145	19.0526838	18.45471273	24.15558933	23.88795768	22.77432665	18.23545921	19.81002543	22.87343849	18.90647588	23.15976336	18.04598384	18.53195432	19.43154703	19.94027064	20.93748367	20.03202306	21.34547203	20.01264237	20.31464553	18.61226369	17.77354152	19.99702715	19.41532953	20.05575242	19.68073924	18.11273382	17.80530812	19.45519936	17.41084545	20.1775089	19.82508609	22.26345324	19.17072626	20.3575543	19.25690493	19.63899532	19.01705339	21.00234627	18.37401277	18.48411505	15.74079266	19.0771186	23.47061474	19.43926751	17.59394013	18.02067534	18.1621144
¸ßË¹°×ÔëÉù´¦Àí (648).mp3	23.06412693	24.07224074	24.46566394	25.88755717	23.40672287	17.50342318	21.84600639	21.60994261	18.57974761	24.96734821	24.32205907	18.68219762	21.88754178	22.35474986	18.21916523	19.21153888	24.31512579	18.65046809	22.05147001	23.68849798	20.15672439	23.34846281	21.44172072	19.695225	20.89122245	23.59007279	24.07589517	24.50533206	19.97123467	17.88105895	20.55978485	23.3582302	21.95639514	25.26739269	22.21017876	17.60635362	22.72746988	20.48967961	24.06005365	21.32194476	23.41642006	17.44976993	22.40764314	20.52550715	19.47744851	20.26356692	25.12424896	18.41766468	22.75706392
¸ßË¹°×ÔëÉù´¦Àí (649).mp3	23.68289335	22.70528797	23.40465296	20.67289834	21.18548189	23.72018105	20.63095723	20.33098877	21.65302948	25.83992634	22.67787029	22.2526957	21.10978245	20.08359828	20.031038	21.33320745	20.42745833	22.26035081	24.04110663	24.15552066	24.03760014	19.54579513	23.51262402	24.00074161	20.01742493	18.95019097	23.47478561	23.97447415	23.32475392	23.35960506	21.79547673	22.72661762	21.39966322	23.89150942	23.30205159	21.90865097	20.64433518	24.72518441	23.32175069	22.45335935	19.92672352	24.83549992	22.968511	24.41979497	23.59315465	21.28279046	19.24563734	22.11790978	25.10598245
¸ßË¹°×ÔëÉù´¦Àí (650).mp3	19.1088899	19.70479079	19.61147179	17.81329454	21.04341221	20.61672831	21.28197482	22.02748317	18.81917499	20.04346789	17.70009114	18.05260054	17.34444913	19.38324659	19.72455569	19.8964173	18.70292318	20.03929807	20.26455634	21.50159418	19.77403174	19.56622049	21.69503448	21.00618415	18.40902866	22.18448911	19.69718659	16.95954346	19.54382221	18.68232919	18.21171273	18.40735977	18.47611895	18.97301769	20.62883677	20.36735184	20.89399723	20.10863246	17.68560527	19.50077482	18.58531205	18.93545974	20.65625727	18.54245076	19.36039237	20.97379452	21.01532816	18.1063857	19.40616085
¸ßË¹°×ÔëÉù´¦Àí (651).mp3	17.64879667	16.3563921	16.43344804	15.70995435	20.63816195	16.47081666	17.82583733	18.09289134	17.44264552	18.33607407	19.46045631	16.39712954	16.21869769	17.38277454	17.27622049	17.92312653	14.83050556	16.42723357	17.33797034	18.54253868	17.76184139	16.80041485	22.69170035	17.46172728	18.40055562	16.07969291	19.10284597	15.91897008	19.29741499	17.28408026	18.94064127	19.12782287	16.76123696	16.33601649	17.73319637	17.97291544	18.24439064	16.32320797	19.16325017	16.41981841	18.91838202	15.87133671	18.42974841	18.88824275	17.75606771	16.442805	18.22181799	17.52449487	17.93154051
[truncated: 837 more rows]
[truncated: 12 more columns]
