# Supplementary material for: Music-induced emotion flow modeling by ENMI Network
Source: PLoS One. 2024 Oct 21;19(10):e0297712. doi: 10.1371/journal.pone.0297712 (PMC11493256; doi:10.1371/journal.pone.0297712)
Supplement: S1 File — (ZIP) [file pone.0297712.s001.zip › minimal dataset/Augmented dataset/Music features/feature_1.csv]

SongNumber	Feature_30	Feature_31	Feature_32	Feature_33	Feature_34	Feature_35	Feature_36	Feature_37	Feature_38	Feature_39	Feature_40	Feature_41	Feature_42	Feature_43	Feature_44	Feature_45	Feature_46	Feature_47	Feature_48	Feature_49	Feature_50	Feature_51	Feature_52	Feature_53	Feature_54	Feature_55	Feature_56	Feature_57	Feature_58	Feature_59	Feature_60	Feature_61	Feature_62	Feature_63	Feature_64	Feature_65	Feature_66	Feature_67	Feature_68	Feature_69	Feature_70	Feature_71	Feature_72	Feature_73	Feature_74	Feature_75	Feature_76	Feature_77	Feature_78
¸ßË¹°×ÔëÉù´¦Àí (1).mp3	0.25746796	0.25746796	0.25746796	0.25746796	0.25746796	0.25746796	0.25746796	0.25746796	0.25746796	0.25746796	0.25746796	0.25746796	0.25746796	0.25746796	0.25746796	0.25746796	0.25746796	0.25746796	0.25746796	0.25746796	0.25746796	0.25746796	0.25746796	0.25746796	0.25746796	0.25746796	0.25746796	0.25746796	0.25746796	0.25746796	0.25746796	0.25746796	0.25746796	0.25746796	0.25746796	0.25746796	0.25746796	0.25746796	0.25746796	0.25746796	0.25746796	0.25746796	0.25746796	0.25746796	0.25746796	0.25746796	0.25746796	0.25746796	0.25746796
¸ßË¹°×ÔëÉù´¦Àí (2).mp3	-0.05271787	-0.05271787	-0.05271787	-0.05271787	-0.05271787	-0.05271787	-0.05271787	-0.05271787	-0.05271787	-0.05271787	-0.05271787	-0.05271787	-0.05271787	-0.05271787	-0.05271787	-0.05271787	-0.05271787	-0.05271787	-0.05271787	-0.05271787	-0.05271787	-0.05271787	-0.05271787	-0.05271787	-0.05271787	-0.05271787	-0.05271787	-0.05271787	-0.05271787	-0.05271787	-0.05271787	-0.05271787	-0.05271787	-0.05271787	-0.05271787	-0.05271787	-0.05271787	-0.05271787	-0.05271787	-0.05271787	-0.05271787	-0.05271787	-0.05271787	-0.05271787	-0.05271787	-0.05271787	-0.05271787	-0.05271787	-0.05271787
¸ßË¹°×ÔëÉù´¦Àí (3).mp3	0.07194537	0.07194537	0.07194537	0.07194537	0.07194537	0.07194537	0.07194537	0.07194537	0.07194537	0.07194537	0.07194537	0.07194537	0.07194537	0.07194537	0.07194537	0.07194537	0.07194537	0.07194537	0.07194537	0.07194537	0.07194537	0.07194537	0.07194537	0.07194537	0.07194537	0.07194537	0.07194537	0.07194537	0.07194537	0.07194537	0.07194537	0.07194537	0.07194537	0.07194537	0.07194537	0.07194537	0.07194537	0.07194537	0.07194537	0.07194537	0.07194537	0.07194537	0.07194537	0.07194537	0.07194537	0.07194537	0.07194537	0.07194537	0.07194537
¸ßË¹°×ÔëÉù´¦Àí (4).mp3	-0.07242025	-0.07242025	-0.07242025	-0.07242025	-0.07242025	-0.07242025	-0.07242025	-0.07242025	-0.07242025	-0.07242025	-0.07242025	-0.07242025	-0.07242025	-0.07242025	-0.07242025	-0.07242025	-0.07242025	-0.07242025	-0.07242025	-0.07242025	-0.07242025	-0.07242025	-0.07242025	-0.07242025	-0.07242025	-0.07242025	-0.07242025	-0.07242025	-0.07242025	-0.07242025	-0.07242025	-0.07242025	-0.07242025	-0.07242025	-0.07242025	-0.07242025	-0.07242025	-0.07242025	-0.07242025	-0.07242025	-0.07242025	-0.07242025	-0.07242025	-0.07242025	-0.07242025	-0.07242025	-0.07242025	-0.07242025	-0.07242025
¸ßË¹°×ÔëÉù´¦Àí (5).mp3	0.07277083	0.07277083	0.07277083	0.07277083	0.07277083	0.07277083	0.07277083	0.07277083	0.07277083	0.07277083	0.07277083	0.07277083	0.07277083	0.07277083	0.07277083	0.07277083	0.07277083	0.07277083	0.07277083	0.07277083	0.07277083	0.07277083	0.07277083	0.07277083	0.07277083	0.07277083	0.07277083	0.07277083	0.07277083	0.07277083	0.07277083	0.07277083	0.07277083	0.07277083	0.07277083	0.07277083	0.07277083	0.07277083	0.07277083	0.07277083	0.07277083	0.07277083	0.07277083	0.07277083	0.07277083	0.07277083	0.07277083	0.07277083	0.07277083
¸ßË¹°×ÔëÉù´¦Àí (6).mp3	0.3777963	0.3777963	0.3777963	0.3777963	0.3777963	0.3777963	0.3777963	0.3777963	0.3777963	0.3777963	0.3777963	0.3777963	0.3777963	0.3777963	0.3777963	0.3777963	0.3777963	0.3777963	0.3777963	0.3777963	0.3777963	0.3777963	0.3777963	0.3777963	0.3777963	0.3777963	0.3777963	0.3777963	0.3777963	0.3777963	0.3777963	0.3777963	0.3777963	0.3777963	0.3777963	0.3777963	0.3777963	0.3777963	0.3777963	0.3777963	0.3777963	0.3777963	0.3777963	0.3777963	0.3777963	0.3777963	0.3777963	0.3777963	0.3777963
¸ßË¹°×ÔëÉù´¦Àí (7).mp3	0.19945523	0.19945523	0.19945523	0.19945523	0.19945523	0.19945523	0.19945523	0.19945523	0.19945523	0.19945523	0.19945523	0.19945523	0.19945523	0.19945523	0.19945523	0.19945523	0.19945523	0.19945523	0.19945523	0.19945523	0.19945523	0.19945523	0.19945523	0.19945523	0.19945523	0.19945523	0.19945523	0.19945523	0.19945523	0.19945523	0.19945523	0.19945523	0.19945523	0.19945523	0.19945523	0.19945523	0.19945523	0.19945523	0.19945523	0.19945523	0.19945523	0.19945523	0.19945523	0.19945523	0.19945523	0.19945523	0.19945523	0.19945523	0.19945523
¸ßË¹°×ÔëÉù´¦Àí (8).mp3	-0.028288595	-0.028288595	-0.028288595	-0.028288595	-0.028288595	-0.028288595	-0.028288595	-0.028288595	-0.028288595	-0.028288595	-0.028288595	-0.028288595	-0.028288595	-0.028288595	-0.028288595	-0.028288595	-0.028288595	-0.028288595	-0.028288595	-0.028288595	-0.028288595	-0.028288595	-0.028288595	-0.028288595	-0.028288595	-0.028288595	-0.028288595	-0.028288595	-0.028288595	-0.028288595	-0.028288595	-0.028288595	-0.028288595	-0.028288595	-0.028288595	-0.028288595	-0.028288595	-0.028288595	-0.028288595	-0.028288595	-0.028288595	-0.028288595	-0.028288595	-0.028288595	-0.028288595	-0.028288595	-0.028288595	-0.028288595	-0.028288595
¸ßË¹°×ÔëÉù´¦Àí (9).mp3	0.081094004	0.081094004	0.081094004	0.081094004	0.081094004	0.081094004	0.081094004	0.081094004	0.081094004	0.081094004	0.081094004	0.081094004	0.081094004	0.081094004	0.081094004	0.081094004	0.081094004	0.081094004	0.081094004	0.081094004	0.081094004	0.081094004	0.081094004	0.081094004	0.081094004	0.081094004	0.081094004	0.081094004	0.081094004	0.081094004	0.081094004	0.081094004	0.081094004	0.081094004	0.081094004	0.081094004	0.081094004	0.081094004	0.081094004	0.081094004	0.081094004	0.081094004	0.081094004	0.081094004	0.081094004	0.081094004	0.081094004	0.081094004	0.081094004
¸ßË¹°×ÔëÉù´¦Àí (10).mp3	0.16781586	0.16781586	0.16781586	0.16781586	0.16781586	0.16781586	0.16781586	0.16781586	0.16781586	0.16781586	0.16781586	0.16781586	0.16781586	0.16781586	0.16781586	0.16781586	0.16781586	0.16781586	0.16781586	0.16781586	0.16781586	0.16781586	0.16781586	0.16781586	0.16781586	0.16781586	0.16781586	0.16781586	0.16781586	0.16781586	0.16781586	0.16781586	0.16781586	0.16781586	0.16781586	0.16781586	0.16781586	0.16781586	0.16781586	0.16781586	0.16781586	0.16781586	0.16781586	0.16781586	0.16781586	0.16781586	0.16781586	0.16781586	0.16781586
¸ßË¹°×ÔëÉù´¦Àí (11).mp3	0.046822123	0.046822123	0.046822123	0.046822123	0.046822123	0.046822123	0.046822123	0.046822123	0.046822123	0.046822123	0.046822123	0.046822123	0.046822123	0.046822123	0.046822123	0.046822123	0.046822123	0.046822123	0.046822123	0.046822123	0.046822123	0.046822123	0.046822123	0.046822123	0.046822123	0.046822123	0.046822123	0.046822123	0.046822123	0.046822123	0.046822123	0.046822123	0.046822123	0.046822123	0.046822123	0.046822123	0.046822123	0.046822123	0.046822123	0.046822123	0.046822123	0.046822123	0.046822123	0.046822123	0.046822123	0.046822123	0.046822123	0.046822123	0.046822123
¸ßË¹°×ÔëÉù´¦Àí (12).mp3	0.05241417	0.05241417	0.05241417	0.05241417	0.05241417	0.05241417	0.05241417	0.05241417	0.05241417	0.05241417	0.05241417	0.05241417	0.05241417	0.05241417	0.05241417	0.05241417	0.05241417	0.05241417	0.05241417	0.05241417	0.05241417	0.05241417	0.05241417	0.05241417	0.05241417	0.05241417	0.05241417	0.05241417	0.05241417	0.05241417	0.05241417	0.05241417	0.05241417	0.05241417	0.05241417	0.05241417	0.05241417	0.05241417	0.05241417	0.05241417	0.05241417	0.05241417	0.05241417	0.05241417	0.05241417	0.05241417	0.05241417	0.05241417	0.05241417
¸ßË¹°×ÔëÉù´¦Àí (13).mp3	0.17602512	0.17602512	0.17602512	0.17602512	0.17602512	0.17602512	0.17602512	0.17602512	0.17602512	0.17602512	0.17602512	0.17602512	0.17602512	0.17602512	0.17602512	0.17602512	0.17602512	0.17602512	0.17602512	0.17602512	0.17602512	0.17602512	0.17602512	0.17602512	0.17602512	0.17602512	0.17602512	0.17602512	0.17602512	0.17602512	0.17602512	0.17602512	0.17602512	0.17602512	0.17602512	0.17602512	0.17602512	0.17602512	0.17602512	0.17602512	0.17602512	0.17602512	0.17602512	0.17602512	0.17602512	0.17602512	0.17602512	0.17602512	0.17602512
¸ßË¹°×ÔëÉù´¦Àí (14).mp3	0.08715289	0.08715289	0.08715289	0.08715289	0.08715289	0.08715289	0.08715289	0.08715289	0.08715289	0.08715289	0.08715289	0.08715289	0.08715289	0.08715289	0.08715289	0.08715289	0.08715289	0.08715289	0.08715289	0.08715289	0.08715289	0.08715289	0.08715289	0.08715289	0.08715289	0.08715289	0.08715289	0.08715289	0.08715289	0.08715289	0.08715289	0.08715289	0.08715289	0.08715289	0.08715289	0.08715289	0.08715289	0.08715289	0.08715289	0.08715289	0.08715289	0.08715289	0.08715289	0.08715289	0.08715289	0.08715289	0.08715289	0.08715289	0.08715289
¸ßË¹°×ÔëÉù´¦Àí (15).mp3	0.1755572	0.1755572	0.1755572	0.1755572	0.1755572	0.1755572	0.1755572	0.1755572	0.1755572	0.1755572	0.1755572	0.1755572	0.1755572	0.1755572	0.1755572	0.1755572	0.1755572	0.1755572	0.1755572	0.1755572	0.1755572	0.1755572	0.1755572	0.1755572	0.1755572	0.1755572	0.1755572	0.1755572	0.1755572	0.1755572	0.1755572	0.1755572	0.1755572	0.1755572	0.1755572	0.1755572	0.1755572	0.1755572	0.1755572	0.1755572	0.1755572	0.1755572	0.1755572	0.1755572	0.1755572	0.1755572	0.1755572	0.1755572	0.1755572
¸ßË¹°×ÔëÉù´¦Àí (16).mp3	0.07959577	0.07959577	0.07959577	0.07959577	0.07959577	0.07959577	0.07959577	0.07959577	0.07959577	0.07959577	0.07959577	0.07959577	0.07959577	0.07959577	0.07959577	0.07959577	0.07959577	0.07959577	0.07959577	0.07959577	0.07959577	0.07959577	0.07959577	0.07959577	0.07959577	0.07959577	0.07959577	0.07959577	0.07959577	0.07959577	0.07959577	0.07959577	0.07959577	0.07959577	0.07959577	0.07959577	0.07959577	0.07959577	0.07959577	0.07959577	0.07959577	0.07959577	0.07959577	0.07959577	0.07959577	0.07959577	0.07959577	0.07959577	0.07959577
¸ßË¹°×ÔëÉù´¦Àí (17).mp3	0.10387581	0.10387581	0.10387581	0.10387581	0.10387581	0.10387581	0.10387581	0.10387581	0.10387581	0.10387581	0.10387581	0.10387581	0.10387581	0.10387581	0.10387581	0.10387581	0.10387581	0.10387581	0.10387581	0.10387581	0.10387581	0.10387581	0.10387581	0.10387581	0.10387581	0.10387581	0.10387581	0.10387581	0.10387581	0.10387581	0.10387581	0.10387581	0.10387581	0.10387581	0.10387581	0.10387581	0.10387581	0.10387581	0.10387581	0.10387581	0.10387581	0.10387581	0.10387581	0.10387581	0.10387581	0.10387581	0.10387581	0.10387581	0.10387581
¸ßË¹°×ÔëÉù´¦Àí (18).mp3	0.11503827	0.11503827	0.11503827	0.11503827	0.11503827	0.11503827	0.11503827	0.11503827	0.11503827	0.11503827	0.11503827	0.11503827	0.11503827	0.11503827	0.11503827	0.11503827	0.11503827	0.11503827	0.11503827	0.11503827	0.11503827	0.11503827	0.11503827	0.11503827	0.11503827	0.11503827	0.11503827	0.11503827	0.11503827	0.11503827	0.11503827	0.11503827	0.11503827	0.11503827	0.11503827	0.11503827	0.11503827	0.11503827	0.11503827	0.11503827	0.11503827	0.11503827	0.11503827	0.11503827	0.11503827	0.11503827	0.11503827	0.11503827	0.11503827
¸ßË¹°×ÔëÉù´¦Àí (19).mp3	0.06397635	0.06397635	0.06397635	0.06397635	0.06397635	0.06397635	0.06397635	0.06397635	0.06397635	0.06397635	0.06397635	0.06397635	0.06397635	0.06397635	0.06397635	0.06397635	0.06397635	0.06397635	0.06397635	0.06397635	0.06397635	0.06397635	0.06397635	0.06397635	0.06397635	0.06397635	0.06397635	0.06397635	0.06397635	0.06397635	0.06397635	0.06397635	0.06397635	0.06397635	0.06397635	0.06397635	0.06397635	0.06397635	0.06397635	0.06397635	0.06397635	0.06397635	0.06397635	0.06397635	0.06397635	0.06397635	0.06397635	0.06397635	0.06397635
¸ßË¹°×ÔëÉù´¦Àí (20).mp3	-0.007367291	-0.007367291	-0.007367291	-0.007367291	-0.007367291	-0.007367291	-0.007367291	-0.007367291	-0.007367291	-0.007367291	-0.007367291	-0.007367291	-0.007367291	-0.007367291	-0.007367291	-0.007367291	-0.007367291	-0.007367291	-0.007367291	-0.007367291	-0.007367291	-0.007367291	-0.007367291	-0.007367291	-0.007367291	-0.007367291	-0.007367291	-0.007367291	-0.007367291	-0.007367291	-0.007367291	-0.007367291	-0.007367291	-0.007367291	-0.007367291	-0.007367291	-0.007367291	-0.007367291	-0.007367291	-0.007367291	-0.007367291	-0.007367291	-0.007367291	-0.007367291	-0.007367291	-0.007367291	-0.007367291	-0.007367291	-0.007367291
¸ßË¹°×ÔëÉù´¦Àí (21).mp3	0.251239	0.251239	0.251239	0.251239	0.251239	0.251239	0.251239	0.251239	0.251239	0.251239	0.251239	0.251239	0.251239	0.251239	0.251239	0.251239	0.251239	0.251239	0.251239	0.251239	0.251239	0.251239	0.251239	0.251239	0.251239	0.251239	0.251239	0.251239	0.251239	0.251239	0.251239	0.251239	0.251239	0.251239	0.251239	0.251239	0.251239	0.251239	0.251239	0.251239	0.251239	0.251239	0.251239	0.251239	0.251239	0.251239	0.251239	0.251239	0.251239
¸ßË¹°×ÔëÉù´¦Àí (22).mp3	-0.14128691	-0.14128691	-0.14128691	-0.14128691	-0.14128691	-0.14128691	-0.14128691	-0.14128691	-0.14128691	-0.14128691	-0.14128691	-0.14128691	-0.14128691	-0.14128691	-0.14128691	-0.14128691	-0.14128691	-0.14128691	-0.14128691	-0.14128691	-0.14128691	-0.14128691	-0.14128691	-0.14128691	-0.14128691	-0.14128691	-0.14128691	-0.14128691	-0.14128691	-0.14128691	-0.14128691	-0.14128691	-0.14128691	-0.14128691	-0.14128691	-0.14128691	-0.14128691	-0.14128691	-0.14128691	-0.14128691	-0.14128691	-0.14128691	-0.14128691	-0.14128691	-0.14128691	-0.14128691	-0.14128691	-0.14128691	-0.14128691
¸ßË¹°×ÔëÉù´¦Àí (23).mp3	0.3148022	0.3148022	0.3148022	0.3148022	0.3148022	0.3148022	0.3148022	0.3148022	0.3148022	0.3148022	0.3148022	0.3148022	0.3148022	0.3148022	0.3148022	0.3148022	0.3148022	0.3148022	0.3148022	0.3148022	0.3148022	0.3148022	0.3148022	0.3148022	0.3148022	0.3148022	0.3148022	0.3148022	0.3148022	0.3148022	0.3148022	0.3148022	0.3148022	0.3148022	0.3148022	0.3148022	0.3148022	0.3148022	0.3148022	0.3148022	0.3148022	0.3148022	0.3148022	0.3148022	0.3148022	0.3148022	0.3148022	0.3148022	0.3148022
¸ßË¹°×ÔëÉù´¦Àí (24).mp3	0.114513285	0.114513285	0.114513285	0.114513285	0.114513285	0.114513285	0.114513285	0.114513285	0.114513285	0.114513285	0.114513285	0.114513285	0.114513285	0.114513285	0.114513285	0.114513285	0.114513285	0.114513285	0.114513285	0.114513285	0.114513285	0.114513285	0.114513285	0.114513285	0.114513285	0.114513285	0.114513285	0.114513285	0.114513285	0.114513285	0.114513285	0.114513285	0.114513285	0.114513285	0.114513285	0.114513285	0.114513285	0.114513285	0.114513285	0.114513285	0.114513285	0.114513285	0.114513285	0.114513285	0.114513285	0.114513285	0.114513285	0.114513285	0.114513285
¸ßË¹°×ÔëÉù´¦Àí (25).mp3	0.30195177	0.30195177	0.30195177	0.30195177	0.30195177	0.30195177	0.30195177	0.30195177	0.30195177	0.30195177	0.30195177	0.30195177	0.30195177	0.30195177	0.30195177	0.30195177	0.30195177	0.30195177	0.30195177	0.30195177	0.30195177	0.30195177	0.30195177	0.30195177	0.30195177	0.30195177	0.30195177	0.30195177	0.30195177	0.30195177	0.30195177	0.30195177	0.30195177	0.30195177	0.30195177	0.30195177	0.30195177	0.30195177	0.30195177	0.30195177	0.30195177	0.30195177	0.30195177	0.30195177	0.30195177	0.30195177	0.30195177	0.30195177	0.30195177
¸ßË¹°×ÔëÉù´¦Àí (26).mp3	0.1927853	0.1927853	0.1927853	0.1927853	0.1927853	0.1927853	0.1927853	0.1927853	0.1927853	0.1927853	0.1927853	0.1927853	0.1927853	0.1927853	0.1927853	0.1927853	0.1927853	0.1927853	0.1927853	0.1927853	0.1927853	0.1927853	0.1927853	0.1927853	0.1927853	0.1927853	0.1927853	0.1927853	0.1927853	0.1927853	0.1927853	0.1927853	0.1927853	0.1927853	0.1927853	0.1927853	0.1927853	0.1927853	0.1927853	0.1927853	0.1927853	0.1927853	0.1927853	0.1927853	0.1927853	0.1927853	0.1927853	0.1927853	0.1927853
¸ßË¹°×ÔëÉù´¦Àí (27).mp3	-0.0480356	-0.0480356	-0.0480356	-0.0480356	-0.0480356	-0.0480356	-0.0480356	-0.0480356	-0.0480356	-0.0480356	-0.0480356	-0.0480356	-0.0480356	-0.0480356	-0.0480356	-0.0480356	-0.0480356	-0.0480356	-0.0480356	-0.0480356	-0.0480356	-0.0480356	-0.0480356	-0.0480356	-0.0480356	-0.0480356	-0.0480356	-0.0480356	-0.0480356	-0.0480356	-0.0480356	-0.0480356	-0.0480356	-0.0480356	-0.0480356	-0.0480356	-0.0480356	-0.0480356	-0.0480356	-0.0480356	-0.0480356	-0.0480356	-0.0480356	-0.0480356	-0.0480356	-0.0480356	-0.0480356	-0.0480356	-0.0480356
¸ßË¹°×ÔëÉù´¦Àí (28).mp3	0.30077237	0.30077237	0.30077237	0.30077237	0.30077237	0.30077237	0.30077237	0.30077237	0.30077237	0.30077237	0.30077237	0.30077237	0.30077237	0.30077237	0.30077237	0.30077237	0.30077237	0.30077237	0.30077237	0.30077237	0.30077237	0.30077237	0.30077237	0.30077237	0.30077237	0.30077237	0.30077237	0.30077237	0.30077237	0.30077237	0.30077237	0.30077237	0.30077237	0.30077237	0.30077237	0.30077237	0.30077237	0.30077237	0.30077237	0.30077237	0.30077237	0.30077237	0.30077237	0.30077237	0.30077237	0.30077237	0.30077237	0.30077237	0.30077237
¸ßË¹°×ÔëÉù´¦Àí (29).mp3	0.1799128	0.1799128	0.1799128	0.1799128	0.1799128	0.1799128	0.1799128	0.1799128	0.1799128	0.1799128	0.1799128	0.1799128	0.1799128	0.1799128	0.1799128	0.1799128	0.1799128	0.1799128	0.1799128	0.1799128	0.1799128	0.1799128	0.1799128	0.1799128	0.1799128	0.1799128	0.1799128	0.1799128	0.1799128	0.1799128	0.1799128	0.1799128	0.1799128	0.1799128	0.1799128	0.1799128	0.1799128	0.1799128	0.1799128	0.1799128	0.1799128	0.1799128	0.1799128	0.1799128	0.1799128	0.1799128	0.1799128	0.1799128	0.1799128
¸ßË¹°×ÔëÉù´¦Àí (30).mp3	-0.009520691	-0.009520691	-0.009520691	-0.009520691	-0.009520691	-0.009520691	-0.009520691	-0.009520691	-0.009520691	-0.009520691	-0.009520691	-0.009520691	-0.009520691	-0.009520691	-0.009520691	-0.009520691	-0.009520691	-0.009520691	-0.009520691	-0.009520691	-0.009520691	-0.009520691	-0.009520691	-0.009520691	-0.009520691	-0.009520691	-0.009520691	-0.009520691	-0.009520691	-0.009520691	-0.009520691	-0.009520691	-0.009520691	-0.009520691	-0.009520691	-0.009520691	-0.009520691	-0.009520691	-0.009520691	-0.009520691	-0.009520691	-0.009520691	-0.009520691	-0.009520691	-0.009520691	-0.009520691	-0.009520691	-0.009520691	-0.009520691
¸ßË¹°×ÔëÉù´¦Àí (31).mp3	0.0816401	0.0816401	0.0816401	0.0816401	0.0816401	0.0816401	0.0816401	0.0816401	0.0816401	0.0816401	0.0816401	0.0816401	0.0816401	0.0816401	0.0816401	0.0816401	0.0816401	0.0816401	0.0816401	0.0816401	0.0816401	0.0816401	0.0816401	0.0816401	0.0816401	0.0816401	0.0816401	0.0816401	0.0816401	0.0816401	0.0816401	0.0816401	0.0816401	0.0816401	0.0816401	0.0816401	0.0816401	0.0816401	0.0816401	0.0816401	0.0816401	0.0816401	0.0816401	0.0816401	0.0816401	0.0816401	0.0816401	0.0816401	0.0816401
¸ßË¹°×ÔëÉù´¦Àí (32).mp3	0.2111116	0.2111116	0.2111116	0.2111116	0.2111116	0.2111116	0.2111116	0.2111116	0.2111116	0.2111116	0.2111116	0.2111116	0.2111116	0.2111116	0.2111116	0.2111116	0.2111116	0.2111116	0.2111116	0.2111116	0.2111116	0.2111116	0.2111116	0.2111116	0.2111116	0.2111116	0.2111116	0.2111116	0.2111116	0.2111116	0.2111116	0.2111116	0.2111116	0.2111116	0.2111116	0.2111116	0.2111116	0.2111116	0.2111116	0.2111116	0.2111116	0.2111116	0.2111116	0.2111116	0.2111116	0.2111116	0.2111116	0.2111116	0.2111116
¸ßË¹°×ÔëÉù´¦Àí (33).mp3	0.1792973	0.1792973	0.1792973	0.1792973	0.1792973	0.1792973	0.1792973	0.1792973	0.1792973	0.1792973	0.1792973	0.1792973	0.1792973	0.1792973	0.1792973	0.1792973	0.1792973	0.1792973	0.1792973	0.1792973	0.1792973	0.1792973	0.1792973	0.1792973	0.1792973	0.1792973	0.1792973	0.1792973	0.1792973	0.1792973	0.1792973	0.1792973	0.1792973	0.1792973	0.1792973	0.1792973	0.1792973	0.1792973	0.1792973	0.1792973	0.1792973	0.1792973	0.1792973	0.1792973	0.1792973	0.1792973	0.1792973	0.1792973	0.1792973
¸ßË¹°×ÔëÉù´¦Àí (34).mp3	0.031143486	0.031143486	0.031143486	0.031143486	0.031143486	0.031143486	0.031143486	0.031143486	0.031143486	0.031143486	0.031143486	0.031143486	0.031143486	0.031143486	0.031143486	0.031143486	0.031143486	0.031143486	0.031143486	0.031143486	0.031143486	0.031143486	0.031143486	0.031143486	0.031143486	0.031143486	0.031143486	0.031143486	0.031143486	0.031143486	0.031143486	0.031143486	0.031143486	0.031143486	0.031143486	0.031143486	0.031143486	0.031143486	0.031143486	0.031143486	0.031143486	0.031143486	0.031143486	0.031143486	0.031143486	0.031143486	0.031143486	0.031143486	0.031143486
¸ßË¹°×ÔëÉù´¦Àí (35).mp3	0.020571154	0.020571154	0.020571154	0.020571154	0.020571154	0.020571154	0.020571154	0.020571154	0.020571154	0.020571154	0.020571154	0.020571154	0.020571154	0.020571154	0.020571154	0.020571154	0.020571154	0.020571154	0.020571154	0.020571154	0.020571154	0.020571154	0.020571154	0.020571154	0.020571154	0.020571154	0.020571154	0.020571154	0.020571154	0.020571154	0.020571154	0.020571154	0.020571154	0.020571154	0.020571154	0.020571154	0.020571154	0.020571154	0.020571154	0.020571154	0.020571154	0.020571154	0.020571154	0.020571154	0.020571154	0.020571154	0.020571154	0.020571154	0.020571154
¸ßË¹°×ÔëÉù´¦Àí (36).mp3	0.13110042	0.13110042	0.13110042	0.13110042	0.13110042	0.13110042	0.13110042	0.13110042	0.13110042	0.13110042	0.13110042	0.13110042	0.13110042	0.13110042	0.13110042	0.13110042	0.13110042	0.13110042	0.13110042	0.13110042	0.13110042	0.13110042	0.13110042	0.13110042	0.13110042	0.13110042	0.13110042	0.13110042	0.13110042	0.13110042	0.13110042	0.13110042	0.13110042	0.13110042	0.13110042	0.13110042	0.13110042	0.13110042	0.13110042	0.13110042	0.13110042	0.13110042	0.13110042	0.13110042	0.13110042	0.13110042	0.13110042	0.13110042	0.13110042
¸ßË¹°×ÔëÉù´¦Àí (37).mp3	0.06745852	0.06745852	0.06745852	0.06745852	0.06745852	0.06745852	0.06745852	0.06745852	0.06745852	0.06745852	0.06745852	0.06745852	0.06745852	0.06745852	0.06745852	0.06745852	0.06745852	0.06745852	0.06745852	0.06745852	0.06745852	0.06745852	0.06745852	0.06745852	0.06745852	0.06745852	0.06745852	0.06745852	0.06745852	0.06745852	0.06745852	0.06745852	0.06745852	0.06745852	0.06745852	0.06745852	0.06745852	0.06745852	0.06745852	0.06745852	0.06745852	0.06745852	0.06745852	0.06745852	0.06745852	0.06745852	0.06745852	0.06745852	0.06745852
¸ßË¹°×ÔëÉù´¦Àí (38).mp3	0.05441729	0.05441729	0.05441729	0.05441729	0.05441729	0.05441729	0.05441729	0.05441729	0.05441729	0.05441729	0.05441729	0.05441729	0.05441729	0.05441729	0.05441729	0.05441729	0.05441729	0.05441729	0.05441729	0.05441729	0.05441729	0.05441729	0.05441729	0.05441729	0.05441729	0.05441729	0.05441729	0.05441729	0.05441729	0.05441729	0.05441729	0.05441729	0.05441729	0.05441729	0.05441729	0.05441729	0.05441729	0.05441729	0.05441729	0.05441729	0.05441729	0.05441729	0.05441729	0.05441729	0.05441729	0.05441729	0.05441729	0.05441729	0.05441729
¸ßË¹°×ÔëÉù´¦Àí (39).mp3	0.19615734	0.19615734	0.19615734	0.19615734	0.19615734	0.19615734	0.19615734	0.19615734	0.19615734	0.19615734	0.19615734	0.19615734	0.19615734	0.19615734	0.19615734	0.19615734	0.19615734	0.19615734	0.19615734	0.19615734	0.19615734	0.19615734	0.19615734	0.19615734	0.19615734	0.19615734	0.19615734	0.19615734	0.19615734	0.19615734	0.19615734	0.19615734	0.19615734	0.19615734	0.19615734	0.19615734	0.19615734	0.19615734	0.19615734	0.19615734	0.19615734	0.19615734	0.19615734	0.19615734	0.19615734	0.19615734	0.19615734	0.19615734	0.19615734
¸ßË¹°×ÔëÉù´¦Àí (40).mp3	-0.06125901	-0.06125901	-0.06125901	-0.06125901	-0.06125901	-0.06125901	-0.06125901	-0.06125901	-0.06125901	-0.06125901	-0.06125901	-0.06125901	-0.06125901	-0.06125901	-0.06125901	-0.06125901	-0.06125901	-0.06125901	-0.06125901	-0.06125901	-0.06125901	-0.06125901	-0.06125901	-0.06125901	-0.06125901	-0.06125901	-0.06125901	-0.06125901	-0.06125901	-0.06125901	-0.06125901	-0.06125901	-0.06125901	-0.06125901	-0.06125901	-0.06125901	-0.06125901	-0.06125901	-0.06125901	-0.06125901	-0.06125901	-0.06125901	-0.06125901	-0.06125901	-0.06125901	-0.06125901	-0.06125901	-0.06125901	-0.06125901
¸ßË¹°×ÔëÉù´¦Àí (41).mp3	0.17609534	0.17609534	0.17609534	0.17609534	0.17609534	0.17609534	0.17609534	0.17609534	0.17609534	0.17609534	0.17609534	0.17609534	0.17609534	0.17609534	0.17609534	0.17609534	0.17609534	0.17609534	0.17609534	0.17609534	0.17609534	0.17609534	0.17609534	0.17609534	0.17609534	0.17609534	0.17609534	0.17609534	0.17609534	0.17609534	0.17609534	0.17609534	0.17609534	0.17609534	0.17609534	0.17609534	0.17609534	0.17609534	0.17609534	0.17609534	0.17609534	0.17609534	0.17609534	0.17609534	0.17609534	0.17609534	0.17609534	0.17609534	0.17609534
¸ßË¹°×ÔëÉù´¦Àí (42).mp3	0.3299891	0.3299891	0.3299891	0.3299891	0.3299891	0.3299891	0.3299891	0.3299891	0.3299891	0.3299891	0.3299891	0.3299891	0.3299891	0.3299891	0.3299891	0.3299891	0.3299891	0.3299891	0.3299891	0.3299891	0.3299891	0.3299891	0.3299891	0.3299891	0.3299891	0.3299891	0.3299891	0.3299891	0.3299891	0.3299891	0.3299891	0.3299891	0.3299891	0.3299891	0.3299891	0.3299891	0.3299891	0.3299891	0.3299891	0.3299891	0.3299891	0.3299891	0.3299891	0.3299891	0.3299891	0.3299891	0.3299891	0.3299891	0.3299891
¸ßË¹°×ÔëÉù´¦Àí (43).mp3	-0.08674015	-0.08674015	-0.08674015	-0.08674015	-0.08674015	-0.08674015	-0.08674015	-0.08674015	-0.08674015	-0.08674015	-0.08674015	-0.08674015	-0.08674015	-0.08674015	-0.08674015	-0.08674015	-0.08674015	-0.08674015	-0.08674015	-0.08674015	-0.08674015	-0.08674015	-0.08674015	-0.08674015	-0.08674015	-0.08674015	-0.08674015	-0.08674015	-0.08674015	-0.08674015	-0.08674015	-0.08674015	-0.08674015	-0.08674015	-0.08674015	-0.08674015	-0.08674015	-0.08674015	-0.08674015	-0.08674015	-0.08674015	-0.08674015	-0.08674015	-0.08674015	-0.08674015	-0.08674015	-0.08674015	-0.08674015	-0.08674015
¸ßË¹°×ÔëÉù´¦Àí (44).mp3	0.07152628	0.07152628	0.07152628	0.07152628	0.07152628	0.07152628	0.07152628	0.07152628	0.07152628	0.07152628	0.07152628	0.07152628	0.07152628	0.07152628	0.07152628	0.07152628	0.07152628	0.07152628	0.07152628	0.07152628	0.07152628	0.07152628	0.07152628	0.07152628	0.07152628	0.07152628	0.07152628	0.07152628	0.07152628	0.07152628	0.07152628	0.07152628	0.07152628	0.07152628	0.07152628	0.07152628	0.07152628	0.07152628	0.07152628	0.07152628	0.07152628	0.07152628	0.07152628	0.07152628	0.07152628	0.07152628	0.07152628	0.07152628	0.07152628
¸ßË¹°×ÔëÉù´¦Àí (45).mp3	-0.013486367	-0.013486367	-0.013486367	-0.013486367	-0.013486367	-0.013486367	-0.013486367	-0.013486367	-0.013486367	-0.013486367	-0.013486367	-0.013486367	-0.013486367	-0.013486367	-0.013486367	-0.013486367	-0.013486367	-0.013486367	-0.013486367	-0.013486367	-0.013486367	-0.013486367	-0.013486367	-0.013486367	-0.013486367	-0.013486367	-0.013486367	-0.013486367	-0.013486367	-0.013486367	-0.013486367	-0.013486367	-0.013486367	-0.013486367	-0.013486367	-0.013486367	-0.013486367	-0.013486367	-0.013486367	-0.013486367	-0.013486367	-0.013486367	-0.013486367	-0.013486367	-0.013486367	-0.013486367	-0.013486367	-0.013486367	-0.013486367
¸ßË¹°×ÔëÉù´¦Àí (46).mp3	0.116696954	0.116696954	0.116696954	0.116696954	0.116696954	0.116696954	0.116696954	0.116696954	0.116696954	0.116696954	0.116696954	0.116696954	0.116696954	0.116696954	0.116696954	0.116696954	0.116696954	0.116696954	0.116696954	0.116696954	0.116696954	0.116696954	0.116696954	0.116696954	0.116696954	0.116696954	0.116696954	0.116696954	0.116696954	0.116696954	0.116696954	0.116696954	0.116696954	0.116696954	0.116696954	0.116696954	0.116696954	0.116696954	0.116696954	0.116696954	0.116696954	0.116696954	0.116696954	0.116696954	0.116696954	0.116696954	0.116696954	0.116696954	0.116696954
¸ßË¹°×ÔëÉù´¦Àí (47).mp3	-0.18241364	-0.18241364	-0.18241364	-0.18241364	-0.18241364	-0.18241364	-0.18241364	-0.18241364	-0.18241364	-0.18241364	-0.18241364	-0.18241364	-0.18241364	-0.18241364	-0.18241364	-0.18241364	-0.18241364	-0.18241364	-0.18241364	-0.18241364	-0.18241364	-0.18241364	-0.18241364	-0.18241364	-0.18241364	-0.18241364	-0.18241364	-0.18241364	-0.18241364	-0.18241364	-0.18241364	-0.18241364	-0.18241364	-0.18241364	-0.18241364	-0.18241364	-0.18241364	-0.18241364	-0.18241364	-0.18241364	-0.18241364	-0.18241364	-0.18241364	-0.18241364	-0.18241364	-0.18241364	-0.18241364	-0.18241364	-0.18241364
¸ßË¹°×ÔëÉù´¦Àí (48).mp3	0.004627392	0.004627392	0.004627392	0.004627392	0.004627392	0.004627392	0.004627392	0.004627392	0.004627392	0.004627392	0.004627392	0.004627392	0.004627392	0.004627392	0.004627392	0.004627392	0.004627392	0.004627392	0.004627392	0.004627392	0.004627392	0.004627392	0.004627392	0.004627392	0.004627392	0.004627392	0.004627392	0.004627392	0.004627392	0.004627392	0.004627392	0.004627392	0.004627392	0.004627392	0.004627392	0.004627392	0.004627392	0.004627392	0.004627392	0.004627392	0.004627392	0.004627392	0.004627392	0.004627392	0.004627392	0.004627392	0.004627392	0.004627392	0.004627392
¸ßË¹°×ÔëÉù´¦Àí (49).mp3	0.17372188	0.17372188	0.17372188	0.17372188	0.17372188	0.17372188	0.17372188	0.17372188	0.17372188	0.17372188	0.17372188	0.17372188	0.17372188	0.17372188	0.17372188	0.17372188	0.17372188	0.17372188	0.17372188	0.17372188	0.17372188	0.17372188	0.17372188	0.17372188	0.17372188	0.17372188	0.17372188	0.17372188	0.17372188	0.17372188	0.17372188	0.17372188	0.17372188	0.17372188	0.17372188	0.17372188	0.17372188	0.17372188	0.17372188	0.17372188	0.17372188	0.17372188	0.17372188	0.17372188	0.17372188	0.17372188	0.17372188	0.17372188	0.17372188
¸ßË¹°×ÔëÉù´¦Àí (50).mp3	0.21876621	0.21876621	0.21876621	0.21876621	0.21876621	0.21876621	0.21876621	0.21876621	0.21876621	0.21876621	0.21876621	0.21876621	0.21876621	0.21876621	0.21876621	0.21876621	0.21876621	0.21876621	0.21876621	0.21876621	0.21876621	0.21876621	0.21876621	0.21876621	0.21876621	0.21876621	0.21876621	0.21876621	0.21876621	0.21876621	0.21876621	0.21876621	0.21876621	0.21876621	0.21876621	0.21876621	0.21876621	0.21876621	0.21876621	0.21876621	0.21876621	0.21876621	0.21876621	0.21876621	0.21876621	0.21876621	0.21876621	0.21876621	0.21876621
¸ßË¹°×ÔëÉù´¦Àí (51).mp3	0.122201905	0.122201905	0.122201905	0.122201905	0.122201905	0.122201905	0.122201905	0.122201905	0.122201905	0.122201905	0.122201905	0.122201905	0.122201905	0.122201905	0.122201905	0.122201905	0.122201905	0.122201905	0.122201905	0.122201905	0.122201905	0.122201905	0.122201905	0.122201905	0.122201905	0.122201905	0.122201905	0.122201905	0.122201905	0.122201905	0.122201905	0.122201905	0.122201905	0.122201905	0.122201905	0.122201905	0.122201905	0.122201905	0.122201905	0.122201905	0.122201905	0.122201905	0.122201905	0.122201905	0.122201905	0.122201905	0.122201905	0.122201905	0.122201905
¸ßË¹°×ÔëÉù´¦Àí (52).mp3	0.17329887	0.17329887	0.17329887	0.17329887	0.17329887	0.17329887	0.17329887	0.17329887	0.17329887	0.17329887	0.17329887	0.17329887	0.17329887	0.17329887	0.17329887	0.17329887	0.17329887	0.17329887	0.17329887	0.17329887	0.17329887	0.17329887	0.17329887	0.17329887	0.17329887	0.17329887	0.17329887	0.17329887	0.17329887	0.17329887	0.17329887	0.17329887	0.17329887	0.17329887	0.17329887	0.17329887	0.17329887	0.17329887	0.17329887	0.17329887	0.17329887	0.17329887	0.17329887	0.17329887	0.17329887	0.17329887	0.17329887	0.17329887	0.17329887
¸ßË¹°×ÔëÉù´¦Àí (53).mp3	0.016967878	0.016967878	0.016967878	0.016967878	0.016967878	0.016967878	0.016967878	0.016967878	0.016967878	0.016967878	0.016967878	0.016967878	0.016967878	0.016967878	0.016967878	0.016967878	0.016967878	0.016967878	0.016967878	0.016967878	0.016967878	0.016967878	0.016967878	0.016967878	0.016967878	0.016967878	0.016967878	0.016967878	0.016967878	0.016967878	0.016967878	0.016967878	0.016967878	0.016967878	0.016967878	0.016967878	0.016967878	0.016967878	0.016967878	0.016967878	0.016967878	0.016967878	0.016967878	0.016967878	0.016967878	0.016967878	0.016967878	0.016967878	0.016967878
¸ßË¹°×ÔëÉù´¦Àí (54).mp3	-0.00889986	-0.00889986	-0.00889986	-0.00889986	-0.00889986	-0.00889986	-0.00889986	-0.00889986	-0.00889986	-0.00889986	-0.00889986	-0.00889986	-0.00889986	-0.00889986	-0.00889986	-0.00889986	-0.00889986	-0.00889986	-0.00889986	-0.00889986	-0.00889986	-0.00889986	-0.00889986	-0.00889986	-0.00889986	-0.00889986	-0.00889986	-0.00889986	-0.00889986	-0.00889986	-0.00889986	-0.00889986	-0.00889986	-0.00889986	-0.00889986	-0.00889986	-0.00889986	-0.00889986	-0.00889986	-0.00889986	-0.00889986	-0.00889986	-0.00889986	-0.00889986	-0.00889986	-0.00889986	-0.00889986	-0.00889986	-0.00889986
¸ßË¹°×ÔëÉù´¦Àí (55).mp3	0.083341144	0.083341144	0.083341144	0.083341144	0.083341144	0.083341144	0.083341144	0.083341144	0.083341144	0.083341144	0.083341144	0.083341144	0.083341144	0.083341144	0.083341144	0.083341144	0.083341144	0.083341144	0.083341144	0.083341144	0.083341144	0.083341144	0.083341144	0.083341144	0.083341144	0.083341144	0.083341144	0.083341144	0.083341144	0.083341144	0.083341144	0.083341144	0.083341144	0.083341144	0.083341144	0.083341144	0.083341144	0.083341144	0.083341144	0.083341144	0.083341144	0.083341144	0.083341144	0.083341144	0.083341144	0.083341144	0.083341144	0.083341144	0.083341144
¸ßË¹°×ÔëÉù´¦Àí (56).mp3	0.15106863	0.15106863	0.15106863	0.15106863	0.15106863	0.15106863	0.15106863	0.15106863	0.15106863	0.15106863	0.15106863	0.15106863	0.15106863	0.15106863	0.15106863	0.15106863	0.15106863	0.15106863	0.15106863	0.15106863	0.15106863	0.15106863	0.15106863	0.15106863	0.15106863	0.15106863	0.15106863	0.15106863	0.15106863	0.15106863	0.15106863	0.15106863	0.15106863	0.15106863	0.15106863	0.15106863	0.15106863	0.15106863	0.15106863	0.15106863	0.15106863	0.15106863	0.15106863	0.15106863	0.15106863	0.15106863	0.15106863	0.15106863	0.15106863
¸ßË¹°×ÔëÉù´¦Àí (57).mp3	0.20607516	0.20607516	0.20607516	0.20607516	0.20607516	0.20607516	0.20607516	0.20607516	0.20607516	0.20607516	0.20607516	0.20607516	0.20607516	0.20607516	0.20607516	0.20607516	0.20607516	0.20607516	0.20607516	0.20607516	0.20607516	0.20607516	0.20607516	0.20607516	0.20607516	0.20607516	0.20607516	0.20607516	0.20607516	0.20607516	0.20607516	0.20607516	0.20607516	0.20607516	0.20607516	0.20607516	0.20607516	0.20607516	0.20607516	0.20607516	0.20607516	0.20607516	0.20607516	0.20607516	0.20607516	0.20607516	0.20607516	0.20607516	0.20607516
¸ßË¹°×ÔëÉù´¦Àí (58).mp3	0.17755371	0.17755371	0.17755371	0.17755371	0.17755371	0.17755371	0.17755371	0.17755371	0.17755371	0.17755371	0.17755371	0.17755371	0.17755371	0.17755371	0.17755371	0.17755371	0.17755371	0.17755371	0.17755371	0.17755371	0.17755371	0.17755371	0.17755371	0.17755371	0.17755371	0.17755371	0.17755371	0.17755371	0.17755371	0.17755371	0.17755371	0.17755371	0.17755371	0.17755371	0.17755371	0.17755371	0.17755371	0.17755371	0.17755371	0.17755371	0.17755371	0.17755371	0.17755371	0.17755371	0.17755371	0.17755371	0.17755371	0.17755371	0.17755371
¸ßË¹°×ÔëÉù´¦Àí (59).mp3	0.1393286	0.1393286	0.1393286	0.1393286	0.1393286	0.1393286	0.1393286	0.1393286	0.1393286	0.1393286	0.1393286	0.1393286	0.1393286	0.1393286	0.1393286	0.1393286	0.1393286	0.1393286	0.1393286	0.1393286	0.1393286	0.1393286	0.1393286	0.1393286	0.1393286	0.1393286	0.1393286	0.1393286	0.1393286	0.1393286	0.1393286	0.1393286	0.1393286	0.1393286	0.1393286	0.1393286	0.1393286	0.1393286	0.1393286	0.1393286	0.1393286	0.1393286	0.1393286	0.1393286	0.1393286	0.1393286	0.1393286	0.1393286	0.1393286
¸ßË¹°×ÔëÉù´¦Àí (60).mp3	0.1485211	0.1485211	0.1485211	0.1485211	0.1485211	0.1485211	0.1485211	0.1485211	0.1485211	0.1485211	0.1485211	0.1485211	0.1485211	0.1485211	0.1485211	0.1485211	0.1485211	0.1485211	0.1485211	0.1485211	0.1485211	0.1485211	0.1485211	0.1485211	0.1485211	0.1485211	0.1485211	0.1485211	0.1485211	0.1485211	0.1485211	0.1485211	0.1485211	0.1485211	0.1485211	0.1485211	0.1485211	0.1485211	0.1485211	0.1485211	0.1485211	0.1485211	0.1485211	0.1485211	0.1485211	0.1485211	0.1485211	0.1485211	0.1485211
¸ßË¹°×ÔëÉù´¦Àí (61).mp3	0.07142145	0.07142145	0.07142145	0.07142145	0.07142145	0.07142145	0.07142145	0.07142145	0.07142145	0.07142145	0.07142145	0.07142145	0.07142145	0.07142145	0.07142145	0.07142145	0.07142145	0.07142145	0.07142145	0.07142145	0.07142145	0.07142145	0.07142145	0.07142145	0.07142145	0.07142145	0.07142145	0.07142145	0.07142145	0.07142145	0.07142145	0.07142145	0.07142145	0.07142145	0.07142145	0.07142145	0.07142145	0.07142145	0.07142145	0.07142145	0.07142145	0.07142145	0.07142145	0.07142145	0.07142145	0.07142145	0.07142145	0.07142145	0.07142145
¸ßË¹°×ÔëÉù´¦Àí (62).mp3	0.046393543	0.046393543	0.046393543	0.046393543	0.046393543	0.046393543	0.046393543	0.046393543	0.046393543	0.046393543	0.046393543	0.046393543	0.046393543	0.046393543	0.046393543	0.046393543	0.046393543	0.046393543	0.046393543	0.046393543	0.046393543	0.046393543	0.046393543	0.046393543	0.046393543	0.046393543	0.046393543	0.046393543	0.046393543	0.046393543	0.046393543	0.046393543	0.046393543	0.046393543	0.046393543	0.046393543	0.046393543	0.046393543	0.046393543	0.046393543	0.046393543	0.046393543	0.046393543	0.046393543	0.046393543	0.046393543	0.046393543	0.046393543	0.046393543
¸ßË¹°×ÔëÉù´¦Àí (63).mp3	0.11891889	0.11891889	0.11891889	0.11891889	0.11891889	0.11891889	0.11891889	0.11891889	0.11891889	0.11891889	0.11891889	0.11891889	0.11891889	0.11891889	0.11891889	0.11891889	0.11891889	0.11891889	0.11891889	0.11891889	0.11891889	0.11891889	0.11891889	0.11891889	0.11891889	0.11891889	0.11891889	0.11891889	0.11891889	0.11891889	0.11891889	0.11891889	0.11891889	0.11891889	0.11891889	0.11891889	0.11891889	0.11891889	0.11891889	0.11891889	0.11891889	0.11891889	0.11891889	0.11891889	0.11891889	0.11891889	0.11891889	0.11891889	0.11891889
¸ßË¹°×ÔëÉù´¦Àí (64).mp3	0.06169179	0.06169179	0.06169179	0.06169179	0.06169179	0.06169179	0.06169179	0.06169179	0.06169179	0.06169179	0.06169179	0.06169179	0.06169179	0.06169179	0.06169179	0.06169179	0.06169179	0.06169179	0.06169179	0.06169179	0.06169179	0.06169179	0.06169179	0.06169179	0.06169179	0.06169179	0.06169179	0.06169179	0.06169179	0.06169179	0.06169179	0.06169179	0.06169179	0.06169179	0.06169179	0.06169179	0.06169179	0.06169179	0.06169179	0.06169179	0.06169179	0.06169179	0.06169179	0.06169179	0.06169179	0.06169179	0.06169179	0.06169179	0.06169179
¸ßË¹°×ÔëÉù´¦Àí (65).mp3	0.16994074	0.16994074	0.16994074	0.16994074	0.16994074	0.16994074	0.16994074	0.16994074	0.16994074	0.16994074	0.16994074	0.16994074	0.16994074	0.16994074	0.16994074	0.16994074	0.16994074	0.16994074	0.16994074	0.16994074	0.16994074	0.16994074	0.16994074	0.16994074	0.16994074	0.16994074	0.16994074	0.16994074	0.16994074	0.16994074	0.16994074	0.16994074	0.16994074	0.16994074	0.16994074	0.16994074	0.16994074	0.16994074	0.16994074	0.16994074	0.16994074	0.16994074	0.16994074	0.16994074	0.16994074	0.16994074	0.16994074	0.16994074	0.16994074
¸ßË¹°×ÔëÉù´¦Àí (66).mp3	0.4008505	0.4008505	0.4008505	0.4008505	0.4008505	0.4008505	0.4008505	0.4008505	0.4008505	0.4008505	0.4008505	0.4008505	0.4008505	0.4008505	0.4008505	0.4008505	0.4008505	0.4008505	0.4008505	0.4008505	0.4008505	0.4008505	0.4008505	0.4008505	0.4008505	0.4008505	0.4008505	0.4008505	0.4008505	0.4008505	0.4008505	0.4008505	0.4008505	0.4008505	0.4008505	0.4008505	0.4008505	0.4008505	0.4008505	0.4008505	0.4008505	0.4008505	0.4008505	0.4008505	0.4008505	0.4008505	0.4008505	0.4008505	0.4008505
¸ßË¹°×ÔëÉù´¦Àí (67).mp3	-0.021532476	-0.021532476	-0.021532476	-0.021532476	-0.021532476	-0.021532476	-0.021532476	-0.021532476	-0.021532476	-0.021532476	-0.021532476	-0.021532476	-0.021532476	-0.021532476	-0.021532476	-0.021532476	-0.021532476	-0.021532476	-0.021532476	-0.021532476	-0.021532476	-0.021532476	-0.021532476	-0.021532476	-0.021532476	-0.021532476	-0.021532476	-0.021532476	-0.021532476	-0.021532476	-0.021532476	-0.021532476	-0.021532476	-0.021532476	-0.021532476	-0.021532476	-0.021532476	-0.021532476	-0.021532476	-0.021532476	-0.021532476	-0.021532476	-0.021532476	-0.021532476	-0.021532476	-0.021532476	-0.021532476	-0.021532476	-0.021532476
¸ßË¹°×ÔëÉù´¦Àí (68).mp3	-0.24591765	-0.24591765	-0.24591765	-0.24591765	-0.24591765	-0.24591765	-0.24591765	-0.24591765	-0.24591765	-0.24591765	-0.24591765	-0.24591765	-0.24591765	-0.24591765	-0.24591765	-0.24591765	-0.24591765	-0.24591765	-0.24591765	-0.24591765	-0.24591765	-0.24591765	-0.24591765	-0.24591765	-0.24591765	-0.24591765	-0.24591765	-0.24591765	-0.24591765	-0.24591765	-0.24591765	-0.24591765	-0.24591765	-0.24591765	-0.24591765	-0.24591765	-0.24591765	-0.24591765	-0.24591765	-0.24591765	-0.24591765	-0.24591765	-0.24591765	-0.24591765	-0.24591765	-0.24591765	-0.24591765	-0.24591765	-0.24591765
¸ßË¹°×ÔëÉù´¦Àí (69).mp3	0.22211635	0.22211635	0.22211635	0.22211635	0.22211635	0.22211635	0.22211635	0.22211635	0.22211635	0.22211635	0.22211635	0.22211635	0.22211635	0.22211635	0.22211635	0.22211635	0.22211635	0.22211635	0.22211635	0.22211635	0.22211635	0.22211635	0.22211635	0.22211635	0.22211635	0.22211635	0.22211635	0.22211635	0.22211635	0.22211635	0.22211635	0.22211635	0.22211635	0.22211635	0.22211635	0.22211635	0.22211635	0.22211635	0.22211635	0.22211635	0.22211635	0.22211635	0.22211635	0.22211635	0.22211635	0.22211635	0.22211635	0.22211635	0.22211635
¸ßË¹°×ÔëÉù´¦Àí (70).mp3	0.004818648	0.004818648	0.004818648	0.004818648	0.004818648	0.004818648	0.004818648	0.004818648	0.004818648	0.004818648	0.004818648	0.004818648	0.004818648	0.004818648	0.004818648	0.004818648	0.004818648	0.004818648	0.004818648	0.004818648	0.004818648	0.004818648	0.004818648	0.004818648	0.004818648	0.004818648	0.004818648	0.004818648	0.004818648	0.004818648	0.004818648	0.004818648	0.004818648	0.004818648	0.004818648	0.004818648	0.004818648	0.004818648	0.004818648	0.004818648	0.004818648	0.004818648	0.004818648	0.004818648	0.004818648	0.004818648	0.004818648	0.004818648	0.004818648
¸ßË¹°×ÔëÉù´¦Àí (71).mp3	0.09398448	0.09398448	0.09398448	0.09398448	0.09398448	0.09398448	0.09398448	0.09398448	0.09398448	0.09398448	0.09398448	0.09398448	0.09398448	0.09398448	0.09398448	0.09398448	0.09398448	0.09398448	0.09398448	0.09398448	0.09398448	0.09398448	0.09398448	0.09398448	0.09398448	0.09398448	0.09398448	0.09398448	0.09398448	0.09398448	0.09398448	0.09398448	0.09398448	0.09398448	0.09398448	0.09398448	0.09398448	0.09398448	0.09398448	0.09398448	0.09398448	0.09398448	0.09398448	0.09398448	0.09398448	0.09398448	0.09398448	0.09398448	0.09398448
¸ßË¹°×ÔëÉù´¦Àí (72).mp3	0.066312715	0.066312715	0.066312715	0.066312715	0.066312715	0.066312715	0.066312715	0.066312715	0.066312715	0.066312715	0.066312715	0.066312715	0.066312715	0.066312715	0.066312715	0.066312715	0.066312715	0.066312715	0.066312715	0.066312715	0.066312715	0.066312715	0.066312715	0.066312715	0.066312715	0.066312715	0.066312715	0.066312715	0.066312715	0.066312715	0.066312715	0.066312715	0.066312715	0.066312715	0.066312715	0.066312715	0.066312715	0.066312715	0.066312715	0.066312715	0.066312715	0.066312715	0.066312715	0.066312715	0.066312715	0.066312715	0.066312715	0.066312715	0.066312715
¸ßË¹°×ÔëÉù´¦Àí (73).mp3	0.0733841	0.0733841	0.0733841	0.0733841	0.0733841	0.0733841	0.0733841	0.0733841	0.0733841	0.0733841	0.0733841	0.0733841	0.0733841	0.0733841	0.0733841	0.0733841	0.0733841	0.0733841	0.0733841	0.0733841	0.0733841	0.0733841	0.0733841	0.0733841	0.0733841	0.0733841	0.0733841	0.0733841	0.0733841	0.0733841	0.0733841	0.0733841	0.0733841	0.0733841	0.0733841	0.0733841	0.0733841	0.0733841	0.0733841	0.0733841	0.0733841	0.0733841	0.0733841	0.0733841	0.0733841	0.0733841	0.0733841	0.0733841	0.0733841
¸ßË¹°×ÔëÉù´¦Àí (74).mp3	0.18658704	0.18658704	0.18658704	0.18658704	0.18658704	0.18658704	0.18658704	0.18658704	0.18658704	0.18658704	0.18658704	0.18658704	0.18658704	0.18658704	0.18658704	0.18658704	0.18658704	0.18658704	0.18658704	0.18658704	0.18658704	0.18658704	0.18658704	0.18658704	0.18658704	0.18658704	0.18658704	0.18658704	0.18658704	0.18658704	0.18658704	0.18658704	0.18658704	0.18658704	0.18658704	0.18658704	0.18658704	0.18658704	0.18658704	0.18658704	0.18658704	0.18658704	0.18658704	0.18658704	0.18658704	0.18658704	0.18658704	0.18658704	0.18658704
¸ßË¹°×ÔëÉù´¦Àí (75).mp3	0.31503323	0.31503323	0.31503323	0.31503323	0.31503323	0.31503323	0.31503323	0.31503323	0.31503323	0.31503323	0.31503323	0.31503323	0.31503323	0.31503323	0.31503323	0.31503323	0.31503323	0.31503323	0.31503323	0.31503323	0.31503323	0.31503323	0.31503323	0.31503323	0.31503323	0.31503323	0.31503323	0.31503323	0.31503323	0.31503323	0.31503323	0.31503323	0.31503323	0.31503323	0.31503323	0.31503323	0.31503323	0.31503323	0.31503323	0.31503323	0.31503323	0.31503323	0.31503323	0.31503323	0.31503323	0.31503323	0.31503323	0.31503323	0.31503323
¸ßË¹°×ÔëÉù´¦Àí (76).mp3	0.10005788	0.10005788	0.10005788	0.10005788	0.10005788	0.10005788	0.10005788	0.10005788	0.10005788	0.10005788	0.10005788	0.10005788	0.10005788	0.10005788	0.10005788	0.10005788	0.10005788	0.10005788	0.10005788	0.10005788	0.10005788	0.10005788	0.10005788	0.10005788	0.10005788	0.10005788	0.10005788	0.10005788	0.10005788	0.10005788	0.10005788	0.10005788	0.10005788	0.10005788	0.10005788	0.10005788	0.10005788	0.10005788	0.10005788	0.10005788	0.10005788	0.10005788	0.10005788	0.10005788	0.10005788	0.10005788	0.10005788	0.10005788	0.10005788
¸ßË¹°×ÔëÉù´¦Àí (77).mp3	0.23071724	0.23071724	0.23071724	0.23071724	0.23071724	0.23071724	0.23071724	0.23071724	0.23071724	0.23071724	0.23071724	0.23071724	0.23071724	0.23071724	0.23071724	0.23071724	0.23071724	0.23071724	0.23071724	0.23071724	0.23071724	0.23071724	0.23071724	0.23071724	0.23071724	0.23071724	0.23071724	0.23071724	0.23071724	0.23071724	0.23071724	0.23071724	0.23071724	0.23071724	0.23071724	0.23071724	0.23071724	0.23071724	0.23071724	0.23071724	0.23071724	0.23071724	0.23071724	0.23071724	0.23071724	0.23071724	0.23071724	0.23071724	0.23071724
¸ßË¹°×ÔëÉù´¦Àí (78).mp3	-0.07646742	-0.07646742	-0.07646742	-0.07646742	-0.07646742	-0.07646742	-0.07646742	-0.07646742	-0.07646742	-0.07646742	-0.07646742	-0.07646742	-0.07646742	-0.07646742	-0.07646742	-0.07646742	-0.07646742	-0.07646742	-0.07646742	-0.07646742	-0.07646742	-0.07646742	-0.07646742	-0.07646742	-0.07646742	-0.07646742	-0.07646742	-0.07646742	-0.07646742	-0.07646742	-0.07646742	-0.07646742	-0.07646742	-0.07646742	-0.07646742	-0.07646742	-0.07646742	-0.07646742	-0.07646742	-0.07646742	-0.07646742	-0.07646742	-0.07646742	-0.07646742	-0.07646742	-0.07646742	-0.07646742	-0.07646742	-0.07646742
¸ßË¹°×ÔëÉù´¦Àí (79).mp3	0.22426558	0.22426558	0.22426558	0.22426558	0.22426558	0.22426558	0.22426558	0.22426558	0.22426558	0.22426558	0.22426558	0.22426558	0.22426558	0.22426558	0.22426558	0.22426558	0.22426558	0.22426558	0.22426558	0.22426558	0.22426558	0.22426558	0.22426558	0.22426558	0.22426558	0.22426558	0.22426558	0.22426558	0.22426558	0.22426558	0.22426558	0.22426558	0.22426558	0.22426558	0.22426558	0.22426558	0.22426558	0.22426558	0.22426558	0.22426558	0.22426558	0.22426558	0.22426558	0.22426558	0.22426558	0.22426558	0.22426558	0.22426558	0.22426558
¸ßË¹°×ÔëÉù´¦Àí (80).mp3	0.11992231	0.11992231	0.11992231	0.11992231	0.11992231	0.11992231	0.11992231	0.11992231	0.11992231	0.11992231	0.11992231	0.11992231	0.11992231	0.11992231	0.11992231	0.11992231	0.11992231	0.11992231	0.11992231	0.11992231	0.11992231	0.11992231	0.11992231	0.11992231	0.11992231	0.11992231	0.11992231	0.11992231	0.11992231	0.11992231	0.11992231	0.11992231	0.11992231	0.11992231	0.11992231	0.11992231	0.11992231	0.11992231	0.11992231	0.11992231	0.11992231	0.11992231	0.11992231	0.11992231	0.11992231	0.11992231	0.11992231	0.11992231	0.11992231
¸ßË¹°×ÔëÉù´¦Àí (81).mp3	0.1020292	0.1020292	0.1020292	0.1020292	0.1020292	0.1020292	0.1020292	0.1020292	0.1020292	0.1020292	0.1020292	0.1020292	0.1020292	0.1020292	0.1020292	0.1020292	0.1020292	0.1020292	0.1020292	0.1020292	0.1020292	0.1020292	0.1020292	0.1020292	0.1020292	0.1020292	0.1020292	0.1020292	0.1020292	0.1020292	0.1020292	0.1020292	0.1020292	0.1020292	0.1020292	0.1020292	0.1020292	0.1020292	0.1020292	0.1020292	0.1020292	0.1020292	0.1020292	0.1020292	0.1020292	0.1020292	0.1020292	0.1020292	0.1020292
¸ßË¹°×ÔëÉù´¦Àí (82).mp3	0.11211021	0.11211021	0.11211021	0.11211021	0.11211021	0.11211021	0.11211021	0.11211021	0.11211021	0.11211021	0.11211021	0.11211021	0.11211021	0.11211021	0.11211021	0.11211021	0.11211021	0.11211021	0.11211021	0.11211021	0.11211021	0.11211021	0.11211021	0.11211021	0.11211021	0.11211021	0.11211021	0.11211021	0.11211021	0.11211021	0.11211021	0.11211021	0.11211021	0.11211021	0.11211021	0.11211021	0.11211021	0.11211021	0.11211021	0.11211021	0.11211021	0.11211021	0.11211021	0.11211021	0.11211021	0.11211021	0.11211021	0.11211021	0.11211021
¸ßË¹°×ÔëÉù´¦Àí (83).mp3	-0.2391417	-0.2391417	-0.2391417	-0.2391417	-0.2391417	-0.2391417	-0.2391417	-0.2391417	-0.2391417	-0.2391417	-0.2391417	-0.2391417	-0.2391417	-0.2391417	-0.2391417	-0.2391417	-0.2391417	-0.2391417	-0.2391417	-0.2391417	-0.2391417	-0.2391417	-0.2391417	-0.2391417	-0.2391417	-0.2391417	-0.2391417	-0.2391417	-0.2391417	-0.2391417	-0.2391417	-0.2391417	-0.2391417	-0.2391417	-0.2391417	-0.2391417	-0.2391417	-0.2391417	-0.2391417	-0.2391417	-0.2391417	-0.2391417	-0.2391417	-0.2391417	-0.2391417	-0.2391417	-0.2391417	-0.2391417	-0.2391417
¸ßË¹°×ÔëÉù´¦Àí (84).mp3	0.13402584	0.13402584	0.13402584	0.13402584	0.13402584	0.13402584	0.13402584	0.13402584	0.13402584	0.13402584	0.13402584	0.13402584	0.13402584	0.13402584	0.13402584	0.13402584	0.13402584	0.13402584	0.13402584	0.13402584	0.13402584	0.13402584	0.13402584	0.13402584	0.13402584	0.13402584	0.13402584	0.13402584	0.13402584	0.13402584	0.13402584	0.13402584	0.13402584	0.13402584	0.13402584	0.13402584	0.13402584	0.13402584	0.13402584	0.13402584	0.13402584	0.13402584	0.13402584	0.13402584	0.13402584	0.13402584	0.13402584	0.13402584	0.13402584
¸ßË¹°×ÔëÉù´¦Àí (85).mp3	0.35911408	0.35911408	0.35911408	0.35911408	0.35911408	0.35911408	0.35911408	0.35911408	0.35911408	0.35911408	0.35911408	0.35911408	0.35911408	0.35911408	0.35911408	0.35911408	0.35911408	0.35911408	0.35911408	0.35911408	0.35911408	0.35911408	0.35911408	0.35911408	0.35911408	0.35911408	0.35911408	0.35911408	0.35911408	0.35911408	0.35911408	0.35911408	0.35911408	0.35911408	0.35911408	0.35911408	0.35911408	0.35911408	0.35911408	0.35911408	0.35911408	0.35911408	0.35911408	0.35911408	0.35911408	0.35911408	0.35911408	0.35911408	0.35911408
¸ßË¹°×ÔëÉù´¦Àí (86).mp3	0.10162009	0.10162009	0.10162009	0.10162009	0.10162009	0.10162009	0.10162009	0.10162009	0.10162009	0.10162009	0.10162009	0.10162009	0.10162009	0.10162009	0.10162009	0.10162009	0.10162009	0.10162009	0.10162009	0.10162009	0.10162009	0.10162009	0.10162009	0.10162009	0.10162009	0.10162009	0.10162009	0.10162009	0.10162009	0.10162009	0.10162009	0.10162009	0.10162009	0.10162009	0.10162009	0.10162009	0.10162009	0.10162009	0.10162009	0.10162009	0.10162009	0.10162009	0.10162009	0.10162009	0.10162009	0.10162009	0.10162009	0.10162009	0.10162009
¸ßË¹°×ÔëÉù´¦Àí (87).mp3	0.17125809	0.17125809	0.17125809	0.17125809	0.17125809	0.17125809	0.17125809	0.17125809	0.17125809	0.17125809	0.17125809	0.17125809	0.17125809	0.17125809	0.17125809	0.17125809	0.17125809	0.17125809	0.17125809	0.17125809	0.17125809	0.17125809	0.17125809	0.17125809	0.17125809	0.17125809	0.17125809	0.17125809	0.17125809	0.17125809	0.17125809	0.17125809	0.17125809	0.17125809	0.17125809	0.17125809	0.17125809	0.17125809	0.17125809	0.17125809	0.17125809	0.17125809	0.17125809	0.17125809	0.17125809	0.17125809	0.17125809	0.17125809	0.17125809
¸ßË¹°×ÔëÉù´¦Àí (88).mp3	0.002547752	0.002547752	0.002547752	0.002547752	0.002547752	0.002547752	0.002547752	0.002547752	0.002547752	0.002547752	0.002547752	0.002547752	0.002547752	0.002547752	0.002547752	0.002547752	0.002547752	0.002547752	0.002547752	0.002547752	0.002547752	0.002547752	0.002547752	0.002547752	0.002547752	0.002547752	0.002547752	0.002547752	0.002547752	0.002547752	0.002547752	0.002547752	0.002547752	0.002547752	0.002547752	0.002547752	0.002547752	0.002547752	0.002547752	0.002547752	0.002547752	0.002547752	0.002547752	0.002547752	0.002547752	0.002547752	0.002547752	0.002547752	0.002547752
¸ßË¹°×ÔëÉù´¦Àí (89).mp3	0.10573854	0.10573854	0.10573854	0.10573854	0.10573854	0.10573854	0.10573854	0.10573854	0.10573854	0.10573854	0.10573854	0.10573854	0.10573854	0.10573854	0.10573854	0.10573854	0.10573854	0.10573854	0.10573854	0.10573854	0.10573854	0.10573854	0.10573854	0.10573854	0.10573854	0.10573854	0.10573854	0.10573854	0.10573854	0.10573854	0.10573854	0.10573854	0.10573854	0.10573854	0.10573854	0.10573854	0.10573854	0.10573854	0.10573854	0.10573854	0.10573854	0.10573854	0.10573854	0.10573854	0.10573854	0.10573854	0.10573854	0.10573854	0.10573854
¸ßË¹°×ÔëÉù´¦Àí (90).mp3	0.17767534	0.17767534	0.17767534	0.17767534	0.17767534	0.17767534	0.17767534	0.17767534	0.17767534	0.17767534	0.17767534	0.17767534	0.17767534	0.17767534	0.17767534	0.17767534	0.17767534	0.17767534	0.17767534	0.17767534	0.17767534	0.17767534	0.17767534	0.17767534	0.17767534	0.17767534	0.17767534	0.17767534	0.17767534	0.17767534	0.17767534	0.17767534	0.17767534	0.17767534	0.17767534	0.17767534	0.17767534	0.17767534	0.17767534	0.17767534	0.17767534	0.17767534	0.17767534	0.17767534	0.17767534	0.17767534	0.17767534	0.17767534	0.17767534
¸ßË¹°×ÔëÉù´¦Àí (91).mp3	0.14287728	0.14287728	0.14287728	0.14287728	0.14287728	0.14287728	0.14287728	0.14287728	0.14287728	0.14287728	0.14287728	0.14287728	0.14287728	0.14287728	0.14287728	0.14287728	0.14287728	0.14287728	0.14287728	0.14287728	0.14287728	0.14287728	0.14287728	0.14287728	0.14287728	0.14287728	0.14287728	0.14287728	0.14287728	0.14287728	0.14287728	0.14287728	0.14287728	0.14287728	0.14287728	0.14287728	0.14287728	0.14287728	0.14287728	0.14287728	0.14287728	0.14287728	0.14287728	0.14287728	0.14287728	0.14287728	0.14287728	0.14287728	0.14287728
¸ßË¹°×ÔëÉù´¦Àí (92).mp3	0.121738076	0.121738076	0.121738076	0.121738076	0.121738076	0.121738076	0.121738076	0.121738076	0.121738076	0.121738076	0.121738076	0.121738076	0.121738076	0.121738076	0.121738076	0.121738076	0.121738076	0.121738076	0.121738076	0.121738076	0.121738076	0.121738076	0.121738076	0.121738076	0.121738076	0.121738076	0.121738076	0.121738076	0.121738076	0.121738076	0.121738076	0.121738076	0.121738076	0.121738076	0.121738076	0.121738076	0.121738076	0.121738076	0.121738076	0.121738076	0.121738076	0.121738076	0.121738076	0.121738076	0.121738076	0.121738076	0.121738076	0.121738076	0.121738076
¸ßË¹°×ÔëÉù´¦Àí (93).mp3	0.17052633	0.17052633	0.17052633	0.17052633	0.17052633	0.17052633	0.17052633	0.17052633	0.17052633	0.17052633	0.17052633	0.17052633	0.17052633	0.17052633	0.17052633	0.17052633	0.17052633	0.17052633	0.17052633	0.17052633	0.17052633	0.17052633	0.17052633	0.17052633	0.17052633	0.17052633	0.17052633	0.17052633	0.17052633	0.17052633	0.17052633	0.17052633	0.17052633	0.17052633	0.17052633	0.17052633	0.17052633	0.17052633	0.17052633	0.17052633	0.17052633	0.17052633	0.17052633	0.17052633	0.17052633	0.17052633	0.17052633	0.17052633	0.17052633
¸ßË¹°×ÔëÉù´¦Àí (94).mp3	0.13589323	0.13589323	0.13589323	0.13589323	0.13589323	0.13589323	0.13589323	0.13589323	0.13589323	0.13589323	0.13589323	0.13589323	0.13589323	0.13589323	0.13589323	0.13589323	0.13589323	0.13589323	0.13589323	0.13589323	0.13589323	0.13589323	0.13589323	0.13589323	0.13589323	0.13589323	0.13589323	0.13589323	0.13589323	0.13589323	0.13589323	0.13589323	0.13589323	0.13589323	0.13589323	0.13589323	0.13589323	0.13589323	0.13589323	0.13589323	0.13589323	0.13589323	0.13589323	0.13589323	0.13589323	0.13589323	0.13589323	0.13589323	0.13589323
¸ßË¹°×ÔëÉù´¦Àí (95).mp3	0.072811335	0.072811335	0.072811335	0.072811335	0.072811335	0.072811335	0.072811335	0.072811335	0.072811335	0.072811335	0.072811335	0.072811335	0.072811335	0.072811335	0.072811335	0.072811335	0.072811335	0.072811335	0.072811335	0.072811335	0.072811335	0.072811335	0.072811335	0.072811335	0.072811335	0.072811335	0.072811335	0.072811335	0.072811335	0.072811335	0.072811335	0.072811335	0.072811335	0.072811335	0.072811335	0.072811335	0.072811335	0.072811335	0.072811335	0.072811335	0.072811335	0.072811335	0.072811335	0.072811335	0.072811335	0.072811335	0.072811335	0.072811335	0.072811335
¸ßË¹°×ÔëÉù´¦Àí (96).mp3	0.07535375	0.07535375	0.07535375	0.07535375	0.07535375	0.07535375	0.07535375	0.07535375	0.07535375	0.07535375	0.07535375	0.07535375	0.07535375	0.07535375	0.07535375	0.07535375	0.07535375	0.07535375	0.07535375	0.07535375	0.07535375	0.07535375	0.07535375	0.07535375	0.07535375	0.07535375	0.07535375	0.07535375	0.07535375	0.07535375	0.07535375	0.07535375	0.07535375	0.07535375	0.07535375	0.07535375	0.07535375	0.07535375	0.07535375	0.07535375	0.07535375	0.07535375	0.07535375	0.07535375	0.07535375	0.07535375	0.07535375	0.07535375	0.07535375
¸ßË¹°×ÔëÉù´¦Àí (97).mp3	0.19724476	0.19724476	0.19724476	0.19724476	0.19724476	0.19724476	0.19724476	0.19724476	0.19724476	0.19724476	0.19724476	0.19724476	0.19724476	0.19724476	0.19724476	0.19724476	0.19724476	0.19724476	0.19724476	0.19724476	0.19724476	0.19724476	0.19724476	0.19724476	0.19724476	0.19724476	0.19724476	0.19724476	0.19724476	0.19724476	0.19724476	0.19724476	0.19724476	0.19724476	0.19724476	0.19724476	0.19724476	0.19724476	0.19724476	0.19724476	0.19724476	0.19724476	0.19724476	0.19724476	0.19724476	0.19724476	0.19724476	0.19724476	0.19724476
¸ßË¹°×ÔëÉù´¦Àí (98).mp3	0.03854143	0.03854143	0.03854143	0.03854143	0.03854143	0.03854143	0.03854143	0.03854143	0.03854143	0.03854143	0.03854143	0.03854143	0.03854143	0.03854143	0.03854143	0.03854143	0.03854143	0.03854143	0.03854143	0.03854143	0.03854143	0.03854143	0.03854143	0.03854143	0.03854143	0.03854143	0.03854143	0.03854143	0.03854143	0.03854143	0.03854143	0.03854143	0.03854143	0.03854143	0.03854143	0.03854143	0.03854143	0.03854143	0.03854143	0.03854143	0.03854143	0.03854143	0.03854143	0.03854143	0.03854143	0.03854143	0.03854143	0.03854143	0.03854143
¸ßË¹°×ÔëÉù´¦Àí (99).mp3	0.06861485	0.06861485	0.06861485	0.06861485	0.06861485	0.06861485	0.06861485	0.06861485	0.06861485	0.06861485	0.06861485	0.06861485	0.06861485	0.06861485	0.06861485	0.06861485	0.06861485	0.06861485	0.06861485	0.06861485	0.06861485	0.06861485	0.06861485	0.06861485	0.06861485	0.06861485	0.06861485	0.06861485	0.06861485	0.06861485	0.06861485	0.06861485	0.06861485	0.06861485	0.06861485	0.06861485	0.06861485	0.06861485	0.06861485	0.06861485	0.06861485	0.06861485	0.06861485	0.06861485	0.06861485	0.06861485	0.06861485	0.06861485	0.06861485
¸ßË¹°×ÔëÉù´¦Àí (100).mp3	0.27511987	0.27511987	0.27511987	0.27511987	0.27511987	0.27511987	0.27511987	0.27511987	0.27511987	0.27511987	0.27511987	0.27511987	0.27511987	0.27511987	0.27511987	0.27511987	0.27511987	0.27511987	0.27511987	0.27511987	0.27511987	0.27511987	0.27511987	0.27511987	0.27511987	0.27511987	0.27511987	0.27511987	0.27511987	0.27511987	0.27511987	0.27511987	0.27511987	0.27511987	0.27511987	0.27511987	0.27511987	0.27511987	0.27511987	0.27511987	0.27511987	0.27511987	0.27511987	0.27511987	0.27511987	0.27511987	0.27511987	0.27511987	0.27511987
¸ßË¹°×ÔëÉù´¦Àí (101).mp3	0.06947533	0.06947533	0.06947533	0.06947533	0.06947533	0.06947533	0.06947533	0.06947533	0.06947533	0.06947533	0.06947533	0.06947533	0.06947533	0.06947533	0.06947533	0.06947533	0.06947533	0.06947533	0.06947533	0.06947533	0.06947533	0.06947533	0.06947533	0.06947533	0.06947533	0.06947533	0.06947533	0.06947533	0.06947533	0.06947533	0.06947533	0.06947533	0.06947533	0.06947533	0.06947533	0.06947533	0.06947533	0.06947533	0.06947533	0.06947533	0.06947533	0.06947533	0.06947533	0.06947533	0.06947533	0.06947533	0.06947533	0.06947533	0.06947533
¸ßË¹°×ÔëÉù´¦Àí (102).mp3	-0.12751678	-0.12751678	-0.12751678	-0.12751678	-0.12751678	-0.12751678	-0.12751678	-0.12751678	-0.12751678	-0.12751678	-0.12751678	-0.12751678	-0.12751678	-0.12751678	-0.12751678	-0.12751678	-0.12751678	-0.12751678	-0.12751678	-0.12751678	-0.12751678	-0.12751678	-0.12751678	-0.12751678	-0.12751678	-0.12751678	-0.12751678	-0.12751678	-0.12751678	-0.12751678	-0.12751678	-0.12751678	-0.12751678	-0.12751678	-0.12751678	-0.12751678	-0.12751678	-0.12751678	-0.12751678	-0.12751678	-0.12751678	-0.12751678	-0.12751678	-0.12751678	-0.12751678	-0.12751678	-0.12751678	-0.12751678	-0.12751678
¸ßË¹°×ÔëÉù´¦Àí (103).mp3	0.17879993	0.17879993	0.17879993	0.17879993	0.17879993	0.17879993	0.17879993	0.17879993	0.17879993	0.17879993	0.17879993	0.17879993	0.17879993	0.17879993	0.17879993	0.17879993	0.17879993	0.17879993	0.17879993	0.17879993	0.17879993	0.17879993	0.17879993	0.17879993	0.17879993	0.17879993	0.17879993	0.17879993	0.17879993	0.17879993	0.17879993	0.17879993	0.17879993	0.17879993	0.17879993	0.17879993	0.17879993	0.17879993	0.17879993	0.17879993	0.17879993	0.17879993	0.17879993	0.17879993	0.17879993	0.17879993	0.17879993	0.17879993	0.17879993
¸ßË¹°×ÔëÉù´¦Àí (104).mp3	-0.001085632	-0.001085632	-0.001085632	-0.001085632	-0.001085632	-0.001085632	-0.001085632	-0.001085632	-0.001085632	-0.001085632	-0.001085632	-0.001085632	-0.001085632	-0.001085632	-0.001085632	-0.001085632	-0.001085632	-0.001085632	-0.001085632	-0.001085632	-0.001085632	-0.001085632	-0.001085632	-0.001085632	-0.001085632	-0.001085632	-0.001085632	-0.001085632	-0.001085632	-0.001085632	-0.001085632	-0.001085632	-0.001085632	-0.001085632	-0.001085632	-0.001085632	-0.001085632	-0.001085632	-0.001085632	-0.001085632	-0.001085632	-0.001085632	-0.001085632	-0.001085632	-0.001085632	-0.001085632	-0.001085632	-0.001085632	-0.001085632
¸ßË¹°×ÔëÉù´¦Àí (105).mp3	0.08412651	0.08412651	0.08412651	0.08412651	0.08412651	0.08412651	0.08412651	0.08412651	0.08412651	0.08412651	0.08412651	0.08412651	0.08412651	0.08412651	0.08412651	0.08412651	0.08412651	0.08412651	0.08412651	0.08412651	0.08412651	0.08412651	0.08412651	0.08412651	0.08412651	0.08412651	0.08412651	0.08412651	0.08412651	0.08412651	0.08412651	0.08412651	0.08412651	0.08412651	0.08412651	0.08412651	0.08412651	0.08412651	0.08412651	0.08412651	0.08412651	0.08412651	0.08412651	0.08412651	0.08412651	0.08412651	0.08412651	0.08412651	0.08412651
¸ßË¹°×ÔëÉù´¦Àí (106).mp3	-0.028307073	-0.028307073	-0.028307073	-0.028307073	-0.028307073	-0.028307073	-0.028307073	-0.028307073	-0.028307073	-0.028307073	-0.028307073	-0.028307073	-0.028307073	-0.028307073	-0.028307073	-0.028307073	-0.028307073	-0.028307073	-0.028307073	-0.028307073	-0.028307073	-0.028307073	-0.028307073	-0.028307073	-0.028307073	-0.028307073	-0.028307073	-0.028307073	-0.028307073	-0.028307073	-0.028307073	-0.028307073	-0.028307073	-0.028307073	-0.028307073	-0.028307073	-0.028307073	-0.028307073	-0.028307073	-0.028307073	-0.028307073	-0.028307073	-0.028307073	-0.028307073	-0.028307073	-0.028307073	-0.028307073	-0.028307073	-0.028307073
¸ßË¹°×ÔëÉù´¦Àí (107).mp3	-0.22860676	-0.22860676	-0.22860676	-0.22860676	-0.22860676	-0.22860676	-0.22860676	-0.22860676	-0.22860676	-0.22860676	-0.22860676	-0.22860676	-0.22860676	-0.22860676	-0.22860676	-0.22860676	-0.22860676	-0.22860676	-0.22860676	-0.22860676	-0.22860676	-0.22860676	-0.22860676	-0.22860676	-0.22860676	-0.22860676	-0.22860676	-0.22860676	-0.22860676	-0.22860676	-0.22860676	-0.22860676	-0.22860676	-0.22860676	-0.22860676	-0.22860676	-0.22860676	-0.22860676	-0.22860676	-0.22860676	-0.22860676	-0.22860676	-0.22860676	-0.22860676	-0.22860676	-0.22860676	-0.22860676	-0.22860676	-0.22860676
¸ßË¹°×ÔëÉù´¦Àí (108).mp3	0.22584397	0.22584397	0.22584397	0.22584397	0.22584397	0.22584397	0.22584397	0.22584397	0.22584397	0.22584397	0.22584397	0.22584397	0.22584397	0.22584397	0.22584397	0.22584397	0.22584397	0.22584397	0.22584397	0.22584397	0.22584397	0.22584397	0.22584397	0.22584397	0.22584397	0.22584397	0.22584397	0.22584397	0.22584397	0.22584397	0.22584397	0.22584397	0.22584397	0.22584397	0.22584397	0.22584397	0.22584397	0.22584397	0.22584397	0.22584397	0.22584397	0.22584397	0.22584397	0.22584397	0.22584397	0.22584397	0.22584397	0.22584397	0.22584397
¸ßË¹°×ÔëÉù´¦Àí (109).mp3	0.076615475	0.076615475	0.076615475	0.076615475	0.076615475	0.076615475	0.076615475	0.076615475	0.076615475	0.076615475	0.076615475	0.076615475	0.076615475	0.076615475	0.076615475	0.076615475	0.076615475	0.076615475	0.076615475	0.076615475	0.076615475	0.076615475	0.076615475	0.076615475	0.076615475	0.076615475	0.076615475	0.076615475	0.076615475	0.076615475	0.076615475	0.076615475	0.076615475	0.076615475	0.076615475	0.076615475	0.076615475	0.076615475	0.076615475	0.076615475	0.076615475	0.076615475	0.076615475	0.076615475	0.076615475	0.076615475	0.076615475	0.076615475	0.076615475
¸ßË¹°×ÔëÉù´¦Àí (110).mp3	-0.26724014	-0.26724014	-0.26724014	-0.26724014	-0.26724014	-0.26724014	-0.26724014	-0.26724014	-0.26724014	-0.26724014	-0.26724014	-0.26724014	-0.26724014	-0.26724014	-0.26724014	-0.26724014	-0.26724014	-0.26724014	-0.26724014	-0.26724014	-0.26724014	-0.26724014	-0.26724014	-0.26724014	-0.26724014	-0.26724014	-0.26724014	-0.26724014	-0.26724014	-0.26724014	-0.26724014	-0.26724014	-0.26724014	-0.26724014	-0.26724014	-0.26724014	-0.26724014	-0.26724014	-0.26724014	-0.26724014	-0.26724014	-0.26724014	-0.26724014	-0.26724014	-0.26724014	-0.26724014	-0.26724014	-0.26724014	-0.26724014
¸ßË¹°×ÔëÉù´¦Àí (111).mp3	0.030851707	0.030851707	0.030851707	0.030851707	0.030851707	0.030851707	0.030851707	0.030851707	0.030851707	0.030851707	0.030851707	0.030851707	0.030851707	0.030851707	0.030851707	0.030851707	0.030851707	0.030851707	0.030851707	0.030851707	0.030851707	0.030851707	0.030851707	0.030851707	0.030851707	0.030851707	0.030851707	0.030851707	0.030851707	0.030851707	0.030851707	0.030851707	0.030851707	0.030851707	0.030851707	0.030851707	0.030851707	0.030851707	0.030851707	0.030851707	0.030851707	0.030851707	0.030851707	0.030851707	0.030851707	0.030851707	0.030851707	0.030851707	0.030851707
¸ßË¹°×ÔëÉù´¦Àí (112).mp3	0.14991674	0.14991674	0.14991674	0.14991674	0.14991674	0.14991674	0.14991674	0.14991674	0.14991674	0.14991674	0.14991674	0.14991674	0.14991674	0.14991674	0.14991674	0.14991674	0.14991674	0.14991674	0.14991674	0.14991674	0.14991674	0.14991674	0.14991674	0.14991674	0.14991674	0.14991674	0.14991674	0.14991674	0.14991674	0.14991674	0.14991674	0.14991674	0.14991674	0.14991674	0.14991674	0.14991674	0.14991674	0.14991674	0.14991674	0.14991674	0.14991674	0.14991674	0.14991674	0.14991674	0.14991674	0.14991674	0.14991674	0.14991674	0.14991674
¸ßË¹°×ÔëÉù´¦Àí (113).mp3	0.059237175	0.059237175	0.059237175	0.059237175	0.059237175	0.059237175	0.059237175	0.059237175	0.059237175	0.059237175	0.059237175	0.059237175	0.059237175	0.059237175	0.059237175	0.059237175	0.059237175	0.059237175	0.059237175	0.059237175	0.059237175	0.059237175	0.059237175	0.059237175	0.059237175	0.059237175	0.059237175	0.059237175	0.059237175	0.059237175	0.059237175	0.059237175	0.059237175	0.059237175	0.059237175	0.059237175	0.059237175	0.059237175	0.059237175	0.059237175	0.059237175	0.059237175	0.059237175	0.059237175	0.059237175	0.059237175	0.059237175	0.059237175	0.059237175
¸ßË¹°×ÔëÉù´¦Àí (114).mp3	0.037585832	0.037585832	0.037585832	0.037585832	0.037585832	0.037585832	0.037585832	0.037585832	0.037585832	0.037585832	0.037585832	0.037585832	0.037585832	0.037585832	0.037585832	0.037585832	0.037585832	0.037585832	0.037585832	0.037585832	0.037585832	0.037585832	0.037585832	0.037585832	0.037585832	0.037585832	0.037585832	0.037585832	0.037585832	0.037585832	0.037585832	0.037585832	0.037585832	0.037585832	0.037585832	0.037585832	0.037585832	0.037585832	0.037585832	0.037585832	0.037585832	0.037585832	0.037585832	0.037585832	0.037585832	0.037585832	0.037585832	0.037585832	0.037585832
¸ßË¹°×ÔëÉù´¦Àí (115).mp3	0.15236956	0.15236956	0.15236956	0.15236956	0.15236956	0.15236956	0.15236956	0.15236956	0.15236956	0.15236956	0.15236956	0.15236956	0.15236956	0.15236956	0.15236956	0.15236956	0.15236956	0.15236956	0.15236956	0.15236956	0.15236956	0.15236956	0.15236956	0.15236956	0.15236956	0.15236956	0.15236956	0.15236956	0.15236956	0.15236956	0.15236956	0.15236956	0.15236956	0.15236956	0.15236956	0.15236956	0.15236956	0.15236956	0.15236956	0.15236956	0.15236956	0.15236956	0.15236956	0.15236956	0.15236956	0.15236956	0.15236956	0.15236956	0.15236956
¸ßË¹°×ÔëÉù´¦Àí (116).mp3	0.11306069	0.11306069	0.11306069	0.11306069	0.11306069	0.11306069	0.11306069	0.11306069	0.11306069	0.11306069	0.11306069	0.11306069	0.11306069	0.11306069	0.11306069	0.11306069	0.11306069	0.11306069	0.11306069	0.11306069	0.11306069	0.11306069	0.11306069	0.11306069	0.11306069	0.11306069	0.11306069	0.11306069	0.11306069	0.11306069	0.11306069	0.11306069	0.11306069	0.11306069	0.11306069	0.11306069	0.11306069	0.11306069	0.11306069	0.11306069	0.11306069	0.11306069	0.11306069	0.11306069	0.11306069	0.11306069	0.11306069	0.11306069	0.11306069
¸ßË¹°×ÔëÉù´¦Àí (117).mp3	0.057856407	0.057856407	0.057856407	0.057856407	0.057856407	0.057856407	0.057856407	0.057856407	0.057856407	0.057856407	0.057856407	0.057856407	0.057856407	0.057856407	0.057856407	0.057856407	0.057856407	0.057856407	0.057856407	0.057856407	0.057856407	0.057856407	0.057856407	0.057856407	0.057856407	0.057856407	0.057856407	0.057856407	0.057856407	0.057856407	0.057856407	0.057856407	0.057856407	0.057856407	0.057856407	0.057856407	0.057856407	0.057856407	0.057856407	0.057856407	0.057856407	0.057856407	0.057856407	0.057856407	0.057856407	0.057856407	0.057856407	0.057856407	0.057856407
¸ßË¹°×ÔëÉù´¦Àí (118).mp3	0.08162839	0.08162839	0.08162839	0.08162839	0.08162839	0.08162839	0.08162839	0.08162839	0.08162839	0.08162839	0.08162839	0.08162839	0.08162839	0.08162839	0.08162839	0.08162839	0.08162839	0.08162839	0.08162839	0.08162839	0.08162839	0.08162839	0.08162839	0.08162839	0.08162839	0.08162839	0.08162839	0.08162839	0.08162839	0.08162839	0.08162839	0.08162839	0.08162839	0.08162839	0.08162839	0.08162839	0.08162839	0.08162839	0.08162839	0.08162839	0.08162839	0.08162839	0.08162839	0.08162839	0.08162839	0.08162839	0.08162839	0.08162839	0.08162839
¸ßË¹°×ÔëÉù´¦Àí (119).mp3	0.07125211	0.07125211	0.07125211	0.07125211	0.07125211	0.07125211	0.07125211	0.07125211	0.07125211	0.07125211	0.07125211	0.07125211	0.07125211	0.07125211	0.07125211	0.07125211	0.07125211	0.07125211	0.07125211	0.07125211	0.07125211	0.07125211	0.07125211	0.07125211	0.07125211	0.07125211	0.07125211	0.07125211	0.07125211	0.07125211	0.07125211	0.07125211	0.07125211	0.07125211	0.07125211	0.07125211	0.07125211	0.07125211	0.07125211	0.07125211	0.07125211	0.07125211	0.07125211	0.07125211	0.07125211	0.07125211	0.07125211	0.07125211	0.07125211
¸ßË¹°×ÔëÉù´¦Àí (120).mp3	-0.13652769	-0.13652769	-0.13652769	-0.13652769	-0.13652769	-0.13652769	-0.13652769	-0.13652769	-0.13652769	-0.13652769	-0.13652769	-0.13652769	-0.13652769	-0.13652769	-0.13652769	-0.13652769	-0.13652769	-0.13652769	-0.13652769	-0.13652769	-0.13652769	-0.13652769	-0.13652769	-0.13652769	-0.13652769	-0.13652769	-0.13652769	-0.13652769	-0.13652769	-0.13652769	-0.13652769	-0.13652769	-0.13652769	-0.13652769	-0.13652769	-0.13652769	-0.13652769	-0.13652769	-0.13652769	-0.13652769	-0.13652769	-0.13652769	-0.13652769	-0.13652769	-0.13652769	-0.13652769	-0.13652769	-0.13652769	-0.13652769
¸ßË¹°×ÔëÉù´¦Àí (121).mp3	-0.04053556	-0.04053556	-0.04053556	-0.04053556	-0.04053556	-0.04053556	-0.04053556	-0.04053556	-0.04053556	-0.04053556	-0.04053556	-0.04053556	-0.04053556	-0.04053556	-0.04053556	-0.04053556	-0.04053556	-0.04053556	-0.04053556	-0.04053556	-0.04053556	-0.04053556	-0.04053556	-0.04053556	-0.04053556	-0.04053556	-0.04053556	-0.04053556	-0.04053556	-0.04053556	-0.04053556	-0.04053556	-0.04053556	-0.04053556	-0.04053556	-0.04053556	-0.04053556	-0.04053556	-0.04053556	-0.04053556	-0.04053556	-0.04053556	-0.04053556	-0.04053556	-0.04053556	-0.04053556	-0.04053556	-0.04053556	-0.04053556
¸ßË¹°×ÔëÉù´¦Àí (122).mp3	-0.0062031	-0.0062031	-0.0062031	-0.0062031	-0.0062031	-0.0062031	-0.0062031	-0.0062031	-0.0062031	-0.0062031	-0.0062031	-0.0062031	-0.0062031	-0.0062031	-0.0062031	-0.0062031	-0.0062031	-0.0062031	-0.0062031	-0.0062031	-0.0062031	-0.0062031	-0.0062031	-0.0062031	-0.0062031	-0.0062031	-0.0062031	-0.0062031	-0.0062031	-0.0062031	-0.0062031	-0.0062031	-0.0062031	-0.0062031	-0.0062031	-0.0062031	-0.0062031	-0.0062031	-0.0062031	-0.0062031	-0.0062031	-0.0062031	-0.0062031	-0.0062031	-0.0062031	-0.0062031	-0.0062031	-0.0062031	-0.0062031
¸ßË¹°×ÔëÉù´¦Àí (123).mp3	0.029249683	0.029249683	0.029249683	0.029249683	0.029249683	0.029249683	0.029249683	0.029249683	0.029249683	0.029249683	0.029249683	0.029249683	0.029249683	0.029249683	0.029249683	0.029249683	0.029249683	0.029249683	0.029249683	0.029249683	0.029249683	0.029249683	0.029249683	0.029249683	0.029249683	0.029249683	0.029249683	0.029249683	0.029249683	0.029249683	0.029249683	0.029249683	0.029249683	0.029249683	0.029249683	0.029249683	0.029249683	0.029249683	0.029249683	0.029249683	0.029249683	0.029249683	0.029249683	0.029249683	0.029249683	0.029249683	0.029249683	0.029249683	0.029249683
¸ßË¹°×ÔëÉù´¦Àí (124).mp3	0.23028359	0.23028359	0.23028359	0.23028359	0.23028359	0.23028359	0.23028359	0.23028359	0.23028359	0.23028359	0.23028359	0.23028359	0.23028359	0.23028359	0.23028359	0.23028359	0.23028359	0.23028359	0.23028359	0.23028359	0.23028359	0.23028359	0.23028359	0.23028359	0.23028359	0.23028359	0.23028359	0.23028359	0.23028359	0.23028359	0.23028359	0.23028359	0.23028359	0.23028359	0.23028359	0.23028359	0.23028359	0.23028359	0.23028359	0.23028359	0.23028359	0.23028359	0.23028359	0.23028359	0.23028359	0.23028359	0.23028359	0.23028359	0.23028359
¸ßË¹°×ÔëÉù´¦Àí (125).mp3	-0.07720751	-0.07720751	-0.07720751	-0.07720751	-0.07720751	-0.07720751	-0.07720751	-0.07720751	-0.07720751	-0.07720751	-0.07720751	-0.07720751	-0.07720751	-0.07720751	-0.07720751	-0.07720751	-0.07720751	-0.07720751	-0.07720751	-0.07720751	-0.07720751	-0.07720751	-0.07720751	-0.07720751	-0.07720751	-0.07720751	-0.07720751	-0.07720751	-0.07720751	-0.07720751	-0.07720751	-0.07720751	-0.07720751	-0.07720751	-0.07720751	-0.07720751	-0.07720751	-0.07720751	-0.07720751	-0.07720751	-0.07720751	-0.07720751	-0.07720751	-0.07720751	-0.07720751	-0.07720751	-0.07720751	-0.07720751	-0.07720751
¸ßË¹°×ÔëÉù´¦Àí (126).mp3	-0.06122423	-0.06122423	-0.06122423	-0.06122423	-0.06122423	-0.06122423	-0.06122423	-0.06122423	-0.06122423	-0.06122423	-0.06122423	-0.06122423	-0.06122423	-0.06122423	-0.06122423	-0.06122423	-0.06122423	-0.06122423	-0.06122423	-0.06122423	-0.06122423	-0.06122423	-0.06122423	-0.06122423	-0.06122423	-0.06122423	-0.06122423	-0.06122423	-0.06122423	-0.06122423	-0.06122423	-0.06122423	-0.06122423	-0.06122423	-0.06122423	-0.06122423	-0.06122423	-0.06122423	-0.06122423	-0.06122423	-0.06122423	-0.06122423	-0.06122423	-0.06122423	-0.06122423	-0.06122423	-0.06122423	-0.06122423	-0.06122423
¸ßË¹°×ÔëÉù´¦Àí (127).mp3	0.13490751	0.13490751	0.13490751	0.13490751	0.13490751	0.13490751	0.13490751	0.13490751	0.13490751	0.13490751	0.13490751	0.13490751	0.13490751	0.13490751	0.13490751	0.13490751	0.13490751	0.13490751	0.13490751	0.13490751	0.13490751	0.13490751	0.13490751	0.13490751	0.13490751	0.13490751	0.13490751	0.13490751	0.13490751	0.13490751	0.13490751	0.13490751	0.13490751	0.13490751	0.13490751	0.13490751	0.13490751	0.13490751	0.13490751	0.13490751	0.13490751	0.13490751	0.13490751	0.13490751	0.13490751	0.13490751	0.13490751	0.13490751	0.13490751
¸ßË¹°×ÔëÉù´¦Àí (128).mp3	-0.12925816	-0.12925816	-0.12925816	-0.12925816	-0.12925816	-0.12925816	-0.12925816	-0.12925816	-0.12925816	-0.12925816	-0.12925816	-0.12925816	-0.12925816	-0.12925816	-0.12925816	-0.12925816	-0.12925816	-0.12925816	-0.12925816	-0.12925816	-0.12925816	-0.12925816	-0.12925816	-0.12925816	-0.12925816	-0.12925816	-0.12925816	-0.12925816	-0.12925816	-0.12925816	-0.12925816	-0.12925816	-0.12925816	-0.12925816	-0.12925816	-0.12925816	-0.12925816	-0.12925816	-0.12925816	-0.12925816	-0.12925816	-0.12925816	-0.12925816	-0.12925816	-0.12925816	-0.12925816	-0.12925816	-0.12925816	-0.12925816
¸ßË¹°×ÔëÉù´¦Àí (129).mp3	0.19783616	0.19783616	0.19783616	0.19783616	0.19783616	0.19783616	0.19783616	0.19783616	0.19783616	0.19783616	0.19783616	0.19783616	0.19783616	0.19783616	0.19783616	0.19783616	0.19783616	0.19783616	0.19783616	0.19783616	0.19783616	0.19783616	0.19783616	0.19783616	0.19783616	0.19783616	0.19783616	0.19783616	0.19783616	0.19783616	0.19783616	0.19783616	0.19783616	0.19783616	0.19783616	0.19783616	0.19783616	0.19783616	0.19783616	0.19783616	0.19783616	0.19783616	0.19783616	0.19783616	0.19783616	0.19783616	0.19783616	0.19783616	0.19783616
¸ßË¹°×ÔëÉù´¦Àí (130).mp3	-0.01313749	-0.01313749	-0.01313749	-0.01313749	-0.01313749	-0.01313749	-0.01313749	-0.01313749	-0.01313749	-0.01313749	-0.01313749	-0.01313749	-0.01313749	-0.01313749	-0.01313749	-0.01313749	-0.01313749	-0.01313749	-0.01313749	-0.01313749	-0.01313749	-0.01313749	-0.01313749	-0.01313749	-0.01313749	-0.01313749	-0.01313749	-0.01313749	-0.01313749	-0.01313749	-0.01313749	-0.01313749	-0.01313749	-0.01313749	-0.01313749	-0.01313749	-0.01313749	-0.01313749	-0.01313749	-0.01313749	-0.01313749	-0.01313749	-0.01313749	-0.01313749	-0.01313749	-0.01313749	-0.01313749	-0.01313749	-0.01313749
¸ßË¹°×ÔëÉù´¦Àí (131).mp3	-0.11226108	-0.11226108	-0.11226108	-0.11226108	-0.11226108	-0.11226108	-0.11226108	-0.11226108	-0.11226108	-0.11226108	-0.11226108	-0.11226108	-0.11226108	-0.11226108	-0.11226108	-0.11226108	-0.11226108	-0.11226108	-0.11226108	-0.11226108	-0.11226108	-0.11226108	-0.11226108	-0.11226108	-0.11226108	-0.11226108	-0.11226108	-0.11226108	-0.11226108	-0.11226108	-0.11226108	-0.11226108	-0.11226108	-0.11226108	-0.11226108	-0.11226108	-0.11226108	-0.11226108	-0.11226108	-0.11226108	-0.11226108	-0.11226108	-0.11226108	-0.11226108	-0.11226108	-0.11226108	-0.11226108	-0.11226108	-0.11226108
¸ßË¹°×ÔëÉù´¦Àí (132).mp3	0.15885407	0.15885407	0.15885407	0.15885407	0.15885407	0.15885407	0.15885407	0.15885407	0.15885407	0.15885407	0.15885407	0.15885407	0.15885407	0.15885407	0.15885407	0.15885407	0.15885407	0.15885407	0.15885407	0.15885407	0.15885407	0.15885407	0.15885407	0.15885407	0.15885407	0.15885407	0.15885407	0.15885407	0.15885407	0.15885407	0.15885407	0.15885407	0.15885407	0.15885407	0.15885407	0.15885407	0.15885407	0.15885407	0.15885407	0.15885407	0.15885407	0.15885407	0.15885407	0.15885407	0.15885407	0.15885407	0.15885407	0.15885407	0.15885407
¸ßË¹°×ÔëÉù´¦Àí (133).mp3	0.18150097	0.18150097	0.18150097	0.18150097	0.18150097	0.18150097	0.18150097	0.18150097	0.18150097	0.18150097	0.18150097	0.18150097	0.18150097	0.18150097	0.18150097	0.18150097	0.18150097	0.18150097	0.18150097	0.18150097	0.18150097	0.18150097	0.18150097	0.18150097	0.18150097	0.18150097	0.18150097	0.18150097	0.18150097	0.18150097	0.18150097	0.18150097	0.18150097	0.18150097	0.18150097	0.18150097	0.18150097	0.18150097	0.18150097	0.18150097	0.18150097	0.18150097	0.18150097	0.18150097	0.18150097	0.18150097	0.18150097	0.18150097	0.18150097
¸ßË¹°×ÔëÉù´¦Àí (134).mp3	-0.059188165	-0.059188165	-0.059188165	-0.059188165	-0.059188165	-0.059188165	-0.059188165	-0.059188165	-0.059188165	-0.059188165	-0.059188165	-0.059188165	-0.059188165	-0.059188165	-0.059188165	-0.059188165	-0.059188165	-0.059188165	-0.059188165	-0.059188165	-0.059188165	-0.059188165	-0.059188165	-0.059188165	-0.059188165	-0.059188165	-0.059188165	-0.059188165	-0.059188165	-0.059188165	-0.059188165	-0.059188165	-0.059188165	-0.059188165	-0.059188165	-0.059188165	-0.059188165	-0.059188165	-0.059188165	-0.059188165	-0.059188165	-0.059188165	-0.059188165	-0.059188165	-0.059188165	-0.059188165	-0.059188165	-0.059188165	-0.059188165
¸ßË¹°×ÔëÉù´¦Àí (135).mp3	0.15054217	0.15054217	0.15054217	0.15054217	0.15054217	0.15054217	0.15054217	0.15054217	0.15054217	0.15054217	0.15054217	0.15054217	0.15054217	0.15054217	0.15054217	0.15054217	0.15054217	0.15054217	0.15054217	0.15054217	0.15054217	0.15054217	0.15054217	0.15054217	0.15054217	0.15054217	0.15054217	0.15054217	0.15054217	0.15054217	0.15054217	0.15054217	0.15054217	0.15054217	0.15054217	0.15054217	0.15054217	0.15054217	0.15054217	0.15054217	0.15054217	0.15054217	0.15054217	0.15054217	0.15054217	0.15054217	0.15054217	0.15054217	0.15054217
¸ßË¹°×ÔëÉù´¦Àí (136).mp3	-0.04475292	-0.04475292	-0.04475292	-0.04475292	-0.04475292	-0.04475292	-0.04475292	-0.04475292	-0.04475292	-0.04475292	-0.04475292	-0.04475292	-0.04475292	-0.04475292	-0.04475292	-0.04475292	-0.04475292	-0.04475292	-0.04475292	-0.04475292	-0.04475292	-0.04475292	-0.04475292	-0.04475292	-0.04475292	-0.04475292	-0.04475292	-0.04475292	-0.04475292	-0.04475292	-0.04475292	-0.04475292	-0.04475292	-0.04475292	-0.04475292	-0.04475292	-0.04475292	-0.04475292	-0.04475292	-0.04475292	-0.04475292	-0.04475292	-0.04475292	-0.04475292	-0.04475292	-0.04475292	-0.04475292	-0.04475292	-0.04475292
¸ßË¹°×ÔëÉù´¦Àí (137).mp3	0.23471844	0.23471844	0.23471844	0.23471844	0.23471844	0.23471844	0.23471844	0.23471844	0.23471844	0.23471844	0.23471844	0.23471844	0.23471844	0.23471844	0.23471844	0.23471844	0.23471844	0.23471844	0.23471844	0.23471844	0.23471844	0.23471844	0.23471844	0.23471844	0.23471844	0.23471844	0.23471844	0.23471844	0.23471844	0.23471844	0.23471844	0.23471844	0.23471844	0.23471844	0.23471844	0.23471844	0.23471844	0.23471844	0.23471844	0.23471844	0.23471844	0.23471844	0.23471844	0.23471844	0.23471844	0.23471844	0.23471844	0.23471844	0.23471844
¸ßË¹°×ÔëÉù´¦Àí (138).mp3	-0.08868069	-0.08868069	-0.08868069	-0.08868069	-0.08868069	-0.08868069	-0.08868069	-0.08868069	-0.08868069	-0.08868069	-0.08868069	-0.08868069	-0.08868069	-0.08868069	-0.08868069	-0.08868069	-0.08868069	-0.08868069	-0.08868069	-0.08868069	-0.08868069	-0.08868069	-0.08868069	-0.08868069	-0.08868069	-0.08868069	-0.08868069	-0.08868069	-0.08868069	-0.08868069	-0.08868069	-0.08868069	-0.08868069	-0.08868069	-0.08868069	-0.08868069	-0.08868069	-0.08868069	-0.08868069	-0.08868069	-0.08868069	-0.08868069	-0.08868069	-0.08868069	-0.08868069	-0.08868069	-0.08868069	-0.08868069	-0.08868069
¸ßË¹°×ÔëÉù´¦Àí (139).mp3	-0.061158508	-0.061158508	-0.061158508	-0.061158508	-0.061158508	-0.061158508	-0.061158508	-0.061158508	-0.061158508	-0.061158508	-0.061158508	-0.061158508	-0.061158508	-0.061158508	-0.061158508	-0.061158508	-0.061158508	-0.061158508	-0.061158508	-0.061158508	-0.061158508	-0.061158508	-0.061158508	-0.061158508	-0.061158508	-0.061158508	-0.061158508	-0.061158508	-0.061158508	-0.061158508	-0.061158508	-0.061158508	-0.061158508	-0.061158508	-0.061158508	-0.061158508	-0.061158508	-0.061158508	-0.061158508	-0.061158508	-0.061158508	-0.061158508	-0.061158508	-0.061158508	-0.061158508	-0.061158508	-0.061158508	-0.061158508	-0.061158508
¸ßË¹°×ÔëÉù´¦Àí (140).mp3	-0.07833723	-0.07833723	-0.07833723	-0.07833723	-0.07833723	-0.07833723	-0.07833723	-0.07833723	-0.07833723	-0.07833723	-0.07833723	-0.07833723	-0.07833723	-0.07833723	-0.07833723	-0.07833723	-0.07833723	-0.07833723	-0.07833723	-0.07833723	-0.07833723	-0.07833723	-0.07833723	-0.07833723	-0.07833723	-0.07833723	-0.07833723	-0.07833723	-0.07833723	-0.07833723	-0.07833723	-0.07833723	-0.07833723	-0.07833723	-0.07833723	-0.07833723	-0.07833723	-0.07833723	-0.07833723	-0.07833723	-0.07833723	-0.07833723	-0.07833723	-0.07833723	-0.07833723	-0.07833723	-0.07833723	-0.07833723	-0.07833723
¸ßË¹°×ÔëÉù´¦Àí (141).mp3	-0.0603616	-0.0603616	-0.0603616	-0.0603616	-0.0603616	-0.0603616	-0.0603616	-0.0603616	-0.0603616	-0.0603616	-0.0603616	-0.0603616	-0.0603616	-0.0603616	-0.0603616	-0.0603616	-0.0603616	-0.0603616	-0.0603616	-0.0603616	-0.0603616	-0.0603616	-0.0603616	-0.0603616	-0.0603616	-0.0603616	-0.0603616	-0.0603616	-0.0603616	-0.0603616	-0.0603616	-0.0603616	-0.0603616	-0.0603616	-0.0603616	-0.0603616	-0.0603616	-0.0603616	-0.0603616	-0.0603616	-0.0603616	-0.0603616	-0.0603616	-0.0603616	-0.0603616	-0.0603616	-0.0603616	-0.0603616	-0.0603616
¸ßË¹°×ÔëÉù´¦Àí (142).mp3	0.085955344	0.085955344	0.085955344	0.085955344	0.085955344	0.085955344	0.085955344	0.085955344	0.085955344	0.085955344	0.085955344	0.085955344	0.085955344	0.085955344	0.085955344	0.085955344	0.085955344	0.085955344	0.085955344	0.085955344	0.085955344	0.085955344	0.085955344	0.085955344	0.085955344	0.085955344	0.085955344	0.085955344	0.085955344	0.085955344	0.085955344	0.085955344	0.085955344	0.085955344	0.085955344	0.085955344	0.085955344	0.085955344	0.085955344	0.085955344	0.085955344	0.085955344	0.085955344	0.085955344	0.085955344	0.085955344	0.085955344	0.085955344	0.085955344
¸ßË¹°×ÔëÉù´¦Àí (143).mp3	-0.07250908	-0.07250908	-0.07250908	-0.07250908	-0.07250908	-0.07250908	-0.07250908	-0.07250908	-0.07250908	-0.07250908	-0.07250908	-0.07250908	-0.07250908	-0.07250908	-0.07250908	-0.07250908	-0.07250908	-0.07250908	-0.07250908	-0.07250908	-0.07250908	-0.07250908	-0.07250908	-0.07250908	-0.07250908	-0.07250908	-0.07250908	-0.07250908	-0.07250908	-0.07250908	-0.07250908	-0.07250908	-0.07250908	-0.07250908	-0.07250908	-0.07250908	-0.07250908	-0.07250908	-0.07250908	-0.07250908	-0.07250908	-0.07250908	-0.07250908	-0.07250908	-0.07250908	-0.07250908	-0.07250908	-0.07250908	-0.07250908
¸ßË¹°×ÔëÉù´¦Àí (144).mp3	-0.001889072	-0.001889072	-0.001889072	-0.001889072	-0.001889072	-0.001889072	-0.001889072	-0.001889072	-0.001889072	-0.001889072	-0.001889072	-0.001889072	-0.001889072	-0.001889072	-0.001889072	-0.001889072	-0.001889072	-0.001889072	-0.001889072	-0.001889072	-0.001889072	-0.001889072	-0.001889072	-0.001889072	-0.001889072	-0.001889072	-0.001889072	-0.001889072	-0.001889072	-0.001889072	-0.001889072	-0.001889072	-0.001889072	-0.001889072	-0.001889072	-0.001889072	-0.001889072	-0.001889072	-0.001889072	-0.001889072	-0.001889072	-0.001889072	-0.001889072	-0.001889072	-0.001889072	-0.001889072	-0.001889072	-0.001889072	-0.001889072
¸ßË¹°×ÔëÉù´¦Àí (145).mp3	0.01320396	0.01320396	0.01320396	0.01320396	0.01320396	0.01320396	0.01320396	0.01320396	0.01320396	0.01320396	0.01320396	0.01320396	0.01320396	0.01320396	0.01320396	0.01320396	0.01320396	0.01320396	0.01320396	0.01320396	0.01320396	0.01320396	0.01320396	0.01320396	0.01320396	0.01320396	0.01320396	0.01320396	0.01320396	0.01320396	0.01320396	0.01320396	0.01320396	0.01320396	0.01320396	0.01320396	0.01320396	0.01320396	0.01320396	0.01320396	0.01320396	0.01320396	0.01320396	0.01320396	0.01320396	0.01320396	0.01320396	0.01320396	0.01320396
¸ßË¹°×ÔëÉù´¦Àí (146).mp3	-0.015703842	-0.015703842	-0.015703842	-0.015703842	-0.015703842	-0.015703842	-0.015703842	-0.015703842	-0.015703842	-0.015703842	-0.015703842	-0.015703842	-0.015703842	-0.015703842	-0.015703842	-0.015703842	-0.015703842	-0.015703842	-0.015703842	-0.015703842	-0.015703842	-0.015703842	-0.015703842	-0.015703842	-0.015703842	-0.015703842	-0.015703842	-0.015703842	-0.015703842	-0.015703842	-0.015703842	-0.015703842	-0.015703842	-0.015703842	-0.015703842	-0.015703842	-0.015703842	-0.015703842	-0.015703842	-0.015703842	-0.015703842	-0.015703842	-0.015703842	-0.015703842	-0.015703842	-0.015703842	-0.015703842	-0.015703842	-0.015703842
¸ßË¹°×ÔëÉù´¦Àí (147).mp3	0.10077105	0.10077105	0.10077105	0.10077105	0.10077105	0.10077105	0.10077105	0.10077105	0.10077105	0.10077105	0.10077105	0.10077105	0.10077105	0.10077105	0.10077105	0.10077105	0.10077105	0.10077105	0.10077105	0.10077105	0.10077105	0.10077105	0.10077105	0.10077105	0.10077105	0.10077105	0.10077105	0.10077105	0.10077105	0.10077105	0.10077105	0.10077105	0.10077105	0.10077105	0.10077105	0.10077105	0.10077105	0.10077105	0.10077105	0.10077105	0.10077105	0.10077105	0.10077105	0.10077105	0.10077105	0.10077105	0.10077105	0.10077105	0.10077105
¸ßË¹°×ÔëÉù´¦Àí (148).mp3	-0.030218594	-0.030218594	-0.030218594	-0.030218594	-0.030218594	-0.030218594	-0.030218594	-0.030218594	-0.030218594	-0.030218594	-0.030218594	-0.030218594	-0.030218594	-0.030218594	-0.030218594	-0.030218594	-0.030218594	-0.030218594	-0.030218594	-0.030218594	-0.030218594	-0.030218594	-0.030218594	-0.030218594	-0.030218594	-0.030218594	-0.030218594	-0.030218594	-0.030218594	-0.030218594	-0.030218594	-0.030218594	-0.030218594	-0.030218594	-0.030218594	-0.030218594	-0.030218594	-0.030218594	-0.030218594	-0.030218594	-0.030218594	-0.030218594	-0.030218594	-0.030218594	-0.030218594	-0.030218594	-0.030218594	-0.030218594	-0.030218594
¸ßË¹°×ÔëÉù´¦Àí (149).mp3	-0.10366408	-0.10366408	-0.10366408	-0.10366408	-0.10366408	-0.10366408	-0.10366408	-0.10366408	-0.10366408	-0.10366408	-0.10366408	-0.10366408	-0.10366408	-0.10366408	-0.10366408	-0.10366408	-0.10366408	-0.10366408	-0.10366408	-0.10366408	-0.10366408	-0.10366408	-0.10366408	-0.10366408	-0.10366408	-0.10366408	-0.10366408	-0.10366408	-0.10366408	-0.10366408	-0.10366408	-0.10366408	-0.10366408	-0.10366408	-0.10366408	-0.10366408	-0.10366408	-0.10366408	-0.10366408	-0.10366408	-0.10366408	-0.10366408	-0.10366408	-0.10366408	-0.10366408	-0.10366408	-0.10366408	-0.10366408	-0.10366408
¸ßË¹°×ÔëÉù´¦Àí (150).mp3	0.000109099	0.000109099	0.000109099	0.000109099	0.000109099	0.000109099	0.000109099	0.000109099	0.000109099	0.000109099	0.000109099	0.000109099	0.000109099	0.000109099	0.000109099	0.000109099	0.000109099	0.000109099	0.000109099	0.000109099	0.000109099	0.000109099	0.000109099	0.000109099	0.000109099	0.000109099	0.000109099	0.000109099	0.000109099	0.000109099	0.000109099	0.000109099	0.000109099	0.000109099	0.000109099	0.000109099	0.000109099	0.000109099	0.000109099	0.000109099	0.000109099	0.000109099	0.000109099	0.000109099	0.000109099	0.000109099	0.000109099	0.000109099	0.000109099
¸ßË¹°×ÔëÉù´¦Àí (151).mp3	0.07682007	0.07682007	0.07682007	0.07682007	0.07682007	0.07682007	0.07682007	0.07682007	0.07682007	0.07682007	0.07682007	0.07682007	0.07682007	0.07682007	0.07682007	0.07682007	0.07682007	0.07682007	0.07682007	0.07682007	0.07682007	0.07682007	0.07682007	0.07682007	0.07682007	0.07682007	0.07682007	0.07682007	0.07682007	0.07682007	0.07682007	0.07682007	0.07682007	0.07682007	0.07682007	0.07682007	0.07682007	0.07682007	0.07682007	0.07682007	0.07682007	0.07682007	0.07682007	0.07682007	0.07682007	0.07682007	0.07682007	0.07682007	0.07682007
¸ßË¹°×ÔëÉù´¦Àí (152).mp3	0.0683367	0.0683367	0.0683367	0.0683367	0.0683367	0.0683367	0.0683367	0.0683367	0.0683367	0.0683367	0.0683367	0.0683367	0.0683367	0.0683367	0.0683367	0.0683367	0.0683367	0.0683367	0.0683367	0.0683367	0.0683367	0.0683367	0.0683367	0.0683367	0.0683367	0.0683367	0.0683367	0.0683367	0.0683367	0.0683367	0.0683367	0.0683367	0.0683367	0.0683367	0.0683367	0.0683367	0.0683367	0.0683367	0.0683367	0.0683367	0.0683367	0.0683367	0.0683367	0.0683367	0.0683367	0.0683367	0.0683367	0.0683367	0.0683367
¸ßË¹°×ÔëÉù´¦Àí (153).mp3	0.06680993	0.06680993	0.06680993	0.06680993	0.06680993	0.06680993	0.06680993	0.06680993	0.06680993	0.06680993	0.06680993	0.06680993	0.06680993	0.06680993	0.06680993	0.06680993	0.06680993	0.06680993	0.06680993	0.06680993	0.06680993	0.06680993	0.06680993	0.06680993	0.06680993	0.06680993	0.06680993	0.06680993	0.06680993	0.06680993	0.06680993	0.06680993	0.06680993	0.06680993	0.06680993	0.06680993	0.06680993	0.06680993	0.06680993	0.06680993	0.06680993	0.06680993	0.06680993	0.06680993	0.06680993	0.06680993	0.06680993	0.06680993	0.06680993
¸ßË¹°×ÔëÉù´¦Àí (154).mp3	-0.23515871	-0.23515871	-0.23515871	-0.23515871	-0.23515871	-0.23515871	-0.23515871	-0.23515871	-0.23515871	-0.23515871	-0.23515871	-0.23515871	-0.23515871	-0.23515871	-0.23515871	-0.23515871	-0.23515871	-0.23515871	-0.23515871	-0.23515871	-0.23515871	-0.23515871	-0.23515871	-0.23515871	-0.23515871	-0.23515871	-0.23515871	-0.23515871	-0.23515871	-0.23515871	-0.23515871	-0.23515871	-0.23515871	-0.23515871	-0.23515871	-0.23515871	-0.23515871	-0.23515871	-0.23515871	-0.23515871	-0.23515871	-0.23515871	-0.23515871	-0.23515871	-0.23515871	-0.23515871	-0.23515871	-0.23515871	-0.23515871
¸ßË¹°×ÔëÉù´¦Àí (155).mp3	0.0680216	0.0680216	0.0680216	0.0680216	0.0680216	0.0680216	0.0680216	0.0680216	0.0680216	0.0680216	0.0680216	0.0680216	0.0680216	0.0680216	0.0680216	0.0680216	0.0680216	0.0680216	0.0680216	0.0680216	0.0680216	0.0680216	0.0680216	0.0680216	0.0680216	0.0680216	0.0680216	0.0680216	0.0680216	0.0680216	0.0680216	0.0680216	0.0680216	0.0680216	0.0680216	0.0680216	0.0680216	0.0680216	0.0680216	0.0680216	0.0680216	0.0680216	0.0680216	0.0680216	0.0680216	0.0680216	0.0680216	0.0680216	0.0680216
¸ßË¹°×ÔëÉù´¦Àí (156).mp3	0.07184185	0.07184185	0.07184185	0.07184185	0.07184185	0.07184185	0.07184185	0.07184185	0.07184185	0.07184185	0.07184185	0.07184185	0.07184185	0.07184185	0.07184185	0.07184185	0.07184185	0.07184185	0.07184185	0.07184185	0.07184185	0.07184185	0.07184185	0.07184185	0.07184185	0.07184185	0.07184185	0.07184185	0.07184185	0.07184185	0.07184185	0.07184185	0.07184185	0.07184185	0.07184185	0.07184185	0.07184185	0.07184185	0.07184185	0.07184185	0.07184185	0.07184185	0.07184185	0.07184185	0.07184185	0.07184185	0.07184185	0.07184185	0.07184185
¸ßË¹°×ÔëÉù´¦Àí (157).mp3	-0.14570498	-0.14570498	-0.14570498	-0.14570498	-0.14570498	-0.14570498	-0.14570498	-0.14570498	-0.14570498	-0.14570498	-0.14570498	-0.14570498	-0.14570498	-0.14570498	-0.14570498	-0.14570498	-0.14570498	-0.14570498	-0.14570498	-0.14570498	-0.14570498	-0.14570498	-0.14570498	-0.14570498	-0.14570498	-0.14570498	-0.14570498	-0.14570498	-0.14570498	-0.14570498	-0.14570498	-0.14570498	-0.14570498	-0.14570498	-0.14570498	-0.14570498	-0.14570498	-0.14570498	-0.14570498	-0.14570498	-0.14570498	-0.14570498	-0.14570498	-0.14570498	-0.14570498	-0.14570498	-0.14570498	-0.14570498	-0.14570498
¸ßË¹°×ÔëÉù´¦Àí (158).mp3	-0.09020293	-0.09020293	-0.09020293	-0.09020293	-0.09020293	-0.09020293	-0.09020293	-0.09020293	-0.09020293	-0.09020293	-0.09020293	-0.09020293	-0.09020293	-0.09020293	-0.09020293	-0.09020293	-0.09020293	-0.09020293	-0.09020293	-0.09020293	-0.09020293	-0.09020293	-0.09020293	-0.09020293	-0.09020293	-0.09020293	-0.09020293	-0.09020293	-0.09020293	-0.09020293	-0.09020293	-0.09020293	-0.09020293	-0.09020293	-0.09020293	-0.09020293	-0.09020293	-0.09020293	-0.09020293	-0.09020293	-0.09020293	-0.09020293	-0.09020293	-0.09020293	-0.09020293	-0.09020293	-0.09020293	-0.09020293	-0.09020293
¸ßË¹°×ÔëÉù´¦Àí (159).mp3	0.10026003	0.10026003	0.10026003	0.10026003	0.10026003	0.10026003	0.10026003	0.10026003	0.10026003	0.10026003	0.10026003	0.10026003	0.10026003	0.10026003	0.10026003	0.10026003	0.10026003	0.10026003	0.10026003	0.10026003	0.10026003	0.10026003	0.10026003	0.10026003	0.10026003	0.10026003	0.10026003	0.10026003	0.10026003	0.10026003	0.10026003	0.10026003	0.10026003	0.10026003	0.10026003	0.10026003	0.10026003	0.10026003	0.10026003	0.10026003	0.10026003	0.10026003	0.10026003	0.10026003	0.10026003	0.10026003	0.10026003	0.10026003	0.10026003
¸ßË¹°×ÔëÉù´¦Àí (160).mp3	0.12909278	0.12909278	0.12909278	0.12909278	0.12909278	0.12909278	0.12909278	0.12909278	0.12909278	0.12909278	0.12909278	0.12909278	0.12909278	0.12909278	0.12909278	0.12909278	0.12909278	0.12909278	0.12909278	0.12909278	0.12909278	0.12909278	0.12909278	0.12909278	0.12909278	0.12909278	0.12909278	0.12909278	0.12909278	0.12909278	0.12909278	0.12909278	0.12909278	0.12909278	0.12909278	0.12909278	0.12909278	0.12909278	0.12909278	0.12909278	0.12909278	0.12909278	0.12909278	0.12909278	0.12909278	0.12909278	0.12909278	0.12909278	0.12909278
¸ßË¹°×ÔëÉù´¦Àí (161).mp3	0.14512941	0.14512941	0.14512941	0.14512941	0.14512941	0.14512941	0.14512941	0.14512941	0.14512941	0.14512941	0.14512941	0.14512941	0.14512941	0.14512941	0.14512941	0.14512941	0.14512941	0.14512941	0.14512941	0.14512941	0.14512941	0.14512941	0.14512941	0.14512941	0.14512941	0.14512941	0.14512941	0.14512941	0.14512941	0.14512941	0.14512941	0.14512941	0.14512941	0.14512941	0.14512941	0.14512941	0.14512941	0.14512941	0.14512941	0.14512941	0.14512941	0.14512941	0.14512941	0.14512941	0.14512941	0.14512941	0.14512941	0.14512941	0.14512941
¸ßË¹°×ÔëÉù´¦Àí (162).mp3	0.037114672	0.037114672	0.037114672	0.037114672	0.037114672	0.037114672	0.037114672	0.037114672	0.037114672	0.037114672	0.037114672	0.037114672	0.037114672	0.037114672	0.037114672	0.037114672	0.037114672	0.037114672	0.037114672	0.037114672	0.037114672	0.037114672	0.037114672	0.037114672	0.037114672	0.037114672	0.037114672	0.037114672	0.037114672	0.037114672	0.037114672	0.037114672	0.037114672	0.037114672	0.037114672	0.037114672	0.037114672	0.037114672	0.037114672	0.037114672	0.037114672	0.037114672	0.037114672	0.037114672	0.037114672	0.037114672	0.037114672	0.037114672	0.037114672
¸ßË¹°×ÔëÉù´¦Àí (163).mp3	-0.15054205	-0.15054205	-0.15054205	-0.15054205	-0.15054205	-0.15054205	-0.15054205	-0.15054205	-0.15054205	-0.15054205	-0.15054205	-0.15054205	-0.15054205	-0.15054205	-0.15054205	-0.15054205	-0.15054205	-0.15054205	-0.15054205	-0.15054205	-0.15054205	-0.15054205	-0.15054205	-0.15054205	-0.15054205	-0.15054205	-0.15054205	-0.15054205	-0.15054205	-0.15054205	-0.15054205	-0.15054205	-0.15054205	-0.15054205	-0.15054205	-0.15054205	-0.15054205	-0.15054205	-0.15054205	-0.15054205	-0.15054205	-0.15054205	-0.15054205	-0.15054205	-0.15054205	-0.15054205	-0.15054205	-0.15054205	-0.15054205
¸ßË¹°×ÔëÉù´¦Àí (164).mp3	-0.302266	-0.302266	-0.302266	-0.302266	-0.302266	-0.302266	-0.302266	-0.302266	-0.302266	-0.302266	-0.302266	-0.302266	-0.302266	-0.302266	-0.302266	-0.302266	-0.302266	-0.302266	-0.302266	-0.302266	-0.302266	-0.302266	-0.302266	-0.302266	-0.302266	-0.302266	-0.302266	-0.302266	-0.302266	-0.302266	-0.302266	-0.302266	-0.302266	-0.302266	-0.302266	-0.302266	-0.302266	-0.302266	-0.302266	-0.302266	-0.302266	-0.302266	-0.302266	-0.302266	-0.302266	-0.302266	-0.302266	-0.302266	-0.302266
¸ßË¹°×ÔëÉù´¦Àí (165).mp3	0.027092954	0.027092954	0.027092954	0.027092954	0.027092954	0.027092954	0.027092954	0.027092954	0.027092954	0.027092954	0.027092954	0.027092954	0.027092954	0.027092954	0.027092954	0.027092954	0.027092954	0.027092954	0.027092954	0.027092954	0.027092954	0.027092954	0.027092954	0.027092954	0.027092954	0.027092954	0.027092954	0.027092954	0.027092954	0.027092954	0.027092954	0.027092954	0.027092954	0.027092954	0.027092954	0.027092954	0.027092954	0.027092954	0.027092954	0.027092954	0.027092954	0.027092954	0.027092954	0.027092954	0.027092954	0.027092954	0.027092954	0.027092954	0.027092954
¸ßË¹°×ÔëÉù´¦Àí (166).mp3	-0.1406126	-0.1406126	-0.1406126	-0.1406126	-0.1406126	-0.1406126	-0.1406126	-0.1406126	-0.1406126	-0.1406126	-0.1406126	-0.1406126	-0.1406126	-0.1406126	-0.1406126	-0.1406126	-0.1406126	-0.1406126	-0.1406126	-0.1406126	-0.1406126	-0.1406126	-0.1406126	-0.1406126	-0.1406126	-0.1406126	-0.1406126	-0.1406126	-0.1406126	-0.1406126	-0.1406126	-0.1406126	-0.1406126	-0.1406126	-0.1406126	-0.1406126	-0.1406126	-0.1406126	-0.1406126	-0.1406126	-0.1406126	-0.1406126	-0.1406126	-0.1406126	-0.1406126	-0.1406126	-0.1406126	-0.1406126	-0.1406126
¸ßË¹°×ÔëÉù´¦Àí (167).mp3	0.18764564	0.18764564	0.18764564	0.18764564	0.18764564	0.18764564	0.18764564	0.18764564	0.18764564	0.18764564	0.18764564	0.18764564	0.18764564	0.18764564	0.18764564	0.18764564	0.18764564	0.18764564	0.18764564	0.18764564	0.18764564	0.18764564	0.18764564	0.18764564	0.18764564	0.18764564	0.18764564	0.18764564	0.18764564	0.18764564	0.18764564	0.18764564	0.18764564	0.18764564	0.18764564	0.18764564	0.18764564	0.18764564	0.18764564	0.18764564	0.18764564	0.18764564	0.18764564	0.18764564	0.18764564	0.18764564	0.18764564	0.18764564	0.18764564
¸ßË¹°×ÔëÉù´¦Àí (168).mp3	0.077622116	0.077622116	0.077622116	0.077622116	0.077622116	0.077622116	0.077622116	0.077622116	0.077622116	0.077622116	0.077622116	0.077622116	0.077622116	0.077622116	0.077622116	0.077622116	0.077622116	0.077622116	0.077622116	0.077622116	0.077622116	0.077622116	0.077622116	0.077622116	0.077622116	0.077622116	0.077622116	0.077622116	0.077622116	0.077622116	0.077622116	0.077622116	0.077622116	0.077622116	0.077622116	0.077622116	0.077622116	0.077622116	0.077622116	0.077622116	0.077622116	0.077622116	0.077622116	0.077622116	0.077622116	0.077622116	0.077622116	0.077622116	0.077622116
¸ßË¹°×ÔëÉù´¦Àí (169).mp3	0.124297984	0.124297984	0.124297984	0.124297984	0.124297984	0.124297984	0.124297984	0.124297984	0.124297984	0.124297984	0.124297984	0.124297984	0.124297984	0.124297984	0.124297984	0.124297984	0.124297984	0.124297984	0.124297984	0.124297984	0.124297984	0.124297984	0.124297984	0.124297984	0.124297984	0.124297984	0.124297984	0.124297984	0.124297984	0.124297984	0.124297984	0.124297984	0.124297984	0.124297984	0.124297984	0.124297984	0.124297984	0.124297984	0.124297984	0.124297984	0.124297984	0.124297984	0.124297984	0.124297984	0.124297984	0.124297984	0.124297984	0.124297984	0.124297984
¸ßË¹°×ÔëÉù´¦Àí (170).mp3	0.028145008	0.028145008	0.028145008	0.028145008	0.028145008	0.028145008	0.028145008	0.028145008	0.028145008	0.028145008	0.028145008	0.028145008	0.028145008	0.028145008	0.028145008	0.028145008	0.028145008	0.028145008	0.028145008	0.028145008	0.028145008	0.028145008	0.028145008	0.028145008	0.028145008	0.028145008	0.028145008	0.028145008	0.028145008	0.028145008	0.028145008	0.028145008	0.028145008	0.028145008	0.028145008	0.028145008	0.028145008	0.028145008	0.028145008	0.028145008	0.028145008	0.028145008	0.028145008	0.028145008	0.028145008	0.028145008	0.028145008	0.028145008	0.028145008
¸ßË¹°×ÔëÉù´¦Àí (171).mp3	0.062077023	0.062077023	0.062077023	0.062077023	0.062077023	0.062077023	0.062077023	0.062077023	0.062077023	0.062077023	0.062077023	0.062077023	0.062077023	0.062077023	0.062077023	0.062077023	0.062077023	0.062077023	0.062077023	0.062077023	0.062077023	0.062077023	0.062077023	0.062077023	0.062077023	0.062077023	0.062077023	0.062077023	0.062077023	0.062077023	0.062077023	0.062077023	0.062077023	0.062077023	0.062077023	0.062077023	0.062077023	0.062077023	0.062077023	0.062077023	0.062077023	0.062077023	0.062077023	0.062077023	0.062077023	0.062077023	0.062077023	0.062077023	0.062077023
¸ßË¹°×ÔëÉù´¦Àí (172).mp3	0.1724514	0.1724514	0.1724514	0.1724514	0.1724514	0.1724514	0.1724514	0.1724514	0.1724514	0.1724514	0.1724514	0.1724514	0.1724514	0.1724514	0.1724514	0.1724514	0.1724514	0.1724514	0.1724514	0.1724514	0.1724514	0.1724514	0.1724514	0.1724514	0.1724514	0.1724514	0.1724514	0.1724514	0.1724514	0.1724514	0.1724514	0.1724514	0.1724514	0.1724514	0.1724514	0.1724514	0.1724514	0.1724514	0.1724514	0.1724514	0.1724514	0.1724514	0.1724514	0.1724514	0.1724514	0.1724514	0.1724514	0.1724514	0.1724514
¸ßË¹°×ÔëÉù´¦Àí (173).mp3	-0.033946276	-0.033946276	-0.033946276	-0.033946276	-0.033946276	-0.033946276	-0.033946276	-0.033946276	-0.033946276	-0.033946276	-0.033946276	-0.033946276	-0.033946276	-0.033946276	-0.033946276	-0.033946276	-0.033946276	-0.033946276	-0.033946276	-0.033946276	-0.033946276	-0.033946276	-0.033946276	-0.033946276	-0.033946276	-0.033946276	-0.033946276	-0.033946276	-0.033946276	-0.033946276	-0.033946276	-0.033946276	-0.033946276	-0.033946276	-0.033946276	-0.033946276	-0.033946276	-0.033946276	-0.033946276	-0.033946276	-0.033946276	-0.033946276	-0.033946276	-0.033946276	-0.033946276	-0.033946276	-0.033946276	-0.033946276	-0.033946276
¸ßË¹°×ÔëÉù´¦Àí (174).mp3	0.10468177	0.10468177	0.10468177	0.10468177	0.10468177	0.10468177	0.10468177	0.10468177	0.10468177	0.10468177	0.10468177	0.10468177	0.10468177	0.10468177	0.10468177	0.10468177	0.10468177	0.10468177	0.10468177	0.10468177	0.10468177	0.10468177	0.10468177	0.10468177	0.10468177	0.10468177	0.10468177	0.10468177	0.10468177	0.10468177	0.10468177	0.10468177	0.10468177	0.10468177	0.10468177	0.10468177	0.10468177	0.10468177	0.10468177	0.10468177	0.10468177	0.10468177	0.10468177	0.10468177	0.10468177	0.10468177	0.10468177	0.10468177	0.10468177
¸ßË¹°×ÔëÉù´¦Àí (175).mp3	-0.007519595	-0.007519595	-0.007519595	-0.007519595	-0.007519595	-0.007519595	-0.007519595	-0.007519595	-0.007519595	-0.007519595	-0.007519595	-0.007519595	-0.007519595	-0.007519595	-0.007519595	-0.007519595	-0.007519595	-0.007519595	-0.007519595	-0.007519595	-0.007519595	-0.007519595	-0.007519595	-0.007519595	-0.007519595	-0.007519595	-0.007519595	-0.007519595	-0.007519595	-0.007519595	-0.007519595	-0.007519595	-0.007519595	-0.007519595	-0.007519595	-0.007519595	-0.007519595	-0.007519595	-0.007519595	-0.007519595	-0.007519595	-0.007519595	-0.007519595	-0.007519595	-0.007519595	-0.007519595	-0.007519595	-0.007519595	-0.007519595
¸ßË¹°×ÔëÉù´¦Àí (176).mp3	0.118090965	0.118090965	0.118090965	0.118090965	0.118090965	0.118090965	0.118090965	0.118090965	0.118090965	0.118090965	0.118090965	0.118090965	0.118090965	0.118090965	0.118090965	0.118090965	0.118090965	0.118090965	0.118090965	0.118090965	0.118090965	0.118090965	0.118090965	0.118090965	0.118090965	0.118090965	0.118090965	0.118090965	0.118090965	0.118090965	0.118090965	0.118090965	0.118090965	0.118090965	0.118090965	0.118090965	0.118090965	0.118090965	0.118090965	0.118090965	0.118090965	0.118090965	0.118090965	0.118090965	0.118090965	0.118090965	0.118090965	0.118090965	0.118090965
¸ßË¹°×ÔëÉù´¦Àí (177).mp3	0.10656579	0.10656579	0.10656579	0.10656579	0.10656579	0.10656579	0.10656579	0.10656579	0.10656579	0.10656579	0.10656579	0.10656579	0.10656579	0.10656579	0.10656579	0.10656579	0.10656579	0.10656579	0.10656579	0.10656579	0.10656579	0.10656579	0.10656579	0.10656579	0.10656579	0.10656579	0.10656579	0.10656579	0.10656579	0.10656579	0.10656579	0.10656579	0.10656579	0.10656579	0.10656579	0.10656579	0.10656579	0.10656579	0.10656579	0.10656579	0.10656579	0.10656579	0.10656579	0.10656579	0.10656579	0.10656579	0.10656579	0.10656579	0.10656579
¸ßË¹°×ÔëÉù´¦Àí (178).mp3	0.097840466	0.097840466	0.097840466	0.097840466	0.097840466	0.097840466	0.097840466	0.097840466	0.097840466	0.097840466	0.097840466	0.097840466	0.097840466	0.097840466	0.097840466	0.097840466	0.097840466	0.097840466	0.097840466	0.097840466	0.097840466	0.097840466	0.097840466	0.097840466	0.097840466	0.097840466	0.097840466	0.097840466	0.097840466	0.097840466	0.097840466	0.097840466	0.097840466	0.097840466	0.097840466	0.097840466	0.097840466	0.097840466	0.097840466	0.097840466	0.097840466	0.097840466	0.097840466	0.097840466	0.097840466	0.097840466	0.097840466	0.097840466	0.097840466
¸ßË¹°×ÔëÉù´¦Àí (179).mp3	-0.06151312	-0.06151312	-0.06151312	-0.06151312	-0.06151312	-0.06151312	-0.06151312	-0.06151312	-0.06151312	-0.06151312	-0.06151312	-0.06151312	-0.06151312	-0.06151312	-0.06151312	-0.06151312	-0.06151312	-0.06151312	-0.06151312	-0.06151312	-0.06151312	-0.06151312	-0.06151312	-0.06151312	-0.06151312	-0.06151312	-0.06151312	-0.06151312	-0.06151312	-0.06151312	-0.06151312	-0.06151312	-0.06151312	-0.06151312	-0.06151312	-0.06151312	-0.06151312	-0.06151312	-0.06151312	-0.06151312	-0.06151312	-0.06151312	-0.06151312	-0.06151312	-0.06151312	-0.06151312	-0.06151312	-0.06151312	-0.06151312
¸ßË¹°×ÔëÉù´¦Àí (180).mp3	-0.18887809	-0.18887809	-0.18887809	-0.18887809	-0.18887809	-0.18887809	-0.18887809	-0.18887809	-0.18887809	-0.18887809	-0.18887809	-0.18887809	-0.18887809	-0.18887809	-0.18887809	-0.18887809	-0.18887809	-0.18887809	-0.18887809	-0.18887809	-0.18887809	-0.18887809	-0.18887809	-0.18887809	-0.18887809	-0.18887809	-0.18887809	-0.18887809	-0.18887809	-0.18887809	-0.18887809	-0.18887809	-0.18887809	-0.18887809	-0.18887809	-0.18887809	-0.18887809	-0.18887809	-0.18887809	-0.18887809	-0.18887809	-0.18887809	-0.18887809	-0.18887809	-0.18887809	-0.18887809	-0.18887809	-0.18887809	-0.18887809
¸ßË¹°×ÔëÉù´¦Àí (181).mp3	-0.3221013	-0.3221013	-0.3221013	-0.3221013	-0.3221013	-0.3221013	-0.3221013	-0.3221013	-0.3221013	-0.3221013	-0.3221013	-0.3221013	-0.3221013	-0.3221013	-0.3221013	-0.3221013	-0.3221013	-0.3221013	-0.3221013	-0.3221013	-0.3221013	-0.3221013	-0.3221013	-0.3221013	-0.3221013	-0.3221013	-0.3221013	-0.3221013	-0.3221013	-0.3221013	-0.3221013	-0.3221013	-0.3221013	-0.3221013	-0.3221013	-0.3221013	-0.3221013	-0.3221013	-0.3221013	-0.3221013	-0.3221013	-0.3221013	-0.3221013	-0.3221013	-0.3221013	-0.3221013	-0.3221013	-0.3221013	-0.3221013
¸ßË¹°×ÔëÉù´¦Àí (182).mp3	0.076681525	0.076681525	0.076681525	0.076681525	0.076681525	0.076681525	0.076681525	0.076681525	0.076681525	0.076681525	0.076681525	0.076681525	0.076681525	0.076681525	0.076681525	0.076681525	0.076681525	0.076681525	0.076681525	0.076681525	0.076681525	0.076681525	0.076681525	0.076681525	0.076681525	0.076681525	0.076681525	0.076681525	0.076681525	0.076681525	0.076681525	0.076681525	0.076681525	0.076681525	0.076681525	0.076681525	0.076681525	0.076681525	0.076681525	0.076681525	0.076681525	0.076681525	0.076681525	0.076681525	0.076681525	0.076681525	0.076681525	0.076681525	0.076681525
¸ßË¹°×ÔëÉù´¦Àí (183).mp3	0.12078918	0.12078918	0.12078918	0.12078918	0.12078918	0.12078918	0.12078918	0.12078918	0.12078918	0.12078918	0.12078918	0.12078918	0.12078918	0.12078918	0.12078918	0.12078918	0.12078918	0.12078918	0.12078918	0.12078918	0.12078918	0.12078918	0.12078918	0.12078918	0.12078918	0.12078918	0.12078918	0.12078918	0.12078918	0.12078918	0.12078918	0.12078918	0.12078918	0.12078918	0.12078918	0.12078918	0.12078918	0.12078918	0.12078918	0.12078918	0.12078918	0.12078918	0.12078918	0.12078918	0.12078918	0.12078918	0.12078918	0.12078918	0.12078918
¸ßË¹°×ÔëÉù´¦Àí (184).mp3	-0.056265485	-0.056265485	-0.056265485	-0.056265485	-0.056265485	-0.056265485	-0.056265485	-0.056265485	-0.056265485	-0.056265485	-0.056265485	-0.056265485	-0.056265485	-0.056265485	-0.056265485	-0.056265485	-0.056265485	-0.056265485	-0.056265485	-0.056265485	-0.056265485	-0.056265485	-0.056265485	-0.056265485	-0.056265485	-0.056265485	-0.056265485	-0.056265485	-0.056265485	-0.056265485	-0.056265485	-0.056265485	-0.056265485	-0.056265485	-0.056265485	-0.056265485	-0.056265485	-0.056265485	-0.056265485	-0.056265485	-0.056265485	-0.056265485	-0.056265485	-0.056265485	-0.056265485	-0.056265485	-0.056265485	-0.056265485	-0.056265485
¸ßË¹°×ÔëÉù´¦Àí (185).mp3	-0.025430024	-0.025430024	-0.025430024	-0.025430024	-0.025430024	-0.025430024	-0.025430024	-0.025430024	-0.025430024	-0.025430024	-0.025430024	-0.025430024	-0.025430024	-0.025430024	-0.025430024	-0.025430024	-0.025430024	-0.025430024	-0.025430024	-0.025430024	-0.025430024	-0.025430024	-0.025430024	-0.025430024	-0.025430024	-0.025430024	-0.025430024	-0.025430024	-0.025430024	-0.025430024	-0.025430024	-0.025430024	-0.025430024	-0.025430024	-0.025430024	-0.025430024	-0.025430024	-0.025430024	-0.025430024	-0.025430024	-0.025430024	-0.025430024	-0.025430024	-0.025430024	-0.025430024	-0.025430024	-0.025430024	-0.025430024	-0.025430024
¸ßË¹°×ÔëÉù´¦Àí (186).mp3	0.23437586	0.23437586	0.23437586	0.23437586	0.23437586	0.23437586	0.23437586	0.23437586	0.23437586	0.23437586	0.23437586	0.23437586	0.23437586	0.23437586	0.23437586	0.23437586	0.23437586	0.23437586	0.23437586	0.23437586	0.23437586	0.23437586	0.23437586	0.23437586	0.23437586	0.23437586	0.23437586	0.23437586	0.23437586	0.23437586	0.23437586	0.23437586	0.23437586	0.23437586	0.23437586	0.23437586	0.23437586	0.23437586	0.23437586	0.23437586	0.23437586	0.23437586	0.23437586	0.23437586	0.23437586	0.23437586	0.23437586	0.23437586	0.23437586
¸ßË¹°×ÔëÉù´¦Àí (187).mp3	0.019606702	0.019606702	0.019606702	0.019606702	0.019606702	0.019606702	0.019606702	0.019606702	0.019606702	0.019606702	0.019606702	0.019606702	0.019606702	0.019606702	0.019606702	0.019606702	0.019606702	0.019606702	0.019606702	0.019606702	0.019606702	0.019606702	0.019606702	0.019606702	0.019606702	0.019606702	0.019606702	0.019606702	0.019606702	0.019606702	0.019606702	0.019606702	0.019606702	0.019606702	0.019606702	0.019606702	0.019606702	0.019606702	0.019606702	0.019606702	0.019606702	0.019606702	0.019606702	0.019606702	0.019606702	0.019606702	0.019606702	0.019606702	0.019606702
¸ßË¹°×ÔëÉù´¦Àí (188).mp3	-0.038043447	-0.038043447	-0.038043447	-0.038043447	-0.038043447	-0.038043447	-0.038043447	-0.038043447	-0.038043447	-0.038043447	-0.038043447	-0.038043447	-0.038043447	-0.038043447	-0.038043447	-0.038043447	-0.038043447	-0.038043447	-0.038043447	-0.038043447	-0.038043447	-0.038043447	-0.038043447	-0.038043447	-0.038043447	-0.038043447	-0.038043447	-0.038043447	-0.038043447	-0.038043447	-0.038043447	-0.038043447	-0.038043447	-0.038043447	-0.038043447	-0.038043447	-0.038043447	-0.038043447	-0.038043447	-0.038043447	-0.038043447	-0.038043447	-0.038043447	-0.038043447	-0.038043447	-0.038043447	-0.038043447	-0.038043447	-0.038043447
¸ßË¹°×ÔëÉù´¦Àí (189).mp3	0.09554378	0.09554378	0.09554378	0.09554378	0.09554378	0.09554378	0.09554378	0.09554378	0.09554378	0.09554378	0.09554378	0.09554378	0.09554378	0.09554378	0.09554378	0.09554378	0.09554378	0.09554378	0.09554378	0.09554378	0.09554378	0.09554378	0.09554378	0.09554378	0.09554378	0.09554378	0.09554378	0.09554378	0.09554378	0.09554378	0.09554378	0.09554378	0.09554378	0.09554378	0.09554378	0.09554378	0.09554378	0.09554378	0.09554378	0.09554378	0.09554378	0.09554378	0.09554378	0.09554378	0.09554378	0.09554378	0.09554378	0.09554378	0.09554378
¸ßË¹°×ÔëÉù´¦Àí (190).mp3	0.0738009	0.0738009	0.0738009	0.0738009	0.0738009	0.0738009	0.0738009	0.0738009	0.0738009	0.0738009	0.0738009	0.0738009	0.0738009	0.0738009	0.0738009	0.0738009	0.0738009	0.0738009	0.0738009	0.0738009	0.0738009	0.0738009	0.0738009	0.0738009	0.0738009	0.0738009	0.0738009	0.0738009	0.0738009	0.0738009	0.0738009	0.0738009	0.0738009	0.0738009	0.0738009	0.0738009	0.0738009	0.0738009	0.0738009	0.0738009	0.0738009	0.0738009	0.0738009	0.0738009	0.0738009	0.0738009	0.0738009	0.0738009	0.0738009
¸ßË¹°×ÔëÉù´¦Àí (191).mp3	0.15553832	0.15553832	0.15553832	0.15553832	0.15553832	0.15553832	0.15553832	0.15553832	0.15553832	0.15553832	0.15553832	0.15553832	0.15553832	0.15553832	0.15553832	0.15553832	0.15553832	0.15553832	0.15553832	0.15553832	0.15553832	0.15553832	0.15553832	0.15553832	0.15553832	0.15553832	0.15553832	0.15553832	0.15553832	0.15553832	0.15553832	0.15553832	0.15553832	0.15553832	0.15553832	0.15553832	0.15553832	0.15553832	0.15553832	0.15553832	0.15553832	0.15553832	0.15553832	0.15553832	0.15553832	0.15553832	0.15553832	0.15553832	0.15553832
¸ßË¹°×ÔëÉù´¦Àí (192).mp3	0.13990921	0.13990921	0.13990921	0.13990921	0.13990921	0.13990921	0.13990921	0.13990921	0.13990921	0.13990921	0.13990921	0.13990921	0.13990921	0.13990921	0.13990921	0.13990921	0.13990921	0.13990921	0.13990921	0.13990921	0.13990921	0.13990921	0.13990921	0.13990921	0.13990921	0.13990921	0.13990921	0.13990921	0.13990921	0.13990921	0.13990921	0.13990921	0.13990921	0.13990921	0.13990921	0.13990921	0.13990921	0.13990921	0.13990921	0.13990921	0.13990921	0.13990921	0.13990921	0.13990921	0.13990921	0.13990921	0.13990921	0.13990921	0.13990921
¸ßË¹°×ÔëÉù´¦Àí (193).mp3	0.02203697	0.02203697	0.02203697	0.02203697	0.02203697	0.02203697	0.02203697	0.02203697	0.02203697	0.02203697	0.02203697	0.02203697	0.02203697	0.02203697	0.02203697	0.02203697	0.02203697	0.02203697	0.02203697	0.02203697	0.02203697	0.02203697	0.02203697	0.02203697	0.02203697	0.02203697	0.02203697	0.02203697	0.02203697	0.02203697	0.02203697	0.02203697	0.02203697	0.02203697	0.02203697	0.02203697	0.02203697	0.02203697	0.02203697	0.02203697	0.02203697	0.02203697	0.02203697	0.02203697	0.02203697	0.02203697	0.02203697	0.02203697	0.02203697
¸ßË¹°×ÔëÉù´¦Àí (194).mp3	-0.009750951	-0.009750951	-0.009750951	-0.009750951	-0.009750951	-0.009750951	-0.009750951	-0.009750951	-0.009750951	-0.009750951	-0.009750951	-0.009750951	-0.009750951	-0.009750951	-0.009750951	-0.009750951	-0.009750951	-0.009750951	-0.009750951	-0.009750951	-0.009750951	-0.009750951	-0.009750951	-0.009750951	-0.009750951	-0.009750951	-0.009750951	-0.009750951	-0.009750951	-0.009750951	-0.009750951	-0.009750951	-0.009750951	-0.009750951	-0.009750951	-0.009750951	-0.009750951	-0.009750951	-0.009750951	-0.009750951	-0.009750951	-0.009750951	-0.009750951	-0.009750951	-0.009750951	-0.009750951	-0.009750951	-0.009750951	-0.009750951
¸ßË¹°×ÔëÉù´¦Àí (195).mp3	-0.13459137	-0.13459137	-0.13459137	-0.13459137	-0.13459137	-0.13459137	-0.13459137	-0.13459137	-0.13459137	-0.13459137	-0.13459137	-0.13459137	-0.13459137	-0.13459137	-0.13459137	-0.13459137	-0.13459137	-0.13459137	-0.13459137	-0.13459137	-0.13459137	-0.13459137	-0.13459137	-0.13459137	-0.13459137	-0.13459137	-0.13459137	-0.13459137	-0.13459137	-0.13459137	-0.13459137	-0.13459137	-0.13459137	-0.13459137	-0.13459137	-0.13459137	-0.13459137	-0.13459137	-0.13459137	-0.13459137	-0.13459137	-0.13459137	-0.13459137	-0.13459137	-0.13459137	-0.13459137	-0.13459137	-0.13459137	-0.13459137
¸ßË¹°×ÔëÉù´¦Àí (196).mp3	-0.15795523	-0.15795523	-0.15795523	-0.15795523	-0.15795523	-0.15795523	-0.15795523	-0.15795523	-0.15795523	-0.15795523	-0.15795523	-0.15795523	-0.15795523	-0.15795523	-0.15795523	-0.15795523	-0.15795523	-0.15795523	-0.15795523	-0.15795523	-0.15795523	-0.15795523	-0.15795523	-0.15795523	-0.15795523	-0.15795523	-0.15795523	-0.15795523	-0.15795523	-0.15795523	-0.15795523	-0.15795523	-0.15795523	-0.15795523	-0.15795523	-0.15795523	-0.15795523	-0.15795523	-0.15795523	-0.15795523	-0.15795523	-0.15795523	-0.15795523	-0.15795523	-0.15795523	-0.15795523	-0.15795523	-0.15795523	-0.15795523
¸ßË¹°×ÔëÉù´¦Àí (197).mp3	-0.07449979	-0.07449979	-0.07449979	-0.07449979	-0.07449979	-0.07449979	-0.07449979	-0.07449979	-0.07449979	-0.07449979	-0.07449979	-0.07449979	-0.07449979	-0.07449979	-0.07449979	-0.07449979	-0.07449979	-0.07449979	-0.07449979	-0.07449979	-0.07449979	-0.07449979	-0.07449979	-0.07449979	-0.07449979	-0.07449979	-0.07449979	-0.07449979	-0.07449979	-0.07449979	-0.07449979	-0.07449979	-0.07449979	-0.07449979	-0.07449979	-0.07449979	-0.07449979	-0.07449979	-0.07449979	-0.07449979	-0.07449979	-0.07449979	-0.07449979	-0.07449979	-0.07449979	-0.07449979	-0.07449979	-0.07449979	-0.07449979
¸ßË¹°×ÔëÉù´¦Àí (198).mp3	0.014050482	0.014050482	0.014050482	0.014050482	0.014050482	0.014050482	0.014050482	0.014050482	0.014050482	0.014050482	0.014050482	0.014050482	0.014050482	0.014050482	0.014050482	0.014050482	0.014050482	0.014050482	0.014050482	0.014050482	0.014050482	0.014050482	0.014050482	0.014050482	0.014050482	0.014050482	0.014050482	0.014050482	0.014050482	0.014050482	0.014050482	0.014050482	0.014050482	0.014050482	0.014050482	0.014050482	0.014050482	0.014050482	0.014050482	0.014050482	0.014050482	0.014050482	0.014050482	0.014050482	0.014050482	0.014050482	0.014050482	0.014050482	0.014050482
¸ßË¹°×ÔëÉù´¦Àí (199).mp3	-0.11123479	-0.11123479	-0.11123479	-0.11123479	-0.11123479	-0.11123479	-0.11123479	-0.11123479	-0.11123479	-0.11123479	-0.11123479	-0.11123479	-0.11123479	-0.11123479	-0.11123479	-0.11123479	-0.11123479	-0.11123479	-0.11123479	-0.11123479	-0.11123479	-0.11123479	-0.11123479	-0.11123479	-0.11123479	-0.11123479	-0.11123479	-0.11123479	-0.11123479	-0.11123479	-0.11123479	-0.11123479	-0.11123479	-0.11123479	-0.11123479	-0.11123479	-0.11123479	-0.11123479	-0.11123479	-0.11123479	-0.11123479	-0.11123479	-0.11123479	-0.11123479	-0.11123479	-0.11123479	-0.11123479	-0.11123479	-0.11123479
¸ßË¹°×ÔëÉù´¦Àí (200).mp3	0.096380174	0.096380174	0.096380174	0.096380174	0.096380174	0.096380174	0.096380174	0.096380174	0.096380174	0.096380174	0.096380174	0.096380174	0.096380174	0.096380174	0.096380174	0.096380174	0.096380174	0.096380174	0.096380174	0.096380174	0.096380174	0.096380174	0.096380174	0.096380174	0.096380174	0.096380174	0.096380174	0.096380174	0.096380174	0.096380174	0.096380174	0.096380174	0.096380174	0.096380174	0.096380174	0.096380174	0.096380174	0.096380174	0.096380174	0.096380174	0.096380174	0.096380174	0.096380174	0.096380174	0.096380174	0.096380174	0.096380174	0.096380174	0.096380174
¸ßË¹°×ÔëÉù´¦Àí (201).mp3	0.055621482	0.055621482	0.055621482	0.055621482	0.055621482	0.055621482	0.055621482	0.055621482	0.055621482	0.055621482	0.055621482	0.055621482	0.055621482	0.055621482	0.055621482	0.055621482	0.055621482	0.055621482	0.055621482	0.055621482	0.055621482	0.055621482	0.055621482	0.055621482	0.055621482	0.055621482	0.055621482	0.055621482	0.055621482	0.055621482	0.055621482	0.055621482	0.055621482	0.055621482	0.055621482	0.055621482	0.055621482	0.055621482	0.055621482	0.055621482	0.055621482	0.055621482	0.055621482	0.055621482	0.055621482	0.055621482	0.055621482	0.055621482	0.055621482
¸ßË¹°×ÔëÉù´¦Àí (202).mp3	0.040633	0.040633	0.040633	0.040633	0.040633	0.040633	0.040633	0.040633	0.040633	0.040633	0.040633	0.040633	0.040633	0.040633	0.040633	0.040633	0.040633	0.040633	0.040633	0.040633	0.040633	0.040633	0.040633	0.040633	0.040633	0.040633	0.040633	0.040633	0.040633	0.040633	0.040633	0.040633	0.040633	0.040633	0.040633	0.040633	0.040633	0.040633	0.040633	0.040633	0.040633	0.040633	0.040633	0.040633	0.040633	0.040633	0.040633	0.040633	0.040633
¸ßË¹°×ÔëÉù´¦Àí (203).mp3	-0.07937049	-0.07937049	-0.07937049	-0.07937049	-0.07937049	-0.07937049	-0.07937049	-0.07937049	-0.07937049	-0.07937049	-0.07937049	-0.07937049	-0.07937049	-0.07937049	-0.07937049	-0.07937049	-0.07937049	-0.07937049	-0.07937049	-0.07937049	-0.07937049	-0.07937049	-0.07937049	-0.07937049	-0.07937049	-0.07937049	-0.07937049	-0.07937049	-0.07937049	-0.07937049	-0.07937049	-0.07937049	-0.07937049	-0.07937049	-0.07937049	-0.07937049	-0.07937049	-0.07937049	-0.07937049	-0.07937049	-0.07937049	-0.07937049	-0.07937049	-0.07937049	-0.07937049	-0.07937049	-0.07937049	-0.07937049	-0.07937049
¸ßË¹°×ÔëÉù´¦Àí (204).mp3	0.11371841	0.11371841	0.11371841	0.11371841	0.11371841	0.11371841	0.11371841	0.11371841	0.11371841	0.11371841	0.11371841	0.11371841	0.11371841	0.11371841	0.11371841	0.11371841	0.11371841	0.11371841	0.11371841	0.11371841	0.11371841	0.11371841	0.11371841	0.11371841	0.11371841	0.11371841	0.11371841	0.11371841	0.11371841	0.11371841	0.11371841	0.11371841	0.11371841	0.11371841	0.11371841	0.11371841	0.11371841	0.11371841	0.11371841	0.11371841	0.11371841	0.11371841	0.11371841	0.11371841	0.11371841	0.11371841	0.11371841	0.11371841	0.11371841
¸ßË¹°×ÔëÉù´¦Àí (205).mp3	0.028586261	0.028586261	0.028586261	0.028586261	0.028586261	0.028586261	0.028586261	0.028586261	0.028586261	0.028586261	0.028586261	0.028586261	0.028586261	0.028586261	0.028586261	0.028586261	0.028586261	0.028586261	0.028586261	0.028586261	0.028586261	0.028586261	0.028586261	0.028586261	0.028586261	0.028586261	0.028586261	0.028586261	0.028586261	0.028586261	0.028586261	0.028586261	0.028586261	0.028586261	0.028586261	0.028586261	0.028586261	0.028586261	0.028586261	0.028586261	0.028586261	0.028586261	0.028586261	0.028586261	0.028586261	0.028586261	0.028586261	0.028586261	0.028586261
¸ßË¹°×ÔëÉù´¦Àí (206).mp3	0.056843996	0.056843996	0.056843996	0.056843996	0.056843996	0.056843996	0.056843996	0.056843996	0.056843996	0.056843996	0.056843996	0.056843996	0.056843996	0.056843996	0.056843996	0.056843996	0.056843996	0.056843996	0.056843996	0.056843996	0.056843996	0.056843996	0.056843996	0.056843996	0.056843996	0.056843996	0.056843996	0.056843996	0.056843996	0.056843996	0.056843996	0.056843996	0.056843996	0.056843996	0.056843996	0.056843996	0.056843996	0.056843996	0.056843996	0.056843996	0.056843996	0.056843996	0.056843996	0.056843996	0.056843996	0.056843996	0.056843996	0.056843996	0.056843996
¸ßË¹°×ÔëÉù´¦Àí (207).mp3	0.15255478	0.15255478	0.15255478	0.15255478	0.15255478	0.15255478	0.15255478	0.15255478	0.15255478	0.15255478	0.15255478	0.15255478	0.15255478	0.15255478	0.15255478	0.15255478	0.15255478	0.15255478	0.15255478	0.15255478	0.15255478	0.15255478	0.15255478	0.15255478	0.15255478	0.15255478	0.15255478	0.15255478	0.15255478	0.15255478	0.15255478	0.15255478	0.15255478	0.15255478	0.15255478	0.15255478	0.15255478	0.15255478	0.15255478	0.15255478	0.15255478	0.15255478	0.15255478	0.15255478	0.15255478	0.15255478	0.15255478	0.15255478	0.15255478
¸ßË¹°×ÔëÉù´¦Àí (208).mp3	0.008243553	0.008243553	0.008243553	0.008243553	0.008243553	0.008243553	0.008243553	0.008243553	0.008243553	0.008243553	0.008243553	0.008243553	0.008243553	0.008243553	0.008243553	0.008243553	0.008243553	0.008243553	0.008243553	0.008243553	0.008243553	0.008243553	0.008243553	0.008243553	0.008243553	0.008243553	0.008243553	0.008243553	0.008243553	0.008243553	0.008243553	0.008243553	0.008243553	0.008243553	0.008243553	0.008243553	0.008243553	0.008243553	0.008243553	0.008243553	0.008243553	0.008243553	0.008243553	0.008243553	0.008243553	0.008243553	0.008243553	0.008243553	0.008243553
¸ßË¹°×ÔëÉù´¦Àí (209).mp3	0.067269005	0.067269005	0.067269005	0.067269005	0.067269005	0.067269005	0.067269005	0.067269005	0.067269005	0.067269005	0.067269005	0.067269005	0.067269005	0.067269005	0.067269005	0.067269005	0.067269005	0.067269005	0.067269005	0.067269005	0.067269005	0.067269005	0.067269005	0.067269005	0.067269005	0.067269005	0.067269005	0.067269005	0.067269005	0.067269005	0.067269005	0.067269005	0.067269005	0.067269005	0.067269005	0.067269005	0.067269005	0.067269005	0.067269005	0.067269005	0.067269005	0.067269005	0.067269005	0.067269005	0.067269005	0.067269005	0.067269005	0.067269005	0.067269005
¸ßË¹°×ÔëÉù´¦Àí (210).mp3	0.08171651	0.08171651	0.08171651	0.08171651	0.08171651	0.08171651	0.08171651	0.08171651	0.08171651	0.08171651	0.08171651	0.08171651	0.08171651	0.08171651	0.08171651	0.08171651	0.08171651	0.08171651	0.08171651	0.08171651	0.08171651	0.08171651	0.08171651	0.08171651	0.08171651	0.08171651	0.08171651	0.08171651	0.08171651	0.08171651	0.08171651	0.08171651	0.08171651	0.08171651	0.08171651	0.08171651	0.08171651	0.08171651	0.08171651	0.08171651	0.08171651	0.08171651	0.08171651	0.08171651	0.08171651	0.08171651	0.08171651	0.08171651	0.08171651
¸ßË¹°×ÔëÉù´¦Àí (211).mp3	0.0644596	0.0644596	0.0644596	0.0644596	0.0644596	0.0644596	0.0644596	0.0644596	0.0644596	0.0644596	0.0644596	0.0644596	0.0644596	0.0644596	0.0644596	0.0644596	0.0644596	0.0644596	0.0644596	0.0644596	0.0644596	0.0644596	0.0644596	0.0644596	0.0644596	0.0644596	0.0644596	0.0644596	0.0644596	0.0644596	0.0644596	0.0644596	0.0644596	0.0644596	0.0644596	0.0644596	0.0644596	0.0644596	0.0644596	0.0644596	0.0644596	0.0644596	0.0644596	0.0644596	0.0644596	0.0644596	0.0644596	0.0644596	0.0644596
¸ßË¹°×ÔëÉù´¦Àí (212).mp3	0.24855557	0.24855557	0.24855557	0.24855557	0.24855557	0.24855557	0.24855557	0.24855557	0.24855557	0.24855557	0.24855557	0.24855557	0.24855557	0.24855557	0.24855557	0.24855557	0.24855557	0.24855557	0.24855557	0.24855557	0.24855557	0.24855557	0.24855557	0.24855557	0.24855557	0.24855557	0.24855557	0.24855557	0.24855557	0.24855557	0.24855557	0.24855557	0.24855557	0.24855557	0.24855557	0.24855557	0.24855557	0.24855557	0.24855557	0.24855557	0.24855557	0.24855557	0.24855557	0.24855557	0.24855557	0.24855557	0.24855557	0.24855557	0.24855557
¸ßË¹°×ÔëÉù´¦Àí (213).mp3	-0.17312258	-0.17312258	-0.17312258	-0.17312258	-0.17312258	-0.17312258	-0.17312258	-0.17312258	-0.17312258	-0.17312258	-0.17312258	-0.17312258	-0.17312258	-0.17312258	-0.17312258	-0.17312258	-0.17312258	-0.17312258	-0.17312258	-0.17312258	-0.17312258	-0.17312258	-0.17312258	-0.17312258	-0.17312258	-0.17312258	-0.17312258	-0.17312258	-0.17312258	-0.17312258	-0.17312258	-0.17312258	-0.17312258	-0.17312258	-0.17312258	-0.17312258	-0.17312258	-0.17312258	-0.17312258	-0.17312258	-0.17312258	-0.17312258	-0.17312258	-0.17312258	-0.17312258	-0.17312258	-0.17312258	-0.17312258	-0.17312258
¸ßË¹°×ÔëÉù´¦Àí (214).mp3	-0.06596462	-0.06596462	-0.06596462	-0.06596462	-0.06596462	-0.06596462	-0.06596462	-0.06596462	-0.06596462	-0.06596462	-0.06596462	-0.06596462	-0.06596462	-0.06596462	-0.06596462	-0.06596462	-0.06596462	-0.06596462	-0.06596462	-0.06596462	-0.06596462	-0.06596462	-0.06596462	-0.06596462	-0.06596462	-0.06596462	-0.06596462	-0.06596462	-0.06596462	-0.06596462	-0.06596462	-0.06596462	-0.06596462	-0.06596462	-0.06596462	-0.06596462	-0.06596462	-0.06596462	-0.06596462	-0.06596462	-0.06596462	-0.06596462	-0.06596462	-0.06596462	-0.06596462	-0.06596462	-0.06596462	-0.06596462	-0.06596462
¸ßË¹°×ÔëÉù´¦Àí (215).mp3	-0.15789318	-0.15789318	-0.15789318	-0.15789318	-0.15789318	-0.15789318	-0.15789318	-0.15789318	-0.15789318	-0.15789318	-0.15789318	-0.15789318	-0.15789318	-0.15789318	-0.15789318	-0.15789318	-0.15789318	-0.15789318	-0.15789318	-0.15789318	-0.15789318	-0.15789318	-0.15789318	-0.15789318	-0.15789318	-0.15789318	-0.15789318	-0.15789318	-0.15789318	-0.15789318	-0.15789318	-0.15789318	-0.15789318	-0.15789318	-0.15789318	-0.15789318	-0.15789318	-0.15789318	-0.15789318	-0.15789318	-0.15789318	-0.15789318	-0.15789318	-0.15789318	-0.15789318	-0.15789318	-0.15789318	-0.15789318	-0.15789318
¸ßË¹°×ÔëÉù´¦Àí (216).mp3	-0.17897257	-0.17897257	-0.17897257	-0.17897257	-0.17897257	-0.17897257	-0.17897257	-0.17897257	-0.17897257	-0.17897257	-0.17897257	-0.17897257	-0.17897257	-0.17897257	-0.17897257	-0.17897257	-0.17897257	-0.17897257	-0.17897257	-0.17897257	-0.17897257	-0.17897257	-0.17897257	-0.17897257	-0.17897257	-0.17897257	-0.17897257	-0.17897257	-0.17897257	-0.17897257	-0.17897257	-0.17897257	-0.17897257	-0.17897257	-0.17897257	-0.17897257	-0.17897257	-0.17897257	-0.17897257	-0.17897257	-0.17897257	-0.17897257	-0.17897257	-0.17897257	-0.17897257	-0.17897257	-0.17897257	-0.17897257	-0.17897257
¸ßË¹°×ÔëÉù´¦Àí (217).mp3	0.08854542	0.08854542	0.08854542	0.08854542	0.08854542	0.08854542	0.08854542	0.08854542	0.08854542	0.08854542	0.08854542	0.08854542	0.08854542	0.08854542	0.08854542	0.08854542	0.08854542	0.08854542	0.08854542	0.08854542	0.08854542	0.08854542	0.08854542	0.08854542	0.08854542	0.08854542	0.08854542	0.08854542	0.08854542	0.08854542	0.08854542	0.08854542	0.08854542	0.08854542	0.08854542	0.08854542	0.08854542	0.08854542	0.08854542	0.08854542	0.08854542	0.08854542	0.08854542	0.08854542	0.08854542	0.08854542	0.08854542	0.08854542	0.08854542
¸ßË¹°×ÔëÉù´¦Àí (218).mp3	0.16433105	0.16433105	0.16433105	0.16433105	0.16433105	0.16433105	0.16433105	0.16433105	0.16433105	0.16433105	0.16433105	0.16433105	0.16433105	0.16433105	0.16433105	0.16433105	0.16433105	0.16433105	0.16433105	0.16433105	0.16433105	0.16433105	0.16433105	0.16433105	0.16433105	0.16433105	0.16433105	0.16433105	0.16433105	0.16433105	0.16433105	0.16433105	0.16433105	0.16433105	0.16433105	0.16433105	0.16433105	0.16433105	0.16433105	0.16433105	0.16433105	0.16433105	0.16433105	0.16433105	0.16433105	0.16433105	0.16433105	0.16433105	0.16433105
¸ßË¹°×ÔëÉù´¦Àí (219).mp3	0.105491996	0.105491996	0.105491996	0.105491996	0.105491996	0.105491996	0.105491996	0.105491996	0.105491996	0.105491996	0.105491996	0.105491996	0.105491996	0.105491996	0.105491996	0.105491996	0.105491996	0.105491996	0.105491996	0.105491996	0.105491996	0.105491996	0.105491996	0.105491996	0.105491996	0.105491996	0.105491996	0.105491996	0.105491996	0.105491996	0.105491996	0.105491996	0.105491996	0.105491996	0.105491996	0.105491996	0.105491996	0.105491996	0.105491996	0.105491996	0.105491996	0.105491996	0.105491996	0.105491996	0.105491996	0.105491996	0.105491996	0.105491996	0.105491996
¸ßË¹°×ÔëÉù´¦Àí (220).mp3	0.12718552	0.12718552	0.12718552	0.12718552	0.12718552	0.12718552	0.12718552	0.12718552	0.12718552	0.12718552	0.12718552	0.12718552	0.12718552	0.12718552	0.12718552	0.12718552	0.12718552	0.12718552	0.12718552	0.12718552	0.12718552	0.12718552	0.12718552	0.12718552	0.12718552	0.12718552	0.12718552	0.12718552	0.12718552	0.12718552	0.12718552	0.12718552	0.12718552	0.12718552	0.12718552	0.12718552	0.12718552	0.12718552	0.12718552	0.12718552	0.12718552	0.12718552	0.12718552	0.12718552	0.12718552	0.12718552	0.12718552	0.12718552	0.12718552
¸ßË¹°×ÔëÉù´¦Àí (221).mp3	0.040587626	0.040587626	0.040587626	0.040587626	0.040587626	0.040587626	0.040587626	0.040587626	0.040587626	0.040587626	0.040587626	0.040587626	0.040587626	0.040587626	0.040587626	0.040587626	0.040587626	0.040587626	0.040587626	0.040587626	0.040587626	0.040587626	0.040587626	0.040587626	0.040587626	0.040587626	0.040587626	0.040587626	0.040587626	0.040587626	0.040587626	0.040587626	0.040587626	0.040587626	0.040587626	0.040587626	0.040587626	0.040587626	0.040587626	0.040587626	0.040587626	0.040587626	0.040587626	0.040587626	0.040587626	0.040587626	0.040587626	0.040587626	0.040587626
¸ßË¹°×ÔëÉù´¦Àí (222).mp3	-0.053109758	-0.053109758	-0.053109758	-0.053109758	-0.053109758	-0.053109758	-0.053109758	-0.053109758	-0.053109758	-0.053109758	-0.053109758	-0.053109758	-0.053109758	-0.053109758	-0.053109758	-0.053109758	-0.053109758	-0.053109758	-0.053109758	-0.053109758	-0.053109758	-0.053109758	-0.053109758	-0.053109758	-0.053109758	-0.053109758	-0.053109758	-0.053109758	-0.053109758	-0.053109758	-0.053109758	-0.053109758	-0.053109758	-0.053109758	-0.053109758	-0.053109758	-0.053109758	-0.053109758	-0.053109758	-0.053109758	-0.053109758	-0.053109758	-0.053109758	-0.053109758	-0.053109758	-0.053109758	-0.053109758	-0.053109758	-0.053109758
¸ßË¹°×ÔëÉù´¦Àí (223).mp3	0.26499256	0.26499256	0.26499256	0.26499256	0.26499256	0.26499256	0.26499256	0.26499256	0.26499256	0.26499256	0.26499256	0.26499256	0.26499256	0.26499256	0.26499256	0.26499256	0.26499256	0.26499256	0.26499256	0.26499256	0.26499256	0.26499256	0.26499256	0.26499256	0.26499256	0.26499256	0.26499256	0.26499256	0.26499256	0.26499256	0.26499256	0.26499256	0.26499256	0.26499256	0.26499256	0.26499256	0.26499256	0.26499256	0.26499256	0.26499256	0.26499256	0.26499256	0.26499256	0.26499256	0.26499256	0.26499256	0.26499256	0.26499256	0.26499256
¸ßË¹°×ÔëÉù´¦Àí (224).mp3	0.1546816	0.1546816	0.1546816	0.1546816	0.1546816	0.1546816	0.1546816	0.1546816	0.1546816	0.1546816	0.1546816	0.1546816	0.1546816	0.1546816	0.1546816	0.1546816	0.1546816	0.1546816	0.1546816	0.1546816	0.1546816	0.1546816	0.1546816	0.1546816	0.1546816	0.1546816	0.1546816	0.1546816	0.1546816	0.1546816	0.1546816	0.1546816	0.1546816	0.1546816	0.1546816	0.1546816	0.1546816	0.1546816	0.1546816	0.1546816	0.1546816	0.1546816	0.1546816	0.1546816	0.1546816	0.1546816	0.1546816	0.1546816	0.1546816
¸ßË¹°×ÔëÉù´¦Àí (225).mp3	0.3730335	0.3730335	0.3730335	0.3730335	0.3730335	0.3730335	0.3730335	0.3730335	0.3730335	0.3730335	0.3730335	0.3730335	0.3730335	0.3730335	0.3730335	0.3730335	0.3730335	0.3730335	0.3730335	0.3730335	0.3730335	0.3730335	0.3730335	0.3730335	0.3730335	0.3730335	0.3730335	0.3730335	0.3730335	0.3730335	0.3730335	0.3730335	0.3730335	0.3730335	0.3730335	0.3730335	0.3730335	0.3730335	0.3730335	0.3730335	0.3730335	0.3730335	0.3730335	0.3730335	0.3730335	0.3730335	0.3730335	0.3730335	0.3730335
¸ßË¹°×ÔëÉù´¦Àí (226).mp3	0.100153394	0.100153394	0.100153394	0.100153394	0.100153394	0.100153394	0.100153394	0.100153394	0.100153394	0.100153394	0.100153394	0.100153394	0.100153394	0.100153394	0.100153394	0.100153394	0.100153394	0.100153394	0.100153394	0.100153394	0.100153394	0.100153394	0.100153394	0.100153394	0.100153394	0.100153394	0.100153394	0.100153394	0.100153394	0.100153394	0.100153394	0.100153394	0.100153394	0.100153394	0.100153394	0.100153394	0.100153394	0.100153394	0.100153394	0.100153394	0.100153394	0.100153394	0.100153394	0.100153394	0.100153394	0.100153394	0.100153394	0.100153394	0.100153394
¸ßË¹°×ÔëÉù´¦Àí (227).mp3	0.32406127	0.32406127	0.32406127	0.32406127	0.32406127	0.32406127	0.32406127	0.32406127	0.32406127	0.32406127	0.32406127	0.32406127	0.32406127	0.32406127	0.32406127	0.32406127	0.32406127	0.32406127	0.32406127	0.32406127	0.32406127	0.32406127	0.32406127	0.32406127	0.32406127	0.32406127	0.32406127	0.32406127	0.32406127	0.32406127	0.32406127	0.32406127	0.32406127	0.32406127	0.32406127	0.32406127	0.32406127	0.32406127	0.32406127	0.32406127	0.32406127	0.32406127	0.32406127	0.32406127	0.32406127	0.32406127	0.32406127	0.32406127	0.32406127
¸ßË¹°×ÔëÉù´¦Àí (228).mp3	0.029077783	0.029077783	0.029077783	0.029077783	0.029077783	0.029077783	0.029077783	0.029077783	0.029077783	0.029077783	0.029077783	0.029077783	0.029077783	0.029077783	0.029077783	0.029077783	0.029077783	0.029077783	0.029077783	0.029077783	0.029077783	0.029077783	0.029077783	0.029077783	0.029077783	0.029077783	0.029077783	0.029077783	0.029077783	0.029077783	0.029077783	0.029077783	0.029077783	0.029077783	0.029077783	0.029077783	0.029077783	0.029077783	0.029077783	0.029077783	0.029077783	0.029077783	0.029077783	0.029077783	0.029077783	0.029077783	0.029077783	0.029077783	0.029077783
¸ßË¹°×ÔëÉù´¦Àí (229).mp3	-0.15632182	-0.15632182	-0.15632182	-0.15632182	-0.15632182	-0.15632182	-0.15632182	-0.15632182	-0.15632182	-0.15632182	-0.15632182	-0.15632182	-0.15632182	-0.15632182	-0.15632182	-0.15632182	-0.15632182	-0.15632182	-0.15632182	-0.15632182	-0.15632182	-0.15632182	-0.15632182	-0.15632182	-0.15632182	-0.15632182	-0.15632182	-0.15632182	-0.15632182	-0.15632182	-0.15632182	-0.15632182	-0.15632182	-0.15632182	-0.15632182	-0.15632182	-0.15632182	-0.15632182	-0.15632182	-0.15632182	-0.15632182	-0.15632182	-0.15632182	-0.15632182	-0.15632182	-0.15632182	-0.15632182	-0.15632182	-0.15632182
¸ßË¹°×ÔëÉù´¦Àí (230).mp3	0.17394868	0.17394868	0.17394868	0.17394868	0.17394868	0.17394868	0.17394868	0.17394868	0.17394868	0.17394868	0.17394868	0.17394868	0.17394868	0.17394868	0.17394868	0.17394868	0.17394868	0.17394868	0.17394868	0.17394868	0.17394868	0.17394868	0.17394868	0.17394868	0.17394868	0.17394868	0.17394868	0.17394868	0.17394868	0.17394868	0.17394868	0.17394868	0.17394868	0.17394868	0.17394868	0.17394868	0.17394868	0.17394868	0.17394868	0.17394868	0.17394868	0.17394868	0.17394868	0.17394868	0.17394868	0.17394868	0.17394868	0.17394868	0.17394868
¸ßË¹°×ÔëÉù´¦Àí (231).mp3	0.22444281	0.22444281	0.22444281	0.22444281	0.22444281	0.22444281	0.22444281	0.22444281	0.22444281	0.22444281	0.22444281	0.22444281	0.22444281	0.22444281	0.22444281	0.22444281	0.22444281	0.22444281	0.22444281	0.22444281	0.22444281	0.22444281	0.22444281	0.22444281	0.22444281	0.22444281	0.22444281	0.22444281	0.22444281	0.22444281	0.22444281	0.22444281	0.22444281	0.22444281	0.22444281	0.22444281	0.22444281	0.22444281	0.22444281	0.22444281	0.22444281	0.22444281	0.22444281	0.22444281	0.22444281	0.22444281	0.22444281	0.22444281	0.22444281
¸ßË¹°×ÔëÉù´¦Àí (232).mp3	0.30191347	0.30191347	0.30191347	0.30191347	0.30191347	0.30191347	0.30191347	0.30191347	0.30191347	0.30191347	0.30191347	0.30191347	0.30191347	0.30191347	0.30191347	0.30191347	0.30191347	0.30191347	0.30191347	0.30191347	0.30191347	0.30191347	0.30191347	0.30191347	0.30191347	0.30191347	0.30191347	0.30191347	0.30191347	0.30191347	0.30191347	0.30191347	0.30191347	0.30191347	0.30191347	0.30191347	0.30191347	0.30191347	0.30191347	0.30191347	0.30191347	0.30191347	0.30191347	0.30191347	0.30191347	0.30191347	0.30191347	0.30191347	0.30191347
¸ßË¹°×ÔëÉù´¦Àí (233).mp3	0.08493409	0.08493409	0.08493409	0.08493409	0.08493409	0.08493409	0.08493409	0.08493409	0.08493409	0.08493409	0.08493409	0.08493409	0.08493409	0.08493409	0.08493409	0.08493409	0.08493409	0.08493409	0.08493409	0.08493409	0.08493409	0.08493409	0.08493409	0.08493409	0.08493409	0.08493409	0.08493409	0.08493409	0.08493409	0.08493409	0.08493409	0.08493409	0.08493409	0.08493409	0.08493409	0.08493409	0.08493409	0.08493409	0.08493409	0.08493409	0.08493409	0.08493409	0.08493409	0.08493409	0.08493409	0.08493409	0.08493409	0.08493409	0.08493409
¸ßË¹°×ÔëÉù´¦Àí (234).mp3	0.04459358	0.04459358	0.04459358	0.04459358	0.04459358	0.04459358	0.04459358	0.04459358	0.04459358	0.04459358	0.04459358	0.04459358	0.04459358	0.04459358	0.04459358	0.04459358	0.04459358	0.04459358	0.04459358	0.04459358	0.04459358	0.04459358	0.04459358	0.04459358	0.04459358	0.04459358	0.04459358	0.04459358	0.04459358	0.04459358	0.04459358	0.04459358	0.04459358	0.04459358	0.04459358	0.04459358	0.04459358	0.04459358	0.04459358	0.04459358	0.04459358	0.04459358	0.04459358	0.04459358	0.04459358	0.04459358	0.04459358	0.04459358	0.04459358
¸ßË¹°×ÔëÉù´¦Àí (235).mp3	0.046508756	0.046508756	0.046508756	0.046508756	0.046508756	0.046508756	0.046508756	0.046508756	0.046508756	0.046508756	0.046508756	0.046508756	0.046508756	0.046508756	0.046508756	0.046508756	0.046508756	0.046508756	0.046508756	0.046508756	0.046508756	0.046508756	0.046508756	0.046508756	0.046508756	0.046508756	0.046508756	0.046508756	0.046508756	0.046508756	0.046508756	0.046508756	0.046508756	0.046508756	0.046508756	0.046508756	0.046508756	0.046508756	0.046508756	0.046508756	0.046508756	0.046508756	0.046508756	0.046508756	0.046508756	0.046508756	0.046508756	0.046508756	0.046508756
¸ßË¹°×ÔëÉù´¦Àí (236).mp3	0.24987215	0.24987215	0.24987215	0.24987215	0.24987215	0.24987215	0.24987215	0.24987215	0.24987215	0.24987215	0.24987215	0.24987215	0.24987215	0.24987215	0.24987215	0.24987215	0.24987215	0.24987215	0.24987215	0.24987215	0.24987215	0.24987215	0.24987215	0.24987215	0.24987215	0.24987215	0.24987215	0.24987215	0.24987215	0.24987215	0.24987215	0.24987215	0.24987215	0.24987215	0.24987215	0.24987215	0.24987215	0.24987215	0.24987215	0.24987215	0.24987215	0.24987215	0.24987215	0.24987215	0.24987215	0.24987215	0.24987215	0.24987215	0.24987215
¸ßË¹°×ÔëÉù´¦Àí (237).mp3	0.001525387	0.001525387	0.001525387	0.001525387	0.001525387	0.001525387	0.001525387	0.001525387	0.001525387	0.001525387	0.001525387	0.001525387	0.001525387	0.001525387	0.001525387	0.001525387	0.001525387	0.001525387	0.001525387	0.001525387	0.001525387	0.001525387	0.001525387	0.001525387	0.001525387	0.001525387	0.001525387	0.001525387	0.001525387	0.001525387	0.001525387	0.001525387	0.001525387	0.001525387	0.001525387	0.001525387	0.001525387	0.001525387	0.001525387	0.001525387	0.001525387	0.001525387	0.001525387	0.001525387	0.001525387	0.001525387	0.001525387	0.001525387	0.001525387
¸ßË¹°×ÔëÉù´¦Àí (238).mp3	-0.25853062	-0.25853062	-0.25853062	-0.25853062	-0.25853062	-0.25853062	-0.25853062	-0.25853062	-0.25853062	-0.25853062	-0.25853062	-0.25853062	-0.25853062	-0.25853062	-0.25853062	-0.25853062	-0.25853062	-0.25853062	-0.25853062	-0.25853062	-0.25853062	-0.25853062	-0.25853062	-0.25853062	-0.25853062	-0.25853062	-0.25853062	-0.25853062	-0.25853062	-0.25853062	-0.25853062	-0.25853062	-0.25853062	-0.25853062	-0.25853062	-0.25853062	-0.25853062	-0.25853062	-0.25853062	-0.25853062	-0.25853062	-0.25853062	-0.25853062	-0.25853062	-0.25853062	-0.25853062	-0.25853062	-0.25853062	-0.25853062
¸ßË¹°×ÔëÉù´¦Àí (239).mp3	0.11961216	0.11961216	0.11961216	0.11961216	0.11961216	0.11961216	0.11961216	0.11961216	0.11961216	0.11961216	0.11961216	0.11961216	0.11961216	0.11961216	0.11961216	0.11961216	0.11961216	0.11961216	0.11961216	0.11961216	0.11961216	0.11961216	0.11961216	0.11961216	0.11961216	0.11961216	0.11961216	0.11961216	0.11961216	0.11961216	0.11961216	0.11961216	0.11961216	0.11961216	0.11961216	0.11961216	0.11961216	0.11961216	0.11961216	0.11961216	0.11961216	0.11961216	0.11961216	0.11961216	0.11961216	0.11961216	0.11961216	0.11961216	0.11961216
¸ßË¹°×ÔëÉù´¦Àí (240).mp3	0.15818018	0.15818018	0.15818018	0.15818018	0.15818018	0.15818018	0.15818018	0.15818018	0.15818018	0.15818018	0.15818018	0.15818018	0.15818018	0.15818018	0.15818018	0.15818018	0.15818018	0.15818018	0.15818018	0.15818018	0.15818018	0.15818018	0.15818018	0.15818018	0.15818018	0.15818018	0.15818018	0.15818018	0.15818018	0.15818018	0.15818018	0.15818018	0.15818018	0.15818018	0.15818018	0.15818018	0.15818018	0.15818018	0.15818018	0.15818018	0.15818018	0.15818018	0.15818018	0.15818018	0.15818018	0.15818018	0.15818018	0.15818018	0.15818018
¸ßË¹°×ÔëÉù´¦Àí (241).mp3	-0.050082315	-0.050082315	-0.050082315	-0.050082315	-0.050082315	-0.050082315	-0.050082315	-0.050082315	-0.050082315	-0.050082315	-0.050082315	-0.050082315	-0.050082315	-0.050082315	-0.050082315	-0.050082315	-0.050082315	-0.050082315	-0.050082315	-0.050082315	-0.050082315	-0.050082315	-0.050082315	-0.050082315	-0.050082315	-0.050082315	-0.050082315	-0.050082315	-0.050082315	-0.050082315	-0.050082315	-0.050082315	-0.050082315	-0.050082315	-0.050082315	-0.050082315	-0.050082315	-0.050082315	-0.050082315	-0.050082315	-0.050082315	-0.050082315	-0.050082315	-0.050082315	-0.050082315	-0.050082315	-0.050082315	-0.050082315	-0.050082315
¸ßË¹°×ÔëÉù´¦Àí (242).mp3	-0.18181986	-0.18181986	-0.18181986	-0.18181986	-0.18181986	-0.18181986	-0.18181986	-0.18181986	-0.18181986	-0.18181986	-0.18181986	-0.18181986	-0.18181986	-0.18181986	-0.18181986	-0.18181986	-0.18181986	-0.18181986	-0.18181986	-0.18181986	-0.18181986	-0.18181986	-0.18181986	-0.18181986	-0.18181986	-0.18181986	-0.18181986	-0.18181986	-0.18181986	-0.18181986	-0.18181986	-0.18181986	-0.18181986	-0.18181986	-0.18181986	-0.18181986	-0.18181986	-0.18181986	-0.18181986	-0.18181986	-0.18181986	-0.18181986	-0.18181986	-0.18181986	-0.18181986	-0.18181986	-0.18181986	-0.18181986	-0.18181986
¸ßË¹°×ÔëÉù´¦Àí (243).mp3	-0.05734716	-0.05734716	-0.05734716	-0.05734716	-0.05734716	-0.05734716	-0.05734716	-0.05734716	-0.05734716	-0.05734716	-0.05734716	-0.05734716	-0.05734716	-0.05734716	-0.05734716	-0.05734716	-0.05734716	-0.05734716	-0.05734716	-0.05734716	-0.05734716	-0.05734716	-0.05734716	-0.05734716	-0.05734716	-0.05734716	-0.05734716	-0.05734716	-0.05734716	-0.05734716	-0.05734716	-0.05734716	-0.05734716	-0.05734716	-0.05734716	-0.05734716	-0.05734716	-0.05734716	-0.05734716	-0.05734716	-0.05734716	-0.05734716	-0.05734716	-0.05734716	-0.05734716	-0.05734716	-0.05734716	-0.05734716	-0.05734716
¸ßË¹°×ÔëÉù´¦Àí (244).mp3	0.12344635	0.12344635	0.12344635	0.12344635	0.12344635	0.12344635	0.12344635	0.12344635	0.12344635	0.12344635	0.12344635	0.12344635	0.12344635	0.12344635	0.12344635	0.12344635	0.12344635	0.12344635	0.12344635	0.12344635	0.12344635	0.12344635	0.12344635	0.12344635	0.12344635	0.12344635	0.12344635	0.12344635	0.12344635	0.12344635	0.12344635	0.12344635	0.12344635	0.12344635	0.12344635	0.12344635	0.12344635	0.12344635	0.12344635	0.12344635	0.12344635	0.12344635	0.12344635	0.12344635	0.12344635	0.12344635	0.12344635	0.12344635	0.12344635
¸ßË¹°×ÔëÉù´¦Àí (245).mp3	0.22594315	0.22594315	0.22594315	0.22594315	0.22594315	0.22594315	0.22594315	0.22594315	0.22594315	0.22594315	0.22594315	0.22594315	0.22594315	0.22594315	0.22594315	0.22594315	0.22594315	0.22594315	0.22594315	0.22594315	0.22594315	0.22594315	0.22594315	0.22594315	0.22594315	0.22594315	0.22594315	0.22594315	0.22594315	0.22594315	0.22594315	0.22594315	0.22594315	0.22594315	0.22594315	0.22594315	0.22594315	0.22594315	0.22594315	0.22594315	0.22594315	0.22594315	0.22594315	0.22594315	0.22594315	0.22594315	0.22594315	0.22594315	0.22594315
¸ßË¹°×ÔëÉù´¦Àí (246).mp3	0.047677197	0.047677197	0.047677197	0.047677197	0.047677197	0.047677197	0.047677197	0.047677197	0.047677197	0.047677197	0.047677197	0.047677197	0.047677197	0.047677197	0.047677197	0.047677197	0.047677197	0.047677197	0.047677197	0.047677197	0.047677197	0.047677197	0.047677197	0.047677197	0.047677197	0.047677197	0.047677197	0.047677197	0.047677197	0.047677197	0.047677197	0.047677197	0.047677197	0.047677197	0.047677197	0.047677197	0.047677197	0.047677197	0.047677197	0.047677197	0.047677197	0.047677197	0.047677197	0.047677197	0.047677197	0.047677197	0.047677197	0.047677197	0.047677197
¸ßË¹°×ÔëÉù´¦Àí (247).mp3	0.04684054	0.04684054	0.04684054	0.04684054	0.04684054	0.04684054	0.04684054	0.04684054	0.04684054	0.04684054	0.04684054	0.04684054	0.04684054	0.04684054	0.04684054	0.04684054	0.04684054	0.04684054	0.04684054	0.04684054	0.04684054	0.04684054	0.04684054	0.04684054	0.04684054	0.04684054	0.04684054	0.04684054	0.04684054	0.04684054	0.04684054	0.04684054	0.04684054	0.04684054	0.04684054	0.04684054	0.04684054	0.04684054	0.04684054	0.04684054	0.04684054	0.04684054	0.04684054	0.04684054	0.04684054	0.04684054	0.04684054	0.04684054	0.04684054
¸ßË¹°×ÔëÉù´¦Àí (248).mp3	0.029426929	0.029426929	0.029426929	0.029426929	0.029426929	0.029426929	0.029426929	0.029426929	0.029426929	0.029426929	0.029426929	0.029426929	0.029426929	0.029426929	0.029426929	0.029426929	0.029426929	0.029426929	0.029426929	0.029426929	0.029426929	0.029426929	0.029426929	0.029426929	0.029426929	0.029426929	0.029426929	0.029426929	0.029426929	0.029426929	0.029426929	0.029426929	0.029426929	0.029426929	0.029426929	0.029426929	0.029426929	0.029426929	0.029426929	0.029426929	0.029426929	0.029426929	0.029426929	0.029426929	0.029426929	0.029426929	0.029426929	0.029426929	0.029426929
¸ßË¹°×ÔëÉù´¦Àí (249).mp3	-0.011759199	-0.011759199	-0.011759199	-0.011759199	-0.011759199	-0.011759199	-0.011759199	-0.011759199	-0.011759199	-0.011759199	-0.011759199	-0.011759199	-0.011759199	-0.011759199	-0.011759199	-0.011759199	-0.011759199	-0.011759199	-0.011759199	-0.011759199	-0.011759199	-0.011759199	-0.011759199	-0.011759199	-0.011759199	-0.011759199	-0.011759199	-0.011759199	-0.011759199	-0.011759199	-0.011759199	-0.011759199	-0.011759199	-0.011759199	-0.011759199	-0.011759199	-0.011759199	-0.011759199	-0.011759199	-0.011759199	-0.011759199	-0.011759199	-0.011759199	-0.011759199	-0.011759199	-0.011759199	-0.011759199	-0.011759199	-0.011759199
¸ßË¹°×ÔëÉù´¦Àí (250).mp3	0.10148502	0.10148502	0.10148502	0.10148502	0.10148502	0.10148502	0.10148502	0.10148502	0.10148502	0.10148502	0.10148502	0.10148502	0.10148502	0.10148502	0.10148502	0.10148502	0.10148502	0.10148502	0.10148502	0.10148502	0.10148502	0.10148502	0.10148502	0.10148502	0.10148502	0.10148502	0.10148502	0.10148502	0.10148502	0.10148502	0.10148502	0.10148502	0.10148502	0.10148502	0.10148502	0.10148502	0.10148502	0.10148502	0.10148502	0.10148502	0.10148502	0.10148502	0.10148502	0.10148502	0.10148502	0.10148502	0.10148502	0.10148502	0.10148502
¸ßË¹°×ÔëÉù´¦Àí (251).mp3	0.29040685	0.29040685	0.29040685	0.29040685	0.29040685	0.29040685	0.29040685	0.29040685	0.29040685	0.29040685	0.29040685	0.29040685	0.29040685	0.29040685	0.29040685	0.29040685	0.29040685	0.29040685	0.29040685	0.29040685	0.29040685	0.29040685	0.29040685	0.29040685	0.29040685	0.29040685	0.29040685	0.29040685	0.29040685	0.29040685	0.29040685	0.29040685	0.29040685	0.29040685	0.29040685	0.29040685	0.29040685	0.29040685	0.29040685	0.29040685	0.29040685	0.29040685	0.29040685	0.29040685	0.29040685	0.29040685	0.29040685	0.29040685	0.29040685
¸ßË¹°×ÔëÉù´¦Àí (252).mp3	0.28281745	0.28281745	0.28281745	0.28281745	0.28281745	0.28281745	0.28281745	0.28281745	0.28281745	0.28281745	0.28281745	0.28281745	0.28281745	0.28281745	0.28281745	0.28281745	0.28281745	0.28281745	0.28281745	0.28281745	0.28281745	0.28281745	0.28281745	0.28281745	0.28281745	0.28281745	0.28281745	0.28281745	0.28281745	0.28281745	0.28281745	0.28281745	0.28281745	0.28281745	0.28281745	0.28281745	0.28281745	0.28281745	0.28281745	0.28281745	0.28281745	0.28281745	0.28281745	0.28281745	0.28281745	0.28281745	0.28281745	0.28281745	0.28281745
¸ßË¹°×ÔëÉù´¦Àí (253).mp3	-0.054489717	-0.054489717	-0.054489717	-0.054489717	-0.054489717	-0.054489717	-0.054489717	-0.054489717	-0.054489717	-0.054489717	-0.054489717	-0.054489717	-0.054489717	-0.054489717	-0.054489717	-0.054489717	-0.054489717	-0.054489717	-0.054489717	-0.054489717	-0.054489717	-0.054489717	-0.054489717	-0.054489717	-0.054489717	-0.054489717	-0.054489717	-0.054489717	-0.054489717	-0.054489717	-0.054489717	-0.054489717	-0.054489717	-0.054489717	-0.054489717	-0.054489717	-0.054489717	-0.054489717	-0.054489717	-0.054489717	-0.054489717	-0.054489717	-0.054489717	-0.054489717	-0.054489717	-0.054489717	-0.054489717	-0.054489717	-0.054489717
¸ßË¹°×ÔëÉù´¦Àí (254).mp3	-0.17954484	-0.17954484	-0.17954484	-0.17954484	-0.17954484	-0.17954484	-0.17954484	-0.17954484	-0.17954484	-0.17954484	-0.17954484	-0.17954484	-0.17954484	-0.17954484	-0.17954484	-0.17954484	-0.17954484	-0.17954484	-0.17954484	-0.17954484	-0.17954484	-0.17954484	-0.17954484	-0.17954484	-0.17954484	-0.17954484	-0.17954484	-0.17954484	-0.17954484	-0.17954484	-0.17954484	-0.17954484	-0.17954484	-0.17954484	-0.17954484	-0.17954484	-0.17954484	-0.17954484	-0.17954484	-0.17954484	-0.17954484	-0.17954484	-0.17954484	-0.17954484	-0.17954484	-0.17954484	-0.17954484	-0.17954484	-0.17954484
¸ßË¹°×ÔëÉù´¦Àí (255).mp3	-0.11998262	-0.11998262	-0.11998262	-0.11998262	-0.11998262	-0.11998262	-0.11998262	-0.11998262	-0.11998262	-0.11998262	-0.11998262	-0.11998262	-0.11998262	-0.11998262	-0.11998262	-0.11998262	-0.11998262	-0.11998262	-0.11998262	-0.11998262	-0.11998262	-0.11998262	-0.11998262	-0.11998262	-0.11998262	-0.11998262	-0.11998262	-0.11998262	-0.11998262	-0.11998262	-0.11998262	-0.11998262	-0.11998262	-0.11998262	-0.11998262	-0.11998262	-0.11998262	-0.11998262	-0.11998262	-0.11998262	-0.11998262	-0.11998262	-0.11998262	-0.11998262	-0.11998262	-0.11998262	-0.11998262	-0.11998262	-0.11998262
¸ßË¹°×ÔëÉù´¦Àí (256).mp3	0.18382499	0.18382499	0.18382499	0.18382499	0.18382499	0.18382499	0.18382499	0.18382499	0.18382499	0.18382499	0.18382499	0.18382499	0.18382499	0.18382499	0.18382499	0.18382499	0.18382499	0.18382499	0.18382499	0.18382499	0.18382499	0.18382499	0.18382499	0.18382499	0.18382499	0.18382499	0.18382499	0.18382499	0.18382499	0.18382499	0.18382499	0.18382499	0.18382499	0.18382499	0.18382499	0.18382499	0.18382499	0.18382499	0.18382499	0.18382499	0.18382499	0.18382499	0.18382499	0.18382499	0.18382499	0.18382499	0.18382499	0.18382499	0.18382499
¸ßË¹°×ÔëÉù´¦Àí (257).mp3	0.0810145	0.0810145	0.0810145	0.0810145	0.0810145	0.0810145	0.0810145	0.0810145	0.0810145	0.0810145	0.0810145	0.0810145	0.0810145	0.0810145	0.0810145	0.0810145	0.0810145	0.0810145	0.0810145	0.0810145	0.0810145	0.0810145	0.0810145	0.0810145	0.0810145	0.0810145	0.0810145	0.0810145	0.0810145	0.0810145	0.0810145	0.0810145	0.0810145	0.0810145	0.0810145	0.0810145	0.0810145	0.0810145	0.0810145	0.0810145	0.0810145	0.0810145	0.0810145	0.0810145	0.0810145	0.0810145	0.0810145	0.0810145	0.0810145
¸ßË¹°×ÔëÉù´¦Àí (258).mp3	0.16544783	0.16544783	0.16544783	0.16544783	0.16544783	0.16544783	0.16544783	0.16544783	0.16544783	0.16544783	0.16544783	0.16544783	0.16544783	0.16544783	0.16544783	0.16544783	0.16544783	0.16544783	0.16544783	0.16544783	0.16544783	0.16544783	0.16544783	0.16544783	0.16544783	0.16544783	0.16544783	0.16544783	0.16544783	0.16544783	0.16544783	0.16544783	0.16544783	0.16544783	0.16544783	0.16544783	0.16544783	0.16544783	0.16544783	0.16544783	0.16544783	0.16544783	0.16544783	0.16544783	0.16544783	0.16544783	0.16544783	0.16544783	0.16544783
¸ßË¹°×ÔëÉù´¦Àí (259).mp3	0.20092201	0.20092201	0.20092201	0.20092201	0.20092201	0.20092201	0.20092201	0.20092201	0.20092201	0.20092201	0.20092201	0.20092201	0.20092201	0.20092201	0.20092201	0.20092201	0.20092201	0.20092201	0.20092201	0.20092201	0.20092201	0.20092201	0.20092201	0.20092201	0.20092201	0.20092201	0.20092201	0.20092201	0.20092201	0.20092201	0.20092201	0.20092201	0.20092201	0.20092201	0.20092201	0.20092201	0.20092201	0.20092201	0.20092201	0.20092201	0.20092201	0.20092201	0.20092201	0.20092201	0.20092201	0.20092201	0.20092201	0.20092201	0.20092201
¸ßË¹°×ÔëÉù´¦Àí (260).mp3	0.011302739	0.011302739	0.011302739	0.011302739	0.011302739	0.011302739	0.011302739	0.011302739	0.011302739	0.011302739	0.011302739	0.011302739	0.011302739	0.011302739	0.011302739	0.011302739	0.011302739	0.011302739	0.011302739	0.011302739	0.011302739	0.011302739	0.011302739	0.011302739	0.011302739	0.011302739	0.011302739	0.011302739	0.011302739	0.011302739	0.011302739	0.011302739	0.011302739	0.011302739	0.011302739	0.011302739	0.011302739	0.011302739	0.011302739	0.011302739	0.011302739	0.011302739	0.011302739	0.011302739	0.011302739	0.011302739	0.011302739	0.011302739	0.011302739
¸ßË¹°×ÔëÉù´¦Àí (261).mp3	0.13623816	0.13623816	0.13623816	0.13623816	0.13623816	0.13623816	0.13623816	0.13623816	0.13623816	0.13623816	0.13623816	0.13623816	0.13623816	0.13623816	0.13623816	0.13623816	0.13623816	0.13623816	0.13623816	0.13623816	0.13623816	0.13623816	0.13623816	0.13623816	0.13623816	0.13623816	0.13623816	0.13623816	0.13623816	0.13623816	0.13623816	0.13623816	0.13623816	0.13623816	0.13623816	0.13623816	0.13623816	0.13623816	0.13623816	0.13623816	0.13623816	0.13623816	0.13623816	0.13623816	0.13623816	0.13623816	0.13623816	0.13623816	0.13623816
¸ßË¹°×ÔëÉù´¦Àí (262).mp3	0.17589125	0.17589125	0.17589125	0.17589125	0.17589125	0.17589125	0.17589125	0.17589125	0.17589125	0.17589125	0.17589125	0.17589125	0.17589125	0.17589125	0.17589125	0.17589125	0.17589125	0.17589125	0.17589125	0.17589125	0.17589125	0.17589125	0.17589125	0.17589125	0.17589125	0.17589125	0.17589125	0.17589125	0.17589125	0.17589125	0.17589125	0.17589125	0.17589125	0.17589125	0.17589125	0.17589125	0.17589125	0.17589125	0.17589125	0.17589125	0.17589125	0.17589125	0.17589125	0.17589125	0.17589125	0.17589125	0.17589125	0.17589125	0.17589125
¸ßË¹°×ÔëÉù´¦Àí (263).mp3	0.01728186	0.01728186	0.01728186	0.01728186	0.01728186	0.01728186	0.01728186	0.01728186	0.01728186	0.01728186	0.01728186	0.01728186	0.01728186	0.01728186	0.01728186	0.01728186	0.01728186	0.01728186	0.01728186	0.01728186	0.01728186	0.01728186	0.01728186	0.01728186	0.01728186	0.01728186	0.01728186	0.01728186	0.01728186	0.01728186	0.01728186	0.01728186	0.01728186	0.01728186	0.01728186	0.01728186	0.01728186	0.01728186	0.01728186	0.01728186	0.01728186	0.01728186	0.01728186	0.01728186	0.01728186	0.01728186	0.01728186	0.01728186	0.01728186
¸ßË¹°×ÔëÉù´¦Àí (264).mp3	0.07912253	0.07912253	0.07912253	0.07912253	0.07912253	0.07912253	0.07912253	0.07912253	0.07912253	0.07912253	0.07912253	0.07912253	0.07912253	0.07912253	0.07912253	0.07912253	0.07912253	0.07912253	0.07912253	0.07912253	0.07912253	0.07912253	0.07912253	0.07912253	0.07912253	0.07912253	0.07912253	0.07912253	0.07912253	0.07912253	0.07912253	0.07912253	0.07912253	0.07912253	0.07912253	0.07912253	0.07912253	0.07912253	0.07912253	0.07912253	0.07912253	0.07912253	0.07912253	0.07912253	0.07912253	0.07912253	0.07912253	0.07912253	0.07912253
¸ßË¹°×ÔëÉù´¦Àí (265).mp3	0.15794793	0.15794793	0.15794793	0.15794793	0.15794793	0.15794793	0.15794793	0.15794793	0.15794793	0.15794793	0.15794793	0.15794793	0.15794793	0.15794793	0.15794793	0.15794793	0.15794793	0.15794793	0.15794793	0.15794793	0.15794793	0.15794793	0.15794793	0.15794793	0.15794793	0.15794793	0.15794793	0.15794793	0.15794793	0.15794793	0.15794793	0.15794793	0.15794793	0.15794793	0.15794793	0.15794793	0.15794793	0.15794793	0.15794793	0.15794793	0.15794793	0.15794793	0.15794793	0.15794793	0.15794793	0.15794793	0.15794793	0.15794793	0.15794793
¸ßË¹°×ÔëÉù´¦Àí (266).mp3	0.12230471	0.12230471	0.12230471	0.12230471	0.12230471	0.12230471	0.12230471	0.12230471	0.12230471	0.12230471	0.12230471	0.12230471	0.12230471	0.12230471	0.12230471	0.12230471	0.12230471	0.12230471	0.12230471	0.12230471	0.12230471	0.12230471	0.12230471	0.12230471	0.12230471	0.12230471	0.12230471	0.12230471	0.12230471	0.12230471	0.12230471	0.12230471	0.12230471	0.12230471	0.12230471	0.12230471	0.12230471	0.12230471	0.12230471	0.12230471	0.12230471	0.12230471	0.12230471	0.12230471	0.12230471	0.12230471	0.12230471	0.12230471	0.12230471
¸ßË¹°×ÔëÉù´¦Àí (267).mp3	0.000100594	0.000100594	0.000100594	0.000100594	0.000100594	0.000100594	0.000100594	0.000100594	0.000100594	0.000100594	0.000100594	0.000100594	0.000100594	0.000100594	0.000100594	0.000100594	0.000100594	0.000100594	0.000100594	0.000100594	0.000100594	0.000100594	0.000100594	0.000100594	0.000100594	0.000100594	0.000100594	0.000100594	0.000100594	0.000100594	0.000100594	0.000100594	0.000100594	0.000100594	0.000100594	0.000100594	0.000100594	0.000100594	0.000100594	0.000100594	0.000100594	0.000100594	0.000100594	0.000100594	0.000100594	0.000100594	0.000100594	0.000100594	0.000100594
¸ßË¹°×ÔëÉù´¦Àí (268).mp3	0.28829098	0.28829098	0.28829098	0.28829098	0.28829098	0.28829098	0.28829098	0.28829098	0.28829098	0.28829098	0.28829098	0.28829098	0.28829098	0.28829098	0.28829098	0.28829098	0.28829098	0.28829098	0.28829098	0.28829098	0.28829098	0.28829098	0.28829098	0.28829098	0.28829098	0.28829098	0.28829098	0.28829098	0.28829098	0.28829098	0.28829098	0.28829098	0.28829098	0.28829098	0.28829098	0.28829098	0.28829098	0.28829098	0.28829098	0.28829098	0.28829098	0.28829098	0.28829098	0.28829098	0.28829098	0.28829098	0.28829098	0.28829098	0.28829098
¸ßË¹°×ÔëÉù´¦Àí (269).mp3	-0.0726502	-0.0726502	-0.0726502	-0.0726502	-0.0726502	-0.0726502	-0.0726502	-0.0726502	-0.0726502	-0.0726502	-0.0726502	-0.0726502	-0.0726502	-0.0726502	-0.0726502	-0.0726502	-0.0726502	-0.0726502	-0.0726502	-0.0726502	-0.0726502	-0.0726502	-0.0726502	-0.0726502	-0.0726502	-0.0726502	-0.0726502	-0.0726502	-0.0726502	-0.0726502	-0.0726502	-0.0726502	-0.0726502	-0.0726502	-0.0726502	-0.0726502	-0.0726502	-0.0726502	-0.0726502	-0.0726502	-0.0726502	-0.0726502	-0.0726502	-0.0726502	-0.0726502	-0.0726502	-0.0726502	-0.0726502	-0.0726502
¸ßË¹°×ÔëÉù´¦Àí (270).mp3	0.05419361	0.05419361	0.05419361	0.05419361	0.05419361	0.05419361	0.05419361	0.05419361	0.05419361	0.05419361	0.05419361	0.05419361	0.05419361	0.05419361	0.05419361	0.05419361	0.05419361	0.05419361	0.05419361	0.05419361	0.05419361	0.05419361	0.05419361	0.05419361	0.05419361	0.05419361	0.05419361	0.05419361	0.05419361	0.05419361	0.05419361	0.05419361	0.05419361	0.05419361	0.05419361	0.05419361	0.05419361	0.05419361	0.05419361	0.05419361	0.05419361	0.05419361	0.05419361	0.05419361	0.05419361	0.05419361	0.05419361	0.05419361	0.05419361
¸ßË¹°×ÔëÉù´¦Àí (271).mp3	-0.11817262	-0.11817262	-0.11817262	-0.11817262	-0.11817262	-0.11817262	-0.11817262	-0.11817262	-0.11817262	-0.11817262	-0.11817262	-0.11817262	-0.11817262	-0.11817262	-0.11817262	-0.11817262	-0.11817262	-0.11817262	-0.11817262	-0.11817262	-0.11817262	-0.11817262	-0.11817262	-0.11817262	-0.11817262	-0.11817262	-0.11817262	-0.11817262	-0.11817262	-0.11817262	-0.11817262	-0.11817262	-0.11817262	-0.11817262	-0.11817262	-0.11817262	-0.11817262	-0.11817262	-0.11817262	-0.11817262	-0.11817262	-0.11817262	-0.11817262	-0.11817262	-0.11817262	-0.11817262	-0.11817262	-0.11817262	-0.11817262
¸ßË¹°×ÔëÉù´¦Àí (272).mp3	-0.13421932	-0.13421932	-0.13421932	-0.13421932	-0.13421932	-0.13421932	-0.13421932	-0.13421932	-0.13421932	-0.13421932	-0.13421932	-0.13421932	-0.13421932	-0.13421932	-0.13421932	-0.13421932	-0.13421932	-0.13421932	-0.13421932	-0.13421932	-0.13421932	-0.13421932	-0.13421932	-0.13421932	-0.13421932	-0.13421932	-0.13421932	-0.13421932	-0.13421932	-0.13421932	-0.13421932	-0.13421932	-0.13421932	-0.13421932	-0.13421932	-0.13421932	-0.13421932	-0.13421932	-0.13421932	-0.13421932	-0.13421932	-0.13421932	-0.13421932	-0.13421932	-0.13421932	-0.13421932	-0.13421932	-0.13421932	-0.13421932
¸ßË¹°×ÔëÉù´¦Àí (273).mp3	-0.1034377	-0.1034377	-0.1034377	-0.1034377	-0.1034377	-0.1034377	-0.1034377	-0.1034377	-0.1034377	-0.1034377	-0.1034377	-0.1034377	-0.1034377	-0.1034377	-0.1034377	-0.1034377	-0.1034377	-0.1034377	-0.1034377	-0.1034377	-0.1034377	-0.1034377	-0.1034377	-0.1034377	-0.1034377	-0.1034377	-0.1034377	-0.1034377	-0.1034377	-0.1034377	-0.1034377	-0.1034377	-0.1034377	-0.1034377	-0.1034377	-0.1034377	-0.1034377	-0.1034377	-0.1034377	-0.1034377	-0.1034377	-0.1034377	-0.1034377	-0.1034377	-0.1034377	-0.1034377	-0.1034377	-0.1034377	-0.1034377
¸ßË¹°×ÔëÉù´¦Àí (274).mp3	0.16982096	0.16982096	0.16982096	0.16982096	0.16982096	0.16982096	0.16982096	0.16982096	0.16982096	0.16982096	0.16982096	0.16982096	0.16982096	0.16982096	0.16982096	0.16982096	0.16982096	0.16982096	0.16982096	0.16982096	0.16982096	0.16982096	0.16982096	0.16982096	0.16982096	0.16982096	0.16982096	0.16982096	0.16982096	0.16982096	0.16982096	0.16982096	0.16982096	0.16982096	0.16982096	0.16982096	0.16982096	0.16982096	0.16982096	0.16982096	0.16982096	0.16982096	0.16982096	0.16982096	0.16982096	0.16982096	0.16982096	0.16982096	0.16982096
¸ßË¹°×ÔëÉù´¦Àí (275).mp3	0.16703933	0.16703933	0.16703933	0.16703933	0.16703933	0.16703933	0.16703933	0.16703933	0.16703933	0.16703933	0.16703933	0.16703933	0.16703933	0.16703933	0.16703933	0.16703933	0.16703933	0.16703933	0.16703933	0.16703933	0.16703933	0.16703933	0.16703933	0.16703933	0.16703933	0.16703933	0.16703933	0.16703933	0.16703933	0.16703933	0.16703933	0.16703933	0.16703933	0.16703933	0.16703933	0.16703933	0.16703933	0.16703933	0.16703933	0.16703933	0.16703933	0.16703933	0.16703933	0.16703933	0.16703933	0.16703933	0.16703933	0.16703933	0.16703933
¸ßË¹°×ÔëÉù´¦Àí (276).mp3	0.01145456	0.01145456	0.01145456	0.01145456	0.01145456	0.01145456	0.01145456	0.01145456	0.01145456	0.01145456	0.01145456	0.01145456	0.01145456	0.01145456	0.01145456	0.01145456	0.01145456	0.01145456	0.01145456	0.01145456	0.01145456	0.01145456	0.01145456	0.01145456	0.01145456	0.01145456	0.01145456	0.01145456	0.01145456	0.01145456	0.01145456	0.01145456	0.01145456	0.01145456	0.01145456	0.01145456	0.01145456	0.01145456	0.01145456	0.01145456	0.01145456	0.01145456	0.01145456	0.01145456	0.01145456	0.01145456	0.01145456	0.01145456	0.01145456
¸ßË¹°×ÔëÉù´¦Àí (277).mp3	0.15203556	0.15203556	0.15203556	0.15203556	0.15203556	0.15203556	0.15203556	0.15203556	0.15203556	0.15203556	0.15203556	0.15203556	0.15203556	0.15203556	0.15203556	0.15203556	0.15203556	0.15203556	0.15203556	0.15203556	0.15203556	0.15203556	0.15203556	0.15203556	0.15203556	0.15203556	0.15203556	0.15203556	0.15203556	0.15203556	0.15203556	0.15203556	0.15203556	0.15203556	0.15203556	0.15203556	0.15203556	0.15203556	0.15203556	0.15203556	0.15203556	0.15203556	0.15203556	0.15203556	0.15203556	0.15203556	0.15203556	0.15203556	0.15203556
¸ßË¹°×ÔëÉù´¦Àí (278).mp3	0.13245043	0.13245043	0.13245043	0.13245043	0.13245043	0.13245043	0.13245043	0.13245043	0.13245043	0.13245043	0.13245043	0.13245043	0.13245043	0.13245043	0.13245043	0.13245043	0.13245043	0.13245043	0.13245043	0.13245043	0.13245043	0.13245043	0.13245043	0.13245043	0.13245043	0.13245043	0.13245043	0.13245043	0.13245043	0.13245043	0.13245043	0.13245043	0.13245043	0.13245043	0.13245043	0.13245043	0.13245043	0.13245043	0.13245043	0.13245043	0.13245043	0.13245043	0.13245043	0.13245043	0.13245043	0.13245043	0.13245043	0.13245043	0.13245043
¸ßË¹°×ÔëÉù´¦Àí (279).mp3	0.065597	0.065597	0.065597	0.065597	0.065597	0.065597	0.065597	0.065597	0.065597	0.065597	0.065597	0.065597	0.065597	0.065597	0.065597	0.065597	0.065597	0.065597	0.065597	0.065597	0.065597	0.065597	0.065597	0.065597	0.065597	0.065597	0.065597	0.065597	0.065597	0.065597	0.065597	0.065597	0.065597	0.065597	0.065597	0.065597	0.065597	0.065597	0.065597	0.065597	0.065597	0.065597	0.065597	0.065597	0.065597	0.065597	0.065597	0.065597	0.065597
¸ßË¹°×ÔëÉù´¦Àí (280).mp3	-0.12301838	-0.12301838	-0.12301838	-0.12301838	-0.12301838	-0.12301838	-0.12301838	-0.12301838	-0.12301838	-0.12301838	-0.12301838	-0.12301838	-0.12301838	-0.12301838	-0.12301838	-0.12301838	-0.12301838	-0.12301838	-0.12301838	-0.12301838	-0.12301838	-0.12301838	-0.12301838	-0.12301838	-0.12301838	-0.12301838	-0.12301838	-0.12301838	-0.12301838	-0.12301838	-0.12301838	-0.12301838	-0.12301838	-0.12301838	-0.12301838	-0.12301838	-0.12301838	-0.12301838	-0.12301838	-0.12301838	-0.12301838	-0.12301838	-0.12301838	-0.12301838	-0.12301838	-0.12301838	-0.12301838	-0.12301838	-0.12301838
¸ßË¹°×ÔëÉù´¦Àí (281).mp3	0.14253712	0.14253712	0.14253712	0.14253712	0.14253712	0.14253712	0.14253712	0.14253712	0.14253712	0.14253712	0.14253712	0.14253712	0.14253712	0.14253712	0.14253712	0.14253712	0.14253712	0.14253712	0.14253712	0.14253712	0.14253712	0.14253712	0.14253712	0.14253712	0.14253712	0.14253712	0.14253712	0.14253712	0.14253712	0.14253712	0.14253712	0.14253712	0.14253712	0.14253712	0.14253712	0.14253712	0.14253712	0.14253712	0.14253712	0.14253712	0.14253712	0.14253712	0.14253712	0.14253712	0.14253712	0.14253712	0.14253712	0.14253712	0.14253712
¸ßË¹°×ÔëÉù´¦Àí (282).mp3	0.13731098	0.13731098	0.13731098	0.13731098	0.13731098	0.13731098	0.13731098	0.13731098	0.13731098	0.13731098	0.13731098	0.13731098	0.13731098	0.13731098	0.13731098	0.13731098	0.13731098	0.13731098	0.13731098	0.13731098	0.13731098	0.13731098	0.13731098	0.13731098	0.13731098	0.13731098	0.13731098	0.13731098	0.13731098	0.13731098	0.13731098	0.13731098	0.13731098	0.13731098	0.13731098	0.13731098	0.13731098	0.13731098	0.13731098	0.13731098	0.13731098	0.13731098	0.13731098	0.13731098	0.13731098	0.13731098	0.13731098	0.13731098	0.13731098
¸ßË¹°×ÔëÉù´¦Àí (283).mp3	0.15973085	0.15973085	0.15973085	0.15973085	0.15973085	0.15973085	0.15973085	0.15973085	0.15973085	0.15973085	0.15973085	0.15973085	0.15973085	0.15973085	0.15973085	0.15973085	0.15973085	0.15973085	0.15973085	0.15973085	0.15973085	0.15973085	0.15973085	0.15973085	0.15973085	0.15973085	0.15973085	0.15973085	0.15973085	0.15973085	0.15973085	0.15973085	0.15973085	0.15973085	0.15973085	0.15973085	0.15973085	0.15973085	0.15973085	0.15973085	0.15973085	0.15973085	0.15973085	0.15973085	0.15973085	0.15973085	0.15973085	0.15973085	0.15973085
¸ßË¹°×ÔëÉù´¦Àí (284).mp3	-0.006562859	-0.006562859	-0.006562859	-0.006562859	-0.006562859	-0.006562859	-0.006562859	-0.006562859	-0.006562859	-0.006562859	-0.006562859	-0.006562859	-0.006562859	-0.006562859	-0.006562859	-0.006562859	-0.006562859	-0.006562859	-0.006562859	-0.006562859	-0.006562859	-0.006562859	-0.006562859	-0.006562859	-0.006562859	-0.006562859	-0.006562859	-0.006562859	-0.006562859	-0.006562859	-0.006562859	-0.006562859	-0.006562859	-0.006562859	-0.006562859	-0.006562859	-0.006562859	-0.006562859	-0.006562859	-0.006562859	-0.006562859	-0.006562859	-0.006562859	-0.006562859	-0.006562859	-0.006562859	-0.006562859	-0.006562859	-0.006562859
¸ßË¹°×ÔëÉù´¦Àí (285).mp3	0.18083349	0.18083349	0.18083349	0.18083349	0.18083349	0.18083349	0.18083349	0.18083349	0.18083349	0.18083349	0.18083349	0.18083349	0.18083349	0.18083349	0.18083349	0.18083349	0.18083349	0.18083349	0.18083349	0.18083349	0.18083349	0.18083349	0.18083349	0.18083349	0.18083349	0.18083349	0.18083349	0.18083349	0.18083349	0.18083349	0.18083349	0.18083349	0.18083349	0.18083349	0.18083349	0.18083349	0.18083349	0.18083349	0.18083349	0.18083349	0.18083349	0.18083349	0.18083349	0.18083349	0.18083349	0.18083349	0.18083349	0.18083349	0.18083349
¸ßË¹°×ÔëÉù´¦Àí (286).mp3	0.010370784	0.010370784	0.010370784	0.010370784	0.010370784	0.010370784	0.010370784	0.010370784	0.010370784	0.010370784	0.010370784	0.010370784	0.010370784	0.010370784	0.010370784	0.010370784	0.010370784	0.010370784	0.010370784	0.010370784	0.010370784	0.010370784	0.010370784	0.010370784	0.010370784	0.010370784	0.010370784	0.010370784	0.010370784	0.010370784	0.010370784	0.010370784	0.010370784	0.010370784	0.010370784	0.010370784	0.010370784	0.010370784	0.010370784	0.010370784	0.010370784	0.010370784	0.010370784	0.010370784	0.010370784	0.010370784	0.010370784	0.010370784	0.010370784
¸ßË¹°×ÔëÉù´¦Àí (287).mp3	0.11467286	0.11467286	0.11467286	0.11467286	0.11467286	0.11467286	0.11467286	0.11467286	0.11467286	0.11467286	0.11467286	0.11467286	0.11467286	0.11467286	0.11467286	0.11467286	0.11467286	0.11467286	0.11467286	0.11467286	0.11467286	0.11467286	0.11467286	0.11467286	0.11467286	0.11467286	0.11467286	0.11467286	0.11467286	0.11467286	0.11467286	0.11467286	0.11467286	0.11467286	0.11467286	0.11467286	0.11467286	0.11467286	0.11467286	0.11467286	0.11467286	0.11467286	0.11467286	0.11467286	0.11467286	0.11467286	0.11467286	0.11467286	0.11467286
¸ßË¹°×ÔëÉù´¦Àí (288).mp3	-0.028718721	-0.028718721	-0.028718721	-0.028718721	-0.028718721	-0.028718721	-0.028718721	-0.028718721	-0.028718721	-0.028718721	-0.028718721	-0.028718721	-0.028718721	-0.028718721	-0.028718721	-0.028718721	-0.028718721	-0.028718721	-0.028718721	-0.028718721	-0.028718721	-0.028718721	-0.028718721	-0.028718721	-0.028718721	-0.028718721	-0.028718721	-0.028718721	-0.028718721	-0.028718721	-0.028718721	-0.028718721	-0.028718721	-0.028718721	-0.028718721	-0.028718721	-0.028718721	-0.028718721	-0.028718721	-0.028718721	-0.028718721	-0.028718721	-0.028718721	-0.028718721	-0.028718721	-0.028718721	-0.028718721	-0.028718721	-0.028718721
¸ßË¹°×ÔëÉù´¦Àí (289).mp3	0.16862732	0.16862732	0.16862732	0.16862732	0.16862732	0.16862732	0.16862732	0.16862732	0.16862732	0.16862732	0.16862732	0.16862732	0.16862732	0.16862732	0.16862732	0.16862732	0.16862732	0.16862732	0.16862732	0.16862732	0.16862732	0.16862732	0.16862732	0.16862732	0.16862732	0.16862732	0.16862732	0.16862732	0.16862732	0.16862732	0.16862732	0.16862732	0.16862732	0.16862732	0.16862732	0.16862732	0.16862732	0.16862732	0.16862732	0.16862732	0.16862732	0.16862732	0.16862732	0.16862732	0.16862732	0.16862732	0.16862732	0.16862732	0.16862732
¸ßË¹°×ÔëÉù´¦Àí (290).mp3	0.1337508	0.1337508	0.1337508	0.1337508	0.1337508	0.1337508	0.1337508	0.1337508	0.1337508	0.1337508	0.1337508	0.1337508	0.1337508	0.1337508	0.1337508	0.1337508	0.1337508	0.1337508	0.1337508	0.1337508	0.1337508	0.1337508	0.1337508	0.1337508	0.1337508	0.1337508	0.1337508	0.1337508	0.1337508	0.1337508	0.1337508	0.1337508	0.1337508	0.1337508	0.1337508	0.1337508	0.1337508	0.1337508	0.1337508	0.1337508	0.1337508	0.1337508	0.1337508	0.1337508	0.1337508	0.1337508	0.1337508	0.1337508	0.1337508
¸ßË¹°×ÔëÉù´¦Àí (291).mp3	0.060381554	0.060381554	0.060381554	0.060381554	0.060381554	0.060381554	0.060381554	0.060381554	0.060381554	0.060381554	0.060381554	0.060381554	0.060381554	0.060381554	0.060381554	0.060381554	0.060381554	0.060381554	0.060381554	0.060381554	0.060381554	0.060381554	0.060381554	0.060381554	0.060381554	0.060381554	0.060381554	0.060381554	0.060381554	0.060381554	0.060381554	0.060381554	0.060381554	0.060381554	0.060381554	0.060381554	0.060381554	0.060381554	0.060381554	0.060381554	0.060381554	0.060381554	0.060381554	0.060381554	0.060381554	0.060381554	0.060381554	0.060381554	0.060381554
¸ßË¹°×ÔëÉù´¦Àí (292).mp3	0.415324	0.415324	0.415324	0.415324	0.415324	0.415324	0.415324	0.415324	0.415324	0.415324	0.415324	0.415324	0.415324	0.415324	0.415324	0.415324	0.415324	0.415324	0.415324	0.415324	0.415324	0.415324	0.415324	0.415324	0.415324	0.415324	0.415324	0.415324	0.415324	0.415324	0.415324	0.415324	0.415324	0.415324	0.415324	0.415324	0.415324	0.415324	0.415324	0.415324	0.415324	0.415324	0.415324	0.415324	0.415324	0.415324	0.415324	0.415324	0.415324
¸ßË¹°×ÔëÉù´¦Àí (293).mp3	0.1062938	0.1062938	0.1062938	0.1062938	0.1062938	0.1062938	0.1062938	0.1062938	0.1062938	0.1062938	0.1062938	0.1062938	0.1062938	0.1062938	0.1062938	0.1062938	0.1062938	0.1062938	0.1062938	0.1062938	0.1062938	0.1062938	0.1062938	0.1062938	0.1062938	0.1062938	0.1062938	0.1062938	0.1062938	0.1062938	0.1062938	0.1062938	0.1062938	0.1062938	0.1062938	0.1062938	0.1062938	0.1062938	0.1062938	0.1062938	0.1062938	0.1062938	0.1062938	0.1062938	0.1062938	0.1062938	0.1062938	0.1062938	0.1062938
¸ßË¹°×ÔëÉù´¦Àí (294).mp3	-0.06450633	-0.06450633	-0.06450633	-0.06450633	-0.06450633	-0.06450633	-0.06450633	-0.06450633	-0.06450633	-0.06450633	-0.06450633	-0.06450633	-0.06450633	-0.06450633	-0.06450633	-0.06450633	-0.06450633	-0.06450633	-0.06450633	-0.06450633	-0.06450633	-0.06450633	-0.06450633	-0.06450633	-0.06450633	-0.06450633	-0.06450633	-0.06450633	-0.06450633	-0.06450633	-0.06450633	-0.06450633	-0.06450633	-0.06450633	-0.06450633	-0.06450633	-0.06450633	-0.06450633	-0.06450633	-0.06450633	-0.06450633	-0.06450633	-0.06450633	-0.06450633	-0.06450633	-0.06450633	-0.06450633	-0.06450633	-0.06450633
¸ßË¹°×ÔëÉù´¦Àí (295).mp3	0.100085415	0.100085415	0.100085415	0.100085415	0.100085415	0.100085415	0.100085415	0.100085415	0.100085415	0.100085415	0.100085415	0.100085415	0.100085415	0.100085415	0.100085415	0.100085415	0.100085415	0.100085415	0.100085415	0.100085415	0.100085415	0.100085415	0.100085415	0.100085415	0.100085415	0.100085415	0.100085415	0.100085415	0.100085415	0.100085415	0.100085415	0.100085415	0.100085415	0.100085415	0.100085415	0.100085415	0.100085415	0.100085415	0.100085415	0.100085415	0.100085415	0.100085415	0.100085415	0.100085415	0.100085415	0.100085415	0.100085415	0.100085415	0.100085415
¸ßË¹°×ÔëÉù´¦Àí (296).mp3	0.23043332	0.23043332	0.23043332	0.23043332	0.23043332	0.23043332	0.23043332	0.23043332	0.23043332	0.23043332	0.23043332	0.23043332	0.23043332	0.23043332	0.23043332	0.23043332	0.23043332	0.23043332	0.23043332	0.23043332	0.23043332	0.23043332	0.23043332	0.23043332	0.23043332	0.23043332	0.23043332	0.23043332	0.23043332	0.23043332	0.23043332	0.23043332	0.23043332	0.23043332	0.23043332	0.23043332	0.23043332	0.23043332	0.23043332	0.23043332	0.23043332	0.23043332	0.23043332	0.23043332	0.23043332	0.23043332	0.23043332	0.23043332	0.23043332
¸ßË¹°×ÔëÉù´¦Àí (297).mp3	0.2124128	0.2124128	0.2124128	0.2124128	0.2124128	0.2124128	0.2124128	0.2124128	0.2124128	0.2124128	0.2124128	0.2124128	0.2124128	0.2124128	0.2124128	0.2124128	0.2124128	0.2124128	0.2124128	0.2124128	0.2124128	0.2124128	0.2124128	0.2124128	0.2124128	0.2124128	0.2124128	0.2124128	0.2124128	0.2124128	0.2124128	0.2124128	0.2124128	0.2124128	0.2124128	0.2124128	0.2124128	0.2124128	0.2124128	0.2124128	0.2124128	0.2124128	0.2124128	0.2124128	0.2124128	0.2124128	0.2124128	0.2124128	0.2124128
¸ßË¹°×ÔëÉù´¦Àí (298).mp3	0.28404292	0.28404292	0.28404292	0.28404292	0.28404292	0.28404292	0.28404292	0.28404292	0.28404292	0.28404292	0.28404292	0.28404292	0.28404292	0.28404292	0.28404292	0.28404292	0.28404292	0.28404292	0.28404292	0.28404292	0.28404292	0.28404292	0.28404292	0.28404292	0.28404292	0.28404292	0.28404292	0.28404292	0.28404292	0.28404292	0.28404292	0.28404292	0.28404292	0.28404292	0.28404292	0.28404292	0.28404292	0.28404292	0.28404292	0.28404292	0.28404292	0.28404292	0.28404292	0.28404292	0.28404292	0.28404292	0.28404292	0.28404292	0.28404292
¸ßË¹°×ÔëÉù´¦Àí (299).mp3	0.23338354	0.23338354	0.23338354	0.23338354	0.23338354	0.23338354	0.23338354	0.23338354	0.23338354	0.23338354	0.23338354	0.23338354	0.23338354	0.23338354	0.23338354	0.23338354	0.23338354	0.23338354	0.23338354	0.23338354	0.23338354	0.23338354	0.23338354	0.23338354	0.23338354	0.23338354	0.23338354	0.23338354	0.23338354	0.23338354	0.23338354	0.23338354	0.23338354	0.23338354	0.23338354	0.23338354	0.23338354	0.23338354	0.23338354	0.23338354	0.23338354	0.23338354	0.23338354	0.23338354	0.23338354	0.23338354	0.23338354	0.23338354	0.23338354
¸ßË¹°×ÔëÉù´¦Àí (300).mp3	0.13966998	0.13966998	0.13966998	0.13966998	0.13966998	0.13966998	0.13966998	0.13966998	0.13966998	0.13966998	0.13966998	0.13966998	0.13966998	0.13966998	0.13966998	0.13966998	0.13966998	0.13966998	0.13966998	0.13966998	0.13966998	0.13966998	0.13966998	0.13966998	0.13966998	0.13966998	0.13966998	0.13966998	0.13966998	0.13966998	0.13966998	0.13966998	0.13966998	0.13966998	0.13966998	0.13966998	0.13966998	0.13966998	0.13966998	0.13966998	0.13966998	0.13966998	0.13966998	0.13966998	0.13966998	0.13966998	0.13966998	0.13966998	0.13966998
¸ßË¹°×ÔëÉù´¦Àí (301).mp3	0.24040285	0.24040285	0.24040285	0.24040285	0.24040285	0.24040285	0.24040285	0.24040285	0.24040285	0.24040285	0.24040285	0.24040285	0.24040285	0.24040285	0.24040285	0.24040285	0.24040285	0.24040285	0.24040285	0.24040285	0.24040285	0.24040285	0.24040285	0.24040285	0.24040285	0.24040285	0.24040285	0.24040285	0.24040285	0.24040285	0.24040285	0.24040285	0.24040285	0.24040285	0.24040285	0.24040285	0.24040285	0.24040285	0.24040285	0.24040285	0.24040285	0.24040285	0.24040285	0.24040285	0.24040285	0.24040285	0.24040285	0.24040285	0.24040285
¸ßË¹°×ÔëÉù´¦Àí (302).mp3	0.07728601	0.07728601	0.07728601	0.07728601	0.07728601	0.07728601	0.07728601	0.07728601	0.07728601	0.07728601	0.07728601	0.07728601	0.07728601	0.07728601	0.07728601	0.07728601	0.07728601	0.07728601	0.07728601	0.07728601	0.07728601	0.07728601	0.07728601	0.07728601	0.07728601	0.07728601	0.07728601	0.07728601	0.07728601	0.07728601	0.07728601	0.07728601	0.07728601	0.07728601	0.07728601	0.07728601	0.07728601	0.07728601	0.07728601	0.07728601	0.07728601	0.07728601	0.07728601	0.07728601	0.07728601	0.07728601	0.07728601	0.07728601	0.07728601
¸ßË¹°×ÔëÉù´¦Àí (303).mp3	-0.015468024	-0.015468024	-0.015468024	-0.015468024	-0.015468024	-0.015468024	-0.015468024	-0.015468024	-0.015468024	-0.015468024	-0.015468024	-0.015468024	-0.015468024	-0.015468024	-0.015468024	-0.015468024	-0.015468024	-0.015468024	-0.015468024	-0.015468024	-0.015468024	-0.015468024	-0.015468024	-0.015468024	-0.015468024	-0.015468024	-0.015468024	-0.015468024	-0.015468024	-0.015468024	-0.015468024	-0.015468024	-0.015468024	-0.015468024	-0.015468024	-0.015468024	-0.015468024	-0.015468024	-0.015468024	-0.015468024	-0.015468024	-0.015468024	-0.015468024	-0.015468024	-0.015468024	-0.015468024	-0.015468024	-0.015468024	-0.015468024
¸ßË¹°×ÔëÉù´¦Àí (304).mp3	0.11309896	0.11309896	0.11309896	0.11309896	0.11309896	0.11309896	0.11309896	0.11309896	0.11309896	0.11309896	0.11309896	0.11309896	0.11309896	0.11309896	0.11309896	0.11309896	0.11309896	0.11309896	0.11309896	0.11309896	0.11309896	0.11309896	0.11309896	0.11309896	0.11309896	0.11309896	0.11309896	0.11309896	0.11309896	0.11309896	0.11309896	0.11309896	0.11309896	0.11309896	0.11309896	0.11309896	0.11309896	0.11309896	0.11309896	0.11309896	0.11309896	0.11309896	0.11309896	0.11309896	0.11309896	0.11309896	0.11309896	0.11309896	0.11309896
¸ßË¹°×ÔëÉù´¦Àí (305).mp3	0.19832698	0.19832698	0.19832698	0.19832698	0.19832698	0.19832698	0.19832698	0.19832698	0.19832698	0.19832698	0.19832698	0.19832698	0.19832698	0.19832698	0.19832698	0.19832698	0.19832698	0.19832698	0.19832698	0.19832698	0.19832698	0.19832698	0.19832698	0.19832698	0.19832698	0.19832698	0.19832698	0.19832698	0.19832698	0.19832698	0.19832698	0.19832698	0.19832698	0.19832698	0.19832698	0.19832698	0.19832698	0.19832698	0.19832698	0.19832698	0.19832698	0.19832698	0.19832698	0.19832698	0.19832698	0.19832698	0.19832698	0.19832698	0.19832698
¸ßË¹°×ÔëÉù´¦Àí (306).mp3	0.020259561	0.020259561	0.020259561	0.020259561	0.020259561	0.020259561	0.020259561	0.020259561	0.020259561	0.020259561	0.020259561	0.020259561	0.020259561	0.020259561	0.020259561	0.020259561	0.020259561	0.020259561	0.020259561	0.020259561	0.020259561	0.020259561	0.020259561	0.020259561	0.020259561	0.020259561	0.020259561	0.020259561	0.020259561	0.020259561	0.020259561	0.020259561	0.020259561	0.020259561	0.020259561	0.020259561	0.020259561	0.020259561	0.020259561	0.020259561	0.020259561	0.020259561	0.020259561	0.020259561	0.020259561	0.020259561	0.020259561	0.020259561	0.020259561
¸ßË¹°×ÔëÉù´¦Àí (307).mp3	0.06194725	0.06194725	0.06194725	0.06194725	0.06194725	0.06194725	0.06194725	0.06194725	0.06194725	0.06194725	0.06194725	0.06194725	0.06194725	0.06194725	0.06194725	0.06194725	0.06194725	0.06194725	0.06194725	0.06194725	0.06194725	0.06194725	0.06194725	0.06194725	0.06194725	0.06194725	0.06194725	0.06194725	0.06194725	0.06194725	0.06194725	0.06194725	0.06194725	0.06194725	0.06194725	0.06194725	0.06194725	0.06194725	0.06194725	0.06194725	0.06194725	0.06194725	0.06194725	0.06194725	0.06194725	0.06194725	0.06194725	0.06194725	0.06194725
¸ßË¹°×ÔëÉù´¦Àí (308).mp3	0.11257892	0.11257892	0.11257892	0.11257892	0.11257892	0.11257892	0.11257892	0.11257892	0.11257892	0.11257892	0.11257892	0.11257892	0.11257892	0.11257892	0.11257892	0.11257892	0.11257892	0.11257892	0.11257892	0.11257892	0.11257892	0.11257892	0.11257892	0.11257892	0.11257892	0.11257892	0.11257892	0.11257892	0.11257892	0.11257892	0.11257892	0.11257892	0.11257892	0.11257892	0.11257892	0.11257892	0.11257892	0.11257892	0.11257892	0.11257892	0.11257892	0.11257892	0.11257892	0.11257892	0.11257892	0.11257892	0.11257892	0.11257892	0.11257892
¸ßË¹°×ÔëÉù´¦Àí (309).mp3	0.1625478	0.1625478	0.1625478	0.1625478	0.1625478	0.1625478	0.1625478	0.1625478	0.1625478	0.1625478	0.1625478	0.1625478	0.1625478	0.1625478	0.1625478	0.1625478	0.1625478	0.1625478	0.1625478	0.1625478	0.1625478	0.1625478	0.1625478	0.1625478	0.1625478	0.1625478	0.1625478	0.1625478	0.1625478	0.1625478	0.1625478	0.1625478	0.1625478	0.1625478	0.1625478	0.1625478	0.1625478	0.1625478	0.1625478	0.1625478	0.1625478	0.1625478	0.1625478	0.1625478	0.1625478	0.1625478	0.1625478	0.1625478	0.1625478
¸ßË¹°×ÔëÉù´¦Àí (310).mp3	0.19903594	0.19903594	0.19903594	0.19903594	0.19903594	0.19903594	0.19903594	0.19903594	0.19903594	0.19903594	0.19903594	0.19903594	0.19903594	0.19903594	0.19903594	0.19903594	0.19903594	0.19903594	0.19903594	0.19903594	0.19903594	0.19903594	0.19903594	0.19903594	0.19903594	0.19903594	0.19903594	0.19903594	0.19903594	0.19903594	0.19903594	0.19903594	0.19903594	0.19903594	0.19903594	0.19903594	0.19903594	0.19903594	0.19903594	0.19903594	0.19903594	0.19903594	0.19903594	0.19903594	0.19903594	0.19903594	0.19903594	0.19903594	0.19903594
¸ßË¹°×ÔëÉù´¦Àí (311).mp3	0.14653367	0.14653367	0.14653367	0.14653367	0.14653367	0.14653367	0.14653367	0.14653367	0.14653367	0.14653367	0.14653367	0.14653367	0.14653367	0.14653367	0.14653367	0.14653367	0.14653367	0.14653367	0.14653367	0.14653367	0.14653367	0.14653367	0.14653367	0.14653367	0.14653367	0.14653367	0.14653367	0.14653367	0.14653367	0.14653367	0.14653367	0.14653367	0.14653367	0.14653367	0.14653367	0.14653367	0.14653367	0.14653367	0.14653367	0.14653367	0.14653367	0.14653367	0.14653367	0.14653367	0.14653367	0.14653367	0.14653367	0.14653367	0.14653367
¸ßË¹°×ÔëÉù´¦Àí (312).mp3	0.14293042	0.14293042	0.14293042	0.14293042	0.14293042	0.14293042	0.14293042	0.14293042	0.14293042	0.14293042	0.14293042	0.14293042	0.14293042	0.14293042	0.14293042	0.14293042	0.14293042	0.14293042	0.14293042	0.14293042	0.14293042	0.14293042	0.14293042	0.14293042	0.14293042	0.14293042	0.14293042	0.14293042	0.14293042	0.14293042	0.14293042	0.14293042	0.14293042	0.14293042	0.14293042	0.14293042	0.14293042	0.14293042	0.14293042	0.14293042	0.14293042	0.14293042	0.14293042	0.14293042	0.14293042	0.14293042	0.14293042	0.14293042	0.14293042
¸ßË¹°×ÔëÉù´¦Àí (313).mp3	0.093370445	0.093370445	0.093370445	0.093370445	0.093370445	0.093370445	0.093370445	0.093370445	0.093370445	0.093370445	0.093370445	0.093370445	0.093370445	0.093370445	0.093370445	0.093370445	0.093370445	0.093370445	0.093370445	0.093370445	0.093370445	0.093370445	0.093370445	0.093370445	0.093370445	0.093370445	0.093370445	0.093370445	0.093370445	0.093370445	0.093370445	0.093370445	0.093370445	0.093370445	0.093370445	0.093370445	0.093370445	0.093370445	0.093370445	0.093370445	0.093370445	0.093370445	0.093370445	0.093370445	0.093370445	0.093370445	0.093370445	0.093370445	0.093370445
¸ßË¹°×ÔëÉù´¦Àí (314).mp3	-0.048434846	-0.048434846	-0.048434846	-0.048434846	-0.048434846	-0.048434846	-0.048434846	-0.048434846	-0.048434846	-0.048434846	-0.048434846	-0.048434846	-0.048434846	-0.048434846	-0.048434846	-0.048434846	-0.048434846	-0.048434846	-0.048434846	-0.048434846	-0.048434846	-0.048434846	-0.048434846	-0.048434846	-0.048434846	-0.048434846	-0.048434846	-0.048434846	-0.048434846	-0.048434846	-0.048434846	-0.048434846	-0.048434846	-0.048434846	-0.048434846	-0.048434846	-0.048434846	-0.048434846	-0.048434846	-0.048434846	-0.048434846	-0.048434846	-0.048434846	-0.048434846	-0.048434846	-0.048434846	-0.048434846	-0.048434846	-0.048434846
¸ßË¹°×ÔëÉù´¦Àí (315).mp3	0.10564573	0.10564573	0.10564573	0.10564573	0.10564573	0.10564573	0.10564573	0.10564573	0.10564573	0.10564573	0.10564573	0.10564573	0.10564573	0.10564573	0.10564573	0.10564573	0.10564573	0.10564573	0.10564573	0.10564573	0.10564573	0.10564573	0.10564573	0.10564573	0.10564573	0.10564573	0.10564573	0.10564573	0.10564573	0.10564573	0.10564573	0.10564573	0.10564573	0.10564573	0.10564573	0.10564573	0.10564573	0.10564573	0.10564573	0.10564573	0.10564573	0.10564573	0.10564573	0.10564573	0.10564573	0.10564573	0.10564573	0.10564573	0.10564573
¸ßË¹°×ÔëÉù´¦Àí (316).mp3	0.17605633	0.17605633	0.17605633	0.17605633	0.17605633	0.17605633	0.17605633	0.17605633	0.17605633	0.17605633	0.17605633	0.17605633	0.17605633	0.17605633	0.17605633	0.17605633	0.17605633	0.17605633	0.17605633	0.17605633	0.17605633	0.17605633	0.17605633	0.17605633	0.17605633	0.17605633	0.17605633	0.17605633	0.17605633	0.17605633	0.17605633	0.17605633	0.17605633	0.17605633	0.17605633	0.17605633	0.17605633	0.17605633	0.17605633	0.17605633	0.17605633	0.17605633	0.17605633	0.17605633	0.17605633	0.17605633	0.17605633	0.17605633	0.17605633
¸ßË¹°×ÔëÉù´¦Àí (317).mp3	-0.03228683	-0.03228683	-0.03228683	-0.03228683	-0.03228683	-0.03228683	-0.03228683	-0.03228683	-0.03228683	-0.03228683	-0.03228683	-0.03228683	-0.03228683	-0.03228683	-0.03228683	-0.03228683	-0.03228683	-0.03228683	-0.03228683	-0.03228683	-0.03228683	-0.03228683	-0.03228683	-0.03228683	-0.03228683	-0.03228683	-0.03228683	-0.03228683	-0.03228683	-0.03228683	-0.03228683	-0.03228683	-0.03228683	-0.03228683	-0.03228683	-0.03228683	-0.03228683	-0.03228683	-0.03228683	-0.03228683	-0.03228683	-0.03228683	-0.03228683	-0.03228683	-0.03228683	-0.03228683	-0.03228683	-0.03228683	-0.03228683
¸ßË¹°×ÔëÉù´¦Àí (318).mp3	0.02285467	0.02285467	0.02285467	0.02285467	0.02285467	0.02285467	0.02285467	0.02285467	0.02285467	0.02285467	0.02285467	0.02285467	0.02285467	0.02285467	0.02285467	0.02285467	0.02285467	0.02285467	0.02285467	0.02285467	0.02285467	0.02285467	0.02285467	0.02285467	0.02285467	0.02285467	0.02285467	0.02285467	0.02285467	0.02285467	0.02285467	0.02285467	0.02285467	0.02285467	0.02285467	0.02285467	0.02285467	0.02285467	0.02285467	0.02285467	0.02285467	0.02285467	0.02285467	0.02285467	0.02285467	0.02285467	0.02285467	0.02285467	0.02285467
¸ßË¹°×ÔëÉù´¦Àí (319).mp3	0.29976544	0.29976544	0.29976544	0.29976544	0.29976544	0.29976544	0.29976544	0.29976544	0.29976544	0.29976544	0.29976544	0.29976544	0.29976544	0.29976544	0.29976544	0.29976544	0.29976544	0.29976544	0.29976544	0.29976544	0.29976544	0.29976544	0.29976544	0.29976544	0.29976544	0.29976544	0.29976544	0.29976544	0.29976544	0.29976544	0.29976544	0.29976544	0.29976544	0.29976544	0.29976544	0.29976544	0.29976544	0.29976544	0.29976544	0.29976544	0.29976544	0.29976544	0.29976544	0.29976544	0.29976544	0.29976544	0.29976544	0.29976544	0.29976544
¸ßË¹°×ÔëÉù´¦Àí (320).mp3	0.062187582	0.062187582	0.062187582	0.062187582	0.062187582	0.062187582	0.062187582	0.062187582	0.062187582	0.062187582	0.062187582	0.062187582	0.062187582	0.062187582	0.062187582	0.062187582	0.062187582	0.062187582	0.062187582	0.062187582	0.062187582	0.062187582	0.062187582	0.062187582	0.062187582	0.062187582	0.062187582	0.062187582	0.062187582	0.062187582	0.062187582	0.062187582	0.062187582	0.062187582	0.062187582	0.062187582	0.062187582	0.062187582	0.062187582	0.062187582	0.062187582	0.062187582	0.062187582	0.062187582	0.062187582	0.062187582	0.062187582	0.062187582	0.062187582
¸ßË¹°×ÔëÉù´¦Àí (321).mp3	-0.05882991	-0.05882991	-0.05882991	-0.05882991	-0.05882991	-0.05882991	-0.05882991	-0.05882991	-0.05882991	-0.05882991	-0.05882991	-0.05882991	-0.05882991	-0.05882991	-0.05882991	-0.05882991	-0.05882991	-0.05882991	-0.05882991	-0.05882991	-0.05882991	-0.05882991	-0.05882991	-0.05882991	-0.05882991	-0.05882991	-0.05882991	-0.05882991	-0.05882991	-0.05882991	-0.05882991	-0.05882991	-0.05882991	-0.05882991	-0.05882991	-0.05882991	-0.05882991	-0.05882991	-0.05882991	-0.05882991	-0.05882991	-0.05882991	-0.05882991	-0.05882991	-0.05882991	-0.05882991	-0.05882991	-0.05882991	-0.05882991
¸ßË¹°×ÔëÉù´¦Àí (322).mp3	0.19422123	0.19422123	0.19422123	0.19422123	0.19422123	0.19422123	0.19422123	0.19422123	0.19422123	0.19422123	0.19422123	0.19422123	0.19422123	0.19422123	0.19422123	0.19422123	0.19422123	0.19422123	0.19422123	0.19422123	0.19422123	0.19422123	0.19422123	0.19422123	0.19422123	0.19422123	0.19422123	0.19422123	0.19422123	0.19422123	0.19422123	0.19422123	0.19422123	0.19422123	0.19422123	0.19422123	0.19422123	0.19422123	0.19422123	0.19422123	0.19422123	0.19422123	0.19422123	0.19422123	0.19422123	0.19422123	0.19422123	0.19422123	0.19422123
¸ßË¹°×ÔëÉù´¦Àí (323).mp3	0.2371628	0.2371628	0.2371628	0.2371628	0.2371628	0.2371628	0.2371628	0.2371628	0.2371628	0.2371628	0.2371628	0.2371628	0.2371628	0.2371628	0.2371628	0.2371628	0.2371628	0.2371628	0.2371628	0.2371628	0.2371628	0.2371628	0.2371628	0.2371628	0.2371628	0.2371628	0.2371628	0.2371628	0.2371628	0.2371628	0.2371628	0.2371628	0.2371628	0.2371628	0.2371628	0.2371628	0.2371628	0.2371628	0.2371628	0.2371628	0.2371628	0.2371628	0.2371628	0.2371628	0.2371628	0.2371628	0.2371628	0.2371628	0.2371628
¸ßË¹°×ÔëÉù´¦Àí (324).mp3	-0.038281947	-0.038281947	-0.038281947	-0.038281947	-0.038281947	-0.038281947	-0.038281947	-0.038281947	-0.038281947	-0.038281947	-0.038281947	-0.038281947	-0.038281947	-0.038281947	-0.038281947	-0.038281947	-0.038281947	-0.038281947	-0.038281947	-0.038281947	-0.038281947	-0.038281947	-0.038281947	-0.038281947	-0.038281947	-0.038281947	-0.038281947	-0.038281947	-0.038281947	-0.038281947	-0.038281947	-0.038281947	-0.038281947	-0.038281947	-0.038281947	-0.038281947	-0.038281947	-0.038281947	-0.038281947	-0.038281947	-0.038281947	-0.038281947	-0.038281947	-0.038281947	-0.038281947	-0.038281947	-0.038281947	-0.038281947	-0.038281947
¸ßË¹°×ÔëÉù´¦Àí (325).mp3	-0.060397238	-0.060397238	-0.060397238	-0.060397238	-0.060397238	-0.060397238	-0.060397238	-0.060397238	-0.060397238	-0.060397238	-0.060397238	-0.060397238	-0.060397238	-0.060397238	-0.060397238	-0.060397238	-0.060397238	-0.060397238	-0.060397238	-0.060397238	-0.060397238	-0.060397238	-0.060397238	-0.060397238	-0.060397238	-0.060397238	-0.060397238	-0.060397238	-0.060397238	-0.060397238	-0.060397238	-0.060397238	-0.060397238	-0.060397238	-0.060397238	-0.060397238	-0.060397238	-0.060397238	-0.060397238	-0.060397238	-0.060397238	-0.060397238	-0.060397238	-0.060397238	-0.060397238	-0.060397238	-0.060397238	-0.060397238	-0.060397238
¸ßË¹°×ÔëÉù´¦Àí (326).mp3	-0.09370202	-0.09370202	-0.09370202	-0.09370202	-0.09370202	-0.09370202	-0.09370202	-0.09370202	-0.09370202	-0.09370202	-0.09370202	-0.09370202	-0.09370202	-0.09370202	-0.09370202	-0.09370202	-0.09370202	-0.09370202	-0.09370202	-0.09370202	-0.09370202	-0.09370202	-0.09370202	-0.09370202	-0.09370202	-0.09370202	-0.09370202	-0.09370202	-0.09370202	-0.09370202	-0.09370202	-0.09370202	-0.09370202	-0.09370202	-0.09370202	-0.09370202	-0.09370202	-0.09370202	-0.09370202	-0.09370202	-0.09370202	-0.09370202	-0.09370202	-0.09370202	-0.09370202	-0.09370202	-0.09370202	-0.09370202	-0.09370202
¸ßË¹°×ÔëÉù´¦Àí (327).mp3	0.173361	0.173361	0.173361	0.173361	0.173361	0.173361	0.173361	0.173361	0.173361	0.173361	0.173361	0.173361	0.173361	0.173361	0.173361	0.173361	0.173361	0.173361	0.173361	0.173361	0.173361	0.173361	0.173361	0.173361	0.173361	0.173361	0.173361	0.173361	0.173361	0.173361	0.173361	0.173361	0.173361	0.173361	0.173361	0.173361	0.173361	0.173361	0.173361	0.173361	0.173361	0.173361	0.173361	0.173361	0.173361	0.173361	0.173361	0.173361	0.173361
¸ßË¹°×ÔëÉù´¦Àí (328).mp3	0.17968547	0.17968547	0.17968547	0.17968547	0.17968547	0.17968547	0.17968547	0.17968547	0.17968547	0.17968547	0.17968547	0.17968547	0.17968547	0.17968547	0.17968547	0.17968547	0.17968547	0.17968547	0.17968547	0.17968547	0.17968547	0.17968547	0.17968547	0.17968547	0.17968547	0.17968547	0.17968547	0.17968547	0.17968547	0.17968547	0.17968547	0.17968547	0.17968547	0.17968547	0.17968547	0.17968547	0.17968547	0.17968547	0.17968547	0.17968547	0.17968547	0.17968547	0.17968547	0.17968547	0.17968547	0.17968547	0.17968547	0.17968547	0.17968547
¸ßË¹°×ÔëÉù´¦Àí (329).mp3	-0.019775167	-0.019775167	-0.019775167	-0.019775167	-0.019775167	-0.019775167	-0.019775167	-0.019775167	-0.019775167	-0.019775167	-0.019775167	-0.019775167	-0.019775167	-0.019775167	-0.019775167	-0.019775167	-0.019775167	-0.019775167	-0.019775167	-0.019775167	-0.019775167	-0.019775167	-0.019775167	-0.019775167	-0.019775167	-0.019775167	-0.019775167	-0.019775167	-0.019775167	-0.019775167	-0.019775167	-0.019775167	-0.019775167	-0.019775167	-0.019775167	-0.019775167	-0.019775167	-0.019775167	-0.019775167	-0.019775167	-0.019775167	-0.019775167	-0.019775167	-0.019775167	-0.019775167	-0.019775167	-0.019775167	-0.019775167	-0.019775167
¸ßË¹°×ÔëÉù´¦Àí (330).mp3	-0.2524871	-0.2524871	-0.2524871	-0.2524871	-0.2524871	-0.2524871	-0.2524871	-0.2524871	-0.2524871	-0.2524871	-0.2524871	-0.2524871	-0.2524871	-0.2524871	-0.2524871	-0.2524871	-0.2524871	-0.2524871	-0.2524871	-0.2524871	-0.2524871	-0.2524871	-0.2524871	-0.2524871	-0.2524871	-0.2524871	-0.2524871	-0.2524871	-0.2524871	-0.2524871	-0.2524871	-0.2524871	-0.2524871	-0.2524871	-0.2524871	-0.2524871	-0.2524871	-0.2524871	-0.2524871	-0.2524871	-0.2524871	-0.2524871	-0.2524871	-0.2524871	-0.2524871	-0.2524871	-0.2524871	-0.2524871	-0.2524871
¸ßË¹°×ÔëÉù´¦Àí (331).mp3	0.17933002	0.17933002	0.17933002	0.17933002	0.17933002	0.17933002	0.17933002	0.17933002	0.17933002	0.17933002	0.17933002	0.17933002	0.17933002	0.17933002	0.17933002	0.17933002	0.17933002	0.17933002	0.17933002	0.17933002	0.17933002	0.17933002	0.17933002	0.17933002	0.17933002	0.17933002	0.17933002	0.17933002	0.17933002	0.17933002	0.17933002	0.17933002	0.17933002	0.17933002	0.17933002	0.17933002	0.17933002	0.17933002	0.17933002	0.17933002	0.17933002	0.17933002	0.17933002	0.17933002	0.17933002	0.17933002	0.17933002	0.17933002	0.17933002
¸ßË¹°×ÔëÉù´¦Àí (332).mp3	-0.08104249	-0.08104249	-0.08104249	-0.08104249	-0.08104249	-0.08104249	-0.08104249	-0.08104249	-0.08104249	-0.08104249	-0.08104249	-0.08104249	-0.08104249	-0.08104249	-0.08104249	-0.08104249	-0.08104249	-0.08104249	-0.08104249	-0.08104249	-0.08104249	-0.08104249	-0.08104249	-0.08104249	-0.08104249	-0.08104249	-0.08104249	-0.08104249	-0.08104249	-0.08104249	-0.08104249	-0.08104249	-0.08104249	-0.08104249	-0.08104249	-0.08104249	-0.08104249	-0.08104249	-0.08104249	-0.08104249	-0.08104249	-0.08104249	-0.08104249	-0.08104249	-0.08104249	-0.08104249	-0.08104249	-0.08104249	-0.08104249
¸ßË¹°×ÔëÉù´¦Àí (333).mp3	0.058070026	0.058070026	0.058070026	0.058070026	0.058070026	0.058070026	0.058070026	0.058070026	0.058070026	0.058070026	0.058070026	0.058070026	0.058070026	0.058070026	0.058070026	0.058070026	0.058070026	0.058070026	0.058070026	0.058070026	0.058070026	0.058070026	0.058070026	0.058070026	0.058070026	0.058070026	0.058070026	0.058070026	0.058070026	0.058070026	0.058070026	0.058070026	0.058070026	0.058070026	0.058070026	0.058070026	0.058070026	0.058070026	0.058070026	0.058070026	0.058070026	0.058070026	0.058070026	0.058070026	0.058070026	0.058070026	0.058070026	0.058070026	0.058070026
¸ßË¹°×ÔëÉù´¦Àí (334).mp3	0.17715335	0.17715335	0.17715335	0.17715335	0.17715335	0.17715335	0.17715335	0.17715335	0.17715335	0.17715335	0.17715335	0.17715335	0.17715335	0.17715335	0.17715335	0.17715335	0.17715335	0.17715335	0.17715335	0.17715335	0.17715335	0.17715335	0.17715335	0.17715335	0.17715335	0.17715335	0.17715335	0.17715335	0.17715335	0.17715335	0.17715335	0.17715335	0.17715335	0.17715335	0.17715335	0.17715335	0.17715335	0.17715335	0.17715335	0.17715335	0.17715335	0.17715335	0.17715335	0.17715335	0.17715335	0.17715335	0.17715335	0.17715335	0.17715335
¸ßË¹°×ÔëÉù´¦Àí (335).mp3	-0.071798004	-0.071798004	-0.071798004	-0.071798004	-0.071798004	-0.071798004	-0.071798004	-0.071798004	-0.071798004	-0.071798004	-0.071798004	-0.071798004	-0.071798004	-0.071798004	-0.071798004	-0.071798004	-0.071798004	-0.071798004	-0.071798004	-0.071798004	-0.071798004	-0.071798004	-0.071798004	-0.071798004	-0.071798004	-0.071798004	-0.071798004	-0.071798004	-0.071798004	-0.071798004	-0.071798004	-0.071798004	-0.071798004	-0.071798004	-0.071798004	-0.071798004	-0.071798004	-0.071798004	-0.071798004	-0.071798004	-0.071798004	-0.071798004	-0.071798004	-0.071798004	-0.071798004	-0.071798004	-0.071798004	-0.071798004	-0.071798004
¸ßË¹°×ÔëÉù´¦Àí (336).mp3	-0.07008826	-0.07008826	-0.07008826	-0.07008826	-0.07008826	-0.07008826	-0.07008826	-0.07008826	-0.07008826	-0.07008826	-0.07008826	-0.07008826	-0.07008826	-0.07008826	-0.07008826	-0.07008826	-0.07008826	-0.07008826	-0.07008826	-0.07008826	-0.07008826	-0.07008826	-0.07008826	-0.07008826	-0.07008826	-0.07008826	-0.07008826	-0.07008826	-0.07008826	-0.07008826	-0.07008826	-0.07008826	-0.07008826	-0.07008826	-0.07008826	-0.07008826	-0.07008826	-0.07008826	-0.07008826	-0.07008826	-0.07008826	-0.07008826	-0.07008826	-0.07008826	-0.07008826	-0.07008826	-0.07008826	-0.07008826	-0.07008826
¸ßË¹°×ÔëÉù´¦Àí (337).mp3	-0.24170592	-0.24170592	-0.24170592	-0.24170592	-0.24170592	-0.24170592	-0.24170592	-0.24170592	-0.24170592	-0.24170592	-0.24170592	-0.24170592	-0.24170592	-0.24170592	-0.24170592	-0.24170592	-0.24170592	-0.24170592	-0.24170592	-0.24170592	-0.24170592	-0.24170592	-0.24170592	-0.24170592	-0.24170592	-0.24170592	-0.24170592	-0.24170592	-0.24170592	-0.24170592	-0.24170592	-0.24170592	-0.24170592	-0.24170592	-0.24170592	-0.24170592	-0.24170592	-0.24170592	-0.24170592	-0.24170592	-0.24170592	-0.24170592	-0.24170592	-0.24170592	-0.24170592	-0.24170592	-0.24170592	-0.24170592	-0.24170592
¸ßË¹°×ÔëÉù´¦Àí (338).mp3	0.11101265	0.11101265	0.11101265	0.11101265	0.11101265	0.11101265	0.11101265	0.11101265	0.11101265	0.11101265	0.11101265	0.11101265	0.11101265	0.11101265	0.11101265	0.11101265	0.11101265	0.11101265	0.11101265	0.11101265	0.11101265	0.11101265	0.11101265	0.11101265	0.11101265	0.11101265	0.11101265	0.11101265	0.11101265	0.11101265	0.11101265	0.11101265	0.11101265	0.11101265	0.11101265	0.11101265	0.11101265	0.11101265	0.11101265	0.11101265	0.11101265	0.11101265	0.11101265	0.11101265	0.11101265	0.11101265	0.11101265	0.11101265	0.11101265
¸ßË¹°×ÔëÉù´¦Àí (339).mp3	0.26206568	0.26206568	0.26206568	0.26206568	0.26206568	0.26206568	0.26206568	0.26206568	0.26206568	0.26206568	0.26206568	0.26206568	0.26206568	0.26206568	0.26206568	0.26206568	0.26206568	0.26206568	0.26206568	0.26206568	0.26206568	0.26206568	0.26206568	0.26206568	0.26206568	0.26206568	0.26206568	0.26206568	0.26206568	0.26206568	0.26206568	0.26206568	0.26206568	0.26206568	0.26206568	0.26206568	0.26206568	0.26206568	0.26206568	0.26206568	0.26206568	0.26206568	0.26206568	0.26206568	0.26206568	0.26206568	0.26206568	0.26206568	0.26206568
¸ßË¹°×ÔëÉù´¦Àí (340).mp3	-0.035498384	-0.035498384	-0.035498384	-0.035498384	-0.035498384	-0.035498384	-0.035498384	-0.035498384	-0.035498384	-0.035498384	-0.035498384	-0.035498384	-0.035498384	-0.035498384	-0.035498384	-0.035498384	-0.035498384	-0.035498384	-0.035498384	-0.035498384	-0.035498384	-0.035498384	-0.035498384	-0.035498384	-0.035498384	-0.035498384	-0.035498384	-0.035498384	-0.035498384	-0.035498384	-0.035498384	-0.035498384	-0.035498384	-0.035498384	-0.035498384	-0.035498384	-0.035498384	-0.035498384	-0.035498384	-0.035498384	-0.035498384	-0.035498384	-0.035498384	-0.035498384	-0.035498384	-0.035498384	-0.035498384	-0.035498384	-0.035498384
¸ßË¹°×ÔëÉù´¦Àí (341).mp3	-0.138733	-0.138733	-0.138733	-0.138733	-0.138733	-0.138733	-0.138733	-0.138733	-0.138733	-0.138733	-0.138733	-0.138733	-0.138733	-0.138733	-0.138733	-0.138733	-0.138733	-0.138733	-0.138733	-0.138733	-0.138733	-0.138733	-0.138733	-0.138733	-0.138733	-0.138733	-0.138733	-0.138733	-0.138733	-0.138733	-0.138733	-0.138733	-0.138733	-0.138733	-0.138733	-0.138733	-0.138733	-0.138733	-0.138733	-0.138733	-0.138733	-0.138733	-0.138733	-0.138733	-0.138733	-0.138733	-0.138733	-0.138733	-0.138733
¸ßË¹°×ÔëÉù´¦Àí (342).mp3	0.19719583	0.19719583	0.19719583	0.19719583	0.19719583	0.19719583	0.19719583	0.19719583	0.19719583	0.19719583	0.19719583	0.19719583	0.19719583	0.19719583	0.19719583	0.19719583	0.19719583	0.19719583	0.19719583	0.19719583	0.19719583	0.19719583	0.19719583	0.19719583	0.19719583	0.19719583	0.19719583	0.19719583	0.19719583	0.19719583	0.19719583	0.19719583	0.19719583	0.19719583	0.19719583	0.19719583	0.19719583	0.19719583	0.19719583	0.19719583	0.19719583	0.19719583	0.19719583	0.19719583	0.19719583	0.19719583	0.19719583	0.19719583	0.19719583
¸ßË¹°×ÔëÉù´¦Àí (343).mp3	0.23757833	0.23757833	0.23757833	0.23757833	0.23757833	0.23757833	0.23757833	0.23757833	0.23757833	0.23757833	0.23757833	0.23757833	0.23757833	0.23757833	0.23757833	0.23757833	0.23757833	0.23757833	0.23757833	0.23757833	0.23757833	0.23757833	0.23757833	0.23757833	0.23757833	0.23757833	0.23757833	0.23757833	0.23757833	0.23757833	0.23757833	0.23757833	0.23757833	0.23757833	0.23757833	0.23757833	0.23757833	0.23757833	0.23757833	0.23757833	0.23757833	0.23757833	0.23757833	0.23757833	0.23757833	0.23757833	0.23757833	0.23757833	0.23757833
¸ßË¹°×ÔëÉù´¦Àí (344).mp3	-0.17937547	-0.17937547	-0.17937547	-0.17937547	-0.17937547	-0.17937547	-0.17937547	-0.17937547	-0.17937547	-0.17937547	-0.17937547	-0.17937547	-0.17937547	-0.17937547	-0.17937547	-0.17937547	-0.17937547	-0.17937547	-0.17937547	-0.17937547	-0.17937547	-0.17937547	-0.17937547	-0.17937547	-0.17937547	-0.17937547	-0.17937547	-0.17937547	-0.17937547	-0.17937547	-0.17937547	-0.17937547	-0.17937547	-0.17937547	-0.17937547	-0.17937547	-0.17937547	-0.17937547	-0.17937547	-0.17937547	-0.17937547	-0.17937547	-0.17937547	-0.17937547	-0.17937547	-0.17937547	-0.17937547	-0.17937547	-0.17937547
¸ßË¹°×ÔëÉù´¦Àí (345).mp3	0.19939062	0.19939062	0.19939062	0.19939062	0.19939062	0.19939062	0.19939062	0.19939062	0.19939062	0.19939062	0.19939062	0.19939062	0.19939062	0.19939062	0.19939062	0.19939062	0.19939062	0.19939062	0.19939062	0.19939062	0.19939062	0.19939062	0.19939062	0.19939062	0.19939062	0.19939062	0.19939062	0.19939062	0.19939062	0.19939062	0.19939062	0.19939062	0.19939062	0.19939062	0.19939062	0.19939062	0.19939062	0.19939062	0.19939062	0.19939062	0.19939062	0.19939062	0.19939062	0.19939062	0.19939062	0.19939062	0.19939062	0.19939062	0.19939062
¸ßË¹°×ÔëÉù´¦Àí (346).mp3	0.19962916	0.19962916	0.19962916	0.19962916	0.19962916	0.19962916	0.19962916	0.19962916	0.19962916	0.19962916	0.19962916	0.19962916	0.19962916	0.19962916	0.19962916	0.19962916	0.19962916	0.19962916	0.19962916	0.19962916	0.19962916	0.19962916	0.19962916	0.19962916	0.19962916	0.19962916	0.19962916	0.19962916	0.19962916	0.19962916	0.19962916	0.19962916	0.19962916	0.19962916	0.19962916	0.19962916	0.19962916	0.19962916	0.19962916	0.19962916	0.19962916	0.19962916	0.19962916	0.19962916	0.19962916	0.19962916	0.19962916	0.19962916	0.19962916
¸ßË¹°×ÔëÉù´¦Àí (347).mp3	-0.0111003	-0.0111003	-0.0111003	-0.0111003	-0.0111003	-0.0111003	-0.0111003	-0.0111003	-0.0111003	-0.0111003	-0.0111003	-0.0111003	-0.0111003	-0.0111003	-0.0111003	-0.0111003	-0.0111003	-0.0111003	-0.0111003	-0.0111003	-0.0111003	-0.0111003	-0.0111003	-0.0111003	-0.0111003	-0.0111003	-0.0111003	-0.0111003	-0.0111003	-0.0111003	-0.0111003	-0.0111003	-0.0111003	-0.0111003	-0.0111003	-0.0111003	-0.0111003	-0.0111003	-0.0111003	-0.0111003	-0.0111003	-0.0111003	-0.0111003	-0.0111003	-0.0111003	-0.0111003	-0.0111003	-0.0111003	-0.0111003
¸ßË¹°×ÔëÉù´¦Àí (348).mp3	-0.15080616	-0.15080616	-0.15080616	-0.15080616	-0.15080616	-0.15080616	-0.15080616	-0.15080616	-0.15080616	-0.15080616	-0.15080616	-0.15080616	-0.15080616	-0.15080616	-0.15080616	-0.15080616	-0.15080616	-0.15080616	-0.15080616	-0.15080616	-0.15080616	-0.15080616	-0.15080616	-0.15080616	-0.15080616	-0.15080616	-0.15080616	-0.15080616	-0.15080616	-0.15080616	-0.15080616	-0.15080616	-0.15080616	-0.15080616	-0.15080616	-0.15080616	-0.15080616	-0.15080616	-0.15080616	-0.15080616	-0.15080616	-0.15080616	-0.15080616	-0.15080616	-0.15080616	-0.15080616	-0.15080616	-0.15080616	-0.15080616
¸ßË¹°×ÔëÉù´¦Àí (349).mp3	-0.13782498	-0.13782498	-0.13782498	-0.13782498	-0.13782498	-0.13782498	-0.13782498	-0.13782498	-0.13782498	-0.13782498	-0.13782498	-0.13782498	-0.13782498	-0.13782498	-0.13782498	-0.13782498	-0.13782498	-0.13782498	-0.13782498	-0.13782498	-0.13782498	-0.13782498	-0.13782498	-0.13782498	-0.13782498	-0.13782498	-0.13782498	-0.13782498	-0.13782498	-0.13782498	-0.13782498	-0.13782498	-0.13782498	-0.13782498	-0.13782498	-0.13782498	-0.13782498	-0.13782498	-0.13782498	-0.13782498	-0.13782498	-0.13782498	-0.13782498	-0.13782498	-0.13782498	-0.13782498	-0.13782498	-0.13782498	-0.13782498
¸ßË¹°×ÔëÉù´¦Àí (350).mp3	0.16233969	0.16233969	0.16233969	0.16233969	0.16233969	0.16233969	0.16233969	0.16233969	0.16233969	0.16233969	0.16233969	0.16233969	0.16233969	0.16233969	0.16233969	0.16233969	0.16233969	0.16233969	0.16233969	0.16233969	0.16233969	0.16233969	0.16233969	0.16233969	0.16233969	0.16233969	0.16233969	0.16233969	0.16233969	0.16233969	0.16233969	0.16233969	0.16233969	0.16233969	0.16233969	0.16233969	0.16233969	0.16233969	0.16233969	0.16233969	0.16233969	0.16233969	0.16233969	0.16233969	0.16233969	0.16233969	0.16233969	0.16233969	0.16233969
¸ßË¹°×ÔëÉù´¦Àí (351).mp3	-0.08444116	-0.08444116	-0.08444116	-0.08444116	-0.08444116	-0.08444116	-0.08444116	-0.08444116	-0.08444116	-0.08444116	-0.08444116	-0.08444116	-0.08444116	-0.08444116	-0.08444116	-0.08444116	-0.08444116	-0.08444116	-0.08444116	-0.08444116	-0.08444116	-0.08444116	-0.08444116	-0.08444116	-0.08444116	-0.08444116	-0.08444116	-0.08444116	-0.08444116	-0.08444116	-0.08444116	-0.08444116	-0.08444116	-0.08444116	-0.08444116	-0.08444116	-0.08444116	-0.08444116	-0.08444116	-0.08444116	-0.08444116	-0.08444116	-0.08444116	-0.08444116	-0.08444116	-0.08444116	-0.08444116	-0.08444116	-0.08444116
¸ßË¹°×ÔëÉù´¦Àí (352).mp3	-0.13759395	-0.13759395	-0.13759395	-0.13759395	-0.13759395	-0.13759395	-0.13759395	-0.13759395	-0.13759395	-0.13759395	-0.13759395	-0.13759395	-0.13759395	-0.13759395	-0.13759395	-0.13759395	-0.13759395	-0.13759395	-0.13759395	-0.13759395	-0.13759395	-0.13759395	-0.13759395	-0.13759395	-0.13759395	-0.13759395	-0.13759395	-0.13759395	-0.13759395	-0.13759395	-0.13759395	-0.13759395	-0.13759395	-0.13759395	-0.13759395	-0.13759395	-0.13759395	-0.13759395	-0.13759395	-0.13759395	-0.13759395	-0.13759395	-0.13759395	-0.13759395	-0.13759395	-0.13759395	-0.13759395	-0.13759395	-0.13759395
¸ßË¹°×ÔëÉù´¦Àí (353).mp3	0.16159117	0.16159117	0.16159117	0.16159117	0.16159117	0.16159117	0.16159117	0.16159117	0.16159117	0.16159117	0.16159117	0.16159117	0.16159117	0.16159117	0.16159117	0.16159117	0.16159117	0.16159117	0.16159117	0.16159117	0.16159117	0.16159117	0.16159117	0.16159117	0.16159117	0.16159117	0.16159117	0.16159117	0.16159117	0.16159117	0.16159117	0.16159117	0.16159117	0.16159117	0.16159117	0.16159117	0.16159117	0.16159117	0.16159117	0.16159117	0.16159117	0.16159117	0.16159117	0.16159117	0.16159117	0.16159117	0.16159117	0.16159117	0.16159117
¸ßË¹°×ÔëÉù´¦Àí (354).mp3	0.15783793	0.15783793	0.15783793	0.15783793	0.15783793	0.15783793	0.15783793	0.15783793	0.15783793	0.15783793	0.15783793	0.15783793	0.15783793	0.15783793	0.15783793	0.15783793	0.15783793	0.15783793	0.15783793	0.15783793	0.15783793	0.15783793	0.15783793	0.15783793	0.15783793	0.15783793	0.15783793	0.15783793	0.15783793	0.15783793	0.15783793	0.15783793	0.15783793	0.15783793	0.15783793	0.15783793	0.15783793	0.15783793	0.15783793	0.15783793	0.15783793	0.15783793	0.15783793	0.15783793	0.15783793	0.15783793	0.15783793	0.15783793	0.15783793
¸ßË¹°×ÔëÉù´¦Àí (355).mp3	-0.0518965	-0.0518965	-0.0518965	-0.0518965	-0.0518965	-0.0518965	-0.0518965	-0.0518965	-0.0518965	-0.0518965	-0.0518965	-0.0518965	-0.0518965	-0.0518965	-0.0518965	-0.0518965	-0.0518965	-0.0518965	-0.0518965	-0.0518965	-0.0518965	-0.0518965	-0.0518965	-0.0518965	-0.0518965	-0.0518965	-0.0518965	-0.0518965	-0.0518965	-0.0518965	-0.0518965	-0.0518965	-0.0518965	-0.0518965	-0.0518965	-0.0518965	-0.0518965	-0.0518965	-0.0518965	-0.0518965	-0.0518965	-0.0518965	-0.0518965	-0.0518965	-0.0518965	-0.0518965	-0.0518965	-0.0518965	-0.0518965
¸ßË¹°×ÔëÉù´¦Àí (356).mp3	-0.39611712	-0.39611712	-0.39611712	-0.39611712	-0.39611712	-0.39611712	-0.39611712	-0.39611712	-0.39611712	-0.39611712	-0.39611712	-0.39611712	-0.39611712	-0.39611712	-0.39611712	-0.39611712	-0.39611712	-0.39611712	-0.39611712	-0.39611712	-0.39611712	-0.39611712	-0.39611712	-0.39611712	-0.39611712	-0.39611712	-0.39611712	-0.39611712	-0.39611712	-0.39611712	-0.39611712	-0.39611712	-0.39611712	-0.39611712	-0.39611712	-0.39611712	-0.39611712	-0.39611712	-0.39611712	-0.39611712	-0.39611712	-0.39611712	-0.39611712	-0.39611712	-0.39611712	-0.39611712	-0.39611712	-0.39611712	-0.39611712
¸ßË¹°×ÔëÉù´¦Àí (357).mp3	0.11058633	0.11058633	0.11058633	0.11058633	0.11058633	0.11058633	0.11058633	0.11058633	0.11058633	0.11058633	0.11058633	0.11058633	0.11058633	0.11058633	0.11058633	0.11058633	0.11058633	0.11058633	0.11058633	0.11058633	0.11058633	0.11058633	0.11058633	0.11058633	0.11058633	0.11058633	0.11058633	0.11058633	0.11058633	0.11058633	0.11058633	0.11058633	0.11058633	0.11058633	0.11058633	0.11058633	0.11058633	0.11058633	0.11058633	0.11058633	0.11058633	0.11058633	0.11058633	0.11058633	0.11058633	0.11058633	0.11058633	0.11058633	0.11058633
¸ßË¹°×ÔëÉù´¦Àí (358).mp3	0.0328336	0.0328336	0.0328336	0.0328336	0.0328336	0.0328336	0.0328336	0.0328336	0.0328336	0.0328336	0.0328336	0.0328336	0.0328336	0.0328336	0.0328336	0.0328336	0.0328336	0.0328336	0.0328336	0.0328336	0.0328336	0.0328336	0.0328336	0.0328336	0.0328336	0.0328336	0.0328336	0.0328336	0.0328336	0.0328336	0.0328336	0.0328336	0.0328336	0.0328336	0.0328336	0.0328336	0.0328336	0.0328336	0.0328336	0.0328336	0.0328336	0.0328336	0.0328336	0.0328336	0.0328336	0.0328336	0.0328336	0.0328336	0.0328336
¸ßË¹°×ÔëÉù´¦Àí (359).mp3	-0.08958156	-0.08958156	-0.08958156	-0.08958156	-0.08958156	-0.08958156	-0.08958156	-0.08958156	-0.08958156	-0.08958156	-0.08958156	-0.08958156	-0.08958156	-0.08958156	-0.08958156	-0.08958156	-0.08958156	-0.08958156	-0.08958156	-0.08958156	-0.08958156	-0.08958156	-0.08958156	-0.08958156	-0.08958156	-0.08958156	-0.08958156	-0.08958156	-0.08958156	-0.08958156	-0.08958156	-0.08958156	-0.08958156	-0.08958156	-0.08958156	-0.08958156	-0.08958156	-0.08958156	-0.08958156	-0.08958156	-0.08958156	-0.08958156	-0.08958156	-0.08958156	-0.08958156	-0.08958156	-0.08958156	-0.08958156	-0.08958156
¸ßË¹°×ÔëÉù´¦Àí (360).mp3	0.16315445	0.16315445	0.16315445	0.16315445	0.16315445	0.16315445	0.16315445	0.16315445	0.16315445	0.16315445	0.16315445	0.16315445	0.16315445	0.16315445	0.16315445	0.16315445	0.16315445	0.16315445	0.16315445	0.16315445	0.16315445	0.16315445	0.16315445	0.16315445	0.16315445	0.16315445	0.16315445	0.16315445	0.16315445	0.16315445	0.16315445	0.16315445	0.16315445	0.16315445	0.16315445	0.16315445	0.16315445	0.16315445	0.16315445	0.16315445	0.16315445	0.16315445	0.16315445	0.16315445	0.16315445	0.16315445	0.16315445	0.16315445	0.16315445
¸ßË¹°×ÔëÉù´¦Àí (361).mp3	0.014050543	0.014050543	0.014050543	0.014050543	0.014050543	0.014050543	0.014050543	0.014050543	0.014050543	0.014050543	0.014050543	0.014050543	0.014050543	0.014050543	0.014050543	0.014050543	0.014050543	0.014050543	0.014050543	0.014050543	0.014050543	0.014050543	0.014050543	0.014050543	0.014050543	0.014050543	0.014050543	0.014050543	0.014050543	0.014050543	0.014050543	0.014050543	0.014050543	0.014050543	0.014050543	0.014050543	0.014050543	0.014050543	0.014050543	0.014050543	0.014050543	0.014050543	0.014050543	0.014050543	0.014050543	0.014050543	0.014050543	0.014050543	0.014050543
¸ßË¹°×ÔëÉù´¦Àí (362).mp3	0.13515836	0.13515836	0.13515836	0.13515836	0.13515836	0.13515836	0.13515836	0.13515836	0.13515836	0.13515836	0.13515836	0.13515836	0.13515836	0.13515836	0.13515836	0.13515836	0.13515836	0.13515836	0.13515836	0.13515836	0.13515836	0.13515836	0.13515836	0.13515836	0.13515836	0.13515836	0.13515836	0.13515836	0.13515836	0.13515836	0.13515836	0.13515836	0.13515836	0.13515836	0.13515836	0.13515836	0.13515836	0.13515836	0.13515836	0.13515836	0.13515836	0.13515836	0.13515836	0.13515836	0.13515836	0.13515836	0.13515836	0.13515836	0.13515836
¸ßË¹°×ÔëÉù´¦Àí (363).mp3	0.154315	0.154315	0.154315	0.154315	0.154315	0.154315	0.154315	0.154315	0.154315	0.154315	0.154315	0.154315	0.154315	0.154315	0.154315	0.154315	0.154315	0.154315	0.154315	0.154315	0.154315	0.154315	0.154315	0.154315	0.154315	0.154315	0.154315	0.154315	0.154315	0.154315	0.154315	0.154315	0.154315	0.154315	0.154315	0.154315	0.154315	0.154315	0.154315	0.154315	0.154315	0.154315	0.154315	0.154315	0.154315	0.154315	0.154315	0.154315	0.154315
¸ßË¹°×ÔëÉù´¦Àí (364).mp3	-0.000778131	-0.000778131	-0.000778131	-0.000778131	-0.000778131	-0.000778131	-0.000778131	-0.000778131	-0.000778131	-0.000778131	-0.000778131	-0.000778131	-0.000778131	-0.000778131	-0.000778131	-0.000778131	-0.000778131	-0.000778131	-0.000778131	-0.000778131	-0.000778131	-0.000778131	-0.000778131	-0.000778131	-0.000778131	-0.000778131	-0.000778131	-0.000778131	-0.000778131	-0.000778131	-0.000778131	-0.000778131	-0.000778131	-0.000778131	-0.000778131	-0.000778131	-0.000778131	-0.000778131	-0.000778131	-0.000778131	-0.000778131	-0.000778131	-0.000778131	-0.000778131	-0.000778131	-0.000778131	-0.000778131	-0.000778131	-0.000778131
¸ßË¹°×ÔëÉù´¦Àí (365).mp3	-0.095541306	-0.095541306	-0.095541306	-0.095541306	-0.095541306	-0.095541306	-0.095541306	-0.095541306	-0.095541306	-0.095541306	-0.095541306	-0.095541306	-0.095541306	-0.095541306	-0.095541306	-0.095541306	-0.095541306	-0.095541306	-0.095541306	-0.095541306	-0.095541306	-0.095541306	-0.095541306	-0.095541306	-0.095541306	-0.095541306	-0.095541306	-0.095541306	-0.095541306	-0.095541306	-0.095541306	-0.095541306	-0.095541306	-0.095541306	-0.095541306	-0.095541306	-0.095541306	-0.095541306	-0.095541306	-0.095541306	-0.095541306	-0.095541306	-0.095541306	-0.095541306	-0.095541306	-0.095541306	-0.095541306	-0.095541306	-0.095541306
¸ßË¹°×ÔëÉù´¦Àí (366).mp3	-0.19171599	-0.19171599	-0.19171599	-0.19171599	-0.19171599	-0.19171599	-0.19171599	-0.19171599	-0.19171599	-0.19171599	-0.19171599	-0.19171599	-0.19171599	-0.19171599	-0.19171599	-0.19171599	-0.19171599	-0.19171599	-0.19171599	-0.19171599	-0.19171599	-0.19171599	-0.19171599	-0.19171599	-0.19171599	-0.19171599	-0.19171599	-0.19171599	-0.19171599	-0.19171599	-0.19171599	-0.19171599	-0.19171599	-0.19171599	-0.19171599	-0.19171599	-0.19171599	-0.19171599	-0.19171599	-0.19171599	-0.19171599	-0.19171599	-0.19171599	-0.19171599	-0.19171599	-0.19171599	-0.19171599	-0.19171599	-0.19171599
¸ßË¹°×ÔëÉù´¦Àí (367).mp3	0.14115322	0.14115322	0.14115322	0.14115322	0.14115322	0.14115322	0.14115322	0.14115322	0.14115322	0.14115322	0.14115322	0.14115322	0.14115322	0.14115322	0.14115322	0.14115322	0.14115322	0.14115322	0.14115322	0.14115322	0.14115322	0.14115322	0.14115322	0.14115322	0.14115322	0.14115322	0.14115322	0.14115322	0.14115322	0.14115322	0.14115322	0.14115322	0.14115322	0.14115322	0.14115322	0.14115322	0.14115322	0.14115322	0.14115322	0.14115322	0.14115322	0.14115322	0.14115322	0.14115322	0.14115322	0.14115322	0.14115322	0.14115322	0.14115322
¸ßË¹°×ÔëÉù´¦Àí (368).mp3	-0.12566778	-0.12566778	-0.12566778	-0.12566778	-0.12566778	-0.12566778	-0.12566778	-0.12566778	-0.12566778	-0.12566778	-0.12566778	-0.12566778	-0.12566778	-0.12566778	-0.12566778	-0.12566778	-0.12566778	-0.12566778	-0.12566778	-0.12566778	-0.12566778	-0.12566778	-0.12566778	-0.12566778	-0.12566778	-0.12566778	-0.12566778	-0.12566778	-0.12566778	-0.12566778	-0.12566778	-0.12566778	-0.12566778	-0.12566778	-0.12566778	-0.12566778	-0.12566778	-0.12566778	-0.12566778	-0.12566778	-0.12566778	-0.12566778	-0.12566778	-0.12566778	-0.12566778	-0.12566778	-0.12566778	-0.12566778	-0.12566778
¸ßË¹°×ÔëÉù´¦Àí (369).mp3	0.17000997	0.17000997	0.17000997	0.17000997	0.17000997	0.17000997	0.17000997	0.17000997	0.17000997	0.17000997	0.17000997	0.17000997	0.17000997	0.17000997	0.17000997	0.17000997	0.17000997	0.17000997	0.17000997	0.17000997	0.17000997	0.17000997	0.17000997	0.17000997	0.17000997	0.17000997	0.17000997	0.17000997	0.17000997	0.17000997	0.17000997	0.17000997	0.17000997	0.17000997	0.17000997	0.17000997	0.17000997	0.17000997	0.17000997	0.17000997	0.17000997	0.17000997	0.17000997	0.17000997	0.17000997	0.17000997	0.17000997	0.17000997	0.17000997
¸ßË¹°×ÔëÉù´¦Àí (370).mp3	0.31187817	0.31187817	0.31187817	0.31187817	0.31187817	0.31187817	0.31187817	0.31187817	0.31187817	0.31187817	0.31187817	0.31187817	0.31187817	0.31187817	0.31187817	0.31187817	0.31187817	0.31187817	0.31187817	0.31187817	0.31187817	0.31187817	0.31187817	0.31187817	0.31187817	0.31187817	0.31187817	0.31187817	0.31187817	0.31187817	0.31187817	0.31187817	0.31187817	0.31187817	0.31187817	0.31187817	0.31187817	0.31187817	0.31187817	0.31187817	0.31187817	0.31187817	0.31187817	0.31187817	0.31187817	0.31187817	0.31187817	0.31187817	0.31187817
¸ßË¹°×ÔëÉù´¦Àí (371).mp3	-0.13144171	-0.13144171	-0.13144171	-0.13144171	-0.13144171	-0.13144171	-0.13144171	-0.13144171	-0.13144171	-0.13144171	-0.13144171	-0.13144171	-0.13144171	-0.13144171	-0.13144171	-0.13144171	-0.13144171	-0.13144171	-0.13144171	-0.13144171	-0.13144171	-0.13144171	-0.13144171	-0.13144171	-0.13144171	-0.13144171	-0.13144171	-0.13144171	-0.13144171	-0.13144171	-0.13144171	-0.13144171	-0.13144171	-0.13144171	-0.13144171	-0.13144171	-0.13144171	-0.13144171	-0.13144171	-0.13144171	-0.13144171	-0.13144171	-0.13144171	-0.13144171	-0.13144171	-0.13144171	-0.13144171	-0.13144171	-0.13144171
¸ßË¹°×ÔëÉù´¦Àí (372).mp3	-0.18292579	-0.18292579	-0.18292579	-0.18292579	-0.18292579	-0.18292579	-0.18292579	-0.18292579	-0.18292579	-0.18292579	-0.18292579	-0.18292579	-0.18292579	-0.18292579	-0.18292579	-0.18292579	-0.18292579	-0.18292579	-0.18292579	-0.18292579	-0.18292579	-0.18292579	-0.18292579	-0.18292579	-0.18292579	-0.18292579	-0.18292579	-0.18292579	-0.18292579	-0.18292579	-0.18292579	-0.18292579	-0.18292579	-0.18292579	-0.18292579	-0.18292579	-0.18292579	-0.18292579	-0.18292579	-0.18292579	-0.18292579	-0.18292579	-0.18292579	-0.18292579	-0.18292579	-0.18292579	-0.18292579	-0.18292579	-0.18292579
¸ßË¹°×ÔëÉù´¦Àí (373).mp3	0.11430876	0.11430876	0.11430876	0.11430876	0.11430876	0.11430876	0.11430876	0.11430876	0.11430876	0.11430876	0.11430876	0.11430876	0.11430876	0.11430876	0.11430876	0.11430876	0.11430876	0.11430876	0.11430876	0.11430876	0.11430876	0.11430876	0.11430876	0.11430876	0.11430876	0.11430876	0.11430876	0.11430876	0.11430876	0.11430876	0.11430876	0.11430876	0.11430876	0.11430876	0.11430876	0.11430876	0.11430876	0.11430876	0.11430876	0.11430876	0.11430876	0.11430876	0.11430876	0.11430876	0.11430876	0.11430876	0.11430876	0.11430876	0.11430876
¸ßË¹°×ÔëÉù´¦Àí (374).mp3	0.114858426	0.114858426	0.114858426	0.114858426	0.114858426	0.114858426	0.114858426	0.114858426	0.114858426	0.114858426	0.114858426	0.114858426	0.114858426	0.114858426	0.114858426	0.114858426	0.114858426	0.114858426	0.114858426	0.114858426	0.114858426	0.114858426	0.114858426	0.114858426	0.114858426	0.114858426	0.114858426	0.114858426	0.114858426	0.114858426	0.114858426	0.114858426	0.114858426	0.114858426	0.114858426	0.114858426	0.114858426	0.114858426	0.114858426	0.114858426	0.114858426	0.114858426	0.114858426	0.114858426	0.114858426	0.114858426	0.114858426	0.114858426	0.114858426
¸ßË¹°×ÔëÉù´¦Àí (375).mp3	-0.10434226	-0.10434226	-0.10434226	-0.10434226	-0.10434226	-0.10434226	-0.10434226	-0.10434226	-0.10434226	-0.10434226	-0.10434226	-0.10434226	-0.10434226	-0.10434226	-0.10434226	-0.10434226	-0.10434226	-0.10434226	-0.10434226	-0.10434226	-0.10434226	-0.10434226	-0.10434226	-0.10434226	-0.10434226	-0.10434226	-0.10434226	-0.10434226	-0.10434226	-0.10434226	-0.10434226	-0.10434226	-0.10434226	-0.10434226	-0.10434226	-0.10434226	-0.10434226	-0.10434226	-0.10434226	-0.10434226	-0.10434226	-0.10434226	-0.10434226	-0.10434226	-0.10434226	-0.10434226	-0.10434226	-0.10434226	-0.10434226
¸ßË¹°×ÔëÉù´¦Àí (376).mp3	0.020973735	0.020973735	0.020973735	0.020973735	0.020973735	0.020973735	0.020973735	0.020973735	0.020973735	0.020973735	0.020973735	0.020973735	0.020973735	0.020973735	0.020973735	0.020973735	0.020973735	0.020973735	0.020973735	0.020973735	0.020973735	0.020973735	0.020973735	0.020973735	0.020973735	0.020973735	0.020973735	0.020973735	0.020973735	0.020973735	0.020973735	0.020973735	0.020973735	0.020973735	0.020973735	0.020973735	0.020973735	0.020973735	0.020973735	0.020973735	0.020973735	0.020973735	0.020973735	0.020973735	0.020973735	0.020973735	0.020973735	0.020973735	0.020973735
¸ßË¹°×ÔëÉù´¦Àí (377).mp3	0.08824917	0.08824917	0.08824917	0.08824917	0.08824917	0.08824917	0.08824917	0.08824917	0.08824917	0.08824917	0.08824917	0.08824917	0.08824917	0.08824917	0.08824917	0.08824917	0.08824917	0.08824917	0.08824917	0.08824917	0.08824917	0.08824917	0.08824917	0.08824917	0.08824917	0.08824917	0.08824917	0.08824917	0.08824917	0.08824917	0.08824917	0.08824917	0.08824917	0.08824917	0.08824917	0.08824917	0.08824917	0.08824917	0.08824917	0.08824917	0.08824917	0.08824917	0.08824917	0.08824917	0.08824917	0.08824917	0.08824917	0.08824917	0.08824917
¸ßË¹°×ÔëÉù´¦Àí (378).mp3	-0.014054334	-0.014054334	-0.014054334	-0.014054334	-0.014054334	-0.014054334	-0.014054334	-0.014054334	-0.014054334	-0.014054334	-0.014054334	-0.014054334	-0.014054334	-0.014054334	-0.014054334	-0.014054334	-0.014054334	-0.014054334	-0.014054334	-0.014054334	-0.014054334	-0.014054334	-0.014054334	-0.014054334	-0.014054334	-0.014054334	-0.014054334	-0.014054334	-0.014054334	-0.014054334	-0.014054334	-0.014054334	-0.014054334	-0.014054334	-0.014054334	-0.014054334	-0.014054334	-0.014054334	-0.014054334	-0.014054334	-0.014054334	-0.014054334	-0.014054334	-0.014054334	-0.014054334	-0.014054334	-0.014054334	-0.014054334	-0.014054334
¸ßË¹°×ÔëÉù´¦Àí (379).mp3	0.07379507	0.07379507	0.07379507	0.07379507	0.07379507	0.07379507	0.07379507	0.07379507	0.07379507	0.07379507	0.07379507	0.07379507	0.07379507	0.07379507	0.07379507	0.07379507	0.07379507	0.07379507	0.07379507	0.07379507	0.07379507	0.07379507	0.07379507	0.07379507	0.07379507	0.07379507	0.07379507	0.07379507	0.07379507	0.07379507	0.07379507	0.07379507	0.07379507	0.07379507	0.07379507	0.07379507	0.07379507	0.07379507	0.07379507	0.07379507	0.07379507	0.07379507	0.07379507	0.07379507	0.07379507	0.07379507	0.07379507	0.07379507	0.07379507
¸ßË¹°×ÔëÉù´¦Àí (380).mp3	0.15211841	0.15211841	0.15211841	0.15211841	0.15211841	0.15211841	0.15211841	0.15211841	0.15211841	0.15211841	0.15211841	0.15211841	0.15211841	0.15211841	0.15211841	0.15211841	0.15211841	0.15211841	0.15211841	0.15211841	0.15211841	0.15211841	0.15211841	0.15211841	0.15211841	0.15211841	0.15211841	0.15211841	0.15211841	0.15211841	0.15211841	0.15211841	0.15211841	0.15211841	0.15211841	0.15211841	0.15211841	0.15211841	0.15211841	0.15211841	0.15211841	0.15211841	0.15211841	0.15211841	0.15211841	0.15211841	0.15211841	0.15211841	0.15211841
¸ßË¹°×ÔëÉù´¦Àí (381).mp3	0.003777731	0.003777731	0.003777731	0.003777731	0.003777731	0.003777731	0.003777731	0.003777731	0.003777731	0.003777731	0.003777731	0.003777731	0.003777731	0.003777731	0.003777731	0.003777731	0.003777731	0.003777731	0.003777731	0.003777731	0.003777731	0.003777731	0.003777731	0.003777731	0.003777731	0.003777731	0.003777731	0.003777731	0.003777731	0.003777731	0.003777731	0.003777731	0.003777731	0.003777731	0.003777731	0.003777731	0.003777731	0.003777731	0.003777731	0.003777731	0.003777731	0.003777731	0.003777731	0.003777731	0.003777731	0.003777731	0.003777731	0.003777731	0.003777731
¸ßË¹°×ÔëÉù´¦Àí (382).mp3	0.22886479	0.22886479	0.22886479	0.22886479	0.22886479	0.22886479	0.22886479	0.22886479	0.22886479	0.22886479	0.22886479	0.22886479	0.22886479	0.22886479	0.22886479	0.22886479	0.22886479	0.22886479	0.22886479	0.22886479	0.22886479	0.22886479	0.22886479	0.22886479	0.22886479	0.22886479	0.22886479	0.22886479	0.22886479	0.22886479	0.22886479	0.22886479	0.22886479	0.22886479	0.22886479	0.22886479	0.22886479	0.22886479	0.22886479	0.22886479	0.22886479	0.22886479	0.22886479	0.22886479	0.22886479	0.22886479	0.22886479	0.22886479	0.22886479
¸ßË¹°×ÔëÉù´¦Àí (383).mp3	-0.23217955	-0.23217955	-0.23217955	-0.23217955	-0.23217955	-0.23217955	-0.23217955	-0.23217955	-0.23217955	-0.23217955	-0.23217955	-0.23217955	-0.23217955	-0.23217955	-0.23217955	-0.23217955	-0.23217955	-0.23217955	-0.23217955	-0.23217955	-0.23217955	-0.23217955	-0.23217955	-0.23217955	-0.23217955	-0.23217955	-0.23217955	-0.23217955	-0.23217955	-0.23217955	-0.23217955	-0.23217955	-0.23217955	-0.23217955	-0.23217955	-0.23217955	-0.23217955	-0.23217955	-0.23217955	-0.23217955	-0.23217955	-0.23217955	-0.23217955	-0.23217955	-0.23217955	-0.23217955	-0.23217955	-0.23217955	-0.23217955
¸ßË¹°×ÔëÉù´¦Àí (384).mp3	0.05958301	0.05958301	0.05958301	0.05958301	0.05958301	0.05958301	0.05958301	0.05958301	0.05958301	0.05958301	0.05958301	0.05958301	0.05958301	0.05958301	0.05958301	0.05958301	0.05958301	0.05958301	0.05958301	0.05958301	0.05958301	0.05958301	0.05958301	0.05958301	0.05958301	0.05958301	0.05958301	0.05958301	0.05958301	0.05958301	0.05958301	0.05958301	0.05958301	0.05958301	0.05958301	0.05958301	0.05958301	0.05958301	0.05958301	0.05958301	0.05958301	0.05958301	0.05958301	0.05958301	0.05958301	0.05958301	0.05958301	0.05958301	0.05958301
¸ßË¹°×ÔëÉù´¦Àí (385).mp3	-0.20941183	-0.20941183	-0.20941183	-0.20941183	-0.20941183	-0.20941183	-0.20941183	-0.20941183	-0.20941183	-0.20941183	-0.20941183	-0.20941183	-0.20941183	-0.20941183	-0.20941183	-0.20941183	-0.20941183	-0.20941183	-0.20941183	-0.20941183	-0.20941183	-0.20941183	-0.20941183	-0.20941183	-0.20941183	-0.20941183	-0.20941183	-0.20941183	-0.20941183	-0.20941183	-0.20941183	-0.20941183	-0.20941183	-0.20941183	-0.20941183	-0.20941183	-0.20941183	-0.20941183	-0.20941183	-0.20941183	-0.20941183	-0.20941183	-0.20941183	-0.20941183	-0.20941183	-0.20941183	-0.20941183	-0.20941183	-0.20941183
¸ßË¹°×ÔëÉù´¦Àí (386).mp3	-0.16204315	-0.16204315	-0.16204315	-0.16204315	-0.16204315	-0.16204315	-0.16204315	-0.16204315	-0.16204315	-0.16204315	-0.16204315	-0.16204315	-0.16204315	-0.16204315	-0.16204315	-0.16204315	-0.16204315	-0.16204315	-0.16204315	-0.16204315	-0.16204315	-0.16204315	-0.16204315	-0.16204315	-0.16204315	-0.16204315	-0.16204315	-0.16204315	-0.16204315	-0.16204315	-0.16204315	-0.16204315	-0.16204315	-0.16204315	-0.16204315	-0.16204315	-0.16204315	-0.16204315	-0.16204315	-0.16204315	-0.16204315	-0.16204315	-0.16204315	-0.16204315	-0.16204315	-0.16204315	-0.16204315	-0.16204315	-0.16204315
¸ßË¹°×ÔëÉù´¦Àí (387).mp3	-0.035373956	-0.035373956	-0.035373956	-0.035373956	-0.035373956	-0.035373956	-0.035373956	-0.035373956	-0.035373956	-0.035373956	-0.035373956	-0.035373956	-0.035373956	-0.035373956	-0.035373956	-0.035373956	-0.035373956	-0.035373956	-0.035373956	-0.035373956	-0.035373956	-0.035373956	-0.035373956	-0.035373956	-0.035373956	-0.035373956	-0.035373956	-0.035373956	-0.035373956	-0.035373956	-0.035373956	-0.035373956	-0.035373956	-0.035373956	-0.035373956	-0.035373956	-0.035373956	-0.035373956	-0.035373956	-0.035373956	-0.035373956	-0.035373956	-0.035373956	-0.035373956	-0.035373956	-0.035373956	-0.035373956	-0.035373956	-0.035373956
¸ßË¹°×ÔëÉù´¦Àí (388).mp3	0.08528925	0.08528925	0.08528925	0.08528925	0.08528925	0.08528925	0.08528925	0.08528925	0.08528925	0.08528925	0.08528925	0.08528925	0.08528925	0.08528925	0.08528925	0.08528925	0.08528925	0.08528925	0.08528925	0.08528925	0.08528925	0.08528925	0.08528925	0.08528925	0.08528925	0.08528925	0.08528925	0.08528925	0.08528925	0.08528925	0.08528925	0.08528925	0.08528925	0.08528925	0.08528925	0.08528925	0.08528925	0.08528925	0.08528925	0.08528925	0.08528925	0.08528925	0.08528925	0.08528925	0.08528925	0.08528925	0.08528925	0.08528925	0.08528925
¸ßË¹°×ÔëÉù´¦Àí (389).mp3	0.0105239	0.0105239	0.0105239	0.0105239	0.0105239	0.0105239	0.0105239	0.0105239	0.0105239	0.0105239	0.0105239	0.0105239	0.0105239	0.0105239	0.0105239	0.0105239	0.0105239	0.0105239	0.0105239	0.0105239	0.0105239	0.0105239	0.0105239	0.0105239	0.0105239	0.0105239	0.0105239	0.0105239	0.0105239	0.0105239	0.0105239	0.0105239	0.0105239	0.0105239	0.0105239	0.0105239	0.0105239	0.0105239	0.0105239	0.0105239	0.0105239	0.0105239	0.0105239	0.0105239	0.0105239	0.0105239	0.0105239	0.0105239	0.0105239
¸ßË¹°×ÔëÉù´¦Àí (390).mp3	-0.15375265	-0.15375265	-0.15375265	-0.15375265	-0.15375265	-0.15375265	-0.15375265	-0.15375265	-0.15375265	-0.15375265	-0.15375265	-0.15375265	-0.15375265	-0.15375265	-0.15375265	-0.15375265	-0.15375265	-0.15375265	-0.15375265	-0.15375265	-0.15375265	-0.15375265	-0.15375265	-0.15375265	-0.15375265	-0.15375265	-0.15375265	-0.15375265	-0.15375265	-0.15375265	-0.15375265	-0.15375265	-0.15375265	-0.15375265	-0.15375265	-0.15375265	-0.15375265	-0.15375265	-0.15375265	-0.15375265	-0.15375265	-0.15375265	-0.15375265	-0.15375265	-0.15375265	-0.15375265	-0.15375265	-0.15375265	-0.15375265
¸ßË¹°×ÔëÉù´¦Àí (391).mp3	0.15427956	0.15427956	0.15427956	0.15427956	0.15427956	0.15427956	0.15427956	0.15427956	0.15427956	0.15427956	0.15427956	0.15427956	0.15427956	0.15427956	0.15427956	0.15427956	0.15427956	0.15427956	0.15427956	0.15427956	0.15427956	0.15427956	0.15427956	0.15427956	0.15427956	0.15427956	0.15427956	0.15427956	0.15427956	0.15427956	0.15427956	0.15427956	0.15427956	0.15427956	0.15427956	0.15427956	0.15427956	0.15427956	0.15427956	0.15427956	0.15427956	0.15427956	0.15427956	0.15427956	0.15427956	0.15427956	0.15427956	0.15427956	0.15427956
¸ßË¹°×ÔëÉù´¦Àí (392).mp3	-0.16716766	-0.16716766	-0.16716766	-0.16716766	-0.16716766	-0.16716766	-0.16716766	-0.16716766	-0.16716766	-0.16716766	-0.16716766	-0.16716766	-0.16716766	-0.16716766	-0.16716766	-0.16716766	-0.16716766	-0.16716766	-0.16716766	-0.16716766	-0.16716766	-0.16716766	-0.16716766	-0.16716766	-0.16716766	-0.16716766	-0.16716766	-0.16716766	-0.16716766	-0.16716766	-0.16716766	-0.16716766	-0.16716766	-0.16716766	-0.16716766	-0.16716766	-0.16716766	-0.16716766	-0.16716766	-0.16716766	-0.16716766	-0.16716766	-0.16716766	-0.16716766	-0.16716766	-0.16716766	-0.16716766	-0.16716766	-0.16716766
¸ßË¹°×ÔëÉù´¦Àí (393).mp3	0.0710747	0.0710747	0.0710747	0.0710747	0.0710747	0.0710747	0.0710747	0.0710747	0.0710747	0.0710747	0.0710747	0.0710747	0.0710747	0.0710747	0.0710747	0.0710747	0.0710747	0.0710747	0.0710747	0.0710747	0.0710747	0.0710747	0.0710747	0.0710747	0.0710747	0.0710747	0.0710747	0.0710747	0.0710747	0.0710747	0.0710747	0.0710747	0.0710747	0.0710747	0.0710747	0.0710747	0.0710747	0.0710747	0.0710747	0.0710747	0.0710747	0.0710747	0.0710747	0.0710747	0.0710747	0.0710747	0.0710747	0.0710747	0.0710747
¸ßË¹°×ÔëÉù´¦Àí (394).mp3	0.08327157	0.08327157	0.08327157	0.08327157	0.08327157	0.08327157	0.08327157	0.08327157	0.08327157	0.08327157	0.08327157	0.08327157	0.08327157	0.08327157	0.08327157	0.08327157	0.08327157	0.08327157	0.08327157	0.08327157	0.08327157	0.08327157	0.08327157	0.08327157	0.08327157	0.08327157	0.08327157	0.08327157	0.08327157	0.08327157	0.08327157	0.08327157	0.08327157	0.08327157	0.08327157	0.08327157	0.08327157	0.08327157	0.08327157	0.08327157	0.08327157	0.08327157	0.08327157	0.08327157	0.08327157	0.08327157	0.08327157	0.08327157	0.08327157
¸ßË¹°×ÔëÉù´¦Àí (395).mp3	-0.15148422	-0.15148422	-0.15148422	-0.15148422	-0.15148422	-0.15148422	-0.15148422	-0.15148422	-0.15148422	-0.15148422	-0.15148422	-0.15148422	-0.15148422	-0.15148422	-0.15148422	-0.15148422	-0.15148422	-0.15148422	-0.15148422	-0.15148422	-0.15148422	-0.15148422	-0.15148422	-0.15148422	-0.15148422	-0.15148422	-0.15148422	-0.15148422	-0.15148422	-0.15148422	-0.15148422	-0.15148422	-0.15148422	-0.15148422	-0.15148422	-0.15148422	-0.15148422	-0.15148422	-0.15148422	-0.15148422	-0.15148422	-0.15148422	-0.15148422	-0.15148422	-0.15148422	-0.15148422	-0.15148422	-0.15148422	-0.15148422
¸ßË¹°×ÔëÉù´¦Àí (396).mp3	0.13431412	0.13431412	0.13431412	0.13431412	0.13431412	0.13431412	0.13431412	0.13431412	0.13431412	0.13431412	0.13431412	0.13431412	0.13431412	0.13431412	0.13431412	0.13431412	0.13431412	0.13431412	0.13431412	0.13431412	0.13431412	0.13431412	0.13431412	0.13431412	0.13431412	0.13431412	0.13431412	0.13431412	0.13431412	0.13431412	0.13431412	0.13431412	0.13431412	0.13431412	0.13431412	0.13431412	0.13431412	0.13431412	0.13431412	0.13431412	0.13431412	0.13431412	0.13431412	0.13431412	0.13431412	0.13431412	0.13431412	0.13431412	0.13431412
¸ßË¹°×ÔëÉù´¦Àí (397).mp3	-0.14316201	-0.14316201	-0.14316201	-0.14316201	-0.14316201	-0.14316201	-0.14316201	-0.14316201	-0.14316201	-0.14316201	-0.14316201	-0.14316201	-0.14316201	-0.14316201	-0.14316201	-0.14316201	-0.14316201	-0.14316201	-0.14316201	-0.14316201	-0.14316201	-0.14316201	-0.14316201	-0.14316201	-0.14316201	-0.14316201	-0.14316201	-0.14316201	-0.14316201	-0.14316201	-0.14316201	-0.14316201	-0.14316201	-0.14316201	-0.14316201	-0.14316201	-0.14316201	-0.14316201	-0.14316201	-0.14316201	-0.14316201	-0.14316201	-0.14316201	-0.14316201	-0.14316201	-0.14316201	-0.14316201	-0.14316201	-0.14316201
¸ßË¹°×ÔëÉù´¦Àí (398).mp3	0.23963675	0.23963675	0.23963675	0.23963675	0.23963675	0.23963675	0.23963675	0.23963675	0.23963675	0.23963675	0.23963675	0.23963675	0.23963675	0.23963675	0.23963675	0.23963675	0.23963675	0.23963675	0.23963675	0.23963675	0.23963675	0.23963675	0.23963675	0.23963675	0.23963675	0.23963675	0.23963675	0.23963675	0.23963675	0.23963675	0.23963675	0.23963675	0.23963675	0.23963675	0.23963675	0.23963675	0.23963675	0.23963675	0.23963675	0.23963675	0.23963675	0.23963675	0.23963675	0.23963675	0.23963675	0.23963675	0.23963675	0.23963675	0.23963675
¸ßË¹°×ÔëÉù´¦Àí (399).mp3	-0.122229315	-0.122229315	-0.122229315	-0.122229315	-0.122229315	-0.122229315	-0.122229315	-0.122229315	-0.122229315	-0.122229315	-0.122229315	-0.122229315	-0.122229315	-0.122229315	-0.122229315	-0.122229315	-0.122229315	-0.122229315	-0.122229315	-0.122229315	-0.122229315	-0.122229315	-0.122229315	-0.122229315	-0.122229315	-0.122229315	-0.122229315	-0.122229315	-0.122229315	-0.122229315	-0.122229315	-0.122229315	-0.122229315	-0.122229315	-0.122229315	-0.122229315	-0.122229315	-0.122229315	-0.122229315	-0.122229315	-0.122229315	-0.122229315	-0.122229315	-0.122229315	-0.122229315	-0.122229315	-0.122229315	-0.122229315	-0.122229315
¸ßË¹°×ÔëÉù´¦Àí (400).mp3	-0.3245987	-0.3245987	-0.3245987	-0.3245987	-0.3245987	-0.3245987	-0.3245987	-0.3245987	-0.3245987	-0.3245987	-0.3245987	-0.3245987	-0.3245987	-0.3245987	-0.3245987	-0.3245987	-0.3245987	-0.3245987	-0.3245987	-0.3245987	-0.3245987	-0.3245987	-0.3245987	-0.3245987	-0.3245987	-0.3245987	-0.3245987	-0.3245987	-0.3245987	-0.3245987	-0.3245987	-0.3245987	-0.3245987	-0.3245987	-0.3245987	-0.3245987	-0.3245987	-0.3245987	-0.3245987	-0.3245987	-0.3245987	-0.3245987	-0.3245987	-0.3245987	-0.3245987	-0.3245987	-0.3245987	-0.3245987	-0.3245987
¸ßË¹°×ÔëÉù´¦Àí (401).mp3	-0.080922335	-0.080922335	-0.080922335	-0.080922335	-0.080922335	-0.080922335	-0.080922335	-0.080922335	-0.080922335	-0.080922335	-0.080922335	-0.080922335	-0.080922335	-0.080922335	-0.080922335	-0.080922335	-0.080922335	-0.080922335	-0.080922335	-0.080922335	-0.080922335	-0.080922335	-0.080922335	-0.080922335	-0.080922335	-0.080922335	-0.080922335	-0.080922335	-0.080922335	-0.080922335	-0.080922335	-0.080922335	-0.080922335	-0.080922335	-0.080922335	-0.080922335	-0.080922335	-0.080922335	-0.080922335	-0.080922335	-0.080922335	-0.080922335	-0.080922335	-0.080922335	-0.080922335	-0.080922335	-0.080922335	-0.080922335	-0.080922335
¸ßË¹°×ÔëÉù´¦Àí (402).mp3	-0.002266981	-0.002266981	-0.002266981	-0.002266981	-0.002266981	-0.002266981	-0.002266981	-0.002266981	-0.002266981	-0.002266981	-0.002266981	-0.002266981	-0.002266981	-0.002266981	-0.002266981	-0.002266981	-0.002266981	-0.002266981	-0.002266981	-0.002266981	-0.002266981	-0.002266981	-0.002266981	-0.002266981	-0.002266981	-0.002266981	-0.002266981	-0.002266981	-0.002266981	-0.002266981	-0.002266981	-0.002266981	-0.002266981	-0.002266981	-0.002266981	-0.002266981	-0.002266981	-0.002266981	-0.002266981	-0.002266981	-0.002266981	-0.002266981	-0.002266981	-0.002266981	-0.002266981	-0.002266981	-0.002266981	-0.002266981	-0.002266981
¸ßË¹°×ÔëÉù´¦Àí (403).mp3	-0.31303635	-0.31303635	-0.31303635	-0.31303635	-0.31303635	-0.31303635	-0.31303635	-0.31303635	-0.31303635	-0.31303635	-0.31303635	-0.31303635	-0.31303635	-0.31303635	-0.31303635	-0.31303635	-0.31303635	-0.31303635	-0.31303635	-0.31303635	-0.31303635	-0.31303635	-0.31303635	-0.31303635	-0.31303635	-0.31303635	-0.31303635	-0.31303635	-0.31303635	-0.31303635	-0.31303635	-0.31303635	-0.31303635	-0.31303635	-0.31303635	-0.31303635	-0.31303635	-0.31303635	-0.31303635	-0.31303635	-0.31303635	-0.31303635	-0.31303635	-0.31303635	-0.31303635	-0.31303635	-0.31303635	-0.31303635	-0.31303635
¸ßË¹°×ÔëÉù´¦Àí (404).mp3	0.1190374	0.1190374	0.1190374	0.1190374	0.1190374	0.1190374	0.1190374	0.1190374	0.1190374	0.1190374	0.1190374	0.1190374	0.1190374	0.1190374	0.1190374	0.1190374	0.1190374	0.1190374	0.1190374	0.1190374	0.1190374	0.1190374	0.1190374	0.1190374	0.1190374	0.1190374	0.1190374	0.1190374	0.1190374	0.1190374	0.1190374	0.1190374	0.1190374	0.1190374	0.1190374	0.1190374	0.1190374	0.1190374	0.1190374	0.1190374	0.1190374	0.1190374	0.1190374	0.1190374	0.1190374	0.1190374	0.1190374	0.1190374	0.1190374
¸ßË¹°×ÔëÉù´¦Àí (405).mp3	0.003421716	0.003421716	0.003421716	0.003421716	0.003421716	0.003421716	0.003421716	0.003421716	0.003421716	0.003421716	0.003421716	0.003421716	0.003421716	0.003421716	0.003421716	0.003421716	0.003421716	0.003421716	0.003421716	0.003421716	0.003421716	0.003421716	0.003421716	0.003421716	0.003421716	0.003421716	0.003421716	0.003421716	0.003421716	0.003421716	0.003421716	0.003421716	0.003421716	0.003421716	0.003421716	0.003421716	0.003421716	0.003421716	0.003421716	0.003421716	0.003421716	0.003421716	0.003421716	0.003421716	0.003421716	0.003421716	0.003421716	0.003421716	0.003421716
¸ßË¹°×ÔëÉù´¦Àí (406).mp3	0.19929105	0.19929105	0.19929105	0.19929105	0.19929105	0.19929105	0.19929105	0.19929105	0.19929105	0.19929105	0.19929105	0.19929105	0.19929105	0.19929105	0.19929105	0.19929105	0.19929105	0.19929105	0.19929105	0.19929105	0.19929105	0.19929105	0.19929105	0.19929105	0.19929105	0.19929105	0.19929105	0.19929105	0.19929105	0.19929105	0.19929105	0.19929105	0.19929105	0.19929105	0.19929105	0.19929105	0.19929105	0.19929105	0.19929105	0.19929105	0.19929105	0.19929105	0.19929105	0.19929105	0.19929105	0.19929105	0.19929105	0.19929105	0.19929105
¸ßË¹°×ÔëÉù´¦Àí (407).mp3	-0.13042095	-0.13042095	-0.13042095	-0.13042095	-0.13042095	-0.13042095	-0.13042095	-0.13042095	-0.13042095	-0.13042095	-0.13042095	-0.13042095	-0.13042095	-0.13042095	-0.13042095	-0.13042095	-0.13042095	-0.13042095	-0.13042095	-0.13042095	-0.13042095	-0.13042095	-0.13042095	-0.13042095	-0.13042095	-0.13042095	-0.13042095	-0.13042095	-0.13042095	-0.13042095	-0.13042095	-0.13042095	-0.13042095	-0.13042095	-0.13042095	-0.13042095	-0.13042095	-0.13042095	-0.13042095	-0.13042095	-0.13042095	-0.13042095	-0.13042095	-0.13042095	-0.13042095	-0.13042095	-0.13042095	-0.13042095	-0.13042095
¸ßË¹°×ÔëÉù´¦Àí (408).mp3	-0.0718346	-0.0718346	-0.0718346	-0.0718346	-0.0718346	-0.0718346	-0.0718346	-0.0718346	-0.0718346	-0.0718346	-0.0718346	-0.0718346	-0.0718346	-0.0718346	-0.0718346	-0.0718346	-0.0718346	-0.0718346	-0.0718346	-0.0718346	-0.0718346	-0.0718346	-0.0718346	-0.0718346	-0.0718346	-0.0718346	-0.0718346	-0.0718346	-0.0718346	-0.0718346	-0.0718346	-0.0718346	-0.0718346	-0.0718346	-0.0718346	-0.0718346	-0.0718346	-0.0718346	-0.0718346	-0.0718346	-0.0718346	-0.0718346	-0.0718346	-0.0718346	-0.0718346	-0.0718346	-0.0718346	-0.0718346	-0.0718346
¸ßË¹°×ÔëÉù´¦Àí (409).mp3	0.27936757	0.27936757	0.27936757	0.27936757	0.27936757	0.27936757	0.27936757	0.27936757	0.27936757	0.27936757	0.27936757	0.27936757	0.27936757	0.27936757	0.27936757	0.27936757	0.27936757	0.27936757	0.27936757	0.27936757	0.27936757	0.27936757	0.27936757	0.27936757	0.27936757	0.27936757	0.27936757	0.27936757	0.27936757	0.27936757	0.27936757	0.27936757	0.27936757	0.27936757	0.27936757	0.27936757	0.27936757	0.27936757	0.27936757	0.27936757	0.27936757	0.27936757	0.27936757	0.27936757	0.27936757	0.27936757	0.27936757	0.27936757	0.27936757
¸ßË¹°×ÔëÉù´¦Àí (410).mp3	-0.13448563	-0.13448563	-0.13448563	-0.13448563	-0.13448563	-0.13448563	-0.13448563	-0.13448563	-0.13448563	-0.13448563	-0.13448563	-0.13448563	-0.13448563	-0.13448563	-0.13448563	-0.13448563	-0.13448563	-0.13448563	-0.13448563	-0.13448563	-0.13448563	-0.13448563	-0.13448563	-0.13448563	-0.13448563	-0.13448563	-0.13448563	-0.13448563	-0.13448563	-0.13448563	-0.13448563	-0.13448563	-0.13448563	-0.13448563	-0.13448563	-0.13448563	-0.13448563	-0.13448563	-0.13448563	-0.13448563	-0.13448563	-0.13448563	-0.13448563	-0.13448563	-0.13448563	-0.13448563	-0.13448563	-0.13448563	-0.13448563
¸ßË¹°×ÔëÉù´¦Àí (411).mp3	0.05261519	0.05261519	0.05261519	0.05261519	0.05261519	0.05261519	0.05261519	0.05261519	0.05261519	0.05261519	0.05261519	0.05261519	0.05261519	0.05261519	0.05261519	0.05261519	0.05261519	0.05261519	0.05261519	0.05261519	0.05261519	0.05261519	0.05261519	0.05261519	0.05261519	0.05261519	0.05261519	0.05261519	0.05261519	0.05261519	0.05261519	0.05261519	0.05261519	0.05261519	0.05261519	0.05261519	0.05261519	0.05261519	0.05261519	0.05261519	0.05261519	0.05261519	0.05261519	0.05261519	0.05261519	0.05261519	0.05261519	0.05261519	0.05261519
¸ßË¹°×ÔëÉù´¦Àí (412).mp3	-0.012778115	-0.012778115	-0.012778115	-0.012778115	-0.012778115	-0.012778115	-0.012778115	-0.012778115	-0.012778115	-0.012778115	-0.012778115	-0.012778115	-0.012778115	-0.012778115	-0.012778115	-0.012778115	-0.012778115	-0.012778115	-0.012778115	-0.012778115	-0.012778115	-0.012778115	-0.012778115	-0.012778115	-0.012778115	-0.012778115	-0.012778115	-0.012778115	-0.012778115	-0.012778115	-0.012778115	-0.012778115	-0.012778115	-0.012778115	-0.012778115	-0.012778115	-0.012778115	-0.012778115	-0.012778115	-0.012778115	-0.012778115	-0.012778115	-0.012778115	-0.012778115	-0.012778115	-0.012778115	-0.012778115	-0.012778115	-0.012778115
¸ßË¹°×ÔëÉù´¦Àí (413).mp3	0.011056468	0.011056468	0.011056468	0.011056468	0.011056468	0.011056468	0.011056468	0.011056468	0.011056468	0.011056468	0.011056468	0.011056468	0.011056468	0.011056468	0.011056468	0.011056468	0.011056468	0.011056468	0.011056468	0.011056468	0.011056468	0.011056468	0.011056468	0.011056468	0.011056468	0.011056468	0.011056468	0.011056468	0.011056468	0.011056468	0.011056468	0.011056468	0.011056468	0.011056468	0.011056468	0.011056468	0.011056468	0.011056468	0.011056468	0.011056468	0.011056468	0.011056468	0.011056468	0.011056468	0.011056468	0.011056468	0.011056468	0.011056468	0.011056468
¸ßË¹°×ÔëÉù´¦Àí (414).mp3	-0.102214	-0.102214	-0.102214	-0.102214	-0.102214	-0.102214	-0.102214	-0.102214	-0.102214	-0.102214	-0.102214	-0.102214	-0.102214	-0.102214	-0.102214	-0.102214	-0.102214	-0.102214	-0.102214	-0.102214	-0.102214	-0.102214	-0.102214	-0.102214	-0.102214	-0.102214	-0.102214	-0.102214	-0.102214	-0.102214	-0.102214	-0.102214	-0.102214	-0.102214	-0.102214	-0.102214	-0.102214	-0.102214	-0.102214	-0.102214	-0.102214	-0.102214	-0.102214	-0.102214	-0.102214	-0.102214	-0.102214	-0.102214	-0.102214
¸ßË¹°×ÔëÉù´¦Àí (415).mp3	0.21200314	0.21200314	0.21200314	0.21200314	0.21200314	0.21200314	0.21200314	0.21200314	0.21200314	0.21200314	0.21200314	0.21200314	0.21200314	0.21200314	0.21200314	0.21200314	0.21200314	0.21200314	0.21200314	0.21200314	0.21200314	0.21200314	0.21200314	0.21200314	0.21200314	0.21200314	0.21200314	0.21200314	0.21200314	0.21200314	0.21200314	0.21200314	0.21200314	0.21200314	0.21200314	0.21200314	0.21200314	0.21200314	0.21200314	0.21200314	0.21200314	0.21200314	0.21200314	0.21200314	0.21200314	0.21200314	0.21200314	0.21200314	0.21200314
¸ßË¹°×ÔëÉù´¦Àí (416).mp3	0.17542955	0.17542955	0.17542955	0.17542955	0.17542955	0.17542955	0.17542955	0.17542955	0.17542955	0.17542955	0.17542955	0.17542955	0.17542955	0.17542955	0.17542955	0.17542955	0.17542955	0.17542955	0.17542955	0.17542955	0.17542955	0.17542955	0.17542955	0.17542955	0.17542955	0.17542955	0.17542955	0.17542955	0.17542955	0.17542955	0.17542955	0.17542955	0.17542955	0.17542955	0.17542955	0.17542955	0.17542955	0.17542955	0.17542955	0.17542955	0.17542955	0.17542955	0.17542955	0.17542955	0.17542955	0.17542955	0.17542955	0.17542955	0.17542955
¸ßË¹°×ÔëÉù´¦Àí (417).mp3	-0.2026538	-0.2026538	-0.2026538	-0.2026538	-0.2026538	-0.2026538	-0.2026538	-0.2026538	-0.2026538	-0.2026538	-0.2026538	-0.2026538	-0.2026538	-0.2026538	-0.2026538	-0.2026538	-0.2026538	-0.2026538	-0.2026538	-0.2026538	-0.2026538	-0.2026538	-0.2026538	-0.2026538	-0.2026538	-0.2026538	-0.2026538	-0.2026538	-0.2026538	-0.2026538	-0.2026538	-0.2026538	-0.2026538	-0.2026538	-0.2026538	-0.2026538	-0.2026538	-0.2026538	-0.2026538	-0.2026538	-0.2026538	-0.2026538	-0.2026538	-0.2026538	-0.2026538	-0.2026538	-0.2026538	-0.2026538	-0.2026538
¸ßË¹°×ÔëÉù´¦Àí (418).mp3	-0.04847534	-0.04847534	-0.04847534	-0.04847534	-0.04847534	-0.04847534	-0.04847534	-0.04847534	-0.04847534	-0.04847534	-0.04847534	-0.04847534	-0.04847534	-0.04847534	-0.04847534	-0.04847534	-0.04847534	-0.04847534	-0.04847534	-0.04847534	-0.04847534	-0.04847534	-0.04847534	-0.04847534	-0.04847534	-0.04847534	-0.04847534	-0.04847534	-0.04847534	-0.04847534	-0.04847534	-0.04847534	-0.04847534	-0.04847534	-0.04847534	-0.04847534	-0.04847534	-0.04847534	-0.04847534	-0.04847534	-0.04847534	-0.04847534	-0.04847534	-0.04847534	-0.04847534	-0.04847534	-0.04847534	-0.04847534	-0.04847534
¸ßË¹°×ÔëÉù´¦Àí (419).mp3	-0.05484149	-0.05484149	-0.05484149	-0.05484149	-0.05484149	-0.05484149	-0.05484149	-0.05484149	-0.05484149	-0.05484149	-0.05484149	-0.05484149	-0.05484149	-0.05484149	-0.05484149	-0.05484149	-0.05484149	-0.05484149	-0.05484149	-0.05484149	-0.05484149	-0.05484149	-0.05484149	-0.05484149	-0.05484149	-0.05484149	-0.05484149	-0.05484149	-0.05484149	-0.05484149	-0.05484149	-0.05484149	-0.05484149	-0.05484149	-0.05484149	-0.05484149	-0.05484149	-0.05484149	-0.05484149	-0.05484149	-0.05484149	-0.05484149	-0.05484149	-0.05484149	-0.05484149	-0.05484149	-0.05484149	-0.05484149	-0.05484149
¸ßË¹°×ÔëÉù´¦Àí (420).mp3	0.12177378	0.12177378	0.12177378	0.12177378	0.12177378	0.12177378	0.12177378	0.12177378	0.12177378	0.12177378	0.12177378	0.12177378	0.12177378	0.12177378	0.12177378	0.12177378	0.12177378	0.12177378	0.12177378	0.12177378	0.12177378	0.12177378	0.12177378	0.12177378	0.12177378	0.12177378	0.12177378	0.12177378	0.12177378	0.12177378	0.12177378	0.12177378	0.12177378	0.12177378	0.12177378	0.12177378	0.12177378	0.12177378	0.12177378	0.12177378	0.12177378	0.12177378	0.12177378	0.12177378	0.12177378	0.12177378	0.12177378	0.12177378	0.12177378
¸ßË¹°×ÔëÉù´¦Àí (421).mp3	0.17287236	0.17287236	0.17287236	0.17287236	0.17287236	0.17287236	0.17287236	0.17287236	0.17287236	0.17287236	0.17287236	0.17287236	0.17287236	0.17287236	0.17287236	0.17287236	0.17287236	0.17287236	0.17287236	0.17287236	0.17287236	0.17287236	0.17287236	0.17287236	0.17287236	0.17287236	0.17287236	0.17287236	0.17287236	0.17287236	0.17287236	0.17287236	0.17287236	0.17287236	0.17287236	0.17287236	0.17287236	0.17287236	0.17287236	0.17287236	0.17287236	0.17287236	0.17287236	0.17287236	0.17287236	0.17287236	0.17287236	0.17287236	0.17287236
¸ßË¹°×ÔëÉù´¦Àí (422).mp3	-0.19902676	-0.19902676	-0.19902676	-0.19902676	-0.19902676	-0.19902676	-0.19902676	-0.19902676	-0.19902676	-0.19902676	-0.19902676	-0.19902676	-0.19902676	-0.19902676	-0.19902676	-0.19902676	-0.19902676	-0.19902676	-0.19902676	-0.19902676	-0.19902676	-0.19902676	-0.19902676	-0.19902676	-0.19902676	-0.19902676	-0.19902676	-0.19902676	-0.19902676	-0.19902676	-0.19902676	-0.19902676	-0.19902676	-0.19902676	-0.19902676	-0.19902676	-0.19902676	-0.19902676	-0.19902676	-0.19902676	-0.19902676	-0.19902676	-0.19902676	-0.19902676	-0.19902676	-0.19902676	-0.19902676	-0.19902676	-0.19902676
¸ßË¹°×ÔëÉù´¦Àí (423).mp3	-0.00926258	-0.00926258	-0.00926258	-0.00926258	-0.00926258	-0.00926258	-0.00926258	-0.00926258	-0.00926258	-0.00926258	-0.00926258	-0.00926258	-0.00926258	-0.00926258	-0.00926258	-0.00926258	-0.00926258	-0.00926258	-0.00926258	-0.00926258	-0.00926258	-0.00926258	-0.00926258	-0.00926258	-0.00926258	-0.00926258	-0.00926258	-0.00926258	-0.00926258	-0.00926258	-0.00926258	-0.00926258	-0.00926258	-0.00926258	-0.00926258	-0.00926258	-0.00926258	-0.00926258	-0.00926258	-0.00926258	-0.00926258	-0.00926258	-0.00926258	-0.00926258	-0.00926258	-0.00926258	-0.00926258	-0.00926258	-0.00926258
¸ßË¹°×ÔëÉù´¦Àí (424).mp3	-0.09677259	-0.09677259	-0.09677259	-0.09677259	-0.09677259	-0.09677259	-0.09677259	-0.09677259	-0.09677259	-0.09677259	-0.09677259	-0.09677259	-0.09677259	-0.09677259	-0.09677259	-0.09677259	-0.09677259	-0.09677259	-0.09677259	-0.09677259	-0.09677259	-0.09677259	-0.09677259	-0.09677259	-0.09677259	-0.09677259	-0.09677259	-0.09677259	-0.09677259	-0.09677259	-0.09677259	-0.09677259	-0.09677259	-0.09677259	-0.09677259	-0.09677259	-0.09677259	-0.09677259	-0.09677259	-0.09677259	-0.09677259	-0.09677259	-0.09677259	-0.09677259	-0.09677259	-0.09677259	-0.09677259	-0.09677259	-0.09677259
¸ßË¹°×ÔëÉù´¦Àí (425).mp3	0.09544175	0.09544175	0.09544175	0.09544175	0.09544175	0.09544175	0.09544175	0.09544175	0.09544175	0.09544175	0.09544175	0.09544175	0.09544175	0.09544175	0.09544175	0.09544175	0.09544175	0.09544175	0.09544175	0.09544175	0.09544175	0.09544175	0.09544175	0.09544175	0.09544175	0.09544175	0.09544175	0.09544175	0.09544175	0.09544175	0.09544175	0.09544175	0.09544175	0.09544175	0.09544175	0.09544175	0.09544175	0.09544175	0.09544175	0.09544175	0.09544175	0.09544175	0.09544175	0.09544175	0.09544175	0.09544175	0.09544175	0.09544175	0.09544175
¸ßË¹°×ÔëÉù´¦Àí (426).mp3	0.17083377	0.17083377	0.17083377	0.17083377	0.17083377	0.17083377	0.17083377	0.17083377	0.17083377	0.17083377	0.17083377	0.17083377	0.17083377	0.17083377	0.17083377	0.17083377	0.17083377	0.17083377	0.17083377	0.17083377	0.17083377	0.17083377	0.17083377	0.17083377	0.17083377	0.17083377	0.17083377	0.17083377	0.17083377	0.17083377	0.17083377	0.17083377	0.17083377	0.17083377	0.17083377	0.17083377	0.17083377	0.17083377	0.17083377	0.17083377	0.17083377	0.17083377	0.17083377	0.17083377	0.17083377	0.17083377	0.17083377	0.17083377	0.17083377
¸ßË¹°×ÔëÉù´¦Àí (427).mp3	0.15566427	0.15566427	0.15566427	0.15566427	0.15566427	0.15566427	0.15566427	0.15566427	0.15566427	0.15566427	0.15566427	0.15566427	0.15566427	0.15566427	0.15566427	0.15566427	0.15566427	0.15566427	0.15566427	0.15566427	0.15566427	0.15566427	0.15566427	0.15566427	0.15566427	0.15566427	0.15566427	0.15566427	0.15566427	0.15566427	0.15566427	0.15566427	0.15566427	0.15566427	0.15566427	0.15566427	0.15566427	0.15566427	0.15566427	0.15566427	0.15566427	0.15566427	0.15566427	0.15566427	0.15566427	0.15566427	0.15566427	0.15566427	0.15566427
¸ßË¹°×ÔëÉù´¦Àí (428).mp3	-0.012843173	-0.012843173	-0.012843173	-0.012843173	-0.012843173	-0.012843173	-0.012843173	-0.012843173	-0.012843173	-0.012843173	-0.012843173	-0.012843173	-0.012843173	-0.012843173	-0.012843173	-0.012843173	-0.012843173	-0.012843173	-0.012843173	-0.012843173	-0.012843173	-0.012843173	-0.012843173	-0.012843173	-0.012843173	-0.012843173	-0.012843173	-0.012843173	-0.012843173	-0.012843173	-0.012843173	-0.012843173	-0.012843173	-0.012843173	-0.012843173	-0.012843173	-0.012843173	-0.012843173	-0.012843173	-0.012843173	-0.012843173	-0.012843173	-0.012843173	-0.012843173	-0.012843173	-0.012843173	-0.012843173	-0.012843173	-0.012843173
¸ßË¹°×ÔëÉù´¦Àí (429).mp3	-0.031293847	-0.031293847	-0.031293847	-0.031293847	-0.031293847	-0.031293847	-0.031293847	-0.031293847	-0.031293847	-0.031293847	-0.031293847	-0.031293847	-0.031293847	-0.031293847	-0.031293847	-0.031293847	-0.031293847	-0.031293847	-0.031293847	-0.031293847	-0.031293847	-0.031293847	-0.031293847	-0.031293847	-0.031293847	-0.031293847	-0.031293847	-0.031293847	-0.031293847	-0.031293847	-0.031293847	-0.031293847	-0.031293847	-0.031293847	-0.031293847	-0.031293847	-0.031293847	-0.031293847	-0.031293847	-0.031293847	-0.031293847	-0.031293847	-0.031293847	-0.031293847	-0.031293847	-0.031293847	-0.031293847	-0.031293847	-0.031293847
¸ßË¹°×ÔëÉù´¦Àí (430).mp3	0.0237718	0.0237718	0.0237718	0.0237718	0.0237718	0.0237718	0.0237718	0.0237718	0.0237718	0.0237718	0.0237718	0.0237718	0.0237718	0.0237718	0.0237718	0.0237718	0.0237718	0.0237718	0.0237718	0.0237718	0.0237718	0.0237718	0.0237718	0.0237718	0.0237718	0.0237718	0.0237718	0.0237718	0.0237718	0.0237718	0.0237718	0.0237718	0.0237718	0.0237718	0.0237718	0.0237718	0.0237718	0.0237718	0.0237718	0.0237718	0.0237718	0.0237718	0.0237718	0.0237718	0.0237718	0.0237718	0.0237718	0.0237718	0.0237718
¸ßË¹°×ÔëÉù´¦Àí (431).mp3	0.11664264	0.11664264	0.11664264	0.11664264	0.11664264	0.11664264	0.11664264	0.11664264	0.11664264	0.11664264	0.11664264	0.11664264	0.11664264	0.11664264	0.11664264	0.11664264	0.11664264	0.11664264	0.11664264	0.11664264	0.11664264	0.11664264	0.11664264	0.11664264	0.11664264	0.11664264	0.11664264	0.11664264	0.11664264	0.11664264	0.11664264	0.11664264	0.11664264	0.11664264	0.11664264	0.11664264	0.11664264	0.11664264	0.11664264	0.11664264	0.11664264	0.11664264	0.11664264	0.11664264	0.11664264	0.11664264	0.11664264	0.11664264	0.11664264
¸ßË¹°×ÔëÉù´¦Àí (432).mp3	0.004491763	0.004491763	0.004491763	0.004491763	0.004491763	0.004491763	0.004491763	0.004491763	0.004491763	0.004491763	0.004491763	0.004491763	0.004491763	0.004491763	0.004491763	0.004491763	0.004491763	0.004491763	0.004491763	0.004491763	0.004491763	0.004491763	0.004491763	0.004491763	0.004491763	0.004491763	0.004491763	0.004491763	0.004491763	0.004491763	0.004491763	0.004491763	0.004491763	0.004491763	0.004491763	0.004491763	0.004491763	0.004491763	0.004491763	0.004491763	0.004491763	0.004491763	0.004491763	0.004491763	0.004491763	0.004491763	0.004491763	0.004491763	0.004491763
¸ßË¹°×ÔëÉù´¦Àí (433).mp3	0.002546869	0.002546869	0.002546869	0.002546869	0.002546869	0.002546869	0.002546869	0.002546869	0.002546869	0.002546869	0.002546869	0.002546869	0.002546869	0.002546869	0.002546869	0.002546869	0.002546869	0.002546869	0.002546869	0.002546869	0.002546869	0.002546869	0.002546869	0.002546869	0.002546869	0.002546869	0.002546869	0.002546869	0.002546869	0.002546869	0.002546869	0.002546869	0.002546869	0.002546869	0.002546869	0.002546869	0.002546869	0.002546869	0.002546869	0.002546869	0.002546869	0.002546869	0.002546869	0.002546869	0.002546869	0.002546869	0.002546869	0.002546869	0.002546869
¸ßË¹°×ÔëÉù´¦Àí (434).mp3	0.19913909	0.19913909	0.19913909	0.19913909	0.19913909	0.19913909	0.19913909	0.19913909	0.19913909	0.19913909	0.19913909	0.19913909	0.19913909	0.19913909	0.19913909	0.19913909	0.19913909	0.19913909	0.19913909	0.19913909	0.19913909	0.19913909	0.19913909	0.19913909	0.19913909	0.19913909	0.19913909	0.19913909	0.19913909	0.19913909	0.19913909	0.19913909	0.19913909	0.19913909	0.19913909	0.19913909	0.19913909	0.19913909	0.19913909	0.19913909	0.19913909	0.19913909	0.19913909	0.19913909	0.19913909	0.19913909	0.19913909	0.19913909	0.19913909
¸ßË¹°×ÔëÉù´¦Àí (435).mp3	0.22840926	0.22840926	0.22840926	0.22840926	0.22840926	0.22840926	0.22840926	0.22840926	0.22840926	0.22840926	0.22840926	0.22840926	0.22840926	0.22840926	0.22840926	0.22840926	0.22840926	0.22840926	0.22840926	0.22840926	0.22840926	0.22840926	0.22840926	0.22840926	0.22840926	0.22840926	0.22840926	0.22840926	0.22840926	0.22840926	0.22840926	0.22840926	0.22840926	0.22840926	0.22840926	0.22840926	0.22840926	0.22840926	0.22840926	0.22840926	0.22840926	0.22840926	0.22840926	0.22840926	0.22840926	0.22840926	0.22840926	0.22840926	0.22840926
¸ßË¹°×ÔëÉù´¦Àí (436).mp3	-0.08581517	-0.08581517	-0.08581517	-0.08581517	-0.08581517	-0.08581517	-0.08581517	-0.08581517	-0.08581517	-0.08581517	-0.08581517	-0.08581517	-0.08581517	-0.08581517	-0.08581517	-0.08581517	-0.08581517	-0.08581517	-0.08581517	-0.08581517	-0.08581517	-0.08581517	-0.08581517	-0.08581517	-0.08581517	-0.08581517	-0.08581517	-0.08581517	-0.08581517	-0.08581517	-0.08581517	-0.08581517	-0.08581517	-0.08581517	-0.08581517	-0.08581517	-0.08581517	-0.08581517	-0.08581517	-0.08581517	-0.08581517	-0.08581517	-0.08581517	-0.08581517	-0.08581517	-0.08581517	-0.08581517	-0.08581517	-0.08581517
¸ßË¹°×ÔëÉù´¦Àí (437).mp3	0.1520001	0.1520001	0.1520001	0.1520001	0.1520001	0.1520001	0.1520001	0.1520001	0.1520001	0.1520001	0.1520001	0.1520001	0.1520001	0.1520001	0.1520001	0.1520001	0.1520001	0.1520001	0.1520001	0.1520001	0.1520001	0.1520001	0.1520001	0.1520001	0.1520001	0.1520001	0.1520001	0.1520001	0.1520001	0.1520001	0.1520001	0.1520001	0.1520001	0.1520001	0.1520001	0.1520001	0.1520001	0.1520001	0.1520001	0.1520001	0.1520001	0.1520001	0.1520001	0.1520001	0.1520001	0.1520001	0.1520001	0.1520001	0.1520001
¸ßË¹°×ÔëÉù´¦Àí (438).mp3	-0.032724068	-0.032724068	-0.032724068	-0.032724068	-0.032724068	-0.032724068	-0.032724068	-0.032724068	-0.032724068	-0.032724068	-0.032724068	-0.032724068	-0.032724068	-0.032724068	-0.032724068	-0.032724068	-0.032724068	-0.032724068	-0.032724068	-0.032724068	-0.032724068	-0.032724068	-0.032724068	-0.032724068	-0.032724068	-0.032724068	-0.032724068	-0.032724068	-0.032724068	-0.032724068	-0.032724068	-0.032724068	-0.032724068	-0.032724068	-0.032724068	-0.032724068	-0.032724068	-0.032724068	-0.032724068	-0.032724068	-0.032724068	-0.032724068	-0.032724068	-0.032724068	-0.032724068	-0.032724068	-0.032724068	-0.032724068	-0.032724068
¸ßË¹°×ÔëÉù´¦Àí (439).mp3	0.025419425	0.025419425	0.025419425	0.025419425	0.025419425	0.025419425	0.025419425	0.025419425	0.025419425	0.025419425	0.025419425	0.025419425	0.025419425	0.025419425	0.025419425	0.025419425	0.025419425	0.025419425	0.025419425	0.025419425	0.025419425	0.025419425	0.025419425	0.025419425	0.025419425	0.025419425	0.025419425	0.025419425	0.025419425	0.025419425	0.025419425	0.025419425	0.025419425	0.025419425	0.025419425	0.025419425	0.025419425	0.025419425	0.025419425	0.025419425	0.025419425	0.025419425	0.025419425	0.025419425	0.025419425	0.025419425	0.025419425	0.025419425	0.025419425
¸ßË¹°×ÔëÉù´¦Àí (440).mp3	0.08019551	0.08019551	0.08019551	0.08019551	0.08019551	0.08019551	0.08019551	0.08019551	0.08019551	0.08019551	0.08019551	0.08019551	0.08019551	0.08019551	0.08019551	0.08019551	0.08019551	0.08019551	0.08019551	0.08019551	0.08019551	0.08019551	0.08019551	0.08019551	0.08019551	0.08019551	0.08019551	0.08019551	0.08019551	0.08019551	0.08019551	0.08019551	0.08019551	0.08019551	0.08019551	0.08019551	0.08019551	0.08019551	0.08019551	0.08019551	0.08019551	0.08019551	0.08019551	0.08019551	0.08019551	0.08019551	0.08019551	0.08019551	0.08019551
¸ßË¹°×ÔëÉù´¦Àí (441).mp3	0.06190663	0.06190663	0.06190663	0.06190663	0.06190663	0.06190663	0.06190663	0.06190663	0.06190663	0.06190663	0.06190663	0.06190663	0.06190663	0.06190663	0.06190663	0.06190663	0.06190663	0.06190663	0.06190663	0.06190663	0.06190663	0.06190663	0.06190663	0.06190663	0.06190663	0.06190663	0.06190663	0.06190663	0.06190663	0.06190663	0.06190663	0.06190663	0.06190663	0.06190663	0.06190663	0.06190663	0.06190663	0.06190663	0.06190663	0.06190663	0.06190663	0.06190663	0.06190663	0.06190663	0.06190663	0.06190663	0.06190663	0.06190663	0.06190663
¸ßË¹°×ÔëÉù´¦Àí (442).mp3	0.2481721	0.2481721	0.2481721	0.2481721	0.2481721	0.2481721	0.2481721	0.2481721	0.2481721	0.2481721	0.2481721	0.2481721	0.2481721	0.2481721	0.2481721	0.2481721	0.2481721	0.2481721	0.2481721	0.2481721	0.2481721	0.2481721	0.2481721	0.2481721	0.2481721	0.2481721	0.2481721	0.2481721	0.2481721	0.2481721	0.2481721	0.2481721	0.2481721	0.2481721	0.2481721	0.2481721	0.2481721	0.2481721	0.2481721	0.2481721	0.2481721	0.2481721	0.2481721	0.2481721	0.2481721	0.2481721	0.2481721	0.2481721	0.2481721
¸ßË¹°×ÔëÉù´¦Àí (443).mp3	0.21196884	0.21196884	0.21196884	0.21196884	0.21196884	0.21196884	0.21196884	0.21196884	0.21196884	0.21196884	0.21196884	0.21196884	0.21196884	0.21196884	0.21196884	0.21196884	0.21196884	0.21196884	0.21196884	0.21196884	0.21196884	0.21196884	0.21196884	0.21196884	0.21196884	0.21196884	0.21196884	0.21196884	0.21196884	0.21196884	0.21196884	0.21196884	0.21196884	0.21196884	0.21196884	0.21196884	0.21196884	0.21196884	0.21196884	0.21196884	0.21196884	0.21196884	0.21196884	0.21196884	0.21196884	0.21196884	0.21196884	0.21196884	0.21196884
¸ßË¹°×ÔëÉù´¦Àí (444).mp3	0.12266577	0.12266577	0.12266577	0.12266577	0.12266577	0.12266577	0.12266577	0.12266577	0.12266577	0.12266577	0.12266577	0.12266577	0.12266577	0.12266577	0.12266577	0.12266577	0.12266577	0.12266577	0.12266577	0.12266577	0.12266577	0.12266577	0.12266577	0.12266577	0.12266577	0.12266577	0.12266577	0.12266577	0.12266577	0.12266577	0.12266577	0.12266577	0.12266577	0.12266577	0.12266577	0.12266577	0.12266577	0.12266577	0.12266577	0.12266577	0.12266577	0.12266577	0.12266577	0.12266577	0.12266577	0.12266577	0.12266577	0.12266577	0.12266577
¸ßË¹°×ÔëÉù´¦Àí (445).mp3	0.112646006	0.112646006	0.112646006	0.112646006	0.112646006	0.112646006	0.112646006	0.112646006	0.112646006	0.112646006	0.112646006	0.112646006	0.112646006	0.112646006	0.112646006	0.112646006	0.112646006	0.112646006	0.112646006	0.112646006	0.112646006	0.112646006	0.112646006	0.112646006	0.112646006	0.112646006	0.112646006	0.112646006	0.112646006	0.112646006	0.112646006	0.112646006	0.112646006	0.112646006	0.112646006	0.112646006	0.112646006	0.112646006	0.112646006	0.112646006	0.112646006	0.112646006	0.112646006	0.112646006	0.112646006	0.112646006	0.112646006	0.112646006	0.112646006
¸ßË¹°×ÔëÉù´¦Àí (446).mp3	0.053327233	0.053327233	0.053327233	0.053327233	0.053327233	0.053327233	0.053327233	0.053327233	0.053327233	0.053327233	0.053327233	0.053327233	0.053327233	0.053327233	0.053327233	0.053327233	0.053327233	0.053327233	0.053327233	0.053327233	0.053327233	0.053327233	0.053327233	0.053327233	0.053327233	0.053327233	0.053327233	0.053327233	0.053327233	0.053327233	0.053327233	0.053327233	0.053327233	0.053327233	0.053327233	0.053327233	0.053327233	0.053327233	0.053327233	0.053327233	0.053327233	0.053327233	0.053327233	0.053327233	0.053327233	0.053327233	0.053327233	0.053327233	0.053327233
¸ßË¹°×ÔëÉù´¦Àí (447).mp3	0.16515905	0.16515905	0.16515905	0.16515905	0.16515905	0.16515905	0.16515905	0.16515905	0.16515905	0.16515905	0.16515905	0.16515905	0.16515905	0.16515905	0.16515905	0.16515905	0.16515905	0.16515905	0.16515905	0.16515905	0.16515905	0.16515905	0.16515905	0.16515905	0.16515905	0.16515905	0.16515905	0.16515905	0.16515905	0.16515905	0.16515905	0.16515905	0.16515905	0.16515905	0.16515905	0.16515905	0.16515905	0.16515905	0.16515905	0.16515905	0.16515905	0.16515905	0.16515905	0.16515905	0.16515905	0.16515905	0.16515905	0.16515905	0.16515905
¸ßË¹°×ÔëÉù´¦Àí (448).mp3	0.2545763	0.2545763	0.2545763	0.2545763	0.2545763	0.2545763	0.2545763	0.2545763	0.2545763	0.2545763	0.2545763	0.2545763	0.2545763	0.2545763	0.2545763	0.2545763	0.2545763	0.2545763	0.2545763	0.2545763	0.2545763	0.2545763	0.2545763	0.2545763	0.2545763	0.2545763	0.2545763	0.2545763	0.2545763	0.2545763	0.2545763	0.2545763	0.2545763	0.2545763	0.2545763	0.2545763	0.2545763	0.2545763	0.2545763	0.2545763	0.2545763	0.2545763	0.2545763	0.2545763	0.2545763	0.2545763	0.2545763	0.2545763	0.2545763
¸ßË¹°×ÔëÉù´¦Àí (449).mp3	0.048062727	0.048062727	0.048062727	0.048062727	0.048062727	0.048062727	0.048062727	0.048062727	0.048062727	0.048062727	0.048062727	0.048062727	0.048062727	0.048062727	0.048062727	0.048062727	0.048062727	0.048062727	0.048062727	0.048062727	0.048062727	0.048062727	0.048062727	0.048062727	0.048062727	0.048062727	0.048062727	0.048062727	0.048062727	0.048062727	0.048062727	0.048062727	0.048062727	0.048062727	0.048062727	0.048062727	0.048062727	0.048062727	0.048062727	0.048062727	0.048062727	0.048062727	0.048062727	0.048062727	0.048062727	0.048062727	0.048062727	0.048062727	0.048062727
¸ßË¹°×ÔëÉù´¦Àí (450).mp3	0.20594338	0.20594338	0.20594338	0.20594338	0.20594338	0.20594338	0.20594338	0.20594338	0.20594338	0.20594338	0.20594338	0.20594338	0.20594338	0.20594338	0.20594338	0.20594338	0.20594338	0.20594338	0.20594338	0.20594338	0.20594338	0.20594338	0.20594338	0.20594338	0.20594338	0.20594338	0.20594338	0.20594338	0.20594338	0.20594338	0.20594338	0.20594338	0.20594338	0.20594338	0.20594338	0.20594338	0.20594338	0.20594338	0.20594338	0.20594338	0.20594338	0.20594338	0.20594338	0.20594338	0.20594338	0.20594338	0.20594338	0.20594338	0.20594338
¸ßË¹°×ÔëÉù´¦Àí (451).mp3	0.035191365	0.035191365	0.035191365	0.035191365	0.035191365	0.035191365	0.035191365	0.035191365	0.035191365	0.035191365	0.035191365	0.035191365	0.035191365	0.035191365	0.035191365	0.035191365	0.035191365	0.035191365	0.035191365	0.035191365	0.035191365	0.035191365	0.035191365	0.035191365	0.035191365	0.035191365	0.035191365	0.035191365	0.035191365	0.035191365	0.035191365	0.035191365	0.035191365	0.035191365	0.035191365	0.035191365	0.035191365	0.035191365	0.035191365	0.035191365	0.035191365	0.035191365	0.035191365	0.035191365	0.035191365	0.035191365	0.035191365	0.035191365	0.035191365
¸ßË¹°×ÔëÉù´¦Àí (452).mp3	0.28628632	0.28628632	0.28628632	0.28628632	0.28628632	0.28628632	0.28628632	0.28628632	0.28628632	0.28628632	0.28628632	0.28628632	0.28628632	0.28628632	0.28628632	0.28628632	0.28628632	0.28628632	0.28628632	0.28628632	0.28628632	0.28628632	0.28628632	0.28628632	0.28628632	0.28628632	0.28628632	0.28628632	0.28628632	0.28628632	0.28628632	0.28628632	0.28628632	0.28628632	0.28628632	0.28628632	0.28628632	0.28628632	0.28628632	0.28628632	0.28628632	0.28628632	0.28628632	0.28628632	0.28628632	0.28628632	0.28628632	0.28628632	0.28628632
¸ßË¹°×ÔëÉù´¦Àí (453).mp3	0.19710559	0.19710559	0.19710559	0.19710559	0.19710559	0.19710559	0.19710559	0.19710559	0.19710559	0.19710559	0.19710559	0.19710559	0.19710559	0.19710559	0.19710559	0.19710559	0.19710559	0.19710559	0.19710559	0.19710559	0.19710559	0.19710559	0.19710559	0.19710559	0.19710559	0.19710559	0.19710559	0.19710559	0.19710559	0.19710559	0.19710559	0.19710559	0.19710559	0.19710559	0.19710559	0.19710559	0.19710559	0.19710559	0.19710559	0.19710559	0.19710559	0.19710559	0.19710559	0.19710559	0.19710559	0.19710559	0.19710559	0.19710559	0.19710559
¸ßË¹°×ÔëÉù´¦Àí (454).mp3	-0.21654505	-0.21654505	-0.21654505	-0.21654505	-0.21654505	-0.21654505	-0.21654505	-0.21654505	-0.21654505	-0.21654505	-0.21654505	-0.21654505	-0.21654505	-0.21654505	-0.21654505	-0.21654505	-0.21654505	-0.21654505	-0.21654505	-0.21654505	-0.21654505	-0.21654505	-0.21654505	-0.21654505	-0.21654505	-0.21654505	-0.21654505	-0.21654505	-0.21654505	-0.21654505	-0.21654505	-0.21654505	-0.21654505	-0.21654505	-0.21654505	-0.21654505	-0.21654505	-0.21654505	-0.21654505	-0.21654505	-0.21654505	-0.21654505	-0.21654505	-0.21654505	-0.21654505	-0.21654505	-0.21654505	-0.21654505	-0.21654505
¸ßË¹°×ÔëÉù´¦Àí (455).mp3	0.07928357	0.07928357	0.07928357	0.07928357	0.07928357	0.07928357	0.07928357	0.07928357	0.07928357	0.07928357	0.07928357	0.07928357	0.07928357	0.07928357	0.07928357	0.07928357	0.07928357	0.07928357	0.07928357	0.07928357	0.07928357	0.07928357	0.07928357	0.07928357	0.07928357	0.07928357	0.07928357	0.07928357	0.07928357	0.07928357	0.07928357	0.07928357	0.07928357	0.07928357	0.07928357	0.07928357	0.07928357	0.07928357	0.07928357	0.07928357	0.07928357	0.07928357	0.07928357	0.07928357	0.07928357	0.07928357	0.07928357	0.07928357	0.07928357
¸ßË¹°×ÔëÉù´¦Àí (456).mp3	0.033339627	0.033339627	0.033339627	0.033339627	0.033339627	0.033339627	0.033339627	0.033339627	0.033339627	0.033339627	0.033339627	0.033339627	0.033339627	0.033339627	0.033339627	0.033339627	0.033339627	0.033339627	0.033339627	0.033339627	0.033339627	0.033339627	0.033339627	0.033339627	0.033339627	0.033339627	0.033339627	0.033339627	0.033339627	0.033339627	0.033339627	0.033339627	0.033339627	0.033339627	0.033339627	0.033339627	0.033339627	0.033339627	0.033339627	0.033339627	0.033339627	0.033339627	0.033339627	0.033339627	0.033339627	0.033339627	0.033339627	0.033339627	0.033339627
¸ßË¹°×ÔëÉù´¦Àí (457).mp3	-0.36581233	-0.36581233	-0.36581233	-0.36581233	-0.36581233	-0.36581233	-0.36581233	-0.36581233	-0.36581233	-0.36581233	-0.36581233	-0.36581233	-0.36581233	-0.36581233	-0.36581233	-0.36581233	-0.36581233	-0.36581233	-0.36581233	-0.36581233	-0.36581233	-0.36581233	-0.36581233	-0.36581233	-0.36581233	-0.36581233	-0.36581233	-0.36581233	-0.36581233	-0.36581233	-0.36581233	-0.36581233	-0.36581233	-0.36581233	-0.36581233	-0.36581233	-0.36581233	-0.36581233	-0.36581233	-0.36581233	-0.36581233	-0.36581233	-0.36581233	-0.36581233	-0.36581233	-0.36581233	-0.36581233	-0.36581233	-0.36581233
¸ßË¹°×ÔëÉù´¦Àí (458).mp3	0.09191626	0.09191626	0.09191626	0.09191626	0.09191626	0.09191626	0.09191626	0.09191626	0.09191626	0.09191626	0.09191626	0.09191626	0.09191626	0.09191626	0.09191626	0.09191626	0.09191626	0.09191626	0.09191626	0.09191626	0.09191626	0.09191626	0.09191626	0.09191626	0.09191626	0.09191626	0.09191626	0.09191626	0.09191626	0.09191626	0.09191626	0.09191626	0.09191626	0.09191626	0.09191626	0.09191626	0.09191626	0.09191626	0.09191626	0.09191626	0.09191626	0.09191626	0.09191626	0.09191626	0.09191626	0.09191626	0.09191626	0.09191626	0.09191626
¸ßË¹°×ÔëÉù´¦Àí (459).mp3	0.038316347	0.038316347	0.038316347	0.038316347	0.038316347	0.038316347	0.038316347	0.038316347	0.038316347	0.038316347	0.038316347	0.038316347	0.038316347	0.038316347	0.038316347	0.038316347	0.038316347	0.038316347	0.038316347	0.038316347	0.038316347	0.038316347	0.038316347	0.038316347	0.038316347	0.038316347	0.038316347	0.038316347	0.038316347	0.038316347	0.038316347	0.038316347	0.038316347	0.038316347	0.038316347	0.038316347	0.038316347	0.038316347	0.038316347	0.038316347	0.038316347	0.038316347	0.038316347	0.038316347	0.038316347	0.038316347	0.038316347	0.038316347	0.038316347
¸ßË¹°×ÔëÉù´¦Àí (460).mp3	0.2582195	0.2582195	0.2582195	0.2582195	0.2582195	0.2582195	0.2582195	0.2582195	0.2582195	0.2582195	0.2582195	0.2582195	0.2582195	0.2582195	0.2582195	0.2582195	0.2582195	0.2582195	0.2582195	0.2582195	0.2582195	0.2582195	0.2582195	0.2582195	0.2582195	0.2582195	0.2582195	0.2582195	0.2582195	0.2582195	0.2582195	0.2582195	0.2582195	0.2582195	0.2582195	0.2582195	0.2582195	0.2582195	0.2582195	0.2582195	0.2582195	0.2582195	0.2582195	0.2582195	0.2582195	0.2582195	0.2582195	0.2582195	0.2582195
¸ßË¹°×ÔëÉù´¦Àí (461).mp3	0.13548684	0.13548684	0.13548684	0.13548684	0.13548684	0.13548684	0.13548684	0.13548684	0.13548684	0.13548684	0.13548684	0.13548684	0.13548684	0.13548684	0.13548684	0.13548684	0.13548684	0.13548684	0.13548684	0.13548684	0.13548684	0.13548684	0.13548684	0.13548684	0.13548684	0.13548684	0.13548684	0.13548684	0.13548684	0.13548684	0.13548684	0.13548684	0.13548684	0.13548684	0.13548684	0.13548684	0.13548684	0.13548684	0.13548684	0.13548684	0.13548684	0.13548684	0.13548684	0.13548684	0.13548684	0.13548684	0.13548684	0.13548684	0.13548684
¸ßË¹°×ÔëÉù´¦Àí (462).mp3	-0.056466606	-0.056466606	-0.056466606	-0.056466606	-0.056466606	-0.056466606	-0.056466606	-0.056466606	-0.056466606	-0.056466606	-0.056466606	-0.056466606	-0.056466606	-0.056466606	-0.056466606	-0.056466606	-0.056466606	-0.056466606	-0.056466606	-0.056466606	-0.056466606	-0.056466606	-0.056466606	-0.056466606	-0.056466606	-0.056466606	-0.056466606	-0.056466606	-0.056466606	-0.056466606	-0.056466606	-0.056466606	-0.056466606	-0.056466606	-0.056466606	-0.056466606	-0.056466606	-0.056466606	-0.056466606	-0.056466606	-0.056466606	-0.056466606	-0.056466606	-0.056466606	-0.056466606	-0.056466606	-0.056466606	-0.056466606	-0.056466606
¸ßË¹°×ÔëÉù´¦Àí (463).mp3	-0.03472606	-0.03472606	-0.03472606	-0.03472606	-0.03472606	-0.03472606	-0.03472606	-0.03472606	-0.03472606	-0.03472606	-0.03472606	-0.03472606	-0.03472606	-0.03472606	-0.03472606	-0.03472606	-0.03472606	-0.03472606	-0.03472606	-0.03472606	-0.03472606	-0.03472606	-0.03472606	-0.03472606	-0.03472606	-0.03472606	-0.03472606	-0.03472606	-0.03472606	-0.03472606	-0.03472606	-0.03472606	-0.03472606	-0.03472606	-0.03472606	-0.03472606	-0.03472606	-0.03472606	-0.03472606	-0.03472606	-0.03472606	-0.03472606	-0.03472606	-0.03472606	-0.03472606	-0.03472606	-0.03472606	-0.03472606	-0.03472606
¸ßË¹°×ÔëÉù´¦Àí (464).mp3	0.18878865	0.18878865	0.18878865	0.18878865	0.18878865	0.18878865	0.18878865	0.18878865	0.18878865	0.18878865	0.18878865	0.18878865	0.18878865	0.18878865	0.18878865	0.18878865	0.18878865	0.18878865	0.18878865	0.18878865	0.18878865	0.18878865	0.18878865	0.18878865	0.18878865	0.18878865	0.18878865	0.18878865	0.18878865	0.18878865	0.18878865	0.18878865	0.18878865	0.18878865	0.18878865	0.18878865	0.18878865	0.18878865	0.18878865	0.18878865	0.18878865	0.18878865	0.18878865	0.18878865	0.18878865	0.18878865	0.18878865	0.18878865	0.18878865
¸ßË¹°×ÔëÉù´¦Àí (465).mp3	-0.012166921	-0.012166921	-0.012166921	-0.012166921	-0.012166921	-0.012166921	-0.012166921	-0.012166921	-0.012166921	-0.012166921	-0.012166921	-0.012166921	-0.012166921	-0.012166921	-0.012166921	-0.012166921	-0.012166921	-0.012166921	-0.012166921	-0.012166921	-0.012166921	-0.012166921	-0.012166921	-0.012166921	-0.012166921	-0.012166921	-0.012166921	-0.012166921	-0.012166921	-0.012166921	-0.012166921	-0.012166921	-0.012166921	-0.012166921	-0.012166921	-0.012166921	-0.012166921	-0.012166921	-0.012166921	-0.012166921	-0.012166921	-0.012166921	-0.012166921	-0.012166921	-0.012166921	-0.012166921	-0.012166921	-0.012166921	-0.012166921
¸ßË¹°×ÔëÉù´¦Àí (466).mp3	0.06369644	0.06369644	0.06369644	0.06369644	0.06369644	0.06369644	0.06369644	0.06369644	0.06369644	0.06369644	0.06369644	0.06369644	0.06369644	0.06369644	0.06369644	0.06369644	0.06369644	0.06369644	0.06369644	0.06369644	0.06369644	0.06369644	0.06369644	0.06369644	0.06369644	0.06369644	0.06369644	0.06369644	0.06369644	0.06369644	0.06369644	0.06369644	0.06369644	0.06369644	0.06369644	0.06369644	0.06369644	0.06369644	0.06369644	0.06369644	0.06369644	0.06369644	0.06369644	0.06369644	0.06369644	0.06369644	0.06369644	0.06369644	0.06369644
¸ßË¹°×ÔëÉù´¦Àí (467).mp3	0.35204574	0.35204574	0.35204574	0.35204574	0.35204574	0.35204574	0.35204574	0.35204574	0.35204574	0.35204574	0.35204574	0.35204574	0.35204574	0.35204574	0.35204574	0.35204574	0.35204574	0.35204574	0.35204574	0.35204574	0.35204574	0.35204574	0.35204574	0.35204574	0.35204574	0.35204574	0.35204574	0.35204574	0.35204574	0.35204574	0.35204574	0.35204574	0.35204574	0.35204574	0.35204574	0.35204574	0.35204574	0.35204574	0.35204574	0.35204574	0.35204574	0.35204574	0.35204574	0.35204574	0.35204574	0.35204574	0.35204574	0.35204574	0.35204574
¸ßË¹°×ÔëÉù´¦Àí (468).mp3	0.08924289	0.08924289	0.08924289	0.08924289	0.08924289	0.08924289	0.08924289	0.08924289	0.08924289	0.08924289	0.08924289	0.08924289	0.08924289	0.08924289	0.08924289	0.08924289	0.08924289	0.08924289	0.08924289	0.08924289	0.08924289	0.08924289	0.08924289	0.08924289	0.08924289	0.08924289	0.08924289	0.08924289	0.08924289	0.08924289	0.08924289	0.08924289	0.08924289	0.08924289	0.08924289	0.08924289	0.08924289	0.08924289	0.08924289	0.08924289	0.08924289	0.08924289	0.08924289	0.08924289	0.08924289	0.08924289	0.08924289	0.08924289	0.08924289
¸ßË¹°×ÔëÉù´¦Àí (469).mp3	0.091314115	0.091314115	0.091314115	0.091314115	0.091314115	0.091314115	0.091314115	0.091314115	0.091314115	0.091314115	0.091314115	0.091314115	0.091314115	0.091314115	0.091314115	0.091314115	0.091314115	0.091314115	0.091314115	0.091314115	0.091314115	0.091314115	0.091314115	0.091314115	0.091314115	0.091314115	0.091314115	0.091314115	0.091314115	0.091314115	0.091314115	0.091314115	0.091314115	0.091314115	0.091314115	0.091314115	0.091314115	0.091314115	0.091314115	0.091314115	0.091314115	0.091314115	0.091314115	0.091314115	0.091314115	0.091314115	0.091314115	0.091314115	0.091314115
¸ßË¹°×ÔëÉù´¦Àí (470).mp3	0.12890553	0.12890553	0.12890553	0.12890553	0.12890553	0.12890553	0.12890553	0.12890553	0.12890553	0.12890553	0.12890553	0.12890553	0.12890553	0.12890553	0.12890553	0.12890553	0.12890553	0.12890553	0.12890553	0.12890553	0.12890553	0.12890553	0.12890553	0.12890553	0.12890553	0.12890553	0.12890553	0.12890553	0.12890553	0.12890553	0.12890553	0.12890553	0.12890553	0.12890553	0.12890553	0.12890553	0.12890553	0.12890553	0.12890553	0.12890553	0.12890553	0.12890553	0.12890553	0.12890553	0.12890553	0.12890553	0.12890553	0.12890553	0.12890553
¸ßË¹°×ÔëÉù´¦Àí (471).mp3	0.12586728	0.12586728	0.12586728	0.12586728	0.12586728	0.12586728	0.12586728	0.12586728	0.12586728	0.12586728	0.12586728	0.12586728	0.12586728	0.12586728	0.12586728	0.12586728	0.12586728	0.12586728	0.12586728	0.12586728	0.12586728	0.12586728	0.12586728	0.12586728	0.12586728	0.12586728	0.12586728	0.12586728	0.12586728	0.12586728	0.12586728	0.12586728	0.12586728	0.12586728	0.12586728	0.12586728	0.12586728	0.12586728	0.12586728	0.12586728	0.12586728	0.12586728	0.12586728	0.12586728	0.12586728	0.12586728	0.12586728	0.12586728	0.12586728
¸ßË¹°×ÔëÉù´¦Àí (472).mp3	0.13044882	0.13044882	0.13044882	0.13044882	0.13044882	0.13044882	0.13044882	0.13044882	0.13044882	0.13044882	0.13044882	0.13044882	0.13044882	0.13044882	0.13044882	0.13044882	0.13044882	0.13044882	0.13044882	0.13044882	0.13044882	0.13044882	0.13044882	0.13044882	0.13044882	0.13044882	0.13044882	0.13044882	0.13044882	0.13044882	0.13044882	0.13044882	0.13044882	0.13044882	0.13044882	0.13044882	0.13044882	0.13044882	0.13044882	0.13044882	0.13044882	0.13044882	0.13044882	0.13044882	0.13044882	0.13044882	0.13044882	0.13044882	0.13044882
¸ßË¹°×ÔëÉù´¦Àí (473).mp3	0.120419264	0.120419264	0.120419264	0.120419264	0.120419264	0.120419264	0.120419264	0.120419264	0.120419264	0.120419264	0.120419264	0.120419264	0.120419264	0.120419264	0.120419264	0.120419264	0.120419264	0.120419264	0.120419264	0.120419264	0.120419264	0.120419264	0.120419264	0.120419264	0.120419264	0.120419264	0.120419264	0.120419264	0.120419264	0.120419264	0.120419264	0.120419264	0.120419264	0.120419264	0.120419264	0.120419264	0.120419264	0.120419264	0.120419264	0.120419264	0.120419264	0.120419264	0.120419264	0.120419264	0.120419264	0.120419264	0.120419264	0.120419264	0.120419264
¸ßË¹°×ÔëÉù´¦Àí (474).mp3	0.050494153	0.050494153	0.050494153	0.050494153	0.050494153	0.050494153	0.050494153	0.050494153	0.050494153	0.050494153	0.050494153	0.050494153	0.050494153	0.050494153	0.050494153	0.050494153	0.050494153	0.050494153	0.050494153	0.050494153	0.050494153	0.050494153	0.050494153	0.050494153	0.050494153	0.050494153	0.050494153	0.050494153	0.050494153	0.050494153	0.050494153	0.050494153	0.050494153	0.050494153	0.050494153	0.050494153	0.050494153	0.050494153	0.050494153	0.050494153	0.050494153	0.050494153	0.050494153	0.050494153	0.050494153	0.050494153	0.050494153	0.050494153	0.050494153
¸ßË¹°×ÔëÉù´¦Àí (475).mp3	0.09087349	0.09087349	0.09087349	0.09087349	0.09087349	0.09087349	0.09087349	0.09087349	0.09087349	0.09087349	0.09087349	0.09087349	0.09087349	0.09087349	0.09087349	0.09087349	0.09087349	0.09087349	0.09087349	0.09087349	0.09087349	0.09087349	0.09087349	0.09087349	0.09087349	0.09087349	0.09087349	0.09087349	0.09087349	0.09087349	0.09087349	0.09087349	0.09087349	0.09087349	0.09087349	0.09087349	0.09087349	0.09087349	0.09087349	0.09087349	0.09087349	0.09087349	0.09087349	0.09087349	0.09087349	0.09087349	0.09087349	0.09087349	0.09087349
¸ßË¹°×ÔëÉù´¦Àí (476).mp3	0.23107529	0.23107529	0.23107529	0.23107529	0.23107529	0.23107529	0.23107529	0.23107529	0.23107529	0.23107529	0.23107529	0.23107529	0.23107529	0.23107529	0.23107529	0.23107529	0.23107529	0.23107529	0.23107529	0.23107529	0.23107529	0.23107529	0.23107529	0.23107529	0.23107529	0.23107529	0.23107529	0.23107529	0.23107529	0.23107529	0.23107529	0.23107529	0.23107529	0.23107529	0.23107529	0.23107529	0.23107529	0.23107529	0.23107529	0.23107529	0.23107529	0.23107529	0.23107529	0.23107529	0.23107529	0.23107529	0.23107529	0.23107529	0.23107529
¸ßË¹°×ÔëÉù´¦Àí (477).mp3	0.20530933	0.20530933	0.20530933	0.20530933	0.20530933	0.20530933	0.20530933	0.20530933	0.20530933	0.20530933	0.20530933	0.20530933	0.20530933	0.20530933	0.20530933	0.20530933	0.20530933	0.20530933	0.20530933	0.20530933	0.20530933	0.20530933	0.20530933	0.20530933	0.20530933	0.20530933	0.20530933	0.20530933	0.20530933	0.20530933	0.20530933	0.20530933	0.20530933	0.20530933	0.20530933	0.20530933	0.20530933	0.20530933	0.20530933	0.20530933	0.20530933	0.20530933	0.20530933	0.20530933	0.20530933	0.20530933	0.20530933	0.20530933	0.20530933
¸ßË¹°×ÔëÉù´¦Àí (478).mp3	-0.20177436	-0.20177436	-0.20177436	-0.20177436	-0.20177436	-0.20177436	-0.20177436	-0.20177436	-0.20177436	-0.20177436	-0.20177436	-0.20177436	-0.20177436	-0.20177436	-0.20177436	-0.20177436	-0.20177436	-0.20177436	-0.20177436	-0.20177436	-0.20177436	-0.20177436	-0.20177436	-0.20177436	-0.20177436	-0.20177436	-0.20177436	-0.20177436	-0.20177436	-0.20177436	-0.20177436	-0.20177436	-0.20177436	-0.20177436	-0.20177436	-0.20177436	-0.20177436	-0.20177436	-0.20177436	-0.20177436	-0.20177436	-0.20177436	-0.20177436	-0.20177436	-0.20177436	-0.20177436	-0.20177436	-0.20177436	-0.20177436
¸ßË¹°×ÔëÉù´¦Àí (479).mp3	0.05878909	0.05878909	0.05878909	0.05878909	0.05878909	0.05878909	0.05878909	0.05878909	0.05878909	0.05878909	0.05878909	0.05878909	0.05878909	0.05878909	0.05878909	0.05878909	0.05878909	0.05878909	0.05878909	0.05878909	0.05878909	0.05878909	0.05878909	0.05878909	0.05878909	0.05878909	0.05878909	0.05878909	0.05878909	0.05878909	0.05878909	0.05878909	0.05878909	0.05878909	0.05878909	0.05878909	0.05878909	0.05878909	0.05878909	0.05878909	0.05878909	0.05878909	0.05878909	0.05878909	0.05878909	0.05878909	0.05878909	0.05878909	0.05878909
¸ßË¹°×ÔëÉù´¦Àí (480).mp3	0.27024338	0.27024338	0.27024338	0.27024338	0.27024338	0.27024338	0.27024338	0.27024338	0.27024338	0.27024338	0.27024338	0.27024338	0.27024338	0.27024338	0.27024338	0.27024338	0.27024338	0.27024338	0.27024338	0.27024338	0.27024338	0.27024338	0.27024338	0.27024338	0.27024338	0.27024338	0.27024338	0.27024338	0.27024338	0.27024338	0.27024338	0.27024338	0.27024338	0.27024338	0.27024338	0.27024338	0.27024338	0.27024338	0.27024338	0.27024338	0.27024338	0.27024338	0.27024338	0.27024338	0.27024338	0.27024338	0.27024338	0.27024338	0.27024338
¸ßË¹°×ÔëÉù´¦Àí (481).mp3	0.00491298	0.00491298	0.00491298	0.00491298	0.00491298	0.00491298	0.00491298	0.00491298	0.00491298	0.00491298	0.00491298	0.00491298	0.00491298	0.00491298	0.00491298	0.00491298	0.00491298	0.00491298	0.00491298	0.00491298	0.00491298	0.00491298	0.00491298	0.00491298	0.00491298	0.00491298	0.00491298	0.00491298	0.00491298	0.00491298	0.00491298	0.00491298	0.00491298	0.00491298	0.00491298	0.00491298	0.00491298	0.00491298	0.00491298	0.00491298	0.00491298	0.00491298	0.00491298	0.00491298	0.00491298	0.00491298	0.00491298	0.00491298	0.00491298
¸ßË¹°×ÔëÉù´¦Àí (482).mp3	0.20819387	0.20819387	0.20819387	0.20819387	0.20819387	0.20819387	0.20819387	0.20819387	0.20819387	0.20819387	0.20819387	0.20819387	0.20819387	0.20819387	0.20819387	0.20819387	0.20819387	0.20819387	0.20819387	0.20819387	0.20819387	0.20819387	0.20819387	0.20819387	0.20819387	0.20819387	0.20819387	0.20819387	0.20819387	0.20819387	0.20819387	0.20819387	0.20819387	0.20819387	0.20819387	0.20819387	0.20819387	0.20819387	0.20819387	0.20819387	0.20819387	0.20819387	0.20819387	0.20819387	0.20819387	0.20819387	0.20819387	0.20819387	0.20819387
¸ßË¹°×ÔëÉù´¦Àí (483).mp3	0.032551933	0.032551933	0.032551933	0.032551933	0.032551933	0.032551933	0.032551933	0.032551933	0.032551933	0.032551933	0.032551933	0.032551933	0.032551933	0.032551933	0.032551933	0.032551933	0.032551933	0.032551933	0.032551933	0.032551933	0.032551933	0.032551933	0.032551933	0.032551933	0.032551933	0.032551933	0.032551933	0.032551933	0.032551933	0.032551933	0.032551933	0.032551933	0.032551933	0.032551933	0.032551933	0.032551933	0.032551933	0.032551933	0.032551933	0.032551933	0.032551933	0.032551933	0.032551933	0.032551933	0.032551933	0.032551933	0.032551933	0.032551933	0.032551933
¸ßË¹°×ÔëÉù´¦Àí (484).mp3	0.03876915	0.03876915	0.03876915	0.03876915	0.03876915	0.03876915	0.03876915	0.03876915	0.03876915	0.03876915	0.03876915	0.03876915	0.03876915	0.03876915	0.03876915	0.03876915	0.03876915	0.03876915	0.03876915	0.03876915	0.03876915	0.03876915	0.03876915	0.03876915	0.03876915	0.03876915	0.03876915	0.03876915	0.03876915	0.03876915	0.03876915	0.03876915	0.03876915	0.03876915	0.03876915	0.03876915	0.03876915	0.03876915	0.03876915	0.03876915	0.03876915	0.03876915	0.03876915	0.03876915	0.03876915	0.03876915	0.03876915	0.03876915	0.03876915
¸ßË¹°×ÔëÉù´¦Àí (485).mp3	0.21189949	0.21189949	0.21189949	0.21189949	0.21189949	0.21189949	0.21189949	0.21189949	0.21189949	0.21189949	0.21189949	0.21189949	0.21189949	0.21189949	0.21189949	0.21189949	0.21189949	0.21189949	0.21189949	0.21189949	0.21189949	0.21189949	0.21189949	0.21189949	0.21189949	0.21189949	0.21189949	0.21189949	0.21189949	0.21189949	0.21189949	0.21189949	0.21189949	0.21189949	0.21189949	0.21189949	0.21189949	0.21189949	0.21189949	0.21189949	0.21189949	0.21189949	0.21189949	0.21189949	0.21189949	0.21189949	0.21189949	0.21189949	0.21189949
¸ßË¹°×ÔëÉù´¦Àí (486).mp3	-0.21541232	-0.21541232	-0.21541232	-0.21541232	-0.21541232	-0.21541232	-0.21541232	-0.21541232	-0.21541232	-0.21541232	-0.21541232	-0.21541232	-0.21541232	-0.21541232	-0.21541232	-0.21541232	-0.21541232	-0.21541232	-0.21541232	-0.21541232	-0.21541232	-0.21541232	-0.21541232	-0.21541232	-0.21541232	-0.21541232	-0.21541232	-0.21541232	-0.21541232	-0.21541232	-0.21541232	-0.21541232	-0.21541232	-0.21541232	-0.21541232	-0.21541232	-0.21541232	-0.21541232	-0.21541232	-0.21541232	-0.21541232	-0.21541232	-0.21541232	-0.21541232	-0.21541232	-0.21541232	-0.21541232	-0.21541232	-0.21541232
¸ßË¹°×ÔëÉù´¦Àí (487).mp3	-0.0579401	-0.0579401	-0.0579401	-0.0579401	-0.0579401	-0.0579401	-0.0579401	-0.0579401	-0.0579401	-0.0579401	-0.0579401	-0.0579401	-0.0579401	-0.0579401	-0.0579401	-0.0579401	-0.0579401	-0.0579401	-0.0579401	-0.0579401	-0.0579401	-0.0579401	-0.0579401	-0.0579401	-0.0579401	-0.0579401	-0.0579401	-0.0579401	-0.0579401	-0.0579401	-0.0579401	-0.0579401	-0.0579401	-0.0579401	-0.0579401	-0.0579401	-0.0579401	-0.0579401	-0.0579401	-0.0579401	-0.0579401	-0.0579401	-0.0579401	-0.0579401	-0.0579401	-0.0579401	-0.0579401	-0.0579401	-0.0579401
¸ßË¹°×ÔëÉù´¦Àí (488).mp3	-0.002277372	-0.002277372	-0.002277372	-0.002277372	-0.002277372	-0.002277372	-0.002277372	-0.002277372	-0.002277372	-0.002277372	-0.002277372	-0.002277372	-0.002277372	-0.002277372	-0.002277372	-0.002277372	-0.002277372	-0.002277372	-0.002277372	-0.002277372	-0.002277372	-0.002277372	-0.002277372	-0.002277372	-0.002277372	-0.002277372	-0.002277372	-0.002277372	-0.002277372	-0.002277372	-0.002277372	-0.002277372	-0.002277372	-0.002277372	-0.002277372	-0.002277372	-0.002277372	-0.002277372	-0.002277372	-0.002277372	-0.002277372	-0.002277372	-0.002277372	-0.002277372	-0.002277372	-0.002277372	-0.002277372	-0.002277372	-0.002277372
¸ßË¹°×ÔëÉù´¦Àí (489).mp3	0.002419248	0.002419248	0.002419248	0.002419248	0.002419248	0.002419248	0.002419248	0.002419248	0.002419248	0.002419248	0.002419248	0.002419248	0.002419248	0.002419248	0.002419248	0.002419248	0.002419248	0.002419248	0.002419248	0.002419248	0.002419248	0.002419248	0.002419248	0.002419248	0.002419248	0.002419248	0.002419248	0.002419248	0.002419248	0.002419248	0.002419248	0.002419248	0.002419248	0.002419248	0.002419248	0.002419248	0.002419248	0.002419248	0.002419248	0.002419248	0.002419248	0.002419248	0.002419248	0.002419248	0.002419248	0.002419248	0.002419248	0.002419248	0.002419248
¸ßË¹°×ÔëÉù´¦Àí (490).mp3	0.14676663	0.14676663	0.14676663	0.14676663	0.14676663	0.14676663	0.14676663	0.14676663	0.14676663	0.14676663	0.14676663	0.14676663	0.14676663	0.14676663	0.14676663	0.14676663	0.14676663	0.14676663	0.14676663	0.14676663	0.14676663	0.14676663	0.14676663	0.14676663	0.14676663	0.14676663	0.14676663	0.14676663	0.14676663	0.14676663	0.14676663	0.14676663	0.14676663	0.14676663	0.14676663	0.14676663	0.14676663	0.14676663	0.14676663	0.14676663	0.14676663	0.14676663	0.14676663	0.14676663	0.14676663	0.14676663	0.14676663	0.14676663	0.14676663
¸ßË¹°×ÔëÉù´¦Àí (491).mp3	0.018632703	0.018632703	0.018632703	0.018632703	0.018632703	0.018632703	0.018632703	0.018632703	0.018632703	0.018632703	0.018632703	0.018632703	0.018632703	0.018632703	0.018632703	0.018632703	0.018632703	0.018632703	0.018632703	0.018632703	0.018632703	0.018632703	0.018632703	0.018632703	0.018632703	0.018632703	0.018632703	0.018632703	0.018632703	0.018632703	0.018632703	0.018632703	0.018632703	0.018632703	0.018632703	0.018632703	0.018632703	0.018632703	0.018632703	0.018632703	0.018632703	0.018632703	0.018632703	0.018632703	0.018632703	0.018632703	0.018632703	0.018632703	0.018632703
¸ßË¹°×ÔëÉù´¦Àí (492).mp3	-0.045255683	-0.045255683	-0.045255683	-0.045255683	-0.045255683	-0.045255683	-0.045255683	-0.045255683	-0.045255683	-0.045255683	-0.045255683	-0.045255683	-0.045255683	-0.045255683	-0.045255683	-0.045255683	-0.045255683	-0.045255683	-0.045255683	-0.045255683	-0.045255683	-0.045255683	-0.045255683	-0.045255683	-0.045255683	-0.045255683	-0.045255683	-0.045255683	-0.045255683	-0.045255683	-0.045255683	-0.045255683	-0.045255683	-0.045255683	-0.045255683	-0.045255683	-0.045255683	-0.045255683	-0.045255683	-0.045255683	-0.045255683	-0.045255683	-0.045255683	-0.045255683	-0.045255683	-0.045255683	-0.045255683	-0.045255683	-0.045255683
¸ßË¹°×ÔëÉù´¦Àí (493).mp3	0.04104291	0.04104291	0.04104291	0.04104291	0.04104291	0.04104291	0.04104291	0.04104291	0.04104291	0.04104291	0.04104291	0.04104291	0.04104291	0.04104291	0.04104291	0.04104291	0.04104291	0.04104291	0.04104291	0.04104291	0.04104291	0.04104291	0.04104291	0.04104291	0.04104291	0.04104291	0.04104291	0.04104291	0.04104291	0.04104291	0.04104291	0.04104291	0.04104291	0.04104291	0.04104291	0.04104291	0.04104291	0.04104291	0.04104291	0.04104291	0.04104291	0.04104291	0.04104291	0.04104291	0.04104291	0.04104291	0.04104291	0.04104291	0.04104291
¸ßË¹°×ÔëÉù´¦Àí (494).mp3	0.29992077	0.29992077	0.29992077	0.29992077	0.29992077	0.29992077	0.29992077	0.29992077	0.29992077	0.29992077	0.29992077	0.29992077	0.29992077	0.29992077	0.29992077	0.29992077	0.29992077	0.29992077	0.29992077	0.29992077	0.29992077	0.29992077	0.29992077	0.29992077	0.29992077	0.29992077	0.29992077	0.29992077	0.29992077	0.29992077	0.29992077	0.29992077	0.29992077	0.29992077	0.29992077	0.29992077	0.29992077	0.29992077	0.29992077	0.29992077	0.29992077	0.29992077	0.29992077	0.29992077	0.29992077	0.29992077	0.29992077	0.29992077	0.29992077
¸ßË¹°×ÔëÉù´¦Àí (495).mp3	0.10048008	0.10048008	0.10048008	0.10048008	0.10048008	0.10048008	0.10048008	0.10048008	0.10048008	0.10048008	0.10048008	0.10048008	0.10048008	0.10048008	0.10048008	0.10048008	0.10048008	0.10048008	0.10048008	0.10048008	0.10048008	0.10048008	0.10048008	0.10048008	0.10048008	0.10048008	0.10048008	0.10048008	0.10048008	0.10048008	0.10048008	0.10048008	0.10048008	0.10048008	0.10048008	0.10048008	0.10048008	0.10048008	0.10048008	0.10048008	0.10048008	0.10048008	0.10048008	0.10048008	0.10048008	0.10048008	0.10048008	0.10048008	0.10048008
¸ßË¹°×ÔëÉù´¦Àí (496).mp3	-0.039524987	-0.039524987	-0.039524987	-0.039524987	-0.039524987	-0.039524987	-0.039524987	-0.039524987	-0.039524987	-0.039524987	-0.039524987	-0.039524987	-0.039524987	-0.039524987	-0.039524987	-0.039524987	-0.039524987	-0.039524987	-0.039524987	-0.039524987	-0.039524987	-0.039524987	-0.039524987	-0.039524987	-0.039524987	-0.039524987	-0.039524987	-0.039524987	-0.039524987	-0.039524987	-0.039524987	-0.039524987	-0.039524987	-0.039524987	-0.039524987	-0.039524987	-0.039524987	-0.039524987	-0.039524987	-0.039524987	-0.039524987	-0.039524987	-0.039524987	-0.039524987	-0.039524987	-0.039524987	-0.039524987	-0.039524987	-0.039524987
¸ßË¹°×ÔëÉù´¦Àí (497).mp3	0.07371458	0.07371458	0.07371458	0.07371458	0.07371458	0.07371458	0.07371458	0.07371458	0.07371458	0.07371458	0.07371458	0.07371458	0.07371458	0.07371458	0.07371458	0.07371458	0.07371458	0.07371458	0.07371458	0.07371458	0.07371458	0.07371458	0.07371458	0.07371458	0.07371458	0.07371458	0.07371458	0.07371458	0.07371458	0.07371458	0.07371458	0.07371458	0.07371458	0.07371458	0.07371458	0.07371458	0.07371458	0.07371458	0.07371458	0.07371458	0.07371458	0.07371458	0.07371458	0.07371458	0.07371458	0.07371458	0.07371458	0.07371458	0.07371458
¸ßË¹°×ÔëÉù´¦Àí (498).mp3	-0.069517374	-0.069517374	-0.069517374	-0.069517374	-0.069517374	-0.069517374	-0.069517374	-0.069517374	-0.069517374	-0.069517374	-0.069517374	-0.069517374	-0.069517374	-0.069517374	-0.069517374	-0.069517374	-0.069517374	-0.069517374	-0.069517374	-0.069517374	-0.069517374	-0.069517374	-0.069517374	-0.069517374	-0.069517374	-0.069517374	-0.069517374	-0.069517374	-0.069517374	-0.069517374	-0.069517374	-0.069517374	-0.069517374	-0.069517374	-0.069517374	-0.069517374	-0.069517374	-0.069517374	-0.069517374	-0.069517374	-0.069517374	-0.069517374	-0.069517374	-0.069517374	-0.069517374	-0.069517374	-0.069517374	-0.069517374	-0.069517374
¸ßË¹°×ÔëÉù´¦Àí (499).mp3	-0.10806107	-0.10806107	-0.10806107	-0.10806107	-0.10806107	-0.10806107	-0.10806107	-0.10806107	-0.10806107	-0.10806107	-0.10806107	-0.10806107	-0.10806107	-0.10806107	-0.10806107	-0.10806107	-0.10806107	-0.10806107	-0.10806107	-0.10806107	-0.10806107	-0.10806107	-0.10806107	-0.10806107	-0.10806107	-0.10806107	-0.10806107	-0.10806107	-0.10806107	-0.10806107	-0.10806107	-0.10806107	-0.10806107	-0.10806107	-0.10806107	-0.10806107	-0.10806107	-0.10806107	-0.10806107	-0.10806107	-0.10806107	-0.10806107	-0.10806107	-0.10806107	-0.10806107	-0.10806107	-0.10806107	-0.10806107	-0.10806107
¸ßË¹°×ÔëÉù´¦Àí (500).mp3	0.04965227	0.04965227	0.04965227	0.04965227	0.04965227	0.04965227	0.04965227	0.04965227	0.04965227	0.04965227	0.04965227	0.04965227	0.04965227	0.04965227	0.04965227	0.04965227	0.04965227	0.04965227	0.04965227	0.04965227	0.04965227	0.04965227	0.04965227	0.04965227	0.04965227	0.04965227	0.04965227	0.04965227	0.04965227	0.04965227	0.04965227	0.04965227	0.04965227	0.04965227	0.04965227	0.04965227	0.04965227	0.04965227	0.04965227	0.04965227	0.04965227	0.04965227	0.04965227	0.04965227	0.04965227	0.04965227	0.04965227	0.04965227	0.04965227
¸ßË¹°×ÔëÉù´¦Àí (501).mp3	0.15580532	0.15580532	0.15580532	0.15580532	0.15580532	0.15580532	0.15580532	0.15580532	0.15580532	0.15580532	0.15580532	0.15580532	0.15580532	0.15580532	0.15580532	0.15580532	0.15580532	0.15580532	0.15580532	0.15580532	0.15580532	0.15580532	0.15580532	0.15580532	0.15580532	0.15580532	0.15580532	0.15580532	0.15580532	0.15580532	0.15580532	0.15580532	0.15580532	0.15580532	0.15580532	0.15580532	0.15580532	0.15580532	0.15580532	0.15580532	0.15580532	0.15580532	0.15580532	0.15580532	0.15580532	0.15580532	0.15580532	0.15580532	0.15580532
¸ßË¹°×ÔëÉù´¦Àí (502).mp3	0.2315329	0.2315329	0.2315329	0.2315329	0.2315329	0.2315329	0.2315329	0.2315329	0.2315329	0.2315329	0.2315329	0.2315329	0.2315329	0.2315329	0.2315329	0.2315329	0.2315329	0.2315329	0.2315329	0.2315329	0.2315329	0.2315329	0.2315329	0.2315329	0.2315329	0.2315329	0.2315329	0.2315329	0.2315329	0.2315329	0.2315329	0.2315329	0.2315329	0.2315329	0.2315329	0.2315329	0.2315329	0.2315329	0.2315329	0.2315329	0.2315329	0.2315329	0.2315329	0.2315329	0.2315329	0.2315329	0.2315329	0.2315329	0.2315329
¸ßË¹°×ÔëÉù´¦Àí (503).mp3	-0.036282204	-0.036282204	-0.036282204	-0.036282204	-0.036282204	-0.036282204	-0.036282204	-0.036282204	-0.036282204	-0.036282204	-0.036282204	-0.036282204	-0.036282204	-0.036282204	-0.036282204	-0.036282204	-0.036282204	-0.036282204	-0.036282204	-0.036282204	-0.036282204	-0.036282204	-0.036282204	-0.036282204	-0.036282204	-0.036282204	-0.036282204	-0.036282204	-0.036282204	-0.036282204	-0.036282204	-0.036282204	-0.036282204	-0.036282204	-0.036282204	-0.036282204	-0.036282204	-0.036282204	-0.036282204	-0.036282204	-0.036282204	-0.036282204	-0.036282204	-0.036282204	-0.036282204	-0.036282204	-0.036282204	-0.036282204	-0.036282204
¸ßË¹°×ÔëÉù´¦Àí (504).mp3	0.1724537	0.1724537	0.1724537	0.1724537	0.1724537	0.1724537	0.1724537	0.1724537	0.1724537	0.1724537	0.1724537	0.1724537	0.1724537	0.1724537	0.1724537	0.1724537	0.1724537	0.1724537	0.1724537	0.1724537	0.1724537	0.1724537	0.1724537	0.1724537	0.1724537	0.1724537	0.1724537	0.1724537	0.1724537	0.1724537	0.1724537	0.1724537	0.1724537	0.1724537	0.1724537	0.1724537	0.1724537	0.1724537	0.1724537	0.1724537	0.1724537	0.1724537	0.1724537	0.1724537	0.1724537	0.1724537	0.1724537	0.1724537	0.1724537
¸ßË¹°×ÔëÉù´¦Àí (505).mp3	0.22305533	0.22305533	0.22305533	0.22305533	0.22305533	0.22305533	0.22305533	0.22305533	0.22305533	0.22305533	0.22305533	0.22305533	0.22305533	0.22305533	0.22305533	0.22305533	0.22305533	0.22305533	0.22305533	0.22305533	0.22305533	0.22305533	0.22305533	0.22305533	0.22305533	0.22305533	0.22305533	0.22305533	0.22305533	0.22305533	0.22305533	0.22305533	0.22305533	0.22305533	0.22305533	0.22305533	0.22305533	0.22305533	0.22305533	0.22305533	0.22305533	0.22305533	0.22305533	0.22305533	0.22305533	0.22305533	0.22305533	0.22305533	0.22305533
¸ßË¹°×ÔëÉù´¦Àí (506).mp3	-0.08411323	-0.08411323	-0.08411323	-0.08411323	-0.08411323	-0.08411323	-0.08411323	-0.08411323	-0.08411323	-0.08411323	-0.08411323	-0.08411323	-0.08411323	-0.08411323	-0.08411323	-0.08411323	-0.08411323	-0.08411323	-0.08411323	-0.08411323	-0.08411323	-0.08411323	-0.08411323	-0.08411323	-0.08411323	-0.08411323	-0.08411323	-0.08411323	-0.08411323	-0.08411323	-0.08411323	-0.08411323	-0.08411323	-0.08411323	-0.08411323	-0.08411323	-0.08411323	-0.08411323	-0.08411323	-0.08411323	-0.08411323	-0.08411323	-0.08411323	-0.08411323	-0.08411323	-0.08411323	-0.08411323	-0.08411323	-0.08411323
¸ßË¹°×ÔëÉù´¦Àí (507).mp3	0.13000798	0.13000798	0.13000798	0.13000798	0.13000798	0.13000798	0.13000798	0.13000798	0.13000798	0.13000798	0.13000798	0.13000798	0.13000798	0.13000798	0.13000798	0.13000798	0.13000798	0.13000798	0.13000798	0.13000798	0.13000798	0.13000798	0.13000798	0.13000798	0.13000798	0.13000798	0.13000798	0.13000798	0.13000798	0.13000798	0.13000798	0.13000798	0.13000798	0.13000798	0.13000798	0.13000798	0.13000798	0.13000798	0.13000798	0.13000798	0.13000798	0.13000798	0.13000798	0.13000798	0.13000798	0.13000798	0.13000798	0.13000798	0.13000798
¸ßË¹°×ÔëÉù´¦Àí (508).mp3	0.15935946	0.15935946	0.15935946	0.15935946	0.15935946	0.15935946	0.15935946	0.15935946	0.15935946	0.15935946	0.15935946	0.15935946	0.15935946	0.15935946	0.15935946	0.15935946	0.15935946	0.15935946	0.15935946	0.15935946	0.15935946	0.15935946	0.15935946	0.15935946	0.15935946	0.15935946	0.15935946	0.15935946	0.15935946	0.15935946	0.15935946	0.15935946	0.15935946	0.15935946	0.15935946	0.15935946	0.15935946	0.15935946	0.15935946	0.15935946	0.15935946	0.15935946	0.15935946	0.15935946	0.15935946	0.15935946	0.15935946	0.15935946	0.15935946
¸ßË¹°×ÔëÉù´¦Àí (509).mp3	0.109994195	0.109994195	0.109994195	0.109994195	0.109994195	0.109994195	0.109994195	0.109994195	0.109994195	0.109994195	0.109994195	0.109994195	0.109994195	0.109994195	0.109994195	0.109994195	0.109994195	0.109994195	0.109994195	0.109994195	0.109994195	0.109994195	0.109994195	0.109994195	0.109994195	0.109994195	0.109994195	0.109994195	0.109994195	0.109994195	0.109994195	0.109994195	0.109994195	0.109994195	0.109994195	0.109994195	0.109994195	0.109994195	0.109994195	0.109994195	0.109994195	0.109994195	0.109994195	0.109994195	0.109994195	0.109994195	0.109994195	0.109994195	0.109994195
¸ßË¹°×ÔëÉù´¦Àí (510).mp3	0.08811761	0.08811761	0.08811761	0.08811761	0.08811761	0.08811761	0.08811761	0.08811761	0.08811761	0.08811761	0.08811761	0.08811761	0.08811761	0.08811761	0.08811761	0.08811761	0.08811761	0.08811761	0.08811761	0.08811761	0.08811761	0.08811761	0.08811761	0.08811761	0.08811761	0.08811761	0.08811761	0.08811761	0.08811761	0.08811761	0.08811761	0.08811761	0.08811761	0.08811761	0.08811761	0.08811761	0.08811761	0.08811761	0.08811761	0.08811761	0.08811761	0.08811761	0.08811761	0.08811761	0.08811761	0.08811761	0.08811761	0.08811761	0.08811761
¸ßË¹°×ÔëÉù´¦Àí (511).mp3	0.08385083	0.08385083	0.08385083	0.08385083	0.08385083	0.08385083	0.08385083	0.08385083	0.08385083	0.08385083	0.08385083	0.08385083	0.08385083	0.08385083	0.08385083	0.08385083	0.08385083	0.08385083	0.08385083	0.08385083	0.08385083	0.08385083	0.08385083	0.08385083	0.08385083	0.08385083	0.08385083	0.08385083	0.08385083	0.08385083	0.08385083	0.08385083	0.08385083	0.08385083	0.08385083	0.08385083	0.08385083	0.08385083	0.08385083	0.08385083	0.08385083	0.08385083	0.08385083	0.08385083	0.08385083	0.08385083	0.08385083	0.08385083	0.08385083
¸ßË¹°×ÔëÉù´¦Àí (512).mp3	0.09340037	0.09340037	0.09340037	0.09340037	0.09340037	0.09340037	0.09340037	0.09340037	0.09340037	0.09340037	0.09340037	0.09340037	0.09340037	0.09340037	0.09340037	0.09340037	0.09340037	0.09340037	0.09340037	0.09340037	0.09340037	0.09340037	0.09340037	0.09340037	0.09340037	0.09340037	0.09340037	0.09340037	0.09340037	0.09340037	0.09340037	0.09340037	0.09340037	0.09340037	0.09340037	0.09340037	0.09340037	0.09340037	0.09340037	0.09340037	0.09340037	0.09340037	0.09340037	0.09340037	0.09340037	0.09340037	0.09340037	0.09340037	0.09340037
¸ßË¹°×ÔëÉù´¦Àí (513).mp3	0.251989	0.251989	0.251989	0.251989	0.251989	0.251989	0.251989	0.251989	0.251989	0.251989	0.251989	0.251989	0.251989	0.251989	0.251989	0.251989	0.251989	0.251989	0.251989	0.251989	0.251989	0.251989	0.251989	0.251989	0.251989	0.251989	0.251989	0.251989	0.251989	0.251989	0.251989	0.251989	0.251989	0.251989	0.251989	0.251989	0.251989	0.251989	0.251989	0.251989	0.251989	0.251989	0.251989	0.251989	0.251989	0.251989	0.251989	0.251989	0.251989
¸ßË¹°×ÔëÉù´¦Àí (514).mp3	0.03064961	0.03064961	0.03064961	0.03064961	0.03064961	0.03064961	0.03064961	0.03064961	0.03064961	0.03064961	0.03064961	0.03064961	0.03064961	0.03064961	0.03064961	0.03064961	0.03064961	0.03064961	0.03064961	0.03064961	0.03064961	0.03064961	0.03064961	0.03064961	0.03064961	0.03064961	0.03064961	0.03064961	0.03064961	0.03064961	0.03064961	0.03064961	0.03064961	0.03064961	0.03064961	0.03064961	0.03064961	0.03064961	0.03064961	0.03064961	0.03064961	0.03064961	0.03064961	0.03064961	0.03064961	0.03064961	0.03064961	0.03064961	0.03064961
¸ßË¹°×ÔëÉù´¦Àí (515).mp3	-0.0890944	-0.0890944	-0.0890944	-0.0890944	-0.0890944	-0.0890944	-0.0890944	-0.0890944	-0.0890944	-0.0890944	-0.0890944	-0.0890944	-0.0890944	-0.0890944	-0.0890944	-0.0890944	-0.0890944	-0.0890944	-0.0890944	-0.0890944	-0.0890944	-0.0890944	-0.0890944	-0.0890944	-0.0890944	-0.0890944	-0.0890944	-0.0890944	-0.0890944	-0.0890944	-0.0890944	-0.0890944	-0.0890944	-0.0890944	-0.0890944	-0.0890944	-0.0890944	-0.0890944	-0.0890944	-0.0890944	-0.0890944	-0.0890944	-0.0890944	-0.0890944	-0.0890944	-0.0890944	-0.0890944	-0.0890944	-0.0890944
¸ßË¹°×ÔëÉù´¦Àí (516).mp3	0.19759738	0.19759738	0.19759738	0.19759738	0.19759738	0.19759738	0.19759738	0.19759738	0.19759738	0.19759738	0.19759738	0.19759738	0.19759738	0.19759738	0.19759738	0.19759738	0.19759738	0.19759738	0.19759738	0.19759738	0.19759738	0.19759738	0.19759738	0.19759738	0.19759738	0.19759738	0.19759738	0.19759738	0.19759738	0.19759738	0.19759738	0.19759738	0.19759738	0.19759738	0.19759738	0.19759738	0.19759738	0.19759738	0.19759738	0.19759738	0.19759738	0.19759738	0.19759738	0.19759738	0.19759738	0.19759738	0.19759738	0.19759738	0.19759738
¸ßË¹°×ÔëÉù´¦Àí (517).mp3	0.2127392	0.2127392	0.2127392	0.2127392	0.2127392	0.2127392	0.2127392	0.2127392	0.2127392	0.2127392	0.2127392	0.2127392	0.2127392	0.2127392	0.2127392	0.2127392	0.2127392	0.2127392	0.2127392	0.2127392	0.2127392	0.2127392	0.2127392	0.2127392	0.2127392	0.2127392	0.2127392	0.2127392	0.2127392	0.2127392	0.2127392	0.2127392	0.2127392	0.2127392	0.2127392	0.2127392	0.2127392	0.2127392	0.2127392	0.2127392	0.2127392	0.2127392	0.2127392	0.2127392	0.2127392	0.2127392	0.2127392	0.2127392	0.2127392
¸ßË¹°×ÔëÉù´¦Àí (518).mp3	0.10254679	0.10254679	0.10254679	0.10254679	0.10254679	0.10254679	0.10254679	0.10254679	0.10254679	0.10254679	0.10254679	0.10254679	0.10254679	0.10254679	0.10254679	0.10254679	0.10254679	0.10254679	0.10254679	0.10254679	0.10254679	0.10254679	0.10254679	0.10254679	0.10254679	0.10254679	0.10254679	0.10254679	0.10254679	0.10254679	0.10254679	0.10254679	0.10254679	0.10254679	0.10254679	0.10254679	0.10254679	0.10254679	0.10254679	0.10254679	0.10254679	0.10254679	0.10254679	0.10254679	0.10254679	0.10254679	0.10254679	0.10254679	0.10254679
¸ßË¹°×ÔëÉù´¦Àí (519).mp3	0.18760124	0.18760124	0.18760124	0.18760124	0.18760124	0.18760124	0.18760124	0.18760124	0.18760124	0.18760124	0.18760124	0.18760124	0.18760124	0.18760124	0.18760124	0.18760124	0.18760124	0.18760124	0.18760124	0.18760124	0.18760124	0.18760124	0.18760124	0.18760124	0.18760124	0.18760124	0.18760124	0.18760124	0.18760124	0.18760124	0.18760124	0.18760124	0.18760124	0.18760124	0.18760124	0.18760124	0.18760124	0.18760124	0.18760124	0.18760124	0.18760124	0.18760124	0.18760124	0.18760124	0.18760124	0.18760124	0.18760124	0.18760124	0.18760124
¸ßË¹°×ÔëÉù´¦Àí (520).mp3	0.23040953	0.23040953	0.23040953	0.23040953	0.23040953	0.23040953	0.23040953	0.23040953	0.23040953	0.23040953	0.23040953	0.23040953	0.23040953	0.23040953	0.23040953	0.23040953	0.23040953	0.23040953	0.23040953	0.23040953	0.23040953	0.23040953	0.23040953	0.23040953	0.23040953	0.23040953	0.23040953	0.23040953	0.23040953	0.23040953	0.23040953	0.23040953	0.23040953	0.23040953	0.23040953	0.23040953	0.23040953	0.23040953	0.23040953	0.23040953	0.23040953	0.23040953	0.23040953	0.23040953	0.23040953	0.23040953	0.23040953	0.23040953	0.23040953
¸ßË¹°×ÔëÉù´¦Àí (521).mp3	-0.05048542	-0.05048542	-0.05048542	-0.05048542	-0.05048542	-0.05048542	-0.05048542	-0.05048542	-0.05048542	-0.05048542	-0.05048542	-0.05048542	-0.05048542	-0.05048542	-0.05048542	-0.05048542	-0.05048542	-0.05048542	-0.05048542	-0.05048542	-0.05048542	-0.05048542	-0.05048542	-0.05048542	-0.05048542	-0.05048542	-0.05048542	-0.05048542	-0.05048542	-0.05048542	-0.05048542	-0.05048542	-0.05048542	-0.05048542	-0.05048542	-0.05048542	-0.05048542	-0.05048542	-0.05048542	-0.05048542	-0.05048542	-0.05048542	-0.05048542	-0.05048542	-0.05048542	-0.05048542	-0.05048542	-0.05048542	-0.05048542
¸ßË¹°×ÔëÉù´¦Àí (522).mp3	0.04358697	0.04358697	0.04358697	0.04358697	0.04358697	0.04358697	0.04358697	0.04358697	0.04358697	0.04358697	0.04358697	0.04358697	0.04358697	0.04358697	0.04358697	0.04358697	0.04358697	0.04358697	0.04358697	0.04358697	0.04358697	0.04358697	0.04358697	0.04358697	0.04358697	0.04358697	0.04358697	0.04358697	0.04358697	0.04358697	0.04358697	0.04358697	0.04358697	0.04358697	0.04358697	0.04358697	0.04358697	0.04358697	0.04358697	0.04358697	0.04358697	0.04358697	0.04358697	0.04358697	0.04358697	0.04358697	0.04358697	0.04358697	0.04358697
¸ßË¹°×ÔëÉù´¦Àí (523).mp3	-0.043766517	-0.043766517	-0.043766517	-0.043766517	-0.043766517	-0.043766517	-0.043766517	-0.043766517	-0.043766517	-0.043766517	-0.043766517	-0.043766517	-0.043766517	-0.043766517	-0.043766517	-0.043766517	-0.043766517	-0.043766517	-0.043766517	-0.043766517	-0.043766517	-0.043766517	-0.043766517	-0.043766517	-0.043766517	-0.043766517	-0.043766517	-0.043766517	-0.043766517	-0.043766517	-0.043766517	-0.043766517	-0.043766517	-0.043766517	-0.043766517	-0.043766517	-0.043766517	-0.043766517	-0.043766517	-0.043766517	-0.043766517	-0.043766517	-0.043766517	-0.043766517	-0.043766517	-0.043766517	-0.043766517	-0.043766517	-0.043766517
¸ßË¹°×ÔëÉù´¦Àí (524).mp3	-0.08385109	-0.08385109	-0.08385109	-0.08385109	-0.08385109	-0.08385109	-0.08385109	-0.08385109	-0.08385109	-0.08385109	-0.08385109	-0.08385109	-0.08385109	-0.08385109	-0.08385109	-0.08385109	-0.08385109	-0.08385109	-0.08385109	-0.08385109	-0.08385109	-0.08385109	-0.08385109	-0.08385109	-0.08385109	-0.08385109	-0.08385109	-0.08385109	-0.08385109	-0.08385109	-0.08385109	-0.08385109	-0.08385109	-0.08385109	-0.08385109	-0.08385109	-0.08385109	-0.08385109	-0.08385109	-0.08385109	-0.08385109	-0.08385109	-0.08385109	-0.08385109	-0.08385109	-0.08385109	-0.08385109	-0.08385109	-0.08385109
¸ßË¹°×ÔëÉù´¦Àí (525).mp3	0.007078961	0.007078961	0.007078961	0.007078961	0.007078961	0.007078961	0.007078961	0.007078961	0.007078961	0.007078961	0.007078961	0.007078961	0.007078961	0.007078961	0.007078961	0.007078961	0.007078961	0.007078961	0.007078961	0.007078961	0.007078961	0.007078961	0.007078961	0.007078961	0.007078961	0.007078961	0.007078961	0.007078961	0.007078961	0.007078961	0.007078961	0.007078961	0.007078961	0.007078961	0.007078961	0.007078961	0.007078961	0.007078961	0.007078961	0.007078961	0.007078961	0.007078961	0.007078961	0.007078961	0.007078961	0.007078961	0.007078961	0.007078961	0.007078961
¸ßË¹°×ÔëÉù´¦Àí (526).mp3	0.11201557	0.11201557	0.11201557	0.11201557	0.11201557	0.11201557	0.11201557	0.11201557	0.11201557	0.11201557	0.11201557	0.11201557	0.11201557	0.11201557	0.11201557	0.11201557	0.11201557	0.11201557	0.11201557	0.11201557	0.11201557	0.11201557	0.11201557	0.11201557	0.11201557	0.11201557	0.11201557	0.11201557	0.11201557	0.11201557	0.11201557	0.11201557	0.11201557	0.11201557	0.11201557	0.11201557	0.11201557	0.11201557	0.11201557	0.11201557	0.11201557	0.11201557	0.11201557	0.11201557	0.11201557	0.11201557	0.11201557	0.11201557	0.11201557
¸ßË¹°×ÔëÉù´¦Àí (527).mp3	0.2188622	0.2188622	0.2188622	0.2188622	0.2188622	0.2188622	0.2188622	0.2188622	0.2188622	0.2188622	0.2188622	0.2188622	0.2188622	0.2188622	0.2188622	0.2188622	0.2188622	0.2188622	0.2188622	0.2188622	0.2188622	0.2188622	0.2188622	0.2188622	0.2188622	0.2188622	0.2188622	0.2188622	0.2188622	0.2188622	0.2188622	0.2188622	0.2188622	0.2188622	0.2188622	0.2188622	0.2188622	0.2188622	0.2188622	0.2188622	0.2188622	0.2188622	0.2188622	0.2188622	0.2188622	0.2188622	0.2188622	0.2188622	0.2188622
¸ßË¹°×ÔëÉù´¦Àí (528).mp3	-0.04000985	-0.04000985	-0.04000985	-0.04000985	-0.04000985	-0.04000985	-0.04000985	-0.04000985	-0.04000985	-0.04000985	-0.04000985	-0.04000985	-0.04000985	-0.04000985	-0.04000985	-0.04000985	-0.04000985	-0.04000985	-0.04000985	-0.04000985	-0.04000985	-0.04000985	-0.04000985	-0.04000985	-0.04000985	-0.04000985	-0.04000985	-0.04000985	-0.04000985	-0.04000985	-0.04000985	-0.04000985	-0.04000985	-0.04000985	-0.04000985	-0.04000985	-0.04000985	-0.04000985	-0.04000985	-0.04000985	-0.04000985	-0.04000985	-0.04000985	-0.04000985	-0.04000985	-0.04000985	-0.04000985	-0.04000985	-0.04000985
¸ßË¹°×ÔëÉù´¦Àí (529).mp3	-0.05483767	-0.05483767	-0.05483767	-0.05483767	-0.05483767	-0.05483767	-0.05483767	-0.05483767	-0.05483767	-0.05483767	-0.05483767	-0.05483767	-0.05483767	-0.05483767	-0.05483767	-0.05483767	-0.05483767	-0.05483767	-0.05483767	-0.05483767	-0.05483767	-0.05483767	-0.05483767	-0.05483767	-0.05483767	-0.05483767	-0.05483767	-0.05483767	-0.05483767	-0.05483767	-0.05483767	-0.05483767	-0.05483767	-0.05483767	-0.05483767	-0.05483767	-0.05483767	-0.05483767	-0.05483767	-0.05483767	-0.05483767	-0.05483767	-0.05483767	-0.05483767	-0.05483767	-0.05483767	-0.05483767	-0.05483767	-0.05483767
¸ßË¹°×ÔëÉù´¦Àí (530).mp3	-0.041160606	-0.041160606	-0.041160606	-0.041160606	-0.041160606	-0.041160606	-0.041160606	-0.041160606	-0.041160606	-0.041160606	-0.041160606	-0.041160606	-0.041160606	-0.041160606	-0.041160606	-0.041160606	-0.041160606	-0.041160606	-0.041160606	-0.041160606	-0.041160606	-0.041160606	-0.041160606	-0.041160606	-0.041160606	-0.041160606	-0.041160606	-0.041160606	-0.041160606	-0.041160606	-0.041160606	-0.041160606	-0.041160606	-0.041160606	-0.041160606	-0.041160606	-0.041160606	-0.041160606	-0.041160606	-0.041160606	-0.041160606	-0.041160606	-0.041160606	-0.041160606	-0.041160606	-0.041160606	-0.041160606	-0.041160606	-0.041160606
¸ßË¹°×ÔëÉù´¦Àí (531).mp3	0.2774496	0.2774496	0.2774496	0.2774496	0.2774496	0.2774496	0.2774496	0.2774496	0.2774496	0.2774496	0.2774496	0.2774496	0.2774496	0.2774496	0.2774496	0.2774496	0.2774496	0.2774496	0.2774496	0.2774496	0.2774496	0.2774496	0.2774496	0.2774496	0.2774496	0.2774496	0.2774496	0.2774496	0.2774496	0.2774496	0.2774496	0.2774496	0.2774496	0.2774496	0.2774496	0.2774496	0.2774496	0.2774496	0.2774496	0.2774496	0.2774496	0.2774496	0.2774496	0.2774496	0.2774496	0.2774496	0.2774496	0.2774496	0.2774496
¸ßË¹°×ÔëÉù´¦Àí (532).mp3	0.16809437	0.16809437	0.16809437	0.16809437	0.16809437	0.16809437	0.16809437	0.16809437	0.16809437	0.16809437	0.16809437	0.16809437	0.16809437	0.16809437	0.16809437	0.16809437	0.16809437	0.16809437	0.16809437	0.16809437	0.16809437	0.16809437	0.16809437	0.16809437	0.16809437	0.16809437	0.16809437	0.16809437	0.16809437	0.16809437	0.16809437	0.16809437	0.16809437	0.16809437	0.16809437	0.16809437	0.16809437	0.16809437	0.16809437	0.16809437	0.16809437	0.16809437	0.16809437	0.16809437	0.16809437	0.16809437	0.16809437	0.16809437	0.16809437
¸ßË¹°×ÔëÉù´¦Àí (533).mp3	0.13851932	0.13851932	0.13851932	0.13851932	0.13851932	0.13851932	0.13851932	0.13851932	0.13851932	0.13851932	0.13851932	0.13851932	0.13851932	0.13851932	0.13851932	0.13851932	0.13851932	0.13851932	0.13851932	0.13851932	0.13851932	0.13851932	0.13851932	0.13851932	0.13851932	0.13851932	0.13851932	0.13851932	0.13851932	0.13851932	0.13851932	0.13851932	0.13851932	0.13851932	0.13851932	0.13851932	0.13851932	0.13851932	0.13851932	0.13851932	0.13851932	0.13851932	0.13851932	0.13851932	0.13851932	0.13851932	0.13851932	0.13851932	0.13851932
¸ßË¹°×ÔëÉù´¦Àí (534).mp3	0.07061412	0.07061412	0.07061412	0.07061412	0.07061412	0.07061412	0.07061412	0.07061412	0.07061412	0.07061412	0.07061412	0.07061412	0.07061412	0.07061412	0.07061412	0.07061412	0.07061412	0.07061412	0.07061412	0.07061412	0.07061412	0.07061412	0.07061412	0.07061412	0.07061412	0.07061412	0.07061412	0.07061412	0.07061412	0.07061412	0.07061412	0.07061412	0.07061412	0.07061412	0.07061412	0.07061412	0.07061412	0.07061412	0.07061412	0.07061412	0.07061412	0.07061412	0.07061412	0.07061412	0.07061412	0.07061412	0.07061412	0.07061412	0.07061412
¸ßË¹°×ÔëÉù´¦Àí (535).mp3	0.15974441	0.15974441	0.15974441	0.15974441	0.15974441	0.15974441	0.15974441	0.15974441	0.15974441	0.15974441	0.15974441	0.15974441	0.15974441	0.15974441	0.15974441	0.15974441	0.15974441	0.15974441	0.15974441	0.15974441	0.15974441	0.15974441	0.15974441	0.15974441	0.15974441	0.15974441	0.15974441	0.15974441	0.15974441	0.15974441	0.15974441	0.15974441	0.15974441	0.15974441	0.15974441	0.15974441	0.15974441	0.15974441	0.15974441	0.15974441	0.15974441	0.15974441	0.15974441	0.15974441	0.15974441	0.15974441	0.15974441	0.15974441	0.15974441
¸ßË¹°×ÔëÉù´¦Àí (536).mp3	-0.059885167	-0.059885167	-0.059885167	-0.059885167	-0.059885167	-0.059885167	-0.059885167	-0.059885167	-0.059885167	-0.059885167	-0.059885167	-0.059885167	-0.059885167	-0.059885167	-0.059885167	-0.059885167	-0.059885167	-0.059885167	-0.059885167	-0.059885167	-0.059885167	-0.059885167	-0.059885167	-0.059885167	-0.059885167	-0.059885167	-0.059885167	-0.059885167	-0.059885167	-0.059885167	-0.059885167	-0.059885167	-0.059885167	-0.059885167	-0.059885167	-0.059885167	-0.059885167	-0.059885167	-0.059885167	-0.059885167	-0.059885167	-0.059885167	-0.059885167	-0.059885167	-0.059885167	-0.059885167	-0.059885167	-0.059885167	-0.059885167
¸ßË¹°×ÔëÉù´¦Àí (537).mp3	-0.06079811	-0.06079811	-0.06079811	-0.06079811	-0.06079811	-0.06079811	-0.06079811	-0.06079811	-0.06079811	-0.06079811	-0.06079811	-0.06079811	-0.06079811	-0.06079811	-0.06079811	-0.06079811	-0.06079811	-0.06079811	-0.06079811	-0.06079811	-0.06079811	-0.06079811	-0.06079811	-0.06079811	-0.06079811	-0.06079811	-0.06079811	-0.06079811	-0.06079811	-0.06079811	-0.06079811	-0.06079811	-0.06079811	-0.06079811	-0.06079811	-0.06079811	-0.06079811	-0.06079811	-0.06079811	-0.06079811	-0.06079811	-0.06079811	-0.06079811	-0.06079811	-0.06079811	-0.06079811	-0.06079811	-0.06079811	-0.06079811
¸ßË¹°×ÔëÉù´¦Àí (538).mp3	0.19730464	0.19730464	0.19730464	0.19730464	0.19730464	0.19730464	0.19730464	0.19730464	0.19730464	0.19730464	0.19730464	0.19730464	0.19730464	0.19730464	0.19730464	0.19730464	0.19730464	0.19730464	0.19730464	0.19730464	0.19730464	0.19730464	0.19730464	0.19730464	0.19730464	0.19730464	0.19730464	0.19730464	0.19730464	0.19730464	0.19730464	0.19730464	0.19730464	0.19730464	0.19730464	0.19730464	0.19730464	0.19730464	0.19730464	0.19730464	0.19730464	0.19730464	0.19730464	0.19730464	0.19730464	0.19730464	0.19730464	0.19730464	0.19730464
¸ßË¹°×ÔëÉù´¦Àí (539).mp3	0.08081866	0.08081866	0.08081866	0.08081866	0.08081866	0.08081866	0.08081866	0.08081866	0.08081866	0.08081866	0.08081866	0.08081866	0.08081866	0.08081866	0.08081866	0.08081866	0.08081866	0.08081866	0.08081866	0.08081866	0.08081866	0.08081866	0.08081866	0.08081866	0.08081866	0.08081866	0.08081866	0.08081866	0.08081866	0.08081866	0.08081866	0.08081866	0.08081866	0.08081866	0.08081866	0.08081866	0.08081866	0.08081866	0.08081866	0.08081866	0.08081866	0.08081866	0.08081866	0.08081866	0.08081866	0.08081866	0.08081866	0.08081866	0.08081866
¸ßË¹°×ÔëÉù´¦Àí (540).mp3	0.1774208	0.1774208	0.1774208	0.1774208	0.1774208	0.1774208	0.1774208	0.1774208	0.1774208	0.1774208	0.1774208	0.1774208	0.1774208	0.1774208	0.1774208	0.1774208	0.1774208	0.1774208	0.1774208	0.1774208	0.1774208	0.1774208	0.1774208	0.1774208	0.1774208	0.1774208	0.1774208	0.1774208	0.1774208	0.1774208	0.1774208	0.1774208	0.1774208	0.1774208	0.1774208	0.1774208	0.1774208	0.1774208	0.1774208	0.1774208	0.1774208	0.1774208	0.1774208	0.1774208	0.1774208	0.1774208	0.1774208	0.1774208	0.1774208
¸ßË¹°×ÔëÉù´¦Àí (541).mp3	0.10116974	0.10116974	0.10116974	0.10116974	0.10116974	0.10116974	0.10116974	0.10116974	0.10116974	0.10116974	0.10116974	0.10116974	0.10116974	0.10116974	0.10116974	0.10116974	0.10116974	0.10116974	0.10116974	0.10116974	0.10116974	0.10116974	0.10116974	0.10116974	0.10116974	0.10116974	0.10116974	0.10116974	0.10116974	0.10116974	0.10116974	0.10116974	0.10116974	0.10116974	0.10116974	0.10116974	0.10116974	0.10116974	0.10116974	0.10116974	0.10116974	0.10116974	0.10116974	0.10116974	0.10116974	0.10116974	0.10116974	0.10116974	0.10116974
¸ßË¹°×ÔëÉù´¦Àí (542).mp3	0.17673454	0.17673454	0.17673454	0.17673454	0.17673454	0.17673454	0.17673454	0.17673454	0.17673454	0.17673454	0.17673454	0.17673454	0.17673454	0.17673454	0.17673454	0.17673454	0.17673454	0.17673454	0.17673454	0.17673454	0.17673454	0.17673454	0.17673454	0.17673454	0.17673454	0.17673454	0.17673454	0.17673454	0.17673454	0.17673454	0.17673454	0.17673454	0.17673454	0.17673454	0.17673454	0.17673454	0.17673454	0.17673454	0.17673454	0.17673454	0.17673454	0.17673454	0.17673454	0.17673454	0.17673454	0.17673454	0.17673454	0.17673454	0.17673454
¸ßË¹°×ÔëÉù´¦Àí (543).mp3	0.12020823	0.12020823	0.12020823	0.12020823	0.12020823	0.12020823	0.12020823	0.12020823	0.12020823	0.12020823	0.12020823	0.12020823	0.12020823	0.12020823	0.12020823	0.12020823	0.12020823	0.12020823	0.12020823	0.12020823	0.12020823	0.12020823	0.12020823	0.12020823	0.12020823	0.12020823	0.12020823	0.12020823	0.12020823	0.12020823	0.12020823	0.12020823	0.12020823	0.12020823	0.12020823	0.12020823	0.12020823	0.12020823	0.12020823	0.12020823	0.12020823	0.12020823	0.12020823	0.12020823	0.12020823	0.12020823	0.12020823	0.12020823	0.12020823
¸ßË¹°×ÔëÉù´¦Àí (544).mp3	0.014467642	0.014467642	0.014467642	0.014467642	0.014467642	0.014467642	0.014467642	0.014467642	0.014467642	0.014467642	0.014467642	0.014467642	0.014467642	0.014467642	0.014467642	0.014467642	0.014467642	0.014467642	0.014467642	0.014467642	0.014467642	0.014467642	0.014467642	0.014467642	0.014467642	0.014467642	0.014467642	0.014467642	0.014467642	0.014467642	0.014467642	0.014467642	0.014467642	0.014467642	0.014467642	0.014467642	0.014467642	0.014467642	0.014467642	0.014467642	0.014467642	0.014467642	0.014467642	0.014467642	0.014467642	0.014467642	0.014467642	0.014467642	0.014467642
¸ßË¹°×ÔëÉù´¦Àí (545).mp3	0.16953617	0.16953617	0.16953617	0.16953617	0.16953617	0.16953617	0.16953617	0.16953617	0.16953617	0.16953617	0.16953617	0.16953617	0.16953617	0.16953617	0.16953617	0.16953617	0.16953617	0.16953617	0.16953617	0.16953617	0.16953617	0.16953617	0.16953617	0.16953617	0.16953617	0.16953617	0.16953617	0.16953617	0.16953617	0.16953617	0.16953617	0.16953617	0.16953617	0.16953617	0.16953617	0.16953617	0.16953617	0.16953617	0.16953617	0.16953617	0.16953617	0.16953617	0.16953617	0.16953617	0.16953617	0.16953617	0.16953617	0.16953617	0.16953617
¸ßË¹°×ÔëÉù´¦Àí (546).mp3	-0.083471976	-0.083471976	-0.083471976	-0.083471976	-0.083471976	-0.083471976	-0.083471976	-0.083471976	-0.083471976	-0.083471976	-0.083471976	-0.083471976	-0.083471976	-0.083471976	-0.083471976	-0.083471976	-0.083471976	-0.083471976	-0.083471976	-0.083471976	-0.083471976	-0.083471976	-0.083471976	-0.083471976	-0.083471976	-0.083471976	-0.083471976	-0.083471976	-0.083471976	-0.083471976	-0.083471976	-0.083471976	-0.083471976	-0.083471976	-0.083471976	-0.083471976	-0.083471976	-0.083471976	-0.083471976	-0.083471976	-0.083471976	-0.083471976	-0.083471976	-0.083471976	-0.083471976	-0.083471976	-0.083471976	-0.083471976	-0.083471976
¸ßË¹°×ÔëÉù´¦Àí (547).mp3	0.07391169	0.07391169	0.07391169	0.07391169	0.07391169	0.07391169	0.07391169	0.07391169	0.07391169	0.07391169	0.07391169	0.07391169	0.07391169	0.07391169	0.07391169	0.07391169	0.07391169	0.07391169	0.07391169	0.07391169	0.07391169	0.07391169	0.07391169	0.07391169	0.07391169	0.07391169	0.07391169	0.07391169	0.07391169	0.07391169	0.07391169	0.07391169	0.07391169	0.07391169	0.07391169	0.07391169	0.07391169	0.07391169	0.07391169	0.07391169	0.07391169	0.07391169	0.07391169	0.07391169	0.07391169	0.07391169	0.07391169	0.07391169	0.07391169
¸ßË¹°×ÔëÉù´¦Àí (548).mp3	0.054407015	0.054407015	0.054407015	0.054407015	0.054407015	0.054407015	0.054407015	0.054407015	0.054407015	0.054407015	0.054407015	0.054407015	0.054407015	0.054407015	0.054407015	0.054407015	0.054407015	0.054407015	0.054407015	0.054407015	0.054407015	0.054407015	0.054407015	0.054407015	0.054407015	0.054407015	0.054407015	0.054407015	0.054407015	0.054407015	0.054407015	0.054407015	0.054407015	0.054407015	0.054407015	0.054407015	0.054407015	0.054407015	0.054407015	0.054407015	0.054407015	0.054407015	0.054407015	0.054407015	0.054407015	0.054407015	0.054407015	0.054407015	0.054407015
¸ßË¹°×ÔëÉù´¦Àí (549).mp3	0.051852442	0.051852442	0.051852442	0.051852442	0.051852442	0.051852442	0.051852442	0.051852442	0.051852442	0.051852442	0.051852442	0.051852442	0.051852442	0.051852442	0.051852442	0.051852442	0.051852442	0.051852442	0.051852442	0.051852442	0.051852442	0.051852442	0.051852442	0.051852442	0.051852442	0.051852442	0.051852442	0.051852442	0.051852442	0.051852442	0.051852442	0.051852442	0.051852442	0.051852442	0.051852442	0.051852442	0.051852442	0.051852442	0.051852442	0.051852442	0.051852442	0.051852442	0.051852442	0.051852442	0.051852442	0.051852442	0.051852442	0.051852442	0.051852442
¸ßË¹°×ÔëÉù´¦Àí (550).mp3	0.17534995	0.17534995	0.17534995	0.17534995	0.17534995	0.17534995	0.17534995	0.17534995	0.17534995	0.17534995	0.17534995	0.17534995	0.17534995	0.17534995	0.17534995	0.17534995	0.17534995	0.17534995	0.17534995	0.17534995	0.17534995	0.17534995	0.17534995	0.17534995	0.17534995	0.17534995	0.17534995	0.17534995	0.17534995	0.17534995	0.17534995	0.17534995	0.17534995	0.17534995	0.17534995	0.17534995	0.17534995	0.17534995	0.17534995	0.17534995	0.17534995	0.17534995	0.17534995	0.17534995	0.17534995	0.17534995	0.17534995	0.17534995	0.17534995
¸ßË¹°×ÔëÉù´¦Àí (551).mp3	0.074908674	0.074908674	0.074908674	0.074908674	0.074908674	0.074908674	0.074908674	0.074908674	0.074908674	0.074908674	0.074908674	0.074908674	0.074908674	0.074908674	0.074908674	0.074908674	0.074908674	0.074908674	0.074908674	0.074908674	0.074908674	0.074908674	0.074908674	0.074908674	0.074908674	0.074908674	0.074908674	0.074908674	0.074908674	0.074908674	0.074908674	0.074908674	0.074908674	0.074908674	0.074908674	0.074908674	0.074908674	0.074908674	0.074908674	0.074908674	0.074908674	0.074908674	0.074908674	0.074908674	0.074908674	0.074908674	0.074908674	0.074908674	0.074908674
¸ßË¹°×ÔëÉù´¦Àí (552).mp3	0.030972507	0.030972507	0.030972507	0.030972507	0.030972507	0.030972507	0.030972507	0.030972507	0.030972507	0.030972507	0.030972507	0.030972507	0.030972507	0.030972507	0.030972507	0.030972507	0.030972507	0.030972507	0.030972507	0.030972507	0.030972507	0.030972507	0.030972507	0.030972507	0.030972507	0.030972507	0.030972507	0.030972507	0.030972507	0.030972507	0.030972507	0.030972507	0.030972507	0.030972507	0.030972507	0.030972507	0.030972507	0.030972507	0.030972507	0.030972507	0.030972507	0.030972507	0.030972507	0.030972507	0.030972507	0.030972507	0.030972507	0.030972507	0.030972507
¸ßË¹°×ÔëÉù´¦Àí (553).mp3	-0.044621926	-0.044621926	-0.044621926	-0.044621926	-0.044621926	-0.044621926	-0.044621926	-0.044621926	-0.044621926	-0.044621926	-0.044621926	-0.044621926	-0.044621926	-0.044621926	-0.044621926	-0.044621926	-0.044621926	-0.044621926	-0.044621926	-0.044621926	-0.044621926	-0.044621926	-0.044621926	-0.044621926	-0.044621926	-0.044621926	-0.044621926	-0.044621926	-0.044621926	-0.044621926	-0.044621926	-0.044621926	-0.044621926	-0.044621926	-0.044621926	-0.044621926	-0.044621926	-0.044621926	-0.044621926	-0.044621926	-0.044621926	-0.044621926	-0.044621926	-0.044621926	-0.044621926	-0.044621926	-0.044621926	-0.044621926	-0.044621926
¸ßË¹°×ÔëÉù´¦Àí (554).mp3	0.0601523	0.0601523	0.0601523	0.0601523	0.0601523	0.0601523	0.0601523	0.0601523	0.0601523	0.0601523	0.0601523	0.0601523	0.0601523	0.0601523	0.0601523	0.0601523	0.0601523	0.0601523	0.0601523	0.0601523	0.0601523	0.0601523	0.0601523	0.0601523	0.0601523	0.0601523	0.0601523	0.0601523	0.0601523	0.0601523	0.0601523	0.0601523	0.0601523	0.0601523	0.0601523	0.0601523	0.0601523	0.0601523	0.0601523	0.0601523	0.0601523	0.0601523	0.0601523	0.0601523	0.0601523	0.0601523	0.0601523	0.0601523	0.0601523
¸ßË¹°×ÔëÉù´¦Àí (555).mp3	0.29717702	0.29717702	0.29717702	0.29717702	0.29717702	0.29717702	0.29717702	0.29717702	0.29717702	0.29717702	0.29717702	0.29717702	0.29717702	0.29717702	0.29717702	0.29717702	0.29717702	0.29717702	0.29717702	0.29717702	0.29717702	0.29717702	0.29717702	0.29717702	0.29717702	0.29717702	0.29717702	0.29717702	0.29717702	0.29717702	0.29717702	0.29717702	0.29717702	0.29717702	0.29717702	0.29717702	0.29717702	0.29717702	0.29717702	0.29717702	0.29717702	0.29717702	0.29717702	0.29717702	0.29717702	0.29717702	0.29717702	0.29717702	0.29717702
¸ßË¹°×ÔëÉù´¦Àí (556).mp3	0.086953335	0.086953335	0.086953335	0.086953335	0.086953335	0.086953335	0.086953335	0.086953335	0.086953335	0.086953335	0.086953335	0.086953335	0.086953335	0.086953335	0.086953335	0.086953335	0.086953335	0.086953335	0.086953335	0.086953335	0.086953335	0.086953335	0.086953335	0.086953335	0.086953335	0.086953335	0.086953335	0.086953335	0.086953335	0.086953335	0.086953335	0.086953335	0.086953335	0.086953335	0.086953335	0.086953335	0.086953335	0.086953335	0.086953335	0.086953335	0.086953335	0.086953335	0.086953335	0.086953335	0.086953335	0.086953335	0.086953335	0.086953335	0.086953335
¸ßË¹°×ÔëÉù´¦Àí (557).mp3	0.021934677	0.021934677	0.021934677	0.021934677	0.021934677	0.021934677	0.021934677	0.021934677	0.021934677	0.021934677	0.021934677	0.021934677	0.021934677	0.021934677	0.021934677	0.021934677	0.021934677	0.021934677	0.021934677	0.021934677	0.021934677	0.021934677	0.021934677	0.021934677	0.021934677	0.021934677	0.021934677	0.021934677	0.021934677	0.021934677	0.021934677	0.021934677	0.021934677	0.021934677	0.021934677	0.021934677	0.021934677	0.021934677	0.021934677	0.021934677	0.021934677	0.021934677	0.021934677	0.021934677	0.021934677	0.021934677	0.021934677	0.021934677	0.021934677
¸ßË¹°×ÔëÉù´¦Àí (558).mp3	0.19016802	0.19016802	0.19016802	0.19016802	0.19016802	0.19016802	0.19016802	0.19016802	0.19016802	0.19016802	0.19016802	0.19016802	0.19016802	0.19016802	0.19016802	0.19016802	0.19016802	0.19016802	0.19016802	0.19016802	0.19016802	0.19016802	0.19016802	0.19016802	0.19016802	0.19016802	0.19016802	0.19016802	0.19016802	0.19016802	0.19016802	0.19016802	0.19016802	0.19016802	0.19016802	0.19016802	0.19016802	0.19016802	0.19016802	0.19016802	0.19016802	0.19016802	0.19016802	0.19016802	0.19016802	0.19016802	0.19016802	0.19016802	0.19016802
¸ßË¹°×ÔëÉù´¦Àí (559).mp3	0.094029136	0.094029136	0.094029136	0.094029136	0.094029136	0.094029136	0.094029136	0.094029136	0.094029136	0.094029136	0.094029136	0.094029136	0.094029136	0.094029136	0.094029136	0.094029136	0.094029136	0.094029136	0.094029136	0.094029136	0.094029136	0.094029136	0.094029136	0.094029136	0.094029136	0.094029136	0.094029136	0.094029136	0.094029136	0.094029136	0.094029136	0.094029136	0.094029136	0.094029136	0.094029136	0.094029136	0.094029136	0.094029136	0.094029136	0.094029136	0.094029136	0.094029136	0.094029136	0.094029136	0.094029136	0.094029136	0.094029136	0.094029136	0.094029136
¸ßË¹°×ÔëÉù´¦Àí (560).mp3	0.10038075	0.10038075	0.10038075	0.10038075	0.10038075	0.10038075	0.10038075	0.10038075	0.10038075	0.10038075	0.10038075	0.10038075	0.10038075	0.10038075	0.10038075	0.10038075	0.10038075	0.10038075	0.10038075	0.10038075	0.10038075	0.10038075	0.10038075	0.10038075	0.10038075	0.10038075	0.10038075	0.10038075	0.10038075	0.10038075	0.10038075	0.10038075	0.10038075	0.10038075	0.10038075	0.10038075	0.10038075	0.10038075	0.10038075	0.10038075	0.10038075	0.10038075	0.10038075	0.10038075	0.10038075	0.10038075	0.10038075	0.10038075	0.10038075
¸ßË¹°×ÔëÉù´¦Àí (561).mp3	0.10522852	0.10522852	0.10522852	0.10522852	0.10522852	0.10522852	0.10522852	0.10522852	0.10522852	0.10522852	0.10522852	0.10522852	0.10522852	0.10522852	0.10522852	0.10522852	0.10522852	0.10522852	0.10522852	0.10522852	0.10522852	0.10522852	0.10522852	0.10522852	0.10522852	0.10522852	0.10522852	0.10522852	0.10522852	0.10522852	0.10522852	0.10522852	0.10522852	0.10522852	0.10522852	0.10522852	0.10522852	0.10522852	0.10522852	0.10522852	0.10522852	0.10522852	0.10522852	0.10522852	0.10522852	0.10522852	0.10522852	0.10522852	0.10522852
¸ßË¹°×ÔëÉù´¦Àí (562).mp3	-0.10141186	-0.10141186	-0.10141186	-0.10141186	-0.10141186	-0.10141186	-0.10141186	-0.10141186	-0.10141186	-0.10141186	-0.10141186	-0.10141186	-0.10141186	-0.10141186	-0.10141186	-0.10141186	-0.10141186	-0.10141186	-0.10141186	-0.10141186	-0.10141186	-0.10141186	-0.10141186	-0.10141186	-0.10141186	-0.10141186	-0.10141186	-0.10141186	-0.10141186	-0.10141186	-0.10141186	-0.10141186	-0.10141186	-0.10141186	-0.10141186	-0.10141186	-0.10141186	-0.10141186	-0.10141186	-0.10141186	-0.10141186	-0.10141186	-0.10141186	-0.10141186	-0.10141186	-0.10141186	-0.10141186	-0.10141186	-0.10141186
¸ßË¹°×ÔëÉù´¦Àí (563).mp3	0.07626755	0.07626755	0.07626755	0.07626755	0.07626755	0.07626755	0.07626755	0.07626755	0.07626755	0.07626755	0.07626755	0.07626755	0.07626755	0.07626755	0.07626755	0.07626755	0.07626755	0.07626755	0.07626755	0.07626755	0.07626755	0.07626755	0.07626755	0.07626755	0.07626755	0.07626755	0.07626755	0.07626755	0.07626755	0.07626755	0.07626755	0.07626755	0.07626755	0.07626755	0.07626755	0.07626755	0.07626755	0.07626755	0.07626755	0.07626755	0.07626755	0.07626755	0.07626755	0.07626755	0.07626755	0.07626755	0.07626755	0.07626755	0.07626755
¸ßË¹°×ÔëÉù´¦Àí (564).mp3	-0.06252298	-0.06252298	-0.06252298	-0.06252298	-0.06252298	-0.06252298	-0.06252298	-0.06252298	-0.06252298	-0.06252298	-0.06252298	-0.06252298	-0.06252298	-0.06252298	-0.06252298	-0.06252298	-0.06252298	-0.06252298	-0.06252298	-0.06252298	-0.06252298	-0.06252298	-0.06252298	-0.06252298	-0.06252298	-0.06252298	-0.06252298	-0.06252298	-0.06252298	-0.06252298	-0.06252298	-0.06252298	-0.06252298	-0.06252298	-0.06252298	-0.06252298	-0.06252298	-0.06252298	-0.06252298	-0.06252298	-0.06252298	-0.06252298	-0.06252298	-0.06252298	-0.06252298	-0.06252298	-0.06252298	-0.06252298	-0.06252298
¸ßË¹°×ÔëÉù´¦Àí (565).mp3	0.12922716	0.12922716	0.12922716	0.12922716	0.12922716	0.12922716	0.12922716	0.12922716	0.12922716	0.12922716	0.12922716	0.12922716	0.12922716	0.12922716	0.12922716	0.12922716	0.12922716	0.12922716	0.12922716	0.12922716	0.12922716	0.12922716	0.12922716	0.12922716	0.12922716	0.12922716	0.12922716	0.12922716	0.12922716	0.12922716	0.12922716	0.12922716	0.12922716	0.12922716	0.12922716	0.12922716	0.12922716	0.12922716	0.12922716	0.12922716	0.12922716	0.12922716	0.12922716	0.12922716	0.12922716	0.12922716	0.12922716	0.12922716	0.12922716
¸ßË¹°×ÔëÉù´¦Àí (566).mp3	0.1597985	0.1597985	0.1597985	0.1597985	0.1597985	0.1597985	0.1597985	0.1597985	0.1597985	0.1597985	0.1597985	0.1597985	0.1597985	0.1597985	0.1597985	0.1597985	0.1597985	0.1597985	0.1597985	0.1597985	0.1597985	0.1597985	0.1597985	0.1597985	0.1597985	0.1597985	0.1597985	0.1597985	0.1597985	0.1597985	0.1597985	0.1597985	0.1597985	0.1597985	0.1597985	0.1597985	0.1597985	0.1597985	0.1597985	0.1597985	0.1597985	0.1597985	0.1597985	0.1597985	0.1597985	0.1597985	0.1597985	0.1597985	0.1597985
¸ßË¹°×ÔëÉù´¦Àí (567).mp3	0.10470852	0.10470852	0.10470852	0.10470852	0.10470852	0.10470852	0.10470852	0.10470852	0.10470852	0.10470852	0.10470852	0.10470852	0.10470852	0.10470852	0.10470852	0.10470852	0.10470852	0.10470852	0.10470852	0.10470852	0.10470852	0.10470852	0.10470852	0.10470852	0.10470852	0.10470852	0.10470852	0.10470852	0.10470852	0.10470852	0.10470852	0.10470852	0.10470852	0.10470852	0.10470852	0.10470852	0.10470852	0.10470852	0.10470852	0.10470852	0.10470852	0.10470852	0.10470852	0.10470852	0.10470852	0.10470852	0.10470852	0.10470852	0.10470852
¸ßË¹°×ÔëÉù´¦Àí (568).mp3	-0.004073285	-0.004073285	-0.004073285	-0.004073285	-0.004073285	-0.004073285	-0.004073285	-0.004073285	-0.004073285	-0.004073285	-0.004073285	-0.004073285	-0.004073285	-0.004073285	-0.004073285	-0.004073285	-0.004073285	-0.004073285	-0.004073285	-0.004073285	-0.004073285	-0.004073285	-0.004073285	-0.004073285	-0.004073285	-0.004073285	-0.004073285	-0.004073285	-0.004073285	-0.004073285	-0.004073285	-0.004073285	-0.004073285	-0.004073285	-0.004073285	-0.004073285	-0.004073285	-0.004073285	-0.004073285	-0.004073285	-0.004073285	-0.004073285	-0.004073285	-0.004073285	-0.004073285	-0.004073285	-0.004073285	-0.004073285	-0.004073285
¸ßË¹°×ÔëÉù´¦Àí (569).mp3	-0.01343523	-0.01343523	-0.01343523	-0.01343523	-0.01343523	-0.01343523	-0.01343523	-0.01343523	-0.01343523	-0.01343523	-0.01343523	-0.01343523	-0.01343523	-0.01343523	-0.01343523	-0.01343523	-0.01343523	-0.01343523	-0.01343523	-0.01343523	-0.01343523	-0.01343523	-0.01343523	-0.01343523	-0.01343523	-0.01343523	-0.01343523	-0.01343523	-0.01343523	-0.01343523	-0.01343523	-0.01343523	-0.01343523	-0.01343523	-0.01343523	-0.01343523	-0.01343523	-0.01343523	-0.01343523	-0.01343523	-0.01343523	-0.01343523	-0.01343523	-0.01343523	-0.01343523	-0.01343523	-0.01343523	-0.01343523	-0.01343523
¸ßË¹°×ÔëÉù´¦Àí (570).mp3	-0.18571553	-0.18571553	-0.18571553	-0.18571553	-0.18571553	-0.18571553	-0.18571553	-0.18571553	-0.18571553	-0.18571553	-0.18571553	-0.18571553	-0.18571553	-0.18571553	-0.18571553	-0.18571553	-0.18571553	-0.18571553	-0.18571553	-0.18571553	-0.18571553	-0.18571553	-0.18571553	-0.18571553	-0.18571553	-0.18571553	-0.18571553	-0.18571553	-0.18571553	-0.18571553	-0.18571553	-0.18571553	-0.18571553	-0.18571553	-0.18571553	-0.18571553	-0.18571553	-0.18571553	-0.18571553	-0.18571553	-0.18571553	-0.18571553	-0.18571553	-0.18571553	-0.18571553	-0.18571553	-0.18571553	-0.18571553	-0.18571553
¸ßË¹°×ÔëÉù´¦Àí (571).mp3	-0.03868501	-0.03868501	-0.03868501	-0.03868501	-0.03868501	-0.03868501	-0.03868501	-0.03868501	-0.03868501	-0.03868501	-0.03868501	-0.03868501	-0.03868501	-0.03868501	-0.03868501	-0.03868501	-0.03868501	-0.03868501	-0.03868501	-0.03868501	-0.03868501	-0.03868501	-0.03868501	-0.03868501	-0.03868501	-0.03868501	-0.03868501	-0.03868501	-0.03868501	-0.03868501	-0.03868501	-0.03868501	-0.03868501	-0.03868501	-0.03868501	-0.03868501	-0.03868501	-0.03868501	-0.03868501	-0.03868501	-0.03868501	-0.03868501	-0.03868501	-0.03868501	-0.03868501	-0.03868501	-0.03868501	-0.03868501	-0.03868501
¸ßË¹°×ÔëÉù´¦Àí (572).mp3	-0.072684124	-0.072684124	-0.072684124	-0.072684124	-0.072684124	-0.072684124	-0.072684124	-0.072684124	-0.072684124	-0.072684124	-0.072684124	-0.072684124	-0.072684124	-0.072684124	-0.072684124	-0.072684124	-0.072684124	-0.072684124	-0.072684124	-0.072684124	-0.072684124	-0.072684124	-0.072684124	-0.072684124	-0.072684124	-0.072684124	-0.072684124	-0.072684124	-0.072684124	-0.072684124	-0.072684124	-0.072684124	-0.072684124	-0.072684124	-0.072684124	-0.072684124	-0.072684124	-0.072684124	-0.072684124	-0.072684124	-0.072684124	-0.072684124	-0.072684124	-0.072684124	-0.072684124	-0.072684124	-0.072684124	-0.072684124	-0.072684124
¸ßË¹°×ÔëÉù´¦Àí (573).mp3	0.18811646	0.18811646	0.18811646	0.18811646	0.18811646	0.18811646	0.18811646	0.18811646	0.18811646	0.18811646	0.18811646	0.18811646	0.18811646	0.18811646	0.18811646	0.18811646	0.18811646	0.18811646	0.18811646	0.18811646	0.18811646	0.18811646	0.18811646	0.18811646	0.18811646	0.18811646	0.18811646	0.18811646	0.18811646	0.18811646	0.18811646	0.18811646	0.18811646	0.18811646	0.18811646	0.18811646	0.18811646	0.18811646	0.18811646	0.18811646	0.18811646	0.18811646	0.18811646	0.18811646	0.18811646	0.18811646	0.18811646	0.18811646	0.18811646
¸ßË¹°×ÔëÉù´¦Àí (574).mp3	0.2392185	0.2392185	0.2392185	0.2392185	0.2392185	0.2392185	0.2392185	0.2392185	0.2392185	0.2392185	0.2392185	0.2392185	0.2392185	0.2392185	0.2392185	0.2392185	0.2392185	0.2392185	0.2392185	0.2392185	0.2392185	0.2392185	0.2392185	0.2392185	0.2392185	0.2392185	0.2392185	0.2392185	0.2392185	0.2392185	0.2392185	0.2392185	0.2392185	0.2392185	0.2392185	0.2392185	0.2392185	0.2392185	0.2392185	0.2392185	0.2392185	0.2392185	0.2392185	0.2392185	0.2392185	0.2392185	0.2392185	0.2392185	0.2392185
¸ßË¹°×ÔëÉù´¦Àí (575).mp3	0.27056476	0.27056476	0.27056476	0.27056476	0.27056476	0.27056476	0.27056476	0.27056476	0.27056476	0.27056476	0.27056476	0.27056476	0.27056476	0.27056476	0.27056476	0.27056476	0.27056476	0.27056476	0.27056476	0.27056476	0.27056476	0.27056476	0.27056476	0.27056476	0.27056476	0.27056476	0.27056476	0.27056476	0.27056476	0.27056476	0.27056476	0.27056476	0.27056476	0.27056476	0.27056476	0.27056476	0.27056476	0.27056476	0.27056476	0.27056476	0.27056476	0.27056476	0.27056476	0.27056476	0.27056476	0.27056476	0.27056476	0.27056476	0.27056476
¸ßË¹°×ÔëÉù´¦Àí (576).mp3	0.113391675	0.113391675	0.113391675	0.113391675	0.113391675	0.113391675	0.113391675	0.113391675	0.113391675	0.113391675	0.113391675	0.113391675	0.113391675	0.113391675	0.113391675	0.113391675	0.113391675	0.113391675	0.113391675	0.113391675	0.113391675	0.113391675	0.113391675	0.113391675	0.113391675	0.113391675	0.113391675	0.113391675	0.113391675	0.113391675	0.113391675	0.113391675	0.113391675	0.113391675	0.113391675	0.113391675	0.113391675	0.113391675	0.113391675	0.113391675	0.113391675	0.113391675	0.113391675	0.113391675	0.113391675	0.113391675	0.113391675	0.113391675	0.113391675
¸ßË¹°×ÔëÉù´¦Àí (577).mp3	0.14773777	0.14773777	0.14773777	0.14773777	0.14773777	0.14773777	0.14773777	0.14773777	0.14773777	0.14773777	0.14773777	0.14773777	0.14773777	0.14773777	0.14773777	0.14773777	0.14773777	0.14773777	0.14773777	0.14773777	0.14773777	0.14773777	0.14773777	0.14773777	0.14773777	0.14773777	0.14773777	0.14773777	0.14773777	0.14773777	0.14773777	0.14773777	0.14773777	0.14773777	0.14773777	0.14773777	0.14773777	0.14773777	0.14773777	0.14773777	0.14773777	0.14773777	0.14773777	0.14773777	0.14773777	0.14773777	0.14773777	0.14773777	0.14773777
¸ßË¹°×ÔëÉù´¦Àí (578).mp3	0.05208467	0.05208467	0.05208467	0.05208467	0.05208467	0.05208467	0.05208467	0.05208467	0.05208467	0.05208467	0.05208467	0.05208467	0.05208467	0.05208467	0.05208467	0.05208467	0.05208467	0.05208467	0.05208467	0.05208467	0.05208467	0.05208467	0.05208467	0.05208467	0.05208467	0.05208467	0.05208467	0.05208467	0.05208467	0.05208467	0.05208467	0.05208467	0.05208467	0.05208467	0.05208467	0.05208467	0.05208467	0.05208467	0.05208467	0.05208467	0.05208467	0.05208467	0.05208467	0.05208467	0.05208467	0.05208467	0.05208467	0.05208467	0.05208467
¸ßË¹°×ÔëÉù´¦Àí (579).mp3	-0.10546761	-0.10546761	-0.10546761	-0.10546761	-0.10546761	-0.10546761	-0.10546761	-0.10546761	-0.10546761	-0.10546761	-0.10546761	-0.10546761	-0.10546761	-0.10546761	-0.10546761	-0.10546761	-0.10546761	-0.10546761	-0.10546761	-0.10546761	-0.10546761	-0.10546761	-0.10546761	-0.10546761	-0.10546761	-0.10546761	-0.10546761	-0.10546761	-0.10546761	-0.10546761	-0.10546761	-0.10546761	-0.10546761	-0.10546761	-0.10546761	-0.10546761	-0.10546761	-0.10546761	-0.10546761	-0.10546761	-0.10546761	-0.10546761	-0.10546761	-0.10546761	-0.10546761	-0.10546761	-0.10546761	-0.10546761	-0.10546761
¸ßË¹°×ÔëÉù´¦Àí (580).mp3	-0.113381036	-0.113381036	-0.113381036	-0.113381036	-0.113381036	-0.113381036	-0.113381036	-0.113381036	-0.113381036	-0.113381036	-0.113381036	-0.113381036	-0.113381036	-0.113381036	-0.113381036	-0.113381036	-0.113381036	-0.113381036	-0.113381036	-0.113381036	-0.113381036	-0.113381036	-0.113381036	-0.113381036	-0.113381036	-0.113381036	-0.113381036	-0.113381036	-0.113381036	-0.113381036	-0.113381036	-0.113381036	-0.113381036	-0.113381036	-0.113381036	-0.113381036	-0.113381036	-0.113381036	-0.113381036	-0.113381036	-0.113381036	-0.113381036	-0.113381036	-0.113381036	-0.113381036	-0.113381036	-0.113381036	-0.113381036	-0.113381036
¸ßË¹°×ÔëÉù´¦Àí (581).mp3	-0.07214886	-0.07214886	-0.07214886	-0.07214886	-0.07214886	-0.07214886	-0.07214886	-0.07214886	-0.07214886	-0.07214886	-0.07214886	-0.07214886	-0.07214886	-0.07214886	-0.07214886	-0.07214886	-0.07214886	-0.07214886	-0.07214886	-0.07214886	-0.07214886	-0.07214886	-0.07214886	-0.07214886	-0.07214886	-0.07214886	-0.07214886	-0.07214886	-0.07214886	-0.07214886	-0.07214886	-0.07214886	-0.07214886	-0.07214886	-0.07214886	-0.07214886	-0.07214886	-0.07214886	-0.07214886	-0.07214886	-0.07214886	-0.07214886	-0.07214886	-0.07214886	-0.07214886	-0.07214886	-0.07214886	-0.07214886	-0.07214886
¸ßË¹°×ÔëÉù´¦Àí (582).mp3	-0.15049702	-0.15049702	-0.15049702	-0.15049702	-0.15049702	-0.15049702	-0.15049702	-0.15049702	-0.15049702	-0.15049702	-0.15049702	-0.15049702	-0.15049702	-0.15049702	-0.15049702	-0.15049702	-0.15049702	-0.15049702	-0.15049702	-0.15049702	-0.15049702	-0.15049702	-0.15049702	-0.15049702	-0.15049702	-0.15049702	-0.15049702	-0.15049702	-0.15049702	-0.15049702	-0.15049702	-0.15049702	-0.15049702	-0.15049702	-0.15049702	-0.15049702	-0.15049702	-0.15049702	-0.15049702	-0.15049702	-0.15049702	-0.15049702	-0.15049702	-0.15049702	-0.15049702	-0.15049702	-0.15049702	-0.15049702	-0.15049702
¸ßË¹°×ÔëÉù´¦Àí (583).mp3	0.13956559	0.13956559	0.13956559	0.13956559	0.13956559	0.13956559	0.13956559	0.13956559	0.13956559	0.13956559	0.13956559	0.13956559	0.13956559	0.13956559	0.13956559	0.13956559	0.13956559	0.13956559	0.13956559	0.13956559	0.13956559	0.13956559	0.13956559	0.13956559	0.13956559	0.13956559	0.13956559	0.13956559	0.13956559	0.13956559	0.13956559	0.13956559	0.13956559	0.13956559	0.13956559	0.13956559	0.13956559	0.13956559	0.13956559	0.13956559	0.13956559	0.13956559	0.13956559	0.13956559	0.13956559	0.13956559	0.13956559	0.13956559	0.13956559
¸ßË¹°×ÔëÉù´¦Àí (584).mp3	0.048529375	0.048529375	0.048529375	0.048529375	0.048529375	0.048529375	0.048529375	0.048529375	0.048529375	0.048529375	0.048529375	0.048529375	0.048529375	0.048529375	0.048529375	0.048529375	0.048529375	0.048529375	0.048529375	0.048529375	0.048529375	0.048529375	0.048529375	0.048529375	0.048529375	0.048529375	0.048529375	0.048529375	0.048529375	0.048529375	0.048529375	0.048529375	0.048529375	0.048529375	0.048529375	0.048529375	0.048529375	0.048529375	0.048529375	0.048529375	0.048529375	0.048529375	0.048529375	0.048529375	0.048529375	0.048529375	0.048529375	0.048529375	0.048529375
¸ßË¹°×ÔëÉù´¦Àí (585).mp3	0.18887627	0.18887627	0.18887627	0.18887627	0.18887627	0.18887627	0.18887627	0.18887627	0.18887627	0.18887627	0.18887627	0.18887627	0.18887627	0.18887627	0.18887627	0.18887627	0.18887627	0.18887627	0.18887627	0.18887627	0.18887627	0.18887627	0.18887627	0.18887627	0.18887627	0.18887627	0.18887627	0.18887627	0.18887627	0.18887627	0.18887627	0.18887627	0.18887627	0.18887627	0.18887627	0.18887627	0.18887627	0.18887627	0.18887627	0.18887627	0.18887627	0.18887627	0.18887627	0.18887627	0.18887627	0.18887627	0.18887627	0.18887627	0.18887627
¸ßË¹°×ÔëÉù´¦Àí (586).mp3	-0.002736606	-0.002736606	-0.002736606	-0.002736606	-0.002736606	-0.002736606	-0.002736606	-0.002736606	-0.002736606	-0.002736606	-0.002736606	-0.002736606	-0.002736606	-0.002736606	-0.002736606	-0.002736606	-0.002736606	-0.002736606	-0.002736606	-0.002736606	-0.002736606	-0.002736606	-0.002736606	-0.002736606	-0.002736606	-0.002736606	-0.002736606	-0.002736606	-0.002736606	-0.002736606	-0.002736606	-0.002736606	-0.002736606	-0.002736606	-0.002736606	-0.002736606	-0.002736606	-0.002736606	-0.002736606	-0.002736606	-0.002736606	-0.002736606	-0.002736606	-0.002736606	-0.002736606	-0.002736606	-0.002736606	-0.002736606	-0.002736606
¸ßË¹°×ÔëÉù´¦Àí (587).mp3	0.19058976	0.19058976	0.19058976	0.19058976	0.19058976	0.19058976	0.19058976	0.19058976	0.19058976	0.19058976	0.19058976	0.19058976	0.19058976	0.19058976	0.19058976	0.19058976	0.19058976	0.19058976	0.19058976	0.19058976	0.19058976	0.19058976	0.19058976	0.19058976	0.19058976	0.19058976	0.19058976	0.19058976	0.19058976	0.19058976	0.19058976	0.19058976	0.19058976	0.19058976	0.19058976	0.19058976	0.19058976	0.19058976	0.19058976	0.19058976	0.19058976	0.19058976	0.19058976	0.19058976	0.19058976	0.19058976	0.19058976	0.19058976	0.19058976
¸ßË¹°×ÔëÉù´¦Àí (588).mp3	0.0843918	0.0843918	0.0843918	0.0843918	0.0843918	0.0843918	0.0843918	0.0843918	0.0843918	0.0843918	0.0843918	0.0843918	0.0843918	0.0843918	0.0843918	0.0843918	0.0843918	0.0843918	0.0843918	0.0843918	0.0843918	0.0843918	0.0843918	0.0843918	0.0843918	0.0843918	0.0843918	0.0843918	0.0843918	0.0843918	0.0843918	0.0843918	0.0843918	0.0843918	0.0843918	0.0843918	0.0843918	0.0843918	0.0843918	0.0843918	0.0843918	0.0843918	0.0843918	0.0843918	0.0843918	0.0843918	0.0843918	0.0843918	0.0843918
¸ßË¹°×ÔëÉù´¦Àí (589).mp3	-0.24111855	-0.24111855	-0.24111855	-0.24111855	-0.24111855	-0.24111855	-0.24111855	-0.24111855	-0.24111855	-0.24111855	-0.24111855	-0.24111855	-0.24111855	-0.24111855	-0.24111855	-0.24111855	-0.24111855	-0.24111855	-0.24111855	-0.24111855	-0.24111855	-0.24111855	-0.24111855	-0.24111855	-0.24111855	-0.24111855	-0.24111855	-0.24111855	-0.24111855	-0.24111855	-0.24111855	-0.24111855	-0.24111855	-0.24111855	-0.24111855	-0.24111855	-0.24111855	-0.24111855	-0.24111855	-0.24111855	-0.24111855	-0.24111855	-0.24111855	-0.24111855	-0.24111855	-0.24111855	-0.24111855	-0.24111855	-0.24111855
¸ßË¹°×ÔëÉù´¦Àí (590).mp3	-0.079814084	-0.079814084	-0.079814084	-0.079814084	-0.079814084	-0.079814084	-0.079814084	-0.079814084	-0.079814084	-0.079814084	-0.079814084	-0.079814084	-0.079814084	-0.079814084	-0.079814084	-0.079814084	-0.079814084	-0.079814084	-0.079814084	-0.079814084	-0.079814084	-0.079814084	-0.079814084	-0.079814084	-0.079814084	-0.079814084	-0.079814084	-0.079814084	-0.079814084	-0.079814084	-0.079814084	-0.079814084	-0.079814084	-0.079814084	-0.079814084	-0.079814084	-0.079814084	-0.079814084	-0.079814084	-0.079814084	-0.079814084	-0.079814084	-0.079814084	-0.079814084	-0.079814084	-0.079814084	-0.079814084	-0.079814084	-0.079814084
¸ßË¹°×ÔëÉù´¦Àí (591).mp3	0.115981616	0.115981616	0.115981616	0.115981616	0.115981616	0.115981616	0.115981616	0.115981616	0.115981616	0.115981616	0.115981616	0.115981616	0.115981616	0.115981616	0.115981616	0.115981616	0.115981616	0.115981616	0.115981616	0.115981616	0.115981616	0.115981616	0.115981616	0.115981616	0.115981616	0.115981616	0.115981616	0.115981616	0.115981616	0.115981616	0.115981616	0.115981616	0.115981616	0.115981616	0.115981616	0.115981616	0.115981616	0.115981616	0.115981616	0.115981616	0.115981616	0.115981616	0.115981616	0.115981616	0.115981616	0.115981616	0.115981616	0.115981616	0.115981616
¸ßË¹°×ÔëÉù´¦Àí (592).mp3	0.005744614	0.005744614	0.005744614	0.005744614	0.005744614	0.005744614	0.005744614	0.005744614	0.005744614	0.005744614	0.005744614	0.005744614	0.005744614	0.005744614	0.005744614	0.005744614	0.005744614	0.005744614	0.005744614	0.005744614	0.005744614	0.005744614	0.005744614	0.005744614	0.005744614	0.005744614	0.005744614	0.005744614	0.005744614	0.005744614	0.005744614	0.005744614	0.005744614	0.005744614	0.005744614	0.005744614	0.005744614	0.005744614	0.005744614	0.005744614	0.005744614	0.005744614	0.005744614	0.005744614	0.005744614	0.005744614	0.005744614	0.005744614	0.005744614
¸ßË¹°×ÔëÉù´¦Àí (593).mp3	0.07156575	0.07156575	0.07156575	0.07156575	0.07156575	0.07156575	0.07156575	0.07156575	0.07156575	0.07156575	0.07156575	0.07156575	0.07156575	0.07156575	0.07156575	0.07156575	0.07156575	0.07156575	0.07156575	0.07156575	0.07156575	0.07156575	0.07156575	0.07156575	0.07156575	0.07156575	0.07156575	0.07156575	0.07156575	0.07156575	0.07156575	0.07156575	0.07156575	0.07156575	0.07156575	0.07156575	0.07156575	0.07156575	0.07156575	0.07156575	0.07156575	0.07156575	0.07156575	0.07156575	0.07156575	0.07156575	0.07156575	0.07156575	0.07156575
¸ßË¹°×ÔëÉù´¦Àí (594).mp3	-0.17065111	-0.17065111	-0.17065111	-0.17065111	-0.17065111	-0.17065111	-0.17065111	-0.17065111	-0.17065111	-0.17065111	-0.17065111	-0.17065111	-0.17065111	-0.17065111	-0.17065111	-0.17065111	-0.17065111	-0.17065111	-0.17065111	-0.17065111	-0.17065111	-0.17065111	-0.17065111	-0.17065111	-0.17065111	-0.17065111	-0.17065111	-0.17065111	-0.17065111	-0.17065111	-0.17065111	-0.17065111	-0.17065111	-0.17065111	-0.17065111	-0.17065111	-0.17065111	-0.17065111	-0.17065111	-0.17065111	-0.17065111	-0.17065111	-0.17065111	-0.17065111	-0.17065111	-0.17065111	-0.17065111	-0.17065111	-0.17065111
¸ßË¹°×ÔëÉù´¦Àí (595).mp3	-0.06993767	-0.06993767	-0.06993767	-0.06993767	-0.06993767	-0.06993767	-0.06993767	-0.06993767	-0.06993767	-0.06993767	-0.06993767	-0.06993767	-0.06993767	-0.06993767	-0.06993767	-0.06993767	-0.06993767	-0.06993767	-0.06993767	-0.06993767	-0.06993767	-0.06993767	-0.06993767	-0.06993767	-0.06993767	-0.06993767	-0.06993767	-0.06993767	-0.06993767	-0.06993767	-0.06993767	-0.06993767	-0.06993767	-0.06993767	-0.06993767	-0.06993767	-0.06993767	-0.06993767	-0.06993767	-0.06993767	-0.06993767	-0.06993767	-0.06993767	-0.06993767	-0.06993767	-0.06993767	-0.06993767	-0.06993767	-0.06993767
¸ßË¹°×ÔëÉù´¦Àí (596).mp3	0.112355545	0.112355545	0.112355545	0.112355545	0.112355545	0.112355545	0.112355545	0.112355545	0.112355545	0.112355545	0.112355545	0.112355545	0.112355545	0.112355545	0.112355545	0.112355545	0.112355545	0.112355545	0.112355545	0.112355545	0.112355545	0.112355545	0.112355545	0.112355545	0.112355545	0.112355545	0.112355545	0.112355545	0.112355545	0.112355545	0.112355545	0.112355545	0.112355545	0.112355545	0.112355545	0.112355545	0.112355545	0.112355545	0.112355545	0.112355545	0.112355545	0.112355545	0.112355545	0.112355545	0.112355545	0.112355545	0.112355545	0.112355545	0.112355545
¸ßË¹°×ÔëÉù´¦Àí (597).mp3	0.14941567	0.14941567	0.14941567	0.14941567	0.14941567	0.14941567	0.14941567	0.14941567	0.14941567	0.14941567	0.14941567	0.14941567	0.14941567	0.14941567	0.14941567	0.14941567	0.14941567	0.14941567	0.14941567	0.14941567	0.14941567	0.14941567	0.14941567	0.14941567	0.14941567	0.14941567	0.14941567	0.14941567	0.14941567	0.14941567	0.14941567	0.14941567	0.14941567	0.14941567	0.14941567	0.14941567	0.14941567	0.14941567	0.14941567	0.14941567	0.14941567	0.14941567	0.14941567	0.14941567	0.14941567	0.14941567	0.14941567	0.14941567	0.14941567
¸ßË¹°×ÔëÉù´¦Àí (598).mp3	0.082157254	0.082157254	0.082157254	0.082157254	0.082157254	0.082157254	0.082157254	0.082157254	0.082157254	0.082157254	0.082157254	0.082157254	0.082157254	0.082157254	0.082157254	0.082157254	0.082157254	0.082157254	0.082157254	0.082157254	0.082157254	0.082157254	0.082157254	0.082157254	0.082157254	0.082157254	0.082157254	0.082157254	0.082157254	0.082157254	0.082157254	0.082157254	0.082157254	0.082157254	0.082157254	0.082157254	0.082157254	0.082157254	0.082157254	0.082157254	0.082157254	0.082157254	0.082157254	0.082157254	0.082157254	0.082157254	0.082157254	0.082157254	0.082157254
¸ßË¹°×ÔëÉù´¦Àí (599).mp3	0.21357673	0.21357673	0.21357673	0.21357673	0.21357673	0.21357673	0.21357673	0.21357673	0.21357673	0.21357673	0.21357673	0.21357673	0.21357673	0.21357673	0.21357673	0.21357673	0.21357673	0.21357673	0.21357673	0.21357673	0.21357673	0.21357673	0.21357673	0.21357673	0.21357673	0.21357673	0.21357673	0.21357673	0.21357673	0.21357673	0.21357673	0.21357673	0.21357673	0.21357673	0.21357673	0.21357673	0.21357673	0.21357673	0.21357673	0.21357673	0.21357673	0.21357673	0.21357673	0.21357673	0.21357673	0.21357673	0.21357673	0.21357673	0.21357673
¸ßË¹°×ÔëÉù´¦Àí (600).mp3	-0.076233305	-0.076233305	-0.076233305	-0.076233305	-0.076233305	-0.076233305	-0.076233305	-0.076233305	-0.076233305	-0.076233305	-0.076233305	-0.076233305	-0.076233305	-0.076233305	-0.076233305	-0.076233305	-0.076233305	-0.076233305	-0.076233305	-0.076233305	-0.076233305	-0.076233305	-0.076233305	-0.076233305	-0.076233305	-0.076233305	-0.076233305	-0.076233305	-0.076233305	-0.076233305	-0.076233305	-0.076233305	-0.076233305	-0.076233305	-0.076233305	-0.076233305	-0.076233305	-0.076233305	-0.076233305	-0.076233305	-0.076233305	-0.076233305	-0.076233305	-0.076233305	-0.076233305	-0.076233305	-0.076233305	-0.076233305	-0.076233305
¸ßË¹°×ÔëÉù´¦Àí (601).mp3	-0.000503279	-0.000503279	-0.000503279	-0.000503279	-0.000503279	-0.000503279	-0.000503279	-0.000503279	-0.000503279	-0.000503279	-0.000503279	-0.000503279	-0.000503279	-0.000503279	-0.000503279	-0.000503279	-0.000503279	-0.000503279	-0.000503279	-0.000503279	-0.000503279	-0.000503279	-0.000503279	-0.000503279	-0.000503279	-0.000503279	-0.000503279	-0.000503279	-0.000503279	-0.000503279	-0.000503279	-0.000503279	-0.000503279	-0.000503279	-0.000503279	-0.000503279	-0.000503279	-0.000503279	-0.000503279	-0.000503279	-0.000503279	-0.000503279	-0.000503279	-0.000503279	-0.000503279	-0.000503279	-0.000503279	-0.000503279	-0.000503279
¸ßË¹°×ÔëÉù´¦Àí (602).mp3	0.1511693	0.1511693	0.1511693	0.1511693	0.1511693	0.1511693	0.1511693	0.1511693	0.1511693	0.1511693	0.1511693	0.1511693	0.1511693	0.1511693	0.1511693	0.1511693	0.1511693	0.1511693	0.1511693	0.1511693	0.1511693	0.1511693	0.1511693	0.1511693	0.1511693	0.1511693	0.1511693	0.1511693	0.1511693	0.1511693	0.1511693	0.1511693	0.1511693	0.1511693	0.1511693	0.1511693	0.1511693	0.1511693	0.1511693	0.1511693	0.1511693	0.1511693	0.1511693	0.1511693	0.1511693	0.1511693	0.1511693	0.1511693	0.1511693
¸ßË¹°×ÔëÉù´¦Àí (603).mp3	0.007871747	0.007871747	0.007871747	0.007871747	0.007871747	0.007871747	0.007871747	0.007871747	0.007871747	0.007871747	0.007871747	0.007871747	0.007871747	0.007871747	0.007871747	0.007871747	0.007871747	0.007871747	0.007871747	0.007871747	0.007871747	0.007871747	0.007871747	0.007871747	0.007871747	0.007871747	0.007871747	0.007871747	0.007871747	0.007871747	0.007871747	0.007871747	0.007871747	0.007871747	0.007871747	0.007871747	0.007871747	0.007871747	0.007871747	0.007871747	0.007871747	0.007871747	0.007871747	0.007871747	0.007871747	0.007871747	0.007871747	0.007871747	0.007871747
¸ßË¹°×ÔëÉù´¦Àí (604).mp3	0.045432538	0.045432538	0.045432538	0.045432538	0.045432538	0.045432538	0.045432538	0.045432538	0.045432538	0.045432538	0.045432538	0.045432538	0.045432538	0.045432538	0.045432538	0.045432538	0.045432538	0.045432538	0.045432538	0.045432538	0.045432538	0.045432538	0.045432538	0.045432538	0.045432538	0.045432538	0.045432538	0.045432538	0.045432538	0.045432538	0.045432538	0.045432538	0.045432538	0.045432538	0.045432538	0.045432538	0.045432538	0.045432538	0.045432538	0.045432538	0.045432538	0.045432538	0.045432538	0.045432538	0.045432538	0.045432538	0.045432538	0.045432538	0.045432538
¸ßË¹°×ÔëÉù´¦Àí (605).mp3	0.10676547	0.10676547	0.10676547	0.10676547	0.10676547	0.10676547	0.10676547	0.10676547	0.10676547	0.10676547	0.10676547	0.10676547	0.10676547	0.10676547	0.10676547	0.10676547	0.10676547	0.10676547	0.10676547	0.10676547	0.10676547	0.10676547	0.10676547	0.10676547	0.10676547	0.10676547	0.10676547	0.10676547	0.10676547	0.10676547	0.10676547	0.10676547	0.10676547	0.10676547	0.10676547	0.10676547	0.10676547	0.10676547	0.10676547	0.10676547	0.10676547	0.10676547	0.10676547	0.10676547	0.10676547	0.10676547	0.10676547	0.10676547	0.10676547
¸ßË¹°×ÔëÉù´¦Àí (606).mp3	0.15542063	0.15542063	0.15542063	0.15542063	0.15542063	0.15542063	0.15542063	0.15542063	0.15542063	0.15542063	0.15542063	0.15542063	0.15542063	0.15542063	0.15542063	0.15542063	0.15542063	0.15542063	0.15542063	0.15542063	0.15542063	0.15542063	0.15542063	0.15542063	0.15542063	0.15542063	0.15542063	0.15542063	0.15542063	0.15542063	0.15542063	0.15542063	0.15542063	0.15542063	0.15542063	0.15542063	0.15542063	0.15542063	0.15542063	0.15542063	0.15542063	0.15542063	0.15542063	0.15542063	0.15542063	0.15542063	0.15542063	0.15542063	0.15542063
¸ßË¹°×ÔëÉù´¦Àí (607).mp3	0.14965054	0.14965054	0.14965054	0.14965054	0.14965054	0.14965054	0.14965054	0.14965054	0.14965054	0.14965054	0.14965054	0.14965054	0.14965054	0.14965054	0.14965054	0.14965054	0.14965054	0.14965054	0.14965054	0.14965054	0.14965054	0.14965054	0.14965054	0.14965054	0.14965054	0.14965054	0.14965054	0.14965054	0.14965054	0.14965054	0.14965054	0.14965054	0.14965054	0.14965054	0.14965054	0.14965054	0.14965054	0.14965054	0.14965054	0.14965054	0.14965054	0.14965054	0.14965054	0.14965054	0.14965054	0.14965054	0.14965054	0.14965054	0.14965054
¸ßË¹°×ÔëÉù´¦Àí (608).mp3	0.36555955	0.36555955	0.36555955	0.36555955	0.36555955	0.36555955	0.36555955	0.36555955	0.36555955	0.36555955	0.36555955	0.36555955	0.36555955	0.36555955	0.36555955	0.36555955	0.36555955	0.36555955	0.36555955	0.36555955	0.36555955	0.36555955	0.36555955	0.36555955	0.36555955	0.36555955	0.36555955	0.36555955	0.36555955	0.36555955	0.36555955	0.36555955	0.36555955	0.36555955	0.36555955	0.36555955	0.36555955	0.36555955	0.36555955	0.36555955	0.36555955	0.36555955	0.36555955	0.36555955	0.36555955	0.36555955	0.36555955	0.36555955	0.36555955
¸ßË¹°×ÔëÉù´¦Àí (609).mp3	0.2465342	0.2465342	0.2465342	0.2465342	0.2465342	0.2465342	0.2465342	0.2465342	0.2465342	0.2465342	0.2465342	0.2465342	0.2465342	0.2465342	0.2465342	0.2465342	0.2465342	0.2465342	0.2465342	0.2465342	0.2465342	0.2465342	0.2465342	0.2465342	0.2465342	0.2465342	0.2465342	0.2465342	0.2465342	0.2465342	0.2465342	0.2465342	0.2465342	0.2465342	0.2465342	0.2465342	0.2465342	0.2465342	0.2465342	0.2465342	0.2465342	0.2465342	0.2465342	0.2465342	0.2465342	0.2465342	0.2465342	0.2465342	0.2465342
¸ßË¹°×ÔëÉù´¦Àí (610).mp3	-0.043799	-0.043799	-0.043799	-0.043799	-0.043799	-0.043799	-0.043799	-0.043799	-0.043799	-0.043799	-0.043799	-0.043799	-0.043799	-0.043799	-0.043799	-0.043799	-0.043799	-0.043799	-0.043799	-0.043799	-0.043799	-0.043799	-0.043799	-0.043799	-0.043799	-0.043799	-0.043799	-0.043799	-0.043799	-0.043799	-0.043799	-0.043799	-0.043799	-0.043799	-0.043799	-0.043799	-0.043799	-0.043799	-0.043799	-0.043799	-0.043799	-0.043799	-0.043799	-0.043799	-0.043799	-0.043799	-0.043799	-0.043799	-0.043799
¸ßË¹°×ÔëÉù´¦Àí (611).mp3	-0.14159793	-0.14159793	-0.14159793	-0.14159793	-0.14159793	-0.14159793	-0.14159793	-0.14159793	-0.14159793	-0.14159793	-0.14159793	-0.14159793	-0.14159793	-0.14159793	-0.14159793	-0.14159793	-0.14159793	-0.14159793	-0.14159793	-0.14159793	-0.14159793	-0.14159793	-0.14159793	-0.14159793	-0.14159793	-0.14159793	-0.14159793	-0.14159793	-0.14159793	-0.14159793	-0.14159793	-0.14159793	-0.14159793	-0.14159793	-0.14159793	-0.14159793	-0.14159793	-0.14159793	-0.14159793	-0.14159793	-0.14159793	-0.14159793	-0.14159793	-0.14159793	-0.14159793	-0.14159793	-0.14159793	-0.14159793	-0.14159793
¸ßË¹°×ÔëÉù´¦Àí (612).mp3	0.12747255	0.12747255	0.12747255	0.12747255	0.12747255	0.12747255	0.12747255	0.12747255	0.12747255	0.12747255	0.12747255	0.12747255	0.12747255	0.12747255	0.12747255	0.12747255	0.12747255	0.12747255	0.12747255	0.12747255	0.12747255	0.12747255	0.12747255	0.12747255	0.12747255	0.12747255	0.12747255	0.12747255	0.12747255	0.12747255	0.12747255	0.12747255	0.12747255	0.12747255	0.12747255	0.12747255	0.12747255	0.12747255	0.12747255	0.12747255	0.12747255	0.12747255	0.12747255	0.12747255	0.12747255	0.12747255	0.12747255	0.12747255	0.12747255
¸ßË¹°×ÔëÉù´¦Àí (613).mp3	-0.15639761	-0.15639761	-0.15639761	-0.15639761	-0.15639761	-0.15639761	-0.15639761	-0.15639761	-0.15639761	-0.15639761	-0.15639761	-0.15639761	-0.15639761	-0.15639761	-0.15639761	-0.15639761	-0.15639761	-0.15639761	-0.15639761	-0.15639761	-0.15639761	-0.15639761	-0.15639761	-0.15639761	-0.15639761	-0.15639761	-0.15639761	-0.15639761	-0.15639761	-0.15639761	-0.15639761	-0.15639761	-0.15639761	-0.15639761	-0.15639761	-0.15639761	-0.15639761	-0.15639761	-0.15639761	-0.15639761	-0.15639761	-0.15639761	-0.15639761	-0.15639761	-0.15639761	-0.15639761	-0.15639761	-0.15639761	-0.15639761
¸ßË¹°×ÔëÉù´¦Àí (614).mp3	0.18761861	0.18761861	0.18761861	0.18761861	0.18761861	0.18761861	0.18761861	0.18761861	0.18761861	0.18761861	0.18761861	0.18761861	0.18761861	0.18761861	0.18761861	0.18761861	0.18761861	0.18761861	0.18761861	0.18761861	0.18761861	0.18761861	0.18761861	0.18761861	0.18761861	0.18761861	0.18761861	0.18761861	0.18761861	0.18761861	0.18761861	0.18761861	0.18761861	0.18761861	0.18761861	0.18761861	0.18761861	0.18761861	0.18761861	0.18761861	0.18761861	0.18761861	0.18761861	0.18761861	0.18761861	0.18761861	0.18761861	0.18761861	0.18761861
¸ßË¹°×ÔëÉù´¦Àí (615).mp3	-0.113399684	-0.113399684	-0.113399684	-0.113399684	-0.113399684	-0.113399684	-0.113399684	-0.113399684	-0.113399684	-0.113399684	-0.113399684	-0.113399684	-0.113399684	-0.113399684	-0.113399684	-0.113399684	-0.113399684	-0.113399684	-0.113399684	-0.113399684	-0.113399684	-0.113399684	-0.113399684	-0.113399684	-0.113399684	-0.113399684	-0.113399684	-0.113399684	-0.113399684	-0.113399684	-0.113399684	-0.113399684	-0.113399684	-0.113399684	-0.113399684	-0.113399684	-0.113399684	-0.113399684	-0.113399684	-0.113399684	-0.113399684	-0.113399684	-0.113399684	-0.113399684	-0.113399684	-0.113399684	-0.113399684	-0.113399684	-0.113399684
¸ßË¹°×ÔëÉù´¦Àí (616).mp3	-0.070179775	-0.070179775	-0.070179775	-0.070179775	-0.070179775	-0.070179775	-0.070179775	-0.070179775	-0.070179775	-0.070179775	-0.070179775	-0.070179775	-0.070179775	-0.070179775	-0.070179775	-0.070179775	-0.070179775	-0.070179775	-0.070179775	-0.070179775	-0.070179775	-0.070179775	-0.070179775	-0.070179775	-0.070179775	-0.070179775	-0.070179775	-0.070179775	-0.070179775	-0.070179775	-0.070179775	-0.070179775	-0.070179775	-0.070179775	-0.070179775	-0.070179775	-0.070179775	-0.070179775	-0.070179775	-0.070179775	-0.070179775	-0.070179775	-0.070179775	-0.070179775	-0.070179775	-0.070179775	-0.070179775	-0.070179775	-0.070179775
¸ßË¹°×ÔëÉù´¦Àí (617).mp3	0.28852907	0.28852907	0.28852907	0.28852907	0.28852907	0.28852907	0.28852907	0.28852907	0.28852907	0.28852907	0.28852907	0.28852907	0.28852907	0.28852907	0.28852907	0.28852907	0.28852907	0.28852907	0.28852907	0.28852907	0.28852907	0.28852907	0.28852907	0.28852907	0.28852907	0.28852907	0.28852907	0.28852907	0.28852907	0.28852907	0.28852907	0.28852907	0.28852907	0.28852907	0.28852907	0.28852907	0.28852907	0.28852907	0.28852907	0.28852907	0.28852907	0.28852907	0.28852907	0.28852907	0.28852907	0.28852907	0.28852907	0.28852907	0.28852907
¸ßË¹°×ÔëÉù´¦Àí (618).mp3	-0.04251336	-0.04251336	-0.04251336	-0.04251336	-0.04251336	-0.04251336	-0.04251336	-0.04251336	-0.04251336	-0.04251336	-0.04251336	-0.04251336	-0.04251336	-0.04251336	-0.04251336	-0.04251336	-0.04251336	-0.04251336	-0.04251336	-0.04251336	-0.04251336	-0.04251336	-0.04251336	-0.04251336	-0.04251336	-0.04251336	-0.04251336	-0.04251336	-0.04251336	-0.04251336	-0.04251336	-0.04251336	-0.04251336	-0.04251336	-0.04251336	-0.04251336	-0.04251336	-0.04251336	-0.04251336	-0.04251336	-0.04251336	-0.04251336	-0.04251336	-0.04251336	-0.04251336	-0.04251336	-0.04251336	-0.04251336	-0.04251336
¸ßË¹°×ÔëÉù´¦Àí (619).mp3	-0.123301335	-0.123301335	-0.123301335	-0.123301335	-0.123301335	-0.123301335	-0.123301335	-0.123301335	-0.123301335	-0.123301335	-0.123301335	-0.123301335	-0.123301335	-0.123301335	-0.123301335	-0.123301335	-0.123301335	-0.123301335	-0.123301335	-0.123301335	-0.123301335	-0.123301335	-0.123301335	-0.123301335	-0.123301335	-0.123301335	-0.123301335	-0.123301335	-0.123301335	-0.123301335	-0.123301335	-0.123301335	-0.123301335	-0.123301335	-0.123301335	-0.123301335	-0.123301335	-0.123301335	-0.123301335	-0.123301335	-0.123301335	-0.123301335	-0.123301335	-0.123301335	-0.123301335	-0.123301335	-0.123301335	-0.123301335	-0.123301335
¸ßË¹°×ÔëÉù´¦Àí (620).mp3	0.043763243	0.043763243	0.043763243	0.043763243	0.043763243	0.043763243	0.043763243	0.043763243	0.043763243	0.043763243	0.043763243	0.043763243	0.043763243	0.043763243	0.043763243	0.043763243	0.043763243	0.043763243	0.043763243	0.043763243	0.043763243	0.043763243	0.043763243	0.043763243	0.043763243	0.043763243	0.043763243	0.043763243	0.043763243	0.043763243	0.043763243	0.043763243	0.043763243	0.043763243	0.043763243	0.043763243	0.043763243	0.043763243	0.043763243	0.043763243	0.043763243	0.043763243	0.043763243	0.043763243	0.043763243	0.043763243	0.043763243	0.043763243	0.043763243
¸ßË¹°×ÔëÉù´¦Àí (621).mp3	0.124701686	0.124701686	0.124701686	0.124701686	0.124701686	0.124701686	0.124701686	0.124701686	0.124701686	0.124701686	0.124701686	0.124701686	0.124701686	0.124701686	0.124701686	0.124701686	0.124701686	0.124701686	0.124701686	0.124701686	0.124701686	0.124701686	0.124701686	0.124701686	0.124701686	0.124701686	0.124701686	0.124701686	0.124701686	0.124701686	0.124701686	0.124701686	0.124701686	0.124701686	0.124701686	0.124701686	0.124701686	0.124701686	0.124701686	0.124701686	0.124701686	0.124701686	0.124701686	0.124701686	0.124701686	0.124701686	0.124701686	0.124701686	0.124701686
¸ßË¹°×ÔëÉù´¦Àí (622).mp3	0.21455258	0.21455258	0.21455258	0.21455258	0.21455258	0.21455258	0.21455258	0.21455258	0.21455258	0.21455258	0.21455258	0.21455258	0.21455258	0.21455258	0.21455258	0.21455258	0.21455258	0.21455258	0.21455258	0.21455258	0.21455258	0.21455258	0.21455258	0.21455258	0.21455258	0.21455258	0.21455258	0.21455258	0.21455258	0.21455258	0.21455258	0.21455258	0.21455258	0.21455258	0.21455258	0.21455258	0.21455258	0.21455258	0.21455258	0.21455258	0.21455258	0.21455258	0.21455258	0.21455258	0.21455258	0.21455258	0.21455258	0.21455258	0.21455258
¸ßË¹°×ÔëÉù´¦Àí (623).mp3	0.040826444	0.040826444	0.040826444	0.040826444	0.040826444	0.040826444	0.040826444	0.040826444	0.040826444	0.040826444	0.040826444	0.040826444	0.040826444	0.040826444	0.040826444	0.040826444	0.040826444	0.040826444	0.040826444	0.040826444	0.040826444	0.040826444	0.040826444	0.040826444	0.040826444	0.040826444	0.040826444	0.040826444	0.040826444	0.040826444	0.040826444	0.040826444	0.040826444	0.040826444	0.040826444	0.040826444	0.040826444	0.040826444	0.040826444	0.040826444	0.040826444	0.040826444	0.040826444	0.040826444	0.040826444	0.040826444	0.040826444	0.040826444	0.040826444
¸ßË¹°×ÔëÉù´¦Àí (624).mp3	-0.04660162	-0.04660162	-0.04660162	-0.04660162	-0.04660162	-0.04660162	-0.04660162	-0.04660162	-0.04660162	-0.04660162	-0.04660162	-0.04660162	-0.04660162	-0.04660162	-0.04660162	-0.04660162	-0.04660162	-0.04660162	-0.04660162	-0.04660162	-0.04660162	-0.04660162	-0.04660162	-0.04660162	-0.04660162	-0.04660162	-0.04660162	-0.04660162	-0.04660162	-0.04660162	-0.04660162	-0.04660162	-0.04660162	-0.04660162	-0.04660162	-0.04660162	-0.04660162	-0.04660162	-0.04660162	-0.04660162	-0.04660162	-0.04660162	-0.04660162	-0.04660162	-0.04660162	-0.04660162	-0.04660162	-0.04660162	-0.04660162
¸ßË¹°×ÔëÉù´¦Àí (625).mp3	-0.058902256	-0.058902256	-0.058902256	-0.058902256	-0.058902256	-0.058902256	-0.058902256	-0.058902256	-0.058902256	-0.058902256	-0.058902256	-0.058902256	-0.058902256	-0.058902256	-0.058902256	-0.058902256	-0.058902256	-0.058902256	-0.058902256	-0.058902256	-0.058902256	-0.058902256	-0.058902256	-0.058902256	-0.058902256	-0.058902256	-0.058902256	-0.058902256	-0.058902256	-0.058902256	-0.058902256	-0.058902256	-0.058902256	-0.058902256	-0.058902256	-0.058902256	-0.058902256	-0.058902256	-0.058902256	-0.058902256	-0.058902256	-0.058902256	-0.058902256	-0.058902256	-0.058902256	-0.058902256	-0.058902256	-0.058902256	-0.058902256
¸ßË¹°×ÔëÉù´¦Àí (626).mp3	-0.270134	-0.270134	-0.270134	-0.270134	-0.270134	-0.270134	-0.270134	-0.270134	-0.270134	-0.270134	-0.270134	-0.270134	-0.270134	-0.270134	-0.270134	-0.270134	-0.270134	-0.270134	-0.270134	-0.270134	-0.270134	-0.270134	-0.270134	-0.270134	-0.270134	-0.270134	-0.270134	-0.270134	-0.270134	-0.270134	-0.270134	-0.270134	-0.270134	-0.270134	-0.270134	-0.270134	-0.270134	-0.270134	-0.270134	-0.270134	-0.270134	-0.270134	-0.270134	-0.270134	-0.270134	-0.270134	-0.270134	-0.270134	-0.270134
¸ßË¹°×ÔëÉù´¦Àí (627).mp3	0.13043687	0.13043687	0.13043687	0.13043687	0.13043687	0.13043687	0.13043687	0.13043687	0.13043687	0.13043687	0.13043687	0.13043687	0.13043687	0.13043687	0.13043687	0.13043687	0.13043687	0.13043687	0.13043687	0.13043687	0.13043687	0.13043687	0.13043687	0.13043687	0.13043687	0.13043687	0.13043687	0.13043687	0.13043687	0.13043687	0.13043687	0.13043687	0.13043687	0.13043687	0.13043687	0.13043687	0.13043687	0.13043687	0.13043687	0.13043687	0.13043687	0.13043687	0.13043687	0.13043687	0.13043687	0.13043687	0.13043687	0.13043687	0.13043687
¸ßË¹°×ÔëÉù´¦Àí (628).mp3	0.2631316	0.2631316	0.2631316	0.2631316	0.2631316	0.2631316	0.2631316	0.2631316	0.2631316	0.2631316	0.2631316	0.2631316	0.2631316	0.2631316	0.2631316	0.2631316	0.2631316	0.2631316	0.2631316	0.2631316	0.2631316	0.2631316	0.2631316	0.2631316	0.2631316	0.2631316	0.2631316	0.2631316	0.2631316	0.2631316	0.2631316	0.2631316	0.2631316	0.2631316	0.2631316	0.2631316	0.2631316	0.2631316	0.2631316	0.2631316	0.2631316	0.2631316	0.2631316	0.2631316	0.2631316	0.2631316	0.2631316	0.2631316	0.2631316
¸ßË¹°×ÔëÉù´¦Àí (629).mp3	-0.08166885	-0.08166885	-0.08166885	-0.08166885	-0.08166885	-0.08166885	-0.08166885	-0.08166885	-0.08166885	-0.08166885	-0.08166885	-0.08166885	-0.08166885	-0.08166885	-0.08166885	-0.08166885	-0.08166885	-0.08166885	-0.08166885	-0.08166885	-0.08166885	-0.08166885	-0.08166885	-0.08166885	-0.08166885	-0.08166885	-0.08166885	-0.08166885	-0.08166885	-0.08166885	-0.08166885	-0.08166885	-0.08166885	-0.08166885	-0.08166885	-0.08166885	-0.08166885	-0.08166885	-0.08166885	-0.08166885	-0.08166885	-0.08166885	-0.08166885	-0.08166885	-0.08166885	-0.08166885	-0.08166885	-0.08166885	-0.08166885
¸ßË¹°×ÔëÉù´¦Àí (630).mp3	0.045428805	0.045428805	0.045428805	0.045428805	0.045428805	0.045428805	0.045428805	0.045428805	0.045428805	0.045428805	0.045428805	0.045428805	0.045428805	0.045428805	0.045428805	0.045428805	0.045428805	0.045428805	0.045428805	0.045428805	0.045428805	0.045428805	0.045428805	0.045428805	0.045428805	0.045428805	0.045428805	0.045428805	0.045428805	0.045428805	0.045428805	0.045428805	0.045428805	0.045428805	0.045428805	0.045428805	0.045428805	0.045428805	0.045428805	0.045428805	0.045428805	0.045428805	0.045428805	0.045428805	0.045428805	0.045428805	0.045428805	0.045428805	0.045428805
¸ßË¹°×ÔëÉù´¦Àí (631).mp3	0.08479986	0.08479986	0.08479986	0.08479986	0.08479986	0.08479986	0.08479986	0.08479986	0.08479986	0.08479986	0.08479986	0.08479986	0.08479986	0.08479986	0.08479986	0.08479986	0.08479986	0.08479986	0.08479986	0.08479986	0.08479986	0.08479986	0.08479986	0.08479986	0.08479986	0.08479986	0.08479986	0.08479986	0.08479986	0.08479986	0.08479986	0.08479986	0.08479986	0.08479986	0.08479986	0.08479986	0.08479986	0.08479986	0.08479986	0.08479986	0.08479986	0.08479986	0.08479986	0.08479986	0.08479986	0.08479986	0.08479986	0.08479986	0.08479986
¸ßË¹°×ÔëÉù´¦Àí (632).mp3	0.18878564	0.18878564	0.18878564	0.18878564	0.18878564	0.18878564	0.18878564	0.18878564	0.18878564	0.18878564	0.18878564	0.18878564	0.18878564	0.18878564	0.18878564	0.18878564	0.18878564	0.18878564	0.18878564	0.18878564	0.18878564	0.18878564	0.18878564	0.18878564	0.18878564	0.18878564	0.18878564	0.18878564	0.18878564	0.18878564	0.18878564	0.18878564	0.18878564	0.18878564	0.18878564	0.18878564	0.18878564	0.18878564	0.18878564	0.18878564	0.18878564	0.18878564	0.18878564	0.18878564	0.18878564	0.18878564	0.18878564	0.18878564	0.18878564
¸ßË¹°×ÔëÉù´¦Àí (633).mp3	-0.07367515	-0.07367515	-0.07367515	-0.07367515	-0.07367515	-0.07367515	-0.07367515	-0.07367515	-0.07367515	-0.07367515	-0.07367515	-0.07367515	-0.07367515	-0.07367515	-0.07367515	-0.07367515	-0.07367515	-0.07367515	-0.07367515	-0.07367515	-0.07367515	-0.07367515	-0.07367515	-0.07367515	-0.07367515	-0.07367515	-0.07367515	-0.07367515	-0.07367515	-0.07367515	-0.07367515	-0.07367515	-0.07367515	-0.07367515	-0.07367515	-0.07367515	-0.07367515	-0.07367515	-0.07367515	-0.07367515	-0.07367515	-0.07367515	-0.07367515	-0.07367515	-0.07367515	-0.07367515	-0.07367515	-0.07367515	-0.07367515
¸ßË¹°×ÔëÉù´¦Àí (634).mp3	0.014890783	0.014890783	0.014890783	0.014890783	0.014890783	0.014890783	0.014890783	0.014890783	0.014890783	0.014890783	0.014890783	0.014890783	0.014890783	0.014890783	0.014890783	0.014890783	0.014890783	0.014890783	0.014890783	0.014890783	0.014890783	0.014890783	0.014890783	0.014890783	0.014890783	0.014890783	0.014890783	0.014890783	0.014890783	0.014890783	0.014890783	0.014890783	0.014890783	0.014890783	0.014890783	0.014890783	0.014890783	0.014890783	0.014890783	0.014890783	0.014890783	0.014890783	0.014890783	0.014890783	0.014890783	0.014890783	0.014890783	0.014890783	0.014890783
¸ßË¹°×ÔëÉù´¦Àí (635).mp3	0.2564753	0.2564753	0.2564753	0.2564753	0.2564753	0.2564753	0.2564753	0.2564753	0.2564753	0.2564753	0.2564753	0.2564753	0.2564753	0.2564753	0.2564753	0.2564753	0.2564753	0.2564753	0.2564753	0.2564753	0.2564753	0.2564753	0.2564753	0.2564753	0.2564753	0.2564753	0.2564753	0.2564753	0.2564753	0.2564753	0.2564753	0.2564753	0.2564753	0.2564753	0.2564753	0.2564753	0.2564753	0.2564753	0.2564753	0.2564753	0.2564753	0.2564753	0.2564753	0.2564753	0.2564753	0.2564753	0.2564753	0.2564753	0.2564753
¸ßË¹°×ÔëÉù´¦Àí (636).mp3	0.018702243	0.018702243	0.018702243	0.018702243	0.018702243	0.018702243	0.018702243	0.018702243	0.018702243	0.018702243	0.018702243	0.018702243	0.018702243	0.018702243	0.018702243	0.018702243	0.018702243	0.018702243	0.018702243	0.018702243	0.018702243	0.018702243	0.018702243	0.018702243	0.018702243	0.018702243	0.018702243	0.018702243	0.018702243	0.018702243	0.018702243	0.018702243	0.018702243	0.018702243	0.018702243	0.018702243	0.018702243	0.018702243	0.018702243	0.018702243	0.018702243	0.018702243	0.018702243	0.018702243	0.018702243	0.018702243	0.018702243	0.018702243	0.018702243
¸ßË¹°×ÔëÉù´¦Àí (637).mp3	0.07625596	0.07625596	0.07625596	0.07625596	0.07625596	0.07625596	0.07625596	0.07625596	0.07625596	0.07625596	0.07625596	0.07625596	0.07625596	0.07625596	0.07625596	0.07625596	0.07625596	0.07625596	0.07625596	0.07625596	0.07625596	0.07625596	0.07625596	0.07625596	0.07625596	0.07625596	0.07625596	0.07625596	0.07625596	0.07625596	0.07625596	0.07625596	0.07625596	0.07625596	0.07625596	0.07625596	0.07625596	0.07625596	0.07625596	0.07625596	0.07625596	0.07625596	0.07625596	0.07625596	0.07625596	0.07625596	0.07625596	0.07625596	0.07625596
¸ßË¹°×ÔëÉù´¦Àí (638).mp3	-0.10777807	-0.10777807	-0.10777807	-0.10777807	-0.10777807	-0.10777807	-0.10777807	-0.10777807	-0.10777807	-0.10777807	-0.10777807	-0.10777807	-0.10777807	-0.10777807	-0.10777807	-0.10777807	-0.10777807	-0.10777807	-0.10777807	-0.10777807	-0.10777807	-0.10777807	-0.10777807	-0.10777807	-0.10777807	-0.10777807	-0.10777807	-0.10777807	-0.10777807	-0.10777807	-0.10777807	-0.10777807	-0.10777807	-0.10777807	-0.10777807	-0.10777807	-0.10777807	-0.10777807	-0.10777807	-0.10777807	-0.10777807	-0.10777807	-0.10777807	-0.10777807	-0.10777807	-0.10777807	-0.10777807	-0.10777807	-0.10777807
¸ßË¹°×ÔëÉù´¦Àí (639).mp3	0.00552401	0.00552401	0.00552401	0.00552401	0.00552401	0.00552401	0.00552401	0.00552401	0.00552401	0.00552401	0.00552401	0.00552401	0.00552401	0.00552401	0.00552401	0.00552401	0.00552401	0.00552401	0.00552401	0.00552401	0.00552401	0.00552401	0.00552401	0.00552401	0.00552401	0.00552401	0.00552401	0.00552401	0.00552401	0.00552401	0.00552401	0.00552401	0.00552401	0.00552401	0.00552401	0.00552401	0.00552401	0.00552401	0.00552401	0.00552401	0.00552401	0.00552401	0.00552401	0.00552401	0.00552401	0.00552401	0.00552401	0.00552401	0.00552401
¸ßË¹°×ÔëÉù´¦Àí (640).mp3	0.057212844	0.057212844	0.057212844	0.057212844	0.057212844	0.057212844	0.057212844	0.057212844	0.057212844	0.057212844	0.057212844	0.057212844	0.057212844	0.057212844	0.057212844	0.057212844	0.057212844	0.057212844	0.057212844	0.057212844	0.057212844	0.057212844	0.057212844	0.057212844	0.057212844	0.057212844	0.057212844	0.057212844	0.057212844	0.057212844	0.057212844	0.057212844	0.057212844	0.057212844	0.057212844	0.057212844	0.057212844	0.057212844	0.057212844	0.057212844	0.057212844	0.057212844	0.057212844	0.057212844	0.057212844	0.057212844	0.057212844	0.057212844	0.057212844
¸ßË¹°×ÔëÉù´¦Àí (641).mp3	0.100802824	0.100802824	0.100802824	0.100802824	0.100802824	0.100802824	0.100802824	0.100802824	0.100802824	0.100802824	0.100802824	0.100802824	0.100802824	0.100802824	0.100802824	0.100802824	0.100802824	0.100802824	0.100802824	0.100802824	0.100802824	0.100802824	0.100802824	0.100802824	0.100802824	0.100802824	0.100802824	0.100802824	0.100802824	0.100802824	0.100802824	0.100802824	0.100802824	0.100802824	0.100802824	0.100802824	0.100802824	0.100802824	0.100802824	0.100802824	0.100802824	0.100802824	0.100802824	0.100802824	0.100802824	0.100802824	0.100802824	0.100802824	0.100802824
¸ßË¹°×ÔëÉù´¦Àí (642).mp3	0.08909515	0.08909515	0.08909515	0.08909515	0.08909515	0.08909515	0.08909515	0.08909515	0.08909515	0.08909515	0.08909515	0.08909515	0.08909515	0.08909515	0.08909515	0.08909515	0.08909515	0.08909515	0.08909515	0.08909515	0.08909515	0.08909515	0.08909515	0.08909515	0.08909515	0.08909515	0.08909515	0.08909515	0.08909515	0.08909515	0.08909515	0.08909515	0.08909515	0.08909515	0.08909515	0.08909515	0.08909515	0.08909515	0.08909515	0.08909515	0.08909515	0.08909515	0.08909515	0.08909515	0.08909515	0.08909515	0.08909515	0.08909515	0.08909515
¸ßË¹°×ÔëÉù´¦Àí (643).mp3	-0.022623457	-0.022623457	-0.022623457	-0.022623457	-0.022623457	-0.022623457	-0.022623457	-0.022623457	-0.022623457	-0.022623457	-0.022623457	-0.022623457	-0.022623457	-0.022623457	-0.022623457	-0.022623457	-0.022623457	-0.022623457	-0.022623457	-0.022623457	-0.022623457	-0.022623457	-0.022623457	-0.022623457	-0.022623457	-0.022623457	-0.022623457	-0.022623457	-0.022623457	-0.022623457	-0.022623457	-0.022623457	-0.022623457	-0.022623457	-0.022623457	-0.022623457	-0.022623457	-0.022623457	-0.022623457	-0.022623457	-0.022623457	-0.022623457	-0.022623457	-0.022623457	-0.022623457	-0.022623457	-0.022623457	-0.022623457	-0.022623457
¸ßË¹°×ÔëÉù´¦Àí (644).mp3	-0.04752119	-0.04752119	-0.04752119	-0.04752119	-0.04752119	-0.04752119	-0.04752119	-0.04752119	-0.04752119	-0.04752119	-0.04752119	-0.04752119	-0.04752119	-0.04752119	-0.04752119	-0.04752119	-0.04752119	-0.04752119	-0.04752119	-0.04752119	-0.04752119	-0.04752119	-0.04752119	-0.04752119	-0.04752119	-0.04752119	-0.04752119	-0.04752119	-0.04752119	-0.04752119	-0.04752119	-0.04752119	-0.04752119	-0.04752119	-0.04752119	-0.04752119	-0.04752119	-0.04752119	-0.04752119	-0.04752119	-0.04752119	-0.04752119	-0.04752119	-0.04752119	-0.04752119	-0.04752119	-0.04752119	-0.04752119	-0.04752119
¸ßË¹°×ÔëÉù´¦Àí (645).mp3	-0.13239014	-0.13239014	-0.13239014	-0.13239014	-0.13239014	-0.13239014	-0.13239014	-0.13239014	-0.13239014	-0.13239014	-0.13239014	-0.13239014	-0.13239014	-0.13239014	-0.13239014	-0.13239014	-0.13239014	-0.13239014	-0.13239014	-0.13239014	-0.13239014	-0.13239014	-0.13239014	-0.13239014	-0.13239014	-0.13239014	-0.13239014	-0.13239014	-0.13239014	-0.13239014	-0.13239014	-0.13239014	-0.13239014	-0.13239014	-0.13239014	-0.13239014	-0.13239014	-0.13239014	-0.13239014	-0.13239014	-0.13239014	-0.13239014	-0.13239014	-0.13239014	-0.13239014	-0.13239014	-0.13239014	-0.13239014	-0.13239014
¸ßË¹°×ÔëÉù´¦Àí (646).mp3	0.08893242	0.08893242	0.08893242	0.08893242	0.08893242	0.08893242	0.08893242	0.08893242	0.08893242	0.08893242	0.08893242	0.08893242	0.08893242	0.08893242	0.08893242	0.08893242	0.08893242	0.08893242	0.08893242	0.08893242	0.08893242	0.08893242	0.08893242	0.08893242	0.08893242	0.08893242	0.08893242	0.08893242	0.08893242	0.08893242	0.08893242	0.08893242	0.08893242	0.08893242	0.08893242	0.08893242	0.08893242	0.08893242	0.08893242	0.08893242	0.08893242	0.08893242	0.08893242	0.08893242	0.08893242	0.08893242	0.08893242	0.08893242	0.08893242
¸ßË¹°×ÔëÉù´¦Àí (647).mp3	0.2407853	0.2407853	0.2407853	0.2407853	0.2407853	0.2407853	0.2407853	0.2407853	0.2407853	0.2407853	0.2407853	0.2407853	0.2407853	0.2407853	0.2407853	0.2407853	0.2407853	0.2407853	0.2407853	0.2407853	0.2407853	0.2407853	0.2407853	0.2407853	0.2407853	0.2407853	0.2407853	0.2407853	0.2407853	0.2407853	0.2407853	0.2407853	0.2407853	0.2407853	0.2407853	0.2407853	0.2407853	0.2407853	0.2407853	0.2407853	0.2407853	0.2407853	0.2407853	0.2407853	0.2407853	0.2407853	0.2407853	0.2407853	0.2407853
¸ßË¹°×ÔëÉù´¦Àí (648).mp3	-0.16501129	-0.16501129	-0.16501129	-0.16501129	-0.16501129	-0.16501129	-0.16501129	-0.16501129	-0.16501129	-0.16501129	-0.16501129	-0.16501129	-0.16501129	-0.16501129	-0.16501129	-0.16501129	-0.16501129	-0.16501129	-0.16501129	-0.16501129	-0.16501129	-0.16501129	-0.16501129	-0.16501129	-0.16501129	-0.16501129	-0.16501129	-0.16501129	-0.16501129	-0.16501129	-0.16501129	-0.16501129	-0.16501129	-0.16501129	-0.16501129	-0.16501129	-0.16501129	-0.16501129	-0.16501129	-0.16501129	-0.16501129	-0.16501129	-0.16501129	-0.16501129	-0.16501129	-0.16501129	-0.16501129	-0.16501129	-0.16501129
¸ßË¹°×ÔëÉù´¦Àí (649).mp3	0.2623654	0.2623654	0.2623654	0.2623654	0.2623654	0.2623654	0.2623654	0.2623654	0.2623654	0.2623654	0.2623654	0.2623654	0.2623654	0.2623654	0.2623654	0.2623654	0.2623654	0.2623654	0.2623654	0.2623654	0.2623654	0.2623654	0.2623654	0.2623654	0.2623654	0.2623654	0.2623654	0.2623654	0.2623654	0.2623654	0.2623654	0.2623654	0.2623654	0.2623654	0.2623654	0.2623654	0.2623654	0.2623654	0.2623654	0.2623654	0.2623654	0.2623654	0.2623654	0.2623654	0.2623654	0.2623654	0.2623654	0.2623654	0.2623654
¸ßË¹°×ÔëÉù´¦Àí (650).mp3	0.20983338	0.20983338	0.20983338	0.20983338	0.20983338	0.20983338	0.20983338	0.20983338	0.20983338	0.20983338	0.20983338	0.20983338	0.20983338	0.20983338	0.20983338	0.20983338	0.20983338	0.20983338	0.20983338	0.20983338	0.20983338	0.20983338	0.20983338	0.20983338	0.20983338	0.20983338	0.20983338	0.20983338	0.20983338	0.20983338	0.20983338	0.20983338	0.20983338	0.20983338	0.20983338	0.20983338	0.20983338	0.20983338	0.20983338	0.20983338	0.20983338	0.20983338	0.20983338	0.20983338	0.20983338	0.20983338	0.20983338	0.20983338	0.20983338
¸ßË¹°×ÔëÉù´¦Àí (651).mp3	-0.06641675	-0.06641675	-0.06641675	-0.06641675	-0.06641675	-0.06641675	-0.06641675	-0.06641675	-0.06641675	-0.06641675	-0.06641675	-0.06641675	-0.06641675	-0.06641675	-0.06641675	-0.06641675	-0.06641675	-0.06641675	-0.06641675	-0.06641675	-0.06641675	-0.06641675	-0.06641675	-0.06641675	-0.06641675	-0.06641675	-0.06641675	-0.06641675	-0.06641675	-0.06641675	-0.06641675	-0.06641675	-0.06641675	-0.06641675	-0.06641675	-0.06641675	-0.06641675	-0.06641675	-0.06641675	-0.06641675	-0.06641675	-0.06641675	-0.06641675	-0.06641675	-0.06641675	-0.06641675	-0.06641675	-0.06641675	-0.06641675
¸ßË¹°×ÔëÉù´¦Àí (652).mp3	0.05615495	0.05615495	0.05615495	0.05615495	0.05615495	0.05615495	0.05615495	0.05615495	0.05615495	0.05615495	0.05615495	0.05615495	0.05615495	0.05615495	0.05615495	0.05615495	0.05615495	0.05615495	0.05615495	0.05615495	0.05615495	0.05615495	0.05615495	0.05615495	0.05615495	0.05615495	0.05615495	0.05615495	0.05615495	0.05615495	0.05615495	0.05615495	0.05615495	0.05615495	0.05615495	0.05615495	0.05615495	0.05615495	0.05615495	0.05615495	0.05615495	0.05615495	0.05615495	0.05615495	0.05615495	0.05615495	0.05615495	0.05615495	0.05615495
¸ßË¹°×ÔëÉù´¦Àí (653).mp3	0.308386	0.308386	0.308386	0.308386	0.308386	0.308386	0.308386	0.308386	0.308386	0.308386	0.308386	0.308386	0.308386	0.308386	0.308386	0.308386	0.308386	0.308386	0.308386	0.308386	0.308386	0.308386	0.308386	0.308386	0.308386	0.308386	0.308386	0.308386	0.308386	0.308386	0.308386	0.308386	0.308386	0.308386	0.308386	0.308386	0.308386	0.308386	0.308386	0.308386	0.308386	0.308386	0.308386	0.308386	0.308386	0.308386	0.308386	0.308386	0.308386
¸ßË¹°×ÔëÉù´¦Àí (654).mp3	0.037255466	0.037255466	0.037255466	0.037255466	0.037255466	0.037255466	0.037255466	0.037255466	0.037255466	0.037255466	0.037255466	0.037255466	0.037255466	0.037255466	0.037255466	0.037255466	0.037255466	0.037255466	0.037255466	0.037255466	0.037255466	0.037255466	0.037255466	0.037255466	0.037255466	0.037255466	0.037255466	0.037255466	0.037255466	0.037255466	0.037255466	0.037255466	0.037255466	0.037255466	0.037255466	0.037255466	0.037255466	0.037255466	0.037255466	0.037255466	0.037255466	0.037255466	0.037255466	0.037255466	0.037255466	0.037255466	0.037255466	0.037255466	0.037255466
¸ßË¹°×ÔëÉù´¦Àí (655).mp3	0.05852274	0.05852274	0.05852274	0.05852274	0.05852274	0.05852274	0.05852274	0.05852274	0.05852274	0.05852274	0.05852274	0.05852274	0.05852274	0.05852274	0.05852274	0.05852274	0.05852274	0.05852274	0.05852274	0.05852274	0.05852274	0.05852274	0.05852274	0.05852274	0.05852274	0.05852274	0.05852274	0.05852274	0.05852274	0.05852274	0.05852274	0.05852274	0.05852274	0.05852274	0.05852274	0.05852274	0.05852274	0.05852274	0.05852274	0.05852274	0.05852274	0.05852274	0.05852274	0.05852274	0.05852274	0.05852274	0.05852274	0.05852274	0.05852274
¸ßË¹°×ÔëÉù´¦Àí (656).mp3	-0.32926935	-0.32926935	-0.32926935	-0.32926935	-0.32926935	-0.32926935	-0.32926935	-0.32926935	-0.32926935	-0.32926935	-0.32926935	-0.32926935	-0.32926935	-0.32926935	-0.32926935	-0.32926935	-0.32926935	-0.32926935	-0.32926935	-0.32926935	-0.32926935	-0.32926935	-0.32926935	-0.32926935	-0.32926935	-0.32926935	-0.32926935	-0.32926935	-0.32926935	-0.32926935	-0.32926935	-0.32926935	-0.32926935	-0.32926935	-0.32926935	-0.32926935	-0.32926935	-0.32926935	-0.32926935	-0.32926935	-0.32926935	-0.32926935	-0.32926935	-0.32926935	-0.32926935	-0.32926935	-0.32926935	-0.32926935	-0.32926935
¸ßË¹°×ÔëÉù´¦Àí (657).mp3	0.11487105	0.11487105	0.11487105	0.11487105	0.11487105	0.11487105	0.11487105	0.11487105	0.11487105	0.11487105	0.11487105	0.11487105	0.11487105	0.11487105	0.11487105	0.11487105	0.11487105	0.11487105	0.11487105	0.11487105	0.11487105	0.11487105	0.11487105	0.11487105	0.11487105	0.11487105	0.11487105	0.11487105	0.11487105	0.11487105	0.11487105	0.11487105	0.11487105	0.11487105	0.11487105	0.11487105	0.11487105	0.11487105	0.11487105	0.11487105	0.11487105	0.11487105	0.11487105	0.11487105	0.11487105	0.11487105	0.11487105	0.11487105	0.11487105
¸ßË¹°×ÔëÉù´¦Àí (658).mp3	0.10389	0.10389	0.10389	0.10389	0.10389	0.10389	0.10389	0.10389	0.10389	0.10389	0.10389	0.10389	0.10389	0.10389	0.10389	0.10389	0.10389	0.10389	0.10389	0.10389	0.10389	0.10389	0.10389	0.10389	0.10389	0.10389	0.10389	0.10389	0.10389	0.10389	0.10389	0.10389	0.10389	0.10389	0.10389	0.10389	0.10389	0.10389	0.10389	0.10389	0.10389	0.10389	0.10389	0.10389	0.10389	0.10389	0.10389	0.10389	0.10389
¸ßË¹°×ÔëÉù´¦Àí (659).mp3	0.09196572	0.09196572	0.09196572	0.09196572	0.09196572	0.09196572	0.09196572	0.09196572	0.09196572	0.09196572	0.09196572	0.09196572	0.09196572	0.09196572	0.09196572	0.09196572	0.09196572	0.09196572	0.09196572	0.09196572	0.09196572	0.09196572	0.09196572	0.09196572	0.09196572	0.09196572	0.09196572	0.09196572	0.09196572	0.09196572	0.09196572	0.09196572	0.09196572	0.09196572	0.09196572	0.09196572	0.09196572	0.09196572	0.09196572	0.09196572	0.09196572	0.09196572	0.09196572	0.09196572	0.09196572	0.09196572	0.09196572	0.09196572	0.09196572
¸ßË¹°×ÔëÉù´¦Àí (660).mp3	0.2436263	0.2436263	0.2436263	0.2436263	0.2436263	0.2436263	0.2436263	0.2436263	0.2436263	0.2436263	0.2436263	0.2436263	0.2436263	0.2436263	0.2436263	0.2436263	0.2436263	0.2436263	0.2436263	0.2436263	0.2436263	0.2436263	0.2436263	0.2436263	0.2436263	0.2436263	0.2436263	0.2436263	0.2436263	0.2436263	0.2436263	0.2436263	0.2436263	0.2436263	0.2436263	0.2436263	0.2436263	0.2436263	0.2436263	0.2436263	0.2436263	0.2436263	0.2436263	0.2436263	0.2436263	0.2436263	0.2436263	0.2436263	0.2436263
¸ßË¹°×ÔëÉù´¦Àí (661).mp3	0.17678338	0.17678338	0.17678338	0.17678338	0.17678338	0.17678338	0.17678338	0.17678338	0.17678338	0.17678338	0.17678338	0.17678338	0.17678338	0.17678338	0.17678338	0.17678338	0.17678338	0.17678338	0.17678338	0.17678338	0.17678338	0.17678338	0.17678338	0.17678338	0.17678338	0.17678338	0.17678338	0.17678338	0.17678338	0.17678338	0.17678338	0.17678338	0.17678338	0.17678338	0.17678338	0.17678338	0.17678338	0.17678338	0.17678338	0.17678338	0.17678338	0.17678338	0.17678338	0.17678338	0.17678338	0.17678338	0.17678338	0.17678338	0.17678338
¸ßË¹°×ÔëÉù´¦Àí (662).mp3	0.119720355	0.119720355	0.119720355	0.119720355	0.119720355	0.119720355	0.119720355	0.119720355	0.119720355	0.119720355	0.119720355	0.119720355	0.119720355	0.119720355	0.119720355	0.119720355	0.119720355	0.119720355	0.119720355	0.119720355	0.119720355	0.119720355	0.119720355	0.119720355	0.119720355	0.119720355	0.119720355	0.119720355	0.119720355	0.119720355	0.119720355	0.119720355	0.119720355	0.119720355	0.119720355	0.119720355	0.119720355	0.119720355	0.119720355	0.119720355	0.119720355	0.119720355	0.119720355	0.119720355	0.119720355	0.119720355	0.119720355	0.119720355	0.119720355
¸ßË¹°×ÔëÉù´¦Àí (663).mp3	0.15189353	0.15189353	0.15189353	0.15189353	0.15189353	0.15189353	0.15189353	0.15189353	0.15189353	0.15189353	0.15189353	0.15189353	0.15189353	0.15189353	0.15189353	0.15189353	0.15189353	0.15189353	0.15189353	0.15189353	0.15189353	0.15189353	0.15189353	0.15189353	0.15189353	0.15189353	0.15189353	0.15189353	0.15189353	0.15189353	0.15189353	0.15189353	0.15189353	0.15189353	0.15189353	0.15189353	0.15189353	0.15189353	0.15189353	0.15189353	0.15189353	0.15189353	0.15189353	0.15189353	0.15189353	0.15189353	0.15189353	0.15189353	0.15189353
¸ßË¹°×ÔëÉù´¦Àí (664).mp3	0.027357917	0.027357917	0.027357917	0.027357917	0.027357917	0.027357917	0.027357917	0.027357917	0.027357917	0.027357917	0.027357917	0.027357917	0.027357917	0.027357917	0.027357917	0.027357917	0.027357917	0.027357917	0.027357917	0.027357917	0.027357917	0.027357917	0.027357917	0.027357917	0.027357917	0.027357917	0.027357917	0.027357917	0.027357917	0.027357917	0.027357917	0.027357917	0.027357917	0.027357917	0.027357917	0.027357917	0.027357917	0.027357917	0.027357917	0.027357917	0.027357917	0.027357917	0.027357917	0.027357917	0.027357917	0.027357917	0.027357917	0.027357917	0.027357917
¸ßË¹°×ÔëÉù´¦Àí (665).mp3	0.19737339	0.19737339	0.19737339	0.19737339	0.19737339	0.19737339	0.19737339	0.19737339	0.19737339	0.19737339	0.19737339	0.19737339	0.19737339	0.19737339	0.19737339	0.19737339	0.19737339	0.19737339	0.19737339	0.19737339	0.19737339	0.19737339	0.19737339	0.19737339	0.19737339	0.19737339	0.19737339	0.19737339	0.19737339	0.19737339	0.19737339	0.19737339	0.19737339	0.19737339	0.19737339	0.19737339	0.19737339	0.19737339	0.19737339	0.19737339	0.19737339	0.19737339	0.19737339	0.19737339	0.19737339	0.19737339	0.19737339	0.19737339	0.19737339
¸ßË¹°×ÔëÉù´¦Àí (666).mp3	-0.2375831	-0.2375831	-0.2375831	-0.2375831	-0.2375831	-0.2375831	-0.2375831	-0.2375831	-0.2375831	-0.2375831	-0.2375831	-0.2375831	-0.2375831	-0.2375831	-0.2375831	-0.2375831	-0.2375831	-0.2375831	-0.2375831	-0.2375831	-0.2375831	-0.2375831	-0.2375831	-0.2375831	-0.2375831	-0.2375831	-0.2375831	-0.2375831	-0.2375831	-0.2375831	-0.2375831	-0.2375831	-0.2375831	-0.2375831	-0.2375831	-0.2375831	-0.2375831	-0.2375831	-0.2375831	-0.2375831	-0.2375831	-0.2375831	-0.2375831	-0.2375831	-0.2375831	-0.2375831	-0.2375831	-0.2375831	-0.2375831
¸ßË¹°×ÔëÉù´¦Àí (667).mp3	0.22632971	0.22632971	0.22632971	0.22632971	0.22632971	0.22632971	0.22632971	0.22632971	0.22632971	0.22632971	0.22632971	0.22632971	0.22632971	0.22632971	0.22632971	0.22632971	0.22632971	0.22632971	0.22632971	0.22632971	0.22632971	0.22632971	0.22632971	0.22632971	0.22632971	0.22632971	0.22632971	0.22632971	0.22632971	0.22632971	0.22632971	0.22632971	0.22632971	0.22632971	0.22632971	0.22632971	0.22632971	0.22632971	0.22632971	0.22632971	0.22632971	0.22632971	0.22632971	0.22632971	0.22632971	0.22632971	0.22632971	0.22632971	0.22632971
¸ßË¹°×ÔëÉù´¦Àí (668).mp3	0.13180768	0.13180768	0.13180768	0.13180768	0.13180768	0.13180768	0.13180768	0.13180768	0.13180768	0.13180768	0.13180768	0.13180768	0.13180768	0.13180768	0.13180768	0.13180768	0.13180768	0.13180768	0.13180768	0.13180768	0.13180768	0.13180768	0.13180768	0.13180768	0.13180768	0.13180768	0.13180768	0.13180768	0.13180768	0.13180768	0.13180768	0.13180768	0.13180768	0.13180768	0.13180768	0.13180768	0.13180768	0.13180768	0.13180768	0.13180768	0.13180768	0.13180768	0.13180768	0.13180768	0.13180768	0.13180768	0.13180768	0.13180768	0.13180768
¸ßË¹°×ÔëÉù´¦Àí (669).mp3	-0.40045124	-0.40045124	-0.40045124	-0.40045124	-0.40045124	-0.40045124	-0.40045124	-0.40045124	-0.40045124	-0.40045124	-0.40045124	-0.40045124	-0.40045124	-0.40045124	-0.40045124	-0.40045124	-0.40045124	-0.40045124	-0.40045124	-0.40045124	-0.40045124	-0.40045124	-0.40045124	-0.40045124	-0.40045124	-0.40045124	-0.40045124	-0.40045124	-0.40045124	-0.40045124	-0.40045124	-0.40045124	-0.40045124	-0.40045124	-0.40045124	-0.40045124	-0.40045124	-0.40045124	-0.40045124	-0.40045124	-0.40045124	-0.40045124	-0.40045124	-0.40045124	-0.40045124	-0.40045124	-0.40045124	-0.40045124	-0.40045124
¸ßË¹°×ÔëÉù´¦Àí (670).mp3	0.21509832	0.21509832	0.21509832	0.21509832	0.21509832	0.21509832	0.21509832	0.21509832	0.21509832	0.21509832	0.21509832	0.21509832	0.21509832	0.21509832	0.21509832	0.21509832	0.21509832	0.21509832	0.21509832	0.21509832	0.21509832	0.21509832	0.21509832	0.21509832	0.21509832	0.21509832	0.21509832	0.21509832	0.21509832	0.21509832	0.21509832	0.21509832	0.21509832	0.21509832	0.21509832	0.21509832	0.21509832	0.21509832	0.21509832	0.21509832	0.21509832	0.21509832	0.21509832	0.21509832	0.21509832	0.21509832	0.21509832	0.21509832	0.21509832
¸ßË¹°×ÔëÉù´¦Àí (671).mp3	0.14914584	0.14914584	0.14914584	0.14914584	0.14914584	0.14914584	0.14914584	0.14914584	0.14914584	0.14914584	0.14914584	0.14914584	0.14914584	0.14914584	0.14914584	0.14914584	0.14914584	0.14914584	0.14914584	0.14914584	0.14914584	0.14914584	0.14914584	0.14914584	0.14914584	0.14914584	0.14914584	0.14914584	0.14914584	0.14914584	0.14914584	0.14914584	0.14914584	0.14914584	0.14914584	0.14914584	0.14914584	0.14914584	0.14914584	0.14914584	0.14914584	0.14914584	0.14914584	0.14914584	0.14914584	0.14914584	0.14914584	0.14914584	0.14914584
¸ßË¹°×ÔëÉù´¦Àí (672).mp3	0.079811	0.079811	0.079811	0.079811	0.079811	0.079811	0.079811	0.079811	0.079811	0.079811	0.079811	0.079811	0.079811	0.079811	0.079811	0.079811	0.079811	0.079811	0.079811	0.079811	0.079811	0.079811	0.079811	0.079811	0.079811	0.079811	0.079811	0.079811	0.079811	0.079811	0.079811	0.079811	0.079811	0.079811	0.079811	0.079811	0.079811	0.079811	0.079811	0.079811	0.079811	0.079811	0.079811	0.079811	0.079811	0.079811	0.079811	0.079811	0.079811
¸ßË¹°×ÔëÉù´¦Àí (673).mp3	0.1842826	0.1842826	0.1842826	0.1842826	0.1842826	0.1842826	0.1842826	0.1842826	0.1842826	0.1842826	0.1842826	0.1842826	0.1842826	0.1842826	0.1842826	0.1842826	0.1842826	0.1842826	0.1842826	0.1842826	0.1842826	0.1842826	0.1842826	0.1842826	0.1842826	0.1842826	0.1842826	0.1842826	0.1842826	0.1842826	0.1842826	0.1842826	0.1842826	0.1842826	0.1842826	0.1842826	0.1842826	0.1842826	0.1842826	0.1842826	0.1842826	0.1842826	0.1842826	0.1842826	0.1842826	0.1842826	0.1842826	0.1842826	0.1842826
¸ßË¹°×ÔëÉù´¦Àí (674).mp3	0.14068058	0.14068058	0.14068058	0.14068058	0.14068058	0.14068058	0.14068058	0.14068058	0.14068058	0.14068058	0.14068058	0.14068058	0.14068058	0.14068058	0.14068058	0.14068058	0.14068058	0.14068058	0.14068058	0.14068058	0.14068058	0.14068058	0.14068058	0.14068058	0.14068058	0.14068058	0.14068058	0.14068058	0.14068058	0.14068058	0.14068058	0.14068058	0.14068058	0.14068058	0.14068058	0.14068058	0.14068058	0.14068058	0.14068058	0.14068058	0.14068058	0.14068058	0.14068058	0.14068058	0.14068058	0.14068058	0.14068058	0.14068058	0.14068058
¸ßË¹°×ÔëÉù´¦Àí (675).mp3	-0.06374947	-0.06374947	-0.06374947	-0.06374947	-0.06374947	-0.06374947	-0.06374947	-0.06374947	-0.06374947	-0.06374947	-0.06374947	-0.06374947	-0.06374947	-0.06374947	-0.06374947	-0.06374947	-0.06374947	-0.06374947	-0.06374947	-0.06374947	-0.06374947	-0.06374947	-0.06374947	-0.06374947	-0.06374947	-0.06374947	-0.06374947	-0.06374947	-0.06374947	-0.06374947	-0.06374947	-0.06374947	-0.06374947	-0.06374947	-0.06374947	-0.06374947	-0.06374947	-0.06374947	-0.06374947	-0.06374947	-0.06374947	-0.06374947	-0.06374947	-0.06374947	-0.06374947	-0.06374947	-0.06374947	-0.06374947	-0.06374947
¸ßË¹°×ÔëÉù´¦Àí (676).mp3	0.36618122	0.36618122	0.36618122	0.36618122	0.36618122	0.36618122	0.36618122	0.36618122	0.36618122	0.36618122	0.36618122	0.36618122	0.36618122	0.36618122	0.36618122	0.36618122	0.36618122	0.36618122	0.36618122	0.36618122	0.36618122	0.36618122	0.36618122	0.36618122	0.36618122	0.36618122	0.36618122	0.36618122	0.36618122	0.36618122	0.36618122	0.36618122	0.36618122	0.36618122	0.36618122	0.36618122	0.36618122	0.36618122	0.36618122	0.36618122	0.36618122	0.36618122	0.36618122	0.36618122	0.36618122	0.36618122	0.36618122	0.36618122	0.36618122
[truncated: 812 more rows]
[truncated: 12 more columns]
