# Supplementary material for: Music-induced emotion flow modeling by ENMI Network
Source: PLoS One. 2024 Oct 21;19(10):e0297712. doi: 10.1371/journal.pone.0297712 (PMC11493256; doi:10.1371/journal.pone.0297712)
Supplement: S1 File — (ZIP) [file pone.0297712.s001.zip › minimal dataset/Augmented dataset/Music features/feature_10.csv]

SongNumber	Feature_30	Feature_31	Feature_32	Feature_33	Feature_34	Feature_35	Feature_36	Feature_37	Feature_38	Feature_39	Feature_40	Feature_41	Feature_42	Feature_43	Feature_44	Feature_45	Feature_46	Feature_47	Feature_48	Feature_49	Feature_50	Feature_51	Feature_52	Feature_53	Feature_54	Feature_55	Feature_56	Feature_57	Feature_58	Feature_59	Feature_60	Feature_61	Feature_62	Feature_63	Feature_64	Feature_65	Feature_66	Feature_67	Feature_68	Feature_69	Feature_70	Feature_71	Feature_72	Feature_73	Feature_74	Feature_75	Feature_76	Feature_77	Feature_78
¸ßË¹°×ÔëÉù´¦Àí (1).mp3	0.33035797	0.33035797	0.33035797	0.33035797	0.33035797	0.33035797	0.33035797	0.33035797	0.33035797	0.33035797	0.33035797	0.33035797	0.33035797	0.33035797	0.33035797	0.33035797	0.33035797	0.33035797	0.33035797	0.33035797	0.33035797	0.33035797	0.33035797	0.33035797	0.33035797	0.33035797	0.33035797	0.33035797	0.33035797	0.33035797	0.33035797	0.33035797	0.33035797	0.33035797	0.33035797	0.33035797	0.33035797	0.33035797	0.33035797	0.33035797	0.33035797	0.33035797	0.33035797	0.33035797	0.33035797	0.33035797	0.33035797	0.33035797	0.33035797
¸ßË¹°×ÔëÉù´¦Àí (2).mp3	0.37998086	0.37998086	0.37998086	0.37998086	0.37998086	0.37998086	0.37998086	0.37998086	0.37998086	0.37998086	0.37998086	0.37998086	0.37998086	0.37998086	0.37998086	0.37998086	0.37998086	0.37998086	0.37998086	0.37998086	0.37998086	0.37998086	0.37998086	0.37998086	0.37998086	0.37998086	0.37998086	0.37998086	0.37998086	0.37998086	0.37998086	0.37998086	0.37998086	0.37998086	0.37998086	0.37998086	0.37998086	0.37998086	0.37998086	0.37998086	0.37998086	0.37998086	0.37998086	0.37998086	0.37998086	0.37998086	0.37998086	0.37998086	0.37998086
¸ßË¹°×ÔëÉù´¦Àí (3).mp3	0.40405428	0.40405428	0.40405428	0.40405428	0.40405428	0.40405428	0.40405428	0.40405428	0.40405428	0.40405428	0.40405428	0.40405428	0.40405428	0.40405428	0.40405428	0.40405428	0.40405428	0.40405428	0.40405428	0.40405428	0.40405428	0.40405428	0.40405428	0.40405428	0.40405428	0.40405428	0.40405428	0.40405428	0.40405428	0.40405428	0.40405428	0.40405428	0.40405428	0.40405428	0.40405428	0.40405428	0.40405428	0.40405428	0.40405428	0.40405428	0.40405428	0.40405428	0.40405428	0.40405428	0.40405428	0.40405428	0.40405428	0.40405428	0.40405428
¸ßË¹°×ÔëÉù´¦Àí (4).mp3	-0.00418385	-0.00418385	-0.00418385	-0.00418385	-0.00418385	-0.00418385	-0.00418385	-0.00418385	-0.00418385	-0.00418385	-0.00418385	-0.00418385	-0.00418385	-0.00418385	-0.00418385	-0.00418385	-0.00418385	-0.00418385	-0.00418385	-0.00418385	-0.00418385	-0.00418385	-0.00418385	-0.00418385	-0.00418385	-0.00418385	-0.00418385	-0.00418385	-0.00418385	-0.00418385	-0.00418385	-0.00418385	-0.00418385	-0.00418385	-0.00418385	-0.00418385	-0.00418385	-0.00418385	-0.00418385	-0.00418385	-0.00418385	-0.00418385	-0.00418385	-0.00418385	-0.00418385	-0.00418385	-0.00418385	-0.00418385	-0.00418385
¸ßË¹°×ÔëÉù´¦Àí (5).mp3	0.02742055	0.02742055	0.02742055	0.02742055	0.02742055	0.02742055	0.02742055	0.02742055	0.02742055	0.02742055	0.02742055	0.02742055	0.02742055	0.02742055	0.02742055	0.02742055	0.02742055	0.02742055	0.02742055	0.02742055	0.02742055	0.02742055	0.02742055	0.02742055	0.02742055	0.02742055	0.02742055	0.02742055	0.02742055	0.02742055	0.02742055	0.02742055	0.02742055	0.02742055	0.02742055	0.02742055	0.02742055	0.02742055	0.02742055	0.02742055	0.02742055	0.02742055	0.02742055	0.02742055	0.02742055	0.02742055	0.02742055	0.02742055	0.02742055
¸ßË¹°×ÔëÉù´¦Àí (6).mp3	0.17902468	0.17902468	0.17902468	0.17902468	0.17902468	0.17902468	0.17902468	0.17902468	0.17902468	0.17902468	0.17902468	0.17902468	0.17902468	0.17902468	0.17902468	0.17902468	0.17902468	0.17902468	0.17902468	0.17902468	0.17902468	0.17902468	0.17902468	0.17902468	0.17902468	0.17902468	0.17902468	0.17902468	0.17902468	0.17902468	0.17902468	0.17902468	0.17902468	0.17902468	0.17902468	0.17902468	0.17902468	0.17902468	0.17902468	0.17902468	0.17902468	0.17902468	0.17902468	0.17902468	0.17902468	0.17902468	0.17902468	0.17902468	0.17902468
¸ßË¹°×ÔëÉù´¦Àí (7).mp3	0.458498	0.458498	0.458498	0.458498	0.458498	0.458498	0.458498	0.458498	0.458498	0.458498	0.458498	0.458498	0.458498	0.458498	0.458498	0.458498	0.458498	0.458498	0.458498	0.458498	0.458498	0.458498	0.458498	0.458498	0.458498	0.458498	0.458498	0.458498	0.458498	0.458498	0.458498	0.458498	0.458498	0.458498	0.458498	0.458498	0.458498	0.458498	0.458498	0.458498	0.458498	0.458498	0.458498	0.458498	0.458498	0.458498	0.458498	0.458498	0.458498
¸ßË¹°×ÔëÉù´¦Àí (8).mp3	0.2070055	0.2070055	0.2070055	0.2070055	0.2070055	0.2070055	0.2070055	0.2070055	0.2070055	0.2070055	0.2070055	0.2070055	0.2070055	0.2070055	0.2070055	0.2070055	0.2070055	0.2070055	0.2070055	0.2070055	0.2070055	0.2070055	0.2070055	0.2070055	0.2070055	0.2070055	0.2070055	0.2070055	0.2070055	0.2070055	0.2070055	0.2070055	0.2070055	0.2070055	0.2070055	0.2070055	0.2070055	0.2070055	0.2070055	0.2070055	0.2070055	0.2070055	0.2070055	0.2070055	0.2070055	0.2070055	0.2070055	0.2070055	0.2070055
¸ßË¹°×ÔëÉù´¦Àí (9).mp3	0.2359567	0.2359567	0.2359567	0.2359567	0.2359567	0.2359567	0.2359567	0.2359567	0.2359567	0.2359567	0.2359567	0.2359567	0.2359567	0.2359567	0.2359567	0.2359567	0.2359567	0.2359567	0.2359567	0.2359567	0.2359567	0.2359567	0.2359567	0.2359567	0.2359567	0.2359567	0.2359567	0.2359567	0.2359567	0.2359567	0.2359567	0.2359567	0.2359567	0.2359567	0.2359567	0.2359567	0.2359567	0.2359567	0.2359567	0.2359567	0.2359567	0.2359567	0.2359567	0.2359567	0.2359567	0.2359567	0.2359567	0.2359567	0.2359567
¸ßË¹°×ÔëÉù´¦Àí (10).mp3	0.14242455	0.14242455	0.14242455	0.14242455	0.14242455	0.14242455	0.14242455	0.14242455	0.14242455	0.14242455	0.14242455	0.14242455	0.14242455	0.14242455	0.14242455	0.14242455	0.14242455	0.14242455	0.14242455	0.14242455	0.14242455	0.14242455	0.14242455	0.14242455	0.14242455	0.14242455	0.14242455	0.14242455	0.14242455	0.14242455	0.14242455	0.14242455	0.14242455	0.14242455	0.14242455	0.14242455	0.14242455	0.14242455	0.14242455	0.14242455	0.14242455	0.14242455	0.14242455	0.14242455	0.14242455	0.14242455	0.14242455	0.14242455	0.14242455
¸ßË¹°×ÔëÉù´¦Àí (11).mp3	0.05955378	0.05955378	0.05955378	0.05955378	0.05955378	0.05955378	0.05955378	0.05955378	0.05955378	0.05955378	0.05955378	0.05955378	0.05955378	0.05955378	0.05955378	0.05955378	0.05955378	0.05955378	0.05955378	0.05955378	0.05955378	0.05955378	0.05955378	0.05955378	0.05955378	0.05955378	0.05955378	0.05955378	0.05955378	0.05955378	0.05955378	0.05955378	0.05955378	0.05955378	0.05955378	0.05955378	0.05955378	0.05955378	0.05955378	0.05955378	0.05955378	0.05955378	0.05955378	0.05955378	0.05955378	0.05955378	0.05955378	0.05955378	0.05955378
¸ßË¹°×ÔëÉù´¦Àí (12).mp3	0.37557995	0.37557995	0.37557995	0.37557995	0.37557995	0.37557995	0.37557995	0.37557995	0.37557995	0.37557995	0.37557995	0.37557995	0.37557995	0.37557995	0.37557995	0.37557995	0.37557995	0.37557995	0.37557995	0.37557995	0.37557995	0.37557995	0.37557995	0.37557995	0.37557995	0.37557995	0.37557995	0.37557995	0.37557995	0.37557995	0.37557995	0.37557995	0.37557995	0.37557995	0.37557995	0.37557995	0.37557995	0.37557995	0.37557995	0.37557995	0.37557995	0.37557995	0.37557995	0.37557995	0.37557995	0.37557995	0.37557995	0.37557995	0.37557995
¸ßË¹°×ÔëÉù´¦Àí (13).mp3	0.1084551	0.1084551	0.1084551	0.1084551	0.1084551	0.1084551	0.1084551	0.1084551	0.1084551	0.1084551	0.1084551	0.1084551	0.1084551	0.1084551	0.1084551	0.1084551	0.1084551	0.1084551	0.1084551	0.1084551	0.1084551	0.1084551	0.1084551	0.1084551	0.1084551	0.1084551	0.1084551	0.1084551	0.1084551	0.1084551	0.1084551	0.1084551	0.1084551	0.1084551	0.1084551	0.1084551	0.1084551	0.1084551	0.1084551	0.1084551	0.1084551	0.1084551	0.1084551	0.1084551	0.1084551	0.1084551	0.1084551	0.1084551	0.1084551
¸ßË¹°×ÔëÉù´¦Àí (14).mp3	0.041531686	0.041531686	0.041531686	0.041531686	0.041531686	0.041531686	0.041531686	0.041531686	0.041531686	0.041531686	0.041531686	0.041531686	0.041531686	0.041531686	0.041531686	0.041531686	0.041531686	0.041531686	0.041531686	0.041531686	0.041531686	0.041531686	0.041531686	0.041531686	0.041531686	0.041531686	0.041531686	0.041531686	0.041531686	0.041531686	0.041531686	0.041531686	0.041531686	0.041531686	0.041531686	0.041531686	0.041531686	0.041531686	0.041531686	0.041531686	0.041531686	0.041531686	0.041531686	0.041531686	0.041531686	0.041531686	0.041531686	0.041531686	0.041531686
¸ßË¹°×ÔëÉù´¦Àí (15).mp3	0.2945368	0.2945368	0.2945368	0.2945368	0.2945368	0.2945368	0.2945368	0.2945368	0.2945368	0.2945368	0.2945368	0.2945368	0.2945368	0.2945368	0.2945368	0.2945368	0.2945368	0.2945368	0.2945368	0.2945368	0.2945368	0.2945368	0.2945368	0.2945368	0.2945368	0.2945368	0.2945368	0.2945368	0.2945368	0.2945368	0.2945368	0.2945368	0.2945368	0.2945368	0.2945368	0.2945368	0.2945368	0.2945368	0.2945368	0.2945368	0.2945368	0.2945368	0.2945368	0.2945368	0.2945368	0.2945368	0.2945368	0.2945368	0.2945368
¸ßË¹°×ÔëÉù´¦Àí (16).mp3	0.27835935	0.27835935	0.27835935	0.27835935	0.27835935	0.27835935	0.27835935	0.27835935	0.27835935	0.27835935	0.27835935	0.27835935	0.27835935	0.27835935	0.27835935	0.27835935	0.27835935	0.27835935	0.27835935	0.27835935	0.27835935	0.27835935	0.27835935	0.27835935	0.27835935	0.27835935	0.27835935	0.27835935	0.27835935	0.27835935	0.27835935	0.27835935	0.27835935	0.27835935	0.27835935	0.27835935	0.27835935	0.27835935	0.27835935	0.27835935	0.27835935	0.27835935	0.27835935	0.27835935	0.27835935	0.27835935	0.27835935	0.27835935	0.27835935
¸ßË¹°×ÔëÉù´¦Àí (17).mp3	0.044371378	0.044371378	0.044371378	0.044371378	0.044371378	0.044371378	0.044371378	0.044371378	0.044371378	0.044371378	0.044371378	0.044371378	0.044371378	0.044371378	0.044371378	0.044371378	0.044371378	0.044371378	0.044371378	0.044371378	0.044371378	0.044371378	0.044371378	0.044371378	0.044371378	0.044371378	0.044371378	0.044371378	0.044371378	0.044371378	0.044371378	0.044371378	0.044371378	0.044371378	0.044371378	0.044371378	0.044371378	0.044371378	0.044371378	0.044371378	0.044371378	0.044371378	0.044371378	0.044371378	0.044371378	0.044371378	0.044371378	0.044371378	0.044371378
¸ßË¹°×ÔëÉù´¦Àí (18).mp3	0.3093067	0.3093067	0.3093067	0.3093067	0.3093067	0.3093067	0.3093067	0.3093067	0.3093067	0.3093067	0.3093067	0.3093067	0.3093067	0.3093067	0.3093067	0.3093067	0.3093067	0.3093067	0.3093067	0.3093067	0.3093067	0.3093067	0.3093067	0.3093067	0.3093067	0.3093067	0.3093067	0.3093067	0.3093067	0.3093067	0.3093067	0.3093067	0.3093067	0.3093067	0.3093067	0.3093067	0.3093067	0.3093067	0.3093067	0.3093067	0.3093067	0.3093067	0.3093067	0.3093067	0.3093067	0.3093067	0.3093067	0.3093067	0.3093067
¸ßË¹°×ÔëÉù´¦Àí (19).mp3	0.27732593	0.27732593	0.27732593	0.27732593	0.27732593	0.27732593	0.27732593	0.27732593	0.27732593	0.27732593	0.27732593	0.27732593	0.27732593	0.27732593	0.27732593	0.27732593	0.27732593	0.27732593	0.27732593	0.27732593	0.27732593	0.27732593	0.27732593	0.27732593	0.27732593	0.27732593	0.27732593	0.27732593	0.27732593	0.27732593	0.27732593	0.27732593	0.27732593	0.27732593	0.27732593	0.27732593	0.27732593	0.27732593	0.27732593	0.27732593	0.27732593	0.27732593	0.27732593	0.27732593	0.27732593	0.27732593	0.27732593	0.27732593	0.27732593
¸ßË¹°×ÔëÉù´¦Àí (20).mp3	0.29635108	0.29635108	0.29635108	0.29635108	0.29635108	0.29635108	0.29635108	0.29635108	0.29635108	0.29635108	0.29635108	0.29635108	0.29635108	0.29635108	0.29635108	0.29635108	0.29635108	0.29635108	0.29635108	0.29635108	0.29635108	0.29635108	0.29635108	0.29635108	0.29635108	0.29635108	0.29635108	0.29635108	0.29635108	0.29635108	0.29635108	0.29635108	0.29635108	0.29635108	0.29635108	0.29635108	0.29635108	0.29635108	0.29635108	0.29635108	0.29635108	0.29635108	0.29635108	0.29635108	0.29635108	0.29635108	0.29635108	0.29635108	0.29635108
¸ßË¹°×ÔëÉù´¦Àí (21).mp3	0.17085916	0.17085916	0.17085916	0.17085916	0.17085916	0.17085916	0.17085916	0.17085916	0.17085916	0.17085916	0.17085916	0.17085916	0.17085916	0.17085916	0.17085916	0.17085916	0.17085916	0.17085916	0.17085916	0.17085916	0.17085916	0.17085916	0.17085916	0.17085916	0.17085916	0.17085916	0.17085916	0.17085916	0.17085916	0.17085916	0.17085916	0.17085916	0.17085916	0.17085916	0.17085916	0.17085916	0.17085916	0.17085916	0.17085916	0.17085916	0.17085916	0.17085916	0.17085916	0.17085916	0.17085916	0.17085916	0.17085916	0.17085916	0.17085916
¸ßË¹°×ÔëÉù´¦Àí (22).mp3	0.26151296	0.26151296	0.26151296	0.26151296	0.26151296	0.26151296	0.26151296	0.26151296	0.26151296	0.26151296	0.26151296	0.26151296	0.26151296	0.26151296	0.26151296	0.26151296	0.26151296	0.26151296	0.26151296	0.26151296	0.26151296	0.26151296	0.26151296	0.26151296	0.26151296	0.26151296	0.26151296	0.26151296	0.26151296	0.26151296	0.26151296	0.26151296	0.26151296	0.26151296	0.26151296	0.26151296	0.26151296	0.26151296	0.26151296	0.26151296	0.26151296	0.26151296	0.26151296	0.26151296	0.26151296	0.26151296	0.26151296	0.26151296	0.26151296
¸ßË¹°×ÔëÉù´¦Àí (23).mp3	0.27298182	0.27298182	0.27298182	0.27298182	0.27298182	0.27298182	0.27298182	0.27298182	0.27298182	0.27298182	0.27298182	0.27298182	0.27298182	0.27298182	0.27298182	0.27298182	0.27298182	0.27298182	0.27298182	0.27298182	0.27298182	0.27298182	0.27298182	0.27298182	0.27298182	0.27298182	0.27298182	0.27298182	0.27298182	0.27298182	0.27298182	0.27298182	0.27298182	0.27298182	0.27298182	0.27298182	0.27298182	0.27298182	0.27298182	0.27298182	0.27298182	0.27298182	0.27298182	0.27298182	0.27298182	0.27298182	0.27298182	0.27298182	0.27298182
¸ßË¹°×ÔëÉù´¦Àí (24).mp3	0.19029383	0.19029383	0.19029383	0.19029383	0.19029383	0.19029383	0.19029383	0.19029383	0.19029383	0.19029383	0.19029383	0.19029383	0.19029383	0.19029383	0.19029383	0.19029383	0.19029383	0.19029383	0.19029383	0.19029383	0.19029383	0.19029383	0.19029383	0.19029383	0.19029383	0.19029383	0.19029383	0.19029383	0.19029383	0.19029383	0.19029383	0.19029383	0.19029383	0.19029383	0.19029383	0.19029383	0.19029383	0.19029383	0.19029383	0.19029383	0.19029383	0.19029383	0.19029383	0.19029383	0.19029383	0.19029383	0.19029383	0.19029383	0.19029383
¸ßË¹°×ÔëÉù´¦Àí (25).mp3	0.35231006	0.35231006	0.35231006	0.35231006	0.35231006	0.35231006	0.35231006	0.35231006	0.35231006	0.35231006	0.35231006	0.35231006	0.35231006	0.35231006	0.35231006	0.35231006	0.35231006	0.35231006	0.35231006	0.35231006	0.35231006	0.35231006	0.35231006	0.35231006	0.35231006	0.35231006	0.35231006	0.35231006	0.35231006	0.35231006	0.35231006	0.35231006	0.35231006	0.35231006	0.35231006	0.35231006	0.35231006	0.35231006	0.35231006	0.35231006	0.35231006	0.35231006	0.35231006	0.35231006	0.35231006	0.35231006	0.35231006	0.35231006	0.35231006
¸ßË¹°×ÔëÉù´¦Àí (26).mp3	0.15163969	0.15163969	0.15163969	0.15163969	0.15163969	0.15163969	0.15163969	0.15163969	0.15163969	0.15163969	0.15163969	0.15163969	0.15163969	0.15163969	0.15163969	0.15163969	0.15163969	0.15163969	0.15163969	0.15163969	0.15163969	0.15163969	0.15163969	0.15163969	0.15163969	0.15163969	0.15163969	0.15163969	0.15163969	0.15163969	0.15163969	0.15163969	0.15163969	0.15163969	0.15163969	0.15163969	0.15163969	0.15163969	0.15163969	0.15163969	0.15163969	0.15163969	0.15163969	0.15163969	0.15163969	0.15163969	0.15163969	0.15163969	0.15163969
¸ßË¹°×ÔëÉù´¦Àí (27).mp3	0.2621131	0.2621131	0.2621131	0.2621131	0.2621131	0.2621131	0.2621131	0.2621131	0.2621131	0.2621131	0.2621131	0.2621131	0.2621131	0.2621131	0.2621131	0.2621131	0.2621131	0.2621131	0.2621131	0.2621131	0.2621131	0.2621131	0.2621131	0.2621131	0.2621131	0.2621131	0.2621131	0.2621131	0.2621131	0.2621131	0.2621131	0.2621131	0.2621131	0.2621131	0.2621131	0.2621131	0.2621131	0.2621131	0.2621131	0.2621131	0.2621131	0.2621131	0.2621131	0.2621131	0.2621131	0.2621131	0.2621131	0.2621131	0.2621131
¸ßË¹°×ÔëÉù´¦Àí (28).mp3	0.17911088	0.17911088	0.17911088	0.17911088	0.17911088	0.17911088	0.17911088	0.17911088	0.17911088	0.17911088	0.17911088	0.17911088	0.17911088	0.17911088	0.17911088	0.17911088	0.17911088	0.17911088	0.17911088	0.17911088	0.17911088	0.17911088	0.17911088	0.17911088	0.17911088	0.17911088	0.17911088	0.17911088	0.17911088	0.17911088	0.17911088	0.17911088	0.17911088	0.17911088	0.17911088	0.17911088	0.17911088	0.17911088	0.17911088	0.17911088	0.17911088	0.17911088	0.17911088	0.17911088	0.17911088	0.17911088	0.17911088	0.17911088	0.17911088
¸ßË¹°×ÔëÉù´¦Àí (29).mp3	0.33219177	0.33219177	0.33219177	0.33219177	0.33219177	0.33219177	0.33219177	0.33219177	0.33219177	0.33219177	0.33219177	0.33219177	0.33219177	0.33219177	0.33219177	0.33219177	0.33219177	0.33219177	0.33219177	0.33219177	0.33219177	0.33219177	0.33219177	0.33219177	0.33219177	0.33219177	0.33219177	0.33219177	0.33219177	0.33219177	0.33219177	0.33219177	0.33219177	0.33219177	0.33219177	0.33219177	0.33219177	0.33219177	0.33219177	0.33219177	0.33219177	0.33219177	0.33219177	0.33219177	0.33219177	0.33219177	0.33219177	0.33219177	0.33219177
¸ßË¹°×ÔëÉù´¦Àí (30).mp3	0.29651722	0.29651722	0.29651722	0.29651722	0.29651722	0.29651722	0.29651722	0.29651722	0.29651722	0.29651722	0.29651722	0.29651722	0.29651722	0.29651722	0.29651722	0.29651722	0.29651722	0.29651722	0.29651722	0.29651722	0.29651722	0.29651722	0.29651722	0.29651722	0.29651722	0.29651722	0.29651722	0.29651722	0.29651722	0.29651722	0.29651722	0.29651722	0.29651722	0.29651722	0.29651722	0.29651722	0.29651722	0.29651722	0.29651722	0.29651722	0.29651722	0.29651722	0.29651722	0.29651722	0.29651722	0.29651722	0.29651722	0.29651722	0.29651722
¸ßË¹°×ÔëÉù´¦Àí (31).mp3	0.34152037	0.34152037	0.34152037	0.34152037	0.34152037	0.34152037	0.34152037	0.34152037	0.34152037	0.34152037	0.34152037	0.34152037	0.34152037	0.34152037	0.34152037	0.34152037	0.34152037	0.34152037	0.34152037	0.34152037	0.34152037	0.34152037	0.34152037	0.34152037	0.34152037	0.34152037	0.34152037	0.34152037	0.34152037	0.34152037	0.34152037	0.34152037	0.34152037	0.34152037	0.34152037	0.34152037	0.34152037	0.34152037	0.34152037	0.34152037	0.34152037	0.34152037	0.34152037	0.34152037	0.34152037	0.34152037	0.34152037	0.34152037	0.34152037
¸ßË¹°×ÔëÉù´¦Àí (32).mp3	0.285999	0.285999	0.285999	0.285999	0.285999	0.285999	0.285999	0.285999	0.285999	0.285999	0.285999	0.285999	0.285999	0.285999	0.285999	0.285999	0.285999	0.285999	0.285999	0.285999	0.285999	0.285999	0.285999	0.285999	0.285999	0.285999	0.285999	0.285999	0.285999	0.285999	0.285999	0.285999	0.285999	0.285999	0.285999	0.285999	0.285999	0.285999	0.285999	0.285999	0.285999	0.285999	0.285999	0.285999	0.285999	0.285999	0.285999	0.285999	0.285999
¸ßË¹°×ÔëÉù´¦Àí (33).mp3	0.29017055	0.29017055	0.29017055	0.29017055	0.29017055	0.29017055	0.29017055	0.29017055	0.29017055	0.29017055	0.29017055	0.29017055	0.29017055	0.29017055	0.29017055	0.29017055	0.29017055	0.29017055	0.29017055	0.29017055	0.29017055	0.29017055	0.29017055	0.29017055	0.29017055	0.29017055	0.29017055	0.29017055	0.29017055	0.29017055	0.29017055	0.29017055	0.29017055	0.29017055	0.29017055	0.29017055	0.29017055	0.29017055	0.29017055	0.29017055	0.29017055	0.29017055	0.29017055	0.29017055	0.29017055	0.29017055	0.29017055	0.29017055	0.29017055
¸ßË¹°×ÔëÉù´¦Àí (34).mp3	0.27073774	0.27073774	0.27073774	0.27073774	0.27073774	0.27073774	0.27073774	0.27073774	0.27073774	0.27073774	0.27073774	0.27073774	0.27073774	0.27073774	0.27073774	0.27073774	0.27073774	0.27073774	0.27073774	0.27073774	0.27073774	0.27073774	0.27073774	0.27073774	0.27073774	0.27073774	0.27073774	0.27073774	0.27073774	0.27073774	0.27073774	0.27073774	0.27073774	0.27073774	0.27073774	0.27073774	0.27073774	0.27073774	0.27073774	0.27073774	0.27073774	0.27073774	0.27073774	0.27073774	0.27073774	0.27073774	0.27073774	0.27073774	0.27073774
¸ßË¹°×ÔëÉù´¦Àí (35).mp3	0.36460394	0.36460394	0.36460394	0.36460394	0.36460394	0.36460394	0.36460394	0.36460394	0.36460394	0.36460394	0.36460394	0.36460394	0.36460394	0.36460394	0.36460394	0.36460394	0.36460394	0.36460394	0.36460394	0.36460394	0.36460394	0.36460394	0.36460394	0.36460394	0.36460394	0.36460394	0.36460394	0.36460394	0.36460394	0.36460394	0.36460394	0.36460394	0.36460394	0.36460394	0.36460394	0.36460394	0.36460394	0.36460394	0.36460394	0.36460394	0.36460394	0.36460394	0.36460394	0.36460394	0.36460394	0.36460394	0.36460394	0.36460394	0.36460394
¸ßË¹°×ÔëÉù´¦Àí (36).mp3	0.11590972	0.11590972	0.11590972	0.11590972	0.11590972	0.11590972	0.11590972	0.11590972	0.11590972	0.11590972	0.11590972	0.11590972	0.11590972	0.11590972	0.11590972	0.11590972	0.11590972	0.11590972	0.11590972	0.11590972	0.11590972	0.11590972	0.11590972	0.11590972	0.11590972	0.11590972	0.11590972	0.11590972	0.11590972	0.11590972	0.11590972	0.11590972	0.11590972	0.11590972	0.11590972	0.11590972	0.11590972	0.11590972	0.11590972	0.11590972	0.11590972	0.11590972	0.11590972	0.11590972	0.11590972	0.11590972	0.11590972	0.11590972	0.11590972
¸ßË¹°×ÔëÉù´¦Àí (37).mp3	0.28208476	0.28208476	0.28208476	0.28208476	0.28208476	0.28208476	0.28208476	0.28208476	0.28208476	0.28208476	0.28208476	0.28208476	0.28208476	0.28208476	0.28208476	0.28208476	0.28208476	0.28208476	0.28208476	0.28208476	0.28208476	0.28208476	0.28208476	0.28208476	0.28208476	0.28208476	0.28208476	0.28208476	0.28208476	0.28208476	0.28208476	0.28208476	0.28208476	0.28208476	0.28208476	0.28208476	0.28208476	0.28208476	0.28208476	0.28208476	0.28208476	0.28208476	0.28208476	0.28208476	0.28208476	0.28208476	0.28208476	0.28208476	0.28208476
¸ßË¹°×ÔëÉù´¦Àí (38).mp3	0.23801419	0.23801419	0.23801419	0.23801419	0.23801419	0.23801419	0.23801419	0.23801419	0.23801419	0.23801419	0.23801419	0.23801419	0.23801419	0.23801419	0.23801419	0.23801419	0.23801419	0.23801419	0.23801419	0.23801419	0.23801419	0.23801419	0.23801419	0.23801419	0.23801419	0.23801419	0.23801419	0.23801419	0.23801419	0.23801419	0.23801419	0.23801419	0.23801419	0.23801419	0.23801419	0.23801419	0.23801419	0.23801419	0.23801419	0.23801419	0.23801419	0.23801419	0.23801419	0.23801419	0.23801419	0.23801419	0.23801419	0.23801419	0.23801419
¸ßË¹°×ÔëÉù´¦Àí (39).mp3	0.26250857	0.26250857	0.26250857	0.26250857	0.26250857	0.26250857	0.26250857	0.26250857	0.26250857	0.26250857	0.26250857	0.26250857	0.26250857	0.26250857	0.26250857	0.26250857	0.26250857	0.26250857	0.26250857	0.26250857	0.26250857	0.26250857	0.26250857	0.26250857	0.26250857	0.26250857	0.26250857	0.26250857	0.26250857	0.26250857	0.26250857	0.26250857	0.26250857	0.26250857	0.26250857	0.26250857	0.26250857	0.26250857	0.26250857	0.26250857	0.26250857	0.26250857	0.26250857	0.26250857	0.26250857	0.26250857	0.26250857	0.26250857	0.26250857
¸ßË¹°×ÔëÉù´¦Àí (40).mp3	0.12512797	0.12512797	0.12512797	0.12512797	0.12512797	0.12512797	0.12512797	0.12512797	0.12512797	0.12512797	0.12512797	0.12512797	0.12512797	0.12512797	0.12512797	0.12512797	0.12512797	0.12512797	0.12512797	0.12512797	0.12512797	0.12512797	0.12512797	0.12512797	0.12512797	0.12512797	0.12512797	0.12512797	0.12512797	0.12512797	0.12512797	0.12512797	0.12512797	0.12512797	0.12512797	0.12512797	0.12512797	0.12512797	0.12512797	0.12512797	0.12512797	0.12512797	0.12512797	0.12512797	0.12512797	0.12512797	0.12512797	0.12512797	0.12512797
¸ßË¹°×ÔëÉù´¦Àí (41).mp3	0.22020611	0.22020611	0.22020611	0.22020611	0.22020611	0.22020611	0.22020611	0.22020611	0.22020611	0.22020611	0.22020611	0.22020611	0.22020611	0.22020611	0.22020611	0.22020611	0.22020611	0.22020611	0.22020611	0.22020611	0.22020611	0.22020611	0.22020611	0.22020611	0.22020611	0.22020611	0.22020611	0.22020611	0.22020611	0.22020611	0.22020611	0.22020611	0.22020611	0.22020611	0.22020611	0.22020611	0.22020611	0.22020611	0.22020611	0.22020611	0.22020611	0.22020611	0.22020611	0.22020611	0.22020611	0.22020611	0.22020611	0.22020611	0.22020611
¸ßË¹°×ÔëÉù´¦Àí (42).mp3	0.3087814	0.3087814	0.3087814	0.3087814	0.3087814	0.3087814	0.3087814	0.3087814	0.3087814	0.3087814	0.3087814	0.3087814	0.3087814	0.3087814	0.3087814	0.3087814	0.3087814	0.3087814	0.3087814	0.3087814	0.3087814	0.3087814	0.3087814	0.3087814	0.3087814	0.3087814	0.3087814	0.3087814	0.3087814	0.3087814	0.3087814	0.3087814	0.3087814	0.3087814	0.3087814	0.3087814	0.3087814	0.3087814	0.3087814	0.3087814	0.3087814	0.3087814	0.3087814	0.3087814	0.3087814	0.3087814	0.3087814	0.3087814	0.3087814
¸ßË¹°×ÔëÉù´¦Àí (43).mp3	0.3376046	0.3376046	0.3376046	0.3376046	0.3376046	0.3376046	0.3376046	0.3376046	0.3376046	0.3376046	0.3376046	0.3376046	0.3376046	0.3376046	0.3376046	0.3376046	0.3376046	0.3376046	0.3376046	0.3376046	0.3376046	0.3376046	0.3376046	0.3376046	0.3376046	0.3376046	0.3376046	0.3376046	0.3376046	0.3376046	0.3376046	0.3376046	0.3376046	0.3376046	0.3376046	0.3376046	0.3376046	0.3376046	0.3376046	0.3376046	0.3376046	0.3376046	0.3376046	0.3376046	0.3376046	0.3376046	0.3376046	0.3376046	0.3376046
¸ßË¹°×ÔëÉù´¦Àí (44).mp3	0.28561348	0.28561348	0.28561348	0.28561348	0.28561348	0.28561348	0.28561348	0.28561348	0.28561348	0.28561348	0.28561348	0.28561348	0.28561348	0.28561348	0.28561348	0.28561348	0.28561348	0.28561348	0.28561348	0.28561348	0.28561348	0.28561348	0.28561348	0.28561348	0.28561348	0.28561348	0.28561348	0.28561348	0.28561348	0.28561348	0.28561348	0.28561348	0.28561348	0.28561348	0.28561348	0.28561348	0.28561348	0.28561348	0.28561348	0.28561348	0.28561348	0.28561348	0.28561348	0.28561348	0.28561348	0.28561348	0.28561348	0.28561348	0.28561348
¸ßË¹°×ÔëÉù´¦Àí (45).mp3	0.08514453	0.08514453	0.08514453	0.08514453	0.08514453	0.08514453	0.08514453	0.08514453	0.08514453	0.08514453	0.08514453	0.08514453	0.08514453	0.08514453	0.08514453	0.08514453	0.08514453	0.08514453	0.08514453	0.08514453	0.08514453	0.08514453	0.08514453	0.08514453	0.08514453	0.08514453	0.08514453	0.08514453	0.08514453	0.08514453	0.08514453	0.08514453	0.08514453	0.08514453	0.08514453	0.08514453	0.08514453	0.08514453	0.08514453	0.08514453	0.08514453	0.08514453	0.08514453	0.08514453	0.08514453	0.08514453	0.08514453	0.08514453	0.08514453
¸ßË¹°×ÔëÉù´¦Àí (46).mp3	0.31709743	0.31709743	0.31709743	0.31709743	0.31709743	0.31709743	0.31709743	0.31709743	0.31709743	0.31709743	0.31709743	0.31709743	0.31709743	0.31709743	0.31709743	0.31709743	0.31709743	0.31709743	0.31709743	0.31709743	0.31709743	0.31709743	0.31709743	0.31709743	0.31709743	0.31709743	0.31709743	0.31709743	0.31709743	0.31709743	0.31709743	0.31709743	0.31709743	0.31709743	0.31709743	0.31709743	0.31709743	0.31709743	0.31709743	0.31709743	0.31709743	0.31709743	0.31709743	0.31709743	0.31709743	0.31709743	0.31709743	0.31709743	0.31709743
¸ßË¹°×ÔëÉù´¦Àí (47).mp3	0.14463973	0.14463973	0.14463973	0.14463973	0.14463973	0.14463973	0.14463973	0.14463973	0.14463973	0.14463973	0.14463973	0.14463973	0.14463973	0.14463973	0.14463973	0.14463973	0.14463973	0.14463973	0.14463973	0.14463973	0.14463973	0.14463973	0.14463973	0.14463973	0.14463973	0.14463973	0.14463973	0.14463973	0.14463973	0.14463973	0.14463973	0.14463973	0.14463973	0.14463973	0.14463973	0.14463973	0.14463973	0.14463973	0.14463973	0.14463973	0.14463973	0.14463973	0.14463973	0.14463973	0.14463973	0.14463973	0.14463973	0.14463973	0.14463973
¸ßË¹°×ÔëÉù´¦Àí (48).mp3	0.15686643	0.15686643	0.15686643	0.15686643	0.15686643	0.15686643	0.15686643	0.15686643	0.15686643	0.15686643	0.15686643	0.15686643	0.15686643	0.15686643	0.15686643	0.15686643	0.15686643	0.15686643	0.15686643	0.15686643	0.15686643	0.15686643	0.15686643	0.15686643	0.15686643	0.15686643	0.15686643	0.15686643	0.15686643	0.15686643	0.15686643	0.15686643	0.15686643	0.15686643	0.15686643	0.15686643	0.15686643	0.15686643	0.15686643	0.15686643	0.15686643	0.15686643	0.15686643	0.15686643	0.15686643	0.15686643	0.15686643	0.15686643	0.15686643
¸ßË¹°×ÔëÉù´¦Àí (49).mp3	0.27049354	0.27049354	0.27049354	0.27049354	0.27049354	0.27049354	0.27049354	0.27049354	0.27049354	0.27049354	0.27049354	0.27049354	0.27049354	0.27049354	0.27049354	0.27049354	0.27049354	0.27049354	0.27049354	0.27049354	0.27049354	0.27049354	0.27049354	0.27049354	0.27049354	0.27049354	0.27049354	0.27049354	0.27049354	0.27049354	0.27049354	0.27049354	0.27049354	0.27049354	0.27049354	0.27049354	0.27049354	0.27049354	0.27049354	0.27049354	0.27049354	0.27049354	0.27049354	0.27049354	0.27049354	0.27049354	0.27049354	0.27049354	0.27049354
¸ßË¹°×ÔëÉù´¦Àí (50).mp3	0.20784116	0.20784116	0.20784116	0.20784116	0.20784116	0.20784116	0.20784116	0.20784116	0.20784116	0.20784116	0.20784116	0.20784116	0.20784116	0.20784116	0.20784116	0.20784116	0.20784116	0.20784116	0.20784116	0.20784116	0.20784116	0.20784116	0.20784116	0.20784116	0.20784116	0.20784116	0.20784116	0.20784116	0.20784116	0.20784116	0.20784116	0.20784116	0.20784116	0.20784116	0.20784116	0.20784116	0.20784116	0.20784116	0.20784116	0.20784116	0.20784116	0.20784116	0.20784116	0.20784116	0.20784116	0.20784116	0.20784116	0.20784116	0.20784116
¸ßË¹°×ÔëÉù´¦Àí (51).mp3	0.41417053	0.41417053	0.41417053	0.41417053	0.41417053	0.41417053	0.41417053	0.41417053	0.41417053	0.41417053	0.41417053	0.41417053	0.41417053	0.41417053	0.41417053	0.41417053	0.41417053	0.41417053	0.41417053	0.41417053	0.41417053	0.41417053	0.41417053	0.41417053	0.41417053	0.41417053	0.41417053	0.41417053	0.41417053	0.41417053	0.41417053	0.41417053	0.41417053	0.41417053	0.41417053	0.41417053	0.41417053	0.41417053	0.41417053	0.41417053	0.41417053	0.41417053	0.41417053	0.41417053	0.41417053	0.41417053	0.41417053	0.41417053	0.41417053
¸ßË¹°×ÔëÉù´¦Àí (52).mp3	0.076921485	0.076921485	0.076921485	0.076921485	0.076921485	0.076921485	0.076921485	0.076921485	0.076921485	0.076921485	0.076921485	0.076921485	0.076921485	0.076921485	0.076921485	0.076921485	0.076921485	0.076921485	0.076921485	0.076921485	0.076921485	0.076921485	0.076921485	0.076921485	0.076921485	0.076921485	0.076921485	0.076921485	0.076921485	0.076921485	0.076921485	0.076921485	0.076921485	0.076921485	0.076921485	0.076921485	0.076921485	0.076921485	0.076921485	0.076921485	0.076921485	0.076921485	0.076921485	0.076921485	0.076921485	0.076921485	0.076921485	0.076921485	0.076921485
¸ßË¹°×ÔëÉù´¦Àí (53).mp3	0.05667249	0.05667249	0.05667249	0.05667249	0.05667249	0.05667249	0.05667249	0.05667249	0.05667249	0.05667249	0.05667249	0.05667249	0.05667249	0.05667249	0.05667249	0.05667249	0.05667249	0.05667249	0.05667249	0.05667249	0.05667249	0.05667249	0.05667249	0.05667249	0.05667249	0.05667249	0.05667249	0.05667249	0.05667249	0.05667249	0.05667249	0.05667249	0.05667249	0.05667249	0.05667249	0.05667249	0.05667249	0.05667249	0.05667249	0.05667249	0.05667249	0.05667249	0.05667249	0.05667249	0.05667249	0.05667249	0.05667249	0.05667249	0.05667249
¸ßË¹°×ÔëÉù´¦Àí (54).mp3	0.40752187	0.40752187	0.40752187	0.40752187	0.40752187	0.40752187	0.40752187	0.40752187	0.40752187	0.40752187	0.40752187	0.40752187	0.40752187	0.40752187	0.40752187	0.40752187	0.40752187	0.40752187	0.40752187	0.40752187	0.40752187	0.40752187	0.40752187	0.40752187	0.40752187	0.40752187	0.40752187	0.40752187	0.40752187	0.40752187	0.40752187	0.40752187	0.40752187	0.40752187	0.40752187	0.40752187	0.40752187	0.40752187	0.40752187	0.40752187	0.40752187	0.40752187	0.40752187	0.40752187	0.40752187	0.40752187	0.40752187	0.40752187	0.40752187
¸ßË¹°×ÔëÉù´¦Àí (55).mp3	0.16325894	0.16325894	0.16325894	0.16325894	0.16325894	0.16325894	0.16325894	0.16325894	0.16325894	0.16325894	0.16325894	0.16325894	0.16325894	0.16325894	0.16325894	0.16325894	0.16325894	0.16325894	0.16325894	0.16325894	0.16325894	0.16325894	0.16325894	0.16325894	0.16325894	0.16325894	0.16325894	0.16325894	0.16325894	0.16325894	0.16325894	0.16325894	0.16325894	0.16325894	0.16325894	0.16325894	0.16325894	0.16325894	0.16325894	0.16325894	0.16325894	0.16325894	0.16325894	0.16325894	0.16325894	0.16325894	0.16325894	0.16325894	0.16325894
¸ßË¹°×ÔëÉù´¦Àí (56).mp3	0.14478365	0.14478365	0.14478365	0.14478365	0.14478365	0.14478365	0.14478365	0.14478365	0.14478365	0.14478365	0.14478365	0.14478365	0.14478365	0.14478365	0.14478365	0.14478365	0.14478365	0.14478365	0.14478365	0.14478365	0.14478365	0.14478365	0.14478365	0.14478365	0.14478365	0.14478365	0.14478365	0.14478365	0.14478365	0.14478365	0.14478365	0.14478365	0.14478365	0.14478365	0.14478365	0.14478365	0.14478365	0.14478365	0.14478365	0.14478365	0.14478365	0.14478365	0.14478365	0.14478365	0.14478365	0.14478365	0.14478365	0.14478365	0.14478365
¸ßË¹°×ÔëÉù´¦Àí (57).mp3	0.23490638	0.23490638	0.23490638	0.23490638	0.23490638	0.23490638	0.23490638	0.23490638	0.23490638	0.23490638	0.23490638	0.23490638	0.23490638	0.23490638	0.23490638	0.23490638	0.23490638	0.23490638	0.23490638	0.23490638	0.23490638	0.23490638	0.23490638	0.23490638	0.23490638	0.23490638	0.23490638	0.23490638	0.23490638	0.23490638	0.23490638	0.23490638	0.23490638	0.23490638	0.23490638	0.23490638	0.23490638	0.23490638	0.23490638	0.23490638	0.23490638	0.23490638	0.23490638	0.23490638	0.23490638	0.23490638	0.23490638	0.23490638	0.23490638
¸ßË¹°×ÔëÉù´¦Àí (58).mp3	0.074408926	0.074408926	0.074408926	0.074408926	0.074408926	0.074408926	0.074408926	0.074408926	0.074408926	0.074408926	0.074408926	0.074408926	0.074408926	0.074408926	0.074408926	0.074408926	0.074408926	0.074408926	0.074408926	0.074408926	0.074408926	0.074408926	0.074408926	0.074408926	0.074408926	0.074408926	0.074408926	0.074408926	0.074408926	0.074408926	0.074408926	0.074408926	0.074408926	0.074408926	0.074408926	0.074408926	0.074408926	0.074408926	0.074408926	0.074408926	0.074408926	0.074408926	0.074408926	0.074408926	0.074408926	0.074408926	0.074408926	0.074408926	0.074408926
¸ßË¹°×ÔëÉù´¦Àí (59).mp3	0.2037737	0.2037737	0.2037737	0.2037737	0.2037737	0.2037737	0.2037737	0.2037737	0.2037737	0.2037737	0.2037737	0.2037737	0.2037737	0.2037737	0.2037737	0.2037737	0.2037737	0.2037737	0.2037737	0.2037737	0.2037737	0.2037737	0.2037737	0.2037737	0.2037737	0.2037737	0.2037737	0.2037737	0.2037737	0.2037737	0.2037737	0.2037737	0.2037737	0.2037737	0.2037737	0.2037737	0.2037737	0.2037737	0.2037737	0.2037737	0.2037737	0.2037737	0.2037737	0.2037737	0.2037737	0.2037737	0.2037737	0.2037737	0.2037737
¸ßË¹°×ÔëÉù´¦Àí (60).mp3	0.33582002	0.33582002	0.33582002	0.33582002	0.33582002	0.33582002	0.33582002	0.33582002	0.33582002	0.33582002	0.33582002	0.33582002	0.33582002	0.33582002	0.33582002	0.33582002	0.33582002	0.33582002	0.33582002	0.33582002	0.33582002	0.33582002	0.33582002	0.33582002	0.33582002	0.33582002	0.33582002	0.33582002	0.33582002	0.33582002	0.33582002	0.33582002	0.33582002	0.33582002	0.33582002	0.33582002	0.33582002	0.33582002	0.33582002	0.33582002	0.33582002	0.33582002	0.33582002	0.33582002	0.33582002	0.33582002	0.33582002	0.33582002	0.33582002
¸ßË¹°×ÔëÉù´¦Àí (61).mp3	0.1395791	0.1395791	0.1395791	0.1395791	0.1395791	0.1395791	0.1395791	0.1395791	0.1395791	0.1395791	0.1395791	0.1395791	0.1395791	0.1395791	0.1395791	0.1395791	0.1395791	0.1395791	0.1395791	0.1395791	0.1395791	0.1395791	0.1395791	0.1395791	0.1395791	0.1395791	0.1395791	0.1395791	0.1395791	0.1395791	0.1395791	0.1395791	0.1395791	0.1395791	0.1395791	0.1395791	0.1395791	0.1395791	0.1395791	0.1395791	0.1395791	0.1395791	0.1395791	0.1395791	0.1395791	0.1395791	0.1395791	0.1395791	0.1395791
¸ßË¹°×ÔëÉù´¦Àí (62).mp3	0.3664508	0.3664508	0.3664508	0.3664508	0.3664508	0.3664508	0.3664508	0.3664508	0.3664508	0.3664508	0.3664508	0.3664508	0.3664508	0.3664508	0.3664508	0.3664508	0.3664508	0.3664508	0.3664508	0.3664508	0.3664508	0.3664508	0.3664508	0.3664508	0.3664508	0.3664508	0.3664508	0.3664508	0.3664508	0.3664508	0.3664508	0.3664508	0.3664508	0.3664508	0.3664508	0.3664508	0.3664508	0.3664508	0.3664508	0.3664508	0.3664508	0.3664508	0.3664508	0.3664508	0.3664508	0.3664508	0.3664508	0.3664508	0.3664508
¸ßË¹°×ÔëÉù´¦Àí (63).mp3	0.22007725	0.22007725	0.22007725	0.22007725	0.22007725	0.22007725	0.22007725	0.22007725	0.22007725	0.22007725	0.22007725	0.22007725	0.22007725	0.22007725	0.22007725	0.22007725	0.22007725	0.22007725	0.22007725	0.22007725	0.22007725	0.22007725	0.22007725	0.22007725	0.22007725	0.22007725	0.22007725	0.22007725	0.22007725	0.22007725	0.22007725	0.22007725	0.22007725	0.22007725	0.22007725	0.22007725	0.22007725	0.22007725	0.22007725	0.22007725	0.22007725	0.22007725	0.22007725	0.22007725	0.22007725	0.22007725	0.22007725	0.22007725	0.22007725
¸ßË¹°×ÔëÉù´¦Àí (64).mp3	0.35349506	0.35349506	0.35349506	0.35349506	0.35349506	0.35349506	0.35349506	0.35349506	0.35349506	0.35349506	0.35349506	0.35349506	0.35349506	0.35349506	0.35349506	0.35349506	0.35349506	0.35349506	0.35349506	0.35349506	0.35349506	0.35349506	0.35349506	0.35349506	0.35349506	0.35349506	0.35349506	0.35349506	0.35349506	0.35349506	0.35349506	0.35349506	0.35349506	0.35349506	0.35349506	0.35349506	0.35349506	0.35349506	0.35349506	0.35349506	0.35349506	0.35349506	0.35349506	0.35349506	0.35349506	0.35349506	0.35349506	0.35349506	0.35349506
¸ßË¹°×ÔëÉù´¦Àí (65).mp3	0.19221911	0.19221911	0.19221911	0.19221911	0.19221911	0.19221911	0.19221911	0.19221911	0.19221911	0.19221911	0.19221911	0.19221911	0.19221911	0.19221911	0.19221911	0.19221911	0.19221911	0.19221911	0.19221911	0.19221911	0.19221911	0.19221911	0.19221911	0.19221911	0.19221911	0.19221911	0.19221911	0.19221911	0.19221911	0.19221911	0.19221911	0.19221911	0.19221911	0.19221911	0.19221911	0.19221911	0.19221911	0.19221911	0.19221911	0.19221911	0.19221911	0.19221911	0.19221911	0.19221911	0.19221911	0.19221911	0.19221911	0.19221911	0.19221911
¸ßË¹°×ÔëÉù´¦Àí (66).mp3	0.18681937	0.18681937	0.18681937	0.18681937	0.18681937	0.18681937	0.18681937	0.18681937	0.18681937	0.18681937	0.18681937	0.18681937	0.18681937	0.18681937	0.18681937	0.18681937	0.18681937	0.18681937	0.18681937	0.18681937	0.18681937	0.18681937	0.18681937	0.18681937	0.18681937	0.18681937	0.18681937	0.18681937	0.18681937	0.18681937	0.18681937	0.18681937	0.18681937	0.18681937	0.18681937	0.18681937	0.18681937	0.18681937	0.18681937	0.18681937	0.18681937	0.18681937	0.18681937	0.18681937	0.18681937	0.18681937	0.18681937	0.18681937	0.18681937
¸ßË¹°×ÔëÉù´¦Àí (67).mp3	0.43102098	0.43102098	0.43102098	0.43102098	0.43102098	0.43102098	0.43102098	0.43102098	0.43102098	0.43102098	0.43102098	0.43102098	0.43102098	0.43102098	0.43102098	0.43102098	0.43102098	0.43102098	0.43102098	0.43102098	0.43102098	0.43102098	0.43102098	0.43102098	0.43102098	0.43102098	0.43102098	0.43102098	0.43102098	0.43102098	0.43102098	0.43102098	0.43102098	0.43102098	0.43102098	0.43102098	0.43102098	0.43102098	0.43102098	0.43102098	0.43102098	0.43102098	0.43102098	0.43102098	0.43102098	0.43102098	0.43102098	0.43102098	0.43102098
¸ßË¹°×ÔëÉù´¦Àí (68).mp3	0.30606294	0.30606294	0.30606294	0.30606294	0.30606294	0.30606294	0.30606294	0.30606294	0.30606294	0.30606294	0.30606294	0.30606294	0.30606294	0.30606294	0.30606294	0.30606294	0.30606294	0.30606294	0.30606294	0.30606294	0.30606294	0.30606294	0.30606294	0.30606294	0.30606294	0.30606294	0.30606294	0.30606294	0.30606294	0.30606294	0.30606294	0.30606294	0.30606294	0.30606294	0.30606294	0.30606294	0.30606294	0.30606294	0.30606294	0.30606294	0.30606294	0.30606294	0.30606294	0.30606294	0.30606294	0.30606294	0.30606294	0.30606294	0.30606294
¸ßË¹°×ÔëÉù´¦Àí (69).mp3	0.085767366	0.085767366	0.085767366	0.085767366	0.085767366	0.085767366	0.085767366	0.085767366	0.085767366	0.085767366	0.085767366	0.085767366	0.085767366	0.085767366	0.085767366	0.085767366	0.085767366	0.085767366	0.085767366	0.085767366	0.085767366	0.085767366	0.085767366	0.085767366	0.085767366	0.085767366	0.085767366	0.085767366	0.085767366	0.085767366	0.085767366	0.085767366	0.085767366	0.085767366	0.085767366	0.085767366	0.085767366	0.085767366	0.085767366	0.085767366	0.085767366	0.085767366	0.085767366	0.085767366	0.085767366	0.085767366	0.085767366	0.085767366	0.085767366
¸ßË¹°×ÔëÉù´¦Àí (70).mp3	0.47112328	0.47112328	0.47112328	0.47112328	0.47112328	0.47112328	0.47112328	0.47112328	0.47112328	0.47112328	0.47112328	0.47112328	0.47112328	0.47112328	0.47112328	0.47112328	0.47112328	0.47112328	0.47112328	0.47112328	0.47112328	0.47112328	0.47112328	0.47112328	0.47112328	0.47112328	0.47112328	0.47112328	0.47112328	0.47112328	0.47112328	0.47112328	0.47112328	0.47112328	0.47112328	0.47112328	0.47112328	0.47112328	0.47112328	0.47112328	0.47112328	0.47112328	0.47112328	0.47112328	0.47112328	0.47112328	0.47112328	0.47112328	0.47112328
¸ßË¹°×ÔëÉù´¦Àí (71).mp3	0.22572273	0.22572273	0.22572273	0.22572273	0.22572273	0.22572273	0.22572273	0.22572273	0.22572273	0.22572273	0.22572273	0.22572273	0.22572273	0.22572273	0.22572273	0.22572273	0.22572273	0.22572273	0.22572273	0.22572273	0.22572273	0.22572273	0.22572273	0.22572273	0.22572273	0.22572273	0.22572273	0.22572273	0.22572273	0.22572273	0.22572273	0.22572273	0.22572273	0.22572273	0.22572273	0.22572273	0.22572273	0.22572273	0.22572273	0.22572273	0.22572273	0.22572273	0.22572273	0.22572273	0.22572273	0.22572273	0.22572273	0.22572273	0.22572273
¸ßË¹°×ÔëÉù´¦Àí (72).mp3	0.18860099	0.18860099	0.18860099	0.18860099	0.18860099	0.18860099	0.18860099	0.18860099	0.18860099	0.18860099	0.18860099	0.18860099	0.18860099	0.18860099	0.18860099	0.18860099	0.18860099	0.18860099	0.18860099	0.18860099	0.18860099	0.18860099	0.18860099	0.18860099	0.18860099	0.18860099	0.18860099	0.18860099	0.18860099	0.18860099	0.18860099	0.18860099	0.18860099	0.18860099	0.18860099	0.18860099	0.18860099	0.18860099	0.18860099	0.18860099	0.18860099	0.18860099	0.18860099	0.18860099	0.18860099	0.18860099	0.18860099	0.18860099	0.18860099
¸ßË¹°×ÔëÉù´¦Àí (73).mp3	0.1896353	0.1896353	0.1896353	0.1896353	0.1896353	0.1896353	0.1896353	0.1896353	0.1896353	0.1896353	0.1896353	0.1896353	0.1896353	0.1896353	0.1896353	0.1896353	0.1896353	0.1896353	0.1896353	0.1896353	0.1896353	0.1896353	0.1896353	0.1896353	0.1896353	0.1896353	0.1896353	0.1896353	0.1896353	0.1896353	0.1896353	0.1896353	0.1896353	0.1896353	0.1896353	0.1896353	0.1896353	0.1896353	0.1896353	0.1896353	0.1896353	0.1896353	0.1896353	0.1896353	0.1896353	0.1896353	0.1896353	0.1896353	0.1896353
¸ßË¹°×ÔëÉù´¦Àí (74).mp3	0.3605234	0.3605234	0.3605234	0.3605234	0.3605234	0.3605234	0.3605234	0.3605234	0.3605234	0.3605234	0.3605234	0.3605234	0.3605234	0.3605234	0.3605234	0.3605234	0.3605234	0.3605234	0.3605234	0.3605234	0.3605234	0.3605234	0.3605234	0.3605234	0.3605234	0.3605234	0.3605234	0.3605234	0.3605234	0.3605234	0.3605234	0.3605234	0.3605234	0.3605234	0.3605234	0.3605234	0.3605234	0.3605234	0.3605234	0.3605234	0.3605234	0.3605234	0.3605234	0.3605234	0.3605234	0.3605234	0.3605234	0.3605234	0.3605234
¸ßË¹°×ÔëÉù´¦Àí (75).mp3	0.29274255	0.29274255	0.29274255	0.29274255	0.29274255	0.29274255	0.29274255	0.29274255	0.29274255	0.29274255	0.29274255	0.29274255	0.29274255	0.29274255	0.29274255	0.29274255	0.29274255	0.29274255	0.29274255	0.29274255	0.29274255	0.29274255	0.29274255	0.29274255	0.29274255	0.29274255	0.29274255	0.29274255	0.29274255	0.29274255	0.29274255	0.29274255	0.29274255	0.29274255	0.29274255	0.29274255	0.29274255	0.29274255	0.29274255	0.29274255	0.29274255	0.29274255	0.29274255	0.29274255	0.29274255	0.29274255	0.29274255	0.29274255	0.29274255
¸ßË¹°×ÔëÉù´¦Àí (76).mp3	0.18331459	0.18331459	0.18331459	0.18331459	0.18331459	0.18331459	0.18331459	0.18331459	0.18331459	0.18331459	0.18331459	0.18331459	0.18331459	0.18331459	0.18331459	0.18331459	0.18331459	0.18331459	0.18331459	0.18331459	0.18331459	0.18331459	0.18331459	0.18331459	0.18331459	0.18331459	0.18331459	0.18331459	0.18331459	0.18331459	0.18331459	0.18331459	0.18331459	0.18331459	0.18331459	0.18331459	0.18331459	0.18331459	0.18331459	0.18331459	0.18331459	0.18331459	0.18331459	0.18331459	0.18331459	0.18331459	0.18331459	0.18331459	0.18331459
¸ßË¹°×ÔëÉù´¦Àí (77).mp3	0.16491683	0.16491683	0.16491683	0.16491683	0.16491683	0.16491683	0.16491683	0.16491683	0.16491683	0.16491683	0.16491683	0.16491683	0.16491683	0.16491683	0.16491683	0.16491683	0.16491683	0.16491683	0.16491683	0.16491683	0.16491683	0.16491683	0.16491683	0.16491683	0.16491683	0.16491683	0.16491683	0.16491683	0.16491683	0.16491683	0.16491683	0.16491683	0.16491683	0.16491683	0.16491683	0.16491683	0.16491683	0.16491683	0.16491683	0.16491683	0.16491683	0.16491683	0.16491683	0.16491683	0.16491683	0.16491683	0.16491683	0.16491683	0.16491683
¸ßË¹°×ÔëÉù´¦Àí (78).mp3	0.1774798	0.1774798	0.1774798	0.1774798	0.1774798	0.1774798	0.1774798	0.1774798	0.1774798	0.1774798	0.1774798	0.1774798	0.1774798	0.1774798	0.1774798	0.1774798	0.1774798	0.1774798	0.1774798	0.1774798	0.1774798	0.1774798	0.1774798	0.1774798	0.1774798	0.1774798	0.1774798	0.1774798	0.1774798	0.1774798	0.1774798	0.1774798	0.1774798	0.1774798	0.1774798	0.1774798	0.1774798	0.1774798	0.1774798	0.1774798	0.1774798	0.1774798	0.1774798	0.1774798	0.1774798	0.1774798	0.1774798	0.1774798	0.1774798
¸ßË¹°×ÔëÉù´¦Àí (79).mp3	0.4728707	0.4728707	0.4728707	0.4728707	0.4728707	0.4728707	0.4728707	0.4728707	0.4728707	0.4728707	0.4728707	0.4728707	0.4728707	0.4728707	0.4728707	0.4728707	0.4728707	0.4728707	0.4728707	0.4728707	0.4728707	0.4728707	0.4728707	0.4728707	0.4728707	0.4728707	0.4728707	0.4728707	0.4728707	0.4728707	0.4728707	0.4728707	0.4728707	0.4728707	0.4728707	0.4728707	0.4728707	0.4728707	0.4728707	0.4728707	0.4728707	0.4728707	0.4728707	0.4728707	0.4728707	0.4728707	0.4728707	0.4728707	0.4728707
¸ßË¹°×ÔëÉù´¦Àí (80).mp3	0.2852727	0.2852727	0.2852727	0.2852727	0.2852727	0.2852727	0.2852727	0.2852727	0.2852727	0.2852727	0.2852727	0.2852727	0.2852727	0.2852727	0.2852727	0.2852727	0.2852727	0.2852727	0.2852727	0.2852727	0.2852727	0.2852727	0.2852727	0.2852727	0.2852727	0.2852727	0.2852727	0.2852727	0.2852727	0.2852727	0.2852727	0.2852727	0.2852727	0.2852727	0.2852727	0.2852727	0.2852727	0.2852727	0.2852727	0.2852727	0.2852727	0.2852727	0.2852727	0.2852727	0.2852727	0.2852727	0.2852727	0.2852727	0.2852727
¸ßË¹°×ÔëÉù´¦Àí (81).mp3	0.25939533	0.25939533	0.25939533	0.25939533	0.25939533	0.25939533	0.25939533	0.25939533	0.25939533	0.25939533	0.25939533	0.25939533	0.25939533	0.25939533	0.25939533	0.25939533	0.25939533	0.25939533	0.25939533	0.25939533	0.25939533	0.25939533	0.25939533	0.25939533	0.25939533	0.25939533	0.25939533	0.25939533	0.25939533	0.25939533	0.25939533	0.25939533	0.25939533	0.25939533	0.25939533	0.25939533	0.25939533	0.25939533	0.25939533	0.25939533	0.25939533	0.25939533	0.25939533	0.25939533	0.25939533	0.25939533	0.25939533	0.25939533	0.25939533
¸ßË¹°×ÔëÉù´¦Àí (82).mp3	0.17890319	0.17890319	0.17890319	0.17890319	0.17890319	0.17890319	0.17890319	0.17890319	0.17890319	0.17890319	0.17890319	0.17890319	0.17890319	0.17890319	0.17890319	0.17890319	0.17890319	0.17890319	0.17890319	0.17890319	0.17890319	0.17890319	0.17890319	0.17890319	0.17890319	0.17890319	0.17890319	0.17890319	0.17890319	0.17890319	0.17890319	0.17890319	0.17890319	0.17890319	0.17890319	0.17890319	0.17890319	0.17890319	0.17890319	0.17890319	0.17890319	0.17890319	0.17890319	0.17890319	0.17890319	0.17890319	0.17890319	0.17890319	0.17890319
¸ßË¹°×ÔëÉù´¦Àí (83).mp3	0.25870836	0.25870836	0.25870836	0.25870836	0.25870836	0.25870836	0.25870836	0.25870836	0.25870836	0.25870836	0.25870836	0.25870836	0.25870836	0.25870836	0.25870836	0.25870836	0.25870836	0.25870836	0.25870836	0.25870836	0.25870836	0.25870836	0.25870836	0.25870836	0.25870836	0.25870836	0.25870836	0.25870836	0.25870836	0.25870836	0.25870836	0.25870836	0.25870836	0.25870836	0.25870836	0.25870836	0.25870836	0.25870836	0.25870836	0.25870836	0.25870836	0.25870836	0.25870836	0.25870836	0.25870836	0.25870836	0.25870836	0.25870836	0.25870836
¸ßË¹°×ÔëÉù´¦Àí (84).mp3	0.31763664	0.31763664	0.31763664	0.31763664	0.31763664	0.31763664	0.31763664	0.31763664	0.31763664	0.31763664	0.31763664	0.31763664	0.31763664	0.31763664	0.31763664	0.31763664	0.31763664	0.31763664	0.31763664	0.31763664	0.31763664	0.31763664	0.31763664	0.31763664	0.31763664	0.31763664	0.31763664	0.31763664	0.31763664	0.31763664	0.31763664	0.31763664	0.31763664	0.31763664	0.31763664	0.31763664	0.31763664	0.31763664	0.31763664	0.31763664	0.31763664	0.31763664	0.31763664	0.31763664	0.31763664	0.31763664	0.31763664	0.31763664	0.31763664
¸ßË¹°×ÔëÉù´¦Àí (85).mp3	0.31132096	0.31132096	0.31132096	0.31132096	0.31132096	0.31132096	0.31132096	0.31132096	0.31132096	0.31132096	0.31132096	0.31132096	0.31132096	0.31132096	0.31132096	0.31132096	0.31132096	0.31132096	0.31132096	0.31132096	0.31132096	0.31132096	0.31132096	0.31132096	0.31132096	0.31132096	0.31132096	0.31132096	0.31132096	0.31132096	0.31132096	0.31132096	0.31132096	0.31132096	0.31132096	0.31132096	0.31132096	0.31132096	0.31132096	0.31132096	0.31132096	0.31132096	0.31132096	0.31132096	0.31132096	0.31132096	0.31132096	0.31132096	0.31132096
¸ßË¹°×ÔëÉù´¦Àí (86).mp3	0.28547764	0.28547764	0.28547764	0.28547764	0.28547764	0.28547764	0.28547764	0.28547764	0.28547764	0.28547764	0.28547764	0.28547764	0.28547764	0.28547764	0.28547764	0.28547764	0.28547764	0.28547764	0.28547764	0.28547764	0.28547764	0.28547764	0.28547764	0.28547764	0.28547764	0.28547764	0.28547764	0.28547764	0.28547764	0.28547764	0.28547764	0.28547764	0.28547764	0.28547764	0.28547764	0.28547764	0.28547764	0.28547764	0.28547764	0.28547764	0.28547764	0.28547764	0.28547764	0.28547764	0.28547764	0.28547764	0.28547764	0.28547764	0.28547764
¸ßË¹°×ÔëÉù´¦Àí (87).mp3	0.032148015	0.032148015	0.032148015	0.032148015	0.032148015	0.032148015	0.032148015	0.032148015	0.032148015	0.032148015	0.032148015	0.032148015	0.032148015	0.032148015	0.032148015	0.032148015	0.032148015	0.032148015	0.032148015	0.032148015	0.032148015	0.032148015	0.032148015	0.032148015	0.032148015	0.032148015	0.032148015	0.032148015	0.032148015	0.032148015	0.032148015	0.032148015	0.032148015	0.032148015	0.032148015	0.032148015	0.032148015	0.032148015	0.032148015	0.032148015	0.032148015	0.032148015	0.032148015	0.032148015	0.032148015	0.032148015	0.032148015	0.032148015	0.032148015
¸ßË¹°×ÔëÉù´¦Àí (88).mp3	0.06198836	0.06198836	0.06198836	0.06198836	0.06198836	0.06198836	0.06198836	0.06198836	0.06198836	0.06198836	0.06198836	0.06198836	0.06198836	0.06198836	0.06198836	0.06198836	0.06198836	0.06198836	0.06198836	0.06198836	0.06198836	0.06198836	0.06198836	0.06198836	0.06198836	0.06198836	0.06198836	0.06198836	0.06198836	0.06198836	0.06198836	0.06198836	0.06198836	0.06198836	0.06198836	0.06198836	0.06198836	0.06198836	0.06198836	0.06198836	0.06198836	0.06198836	0.06198836	0.06198836	0.06198836	0.06198836	0.06198836	0.06198836	0.06198836
¸ßË¹°×ÔëÉù´¦Àí (89).mp3	0.14058717	0.14058717	0.14058717	0.14058717	0.14058717	0.14058717	0.14058717	0.14058717	0.14058717	0.14058717	0.14058717	0.14058717	0.14058717	0.14058717	0.14058717	0.14058717	0.14058717	0.14058717	0.14058717	0.14058717	0.14058717	0.14058717	0.14058717	0.14058717	0.14058717	0.14058717	0.14058717	0.14058717	0.14058717	0.14058717	0.14058717	0.14058717	0.14058717	0.14058717	0.14058717	0.14058717	0.14058717	0.14058717	0.14058717	0.14058717	0.14058717	0.14058717	0.14058717	0.14058717	0.14058717	0.14058717	0.14058717	0.14058717	0.14058717
¸ßË¹°×ÔëÉù´¦Àí (90).mp3	0.42244872	0.42244872	0.42244872	0.42244872	0.42244872	0.42244872	0.42244872	0.42244872	0.42244872	0.42244872	0.42244872	0.42244872	0.42244872	0.42244872	0.42244872	0.42244872	0.42244872	0.42244872	0.42244872	0.42244872	0.42244872	0.42244872	0.42244872	0.42244872	0.42244872	0.42244872	0.42244872	0.42244872	0.42244872	0.42244872	0.42244872	0.42244872	0.42244872	0.42244872	0.42244872	0.42244872	0.42244872	0.42244872	0.42244872	0.42244872	0.42244872	0.42244872	0.42244872	0.42244872	0.42244872	0.42244872	0.42244872	0.42244872	0.42244872
¸ßË¹°×ÔëÉù´¦Àí (91).mp3	0.25495625	0.25495625	0.25495625	0.25495625	0.25495625	0.25495625	0.25495625	0.25495625	0.25495625	0.25495625	0.25495625	0.25495625	0.25495625	0.25495625	0.25495625	0.25495625	0.25495625	0.25495625	0.25495625	0.25495625	0.25495625	0.25495625	0.25495625	0.25495625	0.25495625	0.25495625	0.25495625	0.25495625	0.25495625	0.25495625	0.25495625	0.25495625	0.25495625	0.25495625	0.25495625	0.25495625	0.25495625	0.25495625	0.25495625	0.25495625	0.25495625	0.25495625	0.25495625	0.25495625	0.25495625	0.25495625	0.25495625	0.25495625	0.25495625
¸ßË¹°×ÔëÉù´¦Àí (92).mp3	0.2601945	0.2601945	0.2601945	0.2601945	0.2601945	0.2601945	0.2601945	0.2601945	0.2601945	0.2601945	0.2601945	0.2601945	0.2601945	0.2601945	0.2601945	0.2601945	0.2601945	0.2601945	0.2601945	0.2601945	0.2601945	0.2601945	0.2601945	0.2601945	0.2601945	0.2601945	0.2601945	0.2601945	0.2601945	0.2601945	0.2601945	0.2601945	0.2601945	0.2601945	0.2601945	0.2601945	0.2601945	0.2601945	0.2601945	0.2601945	0.2601945	0.2601945	0.2601945	0.2601945	0.2601945	0.2601945	0.2601945	0.2601945	0.2601945
¸ßË¹°×ÔëÉù´¦Àí (93).mp3	0.14324763	0.14324763	0.14324763	0.14324763	0.14324763	0.14324763	0.14324763	0.14324763	0.14324763	0.14324763	0.14324763	0.14324763	0.14324763	0.14324763	0.14324763	0.14324763	0.14324763	0.14324763	0.14324763	0.14324763	0.14324763	0.14324763	0.14324763	0.14324763	0.14324763	0.14324763	0.14324763	0.14324763	0.14324763	0.14324763	0.14324763	0.14324763	0.14324763	0.14324763	0.14324763	0.14324763	0.14324763	0.14324763	0.14324763	0.14324763	0.14324763	0.14324763	0.14324763	0.14324763	0.14324763	0.14324763	0.14324763	0.14324763	0.14324763
¸ßË¹°×ÔëÉù´¦Àí (94).mp3	0.17418969	0.17418969	0.17418969	0.17418969	0.17418969	0.17418969	0.17418969	0.17418969	0.17418969	0.17418969	0.17418969	0.17418969	0.17418969	0.17418969	0.17418969	0.17418969	0.17418969	0.17418969	0.17418969	0.17418969	0.17418969	0.17418969	0.17418969	0.17418969	0.17418969	0.17418969	0.17418969	0.17418969	0.17418969	0.17418969	0.17418969	0.17418969	0.17418969	0.17418969	0.17418969	0.17418969	0.17418969	0.17418969	0.17418969	0.17418969	0.17418969	0.17418969	0.17418969	0.17418969	0.17418969	0.17418969	0.17418969	0.17418969	0.17418969
¸ßË¹°×ÔëÉù´¦Àí (95).mp3	0.24731785	0.24731785	0.24731785	0.24731785	0.24731785	0.24731785	0.24731785	0.24731785	0.24731785	0.24731785	0.24731785	0.24731785	0.24731785	0.24731785	0.24731785	0.24731785	0.24731785	0.24731785	0.24731785	0.24731785	0.24731785	0.24731785	0.24731785	0.24731785	0.24731785	0.24731785	0.24731785	0.24731785	0.24731785	0.24731785	0.24731785	0.24731785	0.24731785	0.24731785	0.24731785	0.24731785	0.24731785	0.24731785	0.24731785	0.24731785	0.24731785	0.24731785	0.24731785	0.24731785	0.24731785	0.24731785	0.24731785	0.24731785	0.24731785
¸ßË¹°×ÔëÉù´¦Àí (96).mp3	0.24971312	0.24971312	0.24971312	0.24971312	0.24971312	0.24971312	0.24971312	0.24971312	0.24971312	0.24971312	0.24971312	0.24971312	0.24971312	0.24971312	0.24971312	0.24971312	0.24971312	0.24971312	0.24971312	0.24971312	0.24971312	0.24971312	0.24971312	0.24971312	0.24971312	0.24971312	0.24971312	0.24971312	0.24971312	0.24971312	0.24971312	0.24971312	0.24971312	0.24971312	0.24971312	0.24971312	0.24971312	0.24971312	0.24971312	0.24971312	0.24971312	0.24971312	0.24971312	0.24971312	0.24971312	0.24971312	0.24971312	0.24971312	0.24971312
¸ßË¹°×ÔëÉù´¦Àí (97).mp3	0.26086634	0.26086634	0.26086634	0.26086634	0.26086634	0.26086634	0.26086634	0.26086634	0.26086634	0.26086634	0.26086634	0.26086634	0.26086634	0.26086634	0.26086634	0.26086634	0.26086634	0.26086634	0.26086634	0.26086634	0.26086634	0.26086634	0.26086634	0.26086634	0.26086634	0.26086634	0.26086634	0.26086634	0.26086634	0.26086634	0.26086634	0.26086634	0.26086634	0.26086634	0.26086634	0.26086634	0.26086634	0.26086634	0.26086634	0.26086634	0.26086634	0.26086634	0.26086634	0.26086634	0.26086634	0.26086634	0.26086634	0.26086634	0.26086634
¸ßË¹°×ÔëÉù´¦Àí (98).mp3	0.047717296	0.047717296	0.047717296	0.047717296	0.047717296	0.047717296	0.047717296	0.047717296	0.047717296	0.047717296	0.047717296	0.047717296	0.047717296	0.047717296	0.047717296	0.047717296	0.047717296	0.047717296	0.047717296	0.047717296	0.047717296	0.047717296	0.047717296	0.047717296	0.047717296	0.047717296	0.047717296	0.047717296	0.047717296	0.047717296	0.047717296	0.047717296	0.047717296	0.047717296	0.047717296	0.047717296	0.047717296	0.047717296	0.047717296	0.047717296	0.047717296	0.047717296	0.047717296	0.047717296	0.047717296	0.047717296	0.047717296	0.047717296	0.047717296
¸ßË¹°×ÔëÉù´¦Àí (99).mp3	0.2549134	0.2549134	0.2549134	0.2549134	0.2549134	0.2549134	0.2549134	0.2549134	0.2549134	0.2549134	0.2549134	0.2549134	0.2549134	0.2549134	0.2549134	0.2549134	0.2549134	0.2549134	0.2549134	0.2549134	0.2549134	0.2549134	0.2549134	0.2549134	0.2549134	0.2549134	0.2549134	0.2549134	0.2549134	0.2549134	0.2549134	0.2549134	0.2549134	0.2549134	0.2549134	0.2549134	0.2549134	0.2549134	0.2549134	0.2549134	0.2549134	0.2549134	0.2549134	0.2549134	0.2549134	0.2549134	0.2549134	0.2549134	0.2549134
¸ßË¹°×ÔëÉù´¦Àí (100).mp3	0.38085675	0.38085675	0.38085675	0.38085675	0.38085675	0.38085675	0.38085675	0.38085675	0.38085675	0.38085675	0.38085675	0.38085675	0.38085675	0.38085675	0.38085675	0.38085675	0.38085675	0.38085675	0.38085675	0.38085675	0.38085675	0.38085675	0.38085675	0.38085675	0.38085675	0.38085675	0.38085675	0.38085675	0.38085675	0.38085675	0.38085675	0.38085675	0.38085675	0.38085675	0.38085675	0.38085675	0.38085675	0.38085675	0.38085675	0.38085675	0.38085675	0.38085675	0.38085675	0.38085675	0.38085675	0.38085675	0.38085675	0.38085675	0.38085675
¸ßË¹°×ÔëÉù´¦Àí (101).mp3	0.24495217	0.24495217	0.24495217	0.24495217	0.24495217	0.24495217	0.24495217	0.24495217	0.24495217	0.24495217	0.24495217	0.24495217	0.24495217	0.24495217	0.24495217	0.24495217	0.24495217	0.24495217	0.24495217	0.24495217	0.24495217	0.24495217	0.24495217	0.24495217	0.24495217	0.24495217	0.24495217	0.24495217	0.24495217	0.24495217	0.24495217	0.24495217	0.24495217	0.24495217	0.24495217	0.24495217	0.24495217	0.24495217	0.24495217	0.24495217	0.24495217	0.24495217	0.24495217	0.24495217	0.24495217	0.24495217	0.24495217	0.24495217	0.24495217
¸ßË¹°×ÔëÉù´¦Àí (102).mp3	0.27129325	0.27129325	0.27129325	0.27129325	0.27129325	0.27129325	0.27129325	0.27129325	0.27129325	0.27129325	0.27129325	0.27129325	0.27129325	0.27129325	0.27129325	0.27129325	0.27129325	0.27129325	0.27129325	0.27129325	0.27129325	0.27129325	0.27129325	0.27129325	0.27129325	0.27129325	0.27129325	0.27129325	0.27129325	0.27129325	0.27129325	0.27129325	0.27129325	0.27129325	0.27129325	0.27129325	0.27129325	0.27129325	0.27129325	0.27129325	0.27129325	0.27129325	0.27129325	0.27129325	0.27129325	0.27129325	0.27129325	0.27129325	0.27129325
¸ßË¹°×ÔëÉù´¦Àí (103).mp3	0.043666452	0.043666452	0.043666452	0.043666452	0.043666452	0.043666452	0.043666452	0.043666452	0.043666452	0.043666452	0.043666452	0.043666452	0.043666452	0.043666452	0.043666452	0.043666452	0.043666452	0.043666452	0.043666452	0.043666452	0.043666452	0.043666452	0.043666452	0.043666452	0.043666452	0.043666452	0.043666452	0.043666452	0.043666452	0.043666452	0.043666452	0.043666452	0.043666452	0.043666452	0.043666452	0.043666452	0.043666452	0.043666452	0.043666452	0.043666452	0.043666452	0.043666452	0.043666452	0.043666452	0.043666452	0.043666452	0.043666452	0.043666452	0.043666452
¸ßË¹°×ÔëÉù´¦Àí (104).mp3	0.02224727	0.02224727	0.02224727	0.02224727	0.02224727	0.02224727	0.02224727	0.02224727	0.02224727	0.02224727	0.02224727	0.02224727	0.02224727	0.02224727	0.02224727	0.02224727	0.02224727	0.02224727	0.02224727	0.02224727	0.02224727	0.02224727	0.02224727	0.02224727	0.02224727	0.02224727	0.02224727	0.02224727	0.02224727	0.02224727	0.02224727	0.02224727	0.02224727	0.02224727	0.02224727	0.02224727	0.02224727	0.02224727	0.02224727	0.02224727	0.02224727	0.02224727	0.02224727	0.02224727	0.02224727	0.02224727	0.02224727	0.02224727	0.02224727
¸ßË¹°×ÔëÉù´¦Àí (105).mp3	0.29153347	0.29153347	0.29153347	0.29153347	0.29153347	0.29153347	0.29153347	0.29153347	0.29153347	0.29153347	0.29153347	0.29153347	0.29153347	0.29153347	0.29153347	0.29153347	0.29153347	0.29153347	0.29153347	0.29153347	0.29153347	0.29153347	0.29153347	0.29153347	0.29153347	0.29153347	0.29153347	0.29153347	0.29153347	0.29153347	0.29153347	0.29153347	0.29153347	0.29153347	0.29153347	0.29153347	0.29153347	0.29153347	0.29153347	0.29153347	0.29153347	0.29153347	0.29153347	0.29153347	0.29153347	0.29153347	0.29153347	0.29153347	0.29153347
¸ßË¹°×ÔëÉù´¦Àí (106).mp3	0.16384606	0.16384606	0.16384606	0.16384606	0.16384606	0.16384606	0.16384606	0.16384606	0.16384606	0.16384606	0.16384606	0.16384606	0.16384606	0.16384606	0.16384606	0.16384606	0.16384606	0.16384606	0.16384606	0.16384606	0.16384606	0.16384606	0.16384606	0.16384606	0.16384606	0.16384606	0.16384606	0.16384606	0.16384606	0.16384606	0.16384606	0.16384606	0.16384606	0.16384606	0.16384606	0.16384606	0.16384606	0.16384606	0.16384606	0.16384606	0.16384606	0.16384606	0.16384606	0.16384606	0.16384606	0.16384606	0.16384606	0.16384606	0.16384606
¸ßË¹°×ÔëÉù´¦Àí (107).mp3	0.3203316	0.3203316	0.3203316	0.3203316	0.3203316	0.3203316	0.3203316	0.3203316	0.3203316	0.3203316	0.3203316	0.3203316	0.3203316	0.3203316	0.3203316	0.3203316	0.3203316	0.3203316	0.3203316	0.3203316	0.3203316	0.3203316	0.3203316	0.3203316	0.3203316	0.3203316	0.3203316	0.3203316	0.3203316	0.3203316	0.3203316	0.3203316	0.3203316	0.3203316	0.3203316	0.3203316	0.3203316	0.3203316	0.3203316	0.3203316	0.3203316	0.3203316	0.3203316	0.3203316	0.3203316	0.3203316	0.3203316	0.3203316	0.3203316
¸ßË¹°×ÔëÉù´¦Àí (108).mp3	0.08702469	0.08702469	0.08702469	0.08702469	0.08702469	0.08702469	0.08702469	0.08702469	0.08702469	0.08702469	0.08702469	0.08702469	0.08702469	0.08702469	0.08702469	0.08702469	0.08702469	0.08702469	0.08702469	0.08702469	0.08702469	0.08702469	0.08702469	0.08702469	0.08702469	0.08702469	0.08702469	0.08702469	0.08702469	0.08702469	0.08702469	0.08702469	0.08702469	0.08702469	0.08702469	0.08702469	0.08702469	0.08702469	0.08702469	0.08702469	0.08702469	0.08702469	0.08702469	0.08702469	0.08702469	0.08702469	0.08702469	0.08702469	0.08702469
¸ßË¹°×ÔëÉù´¦Àí (109).mp3	0.22562894	0.22562894	0.22562894	0.22562894	0.22562894	0.22562894	0.22562894	0.22562894	0.22562894	0.22562894	0.22562894	0.22562894	0.22562894	0.22562894	0.22562894	0.22562894	0.22562894	0.22562894	0.22562894	0.22562894	0.22562894	0.22562894	0.22562894	0.22562894	0.22562894	0.22562894	0.22562894	0.22562894	0.22562894	0.22562894	0.22562894	0.22562894	0.22562894	0.22562894	0.22562894	0.22562894	0.22562894	0.22562894	0.22562894	0.22562894	0.22562894	0.22562894	0.22562894	0.22562894	0.22562894	0.22562894	0.22562894	0.22562894	0.22562894
¸ßË¹°×ÔëÉù´¦Àí (110).mp3	0.21923256	0.21923256	0.21923256	0.21923256	0.21923256	0.21923256	0.21923256	0.21923256	0.21923256	0.21923256	0.21923256	0.21923256	0.21923256	0.21923256	0.21923256	0.21923256	0.21923256	0.21923256	0.21923256	0.21923256	0.21923256	0.21923256	0.21923256	0.21923256	0.21923256	0.21923256	0.21923256	0.21923256	0.21923256	0.21923256	0.21923256	0.21923256	0.21923256	0.21923256	0.21923256	0.21923256	0.21923256	0.21923256	0.21923256	0.21923256	0.21923256	0.21923256	0.21923256	0.21923256	0.21923256	0.21923256	0.21923256	0.21923256	0.21923256
¸ßË¹°×ÔëÉù´¦Àí (111).mp3	0.07537225	0.07537225	0.07537225	0.07537225	0.07537225	0.07537225	0.07537225	0.07537225	0.07537225	0.07537225	0.07537225	0.07537225	0.07537225	0.07537225	0.07537225	0.07537225	0.07537225	0.07537225	0.07537225	0.07537225	0.07537225	0.07537225	0.07537225	0.07537225	0.07537225	0.07537225	0.07537225	0.07537225	0.07537225	0.07537225	0.07537225	0.07537225	0.07537225	0.07537225	0.07537225	0.07537225	0.07537225	0.07537225	0.07537225	0.07537225	0.07537225	0.07537225	0.07537225	0.07537225	0.07537225	0.07537225	0.07537225	0.07537225	0.07537225
¸ßË¹°×ÔëÉù´¦Àí (112).mp3	0.12562676	0.12562676	0.12562676	0.12562676	0.12562676	0.12562676	0.12562676	0.12562676	0.12562676	0.12562676	0.12562676	0.12562676	0.12562676	0.12562676	0.12562676	0.12562676	0.12562676	0.12562676	0.12562676	0.12562676	0.12562676	0.12562676	0.12562676	0.12562676	0.12562676	0.12562676	0.12562676	0.12562676	0.12562676	0.12562676	0.12562676	0.12562676	0.12562676	0.12562676	0.12562676	0.12562676	0.12562676	0.12562676	0.12562676	0.12562676	0.12562676	0.12562676	0.12562676	0.12562676	0.12562676	0.12562676	0.12562676	0.12562676	0.12562676
¸ßË¹°×ÔëÉù´¦Àí (113).mp3	0.2716771	0.2716771	0.2716771	0.2716771	0.2716771	0.2716771	0.2716771	0.2716771	0.2716771	0.2716771	0.2716771	0.2716771	0.2716771	0.2716771	0.2716771	0.2716771	0.2716771	0.2716771	0.2716771	0.2716771	0.2716771	0.2716771	0.2716771	0.2716771	0.2716771	0.2716771	0.2716771	0.2716771	0.2716771	0.2716771	0.2716771	0.2716771	0.2716771	0.2716771	0.2716771	0.2716771	0.2716771	0.2716771	0.2716771	0.2716771	0.2716771	0.2716771	0.2716771	0.2716771	0.2716771	0.2716771	0.2716771	0.2716771	0.2716771
¸ßË¹°×ÔëÉù´¦Àí (114).mp3	0.41061717	0.41061717	0.41061717	0.41061717	0.41061717	0.41061717	0.41061717	0.41061717	0.41061717	0.41061717	0.41061717	0.41061717	0.41061717	0.41061717	0.41061717	0.41061717	0.41061717	0.41061717	0.41061717	0.41061717	0.41061717	0.41061717	0.41061717	0.41061717	0.41061717	0.41061717	0.41061717	0.41061717	0.41061717	0.41061717	0.41061717	0.41061717	0.41061717	0.41061717	0.41061717	0.41061717	0.41061717	0.41061717	0.41061717	0.41061717	0.41061717	0.41061717	0.41061717	0.41061717	0.41061717	0.41061717	0.41061717	0.41061717	0.41061717
¸ßË¹°×ÔëÉù´¦Àí (115).mp3	0.07265664	0.07265664	0.07265664	0.07265664	0.07265664	0.07265664	0.07265664	0.07265664	0.07265664	0.07265664	0.07265664	0.07265664	0.07265664	0.07265664	0.07265664	0.07265664	0.07265664	0.07265664	0.07265664	0.07265664	0.07265664	0.07265664	0.07265664	0.07265664	0.07265664	0.07265664	0.07265664	0.07265664	0.07265664	0.07265664	0.07265664	0.07265664	0.07265664	0.07265664	0.07265664	0.07265664	0.07265664	0.07265664	0.07265664	0.07265664	0.07265664	0.07265664	0.07265664	0.07265664	0.07265664	0.07265664	0.07265664	0.07265664	0.07265664
¸ßË¹°×ÔëÉù´¦Àí (116).mp3	0.34018958	0.34018958	0.34018958	0.34018958	0.34018958	0.34018958	0.34018958	0.34018958	0.34018958	0.34018958	0.34018958	0.34018958	0.34018958	0.34018958	0.34018958	0.34018958	0.34018958	0.34018958	0.34018958	0.34018958	0.34018958	0.34018958	0.34018958	0.34018958	0.34018958	0.34018958	0.34018958	0.34018958	0.34018958	0.34018958	0.34018958	0.34018958	0.34018958	0.34018958	0.34018958	0.34018958	0.34018958	0.34018958	0.34018958	0.34018958	0.34018958	0.34018958	0.34018958	0.34018958	0.34018958	0.34018958	0.34018958	0.34018958	0.34018958
¸ßË¹°×ÔëÉù´¦Àí (117).mp3	0.15964836	0.15964836	0.15964836	0.15964836	0.15964836	0.15964836	0.15964836	0.15964836	0.15964836	0.15964836	0.15964836	0.15964836	0.15964836	0.15964836	0.15964836	0.15964836	0.15964836	0.15964836	0.15964836	0.15964836	0.15964836	0.15964836	0.15964836	0.15964836	0.15964836	0.15964836	0.15964836	0.15964836	0.15964836	0.15964836	0.15964836	0.15964836	0.15964836	0.15964836	0.15964836	0.15964836	0.15964836	0.15964836	0.15964836	0.15964836	0.15964836	0.15964836	0.15964836	0.15964836	0.15964836	0.15964836	0.15964836	0.15964836	0.15964836
¸ßË¹°×ÔëÉù´¦Àí (118).mp3	0.19769655	0.19769655	0.19769655	0.19769655	0.19769655	0.19769655	0.19769655	0.19769655	0.19769655	0.19769655	0.19769655	0.19769655	0.19769655	0.19769655	0.19769655	0.19769655	0.19769655	0.19769655	0.19769655	0.19769655	0.19769655	0.19769655	0.19769655	0.19769655	0.19769655	0.19769655	0.19769655	0.19769655	0.19769655	0.19769655	0.19769655	0.19769655	0.19769655	0.19769655	0.19769655	0.19769655	0.19769655	0.19769655	0.19769655	0.19769655	0.19769655	0.19769655	0.19769655	0.19769655	0.19769655	0.19769655	0.19769655	0.19769655	0.19769655
¸ßË¹°×ÔëÉù´¦Àí (119).mp3	0.30245262	0.30245262	0.30245262	0.30245262	0.30245262	0.30245262	0.30245262	0.30245262	0.30245262	0.30245262	0.30245262	0.30245262	0.30245262	0.30245262	0.30245262	0.30245262	0.30245262	0.30245262	0.30245262	0.30245262	0.30245262	0.30245262	0.30245262	0.30245262	0.30245262	0.30245262	0.30245262	0.30245262	0.30245262	0.30245262	0.30245262	0.30245262	0.30245262	0.30245262	0.30245262	0.30245262	0.30245262	0.30245262	0.30245262	0.30245262	0.30245262	0.30245262	0.30245262	0.30245262	0.30245262	0.30245262	0.30245262	0.30245262	0.30245262
¸ßË¹°×ÔëÉù´¦Àí (120).mp3	0.08741337	0.08741337	0.08741337	0.08741337	0.08741337	0.08741337	0.08741337	0.08741337	0.08741337	0.08741337	0.08741337	0.08741337	0.08741337	0.08741337	0.08741337	0.08741337	0.08741337	0.08741337	0.08741337	0.08741337	0.08741337	0.08741337	0.08741337	0.08741337	0.08741337	0.08741337	0.08741337	0.08741337	0.08741337	0.08741337	0.08741337	0.08741337	0.08741337	0.08741337	0.08741337	0.08741337	0.08741337	0.08741337	0.08741337	0.08741337	0.08741337	0.08741337	0.08741337	0.08741337	0.08741337	0.08741337	0.08741337	0.08741337	0.08741337
¸ßË¹°×ÔëÉù´¦Àí (121).mp3	0.14272788	0.14272788	0.14272788	0.14272788	0.14272788	0.14272788	0.14272788	0.14272788	0.14272788	0.14272788	0.14272788	0.14272788	0.14272788	0.14272788	0.14272788	0.14272788	0.14272788	0.14272788	0.14272788	0.14272788	0.14272788	0.14272788	0.14272788	0.14272788	0.14272788	0.14272788	0.14272788	0.14272788	0.14272788	0.14272788	0.14272788	0.14272788	0.14272788	0.14272788	0.14272788	0.14272788	0.14272788	0.14272788	0.14272788	0.14272788	0.14272788	0.14272788	0.14272788	0.14272788	0.14272788	0.14272788	0.14272788	0.14272788	0.14272788
¸ßË¹°×ÔëÉù´¦Àí (122).mp3	-0.021906402	-0.021906402	-0.021906402	-0.021906402	-0.021906402	-0.021906402	-0.021906402	-0.021906402	-0.021906402	-0.021906402	-0.021906402	-0.021906402	-0.021906402	-0.021906402	-0.021906402	-0.021906402	-0.021906402	-0.021906402	-0.021906402	-0.021906402	-0.021906402	-0.021906402	-0.021906402	-0.021906402	-0.021906402	-0.021906402	-0.021906402	-0.021906402	-0.021906402	-0.021906402	-0.021906402	-0.021906402	-0.021906402	-0.021906402	-0.021906402	-0.021906402	-0.021906402	-0.021906402	-0.021906402	-0.021906402	-0.021906402	-0.021906402	-0.021906402	-0.021906402	-0.021906402	-0.021906402	-0.021906402	-0.021906402	-0.021906402
¸ßË¹°×ÔëÉù´¦Àí (123).mp3	0.13180292	0.13180292	0.13180292	0.13180292	0.13180292	0.13180292	0.13180292	0.13180292	0.13180292	0.13180292	0.13180292	0.13180292	0.13180292	0.13180292	0.13180292	0.13180292	0.13180292	0.13180292	0.13180292	0.13180292	0.13180292	0.13180292	0.13180292	0.13180292	0.13180292	0.13180292	0.13180292	0.13180292	0.13180292	0.13180292	0.13180292	0.13180292	0.13180292	0.13180292	0.13180292	0.13180292	0.13180292	0.13180292	0.13180292	0.13180292	0.13180292	0.13180292	0.13180292	0.13180292	0.13180292	0.13180292	0.13180292	0.13180292	0.13180292
¸ßË¹°×ÔëÉù´¦Àí (124).mp3	0.108105	0.108105	0.108105	0.108105	0.108105	0.108105	0.108105	0.108105	0.108105	0.108105	0.108105	0.108105	0.108105	0.108105	0.108105	0.108105	0.108105	0.108105	0.108105	0.108105	0.108105	0.108105	0.108105	0.108105	0.108105	0.108105	0.108105	0.108105	0.108105	0.108105	0.108105	0.108105	0.108105	0.108105	0.108105	0.108105	0.108105	0.108105	0.108105	0.108105	0.108105	0.108105	0.108105	0.108105	0.108105	0.108105	0.108105	0.108105	0.108105
¸ßË¹°×ÔëÉù´¦Àí (125).mp3	0.24774808	0.24774808	0.24774808	0.24774808	0.24774808	0.24774808	0.24774808	0.24774808	0.24774808	0.24774808	0.24774808	0.24774808	0.24774808	0.24774808	0.24774808	0.24774808	0.24774808	0.24774808	0.24774808	0.24774808	0.24774808	0.24774808	0.24774808	0.24774808	0.24774808	0.24774808	0.24774808	0.24774808	0.24774808	0.24774808	0.24774808	0.24774808	0.24774808	0.24774808	0.24774808	0.24774808	0.24774808	0.24774808	0.24774808	0.24774808	0.24774808	0.24774808	0.24774808	0.24774808	0.24774808	0.24774808	0.24774808	0.24774808	0.24774808
¸ßË¹°×ÔëÉù´¦Àí (126).mp3	0.1841248	0.1841248	0.1841248	0.1841248	0.1841248	0.1841248	0.1841248	0.1841248	0.1841248	0.1841248	0.1841248	0.1841248	0.1841248	0.1841248	0.1841248	0.1841248	0.1841248	0.1841248	0.1841248	0.1841248	0.1841248	0.1841248	0.1841248	0.1841248	0.1841248	0.1841248	0.1841248	0.1841248	0.1841248	0.1841248	0.1841248	0.1841248	0.1841248	0.1841248	0.1841248	0.1841248	0.1841248	0.1841248	0.1841248	0.1841248	0.1841248	0.1841248	0.1841248	0.1841248	0.1841248	0.1841248	0.1841248	0.1841248	0.1841248
¸ßË¹°×ÔëÉù´¦Àí (127).mp3	0.2803723	0.2803723	0.2803723	0.2803723	0.2803723	0.2803723	0.2803723	0.2803723	0.2803723	0.2803723	0.2803723	0.2803723	0.2803723	0.2803723	0.2803723	0.2803723	0.2803723	0.2803723	0.2803723	0.2803723	0.2803723	0.2803723	0.2803723	0.2803723	0.2803723	0.2803723	0.2803723	0.2803723	0.2803723	0.2803723	0.2803723	0.2803723	0.2803723	0.2803723	0.2803723	0.2803723	0.2803723	0.2803723	0.2803723	0.2803723	0.2803723	0.2803723	0.2803723	0.2803723	0.2803723	0.2803723	0.2803723	0.2803723	0.2803723
¸ßË¹°×ÔëÉù´¦Àí (128).mp3	0.21872829	0.21872829	0.21872829	0.21872829	0.21872829	0.21872829	0.21872829	0.21872829	0.21872829	0.21872829	0.21872829	0.21872829	0.21872829	0.21872829	0.21872829	0.21872829	0.21872829	0.21872829	0.21872829	0.21872829	0.21872829	0.21872829	0.21872829	0.21872829	0.21872829	0.21872829	0.21872829	0.21872829	0.21872829	0.21872829	0.21872829	0.21872829	0.21872829	0.21872829	0.21872829	0.21872829	0.21872829	0.21872829	0.21872829	0.21872829	0.21872829	0.21872829	0.21872829	0.21872829	0.21872829	0.21872829	0.21872829	0.21872829	0.21872829
¸ßË¹°×ÔëÉù´¦Àí (129).mp3	0.13322607	0.13322607	0.13322607	0.13322607	0.13322607	0.13322607	0.13322607	0.13322607	0.13322607	0.13322607	0.13322607	0.13322607	0.13322607	0.13322607	0.13322607	0.13322607	0.13322607	0.13322607	0.13322607	0.13322607	0.13322607	0.13322607	0.13322607	0.13322607	0.13322607	0.13322607	0.13322607	0.13322607	0.13322607	0.13322607	0.13322607	0.13322607	0.13322607	0.13322607	0.13322607	0.13322607	0.13322607	0.13322607	0.13322607	0.13322607	0.13322607	0.13322607	0.13322607	0.13322607	0.13322607	0.13322607	0.13322607	0.13322607	0.13322607
¸ßË¹°×ÔëÉù´¦Àí (130).mp3	-0.052937284	-0.052937284	-0.052937284	-0.052937284	-0.052937284	-0.052937284	-0.052937284	-0.052937284	-0.052937284	-0.052937284	-0.052937284	-0.052937284	-0.052937284	-0.052937284	-0.052937284	-0.052937284	-0.052937284	-0.052937284	-0.052937284	-0.052937284	-0.052937284	-0.052937284	-0.052937284	-0.052937284	-0.052937284	-0.052937284	-0.052937284	-0.052937284	-0.052937284	-0.052937284	-0.052937284	-0.052937284	-0.052937284	-0.052937284	-0.052937284	-0.052937284	-0.052937284	-0.052937284	-0.052937284	-0.052937284	-0.052937284	-0.052937284	-0.052937284	-0.052937284	-0.052937284	-0.052937284	-0.052937284	-0.052937284	-0.052937284
¸ßË¹°×ÔëÉù´¦Àí (131).mp3	0.12520926	0.12520926	0.12520926	0.12520926	0.12520926	0.12520926	0.12520926	0.12520926	0.12520926	0.12520926	0.12520926	0.12520926	0.12520926	0.12520926	0.12520926	0.12520926	0.12520926	0.12520926	0.12520926	0.12520926	0.12520926	0.12520926	0.12520926	0.12520926	0.12520926	0.12520926	0.12520926	0.12520926	0.12520926	0.12520926	0.12520926	0.12520926	0.12520926	0.12520926	0.12520926	0.12520926	0.12520926	0.12520926	0.12520926	0.12520926	0.12520926	0.12520926	0.12520926	0.12520926	0.12520926	0.12520926	0.12520926	0.12520926	0.12520926
¸ßË¹°×ÔëÉù´¦Àí (132).mp3	0.042090192	0.042090192	0.042090192	0.042090192	0.042090192	0.042090192	0.042090192	0.042090192	0.042090192	0.042090192	0.042090192	0.042090192	0.042090192	0.042090192	0.042090192	0.042090192	0.042090192	0.042090192	0.042090192	0.042090192	0.042090192	0.042090192	0.042090192	0.042090192	0.042090192	0.042090192	0.042090192	0.042090192	0.042090192	0.042090192	0.042090192	0.042090192	0.042090192	0.042090192	0.042090192	0.042090192	0.042090192	0.042090192	0.042090192	0.042090192	0.042090192	0.042090192	0.042090192	0.042090192	0.042090192	0.042090192	0.042090192	0.042090192	0.042090192
¸ßË¹°×ÔëÉù´¦Àí (133).mp3	0.053142034	0.053142034	0.053142034	0.053142034	0.053142034	0.053142034	0.053142034	0.053142034	0.053142034	0.053142034	0.053142034	0.053142034	0.053142034	0.053142034	0.053142034	0.053142034	0.053142034	0.053142034	0.053142034	0.053142034	0.053142034	0.053142034	0.053142034	0.053142034	0.053142034	0.053142034	0.053142034	0.053142034	0.053142034	0.053142034	0.053142034	0.053142034	0.053142034	0.053142034	0.053142034	0.053142034	0.053142034	0.053142034	0.053142034	0.053142034	0.053142034	0.053142034	0.053142034	0.053142034	0.053142034	0.053142034	0.053142034	0.053142034	0.053142034
¸ßË¹°×ÔëÉù´¦Àí (134).mp3	0.1551136	0.1551136	0.1551136	0.1551136	0.1551136	0.1551136	0.1551136	0.1551136	0.1551136	0.1551136	0.1551136	0.1551136	0.1551136	0.1551136	0.1551136	0.1551136	0.1551136	0.1551136	0.1551136	0.1551136	0.1551136	0.1551136	0.1551136	0.1551136	0.1551136	0.1551136	0.1551136	0.1551136	0.1551136	0.1551136	0.1551136	0.1551136	0.1551136	0.1551136	0.1551136	0.1551136	0.1551136	0.1551136	0.1551136	0.1551136	0.1551136	0.1551136	0.1551136	0.1551136	0.1551136	0.1551136	0.1551136	0.1551136	0.1551136
¸ßË¹°×ÔëÉù´¦Àí (135).mp3	-0.014628897	-0.014628897	-0.014628897	-0.014628897	-0.014628897	-0.014628897	-0.014628897	-0.014628897	-0.014628897	-0.014628897	-0.014628897	-0.014628897	-0.014628897	-0.014628897	-0.014628897	-0.014628897	-0.014628897	-0.014628897	-0.014628897	-0.014628897	-0.014628897	-0.014628897	-0.014628897	-0.014628897	-0.014628897	-0.014628897	-0.014628897	-0.014628897	-0.014628897	-0.014628897	-0.014628897	-0.014628897	-0.014628897	-0.014628897	-0.014628897	-0.014628897	-0.014628897	-0.014628897	-0.014628897	-0.014628897	-0.014628897	-0.014628897	-0.014628897	-0.014628897	-0.014628897	-0.014628897	-0.014628897	-0.014628897	-0.014628897
¸ßË¹°×ÔëÉù´¦Àí (136).mp3	0.20007905	0.20007905	0.20007905	0.20007905	0.20007905	0.20007905	0.20007905	0.20007905	0.20007905	0.20007905	0.20007905	0.20007905	0.20007905	0.20007905	0.20007905	0.20007905	0.20007905	0.20007905	0.20007905	0.20007905	0.20007905	0.20007905	0.20007905	0.20007905	0.20007905	0.20007905	0.20007905	0.20007905	0.20007905	0.20007905	0.20007905	0.20007905	0.20007905	0.20007905	0.20007905	0.20007905	0.20007905	0.20007905	0.20007905	0.20007905	0.20007905	0.20007905	0.20007905	0.20007905	0.20007905	0.20007905	0.20007905	0.20007905	0.20007905
¸ßË¹°×ÔëÉù´¦Àí (137).mp3	0.11317154	0.11317154	0.11317154	0.11317154	0.11317154	0.11317154	0.11317154	0.11317154	0.11317154	0.11317154	0.11317154	0.11317154	0.11317154	0.11317154	0.11317154	0.11317154	0.11317154	0.11317154	0.11317154	0.11317154	0.11317154	0.11317154	0.11317154	0.11317154	0.11317154	0.11317154	0.11317154	0.11317154	0.11317154	0.11317154	0.11317154	0.11317154	0.11317154	0.11317154	0.11317154	0.11317154	0.11317154	0.11317154	0.11317154	0.11317154	0.11317154	0.11317154	0.11317154	0.11317154	0.11317154	0.11317154	0.11317154	0.11317154	0.11317154
¸ßË¹°×ÔëÉù´¦Àí (138).mp3	0.07814713	0.07814713	0.07814713	0.07814713	0.07814713	0.07814713	0.07814713	0.07814713	0.07814713	0.07814713	0.07814713	0.07814713	0.07814713	0.07814713	0.07814713	0.07814713	0.07814713	0.07814713	0.07814713	0.07814713	0.07814713	0.07814713	0.07814713	0.07814713	0.07814713	0.07814713	0.07814713	0.07814713	0.07814713	0.07814713	0.07814713	0.07814713	0.07814713	0.07814713	0.07814713	0.07814713	0.07814713	0.07814713	0.07814713	0.07814713	0.07814713	0.07814713	0.07814713	0.07814713	0.07814713	0.07814713	0.07814713	0.07814713	0.07814713
¸ßË¹°×ÔëÉù´¦Àí (139).mp3	0.17917597	0.17917597	0.17917597	0.17917597	0.17917597	0.17917597	0.17917597	0.17917597	0.17917597	0.17917597	0.17917597	0.17917597	0.17917597	0.17917597	0.17917597	0.17917597	0.17917597	0.17917597	0.17917597	0.17917597	0.17917597	0.17917597	0.17917597	0.17917597	0.17917597	0.17917597	0.17917597	0.17917597	0.17917597	0.17917597	0.17917597	0.17917597	0.17917597	0.17917597	0.17917597	0.17917597	0.17917597	0.17917597	0.17917597	0.17917597	0.17917597	0.17917597	0.17917597	0.17917597	0.17917597	0.17917597	0.17917597	0.17917597	0.17917597
¸ßË¹°×ÔëÉù´¦Àí (140).mp3	0.27266824	0.27266824	0.27266824	0.27266824	0.27266824	0.27266824	0.27266824	0.27266824	0.27266824	0.27266824	0.27266824	0.27266824	0.27266824	0.27266824	0.27266824	0.27266824	0.27266824	0.27266824	0.27266824	0.27266824	0.27266824	0.27266824	0.27266824	0.27266824	0.27266824	0.27266824	0.27266824	0.27266824	0.27266824	0.27266824	0.27266824	0.27266824	0.27266824	0.27266824	0.27266824	0.27266824	0.27266824	0.27266824	0.27266824	0.27266824	0.27266824	0.27266824	0.27266824	0.27266824	0.27266824	0.27266824	0.27266824	0.27266824	0.27266824
¸ßË¹°×ÔëÉù´¦Àí (141).mp3	-0.07953269	-0.07953269	-0.07953269	-0.07953269	-0.07953269	-0.07953269	-0.07953269	-0.07953269	-0.07953269	-0.07953269	-0.07953269	-0.07953269	-0.07953269	-0.07953269	-0.07953269	-0.07953269	-0.07953269	-0.07953269	-0.07953269	-0.07953269	-0.07953269	-0.07953269	-0.07953269	-0.07953269	-0.07953269	-0.07953269	-0.07953269	-0.07953269	-0.07953269	-0.07953269	-0.07953269	-0.07953269	-0.07953269	-0.07953269	-0.07953269	-0.07953269	-0.07953269	-0.07953269	-0.07953269	-0.07953269	-0.07953269	-0.07953269	-0.07953269	-0.07953269	-0.07953269	-0.07953269	-0.07953269	-0.07953269	-0.07953269
¸ßË¹°×ÔëÉù´¦Àí (142).mp3	0.18657137	0.18657137	0.18657137	0.18657137	0.18657137	0.18657137	0.18657137	0.18657137	0.18657137	0.18657137	0.18657137	0.18657137	0.18657137	0.18657137	0.18657137	0.18657137	0.18657137	0.18657137	0.18657137	0.18657137	0.18657137	0.18657137	0.18657137	0.18657137	0.18657137	0.18657137	0.18657137	0.18657137	0.18657137	0.18657137	0.18657137	0.18657137	0.18657137	0.18657137	0.18657137	0.18657137	0.18657137	0.18657137	0.18657137	0.18657137	0.18657137	0.18657137	0.18657137	0.18657137	0.18657137	0.18657137	0.18657137	0.18657137	0.18657137
¸ßË¹°×ÔëÉù´¦Àí (143).mp3	0.029340133	0.029340133	0.029340133	0.029340133	0.029340133	0.029340133	0.029340133	0.029340133	0.029340133	0.029340133	0.029340133	0.029340133	0.029340133	0.029340133	0.029340133	0.029340133	0.029340133	0.029340133	0.029340133	0.029340133	0.029340133	0.029340133	0.029340133	0.029340133	0.029340133	0.029340133	0.029340133	0.029340133	0.029340133	0.029340133	0.029340133	0.029340133	0.029340133	0.029340133	0.029340133	0.029340133	0.029340133	0.029340133	0.029340133	0.029340133	0.029340133	0.029340133	0.029340133	0.029340133	0.029340133	0.029340133	0.029340133	0.029340133	0.029340133
¸ßË¹°×ÔëÉù´¦Àí (144).mp3	0.27692604	0.27692604	0.27692604	0.27692604	0.27692604	0.27692604	0.27692604	0.27692604	0.27692604	0.27692604	0.27692604	0.27692604	0.27692604	0.27692604	0.27692604	0.27692604	0.27692604	0.27692604	0.27692604	0.27692604	0.27692604	0.27692604	0.27692604	0.27692604	0.27692604	0.27692604	0.27692604	0.27692604	0.27692604	0.27692604	0.27692604	0.27692604	0.27692604	0.27692604	0.27692604	0.27692604	0.27692604	0.27692604	0.27692604	0.27692604	0.27692604	0.27692604	0.27692604	0.27692604	0.27692604	0.27692604	0.27692604	0.27692604	0.27692604
¸ßË¹°×ÔëÉù´¦Àí (145).mp3	0.2714895	0.2714895	0.2714895	0.2714895	0.2714895	0.2714895	0.2714895	0.2714895	0.2714895	0.2714895	0.2714895	0.2714895	0.2714895	0.2714895	0.2714895	0.2714895	0.2714895	0.2714895	0.2714895	0.2714895	0.2714895	0.2714895	0.2714895	0.2714895	0.2714895	0.2714895	0.2714895	0.2714895	0.2714895	0.2714895	0.2714895	0.2714895	0.2714895	0.2714895	0.2714895	0.2714895	0.2714895	0.2714895	0.2714895	0.2714895	0.2714895	0.2714895	0.2714895	0.2714895	0.2714895	0.2714895	0.2714895	0.2714895	0.2714895
¸ßË¹°×ÔëÉù´¦Àí (146).mp3	0.34367746	0.34367746	0.34367746	0.34367746	0.34367746	0.34367746	0.34367746	0.34367746	0.34367746	0.34367746	0.34367746	0.34367746	0.34367746	0.34367746	0.34367746	0.34367746	0.34367746	0.34367746	0.34367746	0.34367746	0.34367746	0.34367746	0.34367746	0.34367746	0.34367746	0.34367746	0.34367746	0.34367746	0.34367746	0.34367746	0.34367746	0.34367746	0.34367746	0.34367746	0.34367746	0.34367746	0.34367746	0.34367746	0.34367746	0.34367746	0.34367746	0.34367746	0.34367746	0.34367746	0.34367746	0.34367746	0.34367746	0.34367746	0.34367746
¸ßË¹°×ÔëÉù´¦Àí (147).mp3	0.1619687	0.1619687	0.1619687	0.1619687	0.1619687	0.1619687	0.1619687	0.1619687	0.1619687	0.1619687	0.1619687	0.1619687	0.1619687	0.1619687	0.1619687	0.1619687	0.1619687	0.1619687	0.1619687	0.1619687	0.1619687	0.1619687	0.1619687	0.1619687	0.1619687	0.1619687	0.1619687	0.1619687	0.1619687	0.1619687	0.1619687	0.1619687	0.1619687	0.1619687	0.1619687	0.1619687	0.1619687	0.1619687	0.1619687	0.1619687	0.1619687	0.1619687	0.1619687	0.1619687	0.1619687	0.1619687	0.1619687	0.1619687	0.1619687
¸ßË¹°×ÔëÉù´¦Àí (148).mp3	0.33668482	0.33668482	0.33668482	0.33668482	0.33668482	0.33668482	0.33668482	0.33668482	0.33668482	0.33668482	0.33668482	0.33668482	0.33668482	0.33668482	0.33668482	0.33668482	0.33668482	0.33668482	0.33668482	0.33668482	0.33668482	0.33668482	0.33668482	0.33668482	0.33668482	0.33668482	0.33668482	0.33668482	0.33668482	0.33668482	0.33668482	0.33668482	0.33668482	0.33668482	0.33668482	0.33668482	0.33668482	0.33668482	0.33668482	0.33668482	0.33668482	0.33668482	0.33668482	0.33668482	0.33668482	0.33668482	0.33668482	0.33668482	0.33668482
¸ßË¹°×ÔëÉù´¦Àí (149).mp3	0.18949021	0.18949021	0.18949021	0.18949021	0.18949021	0.18949021	0.18949021	0.18949021	0.18949021	0.18949021	0.18949021	0.18949021	0.18949021	0.18949021	0.18949021	0.18949021	0.18949021	0.18949021	0.18949021	0.18949021	0.18949021	0.18949021	0.18949021	0.18949021	0.18949021	0.18949021	0.18949021	0.18949021	0.18949021	0.18949021	0.18949021	0.18949021	0.18949021	0.18949021	0.18949021	0.18949021	0.18949021	0.18949021	0.18949021	0.18949021	0.18949021	0.18949021	0.18949021	0.18949021	0.18949021	0.18949021	0.18949021	0.18949021	0.18949021
¸ßË¹°×ÔëÉù´¦Àí (150).mp3	0.10536131	0.10536131	0.10536131	0.10536131	0.10536131	0.10536131	0.10536131	0.10536131	0.10536131	0.10536131	0.10536131	0.10536131	0.10536131	0.10536131	0.10536131	0.10536131	0.10536131	0.10536131	0.10536131	0.10536131	0.10536131	0.10536131	0.10536131	0.10536131	0.10536131	0.10536131	0.10536131	0.10536131	0.10536131	0.10536131	0.10536131	0.10536131	0.10536131	0.10536131	0.10536131	0.10536131	0.10536131	0.10536131	0.10536131	0.10536131	0.10536131	0.10536131	0.10536131	0.10536131	0.10536131	0.10536131	0.10536131	0.10536131	0.10536131
¸ßË¹°×ÔëÉù´¦Àí (151).mp3	0.20571108	0.20571108	0.20571108	0.20571108	0.20571108	0.20571108	0.20571108	0.20571108	0.20571108	0.20571108	0.20571108	0.20571108	0.20571108	0.20571108	0.20571108	0.20571108	0.20571108	0.20571108	0.20571108	0.20571108	0.20571108	0.20571108	0.20571108	0.20571108	0.20571108	0.20571108	0.20571108	0.20571108	0.20571108	0.20571108	0.20571108	0.20571108	0.20571108	0.20571108	0.20571108	0.20571108	0.20571108	0.20571108	0.20571108	0.20571108	0.20571108	0.20571108	0.20571108	0.20571108	0.20571108	0.20571108	0.20571108	0.20571108	0.20571108
¸ßË¹°×ÔëÉù´¦Àí (152).mp3	-0.000243302	-0.000243302	-0.000243302	-0.000243302	-0.000243302	-0.000243302	-0.000243302	-0.000243302	-0.000243302	-0.000243302	-0.000243302	-0.000243302	-0.000243302	-0.000243302	-0.000243302	-0.000243302	-0.000243302	-0.000243302	-0.000243302	-0.000243302	-0.000243302	-0.000243302	-0.000243302	-0.000243302	-0.000243302	-0.000243302	-0.000243302	-0.000243302	-0.000243302	-0.000243302	-0.000243302	-0.000243302	-0.000243302	-0.000243302	-0.000243302	-0.000243302	-0.000243302	-0.000243302	-0.000243302	-0.000243302	-0.000243302	-0.000243302	-0.000243302	-0.000243302	-0.000243302	-0.000243302	-0.000243302	-0.000243302	-0.000243302
¸ßË¹°×ÔëÉù´¦Àí (153).mp3	0.28210482	0.28210482	0.28210482	0.28210482	0.28210482	0.28210482	0.28210482	0.28210482	0.28210482	0.28210482	0.28210482	0.28210482	0.28210482	0.28210482	0.28210482	0.28210482	0.28210482	0.28210482	0.28210482	0.28210482	0.28210482	0.28210482	0.28210482	0.28210482	0.28210482	0.28210482	0.28210482	0.28210482	0.28210482	0.28210482	0.28210482	0.28210482	0.28210482	0.28210482	0.28210482	0.28210482	0.28210482	0.28210482	0.28210482	0.28210482	0.28210482	0.28210482	0.28210482	0.28210482	0.28210482	0.28210482	0.28210482	0.28210482	0.28210482
¸ßË¹°×ÔëÉù´¦Àí (154).mp3	0.10990412	0.10990412	0.10990412	0.10990412	0.10990412	0.10990412	0.10990412	0.10990412	0.10990412	0.10990412	0.10990412	0.10990412	0.10990412	0.10990412	0.10990412	0.10990412	0.10990412	0.10990412	0.10990412	0.10990412	0.10990412	0.10990412	0.10990412	0.10990412	0.10990412	0.10990412	0.10990412	0.10990412	0.10990412	0.10990412	0.10990412	0.10990412	0.10990412	0.10990412	0.10990412	0.10990412	0.10990412	0.10990412	0.10990412	0.10990412	0.10990412	0.10990412	0.10990412	0.10990412	0.10990412	0.10990412	0.10990412	0.10990412	0.10990412
¸ßË¹°×ÔëÉù´¦Àí (155).mp3	0.12749699	0.12749699	0.12749699	0.12749699	0.12749699	0.12749699	0.12749699	0.12749699	0.12749699	0.12749699	0.12749699	0.12749699	0.12749699	0.12749699	0.12749699	0.12749699	0.12749699	0.12749699	0.12749699	0.12749699	0.12749699	0.12749699	0.12749699	0.12749699	0.12749699	0.12749699	0.12749699	0.12749699	0.12749699	0.12749699	0.12749699	0.12749699	0.12749699	0.12749699	0.12749699	0.12749699	0.12749699	0.12749699	0.12749699	0.12749699	0.12749699	0.12749699	0.12749699	0.12749699	0.12749699	0.12749699	0.12749699	0.12749699	0.12749699
¸ßË¹°×ÔëÉù´¦Àí (156).mp3	0.14600208	0.14600208	0.14600208	0.14600208	0.14600208	0.14600208	0.14600208	0.14600208	0.14600208	0.14600208	0.14600208	0.14600208	0.14600208	0.14600208	0.14600208	0.14600208	0.14600208	0.14600208	0.14600208	0.14600208	0.14600208	0.14600208	0.14600208	0.14600208	0.14600208	0.14600208	0.14600208	0.14600208	0.14600208	0.14600208	0.14600208	0.14600208	0.14600208	0.14600208	0.14600208	0.14600208	0.14600208	0.14600208	0.14600208	0.14600208	0.14600208	0.14600208	0.14600208	0.14600208	0.14600208	0.14600208	0.14600208	0.14600208	0.14600208
¸ßË¹°×ÔëÉù´¦Àí (157).mp3	0.106549665	0.106549665	0.106549665	0.106549665	0.106549665	0.106549665	0.106549665	0.106549665	0.106549665	0.106549665	0.106549665	0.106549665	0.106549665	0.106549665	0.106549665	0.106549665	0.106549665	0.106549665	0.106549665	0.106549665	0.106549665	0.106549665	0.106549665	0.106549665	0.106549665	0.106549665	0.106549665	0.106549665	0.106549665	0.106549665	0.106549665	0.106549665	0.106549665	0.106549665	0.106549665	0.106549665	0.106549665	0.106549665	0.106549665	0.106549665	0.106549665	0.106549665	0.106549665	0.106549665	0.106549665	0.106549665	0.106549665	0.106549665	0.106549665
¸ßË¹°×ÔëÉù´¦Àí (158).mp3	0.09270114	0.09270114	0.09270114	0.09270114	0.09270114	0.09270114	0.09270114	0.09270114	0.09270114	0.09270114	0.09270114	0.09270114	0.09270114	0.09270114	0.09270114	0.09270114	0.09270114	0.09270114	0.09270114	0.09270114	0.09270114	0.09270114	0.09270114	0.09270114	0.09270114	0.09270114	0.09270114	0.09270114	0.09270114	0.09270114	0.09270114	0.09270114	0.09270114	0.09270114	0.09270114	0.09270114	0.09270114	0.09270114	0.09270114	0.09270114	0.09270114	0.09270114	0.09270114	0.09270114	0.09270114	0.09270114	0.09270114	0.09270114	0.09270114
¸ßË¹°×ÔëÉù´¦Àí (159).mp3	-0.2129859	-0.2129859	-0.2129859	-0.2129859	-0.2129859	-0.2129859	-0.2129859	-0.2129859	-0.2129859	-0.2129859	-0.2129859	-0.2129859	-0.2129859	-0.2129859	-0.2129859	-0.2129859	-0.2129859	-0.2129859	-0.2129859	-0.2129859	-0.2129859	-0.2129859	-0.2129859	-0.2129859	-0.2129859	-0.2129859	-0.2129859	-0.2129859	-0.2129859	-0.2129859	-0.2129859	-0.2129859	-0.2129859	-0.2129859	-0.2129859	-0.2129859	-0.2129859	-0.2129859	-0.2129859	-0.2129859	-0.2129859	-0.2129859	-0.2129859	-0.2129859	-0.2129859	-0.2129859	-0.2129859	-0.2129859	-0.2129859
¸ßË¹°×ÔëÉù´¦Àí (160).mp3	0.07758246	0.07758246	0.07758246	0.07758246	0.07758246	0.07758246	0.07758246	0.07758246	0.07758246	0.07758246	0.07758246	0.07758246	0.07758246	0.07758246	0.07758246	0.07758246	0.07758246	0.07758246	0.07758246	0.07758246	0.07758246	0.07758246	0.07758246	0.07758246	0.07758246	0.07758246	0.07758246	0.07758246	0.07758246	0.07758246	0.07758246	0.07758246	0.07758246	0.07758246	0.07758246	0.07758246	0.07758246	0.07758246	0.07758246	0.07758246	0.07758246	0.07758246	0.07758246	0.07758246	0.07758246	0.07758246	0.07758246	0.07758246	0.07758246
¸ßË¹°×ÔëÉù´¦Àí (161).mp3	0.17830071	0.17830071	0.17830071	0.17830071	0.17830071	0.17830071	0.17830071	0.17830071	0.17830071	0.17830071	0.17830071	0.17830071	0.17830071	0.17830071	0.17830071	0.17830071	0.17830071	0.17830071	0.17830071	0.17830071	0.17830071	0.17830071	0.17830071	0.17830071	0.17830071	0.17830071	0.17830071	0.17830071	0.17830071	0.17830071	0.17830071	0.17830071	0.17830071	0.17830071	0.17830071	0.17830071	0.17830071	0.17830071	0.17830071	0.17830071	0.17830071	0.17830071	0.17830071	0.17830071	0.17830071	0.17830071	0.17830071	0.17830071	0.17830071
¸ßË¹°×ÔëÉù´¦Àí (162).mp3	0.26521546	0.26521546	0.26521546	0.26521546	0.26521546	0.26521546	0.26521546	0.26521546	0.26521546	0.26521546	0.26521546	0.26521546	0.26521546	0.26521546	0.26521546	0.26521546	0.26521546	0.26521546	0.26521546	0.26521546	0.26521546	0.26521546	0.26521546	0.26521546	0.26521546	0.26521546	0.26521546	0.26521546	0.26521546	0.26521546	0.26521546	0.26521546	0.26521546	0.26521546	0.26521546	0.26521546	0.26521546	0.26521546	0.26521546	0.26521546	0.26521546	0.26521546	0.26521546	0.26521546	0.26521546	0.26521546	0.26521546	0.26521546	0.26521546
¸ßË¹°×ÔëÉù´¦Àí (163).mp3	-0.021651838	-0.021651838	-0.021651838	-0.021651838	-0.021651838	-0.021651838	-0.021651838	-0.021651838	-0.021651838	-0.021651838	-0.021651838	-0.021651838	-0.021651838	-0.021651838	-0.021651838	-0.021651838	-0.021651838	-0.021651838	-0.021651838	-0.021651838	-0.021651838	-0.021651838	-0.021651838	-0.021651838	-0.021651838	-0.021651838	-0.021651838	-0.021651838	-0.021651838	-0.021651838	-0.021651838	-0.021651838	-0.021651838	-0.021651838	-0.021651838	-0.021651838	-0.021651838	-0.021651838	-0.021651838	-0.021651838	-0.021651838	-0.021651838	-0.021651838	-0.021651838	-0.021651838	-0.021651838	-0.021651838	-0.021651838	-0.021651838
¸ßË¹°×ÔëÉù´¦Àí (164).mp3	0.42721432	0.42721432	0.42721432	0.42721432	0.42721432	0.42721432	0.42721432	0.42721432	0.42721432	0.42721432	0.42721432	0.42721432	0.42721432	0.42721432	0.42721432	0.42721432	0.42721432	0.42721432	0.42721432	0.42721432	0.42721432	0.42721432	0.42721432	0.42721432	0.42721432	0.42721432	0.42721432	0.42721432	0.42721432	0.42721432	0.42721432	0.42721432	0.42721432	0.42721432	0.42721432	0.42721432	0.42721432	0.42721432	0.42721432	0.42721432	0.42721432	0.42721432	0.42721432	0.42721432	0.42721432	0.42721432	0.42721432	0.42721432	0.42721432
¸ßË¹°×ÔëÉù´¦Àí (165).mp3	0.003602413	0.003602413	0.003602413	0.003602413	0.003602413	0.003602413	0.003602413	0.003602413	0.003602413	0.003602413	0.003602413	0.003602413	0.003602413	0.003602413	0.003602413	0.003602413	0.003602413	0.003602413	0.003602413	0.003602413	0.003602413	0.003602413	0.003602413	0.003602413	0.003602413	0.003602413	0.003602413	0.003602413	0.003602413	0.003602413	0.003602413	0.003602413	0.003602413	0.003602413	0.003602413	0.003602413	0.003602413	0.003602413	0.003602413	0.003602413	0.003602413	0.003602413	0.003602413	0.003602413	0.003602413	0.003602413	0.003602413	0.003602413	0.003602413
¸ßË¹°×ÔëÉù´¦Àí (166).mp3	0.15815568	0.15815568	0.15815568	0.15815568	0.15815568	0.15815568	0.15815568	0.15815568	0.15815568	0.15815568	0.15815568	0.15815568	0.15815568	0.15815568	0.15815568	0.15815568	0.15815568	0.15815568	0.15815568	0.15815568	0.15815568	0.15815568	0.15815568	0.15815568	0.15815568	0.15815568	0.15815568	0.15815568	0.15815568	0.15815568	0.15815568	0.15815568	0.15815568	0.15815568	0.15815568	0.15815568	0.15815568	0.15815568	0.15815568	0.15815568	0.15815568	0.15815568	0.15815568	0.15815568	0.15815568	0.15815568	0.15815568	0.15815568	0.15815568
¸ßË¹°×ÔëÉù´¦Àí (167).mp3	0.2699557	0.2699557	0.2699557	0.2699557	0.2699557	0.2699557	0.2699557	0.2699557	0.2699557	0.2699557	0.2699557	0.2699557	0.2699557	0.2699557	0.2699557	0.2699557	0.2699557	0.2699557	0.2699557	0.2699557	0.2699557	0.2699557	0.2699557	0.2699557	0.2699557	0.2699557	0.2699557	0.2699557	0.2699557	0.2699557	0.2699557	0.2699557	0.2699557	0.2699557	0.2699557	0.2699557	0.2699557	0.2699557	0.2699557	0.2699557	0.2699557	0.2699557	0.2699557	0.2699557	0.2699557	0.2699557	0.2699557	0.2699557	0.2699557
¸ßË¹°×ÔëÉù´¦Àí (168).mp3	0.07412534	0.07412534	0.07412534	0.07412534	0.07412534	0.07412534	0.07412534	0.07412534	0.07412534	0.07412534	0.07412534	0.07412534	0.07412534	0.07412534	0.07412534	0.07412534	0.07412534	0.07412534	0.07412534	0.07412534	0.07412534	0.07412534	0.07412534	0.07412534	0.07412534	0.07412534	0.07412534	0.07412534	0.07412534	0.07412534	0.07412534	0.07412534	0.07412534	0.07412534	0.07412534	0.07412534	0.07412534	0.07412534	0.07412534	0.07412534	0.07412534	0.07412534	0.07412534	0.07412534	0.07412534	0.07412534	0.07412534	0.07412534	0.07412534
¸ßË¹°×ÔëÉù´¦Àí (169).mp3	0.2856989	0.2856989	0.2856989	0.2856989	0.2856989	0.2856989	0.2856989	0.2856989	0.2856989	0.2856989	0.2856989	0.2856989	0.2856989	0.2856989	0.2856989	0.2856989	0.2856989	0.2856989	0.2856989	0.2856989	0.2856989	0.2856989	0.2856989	0.2856989	0.2856989	0.2856989	0.2856989	0.2856989	0.2856989	0.2856989	0.2856989	0.2856989	0.2856989	0.2856989	0.2856989	0.2856989	0.2856989	0.2856989	0.2856989	0.2856989	0.2856989	0.2856989	0.2856989	0.2856989	0.2856989	0.2856989	0.2856989	0.2856989	0.2856989
¸ßË¹°×ÔëÉù´¦Àí (170).mp3	0.23151587	0.23151587	0.23151587	0.23151587	0.23151587	0.23151587	0.23151587	0.23151587	0.23151587	0.23151587	0.23151587	0.23151587	0.23151587	0.23151587	0.23151587	0.23151587	0.23151587	0.23151587	0.23151587	0.23151587	0.23151587	0.23151587	0.23151587	0.23151587	0.23151587	0.23151587	0.23151587	0.23151587	0.23151587	0.23151587	0.23151587	0.23151587	0.23151587	0.23151587	0.23151587	0.23151587	0.23151587	0.23151587	0.23151587	0.23151587	0.23151587	0.23151587	0.23151587	0.23151587	0.23151587	0.23151587	0.23151587	0.23151587	0.23151587
¸ßË¹°×ÔëÉù´¦Àí (171).mp3	0.05562845	0.05562845	0.05562845	0.05562845	0.05562845	0.05562845	0.05562845	0.05562845	0.05562845	0.05562845	0.05562845	0.05562845	0.05562845	0.05562845	0.05562845	0.05562845	0.05562845	0.05562845	0.05562845	0.05562845	0.05562845	0.05562845	0.05562845	0.05562845	0.05562845	0.05562845	0.05562845	0.05562845	0.05562845	0.05562845	0.05562845	0.05562845	0.05562845	0.05562845	0.05562845	0.05562845	0.05562845	0.05562845	0.05562845	0.05562845	0.05562845	0.05562845	0.05562845	0.05562845	0.05562845	0.05562845	0.05562845	0.05562845	0.05562845
¸ßË¹°×ÔëÉù´¦Àí (172).mp3	0.33887368	0.33887368	0.33887368	0.33887368	0.33887368	0.33887368	0.33887368	0.33887368	0.33887368	0.33887368	0.33887368	0.33887368	0.33887368	0.33887368	0.33887368	0.33887368	0.33887368	0.33887368	0.33887368	0.33887368	0.33887368	0.33887368	0.33887368	0.33887368	0.33887368	0.33887368	0.33887368	0.33887368	0.33887368	0.33887368	0.33887368	0.33887368	0.33887368	0.33887368	0.33887368	0.33887368	0.33887368	0.33887368	0.33887368	0.33887368	0.33887368	0.33887368	0.33887368	0.33887368	0.33887368	0.33887368	0.33887368	0.33887368	0.33887368
¸ßË¹°×ÔëÉù´¦Àí (173).mp3	-0.050028283	-0.050028283	-0.050028283	-0.050028283	-0.050028283	-0.050028283	-0.050028283	-0.050028283	-0.050028283	-0.050028283	-0.050028283	-0.050028283	-0.050028283	-0.050028283	-0.050028283	-0.050028283	-0.050028283	-0.050028283	-0.050028283	-0.050028283	-0.050028283	-0.050028283	-0.050028283	-0.050028283	-0.050028283	-0.050028283	-0.050028283	-0.050028283	-0.050028283	-0.050028283	-0.050028283	-0.050028283	-0.050028283	-0.050028283	-0.050028283	-0.050028283	-0.050028283	-0.050028283	-0.050028283	-0.050028283	-0.050028283	-0.050028283	-0.050028283	-0.050028283	-0.050028283	-0.050028283	-0.050028283	-0.050028283	-0.050028283
¸ßË¹°×ÔëÉù´¦Àí (174).mp3	0.007967883	0.007967883	0.007967883	0.007967883	0.007967883	0.007967883	0.007967883	0.007967883	0.007967883	0.007967883	0.007967883	0.007967883	0.007967883	0.007967883	0.007967883	0.007967883	0.007967883	0.007967883	0.007967883	0.007967883	0.007967883	0.007967883	0.007967883	0.007967883	0.007967883	0.007967883	0.007967883	0.007967883	0.007967883	0.007967883	0.007967883	0.007967883	0.007967883	0.007967883	0.007967883	0.007967883	0.007967883	0.007967883	0.007967883	0.007967883	0.007967883	0.007967883	0.007967883	0.007967883	0.007967883	0.007967883	0.007967883	0.007967883	0.007967883
¸ßË¹°×ÔëÉù´¦Àí (175).mp3	0.045235477	0.045235477	0.045235477	0.045235477	0.045235477	0.045235477	0.045235477	0.045235477	0.045235477	0.045235477	0.045235477	0.045235477	0.045235477	0.045235477	0.045235477	0.045235477	0.045235477	0.045235477	0.045235477	0.045235477	0.045235477	0.045235477	0.045235477	0.045235477	0.045235477	0.045235477	0.045235477	0.045235477	0.045235477	0.045235477	0.045235477	0.045235477	0.045235477	0.045235477	0.045235477	0.045235477	0.045235477	0.045235477	0.045235477	0.045235477	0.045235477	0.045235477	0.045235477	0.045235477	0.045235477	0.045235477	0.045235477	0.045235477	0.045235477
¸ßË¹°×ÔëÉù´¦Àí (176).mp3	0.24268222	0.24268222	0.24268222	0.24268222	0.24268222	0.24268222	0.24268222	0.24268222	0.24268222	0.24268222	0.24268222	0.24268222	0.24268222	0.24268222	0.24268222	0.24268222	0.24268222	0.24268222	0.24268222	0.24268222	0.24268222	0.24268222	0.24268222	0.24268222	0.24268222	0.24268222	0.24268222	0.24268222	0.24268222	0.24268222	0.24268222	0.24268222	0.24268222	0.24268222	0.24268222	0.24268222	0.24268222	0.24268222	0.24268222	0.24268222	0.24268222	0.24268222	0.24268222	0.24268222	0.24268222	0.24268222	0.24268222	0.24268222	0.24268222
¸ßË¹°×ÔëÉù´¦Àí (177).mp3	0.21031949	0.21031949	0.21031949	0.21031949	0.21031949	0.21031949	0.21031949	0.21031949	0.21031949	0.21031949	0.21031949	0.21031949	0.21031949	0.21031949	0.21031949	0.21031949	0.21031949	0.21031949	0.21031949	0.21031949	0.21031949	0.21031949	0.21031949	0.21031949	0.21031949	0.21031949	0.21031949	0.21031949	0.21031949	0.21031949	0.21031949	0.21031949	0.21031949	0.21031949	0.21031949	0.21031949	0.21031949	0.21031949	0.21031949	0.21031949	0.21031949	0.21031949	0.21031949	0.21031949	0.21031949	0.21031949	0.21031949	0.21031949	0.21031949
¸ßË¹°×ÔëÉù´¦Àí (178).mp3	0.0839343	0.0839343	0.0839343	0.0839343	0.0839343	0.0839343	0.0839343	0.0839343	0.0839343	0.0839343	0.0839343	0.0839343	0.0839343	0.0839343	0.0839343	0.0839343	0.0839343	0.0839343	0.0839343	0.0839343	0.0839343	0.0839343	0.0839343	0.0839343	0.0839343	0.0839343	0.0839343	0.0839343	0.0839343	0.0839343	0.0839343	0.0839343	0.0839343	0.0839343	0.0839343	0.0839343	0.0839343	0.0839343	0.0839343	0.0839343	0.0839343	0.0839343	0.0839343	0.0839343	0.0839343	0.0839343	0.0839343	0.0839343	0.0839343
¸ßË¹°×ÔëÉù´¦Àí (179).mp3	0.17439894	0.17439894	0.17439894	0.17439894	0.17439894	0.17439894	0.17439894	0.17439894	0.17439894	0.17439894	0.17439894	0.17439894	0.17439894	0.17439894	0.17439894	0.17439894	0.17439894	0.17439894	0.17439894	0.17439894	0.17439894	0.17439894	0.17439894	0.17439894	0.17439894	0.17439894	0.17439894	0.17439894	0.17439894	0.17439894	0.17439894	0.17439894	0.17439894	0.17439894	0.17439894	0.17439894	0.17439894	0.17439894	0.17439894	0.17439894	0.17439894	0.17439894	0.17439894	0.17439894	0.17439894	0.17439894	0.17439894	0.17439894	0.17439894
¸ßË¹°×ÔëÉù´¦Àí (180).mp3	0.1073781	0.1073781	0.1073781	0.1073781	0.1073781	0.1073781	0.1073781	0.1073781	0.1073781	0.1073781	0.1073781	0.1073781	0.1073781	0.1073781	0.1073781	0.1073781	0.1073781	0.1073781	0.1073781	0.1073781	0.1073781	0.1073781	0.1073781	0.1073781	0.1073781	0.1073781	0.1073781	0.1073781	0.1073781	0.1073781	0.1073781	0.1073781	0.1073781	0.1073781	0.1073781	0.1073781	0.1073781	0.1073781	0.1073781	0.1073781	0.1073781	0.1073781	0.1073781	0.1073781	0.1073781	0.1073781	0.1073781	0.1073781	0.1073781
¸ßË¹°×ÔëÉù´¦Àí (181).mp3	0.005263449	0.005263449	0.005263449	0.005263449	0.005263449	0.005263449	0.005263449	0.005263449	0.005263449	0.005263449	0.005263449	0.005263449	0.005263449	0.005263449	0.005263449	0.005263449	0.005263449	0.005263449	0.005263449	0.005263449	0.005263449	0.005263449	0.005263449	0.005263449	0.005263449	0.005263449	0.005263449	0.005263449	0.005263449	0.005263449	0.005263449	0.005263449	0.005263449	0.005263449	0.005263449	0.005263449	0.005263449	0.005263449	0.005263449	0.005263449	0.005263449	0.005263449	0.005263449	0.005263449	0.005263449	0.005263449	0.005263449	0.005263449	0.005263449
¸ßË¹°×ÔëÉù´¦Àí (182).mp3	0.24418357	0.24418357	0.24418357	0.24418357	0.24418357	0.24418357	0.24418357	0.24418357	0.24418357	0.24418357	0.24418357	0.24418357	0.24418357	0.24418357	0.24418357	0.24418357	0.24418357	0.24418357	0.24418357	0.24418357	0.24418357	0.24418357	0.24418357	0.24418357	0.24418357	0.24418357	0.24418357	0.24418357	0.24418357	0.24418357	0.24418357	0.24418357	0.24418357	0.24418357	0.24418357	0.24418357	0.24418357	0.24418357	0.24418357	0.24418357	0.24418357	0.24418357	0.24418357	0.24418357	0.24418357	0.24418357	0.24418357	0.24418357	0.24418357
¸ßË¹°×ÔëÉù´¦Àí (183).mp3	0.17618063	0.17618063	0.17618063	0.17618063	0.17618063	0.17618063	0.17618063	0.17618063	0.17618063	0.17618063	0.17618063	0.17618063	0.17618063	0.17618063	0.17618063	0.17618063	0.17618063	0.17618063	0.17618063	0.17618063	0.17618063	0.17618063	0.17618063	0.17618063	0.17618063	0.17618063	0.17618063	0.17618063	0.17618063	0.17618063	0.17618063	0.17618063	0.17618063	0.17618063	0.17618063	0.17618063	0.17618063	0.17618063	0.17618063	0.17618063	0.17618063	0.17618063	0.17618063	0.17618063	0.17618063	0.17618063	0.17618063	0.17618063	0.17618063
¸ßË¹°×ÔëÉù´¦Àí (184).mp3	0.122269265	0.122269265	0.122269265	0.122269265	0.122269265	0.122269265	0.122269265	0.122269265	0.122269265	0.122269265	0.122269265	0.122269265	0.122269265	0.122269265	0.122269265	0.122269265	0.122269265	0.122269265	0.122269265	0.122269265	0.122269265	0.122269265	0.122269265	0.122269265	0.122269265	0.122269265	0.122269265	0.122269265	0.122269265	0.122269265	0.122269265	0.122269265	0.122269265	0.122269265	0.122269265	0.122269265	0.122269265	0.122269265	0.122269265	0.122269265	0.122269265	0.122269265	0.122269265	0.122269265	0.122269265	0.122269265	0.122269265	0.122269265	0.122269265
¸ßË¹°×ÔëÉù´¦Àí (185).mp3	0.26760763	0.26760763	0.26760763	0.26760763	0.26760763	0.26760763	0.26760763	0.26760763	0.26760763	0.26760763	0.26760763	0.26760763	0.26760763	0.26760763	0.26760763	0.26760763	0.26760763	0.26760763	0.26760763	0.26760763	0.26760763	0.26760763	0.26760763	0.26760763	0.26760763	0.26760763	0.26760763	0.26760763	0.26760763	0.26760763	0.26760763	0.26760763	0.26760763	0.26760763	0.26760763	0.26760763	0.26760763	0.26760763	0.26760763	0.26760763	0.26760763	0.26760763	0.26760763	0.26760763	0.26760763	0.26760763	0.26760763	0.26760763	0.26760763
¸ßË¹°×ÔëÉù´¦Àí (186).mp3	0.33040777	0.33040777	0.33040777	0.33040777	0.33040777	0.33040777	0.33040777	0.33040777	0.33040777	0.33040777	0.33040777	0.33040777	0.33040777	0.33040777	0.33040777	0.33040777	0.33040777	0.33040777	0.33040777	0.33040777	0.33040777	0.33040777	0.33040777	0.33040777	0.33040777	0.33040777	0.33040777	0.33040777	0.33040777	0.33040777	0.33040777	0.33040777	0.33040777	0.33040777	0.33040777	0.33040777	0.33040777	0.33040777	0.33040777	0.33040777	0.33040777	0.33040777	0.33040777	0.33040777	0.33040777	0.33040777	0.33040777	0.33040777	0.33040777
¸ßË¹°×ÔëÉù´¦Àí (187).mp3	0.17151561	0.17151561	0.17151561	0.17151561	0.17151561	0.17151561	0.17151561	0.17151561	0.17151561	0.17151561	0.17151561	0.17151561	0.17151561	0.17151561	0.17151561	0.17151561	0.17151561	0.17151561	0.17151561	0.17151561	0.17151561	0.17151561	0.17151561	0.17151561	0.17151561	0.17151561	0.17151561	0.17151561	0.17151561	0.17151561	0.17151561	0.17151561	0.17151561	0.17151561	0.17151561	0.17151561	0.17151561	0.17151561	0.17151561	0.17151561	0.17151561	0.17151561	0.17151561	0.17151561	0.17151561	0.17151561	0.17151561	0.17151561	0.17151561
¸ßË¹°×ÔëÉù´¦Àí (188).mp3	0.15964344	0.15964344	0.15964344	0.15964344	0.15964344	0.15964344	0.15964344	0.15964344	0.15964344	0.15964344	0.15964344	0.15964344	0.15964344	0.15964344	0.15964344	0.15964344	0.15964344	0.15964344	0.15964344	0.15964344	0.15964344	0.15964344	0.15964344	0.15964344	0.15964344	0.15964344	0.15964344	0.15964344	0.15964344	0.15964344	0.15964344	0.15964344	0.15964344	0.15964344	0.15964344	0.15964344	0.15964344	0.15964344	0.15964344	0.15964344	0.15964344	0.15964344	0.15964344	0.15964344	0.15964344	0.15964344	0.15964344	0.15964344	0.15964344
¸ßË¹°×ÔëÉù´¦Àí (189).mp3	0.11588446	0.11588446	0.11588446	0.11588446	0.11588446	0.11588446	0.11588446	0.11588446	0.11588446	0.11588446	0.11588446	0.11588446	0.11588446	0.11588446	0.11588446	0.11588446	0.11588446	0.11588446	0.11588446	0.11588446	0.11588446	0.11588446	0.11588446	0.11588446	0.11588446	0.11588446	0.11588446	0.11588446	0.11588446	0.11588446	0.11588446	0.11588446	0.11588446	0.11588446	0.11588446	0.11588446	0.11588446	0.11588446	0.11588446	0.11588446	0.11588446	0.11588446	0.11588446	0.11588446	0.11588446	0.11588446	0.11588446	0.11588446	0.11588446
¸ßË¹°×ÔëÉù´¦Àí (190).mp3	0.005039235	0.005039235	0.005039235	0.005039235	0.005039235	0.005039235	0.005039235	0.005039235	0.005039235	0.005039235	0.005039235	0.005039235	0.005039235	0.005039235	0.005039235	0.005039235	0.005039235	0.005039235	0.005039235	0.005039235	0.005039235	0.005039235	0.005039235	0.005039235	0.005039235	0.005039235	0.005039235	0.005039235	0.005039235	0.005039235	0.005039235	0.005039235	0.005039235	0.005039235	0.005039235	0.005039235	0.005039235	0.005039235	0.005039235	0.005039235	0.005039235	0.005039235	0.005039235	0.005039235	0.005039235	0.005039235	0.005039235	0.005039235	0.005039235
¸ßË¹°×ÔëÉù´¦Àí (191).mp3	0.11628469	0.11628469	0.11628469	0.11628469	0.11628469	0.11628469	0.11628469	0.11628469	0.11628469	0.11628469	0.11628469	0.11628469	0.11628469	0.11628469	0.11628469	0.11628469	0.11628469	0.11628469	0.11628469	0.11628469	0.11628469	0.11628469	0.11628469	0.11628469	0.11628469	0.11628469	0.11628469	0.11628469	0.11628469	0.11628469	0.11628469	0.11628469	0.11628469	0.11628469	0.11628469	0.11628469	0.11628469	0.11628469	0.11628469	0.11628469	0.11628469	0.11628469	0.11628469	0.11628469	0.11628469	0.11628469	0.11628469	0.11628469	0.11628469
¸ßË¹°×ÔëÉù´¦Àí (192).mp3	0.2083288	0.2083288	0.2083288	0.2083288	0.2083288	0.2083288	0.2083288	0.2083288	0.2083288	0.2083288	0.2083288	0.2083288	0.2083288	0.2083288	0.2083288	0.2083288	0.2083288	0.2083288	0.2083288	0.2083288	0.2083288	0.2083288	0.2083288	0.2083288	0.2083288	0.2083288	0.2083288	0.2083288	0.2083288	0.2083288	0.2083288	0.2083288	0.2083288	0.2083288	0.2083288	0.2083288	0.2083288	0.2083288	0.2083288	0.2083288	0.2083288	0.2083288	0.2083288	0.2083288	0.2083288	0.2083288	0.2083288	0.2083288	0.2083288
¸ßË¹°×ÔëÉù´¦Àí (193).mp3	0.19754681	0.19754681	0.19754681	0.19754681	0.19754681	0.19754681	0.19754681	0.19754681	0.19754681	0.19754681	0.19754681	0.19754681	0.19754681	0.19754681	0.19754681	0.19754681	0.19754681	0.19754681	0.19754681	0.19754681	0.19754681	0.19754681	0.19754681	0.19754681	0.19754681	0.19754681	0.19754681	0.19754681	0.19754681	0.19754681	0.19754681	0.19754681	0.19754681	0.19754681	0.19754681	0.19754681	0.19754681	0.19754681	0.19754681	0.19754681	0.19754681	0.19754681	0.19754681	0.19754681	0.19754681	0.19754681	0.19754681	0.19754681	0.19754681
¸ßË¹°×ÔëÉù´¦Àí (194).mp3	0.053714603	0.053714603	0.053714603	0.053714603	0.053714603	0.053714603	0.053714603	0.053714603	0.053714603	0.053714603	0.053714603	0.053714603	0.053714603	0.053714603	0.053714603	0.053714603	0.053714603	0.053714603	0.053714603	0.053714603	0.053714603	0.053714603	0.053714603	0.053714603	0.053714603	0.053714603	0.053714603	0.053714603	0.053714603	0.053714603	0.053714603	0.053714603	0.053714603	0.053714603	0.053714603	0.053714603	0.053714603	0.053714603	0.053714603	0.053714603	0.053714603	0.053714603	0.053714603	0.053714603	0.053714603	0.053714603	0.053714603	0.053714603	0.053714603
¸ßË¹°×ÔëÉù´¦Àí (195).mp3	0.24289316	0.24289316	0.24289316	0.24289316	0.24289316	0.24289316	0.24289316	0.24289316	0.24289316	0.24289316	0.24289316	0.24289316	0.24289316	0.24289316	0.24289316	0.24289316	0.24289316	0.24289316	0.24289316	0.24289316	0.24289316	0.24289316	0.24289316	0.24289316	0.24289316	0.24289316	0.24289316	0.24289316	0.24289316	0.24289316	0.24289316	0.24289316	0.24289316	0.24289316	0.24289316	0.24289316	0.24289316	0.24289316	0.24289316	0.24289316	0.24289316	0.24289316	0.24289316	0.24289316	0.24289316	0.24289316	0.24289316	0.24289316	0.24289316
¸ßË¹°×ÔëÉù´¦Àí (196).mp3	0.21283764	0.21283764	0.21283764	0.21283764	0.21283764	0.21283764	0.21283764	0.21283764	0.21283764	0.21283764	0.21283764	0.21283764	0.21283764	0.21283764	0.21283764	0.21283764	0.21283764	0.21283764	0.21283764	0.21283764	0.21283764	0.21283764	0.21283764	0.21283764	0.21283764	0.21283764	0.21283764	0.21283764	0.21283764	0.21283764	0.21283764	0.21283764	0.21283764	0.21283764	0.21283764	0.21283764	0.21283764	0.21283764	0.21283764	0.21283764	0.21283764	0.21283764	0.21283764	0.21283764	0.21283764	0.21283764	0.21283764	0.21283764	0.21283764
¸ßË¹°×ÔëÉù´¦Àí (197).mp3	0.23829594	0.23829594	0.23829594	0.23829594	0.23829594	0.23829594	0.23829594	0.23829594	0.23829594	0.23829594	0.23829594	0.23829594	0.23829594	0.23829594	0.23829594	0.23829594	0.23829594	0.23829594	0.23829594	0.23829594	0.23829594	0.23829594	0.23829594	0.23829594	0.23829594	0.23829594	0.23829594	0.23829594	0.23829594	0.23829594	0.23829594	0.23829594	0.23829594	0.23829594	0.23829594	0.23829594	0.23829594	0.23829594	0.23829594	0.23829594	0.23829594	0.23829594	0.23829594	0.23829594	0.23829594	0.23829594	0.23829594	0.23829594	0.23829594
¸ßË¹°×ÔëÉù´¦Àí (198).mp3	0.12555887	0.12555887	0.12555887	0.12555887	0.12555887	0.12555887	0.12555887	0.12555887	0.12555887	0.12555887	0.12555887	0.12555887	0.12555887	0.12555887	0.12555887	0.12555887	0.12555887	0.12555887	0.12555887	0.12555887	0.12555887	0.12555887	0.12555887	0.12555887	0.12555887	0.12555887	0.12555887	0.12555887	0.12555887	0.12555887	0.12555887	0.12555887	0.12555887	0.12555887	0.12555887	0.12555887	0.12555887	0.12555887	0.12555887	0.12555887	0.12555887	0.12555887	0.12555887	0.12555887	0.12555887	0.12555887	0.12555887	0.12555887	0.12555887
¸ßË¹°×ÔëÉù´¦Àí (199).mp3	-0.083143644	-0.083143644	-0.083143644	-0.083143644	-0.083143644	-0.083143644	-0.083143644	-0.083143644	-0.083143644	-0.083143644	-0.083143644	-0.083143644	-0.083143644	-0.083143644	-0.083143644	-0.083143644	-0.083143644	-0.083143644	-0.083143644	-0.083143644	-0.083143644	-0.083143644	-0.083143644	-0.083143644	-0.083143644	-0.083143644	-0.083143644	-0.083143644	-0.083143644	-0.083143644	-0.083143644	-0.083143644	-0.083143644	-0.083143644	-0.083143644	-0.083143644	-0.083143644	-0.083143644	-0.083143644	-0.083143644	-0.083143644	-0.083143644	-0.083143644	-0.083143644	-0.083143644	-0.083143644	-0.083143644	-0.083143644	-0.083143644
¸ßË¹°×ÔëÉù´¦Àí (200).mp3	0.106943406	0.106943406	0.106943406	0.106943406	0.106943406	0.106943406	0.106943406	0.106943406	0.106943406	0.106943406	0.106943406	0.106943406	0.106943406	0.106943406	0.106943406	0.106943406	0.106943406	0.106943406	0.106943406	0.106943406	0.106943406	0.106943406	0.106943406	0.106943406	0.106943406	0.106943406	0.106943406	0.106943406	0.106943406	0.106943406	0.106943406	0.106943406	0.106943406	0.106943406	0.106943406	0.106943406	0.106943406	0.106943406	0.106943406	0.106943406	0.106943406	0.106943406	0.106943406	0.106943406	0.106943406	0.106943406	0.106943406	0.106943406	0.106943406
¸ßË¹°×ÔëÉù´¦Àí (201).mp3	0.1592293	0.1592293	0.1592293	0.1592293	0.1592293	0.1592293	0.1592293	0.1592293	0.1592293	0.1592293	0.1592293	0.1592293	0.1592293	0.1592293	0.1592293	0.1592293	0.1592293	0.1592293	0.1592293	0.1592293	0.1592293	0.1592293	0.1592293	0.1592293	0.1592293	0.1592293	0.1592293	0.1592293	0.1592293	0.1592293	0.1592293	0.1592293	0.1592293	0.1592293	0.1592293	0.1592293	0.1592293	0.1592293	0.1592293	0.1592293	0.1592293	0.1592293	0.1592293	0.1592293	0.1592293	0.1592293	0.1592293	0.1592293	0.1592293
¸ßË¹°×ÔëÉù´¦Àí (202).mp3	0.3549322	0.3549322	0.3549322	0.3549322	0.3549322	0.3549322	0.3549322	0.3549322	0.3549322	0.3549322	0.3549322	0.3549322	0.3549322	0.3549322	0.3549322	0.3549322	0.3549322	0.3549322	0.3549322	0.3549322	0.3549322	0.3549322	0.3549322	0.3549322	0.3549322	0.3549322	0.3549322	0.3549322	0.3549322	0.3549322	0.3549322	0.3549322	0.3549322	0.3549322	0.3549322	0.3549322	0.3549322	0.3549322	0.3549322	0.3549322	0.3549322	0.3549322	0.3549322	0.3549322	0.3549322	0.3549322	0.3549322	0.3549322	0.3549322
¸ßË¹°×ÔëÉù´¦Àí (203).mp3	0.103931226	0.103931226	0.103931226	0.103931226	0.103931226	0.103931226	0.103931226	0.103931226	0.103931226	0.103931226	0.103931226	0.103931226	0.103931226	0.103931226	0.103931226	0.103931226	0.103931226	0.103931226	0.103931226	0.103931226	0.103931226	0.103931226	0.103931226	0.103931226	0.103931226	0.103931226	0.103931226	0.103931226	0.103931226	0.103931226	0.103931226	0.103931226	0.103931226	0.103931226	0.103931226	0.103931226	0.103931226	0.103931226	0.103931226	0.103931226	0.103931226	0.103931226	0.103931226	0.103931226	0.103931226	0.103931226	0.103931226	0.103931226	0.103931226
¸ßË¹°×ÔëÉù´¦Àí (204).mp3	0.38764834	0.38764834	0.38764834	0.38764834	0.38764834	0.38764834	0.38764834	0.38764834	0.38764834	0.38764834	0.38764834	0.38764834	0.38764834	0.38764834	0.38764834	0.38764834	0.38764834	0.38764834	0.38764834	0.38764834	0.38764834	0.38764834	0.38764834	0.38764834	0.38764834	0.38764834	0.38764834	0.38764834	0.38764834	0.38764834	0.38764834	0.38764834	0.38764834	0.38764834	0.38764834	0.38764834	0.38764834	0.38764834	0.38764834	0.38764834	0.38764834	0.38764834	0.38764834	0.38764834	0.38764834	0.38764834	0.38764834	0.38764834	0.38764834
¸ßË¹°×ÔëÉù´¦Àí (205).mp3	0.076337256	0.076337256	0.076337256	0.076337256	0.076337256	0.076337256	0.076337256	0.076337256	0.076337256	0.076337256	0.076337256	0.076337256	0.076337256	0.076337256	0.076337256	0.076337256	0.076337256	0.076337256	0.076337256	0.076337256	0.076337256	0.076337256	0.076337256	0.076337256	0.076337256	0.076337256	0.076337256	0.076337256	0.076337256	0.076337256	0.076337256	0.076337256	0.076337256	0.076337256	0.076337256	0.076337256	0.076337256	0.076337256	0.076337256	0.076337256	0.076337256	0.076337256	0.076337256	0.076337256	0.076337256	0.076337256	0.076337256	0.076337256	0.076337256
¸ßË¹°×ÔëÉù´¦Àí (206).mp3	0.25161722	0.25161722	0.25161722	0.25161722	0.25161722	0.25161722	0.25161722	0.25161722	0.25161722	0.25161722	0.25161722	0.25161722	0.25161722	0.25161722	0.25161722	0.25161722	0.25161722	0.25161722	0.25161722	0.25161722	0.25161722	0.25161722	0.25161722	0.25161722	0.25161722	0.25161722	0.25161722	0.25161722	0.25161722	0.25161722	0.25161722	0.25161722	0.25161722	0.25161722	0.25161722	0.25161722	0.25161722	0.25161722	0.25161722	0.25161722	0.25161722	0.25161722	0.25161722	0.25161722	0.25161722	0.25161722	0.25161722	0.25161722	0.25161722
¸ßË¹°×ÔëÉù´¦Àí (207).mp3	0.29341418	0.29341418	0.29341418	0.29341418	0.29341418	0.29341418	0.29341418	0.29341418	0.29341418	0.29341418	0.29341418	0.29341418	0.29341418	0.29341418	0.29341418	0.29341418	0.29341418	0.29341418	0.29341418	0.29341418	0.29341418	0.29341418	0.29341418	0.29341418	0.29341418	0.29341418	0.29341418	0.29341418	0.29341418	0.29341418	0.29341418	0.29341418	0.29341418	0.29341418	0.29341418	0.29341418	0.29341418	0.29341418	0.29341418	0.29341418	0.29341418	0.29341418	0.29341418	0.29341418	0.29341418	0.29341418	0.29341418	0.29341418	0.29341418
¸ßË¹°×ÔëÉù´¦Àí (208).mp3	0.050629966	0.050629966	0.050629966	0.050629966	0.050629966	0.050629966	0.050629966	0.050629966	0.050629966	0.050629966	0.050629966	0.050629966	0.050629966	0.050629966	0.050629966	0.050629966	0.050629966	0.050629966	0.050629966	0.050629966	0.050629966	0.050629966	0.050629966	0.050629966	0.050629966	0.050629966	0.050629966	0.050629966	0.050629966	0.050629966	0.050629966	0.050629966	0.050629966	0.050629966	0.050629966	0.050629966	0.050629966	0.050629966	0.050629966	0.050629966	0.050629966	0.050629966	0.050629966	0.050629966	0.050629966	0.050629966	0.050629966	0.050629966	0.050629966
¸ßË¹°×ÔëÉù´¦Àí (209).mp3	0.11049155	0.11049155	0.11049155	0.11049155	0.11049155	0.11049155	0.11049155	0.11049155	0.11049155	0.11049155	0.11049155	0.11049155	0.11049155	0.11049155	0.11049155	0.11049155	0.11049155	0.11049155	0.11049155	0.11049155	0.11049155	0.11049155	0.11049155	0.11049155	0.11049155	0.11049155	0.11049155	0.11049155	0.11049155	0.11049155	0.11049155	0.11049155	0.11049155	0.11049155	0.11049155	0.11049155	0.11049155	0.11049155	0.11049155	0.11049155	0.11049155	0.11049155	0.11049155	0.11049155	0.11049155	0.11049155	0.11049155	0.11049155	0.11049155
¸ßË¹°×ÔëÉù´¦Àí (210).mp3	0.14532846	0.14532846	0.14532846	0.14532846	0.14532846	0.14532846	0.14532846	0.14532846	0.14532846	0.14532846	0.14532846	0.14532846	0.14532846	0.14532846	0.14532846	0.14532846	0.14532846	0.14532846	0.14532846	0.14532846	0.14532846	0.14532846	0.14532846	0.14532846	0.14532846	0.14532846	0.14532846	0.14532846	0.14532846	0.14532846	0.14532846	0.14532846	0.14532846	0.14532846	0.14532846	0.14532846	0.14532846	0.14532846	0.14532846	0.14532846	0.14532846	0.14532846	0.14532846	0.14532846	0.14532846	0.14532846	0.14532846	0.14532846	0.14532846
¸ßË¹°×ÔëÉù´¦Àí (211).mp3	0.057757698	0.057757698	0.057757698	0.057757698	0.057757698	0.057757698	0.057757698	0.057757698	0.057757698	0.057757698	0.057757698	0.057757698	0.057757698	0.057757698	0.057757698	0.057757698	0.057757698	0.057757698	0.057757698	0.057757698	0.057757698	0.057757698	0.057757698	0.057757698	0.057757698	0.057757698	0.057757698	0.057757698	0.057757698	0.057757698	0.057757698	0.057757698	0.057757698	0.057757698	0.057757698	0.057757698	0.057757698	0.057757698	0.057757698	0.057757698	0.057757698	0.057757698	0.057757698	0.057757698	0.057757698	0.057757698	0.057757698	0.057757698	0.057757698
¸ßË¹°×ÔëÉù´¦Àí (212).mp3	0.3027604	0.3027604	0.3027604	0.3027604	0.3027604	0.3027604	0.3027604	0.3027604	0.3027604	0.3027604	0.3027604	0.3027604	0.3027604	0.3027604	0.3027604	0.3027604	0.3027604	0.3027604	0.3027604	0.3027604	0.3027604	0.3027604	0.3027604	0.3027604	0.3027604	0.3027604	0.3027604	0.3027604	0.3027604	0.3027604	0.3027604	0.3027604	0.3027604	0.3027604	0.3027604	0.3027604	0.3027604	0.3027604	0.3027604	0.3027604	0.3027604	0.3027604	0.3027604	0.3027604	0.3027604	0.3027604	0.3027604	0.3027604	0.3027604
¸ßË¹°×ÔëÉù´¦Àí (213).mp3	0.06510591	0.06510591	0.06510591	0.06510591	0.06510591	0.06510591	0.06510591	0.06510591	0.06510591	0.06510591	0.06510591	0.06510591	0.06510591	0.06510591	0.06510591	0.06510591	0.06510591	0.06510591	0.06510591	0.06510591	0.06510591	0.06510591	0.06510591	0.06510591	0.06510591	0.06510591	0.06510591	0.06510591	0.06510591	0.06510591	0.06510591	0.06510591	0.06510591	0.06510591	0.06510591	0.06510591	0.06510591	0.06510591	0.06510591	0.06510591	0.06510591	0.06510591	0.06510591	0.06510591	0.06510591	0.06510591	0.06510591	0.06510591	0.06510591
¸ßË¹°×ÔëÉù´¦Àí (214).mp3	0.21476005	0.21476005	0.21476005	0.21476005	0.21476005	0.21476005	0.21476005	0.21476005	0.21476005	0.21476005	0.21476005	0.21476005	0.21476005	0.21476005	0.21476005	0.21476005	0.21476005	0.21476005	0.21476005	0.21476005	0.21476005	0.21476005	0.21476005	0.21476005	0.21476005	0.21476005	0.21476005	0.21476005	0.21476005	0.21476005	0.21476005	0.21476005	0.21476005	0.21476005	0.21476005	0.21476005	0.21476005	0.21476005	0.21476005	0.21476005	0.21476005	0.21476005	0.21476005	0.21476005	0.21476005	0.21476005	0.21476005	0.21476005	0.21476005
¸ßË¹°×ÔëÉù´¦Àí (215).mp3	0.083704166	0.083704166	0.083704166	0.083704166	0.083704166	0.083704166	0.083704166	0.083704166	0.083704166	0.083704166	0.083704166	0.083704166	0.083704166	0.083704166	0.083704166	0.083704166	0.083704166	0.083704166	0.083704166	0.083704166	0.083704166	0.083704166	0.083704166	0.083704166	0.083704166	0.083704166	0.083704166	0.083704166	0.083704166	0.083704166	0.083704166	0.083704166	0.083704166	0.083704166	0.083704166	0.083704166	0.083704166	0.083704166	0.083704166	0.083704166	0.083704166	0.083704166	0.083704166	0.083704166	0.083704166	0.083704166	0.083704166	0.083704166	0.083704166
¸ßË¹°×ÔëÉù´¦Àí (216).mp3	-0.02046214	-0.02046214	-0.02046214	-0.02046214	-0.02046214	-0.02046214	-0.02046214	-0.02046214	-0.02046214	-0.02046214	-0.02046214	-0.02046214	-0.02046214	-0.02046214	-0.02046214	-0.02046214	-0.02046214	-0.02046214	-0.02046214	-0.02046214	-0.02046214	-0.02046214	-0.02046214	-0.02046214	-0.02046214	-0.02046214	-0.02046214	-0.02046214	-0.02046214	-0.02046214	-0.02046214	-0.02046214	-0.02046214	-0.02046214	-0.02046214	-0.02046214	-0.02046214	-0.02046214	-0.02046214	-0.02046214	-0.02046214	-0.02046214	-0.02046214	-0.02046214	-0.02046214	-0.02046214	-0.02046214	-0.02046214	-0.02046214
¸ßË¹°×ÔëÉù´¦Àí (217).mp3	0.35354608	0.35354608	0.35354608	0.35354608	0.35354608	0.35354608	0.35354608	0.35354608	0.35354608	0.35354608	0.35354608	0.35354608	0.35354608	0.35354608	0.35354608	0.35354608	0.35354608	0.35354608	0.35354608	0.35354608	0.35354608	0.35354608	0.35354608	0.35354608	0.35354608	0.35354608	0.35354608	0.35354608	0.35354608	0.35354608	0.35354608	0.35354608	0.35354608	0.35354608	0.35354608	0.35354608	0.35354608	0.35354608	0.35354608	0.35354608	0.35354608	0.35354608	0.35354608	0.35354608	0.35354608	0.35354608	0.35354608	0.35354608	0.35354608
¸ßË¹°×ÔëÉù´¦Àí (218).mp3	-0.047265977	-0.047265977	-0.047265977	-0.047265977	-0.047265977	-0.047265977	-0.047265977	-0.047265977	-0.047265977	-0.047265977	-0.047265977	-0.047265977	-0.047265977	-0.047265977	-0.047265977	-0.047265977	-0.047265977	-0.047265977	-0.047265977	-0.047265977	-0.047265977	-0.047265977	-0.047265977	-0.047265977	-0.047265977	-0.047265977	-0.047265977	-0.047265977	-0.047265977	-0.047265977	-0.047265977	-0.047265977	-0.047265977	-0.047265977	-0.047265977	-0.047265977	-0.047265977	-0.047265977	-0.047265977	-0.047265977	-0.047265977	-0.047265977	-0.047265977	-0.047265977	-0.047265977	-0.047265977	-0.047265977	-0.047265977	-0.047265977
¸ßË¹°×ÔëÉù´¦Àí (219).mp3	0.31842065	0.31842065	0.31842065	0.31842065	0.31842065	0.31842065	0.31842065	0.31842065	0.31842065	0.31842065	0.31842065	0.31842065	0.31842065	0.31842065	0.31842065	0.31842065	0.31842065	0.31842065	0.31842065	0.31842065	0.31842065	0.31842065	0.31842065	0.31842065	0.31842065	0.31842065	0.31842065	0.31842065	0.31842065	0.31842065	0.31842065	0.31842065	0.31842065	0.31842065	0.31842065	0.31842065	0.31842065	0.31842065	0.31842065	0.31842065	0.31842065	0.31842065	0.31842065	0.31842065	0.31842065	0.31842065	0.31842065	0.31842065	0.31842065
¸ßË¹°×ÔëÉù´¦Àí (220).mp3	0.08931082	0.08931082	0.08931082	0.08931082	0.08931082	0.08931082	0.08931082	0.08931082	0.08931082	0.08931082	0.08931082	0.08931082	0.08931082	0.08931082	0.08931082	0.08931082	0.08931082	0.08931082	0.08931082	0.08931082	0.08931082	0.08931082	0.08931082	0.08931082	0.08931082	0.08931082	0.08931082	0.08931082	0.08931082	0.08931082	0.08931082	0.08931082	0.08931082	0.08931082	0.08931082	0.08931082	0.08931082	0.08931082	0.08931082	0.08931082	0.08931082	0.08931082	0.08931082	0.08931082	0.08931082	0.08931082	0.08931082	0.08931082	0.08931082
¸ßË¹°×ÔëÉù´¦Àí (221).mp3	0.03386747	0.03386747	0.03386747	0.03386747	0.03386747	0.03386747	0.03386747	0.03386747	0.03386747	0.03386747	0.03386747	0.03386747	0.03386747	0.03386747	0.03386747	0.03386747	0.03386747	0.03386747	0.03386747	0.03386747	0.03386747	0.03386747	0.03386747	0.03386747	0.03386747	0.03386747	0.03386747	0.03386747	0.03386747	0.03386747	0.03386747	0.03386747	0.03386747	0.03386747	0.03386747	0.03386747	0.03386747	0.03386747	0.03386747	0.03386747	0.03386747	0.03386747	0.03386747	0.03386747	0.03386747	0.03386747	0.03386747	0.03386747	0.03386747
¸ßË¹°×ÔëÉù´¦Àí (222).mp3	0.16098723	0.16098723	0.16098723	0.16098723	0.16098723	0.16098723	0.16098723	0.16098723	0.16098723	0.16098723	0.16098723	0.16098723	0.16098723	0.16098723	0.16098723	0.16098723	0.16098723	0.16098723	0.16098723	0.16098723	0.16098723	0.16098723	0.16098723	0.16098723	0.16098723	0.16098723	0.16098723	0.16098723	0.16098723	0.16098723	0.16098723	0.16098723	0.16098723	0.16098723	0.16098723	0.16098723	0.16098723	0.16098723	0.16098723	0.16098723	0.16098723	0.16098723	0.16098723	0.16098723	0.16098723	0.16098723	0.16098723	0.16098723	0.16098723
¸ßË¹°×ÔëÉù´¦Àí (223).mp3	0.1394695	0.1394695	0.1394695	0.1394695	0.1394695	0.1394695	0.1394695	0.1394695	0.1394695	0.1394695	0.1394695	0.1394695	0.1394695	0.1394695	0.1394695	0.1394695	0.1394695	0.1394695	0.1394695	0.1394695	0.1394695	0.1394695	0.1394695	0.1394695	0.1394695	0.1394695	0.1394695	0.1394695	0.1394695	0.1394695	0.1394695	0.1394695	0.1394695	0.1394695	0.1394695	0.1394695	0.1394695	0.1394695	0.1394695	0.1394695	0.1394695	0.1394695	0.1394695	0.1394695	0.1394695	0.1394695	0.1394695	0.1394695	0.1394695
¸ßË¹°×ÔëÉù´¦Àí (224).mp3	0.4239043	0.4239043	0.4239043	0.4239043	0.4239043	0.4239043	0.4239043	0.4239043	0.4239043	0.4239043	0.4239043	0.4239043	0.4239043	0.4239043	0.4239043	0.4239043	0.4239043	0.4239043	0.4239043	0.4239043	0.4239043	0.4239043	0.4239043	0.4239043	0.4239043	0.4239043	0.4239043	0.4239043	0.4239043	0.4239043	0.4239043	0.4239043	0.4239043	0.4239043	0.4239043	0.4239043	0.4239043	0.4239043	0.4239043	0.4239043	0.4239043	0.4239043	0.4239043	0.4239043	0.4239043	0.4239043	0.4239043	0.4239043	0.4239043
¸ßË¹°×ÔëÉù´¦Àí (225).mp3	0.071644545	0.071644545	0.071644545	0.071644545	0.071644545	0.071644545	0.071644545	0.071644545	0.071644545	0.071644545	0.071644545	0.071644545	0.071644545	0.071644545	0.071644545	0.071644545	0.071644545	0.071644545	0.071644545	0.071644545	0.071644545	0.071644545	0.071644545	0.071644545	0.071644545	0.071644545	0.071644545	0.071644545	0.071644545	0.071644545	0.071644545	0.071644545	0.071644545	0.071644545	0.071644545	0.071644545	0.071644545	0.071644545	0.071644545	0.071644545	0.071644545	0.071644545	0.071644545	0.071644545	0.071644545	0.071644545	0.071644545	0.071644545	0.071644545
¸ßË¹°×ÔëÉù´¦Àí (226).mp3	0.20503068	0.20503068	0.20503068	0.20503068	0.20503068	0.20503068	0.20503068	0.20503068	0.20503068	0.20503068	0.20503068	0.20503068	0.20503068	0.20503068	0.20503068	0.20503068	0.20503068	0.20503068	0.20503068	0.20503068	0.20503068	0.20503068	0.20503068	0.20503068	0.20503068	0.20503068	0.20503068	0.20503068	0.20503068	0.20503068	0.20503068	0.20503068	0.20503068	0.20503068	0.20503068	0.20503068	0.20503068	0.20503068	0.20503068	0.20503068	0.20503068	0.20503068	0.20503068	0.20503068	0.20503068	0.20503068	0.20503068	0.20503068	0.20503068
¸ßË¹°×ÔëÉù´¦Àí (227).mp3	0.3424429	0.3424429	0.3424429	0.3424429	0.3424429	0.3424429	0.3424429	0.3424429	0.3424429	0.3424429	0.3424429	0.3424429	0.3424429	0.3424429	0.3424429	0.3424429	0.3424429	0.3424429	0.3424429	0.3424429	0.3424429	0.3424429	0.3424429	0.3424429	0.3424429	0.3424429	0.3424429	0.3424429	0.3424429	0.3424429	0.3424429	0.3424429	0.3424429	0.3424429	0.3424429	0.3424429	0.3424429	0.3424429	0.3424429	0.3424429	0.3424429	0.3424429	0.3424429	0.3424429	0.3424429	0.3424429	0.3424429	0.3424429	0.3424429
¸ßË¹°×ÔëÉù´¦Àí (228).mp3	0.20124038	0.20124038	0.20124038	0.20124038	0.20124038	0.20124038	0.20124038	0.20124038	0.20124038	0.20124038	0.20124038	0.20124038	0.20124038	0.20124038	0.20124038	0.20124038	0.20124038	0.20124038	0.20124038	0.20124038	0.20124038	0.20124038	0.20124038	0.20124038	0.20124038	0.20124038	0.20124038	0.20124038	0.20124038	0.20124038	0.20124038	0.20124038	0.20124038	0.20124038	0.20124038	0.20124038	0.20124038	0.20124038	0.20124038	0.20124038	0.20124038	0.20124038	0.20124038	0.20124038	0.20124038	0.20124038	0.20124038	0.20124038	0.20124038
¸ßË¹°×ÔëÉù´¦Àí (229).mp3	0.16257161	0.16257161	0.16257161	0.16257161	0.16257161	0.16257161	0.16257161	0.16257161	0.16257161	0.16257161	0.16257161	0.16257161	0.16257161	0.16257161	0.16257161	0.16257161	0.16257161	0.16257161	0.16257161	0.16257161	0.16257161	0.16257161	0.16257161	0.16257161	0.16257161	0.16257161	0.16257161	0.16257161	0.16257161	0.16257161	0.16257161	0.16257161	0.16257161	0.16257161	0.16257161	0.16257161	0.16257161	0.16257161	0.16257161	0.16257161	0.16257161	0.16257161	0.16257161	0.16257161	0.16257161	0.16257161	0.16257161	0.16257161	0.16257161
¸ßË¹°×ÔëÉù´¦Àí (230).mp3	0.07131254	0.07131254	0.07131254	0.07131254	0.07131254	0.07131254	0.07131254	0.07131254	0.07131254	0.07131254	0.07131254	0.07131254	0.07131254	0.07131254	0.07131254	0.07131254	0.07131254	0.07131254	0.07131254	0.07131254	0.07131254	0.07131254	0.07131254	0.07131254	0.07131254	0.07131254	0.07131254	0.07131254	0.07131254	0.07131254	0.07131254	0.07131254	0.07131254	0.07131254	0.07131254	0.07131254	0.07131254	0.07131254	0.07131254	0.07131254	0.07131254	0.07131254	0.07131254	0.07131254	0.07131254	0.07131254	0.07131254	0.07131254	0.07131254
¸ßË¹°×ÔëÉù´¦Àí (231).mp3	0.17397061	0.17397061	0.17397061	0.17397061	0.17397061	0.17397061	0.17397061	0.17397061	0.17397061	0.17397061	0.17397061	0.17397061	0.17397061	0.17397061	0.17397061	0.17397061	0.17397061	0.17397061	0.17397061	0.17397061	0.17397061	0.17397061	0.17397061	0.17397061	0.17397061	0.17397061	0.17397061	0.17397061	0.17397061	0.17397061	0.17397061	0.17397061	0.17397061	0.17397061	0.17397061	0.17397061	0.17397061	0.17397061	0.17397061	0.17397061	0.17397061	0.17397061	0.17397061	0.17397061	0.17397061	0.17397061	0.17397061	0.17397061	0.17397061
¸ßË¹°×ÔëÉù´¦Àí (232).mp3	0.19816029	0.19816029	0.19816029	0.19816029	0.19816029	0.19816029	0.19816029	0.19816029	0.19816029	0.19816029	0.19816029	0.19816029	0.19816029	0.19816029	0.19816029	0.19816029	0.19816029	0.19816029	0.19816029	0.19816029	0.19816029	0.19816029	0.19816029	0.19816029	0.19816029	0.19816029	0.19816029	0.19816029	0.19816029	0.19816029	0.19816029	0.19816029	0.19816029	0.19816029	0.19816029	0.19816029	0.19816029	0.19816029	0.19816029	0.19816029	0.19816029	0.19816029	0.19816029	0.19816029	0.19816029	0.19816029	0.19816029	0.19816029	0.19816029
¸ßË¹°×ÔëÉù´¦Àí (233).mp3	0.14718169	0.14718169	0.14718169	0.14718169	0.14718169	0.14718169	0.14718169	0.14718169	0.14718169	0.14718169	0.14718169	0.14718169	0.14718169	0.14718169	0.14718169	0.14718169	0.14718169	0.14718169	0.14718169	0.14718169	0.14718169	0.14718169	0.14718169	0.14718169	0.14718169	0.14718169	0.14718169	0.14718169	0.14718169	0.14718169	0.14718169	0.14718169	0.14718169	0.14718169	0.14718169	0.14718169	0.14718169	0.14718169	0.14718169	0.14718169	0.14718169	0.14718169	0.14718169	0.14718169	0.14718169	0.14718169	0.14718169	0.14718169	0.14718169
¸ßË¹°×ÔëÉù´¦Àí (234).mp3	0.29059142	0.29059142	0.29059142	0.29059142	0.29059142	0.29059142	0.29059142	0.29059142	0.29059142	0.29059142	0.29059142	0.29059142	0.29059142	0.29059142	0.29059142	0.29059142	0.29059142	0.29059142	0.29059142	0.29059142	0.29059142	0.29059142	0.29059142	0.29059142	0.29059142	0.29059142	0.29059142	0.29059142	0.29059142	0.29059142	0.29059142	0.29059142	0.29059142	0.29059142	0.29059142	0.29059142	0.29059142	0.29059142	0.29059142	0.29059142	0.29059142	0.29059142	0.29059142	0.29059142	0.29059142	0.29059142	0.29059142	0.29059142	0.29059142
¸ßË¹°×ÔëÉù´¦Àí (235).mp3	0.065871164	0.065871164	0.065871164	0.065871164	0.065871164	0.065871164	0.065871164	0.065871164	0.065871164	0.065871164	0.065871164	0.065871164	0.065871164	0.065871164	0.065871164	0.065871164	0.065871164	0.065871164	0.065871164	0.065871164	0.065871164	0.065871164	0.065871164	0.065871164	0.065871164	0.065871164	0.065871164	0.065871164	0.065871164	0.065871164	0.065871164	0.065871164	0.065871164	0.065871164	0.065871164	0.065871164	0.065871164	0.065871164	0.065871164	0.065871164	0.065871164	0.065871164	0.065871164	0.065871164	0.065871164	0.065871164	0.065871164	0.065871164	0.065871164
¸ßË¹°×ÔëÉù´¦Àí (236).mp3	0.118177645	0.118177645	0.118177645	0.118177645	0.118177645	0.118177645	0.118177645	0.118177645	0.118177645	0.118177645	0.118177645	0.118177645	0.118177645	0.118177645	0.118177645	0.118177645	0.118177645	0.118177645	0.118177645	0.118177645	0.118177645	0.118177645	0.118177645	0.118177645	0.118177645	0.118177645	0.118177645	0.118177645	0.118177645	0.118177645	0.118177645	0.118177645	0.118177645	0.118177645	0.118177645	0.118177645	0.118177645	0.118177645	0.118177645	0.118177645	0.118177645	0.118177645	0.118177645	0.118177645	0.118177645	0.118177645	0.118177645	0.118177645	0.118177645
¸ßË¹°×ÔëÉù´¦Àí (237).mp3	0.67141455	0.67141455	0.67141455	0.67141455	0.67141455	0.67141455	0.67141455	0.67141455	0.67141455	0.67141455	0.67141455	0.67141455	0.67141455	0.67141455	0.67141455	0.67141455	0.67141455	0.67141455	0.67141455	0.67141455	0.67141455	0.67141455	0.67141455	0.67141455	0.67141455	0.67141455	0.67141455	0.67141455	0.67141455	0.67141455	0.67141455	0.67141455	0.67141455	0.67141455	0.67141455	0.67141455	0.67141455	0.67141455	0.67141455	0.67141455	0.67141455	0.67141455	0.67141455	0.67141455	0.67141455	0.67141455	0.67141455	0.67141455	0.67141455
¸ßË¹°×ÔëÉù´¦Àí (238).mp3	0.35268226	0.35268226	0.35268226	0.35268226	0.35268226	0.35268226	0.35268226	0.35268226	0.35268226	0.35268226	0.35268226	0.35268226	0.35268226	0.35268226	0.35268226	0.35268226	0.35268226	0.35268226	0.35268226	0.35268226	0.35268226	0.35268226	0.35268226	0.35268226	0.35268226	0.35268226	0.35268226	0.35268226	0.35268226	0.35268226	0.35268226	0.35268226	0.35268226	0.35268226	0.35268226	0.35268226	0.35268226	0.35268226	0.35268226	0.35268226	0.35268226	0.35268226	0.35268226	0.35268226	0.35268226	0.35268226	0.35268226	0.35268226	0.35268226
¸ßË¹°×ÔëÉù´¦Àí (239).mp3	0.2402606	0.2402606	0.2402606	0.2402606	0.2402606	0.2402606	0.2402606	0.2402606	0.2402606	0.2402606	0.2402606	0.2402606	0.2402606	0.2402606	0.2402606	0.2402606	0.2402606	0.2402606	0.2402606	0.2402606	0.2402606	0.2402606	0.2402606	0.2402606	0.2402606	0.2402606	0.2402606	0.2402606	0.2402606	0.2402606	0.2402606	0.2402606	0.2402606	0.2402606	0.2402606	0.2402606	0.2402606	0.2402606	0.2402606	0.2402606	0.2402606	0.2402606	0.2402606	0.2402606	0.2402606	0.2402606	0.2402606	0.2402606	0.2402606
¸ßË¹°×ÔëÉù´¦Àí (240).mp3	0.24260446	0.24260446	0.24260446	0.24260446	0.24260446	0.24260446	0.24260446	0.24260446	0.24260446	0.24260446	0.24260446	0.24260446	0.24260446	0.24260446	0.24260446	0.24260446	0.24260446	0.24260446	0.24260446	0.24260446	0.24260446	0.24260446	0.24260446	0.24260446	0.24260446	0.24260446	0.24260446	0.24260446	0.24260446	0.24260446	0.24260446	0.24260446	0.24260446	0.24260446	0.24260446	0.24260446	0.24260446	0.24260446	0.24260446	0.24260446	0.24260446	0.24260446	0.24260446	0.24260446	0.24260446	0.24260446	0.24260446	0.24260446	0.24260446
¸ßË¹°×ÔëÉù´¦Àí (241).mp3	0.19722757	0.19722757	0.19722757	0.19722757	0.19722757	0.19722757	0.19722757	0.19722757	0.19722757	0.19722757	0.19722757	0.19722757	0.19722757	0.19722757	0.19722757	0.19722757	0.19722757	0.19722757	0.19722757	0.19722757	0.19722757	0.19722757	0.19722757	0.19722757	0.19722757	0.19722757	0.19722757	0.19722757	0.19722757	0.19722757	0.19722757	0.19722757	0.19722757	0.19722757	0.19722757	0.19722757	0.19722757	0.19722757	0.19722757	0.19722757	0.19722757	0.19722757	0.19722757	0.19722757	0.19722757	0.19722757	0.19722757	0.19722757	0.19722757
¸ßË¹°×ÔëÉù´¦Àí (242).mp3	0.012061113	0.012061113	0.012061113	0.012061113	0.012061113	0.012061113	0.012061113	0.012061113	0.012061113	0.012061113	0.012061113	0.012061113	0.012061113	0.012061113	0.012061113	0.012061113	0.012061113	0.012061113	0.012061113	0.012061113	0.012061113	0.012061113	0.012061113	0.012061113	0.012061113	0.012061113	0.012061113	0.012061113	0.012061113	0.012061113	0.012061113	0.012061113	0.012061113	0.012061113	0.012061113	0.012061113	0.012061113	0.012061113	0.012061113	0.012061113	0.012061113	0.012061113	0.012061113	0.012061113	0.012061113	0.012061113	0.012061113	0.012061113	0.012061113
¸ßË¹°×ÔëÉù´¦Àí (243).mp3	0.09692099	0.09692099	0.09692099	0.09692099	0.09692099	0.09692099	0.09692099	0.09692099	0.09692099	0.09692099	0.09692099	0.09692099	0.09692099	0.09692099	0.09692099	0.09692099	0.09692099	0.09692099	0.09692099	0.09692099	0.09692099	0.09692099	0.09692099	0.09692099	0.09692099	0.09692099	0.09692099	0.09692099	0.09692099	0.09692099	0.09692099	0.09692099	0.09692099	0.09692099	0.09692099	0.09692099	0.09692099	0.09692099	0.09692099	0.09692099	0.09692099	0.09692099	0.09692099	0.09692099	0.09692099	0.09692099	0.09692099	0.09692099	0.09692099
¸ßË¹°×ÔëÉù´¦Àí (244).mp3	0.03888827	0.03888827	0.03888827	0.03888827	0.03888827	0.03888827	0.03888827	0.03888827	0.03888827	0.03888827	0.03888827	0.03888827	0.03888827	0.03888827	0.03888827	0.03888827	0.03888827	0.03888827	0.03888827	0.03888827	0.03888827	0.03888827	0.03888827	0.03888827	0.03888827	0.03888827	0.03888827	0.03888827	0.03888827	0.03888827	0.03888827	0.03888827	0.03888827	0.03888827	0.03888827	0.03888827	0.03888827	0.03888827	0.03888827	0.03888827	0.03888827	0.03888827	0.03888827	0.03888827	0.03888827	0.03888827	0.03888827	0.03888827	0.03888827
¸ßË¹°×ÔëÉù´¦Àí (245).mp3	0.13421644	0.13421644	0.13421644	0.13421644	0.13421644	0.13421644	0.13421644	0.13421644	0.13421644	0.13421644	0.13421644	0.13421644	0.13421644	0.13421644	0.13421644	0.13421644	0.13421644	0.13421644	0.13421644	0.13421644	0.13421644	0.13421644	0.13421644	0.13421644	0.13421644	0.13421644	0.13421644	0.13421644	0.13421644	0.13421644	0.13421644	0.13421644	0.13421644	0.13421644	0.13421644	0.13421644	0.13421644	0.13421644	0.13421644	0.13421644	0.13421644	0.13421644	0.13421644	0.13421644	0.13421644	0.13421644	0.13421644	0.13421644	0.13421644
¸ßË¹°×ÔëÉù´¦Àí (246).mp3	0.36102557	0.36102557	0.36102557	0.36102557	0.36102557	0.36102557	0.36102557	0.36102557	0.36102557	0.36102557	0.36102557	0.36102557	0.36102557	0.36102557	0.36102557	0.36102557	0.36102557	0.36102557	0.36102557	0.36102557	0.36102557	0.36102557	0.36102557	0.36102557	0.36102557	0.36102557	0.36102557	0.36102557	0.36102557	0.36102557	0.36102557	0.36102557	0.36102557	0.36102557	0.36102557	0.36102557	0.36102557	0.36102557	0.36102557	0.36102557	0.36102557	0.36102557	0.36102557	0.36102557	0.36102557	0.36102557	0.36102557	0.36102557	0.36102557
¸ßË¹°×ÔëÉù´¦Àí (247).mp3	0.17756462	0.17756462	0.17756462	0.17756462	0.17756462	0.17756462	0.17756462	0.17756462	0.17756462	0.17756462	0.17756462	0.17756462	0.17756462	0.17756462	0.17756462	0.17756462	0.17756462	0.17756462	0.17756462	0.17756462	0.17756462	0.17756462	0.17756462	0.17756462	0.17756462	0.17756462	0.17756462	0.17756462	0.17756462	0.17756462	0.17756462	0.17756462	0.17756462	0.17756462	0.17756462	0.17756462	0.17756462	0.17756462	0.17756462	0.17756462	0.17756462	0.17756462	0.17756462	0.17756462	0.17756462	0.17756462	0.17756462	0.17756462	0.17756462
¸ßË¹°×ÔëÉù´¦Àí (248).mp3	0.3867591	0.3867591	0.3867591	0.3867591	0.3867591	0.3867591	0.3867591	0.3867591	0.3867591	0.3867591	0.3867591	0.3867591	0.3867591	0.3867591	0.3867591	0.3867591	0.3867591	0.3867591	0.3867591	0.3867591	0.3867591	0.3867591	0.3867591	0.3867591	0.3867591	0.3867591	0.3867591	0.3867591	0.3867591	0.3867591	0.3867591	0.3867591	0.3867591	0.3867591	0.3867591	0.3867591	0.3867591	0.3867591	0.3867591	0.3867591	0.3867591	0.3867591	0.3867591	0.3867591	0.3867591	0.3867591	0.3867591	0.3867591	0.3867591
¸ßË¹°×ÔëÉù´¦Àí (249).mp3	0.36916083	0.36916083	0.36916083	0.36916083	0.36916083	0.36916083	0.36916083	0.36916083	0.36916083	0.36916083	0.36916083	0.36916083	0.36916083	0.36916083	0.36916083	0.36916083	0.36916083	0.36916083	0.36916083	0.36916083	0.36916083	0.36916083	0.36916083	0.36916083	0.36916083	0.36916083	0.36916083	0.36916083	0.36916083	0.36916083	0.36916083	0.36916083	0.36916083	0.36916083	0.36916083	0.36916083	0.36916083	0.36916083	0.36916083	0.36916083	0.36916083	0.36916083	0.36916083	0.36916083	0.36916083	0.36916083	0.36916083	0.36916083	0.36916083
¸ßË¹°×ÔëÉù´¦Àí (250).mp3	0.27901495	0.27901495	0.27901495	0.27901495	0.27901495	0.27901495	0.27901495	0.27901495	0.27901495	0.27901495	0.27901495	0.27901495	0.27901495	0.27901495	0.27901495	0.27901495	0.27901495	0.27901495	0.27901495	0.27901495	0.27901495	0.27901495	0.27901495	0.27901495	0.27901495	0.27901495	0.27901495	0.27901495	0.27901495	0.27901495	0.27901495	0.27901495	0.27901495	0.27901495	0.27901495	0.27901495	0.27901495	0.27901495	0.27901495	0.27901495	0.27901495	0.27901495	0.27901495	0.27901495	0.27901495	0.27901495	0.27901495	0.27901495	0.27901495
¸ßË¹°×ÔëÉù´¦Àí (251).mp3	0.066005446	0.066005446	0.066005446	0.066005446	0.066005446	0.066005446	0.066005446	0.066005446	0.066005446	0.066005446	0.066005446	0.066005446	0.066005446	0.066005446	0.066005446	0.066005446	0.066005446	0.066005446	0.066005446	0.066005446	0.066005446	0.066005446	0.066005446	0.066005446	0.066005446	0.066005446	0.066005446	0.066005446	0.066005446	0.066005446	0.066005446	0.066005446	0.066005446	0.066005446	0.066005446	0.066005446	0.066005446	0.066005446	0.066005446	0.066005446	0.066005446	0.066005446	0.066005446	0.066005446	0.066005446	0.066005446	0.066005446	0.066005446	0.066005446
¸ßË¹°×ÔëÉù´¦Àí (252).mp3	0.13236794	0.13236794	0.13236794	0.13236794	0.13236794	0.13236794	0.13236794	0.13236794	0.13236794	0.13236794	0.13236794	0.13236794	0.13236794	0.13236794	0.13236794	0.13236794	0.13236794	0.13236794	0.13236794	0.13236794	0.13236794	0.13236794	0.13236794	0.13236794	0.13236794	0.13236794	0.13236794	0.13236794	0.13236794	0.13236794	0.13236794	0.13236794	0.13236794	0.13236794	0.13236794	0.13236794	0.13236794	0.13236794	0.13236794	0.13236794	0.13236794	0.13236794	0.13236794	0.13236794	0.13236794	0.13236794	0.13236794	0.13236794	0.13236794
¸ßË¹°×ÔëÉù´¦Àí (253).mp3	0.2024927	0.2024927	0.2024927	0.2024927	0.2024927	0.2024927	0.2024927	0.2024927	0.2024927	0.2024927	0.2024927	0.2024927	0.2024927	0.2024927	0.2024927	0.2024927	0.2024927	0.2024927	0.2024927	0.2024927	0.2024927	0.2024927	0.2024927	0.2024927	0.2024927	0.2024927	0.2024927	0.2024927	0.2024927	0.2024927	0.2024927	0.2024927	0.2024927	0.2024927	0.2024927	0.2024927	0.2024927	0.2024927	0.2024927	0.2024927	0.2024927	0.2024927	0.2024927	0.2024927	0.2024927	0.2024927	0.2024927	0.2024927	0.2024927
¸ßË¹°×ÔëÉù´¦Àí (254).mp3	0.15075436	0.15075436	0.15075436	0.15075436	0.15075436	0.15075436	0.15075436	0.15075436	0.15075436	0.15075436	0.15075436	0.15075436	0.15075436	0.15075436	0.15075436	0.15075436	0.15075436	0.15075436	0.15075436	0.15075436	0.15075436	0.15075436	0.15075436	0.15075436	0.15075436	0.15075436	0.15075436	0.15075436	0.15075436	0.15075436	0.15075436	0.15075436	0.15075436	0.15075436	0.15075436	0.15075436	0.15075436	0.15075436	0.15075436	0.15075436	0.15075436	0.15075436	0.15075436	0.15075436	0.15075436	0.15075436	0.15075436	0.15075436	0.15075436
¸ßË¹°×ÔëÉù´¦Àí (255).mp3	0.3388188	0.3388188	0.3388188	0.3388188	0.3388188	0.3388188	0.3388188	0.3388188	0.3388188	0.3388188	0.3388188	0.3388188	0.3388188	0.3388188	0.3388188	0.3388188	0.3388188	0.3388188	0.3388188	0.3388188	0.3388188	0.3388188	0.3388188	0.3388188	0.3388188	0.3388188	0.3388188	0.3388188	0.3388188	0.3388188	0.3388188	0.3388188	0.3388188	0.3388188	0.3388188	0.3388188	0.3388188	0.3388188	0.3388188	0.3388188	0.3388188	0.3388188	0.3388188	0.3388188	0.3388188	0.3388188	0.3388188	0.3388188	0.3388188
¸ßË¹°×ÔëÉù´¦Àí (256).mp3	0.2368814	0.2368814	0.2368814	0.2368814	0.2368814	0.2368814	0.2368814	0.2368814	0.2368814	0.2368814	0.2368814	0.2368814	0.2368814	0.2368814	0.2368814	0.2368814	0.2368814	0.2368814	0.2368814	0.2368814	0.2368814	0.2368814	0.2368814	0.2368814	0.2368814	0.2368814	0.2368814	0.2368814	0.2368814	0.2368814	0.2368814	0.2368814	0.2368814	0.2368814	0.2368814	0.2368814	0.2368814	0.2368814	0.2368814	0.2368814	0.2368814	0.2368814	0.2368814	0.2368814	0.2368814	0.2368814	0.2368814	0.2368814	0.2368814
¸ßË¹°×ÔëÉù´¦Àí (257).mp3	0.053104393	0.053104393	0.053104393	0.053104393	0.053104393	0.053104393	0.053104393	0.053104393	0.053104393	0.053104393	0.053104393	0.053104393	0.053104393	0.053104393	0.053104393	0.053104393	0.053104393	0.053104393	0.053104393	0.053104393	0.053104393	0.053104393	0.053104393	0.053104393	0.053104393	0.053104393	0.053104393	0.053104393	0.053104393	0.053104393	0.053104393	0.053104393	0.053104393	0.053104393	0.053104393	0.053104393	0.053104393	0.053104393	0.053104393	0.053104393	0.053104393	0.053104393	0.053104393	0.053104393	0.053104393	0.053104393	0.053104393	0.053104393	0.053104393
¸ßË¹°×ÔëÉù´¦Àí (258).mp3	0.026320387	0.026320387	0.026320387	0.026320387	0.026320387	0.026320387	0.026320387	0.026320387	0.026320387	0.026320387	0.026320387	0.026320387	0.026320387	0.026320387	0.026320387	0.026320387	0.026320387	0.026320387	0.026320387	0.026320387	0.026320387	0.026320387	0.026320387	0.026320387	0.026320387	0.026320387	0.026320387	0.026320387	0.026320387	0.026320387	0.026320387	0.026320387	0.026320387	0.026320387	0.026320387	0.026320387	0.026320387	0.026320387	0.026320387	0.026320387	0.026320387	0.026320387	0.026320387	0.026320387	0.026320387	0.026320387	0.026320387	0.026320387	0.026320387
¸ßË¹°×ÔëÉù´¦Àí (259).mp3	0.20095818	0.20095818	0.20095818	0.20095818	0.20095818	0.20095818	0.20095818	0.20095818	0.20095818	0.20095818	0.20095818	0.20095818	0.20095818	0.20095818	0.20095818	0.20095818	0.20095818	0.20095818	0.20095818	0.20095818	0.20095818	0.20095818	0.20095818	0.20095818	0.20095818	0.20095818	0.20095818	0.20095818	0.20095818	0.20095818	0.20095818	0.20095818	0.20095818	0.20095818	0.20095818	0.20095818	0.20095818	0.20095818	0.20095818	0.20095818	0.20095818	0.20095818	0.20095818	0.20095818	0.20095818	0.20095818	0.20095818	0.20095818	0.20095818
¸ßË¹°×ÔëÉù´¦Àí (260).mp3	0.1487132	0.1487132	0.1487132	0.1487132	0.1487132	0.1487132	0.1487132	0.1487132	0.1487132	0.1487132	0.1487132	0.1487132	0.1487132	0.1487132	0.1487132	0.1487132	0.1487132	0.1487132	0.1487132	0.1487132	0.1487132	0.1487132	0.1487132	0.1487132	0.1487132	0.1487132	0.1487132	0.1487132	0.1487132	0.1487132	0.1487132	0.1487132	0.1487132	0.1487132	0.1487132	0.1487132	0.1487132	0.1487132	0.1487132	0.1487132	0.1487132	0.1487132	0.1487132	0.1487132	0.1487132	0.1487132	0.1487132	0.1487132	0.1487132
¸ßË¹°×ÔëÉù´¦Àí (261).mp3	0.11727818	0.11727818	0.11727818	0.11727818	0.11727818	0.11727818	0.11727818	0.11727818	0.11727818	0.11727818	0.11727818	0.11727818	0.11727818	0.11727818	0.11727818	0.11727818	0.11727818	0.11727818	0.11727818	0.11727818	0.11727818	0.11727818	0.11727818	0.11727818	0.11727818	0.11727818	0.11727818	0.11727818	0.11727818	0.11727818	0.11727818	0.11727818	0.11727818	0.11727818	0.11727818	0.11727818	0.11727818	0.11727818	0.11727818	0.11727818	0.11727818	0.11727818	0.11727818	0.11727818	0.11727818	0.11727818	0.11727818	0.11727818	0.11727818
¸ßË¹°×ÔëÉù´¦Àí (262).mp3	0.36801368	0.36801368	0.36801368	0.36801368	0.36801368	0.36801368	0.36801368	0.36801368	0.36801368	0.36801368	0.36801368	0.36801368	0.36801368	0.36801368	0.36801368	0.36801368	0.36801368	0.36801368	0.36801368	0.36801368	0.36801368	0.36801368	0.36801368	0.36801368	0.36801368	0.36801368	0.36801368	0.36801368	0.36801368	0.36801368	0.36801368	0.36801368	0.36801368	0.36801368	0.36801368	0.36801368	0.36801368	0.36801368	0.36801368	0.36801368	0.36801368	0.36801368	0.36801368	0.36801368	0.36801368	0.36801368	0.36801368	0.36801368	0.36801368
¸ßË¹°×ÔëÉù´¦Àí (263).mp3	0.2725023	0.2725023	0.2725023	0.2725023	0.2725023	0.2725023	0.2725023	0.2725023	0.2725023	0.2725023	0.2725023	0.2725023	0.2725023	0.2725023	0.2725023	0.2725023	0.2725023	0.2725023	0.2725023	0.2725023	0.2725023	0.2725023	0.2725023	0.2725023	0.2725023	0.2725023	0.2725023	0.2725023	0.2725023	0.2725023	0.2725023	0.2725023	0.2725023	0.2725023	0.2725023	0.2725023	0.2725023	0.2725023	0.2725023	0.2725023	0.2725023	0.2725023	0.2725023	0.2725023	0.2725023	0.2725023	0.2725023	0.2725023	0.2725023
¸ßË¹°×ÔëÉù´¦Àí (264).mp3	0.16745353	0.16745353	0.16745353	0.16745353	0.16745353	0.16745353	0.16745353	0.16745353	0.16745353	0.16745353	0.16745353	0.16745353	0.16745353	0.16745353	0.16745353	0.16745353	0.16745353	0.16745353	0.16745353	0.16745353	0.16745353	0.16745353	0.16745353	0.16745353	0.16745353	0.16745353	0.16745353	0.16745353	0.16745353	0.16745353	0.16745353	0.16745353	0.16745353	0.16745353	0.16745353	0.16745353	0.16745353	0.16745353	0.16745353	0.16745353	0.16745353	0.16745353	0.16745353	0.16745353	0.16745353	0.16745353	0.16745353	0.16745353	0.16745353
¸ßË¹°×ÔëÉù´¦Àí (265).mp3	0.3559519	0.3559519	0.3559519	0.3559519	0.3559519	0.3559519	0.3559519	0.3559519	0.3559519	0.3559519	0.3559519	0.3559519	0.3559519	0.3559519	0.3559519	0.3559519	0.3559519	0.3559519	0.3559519	0.3559519	0.3559519	0.3559519	0.3559519	0.3559519	0.3559519	0.3559519	0.3559519	0.3559519	0.3559519	0.3559519	0.3559519	0.3559519	0.3559519	0.3559519	0.3559519	0.3559519	0.3559519	0.3559519	0.3559519	0.3559519	0.3559519	0.3559519	0.3559519	0.3559519	0.3559519	0.3559519	0.3559519	0.3559519	0.3559519
¸ßË¹°×ÔëÉù´¦Àí (266).mp3	0.3992697	0.3992697	0.3992697	0.3992697	0.3992697	0.3992697	0.3992697	0.3992697	0.3992697	0.3992697	0.3992697	0.3992697	0.3992697	0.3992697	0.3992697	0.3992697	0.3992697	0.3992697	0.3992697	0.3992697	0.3992697	0.3992697	0.3992697	0.3992697	0.3992697	0.3992697	0.3992697	0.3992697	0.3992697	0.3992697	0.3992697	0.3992697	0.3992697	0.3992697	0.3992697	0.3992697	0.3992697	0.3992697	0.3992697	0.3992697	0.3992697	0.3992697	0.3992697	0.3992697	0.3992697	0.3992697	0.3992697	0.3992697	0.3992697
¸ßË¹°×ÔëÉù´¦Àí (267).mp3	-0.17880121	-0.17880121	-0.17880121	-0.17880121	-0.17880121	-0.17880121	-0.17880121	-0.17880121	-0.17880121	-0.17880121	-0.17880121	-0.17880121	-0.17880121	-0.17880121	-0.17880121	-0.17880121	-0.17880121	-0.17880121	-0.17880121	-0.17880121	-0.17880121	-0.17880121	-0.17880121	-0.17880121	-0.17880121	-0.17880121	-0.17880121	-0.17880121	-0.17880121	-0.17880121	-0.17880121	-0.17880121	-0.17880121	-0.17880121	-0.17880121	-0.17880121	-0.17880121	-0.17880121	-0.17880121	-0.17880121	-0.17880121	-0.17880121	-0.17880121	-0.17880121	-0.17880121	-0.17880121	-0.17880121	-0.17880121	-0.17880121
¸ßË¹°×ÔëÉù´¦Àí (268).mp3	-0.043639157	-0.043639157	-0.043639157	-0.043639157	-0.043639157	-0.043639157	-0.043639157	-0.043639157	-0.043639157	-0.043639157	-0.043639157	-0.043639157	-0.043639157	-0.043639157	-0.043639157	-0.043639157	-0.043639157	-0.043639157	-0.043639157	-0.043639157	-0.043639157	-0.043639157	-0.043639157	-0.043639157	-0.043639157	-0.043639157	-0.043639157	-0.043639157	-0.043639157	-0.043639157	-0.043639157	-0.043639157	-0.043639157	-0.043639157	-0.043639157	-0.043639157	-0.043639157	-0.043639157	-0.043639157	-0.043639157	-0.043639157	-0.043639157	-0.043639157	-0.043639157	-0.043639157	-0.043639157	-0.043639157	-0.043639157	-0.043639157
¸ßË¹°×ÔëÉù´¦Àí (269).mp3	0.17162782	0.17162782	0.17162782	0.17162782	0.17162782	0.17162782	0.17162782	0.17162782	0.17162782	0.17162782	0.17162782	0.17162782	0.17162782	0.17162782	0.17162782	0.17162782	0.17162782	0.17162782	0.17162782	0.17162782	0.17162782	0.17162782	0.17162782	0.17162782	0.17162782	0.17162782	0.17162782	0.17162782	0.17162782	0.17162782	0.17162782	0.17162782	0.17162782	0.17162782	0.17162782	0.17162782	0.17162782	0.17162782	0.17162782	0.17162782	0.17162782	0.17162782	0.17162782	0.17162782	0.17162782	0.17162782	0.17162782	0.17162782	0.17162782
¸ßË¹°×ÔëÉù´¦Àí (270).mp3	0.2941485	0.2941485	0.2941485	0.2941485	0.2941485	0.2941485	0.2941485	0.2941485	0.2941485	0.2941485	0.2941485	0.2941485	0.2941485	0.2941485	0.2941485	0.2941485	0.2941485	0.2941485	0.2941485	0.2941485	0.2941485	0.2941485	0.2941485	0.2941485	0.2941485	0.2941485	0.2941485	0.2941485	0.2941485	0.2941485	0.2941485	0.2941485	0.2941485	0.2941485	0.2941485	0.2941485	0.2941485	0.2941485	0.2941485	0.2941485	0.2941485	0.2941485	0.2941485	0.2941485	0.2941485	0.2941485	0.2941485	0.2941485	0.2941485
¸ßË¹°×ÔëÉù´¦Àí (271).mp3	0.18415049	0.18415049	0.18415049	0.18415049	0.18415049	0.18415049	0.18415049	0.18415049	0.18415049	0.18415049	0.18415049	0.18415049	0.18415049	0.18415049	0.18415049	0.18415049	0.18415049	0.18415049	0.18415049	0.18415049	0.18415049	0.18415049	0.18415049	0.18415049	0.18415049	0.18415049	0.18415049	0.18415049	0.18415049	0.18415049	0.18415049	0.18415049	0.18415049	0.18415049	0.18415049	0.18415049	0.18415049	0.18415049	0.18415049	0.18415049	0.18415049	0.18415049	0.18415049	0.18415049	0.18415049	0.18415049	0.18415049	0.18415049	0.18415049
¸ßË¹°×ÔëÉù´¦Àí (272).mp3	0.089929745	0.089929745	0.089929745	0.089929745	0.089929745	0.089929745	0.089929745	0.089929745	0.089929745	0.089929745	0.089929745	0.089929745	0.089929745	0.089929745	0.089929745	0.089929745	0.089929745	0.089929745	0.089929745	0.089929745	0.089929745	0.089929745	0.089929745	0.089929745	0.089929745	0.089929745	0.089929745	0.089929745	0.089929745	0.089929745	0.089929745	0.089929745	0.089929745	0.089929745	0.089929745	0.089929745	0.089929745	0.089929745	0.089929745	0.089929745	0.089929745	0.089929745	0.089929745	0.089929745	0.089929745	0.089929745	0.089929745	0.089929745	0.089929745
¸ßË¹°×ÔëÉù´¦Àí (273).mp3	0.14566642	0.14566642	0.14566642	0.14566642	0.14566642	0.14566642	0.14566642	0.14566642	0.14566642	0.14566642	0.14566642	0.14566642	0.14566642	0.14566642	0.14566642	0.14566642	0.14566642	0.14566642	0.14566642	0.14566642	0.14566642	0.14566642	0.14566642	0.14566642	0.14566642	0.14566642	0.14566642	0.14566642	0.14566642	0.14566642	0.14566642	0.14566642	0.14566642	0.14566642	0.14566642	0.14566642	0.14566642	0.14566642	0.14566642	0.14566642	0.14566642	0.14566642	0.14566642	0.14566642	0.14566642	0.14566642	0.14566642	0.14566642	0.14566642
¸ßË¹°×ÔëÉù´¦Àí (274).mp3	0.11859097	0.11859097	0.11859097	0.11859097	0.11859097	0.11859097	0.11859097	0.11859097	0.11859097	0.11859097	0.11859097	0.11859097	0.11859097	0.11859097	0.11859097	0.11859097	0.11859097	0.11859097	0.11859097	0.11859097	0.11859097	0.11859097	0.11859097	0.11859097	0.11859097	0.11859097	0.11859097	0.11859097	0.11859097	0.11859097	0.11859097	0.11859097	0.11859097	0.11859097	0.11859097	0.11859097	0.11859097	0.11859097	0.11859097	0.11859097	0.11859097	0.11859097	0.11859097	0.11859097	0.11859097	0.11859097	0.11859097	0.11859097	0.11859097
¸ßË¹°×ÔëÉù´¦Àí (275).mp3	0.45177504	0.45177504	0.45177504	0.45177504	0.45177504	0.45177504	0.45177504	0.45177504	0.45177504	0.45177504	0.45177504	0.45177504	0.45177504	0.45177504	0.45177504	0.45177504	0.45177504	0.45177504	0.45177504	0.45177504	0.45177504	0.45177504	0.45177504	0.45177504	0.45177504	0.45177504	0.45177504	0.45177504	0.45177504	0.45177504	0.45177504	0.45177504	0.45177504	0.45177504	0.45177504	0.45177504	0.45177504	0.45177504	0.45177504	0.45177504	0.45177504	0.45177504	0.45177504	0.45177504	0.45177504	0.45177504	0.45177504	0.45177504	0.45177504
¸ßË¹°×ÔëÉù´¦Àí (276).mp3	0.25649652	0.25649652	0.25649652	0.25649652	0.25649652	0.25649652	0.25649652	0.25649652	0.25649652	0.25649652	0.25649652	0.25649652	0.25649652	0.25649652	0.25649652	0.25649652	0.25649652	0.25649652	0.25649652	0.25649652	0.25649652	0.25649652	0.25649652	0.25649652	0.25649652	0.25649652	0.25649652	0.25649652	0.25649652	0.25649652	0.25649652	0.25649652	0.25649652	0.25649652	0.25649652	0.25649652	0.25649652	0.25649652	0.25649652	0.25649652	0.25649652	0.25649652	0.25649652	0.25649652	0.25649652	0.25649652	0.25649652	0.25649652	0.25649652
¸ßË¹°×ÔëÉù´¦Àí (277).mp3	0.24780184	0.24780184	0.24780184	0.24780184	0.24780184	0.24780184	0.24780184	0.24780184	0.24780184	0.24780184	0.24780184	0.24780184	0.24780184	0.24780184	0.24780184	0.24780184	0.24780184	0.24780184	0.24780184	0.24780184	0.24780184	0.24780184	0.24780184	0.24780184	0.24780184	0.24780184	0.24780184	0.24780184	0.24780184	0.24780184	0.24780184	0.24780184	0.24780184	0.24780184	0.24780184	0.24780184	0.24780184	0.24780184	0.24780184	0.24780184	0.24780184	0.24780184	0.24780184	0.24780184	0.24780184	0.24780184	0.24780184	0.24780184	0.24780184
¸ßË¹°×ÔëÉù´¦Àí (278).mp3	0.21372098	0.21372098	0.21372098	0.21372098	0.21372098	0.21372098	0.21372098	0.21372098	0.21372098	0.21372098	0.21372098	0.21372098	0.21372098	0.21372098	0.21372098	0.21372098	0.21372098	0.21372098	0.21372098	0.21372098	0.21372098	0.21372098	0.21372098	0.21372098	0.21372098	0.21372098	0.21372098	0.21372098	0.21372098	0.21372098	0.21372098	0.21372098	0.21372098	0.21372098	0.21372098	0.21372098	0.21372098	0.21372098	0.21372098	0.21372098	0.21372098	0.21372098	0.21372098	0.21372098	0.21372098	0.21372098	0.21372098	0.21372098	0.21372098
¸ßË¹°×ÔëÉù´¦Àí (279).mp3	0.11409811	0.11409811	0.11409811	0.11409811	0.11409811	0.11409811	0.11409811	0.11409811	0.11409811	0.11409811	0.11409811	0.11409811	0.11409811	0.11409811	0.11409811	0.11409811	0.11409811	0.11409811	0.11409811	0.11409811	0.11409811	0.11409811	0.11409811	0.11409811	0.11409811	0.11409811	0.11409811	0.11409811	0.11409811	0.11409811	0.11409811	0.11409811	0.11409811	0.11409811	0.11409811	0.11409811	0.11409811	0.11409811	0.11409811	0.11409811	0.11409811	0.11409811	0.11409811	0.11409811	0.11409811	0.11409811	0.11409811	0.11409811	0.11409811
¸ßË¹°×ÔëÉù´¦Àí (280).mp3	0.10281741	0.10281741	0.10281741	0.10281741	0.10281741	0.10281741	0.10281741	0.10281741	0.10281741	0.10281741	0.10281741	0.10281741	0.10281741	0.10281741	0.10281741	0.10281741	0.10281741	0.10281741	0.10281741	0.10281741	0.10281741	0.10281741	0.10281741	0.10281741	0.10281741	0.10281741	0.10281741	0.10281741	0.10281741	0.10281741	0.10281741	0.10281741	0.10281741	0.10281741	0.10281741	0.10281741	0.10281741	0.10281741	0.10281741	0.10281741	0.10281741	0.10281741	0.10281741	0.10281741	0.10281741	0.10281741	0.10281741	0.10281741	0.10281741
¸ßË¹°×ÔëÉù´¦Àí (281).mp3	0.31063896	0.31063896	0.31063896	0.31063896	0.31063896	0.31063896	0.31063896	0.31063896	0.31063896	0.31063896	0.31063896	0.31063896	0.31063896	0.31063896	0.31063896	0.31063896	0.31063896	0.31063896	0.31063896	0.31063896	0.31063896	0.31063896	0.31063896	0.31063896	0.31063896	0.31063896	0.31063896	0.31063896	0.31063896	0.31063896	0.31063896	0.31063896	0.31063896	0.31063896	0.31063896	0.31063896	0.31063896	0.31063896	0.31063896	0.31063896	0.31063896	0.31063896	0.31063896	0.31063896	0.31063896	0.31063896	0.31063896	0.31063896	0.31063896
¸ßË¹°×ÔëÉù´¦Àí (282).mp3	0.024965327	0.024965327	0.024965327	0.024965327	0.024965327	0.024965327	0.024965327	0.024965327	0.024965327	0.024965327	0.024965327	0.024965327	0.024965327	0.024965327	0.024965327	0.024965327	0.024965327	0.024965327	0.024965327	0.024965327	0.024965327	0.024965327	0.024965327	0.024965327	0.024965327	0.024965327	0.024965327	0.024965327	0.024965327	0.024965327	0.024965327	0.024965327	0.024965327	0.024965327	0.024965327	0.024965327	0.024965327	0.024965327	0.024965327	0.024965327	0.024965327	0.024965327	0.024965327	0.024965327	0.024965327	0.024965327	0.024965327	0.024965327	0.024965327
¸ßË¹°×ÔëÉù´¦Àí (283).mp3	0.27639374	0.27639374	0.27639374	0.27639374	0.27639374	0.27639374	0.27639374	0.27639374	0.27639374	0.27639374	0.27639374	0.27639374	0.27639374	0.27639374	0.27639374	0.27639374	0.27639374	0.27639374	0.27639374	0.27639374	0.27639374	0.27639374	0.27639374	0.27639374	0.27639374	0.27639374	0.27639374	0.27639374	0.27639374	0.27639374	0.27639374	0.27639374	0.27639374	0.27639374	0.27639374	0.27639374	0.27639374	0.27639374	0.27639374	0.27639374	0.27639374	0.27639374	0.27639374	0.27639374	0.27639374	0.27639374	0.27639374	0.27639374	0.27639374
¸ßË¹°×ÔëÉù´¦Àí (284).mp3	0.07129179	0.07129179	0.07129179	0.07129179	0.07129179	0.07129179	0.07129179	0.07129179	0.07129179	0.07129179	0.07129179	0.07129179	0.07129179	0.07129179	0.07129179	0.07129179	0.07129179	0.07129179	0.07129179	0.07129179	0.07129179	0.07129179	0.07129179	0.07129179	0.07129179	0.07129179	0.07129179	0.07129179	0.07129179	0.07129179	0.07129179	0.07129179	0.07129179	0.07129179	0.07129179	0.07129179	0.07129179	0.07129179	0.07129179	0.07129179	0.07129179	0.07129179	0.07129179	0.07129179	0.07129179	0.07129179	0.07129179	0.07129179	0.07129179
¸ßË¹°×ÔëÉù´¦Àí (285).mp3	0.14200878	0.14200878	0.14200878	0.14200878	0.14200878	0.14200878	0.14200878	0.14200878	0.14200878	0.14200878	0.14200878	0.14200878	0.14200878	0.14200878	0.14200878	0.14200878	0.14200878	0.14200878	0.14200878	0.14200878	0.14200878	0.14200878	0.14200878	0.14200878	0.14200878	0.14200878	0.14200878	0.14200878	0.14200878	0.14200878	0.14200878	0.14200878	0.14200878	0.14200878	0.14200878	0.14200878	0.14200878	0.14200878	0.14200878	0.14200878	0.14200878	0.14200878	0.14200878	0.14200878	0.14200878	0.14200878	0.14200878	0.14200878	0.14200878
¸ßË¹°×ÔëÉù´¦Àí (286).mp3	0.09335833	0.09335833	0.09335833	0.09335833	0.09335833	0.09335833	0.09335833	0.09335833	0.09335833	0.09335833	0.09335833	0.09335833	0.09335833	0.09335833	0.09335833	0.09335833	0.09335833	0.09335833	0.09335833	0.09335833	0.09335833	0.09335833	0.09335833	0.09335833	0.09335833	0.09335833	0.09335833	0.09335833	0.09335833	0.09335833	0.09335833	0.09335833	0.09335833	0.09335833	0.09335833	0.09335833	0.09335833	0.09335833	0.09335833	0.09335833	0.09335833	0.09335833	0.09335833	0.09335833	0.09335833	0.09335833	0.09335833	0.09335833	0.09335833
¸ßË¹°×ÔëÉù´¦Àí (287).mp3	0.3116385	0.3116385	0.3116385	0.3116385	0.3116385	0.3116385	0.3116385	0.3116385	0.3116385	0.3116385	0.3116385	0.3116385	0.3116385	0.3116385	0.3116385	0.3116385	0.3116385	0.3116385	0.3116385	0.3116385	0.3116385	0.3116385	0.3116385	0.3116385	0.3116385	0.3116385	0.3116385	0.3116385	0.3116385	0.3116385	0.3116385	0.3116385	0.3116385	0.3116385	0.3116385	0.3116385	0.3116385	0.3116385	0.3116385	0.3116385	0.3116385	0.3116385	0.3116385	0.3116385	0.3116385	0.3116385	0.3116385	0.3116385	0.3116385
¸ßË¹°×ÔëÉù´¦Àí (288).mp3	0.0852463	0.0852463	0.0852463	0.0852463	0.0852463	0.0852463	0.0852463	0.0852463	0.0852463	0.0852463	0.0852463	0.0852463	0.0852463	0.0852463	0.0852463	0.0852463	0.0852463	0.0852463	0.0852463	0.0852463	0.0852463	0.0852463	0.0852463	0.0852463	0.0852463	0.0852463	0.0852463	0.0852463	0.0852463	0.0852463	0.0852463	0.0852463	0.0852463	0.0852463	0.0852463	0.0852463	0.0852463	0.0852463	0.0852463	0.0852463	0.0852463	0.0852463	0.0852463	0.0852463	0.0852463	0.0852463	0.0852463	0.0852463	0.0852463
¸ßË¹°×ÔëÉù´¦Àí (289).mp3	0.3004451	0.3004451	0.3004451	0.3004451	0.3004451	0.3004451	0.3004451	0.3004451	0.3004451	0.3004451	0.3004451	0.3004451	0.3004451	0.3004451	0.3004451	0.3004451	0.3004451	0.3004451	0.3004451	0.3004451	0.3004451	0.3004451	0.3004451	0.3004451	0.3004451	0.3004451	0.3004451	0.3004451	0.3004451	0.3004451	0.3004451	0.3004451	0.3004451	0.3004451	0.3004451	0.3004451	0.3004451	0.3004451	0.3004451	0.3004451	0.3004451	0.3004451	0.3004451	0.3004451	0.3004451	0.3004451	0.3004451	0.3004451	0.3004451
¸ßË¹°×ÔëÉù´¦Àí (290).mp3	0.098521255	0.098521255	0.098521255	0.098521255	0.098521255	0.098521255	0.098521255	0.098521255	0.098521255	0.098521255	0.098521255	0.098521255	0.098521255	0.098521255	0.098521255	0.098521255	0.098521255	0.098521255	0.098521255	0.098521255	0.098521255	0.098521255	0.098521255	0.098521255	0.098521255	0.098521255	0.098521255	0.098521255	0.098521255	0.098521255	0.098521255	0.098521255	0.098521255	0.098521255	0.098521255	0.098521255	0.098521255	0.098521255	0.098521255	0.098521255	0.098521255	0.098521255	0.098521255	0.098521255	0.098521255	0.098521255	0.098521255	0.098521255	0.098521255
¸ßË¹°×ÔëÉù´¦Àí (291).mp3	0.10229433	0.10229433	0.10229433	0.10229433	0.10229433	0.10229433	0.10229433	0.10229433	0.10229433	0.10229433	0.10229433	0.10229433	0.10229433	0.10229433	0.10229433	0.10229433	0.10229433	0.10229433	0.10229433	0.10229433	0.10229433	0.10229433	0.10229433	0.10229433	0.10229433	0.10229433	0.10229433	0.10229433	0.10229433	0.10229433	0.10229433	0.10229433	0.10229433	0.10229433	0.10229433	0.10229433	0.10229433	0.10229433	0.10229433	0.10229433	0.10229433	0.10229433	0.10229433	0.10229433	0.10229433	0.10229433	0.10229433	0.10229433	0.10229433
¸ßË¹°×ÔëÉù´¦Àí (292).mp3	0.11516412	0.11516412	0.11516412	0.11516412	0.11516412	0.11516412	0.11516412	0.11516412	0.11516412	0.11516412	0.11516412	0.11516412	0.11516412	0.11516412	0.11516412	0.11516412	0.11516412	0.11516412	0.11516412	0.11516412	0.11516412	0.11516412	0.11516412	0.11516412	0.11516412	0.11516412	0.11516412	0.11516412	0.11516412	0.11516412	0.11516412	0.11516412	0.11516412	0.11516412	0.11516412	0.11516412	0.11516412	0.11516412	0.11516412	0.11516412	0.11516412	0.11516412	0.11516412	0.11516412	0.11516412	0.11516412	0.11516412	0.11516412	0.11516412
¸ßË¹°×ÔëÉù´¦Àí (293).mp3	0.25445998	0.25445998	0.25445998	0.25445998	0.25445998	0.25445998	0.25445998	0.25445998	0.25445998	0.25445998	0.25445998	0.25445998	0.25445998	0.25445998	0.25445998	0.25445998	0.25445998	0.25445998	0.25445998	0.25445998	0.25445998	0.25445998	0.25445998	0.25445998	0.25445998	0.25445998	0.25445998	0.25445998	0.25445998	0.25445998	0.25445998	0.25445998	0.25445998	0.25445998	0.25445998	0.25445998	0.25445998	0.25445998	0.25445998	0.25445998	0.25445998	0.25445998	0.25445998	0.25445998	0.25445998	0.25445998	0.25445998	0.25445998	0.25445998
¸ßË¹°×ÔëÉù´¦Àí (294).mp3	0.20555693	0.20555693	0.20555693	0.20555693	0.20555693	0.20555693	0.20555693	0.20555693	0.20555693	0.20555693	0.20555693	0.20555693	0.20555693	0.20555693	0.20555693	0.20555693	0.20555693	0.20555693	0.20555693	0.20555693	0.20555693	0.20555693	0.20555693	0.20555693	0.20555693	0.20555693	0.20555693	0.20555693	0.20555693	0.20555693	0.20555693	0.20555693	0.20555693	0.20555693	0.20555693	0.20555693	0.20555693	0.20555693	0.20555693	0.20555693	0.20555693	0.20555693	0.20555693	0.20555693	0.20555693	0.20555693	0.20555693	0.20555693	0.20555693
¸ßË¹°×ÔëÉù´¦Àí (295).mp3	0.28036773	0.28036773	0.28036773	0.28036773	0.28036773	0.28036773	0.28036773	0.28036773	0.28036773	0.28036773	0.28036773	0.28036773	0.28036773	0.28036773	0.28036773	0.28036773	0.28036773	0.28036773	0.28036773	0.28036773	0.28036773	0.28036773	0.28036773	0.28036773	0.28036773	0.28036773	0.28036773	0.28036773	0.28036773	0.28036773	0.28036773	0.28036773	0.28036773	0.28036773	0.28036773	0.28036773	0.28036773	0.28036773	0.28036773	0.28036773	0.28036773	0.28036773	0.28036773	0.28036773	0.28036773	0.28036773	0.28036773	0.28036773	0.28036773
¸ßË¹°×ÔëÉù´¦Àí (296).mp3	-0.040831655	-0.040831655	-0.040831655	-0.040831655	-0.040831655	-0.040831655	-0.040831655	-0.040831655	-0.040831655	-0.040831655	-0.040831655	-0.040831655	-0.040831655	-0.040831655	-0.040831655	-0.040831655	-0.040831655	-0.040831655	-0.040831655	-0.040831655	-0.040831655	-0.040831655	-0.040831655	-0.040831655	-0.040831655	-0.040831655	-0.040831655	-0.040831655	-0.040831655	-0.040831655	-0.040831655	-0.040831655	-0.040831655	-0.040831655	-0.040831655	-0.040831655	-0.040831655	-0.040831655	-0.040831655	-0.040831655	-0.040831655	-0.040831655	-0.040831655	-0.040831655	-0.040831655	-0.040831655	-0.040831655	-0.040831655	-0.040831655
¸ßË¹°×ÔëÉù´¦Àí (297).mp3	0.15557352	0.15557352	0.15557352	0.15557352	0.15557352	0.15557352	0.15557352	0.15557352	0.15557352	0.15557352	0.15557352	0.15557352	0.15557352	0.15557352	0.15557352	0.15557352	0.15557352	0.15557352	0.15557352	0.15557352	0.15557352	0.15557352	0.15557352	0.15557352	0.15557352	0.15557352	0.15557352	0.15557352	0.15557352	0.15557352	0.15557352	0.15557352	0.15557352	0.15557352	0.15557352	0.15557352	0.15557352	0.15557352	0.15557352	0.15557352	0.15557352	0.15557352	0.15557352	0.15557352	0.15557352	0.15557352	0.15557352	0.15557352	0.15557352
¸ßË¹°×ÔëÉù´¦Àí (298).mp3	0.19875461	0.19875461	0.19875461	0.19875461	0.19875461	0.19875461	0.19875461	0.19875461	0.19875461	0.19875461	0.19875461	0.19875461	0.19875461	0.19875461	0.19875461	0.19875461	0.19875461	0.19875461	0.19875461	0.19875461	0.19875461	0.19875461	0.19875461	0.19875461	0.19875461	0.19875461	0.19875461	0.19875461	0.19875461	0.19875461	0.19875461	0.19875461	0.19875461	0.19875461	0.19875461	0.19875461	0.19875461	0.19875461	0.19875461	0.19875461	0.19875461	0.19875461	0.19875461	0.19875461	0.19875461	0.19875461	0.19875461	0.19875461	0.19875461
¸ßË¹°×ÔëÉù´¦Àí (299).mp3	0.25096467	0.25096467	0.25096467	0.25096467	0.25096467	0.25096467	0.25096467	0.25096467	0.25096467	0.25096467	0.25096467	0.25096467	0.25096467	0.25096467	0.25096467	0.25096467	0.25096467	0.25096467	0.25096467	0.25096467	0.25096467	0.25096467	0.25096467	0.25096467	0.25096467	0.25096467	0.25096467	0.25096467	0.25096467	0.25096467	0.25096467	0.25096467	0.25096467	0.25096467	0.25096467	0.25096467	0.25096467	0.25096467	0.25096467	0.25096467	0.25096467	0.25096467	0.25096467	0.25096467	0.25096467	0.25096467	0.25096467	0.25096467	0.25096467
¸ßË¹°×ÔëÉù´¦Àí (300).mp3	0.2570492	0.2570492	0.2570492	0.2570492	0.2570492	0.2570492	0.2570492	0.2570492	0.2570492	0.2570492	0.2570492	0.2570492	0.2570492	0.2570492	0.2570492	0.2570492	0.2570492	0.2570492	0.2570492	0.2570492	0.2570492	0.2570492	0.2570492	0.2570492	0.2570492	0.2570492	0.2570492	0.2570492	0.2570492	0.2570492	0.2570492	0.2570492	0.2570492	0.2570492	0.2570492	0.2570492	0.2570492	0.2570492	0.2570492	0.2570492	0.2570492	0.2570492	0.2570492	0.2570492	0.2570492	0.2570492	0.2570492	0.2570492	0.2570492
¸ßË¹°×ÔëÉù´¦Àí (301).mp3	0.28947666	0.28947666	0.28947666	0.28947666	0.28947666	0.28947666	0.28947666	0.28947666	0.28947666	0.28947666	0.28947666	0.28947666	0.28947666	0.28947666	0.28947666	0.28947666	0.28947666	0.28947666	0.28947666	0.28947666	0.28947666	0.28947666	0.28947666	0.28947666	0.28947666	0.28947666	0.28947666	0.28947666	0.28947666	0.28947666	0.28947666	0.28947666	0.28947666	0.28947666	0.28947666	0.28947666	0.28947666	0.28947666	0.28947666	0.28947666	0.28947666	0.28947666	0.28947666	0.28947666	0.28947666	0.28947666	0.28947666	0.28947666	0.28947666
¸ßË¹°×ÔëÉù´¦Àí (302).mp3	0.06819498	0.06819498	0.06819498	0.06819498	0.06819498	0.06819498	0.06819498	0.06819498	0.06819498	0.06819498	0.06819498	0.06819498	0.06819498	0.06819498	0.06819498	0.06819498	0.06819498	0.06819498	0.06819498	0.06819498	0.06819498	0.06819498	0.06819498	0.06819498	0.06819498	0.06819498	0.06819498	0.06819498	0.06819498	0.06819498	0.06819498	0.06819498	0.06819498	0.06819498	0.06819498	0.06819498	0.06819498	0.06819498	0.06819498	0.06819498	0.06819498	0.06819498	0.06819498	0.06819498	0.06819498	0.06819498	0.06819498	0.06819498	0.06819498
¸ßË¹°×ÔëÉù´¦Àí (303).mp3	0.37473032	0.37473032	0.37473032	0.37473032	0.37473032	0.37473032	0.37473032	0.37473032	0.37473032	0.37473032	0.37473032	0.37473032	0.37473032	0.37473032	0.37473032	0.37473032	0.37473032	0.37473032	0.37473032	0.37473032	0.37473032	0.37473032	0.37473032	0.37473032	0.37473032	0.37473032	0.37473032	0.37473032	0.37473032	0.37473032	0.37473032	0.37473032	0.37473032	0.37473032	0.37473032	0.37473032	0.37473032	0.37473032	0.37473032	0.37473032	0.37473032	0.37473032	0.37473032	0.37473032	0.37473032	0.37473032	0.37473032	0.37473032	0.37473032
¸ßË¹°×ÔëÉù´¦Àí (304).mp3	0.43725654	0.43725654	0.43725654	0.43725654	0.43725654	0.43725654	0.43725654	0.43725654	0.43725654	0.43725654	0.43725654	0.43725654	0.43725654	0.43725654	0.43725654	0.43725654	0.43725654	0.43725654	0.43725654	0.43725654	0.43725654	0.43725654	0.43725654	0.43725654	0.43725654	0.43725654	0.43725654	0.43725654	0.43725654	0.43725654	0.43725654	0.43725654	0.43725654	0.43725654	0.43725654	0.43725654	0.43725654	0.43725654	0.43725654	0.43725654	0.43725654	0.43725654	0.43725654	0.43725654	0.43725654	0.43725654	0.43725654	0.43725654	0.43725654
¸ßË¹°×ÔëÉù´¦Àí (305).mp3	0.16460752	0.16460752	0.16460752	0.16460752	0.16460752	0.16460752	0.16460752	0.16460752	0.16460752	0.16460752	0.16460752	0.16460752	0.16460752	0.16460752	0.16460752	0.16460752	0.16460752	0.16460752	0.16460752	0.16460752	0.16460752	0.16460752	0.16460752	0.16460752	0.16460752	0.16460752	0.16460752	0.16460752	0.16460752	0.16460752	0.16460752	0.16460752	0.16460752	0.16460752	0.16460752	0.16460752	0.16460752	0.16460752	0.16460752	0.16460752	0.16460752	0.16460752	0.16460752	0.16460752	0.16460752	0.16460752	0.16460752	0.16460752	0.16460752
¸ßË¹°×ÔëÉù´¦Àí (306).mp3	0.001725257	0.001725257	0.001725257	0.001725257	0.001725257	0.001725257	0.001725257	0.001725257	0.001725257	0.001725257	0.001725257	0.001725257	0.001725257	0.001725257	0.001725257	0.001725257	0.001725257	0.001725257	0.001725257	0.001725257	0.001725257	0.001725257	0.001725257	0.001725257	0.001725257	0.001725257	0.001725257	0.001725257	0.001725257	0.001725257	0.001725257	0.001725257	0.001725257	0.001725257	0.001725257	0.001725257	0.001725257	0.001725257	0.001725257	0.001725257	0.001725257	0.001725257	0.001725257	0.001725257	0.001725257	0.001725257	0.001725257	0.001725257	0.001725257
¸ßË¹°×ÔëÉù´¦Àí (307).mp3	0.30118415	0.30118415	0.30118415	0.30118415	0.30118415	0.30118415	0.30118415	0.30118415	0.30118415	0.30118415	0.30118415	0.30118415	0.30118415	0.30118415	0.30118415	0.30118415	0.30118415	0.30118415	0.30118415	0.30118415	0.30118415	0.30118415	0.30118415	0.30118415	0.30118415	0.30118415	0.30118415	0.30118415	0.30118415	0.30118415	0.30118415	0.30118415	0.30118415	0.30118415	0.30118415	0.30118415	0.30118415	0.30118415	0.30118415	0.30118415	0.30118415	0.30118415	0.30118415	0.30118415	0.30118415	0.30118415	0.30118415	0.30118415	0.30118415
¸ßË¹°×ÔëÉù´¦Àí (308).mp3	0.06316653	0.06316653	0.06316653	0.06316653	0.06316653	0.06316653	0.06316653	0.06316653	0.06316653	0.06316653	0.06316653	0.06316653	0.06316653	0.06316653	0.06316653	0.06316653	0.06316653	0.06316653	0.06316653	0.06316653	0.06316653	0.06316653	0.06316653	0.06316653	0.06316653	0.06316653	0.06316653	0.06316653	0.06316653	0.06316653	0.06316653	0.06316653	0.06316653	0.06316653	0.06316653	0.06316653	0.06316653	0.06316653	0.06316653	0.06316653	0.06316653	0.06316653	0.06316653	0.06316653	0.06316653	0.06316653	0.06316653	0.06316653	0.06316653
¸ßË¹°×ÔëÉù´¦Àí (309).mp3	0.2847811	0.2847811	0.2847811	0.2847811	0.2847811	0.2847811	0.2847811	0.2847811	0.2847811	0.2847811	0.2847811	0.2847811	0.2847811	0.2847811	0.2847811	0.2847811	0.2847811	0.2847811	0.2847811	0.2847811	0.2847811	0.2847811	0.2847811	0.2847811	0.2847811	0.2847811	0.2847811	0.2847811	0.2847811	0.2847811	0.2847811	0.2847811	0.2847811	0.2847811	0.2847811	0.2847811	0.2847811	0.2847811	0.2847811	0.2847811	0.2847811	0.2847811	0.2847811	0.2847811	0.2847811	0.2847811	0.2847811	0.2847811	0.2847811
¸ßË¹°×ÔëÉù´¦Àí (310).mp3	0.08024127	0.08024127	0.08024127	0.08024127	0.08024127	0.08024127	0.08024127	0.08024127	0.08024127	0.08024127	0.08024127	0.08024127	0.08024127	0.08024127	0.08024127	0.08024127	0.08024127	0.08024127	0.08024127	0.08024127	0.08024127	0.08024127	0.08024127	0.08024127	0.08024127	0.08024127	0.08024127	0.08024127	0.08024127	0.08024127	0.08024127	0.08024127	0.08024127	0.08024127	0.08024127	0.08024127	0.08024127	0.08024127	0.08024127	0.08024127	0.08024127	0.08024127	0.08024127	0.08024127	0.08024127	0.08024127	0.08024127	0.08024127	0.08024127
¸ßË¹°×ÔëÉù´¦Àí (311).mp3	0.15020883	0.15020883	0.15020883	0.15020883	0.15020883	0.15020883	0.15020883	0.15020883	0.15020883	0.15020883	0.15020883	0.15020883	0.15020883	0.15020883	0.15020883	0.15020883	0.15020883	0.15020883	0.15020883	0.15020883	0.15020883	0.15020883	0.15020883	0.15020883	0.15020883	0.15020883	0.15020883	0.15020883	0.15020883	0.15020883	0.15020883	0.15020883	0.15020883	0.15020883	0.15020883	0.15020883	0.15020883	0.15020883	0.15020883	0.15020883	0.15020883	0.15020883	0.15020883	0.15020883	0.15020883	0.15020883	0.15020883	0.15020883	0.15020883
¸ßË¹°×ÔëÉù´¦Àí (312).mp3	0.4129485	0.4129485	0.4129485	0.4129485	0.4129485	0.4129485	0.4129485	0.4129485	0.4129485	0.4129485	0.4129485	0.4129485	0.4129485	0.4129485	0.4129485	0.4129485	0.4129485	0.4129485	0.4129485	0.4129485	0.4129485	0.4129485	0.4129485	0.4129485	0.4129485	0.4129485	0.4129485	0.4129485	0.4129485	0.4129485	0.4129485	0.4129485	0.4129485	0.4129485	0.4129485	0.4129485	0.4129485	0.4129485	0.4129485	0.4129485	0.4129485	0.4129485	0.4129485	0.4129485	0.4129485	0.4129485	0.4129485	0.4129485	0.4129485
¸ßË¹°×ÔëÉù´¦Àí (313).mp3	0.14287874	0.14287874	0.14287874	0.14287874	0.14287874	0.14287874	0.14287874	0.14287874	0.14287874	0.14287874	0.14287874	0.14287874	0.14287874	0.14287874	0.14287874	0.14287874	0.14287874	0.14287874	0.14287874	0.14287874	0.14287874	0.14287874	0.14287874	0.14287874	0.14287874	0.14287874	0.14287874	0.14287874	0.14287874	0.14287874	0.14287874	0.14287874	0.14287874	0.14287874	0.14287874	0.14287874	0.14287874	0.14287874	0.14287874	0.14287874	0.14287874	0.14287874	0.14287874	0.14287874	0.14287874	0.14287874	0.14287874	0.14287874	0.14287874
¸ßË¹°×ÔëÉù´¦Àí (314).mp3	0.36853784	0.36853784	0.36853784	0.36853784	0.36853784	0.36853784	0.36853784	0.36853784	0.36853784	0.36853784	0.36853784	0.36853784	0.36853784	0.36853784	0.36853784	0.36853784	0.36853784	0.36853784	0.36853784	0.36853784	0.36853784	0.36853784	0.36853784	0.36853784	0.36853784	0.36853784	0.36853784	0.36853784	0.36853784	0.36853784	0.36853784	0.36853784	0.36853784	0.36853784	0.36853784	0.36853784	0.36853784	0.36853784	0.36853784	0.36853784	0.36853784	0.36853784	0.36853784	0.36853784	0.36853784	0.36853784	0.36853784	0.36853784	0.36853784
¸ßË¹°×ÔëÉù´¦Àí (315).mp3	0.257836	0.257836	0.257836	0.257836	0.257836	0.257836	0.257836	0.257836	0.257836	0.257836	0.257836	0.257836	0.257836	0.257836	0.257836	0.257836	0.257836	0.257836	0.257836	0.257836	0.257836	0.257836	0.257836	0.257836	0.257836	0.257836	0.257836	0.257836	0.257836	0.257836	0.257836	0.257836	0.257836	0.257836	0.257836	0.257836	0.257836	0.257836	0.257836	0.257836	0.257836	0.257836	0.257836	0.257836	0.257836	0.257836	0.257836	0.257836	0.257836
¸ßË¹°×ÔëÉù´¦Àí (316).mp3	0.21991988	0.21991988	0.21991988	0.21991988	0.21991988	0.21991988	0.21991988	0.21991988	0.21991988	0.21991988	0.21991988	0.21991988	0.21991988	0.21991988	0.21991988	0.21991988	0.21991988	0.21991988	0.21991988	0.21991988	0.21991988	0.21991988	0.21991988	0.21991988	0.21991988	0.21991988	0.21991988	0.21991988	0.21991988	0.21991988	0.21991988	0.21991988	0.21991988	0.21991988	0.21991988	0.21991988	0.21991988	0.21991988	0.21991988	0.21991988	0.21991988	0.21991988	0.21991988	0.21991988	0.21991988	0.21991988	0.21991988	0.21991988	0.21991988
¸ßË¹°×ÔëÉù´¦Àí (317).mp3	0.3623399	0.3623399	0.3623399	0.3623399	0.3623399	0.3623399	0.3623399	0.3623399	0.3623399	0.3623399	0.3623399	0.3623399	0.3623399	0.3623399	0.3623399	0.3623399	0.3623399	0.3623399	0.3623399	0.3623399	0.3623399	0.3623399	0.3623399	0.3623399	0.3623399	0.3623399	0.3623399	0.3623399	0.3623399	0.3623399	0.3623399	0.3623399	0.3623399	0.3623399	0.3623399	0.3623399	0.3623399	0.3623399	0.3623399	0.3623399	0.3623399	0.3623399	0.3623399	0.3623399	0.3623399	0.3623399	0.3623399	0.3623399	0.3623399
¸ßË¹°×ÔëÉù´¦Àí (318).mp3	0.26299423	0.26299423	0.26299423	0.26299423	0.26299423	0.26299423	0.26299423	0.26299423	0.26299423	0.26299423	0.26299423	0.26299423	0.26299423	0.26299423	0.26299423	0.26299423	0.26299423	0.26299423	0.26299423	0.26299423	0.26299423	0.26299423	0.26299423	0.26299423	0.26299423	0.26299423	0.26299423	0.26299423	0.26299423	0.26299423	0.26299423	0.26299423	0.26299423	0.26299423	0.26299423	0.26299423	0.26299423	0.26299423	0.26299423	0.26299423	0.26299423	0.26299423	0.26299423	0.26299423	0.26299423	0.26299423	0.26299423	0.26299423	0.26299423
¸ßË¹°×ÔëÉù´¦Àí (319).mp3	0.14934535	0.14934535	0.14934535	0.14934535	0.14934535	0.14934535	0.14934535	0.14934535	0.14934535	0.14934535	0.14934535	0.14934535	0.14934535	0.14934535	0.14934535	0.14934535	0.14934535	0.14934535	0.14934535	0.14934535	0.14934535	0.14934535	0.14934535	0.14934535	0.14934535	0.14934535	0.14934535	0.14934535	0.14934535	0.14934535	0.14934535	0.14934535	0.14934535	0.14934535	0.14934535	0.14934535	0.14934535	0.14934535	0.14934535	0.14934535	0.14934535	0.14934535	0.14934535	0.14934535	0.14934535	0.14934535	0.14934535	0.14934535	0.14934535
¸ßË¹°×ÔëÉù´¦Àí (320).mp3	0.30232477	0.30232477	0.30232477	0.30232477	0.30232477	0.30232477	0.30232477	0.30232477	0.30232477	0.30232477	0.30232477	0.30232477	0.30232477	0.30232477	0.30232477	0.30232477	0.30232477	0.30232477	0.30232477	0.30232477	0.30232477	0.30232477	0.30232477	0.30232477	0.30232477	0.30232477	0.30232477	0.30232477	0.30232477	0.30232477	0.30232477	0.30232477	0.30232477	0.30232477	0.30232477	0.30232477	0.30232477	0.30232477	0.30232477	0.30232477	0.30232477	0.30232477	0.30232477	0.30232477	0.30232477	0.30232477	0.30232477	0.30232477	0.30232477
¸ßË¹°×ÔëÉù´¦Àí (321).mp3	0.16852371	0.16852371	0.16852371	0.16852371	0.16852371	0.16852371	0.16852371	0.16852371	0.16852371	0.16852371	0.16852371	0.16852371	0.16852371	0.16852371	0.16852371	0.16852371	0.16852371	0.16852371	0.16852371	0.16852371	0.16852371	0.16852371	0.16852371	0.16852371	0.16852371	0.16852371	0.16852371	0.16852371	0.16852371	0.16852371	0.16852371	0.16852371	0.16852371	0.16852371	0.16852371	0.16852371	0.16852371	0.16852371	0.16852371	0.16852371	0.16852371	0.16852371	0.16852371	0.16852371	0.16852371	0.16852371	0.16852371	0.16852371	0.16852371
¸ßË¹°×ÔëÉù´¦Àí (322).mp3	0.16465354	0.16465354	0.16465354	0.16465354	0.16465354	0.16465354	0.16465354	0.16465354	0.16465354	0.16465354	0.16465354	0.16465354	0.16465354	0.16465354	0.16465354	0.16465354	0.16465354	0.16465354	0.16465354	0.16465354	0.16465354	0.16465354	0.16465354	0.16465354	0.16465354	0.16465354	0.16465354	0.16465354	0.16465354	0.16465354	0.16465354	0.16465354	0.16465354	0.16465354	0.16465354	0.16465354	0.16465354	0.16465354	0.16465354	0.16465354	0.16465354	0.16465354	0.16465354	0.16465354	0.16465354	0.16465354	0.16465354	0.16465354	0.16465354
¸ßË¹°×ÔëÉù´¦Àí (323).mp3	0.3146336	0.3146336	0.3146336	0.3146336	0.3146336	0.3146336	0.3146336	0.3146336	0.3146336	0.3146336	0.3146336	0.3146336	0.3146336	0.3146336	0.3146336	0.3146336	0.3146336	0.3146336	0.3146336	0.3146336	0.3146336	0.3146336	0.3146336	0.3146336	0.3146336	0.3146336	0.3146336	0.3146336	0.3146336	0.3146336	0.3146336	0.3146336	0.3146336	0.3146336	0.3146336	0.3146336	0.3146336	0.3146336	0.3146336	0.3146336	0.3146336	0.3146336	0.3146336	0.3146336	0.3146336	0.3146336	0.3146336	0.3146336	0.3146336
¸ßË¹°×ÔëÉù´¦Àí (324).mp3	0.2793356	0.2793356	0.2793356	0.2793356	0.2793356	0.2793356	0.2793356	0.2793356	0.2793356	0.2793356	0.2793356	0.2793356	0.2793356	0.2793356	0.2793356	0.2793356	0.2793356	0.2793356	0.2793356	0.2793356	0.2793356	0.2793356	0.2793356	0.2793356	0.2793356	0.2793356	0.2793356	0.2793356	0.2793356	0.2793356	0.2793356	0.2793356	0.2793356	0.2793356	0.2793356	0.2793356	0.2793356	0.2793356	0.2793356	0.2793356	0.2793356	0.2793356	0.2793356	0.2793356	0.2793356	0.2793356	0.2793356	0.2793356	0.2793356
¸ßË¹°×ÔëÉù´¦Àí (325).mp3	0.24033225	0.24033225	0.24033225	0.24033225	0.24033225	0.24033225	0.24033225	0.24033225	0.24033225	0.24033225	0.24033225	0.24033225	0.24033225	0.24033225	0.24033225	0.24033225	0.24033225	0.24033225	0.24033225	0.24033225	0.24033225	0.24033225	0.24033225	0.24033225	0.24033225	0.24033225	0.24033225	0.24033225	0.24033225	0.24033225	0.24033225	0.24033225	0.24033225	0.24033225	0.24033225	0.24033225	0.24033225	0.24033225	0.24033225	0.24033225	0.24033225	0.24033225	0.24033225	0.24033225	0.24033225	0.24033225	0.24033225	0.24033225	0.24033225
¸ßË¹°×ÔëÉù´¦Àí (326).mp3	0.08720187	0.08720187	0.08720187	0.08720187	0.08720187	0.08720187	0.08720187	0.08720187	0.08720187	0.08720187	0.08720187	0.08720187	0.08720187	0.08720187	0.08720187	0.08720187	0.08720187	0.08720187	0.08720187	0.08720187	0.08720187	0.08720187	0.08720187	0.08720187	0.08720187	0.08720187	0.08720187	0.08720187	0.08720187	0.08720187	0.08720187	0.08720187	0.08720187	0.08720187	0.08720187	0.08720187	0.08720187	0.08720187	0.08720187	0.08720187	0.08720187	0.08720187	0.08720187	0.08720187	0.08720187	0.08720187	0.08720187	0.08720187	0.08720187
¸ßË¹°×ÔëÉù´¦Àí (327).mp3	0.12511203	0.12511203	0.12511203	0.12511203	0.12511203	0.12511203	0.12511203	0.12511203	0.12511203	0.12511203	0.12511203	0.12511203	0.12511203	0.12511203	0.12511203	0.12511203	0.12511203	0.12511203	0.12511203	0.12511203	0.12511203	0.12511203	0.12511203	0.12511203	0.12511203	0.12511203	0.12511203	0.12511203	0.12511203	0.12511203	0.12511203	0.12511203	0.12511203	0.12511203	0.12511203	0.12511203	0.12511203	0.12511203	0.12511203	0.12511203	0.12511203	0.12511203	0.12511203	0.12511203	0.12511203	0.12511203	0.12511203	0.12511203	0.12511203
¸ßË¹°×ÔëÉù´¦Àí (328).mp3	0.17828943	0.17828943	0.17828943	0.17828943	0.17828943	0.17828943	0.17828943	0.17828943	0.17828943	0.17828943	0.17828943	0.17828943	0.17828943	0.17828943	0.17828943	0.17828943	0.17828943	0.17828943	0.17828943	0.17828943	0.17828943	0.17828943	0.17828943	0.17828943	0.17828943	0.17828943	0.17828943	0.17828943	0.17828943	0.17828943	0.17828943	0.17828943	0.17828943	0.17828943	0.17828943	0.17828943	0.17828943	0.17828943	0.17828943	0.17828943	0.17828943	0.17828943	0.17828943	0.17828943	0.17828943	0.17828943	0.17828943	0.17828943	0.17828943
¸ßË¹°×ÔëÉù´¦Àí (329).mp3	0.16889778	0.16889778	0.16889778	0.16889778	0.16889778	0.16889778	0.16889778	0.16889778	0.16889778	0.16889778	0.16889778	0.16889778	0.16889778	0.16889778	0.16889778	0.16889778	0.16889778	0.16889778	0.16889778	0.16889778	0.16889778	0.16889778	0.16889778	0.16889778	0.16889778	0.16889778	0.16889778	0.16889778	0.16889778	0.16889778	0.16889778	0.16889778	0.16889778	0.16889778	0.16889778	0.16889778	0.16889778	0.16889778	0.16889778	0.16889778	0.16889778	0.16889778	0.16889778	0.16889778	0.16889778	0.16889778	0.16889778	0.16889778	0.16889778
¸ßË¹°×ÔëÉù´¦Àí (330).mp3	0.30653167	0.30653167	0.30653167	0.30653167	0.30653167	0.30653167	0.30653167	0.30653167	0.30653167	0.30653167	0.30653167	0.30653167	0.30653167	0.30653167	0.30653167	0.30653167	0.30653167	0.30653167	0.30653167	0.30653167	0.30653167	0.30653167	0.30653167	0.30653167	0.30653167	0.30653167	0.30653167	0.30653167	0.30653167	0.30653167	0.30653167	0.30653167	0.30653167	0.30653167	0.30653167	0.30653167	0.30653167	0.30653167	0.30653167	0.30653167	0.30653167	0.30653167	0.30653167	0.30653167	0.30653167	0.30653167	0.30653167	0.30653167	0.30653167
¸ßË¹°×ÔëÉù´¦Àí (331).mp3	0.13597271	0.13597271	0.13597271	0.13597271	0.13597271	0.13597271	0.13597271	0.13597271	0.13597271	0.13597271	0.13597271	0.13597271	0.13597271	0.13597271	0.13597271	0.13597271	0.13597271	0.13597271	0.13597271	0.13597271	0.13597271	0.13597271	0.13597271	0.13597271	0.13597271	0.13597271	0.13597271	0.13597271	0.13597271	0.13597271	0.13597271	0.13597271	0.13597271	0.13597271	0.13597271	0.13597271	0.13597271	0.13597271	0.13597271	0.13597271	0.13597271	0.13597271	0.13597271	0.13597271	0.13597271	0.13597271	0.13597271	0.13597271	0.13597271
¸ßË¹°×ÔëÉù´¦Àí (332).mp3	0.17854808	0.17854808	0.17854808	0.17854808	0.17854808	0.17854808	0.17854808	0.17854808	0.17854808	0.17854808	0.17854808	0.17854808	0.17854808	0.17854808	0.17854808	0.17854808	0.17854808	0.17854808	0.17854808	0.17854808	0.17854808	0.17854808	0.17854808	0.17854808	0.17854808	0.17854808	0.17854808	0.17854808	0.17854808	0.17854808	0.17854808	0.17854808	0.17854808	0.17854808	0.17854808	0.17854808	0.17854808	0.17854808	0.17854808	0.17854808	0.17854808	0.17854808	0.17854808	0.17854808	0.17854808	0.17854808	0.17854808	0.17854808	0.17854808
¸ßË¹°×ÔëÉù´¦Àí (333).mp3	0.23777062	0.23777062	0.23777062	0.23777062	0.23777062	0.23777062	0.23777062	0.23777062	0.23777062	0.23777062	0.23777062	0.23777062	0.23777062	0.23777062	0.23777062	0.23777062	0.23777062	0.23777062	0.23777062	0.23777062	0.23777062	0.23777062	0.23777062	0.23777062	0.23777062	0.23777062	0.23777062	0.23777062	0.23777062	0.23777062	0.23777062	0.23777062	0.23777062	0.23777062	0.23777062	0.23777062	0.23777062	0.23777062	0.23777062	0.23777062	0.23777062	0.23777062	0.23777062	0.23777062	0.23777062	0.23777062	0.23777062	0.23777062	0.23777062
¸ßË¹°×ÔëÉù´¦Àí (334).mp3	0.41359097	0.41359097	0.41359097	0.41359097	0.41359097	0.41359097	0.41359097	0.41359097	0.41359097	0.41359097	0.41359097	0.41359097	0.41359097	0.41359097	0.41359097	0.41359097	0.41359097	0.41359097	0.41359097	0.41359097	0.41359097	0.41359097	0.41359097	0.41359097	0.41359097	0.41359097	0.41359097	0.41359097	0.41359097	0.41359097	0.41359097	0.41359097	0.41359097	0.41359097	0.41359097	0.41359097	0.41359097	0.41359097	0.41359097	0.41359097	0.41359097	0.41359097	0.41359097	0.41359097	0.41359097	0.41359097	0.41359097	0.41359097	0.41359097
¸ßË¹°×ÔëÉù´¦Àí (335).mp3	0.3665127	0.3665127	0.3665127	0.3665127	0.3665127	0.3665127	0.3665127	0.3665127	0.3665127	0.3665127	0.3665127	0.3665127	0.3665127	0.3665127	0.3665127	0.3665127	0.3665127	0.3665127	0.3665127	0.3665127	0.3665127	0.3665127	0.3665127	0.3665127	0.3665127	0.3665127	0.3665127	0.3665127	0.3665127	0.3665127	0.3665127	0.3665127	0.3665127	0.3665127	0.3665127	0.3665127	0.3665127	0.3665127	0.3665127	0.3665127	0.3665127	0.3665127	0.3665127	0.3665127	0.3665127	0.3665127	0.3665127	0.3665127	0.3665127
¸ßË¹°×ÔëÉù´¦Àí (336).mp3	0.0754635	0.0754635	0.0754635	0.0754635	0.0754635	0.0754635	0.0754635	0.0754635	0.0754635	0.0754635	0.0754635	0.0754635	0.0754635	0.0754635	0.0754635	0.0754635	0.0754635	0.0754635	0.0754635	0.0754635	0.0754635	0.0754635	0.0754635	0.0754635	0.0754635	0.0754635	0.0754635	0.0754635	0.0754635	0.0754635	0.0754635	0.0754635	0.0754635	0.0754635	0.0754635	0.0754635	0.0754635	0.0754635	0.0754635	0.0754635	0.0754635	0.0754635	0.0754635	0.0754635	0.0754635	0.0754635	0.0754635	0.0754635	0.0754635
¸ßË¹°×ÔëÉù´¦Àí (337).mp3	-0.081953906	-0.081953906	-0.081953906	-0.081953906	-0.081953906	-0.081953906	-0.081953906	-0.081953906	-0.081953906	-0.081953906	-0.081953906	-0.081953906	-0.081953906	-0.081953906	-0.081953906	-0.081953906	-0.081953906	-0.081953906	-0.081953906	-0.081953906	-0.081953906	-0.081953906	-0.081953906	-0.081953906	-0.081953906	-0.081953906	-0.081953906	-0.081953906	-0.081953906	-0.081953906	-0.081953906	-0.081953906	-0.081953906	-0.081953906	-0.081953906	-0.081953906	-0.081953906	-0.081953906	-0.081953906	-0.081953906	-0.081953906	-0.081953906	-0.081953906	-0.081953906	-0.081953906	-0.081953906	-0.081953906	-0.081953906	-0.081953906
¸ßË¹°×ÔëÉù´¦Àí (338).mp3	0.06353765	0.06353765	0.06353765	0.06353765	0.06353765	0.06353765	0.06353765	0.06353765	0.06353765	0.06353765	0.06353765	0.06353765	0.06353765	0.06353765	0.06353765	0.06353765	0.06353765	0.06353765	0.06353765	0.06353765	0.06353765	0.06353765	0.06353765	0.06353765	0.06353765	0.06353765	0.06353765	0.06353765	0.06353765	0.06353765	0.06353765	0.06353765	0.06353765	0.06353765	0.06353765	0.06353765	0.06353765	0.06353765	0.06353765	0.06353765	0.06353765	0.06353765	0.06353765	0.06353765	0.06353765	0.06353765	0.06353765	0.06353765	0.06353765
¸ßË¹°×ÔëÉù´¦Àí (339).mp3	0.23078766	0.23078766	0.23078766	0.23078766	0.23078766	0.23078766	0.23078766	0.23078766	0.23078766	0.23078766	0.23078766	0.23078766	0.23078766	0.23078766	0.23078766	0.23078766	0.23078766	0.23078766	0.23078766	0.23078766	0.23078766	0.23078766	0.23078766	0.23078766	0.23078766	0.23078766	0.23078766	0.23078766	0.23078766	0.23078766	0.23078766	0.23078766	0.23078766	0.23078766	0.23078766	0.23078766	0.23078766	0.23078766	0.23078766	0.23078766	0.23078766	0.23078766	0.23078766	0.23078766	0.23078766	0.23078766	0.23078766	0.23078766	0.23078766
¸ßË¹°×ÔëÉù´¦Àí (340).mp3	0.28470975	0.28470975	0.28470975	0.28470975	0.28470975	0.28470975	0.28470975	0.28470975	0.28470975	0.28470975	0.28470975	0.28470975	0.28470975	0.28470975	0.28470975	0.28470975	0.28470975	0.28470975	0.28470975	0.28470975	0.28470975	0.28470975	0.28470975	0.28470975	0.28470975	0.28470975	0.28470975	0.28470975	0.28470975	0.28470975	0.28470975	0.28470975	0.28470975	0.28470975	0.28470975	0.28470975	0.28470975	0.28470975	0.28470975	0.28470975	0.28470975	0.28470975	0.28470975	0.28470975	0.28470975	0.28470975	0.28470975	0.28470975	0.28470975
¸ßË¹°×ÔëÉù´¦Àí (341).mp3	0.17149302	0.17149302	0.17149302	0.17149302	0.17149302	0.17149302	0.17149302	0.17149302	0.17149302	0.17149302	0.17149302	0.17149302	0.17149302	0.17149302	0.17149302	0.17149302	0.17149302	0.17149302	0.17149302	0.17149302	0.17149302	0.17149302	0.17149302	0.17149302	0.17149302	0.17149302	0.17149302	0.17149302	0.17149302	0.17149302	0.17149302	0.17149302	0.17149302	0.17149302	0.17149302	0.17149302	0.17149302	0.17149302	0.17149302	0.17149302	0.17149302	0.17149302	0.17149302	0.17149302	0.17149302	0.17149302	0.17149302	0.17149302	0.17149302
¸ßË¹°×ÔëÉù´¦Àí (342).mp3	0.25284612	0.25284612	0.25284612	0.25284612	0.25284612	0.25284612	0.25284612	0.25284612	0.25284612	0.25284612	0.25284612	0.25284612	0.25284612	0.25284612	0.25284612	0.25284612	0.25284612	0.25284612	0.25284612	0.25284612	0.25284612	0.25284612	0.25284612	0.25284612	0.25284612	0.25284612	0.25284612	0.25284612	0.25284612	0.25284612	0.25284612	0.25284612	0.25284612	0.25284612	0.25284612	0.25284612	0.25284612	0.25284612	0.25284612	0.25284612	0.25284612	0.25284612	0.25284612	0.25284612	0.25284612	0.25284612	0.25284612	0.25284612	0.25284612
¸ßË¹°×ÔëÉù´¦Àí (343).mp3	0.26119524	0.26119524	0.26119524	0.26119524	0.26119524	0.26119524	0.26119524	0.26119524	0.26119524	0.26119524	0.26119524	0.26119524	0.26119524	0.26119524	0.26119524	0.26119524	0.26119524	0.26119524	0.26119524	0.26119524	0.26119524	0.26119524	0.26119524	0.26119524	0.26119524	0.26119524	0.26119524	0.26119524	0.26119524	0.26119524	0.26119524	0.26119524	0.26119524	0.26119524	0.26119524	0.26119524	0.26119524	0.26119524	0.26119524	0.26119524	0.26119524	0.26119524	0.26119524	0.26119524	0.26119524	0.26119524	0.26119524	0.26119524	0.26119524
¸ßË¹°×ÔëÉù´¦Àí (344).mp3	0.06189879	0.06189879	0.06189879	0.06189879	0.06189879	0.06189879	0.06189879	0.06189879	0.06189879	0.06189879	0.06189879	0.06189879	0.06189879	0.06189879	0.06189879	0.06189879	0.06189879	0.06189879	0.06189879	0.06189879	0.06189879	0.06189879	0.06189879	0.06189879	0.06189879	0.06189879	0.06189879	0.06189879	0.06189879	0.06189879	0.06189879	0.06189879	0.06189879	0.06189879	0.06189879	0.06189879	0.06189879	0.06189879	0.06189879	0.06189879	0.06189879	0.06189879	0.06189879	0.06189879	0.06189879	0.06189879	0.06189879	0.06189879	0.06189879
¸ßË¹°×ÔëÉù´¦Àí (345).mp3	0.26762134	0.26762134	0.26762134	0.26762134	0.26762134	0.26762134	0.26762134	0.26762134	0.26762134	0.26762134	0.26762134	0.26762134	0.26762134	0.26762134	0.26762134	0.26762134	0.26762134	0.26762134	0.26762134	0.26762134	0.26762134	0.26762134	0.26762134	0.26762134	0.26762134	0.26762134	0.26762134	0.26762134	0.26762134	0.26762134	0.26762134	0.26762134	0.26762134	0.26762134	0.26762134	0.26762134	0.26762134	0.26762134	0.26762134	0.26762134	0.26762134	0.26762134	0.26762134	0.26762134	0.26762134	0.26762134	0.26762134	0.26762134	0.26762134
¸ßË¹°×ÔëÉù´¦Àí (346).mp3	0.35975745	0.35975745	0.35975745	0.35975745	0.35975745	0.35975745	0.35975745	0.35975745	0.35975745	0.35975745	0.35975745	0.35975745	0.35975745	0.35975745	0.35975745	0.35975745	0.35975745	0.35975745	0.35975745	0.35975745	0.35975745	0.35975745	0.35975745	0.35975745	0.35975745	0.35975745	0.35975745	0.35975745	0.35975745	0.35975745	0.35975745	0.35975745	0.35975745	0.35975745	0.35975745	0.35975745	0.35975745	0.35975745	0.35975745	0.35975745	0.35975745	0.35975745	0.35975745	0.35975745	0.35975745	0.35975745	0.35975745	0.35975745	0.35975745
¸ßË¹°×ÔëÉù´¦Àí (347).mp3	0.17736197	0.17736197	0.17736197	0.17736197	0.17736197	0.17736197	0.17736197	0.17736197	0.17736197	0.17736197	0.17736197	0.17736197	0.17736197	0.17736197	0.17736197	0.17736197	0.17736197	0.17736197	0.17736197	0.17736197	0.17736197	0.17736197	0.17736197	0.17736197	0.17736197	0.17736197	0.17736197	0.17736197	0.17736197	0.17736197	0.17736197	0.17736197	0.17736197	0.17736197	0.17736197	0.17736197	0.17736197	0.17736197	0.17736197	0.17736197	0.17736197	0.17736197	0.17736197	0.17736197	0.17736197	0.17736197	0.17736197	0.17736197	0.17736197
¸ßË¹°×ÔëÉù´¦Àí (348).mp3	0.001209029	0.001209029	0.001209029	0.001209029	0.001209029	0.001209029	0.001209029	0.001209029	0.001209029	0.001209029	0.001209029	0.001209029	0.001209029	0.001209029	0.001209029	0.001209029	0.001209029	0.001209029	0.001209029	0.001209029	0.001209029	0.001209029	0.001209029	0.001209029	0.001209029	0.001209029	0.001209029	0.001209029	0.001209029	0.001209029	0.001209029	0.001209029	0.001209029	0.001209029	0.001209029	0.001209029	0.001209029	0.001209029	0.001209029	0.001209029	0.001209029	0.001209029	0.001209029	0.001209029	0.001209029	0.001209029	0.001209029	0.001209029	0.001209029
¸ßË¹°×ÔëÉù´¦Àí (349).mp3	0.034225725	0.034225725	0.034225725	0.034225725	0.034225725	0.034225725	0.034225725	0.034225725	0.034225725	0.034225725	0.034225725	0.034225725	0.034225725	0.034225725	0.034225725	0.034225725	0.034225725	0.034225725	0.034225725	0.034225725	0.034225725	0.034225725	0.034225725	0.034225725	0.034225725	0.034225725	0.034225725	0.034225725	0.034225725	0.034225725	0.034225725	0.034225725	0.034225725	0.034225725	0.034225725	0.034225725	0.034225725	0.034225725	0.034225725	0.034225725	0.034225725	0.034225725	0.034225725	0.034225725	0.034225725	0.034225725	0.034225725	0.034225725	0.034225725
¸ßË¹°×ÔëÉù´¦Àí (350).mp3	0.21951514	0.21951514	0.21951514	0.21951514	0.21951514	0.21951514	0.21951514	0.21951514	0.21951514	0.21951514	0.21951514	0.21951514	0.21951514	0.21951514	0.21951514	0.21951514	0.21951514	0.21951514	0.21951514	0.21951514	0.21951514	0.21951514	0.21951514	0.21951514	0.21951514	0.21951514	0.21951514	0.21951514	0.21951514	0.21951514	0.21951514	0.21951514	0.21951514	0.21951514	0.21951514	0.21951514	0.21951514	0.21951514	0.21951514	0.21951514	0.21951514	0.21951514	0.21951514	0.21951514	0.21951514	0.21951514	0.21951514	0.21951514	0.21951514
¸ßË¹°×ÔëÉù´¦Àí (351).mp3	0.024292864	0.024292864	0.024292864	0.024292864	0.024292864	0.024292864	0.024292864	0.024292864	0.024292864	0.024292864	0.024292864	0.024292864	0.024292864	0.024292864	0.024292864	0.024292864	0.024292864	0.024292864	0.024292864	0.024292864	0.024292864	0.024292864	0.024292864	0.024292864	0.024292864	0.024292864	0.024292864	0.024292864	0.024292864	0.024292864	0.024292864	0.024292864	0.024292864	0.024292864	0.024292864	0.024292864	0.024292864	0.024292864	0.024292864	0.024292864	0.024292864	0.024292864	0.024292864	0.024292864	0.024292864	0.024292864	0.024292864	0.024292864	0.024292864
¸ßË¹°×ÔëÉù´¦Àí (352).mp3	0.014208698	0.014208698	0.014208698	0.014208698	0.014208698	0.014208698	0.014208698	0.014208698	0.014208698	0.014208698	0.014208698	0.014208698	0.014208698	0.014208698	0.014208698	0.014208698	0.014208698	0.014208698	0.014208698	0.014208698	0.014208698	0.014208698	0.014208698	0.014208698	0.014208698	0.014208698	0.014208698	0.014208698	0.014208698	0.014208698	0.014208698	0.014208698	0.014208698	0.014208698	0.014208698	0.014208698	0.014208698	0.014208698	0.014208698	0.014208698	0.014208698	0.014208698	0.014208698	0.014208698	0.014208698	0.014208698	0.014208698	0.014208698	0.014208698
¸ßË¹°×ÔëÉù´¦Àí (353).mp3	0.17642888	0.17642888	0.17642888	0.17642888	0.17642888	0.17642888	0.17642888	0.17642888	0.17642888	0.17642888	0.17642888	0.17642888	0.17642888	0.17642888	0.17642888	0.17642888	0.17642888	0.17642888	0.17642888	0.17642888	0.17642888	0.17642888	0.17642888	0.17642888	0.17642888	0.17642888	0.17642888	0.17642888	0.17642888	0.17642888	0.17642888	0.17642888	0.17642888	0.17642888	0.17642888	0.17642888	0.17642888	0.17642888	0.17642888	0.17642888	0.17642888	0.17642888	0.17642888	0.17642888	0.17642888	0.17642888	0.17642888	0.17642888	0.17642888
¸ßË¹°×ÔëÉù´¦Àí (354).mp3	-0.09926766	-0.09926766	-0.09926766	-0.09926766	-0.09926766	-0.09926766	-0.09926766	-0.09926766	-0.09926766	-0.09926766	-0.09926766	-0.09926766	-0.09926766	-0.09926766	-0.09926766	-0.09926766	-0.09926766	-0.09926766	-0.09926766	-0.09926766	-0.09926766	-0.09926766	-0.09926766	-0.09926766	-0.09926766	-0.09926766	-0.09926766	-0.09926766	-0.09926766	-0.09926766	-0.09926766	-0.09926766	-0.09926766	-0.09926766	-0.09926766	-0.09926766	-0.09926766	-0.09926766	-0.09926766	-0.09926766	-0.09926766	-0.09926766	-0.09926766	-0.09926766	-0.09926766	-0.09926766	-0.09926766	-0.09926766	-0.09926766
¸ßË¹°×ÔëÉù´¦Àí (355).mp3	-0.09730577	-0.09730577	-0.09730577	-0.09730577	-0.09730577	-0.09730577	-0.09730577	-0.09730577	-0.09730577	-0.09730577	-0.09730577	-0.09730577	-0.09730577	-0.09730577	-0.09730577	-0.09730577	-0.09730577	-0.09730577	-0.09730577	-0.09730577	-0.09730577	-0.09730577	-0.09730577	-0.09730577	-0.09730577	-0.09730577	-0.09730577	-0.09730577	-0.09730577	-0.09730577	-0.09730577	-0.09730577	-0.09730577	-0.09730577	-0.09730577	-0.09730577	-0.09730577	-0.09730577	-0.09730577	-0.09730577	-0.09730577	-0.09730577	-0.09730577	-0.09730577	-0.09730577	-0.09730577	-0.09730577	-0.09730577	-0.09730577
¸ßË¹°×ÔëÉù´¦Àí (356).mp3	-0.000713184	-0.000713184	-0.000713184	-0.000713184	-0.000713184	-0.000713184	-0.000713184	-0.000713184	-0.000713184	-0.000713184	-0.000713184	-0.000713184	-0.000713184	-0.000713184	-0.000713184	-0.000713184	-0.000713184	-0.000713184	-0.000713184	-0.000713184	-0.000713184	-0.000713184	-0.000713184	-0.000713184	-0.000713184	-0.000713184	-0.000713184	-0.000713184	-0.000713184	-0.000713184	-0.000713184	-0.000713184	-0.000713184	-0.000713184	-0.000713184	-0.000713184	-0.000713184	-0.000713184	-0.000713184	-0.000713184	-0.000713184	-0.000713184	-0.000713184	-0.000713184	-0.000713184	-0.000713184	-0.000713184	-0.000713184	-0.000713184
¸ßË¹°×ÔëÉù´¦Àí (357).mp3	0.31876653	0.31876653	0.31876653	0.31876653	0.31876653	0.31876653	0.31876653	0.31876653	0.31876653	0.31876653	0.31876653	0.31876653	0.31876653	0.31876653	0.31876653	0.31876653	0.31876653	0.31876653	0.31876653	0.31876653	0.31876653	0.31876653	0.31876653	0.31876653	0.31876653	0.31876653	0.31876653	0.31876653	0.31876653	0.31876653	0.31876653	0.31876653	0.31876653	0.31876653	0.31876653	0.31876653	0.31876653	0.31876653	0.31876653	0.31876653	0.31876653	0.31876653	0.31876653	0.31876653	0.31876653	0.31876653	0.31876653	0.31876653	0.31876653
¸ßË¹°×ÔëÉù´¦Àí (358).mp3	0.40163922	0.40163922	0.40163922	0.40163922	0.40163922	0.40163922	0.40163922	0.40163922	0.40163922	0.40163922	0.40163922	0.40163922	0.40163922	0.40163922	0.40163922	0.40163922	0.40163922	0.40163922	0.40163922	0.40163922	0.40163922	0.40163922	0.40163922	0.40163922	0.40163922	0.40163922	0.40163922	0.40163922	0.40163922	0.40163922	0.40163922	0.40163922	0.40163922	0.40163922	0.40163922	0.40163922	0.40163922	0.40163922	0.40163922	0.40163922	0.40163922	0.40163922	0.40163922	0.40163922	0.40163922	0.40163922	0.40163922	0.40163922	0.40163922
¸ßË¹°×ÔëÉù´¦Àí (359).mp3	0.16835329	0.16835329	0.16835329	0.16835329	0.16835329	0.16835329	0.16835329	0.16835329	0.16835329	0.16835329	0.16835329	0.16835329	0.16835329	0.16835329	0.16835329	0.16835329	0.16835329	0.16835329	0.16835329	0.16835329	0.16835329	0.16835329	0.16835329	0.16835329	0.16835329	0.16835329	0.16835329	0.16835329	0.16835329	0.16835329	0.16835329	0.16835329	0.16835329	0.16835329	0.16835329	0.16835329	0.16835329	0.16835329	0.16835329	0.16835329	0.16835329	0.16835329	0.16835329	0.16835329	0.16835329	0.16835329	0.16835329	0.16835329	0.16835329
¸ßË¹°×ÔëÉù´¦Àí (360).mp3	0.11437429	0.11437429	0.11437429	0.11437429	0.11437429	0.11437429	0.11437429	0.11437429	0.11437429	0.11437429	0.11437429	0.11437429	0.11437429	0.11437429	0.11437429	0.11437429	0.11437429	0.11437429	0.11437429	0.11437429	0.11437429	0.11437429	0.11437429	0.11437429	0.11437429	0.11437429	0.11437429	0.11437429	0.11437429	0.11437429	0.11437429	0.11437429	0.11437429	0.11437429	0.11437429	0.11437429	0.11437429	0.11437429	0.11437429	0.11437429	0.11437429	0.11437429	0.11437429	0.11437429	0.11437429	0.11437429	0.11437429	0.11437429	0.11437429
¸ßË¹°×ÔëÉù´¦Àí (361).mp3	0.26193735	0.26193735	0.26193735	0.26193735	0.26193735	0.26193735	0.26193735	0.26193735	0.26193735	0.26193735	0.26193735	0.26193735	0.26193735	0.26193735	0.26193735	0.26193735	0.26193735	0.26193735	0.26193735	0.26193735	0.26193735	0.26193735	0.26193735	0.26193735	0.26193735	0.26193735	0.26193735	0.26193735	0.26193735	0.26193735	0.26193735	0.26193735	0.26193735	0.26193735	0.26193735	0.26193735	0.26193735	0.26193735	0.26193735	0.26193735	0.26193735	0.26193735	0.26193735	0.26193735	0.26193735	0.26193735	0.26193735	0.26193735	0.26193735
¸ßË¹°×ÔëÉù´¦Àí (362).mp3	0.11043026	0.11043026	0.11043026	0.11043026	0.11043026	0.11043026	0.11043026	0.11043026	0.11043026	0.11043026	0.11043026	0.11043026	0.11043026	0.11043026	0.11043026	0.11043026	0.11043026	0.11043026	0.11043026	0.11043026	0.11043026	0.11043026	0.11043026	0.11043026	0.11043026	0.11043026	0.11043026	0.11043026	0.11043026	0.11043026	0.11043026	0.11043026	0.11043026	0.11043026	0.11043026	0.11043026	0.11043026	0.11043026	0.11043026	0.11043026	0.11043026	0.11043026	0.11043026	0.11043026	0.11043026	0.11043026	0.11043026	0.11043026	0.11043026
¸ßË¹°×ÔëÉù´¦Àí (363).mp3	0.36883557	0.36883557	0.36883557	0.36883557	0.36883557	0.36883557	0.36883557	0.36883557	0.36883557	0.36883557	0.36883557	0.36883557	0.36883557	0.36883557	0.36883557	0.36883557	0.36883557	0.36883557	0.36883557	0.36883557	0.36883557	0.36883557	0.36883557	0.36883557	0.36883557	0.36883557	0.36883557	0.36883557	0.36883557	0.36883557	0.36883557	0.36883557	0.36883557	0.36883557	0.36883557	0.36883557	0.36883557	0.36883557	0.36883557	0.36883557	0.36883557	0.36883557	0.36883557	0.36883557	0.36883557	0.36883557	0.36883557	0.36883557	0.36883557
¸ßË¹°×ÔëÉù´¦Àí (364).mp3	0.20240422	0.20240422	0.20240422	0.20240422	0.20240422	0.20240422	0.20240422	0.20240422	0.20240422	0.20240422	0.20240422	0.20240422	0.20240422	0.20240422	0.20240422	0.20240422	0.20240422	0.20240422	0.20240422	0.20240422	0.20240422	0.20240422	0.20240422	0.20240422	0.20240422	0.20240422	0.20240422	0.20240422	0.20240422	0.20240422	0.20240422	0.20240422	0.20240422	0.20240422	0.20240422	0.20240422	0.20240422	0.20240422	0.20240422	0.20240422	0.20240422	0.20240422	0.20240422	0.20240422	0.20240422	0.20240422	0.20240422	0.20240422	0.20240422
¸ßË¹°×ÔëÉù´¦Àí (365).mp3	0.16150904	0.16150904	0.16150904	0.16150904	0.16150904	0.16150904	0.16150904	0.16150904	0.16150904	0.16150904	0.16150904	0.16150904	0.16150904	0.16150904	0.16150904	0.16150904	0.16150904	0.16150904	0.16150904	0.16150904	0.16150904	0.16150904	0.16150904	0.16150904	0.16150904	0.16150904	0.16150904	0.16150904	0.16150904	0.16150904	0.16150904	0.16150904	0.16150904	0.16150904	0.16150904	0.16150904	0.16150904	0.16150904	0.16150904	0.16150904	0.16150904	0.16150904	0.16150904	0.16150904	0.16150904	0.16150904	0.16150904	0.16150904	0.16150904
¸ßË¹°×ÔëÉù´¦Àí (366).mp3	-0.08509259	-0.08509259	-0.08509259	-0.08509259	-0.08509259	-0.08509259	-0.08509259	-0.08509259	-0.08509259	-0.08509259	-0.08509259	-0.08509259	-0.08509259	-0.08509259	-0.08509259	-0.08509259	-0.08509259	-0.08509259	-0.08509259	-0.08509259	-0.08509259	-0.08509259	-0.08509259	-0.08509259	-0.08509259	-0.08509259	-0.08509259	-0.08509259	-0.08509259	-0.08509259	-0.08509259	-0.08509259	-0.08509259	-0.08509259	-0.08509259	-0.08509259	-0.08509259	-0.08509259	-0.08509259	-0.08509259	-0.08509259	-0.08509259	-0.08509259	-0.08509259	-0.08509259	-0.08509259	-0.08509259	-0.08509259	-0.08509259
¸ßË¹°×ÔëÉù´¦Àí (367).mp3	0.4132072	0.4132072	0.4132072	0.4132072	0.4132072	0.4132072	0.4132072	0.4132072	0.4132072	0.4132072	0.4132072	0.4132072	0.4132072	0.4132072	0.4132072	0.4132072	0.4132072	0.4132072	0.4132072	0.4132072	0.4132072	0.4132072	0.4132072	0.4132072	0.4132072	0.4132072	0.4132072	0.4132072	0.4132072	0.4132072	0.4132072	0.4132072	0.4132072	0.4132072	0.4132072	0.4132072	0.4132072	0.4132072	0.4132072	0.4132072	0.4132072	0.4132072	0.4132072	0.4132072	0.4132072	0.4132072	0.4132072	0.4132072	0.4132072
¸ßË¹°×ÔëÉù´¦Àí (368).mp3	0.020053662	0.020053662	0.020053662	0.020053662	0.020053662	0.020053662	0.020053662	0.020053662	0.020053662	0.020053662	0.020053662	0.020053662	0.020053662	0.020053662	0.020053662	0.020053662	0.020053662	0.020053662	0.020053662	0.020053662	0.020053662	0.020053662	0.020053662	0.020053662	0.020053662	0.020053662	0.020053662	0.020053662	0.020053662	0.020053662	0.020053662	0.020053662	0.020053662	0.020053662	0.020053662	0.020053662	0.020053662	0.020053662	0.020053662	0.020053662	0.020053662	0.020053662	0.020053662	0.020053662	0.020053662	0.020053662	0.020053662	0.020053662	0.020053662
¸ßË¹°×ÔëÉù´¦Àí (369).mp3	0.24101108	0.24101108	0.24101108	0.24101108	0.24101108	0.24101108	0.24101108	0.24101108	0.24101108	0.24101108	0.24101108	0.24101108	0.24101108	0.24101108	0.24101108	0.24101108	0.24101108	0.24101108	0.24101108	0.24101108	0.24101108	0.24101108	0.24101108	0.24101108	0.24101108	0.24101108	0.24101108	0.24101108	0.24101108	0.24101108	0.24101108	0.24101108	0.24101108	0.24101108	0.24101108	0.24101108	0.24101108	0.24101108	0.24101108	0.24101108	0.24101108	0.24101108	0.24101108	0.24101108	0.24101108	0.24101108	0.24101108	0.24101108	0.24101108
¸ßË¹°×ÔëÉù´¦Àí (370).mp3	-0.026458345	-0.026458345	-0.026458345	-0.026458345	-0.026458345	-0.026458345	-0.026458345	-0.026458345	-0.026458345	-0.026458345	-0.026458345	-0.026458345	-0.026458345	-0.026458345	-0.026458345	-0.026458345	-0.026458345	-0.026458345	-0.026458345	-0.026458345	-0.026458345	-0.026458345	-0.026458345	-0.026458345	-0.026458345	-0.026458345	-0.026458345	-0.026458345	-0.026458345	-0.026458345	-0.026458345	-0.026458345	-0.026458345	-0.026458345	-0.026458345	-0.026458345	-0.026458345	-0.026458345	-0.026458345	-0.026458345	-0.026458345	-0.026458345	-0.026458345	-0.026458345	-0.026458345	-0.026458345	-0.026458345	-0.026458345	-0.026458345
¸ßË¹°×ÔëÉù´¦Àí (371).mp3	0.20189278	0.20189278	0.20189278	0.20189278	0.20189278	0.20189278	0.20189278	0.20189278	0.20189278	0.20189278	0.20189278	0.20189278	0.20189278	0.20189278	0.20189278	0.20189278	0.20189278	0.20189278	0.20189278	0.20189278	0.20189278	0.20189278	0.20189278	0.20189278	0.20189278	0.20189278	0.20189278	0.20189278	0.20189278	0.20189278	0.20189278	0.20189278	0.20189278	0.20189278	0.20189278	0.20189278	0.20189278	0.20189278	0.20189278	0.20189278	0.20189278	0.20189278	0.20189278	0.20189278	0.20189278	0.20189278	0.20189278	0.20189278	0.20189278
¸ßË¹°×ÔëÉù´¦Àí (372).mp3	0.22083107	0.22083107	0.22083107	0.22083107	0.22083107	0.22083107	0.22083107	0.22083107	0.22083107	0.22083107	0.22083107	0.22083107	0.22083107	0.22083107	0.22083107	0.22083107	0.22083107	0.22083107	0.22083107	0.22083107	0.22083107	0.22083107	0.22083107	0.22083107	0.22083107	0.22083107	0.22083107	0.22083107	0.22083107	0.22083107	0.22083107	0.22083107	0.22083107	0.22083107	0.22083107	0.22083107	0.22083107	0.22083107	0.22083107	0.22083107	0.22083107	0.22083107	0.22083107	0.22083107	0.22083107	0.22083107	0.22083107	0.22083107	0.22083107
¸ßË¹°×ÔëÉù´¦Àí (373).mp3	0.3457107	0.3457107	0.3457107	0.3457107	0.3457107	0.3457107	0.3457107	0.3457107	0.3457107	0.3457107	0.3457107	0.3457107	0.3457107	0.3457107	0.3457107	0.3457107	0.3457107	0.3457107	0.3457107	0.3457107	0.3457107	0.3457107	0.3457107	0.3457107	0.3457107	0.3457107	0.3457107	0.3457107	0.3457107	0.3457107	0.3457107	0.3457107	0.3457107	0.3457107	0.3457107	0.3457107	0.3457107	0.3457107	0.3457107	0.3457107	0.3457107	0.3457107	0.3457107	0.3457107	0.3457107	0.3457107	0.3457107	0.3457107	0.3457107
¸ßË¹°×ÔëÉù´¦Àí (374).mp3	0.25892147	0.25892147	0.25892147	0.25892147	0.25892147	0.25892147	0.25892147	0.25892147	0.25892147	0.25892147	0.25892147	0.25892147	0.25892147	0.25892147	0.25892147	0.25892147	0.25892147	0.25892147	0.25892147	0.25892147	0.25892147	0.25892147	0.25892147	0.25892147	0.25892147	0.25892147	0.25892147	0.25892147	0.25892147	0.25892147	0.25892147	0.25892147	0.25892147	0.25892147	0.25892147	0.25892147	0.25892147	0.25892147	0.25892147	0.25892147	0.25892147	0.25892147	0.25892147	0.25892147	0.25892147	0.25892147	0.25892147	0.25892147	0.25892147
¸ßË¹°×ÔëÉù´¦Àí (375).mp3	0.24100071	0.24100071	0.24100071	0.24100071	0.24100071	0.24100071	0.24100071	0.24100071	0.24100071	0.24100071	0.24100071	0.24100071	0.24100071	0.24100071	0.24100071	0.24100071	0.24100071	0.24100071	0.24100071	0.24100071	0.24100071	0.24100071	0.24100071	0.24100071	0.24100071	0.24100071	0.24100071	0.24100071	0.24100071	0.24100071	0.24100071	0.24100071	0.24100071	0.24100071	0.24100071	0.24100071	0.24100071	0.24100071	0.24100071	0.24100071	0.24100071	0.24100071	0.24100071	0.24100071	0.24100071	0.24100071	0.24100071	0.24100071	0.24100071
¸ßË¹°×ÔëÉù´¦Àí (376).mp3	0.28211582	0.28211582	0.28211582	0.28211582	0.28211582	0.28211582	0.28211582	0.28211582	0.28211582	0.28211582	0.28211582	0.28211582	0.28211582	0.28211582	0.28211582	0.28211582	0.28211582	0.28211582	0.28211582	0.28211582	0.28211582	0.28211582	0.28211582	0.28211582	0.28211582	0.28211582	0.28211582	0.28211582	0.28211582	0.28211582	0.28211582	0.28211582	0.28211582	0.28211582	0.28211582	0.28211582	0.28211582	0.28211582	0.28211582	0.28211582	0.28211582	0.28211582	0.28211582	0.28211582	0.28211582	0.28211582	0.28211582	0.28211582	0.28211582
¸ßË¹°×ÔëÉù´¦Àí (377).mp3	0.17568427	0.17568427	0.17568427	0.17568427	0.17568427	0.17568427	0.17568427	0.17568427	0.17568427	0.17568427	0.17568427	0.17568427	0.17568427	0.17568427	0.17568427	0.17568427	0.17568427	0.17568427	0.17568427	0.17568427	0.17568427	0.17568427	0.17568427	0.17568427	0.17568427	0.17568427	0.17568427	0.17568427	0.17568427	0.17568427	0.17568427	0.17568427	0.17568427	0.17568427	0.17568427	0.17568427	0.17568427	0.17568427	0.17568427	0.17568427	0.17568427	0.17568427	0.17568427	0.17568427	0.17568427	0.17568427	0.17568427	0.17568427	0.17568427
¸ßË¹°×ÔëÉù´¦Àí (378).mp3	0.033377722	0.033377722	0.033377722	0.033377722	0.033377722	0.033377722	0.033377722	0.033377722	0.033377722	0.033377722	0.033377722	0.033377722	0.033377722	0.033377722	0.033377722	0.033377722	0.033377722	0.033377722	0.033377722	0.033377722	0.033377722	0.033377722	0.033377722	0.033377722	0.033377722	0.033377722	0.033377722	0.033377722	0.033377722	0.033377722	0.033377722	0.033377722	0.033377722	0.033377722	0.033377722	0.033377722	0.033377722	0.033377722	0.033377722	0.033377722	0.033377722	0.033377722	0.033377722	0.033377722	0.033377722	0.033377722	0.033377722	0.033377722	0.033377722
¸ßË¹°×ÔëÉù´¦Àí (379).mp3	0.19746655	0.19746655	0.19746655	0.19746655	0.19746655	0.19746655	0.19746655	0.19746655	0.19746655	0.19746655	0.19746655	0.19746655	0.19746655	0.19746655	0.19746655	0.19746655	0.19746655	0.19746655	0.19746655	0.19746655	0.19746655	0.19746655	0.19746655	0.19746655	0.19746655	0.19746655	0.19746655	0.19746655	0.19746655	0.19746655	0.19746655	0.19746655	0.19746655	0.19746655	0.19746655	0.19746655	0.19746655	0.19746655	0.19746655	0.19746655	0.19746655	0.19746655	0.19746655	0.19746655	0.19746655	0.19746655	0.19746655	0.19746655	0.19746655
¸ßË¹°×ÔëÉù´¦Àí (380).mp3	0.101057984	0.101057984	0.101057984	0.101057984	0.101057984	0.101057984	0.101057984	0.101057984	0.101057984	0.101057984	0.101057984	0.101057984	0.101057984	0.101057984	0.101057984	0.101057984	0.101057984	0.101057984	0.101057984	0.101057984	0.101057984	0.101057984	0.101057984	0.101057984	0.101057984	0.101057984	0.101057984	0.101057984	0.101057984	0.101057984	0.101057984	0.101057984	0.101057984	0.101057984	0.101057984	0.101057984	0.101057984	0.101057984	0.101057984	0.101057984	0.101057984	0.101057984	0.101057984	0.101057984	0.101057984	0.101057984	0.101057984	0.101057984	0.101057984
¸ßË¹°×ÔëÉù´¦Àí (381).mp3	0.19578932	0.19578932	0.19578932	0.19578932	0.19578932	0.19578932	0.19578932	0.19578932	0.19578932	0.19578932	0.19578932	0.19578932	0.19578932	0.19578932	0.19578932	0.19578932	0.19578932	0.19578932	0.19578932	0.19578932	0.19578932	0.19578932	0.19578932	0.19578932	0.19578932	0.19578932	0.19578932	0.19578932	0.19578932	0.19578932	0.19578932	0.19578932	0.19578932	0.19578932	0.19578932	0.19578932	0.19578932	0.19578932	0.19578932	0.19578932	0.19578932	0.19578932	0.19578932	0.19578932	0.19578932	0.19578932	0.19578932	0.19578932	0.19578932
¸ßË¹°×ÔëÉù´¦Àí (382).mp3	0.32249862	0.32249862	0.32249862	0.32249862	0.32249862	0.32249862	0.32249862	0.32249862	0.32249862	0.32249862	0.32249862	0.32249862	0.32249862	0.32249862	0.32249862	0.32249862	0.32249862	0.32249862	0.32249862	0.32249862	0.32249862	0.32249862	0.32249862	0.32249862	0.32249862	0.32249862	0.32249862	0.32249862	0.32249862	0.32249862	0.32249862	0.32249862	0.32249862	0.32249862	0.32249862	0.32249862	0.32249862	0.32249862	0.32249862	0.32249862	0.32249862	0.32249862	0.32249862	0.32249862	0.32249862	0.32249862	0.32249862	0.32249862	0.32249862
¸ßË¹°×ÔëÉù´¦Àí (383).mp3	0.35486192	0.35486192	0.35486192	0.35486192	0.35486192	0.35486192	0.35486192	0.35486192	0.35486192	0.35486192	0.35486192	0.35486192	0.35486192	0.35486192	0.35486192	0.35486192	0.35486192	0.35486192	0.35486192	0.35486192	0.35486192	0.35486192	0.35486192	0.35486192	0.35486192	0.35486192	0.35486192	0.35486192	0.35486192	0.35486192	0.35486192	0.35486192	0.35486192	0.35486192	0.35486192	0.35486192	0.35486192	0.35486192	0.35486192	0.35486192	0.35486192	0.35486192	0.35486192	0.35486192	0.35486192	0.35486192	0.35486192	0.35486192	0.35486192
¸ßË¹°×ÔëÉù´¦Àí (384).mp3	0.31991732	0.31991732	0.31991732	0.31991732	0.31991732	0.31991732	0.31991732	0.31991732	0.31991732	0.31991732	0.31991732	0.31991732	0.31991732	0.31991732	0.31991732	0.31991732	0.31991732	0.31991732	0.31991732	0.31991732	0.31991732	0.31991732	0.31991732	0.31991732	0.31991732	0.31991732	0.31991732	0.31991732	0.31991732	0.31991732	0.31991732	0.31991732	0.31991732	0.31991732	0.31991732	0.31991732	0.31991732	0.31991732	0.31991732	0.31991732	0.31991732	0.31991732	0.31991732	0.31991732	0.31991732	0.31991732	0.31991732	0.31991732	0.31991732
¸ßË¹°×ÔëÉù´¦Àí (385).mp3	0.15946932	0.15946932	0.15946932	0.15946932	0.15946932	0.15946932	0.15946932	0.15946932	0.15946932	0.15946932	0.15946932	0.15946932	0.15946932	0.15946932	0.15946932	0.15946932	0.15946932	0.15946932	0.15946932	0.15946932	0.15946932	0.15946932	0.15946932	0.15946932	0.15946932	0.15946932	0.15946932	0.15946932	0.15946932	0.15946932	0.15946932	0.15946932	0.15946932	0.15946932	0.15946932	0.15946932	0.15946932	0.15946932	0.15946932	0.15946932	0.15946932	0.15946932	0.15946932	0.15946932	0.15946932	0.15946932	0.15946932	0.15946932	0.15946932
¸ßË¹°×ÔëÉù´¦Àí (386).mp3	0.30402446	0.30402446	0.30402446	0.30402446	0.30402446	0.30402446	0.30402446	0.30402446	0.30402446	0.30402446	0.30402446	0.30402446	0.30402446	0.30402446	0.30402446	0.30402446	0.30402446	0.30402446	0.30402446	0.30402446	0.30402446	0.30402446	0.30402446	0.30402446	0.30402446	0.30402446	0.30402446	0.30402446	0.30402446	0.30402446	0.30402446	0.30402446	0.30402446	0.30402446	0.30402446	0.30402446	0.30402446	0.30402446	0.30402446	0.30402446	0.30402446	0.30402446	0.30402446	0.30402446	0.30402446	0.30402446	0.30402446	0.30402446	0.30402446
¸ßË¹°×ÔëÉù´¦Àí (387).mp3	0.1083917	0.1083917	0.1083917	0.1083917	0.1083917	0.1083917	0.1083917	0.1083917	0.1083917	0.1083917	0.1083917	0.1083917	0.1083917	0.1083917	0.1083917	0.1083917	0.1083917	0.1083917	0.1083917	0.1083917	0.1083917	0.1083917	0.1083917	0.1083917	0.1083917	0.1083917	0.1083917	0.1083917	0.1083917	0.1083917	0.1083917	0.1083917	0.1083917	0.1083917	0.1083917	0.1083917	0.1083917	0.1083917	0.1083917	0.1083917	0.1083917	0.1083917	0.1083917	0.1083917	0.1083917	0.1083917	0.1083917	0.1083917	0.1083917
¸ßË¹°×ÔëÉù´¦Àí (388).mp3	0.14157534	0.14157534	0.14157534	0.14157534	0.14157534	0.14157534	0.14157534	0.14157534	0.14157534	0.14157534	0.14157534	0.14157534	0.14157534	0.14157534	0.14157534	0.14157534	0.14157534	0.14157534	0.14157534	0.14157534	0.14157534	0.14157534	0.14157534	0.14157534	0.14157534	0.14157534	0.14157534	0.14157534	0.14157534	0.14157534	0.14157534	0.14157534	0.14157534	0.14157534	0.14157534	0.14157534	0.14157534	0.14157534	0.14157534	0.14157534	0.14157534	0.14157534	0.14157534	0.14157534	0.14157534	0.14157534	0.14157534	0.14157534	0.14157534
¸ßË¹°×ÔëÉù´¦Àí (389).mp3	0.28111348	0.28111348	0.28111348	0.28111348	0.28111348	0.28111348	0.28111348	0.28111348	0.28111348	0.28111348	0.28111348	0.28111348	0.28111348	0.28111348	0.28111348	0.28111348	0.28111348	0.28111348	0.28111348	0.28111348	0.28111348	0.28111348	0.28111348	0.28111348	0.28111348	0.28111348	0.28111348	0.28111348	0.28111348	0.28111348	0.28111348	0.28111348	0.28111348	0.28111348	0.28111348	0.28111348	0.28111348	0.28111348	0.28111348	0.28111348	0.28111348	0.28111348	0.28111348	0.28111348	0.28111348	0.28111348	0.28111348	0.28111348	0.28111348
¸ßË¹°×ÔëÉù´¦Àí (390).mp3	0.09257335	0.09257335	0.09257335	0.09257335	0.09257335	0.09257335	0.09257335	0.09257335	0.09257335	0.09257335	0.09257335	0.09257335	0.09257335	0.09257335	0.09257335	0.09257335	0.09257335	0.09257335	0.09257335	0.09257335	0.09257335	0.09257335	0.09257335	0.09257335	0.09257335	0.09257335	0.09257335	0.09257335	0.09257335	0.09257335	0.09257335	0.09257335	0.09257335	0.09257335	0.09257335	0.09257335	0.09257335	0.09257335	0.09257335	0.09257335	0.09257335	0.09257335	0.09257335	0.09257335	0.09257335	0.09257335	0.09257335	0.09257335	0.09257335
¸ßË¹°×ÔëÉù´¦Àí (391).mp3	0.17249528	0.17249528	0.17249528	0.17249528	0.17249528	0.17249528	0.17249528	0.17249528	0.17249528	0.17249528	0.17249528	0.17249528	0.17249528	0.17249528	0.17249528	0.17249528	0.17249528	0.17249528	0.17249528	0.17249528	0.17249528	0.17249528	0.17249528	0.17249528	0.17249528	0.17249528	0.17249528	0.17249528	0.17249528	0.17249528	0.17249528	0.17249528	0.17249528	0.17249528	0.17249528	0.17249528	0.17249528	0.17249528	0.17249528	0.17249528	0.17249528	0.17249528	0.17249528	0.17249528	0.17249528	0.17249528	0.17249528	0.17249528	0.17249528
¸ßË¹°×ÔëÉù´¦Àí (392).mp3	0.2980184	0.2980184	0.2980184	0.2980184	0.2980184	0.2980184	0.2980184	0.2980184	0.2980184	0.2980184	0.2980184	0.2980184	0.2980184	0.2980184	0.2980184	0.2980184	0.2980184	0.2980184	0.2980184	0.2980184	0.2980184	0.2980184	0.2980184	0.2980184	0.2980184	0.2980184	0.2980184	0.2980184	0.2980184	0.2980184	0.2980184	0.2980184	0.2980184	0.2980184	0.2980184	0.2980184	0.2980184	0.2980184	0.2980184	0.2980184	0.2980184	0.2980184	0.2980184	0.2980184	0.2980184	0.2980184	0.2980184	0.2980184	0.2980184
¸ßË¹°×ÔëÉù´¦Àí (393).mp3	0.112527736	0.112527736	0.112527736	0.112527736	0.112527736	0.112527736	0.112527736	0.112527736	0.112527736	0.112527736	0.112527736	0.112527736	0.112527736	0.112527736	0.112527736	0.112527736	0.112527736	0.112527736	0.112527736	0.112527736	0.112527736	0.112527736	0.112527736	0.112527736	0.112527736	0.112527736	0.112527736	0.112527736	0.112527736	0.112527736	0.112527736	0.112527736	0.112527736	0.112527736	0.112527736	0.112527736	0.112527736	0.112527736	0.112527736	0.112527736	0.112527736	0.112527736	0.112527736	0.112527736	0.112527736	0.112527736	0.112527736	0.112527736	0.112527736
¸ßË¹°×ÔëÉù´¦Àí (394).mp3	0.09032623	0.09032623	0.09032623	0.09032623	0.09032623	0.09032623	0.09032623	0.09032623	0.09032623	0.09032623	0.09032623	0.09032623	0.09032623	0.09032623	0.09032623	0.09032623	0.09032623	0.09032623	0.09032623	0.09032623	0.09032623	0.09032623	0.09032623	0.09032623	0.09032623	0.09032623	0.09032623	0.09032623	0.09032623	0.09032623	0.09032623	0.09032623	0.09032623	0.09032623	0.09032623	0.09032623	0.09032623	0.09032623	0.09032623	0.09032623	0.09032623	0.09032623	0.09032623	0.09032623	0.09032623	0.09032623	0.09032623	0.09032623	0.09032623
¸ßË¹°×ÔëÉù´¦Àí (395).mp3	0.072912015	0.072912015	0.072912015	0.072912015	0.072912015	0.072912015	0.072912015	0.072912015	0.072912015	0.072912015	0.072912015	0.072912015	0.072912015	0.072912015	0.072912015	0.072912015	0.072912015	0.072912015	0.072912015	0.072912015	0.072912015	0.072912015	0.072912015	0.072912015	0.072912015	0.072912015	0.072912015	0.072912015	0.072912015	0.072912015	0.072912015	0.072912015	0.072912015	0.072912015	0.072912015	0.072912015	0.072912015	0.072912015	0.072912015	0.072912015	0.072912015	0.072912015	0.072912015	0.072912015	0.072912015	0.072912015	0.072912015	0.072912015	0.072912015
¸ßË¹°×ÔëÉù´¦Àí (396).mp3	0.058995597	0.058995597	0.058995597	0.058995597	0.058995597	0.058995597	0.058995597	0.058995597	0.058995597	0.058995597	0.058995597	0.058995597	0.058995597	0.058995597	0.058995597	0.058995597	0.058995597	0.058995597	0.058995597	0.058995597	0.058995597	0.058995597	0.058995597	0.058995597	0.058995597	0.058995597	0.058995597	0.058995597	0.058995597	0.058995597	0.058995597	0.058995597	0.058995597	0.058995597	0.058995597	0.058995597	0.058995597	0.058995597	0.058995597	0.058995597	0.058995597	0.058995597	0.058995597	0.058995597	0.058995597	0.058995597	0.058995597	0.058995597	0.058995597
¸ßË¹°×ÔëÉù´¦Àí (397).mp3	0.2903748	0.2903748	0.2903748	0.2903748	0.2903748	0.2903748	0.2903748	0.2903748	0.2903748	0.2903748	0.2903748	0.2903748	0.2903748	0.2903748	0.2903748	0.2903748	0.2903748	0.2903748	0.2903748	0.2903748	0.2903748	0.2903748	0.2903748	0.2903748	0.2903748	0.2903748	0.2903748	0.2903748	0.2903748	0.2903748	0.2903748	0.2903748	0.2903748	0.2903748	0.2903748	0.2903748	0.2903748	0.2903748	0.2903748	0.2903748	0.2903748	0.2903748	0.2903748	0.2903748	0.2903748	0.2903748	0.2903748	0.2903748	0.2903748
¸ßË¹°×ÔëÉù´¦Àí (398).mp3	0.22778012	0.22778012	0.22778012	0.22778012	0.22778012	0.22778012	0.22778012	0.22778012	0.22778012	0.22778012	0.22778012	0.22778012	0.22778012	0.22778012	0.22778012	0.22778012	0.22778012	0.22778012	0.22778012	0.22778012	0.22778012	0.22778012	0.22778012	0.22778012	0.22778012	0.22778012	0.22778012	0.22778012	0.22778012	0.22778012	0.22778012	0.22778012	0.22778012	0.22778012	0.22778012	0.22778012	0.22778012	0.22778012	0.22778012	0.22778012	0.22778012	0.22778012	0.22778012	0.22778012	0.22778012	0.22778012	0.22778012	0.22778012	0.22778012
¸ßË¹°×ÔëÉù´¦Àí (399).mp3	0.079449125	0.079449125	0.079449125	0.079449125	0.079449125	0.079449125	0.079449125	0.079449125	0.079449125	0.079449125	0.079449125	0.079449125	0.079449125	0.079449125	0.079449125	0.079449125	0.079449125	0.079449125	0.079449125	0.079449125	0.079449125	0.079449125	0.079449125	0.079449125	0.079449125	0.079449125	0.079449125	0.079449125	0.079449125	0.079449125	0.079449125	0.079449125	0.079449125	0.079449125	0.079449125	0.079449125	0.079449125	0.079449125	0.079449125	0.079449125	0.079449125	0.079449125	0.079449125	0.079449125	0.079449125	0.079449125	0.079449125	0.079449125	0.079449125
¸ßË¹°×ÔëÉù´¦Àí (400).mp3	0.25686347	0.25686347	0.25686347	0.25686347	0.25686347	0.25686347	0.25686347	0.25686347	0.25686347	0.25686347	0.25686347	0.25686347	0.25686347	0.25686347	0.25686347	0.25686347	0.25686347	0.25686347	0.25686347	0.25686347	0.25686347	0.25686347	0.25686347	0.25686347	0.25686347	0.25686347	0.25686347	0.25686347	0.25686347	0.25686347	0.25686347	0.25686347	0.25686347	0.25686347	0.25686347	0.25686347	0.25686347	0.25686347	0.25686347	0.25686347	0.25686347	0.25686347	0.25686347	0.25686347	0.25686347	0.25686347	0.25686347	0.25686347	0.25686347
¸ßË¹°×ÔëÉù´¦Àí (401).mp3	0.18021196	0.18021196	0.18021196	0.18021196	0.18021196	0.18021196	0.18021196	0.18021196	0.18021196	0.18021196	0.18021196	0.18021196	0.18021196	0.18021196	0.18021196	0.18021196	0.18021196	0.18021196	0.18021196	0.18021196	0.18021196	0.18021196	0.18021196	0.18021196	0.18021196	0.18021196	0.18021196	0.18021196	0.18021196	0.18021196	0.18021196	0.18021196	0.18021196	0.18021196	0.18021196	0.18021196	0.18021196	0.18021196	0.18021196	0.18021196	0.18021196	0.18021196	0.18021196	0.18021196	0.18021196	0.18021196	0.18021196	0.18021196	0.18021196
¸ßË¹°×ÔëÉù´¦Àí (402).mp3	0.14432651	0.14432651	0.14432651	0.14432651	0.14432651	0.14432651	0.14432651	0.14432651	0.14432651	0.14432651	0.14432651	0.14432651	0.14432651	0.14432651	0.14432651	0.14432651	0.14432651	0.14432651	0.14432651	0.14432651	0.14432651	0.14432651	0.14432651	0.14432651	0.14432651	0.14432651	0.14432651	0.14432651	0.14432651	0.14432651	0.14432651	0.14432651	0.14432651	0.14432651	0.14432651	0.14432651	0.14432651	0.14432651	0.14432651	0.14432651	0.14432651	0.14432651	0.14432651	0.14432651	0.14432651	0.14432651	0.14432651	0.14432651	0.14432651
¸ßË¹°×ÔëÉù´¦Àí (403).mp3	0.20553863	0.20553863	0.20553863	0.20553863	0.20553863	0.20553863	0.20553863	0.20553863	0.20553863	0.20553863	0.20553863	0.20553863	0.20553863	0.20553863	0.20553863	0.20553863	0.20553863	0.20553863	0.20553863	0.20553863	0.20553863	0.20553863	0.20553863	0.20553863	0.20553863	0.20553863	0.20553863	0.20553863	0.20553863	0.20553863	0.20553863	0.20553863	0.20553863	0.20553863	0.20553863	0.20553863	0.20553863	0.20553863	0.20553863	0.20553863	0.20553863	0.20553863	0.20553863	0.20553863	0.20553863	0.20553863	0.20553863	0.20553863	0.20553863
¸ßË¹°×ÔëÉù´¦Àí (404).mp3	-0.06733873	-0.06733873	-0.06733873	-0.06733873	-0.06733873	-0.06733873	-0.06733873	-0.06733873	-0.06733873	-0.06733873	-0.06733873	-0.06733873	-0.06733873	-0.06733873	-0.06733873	-0.06733873	-0.06733873	-0.06733873	-0.06733873	-0.06733873	-0.06733873	-0.06733873	-0.06733873	-0.06733873	-0.06733873	-0.06733873	-0.06733873	-0.06733873	-0.06733873	-0.06733873	-0.06733873	-0.06733873	-0.06733873	-0.06733873	-0.06733873	-0.06733873	-0.06733873	-0.06733873	-0.06733873	-0.06733873	-0.06733873	-0.06733873	-0.06733873	-0.06733873	-0.06733873	-0.06733873	-0.06733873	-0.06733873	-0.06733873
¸ßË¹°×ÔëÉù´¦Àí (405).mp3	0.23939976	0.23939976	0.23939976	0.23939976	0.23939976	0.23939976	0.23939976	0.23939976	0.23939976	0.23939976	0.23939976	0.23939976	0.23939976	0.23939976	0.23939976	0.23939976	0.23939976	0.23939976	0.23939976	0.23939976	0.23939976	0.23939976	0.23939976	0.23939976	0.23939976	0.23939976	0.23939976	0.23939976	0.23939976	0.23939976	0.23939976	0.23939976	0.23939976	0.23939976	0.23939976	0.23939976	0.23939976	0.23939976	0.23939976	0.23939976	0.23939976	0.23939976	0.23939976	0.23939976	0.23939976	0.23939976	0.23939976	0.23939976	0.23939976
¸ßË¹°×ÔëÉù´¦Àí (406).mp3	0.26613903	0.26613903	0.26613903	0.26613903	0.26613903	0.26613903	0.26613903	0.26613903	0.26613903	0.26613903	0.26613903	0.26613903	0.26613903	0.26613903	0.26613903	0.26613903	0.26613903	0.26613903	0.26613903	0.26613903	0.26613903	0.26613903	0.26613903	0.26613903	0.26613903	0.26613903	0.26613903	0.26613903	0.26613903	0.26613903	0.26613903	0.26613903	0.26613903	0.26613903	0.26613903	0.26613903	0.26613903	0.26613903	0.26613903	0.26613903	0.26613903	0.26613903	0.26613903	0.26613903	0.26613903	0.26613903	0.26613903	0.26613903	0.26613903
¸ßË¹°×ÔëÉù´¦Àí (407).mp3	0.055629842	0.055629842	0.055629842	0.055629842	0.055629842	0.055629842	0.055629842	0.055629842	0.055629842	0.055629842	0.055629842	0.055629842	0.055629842	0.055629842	0.055629842	0.055629842	0.055629842	0.055629842	0.055629842	0.055629842	0.055629842	0.055629842	0.055629842	0.055629842	0.055629842	0.055629842	0.055629842	0.055629842	0.055629842	0.055629842	0.055629842	0.055629842	0.055629842	0.055629842	0.055629842	0.055629842	0.055629842	0.055629842	0.055629842	0.055629842	0.055629842	0.055629842	0.055629842	0.055629842	0.055629842	0.055629842	0.055629842	0.055629842	0.055629842
¸ßË¹°×ÔëÉù´¦Àí (408).mp3	0.25872117	0.25872117	0.25872117	0.25872117	0.25872117	0.25872117	0.25872117	0.25872117	0.25872117	0.25872117	0.25872117	0.25872117	0.25872117	0.25872117	0.25872117	0.25872117	0.25872117	0.25872117	0.25872117	0.25872117	0.25872117	0.25872117	0.25872117	0.25872117	0.25872117	0.25872117	0.25872117	0.25872117	0.25872117	0.25872117	0.25872117	0.25872117	0.25872117	0.25872117	0.25872117	0.25872117	0.25872117	0.25872117	0.25872117	0.25872117	0.25872117	0.25872117	0.25872117	0.25872117	0.25872117	0.25872117	0.25872117	0.25872117	0.25872117
¸ßË¹°×ÔëÉù´¦Àí (409).mp3	0.16558781	0.16558781	0.16558781	0.16558781	0.16558781	0.16558781	0.16558781	0.16558781	0.16558781	0.16558781	0.16558781	0.16558781	0.16558781	0.16558781	0.16558781	0.16558781	0.16558781	0.16558781	0.16558781	0.16558781	0.16558781	0.16558781	0.16558781	0.16558781	0.16558781	0.16558781	0.16558781	0.16558781	0.16558781	0.16558781	0.16558781	0.16558781	0.16558781	0.16558781	0.16558781	0.16558781	0.16558781	0.16558781	0.16558781	0.16558781	0.16558781	0.16558781	0.16558781	0.16558781	0.16558781	0.16558781	0.16558781	0.16558781	0.16558781
¸ßË¹°×ÔëÉù´¦Àí (410).mp3	0.046995953	0.046995953	0.046995953	0.046995953	0.046995953	0.046995953	0.046995953	0.046995953	0.046995953	0.046995953	0.046995953	0.046995953	0.046995953	0.046995953	0.046995953	0.046995953	0.046995953	0.046995953	0.046995953	0.046995953	0.046995953	0.046995953	0.046995953	0.046995953	0.046995953	0.046995953	0.046995953	0.046995953	0.046995953	0.046995953	0.046995953	0.046995953	0.046995953	0.046995953	0.046995953	0.046995953	0.046995953	0.046995953	0.046995953	0.046995953	0.046995953	0.046995953	0.046995953	0.046995953	0.046995953	0.046995953	0.046995953	0.046995953	0.046995953
¸ßË¹°×ÔëÉù´¦Àí (411).mp3	0.12620127	0.12620127	0.12620127	0.12620127	0.12620127	0.12620127	0.12620127	0.12620127	0.12620127	0.12620127	0.12620127	0.12620127	0.12620127	0.12620127	0.12620127	0.12620127	0.12620127	0.12620127	0.12620127	0.12620127	0.12620127	0.12620127	0.12620127	0.12620127	0.12620127	0.12620127	0.12620127	0.12620127	0.12620127	0.12620127	0.12620127	0.12620127	0.12620127	0.12620127	0.12620127	0.12620127	0.12620127	0.12620127	0.12620127	0.12620127	0.12620127	0.12620127	0.12620127	0.12620127	0.12620127	0.12620127	0.12620127	0.12620127	0.12620127
¸ßË¹°×ÔëÉù´¦Àí (412).mp3	0.2667875	0.2667875	0.2667875	0.2667875	0.2667875	0.2667875	0.2667875	0.2667875	0.2667875	0.2667875	0.2667875	0.2667875	0.2667875	0.2667875	0.2667875	0.2667875	0.2667875	0.2667875	0.2667875	0.2667875	0.2667875	0.2667875	0.2667875	0.2667875	0.2667875	0.2667875	0.2667875	0.2667875	0.2667875	0.2667875	0.2667875	0.2667875	0.2667875	0.2667875	0.2667875	0.2667875	0.2667875	0.2667875	0.2667875	0.2667875	0.2667875	0.2667875	0.2667875	0.2667875	0.2667875	0.2667875	0.2667875	0.2667875	0.2667875
¸ßË¹°×ÔëÉù´¦Àí (413).mp3	0.060874842	0.060874842	0.060874842	0.060874842	0.060874842	0.060874842	0.060874842	0.060874842	0.060874842	0.060874842	0.060874842	0.060874842	0.060874842	0.060874842	0.060874842	0.060874842	0.060874842	0.060874842	0.060874842	0.060874842	0.060874842	0.060874842	0.060874842	0.060874842	0.060874842	0.060874842	0.060874842	0.060874842	0.060874842	0.060874842	0.060874842	0.060874842	0.060874842	0.060874842	0.060874842	0.060874842	0.060874842	0.060874842	0.060874842	0.060874842	0.060874842	0.060874842	0.060874842	0.060874842	0.060874842	0.060874842	0.060874842	0.060874842	0.060874842
¸ßË¹°×ÔëÉù´¦Àí (414).mp3	0.079088815	0.079088815	0.079088815	0.079088815	0.079088815	0.079088815	0.079088815	0.079088815	0.079088815	0.079088815	0.079088815	0.079088815	0.079088815	0.079088815	0.079088815	0.079088815	0.079088815	0.079088815	0.079088815	0.079088815	0.079088815	0.079088815	0.079088815	0.079088815	0.079088815	0.079088815	0.079088815	0.079088815	0.079088815	0.079088815	0.079088815	0.079088815	0.079088815	0.079088815	0.079088815	0.079088815	0.079088815	0.079088815	0.079088815	0.079088815	0.079088815	0.079088815	0.079088815	0.079088815	0.079088815	0.079088815	0.079088815	0.079088815	0.079088815
¸ßË¹°×ÔëÉù´¦Àí (415).mp3	0.13206992	0.13206992	0.13206992	0.13206992	0.13206992	0.13206992	0.13206992	0.13206992	0.13206992	0.13206992	0.13206992	0.13206992	0.13206992	0.13206992	0.13206992	0.13206992	0.13206992	0.13206992	0.13206992	0.13206992	0.13206992	0.13206992	0.13206992	0.13206992	0.13206992	0.13206992	0.13206992	0.13206992	0.13206992	0.13206992	0.13206992	0.13206992	0.13206992	0.13206992	0.13206992	0.13206992	0.13206992	0.13206992	0.13206992	0.13206992	0.13206992	0.13206992	0.13206992	0.13206992	0.13206992	0.13206992	0.13206992	0.13206992	0.13206992
¸ßË¹°×ÔëÉù´¦Àí (416).mp3	0.23218621	0.23218621	0.23218621	0.23218621	0.23218621	0.23218621	0.23218621	0.23218621	0.23218621	0.23218621	0.23218621	0.23218621	0.23218621	0.23218621	0.23218621	0.23218621	0.23218621	0.23218621	0.23218621	0.23218621	0.23218621	0.23218621	0.23218621	0.23218621	0.23218621	0.23218621	0.23218621	0.23218621	0.23218621	0.23218621	0.23218621	0.23218621	0.23218621	0.23218621	0.23218621	0.23218621	0.23218621	0.23218621	0.23218621	0.23218621	0.23218621	0.23218621	0.23218621	0.23218621	0.23218621	0.23218621	0.23218621	0.23218621	0.23218621
¸ßË¹°×ÔëÉù´¦Àí (417).mp3	0.05142793	0.05142793	0.05142793	0.05142793	0.05142793	0.05142793	0.05142793	0.05142793	0.05142793	0.05142793	0.05142793	0.05142793	0.05142793	0.05142793	0.05142793	0.05142793	0.05142793	0.05142793	0.05142793	0.05142793	0.05142793	0.05142793	0.05142793	0.05142793	0.05142793	0.05142793	0.05142793	0.05142793	0.05142793	0.05142793	0.05142793	0.05142793	0.05142793	0.05142793	0.05142793	0.05142793	0.05142793	0.05142793	0.05142793	0.05142793	0.05142793	0.05142793	0.05142793	0.05142793	0.05142793	0.05142793	0.05142793	0.05142793	0.05142793
¸ßË¹°×ÔëÉù´¦Àí (418).mp3	0.14394273	0.14394273	0.14394273	0.14394273	0.14394273	0.14394273	0.14394273	0.14394273	0.14394273	0.14394273	0.14394273	0.14394273	0.14394273	0.14394273	0.14394273	0.14394273	0.14394273	0.14394273	0.14394273	0.14394273	0.14394273	0.14394273	0.14394273	0.14394273	0.14394273	0.14394273	0.14394273	0.14394273	0.14394273	0.14394273	0.14394273	0.14394273	0.14394273	0.14394273	0.14394273	0.14394273	0.14394273	0.14394273	0.14394273	0.14394273	0.14394273	0.14394273	0.14394273	0.14394273	0.14394273	0.14394273	0.14394273	0.14394273	0.14394273
¸ßË¹°×ÔëÉù´¦Àí (419).mp3	0.09975446	0.09975446	0.09975446	0.09975446	0.09975446	0.09975446	0.09975446	0.09975446	0.09975446	0.09975446	0.09975446	0.09975446	0.09975446	0.09975446	0.09975446	0.09975446	0.09975446	0.09975446	0.09975446	0.09975446	0.09975446	0.09975446	0.09975446	0.09975446	0.09975446	0.09975446	0.09975446	0.09975446	0.09975446	0.09975446	0.09975446	0.09975446	0.09975446	0.09975446	0.09975446	0.09975446	0.09975446	0.09975446	0.09975446	0.09975446	0.09975446	0.09975446	0.09975446	0.09975446	0.09975446	0.09975446	0.09975446	0.09975446	0.09975446
¸ßË¹°×ÔëÉù´¦Àí (420).mp3	0.12797673	0.12797673	0.12797673	0.12797673	0.12797673	0.12797673	0.12797673	0.12797673	0.12797673	0.12797673	0.12797673	0.12797673	0.12797673	0.12797673	0.12797673	0.12797673	0.12797673	0.12797673	0.12797673	0.12797673	0.12797673	0.12797673	0.12797673	0.12797673	0.12797673	0.12797673	0.12797673	0.12797673	0.12797673	0.12797673	0.12797673	0.12797673	0.12797673	0.12797673	0.12797673	0.12797673	0.12797673	0.12797673	0.12797673	0.12797673	0.12797673	0.12797673	0.12797673	0.12797673	0.12797673	0.12797673	0.12797673	0.12797673	0.12797673
¸ßË¹°×ÔëÉù´¦Àí (421).mp3	0.1893245	0.1893245	0.1893245	0.1893245	0.1893245	0.1893245	0.1893245	0.1893245	0.1893245	0.1893245	0.1893245	0.1893245	0.1893245	0.1893245	0.1893245	0.1893245	0.1893245	0.1893245	0.1893245	0.1893245	0.1893245	0.1893245	0.1893245	0.1893245	0.1893245	0.1893245	0.1893245	0.1893245	0.1893245	0.1893245	0.1893245	0.1893245	0.1893245	0.1893245	0.1893245	0.1893245	0.1893245	0.1893245	0.1893245	0.1893245	0.1893245	0.1893245	0.1893245	0.1893245	0.1893245	0.1893245	0.1893245	0.1893245	0.1893245
¸ßË¹°×ÔëÉù´¦Àí (422).mp3	0.13380623	0.13380623	0.13380623	0.13380623	0.13380623	0.13380623	0.13380623	0.13380623	0.13380623	0.13380623	0.13380623	0.13380623	0.13380623	0.13380623	0.13380623	0.13380623	0.13380623	0.13380623	0.13380623	0.13380623	0.13380623	0.13380623	0.13380623	0.13380623	0.13380623	0.13380623	0.13380623	0.13380623	0.13380623	0.13380623	0.13380623	0.13380623	0.13380623	0.13380623	0.13380623	0.13380623	0.13380623	0.13380623	0.13380623	0.13380623	0.13380623	0.13380623	0.13380623	0.13380623	0.13380623	0.13380623	0.13380623	0.13380623	0.13380623
¸ßË¹°×ÔëÉù´¦Àí (423).mp3	0.12626937	0.12626937	0.12626937	0.12626937	0.12626937	0.12626937	0.12626937	0.12626937	0.12626937	0.12626937	0.12626937	0.12626937	0.12626937	0.12626937	0.12626937	0.12626937	0.12626937	0.12626937	0.12626937	0.12626937	0.12626937	0.12626937	0.12626937	0.12626937	0.12626937	0.12626937	0.12626937	0.12626937	0.12626937	0.12626937	0.12626937	0.12626937	0.12626937	0.12626937	0.12626937	0.12626937	0.12626937	0.12626937	0.12626937	0.12626937	0.12626937	0.12626937	0.12626937	0.12626937	0.12626937	0.12626937	0.12626937	0.12626937	0.12626937
¸ßË¹°×ÔëÉù´¦Àí (424).mp3	0.22256295	0.22256295	0.22256295	0.22256295	0.22256295	0.22256295	0.22256295	0.22256295	0.22256295	0.22256295	0.22256295	0.22256295	0.22256295	0.22256295	0.22256295	0.22256295	0.22256295	0.22256295	0.22256295	0.22256295	0.22256295	0.22256295	0.22256295	0.22256295	0.22256295	0.22256295	0.22256295	0.22256295	0.22256295	0.22256295	0.22256295	0.22256295	0.22256295	0.22256295	0.22256295	0.22256295	0.22256295	0.22256295	0.22256295	0.22256295	0.22256295	0.22256295	0.22256295	0.22256295	0.22256295	0.22256295	0.22256295	0.22256295	0.22256295
¸ßË¹°×ÔëÉù´¦Àí (425).mp3	0.038957693	0.038957693	0.038957693	0.038957693	0.038957693	0.038957693	0.038957693	0.038957693	0.038957693	0.038957693	0.038957693	0.038957693	0.038957693	0.038957693	0.038957693	0.038957693	0.038957693	0.038957693	0.038957693	0.038957693	0.038957693	0.038957693	0.038957693	0.038957693	0.038957693	0.038957693	0.038957693	0.038957693	0.038957693	0.038957693	0.038957693	0.038957693	0.038957693	0.038957693	0.038957693	0.038957693	0.038957693	0.038957693	0.038957693	0.038957693	0.038957693	0.038957693	0.038957693	0.038957693	0.038957693	0.038957693	0.038957693	0.038957693	0.038957693
¸ßË¹°×ÔëÉù´¦Àí (426).mp3	0.24702474	0.24702474	0.24702474	0.24702474	0.24702474	0.24702474	0.24702474	0.24702474	0.24702474	0.24702474	0.24702474	0.24702474	0.24702474	0.24702474	0.24702474	0.24702474	0.24702474	0.24702474	0.24702474	0.24702474	0.24702474	0.24702474	0.24702474	0.24702474	0.24702474	0.24702474	0.24702474	0.24702474	0.24702474	0.24702474	0.24702474	0.24702474	0.24702474	0.24702474	0.24702474	0.24702474	0.24702474	0.24702474	0.24702474	0.24702474	0.24702474	0.24702474	0.24702474	0.24702474	0.24702474	0.24702474	0.24702474	0.24702474	0.24702474
¸ßË¹°×ÔëÉù´¦Àí (427).mp3	0.0942888	0.0942888	0.0942888	0.0942888	0.0942888	0.0942888	0.0942888	0.0942888	0.0942888	0.0942888	0.0942888	0.0942888	0.0942888	0.0942888	0.0942888	0.0942888	0.0942888	0.0942888	0.0942888	0.0942888	0.0942888	0.0942888	0.0942888	0.0942888	0.0942888	0.0942888	0.0942888	0.0942888	0.0942888	0.0942888	0.0942888	0.0942888	0.0942888	0.0942888	0.0942888	0.0942888	0.0942888	0.0942888	0.0942888	0.0942888	0.0942888	0.0942888	0.0942888	0.0942888	0.0942888	0.0942888	0.0942888	0.0942888	0.0942888
¸ßË¹°×ÔëÉù´¦Àí (428).mp3	0.21319279	0.21319279	0.21319279	0.21319279	0.21319279	0.21319279	0.21319279	0.21319279	0.21319279	0.21319279	0.21319279	0.21319279	0.21319279	0.21319279	0.21319279	0.21319279	0.21319279	0.21319279	0.21319279	0.21319279	0.21319279	0.21319279	0.21319279	0.21319279	0.21319279	0.21319279	0.21319279	0.21319279	0.21319279	0.21319279	0.21319279	0.21319279	0.21319279	0.21319279	0.21319279	0.21319279	0.21319279	0.21319279	0.21319279	0.21319279	0.21319279	0.21319279	0.21319279	0.21319279	0.21319279	0.21319279	0.21319279	0.21319279	0.21319279
¸ßË¹°×ÔëÉù´¦Àí (429).mp3	0.31865355	0.31865355	0.31865355	0.31865355	0.31865355	0.31865355	0.31865355	0.31865355	0.31865355	0.31865355	0.31865355	0.31865355	0.31865355	0.31865355	0.31865355	0.31865355	0.31865355	0.31865355	0.31865355	0.31865355	0.31865355	0.31865355	0.31865355	0.31865355	0.31865355	0.31865355	0.31865355	0.31865355	0.31865355	0.31865355	0.31865355	0.31865355	0.31865355	0.31865355	0.31865355	0.31865355	0.31865355	0.31865355	0.31865355	0.31865355	0.31865355	0.31865355	0.31865355	0.31865355	0.31865355	0.31865355	0.31865355	0.31865355	0.31865355
¸ßË¹°×ÔëÉù´¦Àí (430).mp3	0.007989033	0.007989033	0.007989033	0.007989033	0.007989033	0.007989033	0.007989033	0.007989033	0.007989033	0.007989033	0.007989033	0.007989033	0.007989033	0.007989033	0.007989033	0.007989033	0.007989033	0.007989033	0.007989033	0.007989033	0.007989033	0.007989033	0.007989033	0.007989033	0.007989033	0.007989033	0.007989033	0.007989033	0.007989033	0.007989033	0.007989033	0.007989033	0.007989033	0.007989033	0.007989033	0.007989033	0.007989033	0.007989033	0.007989033	0.007989033	0.007989033	0.007989033	0.007989033	0.007989033	0.007989033	0.007989033	0.007989033	0.007989033	0.007989033
¸ßË¹°×ÔëÉù´¦Àí (431).mp3	0.09403708	0.09403708	0.09403708	0.09403708	0.09403708	0.09403708	0.09403708	0.09403708	0.09403708	0.09403708	0.09403708	0.09403708	0.09403708	0.09403708	0.09403708	0.09403708	0.09403708	0.09403708	0.09403708	0.09403708	0.09403708	0.09403708	0.09403708	0.09403708	0.09403708	0.09403708	0.09403708	0.09403708	0.09403708	0.09403708	0.09403708	0.09403708	0.09403708	0.09403708	0.09403708	0.09403708	0.09403708	0.09403708	0.09403708	0.09403708	0.09403708	0.09403708	0.09403708	0.09403708	0.09403708	0.09403708	0.09403708	0.09403708	0.09403708
¸ßË¹°×ÔëÉù´¦Àí (432).mp3	0.17578131	0.17578131	0.17578131	0.17578131	0.17578131	0.17578131	0.17578131	0.17578131	0.17578131	0.17578131	0.17578131	0.17578131	0.17578131	0.17578131	0.17578131	0.17578131	0.17578131	0.17578131	0.17578131	0.17578131	0.17578131	0.17578131	0.17578131	0.17578131	0.17578131	0.17578131	0.17578131	0.17578131	0.17578131	0.17578131	0.17578131	0.17578131	0.17578131	0.17578131	0.17578131	0.17578131	0.17578131	0.17578131	0.17578131	0.17578131	0.17578131	0.17578131	0.17578131	0.17578131	0.17578131	0.17578131	0.17578131	0.17578131	0.17578131
¸ßË¹°×ÔëÉù´¦Àí (433).mp3	0.22749637	0.22749637	0.22749637	0.22749637	0.22749637	0.22749637	0.22749637	0.22749637	0.22749637	0.22749637	0.22749637	0.22749637	0.22749637	0.22749637	0.22749637	0.22749637	0.22749637	0.22749637	0.22749637	0.22749637	0.22749637	0.22749637	0.22749637	0.22749637	0.22749637	0.22749637	0.22749637	0.22749637	0.22749637	0.22749637	0.22749637	0.22749637	0.22749637	0.22749637	0.22749637	0.22749637	0.22749637	0.22749637	0.22749637	0.22749637	0.22749637	0.22749637	0.22749637	0.22749637	0.22749637	0.22749637	0.22749637	0.22749637	0.22749637
¸ßË¹°×ÔëÉù´¦Àí (434).mp3	0.21189971	0.21189971	0.21189971	0.21189971	0.21189971	0.21189971	0.21189971	0.21189971	0.21189971	0.21189971	0.21189971	0.21189971	0.21189971	0.21189971	0.21189971	0.21189971	0.21189971	0.21189971	0.21189971	0.21189971	0.21189971	0.21189971	0.21189971	0.21189971	0.21189971	0.21189971	0.21189971	0.21189971	0.21189971	0.21189971	0.21189971	0.21189971	0.21189971	0.21189971	0.21189971	0.21189971	0.21189971	0.21189971	0.21189971	0.21189971	0.21189971	0.21189971	0.21189971	0.21189971	0.21189971	0.21189971	0.21189971	0.21189971	0.21189971
¸ßË¹°×ÔëÉù´¦Àí (435).mp3	0.12340633	0.12340633	0.12340633	0.12340633	0.12340633	0.12340633	0.12340633	0.12340633	0.12340633	0.12340633	0.12340633	0.12340633	0.12340633	0.12340633	0.12340633	0.12340633	0.12340633	0.12340633	0.12340633	0.12340633	0.12340633	0.12340633	0.12340633	0.12340633	0.12340633	0.12340633	0.12340633	0.12340633	0.12340633	0.12340633	0.12340633	0.12340633	0.12340633	0.12340633	0.12340633	0.12340633	0.12340633	0.12340633	0.12340633	0.12340633	0.12340633	0.12340633	0.12340633	0.12340633	0.12340633	0.12340633	0.12340633	0.12340633	0.12340633
¸ßË¹°×ÔëÉù´¦Àí (436).mp3	0.22787705	0.22787705	0.22787705	0.22787705	0.22787705	0.22787705	0.22787705	0.22787705	0.22787705	0.22787705	0.22787705	0.22787705	0.22787705	0.22787705	0.22787705	0.22787705	0.22787705	0.22787705	0.22787705	0.22787705	0.22787705	0.22787705	0.22787705	0.22787705	0.22787705	0.22787705	0.22787705	0.22787705	0.22787705	0.22787705	0.22787705	0.22787705	0.22787705	0.22787705	0.22787705	0.22787705	0.22787705	0.22787705	0.22787705	0.22787705	0.22787705	0.22787705	0.22787705	0.22787705	0.22787705	0.22787705	0.22787705	0.22787705	0.22787705
¸ßË¹°×ÔëÉù´¦Àí (437).mp3	0.14756058	0.14756058	0.14756058	0.14756058	0.14756058	0.14756058	0.14756058	0.14756058	0.14756058	0.14756058	0.14756058	0.14756058	0.14756058	0.14756058	0.14756058	0.14756058	0.14756058	0.14756058	0.14756058	0.14756058	0.14756058	0.14756058	0.14756058	0.14756058	0.14756058	0.14756058	0.14756058	0.14756058	0.14756058	0.14756058	0.14756058	0.14756058	0.14756058	0.14756058	0.14756058	0.14756058	0.14756058	0.14756058	0.14756058	0.14756058	0.14756058	0.14756058	0.14756058	0.14756058	0.14756058	0.14756058	0.14756058	0.14756058	0.14756058
¸ßË¹°×ÔëÉù´¦Àí (438).mp3	0.406196	0.406196	0.406196	0.406196	0.406196	0.406196	0.406196	0.406196	0.406196	0.406196	0.406196	0.406196	0.406196	0.406196	0.406196	0.406196	0.406196	0.406196	0.406196	0.406196	0.406196	0.406196	0.406196	0.406196	0.406196	0.406196	0.406196	0.406196	0.406196	0.406196	0.406196	0.406196	0.406196	0.406196	0.406196	0.406196	0.406196	0.406196	0.406196	0.406196	0.406196	0.406196	0.406196	0.406196	0.406196	0.406196	0.406196	0.406196	0.406196
¸ßË¹°×ÔëÉù´¦Àí (439).mp3	0.2451365	0.2451365	0.2451365	0.2451365	0.2451365	0.2451365	0.2451365	0.2451365	0.2451365	0.2451365	0.2451365	0.2451365	0.2451365	0.2451365	0.2451365	0.2451365	0.2451365	0.2451365	0.2451365	0.2451365	0.2451365	0.2451365	0.2451365	0.2451365	0.2451365	0.2451365	0.2451365	0.2451365	0.2451365	0.2451365	0.2451365	0.2451365	0.2451365	0.2451365	0.2451365	0.2451365	0.2451365	0.2451365	0.2451365	0.2451365	0.2451365	0.2451365	0.2451365	0.2451365	0.2451365	0.2451365	0.2451365	0.2451365	0.2451365
¸ßË¹°×ÔëÉù´¦Àí (440).mp3	0.20052142	0.20052142	0.20052142	0.20052142	0.20052142	0.20052142	0.20052142	0.20052142	0.20052142	0.20052142	0.20052142	0.20052142	0.20052142	0.20052142	0.20052142	0.20052142	0.20052142	0.20052142	0.20052142	0.20052142	0.20052142	0.20052142	0.20052142	0.20052142	0.20052142	0.20052142	0.20052142	0.20052142	0.20052142	0.20052142	0.20052142	0.20052142	0.20052142	0.20052142	0.20052142	0.20052142	0.20052142	0.20052142	0.20052142	0.20052142	0.20052142	0.20052142	0.20052142	0.20052142	0.20052142	0.20052142	0.20052142	0.20052142	0.20052142
¸ßË¹°×ÔëÉù´¦Àí (441).mp3	0.15881903	0.15881903	0.15881903	0.15881903	0.15881903	0.15881903	0.15881903	0.15881903	0.15881903	0.15881903	0.15881903	0.15881903	0.15881903	0.15881903	0.15881903	0.15881903	0.15881903	0.15881903	0.15881903	0.15881903	0.15881903	0.15881903	0.15881903	0.15881903	0.15881903	0.15881903	0.15881903	0.15881903	0.15881903	0.15881903	0.15881903	0.15881903	0.15881903	0.15881903	0.15881903	0.15881903	0.15881903	0.15881903	0.15881903	0.15881903	0.15881903	0.15881903	0.15881903	0.15881903	0.15881903	0.15881903	0.15881903	0.15881903	0.15881903
¸ßË¹°×ÔëÉù´¦Àí (442).mp3	0.39977086	0.39977086	0.39977086	0.39977086	0.39977086	0.39977086	0.39977086	0.39977086	0.39977086	0.39977086	0.39977086	0.39977086	0.39977086	0.39977086	0.39977086	0.39977086	0.39977086	0.39977086	0.39977086	0.39977086	0.39977086	0.39977086	0.39977086	0.39977086	0.39977086	0.39977086	0.39977086	0.39977086	0.39977086	0.39977086	0.39977086	0.39977086	0.39977086	0.39977086	0.39977086	0.39977086	0.39977086	0.39977086	0.39977086	0.39977086	0.39977086	0.39977086	0.39977086	0.39977086	0.39977086	0.39977086	0.39977086	0.39977086	0.39977086
¸ßË¹°×ÔëÉù´¦Àí (443).mp3	0.22975355	0.22975355	0.22975355	0.22975355	0.22975355	0.22975355	0.22975355	0.22975355	0.22975355	0.22975355	0.22975355	0.22975355	0.22975355	0.22975355	0.22975355	0.22975355	0.22975355	0.22975355	0.22975355	0.22975355	0.22975355	0.22975355	0.22975355	0.22975355	0.22975355	0.22975355	0.22975355	0.22975355	0.22975355	0.22975355	0.22975355	0.22975355	0.22975355	0.22975355	0.22975355	0.22975355	0.22975355	0.22975355	0.22975355	0.22975355	0.22975355	0.22975355	0.22975355	0.22975355	0.22975355	0.22975355	0.22975355	0.22975355	0.22975355
¸ßË¹°×ÔëÉù´¦Àí (444).mp3	0.14356425	0.14356425	0.14356425	0.14356425	0.14356425	0.14356425	0.14356425	0.14356425	0.14356425	0.14356425	0.14356425	0.14356425	0.14356425	0.14356425	0.14356425	0.14356425	0.14356425	0.14356425	0.14356425	0.14356425	0.14356425	0.14356425	0.14356425	0.14356425	0.14356425	0.14356425	0.14356425	0.14356425	0.14356425	0.14356425	0.14356425	0.14356425	0.14356425	0.14356425	0.14356425	0.14356425	0.14356425	0.14356425	0.14356425	0.14356425	0.14356425	0.14356425	0.14356425	0.14356425	0.14356425	0.14356425	0.14356425	0.14356425	0.14356425
¸ßË¹°×ÔëÉù´¦Àí (445).mp3	0.44401848	0.44401848	0.44401848	0.44401848	0.44401848	0.44401848	0.44401848	0.44401848	0.44401848	0.44401848	0.44401848	0.44401848	0.44401848	0.44401848	0.44401848	0.44401848	0.44401848	0.44401848	0.44401848	0.44401848	0.44401848	0.44401848	0.44401848	0.44401848	0.44401848	0.44401848	0.44401848	0.44401848	0.44401848	0.44401848	0.44401848	0.44401848	0.44401848	0.44401848	0.44401848	0.44401848	0.44401848	0.44401848	0.44401848	0.44401848	0.44401848	0.44401848	0.44401848	0.44401848	0.44401848	0.44401848	0.44401848	0.44401848	0.44401848
¸ßË¹°×ÔëÉù´¦Àí (446).mp3	0.14564174	0.14564174	0.14564174	0.14564174	0.14564174	0.14564174	0.14564174	0.14564174	0.14564174	0.14564174	0.14564174	0.14564174	0.14564174	0.14564174	0.14564174	0.14564174	0.14564174	0.14564174	0.14564174	0.14564174	0.14564174	0.14564174	0.14564174	0.14564174	0.14564174	0.14564174	0.14564174	0.14564174	0.14564174	0.14564174	0.14564174	0.14564174	0.14564174	0.14564174	0.14564174	0.14564174	0.14564174	0.14564174	0.14564174	0.14564174	0.14564174	0.14564174	0.14564174	0.14564174	0.14564174	0.14564174	0.14564174	0.14564174	0.14564174
¸ßË¹°×ÔëÉù´¦Àí (447).mp3	0.35485524	0.35485524	0.35485524	0.35485524	0.35485524	0.35485524	0.35485524	0.35485524	0.35485524	0.35485524	0.35485524	0.35485524	0.35485524	0.35485524	0.35485524	0.35485524	0.35485524	0.35485524	0.35485524	0.35485524	0.35485524	0.35485524	0.35485524	0.35485524	0.35485524	0.35485524	0.35485524	0.35485524	0.35485524	0.35485524	0.35485524	0.35485524	0.35485524	0.35485524	0.35485524	0.35485524	0.35485524	0.35485524	0.35485524	0.35485524	0.35485524	0.35485524	0.35485524	0.35485524	0.35485524	0.35485524	0.35485524	0.35485524	0.35485524
¸ßË¹°×ÔëÉù´¦Àí (448).mp3	0.3659907	0.3659907	0.3659907	0.3659907	0.3659907	0.3659907	0.3659907	0.3659907	0.3659907	0.3659907	0.3659907	0.3659907	0.3659907	0.3659907	0.3659907	0.3659907	0.3659907	0.3659907	0.3659907	0.3659907	0.3659907	0.3659907	0.3659907	0.3659907	0.3659907	0.3659907	0.3659907	0.3659907	0.3659907	0.3659907	0.3659907	0.3659907	0.3659907	0.3659907	0.3659907	0.3659907	0.3659907	0.3659907	0.3659907	0.3659907	0.3659907	0.3659907	0.3659907	0.3659907	0.3659907	0.3659907	0.3659907	0.3659907	0.3659907
¸ßË¹°×ÔëÉù´¦Àí (449).mp3	0.17273729	0.17273729	0.17273729	0.17273729	0.17273729	0.17273729	0.17273729	0.17273729	0.17273729	0.17273729	0.17273729	0.17273729	0.17273729	0.17273729	0.17273729	0.17273729	0.17273729	0.17273729	0.17273729	0.17273729	0.17273729	0.17273729	0.17273729	0.17273729	0.17273729	0.17273729	0.17273729	0.17273729	0.17273729	0.17273729	0.17273729	0.17273729	0.17273729	0.17273729	0.17273729	0.17273729	0.17273729	0.17273729	0.17273729	0.17273729	0.17273729	0.17273729	0.17273729	0.17273729	0.17273729	0.17273729	0.17273729	0.17273729	0.17273729
¸ßË¹°×ÔëÉù´¦Àí (450).mp3	0.011634775	0.011634775	0.011634775	0.011634775	0.011634775	0.011634775	0.011634775	0.011634775	0.011634775	0.011634775	0.011634775	0.011634775	0.011634775	0.011634775	0.011634775	0.011634775	0.011634775	0.011634775	0.011634775	0.011634775	0.011634775	0.011634775	0.011634775	0.011634775	0.011634775	0.011634775	0.011634775	0.011634775	0.011634775	0.011634775	0.011634775	0.011634775	0.011634775	0.011634775	0.011634775	0.011634775	0.011634775	0.011634775	0.011634775	0.011634775	0.011634775	0.011634775	0.011634775	0.011634775	0.011634775	0.011634775	0.011634775	0.011634775	0.011634775
¸ßË¹°×ÔëÉù´¦Àí (451).mp3	0.28087252	0.28087252	0.28087252	0.28087252	0.28087252	0.28087252	0.28087252	0.28087252	0.28087252	0.28087252	0.28087252	0.28087252	0.28087252	0.28087252	0.28087252	0.28087252	0.28087252	0.28087252	0.28087252	0.28087252	0.28087252	0.28087252	0.28087252	0.28087252	0.28087252	0.28087252	0.28087252	0.28087252	0.28087252	0.28087252	0.28087252	0.28087252	0.28087252	0.28087252	0.28087252	0.28087252	0.28087252	0.28087252	0.28087252	0.28087252	0.28087252	0.28087252	0.28087252	0.28087252	0.28087252	0.28087252	0.28087252	0.28087252	0.28087252
¸ßË¹°×ÔëÉù´¦Àí (452).mp3	0.20647992	0.20647992	0.20647992	0.20647992	0.20647992	0.20647992	0.20647992	0.20647992	0.20647992	0.20647992	0.20647992	0.20647992	0.20647992	0.20647992	0.20647992	0.20647992	0.20647992	0.20647992	0.20647992	0.20647992	0.20647992	0.20647992	0.20647992	0.20647992	0.20647992	0.20647992	0.20647992	0.20647992	0.20647992	0.20647992	0.20647992	0.20647992	0.20647992	0.20647992	0.20647992	0.20647992	0.20647992	0.20647992	0.20647992	0.20647992	0.20647992	0.20647992	0.20647992	0.20647992	0.20647992	0.20647992	0.20647992	0.20647992	0.20647992
¸ßË¹°×ÔëÉù´¦Àí (453).mp3	0.20842773	0.20842773	0.20842773	0.20842773	0.20842773	0.20842773	0.20842773	0.20842773	0.20842773	0.20842773	0.20842773	0.20842773	0.20842773	0.20842773	0.20842773	0.20842773	0.20842773	0.20842773	0.20842773	0.20842773	0.20842773	0.20842773	0.20842773	0.20842773	0.20842773	0.20842773	0.20842773	0.20842773	0.20842773	0.20842773	0.20842773	0.20842773	0.20842773	0.20842773	0.20842773	0.20842773	0.20842773	0.20842773	0.20842773	0.20842773	0.20842773	0.20842773	0.20842773	0.20842773	0.20842773	0.20842773	0.20842773	0.20842773	0.20842773
¸ßË¹°×ÔëÉù´¦Àí (454).mp3	0.40103242	0.40103242	0.40103242	0.40103242	0.40103242	0.40103242	0.40103242	0.40103242	0.40103242	0.40103242	0.40103242	0.40103242	0.40103242	0.40103242	0.40103242	0.40103242	0.40103242	0.40103242	0.40103242	0.40103242	0.40103242	0.40103242	0.40103242	0.40103242	0.40103242	0.40103242	0.40103242	0.40103242	0.40103242	0.40103242	0.40103242	0.40103242	0.40103242	0.40103242	0.40103242	0.40103242	0.40103242	0.40103242	0.40103242	0.40103242	0.40103242	0.40103242	0.40103242	0.40103242	0.40103242	0.40103242	0.40103242	0.40103242	0.40103242
¸ßË¹°×ÔëÉù´¦Àí (455).mp3	0.28199142	0.28199142	0.28199142	0.28199142	0.28199142	0.28199142	0.28199142	0.28199142	0.28199142	0.28199142	0.28199142	0.28199142	0.28199142	0.28199142	0.28199142	0.28199142	0.28199142	0.28199142	0.28199142	0.28199142	0.28199142	0.28199142	0.28199142	0.28199142	0.28199142	0.28199142	0.28199142	0.28199142	0.28199142	0.28199142	0.28199142	0.28199142	0.28199142	0.28199142	0.28199142	0.28199142	0.28199142	0.28199142	0.28199142	0.28199142	0.28199142	0.28199142	0.28199142	0.28199142	0.28199142	0.28199142	0.28199142	0.28199142	0.28199142
¸ßË¹°×ÔëÉù´¦Àí (456).mp3	0.48003265	0.48003265	0.48003265	0.48003265	0.48003265	0.48003265	0.48003265	0.48003265	0.48003265	0.48003265	0.48003265	0.48003265	0.48003265	0.48003265	0.48003265	0.48003265	0.48003265	0.48003265	0.48003265	0.48003265	0.48003265	0.48003265	0.48003265	0.48003265	0.48003265	0.48003265	0.48003265	0.48003265	0.48003265	0.48003265	0.48003265	0.48003265	0.48003265	0.48003265	0.48003265	0.48003265	0.48003265	0.48003265	0.48003265	0.48003265	0.48003265	0.48003265	0.48003265	0.48003265	0.48003265	0.48003265	0.48003265	0.48003265	0.48003265
¸ßË¹°×ÔëÉù´¦Àí (457).mp3	-0.108885795	-0.108885795	-0.108885795	-0.108885795	-0.108885795	-0.108885795	-0.108885795	-0.108885795	-0.108885795	-0.108885795	-0.108885795	-0.108885795	-0.108885795	-0.108885795	-0.108885795	-0.108885795	-0.108885795	-0.108885795	-0.108885795	-0.108885795	-0.108885795	-0.108885795	-0.108885795	-0.108885795	-0.108885795	-0.108885795	-0.108885795	-0.108885795	-0.108885795	-0.108885795	-0.108885795	-0.108885795	-0.108885795	-0.108885795	-0.108885795	-0.108885795	-0.108885795	-0.108885795	-0.108885795	-0.108885795	-0.108885795	-0.108885795	-0.108885795	-0.108885795	-0.108885795	-0.108885795	-0.108885795	-0.108885795	-0.108885795
¸ßË¹°×ÔëÉù´¦Àí (458).mp3	0.33891588	0.33891588	0.33891588	0.33891588	0.33891588	0.33891588	0.33891588	0.33891588	0.33891588	0.33891588	0.33891588	0.33891588	0.33891588	0.33891588	0.33891588	0.33891588	0.33891588	0.33891588	0.33891588	0.33891588	0.33891588	0.33891588	0.33891588	0.33891588	0.33891588	0.33891588	0.33891588	0.33891588	0.33891588	0.33891588	0.33891588	0.33891588	0.33891588	0.33891588	0.33891588	0.33891588	0.33891588	0.33891588	0.33891588	0.33891588	0.33891588	0.33891588	0.33891588	0.33891588	0.33891588	0.33891588	0.33891588	0.33891588	0.33891588
¸ßË¹°×ÔëÉù´¦Àí (459).mp3	-0.04242479	-0.04242479	-0.04242479	-0.04242479	-0.04242479	-0.04242479	-0.04242479	-0.04242479	-0.04242479	-0.04242479	-0.04242479	-0.04242479	-0.04242479	-0.04242479	-0.04242479	-0.04242479	-0.04242479	-0.04242479	-0.04242479	-0.04242479	-0.04242479	-0.04242479	-0.04242479	-0.04242479	-0.04242479	-0.04242479	-0.04242479	-0.04242479	-0.04242479	-0.04242479	-0.04242479	-0.04242479	-0.04242479	-0.04242479	-0.04242479	-0.04242479	-0.04242479	-0.04242479	-0.04242479	-0.04242479	-0.04242479	-0.04242479	-0.04242479	-0.04242479	-0.04242479	-0.04242479	-0.04242479	-0.04242479	-0.04242479
¸ßË¹°×ÔëÉù´¦Àí (460).mp3	0.33005083	0.33005083	0.33005083	0.33005083	0.33005083	0.33005083	0.33005083	0.33005083	0.33005083	0.33005083	0.33005083	0.33005083	0.33005083	0.33005083	0.33005083	0.33005083	0.33005083	0.33005083	0.33005083	0.33005083	0.33005083	0.33005083	0.33005083	0.33005083	0.33005083	0.33005083	0.33005083	0.33005083	0.33005083	0.33005083	0.33005083	0.33005083	0.33005083	0.33005083	0.33005083	0.33005083	0.33005083	0.33005083	0.33005083	0.33005083	0.33005083	0.33005083	0.33005083	0.33005083	0.33005083	0.33005083	0.33005083	0.33005083	0.33005083
¸ßË¹°×ÔëÉù´¦Àí (461).mp3	0.07021382	0.07021382	0.07021382	0.07021382	0.07021382	0.07021382	0.07021382	0.07021382	0.07021382	0.07021382	0.07021382	0.07021382	0.07021382	0.07021382	0.07021382	0.07021382	0.07021382	0.07021382	0.07021382	0.07021382	0.07021382	0.07021382	0.07021382	0.07021382	0.07021382	0.07021382	0.07021382	0.07021382	0.07021382	0.07021382	0.07021382	0.07021382	0.07021382	0.07021382	0.07021382	0.07021382	0.07021382	0.07021382	0.07021382	0.07021382	0.07021382	0.07021382	0.07021382	0.07021382	0.07021382	0.07021382	0.07021382	0.07021382	0.07021382
¸ßË¹°×ÔëÉù´¦Àí (462).mp3	0.23696902	0.23696902	0.23696902	0.23696902	0.23696902	0.23696902	0.23696902	0.23696902	0.23696902	0.23696902	0.23696902	0.23696902	0.23696902	0.23696902	0.23696902	0.23696902	0.23696902	0.23696902	0.23696902	0.23696902	0.23696902	0.23696902	0.23696902	0.23696902	0.23696902	0.23696902	0.23696902	0.23696902	0.23696902	0.23696902	0.23696902	0.23696902	0.23696902	0.23696902	0.23696902	0.23696902	0.23696902	0.23696902	0.23696902	0.23696902	0.23696902	0.23696902	0.23696902	0.23696902	0.23696902	0.23696902	0.23696902	0.23696902	0.23696902
¸ßË¹°×ÔëÉù´¦Àí (463).mp3	0.43180007	0.43180007	0.43180007	0.43180007	0.43180007	0.43180007	0.43180007	0.43180007	0.43180007	0.43180007	0.43180007	0.43180007	0.43180007	0.43180007	0.43180007	0.43180007	0.43180007	0.43180007	0.43180007	0.43180007	0.43180007	0.43180007	0.43180007	0.43180007	0.43180007	0.43180007	0.43180007	0.43180007	0.43180007	0.43180007	0.43180007	0.43180007	0.43180007	0.43180007	0.43180007	0.43180007	0.43180007	0.43180007	0.43180007	0.43180007	0.43180007	0.43180007	0.43180007	0.43180007	0.43180007	0.43180007	0.43180007	0.43180007	0.43180007
¸ßË¹°×ÔëÉù´¦Àí (464).mp3	0.40333718	0.40333718	0.40333718	0.40333718	0.40333718	0.40333718	0.40333718	0.40333718	0.40333718	0.40333718	0.40333718	0.40333718	0.40333718	0.40333718	0.40333718	0.40333718	0.40333718	0.40333718	0.40333718	0.40333718	0.40333718	0.40333718	0.40333718	0.40333718	0.40333718	0.40333718	0.40333718	0.40333718	0.40333718	0.40333718	0.40333718	0.40333718	0.40333718	0.40333718	0.40333718	0.40333718	0.40333718	0.40333718	0.40333718	0.40333718	0.40333718	0.40333718	0.40333718	0.40333718	0.40333718	0.40333718	0.40333718	0.40333718	0.40333718
¸ßË¹°×ÔëÉù´¦Àí (465).mp3	0.23958561	0.23958561	0.23958561	0.23958561	0.23958561	0.23958561	0.23958561	0.23958561	0.23958561	0.23958561	0.23958561	0.23958561	0.23958561	0.23958561	0.23958561	0.23958561	0.23958561	0.23958561	0.23958561	0.23958561	0.23958561	0.23958561	0.23958561	0.23958561	0.23958561	0.23958561	0.23958561	0.23958561	0.23958561	0.23958561	0.23958561	0.23958561	0.23958561	0.23958561	0.23958561	0.23958561	0.23958561	0.23958561	0.23958561	0.23958561	0.23958561	0.23958561	0.23958561	0.23958561	0.23958561	0.23958561	0.23958561	0.23958561	0.23958561
¸ßË¹°×ÔëÉù´¦Àí (466).mp3	0.061257035	0.061257035	0.061257035	0.061257035	0.061257035	0.061257035	0.061257035	0.061257035	0.061257035	0.061257035	0.061257035	0.061257035	0.061257035	0.061257035	0.061257035	0.061257035	0.061257035	0.061257035	0.061257035	0.061257035	0.061257035	0.061257035	0.061257035	0.061257035	0.061257035	0.061257035	0.061257035	0.061257035	0.061257035	0.061257035	0.061257035	0.061257035	0.061257035	0.061257035	0.061257035	0.061257035	0.061257035	0.061257035	0.061257035	0.061257035	0.061257035	0.061257035	0.061257035	0.061257035	0.061257035	0.061257035	0.061257035	0.061257035	0.061257035
¸ßË¹°×ÔëÉù´¦Àí (467).mp3	0.29584205	0.29584205	0.29584205	0.29584205	0.29584205	0.29584205	0.29584205	0.29584205	0.29584205	0.29584205	0.29584205	0.29584205	0.29584205	0.29584205	0.29584205	0.29584205	0.29584205	0.29584205	0.29584205	0.29584205	0.29584205	0.29584205	0.29584205	0.29584205	0.29584205	0.29584205	0.29584205	0.29584205	0.29584205	0.29584205	0.29584205	0.29584205	0.29584205	0.29584205	0.29584205	0.29584205	0.29584205	0.29584205	0.29584205	0.29584205	0.29584205	0.29584205	0.29584205	0.29584205	0.29584205	0.29584205	0.29584205	0.29584205	0.29584205
¸ßË¹°×ÔëÉù´¦Àí (468).mp3	0.28650075	0.28650075	0.28650075	0.28650075	0.28650075	0.28650075	0.28650075	0.28650075	0.28650075	0.28650075	0.28650075	0.28650075	0.28650075	0.28650075	0.28650075	0.28650075	0.28650075	0.28650075	0.28650075	0.28650075	0.28650075	0.28650075	0.28650075	0.28650075	0.28650075	0.28650075	0.28650075	0.28650075	0.28650075	0.28650075	0.28650075	0.28650075	0.28650075	0.28650075	0.28650075	0.28650075	0.28650075	0.28650075	0.28650075	0.28650075	0.28650075	0.28650075	0.28650075	0.28650075	0.28650075	0.28650075	0.28650075	0.28650075	0.28650075
¸ßË¹°×ÔëÉù´¦Àí (469).mp3	0.26814392	0.26814392	0.26814392	0.26814392	0.26814392	0.26814392	0.26814392	0.26814392	0.26814392	0.26814392	0.26814392	0.26814392	0.26814392	0.26814392	0.26814392	0.26814392	0.26814392	0.26814392	0.26814392	0.26814392	0.26814392	0.26814392	0.26814392	0.26814392	0.26814392	0.26814392	0.26814392	0.26814392	0.26814392	0.26814392	0.26814392	0.26814392	0.26814392	0.26814392	0.26814392	0.26814392	0.26814392	0.26814392	0.26814392	0.26814392	0.26814392	0.26814392	0.26814392	0.26814392	0.26814392	0.26814392	0.26814392	0.26814392	0.26814392
¸ßË¹°×ÔëÉù´¦Àí (470).mp3	0.18381211	0.18381211	0.18381211	0.18381211	0.18381211	0.18381211	0.18381211	0.18381211	0.18381211	0.18381211	0.18381211	0.18381211	0.18381211	0.18381211	0.18381211	0.18381211	0.18381211	0.18381211	0.18381211	0.18381211	0.18381211	0.18381211	0.18381211	0.18381211	0.18381211	0.18381211	0.18381211	0.18381211	0.18381211	0.18381211	0.18381211	0.18381211	0.18381211	0.18381211	0.18381211	0.18381211	0.18381211	0.18381211	0.18381211	0.18381211	0.18381211	0.18381211	0.18381211	0.18381211	0.18381211	0.18381211	0.18381211	0.18381211	0.18381211
¸ßË¹°×ÔëÉù´¦Àí (471).mp3	0.1861178	0.1861178	0.1861178	0.1861178	0.1861178	0.1861178	0.1861178	0.1861178	0.1861178	0.1861178	0.1861178	0.1861178	0.1861178	0.1861178	0.1861178	0.1861178	0.1861178	0.1861178	0.1861178	0.1861178	0.1861178	0.1861178	0.1861178	0.1861178	0.1861178	0.1861178	0.1861178	0.1861178	0.1861178	0.1861178	0.1861178	0.1861178	0.1861178	0.1861178	0.1861178	0.1861178	0.1861178	0.1861178	0.1861178	0.1861178	0.1861178	0.1861178	0.1861178	0.1861178	0.1861178	0.1861178	0.1861178	0.1861178	0.1861178
¸ßË¹°×ÔëÉù´¦Àí (472).mp3	0.37398928	0.37398928	0.37398928	0.37398928	0.37398928	0.37398928	0.37398928	0.37398928	0.37398928	0.37398928	0.37398928	0.37398928	0.37398928	0.37398928	0.37398928	0.37398928	0.37398928	0.37398928	0.37398928	0.37398928	0.37398928	0.37398928	0.37398928	0.37398928	0.37398928	0.37398928	0.37398928	0.37398928	0.37398928	0.37398928	0.37398928	0.37398928	0.37398928	0.37398928	0.37398928	0.37398928	0.37398928	0.37398928	0.37398928	0.37398928	0.37398928	0.37398928	0.37398928	0.37398928	0.37398928	0.37398928	0.37398928	0.37398928	0.37398928
¸ßË¹°×ÔëÉù´¦Àí (473).mp3	0.2011492	0.2011492	0.2011492	0.2011492	0.2011492	0.2011492	0.2011492	0.2011492	0.2011492	0.2011492	0.2011492	0.2011492	0.2011492	0.2011492	0.2011492	0.2011492	0.2011492	0.2011492	0.2011492	0.2011492	0.2011492	0.2011492	0.2011492	0.2011492	0.2011492	0.2011492	0.2011492	0.2011492	0.2011492	0.2011492	0.2011492	0.2011492	0.2011492	0.2011492	0.2011492	0.2011492	0.2011492	0.2011492	0.2011492	0.2011492	0.2011492	0.2011492	0.2011492	0.2011492	0.2011492	0.2011492	0.2011492	0.2011492	0.2011492
¸ßË¹°×ÔëÉù´¦Àí (474).mp3	0.2634581	0.2634581	0.2634581	0.2634581	0.2634581	0.2634581	0.2634581	0.2634581	0.2634581	0.2634581	0.2634581	0.2634581	0.2634581	0.2634581	0.2634581	0.2634581	0.2634581	0.2634581	0.2634581	0.2634581	0.2634581	0.2634581	0.2634581	0.2634581	0.2634581	0.2634581	0.2634581	0.2634581	0.2634581	0.2634581	0.2634581	0.2634581	0.2634581	0.2634581	0.2634581	0.2634581	0.2634581	0.2634581	0.2634581	0.2634581	0.2634581	0.2634581	0.2634581	0.2634581	0.2634581	0.2634581	0.2634581	0.2634581	0.2634581
¸ßË¹°×ÔëÉù´¦Àí (475).mp3	0.44449157	0.44449157	0.44449157	0.44449157	0.44449157	0.44449157	0.44449157	0.44449157	0.44449157	0.44449157	0.44449157	0.44449157	0.44449157	0.44449157	0.44449157	0.44449157	0.44449157	0.44449157	0.44449157	0.44449157	0.44449157	0.44449157	0.44449157	0.44449157	0.44449157	0.44449157	0.44449157	0.44449157	0.44449157	0.44449157	0.44449157	0.44449157	0.44449157	0.44449157	0.44449157	0.44449157	0.44449157	0.44449157	0.44449157	0.44449157	0.44449157	0.44449157	0.44449157	0.44449157	0.44449157	0.44449157	0.44449157	0.44449157	0.44449157
¸ßË¹°×ÔëÉù´¦Àí (476).mp3	0.1751149	0.1751149	0.1751149	0.1751149	0.1751149	0.1751149	0.1751149	0.1751149	0.1751149	0.1751149	0.1751149	0.1751149	0.1751149	0.1751149	0.1751149	0.1751149	0.1751149	0.1751149	0.1751149	0.1751149	0.1751149	0.1751149	0.1751149	0.1751149	0.1751149	0.1751149	0.1751149	0.1751149	0.1751149	0.1751149	0.1751149	0.1751149	0.1751149	0.1751149	0.1751149	0.1751149	0.1751149	0.1751149	0.1751149	0.1751149	0.1751149	0.1751149	0.1751149	0.1751149	0.1751149	0.1751149	0.1751149	0.1751149	0.1751149
¸ßË¹°×ÔëÉù´¦Àí (477).mp3	0.31952	0.31952	0.31952	0.31952	0.31952	0.31952	0.31952	0.31952	0.31952	0.31952	0.31952	0.31952	0.31952	0.31952	0.31952	0.31952	0.31952	0.31952	0.31952	0.31952	0.31952	0.31952	0.31952	0.31952	0.31952	0.31952	0.31952	0.31952	0.31952	0.31952	0.31952	0.31952	0.31952	0.31952	0.31952	0.31952	0.31952	0.31952	0.31952	0.31952	0.31952	0.31952	0.31952	0.31952	0.31952	0.31952	0.31952	0.31952	0.31952
¸ßË¹°×ÔëÉù´¦Àí (478).mp3	0.22586675	0.22586675	0.22586675	0.22586675	0.22586675	0.22586675	0.22586675	0.22586675	0.22586675	0.22586675	0.22586675	0.22586675	0.22586675	0.22586675	0.22586675	0.22586675	0.22586675	0.22586675	0.22586675	0.22586675	0.22586675	0.22586675	0.22586675	0.22586675	0.22586675	0.22586675	0.22586675	0.22586675	0.22586675	0.22586675	0.22586675	0.22586675	0.22586675	0.22586675	0.22586675	0.22586675	0.22586675	0.22586675	0.22586675	0.22586675	0.22586675	0.22586675	0.22586675	0.22586675	0.22586675	0.22586675	0.22586675	0.22586675	0.22586675
¸ßË¹°×ÔëÉù´¦Àí (479).mp3	0.06389813	0.06389813	0.06389813	0.06389813	0.06389813	0.06389813	0.06389813	0.06389813	0.06389813	0.06389813	0.06389813	0.06389813	0.06389813	0.06389813	0.06389813	0.06389813	0.06389813	0.06389813	0.06389813	0.06389813	0.06389813	0.06389813	0.06389813	0.06389813	0.06389813	0.06389813	0.06389813	0.06389813	0.06389813	0.06389813	0.06389813	0.06389813	0.06389813	0.06389813	0.06389813	0.06389813	0.06389813	0.06389813	0.06389813	0.06389813	0.06389813	0.06389813	0.06389813	0.06389813	0.06389813	0.06389813	0.06389813	0.06389813	0.06389813
¸ßË¹°×ÔëÉù´¦Àí (480).mp3	0.31450087	0.31450087	0.31450087	0.31450087	0.31450087	0.31450087	0.31450087	0.31450087	0.31450087	0.31450087	0.31450087	0.31450087	0.31450087	0.31450087	0.31450087	0.31450087	0.31450087	0.31450087	0.31450087	0.31450087	0.31450087	0.31450087	0.31450087	0.31450087	0.31450087	0.31450087	0.31450087	0.31450087	0.31450087	0.31450087	0.31450087	0.31450087	0.31450087	0.31450087	0.31450087	0.31450087	0.31450087	0.31450087	0.31450087	0.31450087	0.31450087	0.31450087	0.31450087	0.31450087	0.31450087	0.31450087	0.31450087	0.31450087	0.31450087
¸ßË¹°×ÔëÉù´¦Àí (481).mp3	0.24728572	0.24728572	0.24728572	0.24728572	0.24728572	0.24728572	0.24728572	0.24728572	0.24728572	0.24728572	0.24728572	0.24728572	0.24728572	0.24728572	0.24728572	0.24728572	0.24728572	0.24728572	0.24728572	0.24728572	0.24728572	0.24728572	0.24728572	0.24728572	0.24728572	0.24728572	0.24728572	0.24728572	0.24728572	0.24728572	0.24728572	0.24728572	0.24728572	0.24728572	0.24728572	0.24728572	0.24728572	0.24728572	0.24728572	0.24728572	0.24728572	0.24728572	0.24728572	0.24728572	0.24728572	0.24728572	0.24728572	0.24728572	0.24728572
¸ßË¹°×ÔëÉù´¦Àí (482).mp3	-0.056785904	-0.056785904	-0.056785904	-0.056785904	-0.056785904	-0.056785904	-0.056785904	-0.056785904	-0.056785904	-0.056785904	-0.056785904	-0.056785904	-0.056785904	-0.056785904	-0.056785904	-0.056785904	-0.056785904	-0.056785904	-0.056785904	-0.056785904	-0.056785904	-0.056785904	-0.056785904	-0.056785904	-0.056785904	-0.056785904	-0.056785904	-0.056785904	-0.056785904	-0.056785904	-0.056785904	-0.056785904	-0.056785904	-0.056785904	-0.056785904	-0.056785904	-0.056785904	-0.056785904	-0.056785904	-0.056785904	-0.056785904	-0.056785904	-0.056785904	-0.056785904	-0.056785904	-0.056785904	-0.056785904	-0.056785904	-0.056785904
¸ßË¹°×ÔëÉù´¦Àí (483).mp3	0.20774662	0.20774662	0.20774662	0.20774662	0.20774662	0.20774662	0.20774662	0.20774662	0.20774662	0.20774662	0.20774662	0.20774662	0.20774662	0.20774662	0.20774662	0.20774662	0.20774662	0.20774662	0.20774662	0.20774662	0.20774662	0.20774662	0.20774662	0.20774662	0.20774662	0.20774662	0.20774662	0.20774662	0.20774662	0.20774662	0.20774662	0.20774662	0.20774662	0.20774662	0.20774662	0.20774662	0.20774662	0.20774662	0.20774662	0.20774662	0.20774662	0.20774662	0.20774662	0.20774662	0.20774662	0.20774662	0.20774662	0.20774662	0.20774662
¸ßË¹°×ÔëÉù´¦Àí (484).mp3	0.23794371	0.23794371	0.23794371	0.23794371	0.23794371	0.23794371	0.23794371	0.23794371	0.23794371	0.23794371	0.23794371	0.23794371	0.23794371	0.23794371	0.23794371	0.23794371	0.23794371	0.23794371	0.23794371	0.23794371	0.23794371	0.23794371	0.23794371	0.23794371	0.23794371	0.23794371	0.23794371	0.23794371	0.23794371	0.23794371	0.23794371	0.23794371	0.23794371	0.23794371	0.23794371	0.23794371	0.23794371	0.23794371	0.23794371	0.23794371	0.23794371	0.23794371	0.23794371	0.23794371	0.23794371	0.23794371	0.23794371	0.23794371	0.23794371
¸ßË¹°×ÔëÉù´¦Àí (485).mp3	-0.05445282	-0.05445282	-0.05445282	-0.05445282	-0.05445282	-0.05445282	-0.05445282	-0.05445282	-0.05445282	-0.05445282	-0.05445282	-0.05445282	-0.05445282	-0.05445282	-0.05445282	-0.05445282	-0.05445282	-0.05445282	-0.05445282	-0.05445282	-0.05445282	-0.05445282	-0.05445282	-0.05445282	-0.05445282	-0.05445282	-0.05445282	-0.05445282	-0.05445282	-0.05445282	-0.05445282	-0.05445282	-0.05445282	-0.05445282	-0.05445282	-0.05445282	-0.05445282	-0.05445282	-0.05445282	-0.05445282	-0.05445282	-0.05445282	-0.05445282	-0.05445282	-0.05445282	-0.05445282	-0.05445282	-0.05445282	-0.05445282
¸ßË¹°×ÔëÉù´¦Àí (486).mp3	0.14170462	0.14170462	0.14170462	0.14170462	0.14170462	0.14170462	0.14170462	0.14170462	0.14170462	0.14170462	0.14170462	0.14170462	0.14170462	0.14170462	0.14170462	0.14170462	0.14170462	0.14170462	0.14170462	0.14170462	0.14170462	0.14170462	0.14170462	0.14170462	0.14170462	0.14170462	0.14170462	0.14170462	0.14170462	0.14170462	0.14170462	0.14170462	0.14170462	0.14170462	0.14170462	0.14170462	0.14170462	0.14170462	0.14170462	0.14170462	0.14170462	0.14170462	0.14170462	0.14170462	0.14170462	0.14170462	0.14170462	0.14170462	0.14170462
¸ßË¹°×ÔëÉù´¦Àí (487).mp3	0.23859346	0.23859346	0.23859346	0.23859346	0.23859346	0.23859346	0.23859346	0.23859346	0.23859346	0.23859346	0.23859346	0.23859346	0.23859346	0.23859346	0.23859346	0.23859346	0.23859346	0.23859346	0.23859346	0.23859346	0.23859346	0.23859346	0.23859346	0.23859346	0.23859346	0.23859346	0.23859346	0.23859346	0.23859346	0.23859346	0.23859346	0.23859346	0.23859346	0.23859346	0.23859346	0.23859346	0.23859346	0.23859346	0.23859346	0.23859346	0.23859346	0.23859346	0.23859346	0.23859346	0.23859346	0.23859346	0.23859346	0.23859346	0.23859346
¸ßË¹°×ÔëÉù´¦Àí (488).mp3	0.28129524	0.28129524	0.28129524	0.28129524	0.28129524	0.28129524	0.28129524	0.28129524	0.28129524	0.28129524	0.28129524	0.28129524	0.28129524	0.28129524	0.28129524	0.28129524	0.28129524	0.28129524	0.28129524	0.28129524	0.28129524	0.28129524	0.28129524	0.28129524	0.28129524	0.28129524	0.28129524	0.28129524	0.28129524	0.28129524	0.28129524	0.28129524	0.28129524	0.28129524	0.28129524	0.28129524	0.28129524	0.28129524	0.28129524	0.28129524	0.28129524	0.28129524	0.28129524	0.28129524	0.28129524	0.28129524	0.28129524	0.28129524	0.28129524
¸ßË¹°×ÔëÉù´¦Àí (489).mp3	0.17846721	0.17846721	0.17846721	0.17846721	0.17846721	0.17846721	0.17846721	0.17846721	0.17846721	0.17846721	0.17846721	0.17846721	0.17846721	0.17846721	0.17846721	0.17846721	0.17846721	0.17846721	0.17846721	0.17846721	0.17846721	0.17846721	0.17846721	0.17846721	0.17846721	0.17846721	0.17846721	0.17846721	0.17846721	0.17846721	0.17846721	0.17846721	0.17846721	0.17846721	0.17846721	0.17846721	0.17846721	0.17846721	0.17846721	0.17846721	0.17846721	0.17846721	0.17846721	0.17846721	0.17846721	0.17846721	0.17846721	0.17846721	0.17846721
¸ßË¹°×ÔëÉù´¦Àí (490).mp3	0.18728362	0.18728362	0.18728362	0.18728362	0.18728362	0.18728362	0.18728362	0.18728362	0.18728362	0.18728362	0.18728362	0.18728362	0.18728362	0.18728362	0.18728362	0.18728362	0.18728362	0.18728362	0.18728362	0.18728362	0.18728362	0.18728362	0.18728362	0.18728362	0.18728362	0.18728362	0.18728362	0.18728362	0.18728362	0.18728362	0.18728362	0.18728362	0.18728362	0.18728362	0.18728362	0.18728362	0.18728362	0.18728362	0.18728362	0.18728362	0.18728362	0.18728362	0.18728362	0.18728362	0.18728362	0.18728362	0.18728362	0.18728362	0.18728362
¸ßË¹°×ÔëÉù´¦Àí (491).mp3	0.4388615	0.4388615	0.4388615	0.4388615	0.4388615	0.4388615	0.4388615	0.4388615	0.4388615	0.4388615	0.4388615	0.4388615	0.4388615	0.4388615	0.4388615	0.4388615	0.4388615	0.4388615	0.4388615	0.4388615	0.4388615	0.4388615	0.4388615	0.4388615	0.4388615	0.4388615	0.4388615	0.4388615	0.4388615	0.4388615	0.4388615	0.4388615	0.4388615	0.4388615	0.4388615	0.4388615	0.4388615	0.4388615	0.4388615	0.4388615	0.4388615	0.4388615	0.4388615	0.4388615	0.4388615	0.4388615	0.4388615	0.4388615	0.4388615
¸ßË¹°×ÔëÉù´¦Àí (492).mp3	0.32719854	0.32719854	0.32719854	0.32719854	0.32719854	0.32719854	0.32719854	0.32719854	0.32719854	0.32719854	0.32719854	0.32719854	0.32719854	0.32719854	0.32719854	0.32719854	0.32719854	0.32719854	0.32719854	0.32719854	0.32719854	0.32719854	0.32719854	0.32719854	0.32719854	0.32719854	0.32719854	0.32719854	0.32719854	0.32719854	0.32719854	0.32719854	0.32719854	0.32719854	0.32719854	0.32719854	0.32719854	0.32719854	0.32719854	0.32719854	0.32719854	0.32719854	0.32719854	0.32719854	0.32719854	0.32719854	0.32719854	0.32719854	0.32719854
¸ßË¹°×ÔëÉù´¦Àí (493).mp3	0.49400347	0.49400347	0.49400347	0.49400347	0.49400347	0.49400347	0.49400347	0.49400347	0.49400347	0.49400347	0.49400347	0.49400347	0.49400347	0.49400347	0.49400347	0.49400347	0.49400347	0.49400347	0.49400347	0.49400347	0.49400347	0.49400347	0.49400347	0.49400347	0.49400347	0.49400347	0.49400347	0.49400347	0.49400347	0.49400347	0.49400347	0.49400347	0.49400347	0.49400347	0.49400347	0.49400347	0.49400347	0.49400347	0.49400347	0.49400347	0.49400347	0.49400347	0.49400347	0.49400347	0.49400347	0.49400347	0.49400347	0.49400347	0.49400347
¸ßË¹°×ÔëÉù´¦Àí (494).mp3	0.23248765	0.23248765	0.23248765	0.23248765	0.23248765	0.23248765	0.23248765	0.23248765	0.23248765	0.23248765	0.23248765	0.23248765	0.23248765	0.23248765	0.23248765	0.23248765	0.23248765	0.23248765	0.23248765	0.23248765	0.23248765	0.23248765	0.23248765	0.23248765	0.23248765	0.23248765	0.23248765	0.23248765	0.23248765	0.23248765	0.23248765	0.23248765	0.23248765	0.23248765	0.23248765	0.23248765	0.23248765	0.23248765	0.23248765	0.23248765	0.23248765	0.23248765	0.23248765	0.23248765	0.23248765	0.23248765	0.23248765	0.23248765	0.23248765
¸ßË¹°×ÔëÉù´¦Àí (495).mp3	0.39100713	0.39100713	0.39100713	0.39100713	0.39100713	0.39100713	0.39100713	0.39100713	0.39100713	0.39100713	0.39100713	0.39100713	0.39100713	0.39100713	0.39100713	0.39100713	0.39100713	0.39100713	0.39100713	0.39100713	0.39100713	0.39100713	0.39100713	0.39100713	0.39100713	0.39100713	0.39100713	0.39100713	0.39100713	0.39100713	0.39100713	0.39100713	0.39100713	0.39100713	0.39100713	0.39100713	0.39100713	0.39100713	0.39100713	0.39100713	0.39100713	0.39100713	0.39100713	0.39100713	0.39100713	0.39100713	0.39100713	0.39100713	0.39100713
¸ßË¹°×ÔëÉù´¦Àí (496).mp3	0.33905578	0.33905578	0.33905578	0.33905578	0.33905578	0.33905578	0.33905578	0.33905578	0.33905578	0.33905578	0.33905578	0.33905578	0.33905578	0.33905578	0.33905578	0.33905578	0.33905578	0.33905578	0.33905578	0.33905578	0.33905578	0.33905578	0.33905578	0.33905578	0.33905578	0.33905578	0.33905578	0.33905578	0.33905578	0.33905578	0.33905578	0.33905578	0.33905578	0.33905578	0.33905578	0.33905578	0.33905578	0.33905578	0.33905578	0.33905578	0.33905578	0.33905578	0.33905578	0.33905578	0.33905578	0.33905578	0.33905578	0.33905578	0.33905578
¸ßË¹°×ÔëÉù´¦Àí (497).mp3	0.16295706	0.16295706	0.16295706	0.16295706	0.16295706	0.16295706	0.16295706	0.16295706	0.16295706	0.16295706	0.16295706	0.16295706	0.16295706	0.16295706	0.16295706	0.16295706	0.16295706	0.16295706	0.16295706	0.16295706	0.16295706	0.16295706	0.16295706	0.16295706	0.16295706	0.16295706	0.16295706	0.16295706	0.16295706	0.16295706	0.16295706	0.16295706	0.16295706	0.16295706	0.16295706	0.16295706	0.16295706	0.16295706	0.16295706	0.16295706	0.16295706	0.16295706	0.16295706	0.16295706	0.16295706	0.16295706	0.16295706	0.16295706	0.16295706
¸ßË¹°×ÔëÉù´¦Àí (498).mp3	0.41421416	0.41421416	0.41421416	0.41421416	0.41421416	0.41421416	0.41421416	0.41421416	0.41421416	0.41421416	0.41421416	0.41421416	0.41421416	0.41421416	0.41421416	0.41421416	0.41421416	0.41421416	0.41421416	0.41421416	0.41421416	0.41421416	0.41421416	0.41421416	0.41421416	0.41421416	0.41421416	0.41421416	0.41421416	0.41421416	0.41421416	0.41421416	0.41421416	0.41421416	0.41421416	0.41421416	0.41421416	0.41421416	0.41421416	0.41421416	0.41421416	0.41421416	0.41421416	0.41421416	0.41421416	0.41421416	0.41421416	0.41421416	0.41421416
¸ßË¹°×ÔëÉù´¦Àí (499).mp3	0.35891426	0.35891426	0.35891426	0.35891426	0.35891426	0.35891426	0.35891426	0.35891426	0.35891426	0.35891426	0.35891426	0.35891426	0.35891426	0.35891426	0.35891426	0.35891426	0.35891426	0.35891426	0.35891426	0.35891426	0.35891426	0.35891426	0.35891426	0.35891426	0.35891426	0.35891426	0.35891426	0.35891426	0.35891426	0.35891426	0.35891426	0.35891426	0.35891426	0.35891426	0.35891426	0.35891426	0.35891426	0.35891426	0.35891426	0.35891426	0.35891426	0.35891426	0.35891426	0.35891426	0.35891426	0.35891426	0.35891426	0.35891426	0.35891426
¸ßË¹°×ÔëÉù´¦Àí (500).mp3	0.06927968	0.06927968	0.06927968	0.06927968	0.06927968	0.06927968	0.06927968	0.06927968	0.06927968	0.06927968	0.06927968	0.06927968	0.06927968	0.06927968	0.06927968	0.06927968	0.06927968	0.06927968	0.06927968	0.06927968	0.06927968	0.06927968	0.06927968	0.06927968	0.06927968	0.06927968	0.06927968	0.06927968	0.06927968	0.06927968	0.06927968	0.06927968	0.06927968	0.06927968	0.06927968	0.06927968	0.06927968	0.06927968	0.06927968	0.06927968	0.06927968	0.06927968	0.06927968	0.06927968	0.06927968	0.06927968	0.06927968	0.06927968	0.06927968
¸ßË¹°×ÔëÉù´¦Àí (501).mp3	0.22283076	0.22283076	0.22283076	0.22283076	0.22283076	0.22283076	0.22283076	0.22283076	0.22283076	0.22283076	0.22283076	0.22283076	0.22283076	0.22283076	0.22283076	0.22283076	0.22283076	0.22283076	0.22283076	0.22283076	0.22283076	0.22283076	0.22283076	0.22283076	0.22283076	0.22283076	0.22283076	0.22283076	0.22283076	0.22283076	0.22283076	0.22283076	0.22283076	0.22283076	0.22283076	0.22283076	0.22283076	0.22283076	0.22283076	0.22283076	0.22283076	0.22283076	0.22283076	0.22283076	0.22283076	0.22283076	0.22283076	0.22283076	0.22283076
¸ßË¹°×ÔëÉù´¦Àí (502).mp3	0.2190779	0.2190779	0.2190779	0.2190779	0.2190779	0.2190779	0.2190779	0.2190779	0.2190779	0.2190779	0.2190779	0.2190779	0.2190779	0.2190779	0.2190779	0.2190779	0.2190779	0.2190779	0.2190779	0.2190779	0.2190779	0.2190779	0.2190779	0.2190779	0.2190779	0.2190779	0.2190779	0.2190779	0.2190779	0.2190779	0.2190779	0.2190779	0.2190779	0.2190779	0.2190779	0.2190779	0.2190779	0.2190779	0.2190779	0.2190779	0.2190779	0.2190779	0.2190779	0.2190779	0.2190779	0.2190779	0.2190779	0.2190779	0.2190779
¸ßË¹°×ÔëÉù´¦Àí (503).mp3	0.28773957	0.28773957	0.28773957	0.28773957	0.28773957	0.28773957	0.28773957	0.28773957	0.28773957	0.28773957	0.28773957	0.28773957	0.28773957	0.28773957	0.28773957	0.28773957	0.28773957	0.28773957	0.28773957	0.28773957	0.28773957	0.28773957	0.28773957	0.28773957	0.28773957	0.28773957	0.28773957	0.28773957	0.28773957	0.28773957	0.28773957	0.28773957	0.28773957	0.28773957	0.28773957	0.28773957	0.28773957	0.28773957	0.28773957	0.28773957	0.28773957	0.28773957	0.28773957	0.28773957	0.28773957	0.28773957	0.28773957	0.28773957	0.28773957
¸ßË¹°×ÔëÉù´¦Àí (504).mp3	-0.103582	-0.103582	-0.103582	-0.103582	-0.103582	-0.103582	-0.103582	-0.103582	-0.103582	-0.103582	-0.103582	-0.103582	-0.103582	-0.103582	-0.103582	-0.103582	-0.103582	-0.103582	-0.103582	-0.103582	-0.103582	-0.103582	-0.103582	-0.103582	-0.103582	-0.103582	-0.103582	-0.103582	-0.103582	-0.103582	-0.103582	-0.103582	-0.103582	-0.103582	-0.103582	-0.103582	-0.103582	-0.103582	-0.103582	-0.103582	-0.103582	-0.103582	-0.103582	-0.103582	-0.103582	-0.103582	-0.103582	-0.103582	-0.103582
¸ßË¹°×ÔëÉù´¦Àí (505).mp3	0.048619144	0.048619144	0.048619144	0.048619144	0.048619144	0.048619144	0.048619144	0.048619144	0.048619144	0.048619144	0.048619144	0.048619144	0.048619144	0.048619144	0.048619144	0.048619144	0.048619144	0.048619144	0.048619144	0.048619144	0.048619144	0.048619144	0.048619144	0.048619144	0.048619144	0.048619144	0.048619144	0.048619144	0.048619144	0.048619144	0.048619144	0.048619144	0.048619144	0.048619144	0.048619144	0.048619144	0.048619144	0.048619144	0.048619144	0.048619144	0.048619144	0.048619144	0.048619144	0.048619144	0.048619144	0.048619144	0.048619144	0.048619144	0.048619144
¸ßË¹°×ÔëÉù´¦Àí (506).mp3	0.33277452	0.33277452	0.33277452	0.33277452	0.33277452	0.33277452	0.33277452	0.33277452	0.33277452	0.33277452	0.33277452	0.33277452	0.33277452	0.33277452	0.33277452	0.33277452	0.33277452	0.33277452	0.33277452	0.33277452	0.33277452	0.33277452	0.33277452	0.33277452	0.33277452	0.33277452	0.33277452	0.33277452	0.33277452	0.33277452	0.33277452	0.33277452	0.33277452	0.33277452	0.33277452	0.33277452	0.33277452	0.33277452	0.33277452	0.33277452	0.33277452	0.33277452	0.33277452	0.33277452	0.33277452	0.33277452	0.33277452	0.33277452	0.33277452
¸ßË¹°×ÔëÉù´¦Àí (507).mp3	0.15855032	0.15855032	0.15855032	0.15855032	0.15855032	0.15855032	0.15855032	0.15855032	0.15855032	0.15855032	0.15855032	0.15855032	0.15855032	0.15855032	0.15855032	0.15855032	0.15855032	0.15855032	0.15855032	0.15855032	0.15855032	0.15855032	0.15855032	0.15855032	0.15855032	0.15855032	0.15855032	0.15855032	0.15855032	0.15855032	0.15855032	0.15855032	0.15855032	0.15855032	0.15855032	0.15855032	0.15855032	0.15855032	0.15855032	0.15855032	0.15855032	0.15855032	0.15855032	0.15855032	0.15855032	0.15855032	0.15855032	0.15855032	0.15855032
¸ßË¹°×ÔëÉù´¦Àí (508).mp3	0.16011779	0.16011779	0.16011779	0.16011779	0.16011779	0.16011779	0.16011779	0.16011779	0.16011779	0.16011779	0.16011779	0.16011779	0.16011779	0.16011779	0.16011779	0.16011779	0.16011779	0.16011779	0.16011779	0.16011779	0.16011779	0.16011779	0.16011779	0.16011779	0.16011779	0.16011779	0.16011779	0.16011779	0.16011779	0.16011779	0.16011779	0.16011779	0.16011779	0.16011779	0.16011779	0.16011779	0.16011779	0.16011779	0.16011779	0.16011779	0.16011779	0.16011779	0.16011779	0.16011779	0.16011779	0.16011779	0.16011779	0.16011779	0.16011779
¸ßË¹°×ÔëÉù´¦Àí (509).mp3	0.06492109	0.06492109	0.06492109	0.06492109	0.06492109	0.06492109	0.06492109	0.06492109	0.06492109	0.06492109	0.06492109	0.06492109	0.06492109	0.06492109	0.06492109	0.06492109	0.06492109	0.06492109	0.06492109	0.06492109	0.06492109	0.06492109	0.06492109	0.06492109	0.06492109	0.06492109	0.06492109	0.06492109	0.06492109	0.06492109	0.06492109	0.06492109	0.06492109	0.06492109	0.06492109	0.06492109	0.06492109	0.06492109	0.06492109	0.06492109	0.06492109	0.06492109	0.06492109	0.06492109	0.06492109	0.06492109	0.06492109	0.06492109	0.06492109
¸ßË¹°×ÔëÉù´¦Àí (510).mp3	-0.09926196	-0.09926196	-0.09926196	-0.09926196	-0.09926196	-0.09926196	-0.09926196	-0.09926196	-0.09926196	-0.09926196	-0.09926196	-0.09926196	-0.09926196	-0.09926196	-0.09926196	-0.09926196	-0.09926196	-0.09926196	-0.09926196	-0.09926196	-0.09926196	-0.09926196	-0.09926196	-0.09926196	-0.09926196	-0.09926196	-0.09926196	-0.09926196	-0.09926196	-0.09926196	-0.09926196	-0.09926196	-0.09926196	-0.09926196	-0.09926196	-0.09926196	-0.09926196	-0.09926196	-0.09926196	-0.09926196	-0.09926196	-0.09926196	-0.09926196	-0.09926196	-0.09926196	-0.09926196	-0.09926196	-0.09926196	-0.09926196
¸ßË¹°×ÔëÉù´¦Àí (511).mp3	0.19326669	0.19326669	0.19326669	0.19326669	0.19326669	0.19326669	0.19326669	0.19326669	0.19326669	0.19326669	0.19326669	0.19326669	0.19326669	0.19326669	0.19326669	0.19326669	0.19326669	0.19326669	0.19326669	0.19326669	0.19326669	0.19326669	0.19326669	0.19326669	0.19326669	0.19326669	0.19326669	0.19326669	0.19326669	0.19326669	0.19326669	0.19326669	0.19326669	0.19326669	0.19326669	0.19326669	0.19326669	0.19326669	0.19326669	0.19326669	0.19326669	0.19326669	0.19326669	0.19326669	0.19326669	0.19326669	0.19326669	0.19326669	0.19326669
¸ßË¹°×ÔëÉù´¦Àí (512).mp3	0.3206022	0.3206022	0.3206022	0.3206022	0.3206022	0.3206022	0.3206022	0.3206022	0.3206022	0.3206022	0.3206022	0.3206022	0.3206022	0.3206022	0.3206022	0.3206022	0.3206022	0.3206022	0.3206022	0.3206022	0.3206022	0.3206022	0.3206022	0.3206022	0.3206022	0.3206022	0.3206022	0.3206022	0.3206022	0.3206022	0.3206022	0.3206022	0.3206022	0.3206022	0.3206022	0.3206022	0.3206022	0.3206022	0.3206022	0.3206022	0.3206022	0.3206022	0.3206022	0.3206022	0.3206022	0.3206022	0.3206022	0.3206022	0.3206022
¸ßË¹°×ÔëÉù´¦Àí (513).mp3	0.25530887	0.25530887	0.25530887	0.25530887	0.25530887	0.25530887	0.25530887	0.25530887	0.25530887	0.25530887	0.25530887	0.25530887	0.25530887	0.25530887	0.25530887	0.25530887	0.25530887	0.25530887	0.25530887	0.25530887	0.25530887	0.25530887	0.25530887	0.25530887	0.25530887	0.25530887	0.25530887	0.25530887	0.25530887	0.25530887	0.25530887	0.25530887	0.25530887	0.25530887	0.25530887	0.25530887	0.25530887	0.25530887	0.25530887	0.25530887	0.25530887	0.25530887	0.25530887	0.25530887	0.25530887	0.25530887	0.25530887	0.25530887	0.25530887
¸ßË¹°×ÔëÉù´¦Àí (514).mp3	0.21698304	0.21698304	0.21698304	0.21698304	0.21698304	0.21698304	0.21698304	0.21698304	0.21698304	0.21698304	0.21698304	0.21698304	0.21698304	0.21698304	0.21698304	0.21698304	0.21698304	0.21698304	0.21698304	0.21698304	0.21698304	0.21698304	0.21698304	0.21698304	0.21698304	0.21698304	0.21698304	0.21698304	0.21698304	0.21698304	0.21698304	0.21698304	0.21698304	0.21698304	0.21698304	0.21698304	0.21698304	0.21698304	0.21698304	0.21698304	0.21698304	0.21698304	0.21698304	0.21698304	0.21698304	0.21698304	0.21698304	0.21698304	0.21698304
¸ßË¹°×ÔëÉù´¦Àí (515).mp3	-0.008997112	-0.008997112	-0.008997112	-0.008997112	-0.008997112	-0.008997112	-0.008997112	-0.008997112	-0.008997112	-0.008997112	-0.008997112	-0.008997112	-0.008997112	-0.008997112	-0.008997112	-0.008997112	-0.008997112	-0.008997112	-0.008997112	-0.008997112	-0.008997112	-0.008997112	-0.008997112	-0.008997112	-0.008997112	-0.008997112	-0.008997112	-0.008997112	-0.008997112	-0.008997112	-0.008997112	-0.008997112	-0.008997112	-0.008997112	-0.008997112	-0.008997112	-0.008997112	-0.008997112	-0.008997112	-0.008997112	-0.008997112	-0.008997112	-0.008997112	-0.008997112	-0.008997112	-0.008997112	-0.008997112	-0.008997112	-0.008997112
¸ßË¹°×ÔëÉù´¦Àí (516).mp3	0.082256936	0.082256936	0.082256936	0.082256936	0.082256936	0.082256936	0.082256936	0.082256936	0.082256936	0.082256936	0.082256936	0.082256936	0.082256936	0.082256936	0.082256936	0.082256936	0.082256936	0.082256936	0.082256936	0.082256936	0.082256936	0.082256936	0.082256936	0.082256936	0.082256936	0.082256936	0.082256936	0.082256936	0.082256936	0.082256936	0.082256936	0.082256936	0.082256936	0.082256936	0.082256936	0.082256936	0.082256936	0.082256936	0.082256936	0.082256936	0.082256936	0.082256936	0.082256936	0.082256936	0.082256936	0.082256936	0.082256936	0.082256936	0.082256936
¸ßË¹°×ÔëÉù´¦Àí (517).mp3	0.22057952	0.22057952	0.22057952	0.22057952	0.22057952	0.22057952	0.22057952	0.22057952	0.22057952	0.22057952	0.22057952	0.22057952	0.22057952	0.22057952	0.22057952	0.22057952	0.22057952	0.22057952	0.22057952	0.22057952	0.22057952	0.22057952	0.22057952	0.22057952	0.22057952	0.22057952	0.22057952	0.22057952	0.22057952	0.22057952	0.22057952	0.22057952	0.22057952	0.22057952	0.22057952	0.22057952	0.22057952	0.22057952	0.22057952	0.22057952	0.22057952	0.22057952	0.22057952	0.22057952	0.22057952	0.22057952	0.22057952	0.22057952	0.22057952
¸ßË¹°×ÔëÉù´¦Àí (518).mp3	0.33310422	0.33310422	0.33310422	0.33310422	0.33310422	0.33310422	0.33310422	0.33310422	0.33310422	0.33310422	0.33310422	0.33310422	0.33310422	0.33310422	0.33310422	0.33310422	0.33310422	0.33310422	0.33310422	0.33310422	0.33310422	0.33310422	0.33310422	0.33310422	0.33310422	0.33310422	0.33310422	0.33310422	0.33310422	0.33310422	0.33310422	0.33310422	0.33310422	0.33310422	0.33310422	0.33310422	0.33310422	0.33310422	0.33310422	0.33310422	0.33310422	0.33310422	0.33310422	0.33310422	0.33310422	0.33310422	0.33310422	0.33310422	0.33310422
¸ßË¹°×ÔëÉù´¦Àí (519).mp3	0.33363634	0.33363634	0.33363634	0.33363634	0.33363634	0.33363634	0.33363634	0.33363634	0.33363634	0.33363634	0.33363634	0.33363634	0.33363634	0.33363634	0.33363634	0.33363634	0.33363634	0.33363634	0.33363634	0.33363634	0.33363634	0.33363634	0.33363634	0.33363634	0.33363634	0.33363634	0.33363634	0.33363634	0.33363634	0.33363634	0.33363634	0.33363634	0.33363634	0.33363634	0.33363634	0.33363634	0.33363634	0.33363634	0.33363634	0.33363634	0.33363634	0.33363634	0.33363634	0.33363634	0.33363634	0.33363634	0.33363634	0.33363634	0.33363634
¸ßË¹°×ÔëÉù´¦Àí (520).mp3	0.3871142	0.3871142	0.3871142	0.3871142	0.3871142	0.3871142	0.3871142	0.3871142	0.3871142	0.3871142	0.3871142	0.3871142	0.3871142	0.3871142	0.3871142	0.3871142	0.3871142	0.3871142	0.3871142	0.3871142	0.3871142	0.3871142	0.3871142	0.3871142	0.3871142	0.3871142	0.3871142	0.3871142	0.3871142	0.3871142	0.3871142	0.3871142	0.3871142	0.3871142	0.3871142	0.3871142	0.3871142	0.3871142	0.3871142	0.3871142	0.3871142	0.3871142	0.3871142	0.3871142	0.3871142	0.3871142	0.3871142	0.3871142	0.3871142
¸ßË¹°×ÔëÉù´¦Àí (521).mp3	0.18967962	0.18967962	0.18967962	0.18967962	0.18967962	0.18967962	0.18967962	0.18967962	0.18967962	0.18967962	0.18967962	0.18967962	0.18967962	0.18967962	0.18967962	0.18967962	0.18967962	0.18967962	0.18967962	0.18967962	0.18967962	0.18967962	0.18967962	0.18967962	0.18967962	0.18967962	0.18967962	0.18967962	0.18967962	0.18967962	0.18967962	0.18967962	0.18967962	0.18967962	0.18967962	0.18967962	0.18967962	0.18967962	0.18967962	0.18967962	0.18967962	0.18967962	0.18967962	0.18967962	0.18967962	0.18967962	0.18967962	0.18967962	0.18967962
¸ßË¹°×ÔëÉù´¦Àí (522).mp3	0.03564626	0.03564626	0.03564626	0.03564626	0.03564626	0.03564626	0.03564626	0.03564626	0.03564626	0.03564626	0.03564626	0.03564626	0.03564626	0.03564626	0.03564626	0.03564626	0.03564626	0.03564626	0.03564626	0.03564626	0.03564626	0.03564626	0.03564626	0.03564626	0.03564626	0.03564626	0.03564626	0.03564626	0.03564626	0.03564626	0.03564626	0.03564626	0.03564626	0.03564626	0.03564626	0.03564626	0.03564626	0.03564626	0.03564626	0.03564626	0.03564626	0.03564626	0.03564626	0.03564626	0.03564626	0.03564626	0.03564626	0.03564626	0.03564626
¸ßË¹°×ÔëÉù´¦Àí (523).mp3	0.25732666	0.25732666	0.25732666	0.25732666	0.25732666	0.25732666	0.25732666	0.25732666	0.25732666	0.25732666	0.25732666	0.25732666	0.25732666	0.25732666	0.25732666	0.25732666	0.25732666	0.25732666	0.25732666	0.25732666	0.25732666	0.25732666	0.25732666	0.25732666	0.25732666	0.25732666	0.25732666	0.25732666	0.25732666	0.25732666	0.25732666	0.25732666	0.25732666	0.25732666	0.25732666	0.25732666	0.25732666	0.25732666	0.25732666	0.25732666	0.25732666	0.25732666	0.25732666	0.25732666	0.25732666	0.25732666	0.25732666	0.25732666	0.25732666
¸ßË¹°×ÔëÉù´¦Àí (524).mp3	0.20887496	0.20887496	0.20887496	0.20887496	0.20887496	0.20887496	0.20887496	0.20887496	0.20887496	0.20887496	0.20887496	0.20887496	0.20887496	0.20887496	0.20887496	0.20887496	0.20887496	0.20887496	0.20887496	0.20887496	0.20887496	0.20887496	0.20887496	0.20887496	0.20887496	0.20887496	0.20887496	0.20887496	0.20887496	0.20887496	0.20887496	0.20887496	0.20887496	0.20887496	0.20887496	0.20887496	0.20887496	0.20887496	0.20887496	0.20887496	0.20887496	0.20887496	0.20887496	0.20887496	0.20887496	0.20887496	0.20887496	0.20887496	0.20887496
¸ßË¹°×ÔëÉù´¦Àí (525).mp3	0.24869591	0.24869591	0.24869591	0.24869591	0.24869591	0.24869591	0.24869591	0.24869591	0.24869591	0.24869591	0.24869591	0.24869591	0.24869591	0.24869591	0.24869591	0.24869591	0.24869591	0.24869591	0.24869591	0.24869591	0.24869591	0.24869591	0.24869591	0.24869591	0.24869591	0.24869591	0.24869591	0.24869591	0.24869591	0.24869591	0.24869591	0.24869591	0.24869591	0.24869591	0.24869591	0.24869591	0.24869591	0.24869591	0.24869591	0.24869591	0.24869591	0.24869591	0.24869591	0.24869591	0.24869591	0.24869591	0.24869591	0.24869591	0.24869591
¸ßË¹°×ÔëÉù´¦Àí (526).mp3	0.34001154	0.34001154	0.34001154	0.34001154	0.34001154	0.34001154	0.34001154	0.34001154	0.34001154	0.34001154	0.34001154	0.34001154	0.34001154	0.34001154	0.34001154	0.34001154	0.34001154	0.34001154	0.34001154	0.34001154	0.34001154	0.34001154	0.34001154	0.34001154	0.34001154	0.34001154	0.34001154	0.34001154	0.34001154	0.34001154	0.34001154	0.34001154	0.34001154	0.34001154	0.34001154	0.34001154	0.34001154	0.34001154	0.34001154	0.34001154	0.34001154	0.34001154	0.34001154	0.34001154	0.34001154	0.34001154	0.34001154	0.34001154	0.34001154
¸ßË¹°×ÔëÉù´¦Àí (527).mp3	0.19291383	0.19291383	0.19291383	0.19291383	0.19291383	0.19291383	0.19291383	0.19291383	0.19291383	0.19291383	0.19291383	0.19291383	0.19291383	0.19291383	0.19291383	0.19291383	0.19291383	0.19291383	0.19291383	0.19291383	0.19291383	0.19291383	0.19291383	0.19291383	0.19291383	0.19291383	0.19291383	0.19291383	0.19291383	0.19291383	0.19291383	0.19291383	0.19291383	0.19291383	0.19291383	0.19291383	0.19291383	0.19291383	0.19291383	0.19291383	0.19291383	0.19291383	0.19291383	0.19291383	0.19291383	0.19291383	0.19291383	0.19291383	0.19291383
¸ßË¹°×ÔëÉù´¦Àí (528).mp3	0.00640043	0.00640043	0.00640043	0.00640043	0.00640043	0.00640043	0.00640043	0.00640043	0.00640043	0.00640043	0.00640043	0.00640043	0.00640043	0.00640043	0.00640043	0.00640043	0.00640043	0.00640043	0.00640043	0.00640043	0.00640043	0.00640043	0.00640043	0.00640043	0.00640043	0.00640043	0.00640043	0.00640043	0.00640043	0.00640043	0.00640043	0.00640043	0.00640043	0.00640043	0.00640043	0.00640043	0.00640043	0.00640043	0.00640043	0.00640043	0.00640043	0.00640043	0.00640043	0.00640043	0.00640043	0.00640043	0.00640043	0.00640043	0.00640043
¸ßË¹°×ÔëÉù´¦Àí (529).mp3	0.3806845	0.3806845	0.3806845	0.3806845	0.3806845	0.3806845	0.3806845	0.3806845	0.3806845	0.3806845	0.3806845	0.3806845	0.3806845	0.3806845	0.3806845	0.3806845	0.3806845	0.3806845	0.3806845	0.3806845	0.3806845	0.3806845	0.3806845	0.3806845	0.3806845	0.3806845	0.3806845	0.3806845	0.3806845	0.3806845	0.3806845	0.3806845	0.3806845	0.3806845	0.3806845	0.3806845	0.3806845	0.3806845	0.3806845	0.3806845	0.3806845	0.3806845	0.3806845	0.3806845	0.3806845	0.3806845	0.3806845	0.3806845	0.3806845
¸ßË¹°×ÔëÉù´¦Àí (530).mp3	0.13314153	0.13314153	0.13314153	0.13314153	0.13314153	0.13314153	0.13314153	0.13314153	0.13314153	0.13314153	0.13314153	0.13314153	0.13314153	0.13314153	0.13314153	0.13314153	0.13314153	0.13314153	0.13314153	0.13314153	0.13314153	0.13314153	0.13314153	0.13314153	0.13314153	0.13314153	0.13314153	0.13314153	0.13314153	0.13314153	0.13314153	0.13314153	0.13314153	0.13314153	0.13314153	0.13314153	0.13314153	0.13314153	0.13314153	0.13314153	0.13314153	0.13314153	0.13314153	0.13314153	0.13314153	0.13314153	0.13314153	0.13314153	0.13314153
¸ßË¹°×ÔëÉù´¦Àí (531).mp3	0.045178227	0.045178227	0.045178227	0.045178227	0.045178227	0.045178227	0.045178227	0.045178227	0.045178227	0.045178227	0.045178227	0.045178227	0.045178227	0.045178227	0.045178227	0.045178227	0.045178227	0.045178227	0.045178227	0.045178227	0.045178227	0.045178227	0.045178227	0.045178227	0.045178227	0.045178227	0.045178227	0.045178227	0.045178227	0.045178227	0.045178227	0.045178227	0.045178227	0.045178227	0.045178227	0.045178227	0.045178227	0.045178227	0.045178227	0.045178227	0.045178227	0.045178227	0.045178227	0.045178227	0.045178227	0.045178227	0.045178227	0.045178227	0.045178227
¸ßË¹°×ÔëÉù´¦Àí (532).mp3	0.03636273	0.03636273	0.03636273	0.03636273	0.03636273	0.03636273	0.03636273	0.03636273	0.03636273	0.03636273	0.03636273	0.03636273	0.03636273	0.03636273	0.03636273	0.03636273	0.03636273	0.03636273	0.03636273	0.03636273	0.03636273	0.03636273	0.03636273	0.03636273	0.03636273	0.03636273	0.03636273	0.03636273	0.03636273	0.03636273	0.03636273	0.03636273	0.03636273	0.03636273	0.03636273	0.03636273	0.03636273	0.03636273	0.03636273	0.03636273	0.03636273	0.03636273	0.03636273	0.03636273	0.03636273	0.03636273	0.03636273	0.03636273	0.03636273
¸ßË¹°×ÔëÉù´¦Àí (533).mp3	0.23284319	0.23284319	0.23284319	0.23284319	0.23284319	0.23284319	0.23284319	0.23284319	0.23284319	0.23284319	0.23284319	0.23284319	0.23284319	0.23284319	0.23284319	0.23284319	0.23284319	0.23284319	0.23284319	0.23284319	0.23284319	0.23284319	0.23284319	0.23284319	0.23284319	0.23284319	0.23284319	0.23284319	0.23284319	0.23284319	0.23284319	0.23284319	0.23284319	0.23284319	0.23284319	0.23284319	0.23284319	0.23284319	0.23284319	0.23284319	0.23284319	0.23284319	0.23284319	0.23284319	0.23284319	0.23284319	0.23284319	0.23284319	0.23284319
¸ßË¹°×ÔëÉù´¦Àí (534).mp3	0.28294033	0.28294033	0.28294033	0.28294033	0.28294033	0.28294033	0.28294033	0.28294033	0.28294033	0.28294033	0.28294033	0.28294033	0.28294033	0.28294033	0.28294033	0.28294033	0.28294033	0.28294033	0.28294033	0.28294033	0.28294033	0.28294033	0.28294033	0.28294033	0.28294033	0.28294033	0.28294033	0.28294033	0.28294033	0.28294033	0.28294033	0.28294033	0.28294033	0.28294033	0.28294033	0.28294033	0.28294033	0.28294033	0.28294033	0.28294033	0.28294033	0.28294033	0.28294033	0.28294033	0.28294033	0.28294033	0.28294033	0.28294033	0.28294033
¸ßË¹°×ÔëÉù´¦Àí (535).mp3	0.28575057	0.28575057	0.28575057	0.28575057	0.28575057	0.28575057	0.28575057	0.28575057	0.28575057	0.28575057	0.28575057	0.28575057	0.28575057	0.28575057	0.28575057	0.28575057	0.28575057	0.28575057	0.28575057	0.28575057	0.28575057	0.28575057	0.28575057	0.28575057	0.28575057	0.28575057	0.28575057	0.28575057	0.28575057	0.28575057	0.28575057	0.28575057	0.28575057	0.28575057	0.28575057	0.28575057	0.28575057	0.28575057	0.28575057	0.28575057	0.28575057	0.28575057	0.28575057	0.28575057	0.28575057	0.28575057	0.28575057	0.28575057	0.28575057
¸ßË¹°×ÔëÉù´¦Àí (536).mp3	0.25736925	0.25736925	0.25736925	0.25736925	0.25736925	0.25736925	0.25736925	0.25736925	0.25736925	0.25736925	0.25736925	0.25736925	0.25736925	0.25736925	0.25736925	0.25736925	0.25736925	0.25736925	0.25736925	0.25736925	0.25736925	0.25736925	0.25736925	0.25736925	0.25736925	0.25736925	0.25736925	0.25736925	0.25736925	0.25736925	0.25736925	0.25736925	0.25736925	0.25736925	0.25736925	0.25736925	0.25736925	0.25736925	0.25736925	0.25736925	0.25736925	0.25736925	0.25736925	0.25736925	0.25736925	0.25736925	0.25736925	0.25736925	0.25736925
¸ßË¹°×ÔëÉù´¦Àí (537).mp3	0.30621737	0.30621737	0.30621737	0.30621737	0.30621737	0.30621737	0.30621737	0.30621737	0.30621737	0.30621737	0.30621737	0.30621737	0.30621737	0.30621737	0.30621737	0.30621737	0.30621737	0.30621737	0.30621737	0.30621737	0.30621737	0.30621737	0.30621737	0.30621737	0.30621737	0.30621737	0.30621737	0.30621737	0.30621737	0.30621737	0.30621737	0.30621737	0.30621737	0.30621737	0.30621737	0.30621737	0.30621737	0.30621737	0.30621737	0.30621737	0.30621737	0.30621737	0.30621737	0.30621737	0.30621737	0.30621737	0.30621737	0.30621737	0.30621737
¸ßË¹°×ÔëÉù´¦Àí (538).mp3	0.044792257	0.044792257	0.044792257	0.044792257	0.044792257	0.044792257	0.044792257	0.044792257	0.044792257	0.044792257	0.044792257	0.044792257	0.044792257	0.044792257	0.044792257	0.044792257	0.044792257	0.044792257	0.044792257	0.044792257	0.044792257	0.044792257	0.044792257	0.044792257	0.044792257	0.044792257	0.044792257	0.044792257	0.044792257	0.044792257	0.044792257	0.044792257	0.044792257	0.044792257	0.044792257	0.044792257	0.044792257	0.044792257	0.044792257	0.044792257	0.044792257	0.044792257	0.044792257	0.044792257	0.044792257	0.044792257	0.044792257	0.044792257	0.044792257
¸ßË¹°×ÔëÉù´¦Àí (539).mp3	0.30744967	0.30744967	0.30744967	0.30744967	0.30744967	0.30744967	0.30744967	0.30744967	0.30744967	0.30744967	0.30744967	0.30744967	0.30744967	0.30744967	0.30744967	0.30744967	0.30744967	0.30744967	0.30744967	0.30744967	0.30744967	0.30744967	0.30744967	0.30744967	0.30744967	0.30744967	0.30744967	0.30744967	0.30744967	0.30744967	0.30744967	0.30744967	0.30744967	0.30744967	0.30744967	0.30744967	0.30744967	0.30744967	0.30744967	0.30744967	0.30744967	0.30744967	0.30744967	0.30744967	0.30744967	0.30744967	0.30744967	0.30744967	0.30744967
¸ßË¹°×ÔëÉù´¦Àí (540).mp3	0.18298672	0.18298672	0.18298672	0.18298672	0.18298672	0.18298672	0.18298672	0.18298672	0.18298672	0.18298672	0.18298672	0.18298672	0.18298672	0.18298672	0.18298672	0.18298672	0.18298672	0.18298672	0.18298672	0.18298672	0.18298672	0.18298672	0.18298672	0.18298672	0.18298672	0.18298672	0.18298672	0.18298672	0.18298672	0.18298672	0.18298672	0.18298672	0.18298672	0.18298672	0.18298672	0.18298672	0.18298672	0.18298672	0.18298672	0.18298672	0.18298672	0.18298672	0.18298672	0.18298672	0.18298672	0.18298672	0.18298672	0.18298672	0.18298672
¸ßË¹°×ÔëÉù´¦Àí (541).mp3	0.28479663	0.28479663	0.28479663	0.28479663	0.28479663	0.28479663	0.28479663	0.28479663	0.28479663	0.28479663	0.28479663	0.28479663	0.28479663	0.28479663	0.28479663	0.28479663	0.28479663	0.28479663	0.28479663	0.28479663	0.28479663	0.28479663	0.28479663	0.28479663	0.28479663	0.28479663	0.28479663	0.28479663	0.28479663	0.28479663	0.28479663	0.28479663	0.28479663	0.28479663	0.28479663	0.28479663	0.28479663	0.28479663	0.28479663	0.28479663	0.28479663	0.28479663	0.28479663	0.28479663	0.28479663	0.28479663	0.28479663	0.28479663	0.28479663
¸ßË¹°×ÔëÉù´¦Àí (542).mp3	0.3415408	0.3415408	0.3415408	0.3415408	0.3415408	0.3415408	0.3415408	0.3415408	0.3415408	0.3415408	0.3415408	0.3415408	0.3415408	0.3415408	0.3415408	0.3415408	0.3415408	0.3415408	0.3415408	0.3415408	0.3415408	0.3415408	0.3415408	0.3415408	0.3415408	0.3415408	0.3415408	0.3415408	0.3415408	0.3415408	0.3415408	0.3415408	0.3415408	0.3415408	0.3415408	0.3415408	0.3415408	0.3415408	0.3415408	0.3415408	0.3415408	0.3415408	0.3415408	0.3415408	0.3415408	0.3415408	0.3415408	0.3415408	0.3415408
¸ßË¹°×ÔëÉù´¦Àí (543).mp3	0.13323048	0.13323048	0.13323048	0.13323048	0.13323048	0.13323048	0.13323048	0.13323048	0.13323048	0.13323048	0.13323048	0.13323048	0.13323048	0.13323048	0.13323048	0.13323048	0.13323048	0.13323048	0.13323048	0.13323048	0.13323048	0.13323048	0.13323048	0.13323048	0.13323048	0.13323048	0.13323048	0.13323048	0.13323048	0.13323048	0.13323048	0.13323048	0.13323048	0.13323048	0.13323048	0.13323048	0.13323048	0.13323048	0.13323048	0.13323048	0.13323048	0.13323048	0.13323048	0.13323048	0.13323048	0.13323048	0.13323048	0.13323048	0.13323048
¸ßË¹°×ÔëÉù´¦Àí (544).mp3	0.25624844	0.25624844	0.25624844	0.25624844	0.25624844	0.25624844	0.25624844	0.25624844	0.25624844	0.25624844	0.25624844	0.25624844	0.25624844	0.25624844	0.25624844	0.25624844	0.25624844	0.25624844	0.25624844	0.25624844	0.25624844	0.25624844	0.25624844	0.25624844	0.25624844	0.25624844	0.25624844	0.25624844	0.25624844	0.25624844	0.25624844	0.25624844	0.25624844	0.25624844	0.25624844	0.25624844	0.25624844	0.25624844	0.25624844	0.25624844	0.25624844	0.25624844	0.25624844	0.25624844	0.25624844	0.25624844	0.25624844	0.25624844	0.25624844
¸ßË¹°×ÔëÉù´¦Àí (545).mp3	0.091238864	0.091238864	0.091238864	0.091238864	0.091238864	0.091238864	0.091238864	0.091238864	0.091238864	0.091238864	0.091238864	0.091238864	0.091238864	0.091238864	0.091238864	0.091238864	0.091238864	0.091238864	0.091238864	0.091238864	0.091238864	0.091238864	0.091238864	0.091238864	0.091238864	0.091238864	0.091238864	0.091238864	0.091238864	0.091238864	0.091238864	0.091238864	0.091238864	0.091238864	0.091238864	0.091238864	0.091238864	0.091238864	0.091238864	0.091238864	0.091238864	0.091238864	0.091238864	0.091238864	0.091238864	0.091238864	0.091238864	0.091238864	0.091238864
¸ßË¹°×ÔëÉù´¦Àí (546).mp3	0.19064084	0.19064084	0.19064084	0.19064084	0.19064084	0.19064084	0.19064084	0.19064084	0.19064084	0.19064084	0.19064084	0.19064084	0.19064084	0.19064084	0.19064084	0.19064084	0.19064084	0.19064084	0.19064084	0.19064084	0.19064084	0.19064084	0.19064084	0.19064084	0.19064084	0.19064084	0.19064084	0.19064084	0.19064084	0.19064084	0.19064084	0.19064084	0.19064084	0.19064084	0.19064084	0.19064084	0.19064084	0.19064084	0.19064084	0.19064084	0.19064084	0.19064084	0.19064084	0.19064084	0.19064084	0.19064084	0.19064084	0.19064084	0.19064084
¸ßË¹°×ÔëÉù´¦Àí (547).mp3	0.14264713	0.14264713	0.14264713	0.14264713	0.14264713	0.14264713	0.14264713	0.14264713	0.14264713	0.14264713	0.14264713	0.14264713	0.14264713	0.14264713	0.14264713	0.14264713	0.14264713	0.14264713	0.14264713	0.14264713	0.14264713	0.14264713	0.14264713	0.14264713	0.14264713	0.14264713	0.14264713	0.14264713	0.14264713	0.14264713	0.14264713	0.14264713	0.14264713	0.14264713	0.14264713	0.14264713	0.14264713	0.14264713	0.14264713	0.14264713	0.14264713	0.14264713	0.14264713	0.14264713	0.14264713	0.14264713	0.14264713	0.14264713	0.14264713
¸ßË¹°×ÔëÉù´¦Àí (548).mp3	0.44868064	0.44868064	0.44868064	0.44868064	0.44868064	0.44868064	0.44868064	0.44868064	0.44868064	0.44868064	0.44868064	0.44868064	0.44868064	0.44868064	0.44868064	0.44868064	0.44868064	0.44868064	0.44868064	0.44868064	0.44868064	0.44868064	0.44868064	0.44868064	0.44868064	0.44868064	0.44868064	0.44868064	0.44868064	0.44868064	0.44868064	0.44868064	0.44868064	0.44868064	0.44868064	0.44868064	0.44868064	0.44868064	0.44868064	0.44868064	0.44868064	0.44868064	0.44868064	0.44868064	0.44868064	0.44868064	0.44868064	0.44868064	0.44868064
¸ßË¹°×ÔëÉù´¦Àí (549).mp3	0.28267246	0.28267246	0.28267246	0.28267246	0.28267246	0.28267246	0.28267246	0.28267246	0.28267246	0.28267246	0.28267246	0.28267246	0.28267246	0.28267246	0.28267246	0.28267246	0.28267246	0.28267246	0.28267246	0.28267246	0.28267246	0.28267246	0.28267246	0.28267246	0.28267246	0.28267246	0.28267246	0.28267246	0.28267246	0.28267246	0.28267246	0.28267246	0.28267246	0.28267246	0.28267246	0.28267246	0.28267246	0.28267246	0.28267246	0.28267246	0.28267246	0.28267246	0.28267246	0.28267246	0.28267246	0.28267246	0.28267246	0.28267246	0.28267246
¸ßË¹°×ÔëÉù´¦Àí (550).mp3	0.27271095	0.27271095	0.27271095	0.27271095	0.27271095	0.27271095	0.27271095	0.27271095	0.27271095	0.27271095	0.27271095	0.27271095	0.27271095	0.27271095	0.27271095	0.27271095	0.27271095	0.27271095	0.27271095	0.27271095	0.27271095	0.27271095	0.27271095	0.27271095	0.27271095	0.27271095	0.27271095	0.27271095	0.27271095	0.27271095	0.27271095	0.27271095	0.27271095	0.27271095	0.27271095	0.27271095	0.27271095	0.27271095	0.27271095	0.27271095	0.27271095	0.27271095	0.27271095	0.27271095	0.27271095	0.27271095	0.27271095	0.27271095	0.27271095
¸ßË¹°×ÔëÉù´¦Àí (551).mp3	-0.0971087	-0.0971087	-0.0971087	-0.0971087	-0.0971087	-0.0971087	-0.0971087	-0.0971087	-0.0971087	-0.0971087	-0.0971087	-0.0971087	-0.0971087	-0.0971087	-0.0971087	-0.0971087	-0.0971087	-0.0971087	-0.0971087	-0.0971087	-0.0971087	-0.0971087	-0.0971087	-0.0971087	-0.0971087	-0.0971087	-0.0971087	-0.0971087	-0.0971087	-0.0971087	-0.0971087	-0.0971087	-0.0971087	-0.0971087	-0.0971087	-0.0971087	-0.0971087	-0.0971087	-0.0971087	-0.0971087	-0.0971087	-0.0971087	-0.0971087	-0.0971087	-0.0971087	-0.0971087	-0.0971087	-0.0971087	-0.0971087
¸ßË¹°×ÔëÉù´¦Àí (552).mp3	0.16243242	0.16243242	0.16243242	0.16243242	0.16243242	0.16243242	0.16243242	0.16243242	0.16243242	0.16243242	0.16243242	0.16243242	0.16243242	0.16243242	0.16243242	0.16243242	0.16243242	0.16243242	0.16243242	0.16243242	0.16243242	0.16243242	0.16243242	0.16243242	0.16243242	0.16243242	0.16243242	0.16243242	0.16243242	0.16243242	0.16243242	0.16243242	0.16243242	0.16243242	0.16243242	0.16243242	0.16243242	0.16243242	0.16243242	0.16243242	0.16243242	0.16243242	0.16243242	0.16243242	0.16243242	0.16243242	0.16243242	0.16243242	0.16243242
¸ßË¹°×ÔëÉù´¦Àí (553).mp3	0.09316821	0.09316821	0.09316821	0.09316821	0.09316821	0.09316821	0.09316821	0.09316821	0.09316821	0.09316821	0.09316821	0.09316821	0.09316821	0.09316821	0.09316821	0.09316821	0.09316821	0.09316821	0.09316821	0.09316821	0.09316821	0.09316821	0.09316821	0.09316821	0.09316821	0.09316821	0.09316821	0.09316821	0.09316821	0.09316821	0.09316821	0.09316821	0.09316821	0.09316821	0.09316821	0.09316821	0.09316821	0.09316821	0.09316821	0.09316821	0.09316821	0.09316821	0.09316821	0.09316821	0.09316821	0.09316821	0.09316821	0.09316821	0.09316821
¸ßË¹°×ÔëÉù´¦Àí (554).mp3	-0.1168746	-0.1168746	-0.1168746	-0.1168746	-0.1168746	-0.1168746	-0.1168746	-0.1168746	-0.1168746	-0.1168746	-0.1168746	-0.1168746	-0.1168746	-0.1168746	-0.1168746	-0.1168746	-0.1168746	-0.1168746	-0.1168746	-0.1168746	-0.1168746	-0.1168746	-0.1168746	-0.1168746	-0.1168746	-0.1168746	-0.1168746	-0.1168746	-0.1168746	-0.1168746	-0.1168746	-0.1168746	-0.1168746	-0.1168746	-0.1168746	-0.1168746	-0.1168746	-0.1168746	-0.1168746	-0.1168746	-0.1168746	-0.1168746	-0.1168746	-0.1168746	-0.1168746	-0.1168746	-0.1168746	-0.1168746	-0.1168746
¸ßË¹°×ÔëÉù´¦Àí (555).mp3	0.25128374	0.25128374	0.25128374	0.25128374	0.25128374	0.25128374	0.25128374	0.25128374	0.25128374	0.25128374	0.25128374	0.25128374	0.25128374	0.25128374	0.25128374	0.25128374	0.25128374	0.25128374	0.25128374	0.25128374	0.25128374	0.25128374	0.25128374	0.25128374	0.25128374	0.25128374	0.25128374	0.25128374	0.25128374	0.25128374	0.25128374	0.25128374	0.25128374	0.25128374	0.25128374	0.25128374	0.25128374	0.25128374	0.25128374	0.25128374	0.25128374	0.25128374	0.25128374	0.25128374	0.25128374	0.25128374	0.25128374	0.25128374	0.25128374
¸ßË¹°×ÔëÉù´¦Àí (556).mp3	0.092853405	0.092853405	0.092853405	0.092853405	0.092853405	0.092853405	0.092853405	0.092853405	0.092853405	0.092853405	0.092853405	0.092853405	0.092853405	0.092853405	0.092853405	0.092853405	0.092853405	0.092853405	0.092853405	0.092853405	0.092853405	0.092853405	0.092853405	0.092853405	0.092853405	0.092853405	0.092853405	0.092853405	0.092853405	0.092853405	0.092853405	0.092853405	0.092853405	0.092853405	0.092853405	0.092853405	0.092853405	0.092853405	0.092853405	0.092853405	0.092853405	0.092853405	0.092853405	0.092853405	0.092853405	0.092853405	0.092853405	0.092853405	0.092853405
¸ßË¹°×ÔëÉù´¦Àí (557).mp3	0.11137923	0.11137923	0.11137923	0.11137923	0.11137923	0.11137923	0.11137923	0.11137923	0.11137923	0.11137923	0.11137923	0.11137923	0.11137923	0.11137923	0.11137923	0.11137923	0.11137923	0.11137923	0.11137923	0.11137923	0.11137923	0.11137923	0.11137923	0.11137923	0.11137923	0.11137923	0.11137923	0.11137923	0.11137923	0.11137923	0.11137923	0.11137923	0.11137923	0.11137923	0.11137923	0.11137923	0.11137923	0.11137923	0.11137923	0.11137923	0.11137923	0.11137923	0.11137923	0.11137923	0.11137923	0.11137923	0.11137923	0.11137923	0.11137923
¸ßË¹°×ÔëÉù´¦Àí (558).mp3	0.39367718	0.39367718	0.39367718	0.39367718	0.39367718	0.39367718	0.39367718	0.39367718	0.39367718	0.39367718	0.39367718	0.39367718	0.39367718	0.39367718	0.39367718	0.39367718	0.39367718	0.39367718	0.39367718	0.39367718	0.39367718	0.39367718	0.39367718	0.39367718	0.39367718	0.39367718	0.39367718	0.39367718	0.39367718	0.39367718	0.39367718	0.39367718	0.39367718	0.39367718	0.39367718	0.39367718	0.39367718	0.39367718	0.39367718	0.39367718	0.39367718	0.39367718	0.39367718	0.39367718	0.39367718	0.39367718	0.39367718	0.39367718	0.39367718
¸ßË¹°×ÔëÉù´¦Àí (559).mp3	0.21580482	0.21580482	0.21580482	0.21580482	0.21580482	0.21580482	0.21580482	0.21580482	0.21580482	0.21580482	0.21580482	0.21580482	0.21580482	0.21580482	0.21580482	0.21580482	0.21580482	0.21580482	0.21580482	0.21580482	0.21580482	0.21580482	0.21580482	0.21580482	0.21580482	0.21580482	0.21580482	0.21580482	0.21580482	0.21580482	0.21580482	0.21580482	0.21580482	0.21580482	0.21580482	0.21580482	0.21580482	0.21580482	0.21580482	0.21580482	0.21580482	0.21580482	0.21580482	0.21580482	0.21580482	0.21580482	0.21580482	0.21580482	0.21580482
¸ßË¹°×ÔëÉù´¦Àí (560).mp3	0.14002	0.14002	0.14002	0.14002	0.14002	0.14002	0.14002	0.14002	0.14002	0.14002	0.14002	0.14002	0.14002	0.14002	0.14002	0.14002	0.14002	0.14002	0.14002	0.14002	0.14002	0.14002	0.14002	0.14002	0.14002	0.14002	0.14002	0.14002	0.14002	0.14002	0.14002	0.14002	0.14002	0.14002	0.14002	0.14002	0.14002	0.14002	0.14002	0.14002	0.14002	0.14002	0.14002	0.14002	0.14002	0.14002	0.14002	0.14002	0.14002
¸ßË¹°×ÔëÉù´¦Àí (561).mp3	0.27166316	0.27166316	0.27166316	0.27166316	0.27166316	0.27166316	0.27166316	0.27166316	0.27166316	0.27166316	0.27166316	0.27166316	0.27166316	0.27166316	0.27166316	0.27166316	0.27166316	0.27166316	0.27166316	0.27166316	0.27166316	0.27166316	0.27166316	0.27166316	0.27166316	0.27166316	0.27166316	0.27166316	0.27166316	0.27166316	0.27166316	0.27166316	0.27166316	0.27166316	0.27166316	0.27166316	0.27166316	0.27166316	0.27166316	0.27166316	0.27166316	0.27166316	0.27166316	0.27166316	0.27166316	0.27166316	0.27166316	0.27166316	0.27166316
¸ßË¹°×ÔëÉù´¦Àí (562).mp3	0.117536254	0.117536254	0.117536254	0.117536254	0.117536254	0.117536254	0.117536254	0.117536254	0.117536254	0.117536254	0.117536254	0.117536254	0.117536254	0.117536254	0.117536254	0.117536254	0.117536254	0.117536254	0.117536254	0.117536254	0.117536254	0.117536254	0.117536254	0.117536254	0.117536254	0.117536254	0.117536254	0.117536254	0.117536254	0.117536254	0.117536254	0.117536254	0.117536254	0.117536254	0.117536254	0.117536254	0.117536254	0.117536254	0.117536254	0.117536254	0.117536254	0.117536254	0.117536254	0.117536254	0.117536254	0.117536254	0.117536254	0.117536254	0.117536254
¸ßË¹°×ÔëÉù´¦Àí (563).mp3	0.15914664	0.15914664	0.15914664	0.15914664	0.15914664	0.15914664	0.15914664	0.15914664	0.15914664	0.15914664	0.15914664	0.15914664	0.15914664	0.15914664	0.15914664	0.15914664	0.15914664	0.15914664	0.15914664	0.15914664	0.15914664	0.15914664	0.15914664	0.15914664	0.15914664	0.15914664	0.15914664	0.15914664	0.15914664	0.15914664	0.15914664	0.15914664	0.15914664	0.15914664	0.15914664	0.15914664	0.15914664	0.15914664	0.15914664	0.15914664	0.15914664	0.15914664	0.15914664	0.15914664	0.15914664	0.15914664	0.15914664	0.15914664	0.15914664
¸ßË¹°×ÔëÉù´¦Àí (564).mp3	0.1256884	0.1256884	0.1256884	0.1256884	0.1256884	0.1256884	0.1256884	0.1256884	0.1256884	0.1256884	0.1256884	0.1256884	0.1256884	0.1256884	0.1256884	0.1256884	0.1256884	0.1256884	0.1256884	0.1256884	0.1256884	0.1256884	0.1256884	0.1256884	0.1256884	0.1256884	0.1256884	0.1256884	0.1256884	0.1256884	0.1256884	0.1256884	0.1256884	0.1256884	0.1256884	0.1256884	0.1256884	0.1256884	0.1256884	0.1256884	0.1256884	0.1256884	0.1256884	0.1256884	0.1256884	0.1256884	0.1256884	0.1256884	0.1256884
¸ßË¹°×ÔëÉù´¦Àí (565).mp3	0.3348289	0.3348289	0.3348289	0.3348289	0.3348289	0.3348289	0.3348289	0.3348289	0.3348289	0.3348289	0.3348289	0.3348289	0.3348289	0.3348289	0.3348289	0.3348289	0.3348289	0.3348289	0.3348289	0.3348289	0.3348289	0.3348289	0.3348289	0.3348289	0.3348289	0.3348289	0.3348289	0.3348289	0.3348289	0.3348289	0.3348289	0.3348289	0.3348289	0.3348289	0.3348289	0.3348289	0.3348289	0.3348289	0.3348289	0.3348289	0.3348289	0.3348289	0.3348289	0.3348289	0.3348289	0.3348289	0.3348289	0.3348289	0.3348289
¸ßË¹°×ÔëÉù´¦Àí (566).mp3	0.2303226	0.2303226	0.2303226	0.2303226	0.2303226	0.2303226	0.2303226	0.2303226	0.2303226	0.2303226	0.2303226	0.2303226	0.2303226	0.2303226	0.2303226	0.2303226	0.2303226	0.2303226	0.2303226	0.2303226	0.2303226	0.2303226	0.2303226	0.2303226	0.2303226	0.2303226	0.2303226	0.2303226	0.2303226	0.2303226	0.2303226	0.2303226	0.2303226	0.2303226	0.2303226	0.2303226	0.2303226	0.2303226	0.2303226	0.2303226	0.2303226	0.2303226	0.2303226	0.2303226	0.2303226	0.2303226	0.2303226	0.2303226	0.2303226
¸ßË¹°×ÔëÉù´¦Àí (567).mp3	0.30681962	0.30681962	0.30681962	0.30681962	0.30681962	0.30681962	0.30681962	0.30681962	0.30681962	0.30681962	0.30681962	0.30681962	0.30681962	0.30681962	0.30681962	0.30681962	0.30681962	0.30681962	0.30681962	0.30681962	0.30681962	0.30681962	0.30681962	0.30681962	0.30681962	0.30681962	0.30681962	0.30681962	0.30681962	0.30681962	0.30681962	0.30681962	0.30681962	0.30681962	0.30681962	0.30681962	0.30681962	0.30681962	0.30681962	0.30681962	0.30681962	0.30681962	0.30681962	0.30681962	0.30681962	0.30681962	0.30681962	0.30681962	0.30681962
¸ßË¹°×ÔëÉù´¦Àí (568).mp3	0.17094736	0.17094736	0.17094736	0.17094736	0.17094736	0.17094736	0.17094736	0.17094736	0.17094736	0.17094736	0.17094736	0.17094736	0.17094736	0.17094736	0.17094736	0.17094736	0.17094736	0.17094736	0.17094736	0.17094736	0.17094736	0.17094736	0.17094736	0.17094736	0.17094736	0.17094736	0.17094736	0.17094736	0.17094736	0.17094736	0.17094736	0.17094736	0.17094736	0.17094736	0.17094736	0.17094736	0.17094736	0.17094736	0.17094736	0.17094736	0.17094736	0.17094736	0.17094736	0.17094736	0.17094736	0.17094736	0.17094736	0.17094736	0.17094736
¸ßË¹°×ÔëÉù´¦Àí (569).mp3	0.18921398	0.18921398	0.18921398	0.18921398	0.18921398	0.18921398	0.18921398	0.18921398	0.18921398	0.18921398	0.18921398	0.18921398	0.18921398	0.18921398	0.18921398	0.18921398	0.18921398	0.18921398	0.18921398	0.18921398	0.18921398	0.18921398	0.18921398	0.18921398	0.18921398	0.18921398	0.18921398	0.18921398	0.18921398	0.18921398	0.18921398	0.18921398	0.18921398	0.18921398	0.18921398	0.18921398	0.18921398	0.18921398	0.18921398	0.18921398	0.18921398	0.18921398	0.18921398	0.18921398	0.18921398	0.18921398	0.18921398	0.18921398	0.18921398
¸ßË¹°×ÔëÉù´¦Àí (570).mp3	0.43856007	0.43856007	0.43856007	0.43856007	0.43856007	0.43856007	0.43856007	0.43856007	0.43856007	0.43856007	0.43856007	0.43856007	0.43856007	0.43856007	0.43856007	0.43856007	0.43856007	0.43856007	0.43856007	0.43856007	0.43856007	0.43856007	0.43856007	0.43856007	0.43856007	0.43856007	0.43856007	0.43856007	0.43856007	0.43856007	0.43856007	0.43856007	0.43856007	0.43856007	0.43856007	0.43856007	0.43856007	0.43856007	0.43856007	0.43856007	0.43856007	0.43856007	0.43856007	0.43856007	0.43856007	0.43856007	0.43856007	0.43856007	0.43856007
¸ßË¹°×ÔëÉù´¦Àí (571).mp3	0.43578392	0.43578392	0.43578392	0.43578392	0.43578392	0.43578392	0.43578392	0.43578392	0.43578392	0.43578392	0.43578392	0.43578392	0.43578392	0.43578392	0.43578392	0.43578392	0.43578392	0.43578392	0.43578392	0.43578392	0.43578392	0.43578392	0.43578392	0.43578392	0.43578392	0.43578392	0.43578392	0.43578392	0.43578392	0.43578392	0.43578392	0.43578392	0.43578392	0.43578392	0.43578392	0.43578392	0.43578392	0.43578392	0.43578392	0.43578392	0.43578392	0.43578392	0.43578392	0.43578392	0.43578392	0.43578392	0.43578392	0.43578392	0.43578392
¸ßË¹°×ÔëÉù´¦Àí (572).mp3	0.13228238	0.13228238	0.13228238	0.13228238	0.13228238	0.13228238	0.13228238	0.13228238	0.13228238	0.13228238	0.13228238	0.13228238	0.13228238	0.13228238	0.13228238	0.13228238	0.13228238	0.13228238	0.13228238	0.13228238	0.13228238	0.13228238	0.13228238	0.13228238	0.13228238	0.13228238	0.13228238	0.13228238	0.13228238	0.13228238	0.13228238	0.13228238	0.13228238	0.13228238	0.13228238	0.13228238	0.13228238	0.13228238	0.13228238	0.13228238	0.13228238	0.13228238	0.13228238	0.13228238	0.13228238	0.13228238	0.13228238	0.13228238	0.13228238
¸ßË¹°×ÔëÉù´¦Àí (573).mp3	-0.10252003	-0.10252003	-0.10252003	-0.10252003	-0.10252003	-0.10252003	-0.10252003	-0.10252003	-0.10252003	-0.10252003	-0.10252003	-0.10252003	-0.10252003	-0.10252003	-0.10252003	-0.10252003	-0.10252003	-0.10252003	-0.10252003	-0.10252003	-0.10252003	-0.10252003	-0.10252003	-0.10252003	-0.10252003	-0.10252003	-0.10252003	-0.10252003	-0.10252003	-0.10252003	-0.10252003	-0.10252003	-0.10252003	-0.10252003	-0.10252003	-0.10252003	-0.10252003	-0.10252003	-0.10252003	-0.10252003	-0.10252003	-0.10252003	-0.10252003	-0.10252003	-0.10252003	-0.10252003	-0.10252003	-0.10252003	-0.10252003
¸ßË¹°×ÔëÉù´¦Àí (574).mp3	0.33113113	0.33113113	0.33113113	0.33113113	0.33113113	0.33113113	0.33113113	0.33113113	0.33113113	0.33113113	0.33113113	0.33113113	0.33113113	0.33113113	0.33113113	0.33113113	0.33113113	0.33113113	0.33113113	0.33113113	0.33113113	0.33113113	0.33113113	0.33113113	0.33113113	0.33113113	0.33113113	0.33113113	0.33113113	0.33113113	0.33113113	0.33113113	0.33113113	0.33113113	0.33113113	0.33113113	0.33113113	0.33113113	0.33113113	0.33113113	0.33113113	0.33113113	0.33113113	0.33113113	0.33113113	0.33113113	0.33113113	0.33113113	0.33113113
¸ßË¹°×ÔëÉù´¦Àí (575).mp3	0.13068873	0.13068873	0.13068873	0.13068873	0.13068873	0.13068873	0.13068873	0.13068873	0.13068873	0.13068873	0.13068873	0.13068873	0.13068873	0.13068873	0.13068873	0.13068873	0.13068873	0.13068873	0.13068873	0.13068873	0.13068873	0.13068873	0.13068873	0.13068873	0.13068873	0.13068873	0.13068873	0.13068873	0.13068873	0.13068873	0.13068873	0.13068873	0.13068873	0.13068873	0.13068873	0.13068873	0.13068873	0.13068873	0.13068873	0.13068873	0.13068873	0.13068873	0.13068873	0.13068873	0.13068873	0.13068873	0.13068873	0.13068873	0.13068873
¸ßË¹°×ÔëÉù´¦Àí (576).mp3	0.16947258	0.16947258	0.16947258	0.16947258	0.16947258	0.16947258	0.16947258	0.16947258	0.16947258	0.16947258	0.16947258	0.16947258	0.16947258	0.16947258	0.16947258	0.16947258	0.16947258	0.16947258	0.16947258	0.16947258	0.16947258	0.16947258	0.16947258	0.16947258	0.16947258	0.16947258	0.16947258	0.16947258	0.16947258	0.16947258	0.16947258	0.16947258	0.16947258	0.16947258	0.16947258	0.16947258	0.16947258	0.16947258	0.16947258	0.16947258	0.16947258	0.16947258	0.16947258	0.16947258	0.16947258	0.16947258	0.16947258	0.16947258	0.16947258
¸ßË¹°×ÔëÉù´¦Àí (577).mp3	0.120494716	0.120494716	0.120494716	0.120494716	0.120494716	0.120494716	0.120494716	0.120494716	0.120494716	0.120494716	0.120494716	0.120494716	0.120494716	0.120494716	0.120494716	0.120494716	0.120494716	0.120494716	0.120494716	0.120494716	0.120494716	0.120494716	0.120494716	0.120494716	0.120494716	0.120494716	0.120494716	0.120494716	0.120494716	0.120494716	0.120494716	0.120494716	0.120494716	0.120494716	0.120494716	0.120494716	0.120494716	0.120494716	0.120494716	0.120494716	0.120494716	0.120494716	0.120494716	0.120494716	0.120494716	0.120494716	0.120494716	0.120494716	0.120494716
¸ßË¹°×ÔëÉù´¦Àí (578).mp3	0.11312602	0.11312602	0.11312602	0.11312602	0.11312602	0.11312602	0.11312602	0.11312602	0.11312602	0.11312602	0.11312602	0.11312602	0.11312602	0.11312602	0.11312602	0.11312602	0.11312602	0.11312602	0.11312602	0.11312602	0.11312602	0.11312602	0.11312602	0.11312602	0.11312602	0.11312602	0.11312602	0.11312602	0.11312602	0.11312602	0.11312602	0.11312602	0.11312602	0.11312602	0.11312602	0.11312602	0.11312602	0.11312602	0.11312602	0.11312602	0.11312602	0.11312602	0.11312602	0.11312602	0.11312602	0.11312602	0.11312602	0.11312602	0.11312602
¸ßË¹°×ÔëÉù´¦Àí (579).mp3	0.35660914	0.35660914	0.35660914	0.35660914	0.35660914	0.35660914	0.35660914	0.35660914	0.35660914	0.35660914	0.35660914	0.35660914	0.35660914	0.35660914	0.35660914	0.35660914	0.35660914	0.35660914	0.35660914	0.35660914	0.35660914	0.35660914	0.35660914	0.35660914	0.35660914	0.35660914	0.35660914	0.35660914	0.35660914	0.35660914	0.35660914	0.35660914	0.35660914	0.35660914	0.35660914	0.35660914	0.35660914	0.35660914	0.35660914	0.35660914	0.35660914	0.35660914	0.35660914	0.35660914	0.35660914	0.35660914	0.35660914	0.35660914	0.35660914
¸ßË¹°×ÔëÉù´¦Àí (580).mp3	0.18205732	0.18205732	0.18205732	0.18205732	0.18205732	0.18205732	0.18205732	0.18205732	0.18205732	0.18205732	0.18205732	0.18205732	0.18205732	0.18205732	0.18205732	0.18205732	0.18205732	0.18205732	0.18205732	0.18205732	0.18205732	0.18205732	0.18205732	0.18205732	0.18205732	0.18205732	0.18205732	0.18205732	0.18205732	0.18205732	0.18205732	0.18205732	0.18205732	0.18205732	0.18205732	0.18205732	0.18205732	0.18205732	0.18205732	0.18205732	0.18205732	0.18205732	0.18205732	0.18205732	0.18205732	0.18205732	0.18205732	0.18205732	0.18205732
¸ßË¹°×ÔëÉù´¦Àí (581).mp3	0.10612908	0.10612908	0.10612908	0.10612908	0.10612908	0.10612908	0.10612908	0.10612908	0.10612908	0.10612908	0.10612908	0.10612908	0.10612908	0.10612908	0.10612908	0.10612908	0.10612908	0.10612908	0.10612908	0.10612908	0.10612908	0.10612908	0.10612908	0.10612908	0.10612908	0.10612908	0.10612908	0.10612908	0.10612908	0.10612908	0.10612908	0.10612908	0.10612908	0.10612908	0.10612908	0.10612908	0.10612908	0.10612908	0.10612908	0.10612908	0.10612908	0.10612908	0.10612908	0.10612908	0.10612908	0.10612908	0.10612908	0.10612908	0.10612908
¸ßË¹°×ÔëÉù´¦Àí (582).mp3	0.11601754	0.11601754	0.11601754	0.11601754	0.11601754	0.11601754	0.11601754	0.11601754	0.11601754	0.11601754	0.11601754	0.11601754	0.11601754	0.11601754	0.11601754	0.11601754	0.11601754	0.11601754	0.11601754	0.11601754	0.11601754	0.11601754	0.11601754	0.11601754	0.11601754	0.11601754	0.11601754	0.11601754	0.11601754	0.11601754	0.11601754	0.11601754	0.11601754	0.11601754	0.11601754	0.11601754	0.11601754	0.11601754	0.11601754	0.11601754	0.11601754	0.11601754	0.11601754	0.11601754	0.11601754	0.11601754	0.11601754	0.11601754	0.11601754
¸ßË¹°×ÔëÉù´¦Àí (583).mp3	0.37460628	0.37460628	0.37460628	0.37460628	0.37460628	0.37460628	0.37460628	0.37460628	0.37460628	0.37460628	0.37460628	0.37460628	0.37460628	0.37460628	0.37460628	0.37460628	0.37460628	0.37460628	0.37460628	0.37460628	0.37460628	0.37460628	0.37460628	0.37460628	0.37460628	0.37460628	0.37460628	0.37460628	0.37460628	0.37460628	0.37460628	0.37460628	0.37460628	0.37460628	0.37460628	0.37460628	0.37460628	0.37460628	0.37460628	0.37460628	0.37460628	0.37460628	0.37460628	0.37460628	0.37460628	0.37460628	0.37460628	0.37460628	0.37460628
¸ßË¹°×ÔëÉù´¦Àí (584).mp3	0.21523705	0.21523705	0.21523705	0.21523705	0.21523705	0.21523705	0.21523705	0.21523705	0.21523705	0.21523705	0.21523705	0.21523705	0.21523705	0.21523705	0.21523705	0.21523705	0.21523705	0.21523705	0.21523705	0.21523705	0.21523705	0.21523705	0.21523705	0.21523705	0.21523705	0.21523705	0.21523705	0.21523705	0.21523705	0.21523705	0.21523705	0.21523705	0.21523705	0.21523705	0.21523705	0.21523705	0.21523705	0.21523705	0.21523705	0.21523705	0.21523705	0.21523705	0.21523705	0.21523705	0.21523705	0.21523705	0.21523705	0.21523705	0.21523705
¸ßË¹°×ÔëÉù´¦Àí (585).mp3	-0.03245441	-0.03245441	-0.03245441	-0.03245441	-0.03245441	-0.03245441	-0.03245441	-0.03245441	-0.03245441	-0.03245441	-0.03245441	-0.03245441	-0.03245441	-0.03245441	-0.03245441	-0.03245441	-0.03245441	-0.03245441	-0.03245441	-0.03245441	-0.03245441	-0.03245441	-0.03245441	-0.03245441	-0.03245441	-0.03245441	-0.03245441	-0.03245441	-0.03245441	-0.03245441	-0.03245441	-0.03245441	-0.03245441	-0.03245441	-0.03245441	-0.03245441	-0.03245441	-0.03245441	-0.03245441	-0.03245441	-0.03245441	-0.03245441	-0.03245441	-0.03245441	-0.03245441	-0.03245441	-0.03245441	-0.03245441	-0.03245441
¸ßË¹°×ÔëÉù´¦Àí (586).mp3	0.2832198	0.2832198	0.2832198	0.2832198	0.2832198	0.2832198	0.2832198	0.2832198	0.2832198	0.2832198	0.2832198	0.2832198	0.2832198	0.2832198	0.2832198	0.2832198	0.2832198	0.2832198	0.2832198	0.2832198	0.2832198	0.2832198	0.2832198	0.2832198	0.2832198	0.2832198	0.2832198	0.2832198	0.2832198	0.2832198	0.2832198	0.2832198	0.2832198	0.2832198	0.2832198	0.2832198	0.2832198	0.2832198	0.2832198	0.2832198	0.2832198	0.2832198	0.2832198	0.2832198	0.2832198	0.2832198	0.2832198	0.2832198	0.2832198
¸ßË¹°×ÔëÉù´¦Àí (587).mp3	0.18495312	0.18495312	0.18495312	0.18495312	0.18495312	0.18495312	0.18495312	0.18495312	0.18495312	0.18495312	0.18495312	0.18495312	0.18495312	0.18495312	0.18495312	0.18495312	0.18495312	0.18495312	0.18495312	0.18495312	0.18495312	0.18495312	0.18495312	0.18495312	0.18495312	0.18495312	0.18495312	0.18495312	0.18495312	0.18495312	0.18495312	0.18495312	0.18495312	0.18495312	0.18495312	0.18495312	0.18495312	0.18495312	0.18495312	0.18495312	0.18495312	0.18495312	0.18495312	0.18495312	0.18495312	0.18495312	0.18495312	0.18495312	0.18495312
¸ßË¹°×ÔëÉù´¦Àí (588).mp3	0.08861376	0.08861376	0.08861376	0.08861376	0.08861376	0.08861376	0.08861376	0.08861376	0.08861376	0.08861376	0.08861376	0.08861376	0.08861376	0.08861376	0.08861376	0.08861376	0.08861376	0.08861376	0.08861376	0.08861376	0.08861376	0.08861376	0.08861376	0.08861376	0.08861376	0.08861376	0.08861376	0.08861376	0.08861376	0.08861376	0.08861376	0.08861376	0.08861376	0.08861376	0.08861376	0.08861376	0.08861376	0.08861376	0.08861376	0.08861376	0.08861376	0.08861376	0.08861376	0.08861376	0.08861376	0.08861376	0.08861376	0.08861376	0.08861376
¸ßË¹°×ÔëÉù´¦Àí (589).mp3	0.15287703	0.15287703	0.15287703	0.15287703	0.15287703	0.15287703	0.15287703	0.15287703	0.15287703	0.15287703	0.15287703	0.15287703	0.15287703	0.15287703	0.15287703	0.15287703	0.15287703	0.15287703	0.15287703	0.15287703	0.15287703	0.15287703	0.15287703	0.15287703	0.15287703	0.15287703	0.15287703	0.15287703	0.15287703	0.15287703	0.15287703	0.15287703	0.15287703	0.15287703	0.15287703	0.15287703	0.15287703	0.15287703	0.15287703	0.15287703	0.15287703	0.15287703	0.15287703	0.15287703	0.15287703	0.15287703	0.15287703	0.15287703	0.15287703
¸ßË¹°×ÔëÉù´¦Àí (590).mp3	0.33599737	0.33599737	0.33599737	0.33599737	0.33599737	0.33599737	0.33599737	0.33599737	0.33599737	0.33599737	0.33599737	0.33599737	0.33599737	0.33599737	0.33599737	0.33599737	0.33599737	0.33599737	0.33599737	0.33599737	0.33599737	0.33599737	0.33599737	0.33599737	0.33599737	0.33599737	0.33599737	0.33599737	0.33599737	0.33599737	0.33599737	0.33599737	0.33599737	0.33599737	0.33599737	0.33599737	0.33599737	0.33599737	0.33599737	0.33599737	0.33599737	0.33599737	0.33599737	0.33599737	0.33599737	0.33599737	0.33599737	0.33599737	0.33599737
¸ßË¹°×ÔëÉù´¦Àí (591).mp3	0.17555398	0.17555398	0.17555398	0.17555398	0.17555398	0.17555398	0.17555398	0.17555398	0.17555398	0.17555398	0.17555398	0.17555398	0.17555398	0.17555398	0.17555398	0.17555398	0.17555398	0.17555398	0.17555398	0.17555398	0.17555398	0.17555398	0.17555398	0.17555398	0.17555398	0.17555398	0.17555398	0.17555398	0.17555398	0.17555398	0.17555398	0.17555398	0.17555398	0.17555398	0.17555398	0.17555398	0.17555398	0.17555398	0.17555398	0.17555398	0.17555398	0.17555398	0.17555398	0.17555398	0.17555398	0.17555398	0.17555398	0.17555398	0.17555398
¸ßË¹°×ÔëÉù´¦Àí (592).mp3	0.035582617	0.035582617	0.035582617	0.035582617	0.035582617	0.035582617	0.035582617	0.035582617	0.035582617	0.035582617	0.035582617	0.035582617	0.035582617	0.035582617	0.035582617	0.035582617	0.035582617	0.035582617	0.035582617	0.035582617	0.035582617	0.035582617	0.035582617	0.035582617	0.035582617	0.035582617	0.035582617	0.035582617	0.035582617	0.035582617	0.035582617	0.035582617	0.035582617	0.035582617	0.035582617	0.035582617	0.035582617	0.035582617	0.035582617	0.035582617	0.035582617	0.035582617	0.035582617	0.035582617	0.035582617	0.035582617	0.035582617	0.035582617	0.035582617
¸ßË¹°×ÔëÉù´¦Àí (593).mp3	0.155666	0.155666	0.155666	0.155666	0.155666	0.155666	0.155666	0.155666	0.155666	0.155666	0.155666	0.155666	0.155666	0.155666	0.155666	0.155666	0.155666	0.155666	0.155666	0.155666	0.155666	0.155666	0.155666	0.155666	0.155666	0.155666	0.155666	0.155666	0.155666	0.155666	0.155666	0.155666	0.155666	0.155666	0.155666	0.155666	0.155666	0.155666	0.155666	0.155666	0.155666	0.155666	0.155666	0.155666	0.155666	0.155666	0.155666	0.155666	0.155666
¸ßË¹°×ÔëÉù´¦Àí (594).mp3	0.13433097	0.13433097	0.13433097	0.13433097	0.13433097	0.13433097	0.13433097	0.13433097	0.13433097	0.13433097	0.13433097	0.13433097	0.13433097	0.13433097	0.13433097	0.13433097	0.13433097	0.13433097	0.13433097	0.13433097	0.13433097	0.13433097	0.13433097	0.13433097	0.13433097	0.13433097	0.13433097	0.13433097	0.13433097	0.13433097	0.13433097	0.13433097	0.13433097	0.13433097	0.13433097	0.13433097	0.13433097	0.13433097	0.13433097	0.13433097	0.13433097	0.13433097	0.13433097	0.13433097	0.13433097	0.13433097	0.13433097	0.13433097	0.13433097
¸ßË¹°×ÔëÉù´¦Àí (595).mp3	0.42059088	0.42059088	0.42059088	0.42059088	0.42059088	0.42059088	0.42059088	0.42059088	0.42059088	0.42059088	0.42059088	0.42059088	0.42059088	0.42059088	0.42059088	0.42059088	0.42059088	0.42059088	0.42059088	0.42059088	0.42059088	0.42059088	0.42059088	0.42059088	0.42059088	0.42059088	0.42059088	0.42059088	0.42059088	0.42059088	0.42059088	0.42059088	0.42059088	0.42059088	0.42059088	0.42059088	0.42059088	0.42059088	0.42059088	0.42059088	0.42059088	0.42059088	0.42059088	0.42059088	0.42059088	0.42059088	0.42059088	0.42059088	0.42059088
¸ßË¹°×ÔëÉù´¦Àí (596).mp3	0.4056076	0.4056076	0.4056076	0.4056076	0.4056076	0.4056076	0.4056076	0.4056076	0.4056076	0.4056076	0.4056076	0.4056076	0.4056076	0.4056076	0.4056076	0.4056076	0.4056076	0.4056076	0.4056076	0.4056076	0.4056076	0.4056076	0.4056076	0.4056076	0.4056076	0.4056076	0.4056076	0.4056076	0.4056076	0.4056076	0.4056076	0.4056076	0.4056076	0.4056076	0.4056076	0.4056076	0.4056076	0.4056076	0.4056076	0.4056076	0.4056076	0.4056076	0.4056076	0.4056076	0.4056076	0.4056076	0.4056076	0.4056076	0.4056076
¸ßË¹°×ÔëÉù´¦Àí (597).mp3	-0.030229092	-0.030229092	-0.030229092	-0.030229092	-0.030229092	-0.030229092	-0.030229092	-0.030229092	-0.030229092	-0.030229092	-0.030229092	-0.030229092	-0.030229092	-0.030229092	-0.030229092	-0.030229092	-0.030229092	-0.030229092	-0.030229092	-0.030229092	-0.030229092	-0.030229092	-0.030229092	-0.030229092	-0.030229092	-0.030229092	-0.030229092	-0.030229092	-0.030229092	-0.030229092	-0.030229092	-0.030229092	-0.030229092	-0.030229092	-0.030229092	-0.030229092	-0.030229092	-0.030229092	-0.030229092	-0.030229092	-0.030229092	-0.030229092	-0.030229092	-0.030229092	-0.030229092	-0.030229092	-0.030229092	-0.030229092	-0.030229092
¸ßË¹°×ÔëÉù´¦Àí (598).mp3	0.501239	0.501239	0.501239	0.501239	0.501239	0.501239	0.501239	0.501239	0.501239	0.501239	0.501239	0.501239	0.501239	0.501239	0.501239	0.501239	0.501239	0.501239	0.501239	0.501239	0.501239	0.501239	0.501239	0.501239	0.501239	0.501239	0.501239	0.501239	0.501239	0.501239	0.501239	0.501239	0.501239	0.501239	0.501239	0.501239	0.501239	0.501239	0.501239	0.501239	0.501239	0.501239	0.501239	0.501239	0.501239	0.501239	0.501239	0.501239	0.501239
¸ßË¹°×ÔëÉù´¦Àí (599).mp3	0.37721816	0.37721816	0.37721816	0.37721816	0.37721816	0.37721816	0.37721816	0.37721816	0.37721816	0.37721816	0.37721816	0.37721816	0.37721816	0.37721816	0.37721816	0.37721816	0.37721816	0.37721816	0.37721816	0.37721816	0.37721816	0.37721816	0.37721816	0.37721816	0.37721816	0.37721816	0.37721816	0.37721816	0.37721816	0.37721816	0.37721816	0.37721816	0.37721816	0.37721816	0.37721816	0.37721816	0.37721816	0.37721816	0.37721816	0.37721816	0.37721816	0.37721816	0.37721816	0.37721816	0.37721816	0.37721816	0.37721816	0.37721816	0.37721816
¸ßË¹°×ÔëÉù´¦Àí (600).mp3	-0.03154832	-0.03154832	-0.03154832	-0.03154832	-0.03154832	-0.03154832	-0.03154832	-0.03154832	-0.03154832	-0.03154832	-0.03154832	-0.03154832	-0.03154832	-0.03154832	-0.03154832	-0.03154832	-0.03154832	-0.03154832	-0.03154832	-0.03154832	-0.03154832	-0.03154832	-0.03154832	-0.03154832	-0.03154832	-0.03154832	-0.03154832	-0.03154832	-0.03154832	-0.03154832	-0.03154832	-0.03154832	-0.03154832	-0.03154832	-0.03154832	-0.03154832	-0.03154832	-0.03154832	-0.03154832	-0.03154832	-0.03154832	-0.03154832	-0.03154832	-0.03154832	-0.03154832	-0.03154832	-0.03154832	-0.03154832	-0.03154832
¸ßË¹°×ÔëÉù´¦Àí (601).mp3	0.22547589	0.22547589	0.22547589	0.22547589	0.22547589	0.22547589	0.22547589	0.22547589	0.22547589	0.22547589	0.22547589	0.22547589	0.22547589	0.22547589	0.22547589	0.22547589	0.22547589	0.22547589	0.22547589	0.22547589	0.22547589	0.22547589	0.22547589	0.22547589	0.22547589	0.22547589	0.22547589	0.22547589	0.22547589	0.22547589	0.22547589	0.22547589	0.22547589	0.22547589	0.22547589	0.22547589	0.22547589	0.22547589	0.22547589	0.22547589	0.22547589	0.22547589	0.22547589	0.22547589	0.22547589	0.22547589	0.22547589	0.22547589	0.22547589
¸ßË¹°×ÔëÉù´¦Àí (602).mp3	0.2121594	0.2121594	0.2121594	0.2121594	0.2121594	0.2121594	0.2121594	0.2121594	0.2121594	0.2121594	0.2121594	0.2121594	0.2121594	0.2121594	0.2121594	0.2121594	0.2121594	0.2121594	0.2121594	0.2121594	0.2121594	0.2121594	0.2121594	0.2121594	0.2121594	0.2121594	0.2121594	0.2121594	0.2121594	0.2121594	0.2121594	0.2121594	0.2121594	0.2121594	0.2121594	0.2121594	0.2121594	0.2121594	0.2121594	0.2121594	0.2121594	0.2121594	0.2121594	0.2121594	0.2121594	0.2121594	0.2121594	0.2121594	0.2121594
¸ßË¹°×ÔëÉù´¦Àí (603).mp3	0.26055753	0.26055753	0.26055753	0.26055753	0.26055753	0.26055753	0.26055753	0.26055753	0.26055753	0.26055753	0.26055753	0.26055753	0.26055753	0.26055753	0.26055753	0.26055753	0.26055753	0.26055753	0.26055753	0.26055753	0.26055753	0.26055753	0.26055753	0.26055753	0.26055753	0.26055753	0.26055753	0.26055753	0.26055753	0.26055753	0.26055753	0.26055753	0.26055753	0.26055753	0.26055753	0.26055753	0.26055753	0.26055753	0.26055753	0.26055753	0.26055753	0.26055753	0.26055753	0.26055753	0.26055753	0.26055753	0.26055753	0.26055753	0.26055753
¸ßË¹°×ÔëÉù´¦Àí (604).mp3	0.16570958	0.16570958	0.16570958	0.16570958	0.16570958	0.16570958	0.16570958	0.16570958	0.16570958	0.16570958	0.16570958	0.16570958	0.16570958	0.16570958	0.16570958	0.16570958	0.16570958	0.16570958	0.16570958	0.16570958	0.16570958	0.16570958	0.16570958	0.16570958	0.16570958	0.16570958	0.16570958	0.16570958	0.16570958	0.16570958	0.16570958	0.16570958	0.16570958	0.16570958	0.16570958	0.16570958	0.16570958	0.16570958	0.16570958	0.16570958	0.16570958	0.16570958	0.16570958	0.16570958	0.16570958	0.16570958	0.16570958	0.16570958	0.16570958
¸ßË¹°×ÔëÉù´¦Àí (605).mp3	0.16930518	0.16930518	0.16930518	0.16930518	0.16930518	0.16930518	0.16930518	0.16930518	0.16930518	0.16930518	0.16930518	0.16930518	0.16930518	0.16930518	0.16930518	0.16930518	0.16930518	0.16930518	0.16930518	0.16930518	0.16930518	0.16930518	0.16930518	0.16930518	0.16930518	0.16930518	0.16930518	0.16930518	0.16930518	0.16930518	0.16930518	0.16930518	0.16930518	0.16930518	0.16930518	0.16930518	0.16930518	0.16930518	0.16930518	0.16930518	0.16930518	0.16930518	0.16930518	0.16930518	0.16930518	0.16930518	0.16930518	0.16930518	0.16930518
¸ßË¹°×ÔëÉù´¦Àí (606).mp3	0.1841727	0.1841727	0.1841727	0.1841727	0.1841727	0.1841727	0.1841727	0.1841727	0.1841727	0.1841727	0.1841727	0.1841727	0.1841727	0.1841727	0.1841727	0.1841727	0.1841727	0.1841727	0.1841727	0.1841727	0.1841727	0.1841727	0.1841727	0.1841727	0.1841727	0.1841727	0.1841727	0.1841727	0.1841727	0.1841727	0.1841727	0.1841727	0.1841727	0.1841727	0.1841727	0.1841727	0.1841727	0.1841727	0.1841727	0.1841727	0.1841727	0.1841727	0.1841727	0.1841727	0.1841727	0.1841727	0.1841727	0.1841727	0.1841727
¸ßË¹°×ÔëÉù´¦Àí (607).mp3	0.18431515	0.18431515	0.18431515	0.18431515	0.18431515	0.18431515	0.18431515	0.18431515	0.18431515	0.18431515	0.18431515	0.18431515	0.18431515	0.18431515	0.18431515	0.18431515	0.18431515	0.18431515	0.18431515	0.18431515	0.18431515	0.18431515	0.18431515	0.18431515	0.18431515	0.18431515	0.18431515	0.18431515	0.18431515	0.18431515	0.18431515	0.18431515	0.18431515	0.18431515	0.18431515	0.18431515	0.18431515	0.18431515	0.18431515	0.18431515	0.18431515	0.18431515	0.18431515	0.18431515	0.18431515	0.18431515	0.18431515	0.18431515	0.18431515
¸ßË¹°×ÔëÉù´¦Àí (608).mp3	0.18632965	0.18632965	0.18632965	0.18632965	0.18632965	0.18632965	0.18632965	0.18632965	0.18632965	0.18632965	0.18632965	0.18632965	0.18632965	0.18632965	0.18632965	0.18632965	0.18632965	0.18632965	0.18632965	0.18632965	0.18632965	0.18632965	0.18632965	0.18632965	0.18632965	0.18632965	0.18632965	0.18632965	0.18632965	0.18632965	0.18632965	0.18632965	0.18632965	0.18632965	0.18632965	0.18632965	0.18632965	0.18632965	0.18632965	0.18632965	0.18632965	0.18632965	0.18632965	0.18632965	0.18632965	0.18632965	0.18632965	0.18632965	0.18632965
¸ßË¹°×ÔëÉù´¦Àí (609).mp3	0.13398519	0.13398519	0.13398519	0.13398519	0.13398519	0.13398519	0.13398519	0.13398519	0.13398519	0.13398519	0.13398519	0.13398519	0.13398519	0.13398519	0.13398519	0.13398519	0.13398519	0.13398519	0.13398519	0.13398519	0.13398519	0.13398519	0.13398519	0.13398519	0.13398519	0.13398519	0.13398519	0.13398519	0.13398519	0.13398519	0.13398519	0.13398519	0.13398519	0.13398519	0.13398519	0.13398519	0.13398519	0.13398519	0.13398519	0.13398519	0.13398519	0.13398519	0.13398519	0.13398519	0.13398519	0.13398519	0.13398519	0.13398519	0.13398519
¸ßË¹°×ÔëÉù´¦Àí (610).mp3	0.08685749	0.08685749	0.08685749	0.08685749	0.08685749	0.08685749	0.08685749	0.08685749	0.08685749	0.08685749	0.08685749	0.08685749	0.08685749	0.08685749	0.08685749	0.08685749	0.08685749	0.08685749	0.08685749	0.08685749	0.08685749	0.08685749	0.08685749	0.08685749	0.08685749	0.08685749	0.08685749	0.08685749	0.08685749	0.08685749	0.08685749	0.08685749	0.08685749	0.08685749	0.08685749	0.08685749	0.08685749	0.08685749	0.08685749	0.08685749	0.08685749	0.08685749	0.08685749	0.08685749	0.08685749	0.08685749	0.08685749	0.08685749	0.08685749
¸ßË¹°×ÔëÉù´¦Àí (611).mp3	0.35722807	0.35722807	0.35722807	0.35722807	0.35722807	0.35722807	0.35722807	0.35722807	0.35722807	0.35722807	0.35722807	0.35722807	0.35722807	0.35722807	0.35722807	0.35722807	0.35722807	0.35722807	0.35722807	0.35722807	0.35722807	0.35722807	0.35722807	0.35722807	0.35722807	0.35722807	0.35722807	0.35722807	0.35722807	0.35722807	0.35722807	0.35722807	0.35722807	0.35722807	0.35722807	0.35722807	0.35722807	0.35722807	0.35722807	0.35722807	0.35722807	0.35722807	0.35722807	0.35722807	0.35722807	0.35722807	0.35722807	0.35722807	0.35722807
¸ßË¹°×ÔëÉù´¦Àí (612).mp3	0.25762355	0.25762355	0.25762355	0.25762355	0.25762355	0.25762355	0.25762355	0.25762355	0.25762355	0.25762355	0.25762355	0.25762355	0.25762355	0.25762355	0.25762355	0.25762355	0.25762355	0.25762355	0.25762355	0.25762355	0.25762355	0.25762355	0.25762355	0.25762355	0.25762355	0.25762355	0.25762355	0.25762355	0.25762355	0.25762355	0.25762355	0.25762355	0.25762355	0.25762355	0.25762355	0.25762355	0.25762355	0.25762355	0.25762355	0.25762355	0.25762355	0.25762355	0.25762355	0.25762355	0.25762355	0.25762355	0.25762355	0.25762355	0.25762355
¸ßË¹°×ÔëÉù´¦Àí (613).mp3	0.001554922	0.001554922	0.001554922	0.001554922	0.001554922	0.001554922	0.001554922	0.001554922	0.001554922	0.001554922	0.001554922	0.001554922	0.001554922	0.001554922	0.001554922	0.001554922	0.001554922	0.001554922	0.001554922	0.001554922	0.001554922	0.001554922	0.001554922	0.001554922	0.001554922	0.001554922	0.001554922	0.001554922	0.001554922	0.001554922	0.001554922	0.001554922	0.001554922	0.001554922	0.001554922	0.001554922	0.001554922	0.001554922	0.001554922	0.001554922	0.001554922	0.001554922	0.001554922	0.001554922	0.001554922	0.001554922	0.001554922	0.001554922	0.001554922
¸ßË¹°×ÔëÉù´¦Àí (614).mp3	0.1406416	0.1406416	0.1406416	0.1406416	0.1406416	0.1406416	0.1406416	0.1406416	0.1406416	0.1406416	0.1406416	0.1406416	0.1406416	0.1406416	0.1406416	0.1406416	0.1406416	0.1406416	0.1406416	0.1406416	0.1406416	0.1406416	0.1406416	0.1406416	0.1406416	0.1406416	0.1406416	0.1406416	0.1406416	0.1406416	0.1406416	0.1406416	0.1406416	0.1406416	0.1406416	0.1406416	0.1406416	0.1406416	0.1406416	0.1406416	0.1406416	0.1406416	0.1406416	0.1406416	0.1406416	0.1406416	0.1406416	0.1406416	0.1406416
¸ßË¹°×ÔëÉù´¦Àí (615).mp3	0.44930524	0.44930524	0.44930524	0.44930524	0.44930524	0.44930524	0.44930524	0.44930524	0.44930524	0.44930524	0.44930524	0.44930524	0.44930524	0.44930524	0.44930524	0.44930524	0.44930524	0.44930524	0.44930524	0.44930524	0.44930524	0.44930524	0.44930524	0.44930524	0.44930524	0.44930524	0.44930524	0.44930524	0.44930524	0.44930524	0.44930524	0.44930524	0.44930524	0.44930524	0.44930524	0.44930524	0.44930524	0.44930524	0.44930524	0.44930524	0.44930524	0.44930524	0.44930524	0.44930524	0.44930524	0.44930524	0.44930524	0.44930524	0.44930524
¸ßË¹°×ÔëÉù´¦Àí (616).mp3	0.26184025	0.26184025	0.26184025	0.26184025	0.26184025	0.26184025	0.26184025	0.26184025	0.26184025	0.26184025	0.26184025	0.26184025	0.26184025	0.26184025	0.26184025	0.26184025	0.26184025	0.26184025	0.26184025	0.26184025	0.26184025	0.26184025	0.26184025	0.26184025	0.26184025	0.26184025	0.26184025	0.26184025	0.26184025	0.26184025	0.26184025	0.26184025	0.26184025	0.26184025	0.26184025	0.26184025	0.26184025	0.26184025	0.26184025	0.26184025	0.26184025	0.26184025	0.26184025	0.26184025	0.26184025	0.26184025	0.26184025	0.26184025	0.26184025
¸ßË¹°×ÔëÉù´¦Àí (617).mp3	0.209223	0.209223	0.209223	0.209223	0.209223	0.209223	0.209223	0.209223	0.209223	0.209223	0.209223	0.209223	0.209223	0.209223	0.209223	0.209223	0.209223	0.209223	0.209223	0.209223	0.209223	0.209223	0.209223	0.209223	0.209223	0.209223	0.209223	0.209223	0.209223	0.209223	0.209223	0.209223	0.209223	0.209223	0.209223	0.209223	0.209223	0.209223	0.209223	0.209223	0.209223	0.209223	0.209223	0.209223	0.209223	0.209223	0.209223	0.209223	0.209223
¸ßË¹°×ÔëÉù´¦Àí (618).mp3	0.15463214	0.15463214	0.15463214	0.15463214	0.15463214	0.15463214	0.15463214	0.15463214	0.15463214	0.15463214	0.15463214	0.15463214	0.15463214	0.15463214	0.15463214	0.15463214	0.15463214	0.15463214	0.15463214	0.15463214	0.15463214	0.15463214	0.15463214	0.15463214	0.15463214	0.15463214	0.15463214	0.15463214	0.15463214	0.15463214	0.15463214	0.15463214	0.15463214	0.15463214	0.15463214	0.15463214	0.15463214	0.15463214	0.15463214	0.15463214	0.15463214	0.15463214	0.15463214	0.15463214	0.15463214	0.15463214	0.15463214	0.15463214	0.15463214
¸ßË¹°×ÔëÉù´¦Àí (619).mp3	0.24916035	0.24916035	0.24916035	0.24916035	0.24916035	0.24916035	0.24916035	0.24916035	0.24916035	0.24916035	0.24916035	0.24916035	0.24916035	0.24916035	0.24916035	0.24916035	0.24916035	0.24916035	0.24916035	0.24916035	0.24916035	0.24916035	0.24916035	0.24916035	0.24916035	0.24916035	0.24916035	0.24916035	0.24916035	0.24916035	0.24916035	0.24916035	0.24916035	0.24916035	0.24916035	0.24916035	0.24916035	0.24916035	0.24916035	0.24916035	0.24916035	0.24916035	0.24916035	0.24916035	0.24916035	0.24916035	0.24916035	0.24916035	0.24916035
¸ßË¹°×ÔëÉù´¦Àí (620).mp3	0.30239052	0.30239052	0.30239052	0.30239052	0.30239052	0.30239052	0.30239052	0.30239052	0.30239052	0.30239052	0.30239052	0.30239052	0.30239052	0.30239052	0.30239052	0.30239052	0.30239052	0.30239052	0.30239052	0.30239052	0.30239052	0.30239052	0.30239052	0.30239052	0.30239052	0.30239052	0.30239052	0.30239052	0.30239052	0.30239052	0.30239052	0.30239052	0.30239052	0.30239052	0.30239052	0.30239052	0.30239052	0.30239052	0.30239052	0.30239052	0.30239052	0.30239052	0.30239052	0.30239052	0.30239052	0.30239052	0.30239052	0.30239052	0.30239052
¸ßË¹°×ÔëÉù´¦Àí (621).mp3	0.14438933	0.14438933	0.14438933	0.14438933	0.14438933	0.14438933	0.14438933	0.14438933	0.14438933	0.14438933	0.14438933	0.14438933	0.14438933	0.14438933	0.14438933	0.14438933	0.14438933	0.14438933	0.14438933	0.14438933	0.14438933	0.14438933	0.14438933	0.14438933	0.14438933	0.14438933	0.14438933	0.14438933	0.14438933	0.14438933	0.14438933	0.14438933	0.14438933	0.14438933	0.14438933	0.14438933	0.14438933	0.14438933	0.14438933	0.14438933	0.14438933	0.14438933	0.14438933	0.14438933	0.14438933	0.14438933	0.14438933	0.14438933	0.14438933
¸ßË¹°×ÔëÉù´¦Àí (622).mp3	0.11784346	0.11784346	0.11784346	0.11784346	0.11784346	0.11784346	0.11784346	0.11784346	0.11784346	0.11784346	0.11784346	0.11784346	0.11784346	0.11784346	0.11784346	0.11784346	0.11784346	0.11784346	0.11784346	0.11784346	0.11784346	0.11784346	0.11784346	0.11784346	0.11784346	0.11784346	0.11784346	0.11784346	0.11784346	0.11784346	0.11784346	0.11784346	0.11784346	0.11784346	0.11784346	0.11784346	0.11784346	0.11784346	0.11784346	0.11784346	0.11784346	0.11784346	0.11784346	0.11784346	0.11784346	0.11784346	0.11784346	0.11784346	0.11784346
¸ßË¹°×ÔëÉù´¦Àí (623).mp3	0.33432278	0.33432278	0.33432278	0.33432278	0.33432278	0.33432278	0.33432278	0.33432278	0.33432278	0.33432278	0.33432278	0.33432278	0.33432278	0.33432278	0.33432278	0.33432278	0.33432278	0.33432278	0.33432278	0.33432278	0.33432278	0.33432278	0.33432278	0.33432278	0.33432278	0.33432278	0.33432278	0.33432278	0.33432278	0.33432278	0.33432278	0.33432278	0.33432278	0.33432278	0.33432278	0.33432278	0.33432278	0.33432278	0.33432278	0.33432278	0.33432278	0.33432278	0.33432278	0.33432278	0.33432278	0.33432278	0.33432278	0.33432278	0.33432278
¸ßË¹°×ÔëÉù´¦Àí (624).mp3	0.27427062	0.27427062	0.27427062	0.27427062	0.27427062	0.27427062	0.27427062	0.27427062	0.27427062	0.27427062	0.27427062	0.27427062	0.27427062	0.27427062	0.27427062	0.27427062	0.27427062	0.27427062	0.27427062	0.27427062	0.27427062	0.27427062	0.27427062	0.27427062	0.27427062	0.27427062	0.27427062	0.27427062	0.27427062	0.27427062	0.27427062	0.27427062	0.27427062	0.27427062	0.27427062	0.27427062	0.27427062	0.27427062	0.27427062	0.27427062	0.27427062	0.27427062	0.27427062	0.27427062	0.27427062	0.27427062	0.27427062	0.27427062	0.27427062
¸ßË¹°×ÔëÉù´¦Àí (625).mp3	0.15883255	0.15883255	0.15883255	0.15883255	0.15883255	0.15883255	0.15883255	0.15883255	0.15883255	0.15883255	0.15883255	0.15883255	0.15883255	0.15883255	0.15883255	0.15883255	0.15883255	0.15883255	0.15883255	0.15883255	0.15883255	0.15883255	0.15883255	0.15883255	0.15883255	0.15883255	0.15883255	0.15883255	0.15883255	0.15883255	0.15883255	0.15883255	0.15883255	0.15883255	0.15883255	0.15883255	0.15883255	0.15883255	0.15883255	0.15883255	0.15883255	0.15883255	0.15883255	0.15883255	0.15883255	0.15883255	0.15883255	0.15883255	0.15883255
¸ßË¹°×ÔëÉù´¦Àí (626).mp3	0.24405977	0.24405977	0.24405977	0.24405977	0.24405977	0.24405977	0.24405977	0.24405977	0.24405977	0.24405977	0.24405977	0.24405977	0.24405977	0.24405977	0.24405977	0.24405977	0.24405977	0.24405977	0.24405977	0.24405977	0.24405977	0.24405977	0.24405977	0.24405977	0.24405977	0.24405977	0.24405977	0.24405977	0.24405977	0.24405977	0.24405977	0.24405977	0.24405977	0.24405977	0.24405977	0.24405977	0.24405977	0.24405977	0.24405977	0.24405977	0.24405977	0.24405977	0.24405977	0.24405977	0.24405977	0.24405977	0.24405977	0.24405977	0.24405977
¸ßË¹°×ÔëÉù´¦Àí (627).mp3	0.17870119	0.17870119	0.17870119	0.17870119	0.17870119	0.17870119	0.17870119	0.17870119	0.17870119	0.17870119	0.17870119	0.17870119	0.17870119	0.17870119	0.17870119	0.17870119	0.17870119	0.17870119	0.17870119	0.17870119	0.17870119	0.17870119	0.17870119	0.17870119	0.17870119	0.17870119	0.17870119	0.17870119	0.17870119	0.17870119	0.17870119	0.17870119	0.17870119	0.17870119	0.17870119	0.17870119	0.17870119	0.17870119	0.17870119	0.17870119	0.17870119	0.17870119	0.17870119	0.17870119	0.17870119	0.17870119	0.17870119	0.17870119	0.17870119
¸ßË¹°×ÔëÉù´¦Àí (628).mp3	0.30861187	0.30861187	0.30861187	0.30861187	0.30861187	0.30861187	0.30861187	0.30861187	0.30861187	0.30861187	0.30861187	0.30861187	0.30861187	0.30861187	0.30861187	0.30861187	0.30861187	0.30861187	0.30861187	0.30861187	0.30861187	0.30861187	0.30861187	0.30861187	0.30861187	0.30861187	0.30861187	0.30861187	0.30861187	0.30861187	0.30861187	0.30861187	0.30861187	0.30861187	0.30861187	0.30861187	0.30861187	0.30861187	0.30861187	0.30861187	0.30861187	0.30861187	0.30861187	0.30861187	0.30861187	0.30861187	0.30861187	0.30861187	0.30861187
¸ßË¹°×ÔëÉù´¦Àí (629).mp3	0.3377131	0.3377131	0.3377131	0.3377131	0.3377131	0.3377131	0.3377131	0.3377131	0.3377131	0.3377131	0.3377131	0.3377131	0.3377131	0.3377131	0.3377131	0.3377131	0.3377131	0.3377131	0.3377131	0.3377131	0.3377131	0.3377131	0.3377131	0.3377131	0.3377131	0.3377131	0.3377131	0.3377131	0.3377131	0.3377131	0.3377131	0.3377131	0.3377131	0.3377131	0.3377131	0.3377131	0.3377131	0.3377131	0.3377131	0.3377131	0.3377131	0.3377131	0.3377131	0.3377131	0.3377131	0.3377131	0.3377131	0.3377131	0.3377131
¸ßË¹°×ÔëÉù´¦Àí (630).mp3	0.08638	0.08638	0.08638	0.08638	0.08638	0.08638	0.08638	0.08638	0.08638	0.08638	0.08638	0.08638	0.08638	0.08638	0.08638	0.08638	0.08638	0.08638	0.08638	0.08638	0.08638	0.08638	0.08638	0.08638	0.08638	0.08638	0.08638	0.08638	0.08638	0.08638	0.08638	0.08638	0.08638	0.08638	0.08638	0.08638	0.08638	0.08638	0.08638	0.08638	0.08638	0.08638	0.08638	0.08638	0.08638	0.08638	0.08638	0.08638	0.08638
¸ßË¹°×ÔëÉù´¦Àí (631).mp3	0.14907643	0.14907643	0.14907643	0.14907643	0.14907643	0.14907643	0.14907643	0.14907643	0.14907643	0.14907643	0.14907643	0.14907643	0.14907643	0.14907643	0.14907643	0.14907643	0.14907643	0.14907643	0.14907643	0.14907643	0.14907643	0.14907643	0.14907643	0.14907643	0.14907643	0.14907643	0.14907643	0.14907643	0.14907643	0.14907643	0.14907643	0.14907643	0.14907643	0.14907643	0.14907643	0.14907643	0.14907643	0.14907643	0.14907643	0.14907643	0.14907643	0.14907643	0.14907643	0.14907643	0.14907643	0.14907643	0.14907643	0.14907643	0.14907643
¸ßË¹°×ÔëÉù´¦Àí (632).mp3	0.26752925	0.26752925	0.26752925	0.26752925	0.26752925	0.26752925	0.26752925	0.26752925	0.26752925	0.26752925	0.26752925	0.26752925	0.26752925	0.26752925	0.26752925	0.26752925	0.26752925	0.26752925	0.26752925	0.26752925	0.26752925	0.26752925	0.26752925	0.26752925	0.26752925	0.26752925	0.26752925	0.26752925	0.26752925	0.26752925	0.26752925	0.26752925	0.26752925	0.26752925	0.26752925	0.26752925	0.26752925	0.26752925	0.26752925	0.26752925	0.26752925	0.26752925	0.26752925	0.26752925	0.26752925	0.26752925	0.26752925	0.26752925	0.26752925
¸ßË¹°×ÔëÉù´¦Àí (633).mp3	-0.04193327	-0.04193327	-0.04193327	-0.04193327	-0.04193327	-0.04193327	-0.04193327	-0.04193327	-0.04193327	-0.04193327	-0.04193327	-0.04193327	-0.04193327	-0.04193327	-0.04193327	-0.04193327	-0.04193327	-0.04193327	-0.04193327	-0.04193327	-0.04193327	-0.04193327	-0.04193327	-0.04193327	-0.04193327	-0.04193327	-0.04193327	-0.04193327	-0.04193327	-0.04193327	-0.04193327	-0.04193327	-0.04193327	-0.04193327	-0.04193327	-0.04193327	-0.04193327	-0.04193327	-0.04193327	-0.04193327	-0.04193327	-0.04193327	-0.04193327	-0.04193327	-0.04193327	-0.04193327	-0.04193327	-0.04193327	-0.04193327
¸ßË¹°×ÔëÉù´¦Àí (634).mp3	0.34437656	0.34437656	0.34437656	0.34437656	0.34437656	0.34437656	0.34437656	0.34437656	0.34437656	0.34437656	0.34437656	0.34437656	0.34437656	0.34437656	0.34437656	0.34437656	0.34437656	0.34437656	0.34437656	0.34437656	0.34437656	0.34437656	0.34437656	0.34437656	0.34437656	0.34437656	0.34437656	0.34437656	0.34437656	0.34437656	0.34437656	0.34437656	0.34437656	0.34437656	0.34437656	0.34437656	0.34437656	0.34437656	0.34437656	0.34437656	0.34437656	0.34437656	0.34437656	0.34437656	0.34437656	0.34437656	0.34437656	0.34437656	0.34437656
¸ßË¹°×ÔëÉù´¦Àí (635).mp3	0.11779078	0.11779078	0.11779078	0.11779078	0.11779078	0.11779078	0.11779078	0.11779078	0.11779078	0.11779078	0.11779078	0.11779078	0.11779078	0.11779078	0.11779078	0.11779078	0.11779078	0.11779078	0.11779078	0.11779078	0.11779078	0.11779078	0.11779078	0.11779078	0.11779078	0.11779078	0.11779078	0.11779078	0.11779078	0.11779078	0.11779078	0.11779078	0.11779078	0.11779078	0.11779078	0.11779078	0.11779078	0.11779078	0.11779078	0.11779078	0.11779078	0.11779078	0.11779078	0.11779078	0.11779078	0.11779078	0.11779078	0.11779078	0.11779078
¸ßË¹°×ÔëÉù´¦Àí (636).mp3	0.0941244	0.0941244	0.0941244	0.0941244	0.0941244	0.0941244	0.0941244	0.0941244	0.0941244	0.0941244	0.0941244	0.0941244	0.0941244	0.0941244	0.0941244	0.0941244	0.0941244	0.0941244	0.0941244	0.0941244	0.0941244	0.0941244	0.0941244	0.0941244	0.0941244	0.0941244	0.0941244	0.0941244	0.0941244	0.0941244	0.0941244	0.0941244	0.0941244	0.0941244	0.0941244	0.0941244	0.0941244	0.0941244	0.0941244	0.0941244	0.0941244	0.0941244	0.0941244	0.0941244	0.0941244	0.0941244	0.0941244	0.0941244	0.0941244
¸ßË¹°×ÔëÉù´¦Àí (637).mp3	0.20555343	0.20555343	0.20555343	0.20555343	0.20555343	0.20555343	0.20555343	0.20555343	0.20555343	0.20555343	0.20555343	0.20555343	0.20555343	0.20555343	0.20555343	0.20555343	0.20555343	0.20555343	0.20555343	0.20555343	0.20555343	0.20555343	0.20555343	0.20555343	0.20555343	0.20555343	0.20555343	0.20555343	0.20555343	0.20555343	0.20555343	0.20555343	0.20555343	0.20555343	0.20555343	0.20555343	0.20555343	0.20555343	0.20555343	0.20555343	0.20555343	0.20555343	0.20555343	0.20555343	0.20555343	0.20555343	0.20555343	0.20555343	0.20555343
¸ßË¹°×ÔëÉù´¦Àí (638).mp3	0.0541272	0.0541272	0.0541272	0.0541272	0.0541272	0.0541272	0.0541272	0.0541272	0.0541272	0.0541272	0.0541272	0.0541272	0.0541272	0.0541272	0.0541272	0.0541272	0.0541272	0.0541272	0.0541272	0.0541272	0.0541272	0.0541272	0.0541272	0.0541272	0.0541272	0.0541272	0.0541272	0.0541272	0.0541272	0.0541272	0.0541272	0.0541272	0.0541272	0.0541272	0.0541272	0.0541272	0.0541272	0.0541272	0.0541272	0.0541272	0.0541272	0.0541272	0.0541272	0.0541272	0.0541272	0.0541272	0.0541272	0.0541272	0.0541272
¸ßË¹°×ÔëÉù´¦Àí (639).mp3	0.077575974	0.077575974	0.077575974	0.077575974	0.077575974	0.077575974	0.077575974	0.077575974	0.077575974	0.077575974	0.077575974	0.077575974	0.077575974	0.077575974	0.077575974	0.077575974	0.077575974	0.077575974	0.077575974	0.077575974	0.077575974	0.077575974	0.077575974	0.077575974	0.077575974	0.077575974	0.077575974	0.077575974	0.077575974	0.077575974	0.077575974	0.077575974	0.077575974	0.077575974	0.077575974	0.077575974	0.077575974	0.077575974	0.077575974	0.077575974	0.077575974	0.077575974	0.077575974	0.077575974	0.077575974	0.077575974	0.077575974	0.077575974	0.077575974
¸ßË¹°×ÔëÉù´¦Àí (640).mp3	0.25157535	0.25157535	0.25157535	0.25157535	0.25157535	0.25157535	0.25157535	0.25157535	0.25157535	0.25157535	0.25157535	0.25157535	0.25157535	0.25157535	0.25157535	0.25157535	0.25157535	0.25157535	0.25157535	0.25157535	0.25157535	0.25157535	0.25157535	0.25157535	0.25157535	0.25157535	0.25157535	0.25157535	0.25157535	0.25157535	0.25157535	0.25157535	0.25157535	0.25157535	0.25157535	0.25157535	0.25157535	0.25157535	0.25157535	0.25157535	0.25157535	0.25157535	0.25157535	0.25157535	0.25157535	0.25157535	0.25157535	0.25157535	0.25157535
¸ßË¹°×ÔëÉù´¦Àí (641).mp3	0.19496664	0.19496664	0.19496664	0.19496664	0.19496664	0.19496664	0.19496664	0.19496664	0.19496664	0.19496664	0.19496664	0.19496664	0.19496664	0.19496664	0.19496664	0.19496664	0.19496664	0.19496664	0.19496664	0.19496664	0.19496664	0.19496664	0.19496664	0.19496664	0.19496664	0.19496664	0.19496664	0.19496664	0.19496664	0.19496664	0.19496664	0.19496664	0.19496664	0.19496664	0.19496664	0.19496664	0.19496664	0.19496664	0.19496664	0.19496664	0.19496664	0.19496664	0.19496664	0.19496664	0.19496664	0.19496664	0.19496664	0.19496664	0.19496664
¸ßË¹°×ÔëÉù´¦Àí (642).mp3	0.15857758	0.15857758	0.15857758	0.15857758	0.15857758	0.15857758	0.15857758	0.15857758	0.15857758	0.15857758	0.15857758	0.15857758	0.15857758	0.15857758	0.15857758	0.15857758	0.15857758	0.15857758	0.15857758	0.15857758	0.15857758	0.15857758	0.15857758	0.15857758	0.15857758	0.15857758	0.15857758	0.15857758	0.15857758	0.15857758	0.15857758	0.15857758	0.15857758	0.15857758	0.15857758	0.15857758	0.15857758	0.15857758	0.15857758	0.15857758	0.15857758	0.15857758	0.15857758	0.15857758	0.15857758	0.15857758	0.15857758	0.15857758	0.15857758
¸ßË¹°×ÔëÉù´¦Àí (643).mp3	0.067508824	0.067508824	0.067508824	0.067508824	0.067508824	0.067508824	0.067508824	0.067508824	0.067508824	0.067508824	0.067508824	0.067508824	0.067508824	0.067508824	0.067508824	0.067508824	0.067508824	0.067508824	0.067508824	0.067508824	0.067508824	0.067508824	0.067508824	0.067508824	0.067508824	0.067508824	0.067508824	0.067508824	0.067508824	0.067508824	0.067508824	0.067508824	0.067508824	0.067508824	0.067508824	0.067508824	0.067508824	0.067508824	0.067508824	0.067508824	0.067508824	0.067508824	0.067508824	0.067508824	0.067508824	0.067508824	0.067508824	0.067508824	0.067508824
¸ßË¹°×ÔëÉù´¦Àí (644).mp3	0.2514891	0.2514891	0.2514891	0.2514891	0.2514891	0.2514891	0.2514891	0.2514891	0.2514891	0.2514891	0.2514891	0.2514891	0.2514891	0.2514891	0.2514891	0.2514891	0.2514891	0.2514891	0.2514891	0.2514891	0.2514891	0.2514891	0.2514891	0.2514891	0.2514891	0.2514891	0.2514891	0.2514891	0.2514891	0.2514891	0.2514891	0.2514891	0.2514891	0.2514891	0.2514891	0.2514891	0.2514891	0.2514891	0.2514891	0.2514891	0.2514891	0.2514891	0.2514891	0.2514891	0.2514891	0.2514891	0.2514891	0.2514891	0.2514891
¸ßË¹°×ÔëÉù´¦Àí (645).mp3	0.03773682	0.03773682	0.03773682	0.03773682	0.03773682	0.03773682	0.03773682	0.03773682	0.03773682	0.03773682	0.03773682	0.03773682	0.03773682	0.03773682	0.03773682	0.03773682	0.03773682	0.03773682	0.03773682	0.03773682	0.03773682	0.03773682	0.03773682	0.03773682	0.03773682	0.03773682	0.03773682	0.03773682	0.03773682	0.03773682	0.03773682	0.03773682	0.03773682	0.03773682	0.03773682	0.03773682	0.03773682	0.03773682	0.03773682	0.03773682	0.03773682	0.03773682	0.03773682	0.03773682	0.03773682	0.03773682	0.03773682	0.03773682	0.03773682
¸ßË¹°×ÔëÉù´¦Àí (646).mp3	0.27869788	0.27869788	0.27869788	0.27869788	0.27869788	0.27869788	0.27869788	0.27869788	0.27869788	0.27869788	0.27869788	0.27869788	0.27869788	0.27869788	0.27869788	0.27869788	0.27869788	0.27869788	0.27869788	0.27869788	0.27869788	0.27869788	0.27869788	0.27869788	0.27869788	0.27869788	0.27869788	0.27869788	0.27869788	0.27869788	0.27869788	0.27869788	0.27869788	0.27869788	0.27869788	0.27869788	0.27869788	0.27869788	0.27869788	0.27869788	0.27869788	0.27869788	0.27869788	0.27869788	0.27869788	0.27869788	0.27869788	0.27869788	0.27869788
¸ßË¹°×ÔëÉù´¦Àí (647).mp3	0.15006554	0.15006554	0.15006554	0.15006554	0.15006554	0.15006554	0.15006554	0.15006554	0.15006554	0.15006554	0.15006554	0.15006554	0.15006554	0.15006554	0.15006554	0.15006554	0.15006554	0.15006554	0.15006554	0.15006554	0.15006554	0.15006554	0.15006554	0.15006554	0.15006554	0.15006554	0.15006554	0.15006554	0.15006554	0.15006554	0.15006554	0.15006554	0.15006554	0.15006554	0.15006554	0.15006554	0.15006554	0.15006554	0.15006554	0.15006554	0.15006554	0.15006554	0.15006554	0.15006554	0.15006554	0.15006554	0.15006554	0.15006554	0.15006554
¸ßË¹°×ÔëÉù´¦Àí (648).mp3	0.41489717	0.41489717	0.41489717	0.41489717	0.41489717	0.41489717	0.41489717	0.41489717	0.41489717	0.41489717	0.41489717	0.41489717	0.41489717	0.41489717	0.41489717	0.41489717	0.41489717	0.41489717	0.41489717	0.41489717	0.41489717	0.41489717	0.41489717	0.41489717	0.41489717	0.41489717	0.41489717	0.41489717	0.41489717	0.41489717	0.41489717	0.41489717	0.41489717	0.41489717	0.41489717	0.41489717	0.41489717	0.41489717	0.41489717	0.41489717	0.41489717	0.41489717	0.41489717	0.41489717	0.41489717	0.41489717	0.41489717	0.41489717	0.41489717
¸ßË¹°×ÔëÉù´¦Àí (649).mp3	0.28617	0.28617	0.28617	0.28617	0.28617	0.28617	0.28617	0.28617	0.28617	0.28617	0.28617	0.28617	0.28617	0.28617	0.28617	0.28617	0.28617	0.28617	0.28617	0.28617	0.28617	0.28617	0.28617	0.28617	0.28617	0.28617	0.28617	0.28617	0.28617	0.28617	0.28617	0.28617	0.28617	0.28617	0.28617	0.28617	0.28617	0.28617	0.28617	0.28617	0.28617	0.28617	0.28617	0.28617	0.28617	0.28617	0.28617	0.28617	0.28617
¸ßË¹°×ÔëÉù´¦Àí (650).mp3	0.24357456	0.24357456	0.24357456	0.24357456	0.24357456	0.24357456	0.24357456	0.24357456	0.24357456	0.24357456	0.24357456	0.24357456	0.24357456	0.24357456	0.24357456	0.24357456	0.24357456	0.24357456	0.24357456	0.24357456	0.24357456	0.24357456	0.24357456	0.24357456	0.24357456	0.24357456	0.24357456	0.24357456	0.24357456	0.24357456	0.24357456	0.24357456	0.24357456	0.24357456	0.24357456	0.24357456	0.24357456	0.24357456	0.24357456	0.24357456	0.24357456	0.24357456	0.24357456	0.24357456	0.24357456	0.24357456	0.24357456	0.24357456	0.24357456
¸ßË¹°×ÔëÉù´¦Àí (651).mp3	0.267671	0.267671	0.267671	0.267671	0.267671	0.267671	0.267671	0.267671	0.267671	0.267671	0.267671	0.267671	0.267671	0.267671	0.267671	0.267671	0.267671	0.267671	0.267671	0.267671	0.267671	0.267671	0.267671	0.267671	0.267671	0.267671	0.267671	0.267671	0.267671	0.267671	0.267671	0.267671	0.267671	0.267671	0.267671	0.267671	0.267671	0.267671	0.267671	0.267671	0.267671	0.267671	0.267671	0.267671	0.267671	0.267671	0.267671	0.267671	0.267671
¸ßË¹°×ÔëÉù´¦Àí (652).mp3	0.14890893	0.14890893	0.14890893	0.14890893	0.14890893	0.14890893	0.14890893	0.14890893	0.14890893	0.14890893	0.14890893	0.14890893	0.14890893	0.14890893	0.14890893	0.14890893	0.14890893	0.14890893	0.14890893	0.14890893	0.14890893	0.14890893	0.14890893	0.14890893	0.14890893	0.14890893	0.14890893	0.14890893	0.14890893	0.14890893	0.14890893	0.14890893	0.14890893	0.14890893	0.14890893	0.14890893	0.14890893	0.14890893	0.14890893	0.14890893	0.14890893	0.14890893	0.14890893	0.14890893	0.14890893	0.14890893	0.14890893	0.14890893	0.14890893
¸ßË¹°×ÔëÉù´¦Àí (653).mp3	0.0830053	0.0830053	0.0830053	0.0830053	0.0830053	0.0830053	0.0830053	0.0830053	0.0830053	0.0830053	0.0830053	0.0830053	0.0830053	0.0830053	0.0830053	0.0830053	0.0830053	0.0830053	0.0830053	0.0830053	0.0830053	0.0830053	0.0830053	0.0830053	0.0830053	0.0830053	0.0830053	0.0830053	0.0830053	0.0830053	0.0830053	0.0830053	0.0830053	0.0830053	0.0830053	0.0830053	0.0830053	0.0830053	0.0830053	0.0830053	0.0830053	0.0830053	0.0830053	0.0830053	0.0830053	0.0830053	0.0830053	0.0830053	0.0830053
¸ßË¹°×ÔëÉù´¦Àí (654).mp3	0.12682432	0.12682432	0.12682432	0.12682432	0.12682432	0.12682432	0.12682432	0.12682432	0.12682432	0.12682432	0.12682432	0.12682432	0.12682432	0.12682432	0.12682432	0.12682432	0.12682432	0.12682432	0.12682432	0.12682432	0.12682432	0.12682432	0.12682432	0.12682432	0.12682432	0.12682432	0.12682432	0.12682432	0.12682432	0.12682432	0.12682432	0.12682432	0.12682432	0.12682432	0.12682432	0.12682432	0.12682432	0.12682432	0.12682432	0.12682432	0.12682432	0.12682432	0.12682432	0.12682432	0.12682432	0.12682432	0.12682432	0.12682432	0.12682432
¸ßË¹°×ÔëÉù´¦Àí (655).mp3	0.14490846	0.14490846	0.14490846	0.14490846	0.14490846	0.14490846	0.14490846	0.14490846	0.14490846	0.14490846	0.14490846	0.14490846	0.14490846	0.14490846	0.14490846	0.14490846	0.14490846	0.14490846	0.14490846	0.14490846	0.14490846	0.14490846	0.14490846	0.14490846	0.14490846	0.14490846	0.14490846	0.14490846	0.14490846	0.14490846	0.14490846	0.14490846	0.14490846	0.14490846	0.14490846	0.14490846	0.14490846	0.14490846	0.14490846	0.14490846	0.14490846	0.14490846	0.14490846	0.14490846	0.14490846	0.14490846	0.14490846	0.14490846	0.14490846
¸ßË¹°×ÔëÉù´¦Àí (656).mp3	0.09668569	0.09668569	0.09668569	0.09668569	0.09668569	0.09668569	0.09668569	0.09668569	0.09668569	0.09668569	0.09668569	0.09668569	0.09668569	0.09668569	0.09668569	0.09668569	0.09668569	0.09668569	0.09668569	0.09668569	0.09668569	0.09668569	0.09668569	0.09668569	0.09668569	0.09668569	0.09668569	0.09668569	0.09668569	0.09668569	0.09668569	0.09668569	0.09668569	0.09668569	0.09668569	0.09668569	0.09668569	0.09668569	0.09668569	0.09668569	0.09668569	0.09668569	0.09668569	0.09668569	0.09668569	0.09668569	0.09668569	0.09668569	0.09668569
¸ßË¹°×ÔëÉù´¦Àí (657).mp3	0.23341508	0.23341508	0.23341508	0.23341508	0.23341508	0.23341508	0.23341508	0.23341508	0.23341508	0.23341508	0.23341508	0.23341508	0.23341508	0.23341508	0.23341508	0.23341508	0.23341508	0.23341508	0.23341508	0.23341508	0.23341508	0.23341508	0.23341508	0.23341508	0.23341508	0.23341508	0.23341508	0.23341508	0.23341508	0.23341508	0.23341508	0.23341508	0.23341508	0.23341508	0.23341508	0.23341508	0.23341508	0.23341508	0.23341508	0.23341508	0.23341508	0.23341508	0.23341508	0.23341508	0.23341508	0.23341508	0.23341508	0.23341508	0.23341508
¸ßË¹°×ÔëÉù´¦Àí (658).mp3	0.5500189	0.5500189	0.5500189	0.5500189	0.5500189	0.5500189	0.5500189	0.5500189	0.5500189	0.5500189	0.5500189	0.5500189	0.5500189	0.5500189	0.5500189	0.5500189	0.5500189	0.5500189	0.5500189	0.5500189	0.5500189	0.5500189	0.5500189	0.5500189	0.5500189	0.5500189	0.5500189	0.5500189	0.5500189	0.5500189	0.5500189	0.5500189	0.5500189	0.5500189	0.5500189	0.5500189	0.5500189	0.5500189	0.5500189	0.5500189	0.5500189	0.5500189	0.5500189	0.5500189	0.5500189	0.5500189	0.5500189	0.5500189	0.5500189
¸ßË¹°×ÔëÉù´¦Àí (659).mp3	0.12219154	0.12219154	0.12219154	0.12219154	0.12219154	0.12219154	0.12219154	0.12219154	0.12219154	0.12219154	0.12219154	0.12219154	0.12219154	0.12219154	0.12219154	0.12219154	0.12219154	0.12219154	0.12219154	0.12219154	0.12219154	0.12219154	0.12219154	0.12219154	0.12219154	0.12219154	0.12219154	0.12219154	0.12219154	0.12219154	0.12219154	0.12219154	0.12219154	0.12219154	0.12219154	0.12219154	0.12219154	0.12219154	0.12219154	0.12219154	0.12219154	0.12219154	0.12219154	0.12219154	0.12219154	0.12219154	0.12219154	0.12219154	0.12219154
¸ßË¹°×ÔëÉù´¦Àí (660).mp3	0.010829785	0.010829785	0.010829785	0.010829785	0.010829785	0.010829785	0.010829785	0.010829785	0.010829785	0.010829785	0.010829785	0.010829785	0.010829785	0.010829785	0.010829785	0.010829785	0.010829785	0.010829785	0.010829785	0.010829785	0.010829785	0.010829785	0.010829785	0.010829785	0.010829785	0.010829785	0.010829785	0.010829785	0.010829785	0.010829785	0.010829785	0.010829785	0.010829785	0.010829785	0.010829785	0.010829785	0.010829785	0.010829785	0.010829785	0.010829785	0.010829785	0.010829785	0.010829785	0.010829785	0.010829785	0.010829785	0.010829785	0.010829785	0.010829785
¸ßË¹°×ÔëÉù´¦Àí (661).mp3	0.354172	0.354172	0.354172	0.354172	0.354172	0.354172	0.354172	0.354172	0.354172	0.354172	0.354172	0.354172	0.354172	0.354172	0.354172	0.354172	0.354172	0.354172	0.354172	0.354172	0.354172	0.354172	0.354172	0.354172	0.354172	0.354172	0.354172	0.354172	0.354172	0.354172	0.354172	0.354172	0.354172	0.354172	0.354172	0.354172	0.354172	0.354172	0.354172	0.354172	0.354172	0.354172	0.354172	0.354172	0.354172	0.354172	0.354172	0.354172	0.354172
¸ßË¹°×ÔëÉù´¦Àí (662).mp3	0.32580027	0.32580027	0.32580027	0.32580027	0.32580027	0.32580027	0.32580027	0.32580027	0.32580027	0.32580027	0.32580027	0.32580027	0.32580027	0.32580027	0.32580027	0.32580027	0.32580027	0.32580027	0.32580027	0.32580027	0.32580027	0.32580027	0.32580027	0.32580027	0.32580027	0.32580027	0.32580027	0.32580027	0.32580027	0.32580027	0.32580027	0.32580027	0.32580027	0.32580027	0.32580027	0.32580027	0.32580027	0.32580027	0.32580027	0.32580027	0.32580027	0.32580027	0.32580027	0.32580027	0.32580027	0.32580027	0.32580027	0.32580027	0.32580027
¸ßË¹°×ÔëÉù´¦Àí (663).mp3	0.27925837	0.27925837	0.27925837	0.27925837	0.27925837	0.27925837	0.27925837	0.27925837	0.27925837	0.27925837	0.27925837	0.27925837	0.27925837	0.27925837	0.27925837	0.27925837	0.27925837	0.27925837	0.27925837	0.27925837	0.27925837	0.27925837	0.27925837	0.27925837	0.27925837	0.27925837	0.27925837	0.27925837	0.27925837	0.27925837	0.27925837	0.27925837	0.27925837	0.27925837	0.27925837	0.27925837	0.27925837	0.27925837	0.27925837	0.27925837	0.27925837	0.27925837	0.27925837	0.27925837	0.27925837	0.27925837	0.27925837	0.27925837	0.27925837
¸ßË¹°×ÔëÉù´¦Àí (664).mp3	0.09578809	0.09578809	0.09578809	0.09578809	0.09578809	0.09578809	0.09578809	0.09578809	0.09578809	0.09578809	0.09578809	0.09578809	0.09578809	0.09578809	0.09578809	0.09578809	0.09578809	0.09578809	0.09578809	0.09578809	0.09578809	0.09578809	0.09578809	0.09578809	0.09578809	0.09578809	0.09578809	0.09578809	0.09578809	0.09578809	0.09578809	0.09578809	0.09578809	0.09578809	0.09578809	0.09578809	0.09578809	0.09578809	0.09578809	0.09578809	0.09578809	0.09578809	0.09578809	0.09578809	0.09578809	0.09578809	0.09578809	0.09578809	0.09578809
¸ßË¹°×ÔëÉù´¦Àí (665).mp3	0.42586416	0.42586416	0.42586416	0.42586416	0.42586416	0.42586416	0.42586416	0.42586416	0.42586416	0.42586416	0.42586416	0.42586416	0.42586416	0.42586416	0.42586416	0.42586416	0.42586416	0.42586416	0.42586416	0.42586416	0.42586416	0.42586416	0.42586416	0.42586416	0.42586416	0.42586416	0.42586416	0.42586416	0.42586416	0.42586416	0.42586416	0.42586416	0.42586416	0.42586416	0.42586416	0.42586416	0.42586416	0.42586416	0.42586416	0.42586416	0.42586416	0.42586416	0.42586416	0.42586416	0.42586416	0.42586416	0.42586416	0.42586416	0.42586416
¸ßË¹°×ÔëÉù´¦Àí (666).mp3	0.8013653	0.8013653	0.8013653	0.8013653	0.8013653	0.8013653	0.8013653	0.8013653	0.8013653	0.8013653	0.8013653	0.8013653	0.8013653	0.8013653	0.8013653	0.8013653	0.8013653	0.8013653	0.8013653	0.8013653	0.8013653	0.8013653	0.8013653	0.8013653	0.8013653	0.8013653	0.8013653	0.8013653	0.8013653	0.8013653	0.8013653	0.8013653	0.8013653	0.8013653	0.8013653	0.8013653	0.8013653	0.8013653	0.8013653	0.8013653	0.8013653	0.8013653	0.8013653	0.8013653	0.8013653	0.8013653	0.8013653	0.8013653	0.8013653
¸ßË¹°×ÔëÉù´¦Àí (667).mp3	0.085459895	0.085459895	0.085459895	0.085459895	0.085459895	0.085459895	0.085459895	0.085459895	0.085459895	0.085459895	0.085459895	0.085459895	0.085459895	0.085459895	0.085459895	0.085459895	0.085459895	0.085459895	0.085459895	0.085459895	0.085459895	0.085459895	0.085459895	0.085459895	0.085459895	0.085459895	0.085459895	0.085459895	0.085459895	0.085459895	0.085459895	0.085459895	0.085459895	0.085459895	0.085459895	0.085459895	0.085459895	0.085459895	0.085459895	0.085459895	0.085459895	0.085459895	0.085459895	0.085459895	0.085459895	0.085459895	0.085459895	0.085459895	0.085459895
¸ßË¹°×ÔëÉù´¦Àí (668).mp3	0.032817956	0.032817956	0.032817956	0.032817956	0.032817956	0.032817956	0.032817956	0.032817956	0.032817956	0.032817956	0.032817956	0.032817956	0.032817956	0.032817956	0.032817956	0.032817956	0.032817956	0.032817956	0.032817956	0.032817956	0.032817956	0.032817956	0.032817956	0.032817956	0.032817956	0.032817956	0.032817956	0.032817956	0.032817956	0.032817956	0.032817956	0.032817956	0.032817956	0.032817956	0.032817956	0.032817956	0.032817956	0.032817956	0.032817956	0.032817956	0.032817956	0.032817956	0.032817956	0.032817956	0.032817956	0.032817956	0.032817956	0.032817956	0.032817956
¸ßË¹°×ÔëÉù´¦Àí (669).mp3	-0.113289945	-0.113289945	-0.113289945	-0.113289945	-0.113289945	-0.113289945	-0.113289945	-0.113289945	-0.113289945	-0.113289945	-0.113289945	-0.113289945	-0.113289945	-0.113289945	-0.113289945	-0.113289945	-0.113289945	-0.113289945	-0.113289945	-0.113289945	-0.113289945	-0.113289945	-0.113289945	-0.113289945	-0.113289945	-0.113289945	-0.113289945	-0.113289945	-0.113289945	-0.113289945	-0.113289945	-0.113289945	-0.113289945	-0.113289945	-0.113289945	-0.113289945	-0.113289945	-0.113289945	-0.113289945	-0.113289945	-0.113289945	-0.113289945	-0.113289945	-0.113289945	-0.113289945	-0.113289945	-0.113289945	-0.113289945	-0.113289945
¸ßË¹°×ÔëÉù´¦Àí (670).mp3	0.37908643	0.37908643	0.37908643	0.37908643	0.37908643	0.37908643	0.37908643	0.37908643	0.37908643	0.37908643	0.37908643	0.37908643	0.37908643	0.37908643	0.37908643	0.37908643	0.37908643	0.37908643	0.37908643	0.37908643	0.37908643	0.37908643	0.37908643	0.37908643	0.37908643	0.37908643	0.37908643	0.37908643	0.37908643	0.37908643	0.37908643	0.37908643	0.37908643	0.37908643	0.37908643	0.37908643	0.37908643	0.37908643	0.37908643	0.37908643	0.37908643	0.37908643	0.37908643	0.37908643	0.37908643	0.37908643	0.37908643	0.37908643	0.37908643
¸ßË¹°×ÔëÉù´¦Àí (671).mp3	0.15150675	0.15150675	0.15150675	0.15150675	0.15150675	0.15150675	0.15150675	0.15150675	0.15150675	0.15150675	0.15150675	0.15150675	0.15150675	0.15150675	0.15150675	0.15150675	0.15150675	0.15150675	0.15150675	0.15150675	0.15150675	0.15150675	0.15150675	0.15150675	0.15150675	0.15150675	0.15150675	0.15150675	0.15150675	0.15150675	0.15150675	0.15150675	0.15150675	0.15150675	0.15150675	0.15150675	0.15150675	0.15150675	0.15150675	0.15150675	0.15150675	0.15150675	0.15150675	0.15150675	0.15150675	0.15150675	0.15150675	0.15150675	0.15150675
¸ßË¹°×ÔëÉù´¦Àí (672).mp3	-0.04857125	-0.04857125	-0.04857125	-0.04857125	-0.04857125	-0.04857125	-0.04857125	-0.04857125	-0.04857125	-0.04857125	-0.04857125	-0.04857125	-0.04857125	-0.04857125	-0.04857125	-0.04857125	-0.04857125	-0.04857125	-0.04857125	-0.04857125	-0.04857125	-0.04857125	-0.04857125	-0.04857125	-0.04857125	-0.04857125	-0.04857125	-0.04857125	-0.04857125	-0.04857125	-0.04857125	-0.04857125	-0.04857125	-0.04857125	-0.04857125	-0.04857125	-0.04857125	-0.04857125	-0.04857125	-0.04857125	-0.04857125	-0.04857125	-0.04857125	-0.04857125	-0.04857125	-0.04857125	-0.04857125	-0.04857125	-0.04857125
¸ßË¹°×ÔëÉù´¦Àí (673).mp3	0.21224415	0.21224415	0.21224415	0.21224415	0.21224415	0.21224415	0.21224415	0.21224415	0.21224415	0.21224415	0.21224415	0.21224415	0.21224415	0.21224415	0.21224415	0.21224415	0.21224415	0.21224415	0.21224415	0.21224415	0.21224415	0.21224415	0.21224415	0.21224415	0.21224415	0.21224415	0.21224415	0.21224415	0.21224415	0.21224415	0.21224415	0.21224415	0.21224415	0.21224415	0.21224415	0.21224415	0.21224415	0.21224415	0.21224415	0.21224415	0.21224415	0.21224415	0.21224415	0.21224415	0.21224415	0.21224415	0.21224415	0.21224415	0.21224415
¸ßË¹°×ÔëÉù´¦Àí (674).mp3	0.33246642	0.33246642	0.33246642	0.33246642	0.33246642	0.33246642	0.33246642	0.33246642	0.33246642	0.33246642	0.33246642	0.33246642	0.33246642	0.33246642	0.33246642	0.33246642	0.33246642	0.33246642	0.33246642	0.33246642	0.33246642	0.33246642	0.33246642	0.33246642	0.33246642	0.33246642	0.33246642	0.33246642	0.33246642	0.33246642	0.33246642	0.33246642	0.33246642	0.33246642	0.33246642	0.33246642	0.33246642	0.33246642	0.33246642	0.33246642	0.33246642	0.33246642	0.33246642	0.33246642	0.33246642	0.33246642	0.33246642	0.33246642	0.33246642
¸ßË¹°×ÔëÉù´¦Àí (675).mp3	0.14300418	0.14300418	0.14300418	0.14300418	0.14300418	0.14300418	0.14300418	0.14300418	0.14300418	0.14300418	0.14300418	0.14300418	0.14300418	0.14300418	0.14300418	0.14300418	0.14300418	0.14300418	0.14300418	0.14300418	0.14300418	0.14300418	0.14300418	0.14300418	0.14300418	0.14300418	0.14300418	0.14300418	0.14300418	0.14300418	0.14300418	0.14300418	0.14300418	0.14300418	0.14300418	0.14300418	0.14300418	0.14300418	0.14300418	0.14300418	0.14300418	0.14300418	0.14300418	0.14300418	0.14300418	0.14300418	0.14300418	0.14300418	0.14300418
¸ßË¹°×ÔëÉù´¦Àí (676).mp3	0.20993184	0.20993184	0.20993184	0.20993184	0.20993184	0.20993184	0.20993184	0.20993184	0.20993184	0.20993184	0.20993184	0.20993184	0.20993184	0.20993184	0.20993184	0.20993184	0.20993184	0.20993184	0.20993184	0.20993184	0.20993184	0.20993184	0.20993184	0.20993184	0.20993184	0.20993184	0.20993184	0.20993184	0.20993184	0.20993184	0.20993184	0.20993184	0.20993184	0.20993184	0.20993184	0.20993184	0.20993184	0.20993184	0.20993184	0.20993184	0.20993184	0.20993184	0.20993184	0.20993184	0.20993184	0.20993184	0.20993184	0.20993184	0.20993184
¸ßË¹°×ÔëÉù´¦Àí (677).mp3	0.18540573	0.18540573	0.18540573	0.18540573	0.18540573	0.18540573	0.18540573	0.18540573	0.18540573	0.18540573	0.18540573	0.18540573	0.18540573	0.18540573	0.18540573	0.18540573	0.18540573	0.18540573	0.18540573	0.18540573	0.18540573	0.18540573	0.18540573	0.18540573	0.18540573	0.18540573	0.18540573	0.18540573	0.18540573	0.18540573	0.18540573	0.18540573	0.18540573	0.18540573	0.18540573	0.18540573	0.18540573	0.18540573	0.18540573	0.18540573	0.18540573	0.18540573	0.18540573	0.18540573	0.18540573	0.18540573	0.18540573	0.18540573	0.18540573
¸ßË¹°×ÔëÉù´¦Àí (678).mp3	0.13027132	0.13027132	0.13027132	0.13027132	0.13027132	0.13027132	0.13027132	0.13027132	0.13027132	0.13027132	0.13027132	0.13027132	0.13027132	0.13027132	0.13027132	0.13027132	0.13027132	0.13027132	0.13027132	0.13027132	0.13027132	0.13027132	0.13027132	0.13027132	0.13027132	0.13027132	0.13027132	0.13027132	0.13027132	0.13027132	0.13027132	0.13027132	0.13027132	0.13027132	0.13027132	0.13027132	0.13027132	0.13027132	0.13027132	0.13027132	0.13027132	0.13027132	0.13027132	0.13027132	0.13027132	0.13027132	0.13027132	0.13027132	0.13027132
¸ßË¹°×ÔëÉù´¦Àí (679).mp3	0.27800497	0.27800497	0.27800497	0.27800497	0.27800497	0.27800497	0.27800497	0.27800497	0.27800497	0.27800497	0.27800497	0.27800497	0.27800497	0.27800497	0.27800497	0.27800497	0.27800497	0.27800497	0.27800497	0.27800497	0.27800497	0.27800497	0.27800497	0.27800497	0.27800497	0.27800497	0.27800497	0.27800497	0.27800497	0.27800497	0.27800497	0.27800497	0.27800497	0.27800497	0.27800497	0.27800497	0.27800497	0.27800497	0.27800497	0.27800497	0.27800497	0.27800497	0.27800497	0.27800497	0.27800497	0.27800497	0.27800497	0.27800497	0.27800497
¸ßË¹°×ÔëÉù´¦Àí (680).mp3	0.12496156	0.12496156	0.12496156	0.12496156	0.12496156	0.12496156	0.12496156	0.12496156	0.12496156	0.12496156	0.12496156	0.12496156	0.12496156	0.12496156	0.12496156	0.12496156	0.12496156	0.12496156	0.12496156	0.12496156	0.12496156	0.12496156	0.12496156	0.12496156	0.12496156	0.12496156	0.12496156	0.12496156	0.12496156	0.12496156	0.12496156	0.12496156	0.12496156	0.12496156	0.12496156	0.12496156	0.12496156	0.12496156	0.12496156	0.12496156	0.12496156	0.12496156	0.12496156	0.12496156	0.12496156	0.12496156	0.12496156	0.12496156	0.12496156
¸ßË¹°×ÔëÉù´¦Àí (681).mp3	0.27925897	0.27925897	0.27925897	0.27925897	0.27925897	0.27925897	0.27925897	0.27925897	0.27925897	0.27925897	0.27925897	0.27925897	0.27925897	0.27925897	0.27925897	0.27925897	0.27925897	0.27925897	0.27925897	0.27925897	0.27925897	0.27925897	0.27925897	0.27925897	0.27925897	0.27925897	0.27925897	0.27925897	0.27925897	0.27925897	0.27925897	0.27925897	0.27925897	0.27925897	0.27925897	0.27925897	0.27925897	0.27925897	0.27925897	0.27925897	0.27925897	0.27925897	0.27925897	0.27925897	0.27925897	0.27925897	0.27925897	0.27925897	0.27925897
¸ßË¹°×ÔëÉù´¦Àí (682).mp3	0.101486586	0.101486586	0.101486586	0.101486586	0.101486586	0.101486586	0.101486586	0.101486586	0.101486586	0.101486586	0.101486586	0.101486586	0.101486586	0.101486586	0.101486586	0.101486586	0.101486586	0.101486586	0.101486586	0.101486586	0.101486586	0.101486586	0.101486586	0.101486586	0.101486586	0.101486586	0.101486586	0.101486586	0.101486586	0.101486586	0.101486586	0.101486586	0.101486586	0.101486586	0.101486586	0.101486586	0.101486586	0.101486586	0.101486586	0.101486586	0.101486586	0.101486586	0.101486586	0.101486586	0.101486586	0.101486586	0.101486586	0.101486586	0.101486586
¸ßË¹°×ÔëÉù´¦Àí (683).mp3	0.055666134	0.055666134	0.055666134	0.055666134	0.055666134	0.055666134	0.055666134	0.055666134	0.055666134	0.055666134	0.055666134	0.055666134	0.055666134	0.055666134	0.055666134	0.055666134	0.055666134	0.055666134	0.055666134	0.055666134	0.055666134	0.055666134	0.055666134	0.055666134	0.055666134	0.055666134	0.055666134	0.055666134	0.055666134	0.055666134	0.055666134	0.055666134	0.055666134	0.055666134	0.055666134	0.055666134	0.055666134	0.055666134	0.055666134	0.055666134	0.055666134	0.055666134	0.055666134	0.055666134	0.055666134	0.055666134	0.055666134	0.055666134	0.055666134
¸ßË¹°×ÔëÉù´¦Àí (684).mp3	0.0515012	0.0515012	0.0515012	0.0515012	0.0515012	0.0515012	0.0515012	0.0515012	0.0515012	0.0515012	0.0515012	0.0515012	0.0515012	0.0515012	0.0515012	0.0515012	0.0515012	0.0515012	0.0515012	0.0515012	0.0515012	0.0515012	0.0515012	0.0515012	0.0515012	0.0515012	0.0515012	0.0515012	0.0515012	0.0515012	0.0515012	0.0515012	0.0515012	0.0515012	0.0515012	0.0515012	0.0515012	0.0515012	0.0515012	0.0515012	0.0515012	0.0515012	0.0515012	0.0515012	0.0515012	0.0515012	0.0515012	0.0515012	0.0515012
¸ßË¹°×ÔëÉù´¦Àí (685).mp3	0.06672818	0.06672818	0.06672818	0.06672818	0.06672818	0.06672818	0.06672818	0.06672818	0.06672818	0.06672818	0.06672818	0.06672818	0.06672818	0.06672818	0.06672818	0.06672818	0.06672818	0.06672818	0.06672818	0.06672818	0.06672818	0.06672818	0.06672818	0.06672818	0.06672818	0.06672818	0.06672818	0.06672818	0.06672818	0.06672818	0.06672818	0.06672818	0.06672818	0.06672818	0.06672818	0.06672818	0.06672818	0.06672818	0.06672818	0.06672818	0.06672818	0.06672818	0.06672818	0.06672818	0.06672818	0.06672818	0.06672818	0.06672818	0.06672818
¸ßË¹°×ÔëÉù´¦Àí (686).mp3	0.109307565	0.109307565	0.109307565	0.109307565	0.109307565	0.109307565	0.109307565	0.109307565	0.109307565	0.109307565	0.109307565	0.109307565	0.109307565	0.109307565	0.109307565	0.109307565	0.109307565	0.109307565	0.109307565	0.109307565	0.109307565	0.109307565	0.109307565	0.109307565	0.109307565	0.109307565	0.109307565	0.109307565	0.109307565	0.109307565	0.109307565	0.109307565	0.109307565	0.109307565	0.109307565	0.109307565	0.109307565	0.109307565	0.109307565	0.109307565	0.109307565	0.109307565	0.109307565	0.109307565	0.109307565	0.109307565	0.109307565	0.109307565	0.109307565
¸ßË¹°×ÔëÉù´¦Àí (687).mp3	0.1354352	0.1354352	0.1354352	0.1354352	0.1354352	0.1354352	0.1354352	0.1354352	0.1354352	0.1354352	0.1354352	0.1354352	0.1354352	0.1354352	0.1354352	0.1354352	0.1354352	0.1354352	0.1354352	0.1354352	0.1354352	0.1354352	0.1354352	0.1354352	0.1354352	0.1354352	0.1354352	0.1354352	0.1354352	0.1354352	0.1354352	0.1354352	0.1354352	0.1354352	0.1354352	0.1354352	0.1354352	0.1354352	0.1354352	0.1354352	0.1354352	0.1354352	0.1354352	0.1354352	0.1354352	0.1354352	0.1354352	0.1354352	0.1354352
¸ßË¹°×ÔëÉù´¦Àí (688).mp3	0.21260917	0.21260917	0.21260917	0.21260917	0.21260917	0.21260917	0.21260917	0.21260917	0.21260917	0.21260917	0.21260917	0.21260917	0.21260917	0.21260917	0.21260917	0.21260917	0.21260917	0.21260917	0.21260917	0.21260917	0.21260917	0.21260917	0.21260917	0.21260917	0.21260917	0.21260917	0.21260917	0.21260917	0.21260917	0.21260917	0.21260917	0.21260917	0.21260917	0.21260917	0.21260917	0.21260917	0.21260917	0.21260917	0.21260917	0.21260917	0.21260917	0.21260917	0.21260917	0.21260917	0.21260917	0.21260917	0.21260917	0.21260917	0.21260917
¸ßË¹°×ÔëÉù´¦Àí (689).mp3	0.12321182	0.12321182	0.12321182	0.12321182	0.12321182	0.12321182	0.12321182	0.12321182	0.12321182	0.12321182	0.12321182	0.12321182	0.12321182	0.12321182	0.12321182	0.12321182	0.12321182	0.12321182	0.12321182	0.12321182	0.12321182	0.12321182	0.12321182	0.12321182	0.12321182	0.12321182	0.12321182	0.12321182	0.12321182	0.12321182	0.12321182	0.12321182	0.12321182	0.12321182	0.12321182	0.12321182	0.12321182	0.12321182	0.12321182	0.12321182	0.12321182	0.12321182	0.12321182	0.12321182	0.12321182	0.12321182	0.12321182	0.12321182	0.12321182
¸ßË¹°×ÔëÉù´¦Àí (690).mp3	0.15248123	0.15248123	0.15248123	0.15248123	0.15248123	0.15248123	0.15248123	0.15248123	0.15248123	0.15248123	0.15248123	0.15248123	0.15248123	0.15248123	0.15248123	0.15248123	0.15248123	0.15248123	0.15248123	0.15248123	0.15248123	0.15248123	0.15248123	0.15248123	0.15248123	0.15248123	0.15248123	0.15248123	0.15248123	0.15248123	0.15248123	0.15248123	0.15248123	0.15248123	0.15248123	0.15248123	0.15248123	0.15248123	0.15248123	0.15248123	0.15248123	0.15248123	0.15248123	0.15248123	0.15248123	0.15248123	0.15248123	0.15248123	0.15248123
¸ßË¹°×ÔëÉù´¦Àí (691).mp3	0.20733233	0.20733233	0.20733233	0.20733233	0.20733233	0.20733233	0.20733233	0.20733233	0.20733233	0.20733233	0.20733233	0.20733233	0.20733233	0.20733233	0.20733233	0.20733233	0.20733233	0.20733233	0.20733233	0.20733233	0.20733233	0.20733233	0.20733233	0.20733233	0.20733233	0.20733233	0.20733233	0.20733233	0.20733233	0.20733233	0.20733233	0.20733233	0.20733233	0.20733233	0.20733233	0.20733233	0.20733233	0.20733233	0.20733233	0.20733233	0.20733233	0.20733233	0.20733233	0.20733233	0.20733233	0.20733233	0.20733233	0.20733233	0.20733233
¸ßË¹°×ÔëÉù´¦Àí (692).mp3	0.52654034	0.52654034	0.52654034	0.52654034	0.52654034	0.52654034	0.52654034	0.52654034	0.52654034	0.52654034	0.52654034	0.52654034	0.52654034	0.52654034	0.52654034	0.52654034	0.52654034	0.52654034	0.52654034	0.52654034	0.52654034	0.52654034	0.52654034	0.52654034	0.52654034	0.52654034	0.52654034	0.52654034	0.52654034	0.52654034	0.52654034	0.52654034	0.52654034	0.52654034	0.52654034	0.52654034	0.52654034	0.52654034	0.52654034	0.52654034	0.52654034	0.52654034	0.52654034	0.52654034	0.52654034	0.52654034	0.52654034	0.52654034	0.52654034
¸ßË¹°×ÔëÉù´¦Àí (693).mp3	0.21471617	0.21471617	0.21471617	0.21471617	0.21471617	0.21471617	0.21471617	0.21471617	0.21471617	0.21471617	0.21471617	0.21471617	0.21471617	0.21471617	0.21471617	0.21471617	0.21471617	0.21471617	0.21471617	0.21471617	0.21471617	0.21471617	0.21471617	0.21471617	0.21471617	0.21471617	0.21471617	0.21471617	0.21471617	0.21471617	0.21471617	0.21471617	0.21471617	0.21471617	0.21471617	0.21471617	0.21471617	0.21471617	0.21471617	0.21471617	0.21471617	0.21471617	0.21471617	0.21471617	0.21471617	0.21471617	0.21471617	0.21471617	0.21471617
¸ßË¹°×ÔëÉù´¦Àí (694).mp3	0.27655542	0.27655542	0.27655542	0.27655542	0.27655542	0.27655542	0.27655542	0.27655542	0.27655542	0.27655542	0.27655542	0.27655542	0.27655542	0.27655542	0.27655542	0.27655542	0.27655542	0.27655542	0.27655542	0.27655542	0.27655542	0.27655542	0.27655542	0.27655542	0.27655542	0.27655542	0.27655542	0.27655542	0.27655542	0.27655542	0.27655542	0.27655542	0.27655542	0.27655542	0.27655542	0.27655542	0.27655542	0.27655542	0.27655542	0.27655542	0.27655542	0.27655542	0.27655542	0.27655542	0.27655542	0.27655542	0.27655542	0.27655542	0.27655542
¸ßË¹°×ÔëÉù´¦Àí (695).mp3	0.02971974	0.02971974	0.02971974	0.02971974	0.02971974	0.02971974	0.02971974	0.02971974	0.02971974	0.02971974	0.02971974	0.02971974	0.02971974	0.02971974	0.02971974	0.02971974	0.02971974	0.02971974	0.02971974	0.02971974	0.02971974	0.02971974	0.02971974	0.02971974	0.02971974	0.02971974	0.02971974	0.02971974	0.02971974	0.02971974	0.02971974	0.02971974	0.02971974	0.02971974	0.02971974	0.02971974	0.02971974	0.02971974	0.02971974	0.02971974	0.02971974	0.02971974	0.02971974	0.02971974	0.02971974	0.02971974	0.02971974	0.02971974	0.02971974
¸ßË¹°×ÔëÉù´¦Àí (696).mp3	0.26490742	0.26490742	0.26490742	0.26490742	0.26490742	0.26490742	0.26490742	0.26490742	0.26490742	0.26490742	0.26490742	0.26490742	0.26490742	0.26490742	0.26490742	0.26490742	0.26490742	0.26490742	0.26490742	0.26490742	0.26490742	0.26490742	0.26490742	0.26490742	0.26490742	0.26490742	0.26490742	0.26490742	0.26490742	0.26490742	0.26490742	0.26490742	0.26490742	0.26490742	0.26490742	0.26490742	0.26490742	0.26490742	0.26490742	0.26490742	0.26490742	0.26490742	0.26490742	0.26490742	0.26490742	0.26490742	0.26490742	0.26490742	0.26490742
¸ßË¹°×ÔëÉù´¦Àí (697).mp3	0.14800315	0.14800315	0.14800315	0.14800315	0.14800315	0.14800315	0.14800315	0.14800315	0.14800315	0.14800315	0.14800315	0.14800315	0.14800315	0.14800315	0.14800315	0.14800315	0.14800315	0.14800315	0.14800315	0.14800315	0.14800315	0.14800315	0.14800315	0.14800315	0.14800315	0.14800315	0.14800315	0.14800315	0.14800315	0.14800315	0.14800315	0.14800315	0.14800315	0.14800315	0.14800315	0.14800315	0.14800315	0.14800315	0.14800315	0.14800315	0.14800315	0.14800315	0.14800315	0.14800315	0.14800315	0.14800315	0.14800315	0.14800315	0.14800315
¸ßË¹°×ÔëÉù´¦Àí (698).mp3	0.11130839	0.11130839	0.11130839	0.11130839	0.11130839	0.11130839	0.11130839	0.11130839	0.11130839	0.11130839	0.11130839	0.11130839	0.11130839	0.11130839	0.11130839	0.11130839	0.11130839	0.11130839	0.11130839	0.11130839	0.11130839	0.11130839	0.11130839	0.11130839	0.11130839	0.11130839	0.11130839	0.11130839	0.11130839	0.11130839	0.11130839	0.11130839	0.11130839	0.11130839	0.11130839	0.11130839	0.11130839	0.11130839	0.11130839	0.11130839	0.11130839	0.11130839	0.11130839	0.11130839	0.11130839	0.11130839	0.11130839	0.11130839	0.11130839
¸ßË¹°×ÔëÉù´¦Àí (699).mp3	0.23398349	0.23398349	0.23398349	0.23398349	0.23398349	0.23398349	0.23398349	0.23398349	0.23398349	0.23398349	0.23398349	0.23398349	0.23398349	0.23398349	0.23398349	0.23398349	0.23398349	0.23398349	0.23398349	0.23398349	0.23398349	0.23398349	0.23398349	0.23398349	0.23398349	0.23398349	0.23398349	0.23398349	0.23398349	0.23398349	0.23398349	0.23398349	0.23398349	0.23398349	0.23398349	0.23398349	0.23398349	0.23398349	0.23398349	0.23398349	0.23398349	0.23398349	0.23398349	0.23398349	0.23398349	0.23398349	0.23398349	0.23398349	0.23398349
¸ßË¹°×ÔëÉù´¦Àí (700).mp3	0.2459324	0.2459324	0.2459324	0.2459324	0.2459324	0.2459324	0.2459324	0.2459324	0.2459324	0.2459324	0.2459324	0.2459324	0.2459324	0.2459324	0.2459324	0.2459324	0.2459324	0.2459324	0.2459324	0.2459324	0.2459324	0.2459324	0.2459324	0.2459324	0.2459324	0.2459324	0.2459324	0.2459324	0.2459324	0.2459324	0.2459324	0.2459324	0.2459324	0.2459324	0.2459324	0.2459324	0.2459324	0.2459324	0.2459324	0.2459324	0.2459324	0.2459324	0.2459324	0.2459324	0.2459324	0.2459324	0.2459324	0.2459324	0.2459324
¸ßË¹°×ÔëÉù´¦Àí (701).mp3	-0.010178163	-0.010178163	-0.010178163	-0.010178163	-0.010178163	-0.010178163	-0.010178163	-0.010178163	-0.010178163	-0.010178163	-0.010178163	-0.010178163	-0.010178163	-0.010178163	-0.010178163	-0.010178163	-0.010178163	-0.010178163	-0.010178163	-0.010178163	-0.010178163	-0.010178163	-0.010178163	-0.010178163	-0.010178163	-0.010178163	-0.010178163	-0.010178163	-0.010178163	-0.010178163	-0.010178163	-0.010178163	-0.010178163	-0.010178163	-0.010178163	-0.010178163	-0.010178163	-0.010178163	-0.010178163	-0.010178163	-0.010178163	-0.010178163	-0.010178163	-0.010178163	-0.010178163	-0.010178163	-0.010178163	-0.010178163	-0.010178163
[truncated: 787 more rows]
[truncated: 12 more columns]
