# Supplementary material for: Music-induced emotion flow modeling by ENMI Network
Source: PLoS One. 2024 Oct 21;19(10):e0297712. doi: 10.1371/journal.pone.0297712 (PMC11493256; doi:10.1371/journal.pone.0297712)
Supplement: S1 File — (ZIP) [file pone.0297712.s001.zip › minimal dataset/Augmented dataset/Music features/feature_2.csv]

SongNumber	Feature_30	Feature_31	Feature_32	Feature_33	Feature_34	Feature_35	Feature_36	Feature_37	Feature_38	Feature_39	Feature_40	Feature_41	Feature_42	Feature_43	Feature_44	Feature_45	Feature_46	Feature_47	Feature_48	Feature_49	Feature_50	Feature_51	Feature_52	Feature_53	Feature_54	Feature_55	Feature_56	Feature_57	Feature_58	Feature_59	Feature_60	Feature_61	Feature_62	Feature_63	Feature_64	Feature_65	Feature_66	Feature_67	Feature_68	Feature_69	Feature_70	Feature_71	Feature_72	Feature_73	Feature_74	Feature_75	Feature_76	Feature_77	Feature_78
¸ßË¹°×ÔëÉù´¦Àí (1).mp3	0.12944582	0.12944582	0.12944582	0.12944582	0.12944582	0.12944582	0.12944582	0.12944582	0.12944582	0.12944582	0.12944582	0.12944582	0.12944582	0.12944582	0.12944582	0.12944582	0.12944582	0.12944582	0.12944582	0.12944582	0.12944582	0.12944582	0.12944582	0.12944582	0.12944582	0.12944582	0.12944582	0.12944582	0.12944582	0.12944582	0.12944582	0.12944582	0.12944582	0.12944582	0.12944582	0.12944582	0.12944582	0.12944582	0.12944582	0.12944582	0.12944582	0.12944582	0.12944582	0.12944582	0.12944582	0.12944582	0.12944582	0.12944582	0.12944582
¸ßË¹°×ÔëÉù´¦Àí (2).mp3	0.05108475	0.05108475	0.05108475	0.05108475	0.05108475	0.05108475	0.05108475	0.05108475	0.05108475	0.05108475	0.05108475	0.05108475	0.05108475	0.05108475	0.05108475	0.05108475	0.05108475	0.05108475	0.05108475	0.05108475	0.05108475	0.05108475	0.05108475	0.05108475	0.05108475	0.05108475	0.05108475	0.05108475	0.05108475	0.05108475	0.05108475	0.05108475	0.05108475	0.05108475	0.05108475	0.05108475	0.05108475	0.05108475	0.05108475	0.05108475	0.05108475	0.05108475	0.05108475	0.05108475	0.05108475	0.05108475	0.05108475	0.05108475	0.05108475
¸ßË¹°×ÔëÉù´¦Àí (3).mp3	0.0242332	0.0242332	0.0242332	0.0242332	0.0242332	0.0242332	0.0242332	0.0242332	0.0242332	0.0242332	0.0242332	0.0242332	0.0242332	0.0242332	0.0242332	0.0242332	0.0242332	0.0242332	0.0242332	0.0242332	0.0242332	0.0242332	0.0242332	0.0242332	0.0242332	0.0242332	0.0242332	0.0242332	0.0242332	0.0242332	0.0242332	0.0242332	0.0242332	0.0242332	0.0242332	0.0242332	0.0242332	0.0242332	0.0242332	0.0242332	0.0242332	0.0242332	0.0242332	0.0242332	0.0242332	0.0242332	0.0242332	0.0242332	0.0242332
¸ßË¹°×ÔëÉù´¦Àí (4).mp3	0.15521854	0.15521854	0.15521854	0.15521854	0.15521854	0.15521854	0.15521854	0.15521854	0.15521854	0.15521854	0.15521854	0.15521854	0.15521854	0.15521854	0.15521854	0.15521854	0.15521854	0.15521854	0.15521854	0.15521854	0.15521854	0.15521854	0.15521854	0.15521854	0.15521854	0.15521854	0.15521854	0.15521854	0.15521854	0.15521854	0.15521854	0.15521854	0.15521854	0.15521854	0.15521854	0.15521854	0.15521854	0.15521854	0.15521854	0.15521854	0.15521854	0.15521854	0.15521854	0.15521854	0.15521854	0.15521854	0.15521854	0.15521854	0.15521854
¸ßË¹°×ÔëÉù´¦Àí (5).mp3	-0.03299755	-0.03299755	-0.03299755	-0.03299755	-0.03299755	-0.03299755	-0.03299755	-0.03299755	-0.03299755	-0.03299755	-0.03299755	-0.03299755	-0.03299755	-0.03299755	-0.03299755	-0.03299755	-0.03299755	-0.03299755	-0.03299755	-0.03299755	-0.03299755	-0.03299755	-0.03299755	-0.03299755	-0.03299755	-0.03299755	-0.03299755	-0.03299755	-0.03299755	-0.03299755	-0.03299755	-0.03299755	-0.03299755	-0.03299755	-0.03299755	-0.03299755	-0.03299755	-0.03299755	-0.03299755	-0.03299755	-0.03299755	-0.03299755	-0.03299755	-0.03299755	-0.03299755	-0.03299755	-0.03299755	-0.03299755	-0.03299755
¸ßË¹°×ÔëÉù´¦Àí (6).mp3	-0.009210094	-0.009210094	-0.009210094	-0.009210094	-0.009210094	-0.009210094	-0.009210094	-0.009210094	-0.009210094	-0.009210094	-0.009210094	-0.009210094	-0.009210094	-0.009210094	-0.009210094	-0.009210094	-0.009210094	-0.009210094	-0.009210094	-0.009210094	-0.009210094	-0.009210094	-0.009210094	-0.009210094	-0.009210094	-0.009210094	-0.009210094	-0.009210094	-0.009210094	-0.009210094	-0.009210094	-0.009210094	-0.009210094	-0.009210094	-0.009210094	-0.009210094	-0.009210094	-0.009210094	-0.009210094	-0.009210094	-0.009210094	-0.009210094	-0.009210094	-0.009210094	-0.009210094	-0.009210094	-0.009210094	-0.009210094	-0.009210094
¸ßË¹°×ÔëÉù´¦Àí (7).mp3	0.21776608	0.21776608	0.21776608	0.21776608	0.21776608	0.21776608	0.21776608	0.21776608	0.21776608	0.21776608	0.21776608	0.21776608	0.21776608	0.21776608	0.21776608	0.21776608	0.21776608	0.21776608	0.21776608	0.21776608	0.21776608	0.21776608	0.21776608	0.21776608	0.21776608	0.21776608	0.21776608	0.21776608	0.21776608	0.21776608	0.21776608	0.21776608	0.21776608	0.21776608	0.21776608	0.21776608	0.21776608	0.21776608	0.21776608	0.21776608	0.21776608	0.21776608	0.21776608	0.21776608	0.21776608	0.21776608	0.21776608	0.21776608	0.21776608
¸ßË¹°×ÔëÉù´¦Àí (8).mp3	0.20902237	0.20902237	0.20902237	0.20902237	0.20902237	0.20902237	0.20902237	0.20902237	0.20902237	0.20902237	0.20902237	0.20902237	0.20902237	0.20902237	0.20902237	0.20902237	0.20902237	0.20902237	0.20902237	0.20902237	0.20902237	0.20902237	0.20902237	0.20902237	0.20902237	0.20902237	0.20902237	0.20902237	0.20902237	0.20902237	0.20902237	0.20902237	0.20902237	0.20902237	0.20902237	0.20902237	0.20902237	0.20902237	0.20902237	0.20902237	0.20902237	0.20902237	0.20902237	0.20902237	0.20902237	0.20902237	0.20902237	0.20902237	0.20902237
¸ßË¹°×ÔëÉù´¦Àí (9).mp3	-0.000957063	-0.000957063	-0.000957063	-0.000957063	-0.000957063	-0.000957063	-0.000957063	-0.000957063	-0.000957063	-0.000957063	-0.000957063	-0.000957063	-0.000957063	-0.000957063	-0.000957063	-0.000957063	-0.000957063	-0.000957063	-0.000957063	-0.000957063	-0.000957063	-0.000957063	-0.000957063	-0.000957063	-0.000957063	-0.000957063	-0.000957063	-0.000957063	-0.000957063	-0.000957063	-0.000957063	-0.000957063	-0.000957063	-0.000957063	-0.000957063	-0.000957063	-0.000957063	-0.000957063	-0.000957063	-0.000957063	-0.000957063	-0.000957063	-0.000957063	-0.000957063	-0.000957063	-0.000957063	-0.000957063	-0.000957063	-0.000957063
¸ßË¹°×ÔëÉù´¦Àí (10).mp3	-0.08538196	-0.08538196	-0.08538196	-0.08538196	-0.08538196	-0.08538196	-0.08538196	-0.08538196	-0.08538196	-0.08538196	-0.08538196	-0.08538196	-0.08538196	-0.08538196	-0.08538196	-0.08538196	-0.08538196	-0.08538196	-0.08538196	-0.08538196	-0.08538196	-0.08538196	-0.08538196	-0.08538196	-0.08538196	-0.08538196	-0.08538196	-0.08538196	-0.08538196	-0.08538196	-0.08538196	-0.08538196	-0.08538196	-0.08538196	-0.08538196	-0.08538196	-0.08538196	-0.08538196	-0.08538196	-0.08538196	-0.08538196	-0.08538196	-0.08538196	-0.08538196	-0.08538196	-0.08538196	-0.08538196	-0.08538196	-0.08538196
¸ßË¹°×ÔëÉù´¦Àí (11).mp3	0.086472265	0.086472265	0.086472265	0.086472265	0.086472265	0.086472265	0.086472265	0.086472265	0.086472265	0.086472265	0.086472265	0.086472265	0.086472265	0.086472265	0.086472265	0.086472265	0.086472265	0.086472265	0.086472265	0.086472265	0.086472265	0.086472265	0.086472265	0.086472265	0.086472265	0.086472265	0.086472265	0.086472265	0.086472265	0.086472265	0.086472265	0.086472265	0.086472265	0.086472265	0.086472265	0.086472265	0.086472265	0.086472265	0.086472265	0.086472265	0.086472265	0.086472265	0.086472265	0.086472265	0.086472265	0.086472265	0.086472265	0.086472265	0.086472265
¸ßË¹°×ÔëÉù´¦Àí (12).mp3	0.29810366	0.29810366	0.29810366	0.29810366	0.29810366	0.29810366	0.29810366	0.29810366	0.29810366	0.29810366	0.29810366	0.29810366	0.29810366	0.29810366	0.29810366	0.29810366	0.29810366	0.29810366	0.29810366	0.29810366	0.29810366	0.29810366	0.29810366	0.29810366	0.29810366	0.29810366	0.29810366	0.29810366	0.29810366	0.29810366	0.29810366	0.29810366	0.29810366	0.29810366	0.29810366	0.29810366	0.29810366	0.29810366	0.29810366	0.29810366	0.29810366	0.29810366	0.29810366	0.29810366	0.29810366	0.29810366	0.29810366	0.29810366	0.29810366
¸ßË¹°×ÔëÉù´¦Àí (13).mp3	0.07189391	0.07189391	0.07189391	0.07189391	0.07189391	0.07189391	0.07189391	0.07189391	0.07189391	0.07189391	0.07189391	0.07189391	0.07189391	0.07189391	0.07189391	0.07189391	0.07189391	0.07189391	0.07189391	0.07189391	0.07189391	0.07189391	0.07189391	0.07189391	0.07189391	0.07189391	0.07189391	0.07189391	0.07189391	0.07189391	0.07189391	0.07189391	0.07189391	0.07189391	0.07189391	0.07189391	0.07189391	0.07189391	0.07189391	0.07189391	0.07189391	0.07189391	0.07189391	0.07189391	0.07189391	0.07189391	0.07189391	0.07189391	0.07189391
¸ßË¹°×ÔëÉù´¦Àí (14).mp3	0.06983616	0.06983616	0.06983616	0.06983616	0.06983616	0.06983616	0.06983616	0.06983616	0.06983616	0.06983616	0.06983616	0.06983616	0.06983616	0.06983616	0.06983616	0.06983616	0.06983616	0.06983616	0.06983616	0.06983616	0.06983616	0.06983616	0.06983616	0.06983616	0.06983616	0.06983616	0.06983616	0.06983616	0.06983616	0.06983616	0.06983616	0.06983616	0.06983616	0.06983616	0.06983616	0.06983616	0.06983616	0.06983616	0.06983616	0.06983616	0.06983616	0.06983616	0.06983616	0.06983616	0.06983616	0.06983616	0.06983616	0.06983616	0.06983616
¸ßË¹°×ÔëÉù´¦Àí (15).mp3	0.2590923	0.2590923	0.2590923	0.2590923	0.2590923	0.2590923	0.2590923	0.2590923	0.2590923	0.2590923	0.2590923	0.2590923	0.2590923	0.2590923	0.2590923	0.2590923	0.2590923	0.2590923	0.2590923	0.2590923	0.2590923	0.2590923	0.2590923	0.2590923	0.2590923	0.2590923	0.2590923	0.2590923	0.2590923	0.2590923	0.2590923	0.2590923	0.2590923	0.2590923	0.2590923	0.2590923	0.2590923	0.2590923	0.2590923	0.2590923	0.2590923	0.2590923	0.2590923	0.2590923	0.2590923	0.2590923	0.2590923	0.2590923	0.2590923
¸ßË¹°×ÔëÉù´¦Àí (16).mp3	0.041674204	0.041674204	0.041674204	0.041674204	0.041674204	0.041674204	0.041674204	0.041674204	0.041674204	0.041674204	0.041674204	0.041674204	0.041674204	0.041674204	0.041674204	0.041674204	0.041674204	0.041674204	0.041674204	0.041674204	0.041674204	0.041674204	0.041674204	0.041674204	0.041674204	0.041674204	0.041674204	0.041674204	0.041674204	0.041674204	0.041674204	0.041674204	0.041674204	0.041674204	0.041674204	0.041674204	0.041674204	0.041674204	0.041674204	0.041674204	0.041674204	0.041674204	0.041674204	0.041674204	0.041674204	0.041674204	0.041674204	0.041674204	0.041674204
¸ßË¹°×ÔëÉù´¦Àí (17).mp3	0.14343913	0.14343913	0.14343913	0.14343913	0.14343913	0.14343913	0.14343913	0.14343913	0.14343913	0.14343913	0.14343913	0.14343913	0.14343913	0.14343913	0.14343913	0.14343913	0.14343913	0.14343913	0.14343913	0.14343913	0.14343913	0.14343913	0.14343913	0.14343913	0.14343913	0.14343913	0.14343913	0.14343913	0.14343913	0.14343913	0.14343913	0.14343913	0.14343913	0.14343913	0.14343913	0.14343913	0.14343913	0.14343913	0.14343913	0.14343913	0.14343913	0.14343913	0.14343913	0.14343913	0.14343913	0.14343913	0.14343913	0.14343913	0.14343913
¸ßË¹°×ÔëÉù´¦Àí (18).mp3	0.12874958	0.12874958	0.12874958	0.12874958	0.12874958	0.12874958	0.12874958	0.12874958	0.12874958	0.12874958	0.12874958	0.12874958	0.12874958	0.12874958	0.12874958	0.12874958	0.12874958	0.12874958	0.12874958	0.12874958	0.12874958	0.12874958	0.12874958	0.12874958	0.12874958	0.12874958	0.12874958	0.12874958	0.12874958	0.12874958	0.12874958	0.12874958	0.12874958	0.12874958	0.12874958	0.12874958	0.12874958	0.12874958	0.12874958	0.12874958	0.12874958	0.12874958	0.12874958	0.12874958	0.12874958	0.12874958	0.12874958	0.12874958	0.12874958
¸ßË¹°×ÔëÉù´¦Àí (19).mp3	-0.0671969	-0.0671969	-0.0671969	-0.0671969	-0.0671969	-0.0671969	-0.0671969	-0.0671969	-0.0671969	-0.0671969	-0.0671969	-0.0671969	-0.0671969	-0.0671969	-0.0671969	-0.0671969	-0.0671969	-0.0671969	-0.0671969	-0.0671969	-0.0671969	-0.0671969	-0.0671969	-0.0671969	-0.0671969	-0.0671969	-0.0671969	-0.0671969	-0.0671969	-0.0671969	-0.0671969	-0.0671969	-0.0671969	-0.0671969	-0.0671969	-0.0671969	-0.0671969	-0.0671969	-0.0671969	-0.0671969	-0.0671969	-0.0671969	-0.0671969	-0.0671969	-0.0671969	-0.0671969	-0.0671969	-0.0671969	-0.0671969
¸ßË¹°×ÔëÉù´¦Àí (20).mp3	-0.029371485	-0.029371485	-0.029371485	-0.029371485	-0.029371485	-0.029371485	-0.029371485	-0.029371485	-0.029371485	-0.029371485	-0.029371485	-0.029371485	-0.029371485	-0.029371485	-0.029371485	-0.029371485	-0.029371485	-0.029371485	-0.029371485	-0.029371485	-0.029371485	-0.029371485	-0.029371485	-0.029371485	-0.029371485	-0.029371485	-0.029371485	-0.029371485	-0.029371485	-0.029371485	-0.029371485	-0.029371485	-0.029371485	-0.029371485	-0.029371485	-0.029371485	-0.029371485	-0.029371485	-0.029371485	-0.029371485	-0.029371485	-0.029371485	-0.029371485	-0.029371485	-0.029371485	-0.029371485	-0.029371485	-0.029371485	-0.029371485
¸ßË¹°×ÔëÉù´¦Àí (21).mp3	0.044687405	0.044687405	0.044687405	0.044687405	0.044687405	0.044687405	0.044687405	0.044687405	0.044687405	0.044687405	0.044687405	0.044687405	0.044687405	0.044687405	0.044687405	0.044687405	0.044687405	0.044687405	0.044687405	0.044687405	0.044687405	0.044687405	0.044687405	0.044687405	0.044687405	0.044687405	0.044687405	0.044687405	0.044687405	0.044687405	0.044687405	0.044687405	0.044687405	0.044687405	0.044687405	0.044687405	0.044687405	0.044687405	0.044687405	0.044687405	0.044687405	0.044687405	0.044687405	0.044687405	0.044687405	0.044687405	0.044687405	0.044687405	0.044687405
¸ßË¹°×ÔëÉù´¦Àí (22).mp3	0.034651548	0.034651548	0.034651548	0.034651548	0.034651548	0.034651548	0.034651548	0.034651548	0.034651548	0.034651548	0.034651548	0.034651548	0.034651548	0.034651548	0.034651548	0.034651548	0.034651548	0.034651548	0.034651548	0.034651548	0.034651548	0.034651548	0.034651548	0.034651548	0.034651548	0.034651548	0.034651548	0.034651548	0.034651548	0.034651548	0.034651548	0.034651548	0.034651548	0.034651548	0.034651548	0.034651548	0.034651548	0.034651548	0.034651548	0.034651548	0.034651548	0.034651548	0.034651548	0.034651548	0.034651548	0.034651548	0.034651548	0.034651548	0.034651548
¸ßË¹°×ÔëÉù´¦Àí (23).mp3	0.16499417	0.16499417	0.16499417	0.16499417	0.16499417	0.16499417	0.16499417	0.16499417	0.16499417	0.16499417	0.16499417	0.16499417	0.16499417	0.16499417	0.16499417	0.16499417	0.16499417	0.16499417	0.16499417	0.16499417	0.16499417	0.16499417	0.16499417	0.16499417	0.16499417	0.16499417	0.16499417	0.16499417	0.16499417	0.16499417	0.16499417	0.16499417	0.16499417	0.16499417	0.16499417	0.16499417	0.16499417	0.16499417	0.16499417	0.16499417	0.16499417	0.16499417	0.16499417	0.16499417	0.16499417	0.16499417	0.16499417	0.16499417	0.16499417
¸ßË¹°×ÔëÉù´¦Àí (24).mp3	0.040441584	0.040441584	0.040441584	0.040441584	0.040441584	0.040441584	0.040441584	0.040441584	0.040441584	0.040441584	0.040441584	0.040441584	0.040441584	0.040441584	0.040441584	0.040441584	0.040441584	0.040441584	0.040441584	0.040441584	0.040441584	0.040441584	0.040441584	0.040441584	0.040441584	0.040441584	0.040441584	0.040441584	0.040441584	0.040441584	0.040441584	0.040441584	0.040441584	0.040441584	0.040441584	0.040441584	0.040441584	0.040441584	0.040441584	0.040441584	0.040441584	0.040441584	0.040441584	0.040441584	0.040441584	0.040441584	0.040441584	0.040441584	0.040441584
¸ßË¹°×ÔëÉù´¦Àí (25).mp3	-0.02619385	-0.02619385	-0.02619385	-0.02619385	-0.02619385	-0.02619385	-0.02619385	-0.02619385	-0.02619385	-0.02619385	-0.02619385	-0.02619385	-0.02619385	-0.02619385	-0.02619385	-0.02619385	-0.02619385	-0.02619385	-0.02619385	-0.02619385	-0.02619385	-0.02619385	-0.02619385	-0.02619385	-0.02619385	-0.02619385	-0.02619385	-0.02619385	-0.02619385	-0.02619385	-0.02619385	-0.02619385	-0.02619385	-0.02619385	-0.02619385	-0.02619385	-0.02619385	-0.02619385	-0.02619385	-0.02619385	-0.02619385	-0.02619385	-0.02619385	-0.02619385	-0.02619385	-0.02619385	-0.02619385	-0.02619385	-0.02619385
¸ßË¹°×ÔëÉù´¦Àí (26).mp3	0.109092616	0.109092616	0.109092616	0.109092616	0.109092616	0.109092616	0.109092616	0.109092616	0.109092616	0.109092616	0.109092616	0.109092616	0.109092616	0.109092616	0.109092616	0.109092616	0.109092616	0.109092616	0.109092616	0.109092616	0.109092616	0.109092616	0.109092616	0.109092616	0.109092616	0.109092616	0.109092616	0.109092616	0.109092616	0.109092616	0.109092616	0.109092616	0.109092616	0.109092616	0.109092616	0.109092616	0.109092616	0.109092616	0.109092616	0.109092616	0.109092616	0.109092616	0.109092616	0.109092616	0.109092616	0.109092616	0.109092616	0.109092616	0.109092616
¸ßË¹°×ÔëÉù´¦Àí (27).mp3	-0.05813123	-0.05813123	-0.05813123	-0.05813123	-0.05813123	-0.05813123	-0.05813123	-0.05813123	-0.05813123	-0.05813123	-0.05813123	-0.05813123	-0.05813123	-0.05813123	-0.05813123	-0.05813123	-0.05813123	-0.05813123	-0.05813123	-0.05813123	-0.05813123	-0.05813123	-0.05813123	-0.05813123	-0.05813123	-0.05813123	-0.05813123	-0.05813123	-0.05813123	-0.05813123	-0.05813123	-0.05813123	-0.05813123	-0.05813123	-0.05813123	-0.05813123	-0.05813123	-0.05813123	-0.05813123	-0.05813123	-0.05813123	-0.05813123	-0.05813123	-0.05813123	-0.05813123	-0.05813123	-0.05813123	-0.05813123	-0.05813123
¸ßË¹°×ÔëÉù´¦Àí (28).mp3	0.11657377	0.11657377	0.11657377	0.11657377	0.11657377	0.11657377	0.11657377	0.11657377	0.11657377	0.11657377	0.11657377	0.11657377	0.11657377	0.11657377	0.11657377	0.11657377	0.11657377	0.11657377	0.11657377	0.11657377	0.11657377	0.11657377	0.11657377	0.11657377	0.11657377	0.11657377	0.11657377	0.11657377	0.11657377	0.11657377	0.11657377	0.11657377	0.11657377	0.11657377	0.11657377	0.11657377	0.11657377	0.11657377	0.11657377	0.11657377	0.11657377	0.11657377	0.11657377	0.11657377	0.11657377	0.11657377	0.11657377	0.11657377	0.11657377
¸ßË¹°×ÔëÉù´¦Àí (29).mp3	0.07303537	0.07303537	0.07303537	0.07303537	0.07303537	0.07303537	0.07303537	0.07303537	0.07303537	0.07303537	0.07303537	0.07303537	0.07303537	0.07303537	0.07303537	0.07303537	0.07303537	0.07303537	0.07303537	0.07303537	0.07303537	0.07303537	0.07303537	0.07303537	0.07303537	0.07303537	0.07303537	0.07303537	0.07303537	0.07303537	0.07303537	0.07303537	0.07303537	0.07303537	0.07303537	0.07303537	0.07303537	0.07303537	0.07303537	0.07303537	0.07303537	0.07303537	0.07303537	0.07303537	0.07303537	0.07303537	0.07303537	0.07303537	0.07303537
¸ßË¹°×ÔëÉù´¦Àí (30).mp3	0.20842764	0.20842764	0.20842764	0.20842764	0.20842764	0.20842764	0.20842764	0.20842764	0.20842764	0.20842764	0.20842764	0.20842764	0.20842764	0.20842764	0.20842764	0.20842764	0.20842764	0.20842764	0.20842764	0.20842764	0.20842764	0.20842764	0.20842764	0.20842764	0.20842764	0.20842764	0.20842764	0.20842764	0.20842764	0.20842764	0.20842764	0.20842764	0.20842764	0.20842764	0.20842764	0.20842764	0.20842764	0.20842764	0.20842764	0.20842764	0.20842764	0.20842764	0.20842764	0.20842764	0.20842764	0.20842764	0.20842764	0.20842764	0.20842764
¸ßË¹°×ÔëÉù´¦Àí (31).mp3	0.12448301	0.12448301	0.12448301	0.12448301	0.12448301	0.12448301	0.12448301	0.12448301	0.12448301	0.12448301	0.12448301	0.12448301	0.12448301	0.12448301	0.12448301	0.12448301	0.12448301	0.12448301	0.12448301	0.12448301	0.12448301	0.12448301	0.12448301	0.12448301	0.12448301	0.12448301	0.12448301	0.12448301	0.12448301	0.12448301	0.12448301	0.12448301	0.12448301	0.12448301	0.12448301	0.12448301	0.12448301	0.12448301	0.12448301	0.12448301	0.12448301	0.12448301	0.12448301	0.12448301	0.12448301	0.12448301	0.12448301	0.12448301	0.12448301
¸ßË¹°×ÔëÉù´¦Àí (32).mp3	-0.036900908	-0.036900908	-0.036900908	-0.036900908	-0.036900908	-0.036900908	-0.036900908	-0.036900908	-0.036900908	-0.036900908	-0.036900908	-0.036900908	-0.036900908	-0.036900908	-0.036900908	-0.036900908	-0.036900908	-0.036900908	-0.036900908	-0.036900908	-0.036900908	-0.036900908	-0.036900908	-0.036900908	-0.036900908	-0.036900908	-0.036900908	-0.036900908	-0.036900908	-0.036900908	-0.036900908	-0.036900908	-0.036900908	-0.036900908	-0.036900908	-0.036900908	-0.036900908	-0.036900908	-0.036900908	-0.036900908	-0.036900908	-0.036900908	-0.036900908	-0.036900908	-0.036900908	-0.036900908	-0.036900908	-0.036900908	-0.036900908
¸ßË¹°×ÔëÉù´¦Àí (33).mp3	0.000987862	0.000987862	0.000987862	0.000987862	0.000987862	0.000987862	0.000987862	0.000987862	0.000987862	0.000987862	0.000987862	0.000987862	0.000987862	0.000987862	0.000987862	0.000987862	0.000987862	0.000987862	0.000987862	0.000987862	0.000987862	0.000987862	0.000987862	0.000987862	0.000987862	0.000987862	0.000987862	0.000987862	0.000987862	0.000987862	0.000987862	0.000987862	0.000987862	0.000987862	0.000987862	0.000987862	0.000987862	0.000987862	0.000987862	0.000987862	0.000987862	0.000987862	0.000987862	0.000987862	0.000987862	0.000987862	0.000987862	0.000987862	0.000987862
¸ßË¹°×ÔëÉù´¦Àí (34).mp3	0.09358928	0.09358928	0.09358928	0.09358928	0.09358928	0.09358928	0.09358928	0.09358928	0.09358928	0.09358928	0.09358928	0.09358928	0.09358928	0.09358928	0.09358928	0.09358928	0.09358928	0.09358928	0.09358928	0.09358928	0.09358928	0.09358928	0.09358928	0.09358928	0.09358928	0.09358928	0.09358928	0.09358928	0.09358928	0.09358928	0.09358928	0.09358928	0.09358928	0.09358928	0.09358928	0.09358928	0.09358928	0.09358928	0.09358928	0.09358928	0.09358928	0.09358928	0.09358928	0.09358928	0.09358928	0.09358928	0.09358928	0.09358928	0.09358928
¸ßË¹°×ÔëÉù´¦Àí (35).mp3	-0.18364242	-0.18364242	-0.18364242	-0.18364242	-0.18364242	-0.18364242	-0.18364242	-0.18364242	-0.18364242	-0.18364242	-0.18364242	-0.18364242	-0.18364242	-0.18364242	-0.18364242	-0.18364242	-0.18364242	-0.18364242	-0.18364242	-0.18364242	-0.18364242	-0.18364242	-0.18364242	-0.18364242	-0.18364242	-0.18364242	-0.18364242	-0.18364242	-0.18364242	-0.18364242	-0.18364242	-0.18364242	-0.18364242	-0.18364242	-0.18364242	-0.18364242	-0.18364242	-0.18364242	-0.18364242	-0.18364242	-0.18364242	-0.18364242	-0.18364242	-0.18364242	-0.18364242	-0.18364242	-0.18364242	-0.18364242	-0.18364242
¸ßË¹°×ÔëÉù´¦Àí (36).mp3	0.03130569	0.03130569	0.03130569	0.03130569	0.03130569	0.03130569	0.03130569	0.03130569	0.03130569	0.03130569	0.03130569	0.03130569	0.03130569	0.03130569	0.03130569	0.03130569	0.03130569	0.03130569	0.03130569	0.03130569	0.03130569	0.03130569	0.03130569	0.03130569	0.03130569	0.03130569	0.03130569	0.03130569	0.03130569	0.03130569	0.03130569	0.03130569	0.03130569	0.03130569	0.03130569	0.03130569	0.03130569	0.03130569	0.03130569	0.03130569	0.03130569	0.03130569	0.03130569	0.03130569	0.03130569	0.03130569	0.03130569	0.03130569	0.03130569
¸ßË¹°×ÔëÉù´¦Àí (37).mp3	0.09496015	0.09496015	0.09496015	0.09496015	0.09496015	0.09496015	0.09496015	0.09496015	0.09496015	0.09496015	0.09496015	0.09496015	0.09496015	0.09496015	0.09496015	0.09496015	0.09496015	0.09496015	0.09496015	0.09496015	0.09496015	0.09496015	0.09496015	0.09496015	0.09496015	0.09496015	0.09496015	0.09496015	0.09496015	0.09496015	0.09496015	0.09496015	0.09496015	0.09496015	0.09496015	0.09496015	0.09496015	0.09496015	0.09496015	0.09496015	0.09496015	0.09496015	0.09496015	0.09496015	0.09496015	0.09496015	0.09496015	0.09496015	0.09496015
¸ßË¹°×ÔëÉù´¦Àí (38).mp3	0.20982184	0.20982184	0.20982184	0.20982184	0.20982184	0.20982184	0.20982184	0.20982184	0.20982184	0.20982184	0.20982184	0.20982184	0.20982184	0.20982184	0.20982184	0.20982184	0.20982184	0.20982184	0.20982184	0.20982184	0.20982184	0.20982184	0.20982184	0.20982184	0.20982184	0.20982184	0.20982184	0.20982184	0.20982184	0.20982184	0.20982184	0.20982184	0.20982184	0.20982184	0.20982184	0.20982184	0.20982184	0.20982184	0.20982184	0.20982184	0.20982184	0.20982184	0.20982184	0.20982184	0.20982184	0.20982184	0.20982184	0.20982184	0.20982184
¸ßË¹°×ÔëÉù´¦Àí (39).mp3	0.26066592	0.26066592	0.26066592	0.26066592	0.26066592	0.26066592	0.26066592	0.26066592	0.26066592	0.26066592	0.26066592	0.26066592	0.26066592	0.26066592	0.26066592	0.26066592	0.26066592	0.26066592	0.26066592	0.26066592	0.26066592	0.26066592	0.26066592	0.26066592	0.26066592	0.26066592	0.26066592	0.26066592	0.26066592	0.26066592	0.26066592	0.26066592	0.26066592	0.26066592	0.26066592	0.26066592	0.26066592	0.26066592	0.26066592	0.26066592	0.26066592	0.26066592	0.26066592	0.26066592	0.26066592	0.26066592	0.26066592	0.26066592	0.26066592
¸ßË¹°×ÔëÉù´¦Àí (40).mp3	-0.04225879	-0.04225879	-0.04225879	-0.04225879	-0.04225879	-0.04225879	-0.04225879	-0.04225879	-0.04225879	-0.04225879	-0.04225879	-0.04225879	-0.04225879	-0.04225879	-0.04225879	-0.04225879	-0.04225879	-0.04225879	-0.04225879	-0.04225879	-0.04225879	-0.04225879	-0.04225879	-0.04225879	-0.04225879	-0.04225879	-0.04225879	-0.04225879	-0.04225879	-0.04225879	-0.04225879	-0.04225879	-0.04225879	-0.04225879	-0.04225879	-0.04225879	-0.04225879	-0.04225879	-0.04225879	-0.04225879	-0.04225879	-0.04225879	-0.04225879	-0.04225879	-0.04225879	-0.04225879	-0.04225879	-0.04225879	-0.04225879
¸ßË¹°×ÔëÉù´¦Àí (41).mp3	0.08849756	0.08849756	0.08849756	0.08849756	0.08849756	0.08849756	0.08849756	0.08849756	0.08849756	0.08849756	0.08849756	0.08849756	0.08849756	0.08849756	0.08849756	0.08849756	0.08849756	0.08849756	0.08849756	0.08849756	0.08849756	0.08849756	0.08849756	0.08849756	0.08849756	0.08849756	0.08849756	0.08849756	0.08849756	0.08849756	0.08849756	0.08849756	0.08849756	0.08849756	0.08849756	0.08849756	0.08849756	0.08849756	0.08849756	0.08849756	0.08849756	0.08849756	0.08849756	0.08849756	0.08849756	0.08849756	0.08849756	0.08849756	0.08849756
¸ßË¹°×ÔëÉù´¦Àí (42).mp3	0.18485487	0.18485487	0.18485487	0.18485487	0.18485487	0.18485487	0.18485487	0.18485487	0.18485487	0.18485487	0.18485487	0.18485487	0.18485487	0.18485487	0.18485487	0.18485487	0.18485487	0.18485487	0.18485487	0.18485487	0.18485487	0.18485487	0.18485487	0.18485487	0.18485487	0.18485487	0.18485487	0.18485487	0.18485487	0.18485487	0.18485487	0.18485487	0.18485487	0.18485487	0.18485487	0.18485487	0.18485487	0.18485487	0.18485487	0.18485487	0.18485487	0.18485487	0.18485487	0.18485487	0.18485487	0.18485487	0.18485487	0.18485487	0.18485487
¸ßË¹°×ÔëÉù´¦Àí (43).mp3	-0.059087146	-0.059087146	-0.059087146	-0.059087146	-0.059087146	-0.059087146	-0.059087146	-0.059087146	-0.059087146	-0.059087146	-0.059087146	-0.059087146	-0.059087146	-0.059087146	-0.059087146	-0.059087146	-0.059087146	-0.059087146	-0.059087146	-0.059087146	-0.059087146	-0.059087146	-0.059087146	-0.059087146	-0.059087146	-0.059087146	-0.059087146	-0.059087146	-0.059087146	-0.059087146	-0.059087146	-0.059087146	-0.059087146	-0.059087146	-0.059087146	-0.059087146	-0.059087146	-0.059087146	-0.059087146	-0.059087146	-0.059087146	-0.059087146	-0.059087146	-0.059087146	-0.059087146	-0.059087146	-0.059087146	-0.059087146	-0.059087146
¸ßË¹°×ÔëÉù´¦Àí (44).mp3	0.032876976	0.032876976	0.032876976	0.032876976	0.032876976	0.032876976	0.032876976	0.032876976	0.032876976	0.032876976	0.032876976	0.032876976	0.032876976	0.032876976	0.032876976	0.032876976	0.032876976	0.032876976	0.032876976	0.032876976	0.032876976	0.032876976	0.032876976	0.032876976	0.032876976	0.032876976	0.032876976	0.032876976	0.032876976	0.032876976	0.032876976	0.032876976	0.032876976	0.032876976	0.032876976	0.032876976	0.032876976	0.032876976	0.032876976	0.032876976	0.032876976	0.032876976	0.032876976	0.032876976	0.032876976	0.032876976	0.032876976	0.032876976	0.032876976
¸ßË¹°×ÔëÉù´¦Àí (45).mp3	0.16126251	0.16126251	0.16126251	0.16126251	0.16126251	0.16126251	0.16126251	0.16126251	0.16126251	0.16126251	0.16126251	0.16126251	0.16126251	0.16126251	0.16126251	0.16126251	0.16126251	0.16126251	0.16126251	0.16126251	0.16126251	0.16126251	0.16126251	0.16126251	0.16126251	0.16126251	0.16126251	0.16126251	0.16126251	0.16126251	0.16126251	0.16126251	0.16126251	0.16126251	0.16126251	0.16126251	0.16126251	0.16126251	0.16126251	0.16126251	0.16126251	0.16126251	0.16126251	0.16126251	0.16126251	0.16126251	0.16126251	0.16126251	0.16126251
¸ßË¹°×ÔëÉù´¦Àí (46).mp3	0.11929815	0.11929815	0.11929815	0.11929815	0.11929815	0.11929815	0.11929815	0.11929815	0.11929815	0.11929815	0.11929815	0.11929815	0.11929815	0.11929815	0.11929815	0.11929815	0.11929815	0.11929815	0.11929815	0.11929815	0.11929815	0.11929815	0.11929815	0.11929815	0.11929815	0.11929815	0.11929815	0.11929815	0.11929815	0.11929815	0.11929815	0.11929815	0.11929815	0.11929815	0.11929815	0.11929815	0.11929815	0.11929815	0.11929815	0.11929815	0.11929815	0.11929815	0.11929815	0.11929815	0.11929815	0.11929815	0.11929815	0.11929815	0.11929815
¸ßË¹°×ÔëÉù´¦Àí (47).mp3	-0.07837811	-0.07837811	-0.07837811	-0.07837811	-0.07837811	-0.07837811	-0.07837811	-0.07837811	-0.07837811	-0.07837811	-0.07837811	-0.07837811	-0.07837811	-0.07837811	-0.07837811	-0.07837811	-0.07837811	-0.07837811	-0.07837811	-0.07837811	-0.07837811	-0.07837811	-0.07837811	-0.07837811	-0.07837811	-0.07837811	-0.07837811	-0.07837811	-0.07837811	-0.07837811	-0.07837811	-0.07837811	-0.07837811	-0.07837811	-0.07837811	-0.07837811	-0.07837811	-0.07837811	-0.07837811	-0.07837811	-0.07837811	-0.07837811	-0.07837811	-0.07837811	-0.07837811	-0.07837811	-0.07837811	-0.07837811	-0.07837811
¸ßË¹°×ÔëÉù´¦Àí (48).mp3	0.12336194	0.12336194	0.12336194	0.12336194	0.12336194	0.12336194	0.12336194	0.12336194	0.12336194	0.12336194	0.12336194	0.12336194	0.12336194	0.12336194	0.12336194	0.12336194	0.12336194	0.12336194	0.12336194	0.12336194	0.12336194	0.12336194	0.12336194	0.12336194	0.12336194	0.12336194	0.12336194	0.12336194	0.12336194	0.12336194	0.12336194	0.12336194	0.12336194	0.12336194	0.12336194	0.12336194	0.12336194	0.12336194	0.12336194	0.12336194	0.12336194	0.12336194	0.12336194	0.12336194	0.12336194	0.12336194	0.12336194	0.12336194	0.12336194
¸ßË¹°×ÔëÉù´¦Àí (49).mp3	0.033540364	0.033540364	0.033540364	0.033540364	0.033540364	0.033540364	0.033540364	0.033540364	0.033540364	0.033540364	0.033540364	0.033540364	0.033540364	0.033540364	0.033540364	0.033540364	0.033540364	0.033540364	0.033540364	0.033540364	0.033540364	0.033540364	0.033540364	0.033540364	0.033540364	0.033540364	0.033540364	0.033540364	0.033540364	0.033540364	0.033540364	0.033540364	0.033540364	0.033540364	0.033540364	0.033540364	0.033540364	0.033540364	0.033540364	0.033540364	0.033540364	0.033540364	0.033540364	0.033540364	0.033540364	0.033540364	0.033540364	0.033540364	0.033540364
¸ßË¹°×ÔëÉù´¦Àí (50).mp3	0.20278007	0.20278007	0.20278007	0.20278007	0.20278007	0.20278007	0.20278007	0.20278007	0.20278007	0.20278007	0.20278007	0.20278007	0.20278007	0.20278007	0.20278007	0.20278007	0.20278007	0.20278007	0.20278007	0.20278007	0.20278007	0.20278007	0.20278007	0.20278007	0.20278007	0.20278007	0.20278007	0.20278007	0.20278007	0.20278007	0.20278007	0.20278007	0.20278007	0.20278007	0.20278007	0.20278007	0.20278007	0.20278007	0.20278007	0.20278007	0.20278007	0.20278007	0.20278007	0.20278007	0.20278007	0.20278007	0.20278007	0.20278007	0.20278007
¸ßË¹°×ÔëÉù´¦Àí (51).mp3	0.07234738	0.07234738	0.07234738	0.07234738	0.07234738	0.07234738	0.07234738	0.07234738	0.07234738	0.07234738	0.07234738	0.07234738	0.07234738	0.07234738	0.07234738	0.07234738	0.07234738	0.07234738	0.07234738	0.07234738	0.07234738	0.07234738	0.07234738	0.07234738	0.07234738	0.07234738	0.07234738	0.07234738	0.07234738	0.07234738	0.07234738	0.07234738	0.07234738	0.07234738	0.07234738	0.07234738	0.07234738	0.07234738	0.07234738	0.07234738	0.07234738	0.07234738	0.07234738	0.07234738	0.07234738	0.07234738	0.07234738	0.07234738	0.07234738
¸ßË¹°×ÔëÉù´¦Àí (52).mp3	0.07381942	0.07381942	0.07381942	0.07381942	0.07381942	0.07381942	0.07381942	0.07381942	0.07381942	0.07381942	0.07381942	0.07381942	0.07381942	0.07381942	0.07381942	0.07381942	0.07381942	0.07381942	0.07381942	0.07381942	0.07381942	0.07381942	0.07381942	0.07381942	0.07381942	0.07381942	0.07381942	0.07381942	0.07381942	0.07381942	0.07381942	0.07381942	0.07381942	0.07381942	0.07381942	0.07381942	0.07381942	0.07381942	0.07381942	0.07381942	0.07381942	0.07381942	0.07381942	0.07381942	0.07381942	0.07381942	0.07381942	0.07381942	0.07381942
¸ßË¹°×ÔëÉù´¦Àí (53).mp3	-0.020113267	-0.020113267	-0.020113267	-0.020113267	-0.020113267	-0.020113267	-0.020113267	-0.020113267	-0.020113267	-0.020113267	-0.020113267	-0.020113267	-0.020113267	-0.020113267	-0.020113267	-0.020113267	-0.020113267	-0.020113267	-0.020113267	-0.020113267	-0.020113267	-0.020113267	-0.020113267	-0.020113267	-0.020113267	-0.020113267	-0.020113267	-0.020113267	-0.020113267	-0.020113267	-0.020113267	-0.020113267	-0.020113267	-0.020113267	-0.020113267	-0.020113267	-0.020113267	-0.020113267	-0.020113267	-0.020113267	-0.020113267	-0.020113267	-0.020113267	-0.020113267	-0.020113267	-0.020113267	-0.020113267	-0.020113267	-0.020113267
¸ßË¹°×ÔëÉù´¦Àí (54).mp3	-0.09339986	-0.09339986	-0.09339986	-0.09339986	-0.09339986	-0.09339986	-0.09339986	-0.09339986	-0.09339986	-0.09339986	-0.09339986	-0.09339986	-0.09339986	-0.09339986	-0.09339986	-0.09339986	-0.09339986	-0.09339986	-0.09339986	-0.09339986	-0.09339986	-0.09339986	-0.09339986	-0.09339986	-0.09339986	-0.09339986	-0.09339986	-0.09339986	-0.09339986	-0.09339986	-0.09339986	-0.09339986	-0.09339986	-0.09339986	-0.09339986	-0.09339986	-0.09339986	-0.09339986	-0.09339986	-0.09339986	-0.09339986	-0.09339986	-0.09339986	-0.09339986	-0.09339986	-0.09339986	-0.09339986	-0.09339986	-0.09339986
¸ßË¹°×ÔëÉù´¦Àí (55).mp3	0.106301434	0.106301434	0.106301434	0.106301434	0.106301434	0.106301434	0.106301434	0.106301434	0.106301434	0.106301434	0.106301434	0.106301434	0.106301434	0.106301434	0.106301434	0.106301434	0.106301434	0.106301434	0.106301434	0.106301434	0.106301434	0.106301434	0.106301434	0.106301434	0.106301434	0.106301434	0.106301434	0.106301434	0.106301434	0.106301434	0.106301434	0.106301434	0.106301434	0.106301434	0.106301434	0.106301434	0.106301434	0.106301434	0.106301434	0.106301434	0.106301434	0.106301434	0.106301434	0.106301434	0.106301434	0.106301434	0.106301434	0.106301434	0.106301434
¸ßË¹°×ÔëÉù´¦Àí (56).mp3	0.124520265	0.124520265	0.124520265	0.124520265	0.124520265	0.124520265	0.124520265	0.124520265	0.124520265	0.124520265	0.124520265	0.124520265	0.124520265	0.124520265	0.124520265	0.124520265	0.124520265	0.124520265	0.124520265	0.124520265	0.124520265	0.124520265	0.124520265	0.124520265	0.124520265	0.124520265	0.124520265	0.124520265	0.124520265	0.124520265	0.124520265	0.124520265	0.124520265	0.124520265	0.124520265	0.124520265	0.124520265	0.124520265	0.124520265	0.124520265	0.124520265	0.124520265	0.124520265	0.124520265	0.124520265	0.124520265	0.124520265	0.124520265	0.124520265
¸ßË¹°×ÔëÉù´¦Àí (57).mp3	0.14183357	0.14183357	0.14183357	0.14183357	0.14183357	0.14183357	0.14183357	0.14183357	0.14183357	0.14183357	0.14183357	0.14183357	0.14183357	0.14183357	0.14183357	0.14183357	0.14183357	0.14183357	0.14183357	0.14183357	0.14183357	0.14183357	0.14183357	0.14183357	0.14183357	0.14183357	0.14183357	0.14183357	0.14183357	0.14183357	0.14183357	0.14183357	0.14183357	0.14183357	0.14183357	0.14183357	0.14183357	0.14183357	0.14183357	0.14183357	0.14183357	0.14183357	0.14183357	0.14183357	0.14183357	0.14183357	0.14183357	0.14183357	0.14183357
¸ßË¹°×ÔëÉù´¦Àí (58).mp3	0.08517905	0.08517905	0.08517905	0.08517905	0.08517905	0.08517905	0.08517905	0.08517905	0.08517905	0.08517905	0.08517905	0.08517905	0.08517905	0.08517905	0.08517905	0.08517905	0.08517905	0.08517905	0.08517905	0.08517905	0.08517905	0.08517905	0.08517905	0.08517905	0.08517905	0.08517905	0.08517905	0.08517905	0.08517905	0.08517905	0.08517905	0.08517905	0.08517905	0.08517905	0.08517905	0.08517905	0.08517905	0.08517905	0.08517905	0.08517905	0.08517905	0.08517905	0.08517905	0.08517905	0.08517905	0.08517905	0.08517905	0.08517905	0.08517905
¸ßË¹°×ÔëÉù´¦Àí (59).mp3	-0.04243804	-0.04243804	-0.04243804	-0.04243804	-0.04243804	-0.04243804	-0.04243804	-0.04243804	-0.04243804	-0.04243804	-0.04243804	-0.04243804	-0.04243804	-0.04243804	-0.04243804	-0.04243804	-0.04243804	-0.04243804	-0.04243804	-0.04243804	-0.04243804	-0.04243804	-0.04243804	-0.04243804	-0.04243804	-0.04243804	-0.04243804	-0.04243804	-0.04243804	-0.04243804	-0.04243804	-0.04243804	-0.04243804	-0.04243804	-0.04243804	-0.04243804	-0.04243804	-0.04243804	-0.04243804	-0.04243804	-0.04243804	-0.04243804	-0.04243804	-0.04243804	-0.04243804	-0.04243804	-0.04243804	-0.04243804	-0.04243804
¸ßË¹°×ÔëÉù´¦Àí (60).mp3	0.0748633	0.0748633	0.0748633	0.0748633	0.0748633	0.0748633	0.0748633	0.0748633	0.0748633	0.0748633	0.0748633	0.0748633	0.0748633	0.0748633	0.0748633	0.0748633	0.0748633	0.0748633	0.0748633	0.0748633	0.0748633	0.0748633	0.0748633	0.0748633	0.0748633	0.0748633	0.0748633	0.0748633	0.0748633	0.0748633	0.0748633	0.0748633	0.0748633	0.0748633	0.0748633	0.0748633	0.0748633	0.0748633	0.0748633	0.0748633	0.0748633	0.0748633	0.0748633	0.0748633	0.0748633	0.0748633	0.0748633	0.0748633	0.0748633
¸ßË¹°×ÔëÉù´¦Àí (61).mp3	0.12723187	0.12723187	0.12723187	0.12723187	0.12723187	0.12723187	0.12723187	0.12723187	0.12723187	0.12723187	0.12723187	0.12723187	0.12723187	0.12723187	0.12723187	0.12723187	0.12723187	0.12723187	0.12723187	0.12723187	0.12723187	0.12723187	0.12723187	0.12723187	0.12723187	0.12723187	0.12723187	0.12723187	0.12723187	0.12723187	0.12723187	0.12723187	0.12723187	0.12723187	0.12723187	0.12723187	0.12723187	0.12723187	0.12723187	0.12723187	0.12723187	0.12723187	0.12723187	0.12723187	0.12723187	0.12723187	0.12723187	0.12723187	0.12723187
¸ßË¹°×ÔëÉù´¦Àí (62).mp3	0.086157694	0.086157694	0.086157694	0.086157694	0.086157694	0.086157694	0.086157694	0.086157694	0.086157694	0.086157694	0.086157694	0.086157694	0.086157694	0.086157694	0.086157694	0.086157694	0.086157694	0.086157694	0.086157694	0.086157694	0.086157694	0.086157694	0.086157694	0.086157694	0.086157694	0.086157694	0.086157694	0.086157694	0.086157694	0.086157694	0.086157694	0.086157694	0.086157694	0.086157694	0.086157694	0.086157694	0.086157694	0.086157694	0.086157694	0.086157694	0.086157694	0.086157694	0.086157694	0.086157694	0.086157694	0.086157694	0.086157694	0.086157694	0.086157694
¸ßË¹°×ÔëÉù´¦Àí (63).mp3	0.08376454	0.08376454	0.08376454	0.08376454	0.08376454	0.08376454	0.08376454	0.08376454	0.08376454	0.08376454	0.08376454	0.08376454	0.08376454	0.08376454	0.08376454	0.08376454	0.08376454	0.08376454	0.08376454	0.08376454	0.08376454	0.08376454	0.08376454	0.08376454	0.08376454	0.08376454	0.08376454	0.08376454	0.08376454	0.08376454	0.08376454	0.08376454	0.08376454	0.08376454	0.08376454	0.08376454	0.08376454	0.08376454	0.08376454	0.08376454	0.08376454	0.08376454	0.08376454	0.08376454	0.08376454	0.08376454	0.08376454	0.08376454	0.08376454
¸ßË¹°×ÔëÉù´¦Àí (64).mp3	0.005184048	0.005184048	0.005184048	0.005184048	0.005184048	0.005184048	0.005184048	0.005184048	0.005184048	0.005184048	0.005184048	0.005184048	0.005184048	0.005184048	0.005184048	0.005184048	0.005184048	0.005184048	0.005184048	0.005184048	0.005184048	0.005184048	0.005184048	0.005184048	0.005184048	0.005184048	0.005184048	0.005184048	0.005184048	0.005184048	0.005184048	0.005184048	0.005184048	0.005184048	0.005184048	0.005184048	0.005184048	0.005184048	0.005184048	0.005184048	0.005184048	0.005184048	0.005184048	0.005184048	0.005184048	0.005184048	0.005184048	0.005184048	0.005184048
¸ßË¹°×ÔëÉù´¦Àí (65).mp3	-0.03320568	-0.03320568	-0.03320568	-0.03320568	-0.03320568	-0.03320568	-0.03320568	-0.03320568	-0.03320568	-0.03320568	-0.03320568	-0.03320568	-0.03320568	-0.03320568	-0.03320568	-0.03320568	-0.03320568	-0.03320568	-0.03320568	-0.03320568	-0.03320568	-0.03320568	-0.03320568	-0.03320568	-0.03320568	-0.03320568	-0.03320568	-0.03320568	-0.03320568	-0.03320568	-0.03320568	-0.03320568	-0.03320568	-0.03320568	-0.03320568	-0.03320568	-0.03320568	-0.03320568	-0.03320568	-0.03320568	-0.03320568	-0.03320568	-0.03320568	-0.03320568	-0.03320568	-0.03320568	-0.03320568	-0.03320568	-0.03320568
¸ßË¹°×ÔëÉù´¦Àí (66).mp3	-0.08289843	-0.08289843	-0.08289843	-0.08289843	-0.08289843	-0.08289843	-0.08289843	-0.08289843	-0.08289843	-0.08289843	-0.08289843	-0.08289843	-0.08289843	-0.08289843	-0.08289843	-0.08289843	-0.08289843	-0.08289843	-0.08289843	-0.08289843	-0.08289843	-0.08289843	-0.08289843	-0.08289843	-0.08289843	-0.08289843	-0.08289843	-0.08289843	-0.08289843	-0.08289843	-0.08289843	-0.08289843	-0.08289843	-0.08289843	-0.08289843	-0.08289843	-0.08289843	-0.08289843	-0.08289843	-0.08289843	-0.08289843	-0.08289843	-0.08289843	-0.08289843	-0.08289843	-0.08289843	-0.08289843	-0.08289843	-0.08289843
¸ßË¹°×ÔëÉù´¦Àí (67).mp3	-0.061417542	-0.061417542	-0.061417542	-0.061417542	-0.061417542	-0.061417542	-0.061417542	-0.061417542	-0.061417542	-0.061417542	-0.061417542	-0.061417542	-0.061417542	-0.061417542	-0.061417542	-0.061417542	-0.061417542	-0.061417542	-0.061417542	-0.061417542	-0.061417542	-0.061417542	-0.061417542	-0.061417542	-0.061417542	-0.061417542	-0.061417542	-0.061417542	-0.061417542	-0.061417542	-0.061417542	-0.061417542	-0.061417542	-0.061417542	-0.061417542	-0.061417542	-0.061417542	-0.061417542	-0.061417542	-0.061417542	-0.061417542	-0.061417542	-0.061417542	-0.061417542	-0.061417542	-0.061417542	-0.061417542	-0.061417542	-0.061417542
¸ßË¹°×ÔëÉù´¦Àí (68).mp3	0.10018866	0.10018866	0.10018866	0.10018866	0.10018866	0.10018866	0.10018866	0.10018866	0.10018866	0.10018866	0.10018866	0.10018866	0.10018866	0.10018866	0.10018866	0.10018866	0.10018866	0.10018866	0.10018866	0.10018866	0.10018866	0.10018866	0.10018866	0.10018866	0.10018866	0.10018866	0.10018866	0.10018866	0.10018866	0.10018866	0.10018866	0.10018866	0.10018866	0.10018866	0.10018866	0.10018866	0.10018866	0.10018866	0.10018866	0.10018866	0.10018866	0.10018866	0.10018866	0.10018866	0.10018866	0.10018866	0.10018866	0.10018866	0.10018866
¸ßË¹°×ÔëÉù´¦Àí (69).mp3	0.05039399	0.05039399	0.05039399	0.05039399	0.05039399	0.05039399	0.05039399	0.05039399	0.05039399	0.05039399	0.05039399	0.05039399	0.05039399	0.05039399	0.05039399	0.05039399	0.05039399	0.05039399	0.05039399	0.05039399	0.05039399	0.05039399	0.05039399	0.05039399	0.05039399	0.05039399	0.05039399	0.05039399	0.05039399	0.05039399	0.05039399	0.05039399	0.05039399	0.05039399	0.05039399	0.05039399	0.05039399	0.05039399	0.05039399	0.05039399	0.05039399	0.05039399	0.05039399	0.05039399	0.05039399	0.05039399	0.05039399	0.05039399	0.05039399
¸ßË¹°×ÔëÉù´¦Àí (70).mp3	-0.029698636	-0.029698636	-0.029698636	-0.029698636	-0.029698636	-0.029698636	-0.029698636	-0.029698636	-0.029698636	-0.029698636	-0.029698636	-0.029698636	-0.029698636	-0.029698636	-0.029698636	-0.029698636	-0.029698636	-0.029698636	-0.029698636	-0.029698636	-0.029698636	-0.029698636	-0.029698636	-0.029698636	-0.029698636	-0.029698636	-0.029698636	-0.029698636	-0.029698636	-0.029698636	-0.029698636	-0.029698636	-0.029698636	-0.029698636	-0.029698636	-0.029698636	-0.029698636	-0.029698636	-0.029698636	-0.029698636	-0.029698636	-0.029698636	-0.029698636	-0.029698636	-0.029698636	-0.029698636	-0.029698636	-0.029698636	-0.029698636
¸ßË¹°×ÔëÉù´¦Àí (71).mp3	0.002387975	0.002387975	0.002387975	0.002387975	0.002387975	0.002387975	0.002387975	0.002387975	0.002387975	0.002387975	0.002387975	0.002387975	0.002387975	0.002387975	0.002387975	0.002387975	0.002387975	0.002387975	0.002387975	0.002387975	0.002387975	0.002387975	0.002387975	0.002387975	0.002387975	0.002387975	0.002387975	0.002387975	0.002387975	0.002387975	0.002387975	0.002387975	0.002387975	0.002387975	0.002387975	0.002387975	0.002387975	0.002387975	0.002387975	0.002387975	0.002387975	0.002387975	0.002387975	0.002387975	0.002387975	0.002387975	0.002387975	0.002387975	0.002387975
¸ßË¹°×ÔëÉù´¦Àí (72).mp3	-0.24601468	-0.24601468	-0.24601468	-0.24601468	-0.24601468	-0.24601468	-0.24601468	-0.24601468	-0.24601468	-0.24601468	-0.24601468	-0.24601468	-0.24601468	-0.24601468	-0.24601468	-0.24601468	-0.24601468	-0.24601468	-0.24601468	-0.24601468	-0.24601468	-0.24601468	-0.24601468	-0.24601468	-0.24601468	-0.24601468	-0.24601468	-0.24601468	-0.24601468	-0.24601468	-0.24601468	-0.24601468	-0.24601468	-0.24601468	-0.24601468	-0.24601468	-0.24601468	-0.24601468	-0.24601468	-0.24601468	-0.24601468	-0.24601468	-0.24601468	-0.24601468	-0.24601468	-0.24601468	-0.24601468	-0.24601468	-0.24601468
¸ßË¹°×ÔëÉù´¦Àí (73).mp3	0.10823671	0.10823671	0.10823671	0.10823671	0.10823671	0.10823671	0.10823671	0.10823671	0.10823671	0.10823671	0.10823671	0.10823671	0.10823671	0.10823671	0.10823671	0.10823671	0.10823671	0.10823671	0.10823671	0.10823671	0.10823671	0.10823671	0.10823671	0.10823671	0.10823671	0.10823671	0.10823671	0.10823671	0.10823671	0.10823671	0.10823671	0.10823671	0.10823671	0.10823671	0.10823671	0.10823671	0.10823671	0.10823671	0.10823671	0.10823671	0.10823671	0.10823671	0.10823671	0.10823671	0.10823671	0.10823671	0.10823671	0.10823671	0.10823671
¸ßË¹°×ÔëÉù´¦Àí (74).mp3	0.22855881	0.22855881	0.22855881	0.22855881	0.22855881	0.22855881	0.22855881	0.22855881	0.22855881	0.22855881	0.22855881	0.22855881	0.22855881	0.22855881	0.22855881	0.22855881	0.22855881	0.22855881	0.22855881	0.22855881	0.22855881	0.22855881	0.22855881	0.22855881	0.22855881	0.22855881	0.22855881	0.22855881	0.22855881	0.22855881	0.22855881	0.22855881	0.22855881	0.22855881	0.22855881	0.22855881	0.22855881	0.22855881	0.22855881	0.22855881	0.22855881	0.22855881	0.22855881	0.22855881	0.22855881	0.22855881	0.22855881	0.22855881	0.22855881
¸ßË¹°×ÔëÉù´¦Àí (75).mp3	0.13879937	0.13879937	0.13879937	0.13879937	0.13879937	0.13879937	0.13879937	0.13879937	0.13879937	0.13879937	0.13879937	0.13879937	0.13879937	0.13879937	0.13879937	0.13879937	0.13879937	0.13879937	0.13879937	0.13879937	0.13879937	0.13879937	0.13879937	0.13879937	0.13879937	0.13879937	0.13879937	0.13879937	0.13879937	0.13879937	0.13879937	0.13879937	0.13879937	0.13879937	0.13879937	0.13879937	0.13879937	0.13879937	0.13879937	0.13879937	0.13879937	0.13879937	0.13879937	0.13879937	0.13879937	0.13879937	0.13879937	0.13879937	0.13879937
¸ßË¹°×ÔëÉù´¦Àí (76).mp3	0.06971535	0.06971535	0.06971535	0.06971535	0.06971535	0.06971535	0.06971535	0.06971535	0.06971535	0.06971535	0.06971535	0.06971535	0.06971535	0.06971535	0.06971535	0.06971535	0.06971535	0.06971535	0.06971535	0.06971535	0.06971535	0.06971535	0.06971535	0.06971535	0.06971535	0.06971535	0.06971535	0.06971535	0.06971535	0.06971535	0.06971535	0.06971535	0.06971535	0.06971535	0.06971535	0.06971535	0.06971535	0.06971535	0.06971535	0.06971535	0.06971535	0.06971535	0.06971535	0.06971535	0.06971535	0.06971535	0.06971535	0.06971535	0.06971535
¸ßË¹°×ÔëÉù´¦Àí (77).mp3	0.2674801	0.2674801	0.2674801	0.2674801	0.2674801	0.2674801	0.2674801	0.2674801	0.2674801	0.2674801	0.2674801	0.2674801	0.2674801	0.2674801	0.2674801	0.2674801	0.2674801	0.2674801	0.2674801	0.2674801	0.2674801	0.2674801	0.2674801	0.2674801	0.2674801	0.2674801	0.2674801	0.2674801	0.2674801	0.2674801	0.2674801	0.2674801	0.2674801	0.2674801	0.2674801	0.2674801	0.2674801	0.2674801	0.2674801	0.2674801	0.2674801	0.2674801	0.2674801	0.2674801	0.2674801	0.2674801	0.2674801	0.2674801	0.2674801
¸ßË¹°×ÔëÉù´¦Àí (78).mp3	0.08023262	0.08023262	0.08023262	0.08023262	0.08023262	0.08023262	0.08023262	0.08023262	0.08023262	0.08023262	0.08023262	0.08023262	0.08023262	0.08023262	0.08023262	0.08023262	0.08023262	0.08023262	0.08023262	0.08023262	0.08023262	0.08023262	0.08023262	0.08023262	0.08023262	0.08023262	0.08023262	0.08023262	0.08023262	0.08023262	0.08023262	0.08023262	0.08023262	0.08023262	0.08023262	0.08023262	0.08023262	0.08023262	0.08023262	0.08023262	0.08023262	0.08023262	0.08023262	0.08023262	0.08023262	0.08023262	0.08023262	0.08023262	0.08023262
¸ßË¹°×ÔëÉù´¦Àí (79).mp3	0.20767924	0.20767924	0.20767924	0.20767924	0.20767924	0.20767924	0.20767924	0.20767924	0.20767924	0.20767924	0.20767924	0.20767924	0.20767924	0.20767924	0.20767924	0.20767924	0.20767924	0.20767924	0.20767924	0.20767924	0.20767924	0.20767924	0.20767924	0.20767924	0.20767924	0.20767924	0.20767924	0.20767924	0.20767924	0.20767924	0.20767924	0.20767924	0.20767924	0.20767924	0.20767924	0.20767924	0.20767924	0.20767924	0.20767924	0.20767924	0.20767924	0.20767924	0.20767924	0.20767924	0.20767924	0.20767924	0.20767924	0.20767924	0.20767924
¸ßË¹°×ÔëÉù´¦Àí (80).mp3	0.033010893	0.033010893	0.033010893	0.033010893	0.033010893	0.033010893	0.033010893	0.033010893	0.033010893	0.033010893	0.033010893	0.033010893	0.033010893	0.033010893	0.033010893	0.033010893	0.033010893	0.033010893	0.033010893	0.033010893	0.033010893	0.033010893	0.033010893	0.033010893	0.033010893	0.033010893	0.033010893	0.033010893	0.033010893	0.033010893	0.033010893	0.033010893	0.033010893	0.033010893	0.033010893	0.033010893	0.033010893	0.033010893	0.033010893	0.033010893	0.033010893	0.033010893	0.033010893	0.033010893	0.033010893	0.033010893	0.033010893	0.033010893	0.033010893
¸ßË¹°×ÔëÉù´¦Àí (81).mp3	0.18768063	0.18768063	0.18768063	0.18768063	0.18768063	0.18768063	0.18768063	0.18768063	0.18768063	0.18768063	0.18768063	0.18768063	0.18768063	0.18768063	0.18768063	0.18768063	0.18768063	0.18768063	0.18768063	0.18768063	0.18768063	0.18768063	0.18768063	0.18768063	0.18768063	0.18768063	0.18768063	0.18768063	0.18768063	0.18768063	0.18768063	0.18768063	0.18768063	0.18768063	0.18768063	0.18768063	0.18768063	0.18768063	0.18768063	0.18768063	0.18768063	0.18768063	0.18768063	0.18768063	0.18768063	0.18768063	0.18768063	0.18768063	0.18768063
¸ßË¹°×ÔëÉù´¦Àí (82).mp3	0.22145066	0.22145066	0.22145066	0.22145066	0.22145066	0.22145066	0.22145066	0.22145066	0.22145066	0.22145066	0.22145066	0.22145066	0.22145066	0.22145066	0.22145066	0.22145066	0.22145066	0.22145066	0.22145066	0.22145066	0.22145066	0.22145066	0.22145066	0.22145066	0.22145066	0.22145066	0.22145066	0.22145066	0.22145066	0.22145066	0.22145066	0.22145066	0.22145066	0.22145066	0.22145066	0.22145066	0.22145066	0.22145066	0.22145066	0.22145066	0.22145066	0.22145066	0.22145066	0.22145066	0.22145066	0.22145066	0.22145066	0.22145066	0.22145066
¸ßË¹°×ÔëÉù´¦Àí (83).mp3	0.045395397	0.045395397	0.045395397	0.045395397	0.045395397	0.045395397	0.045395397	0.045395397	0.045395397	0.045395397	0.045395397	0.045395397	0.045395397	0.045395397	0.045395397	0.045395397	0.045395397	0.045395397	0.045395397	0.045395397	0.045395397	0.045395397	0.045395397	0.045395397	0.045395397	0.045395397	0.045395397	0.045395397	0.045395397	0.045395397	0.045395397	0.045395397	0.045395397	0.045395397	0.045395397	0.045395397	0.045395397	0.045395397	0.045395397	0.045395397	0.045395397	0.045395397	0.045395397	0.045395397	0.045395397	0.045395397	0.045395397	0.045395397	0.045395397
¸ßË¹°×ÔëÉù´¦Àí (84).mp3	0.15649302	0.15649302	0.15649302	0.15649302	0.15649302	0.15649302	0.15649302	0.15649302	0.15649302	0.15649302	0.15649302	0.15649302	0.15649302	0.15649302	0.15649302	0.15649302	0.15649302	0.15649302	0.15649302	0.15649302	0.15649302	0.15649302	0.15649302	0.15649302	0.15649302	0.15649302	0.15649302	0.15649302	0.15649302	0.15649302	0.15649302	0.15649302	0.15649302	0.15649302	0.15649302	0.15649302	0.15649302	0.15649302	0.15649302	0.15649302	0.15649302	0.15649302	0.15649302	0.15649302	0.15649302	0.15649302	0.15649302	0.15649302	0.15649302
¸ßË¹°×ÔëÉù´¦Àí (85).mp3	0.0928902	0.0928902	0.0928902	0.0928902	0.0928902	0.0928902	0.0928902	0.0928902	0.0928902	0.0928902	0.0928902	0.0928902	0.0928902	0.0928902	0.0928902	0.0928902	0.0928902	0.0928902	0.0928902	0.0928902	0.0928902	0.0928902	0.0928902	0.0928902	0.0928902	0.0928902	0.0928902	0.0928902	0.0928902	0.0928902	0.0928902	0.0928902	0.0928902	0.0928902	0.0928902	0.0928902	0.0928902	0.0928902	0.0928902	0.0928902	0.0928902	0.0928902	0.0928902	0.0928902	0.0928902	0.0928902	0.0928902	0.0928902	0.0928902
¸ßË¹°×ÔëÉù´¦Àí (86).mp3	0.3020428	0.3020428	0.3020428	0.3020428	0.3020428	0.3020428	0.3020428	0.3020428	0.3020428	0.3020428	0.3020428	0.3020428	0.3020428	0.3020428	0.3020428	0.3020428	0.3020428	0.3020428	0.3020428	0.3020428	0.3020428	0.3020428	0.3020428	0.3020428	0.3020428	0.3020428	0.3020428	0.3020428	0.3020428	0.3020428	0.3020428	0.3020428	0.3020428	0.3020428	0.3020428	0.3020428	0.3020428	0.3020428	0.3020428	0.3020428	0.3020428	0.3020428	0.3020428	0.3020428	0.3020428	0.3020428	0.3020428	0.3020428	0.3020428
¸ßË¹°×ÔëÉù´¦Àí (87).mp3	0.029498488	0.029498488	0.029498488	0.029498488	0.029498488	0.029498488	0.029498488	0.029498488	0.029498488	0.029498488	0.029498488	0.029498488	0.029498488	0.029498488	0.029498488	0.029498488	0.029498488	0.029498488	0.029498488	0.029498488	0.029498488	0.029498488	0.029498488	0.029498488	0.029498488	0.029498488	0.029498488	0.029498488	0.029498488	0.029498488	0.029498488	0.029498488	0.029498488	0.029498488	0.029498488	0.029498488	0.029498488	0.029498488	0.029498488	0.029498488	0.029498488	0.029498488	0.029498488	0.029498488	0.029498488	0.029498488	0.029498488	0.029498488	0.029498488
¸ßË¹°×ÔëÉù´¦Àí (88).mp3	0.18975513	0.18975513	0.18975513	0.18975513	0.18975513	0.18975513	0.18975513	0.18975513	0.18975513	0.18975513	0.18975513	0.18975513	0.18975513	0.18975513	0.18975513	0.18975513	0.18975513	0.18975513	0.18975513	0.18975513	0.18975513	0.18975513	0.18975513	0.18975513	0.18975513	0.18975513	0.18975513	0.18975513	0.18975513	0.18975513	0.18975513	0.18975513	0.18975513	0.18975513	0.18975513	0.18975513	0.18975513	0.18975513	0.18975513	0.18975513	0.18975513	0.18975513	0.18975513	0.18975513	0.18975513	0.18975513	0.18975513	0.18975513	0.18975513
¸ßË¹°×ÔëÉù´¦Àí (89).mp3	0.23649678	0.23649678	0.23649678	0.23649678	0.23649678	0.23649678	0.23649678	0.23649678	0.23649678	0.23649678	0.23649678	0.23649678	0.23649678	0.23649678	0.23649678	0.23649678	0.23649678	0.23649678	0.23649678	0.23649678	0.23649678	0.23649678	0.23649678	0.23649678	0.23649678	0.23649678	0.23649678	0.23649678	0.23649678	0.23649678	0.23649678	0.23649678	0.23649678	0.23649678	0.23649678	0.23649678	0.23649678	0.23649678	0.23649678	0.23649678	0.23649678	0.23649678	0.23649678	0.23649678	0.23649678	0.23649678	0.23649678	0.23649678	0.23649678
¸ßË¹°×ÔëÉù´¦Àí (90).mp3	0.21260148	0.21260148	0.21260148	0.21260148	0.21260148	0.21260148	0.21260148	0.21260148	0.21260148	0.21260148	0.21260148	0.21260148	0.21260148	0.21260148	0.21260148	0.21260148	0.21260148	0.21260148	0.21260148	0.21260148	0.21260148	0.21260148	0.21260148	0.21260148	0.21260148	0.21260148	0.21260148	0.21260148	0.21260148	0.21260148	0.21260148	0.21260148	0.21260148	0.21260148	0.21260148	0.21260148	0.21260148	0.21260148	0.21260148	0.21260148	0.21260148	0.21260148	0.21260148	0.21260148	0.21260148	0.21260148	0.21260148	0.21260148	0.21260148
¸ßË¹°×ÔëÉù´¦Àí (91).mp3	0.11054241	0.11054241	0.11054241	0.11054241	0.11054241	0.11054241	0.11054241	0.11054241	0.11054241	0.11054241	0.11054241	0.11054241	0.11054241	0.11054241	0.11054241	0.11054241	0.11054241	0.11054241	0.11054241	0.11054241	0.11054241	0.11054241	0.11054241	0.11054241	0.11054241	0.11054241	0.11054241	0.11054241	0.11054241	0.11054241	0.11054241	0.11054241	0.11054241	0.11054241	0.11054241	0.11054241	0.11054241	0.11054241	0.11054241	0.11054241	0.11054241	0.11054241	0.11054241	0.11054241	0.11054241	0.11054241	0.11054241	0.11054241	0.11054241
¸ßË¹°×ÔëÉù´¦Àí (92).mp3	0.10379203	0.10379203	0.10379203	0.10379203	0.10379203	0.10379203	0.10379203	0.10379203	0.10379203	0.10379203	0.10379203	0.10379203	0.10379203	0.10379203	0.10379203	0.10379203	0.10379203	0.10379203	0.10379203	0.10379203	0.10379203	0.10379203	0.10379203	0.10379203	0.10379203	0.10379203	0.10379203	0.10379203	0.10379203	0.10379203	0.10379203	0.10379203	0.10379203	0.10379203	0.10379203	0.10379203	0.10379203	0.10379203	0.10379203	0.10379203	0.10379203	0.10379203	0.10379203	0.10379203	0.10379203	0.10379203	0.10379203	0.10379203	0.10379203
¸ßË¹°×ÔëÉù´¦Àí (93).mp3	0.1643651	0.1643651	0.1643651	0.1643651	0.1643651	0.1643651	0.1643651	0.1643651	0.1643651	0.1643651	0.1643651	0.1643651	0.1643651	0.1643651	0.1643651	0.1643651	0.1643651	0.1643651	0.1643651	0.1643651	0.1643651	0.1643651	0.1643651	0.1643651	0.1643651	0.1643651	0.1643651	0.1643651	0.1643651	0.1643651	0.1643651	0.1643651	0.1643651	0.1643651	0.1643651	0.1643651	0.1643651	0.1643651	0.1643651	0.1643651	0.1643651	0.1643651	0.1643651	0.1643651	0.1643651	0.1643651	0.1643651	0.1643651	0.1643651
¸ßË¹°×ÔëÉù´¦Àí (94).mp3	0.0198709	0.0198709	0.0198709	0.0198709	0.0198709	0.0198709	0.0198709	0.0198709	0.0198709	0.0198709	0.0198709	0.0198709	0.0198709	0.0198709	0.0198709	0.0198709	0.0198709	0.0198709	0.0198709	0.0198709	0.0198709	0.0198709	0.0198709	0.0198709	0.0198709	0.0198709	0.0198709	0.0198709	0.0198709	0.0198709	0.0198709	0.0198709	0.0198709	0.0198709	0.0198709	0.0198709	0.0198709	0.0198709	0.0198709	0.0198709	0.0198709	0.0198709	0.0198709	0.0198709	0.0198709	0.0198709	0.0198709	0.0198709	0.0198709
¸ßË¹°×ÔëÉù´¦Àí (95).mp3	0.05582159	0.05582159	0.05582159	0.05582159	0.05582159	0.05582159	0.05582159	0.05582159	0.05582159	0.05582159	0.05582159	0.05582159	0.05582159	0.05582159	0.05582159	0.05582159	0.05582159	0.05582159	0.05582159	0.05582159	0.05582159	0.05582159	0.05582159	0.05582159	0.05582159	0.05582159	0.05582159	0.05582159	0.05582159	0.05582159	0.05582159	0.05582159	0.05582159	0.05582159	0.05582159	0.05582159	0.05582159	0.05582159	0.05582159	0.05582159	0.05582159	0.05582159	0.05582159	0.05582159	0.05582159	0.05582159	0.05582159	0.05582159	0.05582159
¸ßË¹°×ÔëÉù´¦Àí (96).mp3	0.081588216	0.081588216	0.081588216	0.081588216	0.081588216	0.081588216	0.081588216	0.081588216	0.081588216	0.081588216	0.081588216	0.081588216	0.081588216	0.081588216	0.081588216	0.081588216	0.081588216	0.081588216	0.081588216	0.081588216	0.081588216	0.081588216	0.081588216	0.081588216	0.081588216	0.081588216	0.081588216	0.081588216	0.081588216	0.081588216	0.081588216	0.081588216	0.081588216	0.081588216	0.081588216	0.081588216	0.081588216	0.081588216	0.081588216	0.081588216	0.081588216	0.081588216	0.081588216	0.081588216	0.081588216	0.081588216	0.081588216	0.081588216	0.081588216
¸ßË¹°×ÔëÉù´¦Àí (97).mp3	0.23680967	0.23680967	0.23680967	0.23680967	0.23680967	0.23680967	0.23680967	0.23680967	0.23680967	0.23680967	0.23680967	0.23680967	0.23680967	0.23680967	0.23680967	0.23680967	0.23680967	0.23680967	0.23680967	0.23680967	0.23680967	0.23680967	0.23680967	0.23680967	0.23680967	0.23680967	0.23680967	0.23680967	0.23680967	0.23680967	0.23680967	0.23680967	0.23680967	0.23680967	0.23680967	0.23680967	0.23680967	0.23680967	0.23680967	0.23680967	0.23680967	0.23680967	0.23680967	0.23680967	0.23680967	0.23680967	0.23680967	0.23680967	0.23680967
¸ßË¹°×ÔëÉù´¦Àí (98).mp3	0.050646767	0.050646767	0.050646767	0.050646767	0.050646767	0.050646767	0.050646767	0.050646767	0.050646767	0.050646767	0.050646767	0.050646767	0.050646767	0.050646767	0.050646767	0.050646767	0.050646767	0.050646767	0.050646767	0.050646767	0.050646767	0.050646767	0.050646767	0.050646767	0.050646767	0.050646767	0.050646767	0.050646767	0.050646767	0.050646767	0.050646767	0.050646767	0.050646767	0.050646767	0.050646767	0.050646767	0.050646767	0.050646767	0.050646767	0.050646767	0.050646767	0.050646767	0.050646767	0.050646767	0.050646767	0.050646767	0.050646767	0.050646767	0.050646767
¸ßË¹°×ÔëÉù´¦Àí (99).mp3	0.09075662	0.09075662	0.09075662	0.09075662	0.09075662	0.09075662	0.09075662	0.09075662	0.09075662	0.09075662	0.09075662	0.09075662	0.09075662	0.09075662	0.09075662	0.09075662	0.09075662	0.09075662	0.09075662	0.09075662	0.09075662	0.09075662	0.09075662	0.09075662	0.09075662	0.09075662	0.09075662	0.09075662	0.09075662	0.09075662	0.09075662	0.09075662	0.09075662	0.09075662	0.09075662	0.09075662	0.09075662	0.09075662	0.09075662	0.09075662	0.09075662	0.09075662	0.09075662	0.09075662	0.09075662	0.09075662	0.09075662	0.09075662	0.09075662
¸ßË¹°×ÔëÉù´¦Àí (100).mp3	0.23620042	0.23620042	0.23620042	0.23620042	0.23620042	0.23620042	0.23620042	0.23620042	0.23620042	0.23620042	0.23620042	0.23620042	0.23620042	0.23620042	0.23620042	0.23620042	0.23620042	0.23620042	0.23620042	0.23620042	0.23620042	0.23620042	0.23620042	0.23620042	0.23620042	0.23620042	0.23620042	0.23620042	0.23620042	0.23620042	0.23620042	0.23620042	0.23620042	0.23620042	0.23620042	0.23620042	0.23620042	0.23620042	0.23620042	0.23620042	0.23620042	0.23620042	0.23620042	0.23620042	0.23620042	0.23620042	0.23620042	0.23620042	0.23620042
¸ßË¹°×ÔëÉù´¦Àí (101).mp3	0.016362265	0.016362265	0.016362265	0.016362265	0.016362265	0.016362265	0.016362265	0.016362265	0.016362265	0.016362265	0.016362265	0.016362265	0.016362265	0.016362265	0.016362265	0.016362265	0.016362265	0.016362265	0.016362265	0.016362265	0.016362265	0.016362265	0.016362265	0.016362265	0.016362265	0.016362265	0.016362265	0.016362265	0.016362265	0.016362265	0.016362265	0.016362265	0.016362265	0.016362265	0.016362265	0.016362265	0.016362265	0.016362265	0.016362265	0.016362265	0.016362265	0.016362265	0.016362265	0.016362265	0.016362265	0.016362265	0.016362265	0.016362265	0.016362265
¸ßË¹°×ÔëÉù´¦Àí (102).mp3	0.08996183	0.08996183	0.08996183	0.08996183	0.08996183	0.08996183	0.08996183	0.08996183	0.08996183	0.08996183	0.08996183	0.08996183	0.08996183	0.08996183	0.08996183	0.08996183	0.08996183	0.08996183	0.08996183	0.08996183	0.08996183	0.08996183	0.08996183	0.08996183	0.08996183	0.08996183	0.08996183	0.08996183	0.08996183	0.08996183	0.08996183	0.08996183	0.08996183	0.08996183	0.08996183	0.08996183	0.08996183	0.08996183	0.08996183	0.08996183	0.08996183	0.08996183	0.08996183	0.08996183	0.08996183	0.08996183	0.08996183	0.08996183	0.08996183
¸ßË¹°×ÔëÉù´¦Àí (103).mp3	0.07763707	0.07763707	0.07763707	0.07763707	0.07763707	0.07763707	0.07763707	0.07763707	0.07763707	0.07763707	0.07763707	0.07763707	0.07763707	0.07763707	0.07763707	0.07763707	0.07763707	0.07763707	0.07763707	0.07763707	0.07763707	0.07763707	0.07763707	0.07763707	0.07763707	0.07763707	0.07763707	0.07763707	0.07763707	0.07763707	0.07763707	0.07763707	0.07763707	0.07763707	0.07763707	0.07763707	0.07763707	0.07763707	0.07763707	0.07763707	0.07763707	0.07763707	0.07763707	0.07763707	0.07763707	0.07763707	0.07763707	0.07763707	0.07763707
¸ßË¹°×ÔëÉù´¦Àí (104).mp3	0.10332694	0.10332694	0.10332694	0.10332694	0.10332694	0.10332694	0.10332694	0.10332694	0.10332694	0.10332694	0.10332694	0.10332694	0.10332694	0.10332694	0.10332694	0.10332694	0.10332694	0.10332694	0.10332694	0.10332694	0.10332694	0.10332694	0.10332694	0.10332694	0.10332694	0.10332694	0.10332694	0.10332694	0.10332694	0.10332694	0.10332694	0.10332694	0.10332694	0.10332694	0.10332694	0.10332694	0.10332694	0.10332694	0.10332694	0.10332694	0.10332694	0.10332694	0.10332694	0.10332694	0.10332694	0.10332694	0.10332694	0.10332694	0.10332694
¸ßË¹°×ÔëÉù´¦Àí (105).mp3	0.08977196	0.08977196	0.08977196	0.08977196	0.08977196	0.08977196	0.08977196	0.08977196	0.08977196	0.08977196	0.08977196	0.08977196	0.08977196	0.08977196	0.08977196	0.08977196	0.08977196	0.08977196	0.08977196	0.08977196	0.08977196	0.08977196	0.08977196	0.08977196	0.08977196	0.08977196	0.08977196	0.08977196	0.08977196	0.08977196	0.08977196	0.08977196	0.08977196	0.08977196	0.08977196	0.08977196	0.08977196	0.08977196	0.08977196	0.08977196	0.08977196	0.08977196	0.08977196	0.08977196	0.08977196	0.08977196	0.08977196	0.08977196	0.08977196
¸ßË¹°×ÔëÉù´¦Àí (106).mp3	0.036370784	0.036370784	0.036370784	0.036370784	0.036370784	0.036370784	0.036370784	0.036370784	0.036370784	0.036370784	0.036370784	0.036370784	0.036370784	0.036370784	0.036370784	0.036370784	0.036370784	0.036370784	0.036370784	0.036370784	0.036370784	0.036370784	0.036370784	0.036370784	0.036370784	0.036370784	0.036370784	0.036370784	0.036370784	0.036370784	0.036370784	0.036370784	0.036370784	0.036370784	0.036370784	0.036370784	0.036370784	0.036370784	0.036370784	0.036370784	0.036370784	0.036370784	0.036370784	0.036370784	0.036370784	0.036370784	0.036370784	0.036370784	0.036370784
¸ßË¹°×ÔëÉù´¦Àí (107).mp3	-0.20020945	-0.20020945	-0.20020945	-0.20020945	-0.20020945	-0.20020945	-0.20020945	-0.20020945	-0.20020945	-0.20020945	-0.20020945	-0.20020945	-0.20020945	-0.20020945	-0.20020945	-0.20020945	-0.20020945	-0.20020945	-0.20020945	-0.20020945	-0.20020945	-0.20020945	-0.20020945	-0.20020945	-0.20020945	-0.20020945	-0.20020945	-0.20020945	-0.20020945	-0.20020945	-0.20020945	-0.20020945	-0.20020945	-0.20020945	-0.20020945	-0.20020945	-0.20020945	-0.20020945	-0.20020945	-0.20020945	-0.20020945	-0.20020945	-0.20020945	-0.20020945	-0.20020945	-0.20020945	-0.20020945	-0.20020945	-0.20020945
¸ßË¹°×ÔëÉù´¦Àí (108).mp3	0.07023262	0.07023262	0.07023262	0.07023262	0.07023262	0.07023262	0.07023262	0.07023262	0.07023262	0.07023262	0.07023262	0.07023262	0.07023262	0.07023262	0.07023262	0.07023262	0.07023262	0.07023262	0.07023262	0.07023262	0.07023262	0.07023262	0.07023262	0.07023262	0.07023262	0.07023262	0.07023262	0.07023262	0.07023262	0.07023262	0.07023262	0.07023262	0.07023262	0.07023262	0.07023262	0.07023262	0.07023262	0.07023262	0.07023262	0.07023262	0.07023262	0.07023262	0.07023262	0.07023262	0.07023262	0.07023262	0.07023262	0.07023262	0.07023262
¸ßË¹°×ÔëÉù´¦Àí (109).mp3	0.31804717	0.31804717	0.31804717	0.31804717	0.31804717	0.31804717	0.31804717	0.31804717	0.31804717	0.31804717	0.31804717	0.31804717	0.31804717	0.31804717	0.31804717	0.31804717	0.31804717	0.31804717	0.31804717	0.31804717	0.31804717	0.31804717	0.31804717	0.31804717	0.31804717	0.31804717	0.31804717	0.31804717	0.31804717	0.31804717	0.31804717	0.31804717	0.31804717	0.31804717	0.31804717	0.31804717	0.31804717	0.31804717	0.31804717	0.31804717	0.31804717	0.31804717	0.31804717	0.31804717	0.31804717	0.31804717	0.31804717	0.31804717	0.31804717
¸ßË¹°×ÔëÉù´¦Àí (110).mp3	-0.13371098	-0.13371098	-0.13371098	-0.13371098	-0.13371098	-0.13371098	-0.13371098	-0.13371098	-0.13371098	-0.13371098	-0.13371098	-0.13371098	-0.13371098	-0.13371098	-0.13371098	-0.13371098	-0.13371098	-0.13371098	-0.13371098	-0.13371098	-0.13371098	-0.13371098	-0.13371098	-0.13371098	-0.13371098	-0.13371098	-0.13371098	-0.13371098	-0.13371098	-0.13371098	-0.13371098	-0.13371098	-0.13371098	-0.13371098	-0.13371098	-0.13371098	-0.13371098	-0.13371098	-0.13371098	-0.13371098	-0.13371098	-0.13371098	-0.13371098	-0.13371098	-0.13371098	-0.13371098	-0.13371098	-0.13371098	-0.13371098
¸ßË¹°×ÔëÉù´¦Àí (111).mp3	0.058534846	0.058534846	0.058534846	0.058534846	0.058534846	0.058534846	0.058534846	0.058534846	0.058534846	0.058534846	0.058534846	0.058534846	0.058534846	0.058534846	0.058534846	0.058534846	0.058534846	0.058534846	0.058534846	0.058534846	0.058534846	0.058534846	0.058534846	0.058534846	0.058534846	0.058534846	0.058534846	0.058534846	0.058534846	0.058534846	0.058534846	0.058534846	0.058534846	0.058534846	0.058534846	0.058534846	0.058534846	0.058534846	0.058534846	0.058534846	0.058534846	0.058534846	0.058534846	0.058534846	0.058534846	0.058534846	0.058534846	0.058534846	0.058534846
¸ßË¹°×ÔëÉù´¦Àí (112).mp3	0.069526754	0.069526754	0.069526754	0.069526754	0.069526754	0.069526754	0.069526754	0.069526754	0.069526754	0.069526754	0.069526754	0.069526754	0.069526754	0.069526754	0.069526754	0.069526754	0.069526754	0.069526754	0.069526754	0.069526754	0.069526754	0.069526754	0.069526754	0.069526754	0.069526754	0.069526754	0.069526754	0.069526754	0.069526754	0.069526754	0.069526754	0.069526754	0.069526754	0.069526754	0.069526754	0.069526754	0.069526754	0.069526754	0.069526754	0.069526754	0.069526754	0.069526754	0.069526754	0.069526754	0.069526754	0.069526754	0.069526754	0.069526754	0.069526754
¸ßË¹°×ÔëÉù´¦Àí (113).mp3	0.12822942	0.12822942	0.12822942	0.12822942	0.12822942	0.12822942	0.12822942	0.12822942	0.12822942	0.12822942	0.12822942	0.12822942	0.12822942	0.12822942	0.12822942	0.12822942	0.12822942	0.12822942	0.12822942	0.12822942	0.12822942	0.12822942	0.12822942	0.12822942	0.12822942	0.12822942	0.12822942	0.12822942	0.12822942	0.12822942	0.12822942	0.12822942	0.12822942	0.12822942	0.12822942	0.12822942	0.12822942	0.12822942	0.12822942	0.12822942	0.12822942	0.12822942	0.12822942	0.12822942	0.12822942	0.12822942	0.12822942	0.12822942	0.12822942
¸ßË¹°×ÔëÉù´¦Àí (114).mp3	0.020858634	0.020858634	0.020858634	0.020858634	0.020858634	0.020858634	0.020858634	0.020858634	0.020858634	0.020858634	0.020858634	0.020858634	0.020858634	0.020858634	0.020858634	0.020858634	0.020858634	0.020858634	0.020858634	0.020858634	0.020858634	0.020858634	0.020858634	0.020858634	0.020858634	0.020858634	0.020858634	0.020858634	0.020858634	0.020858634	0.020858634	0.020858634	0.020858634	0.020858634	0.020858634	0.020858634	0.020858634	0.020858634	0.020858634	0.020858634	0.020858634	0.020858634	0.020858634	0.020858634	0.020858634	0.020858634	0.020858634	0.020858634	0.020858634
¸ßË¹°×ÔëÉù´¦Àí (115).mp3	0.04939109	0.04939109	0.04939109	0.04939109	0.04939109	0.04939109	0.04939109	0.04939109	0.04939109	0.04939109	0.04939109	0.04939109	0.04939109	0.04939109	0.04939109	0.04939109	0.04939109	0.04939109	0.04939109	0.04939109	0.04939109	0.04939109	0.04939109	0.04939109	0.04939109	0.04939109	0.04939109	0.04939109	0.04939109	0.04939109	0.04939109	0.04939109	0.04939109	0.04939109	0.04939109	0.04939109	0.04939109	0.04939109	0.04939109	0.04939109	0.04939109	0.04939109	0.04939109	0.04939109	0.04939109	0.04939109	0.04939109	0.04939109	0.04939109
¸ßË¹°×ÔëÉù´¦Àí (116).mp3	0.20511304	0.20511304	0.20511304	0.20511304	0.20511304	0.20511304	0.20511304	0.20511304	0.20511304	0.20511304	0.20511304	0.20511304	0.20511304	0.20511304	0.20511304	0.20511304	0.20511304	0.20511304	0.20511304	0.20511304	0.20511304	0.20511304	0.20511304	0.20511304	0.20511304	0.20511304	0.20511304	0.20511304	0.20511304	0.20511304	0.20511304	0.20511304	0.20511304	0.20511304	0.20511304	0.20511304	0.20511304	0.20511304	0.20511304	0.20511304	0.20511304	0.20511304	0.20511304	0.20511304	0.20511304	0.20511304	0.20511304	0.20511304	0.20511304
¸ßË¹°×ÔëÉù´¦Àí (117).mp3	0.045902394	0.045902394	0.045902394	0.045902394	0.045902394	0.045902394	0.045902394	0.045902394	0.045902394	0.045902394	0.045902394	0.045902394	0.045902394	0.045902394	0.045902394	0.045902394	0.045902394	0.045902394	0.045902394	0.045902394	0.045902394	0.045902394	0.045902394	0.045902394	0.045902394	0.045902394	0.045902394	0.045902394	0.045902394	0.045902394	0.045902394	0.045902394	0.045902394	0.045902394	0.045902394	0.045902394	0.045902394	0.045902394	0.045902394	0.045902394	0.045902394	0.045902394	0.045902394	0.045902394	0.045902394	0.045902394	0.045902394	0.045902394	0.045902394
¸ßË¹°×ÔëÉù´¦Àí (118).mp3	0.079020225	0.079020225	0.079020225	0.079020225	0.079020225	0.079020225	0.079020225	0.079020225	0.079020225	0.079020225	0.079020225	0.079020225	0.079020225	0.079020225	0.079020225	0.079020225	0.079020225	0.079020225	0.079020225	0.079020225	0.079020225	0.079020225	0.079020225	0.079020225	0.079020225	0.079020225	0.079020225	0.079020225	0.079020225	0.079020225	0.079020225	0.079020225	0.079020225	0.079020225	0.079020225	0.079020225	0.079020225	0.079020225	0.079020225	0.079020225	0.079020225	0.079020225	0.079020225	0.079020225	0.079020225	0.079020225	0.079020225	0.079020225	0.079020225
¸ßË¹°×ÔëÉù´¦Àí (119).mp3	0.1492108	0.1492108	0.1492108	0.1492108	0.1492108	0.1492108	0.1492108	0.1492108	0.1492108	0.1492108	0.1492108	0.1492108	0.1492108	0.1492108	0.1492108	0.1492108	0.1492108	0.1492108	0.1492108	0.1492108	0.1492108	0.1492108	0.1492108	0.1492108	0.1492108	0.1492108	0.1492108	0.1492108	0.1492108	0.1492108	0.1492108	0.1492108	0.1492108	0.1492108	0.1492108	0.1492108	0.1492108	0.1492108	0.1492108	0.1492108	0.1492108	0.1492108	0.1492108	0.1492108	0.1492108	0.1492108	0.1492108	0.1492108	0.1492108
¸ßË¹°×ÔëÉù´¦Àí (120).mp3	0.19421107	0.19421107	0.19421107	0.19421107	0.19421107	0.19421107	0.19421107	0.19421107	0.19421107	0.19421107	0.19421107	0.19421107	0.19421107	0.19421107	0.19421107	0.19421107	0.19421107	0.19421107	0.19421107	0.19421107	0.19421107	0.19421107	0.19421107	0.19421107	0.19421107	0.19421107	0.19421107	0.19421107	0.19421107	0.19421107	0.19421107	0.19421107	0.19421107	0.19421107	0.19421107	0.19421107	0.19421107	0.19421107	0.19421107	0.19421107	0.19421107	0.19421107	0.19421107	0.19421107	0.19421107	0.19421107	0.19421107	0.19421107	0.19421107
¸ßË¹°×ÔëÉù´¦Àí (121).mp3	0.42349	0.42349	0.42349	0.42349	0.42349	0.42349	0.42349	0.42349	0.42349	0.42349	0.42349	0.42349	0.42349	0.42349	0.42349	0.42349	0.42349	0.42349	0.42349	0.42349	0.42349	0.42349	0.42349	0.42349	0.42349	0.42349	0.42349	0.42349	0.42349	0.42349	0.42349	0.42349	0.42349	0.42349	0.42349	0.42349	0.42349	0.42349	0.42349	0.42349	0.42349	0.42349	0.42349	0.42349	0.42349	0.42349	0.42349	0.42349	0.42349
¸ßË¹°×ÔëÉù´¦Àí (122).mp3	0.07602253	0.07602253	0.07602253	0.07602253	0.07602253	0.07602253	0.07602253	0.07602253	0.07602253	0.07602253	0.07602253	0.07602253	0.07602253	0.07602253	0.07602253	0.07602253	0.07602253	0.07602253	0.07602253	0.07602253	0.07602253	0.07602253	0.07602253	0.07602253	0.07602253	0.07602253	0.07602253	0.07602253	0.07602253	0.07602253	0.07602253	0.07602253	0.07602253	0.07602253	0.07602253	0.07602253	0.07602253	0.07602253	0.07602253	0.07602253	0.07602253	0.07602253	0.07602253	0.07602253	0.07602253	0.07602253	0.07602253	0.07602253	0.07602253
¸ßË¹°×ÔëÉù´¦Àí (123).mp3	0.29195884	0.29195884	0.29195884	0.29195884	0.29195884	0.29195884	0.29195884	0.29195884	0.29195884	0.29195884	0.29195884	0.29195884	0.29195884	0.29195884	0.29195884	0.29195884	0.29195884	0.29195884	0.29195884	0.29195884	0.29195884	0.29195884	0.29195884	0.29195884	0.29195884	0.29195884	0.29195884	0.29195884	0.29195884	0.29195884	0.29195884	0.29195884	0.29195884	0.29195884	0.29195884	0.29195884	0.29195884	0.29195884	0.29195884	0.29195884	0.29195884	0.29195884	0.29195884	0.29195884	0.29195884	0.29195884	0.29195884	0.29195884	0.29195884
¸ßË¹°×ÔëÉù´¦Àí (124).mp3	0.015720602	0.015720602	0.015720602	0.015720602	0.015720602	0.015720602	0.015720602	0.015720602	0.015720602	0.015720602	0.015720602	0.015720602	0.015720602	0.015720602	0.015720602	0.015720602	0.015720602	0.015720602	0.015720602	0.015720602	0.015720602	0.015720602	0.015720602	0.015720602	0.015720602	0.015720602	0.015720602	0.015720602	0.015720602	0.015720602	0.015720602	0.015720602	0.015720602	0.015720602	0.015720602	0.015720602	0.015720602	0.015720602	0.015720602	0.015720602	0.015720602	0.015720602	0.015720602	0.015720602	0.015720602	0.015720602	0.015720602	0.015720602	0.015720602
¸ßË¹°×ÔëÉù´¦Àí (125).mp3	0.20002593	0.20002593	0.20002593	0.20002593	0.20002593	0.20002593	0.20002593	0.20002593	0.20002593	0.20002593	0.20002593	0.20002593	0.20002593	0.20002593	0.20002593	0.20002593	0.20002593	0.20002593	0.20002593	0.20002593	0.20002593	0.20002593	0.20002593	0.20002593	0.20002593	0.20002593	0.20002593	0.20002593	0.20002593	0.20002593	0.20002593	0.20002593	0.20002593	0.20002593	0.20002593	0.20002593	0.20002593	0.20002593	0.20002593	0.20002593	0.20002593	0.20002593	0.20002593	0.20002593	0.20002593	0.20002593	0.20002593	0.20002593	0.20002593
¸ßË¹°×ÔëÉù´¦Àí (126).mp3	0.03821086	0.03821086	0.03821086	0.03821086	0.03821086	0.03821086	0.03821086	0.03821086	0.03821086	0.03821086	0.03821086	0.03821086	0.03821086	0.03821086	0.03821086	0.03821086	0.03821086	0.03821086	0.03821086	0.03821086	0.03821086	0.03821086	0.03821086	0.03821086	0.03821086	0.03821086	0.03821086	0.03821086	0.03821086	0.03821086	0.03821086	0.03821086	0.03821086	0.03821086	0.03821086	0.03821086	0.03821086	0.03821086	0.03821086	0.03821086	0.03821086	0.03821086	0.03821086	0.03821086	0.03821086	0.03821086	0.03821086	0.03821086	0.03821086
¸ßË¹°×ÔëÉù´¦Àí (127).mp3	0.12088155	0.12088155	0.12088155	0.12088155	0.12088155	0.12088155	0.12088155	0.12088155	0.12088155	0.12088155	0.12088155	0.12088155	0.12088155	0.12088155	0.12088155	0.12088155	0.12088155	0.12088155	0.12088155	0.12088155	0.12088155	0.12088155	0.12088155	0.12088155	0.12088155	0.12088155	0.12088155	0.12088155	0.12088155	0.12088155	0.12088155	0.12088155	0.12088155	0.12088155	0.12088155	0.12088155	0.12088155	0.12088155	0.12088155	0.12088155	0.12088155	0.12088155	0.12088155	0.12088155	0.12088155	0.12088155	0.12088155	0.12088155	0.12088155
¸ßË¹°×ÔëÉù´¦Àí (128).mp3	0.14745335	0.14745335	0.14745335	0.14745335	0.14745335	0.14745335	0.14745335	0.14745335	0.14745335	0.14745335	0.14745335	0.14745335	0.14745335	0.14745335	0.14745335	0.14745335	0.14745335	0.14745335	0.14745335	0.14745335	0.14745335	0.14745335	0.14745335	0.14745335	0.14745335	0.14745335	0.14745335	0.14745335	0.14745335	0.14745335	0.14745335	0.14745335	0.14745335	0.14745335	0.14745335	0.14745335	0.14745335	0.14745335	0.14745335	0.14745335	0.14745335	0.14745335	0.14745335	0.14745335	0.14745335	0.14745335	0.14745335	0.14745335	0.14745335
¸ßË¹°×ÔëÉù´¦Àí (129).mp3	0.01886256	0.01886256	0.01886256	0.01886256	0.01886256	0.01886256	0.01886256	0.01886256	0.01886256	0.01886256	0.01886256	0.01886256	0.01886256	0.01886256	0.01886256	0.01886256	0.01886256	0.01886256	0.01886256	0.01886256	0.01886256	0.01886256	0.01886256	0.01886256	0.01886256	0.01886256	0.01886256	0.01886256	0.01886256	0.01886256	0.01886256	0.01886256	0.01886256	0.01886256	0.01886256	0.01886256	0.01886256	0.01886256	0.01886256	0.01886256	0.01886256	0.01886256	0.01886256	0.01886256	0.01886256	0.01886256	0.01886256	0.01886256	0.01886256
¸ßË¹°×ÔëÉù´¦Àí (130).mp3	-0.003488786	-0.003488786	-0.003488786	-0.003488786	-0.003488786	-0.003488786	-0.003488786	-0.003488786	-0.003488786	-0.003488786	-0.003488786	-0.003488786	-0.003488786	-0.003488786	-0.003488786	-0.003488786	-0.003488786	-0.003488786	-0.003488786	-0.003488786	-0.003488786	-0.003488786	-0.003488786	-0.003488786	-0.003488786	-0.003488786	-0.003488786	-0.003488786	-0.003488786	-0.003488786	-0.003488786	-0.003488786	-0.003488786	-0.003488786	-0.003488786	-0.003488786	-0.003488786	-0.003488786	-0.003488786	-0.003488786	-0.003488786	-0.003488786	-0.003488786	-0.003488786	-0.003488786	-0.003488786	-0.003488786	-0.003488786	-0.003488786
¸ßË¹°×ÔëÉù´¦Àí (131).mp3	0.04457365	0.04457365	0.04457365	0.04457365	0.04457365	0.04457365	0.04457365	0.04457365	0.04457365	0.04457365	0.04457365	0.04457365	0.04457365	0.04457365	0.04457365	0.04457365	0.04457365	0.04457365	0.04457365	0.04457365	0.04457365	0.04457365	0.04457365	0.04457365	0.04457365	0.04457365	0.04457365	0.04457365	0.04457365	0.04457365	0.04457365	0.04457365	0.04457365	0.04457365	0.04457365	0.04457365	0.04457365	0.04457365	0.04457365	0.04457365	0.04457365	0.04457365	0.04457365	0.04457365	0.04457365	0.04457365	0.04457365	0.04457365	0.04457365
¸ßË¹°×ÔëÉù´¦Àí (132).mp3	-0.11955052	-0.11955052	-0.11955052	-0.11955052	-0.11955052	-0.11955052	-0.11955052	-0.11955052	-0.11955052	-0.11955052	-0.11955052	-0.11955052	-0.11955052	-0.11955052	-0.11955052	-0.11955052	-0.11955052	-0.11955052	-0.11955052	-0.11955052	-0.11955052	-0.11955052	-0.11955052	-0.11955052	-0.11955052	-0.11955052	-0.11955052	-0.11955052	-0.11955052	-0.11955052	-0.11955052	-0.11955052	-0.11955052	-0.11955052	-0.11955052	-0.11955052	-0.11955052	-0.11955052	-0.11955052	-0.11955052	-0.11955052	-0.11955052	-0.11955052	-0.11955052	-0.11955052	-0.11955052	-0.11955052	-0.11955052	-0.11955052
¸ßË¹°×ÔëÉù´¦Àí (133).mp3	0.05903896	0.05903896	0.05903896	0.05903896	0.05903896	0.05903896	0.05903896	0.05903896	0.05903896	0.05903896	0.05903896	0.05903896	0.05903896	0.05903896	0.05903896	0.05903896	0.05903896	0.05903896	0.05903896	0.05903896	0.05903896	0.05903896	0.05903896	0.05903896	0.05903896	0.05903896	0.05903896	0.05903896	0.05903896	0.05903896	0.05903896	0.05903896	0.05903896	0.05903896	0.05903896	0.05903896	0.05903896	0.05903896	0.05903896	0.05903896	0.05903896	0.05903896	0.05903896	0.05903896	0.05903896	0.05903896	0.05903896	0.05903896	0.05903896
¸ßË¹°×ÔëÉù´¦Àí (134).mp3	0.043773737	0.043773737	0.043773737	0.043773737	0.043773737	0.043773737	0.043773737	0.043773737	0.043773737	0.043773737	0.043773737	0.043773737	0.043773737	0.043773737	0.043773737	0.043773737	0.043773737	0.043773737	0.043773737	0.043773737	0.043773737	0.043773737	0.043773737	0.043773737	0.043773737	0.043773737	0.043773737	0.043773737	0.043773737	0.043773737	0.043773737	0.043773737	0.043773737	0.043773737	0.043773737	0.043773737	0.043773737	0.043773737	0.043773737	0.043773737	0.043773737	0.043773737	0.043773737	0.043773737	0.043773737	0.043773737	0.043773737	0.043773737	0.043773737
¸ßË¹°×ÔëÉù´¦Àí (135).mp3	0.026661597	0.026661597	0.026661597	0.026661597	0.026661597	0.026661597	0.026661597	0.026661597	0.026661597	0.026661597	0.026661597	0.026661597	0.026661597	0.026661597	0.026661597	0.026661597	0.026661597	0.026661597	0.026661597	0.026661597	0.026661597	0.026661597	0.026661597	0.026661597	0.026661597	0.026661597	0.026661597	0.026661597	0.026661597	0.026661597	0.026661597	0.026661597	0.026661597	0.026661597	0.026661597	0.026661597	0.026661597	0.026661597	0.026661597	0.026661597	0.026661597	0.026661597	0.026661597	0.026661597	0.026661597	0.026661597	0.026661597	0.026661597	0.026661597
¸ßË¹°×ÔëÉù´¦Àí (136).mp3	0.069110624	0.069110624	0.069110624	0.069110624	0.069110624	0.069110624	0.069110624	0.069110624	0.069110624	0.069110624	0.069110624	0.069110624	0.069110624	0.069110624	0.069110624	0.069110624	0.069110624	0.069110624	0.069110624	0.069110624	0.069110624	0.069110624	0.069110624	0.069110624	0.069110624	0.069110624	0.069110624	0.069110624	0.069110624	0.069110624	0.069110624	0.069110624	0.069110624	0.069110624	0.069110624	0.069110624	0.069110624	0.069110624	0.069110624	0.069110624	0.069110624	0.069110624	0.069110624	0.069110624	0.069110624	0.069110624	0.069110624	0.069110624	0.069110624
¸ßË¹°×ÔëÉù´¦Àí (137).mp3	-0.000795313	-0.000795313	-0.000795313	-0.000795313	-0.000795313	-0.000795313	-0.000795313	-0.000795313	-0.000795313	-0.000795313	-0.000795313	-0.000795313	-0.000795313	-0.000795313	-0.000795313	-0.000795313	-0.000795313	-0.000795313	-0.000795313	-0.000795313	-0.000795313	-0.000795313	-0.000795313	-0.000795313	-0.000795313	-0.000795313	-0.000795313	-0.000795313	-0.000795313	-0.000795313	-0.000795313	-0.000795313	-0.000795313	-0.000795313	-0.000795313	-0.000795313	-0.000795313	-0.000795313	-0.000795313	-0.000795313	-0.000795313	-0.000795313	-0.000795313	-0.000795313	-0.000795313	-0.000795313	-0.000795313	-0.000795313	-0.000795313
¸ßË¹°×ÔëÉù´¦Àí (138).mp3	0.054232515	0.054232515	0.054232515	0.054232515	0.054232515	0.054232515	0.054232515	0.054232515	0.054232515	0.054232515	0.054232515	0.054232515	0.054232515	0.054232515	0.054232515	0.054232515	0.054232515	0.054232515	0.054232515	0.054232515	0.054232515	0.054232515	0.054232515	0.054232515	0.054232515	0.054232515	0.054232515	0.054232515	0.054232515	0.054232515	0.054232515	0.054232515	0.054232515	0.054232515	0.054232515	0.054232515	0.054232515	0.054232515	0.054232515	0.054232515	0.054232515	0.054232515	0.054232515	0.054232515	0.054232515	0.054232515	0.054232515	0.054232515	0.054232515
¸ßË¹°×ÔëÉù´¦Àí (139).mp3	0.022497304	0.022497304	0.022497304	0.022497304	0.022497304	0.022497304	0.022497304	0.022497304	0.022497304	0.022497304	0.022497304	0.022497304	0.022497304	0.022497304	0.022497304	0.022497304	0.022497304	0.022497304	0.022497304	0.022497304	0.022497304	0.022497304	0.022497304	0.022497304	0.022497304	0.022497304	0.022497304	0.022497304	0.022497304	0.022497304	0.022497304	0.022497304	0.022497304	0.022497304	0.022497304	0.022497304	0.022497304	0.022497304	0.022497304	0.022497304	0.022497304	0.022497304	0.022497304	0.022497304	0.022497304	0.022497304	0.022497304	0.022497304	0.022497304
¸ßË¹°×ÔëÉù´¦Àí (140).mp3	0.01252515	0.01252515	0.01252515	0.01252515	0.01252515	0.01252515	0.01252515	0.01252515	0.01252515	0.01252515	0.01252515	0.01252515	0.01252515	0.01252515	0.01252515	0.01252515	0.01252515	0.01252515	0.01252515	0.01252515	0.01252515	0.01252515	0.01252515	0.01252515	0.01252515	0.01252515	0.01252515	0.01252515	0.01252515	0.01252515	0.01252515	0.01252515	0.01252515	0.01252515	0.01252515	0.01252515	0.01252515	0.01252515	0.01252515	0.01252515	0.01252515	0.01252515	0.01252515	0.01252515	0.01252515	0.01252515	0.01252515	0.01252515	0.01252515
¸ßË¹°×ÔëÉù´¦Àí (141).mp3	0.12454315	0.12454315	0.12454315	0.12454315	0.12454315	0.12454315	0.12454315	0.12454315	0.12454315	0.12454315	0.12454315	0.12454315	0.12454315	0.12454315	0.12454315	0.12454315	0.12454315	0.12454315	0.12454315	0.12454315	0.12454315	0.12454315	0.12454315	0.12454315	0.12454315	0.12454315	0.12454315	0.12454315	0.12454315	0.12454315	0.12454315	0.12454315	0.12454315	0.12454315	0.12454315	0.12454315	0.12454315	0.12454315	0.12454315	0.12454315	0.12454315	0.12454315	0.12454315	0.12454315	0.12454315	0.12454315	0.12454315	0.12454315	0.12454315
¸ßË¹°×ÔëÉù´¦Àí (142).mp3	0.16338089	0.16338089	0.16338089	0.16338089	0.16338089	0.16338089	0.16338089	0.16338089	0.16338089	0.16338089	0.16338089	0.16338089	0.16338089	0.16338089	0.16338089	0.16338089	0.16338089	0.16338089	0.16338089	0.16338089	0.16338089	0.16338089	0.16338089	0.16338089	0.16338089	0.16338089	0.16338089	0.16338089	0.16338089	0.16338089	0.16338089	0.16338089	0.16338089	0.16338089	0.16338089	0.16338089	0.16338089	0.16338089	0.16338089	0.16338089	0.16338089	0.16338089	0.16338089	0.16338089	0.16338089	0.16338089	0.16338089	0.16338089	0.16338089
¸ßË¹°×ÔëÉù´¦Àí (143).mp3	0.052261077	0.052261077	0.052261077	0.052261077	0.052261077	0.052261077	0.052261077	0.052261077	0.052261077	0.052261077	0.052261077	0.052261077	0.052261077	0.052261077	0.052261077	0.052261077	0.052261077	0.052261077	0.052261077	0.052261077	0.052261077	0.052261077	0.052261077	0.052261077	0.052261077	0.052261077	0.052261077	0.052261077	0.052261077	0.052261077	0.052261077	0.052261077	0.052261077	0.052261077	0.052261077	0.052261077	0.052261077	0.052261077	0.052261077	0.052261077	0.052261077	0.052261077	0.052261077	0.052261077	0.052261077	0.052261077	0.052261077	0.052261077	0.052261077
¸ßË¹°×ÔëÉù´¦Àí (144).mp3	0.22314693	0.22314693	0.22314693	0.22314693	0.22314693	0.22314693	0.22314693	0.22314693	0.22314693	0.22314693	0.22314693	0.22314693	0.22314693	0.22314693	0.22314693	0.22314693	0.22314693	0.22314693	0.22314693	0.22314693	0.22314693	0.22314693	0.22314693	0.22314693	0.22314693	0.22314693	0.22314693	0.22314693	0.22314693	0.22314693	0.22314693	0.22314693	0.22314693	0.22314693	0.22314693	0.22314693	0.22314693	0.22314693	0.22314693	0.22314693	0.22314693	0.22314693	0.22314693	0.22314693	0.22314693	0.22314693	0.22314693	0.22314693	0.22314693
¸ßË¹°×ÔëÉù´¦Àí (145).mp3	0.11233837	0.11233837	0.11233837	0.11233837	0.11233837	0.11233837	0.11233837	0.11233837	0.11233837	0.11233837	0.11233837	0.11233837	0.11233837	0.11233837	0.11233837	0.11233837	0.11233837	0.11233837	0.11233837	0.11233837	0.11233837	0.11233837	0.11233837	0.11233837	0.11233837	0.11233837	0.11233837	0.11233837	0.11233837	0.11233837	0.11233837	0.11233837	0.11233837	0.11233837	0.11233837	0.11233837	0.11233837	0.11233837	0.11233837	0.11233837	0.11233837	0.11233837	0.11233837	0.11233837	0.11233837	0.11233837	0.11233837	0.11233837	0.11233837
¸ßË¹°×ÔëÉù´¦Àí (146).mp3	0.112395756	0.112395756	0.112395756	0.112395756	0.112395756	0.112395756	0.112395756	0.112395756	0.112395756	0.112395756	0.112395756	0.112395756	0.112395756	0.112395756	0.112395756	0.112395756	0.112395756	0.112395756	0.112395756	0.112395756	0.112395756	0.112395756	0.112395756	0.112395756	0.112395756	0.112395756	0.112395756	0.112395756	0.112395756	0.112395756	0.112395756	0.112395756	0.112395756	0.112395756	0.112395756	0.112395756	0.112395756	0.112395756	0.112395756	0.112395756	0.112395756	0.112395756	0.112395756	0.112395756	0.112395756	0.112395756	0.112395756	0.112395756	0.112395756
¸ßË¹°×ÔëÉù´¦Àí (147).mp3	0.12914744	0.12914744	0.12914744	0.12914744	0.12914744	0.12914744	0.12914744	0.12914744	0.12914744	0.12914744	0.12914744	0.12914744	0.12914744	0.12914744	0.12914744	0.12914744	0.12914744	0.12914744	0.12914744	0.12914744	0.12914744	0.12914744	0.12914744	0.12914744	0.12914744	0.12914744	0.12914744	0.12914744	0.12914744	0.12914744	0.12914744	0.12914744	0.12914744	0.12914744	0.12914744	0.12914744	0.12914744	0.12914744	0.12914744	0.12914744	0.12914744	0.12914744	0.12914744	0.12914744	0.12914744	0.12914744	0.12914744	0.12914744	0.12914744
¸ßË¹°×ÔëÉù´¦Àí (148).mp3	0.13644224	0.13644224	0.13644224	0.13644224	0.13644224	0.13644224	0.13644224	0.13644224	0.13644224	0.13644224	0.13644224	0.13644224	0.13644224	0.13644224	0.13644224	0.13644224	0.13644224	0.13644224	0.13644224	0.13644224	0.13644224	0.13644224	0.13644224	0.13644224	0.13644224	0.13644224	0.13644224	0.13644224	0.13644224	0.13644224	0.13644224	0.13644224	0.13644224	0.13644224	0.13644224	0.13644224	0.13644224	0.13644224	0.13644224	0.13644224	0.13644224	0.13644224	0.13644224	0.13644224	0.13644224	0.13644224	0.13644224	0.13644224	0.13644224
¸ßË¹°×ÔëÉù´¦Àí (149).mp3	0.014620141	0.014620141	0.014620141	0.014620141	0.014620141	0.014620141	0.014620141	0.014620141	0.014620141	0.014620141	0.014620141	0.014620141	0.014620141	0.014620141	0.014620141	0.014620141	0.014620141	0.014620141	0.014620141	0.014620141	0.014620141	0.014620141	0.014620141	0.014620141	0.014620141	0.014620141	0.014620141	0.014620141	0.014620141	0.014620141	0.014620141	0.014620141	0.014620141	0.014620141	0.014620141	0.014620141	0.014620141	0.014620141	0.014620141	0.014620141	0.014620141	0.014620141	0.014620141	0.014620141	0.014620141	0.014620141	0.014620141	0.014620141	0.014620141
¸ßË¹°×ÔëÉù´¦Àí (150).mp3	0.13288738	0.13288738	0.13288738	0.13288738	0.13288738	0.13288738	0.13288738	0.13288738	0.13288738	0.13288738	0.13288738	0.13288738	0.13288738	0.13288738	0.13288738	0.13288738	0.13288738	0.13288738	0.13288738	0.13288738	0.13288738	0.13288738	0.13288738	0.13288738	0.13288738	0.13288738	0.13288738	0.13288738	0.13288738	0.13288738	0.13288738	0.13288738	0.13288738	0.13288738	0.13288738	0.13288738	0.13288738	0.13288738	0.13288738	0.13288738	0.13288738	0.13288738	0.13288738	0.13288738	0.13288738	0.13288738	0.13288738	0.13288738	0.13288738
¸ßË¹°×ÔëÉù´¦Àí (151).mp3	-0.13215019	-0.13215019	-0.13215019	-0.13215019	-0.13215019	-0.13215019	-0.13215019	-0.13215019	-0.13215019	-0.13215019	-0.13215019	-0.13215019	-0.13215019	-0.13215019	-0.13215019	-0.13215019	-0.13215019	-0.13215019	-0.13215019	-0.13215019	-0.13215019	-0.13215019	-0.13215019	-0.13215019	-0.13215019	-0.13215019	-0.13215019	-0.13215019	-0.13215019	-0.13215019	-0.13215019	-0.13215019	-0.13215019	-0.13215019	-0.13215019	-0.13215019	-0.13215019	-0.13215019	-0.13215019	-0.13215019	-0.13215019	-0.13215019	-0.13215019	-0.13215019	-0.13215019	-0.13215019	-0.13215019	-0.13215019	-0.13215019
¸ßË¹°×ÔëÉù´¦Àí (152).mp3	0.083728835	0.083728835	0.083728835	0.083728835	0.083728835	0.083728835	0.083728835	0.083728835	0.083728835	0.083728835	0.083728835	0.083728835	0.083728835	0.083728835	0.083728835	0.083728835	0.083728835	0.083728835	0.083728835	0.083728835	0.083728835	0.083728835	0.083728835	0.083728835	0.083728835	0.083728835	0.083728835	0.083728835	0.083728835	0.083728835	0.083728835	0.083728835	0.083728835	0.083728835	0.083728835	0.083728835	0.083728835	0.083728835	0.083728835	0.083728835	0.083728835	0.083728835	0.083728835	0.083728835	0.083728835	0.083728835	0.083728835	0.083728835	0.083728835
¸ßË¹°×ÔëÉù´¦Àí (153).mp3	0.20612812	0.20612812	0.20612812	0.20612812	0.20612812	0.20612812	0.20612812	0.20612812	0.20612812	0.20612812	0.20612812	0.20612812	0.20612812	0.20612812	0.20612812	0.20612812	0.20612812	0.20612812	0.20612812	0.20612812	0.20612812	0.20612812	0.20612812	0.20612812	0.20612812	0.20612812	0.20612812	0.20612812	0.20612812	0.20612812	0.20612812	0.20612812	0.20612812	0.20612812	0.20612812	0.20612812	0.20612812	0.20612812	0.20612812	0.20612812	0.20612812	0.20612812	0.20612812	0.20612812	0.20612812	0.20612812	0.20612812	0.20612812	0.20612812
¸ßË¹°×ÔëÉù´¦Àí (154).mp3	-0.12523618	-0.12523618	-0.12523618	-0.12523618	-0.12523618	-0.12523618	-0.12523618	-0.12523618	-0.12523618	-0.12523618	-0.12523618	-0.12523618	-0.12523618	-0.12523618	-0.12523618	-0.12523618	-0.12523618	-0.12523618	-0.12523618	-0.12523618	-0.12523618	-0.12523618	-0.12523618	-0.12523618	-0.12523618	-0.12523618	-0.12523618	-0.12523618	-0.12523618	-0.12523618	-0.12523618	-0.12523618	-0.12523618	-0.12523618	-0.12523618	-0.12523618	-0.12523618	-0.12523618	-0.12523618	-0.12523618	-0.12523618	-0.12523618	-0.12523618	-0.12523618	-0.12523618	-0.12523618	-0.12523618	-0.12523618	-0.12523618
¸ßË¹°×ÔëÉù´¦Àí (155).mp3	-0.06440955	-0.06440955	-0.06440955	-0.06440955	-0.06440955	-0.06440955	-0.06440955	-0.06440955	-0.06440955	-0.06440955	-0.06440955	-0.06440955	-0.06440955	-0.06440955	-0.06440955	-0.06440955	-0.06440955	-0.06440955	-0.06440955	-0.06440955	-0.06440955	-0.06440955	-0.06440955	-0.06440955	-0.06440955	-0.06440955	-0.06440955	-0.06440955	-0.06440955	-0.06440955	-0.06440955	-0.06440955	-0.06440955	-0.06440955	-0.06440955	-0.06440955	-0.06440955	-0.06440955	-0.06440955	-0.06440955	-0.06440955	-0.06440955	-0.06440955	-0.06440955	-0.06440955	-0.06440955	-0.06440955	-0.06440955	-0.06440955
¸ßË¹°×ÔëÉù´¦Àí (156).mp3	-0.02837082	-0.02837082	-0.02837082	-0.02837082	-0.02837082	-0.02837082	-0.02837082	-0.02837082	-0.02837082	-0.02837082	-0.02837082	-0.02837082	-0.02837082	-0.02837082	-0.02837082	-0.02837082	-0.02837082	-0.02837082	-0.02837082	-0.02837082	-0.02837082	-0.02837082	-0.02837082	-0.02837082	-0.02837082	-0.02837082	-0.02837082	-0.02837082	-0.02837082	-0.02837082	-0.02837082	-0.02837082	-0.02837082	-0.02837082	-0.02837082	-0.02837082	-0.02837082	-0.02837082	-0.02837082	-0.02837082	-0.02837082	-0.02837082	-0.02837082	-0.02837082	-0.02837082	-0.02837082	-0.02837082	-0.02837082	-0.02837082
¸ßË¹°×ÔëÉù´¦Àí (157).mp3	0.058605	0.058605	0.058605	0.058605	0.058605	0.058605	0.058605	0.058605	0.058605	0.058605	0.058605	0.058605	0.058605	0.058605	0.058605	0.058605	0.058605	0.058605	0.058605	0.058605	0.058605	0.058605	0.058605	0.058605	0.058605	0.058605	0.058605	0.058605	0.058605	0.058605	0.058605	0.058605	0.058605	0.058605	0.058605	0.058605	0.058605	0.058605	0.058605	0.058605	0.058605	0.058605	0.058605	0.058605	0.058605	0.058605	0.058605	0.058605	0.058605
¸ßË¹°×ÔëÉù´¦Àí (158).mp3	0.14723304	0.14723304	0.14723304	0.14723304	0.14723304	0.14723304	0.14723304	0.14723304	0.14723304	0.14723304	0.14723304	0.14723304	0.14723304	0.14723304	0.14723304	0.14723304	0.14723304	0.14723304	0.14723304	0.14723304	0.14723304	0.14723304	0.14723304	0.14723304	0.14723304	0.14723304	0.14723304	0.14723304	0.14723304	0.14723304	0.14723304	0.14723304	0.14723304	0.14723304	0.14723304	0.14723304	0.14723304	0.14723304	0.14723304	0.14723304	0.14723304	0.14723304	0.14723304	0.14723304	0.14723304	0.14723304	0.14723304	0.14723304	0.14723304
¸ßË¹°×ÔëÉù´¦Àí (159).mp3	0.08247815	0.08247815	0.08247815	0.08247815	0.08247815	0.08247815	0.08247815	0.08247815	0.08247815	0.08247815	0.08247815	0.08247815	0.08247815	0.08247815	0.08247815	0.08247815	0.08247815	0.08247815	0.08247815	0.08247815	0.08247815	0.08247815	0.08247815	0.08247815	0.08247815	0.08247815	0.08247815	0.08247815	0.08247815	0.08247815	0.08247815	0.08247815	0.08247815	0.08247815	0.08247815	0.08247815	0.08247815	0.08247815	0.08247815	0.08247815	0.08247815	0.08247815	0.08247815	0.08247815	0.08247815	0.08247815	0.08247815	0.08247815	0.08247815
¸ßË¹°×ÔëÉù´¦Àí (160).mp3	-0.011319987	-0.011319987	-0.011319987	-0.011319987	-0.011319987	-0.011319987	-0.011319987	-0.011319987	-0.011319987	-0.011319987	-0.011319987	-0.011319987	-0.011319987	-0.011319987	-0.011319987	-0.011319987	-0.011319987	-0.011319987	-0.011319987	-0.011319987	-0.011319987	-0.011319987	-0.011319987	-0.011319987	-0.011319987	-0.011319987	-0.011319987	-0.011319987	-0.011319987	-0.011319987	-0.011319987	-0.011319987	-0.011319987	-0.011319987	-0.011319987	-0.011319987	-0.011319987	-0.011319987	-0.011319987	-0.011319987	-0.011319987	-0.011319987	-0.011319987	-0.011319987	-0.011319987	-0.011319987	-0.011319987	-0.011319987	-0.011319987
¸ßË¹°×ÔëÉù´¦Àí (161).mp3	0.07134025	0.07134025	0.07134025	0.07134025	0.07134025	0.07134025	0.07134025	0.07134025	0.07134025	0.07134025	0.07134025	0.07134025	0.07134025	0.07134025	0.07134025	0.07134025	0.07134025	0.07134025	0.07134025	0.07134025	0.07134025	0.07134025	0.07134025	0.07134025	0.07134025	0.07134025	0.07134025	0.07134025	0.07134025	0.07134025	0.07134025	0.07134025	0.07134025	0.07134025	0.07134025	0.07134025	0.07134025	0.07134025	0.07134025	0.07134025	0.07134025	0.07134025	0.07134025	0.07134025	0.07134025	0.07134025	0.07134025	0.07134025	0.07134025
¸ßË¹°×ÔëÉù´¦Àí (162).mp3	0.17613807	0.17613807	0.17613807	0.17613807	0.17613807	0.17613807	0.17613807	0.17613807	0.17613807	0.17613807	0.17613807	0.17613807	0.17613807	0.17613807	0.17613807	0.17613807	0.17613807	0.17613807	0.17613807	0.17613807	0.17613807	0.17613807	0.17613807	0.17613807	0.17613807	0.17613807	0.17613807	0.17613807	0.17613807	0.17613807	0.17613807	0.17613807	0.17613807	0.17613807	0.17613807	0.17613807	0.17613807	0.17613807	0.17613807	0.17613807	0.17613807	0.17613807	0.17613807	0.17613807	0.17613807	0.17613807	0.17613807	0.17613807	0.17613807
¸ßË¹°×ÔëÉù´¦Àí (163).mp3	0.07798307	0.07798307	0.07798307	0.07798307	0.07798307	0.07798307	0.07798307	0.07798307	0.07798307	0.07798307	0.07798307	0.07798307	0.07798307	0.07798307	0.07798307	0.07798307	0.07798307	0.07798307	0.07798307	0.07798307	0.07798307	0.07798307	0.07798307	0.07798307	0.07798307	0.07798307	0.07798307	0.07798307	0.07798307	0.07798307	0.07798307	0.07798307	0.07798307	0.07798307	0.07798307	0.07798307	0.07798307	0.07798307	0.07798307	0.07798307	0.07798307	0.07798307	0.07798307	0.07798307	0.07798307	0.07798307	0.07798307	0.07798307	0.07798307
¸ßË¹°×ÔëÉù´¦Àí (164).mp3	0.12047594	0.12047594	0.12047594	0.12047594	0.12047594	0.12047594	0.12047594	0.12047594	0.12047594	0.12047594	0.12047594	0.12047594	0.12047594	0.12047594	0.12047594	0.12047594	0.12047594	0.12047594	0.12047594	0.12047594	0.12047594	0.12047594	0.12047594	0.12047594	0.12047594	0.12047594	0.12047594	0.12047594	0.12047594	0.12047594	0.12047594	0.12047594	0.12047594	0.12047594	0.12047594	0.12047594	0.12047594	0.12047594	0.12047594	0.12047594	0.12047594	0.12047594	0.12047594	0.12047594	0.12047594	0.12047594	0.12047594	0.12047594	0.12047594
¸ßË¹°×ÔëÉù´¦Àí (165).mp3	0.017753288	0.017753288	0.017753288	0.017753288	0.017753288	0.017753288	0.017753288	0.017753288	0.017753288	0.017753288	0.017753288	0.017753288	0.017753288	0.017753288	0.017753288	0.017753288	0.017753288	0.017753288	0.017753288	0.017753288	0.017753288	0.017753288	0.017753288	0.017753288	0.017753288	0.017753288	0.017753288	0.017753288	0.017753288	0.017753288	0.017753288	0.017753288	0.017753288	0.017753288	0.017753288	0.017753288	0.017753288	0.017753288	0.017753288	0.017753288	0.017753288	0.017753288	0.017753288	0.017753288	0.017753288	0.017753288	0.017753288	0.017753288	0.017753288
¸ßË¹°×ÔëÉù´¦Àí (166).mp3	0.05433374	0.05433374	0.05433374	0.05433374	0.05433374	0.05433374	0.05433374	0.05433374	0.05433374	0.05433374	0.05433374	0.05433374	0.05433374	0.05433374	0.05433374	0.05433374	0.05433374	0.05433374	0.05433374	0.05433374	0.05433374	0.05433374	0.05433374	0.05433374	0.05433374	0.05433374	0.05433374	0.05433374	0.05433374	0.05433374	0.05433374	0.05433374	0.05433374	0.05433374	0.05433374	0.05433374	0.05433374	0.05433374	0.05433374	0.05433374	0.05433374	0.05433374	0.05433374	0.05433374	0.05433374	0.05433374	0.05433374	0.05433374	0.05433374
¸ßË¹°×ÔëÉù´¦Àí (167).mp3	0.0481857	0.0481857	0.0481857	0.0481857	0.0481857	0.0481857	0.0481857	0.0481857	0.0481857	0.0481857	0.0481857	0.0481857	0.0481857	0.0481857	0.0481857	0.0481857	0.0481857	0.0481857	0.0481857	0.0481857	0.0481857	0.0481857	0.0481857	0.0481857	0.0481857	0.0481857	0.0481857	0.0481857	0.0481857	0.0481857	0.0481857	0.0481857	0.0481857	0.0481857	0.0481857	0.0481857	0.0481857	0.0481857	0.0481857	0.0481857	0.0481857	0.0481857	0.0481857	0.0481857	0.0481857	0.0481857	0.0481857	0.0481857	0.0481857
¸ßË¹°×ÔëÉù´¦Àí (168).mp3	0.12996455	0.12996455	0.12996455	0.12996455	0.12996455	0.12996455	0.12996455	0.12996455	0.12996455	0.12996455	0.12996455	0.12996455	0.12996455	0.12996455	0.12996455	0.12996455	0.12996455	0.12996455	0.12996455	0.12996455	0.12996455	0.12996455	0.12996455	0.12996455	0.12996455	0.12996455	0.12996455	0.12996455	0.12996455	0.12996455	0.12996455	0.12996455	0.12996455	0.12996455	0.12996455	0.12996455	0.12996455	0.12996455	0.12996455	0.12996455	0.12996455	0.12996455	0.12996455	0.12996455	0.12996455	0.12996455	0.12996455	0.12996455	0.12996455
¸ßË¹°×ÔëÉù´¦Àí (169).mp3	0.07692415	0.07692415	0.07692415	0.07692415	0.07692415	0.07692415	0.07692415	0.07692415	0.07692415	0.07692415	0.07692415	0.07692415	0.07692415	0.07692415	0.07692415	0.07692415	0.07692415	0.07692415	0.07692415	0.07692415	0.07692415	0.07692415	0.07692415	0.07692415	0.07692415	0.07692415	0.07692415	0.07692415	0.07692415	0.07692415	0.07692415	0.07692415	0.07692415	0.07692415	0.07692415	0.07692415	0.07692415	0.07692415	0.07692415	0.07692415	0.07692415	0.07692415	0.07692415	0.07692415	0.07692415	0.07692415	0.07692415	0.07692415	0.07692415
¸ßË¹°×ÔëÉù´¦Àí (170).mp3	0.11415722	0.11415722	0.11415722	0.11415722	0.11415722	0.11415722	0.11415722	0.11415722	0.11415722	0.11415722	0.11415722	0.11415722	0.11415722	0.11415722	0.11415722	0.11415722	0.11415722	0.11415722	0.11415722	0.11415722	0.11415722	0.11415722	0.11415722	0.11415722	0.11415722	0.11415722	0.11415722	0.11415722	0.11415722	0.11415722	0.11415722	0.11415722	0.11415722	0.11415722	0.11415722	0.11415722	0.11415722	0.11415722	0.11415722	0.11415722	0.11415722	0.11415722	0.11415722	0.11415722	0.11415722	0.11415722	0.11415722	0.11415722	0.11415722
¸ßË¹°×ÔëÉù´¦Àí (171).mp3	0.099652186	0.099652186	0.099652186	0.099652186	0.099652186	0.099652186	0.099652186	0.099652186	0.099652186	0.099652186	0.099652186	0.099652186	0.099652186	0.099652186	0.099652186	0.099652186	0.099652186	0.099652186	0.099652186	0.099652186	0.099652186	0.099652186	0.099652186	0.099652186	0.099652186	0.099652186	0.099652186	0.099652186	0.099652186	0.099652186	0.099652186	0.099652186	0.099652186	0.099652186	0.099652186	0.099652186	0.099652186	0.099652186	0.099652186	0.099652186	0.099652186	0.099652186	0.099652186	0.099652186	0.099652186	0.099652186	0.099652186	0.099652186	0.099652186
¸ßË¹°×ÔëÉù´¦Àí (172).mp3	0.17787883	0.17787883	0.17787883	0.17787883	0.17787883	0.17787883	0.17787883	0.17787883	0.17787883	0.17787883	0.17787883	0.17787883	0.17787883	0.17787883	0.17787883	0.17787883	0.17787883	0.17787883	0.17787883	0.17787883	0.17787883	0.17787883	0.17787883	0.17787883	0.17787883	0.17787883	0.17787883	0.17787883	0.17787883	0.17787883	0.17787883	0.17787883	0.17787883	0.17787883	0.17787883	0.17787883	0.17787883	0.17787883	0.17787883	0.17787883	0.17787883	0.17787883	0.17787883	0.17787883	0.17787883	0.17787883	0.17787883	0.17787883	0.17787883
¸ßË¹°×ÔëÉù´¦Àí (173).mp3	-0.002743653	-0.002743653	-0.002743653	-0.002743653	-0.002743653	-0.002743653	-0.002743653	-0.002743653	-0.002743653	-0.002743653	-0.002743653	-0.002743653	-0.002743653	-0.002743653	-0.002743653	-0.002743653	-0.002743653	-0.002743653	-0.002743653	-0.002743653	-0.002743653	-0.002743653	-0.002743653	-0.002743653	-0.002743653	-0.002743653	-0.002743653	-0.002743653	-0.002743653	-0.002743653	-0.002743653	-0.002743653	-0.002743653	-0.002743653	-0.002743653	-0.002743653	-0.002743653	-0.002743653	-0.002743653	-0.002743653	-0.002743653	-0.002743653	-0.002743653	-0.002743653	-0.002743653	-0.002743653	-0.002743653	-0.002743653	-0.002743653
¸ßË¹°×ÔëÉù´¦Àí (174).mp3	-0.051449627	-0.051449627	-0.051449627	-0.051449627	-0.051449627	-0.051449627	-0.051449627	-0.051449627	-0.051449627	-0.051449627	-0.051449627	-0.051449627	-0.051449627	-0.051449627	-0.051449627	-0.051449627	-0.051449627	-0.051449627	-0.051449627	-0.051449627	-0.051449627	-0.051449627	-0.051449627	-0.051449627	-0.051449627	-0.051449627	-0.051449627	-0.051449627	-0.051449627	-0.051449627	-0.051449627	-0.051449627	-0.051449627	-0.051449627	-0.051449627	-0.051449627	-0.051449627	-0.051449627	-0.051449627	-0.051449627	-0.051449627	-0.051449627	-0.051449627	-0.051449627	-0.051449627	-0.051449627	-0.051449627	-0.051449627	-0.051449627
¸ßË¹°×ÔëÉù´¦Àí (175).mp3	0.19741869	0.19741869	0.19741869	0.19741869	0.19741869	0.19741869	0.19741869	0.19741869	0.19741869	0.19741869	0.19741869	0.19741869	0.19741869	0.19741869	0.19741869	0.19741869	0.19741869	0.19741869	0.19741869	0.19741869	0.19741869	0.19741869	0.19741869	0.19741869	0.19741869	0.19741869	0.19741869	0.19741869	0.19741869	0.19741869	0.19741869	0.19741869	0.19741869	0.19741869	0.19741869	0.19741869	0.19741869	0.19741869	0.19741869	0.19741869	0.19741869	0.19741869	0.19741869	0.19741869	0.19741869	0.19741869	0.19741869	0.19741869	0.19741869
¸ßË¹°×ÔëÉù´¦Àí (176).mp3	0.27970436	0.27970436	0.27970436	0.27970436	0.27970436	0.27970436	0.27970436	0.27970436	0.27970436	0.27970436	0.27970436	0.27970436	0.27970436	0.27970436	0.27970436	0.27970436	0.27970436	0.27970436	0.27970436	0.27970436	0.27970436	0.27970436	0.27970436	0.27970436	0.27970436	0.27970436	0.27970436	0.27970436	0.27970436	0.27970436	0.27970436	0.27970436	0.27970436	0.27970436	0.27970436	0.27970436	0.27970436	0.27970436	0.27970436	0.27970436	0.27970436	0.27970436	0.27970436	0.27970436	0.27970436	0.27970436	0.27970436	0.27970436	0.27970436
¸ßË¹°×ÔëÉù´¦Àí (177).mp3	0.05377037	0.05377037	0.05377037	0.05377037	0.05377037	0.05377037	0.05377037	0.05377037	0.05377037	0.05377037	0.05377037	0.05377037	0.05377037	0.05377037	0.05377037	0.05377037	0.05377037	0.05377037	0.05377037	0.05377037	0.05377037	0.05377037	0.05377037	0.05377037	0.05377037	0.05377037	0.05377037	0.05377037	0.05377037	0.05377037	0.05377037	0.05377037	0.05377037	0.05377037	0.05377037	0.05377037	0.05377037	0.05377037	0.05377037	0.05377037	0.05377037	0.05377037	0.05377037	0.05377037	0.05377037	0.05377037	0.05377037	0.05377037	0.05377037
¸ßË¹°×ÔëÉù´¦Àí (178).mp3	0.1747157	0.1747157	0.1747157	0.1747157	0.1747157	0.1747157	0.1747157	0.1747157	0.1747157	0.1747157	0.1747157	0.1747157	0.1747157	0.1747157	0.1747157	0.1747157	0.1747157	0.1747157	0.1747157	0.1747157	0.1747157	0.1747157	0.1747157	0.1747157	0.1747157	0.1747157	0.1747157	0.1747157	0.1747157	0.1747157	0.1747157	0.1747157	0.1747157	0.1747157	0.1747157	0.1747157	0.1747157	0.1747157	0.1747157	0.1747157	0.1747157	0.1747157	0.1747157	0.1747157	0.1747157	0.1747157	0.1747157	0.1747157	0.1747157
¸ßË¹°×ÔëÉù´¦Àí (179).mp3	0.08718894	0.08718894	0.08718894	0.08718894	0.08718894	0.08718894	0.08718894	0.08718894	0.08718894	0.08718894	0.08718894	0.08718894	0.08718894	0.08718894	0.08718894	0.08718894	0.08718894	0.08718894	0.08718894	0.08718894	0.08718894	0.08718894	0.08718894	0.08718894	0.08718894	0.08718894	0.08718894	0.08718894	0.08718894	0.08718894	0.08718894	0.08718894	0.08718894	0.08718894	0.08718894	0.08718894	0.08718894	0.08718894	0.08718894	0.08718894	0.08718894	0.08718894	0.08718894	0.08718894	0.08718894	0.08718894	0.08718894	0.08718894	0.08718894
¸ßË¹°×ÔëÉù´¦Àí (180).mp3	0.17950788	0.17950788	0.17950788	0.17950788	0.17950788	0.17950788	0.17950788	0.17950788	0.17950788	0.17950788	0.17950788	0.17950788	0.17950788	0.17950788	0.17950788	0.17950788	0.17950788	0.17950788	0.17950788	0.17950788	0.17950788	0.17950788	0.17950788	0.17950788	0.17950788	0.17950788	0.17950788	0.17950788	0.17950788	0.17950788	0.17950788	0.17950788	0.17950788	0.17950788	0.17950788	0.17950788	0.17950788	0.17950788	0.17950788	0.17950788	0.17950788	0.17950788	0.17950788	0.17950788	0.17950788	0.17950788	0.17950788	0.17950788	0.17950788
¸ßË¹°×ÔëÉù´¦Àí (181).mp3	0.21624424	0.21624424	0.21624424	0.21624424	0.21624424	0.21624424	0.21624424	0.21624424	0.21624424	0.21624424	0.21624424	0.21624424	0.21624424	0.21624424	0.21624424	0.21624424	0.21624424	0.21624424	0.21624424	0.21624424	0.21624424	0.21624424	0.21624424	0.21624424	0.21624424	0.21624424	0.21624424	0.21624424	0.21624424	0.21624424	0.21624424	0.21624424	0.21624424	0.21624424	0.21624424	0.21624424	0.21624424	0.21624424	0.21624424	0.21624424	0.21624424	0.21624424	0.21624424	0.21624424	0.21624424	0.21624424	0.21624424	0.21624424	0.21624424
¸ßË¹°×ÔëÉù´¦Àí (182).mp3	0.20200904	0.20200904	0.20200904	0.20200904	0.20200904	0.20200904	0.20200904	0.20200904	0.20200904	0.20200904	0.20200904	0.20200904	0.20200904	0.20200904	0.20200904	0.20200904	0.20200904	0.20200904	0.20200904	0.20200904	0.20200904	0.20200904	0.20200904	0.20200904	0.20200904	0.20200904	0.20200904	0.20200904	0.20200904	0.20200904	0.20200904	0.20200904	0.20200904	0.20200904	0.20200904	0.20200904	0.20200904	0.20200904	0.20200904	0.20200904	0.20200904	0.20200904	0.20200904	0.20200904	0.20200904	0.20200904	0.20200904	0.20200904	0.20200904
¸ßË¹°×ÔëÉù´¦Àí (183).mp3	0.017476395	0.017476395	0.017476395	0.017476395	0.017476395	0.017476395	0.017476395	0.017476395	0.017476395	0.017476395	0.017476395	0.017476395	0.017476395	0.017476395	0.017476395	0.017476395	0.017476395	0.017476395	0.017476395	0.017476395	0.017476395	0.017476395	0.017476395	0.017476395	0.017476395	0.017476395	0.017476395	0.017476395	0.017476395	0.017476395	0.017476395	0.017476395	0.017476395	0.017476395	0.017476395	0.017476395	0.017476395	0.017476395	0.017476395	0.017476395	0.017476395	0.017476395	0.017476395	0.017476395	0.017476395	0.017476395	0.017476395	0.017476395	0.017476395
¸ßË¹°×ÔëÉù´¦Àí (184).mp3	0.067385204	0.067385204	0.067385204	0.067385204	0.067385204	0.067385204	0.067385204	0.067385204	0.067385204	0.067385204	0.067385204	0.067385204	0.067385204	0.067385204	0.067385204	0.067385204	0.067385204	0.067385204	0.067385204	0.067385204	0.067385204	0.067385204	0.067385204	0.067385204	0.067385204	0.067385204	0.067385204	0.067385204	0.067385204	0.067385204	0.067385204	0.067385204	0.067385204	0.067385204	0.067385204	0.067385204	0.067385204	0.067385204	0.067385204	0.067385204	0.067385204	0.067385204	0.067385204	0.067385204	0.067385204	0.067385204	0.067385204	0.067385204	0.067385204
¸ßË¹°×ÔëÉù´¦Àí (185).mp3	0.031742945	0.031742945	0.031742945	0.031742945	0.031742945	0.031742945	0.031742945	0.031742945	0.031742945	0.031742945	0.031742945	0.031742945	0.031742945	0.031742945	0.031742945	0.031742945	0.031742945	0.031742945	0.031742945	0.031742945	0.031742945	0.031742945	0.031742945	0.031742945	0.031742945	0.031742945	0.031742945	0.031742945	0.031742945	0.031742945	0.031742945	0.031742945	0.031742945	0.031742945	0.031742945	0.031742945	0.031742945	0.031742945	0.031742945	0.031742945	0.031742945	0.031742945	0.031742945	0.031742945	0.031742945	0.031742945	0.031742945	0.031742945	0.031742945
¸ßË¹°×ÔëÉù´¦Àí (186).mp3	0.059071288	0.059071288	0.059071288	0.059071288	0.059071288	0.059071288	0.059071288	0.059071288	0.059071288	0.059071288	0.059071288	0.059071288	0.059071288	0.059071288	0.059071288	0.059071288	0.059071288	0.059071288	0.059071288	0.059071288	0.059071288	0.059071288	0.059071288	0.059071288	0.059071288	0.059071288	0.059071288	0.059071288	0.059071288	0.059071288	0.059071288	0.059071288	0.059071288	0.059071288	0.059071288	0.059071288	0.059071288	0.059071288	0.059071288	0.059071288	0.059071288	0.059071288	0.059071288	0.059071288	0.059071288	0.059071288	0.059071288	0.059071288	0.059071288
¸ßË¹°×ÔëÉù´¦Àí (187).mp3	0.067810364	0.067810364	0.067810364	0.067810364	0.067810364	0.067810364	0.067810364	0.067810364	0.067810364	0.067810364	0.067810364	0.067810364	0.067810364	0.067810364	0.067810364	0.067810364	0.067810364	0.067810364	0.067810364	0.067810364	0.067810364	0.067810364	0.067810364	0.067810364	0.067810364	0.067810364	0.067810364	0.067810364	0.067810364	0.067810364	0.067810364	0.067810364	0.067810364	0.067810364	0.067810364	0.067810364	0.067810364	0.067810364	0.067810364	0.067810364	0.067810364	0.067810364	0.067810364	0.067810364	0.067810364	0.067810364	0.067810364	0.067810364	0.067810364
¸ßË¹°×ÔëÉù´¦Àí (188).mp3	0.09377857	0.09377857	0.09377857	0.09377857	0.09377857	0.09377857	0.09377857	0.09377857	0.09377857	0.09377857	0.09377857	0.09377857	0.09377857	0.09377857	0.09377857	0.09377857	0.09377857	0.09377857	0.09377857	0.09377857	0.09377857	0.09377857	0.09377857	0.09377857	0.09377857	0.09377857	0.09377857	0.09377857	0.09377857	0.09377857	0.09377857	0.09377857	0.09377857	0.09377857	0.09377857	0.09377857	0.09377857	0.09377857	0.09377857	0.09377857	0.09377857	0.09377857	0.09377857	0.09377857	0.09377857	0.09377857	0.09377857	0.09377857	0.09377857
¸ßË¹°×ÔëÉù´¦Àí (189).mp3	0.17065491	0.17065491	0.17065491	0.17065491	0.17065491	0.17065491	0.17065491	0.17065491	0.17065491	0.17065491	0.17065491	0.17065491	0.17065491	0.17065491	0.17065491	0.17065491	0.17065491	0.17065491	0.17065491	0.17065491	0.17065491	0.17065491	0.17065491	0.17065491	0.17065491	0.17065491	0.17065491	0.17065491	0.17065491	0.17065491	0.17065491	0.17065491	0.17065491	0.17065491	0.17065491	0.17065491	0.17065491	0.17065491	0.17065491	0.17065491	0.17065491	0.17065491	0.17065491	0.17065491	0.17065491	0.17065491	0.17065491	0.17065491	0.17065491
¸ßË¹°×ÔëÉù´¦Àí (190).mp3	0.17804024	0.17804024	0.17804024	0.17804024	0.17804024	0.17804024	0.17804024	0.17804024	0.17804024	0.17804024	0.17804024	0.17804024	0.17804024	0.17804024	0.17804024	0.17804024	0.17804024	0.17804024	0.17804024	0.17804024	0.17804024	0.17804024	0.17804024	0.17804024	0.17804024	0.17804024	0.17804024	0.17804024	0.17804024	0.17804024	0.17804024	0.17804024	0.17804024	0.17804024	0.17804024	0.17804024	0.17804024	0.17804024	0.17804024	0.17804024	0.17804024	0.17804024	0.17804024	0.17804024	0.17804024	0.17804024	0.17804024	0.17804024	0.17804024
¸ßË¹°×ÔëÉù´¦Àí (191).mp3	0.011696705	0.011696705	0.011696705	0.011696705	0.011696705	0.011696705	0.011696705	0.011696705	0.011696705	0.011696705	0.011696705	0.011696705	0.011696705	0.011696705	0.011696705	0.011696705	0.011696705	0.011696705	0.011696705	0.011696705	0.011696705	0.011696705	0.011696705	0.011696705	0.011696705	0.011696705	0.011696705	0.011696705	0.011696705	0.011696705	0.011696705	0.011696705	0.011696705	0.011696705	0.011696705	0.011696705	0.011696705	0.011696705	0.011696705	0.011696705	0.011696705	0.011696705	0.011696705	0.011696705	0.011696705	0.011696705	0.011696705	0.011696705	0.011696705
¸ßË¹°×ÔëÉù´¦Àí (192).mp3	0.06648355	0.06648355	0.06648355	0.06648355	0.06648355	0.06648355	0.06648355	0.06648355	0.06648355	0.06648355	0.06648355	0.06648355	0.06648355	0.06648355	0.06648355	0.06648355	0.06648355	0.06648355	0.06648355	0.06648355	0.06648355	0.06648355	0.06648355	0.06648355	0.06648355	0.06648355	0.06648355	0.06648355	0.06648355	0.06648355	0.06648355	0.06648355	0.06648355	0.06648355	0.06648355	0.06648355	0.06648355	0.06648355	0.06648355	0.06648355	0.06648355	0.06648355	0.06648355	0.06648355	0.06648355	0.06648355	0.06648355	0.06648355	0.06648355
¸ßË¹°×ÔëÉù´¦Àí (193).mp3	0.1764184	0.1764184	0.1764184	0.1764184	0.1764184	0.1764184	0.1764184	0.1764184	0.1764184	0.1764184	0.1764184	0.1764184	0.1764184	0.1764184	0.1764184	0.1764184	0.1764184	0.1764184	0.1764184	0.1764184	0.1764184	0.1764184	0.1764184	0.1764184	0.1764184	0.1764184	0.1764184	0.1764184	0.1764184	0.1764184	0.1764184	0.1764184	0.1764184	0.1764184	0.1764184	0.1764184	0.1764184	0.1764184	0.1764184	0.1764184	0.1764184	0.1764184	0.1764184	0.1764184	0.1764184	0.1764184	0.1764184	0.1764184	0.1764184
¸ßË¹°×ÔëÉù´¦Àí (194).mp3	0.13435641	0.13435641	0.13435641	0.13435641	0.13435641	0.13435641	0.13435641	0.13435641	0.13435641	0.13435641	0.13435641	0.13435641	0.13435641	0.13435641	0.13435641	0.13435641	0.13435641	0.13435641	0.13435641	0.13435641	0.13435641	0.13435641	0.13435641	0.13435641	0.13435641	0.13435641	0.13435641	0.13435641	0.13435641	0.13435641	0.13435641	0.13435641	0.13435641	0.13435641	0.13435641	0.13435641	0.13435641	0.13435641	0.13435641	0.13435641	0.13435641	0.13435641	0.13435641	0.13435641	0.13435641	0.13435641	0.13435641	0.13435641	0.13435641
¸ßË¹°×ÔëÉù´¦Àí (195).mp3	0.19672982	0.19672982	0.19672982	0.19672982	0.19672982	0.19672982	0.19672982	0.19672982	0.19672982	0.19672982	0.19672982	0.19672982	0.19672982	0.19672982	0.19672982	0.19672982	0.19672982	0.19672982	0.19672982	0.19672982	0.19672982	0.19672982	0.19672982	0.19672982	0.19672982	0.19672982	0.19672982	0.19672982	0.19672982	0.19672982	0.19672982	0.19672982	0.19672982	0.19672982	0.19672982	0.19672982	0.19672982	0.19672982	0.19672982	0.19672982	0.19672982	0.19672982	0.19672982	0.19672982	0.19672982	0.19672982	0.19672982	0.19672982	0.19672982
¸ßË¹°×ÔëÉù´¦Àí (196).mp3	0.098673485	0.098673485	0.098673485	0.098673485	0.098673485	0.098673485	0.098673485	0.098673485	0.098673485	0.098673485	0.098673485	0.098673485	0.098673485	0.098673485	0.098673485	0.098673485	0.098673485	0.098673485	0.098673485	0.098673485	0.098673485	0.098673485	0.098673485	0.098673485	0.098673485	0.098673485	0.098673485	0.098673485	0.098673485	0.098673485	0.098673485	0.098673485	0.098673485	0.098673485	0.098673485	0.098673485	0.098673485	0.098673485	0.098673485	0.098673485	0.098673485	0.098673485	0.098673485	0.098673485	0.098673485	0.098673485	0.098673485	0.098673485	0.098673485
¸ßË¹°×ÔëÉù´¦Àí (197).mp3	0.21194413	0.21194413	0.21194413	0.21194413	0.21194413	0.21194413	0.21194413	0.21194413	0.21194413	0.21194413	0.21194413	0.21194413	0.21194413	0.21194413	0.21194413	0.21194413	0.21194413	0.21194413	0.21194413	0.21194413	0.21194413	0.21194413	0.21194413	0.21194413	0.21194413	0.21194413	0.21194413	0.21194413	0.21194413	0.21194413	0.21194413	0.21194413	0.21194413	0.21194413	0.21194413	0.21194413	0.21194413	0.21194413	0.21194413	0.21194413	0.21194413	0.21194413	0.21194413	0.21194413	0.21194413	0.21194413	0.21194413	0.21194413	0.21194413
¸ßË¹°×ÔëÉù´¦Àí (198).mp3	0.07304924	0.07304924	0.07304924	0.07304924	0.07304924	0.07304924	0.07304924	0.07304924	0.07304924	0.07304924	0.07304924	0.07304924	0.07304924	0.07304924	0.07304924	0.07304924	0.07304924	0.07304924	0.07304924	0.07304924	0.07304924	0.07304924	0.07304924	0.07304924	0.07304924	0.07304924	0.07304924	0.07304924	0.07304924	0.07304924	0.07304924	0.07304924	0.07304924	0.07304924	0.07304924	0.07304924	0.07304924	0.07304924	0.07304924	0.07304924	0.07304924	0.07304924	0.07304924	0.07304924	0.07304924	0.07304924	0.07304924	0.07304924	0.07304924
¸ßË¹°×ÔëÉù´¦Àí (199).mp3	0.280741	0.280741	0.280741	0.280741	0.280741	0.280741	0.280741	0.280741	0.280741	0.280741	0.280741	0.280741	0.280741	0.280741	0.280741	0.280741	0.280741	0.280741	0.280741	0.280741	0.280741	0.280741	0.280741	0.280741	0.280741	0.280741	0.280741	0.280741	0.280741	0.280741	0.280741	0.280741	0.280741	0.280741	0.280741	0.280741	0.280741	0.280741	0.280741	0.280741	0.280741	0.280741	0.280741	0.280741	0.280741	0.280741	0.280741	0.280741	0.280741
¸ßË¹°×ÔëÉù´¦Àí (200).mp3	-0.12062817	-0.12062817	-0.12062817	-0.12062817	-0.12062817	-0.12062817	-0.12062817	-0.12062817	-0.12062817	-0.12062817	-0.12062817	-0.12062817	-0.12062817	-0.12062817	-0.12062817	-0.12062817	-0.12062817	-0.12062817	-0.12062817	-0.12062817	-0.12062817	-0.12062817	-0.12062817	-0.12062817	-0.12062817	-0.12062817	-0.12062817	-0.12062817	-0.12062817	-0.12062817	-0.12062817	-0.12062817	-0.12062817	-0.12062817	-0.12062817	-0.12062817	-0.12062817	-0.12062817	-0.12062817	-0.12062817	-0.12062817	-0.12062817	-0.12062817	-0.12062817	-0.12062817	-0.12062817	-0.12062817	-0.12062817	-0.12062817
¸ßË¹°×ÔëÉù´¦Àí (201).mp3	0.008955532	0.008955532	0.008955532	0.008955532	0.008955532	0.008955532	0.008955532	0.008955532	0.008955532	0.008955532	0.008955532	0.008955532	0.008955532	0.008955532	0.008955532	0.008955532	0.008955532	0.008955532	0.008955532	0.008955532	0.008955532	0.008955532	0.008955532	0.008955532	0.008955532	0.008955532	0.008955532	0.008955532	0.008955532	0.008955532	0.008955532	0.008955532	0.008955532	0.008955532	0.008955532	0.008955532	0.008955532	0.008955532	0.008955532	0.008955532	0.008955532	0.008955532	0.008955532	0.008955532	0.008955532	0.008955532	0.008955532	0.008955532	0.008955532
¸ßË¹°×ÔëÉù´¦Àí (202).mp3	0.04922328	0.04922328	0.04922328	0.04922328	0.04922328	0.04922328	0.04922328	0.04922328	0.04922328	0.04922328	0.04922328	0.04922328	0.04922328	0.04922328	0.04922328	0.04922328	0.04922328	0.04922328	0.04922328	0.04922328	0.04922328	0.04922328	0.04922328	0.04922328	0.04922328	0.04922328	0.04922328	0.04922328	0.04922328	0.04922328	0.04922328	0.04922328	0.04922328	0.04922328	0.04922328	0.04922328	0.04922328	0.04922328	0.04922328	0.04922328	0.04922328	0.04922328	0.04922328	0.04922328	0.04922328	0.04922328	0.04922328	0.04922328	0.04922328
¸ßË¹°×ÔëÉù´¦Àí (203).mp3	-0.117982216	-0.117982216	-0.117982216	-0.117982216	-0.117982216	-0.117982216	-0.117982216	-0.117982216	-0.117982216	-0.117982216	-0.117982216	-0.117982216	-0.117982216	-0.117982216	-0.117982216	-0.117982216	-0.117982216	-0.117982216	-0.117982216	-0.117982216	-0.117982216	-0.117982216	-0.117982216	-0.117982216	-0.117982216	-0.117982216	-0.117982216	-0.117982216	-0.117982216	-0.117982216	-0.117982216	-0.117982216	-0.117982216	-0.117982216	-0.117982216	-0.117982216	-0.117982216	-0.117982216	-0.117982216	-0.117982216	-0.117982216	-0.117982216	-0.117982216	-0.117982216	-0.117982216	-0.117982216	-0.117982216	-0.117982216	-0.117982216
¸ßË¹°×ÔëÉù´¦Àí (204).mp3	0.05316931	0.05316931	0.05316931	0.05316931	0.05316931	0.05316931	0.05316931	0.05316931	0.05316931	0.05316931	0.05316931	0.05316931	0.05316931	0.05316931	0.05316931	0.05316931	0.05316931	0.05316931	0.05316931	0.05316931	0.05316931	0.05316931	0.05316931	0.05316931	0.05316931	0.05316931	0.05316931	0.05316931	0.05316931	0.05316931	0.05316931	0.05316931	0.05316931	0.05316931	0.05316931	0.05316931	0.05316931	0.05316931	0.05316931	0.05316931	0.05316931	0.05316931	0.05316931	0.05316931	0.05316931	0.05316931	0.05316931	0.05316931	0.05316931
¸ßË¹°×ÔëÉù´¦Àí (205).mp3	-0.033862896	-0.033862896	-0.033862896	-0.033862896	-0.033862896	-0.033862896	-0.033862896	-0.033862896	-0.033862896	-0.033862896	-0.033862896	-0.033862896	-0.033862896	-0.033862896	-0.033862896	-0.033862896	-0.033862896	-0.033862896	-0.033862896	-0.033862896	-0.033862896	-0.033862896	-0.033862896	-0.033862896	-0.033862896	-0.033862896	-0.033862896	-0.033862896	-0.033862896	-0.033862896	-0.033862896	-0.033862896	-0.033862896	-0.033862896	-0.033862896	-0.033862896	-0.033862896	-0.033862896	-0.033862896	-0.033862896	-0.033862896	-0.033862896	-0.033862896	-0.033862896	-0.033862896	-0.033862896	-0.033862896	-0.033862896	-0.033862896
¸ßË¹°×ÔëÉù´¦Àí (206).mp3	0.02598264	0.02598264	0.02598264	0.02598264	0.02598264	0.02598264	0.02598264	0.02598264	0.02598264	0.02598264	0.02598264	0.02598264	0.02598264	0.02598264	0.02598264	0.02598264	0.02598264	0.02598264	0.02598264	0.02598264	0.02598264	0.02598264	0.02598264	0.02598264	0.02598264	0.02598264	0.02598264	0.02598264	0.02598264	0.02598264	0.02598264	0.02598264	0.02598264	0.02598264	0.02598264	0.02598264	0.02598264	0.02598264	0.02598264	0.02598264	0.02598264	0.02598264	0.02598264	0.02598264	0.02598264	0.02598264	0.02598264	0.02598264	0.02598264
¸ßË¹°×ÔëÉù´¦Àí (207).mp3	-0.07185931	-0.07185931	-0.07185931	-0.07185931	-0.07185931	-0.07185931	-0.07185931	-0.07185931	-0.07185931	-0.07185931	-0.07185931	-0.07185931	-0.07185931	-0.07185931	-0.07185931	-0.07185931	-0.07185931	-0.07185931	-0.07185931	-0.07185931	-0.07185931	-0.07185931	-0.07185931	-0.07185931	-0.07185931	-0.07185931	-0.07185931	-0.07185931	-0.07185931	-0.07185931	-0.07185931	-0.07185931	-0.07185931	-0.07185931	-0.07185931	-0.07185931	-0.07185931	-0.07185931	-0.07185931	-0.07185931	-0.07185931	-0.07185931	-0.07185931	-0.07185931	-0.07185931	-0.07185931	-0.07185931	-0.07185931	-0.07185931
¸ßË¹°×ÔëÉù´¦Àí (208).mp3	0.06667699	0.06667699	0.06667699	0.06667699	0.06667699	0.06667699	0.06667699	0.06667699	0.06667699	0.06667699	0.06667699	0.06667699	0.06667699	0.06667699	0.06667699	0.06667699	0.06667699	0.06667699	0.06667699	0.06667699	0.06667699	0.06667699	0.06667699	0.06667699	0.06667699	0.06667699	0.06667699	0.06667699	0.06667699	0.06667699	0.06667699	0.06667699	0.06667699	0.06667699	0.06667699	0.06667699	0.06667699	0.06667699	0.06667699	0.06667699	0.06667699	0.06667699	0.06667699	0.06667699	0.06667699	0.06667699	0.06667699	0.06667699	0.06667699
¸ßË¹°×ÔëÉù´¦Àí (209).mp3	0.016869523	0.016869523	0.016869523	0.016869523	0.016869523	0.016869523	0.016869523	0.016869523	0.016869523	0.016869523	0.016869523	0.016869523	0.016869523	0.016869523	0.016869523	0.016869523	0.016869523	0.016869523	0.016869523	0.016869523	0.016869523	0.016869523	0.016869523	0.016869523	0.016869523	0.016869523	0.016869523	0.016869523	0.016869523	0.016869523	0.016869523	0.016869523	0.016869523	0.016869523	0.016869523	0.016869523	0.016869523	0.016869523	0.016869523	0.016869523	0.016869523	0.016869523	0.016869523	0.016869523	0.016869523	0.016869523	0.016869523	0.016869523	0.016869523
¸ßË¹°×ÔëÉù´¦Àí (210).mp3	0.21348806	0.21348806	0.21348806	0.21348806	0.21348806	0.21348806	0.21348806	0.21348806	0.21348806	0.21348806	0.21348806	0.21348806	0.21348806	0.21348806	0.21348806	0.21348806	0.21348806	0.21348806	0.21348806	0.21348806	0.21348806	0.21348806	0.21348806	0.21348806	0.21348806	0.21348806	0.21348806	0.21348806	0.21348806	0.21348806	0.21348806	0.21348806	0.21348806	0.21348806	0.21348806	0.21348806	0.21348806	0.21348806	0.21348806	0.21348806	0.21348806	0.21348806	0.21348806	0.21348806	0.21348806	0.21348806	0.21348806	0.21348806	0.21348806
¸ßË¹°×ÔëÉù´¦Àí (211).mp3	0.03452962	0.03452962	0.03452962	0.03452962	0.03452962	0.03452962	0.03452962	0.03452962	0.03452962	0.03452962	0.03452962	0.03452962	0.03452962	0.03452962	0.03452962	0.03452962	0.03452962	0.03452962	0.03452962	0.03452962	0.03452962	0.03452962	0.03452962	0.03452962	0.03452962	0.03452962	0.03452962	0.03452962	0.03452962	0.03452962	0.03452962	0.03452962	0.03452962	0.03452962	0.03452962	0.03452962	0.03452962	0.03452962	0.03452962	0.03452962	0.03452962	0.03452962	0.03452962	0.03452962	0.03452962	0.03452962	0.03452962	0.03452962	0.03452962
¸ßË¹°×ÔëÉù´¦Àí (212).mp3	0.19631526	0.19631526	0.19631526	0.19631526	0.19631526	0.19631526	0.19631526	0.19631526	0.19631526	0.19631526	0.19631526	0.19631526	0.19631526	0.19631526	0.19631526	0.19631526	0.19631526	0.19631526	0.19631526	0.19631526	0.19631526	0.19631526	0.19631526	0.19631526	0.19631526	0.19631526	0.19631526	0.19631526	0.19631526	0.19631526	0.19631526	0.19631526	0.19631526	0.19631526	0.19631526	0.19631526	0.19631526	0.19631526	0.19631526	0.19631526	0.19631526	0.19631526	0.19631526	0.19631526	0.19631526	0.19631526	0.19631526	0.19631526	0.19631526
¸ßË¹°×ÔëÉù´¦Àí (213).mp3	0.19217767	0.19217767	0.19217767	0.19217767	0.19217767	0.19217767	0.19217767	0.19217767	0.19217767	0.19217767	0.19217767	0.19217767	0.19217767	0.19217767	0.19217767	0.19217767	0.19217767	0.19217767	0.19217767	0.19217767	0.19217767	0.19217767	0.19217767	0.19217767	0.19217767	0.19217767	0.19217767	0.19217767	0.19217767	0.19217767	0.19217767	0.19217767	0.19217767	0.19217767	0.19217767	0.19217767	0.19217767	0.19217767	0.19217767	0.19217767	0.19217767	0.19217767	0.19217767	0.19217767	0.19217767	0.19217767	0.19217767	0.19217767	0.19217767
¸ßË¹°×ÔëÉù´¦Àí (214).mp3	-0.04330632	-0.04330632	-0.04330632	-0.04330632	-0.04330632	-0.04330632	-0.04330632	-0.04330632	-0.04330632	-0.04330632	-0.04330632	-0.04330632	-0.04330632	-0.04330632	-0.04330632	-0.04330632	-0.04330632	-0.04330632	-0.04330632	-0.04330632	-0.04330632	-0.04330632	-0.04330632	-0.04330632	-0.04330632	-0.04330632	-0.04330632	-0.04330632	-0.04330632	-0.04330632	-0.04330632	-0.04330632	-0.04330632	-0.04330632	-0.04330632	-0.04330632	-0.04330632	-0.04330632	-0.04330632	-0.04330632	-0.04330632	-0.04330632	-0.04330632	-0.04330632	-0.04330632	-0.04330632	-0.04330632	-0.04330632	-0.04330632
¸ßË¹°×ÔëÉù´¦Àí (215).mp3	-0.1276523	-0.1276523	-0.1276523	-0.1276523	-0.1276523	-0.1276523	-0.1276523	-0.1276523	-0.1276523	-0.1276523	-0.1276523	-0.1276523	-0.1276523	-0.1276523	-0.1276523	-0.1276523	-0.1276523	-0.1276523	-0.1276523	-0.1276523	-0.1276523	-0.1276523	-0.1276523	-0.1276523	-0.1276523	-0.1276523	-0.1276523	-0.1276523	-0.1276523	-0.1276523	-0.1276523	-0.1276523	-0.1276523	-0.1276523	-0.1276523	-0.1276523	-0.1276523	-0.1276523	-0.1276523	-0.1276523	-0.1276523	-0.1276523	-0.1276523	-0.1276523	-0.1276523	-0.1276523	-0.1276523	-0.1276523	-0.1276523
¸ßË¹°×ÔëÉù´¦Àí (216).mp3	0.40736282	0.40736282	0.40736282	0.40736282	0.40736282	0.40736282	0.40736282	0.40736282	0.40736282	0.40736282	0.40736282	0.40736282	0.40736282	0.40736282	0.40736282	0.40736282	0.40736282	0.40736282	0.40736282	0.40736282	0.40736282	0.40736282	0.40736282	0.40736282	0.40736282	0.40736282	0.40736282	0.40736282	0.40736282	0.40736282	0.40736282	0.40736282	0.40736282	0.40736282	0.40736282	0.40736282	0.40736282	0.40736282	0.40736282	0.40736282	0.40736282	0.40736282	0.40736282	0.40736282	0.40736282	0.40736282	0.40736282	0.40736282	0.40736282
¸ßË¹°×ÔëÉù´¦Àí (217).mp3	0.0690291	0.0690291	0.0690291	0.0690291	0.0690291	0.0690291	0.0690291	0.0690291	0.0690291	0.0690291	0.0690291	0.0690291	0.0690291	0.0690291	0.0690291	0.0690291	0.0690291	0.0690291	0.0690291	0.0690291	0.0690291	0.0690291	0.0690291	0.0690291	0.0690291	0.0690291	0.0690291	0.0690291	0.0690291	0.0690291	0.0690291	0.0690291	0.0690291	0.0690291	0.0690291	0.0690291	0.0690291	0.0690291	0.0690291	0.0690291	0.0690291	0.0690291	0.0690291	0.0690291	0.0690291	0.0690291	0.0690291	0.0690291	0.0690291
¸ßË¹°×ÔëÉù´¦Àí (218).mp3	0.093731515	0.093731515	0.093731515	0.093731515	0.093731515	0.093731515	0.093731515	0.093731515	0.093731515	0.093731515	0.093731515	0.093731515	0.093731515	0.093731515	0.093731515	0.093731515	0.093731515	0.093731515	0.093731515	0.093731515	0.093731515	0.093731515	0.093731515	0.093731515	0.093731515	0.093731515	0.093731515	0.093731515	0.093731515	0.093731515	0.093731515	0.093731515	0.093731515	0.093731515	0.093731515	0.093731515	0.093731515	0.093731515	0.093731515	0.093731515	0.093731515	0.093731515	0.093731515	0.093731515	0.093731515	0.093731515	0.093731515	0.093731515	0.093731515
¸ßË¹°×ÔëÉù´¦Àí (219).mp3	0.08006234	0.08006234	0.08006234	0.08006234	0.08006234	0.08006234	0.08006234	0.08006234	0.08006234	0.08006234	0.08006234	0.08006234	0.08006234	0.08006234	0.08006234	0.08006234	0.08006234	0.08006234	0.08006234	0.08006234	0.08006234	0.08006234	0.08006234	0.08006234	0.08006234	0.08006234	0.08006234	0.08006234	0.08006234	0.08006234	0.08006234	0.08006234	0.08006234	0.08006234	0.08006234	0.08006234	0.08006234	0.08006234	0.08006234	0.08006234	0.08006234	0.08006234	0.08006234	0.08006234	0.08006234	0.08006234	0.08006234	0.08006234	0.08006234
¸ßË¹°×ÔëÉù´¦Àí (220).mp3	-0.12229053	-0.12229053	-0.12229053	-0.12229053	-0.12229053	-0.12229053	-0.12229053	-0.12229053	-0.12229053	-0.12229053	-0.12229053	-0.12229053	-0.12229053	-0.12229053	-0.12229053	-0.12229053	-0.12229053	-0.12229053	-0.12229053	-0.12229053	-0.12229053	-0.12229053	-0.12229053	-0.12229053	-0.12229053	-0.12229053	-0.12229053	-0.12229053	-0.12229053	-0.12229053	-0.12229053	-0.12229053	-0.12229053	-0.12229053	-0.12229053	-0.12229053	-0.12229053	-0.12229053	-0.12229053	-0.12229053	-0.12229053	-0.12229053	-0.12229053	-0.12229053	-0.12229053	-0.12229053	-0.12229053	-0.12229053	-0.12229053
¸ßË¹°×ÔëÉù´¦Àí (221).mp3	0.11533428	0.11533428	0.11533428	0.11533428	0.11533428	0.11533428	0.11533428	0.11533428	0.11533428	0.11533428	0.11533428	0.11533428	0.11533428	0.11533428	0.11533428	0.11533428	0.11533428	0.11533428	0.11533428	0.11533428	0.11533428	0.11533428	0.11533428	0.11533428	0.11533428	0.11533428	0.11533428	0.11533428	0.11533428	0.11533428	0.11533428	0.11533428	0.11533428	0.11533428	0.11533428	0.11533428	0.11533428	0.11533428	0.11533428	0.11533428	0.11533428	0.11533428	0.11533428	0.11533428	0.11533428	0.11533428	0.11533428	0.11533428	0.11533428
¸ßË¹°×ÔëÉù´¦Àí (222).mp3	0.13334885	0.13334885	0.13334885	0.13334885	0.13334885	0.13334885	0.13334885	0.13334885	0.13334885	0.13334885	0.13334885	0.13334885	0.13334885	0.13334885	0.13334885	0.13334885	0.13334885	0.13334885	0.13334885	0.13334885	0.13334885	0.13334885	0.13334885	0.13334885	0.13334885	0.13334885	0.13334885	0.13334885	0.13334885	0.13334885	0.13334885	0.13334885	0.13334885	0.13334885	0.13334885	0.13334885	0.13334885	0.13334885	0.13334885	0.13334885	0.13334885	0.13334885	0.13334885	0.13334885	0.13334885	0.13334885	0.13334885	0.13334885	0.13334885
¸ßË¹°×ÔëÉù´¦Àí (223).mp3	0.07295064	0.07295064	0.07295064	0.07295064	0.07295064	0.07295064	0.07295064	0.07295064	0.07295064	0.07295064	0.07295064	0.07295064	0.07295064	0.07295064	0.07295064	0.07295064	0.07295064	0.07295064	0.07295064	0.07295064	0.07295064	0.07295064	0.07295064	0.07295064	0.07295064	0.07295064	0.07295064	0.07295064	0.07295064	0.07295064	0.07295064	0.07295064	0.07295064	0.07295064	0.07295064	0.07295064	0.07295064	0.07295064	0.07295064	0.07295064	0.07295064	0.07295064	0.07295064	0.07295064	0.07295064	0.07295064	0.07295064	0.07295064	0.07295064
¸ßË¹°×ÔëÉù´¦Àí (224).mp3	0.14657417	0.14657417	0.14657417	0.14657417	0.14657417	0.14657417	0.14657417	0.14657417	0.14657417	0.14657417	0.14657417	0.14657417	0.14657417	0.14657417	0.14657417	0.14657417	0.14657417	0.14657417	0.14657417	0.14657417	0.14657417	0.14657417	0.14657417	0.14657417	0.14657417	0.14657417	0.14657417	0.14657417	0.14657417	0.14657417	0.14657417	0.14657417	0.14657417	0.14657417	0.14657417	0.14657417	0.14657417	0.14657417	0.14657417	0.14657417	0.14657417	0.14657417	0.14657417	0.14657417	0.14657417	0.14657417	0.14657417	0.14657417	0.14657417
¸ßË¹°×ÔëÉù´¦Àí (225).mp3	0.38626936	0.38626936	0.38626936	0.38626936	0.38626936	0.38626936	0.38626936	0.38626936	0.38626936	0.38626936	0.38626936	0.38626936	0.38626936	0.38626936	0.38626936	0.38626936	0.38626936	0.38626936	0.38626936	0.38626936	0.38626936	0.38626936	0.38626936	0.38626936	0.38626936	0.38626936	0.38626936	0.38626936	0.38626936	0.38626936	0.38626936	0.38626936	0.38626936	0.38626936	0.38626936	0.38626936	0.38626936	0.38626936	0.38626936	0.38626936	0.38626936	0.38626936	0.38626936	0.38626936	0.38626936	0.38626936	0.38626936	0.38626936	0.38626936
¸ßË¹°×ÔëÉù´¦Àí (226).mp3	0.036902245	0.036902245	0.036902245	0.036902245	0.036902245	0.036902245	0.036902245	0.036902245	0.036902245	0.036902245	0.036902245	0.036902245	0.036902245	0.036902245	0.036902245	0.036902245	0.036902245	0.036902245	0.036902245	0.036902245	0.036902245	0.036902245	0.036902245	0.036902245	0.036902245	0.036902245	0.036902245	0.036902245	0.036902245	0.036902245	0.036902245	0.036902245	0.036902245	0.036902245	0.036902245	0.036902245	0.036902245	0.036902245	0.036902245	0.036902245	0.036902245	0.036902245	0.036902245	0.036902245	0.036902245	0.036902245	0.036902245	0.036902245	0.036902245
¸ßË¹°×ÔëÉù´¦Àí (227).mp3	0.101654224	0.101654224	0.101654224	0.101654224	0.101654224	0.101654224	0.101654224	0.101654224	0.101654224	0.101654224	0.101654224	0.101654224	0.101654224	0.101654224	0.101654224	0.101654224	0.101654224	0.101654224	0.101654224	0.101654224	0.101654224	0.101654224	0.101654224	0.101654224	0.101654224	0.101654224	0.101654224	0.101654224	0.101654224	0.101654224	0.101654224	0.101654224	0.101654224	0.101654224	0.101654224	0.101654224	0.101654224	0.101654224	0.101654224	0.101654224	0.101654224	0.101654224	0.101654224	0.101654224	0.101654224	0.101654224	0.101654224	0.101654224	0.101654224
¸ßË¹°×ÔëÉù´¦Àí (228).mp3	0.1718148	0.1718148	0.1718148	0.1718148	0.1718148	0.1718148	0.1718148	0.1718148	0.1718148	0.1718148	0.1718148	0.1718148	0.1718148	0.1718148	0.1718148	0.1718148	0.1718148	0.1718148	0.1718148	0.1718148	0.1718148	0.1718148	0.1718148	0.1718148	0.1718148	0.1718148	0.1718148	0.1718148	0.1718148	0.1718148	0.1718148	0.1718148	0.1718148	0.1718148	0.1718148	0.1718148	0.1718148	0.1718148	0.1718148	0.1718148	0.1718148	0.1718148	0.1718148	0.1718148	0.1718148	0.1718148	0.1718148	0.1718148	0.1718148
¸ßË¹°×ÔëÉù´¦Àí (229).mp3	0.06566239	0.06566239	0.06566239	0.06566239	0.06566239	0.06566239	0.06566239	0.06566239	0.06566239	0.06566239	0.06566239	0.06566239	0.06566239	0.06566239	0.06566239	0.06566239	0.06566239	0.06566239	0.06566239	0.06566239	0.06566239	0.06566239	0.06566239	0.06566239	0.06566239	0.06566239	0.06566239	0.06566239	0.06566239	0.06566239	0.06566239	0.06566239	0.06566239	0.06566239	0.06566239	0.06566239	0.06566239	0.06566239	0.06566239	0.06566239	0.06566239	0.06566239	0.06566239	0.06566239	0.06566239	0.06566239	0.06566239	0.06566239	0.06566239
¸ßË¹°×ÔëÉù´¦Àí (230).mp3	0.11080218	0.11080218	0.11080218	0.11080218	0.11080218	0.11080218	0.11080218	0.11080218	0.11080218	0.11080218	0.11080218	0.11080218	0.11080218	0.11080218	0.11080218	0.11080218	0.11080218	0.11080218	0.11080218	0.11080218	0.11080218	0.11080218	0.11080218	0.11080218	0.11080218	0.11080218	0.11080218	0.11080218	0.11080218	0.11080218	0.11080218	0.11080218	0.11080218	0.11080218	0.11080218	0.11080218	0.11080218	0.11080218	0.11080218	0.11080218	0.11080218	0.11080218	0.11080218	0.11080218	0.11080218	0.11080218	0.11080218	0.11080218	0.11080218
¸ßË¹°×ÔëÉù´¦Àí (231).mp3	0.19877446	0.19877446	0.19877446	0.19877446	0.19877446	0.19877446	0.19877446	0.19877446	0.19877446	0.19877446	0.19877446	0.19877446	0.19877446	0.19877446	0.19877446	0.19877446	0.19877446	0.19877446	0.19877446	0.19877446	0.19877446	0.19877446	0.19877446	0.19877446	0.19877446	0.19877446	0.19877446	0.19877446	0.19877446	0.19877446	0.19877446	0.19877446	0.19877446	0.19877446	0.19877446	0.19877446	0.19877446	0.19877446	0.19877446	0.19877446	0.19877446	0.19877446	0.19877446	0.19877446	0.19877446	0.19877446	0.19877446	0.19877446	0.19877446
¸ßË¹°×ÔëÉù´¦Àí (232).mp3	0.035038494	0.035038494	0.035038494	0.035038494	0.035038494	0.035038494	0.035038494	0.035038494	0.035038494	0.035038494	0.035038494	0.035038494	0.035038494	0.035038494	0.035038494	0.035038494	0.035038494	0.035038494	0.035038494	0.035038494	0.035038494	0.035038494	0.035038494	0.035038494	0.035038494	0.035038494	0.035038494	0.035038494	0.035038494	0.035038494	0.035038494	0.035038494	0.035038494	0.035038494	0.035038494	0.035038494	0.035038494	0.035038494	0.035038494	0.035038494	0.035038494	0.035038494	0.035038494	0.035038494	0.035038494	0.035038494	0.035038494	0.035038494	0.035038494
¸ßË¹°×ÔëÉù´¦Àí (233).mp3	0.08584133	0.08584133	0.08584133	0.08584133	0.08584133	0.08584133	0.08584133	0.08584133	0.08584133	0.08584133	0.08584133	0.08584133	0.08584133	0.08584133	0.08584133	0.08584133	0.08584133	0.08584133	0.08584133	0.08584133	0.08584133	0.08584133	0.08584133	0.08584133	0.08584133	0.08584133	0.08584133	0.08584133	0.08584133	0.08584133	0.08584133	0.08584133	0.08584133	0.08584133	0.08584133	0.08584133	0.08584133	0.08584133	0.08584133	0.08584133	0.08584133	0.08584133	0.08584133	0.08584133	0.08584133	0.08584133	0.08584133	0.08584133	0.08584133
¸ßË¹°×ÔëÉù´¦Àí (234).mp3	0.092668876	0.092668876	0.092668876	0.092668876	0.092668876	0.092668876	0.092668876	0.092668876	0.092668876	0.092668876	0.092668876	0.092668876	0.092668876	0.092668876	0.092668876	0.092668876	0.092668876	0.092668876	0.092668876	0.092668876	0.092668876	0.092668876	0.092668876	0.092668876	0.092668876	0.092668876	0.092668876	0.092668876	0.092668876	0.092668876	0.092668876	0.092668876	0.092668876	0.092668876	0.092668876	0.092668876	0.092668876	0.092668876	0.092668876	0.092668876	0.092668876	0.092668876	0.092668876	0.092668876	0.092668876	0.092668876	0.092668876	0.092668876	0.092668876
¸ßË¹°×ÔëÉù´¦Àí (235).mp3	0.21646477	0.21646477	0.21646477	0.21646477	0.21646477	0.21646477	0.21646477	0.21646477	0.21646477	0.21646477	0.21646477	0.21646477	0.21646477	0.21646477	0.21646477	0.21646477	0.21646477	0.21646477	0.21646477	0.21646477	0.21646477	0.21646477	0.21646477	0.21646477	0.21646477	0.21646477	0.21646477	0.21646477	0.21646477	0.21646477	0.21646477	0.21646477	0.21646477	0.21646477	0.21646477	0.21646477	0.21646477	0.21646477	0.21646477	0.21646477	0.21646477	0.21646477	0.21646477	0.21646477	0.21646477	0.21646477	0.21646477	0.21646477	0.21646477
¸ßË¹°×ÔëÉù´¦Àí (236).mp3	0.22450325	0.22450325	0.22450325	0.22450325	0.22450325	0.22450325	0.22450325	0.22450325	0.22450325	0.22450325	0.22450325	0.22450325	0.22450325	0.22450325	0.22450325	0.22450325	0.22450325	0.22450325	0.22450325	0.22450325	0.22450325	0.22450325	0.22450325	0.22450325	0.22450325	0.22450325	0.22450325	0.22450325	0.22450325	0.22450325	0.22450325	0.22450325	0.22450325	0.22450325	0.22450325	0.22450325	0.22450325	0.22450325	0.22450325	0.22450325	0.22450325	0.22450325	0.22450325	0.22450325	0.22450325	0.22450325	0.22450325	0.22450325	0.22450325
¸ßË¹°×ÔëÉù´¦Àí (237).mp3	0.11985662	0.11985662	0.11985662	0.11985662	0.11985662	0.11985662	0.11985662	0.11985662	0.11985662	0.11985662	0.11985662	0.11985662	0.11985662	0.11985662	0.11985662	0.11985662	0.11985662	0.11985662	0.11985662	0.11985662	0.11985662	0.11985662	0.11985662	0.11985662	0.11985662	0.11985662	0.11985662	0.11985662	0.11985662	0.11985662	0.11985662	0.11985662	0.11985662	0.11985662	0.11985662	0.11985662	0.11985662	0.11985662	0.11985662	0.11985662	0.11985662	0.11985662	0.11985662	0.11985662	0.11985662	0.11985662	0.11985662	0.11985662	0.11985662
¸ßË¹°×ÔëÉù´¦Àí (238).mp3	0.20670985	0.20670985	0.20670985	0.20670985	0.20670985	0.20670985	0.20670985	0.20670985	0.20670985	0.20670985	0.20670985	0.20670985	0.20670985	0.20670985	0.20670985	0.20670985	0.20670985	0.20670985	0.20670985	0.20670985	0.20670985	0.20670985	0.20670985	0.20670985	0.20670985	0.20670985	0.20670985	0.20670985	0.20670985	0.20670985	0.20670985	0.20670985	0.20670985	0.20670985	0.20670985	0.20670985	0.20670985	0.20670985	0.20670985	0.20670985	0.20670985	0.20670985	0.20670985	0.20670985	0.20670985	0.20670985	0.20670985	0.20670985	0.20670985
¸ßË¹°×ÔëÉù´¦Àí (239).mp3	0.054669023	0.054669023	0.054669023	0.054669023	0.054669023	0.054669023	0.054669023	0.054669023	0.054669023	0.054669023	0.054669023	0.054669023	0.054669023	0.054669023	0.054669023	0.054669023	0.054669023	0.054669023	0.054669023	0.054669023	0.054669023	0.054669023	0.054669023	0.054669023	0.054669023	0.054669023	0.054669023	0.054669023	0.054669023	0.054669023	0.054669023	0.054669023	0.054669023	0.054669023	0.054669023	0.054669023	0.054669023	0.054669023	0.054669023	0.054669023	0.054669023	0.054669023	0.054669023	0.054669023	0.054669023	0.054669023	0.054669023	0.054669023	0.054669023
¸ßË¹°×ÔëÉù´¦Àí (240).mp3	0.04295564	0.04295564	0.04295564	0.04295564	0.04295564	0.04295564	0.04295564	0.04295564	0.04295564	0.04295564	0.04295564	0.04295564	0.04295564	0.04295564	0.04295564	0.04295564	0.04295564	0.04295564	0.04295564	0.04295564	0.04295564	0.04295564	0.04295564	0.04295564	0.04295564	0.04295564	0.04295564	0.04295564	0.04295564	0.04295564	0.04295564	0.04295564	0.04295564	0.04295564	0.04295564	0.04295564	0.04295564	0.04295564	0.04295564	0.04295564	0.04295564	0.04295564	0.04295564	0.04295564	0.04295564	0.04295564	0.04295564	0.04295564	0.04295564
¸ßË¹°×ÔëÉù´¦Àí (241).mp3	-0.07403054	-0.07403054	-0.07403054	-0.07403054	-0.07403054	-0.07403054	-0.07403054	-0.07403054	-0.07403054	-0.07403054	-0.07403054	-0.07403054	-0.07403054	-0.07403054	-0.07403054	-0.07403054	-0.07403054	-0.07403054	-0.07403054	-0.07403054	-0.07403054	-0.07403054	-0.07403054	-0.07403054	-0.07403054	-0.07403054	-0.07403054	-0.07403054	-0.07403054	-0.07403054	-0.07403054	-0.07403054	-0.07403054	-0.07403054	-0.07403054	-0.07403054	-0.07403054	-0.07403054	-0.07403054	-0.07403054	-0.07403054	-0.07403054	-0.07403054	-0.07403054	-0.07403054	-0.07403054	-0.07403054	-0.07403054	-0.07403054
¸ßË¹°×ÔëÉù´¦Àí (242).mp3	0.027752623	0.027752623	0.027752623	0.027752623	0.027752623	0.027752623	0.027752623	0.027752623	0.027752623	0.027752623	0.027752623	0.027752623	0.027752623	0.027752623	0.027752623	0.027752623	0.027752623	0.027752623	0.027752623	0.027752623	0.027752623	0.027752623	0.027752623	0.027752623	0.027752623	0.027752623	0.027752623	0.027752623	0.027752623	0.027752623	0.027752623	0.027752623	0.027752623	0.027752623	0.027752623	0.027752623	0.027752623	0.027752623	0.027752623	0.027752623	0.027752623	0.027752623	0.027752623	0.027752623	0.027752623	0.027752623	0.027752623	0.027752623	0.027752623
¸ßË¹°×ÔëÉù´¦Àí (243).mp3	0.09882202	0.09882202	0.09882202	0.09882202	0.09882202	0.09882202	0.09882202	0.09882202	0.09882202	0.09882202	0.09882202	0.09882202	0.09882202	0.09882202	0.09882202	0.09882202	0.09882202	0.09882202	0.09882202	0.09882202	0.09882202	0.09882202	0.09882202	0.09882202	0.09882202	0.09882202	0.09882202	0.09882202	0.09882202	0.09882202	0.09882202	0.09882202	0.09882202	0.09882202	0.09882202	0.09882202	0.09882202	0.09882202	0.09882202	0.09882202	0.09882202	0.09882202	0.09882202	0.09882202	0.09882202	0.09882202	0.09882202	0.09882202	0.09882202
¸ßË¹°×ÔëÉù´¦Àí (244).mp3	-0.15878527	-0.15878527	-0.15878527	-0.15878527	-0.15878527	-0.15878527	-0.15878527	-0.15878527	-0.15878527	-0.15878527	-0.15878527	-0.15878527	-0.15878527	-0.15878527	-0.15878527	-0.15878527	-0.15878527	-0.15878527	-0.15878527	-0.15878527	-0.15878527	-0.15878527	-0.15878527	-0.15878527	-0.15878527	-0.15878527	-0.15878527	-0.15878527	-0.15878527	-0.15878527	-0.15878527	-0.15878527	-0.15878527	-0.15878527	-0.15878527	-0.15878527	-0.15878527	-0.15878527	-0.15878527	-0.15878527	-0.15878527	-0.15878527	-0.15878527	-0.15878527	-0.15878527	-0.15878527	-0.15878527	-0.15878527	-0.15878527
¸ßË¹°×ÔëÉù´¦Àí (245).mp3	-0.013991295	-0.013991295	-0.013991295	-0.013991295	-0.013991295	-0.013991295	-0.013991295	-0.013991295	-0.013991295	-0.013991295	-0.013991295	-0.013991295	-0.013991295	-0.013991295	-0.013991295	-0.013991295	-0.013991295	-0.013991295	-0.013991295	-0.013991295	-0.013991295	-0.013991295	-0.013991295	-0.013991295	-0.013991295	-0.013991295	-0.013991295	-0.013991295	-0.013991295	-0.013991295	-0.013991295	-0.013991295	-0.013991295	-0.013991295	-0.013991295	-0.013991295	-0.013991295	-0.013991295	-0.013991295	-0.013991295	-0.013991295	-0.013991295	-0.013991295	-0.013991295	-0.013991295	-0.013991295	-0.013991295	-0.013991295	-0.013991295
¸ßË¹°×ÔëÉù´¦Àí (246).mp3	0.21243215	0.21243215	0.21243215	0.21243215	0.21243215	0.21243215	0.21243215	0.21243215	0.21243215	0.21243215	0.21243215	0.21243215	0.21243215	0.21243215	0.21243215	0.21243215	0.21243215	0.21243215	0.21243215	0.21243215	0.21243215	0.21243215	0.21243215	0.21243215	0.21243215	0.21243215	0.21243215	0.21243215	0.21243215	0.21243215	0.21243215	0.21243215	0.21243215	0.21243215	0.21243215	0.21243215	0.21243215	0.21243215	0.21243215	0.21243215	0.21243215	0.21243215	0.21243215	0.21243215	0.21243215	0.21243215	0.21243215	0.21243215	0.21243215
¸ßË¹°×ÔëÉù´¦Àí (247).mp3	-0.07789304	-0.07789304	-0.07789304	-0.07789304	-0.07789304	-0.07789304	-0.07789304	-0.07789304	-0.07789304	-0.07789304	-0.07789304	-0.07789304	-0.07789304	-0.07789304	-0.07789304	-0.07789304	-0.07789304	-0.07789304	-0.07789304	-0.07789304	-0.07789304	-0.07789304	-0.07789304	-0.07789304	-0.07789304	-0.07789304	-0.07789304	-0.07789304	-0.07789304	-0.07789304	-0.07789304	-0.07789304	-0.07789304	-0.07789304	-0.07789304	-0.07789304	-0.07789304	-0.07789304	-0.07789304	-0.07789304	-0.07789304	-0.07789304	-0.07789304	-0.07789304	-0.07789304	-0.07789304	-0.07789304	-0.07789304	-0.07789304
¸ßË¹°×ÔëÉù´¦Àí (248).mp3	0.1789906	0.1789906	0.1789906	0.1789906	0.1789906	0.1789906	0.1789906	0.1789906	0.1789906	0.1789906	0.1789906	0.1789906	0.1789906	0.1789906	0.1789906	0.1789906	0.1789906	0.1789906	0.1789906	0.1789906	0.1789906	0.1789906	0.1789906	0.1789906	0.1789906	0.1789906	0.1789906	0.1789906	0.1789906	0.1789906	0.1789906	0.1789906	0.1789906	0.1789906	0.1789906	0.1789906	0.1789906	0.1789906	0.1789906	0.1789906	0.1789906	0.1789906	0.1789906	0.1789906	0.1789906	0.1789906	0.1789906	0.1789906	0.1789906
¸ßË¹°×ÔëÉù´¦Àí (249).mp3	0.11282881	0.11282881	0.11282881	0.11282881	0.11282881	0.11282881	0.11282881	0.11282881	0.11282881	0.11282881	0.11282881	0.11282881	0.11282881	0.11282881	0.11282881	0.11282881	0.11282881	0.11282881	0.11282881	0.11282881	0.11282881	0.11282881	0.11282881	0.11282881	0.11282881	0.11282881	0.11282881	0.11282881	0.11282881	0.11282881	0.11282881	0.11282881	0.11282881	0.11282881	0.11282881	0.11282881	0.11282881	0.11282881	0.11282881	0.11282881	0.11282881	0.11282881	0.11282881	0.11282881	0.11282881	0.11282881	0.11282881	0.11282881	0.11282881
¸ßË¹°×ÔëÉù´¦Àí (250).mp3	0.13678853	0.13678853	0.13678853	0.13678853	0.13678853	0.13678853	0.13678853	0.13678853	0.13678853	0.13678853	0.13678853	0.13678853	0.13678853	0.13678853	0.13678853	0.13678853	0.13678853	0.13678853	0.13678853	0.13678853	0.13678853	0.13678853	0.13678853	0.13678853	0.13678853	0.13678853	0.13678853	0.13678853	0.13678853	0.13678853	0.13678853	0.13678853	0.13678853	0.13678853	0.13678853	0.13678853	0.13678853	0.13678853	0.13678853	0.13678853	0.13678853	0.13678853	0.13678853	0.13678853	0.13678853	0.13678853	0.13678853	0.13678853	0.13678853
¸ßË¹°×ÔëÉù´¦Àí (251).mp3	0.11465763	0.11465763	0.11465763	0.11465763	0.11465763	0.11465763	0.11465763	0.11465763	0.11465763	0.11465763	0.11465763	0.11465763	0.11465763	0.11465763	0.11465763	0.11465763	0.11465763	0.11465763	0.11465763	0.11465763	0.11465763	0.11465763	0.11465763	0.11465763	0.11465763	0.11465763	0.11465763	0.11465763	0.11465763	0.11465763	0.11465763	0.11465763	0.11465763	0.11465763	0.11465763	0.11465763	0.11465763	0.11465763	0.11465763	0.11465763	0.11465763	0.11465763	0.11465763	0.11465763	0.11465763	0.11465763	0.11465763	0.11465763	0.11465763
¸ßË¹°×ÔëÉù´¦Àí (252).mp3	0.10088395	0.10088395	0.10088395	0.10088395	0.10088395	0.10088395	0.10088395	0.10088395	0.10088395	0.10088395	0.10088395	0.10088395	0.10088395	0.10088395	0.10088395	0.10088395	0.10088395	0.10088395	0.10088395	0.10088395	0.10088395	0.10088395	0.10088395	0.10088395	0.10088395	0.10088395	0.10088395	0.10088395	0.10088395	0.10088395	0.10088395	0.10088395	0.10088395	0.10088395	0.10088395	0.10088395	0.10088395	0.10088395	0.10088395	0.10088395	0.10088395	0.10088395	0.10088395	0.10088395	0.10088395	0.10088395	0.10088395	0.10088395	0.10088395
¸ßË¹°×ÔëÉù´¦Àí (253).mp3	-0.03340061	-0.03340061	-0.03340061	-0.03340061	-0.03340061	-0.03340061	-0.03340061	-0.03340061	-0.03340061	-0.03340061	-0.03340061	-0.03340061	-0.03340061	-0.03340061	-0.03340061	-0.03340061	-0.03340061	-0.03340061	-0.03340061	-0.03340061	-0.03340061	-0.03340061	-0.03340061	-0.03340061	-0.03340061	-0.03340061	-0.03340061	-0.03340061	-0.03340061	-0.03340061	-0.03340061	-0.03340061	-0.03340061	-0.03340061	-0.03340061	-0.03340061	-0.03340061	-0.03340061	-0.03340061	-0.03340061	-0.03340061	-0.03340061	-0.03340061	-0.03340061	-0.03340061	-0.03340061	-0.03340061	-0.03340061	-0.03340061
¸ßË¹°×ÔëÉù´¦Àí (254).mp3	0.165079	0.165079	0.165079	0.165079	0.165079	0.165079	0.165079	0.165079	0.165079	0.165079	0.165079	0.165079	0.165079	0.165079	0.165079	0.165079	0.165079	0.165079	0.165079	0.165079	0.165079	0.165079	0.165079	0.165079	0.165079	0.165079	0.165079	0.165079	0.165079	0.165079	0.165079	0.165079	0.165079	0.165079	0.165079	0.165079	0.165079	0.165079	0.165079	0.165079	0.165079	0.165079	0.165079	0.165079	0.165079	0.165079	0.165079	0.165079	0.165079
¸ßË¹°×ÔëÉù´¦Àí (255).mp3	0.049649373	0.049649373	0.049649373	0.049649373	0.049649373	0.049649373	0.049649373	0.049649373	0.049649373	0.049649373	0.049649373	0.049649373	0.049649373	0.049649373	0.049649373	0.049649373	0.049649373	0.049649373	0.049649373	0.049649373	0.049649373	0.049649373	0.049649373	0.049649373	0.049649373	0.049649373	0.049649373	0.049649373	0.049649373	0.049649373	0.049649373	0.049649373	0.049649373	0.049649373	0.049649373	0.049649373	0.049649373	0.049649373	0.049649373	0.049649373	0.049649373	0.049649373	0.049649373	0.049649373	0.049649373	0.049649373	0.049649373	0.049649373	0.049649373
¸ßË¹°×ÔëÉù´¦Àí (256).mp3	0.06360551	0.06360551	0.06360551	0.06360551	0.06360551	0.06360551	0.06360551	0.06360551	0.06360551	0.06360551	0.06360551	0.06360551	0.06360551	0.06360551	0.06360551	0.06360551	0.06360551	0.06360551	0.06360551	0.06360551	0.06360551	0.06360551	0.06360551	0.06360551	0.06360551	0.06360551	0.06360551	0.06360551	0.06360551	0.06360551	0.06360551	0.06360551	0.06360551	0.06360551	0.06360551	0.06360551	0.06360551	0.06360551	0.06360551	0.06360551	0.06360551	0.06360551	0.06360551	0.06360551	0.06360551	0.06360551	0.06360551	0.06360551	0.06360551
¸ßË¹°×ÔëÉù´¦Àí (257).mp3	-0.09067761	-0.09067761	-0.09067761	-0.09067761	-0.09067761	-0.09067761	-0.09067761	-0.09067761	-0.09067761	-0.09067761	-0.09067761	-0.09067761	-0.09067761	-0.09067761	-0.09067761	-0.09067761	-0.09067761	-0.09067761	-0.09067761	-0.09067761	-0.09067761	-0.09067761	-0.09067761	-0.09067761	-0.09067761	-0.09067761	-0.09067761	-0.09067761	-0.09067761	-0.09067761	-0.09067761	-0.09067761	-0.09067761	-0.09067761	-0.09067761	-0.09067761	-0.09067761	-0.09067761	-0.09067761	-0.09067761	-0.09067761	-0.09067761	-0.09067761	-0.09067761	-0.09067761	-0.09067761	-0.09067761	-0.09067761	-0.09067761
¸ßË¹°×ÔëÉù´¦Àí (258).mp3	0.19839782	0.19839782	0.19839782	0.19839782	0.19839782	0.19839782	0.19839782	0.19839782	0.19839782	0.19839782	0.19839782	0.19839782	0.19839782	0.19839782	0.19839782	0.19839782	0.19839782	0.19839782	0.19839782	0.19839782	0.19839782	0.19839782	0.19839782	0.19839782	0.19839782	0.19839782	0.19839782	0.19839782	0.19839782	0.19839782	0.19839782	0.19839782	0.19839782	0.19839782	0.19839782	0.19839782	0.19839782	0.19839782	0.19839782	0.19839782	0.19839782	0.19839782	0.19839782	0.19839782	0.19839782	0.19839782	0.19839782	0.19839782	0.19839782
¸ßË¹°×ÔëÉù´¦Àí (259).mp3	0.09339709	0.09339709	0.09339709	0.09339709	0.09339709	0.09339709	0.09339709	0.09339709	0.09339709	0.09339709	0.09339709	0.09339709	0.09339709	0.09339709	0.09339709	0.09339709	0.09339709	0.09339709	0.09339709	0.09339709	0.09339709	0.09339709	0.09339709	0.09339709	0.09339709	0.09339709	0.09339709	0.09339709	0.09339709	0.09339709	0.09339709	0.09339709	0.09339709	0.09339709	0.09339709	0.09339709	0.09339709	0.09339709	0.09339709	0.09339709	0.09339709	0.09339709	0.09339709	0.09339709	0.09339709	0.09339709	0.09339709	0.09339709	0.09339709
¸ßË¹°×ÔëÉù´¦Àí (260).mp3	0.09090225	0.09090225	0.09090225	0.09090225	0.09090225	0.09090225	0.09090225	0.09090225	0.09090225	0.09090225	0.09090225	0.09090225	0.09090225	0.09090225	0.09090225	0.09090225	0.09090225	0.09090225	0.09090225	0.09090225	0.09090225	0.09090225	0.09090225	0.09090225	0.09090225	0.09090225	0.09090225	0.09090225	0.09090225	0.09090225	0.09090225	0.09090225	0.09090225	0.09090225	0.09090225	0.09090225	0.09090225	0.09090225	0.09090225	0.09090225	0.09090225	0.09090225	0.09090225	0.09090225	0.09090225	0.09090225	0.09090225	0.09090225	0.09090225
¸ßË¹°×ÔëÉù´¦Àí (261).mp3	0.06455342	0.06455342	0.06455342	0.06455342	0.06455342	0.06455342	0.06455342	0.06455342	0.06455342	0.06455342	0.06455342	0.06455342	0.06455342	0.06455342	0.06455342	0.06455342	0.06455342	0.06455342	0.06455342	0.06455342	0.06455342	0.06455342	0.06455342	0.06455342	0.06455342	0.06455342	0.06455342	0.06455342	0.06455342	0.06455342	0.06455342	0.06455342	0.06455342	0.06455342	0.06455342	0.06455342	0.06455342	0.06455342	0.06455342	0.06455342	0.06455342	0.06455342	0.06455342	0.06455342	0.06455342	0.06455342	0.06455342	0.06455342	0.06455342
¸ßË¹°×ÔëÉù´¦Àí (262).mp3	0.05806785	0.05806785	0.05806785	0.05806785	0.05806785	0.05806785	0.05806785	0.05806785	0.05806785	0.05806785	0.05806785	0.05806785	0.05806785	0.05806785	0.05806785	0.05806785	0.05806785	0.05806785	0.05806785	0.05806785	0.05806785	0.05806785	0.05806785	0.05806785	0.05806785	0.05806785	0.05806785	0.05806785	0.05806785	0.05806785	0.05806785	0.05806785	0.05806785	0.05806785	0.05806785	0.05806785	0.05806785	0.05806785	0.05806785	0.05806785	0.05806785	0.05806785	0.05806785	0.05806785	0.05806785	0.05806785	0.05806785	0.05806785	0.05806785
¸ßË¹°×ÔëÉù´¦Àí (263).mp3	0.004912981	0.004912981	0.004912981	0.004912981	0.004912981	0.004912981	0.004912981	0.004912981	0.004912981	0.004912981	0.004912981	0.004912981	0.004912981	0.004912981	0.004912981	0.004912981	0.004912981	0.004912981	0.004912981	0.004912981	0.004912981	0.004912981	0.004912981	0.004912981	0.004912981	0.004912981	0.004912981	0.004912981	0.004912981	0.004912981	0.004912981	0.004912981	0.004912981	0.004912981	0.004912981	0.004912981	0.004912981	0.004912981	0.004912981	0.004912981	0.004912981	0.004912981	0.004912981	0.004912981	0.004912981	0.004912981	0.004912981	0.004912981	0.004912981
¸ßË¹°×ÔëÉù´¦Àí (264).mp3	0.08869939	0.08869939	0.08869939	0.08869939	0.08869939	0.08869939	0.08869939	0.08869939	0.08869939	0.08869939	0.08869939	0.08869939	0.08869939	0.08869939	0.08869939	0.08869939	0.08869939	0.08869939	0.08869939	0.08869939	0.08869939	0.08869939	0.08869939	0.08869939	0.08869939	0.08869939	0.08869939	0.08869939	0.08869939	0.08869939	0.08869939	0.08869939	0.08869939	0.08869939	0.08869939	0.08869939	0.08869939	0.08869939	0.08869939	0.08869939	0.08869939	0.08869939	0.08869939	0.08869939	0.08869939	0.08869939	0.08869939	0.08869939	0.08869939
¸ßË¹°×ÔëÉù´¦Àí (265).mp3	0.11432286	0.11432286	0.11432286	0.11432286	0.11432286	0.11432286	0.11432286	0.11432286	0.11432286	0.11432286	0.11432286	0.11432286	0.11432286	0.11432286	0.11432286	0.11432286	0.11432286	0.11432286	0.11432286	0.11432286	0.11432286	0.11432286	0.11432286	0.11432286	0.11432286	0.11432286	0.11432286	0.11432286	0.11432286	0.11432286	0.11432286	0.11432286	0.11432286	0.11432286	0.11432286	0.11432286	0.11432286	0.11432286	0.11432286	0.11432286	0.11432286	0.11432286	0.11432286	0.11432286	0.11432286	0.11432286	0.11432286	0.11432286	0.11432286
¸ßË¹°×ÔëÉù´¦Àí (266).mp3	0.033773035	0.033773035	0.033773035	0.033773035	0.033773035	0.033773035	0.033773035	0.033773035	0.033773035	0.033773035	0.033773035	0.033773035	0.033773035	0.033773035	0.033773035	0.033773035	0.033773035	0.033773035	0.033773035	0.033773035	0.033773035	0.033773035	0.033773035	0.033773035	0.033773035	0.033773035	0.033773035	0.033773035	0.033773035	0.033773035	0.033773035	0.033773035	0.033773035	0.033773035	0.033773035	0.033773035	0.033773035	0.033773035	0.033773035	0.033773035	0.033773035	0.033773035	0.033773035	0.033773035	0.033773035	0.033773035	0.033773035	0.033773035	0.033773035
¸ßË¹°×ÔëÉù´¦Àí (267).mp3	0.22693615	0.22693615	0.22693615	0.22693615	0.22693615	0.22693615	0.22693615	0.22693615	0.22693615	0.22693615	0.22693615	0.22693615	0.22693615	0.22693615	0.22693615	0.22693615	0.22693615	0.22693615	0.22693615	0.22693615	0.22693615	0.22693615	0.22693615	0.22693615	0.22693615	0.22693615	0.22693615	0.22693615	0.22693615	0.22693615	0.22693615	0.22693615	0.22693615	0.22693615	0.22693615	0.22693615	0.22693615	0.22693615	0.22693615	0.22693615	0.22693615	0.22693615	0.22693615	0.22693615	0.22693615	0.22693615	0.22693615	0.22693615	0.22693615
¸ßË¹°×ÔëÉù´¦Àí (268).mp3	0.26439342	0.26439342	0.26439342	0.26439342	0.26439342	0.26439342	0.26439342	0.26439342	0.26439342	0.26439342	0.26439342	0.26439342	0.26439342	0.26439342	0.26439342	0.26439342	0.26439342	0.26439342	0.26439342	0.26439342	0.26439342	0.26439342	0.26439342	0.26439342	0.26439342	0.26439342	0.26439342	0.26439342	0.26439342	0.26439342	0.26439342	0.26439342	0.26439342	0.26439342	0.26439342	0.26439342	0.26439342	0.26439342	0.26439342	0.26439342	0.26439342	0.26439342	0.26439342	0.26439342	0.26439342	0.26439342	0.26439342	0.26439342	0.26439342
¸ßË¹°×ÔëÉù´¦Àí (269).mp3	0.15852877	0.15852877	0.15852877	0.15852877	0.15852877	0.15852877	0.15852877	0.15852877	0.15852877	0.15852877	0.15852877	0.15852877	0.15852877	0.15852877	0.15852877	0.15852877	0.15852877	0.15852877	0.15852877	0.15852877	0.15852877	0.15852877	0.15852877	0.15852877	0.15852877	0.15852877	0.15852877	0.15852877	0.15852877	0.15852877	0.15852877	0.15852877	0.15852877	0.15852877	0.15852877	0.15852877	0.15852877	0.15852877	0.15852877	0.15852877	0.15852877	0.15852877	0.15852877	0.15852877	0.15852877	0.15852877	0.15852877	0.15852877	0.15852877
¸ßË¹°×ÔëÉù´¦Àí (270).mp3	0.037771918	0.037771918	0.037771918	0.037771918	0.037771918	0.037771918	0.037771918	0.037771918	0.037771918	0.037771918	0.037771918	0.037771918	0.037771918	0.037771918	0.037771918	0.037771918	0.037771918	0.037771918	0.037771918	0.037771918	0.037771918	0.037771918	0.037771918	0.037771918	0.037771918	0.037771918	0.037771918	0.037771918	0.037771918	0.037771918	0.037771918	0.037771918	0.037771918	0.037771918	0.037771918	0.037771918	0.037771918	0.037771918	0.037771918	0.037771918	0.037771918	0.037771918	0.037771918	0.037771918	0.037771918	0.037771918	0.037771918	0.037771918	0.037771918
¸ßË¹°×ÔëÉù´¦Àí (271).mp3	0.16275385	0.16275385	0.16275385	0.16275385	0.16275385	0.16275385	0.16275385	0.16275385	0.16275385	0.16275385	0.16275385	0.16275385	0.16275385	0.16275385	0.16275385	0.16275385	0.16275385	0.16275385	0.16275385	0.16275385	0.16275385	0.16275385	0.16275385	0.16275385	0.16275385	0.16275385	0.16275385	0.16275385	0.16275385	0.16275385	0.16275385	0.16275385	0.16275385	0.16275385	0.16275385	0.16275385	0.16275385	0.16275385	0.16275385	0.16275385	0.16275385	0.16275385	0.16275385	0.16275385	0.16275385	0.16275385	0.16275385	0.16275385	0.16275385
¸ßË¹°×ÔëÉù´¦Àí (272).mp3	0.16132626	0.16132626	0.16132626	0.16132626	0.16132626	0.16132626	0.16132626	0.16132626	0.16132626	0.16132626	0.16132626	0.16132626	0.16132626	0.16132626	0.16132626	0.16132626	0.16132626	0.16132626	0.16132626	0.16132626	0.16132626	0.16132626	0.16132626	0.16132626	0.16132626	0.16132626	0.16132626	0.16132626	0.16132626	0.16132626	0.16132626	0.16132626	0.16132626	0.16132626	0.16132626	0.16132626	0.16132626	0.16132626	0.16132626	0.16132626	0.16132626	0.16132626	0.16132626	0.16132626	0.16132626	0.16132626	0.16132626	0.16132626	0.16132626
¸ßË¹°×ÔëÉù´¦Àí (273).mp3	0.07139998	0.07139998	0.07139998	0.07139998	0.07139998	0.07139998	0.07139998	0.07139998	0.07139998	0.07139998	0.07139998	0.07139998	0.07139998	0.07139998	0.07139998	0.07139998	0.07139998	0.07139998	0.07139998	0.07139998	0.07139998	0.07139998	0.07139998	0.07139998	0.07139998	0.07139998	0.07139998	0.07139998	0.07139998	0.07139998	0.07139998	0.07139998	0.07139998	0.07139998	0.07139998	0.07139998	0.07139998	0.07139998	0.07139998	0.07139998	0.07139998	0.07139998	0.07139998	0.07139998	0.07139998	0.07139998	0.07139998	0.07139998	0.07139998
¸ßË¹°×ÔëÉù´¦Àí (274).mp3	0.18272276	0.18272276	0.18272276	0.18272276	0.18272276	0.18272276	0.18272276	0.18272276	0.18272276	0.18272276	0.18272276	0.18272276	0.18272276	0.18272276	0.18272276	0.18272276	0.18272276	0.18272276	0.18272276	0.18272276	0.18272276	0.18272276	0.18272276	0.18272276	0.18272276	0.18272276	0.18272276	0.18272276	0.18272276	0.18272276	0.18272276	0.18272276	0.18272276	0.18272276	0.18272276	0.18272276	0.18272276	0.18272276	0.18272276	0.18272276	0.18272276	0.18272276	0.18272276	0.18272276	0.18272276	0.18272276	0.18272276	0.18272276	0.18272276
¸ßË¹°×ÔëÉù´¦Àí (275).mp3	0.22358799	0.22358799	0.22358799	0.22358799	0.22358799	0.22358799	0.22358799	0.22358799	0.22358799	0.22358799	0.22358799	0.22358799	0.22358799	0.22358799	0.22358799	0.22358799	0.22358799	0.22358799	0.22358799	0.22358799	0.22358799	0.22358799	0.22358799	0.22358799	0.22358799	0.22358799	0.22358799	0.22358799	0.22358799	0.22358799	0.22358799	0.22358799	0.22358799	0.22358799	0.22358799	0.22358799	0.22358799	0.22358799	0.22358799	0.22358799	0.22358799	0.22358799	0.22358799	0.22358799	0.22358799	0.22358799	0.22358799	0.22358799	0.22358799
¸ßË¹°×ÔëÉù´¦Àí (276).mp3	-0.000279716	-0.000279716	-0.000279716	-0.000279716	-0.000279716	-0.000279716	-0.000279716	-0.000279716	-0.000279716	-0.000279716	-0.000279716	-0.000279716	-0.000279716	-0.000279716	-0.000279716	-0.000279716	-0.000279716	-0.000279716	-0.000279716	-0.000279716	-0.000279716	-0.000279716	-0.000279716	-0.000279716	-0.000279716	-0.000279716	-0.000279716	-0.000279716	-0.000279716	-0.000279716	-0.000279716	-0.000279716	-0.000279716	-0.000279716	-0.000279716	-0.000279716	-0.000279716	-0.000279716	-0.000279716	-0.000279716	-0.000279716	-0.000279716	-0.000279716	-0.000279716	-0.000279716	-0.000279716	-0.000279716	-0.000279716	-0.000279716
¸ßË¹°×ÔëÉù´¦Àí (277).mp3	0.14290187	0.14290187	0.14290187	0.14290187	0.14290187	0.14290187	0.14290187	0.14290187	0.14290187	0.14290187	0.14290187	0.14290187	0.14290187	0.14290187	0.14290187	0.14290187	0.14290187	0.14290187	0.14290187	0.14290187	0.14290187	0.14290187	0.14290187	0.14290187	0.14290187	0.14290187	0.14290187	0.14290187	0.14290187	0.14290187	0.14290187	0.14290187	0.14290187	0.14290187	0.14290187	0.14290187	0.14290187	0.14290187	0.14290187	0.14290187	0.14290187	0.14290187	0.14290187	0.14290187	0.14290187	0.14290187	0.14290187	0.14290187	0.14290187
¸ßË¹°×ÔëÉù´¦Àí (278).mp3	-0.006835274	-0.006835274	-0.006835274	-0.006835274	-0.006835274	-0.006835274	-0.006835274	-0.006835274	-0.006835274	-0.006835274	-0.006835274	-0.006835274	-0.006835274	-0.006835274	-0.006835274	-0.006835274	-0.006835274	-0.006835274	-0.006835274	-0.006835274	-0.006835274	-0.006835274	-0.006835274	-0.006835274	-0.006835274	-0.006835274	-0.006835274	-0.006835274	-0.006835274	-0.006835274	-0.006835274	-0.006835274	-0.006835274	-0.006835274	-0.006835274	-0.006835274	-0.006835274	-0.006835274	-0.006835274	-0.006835274	-0.006835274	-0.006835274	-0.006835274	-0.006835274	-0.006835274	-0.006835274	-0.006835274	-0.006835274	-0.006835274
¸ßË¹°×ÔëÉù´¦Àí (279).mp3	0.119910456	0.119910456	0.119910456	0.119910456	0.119910456	0.119910456	0.119910456	0.119910456	0.119910456	0.119910456	0.119910456	0.119910456	0.119910456	0.119910456	0.119910456	0.119910456	0.119910456	0.119910456	0.119910456	0.119910456	0.119910456	0.119910456	0.119910456	0.119910456	0.119910456	0.119910456	0.119910456	0.119910456	0.119910456	0.119910456	0.119910456	0.119910456	0.119910456	0.119910456	0.119910456	0.119910456	0.119910456	0.119910456	0.119910456	0.119910456	0.119910456	0.119910456	0.119910456	0.119910456	0.119910456	0.119910456	0.119910456	0.119910456	0.119910456
¸ßË¹°×ÔëÉù´¦Àí (280).mp3	0.098214045	0.098214045	0.098214045	0.098214045	0.098214045	0.098214045	0.098214045	0.098214045	0.098214045	0.098214045	0.098214045	0.098214045	0.098214045	0.098214045	0.098214045	0.098214045	0.098214045	0.098214045	0.098214045	0.098214045	0.098214045	0.098214045	0.098214045	0.098214045	0.098214045	0.098214045	0.098214045	0.098214045	0.098214045	0.098214045	0.098214045	0.098214045	0.098214045	0.098214045	0.098214045	0.098214045	0.098214045	0.098214045	0.098214045	0.098214045	0.098214045	0.098214045	0.098214045	0.098214045	0.098214045	0.098214045	0.098214045	0.098214045	0.098214045
¸ßË¹°×ÔëÉù´¦Àí (281).mp3	0.09843266	0.09843266	0.09843266	0.09843266	0.09843266	0.09843266	0.09843266	0.09843266	0.09843266	0.09843266	0.09843266	0.09843266	0.09843266	0.09843266	0.09843266	0.09843266	0.09843266	0.09843266	0.09843266	0.09843266	0.09843266	0.09843266	0.09843266	0.09843266	0.09843266	0.09843266	0.09843266	0.09843266	0.09843266	0.09843266	0.09843266	0.09843266	0.09843266	0.09843266	0.09843266	0.09843266	0.09843266	0.09843266	0.09843266	0.09843266	0.09843266	0.09843266	0.09843266	0.09843266	0.09843266	0.09843266	0.09843266	0.09843266	0.09843266
¸ßË¹°×ÔëÉù´¦Àí (282).mp3	0.21053845	0.21053845	0.21053845	0.21053845	0.21053845	0.21053845	0.21053845	0.21053845	0.21053845	0.21053845	0.21053845	0.21053845	0.21053845	0.21053845	0.21053845	0.21053845	0.21053845	0.21053845	0.21053845	0.21053845	0.21053845	0.21053845	0.21053845	0.21053845	0.21053845	0.21053845	0.21053845	0.21053845	0.21053845	0.21053845	0.21053845	0.21053845	0.21053845	0.21053845	0.21053845	0.21053845	0.21053845	0.21053845	0.21053845	0.21053845	0.21053845	0.21053845	0.21053845	0.21053845	0.21053845	0.21053845	0.21053845	0.21053845	0.21053845
¸ßË¹°×ÔëÉù´¦Àí (283).mp3	0.14209554	0.14209554	0.14209554	0.14209554	0.14209554	0.14209554	0.14209554	0.14209554	0.14209554	0.14209554	0.14209554	0.14209554	0.14209554	0.14209554	0.14209554	0.14209554	0.14209554	0.14209554	0.14209554	0.14209554	0.14209554	0.14209554	0.14209554	0.14209554	0.14209554	0.14209554	0.14209554	0.14209554	0.14209554	0.14209554	0.14209554	0.14209554	0.14209554	0.14209554	0.14209554	0.14209554	0.14209554	0.14209554	0.14209554	0.14209554	0.14209554	0.14209554	0.14209554	0.14209554	0.14209554	0.14209554	0.14209554	0.14209554	0.14209554
¸ßË¹°×ÔëÉù´¦Àí (284).mp3	0.13778661	0.13778661	0.13778661	0.13778661	0.13778661	0.13778661	0.13778661	0.13778661	0.13778661	0.13778661	0.13778661	0.13778661	0.13778661	0.13778661	0.13778661	0.13778661	0.13778661	0.13778661	0.13778661	0.13778661	0.13778661	0.13778661	0.13778661	0.13778661	0.13778661	0.13778661	0.13778661	0.13778661	0.13778661	0.13778661	0.13778661	0.13778661	0.13778661	0.13778661	0.13778661	0.13778661	0.13778661	0.13778661	0.13778661	0.13778661	0.13778661	0.13778661	0.13778661	0.13778661	0.13778661	0.13778661	0.13778661	0.13778661	0.13778661
¸ßË¹°×ÔëÉù´¦Àí (285).mp3	0.1801471	0.1801471	0.1801471	0.1801471	0.1801471	0.1801471	0.1801471	0.1801471	0.1801471	0.1801471	0.1801471	0.1801471	0.1801471	0.1801471	0.1801471	0.1801471	0.1801471	0.1801471	0.1801471	0.1801471	0.1801471	0.1801471	0.1801471	0.1801471	0.1801471	0.1801471	0.1801471	0.1801471	0.1801471	0.1801471	0.1801471	0.1801471	0.1801471	0.1801471	0.1801471	0.1801471	0.1801471	0.1801471	0.1801471	0.1801471	0.1801471	0.1801471	0.1801471	0.1801471	0.1801471	0.1801471	0.1801471	0.1801471	0.1801471
¸ßË¹°×ÔëÉù´¦Àí (286).mp3	0.004824468	0.004824468	0.004824468	0.004824468	0.004824468	0.004824468	0.004824468	0.004824468	0.004824468	0.004824468	0.004824468	0.004824468	0.004824468	0.004824468	0.004824468	0.004824468	0.004824468	0.004824468	0.004824468	0.004824468	0.004824468	0.004824468	0.004824468	0.004824468	0.004824468	0.004824468	0.004824468	0.004824468	0.004824468	0.004824468	0.004824468	0.004824468	0.004824468	0.004824468	0.004824468	0.004824468	0.004824468	0.004824468	0.004824468	0.004824468	0.004824468	0.004824468	0.004824468	0.004824468	0.004824468	0.004824468	0.004824468	0.004824468	0.004824468
¸ßË¹°×ÔëÉù´¦Àí (287).mp3	0.19795713	0.19795713	0.19795713	0.19795713	0.19795713	0.19795713	0.19795713	0.19795713	0.19795713	0.19795713	0.19795713	0.19795713	0.19795713	0.19795713	0.19795713	0.19795713	0.19795713	0.19795713	0.19795713	0.19795713	0.19795713	0.19795713	0.19795713	0.19795713	0.19795713	0.19795713	0.19795713	0.19795713	0.19795713	0.19795713	0.19795713	0.19795713	0.19795713	0.19795713	0.19795713	0.19795713	0.19795713	0.19795713	0.19795713	0.19795713	0.19795713	0.19795713	0.19795713	0.19795713	0.19795713	0.19795713	0.19795713	0.19795713	0.19795713
¸ßË¹°×ÔëÉù´¦Àí (288).mp3	0.012992957	0.012992957	0.012992957	0.012992957	0.012992957	0.012992957	0.012992957	0.012992957	0.012992957	0.012992957	0.012992957	0.012992957	0.012992957	0.012992957	0.012992957	0.012992957	0.012992957	0.012992957	0.012992957	0.012992957	0.012992957	0.012992957	0.012992957	0.012992957	0.012992957	0.012992957	0.012992957	0.012992957	0.012992957	0.012992957	0.012992957	0.012992957	0.012992957	0.012992957	0.012992957	0.012992957	0.012992957	0.012992957	0.012992957	0.012992957	0.012992957	0.012992957	0.012992957	0.012992957	0.012992957	0.012992957	0.012992957	0.012992957	0.012992957
¸ßË¹°×ÔëÉù´¦Àí (289).mp3	0.057726108	0.057726108	0.057726108	0.057726108	0.057726108	0.057726108	0.057726108	0.057726108	0.057726108	0.057726108	0.057726108	0.057726108	0.057726108	0.057726108	0.057726108	0.057726108	0.057726108	0.057726108	0.057726108	0.057726108	0.057726108	0.057726108	0.057726108	0.057726108	0.057726108	0.057726108	0.057726108	0.057726108	0.057726108	0.057726108	0.057726108	0.057726108	0.057726108	0.057726108	0.057726108	0.057726108	0.057726108	0.057726108	0.057726108	0.057726108	0.057726108	0.057726108	0.057726108	0.057726108	0.057726108	0.057726108	0.057726108	0.057726108	0.057726108
¸ßË¹°×ÔëÉù´¦Àí (290).mp3	0.019319952	0.019319952	0.019319952	0.019319952	0.019319952	0.019319952	0.019319952	0.019319952	0.019319952	0.019319952	0.019319952	0.019319952	0.019319952	0.019319952	0.019319952	0.019319952	0.019319952	0.019319952	0.019319952	0.019319952	0.019319952	0.019319952	0.019319952	0.019319952	0.019319952	0.019319952	0.019319952	0.019319952	0.019319952	0.019319952	0.019319952	0.019319952	0.019319952	0.019319952	0.019319952	0.019319952	0.019319952	0.019319952	0.019319952	0.019319952	0.019319952	0.019319952	0.019319952	0.019319952	0.019319952	0.019319952	0.019319952	0.019319952	0.019319952
¸ßË¹°×ÔëÉù´¦Àí (291).mp3	-0.07894084	-0.07894084	-0.07894084	-0.07894084	-0.07894084	-0.07894084	-0.07894084	-0.07894084	-0.07894084	-0.07894084	-0.07894084	-0.07894084	-0.07894084	-0.07894084	-0.07894084	-0.07894084	-0.07894084	-0.07894084	-0.07894084	-0.07894084	-0.07894084	-0.07894084	-0.07894084	-0.07894084	-0.07894084	-0.07894084	-0.07894084	-0.07894084	-0.07894084	-0.07894084	-0.07894084	-0.07894084	-0.07894084	-0.07894084	-0.07894084	-0.07894084	-0.07894084	-0.07894084	-0.07894084	-0.07894084	-0.07894084	-0.07894084	-0.07894084	-0.07894084	-0.07894084	-0.07894084	-0.07894084	-0.07894084	-0.07894084
¸ßË¹°×ÔëÉù´¦Àí (292).mp3	-0.0431664	-0.0431664	-0.0431664	-0.0431664	-0.0431664	-0.0431664	-0.0431664	-0.0431664	-0.0431664	-0.0431664	-0.0431664	-0.0431664	-0.0431664	-0.0431664	-0.0431664	-0.0431664	-0.0431664	-0.0431664	-0.0431664	-0.0431664	-0.0431664	-0.0431664	-0.0431664	-0.0431664	-0.0431664	-0.0431664	-0.0431664	-0.0431664	-0.0431664	-0.0431664	-0.0431664	-0.0431664	-0.0431664	-0.0431664	-0.0431664	-0.0431664	-0.0431664	-0.0431664	-0.0431664	-0.0431664	-0.0431664	-0.0431664	-0.0431664	-0.0431664	-0.0431664	-0.0431664	-0.0431664	-0.0431664	-0.0431664
¸ßË¹°×ÔëÉù´¦Àí (293).mp3	0.066378236	0.066378236	0.066378236	0.066378236	0.066378236	0.066378236	0.066378236	0.066378236	0.066378236	0.066378236	0.066378236	0.066378236	0.066378236	0.066378236	0.066378236	0.066378236	0.066378236	0.066378236	0.066378236	0.066378236	0.066378236	0.066378236	0.066378236	0.066378236	0.066378236	0.066378236	0.066378236	0.066378236	0.066378236	0.066378236	0.066378236	0.066378236	0.066378236	0.066378236	0.066378236	0.066378236	0.066378236	0.066378236	0.066378236	0.066378236	0.066378236	0.066378236	0.066378236	0.066378236	0.066378236	0.066378236	0.066378236	0.066378236	0.066378236
¸ßË¹°×ÔëÉù´¦Àí (294).mp3	0.27578744	0.27578744	0.27578744	0.27578744	0.27578744	0.27578744	0.27578744	0.27578744	0.27578744	0.27578744	0.27578744	0.27578744	0.27578744	0.27578744	0.27578744	0.27578744	0.27578744	0.27578744	0.27578744	0.27578744	0.27578744	0.27578744	0.27578744	0.27578744	0.27578744	0.27578744	0.27578744	0.27578744	0.27578744	0.27578744	0.27578744	0.27578744	0.27578744	0.27578744	0.27578744	0.27578744	0.27578744	0.27578744	0.27578744	0.27578744	0.27578744	0.27578744	0.27578744	0.27578744	0.27578744	0.27578744	0.27578744	0.27578744	0.27578744
¸ßË¹°×ÔëÉù´¦Àí (295).mp3	0.04917016	0.04917016	0.04917016	0.04917016	0.04917016	0.04917016	0.04917016	0.04917016	0.04917016	0.04917016	0.04917016	0.04917016	0.04917016	0.04917016	0.04917016	0.04917016	0.04917016	0.04917016	0.04917016	0.04917016	0.04917016	0.04917016	0.04917016	0.04917016	0.04917016	0.04917016	0.04917016	0.04917016	0.04917016	0.04917016	0.04917016	0.04917016	0.04917016	0.04917016	0.04917016	0.04917016	0.04917016	0.04917016	0.04917016	0.04917016	0.04917016	0.04917016	0.04917016	0.04917016	0.04917016	0.04917016	0.04917016	0.04917016	0.04917016
¸ßË¹°×ÔëÉù´¦Àí (296).mp3	0.03680361	0.03680361	0.03680361	0.03680361	0.03680361	0.03680361	0.03680361	0.03680361	0.03680361	0.03680361	0.03680361	0.03680361	0.03680361	0.03680361	0.03680361	0.03680361	0.03680361	0.03680361	0.03680361	0.03680361	0.03680361	0.03680361	0.03680361	0.03680361	0.03680361	0.03680361	0.03680361	0.03680361	0.03680361	0.03680361	0.03680361	0.03680361	0.03680361	0.03680361	0.03680361	0.03680361	0.03680361	0.03680361	0.03680361	0.03680361	0.03680361	0.03680361	0.03680361	0.03680361	0.03680361	0.03680361	0.03680361	0.03680361	0.03680361
¸ßË¹°×ÔëÉù´¦Àí (297).mp3	0.22103596	0.22103596	0.22103596	0.22103596	0.22103596	0.22103596	0.22103596	0.22103596	0.22103596	0.22103596	0.22103596	0.22103596	0.22103596	0.22103596	0.22103596	0.22103596	0.22103596	0.22103596	0.22103596	0.22103596	0.22103596	0.22103596	0.22103596	0.22103596	0.22103596	0.22103596	0.22103596	0.22103596	0.22103596	0.22103596	0.22103596	0.22103596	0.22103596	0.22103596	0.22103596	0.22103596	0.22103596	0.22103596	0.22103596	0.22103596	0.22103596	0.22103596	0.22103596	0.22103596	0.22103596	0.22103596	0.22103596	0.22103596	0.22103596
¸ßË¹°×ÔëÉù´¦Àí (298).mp3	-0.07862248	-0.07862248	-0.07862248	-0.07862248	-0.07862248	-0.07862248	-0.07862248	-0.07862248	-0.07862248	-0.07862248	-0.07862248	-0.07862248	-0.07862248	-0.07862248	-0.07862248	-0.07862248	-0.07862248	-0.07862248	-0.07862248	-0.07862248	-0.07862248	-0.07862248	-0.07862248	-0.07862248	-0.07862248	-0.07862248	-0.07862248	-0.07862248	-0.07862248	-0.07862248	-0.07862248	-0.07862248	-0.07862248	-0.07862248	-0.07862248	-0.07862248	-0.07862248	-0.07862248	-0.07862248	-0.07862248	-0.07862248	-0.07862248	-0.07862248	-0.07862248	-0.07862248	-0.07862248	-0.07862248	-0.07862248	-0.07862248
¸ßË¹°×ÔëÉù´¦Àí (299).mp3	0.042867616	0.042867616	0.042867616	0.042867616	0.042867616	0.042867616	0.042867616	0.042867616	0.042867616	0.042867616	0.042867616	0.042867616	0.042867616	0.042867616	0.042867616	0.042867616	0.042867616	0.042867616	0.042867616	0.042867616	0.042867616	0.042867616	0.042867616	0.042867616	0.042867616	0.042867616	0.042867616	0.042867616	0.042867616	0.042867616	0.042867616	0.042867616	0.042867616	0.042867616	0.042867616	0.042867616	0.042867616	0.042867616	0.042867616	0.042867616	0.042867616	0.042867616	0.042867616	0.042867616	0.042867616	0.042867616	0.042867616	0.042867616	0.042867616
¸ßË¹°×ÔëÉù´¦Àí (300).mp3	-0.03149178	-0.03149178	-0.03149178	-0.03149178	-0.03149178	-0.03149178	-0.03149178	-0.03149178	-0.03149178	-0.03149178	-0.03149178	-0.03149178	-0.03149178	-0.03149178	-0.03149178	-0.03149178	-0.03149178	-0.03149178	-0.03149178	-0.03149178	-0.03149178	-0.03149178	-0.03149178	-0.03149178	-0.03149178	-0.03149178	-0.03149178	-0.03149178	-0.03149178	-0.03149178	-0.03149178	-0.03149178	-0.03149178	-0.03149178	-0.03149178	-0.03149178	-0.03149178	-0.03149178	-0.03149178	-0.03149178	-0.03149178	-0.03149178	-0.03149178	-0.03149178	-0.03149178	-0.03149178	-0.03149178	-0.03149178	-0.03149178
¸ßË¹°×ÔëÉù´¦Àí (301).mp3	0.16006881	0.16006881	0.16006881	0.16006881	0.16006881	0.16006881	0.16006881	0.16006881	0.16006881	0.16006881	0.16006881	0.16006881	0.16006881	0.16006881	0.16006881	0.16006881	0.16006881	0.16006881	0.16006881	0.16006881	0.16006881	0.16006881	0.16006881	0.16006881	0.16006881	0.16006881	0.16006881	0.16006881	0.16006881	0.16006881	0.16006881	0.16006881	0.16006881	0.16006881	0.16006881	0.16006881	0.16006881	0.16006881	0.16006881	0.16006881	0.16006881	0.16006881	0.16006881	0.16006881	0.16006881	0.16006881	0.16006881	0.16006881	0.16006881
¸ßË¹°×ÔëÉù´¦Àí (302).mp3	-0.1172109	-0.1172109	-0.1172109	-0.1172109	-0.1172109	-0.1172109	-0.1172109	-0.1172109	-0.1172109	-0.1172109	-0.1172109	-0.1172109	-0.1172109	-0.1172109	-0.1172109	-0.1172109	-0.1172109	-0.1172109	-0.1172109	-0.1172109	-0.1172109	-0.1172109	-0.1172109	-0.1172109	-0.1172109	-0.1172109	-0.1172109	-0.1172109	-0.1172109	-0.1172109	-0.1172109	-0.1172109	-0.1172109	-0.1172109	-0.1172109	-0.1172109	-0.1172109	-0.1172109	-0.1172109	-0.1172109	-0.1172109	-0.1172109	-0.1172109	-0.1172109	-0.1172109	-0.1172109	-0.1172109	-0.1172109	-0.1172109
¸ßË¹°×ÔëÉù´¦Àí (303).mp3	0.08636979	0.08636979	0.08636979	0.08636979	0.08636979	0.08636979	0.08636979	0.08636979	0.08636979	0.08636979	0.08636979	0.08636979	0.08636979	0.08636979	0.08636979	0.08636979	0.08636979	0.08636979	0.08636979	0.08636979	0.08636979	0.08636979	0.08636979	0.08636979	0.08636979	0.08636979	0.08636979	0.08636979	0.08636979	0.08636979	0.08636979	0.08636979	0.08636979	0.08636979	0.08636979	0.08636979	0.08636979	0.08636979	0.08636979	0.08636979	0.08636979	0.08636979	0.08636979	0.08636979	0.08636979	0.08636979	0.08636979	0.08636979	0.08636979
¸ßË¹°×ÔëÉù´¦Àí (304).mp3	0.25382105	0.25382105	0.25382105	0.25382105	0.25382105	0.25382105	0.25382105	0.25382105	0.25382105	0.25382105	0.25382105	0.25382105	0.25382105	0.25382105	0.25382105	0.25382105	0.25382105	0.25382105	0.25382105	0.25382105	0.25382105	0.25382105	0.25382105	0.25382105	0.25382105	0.25382105	0.25382105	0.25382105	0.25382105	0.25382105	0.25382105	0.25382105	0.25382105	0.25382105	0.25382105	0.25382105	0.25382105	0.25382105	0.25382105	0.25382105	0.25382105	0.25382105	0.25382105	0.25382105	0.25382105	0.25382105	0.25382105	0.25382105	0.25382105
¸ßË¹°×ÔëÉù´¦Àí (305).mp3	0.08352666	0.08352666	0.08352666	0.08352666	0.08352666	0.08352666	0.08352666	0.08352666	0.08352666	0.08352666	0.08352666	0.08352666	0.08352666	0.08352666	0.08352666	0.08352666	0.08352666	0.08352666	0.08352666	0.08352666	0.08352666	0.08352666	0.08352666	0.08352666	0.08352666	0.08352666	0.08352666	0.08352666	0.08352666	0.08352666	0.08352666	0.08352666	0.08352666	0.08352666	0.08352666	0.08352666	0.08352666	0.08352666	0.08352666	0.08352666	0.08352666	0.08352666	0.08352666	0.08352666	0.08352666	0.08352666	0.08352666	0.08352666	0.08352666
¸ßË¹°×ÔëÉù´¦Àí (306).mp3	0.11685253	0.11685253	0.11685253	0.11685253	0.11685253	0.11685253	0.11685253	0.11685253	0.11685253	0.11685253	0.11685253	0.11685253	0.11685253	0.11685253	0.11685253	0.11685253	0.11685253	0.11685253	0.11685253	0.11685253	0.11685253	0.11685253	0.11685253	0.11685253	0.11685253	0.11685253	0.11685253	0.11685253	0.11685253	0.11685253	0.11685253	0.11685253	0.11685253	0.11685253	0.11685253	0.11685253	0.11685253	0.11685253	0.11685253	0.11685253	0.11685253	0.11685253	0.11685253	0.11685253	0.11685253	0.11685253	0.11685253	0.11685253	0.11685253
¸ßË¹°×ÔëÉù´¦Àí (307).mp3	0.08960626	0.08960626	0.08960626	0.08960626	0.08960626	0.08960626	0.08960626	0.08960626	0.08960626	0.08960626	0.08960626	0.08960626	0.08960626	0.08960626	0.08960626	0.08960626	0.08960626	0.08960626	0.08960626	0.08960626	0.08960626	0.08960626	0.08960626	0.08960626	0.08960626	0.08960626	0.08960626	0.08960626	0.08960626	0.08960626	0.08960626	0.08960626	0.08960626	0.08960626	0.08960626	0.08960626	0.08960626	0.08960626	0.08960626	0.08960626	0.08960626	0.08960626	0.08960626	0.08960626	0.08960626	0.08960626	0.08960626	0.08960626	0.08960626
¸ßË¹°×ÔëÉù´¦Àí (308).mp3	0.11188676	0.11188676	0.11188676	0.11188676	0.11188676	0.11188676	0.11188676	0.11188676	0.11188676	0.11188676	0.11188676	0.11188676	0.11188676	0.11188676	0.11188676	0.11188676	0.11188676	0.11188676	0.11188676	0.11188676	0.11188676	0.11188676	0.11188676	0.11188676	0.11188676	0.11188676	0.11188676	0.11188676	0.11188676	0.11188676	0.11188676	0.11188676	0.11188676	0.11188676	0.11188676	0.11188676	0.11188676	0.11188676	0.11188676	0.11188676	0.11188676	0.11188676	0.11188676	0.11188676	0.11188676	0.11188676	0.11188676	0.11188676	0.11188676
¸ßË¹°×ÔëÉù´¦Àí (309).mp3	-0.023397353	-0.023397353	-0.023397353	-0.023397353	-0.023397353	-0.023397353	-0.023397353	-0.023397353	-0.023397353	-0.023397353	-0.023397353	-0.023397353	-0.023397353	-0.023397353	-0.023397353	-0.023397353	-0.023397353	-0.023397353	-0.023397353	-0.023397353	-0.023397353	-0.023397353	-0.023397353	-0.023397353	-0.023397353	-0.023397353	-0.023397353	-0.023397353	-0.023397353	-0.023397353	-0.023397353	-0.023397353	-0.023397353	-0.023397353	-0.023397353	-0.023397353	-0.023397353	-0.023397353	-0.023397353	-0.023397353	-0.023397353	-0.023397353	-0.023397353	-0.023397353	-0.023397353	-0.023397353	-0.023397353	-0.023397353	-0.023397353
¸ßË¹°×ÔëÉù´¦Àí (310).mp3	0.014959739	0.014959739	0.014959739	0.014959739	0.014959739	0.014959739	0.014959739	0.014959739	0.014959739	0.014959739	0.014959739	0.014959739	0.014959739	0.014959739	0.014959739	0.014959739	0.014959739	0.014959739	0.014959739	0.014959739	0.014959739	0.014959739	0.014959739	0.014959739	0.014959739	0.014959739	0.014959739	0.014959739	0.014959739	0.014959739	0.014959739	0.014959739	0.014959739	0.014959739	0.014959739	0.014959739	0.014959739	0.014959739	0.014959739	0.014959739	0.014959739	0.014959739	0.014959739	0.014959739	0.014959739	0.014959739	0.014959739	0.014959739	0.014959739
¸ßË¹°×ÔëÉù´¦Àí (311).mp3	-0.010813124	-0.010813124	-0.010813124	-0.010813124	-0.010813124	-0.010813124	-0.010813124	-0.010813124	-0.010813124	-0.010813124	-0.010813124	-0.010813124	-0.010813124	-0.010813124	-0.010813124	-0.010813124	-0.010813124	-0.010813124	-0.010813124	-0.010813124	-0.010813124	-0.010813124	-0.010813124	-0.010813124	-0.010813124	-0.010813124	-0.010813124	-0.010813124	-0.010813124	-0.010813124	-0.010813124	-0.010813124	-0.010813124	-0.010813124	-0.010813124	-0.010813124	-0.010813124	-0.010813124	-0.010813124	-0.010813124	-0.010813124	-0.010813124	-0.010813124	-0.010813124	-0.010813124	-0.010813124	-0.010813124	-0.010813124	-0.010813124
¸ßË¹°×ÔëÉù´¦Àí (312).mp3	0.21588427	0.21588427	0.21588427	0.21588427	0.21588427	0.21588427	0.21588427	0.21588427	0.21588427	0.21588427	0.21588427	0.21588427	0.21588427	0.21588427	0.21588427	0.21588427	0.21588427	0.21588427	0.21588427	0.21588427	0.21588427	0.21588427	0.21588427	0.21588427	0.21588427	0.21588427	0.21588427	0.21588427	0.21588427	0.21588427	0.21588427	0.21588427	0.21588427	0.21588427	0.21588427	0.21588427	0.21588427	0.21588427	0.21588427	0.21588427	0.21588427	0.21588427	0.21588427	0.21588427	0.21588427	0.21588427	0.21588427	0.21588427	0.21588427
¸ßË¹°×ÔëÉù´¦Àí (313).mp3	0.072283596	0.072283596	0.072283596	0.072283596	0.072283596	0.072283596	0.072283596	0.072283596	0.072283596	0.072283596	0.072283596	0.072283596	0.072283596	0.072283596	0.072283596	0.072283596	0.072283596	0.072283596	0.072283596	0.072283596	0.072283596	0.072283596	0.072283596	0.072283596	0.072283596	0.072283596	0.072283596	0.072283596	0.072283596	0.072283596	0.072283596	0.072283596	0.072283596	0.072283596	0.072283596	0.072283596	0.072283596	0.072283596	0.072283596	0.072283596	0.072283596	0.072283596	0.072283596	0.072283596	0.072283596	0.072283596	0.072283596	0.072283596	0.072283596
¸ßË¹°×ÔëÉù´¦Àí (314).mp3	0.018855859	0.018855859	0.018855859	0.018855859	0.018855859	0.018855859	0.018855859	0.018855859	0.018855859	0.018855859	0.018855859	0.018855859	0.018855859	0.018855859	0.018855859	0.018855859	0.018855859	0.018855859	0.018855859	0.018855859	0.018855859	0.018855859	0.018855859	0.018855859	0.018855859	0.018855859	0.018855859	0.018855859	0.018855859	0.018855859	0.018855859	0.018855859	0.018855859	0.018855859	0.018855859	0.018855859	0.018855859	0.018855859	0.018855859	0.018855859	0.018855859	0.018855859	0.018855859	0.018855859	0.018855859	0.018855859	0.018855859	0.018855859	0.018855859
¸ßË¹°×ÔëÉù´¦Àí (315).mp3	-0.019323938	-0.019323938	-0.019323938	-0.019323938	-0.019323938	-0.019323938	-0.019323938	-0.019323938	-0.019323938	-0.019323938	-0.019323938	-0.019323938	-0.019323938	-0.019323938	-0.019323938	-0.019323938	-0.019323938	-0.019323938	-0.019323938	-0.019323938	-0.019323938	-0.019323938	-0.019323938	-0.019323938	-0.019323938	-0.019323938	-0.019323938	-0.019323938	-0.019323938	-0.019323938	-0.019323938	-0.019323938	-0.019323938	-0.019323938	-0.019323938	-0.019323938	-0.019323938	-0.019323938	-0.019323938	-0.019323938	-0.019323938	-0.019323938	-0.019323938	-0.019323938	-0.019323938	-0.019323938	-0.019323938	-0.019323938	-0.019323938
¸ßË¹°×ÔëÉù´¦Àí (316).mp3	0.008066871	0.008066871	0.008066871	0.008066871	0.008066871	0.008066871	0.008066871	0.008066871	0.008066871	0.008066871	0.008066871	0.008066871	0.008066871	0.008066871	0.008066871	0.008066871	0.008066871	0.008066871	0.008066871	0.008066871	0.008066871	0.008066871	0.008066871	0.008066871	0.008066871	0.008066871	0.008066871	0.008066871	0.008066871	0.008066871	0.008066871	0.008066871	0.008066871	0.008066871	0.008066871	0.008066871	0.008066871	0.008066871	0.008066871	0.008066871	0.008066871	0.008066871	0.008066871	0.008066871	0.008066871	0.008066871	0.008066871	0.008066871	0.008066871
¸ßË¹°×ÔëÉù´¦Àí (317).mp3	0.052497067	0.052497067	0.052497067	0.052497067	0.052497067	0.052497067	0.052497067	0.052497067	0.052497067	0.052497067	0.052497067	0.052497067	0.052497067	0.052497067	0.052497067	0.052497067	0.052497067	0.052497067	0.052497067	0.052497067	0.052497067	0.052497067	0.052497067	0.052497067	0.052497067	0.052497067	0.052497067	0.052497067	0.052497067	0.052497067	0.052497067	0.052497067	0.052497067	0.052497067	0.052497067	0.052497067	0.052497067	0.052497067	0.052497067	0.052497067	0.052497067	0.052497067	0.052497067	0.052497067	0.052497067	0.052497067	0.052497067	0.052497067	0.052497067
¸ßË¹°×ÔëÉù´¦Àí (318).mp3	-0.15673786	-0.15673786	-0.15673786	-0.15673786	-0.15673786	-0.15673786	-0.15673786	-0.15673786	-0.15673786	-0.15673786	-0.15673786	-0.15673786	-0.15673786	-0.15673786	-0.15673786	-0.15673786	-0.15673786	-0.15673786	-0.15673786	-0.15673786	-0.15673786	-0.15673786	-0.15673786	-0.15673786	-0.15673786	-0.15673786	-0.15673786	-0.15673786	-0.15673786	-0.15673786	-0.15673786	-0.15673786	-0.15673786	-0.15673786	-0.15673786	-0.15673786	-0.15673786	-0.15673786	-0.15673786	-0.15673786	-0.15673786	-0.15673786	-0.15673786	-0.15673786	-0.15673786	-0.15673786	-0.15673786	-0.15673786	-0.15673786
¸ßË¹°×ÔëÉù´¦Àí (319).mp3	0.015136254	0.015136254	0.015136254	0.015136254	0.015136254	0.015136254	0.015136254	0.015136254	0.015136254	0.015136254	0.015136254	0.015136254	0.015136254	0.015136254	0.015136254	0.015136254	0.015136254	0.015136254	0.015136254	0.015136254	0.015136254	0.015136254	0.015136254	0.015136254	0.015136254	0.015136254	0.015136254	0.015136254	0.015136254	0.015136254	0.015136254	0.015136254	0.015136254	0.015136254	0.015136254	0.015136254	0.015136254	0.015136254	0.015136254	0.015136254	0.015136254	0.015136254	0.015136254	0.015136254	0.015136254	0.015136254	0.015136254	0.015136254	0.015136254
¸ßË¹°×ÔëÉù´¦Àí (320).mp3	0.15530571	0.15530571	0.15530571	0.15530571	0.15530571	0.15530571	0.15530571	0.15530571	0.15530571	0.15530571	0.15530571	0.15530571	0.15530571	0.15530571	0.15530571	0.15530571	0.15530571	0.15530571	0.15530571	0.15530571	0.15530571	0.15530571	0.15530571	0.15530571	0.15530571	0.15530571	0.15530571	0.15530571	0.15530571	0.15530571	0.15530571	0.15530571	0.15530571	0.15530571	0.15530571	0.15530571	0.15530571	0.15530571	0.15530571	0.15530571	0.15530571	0.15530571	0.15530571	0.15530571	0.15530571	0.15530571	0.15530571	0.15530571	0.15530571
¸ßË¹°×ÔëÉù´¦Àí (321).mp3	0.18409064	0.18409064	0.18409064	0.18409064	0.18409064	0.18409064	0.18409064	0.18409064	0.18409064	0.18409064	0.18409064	0.18409064	0.18409064	0.18409064	0.18409064	0.18409064	0.18409064	0.18409064	0.18409064	0.18409064	0.18409064	0.18409064	0.18409064	0.18409064	0.18409064	0.18409064	0.18409064	0.18409064	0.18409064	0.18409064	0.18409064	0.18409064	0.18409064	0.18409064	0.18409064	0.18409064	0.18409064	0.18409064	0.18409064	0.18409064	0.18409064	0.18409064	0.18409064	0.18409064	0.18409064	0.18409064	0.18409064	0.18409064	0.18409064
¸ßË¹°×ÔëÉù´¦Àí (322).mp3	0.017862692	0.017862692	0.017862692	0.017862692	0.017862692	0.017862692	0.017862692	0.017862692	0.017862692	0.017862692	0.017862692	0.017862692	0.017862692	0.017862692	0.017862692	0.017862692	0.017862692	0.017862692	0.017862692	0.017862692	0.017862692	0.017862692	0.017862692	0.017862692	0.017862692	0.017862692	0.017862692	0.017862692	0.017862692	0.017862692	0.017862692	0.017862692	0.017862692	0.017862692	0.017862692	0.017862692	0.017862692	0.017862692	0.017862692	0.017862692	0.017862692	0.017862692	0.017862692	0.017862692	0.017862692	0.017862692	0.017862692	0.017862692	0.017862692
¸ßË¹°×ÔëÉù´¦Àí (323).mp3	0.1971739	0.1971739	0.1971739	0.1971739	0.1971739	0.1971739	0.1971739	0.1971739	0.1971739	0.1971739	0.1971739	0.1971739	0.1971739	0.1971739	0.1971739	0.1971739	0.1971739	0.1971739	0.1971739	0.1971739	0.1971739	0.1971739	0.1971739	0.1971739	0.1971739	0.1971739	0.1971739	0.1971739	0.1971739	0.1971739	0.1971739	0.1971739	0.1971739	0.1971739	0.1971739	0.1971739	0.1971739	0.1971739	0.1971739	0.1971739	0.1971739	0.1971739	0.1971739	0.1971739	0.1971739	0.1971739	0.1971739	0.1971739	0.1971739
¸ßË¹°×ÔëÉù´¦Àí (324).mp3	0.07666543	0.07666543	0.07666543	0.07666543	0.07666543	0.07666543	0.07666543	0.07666543	0.07666543	0.07666543	0.07666543	0.07666543	0.07666543	0.07666543	0.07666543	0.07666543	0.07666543	0.07666543	0.07666543	0.07666543	0.07666543	0.07666543	0.07666543	0.07666543	0.07666543	0.07666543	0.07666543	0.07666543	0.07666543	0.07666543	0.07666543	0.07666543	0.07666543	0.07666543	0.07666543	0.07666543	0.07666543	0.07666543	0.07666543	0.07666543	0.07666543	0.07666543	0.07666543	0.07666543	0.07666543	0.07666543	0.07666543	0.07666543	0.07666543
¸ßË¹°×ÔëÉù´¦Àí (325).mp3	0.10383771	0.10383771	0.10383771	0.10383771	0.10383771	0.10383771	0.10383771	0.10383771	0.10383771	0.10383771	0.10383771	0.10383771	0.10383771	0.10383771	0.10383771	0.10383771	0.10383771	0.10383771	0.10383771	0.10383771	0.10383771	0.10383771	0.10383771	0.10383771	0.10383771	0.10383771	0.10383771	0.10383771	0.10383771	0.10383771	0.10383771	0.10383771	0.10383771	0.10383771	0.10383771	0.10383771	0.10383771	0.10383771	0.10383771	0.10383771	0.10383771	0.10383771	0.10383771	0.10383771	0.10383771	0.10383771	0.10383771	0.10383771	0.10383771
¸ßË¹°×ÔëÉù´¦Àí (326).mp3	0.056282245	0.056282245	0.056282245	0.056282245	0.056282245	0.056282245	0.056282245	0.056282245	0.056282245	0.056282245	0.056282245	0.056282245	0.056282245	0.056282245	0.056282245	0.056282245	0.056282245	0.056282245	0.056282245	0.056282245	0.056282245	0.056282245	0.056282245	0.056282245	0.056282245	0.056282245	0.056282245	0.056282245	0.056282245	0.056282245	0.056282245	0.056282245	0.056282245	0.056282245	0.056282245	0.056282245	0.056282245	0.056282245	0.056282245	0.056282245	0.056282245	0.056282245	0.056282245	0.056282245	0.056282245	0.056282245	0.056282245	0.056282245	0.056282245
¸ßË¹°×ÔëÉù´¦Àí (327).mp3	0.24382943	0.24382943	0.24382943	0.24382943	0.24382943	0.24382943	0.24382943	0.24382943	0.24382943	0.24382943	0.24382943	0.24382943	0.24382943	0.24382943	0.24382943	0.24382943	0.24382943	0.24382943	0.24382943	0.24382943	0.24382943	0.24382943	0.24382943	0.24382943	0.24382943	0.24382943	0.24382943	0.24382943	0.24382943	0.24382943	0.24382943	0.24382943	0.24382943	0.24382943	0.24382943	0.24382943	0.24382943	0.24382943	0.24382943	0.24382943	0.24382943	0.24382943	0.24382943	0.24382943	0.24382943	0.24382943	0.24382943	0.24382943	0.24382943
¸ßË¹°×ÔëÉù´¦Àí (328).mp3	-0.03805194	-0.03805194	-0.03805194	-0.03805194	-0.03805194	-0.03805194	-0.03805194	-0.03805194	-0.03805194	-0.03805194	-0.03805194	-0.03805194	-0.03805194	-0.03805194	-0.03805194	-0.03805194	-0.03805194	-0.03805194	-0.03805194	-0.03805194	-0.03805194	-0.03805194	-0.03805194	-0.03805194	-0.03805194	-0.03805194	-0.03805194	-0.03805194	-0.03805194	-0.03805194	-0.03805194	-0.03805194	-0.03805194	-0.03805194	-0.03805194	-0.03805194	-0.03805194	-0.03805194	-0.03805194	-0.03805194	-0.03805194	-0.03805194	-0.03805194	-0.03805194	-0.03805194	-0.03805194	-0.03805194	-0.03805194	-0.03805194
¸ßË¹°×ÔëÉù´¦Àí (329).mp3	0.007460275	0.007460275	0.007460275	0.007460275	0.007460275	0.007460275	0.007460275	0.007460275	0.007460275	0.007460275	0.007460275	0.007460275	0.007460275	0.007460275	0.007460275	0.007460275	0.007460275	0.007460275	0.007460275	0.007460275	0.007460275	0.007460275	0.007460275	0.007460275	0.007460275	0.007460275	0.007460275	0.007460275	0.007460275	0.007460275	0.007460275	0.007460275	0.007460275	0.007460275	0.007460275	0.007460275	0.007460275	0.007460275	0.007460275	0.007460275	0.007460275	0.007460275	0.007460275	0.007460275	0.007460275	0.007460275	0.007460275	0.007460275	0.007460275
¸ßË¹°×ÔëÉù´¦Àí (330).mp3	0.03500864	0.03500864	0.03500864	0.03500864	0.03500864	0.03500864	0.03500864	0.03500864	0.03500864	0.03500864	0.03500864	0.03500864	0.03500864	0.03500864	0.03500864	0.03500864	0.03500864	0.03500864	0.03500864	0.03500864	0.03500864	0.03500864	0.03500864	0.03500864	0.03500864	0.03500864	0.03500864	0.03500864	0.03500864	0.03500864	0.03500864	0.03500864	0.03500864	0.03500864	0.03500864	0.03500864	0.03500864	0.03500864	0.03500864	0.03500864	0.03500864	0.03500864	0.03500864	0.03500864	0.03500864	0.03500864	0.03500864	0.03500864	0.03500864
¸ßË¹°×ÔëÉù´¦Àí (331).mp3	-0.08155648	-0.08155648	-0.08155648	-0.08155648	-0.08155648	-0.08155648	-0.08155648	-0.08155648	-0.08155648	-0.08155648	-0.08155648	-0.08155648	-0.08155648	-0.08155648	-0.08155648	-0.08155648	-0.08155648	-0.08155648	-0.08155648	-0.08155648	-0.08155648	-0.08155648	-0.08155648	-0.08155648	-0.08155648	-0.08155648	-0.08155648	-0.08155648	-0.08155648	-0.08155648	-0.08155648	-0.08155648	-0.08155648	-0.08155648	-0.08155648	-0.08155648	-0.08155648	-0.08155648	-0.08155648	-0.08155648	-0.08155648	-0.08155648	-0.08155648	-0.08155648	-0.08155648	-0.08155648	-0.08155648	-0.08155648	-0.08155648
¸ßË¹°×ÔëÉù´¦Àí (332).mp3	0.027810998	0.027810998	0.027810998	0.027810998	0.027810998	0.027810998	0.027810998	0.027810998	0.027810998	0.027810998	0.027810998	0.027810998	0.027810998	0.027810998	0.027810998	0.027810998	0.027810998	0.027810998	0.027810998	0.027810998	0.027810998	0.027810998	0.027810998	0.027810998	0.027810998	0.027810998	0.027810998	0.027810998	0.027810998	0.027810998	0.027810998	0.027810998	0.027810998	0.027810998	0.027810998	0.027810998	0.027810998	0.027810998	0.027810998	0.027810998	0.027810998	0.027810998	0.027810998	0.027810998	0.027810998	0.027810998	0.027810998	0.027810998	0.027810998
¸ßË¹°×ÔëÉù´¦Àí (333).mp3	0.1998738	0.1998738	0.1998738	0.1998738	0.1998738	0.1998738	0.1998738	0.1998738	0.1998738	0.1998738	0.1998738	0.1998738	0.1998738	0.1998738	0.1998738	0.1998738	0.1998738	0.1998738	0.1998738	0.1998738	0.1998738	0.1998738	0.1998738	0.1998738	0.1998738	0.1998738	0.1998738	0.1998738	0.1998738	0.1998738	0.1998738	0.1998738	0.1998738	0.1998738	0.1998738	0.1998738	0.1998738	0.1998738	0.1998738	0.1998738	0.1998738	0.1998738	0.1998738	0.1998738	0.1998738	0.1998738	0.1998738	0.1998738	0.1998738
¸ßË¹°×ÔëÉù´¦Àí (334).mp3	-0.084429584	-0.084429584	-0.084429584	-0.084429584	-0.084429584	-0.084429584	-0.084429584	-0.084429584	-0.084429584	-0.084429584	-0.084429584	-0.084429584	-0.084429584	-0.084429584	-0.084429584	-0.084429584	-0.084429584	-0.084429584	-0.084429584	-0.084429584	-0.084429584	-0.084429584	-0.084429584	-0.084429584	-0.084429584	-0.084429584	-0.084429584	-0.084429584	-0.084429584	-0.084429584	-0.084429584	-0.084429584	-0.084429584	-0.084429584	-0.084429584	-0.084429584	-0.084429584	-0.084429584	-0.084429584	-0.084429584	-0.084429584	-0.084429584	-0.084429584	-0.084429584	-0.084429584	-0.084429584	-0.084429584	-0.084429584	-0.084429584
¸ßË¹°×ÔëÉù´¦Àí (335).mp3	0.036432013	0.036432013	0.036432013	0.036432013	0.036432013	0.036432013	0.036432013	0.036432013	0.036432013	0.036432013	0.036432013	0.036432013	0.036432013	0.036432013	0.036432013	0.036432013	0.036432013	0.036432013	0.036432013	0.036432013	0.036432013	0.036432013	0.036432013	0.036432013	0.036432013	0.036432013	0.036432013	0.036432013	0.036432013	0.036432013	0.036432013	0.036432013	0.036432013	0.036432013	0.036432013	0.036432013	0.036432013	0.036432013	0.036432013	0.036432013	0.036432013	0.036432013	0.036432013	0.036432013	0.036432013	0.036432013	0.036432013	0.036432013	0.036432013
¸ßË¹°×ÔëÉù´¦Àí (336).mp3	0.08204564	0.08204564	0.08204564	0.08204564	0.08204564	0.08204564	0.08204564	0.08204564	0.08204564	0.08204564	0.08204564	0.08204564	0.08204564	0.08204564	0.08204564	0.08204564	0.08204564	0.08204564	0.08204564	0.08204564	0.08204564	0.08204564	0.08204564	0.08204564	0.08204564	0.08204564	0.08204564	0.08204564	0.08204564	0.08204564	0.08204564	0.08204564	0.08204564	0.08204564	0.08204564	0.08204564	0.08204564	0.08204564	0.08204564	0.08204564	0.08204564	0.08204564	0.08204564	0.08204564	0.08204564	0.08204564	0.08204564	0.08204564	0.08204564
¸ßË¹°×ÔëÉù´¦Àí (337).mp3	0.13331637	0.13331637	0.13331637	0.13331637	0.13331637	0.13331637	0.13331637	0.13331637	0.13331637	0.13331637	0.13331637	0.13331637	0.13331637	0.13331637	0.13331637	0.13331637	0.13331637	0.13331637	0.13331637	0.13331637	0.13331637	0.13331637	0.13331637	0.13331637	0.13331637	0.13331637	0.13331637	0.13331637	0.13331637	0.13331637	0.13331637	0.13331637	0.13331637	0.13331637	0.13331637	0.13331637	0.13331637	0.13331637	0.13331637	0.13331637	0.13331637	0.13331637	0.13331637	0.13331637	0.13331637	0.13331637	0.13331637	0.13331637	0.13331637
¸ßË¹°×ÔëÉù´¦Àí (338).mp3	0.067448	0.067448	0.067448	0.067448	0.067448	0.067448	0.067448	0.067448	0.067448	0.067448	0.067448	0.067448	0.067448	0.067448	0.067448	0.067448	0.067448	0.067448	0.067448	0.067448	0.067448	0.067448	0.067448	0.067448	0.067448	0.067448	0.067448	0.067448	0.067448	0.067448	0.067448	0.067448	0.067448	0.067448	0.067448	0.067448	0.067448	0.067448	0.067448	0.067448	0.067448	0.067448	0.067448	0.067448	0.067448	0.067448	0.067448	0.067448	0.067448
¸ßË¹°×ÔëÉù´¦Àí (339).mp3	-0.05245416	-0.05245416	-0.05245416	-0.05245416	-0.05245416	-0.05245416	-0.05245416	-0.05245416	-0.05245416	-0.05245416	-0.05245416	-0.05245416	-0.05245416	-0.05245416	-0.05245416	-0.05245416	-0.05245416	-0.05245416	-0.05245416	-0.05245416	-0.05245416	-0.05245416	-0.05245416	-0.05245416	-0.05245416	-0.05245416	-0.05245416	-0.05245416	-0.05245416	-0.05245416	-0.05245416	-0.05245416	-0.05245416	-0.05245416	-0.05245416	-0.05245416	-0.05245416	-0.05245416	-0.05245416	-0.05245416	-0.05245416	-0.05245416	-0.05245416	-0.05245416	-0.05245416	-0.05245416	-0.05245416	-0.05245416	-0.05245416
¸ßË¹°×ÔëÉù´¦Àí (340).mp3	0.08726559	0.08726559	0.08726559	0.08726559	0.08726559	0.08726559	0.08726559	0.08726559	0.08726559	0.08726559	0.08726559	0.08726559	0.08726559	0.08726559	0.08726559	0.08726559	0.08726559	0.08726559	0.08726559	0.08726559	0.08726559	0.08726559	0.08726559	0.08726559	0.08726559	0.08726559	0.08726559	0.08726559	0.08726559	0.08726559	0.08726559	0.08726559	0.08726559	0.08726559	0.08726559	0.08726559	0.08726559	0.08726559	0.08726559	0.08726559	0.08726559	0.08726559	0.08726559	0.08726559	0.08726559	0.08726559	0.08726559	0.08726559	0.08726559
¸ßË¹°×ÔëÉù´¦Àí (341).mp3	-0.020965677	-0.020965677	-0.020965677	-0.020965677	-0.020965677	-0.020965677	-0.020965677	-0.020965677	-0.020965677	-0.020965677	-0.020965677	-0.020965677	-0.020965677	-0.020965677	-0.020965677	-0.020965677	-0.020965677	-0.020965677	-0.020965677	-0.020965677	-0.020965677	-0.020965677	-0.020965677	-0.020965677	-0.020965677	-0.020965677	-0.020965677	-0.020965677	-0.020965677	-0.020965677	-0.020965677	-0.020965677	-0.020965677	-0.020965677	-0.020965677	-0.020965677	-0.020965677	-0.020965677	-0.020965677	-0.020965677	-0.020965677	-0.020965677	-0.020965677	-0.020965677	-0.020965677	-0.020965677	-0.020965677	-0.020965677	-0.020965677
¸ßË¹°×ÔëÉù´¦Àí (342).mp3	-0.028040737	-0.028040737	-0.028040737	-0.028040737	-0.028040737	-0.028040737	-0.028040737	-0.028040737	-0.028040737	-0.028040737	-0.028040737	-0.028040737	-0.028040737	-0.028040737	-0.028040737	-0.028040737	-0.028040737	-0.028040737	-0.028040737	-0.028040737	-0.028040737	-0.028040737	-0.028040737	-0.028040737	-0.028040737	-0.028040737	-0.028040737	-0.028040737	-0.028040737	-0.028040737	-0.028040737	-0.028040737	-0.028040737	-0.028040737	-0.028040737	-0.028040737	-0.028040737	-0.028040737	-0.028040737	-0.028040737	-0.028040737	-0.028040737	-0.028040737	-0.028040737	-0.028040737	-0.028040737	-0.028040737	-0.028040737	-0.028040737
¸ßË¹°×ÔëÉù´¦Àí (343).mp3	-0.04241258	-0.04241258	-0.04241258	-0.04241258	-0.04241258	-0.04241258	-0.04241258	-0.04241258	-0.04241258	-0.04241258	-0.04241258	-0.04241258	-0.04241258	-0.04241258	-0.04241258	-0.04241258	-0.04241258	-0.04241258	-0.04241258	-0.04241258	-0.04241258	-0.04241258	-0.04241258	-0.04241258	-0.04241258	-0.04241258	-0.04241258	-0.04241258	-0.04241258	-0.04241258	-0.04241258	-0.04241258	-0.04241258	-0.04241258	-0.04241258	-0.04241258	-0.04241258	-0.04241258	-0.04241258	-0.04241258	-0.04241258	-0.04241258	-0.04241258	-0.04241258	-0.04241258	-0.04241258	-0.04241258	-0.04241258	-0.04241258
¸ßË¹°×ÔëÉù´¦Àí (344).mp3	0.029933862	0.029933862	0.029933862	0.029933862	0.029933862	0.029933862	0.029933862	0.029933862	0.029933862	0.029933862	0.029933862	0.029933862	0.029933862	0.029933862	0.029933862	0.029933862	0.029933862	0.029933862	0.029933862	0.029933862	0.029933862	0.029933862	0.029933862	0.029933862	0.029933862	0.029933862	0.029933862	0.029933862	0.029933862	0.029933862	0.029933862	0.029933862	0.029933862	0.029933862	0.029933862	0.029933862	0.029933862	0.029933862	0.029933862	0.029933862	0.029933862	0.029933862	0.029933862	0.029933862	0.029933862	0.029933862	0.029933862	0.029933862	0.029933862
¸ßË¹°×ÔëÉù´¦Àí (345).mp3	0.15068632	0.15068632	0.15068632	0.15068632	0.15068632	0.15068632	0.15068632	0.15068632	0.15068632	0.15068632	0.15068632	0.15068632	0.15068632	0.15068632	0.15068632	0.15068632	0.15068632	0.15068632	0.15068632	0.15068632	0.15068632	0.15068632	0.15068632	0.15068632	0.15068632	0.15068632	0.15068632	0.15068632	0.15068632	0.15068632	0.15068632	0.15068632	0.15068632	0.15068632	0.15068632	0.15068632	0.15068632	0.15068632	0.15068632	0.15068632	0.15068632	0.15068632	0.15068632	0.15068632	0.15068632	0.15068632	0.15068632	0.15068632	0.15068632
¸ßË¹°×ÔëÉù´¦Àí (346).mp3	0.017206162	0.017206162	0.017206162	0.017206162	0.017206162	0.017206162	0.017206162	0.017206162	0.017206162	0.017206162	0.017206162	0.017206162	0.017206162	0.017206162	0.017206162	0.017206162	0.017206162	0.017206162	0.017206162	0.017206162	0.017206162	0.017206162	0.017206162	0.017206162	0.017206162	0.017206162	0.017206162	0.017206162	0.017206162	0.017206162	0.017206162	0.017206162	0.017206162	0.017206162	0.017206162	0.017206162	0.017206162	0.017206162	0.017206162	0.017206162	0.017206162	0.017206162	0.017206162	0.017206162	0.017206162	0.017206162	0.017206162	0.017206162	0.017206162
¸ßË¹°×ÔëÉù´¦Àí (347).mp3	0.037872188	0.037872188	0.037872188	0.037872188	0.037872188	0.037872188	0.037872188	0.037872188	0.037872188	0.037872188	0.037872188	0.037872188	0.037872188	0.037872188	0.037872188	0.037872188	0.037872188	0.037872188	0.037872188	0.037872188	0.037872188	0.037872188	0.037872188	0.037872188	0.037872188	0.037872188	0.037872188	0.037872188	0.037872188	0.037872188	0.037872188	0.037872188	0.037872188	0.037872188	0.037872188	0.037872188	0.037872188	0.037872188	0.037872188	0.037872188	0.037872188	0.037872188	0.037872188	0.037872188	0.037872188	0.037872188	0.037872188	0.037872188	0.037872188
¸ßË¹°×ÔëÉù´¦Àí (348).mp3	0.03973011	0.03973011	0.03973011	0.03973011	0.03973011	0.03973011	0.03973011	0.03973011	0.03973011	0.03973011	0.03973011	0.03973011	0.03973011	0.03973011	0.03973011	0.03973011	0.03973011	0.03973011	0.03973011	0.03973011	0.03973011	0.03973011	0.03973011	0.03973011	0.03973011	0.03973011	0.03973011	0.03973011	0.03973011	0.03973011	0.03973011	0.03973011	0.03973011	0.03973011	0.03973011	0.03973011	0.03973011	0.03973011	0.03973011	0.03973011	0.03973011	0.03973011	0.03973011	0.03973011	0.03973011	0.03973011	0.03973011	0.03973011	0.03973011
¸ßË¹°×ÔëÉù´¦Àí (349).mp3	0.13050379	0.13050379	0.13050379	0.13050379	0.13050379	0.13050379	0.13050379	0.13050379	0.13050379	0.13050379	0.13050379	0.13050379	0.13050379	0.13050379	0.13050379	0.13050379	0.13050379	0.13050379	0.13050379	0.13050379	0.13050379	0.13050379	0.13050379	0.13050379	0.13050379	0.13050379	0.13050379	0.13050379	0.13050379	0.13050379	0.13050379	0.13050379	0.13050379	0.13050379	0.13050379	0.13050379	0.13050379	0.13050379	0.13050379	0.13050379	0.13050379	0.13050379	0.13050379	0.13050379	0.13050379	0.13050379	0.13050379	0.13050379	0.13050379
¸ßË¹°×ÔëÉù´¦Àí (350).mp3	0.055415086	0.055415086	0.055415086	0.055415086	0.055415086	0.055415086	0.055415086	0.055415086	0.055415086	0.055415086	0.055415086	0.055415086	0.055415086	0.055415086	0.055415086	0.055415086	0.055415086	0.055415086	0.055415086	0.055415086	0.055415086	0.055415086	0.055415086	0.055415086	0.055415086	0.055415086	0.055415086	0.055415086	0.055415086	0.055415086	0.055415086	0.055415086	0.055415086	0.055415086	0.055415086	0.055415086	0.055415086	0.055415086	0.055415086	0.055415086	0.055415086	0.055415086	0.055415086	0.055415086	0.055415086	0.055415086	0.055415086	0.055415086	0.055415086
¸ßË¹°×ÔëÉù´¦Àí (351).mp3	0.22505632	0.22505632	0.22505632	0.22505632	0.22505632	0.22505632	0.22505632	0.22505632	0.22505632	0.22505632	0.22505632	0.22505632	0.22505632	0.22505632	0.22505632	0.22505632	0.22505632	0.22505632	0.22505632	0.22505632	0.22505632	0.22505632	0.22505632	0.22505632	0.22505632	0.22505632	0.22505632	0.22505632	0.22505632	0.22505632	0.22505632	0.22505632	0.22505632	0.22505632	0.22505632	0.22505632	0.22505632	0.22505632	0.22505632	0.22505632	0.22505632	0.22505632	0.22505632	0.22505632	0.22505632	0.22505632	0.22505632	0.22505632	0.22505632
¸ßË¹°×ÔëÉù´¦Àí (352).mp3	0.26451492	0.26451492	0.26451492	0.26451492	0.26451492	0.26451492	0.26451492	0.26451492	0.26451492	0.26451492	0.26451492	0.26451492	0.26451492	0.26451492	0.26451492	0.26451492	0.26451492	0.26451492	0.26451492	0.26451492	0.26451492	0.26451492	0.26451492	0.26451492	0.26451492	0.26451492	0.26451492	0.26451492	0.26451492	0.26451492	0.26451492	0.26451492	0.26451492	0.26451492	0.26451492	0.26451492	0.26451492	0.26451492	0.26451492	0.26451492	0.26451492	0.26451492	0.26451492	0.26451492	0.26451492	0.26451492	0.26451492	0.26451492	0.26451492
¸ßË¹°×ÔëÉù´¦Àí (353).mp3	0.04433266	0.04433266	0.04433266	0.04433266	0.04433266	0.04433266	0.04433266	0.04433266	0.04433266	0.04433266	0.04433266	0.04433266	0.04433266	0.04433266	0.04433266	0.04433266	0.04433266	0.04433266	0.04433266	0.04433266	0.04433266	0.04433266	0.04433266	0.04433266	0.04433266	0.04433266	0.04433266	0.04433266	0.04433266	0.04433266	0.04433266	0.04433266	0.04433266	0.04433266	0.04433266	0.04433266	0.04433266	0.04433266	0.04433266	0.04433266	0.04433266	0.04433266	0.04433266	0.04433266	0.04433266	0.04433266	0.04433266	0.04433266	0.04433266
¸ßË¹°×ÔëÉù´¦Àí (354).mp3	-0.15609714	-0.15609714	-0.15609714	-0.15609714	-0.15609714	-0.15609714	-0.15609714	-0.15609714	-0.15609714	-0.15609714	-0.15609714	-0.15609714	-0.15609714	-0.15609714	-0.15609714	-0.15609714	-0.15609714	-0.15609714	-0.15609714	-0.15609714	-0.15609714	-0.15609714	-0.15609714	-0.15609714	-0.15609714	-0.15609714	-0.15609714	-0.15609714	-0.15609714	-0.15609714	-0.15609714	-0.15609714	-0.15609714	-0.15609714	-0.15609714	-0.15609714	-0.15609714	-0.15609714	-0.15609714	-0.15609714	-0.15609714	-0.15609714	-0.15609714	-0.15609714	-0.15609714	-0.15609714	-0.15609714	-0.15609714	-0.15609714
¸ßË¹°×ÔëÉù´¦Àí (355).mp3	0.10959405	0.10959405	0.10959405	0.10959405	0.10959405	0.10959405	0.10959405	0.10959405	0.10959405	0.10959405	0.10959405	0.10959405	0.10959405	0.10959405	0.10959405	0.10959405	0.10959405	0.10959405	0.10959405	0.10959405	0.10959405	0.10959405	0.10959405	0.10959405	0.10959405	0.10959405	0.10959405	0.10959405	0.10959405	0.10959405	0.10959405	0.10959405	0.10959405	0.10959405	0.10959405	0.10959405	0.10959405	0.10959405	0.10959405	0.10959405	0.10959405	0.10959405	0.10959405	0.10959405	0.10959405	0.10959405	0.10959405	0.10959405	0.10959405
¸ßË¹°×ÔëÉù´¦Àí (356).mp3	-0.015326253	-0.015326253	-0.015326253	-0.015326253	-0.015326253	-0.015326253	-0.015326253	-0.015326253	-0.015326253	-0.015326253	-0.015326253	-0.015326253	-0.015326253	-0.015326253	-0.015326253	-0.015326253	-0.015326253	-0.015326253	-0.015326253	-0.015326253	-0.015326253	-0.015326253	-0.015326253	-0.015326253	-0.015326253	-0.015326253	-0.015326253	-0.015326253	-0.015326253	-0.015326253	-0.015326253	-0.015326253	-0.015326253	-0.015326253	-0.015326253	-0.015326253	-0.015326253	-0.015326253	-0.015326253	-0.015326253	-0.015326253	-0.015326253	-0.015326253	-0.015326253	-0.015326253	-0.015326253	-0.015326253	-0.015326253	-0.015326253
¸ßË¹°×ÔëÉù´¦Àí (357).mp3	0.020479895	0.020479895	0.020479895	0.020479895	0.020479895	0.020479895	0.020479895	0.020479895	0.020479895	0.020479895	0.020479895	0.020479895	0.020479895	0.020479895	0.020479895	0.020479895	0.020479895	0.020479895	0.020479895	0.020479895	0.020479895	0.020479895	0.020479895	0.020479895	0.020479895	0.020479895	0.020479895	0.020479895	0.020479895	0.020479895	0.020479895	0.020479895	0.020479895	0.020479895	0.020479895	0.020479895	0.020479895	0.020479895	0.020479895	0.020479895	0.020479895	0.020479895	0.020479895	0.020479895	0.020479895	0.020479895	0.020479895	0.020479895	0.020479895
¸ßË¹°×ÔëÉù´¦Àí (358).mp3	0.24991912	0.24991912	0.24991912	0.24991912	0.24991912	0.24991912	0.24991912	0.24991912	0.24991912	0.24991912	0.24991912	0.24991912	0.24991912	0.24991912	0.24991912	0.24991912	0.24991912	0.24991912	0.24991912	0.24991912	0.24991912	0.24991912	0.24991912	0.24991912	0.24991912	0.24991912	0.24991912	0.24991912	0.24991912	0.24991912	0.24991912	0.24991912	0.24991912	0.24991912	0.24991912	0.24991912	0.24991912	0.24991912	0.24991912	0.24991912	0.24991912	0.24991912	0.24991912	0.24991912	0.24991912	0.24991912	0.24991912	0.24991912	0.24991912
¸ßË¹°×ÔëÉù´¦Àí (359).mp3	0.033904023	0.033904023	0.033904023	0.033904023	0.033904023	0.033904023	0.033904023	0.033904023	0.033904023	0.033904023	0.033904023	0.033904023	0.033904023	0.033904023	0.033904023	0.033904023	0.033904023	0.033904023	0.033904023	0.033904023	0.033904023	0.033904023	0.033904023	0.033904023	0.033904023	0.033904023	0.033904023	0.033904023	0.033904023	0.033904023	0.033904023	0.033904023	0.033904023	0.033904023	0.033904023	0.033904023	0.033904023	0.033904023	0.033904023	0.033904023	0.033904023	0.033904023	0.033904023	0.033904023	0.033904023	0.033904023	0.033904023	0.033904023	0.033904023
¸ßË¹°×ÔëÉù´¦Àí (360).mp3	-0.08559558	-0.08559558	-0.08559558	-0.08559558	-0.08559558	-0.08559558	-0.08559558	-0.08559558	-0.08559558	-0.08559558	-0.08559558	-0.08559558	-0.08559558	-0.08559558	-0.08559558	-0.08559558	-0.08559558	-0.08559558	-0.08559558	-0.08559558	-0.08559558	-0.08559558	-0.08559558	-0.08559558	-0.08559558	-0.08559558	-0.08559558	-0.08559558	-0.08559558	-0.08559558	-0.08559558	-0.08559558	-0.08559558	-0.08559558	-0.08559558	-0.08559558	-0.08559558	-0.08559558	-0.08559558	-0.08559558	-0.08559558	-0.08559558	-0.08559558	-0.08559558	-0.08559558	-0.08559558	-0.08559558	-0.08559558	-0.08559558
¸ßË¹°×ÔëÉù´¦Àí (361).mp3	0.1373446	0.1373446	0.1373446	0.1373446	0.1373446	0.1373446	0.1373446	0.1373446	0.1373446	0.1373446	0.1373446	0.1373446	0.1373446	0.1373446	0.1373446	0.1373446	0.1373446	0.1373446	0.1373446	0.1373446	0.1373446	0.1373446	0.1373446	0.1373446	0.1373446	0.1373446	0.1373446	0.1373446	0.1373446	0.1373446	0.1373446	0.1373446	0.1373446	0.1373446	0.1373446	0.1373446	0.1373446	0.1373446	0.1373446	0.1373446	0.1373446	0.1373446	0.1373446	0.1373446	0.1373446	0.1373446	0.1373446	0.1373446	0.1373446
¸ßË¹°×ÔëÉù´¦Àí (362).mp3	-0.046560228	-0.046560228	-0.046560228	-0.046560228	-0.046560228	-0.046560228	-0.046560228	-0.046560228	-0.046560228	-0.046560228	-0.046560228	-0.046560228	-0.046560228	-0.046560228	-0.046560228	-0.046560228	-0.046560228	-0.046560228	-0.046560228	-0.046560228	-0.046560228	-0.046560228	-0.046560228	-0.046560228	-0.046560228	-0.046560228	-0.046560228	-0.046560228	-0.046560228	-0.046560228	-0.046560228	-0.046560228	-0.046560228	-0.046560228	-0.046560228	-0.046560228	-0.046560228	-0.046560228	-0.046560228	-0.046560228	-0.046560228	-0.046560228	-0.046560228	-0.046560228	-0.046560228	-0.046560228	-0.046560228	-0.046560228	-0.046560228
¸ßË¹°×ÔëÉù´¦Àí (363).mp3	0.025462054	0.025462054	0.025462054	0.025462054	0.025462054	0.025462054	0.025462054	0.025462054	0.025462054	0.025462054	0.025462054	0.025462054	0.025462054	0.025462054	0.025462054	0.025462054	0.025462054	0.025462054	0.025462054	0.025462054	0.025462054	0.025462054	0.025462054	0.025462054	0.025462054	0.025462054	0.025462054	0.025462054	0.025462054	0.025462054	0.025462054	0.025462054	0.025462054	0.025462054	0.025462054	0.025462054	0.025462054	0.025462054	0.025462054	0.025462054	0.025462054	0.025462054	0.025462054	0.025462054	0.025462054	0.025462054	0.025462054	0.025462054	0.025462054
¸ßË¹°×ÔëÉù´¦Àí (364).mp3	0.04535795	0.04535795	0.04535795	0.04535795	0.04535795	0.04535795	0.04535795	0.04535795	0.04535795	0.04535795	0.04535795	0.04535795	0.04535795	0.04535795	0.04535795	0.04535795	0.04535795	0.04535795	0.04535795	0.04535795	0.04535795	0.04535795	0.04535795	0.04535795	0.04535795	0.04535795	0.04535795	0.04535795	0.04535795	0.04535795	0.04535795	0.04535795	0.04535795	0.04535795	0.04535795	0.04535795	0.04535795	0.04535795	0.04535795	0.04535795	0.04535795	0.04535795	0.04535795	0.04535795	0.04535795	0.04535795	0.04535795	0.04535795	0.04535795
¸ßË¹°×ÔëÉù´¦Àí (365).mp3	-0.019857012	-0.019857012	-0.019857012	-0.019857012	-0.019857012	-0.019857012	-0.019857012	-0.019857012	-0.019857012	-0.019857012	-0.019857012	-0.019857012	-0.019857012	-0.019857012	-0.019857012	-0.019857012	-0.019857012	-0.019857012	-0.019857012	-0.019857012	-0.019857012	-0.019857012	-0.019857012	-0.019857012	-0.019857012	-0.019857012	-0.019857012	-0.019857012	-0.019857012	-0.019857012	-0.019857012	-0.019857012	-0.019857012	-0.019857012	-0.019857012	-0.019857012	-0.019857012	-0.019857012	-0.019857012	-0.019857012	-0.019857012	-0.019857012	-0.019857012	-0.019857012	-0.019857012	-0.019857012	-0.019857012	-0.019857012	-0.019857012
¸ßË¹°×ÔëÉù´¦Àí (366).mp3	-0.03144128	-0.03144128	-0.03144128	-0.03144128	-0.03144128	-0.03144128	-0.03144128	-0.03144128	-0.03144128	-0.03144128	-0.03144128	-0.03144128	-0.03144128	-0.03144128	-0.03144128	-0.03144128	-0.03144128	-0.03144128	-0.03144128	-0.03144128	-0.03144128	-0.03144128	-0.03144128	-0.03144128	-0.03144128	-0.03144128	-0.03144128	-0.03144128	-0.03144128	-0.03144128	-0.03144128	-0.03144128	-0.03144128	-0.03144128	-0.03144128	-0.03144128	-0.03144128	-0.03144128	-0.03144128	-0.03144128	-0.03144128	-0.03144128	-0.03144128	-0.03144128	-0.03144128	-0.03144128	-0.03144128	-0.03144128	-0.03144128
¸ßË¹°×ÔëÉù´¦Àí (367).mp3	0.13186918	0.13186918	0.13186918	0.13186918	0.13186918	0.13186918	0.13186918	0.13186918	0.13186918	0.13186918	0.13186918	0.13186918	0.13186918	0.13186918	0.13186918	0.13186918	0.13186918	0.13186918	0.13186918	0.13186918	0.13186918	0.13186918	0.13186918	0.13186918	0.13186918	0.13186918	0.13186918	0.13186918	0.13186918	0.13186918	0.13186918	0.13186918	0.13186918	0.13186918	0.13186918	0.13186918	0.13186918	0.13186918	0.13186918	0.13186918	0.13186918	0.13186918	0.13186918	0.13186918	0.13186918	0.13186918	0.13186918	0.13186918	0.13186918
¸ßË¹°×ÔëÉù´¦Àí (368).mp3	0.020293303	0.020293303	0.020293303	0.020293303	0.020293303	0.020293303	0.020293303	0.020293303	0.020293303	0.020293303	0.020293303	0.020293303	0.020293303	0.020293303	0.020293303	0.020293303	0.020293303	0.020293303	0.020293303	0.020293303	0.020293303	0.020293303	0.020293303	0.020293303	0.020293303	0.020293303	0.020293303	0.020293303	0.020293303	0.020293303	0.020293303	0.020293303	0.020293303	0.020293303	0.020293303	0.020293303	0.020293303	0.020293303	0.020293303	0.020293303	0.020293303	0.020293303	0.020293303	0.020293303	0.020293303	0.020293303	0.020293303	0.020293303	0.020293303
¸ßË¹°×ÔëÉù´¦Àí (369).mp3	-0.04252366	-0.04252366	-0.04252366	-0.04252366	-0.04252366	-0.04252366	-0.04252366	-0.04252366	-0.04252366	-0.04252366	-0.04252366	-0.04252366	-0.04252366	-0.04252366	-0.04252366	-0.04252366	-0.04252366	-0.04252366	-0.04252366	-0.04252366	-0.04252366	-0.04252366	-0.04252366	-0.04252366	-0.04252366	-0.04252366	-0.04252366	-0.04252366	-0.04252366	-0.04252366	-0.04252366	-0.04252366	-0.04252366	-0.04252366	-0.04252366	-0.04252366	-0.04252366	-0.04252366	-0.04252366	-0.04252366	-0.04252366	-0.04252366	-0.04252366	-0.04252366	-0.04252366	-0.04252366	-0.04252366	-0.04252366	-0.04252366
¸ßË¹°×ÔëÉù´¦Àí (370).mp3	0.1634107	0.1634107	0.1634107	0.1634107	0.1634107	0.1634107	0.1634107	0.1634107	0.1634107	0.1634107	0.1634107	0.1634107	0.1634107	0.1634107	0.1634107	0.1634107	0.1634107	0.1634107	0.1634107	0.1634107	0.1634107	0.1634107	0.1634107	0.1634107	0.1634107	0.1634107	0.1634107	0.1634107	0.1634107	0.1634107	0.1634107	0.1634107	0.1634107	0.1634107	0.1634107	0.1634107	0.1634107	0.1634107	0.1634107	0.1634107	0.1634107	0.1634107	0.1634107	0.1634107	0.1634107	0.1634107	0.1634107	0.1634107	0.1634107
¸ßË¹°×ÔëÉù´¦Àí (371).mp3	0.005964347	0.005964347	0.005964347	0.005964347	0.005964347	0.005964347	0.005964347	0.005964347	0.005964347	0.005964347	0.005964347	0.005964347	0.005964347	0.005964347	0.005964347	0.005964347	0.005964347	0.005964347	0.005964347	0.005964347	0.005964347	0.005964347	0.005964347	0.005964347	0.005964347	0.005964347	0.005964347	0.005964347	0.005964347	0.005964347	0.005964347	0.005964347	0.005964347	0.005964347	0.005964347	0.005964347	0.005964347	0.005964347	0.005964347	0.005964347	0.005964347	0.005964347	0.005964347	0.005964347	0.005964347	0.005964347	0.005964347	0.005964347	0.005964347
¸ßË¹°×ÔëÉù´¦Àí (372).mp3	0.06424444	0.06424444	0.06424444	0.06424444	0.06424444	0.06424444	0.06424444	0.06424444	0.06424444	0.06424444	0.06424444	0.06424444	0.06424444	0.06424444	0.06424444	0.06424444	0.06424444	0.06424444	0.06424444	0.06424444	0.06424444	0.06424444	0.06424444	0.06424444	0.06424444	0.06424444	0.06424444	0.06424444	0.06424444	0.06424444	0.06424444	0.06424444	0.06424444	0.06424444	0.06424444	0.06424444	0.06424444	0.06424444	0.06424444	0.06424444	0.06424444	0.06424444	0.06424444	0.06424444	0.06424444	0.06424444	0.06424444	0.06424444	0.06424444
¸ßË¹°×ÔëÉù´¦Àí (373).mp3	0.007382602	0.007382602	0.007382602	0.007382602	0.007382602	0.007382602	0.007382602	0.007382602	0.007382602	0.007382602	0.007382602	0.007382602	0.007382602	0.007382602	0.007382602	0.007382602	0.007382602	0.007382602	0.007382602	0.007382602	0.007382602	0.007382602	0.007382602	0.007382602	0.007382602	0.007382602	0.007382602	0.007382602	0.007382602	0.007382602	0.007382602	0.007382602	0.007382602	0.007382602	0.007382602	0.007382602	0.007382602	0.007382602	0.007382602	0.007382602	0.007382602	0.007382602	0.007382602	0.007382602	0.007382602	0.007382602	0.007382602	0.007382602	0.007382602
¸ßË¹°×ÔëÉù´¦Àí (374).mp3	0.07477816	0.07477816	0.07477816	0.07477816	0.07477816	0.07477816	0.07477816	0.07477816	0.07477816	0.07477816	0.07477816	0.07477816	0.07477816	0.07477816	0.07477816	0.07477816	0.07477816	0.07477816	0.07477816	0.07477816	0.07477816	0.07477816	0.07477816	0.07477816	0.07477816	0.07477816	0.07477816	0.07477816	0.07477816	0.07477816	0.07477816	0.07477816	0.07477816	0.07477816	0.07477816	0.07477816	0.07477816	0.07477816	0.07477816	0.07477816	0.07477816	0.07477816	0.07477816	0.07477816	0.07477816	0.07477816	0.07477816	0.07477816	0.07477816
¸ßË¹°×ÔëÉù´¦Àí (375).mp3	0.032830082	0.032830082	0.032830082	0.032830082	0.032830082	0.032830082	0.032830082	0.032830082	0.032830082	0.032830082	0.032830082	0.032830082	0.032830082	0.032830082	0.032830082	0.032830082	0.032830082	0.032830082	0.032830082	0.032830082	0.032830082	0.032830082	0.032830082	0.032830082	0.032830082	0.032830082	0.032830082	0.032830082	0.032830082	0.032830082	0.032830082	0.032830082	0.032830082	0.032830082	0.032830082	0.032830082	0.032830082	0.032830082	0.032830082	0.032830082	0.032830082	0.032830082	0.032830082	0.032830082	0.032830082	0.032830082	0.032830082	0.032830082	0.032830082
¸ßË¹°×ÔëÉù´¦Àí (376).mp3	0.18723686	0.18723686	0.18723686	0.18723686	0.18723686	0.18723686	0.18723686	0.18723686	0.18723686	0.18723686	0.18723686	0.18723686	0.18723686	0.18723686	0.18723686	0.18723686	0.18723686	0.18723686	0.18723686	0.18723686	0.18723686	0.18723686	0.18723686	0.18723686	0.18723686	0.18723686	0.18723686	0.18723686	0.18723686	0.18723686	0.18723686	0.18723686	0.18723686	0.18723686	0.18723686	0.18723686	0.18723686	0.18723686	0.18723686	0.18723686	0.18723686	0.18723686	0.18723686	0.18723686	0.18723686	0.18723686	0.18723686	0.18723686	0.18723686
¸ßË¹°×ÔëÉù´¦Àí (377).mp3	0.0947521	0.0947521	0.0947521	0.0947521	0.0947521	0.0947521	0.0947521	0.0947521	0.0947521	0.0947521	0.0947521	0.0947521	0.0947521	0.0947521	0.0947521	0.0947521	0.0947521	0.0947521	0.0947521	0.0947521	0.0947521	0.0947521	0.0947521	0.0947521	0.0947521	0.0947521	0.0947521	0.0947521	0.0947521	0.0947521	0.0947521	0.0947521	0.0947521	0.0947521	0.0947521	0.0947521	0.0947521	0.0947521	0.0947521	0.0947521	0.0947521	0.0947521	0.0947521	0.0947521	0.0947521	0.0947521	0.0947521	0.0947521	0.0947521
¸ßË¹°×ÔëÉù´¦Àí (378).mp3	0.12430035	0.12430035	0.12430035	0.12430035	0.12430035	0.12430035	0.12430035	0.12430035	0.12430035	0.12430035	0.12430035	0.12430035	0.12430035	0.12430035	0.12430035	0.12430035	0.12430035	0.12430035	0.12430035	0.12430035	0.12430035	0.12430035	0.12430035	0.12430035	0.12430035	0.12430035	0.12430035	0.12430035	0.12430035	0.12430035	0.12430035	0.12430035	0.12430035	0.12430035	0.12430035	0.12430035	0.12430035	0.12430035	0.12430035	0.12430035	0.12430035	0.12430035	0.12430035	0.12430035	0.12430035	0.12430035	0.12430035	0.12430035	0.12430035
¸ßË¹°×ÔëÉù´¦Àí (379).mp3	-0.06320824	-0.06320824	-0.06320824	-0.06320824	-0.06320824	-0.06320824	-0.06320824	-0.06320824	-0.06320824	-0.06320824	-0.06320824	-0.06320824	-0.06320824	-0.06320824	-0.06320824	-0.06320824	-0.06320824	-0.06320824	-0.06320824	-0.06320824	-0.06320824	-0.06320824	-0.06320824	-0.06320824	-0.06320824	-0.06320824	-0.06320824	-0.06320824	-0.06320824	-0.06320824	-0.06320824	-0.06320824	-0.06320824	-0.06320824	-0.06320824	-0.06320824	-0.06320824	-0.06320824	-0.06320824	-0.06320824	-0.06320824	-0.06320824	-0.06320824	-0.06320824	-0.06320824	-0.06320824	-0.06320824	-0.06320824	-0.06320824
¸ßË¹°×ÔëÉù´¦Àí (380).mp3	0.069312975	0.069312975	0.069312975	0.069312975	0.069312975	0.069312975	0.069312975	0.069312975	0.069312975	0.069312975	0.069312975	0.069312975	0.069312975	0.069312975	0.069312975	0.069312975	0.069312975	0.069312975	0.069312975	0.069312975	0.069312975	0.069312975	0.069312975	0.069312975	0.069312975	0.069312975	0.069312975	0.069312975	0.069312975	0.069312975	0.069312975	0.069312975	0.069312975	0.069312975	0.069312975	0.069312975	0.069312975	0.069312975	0.069312975	0.069312975	0.069312975	0.069312975	0.069312975	0.069312975	0.069312975	0.069312975	0.069312975	0.069312975	0.069312975
¸ßË¹°×ÔëÉù´¦Àí (381).mp3	0.13189055	0.13189055	0.13189055	0.13189055	0.13189055	0.13189055	0.13189055	0.13189055	0.13189055	0.13189055	0.13189055	0.13189055	0.13189055	0.13189055	0.13189055	0.13189055	0.13189055	0.13189055	0.13189055	0.13189055	0.13189055	0.13189055	0.13189055	0.13189055	0.13189055	0.13189055	0.13189055	0.13189055	0.13189055	0.13189055	0.13189055	0.13189055	0.13189055	0.13189055	0.13189055	0.13189055	0.13189055	0.13189055	0.13189055	0.13189055	0.13189055	0.13189055	0.13189055	0.13189055	0.13189055	0.13189055	0.13189055	0.13189055	0.13189055
¸ßË¹°×ÔëÉù´¦Àí (382).mp3	0.22383742	0.22383742	0.22383742	0.22383742	0.22383742	0.22383742	0.22383742	0.22383742	0.22383742	0.22383742	0.22383742	0.22383742	0.22383742	0.22383742	0.22383742	0.22383742	0.22383742	0.22383742	0.22383742	0.22383742	0.22383742	0.22383742	0.22383742	0.22383742	0.22383742	0.22383742	0.22383742	0.22383742	0.22383742	0.22383742	0.22383742	0.22383742	0.22383742	0.22383742	0.22383742	0.22383742	0.22383742	0.22383742	0.22383742	0.22383742	0.22383742	0.22383742	0.22383742	0.22383742	0.22383742	0.22383742	0.22383742	0.22383742	0.22383742
¸ßË¹°×ÔëÉù´¦Àí (383).mp3	-0.03321085	-0.03321085	-0.03321085	-0.03321085	-0.03321085	-0.03321085	-0.03321085	-0.03321085	-0.03321085	-0.03321085	-0.03321085	-0.03321085	-0.03321085	-0.03321085	-0.03321085	-0.03321085	-0.03321085	-0.03321085	-0.03321085	-0.03321085	-0.03321085	-0.03321085	-0.03321085	-0.03321085	-0.03321085	-0.03321085	-0.03321085	-0.03321085	-0.03321085	-0.03321085	-0.03321085	-0.03321085	-0.03321085	-0.03321085	-0.03321085	-0.03321085	-0.03321085	-0.03321085	-0.03321085	-0.03321085	-0.03321085	-0.03321085	-0.03321085	-0.03321085	-0.03321085	-0.03321085	-0.03321085	-0.03321085	-0.03321085
¸ßË¹°×ÔëÉù´¦Àí (384).mp3	0.0557392	0.0557392	0.0557392	0.0557392	0.0557392	0.0557392	0.0557392	0.0557392	0.0557392	0.0557392	0.0557392	0.0557392	0.0557392	0.0557392	0.0557392	0.0557392	0.0557392	0.0557392	0.0557392	0.0557392	0.0557392	0.0557392	0.0557392	0.0557392	0.0557392	0.0557392	0.0557392	0.0557392	0.0557392	0.0557392	0.0557392	0.0557392	0.0557392	0.0557392	0.0557392	0.0557392	0.0557392	0.0557392	0.0557392	0.0557392	0.0557392	0.0557392	0.0557392	0.0557392	0.0557392	0.0557392	0.0557392	0.0557392	0.0557392
¸ßË¹°×ÔëÉù´¦Àí (385).mp3	0.16045153	0.16045153	0.16045153	0.16045153	0.16045153	0.16045153	0.16045153	0.16045153	0.16045153	0.16045153	0.16045153	0.16045153	0.16045153	0.16045153	0.16045153	0.16045153	0.16045153	0.16045153	0.16045153	0.16045153	0.16045153	0.16045153	0.16045153	0.16045153	0.16045153	0.16045153	0.16045153	0.16045153	0.16045153	0.16045153	0.16045153	0.16045153	0.16045153	0.16045153	0.16045153	0.16045153	0.16045153	0.16045153	0.16045153	0.16045153	0.16045153	0.16045153	0.16045153	0.16045153	0.16045153	0.16045153	0.16045153	0.16045153	0.16045153
¸ßË¹°×ÔëÉù´¦Àí (386).mp3	0.19520427	0.19520427	0.19520427	0.19520427	0.19520427	0.19520427	0.19520427	0.19520427	0.19520427	0.19520427	0.19520427	0.19520427	0.19520427	0.19520427	0.19520427	0.19520427	0.19520427	0.19520427	0.19520427	0.19520427	0.19520427	0.19520427	0.19520427	0.19520427	0.19520427	0.19520427	0.19520427	0.19520427	0.19520427	0.19520427	0.19520427	0.19520427	0.19520427	0.19520427	0.19520427	0.19520427	0.19520427	0.19520427	0.19520427	0.19520427	0.19520427	0.19520427	0.19520427	0.19520427	0.19520427	0.19520427	0.19520427	0.19520427	0.19520427
¸ßË¹°×ÔëÉù´¦Àí (387).mp3	0.14270456	0.14270456	0.14270456	0.14270456	0.14270456	0.14270456	0.14270456	0.14270456	0.14270456	0.14270456	0.14270456	0.14270456	0.14270456	0.14270456	0.14270456	0.14270456	0.14270456	0.14270456	0.14270456	0.14270456	0.14270456	0.14270456	0.14270456	0.14270456	0.14270456	0.14270456	0.14270456	0.14270456	0.14270456	0.14270456	0.14270456	0.14270456	0.14270456	0.14270456	0.14270456	0.14270456	0.14270456	0.14270456	0.14270456	0.14270456	0.14270456	0.14270456	0.14270456	0.14270456	0.14270456	0.14270456	0.14270456	0.14270456	0.14270456
¸ßË¹°×ÔëÉù´¦Àí (388).mp3	0.15846457	0.15846457	0.15846457	0.15846457	0.15846457	0.15846457	0.15846457	0.15846457	0.15846457	0.15846457	0.15846457	0.15846457	0.15846457	0.15846457	0.15846457	0.15846457	0.15846457	0.15846457	0.15846457	0.15846457	0.15846457	0.15846457	0.15846457	0.15846457	0.15846457	0.15846457	0.15846457	0.15846457	0.15846457	0.15846457	0.15846457	0.15846457	0.15846457	0.15846457	0.15846457	0.15846457	0.15846457	0.15846457	0.15846457	0.15846457	0.15846457	0.15846457	0.15846457	0.15846457	0.15846457	0.15846457	0.15846457	0.15846457	0.15846457
¸ßË¹°×ÔëÉù´¦Àí (389).mp3	-0.049551442	-0.049551442	-0.049551442	-0.049551442	-0.049551442	-0.049551442	-0.049551442	-0.049551442	-0.049551442	-0.049551442	-0.049551442	-0.049551442	-0.049551442	-0.049551442	-0.049551442	-0.049551442	-0.049551442	-0.049551442	-0.049551442	-0.049551442	-0.049551442	-0.049551442	-0.049551442	-0.049551442	-0.049551442	-0.049551442	-0.049551442	-0.049551442	-0.049551442	-0.049551442	-0.049551442	-0.049551442	-0.049551442	-0.049551442	-0.049551442	-0.049551442	-0.049551442	-0.049551442	-0.049551442	-0.049551442	-0.049551442	-0.049551442	-0.049551442	-0.049551442	-0.049551442	-0.049551442	-0.049551442	-0.049551442	-0.049551442
¸ßË¹°×ÔëÉù´¦Àí (390).mp3	0.018919673	0.018919673	0.018919673	0.018919673	0.018919673	0.018919673	0.018919673	0.018919673	0.018919673	0.018919673	0.018919673	0.018919673	0.018919673	0.018919673	0.018919673	0.018919673	0.018919673	0.018919673	0.018919673	0.018919673	0.018919673	0.018919673	0.018919673	0.018919673	0.018919673	0.018919673	0.018919673	0.018919673	0.018919673	0.018919673	0.018919673	0.018919673	0.018919673	0.018919673	0.018919673	0.018919673	0.018919673	0.018919673	0.018919673	0.018919673	0.018919673	0.018919673	0.018919673	0.018919673	0.018919673	0.018919673	0.018919673	0.018919673	0.018919673
¸ßË¹°×ÔëÉù´¦Àí (391).mp3	0.22130783	0.22130783	0.22130783	0.22130783	0.22130783	0.22130783	0.22130783	0.22130783	0.22130783	0.22130783	0.22130783	0.22130783	0.22130783	0.22130783	0.22130783	0.22130783	0.22130783	0.22130783	0.22130783	0.22130783	0.22130783	0.22130783	0.22130783	0.22130783	0.22130783	0.22130783	0.22130783	0.22130783	0.22130783	0.22130783	0.22130783	0.22130783	0.22130783	0.22130783	0.22130783	0.22130783	0.22130783	0.22130783	0.22130783	0.22130783	0.22130783	0.22130783	0.22130783	0.22130783	0.22130783	0.22130783	0.22130783	0.22130783	0.22130783
¸ßË¹°×ÔëÉù´¦Àí (392).mp3	0.20603399	0.20603399	0.20603399	0.20603399	0.20603399	0.20603399	0.20603399	0.20603399	0.20603399	0.20603399	0.20603399	0.20603399	0.20603399	0.20603399	0.20603399	0.20603399	0.20603399	0.20603399	0.20603399	0.20603399	0.20603399	0.20603399	0.20603399	0.20603399	0.20603399	0.20603399	0.20603399	0.20603399	0.20603399	0.20603399	0.20603399	0.20603399	0.20603399	0.20603399	0.20603399	0.20603399	0.20603399	0.20603399	0.20603399	0.20603399	0.20603399	0.20603399	0.20603399	0.20603399	0.20603399	0.20603399	0.20603399	0.20603399	0.20603399
¸ßË¹°×ÔëÉù´¦Àí (393).mp3	0.04429116	0.04429116	0.04429116	0.04429116	0.04429116	0.04429116	0.04429116	0.04429116	0.04429116	0.04429116	0.04429116	0.04429116	0.04429116	0.04429116	0.04429116	0.04429116	0.04429116	0.04429116	0.04429116	0.04429116	0.04429116	0.04429116	0.04429116	0.04429116	0.04429116	0.04429116	0.04429116	0.04429116	0.04429116	0.04429116	0.04429116	0.04429116	0.04429116	0.04429116	0.04429116	0.04429116	0.04429116	0.04429116	0.04429116	0.04429116	0.04429116	0.04429116	0.04429116	0.04429116	0.04429116	0.04429116	0.04429116	0.04429116	0.04429116
¸ßË¹°×ÔëÉù´¦Àí (394).mp3	0.031056672	0.031056672	0.031056672	0.031056672	0.031056672	0.031056672	0.031056672	0.031056672	0.031056672	0.031056672	0.031056672	0.031056672	0.031056672	0.031056672	0.031056672	0.031056672	0.031056672	0.031056672	0.031056672	0.031056672	0.031056672	0.031056672	0.031056672	0.031056672	0.031056672	0.031056672	0.031056672	0.031056672	0.031056672	0.031056672	0.031056672	0.031056672	0.031056672	0.031056672	0.031056672	0.031056672	0.031056672	0.031056672	0.031056672	0.031056672	0.031056672	0.031056672	0.031056672	0.031056672	0.031056672	0.031056672	0.031056672	0.031056672	0.031056672
¸ßË¹°×ÔëÉù´¦Àí (395).mp3	0.103023805	0.103023805	0.103023805	0.103023805	0.103023805	0.103023805	0.103023805	0.103023805	0.103023805	0.103023805	0.103023805	0.103023805	0.103023805	0.103023805	0.103023805	0.103023805	0.103023805	0.103023805	0.103023805	0.103023805	0.103023805	0.103023805	0.103023805	0.103023805	0.103023805	0.103023805	0.103023805	0.103023805	0.103023805	0.103023805	0.103023805	0.103023805	0.103023805	0.103023805	0.103023805	0.103023805	0.103023805	0.103023805	0.103023805	0.103023805	0.103023805	0.103023805	0.103023805	0.103023805	0.103023805	0.103023805	0.103023805	0.103023805	0.103023805
¸ßË¹°×ÔëÉù´¦Àí (396).mp3	0.08619771	0.08619771	0.08619771	0.08619771	0.08619771	0.08619771	0.08619771	0.08619771	0.08619771	0.08619771	0.08619771	0.08619771	0.08619771	0.08619771	0.08619771	0.08619771	0.08619771	0.08619771	0.08619771	0.08619771	0.08619771	0.08619771	0.08619771	0.08619771	0.08619771	0.08619771	0.08619771	0.08619771	0.08619771	0.08619771	0.08619771	0.08619771	0.08619771	0.08619771	0.08619771	0.08619771	0.08619771	0.08619771	0.08619771	0.08619771	0.08619771	0.08619771	0.08619771	0.08619771	0.08619771	0.08619771	0.08619771	0.08619771	0.08619771
¸ßË¹°×ÔëÉù´¦Àí (397).mp3	0.08707942	0.08707942	0.08707942	0.08707942	0.08707942	0.08707942	0.08707942	0.08707942	0.08707942	0.08707942	0.08707942	0.08707942	0.08707942	0.08707942	0.08707942	0.08707942	0.08707942	0.08707942	0.08707942	0.08707942	0.08707942	0.08707942	0.08707942	0.08707942	0.08707942	0.08707942	0.08707942	0.08707942	0.08707942	0.08707942	0.08707942	0.08707942	0.08707942	0.08707942	0.08707942	0.08707942	0.08707942	0.08707942	0.08707942	0.08707942	0.08707942	0.08707942	0.08707942	0.08707942	0.08707942	0.08707942	0.08707942	0.08707942	0.08707942
¸ßË¹°×ÔëÉù´¦Àí (398).mp3	-0.09683272	-0.09683272	-0.09683272	-0.09683272	-0.09683272	-0.09683272	-0.09683272	-0.09683272	-0.09683272	-0.09683272	-0.09683272	-0.09683272	-0.09683272	-0.09683272	-0.09683272	-0.09683272	-0.09683272	-0.09683272	-0.09683272	-0.09683272	-0.09683272	-0.09683272	-0.09683272	-0.09683272	-0.09683272	-0.09683272	-0.09683272	-0.09683272	-0.09683272	-0.09683272	-0.09683272	-0.09683272	-0.09683272	-0.09683272	-0.09683272	-0.09683272	-0.09683272	-0.09683272	-0.09683272	-0.09683272	-0.09683272	-0.09683272	-0.09683272	-0.09683272	-0.09683272	-0.09683272	-0.09683272	-0.09683272	-0.09683272
¸ßË¹°×ÔëÉù´¦Àí (399).mp3	0.10241955	0.10241955	0.10241955	0.10241955	0.10241955	0.10241955	0.10241955	0.10241955	0.10241955	0.10241955	0.10241955	0.10241955	0.10241955	0.10241955	0.10241955	0.10241955	0.10241955	0.10241955	0.10241955	0.10241955	0.10241955	0.10241955	0.10241955	0.10241955	0.10241955	0.10241955	0.10241955	0.10241955	0.10241955	0.10241955	0.10241955	0.10241955	0.10241955	0.10241955	0.10241955	0.10241955	0.10241955	0.10241955	0.10241955	0.10241955	0.10241955	0.10241955	0.10241955	0.10241955	0.10241955	0.10241955	0.10241955	0.10241955	0.10241955
¸ßË¹°×ÔëÉù´¦Àí (400).mp3	0.057140328	0.057140328	0.057140328	0.057140328	0.057140328	0.057140328	0.057140328	0.057140328	0.057140328	0.057140328	0.057140328	0.057140328	0.057140328	0.057140328	0.057140328	0.057140328	0.057140328	0.057140328	0.057140328	0.057140328	0.057140328	0.057140328	0.057140328	0.057140328	0.057140328	0.057140328	0.057140328	0.057140328	0.057140328	0.057140328	0.057140328	0.057140328	0.057140328	0.057140328	0.057140328	0.057140328	0.057140328	0.057140328	0.057140328	0.057140328	0.057140328	0.057140328	0.057140328	0.057140328	0.057140328	0.057140328	0.057140328	0.057140328	0.057140328
¸ßË¹°×ÔëÉù´¦Àí (401).mp3	-0.04004619	-0.04004619	-0.04004619	-0.04004619	-0.04004619	-0.04004619	-0.04004619	-0.04004619	-0.04004619	-0.04004619	-0.04004619	-0.04004619	-0.04004619	-0.04004619	-0.04004619	-0.04004619	-0.04004619	-0.04004619	-0.04004619	-0.04004619	-0.04004619	-0.04004619	-0.04004619	-0.04004619	-0.04004619	-0.04004619	-0.04004619	-0.04004619	-0.04004619	-0.04004619	-0.04004619	-0.04004619	-0.04004619	-0.04004619	-0.04004619	-0.04004619	-0.04004619	-0.04004619	-0.04004619	-0.04004619	-0.04004619	-0.04004619	-0.04004619	-0.04004619	-0.04004619	-0.04004619	-0.04004619	-0.04004619	-0.04004619
¸ßË¹°×ÔëÉù´¦Àí (402).mp3	0.05112879	0.05112879	0.05112879	0.05112879	0.05112879	0.05112879	0.05112879	0.05112879	0.05112879	0.05112879	0.05112879	0.05112879	0.05112879	0.05112879	0.05112879	0.05112879	0.05112879	0.05112879	0.05112879	0.05112879	0.05112879	0.05112879	0.05112879	0.05112879	0.05112879	0.05112879	0.05112879	0.05112879	0.05112879	0.05112879	0.05112879	0.05112879	0.05112879	0.05112879	0.05112879	0.05112879	0.05112879	0.05112879	0.05112879	0.05112879	0.05112879	0.05112879	0.05112879	0.05112879	0.05112879	0.05112879	0.05112879	0.05112879	0.05112879
¸ßË¹°×ÔëÉù´¦Àí (403).mp3	0.06427088	0.06427088	0.06427088	0.06427088	0.06427088	0.06427088	0.06427088	0.06427088	0.06427088	0.06427088	0.06427088	0.06427088	0.06427088	0.06427088	0.06427088	0.06427088	0.06427088	0.06427088	0.06427088	0.06427088	0.06427088	0.06427088	0.06427088	0.06427088	0.06427088	0.06427088	0.06427088	0.06427088	0.06427088	0.06427088	0.06427088	0.06427088	0.06427088	0.06427088	0.06427088	0.06427088	0.06427088	0.06427088	0.06427088	0.06427088	0.06427088	0.06427088	0.06427088	0.06427088	0.06427088	0.06427088	0.06427088	0.06427088	0.06427088
¸ßË¹°×ÔëÉù´¦Àí (404).mp3	-0.057327416	-0.057327416	-0.057327416	-0.057327416	-0.057327416	-0.057327416	-0.057327416	-0.057327416	-0.057327416	-0.057327416	-0.057327416	-0.057327416	-0.057327416	-0.057327416	-0.057327416	-0.057327416	-0.057327416	-0.057327416	-0.057327416	-0.057327416	-0.057327416	-0.057327416	-0.057327416	-0.057327416	-0.057327416	-0.057327416	-0.057327416	-0.057327416	-0.057327416	-0.057327416	-0.057327416	-0.057327416	-0.057327416	-0.057327416	-0.057327416	-0.057327416	-0.057327416	-0.057327416	-0.057327416	-0.057327416	-0.057327416	-0.057327416	-0.057327416	-0.057327416	-0.057327416	-0.057327416	-0.057327416	-0.057327416	-0.057327416
¸ßË¹°×ÔëÉù´¦Àí (405).mp3	0.04847624	0.04847624	0.04847624	0.04847624	0.04847624	0.04847624	0.04847624	0.04847624	0.04847624	0.04847624	0.04847624	0.04847624	0.04847624	0.04847624	0.04847624	0.04847624	0.04847624	0.04847624	0.04847624	0.04847624	0.04847624	0.04847624	0.04847624	0.04847624	0.04847624	0.04847624	0.04847624	0.04847624	0.04847624	0.04847624	0.04847624	0.04847624	0.04847624	0.04847624	0.04847624	0.04847624	0.04847624	0.04847624	0.04847624	0.04847624	0.04847624	0.04847624	0.04847624	0.04847624	0.04847624	0.04847624	0.04847624	0.04847624	0.04847624
¸ßË¹°×ÔëÉù´¦Àí (406).mp3	0.03581226	0.03581226	0.03581226	0.03581226	0.03581226	0.03581226	0.03581226	0.03581226	0.03581226	0.03581226	0.03581226	0.03581226	0.03581226	0.03581226	0.03581226	0.03581226	0.03581226	0.03581226	0.03581226	0.03581226	0.03581226	0.03581226	0.03581226	0.03581226	0.03581226	0.03581226	0.03581226	0.03581226	0.03581226	0.03581226	0.03581226	0.03581226	0.03581226	0.03581226	0.03581226	0.03581226	0.03581226	0.03581226	0.03581226	0.03581226	0.03581226	0.03581226	0.03581226	0.03581226	0.03581226	0.03581226	0.03581226	0.03581226	0.03581226
¸ßË¹°×ÔëÉù´¦Àí (407).mp3	-0.07178893	-0.07178893	-0.07178893	-0.07178893	-0.07178893	-0.07178893	-0.07178893	-0.07178893	-0.07178893	-0.07178893	-0.07178893	-0.07178893	-0.07178893	-0.07178893	-0.07178893	-0.07178893	-0.07178893	-0.07178893	-0.07178893	-0.07178893	-0.07178893	-0.07178893	-0.07178893	-0.07178893	-0.07178893	-0.07178893	-0.07178893	-0.07178893	-0.07178893	-0.07178893	-0.07178893	-0.07178893	-0.07178893	-0.07178893	-0.07178893	-0.07178893	-0.07178893	-0.07178893	-0.07178893	-0.07178893	-0.07178893	-0.07178893	-0.07178893	-0.07178893	-0.07178893	-0.07178893	-0.07178893	-0.07178893	-0.07178893
¸ßË¹°×ÔëÉù´¦Àí (408).mp3	-0.049261563	-0.049261563	-0.049261563	-0.049261563	-0.049261563	-0.049261563	-0.049261563	-0.049261563	-0.049261563	-0.049261563	-0.049261563	-0.049261563	-0.049261563	-0.049261563	-0.049261563	-0.049261563	-0.049261563	-0.049261563	-0.049261563	-0.049261563	-0.049261563	-0.049261563	-0.049261563	-0.049261563	-0.049261563	-0.049261563	-0.049261563	-0.049261563	-0.049261563	-0.049261563	-0.049261563	-0.049261563	-0.049261563	-0.049261563	-0.049261563	-0.049261563	-0.049261563	-0.049261563	-0.049261563	-0.049261563	-0.049261563	-0.049261563	-0.049261563	-0.049261563	-0.049261563	-0.049261563	-0.049261563	-0.049261563	-0.049261563
¸ßË¹°×ÔëÉù´¦Àí (409).mp3	0.001541869	0.001541869	0.001541869	0.001541869	0.001541869	0.001541869	0.001541869	0.001541869	0.001541869	0.001541869	0.001541869	0.001541869	0.001541869	0.001541869	0.001541869	0.001541869	0.001541869	0.001541869	0.001541869	0.001541869	0.001541869	0.001541869	0.001541869	0.001541869	0.001541869	0.001541869	0.001541869	0.001541869	0.001541869	0.001541869	0.001541869	0.001541869	0.001541869	0.001541869	0.001541869	0.001541869	0.001541869	0.001541869	0.001541869	0.001541869	0.001541869	0.001541869	0.001541869	0.001541869	0.001541869	0.001541869	0.001541869	0.001541869	0.001541869
¸ßË¹°×ÔëÉù´¦Àí (410).mp3	0.12290805	0.12290805	0.12290805	0.12290805	0.12290805	0.12290805	0.12290805	0.12290805	0.12290805	0.12290805	0.12290805	0.12290805	0.12290805	0.12290805	0.12290805	0.12290805	0.12290805	0.12290805	0.12290805	0.12290805	0.12290805	0.12290805	0.12290805	0.12290805	0.12290805	0.12290805	0.12290805	0.12290805	0.12290805	0.12290805	0.12290805	0.12290805	0.12290805	0.12290805	0.12290805	0.12290805	0.12290805	0.12290805	0.12290805	0.12290805	0.12290805	0.12290805	0.12290805	0.12290805	0.12290805	0.12290805	0.12290805	0.12290805	0.12290805
¸ßË¹°×ÔëÉù´¦Àí (411).mp3	0.07590599	0.07590599	0.07590599	0.07590599	0.07590599	0.07590599	0.07590599	0.07590599	0.07590599	0.07590599	0.07590599	0.07590599	0.07590599	0.07590599	0.07590599	0.07590599	0.07590599	0.07590599	0.07590599	0.07590599	0.07590599	0.07590599	0.07590599	0.07590599	0.07590599	0.07590599	0.07590599	0.07590599	0.07590599	0.07590599	0.07590599	0.07590599	0.07590599	0.07590599	0.07590599	0.07590599	0.07590599	0.07590599	0.07590599	0.07590599	0.07590599	0.07590599	0.07590599	0.07590599	0.07590599	0.07590599	0.07590599	0.07590599	0.07590599
¸ßË¹°×ÔëÉù´¦Àí (412).mp3	-0.108220495	-0.108220495	-0.108220495	-0.108220495	-0.108220495	-0.108220495	-0.108220495	-0.108220495	-0.108220495	-0.108220495	-0.108220495	-0.108220495	-0.108220495	-0.108220495	-0.108220495	-0.108220495	-0.108220495	-0.108220495	-0.108220495	-0.108220495	-0.108220495	-0.108220495	-0.108220495	-0.108220495	-0.108220495	-0.108220495	-0.108220495	-0.108220495	-0.108220495	-0.108220495	-0.108220495	-0.108220495	-0.108220495	-0.108220495	-0.108220495	-0.108220495	-0.108220495	-0.108220495	-0.108220495	-0.108220495	-0.108220495	-0.108220495	-0.108220495	-0.108220495	-0.108220495	-0.108220495	-0.108220495	-0.108220495	-0.108220495
¸ßË¹°×ÔëÉù´¦Àí (413).mp3	-0.11950892	-0.11950892	-0.11950892	-0.11950892	-0.11950892	-0.11950892	-0.11950892	-0.11950892	-0.11950892	-0.11950892	-0.11950892	-0.11950892	-0.11950892	-0.11950892	-0.11950892	-0.11950892	-0.11950892	-0.11950892	-0.11950892	-0.11950892	-0.11950892	-0.11950892	-0.11950892	-0.11950892	-0.11950892	-0.11950892	-0.11950892	-0.11950892	-0.11950892	-0.11950892	-0.11950892	-0.11950892	-0.11950892	-0.11950892	-0.11950892	-0.11950892	-0.11950892	-0.11950892	-0.11950892	-0.11950892	-0.11950892	-0.11950892	-0.11950892	-0.11950892	-0.11950892	-0.11950892	-0.11950892	-0.11950892	-0.11950892
¸ßË¹°×ÔëÉù´¦Àí (414).mp3	-0.017241351	-0.017241351	-0.017241351	-0.017241351	-0.017241351	-0.017241351	-0.017241351	-0.017241351	-0.017241351	-0.017241351	-0.017241351	-0.017241351	-0.017241351	-0.017241351	-0.017241351	-0.017241351	-0.017241351	-0.017241351	-0.017241351	-0.017241351	-0.017241351	-0.017241351	-0.017241351	-0.017241351	-0.017241351	-0.017241351	-0.017241351	-0.017241351	-0.017241351	-0.017241351	-0.017241351	-0.017241351	-0.017241351	-0.017241351	-0.017241351	-0.017241351	-0.017241351	-0.017241351	-0.017241351	-0.017241351	-0.017241351	-0.017241351	-0.017241351	-0.017241351	-0.017241351	-0.017241351	-0.017241351	-0.017241351	-0.017241351
¸ßË¹°×ÔëÉù´¦Àí (415).mp3	0.1869891	0.1869891	0.1869891	0.1869891	0.1869891	0.1869891	0.1869891	0.1869891	0.1869891	0.1869891	0.1869891	0.1869891	0.1869891	0.1869891	0.1869891	0.1869891	0.1869891	0.1869891	0.1869891	0.1869891	0.1869891	0.1869891	0.1869891	0.1869891	0.1869891	0.1869891	0.1869891	0.1869891	0.1869891	0.1869891	0.1869891	0.1869891	0.1869891	0.1869891	0.1869891	0.1869891	0.1869891	0.1869891	0.1869891	0.1869891	0.1869891	0.1869891	0.1869891	0.1869891	0.1869891	0.1869891	0.1869891	0.1869891	0.1869891
¸ßË¹°×ÔëÉù´¦Àí (416).mp3	0.18606548	0.18606548	0.18606548	0.18606548	0.18606548	0.18606548	0.18606548	0.18606548	0.18606548	0.18606548	0.18606548	0.18606548	0.18606548	0.18606548	0.18606548	0.18606548	0.18606548	0.18606548	0.18606548	0.18606548	0.18606548	0.18606548	0.18606548	0.18606548	0.18606548	0.18606548	0.18606548	0.18606548	0.18606548	0.18606548	0.18606548	0.18606548	0.18606548	0.18606548	0.18606548	0.18606548	0.18606548	0.18606548	0.18606548	0.18606548	0.18606548	0.18606548	0.18606548	0.18606548	0.18606548	0.18606548	0.18606548	0.18606548	0.18606548
¸ßË¹°×ÔëÉù´¦Àí (417).mp3	0.09087264	0.09087264	0.09087264	0.09087264	0.09087264	0.09087264	0.09087264	0.09087264	0.09087264	0.09087264	0.09087264	0.09087264	0.09087264	0.09087264	0.09087264	0.09087264	0.09087264	0.09087264	0.09087264	0.09087264	0.09087264	0.09087264	0.09087264	0.09087264	0.09087264	0.09087264	0.09087264	0.09087264	0.09087264	0.09087264	0.09087264	0.09087264	0.09087264	0.09087264	0.09087264	0.09087264	0.09087264	0.09087264	0.09087264	0.09087264	0.09087264	0.09087264	0.09087264	0.09087264	0.09087264	0.09087264	0.09087264	0.09087264	0.09087264
¸ßË¹°×ÔëÉù´¦Àí (418).mp3	0.21291353	0.21291353	0.21291353	0.21291353	0.21291353	0.21291353	0.21291353	0.21291353	0.21291353	0.21291353	0.21291353	0.21291353	0.21291353	0.21291353	0.21291353	0.21291353	0.21291353	0.21291353	0.21291353	0.21291353	0.21291353	0.21291353	0.21291353	0.21291353	0.21291353	0.21291353	0.21291353	0.21291353	0.21291353	0.21291353	0.21291353	0.21291353	0.21291353	0.21291353	0.21291353	0.21291353	0.21291353	0.21291353	0.21291353	0.21291353	0.21291353	0.21291353	0.21291353	0.21291353	0.21291353	0.21291353	0.21291353	0.21291353	0.21291353
¸ßË¹°×ÔëÉù´¦Àí (419).mp3	0.1685977	0.1685977	0.1685977	0.1685977	0.1685977	0.1685977	0.1685977	0.1685977	0.1685977	0.1685977	0.1685977	0.1685977	0.1685977	0.1685977	0.1685977	0.1685977	0.1685977	0.1685977	0.1685977	0.1685977	0.1685977	0.1685977	0.1685977	0.1685977	0.1685977	0.1685977	0.1685977	0.1685977	0.1685977	0.1685977	0.1685977	0.1685977	0.1685977	0.1685977	0.1685977	0.1685977	0.1685977	0.1685977	0.1685977	0.1685977	0.1685977	0.1685977	0.1685977	0.1685977	0.1685977	0.1685977	0.1685977	0.1685977	0.1685977
¸ßË¹°×ÔëÉù´¦Àí (420).mp3	0.010356852	0.010356852	0.010356852	0.010356852	0.010356852	0.010356852	0.010356852	0.010356852	0.010356852	0.010356852	0.010356852	0.010356852	0.010356852	0.010356852	0.010356852	0.010356852	0.010356852	0.010356852	0.010356852	0.010356852	0.010356852	0.010356852	0.010356852	0.010356852	0.010356852	0.010356852	0.010356852	0.010356852	0.010356852	0.010356852	0.010356852	0.010356852	0.010356852	0.010356852	0.010356852	0.010356852	0.010356852	0.010356852	0.010356852	0.010356852	0.010356852	0.010356852	0.010356852	0.010356852	0.010356852	0.010356852	0.010356852	0.010356852	0.010356852
¸ßË¹°×ÔëÉù´¦Àí (421).mp3	0.103882216	0.103882216	0.103882216	0.103882216	0.103882216	0.103882216	0.103882216	0.103882216	0.103882216	0.103882216	0.103882216	0.103882216	0.103882216	0.103882216	0.103882216	0.103882216	0.103882216	0.103882216	0.103882216	0.103882216	0.103882216	0.103882216	0.103882216	0.103882216	0.103882216	0.103882216	0.103882216	0.103882216	0.103882216	0.103882216	0.103882216	0.103882216	0.103882216	0.103882216	0.103882216	0.103882216	0.103882216	0.103882216	0.103882216	0.103882216	0.103882216	0.103882216	0.103882216	0.103882216	0.103882216	0.103882216	0.103882216	0.103882216	0.103882216
¸ßË¹°×ÔëÉù´¦Àí (422).mp3	0.011945599	0.011945599	0.011945599	0.011945599	0.011945599	0.011945599	0.011945599	0.011945599	0.011945599	0.011945599	0.011945599	0.011945599	0.011945599	0.011945599	0.011945599	0.011945599	0.011945599	0.011945599	0.011945599	0.011945599	0.011945599	0.011945599	0.011945599	0.011945599	0.011945599	0.011945599	0.011945599	0.011945599	0.011945599	0.011945599	0.011945599	0.011945599	0.011945599	0.011945599	0.011945599	0.011945599	0.011945599	0.011945599	0.011945599	0.011945599	0.011945599	0.011945599	0.011945599	0.011945599	0.011945599	0.011945599	0.011945599	0.011945599	0.011945599
¸ßË¹°×ÔëÉù´¦Àí (423).mp3	0.04945425	0.04945425	0.04945425	0.04945425	0.04945425	0.04945425	0.04945425	0.04945425	0.04945425	0.04945425	0.04945425	0.04945425	0.04945425	0.04945425	0.04945425	0.04945425	0.04945425	0.04945425	0.04945425	0.04945425	0.04945425	0.04945425	0.04945425	0.04945425	0.04945425	0.04945425	0.04945425	0.04945425	0.04945425	0.04945425	0.04945425	0.04945425	0.04945425	0.04945425	0.04945425	0.04945425	0.04945425	0.04945425	0.04945425	0.04945425	0.04945425	0.04945425	0.04945425	0.04945425	0.04945425	0.04945425	0.04945425	0.04945425	0.04945425
¸ßË¹°×ÔëÉù´¦Àí (424).mp3	0.036963627	0.036963627	0.036963627	0.036963627	0.036963627	0.036963627	0.036963627	0.036963627	0.036963627	0.036963627	0.036963627	0.036963627	0.036963627	0.036963627	0.036963627	0.036963627	0.036963627	0.036963627	0.036963627	0.036963627	0.036963627	0.036963627	0.036963627	0.036963627	0.036963627	0.036963627	0.036963627	0.036963627	0.036963627	0.036963627	0.036963627	0.036963627	0.036963627	0.036963627	0.036963627	0.036963627	0.036963627	0.036963627	0.036963627	0.036963627	0.036963627	0.036963627	0.036963627	0.036963627	0.036963627	0.036963627	0.036963627	0.036963627	0.036963627
¸ßË¹°×ÔëÉù´¦Àí (425).mp3	0.21416177	0.21416177	0.21416177	0.21416177	0.21416177	0.21416177	0.21416177	0.21416177	0.21416177	0.21416177	0.21416177	0.21416177	0.21416177	0.21416177	0.21416177	0.21416177	0.21416177	0.21416177	0.21416177	0.21416177	0.21416177	0.21416177	0.21416177	0.21416177	0.21416177	0.21416177	0.21416177	0.21416177	0.21416177	0.21416177	0.21416177	0.21416177	0.21416177	0.21416177	0.21416177	0.21416177	0.21416177	0.21416177	0.21416177	0.21416177	0.21416177	0.21416177	0.21416177	0.21416177	0.21416177	0.21416177	0.21416177	0.21416177	0.21416177
¸ßË¹°×ÔëÉù´¦Àí (426).mp3	0.08314397	0.08314397	0.08314397	0.08314397	0.08314397	0.08314397	0.08314397	0.08314397	0.08314397	0.08314397	0.08314397	0.08314397	0.08314397	0.08314397	0.08314397	0.08314397	0.08314397	0.08314397	0.08314397	0.08314397	0.08314397	0.08314397	0.08314397	0.08314397	0.08314397	0.08314397	0.08314397	0.08314397	0.08314397	0.08314397	0.08314397	0.08314397	0.08314397	0.08314397	0.08314397	0.08314397	0.08314397	0.08314397	0.08314397	0.08314397	0.08314397	0.08314397	0.08314397	0.08314397	0.08314397	0.08314397	0.08314397	0.08314397	0.08314397
¸ßË¹°×ÔëÉù´¦Àí (427).mp3	0.072523564	0.072523564	0.072523564	0.072523564	0.072523564	0.072523564	0.072523564	0.072523564	0.072523564	0.072523564	0.072523564	0.072523564	0.072523564	0.072523564	0.072523564	0.072523564	0.072523564	0.072523564	0.072523564	0.072523564	0.072523564	0.072523564	0.072523564	0.072523564	0.072523564	0.072523564	0.072523564	0.072523564	0.072523564	0.072523564	0.072523564	0.072523564	0.072523564	0.072523564	0.072523564	0.072523564	0.072523564	0.072523564	0.072523564	0.072523564	0.072523564	0.072523564	0.072523564	0.072523564	0.072523564	0.072523564	0.072523564	0.072523564	0.072523564
¸ßË¹°×ÔëÉù´¦Àí (428).mp3	0.16503313	0.16503313	0.16503313	0.16503313	0.16503313	0.16503313	0.16503313	0.16503313	0.16503313	0.16503313	0.16503313	0.16503313	0.16503313	0.16503313	0.16503313	0.16503313	0.16503313	0.16503313	0.16503313	0.16503313	0.16503313	0.16503313	0.16503313	0.16503313	0.16503313	0.16503313	0.16503313	0.16503313	0.16503313	0.16503313	0.16503313	0.16503313	0.16503313	0.16503313	0.16503313	0.16503313	0.16503313	0.16503313	0.16503313	0.16503313	0.16503313	0.16503313	0.16503313	0.16503313	0.16503313	0.16503313	0.16503313	0.16503313	0.16503313
¸ßË¹°×ÔëÉù´¦Àí (429).mp3	-0.028344765	-0.028344765	-0.028344765	-0.028344765	-0.028344765	-0.028344765	-0.028344765	-0.028344765	-0.028344765	-0.028344765	-0.028344765	-0.028344765	-0.028344765	-0.028344765	-0.028344765	-0.028344765	-0.028344765	-0.028344765	-0.028344765	-0.028344765	-0.028344765	-0.028344765	-0.028344765	-0.028344765	-0.028344765	-0.028344765	-0.028344765	-0.028344765	-0.028344765	-0.028344765	-0.028344765	-0.028344765	-0.028344765	-0.028344765	-0.028344765	-0.028344765	-0.028344765	-0.028344765	-0.028344765	-0.028344765	-0.028344765	-0.028344765	-0.028344765	-0.028344765	-0.028344765	-0.028344765	-0.028344765	-0.028344765	-0.028344765
¸ßË¹°×ÔëÉù´¦Àí (430).mp3	-0.0917327	-0.0917327	-0.0917327	-0.0917327	-0.0917327	-0.0917327	-0.0917327	-0.0917327	-0.0917327	-0.0917327	-0.0917327	-0.0917327	-0.0917327	-0.0917327	-0.0917327	-0.0917327	-0.0917327	-0.0917327	-0.0917327	-0.0917327	-0.0917327	-0.0917327	-0.0917327	-0.0917327	-0.0917327	-0.0917327	-0.0917327	-0.0917327	-0.0917327	-0.0917327	-0.0917327	-0.0917327	-0.0917327	-0.0917327	-0.0917327	-0.0917327	-0.0917327	-0.0917327	-0.0917327	-0.0917327	-0.0917327	-0.0917327	-0.0917327	-0.0917327	-0.0917327	-0.0917327	-0.0917327	-0.0917327	-0.0917327
¸ßË¹°×ÔëÉù´¦Àí (431).mp3	0.086857066	0.086857066	0.086857066	0.086857066	0.086857066	0.086857066	0.086857066	0.086857066	0.086857066	0.086857066	0.086857066	0.086857066	0.086857066	0.086857066	0.086857066	0.086857066	0.086857066	0.086857066	0.086857066	0.086857066	0.086857066	0.086857066	0.086857066	0.086857066	0.086857066	0.086857066	0.086857066	0.086857066	0.086857066	0.086857066	0.086857066	0.086857066	0.086857066	0.086857066	0.086857066	0.086857066	0.086857066	0.086857066	0.086857066	0.086857066	0.086857066	0.086857066	0.086857066	0.086857066	0.086857066	0.086857066	0.086857066	0.086857066	0.086857066
¸ßË¹°×ÔëÉù´¦Àí (432).mp3	0.18438381	0.18438381	0.18438381	0.18438381	0.18438381	0.18438381	0.18438381	0.18438381	0.18438381	0.18438381	0.18438381	0.18438381	0.18438381	0.18438381	0.18438381	0.18438381	0.18438381	0.18438381	0.18438381	0.18438381	0.18438381	0.18438381	0.18438381	0.18438381	0.18438381	0.18438381	0.18438381	0.18438381	0.18438381	0.18438381	0.18438381	0.18438381	0.18438381	0.18438381	0.18438381	0.18438381	0.18438381	0.18438381	0.18438381	0.18438381	0.18438381	0.18438381	0.18438381	0.18438381	0.18438381	0.18438381	0.18438381	0.18438381	0.18438381
¸ßË¹°×ÔëÉù´¦Àí (433).mp3	0.11256667	0.11256667	0.11256667	0.11256667	0.11256667	0.11256667	0.11256667	0.11256667	0.11256667	0.11256667	0.11256667	0.11256667	0.11256667	0.11256667	0.11256667	0.11256667	0.11256667	0.11256667	0.11256667	0.11256667	0.11256667	0.11256667	0.11256667	0.11256667	0.11256667	0.11256667	0.11256667	0.11256667	0.11256667	0.11256667	0.11256667	0.11256667	0.11256667	0.11256667	0.11256667	0.11256667	0.11256667	0.11256667	0.11256667	0.11256667	0.11256667	0.11256667	0.11256667	0.11256667	0.11256667	0.11256667	0.11256667	0.11256667	0.11256667
¸ßË¹°×ÔëÉù´¦Àí (434).mp3	0.19175562	0.19175562	0.19175562	0.19175562	0.19175562	0.19175562	0.19175562	0.19175562	0.19175562	0.19175562	0.19175562	0.19175562	0.19175562	0.19175562	0.19175562	0.19175562	0.19175562	0.19175562	0.19175562	0.19175562	0.19175562	0.19175562	0.19175562	0.19175562	0.19175562	0.19175562	0.19175562	0.19175562	0.19175562	0.19175562	0.19175562	0.19175562	0.19175562	0.19175562	0.19175562	0.19175562	0.19175562	0.19175562	0.19175562	0.19175562	0.19175562	0.19175562	0.19175562	0.19175562	0.19175562	0.19175562	0.19175562	0.19175562	0.19175562
¸ßË¹°×ÔëÉù´¦Àí (435).mp3	-0.061144248	-0.061144248	-0.061144248	-0.061144248	-0.061144248	-0.061144248	-0.061144248	-0.061144248	-0.061144248	-0.061144248	-0.061144248	-0.061144248	-0.061144248	-0.061144248	-0.061144248	-0.061144248	-0.061144248	-0.061144248	-0.061144248	-0.061144248	-0.061144248	-0.061144248	-0.061144248	-0.061144248	-0.061144248	-0.061144248	-0.061144248	-0.061144248	-0.061144248	-0.061144248	-0.061144248	-0.061144248	-0.061144248	-0.061144248	-0.061144248	-0.061144248	-0.061144248	-0.061144248	-0.061144248	-0.061144248	-0.061144248	-0.061144248	-0.061144248	-0.061144248	-0.061144248	-0.061144248	-0.061144248	-0.061144248	-0.061144248
¸ßË¹°×ÔëÉù´¦Àí (436).mp3	0.05999499	0.05999499	0.05999499	0.05999499	0.05999499	0.05999499	0.05999499	0.05999499	0.05999499	0.05999499	0.05999499	0.05999499	0.05999499	0.05999499	0.05999499	0.05999499	0.05999499	0.05999499	0.05999499	0.05999499	0.05999499	0.05999499	0.05999499	0.05999499	0.05999499	0.05999499	0.05999499	0.05999499	0.05999499	0.05999499	0.05999499	0.05999499	0.05999499	0.05999499	0.05999499	0.05999499	0.05999499	0.05999499	0.05999499	0.05999499	0.05999499	0.05999499	0.05999499	0.05999499	0.05999499	0.05999499	0.05999499	0.05999499	0.05999499
¸ßË¹°×ÔëÉù´¦Àí (437).mp3	0.08139995	0.08139995	0.08139995	0.08139995	0.08139995	0.08139995	0.08139995	0.08139995	0.08139995	0.08139995	0.08139995	0.08139995	0.08139995	0.08139995	0.08139995	0.08139995	0.08139995	0.08139995	0.08139995	0.08139995	0.08139995	0.08139995	0.08139995	0.08139995	0.08139995	0.08139995	0.08139995	0.08139995	0.08139995	0.08139995	0.08139995	0.08139995	0.08139995	0.08139995	0.08139995	0.08139995	0.08139995	0.08139995	0.08139995	0.08139995	0.08139995	0.08139995	0.08139995	0.08139995	0.08139995	0.08139995	0.08139995	0.08139995	0.08139995
¸ßË¹°×ÔëÉù´¦Àí (438).mp3	0.14957935	0.14957935	0.14957935	0.14957935	0.14957935	0.14957935	0.14957935	0.14957935	0.14957935	0.14957935	0.14957935	0.14957935	0.14957935	0.14957935	0.14957935	0.14957935	0.14957935	0.14957935	0.14957935	0.14957935	0.14957935	0.14957935	0.14957935	0.14957935	0.14957935	0.14957935	0.14957935	0.14957935	0.14957935	0.14957935	0.14957935	0.14957935	0.14957935	0.14957935	0.14957935	0.14957935	0.14957935	0.14957935	0.14957935	0.14957935	0.14957935	0.14957935	0.14957935	0.14957935	0.14957935	0.14957935	0.14957935	0.14957935	0.14957935
¸ßË¹°×ÔëÉù´¦Àí (439).mp3	0.19802427	0.19802427	0.19802427	0.19802427	0.19802427	0.19802427	0.19802427	0.19802427	0.19802427	0.19802427	0.19802427	0.19802427	0.19802427	0.19802427	0.19802427	0.19802427	0.19802427	0.19802427	0.19802427	0.19802427	0.19802427	0.19802427	0.19802427	0.19802427	0.19802427	0.19802427	0.19802427	0.19802427	0.19802427	0.19802427	0.19802427	0.19802427	0.19802427	0.19802427	0.19802427	0.19802427	0.19802427	0.19802427	0.19802427	0.19802427	0.19802427	0.19802427	0.19802427	0.19802427	0.19802427	0.19802427	0.19802427	0.19802427	0.19802427
¸ßË¹°×ÔëÉù´¦Àí (440).mp3	0.112332486	0.112332486	0.112332486	0.112332486	0.112332486	0.112332486	0.112332486	0.112332486	0.112332486	0.112332486	0.112332486	0.112332486	0.112332486	0.112332486	0.112332486	0.112332486	0.112332486	0.112332486	0.112332486	0.112332486	0.112332486	0.112332486	0.112332486	0.112332486	0.112332486	0.112332486	0.112332486	0.112332486	0.112332486	0.112332486	0.112332486	0.112332486	0.112332486	0.112332486	0.112332486	0.112332486	0.112332486	0.112332486	0.112332486	0.112332486	0.112332486	0.112332486	0.112332486	0.112332486	0.112332486	0.112332486	0.112332486	0.112332486	0.112332486
¸ßË¹°×ÔëÉù´¦Àí (441).mp3	0.24912298	0.24912298	0.24912298	0.24912298	0.24912298	0.24912298	0.24912298	0.24912298	0.24912298	0.24912298	0.24912298	0.24912298	0.24912298	0.24912298	0.24912298	0.24912298	0.24912298	0.24912298	0.24912298	0.24912298	0.24912298	0.24912298	0.24912298	0.24912298	0.24912298	0.24912298	0.24912298	0.24912298	0.24912298	0.24912298	0.24912298	0.24912298	0.24912298	0.24912298	0.24912298	0.24912298	0.24912298	0.24912298	0.24912298	0.24912298	0.24912298	0.24912298	0.24912298	0.24912298	0.24912298	0.24912298	0.24912298	0.24912298	0.24912298
¸ßË¹°×ÔëÉù´¦Àí (442).mp3	0.09807005	0.09807005	0.09807005	0.09807005	0.09807005	0.09807005	0.09807005	0.09807005	0.09807005	0.09807005	0.09807005	0.09807005	0.09807005	0.09807005	0.09807005	0.09807005	0.09807005	0.09807005	0.09807005	0.09807005	0.09807005	0.09807005	0.09807005	0.09807005	0.09807005	0.09807005	0.09807005	0.09807005	0.09807005	0.09807005	0.09807005	0.09807005	0.09807005	0.09807005	0.09807005	0.09807005	0.09807005	0.09807005	0.09807005	0.09807005	0.09807005	0.09807005	0.09807005	0.09807005	0.09807005	0.09807005	0.09807005	0.09807005	0.09807005
¸ßË¹°×ÔëÉù´¦Àí (443).mp3	0.13643959	0.13643959	0.13643959	0.13643959	0.13643959	0.13643959	0.13643959	0.13643959	0.13643959	0.13643959	0.13643959	0.13643959	0.13643959	0.13643959	0.13643959	0.13643959	0.13643959	0.13643959	0.13643959	0.13643959	0.13643959	0.13643959	0.13643959	0.13643959	0.13643959	0.13643959	0.13643959	0.13643959	0.13643959	0.13643959	0.13643959	0.13643959	0.13643959	0.13643959	0.13643959	0.13643959	0.13643959	0.13643959	0.13643959	0.13643959	0.13643959	0.13643959	0.13643959	0.13643959	0.13643959	0.13643959	0.13643959	0.13643959	0.13643959
¸ßË¹°×ÔëÉù´¦Àí (444).mp3	-0.06927342	-0.06927342	-0.06927342	-0.06927342	-0.06927342	-0.06927342	-0.06927342	-0.06927342	-0.06927342	-0.06927342	-0.06927342	-0.06927342	-0.06927342	-0.06927342	-0.06927342	-0.06927342	-0.06927342	-0.06927342	-0.06927342	-0.06927342	-0.06927342	-0.06927342	-0.06927342	-0.06927342	-0.06927342	-0.06927342	-0.06927342	-0.06927342	-0.06927342	-0.06927342	-0.06927342	-0.06927342	-0.06927342	-0.06927342	-0.06927342	-0.06927342	-0.06927342	-0.06927342	-0.06927342	-0.06927342	-0.06927342	-0.06927342	-0.06927342	-0.06927342	-0.06927342	-0.06927342	-0.06927342	-0.06927342	-0.06927342
¸ßË¹°×ÔëÉù´¦Àí (445).mp3	0.17539106	0.17539106	0.17539106	0.17539106	0.17539106	0.17539106	0.17539106	0.17539106	0.17539106	0.17539106	0.17539106	0.17539106	0.17539106	0.17539106	0.17539106	0.17539106	0.17539106	0.17539106	0.17539106	0.17539106	0.17539106	0.17539106	0.17539106	0.17539106	0.17539106	0.17539106	0.17539106	0.17539106	0.17539106	0.17539106	0.17539106	0.17539106	0.17539106	0.17539106	0.17539106	0.17539106	0.17539106	0.17539106	0.17539106	0.17539106	0.17539106	0.17539106	0.17539106	0.17539106	0.17539106	0.17539106	0.17539106	0.17539106	0.17539106
¸ßË¹°×ÔëÉù´¦Àí (446).mp3	0.1138447	0.1138447	0.1138447	0.1138447	0.1138447	0.1138447	0.1138447	0.1138447	0.1138447	0.1138447	0.1138447	0.1138447	0.1138447	0.1138447	0.1138447	0.1138447	0.1138447	0.1138447	0.1138447	0.1138447	0.1138447	0.1138447	0.1138447	0.1138447	0.1138447	0.1138447	0.1138447	0.1138447	0.1138447	0.1138447	0.1138447	0.1138447	0.1138447	0.1138447	0.1138447	0.1138447	0.1138447	0.1138447	0.1138447	0.1138447	0.1138447	0.1138447	0.1138447	0.1138447	0.1138447	0.1138447	0.1138447	0.1138447	0.1138447
¸ßË¹°×ÔëÉù´¦Àí (447).mp3	0.035738528	0.035738528	0.035738528	0.035738528	0.035738528	0.035738528	0.035738528	0.035738528	0.035738528	0.035738528	0.035738528	0.035738528	0.035738528	0.035738528	0.035738528	0.035738528	0.035738528	0.035738528	0.035738528	0.035738528	0.035738528	0.035738528	0.035738528	0.035738528	0.035738528	0.035738528	0.035738528	0.035738528	0.035738528	0.035738528	0.035738528	0.035738528	0.035738528	0.035738528	0.035738528	0.035738528	0.035738528	0.035738528	0.035738528	0.035738528	0.035738528	0.035738528	0.035738528	0.035738528	0.035738528	0.035738528	0.035738528	0.035738528	0.035738528
¸ßË¹°×ÔëÉù´¦Àí (448).mp3	0.24608538	0.24608538	0.24608538	0.24608538	0.24608538	0.24608538	0.24608538	0.24608538	0.24608538	0.24608538	0.24608538	0.24608538	0.24608538	0.24608538	0.24608538	0.24608538	0.24608538	0.24608538	0.24608538	0.24608538	0.24608538	0.24608538	0.24608538	0.24608538	0.24608538	0.24608538	0.24608538	0.24608538	0.24608538	0.24608538	0.24608538	0.24608538	0.24608538	0.24608538	0.24608538	0.24608538	0.24608538	0.24608538	0.24608538	0.24608538	0.24608538	0.24608538	0.24608538	0.24608538	0.24608538	0.24608538	0.24608538	0.24608538	0.24608538
¸ßË¹°×ÔëÉù´¦Àí (449).mp3	0.11315494	0.11315494	0.11315494	0.11315494	0.11315494	0.11315494	0.11315494	0.11315494	0.11315494	0.11315494	0.11315494	0.11315494	0.11315494	0.11315494	0.11315494	0.11315494	0.11315494	0.11315494	0.11315494	0.11315494	0.11315494	0.11315494	0.11315494	0.11315494	0.11315494	0.11315494	0.11315494	0.11315494	0.11315494	0.11315494	0.11315494	0.11315494	0.11315494	0.11315494	0.11315494	0.11315494	0.11315494	0.11315494	0.11315494	0.11315494	0.11315494	0.11315494	0.11315494	0.11315494	0.11315494	0.11315494	0.11315494	0.11315494	0.11315494
¸ßË¹°×ÔëÉù´¦Àí (450).mp3	0.11370375	0.11370375	0.11370375	0.11370375	0.11370375	0.11370375	0.11370375	0.11370375	0.11370375	0.11370375	0.11370375	0.11370375	0.11370375	0.11370375	0.11370375	0.11370375	0.11370375	0.11370375	0.11370375	0.11370375	0.11370375	0.11370375	0.11370375	0.11370375	0.11370375	0.11370375	0.11370375	0.11370375	0.11370375	0.11370375	0.11370375	0.11370375	0.11370375	0.11370375	0.11370375	0.11370375	0.11370375	0.11370375	0.11370375	0.11370375	0.11370375	0.11370375	0.11370375	0.11370375	0.11370375	0.11370375	0.11370375	0.11370375	0.11370375
¸ßË¹°×ÔëÉù´¦Àí (451).mp3	0.20136088	0.20136088	0.20136088	0.20136088	0.20136088	0.20136088	0.20136088	0.20136088	0.20136088	0.20136088	0.20136088	0.20136088	0.20136088	0.20136088	0.20136088	0.20136088	0.20136088	0.20136088	0.20136088	0.20136088	0.20136088	0.20136088	0.20136088	0.20136088	0.20136088	0.20136088	0.20136088	0.20136088	0.20136088	0.20136088	0.20136088	0.20136088	0.20136088	0.20136088	0.20136088	0.20136088	0.20136088	0.20136088	0.20136088	0.20136088	0.20136088	0.20136088	0.20136088	0.20136088	0.20136088	0.20136088	0.20136088	0.20136088	0.20136088
¸ßË¹°×ÔëÉù´¦Àí (452).mp3	0.19156688	0.19156688	0.19156688	0.19156688	0.19156688	0.19156688	0.19156688	0.19156688	0.19156688	0.19156688	0.19156688	0.19156688	0.19156688	0.19156688	0.19156688	0.19156688	0.19156688	0.19156688	0.19156688	0.19156688	0.19156688	0.19156688	0.19156688	0.19156688	0.19156688	0.19156688	0.19156688	0.19156688	0.19156688	0.19156688	0.19156688	0.19156688	0.19156688	0.19156688	0.19156688	0.19156688	0.19156688	0.19156688	0.19156688	0.19156688	0.19156688	0.19156688	0.19156688	0.19156688	0.19156688	0.19156688	0.19156688	0.19156688	0.19156688
¸ßË¹°×ÔëÉù´¦Àí (453).mp3	0.26583377	0.26583377	0.26583377	0.26583377	0.26583377	0.26583377	0.26583377	0.26583377	0.26583377	0.26583377	0.26583377	0.26583377	0.26583377	0.26583377	0.26583377	0.26583377	0.26583377	0.26583377	0.26583377	0.26583377	0.26583377	0.26583377	0.26583377	0.26583377	0.26583377	0.26583377	0.26583377	0.26583377	0.26583377	0.26583377	0.26583377	0.26583377	0.26583377	0.26583377	0.26583377	0.26583377	0.26583377	0.26583377	0.26583377	0.26583377	0.26583377	0.26583377	0.26583377	0.26583377	0.26583377	0.26583377	0.26583377	0.26583377	0.26583377
¸ßË¹°×ÔëÉù´¦Àí (454).mp3	0.09486666	0.09486666	0.09486666	0.09486666	0.09486666	0.09486666	0.09486666	0.09486666	0.09486666	0.09486666	0.09486666	0.09486666	0.09486666	0.09486666	0.09486666	0.09486666	0.09486666	0.09486666	0.09486666	0.09486666	0.09486666	0.09486666	0.09486666	0.09486666	0.09486666	0.09486666	0.09486666	0.09486666	0.09486666	0.09486666	0.09486666	0.09486666	0.09486666	0.09486666	0.09486666	0.09486666	0.09486666	0.09486666	0.09486666	0.09486666	0.09486666	0.09486666	0.09486666	0.09486666	0.09486666	0.09486666	0.09486666	0.09486666	0.09486666
¸ßË¹°×ÔëÉù´¦Àí (455).mp3	0.15777212	0.15777212	0.15777212	0.15777212	0.15777212	0.15777212	0.15777212	0.15777212	0.15777212	0.15777212	0.15777212	0.15777212	0.15777212	0.15777212	0.15777212	0.15777212	0.15777212	0.15777212	0.15777212	0.15777212	0.15777212	0.15777212	0.15777212	0.15777212	0.15777212	0.15777212	0.15777212	0.15777212	0.15777212	0.15777212	0.15777212	0.15777212	0.15777212	0.15777212	0.15777212	0.15777212	0.15777212	0.15777212	0.15777212	0.15777212	0.15777212	0.15777212	0.15777212	0.15777212	0.15777212	0.15777212	0.15777212	0.15777212	0.15777212
¸ßË¹°×ÔëÉù´¦Àí (456).mp3	0.094855	0.094855	0.094855	0.094855	0.094855	0.094855	0.094855	0.094855	0.094855	0.094855	0.094855	0.094855	0.094855	0.094855	0.094855	0.094855	0.094855	0.094855	0.094855	0.094855	0.094855	0.094855	0.094855	0.094855	0.094855	0.094855	0.094855	0.094855	0.094855	0.094855	0.094855	0.094855	0.094855	0.094855	0.094855	0.094855	0.094855	0.094855	0.094855	0.094855	0.094855	0.094855	0.094855	0.094855	0.094855	0.094855	0.094855	0.094855	0.094855
¸ßË¹°×ÔëÉù´¦Àí (457).mp3	0.19329049	0.19329049	0.19329049	0.19329049	0.19329049	0.19329049	0.19329049	0.19329049	0.19329049	0.19329049	0.19329049	0.19329049	0.19329049	0.19329049	0.19329049	0.19329049	0.19329049	0.19329049	0.19329049	0.19329049	0.19329049	0.19329049	0.19329049	0.19329049	0.19329049	0.19329049	0.19329049	0.19329049	0.19329049	0.19329049	0.19329049	0.19329049	0.19329049	0.19329049	0.19329049	0.19329049	0.19329049	0.19329049	0.19329049	0.19329049	0.19329049	0.19329049	0.19329049	0.19329049	0.19329049	0.19329049	0.19329049	0.19329049	0.19329049
¸ßË¹°×ÔëÉù´¦Àí (458).mp3	0.013030768	0.013030768	0.013030768	0.013030768	0.013030768	0.013030768	0.013030768	0.013030768	0.013030768	0.013030768	0.013030768	0.013030768	0.013030768	0.013030768	0.013030768	0.013030768	0.013030768	0.013030768	0.013030768	0.013030768	0.013030768	0.013030768	0.013030768	0.013030768	0.013030768	0.013030768	0.013030768	0.013030768	0.013030768	0.013030768	0.013030768	0.013030768	0.013030768	0.013030768	0.013030768	0.013030768	0.013030768	0.013030768	0.013030768	0.013030768	0.013030768	0.013030768	0.013030768	0.013030768	0.013030768	0.013030768	0.013030768	0.013030768	0.013030768
¸ßË¹°×ÔëÉù´¦Àí (459).mp3	0.12851492	0.12851492	0.12851492	0.12851492	0.12851492	0.12851492	0.12851492	0.12851492	0.12851492	0.12851492	0.12851492	0.12851492	0.12851492	0.12851492	0.12851492	0.12851492	0.12851492	0.12851492	0.12851492	0.12851492	0.12851492	0.12851492	0.12851492	0.12851492	0.12851492	0.12851492	0.12851492	0.12851492	0.12851492	0.12851492	0.12851492	0.12851492	0.12851492	0.12851492	0.12851492	0.12851492	0.12851492	0.12851492	0.12851492	0.12851492	0.12851492	0.12851492	0.12851492	0.12851492	0.12851492	0.12851492	0.12851492	0.12851492	0.12851492
¸ßË¹°×ÔëÉù´¦Àí (460).mp3	0.15242434	0.15242434	0.15242434	0.15242434	0.15242434	0.15242434	0.15242434	0.15242434	0.15242434	0.15242434	0.15242434	0.15242434	0.15242434	0.15242434	0.15242434	0.15242434	0.15242434	0.15242434	0.15242434	0.15242434	0.15242434	0.15242434	0.15242434	0.15242434	0.15242434	0.15242434	0.15242434	0.15242434	0.15242434	0.15242434	0.15242434	0.15242434	0.15242434	0.15242434	0.15242434	0.15242434	0.15242434	0.15242434	0.15242434	0.15242434	0.15242434	0.15242434	0.15242434	0.15242434	0.15242434	0.15242434	0.15242434	0.15242434	0.15242434
¸ßË¹°×ÔëÉù´¦Àí (461).mp3	-0.06528955	-0.06528955	-0.06528955	-0.06528955	-0.06528955	-0.06528955	-0.06528955	-0.06528955	-0.06528955	-0.06528955	-0.06528955	-0.06528955	-0.06528955	-0.06528955	-0.06528955	-0.06528955	-0.06528955	-0.06528955	-0.06528955	-0.06528955	-0.06528955	-0.06528955	-0.06528955	-0.06528955	-0.06528955	-0.06528955	-0.06528955	-0.06528955	-0.06528955	-0.06528955	-0.06528955	-0.06528955	-0.06528955	-0.06528955	-0.06528955	-0.06528955	-0.06528955	-0.06528955	-0.06528955	-0.06528955	-0.06528955	-0.06528955	-0.06528955	-0.06528955	-0.06528955	-0.06528955	-0.06528955	-0.06528955	-0.06528955
¸ßË¹°×ÔëÉù´¦Àí (462).mp3	0.033944264	0.033944264	0.033944264	0.033944264	0.033944264	0.033944264	0.033944264	0.033944264	0.033944264	0.033944264	0.033944264	0.033944264	0.033944264	0.033944264	0.033944264	0.033944264	0.033944264	0.033944264	0.033944264	0.033944264	0.033944264	0.033944264	0.033944264	0.033944264	0.033944264	0.033944264	0.033944264	0.033944264	0.033944264	0.033944264	0.033944264	0.033944264	0.033944264	0.033944264	0.033944264	0.033944264	0.033944264	0.033944264	0.033944264	0.033944264	0.033944264	0.033944264	0.033944264	0.033944264	0.033944264	0.033944264	0.033944264	0.033944264	0.033944264
¸ßË¹°×ÔëÉù´¦Àí (463).mp3	-0.092798494	-0.092798494	-0.092798494	-0.092798494	-0.092798494	-0.092798494	-0.092798494	-0.092798494	-0.092798494	-0.092798494	-0.092798494	-0.092798494	-0.092798494	-0.092798494	-0.092798494	-0.092798494	-0.092798494	-0.092798494	-0.092798494	-0.092798494	-0.092798494	-0.092798494	-0.092798494	-0.092798494	-0.092798494	-0.092798494	-0.092798494	-0.092798494	-0.092798494	-0.092798494	-0.092798494	-0.092798494	-0.092798494	-0.092798494	-0.092798494	-0.092798494	-0.092798494	-0.092798494	-0.092798494	-0.092798494	-0.092798494	-0.092798494	-0.092798494	-0.092798494	-0.092798494	-0.092798494	-0.092798494	-0.092798494	-0.092798494
¸ßË¹°×ÔëÉù´¦Àí (464).mp3	0.13010849	0.13010849	0.13010849	0.13010849	0.13010849	0.13010849	0.13010849	0.13010849	0.13010849	0.13010849	0.13010849	0.13010849	0.13010849	0.13010849	0.13010849	0.13010849	0.13010849	0.13010849	0.13010849	0.13010849	0.13010849	0.13010849	0.13010849	0.13010849	0.13010849	0.13010849	0.13010849	0.13010849	0.13010849	0.13010849	0.13010849	0.13010849	0.13010849	0.13010849	0.13010849	0.13010849	0.13010849	0.13010849	0.13010849	0.13010849	0.13010849	0.13010849	0.13010849	0.13010849	0.13010849	0.13010849	0.13010849	0.13010849	0.13010849
¸ßË¹°×ÔëÉù´¦Àí (465).mp3	0.07215201	0.07215201	0.07215201	0.07215201	0.07215201	0.07215201	0.07215201	0.07215201	0.07215201	0.07215201	0.07215201	0.07215201	0.07215201	0.07215201	0.07215201	0.07215201	0.07215201	0.07215201	0.07215201	0.07215201	0.07215201	0.07215201	0.07215201	0.07215201	0.07215201	0.07215201	0.07215201	0.07215201	0.07215201	0.07215201	0.07215201	0.07215201	0.07215201	0.07215201	0.07215201	0.07215201	0.07215201	0.07215201	0.07215201	0.07215201	0.07215201	0.07215201	0.07215201	0.07215201	0.07215201	0.07215201	0.07215201	0.07215201	0.07215201
¸ßË¹°×ÔëÉù´¦Àí (466).mp3	0.042556956	0.042556956	0.042556956	0.042556956	0.042556956	0.042556956	0.042556956	0.042556956	0.042556956	0.042556956	0.042556956	0.042556956	0.042556956	0.042556956	0.042556956	0.042556956	0.042556956	0.042556956	0.042556956	0.042556956	0.042556956	0.042556956	0.042556956	0.042556956	0.042556956	0.042556956	0.042556956	0.042556956	0.042556956	0.042556956	0.042556956	0.042556956	0.042556956	0.042556956	0.042556956	0.042556956	0.042556956	0.042556956	0.042556956	0.042556956	0.042556956	0.042556956	0.042556956	0.042556956	0.042556956	0.042556956	0.042556956	0.042556956	0.042556956
¸ßË¹°×ÔëÉù´¦Àí (467).mp3	0.09055735	0.09055735	0.09055735	0.09055735	0.09055735	0.09055735	0.09055735	0.09055735	0.09055735	0.09055735	0.09055735	0.09055735	0.09055735	0.09055735	0.09055735	0.09055735	0.09055735	0.09055735	0.09055735	0.09055735	0.09055735	0.09055735	0.09055735	0.09055735	0.09055735	0.09055735	0.09055735	0.09055735	0.09055735	0.09055735	0.09055735	0.09055735	0.09055735	0.09055735	0.09055735	0.09055735	0.09055735	0.09055735	0.09055735	0.09055735	0.09055735	0.09055735	0.09055735	0.09055735	0.09055735	0.09055735	0.09055735	0.09055735	0.09055735
¸ßË¹°×ÔëÉù´¦Àí (468).mp3	-0.008044682	-0.008044682	-0.008044682	-0.008044682	-0.008044682	-0.008044682	-0.008044682	-0.008044682	-0.008044682	-0.008044682	-0.008044682	-0.008044682	-0.008044682	-0.008044682	-0.008044682	-0.008044682	-0.008044682	-0.008044682	-0.008044682	-0.008044682	-0.008044682	-0.008044682	-0.008044682	-0.008044682	-0.008044682	-0.008044682	-0.008044682	-0.008044682	-0.008044682	-0.008044682	-0.008044682	-0.008044682	-0.008044682	-0.008044682	-0.008044682	-0.008044682	-0.008044682	-0.008044682	-0.008044682	-0.008044682	-0.008044682	-0.008044682	-0.008044682	-0.008044682	-0.008044682	-0.008044682	-0.008044682	-0.008044682	-0.008044682
¸ßË¹°×ÔëÉù´¦Àí (469).mp3	0.124800645	0.124800645	0.124800645	0.124800645	0.124800645	0.124800645	0.124800645	0.124800645	0.124800645	0.124800645	0.124800645	0.124800645	0.124800645	0.124800645	0.124800645	0.124800645	0.124800645	0.124800645	0.124800645	0.124800645	0.124800645	0.124800645	0.124800645	0.124800645	0.124800645	0.124800645	0.124800645	0.124800645	0.124800645	0.124800645	0.124800645	0.124800645	0.124800645	0.124800645	0.124800645	0.124800645	0.124800645	0.124800645	0.124800645	0.124800645	0.124800645	0.124800645	0.124800645	0.124800645	0.124800645	0.124800645	0.124800645	0.124800645	0.124800645
¸ßË¹°×ÔëÉù´¦Àí (470).mp3	0.018925428	0.018925428	0.018925428	0.018925428	0.018925428	0.018925428	0.018925428	0.018925428	0.018925428	0.018925428	0.018925428	0.018925428	0.018925428	0.018925428	0.018925428	0.018925428	0.018925428	0.018925428	0.018925428	0.018925428	0.018925428	0.018925428	0.018925428	0.018925428	0.018925428	0.018925428	0.018925428	0.018925428	0.018925428	0.018925428	0.018925428	0.018925428	0.018925428	0.018925428	0.018925428	0.018925428	0.018925428	0.018925428	0.018925428	0.018925428	0.018925428	0.018925428	0.018925428	0.018925428	0.018925428	0.018925428	0.018925428	0.018925428	0.018925428
¸ßË¹°×ÔëÉù´¦Àí (471).mp3	0.104408614	0.104408614	0.104408614	0.104408614	0.104408614	0.104408614	0.104408614	0.104408614	0.104408614	0.104408614	0.104408614	0.104408614	0.104408614	0.104408614	0.104408614	0.104408614	0.104408614	0.104408614	0.104408614	0.104408614	0.104408614	0.104408614	0.104408614	0.104408614	0.104408614	0.104408614	0.104408614	0.104408614	0.104408614	0.104408614	0.104408614	0.104408614	0.104408614	0.104408614	0.104408614	0.104408614	0.104408614	0.104408614	0.104408614	0.104408614	0.104408614	0.104408614	0.104408614	0.104408614	0.104408614	0.104408614	0.104408614	0.104408614	0.104408614
¸ßË¹°×ÔëÉù´¦Àí (472).mp3	0.12325811	0.12325811	0.12325811	0.12325811	0.12325811	0.12325811	0.12325811	0.12325811	0.12325811	0.12325811	0.12325811	0.12325811	0.12325811	0.12325811	0.12325811	0.12325811	0.12325811	0.12325811	0.12325811	0.12325811	0.12325811	0.12325811	0.12325811	0.12325811	0.12325811	0.12325811	0.12325811	0.12325811	0.12325811	0.12325811	0.12325811	0.12325811	0.12325811	0.12325811	0.12325811	0.12325811	0.12325811	0.12325811	0.12325811	0.12325811	0.12325811	0.12325811	0.12325811	0.12325811	0.12325811	0.12325811	0.12325811	0.12325811	0.12325811
¸ßË¹°×ÔëÉù´¦Àí (473).mp3	0.18479967	0.18479967	0.18479967	0.18479967	0.18479967	0.18479967	0.18479967	0.18479967	0.18479967	0.18479967	0.18479967	0.18479967	0.18479967	0.18479967	0.18479967	0.18479967	0.18479967	0.18479967	0.18479967	0.18479967	0.18479967	0.18479967	0.18479967	0.18479967	0.18479967	0.18479967	0.18479967	0.18479967	0.18479967	0.18479967	0.18479967	0.18479967	0.18479967	0.18479967	0.18479967	0.18479967	0.18479967	0.18479967	0.18479967	0.18479967	0.18479967	0.18479967	0.18479967	0.18479967	0.18479967	0.18479967	0.18479967	0.18479967	0.18479967
¸ßË¹°×ÔëÉù´¦Àí (474).mp3	0.11104394	0.11104394	0.11104394	0.11104394	0.11104394	0.11104394	0.11104394	0.11104394	0.11104394	0.11104394	0.11104394	0.11104394	0.11104394	0.11104394	0.11104394	0.11104394	0.11104394	0.11104394	0.11104394	0.11104394	0.11104394	0.11104394	0.11104394	0.11104394	0.11104394	0.11104394	0.11104394	0.11104394	0.11104394	0.11104394	0.11104394	0.11104394	0.11104394	0.11104394	0.11104394	0.11104394	0.11104394	0.11104394	0.11104394	0.11104394	0.11104394	0.11104394	0.11104394	0.11104394	0.11104394	0.11104394	0.11104394	0.11104394	0.11104394
¸ßË¹°×ÔëÉù´¦Àí (475).mp3	0.15344813	0.15344813	0.15344813	0.15344813	0.15344813	0.15344813	0.15344813	0.15344813	0.15344813	0.15344813	0.15344813	0.15344813	0.15344813	0.15344813	0.15344813	0.15344813	0.15344813	0.15344813	0.15344813	0.15344813	0.15344813	0.15344813	0.15344813	0.15344813	0.15344813	0.15344813	0.15344813	0.15344813	0.15344813	0.15344813	0.15344813	0.15344813	0.15344813	0.15344813	0.15344813	0.15344813	0.15344813	0.15344813	0.15344813	0.15344813	0.15344813	0.15344813	0.15344813	0.15344813	0.15344813	0.15344813	0.15344813	0.15344813	0.15344813
¸ßË¹°×ÔëÉù´¦Àí (476).mp3	0.070398234	0.070398234	0.070398234	0.070398234	0.070398234	0.070398234	0.070398234	0.070398234	0.070398234	0.070398234	0.070398234	0.070398234	0.070398234	0.070398234	0.070398234	0.070398234	0.070398234	0.070398234	0.070398234	0.070398234	0.070398234	0.070398234	0.070398234	0.070398234	0.070398234	0.070398234	0.070398234	0.070398234	0.070398234	0.070398234	0.070398234	0.070398234	0.070398234	0.070398234	0.070398234	0.070398234	0.070398234	0.070398234	0.070398234	0.070398234	0.070398234	0.070398234	0.070398234	0.070398234	0.070398234	0.070398234	0.070398234	0.070398234	0.070398234
¸ßË¹°×ÔëÉù´¦Àí (477).mp3	0.11506709	0.11506709	0.11506709	0.11506709	0.11506709	0.11506709	0.11506709	0.11506709	0.11506709	0.11506709	0.11506709	0.11506709	0.11506709	0.11506709	0.11506709	0.11506709	0.11506709	0.11506709	0.11506709	0.11506709	0.11506709	0.11506709	0.11506709	0.11506709	0.11506709	0.11506709	0.11506709	0.11506709	0.11506709	0.11506709	0.11506709	0.11506709	0.11506709	0.11506709	0.11506709	0.11506709	0.11506709	0.11506709	0.11506709	0.11506709	0.11506709	0.11506709	0.11506709	0.11506709	0.11506709	0.11506709	0.11506709	0.11506709	0.11506709
¸ßË¹°×ÔëÉù´¦Àí (478).mp3	0.07825535	0.07825535	0.07825535	0.07825535	0.07825535	0.07825535	0.07825535	0.07825535	0.07825535	0.07825535	0.07825535	0.07825535	0.07825535	0.07825535	0.07825535	0.07825535	0.07825535	0.07825535	0.07825535	0.07825535	0.07825535	0.07825535	0.07825535	0.07825535	0.07825535	0.07825535	0.07825535	0.07825535	0.07825535	0.07825535	0.07825535	0.07825535	0.07825535	0.07825535	0.07825535	0.07825535	0.07825535	0.07825535	0.07825535	0.07825535	0.07825535	0.07825535	0.07825535	0.07825535	0.07825535	0.07825535	0.07825535	0.07825535	0.07825535
¸ßË¹°×ÔëÉù´¦Àí (479).mp3	0.024441533	0.024441533	0.024441533	0.024441533	0.024441533	0.024441533	0.024441533	0.024441533	0.024441533	0.024441533	0.024441533	0.024441533	0.024441533	0.024441533	0.024441533	0.024441533	0.024441533	0.024441533	0.024441533	0.024441533	0.024441533	0.024441533	0.024441533	0.024441533	0.024441533	0.024441533	0.024441533	0.024441533	0.024441533	0.024441533	0.024441533	0.024441533	0.024441533	0.024441533	0.024441533	0.024441533	0.024441533	0.024441533	0.024441533	0.024441533	0.024441533	0.024441533	0.024441533	0.024441533	0.024441533	0.024441533	0.024441533	0.024441533	0.024441533
¸ßË¹°×ÔëÉù´¦Àí (480).mp3	-0.009736597	-0.009736597	-0.009736597	-0.009736597	-0.009736597	-0.009736597	-0.009736597	-0.009736597	-0.009736597	-0.009736597	-0.009736597	-0.009736597	-0.009736597	-0.009736597	-0.009736597	-0.009736597	-0.009736597	-0.009736597	-0.009736597	-0.009736597	-0.009736597	-0.009736597	-0.009736597	-0.009736597	-0.009736597	-0.009736597	-0.009736597	-0.009736597	-0.009736597	-0.009736597	-0.009736597	-0.009736597	-0.009736597	-0.009736597	-0.009736597	-0.009736597	-0.009736597	-0.009736597	-0.009736597	-0.009736597	-0.009736597	-0.009736597	-0.009736597	-0.009736597	-0.009736597	-0.009736597	-0.009736597	-0.009736597	-0.009736597
¸ßË¹°×ÔëÉù´¦Àí (481).mp3	-0.061773673	-0.061773673	-0.061773673	-0.061773673	-0.061773673	-0.061773673	-0.061773673	-0.061773673	-0.061773673	-0.061773673	-0.061773673	-0.061773673	-0.061773673	-0.061773673	-0.061773673	-0.061773673	-0.061773673	-0.061773673	-0.061773673	-0.061773673	-0.061773673	-0.061773673	-0.061773673	-0.061773673	-0.061773673	-0.061773673	-0.061773673	-0.061773673	-0.061773673	-0.061773673	-0.061773673	-0.061773673	-0.061773673	-0.061773673	-0.061773673	-0.061773673	-0.061773673	-0.061773673	-0.061773673	-0.061773673	-0.061773673	-0.061773673	-0.061773673	-0.061773673	-0.061773673	-0.061773673	-0.061773673	-0.061773673	-0.061773673
¸ßË¹°×ÔëÉù´¦Àí (482).mp3	0.062030368	0.062030368	0.062030368	0.062030368	0.062030368	0.062030368	0.062030368	0.062030368	0.062030368	0.062030368	0.062030368	0.062030368	0.062030368	0.062030368	0.062030368	0.062030368	0.062030368	0.062030368	0.062030368	0.062030368	0.062030368	0.062030368	0.062030368	0.062030368	0.062030368	0.062030368	0.062030368	0.062030368	0.062030368	0.062030368	0.062030368	0.062030368	0.062030368	0.062030368	0.062030368	0.062030368	0.062030368	0.062030368	0.062030368	0.062030368	0.062030368	0.062030368	0.062030368	0.062030368	0.062030368	0.062030368	0.062030368	0.062030368	0.062030368
¸ßË¹°×ÔëÉù´¦Àí (483).mp3	0.116423	0.116423	0.116423	0.116423	0.116423	0.116423	0.116423	0.116423	0.116423	0.116423	0.116423	0.116423	0.116423	0.116423	0.116423	0.116423	0.116423	0.116423	0.116423	0.116423	0.116423	0.116423	0.116423	0.116423	0.116423	0.116423	0.116423	0.116423	0.116423	0.116423	0.116423	0.116423	0.116423	0.116423	0.116423	0.116423	0.116423	0.116423	0.116423	0.116423	0.116423	0.116423	0.116423	0.116423	0.116423	0.116423	0.116423	0.116423	0.116423
¸ßË¹°×ÔëÉù´¦Àí (484).mp3	0.16033378	0.16033378	0.16033378	0.16033378	0.16033378	0.16033378	0.16033378	0.16033378	0.16033378	0.16033378	0.16033378	0.16033378	0.16033378	0.16033378	0.16033378	0.16033378	0.16033378	0.16033378	0.16033378	0.16033378	0.16033378	0.16033378	0.16033378	0.16033378	0.16033378	0.16033378	0.16033378	0.16033378	0.16033378	0.16033378	0.16033378	0.16033378	0.16033378	0.16033378	0.16033378	0.16033378	0.16033378	0.16033378	0.16033378	0.16033378	0.16033378	0.16033378	0.16033378	0.16033378	0.16033378	0.16033378	0.16033378	0.16033378	0.16033378
¸ßË¹°×ÔëÉù´¦Àí (485).mp3	0.02645871	0.02645871	0.02645871	0.02645871	0.02645871	0.02645871	0.02645871	0.02645871	0.02645871	0.02645871	0.02645871	0.02645871	0.02645871	0.02645871	0.02645871	0.02645871	0.02645871	0.02645871	0.02645871	0.02645871	0.02645871	0.02645871	0.02645871	0.02645871	0.02645871	0.02645871	0.02645871	0.02645871	0.02645871	0.02645871	0.02645871	0.02645871	0.02645871	0.02645871	0.02645871	0.02645871	0.02645871	0.02645871	0.02645871	0.02645871	0.02645871	0.02645871	0.02645871	0.02645871	0.02645871	0.02645871	0.02645871	0.02645871	0.02645871
¸ßË¹°×ÔëÉù´¦Àí (486).mp3	0.1376279	0.1376279	0.1376279	0.1376279	0.1376279	0.1376279	0.1376279	0.1376279	0.1376279	0.1376279	0.1376279	0.1376279	0.1376279	0.1376279	0.1376279	0.1376279	0.1376279	0.1376279	0.1376279	0.1376279	0.1376279	0.1376279	0.1376279	0.1376279	0.1376279	0.1376279	0.1376279	0.1376279	0.1376279	0.1376279	0.1376279	0.1376279	0.1376279	0.1376279	0.1376279	0.1376279	0.1376279	0.1376279	0.1376279	0.1376279	0.1376279	0.1376279	0.1376279	0.1376279	0.1376279	0.1376279	0.1376279	0.1376279	0.1376279
¸ßË¹°×ÔëÉù´¦Àí (487).mp3	0.050736167	0.050736167	0.050736167	0.050736167	0.050736167	0.050736167	0.050736167	0.050736167	0.050736167	0.050736167	0.050736167	0.050736167	0.050736167	0.050736167	0.050736167	0.050736167	0.050736167	0.050736167	0.050736167	0.050736167	0.050736167	0.050736167	0.050736167	0.050736167	0.050736167	0.050736167	0.050736167	0.050736167	0.050736167	0.050736167	0.050736167	0.050736167	0.050736167	0.050736167	0.050736167	0.050736167	0.050736167	0.050736167	0.050736167	0.050736167	0.050736167	0.050736167	0.050736167	0.050736167	0.050736167	0.050736167	0.050736167	0.050736167	0.050736167
¸ßË¹°×ÔëÉù´¦Àí (488).mp3	0.16414434	0.16414434	0.16414434	0.16414434	0.16414434	0.16414434	0.16414434	0.16414434	0.16414434	0.16414434	0.16414434	0.16414434	0.16414434	0.16414434	0.16414434	0.16414434	0.16414434	0.16414434	0.16414434	0.16414434	0.16414434	0.16414434	0.16414434	0.16414434	0.16414434	0.16414434	0.16414434	0.16414434	0.16414434	0.16414434	0.16414434	0.16414434	0.16414434	0.16414434	0.16414434	0.16414434	0.16414434	0.16414434	0.16414434	0.16414434	0.16414434	0.16414434	0.16414434	0.16414434	0.16414434	0.16414434	0.16414434	0.16414434	0.16414434
¸ßË¹°×ÔëÉù´¦Àí (489).mp3	0.16543916	0.16543916	0.16543916	0.16543916	0.16543916	0.16543916	0.16543916	0.16543916	0.16543916	0.16543916	0.16543916	0.16543916	0.16543916	0.16543916	0.16543916	0.16543916	0.16543916	0.16543916	0.16543916	0.16543916	0.16543916	0.16543916	0.16543916	0.16543916	0.16543916	0.16543916	0.16543916	0.16543916	0.16543916	0.16543916	0.16543916	0.16543916	0.16543916	0.16543916	0.16543916	0.16543916	0.16543916	0.16543916	0.16543916	0.16543916	0.16543916	0.16543916	0.16543916	0.16543916	0.16543916	0.16543916	0.16543916	0.16543916	0.16543916
¸ßË¹°×ÔëÉù´¦Àí (490).mp3	0.13043629	0.13043629	0.13043629	0.13043629	0.13043629	0.13043629	0.13043629	0.13043629	0.13043629	0.13043629	0.13043629	0.13043629	0.13043629	0.13043629	0.13043629	0.13043629	0.13043629	0.13043629	0.13043629	0.13043629	0.13043629	0.13043629	0.13043629	0.13043629	0.13043629	0.13043629	0.13043629	0.13043629	0.13043629	0.13043629	0.13043629	0.13043629	0.13043629	0.13043629	0.13043629	0.13043629	0.13043629	0.13043629	0.13043629	0.13043629	0.13043629	0.13043629	0.13043629	0.13043629	0.13043629	0.13043629	0.13043629	0.13043629	0.13043629
¸ßË¹°×ÔëÉù´¦Àí (491).mp3	0.14529333	0.14529333	0.14529333	0.14529333	0.14529333	0.14529333	0.14529333	0.14529333	0.14529333	0.14529333	0.14529333	0.14529333	0.14529333	0.14529333	0.14529333	0.14529333	0.14529333	0.14529333	0.14529333	0.14529333	0.14529333	0.14529333	0.14529333	0.14529333	0.14529333	0.14529333	0.14529333	0.14529333	0.14529333	0.14529333	0.14529333	0.14529333	0.14529333	0.14529333	0.14529333	0.14529333	0.14529333	0.14529333	0.14529333	0.14529333	0.14529333	0.14529333	0.14529333	0.14529333	0.14529333	0.14529333	0.14529333	0.14529333	0.14529333
¸ßË¹°×ÔëÉù´¦Àí (492).mp3	0.23328343	0.23328343	0.23328343	0.23328343	0.23328343	0.23328343	0.23328343	0.23328343	0.23328343	0.23328343	0.23328343	0.23328343	0.23328343	0.23328343	0.23328343	0.23328343	0.23328343	0.23328343	0.23328343	0.23328343	0.23328343	0.23328343	0.23328343	0.23328343	0.23328343	0.23328343	0.23328343	0.23328343	0.23328343	0.23328343	0.23328343	0.23328343	0.23328343	0.23328343	0.23328343	0.23328343	0.23328343	0.23328343	0.23328343	0.23328343	0.23328343	0.23328343	0.23328343	0.23328343	0.23328343	0.23328343	0.23328343	0.23328343	0.23328343
¸ßË¹°×ÔëÉù´¦Àí (493).mp3	0.14800161	0.14800161	0.14800161	0.14800161	0.14800161	0.14800161	0.14800161	0.14800161	0.14800161	0.14800161	0.14800161	0.14800161	0.14800161	0.14800161	0.14800161	0.14800161	0.14800161	0.14800161	0.14800161	0.14800161	0.14800161	0.14800161	0.14800161	0.14800161	0.14800161	0.14800161	0.14800161	0.14800161	0.14800161	0.14800161	0.14800161	0.14800161	0.14800161	0.14800161	0.14800161	0.14800161	0.14800161	0.14800161	0.14800161	0.14800161	0.14800161	0.14800161	0.14800161	0.14800161	0.14800161	0.14800161	0.14800161	0.14800161	0.14800161
¸ßË¹°×ÔëÉù´¦Àí (494).mp3	0.2065615	0.2065615	0.2065615	0.2065615	0.2065615	0.2065615	0.2065615	0.2065615	0.2065615	0.2065615	0.2065615	0.2065615	0.2065615	0.2065615	0.2065615	0.2065615	0.2065615	0.2065615	0.2065615	0.2065615	0.2065615	0.2065615	0.2065615	0.2065615	0.2065615	0.2065615	0.2065615	0.2065615	0.2065615	0.2065615	0.2065615	0.2065615	0.2065615	0.2065615	0.2065615	0.2065615	0.2065615	0.2065615	0.2065615	0.2065615	0.2065615	0.2065615	0.2065615	0.2065615	0.2065615	0.2065615	0.2065615	0.2065615	0.2065615
¸ßË¹°×ÔëÉù´¦Àí (495).mp3	0.18424746	0.18424746	0.18424746	0.18424746	0.18424746	0.18424746	0.18424746	0.18424746	0.18424746	0.18424746	0.18424746	0.18424746	0.18424746	0.18424746	0.18424746	0.18424746	0.18424746	0.18424746	0.18424746	0.18424746	0.18424746	0.18424746	0.18424746	0.18424746	0.18424746	0.18424746	0.18424746	0.18424746	0.18424746	0.18424746	0.18424746	0.18424746	0.18424746	0.18424746	0.18424746	0.18424746	0.18424746	0.18424746	0.18424746	0.18424746	0.18424746	0.18424746	0.18424746	0.18424746	0.18424746	0.18424746	0.18424746	0.18424746	0.18424746
¸ßË¹°×ÔëÉù´¦Àí (496).mp3	0.055419497	0.055419497	0.055419497	0.055419497	0.055419497	0.055419497	0.055419497	0.055419497	0.055419497	0.055419497	0.055419497	0.055419497	0.055419497	0.055419497	0.055419497	0.055419497	0.055419497	0.055419497	0.055419497	0.055419497	0.055419497	0.055419497	0.055419497	0.055419497	0.055419497	0.055419497	0.055419497	0.055419497	0.055419497	0.055419497	0.055419497	0.055419497	0.055419497	0.055419497	0.055419497	0.055419497	0.055419497	0.055419497	0.055419497	0.055419497	0.055419497	0.055419497	0.055419497	0.055419497	0.055419497	0.055419497	0.055419497	0.055419497	0.055419497
¸ßË¹°×ÔëÉù´¦Àí (497).mp3	-0.05079092	-0.05079092	-0.05079092	-0.05079092	-0.05079092	-0.05079092	-0.05079092	-0.05079092	-0.05079092	-0.05079092	-0.05079092	-0.05079092	-0.05079092	-0.05079092	-0.05079092	-0.05079092	-0.05079092	-0.05079092	-0.05079092	-0.05079092	-0.05079092	-0.05079092	-0.05079092	-0.05079092	-0.05079092	-0.05079092	-0.05079092	-0.05079092	-0.05079092	-0.05079092	-0.05079092	-0.05079092	-0.05079092	-0.05079092	-0.05079092	-0.05079092	-0.05079092	-0.05079092	-0.05079092	-0.05079092	-0.05079092	-0.05079092	-0.05079092	-0.05079092	-0.05079092	-0.05079092	-0.05079092	-0.05079092	-0.05079092
¸ßË¹°×ÔëÉù´¦Àí (498).mp3	0.30984446	0.30984446	0.30984446	0.30984446	0.30984446	0.30984446	0.30984446	0.30984446	0.30984446	0.30984446	0.30984446	0.30984446	0.30984446	0.30984446	0.30984446	0.30984446	0.30984446	0.30984446	0.30984446	0.30984446	0.30984446	0.30984446	0.30984446	0.30984446	0.30984446	0.30984446	0.30984446	0.30984446	0.30984446	0.30984446	0.30984446	0.30984446	0.30984446	0.30984446	0.30984446	0.30984446	0.30984446	0.30984446	0.30984446	0.30984446	0.30984446	0.30984446	0.30984446	0.30984446	0.30984446	0.30984446	0.30984446	0.30984446	0.30984446
¸ßË¹°×ÔëÉù´¦Àí (499).mp3	0.04705701	0.04705701	0.04705701	0.04705701	0.04705701	0.04705701	0.04705701	0.04705701	0.04705701	0.04705701	0.04705701	0.04705701	0.04705701	0.04705701	0.04705701	0.04705701	0.04705701	0.04705701	0.04705701	0.04705701	0.04705701	0.04705701	0.04705701	0.04705701	0.04705701	0.04705701	0.04705701	0.04705701	0.04705701	0.04705701	0.04705701	0.04705701	0.04705701	0.04705701	0.04705701	0.04705701	0.04705701	0.04705701	0.04705701	0.04705701	0.04705701	0.04705701	0.04705701	0.04705701	0.04705701	0.04705701	0.04705701	0.04705701	0.04705701
¸ßË¹°×ÔëÉù´¦Àí (500).mp3	-0.00168725	-0.00168725	-0.00168725	-0.00168725	-0.00168725	-0.00168725	-0.00168725	-0.00168725	-0.00168725	-0.00168725	-0.00168725	-0.00168725	-0.00168725	-0.00168725	-0.00168725	-0.00168725	-0.00168725	-0.00168725	-0.00168725	-0.00168725	-0.00168725	-0.00168725	-0.00168725	-0.00168725	-0.00168725	-0.00168725	-0.00168725	-0.00168725	-0.00168725	-0.00168725	-0.00168725	-0.00168725	-0.00168725	-0.00168725	-0.00168725	-0.00168725	-0.00168725	-0.00168725	-0.00168725	-0.00168725	-0.00168725	-0.00168725	-0.00168725	-0.00168725	-0.00168725	-0.00168725	-0.00168725	-0.00168725	-0.00168725
¸ßË¹°×ÔëÉù´¦Àí (501).mp3	-0.03765095	-0.03765095	-0.03765095	-0.03765095	-0.03765095	-0.03765095	-0.03765095	-0.03765095	-0.03765095	-0.03765095	-0.03765095	-0.03765095	-0.03765095	-0.03765095	-0.03765095	-0.03765095	-0.03765095	-0.03765095	-0.03765095	-0.03765095	-0.03765095	-0.03765095	-0.03765095	-0.03765095	-0.03765095	-0.03765095	-0.03765095	-0.03765095	-0.03765095	-0.03765095	-0.03765095	-0.03765095	-0.03765095	-0.03765095	-0.03765095	-0.03765095	-0.03765095	-0.03765095	-0.03765095	-0.03765095	-0.03765095	-0.03765095	-0.03765095	-0.03765095	-0.03765095	-0.03765095	-0.03765095	-0.03765095	-0.03765095
¸ßË¹°×ÔëÉù´¦Àí (502).mp3	0.1193262	0.1193262	0.1193262	0.1193262	0.1193262	0.1193262	0.1193262	0.1193262	0.1193262	0.1193262	0.1193262	0.1193262	0.1193262	0.1193262	0.1193262	0.1193262	0.1193262	0.1193262	0.1193262	0.1193262	0.1193262	0.1193262	0.1193262	0.1193262	0.1193262	0.1193262	0.1193262	0.1193262	0.1193262	0.1193262	0.1193262	0.1193262	0.1193262	0.1193262	0.1193262	0.1193262	0.1193262	0.1193262	0.1193262	0.1193262	0.1193262	0.1193262	0.1193262	0.1193262	0.1193262	0.1193262	0.1193262	0.1193262	0.1193262
¸ßË¹°×ÔëÉù´¦Àí (503).mp3	-0.056704625	-0.056704625	-0.056704625	-0.056704625	-0.056704625	-0.056704625	-0.056704625	-0.056704625	-0.056704625	-0.056704625	-0.056704625	-0.056704625	-0.056704625	-0.056704625	-0.056704625	-0.056704625	-0.056704625	-0.056704625	-0.056704625	-0.056704625	-0.056704625	-0.056704625	-0.056704625	-0.056704625	-0.056704625	-0.056704625	-0.056704625	-0.056704625	-0.056704625	-0.056704625	-0.056704625	-0.056704625	-0.056704625	-0.056704625	-0.056704625	-0.056704625	-0.056704625	-0.056704625	-0.056704625	-0.056704625	-0.056704625	-0.056704625	-0.056704625	-0.056704625	-0.056704625	-0.056704625	-0.056704625	-0.056704625	-0.056704625
¸ßË¹°×ÔëÉù´¦Àí (504).mp3	0.18598051	0.18598051	0.18598051	0.18598051	0.18598051	0.18598051	0.18598051	0.18598051	0.18598051	0.18598051	0.18598051	0.18598051	0.18598051	0.18598051	0.18598051	0.18598051	0.18598051	0.18598051	0.18598051	0.18598051	0.18598051	0.18598051	0.18598051	0.18598051	0.18598051	0.18598051	0.18598051	0.18598051	0.18598051	0.18598051	0.18598051	0.18598051	0.18598051	0.18598051	0.18598051	0.18598051	0.18598051	0.18598051	0.18598051	0.18598051	0.18598051	0.18598051	0.18598051	0.18598051	0.18598051	0.18598051	0.18598051	0.18598051	0.18598051
¸ßË¹°×ÔëÉù´¦Àí (505).mp3	-0.2403262	-0.2403262	-0.2403262	-0.2403262	-0.2403262	-0.2403262	-0.2403262	-0.2403262	-0.2403262	-0.2403262	-0.2403262	-0.2403262	-0.2403262	-0.2403262	-0.2403262	-0.2403262	-0.2403262	-0.2403262	-0.2403262	-0.2403262	-0.2403262	-0.2403262	-0.2403262	-0.2403262	-0.2403262	-0.2403262	-0.2403262	-0.2403262	-0.2403262	-0.2403262	-0.2403262	-0.2403262	-0.2403262	-0.2403262	-0.2403262	-0.2403262	-0.2403262	-0.2403262	-0.2403262	-0.2403262	-0.2403262	-0.2403262	-0.2403262	-0.2403262	-0.2403262	-0.2403262	-0.2403262	-0.2403262	-0.2403262
¸ßË¹°×ÔëÉù´¦Àí (506).mp3	0.19217296	0.19217296	0.19217296	0.19217296	0.19217296	0.19217296	0.19217296	0.19217296	0.19217296	0.19217296	0.19217296	0.19217296	0.19217296	0.19217296	0.19217296	0.19217296	0.19217296	0.19217296	0.19217296	0.19217296	0.19217296	0.19217296	0.19217296	0.19217296	0.19217296	0.19217296	0.19217296	0.19217296	0.19217296	0.19217296	0.19217296	0.19217296	0.19217296	0.19217296	0.19217296	0.19217296	0.19217296	0.19217296	0.19217296	0.19217296	0.19217296	0.19217296	0.19217296	0.19217296	0.19217296	0.19217296	0.19217296	0.19217296	0.19217296
¸ßË¹°×ÔëÉù´¦Àí (507).mp3	0.024950176	0.024950176	0.024950176	0.024950176	0.024950176	0.024950176	0.024950176	0.024950176	0.024950176	0.024950176	0.024950176	0.024950176	0.024950176	0.024950176	0.024950176	0.024950176	0.024950176	0.024950176	0.024950176	0.024950176	0.024950176	0.024950176	0.024950176	0.024950176	0.024950176	0.024950176	0.024950176	0.024950176	0.024950176	0.024950176	0.024950176	0.024950176	0.024950176	0.024950176	0.024950176	0.024950176	0.024950176	0.024950176	0.024950176	0.024950176	0.024950176	0.024950176	0.024950176	0.024950176	0.024950176	0.024950176	0.024950176	0.024950176	0.024950176
¸ßË¹°×ÔëÉù´¦Àí (508).mp3	-0.115498595	-0.115498595	-0.115498595	-0.115498595	-0.115498595	-0.115498595	-0.115498595	-0.115498595	-0.115498595	-0.115498595	-0.115498595	-0.115498595	-0.115498595	-0.115498595	-0.115498595	-0.115498595	-0.115498595	-0.115498595	-0.115498595	-0.115498595	-0.115498595	-0.115498595	-0.115498595	-0.115498595	-0.115498595	-0.115498595	-0.115498595	-0.115498595	-0.115498595	-0.115498595	-0.115498595	-0.115498595	-0.115498595	-0.115498595	-0.115498595	-0.115498595	-0.115498595	-0.115498595	-0.115498595	-0.115498595	-0.115498595	-0.115498595	-0.115498595	-0.115498595	-0.115498595	-0.115498595	-0.115498595	-0.115498595	-0.115498595
¸ßË¹°×ÔëÉù´¦Àí (509).mp3	0.20224091	0.20224091	0.20224091	0.20224091	0.20224091	0.20224091	0.20224091	0.20224091	0.20224091	0.20224091	0.20224091	0.20224091	0.20224091	0.20224091	0.20224091	0.20224091	0.20224091	0.20224091	0.20224091	0.20224091	0.20224091	0.20224091	0.20224091	0.20224091	0.20224091	0.20224091	0.20224091	0.20224091	0.20224091	0.20224091	0.20224091	0.20224091	0.20224091	0.20224091	0.20224091	0.20224091	0.20224091	0.20224091	0.20224091	0.20224091	0.20224091	0.20224091	0.20224091	0.20224091	0.20224091	0.20224091	0.20224091	0.20224091	0.20224091
¸ßË¹°×ÔëÉù´¦Àí (510).mp3	-0.039429147	-0.039429147	-0.039429147	-0.039429147	-0.039429147	-0.039429147	-0.039429147	-0.039429147	-0.039429147	-0.039429147	-0.039429147	-0.039429147	-0.039429147	-0.039429147	-0.039429147	-0.039429147	-0.039429147	-0.039429147	-0.039429147	-0.039429147	-0.039429147	-0.039429147	-0.039429147	-0.039429147	-0.039429147	-0.039429147	-0.039429147	-0.039429147	-0.039429147	-0.039429147	-0.039429147	-0.039429147	-0.039429147	-0.039429147	-0.039429147	-0.039429147	-0.039429147	-0.039429147	-0.039429147	-0.039429147	-0.039429147	-0.039429147	-0.039429147	-0.039429147	-0.039429147	-0.039429147	-0.039429147	-0.039429147	-0.039429147
¸ßË¹°×ÔëÉù´¦Àí (511).mp3	0.1543113	0.1543113	0.1543113	0.1543113	0.1543113	0.1543113	0.1543113	0.1543113	0.1543113	0.1543113	0.1543113	0.1543113	0.1543113	0.1543113	0.1543113	0.1543113	0.1543113	0.1543113	0.1543113	0.1543113	0.1543113	0.1543113	0.1543113	0.1543113	0.1543113	0.1543113	0.1543113	0.1543113	0.1543113	0.1543113	0.1543113	0.1543113	0.1543113	0.1543113	0.1543113	0.1543113	0.1543113	0.1543113	0.1543113	0.1543113	0.1543113	0.1543113	0.1543113	0.1543113	0.1543113	0.1543113	0.1543113	0.1543113	0.1543113
¸ßË¹°×ÔëÉù´¦Àí (512).mp3	0.0437141	0.0437141	0.0437141	0.0437141	0.0437141	0.0437141	0.0437141	0.0437141	0.0437141	0.0437141	0.0437141	0.0437141	0.0437141	0.0437141	0.0437141	0.0437141	0.0437141	0.0437141	0.0437141	0.0437141	0.0437141	0.0437141	0.0437141	0.0437141	0.0437141	0.0437141	0.0437141	0.0437141	0.0437141	0.0437141	0.0437141	0.0437141	0.0437141	0.0437141	0.0437141	0.0437141	0.0437141	0.0437141	0.0437141	0.0437141	0.0437141	0.0437141	0.0437141	0.0437141	0.0437141	0.0437141	0.0437141	0.0437141	0.0437141
¸ßË¹°×ÔëÉù´¦Àí (513).mp3	-0.018686183	-0.018686183	-0.018686183	-0.018686183	-0.018686183	-0.018686183	-0.018686183	-0.018686183	-0.018686183	-0.018686183	-0.018686183	-0.018686183	-0.018686183	-0.018686183	-0.018686183	-0.018686183	-0.018686183	-0.018686183	-0.018686183	-0.018686183	-0.018686183	-0.018686183	-0.018686183	-0.018686183	-0.018686183	-0.018686183	-0.018686183	-0.018686183	-0.018686183	-0.018686183	-0.018686183	-0.018686183	-0.018686183	-0.018686183	-0.018686183	-0.018686183	-0.018686183	-0.018686183	-0.018686183	-0.018686183	-0.018686183	-0.018686183	-0.018686183	-0.018686183	-0.018686183	-0.018686183	-0.018686183	-0.018686183	-0.018686183
¸ßË¹°×ÔëÉù´¦Àí (514).mp3	-0.012443817	-0.012443817	-0.012443817	-0.012443817	-0.012443817	-0.012443817	-0.012443817	-0.012443817	-0.012443817	-0.012443817	-0.012443817	-0.012443817	-0.012443817	-0.012443817	-0.012443817	-0.012443817	-0.012443817	-0.012443817	-0.012443817	-0.012443817	-0.012443817	-0.012443817	-0.012443817	-0.012443817	-0.012443817	-0.012443817	-0.012443817	-0.012443817	-0.012443817	-0.012443817	-0.012443817	-0.012443817	-0.012443817	-0.012443817	-0.012443817	-0.012443817	-0.012443817	-0.012443817	-0.012443817	-0.012443817	-0.012443817	-0.012443817	-0.012443817	-0.012443817	-0.012443817	-0.012443817	-0.012443817	-0.012443817	-0.012443817
¸ßË¹°×ÔëÉù´¦Àí (515).mp3	0.11385722	0.11385722	0.11385722	0.11385722	0.11385722	0.11385722	0.11385722	0.11385722	0.11385722	0.11385722	0.11385722	0.11385722	0.11385722	0.11385722	0.11385722	0.11385722	0.11385722	0.11385722	0.11385722	0.11385722	0.11385722	0.11385722	0.11385722	0.11385722	0.11385722	0.11385722	0.11385722	0.11385722	0.11385722	0.11385722	0.11385722	0.11385722	0.11385722	0.11385722	0.11385722	0.11385722	0.11385722	0.11385722	0.11385722	0.11385722	0.11385722	0.11385722	0.11385722	0.11385722	0.11385722	0.11385722	0.11385722	0.11385722	0.11385722
¸ßË¹°×ÔëÉù´¦Àí (516).mp3	-0.026642784	-0.026642784	-0.026642784	-0.026642784	-0.026642784	-0.026642784	-0.026642784	-0.026642784	-0.026642784	-0.026642784	-0.026642784	-0.026642784	-0.026642784	-0.026642784	-0.026642784	-0.026642784	-0.026642784	-0.026642784	-0.026642784	-0.026642784	-0.026642784	-0.026642784	-0.026642784	-0.026642784	-0.026642784	-0.026642784	-0.026642784	-0.026642784	-0.026642784	-0.026642784	-0.026642784	-0.026642784	-0.026642784	-0.026642784	-0.026642784	-0.026642784	-0.026642784	-0.026642784	-0.026642784	-0.026642784	-0.026642784	-0.026642784	-0.026642784	-0.026642784	-0.026642784	-0.026642784	-0.026642784	-0.026642784	-0.026642784
¸ßË¹°×ÔëÉù´¦Àí (517).mp3	0.16886634	0.16886634	0.16886634	0.16886634	0.16886634	0.16886634	0.16886634	0.16886634	0.16886634	0.16886634	0.16886634	0.16886634	0.16886634	0.16886634	0.16886634	0.16886634	0.16886634	0.16886634	0.16886634	0.16886634	0.16886634	0.16886634	0.16886634	0.16886634	0.16886634	0.16886634	0.16886634	0.16886634	0.16886634	0.16886634	0.16886634	0.16886634	0.16886634	0.16886634	0.16886634	0.16886634	0.16886634	0.16886634	0.16886634	0.16886634	0.16886634	0.16886634	0.16886634	0.16886634	0.16886634	0.16886634	0.16886634	0.16886634	0.16886634
¸ßË¹°×ÔëÉù´¦Àí (518).mp3	0.1300829	0.1300829	0.1300829	0.1300829	0.1300829	0.1300829	0.1300829	0.1300829	0.1300829	0.1300829	0.1300829	0.1300829	0.1300829	0.1300829	0.1300829	0.1300829	0.1300829	0.1300829	0.1300829	0.1300829	0.1300829	0.1300829	0.1300829	0.1300829	0.1300829	0.1300829	0.1300829	0.1300829	0.1300829	0.1300829	0.1300829	0.1300829	0.1300829	0.1300829	0.1300829	0.1300829	0.1300829	0.1300829	0.1300829	0.1300829	0.1300829	0.1300829	0.1300829	0.1300829	0.1300829	0.1300829	0.1300829	0.1300829	0.1300829
¸ßË¹°×ÔëÉù´¦Àí (519).mp3	-0.07293924	-0.07293924	-0.07293924	-0.07293924	-0.07293924	-0.07293924	-0.07293924	-0.07293924	-0.07293924	-0.07293924	-0.07293924	-0.07293924	-0.07293924	-0.07293924	-0.07293924	-0.07293924	-0.07293924	-0.07293924	-0.07293924	-0.07293924	-0.07293924	-0.07293924	-0.07293924	-0.07293924	-0.07293924	-0.07293924	-0.07293924	-0.07293924	-0.07293924	-0.07293924	-0.07293924	-0.07293924	-0.07293924	-0.07293924	-0.07293924	-0.07293924	-0.07293924	-0.07293924	-0.07293924	-0.07293924	-0.07293924	-0.07293924	-0.07293924	-0.07293924	-0.07293924	-0.07293924	-0.07293924	-0.07293924	-0.07293924
¸ßË¹°×ÔëÉù´¦Àí (520).mp3	0.08255673	0.08255673	0.08255673	0.08255673	0.08255673	0.08255673	0.08255673	0.08255673	0.08255673	0.08255673	0.08255673	0.08255673	0.08255673	0.08255673	0.08255673	0.08255673	0.08255673	0.08255673	0.08255673	0.08255673	0.08255673	0.08255673	0.08255673	0.08255673	0.08255673	0.08255673	0.08255673	0.08255673	0.08255673	0.08255673	0.08255673	0.08255673	0.08255673	0.08255673	0.08255673	0.08255673	0.08255673	0.08255673	0.08255673	0.08255673	0.08255673	0.08255673	0.08255673	0.08255673	0.08255673	0.08255673	0.08255673	0.08255673	0.08255673
¸ßË¹°×ÔëÉù´¦Àí (521).mp3	0.026804753	0.026804753	0.026804753	0.026804753	0.026804753	0.026804753	0.026804753	0.026804753	0.026804753	0.026804753	0.026804753	0.026804753	0.026804753	0.026804753	0.026804753	0.026804753	0.026804753	0.026804753	0.026804753	0.026804753	0.026804753	0.026804753	0.026804753	0.026804753	0.026804753	0.026804753	0.026804753	0.026804753	0.026804753	0.026804753	0.026804753	0.026804753	0.026804753	0.026804753	0.026804753	0.026804753	0.026804753	0.026804753	0.026804753	0.026804753	0.026804753	0.026804753	0.026804753	0.026804753	0.026804753	0.026804753	0.026804753	0.026804753	0.026804753
¸ßË¹°×ÔëÉù´¦Àí (522).mp3	0.079565465	0.079565465	0.079565465	0.079565465	0.079565465	0.079565465	0.079565465	0.079565465	0.079565465	0.079565465	0.079565465	0.079565465	0.079565465	0.079565465	0.079565465	0.079565465	0.079565465	0.079565465	0.079565465	0.079565465	0.079565465	0.079565465	0.079565465	0.079565465	0.079565465	0.079565465	0.079565465	0.079565465	0.079565465	0.079565465	0.079565465	0.079565465	0.079565465	0.079565465	0.079565465	0.079565465	0.079565465	0.079565465	0.079565465	0.079565465	0.079565465	0.079565465	0.079565465	0.079565465	0.079565465	0.079565465	0.079565465	0.079565465	0.079565465
¸ßË¹°×ÔëÉù´¦Àí (523).mp3	-0.060129568	-0.060129568	-0.060129568	-0.060129568	-0.060129568	-0.060129568	-0.060129568	-0.060129568	-0.060129568	-0.060129568	-0.060129568	-0.060129568	-0.060129568	-0.060129568	-0.060129568	-0.060129568	-0.060129568	-0.060129568	-0.060129568	-0.060129568	-0.060129568	-0.060129568	-0.060129568	-0.060129568	-0.060129568	-0.060129568	-0.060129568	-0.060129568	-0.060129568	-0.060129568	-0.060129568	-0.060129568	-0.060129568	-0.060129568	-0.060129568	-0.060129568	-0.060129568	-0.060129568	-0.060129568	-0.060129568	-0.060129568	-0.060129568	-0.060129568	-0.060129568	-0.060129568	-0.060129568	-0.060129568	-0.060129568	-0.060129568
¸ßË¹°×ÔëÉù´¦Àí (524).mp3	-0.12900455	-0.12900455	-0.12900455	-0.12900455	-0.12900455	-0.12900455	-0.12900455	-0.12900455	-0.12900455	-0.12900455	-0.12900455	-0.12900455	-0.12900455	-0.12900455	-0.12900455	-0.12900455	-0.12900455	-0.12900455	-0.12900455	-0.12900455	-0.12900455	-0.12900455	-0.12900455	-0.12900455	-0.12900455	-0.12900455	-0.12900455	-0.12900455	-0.12900455	-0.12900455	-0.12900455	-0.12900455	-0.12900455	-0.12900455	-0.12900455	-0.12900455	-0.12900455	-0.12900455	-0.12900455	-0.12900455	-0.12900455	-0.12900455	-0.12900455	-0.12900455	-0.12900455	-0.12900455	-0.12900455	-0.12900455	-0.12900455
¸ßË¹°×ÔëÉù´¦Àí (525).mp3	0.18453163	0.18453163	0.18453163	0.18453163	0.18453163	0.18453163	0.18453163	0.18453163	0.18453163	0.18453163	0.18453163	0.18453163	0.18453163	0.18453163	0.18453163	0.18453163	0.18453163	0.18453163	0.18453163	0.18453163	0.18453163	0.18453163	0.18453163	0.18453163	0.18453163	0.18453163	0.18453163	0.18453163	0.18453163	0.18453163	0.18453163	0.18453163	0.18453163	0.18453163	0.18453163	0.18453163	0.18453163	0.18453163	0.18453163	0.18453163	0.18453163	0.18453163	0.18453163	0.18453163	0.18453163	0.18453163	0.18453163	0.18453163	0.18453163
¸ßË¹°×ÔëÉù´¦Àí (526).mp3	0.11699716	0.11699716	0.11699716	0.11699716	0.11699716	0.11699716	0.11699716	0.11699716	0.11699716	0.11699716	0.11699716	0.11699716	0.11699716	0.11699716	0.11699716	0.11699716	0.11699716	0.11699716	0.11699716	0.11699716	0.11699716	0.11699716	0.11699716	0.11699716	0.11699716	0.11699716	0.11699716	0.11699716	0.11699716	0.11699716	0.11699716	0.11699716	0.11699716	0.11699716	0.11699716	0.11699716	0.11699716	0.11699716	0.11699716	0.11699716	0.11699716	0.11699716	0.11699716	0.11699716	0.11699716	0.11699716	0.11699716	0.11699716	0.11699716
¸ßË¹°×ÔëÉù´¦Àí (527).mp3	0.058422387	0.058422387	0.058422387	0.058422387	0.058422387	0.058422387	0.058422387	0.058422387	0.058422387	0.058422387	0.058422387	0.058422387	0.058422387	0.058422387	0.058422387	0.058422387	0.058422387	0.058422387	0.058422387	0.058422387	0.058422387	0.058422387	0.058422387	0.058422387	0.058422387	0.058422387	0.058422387	0.058422387	0.058422387	0.058422387	0.058422387	0.058422387	0.058422387	0.058422387	0.058422387	0.058422387	0.058422387	0.058422387	0.058422387	0.058422387	0.058422387	0.058422387	0.058422387	0.058422387	0.058422387	0.058422387	0.058422387	0.058422387	0.058422387
¸ßË¹°×ÔëÉù´¦Àí (528).mp3	0.060464196	0.060464196	0.060464196	0.060464196	0.060464196	0.060464196	0.060464196	0.060464196	0.060464196	0.060464196	0.060464196	0.060464196	0.060464196	0.060464196	0.060464196	0.060464196	0.060464196	0.060464196	0.060464196	0.060464196	0.060464196	0.060464196	0.060464196	0.060464196	0.060464196	0.060464196	0.060464196	0.060464196	0.060464196	0.060464196	0.060464196	0.060464196	0.060464196	0.060464196	0.060464196	0.060464196	0.060464196	0.060464196	0.060464196	0.060464196	0.060464196	0.060464196	0.060464196	0.060464196	0.060464196	0.060464196	0.060464196	0.060464196	0.060464196
¸ßË¹°×ÔëÉù´¦Àí (529).mp3	0.15526119	0.15526119	0.15526119	0.15526119	0.15526119	0.15526119	0.15526119	0.15526119	0.15526119	0.15526119	0.15526119	0.15526119	0.15526119	0.15526119	0.15526119	0.15526119	0.15526119	0.15526119	0.15526119	0.15526119	0.15526119	0.15526119	0.15526119	0.15526119	0.15526119	0.15526119	0.15526119	0.15526119	0.15526119	0.15526119	0.15526119	0.15526119	0.15526119	0.15526119	0.15526119	0.15526119	0.15526119	0.15526119	0.15526119	0.15526119	0.15526119	0.15526119	0.15526119	0.15526119	0.15526119	0.15526119	0.15526119	0.15526119	0.15526119
¸ßË¹°×ÔëÉù´¦Àí (530).mp3	0.02037349	0.02037349	0.02037349	0.02037349	0.02037349	0.02037349	0.02037349	0.02037349	0.02037349	0.02037349	0.02037349	0.02037349	0.02037349	0.02037349	0.02037349	0.02037349	0.02037349	0.02037349	0.02037349	0.02037349	0.02037349	0.02037349	0.02037349	0.02037349	0.02037349	0.02037349	0.02037349	0.02037349	0.02037349	0.02037349	0.02037349	0.02037349	0.02037349	0.02037349	0.02037349	0.02037349	0.02037349	0.02037349	0.02037349	0.02037349	0.02037349	0.02037349	0.02037349	0.02037349	0.02037349	0.02037349	0.02037349	0.02037349	0.02037349
¸ßË¹°×ÔëÉù´¦Àí (531).mp3	0.051723406	0.051723406	0.051723406	0.051723406	0.051723406	0.051723406	0.051723406	0.051723406	0.051723406	0.051723406	0.051723406	0.051723406	0.051723406	0.051723406	0.051723406	0.051723406	0.051723406	0.051723406	0.051723406	0.051723406	0.051723406	0.051723406	0.051723406	0.051723406	0.051723406	0.051723406	0.051723406	0.051723406	0.051723406	0.051723406	0.051723406	0.051723406	0.051723406	0.051723406	0.051723406	0.051723406	0.051723406	0.051723406	0.051723406	0.051723406	0.051723406	0.051723406	0.051723406	0.051723406	0.051723406	0.051723406	0.051723406	0.051723406	0.051723406
¸ßË¹°×ÔëÉù´¦Àí (532).mp3	-0.08923474	-0.08923474	-0.08923474	-0.08923474	-0.08923474	-0.08923474	-0.08923474	-0.08923474	-0.08923474	-0.08923474	-0.08923474	-0.08923474	-0.08923474	-0.08923474	-0.08923474	-0.08923474	-0.08923474	-0.08923474	-0.08923474	-0.08923474	-0.08923474	-0.08923474	-0.08923474	-0.08923474	-0.08923474	-0.08923474	-0.08923474	-0.08923474	-0.08923474	-0.08923474	-0.08923474	-0.08923474	-0.08923474	-0.08923474	-0.08923474	-0.08923474	-0.08923474	-0.08923474	-0.08923474	-0.08923474	-0.08923474	-0.08923474	-0.08923474	-0.08923474	-0.08923474	-0.08923474	-0.08923474	-0.08923474	-0.08923474
¸ßË¹°×ÔëÉù´¦Àí (533).mp3	-0.017968498	-0.017968498	-0.017968498	-0.017968498	-0.017968498	-0.017968498	-0.017968498	-0.017968498	-0.017968498	-0.017968498	-0.017968498	-0.017968498	-0.017968498	-0.017968498	-0.017968498	-0.017968498	-0.017968498	-0.017968498	-0.017968498	-0.017968498	-0.017968498	-0.017968498	-0.017968498	-0.017968498	-0.017968498	-0.017968498	-0.017968498	-0.017968498	-0.017968498	-0.017968498	-0.017968498	-0.017968498	-0.017968498	-0.017968498	-0.017968498	-0.017968498	-0.017968498	-0.017968498	-0.017968498	-0.017968498	-0.017968498	-0.017968498	-0.017968498	-0.017968498	-0.017968498	-0.017968498	-0.017968498	-0.017968498	-0.017968498
¸ßË¹°×ÔëÉù´¦Àí (534).mp3	0.15061398	0.15061398	0.15061398	0.15061398	0.15061398	0.15061398	0.15061398	0.15061398	0.15061398	0.15061398	0.15061398	0.15061398	0.15061398	0.15061398	0.15061398	0.15061398	0.15061398	0.15061398	0.15061398	0.15061398	0.15061398	0.15061398	0.15061398	0.15061398	0.15061398	0.15061398	0.15061398	0.15061398	0.15061398	0.15061398	0.15061398	0.15061398	0.15061398	0.15061398	0.15061398	0.15061398	0.15061398	0.15061398	0.15061398	0.15061398	0.15061398	0.15061398	0.15061398	0.15061398	0.15061398	0.15061398	0.15061398	0.15061398	0.15061398
¸ßË¹°×ÔëÉù´¦Àí (535).mp3	0.008341984	0.008341984	0.008341984	0.008341984	0.008341984	0.008341984	0.008341984	0.008341984	0.008341984	0.008341984	0.008341984	0.008341984	0.008341984	0.008341984	0.008341984	0.008341984	0.008341984	0.008341984	0.008341984	0.008341984	0.008341984	0.008341984	0.008341984	0.008341984	0.008341984	0.008341984	0.008341984	0.008341984	0.008341984	0.008341984	0.008341984	0.008341984	0.008341984	0.008341984	0.008341984	0.008341984	0.008341984	0.008341984	0.008341984	0.008341984	0.008341984	0.008341984	0.008341984	0.008341984	0.008341984	0.008341984	0.008341984	0.008341984	0.008341984
¸ßË¹°×ÔëÉù´¦Àí (536).mp3	0.017420404	0.017420404	0.017420404	0.017420404	0.017420404	0.017420404	0.017420404	0.017420404	0.017420404	0.017420404	0.017420404	0.017420404	0.017420404	0.017420404	0.017420404	0.017420404	0.017420404	0.017420404	0.017420404	0.017420404	0.017420404	0.017420404	0.017420404	0.017420404	0.017420404	0.017420404	0.017420404	0.017420404	0.017420404	0.017420404	0.017420404	0.017420404	0.017420404	0.017420404	0.017420404	0.017420404	0.017420404	0.017420404	0.017420404	0.017420404	0.017420404	0.017420404	0.017420404	0.017420404	0.017420404	0.017420404	0.017420404	0.017420404	0.017420404
¸ßË¹°×ÔëÉù´¦Àí (537).mp3	-0.05824455	-0.05824455	-0.05824455	-0.05824455	-0.05824455	-0.05824455	-0.05824455	-0.05824455	-0.05824455	-0.05824455	-0.05824455	-0.05824455	-0.05824455	-0.05824455	-0.05824455	-0.05824455	-0.05824455	-0.05824455	-0.05824455	-0.05824455	-0.05824455	-0.05824455	-0.05824455	-0.05824455	-0.05824455	-0.05824455	-0.05824455	-0.05824455	-0.05824455	-0.05824455	-0.05824455	-0.05824455	-0.05824455	-0.05824455	-0.05824455	-0.05824455	-0.05824455	-0.05824455	-0.05824455	-0.05824455	-0.05824455	-0.05824455	-0.05824455	-0.05824455	-0.05824455	-0.05824455	-0.05824455	-0.05824455	-0.05824455
¸ßË¹°×ÔëÉù´¦Àí (538).mp3	0.115022816	0.115022816	0.115022816	0.115022816	0.115022816	0.115022816	0.115022816	0.115022816	0.115022816	0.115022816	0.115022816	0.115022816	0.115022816	0.115022816	0.115022816	0.115022816	0.115022816	0.115022816	0.115022816	0.115022816	0.115022816	0.115022816	0.115022816	0.115022816	0.115022816	0.115022816	0.115022816	0.115022816	0.115022816	0.115022816	0.115022816	0.115022816	0.115022816	0.115022816	0.115022816	0.115022816	0.115022816	0.115022816	0.115022816	0.115022816	0.115022816	0.115022816	0.115022816	0.115022816	0.115022816	0.115022816	0.115022816	0.115022816	0.115022816
¸ßË¹°×ÔëÉù´¦Àí (539).mp3	-0.016982771	-0.016982771	-0.016982771	-0.016982771	-0.016982771	-0.016982771	-0.016982771	-0.016982771	-0.016982771	-0.016982771	-0.016982771	-0.016982771	-0.016982771	-0.016982771	-0.016982771	-0.016982771	-0.016982771	-0.016982771	-0.016982771	-0.016982771	-0.016982771	-0.016982771	-0.016982771	-0.016982771	-0.016982771	-0.016982771	-0.016982771	-0.016982771	-0.016982771	-0.016982771	-0.016982771	-0.016982771	-0.016982771	-0.016982771	-0.016982771	-0.016982771	-0.016982771	-0.016982771	-0.016982771	-0.016982771	-0.016982771	-0.016982771	-0.016982771	-0.016982771	-0.016982771	-0.016982771	-0.016982771	-0.016982771	-0.016982771
¸ßË¹°×ÔëÉù´¦Àí (540).mp3	-0.03064439	-0.03064439	-0.03064439	-0.03064439	-0.03064439	-0.03064439	-0.03064439	-0.03064439	-0.03064439	-0.03064439	-0.03064439	-0.03064439	-0.03064439	-0.03064439	-0.03064439	-0.03064439	-0.03064439	-0.03064439	-0.03064439	-0.03064439	-0.03064439	-0.03064439	-0.03064439	-0.03064439	-0.03064439	-0.03064439	-0.03064439	-0.03064439	-0.03064439	-0.03064439	-0.03064439	-0.03064439	-0.03064439	-0.03064439	-0.03064439	-0.03064439	-0.03064439	-0.03064439	-0.03064439	-0.03064439	-0.03064439	-0.03064439	-0.03064439	-0.03064439	-0.03064439	-0.03064439	-0.03064439	-0.03064439	-0.03064439
¸ßË¹°×ÔëÉù´¦Àí (541).mp3	-0.09807646	-0.09807646	-0.09807646	-0.09807646	-0.09807646	-0.09807646	-0.09807646	-0.09807646	-0.09807646	-0.09807646	-0.09807646	-0.09807646	-0.09807646	-0.09807646	-0.09807646	-0.09807646	-0.09807646	-0.09807646	-0.09807646	-0.09807646	-0.09807646	-0.09807646	-0.09807646	-0.09807646	-0.09807646	-0.09807646	-0.09807646	-0.09807646	-0.09807646	-0.09807646	-0.09807646	-0.09807646	-0.09807646	-0.09807646	-0.09807646	-0.09807646	-0.09807646	-0.09807646	-0.09807646	-0.09807646	-0.09807646	-0.09807646	-0.09807646	-0.09807646	-0.09807646	-0.09807646	-0.09807646	-0.09807646	-0.09807646
¸ßË¹°×ÔëÉù´¦Àí (542).mp3	0.21964216	0.21964216	0.21964216	0.21964216	0.21964216	0.21964216	0.21964216	0.21964216	0.21964216	0.21964216	0.21964216	0.21964216	0.21964216	0.21964216	0.21964216	0.21964216	0.21964216	0.21964216	0.21964216	0.21964216	0.21964216	0.21964216	0.21964216	0.21964216	0.21964216	0.21964216	0.21964216	0.21964216	0.21964216	0.21964216	0.21964216	0.21964216	0.21964216	0.21964216	0.21964216	0.21964216	0.21964216	0.21964216	0.21964216	0.21964216	0.21964216	0.21964216	0.21964216	0.21964216	0.21964216	0.21964216	0.21964216	0.21964216	0.21964216
¸ßË¹°×ÔëÉù´¦Àí (543).mp3	-0.13463983	-0.13463983	-0.13463983	-0.13463983	-0.13463983	-0.13463983	-0.13463983	-0.13463983	-0.13463983	-0.13463983	-0.13463983	-0.13463983	-0.13463983	-0.13463983	-0.13463983	-0.13463983	-0.13463983	-0.13463983	-0.13463983	-0.13463983	-0.13463983	-0.13463983	-0.13463983	-0.13463983	-0.13463983	-0.13463983	-0.13463983	-0.13463983	-0.13463983	-0.13463983	-0.13463983	-0.13463983	-0.13463983	-0.13463983	-0.13463983	-0.13463983	-0.13463983	-0.13463983	-0.13463983	-0.13463983	-0.13463983	-0.13463983	-0.13463983	-0.13463983	-0.13463983	-0.13463983	-0.13463983	-0.13463983	-0.13463983
¸ßË¹°×ÔëÉù´¦Àí (544).mp3	0.06303951	0.06303951	0.06303951	0.06303951	0.06303951	0.06303951	0.06303951	0.06303951	0.06303951	0.06303951	0.06303951	0.06303951	0.06303951	0.06303951	0.06303951	0.06303951	0.06303951	0.06303951	0.06303951	0.06303951	0.06303951	0.06303951	0.06303951	0.06303951	0.06303951	0.06303951	0.06303951	0.06303951	0.06303951	0.06303951	0.06303951	0.06303951	0.06303951	0.06303951	0.06303951	0.06303951	0.06303951	0.06303951	0.06303951	0.06303951	0.06303951	0.06303951	0.06303951	0.06303951	0.06303951	0.06303951	0.06303951	0.06303951	0.06303951
¸ßË¹°×ÔëÉù´¦Àí (545).mp3	-0.08385619	-0.08385619	-0.08385619	-0.08385619	-0.08385619	-0.08385619	-0.08385619	-0.08385619	-0.08385619	-0.08385619	-0.08385619	-0.08385619	-0.08385619	-0.08385619	-0.08385619	-0.08385619	-0.08385619	-0.08385619	-0.08385619	-0.08385619	-0.08385619	-0.08385619	-0.08385619	-0.08385619	-0.08385619	-0.08385619	-0.08385619	-0.08385619	-0.08385619	-0.08385619	-0.08385619	-0.08385619	-0.08385619	-0.08385619	-0.08385619	-0.08385619	-0.08385619	-0.08385619	-0.08385619	-0.08385619	-0.08385619	-0.08385619	-0.08385619	-0.08385619	-0.08385619	-0.08385619	-0.08385619	-0.08385619	-0.08385619
¸ßË¹°×ÔëÉù´¦Àí (546).mp3	0.08157391	0.08157391	0.08157391	0.08157391	0.08157391	0.08157391	0.08157391	0.08157391	0.08157391	0.08157391	0.08157391	0.08157391	0.08157391	0.08157391	0.08157391	0.08157391	0.08157391	0.08157391	0.08157391	0.08157391	0.08157391	0.08157391	0.08157391	0.08157391	0.08157391	0.08157391	0.08157391	0.08157391	0.08157391	0.08157391	0.08157391	0.08157391	0.08157391	0.08157391	0.08157391	0.08157391	0.08157391	0.08157391	0.08157391	0.08157391	0.08157391	0.08157391	0.08157391	0.08157391	0.08157391	0.08157391	0.08157391	0.08157391	0.08157391
¸ßË¹°×ÔëÉù´¦Àí (547).mp3	0.13138236	0.13138236	0.13138236	0.13138236	0.13138236	0.13138236	0.13138236	0.13138236	0.13138236	0.13138236	0.13138236	0.13138236	0.13138236	0.13138236	0.13138236	0.13138236	0.13138236	0.13138236	0.13138236	0.13138236	0.13138236	0.13138236	0.13138236	0.13138236	0.13138236	0.13138236	0.13138236	0.13138236	0.13138236	0.13138236	0.13138236	0.13138236	0.13138236	0.13138236	0.13138236	0.13138236	0.13138236	0.13138236	0.13138236	0.13138236	0.13138236	0.13138236	0.13138236	0.13138236	0.13138236	0.13138236	0.13138236	0.13138236	0.13138236
¸ßË¹°×ÔëÉù´¦Àí (548).mp3	0.13939516	0.13939516	0.13939516	0.13939516	0.13939516	0.13939516	0.13939516	0.13939516	0.13939516	0.13939516	0.13939516	0.13939516	0.13939516	0.13939516	0.13939516	0.13939516	0.13939516	0.13939516	0.13939516	0.13939516	0.13939516	0.13939516	0.13939516	0.13939516	0.13939516	0.13939516	0.13939516	0.13939516	0.13939516	0.13939516	0.13939516	0.13939516	0.13939516	0.13939516	0.13939516	0.13939516	0.13939516	0.13939516	0.13939516	0.13939516	0.13939516	0.13939516	0.13939516	0.13939516	0.13939516	0.13939516	0.13939516	0.13939516	0.13939516
¸ßË¹°×ÔëÉù´¦Àí (549).mp3	0.006304649	0.006304649	0.006304649	0.006304649	0.006304649	0.006304649	0.006304649	0.006304649	0.006304649	0.006304649	0.006304649	0.006304649	0.006304649	0.006304649	0.006304649	0.006304649	0.006304649	0.006304649	0.006304649	0.006304649	0.006304649	0.006304649	0.006304649	0.006304649	0.006304649	0.006304649	0.006304649	0.006304649	0.006304649	0.006304649	0.006304649	0.006304649	0.006304649	0.006304649	0.006304649	0.006304649	0.006304649	0.006304649	0.006304649	0.006304649	0.006304649	0.006304649	0.006304649	0.006304649	0.006304649	0.006304649	0.006304649	0.006304649	0.006304649
¸ßË¹°×ÔëÉù´¦Àí (550).mp3	-0.024009079	-0.024009079	-0.024009079	-0.024009079	-0.024009079	-0.024009079	-0.024009079	-0.024009079	-0.024009079	-0.024009079	-0.024009079	-0.024009079	-0.024009079	-0.024009079	-0.024009079	-0.024009079	-0.024009079	-0.024009079	-0.024009079	-0.024009079	-0.024009079	-0.024009079	-0.024009079	-0.024009079	-0.024009079	-0.024009079	-0.024009079	-0.024009079	-0.024009079	-0.024009079	-0.024009079	-0.024009079	-0.024009079	-0.024009079	-0.024009079	-0.024009079	-0.024009079	-0.024009079	-0.024009079	-0.024009079	-0.024009079	-0.024009079	-0.024009079	-0.024009079	-0.024009079	-0.024009079	-0.024009079	-0.024009079	-0.024009079
¸ßË¹°×ÔëÉù´¦Àí (551).mp3	0.023236431	0.023236431	0.023236431	0.023236431	0.023236431	0.023236431	0.023236431	0.023236431	0.023236431	0.023236431	0.023236431	0.023236431	0.023236431	0.023236431	0.023236431	0.023236431	0.023236431	0.023236431	0.023236431	0.023236431	0.023236431	0.023236431	0.023236431	0.023236431	0.023236431	0.023236431	0.023236431	0.023236431	0.023236431	0.023236431	0.023236431	0.023236431	0.023236431	0.023236431	0.023236431	0.023236431	0.023236431	0.023236431	0.023236431	0.023236431	0.023236431	0.023236431	0.023236431	0.023236431	0.023236431	0.023236431	0.023236431	0.023236431	0.023236431
¸ßË¹°×ÔëÉù´¦Àí (552).mp3	0.11695746	0.11695746	0.11695746	0.11695746	0.11695746	0.11695746	0.11695746	0.11695746	0.11695746	0.11695746	0.11695746	0.11695746	0.11695746	0.11695746	0.11695746	0.11695746	0.11695746	0.11695746	0.11695746	0.11695746	0.11695746	0.11695746	0.11695746	0.11695746	0.11695746	0.11695746	0.11695746	0.11695746	0.11695746	0.11695746	0.11695746	0.11695746	0.11695746	0.11695746	0.11695746	0.11695746	0.11695746	0.11695746	0.11695746	0.11695746	0.11695746	0.11695746	0.11695746	0.11695746	0.11695746	0.11695746	0.11695746	0.11695746	0.11695746
¸ßË¹°×ÔëÉù´¦Àí (553).mp3	0.20148085	0.20148085	0.20148085	0.20148085	0.20148085	0.20148085	0.20148085	0.20148085	0.20148085	0.20148085	0.20148085	0.20148085	0.20148085	0.20148085	0.20148085	0.20148085	0.20148085	0.20148085	0.20148085	0.20148085	0.20148085	0.20148085	0.20148085	0.20148085	0.20148085	0.20148085	0.20148085	0.20148085	0.20148085	0.20148085	0.20148085	0.20148085	0.20148085	0.20148085	0.20148085	0.20148085	0.20148085	0.20148085	0.20148085	0.20148085	0.20148085	0.20148085	0.20148085	0.20148085	0.20148085	0.20148085	0.20148085	0.20148085	0.20148085
¸ßË¹°×ÔëÉù´¦Àí (554).mp3	0.06354815	0.06354815	0.06354815	0.06354815	0.06354815	0.06354815	0.06354815	0.06354815	0.06354815	0.06354815	0.06354815	0.06354815	0.06354815	0.06354815	0.06354815	0.06354815	0.06354815	0.06354815	0.06354815	0.06354815	0.06354815	0.06354815	0.06354815	0.06354815	0.06354815	0.06354815	0.06354815	0.06354815	0.06354815	0.06354815	0.06354815	0.06354815	0.06354815	0.06354815	0.06354815	0.06354815	0.06354815	0.06354815	0.06354815	0.06354815	0.06354815	0.06354815	0.06354815	0.06354815	0.06354815	0.06354815	0.06354815	0.06354815	0.06354815
¸ßË¹°×ÔëÉù´¦Àí (555).mp3	0.23362954	0.23362954	0.23362954	0.23362954	0.23362954	0.23362954	0.23362954	0.23362954	0.23362954	0.23362954	0.23362954	0.23362954	0.23362954	0.23362954	0.23362954	0.23362954	0.23362954	0.23362954	0.23362954	0.23362954	0.23362954	0.23362954	0.23362954	0.23362954	0.23362954	0.23362954	0.23362954	0.23362954	0.23362954	0.23362954	0.23362954	0.23362954	0.23362954	0.23362954	0.23362954	0.23362954	0.23362954	0.23362954	0.23362954	0.23362954	0.23362954	0.23362954	0.23362954	0.23362954	0.23362954	0.23362954	0.23362954	0.23362954	0.23362954
¸ßË¹°×ÔëÉù´¦Àí (556).mp3	-0.007214352	-0.007214352	-0.007214352	-0.007214352	-0.007214352	-0.007214352	-0.007214352	-0.007214352	-0.007214352	-0.007214352	-0.007214352	-0.007214352	-0.007214352	-0.007214352	-0.007214352	-0.007214352	-0.007214352	-0.007214352	-0.007214352	-0.007214352	-0.007214352	-0.007214352	-0.007214352	-0.007214352	-0.007214352	-0.007214352	-0.007214352	-0.007214352	-0.007214352	-0.007214352	-0.007214352	-0.007214352	-0.007214352	-0.007214352	-0.007214352	-0.007214352	-0.007214352	-0.007214352	-0.007214352	-0.007214352	-0.007214352	-0.007214352	-0.007214352	-0.007214352	-0.007214352	-0.007214352	-0.007214352	-0.007214352	-0.007214352
¸ßË¹°×ÔëÉù´¦Àí (557).mp3	0.110171854	0.110171854	0.110171854	0.110171854	0.110171854	0.110171854	0.110171854	0.110171854	0.110171854	0.110171854	0.110171854	0.110171854	0.110171854	0.110171854	0.110171854	0.110171854	0.110171854	0.110171854	0.110171854	0.110171854	0.110171854	0.110171854	0.110171854	0.110171854	0.110171854	0.110171854	0.110171854	0.110171854	0.110171854	0.110171854	0.110171854	0.110171854	0.110171854	0.110171854	0.110171854	0.110171854	0.110171854	0.110171854	0.110171854	0.110171854	0.110171854	0.110171854	0.110171854	0.110171854	0.110171854	0.110171854	0.110171854	0.110171854	0.110171854
¸ßË¹°×ÔëÉù´¦Àí (558).mp3	-0.044556953	-0.044556953	-0.044556953	-0.044556953	-0.044556953	-0.044556953	-0.044556953	-0.044556953	-0.044556953	-0.044556953	-0.044556953	-0.044556953	-0.044556953	-0.044556953	-0.044556953	-0.044556953	-0.044556953	-0.044556953	-0.044556953	-0.044556953	-0.044556953	-0.044556953	-0.044556953	-0.044556953	-0.044556953	-0.044556953	-0.044556953	-0.044556953	-0.044556953	-0.044556953	-0.044556953	-0.044556953	-0.044556953	-0.044556953	-0.044556953	-0.044556953	-0.044556953	-0.044556953	-0.044556953	-0.044556953	-0.044556953	-0.044556953	-0.044556953	-0.044556953	-0.044556953	-0.044556953	-0.044556953	-0.044556953	-0.044556953
¸ßË¹°×ÔëÉù´¦Àí (559).mp3	-0.021985568	-0.021985568	-0.021985568	-0.021985568	-0.021985568	-0.021985568	-0.021985568	-0.021985568	-0.021985568	-0.021985568	-0.021985568	-0.021985568	-0.021985568	-0.021985568	-0.021985568	-0.021985568	-0.021985568	-0.021985568	-0.021985568	-0.021985568	-0.021985568	-0.021985568	-0.021985568	-0.021985568	-0.021985568	-0.021985568	-0.021985568	-0.021985568	-0.021985568	-0.021985568	-0.021985568	-0.021985568	-0.021985568	-0.021985568	-0.021985568	-0.021985568	-0.021985568	-0.021985568	-0.021985568	-0.021985568	-0.021985568	-0.021985568	-0.021985568	-0.021985568	-0.021985568	-0.021985568	-0.021985568	-0.021985568	-0.021985568
¸ßË¹°×ÔëÉù´¦Àí (560).mp3	0.04013338	0.04013338	0.04013338	0.04013338	0.04013338	0.04013338	0.04013338	0.04013338	0.04013338	0.04013338	0.04013338	0.04013338	0.04013338	0.04013338	0.04013338	0.04013338	0.04013338	0.04013338	0.04013338	0.04013338	0.04013338	0.04013338	0.04013338	0.04013338	0.04013338	0.04013338	0.04013338	0.04013338	0.04013338	0.04013338	0.04013338	0.04013338	0.04013338	0.04013338	0.04013338	0.04013338	0.04013338	0.04013338	0.04013338	0.04013338	0.04013338	0.04013338	0.04013338	0.04013338	0.04013338	0.04013338	0.04013338	0.04013338	0.04013338
¸ßË¹°×ÔëÉù´¦Àí (561).mp3	0.074431024	0.074431024	0.074431024	0.074431024	0.074431024	0.074431024	0.074431024	0.074431024	0.074431024	0.074431024	0.074431024	0.074431024	0.074431024	0.074431024	0.074431024	0.074431024	0.074431024	0.074431024	0.074431024	0.074431024	0.074431024	0.074431024	0.074431024	0.074431024	0.074431024	0.074431024	0.074431024	0.074431024	0.074431024	0.074431024	0.074431024	0.074431024	0.074431024	0.074431024	0.074431024	0.074431024	0.074431024	0.074431024	0.074431024	0.074431024	0.074431024	0.074431024	0.074431024	0.074431024	0.074431024	0.074431024	0.074431024	0.074431024	0.074431024
¸ßË¹°×ÔëÉù´¦Àí (562).mp3	0.12198629	0.12198629	0.12198629	0.12198629	0.12198629	0.12198629	0.12198629	0.12198629	0.12198629	0.12198629	0.12198629	0.12198629	0.12198629	0.12198629	0.12198629	0.12198629	0.12198629	0.12198629	0.12198629	0.12198629	0.12198629	0.12198629	0.12198629	0.12198629	0.12198629	0.12198629	0.12198629	0.12198629	0.12198629	0.12198629	0.12198629	0.12198629	0.12198629	0.12198629	0.12198629	0.12198629	0.12198629	0.12198629	0.12198629	0.12198629	0.12198629	0.12198629	0.12198629	0.12198629	0.12198629	0.12198629	0.12198629	0.12198629	0.12198629
¸ßË¹°×ÔëÉù´¦Àí (563).mp3	0.19959877	0.19959877	0.19959877	0.19959877	0.19959877	0.19959877	0.19959877	0.19959877	0.19959877	0.19959877	0.19959877	0.19959877	0.19959877	0.19959877	0.19959877	0.19959877	0.19959877	0.19959877	0.19959877	0.19959877	0.19959877	0.19959877	0.19959877	0.19959877	0.19959877	0.19959877	0.19959877	0.19959877	0.19959877	0.19959877	0.19959877	0.19959877	0.19959877	0.19959877	0.19959877	0.19959877	0.19959877	0.19959877	0.19959877	0.19959877	0.19959877	0.19959877	0.19959877	0.19959877	0.19959877	0.19959877	0.19959877	0.19959877	0.19959877
¸ßË¹°×ÔëÉù´¦Àí (564).mp3	0.11462543	0.11462543	0.11462543	0.11462543	0.11462543	0.11462543	0.11462543	0.11462543	0.11462543	0.11462543	0.11462543	0.11462543	0.11462543	0.11462543	0.11462543	0.11462543	0.11462543	0.11462543	0.11462543	0.11462543	0.11462543	0.11462543	0.11462543	0.11462543	0.11462543	0.11462543	0.11462543	0.11462543	0.11462543	0.11462543	0.11462543	0.11462543	0.11462543	0.11462543	0.11462543	0.11462543	0.11462543	0.11462543	0.11462543	0.11462543	0.11462543	0.11462543	0.11462543	0.11462543	0.11462543	0.11462543	0.11462543	0.11462543	0.11462543
¸ßË¹°×ÔëÉù´¦Àí (565).mp3	0.30883336	0.30883336	0.30883336	0.30883336	0.30883336	0.30883336	0.30883336	0.30883336	0.30883336	0.30883336	0.30883336	0.30883336	0.30883336	0.30883336	0.30883336	0.30883336	0.30883336	0.30883336	0.30883336	0.30883336	0.30883336	0.30883336	0.30883336	0.30883336	0.30883336	0.30883336	0.30883336	0.30883336	0.30883336	0.30883336	0.30883336	0.30883336	0.30883336	0.30883336	0.30883336	0.30883336	0.30883336	0.30883336	0.30883336	0.30883336	0.30883336	0.30883336	0.30883336	0.30883336	0.30883336	0.30883336	0.30883336	0.30883336	0.30883336
¸ßË¹°×ÔëÉù´¦Àí (566).mp3	0.18308376	0.18308376	0.18308376	0.18308376	0.18308376	0.18308376	0.18308376	0.18308376	0.18308376	0.18308376	0.18308376	0.18308376	0.18308376	0.18308376	0.18308376	0.18308376	0.18308376	0.18308376	0.18308376	0.18308376	0.18308376	0.18308376	0.18308376	0.18308376	0.18308376	0.18308376	0.18308376	0.18308376	0.18308376	0.18308376	0.18308376	0.18308376	0.18308376	0.18308376	0.18308376	0.18308376	0.18308376	0.18308376	0.18308376	0.18308376	0.18308376	0.18308376	0.18308376	0.18308376	0.18308376	0.18308376	0.18308376	0.18308376	0.18308376
¸ßË¹°×ÔëÉù´¦Àí (567).mp3	0.060108647	0.060108647	0.060108647	0.060108647	0.060108647	0.060108647	0.060108647	0.060108647	0.060108647	0.060108647	0.060108647	0.060108647	0.060108647	0.060108647	0.060108647	0.060108647	0.060108647	0.060108647	0.060108647	0.060108647	0.060108647	0.060108647	0.060108647	0.060108647	0.060108647	0.060108647	0.060108647	0.060108647	0.060108647	0.060108647	0.060108647	0.060108647	0.060108647	0.060108647	0.060108647	0.060108647	0.060108647	0.060108647	0.060108647	0.060108647	0.060108647	0.060108647	0.060108647	0.060108647	0.060108647	0.060108647	0.060108647	0.060108647	0.060108647
¸ßË¹°×ÔëÉù´¦Àí (568).mp3	0.009519742	0.009519742	0.009519742	0.009519742	0.009519742	0.009519742	0.009519742	0.009519742	0.009519742	0.009519742	0.009519742	0.009519742	0.009519742	0.009519742	0.009519742	0.009519742	0.009519742	0.009519742	0.009519742	0.009519742	0.009519742	0.009519742	0.009519742	0.009519742	0.009519742	0.009519742	0.009519742	0.009519742	0.009519742	0.009519742	0.009519742	0.009519742	0.009519742	0.009519742	0.009519742	0.009519742	0.009519742	0.009519742	0.009519742	0.009519742	0.009519742	0.009519742	0.009519742	0.009519742	0.009519742	0.009519742	0.009519742	0.009519742	0.009519742
¸ßË¹°×ÔëÉù´¦Àí (569).mp3	-0.012351486	-0.012351486	-0.012351486	-0.012351486	-0.012351486	-0.012351486	-0.012351486	-0.012351486	-0.012351486	-0.012351486	-0.012351486	-0.012351486	-0.012351486	-0.012351486	-0.012351486	-0.012351486	-0.012351486	-0.012351486	-0.012351486	-0.012351486	-0.012351486	-0.012351486	-0.012351486	-0.012351486	-0.012351486	-0.012351486	-0.012351486	-0.012351486	-0.012351486	-0.012351486	-0.012351486	-0.012351486	-0.012351486	-0.012351486	-0.012351486	-0.012351486	-0.012351486	-0.012351486	-0.012351486	-0.012351486	-0.012351486	-0.012351486	-0.012351486	-0.012351486	-0.012351486	-0.012351486	-0.012351486	-0.012351486	-0.012351486
¸ßË¹°×ÔëÉù´¦Àí (570).mp3	-0.034571342	-0.034571342	-0.034571342	-0.034571342	-0.034571342	-0.034571342	-0.034571342	-0.034571342	-0.034571342	-0.034571342	-0.034571342	-0.034571342	-0.034571342	-0.034571342	-0.034571342	-0.034571342	-0.034571342	-0.034571342	-0.034571342	-0.034571342	-0.034571342	-0.034571342	-0.034571342	-0.034571342	-0.034571342	-0.034571342	-0.034571342	-0.034571342	-0.034571342	-0.034571342	-0.034571342	-0.034571342	-0.034571342	-0.034571342	-0.034571342	-0.034571342	-0.034571342	-0.034571342	-0.034571342	-0.034571342	-0.034571342	-0.034571342	-0.034571342	-0.034571342	-0.034571342	-0.034571342	-0.034571342	-0.034571342	-0.034571342
¸ßË¹°×ÔëÉù´¦Àí (571).mp3	0.015848972	0.015848972	0.015848972	0.015848972	0.015848972	0.015848972	0.015848972	0.015848972	0.015848972	0.015848972	0.015848972	0.015848972	0.015848972	0.015848972	0.015848972	0.015848972	0.015848972	0.015848972	0.015848972	0.015848972	0.015848972	0.015848972	0.015848972	0.015848972	0.015848972	0.015848972	0.015848972	0.015848972	0.015848972	0.015848972	0.015848972	0.015848972	0.015848972	0.015848972	0.015848972	0.015848972	0.015848972	0.015848972	0.015848972	0.015848972	0.015848972	0.015848972	0.015848972	0.015848972	0.015848972	0.015848972	0.015848972	0.015848972	0.015848972
¸ßË¹°×ÔëÉù´¦Àí (572).mp3	0.002665401	0.002665401	0.002665401	0.002665401	0.002665401	0.002665401	0.002665401	0.002665401	0.002665401	0.002665401	0.002665401	0.002665401	0.002665401	0.002665401	0.002665401	0.002665401	0.002665401	0.002665401	0.002665401	0.002665401	0.002665401	0.002665401	0.002665401	0.002665401	0.002665401	0.002665401	0.002665401	0.002665401	0.002665401	0.002665401	0.002665401	0.002665401	0.002665401	0.002665401	0.002665401	0.002665401	0.002665401	0.002665401	0.002665401	0.002665401	0.002665401	0.002665401	0.002665401	0.002665401	0.002665401	0.002665401	0.002665401	0.002665401	0.002665401
¸ßË¹°×ÔëÉù´¦Àí (573).mp3	-0.005780726	-0.005780726	-0.005780726	-0.005780726	-0.005780726	-0.005780726	-0.005780726	-0.005780726	-0.005780726	-0.005780726	-0.005780726	-0.005780726	-0.005780726	-0.005780726	-0.005780726	-0.005780726	-0.005780726	-0.005780726	-0.005780726	-0.005780726	-0.005780726	-0.005780726	-0.005780726	-0.005780726	-0.005780726	-0.005780726	-0.005780726	-0.005780726	-0.005780726	-0.005780726	-0.005780726	-0.005780726	-0.005780726	-0.005780726	-0.005780726	-0.005780726	-0.005780726	-0.005780726	-0.005780726	-0.005780726	-0.005780726	-0.005780726	-0.005780726	-0.005780726	-0.005780726	-0.005780726	-0.005780726	-0.005780726	-0.005780726
¸ßË¹°×ÔëÉù´¦Àí (574).mp3	-0.002746946	-0.002746946	-0.002746946	-0.002746946	-0.002746946	-0.002746946	-0.002746946	-0.002746946	-0.002746946	-0.002746946	-0.002746946	-0.002746946	-0.002746946	-0.002746946	-0.002746946	-0.002746946	-0.002746946	-0.002746946	-0.002746946	-0.002746946	-0.002746946	-0.002746946	-0.002746946	-0.002746946	-0.002746946	-0.002746946	-0.002746946	-0.002746946	-0.002746946	-0.002746946	-0.002746946	-0.002746946	-0.002746946	-0.002746946	-0.002746946	-0.002746946	-0.002746946	-0.002746946	-0.002746946	-0.002746946	-0.002746946	-0.002746946	-0.002746946	-0.002746946	-0.002746946	-0.002746946	-0.002746946	-0.002746946	-0.002746946
¸ßË¹°×ÔëÉù´¦Àí (575).mp3	0.19153893	0.19153893	0.19153893	0.19153893	0.19153893	0.19153893	0.19153893	0.19153893	0.19153893	0.19153893	0.19153893	0.19153893	0.19153893	0.19153893	0.19153893	0.19153893	0.19153893	0.19153893	0.19153893	0.19153893	0.19153893	0.19153893	0.19153893	0.19153893	0.19153893	0.19153893	0.19153893	0.19153893	0.19153893	0.19153893	0.19153893	0.19153893	0.19153893	0.19153893	0.19153893	0.19153893	0.19153893	0.19153893	0.19153893	0.19153893	0.19153893	0.19153893	0.19153893	0.19153893	0.19153893	0.19153893	0.19153893	0.19153893	0.19153893
¸ßË¹°×ÔëÉù´¦Àí (576).mp3	0.11116647	0.11116647	0.11116647	0.11116647	0.11116647	0.11116647	0.11116647	0.11116647	0.11116647	0.11116647	0.11116647	0.11116647	0.11116647	0.11116647	0.11116647	0.11116647	0.11116647	0.11116647	0.11116647	0.11116647	0.11116647	0.11116647	0.11116647	0.11116647	0.11116647	0.11116647	0.11116647	0.11116647	0.11116647	0.11116647	0.11116647	0.11116647	0.11116647	0.11116647	0.11116647	0.11116647	0.11116647	0.11116647	0.11116647	0.11116647	0.11116647	0.11116647	0.11116647	0.11116647	0.11116647	0.11116647	0.11116647	0.11116647	0.11116647
¸ßË¹°×ÔëÉù´¦Àí (577).mp3	0.061372675	0.061372675	0.061372675	0.061372675	0.061372675	0.061372675	0.061372675	0.061372675	0.061372675	0.061372675	0.061372675	0.061372675	0.061372675	0.061372675	0.061372675	0.061372675	0.061372675	0.061372675	0.061372675	0.061372675	0.061372675	0.061372675	0.061372675	0.061372675	0.061372675	0.061372675	0.061372675	0.061372675	0.061372675	0.061372675	0.061372675	0.061372675	0.061372675	0.061372675	0.061372675	0.061372675	0.061372675	0.061372675	0.061372675	0.061372675	0.061372675	0.061372675	0.061372675	0.061372675	0.061372675	0.061372675	0.061372675	0.061372675	0.061372675
¸ßË¹°×ÔëÉù´¦Àí (578).mp3	0.07484732	0.07484732	0.07484732	0.07484732	0.07484732	0.07484732	0.07484732	0.07484732	0.07484732	0.07484732	0.07484732	0.07484732	0.07484732	0.07484732	0.07484732	0.07484732	0.07484732	0.07484732	0.07484732	0.07484732	0.07484732	0.07484732	0.07484732	0.07484732	0.07484732	0.07484732	0.07484732	0.07484732	0.07484732	0.07484732	0.07484732	0.07484732	0.07484732	0.07484732	0.07484732	0.07484732	0.07484732	0.07484732	0.07484732	0.07484732	0.07484732	0.07484732	0.07484732	0.07484732	0.07484732	0.07484732	0.07484732	0.07484732	0.07484732
¸ßË¹°×ÔëÉù´¦Àí (579).mp3	0.027698241	0.027698241	0.027698241	0.027698241	0.027698241	0.027698241	0.027698241	0.027698241	0.027698241	0.027698241	0.027698241	0.027698241	0.027698241	0.027698241	0.027698241	0.027698241	0.027698241	0.027698241	0.027698241	0.027698241	0.027698241	0.027698241	0.027698241	0.027698241	0.027698241	0.027698241	0.027698241	0.027698241	0.027698241	0.027698241	0.027698241	0.027698241	0.027698241	0.027698241	0.027698241	0.027698241	0.027698241	0.027698241	0.027698241	0.027698241	0.027698241	0.027698241	0.027698241	0.027698241	0.027698241	0.027698241	0.027698241	0.027698241	0.027698241
¸ßË¹°×ÔëÉù´¦Àí (580).mp3	-0.038669877	-0.038669877	-0.038669877	-0.038669877	-0.038669877	-0.038669877	-0.038669877	-0.038669877	-0.038669877	-0.038669877	-0.038669877	-0.038669877	-0.038669877	-0.038669877	-0.038669877	-0.038669877	-0.038669877	-0.038669877	-0.038669877	-0.038669877	-0.038669877	-0.038669877	-0.038669877	-0.038669877	-0.038669877	-0.038669877	-0.038669877	-0.038669877	-0.038669877	-0.038669877	-0.038669877	-0.038669877	-0.038669877	-0.038669877	-0.038669877	-0.038669877	-0.038669877	-0.038669877	-0.038669877	-0.038669877	-0.038669877	-0.038669877	-0.038669877	-0.038669877	-0.038669877	-0.038669877	-0.038669877	-0.038669877	-0.038669877
¸ßË¹°×ÔëÉù´¦Àí (581).mp3	0.04922943	0.04922943	0.04922943	0.04922943	0.04922943	0.04922943	0.04922943	0.04922943	0.04922943	0.04922943	0.04922943	0.04922943	0.04922943	0.04922943	0.04922943	0.04922943	0.04922943	0.04922943	0.04922943	0.04922943	0.04922943	0.04922943	0.04922943	0.04922943	0.04922943	0.04922943	0.04922943	0.04922943	0.04922943	0.04922943	0.04922943	0.04922943	0.04922943	0.04922943	0.04922943	0.04922943	0.04922943	0.04922943	0.04922943	0.04922943	0.04922943	0.04922943	0.04922943	0.04922943	0.04922943	0.04922943	0.04922943	0.04922943	0.04922943
¸ßË¹°×ÔëÉù´¦Àí (582).mp3	0.017056435	0.017056435	0.017056435	0.017056435	0.017056435	0.017056435	0.017056435	0.017056435	0.017056435	0.017056435	0.017056435	0.017056435	0.017056435	0.017056435	0.017056435	0.017056435	0.017056435	0.017056435	0.017056435	0.017056435	0.017056435	0.017056435	0.017056435	0.017056435	0.017056435	0.017056435	0.017056435	0.017056435	0.017056435	0.017056435	0.017056435	0.017056435	0.017056435	0.017056435	0.017056435	0.017056435	0.017056435	0.017056435	0.017056435	0.017056435	0.017056435	0.017056435	0.017056435	0.017056435	0.017056435	0.017056435	0.017056435	0.017056435	0.017056435
¸ßË¹°×ÔëÉù´¦Àí (583).mp3	0.052244805	0.052244805	0.052244805	0.052244805	0.052244805	0.052244805	0.052244805	0.052244805	0.052244805	0.052244805	0.052244805	0.052244805	0.052244805	0.052244805	0.052244805	0.052244805	0.052244805	0.052244805	0.052244805	0.052244805	0.052244805	0.052244805	0.052244805	0.052244805	0.052244805	0.052244805	0.052244805	0.052244805	0.052244805	0.052244805	0.052244805	0.052244805	0.052244805	0.052244805	0.052244805	0.052244805	0.052244805	0.052244805	0.052244805	0.052244805	0.052244805	0.052244805	0.052244805	0.052244805	0.052244805	0.052244805	0.052244805	0.052244805	0.052244805
¸ßË¹°×ÔëÉù´¦Àí (584).mp3	0.10037204	0.10037204	0.10037204	0.10037204	0.10037204	0.10037204	0.10037204	0.10037204	0.10037204	0.10037204	0.10037204	0.10037204	0.10037204	0.10037204	0.10037204	0.10037204	0.10037204	0.10037204	0.10037204	0.10037204	0.10037204	0.10037204	0.10037204	0.10037204	0.10037204	0.10037204	0.10037204	0.10037204	0.10037204	0.10037204	0.10037204	0.10037204	0.10037204	0.10037204	0.10037204	0.10037204	0.10037204	0.10037204	0.10037204	0.10037204	0.10037204	0.10037204	0.10037204	0.10037204	0.10037204	0.10037204	0.10037204	0.10037204	0.10037204
¸ßË¹°×ÔëÉù´¦Àí (585).mp3	0.078660764	0.078660764	0.078660764	0.078660764	0.078660764	0.078660764	0.078660764	0.078660764	0.078660764	0.078660764	0.078660764	0.078660764	0.078660764	0.078660764	0.078660764	0.078660764	0.078660764	0.078660764	0.078660764	0.078660764	0.078660764	0.078660764	0.078660764	0.078660764	0.078660764	0.078660764	0.078660764	0.078660764	0.078660764	0.078660764	0.078660764	0.078660764	0.078660764	0.078660764	0.078660764	0.078660764	0.078660764	0.078660764	0.078660764	0.078660764	0.078660764	0.078660764	0.078660764	0.078660764	0.078660764	0.078660764	0.078660764	0.078660764	0.078660764
¸ßË¹°×ÔëÉù´¦Àí (586).mp3	0.07824668	0.07824668	0.07824668	0.07824668	0.07824668	0.07824668	0.07824668	0.07824668	0.07824668	0.07824668	0.07824668	0.07824668	0.07824668	0.07824668	0.07824668	0.07824668	0.07824668	0.07824668	0.07824668	0.07824668	0.07824668	0.07824668	0.07824668	0.07824668	0.07824668	0.07824668	0.07824668	0.07824668	0.07824668	0.07824668	0.07824668	0.07824668	0.07824668	0.07824668	0.07824668	0.07824668	0.07824668	0.07824668	0.07824668	0.07824668	0.07824668	0.07824668	0.07824668	0.07824668	0.07824668	0.07824668	0.07824668	0.07824668	0.07824668
¸ßË¹°×ÔëÉù´¦Àí (587).mp3	-0.03739599	-0.03739599	-0.03739599	-0.03739599	-0.03739599	-0.03739599	-0.03739599	-0.03739599	-0.03739599	-0.03739599	-0.03739599	-0.03739599	-0.03739599	-0.03739599	-0.03739599	-0.03739599	-0.03739599	-0.03739599	-0.03739599	-0.03739599	-0.03739599	-0.03739599	-0.03739599	-0.03739599	-0.03739599	-0.03739599	-0.03739599	-0.03739599	-0.03739599	-0.03739599	-0.03739599	-0.03739599	-0.03739599	-0.03739599	-0.03739599	-0.03739599	-0.03739599	-0.03739599	-0.03739599	-0.03739599	-0.03739599	-0.03739599	-0.03739599	-0.03739599	-0.03739599	-0.03739599	-0.03739599	-0.03739599	-0.03739599
¸ßË¹°×ÔëÉù´¦Àí (588).mp3	0.08076937	0.08076937	0.08076937	0.08076937	0.08076937	0.08076937	0.08076937	0.08076937	0.08076937	0.08076937	0.08076937	0.08076937	0.08076937	0.08076937	0.08076937	0.08076937	0.08076937	0.08076937	0.08076937	0.08076937	0.08076937	0.08076937	0.08076937	0.08076937	0.08076937	0.08076937	0.08076937	0.08076937	0.08076937	0.08076937	0.08076937	0.08076937	0.08076937	0.08076937	0.08076937	0.08076937	0.08076937	0.08076937	0.08076937	0.08076937	0.08076937	0.08076937	0.08076937	0.08076937	0.08076937	0.08076937	0.08076937	0.08076937	0.08076937
¸ßË¹°×ÔëÉù´¦Àí (589).mp3	-0.18682884	-0.18682884	-0.18682884	-0.18682884	-0.18682884	-0.18682884	-0.18682884	-0.18682884	-0.18682884	-0.18682884	-0.18682884	-0.18682884	-0.18682884	-0.18682884	-0.18682884	-0.18682884	-0.18682884	-0.18682884	-0.18682884	-0.18682884	-0.18682884	-0.18682884	-0.18682884	-0.18682884	-0.18682884	-0.18682884	-0.18682884	-0.18682884	-0.18682884	-0.18682884	-0.18682884	-0.18682884	-0.18682884	-0.18682884	-0.18682884	-0.18682884	-0.18682884	-0.18682884	-0.18682884	-0.18682884	-0.18682884	-0.18682884	-0.18682884	-0.18682884	-0.18682884	-0.18682884	-0.18682884	-0.18682884	-0.18682884
¸ßË¹°×ÔëÉù´¦Àí (590).mp3	0.11424314	0.11424314	0.11424314	0.11424314	0.11424314	0.11424314	0.11424314	0.11424314	0.11424314	0.11424314	0.11424314	0.11424314	0.11424314	0.11424314	0.11424314	0.11424314	0.11424314	0.11424314	0.11424314	0.11424314	0.11424314	0.11424314	0.11424314	0.11424314	0.11424314	0.11424314	0.11424314	0.11424314	0.11424314	0.11424314	0.11424314	0.11424314	0.11424314	0.11424314	0.11424314	0.11424314	0.11424314	0.11424314	0.11424314	0.11424314	0.11424314	0.11424314	0.11424314	0.11424314	0.11424314	0.11424314	0.11424314	0.11424314	0.11424314
¸ßË¹°×ÔëÉù´¦Àí (591).mp3	0.03487947	0.03487947	0.03487947	0.03487947	0.03487947	0.03487947	0.03487947	0.03487947	0.03487947	0.03487947	0.03487947	0.03487947	0.03487947	0.03487947	0.03487947	0.03487947	0.03487947	0.03487947	0.03487947	0.03487947	0.03487947	0.03487947	0.03487947	0.03487947	0.03487947	0.03487947	0.03487947	0.03487947	0.03487947	0.03487947	0.03487947	0.03487947	0.03487947	0.03487947	0.03487947	0.03487947	0.03487947	0.03487947	0.03487947	0.03487947	0.03487947	0.03487947	0.03487947	0.03487947	0.03487947	0.03487947	0.03487947	0.03487947	0.03487947
¸ßË¹°×ÔëÉù´¦Àí (592).mp3	0.05816134	0.05816134	0.05816134	0.05816134	0.05816134	0.05816134	0.05816134	0.05816134	0.05816134	0.05816134	0.05816134	0.05816134	0.05816134	0.05816134	0.05816134	0.05816134	0.05816134	0.05816134	0.05816134	0.05816134	0.05816134	0.05816134	0.05816134	0.05816134	0.05816134	0.05816134	0.05816134	0.05816134	0.05816134	0.05816134	0.05816134	0.05816134	0.05816134	0.05816134	0.05816134	0.05816134	0.05816134	0.05816134	0.05816134	0.05816134	0.05816134	0.05816134	0.05816134	0.05816134	0.05816134	0.05816134	0.05816134	0.05816134	0.05816134
¸ßË¹°×ÔëÉù´¦Àí (593).mp3	0.1494312	0.1494312	0.1494312	0.1494312	0.1494312	0.1494312	0.1494312	0.1494312	0.1494312	0.1494312	0.1494312	0.1494312	0.1494312	0.1494312	0.1494312	0.1494312	0.1494312	0.1494312	0.1494312	0.1494312	0.1494312	0.1494312	0.1494312	0.1494312	0.1494312	0.1494312	0.1494312	0.1494312	0.1494312	0.1494312	0.1494312	0.1494312	0.1494312	0.1494312	0.1494312	0.1494312	0.1494312	0.1494312	0.1494312	0.1494312	0.1494312	0.1494312	0.1494312	0.1494312	0.1494312	0.1494312	0.1494312	0.1494312	0.1494312
¸ßË¹°×ÔëÉù´¦Àí (594).mp3	0.12006769	0.12006769	0.12006769	0.12006769	0.12006769	0.12006769	0.12006769	0.12006769	0.12006769	0.12006769	0.12006769	0.12006769	0.12006769	0.12006769	0.12006769	0.12006769	0.12006769	0.12006769	0.12006769	0.12006769	0.12006769	0.12006769	0.12006769	0.12006769	0.12006769	0.12006769	0.12006769	0.12006769	0.12006769	0.12006769	0.12006769	0.12006769	0.12006769	0.12006769	0.12006769	0.12006769	0.12006769	0.12006769	0.12006769	0.12006769	0.12006769	0.12006769	0.12006769	0.12006769	0.12006769	0.12006769	0.12006769	0.12006769	0.12006769
¸ßË¹°×ÔëÉù´¦Àí (595).mp3	0.1912048	0.1912048	0.1912048	0.1912048	0.1912048	0.1912048	0.1912048	0.1912048	0.1912048	0.1912048	0.1912048	0.1912048	0.1912048	0.1912048	0.1912048	0.1912048	0.1912048	0.1912048	0.1912048	0.1912048	0.1912048	0.1912048	0.1912048	0.1912048	0.1912048	0.1912048	0.1912048	0.1912048	0.1912048	0.1912048	0.1912048	0.1912048	0.1912048	0.1912048	0.1912048	0.1912048	0.1912048	0.1912048	0.1912048	0.1912048	0.1912048	0.1912048	0.1912048	0.1912048	0.1912048	0.1912048	0.1912048	0.1912048	0.1912048
¸ßË¹°×ÔëÉù´¦Àí (596).mp3	-0.008369855	-0.008369855	-0.008369855	-0.008369855	-0.008369855	-0.008369855	-0.008369855	-0.008369855	-0.008369855	-0.008369855	-0.008369855	-0.008369855	-0.008369855	-0.008369855	-0.008369855	-0.008369855	-0.008369855	-0.008369855	-0.008369855	-0.008369855	-0.008369855	-0.008369855	-0.008369855	-0.008369855	-0.008369855	-0.008369855	-0.008369855	-0.008369855	-0.008369855	-0.008369855	-0.008369855	-0.008369855	-0.008369855	-0.008369855	-0.008369855	-0.008369855	-0.008369855	-0.008369855	-0.008369855	-0.008369855	-0.008369855	-0.008369855	-0.008369855	-0.008369855	-0.008369855	-0.008369855	-0.008369855	-0.008369855	-0.008369855
¸ßË¹°×ÔëÉù´¦Àí (597).mp3	0.055990525	0.055990525	0.055990525	0.055990525	0.055990525	0.055990525	0.055990525	0.055990525	0.055990525	0.055990525	0.055990525	0.055990525	0.055990525	0.055990525	0.055990525	0.055990525	0.055990525	0.055990525	0.055990525	0.055990525	0.055990525	0.055990525	0.055990525	0.055990525	0.055990525	0.055990525	0.055990525	0.055990525	0.055990525	0.055990525	0.055990525	0.055990525	0.055990525	0.055990525	0.055990525	0.055990525	0.055990525	0.055990525	0.055990525	0.055990525	0.055990525	0.055990525	0.055990525	0.055990525	0.055990525	0.055990525	0.055990525	0.055990525	0.055990525
¸ßË¹°×ÔëÉù´¦Àí (598).mp3	-3.01E-05	-3.01E-05	-3.01E-05	-3.01E-05	-3.01E-05	-3.01E-05	-3.01E-05	-3.01E-05	-3.01E-05	-3.01E-05	-3.01E-05	-3.01E-05	-3.01E-05	-3.01E-05	-3.01E-05	-3.01E-05	-3.01E-05	-3.01E-05	-3.01E-05	-3.01E-05	-3.01E-05	-3.01E-05	-3.01E-05	-3.01E-05	-3.01E-05	-3.01E-05	-3.01E-05	-3.01E-05	-3.01E-05	-3.01E-05	-3.01E-05	-3.01E-05	-3.01E-05	-3.01E-05	-3.01E-05	-3.01E-05	-3.01E-05	-3.01E-05	-3.01E-05	-3.01E-05	-3.01E-05	-3.01E-05	-3.01E-05	-3.01E-05	-3.01E-05	-3.01E-05	-3.01E-05	-3.01E-05	-3.01E-05
¸ßË¹°×ÔëÉù´¦Àí (599).mp3	0.10669597	0.10669597	0.10669597	0.10669597	0.10669597	0.10669597	0.10669597	0.10669597	0.10669597	0.10669597	0.10669597	0.10669597	0.10669597	0.10669597	0.10669597	0.10669597	0.10669597	0.10669597	0.10669597	0.10669597	0.10669597	0.10669597	0.10669597	0.10669597	0.10669597	0.10669597	0.10669597	0.10669597	0.10669597	0.10669597	0.10669597	0.10669597	0.10669597	0.10669597	0.10669597	0.10669597	0.10669597	0.10669597	0.10669597	0.10669597	0.10669597	0.10669597	0.10669597	0.10669597	0.10669597	0.10669597	0.10669597	0.10669597	0.10669597
¸ßË¹°×ÔëÉù´¦Àí (600).mp3	0.027758695	0.027758695	0.027758695	0.027758695	0.027758695	0.027758695	0.027758695	0.027758695	0.027758695	0.027758695	0.027758695	0.027758695	0.027758695	0.027758695	0.027758695	0.027758695	0.027758695	0.027758695	0.027758695	0.027758695	0.027758695	0.027758695	0.027758695	0.027758695	0.027758695	0.027758695	0.027758695	0.027758695	0.027758695	0.027758695	0.027758695	0.027758695	0.027758695	0.027758695	0.027758695	0.027758695	0.027758695	0.027758695	0.027758695	0.027758695	0.027758695	0.027758695	0.027758695	0.027758695	0.027758695	0.027758695	0.027758695	0.027758695	0.027758695
¸ßË¹°×ÔëÉù´¦Àí (601).mp3	0.08855172	0.08855172	0.08855172	0.08855172	0.08855172	0.08855172	0.08855172	0.08855172	0.08855172	0.08855172	0.08855172	0.08855172	0.08855172	0.08855172	0.08855172	0.08855172	0.08855172	0.08855172	0.08855172	0.08855172	0.08855172	0.08855172	0.08855172	0.08855172	0.08855172	0.08855172	0.08855172	0.08855172	0.08855172	0.08855172	0.08855172	0.08855172	0.08855172	0.08855172	0.08855172	0.08855172	0.08855172	0.08855172	0.08855172	0.08855172	0.08855172	0.08855172	0.08855172	0.08855172	0.08855172	0.08855172	0.08855172	0.08855172	0.08855172
¸ßË¹°×ÔëÉù´¦Àí (602).mp3	0.083768606	0.083768606	0.083768606	0.083768606	0.083768606	0.083768606	0.083768606	0.083768606	0.083768606	0.083768606	0.083768606	0.083768606	0.083768606	0.083768606	0.083768606	0.083768606	0.083768606	0.083768606	0.083768606	0.083768606	0.083768606	0.083768606	0.083768606	0.083768606	0.083768606	0.083768606	0.083768606	0.083768606	0.083768606	0.083768606	0.083768606	0.083768606	0.083768606	0.083768606	0.083768606	0.083768606	0.083768606	0.083768606	0.083768606	0.083768606	0.083768606	0.083768606	0.083768606	0.083768606	0.083768606	0.083768606	0.083768606	0.083768606	0.083768606
¸ßË¹°×ÔëÉù´¦Àí (603).mp3	0.15226768	0.15226768	0.15226768	0.15226768	0.15226768	0.15226768	0.15226768	0.15226768	0.15226768	0.15226768	0.15226768	0.15226768	0.15226768	0.15226768	0.15226768	0.15226768	0.15226768	0.15226768	0.15226768	0.15226768	0.15226768	0.15226768	0.15226768	0.15226768	0.15226768	0.15226768	0.15226768	0.15226768	0.15226768	0.15226768	0.15226768	0.15226768	0.15226768	0.15226768	0.15226768	0.15226768	0.15226768	0.15226768	0.15226768	0.15226768	0.15226768	0.15226768	0.15226768	0.15226768	0.15226768	0.15226768	0.15226768	0.15226768	0.15226768
¸ßË¹°×ÔëÉù´¦Àí (604).mp3	0.005090849	0.005090849	0.005090849	0.005090849	0.005090849	0.005090849	0.005090849	0.005090849	0.005090849	0.005090849	0.005090849	0.005090849	0.005090849	0.005090849	0.005090849	0.005090849	0.005090849	0.005090849	0.005090849	0.005090849	0.005090849	0.005090849	0.005090849	0.005090849	0.005090849	0.005090849	0.005090849	0.005090849	0.005090849	0.005090849	0.005090849	0.005090849	0.005090849	0.005090849	0.005090849	0.005090849	0.005090849	0.005090849	0.005090849	0.005090849	0.005090849	0.005090849	0.005090849	0.005090849	0.005090849	0.005090849	0.005090849	0.005090849	0.005090849
¸ßË¹°×ÔëÉù´¦Àí (605).mp3	0.000328337	0.000328337	0.000328337	0.000328337	0.000328337	0.000328337	0.000328337	0.000328337	0.000328337	0.000328337	0.000328337	0.000328337	0.000328337	0.000328337	0.000328337	0.000328337	0.000328337	0.000328337	0.000328337	0.000328337	0.000328337	0.000328337	0.000328337	0.000328337	0.000328337	0.000328337	0.000328337	0.000328337	0.000328337	0.000328337	0.000328337	0.000328337	0.000328337	0.000328337	0.000328337	0.000328337	0.000328337	0.000328337	0.000328337	0.000328337	0.000328337	0.000328337	0.000328337	0.000328337	0.000328337	0.000328337	0.000328337	0.000328337	0.000328337
¸ßË¹°×ÔëÉù´¦Àí (606).mp3	-0.03363081	-0.03363081	-0.03363081	-0.03363081	-0.03363081	-0.03363081	-0.03363081	-0.03363081	-0.03363081	-0.03363081	-0.03363081	-0.03363081	-0.03363081	-0.03363081	-0.03363081	-0.03363081	-0.03363081	-0.03363081	-0.03363081	-0.03363081	-0.03363081	-0.03363081	-0.03363081	-0.03363081	-0.03363081	-0.03363081	-0.03363081	-0.03363081	-0.03363081	-0.03363081	-0.03363081	-0.03363081	-0.03363081	-0.03363081	-0.03363081	-0.03363081	-0.03363081	-0.03363081	-0.03363081	-0.03363081	-0.03363081	-0.03363081	-0.03363081	-0.03363081	-0.03363081	-0.03363081	-0.03363081	-0.03363081	-0.03363081
¸ßË¹°×ÔëÉù´¦Àí (607).mp3	0.08511567	0.08511567	0.08511567	0.08511567	0.08511567	0.08511567	0.08511567	0.08511567	0.08511567	0.08511567	0.08511567	0.08511567	0.08511567	0.08511567	0.08511567	0.08511567	0.08511567	0.08511567	0.08511567	0.08511567	0.08511567	0.08511567	0.08511567	0.08511567	0.08511567	0.08511567	0.08511567	0.08511567	0.08511567	0.08511567	0.08511567	0.08511567	0.08511567	0.08511567	0.08511567	0.08511567	0.08511567	0.08511567	0.08511567	0.08511567	0.08511567	0.08511567	0.08511567	0.08511567	0.08511567	0.08511567	0.08511567	0.08511567	0.08511567
¸ßË¹°×ÔëÉù´¦Àí (608).mp3	0.15283005	0.15283005	0.15283005	0.15283005	0.15283005	0.15283005	0.15283005	0.15283005	0.15283005	0.15283005	0.15283005	0.15283005	0.15283005	0.15283005	0.15283005	0.15283005	0.15283005	0.15283005	0.15283005	0.15283005	0.15283005	0.15283005	0.15283005	0.15283005	0.15283005	0.15283005	0.15283005	0.15283005	0.15283005	0.15283005	0.15283005	0.15283005	0.15283005	0.15283005	0.15283005	0.15283005	0.15283005	0.15283005	0.15283005	0.15283005	0.15283005	0.15283005	0.15283005	0.15283005	0.15283005	0.15283005	0.15283005	0.15283005	0.15283005
¸ßË¹°×ÔëÉù´¦Àí (609).mp3	-0.022820853	-0.022820853	-0.022820853	-0.022820853	-0.022820853	-0.022820853	-0.022820853	-0.022820853	-0.022820853	-0.022820853	-0.022820853	-0.022820853	-0.022820853	-0.022820853	-0.022820853	-0.022820853	-0.022820853	-0.022820853	-0.022820853	-0.022820853	-0.022820853	-0.022820853	-0.022820853	-0.022820853	-0.022820853	-0.022820853	-0.022820853	-0.022820853	-0.022820853	-0.022820853	-0.022820853	-0.022820853	-0.022820853	-0.022820853	-0.022820853	-0.022820853	-0.022820853	-0.022820853	-0.022820853	-0.022820853	-0.022820853	-0.022820853	-0.022820853	-0.022820853	-0.022820853	-0.022820853	-0.022820853	-0.022820853	-0.022820853
¸ßË¹°×ÔëÉù´¦Àí (610).mp3	0.1018123	0.1018123	0.1018123	0.1018123	0.1018123	0.1018123	0.1018123	0.1018123	0.1018123	0.1018123	0.1018123	0.1018123	0.1018123	0.1018123	0.1018123	0.1018123	0.1018123	0.1018123	0.1018123	0.1018123	0.1018123	0.1018123	0.1018123	0.1018123	0.1018123	0.1018123	0.1018123	0.1018123	0.1018123	0.1018123	0.1018123	0.1018123	0.1018123	0.1018123	0.1018123	0.1018123	0.1018123	0.1018123	0.1018123	0.1018123	0.1018123	0.1018123	0.1018123	0.1018123	0.1018123	0.1018123	0.1018123	0.1018123	0.1018123
¸ßË¹°×ÔëÉù´¦Àí (611).mp3	-0.02195086	-0.02195086	-0.02195086	-0.02195086	-0.02195086	-0.02195086	-0.02195086	-0.02195086	-0.02195086	-0.02195086	-0.02195086	-0.02195086	-0.02195086	-0.02195086	-0.02195086	-0.02195086	-0.02195086	-0.02195086	-0.02195086	-0.02195086	-0.02195086	-0.02195086	-0.02195086	-0.02195086	-0.02195086	-0.02195086	-0.02195086	-0.02195086	-0.02195086	-0.02195086	-0.02195086	-0.02195086	-0.02195086	-0.02195086	-0.02195086	-0.02195086	-0.02195086	-0.02195086	-0.02195086	-0.02195086	-0.02195086	-0.02195086	-0.02195086	-0.02195086	-0.02195086	-0.02195086	-0.02195086	-0.02195086	-0.02195086
¸ßË¹°×ÔëÉù´¦Àí (612).mp3	-0.04008615	-0.04008615	-0.04008615	-0.04008615	-0.04008615	-0.04008615	-0.04008615	-0.04008615	-0.04008615	-0.04008615	-0.04008615	-0.04008615	-0.04008615	-0.04008615	-0.04008615	-0.04008615	-0.04008615	-0.04008615	-0.04008615	-0.04008615	-0.04008615	-0.04008615	-0.04008615	-0.04008615	-0.04008615	-0.04008615	-0.04008615	-0.04008615	-0.04008615	-0.04008615	-0.04008615	-0.04008615	-0.04008615	-0.04008615	-0.04008615	-0.04008615	-0.04008615	-0.04008615	-0.04008615	-0.04008615	-0.04008615	-0.04008615	-0.04008615	-0.04008615	-0.04008615	-0.04008615	-0.04008615	-0.04008615	-0.04008615
¸ßË¹°×ÔëÉù´¦Àí (613).mp3	-0.07947265	-0.07947265	-0.07947265	-0.07947265	-0.07947265	-0.07947265	-0.07947265	-0.07947265	-0.07947265	-0.07947265	-0.07947265	-0.07947265	-0.07947265	-0.07947265	-0.07947265	-0.07947265	-0.07947265	-0.07947265	-0.07947265	-0.07947265	-0.07947265	-0.07947265	-0.07947265	-0.07947265	-0.07947265	-0.07947265	-0.07947265	-0.07947265	-0.07947265	-0.07947265	-0.07947265	-0.07947265	-0.07947265	-0.07947265	-0.07947265	-0.07947265	-0.07947265	-0.07947265	-0.07947265	-0.07947265	-0.07947265	-0.07947265	-0.07947265	-0.07947265	-0.07947265	-0.07947265	-0.07947265	-0.07947265	-0.07947265
¸ßË¹°×ÔëÉù´¦Àí (614).mp3	0.117821075	0.117821075	0.117821075	0.117821075	0.117821075	0.117821075	0.117821075	0.117821075	0.117821075	0.117821075	0.117821075	0.117821075	0.117821075	0.117821075	0.117821075	0.117821075	0.117821075	0.117821075	0.117821075	0.117821075	0.117821075	0.117821075	0.117821075	0.117821075	0.117821075	0.117821075	0.117821075	0.117821075	0.117821075	0.117821075	0.117821075	0.117821075	0.117821075	0.117821075	0.117821075	0.117821075	0.117821075	0.117821075	0.117821075	0.117821075	0.117821075	0.117821075	0.117821075	0.117821075	0.117821075	0.117821075	0.117821075	0.117821075	0.117821075
¸ßË¹°×ÔëÉù´¦Àí (615).mp3	0.0831824	0.0831824	0.0831824	0.0831824	0.0831824	0.0831824	0.0831824	0.0831824	0.0831824	0.0831824	0.0831824	0.0831824	0.0831824	0.0831824	0.0831824	0.0831824	0.0831824	0.0831824	0.0831824	0.0831824	0.0831824	0.0831824	0.0831824	0.0831824	0.0831824	0.0831824	0.0831824	0.0831824	0.0831824	0.0831824	0.0831824	0.0831824	0.0831824	0.0831824	0.0831824	0.0831824	0.0831824	0.0831824	0.0831824	0.0831824	0.0831824	0.0831824	0.0831824	0.0831824	0.0831824	0.0831824	0.0831824	0.0831824	0.0831824
¸ßË¹°×ÔëÉù´¦Àí (616).mp3	0.1312834	0.1312834	0.1312834	0.1312834	0.1312834	0.1312834	0.1312834	0.1312834	0.1312834	0.1312834	0.1312834	0.1312834	0.1312834	0.1312834	0.1312834	0.1312834	0.1312834	0.1312834	0.1312834	0.1312834	0.1312834	0.1312834	0.1312834	0.1312834	0.1312834	0.1312834	0.1312834	0.1312834	0.1312834	0.1312834	0.1312834	0.1312834	0.1312834	0.1312834	0.1312834	0.1312834	0.1312834	0.1312834	0.1312834	0.1312834	0.1312834	0.1312834	0.1312834	0.1312834	0.1312834	0.1312834	0.1312834	0.1312834	0.1312834
¸ßË¹°×ÔëÉù´¦Àí (617).mp3	0.17424193	0.17424193	0.17424193	0.17424193	0.17424193	0.17424193	0.17424193	0.17424193	0.17424193	0.17424193	0.17424193	0.17424193	0.17424193	0.17424193	0.17424193	0.17424193	0.17424193	0.17424193	0.17424193	0.17424193	0.17424193	0.17424193	0.17424193	0.17424193	0.17424193	0.17424193	0.17424193	0.17424193	0.17424193	0.17424193	0.17424193	0.17424193	0.17424193	0.17424193	0.17424193	0.17424193	0.17424193	0.17424193	0.17424193	0.17424193	0.17424193	0.17424193	0.17424193	0.17424193	0.17424193	0.17424193	0.17424193	0.17424193	0.17424193
¸ßË¹°×ÔëÉù´¦Àí (618).mp3	0.0803876	0.0803876	0.0803876	0.0803876	0.0803876	0.0803876	0.0803876	0.0803876	0.0803876	0.0803876	0.0803876	0.0803876	0.0803876	0.0803876	0.0803876	0.0803876	0.0803876	0.0803876	0.0803876	0.0803876	0.0803876	0.0803876	0.0803876	0.0803876	0.0803876	0.0803876	0.0803876	0.0803876	0.0803876	0.0803876	0.0803876	0.0803876	0.0803876	0.0803876	0.0803876	0.0803876	0.0803876	0.0803876	0.0803876	0.0803876	0.0803876	0.0803876	0.0803876	0.0803876	0.0803876	0.0803876	0.0803876	0.0803876	0.0803876
¸ßË¹°×ÔëÉù´¦Àí (619).mp3	0.046946462	0.046946462	0.046946462	0.046946462	0.046946462	0.046946462	0.046946462	0.046946462	0.046946462	0.046946462	0.046946462	0.046946462	0.046946462	0.046946462	0.046946462	0.046946462	0.046946462	0.046946462	0.046946462	0.046946462	0.046946462	0.046946462	0.046946462	0.046946462	0.046946462	0.046946462	0.046946462	0.046946462	0.046946462	0.046946462	0.046946462	0.046946462	0.046946462	0.046946462	0.046946462	0.046946462	0.046946462	0.046946462	0.046946462	0.046946462	0.046946462	0.046946462	0.046946462	0.046946462	0.046946462	0.046946462	0.046946462	0.046946462	0.046946462
¸ßË¹°×ÔëÉù´¦Àí (620).mp3	0.031579725	0.031579725	0.031579725	0.031579725	0.031579725	0.031579725	0.031579725	0.031579725	0.031579725	0.031579725	0.031579725	0.031579725	0.031579725	0.031579725	0.031579725	0.031579725	0.031579725	0.031579725	0.031579725	0.031579725	0.031579725	0.031579725	0.031579725	0.031579725	0.031579725	0.031579725	0.031579725	0.031579725	0.031579725	0.031579725	0.031579725	0.031579725	0.031579725	0.031579725	0.031579725	0.031579725	0.031579725	0.031579725	0.031579725	0.031579725	0.031579725	0.031579725	0.031579725	0.031579725	0.031579725	0.031579725	0.031579725	0.031579725	0.031579725
¸ßË¹°×ÔëÉù´¦Àí (621).mp3	0.08108785	0.08108785	0.08108785	0.08108785	0.08108785	0.08108785	0.08108785	0.08108785	0.08108785	0.08108785	0.08108785	0.08108785	0.08108785	0.08108785	0.08108785	0.08108785	0.08108785	0.08108785	0.08108785	0.08108785	0.08108785	0.08108785	0.08108785	0.08108785	0.08108785	0.08108785	0.08108785	0.08108785	0.08108785	0.08108785	0.08108785	0.08108785	0.08108785	0.08108785	0.08108785	0.08108785	0.08108785	0.08108785	0.08108785	0.08108785	0.08108785	0.08108785	0.08108785	0.08108785	0.08108785	0.08108785	0.08108785	0.08108785	0.08108785
¸ßË¹°×ÔëÉù´¦Àí (622).mp3	0.012137436	0.012137436	0.012137436	0.012137436	0.012137436	0.012137436	0.012137436	0.012137436	0.012137436	0.012137436	0.012137436	0.012137436	0.012137436	0.012137436	0.012137436	0.012137436	0.012137436	0.012137436	0.012137436	0.012137436	0.012137436	0.012137436	0.012137436	0.012137436	0.012137436	0.012137436	0.012137436	0.012137436	0.012137436	0.012137436	0.012137436	0.012137436	0.012137436	0.012137436	0.012137436	0.012137436	0.012137436	0.012137436	0.012137436	0.012137436	0.012137436	0.012137436	0.012137436	0.012137436	0.012137436	0.012137436	0.012137436	0.012137436	0.012137436
¸ßË¹°×ÔëÉù´¦Àí (623).mp3	-0.042802293	-0.042802293	-0.042802293	-0.042802293	-0.042802293	-0.042802293	-0.042802293	-0.042802293	-0.042802293	-0.042802293	-0.042802293	-0.042802293	-0.042802293	-0.042802293	-0.042802293	-0.042802293	-0.042802293	-0.042802293	-0.042802293	-0.042802293	-0.042802293	-0.042802293	-0.042802293	-0.042802293	-0.042802293	-0.042802293	-0.042802293	-0.042802293	-0.042802293	-0.042802293	-0.042802293	-0.042802293	-0.042802293	-0.042802293	-0.042802293	-0.042802293	-0.042802293	-0.042802293	-0.042802293	-0.042802293	-0.042802293	-0.042802293	-0.042802293	-0.042802293	-0.042802293	-0.042802293	-0.042802293	-0.042802293	-0.042802293
¸ßË¹°×ÔëÉù´¦Àí (624).mp3	0.10328027	0.10328027	0.10328027	0.10328027	0.10328027	0.10328027	0.10328027	0.10328027	0.10328027	0.10328027	0.10328027	0.10328027	0.10328027	0.10328027	0.10328027	0.10328027	0.10328027	0.10328027	0.10328027	0.10328027	0.10328027	0.10328027	0.10328027	0.10328027	0.10328027	0.10328027	0.10328027	0.10328027	0.10328027	0.10328027	0.10328027	0.10328027	0.10328027	0.10328027	0.10328027	0.10328027	0.10328027	0.10328027	0.10328027	0.10328027	0.10328027	0.10328027	0.10328027	0.10328027	0.10328027	0.10328027	0.10328027	0.10328027	0.10328027
¸ßË¹°×ÔëÉù´¦Àí (625).mp3	0.13279058	0.13279058	0.13279058	0.13279058	0.13279058	0.13279058	0.13279058	0.13279058	0.13279058	0.13279058	0.13279058	0.13279058	0.13279058	0.13279058	0.13279058	0.13279058	0.13279058	0.13279058	0.13279058	0.13279058	0.13279058	0.13279058	0.13279058	0.13279058	0.13279058	0.13279058	0.13279058	0.13279058	0.13279058	0.13279058	0.13279058	0.13279058	0.13279058	0.13279058	0.13279058	0.13279058	0.13279058	0.13279058	0.13279058	0.13279058	0.13279058	0.13279058	0.13279058	0.13279058	0.13279058	0.13279058	0.13279058	0.13279058	0.13279058
¸ßË¹°×ÔëÉù´¦Àí (626).mp3	0.07143896	0.07143896	0.07143896	0.07143896	0.07143896	0.07143896	0.07143896	0.07143896	0.07143896	0.07143896	0.07143896	0.07143896	0.07143896	0.07143896	0.07143896	0.07143896	0.07143896	0.07143896	0.07143896	0.07143896	0.07143896	0.07143896	0.07143896	0.07143896	0.07143896	0.07143896	0.07143896	0.07143896	0.07143896	0.07143896	0.07143896	0.07143896	0.07143896	0.07143896	0.07143896	0.07143896	0.07143896	0.07143896	0.07143896	0.07143896	0.07143896	0.07143896	0.07143896	0.07143896	0.07143896	0.07143896	0.07143896	0.07143896	0.07143896
¸ßË¹°×ÔëÉù´¦Àí (627).mp3	0.1152259	0.1152259	0.1152259	0.1152259	0.1152259	0.1152259	0.1152259	0.1152259	0.1152259	0.1152259	0.1152259	0.1152259	0.1152259	0.1152259	0.1152259	0.1152259	0.1152259	0.1152259	0.1152259	0.1152259	0.1152259	0.1152259	0.1152259	0.1152259	0.1152259	0.1152259	0.1152259	0.1152259	0.1152259	0.1152259	0.1152259	0.1152259	0.1152259	0.1152259	0.1152259	0.1152259	0.1152259	0.1152259	0.1152259	0.1152259	0.1152259	0.1152259	0.1152259	0.1152259	0.1152259	0.1152259	0.1152259	0.1152259	0.1152259
¸ßË¹°×ÔëÉù´¦Àí (628).mp3	0.12433457	0.12433457	0.12433457	0.12433457	0.12433457	0.12433457	0.12433457	0.12433457	0.12433457	0.12433457	0.12433457	0.12433457	0.12433457	0.12433457	0.12433457	0.12433457	0.12433457	0.12433457	0.12433457	0.12433457	0.12433457	0.12433457	0.12433457	0.12433457	0.12433457	0.12433457	0.12433457	0.12433457	0.12433457	0.12433457	0.12433457	0.12433457	0.12433457	0.12433457	0.12433457	0.12433457	0.12433457	0.12433457	0.12433457	0.12433457	0.12433457	0.12433457	0.12433457	0.12433457	0.12433457	0.12433457	0.12433457	0.12433457	0.12433457
¸ßË¹°×ÔëÉù´¦Àí (629).mp3	-0.057765625	-0.057765625	-0.057765625	-0.057765625	-0.057765625	-0.057765625	-0.057765625	-0.057765625	-0.057765625	-0.057765625	-0.057765625	-0.057765625	-0.057765625	-0.057765625	-0.057765625	-0.057765625	-0.057765625	-0.057765625	-0.057765625	-0.057765625	-0.057765625	-0.057765625	-0.057765625	-0.057765625	-0.057765625	-0.057765625	-0.057765625	-0.057765625	-0.057765625	-0.057765625	-0.057765625	-0.057765625	-0.057765625	-0.057765625	-0.057765625	-0.057765625	-0.057765625	-0.057765625	-0.057765625	-0.057765625	-0.057765625	-0.057765625	-0.057765625	-0.057765625	-0.057765625	-0.057765625	-0.057765625	-0.057765625	-0.057765625
¸ßË¹°×ÔëÉù´¦Àí (630).mp3	0.12825717	0.12825717	0.12825717	0.12825717	0.12825717	0.12825717	0.12825717	0.12825717	0.12825717	0.12825717	0.12825717	0.12825717	0.12825717	0.12825717	0.12825717	0.12825717	0.12825717	0.12825717	0.12825717	0.12825717	0.12825717	0.12825717	0.12825717	0.12825717	0.12825717	0.12825717	0.12825717	0.12825717	0.12825717	0.12825717	0.12825717	0.12825717	0.12825717	0.12825717	0.12825717	0.12825717	0.12825717	0.12825717	0.12825717	0.12825717	0.12825717	0.12825717	0.12825717	0.12825717	0.12825717	0.12825717	0.12825717	0.12825717	0.12825717
¸ßË¹°×ÔëÉù´¦Àí (631).mp3	0.16318306	0.16318306	0.16318306	0.16318306	0.16318306	0.16318306	0.16318306	0.16318306	0.16318306	0.16318306	0.16318306	0.16318306	0.16318306	0.16318306	0.16318306	0.16318306	0.16318306	0.16318306	0.16318306	0.16318306	0.16318306	0.16318306	0.16318306	0.16318306	0.16318306	0.16318306	0.16318306	0.16318306	0.16318306	0.16318306	0.16318306	0.16318306	0.16318306	0.16318306	0.16318306	0.16318306	0.16318306	0.16318306	0.16318306	0.16318306	0.16318306	0.16318306	0.16318306	0.16318306	0.16318306	0.16318306	0.16318306	0.16318306	0.16318306
¸ßË¹°×ÔëÉù´¦Àí (632).mp3	0.07752386	0.07752386	0.07752386	0.07752386	0.07752386	0.07752386	0.07752386	0.07752386	0.07752386	0.07752386	0.07752386	0.07752386	0.07752386	0.07752386	0.07752386	0.07752386	0.07752386	0.07752386	0.07752386	0.07752386	0.07752386	0.07752386	0.07752386	0.07752386	0.07752386	0.07752386	0.07752386	0.07752386	0.07752386	0.07752386	0.07752386	0.07752386	0.07752386	0.07752386	0.07752386	0.07752386	0.07752386	0.07752386	0.07752386	0.07752386	0.07752386	0.07752386	0.07752386	0.07752386	0.07752386	0.07752386	0.07752386	0.07752386	0.07752386
¸ßË¹°×ÔëÉù´¦Àí (633).mp3	0.08751665	0.08751665	0.08751665	0.08751665	0.08751665	0.08751665	0.08751665	0.08751665	0.08751665	0.08751665	0.08751665	0.08751665	0.08751665	0.08751665	0.08751665	0.08751665	0.08751665	0.08751665	0.08751665	0.08751665	0.08751665	0.08751665	0.08751665	0.08751665	0.08751665	0.08751665	0.08751665	0.08751665	0.08751665	0.08751665	0.08751665	0.08751665	0.08751665	0.08751665	0.08751665	0.08751665	0.08751665	0.08751665	0.08751665	0.08751665	0.08751665	0.08751665	0.08751665	0.08751665	0.08751665	0.08751665	0.08751665	0.08751665	0.08751665
¸ßË¹°×ÔëÉù´¦Àí (634).mp3	-0.12748678	-0.12748678	-0.12748678	-0.12748678	-0.12748678	-0.12748678	-0.12748678	-0.12748678	-0.12748678	-0.12748678	-0.12748678	-0.12748678	-0.12748678	-0.12748678	-0.12748678	-0.12748678	-0.12748678	-0.12748678	-0.12748678	-0.12748678	-0.12748678	-0.12748678	-0.12748678	-0.12748678	-0.12748678	-0.12748678	-0.12748678	-0.12748678	-0.12748678	-0.12748678	-0.12748678	-0.12748678	-0.12748678	-0.12748678	-0.12748678	-0.12748678	-0.12748678	-0.12748678	-0.12748678	-0.12748678	-0.12748678	-0.12748678	-0.12748678	-0.12748678	-0.12748678	-0.12748678	-0.12748678	-0.12748678	-0.12748678
¸ßË¹°×ÔëÉù´¦Àí (635).mp3	-0.07491927	-0.07491927	-0.07491927	-0.07491927	-0.07491927	-0.07491927	-0.07491927	-0.07491927	-0.07491927	-0.07491927	-0.07491927	-0.07491927	-0.07491927	-0.07491927	-0.07491927	-0.07491927	-0.07491927	-0.07491927	-0.07491927	-0.07491927	-0.07491927	-0.07491927	-0.07491927	-0.07491927	-0.07491927	-0.07491927	-0.07491927	-0.07491927	-0.07491927	-0.07491927	-0.07491927	-0.07491927	-0.07491927	-0.07491927	-0.07491927	-0.07491927	-0.07491927	-0.07491927	-0.07491927	-0.07491927	-0.07491927	-0.07491927	-0.07491927	-0.07491927	-0.07491927	-0.07491927	-0.07491927	-0.07491927	-0.07491927
¸ßË¹°×ÔëÉù´¦Àí (636).mp3	0.08518327	0.08518327	0.08518327	0.08518327	0.08518327	0.08518327	0.08518327	0.08518327	0.08518327	0.08518327	0.08518327	0.08518327	0.08518327	0.08518327	0.08518327	0.08518327	0.08518327	0.08518327	0.08518327	0.08518327	0.08518327	0.08518327	0.08518327	0.08518327	0.08518327	0.08518327	0.08518327	0.08518327	0.08518327	0.08518327	0.08518327	0.08518327	0.08518327	0.08518327	0.08518327	0.08518327	0.08518327	0.08518327	0.08518327	0.08518327	0.08518327	0.08518327	0.08518327	0.08518327	0.08518327	0.08518327	0.08518327	0.08518327	0.08518327
¸ßË¹°×ÔëÉù´¦Àí (637).mp3	0.015066736	0.015066736	0.015066736	0.015066736	0.015066736	0.015066736	0.015066736	0.015066736	0.015066736	0.015066736	0.015066736	0.015066736	0.015066736	0.015066736	0.015066736	0.015066736	0.015066736	0.015066736	0.015066736	0.015066736	0.015066736	0.015066736	0.015066736	0.015066736	0.015066736	0.015066736	0.015066736	0.015066736	0.015066736	0.015066736	0.015066736	0.015066736	0.015066736	0.015066736	0.015066736	0.015066736	0.015066736	0.015066736	0.015066736	0.015066736	0.015066736	0.015066736	0.015066736	0.015066736	0.015066736	0.015066736	0.015066736	0.015066736	0.015066736
¸ßË¹°×ÔëÉù´¦Àí (638).mp3	0.21404712	0.21404712	0.21404712	0.21404712	0.21404712	0.21404712	0.21404712	0.21404712	0.21404712	0.21404712	0.21404712	0.21404712	0.21404712	0.21404712	0.21404712	0.21404712	0.21404712	0.21404712	0.21404712	0.21404712	0.21404712	0.21404712	0.21404712	0.21404712	0.21404712	0.21404712	0.21404712	0.21404712	0.21404712	0.21404712	0.21404712	0.21404712	0.21404712	0.21404712	0.21404712	0.21404712	0.21404712	0.21404712	0.21404712	0.21404712	0.21404712	0.21404712	0.21404712	0.21404712	0.21404712	0.21404712	0.21404712	0.21404712	0.21404712
¸ßË¹°×ÔëÉù´¦Àí (639).mp3	0.1659108	0.1659108	0.1659108	0.1659108	0.1659108	0.1659108	0.1659108	0.1659108	0.1659108	0.1659108	0.1659108	0.1659108	0.1659108	0.1659108	0.1659108	0.1659108	0.1659108	0.1659108	0.1659108	0.1659108	0.1659108	0.1659108	0.1659108	0.1659108	0.1659108	0.1659108	0.1659108	0.1659108	0.1659108	0.1659108	0.1659108	0.1659108	0.1659108	0.1659108	0.1659108	0.1659108	0.1659108	0.1659108	0.1659108	0.1659108	0.1659108	0.1659108	0.1659108	0.1659108	0.1659108	0.1659108	0.1659108	0.1659108	0.1659108
¸ßË¹°×ÔëÉù´¦Àí (640).mp3	0.106364466	0.106364466	0.106364466	0.106364466	0.106364466	0.106364466	0.106364466	0.106364466	0.106364466	0.106364466	0.106364466	0.106364466	0.106364466	0.106364466	0.106364466	0.106364466	0.106364466	0.106364466	0.106364466	0.106364466	0.106364466	0.106364466	0.106364466	0.106364466	0.106364466	0.106364466	0.106364466	0.106364466	0.106364466	0.106364466	0.106364466	0.106364466	0.106364466	0.106364466	0.106364466	0.106364466	0.106364466	0.106364466	0.106364466	0.106364466	0.106364466	0.106364466	0.106364466	0.106364466	0.106364466	0.106364466	0.106364466	0.106364466	0.106364466
¸ßË¹°×ÔëÉù´¦Àí (641).mp3	0.04498201	0.04498201	0.04498201	0.04498201	0.04498201	0.04498201	0.04498201	0.04498201	0.04498201	0.04498201	0.04498201	0.04498201	0.04498201	0.04498201	0.04498201	0.04498201	0.04498201	0.04498201	0.04498201	0.04498201	0.04498201	0.04498201	0.04498201	0.04498201	0.04498201	0.04498201	0.04498201	0.04498201	0.04498201	0.04498201	0.04498201	0.04498201	0.04498201	0.04498201	0.04498201	0.04498201	0.04498201	0.04498201	0.04498201	0.04498201	0.04498201	0.04498201	0.04498201	0.04498201	0.04498201	0.04498201	0.04498201	0.04498201	0.04498201
¸ßË¹°×ÔëÉù´¦Àí (642).mp3	-0.08150066	-0.08150066	-0.08150066	-0.08150066	-0.08150066	-0.08150066	-0.08150066	-0.08150066	-0.08150066	-0.08150066	-0.08150066	-0.08150066	-0.08150066	-0.08150066	-0.08150066	-0.08150066	-0.08150066	-0.08150066	-0.08150066	-0.08150066	-0.08150066	-0.08150066	-0.08150066	-0.08150066	-0.08150066	-0.08150066	-0.08150066	-0.08150066	-0.08150066	-0.08150066	-0.08150066	-0.08150066	-0.08150066	-0.08150066	-0.08150066	-0.08150066	-0.08150066	-0.08150066	-0.08150066	-0.08150066	-0.08150066	-0.08150066	-0.08150066	-0.08150066	-0.08150066	-0.08150066	-0.08150066	-0.08150066	-0.08150066
¸ßË¹°×ÔëÉù´¦Àí (643).mp3	0.11454674	0.11454674	0.11454674	0.11454674	0.11454674	0.11454674	0.11454674	0.11454674	0.11454674	0.11454674	0.11454674	0.11454674	0.11454674	0.11454674	0.11454674	0.11454674	0.11454674	0.11454674	0.11454674	0.11454674	0.11454674	0.11454674	0.11454674	0.11454674	0.11454674	0.11454674	0.11454674	0.11454674	0.11454674	0.11454674	0.11454674	0.11454674	0.11454674	0.11454674	0.11454674	0.11454674	0.11454674	0.11454674	0.11454674	0.11454674	0.11454674	0.11454674	0.11454674	0.11454674	0.11454674	0.11454674	0.11454674	0.11454674	0.11454674
¸ßË¹°×ÔëÉù´¦Àí (644).mp3	0.10621115	0.10621115	0.10621115	0.10621115	0.10621115	0.10621115	0.10621115	0.10621115	0.10621115	0.10621115	0.10621115	0.10621115	0.10621115	0.10621115	0.10621115	0.10621115	0.10621115	0.10621115	0.10621115	0.10621115	0.10621115	0.10621115	0.10621115	0.10621115	0.10621115	0.10621115	0.10621115	0.10621115	0.10621115	0.10621115	0.10621115	0.10621115	0.10621115	0.10621115	0.10621115	0.10621115	0.10621115	0.10621115	0.10621115	0.10621115	0.10621115	0.10621115	0.10621115	0.10621115	0.10621115	0.10621115	0.10621115	0.10621115	0.10621115
¸ßË¹°×ÔëÉù´¦Àí (645).mp3	0.02716031	0.02716031	0.02716031	0.02716031	0.02716031	0.02716031	0.02716031	0.02716031	0.02716031	0.02716031	0.02716031	0.02716031	0.02716031	0.02716031	0.02716031	0.02716031	0.02716031	0.02716031	0.02716031	0.02716031	0.02716031	0.02716031	0.02716031	0.02716031	0.02716031	0.02716031	0.02716031	0.02716031	0.02716031	0.02716031	0.02716031	0.02716031	0.02716031	0.02716031	0.02716031	0.02716031	0.02716031	0.02716031	0.02716031	0.02716031	0.02716031	0.02716031	0.02716031	0.02716031	0.02716031	0.02716031	0.02716031	0.02716031	0.02716031
¸ßË¹°×ÔëÉù´¦Àí (646).mp3	0.096452266	0.096452266	0.096452266	0.096452266	0.096452266	0.096452266	0.096452266	0.096452266	0.096452266	0.096452266	0.096452266	0.096452266	0.096452266	0.096452266	0.096452266	0.096452266	0.096452266	0.096452266	0.096452266	0.096452266	0.096452266	0.096452266	0.096452266	0.096452266	0.096452266	0.096452266	0.096452266	0.096452266	0.096452266	0.096452266	0.096452266	0.096452266	0.096452266	0.096452266	0.096452266	0.096452266	0.096452266	0.096452266	0.096452266	0.096452266	0.096452266	0.096452266	0.096452266	0.096452266	0.096452266	0.096452266	0.096452266	0.096452266	0.096452266
¸ßË¹°×ÔëÉù´¦Àí (647).mp3	-0.15546533	-0.15546533	-0.15546533	-0.15546533	-0.15546533	-0.15546533	-0.15546533	-0.15546533	-0.15546533	-0.15546533	-0.15546533	-0.15546533	-0.15546533	-0.15546533	-0.15546533	-0.15546533	-0.15546533	-0.15546533	-0.15546533	-0.15546533	-0.15546533	-0.15546533	-0.15546533	-0.15546533	-0.15546533	-0.15546533	-0.15546533	-0.15546533	-0.15546533	-0.15546533	-0.15546533	-0.15546533	-0.15546533	-0.15546533	-0.15546533	-0.15546533	-0.15546533	-0.15546533	-0.15546533	-0.15546533	-0.15546533	-0.15546533	-0.15546533	-0.15546533	-0.15546533	-0.15546533	-0.15546533	-0.15546533	-0.15546533
¸ßË¹°×ÔëÉù´¦Àí (648).mp3	-0.16547558	-0.16547558	-0.16547558	-0.16547558	-0.16547558	-0.16547558	-0.16547558	-0.16547558	-0.16547558	-0.16547558	-0.16547558	-0.16547558	-0.16547558	-0.16547558	-0.16547558	-0.16547558	-0.16547558	-0.16547558	-0.16547558	-0.16547558	-0.16547558	-0.16547558	-0.16547558	-0.16547558	-0.16547558	-0.16547558	-0.16547558	-0.16547558	-0.16547558	-0.16547558	-0.16547558	-0.16547558	-0.16547558	-0.16547558	-0.16547558	-0.16547558	-0.16547558	-0.16547558	-0.16547558	-0.16547558	-0.16547558	-0.16547558	-0.16547558	-0.16547558	-0.16547558	-0.16547558	-0.16547558	-0.16547558	-0.16547558
¸ßË¹°×ÔëÉù´¦Àí (649).mp3	0.1793465	0.1793465	0.1793465	0.1793465	0.1793465	0.1793465	0.1793465	0.1793465	0.1793465	0.1793465	0.1793465	0.1793465	0.1793465	0.1793465	0.1793465	0.1793465	0.1793465	0.1793465	0.1793465	0.1793465	0.1793465	0.1793465	0.1793465	0.1793465	0.1793465	0.1793465	0.1793465	0.1793465	0.1793465	0.1793465	0.1793465	0.1793465	0.1793465	0.1793465	0.1793465	0.1793465	0.1793465	0.1793465	0.1793465	0.1793465	0.1793465	0.1793465	0.1793465	0.1793465	0.1793465	0.1793465	0.1793465	0.1793465	0.1793465
¸ßË¹°×ÔëÉù´¦Àí (650).mp3	0.12016887	0.12016887	0.12016887	0.12016887	0.12016887	0.12016887	0.12016887	0.12016887	0.12016887	0.12016887	0.12016887	0.12016887	0.12016887	0.12016887	0.12016887	0.12016887	0.12016887	0.12016887	0.12016887	0.12016887	0.12016887	0.12016887	0.12016887	0.12016887	0.12016887	0.12016887	0.12016887	0.12016887	0.12016887	0.12016887	0.12016887	0.12016887	0.12016887	0.12016887	0.12016887	0.12016887	0.12016887	0.12016887	0.12016887	0.12016887	0.12016887	0.12016887	0.12016887	0.12016887	0.12016887	0.12016887	0.12016887	0.12016887	0.12016887
¸ßË¹°×ÔëÉù´¦Àí (651).mp3	-0.09485088	-0.09485088	-0.09485088	-0.09485088	-0.09485088	-0.09485088	-0.09485088	-0.09485088	-0.09485088	-0.09485088	-0.09485088	-0.09485088	-0.09485088	-0.09485088	-0.09485088	-0.09485088	-0.09485088	-0.09485088	-0.09485088	-0.09485088	-0.09485088	-0.09485088	-0.09485088	-0.09485088	-0.09485088	-0.09485088	-0.09485088	-0.09485088	-0.09485088	-0.09485088	-0.09485088	-0.09485088	-0.09485088	-0.09485088	-0.09485088	-0.09485088	-0.09485088	-0.09485088	-0.09485088	-0.09485088	-0.09485088	-0.09485088	-0.09485088	-0.09485088	-0.09485088	-0.09485088	-0.09485088	-0.09485088	-0.09485088
¸ßË¹°×ÔëÉù´¦Àí (652).mp3	0.00647995	0.00647995	0.00647995	0.00647995	0.00647995	0.00647995	0.00647995	0.00647995	0.00647995	0.00647995	0.00647995	0.00647995	0.00647995	0.00647995	0.00647995	0.00647995	0.00647995	0.00647995	0.00647995	0.00647995	0.00647995	0.00647995	0.00647995	0.00647995	0.00647995	0.00647995	0.00647995	0.00647995	0.00647995	0.00647995	0.00647995	0.00647995	0.00647995	0.00647995	0.00647995	0.00647995	0.00647995	0.00647995	0.00647995	0.00647995	0.00647995	0.00647995	0.00647995	0.00647995	0.00647995	0.00647995	0.00647995	0.00647995	0.00647995
¸ßË¹°×ÔëÉù´¦Àí (653).mp3	0.20203438	0.20203438	0.20203438	0.20203438	0.20203438	0.20203438	0.20203438	0.20203438	0.20203438	0.20203438	0.20203438	0.20203438	0.20203438	0.20203438	0.20203438	0.20203438	0.20203438	0.20203438	0.20203438	0.20203438	0.20203438	0.20203438	0.20203438	0.20203438	0.20203438	0.20203438	0.20203438	0.20203438	0.20203438	0.20203438	0.20203438	0.20203438	0.20203438	0.20203438	0.20203438	0.20203438	0.20203438	0.20203438	0.20203438	0.20203438	0.20203438	0.20203438	0.20203438	0.20203438	0.20203438	0.20203438	0.20203438	0.20203438	0.20203438
¸ßË¹°×ÔëÉù´¦Àí (654).mp3	0.075856246	0.075856246	0.075856246	0.075856246	0.075856246	0.075856246	0.075856246	0.075856246	0.075856246	0.075856246	0.075856246	0.075856246	0.075856246	0.075856246	0.075856246	0.075856246	0.075856246	0.075856246	0.075856246	0.075856246	0.075856246	0.075856246	0.075856246	0.075856246	0.075856246	0.075856246	0.075856246	0.075856246	0.075856246	0.075856246	0.075856246	0.075856246	0.075856246	0.075856246	0.075856246	0.075856246	0.075856246	0.075856246	0.075856246	0.075856246	0.075856246	0.075856246	0.075856246	0.075856246	0.075856246	0.075856246	0.075856246	0.075856246	0.075856246
¸ßË¹°×ÔëÉù´¦Àí (655).mp3	0.13871875	0.13871875	0.13871875	0.13871875	0.13871875	0.13871875	0.13871875	0.13871875	0.13871875	0.13871875	0.13871875	0.13871875	0.13871875	0.13871875	0.13871875	0.13871875	0.13871875	0.13871875	0.13871875	0.13871875	0.13871875	0.13871875	0.13871875	0.13871875	0.13871875	0.13871875	0.13871875	0.13871875	0.13871875	0.13871875	0.13871875	0.13871875	0.13871875	0.13871875	0.13871875	0.13871875	0.13871875	0.13871875	0.13871875	0.13871875	0.13871875	0.13871875	0.13871875	0.13871875	0.13871875	0.13871875	0.13871875	0.13871875	0.13871875
¸ßË¹°×ÔëÉù´¦Àí (656).mp3	0.13069916	0.13069916	0.13069916	0.13069916	0.13069916	0.13069916	0.13069916	0.13069916	0.13069916	0.13069916	0.13069916	0.13069916	0.13069916	0.13069916	0.13069916	0.13069916	0.13069916	0.13069916	0.13069916	0.13069916	0.13069916	0.13069916	0.13069916	0.13069916	0.13069916	0.13069916	0.13069916	0.13069916	0.13069916	0.13069916	0.13069916	0.13069916	0.13069916	0.13069916	0.13069916	0.13069916	0.13069916	0.13069916	0.13069916	0.13069916	0.13069916	0.13069916	0.13069916	0.13069916	0.13069916	0.13069916	0.13069916	0.13069916	0.13069916
¸ßË¹°×ÔëÉù´¦Àí (657).mp3	0.18460976	0.18460976	0.18460976	0.18460976	0.18460976	0.18460976	0.18460976	0.18460976	0.18460976	0.18460976	0.18460976	0.18460976	0.18460976	0.18460976	0.18460976	0.18460976	0.18460976	0.18460976	0.18460976	0.18460976	0.18460976	0.18460976	0.18460976	0.18460976	0.18460976	0.18460976	0.18460976	0.18460976	0.18460976	0.18460976	0.18460976	0.18460976	0.18460976	0.18460976	0.18460976	0.18460976	0.18460976	0.18460976	0.18460976	0.18460976	0.18460976	0.18460976	0.18460976	0.18460976	0.18460976	0.18460976	0.18460976	0.18460976	0.18460976
¸ßË¹°×ÔëÉù´¦Àí (658).mp3	-0.047054596	-0.047054596	-0.047054596	-0.047054596	-0.047054596	-0.047054596	-0.047054596	-0.047054596	-0.047054596	-0.047054596	-0.047054596	-0.047054596	-0.047054596	-0.047054596	-0.047054596	-0.047054596	-0.047054596	-0.047054596	-0.047054596	-0.047054596	-0.047054596	-0.047054596	-0.047054596	-0.047054596	-0.047054596	-0.047054596	-0.047054596	-0.047054596	-0.047054596	-0.047054596	-0.047054596	-0.047054596	-0.047054596	-0.047054596	-0.047054596	-0.047054596	-0.047054596	-0.047054596	-0.047054596	-0.047054596	-0.047054596	-0.047054596	-0.047054596	-0.047054596	-0.047054596	-0.047054596	-0.047054596	-0.047054596	-0.047054596
¸ßË¹°×ÔëÉù´¦Àí (659).mp3	0.021839187	0.021839187	0.021839187	0.021839187	0.021839187	0.021839187	0.021839187	0.021839187	0.021839187	0.021839187	0.021839187	0.021839187	0.021839187	0.021839187	0.021839187	0.021839187	0.021839187	0.021839187	0.021839187	0.021839187	0.021839187	0.021839187	0.021839187	0.021839187	0.021839187	0.021839187	0.021839187	0.021839187	0.021839187	0.021839187	0.021839187	0.021839187	0.021839187	0.021839187	0.021839187	0.021839187	0.021839187	0.021839187	0.021839187	0.021839187	0.021839187	0.021839187	0.021839187	0.021839187	0.021839187	0.021839187	0.021839187	0.021839187	0.021839187
¸ßË¹°×ÔëÉù´¦Àí (660).mp3	0.07445191	0.07445191	0.07445191	0.07445191	0.07445191	0.07445191	0.07445191	0.07445191	0.07445191	0.07445191	0.07445191	0.07445191	0.07445191	0.07445191	0.07445191	0.07445191	0.07445191	0.07445191	0.07445191	0.07445191	0.07445191	0.07445191	0.07445191	0.07445191	0.07445191	0.07445191	0.07445191	0.07445191	0.07445191	0.07445191	0.07445191	0.07445191	0.07445191	0.07445191	0.07445191	0.07445191	0.07445191	0.07445191	0.07445191	0.07445191	0.07445191	0.07445191	0.07445191	0.07445191	0.07445191	0.07445191	0.07445191	0.07445191	0.07445191
¸ßË¹°×ÔëÉù´¦Àí (661).mp3	0.03736441	0.03736441	0.03736441	0.03736441	0.03736441	0.03736441	0.03736441	0.03736441	0.03736441	0.03736441	0.03736441	0.03736441	0.03736441	0.03736441	0.03736441	0.03736441	0.03736441	0.03736441	0.03736441	0.03736441	0.03736441	0.03736441	0.03736441	0.03736441	0.03736441	0.03736441	0.03736441	0.03736441	0.03736441	0.03736441	0.03736441	0.03736441	0.03736441	0.03736441	0.03736441	0.03736441	0.03736441	0.03736441	0.03736441	0.03736441	0.03736441	0.03736441	0.03736441	0.03736441	0.03736441	0.03736441	0.03736441	0.03736441	0.03736441
¸ßË¹°×ÔëÉù´¦Àí (662).mp3	-0.011404431	-0.011404431	-0.011404431	-0.011404431	-0.011404431	-0.011404431	-0.011404431	-0.011404431	-0.011404431	-0.011404431	-0.011404431	-0.011404431	-0.011404431	-0.011404431	-0.011404431	-0.011404431	-0.011404431	-0.011404431	-0.011404431	-0.011404431	-0.011404431	-0.011404431	-0.011404431	-0.011404431	-0.011404431	-0.011404431	-0.011404431	-0.011404431	-0.011404431	-0.011404431	-0.011404431	-0.011404431	-0.011404431	-0.011404431	-0.011404431	-0.011404431	-0.011404431	-0.011404431	-0.011404431	-0.011404431	-0.011404431	-0.011404431	-0.011404431	-0.011404431	-0.011404431	-0.011404431	-0.011404431	-0.011404431	-0.011404431
¸ßË¹°×ÔëÉù´¦Àí (663).mp3	0.05805304	0.05805304	0.05805304	0.05805304	0.05805304	0.05805304	0.05805304	0.05805304	0.05805304	0.05805304	0.05805304	0.05805304	0.05805304	0.05805304	0.05805304	0.05805304	0.05805304	0.05805304	0.05805304	0.05805304	0.05805304	0.05805304	0.05805304	0.05805304	0.05805304	0.05805304	0.05805304	0.05805304	0.05805304	0.05805304	0.05805304	0.05805304	0.05805304	0.05805304	0.05805304	0.05805304	0.05805304	0.05805304	0.05805304	0.05805304	0.05805304	0.05805304	0.05805304	0.05805304	0.05805304	0.05805304	0.05805304	0.05805304	0.05805304
¸ßË¹°×ÔëÉù´¦Àí (664).mp3	-0.012904561	-0.012904561	-0.012904561	-0.012904561	-0.012904561	-0.012904561	-0.012904561	-0.012904561	-0.012904561	-0.012904561	-0.012904561	-0.012904561	-0.012904561	-0.012904561	-0.012904561	-0.012904561	-0.012904561	-0.012904561	-0.012904561	-0.012904561	-0.012904561	-0.012904561	-0.012904561	-0.012904561	-0.012904561	-0.012904561	-0.012904561	-0.012904561	-0.012904561	-0.012904561	-0.012904561	-0.012904561	-0.012904561	-0.012904561	-0.012904561	-0.012904561	-0.012904561	-0.012904561	-0.012904561	-0.012904561	-0.012904561	-0.012904561	-0.012904561	-0.012904561	-0.012904561	-0.012904561	-0.012904561	-0.012904561	-0.012904561
¸ßË¹°×ÔëÉù´¦Àí (665).mp3	0.095669545	0.095669545	0.095669545	0.095669545	0.095669545	0.095669545	0.095669545	0.095669545	0.095669545	0.095669545	0.095669545	0.095669545	0.095669545	0.095669545	0.095669545	0.095669545	0.095669545	0.095669545	0.095669545	0.095669545	0.095669545	0.095669545	0.095669545	0.095669545	0.095669545	0.095669545	0.095669545	0.095669545	0.095669545	0.095669545	0.095669545	0.095669545	0.095669545	0.095669545	0.095669545	0.095669545	0.095669545	0.095669545	0.095669545	0.095669545	0.095669545	0.095669545	0.095669545	0.095669545	0.095669545	0.095669545	0.095669545	0.095669545	0.095669545
¸ßË¹°×ÔëÉù´¦Àí (666).mp3	-0.10439105	-0.10439105	-0.10439105	-0.10439105	-0.10439105	-0.10439105	-0.10439105	-0.10439105	-0.10439105	-0.10439105	-0.10439105	-0.10439105	-0.10439105	-0.10439105	-0.10439105	-0.10439105	-0.10439105	-0.10439105	-0.10439105	-0.10439105	-0.10439105	-0.10439105	-0.10439105	-0.10439105	-0.10439105	-0.10439105	-0.10439105	-0.10439105	-0.10439105	-0.10439105	-0.10439105	-0.10439105	-0.10439105	-0.10439105	-0.10439105	-0.10439105	-0.10439105	-0.10439105	-0.10439105	-0.10439105	-0.10439105	-0.10439105	-0.10439105	-0.10439105	-0.10439105	-0.10439105	-0.10439105	-0.10439105	-0.10439105
¸ßË¹°×ÔëÉù´¦Àí (667).mp3	-0.000491447	-0.000491447	-0.000491447	-0.000491447	-0.000491447	-0.000491447	-0.000491447	-0.000491447	-0.000491447	-0.000491447	-0.000491447	-0.000491447	-0.000491447	-0.000491447	-0.000491447	-0.000491447	-0.000491447	-0.000491447	-0.000491447	-0.000491447	-0.000491447	-0.000491447	-0.000491447	-0.000491447	-0.000491447	-0.000491447	-0.000491447	-0.000491447	-0.000491447	-0.000491447	-0.000491447	-0.000491447	-0.000491447	-0.000491447	-0.000491447	-0.000491447	-0.000491447	-0.000491447	-0.000491447	-0.000491447	-0.000491447	-0.000491447	-0.000491447	-0.000491447	-0.000491447	-0.000491447	-0.000491447	-0.000491447	-0.000491447
¸ßË¹°×ÔëÉù´¦Àí (668).mp3	0.06318801	0.06318801	0.06318801	0.06318801	0.06318801	0.06318801	0.06318801	0.06318801	0.06318801	0.06318801	0.06318801	0.06318801	0.06318801	0.06318801	0.06318801	0.06318801	0.06318801	0.06318801	0.06318801	0.06318801	0.06318801	0.06318801	0.06318801	0.06318801	0.06318801	0.06318801	0.06318801	0.06318801	0.06318801	0.06318801	0.06318801	0.06318801	0.06318801	0.06318801	0.06318801	0.06318801	0.06318801	0.06318801	0.06318801	0.06318801	0.06318801	0.06318801	0.06318801	0.06318801	0.06318801	0.06318801	0.06318801	0.06318801	0.06318801
¸ßË¹°×ÔëÉù´¦Àí (669).mp3	0.10529596	0.10529596	0.10529596	0.10529596	0.10529596	0.10529596	0.10529596	0.10529596	0.10529596	0.10529596	0.10529596	0.10529596	0.10529596	0.10529596	0.10529596	0.10529596	0.10529596	0.10529596	0.10529596	0.10529596	0.10529596	0.10529596	0.10529596	0.10529596	0.10529596	0.10529596	0.10529596	0.10529596	0.10529596	0.10529596	0.10529596	0.10529596	0.10529596	0.10529596	0.10529596	0.10529596	0.10529596	0.10529596	0.10529596	0.10529596	0.10529596	0.10529596	0.10529596	0.10529596	0.10529596	0.10529596	0.10529596	0.10529596	0.10529596
¸ßË¹°×ÔëÉù´¦Àí (670).mp3	0.054241255	0.054241255	0.054241255	0.054241255	0.054241255	0.054241255	0.054241255	0.054241255	0.054241255	0.054241255	0.054241255	0.054241255	0.054241255	0.054241255	0.054241255	0.054241255	0.054241255	0.054241255	0.054241255	0.054241255	0.054241255	0.054241255	0.054241255	0.054241255	0.054241255	0.054241255	0.054241255	0.054241255	0.054241255	0.054241255	0.054241255	0.054241255	0.054241255	0.054241255	0.054241255	0.054241255	0.054241255	0.054241255	0.054241255	0.054241255	0.054241255	0.054241255	0.054241255	0.054241255	0.054241255	0.054241255	0.054241255	0.054241255	0.054241255
¸ßË¹°×ÔëÉù´¦Àí (671).mp3	-0.03257141	-0.03257141	-0.03257141	-0.03257141	-0.03257141	-0.03257141	-0.03257141	-0.03257141	-0.03257141	-0.03257141	-0.03257141	-0.03257141	-0.03257141	-0.03257141	-0.03257141	-0.03257141	-0.03257141	-0.03257141	-0.03257141	-0.03257141	-0.03257141	-0.03257141	-0.03257141	-0.03257141	-0.03257141	-0.03257141	-0.03257141	-0.03257141	-0.03257141	-0.03257141	-0.03257141	-0.03257141	-0.03257141	-0.03257141	-0.03257141	-0.03257141	-0.03257141	-0.03257141	-0.03257141	-0.03257141	-0.03257141	-0.03257141	-0.03257141	-0.03257141	-0.03257141	-0.03257141	-0.03257141	-0.03257141	-0.03257141
¸ßË¹°×ÔëÉù´¦Àí (672).mp3	0.11262328	0.11262328	0.11262328	0.11262328	0.11262328	0.11262328	0.11262328	0.11262328	0.11262328	0.11262328	0.11262328	0.11262328	0.11262328	0.11262328	0.11262328	0.11262328	0.11262328	0.11262328	0.11262328	0.11262328	0.11262328	0.11262328	0.11262328	0.11262328	0.11262328	0.11262328	0.11262328	0.11262328	0.11262328	0.11262328	0.11262328	0.11262328	0.11262328	0.11262328	0.11262328	0.11262328	0.11262328	0.11262328	0.11262328	0.11262328	0.11262328	0.11262328	0.11262328	0.11262328	0.11262328	0.11262328	0.11262328	0.11262328	0.11262328
¸ßË¹°×ÔëÉù´¦Àí (673).mp3	0.17750746	0.17750746	0.17750746	0.17750746	0.17750746	0.17750746	0.17750746	0.17750746	0.17750746	0.17750746	0.17750746	0.17750746	0.17750746	0.17750746	0.17750746	0.17750746	0.17750746	0.17750746	0.17750746	0.17750746	0.17750746	0.17750746	0.17750746	0.17750746	0.17750746	0.17750746	0.17750746	0.17750746	0.17750746	0.17750746	0.17750746	0.17750746	0.17750746	0.17750746	0.17750746	0.17750746	0.17750746	0.17750746	0.17750746	0.17750746	0.17750746	0.17750746	0.17750746	0.17750746	0.17750746	0.17750746	0.17750746	0.17750746	0.17750746
¸ßË¹°×ÔëÉù´¦Àí (674).mp3	0.17095326	0.17095326	0.17095326	0.17095326	0.17095326	0.17095326	0.17095326	0.17095326	0.17095326	0.17095326	0.17095326	0.17095326	0.17095326	0.17095326	0.17095326	0.17095326	0.17095326	0.17095326	0.17095326	0.17095326	0.17095326	0.17095326	0.17095326	0.17095326	0.17095326	0.17095326	0.17095326	0.17095326	0.17095326	0.17095326	0.17095326	0.17095326	0.17095326	0.17095326	0.17095326	0.17095326	0.17095326	0.17095326	0.17095326	0.17095326	0.17095326	0.17095326	0.17095326	0.17095326	0.17095326	0.17095326	0.17095326	0.17095326	0.17095326
¸ßË¹°×ÔëÉù´¦Àí (675).mp3	0.02362191	0.02362191	0.02362191	0.02362191	0.02362191	0.02362191	0.02362191	0.02362191	0.02362191	0.02362191	0.02362191	0.02362191	0.02362191	0.02362191	0.02362191	0.02362191	0.02362191	0.02362191	0.02362191	0.02362191	0.02362191	0.02362191	0.02362191	0.02362191	0.02362191	0.02362191	0.02362191	0.02362191	0.02362191	0.02362191	0.02362191	0.02362191	0.02362191	0.02362191	0.02362191	0.02362191	0.02362191	0.02362191	0.02362191	0.02362191	0.02362191	0.02362191	0.02362191	0.02362191	0.02362191	0.02362191	0.02362191	0.02362191	0.02362191
[truncated: 813 more rows]
[truncated: 12 more columns]
