# Supplementary material for: Music-induced emotion flow modeling by ENMI Network
Source: PLoS One. 2024 Oct 21;19(10):e0297712. doi: 10.1371/journal.pone.0297712 (PMC11493256; doi:10.1371/journal.pone.0297712)
Supplement: S1 File — (ZIP) [file pone.0297712.s001.zip › minimal dataset/Augmented dataset/Music features/feature_3.csv]

SongNumber	Feature_30	Feature_31	Feature_32	Feature_33	Feature_34	Feature_35	Feature_36	Feature_37	Feature_38	Feature_39	Feature_40	Feature_41	Feature_42	Feature_43	Feature_44	Feature_45	Feature_46	Feature_47	Feature_48	Feature_49	Feature_50	Feature_51	Feature_52	Feature_53	Feature_54	Feature_55	Feature_56	Feature_57	Feature_58	Feature_59	Feature_60	Feature_61	Feature_62	Feature_63	Feature_64	Feature_65	Feature_66	Feature_67	Feature_68	Feature_69	Feature_70	Feature_71	Feature_72	Feature_73	Feature_74	Feature_75	Feature_76	Feature_77	Feature_78
¸ßË¹°×ÔëÉù´¦Àí (1).mp3	0.17460391	0.17460391	0.17460391	0.17460391	0.17460391	0.17460391	0.17460391	0.17460391	0.17460391	0.17460391	0.17460391	0.17460391	0.17460391	0.17460391	0.17460391	0.17460391	0.17460391	0.17460391	0.17460391	0.17460391	0.17460391	0.17460391	0.17460391	0.17460391	0.17460391	0.17460391	0.17460391	0.17460391	0.17460391	0.17460391	0.17460391	0.17460391	0.17460391	0.17460391	0.17460391	0.17460391	0.17460391	0.17460391	0.17460391	0.17460391	0.17460391	0.17460391	0.17460391	0.17460391	0.17460391	0.17460391	0.17460391	0.17460391	0.17460391
¸ßË¹°×ÔëÉù´¦Àí (2).mp3	0.07298722	0.07298722	0.07298722	0.07298722	0.07298722	0.07298722	0.07298722	0.07298722	0.07298722	0.07298722	0.07298722	0.07298722	0.07298722	0.07298722	0.07298722	0.07298722	0.07298722	0.07298722	0.07298722	0.07298722	0.07298722	0.07298722	0.07298722	0.07298722	0.07298722	0.07298722	0.07298722	0.07298722	0.07298722	0.07298722	0.07298722	0.07298722	0.07298722	0.07298722	0.07298722	0.07298722	0.07298722	0.07298722	0.07298722	0.07298722	0.07298722	0.07298722	0.07298722	0.07298722	0.07298722	0.07298722	0.07298722	0.07298722	0.07298722
¸ßË¹°×ÔëÉù´¦Àí (3).mp3	0.16704127	0.16704127	0.16704127	0.16704127	0.16704127	0.16704127	0.16704127	0.16704127	0.16704127	0.16704127	0.16704127	0.16704127	0.16704127	0.16704127	0.16704127	0.16704127	0.16704127	0.16704127	0.16704127	0.16704127	0.16704127	0.16704127	0.16704127	0.16704127	0.16704127	0.16704127	0.16704127	0.16704127	0.16704127	0.16704127	0.16704127	0.16704127	0.16704127	0.16704127	0.16704127	0.16704127	0.16704127	0.16704127	0.16704127	0.16704127	0.16704127	0.16704127	0.16704127	0.16704127	0.16704127	0.16704127	0.16704127	0.16704127	0.16704127
¸ßË¹°×ÔëÉù´¦Àí (4).mp3	0.11269208	0.11269208	0.11269208	0.11269208	0.11269208	0.11269208	0.11269208	0.11269208	0.11269208	0.11269208	0.11269208	0.11269208	0.11269208	0.11269208	0.11269208	0.11269208	0.11269208	0.11269208	0.11269208	0.11269208	0.11269208	0.11269208	0.11269208	0.11269208	0.11269208	0.11269208	0.11269208	0.11269208	0.11269208	0.11269208	0.11269208	0.11269208	0.11269208	0.11269208	0.11269208	0.11269208	0.11269208	0.11269208	0.11269208	0.11269208	0.11269208	0.11269208	0.11269208	0.11269208	0.11269208	0.11269208	0.11269208	0.11269208	0.11269208
¸ßË¹°×ÔëÉù´¦Àí (5).mp3	0.13102847	0.13102847	0.13102847	0.13102847	0.13102847	0.13102847	0.13102847	0.13102847	0.13102847	0.13102847	0.13102847	0.13102847	0.13102847	0.13102847	0.13102847	0.13102847	0.13102847	0.13102847	0.13102847	0.13102847	0.13102847	0.13102847	0.13102847	0.13102847	0.13102847	0.13102847	0.13102847	0.13102847	0.13102847	0.13102847	0.13102847	0.13102847	0.13102847	0.13102847	0.13102847	0.13102847	0.13102847	0.13102847	0.13102847	0.13102847	0.13102847	0.13102847	0.13102847	0.13102847	0.13102847	0.13102847	0.13102847	0.13102847	0.13102847
¸ßË¹°×ÔëÉù´¦Àí (6).mp3	0.1477957	0.1477957	0.1477957	0.1477957	0.1477957	0.1477957	0.1477957	0.1477957	0.1477957	0.1477957	0.1477957	0.1477957	0.1477957	0.1477957	0.1477957	0.1477957	0.1477957	0.1477957	0.1477957	0.1477957	0.1477957	0.1477957	0.1477957	0.1477957	0.1477957	0.1477957	0.1477957	0.1477957	0.1477957	0.1477957	0.1477957	0.1477957	0.1477957	0.1477957	0.1477957	0.1477957	0.1477957	0.1477957	0.1477957	0.1477957	0.1477957	0.1477957	0.1477957	0.1477957	0.1477957	0.1477957	0.1477957	0.1477957	0.1477957
¸ßË¹°×ÔëÉù´¦Àí (7).mp3	-0.10630614	-0.10630614	-0.10630614	-0.10630614	-0.10630614	-0.10630614	-0.10630614	-0.10630614	-0.10630614	-0.10630614	-0.10630614	-0.10630614	-0.10630614	-0.10630614	-0.10630614	-0.10630614	-0.10630614	-0.10630614	-0.10630614	-0.10630614	-0.10630614	-0.10630614	-0.10630614	-0.10630614	-0.10630614	-0.10630614	-0.10630614	-0.10630614	-0.10630614	-0.10630614	-0.10630614	-0.10630614	-0.10630614	-0.10630614	-0.10630614	-0.10630614	-0.10630614	-0.10630614	-0.10630614	-0.10630614	-0.10630614	-0.10630614	-0.10630614	-0.10630614	-0.10630614	-0.10630614	-0.10630614	-0.10630614	-0.10630614
¸ßË¹°×ÔëÉù´¦Àí (8).mp3	0.1066132	0.1066132	0.1066132	0.1066132	0.1066132	0.1066132	0.1066132	0.1066132	0.1066132	0.1066132	0.1066132	0.1066132	0.1066132	0.1066132	0.1066132	0.1066132	0.1066132	0.1066132	0.1066132	0.1066132	0.1066132	0.1066132	0.1066132	0.1066132	0.1066132	0.1066132	0.1066132	0.1066132	0.1066132	0.1066132	0.1066132	0.1066132	0.1066132	0.1066132	0.1066132	0.1066132	0.1066132	0.1066132	0.1066132	0.1066132	0.1066132	0.1066132	0.1066132	0.1066132	0.1066132	0.1066132	0.1066132	0.1066132	0.1066132
¸ßË¹°×ÔëÉù´¦Àí (9).mp3	0.045353703	0.045353703	0.045353703	0.045353703	0.045353703	0.045353703	0.045353703	0.045353703	0.045353703	0.045353703	0.045353703	0.045353703	0.045353703	0.045353703	0.045353703	0.045353703	0.045353703	0.045353703	0.045353703	0.045353703	0.045353703	0.045353703	0.045353703	0.045353703	0.045353703	0.045353703	0.045353703	0.045353703	0.045353703	0.045353703	0.045353703	0.045353703	0.045353703	0.045353703	0.045353703	0.045353703	0.045353703	0.045353703	0.045353703	0.045353703	0.045353703	0.045353703	0.045353703	0.045353703	0.045353703	0.045353703	0.045353703	0.045353703	0.045353703
¸ßË¹°×ÔëÉù´¦Àí (10).mp3	0.019768216	0.019768216	0.019768216	0.019768216	0.019768216	0.019768216	0.019768216	0.019768216	0.019768216	0.019768216	0.019768216	0.019768216	0.019768216	0.019768216	0.019768216	0.019768216	0.019768216	0.019768216	0.019768216	0.019768216	0.019768216	0.019768216	0.019768216	0.019768216	0.019768216	0.019768216	0.019768216	0.019768216	0.019768216	0.019768216	0.019768216	0.019768216	0.019768216	0.019768216	0.019768216	0.019768216	0.019768216	0.019768216	0.019768216	0.019768216	0.019768216	0.019768216	0.019768216	0.019768216	0.019768216	0.019768216	0.019768216	0.019768216	0.019768216
¸ßË¹°×ÔëÉù´¦Àí (11).mp3	0.098659985	0.098659985	0.098659985	0.098659985	0.098659985	0.098659985	0.098659985	0.098659985	0.098659985	0.098659985	0.098659985	0.098659985	0.098659985	0.098659985	0.098659985	0.098659985	0.098659985	0.098659985	0.098659985	0.098659985	0.098659985	0.098659985	0.098659985	0.098659985	0.098659985	0.098659985	0.098659985	0.098659985	0.098659985	0.098659985	0.098659985	0.098659985	0.098659985	0.098659985	0.098659985	0.098659985	0.098659985	0.098659985	0.098659985	0.098659985	0.098659985	0.098659985	0.098659985	0.098659985	0.098659985	0.098659985	0.098659985	0.098659985	0.098659985
¸ßË¹°×ÔëÉù´¦Àí (12).mp3	0.10915149	0.10915149	0.10915149	0.10915149	0.10915149	0.10915149	0.10915149	0.10915149	0.10915149	0.10915149	0.10915149	0.10915149	0.10915149	0.10915149	0.10915149	0.10915149	0.10915149	0.10915149	0.10915149	0.10915149	0.10915149	0.10915149	0.10915149	0.10915149	0.10915149	0.10915149	0.10915149	0.10915149	0.10915149	0.10915149	0.10915149	0.10915149	0.10915149	0.10915149	0.10915149	0.10915149	0.10915149	0.10915149	0.10915149	0.10915149	0.10915149	0.10915149	0.10915149	0.10915149	0.10915149	0.10915149	0.10915149	0.10915149	0.10915149
¸ßË¹°×ÔëÉù´¦Àí (13).mp3	0.18430808	0.18430808	0.18430808	0.18430808	0.18430808	0.18430808	0.18430808	0.18430808	0.18430808	0.18430808	0.18430808	0.18430808	0.18430808	0.18430808	0.18430808	0.18430808	0.18430808	0.18430808	0.18430808	0.18430808	0.18430808	0.18430808	0.18430808	0.18430808	0.18430808	0.18430808	0.18430808	0.18430808	0.18430808	0.18430808	0.18430808	0.18430808	0.18430808	0.18430808	0.18430808	0.18430808	0.18430808	0.18430808	0.18430808	0.18430808	0.18430808	0.18430808	0.18430808	0.18430808	0.18430808	0.18430808	0.18430808	0.18430808	0.18430808
¸ßË¹°×ÔëÉù´¦Àí (14).mp3	0.1920119	0.1920119	0.1920119	0.1920119	0.1920119	0.1920119	0.1920119	0.1920119	0.1920119	0.1920119	0.1920119	0.1920119	0.1920119	0.1920119	0.1920119	0.1920119	0.1920119	0.1920119	0.1920119	0.1920119	0.1920119	0.1920119	0.1920119	0.1920119	0.1920119	0.1920119	0.1920119	0.1920119	0.1920119	0.1920119	0.1920119	0.1920119	0.1920119	0.1920119	0.1920119	0.1920119	0.1920119	0.1920119	0.1920119	0.1920119	0.1920119	0.1920119	0.1920119	0.1920119	0.1920119	0.1920119	0.1920119	0.1920119	0.1920119
¸ßË¹°×ÔëÉù´¦Àí (15).mp3	0.060664378	0.060664378	0.060664378	0.060664378	0.060664378	0.060664378	0.060664378	0.060664378	0.060664378	0.060664378	0.060664378	0.060664378	0.060664378	0.060664378	0.060664378	0.060664378	0.060664378	0.060664378	0.060664378	0.060664378	0.060664378	0.060664378	0.060664378	0.060664378	0.060664378	0.060664378	0.060664378	0.060664378	0.060664378	0.060664378	0.060664378	0.060664378	0.060664378	0.060664378	0.060664378	0.060664378	0.060664378	0.060664378	0.060664378	0.060664378	0.060664378	0.060664378	0.060664378	0.060664378	0.060664378	0.060664378	0.060664378	0.060664378	0.060664378
¸ßË¹°×ÔëÉù´¦Àí (16).mp3	0.21144485	0.21144485	0.21144485	0.21144485	0.21144485	0.21144485	0.21144485	0.21144485	0.21144485	0.21144485	0.21144485	0.21144485	0.21144485	0.21144485	0.21144485	0.21144485	0.21144485	0.21144485	0.21144485	0.21144485	0.21144485	0.21144485	0.21144485	0.21144485	0.21144485	0.21144485	0.21144485	0.21144485	0.21144485	0.21144485	0.21144485	0.21144485	0.21144485	0.21144485	0.21144485	0.21144485	0.21144485	0.21144485	0.21144485	0.21144485	0.21144485	0.21144485	0.21144485	0.21144485	0.21144485	0.21144485	0.21144485	0.21144485	0.21144485
¸ßË¹°×ÔëÉù´¦Àí (17).mp3	0.09773647	0.09773647	0.09773647	0.09773647	0.09773647	0.09773647	0.09773647	0.09773647	0.09773647	0.09773647	0.09773647	0.09773647	0.09773647	0.09773647	0.09773647	0.09773647	0.09773647	0.09773647	0.09773647	0.09773647	0.09773647	0.09773647	0.09773647	0.09773647	0.09773647	0.09773647	0.09773647	0.09773647	0.09773647	0.09773647	0.09773647	0.09773647	0.09773647	0.09773647	0.09773647	0.09773647	0.09773647	0.09773647	0.09773647	0.09773647	0.09773647	0.09773647	0.09773647	0.09773647	0.09773647	0.09773647	0.09773647	0.09773647	0.09773647
¸ßË¹°×ÔëÉù´¦Àí (18).mp3	0.062529095	0.062529095	0.062529095	0.062529095	0.062529095	0.062529095	0.062529095	0.062529095	0.062529095	0.062529095	0.062529095	0.062529095	0.062529095	0.062529095	0.062529095	0.062529095	0.062529095	0.062529095	0.062529095	0.062529095	0.062529095	0.062529095	0.062529095	0.062529095	0.062529095	0.062529095	0.062529095	0.062529095	0.062529095	0.062529095	0.062529095	0.062529095	0.062529095	0.062529095	0.062529095	0.062529095	0.062529095	0.062529095	0.062529095	0.062529095	0.062529095	0.062529095	0.062529095	0.062529095	0.062529095	0.062529095	0.062529095	0.062529095	0.062529095
¸ßË¹°×ÔëÉù´¦Àí (19).mp3	0.11648742	0.11648742	0.11648742	0.11648742	0.11648742	0.11648742	0.11648742	0.11648742	0.11648742	0.11648742	0.11648742	0.11648742	0.11648742	0.11648742	0.11648742	0.11648742	0.11648742	0.11648742	0.11648742	0.11648742	0.11648742	0.11648742	0.11648742	0.11648742	0.11648742	0.11648742	0.11648742	0.11648742	0.11648742	0.11648742	0.11648742	0.11648742	0.11648742	0.11648742	0.11648742	0.11648742	0.11648742	0.11648742	0.11648742	0.11648742	0.11648742	0.11648742	0.11648742	0.11648742	0.11648742	0.11648742	0.11648742	0.11648742	0.11648742
¸ßË¹°×ÔëÉù´¦Àí (20).mp3	0.021979474	0.021979474	0.021979474	0.021979474	0.021979474	0.021979474	0.021979474	0.021979474	0.021979474	0.021979474	0.021979474	0.021979474	0.021979474	0.021979474	0.021979474	0.021979474	0.021979474	0.021979474	0.021979474	0.021979474	0.021979474	0.021979474	0.021979474	0.021979474	0.021979474	0.021979474	0.021979474	0.021979474	0.021979474	0.021979474	0.021979474	0.021979474	0.021979474	0.021979474	0.021979474	0.021979474	0.021979474	0.021979474	0.021979474	0.021979474	0.021979474	0.021979474	0.021979474	0.021979474	0.021979474	0.021979474	0.021979474	0.021979474	0.021979474
¸ßË¹°×ÔëÉù´¦Àí (21).mp3	-0.07561464	-0.07561464	-0.07561464	-0.07561464	-0.07561464	-0.07561464	-0.07561464	-0.07561464	-0.07561464	-0.07561464	-0.07561464	-0.07561464	-0.07561464	-0.07561464	-0.07561464	-0.07561464	-0.07561464	-0.07561464	-0.07561464	-0.07561464	-0.07561464	-0.07561464	-0.07561464	-0.07561464	-0.07561464	-0.07561464	-0.07561464	-0.07561464	-0.07561464	-0.07561464	-0.07561464	-0.07561464	-0.07561464	-0.07561464	-0.07561464	-0.07561464	-0.07561464	-0.07561464	-0.07561464	-0.07561464	-0.07561464	-0.07561464	-0.07561464	-0.07561464	-0.07561464	-0.07561464	-0.07561464	-0.07561464	-0.07561464
¸ßË¹°×ÔëÉù´¦Àí (22).mp3	0.11278822	0.11278822	0.11278822	0.11278822	0.11278822	0.11278822	0.11278822	0.11278822	0.11278822	0.11278822	0.11278822	0.11278822	0.11278822	0.11278822	0.11278822	0.11278822	0.11278822	0.11278822	0.11278822	0.11278822	0.11278822	0.11278822	0.11278822	0.11278822	0.11278822	0.11278822	0.11278822	0.11278822	0.11278822	0.11278822	0.11278822	0.11278822	0.11278822	0.11278822	0.11278822	0.11278822	0.11278822	0.11278822	0.11278822	0.11278822	0.11278822	0.11278822	0.11278822	0.11278822	0.11278822	0.11278822	0.11278822	0.11278822	0.11278822
¸ßË¹°×ÔëÉù´¦Àí (23).mp3	0.14560768	0.14560768	0.14560768	0.14560768	0.14560768	0.14560768	0.14560768	0.14560768	0.14560768	0.14560768	0.14560768	0.14560768	0.14560768	0.14560768	0.14560768	0.14560768	0.14560768	0.14560768	0.14560768	0.14560768	0.14560768	0.14560768	0.14560768	0.14560768	0.14560768	0.14560768	0.14560768	0.14560768	0.14560768	0.14560768	0.14560768	0.14560768	0.14560768	0.14560768	0.14560768	0.14560768	0.14560768	0.14560768	0.14560768	0.14560768	0.14560768	0.14560768	0.14560768	0.14560768	0.14560768	0.14560768	0.14560768	0.14560768	0.14560768
¸ßË¹°×ÔëÉù´¦Àí (24).mp3	0.19462624	0.19462624	0.19462624	0.19462624	0.19462624	0.19462624	0.19462624	0.19462624	0.19462624	0.19462624	0.19462624	0.19462624	0.19462624	0.19462624	0.19462624	0.19462624	0.19462624	0.19462624	0.19462624	0.19462624	0.19462624	0.19462624	0.19462624	0.19462624	0.19462624	0.19462624	0.19462624	0.19462624	0.19462624	0.19462624	0.19462624	0.19462624	0.19462624	0.19462624	0.19462624	0.19462624	0.19462624	0.19462624	0.19462624	0.19462624	0.19462624	0.19462624	0.19462624	0.19462624	0.19462624	0.19462624	0.19462624	0.19462624	0.19462624
¸ßË¹°×ÔëÉù´¦Àí (25).mp3	0.01873865	0.01873865	0.01873865	0.01873865	0.01873865	0.01873865	0.01873865	0.01873865	0.01873865	0.01873865	0.01873865	0.01873865	0.01873865	0.01873865	0.01873865	0.01873865	0.01873865	0.01873865	0.01873865	0.01873865	0.01873865	0.01873865	0.01873865	0.01873865	0.01873865	0.01873865	0.01873865	0.01873865	0.01873865	0.01873865	0.01873865	0.01873865	0.01873865	0.01873865	0.01873865	0.01873865	0.01873865	0.01873865	0.01873865	0.01873865	0.01873865	0.01873865	0.01873865	0.01873865	0.01873865	0.01873865	0.01873865	0.01873865	0.01873865
¸ßË¹°×ÔëÉù´¦Àí (26).mp3	0.11078819	0.11078819	0.11078819	0.11078819	0.11078819	0.11078819	0.11078819	0.11078819	0.11078819	0.11078819	0.11078819	0.11078819	0.11078819	0.11078819	0.11078819	0.11078819	0.11078819	0.11078819	0.11078819	0.11078819	0.11078819	0.11078819	0.11078819	0.11078819	0.11078819	0.11078819	0.11078819	0.11078819	0.11078819	0.11078819	0.11078819	0.11078819	0.11078819	0.11078819	0.11078819	0.11078819	0.11078819	0.11078819	0.11078819	0.11078819	0.11078819	0.11078819	0.11078819	0.11078819	0.11078819	0.11078819	0.11078819	0.11078819	0.11078819
¸ßË¹°×ÔëÉù´¦Àí (27).mp3	0.2299254	0.2299254	0.2299254	0.2299254	0.2299254	0.2299254	0.2299254	0.2299254	0.2299254	0.2299254	0.2299254	0.2299254	0.2299254	0.2299254	0.2299254	0.2299254	0.2299254	0.2299254	0.2299254	0.2299254	0.2299254	0.2299254	0.2299254	0.2299254	0.2299254	0.2299254	0.2299254	0.2299254	0.2299254	0.2299254	0.2299254	0.2299254	0.2299254	0.2299254	0.2299254	0.2299254	0.2299254	0.2299254	0.2299254	0.2299254	0.2299254	0.2299254	0.2299254	0.2299254	0.2299254	0.2299254	0.2299254	0.2299254	0.2299254
¸ßË¹°×ÔëÉù´¦Àí (28).mp3	0.18347001	0.18347001	0.18347001	0.18347001	0.18347001	0.18347001	0.18347001	0.18347001	0.18347001	0.18347001	0.18347001	0.18347001	0.18347001	0.18347001	0.18347001	0.18347001	0.18347001	0.18347001	0.18347001	0.18347001	0.18347001	0.18347001	0.18347001	0.18347001	0.18347001	0.18347001	0.18347001	0.18347001	0.18347001	0.18347001	0.18347001	0.18347001	0.18347001	0.18347001	0.18347001	0.18347001	0.18347001	0.18347001	0.18347001	0.18347001	0.18347001	0.18347001	0.18347001	0.18347001	0.18347001	0.18347001	0.18347001	0.18347001	0.18347001
¸ßË¹°×ÔëÉù´¦Àí (29).mp3	0.06790212	0.06790212	0.06790212	0.06790212	0.06790212	0.06790212	0.06790212	0.06790212	0.06790212	0.06790212	0.06790212	0.06790212	0.06790212	0.06790212	0.06790212	0.06790212	0.06790212	0.06790212	0.06790212	0.06790212	0.06790212	0.06790212	0.06790212	0.06790212	0.06790212	0.06790212	0.06790212	0.06790212	0.06790212	0.06790212	0.06790212	0.06790212	0.06790212	0.06790212	0.06790212	0.06790212	0.06790212	0.06790212	0.06790212	0.06790212	0.06790212	0.06790212	0.06790212	0.06790212	0.06790212	0.06790212	0.06790212	0.06790212	0.06790212
¸ßË¹°×ÔëÉù´¦Àí (30).mp3	0.039702676	0.039702676	0.039702676	0.039702676	0.039702676	0.039702676	0.039702676	0.039702676	0.039702676	0.039702676	0.039702676	0.039702676	0.039702676	0.039702676	0.039702676	0.039702676	0.039702676	0.039702676	0.039702676	0.039702676	0.039702676	0.039702676	0.039702676	0.039702676	0.039702676	0.039702676	0.039702676	0.039702676	0.039702676	0.039702676	0.039702676	0.039702676	0.039702676	0.039702676	0.039702676	0.039702676	0.039702676	0.039702676	0.039702676	0.039702676	0.039702676	0.039702676	0.039702676	0.039702676	0.039702676	0.039702676	0.039702676	0.039702676	0.039702676
¸ßË¹°×ÔëÉù´¦Àí (31).mp3	0.1851246	0.1851246	0.1851246	0.1851246	0.1851246	0.1851246	0.1851246	0.1851246	0.1851246	0.1851246	0.1851246	0.1851246	0.1851246	0.1851246	0.1851246	0.1851246	0.1851246	0.1851246	0.1851246	0.1851246	0.1851246	0.1851246	0.1851246	0.1851246	0.1851246	0.1851246	0.1851246	0.1851246	0.1851246	0.1851246	0.1851246	0.1851246	0.1851246	0.1851246	0.1851246	0.1851246	0.1851246	0.1851246	0.1851246	0.1851246	0.1851246	0.1851246	0.1851246	0.1851246	0.1851246	0.1851246	0.1851246	0.1851246	0.1851246
¸ßË¹°×ÔëÉù´¦Àí (32).mp3	0.15617195	0.15617195	0.15617195	0.15617195	0.15617195	0.15617195	0.15617195	0.15617195	0.15617195	0.15617195	0.15617195	0.15617195	0.15617195	0.15617195	0.15617195	0.15617195	0.15617195	0.15617195	0.15617195	0.15617195	0.15617195	0.15617195	0.15617195	0.15617195	0.15617195	0.15617195	0.15617195	0.15617195	0.15617195	0.15617195	0.15617195	0.15617195	0.15617195	0.15617195	0.15617195	0.15617195	0.15617195	0.15617195	0.15617195	0.15617195	0.15617195	0.15617195	0.15617195	0.15617195	0.15617195	0.15617195	0.15617195	0.15617195	0.15617195
¸ßË¹°×ÔëÉù´¦Àí (33).mp3	0.06408762	0.06408762	0.06408762	0.06408762	0.06408762	0.06408762	0.06408762	0.06408762	0.06408762	0.06408762	0.06408762	0.06408762	0.06408762	0.06408762	0.06408762	0.06408762	0.06408762	0.06408762	0.06408762	0.06408762	0.06408762	0.06408762	0.06408762	0.06408762	0.06408762	0.06408762	0.06408762	0.06408762	0.06408762	0.06408762	0.06408762	0.06408762	0.06408762	0.06408762	0.06408762	0.06408762	0.06408762	0.06408762	0.06408762	0.06408762	0.06408762	0.06408762	0.06408762	0.06408762	0.06408762	0.06408762	0.06408762	0.06408762	0.06408762
¸ßË¹°×ÔëÉù´¦Àí (34).mp3	0.11429327	0.11429327	0.11429327	0.11429327	0.11429327	0.11429327	0.11429327	0.11429327	0.11429327	0.11429327	0.11429327	0.11429327	0.11429327	0.11429327	0.11429327	0.11429327	0.11429327	0.11429327	0.11429327	0.11429327	0.11429327	0.11429327	0.11429327	0.11429327	0.11429327	0.11429327	0.11429327	0.11429327	0.11429327	0.11429327	0.11429327	0.11429327	0.11429327	0.11429327	0.11429327	0.11429327	0.11429327	0.11429327	0.11429327	0.11429327	0.11429327	0.11429327	0.11429327	0.11429327	0.11429327	0.11429327	0.11429327	0.11429327	0.11429327
¸ßË¹°×ÔëÉù´¦Àí (35).mp3	0.02178581	0.02178581	0.02178581	0.02178581	0.02178581	0.02178581	0.02178581	0.02178581	0.02178581	0.02178581	0.02178581	0.02178581	0.02178581	0.02178581	0.02178581	0.02178581	0.02178581	0.02178581	0.02178581	0.02178581	0.02178581	0.02178581	0.02178581	0.02178581	0.02178581	0.02178581	0.02178581	0.02178581	0.02178581	0.02178581	0.02178581	0.02178581	0.02178581	0.02178581	0.02178581	0.02178581	0.02178581	0.02178581	0.02178581	0.02178581	0.02178581	0.02178581	0.02178581	0.02178581	0.02178581	0.02178581	0.02178581	0.02178581	0.02178581
¸ßË¹°×ÔëÉù´¦Àí (36).mp3	0.020630904	0.020630904	0.020630904	0.020630904	0.020630904	0.020630904	0.020630904	0.020630904	0.020630904	0.020630904	0.020630904	0.020630904	0.020630904	0.020630904	0.020630904	0.020630904	0.020630904	0.020630904	0.020630904	0.020630904	0.020630904	0.020630904	0.020630904	0.020630904	0.020630904	0.020630904	0.020630904	0.020630904	0.020630904	0.020630904	0.020630904	0.020630904	0.020630904	0.020630904	0.020630904	0.020630904	0.020630904	0.020630904	0.020630904	0.020630904	0.020630904	0.020630904	0.020630904	0.020630904	0.020630904	0.020630904	0.020630904	0.020630904	0.020630904
¸ßË¹°×ÔëÉù´¦Àí (37).mp3	0.08807143	0.08807143	0.08807143	0.08807143	0.08807143	0.08807143	0.08807143	0.08807143	0.08807143	0.08807143	0.08807143	0.08807143	0.08807143	0.08807143	0.08807143	0.08807143	0.08807143	0.08807143	0.08807143	0.08807143	0.08807143	0.08807143	0.08807143	0.08807143	0.08807143	0.08807143	0.08807143	0.08807143	0.08807143	0.08807143	0.08807143	0.08807143	0.08807143	0.08807143	0.08807143	0.08807143	0.08807143	0.08807143	0.08807143	0.08807143	0.08807143	0.08807143	0.08807143	0.08807143	0.08807143	0.08807143	0.08807143	0.08807143	0.08807143
¸ßË¹°×ÔëÉù´¦Àí (38).mp3	0.011198558	0.011198558	0.011198558	0.011198558	0.011198558	0.011198558	0.011198558	0.011198558	0.011198558	0.011198558	0.011198558	0.011198558	0.011198558	0.011198558	0.011198558	0.011198558	0.011198558	0.011198558	0.011198558	0.011198558	0.011198558	0.011198558	0.011198558	0.011198558	0.011198558	0.011198558	0.011198558	0.011198558	0.011198558	0.011198558	0.011198558	0.011198558	0.011198558	0.011198558	0.011198558	0.011198558	0.011198558	0.011198558	0.011198558	0.011198558	0.011198558	0.011198558	0.011198558	0.011198558	0.011198558	0.011198558	0.011198558	0.011198558	0.011198558
¸ßË¹°×ÔëÉù´¦Àí (39).mp3	0.001549967	0.001549967	0.001549967	0.001549967	0.001549967	0.001549967	0.001549967	0.001549967	0.001549967	0.001549967	0.001549967	0.001549967	0.001549967	0.001549967	0.001549967	0.001549967	0.001549967	0.001549967	0.001549967	0.001549967	0.001549967	0.001549967	0.001549967	0.001549967	0.001549967	0.001549967	0.001549967	0.001549967	0.001549967	0.001549967	0.001549967	0.001549967	0.001549967	0.001549967	0.001549967	0.001549967	0.001549967	0.001549967	0.001549967	0.001549967	0.001549967	0.001549967	0.001549967	0.001549967	0.001549967	0.001549967	0.001549967	0.001549967	0.001549967
¸ßË¹°×ÔëÉù´¦Àí (40).mp3	0.12837705	0.12837705	0.12837705	0.12837705	0.12837705	0.12837705	0.12837705	0.12837705	0.12837705	0.12837705	0.12837705	0.12837705	0.12837705	0.12837705	0.12837705	0.12837705	0.12837705	0.12837705	0.12837705	0.12837705	0.12837705	0.12837705	0.12837705	0.12837705	0.12837705	0.12837705	0.12837705	0.12837705	0.12837705	0.12837705	0.12837705	0.12837705	0.12837705	0.12837705	0.12837705	0.12837705	0.12837705	0.12837705	0.12837705	0.12837705	0.12837705	0.12837705	0.12837705	0.12837705	0.12837705	0.12837705	0.12837705	0.12837705	0.12837705
¸ßË¹°×ÔëÉù´¦Àí (41).mp3	0.12417015	0.12417015	0.12417015	0.12417015	0.12417015	0.12417015	0.12417015	0.12417015	0.12417015	0.12417015	0.12417015	0.12417015	0.12417015	0.12417015	0.12417015	0.12417015	0.12417015	0.12417015	0.12417015	0.12417015	0.12417015	0.12417015	0.12417015	0.12417015	0.12417015	0.12417015	0.12417015	0.12417015	0.12417015	0.12417015	0.12417015	0.12417015	0.12417015	0.12417015	0.12417015	0.12417015	0.12417015	0.12417015	0.12417015	0.12417015	0.12417015	0.12417015	0.12417015	0.12417015	0.12417015	0.12417015	0.12417015	0.12417015	0.12417015
¸ßË¹°×ÔëÉù´¦Àí (42).mp3	-0.048281945	-0.048281945	-0.048281945	-0.048281945	-0.048281945	-0.048281945	-0.048281945	-0.048281945	-0.048281945	-0.048281945	-0.048281945	-0.048281945	-0.048281945	-0.048281945	-0.048281945	-0.048281945	-0.048281945	-0.048281945	-0.048281945	-0.048281945	-0.048281945	-0.048281945	-0.048281945	-0.048281945	-0.048281945	-0.048281945	-0.048281945	-0.048281945	-0.048281945	-0.048281945	-0.048281945	-0.048281945	-0.048281945	-0.048281945	-0.048281945	-0.048281945	-0.048281945	-0.048281945	-0.048281945	-0.048281945	-0.048281945	-0.048281945	-0.048281945	-0.048281945	-0.048281945	-0.048281945	-0.048281945	-0.048281945	-0.048281945
¸ßË¹°×ÔëÉù´¦Àí (43).mp3	0.11258068	0.11258068	0.11258068	0.11258068	0.11258068	0.11258068	0.11258068	0.11258068	0.11258068	0.11258068	0.11258068	0.11258068	0.11258068	0.11258068	0.11258068	0.11258068	0.11258068	0.11258068	0.11258068	0.11258068	0.11258068	0.11258068	0.11258068	0.11258068	0.11258068	0.11258068	0.11258068	0.11258068	0.11258068	0.11258068	0.11258068	0.11258068	0.11258068	0.11258068	0.11258068	0.11258068	0.11258068	0.11258068	0.11258068	0.11258068	0.11258068	0.11258068	0.11258068	0.11258068	0.11258068	0.11258068	0.11258068	0.11258068	0.11258068
¸ßË¹°×ÔëÉù´¦Àí (44).mp3	-0.005746953	-0.005746953	-0.005746953	-0.005746953	-0.005746953	-0.005746953	-0.005746953	-0.005746953	-0.005746953	-0.005746953	-0.005746953	-0.005746953	-0.005746953	-0.005746953	-0.005746953	-0.005746953	-0.005746953	-0.005746953	-0.005746953	-0.005746953	-0.005746953	-0.005746953	-0.005746953	-0.005746953	-0.005746953	-0.005746953	-0.005746953	-0.005746953	-0.005746953	-0.005746953	-0.005746953	-0.005746953	-0.005746953	-0.005746953	-0.005746953	-0.005746953	-0.005746953	-0.005746953	-0.005746953	-0.005746953	-0.005746953	-0.005746953	-0.005746953	-0.005746953	-0.005746953	-0.005746953	-0.005746953	-0.005746953	-0.005746953
¸ßË¹°×ÔëÉù´¦Àí (45).mp3	0.11395121	0.11395121	0.11395121	0.11395121	0.11395121	0.11395121	0.11395121	0.11395121	0.11395121	0.11395121	0.11395121	0.11395121	0.11395121	0.11395121	0.11395121	0.11395121	0.11395121	0.11395121	0.11395121	0.11395121	0.11395121	0.11395121	0.11395121	0.11395121	0.11395121	0.11395121	0.11395121	0.11395121	0.11395121	0.11395121	0.11395121	0.11395121	0.11395121	0.11395121	0.11395121	0.11395121	0.11395121	0.11395121	0.11395121	0.11395121	0.11395121	0.11395121	0.11395121	0.11395121	0.11395121	0.11395121	0.11395121	0.11395121	0.11395121
¸ßË¹°×ÔëÉù´¦Àí (46).mp3	0.1434435	0.1434435	0.1434435	0.1434435	0.1434435	0.1434435	0.1434435	0.1434435	0.1434435	0.1434435	0.1434435	0.1434435	0.1434435	0.1434435	0.1434435	0.1434435	0.1434435	0.1434435	0.1434435	0.1434435	0.1434435	0.1434435	0.1434435	0.1434435	0.1434435	0.1434435	0.1434435	0.1434435	0.1434435	0.1434435	0.1434435	0.1434435	0.1434435	0.1434435	0.1434435	0.1434435	0.1434435	0.1434435	0.1434435	0.1434435	0.1434435	0.1434435	0.1434435	0.1434435	0.1434435	0.1434435	0.1434435	0.1434435	0.1434435
¸ßË¹°×ÔëÉù´¦Àí (47).mp3	0.18915957	0.18915957	0.18915957	0.18915957	0.18915957	0.18915957	0.18915957	0.18915957	0.18915957	0.18915957	0.18915957	0.18915957	0.18915957	0.18915957	0.18915957	0.18915957	0.18915957	0.18915957	0.18915957	0.18915957	0.18915957	0.18915957	0.18915957	0.18915957	0.18915957	0.18915957	0.18915957	0.18915957	0.18915957	0.18915957	0.18915957	0.18915957	0.18915957	0.18915957	0.18915957	0.18915957	0.18915957	0.18915957	0.18915957	0.18915957	0.18915957	0.18915957	0.18915957	0.18915957	0.18915957	0.18915957	0.18915957	0.18915957	0.18915957
¸ßË¹°×ÔëÉù´¦Àí (48).mp3	0.18900478	0.18900478	0.18900478	0.18900478	0.18900478	0.18900478	0.18900478	0.18900478	0.18900478	0.18900478	0.18900478	0.18900478	0.18900478	0.18900478	0.18900478	0.18900478	0.18900478	0.18900478	0.18900478	0.18900478	0.18900478	0.18900478	0.18900478	0.18900478	0.18900478	0.18900478	0.18900478	0.18900478	0.18900478	0.18900478	0.18900478	0.18900478	0.18900478	0.18900478	0.18900478	0.18900478	0.18900478	0.18900478	0.18900478	0.18900478	0.18900478	0.18900478	0.18900478	0.18900478	0.18900478	0.18900478	0.18900478	0.18900478	0.18900478
¸ßË¹°×ÔëÉù´¦Àí (49).mp3	0.23944905	0.23944905	0.23944905	0.23944905	0.23944905	0.23944905	0.23944905	0.23944905	0.23944905	0.23944905	0.23944905	0.23944905	0.23944905	0.23944905	0.23944905	0.23944905	0.23944905	0.23944905	0.23944905	0.23944905	0.23944905	0.23944905	0.23944905	0.23944905	0.23944905	0.23944905	0.23944905	0.23944905	0.23944905	0.23944905	0.23944905	0.23944905	0.23944905	0.23944905	0.23944905	0.23944905	0.23944905	0.23944905	0.23944905	0.23944905	0.23944905	0.23944905	0.23944905	0.23944905	0.23944905	0.23944905	0.23944905	0.23944905	0.23944905
¸ßË¹°×ÔëÉù´¦Àí (50).mp3	0.056655012	0.056655012	0.056655012	0.056655012	0.056655012	0.056655012	0.056655012	0.056655012	0.056655012	0.056655012	0.056655012	0.056655012	0.056655012	0.056655012	0.056655012	0.056655012	0.056655012	0.056655012	0.056655012	0.056655012	0.056655012	0.056655012	0.056655012	0.056655012	0.056655012	0.056655012	0.056655012	0.056655012	0.056655012	0.056655012	0.056655012	0.056655012	0.056655012	0.056655012	0.056655012	0.056655012	0.056655012	0.056655012	0.056655012	0.056655012	0.056655012	0.056655012	0.056655012	0.056655012	0.056655012	0.056655012	0.056655012	0.056655012	0.056655012
¸ßË¹°×ÔëÉù´¦Àí (51).mp3	0.16250828	0.16250828	0.16250828	0.16250828	0.16250828	0.16250828	0.16250828	0.16250828	0.16250828	0.16250828	0.16250828	0.16250828	0.16250828	0.16250828	0.16250828	0.16250828	0.16250828	0.16250828	0.16250828	0.16250828	0.16250828	0.16250828	0.16250828	0.16250828	0.16250828	0.16250828	0.16250828	0.16250828	0.16250828	0.16250828	0.16250828	0.16250828	0.16250828	0.16250828	0.16250828	0.16250828	0.16250828	0.16250828	0.16250828	0.16250828	0.16250828	0.16250828	0.16250828	0.16250828	0.16250828	0.16250828	0.16250828	0.16250828	0.16250828
¸ßË¹°×ÔëÉù´¦Àí (52).mp3	0.047620997	0.047620997	0.047620997	0.047620997	0.047620997	0.047620997	0.047620997	0.047620997	0.047620997	0.047620997	0.047620997	0.047620997	0.047620997	0.047620997	0.047620997	0.047620997	0.047620997	0.047620997	0.047620997	0.047620997	0.047620997	0.047620997	0.047620997	0.047620997	0.047620997	0.047620997	0.047620997	0.047620997	0.047620997	0.047620997	0.047620997	0.047620997	0.047620997	0.047620997	0.047620997	0.047620997	0.047620997	0.047620997	0.047620997	0.047620997	0.047620997	0.047620997	0.047620997	0.047620997	0.047620997	0.047620997	0.047620997	0.047620997	0.047620997
¸ßË¹°×ÔëÉù´¦Àí (53).mp3	0.0861193	0.0861193	0.0861193	0.0861193	0.0861193	0.0861193	0.0861193	0.0861193	0.0861193	0.0861193	0.0861193	0.0861193	0.0861193	0.0861193	0.0861193	0.0861193	0.0861193	0.0861193	0.0861193	0.0861193	0.0861193	0.0861193	0.0861193	0.0861193	0.0861193	0.0861193	0.0861193	0.0861193	0.0861193	0.0861193	0.0861193	0.0861193	0.0861193	0.0861193	0.0861193	0.0861193	0.0861193	0.0861193	0.0861193	0.0861193	0.0861193	0.0861193	0.0861193	0.0861193	0.0861193	0.0861193	0.0861193	0.0861193	0.0861193
¸ßË¹°×ÔëÉù´¦Àí (54).mp3	0.050487004	0.050487004	0.050487004	0.050487004	0.050487004	0.050487004	0.050487004	0.050487004	0.050487004	0.050487004	0.050487004	0.050487004	0.050487004	0.050487004	0.050487004	0.050487004	0.050487004	0.050487004	0.050487004	0.050487004	0.050487004	0.050487004	0.050487004	0.050487004	0.050487004	0.050487004	0.050487004	0.050487004	0.050487004	0.050487004	0.050487004	0.050487004	0.050487004	0.050487004	0.050487004	0.050487004	0.050487004	0.050487004	0.050487004	0.050487004	0.050487004	0.050487004	0.050487004	0.050487004	0.050487004	0.050487004	0.050487004	0.050487004	0.050487004
¸ßË¹°×ÔëÉù´¦Àí (55).mp3	0.05829478	0.05829478	0.05829478	0.05829478	0.05829478	0.05829478	0.05829478	0.05829478	0.05829478	0.05829478	0.05829478	0.05829478	0.05829478	0.05829478	0.05829478	0.05829478	0.05829478	0.05829478	0.05829478	0.05829478	0.05829478	0.05829478	0.05829478	0.05829478	0.05829478	0.05829478	0.05829478	0.05829478	0.05829478	0.05829478	0.05829478	0.05829478	0.05829478	0.05829478	0.05829478	0.05829478	0.05829478	0.05829478	0.05829478	0.05829478	0.05829478	0.05829478	0.05829478	0.05829478	0.05829478	0.05829478	0.05829478	0.05829478	0.05829478
¸ßË¹°×ÔëÉù´¦Àí (56).mp3	0.20706517	0.20706517	0.20706517	0.20706517	0.20706517	0.20706517	0.20706517	0.20706517	0.20706517	0.20706517	0.20706517	0.20706517	0.20706517	0.20706517	0.20706517	0.20706517	0.20706517	0.20706517	0.20706517	0.20706517	0.20706517	0.20706517	0.20706517	0.20706517	0.20706517	0.20706517	0.20706517	0.20706517	0.20706517	0.20706517	0.20706517	0.20706517	0.20706517	0.20706517	0.20706517	0.20706517	0.20706517	0.20706517	0.20706517	0.20706517	0.20706517	0.20706517	0.20706517	0.20706517	0.20706517	0.20706517	0.20706517	0.20706517	0.20706517
¸ßË¹°×ÔëÉù´¦Àí (57).mp3	0.04403659	0.04403659	0.04403659	0.04403659	0.04403659	0.04403659	0.04403659	0.04403659	0.04403659	0.04403659	0.04403659	0.04403659	0.04403659	0.04403659	0.04403659	0.04403659	0.04403659	0.04403659	0.04403659	0.04403659	0.04403659	0.04403659	0.04403659	0.04403659	0.04403659	0.04403659	0.04403659	0.04403659	0.04403659	0.04403659	0.04403659	0.04403659	0.04403659	0.04403659	0.04403659	0.04403659	0.04403659	0.04403659	0.04403659	0.04403659	0.04403659	0.04403659	0.04403659	0.04403659	0.04403659	0.04403659	0.04403659	0.04403659	0.04403659
¸ßË¹°×ÔëÉù´¦Àí (58).mp3	0.20042181	0.20042181	0.20042181	0.20042181	0.20042181	0.20042181	0.20042181	0.20042181	0.20042181	0.20042181	0.20042181	0.20042181	0.20042181	0.20042181	0.20042181	0.20042181	0.20042181	0.20042181	0.20042181	0.20042181	0.20042181	0.20042181	0.20042181	0.20042181	0.20042181	0.20042181	0.20042181	0.20042181	0.20042181	0.20042181	0.20042181	0.20042181	0.20042181	0.20042181	0.20042181	0.20042181	0.20042181	0.20042181	0.20042181	0.20042181	0.20042181	0.20042181	0.20042181	0.20042181	0.20042181	0.20042181	0.20042181	0.20042181	0.20042181
¸ßË¹°×ÔëÉù´¦Àí (59).mp3	-0.06705902	-0.06705902	-0.06705902	-0.06705902	-0.06705902	-0.06705902	-0.06705902	-0.06705902	-0.06705902	-0.06705902	-0.06705902	-0.06705902	-0.06705902	-0.06705902	-0.06705902	-0.06705902	-0.06705902	-0.06705902	-0.06705902	-0.06705902	-0.06705902	-0.06705902	-0.06705902	-0.06705902	-0.06705902	-0.06705902	-0.06705902	-0.06705902	-0.06705902	-0.06705902	-0.06705902	-0.06705902	-0.06705902	-0.06705902	-0.06705902	-0.06705902	-0.06705902	-0.06705902	-0.06705902	-0.06705902	-0.06705902	-0.06705902	-0.06705902	-0.06705902	-0.06705902	-0.06705902	-0.06705902	-0.06705902	-0.06705902
¸ßË¹°×ÔëÉù´¦Àí (60).mp3	0.057186924	0.057186924	0.057186924	0.057186924	0.057186924	0.057186924	0.057186924	0.057186924	0.057186924	0.057186924	0.057186924	0.057186924	0.057186924	0.057186924	0.057186924	0.057186924	0.057186924	0.057186924	0.057186924	0.057186924	0.057186924	0.057186924	0.057186924	0.057186924	0.057186924	0.057186924	0.057186924	0.057186924	0.057186924	0.057186924	0.057186924	0.057186924	0.057186924	0.057186924	0.057186924	0.057186924	0.057186924	0.057186924	0.057186924	0.057186924	0.057186924	0.057186924	0.057186924	0.057186924	0.057186924	0.057186924	0.057186924	0.057186924	0.057186924
¸ßË¹°×ÔëÉù´¦Àí (61).mp3	0.29620087	0.29620087	0.29620087	0.29620087	0.29620087	0.29620087	0.29620087	0.29620087	0.29620087	0.29620087	0.29620087	0.29620087	0.29620087	0.29620087	0.29620087	0.29620087	0.29620087	0.29620087	0.29620087	0.29620087	0.29620087	0.29620087	0.29620087	0.29620087	0.29620087	0.29620087	0.29620087	0.29620087	0.29620087	0.29620087	0.29620087	0.29620087	0.29620087	0.29620087	0.29620087	0.29620087	0.29620087	0.29620087	0.29620087	0.29620087	0.29620087	0.29620087	0.29620087	0.29620087	0.29620087	0.29620087	0.29620087	0.29620087	0.29620087
¸ßË¹°×ÔëÉù´¦Àí (62).mp3	-0.017249204	-0.017249204	-0.017249204	-0.017249204	-0.017249204	-0.017249204	-0.017249204	-0.017249204	-0.017249204	-0.017249204	-0.017249204	-0.017249204	-0.017249204	-0.017249204	-0.017249204	-0.017249204	-0.017249204	-0.017249204	-0.017249204	-0.017249204	-0.017249204	-0.017249204	-0.017249204	-0.017249204	-0.017249204	-0.017249204	-0.017249204	-0.017249204	-0.017249204	-0.017249204	-0.017249204	-0.017249204	-0.017249204	-0.017249204	-0.017249204	-0.017249204	-0.017249204	-0.017249204	-0.017249204	-0.017249204	-0.017249204	-0.017249204	-0.017249204	-0.017249204	-0.017249204	-0.017249204	-0.017249204	-0.017249204	-0.017249204
¸ßË¹°×ÔëÉù´¦Àí (63).mp3	0.12477931	0.12477931	0.12477931	0.12477931	0.12477931	0.12477931	0.12477931	0.12477931	0.12477931	0.12477931	0.12477931	0.12477931	0.12477931	0.12477931	0.12477931	0.12477931	0.12477931	0.12477931	0.12477931	0.12477931	0.12477931	0.12477931	0.12477931	0.12477931	0.12477931	0.12477931	0.12477931	0.12477931	0.12477931	0.12477931	0.12477931	0.12477931	0.12477931	0.12477931	0.12477931	0.12477931	0.12477931	0.12477931	0.12477931	0.12477931	0.12477931	0.12477931	0.12477931	0.12477931	0.12477931	0.12477931	0.12477931	0.12477931	0.12477931
¸ßË¹°×ÔëÉù´¦Àí (64).mp3	0.21056128	0.21056128	0.21056128	0.21056128	0.21056128	0.21056128	0.21056128	0.21056128	0.21056128	0.21056128	0.21056128	0.21056128	0.21056128	0.21056128	0.21056128	0.21056128	0.21056128	0.21056128	0.21056128	0.21056128	0.21056128	0.21056128	0.21056128	0.21056128	0.21056128	0.21056128	0.21056128	0.21056128	0.21056128	0.21056128	0.21056128	0.21056128	0.21056128	0.21056128	0.21056128	0.21056128	0.21056128	0.21056128	0.21056128	0.21056128	0.21056128	0.21056128	0.21056128	0.21056128	0.21056128	0.21056128	0.21056128	0.21056128	0.21056128
¸ßË¹°×ÔëÉù´¦Àí (65).mp3	0.088368975	0.088368975	0.088368975	0.088368975	0.088368975	0.088368975	0.088368975	0.088368975	0.088368975	0.088368975	0.088368975	0.088368975	0.088368975	0.088368975	0.088368975	0.088368975	0.088368975	0.088368975	0.088368975	0.088368975	0.088368975	0.088368975	0.088368975	0.088368975	0.088368975	0.088368975	0.088368975	0.088368975	0.088368975	0.088368975	0.088368975	0.088368975	0.088368975	0.088368975	0.088368975	0.088368975	0.088368975	0.088368975	0.088368975	0.088368975	0.088368975	0.088368975	0.088368975	0.088368975	0.088368975	0.088368975	0.088368975	0.088368975	0.088368975
¸ßË¹°×ÔëÉù´¦Àí (66).mp3	0.033977024	0.033977024	0.033977024	0.033977024	0.033977024	0.033977024	0.033977024	0.033977024	0.033977024	0.033977024	0.033977024	0.033977024	0.033977024	0.033977024	0.033977024	0.033977024	0.033977024	0.033977024	0.033977024	0.033977024	0.033977024	0.033977024	0.033977024	0.033977024	0.033977024	0.033977024	0.033977024	0.033977024	0.033977024	0.033977024	0.033977024	0.033977024	0.033977024	0.033977024	0.033977024	0.033977024	0.033977024	0.033977024	0.033977024	0.033977024	0.033977024	0.033977024	0.033977024	0.033977024	0.033977024	0.033977024	0.033977024	0.033977024	0.033977024
¸ßË¹°×ÔëÉù´¦Àí (67).mp3	0.06891351	0.06891351	0.06891351	0.06891351	0.06891351	0.06891351	0.06891351	0.06891351	0.06891351	0.06891351	0.06891351	0.06891351	0.06891351	0.06891351	0.06891351	0.06891351	0.06891351	0.06891351	0.06891351	0.06891351	0.06891351	0.06891351	0.06891351	0.06891351	0.06891351	0.06891351	0.06891351	0.06891351	0.06891351	0.06891351	0.06891351	0.06891351	0.06891351	0.06891351	0.06891351	0.06891351	0.06891351	0.06891351	0.06891351	0.06891351	0.06891351	0.06891351	0.06891351	0.06891351	0.06891351	0.06891351	0.06891351	0.06891351	0.06891351
¸ßË¹°×ÔëÉù´¦Àí (68).mp3	0.004244067	0.004244067	0.004244067	0.004244067	0.004244067	0.004244067	0.004244067	0.004244067	0.004244067	0.004244067	0.004244067	0.004244067	0.004244067	0.004244067	0.004244067	0.004244067	0.004244067	0.004244067	0.004244067	0.004244067	0.004244067	0.004244067	0.004244067	0.004244067	0.004244067	0.004244067	0.004244067	0.004244067	0.004244067	0.004244067	0.004244067	0.004244067	0.004244067	0.004244067	0.004244067	0.004244067	0.004244067	0.004244067	0.004244067	0.004244067	0.004244067	0.004244067	0.004244067	0.004244067	0.004244067	0.004244067	0.004244067	0.004244067	0.004244067
¸ßË¹°×ÔëÉù´¦Àí (69).mp3	0.02116438	0.02116438	0.02116438	0.02116438	0.02116438	0.02116438	0.02116438	0.02116438	0.02116438	0.02116438	0.02116438	0.02116438	0.02116438	0.02116438	0.02116438	0.02116438	0.02116438	0.02116438	0.02116438	0.02116438	0.02116438	0.02116438	0.02116438	0.02116438	0.02116438	0.02116438	0.02116438	0.02116438	0.02116438	0.02116438	0.02116438	0.02116438	0.02116438	0.02116438	0.02116438	0.02116438	0.02116438	0.02116438	0.02116438	0.02116438	0.02116438	0.02116438	0.02116438	0.02116438	0.02116438	0.02116438	0.02116438	0.02116438	0.02116438
¸ßË¹°×ÔëÉù´¦Àí (70).mp3	0.087353736	0.087353736	0.087353736	0.087353736	0.087353736	0.087353736	0.087353736	0.087353736	0.087353736	0.087353736	0.087353736	0.087353736	0.087353736	0.087353736	0.087353736	0.087353736	0.087353736	0.087353736	0.087353736	0.087353736	0.087353736	0.087353736	0.087353736	0.087353736	0.087353736	0.087353736	0.087353736	0.087353736	0.087353736	0.087353736	0.087353736	0.087353736	0.087353736	0.087353736	0.087353736	0.087353736	0.087353736	0.087353736	0.087353736	0.087353736	0.087353736	0.087353736	0.087353736	0.087353736	0.087353736	0.087353736	0.087353736	0.087353736	0.087353736
¸ßË¹°×ÔëÉù´¦Àí (71).mp3	-0.016171224	-0.016171224	-0.016171224	-0.016171224	-0.016171224	-0.016171224	-0.016171224	-0.016171224	-0.016171224	-0.016171224	-0.016171224	-0.016171224	-0.016171224	-0.016171224	-0.016171224	-0.016171224	-0.016171224	-0.016171224	-0.016171224	-0.016171224	-0.016171224	-0.016171224	-0.016171224	-0.016171224	-0.016171224	-0.016171224	-0.016171224	-0.016171224	-0.016171224	-0.016171224	-0.016171224	-0.016171224	-0.016171224	-0.016171224	-0.016171224	-0.016171224	-0.016171224	-0.016171224	-0.016171224	-0.016171224	-0.016171224	-0.016171224	-0.016171224	-0.016171224	-0.016171224	-0.016171224	-0.016171224	-0.016171224	-0.016171224
¸ßË¹°×ÔëÉù´¦Àí (72).mp3	-0.023449712	-0.023449712	-0.023449712	-0.023449712	-0.023449712	-0.023449712	-0.023449712	-0.023449712	-0.023449712	-0.023449712	-0.023449712	-0.023449712	-0.023449712	-0.023449712	-0.023449712	-0.023449712	-0.023449712	-0.023449712	-0.023449712	-0.023449712	-0.023449712	-0.023449712	-0.023449712	-0.023449712	-0.023449712	-0.023449712	-0.023449712	-0.023449712	-0.023449712	-0.023449712	-0.023449712	-0.023449712	-0.023449712	-0.023449712	-0.023449712	-0.023449712	-0.023449712	-0.023449712	-0.023449712	-0.023449712	-0.023449712	-0.023449712	-0.023449712	-0.023449712	-0.023449712	-0.023449712	-0.023449712	-0.023449712	-0.023449712
¸ßË¹°×ÔëÉù´¦Àí (73).mp3	0.17027944	0.17027944	0.17027944	0.17027944	0.17027944	0.17027944	0.17027944	0.17027944	0.17027944	0.17027944	0.17027944	0.17027944	0.17027944	0.17027944	0.17027944	0.17027944	0.17027944	0.17027944	0.17027944	0.17027944	0.17027944	0.17027944	0.17027944	0.17027944	0.17027944	0.17027944	0.17027944	0.17027944	0.17027944	0.17027944	0.17027944	0.17027944	0.17027944	0.17027944	0.17027944	0.17027944	0.17027944	0.17027944	0.17027944	0.17027944	0.17027944	0.17027944	0.17027944	0.17027944	0.17027944	0.17027944	0.17027944	0.17027944	0.17027944
¸ßË¹°×ÔëÉù´¦Àí (74).mp3	0.094275974	0.094275974	0.094275974	0.094275974	0.094275974	0.094275974	0.094275974	0.094275974	0.094275974	0.094275974	0.094275974	0.094275974	0.094275974	0.094275974	0.094275974	0.094275974	0.094275974	0.094275974	0.094275974	0.094275974	0.094275974	0.094275974	0.094275974	0.094275974	0.094275974	0.094275974	0.094275974	0.094275974	0.094275974	0.094275974	0.094275974	0.094275974	0.094275974	0.094275974	0.094275974	0.094275974	0.094275974	0.094275974	0.094275974	0.094275974	0.094275974	0.094275974	0.094275974	0.094275974	0.094275974	0.094275974	0.094275974	0.094275974	0.094275974
¸ßË¹°×ÔëÉù´¦Àí (75).mp3	0.0751823	0.0751823	0.0751823	0.0751823	0.0751823	0.0751823	0.0751823	0.0751823	0.0751823	0.0751823	0.0751823	0.0751823	0.0751823	0.0751823	0.0751823	0.0751823	0.0751823	0.0751823	0.0751823	0.0751823	0.0751823	0.0751823	0.0751823	0.0751823	0.0751823	0.0751823	0.0751823	0.0751823	0.0751823	0.0751823	0.0751823	0.0751823	0.0751823	0.0751823	0.0751823	0.0751823	0.0751823	0.0751823	0.0751823	0.0751823	0.0751823	0.0751823	0.0751823	0.0751823	0.0751823	0.0751823	0.0751823	0.0751823	0.0751823
¸ßË¹°×ÔëÉù´¦Àí (76).mp3	0.08595634	0.08595634	0.08595634	0.08595634	0.08595634	0.08595634	0.08595634	0.08595634	0.08595634	0.08595634	0.08595634	0.08595634	0.08595634	0.08595634	0.08595634	0.08595634	0.08595634	0.08595634	0.08595634	0.08595634	0.08595634	0.08595634	0.08595634	0.08595634	0.08595634	0.08595634	0.08595634	0.08595634	0.08595634	0.08595634	0.08595634	0.08595634	0.08595634	0.08595634	0.08595634	0.08595634	0.08595634	0.08595634	0.08595634	0.08595634	0.08595634	0.08595634	0.08595634	0.08595634	0.08595634	0.08595634	0.08595634	0.08595634	0.08595634
¸ßË¹°×ÔëÉù´¦Àí (77).mp3	0.005933188	0.005933188	0.005933188	0.005933188	0.005933188	0.005933188	0.005933188	0.005933188	0.005933188	0.005933188	0.005933188	0.005933188	0.005933188	0.005933188	0.005933188	0.005933188	0.005933188	0.005933188	0.005933188	0.005933188	0.005933188	0.005933188	0.005933188	0.005933188	0.005933188	0.005933188	0.005933188	0.005933188	0.005933188	0.005933188	0.005933188	0.005933188	0.005933188	0.005933188	0.005933188	0.005933188	0.005933188	0.005933188	0.005933188	0.005933188	0.005933188	0.005933188	0.005933188	0.005933188	0.005933188	0.005933188	0.005933188	0.005933188	0.005933188
¸ßË¹°×ÔëÉù´¦Àí (78).mp3	0.30035248	0.30035248	0.30035248	0.30035248	0.30035248	0.30035248	0.30035248	0.30035248	0.30035248	0.30035248	0.30035248	0.30035248	0.30035248	0.30035248	0.30035248	0.30035248	0.30035248	0.30035248	0.30035248	0.30035248	0.30035248	0.30035248	0.30035248	0.30035248	0.30035248	0.30035248	0.30035248	0.30035248	0.30035248	0.30035248	0.30035248	0.30035248	0.30035248	0.30035248	0.30035248	0.30035248	0.30035248	0.30035248	0.30035248	0.30035248	0.30035248	0.30035248	0.30035248	0.30035248	0.30035248	0.30035248	0.30035248	0.30035248	0.30035248
¸ßË¹°×ÔëÉù´¦Àí (79).mp3	0.044294067	0.044294067	0.044294067	0.044294067	0.044294067	0.044294067	0.044294067	0.044294067	0.044294067	0.044294067	0.044294067	0.044294067	0.044294067	0.044294067	0.044294067	0.044294067	0.044294067	0.044294067	0.044294067	0.044294067	0.044294067	0.044294067	0.044294067	0.044294067	0.044294067	0.044294067	0.044294067	0.044294067	0.044294067	0.044294067	0.044294067	0.044294067	0.044294067	0.044294067	0.044294067	0.044294067	0.044294067	0.044294067	0.044294067	0.044294067	0.044294067	0.044294067	0.044294067	0.044294067	0.044294067	0.044294067	0.044294067	0.044294067	0.044294067
¸ßË¹°×ÔëÉù´¦Àí (80).mp3	0.07870986	0.07870986	0.07870986	0.07870986	0.07870986	0.07870986	0.07870986	0.07870986	0.07870986	0.07870986	0.07870986	0.07870986	0.07870986	0.07870986	0.07870986	0.07870986	0.07870986	0.07870986	0.07870986	0.07870986	0.07870986	0.07870986	0.07870986	0.07870986	0.07870986	0.07870986	0.07870986	0.07870986	0.07870986	0.07870986	0.07870986	0.07870986	0.07870986	0.07870986	0.07870986	0.07870986	0.07870986	0.07870986	0.07870986	0.07870986	0.07870986	0.07870986	0.07870986	0.07870986	0.07870986	0.07870986	0.07870986	0.07870986	0.07870986
¸ßË¹°×ÔëÉù´¦Àí (81).mp3	0.043561287	0.043561287	0.043561287	0.043561287	0.043561287	0.043561287	0.043561287	0.043561287	0.043561287	0.043561287	0.043561287	0.043561287	0.043561287	0.043561287	0.043561287	0.043561287	0.043561287	0.043561287	0.043561287	0.043561287	0.043561287	0.043561287	0.043561287	0.043561287	0.043561287	0.043561287	0.043561287	0.043561287	0.043561287	0.043561287	0.043561287	0.043561287	0.043561287	0.043561287	0.043561287	0.043561287	0.043561287	0.043561287	0.043561287	0.043561287	0.043561287	0.043561287	0.043561287	0.043561287	0.043561287	0.043561287	0.043561287	0.043561287	0.043561287
¸ßË¹°×ÔëÉù´¦Àí (82).mp3	0.2044945	0.2044945	0.2044945	0.2044945	0.2044945	0.2044945	0.2044945	0.2044945	0.2044945	0.2044945	0.2044945	0.2044945	0.2044945	0.2044945	0.2044945	0.2044945	0.2044945	0.2044945	0.2044945	0.2044945	0.2044945	0.2044945	0.2044945	0.2044945	0.2044945	0.2044945	0.2044945	0.2044945	0.2044945	0.2044945	0.2044945	0.2044945	0.2044945	0.2044945	0.2044945	0.2044945	0.2044945	0.2044945	0.2044945	0.2044945	0.2044945	0.2044945	0.2044945	0.2044945	0.2044945	0.2044945	0.2044945	0.2044945	0.2044945
¸ßË¹°×ÔëÉù´¦Àí (83).mp3	0.22256446	0.22256446	0.22256446	0.22256446	0.22256446	0.22256446	0.22256446	0.22256446	0.22256446	0.22256446	0.22256446	0.22256446	0.22256446	0.22256446	0.22256446	0.22256446	0.22256446	0.22256446	0.22256446	0.22256446	0.22256446	0.22256446	0.22256446	0.22256446	0.22256446	0.22256446	0.22256446	0.22256446	0.22256446	0.22256446	0.22256446	0.22256446	0.22256446	0.22256446	0.22256446	0.22256446	0.22256446	0.22256446	0.22256446	0.22256446	0.22256446	0.22256446	0.22256446	0.22256446	0.22256446	0.22256446	0.22256446	0.22256446	0.22256446
¸ßË¹°×ÔëÉù´¦Àí (84).mp3	0.24596944	0.24596944	0.24596944	0.24596944	0.24596944	0.24596944	0.24596944	0.24596944	0.24596944	0.24596944	0.24596944	0.24596944	0.24596944	0.24596944	0.24596944	0.24596944	0.24596944	0.24596944	0.24596944	0.24596944	0.24596944	0.24596944	0.24596944	0.24596944	0.24596944	0.24596944	0.24596944	0.24596944	0.24596944	0.24596944	0.24596944	0.24596944	0.24596944	0.24596944	0.24596944	0.24596944	0.24596944	0.24596944	0.24596944	0.24596944	0.24596944	0.24596944	0.24596944	0.24596944	0.24596944	0.24596944	0.24596944	0.24596944	0.24596944
¸ßË¹°×ÔëÉù´¦Àí (85).mp3	0.11457857	0.11457857	0.11457857	0.11457857	0.11457857	0.11457857	0.11457857	0.11457857	0.11457857	0.11457857	0.11457857	0.11457857	0.11457857	0.11457857	0.11457857	0.11457857	0.11457857	0.11457857	0.11457857	0.11457857	0.11457857	0.11457857	0.11457857	0.11457857	0.11457857	0.11457857	0.11457857	0.11457857	0.11457857	0.11457857	0.11457857	0.11457857	0.11457857	0.11457857	0.11457857	0.11457857	0.11457857	0.11457857	0.11457857	0.11457857	0.11457857	0.11457857	0.11457857	0.11457857	0.11457857	0.11457857	0.11457857	0.11457857	0.11457857
¸ßË¹°×ÔëÉù´¦Àí (86).mp3	0.21613106	0.21613106	0.21613106	0.21613106	0.21613106	0.21613106	0.21613106	0.21613106	0.21613106	0.21613106	0.21613106	0.21613106	0.21613106	0.21613106	0.21613106	0.21613106	0.21613106	0.21613106	0.21613106	0.21613106	0.21613106	0.21613106	0.21613106	0.21613106	0.21613106	0.21613106	0.21613106	0.21613106	0.21613106	0.21613106	0.21613106	0.21613106	0.21613106	0.21613106	0.21613106	0.21613106	0.21613106	0.21613106	0.21613106	0.21613106	0.21613106	0.21613106	0.21613106	0.21613106	0.21613106	0.21613106	0.21613106	0.21613106	0.21613106
¸ßË¹°×ÔëÉù´¦Àí (87).mp3	0.10068441	0.10068441	0.10068441	0.10068441	0.10068441	0.10068441	0.10068441	0.10068441	0.10068441	0.10068441	0.10068441	0.10068441	0.10068441	0.10068441	0.10068441	0.10068441	0.10068441	0.10068441	0.10068441	0.10068441	0.10068441	0.10068441	0.10068441	0.10068441	0.10068441	0.10068441	0.10068441	0.10068441	0.10068441	0.10068441	0.10068441	0.10068441	0.10068441	0.10068441	0.10068441	0.10068441	0.10068441	0.10068441	0.10068441	0.10068441	0.10068441	0.10068441	0.10068441	0.10068441	0.10068441	0.10068441	0.10068441	0.10068441	0.10068441
¸ßË¹°×ÔëÉù´¦Àí (88).mp3	0.10954159	0.10954159	0.10954159	0.10954159	0.10954159	0.10954159	0.10954159	0.10954159	0.10954159	0.10954159	0.10954159	0.10954159	0.10954159	0.10954159	0.10954159	0.10954159	0.10954159	0.10954159	0.10954159	0.10954159	0.10954159	0.10954159	0.10954159	0.10954159	0.10954159	0.10954159	0.10954159	0.10954159	0.10954159	0.10954159	0.10954159	0.10954159	0.10954159	0.10954159	0.10954159	0.10954159	0.10954159	0.10954159	0.10954159	0.10954159	0.10954159	0.10954159	0.10954159	0.10954159	0.10954159	0.10954159	0.10954159	0.10954159	0.10954159
¸ßË¹°×ÔëÉù´¦Àí (89).mp3	0.060511656	0.060511656	0.060511656	0.060511656	0.060511656	0.060511656	0.060511656	0.060511656	0.060511656	0.060511656	0.060511656	0.060511656	0.060511656	0.060511656	0.060511656	0.060511656	0.060511656	0.060511656	0.060511656	0.060511656	0.060511656	0.060511656	0.060511656	0.060511656	0.060511656	0.060511656	0.060511656	0.060511656	0.060511656	0.060511656	0.060511656	0.060511656	0.060511656	0.060511656	0.060511656	0.060511656	0.060511656	0.060511656	0.060511656	0.060511656	0.060511656	0.060511656	0.060511656	0.060511656	0.060511656	0.060511656	0.060511656	0.060511656	0.060511656
¸ßË¹°×ÔëÉù´¦Àí (90).mp3	-0.051057138	-0.051057138	-0.051057138	-0.051057138	-0.051057138	-0.051057138	-0.051057138	-0.051057138	-0.051057138	-0.051057138	-0.051057138	-0.051057138	-0.051057138	-0.051057138	-0.051057138	-0.051057138	-0.051057138	-0.051057138	-0.051057138	-0.051057138	-0.051057138	-0.051057138	-0.051057138	-0.051057138	-0.051057138	-0.051057138	-0.051057138	-0.051057138	-0.051057138	-0.051057138	-0.051057138	-0.051057138	-0.051057138	-0.051057138	-0.051057138	-0.051057138	-0.051057138	-0.051057138	-0.051057138	-0.051057138	-0.051057138	-0.051057138	-0.051057138	-0.051057138	-0.051057138	-0.051057138	-0.051057138	-0.051057138	-0.051057138
¸ßË¹°×ÔëÉù´¦Àí (91).mp3	0.05376208	0.05376208	0.05376208	0.05376208	0.05376208	0.05376208	0.05376208	0.05376208	0.05376208	0.05376208	0.05376208	0.05376208	0.05376208	0.05376208	0.05376208	0.05376208	0.05376208	0.05376208	0.05376208	0.05376208	0.05376208	0.05376208	0.05376208	0.05376208	0.05376208	0.05376208	0.05376208	0.05376208	0.05376208	0.05376208	0.05376208	0.05376208	0.05376208	0.05376208	0.05376208	0.05376208	0.05376208	0.05376208	0.05376208	0.05376208	0.05376208	0.05376208	0.05376208	0.05376208	0.05376208	0.05376208	0.05376208	0.05376208	0.05376208
¸ßË¹°×ÔëÉù´¦Àí (92).mp3	0.013870306	0.013870306	0.013870306	0.013870306	0.013870306	0.013870306	0.013870306	0.013870306	0.013870306	0.013870306	0.013870306	0.013870306	0.013870306	0.013870306	0.013870306	0.013870306	0.013870306	0.013870306	0.013870306	0.013870306	0.013870306	0.013870306	0.013870306	0.013870306	0.013870306	0.013870306	0.013870306	0.013870306	0.013870306	0.013870306	0.013870306	0.013870306	0.013870306	0.013870306	0.013870306	0.013870306	0.013870306	0.013870306	0.013870306	0.013870306	0.013870306	0.013870306	0.013870306	0.013870306	0.013870306	0.013870306	0.013870306	0.013870306	0.013870306
¸ßË¹°×ÔëÉù´¦Àí (93).mp3	0.16771945	0.16771945	0.16771945	0.16771945	0.16771945	0.16771945	0.16771945	0.16771945	0.16771945	0.16771945	0.16771945	0.16771945	0.16771945	0.16771945	0.16771945	0.16771945	0.16771945	0.16771945	0.16771945	0.16771945	0.16771945	0.16771945	0.16771945	0.16771945	0.16771945	0.16771945	0.16771945	0.16771945	0.16771945	0.16771945	0.16771945	0.16771945	0.16771945	0.16771945	0.16771945	0.16771945	0.16771945	0.16771945	0.16771945	0.16771945	0.16771945	0.16771945	0.16771945	0.16771945	0.16771945	0.16771945	0.16771945	0.16771945	0.16771945
¸ßË¹°×ÔëÉù´¦Àí (94).mp3	0.037404947	0.037404947	0.037404947	0.037404947	0.037404947	0.037404947	0.037404947	0.037404947	0.037404947	0.037404947	0.037404947	0.037404947	0.037404947	0.037404947	0.037404947	0.037404947	0.037404947	0.037404947	0.037404947	0.037404947	0.037404947	0.037404947	0.037404947	0.037404947	0.037404947	0.037404947	0.037404947	0.037404947	0.037404947	0.037404947	0.037404947	0.037404947	0.037404947	0.037404947	0.037404947	0.037404947	0.037404947	0.037404947	0.037404947	0.037404947	0.037404947	0.037404947	0.037404947	0.037404947	0.037404947	0.037404947	0.037404947	0.037404947	0.037404947
¸ßË¹°×ÔëÉù´¦Àí (95).mp3	0.20741376	0.20741376	0.20741376	0.20741376	0.20741376	0.20741376	0.20741376	0.20741376	0.20741376	0.20741376	0.20741376	0.20741376	0.20741376	0.20741376	0.20741376	0.20741376	0.20741376	0.20741376	0.20741376	0.20741376	0.20741376	0.20741376	0.20741376	0.20741376	0.20741376	0.20741376	0.20741376	0.20741376	0.20741376	0.20741376	0.20741376	0.20741376	0.20741376	0.20741376	0.20741376	0.20741376	0.20741376	0.20741376	0.20741376	0.20741376	0.20741376	0.20741376	0.20741376	0.20741376	0.20741376	0.20741376	0.20741376	0.20741376	0.20741376
¸ßË¹°×ÔëÉù´¦Àí (96).mp3	0.11187119	0.11187119	0.11187119	0.11187119	0.11187119	0.11187119	0.11187119	0.11187119	0.11187119	0.11187119	0.11187119	0.11187119	0.11187119	0.11187119	0.11187119	0.11187119	0.11187119	0.11187119	0.11187119	0.11187119	0.11187119	0.11187119	0.11187119	0.11187119	0.11187119	0.11187119	0.11187119	0.11187119	0.11187119	0.11187119	0.11187119	0.11187119	0.11187119	0.11187119	0.11187119	0.11187119	0.11187119	0.11187119	0.11187119	0.11187119	0.11187119	0.11187119	0.11187119	0.11187119	0.11187119	0.11187119	0.11187119	0.11187119	0.11187119
¸ßË¹°×ÔëÉù´¦Àí (97).mp3	0.14952627	0.14952627	0.14952627	0.14952627	0.14952627	0.14952627	0.14952627	0.14952627	0.14952627	0.14952627	0.14952627	0.14952627	0.14952627	0.14952627	0.14952627	0.14952627	0.14952627	0.14952627	0.14952627	0.14952627	0.14952627	0.14952627	0.14952627	0.14952627	0.14952627	0.14952627	0.14952627	0.14952627	0.14952627	0.14952627	0.14952627	0.14952627	0.14952627	0.14952627	0.14952627	0.14952627	0.14952627	0.14952627	0.14952627	0.14952627	0.14952627	0.14952627	0.14952627	0.14952627	0.14952627	0.14952627	0.14952627	0.14952627	0.14952627
¸ßË¹°×ÔëÉù´¦Àí (98).mp3	0.16500744	0.16500744	0.16500744	0.16500744	0.16500744	0.16500744	0.16500744	0.16500744	0.16500744	0.16500744	0.16500744	0.16500744	0.16500744	0.16500744	0.16500744	0.16500744	0.16500744	0.16500744	0.16500744	0.16500744	0.16500744	0.16500744	0.16500744	0.16500744	0.16500744	0.16500744	0.16500744	0.16500744	0.16500744	0.16500744	0.16500744	0.16500744	0.16500744	0.16500744	0.16500744	0.16500744	0.16500744	0.16500744	0.16500744	0.16500744	0.16500744	0.16500744	0.16500744	0.16500744	0.16500744	0.16500744	0.16500744	0.16500744	0.16500744
¸ßË¹°×ÔëÉù´¦Àí (99).mp3	0.20592794	0.20592794	0.20592794	0.20592794	0.20592794	0.20592794	0.20592794	0.20592794	0.20592794	0.20592794	0.20592794	0.20592794	0.20592794	0.20592794	0.20592794	0.20592794	0.20592794	0.20592794	0.20592794	0.20592794	0.20592794	0.20592794	0.20592794	0.20592794	0.20592794	0.20592794	0.20592794	0.20592794	0.20592794	0.20592794	0.20592794	0.20592794	0.20592794	0.20592794	0.20592794	0.20592794	0.20592794	0.20592794	0.20592794	0.20592794	0.20592794	0.20592794	0.20592794	0.20592794	0.20592794	0.20592794	0.20592794	0.20592794	0.20592794
¸ßË¹°×ÔëÉù´¦Àí (100).mp3	-0.02708488	-0.02708488	-0.02708488	-0.02708488	-0.02708488	-0.02708488	-0.02708488	-0.02708488	-0.02708488	-0.02708488	-0.02708488	-0.02708488	-0.02708488	-0.02708488	-0.02708488	-0.02708488	-0.02708488	-0.02708488	-0.02708488	-0.02708488	-0.02708488	-0.02708488	-0.02708488	-0.02708488	-0.02708488	-0.02708488	-0.02708488	-0.02708488	-0.02708488	-0.02708488	-0.02708488	-0.02708488	-0.02708488	-0.02708488	-0.02708488	-0.02708488	-0.02708488	-0.02708488	-0.02708488	-0.02708488	-0.02708488	-0.02708488	-0.02708488	-0.02708488	-0.02708488	-0.02708488	-0.02708488	-0.02708488	-0.02708488
¸ßË¹°×ÔëÉù´¦Àí (101).mp3	0.12903196	0.12903196	0.12903196	0.12903196	0.12903196	0.12903196	0.12903196	0.12903196	0.12903196	0.12903196	0.12903196	0.12903196	0.12903196	0.12903196	0.12903196	0.12903196	0.12903196	0.12903196	0.12903196	0.12903196	0.12903196	0.12903196	0.12903196	0.12903196	0.12903196	0.12903196	0.12903196	0.12903196	0.12903196	0.12903196	0.12903196	0.12903196	0.12903196	0.12903196	0.12903196	0.12903196	0.12903196	0.12903196	0.12903196	0.12903196	0.12903196	0.12903196	0.12903196	0.12903196	0.12903196	0.12903196	0.12903196	0.12903196	0.12903196
¸ßË¹°×ÔëÉù´¦Àí (102).mp3	-0.06742302	-0.06742302	-0.06742302	-0.06742302	-0.06742302	-0.06742302	-0.06742302	-0.06742302	-0.06742302	-0.06742302	-0.06742302	-0.06742302	-0.06742302	-0.06742302	-0.06742302	-0.06742302	-0.06742302	-0.06742302	-0.06742302	-0.06742302	-0.06742302	-0.06742302	-0.06742302	-0.06742302	-0.06742302	-0.06742302	-0.06742302	-0.06742302	-0.06742302	-0.06742302	-0.06742302	-0.06742302	-0.06742302	-0.06742302	-0.06742302	-0.06742302	-0.06742302	-0.06742302	-0.06742302	-0.06742302	-0.06742302	-0.06742302	-0.06742302	-0.06742302	-0.06742302	-0.06742302	-0.06742302	-0.06742302	-0.06742302
¸ßË¹°×ÔëÉù´¦Àí (103).mp3	0.19226477	0.19226477	0.19226477	0.19226477	0.19226477	0.19226477	0.19226477	0.19226477	0.19226477	0.19226477	0.19226477	0.19226477	0.19226477	0.19226477	0.19226477	0.19226477	0.19226477	0.19226477	0.19226477	0.19226477	0.19226477	0.19226477	0.19226477	0.19226477	0.19226477	0.19226477	0.19226477	0.19226477	0.19226477	0.19226477	0.19226477	0.19226477	0.19226477	0.19226477	0.19226477	0.19226477	0.19226477	0.19226477	0.19226477	0.19226477	0.19226477	0.19226477	0.19226477	0.19226477	0.19226477	0.19226477	0.19226477	0.19226477	0.19226477
¸ßË¹°×ÔëÉù´¦Àí (104).mp3	0.12869552	0.12869552	0.12869552	0.12869552	0.12869552	0.12869552	0.12869552	0.12869552	0.12869552	0.12869552	0.12869552	0.12869552	0.12869552	0.12869552	0.12869552	0.12869552	0.12869552	0.12869552	0.12869552	0.12869552	0.12869552	0.12869552	0.12869552	0.12869552	0.12869552	0.12869552	0.12869552	0.12869552	0.12869552	0.12869552	0.12869552	0.12869552	0.12869552	0.12869552	0.12869552	0.12869552	0.12869552	0.12869552	0.12869552	0.12869552	0.12869552	0.12869552	0.12869552	0.12869552	0.12869552	0.12869552	0.12869552	0.12869552	0.12869552
¸ßË¹°×ÔëÉù´¦Àí (105).mp3	-0.008911423	-0.008911423	-0.008911423	-0.008911423	-0.008911423	-0.008911423	-0.008911423	-0.008911423	-0.008911423	-0.008911423	-0.008911423	-0.008911423	-0.008911423	-0.008911423	-0.008911423	-0.008911423	-0.008911423	-0.008911423	-0.008911423	-0.008911423	-0.008911423	-0.008911423	-0.008911423	-0.008911423	-0.008911423	-0.008911423	-0.008911423	-0.008911423	-0.008911423	-0.008911423	-0.008911423	-0.008911423	-0.008911423	-0.008911423	-0.008911423	-0.008911423	-0.008911423	-0.008911423	-0.008911423	-0.008911423	-0.008911423	-0.008911423	-0.008911423	-0.008911423	-0.008911423	-0.008911423	-0.008911423	-0.008911423	-0.008911423
¸ßË¹°×ÔëÉù´¦Àí (106).mp3	0.049673975	0.049673975	0.049673975	0.049673975	0.049673975	0.049673975	0.049673975	0.049673975	0.049673975	0.049673975	0.049673975	0.049673975	0.049673975	0.049673975	0.049673975	0.049673975	0.049673975	0.049673975	0.049673975	0.049673975	0.049673975	0.049673975	0.049673975	0.049673975	0.049673975	0.049673975	0.049673975	0.049673975	0.049673975	0.049673975	0.049673975	0.049673975	0.049673975	0.049673975	0.049673975	0.049673975	0.049673975	0.049673975	0.049673975	0.049673975	0.049673975	0.049673975	0.049673975	0.049673975	0.049673975	0.049673975	0.049673975	0.049673975	0.049673975
¸ßË¹°×ÔëÉù´¦Àí (107).mp3	0.12668926	0.12668926	0.12668926	0.12668926	0.12668926	0.12668926	0.12668926	0.12668926	0.12668926	0.12668926	0.12668926	0.12668926	0.12668926	0.12668926	0.12668926	0.12668926	0.12668926	0.12668926	0.12668926	0.12668926	0.12668926	0.12668926	0.12668926	0.12668926	0.12668926	0.12668926	0.12668926	0.12668926	0.12668926	0.12668926	0.12668926	0.12668926	0.12668926	0.12668926	0.12668926	0.12668926	0.12668926	0.12668926	0.12668926	0.12668926	0.12668926	0.12668926	0.12668926	0.12668926	0.12668926	0.12668926	0.12668926	0.12668926	0.12668926
¸ßË¹°×ÔëÉù´¦Àí (108).mp3	0.010901839	0.010901839	0.010901839	0.010901839	0.010901839	0.010901839	0.010901839	0.010901839	0.010901839	0.010901839	0.010901839	0.010901839	0.010901839	0.010901839	0.010901839	0.010901839	0.010901839	0.010901839	0.010901839	0.010901839	0.010901839	0.010901839	0.010901839	0.010901839	0.010901839	0.010901839	0.010901839	0.010901839	0.010901839	0.010901839	0.010901839	0.010901839	0.010901839	0.010901839	0.010901839	0.010901839	0.010901839	0.010901839	0.010901839	0.010901839	0.010901839	0.010901839	0.010901839	0.010901839	0.010901839	0.010901839	0.010901839	0.010901839	0.010901839
¸ßË¹°×ÔëÉù´¦Àí (109).mp3	0.16746023	0.16746023	0.16746023	0.16746023	0.16746023	0.16746023	0.16746023	0.16746023	0.16746023	0.16746023	0.16746023	0.16746023	0.16746023	0.16746023	0.16746023	0.16746023	0.16746023	0.16746023	0.16746023	0.16746023	0.16746023	0.16746023	0.16746023	0.16746023	0.16746023	0.16746023	0.16746023	0.16746023	0.16746023	0.16746023	0.16746023	0.16746023	0.16746023	0.16746023	0.16746023	0.16746023	0.16746023	0.16746023	0.16746023	0.16746023	0.16746023	0.16746023	0.16746023	0.16746023	0.16746023	0.16746023	0.16746023	0.16746023	0.16746023
¸ßË¹°×ÔëÉù´¦Àí (110).mp3	0.26047114	0.26047114	0.26047114	0.26047114	0.26047114	0.26047114	0.26047114	0.26047114	0.26047114	0.26047114	0.26047114	0.26047114	0.26047114	0.26047114	0.26047114	0.26047114	0.26047114	0.26047114	0.26047114	0.26047114	0.26047114	0.26047114	0.26047114	0.26047114	0.26047114	0.26047114	0.26047114	0.26047114	0.26047114	0.26047114	0.26047114	0.26047114	0.26047114	0.26047114	0.26047114	0.26047114	0.26047114	0.26047114	0.26047114	0.26047114	0.26047114	0.26047114	0.26047114	0.26047114	0.26047114	0.26047114	0.26047114	0.26047114	0.26047114
¸ßË¹°×ÔëÉù´¦Àí (111).mp3	0.07701104	0.07701104	0.07701104	0.07701104	0.07701104	0.07701104	0.07701104	0.07701104	0.07701104	0.07701104	0.07701104	0.07701104	0.07701104	0.07701104	0.07701104	0.07701104	0.07701104	0.07701104	0.07701104	0.07701104	0.07701104	0.07701104	0.07701104	0.07701104	0.07701104	0.07701104	0.07701104	0.07701104	0.07701104	0.07701104	0.07701104	0.07701104	0.07701104	0.07701104	0.07701104	0.07701104	0.07701104	0.07701104	0.07701104	0.07701104	0.07701104	0.07701104	0.07701104	0.07701104	0.07701104	0.07701104	0.07701104	0.07701104	0.07701104
¸ßË¹°×ÔëÉù´¦Àí (112).mp3	0.04571621	0.04571621	0.04571621	0.04571621	0.04571621	0.04571621	0.04571621	0.04571621	0.04571621	0.04571621	0.04571621	0.04571621	0.04571621	0.04571621	0.04571621	0.04571621	0.04571621	0.04571621	0.04571621	0.04571621	0.04571621	0.04571621	0.04571621	0.04571621	0.04571621	0.04571621	0.04571621	0.04571621	0.04571621	0.04571621	0.04571621	0.04571621	0.04571621	0.04571621	0.04571621	0.04571621	0.04571621	0.04571621	0.04571621	0.04571621	0.04571621	0.04571621	0.04571621	0.04571621	0.04571621	0.04571621	0.04571621	0.04571621	0.04571621
¸ßË¹°×ÔëÉù´¦Àí (113).mp3	-0.08900673	-0.08900673	-0.08900673	-0.08900673	-0.08900673	-0.08900673	-0.08900673	-0.08900673	-0.08900673	-0.08900673	-0.08900673	-0.08900673	-0.08900673	-0.08900673	-0.08900673	-0.08900673	-0.08900673	-0.08900673	-0.08900673	-0.08900673	-0.08900673	-0.08900673	-0.08900673	-0.08900673	-0.08900673	-0.08900673	-0.08900673	-0.08900673	-0.08900673	-0.08900673	-0.08900673	-0.08900673	-0.08900673	-0.08900673	-0.08900673	-0.08900673	-0.08900673	-0.08900673	-0.08900673	-0.08900673	-0.08900673	-0.08900673	-0.08900673	-0.08900673	-0.08900673	-0.08900673	-0.08900673	-0.08900673	-0.08900673
¸ßË¹°×ÔëÉù´¦Àí (114).mp3	0.00939361	0.00939361	0.00939361	0.00939361	0.00939361	0.00939361	0.00939361	0.00939361	0.00939361	0.00939361	0.00939361	0.00939361	0.00939361	0.00939361	0.00939361	0.00939361	0.00939361	0.00939361	0.00939361	0.00939361	0.00939361	0.00939361	0.00939361	0.00939361	0.00939361	0.00939361	0.00939361	0.00939361	0.00939361	0.00939361	0.00939361	0.00939361	0.00939361	0.00939361	0.00939361	0.00939361	0.00939361	0.00939361	0.00939361	0.00939361	0.00939361	0.00939361	0.00939361	0.00939361	0.00939361	0.00939361	0.00939361	0.00939361	0.00939361
¸ßË¹°×ÔëÉù´¦Àí (115).mp3	0.16002074	0.16002074	0.16002074	0.16002074	0.16002074	0.16002074	0.16002074	0.16002074	0.16002074	0.16002074	0.16002074	0.16002074	0.16002074	0.16002074	0.16002074	0.16002074	0.16002074	0.16002074	0.16002074	0.16002074	0.16002074	0.16002074	0.16002074	0.16002074	0.16002074	0.16002074	0.16002074	0.16002074	0.16002074	0.16002074	0.16002074	0.16002074	0.16002074	0.16002074	0.16002074	0.16002074	0.16002074	0.16002074	0.16002074	0.16002074	0.16002074	0.16002074	0.16002074	0.16002074	0.16002074	0.16002074	0.16002074	0.16002074	0.16002074
¸ßË¹°×ÔëÉù´¦Àí (116).mp3	0.045223705	0.045223705	0.045223705	0.045223705	0.045223705	0.045223705	0.045223705	0.045223705	0.045223705	0.045223705	0.045223705	0.045223705	0.045223705	0.045223705	0.045223705	0.045223705	0.045223705	0.045223705	0.045223705	0.045223705	0.045223705	0.045223705	0.045223705	0.045223705	0.045223705	0.045223705	0.045223705	0.045223705	0.045223705	0.045223705	0.045223705	0.045223705	0.045223705	0.045223705	0.045223705	0.045223705	0.045223705	0.045223705	0.045223705	0.045223705	0.045223705	0.045223705	0.045223705	0.045223705	0.045223705	0.045223705	0.045223705	0.045223705	0.045223705
¸ßË¹°×ÔëÉù´¦Àí (117).mp3	0.062799774	0.062799774	0.062799774	0.062799774	0.062799774	0.062799774	0.062799774	0.062799774	0.062799774	0.062799774	0.062799774	0.062799774	0.062799774	0.062799774	0.062799774	0.062799774	0.062799774	0.062799774	0.062799774	0.062799774	0.062799774	0.062799774	0.062799774	0.062799774	0.062799774	0.062799774	0.062799774	0.062799774	0.062799774	0.062799774	0.062799774	0.062799774	0.062799774	0.062799774	0.062799774	0.062799774	0.062799774	0.062799774	0.062799774	0.062799774	0.062799774	0.062799774	0.062799774	0.062799774	0.062799774	0.062799774	0.062799774	0.062799774	0.062799774
¸ßË¹°×ÔëÉù´¦Àí (118).mp3	0.015386008	0.015386008	0.015386008	0.015386008	0.015386008	0.015386008	0.015386008	0.015386008	0.015386008	0.015386008	0.015386008	0.015386008	0.015386008	0.015386008	0.015386008	0.015386008	0.015386008	0.015386008	0.015386008	0.015386008	0.015386008	0.015386008	0.015386008	0.015386008	0.015386008	0.015386008	0.015386008	0.015386008	0.015386008	0.015386008	0.015386008	0.015386008	0.015386008	0.015386008	0.015386008	0.015386008	0.015386008	0.015386008	0.015386008	0.015386008	0.015386008	0.015386008	0.015386008	0.015386008	0.015386008	0.015386008	0.015386008	0.015386008	0.015386008
¸ßË¹°×ÔëÉù´¦Àí (119).mp3	-0.19372746	-0.19372746	-0.19372746	-0.19372746	-0.19372746	-0.19372746	-0.19372746	-0.19372746	-0.19372746	-0.19372746	-0.19372746	-0.19372746	-0.19372746	-0.19372746	-0.19372746	-0.19372746	-0.19372746	-0.19372746	-0.19372746	-0.19372746	-0.19372746	-0.19372746	-0.19372746	-0.19372746	-0.19372746	-0.19372746	-0.19372746	-0.19372746	-0.19372746	-0.19372746	-0.19372746	-0.19372746	-0.19372746	-0.19372746	-0.19372746	-0.19372746	-0.19372746	-0.19372746	-0.19372746	-0.19372746	-0.19372746	-0.19372746	-0.19372746	-0.19372746	-0.19372746	-0.19372746	-0.19372746	-0.19372746	-0.19372746
¸ßË¹°×ÔëÉù´¦Àí (120).mp3	0.19050577	0.19050577	0.19050577	0.19050577	0.19050577	0.19050577	0.19050577	0.19050577	0.19050577	0.19050577	0.19050577	0.19050577	0.19050577	0.19050577	0.19050577	0.19050577	0.19050577	0.19050577	0.19050577	0.19050577	0.19050577	0.19050577	0.19050577	0.19050577	0.19050577	0.19050577	0.19050577	0.19050577	0.19050577	0.19050577	0.19050577	0.19050577	0.19050577	0.19050577	0.19050577	0.19050577	0.19050577	0.19050577	0.19050577	0.19050577	0.19050577	0.19050577	0.19050577	0.19050577	0.19050577	0.19050577	0.19050577	0.19050577	0.19050577
¸ßË¹°×ÔëÉù´¦Àí (121).mp3	0.18335253	0.18335253	0.18335253	0.18335253	0.18335253	0.18335253	0.18335253	0.18335253	0.18335253	0.18335253	0.18335253	0.18335253	0.18335253	0.18335253	0.18335253	0.18335253	0.18335253	0.18335253	0.18335253	0.18335253	0.18335253	0.18335253	0.18335253	0.18335253	0.18335253	0.18335253	0.18335253	0.18335253	0.18335253	0.18335253	0.18335253	0.18335253	0.18335253	0.18335253	0.18335253	0.18335253	0.18335253	0.18335253	0.18335253	0.18335253	0.18335253	0.18335253	0.18335253	0.18335253	0.18335253	0.18335253	0.18335253	0.18335253	0.18335253
¸ßË¹°×ÔëÉù´¦Àí (122).mp3	0.11555032	0.11555032	0.11555032	0.11555032	0.11555032	0.11555032	0.11555032	0.11555032	0.11555032	0.11555032	0.11555032	0.11555032	0.11555032	0.11555032	0.11555032	0.11555032	0.11555032	0.11555032	0.11555032	0.11555032	0.11555032	0.11555032	0.11555032	0.11555032	0.11555032	0.11555032	0.11555032	0.11555032	0.11555032	0.11555032	0.11555032	0.11555032	0.11555032	0.11555032	0.11555032	0.11555032	0.11555032	0.11555032	0.11555032	0.11555032	0.11555032	0.11555032	0.11555032	0.11555032	0.11555032	0.11555032	0.11555032	0.11555032	0.11555032
¸ßË¹°×ÔëÉù´¦Àí (123).mp3	0.076717034	0.076717034	0.076717034	0.076717034	0.076717034	0.076717034	0.076717034	0.076717034	0.076717034	0.076717034	0.076717034	0.076717034	0.076717034	0.076717034	0.076717034	0.076717034	0.076717034	0.076717034	0.076717034	0.076717034	0.076717034	0.076717034	0.076717034	0.076717034	0.076717034	0.076717034	0.076717034	0.076717034	0.076717034	0.076717034	0.076717034	0.076717034	0.076717034	0.076717034	0.076717034	0.076717034	0.076717034	0.076717034	0.076717034	0.076717034	0.076717034	0.076717034	0.076717034	0.076717034	0.076717034	0.076717034	0.076717034	0.076717034	0.076717034
¸ßË¹°×ÔëÉù´¦Àí (124).mp3	0.060095757	0.060095757	0.060095757	0.060095757	0.060095757	0.060095757	0.060095757	0.060095757	0.060095757	0.060095757	0.060095757	0.060095757	0.060095757	0.060095757	0.060095757	0.060095757	0.060095757	0.060095757	0.060095757	0.060095757	0.060095757	0.060095757	0.060095757	0.060095757	0.060095757	0.060095757	0.060095757	0.060095757	0.060095757	0.060095757	0.060095757	0.060095757	0.060095757	0.060095757	0.060095757	0.060095757	0.060095757	0.060095757	0.060095757	0.060095757	0.060095757	0.060095757	0.060095757	0.060095757	0.060095757	0.060095757	0.060095757	0.060095757	0.060095757
¸ßË¹°×ÔëÉù´¦Àí (125).mp3	0.16801935	0.16801935	0.16801935	0.16801935	0.16801935	0.16801935	0.16801935	0.16801935	0.16801935	0.16801935	0.16801935	0.16801935	0.16801935	0.16801935	0.16801935	0.16801935	0.16801935	0.16801935	0.16801935	0.16801935	0.16801935	0.16801935	0.16801935	0.16801935	0.16801935	0.16801935	0.16801935	0.16801935	0.16801935	0.16801935	0.16801935	0.16801935	0.16801935	0.16801935	0.16801935	0.16801935	0.16801935	0.16801935	0.16801935	0.16801935	0.16801935	0.16801935	0.16801935	0.16801935	0.16801935	0.16801935	0.16801935	0.16801935	0.16801935
¸ßË¹°×ÔëÉù´¦Àí (126).mp3	-0.2208536	-0.2208536	-0.2208536	-0.2208536	-0.2208536	-0.2208536	-0.2208536	-0.2208536	-0.2208536	-0.2208536	-0.2208536	-0.2208536	-0.2208536	-0.2208536	-0.2208536	-0.2208536	-0.2208536	-0.2208536	-0.2208536	-0.2208536	-0.2208536	-0.2208536	-0.2208536	-0.2208536	-0.2208536	-0.2208536	-0.2208536	-0.2208536	-0.2208536	-0.2208536	-0.2208536	-0.2208536	-0.2208536	-0.2208536	-0.2208536	-0.2208536	-0.2208536	-0.2208536	-0.2208536	-0.2208536	-0.2208536	-0.2208536	-0.2208536	-0.2208536	-0.2208536	-0.2208536	-0.2208536	-0.2208536	-0.2208536
¸ßË¹°×ÔëÉù´¦Àí (127).mp3	0.104312666	0.104312666	0.104312666	0.104312666	0.104312666	0.104312666	0.104312666	0.104312666	0.104312666	0.104312666	0.104312666	0.104312666	0.104312666	0.104312666	0.104312666	0.104312666	0.104312666	0.104312666	0.104312666	0.104312666	0.104312666	0.104312666	0.104312666	0.104312666	0.104312666	0.104312666	0.104312666	0.104312666	0.104312666	0.104312666	0.104312666	0.104312666	0.104312666	0.104312666	0.104312666	0.104312666	0.104312666	0.104312666	0.104312666	0.104312666	0.104312666	0.104312666	0.104312666	0.104312666	0.104312666	0.104312666	0.104312666	0.104312666	0.104312666
¸ßË¹°×ÔëÉù´¦Àí (128).mp3	0.13697043	0.13697043	0.13697043	0.13697043	0.13697043	0.13697043	0.13697043	0.13697043	0.13697043	0.13697043	0.13697043	0.13697043	0.13697043	0.13697043	0.13697043	0.13697043	0.13697043	0.13697043	0.13697043	0.13697043	0.13697043	0.13697043	0.13697043	0.13697043	0.13697043	0.13697043	0.13697043	0.13697043	0.13697043	0.13697043	0.13697043	0.13697043	0.13697043	0.13697043	0.13697043	0.13697043	0.13697043	0.13697043	0.13697043	0.13697043	0.13697043	0.13697043	0.13697043	0.13697043	0.13697043	0.13697043	0.13697043	0.13697043	0.13697043
¸ßË¹°×ÔëÉù´¦Àí (129).mp3	0.038158454	0.038158454	0.038158454	0.038158454	0.038158454	0.038158454	0.038158454	0.038158454	0.038158454	0.038158454	0.038158454	0.038158454	0.038158454	0.038158454	0.038158454	0.038158454	0.038158454	0.038158454	0.038158454	0.038158454	0.038158454	0.038158454	0.038158454	0.038158454	0.038158454	0.038158454	0.038158454	0.038158454	0.038158454	0.038158454	0.038158454	0.038158454	0.038158454	0.038158454	0.038158454	0.038158454	0.038158454	0.038158454	0.038158454	0.038158454	0.038158454	0.038158454	0.038158454	0.038158454	0.038158454	0.038158454	0.038158454	0.038158454	0.038158454
¸ßË¹°×ÔëÉù´¦Àí (130).mp3	0.11847382	0.11847382	0.11847382	0.11847382	0.11847382	0.11847382	0.11847382	0.11847382	0.11847382	0.11847382	0.11847382	0.11847382	0.11847382	0.11847382	0.11847382	0.11847382	0.11847382	0.11847382	0.11847382	0.11847382	0.11847382	0.11847382	0.11847382	0.11847382	0.11847382	0.11847382	0.11847382	0.11847382	0.11847382	0.11847382	0.11847382	0.11847382	0.11847382	0.11847382	0.11847382	0.11847382	0.11847382	0.11847382	0.11847382	0.11847382	0.11847382	0.11847382	0.11847382	0.11847382	0.11847382	0.11847382	0.11847382	0.11847382	0.11847382
¸ßË¹°×ÔëÉù´¦Àí (131).mp3	-0.04740671	-0.04740671	-0.04740671	-0.04740671	-0.04740671	-0.04740671	-0.04740671	-0.04740671	-0.04740671	-0.04740671	-0.04740671	-0.04740671	-0.04740671	-0.04740671	-0.04740671	-0.04740671	-0.04740671	-0.04740671	-0.04740671	-0.04740671	-0.04740671	-0.04740671	-0.04740671	-0.04740671	-0.04740671	-0.04740671	-0.04740671	-0.04740671	-0.04740671	-0.04740671	-0.04740671	-0.04740671	-0.04740671	-0.04740671	-0.04740671	-0.04740671	-0.04740671	-0.04740671	-0.04740671	-0.04740671	-0.04740671	-0.04740671	-0.04740671	-0.04740671	-0.04740671	-0.04740671	-0.04740671	-0.04740671	-0.04740671
¸ßË¹°×ÔëÉù´¦Àí (132).mp3	0.07773166	0.07773166	0.07773166	0.07773166	0.07773166	0.07773166	0.07773166	0.07773166	0.07773166	0.07773166	0.07773166	0.07773166	0.07773166	0.07773166	0.07773166	0.07773166	0.07773166	0.07773166	0.07773166	0.07773166	0.07773166	0.07773166	0.07773166	0.07773166	0.07773166	0.07773166	0.07773166	0.07773166	0.07773166	0.07773166	0.07773166	0.07773166	0.07773166	0.07773166	0.07773166	0.07773166	0.07773166	0.07773166	0.07773166	0.07773166	0.07773166	0.07773166	0.07773166	0.07773166	0.07773166	0.07773166	0.07773166	0.07773166	0.07773166
¸ßË¹°×ÔëÉù´¦Àí (133).mp3	0.29103658	0.29103658	0.29103658	0.29103658	0.29103658	0.29103658	0.29103658	0.29103658	0.29103658	0.29103658	0.29103658	0.29103658	0.29103658	0.29103658	0.29103658	0.29103658	0.29103658	0.29103658	0.29103658	0.29103658	0.29103658	0.29103658	0.29103658	0.29103658	0.29103658	0.29103658	0.29103658	0.29103658	0.29103658	0.29103658	0.29103658	0.29103658	0.29103658	0.29103658	0.29103658	0.29103658	0.29103658	0.29103658	0.29103658	0.29103658	0.29103658	0.29103658	0.29103658	0.29103658	0.29103658	0.29103658	0.29103658	0.29103658	0.29103658
¸ßË¹°×ÔëÉù´¦Àí (134).mp3	-0.29187465	-0.29187465	-0.29187465	-0.29187465	-0.29187465	-0.29187465	-0.29187465	-0.29187465	-0.29187465	-0.29187465	-0.29187465	-0.29187465	-0.29187465	-0.29187465	-0.29187465	-0.29187465	-0.29187465	-0.29187465	-0.29187465	-0.29187465	-0.29187465	-0.29187465	-0.29187465	-0.29187465	-0.29187465	-0.29187465	-0.29187465	-0.29187465	-0.29187465	-0.29187465	-0.29187465	-0.29187465	-0.29187465	-0.29187465	-0.29187465	-0.29187465	-0.29187465	-0.29187465	-0.29187465	-0.29187465	-0.29187465	-0.29187465	-0.29187465	-0.29187465	-0.29187465	-0.29187465	-0.29187465	-0.29187465	-0.29187465
¸ßË¹°×ÔëÉù´¦Àí (135).mp3	0.1519857	0.1519857	0.1519857	0.1519857	0.1519857	0.1519857	0.1519857	0.1519857	0.1519857	0.1519857	0.1519857	0.1519857	0.1519857	0.1519857	0.1519857	0.1519857	0.1519857	0.1519857	0.1519857	0.1519857	0.1519857	0.1519857	0.1519857	0.1519857	0.1519857	0.1519857	0.1519857	0.1519857	0.1519857	0.1519857	0.1519857	0.1519857	0.1519857	0.1519857	0.1519857	0.1519857	0.1519857	0.1519857	0.1519857	0.1519857	0.1519857	0.1519857	0.1519857	0.1519857	0.1519857	0.1519857	0.1519857	0.1519857	0.1519857
¸ßË¹°×ÔëÉù´¦Àí (136).mp3	-0.043251134	-0.043251134	-0.043251134	-0.043251134	-0.043251134	-0.043251134	-0.043251134	-0.043251134	-0.043251134	-0.043251134	-0.043251134	-0.043251134	-0.043251134	-0.043251134	-0.043251134	-0.043251134	-0.043251134	-0.043251134	-0.043251134	-0.043251134	-0.043251134	-0.043251134	-0.043251134	-0.043251134	-0.043251134	-0.043251134	-0.043251134	-0.043251134	-0.043251134	-0.043251134	-0.043251134	-0.043251134	-0.043251134	-0.043251134	-0.043251134	-0.043251134	-0.043251134	-0.043251134	-0.043251134	-0.043251134	-0.043251134	-0.043251134	-0.043251134	-0.043251134	-0.043251134	-0.043251134	-0.043251134	-0.043251134	-0.043251134
¸ßË¹°×ÔëÉù´¦Àí (137).mp3	0.20590225	0.20590225	0.20590225	0.20590225	0.20590225	0.20590225	0.20590225	0.20590225	0.20590225	0.20590225	0.20590225	0.20590225	0.20590225	0.20590225	0.20590225	0.20590225	0.20590225	0.20590225	0.20590225	0.20590225	0.20590225	0.20590225	0.20590225	0.20590225	0.20590225	0.20590225	0.20590225	0.20590225	0.20590225	0.20590225	0.20590225	0.20590225	0.20590225	0.20590225	0.20590225	0.20590225	0.20590225	0.20590225	0.20590225	0.20590225	0.20590225	0.20590225	0.20590225	0.20590225	0.20590225	0.20590225	0.20590225	0.20590225	0.20590225
¸ßË¹°×ÔëÉù´¦Àí (138).mp3	-0.13543844	-0.13543844	-0.13543844	-0.13543844	-0.13543844	-0.13543844	-0.13543844	-0.13543844	-0.13543844	-0.13543844	-0.13543844	-0.13543844	-0.13543844	-0.13543844	-0.13543844	-0.13543844	-0.13543844	-0.13543844	-0.13543844	-0.13543844	-0.13543844	-0.13543844	-0.13543844	-0.13543844	-0.13543844	-0.13543844	-0.13543844	-0.13543844	-0.13543844	-0.13543844	-0.13543844	-0.13543844	-0.13543844	-0.13543844	-0.13543844	-0.13543844	-0.13543844	-0.13543844	-0.13543844	-0.13543844	-0.13543844	-0.13543844	-0.13543844	-0.13543844	-0.13543844	-0.13543844	-0.13543844	-0.13543844	-0.13543844
¸ßË¹°×ÔëÉù´¦Àí (139).mp3	-0.035916157	-0.035916157	-0.035916157	-0.035916157	-0.035916157	-0.035916157	-0.035916157	-0.035916157	-0.035916157	-0.035916157	-0.035916157	-0.035916157	-0.035916157	-0.035916157	-0.035916157	-0.035916157	-0.035916157	-0.035916157	-0.035916157	-0.035916157	-0.035916157	-0.035916157	-0.035916157	-0.035916157	-0.035916157	-0.035916157	-0.035916157	-0.035916157	-0.035916157	-0.035916157	-0.035916157	-0.035916157	-0.035916157	-0.035916157	-0.035916157	-0.035916157	-0.035916157	-0.035916157	-0.035916157	-0.035916157	-0.035916157	-0.035916157	-0.035916157	-0.035916157	-0.035916157	-0.035916157	-0.035916157	-0.035916157	-0.035916157
¸ßË¹°×ÔëÉù´¦Àí (140).mp3	0.00318408	0.00318408	0.00318408	0.00318408	0.00318408	0.00318408	0.00318408	0.00318408	0.00318408	0.00318408	0.00318408	0.00318408	0.00318408	0.00318408	0.00318408	0.00318408	0.00318408	0.00318408	0.00318408	0.00318408	0.00318408	0.00318408	0.00318408	0.00318408	0.00318408	0.00318408	0.00318408	0.00318408	0.00318408	0.00318408	0.00318408	0.00318408	0.00318408	0.00318408	0.00318408	0.00318408	0.00318408	0.00318408	0.00318408	0.00318408	0.00318408	0.00318408	0.00318408	0.00318408	0.00318408	0.00318408	0.00318408	0.00318408	0.00318408
¸ßË¹°×ÔëÉù´¦Àí (141).mp3	0.20949665	0.20949665	0.20949665	0.20949665	0.20949665	0.20949665	0.20949665	0.20949665	0.20949665	0.20949665	0.20949665	0.20949665	0.20949665	0.20949665	0.20949665	0.20949665	0.20949665	0.20949665	0.20949665	0.20949665	0.20949665	0.20949665	0.20949665	0.20949665	0.20949665	0.20949665	0.20949665	0.20949665	0.20949665	0.20949665	0.20949665	0.20949665	0.20949665	0.20949665	0.20949665	0.20949665	0.20949665	0.20949665	0.20949665	0.20949665	0.20949665	0.20949665	0.20949665	0.20949665	0.20949665	0.20949665	0.20949665	0.20949665	0.20949665
¸ßË¹°×ÔëÉù´¦Àí (142).mp3	-0.0375641	-0.0375641	-0.0375641	-0.0375641	-0.0375641	-0.0375641	-0.0375641	-0.0375641	-0.0375641	-0.0375641	-0.0375641	-0.0375641	-0.0375641	-0.0375641	-0.0375641	-0.0375641	-0.0375641	-0.0375641	-0.0375641	-0.0375641	-0.0375641	-0.0375641	-0.0375641	-0.0375641	-0.0375641	-0.0375641	-0.0375641	-0.0375641	-0.0375641	-0.0375641	-0.0375641	-0.0375641	-0.0375641	-0.0375641	-0.0375641	-0.0375641	-0.0375641	-0.0375641	-0.0375641	-0.0375641	-0.0375641	-0.0375641	-0.0375641	-0.0375641	-0.0375641	-0.0375641	-0.0375641	-0.0375641	-0.0375641
¸ßË¹°×ÔëÉù´¦Àí (143).mp3	-0.41766107	-0.41766107	-0.41766107	-0.41766107	-0.41766107	-0.41766107	-0.41766107	-0.41766107	-0.41766107	-0.41766107	-0.41766107	-0.41766107	-0.41766107	-0.41766107	-0.41766107	-0.41766107	-0.41766107	-0.41766107	-0.41766107	-0.41766107	-0.41766107	-0.41766107	-0.41766107	-0.41766107	-0.41766107	-0.41766107	-0.41766107	-0.41766107	-0.41766107	-0.41766107	-0.41766107	-0.41766107	-0.41766107	-0.41766107	-0.41766107	-0.41766107	-0.41766107	-0.41766107	-0.41766107	-0.41766107	-0.41766107	-0.41766107	-0.41766107	-0.41766107	-0.41766107	-0.41766107	-0.41766107	-0.41766107	-0.41766107
¸ßË¹°×ÔëÉù´¦Àí (144).mp3	0.09824365	0.09824365	0.09824365	0.09824365	0.09824365	0.09824365	0.09824365	0.09824365	0.09824365	0.09824365	0.09824365	0.09824365	0.09824365	0.09824365	0.09824365	0.09824365	0.09824365	0.09824365	0.09824365	0.09824365	0.09824365	0.09824365	0.09824365	0.09824365	0.09824365	0.09824365	0.09824365	0.09824365	0.09824365	0.09824365	0.09824365	0.09824365	0.09824365	0.09824365	0.09824365	0.09824365	0.09824365	0.09824365	0.09824365	0.09824365	0.09824365	0.09824365	0.09824365	0.09824365	0.09824365	0.09824365	0.09824365	0.09824365	0.09824365
¸ßË¹°×ÔëÉù´¦Àí (145).mp3	0.2367562	0.2367562	0.2367562	0.2367562	0.2367562	0.2367562	0.2367562	0.2367562	0.2367562	0.2367562	0.2367562	0.2367562	0.2367562	0.2367562	0.2367562	0.2367562	0.2367562	0.2367562	0.2367562	0.2367562	0.2367562	0.2367562	0.2367562	0.2367562	0.2367562	0.2367562	0.2367562	0.2367562	0.2367562	0.2367562	0.2367562	0.2367562	0.2367562	0.2367562	0.2367562	0.2367562	0.2367562	0.2367562	0.2367562	0.2367562	0.2367562	0.2367562	0.2367562	0.2367562	0.2367562	0.2367562	0.2367562	0.2367562	0.2367562
¸ßË¹°×ÔëÉù´¦Àí (146).mp3	-0.04298728	-0.04298728	-0.04298728	-0.04298728	-0.04298728	-0.04298728	-0.04298728	-0.04298728	-0.04298728	-0.04298728	-0.04298728	-0.04298728	-0.04298728	-0.04298728	-0.04298728	-0.04298728	-0.04298728	-0.04298728	-0.04298728	-0.04298728	-0.04298728	-0.04298728	-0.04298728	-0.04298728	-0.04298728	-0.04298728	-0.04298728	-0.04298728	-0.04298728	-0.04298728	-0.04298728	-0.04298728	-0.04298728	-0.04298728	-0.04298728	-0.04298728	-0.04298728	-0.04298728	-0.04298728	-0.04298728	-0.04298728	-0.04298728	-0.04298728	-0.04298728	-0.04298728	-0.04298728	-0.04298728	-0.04298728	-0.04298728
¸ßË¹°×ÔëÉù´¦Àí (147).mp3	0.1474281	0.1474281	0.1474281	0.1474281	0.1474281	0.1474281	0.1474281	0.1474281	0.1474281	0.1474281	0.1474281	0.1474281	0.1474281	0.1474281	0.1474281	0.1474281	0.1474281	0.1474281	0.1474281	0.1474281	0.1474281	0.1474281	0.1474281	0.1474281	0.1474281	0.1474281	0.1474281	0.1474281	0.1474281	0.1474281	0.1474281	0.1474281	0.1474281	0.1474281	0.1474281	0.1474281	0.1474281	0.1474281	0.1474281	0.1474281	0.1474281	0.1474281	0.1474281	0.1474281	0.1474281	0.1474281	0.1474281	0.1474281	0.1474281
¸ßË¹°×ÔëÉù´¦Àí (148).mp3	-0.015340962	-0.015340962	-0.015340962	-0.015340962	-0.015340962	-0.015340962	-0.015340962	-0.015340962	-0.015340962	-0.015340962	-0.015340962	-0.015340962	-0.015340962	-0.015340962	-0.015340962	-0.015340962	-0.015340962	-0.015340962	-0.015340962	-0.015340962	-0.015340962	-0.015340962	-0.015340962	-0.015340962	-0.015340962	-0.015340962	-0.015340962	-0.015340962	-0.015340962	-0.015340962	-0.015340962	-0.015340962	-0.015340962	-0.015340962	-0.015340962	-0.015340962	-0.015340962	-0.015340962	-0.015340962	-0.015340962	-0.015340962	-0.015340962	-0.015340962	-0.015340962	-0.015340962	-0.015340962	-0.015340962	-0.015340962	-0.015340962
¸ßË¹°×ÔëÉù´¦Àí (149).mp3	-0.3975847	-0.3975847	-0.3975847	-0.3975847	-0.3975847	-0.3975847	-0.3975847	-0.3975847	-0.3975847	-0.3975847	-0.3975847	-0.3975847	-0.3975847	-0.3975847	-0.3975847	-0.3975847	-0.3975847	-0.3975847	-0.3975847	-0.3975847	-0.3975847	-0.3975847	-0.3975847	-0.3975847	-0.3975847	-0.3975847	-0.3975847	-0.3975847	-0.3975847	-0.3975847	-0.3975847	-0.3975847	-0.3975847	-0.3975847	-0.3975847	-0.3975847	-0.3975847	-0.3975847	-0.3975847	-0.3975847	-0.3975847	-0.3975847	-0.3975847	-0.3975847	-0.3975847	-0.3975847	-0.3975847	-0.3975847	-0.3975847
¸ßË¹°×ÔëÉù´¦Àí (150).mp3	0.12106415	0.12106415	0.12106415	0.12106415	0.12106415	0.12106415	0.12106415	0.12106415	0.12106415	0.12106415	0.12106415	0.12106415	0.12106415	0.12106415	0.12106415	0.12106415	0.12106415	0.12106415	0.12106415	0.12106415	0.12106415	0.12106415	0.12106415	0.12106415	0.12106415	0.12106415	0.12106415	0.12106415	0.12106415	0.12106415	0.12106415	0.12106415	0.12106415	0.12106415	0.12106415	0.12106415	0.12106415	0.12106415	0.12106415	0.12106415	0.12106415	0.12106415	0.12106415	0.12106415	0.12106415	0.12106415	0.12106415	0.12106415	0.12106415
¸ßË¹°×ÔëÉù´¦Àí (151).mp3	-0.01747197	-0.01747197	-0.01747197	-0.01747197	-0.01747197	-0.01747197	-0.01747197	-0.01747197	-0.01747197	-0.01747197	-0.01747197	-0.01747197	-0.01747197	-0.01747197	-0.01747197	-0.01747197	-0.01747197	-0.01747197	-0.01747197	-0.01747197	-0.01747197	-0.01747197	-0.01747197	-0.01747197	-0.01747197	-0.01747197	-0.01747197	-0.01747197	-0.01747197	-0.01747197	-0.01747197	-0.01747197	-0.01747197	-0.01747197	-0.01747197	-0.01747197	-0.01747197	-0.01747197	-0.01747197	-0.01747197	-0.01747197	-0.01747197	-0.01747197	-0.01747197	-0.01747197	-0.01747197	-0.01747197	-0.01747197	-0.01747197
¸ßË¹°×ÔëÉù´¦Àí (152).mp3	0.036357425	0.036357425	0.036357425	0.036357425	0.036357425	0.036357425	0.036357425	0.036357425	0.036357425	0.036357425	0.036357425	0.036357425	0.036357425	0.036357425	0.036357425	0.036357425	0.036357425	0.036357425	0.036357425	0.036357425	0.036357425	0.036357425	0.036357425	0.036357425	0.036357425	0.036357425	0.036357425	0.036357425	0.036357425	0.036357425	0.036357425	0.036357425	0.036357425	0.036357425	0.036357425	0.036357425	0.036357425	0.036357425	0.036357425	0.036357425	0.036357425	0.036357425	0.036357425	0.036357425	0.036357425	0.036357425	0.036357425	0.036357425	0.036357425
¸ßË¹°×ÔëÉù´¦Àí (153).mp3	-0.22367975	-0.22367975	-0.22367975	-0.22367975	-0.22367975	-0.22367975	-0.22367975	-0.22367975	-0.22367975	-0.22367975	-0.22367975	-0.22367975	-0.22367975	-0.22367975	-0.22367975	-0.22367975	-0.22367975	-0.22367975	-0.22367975	-0.22367975	-0.22367975	-0.22367975	-0.22367975	-0.22367975	-0.22367975	-0.22367975	-0.22367975	-0.22367975	-0.22367975	-0.22367975	-0.22367975	-0.22367975	-0.22367975	-0.22367975	-0.22367975	-0.22367975	-0.22367975	-0.22367975	-0.22367975	-0.22367975	-0.22367975	-0.22367975	-0.22367975	-0.22367975	-0.22367975	-0.22367975	-0.22367975	-0.22367975	-0.22367975
¸ßË¹°×ÔëÉù´¦Àí (154).mp3	-0.22239089	-0.22239089	-0.22239089	-0.22239089	-0.22239089	-0.22239089	-0.22239089	-0.22239089	-0.22239089	-0.22239089	-0.22239089	-0.22239089	-0.22239089	-0.22239089	-0.22239089	-0.22239089	-0.22239089	-0.22239089	-0.22239089	-0.22239089	-0.22239089	-0.22239089	-0.22239089	-0.22239089	-0.22239089	-0.22239089	-0.22239089	-0.22239089	-0.22239089	-0.22239089	-0.22239089	-0.22239089	-0.22239089	-0.22239089	-0.22239089	-0.22239089	-0.22239089	-0.22239089	-0.22239089	-0.22239089	-0.22239089	-0.22239089	-0.22239089	-0.22239089	-0.22239089	-0.22239089	-0.22239089	-0.22239089	-0.22239089
¸ßË¹°×ÔëÉù´¦Àí (155).mp3	-0.076949336	-0.076949336	-0.076949336	-0.076949336	-0.076949336	-0.076949336	-0.076949336	-0.076949336	-0.076949336	-0.076949336	-0.076949336	-0.076949336	-0.076949336	-0.076949336	-0.076949336	-0.076949336	-0.076949336	-0.076949336	-0.076949336	-0.076949336	-0.076949336	-0.076949336	-0.076949336	-0.076949336	-0.076949336	-0.076949336	-0.076949336	-0.076949336	-0.076949336	-0.076949336	-0.076949336	-0.076949336	-0.076949336	-0.076949336	-0.076949336	-0.076949336	-0.076949336	-0.076949336	-0.076949336	-0.076949336	-0.076949336	-0.076949336	-0.076949336	-0.076949336	-0.076949336	-0.076949336	-0.076949336	-0.076949336	-0.076949336
¸ßË¹°×ÔëÉù´¦Àí (156).mp3	0.06936016	0.06936016	0.06936016	0.06936016	0.06936016	0.06936016	0.06936016	0.06936016	0.06936016	0.06936016	0.06936016	0.06936016	0.06936016	0.06936016	0.06936016	0.06936016	0.06936016	0.06936016	0.06936016	0.06936016	0.06936016	0.06936016	0.06936016	0.06936016	0.06936016	0.06936016	0.06936016	0.06936016	0.06936016	0.06936016	0.06936016	0.06936016	0.06936016	0.06936016	0.06936016	0.06936016	0.06936016	0.06936016	0.06936016	0.06936016	0.06936016	0.06936016	0.06936016	0.06936016	0.06936016	0.06936016	0.06936016	0.06936016	0.06936016
¸ßË¹°×ÔëÉù´¦Àí (157).mp3	-0.26627582	-0.26627582	-0.26627582	-0.26627582	-0.26627582	-0.26627582	-0.26627582	-0.26627582	-0.26627582	-0.26627582	-0.26627582	-0.26627582	-0.26627582	-0.26627582	-0.26627582	-0.26627582	-0.26627582	-0.26627582	-0.26627582	-0.26627582	-0.26627582	-0.26627582	-0.26627582	-0.26627582	-0.26627582	-0.26627582	-0.26627582	-0.26627582	-0.26627582	-0.26627582	-0.26627582	-0.26627582	-0.26627582	-0.26627582	-0.26627582	-0.26627582	-0.26627582	-0.26627582	-0.26627582	-0.26627582	-0.26627582	-0.26627582	-0.26627582	-0.26627582	-0.26627582	-0.26627582	-0.26627582	-0.26627582	-0.26627582
¸ßË¹°×ÔëÉù´¦Àí (158).mp3	0.16608965	0.16608965	0.16608965	0.16608965	0.16608965	0.16608965	0.16608965	0.16608965	0.16608965	0.16608965	0.16608965	0.16608965	0.16608965	0.16608965	0.16608965	0.16608965	0.16608965	0.16608965	0.16608965	0.16608965	0.16608965	0.16608965	0.16608965	0.16608965	0.16608965	0.16608965	0.16608965	0.16608965	0.16608965	0.16608965	0.16608965	0.16608965	0.16608965	0.16608965	0.16608965	0.16608965	0.16608965	0.16608965	0.16608965	0.16608965	0.16608965	0.16608965	0.16608965	0.16608965	0.16608965	0.16608965	0.16608965	0.16608965	0.16608965
¸ßË¹°×ÔëÉù´¦Àí (159).mp3	0.0989588	0.0989588	0.0989588	0.0989588	0.0989588	0.0989588	0.0989588	0.0989588	0.0989588	0.0989588	0.0989588	0.0989588	0.0989588	0.0989588	0.0989588	0.0989588	0.0989588	0.0989588	0.0989588	0.0989588	0.0989588	0.0989588	0.0989588	0.0989588	0.0989588	0.0989588	0.0989588	0.0989588	0.0989588	0.0989588	0.0989588	0.0989588	0.0989588	0.0989588	0.0989588	0.0989588	0.0989588	0.0989588	0.0989588	0.0989588	0.0989588	0.0989588	0.0989588	0.0989588	0.0989588	0.0989588	0.0989588	0.0989588	0.0989588
¸ßË¹°×ÔëÉù´¦Àí (160).mp3	0.028832607	0.028832607	0.028832607	0.028832607	0.028832607	0.028832607	0.028832607	0.028832607	0.028832607	0.028832607	0.028832607	0.028832607	0.028832607	0.028832607	0.028832607	0.028832607	0.028832607	0.028832607	0.028832607	0.028832607	0.028832607	0.028832607	0.028832607	0.028832607	0.028832607	0.028832607	0.028832607	0.028832607	0.028832607	0.028832607	0.028832607	0.028832607	0.028832607	0.028832607	0.028832607	0.028832607	0.028832607	0.028832607	0.028832607	0.028832607	0.028832607	0.028832607	0.028832607	0.028832607	0.028832607	0.028832607	0.028832607	0.028832607	0.028832607
¸ßË¹°×ÔëÉù´¦Àí (161).mp3	0.15079367	0.15079367	0.15079367	0.15079367	0.15079367	0.15079367	0.15079367	0.15079367	0.15079367	0.15079367	0.15079367	0.15079367	0.15079367	0.15079367	0.15079367	0.15079367	0.15079367	0.15079367	0.15079367	0.15079367	0.15079367	0.15079367	0.15079367	0.15079367	0.15079367	0.15079367	0.15079367	0.15079367	0.15079367	0.15079367	0.15079367	0.15079367	0.15079367	0.15079367	0.15079367	0.15079367	0.15079367	0.15079367	0.15079367	0.15079367	0.15079367	0.15079367	0.15079367	0.15079367	0.15079367	0.15079367	0.15079367	0.15079367	0.15079367
¸ßË¹°×ÔëÉù´¦Àí (162).mp3	0.20819443	0.20819443	0.20819443	0.20819443	0.20819443	0.20819443	0.20819443	0.20819443	0.20819443	0.20819443	0.20819443	0.20819443	0.20819443	0.20819443	0.20819443	0.20819443	0.20819443	0.20819443	0.20819443	0.20819443	0.20819443	0.20819443	0.20819443	0.20819443	0.20819443	0.20819443	0.20819443	0.20819443	0.20819443	0.20819443	0.20819443	0.20819443	0.20819443	0.20819443	0.20819443	0.20819443	0.20819443	0.20819443	0.20819443	0.20819443	0.20819443	0.20819443	0.20819443	0.20819443	0.20819443	0.20819443	0.20819443	0.20819443	0.20819443
¸ßË¹°×ÔëÉù´¦Àí (163).mp3	0.23801008	0.23801008	0.23801008	0.23801008	0.23801008	0.23801008	0.23801008	0.23801008	0.23801008	0.23801008	0.23801008	0.23801008	0.23801008	0.23801008	0.23801008	0.23801008	0.23801008	0.23801008	0.23801008	0.23801008	0.23801008	0.23801008	0.23801008	0.23801008	0.23801008	0.23801008	0.23801008	0.23801008	0.23801008	0.23801008	0.23801008	0.23801008	0.23801008	0.23801008	0.23801008	0.23801008	0.23801008	0.23801008	0.23801008	0.23801008	0.23801008	0.23801008	0.23801008	0.23801008	0.23801008	0.23801008	0.23801008	0.23801008	0.23801008
¸ßË¹°×ÔëÉù´¦Àí (164).mp3	0.1202983	0.1202983	0.1202983	0.1202983	0.1202983	0.1202983	0.1202983	0.1202983	0.1202983	0.1202983	0.1202983	0.1202983	0.1202983	0.1202983	0.1202983	0.1202983	0.1202983	0.1202983	0.1202983	0.1202983	0.1202983	0.1202983	0.1202983	0.1202983	0.1202983	0.1202983	0.1202983	0.1202983	0.1202983	0.1202983	0.1202983	0.1202983	0.1202983	0.1202983	0.1202983	0.1202983	0.1202983	0.1202983	0.1202983	0.1202983	0.1202983	0.1202983	0.1202983	0.1202983	0.1202983	0.1202983	0.1202983	0.1202983	0.1202983
¸ßË¹°×ÔëÉù´¦Àí (165).mp3	0.08558604	0.08558604	0.08558604	0.08558604	0.08558604	0.08558604	0.08558604	0.08558604	0.08558604	0.08558604	0.08558604	0.08558604	0.08558604	0.08558604	0.08558604	0.08558604	0.08558604	0.08558604	0.08558604	0.08558604	0.08558604	0.08558604	0.08558604	0.08558604	0.08558604	0.08558604	0.08558604	0.08558604	0.08558604	0.08558604	0.08558604	0.08558604	0.08558604	0.08558604	0.08558604	0.08558604	0.08558604	0.08558604	0.08558604	0.08558604	0.08558604	0.08558604	0.08558604	0.08558604	0.08558604	0.08558604	0.08558604	0.08558604	0.08558604
¸ßË¹°×ÔëÉù´¦Àí (166).mp3	0.093818866	0.093818866	0.093818866	0.093818866	0.093818866	0.093818866	0.093818866	0.093818866	0.093818866	0.093818866	0.093818866	0.093818866	0.093818866	0.093818866	0.093818866	0.093818866	0.093818866	0.093818866	0.093818866	0.093818866	0.093818866	0.093818866	0.093818866	0.093818866	0.093818866	0.093818866	0.093818866	0.093818866	0.093818866	0.093818866	0.093818866	0.093818866	0.093818866	0.093818866	0.093818866	0.093818866	0.093818866	0.093818866	0.093818866	0.093818866	0.093818866	0.093818866	0.093818866	0.093818866	0.093818866	0.093818866	0.093818866	0.093818866	0.093818866
¸ßË¹°×ÔëÉù´¦Àí (167).mp3	0.024584956	0.024584956	0.024584956	0.024584956	0.024584956	0.024584956	0.024584956	0.024584956	0.024584956	0.024584956	0.024584956	0.024584956	0.024584956	0.024584956	0.024584956	0.024584956	0.024584956	0.024584956	0.024584956	0.024584956	0.024584956	0.024584956	0.024584956	0.024584956	0.024584956	0.024584956	0.024584956	0.024584956	0.024584956	0.024584956	0.024584956	0.024584956	0.024584956	0.024584956	0.024584956	0.024584956	0.024584956	0.024584956	0.024584956	0.024584956	0.024584956	0.024584956	0.024584956	0.024584956	0.024584956	0.024584956	0.024584956	0.024584956	0.024584956
¸ßË¹°×ÔëÉù´¦Àí (168).mp3	0.11881807	0.11881807	0.11881807	0.11881807	0.11881807	0.11881807	0.11881807	0.11881807	0.11881807	0.11881807	0.11881807	0.11881807	0.11881807	0.11881807	0.11881807	0.11881807	0.11881807	0.11881807	0.11881807	0.11881807	0.11881807	0.11881807	0.11881807	0.11881807	0.11881807	0.11881807	0.11881807	0.11881807	0.11881807	0.11881807	0.11881807	0.11881807	0.11881807	0.11881807	0.11881807	0.11881807	0.11881807	0.11881807	0.11881807	0.11881807	0.11881807	0.11881807	0.11881807	0.11881807	0.11881807	0.11881807	0.11881807	0.11881807	0.11881807
¸ßË¹°×ÔëÉù´¦Àí (169).mp3	0.18099892	0.18099892	0.18099892	0.18099892	0.18099892	0.18099892	0.18099892	0.18099892	0.18099892	0.18099892	0.18099892	0.18099892	0.18099892	0.18099892	0.18099892	0.18099892	0.18099892	0.18099892	0.18099892	0.18099892	0.18099892	0.18099892	0.18099892	0.18099892	0.18099892	0.18099892	0.18099892	0.18099892	0.18099892	0.18099892	0.18099892	0.18099892	0.18099892	0.18099892	0.18099892	0.18099892	0.18099892	0.18099892	0.18099892	0.18099892	0.18099892	0.18099892	0.18099892	0.18099892	0.18099892	0.18099892	0.18099892	0.18099892	0.18099892
¸ßË¹°×ÔëÉù´¦Àí (170).mp3	-0.19440445	-0.19440445	-0.19440445	-0.19440445	-0.19440445	-0.19440445	-0.19440445	-0.19440445	-0.19440445	-0.19440445	-0.19440445	-0.19440445	-0.19440445	-0.19440445	-0.19440445	-0.19440445	-0.19440445	-0.19440445	-0.19440445	-0.19440445	-0.19440445	-0.19440445	-0.19440445	-0.19440445	-0.19440445	-0.19440445	-0.19440445	-0.19440445	-0.19440445	-0.19440445	-0.19440445	-0.19440445	-0.19440445	-0.19440445	-0.19440445	-0.19440445	-0.19440445	-0.19440445	-0.19440445	-0.19440445	-0.19440445	-0.19440445	-0.19440445	-0.19440445	-0.19440445	-0.19440445	-0.19440445	-0.19440445	-0.19440445
¸ßË¹°×ÔëÉù´¦Àí (171).mp3	0.21191534	0.21191534	0.21191534	0.21191534	0.21191534	0.21191534	0.21191534	0.21191534	0.21191534	0.21191534	0.21191534	0.21191534	0.21191534	0.21191534	0.21191534	0.21191534	0.21191534	0.21191534	0.21191534	0.21191534	0.21191534	0.21191534	0.21191534	0.21191534	0.21191534	0.21191534	0.21191534	0.21191534	0.21191534	0.21191534	0.21191534	0.21191534	0.21191534	0.21191534	0.21191534	0.21191534	0.21191534	0.21191534	0.21191534	0.21191534	0.21191534	0.21191534	0.21191534	0.21191534	0.21191534	0.21191534	0.21191534	0.21191534	0.21191534
¸ßË¹°×ÔëÉù´¦Àí (172).mp3	0.09469595	0.09469595	0.09469595	0.09469595	0.09469595	0.09469595	0.09469595	0.09469595	0.09469595	0.09469595	0.09469595	0.09469595	0.09469595	0.09469595	0.09469595	0.09469595	0.09469595	0.09469595	0.09469595	0.09469595	0.09469595	0.09469595	0.09469595	0.09469595	0.09469595	0.09469595	0.09469595	0.09469595	0.09469595	0.09469595	0.09469595	0.09469595	0.09469595	0.09469595	0.09469595	0.09469595	0.09469595	0.09469595	0.09469595	0.09469595	0.09469595	0.09469595	0.09469595	0.09469595	0.09469595	0.09469595	0.09469595	0.09469595	0.09469595
¸ßË¹°×ÔëÉù´¦Àí (173).mp3	-0.20349377	-0.20349377	-0.20349377	-0.20349377	-0.20349377	-0.20349377	-0.20349377	-0.20349377	-0.20349377	-0.20349377	-0.20349377	-0.20349377	-0.20349377	-0.20349377	-0.20349377	-0.20349377	-0.20349377	-0.20349377	-0.20349377	-0.20349377	-0.20349377	-0.20349377	-0.20349377	-0.20349377	-0.20349377	-0.20349377	-0.20349377	-0.20349377	-0.20349377	-0.20349377	-0.20349377	-0.20349377	-0.20349377	-0.20349377	-0.20349377	-0.20349377	-0.20349377	-0.20349377	-0.20349377	-0.20349377	-0.20349377	-0.20349377	-0.20349377	-0.20349377	-0.20349377	-0.20349377	-0.20349377	-0.20349377	-0.20349377
¸ßË¹°×ÔëÉù´¦Àí (174).mp3	-0.016074322	-0.016074322	-0.016074322	-0.016074322	-0.016074322	-0.016074322	-0.016074322	-0.016074322	-0.016074322	-0.016074322	-0.016074322	-0.016074322	-0.016074322	-0.016074322	-0.016074322	-0.016074322	-0.016074322	-0.016074322	-0.016074322	-0.016074322	-0.016074322	-0.016074322	-0.016074322	-0.016074322	-0.016074322	-0.016074322	-0.016074322	-0.016074322	-0.016074322	-0.016074322	-0.016074322	-0.016074322	-0.016074322	-0.016074322	-0.016074322	-0.016074322	-0.016074322	-0.016074322	-0.016074322	-0.016074322	-0.016074322	-0.016074322	-0.016074322	-0.016074322	-0.016074322	-0.016074322	-0.016074322	-0.016074322	-0.016074322
¸ßË¹°×ÔëÉù´¦Àí (175).mp3	0.13861054	0.13861054	0.13861054	0.13861054	0.13861054	0.13861054	0.13861054	0.13861054	0.13861054	0.13861054	0.13861054	0.13861054	0.13861054	0.13861054	0.13861054	0.13861054	0.13861054	0.13861054	0.13861054	0.13861054	0.13861054	0.13861054	0.13861054	0.13861054	0.13861054	0.13861054	0.13861054	0.13861054	0.13861054	0.13861054	0.13861054	0.13861054	0.13861054	0.13861054	0.13861054	0.13861054	0.13861054	0.13861054	0.13861054	0.13861054	0.13861054	0.13861054	0.13861054	0.13861054	0.13861054	0.13861054	0.13861054	0.13861054	0.13861054
¸ßË¹°×ÔëÉù´¦Àí (176).mp3	0.21131185	0.21131185	0.21131185	0.21131185	0.21131185	0.21131185	0.21131185	0.21131185	0.21131185	0.21131185	0.21131185	0.21131185	0.21131185	0.21131185	0.21131185	0.21131185	0.21131185	0.21131185	0.21131185	0.21131185	0.21131185	0.21131185	0.21131185	0.21131185	0.21131185	0.21131185	0.21131185	0.21131185	0.21131185	0.21131185	0.21131185	0.21131185	0.21131185	0.21131185	0.21131185	0.21131185	0.21131185	0.21131185	0.21131185	0.21131185	0.21131185	0.21131185	0.21131185	0.21131185	0.21131185	0.21131185	0.21131185	0.21131185	0.21131185
¸ßË¹°×ÔëÉù´¦Àí (177).mp3	0.111885004	0.111885004	0.111885004	0.111885004	0.111885004	0.111885004	0.111885004	0.111885004	0.111885004	0.111885004	0.111885004	0.111885004	0.111885004	0.111885004	0.111885004	0.111885004	0.111885004	0.111885004	0.111885004	0.111885004	0.111885004	0.111885004	0.111885004	0.111885004	0.111885004	0.111885004	0.111885004	0.111885004	0.111885004	0.111885004	0.111885004	0.111885004	0.111885004	0.111885004	0.111885004	0.111885004	0.111885004	0.111885004	0.111885004	0.111885004	0.111885004	0.111885004	0.111885004	0.111885004	0.111885004	0.111885004	0.111885004	0.111885004	0.111885004
¸ßË¹°×ÔëÉù´¦Àí (178).mp3	0.07763381	0.07763381	0.07763381	0.07763381	0.07763381	0.07763381	0.07763381	0.07763381	0.07763381	0.07763381	0.07763381	0.07763381	0.07763381	0.07763381	0.07763381	0.07763381	0.07763381	0.07763381	0.07763381	0.07763381	0.07763381	0.07763381	0.07763381	0.07763381	0.07763381	0.07763381	0.07763381	0.07763381	0.07763381	0.07763381	0.07763381	0.07763381	0.07763381	0.07763381	0.07763381	0.07763381	0.07763381	0.07763381	0.07763381	0.07763381	0.07763381	0.07763381	0.07763381	0.07763381	0.07763381	0.07763381	0.07763381	0.07763381	0.07763381
¸ßË¹°×ÔëÉù´¦Àí (179).mp3	0.07552252	0.07552252	0.07552252	0.07552252	0.07552252	0.07552252	0.07552252	0.07552252	0.07552252	0.07552252	0.07552252	0.07552252	0.07552252	0.07552252	0.07552252	0.07552252	0.07552252	0.07552252	0.07552252	0.07552252	0.07552252	0.07552252	0.07552252	0.07552252	0.07552252	0.07552252	0.07552252	0.07552252	0.07552252	0.07552252	0.07552252	0.07552252	0.07552252	0.07552252	0.07552252	0.07552252	0.07552252	0.07552252	0.07552252	0.07552252	0.07552252	0.07552252	0.07552252	0.07552252	0.07552252	0.07552252	0.07552252	0.07552252	0.07552252
¸ßË¹°×ÔëÉù´¦Àí (180).mp3	-0.088379316	-0.088379316	-0.088379316	-0.088379316	-0.088379316	-0.088379316	-0.088379316	-0.088379316	-0.088379316	-0.088379316	-0.088379316	-0.088379316	-0.088379316	-0.088379316	-0.088379316	-0.088379316	-0.088379316	-0.088379316	-0.088379316	-0.088379316	-0.088379316	-0.088379316	-0.088379316	-0.088379316	-0.088379316	-0.088379316	-0.088379316	-0.088379316	-0.088379316	-0.088379316	-0.088379316	-0.088379316	-0.088379316	-0.088379316	-0.088379316	-0.088379316	-0.088379316	-0.088379316	-0.088379316	-0.088379316	-0.088379316	-0.088379316	-0.088379316	-0.088379316	-0.088379316	-0.088379316	-0.088379316	-0.088379316	-0.088379316
¸ßË¹°×ÔëÉù´¦Àí (181).mp3	-0.28086203	-0.28086203	-0.28086203	-0.28086203	-0.28086203	-0.28086203	-0.28086203	-0.28086203	-0.28086203	-0.28086203	-0.28086203	-0.28086203	-0.28086203	-0.28086203	-0.28086203	-0.28086203	-0.28086203	-0.28086203	-0.28086203	-0.28086203	-0.28086203	-0.28086203	-0.28086203	-0.28086203	-0.28086203	-0.28086203	-0.28086203	-0.28086203	-0.28086203	-0.28086203	-0.28086203	-0.28086203	-0.28086203	-0.28086203	-0.28086203	-0.28086203	-0.28086203	-0.28086203	-0.28086203	-0.28086203	-0.28086203	-0.28086203	-0.28086203	-0.28086203	-0.28086203	-0.28086203	-0.28086203	-0.28086203	-0.28086203
¸ßË¹°×ÔëÉù´¦Àí (182).mp3	0.1114917	0.1114917	0.1114917	0.1114917	0.1114917	0.1114917	0.1114917	0.1114917	0.1114917	0.1114917	0.1114917	0.1114917	0.1114917	0.1114917	0.1114917	0.1114917	0.1114917	0.1114917	0.1114917	0.1114917	0.1114917	0.1114917	0.1114917	0.1114917	0.1114917	0.1114917	0.1114917	0.1114917	0.1114917	0.1114917	0.1114917	0.1114917	0.1114917	0.1114917	0.1114917	0.1114917	0.1114917	0.1114917	0.1114917	0.1114917	0.1114917	0.1114917	0.1114917	0.1114917	0.1114917	0.1114917	0.1114917	0.1114917	0.1114917
¸ßË¹°×ÔëÉù´¦Àí (183).mp3	0.036375605	0.036375605	0.036375605	0.036375605	0.036375605	0.036375605	0.036375605	0.036375605	0.036375605	0.036375605	0.036375605	0.036375605	0.036375605	0.036375605	0.036375605	0.036375605	0.036375605	0.036375605	0.036375605	0.036375605	0.036375605	0.036375605	0.036375605	0.036375605	0.036375605	0.036375605	0.036375605	0.036375605	0.036375605	0.036375605	0.036375605	0.036375605	0.036375605	0.036375605	0.036375605	0.036375605	0.036375605	0.036375605	0.036375605	0.036375605	0.036375605	0.036375605	0.036375605	0.036375605	0.036375605	0.036375605	0.036375605	0.036375605	0.036375605
¸ßË¹°×ÔëÉù´¦Àí (184).mp3	0.23877683	0.23877683	0.23877683	0.23877683	0.23877683	0.23877683	0.23877683	0.23877683	0.23877683	0.23877683	0.23877683	0.23877683	0.23877683	0.23877683	0.23877683	0.23877683	0.23877683	0.23877683	0.23877683	0.23877683	0.23877683	0.23877683	0.23877683	0.23877683	0.23877683	0.23877683	0.23877683	0.23877683	0.23877683	0.23877683	0.23877683	0.23877683	0.23877683	0.23877683	0.23877683	0.23877683	0.23877683	0.23877683	0.23877683	0.23877683	0.23877683	0.23877683	0.23877683	0.23877683	0.23877683	0.23877683	0.23877683	0.23877683	0.23877683
¸ßË¹°×ÔëÉù´¦Àí (185).mp3	0.049303286	0.049303286	0.049303286	0.049303286	0.049303286	0.049303286	0.049303286	0.049303286	0.049303286	0.049303286	0.049303286	0.049303286	0.049303286	0.049303286	0.049303286	0.049303286	0.049303286	0.049303286	0.049303286	0.049303286	0.049303286	0.049303286	0.049303286	0.049303286	0.049303286	0.049303286	0.049303286	0.049303286	0.049303286	0.049303286	0.049303286	0.049303286	0.049303286	0.049303286	0.049303286	0.049303286	0.049303286	0.049303286	0.049303286	0.049303286	0.049303286	0.049303286	0.049303286	0.049303286	0.049303286	0.049303286	0.049303286	0.049303286	0.049303286
¸ßË¹°×ÔëÉù´¦Àí (186).mp3	-0.023136206	-0.023136206	-0.023136206	-0.023136206	-0.023136206	-0.023136206	-0.023136206	-0.023136206	-0.023136206	-0.023136206	-0.023136206	-0.023136206	-0.023136206	-0.023136206	-0.023136206	-0.023136206	-0.023136206	-0.023136206	-0.023136206	-0.023136206	-0.023136206	-0.023136206	-0.023136206	-0.023136206	-0.023136206	-0.023136206	-0.023136206	-0.023136206	-0.023136206	-0.023136206	-0.023136206	-0.023136206	-0.023136206	-0.023136206	-0.023136206	-0.023136206	-0.023136206	-0.023136206	-0.023136206	-0.023136206	-0.023136206	-0.023136206	-0.023136206	-0.023136206	-0.023136206	-0.023136206	-0.023136206	-0.023136206	-0.023136206
¸ßË¹°×ÔëÉù´¦Àí (187).mp3	0.006075569	0.006075569	0.006075569	0.006075569	0.006075569	0.006075569	0.006075569	0.006075569	0.006075569	0.006075569	0.006075569	0.006075569	0.006075569	0.006075569	0.006075569	0.006075569	0.006075569	0.006075569	0.006075569	0.006075569	0.006075569	0.006075569	0.006075569	0.006075569	0.006075569	0.006075569	0.006075569	0.006075569	0.006075569	0.006075569	0.006075569	0.006075569	0.006075569	0.006075569	0.006075569	0.006075569	0.006075569	0.006075569	0.006075569	0.006075569	0.006075569	0.006075569	0.006075569	0.006075569	0.006075569	0.006075569	0.006075569	0.006075569	0.006075569
¸ßË¹°×ÔëÉù´¦Àí (188).mp3	0.07877439	0.07877439	0.07877439	0.07877439	0.07877439	0.07877439	0.07877439	0.07877439	0.07877439	0.07877439	0.07877439	0.07877439	0.07877439	0.07877439	0.07877439	0.07877439	0.07877439	0.07877439	0.07877439	0.07877439	0.07877439	0.07877439	0.07877439	0.07877439	0.07877439	0.07877439	0.07877439	0.07877439	0.07877439	0.07877439	0.07877439	0.07877439	0.07877439	0.07877439	0.07877439	0.07877439	0.07877439	0.07877439	0.07877439	0.07877439	0.07877439	0.07877439	0.07877439	0.07877439	0.07877439	0.07877439	0.07877439	0.07877439	0.07877439
¸ßË¹°×ÔëÉù´¦Àí (189).mp3	0.19450954	0.19450954	0.19450954	0.19450954	0.19450954	0.19450954	0.19450954	0.19450954	0.19450954	0.19450954	0.19450954	0.19450954	0.19450954	0.19450954	0.19450954	0.19450954	0.19450954	0.19450954	0.19450954	0.19450954	0.19450954	0.19450954	0.19450954	0.19450954	0.19450954	0.19450954	0.19450954	0.19450954	0.19450954	0.19450954	0.19450954	0.19450954	0.19450954	0.19450954	0.19450954	0.19450954	0.19450954	0.19450954	0.19450954	0.19450954	0.19450954	0.19450954	0.19450954	0.19450954	0.19450954	0.19450954	0.19450954	0.19450954	0.19450954
¸ßË¹°×ÔëÉù´¦Àí (190).mp3	0.35897017	0.35897017	0.35897017	0.35897017	0.35897017	0.35897017	0.35897017	0.35897017	0.35897017	0.35897017	0.35897017	0.35897017	0.35897017	0.35897017	0.35897017	0.35897017	0.35897017	0.35897017	0.35897017	0.35897017	0.35897017	0.35897017	0.35897017	0.35897017	0.35897017	0.35897017	0.35897017	0.35897017	0.35897017	0.35897017	0.35897017	0.35897017	0.35897017	0.35897017	0.35897017	0.35897017	0.35897017	0.35897017	0.35897017	0.35897017	0.35897017	0.35897017	0.35897017	0.35897017	0.35897017	0.35897017	0.35897017	0.35897017	0.35897017
¸ßË¹°×ÔëÉù´¦Àí (191).mp3	-0.016311303	-0.016311303	-0.016311303	-0.016311303	-0.016311303	-0.016311303	-0.016311303	-0.016311303	-0.016311303	-0.016311303	-0.016311303	-0.016311303	-0.016311303	-0.016311303	-0.016311303	-0.016311303	-0.016311303	-0.016311303	-0.016311303	-0.016311303	-0.016311303	-0.016311303	-0.016311303	-0.016311303	-0.016311303	-0.016311303	-0.016311303	-0.016311303	-0.016311303	-0.016311303	-0.016311303	-0.016311303	-0.016311303	-0.016311303	-0.016311303	-0.016311303	-0.016311303	-0.016311303	-0.016311303	-0.016311303	-0.016311303	-0.016311303	-0.016311303	-0.016311303	-0.016311303	-0.016311303	-0.016311303	-0.016311303	-0.016311303
¸ßË¹°×ÔëÉù´¦Àí (192).mp3	0.09468642	0.09468642	0.09468642	0.09468642	0.09468642	0.09468642	0.09468642	0.09468642	0.09468642	0.09468642	0.09468642	0.09468642	0.09468642	0.09468642	0.09468642	0.09468642	0.09468642	0.09468642	0.09468642	0.09468642	0.09468642	0.09468642	0.09468642	0.09468642	0.09468642	0.09468642	0.09468642	0.09468642	0.09468642	0.09468642	0.09468642	0.09468642	0.09468642	0.09468642	0.09468642	0.09468642	0.09468642	0.09468642	0.09468642	0.09468642	0.09468642	0.09468642	0.09468642	0.09468642	0.09468642	0.09468642	0.09468642	0.09468642	0.09468642
¸ßË¹°×ÔëÉù´¦Àí (193).mp3	0.001082532	0.001082532	0.001082532	0.001082532	0.001082532	0.001082532	0.001082532	0.001082532	0.001082532	0.001082532	0.001082532	0.001082532	0.001082532	0.001082532	0.001082532	0.001082532	0.001082532	0.001082532	0.001082532	0.001082532	0.001082532	0.001082532	0.001082532	0.001082532	0.001082532	0.001082532	0.001082532	0.001082532	0.001082532	0.001082532	0.001082532	0.001082532	0.001082532	0.001082532	0.001082532	0.001082532	0.001082532	0.001082532	0.001082532	0.001082532	0.001082532	0.001082532	0.001082532	0.001082532	0.001082532	0.001082532	0.001082532	0.001082532	0.001082532
¸ßË¹°×ÔëÉù´¦Àí (194).mp3	0.1954467	0.1954467	0.1954467	0.1954467	0.1954467	0.1954467	0.1954467	0.1954467	0.1954467	0.1954467	0.1954467	0.1954467	0.1954467	0.1954467	0.1954467	0.1954467	0.1954467	0.1954467	0.1954467	0.1954467	0.1954467	0.1954467	0.1954467	0.1954467	0.1954467	0.1954467	0.1954467	0.1954467	0.1954467	0.1954467	0.1954467	0.1954467	0.1954467	0.1954467	0.1954467	0.1954467	0.1954467	0.1954467	0.1954467	0.1954467	0.1954467	0.1954467	0.1954467	0.1954467	0.1954467	0.1954467	0.1954467	0.1954467	0.1954467
¸ßË¹°×ÔëÉù´¦Àí (195).mp3	-0.26508307	-0.26508307	-0.26508307	-0.26508307	-0.26508307	-0.26508307	-0.26508307	-0.26508307	-0.26508307	-0.26508307	-0.26508307	-0.26508307	-0.26508307	-0.26508307	-0.26508307	-0.26508307	-0.26508307	-0.26508307	-0.26508307	-0.26508307	-0.26508307	-0.26508307	-0.26508307	-0.26508307	-0.26508307	-0.26508307	-0.26508307	-0.26508307	-0.26508307	-0.26508307	-0.26508307	-0.26508307	-0.26508307	-0.26508307	-0.26508307	-0.26508307	-0.26508307	-0.26508307	-0.26508307	-0.26508307	-0.26508307	-0.26508307	-0.26508307	-0.26508307	-0.26508307	-0.26508307	-0.26508307	-0.26508307	-0.26508307
¸ßË¹°×ÔëÉù´¦Àí (196).mp3	0.21168205	0.21168205	0.21168205	0.21168205	0.21168205	0.21168205	0.21168205	0.21168205	0.21168205	0.21168205	0.21168205	0.21168205	0.21168205	0.21168205	0.21168205	0.21168205	0.21168205	0.21168205	0.21168205	0.21168205	0.21168205	0.21168205	0.21168205	0.21168205	0.21168205	0.21168205	0.21168205	0.21168205	0.21168205	0.21168205	0.21168205	0.21168205	0.21168205	0.21168205	0.21168205	0.21168205	0.21168205	0.21168205	0.21168205	0.21168205	0.21168205	0.21168205	0.21168205	0.21168205	0.21168205	0.21168205	0.21168205	0.21168205	0.21168205
¸ßË¹°×ÔëÉù´¦Àí (197).mp3	-0.1324634	-0.1324634	-0.1324634	-0.1324634	-0.1324634	-0.1324634	-0.1324634	-0.1324634	-0.1324634	-0.1324634	-0.1324634	-0.1324634	-0.1324634	-0.1324634	-0.1324634	-0.1324634	-0.1324634	-0.1324634	-0.1324634	-0.1324634	-0.1324634	-0.1324634	-0.1324634	-0.1324634	-0.1324634	-0.1324634	-0.1324634	-0.1324634	-0.1324634	-0.1324634	-0.1324634	-0.1324634	-0.1324634	-0.1324634	-0.1324634	-0.1324634	-0.1324634	-0.1324634	-0.1324634	-0.1324634	-0.1324634	-0.1324634	-0.1324634	-0.1324634	-0.1324634	-0.1324634	-0.1324634	-0.1324634	-0.1324634
¸ßË¹°×ÔëÉù´¦Àí (198).mp3	-0.053090267	-0.053090267	-0.053090267	-0.053090267	-0.053090267	-0.053090267	-0.053090267	-0.053090267	-0.053090267	-0.053090267	-0.053090267	-0.053090267	-0.053090267	-0.053090267	-0.053090267	-0.053090267	-0.053090267	-0.053090267	-0.053090267	-0.053090267	-0.053090267	-0.053090267	-0.053090267	-0.053090267	-0.053090267	-0.053090267	-0.053090267	-0.053090267	-0.053090267	-0.053090267	-0.053090267	-0.053090267	-0.053090267	-0.053090267	-0.053090267	-0.053090267	-0.053090267	-0.053090267	-0.053090267	-0.053090267	-0.053090267	-0.053090267	-0.053090267	-0.053090267	-0.053090267	-0.053090267	-0.053090267	-0.053090267	-0.053090267
¸ßË¹°×ÔëÉù´¦Àí (199).mp3	0.21582723	0.21582723	0.21582723	0.21582723	0.21582723	0.21582723	0.21582723	0.21582723	0.21582723	0.21582723	0.21582723	0.21582723	0.21582723	0.21582723	0.21582723	0.21582723	0.21582723	0.21582723	0.21582723	0.21582723	0.21582723	0.21582723	0.21582723	0.21582723	0.21582723	0.21582723	0.21582723	0.21582723	0.21582723	0.21582723	0.21582723	0.21582723	0.21582723	0.21582723	0.21582723	0.21582723	0.21582723	0.21582723	0.21582723	0.21582723	0.21582723	0.21582723	0.21582723	0.21582723	0.21582723	0.21582723	0.21582723	0.21582723	0.21582723
¸ßË¹°×ÔëÉù´¦Àí (200).mp3	0.21076685	0.21076685	0.21076685	0.21076685	0.21076685	0.21076685	0.21076685	0.21076685	0.21076685	0.21076685	0.21076685	0.21076685	0.21076685	0.21076685	0.21076685	0.21076685	0.21076685	0.21076685	0.21076685	0.21076685	0.21076685	0.21076685	0.21076685	0.21076685	0.21076685	0.21076685	0.21076685	0.21076685	0.21076685	0.21076685	0.21076685	0.21076685	0.21076685	0.21076685	0.21076685	0.21076685	0.21076685	0.21076685	0.21076685	0.21076685	0.21076685	0.21076685	0.21076685	0.21076685	0.21076685	0.21076685	0.21076685	0.21076685	0.21076685
¸ßË¹°×ÔëÉù´¦Àí (201).mp3	0.01743304	0.01743304	0.01743304	0.01743304	0.01743304	0.01743304	0.01743304	0.01743304	0.01743304	0.01743304	0.01743304	0.01743304	0.01743304	0.01743304	0.01743304	0.01743304	0.01743304	0.01743304	0.01743304	0.01743304	0.01743304	0.01743304	0.01743304	0.01743304	0.01743304	0.01743304	0.01743304	0.01743304	0.01743304	0.01743304	0.01743304	0.01743304	0.01743304	0.01743304	0.01743304	0.01743304	0.01743304	0.01743304	0.01743304	0.01743304	0.01743304	0.01743304	0.01743304	0.01743304	0.01743304	0.01743304	0.01743304	0.01743304	0.01743304
¸ßË¹°×ÔëÉù´¦Àí (202).mp3	-0.02914954	-0.02914954	-0.02914954	-0.02914954	-0.02914954	-0.02914954	-0.02914954	-0.02914954	-0.02914954	-0.02914954	-0.02914954	-0.02914954	-0.02914954	-0.02914954	-0.02914954	-0.02914954	-0.02914954	-0.02914954	-0.02914954	-0.02914954	-0.02914954	-0.02914954	-0.02914954	-0.02914954	-0.02914954	-0.02914954	-0.02914954	-0.02914954	-0.02914954	-0.02914954	-0.02914954	-0.02914954	-0.02914954	-0.02914954	-0.02914954	-0.02914954	-0.02914954	-0.02914954	-0.02914954	-0.02914954	-0.02914954	-0.02914954	-0.02914954	-0.02914954	-0.02914954	-0.02914954	-0.02914954	-0.02914954	-0.02914954
¸ßË¹°×ÔëÉù´¦Àí (203).mp3	0.014772572	0.014772572	0.014772572	0.014772572	0.014772572	0.014772572	0.014772572	0.014772572	0.014772572	0.014772572	0.014772572	0.014772572	0.014772572	0.014772572	0.014772572	0.014772572	0.014772572	0.014772572	0.014772572	0.014772572	0.014772572	0.014772572	0.014772572	0.014772572	0.014772572	0.014772572	0.014772572	0.014772572	0.014772572	0.014772572	0.014772572	0.014772572	0.014772572	0.014772572	0.014772572	0.014772572	0.014772572	0.014772572	0.014772572	0.014772572	0.014772572	0.014772572	0.014772572	0.014772572	0.014772572	0.014772572	0.014772572	0.014772572	0.014772572
¸ßË¹°×ÔëÉù´¦Àí (204).mp3	0.26859003	0.26859003	0.26859003	0.26859003	0.26859003	0.26859003	0.26859003	0.26859003	0.26859003	0.26859003	0.26859003	0.26859003	0.26859003	0.26859003	0.26859003	0.26859003	0.26859003	0.26859003	0.26859003	0.26859003	0.26859003	0.26859003	0.26859003	0.26859003	0.26859003	0.26859003	0.26859003	0.26859003	0.26859003	0.26859003	0.26859003	0.26859003	0.26859003	0.26859003	0.26859003	0.26859003	0.26859003	0.26859003	0.26859003	0.26859003	0.26859003	0.26859003	0.26859003	0.26859003	0.26859003	0.26859003	0.26859003	0.26859003	0.26859003
¸ßË¹°×ÔëÉù´¦Àí (205).mp3	0.079158545	0.079158545	0.079158545	0.079158545	0.079158545	0.079158545	0.079158545	0.079158545	0.079158545	0.079158545	0.079158545	0.079158545	0.079158545	0.079158545	0.079158545	0.079158545	0.079158545	0.079158545	0.079158545	0.079158545	0.079158545	0.079158545	0.079158545	0.079158545	0.079158545	0.079158545	0.079158545	0.079158545	0.079158545	0.079158545	0.079158545	0.079158545	0.079158545	0.079158545	0.079158545	0.079158545	0.079158545	0.079158545	0.079158545	0.079158545	0.079158545	0.079158545	0.079158545	0.079158545	0.079158545	0.079158545	0.079158545	0.079158545	0.079158545
¸ßË¹°×ÔëÉù´¦Àí (206).mp3	0.07498956	0.07498956	0.07498956	0.07498956	0.07498956	0.07498956	0.07498956	0.07498956	0.07498956	0.07498956	0.07498956	0.07498956	0.07498956	0.07498956	0.07498956	0.07498956	0.07498956	0.07498956	0.07498956	0.07498956	0.07498956	0.07498956	0.07498956	0.07498956	0.07498956	0.07498956	0.07498956	0.07498956	0.07498956	0.07498956	0.07498956	0.07498956	0.07498956	0.07498956	0.07498956	0.07498956	0.07498956	0.07498956	0.07498956	0.07498956	0.07498956	0.07498956	0.07498956	0.07498956	0.07498956	0.07498956	0.07498956	0.07498956	0.07498956
¸ßË¹°×ÔëÉù´¦Àí (207).mp3	-0.21605691	-0.21605691	-0.21605691	-0.21605691	-0.21605691	-0.21605691	-0.21605691	-0.21605691	-0.21605691	-0.21605691	-0.21605691	-0.21605691	-0.21605691	-0.21605691	-0.21605691	-0.21605691	-0.21605691	-0.21605691	-0.21605691	-0.21605691	-0.21605691	-0.21605691	-0.21605691	-0.21605691	-0.21605691	-0.21605691	-0.21605691	-0.21605691	-0.21605691	-0.21605691	-0.21605691	-0.21605691	-0.21605691	-0.21605691	-0.21605691	-0.21605691	-0.21605691	-0.21605691	-0.21605691	-0.21605691	-0.21605691	-0.21605691	-0.21605691	-0.21605691	-0.21605691	-0.21605691	-0.21605691	-0.21605691	-0.21605691
¸ßË¹°×ÔëÉù´¦Àí (208).mp3	0.17036659	0.17036659	0.17036659	0.17036659	0.17036659	0.17036659	0.17036659	0.17036659	0.17036659	0.17036659	0.17036659	0.17036659	0.17036659	0.17036659	0.17036659	0.17036659	0.17036659	0.17036659	0.17036659	0.17036659	0.17036659	0.17036659	0.17036659	0.17036659	0.17036659	0.17036659	0.17036659	0.17036659	0.17036659	0.17036659	0.17036659	0.17036659	0.17036659	0.17036659	0.17036659	0.17036659	0.17036659	0.17036659	0.17036659	0.17036659	0.17036659	0.17036659	0.17036659	0.17036659	0.17036659	0.17036659	0.17036659	0.17036659	0.17036659
¸ßË¹°×ÔëÉù´¦Àí (209).mp3	-0.003124856	-0.003124856	-0.003124856	-0.003124856	-0.003124856	-0.003124856	-0.003124856	-0.003124856	-0.003124856	-0.003124856	-0.003124856	-0.003124856	-0.003124856	-0.003124856	-0.003124856	-0.003124856	-0.003124856	-0.003124856	-0.003124856	-0.003124856	-0.003124856	-0.003124856	-0.003124856	-0.003124856	-0.003124856	-0.003124856	-0.003124856	-0.003124856	-0.003124856	-0.003124856	-0.003124856	-0.003124856	-0.003124856	-0.003124856	-0.003124856	-0.003124856	-0.003124856	-0.003124856	-0.003124856	-0.003124856	-0.003124856	-0.003124856	-0.003124856	-0.003124856	-0.003124856	-0.003124856	-0.003124856	-0.003124856	-0.003124856
¸ßË¹°×ÔëÉù´¦Àí (210).mp3	0.2711888	0.2711888	0.2711888	0.2711888	0.2711888	0.2711888	0.2711888	0.2711888	0.2711888	0.2711888	0.2711888	0.2711888	0.2711888	0.2711888	0.2711888	0.2711888	0.2711888	0.2711888	0.2711888	0.2711888	0.2711888	0.2711888	0.2711888	0.2711888	0.2711888	0.2711888	0.2711888	0.2711888	0.2711888	0.2711888	0.2711888	0.2711888	0.2711888	0.2711888	0.2711888	0.2711888	0.2711888	0.2711888	0.2711888	0.2711888	0.2711888	0.2711888	0.2711888	0.2711888	0.2711888	0.2711888	0.2711888	0.2711888	0.2711888
¸ßË¹°×ÔëÉù´¦Àí (211).mp3	-0.002448209	-0.002448209	-0.002448209	-0.002448209	-0.002448209	-0.002448209	-0.002448209	-0.002448209	-0.002448209	-0.002448209	-0.002448209	-0.002448209	-0.002448209	-0.002448209	-0.002448209	-0.002448209	-0.002448209	-0.002448209	-0.002448209	-0.002448209	-0.002448209	-0.002448209	-0.002448209	-0.002448209	-0.002448209	-0.002448209	-0.002448209	-0.002448209	-0.002448209	-0.002448209	-0.002448209	-0.002448209	-0.002448209	-0.002448209	-0.002448209	-0.002448209	-0.002448209	-0.002448209	-0.002448209	-0.002448209	-0.002448209	-0.002448209	-0.002448209	-0.002448209	-0.002448209	-0.002448209	-0.002448209	-0.002448209	-0.002448209
¸ßË¹°×ÔëÉù´¦Àí (212).mp3	0.03271892	0.03271892	0.03271892	0.03271892	0.03271892	0.03271892	0.03271892	0.03271892	0.03271892	0.03271892	0.03271892	0.03271892	0.03271892	0.03271892	0.03271892	0.03271892	0.03271892	0.03271892	0.03271892	0.03271892	0.03271892	0.03271892	0.03271892	0.03271892	0.03271892	0.03271892	0.03271892	0.03271892	0.03271892	0.03271892	0.03271892	0.03271892	0.03271892	0.03271892	0.03271892	0.03271892	0.03271892	0.03271892	0.03271892	0.03271892	0.03271892	0.03271892	0.03271892	0.03271892	0.03271892	0.03271892	0.03271892	0.03271892	0.03271892
¸ßË¹°×ÔëÉù´¦Àí (213).mp3	-0.17783913	-0.17783913	-0.17783913	-0.17783913	-0.17783913	-0.17783913	-0.17783913	-0.17783913	-0.17783913	-0.17783913	-0.17783913	-0.17783913	-0.17783913	-0.17783913	-0.17783913	-0.17783913	-0.17783913	-0.17783913	-0.17783913	-0.17783913	-0.17783913	-0.17783913	-0.17783913	-0.17783913	-0.17783913	-0.17783913	-0.17783913	-0.17783913	-0.17783913	-0.17783913	-0.17783913	-0.17783913	-0.17783913	-0.17783913	-0.17783913	-0.17783913	-0.17783913	-0.17783913	-0.17783913	-0.17783913	-0.17783913	-0.17783913	-0.17783913	-0.17783913	-0.17783913	-0.17783913	-0.17783913	-0.17783913	-0.17783913
¸ßË¹°×ÔëÉù´¦Àí (214).mp3	0.023012586	0.023012586	0.023012586	0.023012586	0.023012586	0.023012586	0.023012586	0.023012586	0.023012586	0.023012586	0.023012586	0.023012586	0.023012586	0.023012586	0.023012586	0.023012586	0.023012586	0.023012586	0.023012586	0.023012586	0.023012586	0.023012586	0.023012586	0.023012586	0.023012586	0.023012586	0.023012586	0.023012586	0.023012586	0.023012586	0.023012586	0.023012586	0.023012586	0.023012586	0.023012586	0.023012586	0.023012586	0.023012586	0.023012586	0.023012586	0.023012586	0.023012586	0.023012586	0.023012586	0.023012586	0.023012586	0.023012586	0.023012586	0.023012586
¸ßË¹°×ÔëÉù´¦Àí (215).mp3	0.006468438	0.006468438	0.006468438	0.006468438	0.006468438	0.006468438	0.006468438	0.006468438	0.006468438	0.006468438	0.006468438	0.006468438	0.006468438	0.006468438	0.006468438	0.006468438	0.006468438	0.006468438	0.006468438	0.006468438	0.006468438	0.006468438	0.006468438	0.006468438	0.006468438	0.006468438	0.006468438	0.006468438	0.006468438	0.006468438	0.006468438	0.006468438	0.006468438	0.006468438	0.006468438	0.006468438	0.006468438	0.006468438	0.006468438	0.006468438	0.006468438	0.006468438	0.006468438	0.006468438	0.006468438	0.006468438	0.006468438	0.006468438	0.006468438
¸ßË¹°×ÔëÉù´¦Àí (216).mp3	-0.0508394	-0.0508394	-0.0508394	-0.0508394	-0.0508394	-0.0508394	-0.0508394	-0.0508394	-0.0508394	-0.0508394	-0.0508394	-0.0508394	-0.0508394	-0.0508394	-0.0508394	-0.0508394	-0.0508394	-0.0508394	-0.0508394	-0.0508394	-0.0508394	-0.0508394	-0.0508394	-0.0508394	-0.0508394	-0.0508394	-0.0508394	-0.0508394	-0.0508394	-0.0508394	-0.0508394	-0.0508394	-0.0508394	-0.0508394	-0.0508394	-0.0508394	-0.0508394	-0.0508394	-0.0508394	-0.0508394	-0.0508394	-0.0508394	-0.0508394	-0.0508394	-0.0508394	-0.0508394	-0.0508394	-0.0508394	-0.0508394
¸ßË¹°×ÔëÉù´¦Àí (217).mp3	-0.12231067	-0.12231067	-0.12231067	-0.12231067	-0.12231067	-0.12231067	-0.12231067	-0.12231067	-0.12231067	-0.12231067	-0.12231067	-0.12231067	-0.12231067	-0.12231067	-0.12231067	-0.12231067	-0.12231067	-0.12231067	-0.12231067	-0.12231067	-0.12231067	-0.12231067	-0.12231067	-0.12231067	-0.12231067	-0.12231067	-0.12231067	-0.12231067	-0.12231067	-0.12231067	-0.12231067	-0.12231067	-0.12231067	-0.12231067	-0.12231067	-0.12231067	-0.12231067	-0.12231067	-0.12231067	-0.12231067	-0.12231067	-0.12231067	-0.12231067	-0.12231067	-0.12231067	-0.12231067	-0.12231067	-0.12231067	-0.12231067
¸ßË¹°×ÔëÉù´¦Àí (218).mp3	0.12324969	0.12324969	0.12324969	0.12324969	0.12324969	0.12324969	0.12324969	0.12324969	0.12324969	0.12324969	0.12324969	0.12324969	0.12324969	0.12324969	0.12324969	0.12324969	0.12324969	0.12324969	0.12324969	0.12324969	0.12324969	0.12324969	0.12324969	0.12324969	0.12324969	0.12324969	0.12324969	0.12324969	0.12324969	0.12324969	0.12324969	0.12324969	0.12324969	0.12324969	0.12324969	0.12324969	0.12324969	0.12324969	0.12324969	0.12324969	0.12324969	0.12324969	0.12324969	0.12324969	0.12324969	0.12324969	0.12324969	0.12324969	0.12324969
¸ßË¹°×ÔëÉù´¦Àí (219).mp3	-0.047461174	-0.047461174	-0.047461174	-0.047461174	-0.047461174	-0.047461174	-0.047461174	-0.047461174	-0.047461174	-0.047461174	-0.047461174	-0.047461174	-0.047461174	-0.047461174	-0.047461174	-0.047461174	-0.047461174	-0.047461174	-0.047461174	-0.047461174	-0.047461174	-0.047461174	-0.047461174	-0.047461174	-0.047461174	-0.047461174	-0.047461174	-0.047461174	-0.047461174	-0.047461174	-0.047461174	-0.047461174	-0.047461174	-0.047461174	-0.047461174	-0.047461174	-0.047461174	-0.047461174	-0.047461174	-0.047461174	-0.047461174	-0.047461174	-0.047461174	-0.047461174	-0.047461174	-0.047461174	-0.047461174	-0.047461174	-0.047461174
¸ßË¹°×ÔëÉù´¦Àí (220).mp3	0.060513735	0.060513735	0.060513735	0.060513735	0.060513735	0.060513735	0.060513735	0.060513735	0.060513735	0.060513735	0.060513735	0.060513735	0.060513735	0.060513735	0.060513735	0.060513735	0.060513735	0.060513735	0.060513735	0.060513735	0.060513735	0.060513735	0.060513735	0.060513735	0.060513735	0.060513735	0.060513735	0.060513735	0.060513735	0.060513735	0.060513735	0.060513735	0.060513735	0.060513735	0.060513735	0.060513735	0.060513735	0.060513735	0.060513735	0.060513735	0.060513735	0.060513735	0.060513735	0.060513735	0.060513735	0.060513735	0.060513735	0.060513735	0.060513735
¸ßË¹°×ÔëÉù´¦Àí (221).mp3	0.08556155	0.08556155	0.08556155	0.08556155	0.08556155	0.08556155	0.08556155	0.08556155	0.08556155	0.08556155	0.08556155	0.08556155	0.08556155	0.08556155	0.08556155	0.08556155	0.08556155	0.08556155	0.08556155	0.08556155	0.08556155	0.08556155	0.08556155	0.08556155	0.08556155	0.08556155	0.08556155	0.08556155	0.08556155	0.08556155	0.08556155	0.08556155	0.08556155	0.08556155	0.08556155	0.08556155	0.08556155	0.08556155	0.08556155	0.08556155	0.08556155	0.08556155	0.08556155	0.08556155	0.08556155	0.08556155	0.08556155	0.08556155	0.08556155
¸ßË¹°×ÔëÉù´¦Àí (222).mp3	-0.012814947	-0.012814947	-0.012814947	-0.012814947	-0.012814947	-0.012814947	-0.012814947	-0.012814947	-0.012814947	-0.012814947	-0.012814947	-0.012814947	-0.012814947	-0.012814947	-0.012814947	-0.012814947	-0.012814947	-0.012814947	-0.012814947	-0.012814947	-0.012814947	-0.012814947	-0.012814947	-0.012814947	-0.012814947	-0.012814947	-0.012814947	-0.012814947	-0.012814947	-0.012814947	-0.012814947	-0.012814947	-0.012814947	-0.012814947	-0.012814947	-0.012814947	-0.012814947	-0.012814947	-0.012814947	-0.012814947	-0.012814947	-0.012814947	-0.012814947	-0.012814947	-0.012814947	-0.012814947	-0.012814947	-0.012814947	-0.012814947
¸ßË¹°×ÔëÉù´¦Àí (223).mp3	0.04740849	0.04740849	0.04740849	0.04740849	0.04740849	0.04740849	0.04740849	0.04740849	0.04740849	0.04740849	0.04740849	0.04740849	0.04740849	0.04740849	0.04740849	0.04740849	0.04740849	0.04740849	0.04740849	0.04740849	0.04740849	0.04740849	0.04740849	0.04740849	0.04740849	0.04740849	0.04740849	0.04740849	0.04740849	0.04740849	0.04740849	0.04740849	0.04740849	0.04740849	0.04740849	0.04740849	0.04740849	0.04740849	0.04740849	0.04740849	0.04740849	0.04740849	0.04740849	0.04740849	0.04740849	0.04740849	0.04740849	0.04740849	0.04740849
¸ßË¹°×ÔëÉù´¦Àí (224).mp3	0.13274202	0.13274202	0.13274202	0.13274202	0.13274202	0.13274202	0.13274202	0.13274202	0.13274202	0.13274202	0.13274202	0.13274202	0.13274202	0.13274202	0.13274202	0.13274202	0.13274202	0.13274202	0.13274202	0.13274202	0.13274202	0.13274202	0.13274202	0.13274202	0.13274202	0.13274202	0.13274202	0.13274202	0.13274202	0.13274202	0.13274202	0.13274202	0.13274202	0.13274202	0.13274202	0.13274202	0.13274202	0.13274202	0.13274202	0.13274202	0.13274202	0.13274202	0.13274202	0.13274202	0.13274202	0.13274202	0.13274202	0.13274202	0.13274202
¸ßË¹°×ÔëÉù´¦Àí (225).mp3	0.090877585	0.090877585	0.090877585	0.090877585	0.090877585	0.090877585	0.090877585	0.090877585	0.090877585	0.090877585	0.090877585	0.090877585	0.090877585	0.090877585	0.090877585	0.090877585	0.090877585	0.090877585	0.090877585	0.090877585	0.090877585	0.090877585	0.090877585	0.090877585	0.090877585	0.090877585	0.090877585	0.090877585	0.090877585	0.090877585	0.090877585	0.090877585	0.090877585	0.090877585	0.090877585	0.090877585	0.090877585	0.090877585	0.090877585	0.090877585	0.090877585	0.090877585	0.090877585	0.090877585	0.090877585	0.090877585	0.090877585	0.090877585	0.090877585
¸ßË¹°×ÔëÉù´¦Àí (226).mp3	0.056862347	0.056862347	0.056862347	0.056862347	0.056862347	0.056862347	0.056862347	0.056862347	0.056862347	0.056862347	0.056862347	0.056862347	0.056862347	0.056862347	0.056862347	0.056862347	0.056862347	0.056862347	0.056862347	0.056862347	0.056862347	0.056862347	0.056862347	0.056862347	0.056862347	0.056862347	0.056862347	0.056862347	0.056862347	0.056862347	0.056862347	0.056862347	0.056862347	0.056862347	0.056862347	0.056862347	0.056862347	0.056862347	0.056862347	0.056862347	0.056862347	0.056862347	0.056862347	0.056862347	0.056862347	0.056862347	0.056862347	0.056862347	0.056862347
¸ßË¹°×ÔëÉù´¦Àí (227).mp3	0.00949382	0.00949382	0.00949382	0.00949382	0.00949382	0.00949382	0.00949382	0.00949382	0.00949382	0.00949382	0.00949382	0.00949382	0.00949382	0.00949382	0.00949382	0.00949382	0.00949382	0.00949382	0.00949382	0.00949382	0.00949382	0.00949382	0.00949382	0.00949382	0.00949382	0.00949382	0.00949382	0.00949382	0.00949382	0.00949382	0.00949382	0.00949382	0.00949382	0.00949382	0.00949382	0.00949382	0.00949382	0.00949382	0.00949382	0.00949382	0.00949382	0.00949382	0.00949382	0.00949382	0.00949382	0.00949382	0.00949382	0.00949382	0.00949382
¸ßË¹°×ÔëÉù´¦Àí (228).mp3	0.21504223	0.21504223	0.21504223	0.21504223	0.21504223	0.21504223	0.21504223	0.21504223	0.21504223	0.21504223	0.21504223	0.21504223	0.21504223	0.21504223	0.21504223	0.21504223	0.21504223	0.21504223	0.21504223	0.21504223	0.21504223	0.21504223	0.21504223	0.21504223	0.21504223	0.21504223	0.21504223	0.21504223	0.21504223	0.21504223	0.21504223	0.21504223	0.21504223	0.21504223	0.21504223	0.21504223	0.21504223	0.21504223	0.21504223	0.21504223	0.21504223	0.21504223	0.21504223	0.21504223	0.21504223	0.21504223	0.21504223	0.21504223	0.21504223
¸ßË¹°×ÔëÉù´¦Àí (229).mp3	0.088597	0.088597	0.088597	0.088597	0.088597	0.088597	0.088597	0.088597	0.088597	0.088597	0.088597	0.088597	0.088597	0.088597	0.088597	0.088597	0.088597	0.088597	0.088597	0.088597	0.088597	0.088597	0.088597	0.088597	0.088597	0.088597	0.088597	0.088597	0.088597	0.088597	0.088597	0.088597	0.088597	0.088597	0.088597	0.088597	0.088597	0.088597	0.088597	0.088597	0.088597	0.088597	0.088597	0.088597	0.088597	0.088597	0.088597	0.088597	0.088597
¸ßË¹°×ÔëÉù´¦Àí (230).mp3	-0.19165754	-0.19165754	-0.19165754	-0.19165754	-0.19165754	-0.19165754	-0.19165754	-0.19165754	-0.19165754	-0.19165754	-0.19165754	-0.19165754	-0.19165754	-0.19165754	-0.19165754	-0.19165754	-0.19165754	-0.19165754	-0.19165754	-0.19165754	-0.19165754	-0.19165754	-0.19165754	-0.19165754	-0.19165754	-0.19165754	-0.19165754	-0.19165754	-0.19165754	-0.19165754	-0.19165754	-0.19165754	-0.19165754	-0.19165754	-0.19165754	-0.19165754	-0.19165754	-0.19165754	-0.19165754	-0.19165754	-0.19165754	-0.19165754	-0.19165754	-0.19165754	-0.19165754	-0.19165754	-0.19165754	-0.19165754	-0.19165754
¸ßË¹°×ÔëÉù´¦Àí (231).mp3	0.20152792	0.20152792	0.20152792	0.20152792	0.20152792	0.20152792	0.20152792	0.20152792	0.20152792	0.20152792	0.20152792	0.20152792	0.20152792	0.20152792	0.20152792	0.20152792	0.20152792	0.20152792	0.20152792	0.20152792	0.20152792	0.20152792	0.20152792	0.20152792	0.20152792	0.20152792	0.20152792	0.20152792	0.20152792	0.20152792	0.20152792	0.20152792	0.20152792	0.20152792	0.20152792	0.20152792	0.20152792	0.20152792	0.20152792	0.20152792	0.20152792	0.20152792	0.20152792	0.20152792	0.20152792	0.20152792	0.20152792	0.20152792	0.20152792
¸ßË¹°×ÔëÉù´¦Àí (232).mp3	0.10369264	0.10369264	0.10369264	0.10369264	0.10369264	0.10369264	0.10369264	0.10369264	0.10369264	0.10369264	0.10369264	0.10369264	0.10369264	0.10369264	0.10369264	0.10369264	0.10369264	0.10369264	0.10369264	0.10369264	0.10369264	0.10369264	0.10369264	0.10369264	0.10369264	0.10369264	0.10369264	0.10369264	0.10369264	0.10369264	0.10369264	0.10369264	0.10369264	0.10369264	0.10369264	0.10369264	0.10369264	0.10369264	0.10369264	0.10369264	0.10369264	0.10369264	0.10369264	0.10369264	0.10369264	0.10369264	0.10369264	0.10369264	0.10369264
¸ßË¹°×ÔëÉù´¦Àí (233).mp3	0.11397382	0.11397382	0.11397382	0.11397382	0.11397382	0.11397382	0.11397382	0.11397382	0.11397382	0.11397382	0.11397382	0.11397382	0.11397382	0.11397382	0.11397382	0.11397382	0.11397382	0.11397382	0.11397382	0.11397382	0.11397382	0.11397382	0.11397382	0.11397382	0.11397382	0.11397382	0.11397382	0.11397382	0.11397382	0.11397382	0.11397382	0.11397382	0.11397382	0.11397382	0.11397382	0.11397382	0.11397382	0.11397382	0.11397382	0.11397382	0.11397382	0.11397382	0.11397382	0.11397382	0.11397382	0.11397382	0.11397382	0.11397382	0.11397382
¸ßË¹°×ÔëÉù´¦Àí (234).mp3	0.15158054	0.15158054	0.15158054	0.15158054	0.15158054	0.15158054	0.15158054	0.15158054	0.15158054	0.15158054	0.15158054	0.15158054	0.15158054	0.15158054	0.15158054	0.15158054	0.15158054	0.15158054	0.15158054	0.15158054	0.15158054	0.15158054	0.15158054	0.15158054	0.15158054	0.15158054	0.15158054	0.15158054	0.15158054	0.15158054	0.15158054	0.15158054	0.15158054	0.15158054	0.15158054	0.15158054	0.15158054	0.15158054	0.15158054	0.15158054	0.15158054	0.15158054	0.15158054	0.15158054	0.15158054	0.15158054	0.15158054	0.15158054	0.15158054
¸ßË¹°×ÔëÉù´¦Àí (235).mp3	0.12135341	0.12135341	0.12135341	0.12135341	0.12135341	0.12135341	0.12135341	0.12135341	0.12135341	0.12135341	0.12135341	0.12135341	0.12135341	0.12135341	0.12135341	0.12135341	0.12135341	0.12135341	0.12135341	0.12135341	0.12135341	0.12135341	0.12135341	0.12135341	0.12135341	0.12135341	0.12135341	0.12135341	0.12135341	0.12135341	0.12135341	0.12135341	0.12135341	0.12135341	0.12135341	0.12135341	0.12135341	0.12135341	0.12135341	0.12135341	0.12135341	0.12135341	0.12135341	0.12135341	0.12135341	0.12135341	0.12135341	0.12135341	0.12135341
¸ßË¹°×ÔëÉù´¦Àí (236).mp3	-0.03101144	-0.03101144	-0.03101144	-0.03101144	-0.03101144	-0.03101144	-0.03101144	-0.03101144	-0.03101144	-0.03101144	-0.03101144	-0.03101144	-0.03101144	-0.03101144	-0.03101144	-0.03101144	-0.03101144	-0.03101144	-0.03101144	-0.03101144	-0.03101144	-0.03101144	-0.03101144	-0.03101144	-0.03101144	-0.03101144	-0.03101144	-0.03101144	-0.03101144	-0.03101144	-0.03101144	-0.03101144	-0.03101144	-0.03101144	-0.03101144	-0.03101144	-0.03101144	-0.03101144	-0.03101144	-0.03101144	-0.03101144	-0.03101144	-0.03101144	-0.03101144	-0.03101144	-0.03101144	-0.03101144	-0.03101144	-0.03101144
¸ßË¹°×ÔëÉù´¦Àí (237).mp3	-0.07413375	-0.07413375	-0.07413375	-0.07413375	-0.07413375	-0.07413375	-0.07413375	-0.07413375	-0.07413375	-0.07413375	-0.07413375	-0.07413375	-0.07413375	-0.07413375	-0.07413375	-0.07413375	-0.07413375	-0.07413375	-0.07413375	-0.07413375	-0.07413375	-0.07413375	-0.07413375	-0.07413375	-0.07413375	-0.07413375	-0.07413375	-0.07413375	-0.07413375	-0.07413375	-0.07413375	-0.07413375	-0.07413375	-0.07413375	-0.07413375	-0.07413375	-0.07413375	-0.07413375	-0.07413375	-0.07413375	-0.07413375	-0.07413375	-0.07413375	-0.07413375	-0.07413375	-0.07413375	-0.07413375	-0.07413375	-0.07413375
¸ßË¹°×ÔëÉù´¦Àí (238).mp3	0.059584983	0.059584983	0.059584983	0.059584983	0.059584983	0.059584983	0.059584983	0.059584983	0.059584983	0.059584983	0.059584983	0.059584983	0.059584983	0.059584983	0.059584983	0.059584983	0.059584983	0.059584983	0.059584983	0.059584983	0.059584983	0.059584983	0.059584983	0.059584983	0.059584983	0.059584983	0.059584983	0.059584983	0.059584983	0.059584983	0.059584983	0.059584983	0.059584983	0.059584983	0.059584983	0.059584983	0.059584983	0.059584983	0.059584983	0.059584983	0.059584983	0.059584983	0.059584983	0.059584983	0.059584983	0.059584983	0.059584983	0.059584983	0.059584983
¸ßË¹°×ÔëÉù´¦Àí (239).mp3	0.15180409	0.15180409	0.15180409	0.15180409	0.15180409	0.15180409	0.15180409	0.15180409	0.15180409	0.15180409	0.15180409	0.15180409	0.15180409	0.15180409	0.15180409	0.15180409	0.15180409	0.15180409	0.15180409	0.15180409	0.15180409	0.15180409	0.15180409	0.15180409	0.15180409	0.15180409	0.15180409	0.15180409	0.15180409	0.15180409	0.15180409	0.15180409	0.15180409	0.15180409	0.15180409	0.15180409	0.15180409	0.15180409	0.15180409	0.15180409	0.15180409	0.15180409	0.15180409	0.15180409	0.15180409	0.15180409	0.15180409	0.15180409	0.15180409
¸ßË¹°×ÔëÉù´¦Àí (240).mp3	0.14965957	0.14965957	0.14965957	0.14965957	0.14965957	0.14965957	0.14965957	0.14965957	0.14965957	0.14965957	0.14965957	0.14965957	0.14965957	0.14965957	0.14965957	0.14965957	0.14965957	0.14965957	0.14965957	0.14965957	0.14965957	0.14965957	0.14965957	0.14965957	0.14965957	0.14965957	0.14965957	0.14965957	0.14965957	0.14965957	0.14965957	0.14965957	0.14965957	0.14965957	0.14965957	0.14965957	0.14965957	0.14965957	0.14965957	0.14965957	0.14965957	0.14965957	0.14965957	0.14965957	0.14965957	0.14965957	0.14965957	0.14965957	0.14965957
¸ßË¹°×ÔëÉù´¦Àí (241).mp3	0.23593864	0.23593864	0.23593864	0.23593864	0.23593864	0.23593864	0.23593864	0.23593864	0.23593864	0.23593864	0.23593864	0.23593864	0.23593864	0.23593864	0.23593864	0.23593864	0.23593864	0.23593864	0.23593864	0.23593864	0.23593864	0.23593864	0.23593864	0.23593864	0.23593864	0.23593864	0.23593864	0.23593864	0.23593864	0.23593864	0.23593864	0.23593864	0.23593864	0.23593864	0.23593864	0.23593864	0.23593864	0.23593864	0.23593864	0.23593864	0.23593864	0.23593864	0.23593864	0.23593864	0.23593864	0.23593864	0.23593864	0.23593864	0.23593864
¸ßË¹°×ÔëÉù´¦Àí (242).mp3	0.18994871	0.18994871	0.18994871	0.18994871	0.18994871	0.18994871	0.18994871	0.18994871	0.18994871	0.18994871	0.18994871	0.18994871	0.18994871	0.18994871	0.18994871	0.18994871	0.18994871	0.18994871	0.18994871	0.18994871	0.18994871	0.18994871	0.18994871	0.18994871	0.18994871	0.18994871	0.18994871	0.18994871	0.18994871	0.18994871	0.18994871	0.18994871	0.18994871	0.18994871	0.18994871	0.18994871	0.18994871	0.18994871	0.18994871	0.18994871	0.18994871	0.18994871	0.18994871	0.18994871	0.18994871	0.18994871	0.18994871	0.18994871	0.18994871
¸ßË¹°×ÔëÉù´¦Àí (243).mp3	0.18407539	0.18407539	0.18407539	0.18407539	0.18407539	0.18407539	0.18407539	0.18407539	0.18407539	0.18407539	0.18407539	0.18407539	0.18407539	0.18407539	0.18407539	0.18407539	0.18407539	0.18407539	0.18407539	0.18407539	0.18407539	0.18407539	0.18407539	0.18407539	0.18407539	0.18407539	0.18407539	0.18407539	0.18407539	0.18407539	0.18407539	0.18407539	0.18407539	0.18407539	0.18407539	0.18407539	0.18407539	0.18407539	0.18407539	0.18407539	0.18407539	0.18407539	0.18407539	0.18407539	0.18407539	0.18407539	0.18407539	0.18407539	0.18407539
¸ßË¹°×ÔëÉù´¦Àí (244).mp3	0.26059368	0.26059368	0.26059368	0.26059368	0.26059368	0.26059368	0.26059368	0.26059368	0.26059368	0.26059368	0.26059368	0.26059368	0.26059368	0.26059368	0.26059368	0.26059368	0.26059368	0.26059368	0.26059368	0.26059368	0.26059368	0.26059368	0.26059368	0.26059368	0.26059368	0.26059368	0.26059368	0.26059368	0.26059368	0.26059368	0.26059368	0.26059368	0.26059368	0.26059368	0.26059368	0.26059368	0.26059368	0.26059368	0.26059368	0.26059368	0.26059368	0.26059368	0.26059368	0.26059368	0.26059368	0.26059368	0.26059368	0.26059368	0.26059368
¸ßË¹°×ÔëÉù´¦Àí (245).mp3	0.0407829	0.0407829	0.0407829	0.0407829	0.0407829	0.0407829	0.0407829	0.0407829	0.0407829	0.0407829	0.0407829	0.0407829	0.0407829	0.0407829	0.0407829	0.0407829	0.0407829	0.0407829	0.0407829	0.0407829	0.0407829	0.0407829	0.0407829	0.0407829	0.0407829	0.0407829	0.0407829	0.0407829	0.0407829	0.0407829	0.0407829	0.0407829	0.0407829	0.0407829	0.0407829	0.0407829	0.0407829	0.0407829	0.0407829	0.0407829	0.0407829	0.0407829	0.0407829	0.0407829	0.0407829	0.0407829	0.0407829	0.0407829	0.0407829
¸ßË¹°×ÔëÉù´¦Àí (246).mp3	0.06613047	0.06613047	0.06613047	0.06613047	0.06613047	0.06613047	0.06613047	0.06613047	0.06613047	0.06613047	0.06613047	0.06613047	0.06613047	0.06613047	0.06613047	0.06613047	0.06613047	0.06613047	0.06613047	0.06613047	0.06613047	0.06613047	0.06613047	0.06613047	0.06613047	0.06613047	0.06613047	0.06613047	0.06613047	0.06613047	0.06613047	0.06613047	0.06613047	0.06613047	0.06613047	0.06613047	0.06613047	0.06613047	0.06613047	0.06613047	0.06613047	0.06613047	0.06613047	0.06613047	0.06613047	0.06613047	0.06613047	0.06613047	0.06613047
¸ßË¹°×ÔëÉù´¦Àí (247).mp3	0.112564646	0.112564646	0.112564646	0.112564646	0.112564646	0.112564646	0.112564646	0.112564646	0.112564646	0.112564646	0.112564646	0.112564646	0.112564646	0.112564646	0.112564646	0.112564646	0.112564646	0.112564646	0.112564646	0.112564646	0.112564646	0.112564646	0.112564646	0.112564646	0.112564646	0.112564646	0.112564646	0.112564646	0.112564646	0.112564646	0.112564646	0.112564646	0.112564646	0.112564646	0.112564646	0.112564646	0.112564646	0.112564646	0.112564646	0.112564646	0.112564646	0.112564646	0.112564646	0.112564646	0.112564646	0.112564646	0.112564646	0.112564646	0.112564646
¸ßË¹°×ÔëÉù´¦Àí (248).mp3	-0.028106801	-0.028106801	-0.028106801	-0.028106801	-0.028106801	-0.028106801	-0.028106801	-0.028106801	-0.028106801	-0.028106801	-0.028106801	-0.028106801	-0.028106801	-0.028106801	-0.028106801	-0.028106801	-0.028106801	-0.028106801	-0.028106801	-0.028106801	-0.028106801	-0.028106801	-0.028106801	-0.028106801	-0.028106801	-0.028106801	-0.028106801	-0.028106801	-0.028106801	-0.028106801	-0.028106801	-0.028106801	-0.028106801	-0.028106801	-0.028106801	-0.028106801	-0.028106801	-0.028106801	-0.028106801	-0.028106801	-0.028106801	-0.028106801	-0.028106801	-0.028106801	-0.028106801	-0.028106801	-0.028106801	-0.028106801	-0.028106801
¸ßË¹°×ÔëÉù´¦Àí (249).mp3	-0.004830547	-0.004830547	-0.004830547	-0.004830547	-0.004830547	-0.004830547	-0.004830547	-0.004830547	-0.004830547	-0.004830547	-0.004830547	-0.004830547	-0.004830547	-0.004830547	-0.004830547	-0.004830547	-0.004830547	-0.004830547	-0.004830547	-0.004830547	-0.004830547	-0.004830547	-0.004830547	-0.004830547	-0.004830547	-0.004830547	-0.004830547	-0.004830547	-0.004830547	-0.004830547	-0.004830547	-0.004830547	-0.004830547	-0.004830547	-0.004830547	-0.004830547	-0.004830547	-0.004830547	-0.004830547	-0.004830547	-0.004830547	-0.004830547	-0.004830547	-0.004830547	-0.004830547	-0.004830547	-0.004830547	-0.004830547	-0.004830547
¸ßË¹°×ÔëÉù´¦Àí (250).mp3	-0.124789454	-0.124789454	-0.124789454	-0.124789454	-0.124789454	-0.124789454	-0.124789454	-0.124789454	-0.124789454	-0.124789454	-0.124789454	-0.124789454	-0.124789454	-0.124789454	-0.124789454	-0.124789454	-0.124789454	-0.124789454	-0.124789454	-0.124789454	-0.124789454	-0.124789454	-0.124789454	-0.124789454	-0.124789454	-0.124789454	-0.124789454	-0.124789454	-0.124789454	-0.124789454	-0.124789454	-0.124789454	-0.124789454	-0.124789454	-0.124789454	-0.124789454	-0.124789454	-0.124789454	-0.124789454	-0.124789454	-0.124789454	-0.124789454	-0.124789454	-0.124789454	-0.124789454	-0.124789454	-0.124789454	-0.124789454	-0.124789454
¸ßË¹°×ÔëÉù´¦Àí (251).mp3	0.078539826	0.078539826	0.078539826	0.078539826	0.078539826	0.078539826	0.078539826	0.078539826	0.078539826	0.078539826	0.078539826	0.078539826	0.078539826	0.078539826	0.078539826	0.078539826	0.078539826	0.078539826	0.078539826	0.078539826	0.078539826	0.078539826	0.078539826	0.078539826	0.078539826	0.078539826	0.078539826	0.078539826	0.078539826	0.078539826	0.078539826	0.078539826	0.078539826	0.078539826	0.078539826	0.078539826	0.078539826	0.078539826	0.078539826	0.078539826	0.078539826	0.078539826	0.078539826	0.078539826	0.078539826	0.078539826	0.078539826	0.078539826	0.078539826
¸ßË¹°×ÔëÉù´¦Àí (252).mp3	-0.10486611	-0.10486611	-0.10486611	-0.10486611	-0.10486611	-0.10486611	-0.10486611	-0.10486611	-0.10486611	-0.10486611	-0.10486611	-0.10486611	-0.10486611	-0.10486611	-0.10486611	-0.10486611	-0.10486611	-0.10486611	-0.10486611	-0.10486611	-0.10486611	-0.10486611	-0.10486611	-0.10486611	-0.10486611	-0.10486611	-0.10486611	-0.10486611	-0.10486611	-0.10486611	-0.10486611	-0.10486611	-0.10486611	-0.10486611	-0.10486611	-0.10486611	-0.10486611	-0.10486611	-0.10486611	-0.10486611	-0.10486611	-0.10486611	-0.10486611	-0.10486611	-0.10486611	-0.10486611	-0.10486611	-0.10486611	-0.10486611
¸ßË¹°×ÔëÉù´¦Àí (253).mp3	0.02491621	0.02491621	0.02491621	0.02491621	0.02491621	0.02491621	0.02491621	0.02491621	0.02491621	0.02491621	0.02491621	0.02491621	0.02491621	0.02491621	0.02491621	0.02491621	0.02491621	0.02491621	0.02491621	0.02491621	0.02491621	0.02491621	0.02491621	0.02491621	0.02491621	0.02491621	0.02491621	0.02491621	0.02491621	0.02491621	0.02491621	0.02491621	0.02491621	0.02491621	0.02491621	0.02491621	0.02491621	0.02491621	0.02491621	0.02491621	0.02491621	0.02491621	0.02491621	0.02491621	0.02491621	0.02491621	0.02491621	0.02491621	0.02491621
¸ßË¹°×ÔëÉù´¦Àí (254).mp3	0.11647632	0.11647632	0.11647632	0.11647632	0.11647632	0.11647632	0.11647632	0.11647632	0.11647632	0.11647632	0.11647632	0.11647632	0.11647632	0.11647632	0.11647632	0.11647632	0.11647632	0.11647632	0.11647632	0.11647632	0.11647632	0.11647632	0.11647632	0.11647632	0.11647632	0.11647632	0.11647632	0.11647632	0.11647632	0.11647632	0.11647632	0.11647632	0.11647632	0.11647632	0.11647632	0.11647632	0.11647632	0.11647632	0.11647632	0.11647632	0.11647632	0.11647632	0.11647632	0.11647632	0.11647632	0.11647632	0.11647632	0.11647632	0.11647632
¸ßË¹°×ÔëÉù´¦Àí (255).mp3	0.26144055	0.26144055	0.26144055	0.26144055	0.26144055	0.26144055	0.26144055	0.26144055	0.26144055	0.26144055	0.26144055	0.26144055	0.26144055	0.26144055	0.26144055	0.26144055	0.26144055	0.26144055	0.26144055	0.26144055	0.26144055	0.26144055	0.26144055	0.26144055	0.26144055	0.26144055	0.26144055	0.26144055	0.26144055	0.26144055	0.26144055	0.26144055	0.26144055	0.26144055	0.26144055	0.26144055	0.26144055	0.26144055	0.26144055	0.26144055	0.26144055	0.26144055	0.26144055	0.26144055	0.26144055	0.26144055	0.26144055	0.26144055	0.26144055
¸ßË¹°×ÔëÉù´¦Àí (256).mp3	0.033936463	0.033936463	0.033936463	0.033936463	0.033936463	0.033936463	0.033936463	0.033936463	0.033936463	0.033936463	0.033936463	0.033936463	0.033936463	0.033936463	0.033936463	0.033936463	0.033936463	0.033936463	0.033936463	0.033936463	0.033936463	0.033936463	0.033936463	0.033936463	0.033936463	0.033936463	0.033936463	0.033936463	0.033936463	0.033936463	0.033936463	0.033936463	0.033936463	0.033936463	0.033936463	0.033936463	0.033936463	0.033936463	0.033936463	0.033936463	0.033936463	0.033936463	0.033936463	0.033936463	0.033936463	0.033936463	0.033936463	0.033936463	0.033936463
¸ßË¹°×ÔëÉù´¦Àí (257).mp3	0.026629463	0.026629463	0.026629463	0.026629463	0.026629463	0.026629463	0.026629463	0.026629463	0.026629463	0.026629463	0.026629463	0.026629463	0.026629463	0.026629463	0.026629463	0.026629463	0.026629463	0.026629463	0.026629463	0.026629463	0.026629463	0.026629463	0.026629463	0.026629463	0.026629463	0.026629463	0.026629463	0.026629463	0.026629463	0.026629463	0.026629463	0.026629463	0.026629463	0.026629463	0.026629463	0.026629463	0.026629463	0.026629463	0.026629463	0.026629463	0.026629463	0.026629463	0.026629463	0.026629463	0.026629463	0.026629463	0.026629463	0.026629463	0.026629463
¸ßË¹°×ÔëÉù´¦Àí (258).mp3	0.07725949	0.07725949	0.07725949	0.07725949	0.07725949	0.07725949	0.07725949	0.07725949	0.07725949	0.07725949	0.07725949	0.07725949	0.07725949	0.07725949	0.07725949	0.07725949	0.07725949	0.07725949	0.07725949	0.07725949	0.07725949	0.07725949	0.07725949	0.07725949	0.07725949	0.07725949	0.07725949	0.07725949	0.07725949	0.07725949	0.07725949	0.07725949	0.07725949	0.07725949	0.07725949	0.07725949	0.07725949	0.07725949	0.07725949	0.07725949	0.07725949	0.07725949	0.07725949	0.07725949	0.07725949	0.07725949	0.07725949	0.07725949	0.07725949
¸ßË¹°×ÔëÉù´¦Àí (259).mp3	0.089456685	0.089456685	0.089456685	0.089456685	0.089456685	0.089456685	0.089456685	0.089456685	0.089456685	0.089456685	0.089456685	0.089456685	0.089456685	0.089456685	0.089456685	0.089456685	0.089456685	0.089456685	0.089456685	0.089456685	0.089456685	0.089456685	0.089456685	0.089456685	0.089456685	0.089456685	0.089456685	0.089456685	0.089456685	0.089456685	0.089456685	0.089456685	0.089456685	0.089456685	0.089456685	0.089456685	0.089456685	0.089456685	0.089456685	0.089456685	0.089456685	0.089456685	0.089456685	0.089456685	0.089456685	0.089456685	0.089456685	0.089456685	0.089456685
¸ßË¹°×ÔëÉù´¦Àí (260).mp3	0.19148389	0.19148389	0.19148389	0.19148389	0.19148389	0.19148389	0.19148389	0.19148389	0.19148389	0.19148389	0.19148389	0.19148389	0.19148389	0.19148389	0.19148389	0.19148389	0.19148389	0.19148389	0.19148389	0.19148389	0.19148389	0.19148389	0.19148389	0.19148389	0.19148389	0.19148389	0.19148389	0.19148389	0.19148389	0.19148389	0.19148389	0.19148389	0.19148389	0.19148389	0.19148389	0.19148389	0.19148389	0.19148389	0.19148389	0.19148389	0.19148389	0.19148389	0.19148389	0.19148389	0.19148389	0.19148389	0.19148389	0.19148389	0.19148389
¸ßË¹°×ÔëÉù´¦Àí (261).mp3	0.118931286	0.118931286	0.118931286	0.118931286	0.118931286	0.118931286	0.118931286	0.118931286	0.118931286	0.118931286	0.118931286	0.118931286	0.118931286	0.118931286	0.118931286	0.118931286	0.118931286	0.118931286	0.118931286	0.118931286	0.118931286	0.118931286	0.118931286	0.118931286	0.118931286	0.118931286	0.118931286	0.118931286	0.118931286	0.118931286	0.118931286	0.118931286	0.118931286	0.118931286	0.118931286	0.118931286	0.118931286	0.118931286	0.118931286	0.118931286	0.118931286	0.118931286	0.118931286	0.118931286	0.118931286	0.118931286	0.118931286	0.118931286	0.118931286
¸ßË¹°×ÔëÉù´¦Àí (262).mp3	0.061826862	0.061826862	0.061826862	0.061826862	0.061826862	0.061826862	0.061826862	0.061826862	0.061826862	0.061826862	0.061826862	0.061826862	0.061826862	0.061826862	0.061826862	0.061826862	0.061826862	0.061826862	0.061826862	0.061826862	0.061826862	0.061826862	0.061826862	0.061826862	0.061826862	0.061826862	0.061826862	0.061826862	0.061826862	0.061826862	0.061826862	0.061826862	0.061826862	0.061826862	0.061826862	0.061826862	0.061826862	0.061826862	0.061826862	0.061826862	0.061826862	0.061826862	0.061826862	0.061826862	0.061826862	0.061826862	0.061826862	0.061826862	0.061826862
¸ßË¹°×ÔëÉù´¦Àí (263).mp3	0.1270073	0.1270073	0.1270073	0.1270073	0.1270073	0.1270073	0.1270073	0.1270073	0.1270073	0.1270073	0.1270073	0.1270073	0.1270073	0.1270073	0.1270073	0.1270073	0.1270073	0.1270073	0.1270073	0.1270073	0.1270073	0.1270073	0.1270073	0.1270073	0.1270073	0.1270073	0.1270073	0.1270073	0.1270073	0.1270073	0.1270073	0.1270073	0.1270073	0.1270073	0.1270073	0.1270073	0.1270073	0.1270073	0.1270073	0.1270073	0.1270073	0.1270073	0.1270073	0.1270073	0.1270073	0.1270073	0.1270073	0.1270073	0.1270073
¸ßË¹°×ÔëÉù´¦Àí (264).mp3	0.2395922	0.2395922	0.2395922	0.2395922	0.2395922	0.2395922	0.2395922	0.2395922	0.2395922	0.2395922	0.2395922	0.2395922	0.2395922	0.2395922	0.2395922	0.2395922	0.2395922	0.2395922	0.2395922	0.2395922	0.2395922	0.2395922	0.2395922	0.2395922	0.2395922	0.2395922	0.2395922	0.2395922	0.2395922	0.2395922	0.2395922	0.2395922	0.2395922	0.2395922	0.2395922	0.2395922	0.2395922	0.2395922	0.2395922	0.2395922	0.2395922	0.2395922	0.2395922	0.2395922	0.2395922	0.2395922	0.2395922	0.2395922	0.2395922
¸ßË¹°×ÔëÉù´¦Àí (265).mp3	-0.05418881	-0.05418881	-0.05418881	-0.05418881	-0.05418881	-0.05418881	-0.05418881	-0.05418881	-0.05418881	-0.05418881	-0.05418881	-0.05418881	-0.05418881	-0.05418881	-0.05418881	-0.05418881	-0.05418881	-0.05418881	-0.05418881	-0.05418881	-0.05418881	-0.05418881	-0.05418881	-0.05418881	-0.05418881	-0.05418881	-0.05418881	-0.05418881	-0.05418881	-0.05418881	-0.05418881	-0.05418881	-0.05418881	-0.05418881	-0.05418881	-0.05418881	-0.05418881	-0.05418881	-0.05418881	-0.05418881	-0.05418881	-0.05418881	-0.05418881	-0.05418881	-0.05418881	-0.05418881	-0.05418881	-0.05418881	-0.05418881
¸ßË¹°×ÔëÉù´¦Àí (266).mp3	-0.032510214	-0.032510214	-0.032510214	-0.032510214	-0.032510214	-0.032510214	-0.032510214	-0.032510214	-0.032510214	-0.032510214	-0.032510214	-0.032510214	-0.032510214	-0.032510214	-0.032510214	-0.032510214	-0.032510214	-0.032510214	-0.032510214	-0.032510214	-0.032510214	-0.032510214	-0.032510214	-0.032510214	-0.032510214	-0.032510214	-0.032510214	-0.032510214	-0.032510214	-0.032510214	-0.032510214	-0.032510214	-0.032510214	-0.032510214	-0.032510214	-0.032510214	-0.032510214	-0.032510214	-0.032510214	-0.032510214	-0.032510214	-0.032510214	-0.032510214	-0.032510214	-0.032510214	-0.032510214	-0.032510214	-0.032510214	-0.032510214
¸ßË¹°×ÔëÉù´¦Àí (267).mp3	0.06775955	0.06775955	0.06775955	0.06775955	0.06775955	0.06775955	0.06775955	0.06775955	0.06775955	0.06775955	0.06775955	0.06775955	0.06775955	0.06775955	0.06775955	0.06775955	0.06775955	0.06775955	0.06775955	0.06775955	0.06775955	0.06775955	0.06775955	0.06775955	0.06775955	0.06775955	0.06775955	0.06775955	0.06775955	0.06775955	0.06775955	0.06775955	0.06775955	0.06775955	0.06775955	0.06775955	0.06775955	0.06775955	0.06775955	0.06775955	0.06775955	0.06775955	0.06775955	0.06775955	0.06775955	0.06775955	0.06775955	0.06775955	0.06775955
¸ßË¹°×ÔëÉù´¦Àí (268).mp3	0.1131633	0.1131633	0.1131633	0.1131633	0.1131633	0.1131633	0.1131633	0.1131633	0.1131633	0.1131633	0.1131633	0.1131633	0.1131633	0.1131633	0.1131633	0.1131633	0.1131633	0.1131633	0.1131633	0.1131633	0.1131633	0.1131633	0.1131633	0.1131633	0.1131633	0.1131633	0.1131633	0.1131633	0.1131633	0.1131633	0.1131633	0.1131633	0.1131633	0.1131633	0.1131633	0.1131633	0.1131633	0.1131633	0.1131633	0.1131633	0.1131633	0.1131633	0.1131633	0.1131633	0.1131633	0.1131633	0.1131633	0.1131633	0.1131633
¸ßË¹°×ÔëÉù´¦Àí (269).mp3	-0.33469057	-0.33469057	-0.33469057	-0.33469057	-0.33469057	-0.33469057	-0.33469057	-0.33469057	-0.33469057	-0.33469057	-0.33469057	-0.33469057	-0.33469057	-0.33469057	-0.33469057	-0.33469057	-0.33469057	-0.33469057	-0.33469057	-0.33469057	-0.33469057	-0.33469057	-0.33469057	-0.33469057	-0.33469057	-0.33469057	-0.33469057	-0.33469057	-0.33469057	-0.33469057	-0.33469057	-0.33469057	-0.33469057	-0.33469057	-0.33469057	-0.33469057	-0.33469057	-0.33469057	-0.33469057	-0.33469057	-0.33469057	-0.33469057	-0.33469057	-0.33469057	-0.33469057	-0.33469057	-0.33469057	-0.33469057	-0.33469057
¸ßË¹°×ÔëÉù´¦Àí (270).mp3	0.090614	0.090614	0.090614	0.090614	0.090614	0.090614	0.090614	0.090614	0.090614	0.090614	0.090614	0.090614	0.090614	0.090614	0.090614	0.090614	0.090614	0.090614	0.090614	0.090614	0.090614	0.090614	0.090614	0.090614	0.090614	0.090614	0.090614	0.090614	0.090614	0.090614	0.090614	0.090614	0.090614	0.090614	0.090614	0.090614	0.090614	0.090614	0.090614	0.090614	0.090614	0.090614	0.090614	0.090614	0.090614	0.090614	0.090614	0.090614	0.090614
¸ßË¹°×ÔëÉù´¦Àí (271).mp3	0.15564698	0.15564698	0.15564698	0.15564698	0.15564698	0.15564698	0.15564698	0.15564698	0.15564698	0.15564698	0.15564698	0.15564698	0.15564698	0.15564698	0.15564698	0.15564698	0.15564698	0.15564698	0.15564698	0.15564698	0.15564698	0.15564698	0.15564698	0.15564698	0.15564698	0.15564698	0.15564698	0.15564698	0.15564698	0.15564698	0.15564698	0.15564698	0.15564698	0.15564698	0.15564698	0.15564698	0.15564698	0.15564698	0.15564698	0.15564698	0.15564698	0.15564698	0.15564698	0.15564698	0.15564698	0.15564698	0.15564698	0.15564698	0.15564698
¸ßË¹°×ÔëÉù´¦Àí (272).mp3	0.24165806	0.24165806	0.24165806	0.24165806	0.24165806	0.24165806	0.24165806	0.24165806	0.24165806	0.24165806	0.24165806	0.24165806	0.24165806	0.24165806	0.24165806	0.24165806	0.24165806	0.24165806	0.24165806	0.24165806	0.24165806	0.24165806	0.24165806	0.24165806	0.24165806	0.24165806	0.24165806	0.24165806	0.24165806	0.24165806	0.24165806	0.24165806	0.24165806	0.24165806	0.24165806	0.24165806	0.24165806	0.24165806	0.24165806	0.24165806	0.24165806	0.24165806	0.24165806	0.24165806	0.24165806	0.24165806	0.24165806	0.24165806	0.24165806
¸ßË¹°×ÔëÉù´¦Àí (273).mp3	0.025652759	0.025652759	0.025652759	0.025652759	0.025652759	0.025652759	0.025652759	0.025652759	0.025652759	0.025652759	0.025652759	0.025652759	0.025652759	0.025652759	0.025652759	0.025652759	0.025652759	0.025652759	0.025652759	0.025652759	0.025652759	0.025652759	0.025652759	0.025652759	0.025652759	0.025652759	0.025652759	0.025652759	0.025652759	0.025652759	0.025652759	0.025652759	0.025652759	0.025652759	0.025652759	0.025652759	0.025652759	0.025652759	0.025652759	0.025652759	0.025652759	0.025652759	0.025652759	0.025652759	0.025652759	0.025652759	0.025652759	0.025652759	0.025652759
¸ßË¹°×ÔëÉù´¦Àí (274).mp3	0.1568082	0.1568082	0.1568082	0.1568082	0.1568082	0.1568082	0.1568082	0.1568082	0.1568082	0.1568082	0.1568082	0.1568082	0.1568082	0.1568082	0.1568082	0.1568082	0.1568082	0.1568082	0.1568082	0.1568082	0.1568082	0.1568082	0.1568082	0.1568082	0.1568082	0.1568082	0.1568082	0.1568082	0.1568082	0.1568082	0.1568082	0.1568082	0.1568082	0.1568082	0.1568082	0.1568082	0.1568082	0.1568082	0.1568082	0.1568082	0.1568082	0.1568082	0.1568082	0.1568082	0.1568082	0.1568082	0.1568082	0.1568082	0.1568082
¸ßË¹°×ÔëÉù´¦Àí (275).mp3	0.001030304	0.001030304	0.001030304	0.001030304	0.001030304	0.001030304	0.001030304	0.001030304	0.001030304	0.001030304	0.001030304	0.001030304	0.001030304	0.001030304	0.001030304	0.001030304	0.001030304	0.001030304	0.001030304	0.001030304	0.001030304	0.001030304	0.001030304	0.001030304	0.001030304	0.001030304	0.001030304	0.001030304	0.001030304	0.001030304	0.001030304	0.001030304	0.001030304	0.001030304	0.001030304	0.001030304	0.001030304	0.001030304	0.001030304	0.001030304	0.001030304	0.001030304	0.001030304	0.001030304	0.001030304	0.001030304	0.001030304	0.001030304	0.001030304
¸ßË¹°×ÔëÉù´¦Àí (276).mp3	0.07532022	0.07532022	0.07532022	0.07532022	0.07532022	0.07532022	0.07532022	0.07532022	0.07532022	0.07532022	0.07532022	0.07532022	0.07532022	0.07532022	0.07532022	0.07532022	0.07532022	0.07532022	0.07532022	0.07532022	0.07532022	0.07532022	0.07532022	0.07532022	0.07532022	0.07532022	0.07532022	0.07532022	0.07532022	0.07532022	0.07532022	0.07532022	0.07532022	0.07532022	0.07532022	0.07532022	0.07532022	0.07532022	0.07532022	0.07532022	0.07532022	0.07532022	0.07532022	0.07532022	0.07532022	0.07532022	0.07532022	0.07532022	0.07532022
¸ßË¹°×ÔëÉù´¦Àí (277).mp3	0.08106924	0.08106924	0.08106924	0.08106924	0.08106924	0.08106924	0.08106924	0.08106924	0.08106924	0.08106924	0.08106924	0.08106924	0.08106924	0.08106924	0.08106924	0.08106924	0.08106924	0.08106924	0.08106924	0.08106924	0.08106924	0.08106924	0.08106924	0.08106924	0.08106924	0.08106924	0.08106924	0.08106924	0.08106924	0.08106924	0.08106924	0.08106924	0.08106924	0.08106924	0.08106924	0.08106924	0.08106924	0.08106924	0.08106924	0.08106924	0.08106924	0.08106924	0.08106924	0.08106924	0.08106924	0.08106924	0.08106924	0.08106924	0.08106924
¸ßË¹°×ÔëÉù´¦Àí (278).mp3	0.18555224	0.18555224	0.18555224	0.18555224	0.18555224	0.18555224	0.18555224	0.18555224	0.18555224	0.18555224	0.18555224	0.18555224	0.18555224	0.18555224	0.18555224	0.18555224	0.18555224	0.18555224	0.18555224	0.18555224	0.18555224	0.18555224	0.18555224	0.18555224	0.18555224	0.18555224	0.18555224	0.18555224	0.18555224	0.18555224	0.18555224	0.18555224	0.18555224	0.18555224	0.18555224	0.18555224	0.18555224	0.18555224	0.18555224	0.18555224	0.18555224	0.18555224	0.18555224	0.18555224	0.18555224	0.18555224	0.18555224	0.18555224	0.18555224
¸ßË¹°×ÔëÉù´¦Àí (279).mp3	0.2099827	0.2099827	0.2099827	0.2099827	0.2099827	0.2099827	0.2099827	0.2099827	0.2099827	0.2099827	0.2099827	0.2099827	0.2099827	0.2099827	0.2099827	0.2099827	0.2099827	0.2099827	0.2099827	0.2099827	0.2099827	0.2099827	0.2099827	0.2099827	0.2099827	0.2099827	0.2099827	0.2099827	0.2099827	0.2099827	0.2099827	0.2099827	0.2099827	0.2099827	0.2099827	0.2099827	0.2099827	0.2099827	0.2099827	0.2099827	0.2099827	0.2099827	0.2099827	0.2099827	0.2099827	0.2099827	0.2099827	0.2099827	0.2099827
¸ßË¹°×ÔëÉù´¦Àí (280).mp3	0.14694804	0.14694804	0.14694804	0.14694804	0.14694804	0.14694804	0.14694804	0.14694804	0.14694804	0.14694804	0.14694804	0.14694804	0.14694804	0.14694804	0.14694804	0.14694804	0.14694804	0.14694804	0.14694804	0.14694804	0.14694804	0.14694804	0.14694804	0.14694804	0.14694804	0.14694804	0.14694804	0.14694804	0.14694804	0.14694804	0.14694804	0.14694804	0.14694804	0.14694804	0.14694804	0.14694804	0.14694804	0.14694804	0.14694804	0.14694804	0.14694804	0.14694804	0.14694804	0.14694804	0.14694804	0.14694804	0.14694804	0.14694804	0.14694804
¸ßË¹°×ÔëÉù´¦Àí (281).mp3	0.12215986	0.12215986	0.12215986	0.12215986	0.12215986	0.12215986	0.12215986	0.12215986	0.12215986	0.12215986	0.12215986	0.12215986	0.12215986	0.12215986	0.12215986	0.12215986	0.12215986	0.12215986	0.12215986	0.12215986	0.12215986	0.12215986	0.12215986	0.12215986	0.12215986	0.12215986	0.12215986	0.12215986	0.12215986	0.12215986	0.12215986	0.12215986	0.12215986	0.12215986	0.12215986	0.12215986	0.12215986	0.12215986	0.12215986	0.12215986	0.12215986	0.12215986	0.12215986	0.12215986	0.12215986	0.12215986	0.12215986	0.12215986	0.12215986
¸ßË¹°×ÔëÉù´¦Àí (282).mp3	0.12627098	0.12627098	0.12627098	0.12627098	0.12627098	0.12627098	0.12627098	0.12627098	0.12627098	0.12627098	0.12627098	0.12627098	0.12627098	0.12627098	0.12627098	0.12627098	0.12627098	0.12627098	0.12627098	0.12627098	0.12627098	0.12627098	0.12627098	0.12627098	0.12627098	0.12627098	0.12627098	0.12627098	0.12627098	0.12627098	0.12627098	0.12627098	0.12627098	0.12627098	0.12627098	0.12627098	0.12627098	0.12627098	0.12627098	0.12627098	0.12627098	0.12627098	0.12627098	0.12627098	0.12627098	0.12627098	0.12627098	0.12627098	0.12627098
¸ßË¹°×ÔëÉù´¦Àí (283).mp3	0.024027668	0.024027668	0.024027668	0.024027668	0.024027668	0.024027668	0.024027668	0.024027668	0.024027668	0.024027668	0.024027668	0.024027668	0.024027668	0.024027668	0.024027668	0.024027668	0.024027668	0.024027668	0.024027668	0.024027668	0.024027668	0.024027668	0.024027668	0.024027668	0.024027668	0.024027668	0.024027668	0.024027668	0.024027668	0.024027668	0.024027668	0.024027668	0.024027668	0.024027668	0.024027668	0.024027668	0.024027668	0.024027668	0.024027668	0.024027668	0.024027668	0.024027668	0.024027668	0.024027668	0.024027668	0.024027668	0.024027668	0.024027668	0.024027668
¸ßË¹°×ÔëÉù´¦Àí (284).mp3	0.124458455	0.124458455	0.124458455	0.124458455	0.124458455	0.124458455	0.124458455	0.124458455	0.124458455	0.124458455	0.124458455	0.124458455	0.124458455	0.124458455	0.124458455	0.124458455	0.124458455	0.124458455	0.124458455	0.124458455	0.124458455	0.124458455	0.124458455	0.124458455	0.124458455	0.124458455	0.124458455	0.124458455	0.124458455	0.124458455	0.124458455	0.124458455	0.124458455	0.124458455	0.124458455	0.124458455	0.124458455	0.124458455	0.124458455	0.124458455	0.124458455	0.124458455	0.124458455	0.124458455	0.124458455	0.124458455	0.124458455	0.124458455	0.124458455
¸ßË¹°×ÔëÉù´¦Àí (285).mp3	0.066371925	0.066371925	0.066371925	0.066371925	0.066371925	0.066371925	0.066371925	0.066371925	0.066371925	0.066371925	0.066371925	0.066371925	0.066371925	0.066371925	0.066371925	0.066371925	0.066371925	0.066371925	0.066371925	0.066371925	0.066371925	0.066371925	0.066371925	0.066371925	0.066371925	0.066371925	0.066371925	0.066371925	0.066371925	0.066371925	0.066371925	0.066371925	0.066371925	0.066371925	0.066371925	0.066371925	0.066371925	0.066371925	0.066371925	0.066371925	0.066371925	0.066371925	0.066371925	0.066371925	0.066371925	0.066371925	0.066371925	0.066371925	0.066371925
¸ßË¹°×ÔëÉù´¦Àí (286).mp3	0.04589068	0.04589068	0.04589068	0.04589068	0.04589068	0.04589068	0.04589068	0.04589068	0.04589068	0.04589068	0.04589068	0.04589068	0.04589068	0.04589068	0.04589068	0.04589068	0.04589068	0.04589068	0.04589068	0.04589068	0.04589068	0.04589068	0.04589068	0.04589068	0.04589068	0.04589068	0.04589068	0.04589068	0.04589068	0.04589068	0.04589068	0.04589068	0.04589068	0.04589068	0.04589068	0.04589068	0.04589068	0.04589068	0.04589068	0.04589068	0.04589068	0.04589068	0.04589068	0.04589068	0.04589068	0.04589068	0.04589068	0.04589068	0.04589068
¸ßË¹°×ÔëÉù´¦Àí (287).mp3	0.108902715	0.108902715	0.108902715	0.108902715	0.108902715	0.108902715	0.108902715	0.108902715	0.108902715	0.108902715	0.108902715	0.108902715	0.108902715	0.108902715	0.108902715	0.108902715	0.108902715	0.108902715	0.108902715	0.108902715	0.108902715	0.108902715	0.108902715	0.108902715	0.108902715	0.108902715	0.108902715	0.108902715	0.108902715	0.108902715	0.108902715	0.108902715	0.108902715	0.108902715	0.108902715	0.108902715	0.108902715	0.108902715	0.108902715	0.108902715	0.108902715	0.108902715	0.108902715	0.108902715	0.108902715	0.108902715	0.108902715	0.108902715	0.108902715
¸ßË¹°×ÔëÉù´¦Àí (288).mp3	0.10165979	0.10165979	0.10165979	0.10165979	0.10165979	0.10165979	0.10165979	0.10165979	0.10165979	0.10165979	0.10165979	0.10165979	0.10165979	0.10165979	0.10165979	0.10165979	0.10165979	0.10165979	0.10165979	0.10165979	0.10165979	0.10165979	0.10165979	0.10165979	0.10165979	0.10165979	0.10165979	0.10165979	0.10165979	0.10165979	0.10165979	0.10165979	0.10165979	0.10165979	0.10165979	0.10165979	0.10165979	0.10165979	0.10165979	0.10165979	0.10165979	0.10165979	0.10165979	0.10165979	0.10165979	0.10165979	0.10165979	0.10165979	0.10165979
¸ßË¹°×ÔëÉù´¦Àí (289).mp3	0.15489492	0.15489492	0.15489492	0.15489492	0.15489492	0.15489492	0.15489492	0.15489492	0.15489492	0.15489492	0.15489492	0.15489492	0.15489492	0.15489492	0.15489492	0.15489492	0.15489492	0.15489492	0.15489492	0.15489492	0.15489492	0.15489492	0.15489492	0.15489492	0.15489492	0.15489492	0.15489492	0.15489492	0.15489492	0.15489492	0.15489492	0.15489492	0.15489492	0.15489492	0.15489492	0.15489492	0.15489492	0.15489492	0.15489492	0.15489492	0.15489492	0.15489492	0.15489492	0.15489492	0.15489492	0.15489492	0.15489492	0.15489492	0.15489492
¸ßË¹°×ÔëÉù´¦Àí (290).mp3	0.19660074	0.19660074	0.19660074	0.19660074	0.19660074	0.19660074	0.19660074	0.19660074	0.19660074	0.19660074	0.19660074	0.19660074	0.19660074	0.19660074	0.19660074	0.19660074	0.19660074	0.19660074	0.19660074	0.19660074	0.19660074	0.19660074	0.19660074	0.19660074	0.19660074	0.19660074	0.19660074	0.19660074	0.19660074	0.19660074	0.19660074	0.19660074	0.19660074	0.19660074	0.19660074	0.19660074	0.19660074	0.19660074	0.19660074	0.19660074	0.19660074	0.19660074	0.19660074	0.19660074	0.19660074	0.19660074	0.19660074	0.19660074	0.19660074
¸ßË¹°×ÔëÉù´¦Àí (291).mp3	0.18830457	0.18830457	0.18830457	0.18830457	0.18830457	0.18830457	0.18830457	0.18830457	0.18830457	0.18830457	0.18830457	0.18830457	0.18830457	0.18830457	0.18830457	0.18830457	0.18830457	0.18830457	0.18830457	0.18830457	0.18830457	0.18830457	0.18830457	0.18830457	0.18830457	0.18830457	0.18830457	0.18830457	0.18830457	0.18830457	0.18830457	0.18830457	0.18830457	0.18830457	0.18830457	0.18830457	0.18830457	0.18830457	0.18830457	0.18830457	0.18830457	0.18830457	0.18830457	0.18830457	0.18830457	0.18830457	0.18830457	0.18830457	0.18830457
¸ßË¹°×ÔëÉù´¦Àí (292).mp3	-0.028421931	-0.028421931	-0.028421931	-0.028421931	-0.028421931	-0.028421931	-0.028421931	-0.028421931	-0.028421931	-0.028421931	-0.028421931	-0.028421931	-0.028421931	-0.028421931	-0.028421931	-0.028421931	-0.028421931	-0.028421931	-0.028421931	-0.028421931	-0.028421931	-0.028421931	-0.028421931	-0.028421931	-0.028421931	-0.028421931	-0.028421931	-0.028421931	-0.028421931	-0.028421931	-0.028421931	-0.028421931	-0.028421931	-0.028421931	-0.028421931	-0.028421931	-0.028421931	-0.028421931	-0.028421931	-0.028421931	-0.028421931	-0.028421931	-0.028421931	-0.028421931	-0.028421931	-0.028421931	-0.028421931	-0.028421931	-0.028421931
¸ßË¹°×ÔëÉù´¦Àí (293).mp3	0.1481064	0.1481064	0.1481064	0.1481064	0.1481064	0.1481064	0.1481064	0.1481064	0.1481064	0.1481064	0.1481064	0.1481064	0.1481064	0.1481064	0.1481064	0.1481064	0.1481064	0.1481064	0.1481064	0.1481064	0.1481064	0.1481064	0.1481064	0.1481064	0.1481064	0.1481064	0.1481064	0.1481064	0.1481064	0.1481064	0.1481064	0.1481064	0.1481064	0.1481064	0.1481064	0.1481064	0.1481064	0.1481064	0.1481064	0.1481064	0.1481064	0.1481064	0.1481064	0.1481064	0.1481064	0.1481064	0.1481064	0.1481064	0.1481064
¸ßË¹°×ÔëÉù´¦Àí (294).mp3	-0.058130004	-0.058130004	-0.058130004	-0.058130004	-0.058130004	-0.058130004	-0.058130004	-0.058130004	-0.058130004	-0.058130004	-0.058130004	-0.058130004	-0.058130004	-0.058130004	-0.058130004	-0.058130004	-0.058130004	-0.058130004	-0.058130004	-0.058130004	-0.058130004	-0.058130004	-0.058130004	-0.058130004	-0.058130004	-0.058130004	-0.058130004	-0.058130004	-0.058130004	-0.058130004	-0.058130004	-0.058130004	-0.058130004	-0.058130004	-0.058130004	-0.058130004	-0.058130004	-0.058130004	-0.058130004	-0.058130004	-0.058130004	-0.058130004	-0.058130004	-0.058130004	-0.058130004	-0.058130004	-0.058130004	-0.058130004	-0.058130004
¸ßË¹°×ÔëÉù´¦Àí (295).mp3	0.06844904	0.06844904	0.06844904	0.06844904	0.06844904	0.06844904	0.06844904	0.06844904	0.06844904	0.06844904	0.06844904	0.06844904	0.06844904	0.06844904	0.06844904	0.06844904	0.06844904	0.06844904	0.06844904	0.06844904	0.06844904	0.06844904	0.06844904	0.06844904	0.06844904	0.06844904	0.06844904	0.06844904	0.06844904	0.06844904	0.06844904	0.06844904	0.06844904	0.06844904	0.06844904	0.06844904	0.06844904	0.06844904	0.06844904	0.06844904	0.06844904	0.06844904	0.06844904	0.06844904	0.06844904	0.06844904	0.06844904	0.06844904	0.06844904
¸ßË¹°×ÔëÉù´¦Àí (296).mp3	0.11772957	0.11772957	0.11772957	0.11772957	0.11772957	0.11772957	0.11772957	0.11772957	0.11772957	0.11772957	0.11772957	0.11772957	0.11772957	0.11772957	0.11772957	0.11772957	0.11772957	0.11772957	0.11772957	0.11772957	0.11772957	0.11772957	0.11772957	0.11772957	0.11772957	0.11772957	0.11772957	0.11772957	0.11772957	0.11772957	0.11772957	0.11772957	0.11772957	0.11772957	0.11772957	0.11772957	0.11772957	0.11772957	0.11772957	0.11772957	0.11772957	0.11772957	0.11772957	0.11772957	0.11772957	0.11772957	0.11772957	0.11772957	0.11772957
¸ßË¹°×ÔëÉù´¦Àí (297).mp3	0.106545456	0.106545456	0.106545456	0.106545456	0.106545456	0.106545456	0.106545456	0.106545456	0.106545456	0.106545456	0.106545456	0.106545456	0.106545456	0.106545456	0.106545456	0.106545456	0.106545456	0.106545456	0.106545456	0.106545456	0.106545456	0.106545456	0.106545456	0.106545456	0.106545456	0.106545456	0.106545456	0.106545456	0.106545456	0.106545456	0.106545456	0.106545456	0.106545456	0.106545456	0.106545456	0.106545456	0.106545456	0.106545456	0.106545456	0.106545456	0.106545456	0.106545456	0.106545456	0.106545456	0.106545456	0.106545456	0.106545456	0.106545456	0.106545456
¸ßË¹°×ÔëÉù´¦Àí (298).mp3	-0.058749057	-0.058749057	-0.058749057	-0.058749057	-0.058749057	-0.058749057	-0.058749057	-0.058749057	-0.058749057	-0.058749057	-0.058749057	-0.058749057	-0.058749057	-0.058749057	-0.058749057	-0.058749057	-0.058749057	-0.058749057	-0.058749057	-0.058749057	-0.058749057	-0.058749057	-0.058749057	-0.058749057	-0.058749057	-0.058749057	-0.058749057	-0.058749057	-0.058749057	-0.058749057	-0.058749057	-0.058749057	-0.058749057	-0.058749057	-0.058749057	-0.058749057	-0.058749057	-0.058749057	-0.058749057	-0.058749057	-0.058749057	-0.058749057	-0.058749057	-0.058749057	-0.058749057	-0.058749057	-0.058749057	-0.058749057	-0.058749057
¸ßË¹°×ÔëÉù´¦Àí (299).mp3	0.082304545	0.082304545	0.082304545	0.082304545	0.082304545	0.082304545	0.082304545	0.082304545	0.082304545	0.082304545	0.082304545	0.082304545	0.082304545	0.082304545	0.082304545	0.082304545	0.082304545	0.082304545	0.082304545	0.082304545	0.082304545	0.082304545	0.082304545	0.082304545	0.082304545	0.082304545	0.082304545	0.082304545	0.082304545	0.082304545	0.082304545	0.082304545	0.082304545	0.082304545	0.082304545	0.082304545	0.082304545	0.082304545	0.082304545	0.082304545	0.082304545	0.082304545	0.082304545	0.082304545	0.082304545	0.082304545	0.082304545	0.082304545	0.082304545
¸ßË¹°×ÔëÉù´¦Àí (300).mp3	0.0754252	0.0754252	0.0754252	0.0754252	0.0754252	0.0754252	0.0754252	0.0754252	0.0754252	0.0754252	0.0754252	0.0754252	0.0754252	0.0754252	0.0754252	0.0754252	0.0754252	0.0754252	0.0754252	0.0754252	0.0754252	0.0754252	0.0754252	0.0754252	0.0754252	0.0754252	0.0754252	0.0754252	0.0754252	0.0754252	0.0754252	0.0754252	0.0754252	0.0754252	0.0754252	0.0754252	0.0754252	0.0754252	0.0754252	0.0754252	0.0754252	0.0754252	0.0754252	0.0754252	0.0754252	0.0754252	0.0754252	0.0754252	0.0754252
¸ßË¹°×ÔëÉù´¦Àí (301).mp3	-0.14615443	-0.14615443	-0.14615443	-0.14615443	-0.14615443	-0.14615443	-0.14615443	-0.14615443	-0.14615443	-0.14615443	-0.14615443	-0.14615443	-0.14615443	-0.14615443	-0.14615443	-0.14615443	-0.14615443	-0.14615443	-0.14615443	-0.14615443	-0.14615443	-0.14615443	-0.14615443	-0.14615443	-0.14615443	-0.14615443	-0.14615443	-0.14615443	-0.14615443	-0.14615443	-0.14615443	-0.14615443	-0.14615443	-0.14615443	-0.14615443	-0.14615443	-0.14615443	-0.14615443	-0.14615443	-0.14615443	-0.14615443	-0.14615443	-0.14615443	-0.14615443	-0.14615443	-0.14615443	-0.14615443	-0.14615443	-0.14615443
¸ßË¹°×ÔëÉù´¦Àí (302).mp3	0.1492886	0.1492886	0.1492886	0.1492886	0.1492886	0.1492886	0.1492886	0.1492886	0.1492886	0.1492886	0.1492886	0.1492886	0.1492886	0.1492886	0.1492886	0.1492886	0.1492886	0.1492886	0.1492886	0.1492886	0.1492886	0.1492886	0.1492886	0.1492886	0.1492886	0.1492886	0.1492886	0.1492886	0.1492886	0.1492886	0.1492886	0.1492886	0.1492886	0.1492886	0.1492886	0.1492886	0.1492886	0.1492886	0.1492886	0.1492886	0.1492886	0.1492886	0.1492886	0.1492886	0.1492886	0.1492886	0.1492886	0.1492886	0.1492886
¸ßË¹°×ÔëÉù´¦Àí (303).mp3	-0.001737766	-0.001737766	-0.001737766	-0.001737766	-0.001737766	-0.001737766	-0.001737766	-0.001737766	-0.001737766	-0.001737766	-0.001737766	-0.001737766	-0.001737766	-0.001737766	-0.001737766	-0.001737766	-0.001737766	-0.001737766	-0.001737766	-0.001737766	-0.001737766	-0.001737766	-0.001737766	-0.001737766	-0.001737766	-0.001737766	-0.001737766	-0.001737766	-0.001737766	-0.001737766	-0.001737766	-0.001737766	-0.001737766	-0.001737766	-0.001737766	-0.001737766	-0.001737766	-0.001737766	-0.001737766	-0.001737766	-0.001737766	-0.001737766	-0.001737766	-0.001737766	-0.001737766	-0.001737766	-0.001737766	-0.001737766	-0.001737766
¸ßË¹°×ÔëÉù´¦Àí (304).mp3	0.09406041	0.09406041	0.09406041	0.09406041	0.09406041	0.09406041	0.09406041	0.09406041	0.09406041	0.09406041	0.09406041	0.09406041	0.09406041	0.09406041	0.09406041	0.09406041	0.09406041	0.09406041	0.09406041	0.09406041	0.09406041	0.09406041	0.09406041	0.09406041	0.09406041	0.09406041	0.09406041	0.09406041	0.09406041	0.09406041	0.09406041	0.09406041	0.09406041	0.09406041	0.09406041	0.09406041	0.09406041	0.09406041	0.09406041	0.09406041	0.09406041	0.09406041	0.09406041	0.09406041	0.09406041	0.09406041	0.09406041	0.09406041	0.09406041
¸ßË¹°×ÔëÉù´¦Àí (305).mp3	0.19320783	0.19320783	0.19320783	0.19320783	0.19320783	0.19320783	0.19320783	0.19320783	0.19320783	0.19320783	0.19320783	0.19320783	0.19320783	0.19320783	0.19320783	0.19320783	0.19320783	0.19320783	0.19320783	0.19320783	0.19320783	0.19320783	0.19320783	0.19320783	0.19320783	0.19320783	0.19320783	0.19320783	0.19320783	0.19320783	0.19320783	0.19320783	0.19320783	0.19320783	0.19320783	0.19320783	0.19320783	0.19320783	0.19320783	0.19320783	0.19320783	0.19320783	0.19320783	0.19320783	0.19320783	0.19320783	0.19320783	0.19320783	0.19320783
¸ßË¹°×ÔëÉù´¦Àí (306).mp3	0.195396	0.195396	0.195396	0.195396	0.195396	0.195396	0.195396	0.195396	0.195396	0.195396	0.195396	0.195396	0.195396	0.195396	0.195396	0.195396	0.195396	0.195396	0.195396	0.195396	0.195396	0.195396	0.195396	0.195396	0.195396	0.195396	0.195396	0.195396	0.195396	0.195396	0.195396	0.195396	0.195396	0.195396	0.195396	0.195396	0.195396	0.195396	0.195396	0.195396	0.195396	0.195396	0.195396	0.195396	0.195396	0.195396	0.195396	0.195396	0.195396
¸ßË¹°×ÔëÉù´¦Àí (307).mp3	0.093821	0.093821	0.093821	0.093821	0.093821	0.093821	0.093821	0.093821	0.093821	0.093821	0.093821	0.093821	0.093821	0.093821	0.093821	0.093821	0.093821	0.093821	0.093821	0.093821	0.093821	0.093821	0.093821	0.093821	0.093821	0.093821	0.093821	0.093821	0.093821	0.093821	0.093821	0.093821	0.093821	0.093821	0.093821	0.093821	0.093821	0.093821	0.093821	0.093821	0.093821	0.093821	0.093821	0.093821	0.093821	0.093821	0.093821	0.093821	0.093821
¸ßË¹°×ÔëÉù´¦Àí (308).mp3	0.055574693	0.055574693	0.055574693	0.055574693	0.055574693	0.055574693	0.055574693	0.055574693	0.055574693	0.055574693	0.055574693	0.055574693	0.055574693	0.055574693	0.055574693	0.055574693	0.055574693	0.055574693	0.055574693	0.055574693	0.055574693	0.055574693	0.055574693	0.055574693	0.055574693	0.055574693	0.055574693	0.055574693	0.055574693	0.055574693	0.055574693	0.055574693	0.055574693	0.055574693	0.055574693	0.055574693	0.055574693	0.055574693	0.055574693	0.055574693	0.055574693	0.055574693	0.055574693	0.055574693	0.055574693	0.055574693	0.055574693	0.055574693	0.055574693
¸ßË¹°×ÔëÉù´¦Àí (309).mp3	0.19955319	0.19955319	0.19955319	0.19955319	0.19955319	0.19955319	0.19955319	0.19955319	0.19955319	0.19955319	0.19955319	0.19955319	0.19955319	0.19955319	0.19955319	0.19955319	0.19955319	0.19955319	0.19955319	0.19955319	0.19955319	0.19955319	0.19955319	0.19955319	0.19955319	0.19955319	0.19955319	0.19955319	0.19955319	0.19955319	0.19955319	0.19955319	0.19955319	0.19955319	0.19955319	0.19955319	0.19955319	0.19955319	0.19955319	0.19955319	0.19955319	0.19955319	0.19955319	0.19955319	0.19955319	0.19955319	0.19955319	0.19955319	0.19955319
¸ßË¹°×ÔëÉù´¦Àí (310).mp3	-0.061704494	-0.061704494	-0.061704494	-0.061704494	-0.061704494	-0.061704494	-0.061704494	-0.061704494	-0.061704494	-0.061704494	-0.061704494	-0.061704494	-0.061704494	-0.061704494	-0.061704494	-0.061704494	-0.061704494	-0.061704494	-0.061704494	-0.061704494	-0.061704494	-0.061704494	-0.061704494	-0.061704494	-0.061704494	-0.061704494	-0.061704494	-0.061704494	-0.061704494	-0.061704494	-0.061704494	-0.061704494	-0.061704494	-0.061704494	-0.061704494	-0.061704494	-0.061704494	-0.061704494	-0.061704494	-0.061704494	-0.061704494	-0.061704494	-0.061704494	-0.061704494	-0.061704494	-0.061704494	-0.061704494	-0.061704494	-0.061704494
¸ßË¹°×ÔëÉù´¦Àí (311).mp3	0.17675164	0.17675164	0.17675164	0.17675164	0.17675164	0.17675164	0.17675164	0.17675164	0.17675164	0.17675164	0.17675164	0.17675164	0.17675164	0.17675164	0.17675164	0.17675164	0.17675164	0.17675164	0.17675164	0.17675164	0.17675164	0.17675164	0.17675164	0.17675164	0.17675164	0.17675164	0.17675164	0.17675164	0.17675164	0.17675164	0.17675164	0.17675164	0.17675164	0.17675164	0.17675164	0.17675164	0.17675164	0.17675164	0.17675164	0.17675164	0.17675164	0.17675164	0.17675164	0.17675164	0.17675164	0.17675164	0.17675164	0.17675164	0.17675164
¸ßË¹°×ÔëÉù´¦Àí (312).mp3	0.05781757	0.05781757	0.05781757	0.05781757	0.05781757	0.05781757	0.05781757	0.05781757	0.05781757	0.05781757	0.05781757	0.05781757	0.05781757	0.05781757	0.05781757	0.05781757	0.05781757	0.05781757	0.05781757	0.05781757	0.05781757	0.05781757	0.05781757	0.05781757	0.05781757	0.05781757	0.05781757	0.05781757	0.05781757	0.05781757	0.05781757	0.05781757	0.05781757	0.05781757	0.05781757	0.05781757	0.05781757	0.05781757	0.05781757	0.05781757	0.05781757	0.05781757	0.05781757	0.05781757	0.05781757	0.05781757	0.05781757	0.05781757	0.05781757
¸ßË¹°×ÔëÉù´¦Àí (313).mp3	0.10314922	0.10314922	0.10314922	0.10314922	0.10314922	0.10314922	0.10314922	0.10314922	0.10314922	0.10314922	0.10314922	0.10314922	0.10314922	0.10314922	0.10314922	0.10314922	0.10314922	0.10314922	0.10314922	0.10314922	0.10314922	0.10314922	0.10314922	0.10314922	0.10314922	0.10314922	0.10314922	0.10314922	0.10314922	0.10314922	0.10314922	0.10314922	0.10314922	0.10314922	0.10314922	0.10314922	0.10314922	0.10314922	0.10314922	0.10314922	0.10314922	0.10314922	0.10314922	0.10314922	0.10314922	0.10314922	0.10314922	0.10314922	0.10314922
¸ßË¹°×ÔëÉù´¦Àí (314).mp3	0.1799699	0.1799699	0.1799699	0.1799699	0.1799699	0.1799699	0.1799699	0.1799699	0.1799699	0.1799699	0.1799699	0.1799699	0.1799699	0.1799699	0.1799699	0.1799699	0.1799699	0.1799699	0.1799699	0.1799699	0.1799699	0.1799699	0.1799699	0.1799699	0.1799699	0.1799699	0.1799699	0.1799699	0.1799699	0.1799699	0.1799699	0.1799699	0.1799699	0.1799699	0.1799699	0.1799699	0.1799699	0.1799699	0.1799699	0.1799699	0.1799699	0.1799699	0.1799699	0.1799699	0.1799699	0.1799699	0.1799699	0.1799699	0.1799699
¸ßË¹°×ÔëÉù´¦Àí (315).mp3	0.114737265	0.114737265	0.114737265	0.114737265	0.114737265	0.114737265	0.114737265	0.114737265	0.114737265	0.114737265	0.114737265	0.114737265	0.114737265	0.114737265	0.114737265	0.114737265	0.114737265	0.114737265	0.114737265	0.114737265	0.114737265	0.114737265	0.114737265	0.114737265	0.114737265	0.114737265	0.114737265	0.114737265	0.114737265	0.114737265	0.114737265	0.114737265	0.114737265	0.114737265	0.114737265	0.114737265	0.114737265	0.114737265	0.114737265	0.114737265	0.114737265	0.114737265	0.114737265	0.114737265	0.114737265	0.114737265	0.114737265	0.114737265	0.114737265
¸ßË¹°×ÔëÉù´¦Àí (316).mp3	0.14323416	0.14323416	0.14323416	0.14323416	0.14323416	0.14323416	0.14323416	0.14323416	0.14323416	0.14323416	0.14323416	0.14323416	0.14323416	0.14323416	0.14323416	0.14323416	0.14323416	0.14323416	0.14323416	0.14323416	0.14323416	0.14323416	0.14323416	0.14323416	0.14323416	0.14323416	0.14323416	0.14323416	0.14323416	0.14323416	0.14323416	0.14323416	0.14323416	0.14323416	0.14323416	0.14323416	0.14323416	0.14323416	0.14323416	0.14323416	0.14323416	0.14323416	0.14323416	0.14323416	0.14323416	0.14323416	0.14323416	0.14323416	0.14323416
¸ßË¹°×ÔëÉù´¦Àí (317).mp3	0.19570065	0.19570065	0.19570065	0.19570065	0.19570065	0.19570065	0.19570065	0.19570065	0.19570065	0.19570065	0.19570065	0.19570065	0.19570065	0.19570065	0.19570065	0.19570065	0.19570065	0.19570065	0.19570065	0.19570065	0.19570065	0.19570065	0.19570065	0.19570065	0.19570065	0.19570065	0.19570065	0.19570065	0.19570065	0.19570065	0.19570065	0.19570065	0.19570065	0.19570065	0.19570065	0.19570065	0.19570065	0.19570065	0.19570065	0.19570065	0.19570065	0.19570065	0.19570065	0.19570065	0.19570065	0.19570065	0.19570065	0.19570065	0.19570065
¸ßË¹°×ÔëÉù´¦Àí (318).mp3	0.28012687	0.28012687	0.28012687	0.28012687	0.28012687	0.28012687	0.28012687	0.28012687	0.28012687	0.28012687	0.28012687	0.28012687	0.28012687	0.28012687	0.28012687	0.28012687	0.28012687	0.28012687	0.28012687	0.28012687	0.28012687	0.28012687	0.28012687	0.28012687	0.28012687	0.28012687	0.28012687	0.28012687	0.28012687	0.28012687	0.28012687	0.28012687	0.28012687	0.28012687	0.28012687	0.28012687	0.28012687	0.28012687	0.28012687	0.28012687	0.28012687	0.28012687	0.28012687	0.28012687	0.28012687	0.28012687	0.28012687	0.28012687	0.28012687
¸ßË¹°×ÔëÉù´¦Àí (319).mp3	0.109954394	0.109954394	0.109954394	0.109954394	0.109954394	0.109954394	0.109954394	0.109954394	0.109954394	0.109954394	0.109954394	0.109954394	0.109954394	0.109954394	0.109954394	0.109954394	0.109954394	0.109954394	0.109954394	0.109954394	0.109954394	0.109954394	0.109954394	0.109954394	0.109954394	0.109954394	0.109954394	0.109954394	0.109954394	0.109954394	0.109954394	0.109954394	0.109954394	0.109954394	0.109954394	0.109954394	0.109954394	0.109954394	0.109954394	0.109954394	0.109954394	0.109954394	0.109954394	0.109954394	0.109954394	0.109954394	0.109954394	0.109954394	0.109954394
¸ßË¹°×ÔëÉù´¦Àí (320).mp3	-0.003059484	-0.003059484	-0.003059484	-0.003059484	-0.003059484	-0.003059484	-0.003059484	-0.003059484	-0.003059484	-0.003059484	-0.003059484	-0.003059484	-0.003059484	-0.003059484	-0.003059484	-0.003059484	-0.003059484	-0.003059484	-0.003059484	-0.003059484	-0.003059484	-0.003059484	-0.003059484	-0.003059484	-0.003059484	-0.003059484	-0.003059484	-0.003059484	-0.003059484	-0.003059484	-0.003059484	-0.003059484	-0.003059484	-0.003059484	-0.003059484	-0.003059484	-0.003059484	-0.003059484	-0.003059484	-0.003059484	-0.003059484	-0.003059484	-0.003059484	-0.003059484	-0.003059484	-0.003059484	-0.003059484	-0.003059484	-0.003059484
¸ßË¹°×ÔëÉù´¦Àí (321).mp3	0.074648	0.074648	0.074648	0.074648	0.074648	0.074648	0.074648	0.074648	0.074648	0.074648	0.074648	0.074648	0.074648	0.074648	0.074648	0.074648	0.074648	0.074648	0.074648	0.074648	0.074648	0.074648	0.074648	0.074648	0.074648	0.074648	0.074648	0.074648	0.074648	0.074648	0.074648	0.074648	0.074648	0.074648	0.074648	0.074648	0.074648	0.074648	0.074648	0.074648	0.074648	0.074648	0.074648	0.074648	0.074648	0.074648	0.074648	0.074648	0.074648
¸ßË¹°×ÔëÉù´¦Àí (322).mp3	0.044443034	0.044443034	0.044443034	0.044443034	0.044443034	0.044443034	0.044443034	0.044443034	0.044443034	0.044443034	0.044443034	0.044443034	0.044443034	0.044443034	0.044443034	0.044443034	0.044443034	0.044443034	0.044443034	0.044443034	0.044443034	0.044443034	0.044443034	0.044443034	0.044443034	0.044443034	0.044443034	0.044443034	0.044443034	0.044443034	0.044443034	0.044443034	0.044443034	0.044443034	0.044443034	0.044443034	0.044443034	0.044443034	0.044443034	0.044443034	0.044443034	0.044443034	0.044443034	0.044443034	0.044443034	0.044443034	0.044443034	0.044443034	0.044443034
¸ßË¹°×ÔëÉù´¦Àí (323).mp3	0.114749976	0.114749976	0.114749976	0.114749976	0.114749976	0.114749976	0.114749976	0.114749976	0.114749976	0.114749976	0.114749976	0.114749976	0.114749976	0.114749976	0.114749976	0.114749976	0.114749976	0.114749976	0.114749976	0.114749976	0.114749976	0.114749976	0.114749976	0.114749976	0.114749976	0.114749976	0.114749976	0.114749976	0.114749976	0.114749976	0.114749976	0.114749976	0.114749976	0.114749976	0.114749976	0.114749976	0.114749976	0.114749976	0.114749976	0.114749976	0.114749976	0.114749976	0.114749976	0.114749976	0.114749976	0.114749976	0.114749976	0.114749976	0.114749976
¸ßË¹°×ÔëÉù´¦Àí (324).mp3	0.15327251	0.15327251	0.15327251	0.15327251	0.15327251	0.15327251	0.15327251	0.15327251	0.15327251	0.15327251	0.15327251	0.15327251	0.15327251	0.15327251	0.15327251	0.15327251	0.15327251	0.15327251	0.15327251	0.15327251	0.15327251	0.15327251	0.15327251	0.15327251	0.15327251	0.15327251	0.15327251	0.15327251	0.15327251	0.15327251	0.15327251	0.15327251	0.15327251	0.15327251	0.15327251	0.15327251	0.15327251	0.15327251	0.15327251	0.15327251	0.15327251	0.15327251	0.15327251	0.15327251	0.15327251	0.15327251	0.15327251	0.15327251	0.15327251
¸ßË¹°×ÔëÉù´¦Àí (325).mp3	0.16607517	0.16607517	0.16607517	0.16607517	0.16607517	0.16607517	0.16607517	0.16607517	0.16607517	0.16607517	0.16607517	0.16607517	0.16607517	0.16607517	0.16607517	0.16607517	0.16607517	0.16607517	0.16607517	0.16607517	0.16607517	0.16607517	0.16607517	0.16607517	0.16607517	0.16607517	0.16607517	0.16607517	0.16607517	0.16607517	0.16607517	0.16607517	0.16607517	0.16607517	0.16607517	0.16607517	0.16607517	0.16607517	0.16607517	0.16607517	0.16607517	0.16607517	0.16607517	0.16607517	0.16607517	0.16607517	0.16607517	0.16607517	0.16607517
¸ßË¹°×ÔëÉù´¦Àí (326).mp3	0.19281837	0.19281837	0.19281837	0.19281837	0.19281837	0.19281837	0.19281837	0.19281837	0.19281837	0.19281837	0.19281837	0.19281837	0.19281837	0.19281837	0.19281837	0.19281837	0.19281837	0.19281837	0.19281837	0.19281837	0.19281837	0.19281837	0.19281837	0.19281837	0.19281837	0.19281837	0.19281837	0.19281837	0.19281837	0.19281837	0.19281837	0.19281837	0.19281837	0.19281837	0.19281837	0.19281837	0.19281837	0.19281837	0.19281837	0.19281837	0.19281837	0.19281837	0.19281837	0.19281837	0.19281837	0.19281837	0.19281837	0.19281837	0.19281837
¸ßË¹°×ÔëÉù´¦Àí (327).mp3	0.1310359	0.1310359	0.1310359	0.1310359	0.1310359	0.1310359	0.1310359	0.1310359	0.1310359	0.1310359	0.1310359	0.1310359	0.1310359	0.1310359	0.1310359	0.1310359	0.1310359	0.1310359	0.1310359	0.1310359	0.1310359	0.1310359	0.1310359	0.1310359	0.1310359	0.1310359	0.1310359	0.1310359	0.1310359	0.1310359	0.1310359	0.1310359	0.1310359	0.1310359	0.1310359	0.1310359	0.1310359	0.1310359	0.1310359	0.1310359	0.1310359	0.1310359	0.1310359	0.1310359	0.1310359	0.1310359	0.1310359	0.1310359	0.1310359
¸ßË¹°×ÔëÉù´¦Àí (328).mp3	-0.10075364	-0.10075364	-0.10075364	-0.10075364	-0.10075364	-0.10075364	-0.10075364	-0.10075364	-0.10075364	-0.10075364	-0.10075364	-0.10075364	-0.10075364	-0.10075364	-0.10075364	-0.10075364	-0.10075364	-0.10075364	-0.10075364	-0.10075364	-0.10075364	-0.10075364	-0.10075364	-0.10075364	-0.10075364	-0.10075364	-0.10075364	-0.10075364	-0.10075364	-0.10075364	-0.10075364	-0.10075364	-0.10075364	-0.10075364	-0.10075364	-0.10075364	-0.10075364	-0.10075364	-0.10075364	-0.10075364	-0.10075364	-0.10075364	-0.10075364	-0.10075364	-0.10075364	-0.10075364	-0.10075364	-0.10075364	-0.10075364
¸ßË¹°×ÔëÉù´¦Àí (329).mp3	0.13665959	0.13665959	0.13665959	0.13665959	0.13665959	0.13665959	0.13665959	0.13665959	0.13665959	0.13665959	0.13665959	0.13665959	0.13665959	0.13665959	0.13665959	0.13665959	0.13665959	0.13665959	0.13665959	0.13665959	0.13665959	0.13665959	0.13665959	0.13665959	0.13665959	0.13665959	0.13665959	0.13665959	0.13665959	0.13665959	0.13665959	0.13665959	0.13665959	0.13665959	0.13665959	0.13665959	0.13665959	0.13665959	0.13665959	0.13665959	0.13665959	0.13665959	0.13665959	0.13665959	0.13665959	0.13665959	0.13665959	0.13665959	0.13665959
¸ßË¹°×ÔëÉù´¦Àí (330).mp3	0.09921043	0.09921043	0.09921043	0.09921043	0.09921043	0.09921043	0.09921043	0.09921043	0.09921043	0.09921043	0.09921043	0.09921043	0.09921043	0.09921043	0.09921043	0.09921043	0.09921043	0.09921043	0.09921043	0.09921043	0.09921043	0.09921043	0.09921043	0.09921043	0.09921043	0.09921043	0.09921043	0.09921043	0.09921043	0.09921043	0.09921043	0.09921043	0.09921043	0.09921043	0.09921043	0.09921043	0.09921043	0.09921043	0.09921043	0.09921043	0.09921043	0.09921043	0.09921043	0.09921043	0.09921043	0.09921043	0.09921043	0.09921043	0.09921043
¸ßË¹°×ÔëÉù´¦Àí (331).mp3	-0.063123815	-0.063123815	-0.063123815	-0.063123815	-0.063123815	-0.063123815	-0.063123815	-0.063123815	-0.063123815	-0.063123815	-0.063123815	-0.063123815	-0.063123815	-0.063123815	-0.063123815	-0.063123815	-0.063123815	-0.063123815	-0.063123815	-0.063123815	-0.063123815	-0.063123815	-0.063123815	-0.063123815	-0.063123815	-0.063123815	-0.063123815	-0.063123815	-0.063123815	-0.063123815	-0.063123815	-0.063123815	-0.063123815	-0.063123815	-0.063123815	-0.063123815	-0.063123815	-0.063123815	-0.063123815	-0.063123815	-0.063123815	-0.063123815	-0.063123815	-0.063123815	-0.063123815	-0.063123815	-0.063123815	-0.063123815	-0.063123815
¸ßË¹°×ÔëÉù´¦Àí (332).mp3	0.07133313	0.07133313	0.07133313	0.07133313	0.07133313	0.07133313	0.07133313	0.07133313	0.07133313	0.07133313	0.07133313	0.07133313	0.07133313	0.07133313	0.07133313	0.07133313	0.07133313	0.07133313	0.07133313	0.07133313	0.07133313	0.07133313	0.07133313	0.07133313	0.07133313	0.07133313	0.07133313	0.07133313	0.07133313	0.07133313	0.07133313	0.07133313	0.07133313	0.07133313	0.07133313	0.07133313	0.07133313	0.07133313	0.07133313	0.07133313	0.07133313	0.07133313	0.07133313	0.07133313	0.07133313	0.07133313	0.07133313	0.07133313	0.07133313
¸ßË¹°×ÔëÉù´¦Àí (333).mp3	0.17077494	0.17077494	0.17077494	0.17077494	0.17077494	0.17077494	0.17077494	0.17077494	0.17077494	0.17077494	0.17077494	0.17077494	0.17077494	0.17077494	0.17077494	0.17077494	0.17077494	0.17077494	0.17077494	0.17077494	0.17077494	0.17077494	0.17077494	0.17077494	0.17077494	0.17077494	0.17077494	0.17077494	0.17077494	0.17077494	0.17077494	0.17077494	0.17077494	0.17077494	0.17077494	0.17077494	0.17077494	0.17077494	0.17077494	0.17077494	0.17077494	0.17077494	0.17077494	0.17077494	0.17077494	0.17077494	0.17077494	0.17077494	0.17077494
¸ßË¹°×ÔëÉù´¦Àí (334).mp3	0.09229574	0.09229574	0.09229574	0.09229574	0.09229574	0.09229574	0.09229574	0.09229574	0.09229574	0.09229574	0.09229574	0.09229574	0.09229574	0.09229574	0.09229574	0.09229574	0.09229574	0.09229574	0.09229574	0.09229574	0.09229574	0.09229574	0.09229574	0.09229574	0.09229574	0.09229574	0.09229574	0.09229574	0.09229574	0.09229574	0.09229574	0.09229574	0.09229574	0.09229574	0.09229574	0.09229574	0.09229574	0.09229574	0.09229574	0.09229574	0.09229574	0.09229574	0.09229574	0.09229574	0.09229574	0.09229574	0.09229574	0.09229574	0.09229574
¸ßË¹°×ÔëÉù´¦Àí (335).mp3	0.12526473	0.12526473	0.12526473	0.12526473	0.12526473	0.12526473	0.12526473	0.12526473	0.12526473	0.12526473	0.12526473	0.12526473	0.12526473	0.12526473	0.12526473	0.12526473	0.12526473	0.12526473	0.12526473	0.12526473	0.12526473	0.12526473	0.12526473	0.12526473	0.12526473	0.12526473	0.12526473	0.12526473	0.12526473	0.12526473	0.12526473	0.12526473	0.12526473	0.12526473	0.12526473	0.12526473	0.12526473	0.12526473	0.12526473	0.12526473	0.12526473	0.12526473	0.12526473	0.12526473	0.12526473	0.12526473	0.12526473	0.12526473	0.12526473
¸ßË¹°×ÔëÉù´¦Àí (336).mp3	0.13252172	0.13252172	0.13252172	0.13252172	0.13252172	0.13252172	0.13252172	0.13252172	0.13252172	0.13252172	0.13252172	0.13252172	0.13252172	0.13252172	0.13252172	0.13252172	0.13252172	0.13252172	0.13252172	0.13252172	0.13252172	0.13252172	0.13252172	0.13252172	0.13252172	0.13252172	0.13252172	0.13252172	0.13252172	0.13252172	0.13252172	0.13252172	0.13252172	0.13252172	0.13252172	0.13252172	0.13252172	0.13252172	0.13252172	0.13252172	0.13252172	0.13252172	0.13252172	0.13252172	0.13252172	0.13252172	0.13252172	0.13252172	0.13252172
¸ßË¹°×ÔëÉù´¦Àí (337).mp3	0.21386322	0.21386322	0.21386322	0.21386322	0.21386322	0.21386322	0.21386322	0.21386322	0.21386322	0.21386322	0.21386322	0.21386322	0.21386322	0.21386322	0.21386322	0.21386322	0.21386322	0.21386322	0.21386322	0.21386322	0.21386322	0.21386322	0.21386322	0.21386322	0.21386322	0.21386322	0.21386322	0.21386322	0.21386322	0.21386322	0.21386322	0.21386322	0.21386322	0.21386322	0.21386322	0.21386322	0.21386322	0.21386322	0.21386322	0.21386322	0.21386322	0.21386322	0.21386322	0.21386322	0.21386322	0.21386322	0.21386322	0.21386322	0.21386322
¸ßË¹°×ÔëÉù´¦Àí (338).mp3	0.11162915	0.11162915	0.11162915	0.11162915	0.11162915	0.11162915	0.11162915	0.11162915	0.11162915	0.11162915	0.11162915	0.11162915	0.11162915	0.11162915	0.11162915	0.11162915	0.11162915	0.11162915	0.11162915	0.11162915	0.11162915	0.11162915	0.11162915	0.11162915	0.11162915	0.11162915	0.11162915	0.11162915	0.11162915	0.11162915	0.11162915	0.11162915	0.11162915	0.11162915	0.11162915	0.11162915	0.11162915	0.11162915	0.11162915	0.11162915	0.11162915	0.11162915	0.11162915	0.11162915	0.11162915	0.11162915	0.11162915	0.11162915	0.11162915
¸ßË¹°×ÔëÉù´¦Àí (339).mp3	0.22421584	0.22421584	0.22421584	0.22421584	0.22421584	0.22421584	0.22421584	0.22421584	0.22421584	0.22421584	0.22421584	0.22421584	0.22421584	0.22421584	0.22421584	0.22421584	0.22421584	0.22421584	0.22421584	0.22421584	0.22421584	0.22421584	0.22421584	0.22421584	0.22421584	0.22421584	0.22421584	0.22421584	0.22421584	0.22421584	0.22421584	0.22421584	0.22421584	0.22421584	0.22421584	0.22421584	0.22421584	0.22421584	0.22421584	0.22421584	0.22421584	0.22421584	0.22421584	0.22421584	0.22421584	0.22421584	0.22421584	0.22421584	0.22421584
¸ßË¹°×ÔëÉù´¦Àí (340).mp3	0.13738713	0.13738713	0.13738713	0.13738713	0.13738713	0.13738713	0.13738713	0.13738713	0.13738713	0.13738713	0.13738713	0.13738713	0.13738713	0.13738713	0.13738713	0.13738713	0.13738713	0.13738713	0.13738713	0.13738713	0.13738713	0.13738713	0.13738713	0.13738713	0.13738713	0.13738713	0.13738713	0.13738713	0.13738713	0.13738713	0.13738713	0.13738713	0.13738713	0.13738713	0.13738713	0.13738713	0.13738713	0.13738713	0.13738713	0.13738713	0.13738713	0.13738713	0.13738713	0.13738713	0.13738713	0.13738713	0.13738713	0.13738713	0.13738713
¸ßË¹°×ÔëÉù´¦Àí (341).mp3	-0.13186285	-0.13186285	-0.13186285	-0.13186285	-0.13186285	-0.13186285	-0.13186285	-0.13186285	-0.13186285	-0.13186285	-0.13186285	-0.13186285	-0.13186285	-0.13186285	-0.13186285	-0.13186285	-0.13186285	-0.13186285	-0.13186285	-0.13186285	-0.13186285	-0.13186285	-0.13186285	-0.13186285	-0.13186285	-0.13186285	-0.13186285	-0.13186285	-0.13186285	-0.13186285	-0.13186285	-0.13186285	-0.13186285	-0.13186285	-0.13186285	-0.13186285	-0.13186285	-0.13186285	-0.13186285	-0.13186285	-0.13186285	-0.13186285	-0.13186285	-0.13186285	-0.13186285	-0.13186285	-0.13186285	-0.13186285	-0.13186285
¸ßË¹°×ÔëÉù´¦Àí (342).mp3	0.20458561	0.20458561	0.20458561	0.20458561	0.20458561	0.20458561	0.20458561	0.20458561	0.20458561	0.20458561	0.20458561	0.20458561	0.20458561	0.20458561	0.20458561	0.20458561	0.20458561	0.20458561	0.20458561	0.20458561	0.20458561	0.20458561	0.20458561	0.20458561	0.20458561	0.20458561	0.20458561	0.20458561	0.20458561	0.20458561	0.20458561	0.20458561	0.20458561	0.20458561	0.20458561	0.20458561	0.20458561	0.20458561	0.20458561	0.20458561	0.20458561	0.20458561	0.20458561	0.20458561	0.20458561	0.20458561	0.20458561	0.20458561	0.20458561
¸ßË¹°×ÔëÉù´¦Àí (343).mp3	0.04104706	0.04104706	0.04104706	0.04104706	0.04104706	0.04104706	0.04104706	0.04104706	0.04104706	0.04104706	0.04104706	0.04104706	0.04104706	0.04104706	0.04104706	0.04104706	0.04104706	0.04104706	0.04104706	0.04104706	0.04104706	0.04104706	0.04104706	0.04104706	0.04104706	0.04104706	0.04104706	0.04104706	0.04104706	0.04104706	0.04104706	0.04104706	0.04104706	0.04104706	0.04104706	0.04104706	0.04104706	0.04104706	0.04104706	0.04104706	0.04104706	0.04104706	0.04104706	0.04104706	0.04104706	0.04104706	0.04104706	0.04104706	0.04104706
¸ßË¹°×ÔëÉù´¦Àí (344).mp3	0.15011758	0.15011758	0.15011758	0.15011758	0.15011758	0.15011758	0.15011758	0.15011758	0.15011758	0.15011758	0.15011758	0.15011758	0.15011758	0.15011758	0.15011758	0.15011758	0.15011758	0.15011758	0.15011758	0.15011758	0.15011758	0.15011758	0.15011758	0.15011758	0.15011758	0.15011758	0.15011758	0.15011758	0.15011758	0.15011758	0.15011758	0.15011758	0.15011758	0.15011758	0.15011758	0.15011758	0.15011758	0.15011758	0.15011758	0.15011758	0.15011758	0.15011758	0.15011758	0.15011758	0.15011758	0.15011758	0.15011758	0.15011758	0.15011758
¸ßË¹°×ÔëÉù´¦Àí (345).mp3	0.035766087	0.035766087	0.035766087	0.035766087	0.035766087	0.035766087	0.035766087	0.035766087	0.035766087	0.035766087	0.035766087	0.035766087	0.035766087	0.035766087	0.035766087	0.035766087	0.035766087	0.035766087	0.035766087	0.035766087	0.035766087	0.035766087	0.035766087	0.035766087	0.035766087	0.035766087	0.035766087	0.035766087	0.035766087	0.035766087	0.035766087	0.035766087	0.035766087	0.035766087	0.035766087	0.035766087	0.035766087	0.035766087	0.035766087	0.035766087	0.035766087	0.035766087	0.035766087	0.035766087	0.035766087	0.035766087	0.035766087	0.035766087	0.035766087
¸ßË¹°×ÔëÉù´¦Àí (346).mp3	0.11180518	0.11180518	0.11180518	0.11180518	0.11180518	0.11180518	0.11180518	0.11180518	0.11180518	0.11180518	0.11180518	0.11180518	0.11180518	0.11180518	0.11180518	0.11180518	0.11180518	0.11180518	0.11180518	0.11180518	0.11180518	0.11180518	0.11180518	0.11180518	0.11180518	0.11180518	0.11180518	0.11180518	0.11180518	0.11180518	0.11180518	0.11180518	0.11180518	0.11180518	0.11180518	0.11180518	0.11180518	0.11180518	0.11180518	0.11180518	0.11180518	0.11180518	0.11180518	0.11180518	0.11180518	0.11180518	0.11180518	0.11180518	0.11180518
¸ßË¹°×ÔëÉù´¦Àí (347).mp3	0.26521632	0.26521632	0.26521632	0.26521632	0.26521632	0.26521632	0.26521632	0.26521632	0.26521632	0.26521632	0.26521632	0.26521632	0.26521632	0.26521632	0.26521632	0.26521632	0.26521632	0.26521632	0.26521632	0.26521632	0.26521632	0.26521632	0.26521632	0.26521632	0.26521632	0.26521632	0.26521632	0.26521632	0.26521632	0.26521632	0.26521632	0.26521632	0.26521632	0.26521632	0.26521632	0.26521632	0.26521632	0.26521632	0.26521632	0.26521632	0.26521632	0.26521632	0.26521632	0.26521632	0.26521632	0.26521632	0.26521632	0.26521632	0.26521632
¸ßË¹°×ÔëÉù´¦Àí (348).mp3	0.1660822	0.1660822	0.1660822	0.1660822	0.1660822	0.1660822	0.1660822	0.1660822	0.1660822	0.1660822	0.1660822	0.1660822	0.1660822	0.1660822	0.1660822	0.1660822	0.1660822	0.1660822	0.1660822	0.1660822	0.1660822	0.1660822	0.1660822	0.1660822	0.1660822	0.1660822	0.1660822	0.1660822	0.1660822	0.1660822	0.1660822	0.1660822	0.1660822	0.1660822	0.1660822	0.1660822	0.1660822	0.1660822	0.1660822	0.1660822	0.1660822	0.1660822	0.1660822	0.1660822	0.1660822	0.1660822	0.1660822	0.1660822	0.1660822
¸ßË¹°×ÔëÉù´¦Àí (349).mp3	0.1906144	0.1906144	0.1906144	0.1906144	0.1906144	0.1906144	0.1906144	0.1906144	0.1906144	0.1906144	0.1906144	0.1906144	0.1906144	0.1906144	0.1906144	0.1906144	0.1906144	0.1906144	0.1906144	0.1906144	0.1906144	0.1906144	0.1906144	0.1906144	0.1906144	0.1906144	0.1906144	0.1906144	0.1906144	0.1906144	0.1906144	0.1906144	0.1906144	0.1906144	0.1906144	0.1906144	0.1906144	0.1906144	0.1906144	0.1906144	0.1906144	0.1906144	0.1906144	0.1906144	0.1906144	0.1906144	0.1906144	0.1906144	0.1906144
¸ßË¹°×ÔëÉù´¦Àí (350).mp3	0.16500324	0.16500324	0.16500324	0.16500324	0.16500324	0.16500324	0.16500324	0.16500324	0.16500324	0.16500324	0.16500324	0.16500324	0.16500324	0.16500324	0.16500324	0.16500324	0.16500324	0.16500324	0.16500324	0.16500324	0.16500324	0.16500324	0.16500324	0.16500324	0.16500324	0.16500324	0.16500324	0.16500324	0.16500324	0.16500324	0.16500324	0.16500324	0.16500324	0.16500324	0.16500324	0.16500324	0.16500324	0.16500324	0.16500324	0.16500324	0.16500324	0.16500324	0.16500324	0.16500324	0.16500324	0.16500324	0.16500324	0.16500324	0.16500324
¸ßË¹°×ÔëÉù´¦Àí (351).mp3	0.22653621	0.22653621	0.22653621	0.22653621	0.22653621	0.22653621	0.22653621	0.22653621	0.22653621	0.22653621	0.22653621	0.22653621	0.22653621	0.22653621	0.22653621	0.22653621	0.22653621	0.22653621	0.22653621	0.22653621	0.22653621	0.22653621	0.22653621	0.22653621	0.22653621	0.22653621	0.22653621	0.22653621	0.22653621	0.22653621	0.22653621	0.22653621	0.22653621	0.22653621	0.22653621	0.22653621	0.22653621	0.22653621	0.22653621	0.22653621	0.22653621	0.22653621	0.22653621	0.22653621	0.22653621	0.22653621	0.22653621	0.22653621	0.22653621
¸ßË¹°×ÔëÉù´¦Àí (352).mp3	0.2141442	0.2141442	0.2141442	0.2141442	0.2141442	0.2141442	0.2141442	0.2141442	0.2141442	0.2141442	0.2141442	0.2141442	0.2141442	0.2141442	0.2141442	0.2141442	0.2141442	0.2141442	0.2141442	0.2141442	0.2141442	0.2141442	0.2141442	0.2141442	0.2141442	0.2141442	0.2141442	0.2141442	0.2141442	0.2141442	0.2141442	0.2141442	0.2141442	0.2141442	0.2141442	0.2141442	0.2141442	0.2141442	0.2141442	0.2141442	0.2141442	0.2141442	0.2141442	0.2141442	0.2141442	0.2141442	0.2141442	0.2141442	0.2141442
¸ßË¹°×ÔëÉù´¦Àí (353).mp3	0.002846204	0.002846204	0.002846204	0.002846204	0.002846204	0.002846204	0.002846204	0.002846204	0.002846204	0.002846204	0.002846204	0.002846204	0.002846204	0.002846204	0.002846204	0.002846204	0.002846204	0.002846204	0.002846204	0.002846204	0.002846204	0.002846204	0.002846204	0.002846204	0.002846204	0.002846204	0.002846204	0.002846204	0.002846204	0.002846204	0.002846204	0.002846204	0.002846204	0.002846204	0.002846204	0.002846204	0.002846204	0.002846204	0.002846204	0.002846204	0.002846204	0.002846204	0.002846204	0.002846204	0.002846204	0.002846204	0.002846204	0.002846204	0.002846204
¸ßË¹°×ÔëÉù´¦Àí (354).mp3	0.10642551	0.10642551	0.10642551	0.10642551	0.10642551	0.10642551	0.10642551	0.10642551	0.10642551	0.10642551	0.10642551	0.10642551	0.10642551	0.10642551	0.10642551	0.10642551	0.10642551	0.10642551	0.10642551	0.10642551	0.10642551	0.10642551	0.10642551	0.10642551	0.10642551	0.10642551	0.10642551	0.10642551	0.10642551	0.10642551	0.10642551	0.10642551	0.10642551	0.10642551	0.10642551	0.10642551	0.10642551	0.10642551	0.10642551	0.10642551	0.10642551	0.10642551	0.10642551	0.10642551	0.10642551	0.10642551	0.10642551	0.10642551	0.10642551
¸ßË¹°×ÔëÉù´¦Àí (355).mp3	0.11856621	0.11856621	0.11856621	0.11856621	0.11856621	0.11856621	0.11856621	0.11856621	0.11856621	0.11856621	0.11856621	0.11856621	0.11856621	0.11856621	0.11856621	0.11856621	0.11856621	0.11856621	0.11856621	0.11856621	0.11856621	0.11856621	0.11856621	0.11856621	0.11856621	0.11856621	0.11856621	0.11856621	0.11856621	0.11856621	0.11856621	0.11856621	0.11856621	0.11856621	0.11856621	0.11856621	0.11856621	0.11856621	0.11856621	0.11856621	0.11856621	0.11856621	0.11856621	0.11856621	0.11856621	0.11856621	0.11856621	0.11856621	0.11856621
¸ßË¹°×ÔëÉù´¦Àí (356).mp3	0.1897789	0.1897789	0.1897789	0.1897789	0.1897789	0.1897789	0.1897789	0.1897789	0.1897789	0.1897789	0.1897789	0.1897789	0.1897789	0.1897789	0.1897789	0.1897789	0.1897789	0.1897789	0.1897789	0.1897789	0.1897789	0.1897789	0.1897789	0.1897789	0.1897789	0.1897789	0.1897789	0.1897789	0.1897789	0.1897789	0.1897789	0.1897789	0.1897789	0.1897789	0.1897789	0.1897789	0.1897789	0.1897789	0.1897789	0.1897789	0.1897789	0.1897789	0.1897789	0.1897789	0.1897789	0.1897789	0.1897789	0.1897789	0.1897789
¸ßË¹°×ÔëÉù´¦Àí (357).mp3	-0.016907118	-0.016907118	-0.016907118	-0.016907118	-0.016907118	-0.016907118	-0.016907118	-0.016907118	-0.016907118	-0.016907118	-0.016907118	-0.016907118	-0.016907118	-0.016907118	-0.016907118	-0.016907118	-0.016907118	-0.016907118	-0.016907118	-0.016907118	-0.016907118	-0.016907118	-0.016907118	-0.016907118	-0.016907118	-0.016907118	-0.016907118	-0.016907118	-0.016907118	-0.016907118	-0.016907118	-0.016907118	-0.016907118	-0.016907118	-0.016907118	-0.016907118	-0.016907118	-0.016907118	-0.016907118	-0.016907118	-0.016907118	-0.016907118	-0.016907118	-0.016907118	-0.016907118	-0.016907118	-0.016907118	-0.016907118	-0.016907118
¸ßË¹°×ÔëÉù´¦Àí (358).mp3	0.050803967	0.050803967	0.050803967	0.050803967	0.050803967	0.050803967	0.050803967	0.050803967	0.050803967	0.050803967	0.050803967	0.050803967	0.050803967	0.050803967	0.050803967	0.050803967	0.050803967	0.050803967	0.050803967	0.050803967	0.050803967	0.050803967	0.050803967	0.050803967	0.050803967	0.050803967	0.050803967	0.050803967	0.050803967	0.050803967	0.050803967	0.050803967	0.050803967	0.050803967	0.050803967	0.050803967	0.050803967	0.050803967	0.050803967	0.050803967	0.050803967	0.050803967	0.050803967	0.050803967	0.050803967	0.050803967	0.050803967	0.050803967	0.050803967
¸ßË¹°×ÔëÉù´¦Àí (359).mp3	0.25719228	0.25719228	0.25719228	0.25719228	0.25719228	0.25719228	0.25719228	0.25719228	0.25719228	0.25719228	0.25719228	0.25719228	0.25719228	0.25719228	0.25719228	0.25719228	0.25719228	0.25719228	0.25719228	0.25719228	0.25719228	0.25719228	0.25719228	0.25719228	0.25719228	0.25719228	0.25719228	0.25719228	0.25719228	0.25719228	0.25719228	0.25719228	0.25719228	0.25719228	0.25719228	0.25719228	0.25719228	0.25719228	0.25719228	0.25719228	0.25719228	0.25719228	0.25719228	0.25719228	0.25719228	0.25719228	0.25719228	0.25719228	0.25719228
¸ßË¹°×ÔëÉù´¦Àí (360).mp3	0.17178708	0.17178708	0.17178708	0.17178708	0.17178708	0.17178708	0.17178708	0.17178708	0.17178708	0.17178708	0.17178708	0.17178708	0.17178708	0.17178708	0.17178708	0.17178708	0.17178708	0.17178708	0.17178708	0.17178708	0.17178708	0.17178708	0.17178708	0.17178708	0.17178708	0.17178708	0.17178708	0.17178708	0.17178708	0.17178708	0.17178708	0.17178708	0.17178708	0.17178708	0.17178708	0.17178708	0.17178708	0.17178708	0.17178708	0.17178708	0.17178708	0.17178708	0.17178708	0.17178708	0.17178708	0.17178708	0.17178708	0.17178708	0.17178708
¸ßË¹°×ÔëÉù´¦Àí (361).mp3	0.0124119	0.0124119	0.0124119	0.0124119	0.0124119	0.0124119	0.0124119	0.0124119	0.0124119	0.0124119	0.0124119	0.0124119	0.0124119	0.0124119	0.0124119	0.0124119	0.0124119	0.0124119	0.0124119	0.0124119	0.0124119	0.0124119	0.0124119	0.0124119	0.0124119	0.0124119	0.0124119	0.0124119	0.0124119	0.0124119	0.0124119	0.0124119	0.0124119	0.0124119	0.0124119	0.0124119	0.0124119	0.0124119	0.0124119	0.0124119	0.0124119	0.0124119	0.0124119	0.0124119	0.0124119	0.0124119	0.0124119	0.0124119	0.0124119
¸ßË¹°×ÔëÉù´¦Àí (362).mp3	0.20950854	0.20950854	0.20950854	0.20950854	0.20950854	0.20950854	0.20950854	0.20950854	0.20950854	0.20950854	0.20950854	0.20950854	0.20950854	0.20950854	0.20950854	0.20950854	0.20950854	0.20950854	0.20950854	0.20950854	0.20950854	0.20950854	0.20950854	0.20950854	0.20950854	0.20950854	0.20950854	0.20950854	0.20950854	0.20950854	0.20950854	0.20950854	0.20950854	0.20950854	0.20950854	0.20950854	0.20950854	0.20950854	0.20950854	0.20950854	0.20950854	0.20950854	0.20950854	0.20950854	0.20950854	0.20950854	0.20950854	0.20950854	0.20950854
¸ßË¹°×ÔëÉù´¦Àí (363).mp3	-0.038811304	-0.038811304	-0.038811304	-0.038811304	-0.038811304	-0.038811304	-0.038811304	-0.038811304	-0.038811304	-0.038811304	-0.038811304	-0.038811304	-0.038811304	-0.038811304	-0.038811304	-0.038811304	-0.038811304	-0.038811304	-0.038811304	-0.038811304	-0.038811304	-0.038811304	-0.038811304	-0.038811304	-0.038811304	-0.038811304	-0.038811304	-0.038811304	-0.038811304	-0.038811304	-0.038811304	-0.038811304	-0.038811304	-0.038811304	-0.038811304	-0.038811304	-0.038811304	-0.038811304	-0.038811304	-0.038811304	-0.038811304	-0.038811304	-0.038811304	-0.038811304	-0.038811304	-0.038811304	-0.038811304	-0.038811304	-0.038811304
¸ßË¹°×ÔëÉù´¦Àí (364).mp3	0.08759885	0.08759885	0.08759885	0.08759885	0.08759885	0.08759885	0.08759885	0.08759885	0.08759885	0.08759885	0.08759885	0.08759885	0.08759885	0.08759885	0.08759885	0.08759885	0.08759885	0.08759885	0.08759885	0.08759885	0.08759885	0.08759885	0.08759885	0.08759885	0.08759885	0.08759885	0.08759885	0.08759885	0.08759885	0.08759885	0.08759885	0.08759885	0.08759885	0.08759885	0.08759885	0.08759885	0.08759885	0.08759885	0.08759885	0.08759885	0.08759885	0.08759885	0.08759885	0.08759885	0.08759885	0.08759885	0.08759885	0.08759885	0.08759885
¸ßË¹°×ÔëÉù´¦Àí (365).mp3	-0.020020403	-0.020020403	-0.020020403	-0.020020403	-0.020020403	-0.020020403	-0.020020403	-0.020020403	-0.020020403	-0.020020403	-0.020020403	-0.020020403	-0.020020403	-0.020020403	-0.020020403	-0.020020403	-0.020020403	-0.020020403	-0.020020403	-0.020020403	-0.020020403	-0.020020403	-0.020020403	-0.020020403	-0.020020403	-0.020020403	-0.020020403	-0.020020403	-0.020020403	-0.020020403	-0.020020403	-0.020020403	-0.020020403	-0.020020403	-0.020020403	-0.020020403	-0.020020403	-0.020020403	-0.020020403	-0.020020403	-0.020020403	-0.020020403	-0.020020403	-0.020020403	-0.020020403	-0.020020403	-0.020020403	-0.020020403	-0.020020403
¸ßË¹°×ÔëÉù´¦Àí (366).mp3	-0.25676763	-0.25676763	-0.25676763	-0.25676763	-0.25676763	-0.25676763	-0.25676763	-0.25676763	-0.25676763	-0.25676763	-0.25676763	-0.25676763	-0.25676763	-0.25676763	-0.25676763	-0.25676763	-0.25676763	-0.25676763	-0.25676763	-0.25676763	-0.25676763	-0.25676763	-0.25676763	-0.25676763	-0.25676763	-0.25676763	-0.25676763	-0.25676763	-0.25676763	-0.25676763	-0.25676763	-0.25676763	-0.25676763	-0.25676763	-0.25676763	-0.25676763	-0.25676763	-0.25676763	-0.25676763	-0.25676763	-0.25676763	-0.25676763	-0.25676763	-0.25676763	-0.25676763	-0.25676763	-0.25676763	-0.25676763	-0.25676763
¸ßË¹°×ÔëÉù´¦Àí (367).mp3	0.20385876	0.20385876	0.20385876	0.20385876	0.20385876	0.20385876	0.20385876	0.20385876	0.20385876	0.20385876	0.20385876	0.20385876	0.20385876	0.20385876	0.20385876	0.20385876	0.20385876	0.20385876	0.20385876	0.20385876	0.20385876	0.20385876	0.20385876	0.20385876	0.20385876	0.20385876	0.20385876	0.20385876	0.20385876	0.20385876	0.20385876	0.20385876	0.20385876	0.20385876	0.20385876	0.20385876	0.20385876	0.20385876	0.20385876	0.20385876	0.20385876	0.20385876	0.20385876	0.20385876	0.20385876	0.20385876	0.20385876	0.20385876	0.20385876
¸ßË¹°×ÔëÉù´¦Àí (368).mp3	0.30273587	0.30273587	0.30273587	0.30273587	0.30273587	0.30273587	0.30273587	0.30273587	0.30273587	0.30273587	0.30273587	0.30273587	0.30273587	0.30273587	0.30273587	0.30273587	0.30273587	0.30273587	0.30273587	0.30273587	0.30273587	0.30273587	0.30273587	0.30273587	0.30273587	0.30273587	0.30273587	0.30273587	0.30273587	0.30273587	0.30273587	0.30273587	0.30273587	0.30273587	0.30273587	0.30273587	0.30273587	0.30273587	0.30273587	0.30273587	0.30273587	0.30273587	0.30273587	0.30273587	0.30273587	0.30273587	0.30273587	0.30273587	0.30273587
¸ßË¹°×ÔëÉù´¦Àí (369).mp3	0.20205247	0.20205247	0.20205247	0.20205247	0.20205247	0.20205247	0.20205247	0.20205247	0.20205247	0.20205247	0.20205247	0.20205247	0.20205247	0.20205247	0.20205247	0.20205247	0.20205247	0.20205247	0.20205247	0.20205247	0.20205247	0.20205247	0.20205247	0.20205247	0.20205247	0.20205247	0.20205247	0.20205247	0.20205247	0.20205247	0.20205247	0.20205247	0.20205247	0.20205247	0.20205247	0.20205247	0.20205247	0.20205247	0.20205247	0.20205247	0.20205247	0.20205247	0.20205247	0.20205247	0.20205247	0.20205247	0.20205247	0.20205247	0.20205247
¸ßË¹°×ÔëÉù´¦Àí (370).mp3	0.12625626	0.12625626	0.12625626	0.12625626	0.12625626	0.12625626	0.12625626	0.12625626	0.12625626	0.12625626	0.12625626	0.12625626	0.12625626	0.12625626	0.12625626	0.12625626	0.12625626	0.12625626	0.12625626	0.12625626	0.12625626	0.12625626	0.12625626	0.12625626	0.12625626	0.12625626	0.12625626	0.12625626	0.12625626	0.12625626	0.12625626	0.12625626	0.12625626	0.12625626	0.12625626	0.12625626	0.12625626	0.12625626	0.12625626	0.12625626	0.12625626	0.12625626	0.12625626	0.12625626	0.12625626	0.12625626	0.12625626	0.12625626	0.12625626
¸ßË¹°×ÔëÉù´¦Àí (371).mp3	0.21513963	0.21513963	0.21513963	0.21513963	0.21513963	0.21513963	0.21513963	0.21513963	0.21513963	0.21513963	0.21513963	0.21513963	0.21513963	0.21513963	0.21513963	0.21513963	0.21513963	0.21513963	0.21513963	0.21513963	0.21513963	0.21513963	0.21513963	0.21513963	0.21513963	0.21513963	0.21513963	0.21513963	0.21513963	0.21513963	0.21513963	0.21513963	0.21513963	0.21513963	0.21513963	0.21513963	0.21513963	0.21513963	0.21513963	0.21513963	0.21513963	0.21513963	0.21513963	0.21513963	0.21513963	0.21513963	0.21513963	0.21513963	0.21513963
¸ßË¹°×ÔëÉù´¦Àí (372).mp3	0.013961799	0.013961799	0.013961799	0.013961799	0.013961799	0.013961799	0.013961799	0.013961799	0.013961799	0.013961799	0.013961799	0.013961799	0.013961799	0.013961799	0.013961799	0.013961799	0.013961799	0.013961799	0.013961799	0.013961799	0.013961799	0.013961799	0.013961799	0.013961799	0.013961799	0.013961799	0.013961799	0.013961799	0.013961799	0.013961799	0.013961799	0.013961799	0.013961799	0.013961799	0.013961799	0.013961799	0.013961799	0.013961799	0.013961799	0.013961799	0.013961799	0.013961799	0.013961799	0.013961799	0.013961799	0.013961799	0.013961799	0.013961799	0.013961799
¸ßË¹°×ÔëÉù´¦Àí (373).mp3	-0.01544667	-0.01544667	-0.01544667	-0.01544667	-0.01544667	-0.01544667	-0.01544667	-0.01544667	-0.01544667	-0.01544667	-0.01544667	-0.01544667	-0.01544667	-0.01544667	-0.01544667	-0.01544667	-0.01544667	-0.01544667	-0.01544667	-0.01544667	-0.01544667	-0.01544667	-0.01544667	-0.01544667	-0.01544667	-0.01544667	-0.01544667	-0.01544667	-0.01544667	-0.01544667	-0.01544667	-0.01544667	-0.01544667	-0.01544667	-0.01544667	-0.01544667	-0.01544667	-0.01544667	-0.01544667	-0.01544667	-0.01544667	-0.01544667	-0.01544667	-0.01544667	-0.01544667	-0.01544667	-0.01544667	-0.01544667	-0.01544667
¸ßË¹°×ÔëÉù´¦Àí (374).mp3	0.16383082	0.16383082	0.16383082	0.16383082	0.16383082	0.16383082	0.16383082	0.16383082	0.16383082	0.16383082	0.16383082	0.16383082	0.16383082	0.16383082	0.16383082	0.16383082	0.16383082	0.16383082	0.16383082	0.16383082	0.16383082	0.16383082	0.16383082	0.16383082	0.16383082	0.16383082	0.16383082	0.16383082	0.16383082	0.16383082	0.16383082	0.16383082	0.16383082	0.16383082	0.16383082	0.16383082	0.16383082	0.16383082	0.16383082	0.16383082	0.16383082	0.16383082	0.16383082	0.16383082	0.16383082	0.16383082	0.16383082	0.16383082	0.16383082
¸ßË¹°×ÔëÉù´¦Àí (375).mp3	0.17024922	0.17024922	0.17024922	0.17024922	0.17024922	0.17024922	0.17024922	0.17024922	0.17024922	0.17024922	0.17024922	0.17024922	0.17024922	0.17024922	0.17024922	0.17024922	0.17024922	0.17024922	0.17024922	0.17024922	0.17024922	0.17024922	0.17024922	0.17024922	0.17024922	0.17024922	0.17024922	0.17024922	0.17024922	0.17024922	0.17024922	0.17024922	0.17024922	0.17024922	0.17024922	0.17024922	0.17024922	0.17024922	0.17024922	0.17024922	0.17024922	0.17024922	0.17024922	0.17024922	0.17024922	0.17024922	0.17024922	0.17024922	0.17024922
¸ßË¹°×ÔëÉù´¦Àí (376).mp3	-0.00298696	-0.00298696	-0.00298696	-0.00298696	-0.00298696	-0.00298696	-0.00298696	-0.00298696	-0.00298696	-0.00298696	-0.00298696	-0.00298696	-0.00298696	-0.00298696	-0.00298696	-0.00298696	-0.00298696	-0.00298696	-0.00298696	-0.00298696	-0.00298696	-0.00298696	-0.00298696	-0.00298696	-0.00298696	-0.00298696	-0.00298696	-0.00298696	-0.00298696	-0.00298696	-0.00298696	-0.00298696	-0.00298696	-0.00298696	-0.00298696	-0.00298696	-0.00298696	-0.00298696	-0.00298696	-0.00298696	-0.00298696	-0.00298696	-0.00298696	-0.00298696	-0.00298696	-0.00298696	-0.00298696	-0.00298696	-0.00298696
¸ßË¹°×ÔëÉù´¦Àí (377).mp3	0.060298137	0.060298137	0.060298137	0.060298137	0.060298137	0.060298137	0.060298137	0.060298137	0.060298137	0.060298137	0.060298137	0.060298137	0.060298137	0.060298137	0.060298137	0.060298137	0.060298137	0.060298137	0.060298137	0.060298137	0.060298137	0.060298137	0.060298137	0.060298137	0.060298137	0.060298137	0.060298137	0.060298137	0.060298137	0.060298137	0.060298137	0.060298137	0.060298137	0.060298137	0.060298137	0.060298137	0.060298137	0.060298137	0.060298137	0.060298137	0.060298137	0.060298137	0.060298137	0.060298137	0.060298137	0.060298137	0.060298137	0.060298137	0.060298137
¸ßË¹°×ÔëÉù´¦Àí (378).mp3	0.22150847	0.22150847	0.22150847	0.22150847	0.22150847	0.22150847	0.22150847	0.22150847	0.22150847	0.22150847	0.22150847	0.22150847	0.22150847	0.22150847	0.22150847	0.22150847	0.22150847	0.22150847	0.22150847	0.22150847	0.22150847	0.22150847	0.22150847	0.22150847	0.22150847	0.22150847	0.22150847	0.22150847	0.22150847	0.22150847	0.22150847	0.22150847	0.22150847	0.22150847	0.22150847	0.22150847	0.22150847	0.22150847	0.22150847	0.22150847	0.22150847	0.22150847	0.22150847	0.22150847	0.22150847	0.22150847	0.22150847	0.22150847	0.22150847
¸ßË¹°×ÔëÉù´¦Àí (379).mp3	0.095977776	0.095977776	0.095977776	0.095977776	0.095977776	0.095977776	0.095977776	0.095977776	0.095977776	0.095977776	0.095977776	0.095977776	0.095977776	0.095977776	0.095977776	0.095977776	0.095977776	0.095977776	0.095977776	0.095977776	0.095977776	0.095977776	0.095977776	0.095977776	0.095977776	0.095977776	0.095977776	0.095977776	0.095977776	0.095977776	0.095977776	0.095977776	0.095977776	0.095977776	0.095977776	0.095977776	0.095977776	0.095977776	0.095977776	0.095977776	0.095977776	0.095977776	0.095977776	0.095977776	0.095977776	0.095977776	0.095977776	0.095977776	0.095977776
¸ßË¹°×ÔëÉù´¦Àí (380).mp3	0.2343387	0.2343387	0.2343387	0.2343387	0.2343387	0.2343387	0.2343387	0.2343387	0.2343387	0.2343387	0.2343387	0.2343387	0.2343387	0.2343387	0.2343387	0.2343387	0.2343387	0.2343387	0.2343387	0.2343387	0.2343387	0.2343387	0.2343387	0.2343387	0.2343387	0.2343387	0.2343387	0.2343387	0.2343387	0.2343387	0.2343387	0.2343387	0.2343387	0.2343387	0.2343387	0.2343387	0.2343387	0.2343387	0.2343387	0.2343387	0.2343387	0.2343387	0.2343387	0.2343387	0.2343387	0.2343387	0.2343387	0.2343387	0.2343387
¸ßË¹°×ÔëÉù´¦Àí (381).mp3	-0.008786537	-0.008786537	-0.008786537	-0.008786537	-0.008786537	-0.008786537	-0.008786537	-0.008786537	-0.008786537	-0.008786537	-0.008786537	-0.008786537	-0.008786537	-0.008786537	-0.008786537	-0.008786537	-0.008786537	-0.008786537	-0.008786537	-0.008786537	-0.008786537	-0.008786537	-0.008786537	-0.008786537	-0.008786537	-0.008786537	-0.008786537	-0.008786537	-0.008786537	-0.008786537	-0.008786537	-0.008786537	-0.008786537	-0.008786537	-0.008786537	-0.008786537	-0.008786537	-0.008786537	-0.008786537	-0.008786537	-0.008786537	-0.008786537	-0.008786537	-0.008786537	-0.008786537	-0.008786537	-0.008786537	-0.008786537	-0.008786537
¸ßË¹°×ÔëÉù´¦Àí (382).mp3	0.21885651	0.21885651	0.21885651	0.21885651	0.21885651	0.21885651	0.21885651	0.21885651	0.21885651	0.21885651	0.21885651	0.21885651	0.21885651	0.21885651	0.21885651	0.21885651	0.21885651	0.21885651	0.21885651	0.21885651	0.21885651	0.21885651	0.21885651	0.21885651	0.21885651	0.21885651	0.21885651	0.21885651	0.21885651	0.21885651	0.21885651	0.21885651	0.21885651	0.21885651	0.21885651	0.21885651	0.21885651	0.21885651	0.21885651	0.21885651	0.21885651	0.21885651	0.21885651	0.21885651	0.21885651	0.21885651	0.21885651	0.21885651	0.21885651
¸ßË¹°×ÔëÉù´¦Àí (383).mp3	-0.05702778	-0.05702778	-0.05702778	-0.05702778	-0.05702778	-0.05702778	-0.05702778	-0.05702778	-0.05702778	-0.05702778	-0.05702778	-0.05702778	-0.05702778	-0.05702778	-0.05702778	-0.05702778	-0.05702778	-0.05702778	-0.05702778	-0.05702778	-0.05702778	-0.05702778	-0.05702778	-0.05702778	-0.05702778	-0.05702778	-0.05702778	-0.05702778	-0.05702778	-0.05702778	-0.05702778	-0.05702778	-0.05702778	-0.05702778	-0.05702778	-0.05702778	-0.05702778	-0.05702778	-0.05702778	-0.05702778	-0.05702778	-0.05702778	-0.05702778	-0.05702778	-0.05702778	-0.05702778	-0.05702778	-0.05702778	-0.05702778
¸ßË¹°×ÔëÉù´¦Àí (384).mp3	-0.00383357	-0.00383357	-0.00383357	-0.00383357	-0.00383357	-0.00383357	-0.00383357	-0.00383357	-0.00383357	-0.00383357	-0.00383357	-0.00383357	-0.00383357	-0.00383357	-0.00383357	-0.00383357	-0.00383357	-0.00383357	-0.00383357	-0.00383357	-0.00383357	-0.00383357	-0.00383357	-0.00383357	-0.00383357	-0.00383357	-0.00383357	-0.00383357	-0.00383357	-0.00383357	-0.00383357	-0.00383357	-0.00383357	-0.00383357	-0.00383357	-0.00383357	-0.00383357	-0.00383357	-0.00383357	-0.00383357	-0.00383357	-0.00383357	-0.00383357	-0.00383357	-0.00383357	-0.00383357	-0.00383357	-0.00383357	-0.00383357
¸ßË¹°×ÔëÉù´¦Àí (385).mp3	-0.0658579	-0.0658579	-0.0658579	-0.0658579	-0.0658579	-0.0658579	-0.0658579	-0.0658579	-0.0658579	-0.0658579	-0.0658579	-0.0658579	-0.0658579	-0.0658579	-0.0658579	-0.0658579	-0.0658579	-0.0658579	-0.0658579	-0.0658579	-0.0658579	-0.0658579	-0.0658579	-0.0658579	-0.0658579	-0.0658579	-0.0658579	-0.0658579	-0.0658579	-0.0658579	-0.0658579	-0.0658579	-0.0658579	-0.0658579	-0.0658579	-0.0658579	-0.0658579	-0.0658579	-0.0658579	-0.0658579	-0.0658579	-0.0658579	-0.0658579	-0.0658579	-0.0658579	-0.0658579	-0.0658579	-0.0658579	-0.0658579
¸ßË¹°×ÔëÉù´¦Àí (386).mp3	0.030578159	0.030578159	0.030578159	0.030578159	0.030578159	0.030578159	0.030578159	0.030578159	0.030578159	0.030578159	0.030578159	0.030578159	0.030578159	0.030578159	0.030578159	0.030578159	0.030578159	0.030578159	0.030578159	0.030578159	0.030578159	0.030578159	0.030578159	0.030578159	0.030578159	0.030578159	0.030578159	0.030578159	0.030578159	0.030578159	0.030578159	0.030578159	0.030578159	0.030578159	0.030578159	0.030578159	0.030578159	0.030578159	0.030578159	0.030578159	0.030578159	0.030578159	0.030578159	0.030578159	0.030578159	0.030578159	0.030578159	0.030578159	0.030578159
¸ßË¹°×ÔëÉù´¦Àí (387).mp3	0.07635303	0.07635303	0.07635303	0.07635303	0.07635303	0.07635303	0.07635303	0.07635303	0.07635303	0.07635303	0.07635303	0.07635303	0.07635303	0.07635303	0.07635303	0.07635303	0.07635303	0.07635303	0.07635303	0.07635303	0.07635303	0.07635303	0.07635303	0.07635303	0.07635303	0.07635303	0.07635303	0.07635303	0.07635303	0.07635303	0.07635303	0.07635303	0.07635303	0.07635303	0.07635303	0.07635303	0.07635303	0.07635303	0.07635303	0.07635303	0.07635303	0.07635303	0.07635303	0.07635303	0.07635303	0.07635303	0.07635303	0.07635303	0.07635303
¸ßË¹°×ÔëÉù´¦Àí (388).mp3	0.068474285	0.068474285	0.068474285	0.068474285	0.068474285	0.068474285	0.068474285	0.068474285	0.068474285	0.068474285	0.068474285	0.068474285	0.068474285	0.068474285	0.068474285	0.068474285	0.068474285	0.068474285	0.068474285	0.068474285	0.068474285	0.068474285	0.068474285	0.068474285	0.068474285	0.068474285	0.068474285	0.068474285	0.068474285	0.068474285	0.068474285	0.068474285	0.068474285	0.068474285	0.068474285	0.068474285	0.068474285	0.068474285	0.068474285	0.068474285	0.068474285	0.068474285	0.068474285	0.068474285	0.068474285	0.068474285	0.068474285	0.068474285	0.068474285
¸ßË¹°×ÔëÉù´¦Àí (389).mp3	0.068908535	0.068908535	0.068908535	0.068908535	0.068908535	0.068908535	0.068908535	0.068908535	0.068908535	0.068908535	0.068908535	0.068908535	0.068908535	0.068908535	0.068908535	0.068908535	0.068908535	0.068908535	0.068908535	0.068908535	0.068908535	0.068908535	0.068908535	0.068908535	0.068908535	0.068908535	0.068908535	0.068908535	0.068908535	0.068908535	0.068908535	0.068908535	0.068908535	0.068908535	0.068908535	0.068908535	0.068908535	0.068908535	0.068908535	0.068908535	0.068908535	0.068908535	0.068908535	0.068908535	0.068908535	0.068908535	0.068908535	0.068908535	0.068908535
¸ßË¹°×ÔëÉù´¦Àí (390).mp3	0.30134994	0.30134994	0.30134994	0.30134994	0.30134994	0.30134994	0.30134994	0.30134994	0.30134994	0.30134994	0.30134994	0.30134994	0.30134994	0.30134994	0.30134994	0.30134994	0.30134994	0.30134994	0.30134994	0.30134994	0.30134994	0.30134994	0.30134994	0.30134994	0.30134994	0.30134994	0.30134994	0.30134994	0.30134994	0.30134994	0.30134994	0.30134994	0.30134994	0.30134994	0.30134994	0.30134994	0.30134994	0.30134994	0.30134994	0.30134994	0.30134994	0.30134994	0.30134994	0.30134994	0.30134994	0.30134994	0.30134994	0.30134994	0.30134994
¸ßË¹°×ÔëÉù´¦Àí (391).mp3	-0.03878411	-0.03878411	-0.03878411	-0.03878411	-0.03878411	-0.03878411	-0.03878411	-0.03878411	-0.03878411	-0.03878411	-0.03878411	-0.03878411	-0.03878411	-0.03878411	-0.03878411	-0.03878411	-0.03878411	-0.03878411	-0.03878411	-0.03878411	-0.03878411	-0.03878411	-0.03878411	-0.03878411	-0.03878411	-0.03878411	-0.03878411	-0.03878411	-0.03878411	-0.03878411	-0.03878411	-0.03878411	-0.03878411	-0.03878411	-0.03878411	-0.03878411	-0.03878411	-0.03878411	-0.03878411	-0.03878411	-0.03878411	-0.03878411	-0.03878411	-0.03878411	-0.03878411	-0.03878411	-0.03878411	-0.03878411	-0.03878411
¸ßË¹°×ÔëÉù´¦Àí (392).mp3	0.20925376	0.20925376	0.20925376	0.20925376	0.20925376	0.20925376	0.20925376	0.20925376	0.20925376	0.20925376	0.20925376	0.20925376	0.20925376	0.20925376	0.20925376	0.20925376	0.20925376	0.20925376	0.20925376	0.20925376	0.20925376	0.20925376	0.20925376	0.20925376	0.20925376	0.20925376	0.20925376	0.20925376	0.20925376	0.20925376	0.20925376	0.20925376	0.20925376	0.20925376	0.20925376	0.20925376	0.20925376	0.20925376	0.20925376	0.20925376	0.20925376	0.20925376	0.20925376	0.20925376	0.20925376	0.20925376	0.20925376	0.20925376	0.20925376
¸ßË¹°×ÔëÉù´¦Àí (393).mp3	-0.00412523	-0.00412523	-0.00412523	-0.00412523	-0.00412523	-0.00412523	-0.00412523	-0.00412523	-0.00412523	-0.00412523	-0.00412523	-0.00412523	-0.00412523	-0.00412523	-0.00412523	-0.00412523	-0.00412523	-0.00412523	-0.00412523	-0.00412523	-0.00412523	-0.00412523	-0.00412523	-0.00412523	-0.00412523	-0.00412523	-0.00412523	-0.00412523	-0.00412523	-0.00412523	-0.00412523	-0.00412523	-0.00412523	-0.00412523	-0.00412523	-0.00412523	-0.00412523	-0.00412523	-0.00412523	-0.00412523	-0.00412523	-0.00412523	-0.00412523	-0.00412523	-0.00412523	-0.00412523	-0.00412523	-0.00412523	-0.00412523
¸ßË¹°×ÔëÉù´¦Àí (394).mp3	0.06269599	0.06269599	0.06269599	0.06269599	0.06269599	0.06269599	0.06269599	0.06269599	0.06269599	0.06269599	0.06269599	0.06269599	0.06269599	0.06269599	0.06269599	0.06269599	0.06269599	0.06269599	0.06269599	0.06269599	0.06269599	0.06269599	0.06269599	0.06269599	0.06269599	0.06269599	0.06269599	0.06269599	0.06269599	0.06269599	0.06269599	0.06269599	0.06269599	0.06269599	0.06269599	0.06269599	0.06269599	0.06269599	0.06269599	0.06269599	0.06269599	0.06269599	0.06269599	0.06269599	0.06269599	0.06269599	0.06269599	0.06269599	0.06269599
¸ßË¹°×ÔëÉù´¦Àí (395).mp3	0.18408036	0.18408036	0.18408036	0.18408036	0.18408036	0.18408036	0.18408036	0.18408036	0.18408036	0.18408036	0.18408036	0.18408036	0.18408036	0.18408036	0.18408036	0.18408036	0.18408036	0.18408036	0.18408036	0.18408036	0.18408036	0.18408036	0.18408036	0.18408036	0.18408036	0.18408036	0.18408036	0.18408036	0.18408036	0.18408036	0.18408036	0.18408036	0.18408036	0.18408036	0.18408036	0.18408036	0.18408036	0.18408036	0.18408036	0.18408036	0.18408036	0.18408036	0.18408036	0.18408036	0.18408036	0.18408036	0.18408036	0.18408036	0.18408036
¸ßË¹°×ÔëÉù´¦Àí (396).mp3	0.0659078	0.0659078	0.0659078	0.0659078	0.0659078	0.0659078	0.0659078	0.0659078	0.0659078	0.0659078	0.0659078	0.0659078	0.0659078	0.0659078	0.0659078	0.0659078	0.0659078	0.0659078	0.0659078	0.0659078	0.0659078	0.0659078	0.0659078	0.0659078	0.0659078	0.0659078	0.0659078	0.0659078	0.0659078	0.0659078	0.0659078	0.0659078	0.0659078	0.0659078	0.0659078	0.0659078	0.0659078	0.0659078	0.0659078	0.0659078	0.0659078	0.0659078	0.0659078	0.0659078	0.0659078	0.0659078	0.0659078	0.0659078	0.0659078
¸ßË¹°×ÔëÉù´¦Àí (397).mp3	0.21594483	0.21594483	0.21594483	0.21594483	0.21594483	0.21594483	0.21594483	0.21594483	0.21594483	0.21594483	0.21594483	0.21594483	0.21594483	0.21594483	0.21594483	0.21594483	0.21594483	0.21594483	0.21594483	0.21594483	0.21594483	0.21594483	0.21594483	0.21594483	0.21594483	0.21594483	0.21594483	0.21594483	0.21594483	0.21594483	0.21594483	0.21594483	0.21594483	0.21594483	0.21594483	0.21594483	0.21594483	0.21594483	0.21594483	0.21594483	0.21594483	0.21594483	0.21594483	0.21594483	0.21594483	0.21594483	0.21594483	0.21594483	0.21594483
¸ßË¹°×ÔëÉù´¦Àí (398).mp3	0.123626046	0.123626046	0.123626046	0.123626046	0.123626046	0.123626046	0.123626046	0.123626046	0.123626046	0.123626046	0.123626046	0.123626046	0.123626046	0.123626046	0.123626046	0.123626046	0.123626046	0.123626046	0.123626046	0.123626046	0.123626046	0.123626046	0.123626046	0.123626046	0.123626046	0.123626046	0.123626046	0.123626046	0.123626046	0.123626046	0.123626046	0.123626046	0.123626046	0.123626046	0.123626046	0.123626046	0.123626046	0.123626046	0.123626046	0.123626046	0.123626046	0.123626046	0.123626046	0.123626046	0.123626046	0.123626046	0.123626046	0.123626046	0.123626046
¸ßË¹°×ÔëÉù´¦Àí (399).mp3	0.17345864	0.17345864	0.17345864	0.17345864	0.17345864	0.17345864	0.17345864	0.17345864	0.17345864	0.17345864	0.17345864	0.17345864	0.17345864	0.17345864	0.17345864	0.17345864	0.17345864	0.17345864	0.17345864	0.17345864	0.17345864	0.17345864	0.17345864	0.17345864	0.17345864	0.17345864	0.17345864	0.17345864	0.17345864	0.17345864	0.17345864	0.17345864	0.17345864	0.17345864	0.17345864	0.17345864	0.17345864	0.17345864	0.17345864	0.17345864	0.17345864	0.17345864	0.17345864	0.17345864	0.17345864	0.17345864	0.17345864	0.17345864	0.17345864
¸ßË¹°×ÔëÉù´¦Àí (400).mp3	0.085664056	0.085664056	0.085664056	0.085664056	0.085664056	0.085664056	0.085664056	0.085664056	0.085664056	0.085664056	0.085664056	0.085664056	0.085664056	0.085664056	0.085664056	0.085664056	0.085664056	0.085664056	0.085664056	0.085664056	0.085664056	0.085664056	0.085664056	0.085664056	0.085664056	0.085664056	0.085664056	0.085664056	0.085664056	0.085664056	0.085664056	0.085664056	0.085664056	0.085664056	0.085664056	0.085664056	0.085664056	0.085664056	0.085664056	0.085664056	0.085664056	0.085664056	0.085664056	0.085664056	0.085664056	0.085664056	0.085664056	0.085664056	0.085664056
¸ßË¹°×ÔëÉù´¦Àí (401).mp3	0.08987718	0.08987718	0.08987718	0.08987718	0.08987718	0.08987718	0.08987718	0.08987718	0.08987718	0.08987718	0.08987718	0.08987718	0.08987718	0.08987718	0.08987718	0.08987718	0.08987718	0.08987718	0.08987718	0.08987718	0.08987718	0.08987718	0.08987718	0.08987718	0.08987718	0.08987718	0.08987718	0.08987718	0.08987718	0.08987718	0.08987718	0.08987718	0.08987718	0.08987718	0.08987718	0.08987718	0.08987718	0.08987718	0.08987718	0.08987718	0.08987718	0.08987718	0.08987718	0.08987718	0.08987718	0.08987718	0.08987718	0.08987718	0.08987718
¸ßË¹°×ÔëÉù´¦Àí (402).mp3	0.15997854	0.15997854	0.15997854	0.15997854	0.15997854	0.15997854	0.15997854	0.15997854	0.15997854	0.15997854	0.15997854	0.15997854	0.15997854	0.15997854	0.15997854	0.15997854	0.15997854	0.15997854	0.15997854	0.15997854	0.15997854	0.15997854	0.15997854	0.15997854	0.15997854	0.15997854	0.15997854	0.15997854	0.15997854	0.15997854	0.15997854	0.15997854	0.15997854	0.15997854	0.15997854	0.15997854	0.15997854	0.15997854	0.15997854	0.15997854	0.15997854	0.15997854	0.15997854	0.15997854	0.15997854	0.15997854	0.15997854	0.15997854	0.15997854
¸ßË¹°×ÔëÉù´¦Àí (403).mp3	0.17998606	0.17998606	0.17998606	0.17998606	0.17998606	0.17998606	0.17998606	0.17998606	0.17998606	0.17998606	0.17998606	0.17998606	0.17998606	0.17998606	0.17998606	0.17998606	0.17998606	0.17998606	0.17998606	0.17998606	0.17998606	0.17998606	0.17998606	0.17998606	0.17998606	0.17998606	0.17998606	0.17998606	0.17998606	0.17998606	0.17998606	0.17998606	0.17998606	0.17998606	0.17998606	0.17998606	0.17998606	0.17998606	0.17998606	0.17998606	0.17998606	0.17998606	0.17998606	0.17998606	0.17998606	0.17998606	0.17998606	0.17998606	0.17998606
¸ßË¹°×ÔëÉù´¦Àí (404).mp3	-0.005008467	-0.005008467	-0.005008467	-0.005008467	-0.005008467	-0.005008467	-0.005008467	-0.005008467	-0.005008467	-0.005008467	-0.005008467	-0.005008467	-0.005008467	-0.005008467	-0.005008467	-0.005008467	-0.005008467	-0.005008467	-0.005008467	-0.005008467	-0.005008467	-0.005008467	-0.005008467	-0.005008467	-0.005008467	-0.005008467	-0.005008467	-0.005008467	-0.005008467	-0.005008467	-0.005008467	-0.005008467	-0.005008467	-0.005008467	-0.005008467	-0.005008467	-0.005008467	-0.005008467	-0.005008467	-0.005008467	-0.005008467	-0.005008467	-0.005008467	-0.005008467	-0.005008467	-0.005008467	-0.005008467	-0.005008467	-0.005008467
¸ßË¹°×ÔëÉù´¦Àí (405).mp3	-0.1628702	-0.1628702	-0.1628702	-0.1628702	-0.1628702	-0.1628702	-0.1628702	-0.1628702	-0.1628702	-0.1628702	-0.1628702	-0.1628702	-0.1628702	-0.1628702	-0.1628702	-0.1628702	-0.1628702	-0.1628702	-0.1628702	-0.1628702	-0.1628702	-0.1628702	-0.1628702	-0.1628702	-0.1628702	-0.1628702	-0.1628702	-0.1628702	-0.1628702	-0.1628702	-0.1628702	-0.1628702	-0.1628702	-0.1628702	-0.1628702	-0.1628702	-0.1628702	-0.1628702	-0.1628702	-0.1628702	-0.1628702	-0.1628702	-0.1628702	-0.1628702	-0.1628702	-0.1628702	-0.1628702	-0.1628702	-0.1628702
¸ßË¹°×ÔëÉù´¦Àí (406).mp3	0.13347548	0.13347548	0.13347548	0.13347548	0.13347548	0.13347548	0.13347548	0.13347548	0.13347548	0.13347548	0.13347548	0.13347548	0.13347548	0.13347548	0.13347548	0.13347548	0.13347548	0.13347548	0.13347548	0.13347548	0.13347548	0.13347548	0.13347548	0.13347548	0.13347548	0.13347548	0.13347548	0.13347548	0.13347548	0.13347548	0.13347548	0.13347548	0.13347548	0.13347548	0.13347548	0.13347548	0.13347548	0.13347548	0.13347548	0.13347548	0.13347548	0.13347548	0.13347548	0.13347548	0.13347548	0.13347548	0.13347548	0.13347548	0.13347548
¸ßË¹°×ÔëÉù´¦Àí (407).mp3	0.21881574	0.21881574	0.21881574	0.21881574	0.21881574	0.21881574	0.21881574	0.21881574	0.21881574	0.21881574	0.21881574	0.21881574	0.21881574	0.21881574	0.21881574	0.21881574	0.21881574	0.21881574	0.21881574	0.21881574	0.21881574	0.21881574	0.21881574	0.21881574	0.21881574	0.21881574	0.21881574	0.21881574	0.21881574	0.21881574	0.21881574	0.21881574	0.21881574	0.21881574	0.21881574	0.21881574	0.21881574	0.21881574	0.21881574	0.21881574	0.21881574	0.21881574	0.21881574	0.21881574	0.21881574	0.21881574	0.21881574	0.21881574	0.21881574
¸ßË¹°×ÔëÉù´¦Àí (408).mp3	-0.2164748	-0.2164748	-0.2164748	-0.2164748	-0.2164748	-0.2164748	-0.2164748	-0.2164748	-0.2164748	-0.2164748	-0.2164748	-0.2164748	-0.2164748	-0.2164748	-0.2164748	-0.2164748	-0.2164748	-0.2164748	-0.2164748	-0.2164748	-0.2164748	-0.2164748	-0.2164748	-0.2164748	-0.2164748	-0.2164748	-0.2164748	-0.2164748	-0.2164748	-0.2164748	-0.2164748	-0.2164748	-0.2164748	-0.2164748	-0.2164748	-0.2164748	-0.2164748	-0.2164748	-0.2164748	-0.2164748	-0.2164748	-0.2164748	-0.2164748	-0.2164748	-0.2164748	-0.2164748	-0.2164748	-0.2164748	-0.2164748
¸ßË¹°×ÔëÉù´¦Àí (409).mp3	0.06140039	0.06140039	0.06140039	0.06140039	0.06140039	0.06140039	0.06140039	0.06140039	0.06140039	0.06140039	0.06140039	0.06140039	0.06140039	0.06140039	0.06140039	0.06140039	0.06140039	0.06140039	0.06140039	0.06140039	0.06140039	0.06140039	0.06140039	0.06140039	0.06140039	0.06140039	0.06140039	0.06140039	0.06140039	0.06140039	0.06140039	0.06140039	0.06140039	0.06140039	0.06140039	0.06140039	0.06140039	0.06140039	0.06140039	0.06140039	0.06140039	0.06140039	0.06140039	0.06140039	0.06140039	0.06140039	0.06140039	0.06140039	0.06140039
¸ßË¹°×ÔëÉù´¦Àí (410).mp3	0.12575361	0.12575361	0.12575361	0.12575361	0.12575361	0.12575361	0.12575361	0.12575361	0.12575361	0.12575361	0.12575361	0.12575361	0.12575361	0.12575361	0.12575361	0.12575361	0.12575361	0.12575361	0.12575361	0.12575361	0.12575361	0.12575361	0.12575361	0.12575361	0.12575361	0.12575361	0.12575361	0.12575361	0.12575361	0.12575361	0.12575361	0.12575361	0.12575361	0.12575361	0.12575361	0.12575361	0.12575361	0.12575361	0.12575361	0.12575361	0.12575361	0.12575361	0.12575361	0.12575361	0.12575361	0.12575361	0.12575361	0.12575361	0.12575361
¸ßË¹°×ÔëÉù´¦Àí (411).mp3	0.22618768	0.22618768	0.22618768	0.22618768	0.22618768	0.22618768	0.22618768	0.22618768	0.22618768	0.22618768	0.22618768	0.22618768	0.22618768	0.22618768	0.22618768	0.22618768	0.22618768	0.22618768	0.22618768	0.22618768	0.22618768	0.22618768	0.22618768	0.22618768	0.22618768	0.22618768	0.22618768	0.22618768	0.22618768	0.22618768	0.22618768	0.22618768	0.22618768	0.22618768	0.22618768	0.22618768	0.22618768	0.22618768	0.22618768	0.22618768	0.22618768	0.22618768	0.22618768	0.22618768	0.22618768	0.22618768	0.22618768	0.22618768	0.22618768
¸ßË¹°×ÔëÉù´¦Àí (412).mp3	-0.37089437	-0.37089437	-0.37089437	-0.37089437	-0.37089437	-0.37089437	-0.37089437	-0.37089437	-0.37089437	-0.37089437	-0.37089437	-0.37089437	-0.37089437	-0.37089437	-0.37089437	-0.37089437	-0.37089437	-0.37089437	-0.37089437	-0.37089437	-0.37089437	-0.37089437	-0.37089437	-0.37089437	-0.37089437	-0.37089437	-0.37089437	-0.37089437	-0.37089437	-0.37089437	-0.37089437	-0.37089437	-0.37089437	-0.37089437	-0.37089437	-0.37089437	-0.37089437	-0.37089437	-0.37089437	-0.37089437	-0.37089437	-0.37089437	-0.37089437	-0.37089437	-0.37089437	-0.37089437	-0.37089437	-0.37089437	-0.37089437
¸ßË¹°×ÔëÉù´¦Àí (413).mp3	0.19149327	0.19149327	0.19149327	0.19149327	0.19149327	0.19149327	0.19149327	0.19149327	0.19149327	0.19149327	0.19149327	0.19149327	0.19149327	0.19149327	0.19149327	0.19149327	0.19149327	0.19149327	0.19149327	0.19149327	0.19149327	0.19149327	0.19149327	0.19149327	0.19149327	0.19149327	0.19149327	0.19149327	0.19149327	0.19149327	0.19149327	0.19149327	0.19149327	0.19149327	0.19149327	0.19149327	0.19149327	0.19149327	0.19149327	0.19149327	0.19149327	0.19149327	0.19149327	0.19149327	0.19149327	0.19149327	0.19149327	0.19149327	0.19149327
¸ßË¹°×ÔëÉù´¦Àí (414).mp3	-0.09436071	-0.09436071	-0.09436071	-0.09436071	-0.09436071	-0.09436071	-0.09436071	-0.09436071	-0.09436071	-0.09436071	-0.09436071	-0.09436071	-0.09436071	-0.09436071	-0.09436071	-0.09436071	-0.09436071	-0.09436071	-0.09436071	-0.09436071	-0.09436071	-0.09436071	-0.09436071	-0.09436071	-0.09436071	-0.09436071	-0.09436071	-0.09436071	-0.09436071	-0.09436071	-0.09436071	-0.09436071	-0.09436071	-0.09436071	-0.09436071	-0.09436071	-0.09436071	-0.09436071	-0.09436071	-0.09436071	-0.09436071	-0.09436071	-0.09436071	-0.09436071	-0.09436071	-0.09436071	-0.09436071	-0.09436071	-0.09436071
¸ßË¹°×ÔëÉù´¦Àí (415).mp3	0.118411936	0.118411936	0.118411936	0.118411936	0.118411936	0.118411936	0.118411936	0.118411936	0.118411936	0.118411936	0.118411936	0.118411936	0.118411936	0.118411936	0.118411936	0.118411936	0.118411936	0.118411936	0.118411936	0.118411936	0.118411936	0.118411936	0.118411936	0.118411936	0.118411936	0.118411936	0.118411936	0.118411936	0.118411936	0.118411936	0.118411936	0.118411936	0.118411936	0.118411936	0.118411936	0.118411936	0.118411936	0.118411936	0.118411936	0.118411936	0.118411936	0.118411936	0.118411936	0.118411936	0.118411936	0.118411936	0.118411936	0.118411936	0.118411936
¸ßË¹°×ÔëÉù´¦Àí (416).mp3	0.04164671	0.04164671	0.04164671	0.04164671	0.04164671	0.04164671	0.04164671	0.04164671	0.04164671	0.04164671	0.04164671	0.04164671	0.04164671	0.04164671	0.04164671	0.04164671	0.04164671	0.04164671	0.04164671	0.04164671	0.04164671	0.04164671	0.04164671	0.04164671	0.04164671	0.04164671	0.04164671	0.04164671	0.04164671	0.04164671	0.04164671	0.04164671	0.04164671	0.04164671	0.04164671	0.04164671	0.04164671	0.04164671	0.04164671	0.04164671	0.04164671	0.04164671	0.04164671	0.04164671	0.04164671	0.04164671	0.04164671	0.04164671	0.04164671
¸ßË¹°×ÔëÉù´¦Àí (417).mp3	-0.09860427	-0.09860427	-0.09860427	-0.09860427	-0.09860427	-0.09860427	-0.09860427	-0.09860427	-0.09860427	-0.09860427	-0.09860427	-0.09860427	-0.09860427	-0.09860427	-0.09860427	-0.09860427	-0.09860427	-0.09860427	-0.09860427	-0.09860427	-0.09860427	-0.09860427	-0.09860427	-0.09860427	-0.09860427	-0.09860427	-0.09860427	-0.09860427	-0.09860427	-0.09860427	-0.09860427	-0.09860427	-0.09860427	-0.09860427	-0.09860427	-0.09860427	-0.09860427	-0.09860427	-0.09860427	-0.09860427	-0.09860427	-0.09860427	-0.09860427	-0.09860427	-0.09860427	-0.09860427	-0.09860427	-0.09860427	-0.09860427
¸ßË¹°×ÔëÉù´¦Àí (418).mp3	0.09436653	0.09436653	0.09436653	0.09436653	0.09436653	0.09436653	0.09436653	0.09436653	0.09436653	0.09436653	0.09436653	0.09436653	0.09436653	0.09436653	0.09436653	0.09436653	0.09436653	0.09436653	0.09436653	0.09436653	0.09436653	0.09436653	0.09436653	0.09436653	0.09436653	0.09436653	0.09436653	0.09436653	0.09436653	0.09436653	0.09436653	0.09436653	0.09436653	0.09436653	0.09436653	0.09436653	0.09436653	0.09436653	0.09436653	0.09436653	0.09436653	0.09436653	0.09436653	0.09436653	0.09436653	0.09436653	0.09436653	0.09436653	0.09436653
¸ßË¹°×ÔëÉù´¦Àí (419).mp3	0.05142536	0.05142536	0.05142536	0.05142536	0.05142536	0.05142536	0.05142536	0.05142536	0.05142536	0.05142536	0.05142536	0.05142536	0.05142536	0.05142536	0.05142536	0.05142536	0.05142536	0.05142536	0.05142536	0.05142536	0.05142536	0.05142536	0.05142536	0.05142536	0.05142536	0.05142536	0.05142536	0.05142536	0.05142536	0.05142536	0.05142536	0.05142536	0.05142536	0.05142536	0.05142536	0.05142536	0.05142536	0.05142536	0.05142536	0.05142536	0.05142536	0.05142536	0.05142536	0.05142536	0.05142536	0.05142536	0.05142536	0.05142536	0.05142536
¸ßË¹°×ÔëÉù´¦Àí (420).mp3	0.1303564	0.1303564	0.1303564	0.1303564	0.1303564	0.1303564	0.1303564	0.1303564	0.1303564	0.1303564	0.1303564	0.1303564	0.1303564	0.1303564	0.1303564	0.1303564	0.1303564	0.1303564	0.1303564	0.1303564	0.1303564	0.1303564	0.1303564	0.1303564	0.1303564	0.1303564	0.1303564	0.1303564	0.1303564	0.1303564	0.1303564	0.1303564	0.1303564	0.1303564	0.1303564	0.1303564	0.1303564	0.1303564	0.1303564	0.1303564	0.1303564	0.1303564	0.1303564	0.1303564	0.1303564	0.1303564	0.1303564	0.1303564	0.1303564
¸ßË¹°×ÔëÉù´¦Àí (421).mp3	0.039365537	0.039365537	0.039365537	0.039365537	0.039365537	0.039365537	0.039365537	0.039365537	0.039365537	0.039365537	0.039365537	0.039365537	0.039365537	0.039365537	0.039365537	0.039365537	0.039365537	0.039365537	0.039365537	0.039365537	0.039365537	0.039365537	0.039365537	0.039365537	0.039365537	0.039365537	0.039365537	0.039365537	0.039365537	0.039365537	0.039365537	0.039365537	0.039365537	0.039365537	0.039365537	0.039365537	0.039365537	0.039365537	0.039365537	0.039365537	0.039365537	0.039365537	0.039365537	0.039365537	0.039365537	0.039365537	0.039365537	0.039365537	0.039365537
¸ßË¹°×ÔëÉù´¦Àí (422).mp3	-0.2992829	-0.2992829	-0.2992829	-0.2992829	-0.2992829	-0.2992829	-0.2992829	-0.2992829	-0.2992829	-0.2992829	-0.2992829	-0.2992829	-0.2992829	-0.2992829	-0.2992829	-0.2992829	-0.2992829	-0.2992829	-0.2992829	-0.2992829	-0.2992829	-0.2992829	-0.2992829	-0.2992829	-0.2992829	-0.2992829	-0.2992829	-0.2992829	-0.2992829	-0.2992829	-0.2992829	-0.2992829	-0.2992829	-0.2992829	-0.2992829	-0.2992829	-0.2992829	-0.2992829	-0.2992829	-0.2992829	-0.2992829	-0.2992829	-0.2992829	-0.2992829	-0.2992829	-0.2992829	-0.2992829	-0.2992829	-0.2992829
¸ßË¹°×ÔëÉù´¦Àí (423).mp3	0.110141985	0.110141985	0.110141985	0.110141985	0.110141985	0.110141985	0.110141985	0.110141985	0.110141985	0.110141985	0.110141985	0.110141985	0.110141985	0.110141985	0.110141985	0.110141985	0.110141985	0.110141985	0.110141985	0.110141985	0.110141985	0.110141985	0.110141985	0.110141985	0.110141985	0.110141985	0.110141985	0.110141985	0.110141985	0.110141985	0.110141985	0.110141985	0.110141985	0.110141985	0.110141985	0.110141985	0.110141985	0.110141985	0.110141985	0.110141985	0.110141985	0.110141985	0.110141985	0.110141985	0.110141985	0.110141985	0.110141985	0.110141985	0.110141985
¸ßË¹°×ÔëÉù´¦Àí (424).mp3	0.18774319	0.18774319	0.18774319	0.18774319	0.18774319	0.18774319	0.18774319	0.18774319	0.18774319	0.18774319	0.18774319	0.18774319	0.18774319	0.18774319	0.18774319	0.18774319	0.18774319	0.18774319	0.18774319	0.18774319	0.18774319	0.18774319	0.18774319	0.18774319	0.18774319	0.18774319	0.18774319	0.18774319	0.18774319	0.18774319	0.18774319	0.18774319	0.18774319	0.18774319	0.18774319	0.18774319	0.18774319	0.18774319	0.18774319	0.18774319	0.18774319	0.18774319	0.18774319	0.18774319	0.18774319	0.18774319	0.18774319	0.18774319	0.18774319
¸ßË¹°×ÔëÉù´¦Àí (425).mp3	0.09262397	0.09262397	0.09262397	0.09262397	0.09262397	0.09262397	0.09262397	0.09262397	0.09262397	0.09262397	0.09262397	0.09262397	0.09262397	0.09262397	0.09262397	0.09262397	0.09262397	0.09262397	0.09262397	0.09262397	0.09262397	0.09262397	0.09262397	0.09262397	0.09262397	0.09262397	0.09262397	0.09262397	0.09262397	0.09262397	0.09262397	0.09262397	0.09262397	0.09262397	0.09262397	0.09262397	0.09262397	0.09262397	0.09262397	0.09262397	0.09262397	0.09262397	0.09262397	0.09262397	0.09262397	0.09262397	0.09262397	0.09262397	0.09262397
¸ßË¹°×ÔëÉù´¦Àí (426).mp3	0.07025074	0.07025074	0.07025074	0.07025074	0.07025074	0.07025074	0.07025074	0.07025074	0.07025074	0.07025074	0.07025074	0.07025074	0.07025074	0.07025074	0.07025074	0.07025074	0.07025074	0.07025074	0.07025074	0.07025074	0.07025074	0.07025074	0.07025074	0.07025074	0.07025074	0.07025074	0.07025074	0.07025074	0.07025074	0.07025074	0.07025074	0.07025074	0.07025074	0.07025074	0.07025074	0.07025074	0.07025074	0.07025074	0.07025074	0.07025074	0.07025074	0.07025074	0.07025074	0.07025074	0.07025074	0.07025074	0.07025074	0.07025074	0.07025074
¸ßË¹°×ÔëÉù´¦Àí (427).mp3	0.2903473	0.2903473	0.2903473	0.2903473	0.2903473	0.2903473	0.2903473	0.2903473	0.2903473	0.2903473	0.2903473	0.2903473	0.2903473	0.2903473	0.2903473	0.2903473	0.2903473	0.2903473	0.2903473	0.2903473	0.2903473	0.2903473	0.2903473	0.2903473	0.2903473	0.2903473	0.2903473	0.2903473	0.2903473	0.2903473	0.2903473	0.2903473	0.2903473	0.2903473	0.2903473	0.2903473	0.2903473	0.2903473	0.2903473	0.2903473	0.2903473	0.2903473	0.2903473	0.2903473	0.2903473	0.2903473	0.2903473	0.2903473	0.2903473
¸ßË¹°×ÔëÉù´¦Àí (428).mp3	0.046672218	0.046672218	0.046672218	0.046672218	0.046672218	0.046672218	0.046672218	0.046672218	0.046672218	0.046672218	0.046672218	0.046672218	0.046672218	0.046672218	0.046672218	0.046672218	0.046672218	0.046672218	0.046672218	0.046672218	0.046672218	0.046672218	0.046672218	0.046672218	0.046672218	0.046672218	0.046672218	0.046672218	0.046672218	0.046672218	0.046672218	0.046672218	0.046672218	0.046672218	0.046672218	0.046672218	0.046672218	0.046672218	0.046672218	0.046672218	0.046672218	0.046672218	0.046672218	0.046672218	0.046672218	0.046672218	0.046672218	0.046672218	0.046672218
¸ßË¹°×ÔëÉù´¦Àí (429).mp3	0.1905762	0.1905762	0.1905762	0.1905762	0.1905762	0.1905762	0.1905762	0.1905762	0.1905762	0.1905762	0.1905762	0.1905762	0.1905762	0.1905762	0.1905762	0.1905762	0.1905762	0.1905762	0.1905762	0.1905762	0.1905762	0.1905762	0.1905762	0.1905762	0.1905762	0.1905762	0.1905762	0.1905762	0.1905762	0.1905762	0.1905762	0.1905762	0.1905762	0.1905762	0.1905762	0.1905762	0.1905762	0.1905762	0.1905762	0.1905762	0.1905762	0.1905762	0.1905762	0.1905762	0.1905762	0.1905762	0.1905762	0.1905762	0.1905762
¸ßË¹°×ÔëÉù´¦Àí (430).mp3	0.21718022	0.21718022	0.21718022	0.21718022	0.21718022	0.21718022	0.21718022	0.21718022	0.21718022	0.21718022	0.21718022	0.21718022	0.21718022	0.21718022	0.21718022	0.21718022	0.21718022	0.21718022	0.21718022	0.21718022	0.21718022	0.21718022	0.21718022	0.21718022	0.21718022	0.21718022	0.21718022	0.21718022	0.21718022	0.21718022	0.21718022	0.21718022	0.21718022	0.21718022	0.21718022	0.21718022	0.21718022	0.21718022	0.21718022	0.21718022	0.21718022	0.21718022	0.21718022	0.21718022	0.21718022	0.21718022	0.21718022	0.21718022	0.21718022
¸ßË¹°×ÔëÉù´¦Àí (431).mp3	-0.11143844	-0.11143844	-0.11143844	-0.11143844	-0.11143844	-0.11143844	-0.11143844	-0.11143844	-0.11143844	-0.11143844	-0.11143844	-0.11143844	-0.11143844	-0.11143844	-0.11143844	-0.11143844	-0.11143844	-0.11143844	-0.11143844	-0.11143844	-0.11143844	-0.11143844	-0.11143844	-0.11143844	-0.11143844	-0.11143844	-0.11143844	-0.11143844	-0.11143844	-0.11143844	-0.11143844	-0.11143844	-0.11143844	-0.11143844	-0.11143844	-0.11143844	-0.11143844	-0.11143844	-0.11143844	-0.11143844	-0.11143844	-0.11143844	-0.11143844	-0.11143844	-0.11143844	-0.11143844	-0.11143844	-0.11143844	-0.11143844
¸ßË¹°×ÔëÉù´¦Àí (432).mp3	0.006945811	0.006945811	0.006945811	0.006945811	0.006945811	0.006945811	0.006945811	0.006945811	0.006945811	0.006945811	0.006945811	0.006945811	0.006945811	0.006945811	0.006945811	0.006945811	0.006945811	0.006945811	0.006945811	0.006945811	0.006945811	0.006945811	0.006945811	0.006945811	0.006945811	0.006945811	0.006945811	0.006945811	0.006945811	0.006945811	0.006945811	0.006945811	0.006945811	0.006945811	0.006945811	0.006945811	0.006945811	0.006945811	0.006945811	0.006945811	0.006945811	0.006945811	0.006945811	0.006945811	0.006945811	0.006945811	0.006945811	0.006945811	0.006945811
¸ßË¹°×ÔëÉù´¦Àí (433).mp3	0.117596604	0.117596604	0.117596604	0.117596604	0.117596604	0.117596604	0.117596604	0.117596604	0.117596604	0.117596604	0.117596604	0.117596604	0.117596604	0.117596604	0.117596604	0.117596604	0.117596604	0.117596604	0.117596604	0.117596604	0.117596604	0.117596604	0.117596604	0.117596604	0.117596604	0.117596604	0.117596604	0.117596604	0.117596604	0.117596604	0.117596604	0.117596604	0.117596604	0.117596604	0.117596604	0.117596604	0.117596604	0.117596604	0.117596604	0.117596604	0.117596604	0.117596604	0.117596604	0.117596604	0.117596604	0.117596604	0.117596604	0.117596604	0.117596604
¸ßË¹°×ÔëÉù´¦Àí (434).mp3	0.094899245	0.094899245	0.094899245	0.094899245	0.094899245	0.094899245	0.094899245	0.094899245	0.094899245	0.094899245	0.094899245	0.094899245	0.094899245	0.094899245	0.094899245	0.094899245	0.094899245	0.094899245	0.094899245	0.094899245	0.094899245	0.094899245	0.094899245	0.094899245	0.094899245	0.094899245	0.094899245	0.094899245	0.094899245	0.094899245	0.094899245	0.094899245	0.094899245	0.094899245	0.094899245	0.094899245	0.094899245	0.094899245	0.094899245	0.094899245	0.094899245	0.094899245	0.094899245	0.094899245	0.094899245	0.094899245	0.094899245	0.094899245	0.094899245
¸ßË¹°×ÔëÉù´¦Àí (435).mp3	0.12049385	0.12049385	0.12049385	0.12049385	0.12049385	0.12049385	0.12049385	0.12049385	0.12049385	0.12049385	0.12049385	0.12049385	0.12049385	0.12049385	0.12049385	0.12049385	0.12049385	0.12049385	0.12049385	0.12049385	0.12049385	0.12049385	0.12049385	0.12049385	0.12049385	0.12049385	0.12049385	0.12049385	0.12049385	0.12049385	0.12049385	0.12049385	0.12049385	0.12049385	0.12049385	0.12049385	0.12049385	0.12049385	0.12049385	0.12049385	0.12049385	0.12049385	0.12049385	0.12049385	0.12049385	0.12049385	0.12049385	0.12049385	0.12049385
¸ßË¹°×ÔëÉù´¦Àí (436).mp3	0.19079381	0.19079381	0.19079381	0.19079381	0.19079381	0.19079381	0.19079381	0.19079381	0.19079381	0.19079381	0.19079381	0.19079381	0.19079381	0.19079381	0.19079381	0.19079381	0.19079381	0.19079381	0.19079381	0.19079381	0.19079381	0.19079381	0.19079381	0.19079381	0.19079381	0.19079381	0.19079381	0.19079381	0.19079381	0.19079381	0.19079381	0.19079381	0.19079381	0.19079381	0.19079381	0.19079381	0.19079381	0.19079381	0.19079381	0.19079381	0.19079381	0.19079381	0.19079381	0.19079381	0.19079381	0.19079381	0.19079381	0.19079381	0.19079381
¸ßË¹°×ÔëÉù´¦Àí (437).mp3	0.1856243	0.1856243	0.1856243	0.1856243	0.1856243	0.1856243	0.1856243	0.1856243	0.1856243	0.1856243	0.1856243	0.1856243	0.1856243	0.1856243	0.1856243	0.1856243	0.1856243	0.1856243	0.1856243	0.1856243	0.1856243	0.1856243	0.1856243	0.1856243	0.1856243	0.1856243	0.1856243	0.1856243	0.1856243	0.1856243	0.1856243	0.1856243	0.1856243	0.1856243	0.1856243	0.1856243	0.1856243	0.1856243	0.1856243	0.1856243	0.1856243	0.1856243	0.1856243	0.1856243	0.1856243	0.1856243	0.1856243	0.1856243	0.1856243
¸ßË¹°×ÔëÉù´¦Àí (438).mp3	0.20138079	0.20138079	0.20138079	0.20138079	0.20138079	0.20138079	0.20138079	0.20138079	0.20138079	0.20138079	0.20138079	0.20138079	0.20138079	0.20138079	0.20138079	0.20138079	0.20138079	0.20138079	0.20138079	0.20138079	0.20138079	0.20138079	0.20138079	0.20138079	0.20138079	0.20138079	0.20138079	0.20138079	0.20138079	0.20138079	0.20138079	0.20138079	0.20138079	0.20138079	0.20138079	0.20138079	0.20138079	0.20138079	0.20138079	0.20138079	0.20138079	0.20138079	0.20138079	0.20138079	0.20138079	0.20138079	0.20138079	0.20138079	0.20138079
¸ßË¹°×ÔëÉù´¦Àí (439).mp3	0.14160904	0.14160904	0.14160904	0.14160904	0.14160904	0.14160904	0.14160904	0.14160904	0.14160904	0.14160904	0.14160904	0.14160904	0.14160904	0.14160904	0.14160904	0.14160904	0.14160904	0.14160904	0.14160904	0.14160904	0.14160904	0.14160904	0.14160904	0.14160904	0.14160904	0.14160904	0.14160904	0.14160904	0.14160904	0.14160904	0.14160904	0.14160904	0.14160904	0.14160904	0.14160904	0.14160904	0.14160904	0.14160904	0.14160904	0.14160904	0.14160904	0.14160904	0.14160904	0.14160904	0.14160904	0.14160904	0.14160904	0.14160904	0.14160904
¸ßË¹°×ÔëÉù´¦Àí (440).mp3	0.2399325	0.2399325	0.2399325	0.2399325	0.2399325	0.2399325	0.2399325	0.2399325	0.2399325	0.2399325	0.2399325	0.2399325	0.2399325	0.2399325	0.2399325	0.2399325	0.2399325	0.2399325	0.2399325	0.2399325	0.2399325	0.2399325	0.2399325	0.2399325	0.2399325	0.2399325	0.2399325	0.2399325	0.2399325	0.2399325	0.2399325	0.2399325	0.2399325	0.2399325	0.2399325	0.2399325	0.2399325	0.2399325	0.2399325	0.2399325	0.2399325	0.2399325	0.2399325	0.2399325	0.2399325	0.2399325	0.2399325	0.2399325	0.2399325
¸ßË¹°×ÔëÉù´¦Àí (441).mp3	0.1905464	0.1905464	0.1905464	0.1905464	0.1905464	0.1905464	0.1905464	0.1905464	0.1905464	0.1905464	0.1905464	0.1905464	0.1905464	0.1905464	0.1905464	0.1905464	0.1905464	0.1905464	0.1905464	0.1905464	0.1905464	0.1905464	0.1905464	0.1905464	0.1905464	0.1905464	0.1905464	0.1905464	0.1905464	0.1905464	0.1905464	0.1905464	0.1905464	0.1905464	0.1905464	0.1905464	0.1905464	0.1905464	0.1905464	0.1905464	0.1905464	0.1905464	0.1905464	0.1905464	0.1905464	0.1905464	0.1905464	0.1905464	0.1905464
¸ßË¹°×ÔëÉù´¦Àí (442).mp3	0.01935593	0.01935593	0.01935593	0.01935593	0.01935593	0.01935593	0.01935593	0.01935593	0.01935593	0.01935593	0.01935593	0.01935593	0.01935593	0.01935593	0.01935593	0.01935593	0.01935593	0.01935593	0.01935593	0.01935593	0.01935593	0.01935593	0.01935593	0.01935593	0.01935593	0.01935593	0.01935593	0.01935593	0.01935593	0.01935593	0.01935593	0.01935593	0.01935593	0.01935593	0.01935593	0.01935593	0.01935593	0.01935593	0.01935593	0.01935593	0.01935593	0.01935593	0.01935593	0.01935593	0.01935593	0.01935593	0.01935593	0.01935593	0.01935593
¸ßË¹°×ÔëÉù´¦Àí (443).mp3	0.09839468	0.09839468	0.09839468	0.09839468	0.09839468	0.09839468	0.09839468	0.09839468	0.09839468	0.09839468	0.09839468	0.09839468	0.09839468	0.09839468	0.09839468	0.09839468	0.09839468	0.09839468	0.09839468	0.09839468	0.09839468	0.09839468	0.09839468	0.09839468	0.09839468	0.09839468	0.09839468	0.09839468	0.09839468	0.09839468	0.09839468	0.09839468	0.09839468	0.09839468	0.09839468	0.09839468	0.09839468	0.09839468	0.09839468	0.09839468	0.09839468	0.09839468	0.09839468	0.09839468	0.09839468	0.09839468	0.09839468	0.09839468	0.09839468
¸ßË¹°×ÔëÉù´¦Àí (444).mp3	0.2610368	0.2610368	0.2610368	0.2610368	0.2610368	0.2610368	0.2610368	0.2610368	0.2610368	0.2610368	0.2610368	0.2610368	0.2610368	0.2610368	0.2610368	0.2610368	0.2610368	0.2610368	0.2610368	0.2610368	0.2610368	0.2610368	0.2610368	0.2610368	0.2610368	0.2610368	0.2610368	0.2610368	0.2610368	0.2610368	0.2610368	0.2610368	0.2610368	0.2610368	0.2610368	0.2610368	0.2610368	0.2610368	0.2610368	0.2610368	0.2610368	0.2610368	0.2610368	0.2610368	0.2610368	0.2610368	0.2610368	0.2610368	0.2610368
¸ßË¹°×ÔëÉù´¦Àí (445).mp3	0.08401971	0.08401971	0.08401971	0.08401971	0.08401971	0.08401971	0.08401971	0.08401971	0.08401971	0.08401971	0.08401971	0.08401971	0.08401971	0.08401971	0.08401971	0.08401971	0.08401971	0.08401971	0.08401971	0.08401971	0.08401971	0.08401971	0.08401971	0.08401971	0.08401971	0.08401971	0.08401971	0.08401971	0.08401971	0.08401971	0.08401971	0.08401971	0.08401971	0.08401971	0.08401971	0.08401971	0.08401971	0.08401971	0.08401971	0.08401971	0.08401971	0.08401971	0.08401971	0.08401971	0.08401971	0.08401971	0.08401971	0.08401971	0.08401971
¸ßË¹°×ÔëÉù´¦Àí (446).mp3	0.20401594	0.20401594	0.20401594	0.20401594	0.20401594	0.20401594	0.20401594	0.20401594	0.20401594	0.20401594	0.20401594	0.20401594	0.20401594	0.20401594	0.20401594	0.20401594	0.20401594	0.20401594	0.20401594	0.20401594	0.20401594	0.20401594	0.20401594	0.20401594	0.20401594	0.20401594	0.20401594	0.20401594	0.20401594	0.20401594	0.20401594	0.20401594	0.20401594	0.20401594	0.20401594	0.20401594	0.20401594	0.20401594	0.20401594	0.20401594	0.20401594	0.20401594	0.20401594	0.20401594	0.20401594	0.20401594	0.20401594	0.20401594	0.20401594
¸ßË¹°×ÔëÉù´¦Àí (447).mp3	0.10977561	0.10977561	0.10977561	0.10977561	0.10977561	0.10977561	0.10977561	0.10977561	0.10977561	0.10977561	0.10977561	0.10977561	0.10977561	0.10977561	0.10977561	0.10977561	0.10977561	0.10977561	0.10977561	0.10977561	0.10977561	0.10977561	0.10977561	0.10977561	0.10977561	0.10977561	0.10977561	0.10977561	0.10977561	0.10977561	0.10977561	0.10977561	0.10977561	0.10977561	0.10977561	0.10977561	0.10977561	0.10977561	0.10977561	0.10977561	0.10977561	0.10977561	0.10977561	0.10977561	0.10977561	0.10977561	0.10977561	0.10977561	0.10977561
¸ßË¹°×ÔëÉù´¦Àí (448).mp3	0.1450606	0.1450606	0.1450606	0.1450606	0.1450606	0.1450606	0.1450606	0.1450606	0.1450606	0.1450606	0.1450606	0.1450606	0.1450606	0.1450606	0.1450606	0.1450606	0.1450606	0.1450606	0.1450606	0.1450606	0.1450606	0.1450606	0.1450606	0.1450606	0.1450606	0.1450606	0.1450606	0.1450606	0.1450606	0.1450606	0.1450606	0.1450606	0.1450606	0.1450606	0.1450606	0.1450606	0.1450606	0.1450606	0.1450606	0.1450606	0.1450606	0.1450606	0.1450606	0.1450606	0.1450606	0.1450606	0.1450606	0.1450606	0.1450606
¸ßË¹°×ÔëÉù´¦Àí (449).mp3	0.23442405	0.23442405	0.23442405	0.23442405	0.23442405	0.23442405	0.23442405	0.23442405	0.23442405	0.23442405	0.23442405	0.23442405	0.23442405	0.23442405	0.23442405	0.23442405	0.23442405	0.23442405	0.23442405	0.23442405	0.23442405	0.23442405	0.23442405	0.23442405	0.23442405	0.23442405	0.23442405	0.23442405	0.23442405	0.23442405	0.23442405	0.23442405	0.23442405	0.23442405	0.23442405	0.23442405	0.23442405	0.23442405	0.23442405	0.23442405	0.23442405	0.23442405	0.23442405	0.23442405	0.23442405	0.23442405	0.23442405	0.23442405	0.23442405
¸ßË¹°×ÔëÉù´¦Àí (450).mp3	0.027484082	0.027484082	0.027484082	0.027484082	0.027484082	0.027484082	0.027484082	0.027484082	0.027484082	0.027484082	0.027484082	0.027484082	0.027484082	0.027484082	0.027484082	0.027484082	0.027484082	0.027484082	0.027484082	0.027484082	0.027484082	0.027484082	0.027484082	0.027484082	0.027484082	0.027484082	0.027484082	0.027484082	0.027484082	0.027484082	0.027484082	0.027484082	0.027484082	0.027484082	0.027484082	0.027484082	0.027484082	0.027484082	0.027484082	0.027484082	0.027484082	0.027484082	0.027484082	0.027484082	0.027484082	0.027484082	0.027484082	0.027484082	0.027484082
¸ßË¹°×ÔëÉù´¦Àí (451).mp3	0.1384863	0.1384863	0.1384863	0.1384863	0.1384863	0.1384863	0.1384863	0.1384863	0.1384863	0.1384863	0.1384863	0.1384863	0.1384863	0.1384863	0.1384863	0.1384863	0.1384863	0.1384863	0.1384863	0.1384863	0.1384863	0.1384863	0.1384863	0.1384863	0.1384863	0.1384863	0.1384863	0.1384863	0.1384863	0.1384863	0.1384863	0.1384863	0.1384863	0.1384863	0.1384863	0.1384863	0.1384863	0.1384863	0.1384863	0.1384863	0.1384863	0.1384863	0.1384863	0.1384863	0.1384863	0.1384863	0.1384863	0.1384863	0.1384863
¸ßË¹°×ÔëÉù´¦Àí (452).mp3	0.18180975	0.18180975	0.18180975	0.18180975	0.18180975	0.18180975	0.18180975	0.18180975	0.18180975	0.18180975	0.18180975	0.18180975	0.18180975	0.18180975	0.18180975	0.18180975	0.18180975	0.18180975	0.18180975	0.18180975	0.18180975	0.18180975	0.18180975	0.18180975	0.18180975	0.18180975	0.18180975	0.18180975	0.18180975	0.18180975	0.18180975	0.18180975	0.18180975	0.18180975	0.18180975	0.18180975	0.18180975	0.18180975	0.18180975	0.18180975	0.18180975	0.18180975	0.18180975	0.18180975	0.18180975	0.18180975	0.18180975	0.18180975	0.18180975
¸ßË¹°×ÔëÉù´¦Àí (453).mp3	0.023295067	0.023295067	0.023295067	0.023295067	0.023295067	0.023295067	0.023295067	0.023295067	0.023295067	0.023295067	0.023295067	0.023295067	0.023295067	0.023295067	0.023295067	0.023295067	0.023295067	0.023295067	0.023295067	0.023295067	0.023295067	0.023295067	0.023295067	0.023295067	0.023295067	0.023295067	0.023295067	0.023295067	0.023295067	0.023295067	0.023295067	0.023295067	0.023295067	0.023295067	0.023295067	0.023295067	0.023295067	0.023295067	0.023295067	0.023295067	0.023295067	0.023295067	0.023295067	0.023295067	0.023295067	0.023295067	0.023295067	0.023295067	0.023295067
¸ßË¹°×ÔëÉù´¦Àí (454).mp3	-0.08626368	-0.08626368	-0.08626368	-0.08626368	-0.08626368	-0.08626368	-0.08626368	-0.08626368	-0.08626368	-0.08626368	-0.08626368	-0.08626368	-0.08626368	-0.08626368	-0.08626368	-0.08626368	-0.08626368	-0.08626368	-0.08626368	-0.08626368	-0.08626368	-0.08626368	-0.08626368	-0.08626368	-0.08626368	-0.08626368	-0.08626368	-0.08626368	-0.08626368	-0.08626368	-0.08626368	-0.08626368	-0.08626368	-0.08626368	-0.08626368	-0.08626368	-0.08626368	-0.08626368	-0.08626368	-0.08626368	-0.08626368	-0.08626368	-0.08626368	-0.08626368	-0.08626368	-0.08626368	-0.08626368	-0.08626368	-0.08626368
¸ßË¹°×ÔëÉù´¦Àí (455).mp3	0.14737532	0.14737532	0.14737532	0.14737532	0.14737532	0.14737532	0.14737532	0.14737532	0.14737532	0.14737532	0.14737532	0.14737532	0.14737532	0.14737532	0.14737532	0.14737532	0.14737532	0.14737532	0.14737532	0.14737532	0.14737532	0.14737532	0.14737532	0.14737532	0.14737532	0.14737532	0.14737532	0.14737532	0.14737532	0.14737532	0.14737532	0.14737532	0.14737532	0.14737532	0.14737532	0.14737532	0.14737532	0.14737532	0.14737532	0.14737532	0.14737532	0.14737532	0.14737532	0.14737532	0.14737532	0.14737532	0.14737532	0.14737532	0.14737532
¸ßË¹°×ÔëÉù´¦Àí (456).mp3	0.2551221	0.2551221	0.2551221	0.2551221	0.2551221	0.2551221	0.2551221	0.2551221	0.2551221	0.2551221	0.2551221	0.2551221	0.2551221	0.2551221	0.2551221	0.2551221	0.2551221	0.2551221	0.2551221	0.2551221	0.2551221	0.2551221	0.2551221	0.2551221	0.2551221	0.2551221	0.2551221	0.2551221	0.2551221	0.2551221	0.2551221	0.2551221	0.2551221	0.2551221	0.2551221	0.2551221	0.2551221	0.2551221	0.2551221	0.2551221	0.2551221	0.2551221	0.2551221	0.2551221	0.2551221	0.2551221	0.2551221	0.2551221	0.2551221
¸ßË¹°×ÔëÉù´¦Àí (457).mp3	-0.12579124	-0.12579124	-0.12579124	-0.12579124	-0.12579124	-0.12579124	-0.12579124	-0.12579124	-0.12579124	-0.12579124	-0.12579124	-0.12579124	-0.12579124	-0.12579124	-0.12579124	-0.12579124	-0.12579124	-0.12579124	-0.12579124	-0.12579124	-0.12579124	-0.12579124	-0.12579124	-0.12579124	-0.12579124	-0.12579124	-0.12579124	-0.12579124	-0.12579124	-0.12579124	-0.12579124	-0.12579124	-0.12579124	-0.12579124	-0.12579124	-0.12579124	-0.12579124	-0.12579124	-0.12579124	-0.12579124	-0.12579124	-0.12579124	-0.12579124	-0.12579124	-0.12579124	-0.12579124	-0.12579124	-0.12579124	-0.12579124
¸ßË¹°×ÔëÉù´¦Àí (458).mp3	0.2137779	0.2137779	0.2137779	0.2137779	0.2137779	0.2137779	0.2137779	0.2137779	0.2137779	0.2137779	0.2137779	0.2137779	0.2137779	0.2137779	0.2137779	0.2137779	0.2137779	0.2137779	0.2137779	0.2137779	0.2137779	0.2137779	0.2137779	0.2137779	0.2137779	0.2137779	0.2137779	0.2137779	0.2137779	0.2137779	0.2137779	0.2137779	0.2137779	0.2137779	0.2137779	0.2137779	0.2137779	0.2137779	0.2137779	0.2137779	0.2137779	0.2137779	0.2137779	0.2137779	0.2137779	0.2137779	0.2137779	0.2137779	0.2137779
¸ßË¹°×ÔëÉù´¦Àí (459).mp3	0.12554017	0.12554017	0.12554017	0.12554017	0.12554017	0.12554017	0.12554017	0.12554017	0.12554017	0.12554017	0.12554017	0.12554017	0.12554017	0.12554017	0.12554017	0.12554017	0.12554017	0.12554017	0.12554017	0.12554017	0.12554017	0.12554017	0.12554017	0.12554017	0.12554017	0.12554017	0.12554017	0.12554017	0.12554017	0.12554017	0.12554017	0.12554017	0.12554017	0.12554017	0.12554017	0.12554017	0.12554017	0.12554017	0.12554017	0.12554017	0.12554017	0.12554017	0.12554017	0.12554017	0.12554017	0.12554017	0.12554017	0.12554017	0.12554017
¸ßË¹°×ÔëÉù´¦Àí (460).mp3	0.047309212	0.047309212	0.047309212	0.047309212	0.047309212	0.047309212	0.047309212	0.047309212	0.047309212	0.047309212	0.047309212	0.047309212	0.047309212	0.047309212	0.047309212	0.047309212	0.047309212	0.047309212	0.047309212	0.047309212	0.047309212	0.047309212	0.047309212	0.047309212	0.047309212	0.047309212	0.047309212	0.047309212	0.047309212	0.047309212	0.047309212	0.047309212	0.047309212	0.047309212	0.047309212	0.047309212	0.047309212	0.047309212	0.047309212	0.047309212	0.047309212	0.047309212	0.047309212	0.047309212	0.047309212	0.047309212	0.047309212	0.047309212	0.047309212
¸ßË¹°×ÔëÉù´¦Àí (461).mp3	-0.033980377	-0.033980377	-0.033980377	-0.033980377	-0.033980377	-0.033980377	-0.033980377	-0.033980377	-0.033980377	-0.033980377	-0.033980377	-0.033980377	-0.033980377	-0.033980377	-0.033980377	-0.033980377	-0.033980377	-0.033980377	-0.033980377	-0.033980377	-0.033980377	-0.033980377	-0.033980377	-0.033980377	-0.033980377	-0.033980377	-0.033980377	-0.033980377	-0.033980377	-0.033980377	-0.033980377	-0.033980377	-0.033980377	-0.033980377	-0.033980377	-0.033980377	-0.033980377	-0.033980377	-0.033980377	-0.033980377	-0.033980377	-0.033980377	-0.033980377	-0.033980377	-0.033980377	-0.033980377	-0.033980377	-0.033980377	-0.033980377
¸ßË¹°×ÔëÉù´¦Àí (462).mp3	0.033451103	0.033451103	0.033451103	0.033451103	0.033451103	0.033451103	0.033451103	0.033451103	0.033451103	0.033451103	0.033451103	0.033451103	0.033451103	0.033451103	0.033451103	0.033451103	0.033451103	0.033451103	0.033451103	0.033451103	0.033451103	0.033451103	0.033451103	0.033451103	0.033451103	0.033451103	0.033451103	0.033451103	0.033451103	0.033451103	0.033451103	0.033451103	0.033451103	0.033451103	0.033451103	0.033451103	0.033451103	0.033451103	0.033451103	0.033451103	0.033451103	0.033451103	0.033451103	0.033451103	0.033451103	0.033451103	0.033451103	0.033451103	0.033451103
¸ßË¹°×ÔëÉù´¦Àí (463).mp3	0.1374684	0.1374684	0.1374684	0.1374684	0.1374684	0.1374684	0.1374684	0.1374684	0.1374684	0.1374684	0.1374684	0.1374684	0.1374684	0.1374684	0.1374684	0.1374684	0.1374684	0.1374684	0.1374684	0.1374684	0.1374684	0.1374684	0.1374684	0.1374684	0.1374684	0.1374684	0.1374684	0.1374684	0.1374684	0.1374684	0.1374684	0.1374684	0.1374684	0.1374684	0.1374684	0.1374684	0.1374684	0.1374684	0.1374684	0.1374684	0.1374684	0.1374684	0.1374684	0.1374684	0.1374684	0.1374684	0.1374684	0.1374684	0.1374684
¸ßË¹°×ÔëÉù´¦Àí (464).mp3	0.10087166	0.10087166	0.10087166	0.10087166	0.10087166	0.10087166	0.10087166	0.10087166	0.10087166	0.10087166	0.10087166	0.10087166	0.10087166	0.10087166	0.10087166	0.10087166	0.10087166	0.10087166	0.10087166	0.10087166	0.10087166	0.10087166	0.10087166	0.10087166	0.10087166	0.10087166	0.10087166	0.10087166	0.10087166	0.10087166	0.10087166	0.10087166	0.10087166	0.10087166	0.10087166	0.10087166	0.10087166	0.10087166	0.10087166	0.10087166	0.10087166	0.10087166	0.10087166	0.10087166	0.10087166	0.10087166	0.10087166	0.10087166	0.10087166
¸ßË¹°×ÔëÉù´¦Àí (465).mp3	0.123699866	0.123699866	0.123699866	0.123699866	0.123699866	0.123699866	0.123699866	0.123699866	0.123699866	0.123699866	0.123699866	0.123699866	0.123699866	0.123699866	0.123699866	0.123699866	0.123699866	0.123699866	0.123699866	0.123699866	0.123699866	0.123699866	0.123699866	0.123699866	0.123699866	0.123699866	0.123699866	0.123699866	0.123699866	0.123699866	0.123699866	0.123699866	0.123699866	0.123699866	0.123699866	0.123699866	0.123699866	0.123699866	0.123699866	0.123699866	0.123699866	0.123699866	0.123699866	0.123699866	0.123699866	0.123699866	0.123699866	0.123699866	0.123699866
¸ßË¹°×ÔëÉù´¦Àí (466).mp3	0.13378641	0.13378641	0.13378641	0.13378641	0.13378641	0.13378641	0.13378641	0.13378641	0.13378641	0.13378641	0.13378641	0.13378641	0.13378641	0.13378641	0.13378641	0.13378641	0.13378641	0.13378641	0.13378641	0.13378641	0.13378641	0.13378641	0.13378641	0.13378641	0.13378641	0.13378641	0.13378641	0.13378641	0.13378641	0.13378641	0.13378641	0.13378641	0.13378641	0.13378641	0.13378641	0.13378641	0.13378641	0.13378641	0.13378641	0.13378641	0.13378641	0.13378641	0.13378641	0.13378641	0.13378641	0.13378641	0.13378641	0.13378641	0.13378641
¸ßË¹°×ÔëÉù´¦Àí (467).mp3	0.05580751	0.05580751	0.05580751	0.05580751	0.05580751	0.05580751	0.05580751	0.05580751	0.05580751	0.05580751	0.05580751	0.05580751	0.05580751	0.05580751	0.05580751	0.05580751	0.05580751	0.05580751	0.05580751	0.05580751	0.05580751	0.05580751	0.05580751	0.05580751	0.05580751	0.05580751	0.05580751	0.05580751	0.05580751	0.05580751	0.05580751	0.05580751	0.05580751	0.05580751	0.05580751	0.05580751	0.05580751	0.05580751	0.05580751	0.05580751	0.05580751	0.05580751	0.05580751	0.05580751	0.05580751	0.05580751	0.05580751	0.05580751	0.05580751
¸ßË¹°×ÔëÉù´¦Àí (468).mp3	0.10756741	0.10756741	0.10756741	0.10756741	0.10756741	0.10756741	0.10756741	0.10756741	0.10756741	0.10756741	0.10756741	0.10756741	0.10756741	0.10756741	0.10756741	0.10756741	0.10756741	0.10756741	0.10756741	0.10756741	0.10756741	0.10756741	0.10756741	0.10756741	0.10756741	0.10756741	0.10756741	0.10756741	0.10756741	0.10756741	0.10756741	0.10756741	0.10756741	0.10756741	0.10756741	0.10756741	0.10756741	0.10756741	0.10756741	0.10756741	0.10756741	0.10756741	0.10756741	0.10756741	0.10756741	0.10756741	0.10756741	0.10756741	0.10756741
¸ßË¹°×ÔëÉù´¦Àí (469).mp3	-0.12458535	-0.12458535	-0.12458535	-0.12458535	-0.12458535	-0.12458535	-0.12458535	-0.12458535	-0.12458535	-0.12458535	-0.12458535	-0.12458535	-0.12458535	-0.12458535	-0.12458535	-0.12458535	-0.12458535	-0.12458535	-0.12458535	-0.12458535	-0.12458535	-0.12458535	-0.12458535	-0.12458535	-0.12458535	-0.12458535	-0.12458535	-0.12458535	-0.12458535	-0.12458535	-0.12458535	-0.12458535	-0.12458535	-0.12458535	-0.12458535	-0.12458535	-0.12458535	-0.12458535	-0.12458535	-0.12458535	-0.12458535	-0.12458535	-0.12458535	-0.12458535	-0.12458535	-0.12458535	-0.12458535	-0.12458535	-0.12458535
¸ßË¹°×ÔëÉù´¦Àí (470).mp3	0.1831935	0.1831935	0.1831935	0.1831935	0.1831935	0.1831935	0.1831935	0.1831935	0.1831935	0.1831935	0.1831935	0.1831935	0.1831935	0.1831935	0.1831935	0.1831935	0.1831935	0.1831935	0.1831935	0.1831935	0.1831935	0.1831935	0.1831935	0.1831935	0.1831935	0.1831935	0.1831935	0.1831935	0.1831935	0.1831935	0.1831935	0.1831935	0.1831935	0.1831935	0.1831935	0.1831935	0.1831935	0.1831935	0.1831935	0.1831935	0.1831935	0.1831935	0.1831935	0.1831935	0.1831935	0.1831935	0.1831935	0.1831935	0.1831935
¸ßË¹°×ÔëÉù´¦Àí (471).mp3	0.17861432	0.17861432	0.17861432	0.17861432	0.17861432	0.17861432	0.17861432	0.17861432	0.17861432	0.17861432	0.17861432	0.17861432	0.17861432	0.17861432	0.17861432	0.17861432	0.17861432	0.17861432	0.17861432	0.17861432	0.17861432	0.17861432	0.17861432	0.17861432	0.17861432	0.17861432	0.17861432	0.17861432	0.17861432	0.17861432	0.17861432	0.17861432	0.17861432	0.17861432	0.17861432	0.17861432	0.17861432	0.17861432	0.17861432	0.17861432	0.17861432	0.17861432	0.17861432	0.17861432	0.17861432	0.17861432	0.17861432	0.17861432	0.17861432
¸ßË¹°×ÔëÉù´¦Àí (472).mp3	0.11746063	0.11746063	0.11746063	0.11746063	0.11746063	0.11746063	0.11746063	0.11746063	0.11746063	0.11746063	0.11746063	0.11746063	0.11746063	0.11746063	0.11746063	0.11746063	0.11746063	0.11746063	0.11746063	0.11746063	0.11746063	0.11746063	0.11746063	0.11746063	0.11746063	0.11746063	0.11746063	0.11746063	0.11746063	0.11746063	0.11746063	0.11746063	0.11746063	0.11746063	0.11746063	0.11746063	0.11746063	0.11746063	0.11746063	0.11746063	0.11746063	0.11746063	0.11746063	0.11746063	0.11746063	0.11746063	0.11746063	0.11746063	0.11746063
¸ßË¹°×ÔëÉù´¦Àí (473).mp3	-0.00083939	-0.00083939	-0.00083939	-0.00083939	-0.00083939	-0.00083939	-0.00083939	-0.00083939	-0.00083939	-0.00083939	-0.00083939	-0.00083939	-0.00083939	-0.00083939	-0.00083939	-0.00083939	-0.00083939	-0.00083939	-0.00083939	-0.00083939	-0.00083939	-0.00083939	-0.00083939	-0.00083939	-0.00083939	-0.00083939	-0.00083939	-0.00083939	-0.00083939	-0.00083939	-0.00083939	-0.00083939	-0.00083939	-0.00083939	-0.00083939	-0.00083939	-0.00083939	-0.00083939	-0.00083939	-0.00083939	-0.00083939	-0.00083939	-0.00083939	-0.00083939	-0.00083939	-0.00083939	-0.00083939	-0.00083939	-0.00083939
¸ßË¹°×ÔëÉù´¦Àí (474).mp3	0.117928095	0.117928095	0.117928095	0.117928095	0.117928095	0.117928095	0.117928095	0.117928095	0.117928095	0.117928095	0.117928095	0.117928095	0.117928095	0.117928095	0.117928095	0.117928095	0.117928095	0.117928095	0.117928095	0.117928095	0.117928095	0.117928095	0.117928095	0.117928095	0.117928095	0.117928095	0.117928095	0.117928095	0.117928095	0.117928095	0.117928095	0.117928095	0.117928095	0.117928095	0.117928095	0.117928095	0.117928095	0.117928095	0.117928095	0.117928095	0.117928095	0.117928095	0.117928095	0.117928095	0.117928095	0.117928095	0.117928095	0.117928095	0.117928095
¸ßË¹°×ÔëÉù´¦Àí (475).mp3	-0.15997735	-0.15997735	-0.15997735	-0.15997735	-0.15997735	-0.15997735	-0.15997735	-0.15997735	-0.15997735	-0.15997735	-0.15997735	-0.15997735	-0.15997735	-0.15997735	-0.15997735	-0.15997735	-0.15997735	-0.15997735	-0.15997735	-0.15997735	-0.15997735	-0.15997735	-0.15997735	-0.15997735	-0.15997735	-0.15997735	-0.15997735	-0.15997735	-0.15997735	-0.15997735	-0.15997735	-0.15997735	-0.15997735	-0.15997735	-0.15997735	-0.15997735	-0.15997735	-0.15997735	-0.15997735	-0.15997735	-0.15997735	-0.15997735	-0.15997735	-0.15997735	-0.15997735	-0.15997735	-0.15997735	-0.15997735	-0.15997735
¸ßË¹°×ÔëÉù´¦Àí (476).mp3	0.1806303	0.1806303	0.1806303	0.1806303	0.1806303	0.1806303	0.1806303	0.1806303	0.1806303	0.1806303	0.1806303	0.1806303	0.1806303	0.1806303	0.1806303	0.1806303	0.1806303	0.1806303	0.1806303	0.1806303	0.1806303	0.1806303	0.1806303	0.1806303	0.1806303	0.1806303	0.1806303	0.1806303	0.1806303	0.1806303	0.1806303	0.1806303	0.1806303	0.1806303	0.1806303	0.1806303	0.1806303	0.1806303	0.1806303	0.1806303	0.1806303	0.1806303	0.1806303	0.1806303	0.1806303	0.1806303	0.1806303	0.1806303	0.1806303
¸ßË¹°×ÔëÉù´¦Àí (477).mp3	0.17217621	0.17217621	0.17217621	0.17217621	0.17217621	0.17217621	0.17217621	0.17217621	0.17217621	0.17217621	0.17217621	0.17217621	0.17217621	0.17217621	0.17217621	0.17217621	0.17217621	0.17217621	0.17217621	0.17217621	0.17217621	0.17217621	0.17217621	0.17217621	0.17217621	0.17217621	0.17217621	0.17217621	0.17217621	0.17217621	0.17217621	0.17217621	0.17217621	0.17217621	0.17217621	0.17217621	0.17217621	0.17217621	0.17217621	0.17217621	0.17217621	0.17217621	0.17217621	0.17217621	0.17217621	0.17217621	0.17217621	0.17217621	0.17217621
¸ßË¹°×ÔëÉù´¦Àí (478).mp3	0.10513148	0.10513148	0.10513148	0.10513148	0.10513148	0.10513148	0.10513148	0.10513148	0.10513148	0.10513148	0.10513148	0.10513148	0.10513148	0.10513148	0.10513148	0.10513148	0.10513148	0.10513148	0.10513148	0.10513148	0.10513148	0.10513148	0.10513148	0.10513148	0.10513148	0.10513148	0.10513148	0.10513148	0.10513148	0.10513148	0.10513148	0.10513148	0.10513148	0.10513148	0.10513148	0.10513148	0.10513148	0.10513148	0.10513148	0.10513148	0.10513148	0.10513148	0.10513148	0.10513148	0.10513148	0.10513148	0.10513148	0.10513148	0.10513148
¸ßË¹°×ÔëÉù´¦Àí (479).mp3	0.26694	0.26694	0.26694	0.26694	0.26694	0.26694	0.26694	0.26694	0.26694	0.26694	0.26694	0.26694	0.26694	0.26694	0.26694	0.26694	0.26694	0.26694	0.26694	0.26694	0.26694	0.26694	0.26694	0.26694	0.26694	0.26694	0.26694	0.26694	0.26694	0.26694	0.26694	0.26694	0.26694	0.26694	0.26694	0.26694	0.26694	0.26694	0.26694	0.26694	0.26694	0.26694	0.26694	0.26694	0.26694	0.26694	0.26694	0.26694	0.26694
¸ßË¹°×ÔëÉù´¦Àí (480).mp3	0.14672196	0.14672196	0.14672196	0.14672196	0.14672196	0.14672196	0.14672196	0.14672196	0.14672196	0.14672196	0.14672196	0.14672196	0.14672196	0.14672196	0.14672196	0.14672196	0.14672196	0.14672196	0.14672196	0.14672196	0.14672196	0.14672196	0.14672196	0.14672196	0.14672196	0.14672196	0.14672196	0.14672196	0.14672196	0.14672196	0.14672196	0.14672196	0.14672196	0.14672196	0.14672196	0.14672196	0.14672196	0.14672196	0.14672196	0.14672196	0.14672196	0.14672196	0.14672196	0.14672196	0.14672196	0.14672196	0.14672196	0.14672196	0.14672196
¸ßË¹°×ÔëÉù´¦Àí (481).mp3	0.16946265	0.16946265	0.16946265	0.16946265	0.16946265	0.16946265	0.16946265	0.16946265	0.16946265	0.16946265	0.16946265	0.16946265	0.16946265	0.16946265	0.16946265	0.16946265	0.16946265	0.16946265	0.16946265	0.16946265	0.16946265	0.16946265	0.16946265	0.16946265	0.16946265	0.16946265	0.16946265	0.16946265	0.16946265	0.16946265	0.16946265	0.16946265	0.16946265	0.16946265	0.16946265	0.16946265	0.16946265	0.16946265	0.16946265	0.16946265	0.16946265	0.16946265	0.16946265	0.16946265	0.16946265	0.16946265	0.16946265	0.16946265	0.16946265
¸ßË¹°×ÔëÉù´¦Àí (482).mp3	-0.010249414	-0.010249414	-0.010249414	-0.010249414	-0.010249414	-0.010249414	-0.010249414	-0.010249414	-0.010249414	-0.010249414	-0.010249414	-0.010249414	-0.010249414	-0.010249414	-0.010249414	-0.010249414	-0.010249414	-0.010249414	-0.010249414	-0.010249414	-0.010249414	-0.010249414	-0.010249414	-0.010249414	-0.010249414	-0.010249414	-0.010249414	-0.010249414	-0.010249414	-0.010249414	-0.010249414	-0.010249414	-0.010249414	-0.010249414	-0.010249414	-0.010249414	-0.010249414	-0.010249414	-0.010249414	-0.010249414	-0.010249414	-0.010249414	-0.010249414	-0.010249414	-0.010249414	-0.010249414	-0.010249414	-0.010249414	-0.010249414
¸ßË¹°×ÔëÉù´¦Àí (483).mp3	0.102880634	0.102880634	0.102880634	0.102880634	0.102880634	0.102880634	0.102880634	0.102880634	0.102880634	0.102880634	0.102880634	0.102880634	0.102880634	0.102880634	0.102880634	0.102880634	0.102880634	0.102880634	0.102880634	0.102880634	0.102880634	0.102880634	0.102880634	0.102880634	0.102880634	0.102880634	0.102880634	0.102880634	0.102880634	0.102880634	0.102880634	0.102880634	0.102880634	0.102880634	0.102880634	0.102880634	0.102880634	0.102880634	0.102880634	0.102880634	0.102880634	0.102880634	0.102880634	0.102880634	0.102880634	0.102880634	0.102880634	0.102880634	0.102880634
¸ßË¹°×ÔëÉù´¦Àí (484).mp3	0.047112815	0.047112815	0.047112815	0.047112815	0.047112815	0.047112815	0.047112815	0.047112815	0.047112815	0.047112815	0.047112815	0.047112815	0.047112815	0.047112815	0.047112815	0.047112815	0.047112815	0.047112815	0.047112815	0.047112815	0.047112815	0.047112815	0.047112815	0.047112815	0.047112815	0.047112815	0.047112815	0.047112815	0.047112815	0.047112815	0.047112815	0.047112815	0.047112815	0.047112815	0.047112815	0.047112815	0.047112815	0.047112815	0.047112815	0.047112815	0.047112815	0.047112815	0.047112815	0.047112815	0.047112815	0.047112815	0.047112815	0.047112815	0.047112815
¸ßË¹°×ÔëÉù´¦Àí (485).mp3	0.22591388	0.22591388	0.22591388	0.22591388	0.22591388	0.22591388	0.22591388	0.22591388	0.22591388	0.22591388	0.22591388	0.22591388	0.22591388	0.22591388	0.22591388	0.22591388	0.22591388	0.22591388	0.22591388	0.22591388	0.22591388	0.22591388	0.22591388	0.22591388	0.22591388	0.22591388	0.22591388	0.22591388	0.22591388	0.22591388	0.22591388	0.22591388	0.22591388	0.22591388	0.22591388	0.22591388	0.22591388	0.22591388	0.22591388	0.22591388	0.22591388	0.22591388	0.22591388	0.22591388	0.22591388	0.22591388	0.22591388	0.22591388	0.22591388
¸ßË¹°×ÔëÉù´¦Àí (486).mp3	0.14508012	0.14508012	0.14508012	0.14508012	0.14508012	0.14508012	0.14508012	0.14508012	0.14508012	0.14508012	0.14508012	0.14508012	0.14508012	0.14508012	0.14508012	0.14508012	0.14508012	0.14508012	0.14508012	0.14508012	0.14508012	0.14508012	0.14508012	0.14508012	0.14508012	0.14508012	0.14508012	0.14508012	0.14508012	0.14508012	0.14508012	0.14508012	0.14508012	0.14508012	0.14508012	0.14508012	0.14508012	0.14508012	0.14508012	0.14508012	0.14508012	0.14508012	0.14508012	0.14508012	0.14508012	0.14508012	0.14508012	0.14508012	0.14508012
¸ßË¹°×ÔëÉù´¦Àí (487).mp3	0.14056882	0.14056882	0.14056882	0.14056882	0.14056882	0.14056882	0.14056882	0.14056882	0.14056882	0.14056882	0.14056882	0.14056882	0.14056882	0.14056882	0.14056882	0.14056882	0.14056882	0.14056882	0.14056882	0.14056882	0.14056882	0.14056882	0.14056882	0.14056882	0.14056882	0.14056882	0.14056882	0.14056882	0.14056882	0.14056882	0.14056882	0.14056882	0.14056882	0.14056882	0.14056882	0.14056882	0.14056882	0.14056882	0.14056882	0.14056882	0.14056882	0.14056882	0.14056882	0.14056882	0.14056882	0.14056882	0.14056882	0.14056882	0.14056882
¸ßË¹°×ÔëÉù´¦Àí (488).mp3	0.055134423	0.055134423	0.055134423	0.055134423	0.055134423	0.055134423	0.055134423	0.055134423	0.055134423	0.055134423	0.055134423	0.055134423	0.055134423	0.055134423	0.055134423	0.055134423	0.055134423	0.055134423	0.055134423	0.055134423	0.055134423	0.055134423	0.055134423	0.055134423	0.055134423	0.055134423	0.055134423	0.055134423	0.055134423	0.055134423	0.055134423	0.055134423	0.055134423	0.055134423	0.055134423	0.055134423	0.055134423	0.055134423	0.055134423	0.055134423	0.055134423	0.055134423	0.055134423	0.055134423	0.055134423	0.055134423	0.055134423	0.055134423	0.055134423
¸ßË¹°×ÔëÉù´¦Àí (489).mp3	0.24527651	0.24527651	0.24527651	0.24527651	0.24527651	0.24527651	0.24527651	0.24527651	0.24527651	0.24527651	0.24527651	0.24527651	0.24527651	0.24527651	0.24527651	0.24527651	0.24527651	0.24527651	0.24527651	0.24527651	0.24527651	0.24527651	0.24527651	0.24527651	0.24527651	0.24527651	0.24527651	0.24527651	0.24527651	0.24527651	0.24527651	0.24527651	0.24527651	0.24527651	0.24527651	0.24527651	0.24527651	0.24527651	0.24527651	0.24527651	0.24527651	0.24527651	0.24527651	0.24527651	0.24527651	0.24527651	0.24527651	0.24527651	0.24527651
¸ßË¹°×ÔëÉù´¦Àí (490).mp3	0.09373643	0.09373643	0.09373643	0.09373643	0.09373643	0.09373643	0.09373643	0.09373643	0.09373643	0.09373643	0.09373643	0.09373643	0.09373643	0.09373643	0.09373643	0.09373643	0.09373643	0.09373643	0.09373643	0.09373643	0.09373643	0.09373643	0.09373643	0.09373643	0.09373643	0.09373643	0.09373643	0.09373643	0.09373643	0.09373643	0.09373643	0.09373643	0.09373643	0.09373643	0.09373643	0.09373643	0.09373643	0.09373643	0.09373643	0.09373643	0.09373643	0.09373643	0.09373643	0.09373643	0.09373643	0.09373643	0.09373643	0.09373643	0.09373643
¸ßË¹°×ÔëÉù´¦Àí (491).mp3	0.120754175	0.120754175	0.120754175	0.120754175	0.120754175	0.120754175	0.120754175	0.120754175	0.120754175	0.120754175	0.120754175	0.120754175	0.120754175	0.120754175	0.120754175	0.120754175	0.120754175	0.120754175	0.120754175	0.120754175	0.120754175	0.120754175	0.120754175	0.120754175	0.120754175	0.120754175	0.120754175	0.120754175	0.120754175	0.120754175	0.120754175	0.120754175	0.120754175	0.120754175	0.120754175	0.120754175	0.120754175	0.120754175	0.120754175	0.120754175	0.120754175	0.120754175	0.120754175	0.120754175	0.120754175	0.120754175	0.120754175	0.120754175	0.120754175
¸ßË¹°×ÔëÉù´¦Àí (492).mp3	0.1444425	0.1444425	0.1444425	0.1444425	0.1444425	0.1444425	0.1444425	0.1444425	0.1444425	0.1444425	0.1444425	0.1444425	0.1444425	0.1444425	0.1444425	0.1444425	0.1444425	0.1444425	0.1444425	0.1444425	0.1444425	0.1444425	0.1444425	0.1444425	0.1444425	0.1444425	0.1444425	0.1444425	0.1444425	0.1444425	0.1444425	0.1444425	0.1444425	0.1444425	0.1444425	0.1444425	0.1444425	0.1444425	0.1444425	0.1444425	0.1444425	0.1444425	0.1444425	0.1444425	0.1444425	0.1444425	0.1444425	0.1444425	0.1444425
¸ßË¹°×ÔëÉù´¦Àí (493).mp3	0.06884634	0.06884634	0.06884634	0.06884634	0.06884634	0.06884634	0.06884634	0.06884634	0.06884634	0.06884634	0.06884634	0.06884634	0.06884634	0.06884634	0.06884634	0.06884634	0.06884634	0.06884634	0.06884634	0.06884634	0.06884634	0.06884634	0.06884634	0.06884634	0.06884634	0.06884634	0.06884634	0.06884634	0.06884634	0.06884634	0.06884634	0.06884634	0.06884634	0.06884634	0.06884634	0.06884634	0.06884634	0.06884634	0.06884634	0.06884634	0.06884634	0.06884634	0.06884634	0.06884634	0.06884634	0.06884634	0.06884634	0.06884634	0.06884634
¸ßË¹°×ÔëÉù´¦Àí (494).mp3	0.13668129	0.13668129	0.13668129	0.13668129	0.13668129	0.13668129	0.13668129	0.13668129	0.13668129	0.13668129	0.13668129	0.13668129	0.13668129	0.13668129	0.13668129	0.13668129	0.13668129	0.13668129	0.13668129	0.13668129	0.13668129	0.13668129	0.13668129	0.13668129	0.13668129	0.13668129	0.13668129	0.13668129	0.13668129	0.13668129	0.13668129	0.13668129	0.13668129	0.13668129	0.13668129	0.13668129	0.13668129	0.13668129	0.13668129	0.13668129	0.13668129	0.13668129	0.13668129	0.13668129	0.13668129	0.13668129	0.13668129	0.13668129	0.13668129
¸ßË¹°×ÔëÉù´¦Àí (495).mp3	0.2179625	0.2179625	0.2179625	0.2179625	0.2179625	0.2179625	0.2179625	0.2179625	0.2179625	0.2179625	0.2179625	0.2179625	0.2179625	0.2179625	0.2179625	0.2179625	0.2179625	0.2179625	0.2179625	0.2179625	0.2179625	0.2179625	0.2179625	0.2179625	0.2179625	0.2179625	0.2179625	0.2179625	0.2179625	0.2179625	0.2179625	0.2179625	0.2179625	0.2179625	0.2179625	0.2179625	0.2179625	0.2179625	0.2179625	0.2179625	0.2179625	0.2179625	0.2179625	0.2179625	0.2179625	0.2179625	0.2179625	0.2179625	0.2179625
¸ßË¹°×ÔëÉù´¦Àí (496).mp3	0.12702063	0.12702063	0.12702063	0.12702063	0.12702063	0.12702063	0.12702063	0.12702063	0.12702063	0.12702063	0.12702063	0.12702063	0.12702063	0.12702063	0.12702063	0.12702063	0.12702063	0.12702063	0.12702063	0.12702063	0.12702063	0.12702063	0.12702063	0.12702063	0.12702063	0.12702063	0.12702063	0.12702063	0.12702063	0.12702063	0.12702063	0.12702063	0.12702063	0.12702063	0.12702063	0.12702063	0.12702063	0.12702063	0.12702063	0.12702063	0.12702063	0.12702063	0.12702063	0.12702063	0.12702063	0.12702063	0.12702063	0.12702063	0.12702063
¸ßË¹°×ÔëÉù´¦Àí (497).mp3	0.20583999	0.20583999	0.20583999	0.20583999	0.20583999	0.20583999	0.20583999	0.20583999	0.20583999	0.20583999	0.20583999	0.20583999	0.20583999	0.20583999	0.20583999	0.20583999	0.20583999	0.20583999	0.20583999	0.20583999	0.20583999	0.20583999	0.20583999	0.20583999	0.20583999	0.20583999	0.20583999	0.20583999	0.20583999	0.20583999	0.20583999	0.20583999	0.20583999	0.20583999	0.20583999	0.20583999	0.20583999	0.20583999	0.20583999	0.20583999	0.20583999	0.20583999	0.20583999	0.20583999	0.20583999	0.20583999	0.20583999	0.20583999	0.20583999
¸ßË¹°×ÔëÉù´¦Àí (498).mp3	0.15055409	0.15055409	0.15055409	0.15055409	0.15055409	0.15055409	0.15055409	0.15055409	0.15055409	0.15055409	0.15055409	0.15055409	0.15055409	0.15055409	0.15055409	0.15055409	0.15055409	0.15055409	0.15055409	0.15055409	0.15055409	0.15055409	0.15055409	0.15055409	0.15055409	0.15055409	0.15055409	0.15055409	0.15055409	0.15055409	0.15055409	0.15055409	0.15055409	0.15055409	0.15055409	0.15055409	0.15055409	0.15055409	0.15055409	0.15055409	0.15055409	0.15055409	0.15055409	0.15055409	0.15055409	0.15055409	0.15055409	0.15055409	0.15055409
¸ßË¹°×ÔëÉù´¦Àí (499).mp3	0.2275782	0.2275782	0.2275782	0.2275782	0.2275782	0.2275782	0.2275782	0.2275782	0.2275782	0.2275782	0.2275782	0.2275782	0.2275782	0.2275782	0.2275782	0.2275782	0.2275782	0.2275782	0.2275782	0.2275782	0.2275782	0.2275782	0.2275782	0.2275782	0.2275782	0.2275782	0.2275782	0.2275782	0.2275782	0.2275782	0.2275782	0.2275782	0.2275782	0.2275782	0.2275782	0.2275782	0.2275782	0.2275782	0.2275782	0.2275782	0.2275782	0.2275782	0.2275782	0.2275782	0.2275782	0.2275782	0.2275782	0.2275782	0.2275782
¸ßË¹°×ÔëÉù´¦Àí (500).mp3	0.2149114	0.2149114	0.2149114	0.2149114	0.2149114	0.2149114	0.2149114	0.2149114	0.2149114	0.2149114	0.2149114	0.2149114	0.2149114	0.2149114	0.2149114	0.2149114	0.2149114	0.2149114	0.2149114	0.2149114	0.2149114	0.2149114	0.2149114	0.2149114	0.2149114	0.2149114	0.2149114	0.2149114	0.2149114	0.2149114	0.2149114	0.2149114	0.2149114	0.2149114	0.2149114	0.2149114	0.2149114	0.2149114	0.2149114	0.2149114	0.2149114	0.2149114	0.2149114	0.2149114	0.2149114	0.2149114	0.2149114	0.2149114	0.2149114
¸ßË¹°×ÔëÉù´¦Àí (501).mp3	0.12158892	0.12158892	0.12158892	0.12158892	0.12158892	0.12158892	0.12158892	0.12158892	0.12158892	0.12158892	0.12158892	0.12158892	0.12158892	0.12158892	0.12158892	0.12158892	0.12158892	0.12158892	0.12158892	0.12158892	0.12158892	0.12158892	0.12158892	0.12158892	0.12158892	0.12158892	0.12158892	0.12158892	0.12158892	0.12158892	0.12158892	0.12158892	0.12158892	0.12158892	0.12158892	0.12158892	0.12158892	0.12158892	0.12158892	0.12158892	0.12158892	0.12158892	0.12158892	0.12158892	0.12158892	0.12158892	0.12158892	0.12158892	0.12158892
¸ßË¹°×ÔëÉù´¦Àí (502).mp3	0.111218475	0.111218475	0.111218475	0.111218475	0.111218475	0.111218475	0.111218475	0.111218475	0.111218475	0.111218475	0.111218475	0.111218475	0.111218475	0.111218475	0.111218475	0.111218475	0.111218475	0.111218475	0.111218475	0.111218475	0.111218475	0.111218475	0.111218475	0.111218475	0.111218475	0.111218475	0.111218475	0.111218475	0.111218475	0.111218475	0.111218475	0.111218475	0.111218475	0.111218475	0.111218475	0.111218475	0.111218475	0.111218475	0.111218475	0.111218475	0.111218475	0.111218475	0.111218475	0.111218475	0.111218475	0.111218475	0.111218475	0.111218475	0.111218475
¸ßË¹°×ÔëÉù´¦Àí (503).mp3	0.28546885	0.28546885	0.28546885	0.28546885	0.28546885	0.28546885	0.28546885	0.28546885	0.28546885	0.28546885	0.28546885	0.28546885	0.28546885	0.28546885	0.28546885	0.28546885	0.28546885	0.28546885	0.28546885	0.28546885	0.28546885	0.28546885	0.28546885	0.28546885	0.28546885	0.28546885	0.28546885	0.28546885	0.28546885	0.28546885	0.28546885	0.28546885	0.28546885	0.28546885	0.28546885	0.28546885	0.28546885	0.28546885	0.28546885	0.28546885	0.28546885	0.28546885	0.28546885	0.28546885	0.28546885	0.28546885	0.28546885	0.28546885	0.28546885
¸ßË¹°×ÔëÉù´¦Àí (504).mp3	0.0625068	0.0625068	0.0625068	0.0625068	0.0625068	0.0625068	0.0625068	0.0625068	0.0625068	0.0625068	0.0625068	0.0625068	0.0625068	0.0625068	0.0625068	0.0625068	0.0625068	0.0625068	0.0625068	0.0625068	0.0625068	0.0625068	0.0625068	0.0625068	0.0625068	0.0625068	0.0625068	0.0625068	0.0625068	0.0625068	0.0625068	0.0625068	0.0625068	0.0625068	0.0625068	0.0625068	0.0625068	0.0625068	0.0625068	0.0625068	0.0625068	0.0625068	0.0625068	0.0625068	0.0625068	0.0625068	0.0625068	0.0625068	0.0625068
¸ßË¹°×ÔëÉù´¦Àí (505).mp3	-0.099984266	-0.099984266	-0.099984266	-0.099984266	-0.099984266	-0.099984266	-0.099984266	-0.099984266	-0.099984266	-0.099984266	-0.099984266	-0.099984266	-0.099984266	-0.099984266	-0.099984266	-0.099984266	-0.099984266	-0.099984266	-0.099984266	-0.099984266	-0.099984266	-0.099984266	-0.099984266	-0.099984266	-0.099984266	-0.099984266	-0.099984266	-0.099984266	-0.099984266	-0.099984266	-0.099984266	-0.099984266	-0.099984266	-0.099984266	-0.099984266	-0.099984266	-0.099984266	-0.099984266	-0.099984266	-0.099984266	-0.099984266	-0.099984266	-0.099984266	-0.099984266	-0.099984266	-0.099984266	-0.099984266	-0.099984266	-0.099984266
¸ßË¹°×ÔëÉù´¦Àí (506).mp3	-0.033670954	-0.033670954	-0.033670954	-0.033670954	-0.033670954	-0.033670954	-0.033670954	-0.033670954	-0.033670954	-0.033670954	-0.033670954	-0.033670954	-0.033670954	-0.033670954	-0.033670954	-0.033670954	-0.033670954	-0.033670954	-0.033670954	-0.033670954	-0.033670954	-0.033670954	-0.033670954	-0.033670954	-0.033670954	-0.033670954	-0.033670954	-0.033670954	-0.033670954	-0.033670954	-0.033670954	-0.033670954	-0.033670954	-0.033670954	-0.033670954	-0.033670954	-0.033670954	-0.033670954	-0.033670954	-0.033670954	-0.033670954	-0.033670954	-0.033670954	-0.033670954	-0.033670954	-0.033670954	-0.033670954	-0.033670954	-0.033670954
¸ßË¹°×ÔëÉù´¦Àí (507).mp3	0.17991367	0.17991367	0.17991367	0.17991367	0.17991367	0.17991367	0.17991367	0.17991367	0.17991367	0.17991367	0.17991367	0.17991367	0.17991367	0.17991367	0.17991367	0.17991367	0.17991367	0.17991367	0.17991367	0.17991367	0.17991367	0.17991367	0.17991367	0.17991367	0.17991367	0.17991367	0.17991367	0.17991367	0.17991367	0.17991367	0.17991367	0.17991367	0.17991367	0.17991367	0.17991367	0.17991367	0.17991367	0.17991367	0.17991367	0.17991367	0.17991367	0.17991367	0.17991367	0.17991367	0.17991367	0.17991367	0.17991367	0.17991367	0.17991367
¸ßË¹°×ÔëÉù´¦Àí (508).mp3	0.1839788	0.1839788	0.1839788	0.1839788	0.1839788	0.1839788	0.1839788	0.1839788	0.1839788	0.1839788	0.1839788	0.1839788	0.1839788	0.1839788	0.1839788	0.1839788	0.1839788	0.1839788	0.1839788	0.1839788	0.1839788	0.1839788	0.1839788	0.1839788	0.1839788	0.1839788	0.1839788	0.1839788	0.1839788	0.1839788	0.1839788	0.1839788	0.1839788	0.1839788	0.1839788	0.1839788	0.1839788	0.1839788	0.1839788	0.1839788	0.1839788	0.1839788	0.1839788	0.1839788	0.1839788	0.1839788	0.1839788	0.1839788	0.1839788
¸ßË¹°×ÔëÉù´¦Àí (509).mp3	0.09265537	0.09265537	0.09265537	0.09265537	0.09265537	0.09265537	0.09265537	0.09265537	0.09265537	0.09265537	0.09265537	0.09265537	0.09265537	0.09265537	0.09265537	0.09265537	0.09265537	0.09265537	0.09265537	0.09265537	0.09265537	0.09265537	0.09265537	0.09265537	0.09265537	0.09265537	0.09265537	0.09265537	0.09265537	0.09265537	0.09265537	0.09265537	0.09265537	0.09265537	0.09265537	0.09265537	0.09265537	0.09265537	0.09265537	0.09265537	0.09265537	0.09265537	0.09265537	0.09265537	0.09265537	0.09265537	0.09265537	0.09265537	0.09265537
¸ßË¹°×ÔëÉù´¦Àí (510).mp3	0.1536046	0.1536046	0.1536046	0.1536046	0.1536046	0.1536046	0.1536046	0.1536046	0.1536046	0.1536046	0.1536046	0.1536046	0.1536046	0.1536046	0.1536046	0.1536046	0.1536046	0.1536046	0.1536046	0.1536046	0.1536046	0.1536046	0.1536046	0.1536046	0.1536046	0.1536046	0.1536046	0.1536046	0.1536046	0.1536046	0.1536046	0.1536046	0.1536046	0.1536046	0.1536046	0.1536046	0.1536046	0.1536046	0.1536046	0.1536046	0.1536046	0.1536046	0.1536046	0.1536046	0.1536046	0.1536046	0.1536046	0.1536046	0.1536046
¸ßË¹°×ÔëÉù´¦Àí (511).mp3	0.18451717	0.18451717	0.18451717	0.18451717	0.18451717	0.18451717	0.18451717	0.18451717	0.18451717	0.18451717	0.18451717	0.18451717	0.18451717	0.18451717	0.18451717	0.18451717	0.18451717	0.18451717	0.18451717	0.18451717	0.18451717	0.18451717	0.18451717	0.18451717	0.18451717	0.18451717	0.18451717	0.18451717	0.18451717	0.18451717	0.18451717	0.18451717	0.18451717	0.18451717	0.18451717	0.18451717	0.18451717	0.18451717	0.18451717	0.18451717	0.18451717	0.18451717	0.18451717	0.18451717	0.18451717	0.18451717	0.18451717	0.18451717	0.18451717
¸ßË¹°×ÔëÉù´¦Àí (512).mp3	-0.10054437	-0.10054437	-0.10054437	-0.10054437	-0.10054437	-0.10054437	-0.10054437	-0.10054437	-0.10054437	-0.10054437	-0.10054437	-0.10054437	-0.10054437	-0.10054437	-0.10054437	-0.10054437	-0.10054437	-0.10054437	-0.10054437	-0.10054437	-0.10054437	-0.10054437	-0.10054437	-0.10054437	-0.10054437	-0.10054437	-0.10054437	-0.10054437	-0.10054437	-0.10054437	-0.10054437	-0.10054437	-0.10054437	-0.10054437	-0.10054437	-0.10054437	-0.10054437	-0.10054437	-0.10054437	-0.10054437	-0.10054437	-0.10054437	-0.10054437	-0.10054437	-0.10054437	-0.10054437	-0.10054437	-0.10054437	-0.10054437
¸ßË¹°×ÔëÉù´¦Àí (513).mp3	0.14087531	0.14087531	0.14087531	0.14087531	0.14087531	0.14087531	0.14087531	0.14087531	0.14087531	0.14087531	0.14087531	0.14087531	0.14087531	0.14087531	0.14087531	0.14087531	0.14087531	0.14087531	0.14087531	0.14087531	0.14087531	0.14087531	0.14087531	0.14087531	0.14087531	0.14087531	0.14087531	0.14087531	0.14087531	0.14087531	0.14087531	0.14087531	0.14087531	0.14087531	0.14087531	0.14087531	0.14087531	0.14087531	0.14087531	0.14087531	0.14087531	0.14087531	0.14087531	0.14087531	0.14087531	0.14087531	0.14087531	0.14087531	0.14087531
¸ßË¹°×ÔëÉù´¦Àí (514).mp3	0.18065691	0.18065691	0.18065691	0.18065691	0.18065691	0.18065691	0.18065691	0.18065691	0.18065691	0.18065691	0.18065691	0.18065691	0.18065691	0.18065691	0.18065691	0.18065691	0.18065691	0.18065691	0.18065691	0.18065691	0.18065691	0.18065691	0.18065691	0.18065691	0.18065691	0.18065691	0.18065691	0.18065691	0.18065691	0.18065691	0.18065691	0.18065691	0.18065691	0.18065691	0.18065691	0.18065691	0.18065691	0.18065691	0.18065691	0.18065691	0.18065691	0.18065691	0.18065691	0.18065691	0.18065691	0.18065691	0.18065691	0.18065691	0.18065691
¸ßË¹°×ÔëÉù´¦Àí (515).mp3	0.21907794	0.21907794	0.21907794	0.21907794	0.21907794	0.21907794	0.21907794	0.21907794	0.21907794	0.21907794	0.21907794	0.21907794	0.21907794	0.21907794	0.21907794	0.21907794	0.21907794	0.21907794	0.21907794	0.21907794	0.21907794	0.21907794	0.21907794	0.21907794	0.21907794	0.21907794	0.21907794	0.21907794	0.21907794	0.21907794	0.21907794	0.21907794	0.21907794	0.21907794	0.21907794	0.21907794	0.21907794	0.21907794	0.21907794	0.21907794	0.21907794	0.21907794	0.21907794	0.21907794	0.21907794	0.21907794	0.21907794	0.21907794	0.21907794
¸ßË¹°×ÔëÉù´¦Àí (516).mp3	0.16084391	0.16084391	0.16084391	0.16084391	0.16084391	0.16084391	0.16084391	0.16084391	0.16084391	0.16084391	0.16084391	0.16084391	0.16084391	0.16084391	0.16084391	0.16084391	0.16084391	0.16084391	0.16084391	0.16084391	0.16084391	0.16084391	0.16084391	0.16084391	0.16084391	0.16084391	0.16084391	0.16084391	0.16084391	0.16084391	0.16084391	0.16084391	0.16084391	0.16084391	0.16084391	0.16084391	0.16084391	0.16084391	0.16084391	0.16084391	0.16084391	0.16084391	0.16084391	0.16084391	0.16084391	0.16084391	0.16084391	0.16084391	0.16084391
¸ßË¹°×ÔëÉù´¦Àí (517).mp3	0.15874237	0.15874237	0.15874237	0.15874237	0.15874237	0.15874237	0.15874237	0.15874237	0.15874237	0.15874237	0.15874237	0.15874237	0.15874237	0.15874237	0.15874237	0.15874237	0.15874237	0.15874237	0.15874237	0.15874237	0.15874237	0.15874237	0.15874237	0.15874237	0.15874237	0.15874237	0.15874237	0.15874237	0.15874237	0.15874237	0.15874237	0.15874237	0.15874237	0.15874237	0.15874237	0.15874237	0.15874237	0.15874237	0.15874237	0.15874237	0.15874237	0.15874237	0.15874237	0.15874237	0.15874237	0.15874237	0.15874237	0.15874237	0.15874237
¸ßË¹°×ÔëÉù´¦Àí (518).mp3	0.24574876	0.24574876	0.24574876	0.24574876	0.24574876	0.24574876	0.24574876	0.24574876	0.24574876	0.24574876	0.24574876	0.24574876	0.24574876	0.24574876	0.24574876	0.24574876	0.24574876	0.24574876	0.24574876	0.24574876	0.24574876	0.24574876	0.24574876	0.24574876	0.24574876	0.24574876	0.24574876	0.24574876	0.24574876	0.24574876	0.24574876	0.24574876	0.24574876	0.24574876	0.24574876	0.24574876	0.24574876	0.24574876	0.24574876	0.24574876	0.24574876	0.24574876	0.24574876	0.24574876	0.24574876	0.24574876	0.24574876	0.24574876	0.24574876
¸ßË¹°×ÔëÉù´¦Àí (519).mp3	0.26359886	0.26359886	0.26359886	0.26359886	0.26359886	0.26359886	0.26359886	0.26359886	0.26359886	0.26359886	0.26359886	0.26359886	0.26359886	0.26359886	0.26359886	0.26359886	0.26359886	0.26359886	0.26359886	0.26359886	0.26359886	0.26359886	0.26359886	0.26359886	0.26359886	0.26359886	0.26359886	0.26359886	0.26359886	0.26359886	0.26359886	0.26359886	0.26359886	0.26359886	0.26359886	0.26359886	0.26359886	0.26359886	0.26359886	0.26359886	0.26359886	0.26359886	0.26359886	0.26359886	0.26359886	0.26359886	0.26359886	0.26359886	0.26359886
¸ßË¹°×ÔëÉù´¦Àí (520).mp3	0.11492481	0.11492481	0.11492481	0.11492481	0.11492481	0.11492481	0.11492481	0.11492481	0.11492481	0.11492481	0.11492481	0.11492481	0.11492481	0.11492481	0.11492481	0.11492481	0.11492481	0.11492481	0.11492481	0.11492481	0.11492481	0.11492481	0.11492481	0.11492481	0.11492481	0.11492481	0.11492481	0.11492481	0.11492481	0.11492481	0.11492481	0.11492481	0.11492481	0.11492481	0.11492481	0.11492481	0.11492481	0.11492481	0.11492481	0.11492481	0.11492481	0.11492481	0.11492481	0.11492481	0.11492481	0.11492481	0.11492481	0.11492481	0.11492481
¸ßË¹°×ÔëÉù´¦Àí (521).mp3	-0.052270945	-0.052270945	-0.052270945	-0.052270945	-0.052270945	-0.052270945	-0.052270945	-0.052270945	-0.052270945	-0.052270945	-0.052270945	-0.052270945	-0.052270945	-0.052270945	-0.052270945	-0.052270945	-0.052270945	-0.052270945	-0.052270945	-0.052270945	-0.052270945	-0.052270945	-0.052270945	-0.052270945	-0.052270945	-0.052270945	-0.052270945	-0.052270945	-0.052270945	-0.052270945	-0.052270945	-0.052270945	-0.052270945	-0.052270945	-0.052270945	-0.052270945	-0.052270945	-0.052270945	-0.052270945	-0.052270945	-0.052270945	-0.052270945	-0.052270945	-0.052270945	-0.052270945	-0.052270945	-0.052270945	-0.052270945	-0.052270945
¸ßË¹°×ÔëÉù´¦Àí (522).mp3	0.15999511	0.15999511	0.15999511	0.15999511	0.15999511	0.15999511	0.15999511	0.15999511	0.15999511	0.15999511	0.15999511	0.15999511	0.15999511	0.15999511	0.15999511	0.15999511	0.15999511	0.15999511	0.15999511	0.15999511	0.15999511	0.15999511	0.15999511	0.15999511	0.15999511	0.15999511	0.15999511	0.15999511	0.15999511	0.15999511	0.15999511	0.15999511	0.15999511	0.15999511	0.15999511	0.15999511	0.15999511	0.15999511	0.15999511	0.15999511	0.15999511	0.15999511	0.15999511	0.15999511	0.15999511	0.15999511	0.15999511	0.15999511	0.15999511
¸ßË¹°×ÔëÉù´¦Àí (523).mp3	0.1285356	0.1285356	0.1285356	0.1285356	0.1285356	0.1285356	0.1285356	0.1285356	0.1285356	0.1285356	0.1285356	0.1285356	0.1285356	0.1285356	0.1285356	0.1285356	0.1285356	0.1285356	0.1285356	0.1285356	0.1285356	0.1285356	0.1285356	0.1285356	0.1285356	0.1285356	0.1285356	0.1285356	0.1285356	0.1285356	0.1285356	0.1285356	0.1285356	0.1285356	0.1285356	0.1285356	0.1285356	0.1285356	0.1285356	0.1285356	0.1285356	0.1285356	0.1285356	0.1285356	0.1285356	0.1285356	0.1285356	0.1285356	0.1285356
¸ßË¹°×ÔëÉù´¦Àí (524).mp3	0.10140594	0.10140594	0.10140594	0.10140594	0.10140594	0.10140594	0.10140594	0.10140594	0.10140594	0.10140594	0.10140594	0.10140594	0.10140594	0.10140594	0.10140594	0.10140594	0.10140594	0.10140594	0.10140594	0.10140594	0.10140594	0.10140594	0.10140594	0.10140594	0.10140594	0.10140594	0.10140594	0.10140594	0.10140594	0.10140594	0.10140594	0.10140594	0.10140594	0.10140594	0.10140594	0.10140594	0.10140594	0.10140594	0.10140594	0.10140594	0.10140594	0.10140594	0.10140594	0.10140594	0.10140594	0.10140594	0.10140594	0.10140594	0.10140594
¸ßË¹°×ÔëÉù´¦Àí (525).mp3	0.11594238	0.11594238	0.11594238	0.11594238	0.11594238	0.11594238	0.11594238	0.11594238	0.11594238	0.11594238	0.11594238	0.11594238	0.11594238	0.11594238	0.11594238	0.11594238	0.11594238	0.11594238	0.11594238	0.11594238	0.11594238	0.11594238	0.11594238	0.11594238	0.11594238	0.11594238	0.11594238	0.11594238	0.11594238	0.11594238	0.11594238	0.11594238	0.11594238	0.11594238	0.11594238	0.11594238	0.11594238	0.11594238	0.11594238	0.11594238	0.11594238	0.11594238	0.11594238	0.11594238	0.11594238	0.11594238	0.11594238	0.11594238	0.11594238
¸ßË¹°×ÔëÉù´¦Àí (526).mp3	-0.01093892	-0.01093892	-0.01093892	-0.01093892	-0.01093892	-0.01093892	-0.01093892	-0.01093892	-0.01093892	-0.01093892	-0.01093892	-0.01093892	-0.01093892	-0.01093892	-0.01093892	-0.01093892	-0.01093892	-0.01093892	-0.01093892	-0.01093892	-0.01093892	-0.01093892	-0.01093892	-0.01093892	-0.01093892	-0.01093892	-0.01093892	-0.01093892	-0.01093892	-0.01093892	-0.01093892	-0.01093892	-0.01093892	-0.01093892	-0.01093892	-0.01093892	-0.01093892	-0.01093892	-0.01093892	-0.01093892	-0.01093892	-0.01093892	-0.01093892	-0.01093892	-0.01093892	-0.01093892	-0.01093892	-0.01093892	-0.01093892
¸ßË¹°×ÔëÉù´¦Àí (527).mp3	0.024920754	0.024920754	0.024920754	0.024920754	0.024920754	0.024920754	0.024920754	0.024920754	0.024920754	0.024920754	0.024920754	0.024920754	0.024920754	0.024920754	0.024920754	0.024920754	0.024920754	0.024920754	0.024920754	0.024920754	0.024920754	0.024920754	0.024920754	0.024920754	0.024920754	0.024920754	0.024920754	0.024920754	0.024920754	0.024920754	0.024920754	0.024920754	0.024920754	0.024920754	0.024920754	0.024920754	0.024920754	0.024920754	0.024920754	0.024920754	0.024920754	0.024920754	0.024920754	0.024920754	0.024920754	0.024920754	0.024920754	0.024920754	0.024920754
¸ßË¹°×ÔëÉù´¦Àí (528).mp3	0.14682636	0.14682636	0.14682636	0.14682636	0.14682636	0.14682636	0.14682636	0.14682636	0.14682636	0.14682636	0.14682636	0.14682636	0.14682636	0.14682636	0.14682636	0.14682636	0.14682636	0.14682636	0.14682636	0.14682636	0.14682636	0.14682636	0.14682636	0.14682636	0.14682636	0.14682636	0.14682636	0.14682636	0.14682636	0.14682636	0.14682636	0.14682636	0.14682636	0.14682636	0.14682636	0.14682636	0.14682636	0.14682636	0.14682636	0.14682636	0.14682636	0.14682636	0.14682636	0.14682636	0.14682636	0.14682636	0.14682636	0.14682636	0.14682636
¸ßË¹°×ÔëÉù´¦Àí (529).mp3	0.119774304	0.119774304	0.119774304	0.119774304	0.119774304	0.119774304	0.119774304	0.119774304	0.119774304	0.119774304	0.119774304	0.119774304	0.119774304	0.119774304	0.119774304	0.119774304	0.119774304	0.119774304	0.119774304	0.119774304	0.119774304	0.119774304	0.119774304	0.119774304	0.119774304	0.119774304	0.119774304	0.119774304	0.119774304	0.119774304	0.119774304	0.119774304	0.119774304	0.119774304	0.119774304	0.119774304	0.119774304	0.119774304	0.119774304	0.119774304	0.119774304	0.119774304	0.119774304	0.119774304	0.119774304	0.119774304	0.119774304	0.119774304	0.119774304
¸ßË¹°×ÔëÉù´¦Àí (530).mp3	0.13950887	0.13950887	0.13950887	0.13950887	0.13950887	0.13950887	0.13950887	0.13950887	0.13950887	0.13950887	0.13950887	0.13950887	0.13950887	0.13950887	0.13950887	0.13950887	0.13950887	0.13950887	0.13950887	0.13950887	0.13950887	0.13950887	0.13950887	0.13950887	0.13950887	0.13950887	0.13950887	0.13950887	0.13950887	0.13950887	0.13950887	0.13950887	0.13950887	0.13950887	0.13950887	0.13950887	0.13950887	0.13950887	0.13950887	0.13950887	0.13950887	0.13950887	0.13950887	0.13950887	0.13950887	0.13950887	0.13950887	0.13950887	0.13950887
¸ßË¹°×ÔëÉù´¦Àí (531).mp3	-0.01192952	-0.01192952	-0.01192952	-0.01192952	-0.01192952	-0.01192952	-0.01192952	-0.01192952	-0.01192952	-0.01192952	-0.01192952	-0.01192952	-0.01192952	-0.01192952	-0.01192952	-0.01192952	-0.01192952	-0.01192952	-0.01192952	-0.01192952	-0.01192952	-0.01192952	-0.01192952	-0.01192952	-0.01192952	-0.01192952	-0.01192952	-0.01192952	-0.01192952	-0.01192952	-0.01192952	-0.01192952	-0.01192952	-0.01192952	-0.01192952	-0.01192952	-0.01192952	-0.01192952	-0.01192952	-0.01192952	-0.01192952	-0.01192952	-0.01192952	-0.01192952	-0.01192952	-0.01192952	-0.01192952	-0.01192952	-0.01192952
¸ßË¹°×ÔëÉù´¦Àí (532).mp3	-0.06094829	-0.06094829	-0.06094829	-0.06094829	-0.06094829	-0.06094829	-0.06094829	-0.06094829	-0.06094829	-0.06094829	-0.06094829	-0.06094829	-0.06094829	-0.06094829	-0.06094829	-0.06094829	-0.06094829	-0.06094829	-0.06094829	-0.06094829	-0.06094829	-0.06094829	-0.06094829	-0.06094829	-0.06094829	-0.06094829	-0.06094829	-0.06094829	-0.06094829	-0.06094829	-0.06094829	-0.06094829	-0.06094829	-0.06094829	-0.06094829	-0.06094829	-0.06094829	-0.06094829	-0.06094829	-0.06094829	-0.06094829	-0.06094829	-0.06094829	-0.06094829	-0.06094829	-0.06094829	-0.06094829	-0.06094829	-0.06094829
¸ßË¹°×ÔëÉù´¦Àí (533).mp3	-0.17290625	-0.17290625	-0.17290625	-0.17290625	-0.17290625	-0.17290625	-0.17290625	-0.17290625	-0.17290625	-0.17290625	-0.17290625	-0.17290625	-0.17290625	-0.17290625	-0.17290625	-0.17290625	-0.17290625	-0.17290625	-0.17290625	-0.17290625	-0.17290625	-0.17290625	-0.17290625	-0.17290625	-0.17290625	-0.17290625	-0.17290625	-0.17290625	-0.17290625	-0.17290625	-0.17290625	-0.17290625	-0.17290625	-0.17290625	-0.17290625	-0.17290625	-0.17290625	-0.17290625	-0.17290625	-0.17290625	-0.17290625	-0.17290625	-0.17290625	-0.17290625	-0.17290625	-0.17290625	-0.17290625	-0.17290625	-0.17290625
¸ßË¹°×ÔëÉù´¦Àí (534).mp3	0.12326401	0.12326401	0.12326401	0.12326401	0.12326401	0.12326401	0.12326401	0.12326401	0.12326401	0.12326401	0.12326401	0.12326401	0.12326401	0.12326401	0.12326401	0.12326401	0.12326401	0.12326401	0.12326401	0.12326401	0.12326401	0.12326401	0.12326401	0.12326401	0.12326401	0.12326401	0.12326401	0.12326401	0.12326401	0.12326401	0.12326401	0.12326401	0.12326401	0.12326401	0.12326401	0.12326401	0.12326401	0.12326401	0.12326401	0.12326401	0.12326401	0.12326401	0.12326401	0.12326401	0.12326401	0.12326401	0.12326401	0.12326401	0.12326401
¸ßË¹°×ÔëÉù´¦Àí (535).mp3	-0.024508096	-0.024508096	-0.024508096	-0.024508096	-0.024508096	-0.024508096	-0.024508096	-0.024508096	-0.024508096	-0.024508096	-0.024508096	-0.024508096	-0.024508096	-0.024508096	-0.024508096	-0.024508096	-0.024508096	-0.024508096	-0.024508096	-0.024508096	-0.024508096	-0.024508096	-0.024508096	-0.024508096	-0.024508096	-0.024508096	-0.024508096	-0.024508096	-0.024508096	-0.024508096	-0.024508096	-0.024508096	-0.024508096	-0.024508096	-0.024508096	-0.024508096	-0.024508096	-0.024508096	-0.024508096	-0.024508096	-0.024508096	-0.024508096	-0.024508096	-0.024508096	-0.024508096	-0.024508096	-0.024508096	-0.024508096	-0.024508096
¸ßË¹°×ÔëÉù´¦Àí (536).mp3	0.2684953	0.2684953	0.2684953	0.2684953	0.2684953	0.2684953	0.2684953	0.2684953	0.2684953	0.2684953	0.2684953	0.2684953	0.2684953	0.2684953	0.2684953	0.2684953	0.2684953	0.2684953	0.2684953	0.2684953	0.2684953	0.2684953	0.2684953	0.2684953	0.2684953	0.2684953	0.2684953	0.2684953	0.2684953	0.2684953	0.2684953	0.2684953	0.2684953	0.2684953	0.2684953	0.2684953	0.2684953	0.2684953	0.2684953	0.2684953	0.2684953	0.2684953	0.2684953	0.2684953	0.2684953	0.2684953	0.2684953	0.2684953	0.2684953
¸ßË¹°×ÔëÉù´¦Àí (537).mp3	0.047515742	0.047515742	0.047515742	0.047515742	0.047515742	0.047515742	0.047515742	0.047515742	0.047515742	0.047515742	0.047515742	0.047515742	0.047515742	0.047515742	0.047515742	0.047515742	0.047515742	0.047515742	0.047515742	0.047515742	0.047515742	0.047515742	0.047515742	0.047515742	0.047515742	0.047515742	0.047515742	0.047515742	0.047515742	0.047515742	0.047515742	0.047515742	0.047515742	0.047515742	0.047515742	0.047515742	0.047515742	0.047515742	0.047515742	0.047515742	0.047515742	0.047515742	0.047515742	0.047515742	0.047515742	0.047515742	0.047515742	0.047515742	0.047515742
¸ßË¹°×ÔëÉù´¦Àí (538).mp3	0.17254388	0.17254388	0.17254388	0.17254388	0.17254388	0.17254388	0.17254388	0.17254388	0.17254388	0.17254388	0.17254388	0.17254388	0.17254388	0.17254388	0.17254388	0.17254388	0.17254388	0.17254388	0.17254388	0.17254388	0.17254388	0.17254388	0.17254388	0.17254388	0.17254388	0.17254388	0.17254388	0.17254388	0.17254388	0.17254388	0.17254388	0.17254388	0.17254388	0.17254388	0.17254388	0.17254388	0.17254388	0.17254388	0.17254388	0.17254388	0.17254388	0.17254388	0.17254388	0.17254388	0.17254388	0.17254388	0.17254388	0.17254388	0.17254388
¸ßË¹°×ÔëÉù´¦Àí (539).mp3	0.1532476	0.1532476	0.1532476	0.1532476	0.1532476	0.1532476	0.1532476	0.1532476	0.1532476	0.1532476	0.1532476	0.1532476	0.1532476	0.1532476	0.1532476	0.1532476	0.1532476	0.1532476	0.1532476	0.1532476	0.1532476	0.1532476	0.1532476	0.1532476	0.1532476	0.1532476	0.1532476	0.1532476	0.1532476	0.1532476	0.1532476	0.1532476	0.1532476	0.1532476	0.1532476	0.1532476	0.1532476	0.1532476	0.1532476	0.1532476	0.1532476	0.1532476	0.1532476	0.1532476	0.1532476	0.1532476	0.1532476	0.1532476	0.1532476
¸ßË¹°×ÔëÉù´¦Àí (540).mp3	0.17732397	0.17732397	0.17732397	0.17732397	0.17732397	0.17732397	0.17732397	0.17732397	0.17732397	0.17732397	0.17732397	0.17732397	0.17732397	0.17732397	0.17732397	0.17732397	0.17732397	0.17732397	0.17732397	0.17732397	0.17732397	0.17732397	0.17732397	0.17732397	0.17732397	0.17732397	0.17732397	0.17732397	0.17732397	0.17732397	0.17732397	0.17732397	0.17732397	0.17732397	0.17732397	0.17732397	0.17732397	0.17732397	0.17732397	0.17732397	0.17732397	0.17732397	0.17732397	0.17732397	0.17732397	0.17732397	0.17732397	0.17732397	0.17732397
¸ßË¹°×ÔëÉù´¦Àí (541).mp3	0.2583874	0.2583874	0.2583874	0.2583874	0.2583874	0.2583874	0.2583874	0.2583874	0.2583874	0.2583874	0.2583874	0.2583874	0.2583874	0.2583874	0.2583874	0.2583874	0.2583874	0.2583874	0.2583874	0.2583874	0.2583874	0.2583874	0.2583874	0.2583874	0.2583874	0.2583874	0.2583874	0.2583874	0.2583874	0.2583874	0.2583874	0.2583874	0.2583874	0.2583874	0.2583874	0.2583874	0.2583874	0.2583874	0.2583874	0.2583874	0.2583874	0.2583874	0.2583874	0.2583874	0.2583874	0.2583874	0.2583874	0.2583874	0.2583874
¸ßË¹°×ÔëÉù´¦Àí (542).mp3	0.08967013	0.08967013	0.08967013	0.08967013	0.08967013	0.08967013	0.08967013	0.08967013	0.08967013	0.08967013	0.08967013	0.08967013	0.08967013	0.08967013	0.08967013	0.08967013	0.08967013	0.08967013	0.08967013	0.08967013	0.08967013	0.08967013	0.08967013	0.08967013	0.08967013	0.08967013	0.08967013	0.08967013	0.08967013	0.08967013	0.08967013	0.08967013	0.08967013	0.08967013	0.08967013	0.08967013	0.08967013	0.08967013	0.08967013	0.08967013	0.08967013	0.08967013	0.08967013	0.08967013	0.08967013	0.08967013	0.08967013	0.08967013	0.08967013
¸ßË¹°×ÔëÉù´¦Àí (543).mp3	0.05455617	0.05455617	0.05455617	0.05455617	0.05455617	0.05455617	0.05455617	0.05455617	0.05455617	0.05455617	0.05455617	0.05455617	0.05455617	0.05455617	0.05455617	0.05455617	0.05455617	0.05455617	0.05455617	0.05455617	0.05455617	0.05455617	0.05455617	0.05455617	0.05455617	0.05455617	0.05455617	0.05455617	0.05455617	0.05455617	0.05455617	0.05455617	0.05455617	0.05455617	0.05455617	0.05455617	0.05455617	0.05455617	0.05455617	0.05455617	0.05455617	0.05455617	0.05455617	0.05455617	0.05455617	0.05455617	0.05455617	0.05455617	0.05455617
¸ßË¹°×ÔëÉù´¦Àí (544).mp3	0.07896454	0.07896454	0.07896454	0.07896454	0.07896454	0.07896454	0.07896454	0.07896454	0.07896454	0.07896454	0.07896454	0.07896454	0.07896454	0.07896454	0.07896454	0.07896454	0.07896454	0.07896454	0.07896454	0.07896454	0.07896454	0.07896454	0.07896454	0.07896454	0.07896454	0.07896454	0.07896454	0.07896454	0.07896454	0.07896454	0.07896454	0.07896454	0.07896454	0.07896454	0.07896454	0.07896454	0.07896454	0.07896454	0.07896454	0.07896454	0.07896454	0.07896454	0.07896454	0.07896454	0.07896454	0.07896454	0.07896454	0.07896454	0.07896454
¸ßË¹°×ÔëÉù´¦Àí (545).mp3	0.15920693	0.15920693	0.15920693	0.15920693	0.15920693	0.15920693	0.15920693	0.15920693	0.15920693	0.15920693	0.15920693	0.15920693	0.15920693	0.15920693	0.15920693	0.15920693	0.15920693	0.15920693	0.15920693	0.15920693	0.15920693	0.15920693	0.15920693	0.15920693	0.15920693	0.15920693	0.15920693	0.15920693	0.15920693	0.15920693	0.15920693	0.15920693	0.15920693	0.15920693	0.15920693	0.15920693	0.15920693	0.15920693	0.15920693	0.15920693	0.15920693	0.15920693	0.15920693	0.15920693	0.15920693	0.15920693	0.15920693	0.15920693	0.15920693
¸ßË¹°×ÔëÉù´¦Àí (546).mp3	-0.03230428	-0.03230428	-0.03230428	-0.03230428	-0.03230428	-0.03230428	-0.03230428	-0.03230428	-0.03230428	-0.03230428	-0.03230428	-0.03230428	-0.03230428	-0.03230428	-0.03230428	-0.03230428	-0.03230428	-0.03230428	-0.03230428	-0.03230428	-0.03230428	-0.03230428	-0.03230428	-0.03230428	-0.03230428	-0.03230428	-0.03230428	-0.03230428	-0.03230428	-0.03230428	-0.03230428	-0.03230428	-0.03230428	-0.03230428	-0.03230428	-0.03230428	-0.03230428	-0.03230428	-0.03230428	-0.03230428	-0.03230428	-0.03230428	-0.03230428	-0.03230428	-0.03230428	-0.03230428	-0.03230428	-0.03230428	-0.03230428
¸ßË¹°×ÔëÉù´¦Àí (547).mp3	0.009447686	0.009447686	0.009447686	0.009447686	0.009447686	0.009447686	0.009447686	0.009447686	0.009447686	0.009447686	0.009447686	0.009447686	0.009447686	0.009447686	0.009447686	0.009447686	0.009447686	0.009447686	0.009447686	0.009447686	0.009447686	0.009447686	0.009447686	0.009447686	0.009447686	0.009447686	0.009447686	0.009447686	0.009447686	0.009447686	0.009447686	0.009447686	0.009447686	0.009447686	0.009447686	0.009447686	0.009447686	0.009447686	0.009447686	0.009447686	0.009447686	0.009447686	0.009447686	0.009447686	0.009447686	0.009447686	0.009447686	0.009447686	0.009447686
¸ßË¹°×ÔëÉù´¦Àí (548).mp3	0.085096724	0.085096724	0.085096724	0.085096724	0.085096724	0.085096724	0.085096724	0.085096724	0.085096724	0.085096724	0.085096724	0.085096724	0.085096724	0.085096724	0.085096724	0.085096724	0.085096724	0.085096724	0.085096724	0.085096724	0.085096724	0.085096724	0.085096724	0.085096724	0.085096724	0.085096724	0.085096724	0.085096724	0.085096724	0.085096724	0.085096724	0.085096724	0.085096724	0.085096724	0.085096724	0.085096724	0.085096724	0.085096724	0.085096724	0.085096724	0.085096724	0.085096724	0.085096724	0.085096724	0.085096724	0.085096724	0.085096724	0.085096724	0.085096724
¸ßË¹°×ÔëÉù´¦Àí (549).mp3	0.21255326	0.21255326	0.21255326	0.21255326	0.21255326	0.21255326	0.21255326	0.21255326	0.21255326	0.21255326	0.21255326	0.21255326	0.21255326	0.21255326	0.21255326	0.21255326	0.21255326	0.21255326	0.21255326	0.21255326	0.21255326	0.21255326	0.21255326	0.21255326	0.21255326	0.21255326	0.21255326	0.21255326	0.21255326	0.21255326	0.21255326	0.21255326	0.21255326	0.21255326	0.21255326	0.21255326	0.21255326	0.21255326	0.21255326	0.21255326	0.21255326	0.21255326	0.21255326	0.21255326	0.21255326	0.21255326	0.21255326	0.21255326	0.21255326
¸ßË¹°×ÔëÉù´¦Àí (550).mp3	0.14231405	0.14231405	0.14231405	0.14231405	0.14231405	0.14231405	0.14231405	0.14231405	0.14231405	0.14231405	0.14231405	0.14231405	0.14231405	0.14231405	0.14231405	0.14231405	0.14231405	0.14231405	0.14231405	0.14231405	0.14231405	0.14231405	0.14231405	0.14231405	0.14231405	0.14231405	0.14231405	0.14231405	0.14231405	0.14231405	0.14231405	0.14231405	0.14231405	0.14231405	0.14231405	0.14231405	0.14231405	0.14231405	0.14231405	0.14231405	0.14231405	0.14231405	0.14231405	0.14231405	0.14231405	0.14231405	0.14231405	0.14231405	0.14231405
¸ßË¹°×ÔëÉù´¦Àí (551).mp3	0.06555246	0.06555246	0.06555246	0.06555246	0.06555246	0.06555246	0.06555246	0.06555246	0.06555246	0.06555246	0.06555246	0.06555246	0.06555246	0.06555246	0.06555246	0.06555246	0.06555246	0.06555246	0.06555246	0.06555246	0.06555246	0.06555246	0.06555246	0.06555246	0.06555246	0.06555246	0.06555246	0.06555246	0.06555246	0.06555246	0.06555246	0.06555246	0.06555246	0.06555246	0.06555246	0.06555246	0.06555246	0.06555246	0.06555246	0.06555246	0.06555246	0.06555246	0.06555246	0.06555246	0.06555246	0.06555246	0.06555246	0.06555246	0.06555246
¸ßË¹°×ÔëÉù´¦Àí (552).mp3	0.22562546	0.22562546	0.22562546	0.22562546	0.22562546	0.22562546	0.22562546	0.22562546	0.22562546	0.22562546	0.22562546	0.22562546	0.22562546	0.22562546	0.22562546	0.22562546	0.22562546	0.22562546	0.22562546	0.22562546	0.22562546	0.22562546	0.22562546	0.22562546	0.22562546	0.22562546	0.22562546	0.22562546	0.22562546	0.22562546	0.22562546	0.22562546	0.22562546	0.22562546	0.22562546	0.22562546	0.22562546	0.22562546	0.22562546	0.22562546	0.22562546	0.22562546	0.22562546	0.22562546	0.22562546	0.22562546	0.22562546	0.22562546	0.22562546
¸ßË¹°×ÔëÉù´¦Àí (553).mp3	0.20718431	0.20718431	0.20718431	0.20718431	0.20718431	0.20718431	0.20718431	0.20718431	0.20718431	0.20718431	0.20718431	0.20718431	0.20718431	0.20718431	0.20718431	0.20718431	0.20718431	0.20718431	0.20718431	0.20718431	0.20718431	0.20718431	0.20718431	0.20718431	0.20718431	0.20718431	0.20718431	0.20718431	0.20718431	0.20718431	0.20718431	0.20718431	0.20718431	0.20718431	0.20718431	0.20718431	0.20718431	0.20718431	0.20718431	0.20718431	0.20718431	0.20718431	0.20718431	0.20718431	0.20718431	0.20718431	0.20718431	0.20718431	0.20718431
¸ßË¹°×ÔëÉù´¦Àí (554).mp3	0.21017054	0.21017054	0.21017054	0.21017054	0.21017054	0.21017054	0.21017054	0.21017054	0.21017054	0.21017054	0.21017054	0.21017054	0.21017054	0.21017054	0.21017054	0.21017054	0.21017054	0.21017054	0.21017054	0.21017054	0.21017054	0.21017054	0.21017054	0.21017054	0.21017054	0.21017054	0.21017054	0.21017054	0.21017054	0.21017054	0.21017054	0.21017054	0.21017054	0.21017054	0.21017054	0.21017054	0.21017054	0.21017054	0.21017054	0.21017054	0.21017054	0.21017054	0.21017054	0.21017054	0.21017054	0.21017054	0.21017054	0.21017054	0.21017054
¸ßË¹°×ÔëÉù´¦Àí (555).mp3	-0.020801827	-0.020801827	-0.020801827	-0.020801827	-0.020801827	-0.020801827	-0.020801827	-0.020801827	-0.020801827	-0.020801827	-0.020801827	-0.020801827	-0.020801827	-0.020801827	-0.020801827	-0.020801827	-0.020801827	-0.020801827	-0.020801827	-0.020801827	-0.020801827	-0.020801827	-0.020801827	-0.020801827	-0.020801827	-0.020801827	-0.020801827	-0.020801827	-0.020801827	-0.020801827	-0.020801827	-0.020801827	-0.020801827	-0.020801827	-0.020801827	-0.020801827	-0.020801827	-0.020801827	-0.020801827	-0.020801827	-0.020801827	-0.020801827	-0.020801827	-0.020801827	-0.020801827	-0.020801827	-0.020801827	-0.020801827	-0.020801827
¸ßË¹°×ÔëÉù´¦Àí (556).mp3	0.13068789	0.13068789	0.13068789	0.13068789	0.13068789	0.13068789	0.13068789	0.13068789	0.13068789	0.13068789	0.13068789	0.13068789	0.13068789	0.13068789	0.13068789	0.13068789	0.13068789	0.13068789	0.13068789	0.13068789	0.13068789	0.13068789	0.13068789	0.13068789	0.13068789	0.13068789	0.13068789	0.13068789	0.13068789	0.13068789	0.13068789	0.13068789	0.13068789	0.13068789	0.13068789	0.13068789	0.13068789	0.13068789	0.13068789	0.13068789	0.13068789	0.13068789	0.13068789	0.13068789	0.13068789	0.13068789	0.13068789	0.13068789	0.13068789
¸ßË¹°×ÔëÉù´¦Àí (557).mp3	0.24287009	0.24287009	0.24287009	0.24287009	0.24287009	0.24287009	0.24287009	0.24287009	0.24287009	0.24287009	0.24287009	0.24287009	0.24287009	0.24287009	0.24287009	0.24287009	0.24287009	0.24287009	0.24287009	0.24287009	0.24287009	0.24287009	0.24287009	0.24287009	0.24287009	0.24287009	0.24287009	0.24287009	0.24287009	0.24287009	0.24287009	0.24287009	0.24287009	0.24287009	0.24287009	0.24287009	0.24287009	0.24287009	0.24287009	0.24287009	0.24287009	0.24287009	0.24287009	0.24287009	0.24287009	0.24287009	0.24287009	0.24287009	0.24287009
¸ßË¹°×ÔëÉù´¦Àí (558).mp3	0.06493778	0.06493778	0.06493778	0.06493778	0.06493778	0.06493778	0.06493778	0.06493778	0.06493778	0.06493778	0.06493778	0.06493778	0.06493778	0.06493778	0.06493778	0.06493778	0.06493778	0.06493778	0.06493778	0.06493778	0.06493778	0.06493778	0.06493778	0.06493778	0.06493778	0.06493778	0.06493778	0.06493778	0.06493778	0.06493778	0.06493778	0.06493778	0.06493778	0.06493778	0.06493778	0.06493778	0.06493778	0.06493778	0.06493778	0.06493778	0.06493778	0.06493778	0.06493778	0.06493778	0.06493778	0.06493778	0.06493778	0.06493778	0.06493778
¸ßË¹°×ÔëÉù´¦Àí (559).mp3	0.17964357	0.17964357	0.17964357	0.17964357	0.17964357	0.17964357	0.17964357	0.17964357	0.17964357	0.17964357	0.17964357	0.17964357	0.17964357	0.17964357	0.17964357	0.17964357	0.17964357	0.17964357	0.17964357	0.17964357	0.17964357	0.17964357	0.17964357	0.17964357	0.17964357	0.17964357	0.17964357	0.17964357	0.17964357	0.17964357	0.17964357	0.17964357	0.17964357	0.17964357	0.17964357	0.17964357	0.17964357	0.17964357	0.17964357	0.17964357	0.17964357	0.17964357	0.17964357	0.17964357	0.17964357	0.17964357	0.17964357	0.17964357	0.17964357
¸ßË¹°×ÔëÉù´¦Àí (560).mp3	-0.023526661	-0.023526661	-0.023526661	-0.023526661	-0.023526661	-0.023526661	-0.023526661	-0.023526661	-0.023526661	-0.023526661	-0.023526661	-0.023526661	-0.023526661	-0.023526661	-0.023526661	-0.023526661	-0.023526661	-0.023526661	-0.023526661	-0.023526661	-0.023526661	-0.023526661	-0.023526661	-0.023526661	-0.023526661	-0.023526661	-0.023526661	-0.023526661	-0.023526661	-0.023526661	-0.023526661	-0.023526661	-0.023526661	-0.023526661	-0.023526661	-0.023526661	-0.023526661	-0.023526661	-0.023526661	-0.023526661	-0.023526661	-0.023526661	-0.023526661	-0.023526661	-0.023526661	-0.023526661	-0.023526661	-0.023526661	-0.023526661
¸ßË¹°×ÔëÉù´¦Àí (561).mp3	0.08413974	0.08413974	0.08413974	0.08413974	0.08413974	0.08413974	0.08413974	0.08413974	0.08413974	0.08413974	0.08413974	0.08413974	0.08413974	0.08413974	0.08413974	0.08413974	0.08413974	0.08413974	0.08413974	0.08413974	0.08413974	0.08413974	0.08413974	0.08413974	0.08413974	0.08413974	0.08413974	0.08413974	0.08413974	0.08413974	0.08413974	0.08413974	0.08413974	0.08413974	0.08413974	0.08413974	0.08413974	0.08413974	0.08413974	0.08413974	0.08413974	0.08413974	0.08413974	0.08413974	0.08413974	0.08413974	0.08413974	0.08413974	0.08413974
¸ßË¹°×ÔëÉù´¦Àí (562).mp3	-0.07208408	-0.07208408	-0.07208408	-0.07208408	-0.07208408	-0.07208408	-0.07208408	-0.07208408	-0.07208408	-0.07208408	-0.07208408	-0.07208408	-0.07208408	-0.07208408	-0.07208408	-0.07208408	-0.07208408	-0.07208408	-0.07208408	-0.07208408	-0.07208408	-0.07208408	-0.07208408	-0.07208408	-0.07208408	-0.07208408	-0.07208408	-0.07208408	-0.07208408	-0.07208408	-0.07208408	-0.07208408	-0.07208408	-0.07208408	-0.07208408	-0.07208408	-0.07208408	-0.07208408	-0.07208408	-0.07208408	-0.07208408	-0.07208408	-0.07208408	-0.07208408	-0.07208408	-0.07208408	-0.07208408	-0.07208408	-0.07208408
¸ßË¹°×ÔëÉù´¦Àí (563).mp3	0.17160898	0.17160898	0.17160898	0.17160898	0.17160898	0.17160898	0.17160898	0.17160898	0.17160898	0.17160898	0.17160898	0.17160898	0.17160898	0.17160898	0.17160898	0.17160898	0.17160898	0.17160898	0.17160898	0.17160898	0.17160898	0.17160898	0.17160898	0.17160898	0.17160898	0.17160898	0.17160898	0.17160898	0.17160898	0.17160898	0.17160898	0.17160898	0.17160898	0.17160898	0.17160898	0.17160898	0.17160898	0.17160898	0.17160898	0.17160898	0.17160898	0.17160898	0.17160898	0.17160898	0.17160898	0.17160898	0.17160898	0.17160898	0.17160898
¸ßË¹°×ÔëÉù´¦Àí (564).mp3	0.2348403	0.2348403	0.2348403	0.2348403	0.2348403	0.2348403	0.2348403	0.2348403	0.2348403	0.2348403	0.2348403	0.2348403	0.2348403	0.2348403	0.2348403	0.2348403	0.2348403	0.2348403	0.2348403	0.2348403	0.2348403	0.2348403	0.2348403	0.2348403	0.2348403	0.2348403	0.2348403	0.2348403	0.2348403	0.2348403	0.2348403	0.2348403	0.2348403	0.2348403	0.2348403	0.2348403	0.2348403	0.2348403	0.2348403	0.2348403	0.2348403	0.2348403	0.2348403	0.2348403	0.2348403	0.2348403	0.2348403	0.2348403	0.2348403
¸ßË¹°×ÔëÉù´¦Àí (565).mp3	-0.002412923	-0.002412923	-0.002412923	-0.002412923	-0.002412923	-0.002412923	-0.002412923	-0.002412923	-0.002412923	-0.002412923	-0.002412923	-0.002412923	-0.002412923	-0.002412923	-0.002412923	-0.002412923	-0.002412923	-0.002412923	-0.002412923	-0.002412923	-0.002412923	-0.002412923	-0.002412923	-0.002412923	-0.002412923	-0.002412923	-0.002412923	-0.002412923	-0.002412923	-0.002412923	-0.002412923	-0.002412923	-0.002412923	-0.002412923	-0.002412923	-0.002412923	-0.002412923	-0.002412923	-0.002412923	-0.002412923	-0.002412923	-0.002412923	-0.002412923	-0.002412923	-0.002412923	-0.002412923	-0.002412923	-0.002412923	-0.002412923
¸ßË¹°×ÔëÉù´¦Àí (566).mp3	0.057141013	0.057141013	0.057141013	0.057141013	0.057141013	0.057141013	0.057141013	0.057141013	0.057141013	0.057141013	0.057141013	0.057141013	0.057141013	0.057141013	0.057141013	0.057141013	0.057141013	0.057141013	0.057141013	0.057141013	0.057141013	0.057141013	0.057141013	0.057141013	0.057141013	0.057141013	0.057141013	0.057141013	0.057141013	0.057141013	0.057141013	0.057141013	0.057141013	0.057141013	0.057141013	0.057141013	0.057141013	0.057141013	0.057141013	0.057141013	0.057141013	0.057141013	0.057141013	0.057141013	0.057141013	0.057141013	0.057141013	0.057141013	0.057141013
¸ßË¹°×ÔëÉù´¦Àí (567).mp3	0.009539671	0.009539671	0.009539671	0.009539671	0.009539671	0.009539671	0.009539671	0.009539671	0.009539671	0.009539671	0.009539671	0.009539671	0.009539671	0.009539671	0.009539671	0.009539671	0.009539671	0.009539671	0.009539671	0.009539671	0.009539671	0.009539671	0.009539671	0.009539671	0.009539671	0.009539671	0.009539671	0.009539671	0.009539671	0.009539671	0.009539671	0.009539671	0.009539671	0.009539671	0.009539671	0.009539671	0.009539671	0.009539671	0.009539671	0.009539671	0.009539671	0.009539671	0.009539671	0.009539671	0.009539671	0.009539671	0.009539671	0.009539671	0.009539671
¸ßË¹°×ÔëÉù´¦Àí (568).mp3	0.15786827	0.15786827	0.15786827	0.15786827	0.15786827	0.15786827	0.15786827	0.15786827	0.15786827	0.15786827	0.15786827	0.15786827	0.15786827	0.15786827	0.15786827	0.15786827	0.15786827	0.15786827	0.15786827	0.15786827	0.15786827	0.15786827	0.15786827	0.15786827	0.15786827	0.15786827	0.15786827	0.15786827	0.15786827	0.15786827	0.15786827	0.15786827	0.15786827	0.15786827	0.15786827	0.15786827	0.15786827	0.15786827	0.15786827	0.15786827	0.15786827	0.15786827	0.15786827	0.15786827	0.15786827	0.15786827	0.15786827	0.15786827	0.15786827
¸ßË¹°×ÔëÉù´¦Àí (569).mp3	0.15096343	0.15096343	0.15096343	0.15096343	0.15096343	0.15096343	0.15096343	0.15096343	0.15096343	0.15096343	0.15096343	0.15096343	0.15096343	0.15096343	0.15096343	0.15096343	0.15096343	0.15096343	0.15096343	0.15096343	0.15096343	0.15096343	0.15096343	0.15096343	0.15096343	0.15096343	0.15096343	0.15096343	0.15096343	0.15096343	0.15096343	0.15096343	0.15096343	0.15096343	0.15096343	0.15096343	0.15096343	0.15096343	0.15096343	0.15096343	0.15096343	0.15096343	0.15096343	0.15096343	0.15096343	0.15096343	0.15096343	0.15096343	0.15096343
¸ßË¹°×ÔëÉù´¦Àí (570).mp3	0.12744439	0.12744439	0.12744439	0.12744439	0.12744439	0.12744439	0.12744439	0.12744439	0.12744439	0.12744439	0.12744439	0.12744439	0.12744439	0.12744439	0.12744439	0.12744439	0.12744439	0.12744439	0.12744439	0.12744439	0.12744439	0.12744439	0.12744439	0.12744439	0.12744439	0.12744439	0.12744439	0.12744439	0.12744439	0.12744439	0.12744439	0.12744439	0.12744439	0.12744439	0.12744439	0.12744439	0.12744439	0.12744439	0.12744439	0.12744439	0.12744439	0.12744439	0.12744439	0.12744439	0.12744439	0.12744439	0.12744439	0.12744439	0.12744439
¸ßË¹°×ÔëÉù´¦Àí (571).mp3	0.07577347	0.07577347	0.07577347	0.07577347	0.07577347	0.07577347	0.07577347	0.07577347	0.07577347	0.07577347	0.07577347	0.07577347	0.07577347	0.07577347	0.07577347	0.07577347	0.07577347	0.07577347	0.07577347	0.07577347	0.07577347	0.07577347	0.07577347	0.07577347	0.07577347	0.07577347	0.07577347	0.07577347	0.07577347	0.07577347	0.07577347	0.07577347	0.07577347	0.07577347	0.07577347	0.07577347	0.07577347	0.07577347	0.07577347	0.07577347	0.07577347	0.07577347	0.07577347	0.07577347	0.07577347	0.07577347	0.07577347	0.07577347	0.07577347
¸ßË¹°×ÔëÉù´¦Àí (572).mp3	0.20237666	0.20237666	0.20237666	0.20237666	0.20237666	0.20237666	0.20237666	0.20237666	0.20237666	0.20237666	0.20237666	0.20237666	0.20237666	0.20237666	0.20237666	0.20237666	0.20237666	0.20237666	0.20237666	0.20237666	0.20237666	0.20237666	0.20237666	0.20237666	0.20237666	0.20237666	0.20237666	0.20237666	0.20237666	0.20237666	0.20237666	0.20237666	0.20237666	0.20237666	0.20237666	0.20237666	0.20237666	0.20237666	0.20237666	0.20237666	0.20237666	0.20237666	0.20237666	0.20237666	0.20237666	0.20237666	0.20237666	0.20237666	0.20237666
¸ßË¹°×ÔëÉù´¦Àí (573).mp3	0.16044399	0.16044399	0.16044399	0.16044399	0.16044399	0.16044399	0.16044399	0.16044399	0.16044399	0.16044399	0.16044399	0.16044399	0.16044399	0.16044399	0.16044399	0.16044399	0.16044399	0.16044399	0.16044399	0.16044399	0.16044399	0.16044399	0.16044399	0.16044399	0.16044399	0.16044399	0.16044399	0.16044399	0.16044399	0.16044399	0.16044399	0.16044399	0.16044399	0.16044399	0.16044399	0.16044399	0.16044399	0.16044399	0.16044399	0.16044399	0.16044399	0.16044399	0.16044399	0.16044399	0.16044399	0.16044399	0.16044399	0.16044399	0.16044399
¸ßË¹°×ÔëÉù´¦Àí (574).mp3	0.22428039	0.22428039	0.22428039	0.22428039	0.22428039	0.22428039	0.22428039	0.22428039	0.22428039	0.22428039	0.22428039	0.22428039	0.22428039	0.22428039	0.22428039	0.22428039	0.22428039	0.22428039	0.22428039	0.22428039	0.22428039	0.22428039	0.22428039	0.22428039	0.22428039	0.22428039	0.22428039	0.22428039	0.22428039	0.22428039	0.22428039	0.22428039	0.22428039	0.22428039	0.22428039	0.22428039	0.22428039	0.22428039	0.22428039	0.22428039	0.22428039	0.22428039	0.22428039	0.22428039	0.22428039	0.22428039	0.22428039	0.22428039	0.22428039
¸ßË¹°×ÔëÉù´¦Àí (575).mp3	0.119215496	0.119215496	0.119215496	0.119215496	0.119215496	0.119215496	0.119215496	0.119215496	0.119215496	0.119215496	0.119215496	0.119215496	0.119215496	0.119215496	0.119215496	0.119215496	0.119215496	0.119215496	0.119215496	0.119215496	0.119215496	0.119215496	0.119215496	0.119215496	0.119215496	0.119215496	0.119215496	0.119215496	0.119215496	0.119215496	0.119215496	0.119215496	0.119215496	0.119215496	0.119215496	0.119215496	0.119215496	0.119215496	0.119215496	0.119215496	0.119215496	0.119215496	0.119215496	0.119215496	0.119215496	0.119215496	0.119215496	0.119215496	0.119215496
¸ßË¹°×ÔëÉù´¦Àí (576).mp3	0.12780955	0.12780955	0.12780955	0.12780955	0.12780955	0.12780955	0.12780955	0.12780955	0.12780955	0.12780955	0.12780955	0.12780955	0.12780955	0.12780955	0.12780955	0.12780955	0.12780955	0.12780955	0.12780955	0.12780955	0.12780955	0.12780955	0.12780955	0.12780955	0.12780955	0.12780955	0.12780955	0.12780955	0.12780955	0.12780955	0.12780955	0.12780955	0.12780955	0.12780955	0.12780955	0.12780955	0.12780955	0.12780955	0.12780955	0.12780955	0.12780955	0.12780955	0.12780955	0.12780955	0.12780955	0.12780955	0.12780955	0.12780955	0.12780955
¸ßË¹°×ÔëÉù´¦Àí (577).mp3	0.17487276	0.17487276	0.17487276	0.17487276	0.17487276	0.17487276	0.17487276	0.17487276	0.17487276	0.17487276	0.17487276	0.17487276	0.17487276	0.17487276	0.17487276	0.17487276	0.17487276	0.17487276	0.17487276	0.17487276	0.17487276	0.17487276	0.17487276	0.17487276	0.17487276	0.17487276	0.17487276	0.17487276	0.17487276	0.17487276	0.17487276	0.17487276	0.17487276	0.17487276	0.17487276	0.17487276	0.17487276	0.17487276	0.17487276	0.17487276	0.17487276	0.17487276	0.17487276	0.17487276	0.17487276	0.17487276	0.17487276	0.17487276	0.17487276
¸ßË¹°×ÔëÉù´¦Àí (578).mp3	0.22837311	0.22837311	0.22837311	0.22837311	0.22837311	0.22837311	0.22837311	0.22837311	0.22837311	0.22837311	0.22837311	0.22837311	0.22837311	0.22837311	0.22837311	0.22837311	0.22837311	0.22837311	0.22837311	0.22837311	0.22837311	0.22837311	0.22837311	0.22837311	0.22837311	0.22837311	0.22837311	0.22837311	0.22837311	0.22837311	0.22837311	0.22837311	0.22837311	0.22837311	0.22837311	0.22837311	0.22837311	0.22837311	0.22837311	0.22837311	0.22837311	0.22837311	0.22837311	0.22837311	0.22837311	0.22837311	0.22837311	0.22837311	0.22837311
¸ßË¹°×ÔëÉù´¦Àí (579).mp3	-0.22144061	-0.22144061	-0.22144061	-0.22144061	-0.22144061	-0.22144061	-0.22144061	-0.22144061	-0.22144061	-0.22144061	-0.22144061	-0.22144061	-0.22144061	-0.22144061	-0.22144061	-0.22144061	-0.22144061	-0.22144061	-0.22144061	-0.22144061	-0.22144061	-0.22144061	-0.22144061	-0.22144061	-0.22144061	-0.22144061	-0.22144061	-0.22144061	-0.22144061	-0.22144061	-0.22144061	-0.22144061	-0.22144061	-0.22144061	-0.22144061	-0.22144061	-0.22144061	-0.22144061	-0.22144061	-0.22144061	-0.22144061	-0.22144061	-0.22144061	-0.22144061	-0.22144061	-0.22144061	-0.22144061	-0.22144061	-0.22144061
¸ßË¹°×ÔëÉù´¦Àí (580).mp3	-0.027207635	-0.027207635	-0.027207635	-0.027207635	-0.027207635	-0.027207635	-0.027207635	-0.027207635	-0.027207635	-0.027207635	-0.027207635	-0.027207635	-0.027207635	-0.027207635	-0.027207635	-0.027207635	-0.027207635	-0.027207635	-0.027207635	-0.027207635	-0.027207635	-0.027207635	-0.027207635	-0.027207635	-0.027207635	-0.027207635	-0.027207635	-0.027207635	-0.027207635	-0.027207635	-0.027207635	-0.027207635	-0.027207635	-0.027207635	-0.027207635	-0.027207635	-0.027207635	-0.027207635	-0.027207635	-0.027207635	-0.027207635	-0.027207635	-0.027207635	-0.027207635	-0.027207635	-0.027207635	-0.027207635	-0.027207635	-0.027207635
¸ßË¹°×ÔëÉù´¦Àí (581).mp3	0.32171795	0.32171795	0.32171795	0.32171795	0.32171795	0.32171795	0.32171795	0.32171795	0.32171795	0.32171795	0.32171795	0.32171795	0.32171795	0.32171795	0.32171795	0.32171795	0.32171795	0.32171795	0.32171795	0.32171795	0.32171795	0.32171795	0.32171795	0.32171795	0.32171795	0.32171795	0.32171795	0.32171795	0.32171795	0.32171795	0.32171795	0.32171795	0.32171795	0.32171795	0.32171795	0.32171795	0.32171795	0.32171795	0.32171795	0.32171795	0.32171795	0.32171795	0.32171795	0.32171795	0.32171795	0.32171795	0.32171795	0.32171795	0.32171795
¸ßË¹°×ÔëÉù´¦Àí (582).mp3	0.25988007	0.25988007	0.25988007	0.25988007	0.25988007	0.25988007	0.25988007	0.25988007	0.25988007	0.25988007	0.25988007	0.25988007	0.25988007	0.25988007	0.25988007	0.25988007	0.25988007	0.25988007	0.25988007	0.25988007	0.25988007	0.25988007	0.25988007	0.25988007	0.25988007	0.25988007	0.25988007	0.25988007	0.25988007	0.25988007	0.25988007	0.25988007	0.25988007	0.25988007	0.25988007	0.25988007	0.25988007	0.25988007	0.25988007	0.25988007	0.25988007	0.25988007	0.25988007	0.25988007	0.25988007	0.25988007	0.25988007	0.25988007	0.25988007
¸ßË¹°×ÔëÉù´¦Àí (583).mp3	-0.014405288	-0.014405288	-0.014405288	-0.014405288	-0.014405288	-0.014405288	-0.014405288	-0.014405288	-0.014405288	-0.014405288	-0.014405288	-0.014405288	-0.014405288	-0.014405288	-0.014405288	-0.014405288	-0.014405288	-0.014405288	-0.014405288	-0.014405288	-0.014405288	-0.014405288	-0.014405288	-0.014405288	-0.014405288	-0.014405288	-0.014405288	-0.014405288	-0.014405288	-0.014405288	-0.014405288	-0.014405288	-0.014405288	-0.014405288	-0.014405288	-0.014405288	-0.014405288	-0.014405288	-0.014405288	-0.014405288	-0.014405288	-0.014405288	-0.014405288	-0.014405288	-0.014405288	-0.014405288	-0.014405288	-0.014405288	-0.014405288
¸ßË¹°×ÔëÉù´¦Àí (584).mp3	0.18319026	0.18319026	0.18319026	0.18319026	0.18319026	0.18319026	0.18319026	0.18319026	0.18319026	0.18319026	0.18319026	0.18319026	0.18319026	0.18319026	0.18319026	0.18319026	0.18319026	0.18319026	0.18319026	0.18319026	0.18319026	0.18319026	0.18319026	0.18319026	0.18319026	0.18319026	0.18319026	0.18319026	0.18319026	0.18319026	0.18319026	0.18319026	0.18319026	0.18319026	0.18319026	0.18319026	0.18319026	0.18319026	0.18319026	0.18319026	0.18319026	0.18319026	0.18319026	0.18319026	0.18319026	0.18319026	0.18319026	0.18319026	0.18319026
¸ßË¹°×ÔëÉù´¦Àí (585).mp3	0.095545284	0.095545284	0.095545284	0.095545284	0.095545284	0.095545284	0.095545284	0.095545284	0.095545284	0.095545284	0.095545284	0.095545284	0.095545284	0.095545284	0.095545284	0.095545284	0.095545284	0.095545284	0.095545284	0.095545284	0.095545284	0.095545284	0.095545284	0.095545284	0.095545284	0.095545284	0.095545284	0.095545284	0.095545284	0.095545284	0.095545284	0.095545284	0.095545284	0.095545284	0.095545284	0.095545284	0.095545284	0.095545284	0.095545284	0.095545284	0.095545284	0.095545284	0.095545284	0.095545284	0.095545284	0.095545284	0.095545284	0.095545284	0.095545284
¸ßË¹°×ÔëÉù´¦Àí (586).mp3	0.082360424	0.082360424	0.082360424	0.082360424	0.082360424	0.082360424	0.082360424	0.082360424	0.082360424	0.082360424	0.082360424	0.082360424	0.082360424	0.082360424	0.082360424	0.082360424	0.082360424	0.082360424	0.082360424	0.082360424	0.082360424	0.082360424	0.082360424	0.082360424	0.082360424	0.082360424	0.082360424	0.082360424	0.082360424	0.082360424	0.082360424	0.082360424	0.082360424	0.082360424	0.082360424	0.082360424	0.082360424	0.082360424	0.082360424	0.082360424	0.082360424	0.082360424	0.082360424	0.082360424	0.082360424	0.082360424	0.082360424	0.082360424	0.082360424
¸ßË¹°×ÔëÉù´¦Àí (587).mp3	0.1604102	0.1604102	0.1604102	0.1604102	0.1604102	0.1604102	0.1604102	0.1604102	0.1604102	0.1604102	0.1604102	0.1604102	0.1604102	0.1604102	0.1604102	0.1604102	0.1604102	0.1604102	0.1604102	0.1604102	0.1604102	0.1604102	0.1604102	0.1604102	0.1604102	0.1604102	0.1604102	0.1604102	0.1604102	0.1604102	0.1604102	0.1604102	0.1604102	0.1604102	0.1604102	0.1604102	0.1604102	0.1604102	0.1604102	0.1604102	0.1604102	0.1604102	0.1604102	0.1604102	0.1604102	0.1604102	0.1604102	0.1604102	0.1604102
¸ßË¹°×ÔëÉù´¦Àí (588).mp3	0.10405088	0.10405088	0.10405088	0.10405088	0.10405088	0.10405088	0.10405088	0.10405088	0.10405088	0.10405088	0.10405088	0.10405088	0.10405088	0.10405088	0.10405088	0.10405088	0.10405088	0.10405088	0.10405088	0.10405088	0.10405088	0.10405088	0.10405088	0.10405088	0.10405088	0.10405088	0.10405088	0.10405088	0.10405088	0.10405088	0.10405088	0.10405088	0.10405088	0.10405088	0.10405088	0.10405088	0.10405088	0.10405088	0.10405088	0.10405088	0.10405088	0.10405088	0.10405088	0.10405088	0.10405088	0.10405088	0.10405088	0.10405088	0.10405088
¸ßË¹°×ÔëÉù´¦Àí (589).mp3	-0.20465893	-0.20465893	-0.20465893	-0.20465893	-0.20465893	-0.20465893	-0.20465893	-0.20465893	-0.20465893	-0.20465893	-0.20465893	-0.20465893	-0.20465893	-0.20465893	-0.20465893	-0.20465893	-0.20465893	-0.20465893	-0.20465893	-0.20465893	-0.20465893	-0.20465893	-0.20465893	-0.20465893	-0.20465893	-0.20465893	-0.20465893	-0.20465893	-0.20465893	-0.20465893	-0.20465893	-0.20465893	-0.20465893	-0.20465893	-0.20465893	-0.20465893	-0.20465893	-0.20465893	-0.20465893	-0.20465893	-0.20465893	-0.20465893	-0.20465893	-0.20465893	-0.20465893	-0.20465893	-0.20465893	-0.20465893	-0.20465893
¸ßË¹°×ÔëÉù´¦Àí (590).mp3	-0.1015655	-0.1015655	-0.1015655	-0.1015655	-0.1015655	-0.1015655	-0.1015655	-0.1015655	-0.1015655	-0.1015655	-0.1015655	-0.1015655	-0.1015655	-0.1015655	-0.1015655	-0.1015655	-0.1015655	-0.1015655	-0.1015655	-0.1015655	-0.1015655	-0.1015655	-0.1015655	-0.1015655	-0.1015655	-0.1015655	-0.1015655	-0.1015655	-0.1015655	-0.1015655	-0.1015655	-0.1015655	-0.1015655	-0.1015655	-0.1015655	-0.1015655	-0.1015655	-0.1015655	-0.1015655	-0.1015655	-0.1015655	-0.1015655	-0.1015655	-0.1015655	-0.1015655	-0.1015655	-0.1015655	-0.1015655	-0.1015655
¸ßË¹°×ÔëÉù´¦Àí (591).mp3	0.162516	0.162516	0.162516	0.162516	0.162516	0.162516	0.162516	0.162516	0.162516	0.162516	0.162516	0.162516	0.162516	0.162516	0.162516	0.162516	0.162516	0.162516	0.162516	0.162516	0.162516	0.162516	0.162516	0.162516	0.162516	0.162516	0.162516	0.162516	0.162516	0.162516	0.162516	0.162516	0.162516	0.162516	0.162516	0.162516	0.162516	0.162516	0.162516	0.162516	0.162516	0.162516	0.162516	0.162516	0.162516	0.162516	0.162516	0.162516	0.162516
¸ßË¹°×ÔëÉù´¦Àí (592).mp3	0.23760131	0.23760131	0.23760131	0.23760131	0.23760131	0.23760131	0.23760131	0.23760131	0.23760131	0.23760131	0.23760131	0.23760131	0.23760131	0.23760131	0.23760131	0.23760131	0.23760131	0.23760131	0.23760131	0.23760131	0.23760131	0.23760131	0.23760131	0.23760131	0.23760131	0.23760131	0.23760131	0.23760131	0.23760131	0.23760131	0.23760131	0.23760131	0.23760131	0.23760131	0.23760131	0.23760131	0.23760131	0.23760131	0.23760131	0.23760131	0.23760131	0.23760131	0.23760131	0.23760131	0.23760131	0.23760131	0.23760131	0.23760131	0.23760131
¸ßË¹°×ÔëÉù´¦Àí (593).mp3	0.15153894	0.15153894	0.15153894	0.15153894	0.15153894	0.15153894	0.15153894	0.15153894	0.15153894	0.15153894	0.15153894	0.15153894	0.15153894	0.15153894	0.15153894	0.15153894	0.15153894	0.15153894	0.15153894	0.15153894	0.15153894	0.15153894	0.15153894	0.15153894	0.15153894	0.15153894	0.15153894	0.15153894	0.15153894	0.15153894	0.15153894	0.15153894	0.15153894	0.15153894	0.15153894	0.15153894	0.15153894	0.15153894	0.15153894	0.15153894	0.15153894	0.15153894	0.15153894	0.15153894	0.15153894	0.15153894	0.15153894	0.15153894	0.15153894
¸ßË¹°×ÔëÉù´¦Àí (594).mp3	0.0517739	0.0517739	0.0517739	0.0517739	0.0517739	0.0517739	0.0517739	0.0517739	0.0517739	0.0517739	0.0517739	0.0517739	0.0517739	0.0517739	0.0517739	0.0517739	0.0517739	0.0517739	0.0517739	0.0517739	0.0517739	0.0517739	0.0517739	0.0517739	0.0517739	0.0517739	0.0517739	0.0517739	0.0517739	0.0517739	0.0517739	0.0517739	0.0517739	0.0517739	0.0517739	0.0517739	0.0517739	0.0517739	0.0517739	0.0517739	0.0517739	0.0517739	0.0517739	0.0517739	0.0517739	0.0517739	0.0517739	0.0517739	0.0517739
¸ßË¹°×ÔëÉù´¦Àí (595).mp3	0.004062764	0.004062764	0.004062764	0.004062764	0.004062764	0.004062764	0.004062764	0.004062764	0.004062764	0.004062764	0.004062764	0.004062764	0.004062764	0.004062764	0.004062764	0.004062764	0.004062764	0.004062764	0.004062764	0.004062764	0.004062764	0.004062764	0.004062764	0.004062764	0.004062764	0.004062764	0.004062764	0.004062764	0.004062764	0.004062764	0.004062764	0.004062764	0.004062764	0.004062764	0.004062764	0.004062764	0.004062764	0.004062764	0.004062764	0.004062764	0.004062764	0.004062764	0.004062764	0.004062764	0.004062764	0.004062764	0.004062764	0.004062764	0.004062764
¸ßË¹°×ÔëÉù´¦Àí (596).mp3	0.22277129	0.22277129	0.22277129	0.22277129	0.22277129	0.22277129	0.22277129	0.22277129	0.22277129	0.22277129	0.22277129	0.22277129	0.22277129	0.22277129	0.22277129	0.22277129	0.22277129	0.22277129	0.22277129	0.22277129	0.22277129	0.22277129	0.22277129	0.22277129	0.22277129	0.22277129	0.22277129	0.22277129	0.22277129	0.22277129	0.22277129	0.22277129	0.22277129	0.22277129	0.22277129	0.22277129	0.22277129	0.22277129	0.22277129	0.22277129	0.22277129	0.22277129	0.22277129	0.22277129	0.22277129	0.22277129	0.22277129	0.22277129	0.22277129
¸ßË¹°×ÔëÉù´¦Àí (597).mp3	-0.060003072	-0.060003072	-0.060003072	-0.060003072	-0.060003072	-0.060003072	-0.060003072	-0.060003072	-0.060003072	-0.060003072	-0.060003072	-0.060003072	-0.060003072	-0.060003072	-0.060003072	-0.060003072	-0.060003072	-0.060003072	-0.060003072	-0.060003072	-0.060003072	-0.060003072	-0.060003072	-0.060003072	-0.060003072	-0.060003072	-0.060003072	-0.060003072	-0.060003072	-0.060003072	-0.060003072	-0.060003072	-0.060003072	-0.060003072	-0.060003072	-0.060003072	-0.060003072	-0.060003072	-0.060003072	-0.060003072	-0.060003072	-0.060003072	-0.060003072	-0.060003072	-0.060003072	-0.060003072	-0.060003072	-0.060003072	-0.060003072
¸ßË¹°×ÔëÉù´¦Àí (598).mp3	0.075401545	0.075401545	0.075401545	0.075401545	0.075401545	0.075401545	0.075401545	0.075401545	0.075401545	0.075401545	0.075401545	0.075401545	0.075401545	0.075401545	0.075401545	0.075401545	0.075401545	0.075401545	0.075401545	0.075401545	0.075401545	0.075401545	0.075401545	0.075401545	0.075401545	0.075401545	0.075401545	0.075401545	0.075401545	0.075401545	0.075401545	0.075401545	0.075401545	0.075401545	0.075401545	0.075401545	0.075401545	0.075401545	0.075401545	0.075401545	0.075401545	0.075401545	0.075401545	0.075401545	0.075401545	0.075401545	0.075401545	0.075401545	0.075401545
¸ßË¹°×ÔëÉù´¦Àí (599).mp3	0.07290379	0.07290379	0.07290379	0.07290379	0.07290379	0.07290379	0.07290379	0.07290379	0.07290379	0.07290379	0.07290379	0.07290379	0.07290379	0.07290379	0.07290379	0.07290379	0.07290379	0.07290379	0.07290379	0.07290379	0.07290379	0.07290379	0.07290379	0.07290379	0.07290379	0.07290379	0.07290379	0.07290379	0.07290379	0.07290379	0.07290379	0.07290379	0.07290379	0.07290379	0.07290379	0.07290379	0.07290379	0.07290379	0.07290379	0.07290379	0.07290379	0.07290379	0.07290379	0.07290379	0.07290379	0.07290379	0.07290379	0.07290379	0.07290379
¸ßË¹°×ÔëÉù´¦Àí (600).mp3	-0.19527188	-0.19527188	-0.19527188	-0.19527188	-0.19527188	-0.19527188	-0.19527188	-0.19527188	-0.19527188	-0.19527188	-0.19527188	-0.19527188	-0.19527188	-0.19527188	-0.19527188	-0.19527188	-0.19527188	-0.19527188	-0.19527188	-0.19527188	-0.19527188	-0.19527188	-0.19527188	-0.19527188	-0.19527188	-0.19527188	-0.19527188	-0.19527188	-0.19527188	-0.19527188	-0.19527188	-0.19527188	-0.19527188	-0.19527188	-0.19527188	-0.19527188	-0.19527188	-0.19527188	-0.19527188	-0.19527188	-0.19527188	-0.19527188	-0.19527188	-0.19527188	-0.19527188	-0.19527188	-0.19527188	-0.19527188	-0.19527188
¸ßË¹°×ÔëÉù´¦Àí (601).mp3	0.09730806	0.09730806	0.09730806	0.09730806	0.09730806	0.09730806	0.09730806	0.09730806	0.09730806	0.09730806	0.09730806	0.09730806	0.09730806	0.09730806	0.09730806	0.09730806	0.09730806	0.09730806	0.09730806	0.09730806	0.09730806	0.09730806	0.09730806	0.09730806	0.09730806	0.09730806	0.09730806	0.09730806	0.09730806	0.09730806	0.09730806	0.09730806	0.09730806	0.09730806	0.09730806	0.09730806	0.09730806	0.09730806	0.09730806	0.09730806	0.09730806	0.09730806	0.09730806	0.09730806	0.09730806	0.09730806	0.09730806	0.09730806	0.09730806
¸ßË¹°×ÔëÉù´¦Àí (602).mp3	0.065443926	0.065443926	0.065443926	0.065443926	0.065443926	0.065443926	0.065443926	0.065443926	0.065443926	0.065443926	0.065443926	0.065443926	0.065443926	0.065443926	0.065443926	0.065443926	0.065443926	0.065443926	0.065443926	0.065443926	0.065443926	0.065443926	0.065443926	0.065443926	0.065443926	0.065443926	0.065443926	0.065443926	0.065443926	0.065443926	0.065443926	0.065443926	0.065443926	0.065443926	0.065443926	0.065443926	0.065443926	0.065443926	0.065443926	0.065443926	0.065443926	0.065443926	0.065443926	0.065443926	0.065443926	0.065443926	0.065443926	0.065443926	0.065443926
¸ßË¹°×ÔëÉù´¦Àí (603).mp3	0.035771213	0.035771213	0.035771213	0.035771213	0.035771213	0.035771213	0.035771213	0.035771213	0.035771213	0.035771213	0.035771213	0.035771213	0.035771213	0.035771213	0.035771213	0.035771213	0.035771213	0.035771213	0.035771213	0.035771213	0.035771213	0.035771213	0.035771213	0.035771213	0.035771213	0.035771213	0.035771213	0.035771213	0.035771213	0.035771213	0.035771213	0.035771213	0.035771213	0.035771213	0.035771213	0.035771213	0.035771213	0.035771213	0.035771213	0.035771213	0.035771213	0.035771213	0.035771213	0.035771213	0.035771213	0.035771213	0.035771213	0.035771213	0.035771213
¸ßË¹°×ÔëÉù´¦Àí (604).mp3	0.093319856	0.093319856	0.093319856	0.093319856	0.093319856	0.093319856	0.093319856	0.093319856	0.093319856	0.093319856	0.093319856	0.093319856	0.093319856	0.093319856	0.093319856	0.093319856	0.093319856	0.093319856	0.093319856	0.093319856	0.093319856	0.093319856	0.093319856	0.093319856	0.093319856	0.093319856	0.093319856	0.093319856	0.093319856	0.093319856	0.093319856	0.093319856	0.093319856	0.093319856	0.093319856	0.093319856	0.093319856	0.093319856	0.093319856	0.093319856	0.093319856	0.093319856	0.093319856	0.093319856	0.093319856	0.093319856	0.093319856	0.093319856	0.093319856
¸ßË¹°×ÔëÉù´¦Àí (605).mp3	0.005369879	0.005369879	0.005369879	0.005369879	0.005369879	0.005369879	0.005369879	0.005369879	0.005369879	0.005369879	0.005369879	0.005369879	0.005369879	0.005369879	0.005369879	0.005369879	0.005369879	0.005369879	0.005369879	0.005369879	0.005369879	0.005369879	0.005369879	0.005369879	0.005369879	0.005369879	0.005369879	0.005369879	0.005369879	0.005369879	0.005369879	0.005369879	0.005369879	0.005369879	0.005369879	0.005369879	0.005369879	0.005369879	0.005369879	0.005369879	0.005369879	0.005369879	0.005369879	0.005369879	0.005369879	0.005369879	0.005369879	0.005369879	0.005369879
¸ßË¹°×ÔëÉù´¦Àí (606).mp3	0.02659998	0.02659998	0.02659998	0.02659998	0.02659998	0.02659998	0.02659998	0.02659998	0.02659998	0.02659998	0.02659998	0.02659998	0.02659998	0.02659998	0.02659998	0.02659998	0.02659998	0.02659998	0.02659998	0.02659998	0.02659998	0.02659998	0.02659998	0.02659998	0.02659998	0.02659998	0.02659998	0.02659998	0.02659998	0.02659998	0.02659998	0.02659998	0.02659998	0.02659998	0.02659998	0.02659998	0.02659998	0.02659998	0.02659998	0.02659998	0.02659998	0.02659998	0.02659998	0.02659998	0.02659998	0.02659998	0.02659998	0.02659998	0.02659998
¸ßË¹°×ÔëÉù´¦Àí (607).mp3	0.06648744	0.06648744	0.06648744	0.06648744	0.06648744	0.06648744	0.06648744	0.06648744	0.06648744	0.06648744	0.06648744	0.06648744	0.06648744	0.06648744	0.06648744	0.06648744	0.06648744	0.06648744	0.06648744	0.06648744	0.06648744	0.06648744	0.06648744	0.06648744	0.06648744	0.06648744	0.06648744	0.06648744	0.06648744	0.06648744	0.06648744	0.06648744	0.06648744	0.06648744	0.06648744	0.06648744	0.06648744	0.06648744	0.06648744	0.06648744	0.06648744	0.06648744	0.06648744	0.06648744	0.06648744	0.06648744	0.06648744	0.06648744	0.06648744
¸ßË¹°×ÔëÉù´¦Àí (608).mp3	0.096455805	0.096455805	0.096455805	0.096455805	0.096455805	0.096455805	0.096455805	0.096455805	0.096455805	0.096455805	0.096455805	0.096455805	0.096455805	0.096455805	0.096455805	0.096455805	0.096455805	0.096455805	0.096455805	0.096455805	0.096455805	0.096455805	0.096455805	0.096455805	0.096455805	0.096455805	0.096455805	0.096455805	0.096455805	0.096455805	0.096455805	0.096455805	0.096455805	0.096455805	0.096455805	0.096455805	0.096455805	0.096455805	0.096455805	0.096455805	0.096455805	0.096455805	0.096455805	0.096455805	0.096455805	0.096455805	0.096455805	0.096455805	0.096455805
¸ßË¹°×ÔëÉù´¦Àí (609).mp3	0.05748131	0.05748131	0.05748131	0.05748131	0.05748131	0.05748131	0.05748131	0.05748131	0.05748131	0.05748131	0.05748131	0.05748131	0.05748131	0.05748131	0.05748131	0.05748131	0.05748131	0.05748131	0.05748131	0.05748131	0.05748131	0.05748131	0.05748131	0.05748131	0.05748131	0.05748131	0.05748131	0.05748131	0.05748131	0.05748131	0.05748131	0.05748131	0.05748131	0.05748131	0.05748131	0.05748131	0.05748131	0.05748131	0.05748131	0.05748131	0.05748131	0.05748131	0.05748131	0.05748131	0.05748131	0.05748131	0.05748131	0.05748131	0.05748131
¸ßË¹°×ÔëÉù´¦Àí (610).mp3	0.23963666	0.23963666	0.23963666	0.23963666	0.23963666	0.23963666	0.23963666	0.23963666	0.23963666	0.23963666	0.23963666	0.23963666	0.23963666	0.23963666	0.23963666	0.23963666	0.23963666	0.23963666	0.23963666	0.23963666	0.23963666	0.23963666	0.23963666	0.23963666	0.23963666	0.23963666	0.23963666	0.23963666	0.23963666	0.23963666	0.23963666	0.23963666	0.23963666	0.23963666	0.23963666	0.23963666	0.23963666	0.23963666	0.23963666	0.23963666	0.23963666	0.23963666	0.23963666	0.23963666	0.23963666	0.23963666	0.23963666	0.23963666	0.23963666
¸ßË¹°×ÔëÉù´¦Àí (611).mp3	0.11000352	0.11000352	0.11000352	0.11000352	0.11000352	0.11000352	0.11000352	0.11000352	0.11000352	0.11000352	0.11000352	0.11000352	0.11000352	0.11000352	0.11000352	0.11000352	0.11000352	0.11000352	0.11000352	0.11000352	0.11000352	0.11000352	0.11000352	0.11000352	0.11000352	0.11000352	0.11000352	0.11000352	0.11000352	0.11000352	0.11000352	0.11000352	0.11000352	0.11000352	0.11000352	0.11000352	0.11000352	0.11000352	0.11000352	0.11000352	0.11000352	0.11000352	0.11000352	0.11000352	0.11000352	0.11000352	0.11000352	0.11000352	0.11000352
¸ßË¹°×ÔëÉù´¦Àí (612).mp3	0.09511178	0.09511178	0.09511178	0.09511178	0.09511178	0.09511178	0.09511178	0.09511178	0.09511178	0.09511178	0.09511178	0.09511178	0.09511178	0.09511178	0.09511178	0.09511178	0.09511178	0.09511178	0.09511178	0.09511178	0.09511178	0.09511178	0.09511178	0.09511178	0.09511178	0.09511178	0.09511178	0.09511178	0.09511178	0.09511178	0.09511178	0.09511178	0.09511178	0.09511178	0.09511178	0.09511178	0.09511178	0.09511178	0.09511178	0.09511178	0.09511178	0.09511178	0.09511178	0.09511178	0.09511178	0.09511178	0.09511178	0.09511178	0.09511178
¸ßË¹°×ÔëÉù´¦Àí (613).mp3	0.08040998	0.08040998	0.08040998	0.08040998	0.08040998	0.08040998	0.08040998	0.08040998	0.08040998	0.08040998	0.08040998	0.08040998	0.08040998	0.08040998	0.08040998	0.08040998	0.08040998	0.08040998	0.08040998	0.08040998	0.08040998	0.08040998	0.08040998	0.08040998	0.08040998	0.08040998	0.08040998	0.08040998	0.08040998	0.08040998	0.08040998	0.08040998	0.08040998	0.08040998	0.08040998	0.08040998	0.08040998	0.08040998	0.08040998	0.08040998	0.08040998	0.08040998	0.08040998	0.08040998	0.08040998	0.08040998	0.08040998	0.08040998	0.08040998
¸ßË¹°×ÔëÉù´¦Àí (614).mp3	0.1606893	0.1606893	0.1606893	0.1606893	0.1606893	0.1606893	0.1606893	0.1606893	0.1606893	0.1606893	0.1606893	0.1606893	0.1606893	0.1606893	0.1606893	0.1606893	0.1606893	0.1606893	0.1606893	0.1606893	0.1606893	0.1606893	0.1606893	0.1606893	0.1606893	0.1606893	0.1606893	0.1606893	0.1606893	0.1606893	0.1606893	0.1606893	0.1606893	0.1606893	0.1606893	0.1606893	0.1606893	0.1606893	0.1606893	0.1606893	0.1606893	0.1606893	0.1606893	0.1606893	0.1606893	0.1606893	0.1606893	0.1606893	0.1606893
¸ßË¹°×ÔëÉù´¦Àí (615).mp3	0.06451952	0.06451952	0.06451952	0.06451952	0.06451952	0.06451952	0.06451952	0.06451952	0.06451952	0.06451952	0.06451952	0.06451952	0.06451952	0.06451952	0.06451952	0.06451952	0.06451952	0.06451952	0.06451952	0.06451952	0.06451952	0.06451952	0.06451952	0.06451952	0.06451952	0.06451952	0.06451952	0.06451952	0.06451952	0.06451952	0.06451952	0.06451952	0.06451952	0.06451952	0.06451952	0.06451952	0.06451952	0.06451952	0.06451952	0.06451952	0.06451952	0.06451952	0.06451952	0.06451952	0.06451952	0.06451952	0.06451952	0.06451952	0.06451952
¸ßË¹°×ÔëÉù´¦Àí (616).mp3	0.16174012	0.16174012	0.16174012	0.16174012	0.16174012	0.16174012	0.16174012	0.16174012	0.16174012	0.16174012	0.16174012	0.16174012	0.16174012	0.16174012	0.16174012	0.16174012	0.16174012	0.16174012	0.16174012	0.16174012	0.16174012	0.16174012	0.16174012	0.16174012	0.16174012	0.16174012	0.16174012	0.16174012	0.16174012	0.16174012	0.16174012	0.16174012	0.16174012	0.16174012	0.16174012	0.16174012	0.16174012	0.16174012	0.16174012	0.16174012	0.16174012	0.16174012	0.16174012	0.16174012	0.16174012	0.16174012	0.16174012	0.16174012	0.16174012
¸ßË¹°×ÔëÉù´¦Àí (617).mp3	-0.026878886	-0.026878886	-0.026878886	-0.026878886	-0.026878886	-0.026878886	-0.026878886	-0.026878886	-0.026878886	-0.026878886	-0.026878886	-0.026878886	-0.026878886	-0.026878886	-0.026878886	-0.026878886	-0.026878886	-0.026878886	-0.026878886	-0.026878886	-0.026878886	-0.026878886	-0.026878886	-0.026878886	-0.026878886	-0.026878886	-0.026878886	-0.026878886	-0.026878886	-0.026878886	-0.026878886	-0.026878886	-0.026878886	-0.026878886	-0.026878886	-0.026878886	-0.026878886	-0.026878886	-0.026878886	-0.026878886	-0.026878886	-0.026878886	-0.026878886	-0.026878886	-0.026878886	-0.026878886	-0.026878886	-0.026878886	-0.026878886
¸ßË¹°×ÔëÉù´¦Àí (618).mp3	0.13350457	0.13350457	0.13350457	0.13350457	0.13350457	0.13350457	0.13350457	0.13350457	0.13350457	0.13350457	0.13350457	0.13350457	0.13350457	0.13350457	0.13350457	0.13350457	0.13350457	0.13350457	0.13350457	0.13350457	0.13350457	0.13350457	0.13350457	0.13350457	0.13350457	0.13350457	0.13350457	0.13350457	0.13350457	0.13350457	0.13350457	0.13350457	0.13350457	0.13350457	0.13350457	0.13350457	0.13350457	0.13350457	0.13350457	0.13350457	0.13350457	0.13350457	0.13350457	0.13350457	0.13350457	0.13350457	0.13350457	0.13350457	0.13350457
¸ßË¹°×ÔëÉù´¦Àí (619).mp3	0.24723262	0.24723262	0.24723262	0.24723262	0.24723262	0.24723262	0.24723262	0.24723262	0.24723262	0.24723262	0.24723262	0.24723262	0.24723262	0.24723262	0.24723262	0.24723262	0.24723262	0.24723262	0.24723262	0.24723262	0.24723262	0.24723262	0.24723262	0.24723262	0.24723262	0.24723262	0.24723262	0.24723262	0.24723262	0.24723262	0.24723262	0.24723262	0.24723262	0.24723262	0.24723262	0.24723262	0.24723262	0.24723262	0.24723262	0.24723262	0.24723262	0.24723262	0.24723262	0.24723262	0.24723262	0.24723262	0.24723262	0.24723262	0.24723262
¸ßË¹°×ÔëÉù´¦Àí (620).mp3	0.09020548	0.09020548	0.09020548	0.09020548	0.09020548	0.09020548	0.09020548	0.09020548	0.09020548	0.09020548	0.09020548	0.09020548	0.09020548	0.09020548	0.09020548	0.09020548	0.09020548	0.09020548	0.09020548	0.09020548	0.09020548	0.09020548	0.09020548	0.09020548	0.09020548	0.09020548	0.09020548	0.09020548	0.09020548	0.09020548	0.09020548	0.09020548	0.09020548	0.09020548	0.09020548	0.09020548	0.09020548	0.09020548	0.09020548	0.09020548	0.09020548	0.09020548	0.09020548	0.09020548	0.09020548	0.09020548	0.09020548	0.09020548	0.09020548
¸ßË¹°×ÔëÉù´¦Àí (621).mp3	0.19415054	0.19415054	0.19415054	0.19415054	0.19415054	0.19415054	0.19415054	0.19415054	0.19415054	0.19415054	0.19415054	0.19415054	0.19415054	0.19415054	0.19415054	0.19415054	0.19415054	0.19415054	0.19415054	0.19415054	0.19415054	0.19415054	0.19415054	0.19415054	0.19415054	0.19415054	0.19415054	0.19415054	0.19415054	0.19415054	0.19415054	0.19415054	0.19415054	0.19415054	0.19415054	0.19415054	0.19415054	0.19415054	0.19415054	0.19415054	0.19415054	0.19415054	0.19415054	0.19415054	0.19415054	0.19415054	0.19415054	0.19415054	0.19415054
¸ßË¹°×ÔëÉù´¦Àí (622).mp3	0.13840741	0.13840741	0.13840741	0.13840741	0.13840741	0.13840741	0.13840741	0.13840741	0.13840741	0.13840741	0.13840741	0.13840741	0.13840741	0.13840741	0.13840741	0.13840741	0.13840741	0.13840741	0.13840741	0.13840741	0.13840741	0.13840741	0.13840741	0.13840741	0.13840741	0.13840741	0.13840741	0.13840741	0.13840741	0.13840741	0.13840741	0.13840741	0.13840741	0.13840741	0.13840741	0.13840741	0.13840741	0.13840741	0.13840741	0.13840741	0.13840741	0.13840741	0.13840741	0.13840741	0.13840741	0.13840741	0.13840741	0.13840741	0.13840741
¸ßË¹°×ÔëÉù´¦Àí (623).mp3	0.10493169	0.10493169	0.10493169	0.10493169	0.10493169	0.10493169	0.10493169	0.10493169	0.10493169	0.10493169	0.10493169	0.10493169	0.10493169	0.10493169	0.10493169	0.10493169	0.10493169	0.10493169	0.10493169	0.10493169	0.10493169	0.10493169	0.10493169	0.10493169	0.10493169	0.10493169	0.10493169	0.10493169	0.10493169	0.10493169	0.10493169	0.10493169	0.10493169	0.10493169	0.10493169	0.10493169	0.10493169	0.10493169	0.10493169	0.10493169	0.10493169	0.10493169	0.10493169	0.10493169	0.10493169	0.10493169	0.10493169	0.10493169	0.10493169
¸ßË¹°×ÔëÉù´¦Àí (624).mp3	-0.05100236	-0.05100236	-0.05100236	-0.05100236	-0.05100236	-0.05100236	-0.05100236	-0.05100236	-0.05100236	-0.05100236	-0.05100236	-0.05100236	-0.05100236	-0.05100236	-0.05100236	-0.05100236	-0.05100236	-0.05100236	-0.05100236	-0.05100236	-0.05100236	-0.05100236	-0.05100236	-0.05100236	-0.05100236	-0.05100236	-0.05100236	-0.05100236	-0.05100236	-0.05100236	-0.05100236	-0.05100236	-0.05100236	-0.05100236	-0.05100236	-0.05100236	-0.05100236	-0.05100236	-0.05100236	-0.05100236	-0.05100236	-0.05100236	-0.05100236	-0.05100236	-0.05100236	-0.05100236	-0.05100236	-0.05100236	-0.05100236
¸ßË¹°×ÔëÉù´¦Àí (625).mp3	-0.28482398	-0.28482398	-0.28482398	-0.28482398	-0.28482398	-0.28482398	-0.28482398	-0.28482398	-0.28482398	-0.28482398	-0.28482398	-0.28482398	-0.28482398	-0.28482398	-0.28482398	-0.28482398	-0.28482398	-0.28482398	-0.28482398	-0.28482398	-0.28482398	-0.28482398	-0.28482398	-0.28482398	-0.28482398	-0.28482398	-0.28482398	-0.28482398	-0.28482398	-0.28482398	-0.28482398	-0.28482398	-0.28482398	-0.28482398	-0.28482398	-0.28482398	-0.28482398	-0.28482398	-0.28482398	-0.28482398	-0.28482398	-0.28482398	-0.28482398	-0.28482398	-0.28482398	-0.28482398	-0.28482398	-0.28482398	-0.28482398
¸ßË¹°×ÔëÉù´¦Àí (626).mp3	0.09114281	0.09114281	0.09114281	0.09114281	0.09114281	0.09114281	0.09114281	0.09114281	0.09114281	0.09114281	0.09114281	0.09114281	0.09114281	0.09114281	0.09114281	0.09114281	0.09114281	0.09114281	0.09114281	0.09114281	0.09114281	0.09114281	0.09114281	0.09114281	0.09114281	0.09114281	0.09114281	0.09114281	0.09114281	0.09114281	0.09114281	0.09114281	0.09114281	0.09114281	0.09114281	0.09114281	0.09114281	0.09114281	0.09114281	0.09114281	0.09114281	0.09114281	0.09114281	0.09114281	0.09114281	0.09114281	0.09114281	0.09114281	0.09114281
¸ßË¹°×ÔëÉù´¦Àí (627).mp3	0.09688955	0.09688955	0.09688955	0.09688955	0.09688955	0.09688955	0.09688955	0.09688955	0.09688955	0.09688955	0.09688955	0.09688955	0.09688955	0.09688955	0.09688955	0.09688955	0.09688955	0.09688955	0.09688955	0.09688955	0.09688955	0.09688955	0.09688955	0.09688955	0.09688955	0.09688955	0.09688955	0.09688955	0.09688955	0.09688955	0.09688955	0.09688955	0.09688955	0.09688955	0.09688955	0.09688955	0.09688955	0.09688955	0.09688955	0.09688955	0.09688955	0.09688955	0.09688955	0.09688955	0.09688955	0.09688955	0.09688955	0.09688955	0.09688955
¸ßË¹°×ÔëÉù´¦Àí (628).mp3	-0.017104708	-0.017104708	-0.017104708	-0.017104708	-0.017104708	-0.017104708	-0.017104708	-0.017104708	-0.017104708	-0.017104708	-0.017104708	-0.017104708	-0.017104708	-0.017104708	-0.017104708	-0.017104708	-0.017104708	-0.017104708	-0.017104708	-0.017104708	-0.017104708	-0.017104708	-0.017104708	-0.017104708	-0.017104708	-0.017104708	-0.017104708	-0.017104708	-0.017104708	-0.017104708	-0.017104708	-0.017104708	-0.017104708	-0.017104708	-0.017104708	-0.017104708	-0.017104708	-0.017104708	-0.017104708	-0.017104708	-0.017104708	-0.017104708	-0.017104708	-0.017104708	-0.017104708	-0.017104708	-0.017104708	-0.017104708	-0.017104708
¸ßË¹°×ÔëÉù´¦Àí (629).mp3	0.21275505	0.21275505	0.21275505	0.21275505	0.21275505	0.21275505	0.21275505	0.21275505	0.21275505	0.21275505	0.21275505	0.21275505	0.21275505	0.21275505	0.21275505	0.21275505	0.21275505	0.21275505	0.21275505	0.21275505	0.21275505	0.21275505	0.21275505	0.21275505	0.21275505	0.21275505	0.21275505	0.21275505	0.21275505	0.21275505	0.21275505	0.21275505	0.21275505	0.21275505	0.21275505	0.21275505	0.21275505	0.21275505	0.21275505	0.21275505	0.21275505	0.21275505	0.21275505	0.21275505	0.21275505	0.21275505	0.21275505	0.21275505	0.21275505
¸ßË¹°×ÔëÉù´¦Àí (630).mp3	0.18395227	0.18395227	0.18395227	0.18395227	0.18395227	0.18395227	0.18395227	0.18395227	0.18395227	0.18395227	0.18395227	0.18395227	0.18395227	0.18395227	0.18395227	0.18395227	0.18395227	0.18395227	0.18395227	0.18395227	0.18395227	0.18395227	0.18395227	0.18395227	0.18395227	0.18395227	0.18395227	0.18395227	0.18395227	0.18395227	0.18395227	0.18395227	0.18395227	0.18395227	0.18395227	0.18395227	0.18395227	0.18395227	0.18395227	0.18395227	0.18395227	0.18395227	0.18395227	0.18395227	0.18395227	0.18395227	0.18395227	0.18395227	0.18395227
¸ßË¹°×ÔëÉù´¦Àí (631).mp3	0.108304955	0.108304955	0.108304955	0.108304955	0.108304955	0.108304955	0.108304955	0.108304955	0.108304955	0.108304955	0.108304955	0.108304955	0.108304955	0.108304955	0.108304955	0.108304955	0.108304955	0.108304955	0.108304955	0.108304955	0.108304955	0.108304955	0.108304955	0.108304955	0.108304955	0.108304955	0.108304955	0.108304955	0.108304955	0.108304955	0.108304955	0.108304955	0.108304955	0.108304955	0.108304955	0.108304955	0.108304955	0.108304955	0.108304955	0.108304955	0.108304955	0.108304955	0.108304955	0.108304955	0.108304955	0.108304955	0.108304955	0.108304955	0.108304955
¸ßË¹°×ÔëÉù´¦Àí (632).mp3	-0.06521971	-0.06521971	-0.06521971	-0.06521971	-0.06521971	-0.06521971	-0.06521971	-0.06521971	-0.06521971	-0.06521971	-0.06521971	-0.06521971	-0.06521971	-0.06521971	-0.06521971	-0.06521971	-0.06521971	-0.06521971	-0.06521971	-0.06521971	-0.06521971	-0.06521971	-0.06521971	-0.06521971	-0.06521971	-0.06521971	-0.06521971	-0.06521971	-0.06521971	-0.06521971	-0.06521971	-0.06521971	-0.06521971	-0.06521971	-0.06521971	-0.06521971	-0.06521971	-0.06521971	-0.06521971	-0.06521971	-0.06521971	-0.06521971	-0.06521971	-0.06521971	-0.06521971	-0.06521971	-0.06521971	-0.06521971	-0.06521971
¸ßË¹°×ÔëÉù´¦Àí (633).mp3	0.17319524	0.17319524	0.17319524	0.17319524	0.17319524	0.17319524	0.17319524	0.17319524	0.17319524	0.17319524	0.17319524	0.17319524	0.17319524	0.17319524	0.17319524	0.17319524	0.17319524	0.17319524	0.17319524	0.17319524	0.17319524	0.17319524	0.17319524	0.17319524	0.17319524	0.17319524	0.17319524	0.17319524	0.17319524	0.17319524	0.17319524	0.17319524	0.17319524	0.17319524	0.17319524	0.17319524	0.17319524	0.17319524	0.17319524	0.17319524	0.17319524	0.17319524	0.17319524	0.17319524	0.17319524	0.17319524	0.17319524	0.17319524	0.17319524
¸ßË¹°×ÔëÉù´¦Àí (634).mp3	-0.053622343	-0.053622343	-0.053622343	-0.053622343	-0.053622343	-0.053622343	-0.053622343	-0.053622343	-0.053622343	-0.053622343	-0.053622343	-0.053622343	-0.053622343	-0.053622343	-0.053622343	-0.053622343	-0.053622343	-0.053622343	-0.053622343	-0.053622343	-0.053622343	-0.053622343	-0.053622343	-0.053622343	-0.053622343	-0.053622343	-0.053622343	-0.053622343	-0.053622343	-0.053622343	-0.053622343	-0.053622343	-0.053622343	-0.053622343	-0.053622343	-0.053622343	-0.053622343	-0.053622343	-0.053622343	-0.053622343	-0.053622343	-0.053622343	-0.053622343	-0.053622343	-0.053622343	-0.053622343	-0.053622343	-0.053622343	-0.053622343
¸ßË¹°×ÔëÉù´¦Àí (635).mp3	0.3013206	0.3013206	0.3013206	0.3013206	0.3013206	0.3013206	0.3013206	0.3013206	0.3013206	0.3013206	0.3013206	0.3013206	0.3013206	0.3013206	0.3013206	0.3013206	0.3013206	0.3013206	0.3013206	0.3013206	0.3013206	0.3013206	0.3013206	0.3013206	0.3013206	0.3013206	0.3013206	0.3013206	0.3013206	0.3013206	0.3013206	0.3013206	0.3013206	0.3013206	0.3013206	0.3013206	0.3013206	0.3013206	0.3013206	0.3013206	0.3013206	0.3013206	0.3013206	0.3013206	0.3013206	0.3013206	0.3013206	0.3013206	0.3013206
¸ßË¹°×ÔëÉù´¦Àí (636).mp3	0.014618449	0.014618449	0.014618449	0.014618449	0.014618449	0.014618449	0.014618449	0.014618449	0.014618449	0.014618449	0.014618449	0.014618449	0.014618449	0.014618449	0.014618449	0.014618449	0.014618449	0.014618449	0.014618449	0.014618449	0.014618449	0.014618449	0.014618449	0.014618449	0.014618449	0.014618449	0.014618449	0.014618449	0.014618449	0.014618449	0.014618449	0.014618449	0.014618449	0.014618449	0.014618449	0.014618449	0.014618449	0.014618449	0.014618449	0.014618449	0.014618449	0.014618449	0.014618449	0.014618449	0.014618449	0.014618449	0.014618449	0.014618449	0.014618449
¸ßË¹°×ÔëÉù´¦Àí (637).mp3	0.12507868	0.12507868	0.12507868	0.12507868	0.12507868	0.12507868	0.12507868	0.12507868	0.12507868	0.12507868	0.12507868	0.12507868	0.12507868	0.12507868	0.12507868	0.12507868	0.12507868	0.12507868	0.12507868	0.12507868	0.12507868	0.12507868	0.12507868	0.12507868	0.12507868	0.12507868	0.12507868	0.12507868	0.12507868	0.12507868	0.12507868	0.12507868	0.12507868	0.12507868	0.12507868	0.12507868	0.12507868	0.12507868	0.12507868	0.12507868	0.12507868	0.12507868	0.12507868	0.12507868	0.12507868	0.12507868	0.12507868	0.12507868	0.12507868
¸ßË¹°×ÔëÉù´¦Àí (638).mp3	0.083882995	0.083882995	0.083882995	0.083882995	0.083882995	0.083882995	0.083882995	0.083882995	0.083882995	0.083882995	0.083882995	0.083882995	0.083882995	0.083882995	0.083882995	0.083882995	0.083882995	0.083882995	0.083882995	0.083882995	0.083882995	0.083882995	0.083882995	0.083882995	0.083882995	0.083882995	0.083882995	0.083882995	0.083882995	0.083882995	0.083882995	0.083882995	0.083882995	0.083882995	0.083882995	0.083882995	0.083882995	0.083882995	0.083882995	0.083882995	0.083882995	0.083882995	0.083882995	0.083882995	0.083882995	0.083882995	0.083882995	0.083882995	0.083882995
¸ßË¹°×ÔëÉù´¦Àí (639).mp3	0.095598035	0.095598035	0.095598035	0.095598035	0.095598035	0.095598035	0.095598035	0.095598035	0.095598035	0.095598035	0.095598035	0.095598035	0.095598035	0.095598035	0.095598035	0.095598035	0.095598035	0.095598035	0.095598035	0.095598035	0.095598035	0.095598035	0.095598035	0.095598035	0.095598035	0.095598035	0.095598035	0.095598035	0.095598035	0.095598035	0.095598035	0.095598035	0.095598035	0.095598035	0.095598035	0.095598035	0.095598035	0.095598035	0.095598035	0.095598035	0.095598035	0.095598035	0.095598035	0.095598035	0.095598035	0.095598035	0.095598035	0.095598035	0.095598035
¸ßË¹°×ÔëÉù´¦Àí (640).mp3	0.16509324	0.16509324	0.16509324	0.16509324	0.16509324	0.16509324	0.16509324	0.16509324	0.16509324	0.16509324	0.16509324	0.16509324	0.16509324	0.16509324	0.16509324	0.16509324	0.16509324	0.16509324	0.16509324	0.16509324	0.16509324	0.16509324	0.16509324	0.16509324	0.16509324	0.16509324	0.16509324	0.16509324	0.16509324	0.16509324	0.16509324	0.16509324	0.16509324	0.16509324	0.16509324	0.16509324	0.16509324	0.16509324	0.16509324	0.16509324	0.16509324	0.16509324	0.16509324	0.16509324	0.16509324	0.16509324	0.16509324	0.16509324	0.16509324
¸ßË¹°×ÔëÉù´¦Àí (641).mp3	0.20958856	0.20958856	0.20958856	0.20958856	0.20958856	0.20958856	0.20958856	0.20958856	0.20958856	0.20958856	0.20958856	0.20958856	0.20958856	0.20958856	0.20958856	0.20958856	0.20958856	0.20958856	0.20958856	0.20958856	0.20958856	0.20958856	0.20958856	0.20958856	0.20958856	0.20958856	0.20958856	0.20958856	0.20958856	0.20958856	0.20958856	0.20958856	0.20958856	0.20958856	0.20958856	0.20958856	0.20958856	0.20958856	0.20958856	0.20958856	0.20958856	0.20958856	0.20958856	0.20958856	0.20958856	0.20958856	0.20958856	0.20958856	0.20958856
¸ßË¹°×ÔëÉù´¦Àí (642).mp3	0.20379484	0.20379484	0.20379484	0.20379484	0.20379484	0.20379484	0.20379484	0.20379484	0.20379484	0.20379484	0.20379484	0.20379484	0.20379484	0.20379484	0.20379484	0.20379484	0.20379484	0.20379484	0.20379484	0.20379484	0.20379484	0.20379484	0.20379484	0.20379484	0.20379484	0.20379484	0.20379484	0.20379484	0.20379484	0.20379484	0.20379484	0.20379484	0.20379484	0.20379484	0.20379484	0.20379484	0.20379484	0.20379484	0.20379484	0.20379484	0.20379484	0.20379484	0.20379484	0.20379484	0.20379484	0.20379484	0.20379484	0.20379484	0.20379484
¸ßË¹°×ÔëÉù´¦Àí (643).mp3	0.12930143	0.12930143	0.12930143	0.12930143	0.12930143	0.12930143	0.12930143	0.12930143	0.12930143	0.12930143	0.12930143	0.12930143	0.12930143	0.12930143	0.12930143	0.12930143	0.12930143	0.12930143	0.12930143	0.12930143	0.12930143	0.12930143	0.12930143	0.12930143	0.12930143	0.12930143	0.12930143	0.12930143	0.12930143	0.12930143	0.12930143	0.12930143	0.12930143	0.12930143	0.12930143	0.12930143	0.12930143	0.12930143	0.12930143	0.12930143	0.12930143	0.12930143	0.12930143	0.12930143	0.12930143	0.12930143	0.12930143	0.12930143	0.12930143
¸ßË¹°×ÔëÉù´¦Àí (644).mp3	0.3099038	0.3099038	0.3099038	0.3099038	0.3099038	0.3099038	0.3099038	0.3099038	0.3099038	0.3099038	0.3099038	0.3099038	0.3099038	0.3099038	0.3099038	0.3099038	0.3099038	0.3099038	0.3099038	0.3099038	0.3099038	0.3099038	0.3099038	0.3099038	0.3099038	0.3099038	0.3099038	0.3099038	0.3099038	0.3099038	0.3099038	0.3099038	0.3099038	0.3099038	0.3099038	0.3099038	0.3099038	0.3099038	0.3099038	0.3099038	0.3099038	0.3099038	0.3099038	0.3099038	0.3099038	0.3099038	0.3099038	0.3099038	0.3099038
¸ßË¹°×ÔëÉù´¦Àí (645).mp3	0.15928608	0.15928608	0.15928608	0.15928608	0.15928608	0.15928608	0.15928608	0.15928608	0.15928608	0.15928608	0.15928608	0.15928608	0.15928608	0.15928608	0.15928608	0.15928608	0.15928608	0.15928608	0.15928608	0.15928608	0.15928608	0.15928608	0.15928608	0.15928608	0.15928608	0.15928608	0.15928608	0.15928608	0.15928608	0.15928608	0.15928608	0.15928608	0.15928608	0.15928608	0.15928608	0.15928608	0.15928608	0.15928608	0.15928608	0.15928608	0.15928608	0.15928608	0.15928608	0.15928608	0.15928608	0.15928608	0.15928608	0.15928608	0.15928608
¸ßË¹°×ÔëÉù´¦Àí (646).mp3	0.00994847	0.00994847	0.00994847	0.00994847	0.00994847	0.00994847	0.00994847	0.00994847	0.00994847	0.00994847	0.00994847	0.00994847	0.00994847	0.00994847	0.00994847	0.00994847	0.00994847	0.00994847	0.00994847	0.00994847	0.00994847	0.00994847	0.00994847	0.00994847	0.00994847	0.00994847	0.00994847	0.00994847	0.00994847	0.00994847	0.00994847	0.00994847	0.00994847	0.00994847	0.00994847	0.00994847	0.00994847	0.00994847	0.00994847	0.00994847	0.00994847	0.00994847	0.00994847	0.00994847	0.00994847	0.00994847	0.00994847	0.00994847	0.00994847
¸ßË¹°×ÔëÉù´¦Àí (647).mp3	0.16475183	0.16475183	0.16475183	0.16475183	0.16475183	0.16475183	0.16475183	0.16475183	0.16475183	0.16475183	0.16475183	0.16475183	0.16475183	0.16475183	0.16475183	0.16475183	0.16475183	0.16475183	0.16475183	0.16475183	0.16475183	0.16475183	0.16475183	0.16475183	0.16475183	0.16475183	0.16475183	0.16475183	0.16475183	0.16475183	0.16475183	0.16475183	0.16475183	0.16475183	0.16475183	0.16475183	0.16475183	0.16475183	0.16475183	0.16475183	0.16475183	0.16475183	0.16475183	0.16475183	0.16475183	0.16475183	0.16475183	0.16475183	0.16475183
¸ßË¹°×ÔëÉù´¦Àí (648).mp3	0.18496275	0.18496275	0.18496275	0.18496275	0.18496275	0.18496275	0.18496275	0.18496275	0.18496275	0.18496275	0.18496275	0.18496275	0.18496275	0.18496275	0.18496275	0.18496275	0.18496275	0.18496275	0.18496275	0.18496275	0.18496275	0.18496275	0.18496275	0.18496275	0.18496275	0.18496275	0.18496275	0.18496275	0.18496275	0.18496275	0.18496275	0.18496275	0.18496275	0.18496275	0.18496275	0.18496275	0.18496275	0.18496275	0.18496275	0.18496275	0.18496275	0.18496275	0.18496275	0.18496275	0.18496275	0.18496275	0.18496275	0.18496275	0.18496275
¸ßË¹°×ÔëÉù´¦Àí (649).mp3	0.19164994	0.19164994	0.19164994	0.19164994	0.19164994	0.19164994	0.19164994	0.19164994	0.19164994	0.19164994	0.19164994	0.19164994	0.19164994	0.19164994	0.19164994	0.19164994	0.19164994	0.19164994	0.19164994	0.19164994	0.19164994	0.19164994	0.19164994	0.19164994	0.19164994	0.19164994	0.19164994	0.19164994	0.19164994	0.19164994	0.19164994	0.19164994	0.19164994	0.19164994	0.19164994	0.19164994	0.19164994	0.19164994	0.19164994	0.19164994	0.19164994	0.19164994	0.19164994	0.19164994	0.19164994	0.19164994	0.19164994	0.19164994	0.19164994
¸ßË¹°×ÔëÉù´¦Àí (650).mp3	0.120962836	0.120962836	0.120962836	0.120962836	0.120962836	0.120962836	0.120962836	0.120962836	0.120962836	0.120962836	0.120962836	0.120962836	0.120962836	0.120962836	0.120962836	0.120962836	0.120962836	0.120962836	0.120962836	0.120962836	0.120962836	0.120962836	0.120962836	0.120962836	0.120962836	0.120962836	0.120962836	0.120962836	0.120962836	0.120962836	0.120962836	0.120962836	0.120962836	0.120962836	0.120962836	0.120962836	0.120962836	0.120962836	0.120962836	0.120962836	0.120962836	0.120962836	0.120962836	0.120962836	0.120962836	0.120962836	0.120962836	0.120962836	0.120962836
¸ßË¹°×ÔëÉù´¦Àí (651).mp3	0.11904793	0.11904793	0.11904793	0.11904793	0.11904793	0.11904793	0.11904793	0.11904793	0.11904793	0.11904793	0.11904793	0.11904793	0.11904793	0.11904793	0.11904793	0.11904793	0.11904793	0.11904793	0.11904793	0.11904793	0.11904793	0.11904793	0.11904793	0.11904793	0.11904793	0.11904793	0.11904793	0.11904793	0.11904793	0.11904793	0.11904793	0.11904793	0.11904793	0.11904793	0.11904793	0.11904793	0.11904793	0.11904793	0.11904793	0.11904793	0.11904793	0.11904793	0.11904793	0.11904793	0.11904793	0.11904793	0.11904793	0.11904793	0.11904793
¸ßË¹°×ÔëÉù´¦Àí (652).mp3	0.065424494	0.065424494	0.065424494	0.065424494	0.065424494	0.065424494	0.065424494	0.065424494	0.065424494	0.065424494	0.065424494	0.065424494	0.065424494	0.065424494	0.065424494	0.065424494	0.065424494	0.065424494	0.065424494	0.065424494	0.065424494	0.065424494	0.065424494	0.065424494	0.065424494	0.065424494	0.065424494	0.065424494	0.065424494	0.065424494	0.065424494	0.065424494	0.065424494	0.065424494	0.065424494	0.065424494	0.065424494	0.065424494	0.065424494	0.065424494	0.065424494	0.065424494	0.065424494	0.065424494	0.065424494	0.065424494	0.065424494	0.065424494	0.065424494
¸ßË¹°×ÔëÉù´¦Àí (653).mp3	0.05508379	0.05508379	0.05508379	0.05508379	0.05508379	0.05508379	0.05508379	0.05508379	0.05508379	0.05508379	0.05508379	0.05508379	0.05508379	0.05508379	0.05508379	0.05508379	0.05508379	0.05508379	0.05508379	0.05508379	0.05508379	0.05508379	0.05508379	0.05508379	0.05508379	0.05508379	0.05508379	0.05508379	0.05508379	0.05508379	0.05508379	0.05508379	0.05508379	0.05508379	0.05508379	0.05508379	0.05508379	0.05508379	0.05508379	0.05508379	0.05508379	0.05508379	0.05508379	0.05508379	0.05508379	0.05508379	0.05508379	0.05508379	0.05508379
¸ßË¹°×ÔëÉù´¦Àí (654).mp3	0.031497262	0.031497262	0.031497262	0.031497262	0.031497262	0.031497262	0.031497262	0.031497262	0.031497262	0.031497262	0.031497262	0.031497262	0.031497262	0.031497262	0.031497262	0.031497262	0.031497262	0.031497262	0.031497262	0.031497262	0.031497262	0.031497262	0.031497262	0.031497262	0.031497262	0.031497262	0.031497262	0.031497262	0.031497262	0.031497262	0.031497262	0.031497262	0.031497262	0.031497262	0.031497262	0.031497262	0.031497262	0.031497262	0.031497262	0.031497262	0.031497262	0.031497262	0.031497262	0.031497262	0.031497262	0.031497262	0.031497262	0.031497262	0.031497262
¸ßË¹°×ÔëÉù´¦Àí (655).mp3	0.13457006	0.13457006	0.13457006	0.13457006	0.13457006	0.13457006	0.13457006	0.13457006	0.13457006	0.13457006	0.13457006	0.13457006	0.13457006	0.13457006	0.13457006	0.13457006	0.13457006	0.13457006	0.13457006	0.13457006	0.13457006	0.13457006	0.13457006	0.13457006	0.13457006	0.13457006	0.13457006	0.13457006	0.13457006	0.13457006	0.13457006	0.13457006	0.13457006	0.13457006	0.13457006	0.13457006	0.13457006	0.13457006	0.13457006	0.13457006	0.13457006	0.13457006	0.13457006	0.13457006	0.13457006	0.13457006	0.13457006	0.13457006	0.13457006
¸ßË¹°×ÔëÉù´¦Àí (656).mp3	0.081993476	0.081993476	0.081993476	0.081993476	0.081993476	0.081993476	0.081993476	0.081993476	0.081993476	0.081993476	0.081993476	0.081993476	0.081993476	0.081993476	0.081993476	0.081993476	0.081993476	0.081993476	0.081993476	0.081993476	0.081993476	0.081993476	0.081993476	0.081993476	0.081993476	0.081993476	0.081993476	0.081993476	0.081993476	0.081993476	0.081993476	0.081993476	0.081993476	0.081993476	0.081993476	0.081993476	0.081993476	0.081993476	0.081993476	0.081993476	0.081993476	0.081993476	0.081993476	0.081993476	0.081993476	0.081993476	0.081993476	0.081993476	0.081993476
¸ßË¹°×ÔëÉù´¦Àí (657).mp3	0.14396065	0.14396065	0.14396065	0.14396065	0.14396065	0.14396065	0.14396065	0.14396065	0.14396065	0.14396065	0.14396065	0.14396065	0.14396065	0.14396065	0.14396065	0.14396065	0.14396065	0.14396065	0.14396065	0.14396065	0.14396065	0.14396065	0.14396065	0.14396065	0.14396065	0.14396065	0.14396065	0.14396065	0.14396065	0.14396065	0.14396065	0.14396065	0.14396065	0.14396065	0.14396065	0.14396065	0.14396065	0.14396065	0.14396065	0.14396065	0.14396065	0.14396065	0.14396065	0.14396065	0.14396065	0.14396065	0.14396065	0.14396065	0.14396065
¸ßË¹°×ÔëÉù´¦Àí (658).mp3	-0.1040261	-0.1040261	-0.1040261	-0.1040261	-0.1040261	-0.1040261	-0.1040261	-0.1040261	-0.1040261	-0.1040261	-0.1040261	-0.1040261	-0.1040261	-0.1040261	-0.1040261	-0.1040261	-0.1040261	-0.1040261	-0.1040261	-0.1040261	-0.1040261	-0.1040261	-0.1040261	-0.1040261	-0.1040261	-0.1040261	-0.1040261	-0.1040261	-0.1040261	-0.1040261	-0.1040261	-0.1040261	-0.1040261	-0.1040261	-0.1040261	-0.1040261	-0.1040261	-0.1040261	-0.1040261	-0.1040261	-0.1040261	-0.1040261	-0.1040261	-0.1040261	-0.1040261	-0.1040261	-0.1040261	-0.1040261	-0.1040261
¸ßË¹°×ÔëÉù´¦Àí (659).mp3	0.1401042	0.1401042	0.1401042	0.1401042	0.1401042	0.1401042	0.1401042	0.1401042	0.1401042	0.1401042	0.1401042	0.1401042	0.1401042	0.1401042	0.1401042	0.1401042	0.1401042	0.1401042	0.1401042	0.1401042	0.1401042	0.1401042	0.1401042	0.1401042	0.1401042	0.1401042	0.1401042	0.1401042	0.1401042	0.1401042	0.1401042	0.1401042	0.1401042	0.1401042	0.1401042	0.1401042	0.1401042	0.1401042	0.1401042	0.1401042	0.1401042	0.1401042	0.1401042	0.1401042	0.1401042	0.1401042	0.1401042	0.1401042	0.1401042
¸ßË¹°×ÔëÉù´¦Àí (660).mp3	0.031795733	0.031795733	0.031795733	0.031795733	0.031795733	0.031795733	0.031795733	0.031795733	0.031795733	0.031795733	0.031795733	0.031795733	0.031795733	0.031795733	0.031795733	0.031795733	0.031795733	0.031795733	0.031795733	0.031795733	0.031795733	0.031795733	0.031795733	0.031795733	0.031795733	0.031795733	0.031795733	0.031795733	0.031795733	0.031795733	0.031795733	0.031795733	0.031795733	0.031795733	0.031795733	0.031795733	0.031795733	0.031795733	0.031795733	0.031795733	0.031795733	0.031795733	0.031795733	0.031795733	0.031795733	0.031795733	0.031795733	0.031795733	0.031795733
¸ßË¹°×ÔëÉù´¦Àí (661).mp3	0.11439618	0.11439618	0.11439618	0.11439618	0.11439618	0.11439618	0.11439618	0.11439618	0.11439618	0.11439618	0.11439618	0.11439618	0.11439618	0.11439618	0.11439618	0.11439618	0.11439618	0.11439618	0.11439618	0.11439618	0.11439618	0.11439618	0.11439618	0.11439618	0.11439618	0.11439618	0.11439618	0.11439618	0.11439618	0.11439618	0.11439618	0.11439618	0.11439618	0.11439618	0.11439618	0.11439618	0.11439618	0.11439618	0.11439618	0.11439618	0.11439618	0.11439618	0.11439618	0.11439618	0.11439618	0.11439618	0.11439618	0.11439618	0.11439618
¸ßË¹°×ÔëÉù´¦Àí (662).mp3	0.012562729	0.012562729	0.012562729	0.012562729	0.012562729	0.012562729	0.012562729	0.012562729	0.012562729	0.012562729	0.012562729	0.012562729	0.012562729	0.012562729	0.012562729	0.012562729	0.012562729	0.012562729	0.012562729	0.012562729	0.012562729	0.012562729	0.012562729	0.012562729	0.012562729	0.012562729	0.012562729	0.012562729	0.012562729	0.012562729	0.012562729	0.012562729	0.012562729	0.012562729	0.012562729	0.012562729	0.012562729	0.012562729	0.012562729	0.012562729	0.012562729	0.012562729	0.012562729	0.012562729	0.012562729	0.012562729	0.012562729	0.012562729	0.012562729
¸ßË¹°×ÔëÉù´¦Àí (663).mp3	0.04005652	0.04005652	0.04005652	0.04005652	0.04005652	0.04005652	0.04005652	0.04005652	0.04005652	0.04005652	0.04005652	0.04005652	0.04005652	0.04005652	0.04005652	0.04005652	0.04005652	0.04005652	0.04005652	0.04005652	0.04005652	0.04005652	0.04005652	0.04005652	0.04005652	0.04005652	0.04005652	0.04005652	0.04005652	0.04005652	0.04005652	0.04005652	0.04005652	0.04005652	0.04005652	0.04005652	0.04005652	0.04005652	0.04005652	0.04005652	0.04005652	0.04005652	0.04005652	0.04005652	0.04005652	0.04005652	0.04005652	0.04005652	0.04005652
¸ßË¹°×ÔëÉù´¦Àí (664).mp3	-0.2593257	-0.2593257	-0.2593257	-0.2593257	-0.2593257	-0.2593257	-0.2593257	-0.2593257	-0.2593257	-0.2593257	-0.2593257	-0.2593257	-0.2593257	-0.2593257	-0.2593257	-0.2593257	-0.2593257	-0.2593257	-0.2593257	-0.2593257	-0.2593257	-0.2593257	-0.2593257	-0.2593257	-0.2593257	-0.2593257	-0.2593257	-0.2593257	-0.2593257	-0.2593257	-0.2593257	-0.2593257	-0.2593257	-0.2593257	-0.2593257	-0.2593257	-0.2593257	-0.2593257	-0.2593257	-0.2593257	-0.2593257	-0.2593257	-0.2593257	-0.2593257	-0.2593257	-0.2593257	-0.2593257	-0.2593257	-0.2593257
¸ßË¹°×ÔëÉù´¦Àí (665).mp3	-0.011341877	-0.011341877	-0.011341877	-0.011341877	-0.011341877	-0.011341877	-0.011341877	-0.011341877	-0.011341877	-0.011341877	-0.011341877	-0.011341877	-0.011341877	-0.011341877	-0.011341877	-0.011341877	-0.011341877	-0.011341877	-0.011341877	-0.011341877	-0.011341877	-0.011341877	-0.011341877	-0.011341877	-0.011341877	-0.011341877	-0.011341877	-0.011341877	-0.011341877	-0.011341877	-0.011341877	-0.011341877	-0.011341877	-0.011341877	-0.011341877	-0.011341877	-0.011341877	-0.011341877	-0.011341877	-0.011341877	-0.011341877	-0.011341877	-0.011341877	-0.011341877	-0.011341877	-0.011341877	-0.011341877	-0.011341877	-0.011341877
¸ßË¹°×ÔëÉù´¦Àí (666).mp3	-0.1908746	-0.1908746	-0.1908746	-0.1908746	-0.1908746	-0.1908746	-0.1908746	-0.1908746	-0.1908746	-0.1908746	-0.1908746	-0.1908746	-0.1908746	-0.1908746	-0.1908746	-0.1908746	-0.1908746	-0.1908746	-0.1908746	-0.1908746	-0.1908746	-0.1908746	-0.1908746	-0.1908746	-0.1908746	-0.1908746	-0.1908746	-0.1908746	-0.1908746	-0.1908746	-0.1908746	-0.1908746	-0.1908746	-0.1908746	-0.1908746	-0.1908746	-0.1908746	-0.1908746	-0.1908746	-0.1908746	-0.1908746	-0.1908746	-0.1908746	-0.1908746	-0.1908746	-0.1908746	-0.1908746	-0.1908746	-0.1908746
¸ßË¹°×ÔëÉù´¦Àí (667).mp3	0.07273888	0.07273888	0.07273888	0.07273888	0.07273888	0.07273888	0.07273888	0.07273888	0.07273888	0.07273888	0.07273888	0.07273888	0.07273888	0.07273888	0.07273888	0.07273888	0.07273888	0.07273888	0.07273888	0.07273888	0.07273888	0.07273888	0.07273888	0.07273888	0.07273888	0.07273888	0.07273888	0.07273888	0.07273888	0.07273888	0.07273888	0.07273888	0.07273888	0.07273888	0.07273888	0.07273888	0.07273888	0.07273888	0.07273888	0.07273888	0.07273888	0.07273888	0.07273888	0.07273888	0.07273888	0.07273888	0.07273888	0.07273888	0.07273888
¸ßË¹°×ÔëÉù´¦Àí (668).mp3	0.03335709	0.03335709	0.03335709	0.03335709	0.03335709	0.03335709	0.03335709	0.03335709	0.03335709	0.03335709	0.03335709	0.03335709	0.03335709	0.03335709	0.03335709	0.03335709	0.03335709	0.03335709	0.03335709	0.03335709	0.03335709	0.03335709	0.03335709	0.03335709	0.03335709	0.03335709	0.03335709	0.03335709	0.03335709	0.03335709	0.03335709	0.03335709	0.03335709	0.03335709	0.03335709	0.03335709	0.03335709	0.03335709	0.03335709	0.03335709	0.03335709	0.03335709	0.03335709	0.03335709	0.03335709	0.03335709	0.03335709	0.03335709	0.03335709
¸ßË¹°×ÔëÉù´¦Àí (669).mp3	0.16700208	0.16700208	0.16700208	0.16700208	0.16700208	0.16700208	0.16700208	0.16700208	0.16700208	0.16700208	0.16700208	0.16700208	0.16700208	0.16700208	0.16700208	0.16700208	0.16700208	0.16700208	0.16700208	0.16700208	0.16700208	0.16700208	0.16700208	0.16700208	0.16700208	0.16700208	0.16700208	0.16700208	0.16700208	0.16700208	0.16700208	0.16700208	0.16700208	0.16700208	0.16700208	0.16700208	0.16700208	0.16700208	0.16700208	0.16700208	0.16700208	0.16700208	0.16700208	0.16700208	0.16700208	0.16700208	0.16700208	0.16700208	0.16700208
¸ßË¹°×ÔëÉù´¦Àí (670).mp3	0.04409176	0.04409176	0.04409176	0.04409176	0.04409176	0.04409176	0.04409176	0.04409176	0.04409176	0.04409176	0.04409176	0.04409176	0.04409176	0.04409176	0.04409176	0.04409176	0.04409176	0.04409176	0.04409176	0.04409176	0.04409176	0.04409176	0.04409176	0.04409176	0.04409176	0.04409176	0.04409176	0.04409176	0.04409176	0.04409176	0.04409176	0.04409176	0.04409176	0.04409176	0.04409176	0.04409176	0.04409176	0.04409176	0.04409176	0.04409176	0.04409176	0.04409176	0.04409176	0.04409176	0.04409176	0.04409176	0.04409176	0.04409176	0.04409176
¸ßË¹°×ÔëÉù´¦Àí (671).mp3	0.10857693	0.10857693	0.10857693	0.10857693	0.10857693	0.10857693	0.10857693	0.10857693	0.10857693	0.10857693	0.10857693	0.10857693	0.10857693	0.10857693	0.10857693	0.10857693	0.10857693	0.10857693	0.10857693	0.10857693	0.10857693	0.10857693	0.10857693	0.10857693	0.10857693	0.10857693	0.10857693	0.10857693	0.10857693	0.10857693	0.10857693	0.10857693	0.10857693	0.10857693	0.10857693	0.10857693	0.10857693	0.10857693	0.10857693	0.10857693	0.10857693	0.10857693	0.10857693	0.10857693	0.10857693	0.10857693	0.10857693	0.10857693	0.10857693
¸ßË¹°×ÔëÉù´¦Àí (672).mp3	0.100491144	0.100491144	0.100491144	0.100491144	0.100491144	0.100491144	0.100491144	0.100491144	0.100491144	0.100491144	0.100491144	0.100491144	0.100491144	0.100491144	0.100491144	0.100491144	0.100491144	0.100491144	0.100491144	0.100491144	0.100491144	0.100491144	0.100491144	0.100491144	0.100491144	0.100491144	0.100491144	0.100491144	0.100491144	0.100491144	0.100491144	0.100491144	0.100491144	0.100491144	0.100491144	0.100491144	0.100491144	0.100491144	0.100491144	0.100491144	0.100491144	0.100491144	0.100491144	0.100491144	0.100491144	0.100491144	0.100491144	0.100491144	0.100491144
¸ßË¹°×ÔëÉù´¦Àí (673).mp3	0.03464114	0.03464114	0.03464114	0.03464114	0.03464114	0.03464114	0.03464114	0.03464114	0.03464114	0.03464114	0.03464114	0.03464114	0.03464114	0.03464114	0.03464114	0.03464114	0.03464114	0.03464114	0.03464114	0.03464114	0.03464114	0.03464114	0.03464114	0.03464114	0.03464114	0.03464114	0.03464114	0.03464114	0.03464114	0.03464114	0.03464114	0.03464114	0.03464114	0.03464114	0.03464114	0.03464114	0.03464114	0.03464114	0.03464114	0.03464114	0.03464114	0.03464114	0.03464114	0.03464114	0.03464114	0.03464114	0.03464114	0.03464114	0.03464114
¸ßË¹°×ÔëÉù´¦Àí (674).mp3	0.11796356	0.11796356	0.11796356	0.11796356	0.11796356	0.11796356	0.11796356	0.11796356	0.11796356	0.11796356	0.11796356	0.11796356	0.11796356	0.11796356	0.11796356	0.11796356	0.11796356	0.11796356	0.11796356	0.11796356	0.11796356	0.11796356	0.11796356	0.11796356	0.11796356	0.11796356	0.11796356	0.11796356	0.11796356	0.11796356	0.11796356	0.11796356	0.11796356	0.11796356	0.11796356	0.11796356	0.11796356	0.11796356	0.11796356	0.11796356	0.11796356	0.11796356	0.11796356	0.11796356	0.11796356	0.11796356	0.11796356	0.11796356	0.11796356
¸ßË¹°×ÔëÉù´¦Àí (675).mp3	-0.028760172	-0.028760172	-0.028760172	-0.028760172	-0.028760172	-0.028760172	-0.028760172	-0.028760172	-0.028760172	-0.028760172	-0.028760172	-0.028760172	-0.028760172	-0.028760172	-0.028760172	-0.028760172	-0.028760172	-0.028760172	-0.028760172	-0.028760172	-0.028760172	-0.028760172	-0.028760172	-0.028760172	-0.028760172	-0.028760172	-0.028760172	-0.028760172	-0.028760172	-0.028760172	-0.028760172	-0.028760172	-0.028760172	-0.028760172	-0.028760172	-0.028760172	-0.028760172	-0.028760172	-0.028760172	-0.028760172	-0.028760172	-0.028760172	-0.028760172	-0.028760172	-0.028760172	-0.028760172	-0.028760172	-0.028760172	-0.028760172
¸ßË¹°×ÔëÉù´¦Àí (676).mp3	0.08444368	0.08444368	0.08444368	0.08444368	0.08444368	0.08444368	0.08444368	0.08444368	0.08444368	0.08444368	0.08444368	0.08444368	0.08444368	0.08444368	0.08444368	0.08444368	0.08444368	0.08444368	0.08444368	0.08444368	0.08444368	0.08444368	0.08444368	0.08444368	0.08444368	0.08444368	0.08444368	0.08444368	0.08444368	0.08444368	0.08444368	0.08444368	0.08444368	0.08444368	0.08444368	0.08444368	0.08444368	0.08444368	0.08444368	0.08444368	0.08444368	0.08444368	0.08444368	0.08444368	0.08444368	0.08444368	0.08444368	0.08444368	0.08444368
¸ßË¹°×ÔëÉù´¦Àí (677).mp3	-0.11773496	-0.11773496	-0.11773496	-0.11773496	-0.11773496	-0.11773496	-0.11773496	-0.11773496	-0.11773496	-0.11773496	-0.11773496	-0.11773496	-0.11773496	-0.11773496	-0.11773496	-0.11773496	-0.11773496	-0.11773496	-0.11773496	-0.11773496	-0.11773496	-0.11773496	-0.11773496	-0.11773496	-0.11773496	-0.11773496	-0.11773496	-0.11773496	-0.11773496	-0.11773496	-0.11773496	-0.11773496	-0.11773496	-0.11773496	-0.11773496	-0.11773496	-0.11773496	-0.11773496	-0.11773496	-0.11773496	-0.11773496	-0.11773496	-0.11773496	-0.11773496	-0.11773496	-0.11773496	-0.11773496	-0.11773496	-0.11773496
¸ßË¹°×ÔëÉù´¦Àí (678).mp3	0.21298778	0.21298778	0.21298778	0.21298778	0.21298778	0.21298778	0.21298778	0.21298778	0.21298778	0.21298778	0.21298778	0.21298778	0.21298778	0.21298778	0.21298778	0.21298778	0.21298778	0.21298778	0.21298778	0.21298778	0.21298778	0.21298778	0.21298778	0.21298778	0.21298778	0.21298778	0.21298778	0.21298778	0.21298778	0.21298778	0.21298778	0.21298778	0.21298778	0.21298778	0.21298778	0.21298778	0.21298778	0.21298778	0.21298778	0.21298778	0.21298778	0.21298778	0.21298778	0.21298778	0.21298778	0.21298778	0.21298778	0.21298778	0.21298778
¸ßË¹°×ÔëÉù´¦Àí (679).mp3	0.050357573	0.050357573	0.050357573	0.050357573	0.050357573	0.050357573	0.050357573	0.050357573	0.050357573	0.050357573	0.050357573	0.050357573	0.050357573	0.050357573	0.050357573	0.050357573	0.050357573	0.050357573	0.050357573	0.050357573	0.050357573	0.050357573	0.050357573	0.050357573	0.050357573	0.050357573	0.050357573	0.050357573	0.050357573	0.050357573	0.050357573	0.050357573	0.050357573	0.050357573	0.050357573	0.050357573	0.050357573	0.050357573	0.050357573	0.050357573	0.050357573	0.050357573	0.050357573	0.050357573	0.050357573	0.050357573	0.050357573	0.050357573	0.050357573
¸ßË¹°×ÔëÉù´¦Àí (680).mp3	0.3377645	0.3377645	0.3377645	0.3377645	0.3377645	0.3377645	0.3377645	0.3377645	0.3377645	0.3377645	0.3377645	0.3377645	0.3377645	0.3377645	0.3377645	0.3377645	0.3377645	0.3377645	0.3377645	0.3377645	0.3377645	0.3377645	0.3377645	0.3377645	0.3377645	0.3377645	0.3377645	0.3377645	0.3377645	0.3377645	0.3377645	0.3377645	0.3377645	0.3377645	0.3377645	0.3377645	0.3377645	0.3377645	0.3377645	0.3377645	0.3377645	0.3377645	0.3377645	0.3377645	0.3377645	0.3377645	0.3377645	0.3377645	0.3377645
¸ßË¹°×ÔëÉù´¦Àí (681).mp3	0.15347755	0.15347755	0.15347755	0.15347755	0.15347755	0.15347755	0.15347755	0.15347755	0.15347755	0.15347755	0.15347755	0.15347755	0.15347755	0.15347755	0.15347755	0.15347755	0.15347755	0.15347755	0.15347755	0.15347755	0.15347755	0.15347755	0.15347755	0.15347755	0.15347755	0.15347755	0.15347755	0.15347755	0.15347755	0.15347755	0.15347755	0.15347755	0.15347755	0.15347755	0.15347755	0.15347755	0.15347755	0.15347755	0.15347755	0.15347755	0.15347755	0.15347755	0.15347755	0.15347755	0.15347755	0.15347755	0.15347755	0.15347755	0.15347755
¸ßË¹°×ÔëÉù´¦Àí (682).mp3	0.13277131	0.13277131	0.13277131	0.13277131	0.13277131	0.13277131	0.13277131	0.13277131	0.13277131	0.13277131	0.13277131	0.13277131	0.13277131	0.13277131	0.13277131	0.13277131	0.13277131	0.13277131	0.13277131	0.13277131	0.13277131	0.13277131	0.13277131	0.13277131	0.13277131	0.13277131	0.13277131	0.13277131	0.13277131	0.13277131	0.13277131	0.13277131	0.13277131	0.13277131	0.13277131	0.13277131	0.13277131	0.13277131	0.13277131	0.13277131	0.13277131	0.13277131	0.13277131	0.13277131	0.13277131	0.13277131	0.13277131	0.13277131	0.13277131
[truncated: 806 more rows]
[truncated: 12 more columns]
