# Supplementary material for: Music-induced emotion flow modeling by ENMI Network
Source: PLoS One. 2024 Oct 21;19(10):e0297712. doi: 10.1371/journal.pone.0297712 (PMC11493256; doi:10.1371/journal.pone.0297712)
Supplement: S1 File — (ZIP) [file pone.0297712.s001.zip › minimal dataset/Augmented dataset/Music features/feature_4.csv]

SongNumber	Feature_30	Feature_31	Feature_32	Feature_33	Feature_34	Feature_35	Feature_36	Feature_37	Feature_38	Feature_39	Feature_40	Feature_41	Feature_42	Feature_43	Feature_44	Feature_45	Feature_46	Feature_47	Feature_48	Feature_49	Feature_50	Feature_51	Feature_52	Feature_53	Feature_54	Feature_55	Feature_56	Feature_57	Feature_58	Feature_59	Feature_60	Feature_61	Feature_62	Feature_63	Feature_64	Feature_65	Feature_66	Feature_67	Feature_68	Feature_69	Feature_70	Feature_71	Feature_72	Feature_73	Feature_74	Feature_75	Feature_76	Feature_77	Feature_78
¸ßË¹°×ÔëÉù´¦Àí (1).mp3	-0.28891534	-0.28891534	-0.28891534	-0.28891534	-0.28891534	-0.28891534	-0.28891534	-0.28891534	-0.28891534	-0.28891534	-0.28891534	-0.28891534	-0.28891534	-0.28891534	-0.28891534	-0.28891534	-0.28891534	-0.28891534	-0.28891534	-0.28891534	-0.28891534	-0.28891534	-0.28891534	-0.28891534	-0.28891534	-0.28891534	-0.28891534	-0.28891534	-0.28891534	-0.28891534	-0.28891534	-0.28891534	-0.28891534	-0.28891534	-0.28891534	-0.28891534	-0.28891534	-0.28891534	-0.28891534	-0.28891534	-0.28891534	-0.28891534	-0.28891534	-0.28891534	-0.28891534	-0.28891534	-0.28891534	-0.28891534	-0.28891534
¸ßË¹°×ÔëÉù´¦Àí (2).mp3	-0.13087699	-0.13087699	-0.13087699	-0.13087699	-0.13087699	-0.13087699	-0.13087699	-0.13087699	-0.13087699	-0.13087699	-0.13087699	-0.13087699	-0.13087699	-0.13087699	-0.13087699	-0.13087699	-0.13087699	-0.13087699	-0.13087699	-0.13087699	-0.13087699	-0.13087699	-0.13087699	-0.13087699	-0.13087699	-0.13087699	-0.13087699	-0.13087699	-0.13087699	-0.13087699	-0.13087699	-0.13087699	-0.13087699	-0.13087699	-0.13087699	-0.13087699	-0.13087699	-0.13087699	-0.13087699	-0.13087699	-0.13087699	-0.13087699	-0.13087699	-0.13087699	-0.13087699	-0.13087699	-0.13087699	-0.13087699	-0.13087699
¸ßË¹°×ÔëÉù´¦Àí (3).mp3	-0.045033135	-0.045033135	-0.045033135	-0.045033135	-0.045033135	-0.045033135	-0.045033135	-0.045033135	-0.045033135	-0.045033135	-0.045033135	-0.045033135	-0.045033135	-0.045033135	-0.045033135	-0.045033135	-0.045033135	-0.045033135	-0.045033135	-0.045033135	-0.045033135	-0.045033135	-0.045033135	-0.045033135	-0.045033135	-0.045033135	-0.045033135	-0.045033135	-0.045033135	-0.045033135	-0.045033135	-0.045033135	-0.045033135	-0.045033135	-0.045033135	-0.045033135	-0.045033135	-0.045033135	-0.045033135	-0.045033135	-0.045033135	-0.045033135	-0.045033135	-0.045033135	-0.045033135	-0.045033135	-0.045033135	-0.045033135	-0.045033135
¸ßË¹°×ÔëÉù´¦Àí (4).mp3	-0.08443687	-0.08443687	-0.08443687	-0.08443687	-0.08443687	-0.08443687	-0.08443687	-0.08443687	-0.08443687	-0.08443687	-0.08443687	-0.08443687	-0.08443687	-0.08443687	-0.08443687	-0.08443687	-0.08443687	-0.08443687	-0.08443687	-0.08443687	-0.08443687	-0.08443687	-0.08443687	-0.08443687	-0.08443687	-0.08443687	-0.08443687	-0.08443687	-0.08443687	-0.08443687	-0.08443687	-0.08443687	-0.08443687	-0.08443687	-0.08443687	-0.08443687	-0.08443687	-0.08443687	-0.08443687	-0.08443687	-0.08443687	-0.08443687	-0.08443687	-0.08443687	-0.08443687	-0.08443687	-0.08443687	-0.08443687	-0.08443687
¸ßË¹°×ÔëÉù´¦Àí (5).mp3	0.06857764	0.06857764	0.06857764	0.06857764	0.06857764	0.06857764	0.06857764	0.06857764	0.06857764	0.06857764	0.06857764	0.06857764	0.06857764	0.06857764	0.06857764	0.06857764	0.06857764	0.06857764	0.06857764	0.06857764	0.06857764	0.06857764	0.06857764	0.06857764	0.06857764	0.06857764	0.06857764	0.06857764	0.06857764	0.06857764	0.06857764	0.06857764	0.06857764	0.06857764	0.06857764	0.06857764	0.06857764	0.06857764	0.06857764	0.06857764	0.06857764	0.06857764	0.06857764	0.06857764	0.06857764	0.06857764	0.06857764	0.06857764	0.06857764
¸ßË¹°×ÔëÉù´¦Àí (6).mp3	-0.075183235	-0.075183235	-0.075183235	-0.075183235	-0.075183235	-0.075183235	-0.075183235	-0.075183235	-0.075183235	-0.075183235	-0.075183235	-0.075183235	-0.075183235	-0.075183235	-0.075183235	-0.075183235	-0.075183235	-0.075183235	-0.075183235	-0.075183235	-0.075183235	-0.075183235	-0.075183235	-0.075183235	-0.075183235	-0.075183235	-0.075183235	-0.075183235	-0.075183235	-0.075183235	-0.075183235	-0.075183235	-0.075183235	-0.075183235	-0.075183235	-0.075183235	-0.075183235	-0.075183235	-0.075183235	-0.075183235	-0.075183235	-0.075183235	-0.075183235	-0.075183235	-0.075183235	-0.075183235	-0.075183235	-0.075183235	-0.075183235
¸ßË¹°×ÔëÉù´¦Àí (7).mp3	-0.038933717	-0.038933717	-0.038933717	-0.038933717	-0.038933717	-0.038933717	-0.038933717	-0.038933717	-0.038933717	-0.038933717	-0.038933717	-0.038933717	-0.038933717	-0.038933717	-0.038933717	-0.038933717	-0.038933717	-0.038933717	-0.038933717	-0.038933717	-0.038933717	-0.038933717	-0.038933717	-0.038933717	-0.038933717	-0.038933717	-0.038933717	-0.038933717	-0.038933717	-0.038933717	-0.038933717	-0.038933717	-0.038933717	-0.038933717	-0.038933717	-0.038933717	-0.038933717	-0.038933717	-0.038933717	-0.038933717	-0.038933717	-0.038933717	-0.038933717	-0.038933717	-0.038933717	-0.038933717	-0.038933717	-0.038933717	-0.038933717
¸ßË¹°×ÔëÉù´¦Àí (8).mp3	0.23787257	0.23787257	0.23787257	0.23787257	0.23787257	0.23787257	0.23787257	0.23787257	0.23787257	0.23787257	0.23787257	0.23787257	0.23787257	0.23787257	0.23787257	0.23787257	0.23787257	0.23787257	0.23787257	0.23787257	0.23787257	0.23787257	0.23787257	0.23787257	0.23787257	0.23787257	0.23787257	0.23787257	0.23787257	0.23787257	0.23787257	0.23787257	0.23787257	0.23787257	0.23787257	0.23787257	0.23787257	0.23787257	0.23787257	0.23787257	0.23787257	0.23787257	0.23787257	0.23787257	0.23787257	0.23787257	0.23787257	0.23787257	0.23787257
¸ßË¹°×ÔëÉù´¦Àí (9).mp3	0.09575713	0.09575713	0.09575713	0.09575713	0.09575713	0.09575713	0.09575713	0.09575713	0.09575713	0.09575713	0.09575713	0.09575713	0.09575713	0.09575713	0.09575713	0.09575713	0.09575713	0.09575713	0.09575713	0.09575713	0.09575713	0.09575713	0.09575713	0.09575713	0.09575713	0.09575713	0.09575713	0.09575713	0.09575713	0.09575713	0.09575713	0.09575713	0.09575713	0.09575713	0.09575713	0.09575713	0.09575713	0.09575713	0.09575713	0.09575713	0.09575713	0.09575713	0.09575713	0.09575713	0.09575713	0.09575713	0.09575713	0.09575713	0.09575713
¸ßË¹°×ÔëÉù´¦Àí (10).mp3	0.25320113	0.25320113	0.25320113	0.25320113	0.25320113	0.25320113	0.25320113	0.25320113	0.25320113	0.25320113	0.25320113	0.25320113	0.25320113	0.25320113	0.25320113	0.25320113	0.25320113	0.25320113	0.25320113	0.25320113	0.25320113	0.25320113	0.25320113	0.25320113	0.25320113	0.25320113	0.25320113	0.25320113	0.25320113	0.25320113	0.25320113	0.25320113	0.25320113	0.25320113	0.25320113	0.25320113	0.25320113	0.25320113	0.25320113	0.25320113	0.25320113	0.25320113	0.25320113	0.25320113	0.25320113	0.25320113	0.25320113	0.25320113	0.25320113
¸ßË¹°×ÔëÉù´¦Àí (11).mp3	-0.031170614	-0.031170614	-0.031170614	-0.031170614	-0.031170614	-0.031170614	-0.031170614	-0.031170614	-0.031170614	-0.031170614	-0.031170614	-0.031170614	-0.031170614	-0.031170614	-0.031170614	-0.031170614	-0.031170614	-0.031170614	-0.031170614	-0.031170614	-0.031170614	-0.031170614	-0.031170614	-0.031170614	-0.031170614	-0.031170614	-0.031170614	-0.031170614	-0.031170614	-0.031170614	-0.031170614	-0.031170614	-0.031170614	-0.031170614	-0.031170614	-0.031170614	-0.031170614	-0.031170614	-0.031170614	-0.031170614	-0.031170614	-0.031170614	-0.031170614	-0.031170614	-0.031170614	-0.031170614	-0.031170614	-0.031170614	-0.031170614
¸ßË¹°×ÔëÉù´¦Àí (12).mp3	-0.21104318	-0.21104318	-0.21104318	-0.21104318	-0.21104318	-0.21104318	-0.21104318	-0.21104318	-0.21104318	-0.21104318	-0.21104318	-0.21104318	-0.21104318	-0.21104318	-0.21104318	-0.21104318	-0.21104318	-0.21104318	-0.21104318	-0.21104318	-0.21104318	-0.21104318	-0.21104318	-0.21104318	-0.21104318	-0.21104318	-0.21104318	-0.21104318	-0.21104318	-0.21104318	-0.21104318	-0.21104318	-0.21104318	-0.21104318	-0.21104318	-0.21104318	-0.21104318	-0.21104318	-0.21104318	-0.21104318	-0.21104318	-0.21104318	-0.21104318	-0.21104318	-0.21104318	-0.21104318	-0.21104318	-0.21104318	-0.21104318
¸ßË¹°×ÔëÉù´¦Àí (13).mp3	-0.12974307	-0.12974307	-0.12974307	-0.12974307	-0.12974307	-0.12974307	-0.12974307	-0.12974307	-0.12974307	-0.12974307	-0.12974307	-0.12974307	-0.12974307	-0.12974307	-0.12974307	-0.12974307	-0.12974307	-0.12974307	-0.12974307	-0.12974307	-0.12974307	-0.12974307	-0.12974307	-0.12974307	-0.12974307	-0.12974307	-0.12974307	-0.12974307	-0.12974307	-0.12974307	-0.12974307	-0.12974307	-0.12974307	-0.12974307	-0.12974307	-0.12974307	-0.12974307	-0.12974307	-0.12974307	-0.12974307	-0.12974307	-0.12974307	-0.12974307	-0.12974307	-0.12974307	-0.12974307	-0.12974307	-0.12974307	-0.12974307
¸ßË¹°×ÔëÉù´¦Àí (14).mp3	-0.12002116	-0.12002116	-0.12002116	-0.12002116	-0.12002116	-0.12002116	-0.12002116	-0.12002116	-0.12002116	-0.12002116	-0.12002116	-0.12002116	-0.12002116	-0.12002116	-0.12002116	-0.12002116	-0.12002116	-0.12002116	-0.12002116	-0.12002116	-0.12002116	-0.12002116	-0.12002116	-0.12002116	-0.12002116	-0.12002116	-0.12002116	-0.12002116	-0.12002116	-0.12002116	-0.12002116	-0.12002116	-0.12002116	-0.12002116	-0.12002116	-0.12002116	-0.12002116	-0.12002116	-0.12002116	-0.12002116	-0.12002116	-0.12002116	-0.12002116	-0.12002116	-0.12002116	-0.12002116	-0.12002116	-0.12002116	-0.12002116
¸ßË¹°×ÔëÉù´¦Àí (15).mp3	-0.11603206	-0.11603206	-0.11603206	-0.11603206	-0.11603206	-0.11603206	-0.11603206	-0.11603206	-0.11603206	-0.11603206	-0.11603206	-0.11603206	-0.11603206	-0.11603206	-0.11603206	-0.11603206	-0.11603206	-0.11603206	-0.11603206	-0.11603206	-0.11603206	-0.11603206	-0.11603206	-0.11603206	-0.11603206	-0.11603206	-0.11603206	-0.11603206	-0.11603206	-0.11603206	-0.11603206	-0.11603206	-0.11603206	-0.11603206	-0.11603206	-0.11603206	-0.11603206	-0.11603206	-0.11603206	-0.11603206	-0.11603206	-0.11603206	-0.11603206	-0.11603206	-0.11603206	-0.11603206	-0.11603206	-0.11603206	-0.11603206
¸ßË¹°×ÔëÉù´¦Àí (16).mp3	0.030386485	0.030386485	0.030386485	0.030386485	0.030386485	0.030386485	0.030386485	0.030386485	0.030386485	0.030386485	0.030386485	0.030386485	0.030386485	0.030386485	0.030386485	0.030386485	0.030386485	0.030386485	0.030386485	0.030386485	0.030386485	0.030386485	0.030386485	0.030386485	0.030386485	0.030386485	0.030386485	0.030386485	0.030386485	0.030386485	0.030386485	0.030386485	0.030386485	0.030386485	0.030386485	0.030386485	0.030386485	0.030386485	0.030386485	0.030386485	0.030386485	0.030386485	0.030386485	0.030386485	0.030386485	0.030386485	0.030386485	0.030386485	0.030386485
¸ßË¹°×ÔëÉù´¦Àí (17).mp3	0.009720162	0.009720162	0.009720162	0.009720162	0.009720162	0.009720162	0.009720162	0.009720162	0.009720162	0.009720162	0.009720162	0.009720162	0.009720162	0.009720162	0.009720162	0.009720162	0.009720162	0.009720162	0.009720162	0.009720162	0.009720162	0.009720162	0.009720162	0.009720162	0.009720162	0.009720162	0.009720162	0.009720162	0.009720162	0.009720162	0.009720162	0.009720162	0.009720162	0.009720162	0.009720162	0.009720162	0.009720162	0.009720162	0.009720162	0.009720162	0.009720162	0.009720162	0.009720162	0.009720162	0.009720162	0.009720162	0.009720162	0.009720162	0.009720162
¸ßË¹°×ÔëÉù´¦Àí (18).mp3	0.05539336	0.05539336	0.05539336	0.05539336	0.05539336	0.05539336	0.05539336	0.05539336	0.05539336	0.05539336	0.05539336	0.05539336	0.05539336	0.05539336	0.05539336	0.05539336	0.05539336	0.05539336	0.05539336	0.05539336	0.05539336	0.05539336	0.05539336	0.05539336	0.05539336	0.05539336	0.05539336	0.05539336	0.05539336	0.05539336	0.05539336	0.05539336	0.05539336	0.05539336	0.05539336	0.05539336	0.05539336	0.05539336	0.05539336	0.05539336	0.05539336	0.05539336	0.05539336	0.05539336	0.05539336	0.05539336	0.05539336	0.05539336	0.05539336
¸ßË¹°×ÔëÉù´¦Àí (19).mp3	0.033892862	0.033892862	0.033892862	0.033892862	0.033892862	0.033892862	0.033892862	0.033892862	0.033892862	0.033892862	0.033892862	0.033892862	0.033892862	0.033892862	0.033892862	0.033892862	0.033892862	0.033892862	0.033892862	0.033892862	0.033892862	0.033892862	0.033892862	0.033892862	0.033892862	0.033892862	0.033892862	0.033892862	0.033892862	0.033892862	0.033892862	0.033892862	0.033892862	0.033892862	0.033892862	0.033892862	0.033892862	0.033892862	0.033892862	0.033892862	0.033892862	0.033892862	0.033892862	0.033892862	0.033892862	0.033892862	0.033892862	0.033892862	0.033892862
¸ßË¹°×ÔëÉù´¦Àí (20).mp3	0.32198602	0.32198602	0.32198602	0.32198602	0.32198602	0.32198602	0.32198602	0.32198602	0.32198602	0.32198602	0.32198602	0.32198602	0.32198602	0.32198602	0.32198602	0.32198602	0.32198602	0.32198602	0.32198602	0.32198602	0.32198602	0.32198602	0.32198602	0.32198602	0.32198602	0.32198602	0.32198602	0.32198602	0.32198602	0.32198602	0.32198602	0.32198602	0.32198602	0.32198602	0.32198602	0.32198602	0.32198602	0.32198602	0.32198602	0.32198602	0.32198602	0.32198602	0.32198602	0.32198602	0.32198602	0.32198602	0.32198602	0.32198602	0.32198602
¸ßË¹°×ÔëÉù´¦Àí (21).mp3	0.017016187	0.017016187	0.017016187	0.017016187	0.017016187	0.017016187	0.017016187	0.017016187	0.017016187	0.017016187	0.017016187	0.017016187	0.017016187	0.017016187	0.017016187	0.017016187	0.017016187	0.017016187	0.017016187	0.017016187	0.017016187	0.017016187	0.017016187	0.017016187	0.017016187	0.017016187	0.017016187	0.017016187	0.017016187	0.017016187	0.017016187	0.017016187	0.017016187	0.017016187	0.017016187	0.017016187	0.017016187	0.017016187	0.017016187	0.017016187	0.017016187	0.017016187	0.017016187	0.017016187	0.017016187	0.017016187	0.017016187	0.017016187	0.017016187
¸ßË¹°×ÔëÉù´¦Àí (22).mp3	0.2830219	0.2830219	0.2830219	0.2830219	0.2830219	0.2830219	0.2830219	0.2830219	0.2830219	0.2830219	0.2830219	0.2830219	0.2830219	0.2830219	0.2830219	0.2830219	0.2830219	0.2830219	0.2830219	0.2830219	0.2830219	0.2830219	0.2830219	0.2830219	0.2830219	0.2830219	0.2830219	0.2830219	0.2830219	0.2830219	0.2830219	0.2830219	0.2830219	0.2830219	0.2830219	0.2830219	0.2830219	0.2830219	0.2830219	0.2830219	0.2830219	0.2830219	0.2830219	0.2830219	0.2830219	0.2830219	0.2830219	0.2830219	0.2830219
¸ßË¹°×ÔëÉù´¦Àí (23).mp3	0.002020277	0.002020277	0.002020277	0.002020277	0.002020277	0.002020277	0.002020277	0.002020277	0.002020277	0.002020277	0.002020277	0.002020277	0.002020277	0.002020277	0.002020277	0.002020277	0.002020277	0.002020277	0.002020277	0.002020277	0.002020277	0.002020277	0.002020277	0.002020277	0.002020277	0.002020277	0.002020277	0.002020277	0.002020277	0.002020277	0.002020277	0.002020277	0.002020277	0.002020277	0.002020277	0.002020277	0.002020277	0.002020277	0.002020277	0.002020277	0.002020277	0.002020277	0.002020277	0.002020277	0.002020277	0.002020277	0.002020277	0.002020277	0.002020277
¸ßË¹°×ÔëÉù´¦Àí (24).mp3	0.07007889	0.07007889	0.07007889	0.07007889	0.07007889	0.07007889	0.07007889	0.07007889	0.07007889	0.07007889	0.07007889	0.07007889	0.07007889	0.07007889	0.07007889	0.07007889	0.07007889	0.07007889	0.07007889	0.07007889	0.07007889	0.07007889	0.07007889	0.07007889	0.07007889	0.07007889	0.07007889	0.07007889	0.07007889	0.07007889	0.07007889	0.07007889	0.07007889	0.07007889	0.07007889	0.07007889	0.07007889	0.07007889	0.07007889	0.07007889	0.07007889	0.07007889	0.07007889	0.07007889	0.07007889	0.07007889	0.07007889	0.07007889	0.07007889
¸ßË¹°×ÔëÉù´¦Àí (25).mp3	-0.20944977	-0.20944977	-0.20944977	-0.20944977	-0.20944977	-0.20944977	-0.20944977	-0.20944977	-0.20944977	-0.20944977	-0.20944977	-0.20944977	-0.20944977	-0.20944977	-0.20944977	-0.20944977	-0.20944977	-0.20944977	-0.20944977	-0.20944977	-0.20944977	-0.20944977	-0.20944977	-0.20944977	-0.20944977	-0.20944977	-0.20944977	-0.20944977	-0.20944977	-0.20944977	-0.20944977	-0.20944977	-0.20944977	-0.20944977	-0.20944977	-0.20944977	-0.20944977	-0.20944977	-0.20944977	-0.20944977	-0.20944977	-0.20944977	-0.20944977	-0.20944977	-0.20944977	-0.20944977	-0.20944977	-0.20944977	-0.20944977
¸ßË¹°×ÔëÉù´¦Àí (26).mp3	-0.16244704	-0.16244704	-0.16244704	-0.16244704	-0.16244704	-0.16244704	-0.16244704	-0.16244704	-0.16244704	-0.16244704	-0.16244704	-0.16244704	-0.16244704	-0.16244704	-0.16244704	-0.16244704	-0.16244704	-0.16244704	-0.16244704	-0.16244704	-0.16244704	-0.16244704	-0.16244704	-0.16244704	-0.16244704	-0.16244704	-0.16244704	-0.16244704	-0.16244704	-0.16244704	-0.16244704	-0.16244704	-0.16244704	-0.16244704	-0.16244704	-0.16244704	-0.16244704	-0.16244704	-0.16244704	-0.16244704	-0.16244704	-0.16244704	-0.16244704	-0.16244704	-0.16244704	-0.16244704	-0.16244704	-0.16244704	-0.16244704
¸ßË¹°×ÔëÉù´¦Àí (27).mp3	0.10475143	0.10475143	0.10475143	0.10475143	0.10475143	0.10475143	0.10475143	0.10475143	0.10475143	0.10475143	0.10475143	0.10475143	0.10475143	0.10475143	0.10475143	0.10475143	0.10475143	0.10475143	0.10475143	0.10475143	0.10475143	0.10475143	0.10475143	0.10475143	0.10475143	0.10475143	0.10475143	0.10475143	0.10475143	0.10475143	0.10475143	0.10475143	0.10475143	0.10475143	0.10475143	0.10475143	0.10475143	0.10475143	0.10475143	0.10475143	0.10475143	0.10475143	0.10475143	0.10475143	0.10475143	0.10475143	0.10475143	0.10475143	0.10475143
¸ßË¹°×ÔëÉù´¦Àí (28).mp3	0.034676038	0.034676038	0.034676038	0.034676038	0.034676038	0.034676038	0.034676038	0.034676038	0.034676038	0.034676038	0.034676038	0.034676038	0.034676038	0.034676038	0.034676038	0.034676038	0.034676038	0.034676038	0.034676038	0.034676038	0.034676038	0.034676038	0.034676038	0.034676038	0.034676038	0.034676038	0.034676038	0.034676038	0.034676038	0.034676038	0.034676038	0.034676038	0.034676038	0.034676038	0.034676038	0.034676038	0.034676038	0.034676038	0.034676038	0.034676038	0.034676038	0.034676038	0.034676038	0.034676038	0.034676038	0.034676038	0.034676038	0.034676038	0.034676038
¸ßË¹°×ÔëÉù´¦Àí (29).mp3	0.103740476	0.103740476	0.103740476	0.103740476	0.103740476	0.103740476	0.103740476	0.103740476	0.103740476	0.103740476	0.103740476	0.103740476	0.103740476	0.103740476	0.103740476	0.103740476	0.103740476	0.103740476	0.103740476	0.103740476	0.103740476	0.103740476	0.103740476	0.103740476	0.103740476	0.103740476	0.103740476	0.103740476	0.103740476	0.103740476	0.103740476	0.103740476	0.103740476	0.103740476	0.103740476	0.103740476	0.103740476	0.103740476	0.103740476	0.103740476	0.103740476	0.103740476	0.103740476	0.103740476	0.103740476	0.103740476	0.103740476	0.103740476	0.103740476
¸ßË¹°×ÔëÉù´¦Àí (30).mp3	-0.09407909	-0.09407909	-0.09407909	-0.09407909	-0.09407909	-0.09407909	-0.09407909	-0.09407909	-0.09407909	-0.09407909	-0.09407909	-0.09407909	-0.09407909	-0.09407909	-0.09407909	-0.09407909	-0.09407909	-0.09407909	-0.09407909	-0.09407909	-0.09407909	-0.09407909	-0.09407909	-0.09407909	-0.09407909	-0.09407909	-0.09407909	-0.09407909	-0.09407909	-0.09407909	-0.09407909	-0.09407909	-0.09407909	-0.09407909	-0.09407909	-0.09407909	-0.09407909	-0.09407909	-0.09407909	-0.09407909	-0.09407909	-0.09407909	-0.09407909	-0.09407909	-0.09407909	-0.09407909	-0.09407909	-0.09407909	-0.09407909
¸ßË¹°×ÔëÉù´¦Àí (31).mp3	-0.10617264	-0.10617264	-0.10617264	-0.10617264	-0.10617264	-0.10617264	-0.10617264	-0.10617264	-0.10617264	-0.10617264	-0.10617264	-0.10617264	-0.10617264	-0.10617264	-0.10617264	-0.10617264	-0.10617264	-0.10617264	-0.10617264	-0.10617264	-0.10617264	-0.10617264	-0.10617264	-0.10617264	-0.10617264	-0.10617264	-0.10617264	-0.10617264	-0.10617264	-0.10617264	-0.10617264	-0.10617264	-0.10617264	-0.10617264	-0.10617264	-0.10617264	-0.10617264	-0.10617264	-0.10617264	-0.10617264	-0.10617264	-0.10617264	-0.10617264	-0.10617264	-0.10617264	-0.10617264	-0.10617264	-0.10617264	-0.10617264
¸ßË¹°×ÔëÉù´¦Àí (32).mp3	-0.12143617	-0.12143617	-0.12143617	-0.12143617	-0.12143617	-0.12143617	-0.12143617	-0.12143617	-0.12143617	-0.12143617	-0.12143617	-0.12143617	-0.12143617	-0.12143617	-0.12143617	-0.12143617	-0.12143617	-0.12143617	-0.12143617	-0.12143617	-0.12143617	-0.12143617	-0.12143617	-0.12143617	-0.12143617	-0.12143617	-0.12143617	-0.12143617	-0.12143617	-0.12143617	-0.12143617	-0.12143617	-0.12143617	-0.12143617	-0.12143617	-0.12143617	-0.12143617	-0.12143617	-0.12143617	-0.12143617	-0.12143617	-0.12143617	-0.12143617	-0.12143617	-0.12143617	-0.12143617	-0.12143617	-0.12143617	-0.12143617
¸ßË¹°×ÔëÉù´¦Àí (33).mp3	0.1806289	0.1806289	0.1806289	0.1806289	0.1806289	0.1806289	0.1806289	0.1806289	0.1806289	0.1806289	0.1806289	0.1806289	0.1806289	0.1806289	0.1806289	0.1806289	0.1806289	0.1806289	0.1806289	0.1806289	0.1806289	0.1806289	0.1806289	0.1806289	0.1806289	0.1806289	0.1806289	0.1806289	0.1806289	0.1806289	0.1806289	0.1806289	0.1806289	0.1806289	0.1806289	0.1806289	0.1806289	0.1806289	0.1806289	0.1806289	0.1806289	0.1806289	0.1806289	0.1806289	0.1806289	0.1806289	0.1806289	0.1806289	0.1806289
¸ßË¹°×ÔëÉù´¦Àí (34).mp3	0.023226239	0.023226239	0.023226239	0.023226239	0.023226239	0.023226239	0.023226239	0.023226239	0.023226239	0.023226239	0.023226239	0.023226239	0.023226239	0.023226239	0.023226239	0.023226239	0.023226239	0.023226239	0.023226239	0.023226239	0.023226239	0.023226239	0.023226239	0.023226239	0.023226239	0.023226239	0.023226239	0.023226239	0.023226239	0.023226239	0.023226239	0.023226239	0.023226239	0.023226239	0.023226239	0.023226239	0.023226239	0.023226239	0.023226239	0.023226239	0.023226239	0.023226239	0.023226239	0.023226239	0.023226239	0.023226239	0.023226239	0.023226239	0.023226239
¸ßË¹°×ÔëÉù´¦Àí (35).mp3	0.21269798	0.21269798	0.21269798	0.21269798	0.21269798	0.21269798	0.21269798	0.21269798	0.21269798	0.21269798	0.21269798	0.21269798	0.21269798	0.21269798	0.21269798	0.21269798	0.21269798	0.21269798	0.21269798	0.21269798	0.21269798	0.21269798	0.21269798	0.21269798	0.21269798	0.21269798	0.21269798	0.21269798	0.21269798	0.21269798	0.21269798	0.21269798	0.21269798	0.21269798	0.21269798	0.21269798	0.21269798	0.21269798	0.21269798	0.21269798	0.21269798	0.21269798	0.21269798	0.21269798	0.21269798	0.21269798	0.21269798	0.21269798	0.21269798
¸ßË¹°×ÔëÉù´¦Àí (36).mp3	-0.0820663	-0.0820663	-0.0820663	-0.0820663	-0.0820663	-0.0820663	-0.0820663	-0.0820663	-0.0820663	-0.0820663	-0.0820663	-0.0820663	-0.0820663	-0.0820663	-0.0820663	-0.0820663	-0.0820663	-0.0820663	-0.0820663	-0.0820663	-0.0820663	-0.0820663	-0.0820663	-0.0820663	-0.0820663	-0.0820663	-0.0820663	-0.0820663	-0.0820663	-0.0820663	-0.0820663	-0.0820663	-0.0820663	-0.0820663	-0.0820663	-0.0820663	-0.0820663	-0.0820663	-0.0820663	-0.0820663	-0.0820663	-0.0820663	-0.0820663	-0.0820663	-0.0820663	-0.0820663	-0.0820663	-0.0820663	-0.0820663
¸ßË¹°×ÔëÉù´¦Àí (37).mp3	0.07341706	0.07341706	0.07341706	0.07341706	0.07341706	0.07341706	0.07341706	0.07341706	0.07341706	0.07341706	0.07341706	0.07341706	0.07341706	0.07341706	0.07341706	0.07341706	0.07341706	0.07341706	0.07341706	0.07341706	0.07341706	0.07341706	0.07341706	0.07341706	0.07341706	0.07341706	0.07341706	0.07341706	0.07341706	0.07341706	0.07341706	0.07341706	0.07341706	0.07341706	0.07341706	0.07341706	0.07341706	0.07341706	0.07341706	0.07341706	0.07341706	0.07341706	0.07341706	0.07341706	0.07341706	0.07341706	0.07341706	0.07341706	0.07341706
¸ßË¹°×ÔëÉù´¦Àí (38).mp3	-0.04500062	-0.04500062	-0.04500062	-0.04500062	-0.04500062	-0.04500062	-0.04500062	-0.04500062	-0.04500062	-0.04500062	-0.04500062	-0.04500062	-0.04500062	-0.04500062	-0.04500062	-0.04500062	-0.04500062	-0.04500062	-0.04500062	-0.04500062	-0.04500062	-0.04500062	-0.04500062	-0.04500062	-0.04500062	-0.04500062	-0.04500062	-0.04500062	-0.04500062	-0.04500062	-0.04500062	-0.04500062	-0.04500062	-0.04500062	-0.04500062	-0.04500062	-0.04500062	-0.04500062	-0.04500062	-0.04500062	-0.04500062	-0.04500062	-0.04500062	-0.04500062	-0.04500062	-0.04500062	-0.04500062	-0.04500062	-0.04500062
¸ßË¹°×ÔëÉù´¦Àí (39).mp3	-0.052813374	-0.052813374	-0.052813374	-0.052813374	-0.052813374	-0.052813374	-0.052813374	-0.052813374	-0.052813374	-0.052813374	-0.052813374	-0.052813374	-0.052813374	-0.052813374	-0.052813374	-0.052813374	-0.052813374	-0.052813374	-0.052813374	-0.052813374	-0.052813374	-0.052813374	-0.052813374	-0.052813374	-0.052813374	-0.052813374	-0.052813374	-0.052813374	-0.052813374	-0.052813374	-0.052813374	-0.052813374	-0.052813374	-0.052813374	-0.052813374	-0.052813374	-0.052813374	-0.052813374	-0.052813374	-0.052813374	-0.052813374	-0.052813374	-0.052813374	-0.052813374	-0.052813374	-0.052813374	-0.052813374	-0.052813374	-0.052813374
¸ßË¹°×ÔëÉù´¦Àí (40).mp3	0.068711	0.068711	0.068711	0.068711	0.068711	0.068711	0.068711	0.068711	0.068711	0.068711	0.068711	0.068711	0.068711	0.068711	0.068711	0.068711	0.068711	0.068711	0.068711	0.068711	0.068711	0.068711	0.068711	0.068711	0.068711	0.068711	0.068711	0.068711	0.068711	0.068711	0.068711	0.068711	0.068711	0.068711	0.068711	0.068711	0.068711	0.068711	0.068711	0.068711	0.068711	0.068711	0.068711	0.068711	0.068711	0.068711	0.068711	0.068711	0.068711
¸ßË¹°×ÔëÉù´¦Àí (41).mp3	0.18454897	0.18454897	0.18454897	0.18454897	0.18454897	0.18454897	0.18454897	0.18454897	0.18454897	0.18454897	0.18454897	0.18454897	0.18454897	0.18454897	0.18454897	0.18454897	0.18454897	0.18454897	0.18454897	0.18454897	0.18454897	0.18454897	0.18454897	0.18454897	0.18454897	0.18454897	0.18454897	0.18454897	0.18454897	0.18454897	0.18454897	0.18454897	0.18454897	0.18454897	0.18454897	0.18454897	0.18454897	0.18454897	0.18454897	0.18454897	0.18454897	0.18454897	0.18454897	0.18454897	0.18454897	0.18454897	0.18454897	0.18454897	0.18454897
¸ßË¹°×ÔëÉù´¦Àí (42).mp3	-0.1500566	-0.1500566	-0.1500566	-0.1500566	-0.1500566	-0.1500566	-0.1500566	-0.1500566	-0.1500566	-0.1500566	-0.1500566	-0.1500566	-0.1500566	-0.1500566	-0.1500566	-0.1500566	-0.1500566	-0.1500566	-0.1500566	-0.1500566	-0.1500566	-0.1500566	-0.1500566	-0.1500566	-0.1500566	-0.1500566	-0.1500566	-0.1500566	-0.1500566	-0.1500566	-0.1500566	-0.1500566	-0.1500566	-0.1500566	-0.1500566	-0.1500566	-0.1500566	-0.1500566	-0.1500566	-0.1500566	-0.1500566	-0.1500566	-0.1500566	-0.1500566	-0.1500566	-0.1500566	-0.1500566	-0.1500566	-0.1500566
¸ßË¹°×ÔëÉù´¦Àí (43).mp3	0.30116242	0.30116242	0.30116242	0.30116242	0.30116242	0.30116242	0.30116242	0.30116242	0.30116242	0.30116242	0.30116242	0.30116242	0.30116242	0.30116242	0.30116242	0.30116242	0.30116242	0.30116242	0.30116242	0.30116242	0.30116242	0.30116242	0.30116242	0.30116242	0.30116242	0.30116242	0.30116242	0.30116242	0.30116242	0.30116242	0.30116242	0.30116242	0.30116242	0.30116242	0.30116242	0.30116242	0.30116242	0.30116242	0.30116242	0.30116242	0.30116242	0.30116242	0.30116242	0.30116242	0.30116242	0.30116242	0.30116242	0.30116242	0.30116242
¸ßË¹°×ÔëÉù´¦Àí (44).mp3	0.14399561	0.14399561	0.14399561	0.14399561	0.14399561	0.14399561	0.14399561	0.14399561	0.14399561	0.14399561	0.14399561	0.14399561	0.14399561	0.14399561	0.14399561	0.14399561	0.14399561	0.14399561	0.14399561	0.14399561	0.14399561	0.14399561	0.14399561	0.14399561	0.14399561	0.14399561	0.14399561	0.14399561	0.14399561	0.14399561	0.14399561	0.14399561	0.14399561	0.14399561	0.14399561	0.14399561	0.14399561	0.14399561	0.14399561	0.14399561	0.14399561	0.14399561	0.14399561	0.14399561	0.14399561	0.14399561	0.14399561	0.14399561	0.14399561
¸ßË¹°×ÔëÉù´¦Àí (45).mp3	0.002731636	0.002731636	0.002731636	0.002731636	0.002731636	0.002731636	0.002731636	0.002731636	0.002731636	0.002731636	0.002731636	0.002731636	0.002731636	0.002731636	0.002731636	0.002731636	0.002731636	0.002731636	0.002731636	0.002731636	0.002731636	0.002731636	0.002731636	0.002731636	0.002731636	0.002731636	0.002731636	0.002731636	0.002731636	0.002731636	0.002731636	0.002731636	0.002731636	0.002731636	0.002731636	0.002731636	0.002731636	0.002731636	0.002731636	0.002731636	0.002731636	0.002731636	0.002731636	0.002731636	0.002731636	0.002731636	0.002731636	0.002731636	0.002731636
¸ßË¹°×ÔëÉù´¦Àí (46).mp3	-0.034152605	-0.034152605	-0.034152605	-0.034152605	-0.034152605	-0.034152605	-0.034152605	-0.034152605	-0.034152605	-0.034152605	-0.034152605	-0.034152605	-0.034152605	-0.034152605	-0.034152605	-0.034152605	-0.034152605	-0.034152605	-0.034152605	-0.034152605	-0.034152605	-0.034152605	-0.034152605	-0.034152605	-0.034152605	-0.034152605	-0.034152605	-0.034152605	-0.034152605	-0.034152605	-0.034152605	-0.034152605	-0.034152605	-0.034152605	-0.034152605	-0.034152605	-0.034152605	-0.034152605	-0.034152605	-0.034152605	-0.034152605	-0.034152605	-0.034152605	-0.034152605	-0.034152605	-0.034152605	-0.034152605	-0.034152605	-0.034152605
¸ßË¹°×ÔëÉù´¦Àí (47).mp3	0.11296427	0.11296427	0.11296427	0.11296427	0.11296427	0.11296427	0.11296427	0.11296427	0.11296427	0.11296427	0.11296427	0.11296427	0.11296427	0.11296427	0.11296427	0.11296427	0.11296427	0.11296427	0.11296427	0.11296427	0.11296427	0.11296427	0.11296427	0.11296427	0.11296427	0.11296427	0.11296427	0.11296427	0.11296427	0.11296427	0.11296427	0.11296427	0.11296427	0.11296427	0.11296427	0.11296427	0.11296427	0.11296427	0.11296427	0.11296427	0.11296427	0.11296427	0.11296427	0.11296427	0.11296427	0.11296427	0.11296427	0.11296427	0.11296427
¸ßË¹°×ÔëÉù´¦Àí (48).mp3	0.044790454	0.044790454	0.044790454	0.044790454	0.044790454	0.044790454	0.044790454	0.044790454	0.044790454	0.044790454	0.044790454	0.044790454	0.044790454	0.044790454	0.044790454	0.044790454	0.044790454	0.044790454	0.044790454	0.044790454	0.044790454	0.044790454	0.044790454	0.044790454	0.044790454	0.044790454	0.044790454	0.044790454	0.044790454	0.044790454	0.044790454	0.044790454	0.044790454	0.044790454	0.044790454	0.044790454	0.044790454	0.044790454	0.044790454	0.044790454	0.044790454	0.044790454	0.044790454	0.044790454	0.044790454	0.044790454	0.044790454	0.044790454	0.044790454
¸ßË¹°×ÔëÉù´¦Àí (49).mp3	0.019507922	0.019507922	0.019507922	0.019507922	0.019507922	0.019507922	0.019507922	0.019507922	0.019507922	0.019507922	0.019507922	0.019507922	0.019507922	0.019507922	0.019507922	0.019507922	0.019507922	0.019507922	0.019507922	0.019507922	0.019507922	0.019507922	0.019507922	0.019507922	0.019507922	0.019507922	0.019507922	0.019507922	0.019507922	0.019507922	0.019507922	0.019507922	0.019507922	0.019507922	0.019507922	0.019507922	0.019507922	0.019507922	0.019507922	0.019507922	0.019507922	0.019507922	0.019507922	0.019507922	0.019507922	0.019507922	0.019507922	0.019507922	0.019507922
¸ßË¹°×ÔëÉù´¦Àí (50).mp3	0.0364571	0.0364571	0.0364571	0.0364571	0.0364571	0.0364571	0.0364571	0.0364571	0.0364571	0.0364571	0.0364571	0.0364571	0.0364571	0.0364571	0.0364571	0.0364571	0.0364571	0.0364571	0.0364571	0.0364571	0.0364571	0.0364571	0.0364571	0.0364571	0.0364571	0.0364571	0.0364571	0.0364571	0.0364571	0.0364571	0.0364571	0.0364571	0.0364571	0.0364571	0.0364571	0.0364571	0.0364571	0.0364571	0.0364571	0.0364571	0.0364571	0.0364571	0.0364571	0.0364571	0.0364571	0.0364571	0.0364571	0.0364571	0.0364571
¸ßË¹°×ÔëÉù´¦Àí (51).mp3	-0.07611271	-0.07611271	-0.07611271	-0.07611271	-0.07611271	-0.07611271	-0.07611271	-0.07611271	-0.07611271	-0.07611271	-0.07611271	-0.07611271	-0.07611271	-0.07611271	-0.07611271	-0.07611271	-0.07611271	-0.07611271	-0.07611271	-0.07611271	-0.07611271	-0.07611271	-0.07611271	-0.07611271	-0.07611271	-0.07611271	-0.07611271	-0.07611271	-0.07611271	-0.07611271	-0.07611271	-0.07611271	-0.07611271	-0.07611271	-0.07611271	-0.07611271	-0.07611271	-0.07611271	-0.07611271	-0.07611271	-0.07611271	-0.07611271	-0.07611271	-0.07611271	-0.07611271	-0.07611271	-0.07611271	-0.07611271	-0.07611271
¸ßË¹°×ÔëÉù´¦Àí (52).mp3	0.24958107	0.24958107	0.24958107	0.24958107	0.24958107	0.24958107	0.24958107	0.24958107	0.24958107	0.24958107	0.24958107	0.24958107	0.24958107	0.24958107	0.24958107	0.24958107	0.24958107	0.24958107	0.24958107	0.24958107	0.24958107	0.24958107	0.24958107	0.24958107	0.24958107	0.24958107	0.24958107	0.24958107	0.24958107	0.24958107	0.24958107	0.24958107	0.24958107	0.24958107	0.24958107	0.24958107	0.24958107	0.24958107	0.24958107	0.24958107	0.24958107	0.24958107	0.24958107	0.24958107	0.24958107	0.24958107	0.24958107	0.24958107	0.24958107
¸ßË¹°×ÔëÉù´¦Àí (53).mp3	0.060536377	0.060536377	0.060536377	0.060536377	0.060536377	0.060536377	0.060536377	0.060536377	0.060536377	0.060536377	0.060536377	0.060536377	0.060536377	0.060536377	0.060536377	0.060536377	0.060536377	0.060536377	0.060536377	0.060536377	0.060536377	0.060536377	0.060536377	0.060536377	0.060536377	0.060536377	0.060536377	0.060536377	0.060536377	0.060536377	0.060536377	0.060536377	0.060536377	0.060536377	0.060536377	0.060536377	0.060536377	0.060536377	0.060536377	0.060536377	0.060536377	0.060536377	0.060536377	0.060536377	0.060536377	0.060536377	0.060536377	0.060536377	0.060536377
¸ßË¹°×ÔëÉù´¦Àí (54).mp3	0.03322703	0.03322703	0.03322703	0.03322703	0.03322703	0.03322703	0.03322703	0.03322703	0.03322703	0.03322703	0.03322703	0.03322703	0.03322703	0.03322703	0.03322703	0.03322703	0.03322703	0.03322703	0.03322703	0.03322703	0.03322703	0.03322703	0.03322703	0.03322703	0.03322703	0.03322703	0.03322703	0.03322703	0.03322703	0.03322703	0.03322703	0.03322703	0.03322703	0.03322703	0.03322703	0.03322703	0.03322703	0.03322703	0.03322703	0.03322703	0.03322703	0.03322703	0.03322703	0.03322703	0.03322703	0.03322703	0.03322703	0.03322703	0.03322703
¸ßË¹°×ÔëÉù´¦Àí (55).mp3	0.07648777	0.07648777	0.07648777	0.07648777	0.07648777	0.07648777	0.07648777	0.07648777	0.07648777	0.07648777	0.07648777	0.07648777	0.07648777	0.07648777	0.07648777	0.07648777	0.07648777	0.07648777	0.07648777	0.07648777	0.07648777	0.07648777	0.07648777	0.07648777	0.07648777	0.07648777	0.07648777	0.07648777	0.07648777	0.07648777	0.07648777	0.07648777	0.07648777	0.07648777	0.07648777	0.07648777	0.07648777	0.07648777	0.07648777	0.07648777	0.07648777	0.07648777	0.07648777	0.07648777	0.07648777	0.07648777	0.07648777	0.07648777	0.07648777
¸ßË¹°×ÔëÉù´¦Àí (56).mp3	-0.07153239	-0.07153239	-0.07153239	-0.07153239	-0.07153239	-0.07153239	-0.07153239	-0.07153239	-0.07153239	-0.07153239	-0.07153239	-0.07153239	-0.07153239	-0.07153239	-0.07153239	-0.07153239	-0.07153239	-0.07153239	-0.07153239	-0.07153239	-0.07153239	-0.07153239	-0.07153239	-0.07153239	-0.07153239	-0.07153239	-0.07153239	-0.07153239	-0.07153239	-0.07153239	-0.07153239	-0.07153239	-0.07153239	-0.07153239	-0.07153239	-0.07153239	-0.07153239	-0.07153239	-0.07153239	-0.07153239	-0.07153239	-0.07153239	-0.07153239	-0.07153239	-0.07153239	-0.07153239	-0.07153239	-0.07153239	-0.07153239
¸ßË¹°×ÔëÉù´¦Àí (57).mp3	-0.17504588	-0.17504588	-0.17504588	-0.17504588	-0.17504588	-0.17504588	-0.17504588	-0.17504588	-0.17504588	-0.17504588	-0.17504588	-0.17504588	-0.17504588	-0.17504588	-0.17504588	-0.17504588	-0.17504588	-0.17504588	-0.17504588	-0.17504588	-0.17504588	-0.17504588	-0.17504588	-0.17504588	-0.17504588	-0.17504588	-0.17504588	-0.17504588	-0.17504588	-0.17504588	-0.17504588	-0.17504588	-0.17504588	-0.17504588	-0.17504588	-0.17504588	-0.17504588	-0.17504588	-0.17504588	-0.17504588	-0.17504588	-0.17504588	-0.17504588	-0.17504588	-0.17504588	-0.17504588	-0.17504588	-0.17504588	-0.17504588
¸ßË¹°×ÔëÉù´¦Àí (58).mp3	-0.017590933	-0.017590933	-0.017590933	-0.017590933	-0.017590933	-0.017590933	-0.017590933	-0.017590933	-0.017590933	-0.017590933	-0.017590933	-0.017590933	-0.017590933	-0.017590933	-0.017590933	-0.017590933	-0.017590933	-0.017590933	-0.017590933	-0.017590933	-0.017590933	-0.017590933	-0.017590933	-0.017590933	-0.017590933	-0.017590933	-0.017590933	-0.017590933	-0.017590933	-0.017590933	-0.017590933	-0.017590933	-0.017590933	-0.017590933	-0.017590933	-0.017590933	-0.017590933	-0.017590933	-0.017590933	-0.017590933	-0.017590933	-0.017590933	-0.017590933	-0.017590933	-0.017590933	-0.017590933	-0.017590933	-0.017590933	-0.017590933
¸ßË¹°×ÔëÉù´¦Àí (59).mp3	-0.06277739	-0.06277739	-0.06277739	-0.06277739	-0.06277739	-0.06277739	-0.06277739	-0.06277739	-0.06277739	-0.06277739	-0.06277739	-0.06277739	-0.06277739	-0.06277739	-0.06277739	-0.06277739	-0.06277739	-0.06277739	-0.06277739	-0.06277739	-0.06277739	-0.06277739	-0.06277739	-0.06277739	-0.06277739	-0.06277739	-0.06277739	-0.06277739	-0.06277739	-0.06277739	-0.06277739	-0.06277739	-0.06277739	-0.06277739	-0.06277739	-0.06277739	-0.06277739	-0.06277739	-0.06277739	-0.06277739	-0.06277739	-0.06277739	-0.06277739	-0.06277739	-0.06277739	-0.06277739	-0.06277739	-0.06277739	-0.06277739
¸ßË¹°×ÔëÉù´¦Àí (60).mp3	0.017008968	0.017008968	0.017008968	0.017008968	0.017008968	0.017008968	0.017008968	0.017008968	0.017008968	0.017008968	0.017008968	0.017008968	0.017008968	0.017008968	0.017008968	0.017008968	0.017008968	0.017008968	0.017008968	0.017008968	0.017008968	0.017008968	0.017008968	0.017008968	0.017008968	0.017008968	0.017008968	0.017008968	0.017008968	0.017008968	0.017008968	0.017008968	0.017008968	0.017008968	0.017008968	0.017008968	0.017008968	0.017008968	0.017008968	0.017008968	0.017008968	0.017008968	0.017008968	0.017008968	0.017008968	0.017008968	0.017008968	0.017008968	0.017008968
¸ßË¹°×ÔëÉù´¦Àí (61).mp3	-0.048809968	-0.048809968	-0.048809968	-0.048809968	-0.048809968	-0.048809968	-0.048809968	-0.048809968	-0.048809968	-0.048809968	-0.048809968	-0.048809968	-0.048809968	-0.048809968	-0.048809968	-0.048809968	-0.048809968	-0.048809968	-0.048809968	-0.048809968	-0.048809968	-0.048809968	-0.048809968	-0.048809968	-0.048809968	-0.048809968	-0.048809968	-0.048809968	-0.048809968	-0.048809968	-0.048809968	-0.048809968	-0.048809968	-0.048809968	-0.048809968	-0.048809968	-0.048809968	-0.048809968	-0.048809968	-0.048809968	-0.048809968	-0.048809968	-0.048809968	-0.048809968	-0.048809968	-0.048809968	-0.048809968	-0.048809968	-0.048809968
¸ßË¹°×ÔëÉù´¦Àí (62).mp3	0.117647596	0.117647596	0.117647596	0.117647596	0.117647596	0.117647596	0.117647596	0.117647596	0.117647596	0.117647596	0.117647596	0.117647596	0.117647596	0.117647596	0.117647596	0.117647596	0.117647596	0.117647596	0.117647596	0.117647596	0.117647596	0.117647596	0.117647596	0.117647596	0.117647596	0.117647596	0.117647596	0.117647596	0.117647596	0.117647596	0.117647596	0.117647596	0.117647596	0.117647596	0.117647596	0.117647596	0.117647596	0.117647596	0.117647596	0.117647596	0.117647596	0.117647596	0.117647596	0.117647596	0.117647596	0.117647596	0.117647596	0.117647596	0.117647596
¸ßË¹°×ÔëÉù´¦Àí (63).mp3	0.07311263	0.07311263	0.07311263	0.07311263	0.07311263	0.07311263	0.07311263	0.07311263	0.07311263	0.07311263	0.07311263	0.07311263	0.07311263	0.07311263	0.07311263	0.07311263	0.07311263	0.07311263	0.07311263	0.07311263	0.07311263	0.07311263	0.07311263	0.07311263	0.07311263	0.07311263	0.07311263	0.07311263	0.07311263	0.07311263	0.07311263	0.07311263	0.07311263	0.07311263	0.07311263	0.07311263	0.07311263	0.07311263	0.07311263	0.07311263	0.07311263	0.07311263	0.07311263	0.07311263	0.07311263	0.07311263	0.07311263	0.07311263	0.07311263
¸ßË¹°×ÔëÉù´¦Àí (64).mp3	0.056547247	0.056547247	0.056547247	0.056547247	0.056547247	0.056547247	0.056547247	0.056547247	0.056547247	0.056547247	0.056547247	0.056547247	0.056547247	0.056547247	0.056547247	0.056547247	0.056547247	0.056547247	0.056547247	0.056547247	0.056547247	0.056547247	0.056547247	0.056547247	0.056547247	0.056547247	0.056547247	0.056547247	0.056547247	0.056547247	0.056547247	0.056547247	0.056547247	0.056547247	0.056547247	0.056547247	0.056547247	0.056547247	0.056547247	0.056547247	0.056547247	0.056547247	0.056547247	0.056547247	0.056547247	0.056547247	0.056547247	0.056547247	0.056547247
¸ßË¹°×ÔëÉù´¦Àí (65).mp3	0.12432168	0.12432168	0.12432168	0.12432168	0.12432168	0.12432168	0.12432168	0.12432168	0.12432168	0.12432168	0.12432168	0.12432168	0.12432168	0.12432168	0.12432168	0.12432168	0.12432168	0.12432168	0.12432168	0.12432168	0.12432168	0.12432168	0.12432168	0.12432168	0.12432168	0.12432168	0.12432168	0.12432168	0.12432168	0.12432168	0.12432168	0.12432168	0.12432168	0.12432168	0.12432168	0.12432168	0.12432168	0.12432168	0.12432168	0.12432168	0.12432168	0.12432168	0.12432168	0.12432168	0.12432168	0.12432168	0.12432168	0.12432168	0.12432168
¸ßË¹°×ÔëÉù´¦Àí (66).mp3	0.084000506	0.084000506	0.084000506	0.084000506	0.084000506	0.084000506	0.084000506	0.084000506	0.084000506	0.084000506	0.084000506	0.084000506	0.084000506	0.084000506	0.084000506	0.084000506	0.084000506	0.084000506	0.084000506	0.084000506	0.084000506	0.084000506	0.084000506	0.084000506	0.084000506	0.084000506	0.084000506	0.084000506	0.084000506	0.084000506	0.084000506	0.084000506	0.084000506	0.084000506	0.084000506	0.084000506	0.084000506	0.084000506	0.084000506	0.084000506	0.084000506	0.084000506	0.084000506	0.084000506	0.084000506	0.084000506	0.084000506	0.084000506	0.084000506
¸ßË¹°×ÔëÉù´¦Àí (67).mp3	0.17756137	0.17756137	0.17756137	0.17756137	0.17756137	0.17756137	0.17756137	0.17756137	0.17756137	0.17756137	0.17756137	0.17756137	0.17756137	0.17756137	0.17756137	0.17756137	0.17756137	0.17756137	0.17756137	0.17756137	0.17756137	0.17756137	0.17756137	0.17756137	0.17756137	0.17756137	0.17756137	0.17756137	0.17756137	0.17756137	0.17756137	0.17756137	0.17756137	0.17756137	0.17756137	0.17756137	0.17756137	0.17756137	0.17756137	0.17756137	0.17756137	0.17756137	0.17756137	0.17756137	0.17756137	0.17756137	0.17756137	0.17756137	0.17756137
¸ßË¹°×ÔëÉù´¦Àí (68).mp3	0.23168209	0.23168209	0.23168209	0.23168209	0.23168209	0.23168209	0.23168209	0.23168209	0.23168209	0.23168209	0.23168209	0.23168209	0.23168209	0.23168209	0.23168209	0.23168209	0.23168209	0.23168209	0.23168209	0.23168209	0.23168209	0.23168209	0.23168209	0.23168209	0.23168209	0.23168209	0.23168209	0.23168209	0.23168209	0.23168209	0.23168209	0.23168209	0.23168209	0.23168209	0.23168209	0.23168209	0.23168209	0.23168209	0.23168209	0.23168209	0.23168209	0.23168209	0.23168209	0.23168209	0.23168209	0.23168209	0.23168209	0.23168209	0.23168209
¸ßË¹°×ÔëÉù´¦Àí (69).mp3	-0.068428665	-0.068428665	-0.068428665	-0.068428665	-0.068428665	-0.068428665	-0.068428665	-0.068428665	-0.068428665	-0.068428665	-0.068428665	-0.068428665	-0.068428665	-0.068428665	-0.068428665	-0.068428665	-0.068428665	-0.068428665	-0.068428665	-0.068428665	-0.068428665	-0.068428665	-0.068428665	-0.068428665	-0.068428665	-0.068428665	-0.068428665	-0.068428665	-0.068428665	-0.068428665	-0.068428665	-0.068428665	-0.068428665	-0.068428665	-0.068428665	-0.068428665	-0.068428665	-0.068428665	-0.068428665	-0.068428665	-0.068428665	-0.068428665	-0.068428665	-0.068428665	-0.068428665	-0.068428665	-0.068428665	-0.068428665	-0.068428665
¸ßË¹°×ÔëÉù´¦Àí (70).mp3	0.023459546	0.023459546	0.023459546	0.023459546	0.023459546	0.023459546	0.023459546	0.023459546	0.023459546	0.023459546	0.023459546	0.023459546	0.023459546	0.023459546	0.023459546	0.023459546	0.023459546	0.023459546	0.023459546	0.023459546	0.023459546	0.023459546	0.023459546	0.023459546	0.023459546	0.023459546	0.023459546	0.023459546	0.023459546	0.023459546	0.023459546	0.023459546	0.023459546	0.023459546	0.023459546	0.023459546	0.023459546	0.023459546	0.023459546	0.023459546	0.023459546	0.023459546	0.023459546	0.023459546	0.023459546	0.023459546	0.023459546	0.023459546	0.023459546
¸ßË¹°×ÔëÉù´¦Àí (71).mp3	0.09847277	0.09847277	0.09847277	0.09847277	0.09847277	0.09847277	0.09847277	0.09847277	0.09847277	0.09847277	0.09847277	0.09847277	0.09847277	0.09847277	0.09847277	0.09847277	0.09847277	0.09847277	0.09847277	0.09847277	0.09847277	0.09847277	0.09847277	0.09847277	0.09847277	0.09847277	0.09847277	0.09847277	0.09847277	0.09847277	0.09847277	0.09847277	0.09847277	0.09847277	0.09847277	0.09847277	0.09847277	0.09847277	0.09847277	0.09847277	0.09847277	0.09847277	0.09847277	0.09847277	0.09847277	0.09847277	0.09847277	0.09847277	0.09847277
¸ßË¹°×ÔëÉù´¦Àí (72).mp3	0.15811726	0.15811726	0.15811726	0.15811726	0.15811726	0.15811726	0.15811726	0.15811726	0.15811726	0.15811726	0.15811726	0.15811726	0.15811726	0.15811726	0.15811726	0.15811726	0.15811726	0.15811726	0.15811726	0.15811726	0.15811726	0.15811726	0.15811726	0.15811726	0.15811726	0.15811726	0.15811726	0.15811726	0.15811726	0.15811726	0.15811726	0.15811726	0.15811726	0.15811726	0.15811726	0.15811726	0.15811726	0.15811726	0.15811726	0.15811726	0.15811726	0.15811726	0.15811726	0.15811726	0.15811726	0.15811726	0.15811726	0.15811726	0.15811726
¸ßË¹°×ÔëÉù´¦Àí (73).mp3	0.07948681	0.07948681	0.07948681	0.07948681	0.07948681	0.07948681	0.07948681	0.07948681	0.07948681	0.07948681	0.07948681	0.07948681	0.07948681	0.07948681	0.07948681	0.07948681	0.07948681	0.07948681	0.07948681	0.07948681	0.07948681	0.07948681	0.07948681	0.07948681	0.07948681	0.07948681	0.07948681	0.07948681	0.07948681	0.07948681	0.07948681	0.07948681	0.07948681	0.07948681	0.07948681	0.07948681	0.07948681	0.07948681	0.07948681	0.07948681	0.07948681	0.07948681	0.07948681	0.07948681	0.07948681	0.07948681	0.07948681	0.07948681	0.07948681
¸ßË¹°×ÔëÉù´¦Àí (74).mp3	0.052878775	0.052878775	0.052878775	0.052878775	0.052878775	0.052878775	0.052878775	0.052878775	0.052878775	0.052878775	0.052878775	0.052878775	0.052878775	0.052878775	0.052878775	0.052878775	0.052878775	0.052878775	0.052878775	0.052878775	0.052878775	0.052878775	0.052878775	0.052878775	0.052878775	0.052878775	0.052878775	0.052878775	0.052878775	0.052878775	0.052878775	0.052878775	0.052878775	0.052878775	0.052878775	0.052878775	0.052878775	0.052878775	0.052878775	0.052878775	0.052878775	0.052878775	0.052878775	0.052878775	0.052878775	0.052878775	0.052878775	0.052878775	0.052878775
¸ßË¹°×ÔëÉù´¦Àí (75).mp3	-0.16007847	-0.16007847	-0.16007847	-0.16007847	-0.16007847	-0.16007847	-0.16007847	-0.16007847	-0.16007847	-0.16007847	-0.16007847	-0.16007847	-0.16007847	-0.16007847	-0.16007847	-0.16007847	-0.16007847	-0.16007847	-0.16007847	-0.16007847	-0.16007847	-0.16007847	-0.16007847	-0.16007847	-0.16007847	-0.16007847	-0.16007847	-0.16007847	-0.16007847	-0.16007847	-0.16007847	-0.16007847	-0.16007847	-0.16007847	-0.16007847	-0.16007847	-0.16007847	-0.16007847	-0.16007847	-0.16007847	-0.16007847	-0.16007847	-0.16007847	-0.16007847	-0.16007847	-0.16007847	-0.16007847	-0.16007847	-0.16007847
¸ßË¹°×ÔëÉù´¦Àí (76).mp3	-0.08868552	-0.08868552	-0.08868552	-0.08868552	-0.08868552	-0.08868552	-0.08868552	-0.08868552	-0.08868552	-0.08868552	-0.08868552	-0.08868552	-0.08868552	-0.08868552	-0.08868552	-0.08868552	-0.08868552	-0.08868552	-0.08868552	-0.08868552	-0.08868552	-0.08868552	-0.08868552	-0.08868552	-0.08868552	-0.08868552	-0.08868552	-0.08868552	-0.08868552	-0.08868552	-0.08868552	-0.08868552	-0.08868552	-0.08868552	-0.08868552	-0.08868552	-0.08868552	-0.08868552	-0.08868552	-0.08868552	-0.08868552	-0.08868552	-0.08868552	-0.08868552	-0.08868552	-0.08868552	-0.08868552	-0.08868552	-0.08868552
¸ßË¹°×ÔëÉù´¦Àí (77).mp3	-0.26667234	-0.26667234	-0.26667234	-0.26667234	-0.26667234	-0.26667234	-0.26667234	-0.26667234	-0.26667234	-0.26667234	-0.26667234	-0.26667234	-0.26667234	-0.26667234	-0.26667234	-0.26667234	-0.26667234	-0.26667234	-0.26667234	-0.26667234	-0.26667234	-0.26667234	-0.26667234	-0.26667234	-0.26667234	-0.26667234	-0.26667234	-0.26667234	-0.26667234	-0.26667234	-0.26667234	-0.26667234	-0.26667234	-0.26667234	-0.26667234	-0.26667234	-0.26667234	-0.26667234	-0.26667234	-0.26667234	-0.26667234	-0.26667234	-0.26667234	-0.26667234	-0.26667234	-0.26667234	-0.26667234	-0.26667234	-0.26667234
¸ßË¹°×ÔëÉù´¦Àí (78).mp3	0.06494967	0.06494967	0.06494967	0.06494967	0.06494967	0.06494967	0.06494967	0.06494967	0.06494967	0.06494967	0.06494967	0.06494967	0.06494967	0.06494967	0.06494967	0.06494967	0.06494967	0.06494967	0.06494967	0.06494967	0.06494967	0.06494967	0.06494967	0.06494967	0.06494967	0.06494967	0.06494967	0.06494967	0.06494967	0.06494967	0.06494967	0.06494967	0.06494967	0.06494967	0.06494967	0.06494967	0.06494967	0.06494967	0.06494967	0.06494967	0.06494967	0.06494967	0.06494967	0.06494967	0.06494967	0.06494967	0.06494967	0.06494967	0.06494967
¸ßË¹°×ÔëÉù´¦Àí (79).mp3	-0.15406662	-0.15406662	-0.15406662	-0.15406662	-0.15406662	-0.15406662	-0.15406662	-0.15406662	-0.15406662	-0.15406662	-0.15406662	-0.15406662	-0.15406662	-0.15406662	-0.15406662	-0.15406662	-0.15406662	-0.15406662	-0.15406662	-0.15406662	-0.15406662	-0.15406662	-0.15406662	-0.15406662	-0.15406662	-0.15406662	-0.15406662	-0.15406662	-0.15406662	-0.15406662	-0.15406662	-0.15406662	-0.15406662	-0.15406662	-0.15406662	-0.15406662	-0.15406662	-0.15406662	-0.15406662	-0.15406662	-0.15406662	-0.15406662	-0.15406662	-0.15406662	-0.15406662	-0.15406662	-0.15406662	-0.15406662	-0.15406662
¸ßË¹°×ÔëÉù´¦Àí (80).mp3	0.0690713	0.0690713	0.0690713	0.0690713	0.0690713	0.0690713	0.0690713	0.0690713	0.0690713	0.0690713	0.0690713	0.0690713	0.0690713	0.0690713	0.0690713	0.0690713	0.0690713	0.0690713	0.0690713	0.0690713	0.0690713	0.0690713	0.0690713	0.0690713	0.0690713	0.0690713	0.0690713	0.0690713	0.0690713	0.0690713	0.0690713	0.0690713	0.0690713	0.0690713	0.0690713	0.0690713	0.0690713	0.0690713	0.0690713	0.0690713	0.0690713	0.0690713	0.0690713	0.0690713	0.0690713	0.0690713	0.0690713	0.0690713	0.0690713
¸ßË¹°×ÔëÉù´¦Àí (81).mp3	-0.072019264	-0.072019264	-0.072019264	-0.072019264	-0.072019264	-0.072019264	-0.072019264	-0.072019264	-0.072019264	-0.072019264	-0.072019264	-0.072019264	-0.072019264	-0.072019264	-0.072019264	-0.072019264	-0.072019264	-0.072019264	-0.072019264	-0.072019264	-0.072019264	-0.072019264	-0.072019264	-0.072019264	-0.072019264	-0.072019264	-0.072019264	-0.072019264	-0.072019264	-0.072019264	-0.072019264	-0.072019264	-0.072019264	-0.072019264	-0.072019264	-0.072019264	-0.072019264	-0.072019264	-0.072019264	-0.072019264	-0.072019264	-0.072019264	-0.072019264	-0.072019264	-0.072019264	-0.072019264	-0.072019264	-0.072019264	-0.072019264
¸ßË¹°×ÔëÉù´¦Àí (82).mp3	-0.1176076	-0.1176076	-0.1176076	-0.1176076	-0.1176076	-0.1176076	-0.1176076	-0.1176076	-0.1176076	-0.1176076	-0.1176076	-0.1176076	-0.1176076	-0.1176076	-0.1176076	-0.1176076	-0.1176076	-0.1176076	-0.1176076	-0.1176076	-0.1176076	-0.1176076	-0.1176076	-0.1176076	-0.1176076	-0.1176076	-0.1176076	-0.1176076	-0.1176076	-0.1176076	-0.1176076	-0.1176076	-0.1176076	-0.1176076	-0.1176076	-0.1176076	-0.1176076	-0.1176076	-0.1176076	-0.1176076	-0.1176076	-0.1176076	-0.1176076	-0.1176076	-0.1176076	-0.1176076	-0.1176076	-0.1176076	-0.1176076
¸ßË¹°×ÔëÉù´¦Àí (83).mp3	0.28287077	0.28287077	0.28287077	0.28287077	0.28287077	0.28287077	0.28287077	0.28287077	0.28287077	0.28287077	0.28287077	0.28287077	0.28287077	0.28287077	0.28287077	0.28287077	0.28287077	0.28287077	0.28287077	0.28287077	0.28287077	0.28287077	0.28287077	0.28287077	0.28287077	0.28287077	0.28287077	0.28287077	0.28287077	0.28287077	0.28287077	0.28287077	0.28287077	0.28287077	0.28287077	0.28287077	0.28287077	0.28287077	0.28287077	0.28287077	0.28287077	0.28287077	0.28287077	0.28287077	0.28287077	0.28287077	0.28287077	0.28287077	0.28287077
¸ßË¹°×ÔëÉù´¦Àí (84).mp3	0.019887812	0.019887812	0.019887812	0.019887812	0.019887812	0.019887812	0.019887812	0.019887812	0.019887812	0.019887812	0.019887812	0.019887812	0.019887812	0.019887812	0.019887812	0.019887812	0.019887812	0.019887812	0.019887812	0.019887812	0.019887812	0.019887812	0.019887812	0.019887812	0.019887812	0.019887812	0.019887812	0.019887812	0.019887812	0.019887812	0.019887812	0.019887812	0.019887812	0.019887812	0.019887812	0.019887812	0.019887812	0.019887812	0.019887812	0.019887812	0.019887812	0.019887812	0.019887812	0.019887812	0.019887812	0.019887812	0.019887812	0.019887812	0.019887812
¸ßË¹°×ÔëÉù´¦Àí (85).mp3	-0.02741941	-0.02741941	-0.02741941	-0.02741941	-0.02741941	-0.02741941	-0.02741941	-0.02741941	-0.02741941	-0.02741941	-0.02741941	-0.02741941	-0.02741941	-0.02741941	-0.02741941	-0.02741941	-0.02741941	-0.02741941	-0.02741941	-0.02741941	-0.02741941	-0.02741941	-0.02741941	-0.02741941	-0.02741941	-0.02741941	-0.02741941	-0.02741941	-0.02741941	-0.02741941	-0.02741941	-0.02741941	-0.02741941	-0.02741941	-0.02741941	-0.02741941	-0.02741941	-0.02741941	-0.02741941	-0.02741941	-0.02741941	-0.02741941	-0.02741941	-0.02741941	-0.02741941	-0.02741941	-0.02741941	-0.02741941	-0.02741941
¸ßË¹°×ÔëÉù´¦Àí (86).mp3	-0.101836406	-0.101836406	-0.101836406	-0.101836406	-0.101836406	-0.101836406	-0.101836406	-0.101836406	-0.101836406	-0.101836406	-0.101836406	-0.101836406	-0.101836406	-0.101836406	-0.101836406	-0.101836406	-0.101836406	-0.101836406	-0.101836406	-0.101836406	-0.101836406	-0.101836406	-0.101836406	-0.101836406	-0.101836406	-0.101836406	-0.101836406	-0.101836406	-0.101836406	-0.101836406	-0.101836406	-0.101836406	-0.101836406	-0.101836406	-0.101836406	-0.101836406	-0.101836406	-0.101836406	-0.101836406	-0.101836406	-0.101836406	-0.101836406	-0.101836406	-0.101836406	-0.101836406	-0.101836406	-0.101836406	-0.101836406	-0.101836406
¸ßË¹°×ÔëÉù´¦Àí (87).mp3	-0.06773749	-0.06773749	-0.06773749	-0.06773749	-0.06773749	-0.06773749	-0.06773749	-0.06773749	-0.06773749	-0.06773749	-0.06773749	-0.06773749	-0.06773749	-0.06773749	-0.06773749	-0.06773749	-0.06773749	-0.06773749	-0.06773749	-0.06773749	-0.06773749	-0.06773749	-0.06773749	-0.06773749	-0.06773749	-0.06773749	-0.06773749	-0.06773749	-0.06773749	-0.06773749	-0.06773749	-0.06773749	-0.06773749	-0.06773749	-0.06773749	-0.06773749	-0.06773749	-0.06773749	-0.06773749	-0.06773749	-0.06773749	-0.06773749	-0.06773749	-0.06773749	-0.06773749	-0.06773749	-0.06773749	-0.06773749	-0.06773749
¸ßË¹°×ÔëÉù´¦Àí (88).mp3	-0.0949687	-0.0949687	-0.0949687	-0.0949687	-0.0949687	-0.0949687	-0.0949687	-0.0949687	-0.0949687	-0.0949687	-0.0949687	-0.0949687	-0.0949687	-0.0949687	-0.0949687	-0.0949687	-0.0949687	-0.0949687	-0.0949687	-0.0949687	-0.0949687	-0.0949687	-0.0949687	-0.0949687	-0.0949687	-0.0949687	-0.0949687	-0.0949687	-0.0949687	-0.0949687	-0.0949687	-0.0949687	-0.0949687	-0.0949687	-0.0949687	-0.0949687	-0.0949687	-0.0949687	-0.0949687	-0.0949687	-0.0949687	-0.0949687	-0.0949687	-0.0949687	-0.0949687	-0.0949687	-0.0949687	-0.0949687	-0.0949687
¸ßË¹°×ÔëÉù´¦Àí (89).mp3	-0.07221583	-0.07221583	-0.07221583	-0.07221583	-0.07221583	-0.07221583	-0.07221583	-0.07221583	-0.07221583	-0.07221583	-0.07221583	-0.07221583	-0.07221583	-0.07221583	-0.07221583	-0.07221583	-0.07221583	-0.07221583	-0.07221583	-0.07221583	-0.07221583	-0.07221583	-0.07221583	-0.07221583	-0.07221583	-0.07221583	-0.07221583	-0.07221583	-0.07221583	-0.07221583	-0.07221583	-0.07221583	-0.07221583	-0.07221583	-0.07221583	-0.07221583	-0.07221583	-0.07221583	-0.07221583	-0.07221583	-0.07221583	-0.07221583	-0.07221583	-0.07221583	-0.07221583	-0.07221583	-0.07221583	-0.07221583	-0.07221583
¸ßË¹°×ÔëÉù´¦Àí (90).mp3	0.020017684	0.020017684	0.020017684	0.020017684	0.020017684	0.020017684	0.020017684	0.020017684	0.020017684	0.020017684	0.020017684	0.020017684	0.020017684	0.020017684	0.020017684	0.020017684	0.020017684	0.020017684	0.020017684	0.020017684	0.020017684	0.020017684	0.020017684	0.020017684	0.020017684	0.020017684	0.020017684	0.020017684	0.020017684	0.020017684	0.020017684	0.020017684	0.020017684	0.020017684	0.020017684	0.020017684	0.020017684	0.020017684	0.020017684	0.020017684	0.020017684	0.020017684	0.020017684	0.020017684	0.020017684	0.020017684	0.020017684	0.020017684	0.020017684
¸ßË¹°×ÔëÉù´¦Àí (91).mp3	-0.007583179	-0.007583179	-0.007583179	-0.007583179	-0.007583179	-0.007583179	-0.007583179	-0.007583179	-0.007583179	-0.007583179	-0.007583179	-0.007583179	-0.007583179	-0.007583179	-0.007583179	-0.007583179	-0.007583179	-0.007583179	-0.007583179	-0.007583179	-0.007583179	-0.007583179	-0.007583179	-0.007583179	-0.007583179	-0.007583179	-0.007583179	-0.007583179	-0.007583179	-0.007583179	-0.007583179	-0.007583179	-0.007583179	-0.007583179	-0.007583179	-0.007583179	-0.007583179	-0.007583179	-0.007583179	-0.007583179	-0.007583179	-0.007583179	-0.007583179	-0.007583179	-0.007583179	-0.007583179	-0.007583179	-0.007583179	-0.007583179
¸ßË¹°×ÔëÉù´¦Àí (92).mp3	-0.038461134	-0.038461134	-0.038461134	-0.038461134	-0.038461134	-0.038461134	-0.038461134	-0.038461134	-0.038461134	-0.038461134	-0.038461134	-0.038461134	-0.038461134	-0.038461134	-0.038461134	-0.038461134	-0.038461134	-0.038461134	-0.038461134	-0.038461134	-0.038461134	-0.038461134	-0.038461134	-0.038461134	-0.038461134	-0.038461134	-0.038461134	-0.038461134	-0.038461134	-0.038461134	-0.038461134	-0.038461134	-0.038461134	-0.038461134	-0.038461134	-0.038461134	-0.038461134	-0.038461134	-0.038461134	-0.038461134	-0.038461134	-0.038461134	-0.038461134	-0.038461134	-0.038461134	-0.038461134	-0.038461134	-0.038461134	-0.038461134
¸ßË¹°×ÔëÉù´¦Àí (93).mp3	-0.006799854	-0.006799854	-0.006799854	-0.006799854	-0.006799854	-0.006799854	-0.006799854	-0.006799854	-0.006799854	-0.006799854	-0.006799854	-0.006799854	-0.006799854	-0.006799854	-0.006799854	-0.006799854	-0.006799854	-0.006799854	-0.006799854	-0.006799854	-0.006799854	-0.006799854	-0.006799854	-0.006799854	-0.006799854	-0.006799854	-0.006799854	-0.006799854	-0.006799854	-0.006799854	-0.006799854	-0.006799854	-0.006799854	-0.006799854	-0.006799854	-0.006799854	-0.006799854	-0.006799854	-0.006799854	-0.006799854	-0.006799854	-0.006799854	-0.006799854	-0.006799854	-0.006799854	-0.006799854	-0.006799854	-0.006799854	-0.006799854
¸ßË¹°×ÔëÉù´¦Àí (94).mp3	-0.002685841	-0.002685841	-0.002685841	-0.002685841	-0.002685841	-0.002685841	-0.002685841	-0.002685841	-0.002685841	-0.002685841	-0.002685841	-0.002685841	-0.002685841	-0.002685841	-0.002685841	-0.002685841	-0.002685841	-0.002685841	-0.002685841	-0.002685841	-0.002685841	-0.002685841	-0.002685841	-0.002685841	-0.002685841	-0.002685841	-0.002685841	-0.002685841	-0.002685841	-0.002685841	-0.002685841	-0.002685841	-0.002685841	-0.002685841	-0.002685841	-0.002685841	-0.002685841	-0.002685841	-0.002685841	-0.002685841	-0.002685841	-0.002685841	-0.002685841	-0.002685841	-0.002685841	-0.002685841	-0.002685841	-0.002685841	-0.002685841
¸ßË¹°×ÔëÉù´¦Àí (95).mp3	0.20051357	0.20051357	0.20051357	0.20051357	0.20051357	0.20051357	0.20051357	0.20051357	0.20051357	0.20051357	0.20051357	0.20051357	0.20051357	0.20051357	0.20051357	0.20051357	0.20051357	0.20051357	0.20051357	0.20051357	0.20051357	0.20051357	0.20051357	0.20051357	0.20051357	0.20051357	0.20051357	0.20051357	0.20051357	0.20051357	0.20051357	0.20051357	0.20051357	0.20051357	0.20051357	0.20051357	0.20051357	0.20051357	0.20051357	0.20051357	0.20051357	0.20051357	0.20051357	0.20051357	0.20051357	0.20051357	0.20051357	0.20051357	0.20051357
¸ßË¹°×ÔëÉù´¦Àí (96).mp3	0.2675678	0.2675678	0.2675678	0.2675678	0.2675678	0.2675678	0.2675678	0.2675678	0.2675678	0.2675678	0.2675678	0.2675678	0.2675678	0.2675678	0.2675678	0.2675678	0.2675678	0.2675678	0.2675678	0.2675678	0.2675678	0.2675678	0.2675678	0.2675678	0.2675678	0.2675678	0.2675678	0.2675678	0.2675678	0.2675678	0.2675678	0.2675678	0.2675678	0.2675678	0.2675678	0.2675678	0.2675678	0.2675678	0.2675678	0.2675678	0.2675678	0.2675678	0.2675678	0.2675678	0.2675678	0.2675678	0.2675678	0.2675678	0.2675678
¸ßË¹°×ÔëÉù´¦Àí (97).mp3	-0.15556622	-0.15556622	-0.15556622	-0.15556622	-0.15556622	-0.15556622	-0.15556622	-0.15556622	-0.15556622	-0.15556622	-0.15556622	-0.15556622	-0.15556622	-0.15556622	-0.15556622	-0.15556622	-0.15556622	-0.15556622	-0.15556622	-0.15556622	-0.15556622	-0.15556622	-0.15556622	-0.15556622	-0.15556622	-0.15556622	-0.15556622	-0.15556622	-0.15556622	-0.15556622	-0.15556622	-0.15556622	-0.15556622	-0.15556622	-0.15556622	-0.15556622	-0.15556622	-0.15556622	-0.15556622	-0.15556622	-0.15556622	-0.15556622	-0.15556622	-0.15556622	-0.15556622	-0.15556622	-0.15556622	-0.15556622	-0.15556622
¸ßË¹°×ÔëÉù´¦Àí (98).mp3	0.06762032	0.06762032	0.06762032	0.06762032	0.06762032	0.06762032	0.06762032	0.06762032	0.06762032	0.06762032	0.06762032	0.06762032	0.06762032	0.06762032	0.06762032	0.06762032	0.06762032	0.06762032	0.06762032	0.06762032	0.06762032	0.06762032	0.06762032	0.06762032	0.06762032	0.06762032	0.06762032	0.06762032	0.06762032	0.06762032	0.06762032	0.06762032	0.06762032	0.06762032	0.06762032	0.06762032	0.06762032	0.06762032	0.06762032	0.06762032	0.06762032	0.06762032	0.06762032	0.06762032	0.06762032	0.06762032	0.06762032	0.06762032	0.06762032
¸ßË¹°×ÔëÉù´¦Àí (99).mp3	0.15625873	0.15625873	0.15625873	0.15625873	0.15625873	0.15625873	0.15625873	0.15625873	0.15625873	0.15625873	0.15625873	0.15625873	0.15625873	0.15625873	0.15625873	0.15625873	0.15625873	0.15625873	0.15625873	0.15625873	0.15625873	0.15625873	0.15625873	0.15625873	0.15625873	0.15625873	0.15625873	0.15625873	0.15625873	0.15625873	0.15625873	0.15625873	0.15625873	0.15625873	0.15625873	0.15625873	0.15625873	0.15625873	0.15625873	0.15625873	0.15625873	0.15625873	0.15625873	0.15625873	0.15625873	0.15625873	0.15625873	0.15625873	0.15625873
¸ßË¹°×ÔëÉù´¦Àí (100).mp3	-0.16689953	-0.16689953	-0.16689953	-0.16689953	-0.16689953	-0.16689953	-0.16689953	-0.16689953	-0.16689953	-0.16689953	-0.16689953	-0.16689953	-0.16689953	-0.16689953	-0.16689953	-0.16689953	-0.16689953	-0.16689953	-0.16689953	-0.16689953	-0.16689953	-0.16689953	-0.16689953	-0.16689953	-0.16689953	-0.16689953	-0.16689953	-0.16689953	-0.16689953	-0.16689953	-0.16689953	-0.16689953	-0.16689953	-0.16689953	-0.16689953	-0.16689953	-0.16689953	-0.16689953	-0.16689953	-0.16689953	-0.16689953	-0.16689953	-0.16689953	-0.16689953	-0.16689953	-0.16689953	-0.16689953	-0.16689953	-0.16689953
¸ßË¹°×ÔëÉù´¦Àí (101).mp3	0.10891775	0.10891775	0.10891775	0.10891775	0.10891775	0.10891775	0.10891775	0.10891775	0.10891775	0.10891775	0.10891775	0.10891775	0.10891775	0.10891775	0.10891775	0.10891775	0.10891775	0.10891775	0.10891775	0.10891775	0.10891775	0.10891775	0.10891775	0.10891775	0.10891775	0.10891775	0.10891775	0.10891775	0.10891775	0.10891775	0.10891775	0.10891775	0.10891775	0.10891775	0.10891775	0.10891775	0.10891775	0.10891775	0.10891775	0.10891775	0.10891775	0.10891775	0.10891775	0.10891775	0.10891775	0.10891775	0.10891775	0.10891775	0.10891775
¸ßË¹°×ÔëÉù´¦Àí (102).mp3	0.3080208	0.3080208	0.3080208	0.3080208	0.3080208	0.3080208	0.3080208	0.3080208	0.3080208	0.3080208	0.3080208	0.3080208	0.3080208	0.3080208	0.3080208	0.3080208	0.3080208	0.3080208	0.3080208	0.3080208	0.3080208	0.3080208	0.3080208	0.3080208	0.3080208	0.3080208	0.3080208	0.3080208	0.3080208	0.3080208	0.3080208	0.3080208	0.3080208	0.3080208	0.3080208	0.3080208	0.3080208	0.3080208	0.3080208	0.3080208	0.3080208	0.3080208	0.3080208	0.3080208	0.3080208	0.3080208	0.3080208	0.3080208	0.3080208
¸ßË¹°×ÔëÉù´¦Àí (103).mp3	0.10071903	0.10071903	0.10071903	0.10071903	0.10071903	0.10071903	0.10071903	0.10071903	0.10071903	0.10071903	0.10071903	0.10071903	0.10071903	0.10071903	0.10071903	0.10071903	0.10071903	0.10071903	0.10071903	0.10071903	0.10071903	0.10071903	0.10071903	0.10071903	0.10071903	0.10071903	0.10071903	0.10071903	0.10071903	0.10071903	0.10071903	0.10071903	0.10071903	0.10071903	0.10071903	0.10071903	0.10071903	0.10071903	0.10071903	0.10071903	0.10071903	0.10071903	0.10071903	0.10071903	0.10071903	0.10071903	0.10071903	0.10071903	0.10071903
¸ßË¹°×ÔëÉù´¦Àí (104).mp3	0.1667127	0.1667127	0.1667127	0.1667127	0.1667127	0.1667127	0.1667127	0.1667127	0.1667127	0.1667127	0.1667127	0.1667127	0.1667127	0.1667127	0.1667127	0.1667127	0.1667127	0.1667127	0.1667127	0.1667127	0.1667127	0.1667127	0.1667127	0.1667127	0.1667127	0.1667127	0.1667127	0.1667127	0.1667127	0.1667127	0.1667127	0.1667127	0.1667127	0.1667127	0.1667127	0.1667127	0.1667127	0.1667127	0.1667127	0.1667127	0.1667127	0.1667127	0.1667127	0.1667127	0.1667127	0.1667127	0.1667127	0.1667127	0.1667127
¸ßË¹°×ÔëÉù´¦Àí (105).mp3	0.24695835	0.24695835	0.24695835	0.24695835	0.24695835	0.24695835	0.24695835	0.24695835	0.24695835	0.24695835	0.24695835	0.24695835	0.24695835	0.24695835	0.24695835	0.24695835	0.24695835	0.24695835	0.24695835	0.24695835	0.24695835	0.24695835	0.24695835	0.24695835	0.24695835	0.24695835	0.24695835	0.24695835	0.24695835	0.24695835	0.24695835	0.24695835	0.24695835	0.24695835	0.24695835	0.24695835	0.24695835	0.24695835	0.24695835	0.24695835	0.24695835	0.24695835	0.24695835	0.24695835	0.24695835	0.24695835	0.24695835	0.24695835	0.24695835
¸ßË¹°×ÔëÉù´¦Àí (106).mp3	-0.10823991	-0.10823991	-0.10823991	-0.10823991	-0.10823991	-0.10823991	-0.10823991	-0.10823991	-0.10823991	-0.10823991	-0.10823991	-0.10823991	-0.10823991	-0.10823991	-0.10823991	-0.10823991	-0.10823991	-0.10823991	-0.10823991	-0.10823991	-0.10823991	-0.10823991	-0.10823991	-0.10823991	-0.10823991	-0.10823991	-0.10823991	-0.10823991	-0.10823991	-0.10823991	-0.10823991	-0.10823991	-0.10823991	-0.10823991	-0.10823991	-0.10823991	-0.10823991	-0.10823991	-0.10823991	-0.10823991	-0.10823991	-0.10823991	-0.10823991	-0.10823991	-0.10823991	-0.10823991	-0.10823991	-0.10823991	-0.10823991
¸ßË¹°×ÔëÉù´¦Àí (107).mp3	0.16429582	0.16429582	0.16429582	0.16429582	0.16429582	0.16429582	0.16429582	0.16429582	0.16429582	0.16429582	0.16429582	0.16429582	0.16429582	0.16429582	0.16429582	0.16429582	0.16429582	0.16429582	0.16429582	0.16429582	0.16429582	0.16429582	0.16429582	0.16429582	0.16429582	0.16429582	0.16429582	0.16429582	0.16429582	0.16429582	0.16429582	0.16429582	0.16429582	0.16429582	0.16429582	0.16429582	0.16429582	0.16429582	0.16429582	0.16429582	0.16429582	0.16429582	0.16429582	0.16429582	0.16429582	0.16429582	0.16429582	0.16429582	0.16429582
¸ßË¹°×ÔëÉù´¦Àí (108).mp3	-0.09435413	-0.09435413	-0.09435413	-0.09435413	-0.09435413	-0.09435413	-0.09435413	-0.09435413	-0.09435413	-0.09435413	-0.09435413	-0.09435413	-0.09435413	-0.09435413	-0.09435413	-0.09435413	-0.09435413	-0.09435413	-0.09435413	-0.09435413	-0.09435413	-0.09435413	-0.09435413	-0.09435413	-0.09435413	-0.09435413	-0.09435413	-0.09435413	-0.09435413	-0.09435413	-0.09435413	-0.09435413	-0.09435413	-0.09435413	-0.09435413	-0.09435413	-0.09435413	-0.09435413	-0.09435413	-0.09435413	-0.09435413	-0.09435413	-0.09435413	-0.09435413	-0.09435413	-0.09435413	-0.09435413	-0.09435413	-0.09435413
¸ßË¹°×ÔëÉù´¦Àí (109).mp3	0.01873874	0.01873874	0.01873874	0.01873874	0.01873874	0.01873874	0.01873874	0.01873874	0.01873874	0.01873874	0.01873874	0.01873874	0.01873874	0.01873874	0.01873874	0.01873874	0.01873874	0.01873874	0.01873874	0.01873874	0.01873874	0.01873874	0.01873874	0.01873874	0.01873874	0.01873874	0.01873874	0.01873874	0.01873874	0.01873874	0.01873874	0.01873874	0.01873874	0.01873874	0.01873874	0.01873874	0.01873874	0.01873874	0.01873874	0.01873874	0.01873874	0.01873874	0.01873874	0.01873874	0.01873874	0.01873874	0.01873874	0.01873874	0.01873874
¸ßË¹°×ÔëÉù´¦Àí (110).mp3	0.066539064	0.066539064	0.066539064	0.066539064	0.066539064	0.066539064	0.066539064	0.066539064	0.066539064	0.066539064	0.066539064	0.066539064	0.066539064	0.066539064	0.066539064	0.066539064	0.066539064	0.066539064	0.066539064	0.066539064	0.066539064	0.066539064	0.066539064	0.066539064	0.066539064	0.066539064	0.066539064	0.066539064	0.066539064	0.066539064	0.066539064	0.066539064	0.066539064	0.066539064	0.066539064	0.066539064	0.066539064	0.066539064	0.066539064	0.066539064	0.066539064	0.066539064	0.066539064	0.066539064	0.066539064	0.066539064	0.066539064	0.066539064	0.066539064
¸ßË¹°×ÔëÉù´¦Àí (111).mp3	0.17489359	0.17489359	0.17489359	0.17489359	0.17489359	0.17489359	0.17489359	0.17489359	0.17489359	0.17489359	0.17489359	0.17489359	0.17489359	0.17489359	0.17489359	0.17489359	0.17489359	0.17489359	0.17489359	0.17489359	0.17489359	0.17489359	0.17489359	0.17489359	0.17489359	0.17489359	0.17489359	0.17489359	0.17489359	0.17489359	0.17489359	0.17489359	0.17489359	0.17489359	0.17489359	0.17489359	0.17489359	0.17489359	0.17489359	0.17489359	0.17489359	0.17489359	0.17489359	0.17489359	0.17489359	0.17489359	0.17489359	0.17489359	0.17489359
¸ßË¹°×ÔëÉù´¦Àí (112).mp3	-0.11961604	-0.11961604	-0.11961604	-0.11961604	-0.11961604	-0.11961604	-0.11961604	-0.11961604	-0.11961604	-0.11961604	-0.11961604	-0.11961604	-0.11961604	-0.11961604	-0.11961604	-0.11961604	-0.11961604	-0.11961604	-0.11961604	-0.11961604	-0.11961604	-0.11961604	-0.11961604	-0.11961604	-0.11961604	-0.11961604	-0.11961604	-0.11961604	-0.11961604	-0.11961604	-0.11961604	-0.11961604	-0.11961604	-0.11961604	-0.11961604	-0.11961604	-0.11961604	-0.11961604	-0.11961604	-0.11961604	-0.11961604	-0.11961604	-0.11961604	-0.11961604	-0.11961604	-0.11961604	-0.11961604	-0.11961604	-0.11961604
¸ßË¹°×ÔëÉù´¦Àí (113).mp3	-0.13430232	-0.13430232	-0.13430232	-0.13430232	-0.13430232	-0.13430232	-0.13430232	-0.13430232	-0.13430232	-0.13430232	-0.13430232	-0.13430232	-0.13430232	-0.13430232	-0.13430232	-0.13430232	-0.13430232	-0.13430232	-0.13430232	-0.13430232	-0.13430232	-0.13430232	-0.13430232	-0.13430232	-0.13430232	-0.13430232	-0.13430232	-0.13430232	-0.13430232	-0.13430232	-0.13430232	-0.13430232	-0.13430232	-0.13430232	-0.13430232	-0.13430232	-0.13430232	-0.13430232	-0.13430232	-0.13430232	-0.13430232	-0.13430232	-0.13430232	-0.13430232	-0.13430232	-0.13430232	-0.13430232	-0.13430232	-0.13430232
¸ßË¹°×ÔëÉù´¦Àí (114).mp3	0.27564812	0.27564812	0.27564812	0.27564812	0.27564812	0.27564812	0.27564812	0.27564812	0.27564812	0.27564812	0.27564812	0.27564812	0.27564812	0.27564812	0.27564812	0.27564812	0.27564812	0.27564812	0.27564812	0.27564812	0.27564812	0.27564812	0.27564812	0.27564812	0.27564812	0.27564812	0.27564812	0.27564812	0.27564812	0.27564812	0.27564812	0.27564812	0.27564812	0.27564812	0.27564812	0.27564812	0.27564812	0.27564812	0.27564812	0.27564812	0.27564812	0.27564812	0.27564812	0.27564812	0.27564812	0.27564812	0.27564812	0.27564812	0.27564812
¸ßË¹°×ÔëÉù´¦Àí (115).mp3	-0.024273865	-0.024273865	-0.024273865	-0.024273865	-0.024273865	-0.024273865	-0.024273865	-0.024273865	-0.024273865	-0.024273865	-0.024273865	-0.024273865	-0.024273865	-0.024273865	-0.024273865	-0.024273865	-0.024273865	-0.024273865	-0.024273865	-0.024273865	-0.024273865	-0.024273865	-0.024273865	-0.024273865	-0.024273865	-0.024273865	-0.024273865	-0.024273865	-0.024273865	-0.024273865	-0.024273865	-0.024273865	-0.024273865	-0.024273865	-0.024273865	-0.024273865	-0.024273865	-0.024273865	-0.024273865	-0.024273865	-0.024273865	-0.024273865	-0.024273865	-0.024273865	-0.024273865	-0.024273865	-0.024273865	-0.024273865	-0.024273865
¸ßË¹°×ÔëÉù´¦Àí (116).mp3	-0.17146212	-0.17146212	-0.17146212	-0.17146212	-0.17146212	-0.17146212	-0.17146212	-0.17146212	-0.17146212	-0.17146212	-0.17146212	-0.17146212	-0.17146212	-0.17146212	-0.17146212	-0.17146212	-0.17146212	-0.17146212	-0.17146212	-0.17146212	-0.17146212	-0.17146212	-0.17146212	-0.17146212	-0.17146212	-0.17146212	-0.17146212	-0.17146212	-0.17146212	-0.17146212	-0.17146212	-0.17146212	-0.17146212	-0.17146212	-0.17146212	-0.17146212	-0.17146212	-0.17146212	-0.17146212	-0.17146212	-0.17146212	-0.17146212	-0.17146212	-0.17146212	-0.17146212	-0.17146212	-0.17146212	-0.17146212	-0.17146212
¸ßË¹°×ÔëÉù´¦Àí (117).mp3	-0.14464512	-0.14464512	-0.14464512	-0.14464512	-0.14464512	-0.14464512	-0.14464512	-0.14464512	-0.14464512	-0.14464512	-0.14464512	-0.14464512	-0.14464512	-0.14464512	-0.14464512	-0.14464512	-0.14464512	-0.14464512	-0.14464512	-0.14464512	-0.14464512	-0.14464512	-0.14464512	-0.14464512	-0.14464512	-0.14464512	-0.14464512	-0.14464512	-0.14464512	-0.14464512	-0.14464512	-0.14464512	-0.14464512	-0.14464512	-0.14464512	-0.14464512	-0.14464512	-0.14464512	-0.14464512	-0.14464512	-0.14464512	-0.14464512	-0.14464512	-0.14464512	-0.14464512	-0.14464512	-0.14464512	-0.14464512	-0.14464512
¸ßË¹°×ÔëÉù´¦Àí (118).mp3	0.24500817	0.24500817	0.24500817	0.24500817	0.24500817	0.24500817	0.24500817	0.24500817	0.24500817	0.24500817	0.24500817	0.24500817	0.24500817	0.24500817	0.24500817	0.24500817	0.24500817	0.24500817	0.24500817	0.24500817	0.24500817	0.24500817	0.24500817	0.24500817	0.24500817	0.24500817	0.24500817	0.24500817	0.24500817	0.24500817	0.24500817	0.24500817	0.24500817	0.24500817	0.24500817	0.24500817	0.24500817	0.24500817	0.24500817	0.24500817	0.24500817	0.24500817	0.24500817	0.24500817	0.24500817	0.24500817	0.24500817	0.24500817	0.24500817
¸ßË¹°×ÔëÉù´¦Àí (119).mp3	-0.044091545	-0.044091545	-0.044091545	-0.044091545	-0.044091545	-0.044091545	-0.044091545	-0.044091545	-0.044091545	-0.044091545	-0.044091545	-0.044091545	-0.044091545	-0.044091545	-0.044091545	-0.044091545	-0.044091545	-0.044091545	-0.044091545	-0.044091545	-0.044091545	-0.044091545	-0.044091545	-0.044091545	-0.044091545	-0.044091545	-0.044091545	-0.044091545	-0.044091545	-0.044091545	-0.044091545	-0.044091545	-0.044091545	-0.044091545	-0.044091545	-0.044091545	-0.044091545	-0.044091545	-0.044091545	-0.044091545	-0.044091545	-0.044091545	-0.044091545	-0.044091545	-0.044091545	-0.044091545	-0.044091545	-0.044091545	-0.044091545
¸ßË¹°×ÔëÉù´¦Àí (120).mp3	-0.11817596	-0.11817596	-0.11817596	-0.11817596	-0.11817596	-0.11817596	-0.11817596	-0.11817596	-0.11817596	-0.11817596	-0.11817596	-0.11817596	-0.11817596	-0.11817596	-0.11817596	-0.11817596	-0.11817596	-0.11817596	-0.11817596	-0.11817596	-0.11817596	-0.11817596	-0.11817596	-0.11817596	-0.11817596	-0.11817596	-0.11817596	-0.11817596	-0.11817596	-0.11817596	-0.11817596	-0.11817596	-0.11817596	-0.11817596	-0.11817596	-0.11817596	-0.11817596	-0.11817596	-0.11817596	-0.11817596	-0.11817596	-0.11817596	-0.11817596	-0.11817596	-0.11817596	-0.11817596	-0.11817596	-0.11817596	-0.11817596
¸ßË¹°×ÔëÉù´¦Àí (121).mp3	-0.28272042	-0.28272042	-0.28272042	-0.28272042	-0.28272042	-0.28272042	-0.28272042	-0.28272042	-0.28272042	-0.28272042	-0.28272042	-0.28272042	-0.28272042	-0.28272042	-0.28272042	-0.28272042	-0.28272042	-0.28272042	-0.28272042	-0.28272042	-0.28272042	-0.28272042	-0.28272042	-0.28272042	-0.28272042	-0.28272042	-0.28272042	-0.28272042	-0.28272042	-0.28272042	-0.28272042	-0.28272042	-0.28272042	-0.28272042	-0.28272042	-0.28272042	-0.28272042	-0.28272042	-0.28272042	-0.28272042	-0.28272042	-0.28272042	-0.28272042	-0.28272042	-0.28272042	-0.28272042	-0.28272042	-0.28272042	-0.28272042
¸ßË¹°×ÔëÉù´¦Àí (122).mp3	0.003486443	0.003486443	0.003486443	0.003486443	0.003486443	0.003486443	0.003486443	0.003486443	0.003486443	0.003486443	0.003486443	0.003486443	0.003486443	0.003486443	0.003486443	0.003486443	0.003486443	0.003486443	0.003486443	0.003486443	0.003486443	0.003486443	0.003486443	0.003486443	0.003486443	0.003486443	0.003486443	0.003486443	0.003486443	0.003486443	0.003486443	0.003486443	0.003486443	0.003486443	0.003486443	0.003486443	0.003486443	0.003486443	0.003486443	0.003486443	0.003486443	0.003486443	0.003486443	0.003486443	0.003486443	0.003486443	0.003486443	0.003486443	0.003486443
¸ßË¹°×ÔëÉù´¦Àí (123).mp3	0.14704406	0.14704406	0.14704406	0.14704406	0.14704406	0.14704406	0.14704406	0.14704406	0.14704406	0.14704406	0.14704406	0.14704406	0.14704406	0.14704406	0.14704406	0.14704406	0.14704406	0.14704406	0.14704406	0.14704406	0.14704406	0.14704406	0.14704406	0.14704406	0.14704406	0.14704406	0.14704406	0.14704406	0.14704406	0.14704406	0.14704406	0.14704406	0.14704406	0.14704406	0.14704406	0.14704406	0.14704406	0.14704406	0.14704406	0.14704406	0.14704406	0.14704406	0.14704406	0.14704406	0.14704406	0.14704406	0.14704406	0.14704406	0.14704406
¸ßË¹°×ÔëÉù´¦Àí (124).mp3	0.009575479	0.009575479	0.009575479	0.009575479	0.009575479	0.009575479	0.009575479	0.009575479	0.009575479	0.009575479	0.009575479	0.009575479	0.009575479	0.009575479	0.009575479	0.009575479	0.009575479	0.009575479	0.009575479	0.009575479	0.009575479	0.009575479	0.009575479	0.009575479	0.009575479	0.009575479	0.009575479	0.009575479	0.009575479	0.009575479	0.009575479	0.009575479	0.009575479	0.009575479	0.009575479	0.009575479	0.009575479	0.009575479	0.009575479	0.009575479	0.009575479	0.009575479	0.009575479	0.009575479	0.009575479	0.009575479	0.009575479	0.009575479	0.009575479
¸ßË¹°×ÔëÉù´¦Àí (125).mp3	0.12642244	0.12642244	0.12642244	0.12642244	0.12642244	0.12642244	0.12642244	0.12642244	0.12642244	0.12642244	0.12642244	0.12642244	0.12642244	0.12642244	0.12642244	0.12642244	0.12642244	0.12642244	0.12642244	0.12642244	0.12642244	0.12642244	0.12642244	0.12642244	0.12642244	0.12642244	0.12642244	0.12642244	0.12642244	0.12642244	0.12642244	0.12642244	0.12642244	0.12642244	0.12642244	0.12642244	0.12642244	0.12642244	0.12642244	0.12642244	0.12642244	0.12642244	0.12642244	0.12642244	0.12642244	0.12642244	0.12642244	0.12642244	0.12642244
¸ßË¹°×ÔëÉù´¦Àí (126).mp3	0.15269184	0.15269184	0.15269184	0.15269184	0.15269184	0.15269184	0.15269184	0.15269184	0.15269184	0.15269184	0.15269184	0.15269184	0.15269184	0.15269184	0.15269184	0.15269184	0.15269184	0.15269184	0.15269184	0.15269184	0.15269184	0.15269184	0.15269184	0.15269184	0.15269184	0.15269184	0.15269184	0.15269184	0.15269184	0.15269184	0.15269184	0.15269184	0.15269184	0.15269184	0.15269184	0.15269184	0.15269184	0.15269184	0.15269184	0.15269184	0.15269184	0.15269184	0.15269184	0.15269184	0.15269184	0.15269184	0.15269184	0.15269184	0.15269184
¸ßË¹°×ÔëÉù´¦Àí (127).mp3	-0.000790507	-0.000790507	-0.000790507	-0.000790507	-0.000790507	-0.000790507	-0.000790507	-0.000790507	-0.000790507	-0.000790507	-0.000790507	-0.000790507	-0.000790507	-0.000790507	-0.000790507	-0.000790507	-0.000790507	-0.000790507	-0.000790507	-0.000790507	-0.000790507	-0.000790507	-0.000790507	-0.000790507	-0.000790507	-0.000790507	-0.000790507	-0.000790507	-0.000790507	-0.000790507	-0.000790507	-0.000790507	-0.000790507	-0.000790507	-0.000790507	-0.000790507	-0.000790507	-0.000790507	-0.000790507	-0.000790507	-0.000790507	-0.000790507	-0.000790507	-0.000790507	-0.000790507	-0.000790507	-0.000790507	-0.000790507	-0.000790507
¸ßË¹°×ÔëÉù´¦Àí (128).mp3	-0.021319047	-0.021319047	-0.021319047	-0.021319047	-0.021319047	-0.021319047	-0.021319047	-0.021319047	-0.021319047	-0.021319047	-0.021319047	-0.021319047	-0.021319047	-0.021319047	-0.021319047	-0.021319047	-0.021319047	-0.021319047	-0.021319047	-0.021319047	-0.021319047	-0.021319047	-0.021319047	-0.021319047	-0.021319047	-0.021319047	-0.021319047	-0.021319047	-0.021319047	-0.021319047	-0.021319047	-0.021319047	-0.021319047	-0.021319047	-0.021319047	-0.021319047	-0.021319047	-0.021319047	-0.021319047	-0.021319047	-0.021319047	-0.021319047	-0.021319047	-0.021319047	-0.021319047	-0.021319047	-0.021319047	-0.021319047	-0.021319047
¸ßË¹°×ÔëÉù´¦Àí (129).mp3	-0.021177113	-0.021177113	-0.021177113	-0.021177113	-0.021177113	-0.021177113	-0.021177113	-0.021177113	-0.021177113	-0.021177113	-0.021177113	-0.021177113	-0.021177113	-0.021177113	-0.021177113	-0.021177113	-0.021177113	-0.021177113	-0.021177113	-0.021177113	-0.021177113	-0.021177113	-0.021177113	-0.021177113	-0.021177113	-0.021177113	-0.021177113	-0.021177113	-0.021177113	-0.021177113	-0.021177113	-0.021177113	-0.021177113	-0.021177113	-0.021177113	-0.021177113	-0.021177113	-0.021177113	-0.021177113	-0.021177113	-0.021177113	-0.021177113	-0.021177113	-0.021177113	-0.021177113	-0.021177113	-0.021177113	-0.021177113	-0.021177113
¸ßË¹°×ÔëÉù´¦Àí (130).mp3	-0.008351479	-0.008351479	-0.008351479	-0.008351479	-0.008351479	-0.008351479	-0.008351479	-0.008351479	-0.008351479	-0.008351479	-0.008351479	-0.008351479	-0.008351479	-0.008351479	-0.008351479	-0.008351479	-0.008351479	-0.008351479	-0.008351479	-0.008351479	-0.008351479	-0.008351479	-0.008351479	-0.008351479	-0.008351479	-0.008351479	-0.008351479	-0.008351479	-0.008351479	-0.008351479	-0.008351479	-0.008351479	-0.008351479	-0.008351479	-0.008351479	-0.008351479	-0.008351479	-0.008351479	-0.008351479	-0.008351479	-0.008351479	-0.008351479	-0.008351479	-0.008351479	-0.008351479	-0.008351479	-0.008351479	-0.008351479	-0.008351479
¸ßË¹°×ÔëÉù´¦Àí (131).mp3	0.22759238	0.22759238	0.22759238	0.22759238	0.22759238	0.22759238	0.22759238	0.22759238	0.22759238	0.22759238	0.22759238	0.22759238	0.22759238	0.22759238	0.22759238	0.22759238	0.22759238	0.22759238	0.22759238	0.22759238	0.22759238	0.22759238	0.22759238	0.22759238	0.22759238	0.22759238	0.22759238	0.22759238	0.22759238	0.22759238	0.22759238	0.22759238	0.22759238	0.22759238	0.22759238	0.22759238	0.22759238	0.22759238	0.22759238	0.22759238	0.22759238	0.22759238	0.22759238	0.22759238	0.22759238	0.22759238	0.22759238	0.22759238	0.22759238
¸ßË¹°×ÔëÉù´¦Àí (132).mp3	0.08754421	0.08754421	0.08754421	0.08754421	0.08754421	0.08754421	0.08754421	0.08754421	0.08754421	0.08754421	0.08754421	0.08754421	0.08754421	0.08754421	0.08754421	0.08754421	0.08754421	0.08754421	0.08754421	0.08754421	0.08754421	0.08754421	0.08754421	0.08754421	0.08754421	0.08754421	0.08754421	0.08754421	0.08754421	0.08754421	0.08754421	0.08754421	0.08754421	0.08754421	0.08754421	0.08754421	0.08754421	0.08754421	0.08754421	0.08754421	0.08754421	0.08754421	0.08754421	0.08754421	0.08754421	0.08754421	0.08754421	0.08754421	0.08754421
¸ßË¹°×ÔëÉù´¦Àí (133).mp3	-0.19472903	-0.19472903	-0.19472903	-0.19472903	-0.19472903	-0.19472903	-0.19472903	-0.19472903	-0.19472903	-0.19472903	-0.19472903	-0.19472903	-0.19472903	-0.19472903	-0.19472903	-0.19472903	-0.19472903	-0.19472903	-0.19472903	-0.19472903	-0.19472903	-0.19472903	-0.19472903	-0.19472903	-0.19472903	-0.19472903	-0.19472903	-0.19472903	-0.19472903	-0.19472903	-0.19472903	-0.19472903	-0.19472903	-0.19472903	-0.19472903	-0.19472903	-0.19472903	-0.19472903	-0.19472903	-0.19472903	-0.19472903	-0.19472903	-0.19472903	-0.19472903	-0.19472903	-0.19472903	-0.19472903	-0.19472903	-0.19472903
¸ßË¹°×ÔëÉù´¦Àí (134).mp3	-0.040042415	-0.040042415	-0.040042415	-0.040042415	-0.040042415	-0.040042415	-0.040042415	-0.040042415	-0.040042415	-0.040042415	-0.040042415	-0.040042415	-0.040042415	-0.040042415	-0.040042415	-0.040042415	-0.040042415	-0.040042415	-0.040042415	-0.040042415	-0.040042415	-0.040042415	-0.040042415	-0.040042415	-0.040042415	-0.040042415	-0.040042415	-0.040042415	-0.040042415	-0.040042415	-0.040042415	-0.040042415	-0.040042415	-0.040042415	-0.040042415	-0.040042415	-0.040042415	-0.040042415	-0.040042415	-0.040042415	-0.040042415	-0.040042415	-0.040042415	-0.040042415	-0.040042415	-0.040042415	-0.040042415	-0.040042415	-0.040042415
¸ßË¹°×ÔëÉù´¦Àí (135).mp3	0.07864504	0.07864504	0.07864504	0.07864504	0.07864504	0.07864504	0.07864504	0.07864504	0.07864504	0.07864504	0.07864504	0.07864504	0.07864504	0.07864504	0.07864504	0.07864504	0.07864504	0.07864504	0.07864504	0.07864504	0.07864504	0.07864504	0.07864504	0.07864504	0.07864504	0.07864504	0.07864504	0.07864504	0.07864504	0.07864504	0.07864504	0.07864504	0.07864504	0.07864504	0.07864504	0.07864504	0.07864504	0.07864504	0.07864504	0.07864504	0.07864504	0.07864504	0.07864504	0.07864504	0.07864504	0.07864504	0.07864504	0.07864504	0.07864504
¸ßË¹°×ÔëÉù´¦Àí (136).mp3	-0.073223695	-0.073223695	-0.073223695	-0.073223695	-0.073223695	-0.073223695	-0.073223695	-0.073223695	-0.073223695	-0.073223695	-0.073223695	-0.073223695	-0.073223695	-0.073223695	-0.073223695	-0.073223695	-0.073223695	-0.073223695	-0.073223695	-0.073223695	-0.073223695	-0.073223695	-0.073223695	-0.073223695	-0.073223695	-0.073223695	-0.073223695	-0.073223695	-0.073223695	-0.073223695	-0.073223695	-0.073223695	-0.073223695	-0.073223695	-0.073223695	-0.073223695	-0.073223695	-0.073223695	-0.073223695	-0.073223695	-0.073223695	-0.073223695	-0.073223695	-0.073223695	-0.073223695	-0.073223695	-0.073223695	-0.073223695	-0.073223695
¸ßË¹°×ÔëÉù´¦Àí (137).mp3	0.030471466	0.030471466	0.030471466	0.030471466	0.030471466	0.030471466	0.030471466	0.030471466	0.030471466	0.030471466	0.030471466	0.030471466	0.030471466	0.030471466	0.030471466	0.030471466	0.030471466	0.030471466	0.030471466	0.030471466	0.030471466	0.030471466	0.030471466	0.030471466	0.030471466	0.030471466	0.030471466	0.030471466	0.030471466	0.030471466	0.030471466	0.030471466	0.030471466	0.030471466	0.030471466	0.030471466	0.030471466	0.030471466	0.030471466	0.030471466	0.030471466	0.030471466	0.030471466	0.030471466	0.030471466	0.030471466	0.030471466	0.030471466	0.030471466
¸ßË¹°×ÔëÉù´¦Àí (138).mp3	7.92E-05	7.92E-05	7.92E-05	7.92E-05	7.92E-05	7.92E-05	7.92E-05	7.92E-05	7.92E-05	7.92E-05	7.92E-05	7.92E-05	7.92E-05	7.92E-05	7.92E-05	7.92E-05	7.92E-05	7.92E-05	7.92E-05	7.92E-05	7.92E-05	7.92E-05	7.92E-05	7.92E-05	7.92E-05	7.92E-05	7.92E-05	7.92E-05	7.92E-05	7.92E-05	7.92E-05	7.92E-05	7.92E-05	7.92E-05	7.92E-05	7.92E-05	7.92E-05	7.92E-05	7.92E-05	7.92E-05	7.92E-05	7.92E-05	7.92E-05	7.92E-05	7.92E-05	7.92E-05	7.92E-05	7.92E-05	7.92E-05
¸ßË¹°×ÔëÉù´¦Àí (139).mp3	-0.08280124	-0.08280124	-0.08280124	-0.08280124	-0.08280124	-0.08280124	-0.08280124	-0.08280124	-0.08280124	-0.08280124	-0.08280124	-0.08280124	-0.08280124	-0.08280124	-0.08280124	-0.08280124	-0.08280124	-0.08280124	-0.08280124	-0.08280124	-0.08280124	-0.08280124	-0.08280124	-0.08280124	-0.08280124	-0.08280124	-0.08280124	-0.08280124	-0.08280124	-0.08280124	-0.08280124	-0.08280124	-0.08280124	-0.08280124	-0.08280124	-0.08280124	-0.08280124	-0.08280124	-0.08280124	-0.08280124	-0.08280124	-0.08280124	-0.08280124	-0.08280124	-0.08280124	-0.08280124	-0.08280124	-0.08280124	-0.08280124
¸ßË¹°×ÔëÉù´¦Àí (140).mp3	0.25433984	0.25433984	0.25433984	0.25433984	0.25433984	0.25433984	0.25433984	0.25433984	0.25433984	0.25433984	0.25433984	0.25433984	0.25433984	0.25433984	0.25433984	0.25433984	0.25433984	0.25433984	0.25433984	0.25433984	0.25433984	0.25433984	0.25433984	0.25433984	0.25433984	0.25433984	0.25433984	0.25433984	0.25433984	0.25433984	0.25433984	0.25433984	0.25433984	0.25433984	0.25433984	0.25433984	0.25433984	0.25433984	0.25433984	0.25433984	0.25433984	0.25433984	0.25433984	0.25433984	0.25433984	0.25433984	0.25433984	0.25433984	0.25433984
¸ßË¹°×ÔëÉù´¦Àí (141).mp3	-0.07965184	-0.07965184	-0.07965184	-0.07965184	-0.07965184	-0.07965184	-0.07965184	-0.07965184	-0.07965184	-0.07965184	-0.07965184	-0.07965184	-0.07965184	-0.07965184	-0.07965184	-0.07965184	-0.07965184	-0.07965184	-0.07965184	-0.07965184	-0.07965184	-0.07965184	-0.07965184	-0.07965184	-0.07965184	-0.07965184	-0.07965184	-0.07965184	-0.07965184	-0.07965184	-0.07965184	-0.07965184	-0.07965184	-0.07965184	-0.07965184	-0.07965184	-0.07965184	-0.07965184	-0.07965184	-0.07965184	-0.07965184	-0.07965184	-0.07965184	-0.07965184	-0.07965184	-0.07965184	-0.07965184	-0.07965184	-0.07965184
¸ßË¹°×ÔëÉù´¦Àí (142).mp3	0.046992093	0.046992093	0.046992093	0.046992093	0.046992093	0.046992093	0.046992093	0.046992093	0.046992093	0.046992093	0.046992093	0.046992093	0.046992093	0.046992093	0.046992093	0.046992093	0.046992093	0.046992093	0.046992093	0.046992093	0.046992093	0.046992093	0.046992093	0.046992093	0.046992093	0.046992093	0.046992093	0.046992093	0.046992093	0.046992093	0.046992093	0.046992093	0.046992093	0.046992093	0.046992093	0.046992093	0.046992093	0.046992093	0.046992093	0.046992093	0.046992093	0.046992093	0.046992093	0.046992093	0.046992093	0.046992093	0.046992093	0.046992093	0.046992093
¸ßË¹°×ÔëÉù´¦Àí (143).mp3	-0.069244064	-0.069244064	-0.069244064	-0.069244064	-0.069244064	-0.069244064	-0.069244064	-0.069244064	-0.069244064	-0.069244064	-0.069244064	-0.069244064	-0.069244064	-0.069244064	-0.069244064	-0.069244064	-0.069244064	-0.069244064	-0.069244064	-0.069244064	-0.069244064	-0.069244064	-0.069244064	-0.069244064	-0.069244064	-0.069244064	-0.069244064	-0.069244064	-0.069244064	-0.069244064	-0.069244064	-0.069244064	-0.069244064	-0.069244064	-0.069244064	-0.069244064	-0.069244064	-0.069244064	-0.069244064	-0.069244064	-0.069244064	-0.069244064	-0.069244064	-0.069244064	-0.069244064	-0.069244064	-0.069244064	-0.069244064	-0.069244064
¸ßË¹°×ÔëÉù´¦Àí (144).mp3	-0.20738378	-0.20738378	-0.20738378	-0.20738378	-0.20738378	-0.20738378	-0.20738378	-0.20738378	-0.20738378	-0.20738378	-0.20738378	-0.20738378	-0.20738378	-0.20738378	-0.20738378	-0.20738378	-0.20738378	-0.20738378	-0.20738378	-0.20738378	-0.20738378	-0.20738378	-0.20738378	-0.20738378	-0.20738378	-0.20738378	-0.20738378	-0.20738378	-0.20738378	-0.20738378	-0.20738378	-0.20738378	-0.20738378	-0.20738378	-0.20738378	-0.20738378	-0.20738378	-0.20738378	-0.20738378	-0.20738378	-0.20738378	-0.20738378	-0.20738378	-0.20738378	-0.20738378	-0.20738378	-0.20738378	-0.20738378	-0.20738378
¸ßË¹°×ÔëÉù´¦Àí (145).mp3	-0.24838161	-0.24838161	-0.24838161	-0.24838161	-0.24838161	-0.24838161	-0.24838161	-0.24838161	-0.24838161	-0.24838161	-0.24838161	-0.24838161	-0.24838161	-0.24838161	-0.24838161	-0.24838161	-0.24838161	-0.24838161	-0.24838161	-0.24838161	-0.24838161	-0.24838161	-0.24838161	-0.24838161	-0.24838161	-0.24838161	-0.24838161	-0.24838161	-0.24838161	-0.24838161	-0.24838161	-0.24838161	-0.24838161	-0.24838161	-0.24838161	-0.24838161	-0.24838161	-0.24838161	-0.24838161	-0.24838161	-0.24838161	-0.24838161	-0.24838161	-0.24838161	-0.24838161	-0.24838161	-0.24838161	-0.24838161	-0.24838161
¸ßË¹°×ÔëÉù´¦Àí (146).mp3	-0.18349531	-0.18349531	-0.18349531	-0.18349531	-0.18349531	-0.18349531	-0.18349531	-0.18349531	-0.18349531	-0.18349531	-0.18349531	-0.18349531	-0.18349531	-0.18349531	-0.18349531	-0.18349531	-0.18349531	-0.18349531	-0.18349531	-0.18349531	-0.18349531	-0.18349531	-0.18349531	-0.18349531	-0.18349531	-0.18349531	-0.18349531	-0.18349531	-0.18349531	-0.18349531	-0.18349531	-0.18349531	-0.18349531	-0.18349531	-0.18349531	-0.18349531	-0.18349531	-0.18349531	-0.18349531	-0.18349531	-0.18349531	-0.18349531	-0.18349531	-0.18349531	-0.18349531	-0.18349531	-0.18349531	-0.18349531	-0.18349531
¸ßË¹°×ÔëÉù´¦Àí (147).mp3	-0.07218305	-0.07218305	-0.07218305	-0.07218305	-0.07218305	-0.07218305	-0.07218305	-0.07218305	-0.07218305	-0.07218305	-0.07218305	-0.07218305	-0.07218305	-0.07218305	-0.07218305	-0.07218305	-0.07218305	-0.07218305	-0.07218305	-0.07218305	-0.07218305	-0.07218305	-0.07218305	-0.07218305	-0.07218305	-0.07218305	-0.07218305	-0.07218305	-0.07218305	-0.07218305	-0.07218305	-0.07218305	-0.07218305	-0.07218305	-0.07218305	-0.07218305	-0.07218305	-0.07218305	-0.07218305	-0.07218305	-0.07218305	-0.07218305	-0.07218305	-0.07218305	-0.07218305	-0.07218305	-0.07218305	-0.07218305	-0.07218305
¸ßË¹°×ÔëÉù´¦Àí (148).mp3	0.12876752	0.12876752	0.12876752	0.12876752	0.12876752	0.12876752	0.12876752	0.12876752	0.12876752	0.12876752	0.12876752	0.12876752	0.12876752	0.12876752	0.12876752	0.12876752	0.12876752	0.12876752	0.12876752	0.12876752	0.12876752	0.12876752	0.12876752	0.12876752	0.12876752	0.12876752	0.12876752	0.12876752	0.12876752	0.12876752	0.12876752	0.12876752	0.12876752	0.12876752	0.12876752	0.12876752	0.12876752	0.12876752	0.12876752	0.12876752	0.12876752	0.12876752	0.12876752	0.12876752	0.12876752	0.12876752	0.12876752	0.12876752	0.12876752
¸ßË¹°×ÔëÉù´¦Àí (149).mp3	-0.03383872	-0.03383872	-0.03383872	-0.03383872	-0.03383872	-0.03383872	-0.03383872	-0.03383872	-0.03383872	-0.03383872	-0.03383872	-0.03383872	-0.03383872	-0.03383872	-0.03383872	-0.03383872	-0.03383872	-0.03383872	-0.03383872	-0.03383872	-0.03383872	-0.03383872	-0.03383872	-0.03383872	-0.03383872	-0.03383872	-0.03383872	-0.03383872	-0.03383872	-0.03383872	-0.03383872	-0.03383872	-0.03383872	-0.03383872	-0.03383872	-0.03383872	-0.03383872	-0.03383872	-0.03383872	-0.03383872	-0.03383872	-0.03383872	-0.03383872	-0.03383872	-0.03383872	-0.03383872	-0.03383872	-0.03383872	-0.03383872
¸ßË¹°×ÔëÉù´¦Àí (150).mp3	0.1689162	0.1689162	0.1689162	0.1689162	0.1689162	0.1689162	0.1689162	0.1689162	0.1689162	0.1689162	0.1689162	0.1689162	0.1689162	0.1689162	0.1689162	0.1689162	0.1689162	0.1689162	0.1689162	0.1689162	0.1689162	0.1689162	0.1689162	0.1689162	0.1689162	0.1689162	0.1689162	0.1689162	0.1689162	0.1689162	0.1689162	0.1689162	0.1689162	0.1689162	0.1689162	0.1689162	0.1689162	0.1689162	0.1689162	0.1689162	0.1689162	0.1689162	0.1689162	0.1689162	0.1689162	0.1689162	0.1689162	0.1689162	0.1689162
¸ßË¹°×ÔëÉù´¦Àí (151).mp3	-0.16936684	-0.16936684	-0.16936684	-0.16936684	-0.16936684	-0.16936684	-0.16936684	-0.16936684	-0.16936684	-0.16936684	-0.16936684	-0.16936684	-0.16936684	-0.16936684	-0.16936684	-0.16936684	-0.16936684	-0.16936684	-0.16936684	-0.16936684	-0.16936684	-0.16936684	-0.16936684	-0.16936684	-0.16936684	-0.16936684	-0.16936684	-0.16936684	-0.16936684	-0.16936684	-0.16936684	-0.16936684	-0.16936684	-0.16936684	-0.16936684	-0.16936684	-0.16936684	-0.16936684	-0.16936684	-0.16936684	-0.16936684	-0.16936684	-0.16936684	-0.16936684	-0.16936684	-0.16936684	-0.16936684	-0.16936684	-0.16936684
¸ßË¹°×ÔëÉù´¦Àí (152).mp3	-0.09829219	-0.09829219	-0.09829219	-0.09829219	-0.09829219	-0.09829219	-0.09829219	-0.09829219	-0.09829219	-0.09829219	-0.09829219	-0.09829219	-0.09829219	-0.09829219	-0.09829219	-0.09829219	-0.09829219	-0.09829219	-0.09829219	-0.09829219	-0.09829219	-0.09829219	-0.09829219	-0.09829219	-0.09829219	-0.09829219	-0.09829219	-0.09829219	-0.09829219	-0.09829219	-0.09829219	-0.09829219	-0.09829219	-0.09829219	-0.09829219	-0.09829219	-0.09829219	-0.09829219	-0.09829219	-0.09829219	-0.09829219	-0.09829219	-0.09829219	-0.09829219	-0.09829219	-0.09829219	-0.09829219	-0.09829219	-0.09829219
¸ßË¹°×ÔëÉù´¦Àí (153).mp3	-0.13293442	-0.13293442	-0.13293442	-0.13293442	-0.13293442	-0.13293442	-0.13293442	-0.13293442	-0.13293442	-0.13293442	-0.13293442	-0.13293442	-0.13293442	-0.13293442	-0.13293442	-0.13293442	-0.13293442	-0.13293442	-0.13293442	-0.13293442	-0.13293442	-0.13293442	-0.13293442	-0.13293442	-0.13293442	-0.13293442	-0.13293442	-0.13293442	-0.13293442	-0.13293442	-0.13293442	-0.13293442	-0.13293442	-0.13293442	-0.13293442	-0.13293442	-0.13293442	-0.13293442	-0.13293442	-0.13293442	-0.13293442	-0.13293442	-0.13293442	-0.13293442	-0.13293442	-0.13293442	-0.13293442	-0.13293442	-0.13293442
¸ßË¹°×ÔëÉù´¦Àí (154).mp3	0.056381002	0.056381002	0.056381002	0.056381002	0.056381002	0.056381002	0.056381002	0.056381002	0.056381002	0.056381002	0.056381002	0.056381002	0.056381002	0.056381002	0.056381002	0.056381002	0.056381002	0.056381002	0.056381002	0.056381002	0.056381002	0.056381002	0.056381002	0.056381002	0.056381002	0.056381002	0.056381002	0.056381002	0.056381002	0.056381002	0.056381002	0.056381002	0.056381002	0.056381002	0.056381002	0.056381002	0.056381002	0.056381002	0.056381002	0.056381002	0.056381002	0.056381002	0.056381002	0.056381002	0.056381002	0.056381002	0.056381002	0.056381002	0.056381002
¸ßË¹°×ÔëÉù´¦Àí (155).mp3	0.015439712	0.015439712	0.015439712	0.015439712	0.015439712	0.015439712	0.015439712	0.015439712	0.015439712	0.015439712	0.015439712	0.015439712	0.015439712	0.015439712	0.015439712	0.015439712	0.015439712	0.015439712	0.015439712	0.015439712	0.015439712	0.015439712	0.015439712	0.015439712	0.015439712	0.015439712	0.015439712	0.015439712	0.015439712	0.015439712	0.015439712	0.015439712	0.015439712	0.015439712	0.015439712	0.015439712	0.015439712	0.015439712	0.015439712	0.015439712	0.015439712	0.015439712	0.015439712	0.015439712	0.015439712	0.015439712	0.015439712	0.015439712	0.015439712
¸ßË¹°×ÔëÉù´¦Àí (156).mp3	-0.22313294	-0.22313294	-0.22313294	-0.22313294	-0.22313294	-0.22313294	-0.22313294	-0.22313294	-0.22313294	-0.22313294	-0.22313294	-0.22313294	-0.22313294	-0.22313294	-0.22313294	-0.22313294	-0.22313294	-0.22313294	-0.22313294	-0.22313294	-0.22313294	-0.22313294	-0.22313294	-0.22313294	-0.22313294	-0.22313294	-0.22313294	-0.22313294	-0.22313294	-0.22313294	-0.22313294	-0.22313294	-0.22313294	-0.22313294	-0.22313294	-0.22313294	-0.22313294	-0.22313294	-0.22313294	-0.22313294	-0.22313294	-0.22313294	-0.22313294	-0.22313294	-0.22313294	-0.22313294	-0.22313294	-0.22313294	-0.22313294
¸ßË¹°×ÔëÉù´¦Àí (157).mp3	0.11780349	0.11780349	0.11780349	0.11780349	0.11780349	0.11780349	0.11780349	0.11780349	0.11780349	0.11780349	0.11780349	0.11780349	0.11780349	0.11780349	0.11780349	0.11780349	0.11780349	0.11780349	0.11780349	0.11780349	0.11780349	0.11780349	0.11780349	0.11780349	0.11780349	0.11780349	0.11780349	0.11780349	0.11780349	0.11780349	0.11780349	0.11780349	0.11780349	0.11780349	0.11780349	0.11780349	0.11780349	0.11780349	0.11780349	0.11780349	0.11780349	0.11780349	0.11780349	0.11780349	0.11780349	0.11780349	0.11780349	0.11780349	0.11780349
¸ßË¹°×ÔëÉù´¦Àí (158).mp3	-0.20003718	-0.20003718	-0.20003718	-0.20003718	-0.20003718	-0.20003718	-0.20003718	-0.20003718	-0.20003718	-0.20003718	-0.20003718	-0.20003718	-0.20003718	-0.20003718	-0.20003718	-0.20003718	-0.20003718	-0.20003718	-0.20003718	-0.20003718	-0.20003718	-0.20003718	-0.20003718	-0.20003718	-0.20003718	-0.20003718	-0.20003718	-0.20003718	-0.20003718	-0.20003718	-0.20003718	-0.20003718	-0.20003718	-0.20003718	-0.20003718	-0.20003718	-0.20003718	-0.20003718	-0.20003718	-0.20003718	-0.20003718	-0.20003718	-0.20003718	-0.20003718	-0.20003718	-0.20003718	-0.20003718	-0.20003718	-0.20003718
¸ßË¹°×ÔëÉù´¦Àí (159).mp3	-0.1880121	-0.1880121	-0.1880121	-0.1880121	-0.1880121	-0.1880121	-0.1880121	-0.1880121	-0.1880121	-0.1880121	-0.1880121	-0.1880121	-0.1880121	-0.1880121	-0.1880121	-0.1880121	-0.1880121	-0.1880121	-0.1880121	-0.1880121	-0.1880121	-0.1880121	-0.1880121	-0.1880121	-0.1880121	-0.1880121	-0.1880121	-0.1880121	-0.1880121	-0.1880121	-0.1880121	-0.1880121	-0.1880121	-0.1880121	-0.1880121	-0.1880121	-0.1880121	-0.1880121	-0.1880121	-0.1880121	-0.1880121	-0.1880121	-0.1880121	-0.1880121	-0.1880121	-0.1880121	-0.1880121	-0.1880121	-0.1880121
¸ßË¹°×ÔëÉù´¦Àí (160).mp3	-0.15673977	-0.15673977	-0.15673977	-0.15673977	-0.15673977	-0.15673977	-0.15673977	-0.15673977	-0.15673977	-0.15673977	-0.15673977	-0.15673977	-0.15673977	-0.15673977	-0.15673977	-0.15673977	-0.15673977	-0.15673977	-0.15673977	-0.15673977	-0.15673977	-0.15673977	-0.15673977	-0.15673977	-0.15673977	-0.15673977	-0.15673977	-0.15673977	-0.15673977	-0.15673977	-0.15673977	-0.15673977	-0.15673977	-0.15673977	-0.15673977	-0.15673977	-0.15673977	-0.15673977	-0.15673977	-0.15673977	-0.15673977	-0.15673977	-0.15673977	-0.15673977	-0.15673977	-0.15673977	-0.15673977	-0.15673977	-0.15673977
¸ßË¹°×ÔëÉù´¦Àí (161).mp3	0.020178027	0.020178027	0.020178027	0.020178027	0.020178027	0.020178027	0.020178027	0.020178027	0.020178027	0.020178027	0.020178027	0.020178027	0.020178027	0.020178027	0.020178027	0.020178027	0.020178027	0.020178027	0.020178027	0.020178027	0.020178027	0.020178027	0.020178027	0.020178027	0.020178027	0.020178027	0.020178027	0.020178027	0.020178027	0.020178027	0.020178027	0.020178027	0.020178027	0.020178027	0.020178027	0.020178027	0.020178027	0.020178027	0.020178027	0.020178027	0.020178027	0.020178027	0.020178027	0.020178027	0.020178027	0.020178027	0.020178027	0.020178027	0.020178027
¸ßË¹°×ÔëÉù´¦Àí (162).mp3	0.13080102	0.13080102	0.13080102	0.13080102	0.13080102	0.13080102	0.13080102	0.13080102	0.13080102	0.13080102	0.13080102	0.13080102	0.13080102	0.13080102	0.13080102	0.13080102	0.13080102	0.13080102	0.13080102	0.13080102	0.13080102	0.13080102	0.13080102	0.13080102	0.13080102	0.13080102	0.13080102	0.13080102	0.13080102	0.13080102	0.13080102	0.13080102	0.13080102	0.13080102	0.13080102	0.13080102	0.13080102	0.13080102	0.13080102	0.13080102	0.13080102	0.13080102	0.13080102	0.13080102	0.13080102	0.13080102	0.13080102	0.13080102	0.13080102
¸ßË¹°×ÔëÉù´¦Àí (163).mp3	-0.06454178	-0.06454178	-0.06454178	-0.06454178	-0.06454178	-0.06454178	-0.06454178	-0.06454178	-0.06454178	-0.06454178	-0.06454178	-0.06454178	-0.06454178	-0.06454178	-0.06454178	-0.06454178	-0.06454178	-0.06454178	-0.06454178	-0.06454178	-0.06454178	-0.06454178	-0.06454178	-0.06454178	-0.06454178	-0.06454178	-0.06454178	-0.06454178	-0.06454178	-0.06454178	-0.06454178	-0.06454178	-0.06454178	-0.06454178	-0.06454178	-0.06454178	-0.06454178	-0.06454178	-0.06454178	-0.06454178	-0.06454178	-0.06454178	-0.06454178	-0.06454178	-0.06454178	-0.06454178	-0.06454178	-0.06454178	-0.06454178
¸ßË¹°×ÔëÉù´¦Àí (164).mp3	0.04663994	0.04663994	0.04663994	0.04663994	0.04663994	0.04663994	0.04663994	0.04663994	0.04663994	0.04663994	0.04663994	0.04663994	0.04663994	0.04663994	0.04663994	0.04663994	0.04663994	0.04663994	0.04663994	0.04663994	0.04663994	0.04663994	0.04663994	0.04663994	0.04663994	0.04663994	0.04663994	0.04663994	0.04663994	0.04663994	0.04663994	0.04663994	0.04663994	0.04663994	0.04663994	0.04663994	0.04663994	0.04663994	0.04663994	0.04663994	0.04663994	0.04663994	0.04663994	0.04663994	0.04663994	0.04663994	0.04663994	0.04663994	0.04663994
¸ßË¹°×ÔëÉù´¦Àí (165).mp3	-0.2814652	-0.2814652	-0.2814652	-0.2814652	-0.2814652	-0.2814652	-0.2814652	-0.2814652	-0.2814652	-0.2814652	-0.2814652	-0.2814652	-0.2814652	-0.2814652	-0.2814652	-0.2814652	-0.2814652	-0.2814652	-0.2814652	-0.2814652	-0.2814652	-0.2814652	-0.2814652	-0.2814652	-0.2814652	-0.2814652	-0.2814652	-0.2814652	-0.2814652	-0.2814652	-0.2814652	-0.2814652	-0.2814652	-0.2814652	-0.2814652	-0.2814652	-0.2814652	-0.2814652	-0.2814652	-0.2814652	-0.2814652	-0.2814652	-0.2814652	-0.2814652	-0.2814652	-0.2814652	-0.2814652	-0.2814652	-0.2814652
¸ßË¹°×ÔëÉù´¦Àí (166).mp3	0.16629845	0.16629845	0.16629845	0.16629845	0.16629845	0.16629845	0.16629845	0.16629845	0.16629845	0.16629845	0.16629845	0.16629845	0.16629845	0.16629845	0.16629845	0.16629845	0.16629845	0.16629845	0.16629845	0.16629845	0.16629845	0.16629845	0.16629845	0.16629845	0.16629845	0.16629845	0.16629845	0.16629845	0.16629845	0.16629845	0.16629845	0.16629845	0.16629845	0.16629845	0.16629845	0.16629845	0.16629845	0.16629845	0.16629845	0.16629845	0.16629845	0.16629845	0.16629845	0.16629845	0.16629845	0.16629845	0.16629845	0.16629845	0.16629845
¸ßË¹°×ÔëÉù´¦Àí (167).mp3	0.1423805	0.1423805	0.1423805	0.1423805	0.1423805	0.1423805	0.1423805	0.1423805	0.1423805	0.1423805	0.1423805	0.1423805	0.1423805	0.1423805	0.1423805	0.1423805	0.1423805	0.1423805	0.1423805	0.1423805	0.1423805	0.1423805	0.1423805	0.1423805	0.1423805	0.1423805	0.1423805	0.1423805	0.1423805	0.1423805	0.1423805	0.1423805	0.1423805	0.1423805	0.1423805	0.1423805	0.1423805	0.1423805	0.1423805	0.1423805	0.1423805	0.1423805	0.1423805	0.1423805	0.1423805	0.1423805	0.1423805	0.1423805	0.1423805
¸ßË¹°×ÔëÉù´¦Àí (168).mp3	-0.10743696	-0.10743696	-0.10743696	-0.10743696	-0.10743696	-0.10743696	-0.10743696	-0.10743696	-0.10743696	-0.10743696	-0.10743696	-0.10743696	-0.10743696	-0.10743696	-0.10743696	-0.10743696	-0.10743696	-0.10743696	-0.10743696	-0.10743696	-0.10743696	-0.10743696	-0.10743696	-0.10743696	-0.10743696	-0.10743696	-0.10743696	-0.10743696	-0.10743696	-0.10743696	-0.10743696	-0.10743696	-0.10743696	-0.10743696	-0.10743696	-0.10743696	-0.10743696	-0.10743696	-0.10743696	-0.10743696	-0.10743696	-0.10743696	-0.10743696	-0.10743696	-0.10743696	-0.10743696	-0.10743696	-0.10743696	-0.10743696
¸ßË¹°×ÔëÉù´¦Àí (169).mp3	0.026819184	0.026819184	0.026819184	0.026819184	0.026819184	0.026819184	0.026819184	0.026819184	0.026819184	0.026819184	0.026819184	0.026819184	0.026819184	0.026819184	0.026819184	0.026819184	0.026819184	0.026819184	0.026819184	0.026819184	0.026819184	0.026819184	0.026819184	0.026819184	0.026819184	0.026819184	0.026819184	0.026819184	0.026819184	0.026819184	0.026819184	0.026819184	0.026819184	0.026819184	0.026819184	0.026819184	0.026819184	0.026819184	0.026819184	0.026819184	0.026819184	0.026819184	0.026819184	0.026819184	0.026819184	0.026819184	0.026819184	0.026819184	0.026819184
¸ßË¹°×ÔëÉù´¦Àí (170).mp3	-0.012331925	-0.012331925	-0.012331925	-0.012331925	-0.012331925	-0.012331925	-0.012331925	-0.012331925	-0.012331925	-0.012331925	-0.012331925	-0.012331925	-0.012331925	-0.012331925	-0.012331925	-0.012331925	-0.012331925	-0.012331925	-0.012331925	-0.012331925	-0.012331925	-0.012331925	-0.012331925	-0.012331925	-0.012331925	-0.012331925	-0.012331925	-0.012331925	-0.012331925	-0.012331925	-0.012331925	-0.012331925	-0.012331925	-0.012331925	-0.012331925	-0.012331925	-0.012331925	-0.012331925	-0.012331925	-0.012331925	-0.012331925	-0.012331925	-0.012331925	-0.012331925	-0.012331925	-0.012331925	-0.012331925	-0.012331925	-0.012331925
¸ßË¹°×ÔëÉù´¦Àí (171).mp3	-0.018418	-0.018418	-0.018418	-0.018418	-0.018418	-0.018418	-0.018418	-0.018418	-0.018418	-0.018418	-0.018418	-0.018418	-0.018418	-0.018418	-0.018418	-0.018418	-0.018418	-0.018418	-0.018418	-0.018418	-0.018418	-0.018418	-0.018418	-0.018418	-0.018418	-0.018418	-0.018418	-0.018418	-0.018418	-0.018418	-0.018418	-0.018418	-0.018418	-0.018418	-0.018418	-0.018418	-0.018418	-0.018418	-0.018418	-0.018418	-0.018418	-0.018418	-0.018418	-0.018418	-0.018418	-0.018418	-0.018418	-0.018418	-0.018418
¸ßË¹°×ÔëÉù´¦Àí (172).mp3	-0.20075679	-0.20075679	-0.20075679	-0.20075679	-0.20075679	-0.20075679	-0.20075679	-0.20075679	-0.20075679	-0.20075679	-0.20075679	-0.20075679	-0.20075679	-0.20075679	-0.20075679	-0.20075679	-0.20075679	-0.20075679	-0.20075679	-0.20075679	-0.20075679	-0.20075679	-0.20075679	-0.20075679	-0.20075679	-0.20075679	-0.20075679	-0.20075679	-0.20075679	-0.20075679	-0.20075679	-0.20075679	-0.20075679	-0.20075679	-0.20075679	-0.20075679	-0.20075679	-0.20075679	-0.20075679	-0.20075679	-0.20075679	-0.20075679	-0.20075679	-0.20075679	-0.20075679	-0.20075679	-0.20075679	-0.20075679	-0.20075679
¸ßË¹°×ÔëÉù´¦Àí (173).mp3	0.017555775	0.017555775	0.017555775	0.017555775	0.017555775	0.017555775	0.017555775	0.017555775	0.017555775	0.017555775	0.017555775	0.017555775	0.017555775	0.017555775	0.017555775	0.017555775	0.017555775	0.017555775	0.017555775	0.017555775	0.017555775	0.017555775	0.017555775	0.017555775	0.017555775	0.017555775	0.017555775	0.017555775	0.017555775	0.017555775	0.017555775	0.017555775	0.017555775	0.017555775	0.017555775	0.017555775	0.017555775	0.017555775	0.017555775	0.017555775	0.017555775	0.017555775	0.017555775	0.017555775	0.017555775	0.017555775	0.017555775	0.017555775	0.017555775
¸ßË¹°×ÔëÉù´¦Àí (174).mp3	-0.1777927	-0.1777927	-0.1777927	-0.1777927	-0.1777927	-0.1777927	-0.1777927	-0.1777927	-0.1777927	-0.1777927	-0.1777927	-0.1777927	-0.1777927	-0.1777927	-0.1777927	-0.1777927	-0.1777927	-0.1777927	-0.1777927	-0.1777927	-0.1777927	-0.1777927	-0.1777927	-0.1777927	-0.1777927	-0.1777927	-0.1777927	-0.1777927	-0.1777927	-0.1777927	-0.1777927	-0.1777927	-0.1777927	-0.1777927	-0.1777927	-0.1777927	-0.1777927	-0.1777927	-0.1777927	-0.1777927	-0.1777927	-0.1777927	-0.1777927	-0.1777927	-0.1777927	-0.1777927	-0.1777927	-0.1777927	-0.1777927
¸ßË¹°×ÔëÉù´¦Àí (175).mp3	-0.057060882	-0.057060882	-0.057060882	-0.057060882	-0.057060882	-0.057060882	-0.057060882	-0.057060882	-0.057060882	-0.057060882	-0.057060882	-0.057060882	-0.057060882	-0.057060882	-0.057060882	-0.057060882	-0.057060882	-0.057060882	-0.057060882	-0.057060882	-0.057060882	-0.057060882	-0.057060882	-0.057060882	-0.057060882	-0.057060882	-0.057060882	-0.057060882	-0.057060882	-0.057060882	-0.057060882	-0.057060882	-0.057060882	-0.057060882	-0.057060882	-0.057060882	-0.057060882	-0.057060882	-0.057060882	-0.057060882	-0.057060882	-0.057060882	-0.057060882	-0.057060882	-0.057060882	-0.057060882	-0.057060882	-0.057060882	-0.057060882
¸ßË¹°×ÔëÉù´¦Àí (176).mp3	-0.1743905	-0.1743905	-0.1743905	-0.1743905	-0.1743905	-0.1743905	-0.1743905	-0.1743905	-0.1743905	-0.1743905	-0.1743905	-0.1743905	-0.1743905	-0.1743905	-0.1743905	-0.1743905	-0.1743905	-0.1743905	-0.1743905	-0.1743905	-0.1743905	-0.1743905	-0.1743905	-0.1743905	-0.1743905	-0.1743905	-0.1743905	-0.1743905	-0.1743905	-0.1743905	-0.1743905	-0.1743905	-0.1743905	-0.1743905	-0.1743905	-0.1743905	-0.1743905	-0.1743905	-0.1743905	-0.1743905	-0.1743905	-0.1743905	-0.1743905	-0.1743905	-0.1743905	-0.1743905	-0.1743905	-0.1743905	-0.1743905
¸ßË¹°×ÔëÉù´¦Àí (177).mp3	0.08043788	0.08043788	0.08043788	0.08043788	0.08043788	0.08043788	0.08043788	0.08043788	0.08043788	0.08043788	0.08043788	0.08043788	0.08043788	0.08043788	0.08043788	0.08043788	0.08043788	0.08043788	0.08043788	0.08043788	0.08043788	0.08043788	0.08043788	0.08043788	0.08043788	0.08043788	0.08043788	0.08043788	0.08043788	0.08043788	0.08043788	0.08043788	0.08043788	0.08043788	0.08043788	0.08043788	0.08043788	0.08043788	0.08043788	0.08043788	0.08043788	0.08043788	0.08043788	0.08043788	0.08043788	0.08043788	0.08043788	0.08043788	0.08043788
¸ßË¹°×ÔëÉù´¦Àí (178).mp3	0.015408836	0.015408836	0.015408836	0.015408836	0.015408836	0.015408836	0.015408836	0.015408836	0.015408836	0.015408836	0.015408836	0.015408836	0.015408836	0.015408836	0.015408836	0.015408836	0.015408836	0.015408836	0.015408836	0.015408836	0.015408836	0.015408836	0.015408836	0.015408836	0.015408836	0.015408836	0.015408836	0.015408836	0.015408836	0.015408836	0.015408836	0.015408836	0.015408836	0.015408836	0.015408836	0.015408836	0.015408836	0.015408836	0.015408836	0.015408836	0.015408836	0.015408836	0.015408836	0.015408836	0.015408836	0.015408836	0.015408836	0.015408836	0.015408836
¸ßË¹°×ÔëÉù´¦Àí (179).mp3	-0.06462072	-0.06462072	-0.06462072	-0.06462072	-0.06462072	-0.06462072	-0.06462072	-0.06462072	-0.06462072	-0.06462072	-0.06462072	-0.06462072	-0.06462072	-0.06462072	-0.06462072	-0.06462072	-0.06462072	-0.06462072	-0.06462072	-0.06462072	-0.06462072	-0.06462072	-0.06462072	-0.06462072	-0.06462072	-0.06462072	-0.06462072	-0.06462072	-0.06462072	-0.06462072	-0.06462072	-0.06462072	-0.06462072	-0.06462072	-0.06462072	-0.06462072	-0.06462072	-0.06462072	-0.06462072	-0.06462072	-0.06462072	-0.06462072	-0.06462072	-0.06462072	-0.06462072	-0.06462072	-0.06462072	-0.06462072	-0.06462072
¸ßË¹°×ÔëÉù´¦Àí (180).mp3	-0.057000138	-0.057000138	-0.057000138	-0.057000138	-0.057000138	-0.057000138	-0.057000138	-0.057000138	-0.057000138	-0.057000138	-0.057000138	-0.057000138	-0.057000138	-0.057000138	-0.057000138	-0.057000138	-0.057000138	-0.057000138	-0.057000138	-0.057000138	-0.057000138	-0.057000138	-0.057000138	-0.057000138	-0.057000138	-0.057000138	-0.057000138	-0.057000138	-0.057000138	-0.057000138	-0.057000138	-0.057000138	-0.057000138	-0.057000138	-0.057000138	-0.057000138	-0.057000138	-0.057000138	-0.057000138	-0.057000138	-0.057000138	-0.057000138	-0.057000138	-0.057000138	-0.057000138	-0.057000138	-0.057000138	-0.057000138	-0.057000138
¸ßË¹°×ÔëÉù´¦Àí (181).mp3	-0.16873574	-0.16873574	-0.16873574	-0.16873574	-0.16873574	-0.16873574	-0.16873574	-0.16873574	-0.16873574	-0.16873574	-0.16873574	-0.16873574	-0.16873574	-0.16873574	-0.16873574	-0.16873574	-0.16873574	-0.16873574	-0.16873574	-0.16873574	-0.16873574	-0.16873574	-0.16873574	-0.16873574	-0.16873574	-0.16873574	-0.16873574	-0.16873574	-0.16873574	-0.16873574	-0.16873574	-0.16873574	-0.16873574	-0.16873574	-0.16873574	-0.16873574	-0.16873574	-0.16873574	-0.16873574	-0.16873574	-0.16873574	-0.16873574	-0.16873574	-0.16873574	-0.16873574	-0.16873574	-0.16873574	-0.16873574	-0.16873574
¸ßË¹°×ÔëÉù´¦Àí (182).mp3	0.039102376	0.039102376	0.039102376	0.039102376	0.039102376	0.039102376	0.039102376	0.039102376	0.039102376	0.039102376	0.039102376	0.039102376	0.039102376	0.039102376	0.039102376	0.039102376	0.039102376	0.039102376	0.039102376	0.039102376	0.039102376	0.039102376	0.039102376	0.039102376	0.039102376	0.039102376	0.039102376	0.039102376	0.039102376	0.039102376	0.039102376	0.039102376	0.039102376	0.039102376	0.039102376	0.039102376	0.039102376	0.039102376	0.039102376	0.039102376	0.039102376	0.039102376	0.039102376	0.039102376	0.039102376	0.039102376	0.039102376	0.039102376	0.039102376
¸ßË¹°×ÔëÉù´¦Àí (183).mp3	0.20801792	0.20801792	0.20801792	0.20801792	0.20801792	0.20801792	0.20801792	0.20801792	0.20801792	0.20801792	0.20801792	0.20801792	0.20801792	0.20801792	0.20801792	0.20801792	0.20801792	0.20801792	0.20801792	0.20801792	0.20801792	0.20801792	0.20801792	0.20801792	0.20801792	0.20801792	0.20801792	0.20801792	0.20801792	0.20801792	0.20801792	0.20801792	0.20801792	0.20801792	0.20801792	0.20801792	0.20801792	0.20801792	0.20801792	0.20801792	0.20801792	0.20801792	0.20801792	0.20801792	0.20801792	0.20801792	0.20801792	0.20801792	0.20801792
¸ßË¹°×ÔëÉù´¦Àí (184).mp3	-0.00928437	-0.00928437	-0.00928437	-0.00928437	-0.00928437	-0.00928437	-0.00928437	-0.00928437	-0.00928437	-0.00928437	-0.00928437	-0.00928437	-0.00928437	-0.00928437	-0.00928437	-0.00928437	-0.00928437	-0.00928437	-0.00928437	-0.00928437	-0.00928437	-0.00928437	-0.00928437	-0.00928437	-0.00928437	-0.00928437	-0.00928437	-0.00928437	-0.00928437	-0.00928437	-0.00928437	-0.00928437	-0.00928437	-0.00928437	-0.00928437	-0.00928437	-0.00928437	-0.00928437	-0.00928437	-0.00928437	-0.00928437	-0.00928437	-0.00928437	-0.00928437	-0.00928437	-0.00928437	-0.00928437	-0.00928437	-0.00928437
¸ßË¹°×ÔëÉù´¦Àí (185).mp3	-0.063015476	-0.063015476	-0.063015476	-0.063015476	-0.063015476	-0.063015476	-0.063015476	-0.063015476	-0.063015476	-0.063015476	-0.063015476	-0.063015476	-0.063015476	-0.063015476	-0.063015476	-0.063015476	-0.063015476	-0.063015476	-0.063015476	-0.063015476	-0.063015476	-0.063015476	-0.063015476	-0.063015476	-0.063015476	-0.063015476	-0.063015476	-0.063015476	-0.063015476	-0.063015476	-0.063015476	-0.063015476	-0.063015476	-0.063015476	-0.063015476	-0.063015476	-0.063015476	-0.063015476	-0.063015476	-0.063015476	-0.063015476	-0.063015476	-0.063015476	-0.063015476	-0.063015476	-0.063015476	-0.063015476	-0.063015476	-0.063015476
¸ßË¹°×ÔëÉù´¦Àí (186).mp3	-0.14159563	-0.14159563	-0.14159563	-0.14159563	-0.14159563	-0.14159563	-0.14159563	-0.14159563	-0.14159563	-0.14159563	-0.14159563	-0.14159563	-0.14159563	-0.14159563	-0.14159563	-0.14159563	-0.14159563	-0.14159563	-0.14159563	-0.14159563	-0.14159563	-0.14159563	-0.14159563	-0.14159563	-0.14159563	-0.14159563	-0.14159563	-0.14159563	-0.14159563	-0.14159563	-0.14159563	-0.14159563	-0.14159563	-0.14159563	-0.14159563	-0.14159563	-0.14159563	-0.14159563	-0.14159563	-0.14159563	-0.14159563	-0.14159563	-0.14159563	-0.14159563	-0.14159563	-0.14159563	-0.14159563	-0.14159563	-0.14159563
¸ßË¹°×ÔëÉù´¦Àí (187).mp3	0.13141903	0.13141903	0.13141903	0.13141903	0.13141903	0.13141903	0.13141903	0.13141903	0.13141903	0.13141903	0.13141903	0.13141903	0.13141903	0.13141903	0.13141903	0.13141903	0.13141903	0.13141903	0.13141903	0.13141903	0.13141903	0.13141903	0.13141903	0.13141903	0.13141903	0.13141903	0.13141903	0.13141903	0.13141903	0.13141903	0.13141903	0.13141903	0.13141903	0.13141903	0.13141903	0.13141903	0.13141903	0.13141903	0.13141903	0.13141903	0.13141903	0.13141903	0.13141903	0.13141903	0.13141903	0.13141903	0.13141903	0.13141903	0.13141903
¸ßË¹°×ÔëÉù´¦Àí (188).mp3	-0.119226165	-0.119226165	-0.119226165	-0.119226165	-0.119226165	-0.119226165	-0.119226165	-0.119226165	-0.119226165	-0.119226165	-0.119226165	-0.119226165	-0.119226165	-0.119226165	-0.119226165	-0.119226165	-0.119226165	-0.119226165	-0.119226165	-0.119226165	-0.119226165	-0.119226165	-0.119226165	-0.119226165	-0.119226165	-0.119226165	-0.119226165	-0.119226165	-0.119226165	-0.119226165	-0.119226165	-0.119226165	-0.119226165	-0.119226165	-0.119226165	-0.119226165	-0.119226165	-0.119226165	-0.119226165	-0.119226165	-0.119226165	-0.119226165	-0.119226165	-0.119226165	-0.119226165	-0.119226165	-0.119226165	-0.119226165	-0.119226165
¸ßË¹°×ÔëÉù´¦Àí (189).mp3	-0.047039315	-0.047039315	-0.047039315	-0.047039315	-0.047039315	-0.047039315	-0.047039315	-0.047039315	-0.047039315	-0.047039315	-0.047039315	-0.047039315	-0.047039315	-0.047039315	-0.047039315	-0.047039315	-0.047039315	-0.047039315	-0.047039315	-0.047039315	-0.047039315	-0.047039315	-0.047039315	-0.047039315	-0.047039315	-0.047039315	-0.047039315	-0.047039315	-0.047039315	-0.047039315	-0.047039315	-0.047039315	-0.047039315	-0.047039315	-0.047039315	-0.047039315	-0.047039315	-0.047039315	-0.047039315	-0.047039315	-0.047039315	-0.047039315	-0.047039315	-0.047039315	-0.047039315	-0.047039315	-0.047039315	-0.047039315	-0.047039315
¸ßË¹°×ÔëÉù´¦Àí (190).mp3	-0.16318902	-0.16318902	-0.16318902	-0.16318902	-0.16318902	-0.16318902	-0.16318902	-0.16318902	-0.16318902	-0.16318902	-0.16318902	-0.16318902	-0.16318902	-0.16318902	-0.16318902	-0.16318902	-0.16318902	-0.16318902	-0.16318902	-0.16318902	-0.16318902	-0.16318902	-0.16318902	-0.16318902	-0.16318902	-0.16318902	-0.16318902	-0.16318902	-0.16318902	-0.16318902	-0.16318902	-0.16318902	-0.16318902	-0.16318902	-0.16318902	-0.16318902	-0.16318902	-0.16318902	-0.16318902	-0.16318902	-0.16318902	-0.16318902	-0.16318902	-0.16318902	-0.16318902	-0.16318902	-0.16318902	-0.16318902	-0.16318902
¸ßË¹°×ÔëÉù´¦Àí (191).mp3	-0.11930581	-0.11930581	-0.11930581	-0.11930581	-0.11930581	-0.11930581	-0.11930581	-0.11930581	-0.11930581	-0.11930581	-0.11930581	-0.11930581	-0.11930581	-0.11930581	-0.11930581	-0.11930581	-0.11930581	-0.11930581	-0.11930581	-0.11930581	-0.11930581	-0.11930581	-0.11930581	-0.11930581	-0.11930581	-0.11930581	-0.11930581	-0.11930581	-0.11930581	-0.11930581	-0.11930581	-0.11930581	-0.11930581	-0.11930581	-0.11930581	-0.11930581	-0.11930581	-0.11930581	-0.11930581	-0.11930581	-0.11930581	-0.11930581	-0.11930581	-0.11930581	-0.11930581	-0.11930581	-0.11930581	-0.11930581	-0.11930581
¸ßË¹°×ÔëÉù´¦Àí (192).mp3	-0.029660366	-0.029660366	-0.029660366	-0.029660366	-0.029660366	-0.029660366	-0.029660366	-0.029660366	-0.029660366	-0.029660366	-0.029660366	-0.029660366	-0.029660366	-0.029660366	-0.029660366	-0.029660366	-0.029660366	-0.029660366	-0.029660366	-0.029660366	-0.029660366	-0.029660366	-0.029660366	-0.029660366	-0.029660366	-0.029660366	-0.029660366	-0.029660366	-0.029660366	-0.029660366	-0.029660366	-0.029660366	-0.029660366	-0.029660366	-0.029660366	-0.029660366	-0.029660366	-0.029660366	-0.029660366	-0.029660366	-0.029660366	-0.029660366	-0.029660366	-0.029660366	-0.029660366	-0.029660366	-0.029660366	-0.029660366	-0.029660366
¸ßË¹°×ÔëÉù´¦Àí (193).mp3	-0.118100666	-0.118100666	-0.118100666	-0.118100666	-0.118100666	-0.118100666	-0.118100666	-0.118100666	-0.118100666	-0.118100666	-0.118100666	-0.118100666	-0.118100666	-0.118100666	-0.118100666	-0.118100666	-0.118100666	-0.118100666	-0.118100666	-0.118100666	-0.118100666	-0.118100666	-0.118100666	-0.118100666	-0.118100666	-0.118100666	-0.118100666	-0.118100666	-0.118100666	-0.118100666	-0.118100666	-0.118100666	-0.118100666	-0.118100666	-0.118100666	-0.118100666	-0.118100666	-0.118100666	-0.118100666	-0.118100666	-0.118100666	-0.118100666	-0.118100666	-0.118100666	-0.118100666	-0.118100666	-0.118100666	-0.118100666	-0.118100666
¸ßË¹°×ÔëÉù´¦Àí (194).mp3	-0.065154694	-0.065154694	-0.065154694	-0.065154694	-0.065154694	-0.065154694	-0.065154694	-0.065154694	-0.065154694	-0.065154694	-0.065154694	-0.065154694	-0.065154694	-0.065154694	-0.065154694	-0.065154694	-0.065154694	-0.065154694	-0.065154694	-0.065154694	-0.065154694	-0.065154694	-0.065154694	-0.065154694	-0.065154694	-0.065154694	-0.065154694	-0.065154694	-0.065154694	-0.065154694	-0.065154694	-0.065154694	-0.065154694	-0.065154694	-0.065154694	-0.065154694	-0.065154694	-0.065154694	-0.065154694	-0.065154694	-0.065154694	-0.065154694	-0.065154694	-0.065154694	-0.065154694	-0.065154694	-0.065154694	-0.065154694	-0.065154694
¸ßË¹°×ÔëÉù´¦Àí (195).mp3	0.10398067	0.10398067	0.10398067	0.10398067	0.10398067	0.10398067	0.10398067	0.10398067	0.10398067	0.10398067	0.10398067	0.10398067	0.10398067	0.10398067	0.10398067	0.10398067	0.10398067	0.10398067	0.10398067	0.10398067	0.10398067	0.10398067	0.10398067	0.10398067	0.10398067	0.10398067	0.10398067	0.10398067	0.10398067	0.10398067	0.10398067	0.10398067	0.10398067	0.10398067	0.10398067	0.10398067	0.10398067	0.10398067	0.10398067	0.10398067	0.10398067	0.10398067	0.10398067	0.10398067	0.10398067	0.10398067	0.10398067	0.10398067	0.10398067
¸ßË¹°×ÔëÉù´¦Àí (196).mp3	-0.04726182	-0.04726182	-0.04726182	-0.04726182	-0.04726182	-0.04726182	-0.04726182	-0.04726182	-0.04726182	-0.04726182	-0.04726182	-0.04726182	-0.04726182	-0.04726182	-0.04726182	-0.04726182	-0.04726182	-0.04726182	-0.04726182	-0.04726182	-0.04726182	-0.04726182	-0.04726182	-0.04726182	-0.04726182	-0.04726182	-0.04726182	-0.04726182	-0.04726182	-0.04726182	-0.04726182	-0.04726182	-0.04726182	-0.04726182	-0.04726182	-0.04726182	-0.04726182	-0.04726182	-0.04726182	-0.04726182	-0.04726182	-0.04726182	-0.04726182	-0.04726182	-0.04726182	-0.04726182	-0.04726182	-0.04726182	-0.04726182
¸ßË¹°×ÔëÉù´¦Àí (197).mp3	-0.24395719	-0.24395719	-0.24395719	-0.24395719	-0.24395719	-0.24395719	-0.24395719	-0.24395719	-0.24395719	-0.24395719	-0.24395719	-0.24395719	-0.24395719	-0.24395719	-0.24395719	-0.24395719	-0.24395719	-0.24395719	-0.24395719	-0.24395719	-0.24395719	-0.24395719	-0.24395719	-0.24395719	-0.24395719	-0.24395719	-0.24395719	-0.24395719	-0.24395719	-0.24395719	-0.24395719	-0.24395719	-0.24395719	-0.24395719	-0.24395719	-0.24395719	-0.24395719	-0.24395719	-0.24395719	-0.24395719	-0.24395719	-0.24395719	-0.24395719	-0.24395719	-0.24395719	-0.24395719	-0.24395719	-0.24395719	-0.24395719
¸ßË¹°×ÔëÉù´¦Àí (198).mp3	0.004742503	0.004742503	0.004742503	0.004742503	0.004742503	0.004742503	0.004742503	0.004742503	0.004742503	0.004742503	0.004742503	0.004742503	0.004742503	0.004742503	0.004742503	0.004742503	0.004742503	0.004742503	0.004742503	0.004742503	0.004742503	0.004742503	0.004742503	0.004742503	0.004742503	0.004742503	0.004742503	0.004742503	0.004742503	0.004742503	0.004742503	0.004742503	0.004742503	0.004742503	0.004742503	0.004742503	0.004742503	0.004742503	0.004742503	0.004742503	0.004742503	0.004742503	0.004742503	0.004742503	0.004742503	0.004742503	0.004742503	0.004742503	0.004742503
¸ßË¹°×ÔëÉù´¦Àí (199).mp3	0.0861812	0.0861812	0.0861812	0.0861812	0.0861812	0.0861812	0.0861812	0.0861812	0.0861812	0.0861812	0.0861812	0.0861812	0.0861812	0.0861812	0.0861812	0.0861812	0.0861812	0.0861812	0.0861812	0.0861812	0.0861812	0.0861812	0.0861812	0.0861812	0.0861812	0.0861812	0.0861812	0.0861812	0.0861812	0.0861812	0.0861812	0.0861812	0.0861812	0.0861812	0.0861812	0.0861812	0.0861812	0.0861812	0.0861812	0.0861812	0.0861812	0.0861812	0.0861812	0.0861812	0.0861812	0.0861812	0.0861812	0.0861812	0.0861812
¸ßË¹°×ÔëÉù´¦Àí (200).mp3	0.009858705	0.009858705	0.009858705	0.009858705	0.009858705	0.009858705	0.009858705	0.009858705	0.009858705	0.009858705	0.009858705	0.009858705	0.009858705	0.009858705	0.009858705	0.009858705	0.009858705	0.009858705	0.009858705	0.009858705	0.009858705	0.009858705	0.009858705	0.009858705	0.009858705	0.009858705	0.009858705	0.009858705	0.009858705	0.009858705	0.009858705	0.009858705	0.009858705	0.009858705	0.009858705	0.009858705	0.009858705	0.009858705	0.009858705	0.009858705	0.009858705	0.009858705	0.009858705	0.009858705	0.009858705	0.009858705	0.009858705	0.009858705	0.009858705
¸ßË¹°×ÔëÉù´¦Àí (201).mp3	0.020267125	0.020267125	0.020267125	0.020267125	0.020267125	0.020267125	0.020267125	0.020267125	0.020267125	0.020267125	0.020267125	0.020267125	0.020267125	0.020267125	0.020267125	0.020267125	0.020267125	0.020267125	0.020267125	0.020267125	0.020267125	0.020267125	0.020267125	0.020267125	0.020267125	0.020267125	0.020267125	0.020267125	0.020267125	0.020267125	0.020267125	0.020267125	0.020267125	0.020267125	0.020267125	0.020267125	0.020267125	0.020267125	0.020267125	0.020267125	0.020267125	0.020267125	0.020267125	0.020267125	0.020267125	0.020267125	0.020267125	0.020267125	0.020267125
¸ßË¹°×ÔëÉù´¦Àí (202).mp3	0.03246756	0.03246756	0.03246756	0.03246756	0.03246756	0.03246756	0.03246756	0.03246756	0.03246756	0.03246756	0.03246756	0.03246756	0.03246756	0.03246756	0.03246756	0.03246756	0.03246756	0.03246756	0.03246756	0.03246756	0.03246756	0.03246756	0.03246756	0.03246756	0.03246756	0.03246756	0.03246756	0.03246756	0.03246756	0.03246756	0.03246756	0.03246756	0.03246756	0.03246756	0.03246756	0.03246756	0.03246756	0.03246756	0.03246756	0.03246756	0.03246756	0.03246756	0.03246756	0.03246756	0.03246756	0.03246756	0.03246756	0.03246756	0.03246756
¸ßË¹°×ÔëÉù´¦Àí (203).mp3	-0.003647838	-0.003647838	-0.003647838	-0.003647838	-0.003647838	-0.003647838	-0.003647838	-0.003647838	-0.003647838	-0.003647838	-0.003647838	-0.003647838	-0.003647838	-0.003647838	-0.003647838	-0.003647838	-0.003647838	-0.003647838	-0.003647838	-0.003647838	-0.003647838	-0.003647838	-0.003647838	-0.003647838	-0.003647838	-0.003647838	-0.003647838	-0.003647838	-0.003647838	-0.003647838	-0.003647838	-0.003647838	-0.003647838	-0.003647838	-0.003647838	-0.003647838	-0.003647838	-0.003647838	-0.003647838	-0.003647838	-0.003647838	-0.003647838	-0.003647838	-0.003647838	-0.003647838	-0.003647838	-0.003647838	-0.003647838	-0.003647838
¸ßË¹°×ÔëÉù´¦Àí (204).mp3	-0.031280927	-0.031280927	-0.031280927	-0.031280927	-0.031280927	-0.031280927	-0.031280927	-0.031280927	-0.031280927	-0.031280927	-0.031280927	-0.031280927	-0.031280927	-0.031280927	-0.031280927	-0.031280927	-0.031280927	-0.031280927	-0.031280927	-0.031280927	-0.031280927	-0.031280927	-0.031280927	-0.031280927	-0.031280927	-0.031280927	-0.031280927	-0.031280927	-0.031280927	-0.031280927	-0.031280927	-0.031280927	-0.031280927	-0.031280927	-0.031280927	-0.031280927	-0.031280927	-0.031280927	-0.031280927	-0.031280927	-0.031280927	-0.031280927	-0.031280927	-0.031280927	-0.031280927	-0.031280927	-0.031280927	-0.031280927	-0.031280927
¸ßË¹°×ÔëÉù´¦Àí (205).mp3	0.17564046	0.17564046	0.17564046	0.17564046	0.17564046	0.17564046	0.17564046	0.17564046	0.17564046	0.17564046	0.17564046	0.17564046	0.17564046	0.17564046	0.17564046	0.17564046	0.17564046	0.17564046	0.17564046	0.17564046	0.17564046	0.17564046	0.17564046	0.17564046	0.17564046	0.17564046	0.17564046	0.17564046	0.17564046	0.17564046	0.17564046	0.17564046	0.17564046	0.17564046	0.17564046	0.17564046	0.17564046	0.17564046	0.17564046	0.17564046	0.17564046	0.17564046	0.17564046	0.17564046	0.17564046	0.17564046	0.17564046	0.17564046	0.17564046
¸ßË¹°×ÔëÉù´¦Àí (206).mp3	-0.052409634	-0.052409634	-0.052409634	-0.052409634	-0.052409634	-0.052409634	-0.052409634	-0.052409634	-0.052409634	-0.052409634	-0.052409634	-0.052409634	-0.052409634	-0.052409634	-0.052409634	-0.052409634	-0.052409634	-0.052409634	-0.052409634	-0.052409634	-0.052409634	-0.052409634	-0.052409634	-0.052409634	-0.052409634	-0.052409634	-0.052409634	-0.052409634	-0.052409634	-0.052409634	-0.052409634	-0.052409634	-0.052409634	-0.052409634	-0.052409634	-0.052409634	-0.052409634	-0.052409634	-0.052409634	-0.052409634	-0.052409634	-0.052409634	-0.052409634	-0.052409634	-0.052409634	-0.052409634	-0.052409634	-0.052409634	-0.052409634
¸ßË¹°×ÔëÉù´¦Àí (207).mp3	0.026299052	0.026299052	0.026299052	0.026299052	0.026299052	0.026299052	0.026299052	0.026299052	0.026299052	0.026299052	0.026299052	0.026299052	0.026299052	0.026299052	0.026299052	0.026299052	0.026299052	0.026299052	0.026299052	0.026299052	0.026299052	0.026299052	0.026299052	0.026299052	0.026299052	0.026299052	0.026299052	0.026299052	0.026299052	0.026299052	0.026299052	0.026299052	0.026299052	0.026299052	0.026299052	0.026299052	0.026299052	0.026299052	0.026299052	0.026299052	0.026299052	0.026299052	0.026299052	0.026299052	0.026299052	0.026299052	0.026299052	0.026299052	0.026299052
¸ßË¹°×ÔëÉù´¦Àí (208).mp3	0.24000871	0.24000871	0.24000871	0.24000871	0.24000871	0.24000871	0.24000871	0.24000871	0.24000871	0.24000871	0.24000871	0.24000871	0.24000871	0.24000871	0.24000871	0.24000871	0.24000871	0.24000871	0.24000871	0.24000871	0.24000871	0.24000871	0.24000871	0.24000871	0.24000871	0.24000871	0.24000871	0.24000871	0.24000871	0.24000871	0.24000871	0.24000871	0.24000871	0.24000871	0.24000871	0.24000871	0.24000871	0.24000871	0.24000871	0.24000871	0.24000871	0.24000871	0.24000871	0.24000871	0.24000871	0.24000871	0.24000871	0.24000871	0.24000871
¸ßË¹°×ÔëÉù´¦Àí (209).mp3	0.000517614	0.000517614	0.000517614	0.000517614	0.000517614	0.000517614	0.000517614	0.000517614	0.000517614	0.000517614	0.000517614	0.000517614	0.000517614	0.000517614	0.000517614	0.000517614	0.000517614	0.000517614	0.000517614	0.000517614	0.000517614	0.000517614	0.000517614	0.000517614	0.000517614	0.000517614	0.000517614	0.000517614	0.000517614	0.000517614	0.000517614	0.000517614	0.000517614	0.000517614	0.000517614	0.000517614	0.000517614	0.000517614	0.000517614	0.000517614	0.000517614	0.000517614	0.000517614	0.000517614	0.000517614	0.000517614	0.000517614	0.000517614	0.000517614
¸ßË¹°×ÔëÉù´¦Àí (210).mp3	0.11854064	0.11854064	0.11854064	0.11854064	0.11854064	0.11854064	0.11854064	0.11854064	0.11854064	0.11854064	0.11854064	0.11854064	0.11854064	0.11854064	0.11854064	0.11854064	0.11854064	0.11854064	0.11854064	0.11854064	0.11854064	0.11854064	0.11854064	0.11854064	0.11854064	0.11854064	0.11854064	0.11854064	0.11854064	0.11854064	0.11854064	0.11854064	0.11854064	0.11854064	0.11854064	0.11854064	0.11854064	0.11854064	0.11854064	0.11854064	0.11854064	0.11854064	0.11854064	0.11854064	0.11854064	0.11854064	0.11854064	0.11854064	0.11854064
¸ßË¹°×ÔëÉù´¦Àí (211).mp3	-0.001876641	-0.001876641	-0.001876641	-0.001876641	-0.001876641	-0.001876641	-0.001876641	-0.001876641	-0.001876641	-0.001876641	-0.001876641	-0.001876641	-0.001876641	-0.001876641	-0.001876641	-0.001876641	-0.001876641	-0.001876641	-0.001876641	-0.001876641	-0.001876641	-0.001876641	-0.001876641	-0.001876641	-0.001876641	-0.001876641	-0.001876641	-0.001876641	-0.001876641	-0.001876641	-0.001876641	-0.001876641	-0.001876641	-0.001876641	-0.001876641	-0.001876641	-0.001876641	-0.001876641	-0.001876641	-0.001876641	-0.001876641	-0.001876641	-0.001876641	-0.001876641	-0.001876641	-0.001876641	-0.001876641	-0.001876641	-0.001876641
¸ßË¹°×ÔëÉù´¦Àí (212).mp3	0.021183394	0.021183394	0.021183394	0.021183394	0.021183394	0.021183394	0.021183394	0.021183394	0.021183394	0.021183394	0.021183394	0.021183394	0.021183394	0.021183394	0.021183394	0.021183394	0.021183394	0.021183394	0.021183394	0.021183394	0.021183394	0.021183394	0.021183394	0.021183394	0.021183394	0.021183394	0.021183394	0.021183394	0.021183394	0.021183394	0.021183394	0.021183394	0.021183394	0.021183394	0.021183394	0.021183394	0.021183394	0.021183394	0.021183394	0.021183394	0.021183394	0.021183394	0.021183394	0.021183394	0.021183394	0.021183394	0.021183394	0.021183394	0.021183394
¸ßË¹°×ÔëÉù´¦Àí (213).mp3	-0.1958848	-0.1958848	-0.1958848	-0.1958848	-0.1958848	-0.1958848	-0.1958848	-0.1958848	-0.1958848	-0.1958848	-0.1958848	-0.1958848	-0.1958848	-0.1958848	-0.1958848	-0.1958848	-0.1958848	-0.1958848	-0.1958848	-0.1958848	-0.1958848	-0.1958848	-0.1958848	-0.1958848	-0.1958848	-0.1958848	-0.1958848	-0.1958848	-0.1958848	-0.1958848	-0.1958848	-0.1958848	-0.1958848	-0.1958848	-0.1958848	-0.1958848	-0.1958848	-0.1958848	-0.1958848	-0.1958848	-0.1958848	-0.1958848	-0.1958848	-0.1958848	-0.1958848	-0.1958848	-0.1958848	-0.1958848	-0.1958848
¸ßË¹°×ÔëÉù´¦Àí (214).mp3	0.23166606	0.23166606	0.23166606	0.23166606	0.23166606	0.23166606	0.23166606	0.23166606	0.23166606	0.23166606	0.23166606	0.23166606	0.23166606	0.23166606	0.23166606	0.23166606	0.23166606	0.23166606	0.23166606	0.23166606	0.23166606	0.23166606	0.23166606	0.23166606	0.23166606	0.23166606	0.23166606	0.23166606	0.23166606	0.23166606	0.23166606	0.23166606	0.23166606	0.23166606	0.23166606	0.23166606	0.23166606	0.23166606	0.23166606	0.23166606	0.23166606	0.23166606	0.23166606	0.23166606	0.23166606	0.23166606	0.23166606	0.23166606	0.23166606
¸ßË¹°×ÔëÉù´¦Àí (215).mp3	0.14583339	0.14583339	0.14583339	0.14583339	0.14583339	0.14583339	0.14583339	0.14583339	0.14583339	0.14583339	0.14583339	0.14583339	0.14583339	0.14583339	0.14583339	0.14583339	0.14583339	0.14583339	0.14583339	0.14583339	0.14583339	0.14583339	0.14583339	0.14583339	0.14583339	0.14583339	0.14583339	0.14583339	0.14583339	0.14583339	0.14583339	0.14583339	0.14583339	0.14583339	0.14583339	0.14583339	0.14583339	0.14583339	0.14583339	0.14583339	0.14583339	0.14583339	0.14583339	0.14583339	0.14583339	0.14583339	0.14583339	0.14583339	0.14583339
¸ßË¹°×ÔëÉù´¦Àí (216).mp3	0.032115787	0.032115787	0.032115787	0.032115787	0.032115787	0.032115787	0.032115787	0.032115787	0.032115787	0.032115787	0.032115787	0.032115787	0.032115787	0.032115787	0.032115787	0.032115787	0.032115787	0.032115787	0.032115787	0.032115787	0.032115787	0.032115787	0.032115787	0.032115787	0.032115787	0.032115787	0.032115787	0.032115787	0.032115787	0.032115787	0.032115787	0.032115787	0.032115787	0.032115787	0.032115787	0.032115787	0.032115787	0.032115787	0.032115787	0.032115787	0.032115787	0.032115787	0.032115787	0.032115787	0.032115787	0.032115787	0.032115787	0.032115787	0.032115787
¸ßË¹°×ÔëÉù´¦Àí (217).mp3	-0.074509285	-0.074509285	-0.074509285	-0.074509285	-0.074509285	-0.074509285	-0.074509285	-0.074509285	-0.074509285	-0.074509285	-0.074509285	-0.074509285	-0.074509285	-0.074509285	-0.074509285	-0.074509285	-0.074509285	-0.074509285	-0.074509285	-0.074509285	-0.074509285	-0.074509285	-0.074509285	-0.074509285	-0.074509285	-0.074509285	-0.074509285	-0.074509285	-0.074509285	-0.074509285	-0.074509285	-0.074509285	-0.074509285	-0.074509285	-0.074509285	-0.074509285	-0.074509285	-0.074509285	-0.074509285	-0.074509285	-0.074509285	-0.074509285	-0.074509285	-0.074509285	-0.074509285	-0.074509285	-0.074509285	-0.074509285	-0.074509285
¸ßË¹°×ÔëÉù´¦Àí (218).mp3	-0.15247297	-0.15247297	-0.15247297	-0.15247297	-0.15247297	-0.15247297	-0.15247297	-0.15247297	-0.15247297	-0.15247297	-0.15247297	-0.15247297	-0.15247297	-0.15247297	-0.15247297	-0.15247297	-0.15247297	-0.15247297	-0.15247297	-0.15247297	-0.15247297	-0.15247297	-0.15247297	-0.15247297	-0.15247297	-0.15247297	-0.15247297	-0.15247297	-0.15247297	-0.15247297	-0.15247297	-0.15247297	-0.15247297	-0.15247297	-0.15247297	-0.15247297	-0.15247297	-0.15247297	-0.15247297	-0.15247297	-0.15247297	-0.15247297	-0.15247297	-0.15247297	-0.15247297	-0.15247297	-0.15247297	-0.15247297	-0.15247297
¸ßË¹°×ÔëÉù´¦Àí (219).mp3	0.020466425	0.020466425	0.020466425	0.020466425	0.020466425	0.020466425	0.020466425	0.020466425	0.020466425	0.020466425	0.020466425	0.020466425	0.020466425	0.020466425	0.020466425	0.020466425	0.020466425	0.020466425	0.020466425	0.020466425	0.020466425	0.020466425	0.020466425	0.020466425	0.020466425	0.020466425	0.020466425	0.020466425	0.020466425	0.020466425	0.020466425	0.020466425	0.020466425	0.020466425	0.020466425	0.020466425	0.020466425	0.020466425	0.020466425	0.020466425	0.020466425	0.020466425	0.020466425	0.020466425	0.020466425	0.020466425	0.020466425	0.020466425	0.020466425
¸ßË¹°×ÔëÉù´¦Àí (220).mp3	0.019914843	0.019914843	0.019914843	0.019914843	0.019914843	0.019914843	0.019914843	0.019914843	0.019914843	0.019914843	0.019914843	0.019914843	0.019914843	0.019914843	0.019914843	0.019914843	0.019914843	0.019914843	0.019914843	0.019914843	0.019914843	0.019914843	0.019914843	0.019914843	0.019914843	0.019914843	0.019914843	0.019914843	0.019914843	0.019914843	0.019914843	0.019914843	0.019914843	0.019914843	0.019914843	0.019914843	0.019914843	0.019914843	0.019914843	0.019914843	0.019914843	0.019914843	0.019914843	0.019914843	0.019914843	0.019914843	0.019914843	0.019914843	0.019914843
¸ßË¹°×ÔëÉù´¦Àí (221).mp3	-0.023083933	-0.023083933	-0.023083933	-0.023083933	-0.023083933	-0.023083933	-0.023083933	-0.023083933	-0.023083933	-0.023083933	-0.023083933	-0.023083933	-0.023083933	-0.023083933	-0.023083933	-0.023083933	-0.023083933	-0.023083933	-0.023083933	-0.023083933	-0.023083933	-0.023083933	-0.023083933	-0.023083933	-0.023083933	-0.023083933	-0.023083933	-0.023083933	-0.023083933	-0.023083933	-0.023083933	-0.023083933	-0.023083933	-0.023083933	-0.023083933	-0.023083933	-0.023083933	-0.023083933	-0.023083933	-0.023083933	-0.023083933	-0.023083933	-0.023083933	-0.023083933	-0.023083933	-0.023083933	-0.023083933	-0.023083933	-0.023083933
¸ßË¹°×ÔëÉù´¦Àí (222).mp3	0.09034368	0.09034368	0.09034368	0.09034368	0.09034368	0.09034368	0.09034368	0.09034368	0.09034368	0.09034368	0.09034368	0.09034368	0.09034368	0.09034368	0.09034368	0.09034368	0.09034368	0.09034368	0.09034368	0.09034368	0.09034368	0.09034368	0.09034368	0.09034368	0.09034368	0.09034368	0.09034368	0.09034368	0.09034368	0.09034368	0.09034368	0.09034368	0.09034368	0.09034368	0.09034368	0.09034368	0.09034368	0.09034368	0.09034368	0.09034368	0.09034368	0.09034368	0.09034368	0.09034368	0.09034368	0.09034368	0.09034368	0.09034368	0.09034368
¸ßË¹°×ÔëÉù´¦Àí (223).mp3	-0.12998492	-0.12998492	-0.12998492	-0.12998492	-0.12998492	-0.12998492	-0.12998492	-0.12998492	-0.12998492	-0.12998492	-0.12998492	-0.12998492	-0.12998492	-0.12998492	-0.12998492	-0.12998492	-0.12998492	-0.12998492	-0.12998492	-0.12998492	-0.12998492	-0.12998492	-0.12998492	-0.12998492	-0.12998492	-0.12998492	-0.12998492	-0.12998492	-0.12998492	-0.12998492	-0.12998492	-0.12998492	-0.12998492	-0.12998492	-0.12998492	-0.12998492	-0.12998492	-0.12998492	-0.12998492	-0.12998492	-0.12998492	-0.12998492	-0.12998492	-0.12998492	-0.12998492	-0.12998492	-0.12998492	-0.12998492	-0.12998492
¸ßË¹°×ÔëÉù´¦Àí (224).mp3	-0.122018956	-0.122018956	-0.122018956	-0.122018956	-0.122018956	-0.122018956	-0.122018956	-0.122018956	-0.122018956	-0.122018956	-0.122018956	-0.122018956	-0.122018956	-0.122018956	-0.122018956	-0.122018956	-0.122018956	-0.122018956	-0.122018956	-0.122018956	-0.122018956	-0.122018956	-0.122018956	-0.122018956	-0.122018956	-0.122018956	-0.122018956	-0.122018956	-0.122018956	-0.122018956	-0.122018956	-0.122018956	-0.122018956	-0.122018956	-0.122018956	-0.122018956	-0.122018956	-0.122018956	-0.122018956	-0.122018956	-0.122018956	-0.122018956	-0.122018956	-0.122018956	-0.122018956	-0.122018956	-0.122018956	-0.122018956	-0.122018956
¸ßË¹°×ÔëÉù´¦Àí (225).mp3	0.13694315	0.13694315	0.13694315	0.13694315	0.13694315	0.13694315	0.13694315	0.13694315	0.13694315	0.13694315	0.13694315	0.13694315	0.13694315	0.13694315	0.13694315	0.13694315	0.13694315	0.13694315	0.13694315	0.13694315	0.13694315	0.13694315	0.13694315	0.13694315	0.13694315	0.13694315	0.13694315	0.13694315	0.13694315	0.13694315	0.13694315	0.13694315	0.13694315	0.13694315	0.13694315	0.13694315	0.13694315	0.13694315	0.13694315	0.13694315	0.13694315	0.13694315	0.13694315	0.13694315	0.13694315	0.13694315	0.13694315	0.13694315	0.13694315
¸ßË¹°×ÔëÉù´¦Àí (226).mp3	-0.10939843	-0.10939843	-0.10939843	-0.10939843	-0.10939843	-0.10939843	-0.10939843	-0.10939843	-0.10939843	-0.10939843	-0.10939843	-0.10939843	-0.10939843	-0.10939843	-0.10939843	-0.10939843	-0.10939843	-0.10939843	-0.10939843	-0.10939843	-0.10939843	-0.10939843	-0.10939843	-0.10939843	-0.10939843	-0.10939843	-0.10939843	-0.10939843	-0.10939843	-0.10939843	-0.10939843	-0.10939843	-0.10939843	-0.10939843	-0.10939843	-0.10939843	-0.10939843	-0.10939843	-0.10939843	-0.10939843	-0.10939843	-0.10939843	-0.10939843	-0.10939843	-0.10939843	-0.10939843	-0.10939843	-0.10939843	-0.10939843
¸ßË¹°×ÔëÉù´¦Àí (227).mp3	-0.022294365	-0.022294365	-0.022294365	-0.022294365	-0.022294365	-0.022294365	-0.022294365	-0.022294365	-0.022294365	-0.022294365	-0.022294365	-0.022294365	-0.022294365	-0.022294365	-0.022294365	-0.022294365	-0.022294365	-0.022294365	-0.022294365	-0.022294365	-0.022294365	-0.022294365	-0.022294365	-0.022294365	-0.022294365	-0.022294365	-0.022294365	-0.022294365	-0.022294365	-0.022294365	-0.022294365	-0.022294365	-0.022294365	-0.022294365	-0.022294365	-0.022294365	-0.022294365	-0.022294365	-0.022294365	-0.022294365	-0.022294365	-0.022294365	-0.022294365	-0.022294365	-0.022294365	-0.022294365	-0.022294365	-0.022294365	-0.022294365
¸ßË¹°×ÔëÉù´¦Àí (228).mp3	0.1946727	0.1946727	0.1946727	0.1946727	0.1946727	0.1946727	0.1946727	0.1946727	0.1946727	0.1946727	0.1946727	0.1946727	0.1946727	0.1946727	0.1946727	0.1946727	0.1946727	0.1946727	0.1946727	0.1946727	0.1946727	0.1946727	0.1946727	0.1946727	0.1946727	0.1946727	0.1946727	0.1946727	0.1946727	0.1946727	0.1946727	0.1946727	0.1946727	0.1946727	0.1946727	0.1946727	0.1946727	0.1946727	0.1946727	0.1946727	0.1946727	0.1946727	0.1946727	0.1946727	0.1946727	0.1946727	0.1946727	0.1946727	0.1946727
¸ßË¹°×ÔëÉù´¦Àí (229).mp3	-0.055713437	-0.055713437	-0.055713437	-0.055713437	-0.055713437	-0.055713437	-0.055713437	-0.055713437	-0.055713437	-0.055713437	-0.055713437	-0.055713437	-0.055713437	-0.055713437	-0.055713437	-0.055713437	-0.055713437	-0.055713437	-0.055713437	-0.055713437	-0.055713437	-0.055713437	-0.055713437	-0.055713437	-0.055713437	-0.055713437	-0.055713437	-0.055713437	-0.055713437	-0.055713437	-0.055713437	-0.055713437	-0.055713437	-0.055713437	-0.055713437	-0.055713437	-0.055713437	-0.055713437	-0.055713437	-0.055713437	-0.055713437	-0.055713437	-0.055713437	-0.055713437	-0.055713437	-0.055713437	-0.055713437	-0.055713437	-0.055713437
¸ßË¹°×ÔëÉù´¦Àí (230).mp3	0.09505887	0.09505887	0.09505887	0.09505887	0.09505887	0.09505887	0.09505887	0.09505887	0.09505887	0.09505887	0.09505887	0.09505887	0.09505887	0.09505887	0.09505887	0.09505887	0.09505887	0.09505887	0.09505887	0.09505887	0.09505887	0.09505887	0.09505887	0.09505887	0.09505887	0.09505887	0.09505887	0.09505887	0.09505887	0.09505887	0.09505887	0.09505887	0.09505887	0.09505887	0.09505887	0.09505887	0.09505887	0.09505887	0.09505887	0.09505887	0.09505887	0.09505887	0.09505887	0.09505887	0.09505887	0.09505887	0.09505887	0.09505887	0.09505887
¸ßË¹°×ÔëÉù´¦Àí (231).mp3	-0.17783397	-0.17783397	-0.17783397	-0.17783397	-0.17783397	-0.17783397	-0.17783397	-0.17783397	-0.17783397	-0.17783397	-0.17783397	-0.17783397	-0.17783397	-0.17783397	-0.17783397	-0.17783397	-0.17783397	-0.17783397	-0.17783397	-0.17783397	-0.17783397	-0.17783397	-0.17783397	-0.17783397	-0.17783397	-0.17783397	-0.17783397	-0.17783397	-0.17783397	-0.17783397	-0.17783397	-0.17783397	-0.17783397	-0.17783397	-0.17783397	-0.17783397	-0.17783397	-0.17783397	-0.17783397	-0.17783397	-0.17783397	-0.17783397	-0.17783397	-0.17783397	-0.17783397	-0.17783397	-0.17783397	-0.17783397	-0.17783397
¸ßË¹°×ÔëÉù´¦Àí (232).mp3	0.002884246	0.002884246	0.002884246	0.002884246	0.002884246	0.002884246	0.002884246	0.002884246	0.002884246	0.002884246	0.002884246	0.002884246	0.002884246	0.002884246	0.002884246	0.002884246	0.002884246	0.002884246	0.002884246	0.002884246	0.002884246	0.002884246	0.002884246	0.002884246	0.002884246	0.002884246	0.002884246	0.002884246	0.002884246	0.002884246	0.002884246	0.002884246	0.002884246	0.002884246	0.002884246	0.002884246	0.002884246	0.002884246	0.002884246	0.002884246	0.002884246	0.002884246	0.002884246	0.002884246	0.002884246	0.002884246	0.002884246	0.002884246	0.002884246
¸ßË¹°×ÔëÉù´¦Àí (233).mp3	0.03506478	0.03506478	0.03506478	0.03506478	0.03506478	0.03506478	0.03506478	0.03506478	0.03506478	0.03506478	0.03506478	0.03506478	0.03506478	0.03506478	0.03506478	0.03506478	0.03506478	0.03506478	0.03506478	0.03506478	0.03506478	0.03506478	0.03506478	0.03506478	0.03506478	0.03506478	0.03506478	0.03506478	0.03506478	0.03506478	0.03506478	0.03506478	0.03506478	0.03506478	0.03506478	0.03506478	0.03506478	0.03506478	0.03506478	0.03506478	0.03506478	0.03506478	0.03506478	0.03506478	0.03506478	0.03506478	0.03506478	0.03506478	0.03506478
¸ßË¹°×ÔëÉù´¦Àí (234).mp3	0.11680416	0.11680416	0.11680416	0.11680416	0.11680416	0.11680416	0.11680416	0.11680416	0.11680416	0.11680416	0.11680416	0.11680416	0.11680416	0.11680416	0.11680416	0.11680416	0.11680416	0.11680416	0.11680416	0.11680416	0.11680416	0.11680416	0.11680416	0.11680416	0.11680416	0.11680416	0.11680416	0.11680416	0.11680416	0.11680416	0.11680416	0.11680416	0.11680416	0.11680416	0.11680416	0.11680416	0.11680416	0.11680416	0.11680416	0.11680416	0.11680416	0.11680416	0.11680416	0.11680416	0.11680416	0.11680416	0.11680416	0.11680416	0.11680416
¸ßË¹°×ÔëÉù´¦Àí (235).mp3	-0.13577297	-0.13577297	-0.13577297	-0.13577297	-0.13577297	-0.13577297	-0.13577297	-0.13577297	-0.13577297	-0.13577297	-0.13577297	-0.13577297	-0.13577297	-0.13577297	-0.13577297	-0.13577297	-0.13577297	-0.13577297	-0.13577297	-0.13577297	-0.13577297	-0.13577297	-0.13577297	-0.13577297	-0.13577297	-0.13577297	-0.13577297	-0.13577297	-0.13577297	-0.13577297	-0.13577297	-0.13577297	-0.13577297	-0.13577297	-0.13577297	-0.13577297	-0.13577297	-0.13577297	-0.13577297	-0.13577297	-0.13577297	-0.13577297	-0.13577297	-0.13577297	-0.13577297	-0.13577297	-0.13577297	-0.13577297	-0.13577297
¸ßË¹°×ÔëÉù´¦Àí (236).mp3	0.05947455	0.05947455	0.05947455	0.05947455	0.05947455	0.05947455	0.05947455	0.05947455	0.05947455	0.05947455	0.05947455	0.05947455	0.05947455	0.05947455	0.05947455	0.05947455	0.05947455	0.05947455	0.05947455	0.05947455	0.05947455	0.05947455	0.05947455	0.05947455	0.05947455	0.05947455	0.05947455	0.05947455	0.05947455	0.05947455	0.05947455	0.05947455	0.05947455	0.05947455	0.05947455	0.05947455	0.05947455	0.05947455	0.05947455	0.05947455	0.05947455	0.05947455	0.05947455	0.05947455	0.05947455	0.05947455	0.05947455	0.05947455	0.05947455
¸ßË¹°×ÔëÉù´¦Àí (237).mp3	-0.12376078	-0.12376078	-0.12376078	-0.12376078	-0.12376078	-0.12376078	-0.12376078	-0.12376078	-0.12376078	-0.12376078	-0.12376078	-0.12376078	-0.12376078	-0.12376078	-0.12376078	-0.12376078	-0.12376078	-0.12376078	-0.12376078	-0.12376078	-0.12376078	-0.12376078	-0.12376078	-0.12376078	-0.12376078	-0.12376078	-0.12376078	-0.12376078	-0.12376078	-0.12376078	-0.12376078	-0.12376078	-0.12376078	-0.12376078	-0.12376078	-0.12376078	-0.12376078	-0.12376078	-0.12376078	-0.12376078	-0.12376078	-0.12376078	-0.12376078	-0.12376078	-0.12376078	-0.12376078	-0.12376078	-0.12376078	-0.12376078
¸ßË¹°×ÔëÉù´¦Àí (238).mp3	0.45159224	0.45159224	0.45159224	0.45159224	0.45159224	0.45159224	0.45159224	0.45159224	0.45159224	0.45159224	0.45159224	0.45159224	0.45159224	0.45159224	0.45159224	0.45159224	0.45159224	0.45159224	0.45159224	0.45159224	0.45159224	0.45159224	0.45159224	0.45159224	0.45159224	0.45159224	0.45159224	0.45159224	0.45159224	0.45159224	0.45159224	0.45159224	0.45159224	0.45159224	0.45159224	0.45159224	0.45159224	0.45159224	0.45159224	0.45159224	0.45159224	0.45159224	0.45159224	0.45159224	0.45159224	0.45159224	0.45159224	0.45159224	0.45159224
¸ßË¹°×ÔëÉù´¦Àí (239).mp3	0.06035889	0.06035889	0.06035889	0.06035889	0.06035889	0.06035889	0.06035889	0.06035889	0.06035889	0.06035889	0.06035889	0.06035889	0.06035889	0.06035889	0.06035889	0.06035889	0.06035889	0.06035889	0.06035889	0.06035889	0.06035889	0.06035889	0.06035889	0.06035889	0.06035889	0.06035889	0.06035889	0.06035889	0.06035889	0.06035889	0.06035889	0.06035889	0.06035889	0.06035889	0.06035889	0.06035889	0.06035889	0.06035889	0.06035889	0.06035889	0.06035889	0.06035889	0.06035889	0.06035889	0.06035889	0.06035889	0.06035889	0.06035889	0.06035889
¸ßË¹°×ÔëÉù´¦Àí (240).mp3	-0.020903535	-0.020903535	-0.020903535	-0.020903535	-0.020903535	-0.020903535	-0.020903535	-0.020903535	-0.020903535	-0.020903535	-0.020903535	-0.020903535	-0.020903535	-0.020903535	-0.020903535	-0.020903535	-0.020903535	-0.020903535	-0.020903535	-0.020903535	-0.020903535	-0.020903535	-0.020903535	-0.020903535	-0.020903535	-0.020903535	-0.020903535	-0.020903535	-0.020903535	-0.020903535	-0.020903535	-0.020903535	-0.020903535	-0.020903535	-0.020903535	-0.020903535	-0.020903535	-0.020903535	-0.020903535	-0.020903535	-0.020903535	-0.020903535	-0.020903535	-0.020903535	-0.020903535	-0.020903535	-0.020903535	-0.020903535	-0.020903535
¸ßË¹°×ÔëÉù´¦Àí (241).mp3	-0.10016049	-0.10016049	-0.10016049	-0.10016049	-0.10016049	-0.10016049	-0.10016049	-0.10016049	-0.10016049	-0.10016049	-0.10016049	-0.10016049	-0.10016049	-0.10016049	-0.10016049	-0.10016049	-0.10016049	-0.10016049	-0.10016049	-0.10016049	-0.10016049	-0.10016049	-0.10016049	-0.10016049	-0.10016049	-0.10016049	-0.10016049	-0.10016049	-0.10016049	-0.10016049	-0.10016049	-0.10016049	-0.10016049	-0.10016049	-0.10016049	-0.10016049	-0.10016049	-0.10016049	-0.10016049	-0.10016049	-0.10016049	-0.10016049	-0.10016049	-0.10016049	-0.10016049	-0.10016049	-0.10016049	-0.10016049	-0.10016049
¸ßË¹°×ÔëÉù´¦Àí (242).mp3	0.26180652	0.26180652	0.26180652	0.26180652	0.26180652	0.26180652	0.26180652	0.26180652	0.26180652	0.26180652	0.26180652	0.26180652	0.26180652	0.26180652	0.26180652	0.26180652	0.26180652	0.26180652	0.26180652	0.26180652	0.26180652	0.26180652	0.26180652	0.26180652	0.26180652	0.26180652	0.26180652	0.26180652	0.26180652	0.26180652	0.26180652	0.26180652	0.26180652	0.26180652	0.26180652	0.26180652	0.26180652	0.26180652	0.26180652	0.26180652	0.26180652	0.26180652	0.26180652	0.26180652	0.26180652	0.26180652	0.26180652	0.26180652	0.26180652
¸ßË¹°×ÔëÉù´¦Àí (243).mp3	-0.052839406	-0.052839406	-0.052839406	-0.052839406	-0.052839406	-0.052839406	-0.052839406	-0.052839406	-0.052839406	-0.052839406	-0.052839406	-0.052839406	-0.052839406	-0.052839406	-0.052839406	-0.052839406	-0.052839406	-0.052839406	-0.052839406	-0.052839406	-0.052839406	-0.052839406	-0.052839406	-0.052839406	-0.052839406	-0.052839406	-0.052839406	-0.052839406	-0.052839406	-0.052839406	-0.052839406	-0.052839406	-0.052839406	-0.052839406	-0.052839406	-0.052839406	-0.052839406	-0.052839406	-0.052839406	-0.052839406	-0.052839406	-0.052839406	-0.052839406	-0.052839406	-0.052839406	-0.052839406	-0.052839406	-0.052839406	-0.052839406
¸ßË¹°×ÔëÉù´¦Àí (244).mp3	-0.059664518	-0.059664518	-0.059664518	-0.059664518	-0.059664518	-0.059664518	-0.059664518	-0.059664518	-0.059664518	-0.059664518	-0.059664518	-0.059664518	-0.059664518	-0.059664518	-0.059664518	-0.059664518	-0.059664518	-0.059664518	-0.059664518	-0.059664518	-0.059664518	-0.059664518	-0.059664518	-0.059664518	-0.059664518	-0.059664518	-0.059664518	-0.059664518	-0.059664518	-0.059664518	-0.059664518	-0.059664518	-0.059664518	-0.059664518	-0.059664518	-0.059664518	-0.059664518	-0.059664518	-0.059664518	-0.059664518	-0.059664518	-0.059664518	-0.059664518	-0.059664518	-0.059664518	-0.059664518	-0.059664518	-0.059664518	-0.059664518
¸ßË¹°×ÔëÉù´¦Àí (245).mp3	0.06570693	0.06570693	0.06570693	0.06570693	0.06570693	0.06570693	0.06570693	0.06570693	0.06570693	0.06570693	0.06570693	0.06570693	0.06570693	0.06570693	0.06570693	0.06570693	0.06570693	0.06570693	0.06570693	0.06570693	0.06570693	0.06570693	0.06570693	0.06570693	0.06570693	0.06570693	0.06570693	0.06570693	0.06570693	0.06570693	0.06570693	0.06570693	0.06570693	0.06570693	0.06570693	0.06570693	0.06570693	0.06570693	0.06570693	0.06570693	0.06570693	0.06570693	0.06570693	0.06570693	0.06570693	0.06570693	0.06570693	0.06570693	0.06570693
¸ßË¹°×ÔëÉù´¦Àí (246).mp3	-0.1171611	-0.1171611	-0.1171611	-0.1171611	-0.1171611	-0.1171611	-0.1171611	-0.1171611	-0.1171611	-0.1171611	-0.1171611	-0.1171611	-0.1171611	-0.1171611	-0.1171611	-0.1171611	-0.1171611	-0.1171611	-0.1171611	-0.1171611	-0.1171611	-0.1171611	-0.1171611	-0.1171611	-0.1171611	-0.1171611	-0.1171611	-0.1171611	-0.1171611	-0.1171611	-0.1171611	-0.1171611	-0.1171611	-0.1171611	-0.1171611	-0.1171611	-0.1171611	-0.1171611	-0.1171611	-0.1171611	-0.1171611	-0.1171611	-0.1171611	-0.1171611	-0.1171611	-0.1171611	-0.1171611	-0.1171611	-0.1171611
¸ßË¹°×ÔëÉù´¦Àí (247).mp3	0.15697682	0.15697682	0.15697682	0.15697682	0.15697682	0.15697682	0.15697682	0.15697682	0.15697682	0.15697682	0.15697682	0.15697682	0.15697682	0.15697682	0.15697682	0.15697682	0.15697682	0.15697682	0.15697682	0.15697682	0.15697682	0.15697682	0.15697682	0.15697682	0.15697682	0.15697682	0.15697682	0.15697682	0.15697682	0.15697682	0.15697682	0.15697682	0.15697682	0.15697682	0.15697682	0.15697682	0.15697682	0.15697682	0.15697682	0.15697682	0.15697682	0.15697682	0.15697682	0.15697682	0.15697682	0.15697682	0.15697682	0.15697682	0.15697682
¸ßË¹°×ÔëÉù´¦Àí (248).mp3	0.17999509	0.17999509	0.17999509	0.17999509	0.17999509	0.17999509	0.17999509	0.17999509	0.17999509	0.17999509	0.17999509	0.17999509	0.17999509	0.17999509	0.17999509	0.17999509	0.17999509	0.17999509	0.17999509	0.17999509	0.17999509	0.17999509	0.17999509	0.17999509	0.17999509	0.17999509	0.17999509	0.17999509	0.17999509	0.17999509	0.17999509	0.17999509	0.17999509	0.17999509	0.17999509	0.17999509	0.17999509	0.17999509	0.17999509	0.17999509	0.17999509	0.17999509	0.17999509	0.17999509	0.17999509	0.17999509	0.17999509	0.17999509	0.17999509
¸ßË¹°×ÔëÉù´¦Àí (249).mp3	-0.26840678	-0.26840678	-0.26840678	-0.26840678	-0.26840678	-0.26840678	-0.26840678	-0.26840678	-0.26840678	-0.26840678	-0.26840678	-0.26840678	-0.26840678	-0.26840678	-0.26840678	-0.26840678	-0.26840678	-0.26840678	-0.26840678	-0.26840678	-0.26840678	-0.26840678	-0.26840678	-0.26840678	-0.26840678	-0.26840678	-0.26840678	-0.26840678	-0.26840678	-0.26840678	-0.26840678	-0.26840678	-0.26840678	-0.26840678	-0.26840678	-0.26840678	-0.26840678	-0.26840678	-0.26840678	-0.26840678	-0.26840678	-0.26840678	-0.26840678	-0.26840678	-0.26840678	-0.26840678	-0.26840678	-0.26840678	-0.26840678
¸ßË¹°×ÔëÉù´¦Àí (250).mp3	0.1526776	0.1526776	0.1526776	0.1526776	0.1526776	0.1526776	0.1526776	0.1526776	0.1526776	0.1526776	0.1526776	0.1526776	0.1526776	0.1526776	0.1526776	0.1526776	0.1526776	0.1526776	0.1526776	0.1526776	0.1526776	0.1526776	0.1526776	0.1526776	0.1526776	0.1526776	0.1526776	0.1526776	0.1526776	0.1526776	0.1526776	0.1526776	0.1526776	0.1526776	0.1526776	0.1526776	0.1526776	0.1526776	0.1526776	0.1526776	0.1526776	0.1526776	0.1526776	0.1526776	0.1526776	0.1526776	0.1526776	0.1526776	0.1526776
¸ßË¹°×ÔëÉù´¦Àí (251).mp3	-0.12688166	-0.12688166	-0.12688166	-0.12688166	-0.12688166	-0.12688166	-0.12688166	-0.12688166	-0.12688166	-0.12688166	-0.12688166	-0.12688166	-0.12688166	-0.12688166	-0.12688166	-0.12688166	-0.12688166	-0.12688166	-0.12688166	-0.12688166	-0.12688166	-0.12688166	-0.12688166	-0.12688166	-0.12688166	-0.12688166	-0.12688166	-0.12688166	-0.12688166	-0.12688166	-0.12688166	-0.12688166	-0.12688166	-0.12688166	-0.12688166	-0.12688166	-0.12688166	-0.12688166	-0.12688166	-0.12688166	-0.12688166	-0.12688166	-0.12688166	-0.12688166	-0.12688166	-0.12688166	-0.12688166	-0.12688166	-0.12688166
¸ßË¹°×ÔëÉù´¦Àí (252).mp3	-0.113687284	-0.113687284	-0.113687284	-0.113687284	-0.113687284	-0.113687284	-0.113687284	-0.113687284	-0.113687284	-0.113687284	-0.113687284	-0.113687284	-0.113687284	-0.113687284	-0.113687284	-0.113687284	-0.113687284	-0.113687284	-0.113687284	-0.113687284	-0.113687284	-0.113687284	-0.113687284	-0.113687284	-0.113687284	-0.113687284	-0.113687284	-0.113687284	-0.113687284	-0.113687284	-0.113687284	-0.113687284	-0.113687284	-0.113687284	-0.113687284	-0.113687284	-0.113687284	-0.113687284	-0.113687284	-0.113687284	-0.113687284	-0.113687284	-0.113687284	-0.113687284	-0.113687284	-0.113687284	-0.113687284	-0.113687284	-0.113687284
¸ßË¹°×ÔëÉù´¦Àí (253).mp3	0.07427996	0.07427996	0.07427996	0.07427996	0.07427996	0.07427996	0.07427996	0.07427996	0.07427996	0.07427996	0.07427996	0.07427996	0.07427996	0.07427996	0.07427996	0.07427996	0.07427996	0.07427996	0.07427996	0.07427996	0.07427996	0.07427996	0.07427996	0.07427996	0.07427996	0.07427996	0.07427996	0.07427996	0.07427996	0.07427996	0.07427996	0.07427996	0.07427996	0.07427996	0.07427996	0.07427996	0.07427996	0.07427996	0.07427996	0.07427996	0.07427996	0.07427996	0.07427996	0.07427996	0.07427996	0.07427996	0.07427996	0.07427996	0.07427996
¸ßË¹°×ÔëÉù´¦Àí (254).mp3	-0.19424307	-0.19424307	-0.19424307	-0.19424307	-0.19424307	-0.19424307	-0.19424307	-0.19424307	-0.19424307	-0.19424307	-0.19424307	-0.19424307	-0.19424307	-0.19424307	-0.19424307	-0.19424307	-0.19424307	-0.19424307	-0.19424307	-0.19424307	-0.19424307	-0.19424307	-0.19424307	-0.19424307	-0.19424307	-0.19424307	-0.19424307	-0.19424307	-0.19424307	-0.19424307	-0.19424307	-0.19424307	-0.19424307	-0.19424307	-0.19424307	-0.19424307	-0.19424307	-0.19424307	-0.19424307	-0.19424307	-0.19424307	-0.19424307	-0.19424307	-0.19424307	-0.19424307	-0.19424307	-0.19424307	-0.19424307	-0.19424307
¸ßË¹°×ÔëÉù´¦Àí (255).mp3	0.19452637	0.19452637	0.19452637	0.19452637	0.19452637	0.19452637	0.19452637	0.19452637	0.19452637	0.19452637	0.19452637	0.19452637	0.19452637	0.19452637	0.19452637	0.19452637	0.19452637	0.19452637	0.19452637	0.19452637	0.19452637	0.19452637	0.19452637	0.19452637	0.19452637	0.19452637	0.19452637	0.19452637	0.19452637	0.19452637	0.19452637	0.19452637	0.19452637	0.19452637	0.19452637	0.19452637	0.19452637	0.19452637	0.19452637	0.19452637	0.19452637	0.19452637	0.19452637	0.19452637	0.19452637	0.19452637	0.19452637	0.19452637	0.19452637
¸ßË¹°×ÔëÉù´¦Àí (256).mp3	-0.002161183	-0.002161183	-0.002161183	-0.002161183	-0.002161183	-0.002161183	-0.002161183	-0.002161183	-0.002161183	-0.002161183	-0.002161183	-0.002161183	-0.002161183	-0.002161183	-0.002161183	-0.002161183	-0.002161183	-0.002161183	-0.002161183	-0.002161183	-0.002161183	-0.002161183	-0.002161183	-0.002161183	-0.002161183	-0.002161183	-0.002161183	-0.002161183	-0.002161183	-0.002161183	-0.002161183	-0.002161183	-0.002161183	-0.002161183	-0.002161183	-0.002161183	-0.002161183	-0.002161183	-0.002161183	-0.002161183	-0.002161183	-0.002161183	-0.002161183	-0.002161183	-0.002161183	-0.002161183	-0.002161183	-0.002161183	-0.002161183
¸ßË¹°×ÔëÉù´¦Àí (257).mp3	-0.10215043	-0.10215043	-0.10215043	-0.10215043	-0.10215043	-0.10215043	-0.10215043	-0.10215043	-0.10215043	-0.10215043	-0.10215043	-0.10215043	-0.10215043	-0.10215043	-0.10215043	-0.10215043	-0.10215043	-0.10215043	-0.10215043	-0.10215043	-0.10215043	-0.10215043	-0.10215043	-0.10215043	-0.10215043	-0.10215043	-0.10215043	-0.10215043	-0.10215043	-0.10215043	-0.10215043	-0.10215043	-0.10215043	-0.10215043	-0.10215043	-0.10215043	-0.10215043	-0.10215043	-0.10215043	-0.10215043	-0.10215043	-0.10215043	-0.10215043	-0.10215043	-0.10215043	-0.10215043	-0.10215043	-0.10215043	-0.10215043
¸ßË¹°×ÔëÉù´¦Àí (258).mp3	-0.121664815	-0.121664815	-0.121664815	-0.121664815	-0.121664815	-0.121664815	-0.121664815	-0.121664815	-0.121664815	-0.121664815	-0.121664815	-0.121664815	-0.121664815	-0.121664815	-0.121664815	-0.121664815	-0.121664815	-0.121664815	-0.121664815	-0.121664815	-0.121664815	-0.121664815	-0.121664815	-0.121664815	-0.121664815	-0.121664815	-0.121664815	-0.121664815	-0.121664815	-0.121664815	-0.121664815	-0.121664815	-0.121664815	-0.121664815	-0.121664815	-0.121664815	-0.121664815	-0.121664815	-0.121664815	-0.121664815	-0.121664815	-0.121664815	-0.121664815	-0.121664815	-0.121664815	-0.121664815	-0.121664815	-0.121664815	-0.121664815
¸ßË¹°×ÔëÉù´¦Àí (259).mp3	-0.039590724	-0.039590724	-0.039590724	-0.039590724	-0.039590724	-0.039590724	-0.039590724	-0.039590724	-0.039590724	-0.039590724	-0.039590724	-0.039590724	-0.039590724	-0.039590724	-0.039590724	-0.039590724	-0.039590724	-0.039590724	-0.039590724	-0.039590724	-0.039590724	-0.039590724	-0.039590724	-0.039590724	-0.039590724	-0.039590724	-0.039590724	-0.039590724	-0.039590724	-0.039590724	-0.039590724	-0.039590724	-0.039590724	-0.039590724	-0.039590724	-0.039590724	-0.039590724	-0.039590724	-0.039590724	-0.039590724	-0.039590724	-0.039590724	-0.039590724	-0.039590724	-0.039590724	-0.039590724	-0.039590724	-0.039590724	-0.039590724
¸ßË¹°×ÔëÉù´¦Àí (260).mp3	-0.26033005	-0.26033005	-0.26033005	-0.26033005	-0.26033005	-0.26033005	-0.26033005	-0.26033005	-0.26033005	-0.26033005	-0.26033005	-0.26033005	-0.26033005	-0.26033005	-0.26033005	-0.26033005	-0.26033005	-0.26033005	-0.26033005	-0.26033005	-0.26033005	-0.26033005	-0.26033005	-0.26033005	-0.26033005	-0.26033005	-0.26033005	-0.26033005	-0.26033005	-0.26033005	-0.26033005	-0.26033005	-0.26033005	-0.26033005	-0.26033005	-0.26033005	-0.26033005	-0.26033005	-0.26033005	-0.26033005	-0.26033005	-0.26033005	-0.26033005	-0.26033005	-0.26033005	-0.26033005	-0.26033005	-0.26033005	-0.26033005
¸ßË¹°×ÔëÉù´¦Àí (261).mp3	-0.14606035	-0.14606035	-0.14606035	-0.14606035	-0.14606035	-0.14606035	-0.14606035	-0.14606035	-0.14606035	-0.14606035	-0.14606035	-0.14606035	-0.14606035	-0.14606035	-0.14606035	-0.14606035	-0.14606035	-0.14606035	-0.14606035	-0.14606035	-0.14606035	-0.14606035	-0.14606035	-0.14606035	-0.14606035	-0.14606035	-0.14606035	-0.14606035	-0.14606035	-0.14606035	-0.14606035	-0.14606035	-0.14606035	-0.14606035	-0.14606035	-0.14606035	-0.14606035	-0.14606035	-0.14606035	-0.14606035	-0.14606035	-0.14606035	-0.14606035	-0.14606035	-0.14606035	-0.14606035	-0.14606035	-0.14606035	-0.14606035
¸ßË¹°×ÔëÉù´¦Àí (262).mp3	-0.14836001	-0.14836001	-0.14836001	-0.14836001	-0.14836001	-0.14836001	-0.14836001	-0.14836001	-0.14836001	-0.14836001	-0.14836001	-0.14836001	-0.14836001	-0.14836001	-0.14836001	-0.14836001	-0.14836001	-0.14836001	-0.14836001	-0.14836001	-0.14836001	-0.14836001	-0.14836001	-0.14836001	-0.14836001	-0.14836001	-0.14836001	-0.14836001	-0.14836001	-0.14836001	-0.14836001	-0.14836001	-0.14836001	-0.14836001	-0.14836001	-0.14836001	-0.14836001	-0.14836001	-0.14836001	-0.14836001	-0.14836001	-0.14836001	-0.14836001	-0.14836001	-0.14836001	-0.14836001	-0.14836001	-0.14836001	-0.14836001
¸ßË¹°×ÔëÉù´¦Àí (263).mp3	-0.06955794	-0.06955794	-0.06955794	-0.06955794	-0.06955794	-0.06955794	-0.06955794	-0.06955794	-0.06955794	-0.06955794	-0.06955794	-0.06955794	-0.06955794	-0.06955794	-0.06955794	-0.06955794	-0.06955794	-0.06955794	-0.06955794	-0.06955794	-0.06955794	-0.06955794	-0.06955794	-0.06955794	-0.06955794	-0.06955794	-0.06955794	-0.06955794	-0.06955794	-0.06955794	-0.06955794	-0.06955794	-0.06955794	-0.06955794	-0.06955794	-0.06955794	-0.06955794	-0.06955794	-0.06955794	-0.06955794	-0.06955794	-0.06955794	-0.06955794	-0.06955794	-0.06955794	-0.06955794	-0.06955794	-0.06955794	-0.06955794
¸ßË¹°×ÔëÉù´¦Àí (264).mp3	0.003982619	0.003982619	0.003982619	0.003982619	0.003982619	0.003982619	0.003982619	0.003982619	0.003982619	0.003982619	0.003982619	0.003982619	0.003982619	0.003982619	0.003982619	0.003982619	0.003982619	0.003982619	0.003982619	0.003982619	0.003982619	0.003982619	0.003982619	0.003982619	0.003982619	0.003982619	0.003982619	0.003982619	0.003982619	0.003982619	0.003982619	0.003982619	0.003982619	0.003982619	0.003982619	0.003982619	0.003982619	0.003982619	0.003982619	0.003982619	0.003982619	0.003982619	0.003982619	0.003982619	0.003982619	0.003982619	0.003982619	0.003982619	0.003982619
¸ßË¹°×ÔëÉù´¦Àí (265).mp3	-0.019200198	-0.019200198	-0.019200198	-0.019200198	-0.019200198	-0.019200198	-0.019200198	-0.019200198	-0.019200198	-0.019200198	-0.019200198	-0.019200198	-0.019200198	-0.019200198	-0.019200198	-0.019200198	-0.019200198	-0.019200198	-0.019200198	-0.019200198	-0.019200198	-0.019200198	-0.019200198	-0.019200198	-0.019200198	-0.019200198	-0.019200198	-0.019200198	-0.019200198	-0.019200198	-0.019200198	-0.019200198	-0.019200198	-0.019200198	-0.019200198	-0.019200198	-0.019200198	-0.019200198	-0.019200198	-0.019200198	-0.019200198	-0.019200198	-0.019200198	-0.019200198	-0.019200198	-0.019200198	-0.019200198	-0.019200198	-0.019200198
¸ßË¹°×ÔëÉù´¦Àí (266).mp3	0.06700974	0.06700974	0.06700974	0.06700974	0.06700974	0.06700974	0.06700974	0.06700974	0.06700974	0.06700974	0.06700974	0.06700974	0.06700974	0.06700974	0.06700974	0.06700974	0.06700974	0.06700974	0.06700974	0.06700974	0.06700974	0.06700974	0.06700974	0.06700974	0.06700974	0.06700974	0.06700974	0.06700974	0.06700974	0.06700974	0.06700974	0.06700974	0.06700974	0.06700974	0.06700974	0.06700974	0.06700974	0.06700974	0.06700974	0.06700974	0.06700974	0.06700974	0.06700974	0.06700974	0.06700974	0.06700974	0.06700974	0.06700974	0.06700974
¸ßË¹°×ÔëÉù´¦Àí (267).mp3	-0.16913739	-0.16913739	-0.16913739	-0.16913739	-0.16913739	-0.16913739	-0.16913739	-0.16913739	-0.16913739	-0.16913739	-0.16913739	-0.16913739	-0.16913739	-0.16913739	-0.16913739	-0.16913739	-0.16913739	-0.16913739	-0.16913739	-0.16913739	-0.16913739	-0.16913739	-0.16913739	-0.16913739	-0.16913739	-0.16913739	-0.16913739	-0.16913739	-0.16913739	-0.16913739	-0.16913739	-0.16913739	-0.16913739	-0.16913739	-0.16913739	-0.16913739	-0.16913739	-0.16913739	-0.16913739	-0.16913739	-0.16913739	-0.16913739	-0.16913739	-0.16913739	-0.16913739	-0.16913739	-0.16913739	-0.16913739	-0.16913739
¸ßË¹°×ÔëÉù´¦Àí (268).mp3	-0.27374145	-0.27374145	-0.27374145	-0.27374145	-0.27374145	-0.27374145	-0.27374145	-0.27374145	-0.27374145	-0.27374145	-0.27374145	-0.27374145	-0.27374145	-0.27374145	-0.27374145	-0.27374145	-0.27374145	-0.27374145	-0.27374145	-0.27374145	-0.27374145	-0.27374145	-0.27374145	-0.27374145	-0.27374145	-0.27374145	-0.27374145	-0.27374145	-0.27374145	-0.27374145	-0.27374145	-0.27374145	-0.27374145	-0.27374145	-0.27374145	-0.27374145	-0.27374145	-0.27374145	-0.27374145	-0.27374145	-0.27374145	-0.27374145	-0.27374145	-0.27374145	-0.27374145	-0.27374145	-0.27374145	-0.27374145	-0.27374145
¸ßË¹°×ÔëÉù´¦Àí (269).mp3	0.114695065	0.114695065	0.114695065	0.114695065	0.114695065	0.114695065	0.114695065	0.114695065	0.114695065	0.114695065	0.114695065	0.114695065	0.114695065	0.114695065	0.114695065	0.114695065	0.114695065	0.114695065	0.114695065	0.114695065	0.114695065	0.114695065	0.114695065	0.114695065	0.114695065	0.114695065	0.114695065	0.114695065	0.114695065	0.114695065	0.114695065	0.114695065	0.114695065	0.114695065	0.114695065	0.114695065	0.114695065	0.114695065	0.114695065	0.114695065	0.114695065	0.114695065	0.114695065	0.114695065	0.114695065	0.114695065	0.114695065	0.114695065	0.114695065
¸ßË¹°×ÔëÉù´¦Àí (270).mp3	0.07453971	0.07453971	0.07453971	0.07453971	0.07453971	0.07453971	0.07453971	0.07453971	0.07453971	0.07453971	0.07453971	0.07453971	0.07453971	0.07453971	0.07453971	0.07453971	0.07453971	0.07453971	0.07453971	0.07453971	0.07453971	0.07453971	0.07453971	0.07453971	0.07453971	0.07453971	0.07453971	0.07453971	0.07453971	0.07453971	0.07453971	0.07453971	0.07453971	0.07453971	0.07453971	0.07453971	0.07453971	0.07453971	0.07453971	0.07453971	0.07453971	0.07453971	0.07453971	0.07453971	0.07453971	0.07453971	0.07453971	0.07453971	0.07453971
¸ßË¹°×ÔëÉù´¦Àí (271).mp3	-0.25312275	-0.25312275	-0.25312275	-0.25312275	-0.25312275	-0.25312275	-0.25312275	-0.25312275	-0.25312275	-0.25312275	-0.25312275	-0.25312275	-0.25312275	-0.25312275	-0.25312275	-0.25312275	-0.25312275	-0.25312275	-0.25312275	-0.25312275	-0.25312275	-0.25312275	-0.25312275	-0.25312275	-0.25312275	-0.25312275	-0.25312275	-0.25312275	-0.25312275	-0.25312275	-0.25312275	-0.25312275	-0.25312275	-0.25312275	-0.25312275	-0.25312275	-0.25312275	-0.25312275	-0.25312275	-0.25312275	-0.25312275	-0.25312275	-0.25312275	-0.25312275	-0.25312275	-0.25312275	-0.25312275	-0.25312275	-0.25312275
¸ßË¹°×ÔëÉù´¦Àí (272).mp3	-0.09961126	-0.09961126	-0.09961126	-0.09961126	-0.09961126	-0.09961126	-0.09961126	-0.09961126	-0.09961126	-0.09961126	-0.09961126	-0.09961126	-0.09961126	-0.09961126	-0.09961126	-0.09961126	-0.09961126	-0.09961126	-0.09961126	-0.09961126	-0.09961126	-0.09961126	-0.09961126	-0.09961126	-0.09961126	-0.09961126	-0.09961126	-0.09961126	-0.09961126	-0.09961126	-0.09961126	-0.09961126	-0.09961126	-0.09961126	-0.09961126	-0.09961126	-0.09961126	-0.09961126	-0.09961126	-0.09961126	-0.09961126	-0.09961126	-0.09961126	-0.09961126	-0.09961126	-0.09961126	-0.09961126	-0.09961126	-0.09961126
¸ßË¹°×ÔëÉù´¦Àí (273).mp3	0.07214234	0.07214234	0.07214234	0.07214234	0.07214234	0.07214234	0.07214234	0.07214234	0.07214234	0.07214234	0.07214234	0.07214234	0.07214234	0.07214234	0.07214234	0.07214234	0.07214234	0.07214234	0.07214234	0.07214234	0.07214234	0.07214234	0.07214234	0.07214234	0.07214234	0.07214234	0.07214234	0.07214234	0.07214234	0.07214234	0.07214234	0.07214234	0.07214234	0.07214234	0.07214234	0.07214234	0.07214234	0.07214234	0.07214234	0.07214234	0.07214234	0.07214234	0.07214234	0.07214234	0.07214234	0.07214234	0.07214234	0.07214234	0.07214234
¸ßË¹°×ÔëÉù´¦Àí (274).mp3	-0.0240755	-0.0240755	-0.0240755	-0.0240755	-0.0240755	-0.0240755	-0.0240755	-0.0240755	-0.0240755	-0.0240755	-0.0240755	-0.0240755	-0.0240755	-0.0240755	-0.0240755	-0.0240755	-0.0240755	-0.0240755	-0.0240755	-0.0240755	-0.0240755	-0.0240755	-0.0240755	-0.0240755	-0.0240755	-0.0240755	-0.0240755	-0.0240755	-0.0240755	-0.0240755	-0.0240755	-0.0240755	-0.0240755	-0.0240755	-0.0240755	-0.0240755	-0.0240755	-0.0240755	-0.0240755	-0.0240755	-0.0240755	-0.0240755	-0.0240755	-0.0240755	-0.0240755	-0.0240755	-0.0240755	-0.0240755	-0.0240755
¸ßË¹°×ÔëÉù´¦Àí (275).mp3	0.11937658	0.11937658	0.11937658	0.11937658	0.11937658	0.11937658	0.11937658	0.11937658	0.11937658	0.11937658	0.11937658	0.11937658	0.11937658	0.11937658	0.11937658	0.11937658	0.11937658	0.11937658	0.11937658	0.11937658	0.11937658	0.11937658	0.11937658	0.11937658	0.11937658	0.11937658	0.11937658	0.11937658	0.11937658	0.11937658	0.11937658	0.11937658	0.11937658	0.11937658	0.11937658	0.11937658	0.11937658	0.11937658	0.11937658	0.11937658	0.11937658	0.11937658	0.11937658	0.11937658	0.11937658	0.11937658	0.11937658	0.11937658	0.11937658
¸ßË¹°×ÔëÉù´¦Àí (276).mp3	-0.002750106	-0.002750106	-0.002750106	-0.002750106	-0.002750106	-0.002750106	-0.002750106	-0.002750106	-0.002750106	-0.002750106	-0.002750106	-0.002750106	-0.002750106	-0.002750106	-0.002750106	-0.002750106	-0.002750106	-0.002750106	-0.002750106	-0.002750106	-0.002750106	-0.002750106	-0.002750106	-0.002750106	-0.002750106	-0.002750106	-0.002750106	-0.002750106	-0.002750106	-0.002750106	-0.002750106	-0.002750106	-0.002750106	-0.002750106	-0.002750106	-0.002750106	-0.002750106	-0.002750106	-0.002750106	-0.002750106	-0.002750106	-0.002750106	-0.002750106	-0.002750106	-0.002750106	-0.002750106	-0.002750106	-0.002750106	-0.002750106
¸ßË¹°×ÔëÉù´¦Àí (277).mp3	0.120361865	0.120361865	0.120361865	0.120361865	0.120361865	0.120361865	0.120361865	0.120361865	0.120361865	0.120361865	0.120361865	0.120361865	0.120361865	0.120361865	0.120361865	0.120361865	0.120361865	0.120361865	0.120361865	0.120361865	0.120361865	0.120361865	0.120361865	0.120361865	0.120361865	0.120361865	0.120361865	0.120361865	0.120361865	0.120361865	0.120361865	0.120361865	0.120361865	0.120361865	0.120361865	0.120361865	0.120361865	0.120361865	0.120361865	0.120361865	0.120361865	0.120361865	0.120361865	0.120361865	0.120361865	0.120361865	0.120361865	0.120361865	0.120361865
¸ßË¹°×ÔëÉù´¦Àí (278).mp3	0.053903215	0.053903215	0.053903215	0.053903215	0.053903215	0.053903215	0.053903215	0.053903215	0.053903215	0.053903215	0.053903215	0.053903215	0.053903215	0.053903215	0.053903215	0.053903215	0.053903215	0.053903215	0.053903215	0.053903215	0.053903215	0.053903215	0.053903215	0.053903215	0.053903215	0.053903215	0.053903215	0.053903215	0.053903215	0.053903215	0.053903215	0.053903215	0.053903215	0.053903215	0.053903215	0.053903215	0.053903215	0.053903215	0.053903215	0.053903215	0.053903215	0.053903215	0.053903215	0.053903215	0.053903215	0.053903215	0.053903215	0.053903215	0.053903215
¸ßË¹°×ÔëÉù´¦Àí (279).mp3	-0.010746315	-0.010746315	-0.010746315	-0.010746315	-0.010746315	-0.010746315	-0.010746315	-0.010746315	-0.010746315	-0.010746315	-0.010746315	-0.010746315	-0.010746315	-0.010746315	-0.010746315	-0.010746315	-0.010746315	-0.010746315	-0.010746315	-0.010746315	-0.010746315	-0.010746315	-0.010746315	-0.010746315	-0.010746315	-0.010746315	-0.010746315	-0.010746315	-0.010746315	-0.010746315	-0.010746315	-0.010746315	-0.010746315	-0.010746315	-0.010746315	-0.010746315	-0.010746315	-0.010746315	-0.010746315	-0.010746315	-0.010746315	-0.010746315	-0.010746315	-0.010746315	-0.010746315	-0.010746315	-0.010746315	-0.010746315	-0.010746315
¸ßË¹°×ÔëÉù´¦Àí (280).mp3	0.003606103	0.003606103	0.003606103	0.003606103	0.003606103	0.003606103	0.003606103	0.003606103	0.003606103	0.003606103	0.003606103	0.003606103	0.003606103	0.003606103	0.003606103	0.003606103	0.003606103	0.003606103	0.003606103	0.003606103	0.003606103	0.003606103	0.003606103	0.003606103	0.003606103	0.003606103	0.003606103	0.003606103	0.003606103	0.003606103	0.003606103	0.003606103	0.003606103	0.003606103	0.003606103	0.003606103	0.003606103	0.003606103	0.003606103	0.003606103	0.003606103	0.003606103	0.003606103	0.003606103	0.003606103	0.003606103	0.003606103	0.003606103	0.003606103
¸ßË¹°×ÔëÉù´¦Àí (281).mp3	0.12529233	0.12529233	0.12529233	0.12529233	0.12529233	0.12529233	0.12529233	0.12529233	0.12529233	0.12529233	0.12529233	0.12529233	0.12529233	0.12529233	0.12529233	0.12529233	0.12529233	0.12529233	0.12529233	0.12529233	0.12529233	0.12529233	0.12529233	0.12529233	0.12529233	0.12529233	0.12529233	0.12529233	0.12529233	0.12529233	0.12529233	0.12529233	0.12529233	0.12529233	0.12529233	0.12529233	0.12529233	0.12529233	0.12529233	0.12529233	0.12529233	0.12529233	0.12529233	0.12529233	0.12529233	0.12529233	0.12529233	0.12529233	0.12529233
¸ßË¹°×ÔëÉù´¦Àí (282).mp3	0.050425105	0.050425105	0.050425105	0.050425105	0.050425105	0.050425105	0.050425105	0.050425105	0.050425105	0.050425105	0.050425105	0.050425105	0.050425105	0.050425105	0.050425105	0.050425105	0.050425105	0.050425105	0.050425105	0.050425105	0.050425105	0.050425105	0.050425105	0.050425105	0.050425105	0.050425105	0.050425105	0.050425105	0.050425105	0.050425105	0.050425105	0.050425105	0.050425105	0.050425105	0.050425105	0.050425105	0.050425105	0.050425105	0.050425105	0.050425105	0.050425105	0.050425105	0.050425105	0.050425105	0.050425105	0.050425105	0.050425105	0.050425105	0.050425105
¸ßË¹°×ÔëÉù´¦Àí (283).mp3	-0.10944692	-0.10944692	-0.10944692	-0.10944692	-0.10944692	-0.10944692	-0.10944692	-0.10944692	-0.10944692	-0.10944692	-0.10944692	-0.10944692	-0.10944692	-0.10944692	-0.10944692	-0.10944692	-0.10944692	-0.10944692	-0.10944692	-0.10944692	-0.10944692	-0.10944692	-0.10944692	-0.10944692	-0.10944692	-0.10944692	-0.10944692	-0.10944692	-0.10944692	-0.10944692	-0.10944692	-0.10944692	-0.10944692	-0.10944692	-0.10944692	-0.10944692	-0.10944692	-0.10944692	-0.10944692	-0.10944692	-0.10944692	-0.10944692	-0.10944692	-0.10944692	-0.10944692	-0.10944692	-0.10944692	-0.10944692	-0.10944692
¸ßË¹°×ÔëÉù´¦Àí (284).mp3	0.004159421	0.004159421	0.004159421	0.004159421	0.004159421	0.004159421	0.004159421	0.004159421	0.004159421	0.004159421	0.004159421	0.004159421	0.004159421	0.004159421	0.004159421	0.004159421	0.004159421	0.004159421	0.004159421	0.004159421	0.004159421	0.004159421	0.004159421	0.004159421	0.004159421	0.004159421	0.004159421	0.004159421	0.004159421	0.004159421	0.004159421	0.004159421	0.004159421	0.004159421	0.004159421	0.004159421	0.004159421	0.004159421	0.004159421	0.004159421	0.004159421	0.004159421	0.004159421	0.004159421	0.004159421	0.004159421	0.004159421	0.004159421	0.004159421
¸ßË¹°×ÔëÉù´¦Àí (285).mp3	-0.07084755	-0.07084755	-0.07084755	-0.07084755	-0.07084755	-0.07084755	-0.07084755	-0.07084755	-0.07084755	-0.07084755	-0.07084755	-0.07084755	-0.07084755	-0.07084755	-0.07084755	-0.07084755	-0.07084755	-0.07084755	-0.07084755	-0.07084755	-0.07084755	-0.07084755	-0.07084755	-0.07084755	-0.07084755	-0.07084755	-0.07084755	-0.07084755	-0.07084755	-0.07084755	-0.07084755	-0.07084755	-0.07084755	-0.07084755	-0.07084755	-0.07084755	-0.07084755	-0.07084755	-0.07084755	-0.07084755	-0.07084755	-0.07084755	-0.07084755	-0.07084755	-0.07084755	-0.07084755	-0.07084755	-0.07084755	-0.07084755
¸ßË¹°×ÔëÉù´¦Àí (286).mp3	0.012691099	0.012691099	0.012691099	0.012691099	0.012691099	0.012691099	0.012691099	0.012691099	0.012691099	0.012691099	0.012691099	0.012691099	0.012691099	0.012691099	0.012691099	0.012691099	0.012691099	0.012691099	0.012691099	0.012691099	0.012691099	0.012691099	0.012691099	0.012691099	0.012691099	0.012691099	0.012691099	0.012691099	0.012691099	0.012691099	0.012691099	0.012691099	0.012691099	0.012691099	0.012691099	0.012691099	0.012691099	0.012691099	0.012691099	0.012691099	0.012691099	0.012691099	0.012691099	0.012691099	0.012691099	0.012691099	0.012691099	0.012691099	0.012691099
¸ßË¹°×ÔëÉù´¦Àí (287).mp3	0.25837368	0.25837368	0.25837368	0.25837368	0.25837368	0.25837368	0.25837368	0.25837368	0.25837368	0.25837368	0.25837368	0.25837368	0.25837368	0.25837368	0.25837368	0.25837368	0.25837368	0.25837368	0.25837368	0.25837368	0.25837368	0.25837368	0.25837368	0.25837368	0.25837368	0.25837368	0.25837368	0.25837368	0.25837368	0.25837368	0.25837368	0.25837368	0.25837368	0.25837368	0.25837368	0.25837368	0.25837368	0.25837368	0.25837368	0.25837368	0.25837368	0.25837368	0.25837368	0.25837368	0.25837368	0.25837368	0.25837368	0.25837368	0.25837368
¸ßË¹°×ÔëÉù´¦Àí (288).mp3	-0.021304928	-0.021304928	-0.021304928	-0.021304928	-0.021304928	-0.021304928	-0.021304928	-0.021304928	-0.021304928	-0.021304928	-0.021304928	-0.021304928	-0.021304928	-0.021304928	-0.021304928	-0.021304928	-0.021304928	-0.021304928	-0.021304928	-0.021304928	-0.021304928	-0.021304928	-0.021304928	-0.021304928	-0.021304928	-0.021304928	-0.021304928	-0.021304928	-0.021304928	-0.021304928	-0.021304928	-0.021304928	-0.021304928	-0.021304928	-0.021304928	-0.021304928	-0.021304928	-0.021304928	-0.021304928	-0.021304928	-0.021304928	-0.021304928	-0.021304928	-0.021304928	-0.021304928	-0.021304928	-0.021304928	-0.021304928	-0.021304928
¸ßË¹°×ÔëÉù´¦Àí (289).mp3	0.07427726	0.07427726	0.07427726	0.07427726	0.07427726	0.07427726	0.07427726	0.07427726	0.07427726	0.07427726	0.07427726	0.07427726	0.07427726	0.07427726	0.07427726	0.07427726	0.07427726	0.07427726	0.07427726	0.07427726	0.07427726	0.07427726	0.07427726	0.07427726	0.07427726	0.07427726	0.07427726	0.07427726	0.07427726	0.07427726	0.07427726	0.07427726	0.07427726	0.07427726	0.07427726	0.07427726	0.07427726	0.07427726	0.07427726	0.07427726	0.07427726	0.07427726	0.07427726	0.07427726	0.07427726	0.07427726	0.07427726	0.07427726	0.07427726
¸ßË¹°×ÔëÉù´¦Àí (290).mp3	-0.16581991	-0.16581991	-0.16581991	-0.16581991	-0.16581991	-0.16581991	-0.16581991	-0.16581991	-0.16581991	-0.16581991	-0.16581991	-0.16581991	-0.16581991	-0.16581991	-0.16581991	-0.16581991	-0.16581991	-0.16581991	-0.16581991	-0.16581991	-0.16581991	-0.16581991	-0.16581991	-0.16581991	-0.16581991	-0.16581991	-0.16581991	-0.16581991	-0.16581991	-0.16581991	-0.16581991	-0.16581991	-0.16581991	-0.16581991	-0.16581991	-0.16581991	-0.16581991	-0.16581991	-0.16581991	-0.16581991	-0.16581991	-0.16581991	-0.16581991	-0.16581991	-0.16581991	-0.16581991	-0.16581991	-0.16581991	-0.16581991
¸ßË¹°×ÔëÉù´¦Àí (291).mp3	0.11359493	0.11359493	0.11359493	0.11359493	0.11359493	0.11359493	0.11359493	0.11359493	0.11359493	0.11359493	0.11359493	0.11359493	0.11359493	0.11359493	0.11359493	0.11359493	0.11359493	0.11359493	0.11359493	0.11359493	0.11359493	0.11359493	0.11359493	0.11359493	0.11359493	0.11359493	0.11359493	0.11359493	0.11359493	0.11359493	0.11359493	0.11359493	0.11359493	0.11359493	0.11359493	0.11359493	0.11359493	0.11359493	0.11359493	0.11359493	0.11359493	0.11359493	0.11359493	0.11359493	0.11359493	0.11359493	0.11359493	0.11359493	0.11359493
¸ßË¹°×ÔëÉù´¦Àí (292).mp3	0.10993051	0.10993051	0.10993051	0.10993051	0.10993051	0.10993051	0.10993051	0.10993051	0.10993051	0.10993051	0.10993051	0.10993051	0.10993051	0.10993051	0.10993051	0.10993051	0.10993051	0.10993051	0.10993051	0.10993051	0.10993051	0.10993051	0.10993051	0.10993051	0.10993051	0.10993051	0.10993051	0.10993051	0.10993051	0.10993051	0.10993051	0.10993051	0.10993051	0.10993051	0.10993051	0.10993051	0.10993051	0.10993051	0.10993051	0.10993051	0.10993051	0.10993051	0.10993051	0.10993051	0.10993051	0.10993051	0.10993051	0.10993051	0.10993051
¸ßË¹°×ÔëÉù´¦Àí (293).mp3	-0.018369563	-0.018369563	-0.018369563	-0.018369563	-0.018369563	-0.018369563	-0.018369563	-0.018369563	-0.018369563	-0.018369563	-0.018369563	-0.018369563	-0.018369563	-0.018369563	-0.018369563	-0.018369563	-0.018369563	-0.018369563	-0.018369563	-0.018369563	-0.018369563	-0.018369563	-0.018369563	-0.018369563	-0.018369563	-0.018369563	-0.018369563	-0.018369563	-0.018369563	-0.018369563	-0.018369563	-0.018369563	-0.018369563	-0.018369563	-0.018369563	-0.018369563	-0.018369563	-0.018369563	-0.018369563	-0.018369563	-0.018369563	-0.018369563	-0.018369563	-0.018369563	-0.018369563	-0.018369563	-0.018369563	-0.018369563	-0.018369563
¸ßË¹°×ÔëÉù´¦Àí (294).mp3	0.064126074	0.064126074	0.064126074	0.064126074	0.064126074	0.064126074	0.064126074	0.064126074	0.064126074	0.064126074	0.064126074	0.064126074	0.064126074	0.064126074	0.064126074	0.064126074	0.064126074	0.064126074	0.064126074	0.064126074	0.064126074	0.064126074	0.064126074	0.064126074	0.064126074	0.064126074	0.064126074	0.064126074	0.064126074	0.064126074	0.064126074	0.064126074	0.064126074	0.064126074	0.064126074	0.064126074	0.064126074	0.064126074	0.064126074	0.064126074	0.064126074	0.064126074	0.064126074	0.064126074	0.064126074	0.064126074	0.064126074	0.064126074	0.064126074
¸ßË¹°×ÔëÉù´¦Àí (295).mp3	-0.06313319	-0.06313319	-0.06313319	-0.06313319	-0.06313319	-0.06313319	-0.06313319	-0.06313319	-0.06313319	-0.06313319	-0.06313319	-0.06313319	-0.06313319	-0.06313319	-0.06313319	-0.06313319	-0.06313319	-0.06313319	-0.06313319	-0.06313319	-0.06313319	-0.06313319	-0.06313319	-0.06313319	-0.06313319	-0.06313319	-0.06313319	-0.06313319	-0.06313319	-0.06313319	-0.06313319	-0.06313319	-0.06313319	-0.06313319	-0.06313319	-0.06313319	-0.06313319	-0.06313319	-0.06313319	-0.06313319	-0.06313319	-0.06313319	-0.06313319	-0.06313319	-0.06313319	-0.06313319	-0.06313319	-0.06313319	-0.06313319
¸ßË¹°×ÔëÉù´¦Àí (296).mp3	-0.16476396	-0.16476396	-0.16476396	-0.16476396	-0.16476396	-0.16476396	-0.16476396	-0.16476396	-0.16476396	-0.16476396	-0.16476396	-0.16476396	-0.16476396	-0.16476396	-0.16476396	-0.16476396	-0.16476396	-0.16476396	-0.16476396	-0.16476396	-0.16476396	-0.16476396	-0.16476396	-0.16476396	-0.16476396	-0.16476396	-0.16476396	-0.16476396	-0.16476396	-0.16476396	-0.16476396	-0.16476396	-0.16476396	-0.16476396	-0.16476396	-0.16476396	-0.16476396	-0.16476396	-0.16476396	-0.16476396	-0.16476396	-0.16476396	-0.16476396	-0.16476396	-0.16476396	-0.16476396	-0.16476396	-0.16476396	-0.16476396
¸ßË¹°×ÔëÉù´¦Àí (297).mp3	-0.070528366	-0.070528366	-0.070528366	-0.070528366	-0.070528366	-0.070528366	-0.070528366	-0.070528366	-0.070528366	-0.070528366	-0.070528366	-0.070528366	-0.070528366	-0.070528366	-0.070528366	-0.070528366	-0.070528366	-0.070528366	-0.070528366	-0.070528366	-0.070528366	-0.070528366	-0.070528366	-0.070528366	-0.070528366	-0.070528366	-0.070528366	-0.070528366	-0.070528366	-0.070528366	-0.070528366	-0.070528366	-0.070528366	-0.070528366	-0.070528366	-0.070528366	-0.070528366	-0.070528366	-0.070528366	-0.070528366	-0.070528366	-0.070528366	-0.070528366	-0.070528366	-0.070528366	-0.070528366	-0.070528366	-0.070528366	-0.070528366
¸ßË¹°×ÔëÉù´¦Àí (298).mp3	-0.11400863	-0.11400863	-0.11400863	-0.11400863	-0.11400863	-0.11400863	-0.11400863	-0.11400863	-0.11400863	-0.11400863	-0.11400863	-0.11400863	-0.11400863	-0.11400863	-0.11400863	-0.11400863	-0.11400863	-0.11400863	-0.11400863	-0.11400863	-0.11400863	-0.11400863	-0.11400863	-0.11400863	-0.11400863	-0.11400863	-0.11400863	-0.11400863	-0.11400863	-0.11400863	-0.11400863	-0.11400863	-0.11400863	-0.11400863	-0.11400863	-0.11400863	-0.11400863	-0.11400863	-0.11400863	-0.11400863	-0.11400863	-0.11400863	-0.11400863	-0.11400863	-0.11400863	-0.11400863	-0.11400863	-0.11400863	-0.11400863
¸ßË¹°×ÔëÉù´¦Àí (299).mp3	-0.053529523	-0.053529523	-0.053529523	-0.053529523	-0.053529523	-0.053529523	-0.053529523	-0.053529523	-0.053529523	-0.053529523	-0.053529523	-0.053529523	-0.053529523	-0.053529523	-0.053529523	-0.053529523	-0.053529523	-0.053529523	-0.053529523	-0.053529523	-0.053529523	-0.053529523	-0.053529523	-0.053529523	-0.053529523	-0.053529523	-0.053529523	-0.053529523	-0.053529523	-0.053529523	-0.053529523	-0.053529523	-0.053529523	-0.053529523	-0.053529523	-0.053529523	-0.053529523	-0.053529523	-0.053529523	-0.053529523	-0.053529523	-0.053529523	-0.053529523	-0.053529523	-0.053529523	-0.053529523	-0.053529523	-0.053529523	-0.053529523
¸ßË¹°×ÔëÉù´¦Àí (300).mp3	0.20558143	0.20558143	0.20558143	0.20558143	0.20558143	0.20558143	0.20558143	0.20558143	0.20558143	0.20558143	0.20558143	0.20558143	0.20558143	0.20558143	0.20558143	0.20558143	0.20558143	0.20558143	0.20558143	0.20558143	0.20558143	0.20558143	0.20558143	0.20558143	0.20558143	0.20558143	0.20558143	0.20558143	0.20558143	0.20558143	0.20558143	0.20558143	0.20558143	0.20558143	0.20558143	0.20558143	0.20558143	0.20558143	0.20558143	0.20558143	0.20558143	0.20558143	0.20558143	0.20558143	0.20558143	0.20558143	0.20558143	0.20558143	0.20558143
¸ßË¹°×ÔëÉù´¦Àí (301).mp3	0.010241866	0.010241866	0.010241866	0.010241866	0.010241866	0.010241866	0.010241866	0.010241866	0.010241866	0.010241866	0.010241866	0.010241866	0.010241866	0.010241866	0.010241866	0.010241866	0.010241866	0.010241866	0.010241866	0.010241866	0.010241866	0.010241866	0.010241866	0.010241866	0.010241866	0.010241866	0.010241866	0.010241866	0.010241866	0.010241866	0.010241866	0.010241866	0.010241866	0.010241866	0.010241866	0.010241866	0.010241866	0.010241866	0.010241866	0.010241866	0.010241866	0.010241866	0.010241866	0.010241866	0.010241866	0.010241866	0.010241866	0.010241866	0.010241866
¸ßË¹°×ÔëÉù´¦Àí (302).mp3	0.21292794	0.21292794	0.21292794	0.21292794	0.21292794	0.21292794	0.21292794	0.21292794	0.21292794	0.21292794	0.21292794	0.21292794	0.21292794	0.21292794	0.21292794	0.21292794	0.21292794	0.21292794	0.21292794	0.21292794	0.21292794	0.21292794	0.21292794	0.21292794	0.21292794	0.21292794	0.21292794	0.21292794	0.21292794	0.21292794	0.21292794	0.21292794	0.21292794	0.21292794	0.21292794	0.21292794	0.21292794	0.21292794	0.21292794	0.21292794	0.21292794	0.21292794	0.21292794	0.21292794	0.21292794	0.21292794	0.21292794	0.21292794	0.21292794
¸ßË¹°×ÔëÉù´¦Àí (303).mp3	-0.10532976	-0.10532976	-0.10532976	-0.10532976	-0.10532976	-0.10532976	-0.10532976	-0.10532976	-0.10532976	-0.10532976	-0.10532976	-0.10532976	-0.10532976	-0.10532976	-0.10532976	-0.10532976	-0.10532976	-0.10532976	-0.10532976	-0.10532976	-0.10532976	-0.10532976	-0.10532976	-0.10532976	-0.10532976	-0.10532976	-0.10532976	-0.10532976	-0.10532976	-0.10532976	-0.10532976	-0.10532976	-0.10532976	-0.10532976	-0.10532976	-0.10532976	-0.10532976	-0.10532976	-0.10532976	-0.10532976	-0.10532976	-0.10532976	-0.10532976	-0.10532976	-0.10532976	-0.10532976	-0.10532976	-0.10532976	-0.10532976
¸ßË¹°×ÔëÉù´¦Àí (304).mp3	0.07658278	0.07658278	0.07658278	0.07658278	0.07658278	0.07658278	0.07658278	0.07658278	0.07658278	0.07658278	0.07658278	0.07658278	0.07658278	0.07658278	0.07658278	0.07658278	0.07658278	0.07658278	0.07658278	0.07658278	0.07658278	0.07658278	0.07658278	0.07658278	0.07658278	0.07658278	0.07658278	0.07658278	0.07658278	0.07658278	0.07658278	0.07658278	0.07658278	0.07658278	0.07658278	0.07658278	0.07658278	0.07658278	0.07658278	0.07658278	0.07658278	0.07658278	0.07658278	0.07658278	0.07658278	0.07658278	0.07658278	0.07658278	0.07658278
¸ßË¹°×ÔëÉù´¦Àí (305).mp3	-0.097915836	-0.097915836	-0.097915836	-0.097915836	-0.097915836	-0.097915836	-0.097915836	-0.097915836	-0.097915836	-0.097915836	-0.097915836	-0.097915836	-0.097915836	-0.097915836	-0.097915836	-0.097915836	-0.097915836	-0.097915836	-0.097915836	-0.097915836	-0.097915836	-0.097915836	-0.097915836	-0.097915836	-0.097915836	-0.097915836	-0.097915836	-0.097915836	-0.097915836	-0.097915836	-0.097915836	-0.097915836	-0.097915836	-0.097915836	-0.097915836	-0.097915836	-0.097915836	-0.097915836	-0.097915836	-0.097915836	-0.097915836	-0.097915836	-0.097915836	-0.097915836	-0.097915836	-0.097915836	-0.097915836	-0.097915836	-0.097915836
¸ßË¹°×ÔëÉù´¦Àí (306).mp3	-0.20574817	-0.20574817	-0.20574817	-0.20574817	-0.20574817	-0.20574817	-0.20574817	-0.20574817	-0.20574817	-0.20574817	-0.20574817	-0.20574817	-0.20574817	-0.20574817	-0.20574817	-0.20574817	-0.20574817	-0.20574817	-0.20574817	-0.20574817	-0.20574817	-0.20574817	-0.20574817	-0.20574817	-0.20574817	-0.20574817	-0.20574817	-0.20574817	-0.20574817	-0.20574817	-0.20574817	-0.20574817	-0.20574817	-0.20574817	-0.20574817	-0.20574817	-0.20574817	-0.20574817	-0.20574817	-0.20574817	-0.20574817	-0.20574817	-0.20574817	-0.20574817	-0.20574817	-0.20574817	-0.20574817	-0.20574817	-0.20574817
¸ßË¹°×ÔëÉù´¦Àí (307).mp3	0.11444134	0.11444134	0.11444134	0.11444134	0.11444134	0.11444134	0.11444134	0.11444134	0.11444134	0.11444134	0.11444134	0.11444134	0.11444134	0.11444134	0.11444134	0.11444134	0.11444134	0.11444134	0.11444134	0.11444134	0.11444134	0.11444134	0.11444134	0.11444134	0.11444134	0.11444134	0.11444134	0.11444134	0.11444134	0.11444134	0.11444134	0.11444134	0.11444134	0.11444134	0.11444134	0.11444134	0.11444134	0.11444134	0.11444134	0.11444134	0.11444134	0.11444134	0.11444134	0.11444134	0.11444134	0.11444134	0.11444134	0.11444134	0.11444134
¸ßË¹°×ÔëÉù´¦Àí (308).mp3	0.020778961	0.020778961	0.020778961	0.020778961	0.020778961	0.020778961	0.020778961	0.020778961	0.020778961	0.020778961	0.020778961	0.020778961	0.020778961	0.020778961	0.020778961	0.020778961	0.020778961	0.020778961	0.020778961	0.020778961	0.020778961	0.020778961	0.020778961	0.020778961	0.020778961	0.020778961	0.020778961	0.020778961	0.020778961	0.020778961	0.020778961	0.020778961	0.020778961	0.020778961	0.020778961	0.020778961	0.020778961	0.020778961	0.020778961	0.020778961	0.020778961	0.020778961	0.020778961	0.020778961	0.020778961	0.020778961	0.020778961	0.020778961	0.020778961
¸ßË¹°×ÔëÉù´¦Àí (309).mp3	0.06950671	0.06950671	0.06950671	0.06950671	0.06950671	0.06950671	0.06950671	0.06950671	0.06950671	0.06950671	0.06950671	0.06950671	0.06950671	0.06950671	0.06950671	0.06950671	0.06950671	0.06950671	0.06950671	0.06950671	0.06950671	0.06950671	0.06950671	0.06950671	0.06950671	0.06950671	0.06950671	0.06950671	0.06950671	0.06950671	0.06950671	0.06950671	0.06950671	0.06950671	0.06950671	0.06950671	0.06950671	0.06950671	0.06950671	0.06950671	0.06950671	0.06950671	0.06950671	0.06950671	0.06950671	0.06950671	0.06950671	0.06950671	0.06950671
¸ßË¹°×ÔëÉù´¦Àí (310).mp3	-0.056057237	-0.056057237	-0.056057237	-0.056057237	-0.056057237	-0.056057237	-0.056057237	-0.056057237	-0.056057237	-0.056057237	-0.056057237	-0.056057237	-0.056057237	-0.056057237	-0.056057237	-0.056057237	-0.056057237	-0.056057237	-0.056057237	-0.056057237	-0.056057237	-0.056057237	-0.056057237	-0.056057237	-0.056057237	-0.056057237	-0.056057237	-0.056057237	-0.056057237	-0.056057237	-0.056057237	-0.056057237	-0.056057237	-0.056057237	-0.056057237	-0.056057237	-0.056057237	-0.056057237	-0.056057237	-0.056057237	-0.056057237	-0.056057237	-0.056057237	-0.056057237	-0.056057237	-0.056057237	-0.056057237	-0.056057237	-0.056057237
¸ßË¹°×ÔëÉù´¦Àí (311).mp3	-0.073726885	-0.073726885	-0.073726885	-0.073726885	-0.073726885	-0.073726885	-0.073726885	-0.073726885	-0.073726885	-0.073726885	-0.073726885	-0.073726885	-0.073726885	-0.073726885	-0.073726885	-0.073726885	-0.073726885	-0.073726885	-0.073726885	-0.073726885	-0.073726885	-0.073726885	-0.073726885	-0.073726885	-0.073726885	-0.073726885	-0.073726885	-0.073726885	-0.073726885	-0.073726885	-0.073726885	-0.073726885	-0.073726885	-0.073726885	-0.073726885	-0.073726885	-0.073726885	-0.073726885	-0.073726885	-0.073726885	-0.073726885	-0.073726885	-0.073726885	-0.073726885	-0.073726885	-0.073726885	-0.073726885	-0.073726885	-0.073726885
¸ßË¹°×ÔëÉù´¦Àí (312).mp3	-0.009032808	-0.009032808	-0.009032808	-0.009032808	-0.009032808	-0.009032808	-0.009032808	-0.009032808	-0.009032808	-0.009032808	-0.009032808	-0.009032808	-0.009032808	-0.009032808	-0.009032808	-0.009032808	-0.009032808	-0.009032808	-0.009032808	-0.009032808	-0.009032808	-0.009032808	-0.009032808	-0.009032808	-0.009032808	-0.009032808	-0.009032808	-0.009032808	-0.009032808	-0.009032808	-0.009032808	-0.009032808	-0.009032808	-0.009032808	-0.009032808	-0.009032808	-0.009032808	-0.009032808	-0.009032808	-0.009032808	-0.009032808	-0.009032808	-0.009032808	-0.009032808	-0.009032808	-0.009032808	-0.009032808	-0.009032808	-0.009032808
¸ßË¹°×ÔëÉù´¦Àí (313).mp3	0.12665012	0.12665012	0.12665012	0.12665012	0.12665012	0.12665012	0.12665012	0.12665012	0.12665012	0.12665012	0.12665012	0.12665012	0.12665012	0.12665012	0.12665012	0.12665012	0.12665012	0.12665012	0.12665012	0.12665012	0.12665012	0.12665012	0.12665012	0.12665012	0.12665012	0.12665012	0.12665012	0.12665012	0.12665012	0.12665012	0.12665012	0.12665012	0.12665012	0.12665012	0.12665012	0.12665012	0.12665012	0.12665012	0.12665012	0.12665012	0.12665012	0.12665012	0.12665012	0.12665012	0.12665012	0.12665012	0.12665012	0.12665012	0.12665012
¸ßË¹°×ÔëÉù´¦Àí (314).mp3	0.17739236	0.17739236	0.17739236	0.17739236	0.17739236	0.17739236	0.17739236	0.17739236	0.17739236	0.17739236	0.17739236	0.17739236	0.17739236	0.17739236	0.17739236	0.17739236	0.17739236	0.17739236	0.17739236	0.17739236	0.17739236	0.17739236	0.17739236	0.17739236	0.17739236	0.17739236	0.17739236	0.17739236	0.17739236	0.17739236	0.17739236	0.17739236	0.17739236	0.17739236	0.17739236	0.17739236	0.17739236	0.17739236	0.17739236	0.17739236	0.17739236	0.17739236	0.17739236	0.17739236	0.17739236	0.17739236	0.17739236	0.17739236	0.17739236
¸ßË¹°×ÔëÉù´¦Àí (315).mp3	-0.19877869	-0.19877869	-0.19877869	-0.19877869	-0.19877869	-0.19877869	-0.19877869	-0.19877869	-0.19877869	-0.19877869	-0.19877869	-0.19877869	-0.19877869	-0.19877869	-0.19877869	-0.19877869	-0.19877869	-0.19877869	-0.19877869	-0.19877869	-0.19877869	-0.19877869	-0.19877869	-0.19877869	-0.19877869	-0.19877869	-0.19877869	-0.19877869	-0.19877869	-0.19877869	-0.19877869	-0.19877869	-0.19877869	-0.19877869	-0.19877869	-0.19877869	-0.19877869	-0.19877869	-0.19877869	-0.19877869	-0.19877869	-0.19877869	-0.19877869	-0.19877869	-0.19877869	-0.19877869	-0.19877869	-0.19877869	-0.19877869
¸ßË¹°×ÔëÉù´¦Àí (316).mp3	-0.01510974	-0.01510974	-0.01510974	-0.01510974	-0.01510974	-0.01510974	-0.01510974	-0.01510974	-0.01510974	-0.01510974	-0.01510974	-0.01510974	-0.01510974	-0.01510974	-0.01510974	-0.01510974	-0.01510974	-0.01510974	-0.01510974	-0.01510974	-0.01510974	-0.01510974	-0.01510974	-0.01510974	-0.01510974	-0.01510974	-0.01510974	-0.01510974	-0.01510974	-0.01510974	-0.01510974	-0.01510974	-0.01510974	-0.01510974	-0.01510974	-0.01510974	-0.01510974	-0.01510974	-0.01510974	-0.01510974	-0.01510974	-0.01510974	-0.01510974	-0.01510974	-0.01510974	-0.01510974	-0.01510974	-0.01510974	-0.01510974
¸ßË¹°×ÔëÉù´¦Àí (317).mp3	0.14599168	0.14599168	0.14599168	0.14599168	0.14599168	0.14599168	0.14599168	0.14599168	0.14599168	0.14599168	0.14599168	0.14599168	0.14599168	0.14599168	0.14599168	0.14599168	0.14599168	0.14599168	0.14599168	0.14599168	0.14599168	0.14599168	0.14599168	0.14599168	0.14599168	0.14599168	0.14599168	0.14599168	0.14599168	0.14599168	0.14599168	0.14599168	0.14599168	0.14599168	0.14599168	0.14599168	0.14599168	0.14599168	0.14599168	0.14599168	0.14599168	0.14599168	0.14599168	0.14599168	0.14599168	0.14599168	0.14599168	0.14599168	0.14599168
¸ßË¹°×ÔëÉù´¦Àí (318).mp3	0.19012025	0.19012025	0.19012025	0.19012025	0.19012025	0.19012025	0.19012025	0.19012025	0.19012025	0.19012025	0.19012025	0.19012025	0.19012025	0.19012025	0.19012025	0.19012025	0.19012025	0.19012025	0.19012025	0.19012025	0.19012025	0.19012025	0.19012025	0.19012025	0.19012025	0.19012025	0.19012025	0.19012025	0.19012025	0.19012025	0.19012025	0.19012025	0.19012025	0.19012025	0.19012025	0.19012025	0.19012025	0.19012025	0.19012025	0.19012025	0.19012025	0.19012025	0.19012025	0.19012025	0.19012025	0.19012025	0.19012025	0.19012025	0.19012025
¸ßË¹°×ÔëÉù´¦Àí (319).mp3	0.007729061	0.007729061	0.007729061	0.007729061	0.007729061	0.007729061	0.007729061	0.007729061	0.007729061	0.007729061	0.007729061	0.007729061	0.007729061	0.007729061	0.007729061	0.007729061	0.007729061	0.007729061	0.007729061	0.007729061	0.007729061	0.007729061	0.007729061	0.007729061	0.007729061	0.007729061	0.007729061	0.007729061	0.007729061	0.007729061	0.007729061	0.007729061	0.007729061	0.007729061	0.007729061	0.007729061	0.007729061	0.007729061	0.007729061	0.007729061	0.007729061	0.007729061	0.007729061	0.007729061	0.007729061	0.007729061	0.007729061	0.007729061	0.007729061
¸ßË¹°×ÔëÉù´¦Àí (320).mp3	0.010792933	0.010792933	0.010792933	0.010792933	0.010792933	0.010792933	0.010792933	0.010792933	0.010792933	0.010792933	0.010792933	0.010792933	0.010792933	0.010792933	0.010792933	0.010792933	0.010792933	0.010792933	0.010792933	0.010792933	0.010792933	0.010792933	0.010792933	0.010792933	0.010792933	0.010792933	0.010792933	0.010792933	0.010792933	0.010792933	0.010792933	0.010792933	0.010792933	0.010792933	0.010792933	0.010792933	0.010792933	0.010792933	0.010792933	0.010792933	0.010792933	0.010792933	0.010792933	0.010792933	0.010792933	0.010792933	0.010792933	0.010792933	0.010792933
¸ßË¹°×ÔëÉù´¦Àí (321).mp3	-0.058462925	-0.058462925	-0.058462925	-0.058462925	-0.058462925	-0.058462925	-0.058462925	-0.058462925	-0.058462925	-0.058462925	-0.058462925	-0.058462925	-0.058462925	-0.058462925	-0.058462925	-0.058462925	-0.058462925	-0.058462925	-0.058462925	-0.058462925	-0.058462925	-0.058462925	-0.058462925	-0.058462925	-0.058462925	-0.058462925	-0.058462925	-0.058462925	-0.058462925	-0.058462925	-0.058462925	-0.058462925	-0.058462925	-0.058462925	-0.058462925	-0.058462925	-0.058462925	-0.058462925	-0.058462925	-0.058462925	-0.058462925	-0.058462925	-0.058462925	-0.058462925	-0.058462925	-0.058462925	-0.058462925	-0.058462925	-0.058462925
¸ßË¹°×ÔëÉù´¦Àí (322).mp3	0.009995692	0.009995692	0.009995692	0.009995692	0.009995692	0.009995692	0.009995692	0.009995692	0.009995692	0.009995692	0.009995692	0.009995692	0.009995692	0.009995692	0.009995692	0.009995692	0.009995692	0.009995692	0.009995692	0.009995692	0.009995692	0.009995692	0.009995692	0.009995692	0.009995692	0.009995692	0.009995692	0.009995692	0.009995692	0.009995692	0.009995692	0.009995692	0.009995692	0.009995692	0.009995692	0.009995692	0.009995692	0.009995692	0.009995692	0.009995692	0.009995692	0.009995692	0.009995692	0.009995692	0.009995692	0.009995692	0.009995692	0.009995692	0.009995692
¸ßË¹°×ÔëÉù´¦Àí (323).mp3	0.030955352	0.030955352	0.030955352	0.030955352	0.030955352	0.030955352	0.030955352	0.030955352	0.030955352	0.030955352	0.030955352	0.030955352	0.030955352	0.030955352	0.030955352	0.030955352	0.030955352	0.030955352	0.030955352	0.030955352	0.030955352	0.030955352	0.030955352	0.030955352	0.030955352	0.030955352	0.030955352	0.030955352	0.030955352	0.030955352	0.030955352	0.030955352	0.030955352	0.030955352	0.030955352	0.030955352	0.030955352	0.030955352	0.030955352	0.030955352	0.030955352	0.030955352	0.030955352	0.030955352	0.030955352	0.030955352	0.030955352	0.030955352	0.030955352
¸ßË¹°×ÔëÉù´¦Àí (324).mp3	0.018461965	0.018461965	0.018461965	0.018461965	0.018461965	0.018461965	0.018461965	0.018461965	0.018461965	0.018461965	0.018461965	0.018461965	0.018461965	0.018461965	0.018461965	0.018461965	0.018461965	0.018461965	0.018461965	0.018461965	0.018461965	0.018461965	0.018461965	0.018461965	0.018461965	0.018461965	0.018461965	0.018461965	0.018461965	0.018461965	0.018461965	0.018461965	0.018461965	0.018461965	0.018461965	0.018461965	0.018461965	0.018461965	0.018461965	0.018461965	0.018461965	0.018461965	0.018461965	0.018461965	0.018461965	0.018461965	0.018461965	0.018461965	0.018461965
¸ßË¹°×ÔëÉù´¦Àí (325).mp3	0.054092713	0.054092713	0.054092713	0.054092713	0.054092713	0.054092713	0.054092713	0.054092713	0.054092713	0.054092713	0.054092713	0.054092713	0.054092713	0.054092713	0.054092713	0.054092713	0.054092713	0.054092713	0.054092713	0.054092713	0.054092713	0.054092713	0.054092713	0.054092713	0.054092713	0.054092713	0.054092713	0.054092713	0.054092713	0.054092713	0.054092713	0.054092713	0.054092713	0.054092713	0.054092713	0.054092713	0.054092713	0.054092713	0.054092713	0.054092713	0.054092713	0.054092713	0.054092713	0.054092713	0.054092713	0.054092713	0.054092713	0.054092713	0.054092713
¸ßË¹°×ÔëÉù´¦Àí (326).mp3	-0.001469456	-0.001469456	-0.001469456	-0.001469456	-0.001469456	-0.001469456	-0.001469456	-0.001469456	-0.001469456	-0.001469456	-0.001469456	-0.001469456	-0.001469456	-0.001469456	-0.001469456	-0.001469456	-0.001469456	-0.001469456	-0.001469456	-0.001469456	-0.001469456	-0.001469456	-0.001469456	-0.001469456	-0.001469456	-0.001469456	-0.001469456	-0.001469456	-0.001469456	-0.001469456	-0.001469456	-0.001469456	-0.001469456	-0.001469456	-0.001469456	-0.001469456	-0.001469456	-0.001469456	-0.001469456	-0.001469456	-0.001469456	-0.001469456	-0.001469456	-0.001469456	-0.001469456	-0.001469456	-0.001469456	-0.001469456	-0.001469456
¸ßË¹°×ÔëÉù´¦Àí (327).mp3	-0.13017046	-0.13017046	-0.13017046	-0.13017046	-0.13017046	-0.13017046	-0.13017046	-0.13017046	-0.13017046	-0.13017046	-0.13017046	-0.13017046	-0.13017046	-0.13017046	-0.13017046	-0.13017046	-0.13017046	-0.13017046	-0.13017046	-0.13017046	-0.13017046	-0.13017046	-0.13017046	-0.13017046	-0.13017046	-0.13017046	-0.13017046	-0.13017046	-0.13017046	-0.13017046	-0.13017046	-0.13017046	-0.13017046	-0.13017046	-0.13017046	-0.13017046	-0.13017046	-0.13017046	-0.13017046	-0.13017046	-0.13017046	-0.13017046	-0.13017046	-0.13017046	-0.13017046	-0.13017046	-0.13017046	-0.13017046	-0.13017046
¸ßË¹°×ÔëÉù´¦Àí (328).mp3	-0.13624817	-0.13624817	-0.13624817	-0.13624817	-0.13624817	-0.13624817	-0.13624817	-0.13624817	-0.13624817	-0.13624817	-0.13624817	-0.13624817	-0.13624817	-0.13624817	-0.13624817	-0.13624817	-0.13624817	-0.13624817	-0.13624817	-0.13624817	-0.13624817	-0.13624817	-0.13624817	-0.13624817	-0.13624817	-0.13624817	-0.13624817	-0.13624817	-0.13624817	-0.13624817	-0.13624817	-0.13624817	-0.13624817	-0.13624817	-0.13624817	-0.13624817	-0.13624817	-0.13624817	-0.13624817	-0.13624817	-0.13624817	-0.13624817	-0.13624817	-0.13624817	-0.13624817	-0.13624817	-0.13624817	-0.13624817	-0.13624817
¸ßË¹°×ÔëÉù´¦Àí (329).mp3	0.085717075	0.085717075	0.085717075	0.085717075	0.085717075	0.085717075	0.085717075	0.085717075	0.085717075	0.085717075	0.085717075	0.085717075	0.085717075	0.085717075	0.085717075	0.085717075	0.085717075	0.085717075	0.085717075	0.085717075	0.085717075	0.085717075	0.085717075	0.085717075	0.085717075	0.085717075	0.085717075	0.085717075	0.085717075	0.085717075	0.085717075	0.085717075	0.085717075	0.085717075	0.085717075	0.085717075	0.085717075	0.085717075	0.085717075	0.085717075	0.085717075	0.085717075	0.085717075	0.085717075	0.085717075	0.085717075	0.085717075	0.085717075	0.085717075
¸ßË¹°×ÔëÉù´¦Àí (330).mp3	0.15636817	0.15636817	0.15636817	0.15636817	0.15636817	0.15636817	0.15636817	0.15636817	0.15636817	0.15636817	0.15636817	0.15636817	0.15636817	0.15636817	0.15636817	0.15636817	0.15636817	0.15636817	0.15636817	0.15636817	0.15636817	0.15636817	0.15636817	0.15636817	0.15636817	0.15636817	0.15636817	0.15636817	0.15636817	0.15636817	0.15636817	0.15636817	0.15636817	0.15636817	0.15636817	0.15636817	0.15636817	0.15636817	0.15636817	0.15636817	0.15636817	0.15636817	0.15636817	0.15636817	0.15636817	0.15636817	0.15636817	0.15636817	0.15636817
¸ßË¹°×ÔëÉù´¦Àí (331).mp3	0.029588833	0.029588833	0.029588833	0.029588833	0.029588833	0.029588833	0.029588833	0.029588833	0.029588833	0.029588833	0.029588833	0.029588833	0.029588833	0.029588833	0.029588833	0.029588833	0.029588833	0.029588833	0.029588833	0.029588833	0.029588833	0.029588833	0.029588833	0.029588833	0.029588833	0.029588833	0.029588833	0.029588833	0.029588833	0.029588833	0.029588833	0.029588833	0.029588833	0.029588833	0.029588833	0.029588833	0.029588833	0.029588833	0.029588833	0.029588833	0.029588833	0.029588833	0.029588833	0.029588833	0.029588833	0.029588833	0.029588833	0.029588833	0.029588833
¸ßË¹°×ÔëÉù´¦Àí (332).mp3	-0.06235525	-0.06235525	-0.06235525	-0.06235525	-0.06235525	-0.06235525	-0.06235525	-0.06235525	-0.06235525	-0.06235525	-0.06235525	-0.06235525	-0.06235525	-0.06235525	-0.06235525	-0.06235525	-0.06235525	-0.06235525	-0.06235525	-0.06235525	-0.06235525	-0.06235525	-0.06235525	-0.06235525	-0.06235525	-0.06235525	-0.06235525	-0.06235525	-0.06235525	-0.06235525	-0.06235525	-0.06235525	-0.06235525	-0.06235525	-0.06235525	-0.06235525	-0.06235525	-0.06235525	-0.06235525	-0.06235525	-0.06235525	-0.06235525	-0.06235525	-0.06235525	-0.06235525	-0.06235525	-0.06235525	-0.06235525	-0.06235525
¸ßË¹°×ÔëÉù´¦Àí (333).mp3	-0.039726816	-0.039726816	-0.039726816	-0.039726816	-0.039726816	-0.039726816	-0.039726816	-0.039726816	-0.039726816	-0.039726816	-0.039726816	-0.039726816	-0.039726816	-0.039726816	-0.039726816	-0.039726816	-0.039726816	-0.039726816	-0.039726816	-0.039726816	-0.039726816	-0.039726816	-0.039726816	-0.039726816	-0.039726816	-0.039726816	-0.039726816	-0.039726816	-0.039726816	-0.039726816	-0.039726816	-0.039726816	-0.039726816	-0.039726816	-0.039726816	-0.039726816	-0.039726816	-0.039726816	-0.039726816	-0.039726816	-0.039726816	-0.039726816	-0.039726816	-0.039726816	-0.039726816	-0.039726816	-0.039726816	-0.039726816	-0.039726816
¸ßË¹°×ÔëÉù´¦Àí (334).mp3	-0.1110887	-0.1110887	-0.1110887	-0.1110887	-0.1110887	-0.1110887	-0.1110887	-0.1110887	-0.1110887	-0.1110887	-0.1110887	-0.1110887	-0.1110887	-0.1110887	-0.1110887	-0.1110887	-0.1110887	-0.1110887	-0.1110887	-0.1110887	-0.1110887	-0.1110887	-0.1110887	-0.1110887	-0.1110887	-0.1110887	-0.1110887	-0.1110887	-0.1110887	-0.1110887	-0.1110887	-0.1110887	-0.1110887	-0.1110887	-0.1110887	-0.1110887	-0.1110887	-0.1110887	-0.1110887	-0.1110887	-0.1110887	-0.1110887	-0.1110887	-0.1110887	-0.1110887	-0.1110887	-0.1110887	-0.1110887	-0.1110887
¸ßË¹°×ÔëÉù´¦Àí (335).mp3	0.22801992	0.22801992	0.22801992	0.22801992	0.22801992	0.22801992	0.22801992	0.22801992	0.22801992	0.22801992	0.22801992	0.22801992	0.22801992	0.22801992	0.22801992	0.22801992	0.22801992	0.22801992	0.22801992	0.22801992	0.22801992	0.22801992	0.22801992	0.22801992	0.22801992	0.22801992	0.22801992	0.22801992	0.22801992	0.22801992	0.22801992	0.22801992	0.22801992	0.22801992	0.22801992	0.22801992	0.22801992	0.22801992	0.22801992	0.22801992	0.22801992	0.22801992	0.22801992	0.22801992	0.22801992	0.22801992	0.22801992	0.22801992	0.22801992
¸ßË¹°×ÔëÉù´¦Àí (336).mp3	0.1765401	0.1765401	0.1765401	0.1765401	0.1765401	0.1765401	0.1765401	0.1765401	0.1765401	0.1765401	0.1765401	0.1765401	0.1765401	0.1765401	0.1765401	0.1765401	0.1765401	0.1765401	0.1765401	0.1765401	0.1765401	0.1765401	0.1765401	0.1765401	0.1765401	0.1765401	0.1765401	0.1765401	0.1765401	0.1765401	0.1765401	0.1765401	0.1765401	0.1765401	0.1765401	0.1765401	0.1765401	0.1765401	0.1765401	0.1765401	0.1765401	0.1765401	0.1765401	0.1765401	0.1765401	0.1765401	0.1765401	0.1765401	0.1765401
¸ßË¹°×ÔëÉù´¦Àí (337).mp3	-0.17212176	-0.17212176	-0.17212176	-0.17212176	-0.17212176	-0.17212176	-0.17212176	-0.17212176	-0.17212176	-0.17212176	-0.17212176	-0.17212176	-0.17212176	-0.17212176	-0.17212176	-0.17212176	-0.17212176	-0.17212176	-0.17212176	-0.17212176	-0.17212176	-0.17212176	-0.17212176	-0.17212176	-0.17212176	-0.17212176	-0.17212176	-0.17212176	-0.17212176	-0.17212176	-0.17212176	-0.17212176	-0.17212176	-0.17212176	-0.17212176	-0.17212176	-0.17212176	-0.17212176	-0.17212176	-0.17212176	-0.17212176	-0.17212176	-0.17212176	-0.17212176	-0.17212176	-0.17212176	-0.17212176	-0.17212176	-0.17212176
¸ßË¹°×ÔëÉù´¦Àí (338).mp3	-0.17666513	-0.17666513	-0.17666513	-0.17666513	-0.17666513	-0.17666513	-0.17666513	-0.17666513	-0.17666513	-0.17666513	-0.17666513	-0.17666513	-0.17666513	-0.17666513	-0.17666513	-0.17666513	-0.17666513	-0.17666513	-0.17666513	-0.17666513	-0.17666513	-0.17666513	-0.17666513	-0.17666513	-0.17666513	-0.17666513	-0.17666513	-0.17666513	-0.17666513	-0.17666513	-0.17666513	-0.17666513	-0.17666513	-0.17666513	-0.17666513	-0.17666513	-0.17666513	-0.17666513	-0.17666513	-0.17666513	-0.17666513	-0.17666513	-0.17666513	-0.17666513	-0.17666513	-0.17666513	-0.17666513	-0.17666513	-0.17666513
¸ßË¹°×ÔëÉù´¦Àí (339).mp3	-0.015897505	-0.015897505	-0.015897505	-0.015897505	-0.015897505	-0.015897505	-0.015897505	-0.015897505	-0.015897505	-0.015897505	-0.015897505	-0.015897505	-0.015897505	-0.015897505	-0.015897505	-0.015897505	-0.015897505	-0.015897505	-0.015897505	-0.015897505	-0.015897505	-0.015897505	-0.015897505	-0.015897505	-0.015897505	-0.015897505	-0.015897505	-0.015897505	-0.015897505	-0.015897505	-0.015897505	-0.015897505	-0.015897505	-0.015897505	-0.015897505	-0.015897505	-0.015897505	-0.015897505	-0.015897505	-0.015897505	-0.015897505	-0.015897505	-0.015897505	-0.015897505	-0.015897505	-0.015897505	-0.015897505	-0.015897505	-0.015897505
¸ßË¹°×ÔëÉù´¦Àí (340).mp3	0.21242276	0.21242276	0.21242276	0.21242276	0.21242276	0.21242276	0.21242276	0.21242276	0.21242276	0.21242276	0.21242276	0.21242276	0.21242276	0.21242276	0.21242276	0.21242276	0.21242276	0.21242276	0.21242276	0.21242276	0.21242276	0.21242276	0.21242276	0.21242276	0.21242276	0.21242276	0.21242276	0.21242276	0.21242276	0.21242276	0.21242276	0.21242276	0.21242276	0.21242276	0.21242276	0.21242276	0.21242276	0.21242276	0.21242276	0.21242276	0.21242276	0.21242276	0.21242276	0.21242276	0.21242276	0.21242276	0.21242276	0.21242276	0.21242276
¸ßË¹°×ÔëÉù´¦Àí (341).mp3	0.08801652	0.08801652	0.08801652	0.08801652	0.08801652	0.08801652	0.08801652	0.08801652	0.08801652	0.08801652	0.08801652	0.08801652	0.08801652	0.08801652	0.08801652	0.08801652	0.08801652	0.08801652	0.08801652	0.08801652	0.08801652	0.08801652	0.08801652	0.08801652	0.08801652	0.08801652	0.08801652	0.08801652	0.08801652	0.08801652	0.08801652	0.08801652	0.08801652	0.08801652	0.08801652	0.08801652	0.08801652	0.08801652	0.08801652	0.08801652	0.08801652	0.08801652	0.08801652	0.08801652	0.08801652	0.08801652	0.08801652	0.08801652	0.08801652
¸ßË¹°×ÔëÉù´¦Àí (342).mp3	-0.04608532	-0.04608532	-0.04608532	-0.04608532	-0.04608532	-0.04608532	-0.04608532	-0.04608532	-0.04608532	-0.04608532	-0.04608532	-0.04608532	-0.04608532	-0.04608532	-0.04608532	-0.04608532	-0.04608532	-0.04608532	-0.04608532	-0.04608532	-0.04608532	-0.04608532	-0.04608532	-0.04608532	-0.04608532	-0.04608532	-0.04608532	-0.04608532	-0.04608532	-0.04608532	-0.04608532	-0.04608532	-0.04608532	-0.04608532	-0.04608532	-0.04608532	-0.04608532	-0.04608532	-0.04608532	-0.04608532	-0.04608532	-0.04608532	-0.04608532	-0.04608532	-0.04608532	-0.04608532	-0.04608532	-0.04608532	-0.04608532
¸ßË¹°×ÔëÉù´¦Àí (343).mp3	0.02291409	0.02291409	0.02291409	0.02291409	0.02291409	0.02291409	0.02291409	0.02291409	0.02291409	0.02291409	0.02291409	0.02291409	0.02291409	0.02291409	0.02291409	0.02291409	0.02291409	0.02291409	0.02291409	0.02291409	0.02291409	0.02291409	0.02291409	0.02291409	0.02291409	0.02291409	0.02291409	0.02291409	0.02291409	0.02291409	0.02291409	0.02291409	0.02291409	0.02291409	0.02291409	0.02291409	0.02291409	0.02291409	0.02291409	0.02291409	0.02291409	0.02291409	0.02291409	0.02291409	0.02291409	0.02291409	0.02291409	0.02291409	0.02291409
¸ßË¹°×ÔëÉù´¦Àí (344).mp3	0.041810542	0.041810542	0.041810542	0.041810542	0.041810542	0.041810542	0.041810542	0.041810542	0.041810542	0.041810542	0.041810542	0.041810542	0.041810542	0.041810542	0.041810542	0.041810542	0.041810542	0.041810542	0.041810542	0.041810542	0.041810542	0.041810542	0.041810542	0.041810542	0.041810542	0.041810542	0.041810542	0.041810542	0.041810542	0.041810542	0.041810542	0.041810542	0.041810542	0.041810542	0.041810542	0.041810542	0.041810542	0.041810542	0.041810542	0.041810542	0.041810542	0.041810542	0.041810542	0.041810542	0.041810542	0.041810542	0.041810542	0.041810542	0.041810542
¸ßË¹°×ÔëÉù´¦Àí (345).mp3	-0.0822996	-0.0822996	-0.0822996	-0.0822996	-0.0822996	-0.0822996	-0.0822996	-0.0822996	-0.0822996	-0.0822996	-0.0822996	-0.0822996	-0.0822996	-0.0822996	-0.0822996	-0.0822996	-0.0822996	-0.0822996	-0.0822996	-0.0822996	-0.0822996	-0.0822996	-0.0822996	-0.0822996	-0.0822996	-0.0822996	-0.0822996	-0.0822996	-0.0822996	-0.0822996	-0.0822996	-0.0822996	-0.0822996	-0.0822996	-0.0822996	-0.0822996	-0.0822996	-0.0822996	-0.0822996	-0.0822996	-0.0822996	-0.0822996	-0.0822996	-0.0822996	-0.0822996	-0.0822996	-0.0822996	-0.0822996	-0.0822996
¸ßË¹°×ÔëÉù´¦Àí (346).mp3	0.093662634	0.093662634	0.093662634	0.093662634	0.093662634	0.093662634	0.093662634	0.093662634	0.093662634	0.093662634	0.093662634	0.093662634	0.093662634	0.093662634	0.093662634	0.093662634	0.093662634	0.093662634	0.093662634	0.093662634	0.093662634	0.093662634	0.093662634	0.093662634	0.093662634	0.093662634	0.093662634	0.093662634	0.093662634	0.093662634	0.093662634	0.093662634	0.093662634	0.093662634	0.093662634	0.093662634	0.093662634	0.093662634	0.093662634	0.093662634	0.093662634	0.093662634	0.093662634	0.093662634	0.093662634	0.093662634	0.093662634	0.093662634	0.093662634
¸ßË¹°×ÔëÉù´¦Àí (347).mp3	-0.056518003	-0.056518003	-0.056518003	-0.056518003	-0.056518003	-0.056518003	-0.056518003	-0.056518003	-0.056518003	-0.056518003	-0.056518003	-0.056518003	-0.056518003	-0.056518003	-0.056518003	-0.056518003	-0.056518003	-0.056518003	-0.056518003	-0.056518003	-0.056518003	-0.056518003	-0.056518003	-0.056518003	-0.056518003	-0.056518003	-0.056518003	-0.056518003	-0.056518003	-0.056518003	-0.056518003	-0.056518003	-0.056518003	-0.056518003	-0.056518003	-0.056518003	-0.056518003	-0.056518003	-0.056518003	-0.056518003	-0.056518003	-0.056518003	-0.056518003	-0.056518003	-0.056518003	-0.056518003	-0.056518003	-0.056518003	-0.056518003
¸ßË¹°×ÔëÉù´¦Àí (348).mp3	-0.002216853	-0.002216853	-0.002216853	-0.002216853	-0.002216853	-0.002216853	-0.002216853	-0.002216853	-0.002216853	-0.002216853	-0.002216853	-0.002216853	-0.002216853	-0.002216853	-0.002216853	-0.002216853	-0.002216853	-0.002216853	-0.002216853	-0.002216853	-0.002216853	-0.002216853	-0.002216853	-0.002216853	-0.002216853	-0.002216853	-0.002216853	-0.002216853	-0.002216853	-0.002216853	-0.002216853	-0.002216853	-0.002216853	-0.002216853	-0.002216853	-0.002216853	-0.002216853	-0.002216853	-0.002216853	-0.002216853	-0.002216853	-0.002216853	-0.002216853	-0.002216853	-0.002216853	-0.002216853	-0.002216853	-0.002216853	-0.002216853
¸ßË¹°×ÔëÉù´¦Àí (349).mp3	-0.0430317	-0.0430317	-0.0430317	-0.0430317	-0.0430317	-0.0430317	-0.0430317	-0.0430317	-0.0430317	-0.0430317	-0.0430317	-0.0430317	-0.0430317	-0.0430317	-0.0430317	-0.0430317	-0.0430317	-0.0430317	-0.0430317	-0.0430317	-0.0430317	-0.0430317	-0.0430317	-0.0430317	-0.0430317	-0.0430317	-0.0430317	-0.0430317	-0.0430317	-0.0430317	-0.0430317	-0.0430317	-0.0430317	-0.0430317	-0.0430317	-0.0430317	-0.0430317	-0.0430317	-0.0430317	-0.0430317	-0.0430317	-0.0430317	-0.0430317	-0.0430317	-0.0430317	-0.0430317	-0.0430317	-0.0430317	-0.0430317
¸ßË¹°×ÔëÉù´¦Àí (350).mp3	-0.029038183	-0.029038183	-0.029038183	-0.029038183	-0.029038183	-0.029038183	-0.029038183	-0.029038183	-0.029038183	-0.029038183	-0.029038183	-0.029038183	-0.029038183	-0.029038183	-0.029038183	-0.029038183	-0.029038183	-0.029038183	-0.029038183	-0.029038183	-0.029038183	-0.029038183	-0.029038183	-0.029038183	-0.029038183	-0.029038183	-0.029038183	-0.029038183	-0.029038183	-0.029038183	-0.029038183	-0.029038183	-0.029038183	-0.029038183	-0.029038183	-0.029038183	-0.029038183	-0.029038183	-0.029038183	-0.029038183	-0.029038183	-0.029038183	-0.029038183	-0.029038183	-0.029038183	-0.029038183	-0.029038183	-0.029038183	-0.029038183
¸ßË¹°×ÔëÉù´¦Àí (351).mp3	0.06483365	0.06483365	0.06483365	0.06483365	0.06483365	0.06483365	0.06483365	0.06483365	0.06483365	0.06483365	0.06483365	0.06483365	0.06483365	0.06483365	0.06483365	0.06483365	0.06483365	0.06483365	0.06483365	0.06483365	0.06483365	0.06483365	0.06483365	0.06483365	0.06483365	0.06483365	0.06483365	0.06483365	0.06483365	0.06483365	0.06483365	0.06483365	0.06483365	0.06483365	0.06483365	0.06483365	0.06483365	0.06483365	0.06483365	0.06483365	0.06483365	0.06483365	0.06483365	0.06483365	0.06483365	0.06483365	0.06483365	0.06483365	0.06483365
¸ßË¹°×ÔëÉù´¦Àí (352).mp3	0.16023746	0.16023746	0.16023746	0.16023746	0.16023746	0.16023746	0.16023746	0.16023746	0.16023746	0.16023746	0.16023746	0.16023746	0.16023746	0.16023746	0.16023746	0.16023746	0.16023746	0.16023746	0.16023746	0.16023746	0.16023746	0.16023746	0.16023746	0.16023746	0.16023746	0.16023746	0.16023746	0.16023746	0.16023746	0.16023746	0.16023746	0.16023746	0.16023746	0.16023746	0.16023746	0.16023746	0.16023746	0.16023746	0.16023746	0.16023746	0.16023746	0.16023746	0.16023746	0.16023746	0.16023746	0.16023746	0.16023746	0.16023746	0.16023746
¸ßË¹°×ÔëÉù´¦Àí (353).mp3	0.18226948	0.18226948	0.18226948	0.18226948	0.18226948	0.18226948	0.18226948	0.18226948	0.18226948	0.18226948	0.18226948	0.18226948	0.18226948	0.18226948	0.18226948	0.18226948	0.18226948	0.18226948	0.18226948	0.18226948	0.18226948	0.18226948	0.18226948	0.18226948	0.18226948	0.18226948	0.18226948	0.18226948	0.18226948	0.18226948	0.18226948	0.18226948	0.18226948	0.18226948	0.18226948	0.18226948	0.18226948	0.18226948	0.18226948	0.18226948	0.18226948	0.18226948	0.18226948	0.18226948	0.18226948	0.18226948	0.18226948	0.18226948	0.18226948
¸ßË¹°×ÔëÉù´¦Àí (354).mp3	-0.21498671	-0.21498671	-0.21498671	-0.21498671	-0.21498671	-0.21498671	-0.21498671	-0.21498671	-0.21498671	-0.21498671	-0.21498671	-0.21498671	-0.21498671	-0.21498671	-0.21498671	-0.21498671	-0.21498671	-0.21498671	-0.21498671	-0.21498671	-0.21498671	-0.21498671	-0.21498671	-0.21498671	-0.21498671	-0.21498671	-0.21498671	-0.21498671	-0.21498671	-0.21498671	-0.21498671	-0.21498671	-0.21498671	-0.21498671	-0.21498671	-0.21498671	-0.21498671	-0.21498671	-0.21498671	-0.21498671	-0.21498671	-0.21498671	-0.21498671	-0.21498671	-0.21498671	-0.21498671	-0.21498671	-0.21498671	-0.21498671
¸ßË¹°×ÔëÉù´¦Àí (355).mp3	-0.22694871	-0.22694871	-0.22694871	-0.22694871	-0.22694871	-0.22694871	-0.22694871	-0.22694871	-0.22694871	-0.22694871	-0.22694871	-0.22694871	-0.22694871	-0.22694871	-0.22694871	-0.22694871	-0.22694871	-0.22694871	-0.22694871	-0.22694871	-0.22694871	-0.22694871	-0.22694871	-0.22694871	-0.22694871	-0.22694871	-0.22694871	-0.22694871	-0.22694871	-0.22694871	-0.22694871	-0.22694871	-0.22694871	-0.22694871	-0.22694871	-0.22694871	-0.22694871	-0.22694871	-0.22694871	-0.22694871	-0.22694871	-0.22694871	-0.22694871	-0.22694871	-0.22694871	-0.22694871	-0.22694871	-0.22694871	-0.22694871
¸ßË¹°×ÔëÉù´¦Àí (356).mp3	0.20240295	0.20240295	0.20240295	0.20240295	0.20240295	0.20240295	0.20240295	0.20240295	0.20240295	0.20240295	0.20240295	0.20240295	0.20240295	0.20240295	0.20240295	0.20240295	0.20240295	0.20240295	0.20240295	0.20240295	0.20240295	0.20240295	0.20240295	0.20240295	0.20240295	0.20240295	0.20240295	0.20240295	0.20240295	0.20240295	0.20240295	0.20240295	0.20240295	0.20240295	0.20240295	0.20240295	0.20240295	0.20240295	0.20240295	0.20240295	0.20240295	0.20240295	0.20240295	0.20240295	0.20240295	0.20240295	0.20240295	0.20240295	0.20240295
¸ßË¹°×ÔëÉù´¦Àí (357).mp3	0.16599894	0.16599894	0.16599894	0.16599894	0.16599894	0.16599894	0.16599894	0.16599894	0.16599894	0.16599894	0.16599894	0.16599894	0.16599894	0.16599894	0.16599894	0.16599894	0.16599894	0.16599894	0.16599894	0.16599894	0.16599894	0.16599894	0.16599894	0.16599894	0.16599894	0.16599894	0.16599894	0.16599894	0.16599894	0.16599894	0.16599894	0.16599894	0.16599894	0.16599894	0.16599894	0.16599894	0.16599894	0.16599894	0.16599894	0.16599894	0.16599894	0.16599894	0.16599894	0.16599894	0.16599894	0.16599894	0.16599894	0.16599894	0.16599894
¸ßË¹°×ÔëÉù´¦Àí (358).mp3	0.024560519	0.024560519	0.024560519	0.024560519	0.024560519	0.024560519	0.024560519	0.024560519	0.024560519	0.024560519	0.024560519	0.024560519	0.024560519	0.024560519	0.024560519	0.024560519	0.024560519	0.024560519	0.024560519	0.024560519	0.024560519	0.024560519	0.024560519	0.024560519	0.024560519	0.024560519	0.024560519	0.024560519	0.024560519	0.024560519	0.024560519	0.024560519	0.024560519	0.024560519	0.024560519	0.024560519	0.024560519	0.024560519	0.024560519	0.024560519	0.024560519	0.024560519	0.024560519	0.024560519	0.024560519	0.024560519	0.024560519	0.024560519	0.024560519
¸ßË¹°×ÔëÉù´¦Àí (359).mp3	0.08631623	0.08631623	0.08631623	0.08631623	0.08631623	0.08631623	0.08631623	0.08631623	0.08631623	0.08631623	0.08631623	0.08631623	0.08631623	0.08631623	0.08631623	0.08631623	0.08631623	0.08631623	0.08631623	0.08631623	0.08631623	0.08631623	0.08631623	0.08631623	0.08631623	0.08631623	0.08631623	0.08631623	0.08631623	0.08631623	0.08631623	0.08631623	0.08631623	0.08631623	0.08631623	0.08631623	0.08631623	0.08631623	0.08631623	0.08631623	0.08631623	0.08631623	0.08631623	0.08631623	0.08631623	0.08631623	0.08631623	0.08631623	0.08631623
¸ßË¹°×ÔëÉù´¦Àí (360).mp3	0.05353669	0.05353669	0.05353669	0.05353669	0.05353669	0.05353669	0.05353669	0.05353669	0.05353669	0.05353669	0.05353669	0.05353669	0.05353669	0.05353669	0.05353669	0.05353669	0.05353669	0.05353669	0.05353669	0.05353669	0.05353669	0.05353669	0.05353669	0.05353669	0.05353669	0.05353669	0.05353669	0.05353669	0.05353669	0.05353669	0.05353669	0.05353669	0.05353669	0.05353669	0.05353669	0.05353669	0.05353669	0.05353669	0.05353669	0.05353669	0.05353669	0.05353669	0.05353669	0.05353669	0.05353669	0.05353669	0.05353669	0.05353669	0.05353669
¸ßË¹°×ÔëÉù´¦Àí (361).mp3	-0.060361773	-0.060361773	-0.060361773	-0.060361773	-0.060361773	-0.060361773	-0.060361773	-0.060361773	-0.060361773	-0.060361773	-0.060361773	-0.060361773	-0.060361773	-0.060361773	-0.060361773	-0.060361773	-0.060361773	-0.060361773	-0.060361773	-0.060361773	-0.060361773	-0.060361773	-0.060361773	-0.060361773	-0.060361773	-0.060361773	-0.060361773	-0.060361773	-0.060361773	-0.060361773	-0.060361773	-0.060361773	-0.060361773	-0.060361773	-0.060361773	-0.060361773	-0.060361773	-0.060361773	-0.060361773	-0.060361773	-0.060361773	-0.060361773	-0.060361773	-0.060361773	-0.060361773	-0.060361773	-0.060361773	-0.060361773	-0.060361773
¸ßË¹°×ÔëÉù´¦Àí (362).mp3	-0.018091083	-0.018091083	-0.018091083	-0.018091083	-0.018091083	-0.018091083	-0.018091083	-0.018091083	-0.018091083	-0.018091083	-0.018091083	-0.018091083	-0.018091083	-0.018091083	-0.018091083	-0.018091083	-0.018091083	-0.018091083	-0.018091083	-0.018091083	-0.018091083	-0.018091083	-0.018091083	-0.018091083	-0.018091083	-0.018091083	-0.018091083	-0.018091083	-0.018091083	-0.018091083	-0.018091083	-0.018091083	-0.018091083	-0.018091083	-0.018091083	-0.018091083	-0.018091083	-0.018091083	-0.018091083	-0.018091083	-0.018091083	-0.018091083	-0.018091083	-0.018091083	-0.018091083	-0.018091083	-0.018091083	-0.018091083	-0.018091083
¸ßË¹°×ÔëÉù´¦Àí (363).mp3	0.13355058	0.13355058	0.13355058	0.13355058	0.13355058	0.13355058	0.13355058	0.13355058	0.13355058	0.13355058	0.13355058	0.13355058	0.13355058	0.13355058	0.13355058	0.13355058	0.13355058	0.13355058	0.13355058	0.13355058	0.13355058	0.13355058	0.13355058	0.13355058	0.13355058	0.13355058	0.13355058	0.13355058	0.13355058	0.13355058	0.13355058	0.13355058	0.13355058	0.13355058	0.13355058	0.13355058	0.13355058	0.13355058	0.13355058	0.13355058	0.13355058	0.13355058	0.13355058	0.13355058	0.13355058	0.13355058	0.13355058	0.13355058	0.13355058
¸ßË¹°×ÔëÉù´¦Àí (364).mp3	-0.3079912	-0.3079912	-0.3079912	-0.3079912	-0.3079912	-0.3079912	-0.3079912	-0.3079912	-0.3079912	-0.3079912	-0.3079912	-0.3079912	-0.3079912	-0.3079912	-0.3079912	-0.3079912	-0.3079912	-0.3079912	-0.3079912	-0.3079912	-0.3079912	-0.3079912	-0.3079912	-0.3079912	-0.3079912	-0.3079912	-0.3079912	-0.3079912	-0.3079912	-0.3079912	-0.3079912	-0.3079912	-0.3079912	-0.3079912	-0.3079912	-0.3079912	-0.3079912	-0.3079912	-0.3079912	-0.3079912	-0.3079912	-0.3079912	-0.3079912	-0.3079912	-0.3079912	-0.3079912	-0.3079912	-0.3079912	-0.3079912
¸ßË¹°×ÔëÉù´¦Àí (365).mp3	0.07892437	0.07892437	0.07892437	0.07892437	0.07892437	0.07892437	0.07892437	0.07892437	0.07892437	0.07892437	0.07892437	0.07892437	0.07892437	0.07892437	0.07892437	0.07892437	0.07892437	0.07892437	0.07892437	0.07892437	0.07892437	0.07892437	0.07892437	0.07892437	0.07892437	0.07892437	0.07892437	0.07892437	0.07892437	0.07892437	0.07892437	0.07892437	0.07892437	0.07892437	0.07892437	0.07892437	0.07892437	0.07892437	0.07892437	0.07892437	0.07892437	0.07892437	0.07892437	0.07892437	0.07892437	0.07892437	0.07892437	0.07892437	0.07892437
¸ßË¹°×ÔëÉù´¦Àí (366).mp3	-0.06482023	-0.06482023	-0.06482023	-0.06482023	-0.06482023	-0.06482023	-0.06482023	-0.06482023	-0.06482023	-0.06482023	-0.06482023	-0.06482023	-0.06482023	-0.06482023	-0.06482023	-0.06482023	-0.06482023	-0.06482023	-0.06482023	-0.06482023	-0.06482023	-0.06482023	-0.06482023	-0.06482023	-0.06482023	-0.06482023	-0.06482023	-0.06482023	-0.06482023	-0.06482023	-0.06482023	-0.06482023	-0.06482023	-0.06482023	-0.06482023	-0.06482023	-0.06482023	-0.06482023	-0.06482023	-0.06482023	-0.06482023	-0.06482023	-0.06482023	-0.06482023	-0.06482023	-0.06482023	-0.06482023	-0.06482023	-0.06482023
¸ßË¹°×ÔëÉù´¦Àí (367).mp3	-0.124626465	-0.124626465	-0.124626465	-0.124626465	-0.124626465	-0.124626465	-0.124626465	-0.124626465	-0.124626465	-0.124626465	-0.124626465	-0.124626465	-0.124626465	-0.124626465	-0.124626465	-0.124626465	-0.124626465	-0.124626465	-0.124626465	-0.124626465	-0.124626465	-0.124626465	-0.124626465	-0.124626465	-0.124626465	-0.124626465	-0.124626465	-0.124626465	-0.124626465	-0.124626465	-0.124626465	-0.124626465	-0.124626465	-0.124626465	-0.124626465	-0.124626465	-0.124626465	-0.124626465	-0.124626465	-0.124626465	-0.124626465	-0.124626465	-0.124626465	-0.124626465	-0.124626465	-0.124626465	-0.124626465	-0.124626465	-0.124626465
¸ßË¹°×ÔëÉù´¦Àí (368).mp3	-0.17840412	-0.17840412	-0.17840412	-0.17840412	-0.17840412	-0.17840412	-0.17840412	-0.17840412	-0.17840412	-0.17840412	-0.17840412	-0.17840412	-0.17840412	-0.17840412	-0.17840412	-0.17840412	-0.17840412	-0.17840412	-0.17840412	-0.17840412	-0.17840412	-0.17840412	-0.17840412	-0.17840412	-0.17840412	-0.17840412	-0.17840412	-0.17840412	-0.17840412	-0.17840412	-0.17840412	-0.17840412	-0.17840412	-0.17840412	-0.17840412	-0.17840412	-0.17840412	-0.17840412	-0.17840412	-0.17840412	-0.17840412	-0.17840412	-0.17840412	-0.17840412	-0.17840412	-0.17840412	-0.17840412	-0.17840412	-0.17840412
¸ßË¹°×ÔëÉù´¦Àí (369).mp3	0.12176857	0.12176857	0.12176857	0.12176857	0.12176857	0.12176857	0.12176857	0.12176857	0.12176857	0.12176857	0.12176857	0.12176857	0.12176857	0.12176857	0.12176857	0.12176857	0.12176857	0.12176857	0.12176857	0.12176857	0.12176857	0.12176857	0.12176857	0.12176857	0.12176857	0.12176857	0.12176857	0.12176857	0.12176857	0.12176857	0.12176857	0.12176857	0.12176857	0.12176857	0.12176857	0.12176857	0.12176857	0.12176857	0.12176857	0.12176857	0.12176857	0.12176857	0.12176857	0.12176857	0.12176857	0.12176857	0.12176857	0.12176857	0.12176857
¸ßË¹°×ÔëÉù´¦Àí (370).mp3	-0.21416172	-0.21416172	-0.21416172	-0.21416172	-0.21416172	-0.21416172	-0.21416172	-0.21416172	-0.21416172	-0.21416172	-0.21416172	-0.21416172	-0.21416172	-0.21416172	-0.21416172	-0.21416172	-0.21416172	-0.21416172	-0.21416172	-0.21416172	-0.21416172	-0.21416172	-0.21416172	-0.21416172	-0.21416172	-0.21416172	-0.21416172	-0.21416172	-0.21416172	-0.21416172	-0.21416172	-0.21416172	-0.21416172	-0.21416172	-0.21416172	-0.21416172	-0.21416172	-0.21416172	-0.21416172	-0.21416172	-0.21416172	-0.21416172	-0.21416172	-0.21416172	-0.21416172	-0.21416172	-0.21416172	-0.21416172	-0.21416172
¸ßË¹°×ÔëÉù´¦Àí (371).mp3	0.001846336	0.001846336	0.001846336	0.001846336	0.001846336	0.001846336	0.001846336	0.001846336	0.001846336	0.001846336	0.001846336	0.001846336	0.001846336	0.001846336	0.001846336	0.001846336	0.001846336	0.001846336	0.001846336	0.001846336	0.001846336	0.001846336	0.001846336	0.001846336	0.001846336	0.001846336	0.001846336	0.001846336	0.001846336	0.001846336	0.001846336	0.001846336	0.001846336	0.001846336	0.001846336	0.001846336	0.001846336	0.001846336	0.001846336	0.001846336	0.001846336	0.001846336	0.001846336	0.001846336	0.001846336	0.001846336	0.001846336	0.001846336	0.001846336
¸ßË¹°×ÔëÉù´¦Àí (372).mp3	-0.17856508	-0.17856508	-0.17856508	-0.17856508	-0.17856508	-0.17856508	-0.17856508	-0.17856508	-0.17856508	-0.17856508	-0.17856508	-0.17856508	-0.17856508	-0.17856508	-0.17856508	-0.17856508	-0.17856508	-0.17856508	-0.17856508	-0.17856508	-0.17856508	-0.17856508	-0.17856508	-0.17856508	-0.17856508	-0.17856508	-0.17856508	-0.17856508	-0.17856508	-0.17856508	-0.17856508	-0.17856508	-0.17856508	-0.17856508	-0.17856508	-0.17856508	-0.17856508	-0.17856508	-0.17856508	-0.17856508	-0.17856508	-0.17856508	-0.17856508	-0.17856508	-0.17856508	-0.17856508	-0.17856508	-0.17856508	-0.17856508
¸ßË¹°×ÔëÉù´¦Àí (373).mp3	0.030065738	0.030065738	0.030065738	0.030065738	0.030065738	0.030065738	0.030065738	0.030065738	0.030065738	0.030065738	0.030065738	0.030065738	0.030065738	0.030065738	0.030065738	0.030065738	0.030065738	0.030065738	0.030065738	0.030065738	0.030065738	0.030065738	0.030065738	0.030065738	0.030065738	0.030065738	0.030065738	0.030065738	0.030065738	0.030065738	0.030065738	0.030065738	0.030065738	0.030065738	0.030065738	0.030065738	0.030065738	0.030065738	0.030065738	0.030065738	0.030065738	0.030065738	0.030065738	0.030065738	0.030065738	0.030065738	0.030065738	0.030065738	0.030065738
¸ßË¹°×ÔëÉù´¦Àí (374).mp3	-0.14796156	-0.14796156	-0.14796156	-0.14796156	-0.14796156	-0.14796156	-0.14796156	-0.14796156	-0.14796156	-0.14796156	-0.14796156	-0.14796156	-0.14796156	-0.14796156	-0.14796156	-0.14796156	-0.14796156	-0.14796156	-0.14796156	-0.14796156	-0.14796156	-0.14796156	-0.14796156	-0.14796156	-0.14796156	-0.14796156	-0.14796156	-0.14796156	-0.14796156	-0.14796156	-0.14796156	-0.14796156	-0.14796156	-0.14796156	-0.14796156	-0.14796156	-0.14796156	-0.14796156	-0.14796156	-0.14796156	-0.14796156	-0.14796156	-0.14796156	-0.14796156	-0.14796156	-0.14796156	-0.14796156	-0.14796156	-0.14796156
¸ßË¹°×ÔëÉù´¦Àí (375).mp3	0.21341985	0.21341985	0.21341985	0.21341985	0.21341985	0.21341985	0.21341985	0.21341985	0.21341985	0.21341985	0.21341985	0.21341985	0.21341985	0.21341985	0.21341985	0.21341985	0.21341985	0.21341985	0.21341985	0.21341985	0.21341985	0.21341985	0.21341985	0.21341985	0.21341985	0.21341985	0.21341985	0.21341985	0.21341985	0.21341985	0.21341985	0.21341985	0.21341985	0.21341985	0.21341985	0.21341985	0.21341985	0.21341985	0.21341985	0.21341985	0.21341985	0.21341985	0.21341985	0.21341985	0.21341985	0.21341985	0.21341985	0.21341985	0.21341985
¸ßË¹°×ÔëÉù´¦Àí (376).mp3	0.31956798	0.31956798	0.31956798	0.31956798	0.31956798	0.31956798	0.31956798	0.31956798	0.31956798	0.31956798	0.31956798	0.31956798	0.31956798	0.31956798	0.31956798	0.31956798	0.31956798	0.31956798	0.31956798	0.31956798	0.31956798	0.31956798	0.31956798	0.31956798	0.31956798	0.31956798	0.31956798	0.31956798	0.31956798	0.31956798	0.31956798	0.31956798	0.31956798	0.31956798	0.31956798	0.31956798	0.31956798	0.31956798	0.31956798	0.31956798	0.31956798	0.31956798	0.31956798	0.31956798	0.31956798	0.31956798	0.31956798	0.31956798	0.31956798
¸ßË¹°×ÔëÉù´¦Àí (377).mp3	-0.058136918	-0.058136918	-0.058136918	-0.058136918	-0.058136918	-0.058136918	-0.058136918	-0.058136918	-0.058136918	-0.058136918	-0.058136918	-0.058136918	-0.058136918	-0.058136918	-0.058136918	-0.058136918	-0.058136918	-0.058136918	-0.058136918	-0.058136918	-0.058136918	-0.058136918	-0.058136918	-0.058136918	-0.058136918	-0.058136918	-0.058136918	-0.058136918	-0.058136918	-0.058136918	-0.058136918	-0.058136918	-0.058136918	-0.058136918	-0.058136918	-0.058136918	-0.058136918	-0.058136918	-0.058136918	-0.058136918	-0.058136918	-0.058136918	-0.058136918	-0.058136918	-0.058136918	-0.058136918	-0.058136918	-0.058136918	-0.058136918
¸ßË¹°×ÔëÉù´¦Àí (378).mp3	-0.07807646	-0.07807646	-0.07807646	-0.07807646	-0.07807646	-0.07807646	-0.07807646	-0.07807646	-0.07807646	-0.07807646	-0.07807646	-0.07807646	-0.07807646	-0.07807646	-0.07807646	-0.07807646	-0.07807646	-0.07807646	-0.07807646	-0.07807646	-0.07807646	-0.07807646	-0.07807646	-0.07807646	-0.07807646	-0.07807646	-0.07807646	-0.07807646	-0.07807646	-0.07807646	-0.07807646	-0.07807646	-0.07807646	-0.07807646	-0.07807646	-0.07807646	-0.07807646	-0.07807646	-0.07807646	-0.07807646	-0.07807646	-0.07807646	-0.07807646	-0.07807646	-0.07807646	-0.07807646	-0.07807646	-0.07807646	-0.07807646
¸ßË¹°×ÔëÉù´¦Àí (379).mp3	0.3016329	0.3016329	0.3016329	0.3016329	0.3016329	0.3016329	0.3016329	0.3016329	0.3016329	0.3016329	0.3016329	0.3016329	0.3016329	0.3016329	0.3016329	0.3016329	0.3016329	0.3016329	0.3016329	0.3016329	0.3016329	0.3016329	0.3016329	0.3016329	0.3016329	0.3016329	0.3016329	0.3016329	0.3016329	0.3016329	0.3016329	0.3016329	0.3016329	0.3016329	0.3016329	0.3016329	0.3016329	0.3016329	0.3016329	0.3016329	0.3016329	0.3016329	0.3016329	0.3016329	0.3016329	0.3016329	0.3016329	0.3016329	0.3016329
¸ßË¹°×ÔëÉù´¦Àí (380).mp3	-0.05498576	-0.05498576	-0.05498576	-0.05498576	-0.05498576	-0.05498576	-0.05498576	-0.05498576	-0.05498576	-0.05498576	-0.05498576	-0.05498576	-0.05498576	-0.05498576	-0.05498576	-0.05498576	-0.05498576	-0.05498576	-0.05498576	-0.05498576	-0.05498576	-0.05498576	-0.05498576	-0.05498576	-0.05498576	-0.05498576	-0.05498576	-0.05498576	-0.05498576	-0.05498576	-0.05498576	-0.05498576	-0.05498576	-0.05498576	-0.05498576	-0.05498576	-0.05498576	-0.05498576	-0.05498576	-0.05498576	-0.05498576	-0.05498576	-0.05498576	-0.05498576	-0.05498576	-0.05498576	-0.05498576	-0.05498576	-0.05498576
¸ßË¹°×ÔëÉù´¦Àí (381).mp3	-0.013003089	-0.013003089	-0.013003089	-0.013003089	-0.013003089	-0.013003089	-0.013003089	-0.013003089	-0.013003089	-0.013003089	-0.013003089	-0.013003089	-0.013003089	-0.013003089	-0.013003089	-0.013003089	-0.013003089	-0.013003089	-0.013003089	-0.013003089	-0.013003089	-0.013003089	-0.013003089	-0.013003089	-0.013003089	-0.013003089	-0.013003089	-0.013003089	-0.013003089	-0.013003089	-0.013003089	-0.013003089	-0.013003089	-0.013003089	-0.013003089	-0.013003089	-0.013003089	-0.013003089	-0.013003089	-0.013003089	-0.013003089	-0.013003089	-0.013003089	-0.013003089	-0.013003089	-0.013003089	-0.013003089	-0.013003089	-0.013003089
¸ßË¹°×ÔëÉù´¦Àí (382).mp3	-0.035334997	-0.035334997	-0.035334997	-0.035334997	-0.035334997	-0.035334997	-0.035334997	-0.035334997	-0.035334997	-0.035334997	-0.035334997	-0.035334997	-0.035334997	-0.035334997	-0.035334997	-0.035334997	-0.035334997	-0.035334997	-0.035334997	-0.035334997	-0.035334997	-0.035334997	-0.035334997	-0.035334997	-0.035334997	-0.035334997	-0.035334997	-0.035334997	-0.035334997	-0.035334997	-0.035334997	-0.035334997	-0.035334997	-0.035334997	-0.035334997	-0.035334997	-0.035334997	-0.035334997	-0.035334997	-0.035334997	-0.035334997	-0.035334997	-0.035334997	-0.035334997	-0.035334997	-0.035334997	-0.035334997	-0.035334997	-0.035334997
¸ßË¹°×ÔëÉù´¦Àí (383).mp3	-0.25621918	-0.25621918	-0.25621918	-0.25621918	-0.25621918	-0.25621918	-0.25621918	-0.25621918	-0.25621918	-0.25621918	-0.25621918	-0.25621918	-0.25621918	-0.25621918	-0.25621918	-0.25621918	-0.25621918	-0.25621918	-0.25621918	-0.25621918	-0.25621918	-0.25621918	-0.25621918	-0.25621918	-0.25621918	-0.25621918	-0.25621918	-0.25621918	-0.25621918	-0.25621918	-0.25621918	-0.25621918	-0.25621918	-0.25621918	-0.25621918	-0.25621918	-0.25621918	-0.25621918	-0.25621918	-0.25621918	-0.25621918	-0.25621918	-0.25621918	-0.25621918	-0.25621918	-0.25621918	-0.25621918	-0.25621918	-0.25621918
¸ßË¹°×ÔëÉù´¦Àí (384).mp3	0.14767405	0.14767405	0.14767405	0.14767405	0.14767405	0.14767405	0.14767405	0.14767405	0.14767405	0.14767405	0.14767405	0.14767405	0.14767405	0.14767405	0.14767405	0.14767405	0.14767405	0.14767405	0.14767405	0.14767405	0.14767405	0.14767405	0.14767405	0.14767405	0.14767405	0.14767405	0.14767405	0.14767405	0.14767405	0.14767405	0.14767405	0.14767405	0.14767405	0.14767405	0.14767405	0.14767405	0.14767405	0.14767405	0.14767405	0.14767405	0.14767405	0.14767405	0.14767405	0.14767405	0.14767405	0.14767405	0.14767405	0.14767405	0.14767405
¸ßË¹°×ÔëÉù´¦Àí (385).mp3	-0.12880927	-0.12880927	-0.12880927	-0.12880927	-0.12880927	-0.12880927	-0.12880927	-0.12880927	-0.12880927	-0.12880927	-0.12880927	-0.12880927	-0.12880927	-0.12880927	-0.12880927	-0.12880927	-0.12880927	-0.12880927	-0.12880927	-0.12880927	-0.12880927	-0.12880927	-0.12880927	-0.12880927	-0.12880927	-0.12880927	-0.12880927	-0.12880927	-0.12880927	-0.12880927	-0.12880927	-0.12880927	-0.12880927	-0.12880927	-0.12880927	-0.12880927	-0.12880927	-0.12880927	-0.12880927	-0.12880927	-0.12880927	-0.12880927	-0.12880927	-0.12880927	-0.12880927	-0.12880927	-0.12880927	-0.12880927	-0.12880927
¸ßË¹°×ÔëÉù´¦Àí (386).mp3	-0.06807991	-0.06807991	-0.06807991	-0.06807991	-0.06807991	-0.06807991	-0.06807991	-0.06807991	-0.06807991	-0.06807991	-0.06807991	-0.06807991	-0.06807991	-0.06807991	-0.06807991	-0.06807991	-0.06807991	-0.06807991	-0.06807991	-0.06807991	-0.06807991	-0.06807991	-0.06807991	-0.06807991	-0.06807991	-0.06807991	-0.06807991	-0.06807991	-0.06807991	-0.06807991	-0.06807991	-0.06807991	-0.06807991	-0.06807991	-0.06807991	-0.06807991	-0.06807991	-0.06807991	-0.06807991	-0.06807991	-0.06807991	-0.06807991	-0.06807991	-0.06807991	-0.06807991	-0.06807991	-0.06807991	-0.06807991	-0.06807991
¸ßË¹°×ÔëÉù´¦Àí (387).mp3	0.03039506	0.03039506	0.03039506	0.03039506	0.03039506	0.03039506	0.03039506	0.03039506	0.03039506	0.03039506	0.03039506	0.03039506	0.03039506	0.03039506	0.03039506	0.03039506	0.03039506	0.03039506	0.03039506	0.03039506	0.03039506	0.03039506	0.03039506	0.03039506	0.03039506	0.03039506	0.03039506	0.03039506	0.03039506	0.03039506	0.03039506	0.03039506	0.03039506	0.03039506	0.03039506	0.03039506	0.03039506	0.03039506	0.03039506	0.03039506	0.03039506	0.03039506	0.03039506	0.03039506	0.03039506	0.03039506	0.03039506	0.03039506	0.03039506
¸ßË¹°×ÔëÉù´¦Àí (388).mp3	0.03708671	0.03708671	0.03708671	0.03708671	0.03708671	0.03708671	0.03708671	0.03708671	0.03708671	0.03708671	0.03708671	0.03708671	0.03708671	0.03708671	0.03708671	0.03708671	0.03708671	0.03708671	0.03708671	0.03708671	0.03708671	0.03708671	0.03708671	0.03708671	0.03708671	0.03708671	0.03708671	0.03708671	0.03708671	0.03708671	0.03708671	0.03708671	0.03708671	0.03708671	0.03708671	0.03708671	0.03708671	0.03708671	0.03708671	0.03708671	0.03708671	0.03708671	0.03708671	0.03708671	0.03708671	0.03708671	0.03708671	0.03708671	0.03708671
¸ßË¹°×ÔëÉù´¦Àí (389).mp3	0.13053167	0.13053167	0.13053167	0.13053167	0.13053167	0.13053167	0.13053167	0.13053167	0.13053167	0.13053167	0.13053167	0.13053167	0.13053167	0.13053167	0.13053167	0.13053167	0.13053167	0.13053167	0.13053167	0.13053167	0.13053167	0.13053167	0.13053167	0.13053167	0.13053167	0.13053167	0.13053167	0.13053167	0.13053167	0.13053167	0.13053167	0.13053167	0.13053167	0.13053167	0.13053167	0.13053167	0.13053167	0.13053167	0.13053167	0.13053167	0.13053167	0.13053167	0.13053167	0.13053167	0.13053167	0.13053167	0.13053167	0.13053167	0.13053167
¸ßË¹°×ÔëÉù´¦Àí (390).mp3	0.0745656	0.0745656	0.0745656	0.0745656	0.0745656	0.0745656	0.0745656	0.0745656	0.0745656	0.0745656	0.0745656	0.0745656	0.0745656	0.0745656	0.0745656	0.0745656	0.0745656	0.0745656	0.0745656	0.0745656	0.0745656	0.0745656	0.0745656	0.0745656	0.0745656	0.0745656	0.0745656	0.0745656	0.0745656	0.0745656	0.0745656	0.0745656	0.0745656	0.0745656	0.0745656	0.0745656	0.0745656	0.0745656	0.0745656	0.0745656	0.0745656	0.0745656	0.0745656	0.0745656	0.0745656	0.0745656	0.0745656	0.0745656	0.0745656
¸ßË¹°×ÔëÉù´¦Àí (391).mp3	-0.10789283	-0.10789283	-0.10789283	-0.10789283	-0.10789283	-0.10789283	-0.10789283	-0.10789283	-0.10789283	-0.10789283	-0.10789283	-0.10789283	-0.10789283	-0.10789283	-0.10789283	-0.10789283	-0.10789283	-0.10789283	-0.10789283	-0.10789283	-0.10789283	-0.10789283	-0.10789283	-0.10789283	-0.10789283	-0.10789283	-0.10789283	-0.10789283	-0.10789283	-0.10789283	-0.10789283	-0.10789283	-0.10789283	-0.10789283	-0.10789283	-0.10789283	-0.10789283	-0.10789283	-0.10789283	-0.10789283	-0.10789283	-0.10789283	-0.10789283	-0.10789283	-0.10789283	-0.10789283	-0.10789283	-0.10789283	-0.10789283
¸ßË¹°×ÔëÉù´¦Àí (392).mp3	0.22963428	0.22963428	0.22963428	0.22963428	0.22963428	0.22963428	0.22963428	0.22963428	0.22963428	0.22963428	0.22963428	0.22963428	0.22963428	0.22963428	0.22963428	0.22963428	0.22963428	0.22963428	0.22963428	0.22963428	0.22963428	0.22963428	0.22963428	0.22963428	0.22963428	0.22963428	0.22963428	0.22963428	0.22963428	0.22963428	0.22963428	0.22963428	0.22963428	0.22963428	0.22963428	0.22963428	0.22963428	0.22963428	0.22963428	0.22963428	0.22963428	0.22963428	0.22963428	0.22963428	0.22963428	0.22963428	0.22963428	0.22963428	0.22963428
¸ßË¹°×ÔëÉù´¦Àí (393).mp3	0.27429745	0.27429745	0.27429745	0.27429745	0.27429745	0.27429745	0.27429745	0.27429745	0.27429745	0.27429745	0.27429745	0.27429745	0.27429745	0.27429745	0.27429745	0.27429745	0.27429745	0.27429745	0.27429745	0.27429745	0.27429745	0.27429745	0.27429745	0.27429745	0.27429745	0.27429745	0.27429745	0.27429745	0.27429745	0.27429745	0.27429745	0.27429745	0.27429745	0.27429745	0.27429745	0.27429745	0.27429745	0.27429745	0.27429745	0.27429745	0.27429745	0.27429745	0.27429745	0.27429745	0.27429745	0.27429745	0.27429745	0.27429745	0.27429745
¸ßË¹°×ÔëÉù´¦Àí (394).mp3	-0.07146021	-0.07146021	-0.07146021	-0.07146021	-0.07146021	-0.07146021	-0.07146021	-0.07146021	-0.07146021	-0.07146021	-0.07146021	-0.07146021	-0.07146021	-0.07146021	-0.07146021	-0.07146021	-0.07146021	-0.07146021	-0.07146021	-0.07146021	-0.07146021	-0.07146021	-0.07146021	-0.07146021	-0.07146021	-0.07146021	-0.07146021	-0.07146021	-0.07146021	-0.07146021	-0.07146021	-0.07146021	-0.07146021	-0.07146021	-0.07146021	-0.07146021	-0.07146021	-0.07146021	-0.07146021	-0.07146021	-0.07146021	-0.07146021	-0.07146021	-0.07146021	-0.07146021	-0.07146021	-0.07146021	-0.07146021	-0.07146021
¸ßË¹°×ÔëÉù´¦Àí (395).mp3	-0.079897426	-0.079897426	-0.079897426	-0.079897426	-0.079897426	-0.079897426	-0.079897426	-0.079897426	-0.079897426	-0.079897426	-0.079897426	-0.079897426	-0.079897426	-0.079897426	-0.079897426	-0.079897426	-0.079897426	-0.079897426	-0.079897426	-0.079897426	-0.079897426	-0.079897426	-0.079897426	-0.079897426	-0.079897426	-0.079897426	-0.079897426	-0.079897426	-0.079897426	-0.079897426	-0.079897426	-0.079897426	-0.079897426	-0.079897426	-0.079897426	-0.079897426	-0.079897426	-0.079897426	-0.079897426	-0.079897426	-0.079897426	-0.079897426	-0.079897426	-0.079897426	-0.079897426	-0.079897426	-0.079897426	-0.079897426	-0.079897426
¸ßË¹°×ÔëÉù´¦Àí (396).mp3	0.27667716	0.27667716	0.27667716	0.27667716	0.27667716	0.27667716	0.27667716	0.27667716	0.27667716	0.27667716	0.27667716	0.27667716	0.27667716	0.27667716	0.27667716	0.27667716	0.27667716	0.27667716	0.27667716	0.27667716	0.27667716	0.27667716	0.27667716	0.27667716	0.27667716	0.27667716	0.27667716	0.27667716	0.27667716	0.27667716	0.27667716	0.27667716	0.27667716	0.27667716	0.27667716	0.27667716	0.27667716	0.27667716	0.27667716	0.27667716	0.27667716	0.27667716	0.27667716	0.27667716	0.27667716	0.27667716	0.27667716	0.27667716	0.27667716
¸ßË¹°×ÔëÉù´¦Àí (397).mp3	-0.06253945	-0.06253945	-0.06253945	-0.06253945	-0.06253945	-0.06253945	-0.06253945	-0.06253945	-0.06253945	-0.06253945	-0.06253945	-0.06253945	-0.06253945	-0.06253945	-0.06253945	-0.06253945	-0.06253945	-0.06253945	-0.06253945	-0.06253945	-0.06253945	-0.06253945	-0.06253945	-0.06253945	-0.06253945	-0.06253945	-0.06253945	-0.06253945	-0.06253945	-0.06253945	-0.06253945	-0.06253945	-0.06253945	-0.06253945	-0.06253945	-0.06253945	-0.06253945	-0.06253945	-0.06253945	-0.06253945	-0.06253945	-0.06253945	-0.06253945	-0.06253945	-0.06253945	-0.06253945	-0.06253945	-0.06253945	-0.06253945
¸ßË¹°×ÔëÉù´¦Àí (398).mp3	0.027368091	0.027368091	0.027368091	0.027368091	0.027368091	0.027368091	0.027368091	0.027368091	0.027368091	0.027368091	0.027368091	0.027368091	0.027368091	0.027368091	0.027368091	0.027368091	0.027368091	0.027368091	0.027368091	0.027368091	0.027368091	0.027368091	0.027368091	0.027368091	0.027368091	0.027368091	0.027368091	0.027368091	0.027368091	0.027368091	0.027368091	0.027368091	0.027368091	0.027368091	0.027368091	0.027368091	0.027368091	0.027368091	0.027368091	0.027368091	0.027368091	0.027368091	0.027368091	0.027368091	0.027368091	0.027368091	0.027368091	0.027368091	0.027368091
¸ßË¹°×ÔëÉù´¦Àí (399).mp3	-0.15567434	-0.15567434	-0.15567434	-0.15567434	-0.15567434	-0.15567434	-0.15567434	-0.15567434	-0.15567434	-0.15567434	-0.15567434	-0.15567434	-0.15567434	-0.15567434	-0.15567434	-0.15567434	-0.15567434	-0.15567434	-0.15567434	-0.15567434	-0.15567434	-0.15567434	-0.15567434	-0.15567434	-0.15567434	-0.15567434	-0.15567434	-0.15567434	-0.15567434	-0.15567434	-0.15567434	-0.15567434	-0.15567434	-0.15567434	-0.15567434	-0.15567434	-0.15567434	-0.15567434	-0.15567434	-0.15567434	-0.15567434	-0.15567434	-0.15567434	-0.15567434	-0.15567434	-0.15567434	-0.15567434	-0.15567434	-0.15567434
¸ßË¹°×ÔëÉù´¦Àí (400).mp3	0.22221813	0.22221813	0.22221813	0.22221813	0.22221813	0.22221813	0.22221813	0.22221813	0.22221813	0.22221813	0.22221813	0.22221813	0.22221813	0.22221813	0.22221813	0.22221813	0.22221813	0.22221813	0.22221813	0.22221813	0.22221813	0.22221813	0.22221813	0.22221813	0.22221813	0.22221813	0.22221813	0.22221813	0.22221813	0.22221813	0.22221813	0.22221813	0.22221813	0.22221813	0.22221813	0.22221813	0.22221813	0.22221813	0.22221813	0.22221813	0.22221813	0.22221813	0.22221813	0.22221813	0.22221813	0.22221813	0.22221813	0.22221813	0.22221813
¸ßË¹°×ÔëÉù´¦Àí (401).mp3	0.028718948	0.028718948	0.028718948	0.028718948	0.028718948	0.028718948	0.028718948	0.028718948	0.028718948	0.028718948	0.028718948	0.028718948	0.028718948	0.028718948	0.028718948	0.028718948	0.028718948	0.028718948	0.028718948	0.028718948	0.028718948	0.028718948	0.028718948	0.028718948	0.028718948	0.028718948	0.028718948	0.028718948	0.028718948	0.028718948	0.028718948	0.028718948	0.028718948	0.028718948	0.028718948	0.028718948	0.028718948	0.028718948	0.028718948	0.028718948	0.028718948	0.028718948	0.028718948	0.028718948	0.028718948	0.028718948	0.028718948	0.028718948	0.028718948
¸ßË¹°×ÔëÉù´¦Àí (402).mp3	-0.054090053	-0.054090053	-0.054090053	-0.054090053	-0.054090053	-0.054090053	-0.054090053	-0.054090053	-0.054090053	-0.054090053	-0.054090053	-0.054090053	-0.054090053	-0.054090053	-0.054090053	-0.054090053	-0.054090053	-0.054090053	-0.054090053	-0.054090053	-0.054090053	-0.054090053	-0.054090053	-0.054090053	-0.054090053	-0.054090053	-0.054090053	-0.054090053	-0.054090053	-0.054090053	-0.054090053	-0.054090053	-0.054090053	-0.054090053	-0.054090053	-0.054090053	-0.054090053	-0.054090053	-0.054090053	-0.054090053	-0.054090053	-0.054090053	-0.054090053	-0.054090053	-0.054090053	-0.054090053	-0.054090053	-0.054090053	-0.054090053
¸ßË¹°×ÔëÉù´¦Àí (403).mp3	0.32093394	0.32093394	0.32093394	0.32093394	0.32093394	0.32093394	0.32093394	0.32093394	0.32093394	0.32093394	0.32093394	0.32093394	0.32093394	0.32093394	0.32093394	0.32093394	0.32093394	0.32093394	0.32093394	0.32093394	0.32093394	0.32093394	0.32093394	0.32093394	0.32093394	0.32093394	0.32093394	0.32093394	0.32093394	0.32093394	0.32093394	0.32093394	0.32093394	0.32093394	0.32093394	0.32093394	0.32093394	0.32093394	0.32093394	0.32093394	0.32093394	0.32093394	0.32093394	0.32093394	0.32093394	0.32093394	0.32093394	0.32093394	0.32093394
¸ßË¹°×ÔëÉù´¦Àí (404).mp3	-0.037657812	-0.037657812	-0.037657812	-0.037657812	-0.037657812	-0.037657812	-0.037657812	-0.037657812	-0.037657812	-0.037657812	-0.037657812	-0.037657812	-0.037657812	-0.037657812	-0.037657812	-0.037657812	-0.037657812	-0.037657812	-0.037657812	-0.037657812	-0.037657812	-0.037657812	-0.037657812	-0.037657812	-0.037657812	-0.037657812	-0.037657812	-0.037657812	-0.037657812	-0.037657812	-0.037657812	-0.037657812	-0.037657812	-0.037657812	-0.037657812	-0.037657812	-0.037657812	-0.037657812	-0.037657812	-0.037657812	-0.037657812	-0.037657812	-0.037657812	-0.037657812	-0.037657812	-0.037657812	-0.037657812	-0.037657812	-0.037657812
¸ßË¹°×ÔëÉù´¦Àí (405).mp3	0.24096388	0.24096388	0.24096388	0.24096388	0.24096388	0.24096388	0.24096388	0.24096388	0.24096388	0.24096388	0.24096388	0.24096388	0.24096388	0.24096388	0.24096388	0.24096388	0.24096388	0.24096388	0.24096388	0.24096388	0.24096388	0.24096388	0.24096388	0.24096388	0.24096388	0.24096388	0.24096388	0.24096388	0.24096388	0.24096388	0.24096388	0.24096388	0.24096388	0.24096388	0.24096388	0.24096388	0.24096388	0.24096388	0.24096388	0.24096388	0.24096388	0.24096388	0.24096388	0.24096388	0.24096388	0.24096388	0.24096388	0.24096388	0.24096388
¸ßË¹°×ÔëÉù´¦Àí (406).mp3	-0.054440953	-0.054440953	-0.054440953	-0.054440953	-0.054440953	-0.054440953	-0.054440953	-0.054440953	-0.054440953	-0.054440953	-0.054440953	-0.054440953	-0.054440953	-0.054440953	-0.054440953	-0.054440953	-0.054440953	-0.054440953	-0.054440953	-0.054440953	-0.054440953	-0.054440953	-0.054440953	-0.054440953	-0.054440953	-0.054440953	-0.054440953	-0.054440953	-0.054440953	-0.054440953	-0.054440953	-0.054440953	-0.054440953	-0.054440953	-0.054440953	-0.054440953	-0.054440953	-0.054440953	-0.054440953	-0.054440953	-0.054440953	-0.054440953	-0.054440953	-0.054440953	-0.054440953	-0.054440953	-0.054440953	-0.054440953	-0.054440953
¸ßË¹°×ÔëÉù´¦Àí (407).mp3	0.20395482	0.20395482	0.20395482	0.20395482	0.20395482	0.20395482	0.20395482	0.20395482	0.20395482	0.20395482	0.20395482	0.20395482	0.20395482	0.20395482	0.20395482	0.20395482	0.20395482	0.20395482	0.20395482	0.20395482	0.20395482	0.20395482	0.20395482	0.20395482	0.20395482	0.20395482	0.20395482	0.20395482	0.20395482	0.20395482	0.20395482	0.20395482	0.20395482	0.20395482	0.20395482	0.20395482	0.20395482	0.20395482	0.20395482	0.20395482	0.20395482	0.20395482	0.20395482	0.20395482	0.20395482	0.20395482	0.20395482	0.20395482	0.20395482
¸ßË¹°×ÔëÉù´¦Àí (408).mp3	0.18489435	0.18489435	0.18489435	0.18489435	0.18489435	0.18489435	0.18489435	0.18489435	0.18489435	0.18489435	0.18489435	0.18489435	0.18489435	0.18489435	0.18489435	0.18489435	0.18489435	0.18489435	0.18489435	0.18489435	0.18489435	0.18489435	0.18489435	0.18489435	0.18489435	0.18489435	0.18489435	0.18489435	0.18489435	0.18489435	0.18489435	0.18489435	0.18489435	0.18489435	0.18489435	0.18489435	0.18489435	0.18489435	0.18489435	0.18489435	0.18489435	0.18489435	0.18489435	0.18489435	0.18489435	0.18489435	0.18489435	0.18489435	0.18489435
¸ßË¹°×ÔëÉù´¦Àí (409).mp3	0.15540543	0.15540543	0.15540543	0.15540543	0.15540543	0.15540543	0.15540543	0.15540543	0.15540543	0.15540543	0.15540543	0.15540543	0.15540543	0.15540543	0.15540543	0.15540543	0.15540543	0.15540543	0.15540543	0.15540543	0.15540543	0.15540543	0.15540543	0.15540543	0.15540543	0.15540543	0.15540543	0.15540543	0.15540543	0.15540543	0.15540543	0.15540543	0.15540543	0.15540543	0.15540543	0.15540543	0.15540543	0.15540543	0.15540543	0.15540543	0.15540543	0.15540543	0.15540543	0.15540543	0.15540543	0.15540543	0.15540543	0.15540543	0.15540543
¸ßË¹°×ÔëÉù´¦Àí (410).mp3	-0.22216752	-0.22216752	-0.22216752	-0.22216752	-0.22216752	-0.22216752	-0.22216752	-0.22216752	-0.22216752	-0.22216752	-0.22216752	-0.22216752	-0.22216752	-0.22216752	-0.22216752	-0.22216752	-0.22216752	-0.22216752	-0.22216752	-0.22216752	-0.22216752	-0.22216752	-0.22216752	-0.22216752	-0.22216752	-0.22216752	-0.22216752	-0.22216752	-0.22216752	-0.22216752	-0.22216752	-0.22216752	-0.22216752	-0.22216752	-0.22216752	-0.22216752	-0.22216752	-0.22216752	-0.22216752	-0.22216752	-0.22216752	-0.22216752	-0.22216752	-0.22216752	-0.22216752	-0.22216752	-0.22216752	-0.22216752	-0.22216752
¸ßË¹°×ÔëÉù´¦Àí (411).mp3	-0.15716699	-0.15716699	-0.15716699	-0.15716699	-0.15716699	-0.15716699	-0.15716699	-0.15716699	-0.15716699	-0.15716699	-0.15716699	-0.15716699	-0.15716699	-0.15716699	-0.15716699	-0.15716699	-0.15716699	-0.15716699	-0.15716699	-0.15716699	-0.15716699	-0.15716699	-0.15716699	-0.15716699	-0.15716699	-0.15716699	-0.15716699	-0.15716699	-0.15716699	-0.15716699	-0.15716699	-0.15716699	-0.15716699	-0.15716699	-0.15716699	-0.15716699	-0.15716699	-0.15716699	-0.15716699	-0.15716699	-0.15716699	-0.15716699	-0.15716699	-0.15716699	-0.15716699	-0.15716699	-0.15716699	-0.15716699	-0.15716699
¸ßË¹°×ÔëÉù´¦Àí (412).mp3	-0.1521793	-0.1521793	-0.1521793	-0.1521793	-0.1521793	-0.1521793	-0.1521793	-0.1521793	-0.1521793	-0.1521793	-0.1521793	-0.1521793	-0.1521793	-0.1521793	-0.1521793	-0.1521793	-0.1521793	-0.1521793	-0.1521793	-0.1521793	-0.1521793	-0.1521793	-0.1521793	-0.1521793	-0.1521793	-0.1521793	-0.1521793	-0.1521793	-0.1521793	-0.1521793	-0.1521793	-0.1521793	-0.1521793	-0.1521793	-0.1521793	-0.1521793	-0.1521793	-0.1521793	-0.1521793	-0.1521793	-0.1521793	-0.1521793	-0.1521793	-0.1521793	-0.1521793	-0.1521793	-0.1521793	-0.1521793	-0.1521793
¸ßË¹°×ÔëÉù´¦Àí (413).mp3	0.03148689	0.03148689	0.03148689	0.03148689	0.03148689	0.03148689	0.03148689	0.03148689	0.03148689	0.03148689	0.03148689	0.03148689	0.03148689	0.03148689	0.03148689	0.03148689	0.03148689	0.03148689	0.03148689	0.03148689	0.03148689	0.03148689	0.03148689	0.03148689	0.03148689	0.03148689	0.03148689	0.03148689	0.03148689	0.03148689	0.03148689	0.03148689	0.03148689	0.03148689	0.03148689	0.03148689	0.03148689	0.03148689	0.03148689	0.03148689	0.03148689	0.03148689	0.03148689	0.03148689	0.03148689	0.03148689	0.03148689	0.03148689	0.03148689
¸ßË¹°×ÔëÉù´¦Àí (414).mp3	-0.102412246	-0.102412246	-0.102412246	-0.102412246	-0.102412246	-0.102412246	-0.102412246	-0.102412246	-0.102412246	-0.102412246	-0.102412246	-0.102412246	-0.102412246	-0.102412246	-0.102412246	-0.102412246	-0.102412246	-0.102412246	-0.102412246	-0.102412246	-0.102412246	-0.102412246	-0.102412246	-0.102412246	-0.102412246	-0.102412246	-0.102412246	-0.102412246	-0.102412246	-0.102412246	-0.102412246	-0.102412246	-0.102412246	-0.102412246	-0.102412246	-0.102412246	-0.102412246	-0.102412246	-0.102412246	-0.102412246	-0.102412246	-0.102412246	-0.102412246	-0.102412246	-0.102412246	-0.102412246	-0.102412246	-0.102412246	-0.102412246
¸ßË¹°×ÔëÉù´¦Àí (415).mp3	0.008960553	0.008960553	0.008960553	0.008960553	0.008960553	0.008960553	0.008960553	0.008960553	0.008960553	0.008960553	0.008960553	0.008960553	0.008960553	0.008960553	0.008960553	0.008960553	0.008960553	0.008960553	0.008960553	0.008960553	0.008960553	0.008960553	0.008960553	0.008960553	0.008960553	0.008960553	0.008960553	0.008960553	0.008960553	0.008960553	0.008960553	0.008960553	0.008960553	0.008960553	0.008960553	0.008960553	0.008960553	0.008960553	0.008960553	0.008960553	0.008960553	0.008960553	0.008960553	0.008960553	0.008960553	0.008960553	0.008960553	0.008960553	0.008960553
¸ßË¹°×ÔëÉù´¦Àí (416).mp3	-0.09789839	-0.09789839	-0.09789839	-0.09789839	-0.09789839	-0.09789839	-0.09789839	-0.09789839	-0.09789839	-0.09789839	-0.09789839	-0.09789839	-0.09789839	-0.09789839	-0.09789839	-0.09789839	-0.09789839	-0.09789839	-0.09789839	-0.09789839	-0.09789839	-0.09789839	-0.09789839	-0.09789839	-0.09789839	-0.09789839	-0.09789839	-0.09789839	-0.09789839	-0.09789839	-0.09789839	-0.09789839	-0.09789839	-0.09789839	-0.09789839	-0.09789839	-0.09789839	-0.09789839	-0.09789839	-0.09789839	-0.09789839	-0.09789839	-0.09789839	-0.09789839	-0.09789839	-0.09789839	-0.09789839	-0.09789839	-0.09789839
¸ßË¹°×ÔëÉù´¦Àí (417).mp3	-0.13735646	-0.13735646	-0.13735646	-0.13735646	-0.13735646	-0.13735646	-0.13735646	-0.13735646	-0.13735646	-0.13735646	-0.13735646	-0.13735646	-0.13735646	-0.13735646	-0.13735646	-0.13735646	-0.13735646	-0.13735646	-0.13735646	-0.13735646	-0.13735646	-0.13735646	-0.13735646	-0.13735646	-0.13735646	-0.13735646	-0.13735646	-0.13735646	-0.13735646	-0.13735646	-0.13735646	-0.13735646	-0.13735646	-0.13735646	-0.13735646	-0.13735646	-0.13735646	-0.13735646	-0.13735646	-0.13735646	-0.13735646	-0.13735646	-0.13735646	-0.13735646	-0.13735646	-0.13735646	-0.13735646	-0.13735646	-0.13735646
¸ßË¹°×ÔëÉù´¦Àí (418).mp3	-0.050850123	-0.050850123	-0.050850123	-0.050850123	-0.050850123	-0.050850123	-0.050850123	-0.050850123	-0.050850123	-0.050850123	-0.050850123	-0.050850123	-0.050850123	-0.050850123	-0.050850123	-0.050850123	-0.050850123	-0.050850123	-0.050850123	-0.050850123	-0.050850123	-0.050850123	-0.050850123	-0.050850123	-0.050850123	-0.050850123	-0.050850123	-0.050850123	-0.050850123	-0.050850123	-0.050850123	-0.050850123	-0.050850123	-0.050850123	-0.050850123	-0.050850123	-0.050850123	-0.050850123	-0.050850123	-0.050850123	-0.050850123	-0.050850123	-0.050850123	-0.050850123	-0.050850123	-0.050850123	-0.050850123	-0.050850123	-0.050850123
¸ßË¹°×ÔëÉù´¦Àí (419).mp3	0.20590794	0.20590794	0.20590794	0.20590794	0.20590794	0.20590794	0.20590794	0.20590794	0.20590794	0.20590794	0.20590794	0.20590794	0.20590794	0.20590794	0.20590794	0.20590794	0.20590794	0.20590794	0.20590794	0.20590794	0.20590794	0.20590794	0.20590794	0.20590794	0.20590794	0.20590794	0.20590794	0.20590794	0.20590794	0.20590794	0.20590794	0.20590794	0.20590794	0.20590794	0.20590794	0.20590794	0.20590794	0.20590794	0.20590794	0.20590794	0.20590794	0.20590794	0.20590794	0.20590794	0.20590794	0.20590794	0.20590794	0.20590794	0.20590794
¸ßË¹°×ÔëÉù´¦Àí (420).mp3	-0.09102252	-0.09102252	-0.09102252	-0.09102252	-0.09102252	-0.09102252	-0.09102252	-0.09102252	-0.09102252	-0.09102252	-0.09102252	-0.09102252	-0.09102252	-0.09102252	-0.09102252	-0.09102252	-0.09102252	-0.09102252	-0.09102252	-0.09102252	-0.09102252	-0.09102252	-0.09102252	-0.09102252	-0.09102252	-0.09102252	-0.09102252	-0.09102252	-0.09102252	-0.09102252	-0.09102252	-0.09102252	-0.09102252	-0.09102252	-0.09102252	-0.09102252	-0.09102252	-0.09102252	-0.09102252	-0.09102252	-0.09102252	-0.09102252	-0.09102252	-0.09102252	-0.09102252	-0.09102252	-0.09102252	-0.09102252	-0.09102252
¸ßË¹°×ÔëÉù´¦Àí (421).mp3	0.030873299	0.030873299	0.030873299	0.030873299	0.030873299	0.030873299	0.030873299	0.030873299	0.030873299	0.030873299	0.030873299	0.030873299	0.030873299	0.030873299	0.030873299	0.030873299	0.030873299	0.030873299	0.030873299	0.030873299	0.030873299	0.030873299	0.030873299	0.030873299	0.030873299	0.030873299	0.030873299	0.030873299	0.030873299	0.030873299	0.030873299	0.030873299	0.030873299	0.030873299	0.030873299	0.030873299	0.030873299	0.030873299	0.030873299	0.030873299	0.030873299	0.030873299	0.030873299	0.030873299	0.030873299	0.030873299	0.030873299	0.030873299	0.030873299
¸ßË¹°×ÔëÉù´¦Àí (422).mp3	-0.08592875	-0.08592875	-0.08592875	-0.08592875	-0.08592875	-0.08592875	-0.08592875	-0.08592875	-0.08592875	-0.08592875	-0.08592875	-0.08592875	-0.08592875	-0.08592875	-0.08592875	-0.08592875	-0.08592875	-0.08592875	-0.08592875	-0.08592875	-0.08592875	-0.08592875	-0.08592875	-0.08592875	-0.08592875	-0.08592875	-0.08592875	-0.08592875	-0.08592875	-0.08592875	-0.08592875	-0.08592875	-0.08592875	-0.08592875	-0.08592875	-0.08592875	-0.08592875	-0.08592875	-0.08592875	-0.08592875	-0.08592875	-0.08592875	-0.08592875	-0.08592875	-0.08592875	-0.08592875	-0.08592875	-0.08592875	-0.08592875
¸ßË¹°×ÔëÉù´¦Àí (423).mp3	0.17204496	0.17204496	0.17204496	0.17204496	0.17204496	0.17204496	0.17204496	0.17204496	0.17204496	0.17204496	0.17204496	0.17204496	0.17204496	0.17204496	0.17204496	0.17204496	0.17204496	0.17204496	0.17204496	0.17204496	0.17204496	0.17204496	0.17204496	0.17204496	0.17204496	0.17204496	0.17204496	0.17204496	0.17204496	0.17204496	0.17204496	0.17204496	0.17204496	0.17204496	0.17204496	0.17204496	0.17204496	0.17204496	0.17204496	0.17204496	0.17204496	0.17204496	0.17204496	0.17204496	0.17204496	0.17204496	0.17204496	0.17204496	0.17204496
¸ßË¹°×ÔëÉù´¦Àí (424).mp3	0.101742074	0.101742074	0.101742074	0.101742074	0.101742074	0.101742074	0.101742074	0.101742074	0.101742074	0.101742074	0.101742074	0.101742074	0.101742074	0.101742074	0.101742074	0.101742074	0.101742074	0.101742074	0.101742074	0.101742074	0.101742074	0.101742074	0.101742074	0.101742074	0.101742074	0.101742074	0.101742074	0.101742074	0.101742074	0.101742074	0.101742074	0.101742074	0.101742074	0.101742074	0.101742074	0.101742074	0.101742074	0.101742074	0.101742074	0.101742074	0.101742074	0.101742074	0.101742074	0.101742074	0.101742074	0.101742074	0.101742074	0.101742074	0.101742074
¸ßË¹°×ÔëÉù´¦Àí (425).mp3	-0.11935281	-0.11935281	-0.11935281	-0.11935281	-0.11935281	-0.11935281	-0.11935281	-0.11935281	-0.11935281	-0.11935281	-0.11935281	-0.11935281	-0.11935281	-0.11935281	-0.11935281	-0.11935281	-0.11935281	-0.11935281	-0.11935281	-0.11935281	-0.11935281	-0.11935281	-0.11935281	-0.11935281	-0.11935281	-0.11935281	-0.11935281	-0.11935281	-0.11935281	-0.11935281	-0.11935281	-0.11935281	-0.11935281	-0.11935281	-0.11935281	-0.11935281	-0.11935281	-0.11935281	-0.11935281	-0.11935281	-0.11935281	-0.11935281	-0.11935281	-0.11935281	-0.11935281	-0.11935281	-0.11935281	-0.11935281	-0.11935281
¸ßË¹°×ÔëÉù´¦Àí (426).mp3	-0.03384859	-0.03384859	-0.03384859	-0.03384859	-0.03384859	-0.03384859	-0.03384859	-0.03384859	-0.03384859	-0.03384859	-0.03384859	-0.03384859	-0.03384859	-0.03384859	-0.03384859	-0.03384859	-0.03384859	-0.03384859	-0.03384859	-0.03384859	-0.03384859	-0.03384859	-0.03384859	-0.03384859	-0.03384859	-0.03384859	-0.03384859	-0.03384859	-0.03384859	-0.03384859	-0.03384859	-0.03384859	-0.03384859	-0.03384859	-0.03384859	-0.03384859	-0.03384859	-0.03384859	-0.03384859	-0.03384859	-0.03384859	-0.03384859	-0.03384859	-0.03384859	-0.03384859	-0.03384859	-0.03384859	-0.03384859	-0.03384859
¸ßË¹°×ÔëÉù´¦Àí (427).mp3	-0.010540269	-0.010540269	-0.010540269	-0.010540269	-0.010540269	-0.010540269	-0.010540269	-0.010540269	-0.010540269	-0.010540269	-0.010540269	-0.010540269	-0.010540269	-0.010540269	-0.010540269	-0.010540269	-0.010540269	-0.010540269	-0.010540269	-0.010540269	-0.010540269	-0.010540269	-0.010540269	-0.010540269	-0.010540269	-0.010540269	-0.010540269	-0.010540269	-0.010540269	-0.010540269	-0.010540269	-0.010540269	-0.010540269	-0.010540269	-0.010540269	-0.010540269	-0.010540269	-0.010540269	-0.010540269	-0.010540269	-0.010540269	-0.010540269	-0.010540269	-0.010540269	-0.010540269	-0.010540269	-0.010540269	-0.010540269	-0.010540269
¸ßË¹°×ÔëÉù´¦Àí (428).mp3	-0.14435202	-0.14435202	-0.14435202	-0.14435202	-0.14435202	-0.14435202	-0.14435202	-0.14435202	-0.14435202	-0.14435202	-0.14435202	-0.14435202	-0.14435202	-0.14435202	-0.14435202	-0.14435202	-0.14435202	-0.14435202	-0.14435202	-0.14435202	-0.14435202	-0.14435202	-0.14435202	-0.14435202	-0.14435202	-0.14435202	-0.14435202	-0.14435202	-0.14435202	-0.14435202	-0.14435202	-0.14435202	-0.14435202	-0.14435202	-0.14435202	-0.14435202	-0.14435202	-0.14435202	-0.14435202	-0.14435202	-0.14435202	-0.14435202	-0.14435202	-0.14435202	-0.14435202	-0.14435202	-0.14435202	-0.14435202	-0.14435202
¸ßË¹°×ÔëÉù´¦Àí (429).mp3	0.06237594	0.06237594	0.06237594	0.06237594	0.06237594	0.06237594	0.06237594	0.06237594	0.06237594	0.06237594	0.06237594	0.06237594	0.06237594	0.06237594	0.06237594	0.06237594	0.06237594	0.06237594	0.06237594	0.06237594	0.06237594	0.06237594	0.06237594	0.06237594	0.06237594	0.06237594	0.06237594	0.06237594	0.06237594	0.06237594	0.06237594	0.06237594	0.06237594	0.06237594	0.06237594	0.06237594	0.06237594	0.06237594	0.06237594	0.06237594	0.06237594	0.06237594	0.06237594	0.06237594	0.06237594	0.06237594	0.06237594	0.06237594	0.06237594
¸ßË¹°×ÔëÉù´¦Àí (430).mp3	-0.043263376	-0.043263376	-0.043263376	-0.043263376	-0.043263376	-0.043263376	-0.043263376	-0.043263376	-0.043263376	-0.043263376	-0.043263376	-0.043263376	-0.043263376	-0.043263376	-0.043263376	-0.043263376	-0.043263376	-0.043263376	-0.043263376	-0.043263376	-0.043263376	-0.043263376	-0.043263376	-0.043263376	-0.043263376	-0.043263376	-0.043263376	-0.043263376	-0.043263376	-0.043263376	-0.043263376	-0.043263376	-0.043263376	-0.043263376	-0.043263376	-0.043263376	-0.043263376	-0.043263376	-0.043263376	-0.043263376	-0.043263376	-0.043263376	-0.043263376	-0.043263376	-0.043263376	-0.043263376	-0.043263376	-0.043263376	-0.043263376
¸ßË¹°×ÔëÉù´¦Àí (431).mp3	-0.028731123	-0.028731123	-0.028731123	-0.028731123	-0.028731123	-0.028731123	-0.028731123	-0.028731123	-0.028731123	-0.028731123	-0.028731123	-0.028731123	-0.028731123	-0.028731123	-0.028731123	-0.028731123	-0.028731123	-0.028731123	-0.028731123	-0.028731123	-0.028731123	-0.028731123	-0.028731123	-0.028731123	-0.028731123	-0.028731123	-0.028731123	-0.028731123	-0.028731123	-0.028731123	-0.028731123	-0.028731123	-0.028731123	-0.028731123	-0.028731123	-0.028731123	-0.028731123	-0.028731123	-0.028731123	-0.028731123	-0.028731123	-0.028731123	-0.028731123	-0.028731123	-0.028731123	-0.028731123	-0.028731123	-0.028731123	-0.028731123
¸ßË¹°×ÔëÉù´¦Àí (432).mp3	-0.17634028	-0.17634028	-0.17634028	-0.17634028	-0.17634028	-0.17634028	-0.17634028	-0.17634028	-0.17634028	-0.17634028	-0.17634028	-0.17634028	-0.17634028	-0.17634028	-0.17634028	-0.17634028	-0.17634028	-0.17634028	-0.17634028	-0.17634028	-0.17634028	-0.17634028	-0.17634028	-0.17634028	-0.17634028	-0.17634028	-0.17634028	-0.17634028	-0.17634028	-0.17634028	-0.17634028	-0.17634028	-0.17634028	-0.17634028	-0.17634028	-0.17634028	-0.17634028	-0.17634028	-0.17634028	-0.17634028	-0.17634028	-0.17634028	-0.17634028	-0.17634028	-0.17634028	-0.17634028	-0.17634028	-0.17634028	-0.17634028
¸ßË¹°×ÔëÉù´¦Àí (433).mp3	0.067593776	0.067593776	0.067593776	0.067593776	0.067593776	0.067593776	0.067593776	0.067593776	0.067593776	0.067593776	0.067593776	0.067593776	0.067593776	0.067593776	0.067593776	0.067593776	0.067593776	0.067593776	0.067593776	0.067593776	0.067593776	0.067593776	0.067593776	0.067593776	0.067593776	0.067593776	0.067593776	0.067593776	0.067593776	0.067593776	0.067593776	0.067593776	0.067593776	0.067593776	0.067593776	0.067593776	0.067593776	0.067593776	0.067593776	0.067593776	0.067593776	0.067593776	0.067593776	0.067593776	0.067593776	0.067593776	0.067593776	0.067593776	0.067593776
¸ßË¹°×ÔëÉù´¦Àí (434).mp3	0.080278456	0.080278456	0.080278456	0.080278456	0.080278456	0.080278456	0.080278456	0.080278456	0.080278456	0.080278456	0.080278456	0.080278456	0.080278456	0.080278456	0.080278456	0.080278456	0.080278456	0.080278456	0.080278456	0.080278456	0.080278456	0.080278456	0.080278456	0.080278456	0.080278456	0.080278456	0.080278456	0.080278456	0.080278456	0.080278456	0.080278456	0.080278456	0.080278456	0.080278456	0.080278456	0.080278456	0.080278456	0.080278456	0.080278456	0.080278456	0.080278456	0.080278456	0.080278456	0.080278456	0.080278456	0.080278456	0.080278456	0.080278456	0.080278456
¸ßË¹°×ÔëÉù´¦Àí (435).mp3	0.10414642	0.10414642	0.10414642	0.10414642	0.10414642	0.10414642	0.10414642	0.10414642	0.10414642	0.10414642	0.10414642	0.10414642	0.10414642	0.10414642	0.10414642	0.10414642	0.10414642	0.10414642	0.10414642	0.10414642	0.10414642	0.10414642	0.10414642	0.10414642	0.10414642	0.10414642	0.10414642	0.10414642	0.10414642	0.10414642	0.10414642	0.10414642	0.10414642	0.10414642	0.10414642	0.10414642	0.10414642	0.10414642	0.10414642	0.10414642	0.10414642	0.10414642	0.10414642	0.10414642	0.10414642	0.10414642	0.10414642	0.10414642	0.10414642
¸ßË¹°×ÔëÉù´¦Àí (436).mp3	0.15508041	0.15508041	0.15508041	0.15508041	0.15508041	0.15508041	0.15508041	0.15508041	0.15508041	0.15508041	0.15508041	0.15508041	0.15508041	0.15508041	0.15508041	0.15508041	0.15508041	0.15508041	0.15508041	0.15508041	0.15508041	0.15508041	0.15508041	0.15508041	0.15508041	0.15508041	0.15508041	0.15508041	0.15508041	0.15508041	0.15508041	0.15508041	0.15508041	0.15508041	0.15508041	0.15508041	0.15508041	0.15508041	0.15508041	0.15508041	0.15508041	0.15508041	0.15508041	0.15508041	0.15508041	0.15508041	0.15508041	0.15508041	0.15508041
¸ßË¹°×ÔëÉù´¦Àí (437).mp3	0.055141695	0.055141695	0.055141695	0.055141695	0.055141695	0.055141695	0.055141695	0.055141695	0.055141695	0.055141695	0.055141695	0.055141695	0.055141695	0.055141695	0.055141695	0.055141695	0.055141695	0.055141695	0.055141695	0.055141695	0.055141695	0.055141695	0.055141695	0.055141695	0.055141695	0.055141695	0.055141695	0.055141695	0.055141695	0.055141695	0.055141695	0.055141695	0.055141695	0.055141695	0.055141695	0.055141695	0.055141695	0.055141695	0.055141695	0.055141695	0.055141695	0.055141695	0.055141695	0.055141695	0.055141695	0.055141695	0.055141695	0.055141695	0.055141695
¸ßË¹°×ÔëÉù´¦Àí (438).mp3	-0.15822	-0.15822	-0.15822	-0.15822	-0.15822	-0.15822	-0.15822	-0.15822	-0.15822	-0.15822	-0.15822	-0.15822	-0.15822	-0.15822	-0.15822	-0.15822	-0.15822	-0.15822	-0.15822	-0.15822	-0.15822	-0.15822	-0.15822	-0.15822	-0.15822	-0.15822	-0.15822	-0.15822	-0.15822	-0.15822	-0.15822	-0.15822	-0.15822	-0.15822	-0.15822	-0.15822	-0.15822	-0.15822	-0.15822	-0.15822	-0.15822	-0.15822	-0.15822	-0.15822	-0.15822	-0.15822	-0.15822	-0.15822	-0.15822
¸ßË¹°×ÔëÉù´¦Àí (439).mp3	0.08030389	0.08030389	0.08030389	0.08030389	0.08030389	0.08030389	0.08030389	0.08030389	0.08030389	0.08030389	0.08030389	0.08030389	0.08030389	0.08030389	0.08030389	0.08030389	0.08030389	0.08030389	0.08030389	0.08030389	0.08030389	0.08030389	0.08030389	0.08030389	0.08030389	0.08030389	0.08030389	0.08030389	0.08030389	0.08030389	0.08030389	0.08030389	0.08030389	0.08030389	0.08030389	0.08030389	0.08030389	0.08030389	0.08030389	0.08030389	0.08030389	0.08030389	0.08030389	0.08030389	0.08030389	0.08030389	0.08030389	0.08030389	0.08030389
¸ßË¹°×ÔëÉù´¦Àí (440).mp3	-0.10474538	-0.10474538	-0.10474538	-0.10474538	-0.10474538	-0.10474538	-0.10474538	-0.10474538	-0.10474538	-0.10474538	-0.10474538	-0.10474538	-0.10474538	-0.10474538	-0.10474538	-0.10474538	-0.10474538	-0.10474538	-0.10474538	-0.10474538	-0.10474538	-0.10474538	-0.10474538	-0.10474538	-0.10474538	-0.10474538	-0.10474538	-0.10474538	-0.10474538	-0.10474538	-0.10474538	-0.10474538	-0.10474538	-0.10474538	-0.10474538	-0.10474538	-0.10474538	-0.10474538	-0.10474538	-0.10474538	-0.10474538	-0.10474538	-0.10474538	-0.10474538	-0.10474538	-0.10474538	-0.10474538	-0.10474538	-0.10474538
¸ßË¹°×ÔëÉù´¦Àí (441).mp3	-0.045546003	-0.045546003	-0.045546003	-0.045546003	-0.045546003	-0.045546003	-0.045546003	-0.045546003	-0.045546003	-0.045546003	-0.045546003	-0.045546003	-0.045546003	-0.045546003	-0.045546003	-0.045546003	-0.045546003	-0.045546003	-0.045546003	-0.045546003	-0.045546003	-0.045546003	-0.045546003	-0.045546003	-0.045546003	-0.045546003	-0.045546003	-0.045546003	-0.045546003	-0.045546003	-0.045546003	-0.045546003	-0.045546003	-0.045546003	-0.045546003	-0.045546003	-0.045546003	-0.045546003	-0.045546003	-0.045546003	-0.045546003	-0.045546003	-0.045546003	-0.045546003	-0.045546003	-0.045546003	-0.045546003	-0.045546003	-0.045546003
¸ßË¹°×ÔëÉù´¦Àí (442).mp3	0.093582936	0.093582936	0.093582936	0.093582936	0.093582936	0.093582936	0.093582936	0.093582936	0.093582936	0.093582936	0.093582936	0.093582936	0.093582936	0.093582936	0.093582936	0.093582936	0.093582936	0.093582936	0.093582936	0.093582936	0.093582936	0.093582936	0.093582936	0.093582936	0.093582936	0.093582936	0.093582936	0.093582936	0.093582936	0.093582936	0.093582936	0.093582936	0.093582936	0.093582936	0.093582936	0.093582936	0.093582936	0.093582936	0.093582936	0.093582936	0.093582936	0.093582936	0.093582936	0.093582936	0.093582936	0.093582936	0.093582936	0.093582936	0.093582936
¸ßË¹°×ÔëÉù´¦Àí (443).mp3	-0.02763106	-0.02763106	-0.02763106	-0.02763106	-0.02763106	-0.02763106	-0.02763106	-0.02763106	-0.02763106	-0.02763106	-0.02763106	-0.02763106	-0.02763106	-0.02763106	-0.02763106	-0.02763106	-0.02763106	-0.02763106	-0.02763106	-0.02763106	-0.02763106	-0.02763106	-0.02763106	-0.02763106	-0.02763106	-0.02763106	-0.02763106	-0.02763106	-0.02763106	-0.02763106	-0.02763106	-0.02763106	-0.02763106	-0.02763106	-0.02763106	-0.02763106	-0.02763106	-0.02763106	-0.02763106	-0.02763106	-0.02763106	-0.02763106	-0.02763106	-0.02763106	-0.02763106	-0.02763106	-0.02763106	-0.02763106	-0.02763106
¸ßË¹°×ÔëÉù´¦Àí (444).mp3	0.049428664	0.049428664	0.049428664	0.049428664	0.049428664	0.049428664	0.049428664	0.049428664	0.049428664	0.049428664	0.049428664	0.049428664	0.049428664	0.049428664	0.049428664	0.049428664	0.049428664	0.049428664	0.049428664	0.049428664	0.049428664	0.049428664	0.049428664	0.049428664	0.049428664	0.049428664	0.049428664	0.049428664	0.049428664	0.049428664	0.049428664	0.049428664	0.049428664	0.049428664	0.049428664	0.049428664	0.049428664	0.049428664	0.049428664	0.049428664	0.049428664	0.049428664	0.049428664	0.049428664	0.049428664	0.049428664	0.049428664	0.049428664	0.049428664
¸ßË¹°×ÔëÉù´¦Àí (445).mp3	-0.08692024	-0.08692024	-0.08692024	-0.08692024	-0.08692024	-0.08692024	-0.08692024	-0.08692024	-0.08692024	-0.08692024	-0.08692024	-0.08692024	-0.08692024	-0.08692024	-0.08692024	-0.08692024	-0.08692024	-0.08692024	-0.08692024	-0.08692024	-0.08692024	-0.08692024	-0.08692024	-0.08692024	-0.08692024	-0.08692024	-0.08692024	-0.08692024	-0.08692024	-0.08692024	-0.08692024	-0.08692024	-0.08692024	-0.08692024	-0.08692024	-0.08692024	-0.08692024	-0.08692024	-0.08692024	-0.08692024	-0.08692024	-0.08692024	-0.08692024	-0.08692024	-0.08692024	-0.08692024	-0.08692024	-0.08692024	-0.08692024
¸ßË¹°×ÔëÉù´¦Àí (446).mp3	-0.1992456	-0.1992456	-0.1992456	-0.1992456	-0.1992456	-0.1992456	-0.1992456	-0.1992456	-0.1992456	-0.1992456	-0.1992456	-0.1992456	-0.1992456	-0.1992456	-0.1992456	-0.1992456	-0.1992456	-0.1992456	-0.1992456	-0.1992456	-0.1992456	-0.1992456	-0.1992456	-0.1992456	-0.1992456	-0.1992456	-0.1992456	-0.1992456	-0.1992456	-0.1992456	-0.1992456	-0.1992456	-0.1992456	-0.1992456	-0.1992456	-0.1992456	-0.1992456	-0.1992456	-0.1992456	-0.1992456	-0.1992456	-0.1992456	-0.1992456	-0.1992456	-0.1992456	-0.1992456	-0.1992456	-0.1992456	-0.1992456
¸ßË¹°×ÔëÉù´¦Àí (447).mp3	0.013854541	0.013854541	0.013854541	0.013854541	0.013854541	0.013854541	0.013854541	0.013854541	0.013854541	0.013854541	0.013854541	0.013854541	0.013854541	0.013854541	0.013854541	0.013854541	0.013854541	0.013854541	0.013854541	0.013854541	0.013854541	0.013854541	0.013854541	0.013854541	0.013854541	0.013854541	0.013854541	0.013854541	0.013854541	0.013854541	0.013854541	0.013854541	0.013854541	0.013854541	0.013854541	0.013854541	0.013854541	0.013854541	0.013854541	0.013854541	0.013854541	0.013854541	0.013854541	0.013854541	0.013854541	0.013854541	0.013854541	0.013854541	0.013854541
¸ßË¹°×ÔëÉù´¦Àí (448).mp3	-0.27664778	-0.27664778	-0.27664778	-0.27664778	-0.27664778	-0.27664778	-0.27664778	-0.27664778	-0.27664778	-0.27664778	-0.27664778	-0.27664778	-0.27664778	-0.27664778	-0.27664778	-0.27664778	-0.27664778	-0.27664778	-0.27664778	-0.27664778	-0.27664778	-0.27664778	-0.27664778	-0.27664778	-0.27664778	-0.27664778	-0.27664778	-0.27664778	-0.27664778	-0.27664778	-0.27664778	-0.27664778	-0.27664778	-0.27664778	-0.27664778	-0.27664778	-0.27664778	-0.27664778	-0.27664778	-0.27664778	-0.27664778	-0.27664778	-0.27664778	-0.27664778	-0.27664778	-0.27664778	-0.27664778	-0.27664778	-0.27664778
¸ßË¹°×ÔëÉù´¦Àí (449).mp3	-0.109465726	-0.109465726	-0.109465726	-0.109465726	-0.109465726	-0.109465726	-0.109465726	-0.109465726	-0.109465726	-0.109465726	-0.109465726	-0.109465726	-0.109465726	-0.109465726	-0.109465726	-0.109465726	-0.109465726	-0.109465726	-0.109465726	-0.109465726	-0.109465726	-0.109465726	-0.109465726	-0.109465726	-0.109465726	-0.109465726	-0.109465726	-0.109465726	-0.109465726	-0.109465726	-0.109465726	-0.109465726	-0.109465726	-0.109465726	-0.109465726	-0.109465726	-0.109465726	-0.109465726	-0.109465726	-0.109465726	-0.109465726	-0.109465726	-0.109465726	-0.109465726	-0.109465726	-0.109465726	-0.109465726	-0.109465726	-0.109465726
¸ßË¹°×ÔëÉù´¦Àí (450).mp3	-0.22079694	-0.22079694	-0.22079694	-0.22079694	-0.22079694	-0.22079694	-0.22079694	-0.22079694	-0.22079694	-0.22079694	-0.22079694	-0.22079694	-0.22079694	-0.22079694	-0.22079694	-0.22079694	-0.22079694	-0.22079694	-0.22079694	-0.22079694	-0.22079694	-0.22079694	-0.22079694	-0.22079694	-0.22079694	-0.22079694	-0.22079694	-0.22079694	-0.22079694	-0.22079694	-0.22079694	-0.22079694	-0.22079694	-0.22079694	-0.22079694	-0.22079694	-0.22079694	-0.22079694	-0.22079694	-0.22079694	-0.22079694	-0.22079694	-0.22079694	-0.22079694	-0.22079694	-0.22079694	-0.22079694	-0.22079694	-0.22079694
¸ßË¹°×ÔëÉù´¦Àí (451).mp3	-0.2173926	-0.2173926	-0.2173926	-0.2173926	-0.2173926	-0.2173926	-0.2173926	-0.2173926	-0.2173926	-0.2173926	-0.2173926	-0.2173926	-0.2173926	-0.2173926	-0.2173926	-0.2173926	-0.2173926	-0.2173926	-0.2173926	-0.2173926	-0.2173926	-0.2173926	-0.2173926	-0.2173926	-0.2173926	-0.2173926	-0.2173926	-0.2173926	-0.2173926	-0.2173926	-0.2173926	-0.2173926	-0.2173926	-0.2173926	-0.2173926	-0.2173926	-0.2173926	-0.2173926	-0.2173926	-0.2173926	-0.2173926	-0.2173926	-0.2173926	-0.2173926	-0.2173926	-0.2173926	-0.2173926	-0.2173926	-0.2173926
¸ßË¹°×ÔëÉù´¦Àí (452).mp3	-0.061207943	-0.061207943	-0.061207943	-0.061207943	-0.061207943	-0.061207943	-0.061207943	-0.061207943	-0.061207943	-0.061207943	-0.061207943	-0.061207943	-0.061207943	-0.061207943	-0.061207943	-0.061207943	-0.061207943	-0.061207943	-0.061207943	-0.061207943	-0.061207943	-0.061207943	-0.061207943	-0.061207943	-0.061207943	-0.061207943	-0.061207943	-0.061207943	-0.061207943	-0.061207943	-0.061207943	-0.061207943	-0.061207943	-0.061207943	-0.061207943	-0.061207943	-0.061207943	-0.061207943	-0.061207943	-0.061207943	-0.061207943	-0.061207943	-0.061207943	-0.061207943	-0.061207943	-0.061207943	-0.061207943	-0.061207943	-0.061207943
¸ßË¹°×ÔëÉù´¦Àí (453).mp3	-0.05597169	-0.05597169	-0.05597169	-0.05597169	-0.05597169	-0.05597169	-0.05597169	-0.05597169	-0.05597169	-0.05597169	-0.05597169	-0.05597169	-0.05597169	-0.05597169	-0.05597169	-0.05597169	-0.05597169	-0.05597169	-0.05597169	-0.05597169	-0.05597169	-0.05597169	-0.05597169	-0.05597169	-0.05597169	-0.05597169	-0.05597169	-0.05597169	-0.05597169	-0.05597169	-0.05597169	-0.05597169	-0.05597169	-0.05597169	-0.05597169	-0.05597169	-0.05597169	-0.05597169	-0.05597169	-0.05597169	-0.05597169	-0.05597169	-0.05597169	-0.05597169	-0.05597169	-0.05597169	-0.05597169	-0.05597169	-0.05597169
¸ßË¹°×ÔëÉù´¦Àí (454).mp3	0.31037173	0.31037173	0.31037173	0.31037173	0.31037173	0.31037173	0.31037173	0.31037173	0.31037173	0.31037173	0.31037173	0.31037173	0.31037173	0.31037173	0.31037173	0.31037173	0.31037173	0.31037173	0.31037173	0.31037173	0.31037173	0.31037173	0.31037173	0.31037173	0.31037173	0.31037173	0.31037173	0.31037173	0.31037173	0.31037173	0.31037173	0.31037173	0.31037173	0.31037173	0.31037173	0.31037173	0.31037173	0.31037173	0.31037173	0.31037173	0.31037173	0.31037173	0.31037173	0.31037173	0.31037173	0.31037173	0.31037173	0.31037173	0.31037173
¸ßË¹°×ÔëÉù´¦Àí (455).mp3	-0.008934908	-0.008934908	-0.008934908	-0.008934908	-0.008934908	-0.008934908	-0.008934908	-0.008934908	-0.008934908	-0.008934908	-0.008934908	-0.008934908	-0.008934908	-0.008934908	-0.008934908	-0.008934908	-0.008934908	-0.008934908	-0.008934908	-0.008934908	-0.008934908	-0.008934908	-0.008934908	-0.008934908	-0.008934908	-0.008934908	-0.008934908	-0.008934908	-0.008934908	-0.008934908	-0.008934908	-0.008934908	-0.008934908	-0.008934908	-0.008934908	-0.008934908	-0.008934908	-0.008934908	-0.008934908	-0.008934908	-0.008934908	-0.008934908	-0.008934908	-0.008934908	-0.008934908	-0.008934908	-0.008934908	-0.008934908	-0.008934908
¸ßË¹°×ÔëÉù´¦Àí (456).mp3	-0.01216381	-0.01216381	-0.01216381	-0.01216381	-0.01216381	-0.01216381	-0.01216381	-0.01216381	-0.01216381	-0.01216381	-0.01216381	-0.01216381	-0.01216381	-0.01216381	-0.01216381	-0.01216381	-0.01216381	-0.01216381	-0.01216381	-0.01216381	-0.01216381	-0.01216381	-0.01216381	-0.01216381	-0.01216381	-0.01216381	-0.01216381	-0.01216381	-0.01216381	-0.01216381	-0.01216381	-0.01216381	-0.01216381	-0.01216381	-0.01216381	-0.01216381	-0.01216381	-0.01216381	-0.01216381	-0.01216381	-0.01216381	-0.01216381	-0.01216381	-0.01216381	-0.01216381	-0.01216381	-0.01216381	-0.01216381	-0.01216381
¸ßË¹°×ÔëÉù´¦Àí (457).mp3	-0.18721324	-0.18721324	-0.18721324	-0.18721324	-0.18721324	-0.18721324	-0.18721324	-0.18721324	-0.18721324	-0.18721324	-0.18721324	-0.18721324	-0.18721324	-0.18721324	-0.18721324	-0.18721324	-0.18721324	-0.18721324	-0.18721324	-0.18721324	-0.18721324	-0.18721324	-0.18721324	-0.18721324	-0.18721324	-0.18721324	-0.18721324	-0.18721324	-0.18721324	-0.18721324	-0.18721324	-0.18721324	-0.18721324	-0.18721324	-0.18721324	-0.18721324	-0.18721324	-0.18721324	-0.18721324	-0.18721324	-0.18721324	-0.18721324	-0.18721324	-0.18721324	-0.18721324	-0.18721324	-0.18721324	-0.18721324	-0.18721324
¸ßË¹°×ÔëÉù´¦Àí (458).mp3	0.1108508	0.1108508	0.1108508	0.1108508	0.1108508	0.1108508	0.1108508	0.1108508	0.1108508	0.1108508	0.1108508	0.1108508	0.1108508	0.1108508	0.1108508	0.1108508	0.1108508	0.1108508	0.1108508	0.1108508	0.1108508	0.1108508	0.1108508	0.1108508	0.1108508	0.1108508	0.1108508	0.1108508	0.1108508	0.1108508	0.1108508	0.1108508	0.1108508	0.1108508	0.1108508	0.1108508	0.1108508	0.1108508	0.1108508	0.1108508	0.1108508	0.1108508	0.1108508	0.1108508	0.1108508	0.1108508	0.1108508	0.1108508	0.1108508
¸ßË¹°×ÔëÉù´¦Àí (459).mp3	0.06131	0.06131	0.06131	0.06131	0.06131	0.06131	0.06131	0.06131	0.06131	0.06131	0.06131	0.06131	0.06131	0.06131	0.06131	0.06131	0.06131	0.06131	0.06131	0.06131	0.06131	0.06131	0.06131	0.06131	0.06131	0.06131	0.06131	0.06131	0.06131	0.06131	0.06131	0.06131	0.06131	0.06131	0.06131	0.06131	0.06131	0.06131	0.06131	0.06131	0.06131	0.06131	0.06131	0.06131	0.06131	0.06131	0.06131	0.06131	0.06131
¸ßË¹°×ÔëÉù´¦Àí (460).mp3	-0.08265304	-0.08265304	-0.08265304	-0.08265304	-0.08265304	-0.08265304	-0.08265304	-0.08265304	-0.08265304	-0.08265304	-0.08265304	-0.08265304	-0.08265304	-0.08265304	-0.08265304	-0.08265304	-0.08265304	-0.08265304	-0.08265304	-0.08265304	-0.08265304	-0.08265304	-0.08265304	-0.08265304	-0.08265304	-0.08265304	-0.08265304	-0.08265304	-0.08265304	-0.08265304	-0.08265304	-0.08265304	-0.08265304	-0.08265304	-0.08265304	-0.08265304	-0.08265304	-0.08265304	-0.08265304	-0.08265304	-0.08265304	-0.08265304	-0.08265304	-0.08265304	-0.08265304	-0.08265304	-0.08265304	-0.08265304	-0.08265304
¸ßË¹°×ÔëÉù´¦Àí (461).mp3	-0.02271974	-0.02271974	-0.02271974	-0.02271974	-0.02271974	-0.02271974	-0.02271974	-0.02271974	-0.02271974	-0.02271974	-0.02271974	-0.02271974	-0.02271974	-0.02271974	-0.02271974	-0.02271974	-0.02271974	-0.02271974	-0.02271974	-0.02271974	-0.02271974	-0.02271974	-0.02271974	-0.02271974	-0.02271974	-0.02271974	-0.02271974	-0.02271974	-0.02271974	-0.02271974	-0.02271974	-0.02271974	-0.02271974	-0.02271974	-0.02271974	-0.02271974	-0.02271974	-0.02271974	-0.02271974	-0.02271974	-0.02271974	-0.02271974	-0.02271974	-0.02271974	-0.02271974	-0.02271974	-0.02271974	-0.02271974	-0.02271974
¸ßË¹°×ÔëÉù´¦Àí (462).mp3	-0.1313951	-0.1313951	-0.1313951	-0.1313951	-0.1313951	-0.1313951	-0.1313951	-0.1313951	-0.1313951	-0.1313951	-0.1313951	-0.1313951	-0.1313951	-0.1313951	-0.1313951	-0.1313951	-0.1313951	-0.1313951	-0.1313951	-0.1313951	-0.1313951	-0.1313951	-0.1313951	-0.1313951	-0.1313951	-0.1313951	-0.1313951	-0.1313951	-0.1313951	-0.1313951	-0.1313951	-0.1313951	-0.1313951	-0.1313951	-0.1313951	-0.1313951	-0.1313951	-0.1313951	-0.1313951	-0.1313951	-0.1313951	-0.1313951	-0.1313951	-0.1313951	-0.1313951	-0.1313951	-0.1313951	-0.1313951	-0.1313951
¸ßË¹°×ÔëÉù´¦Àí (463).mp3	0.20106679	0.20106679	0.20106679	0.20106679	0.20106679	0.20106679	0.20106679	0.20106679	0.20106679	0.20106679	0.20106679	0.20106679	0.20106679	0.20106679	0.20106679	0.20106679	0.20106679	0.20106679	0.20106679	0.20106679	0.20106679	0.20106679	0.20106679	0.20106679	0.20106679	0.20106679	0.20106679	0.20106679	0.20106679	0.20106679	0.20106679	0.20106679	0.20106679	0.20106679	0.20106679	0.20106679	0.20106679	0.20106679	0.20106679	0.20106679	0.20106679	0.20106679	0.20106679	0.20106679	0.20106679	0.20106679	0.20106679	0.20106679	0.20106679
¸ßË¹°×ÔëÉù´¦Àí (464).mp3	-0.11411544	-0.11411544	-0.11411544	-0.11411544	-0.11411544	-0.11411544	-0.11411544	-0.11411544	-0.11411544	-0.11411544	-0.11411544	-0.11411544	-0.11411544	-0.11411544	-0.11411544	-0.11411544	-0.11411544	-0.11411544	-0.11411544	-0.11411544	-0.11411544	-0.11411544	-0.11411544	-0.11411544	-0.11411544	-0.11411544	-0.11411544	-0.11411544	-0.11411544	-0.11411544	-0.11411544	-0.11411544	-0.11411544	-0.11411544	-0.11411544	-0.11411544	-0.11411544	-0.11411544	-0.11411544	-0.11411544	-0.11411544	-0.11411544	-0.11411544	-0.11411544	-0.11411544	-0.11411544	-0.11411544	-0.11411544	-0.11411544
¸ßË¹°×ÔëÉù´¦Àí (465).mp3	-0.08542872	-0.08542872	-0.08542872	-0.08542872	-0.08542872	-0.08542872	-0.08542872	-0.08542872	-0.08542872	-0.08542872	-0.08542872	-0.08542872	-0.08542872	-0.08542872	-0.08542872	-0.08542872	-0.08542872	-0.08542872	-0.08542872	-0.08542872	-0.08542872	-0.08542872	-0.08542872	-0.08542872	-0.08542872	-0.08542872	-0.08542872	-0.08542872	-0.08542872	-0.08542872	-0.08542872	-0.08542872	-0.08542872	-0.08542872	-0.08542872	-0.08542872	-0.08542872	-0.08542872	-0.08542872	-0.08542872	-0.08542872	-0.08542872	-0.08542872	-0.08542872	-0.08542872	-0.08542872	-0.08542872	-0.08542872	-0.08542872
¸ßË¹°×ÔëÉù´¦Àí (466).mp3	-0.051398784	-0.051398784	-0.051398784	-0.051398784	-0.051398784	-0.051398784	-0.051398784	-0.051398784	-0.051398784	-0.051398784	-0.051398784	-0.051398784	-0.051398784	-0.051398784	-0.051398784	-0.051398784	-0.051398784	-0.051398784	-0.051398784	-0.051398784	-0.051398784	-0.051398784	-0.051398784	-0.051398784	-0.051398784	-0.051398784	-0.051398784	-0.051398784	-0.051398784	-0.051398784	-0.051398784	-0.051398784	-0.051398784	-0.051398784	-0.051398784	-0.051398784	-0.051398784	-0.051398784	-0.051398784	-0.051398784	-0.051398784	-0.051398784	-0.051398784	-0.051398784	-0.051398784	-0.051398784	-0.051398784	-0.051398784	-0.051398784
¸ßË¹°×ÔëÉù´¦Àí (467).mp3	-0.082872614	-0.082872614	-0.082872614	-0.082872614	-0.082872614	-0.082872614	-0.082872614	-0.082872614	-0.082872614	-0.082872614	-0.082872614	-0.082872614	-0.082872614	-0.082872614	-0.082872614	-0.082872614	-0.082872614	-0.082872614	-0.082872614	-0.082872614	-0.082872614	-0.082872614	-0.082872614	-0.082872614	-0.082872614	-0.082872614	-0.082872614	-0.082872614	-0.082872614	-0.082872614	-0.082872614	-0.082872614	-0.082872614	-0.082872614	-0.082872614	-0.082872614	-0.082872614	-0.082872614	-0.082872614	-0.082872614	-0.082872614	-0.082872614	-0.082872614	-0.082872614	-0.082872614	-0.082872614	-0.082872614	-0.082872614	-0.082872614
¸ßË¹°×ÔëÉù´¦Àí (468).mp3	-0.0662963	-0.0662963	-0.0662963	-0.0662963	-0.0662963	-0.0662963	-0.0662963	-0.0662963	-0.0662963	-0.0662963	-0.0662963	-0.0662963	-0.0662963	-0.0662963	-0.0662963	-0.0662963	-0.0662963	-0.0662963	-0.0662963	-0.0662963	-0.0662963	-0.0662963	-0.0662963	-0.0662963	-0.0662963	-0.0662963	-0.0662963	-0.0662963	-0.0662963	-0.0662963	-0.0662963	-0.0662963	-0.0662963	-0.0662963	-0.0662963	-0.0662963	-0.0662963	-0.0662963	-0.0662963	-0.0662963	-0.0662963	-0.0662963	-0.0662963	-0.0662963	-0.0662963	-0.0662963	-0.0662963	-0.0662963	-0.0662963
¸ßË¹°×ÔëÉù´¦Àí (469).mp3	0.046208613	0.046208613	0.046208613	0.046208613	0.046208613	0.046208613	0.046208613	0.046208613	0.046208613	0.046208613	0.046208613	0.046208613	0.046208613	0.046208613	0.046208613	0.046208613	0.046208613	0.046208613	0.046208613	0.046208613	0.046208613	0.046208613	0.046208613	0.046208613	0.046208613	0.046208613	0.046208613	0.046208613	0.046208613	0.046208613	0.046208613	0.046208613	0.046208613	0.046208613	0.046208613	0.046208613	0.046208613	0.046208613	0.046208613	0.046208613	0.046208613	0.046208613	0.046208613	0.046208613	0.046208613	0.046208613	0.046208613	0.046208613	0.046208613
¸ßË¹°×ÔëÉù´¦Àí (470).mp3	-0.011261605	-0.011261605	-0.011261605	-0.011261605	-0.011261605	-0.011261605	-0.011261605	-0.011261605	-0.011261605	-0.011261605	-0.011261605	-0.011261605	-0.011261605	-0.011261605	-0.011261605	-0.011261605	-0.011261605	-0.011261605	-0.011261605	-0.011261605	-0.011261605	-0.011261605	-0.011261605	-0.011261605	-0.011261605	-0.011261605	-0.011261605	-0.011261605	-0.011261605	-0.011261605	-0.011261605	-0.011261605	-0.011261605	-0.011261605	-0.011261605	-0.011261605	-0.011261605	-0.011261605	-0.011261605	-0.011261605	-0.011261605	-0.011261605	-0.011261605	-0.011261605	-0.011261605	-0.011261605	-0.011261605	-0.011261605	-0.011261605
¸ßË¹°×ÔëÉù´¦Àí (471).mp3	-0.008926488	-0.008926488	-0.008926488	-0.008926488	-0.008926488	-0.008926488	-0.008926488	-0.008926488	-0.008926488	-0.008926488	-0.008926488	-0.008926488	-0.008926488	-0.008926488	-0.008926488	-0.008926488	-0.008926488	-0.008926488	-0.008926488	-0.008926488	-0.008926488	-0.008926488	-0.008926488	-0.008926488	-0.008926488	-0.008926488	-0.008926488	-0.008926488	-0.008926488	-0.008926488	-0.008926488	-0.008926488	-0.008926488	-0.008926488	-0.008926488	-0.008926488	-0.008926488	-0.008926488	-0.008926488	-0.008926488	-0.008926488	-0.008926488	-0.008926488	-0.008926488	-0.008926488	-0.008926488	-0.008926488	-0.008926488	-0.008926488
¸ßË¹°×ÔëÉù´¦Àí (472).mp3	-0.025324278	-0.025324278	-0.025324278	-0.025324278	-0.025324278	-0.025324278	-0.025324278	-0.025324278	-0.025324278	-0.025324278	-0.025324278	-0.025324278	-0.025324278	-0.025324278	-0.025324278	-0.025324278	-0.025324278	-0.025324278	-0.025324278	-0.025324278	-0.025324278	-0.025324278	-0.025324278	-0.025324278	-0.025324278	-0.025324278	-0.025324278	-0.025324278	-0.025324278	-0.025324278	-0.025324278	-0.025324278	-0.025324278	-0.025324278	-0.025324278	-0.025324278	-0.025324278	-0.025324278	-0.025324278	-0.025324278	-0.025324278	-0.025324278	-0.025324278	-0.025324278	-0.025324278	-0.025324278	-0.025324278	-0.025324278	-0.025324278
¸ßË¹°×ÔëÉù´¦Àí (473).mp3	-0.13096991	-0.13096991	-0.13096991	-0.13096991	-0.13096991	-0.13096991	-0.13096991	-0.13096991	-0.13096991	-0.13096991	-0.13096991	-0.13096991	-0.13096991	-0.13096991	-0.13096991	-0.13096991	-0.13096991	-0.13096991	-0.13096991	-0.13096991	-0.13096991	-0.13096991	-0.13096991	-0.13096991	-0.13096991	-0.13096991	-0.13096991	-0.13096991	-0.13096991	-0.13096991	-0.13096991	-0.13096991	-0.13096991	-0.13096991	-0.13096991	-0.13096991	-0.13096991	-0.13096991	-0.13096991	-0.13096991	-0.13096991	-0.13096991	-0.13096991	-0.13096991	-0.13096991	-0.13096991	-0.13096991	-0.13096991	-0.13096991
¸ßË¹°×ÔëÉù´¦Àí (474).mp3	0.09480531	0.09480531	0.09480531	0.09480531	0.09480531	0.09480531	0.09480531	0.09480531	0.09480531	0.09480531	0.09480531	0.09480531	0.09480531	0.09480531	0.09480531	0.09480531	0.09480531	0.09480531	0.09480531	0.09480531	0.09480531	0.09480531	0.09480531	0.09480531	0.09480531	0.09480531	0.09480531	0.09480531	0.09480531	0.09480531	0.09480531	0.09480531	0.09480531	0.09480531	0.09480531	0.09480531	0.09480531	0.09480531	0.09480531	0.09480531	0.09480531	0.09480531	0.09480531	0.09480531	0.09480531	0.09480531	0.09480531	0.09480531	0.09480531
¸ßË¹°×ÔëÉù´¦Àí (475).mp3	0.057658143	0.057658143	0.057658143	0.057658143	0.057658143	0.057658143	0.057658143	0.057658143	0.057658143	0.057658143	0.057658143	0.057658143	0.057658143	0.057658143	0.057658143	0.057658143	0.057658143	0.057658143	0.057658143	0.057658143	0.057658143	0.057658143	0.057658143	0.057658143	0.057658143	0.057658143	0.057658143	0.057658143	0.057658143	0.057658143	0.057658143	0.057658143	0.057658143	0.057658143	0.057658143	0.057658143	0.057658143	0.057658143	0.057658143	0.057658143	0.057658143	0.057658143	0.057658143	0.057658143	0.057658143	0.057658143	0.057658143	0.057658143	0.057658143
¸ßË¹°×ÔëÉù´¦Àí (476).mp3	0.105442286	0.105442286	0.105442286	0.105442286	0.105442286	0.105442286	0.105442286	0.105442286	0.105442286	0.105442286	0.105442286	0.105442286	0.105442286	0.105442286	0.105442286	0.105442286	0.105442286	0.105442286	0.105442286	0.105442286	0.105442286	0.105442286	0.105442286	0.105442286	0.105442286	0.105442286	0.105442286	0.105442286	0.105442286	0.105442286	0.105442286	0.105442286	0.105442286	0.105442286	0.105442286	0.105442286	0.105442286	0.105442286	0.105442286	0.105442286	0.105442286	0.105442286	0.105442286	0.105442286	0.105442286	0.105442286	0.105442286	0.105442286	0.105442286
¸ßË¹°×ÔëÉù´¦Àí (477).mp3	0.0308334	0.0308334	0.0308334	0.0308334	0.0308334	0.0308334	0.0308334	0.0308334	0.0308334	0.0308334	0.0308334	0.0308334	0.0308334	0.0308334	0.0308334	0.0308334	0.0308334	0.0308334	0.0308334	0.0308334	0.0308334	0.0308334	0.0308334	0.0308334	0.0308334	0.0308334	0.0308334	0.0308334	0.0308334	0.0308334	0.0308334	0.0308334	0.0308334	0.0308334	0.0308334	0.0308334	0.0308334	0.0308334	0.0308334	0.0308334	0.0308334	0.0308334	0.0308334	0.0308334	0.0308334	0.0308334	0.0308334	0.0308334	0.0308334
¸ßË¹°×ÔëÉù´¦Àí (478).mp3	0.20182186	0.20182186	0.20182186	0.20182186	0.20182186	0.20182186	0.20182186	0.20182186	0.20182186	0.20182186	0.20182186	0.20182186	0.20182186	0.20182186	0.20182186	0.20182186	0.20182186	0.20182186	0.20182186	0.20182186	0.20182186	0.20182186	0.20182186	0.20182186	0.20182186	0.20182186	0.20182186	0.20182186	0.20182186	0.20182186	0.20182186	0.20182186	0.20182186	0.20182186	0.20182186	0.20182186	0.20182186	0.20182186	0.20182186	0.20182186	0.20182186	0.20182186	0.20182186	0.20182186	0.20182186	0.20182186	0.20182186	0.20182186	0.20182186
¸ßË¹°×ÔëÉù´¦Àí (479).mp3	0.042674117	0.042674117	0.042674117	0.042674117	0.042674117	0.042674117	0.042674117	0.042674117	0.042674117	0.042674117	0.042674117	0.042674117	0.042674117	0.042674117	0.042674117	0.042674117	0.042674117	0.042674117	0.042674117	0.042674117	0.042674117	0.042674117	0.042674117	0.042674117	0.042674117	0.042674117	0.042674117	0.042674117	0.042674117	0.042674117	0.042674117	0.042674117	0.042674117	0.042674117	0.042674117	0.042674117	0.042674117	0.042674117	0.042674117	0.042674117	0.042674117	0.042674117	0.042674117	0.042674117	0.042674117	0.042674117	0.042674117	0.042674117	0.042674117
¸ßË¹°×ÔëÉù´¦Àí (480).mp3	-0.08598719	-0.08598719	-0.08598719	-0.08598719	-0.08598719	-0.08598719	-0.08598719	-0.08598719	-0.08598719	-0.08598719	-0.08598719	-0.08598719	-0.08598719	-0.08598719	-0.08598719	-0.08598719	-0.08598719	-0.08598719	-0.08598719	-0.08598719	-0.08598719	-0.08598719	-0.08598719	-0.08598719	-0.08598719	-0.08598719	-0.08598719	-0.08598719	-0.08598719	-0.08598719	-0.08598719	-0.08598719	-0.08598719	-0.08598719	-0.08598719	-0.08598719	-0.08598719	-0.08598719	-0.08598719	-0.08598719	-0.08598719	-0.08598719	-0.08598719	-0.08598719	-0.08598719	-0.08598719	-0.08598719	-0.08598719	-0.08598719
¸ßË¹°×ÔëÉù´¦Àí (481).mp3	0.084997915	0.084997915	0.084997915	0.084997915	0.084997915	0.084997915	0.084997915	0.084997915	0.084997915	0.084997915	0.084997915	0.084997915	0.084997915	0.084997915	0.084997915	0.084997915	0.084997915	0.084997915	0.084997915	0.084997915	0.084997915	0.084997915	0.084997915	0.084997915	0.084997915	0.084997915	0.084997915	0.084997915	0.084997915	0.084997915	0.084997915	0.084997915	0.084997915	0.084997915	0.084997915	0.084997915	0.084997915	0.084997915	0.084997915	0.084997915	0.084997915	0.084997915	0.084997915	0.084997915	0.084997915	0.084997915	0.084997915	0.084997915	0.084997915
¸ßË¹°×ÔëÉù´¦Àí (482).mp3	-0.12534937	-0.12534937	-0.12534937	-0.12534937	-0.12534937	-0.12534937	-0.12534937	-0.12534937	-0.12534937	-0.12534937	-0.12534937	-0.12534937	-0.12534937	-0.12534937	-0.12534937	-0.12534937	-0.12534937	-0.12534937	-0.12534937	-0.12534937	-0.12534937	-0.12534937	-0.12534937	-0.12534937	-0.12534937	-0.12534937	-0.12534937	-0.12534937	-0.12534937	-0.12534937	-0.12534937	-0.12534937	-0.12534937	-0.12534937	-0.12534937	-0.12534937	-0.12534937	-0.12534937	-0.12534937	-0.12534937	-0.12534937	-0.12534937	-0.12534937	-0.12534937	-0.12534937	-0.12534937	-0.12534937	-0.12534937	-0.12534937
¸ßË¹°×ÔëÉù´¦Àí (483).mp3	-0.04009875	-0.04009875	-0.04009875	-0.04009875	-0.04009875	-0.04009875	-0.04009875	-0.04009875	-0.04009875	-0.04009875	-0.04009875	-0.04009875	-0.04009875	-0.04009875	-0.04009875	-0.04009875	-0.04009875	-0.04009875	-0.04009875	-0.04009875	-0.04009875	-0.04009875	-0.04009875	-0.04009875	-0.04009875	-0.04009875	-0.04009875	-0.04009875	-0.04009875	-0.04009875	-0.04009875	-0.04009875	-0.04009875	-0.04009875	-0.04009875	-0.04009875	-0.04009875	-0.04009875	-0.04009875	-0.04009875	-0.04009875	-0.04009875	-0.04009875	-0.04009875	-0.04009875	-0.04009875	-0.04009875	-0.04009875	-0.04009875
¸ßË¹°×ÔëÉù´¦Àí (484).mp3	0.027609892	0.027609892	0.027609892	0.027609892	0.027609892	0.027609892	0.027609892	0.027609892	0.027609892	0.027609892	0.027609892	0.027609892	0.027609892	0.027609892	0.027609892	0.027609892	0.027609892	0.027609892	0.027609892	0.027609892	0.027609892	0.027609892	0.027609892	0.027609892	0.027609892	0.027609892	0.027609892	0.027609892	0.027609892	0.027609892	0.027609892	0.027609892	0.027609892	0.027609892	0.027609892	0.027609892	0.027609892	0.027609892	0.027609892	0.027609892	0.027609892	0.027609892	0.027609892	0.027609892	0.027609892	0.027609892	0.027609892	0.027609892	0.027609892
¸ßË¹°×ÔëÉù´¦Àí (485).mp3	-0.21554786	-0.21554786	-0.21554786	-0.21554786	-0.21554786	-0.21554786	-0.21554786	-0.21554786	-0.21554786	-0.21554786	-0.21554786	-0.21554786	-0.21554786	-0.21554786	-0.21554786	-0.21554786	-0.21554786	-0.21554786	-0.21554786	-0.21554786	-0.21554786	-0.21554786	-0.21554786	-0.21554786	-0.21554786	-0.21554786	-0.21554786	-0.21554786	-0.21554786	-0.21554786	-0.21554786	-0.21554786	-0.21554786	-0.21554786	-0.21554786	-0.21554786	-0.21554786	-0.21554786	-0.21554786	-0.21554786	-0.21554786	-0.21554786	-0.21554786	-0.21554786	-0.21554786	-0.21554786	-0.21554786	-0.21554786	-0.21554786
¸ßË¹°×ÔëÉù´¦Àí (486).mp3	0.11537543	0.11537543	0.11537543	0.11537543	0.11537543	0.11537543	0.11537543	0.11537543	0.11537543	0.11537543	0.11537543	0.11537543	0.11537543	0.11537543	0.11537543	0.11537543	0.11537543	0.11537543	0.11537543	0.11537543	0.11537543	0.11537543	0.11537543	0.11537543	0.11537543	0.11537543	0.11537543	0.11537543	0.11537543	0.11537543	0.11537543	0.11537543	0.11537543	0.11537543	0.11537543	0.11537543	0.11537543	0.11537543	0.11537543	0.11537543	0.11537543	0.11537543	0.11537543	0.11537543	0.11537543	0.11537543	0.11537543	0.11537543	0.11537543
¸ßË¹°×ÔëÉù´¦Àí (487).mp3	-0.023485713	-0.023485713	-0.023485713	-0.023485713	-0.023485713	-0.023485713	-0.023485713	-0.023485713	-0.023485713	-0.023485713	-0.023485713	-0.023485713	-0.023485713	-0.023485713	-0.023485713	-0.023485713	-0.023485713	-0.023485713	-0.023485713	-0.023485713	-0.023485713	-0.023485713	-0.023485713	-0.023485713	-0.023485713	-0.023485713	-0.023485713	-0.023485713	-0.023485713	-0.023485713	-0.023485713	-0.023485713	-0.023485713	-0.023485713	-0.023485713	-0.023485713	-0.023485713	-0.023485713	-0.023485713	-0.023485713	-0.023485713	-0.023485713	-0.023485713	-0.023485713	-0.023485713	-0.023485713	-0.023485713	-0.023485713	-0.023485713
¸ßË¹°×ÔëÉù´¦Àí (488).mp3	0.08512709	0.08512709	0.08512709	0.08512709	0.08512709	0.08512709	0.08512709	0.08512709	0.08512709	0.08512709	0.08512709	0.08512709	0.08512709	0.08512709	0.08512709	0.08512709	0.08512709	0.08512709	0.08512709	0.08512709	0.08512709	0.08512709	0.08512709	0.08512709	0.08512709	0.08512709	0.08512709	0.08512709	0.08512709	0.08512709	0.08512709	0.08512709	0.08512709	0.08512709	0.08512709	0.08512709	0.08512709	0.08512709	0.08512709	0.08512709	0.08512709	0.08512709	0.08512709	0.08512709	0.08512709	0.08512709	0.08512709	0.08512709	0.08512709
¸ßË¹°×ÔëÉù´¦Àí (489).mp3	-0.049945734	-0.049945734	-0.049945734	-0.049945734	-0.049945734	-0.049945734	-0.049945734	-0.049945734	-0.049945734	-0.049945734	-0.049945734	-0.049945734	-0.049945734	-0.049945734	-0.049945734	-0.049945734	-0.049945734	-0.049945734	-0.049945734	-0.049945734	-0.049945734	-0.049945734	-0.049945734	-0.049945734	-0.049945734	-0.049945734	-0.049945734	-0.049945734	-0.049945734	-0.049945734	-0.049945734	-0.049945734	-0.049945734	-0.049945734	-0.049945734	-0.049945734	-0.049945734	-0.049945734	-0.049945734	-0.049945734	-0.049945734	-0.049945734	-0.049945734	-0.049945734	-0.049945734	-0.049945734	-0.049945734	-0.049945734	-0.049945734
¸ßË¹°×ÔëÉù´¦Àí (490).mp3	0.021880299	0.021880299	0.021880299	0.021880299	0.021880299	0.021880299	0.021880299	0.021880299	0.021880299	0.021880299	0.021880299	0.021880299	0.021880299	0.021880299	0.021880299	0.021880299	0.021880299	0.021880299	0.021880299	0.021880299	0.021880299	0.021880299	0.021880299	0.021880299	0.021880299	0.021880299	0.021880299	0.021880299	0.021880299	0.021880299	0.021880299	0.021880299	0.021880299	0.021880299	0.021880299	0.021880299	0.021880299	0.021880299	0.021880299	0.021880299	0.021880299	0.021880299	0.021880299	0.021880299	0.021880299	0.021880299	0.021880299	0.021880299	0.021880299
¸ßË¹°×ÔëÉù´¦Àí (491).mp3	0.36812714	0.36812714	0.36812714	0.36812714	0.36812714	0.36812714	0.36812714	0.36812714	0.36812714	0.36812714	0.36812714	0.36812714	0.36812714	0.36812714	0.36812714	0.36812714	0.36812714	0.36812714	0.36812714	0.36812714	0.36812714	0.36812714	0.36812714	0.36812714	0.36812714	0.36812714	0.36812714	0.36812714	0.36812714	0.36812714	0.36812714	0.36812714	0.36812714	0.36812714	0.36812714	0.36812714	0.36812714	0.36812714	0.36812714	0.36812714	0.36812714	0.36812714	0.36812714	0.36812714	0.36812714	0.36812714	0.36812714	0.36812714	0.36812714
¸ßË¹°×ÔëÉù´¦Àí (492).mp3	-0.12299102	-0.12299102	-0.12299102	-0.12299102	-0.12299102	-0.12299102	-0.12299102	-0.12299102	-0.12299102	-0.12299102	-0.12299102	-0.12299102	-0.12299102	-0.12299102	-0.12299102	-0.12299102	-0.12299102	-0.12299102	-0.12299102	-0.12299102	-0.12299102	-0.12299102	-0.12299102	-0.12299102	-0.12299102	-0.12299102	-0.12299102	-0.12299102	-0.12299102	-0.12299102	-0.12299102	-0.12299102	-0.12299102	-0.12299102	-0.12299102	-0.12299102	-0.12299102	-0.12299102	-0.12299102	-0.12299102	-0.12299102	-0.12299102	-0.12299102	-0.12299102	-0.12299102	-0.12299102	-0.12299102	-0.12299102	-0.12299102
¸ßË¹°×ÔëÉù´¦Àí (493).mp3	0.1518071	0.1518071	0.1518071	0.1518071	0.1518071	0.1518071	0.1518071	0.1518071	0.1518071	0.1518071	0.1518071	0.1518071	0.1518071	0.1518071	0.1518071	0.1518071	0.1518071	0.1518071	0.1518071	0.1518071	0.1518071	0.1518071	0.1518071	0.1518071	0.1518071	0.1518071	0.1518071	0.1518071	0.1518071	0.1518071	0.1518071	0.1518071	0.1518071	0.1518071	0.1518071	0.1518071	0.1518071	0.1518071	0.1518071	0.1518071	0.1518071	0.1518071	0.1518071	0.1518071	0.1518071	0.1518071	0.1518071	0.1518071	0.1518071
¸ßË¹°×ÔëÉù´¦Àí (494).mp3	-0.058786936	-0.058786936	-0.058786936	-0.058786936	-0.058786936	-0.058786936	-0.058786936	-0.058786936	-0.058786936	-0.058786936	-0.058786936	-0.058786936	-0.058786936	-0.058786936	-0.058786936	-0.058786936	-0.058786936	-0.058786936	-0.058786936	-0.058786936	-0.058786936	-0.058786936	-0.058786936	-0.058786936	-0.058786936	-0.058786936	-0.058786936	-0.058786936	-0.058786936	-0.058786936	-0.058786936	-0.058786936	-0.058786936	-0.058786936	-0.058786936	-0.058786936	-0.058786936	-0.058786936	-0.058786936	-0.058786936	-0.058786936	-0.058786936	-0.058786936	-0.058786936	-0.058786936	-0.058786936	-0.058786936	-0.058786936	-0.058786936
¸ßË¹°×ÔëÉù´¦Àí (495).mp3	-0.10158991	-0.10158991	-0.10158991	-0.10158991	-0.10158991	-0.10158991	-0.10158991	-0.10158991	-0.10158991	-0.10158991	-0.10158991	-0.10158991	-0.10158991	-0.10158991	-0.10158991	-0.10158991	-0.10158991	-0.10158991	-0.10158991	-0.10158991	-0.10158991	-0.10158991	-0.10158991	-0.10158991	-0.10158991	-0.10158991	-0.10158991	-0.10158991	-0.10158991	-0.10158991	-0.10158991	-0.10158991	-0.10158991	-0.10158991	-0.10158991	-0.10158991	-0.10158991	-0.10158991	-0.10158991	-0.10158991	-0.10158991	-0.10158991	-0.10158991	-0.10158991	-0.10158991	-0.10158991	-0.10158991	-0.10158991	-0.10158991
¸ßË¹°×ÔëÉù´¦Àí (496).mp3	0.024936654	0.024936654	0.024936654	0.024936654	0.024936654	0.024936654	0.024936654	0.024936654	0.024936654	0.024936654	0.024936654	0.024936654	0.024936654	0.024936654	0.024936654	0.024936654	0.024936654	0.024936654	0.024936654	0.024936654	0.024936654	0.024936654	0.024936654	0.024936654	0.024936654	0.024936654	0.024936654	0.024936654	0.024936654	0.024936654	0.024936654	0.024936654	0.024936654	0.024936654	0.024936654	0.024936654	0.024936654	0.024936654	0.024936654	0.024936654	0.024936654	0.024936654	0.024936654	0.024936654	0.024936654	0.024936654	0.024936654	0.024936654	0.024936654
¸ßË¹°×ÔëÉù´¦Àí (497).mp3	0.08874187	0.08874187	0.08874187	0.08874187	0.08874187	0.08874187	0.08874187	0.08874187	0.08874187	0.08874187	0.08874187	0.08874187	0.08874187	0.08874187	0.08874187	0.08874187	0.08874187	0.08874187	0.08874187	0.08874187	0.08874187	0.08874187	0.08874187	0.08874187	0.08874187	0.08874187	0.08874187	0.08874187	0.08874187	0.08874187	0.08874187	0.08874187	0.08874187	0.08874187	0.08874187	0.08874187	0.08874187	0.08874187	0.08874187	0.08874187	0.08874187	0.08874187	0.08874187	0.08874187	0.08874187	0.08874187	0.08874187	0.08874187	0.08874187
¸ßË¹°×ÔëÉù´¦Àí (498).mp3	-0.28162503	-0.28162503	-0.28162503	-0.28162503	-0.28162503	-0.28162503	-0.28162503	-0.28162503	-0.28162503	-0.28162503	-0.28162503	-0.28162503	-0.28162503	-0.28162503	-0.28162503	-0.28162503	-0.28162503	-0.28162503	-0.28162503	-0.28162503	-0.28162503	-0.28162503	-0.28162503	-0.28162503	-0.28162503	-0.28162503	-0.28162503	-0.28162503	-0.28162503	-0.28162503	-0.28162503	-0.28162503	-0.28162503	-0.28162503	-0.28162503	-0.28162503	-0.28162503	-0.28162503	-0.28162503	-0.28162503	-0.28162503	-0.28162503	-0.28162503	-0.28162503	-0.28162503	-0.28162503	-0.28162503	-0.28162503	-0.28162503
¸ßË¹°×ÔëÉù´¦Àí (499).mp3	0.1537458	0.1537458	0.1537458	0.1537458	0.1537458	0.1537458	0.1537458	0.1537458	0.1537458	0.1537458	0.1537458	0.1537458	0.1537458	0.1537458	0.1537458	0.1537458	0.1537458	0.1537458	0.1537458	0.1537458	0.1537458	0.1537458	0.1537458	0.1537458	0.1537458	0.1537458	0.1537458	0.1537458	0.1537458	0.1537458	0.1537458	0.1537458	0.1537458	0.1537458	0.1537458	0.1537458	0.1537458	0.1537458	0.1537458	0.1537458	0.1537458	0.1537458	0.1537458	0.1537458	0.1537458	0.1537458	0.1537458	0.1537458	0.1537458
¸ßË¹°×ÔëÉù´¦Àí (500).mp3	-0.01419621	-0.01419621	-0.01419621	-0.01419621	-0.01419621	-0.01419621	-0.01419621	-0.01419621	-0.01419621	-0.01419621	-0.01419621	-0.01419621	-0.01419621	-0.01419621	-0.01419621	-0.01419621	-0.01419621	-0.01419621	-0.01419621	-0.01419621	-0.01419621	-0.01419621	-0.01419621	-0.01419621	-0.01419621	-0.01419621	-0.01419621	-0.01419621	-0.01419621	-0.01419621	-0.01419621	-0.01419621	-0.01419621	-0.01419621	-0.01419621	-0.01419621	-0.01419621	-0.01419621	-0.01419621	-0.01419621	-0.01419621	-0.01419621	-0.01419621	-0.01419621	-0.01419621	-0.01419621	-0.01419621	-0.01419621	-0.01419621
¸ßË¹°×ÔëÉù´¦Àí (501).mp3	0.039184608	0.039184608	0.039184608	0.039184608	0.039184608	0.039184608	0.039184608	0.039184608	0.039184608	0.039184608	0.039184608	0.039184608	0.039184608	0.039184608	0.039184608	0.039184608	0.039184608	0.039184608	0.039184608	0.039184608	0.039184608	0.039184608	0.039184608	0.039184608	0.039184608	0.039184608	0.039184608	0.039184608	0.039184608	0.039184608	0.039184608	0.039184608	0.039184608	0.039184608	0.039184608	0.039184608	0.039184608	0.039184608	0.039184608	0.039184608	0.039184608	0.039184608	0.039184608	0.039184608	0.039184608	0.039184608	0.039184608	0.039184608	0.039184608
¸ßË¹°×ÔëÉù´¦Àí (502).mp3	0.17525023	0.17525023	0.17525023	0.17525023	0.17525023	0.17525023	0.17525023	0.17525023	0.17525023	0.17525023	0.17525023	0.17525023	0.17525023	0.17525023	0.17525023	0.17525023	0.17525023	0.17525023	0.17525023	0.17525023	0.17525023	0.17525023	0.17525023	0.17525023	0.17525023	0.17525023	0.17525023	0.17525023	0.17525023	0.17525023	0.17525023	0.17525023	0.17525023	0.17525023	0.17525023	0.17525023	0.17525023	0.17525023	0.17525023	0.17525023	0.17525023	0.17525023	0.17525023	0.17525023	0.17525023	0.17525023	0.17525023	0.17525023	0.17525023
¸ßË¹°×ÔëÉù´¦Àí (503).mp3	0.03434574	0.03434574	0.03434574	0.03434574	0.03434574	0.03434574	0.03434574	0.03434574	0.03434574	0.03434574	0.03434574	0.03434574	0.03434574	0.03434574	0.03434574	0.03434574	0.03434574	0.03434574	0.03434574	0.03434574	0.03434574	0.03434574	0.03434574	0.03434574	0.03434574	0.03434574	0.03434574	0.03434574	0.03434574	0.03434574	0.03434574	0.03434574	0.03434574	0.03434574	0.03434574	0.03434574	0.03434574	0.03434574	0.03434574	0.03434574	0.03434574	0.03434574	0.03434574	0.03434574	0.03434574	0.03434574	0.03434574	0.03434574	0.03434574
¸ßË¹°×ÔëÉù´¦Àí (504).mp3	-0.27439353	-0.27439353	-0.27439353	-0.27439353	-0.27439353	-0.27439353	-0.27439353	-0.27439353	-0.27439353	-0.27439353	-0.27439353	-0.27439353	-0.27439353	-0.27439353	-0.27439353	-0.27439353	-0.27439353	-0.27439353	-0.27439353	-0.27439353	-0.27439353	-0.27439353	-0.27439353	-0.27439353	-0.27439353	-0.27439353	-0.27439353	-0.27439353	-0.27439353	-0.27439353	-0.27439353	-0.27439353	-0.27439353	-0.27439353	-0.27439353	-0.27439353	-0.27439353	-0.27439353	-0.27439353	-0.27439353	-0.27439353	-0.27439353	-0.27439353	-0.27439353	-0.27439353	-0.27439353	-0.27439353	-0.27439353	-0.27439353
¸ßË¹°×ÔëÉù´¦Àí (505).mp3	-0.08832273	-0.08832273	-0.08832273	-0.08832273	-0.08832273	-0.08832273	-0.08832273	-0.08832273	-0.08832273	-0.08832273	-0.08832273	-0.08832273	-0.08832273	-0.08832273	-0.08832273	-0.08832273	-0.08832273	-0.08832273	-0.08832273	-0.08832273	-0.08832273	-0.08832273	-0.08832273	-0.08832273	-0.08832273	-0.08832273	-0.08832273	-0.08832273	-0.08832273	-0.08832273	-0.08832273	-0.08832273	-0.08832273	-0.08832273	-0.08832273	-0.08832273	-0.08832273	-0.08832273	-0.08832273	-0.08832273	-0.08832273	-0.08832273	-0.08832273	-0.08832273	-0.08832273	-0.08832273	-0.08832273	-0.08832273	-0.08832273
¸ßË¹°×ÔëÉù´¦Àí (506).mp3	-0.09235277	-0.09235277	-0.09235277	-0.09235277	-0.09235277	-0.09235277	-0.09235277	-0.09235277	-0.09235277	-0.09235277	-0.09235277	-0.09235277	-0.09235277	-0.09235277	-0.09235277	-0.09235277	-0.09235277	-0.09235277	-0.09235277	-0.09235277	-0.09235277	-0.09235277	-0.09235277	-0.09235277	-0.09235277	-0.09235277	-0.09235277	-0.09235277	-0.09235277	-0.09235277	-0.09235277	-0.09235277	-0.09235277	-0.09235277	-0.09235277	-0.09235277	-0.09235277	-0.09235277	-0.09235277	-0.09235277	-0.09235277	-0.09235277	-0.09235277	-0.09235277	-0.09235277	-0.09235277	-0.09235277	-0.09235277	-0.09235277
¸ßË¹°×ÔëÉù´¦Àí (507).mp3	0.059745513	0.059745513	0.059745513	0.059745513	0.059745513	0.059745513	0.059745513	0.059745513	0.059745513	0.059745513	0.059745513	0.059745513	0.059745513	0.059745513	0.059745513	0.059745513	0.059745513	0.059745513	0.059745513	0.059745513	0.059745513	0.059745513	0.059745513	0.059745513	0.059745513	0.059745513	0.059745513	0.059745513	0.059745513	0.059745513	0.059745513	0.059745513	0.059745513	0.059745513	0.059745513	0.059745513	0.059745513	0.059745513	0.059745513	0.059745513	0.059745513	0.059745513	0.059745513	0.059745513	0.059745513	0.059745513	0.059745513	0.059745513	0.059745513
¸ßË¹°×ÔëÉù´¦Àí (508).mp3	-0.024744637	-0.024744637	-0.024744637	-0.024744637	-0.024744637	-0.024744637	-0.024744637	-0.024744637	-0.024744637	-0.024744637	-0.024744637	-0.024744637	-0.024744637	-0.024744637	-0.024744637	-0.024744637	-0.024744637	-0.024744637	-0.024744637	-0.024744637	-0.024744637	-0.024744637	-0.024744637	-0.024744637	-0.024744637	-0.024744637	-0.024744637	-0.024744637	-0.024744637	-0.024744637	-0.024744637	-0.024744637	-0.024744637	-0.024744637	-0.024744637	-0.024744637	-0.024744637	-0.024744637	-0.024744637	-0.024744637	-0.024744637	-0.024744637	-0.024744637	-0.024744637	-0.024744637	-0.024744637	-0.024744637	-0.024744637	-0.024744637
¸ßË¹°×ÔëÉù´¦Àí (509).mp3	0.212363	0.212363	0.212363	0.212363	0.212363	0.212363	0.212363	0.212363	0.212363	0.212363	0.212363	0.212363	0.212363	0.212363	0.212363	0.212363	0.212363	0.212363	0.212363	0.212363	0.212363	0.212363	0.212363	0.212363	0.212363	0.212363	0.212363	0.212363	0.212363	0.212363	0.212363	0.212363	0.212363	0.212363	0.212363	0.212363	0.212363	0.212363	0.212363	0.212363	0.212363	0.212363	0.212363	0.212363	0.212363	0.212363	0.212363	0.212363	0.212363
¸ßË¹°×ÔëÉù´¦Àí (510).mp3	-0.040347807	-0.040347807	-0.040347807	-0.040347807	-0.040347807	-0.040347807	-0.040347807	-0.040347807	-0.040347807	-0.040347807	-0.040347807	-0.040347807	-0.040347807	-0.040347807	-0.040347807	-0.040347807	-0.040347807	-0.040347807	-0.040347807	-0.040347807	-0.040347807	-0.040347807	-0.040347807	-0.040347807	-0.040347807	-0.040347807	-0.040347807	-0.040347807	-0.040347807	-0.040347807	-0.040347807	-0.040347807	-0.040347807	-0.040347807	-0.040347807	-0.040347807	-0.040347807	-0.040347807	-0.040347807	-0.040347807	-0.040347807	-0.040347807	-0.040347807	-0.040347807	-0.040347807	-0.040347807	-0.040347807	-0.040347807	-0.040347807
¸ßË¹°×ÔëÉù´¦Àí (511).mp3	-0.00081455	-0.00081455	-0.00081455	-0.00081455	-0.00081455	-0.00081455	-0.00081455	-0.00081455	-0.00081455	-0.00081455	-0.00081455	-0.00081455	-0.00081455	-0.00081455	-0.00081455	-0.00081455	-0.00081455	-0.00081455	-0.00081455	-0.00081455	-0.00081455	-0.00081455	-0.00081455	-0.00081455	-0.00081455	-0.00081455	-0.00081455	-0.00081455	-0.00081455	-0.00081455	-0.00081455	-0.00081455	-0.00081455	-0.00081455	-0.00081455	-0.00081455	-0.00081455	-0.00081455	-0.00081455	-0.00081455	-0.00081455	-0.00081455	-0.00081455	-0.00081455	-0.00081455	-0.00081455	-0.00081455	-0.00081455	-0.00081455
¸ßË¹°×ÔëÉù´¦Àí (512).mp3	-0.025624573	-0.025624573	-0.025624573	-0.025624573	-0.025624573	-0.025624573	-0.025624573	-0.025624573	-0.025624573	-0.025624573	-0.025624573	-0.025624573	-0.025624573	-0.025624573	-0.025624573	-0.025624573	-0.025624573	-0.025624573	-0.025624573	-0.025624573	-0.025624573	-0.025624573	-0.025624573	-0.025624573	-0.025624573	-0.025624573	-0.025624573	-0.025624573	-0.025624573	-0.025624573	-0.025624573	-0.025624573	-0.025624573	-0.025624573	-0.025624573	-0.025624573	-0.025624573	-0.025624573	-0.025624573	-0.025624573	-0.025624573	-0.025624573	-0.025624573	-0.025624573	-0.025624573	-0.025624573	-0.025624573	-0.025624573	-0.025624573
¸ßË¹°×ÔëÉù´¦Àí (513).mp3	0.03734296	0.03734296	0.03734296	0.03734296	0.03734296	0.03734296	0.03734296	0.03734296	0.03734296	0.03734296	0.03734296	0.03734296	0.03734296	0.03734296	0.03734296	0.03734296	0.03734296	0.03734296	0.03734296	0.03734296	0.03734296	0.03734296	0.03734296	0.03734296	0.03734296	0.03734296	0.03734296	0.03734296	0.03734296	0.03734296	0.03734296	0.03734296	0.03734296	0.03734296	0.03734296	0.03734296	0.03734296	0.03734296	0.03734296	0.03734296	0.03734296	0.03734296	0.03734296	0.03734296	0.03734296	0.03734296	0.03734296	0.03734296	0.03734296
¸ßË¹°×ÔëÉù´¦Àí (514).mp3	0.098280706	0.098280706	0.098280706	0.098280706	0.098280706	0.098280706	0.098280706	0.098280706	0.098280706	0.098280706	0.098280706	0.098280706	0.098280706	0.098280706	0.098280706	0.098280706	0.098280706	0.098280706	0.098280706	0.098280706	0.098280706	0.098280706	0.098280706	0.098280706	0.098280706	0.098280706	0.098280706	0.098280706	0.098280706	0.098280706	0.098280706	0.098280706	0.098280706	0.098280706	0.098280706	0.098280706	0.098280706	0.098280706	0.098280706	0.098280706	0.098280706	0.098280706	0.098280706	0.098280706	0.098280706	0.098280706	0.098280706	0.098280706	0.098280706
¸ßË¹°×ÔëÉù´¦Àí (515).mp3	0.040914375	0.040914375	0.040914375	0.040914375	0.040914375	0.040914375	0.040914375	0.040914375	0.040914375	0.040914375	0.040914375	0.040914375	0.040914375	0.040914375	0.040914375	0.040914375	0.040914375	0.040914375	0.040914375	0.040914375	0.040914375	0.040914375	0.040914375	0.040914375	0.040914375	0.040914375	0.040914375	0.040914375	0.040914375	0.040914375	0.040914375	0.040914375	0.040914375	0.040914375	0.040914375	0.040914375	0.040914375	0.040914375	0.040914375	0.040914375	0.040914375	0.040914375	0.040914375	0.040914375	0.040914375	0.040914375	0.040914375	0.040914375	0.040914375
¸ßË¹°×ÔëÉù´¦Àí (516).mp3	-0.05833374	-0.05833374	-0.05833374	-0.05833374	-0.05833374	-0.05833374	-0.05833374	-0.05833374	-0.05833374	-0.05833374	-0.05833374	-0.05833374	-0.05833374	-0.05833374	-0.05833374	-0.05833374	-0.05833374	-0.05833374	-0.05833374	-0.05833374	-0.05833374	-0.05833374	-0.05833374	-0.05833374	-0.05833374	-0.05833374	-0.05833374	-0.05833374	-0.05833374	-0.05833374	-0.05833374	-0.05833374	-0.05833374	-0.05833374	-0.05833374	-0.05833374	-0.05833374	-0.05833374	-0.05833374	-0.05833374	-0.05833374	-0.05833374	-0.05833374	-0.05833374	-0.05833374	-0.05833374	-0.05833374	-0.05833374	-0.05833374
¸ßË¹°×ÔëÉù´¦Àí (517).mp3	-0.21872881	-0.21872881	-0.21872881	-0.21872881	-0.21872881	-0.21872881	-0.21872881	-0.21872881	-0.21872881	-0.21872881	-0.21872881	-0.21872881	-0.21872881	-0.21872881	-0.21872881	-0.21872881	-0.21872881	-0.21872881	-0.21872881	-0.21872881	-0.21872881	-0.21872881	-0.21872881	-0.21872881	-0.21872881	-0.21872881	-0.21872881	-0.21872881	-0.21872881	-0.21872881	-0.21872881	-0.21872881	-0.21872881	-0.21872881	-0.21872881	-0.21872881	-0.21872881	-0.21872881	-0.21872881	-0.21872881	-0.21872881	-0.21872881	-0.21872881	-0.21872881	-0.21872881	-0.21872881	-0.21872881	-0.21872881	-0.21872881
¸ßË¹°×ÔëÉù´¦Àí (518).mp3	0.1565741	0.1565741	0.1565741	0.1565741	0.1565741	0.1565741	0.1565741	0.1565741	0.1565741	0.1565741	0.1565741	0.1565741	0.1565741	0.1565741	0.1565741	0.1565741	0.1565741	0.1565741	0.1565741	0.1565741	0.1565741	0.1565741	0.1565741	0.1565741	0.1565741	0.1565741	0.1565741	0.1565741	0.1565741	0.1565741	0.1565741	0.1565741	0.1565741	0.1565741	0.1565741	0.1565741	0.1565741	0.1565741	0.1565741	0.1565741	0.1565741	0.1565741	0.1565741	0.1565741	0.1565741	0.1565741	0.1565741	0.1565741	0.1565741
¸ßË¹°×ÔëÉù´¦Àí (519).mp3	-0.079391085	-0.079391085	-0.079391085	-0.079391085	-0.079391085	-0.079391085	-0.079391085	-0.079391085	-0.079391085	-0.079391085	-0.079391085	-0.079391085	-0.079391085	-0.079391085	-0.079391085	-0.079391085	-0.079391085	-0.079391085	-0.079391085	-0.079391085	-0.079391085	-0.079391085	-0.079391085	-0.079391085	-0.079391085	-0.079391085	-0.079391085	-0.079391085	-0.079391085	-0.079391085	-0.079391085	-0.079391085	-0.079391085	-0.079391085	-0.079391085	-0.079391085	-0.079391085	-0.079391085	-0.079391085	-0.079391085	-0.079391085	-0.079391085	-0.079391085	-0.079391085	-0.079391085	-0.079391085	-0.079391085	-0.079391085	-0.079391085
¸ßË¹°×ÔëÉù´¦Àí (520).mp3	0.15303516	0.15303516	0.15303516	0.15303516	0.15303516	0.15303516	0.15303516	0.15303516	0.15303516	0.15303516	0.15303516	0.15303516	0.15303516	0.15303516	0.15303516	0.15303516	0.15303516	0.15303516	0.15303516	0.15303516	0.15303516	0.15303516	0.15303516	0.15303516	0.15303516	0.15303516	0.15303516	0.15303516	0.15303516	0.15303516	0.15303516	0.15303516	0.15303516	0.15303516	0.15303516	0.15303516	0.15303516	0.15303516	0.15303516	0.15303516	0.15303516	0.15303516	0.15303516	0.15303516	0.15303516	0.15303516	0.15303516	0.15303516	0.15303516
¸ßË¹°×ÔëÉù´¦Àí (521).mp3	-0.011714064	-0.011714064	-0.011714064	-0.011714064	-0.011714064	-0.011714064	-0.011714064	-0.011714064	-0.011714064	-0.011714064	-0.011714064	-0.011714064	-0.011714064	-0.011714064	-0.011714064	-0.011714064	-0.011714064	-0.011714064	-0.011714064	-0.011714064	-0.011714064	-0.011714064	-0.011714064	-0.011714064	-0.011714064	-0.011714064	-0.011714064	-0.011714064	-0.011714064	-0.011714064	-0.011714064	-0.011714064	-0.011714064	-0.011714064	-0.011714064	-0.011714064	-0.011714064	-0.011714064	-0.011714064	-0.011714064	-0.011714064	-0.011714064	-0.011714064	-0.011714064	-0.011714064	-0.011714064	-0.011714064	-0.011714064	-0.011714064
¸ßË¹°×ÔëÉù´¦Àí (522).mp3	0.12608689	0.12608689	0.12608689	0.12608689	0.12608689	0.12608689	0.12608689	0.12608689	0.12608689	0.12608689	0.12608689	0.12608689	0.12608689	0.12608689	0.12608689	0.12608689	0.12608689	0.12608689	0.12608689	0.12608689	0.12608689	0.12608689	0.12608689	0.12608689	0.12608689	0.12608689	0.12608689	0.12608689	0.12608689	0.12608689	0.12608689	0.12608689	0.12608689	0.12608689	0.12608689	0.12608689	0.12608689	0.12608689	0.12608689	0.12608689	0.12608689	0.12608689	0.12608689	0.12608689	0.12608689	0.12608689	0.12608689	0.12608689	0.12608689
¸ßË¹°×ÔëÉù´¦Àí (523).mp3	0.1373061	0.1373061	0.1373061	0.1373061	0.1373061	0.1373061	0.1373061	0.1373061	0.1373061	0.1373061	0.1373061	0.1373061	0.1373061	0.1373061	0.1373061	0.1373061	0.1373061	0.1373061	0.1373061	0.1373061	0.1373061	0.1373061	0.1373061	0.1373061	0.1373061	0.1373061	0.1373061	0.1373061	0.1373061	0.1373061	0.1373061	0.1373061	0.1373061	0.1373061	0.1373061	0.1373061	0.1373061	0.1373061	0.1373061	0.1373061	0.1373061	0.1373061	0.1373061	0.1373061	0.1373061	0.1373061	0.1373061	0.1373061	0.1373061
¸ßË¹°×ÔëÉù´¦Àí (524).mp3	-0.048657604	-0.048657604	-0.048657604	-0.048657604	-0.048657604	-0.048657604	-0.048657604	-0.048657604	-0.048657604	-0.048657604	-0.048657604	-0.048657604	-0.048657604	-0.048657604	-0.048657604	-0.048657604	-0.048657604	-0.048657604	-0.048657604	-0.048657604	-0.048657604	-0.048657604	-0.048657604	-0.048657604	-0.048657604	-0.048657604	-0.048657604	-0.048657604	-0.048657604	-0.048657604	-0.048657604	-0.048657604	-0.048657604	-0.048657604	-0.048657604	-0.048657604	-0.048657604	-0.048657604	-0.048657604	-0.048657604	-0.048657604	-0.048657604	-0.048657604	-0.048657604	-0.048657604	-0.048657604	-0.048657604	-0.048657604	-0.048657604
¸ßË¹°×ÔëÉù´¦Àí (525).mp3	-0.13899183	-0.13899183	-0.13899183	-0.13899183	-0.13899183	-0.13899183	-0.13899183	-0.13899183	-0.13899183	-0.13899183	-0.13899183	-0.13899183	-0.13899183	-0.13899183	-0.13899183	-0.13899183	-0.13899183	-0.13899183	-0.13899183	-0.13899183	-0.13899183	-0.13899183	-0.13899183	-0.13899183	-0.13899183	-0.13899183	-0.13899183	-0.13899183	-0.13899183	-0.13899183	-0.13899183	-0.13899183	-0.13899183	-0.13899183	-0.13899183	-0.13899183	-0.13899183	-0.13899183	-0.13899183	-0.13899183	-0.13899183	-0.13899183	-0.13899183	-0.13899183	-0.13899183	-0.13899183	-0.13899183	-0.13899183	-0.13899183
¸ßË¹°×ÔëÉù´¦Àí (526).mp3	-0.02607502	-0.02607502	-0.02607502	-0.02607502	-0.02607502	-0.02607502	-0.02607502	-0.02607502	-0.02607502	-0.02607502	-0.02607502	-0.02607502	-0.02607502	-0.02607502	-0.02607502	-0.02607502	-0.02607502	-0.02607502	-0.02607502	-0.02607502	-0.02607502	-0.02607502	-0.02607502	-0.02607502	-0.02607502	-0.02607502	-0.02607502	-0.02607502	-0.02607502	-0.02607502	-0.02607502	-0.02607502	-0.02607502	-0.02607502	-0.02607502	-0.02607502	-0.02607502	-0.02607502	-0.02607502	-0.02607502	-0.02607502	-0.02607502	-0.02607502	-0.02607502	-0.02607502	-0.02607502	-0.02607502	-0.02607502	-0.02607502
¸ßË¹°×ÔëÉù´¦Àí (527).mp3	-0.0565496	-0.0565496	-0.0565496	-0.0565496	-0.0565496	-0.0565496	-0.0565496	-0.0565496	-0.0565496	-0.0565496	-0.0565496	-0.0565496	-0.0565496	-0.0565496	-0.0565496	-0.0565496	-0.0565496	-0.0565496	-0.0565496	-0.0565496	-0.0565496	-0.0565496	-0.0565496	-0.0565496	-0.0565496	-0.0565496	-0.0565496	-0.0565496	-0.0565496	-0.0565496	-0.0565496	-0.0565496	-0.0565496	-0.0565496	-0.0565496	-0.0565496	-0.0565496	-0.0565496	-0.0565496	-0.0565496	-0.0565496	-0.0565496	-0.0565496	-0.0565496	-0.0565496	-0.0565496	-0.0565496	-0.0565496	-0.0565496
¸ßË¹°×ÔëÉù´¦Àí (528).mp3	-0.14990401	-0.14990401	-0.14990401	-0.14990401	-0.14990401	-0.14990401	-0.14990401	-0.14990401	-0.14990401	-0.14990401	-0.14990401	-0.14990401	-0.14990401	-0.14990401	-0.14990401	-0.14990401	-0.14990401	-0.14990401	-0.14990401	-0.14990401	-0.14990401	-0.14990401	-0.14990401	-0.14990401	-0.14990401	-0.14990401	-0.14990401	-0.14990401	-0.14990401	-0.14990401	-0.14990401	-0.14990401	-0.14990401	-0.14990401	-0.14990401	-0.14990401	-0.14990401	-0.14990401	-0.14990401	-0.14990401	-0.14990401	-0.14990401	-0.14990401	-0.14990401	-0.14990401	-0.14990401	-0.14990401	-0.14990401	-0.14990401
¸ßË¹°×ÔëÉù´¦Àí (529).mp3	0.1334908	0.1334908	0.1334908	0.1334908	0.1334908	0.1334908	0.1334908	0.1334908	0.1334908	0.1334908	0.1334908	0.1334908	0.1334908	0.1334908	0.1334908	0.1334908	0.1334908	0.1334908	0.1334908	0.1334908	0.1334908	0.1334908	0.1334908	0.1334908	0.1334908	0.1334908	0.1334908	0.1334908	0.1334908	0.1334908	0.1334908	0.1334908	0.1334908	0.1334908	0.1334908	0.1334908	0.1334908	0.1334908	0.1334908	0.1334908	0.1334908	0.1334908	0.1334908	0.1334908	0.1334908	0.1334908	0.1334908	0.1334908	0.1334908
¸ßË¹°×ÔëÉù´¦Àí (530).mp3	0.062592015	0.062592015	0.062592015	0.062592015	0.062592015	0.062592015	0.062592015	0.062592015	0.062592015	0.062592015	0.062592015	0.062592015	0.062592015	0.062592015	0.062592015	0.062592015	0.062592015	0.062592015	0.062592015	0.062592015	0.062592015	0.062592015	0.062592015	0.062592015	0.062592015	0.062592015	0.062592015	0.062592015	0.062592015	0.062592015	0.062592015	0.062592015	0.062592015	0.062592015	0.062592015	0.062592015	0.062592015	0.062592015	0.062592015	0.062592015	0.062592015	0.062592015	0.062592015	0.062592015	0.062592015	0.062592015	0.062592015	0.062592015	0.062592015
¸ßË¹°×ÔëÉù´¦Àí (531).mp3	-0.16345897	-0.16345897	-0.16345897	-0.16345897	-0.16345897	-0.16345897	-0.16345897	-0.16345897	-0.16345897	-0.16345897	-0.16345897	-0.16345897	-0.16345897	-0.16345897	-0.16345897	-0.16345897	-0.16345897	-0.16345897	-0.16345897	-0.16345897	-0.16345897	-0.16345897	-0.16345897	-0.16345897	-0.16345897	-0.16345897	-0.16345897	-0.16345897	-0.16345897	-0.16345897	-0.16345897	-0.16345897	-0.16345897	-0.16345897	-0.16345897	-0.16345897	-0.16345897	-0.16345897	-0.16345897	-0.16345897	-0.16345897	-0.16345897	-0.16345897	-0.16345897	-0.16345897	-0.16345897	-0.16345897	-0.16345897	-0.16345897
¸ßË¹°×ÔëÉù´¦Àí (532).mp3	-0.04044336	-0.04044336	-0.04044336	-0.04044336	-0.04044336	-0.04044336	-0.04044336	-0.04044336	-0.04044336	-0.04044336	-0.04044336	-0.04044336	-0.04044336	-0.04044336	-0.04044336	-0.04044336	-0.04044336	-0.04044336	-0.04044336	-0.04044336	-0.04044336	-0.04044336	-0.04044336	-0.04044336	-0.04044336	-0.04044336	-0.04044336	-0.04044336	-0.04044336	-0.04044336	-0.04044336	-0.04044336	-0.04044336	-0.04044336	-0.04044336	-0.04044336	-0.04044336	-0.04044336	-0.04044336	-0.04044336	-0.04044336	-0.04044336	-0.04044336	-0.04044336	-0.04044336	-0.04044336	-0.04044336	-0.04044336	-0.04044336
¸ßË¹°×ÔëÉù´¦Àí (533).mp3	-0.09383082	-0.09383082	-0.09383082	-0.09383082	-0.09383082	-0.09383082	-0.09383082	-0.09383082	-0.09383082	-0.09383082	-0.09383082	-0.09383082	-0.09383082	-0.09383082	-0.09383082	-0.09383082	-0.09383082	-0.09383082	-0.09383082	-0.09383082	-0.09383082	-0.09383082	-0.09383082	-0.09383082	-0.09383082	-0.09383082	-0.09383082	-0.09383082	-0.09383082	-0.09383082	-0.09383082	-0.09383082	-0.09383082	-0.09383082	-0.09383082	-0.09383082	-0.09383082	-0.09383082	-0.09383082	-0.09383082	-0.09383082	-0.09383082	-0.09383082	-0.09383082	-0.09383082	-0.09383082	-0.09383082	-0.09383082	-0.09383082
¸ßË¹°×ÔëÉù´¦Àí (534).mp3	-0.03668814	-0.03668814	-0.03668814	-0.03668814	-0.03668814	-0.03668814	-0.03668814	-0.03668814	-0.03668814	-0.03668814	-0.03668814	-0.03668814	-0.03668814	-0.03668814	-0.03668814	-0.03668814	-0.03668814	-0.03668814	-0.03668814	-0.03668814	-0.03668814	-0.03668814	-0.03668814	-0.03668814	-0.03668814	-0.03668814	-0.03668814	-0.03668814	-0.03668814	-0.03668814	-0.03668814	-0.03668814	-0.03668814	-0.03668814	-0.03668814	-0.03668814	-0.03668814	-0.03668814	-0.03668814	-0.03668814	-0.03668814	-0.03668814	-0.03668814	-0.03668814	-0.03668814	-0.03668814	-0.03668814	-0.03668814	-0.03668814
¸ßË¹°×ÔëÉù´¦Àí (535).mp3	0.11303841	0.11303841	0.11303841	0.11303841	0.11303841	0.11303841	0.11303841	0.11303841	0.11303841	0.11303841	0.11303841	0.11303841	0.11303841	0.11303841	0.11303841	0.11303841	0.11303841	0.11303841	0.11303841	0.11303841	0.11303841	0.11303841	0.11303841	0.11303841	0.11303841	0.11303841	0.11303841	0.11303841	0.11303841	0.11303841	0.11303841	0.11303841	0.11303841	0.11303841	0.11303841	0.11303841	0.11303841	0.11303841	0.11303841	0.11303841	0.11303841	0.11303841	0.11303841	0.11303841	0.11303841	0.11303841	0.11303841	0.11303841	0.11303841
¸ßË¹°×ÔëÉù´¦Àí (536).mp3	0.08049933	0.08049933	0.08049933	0.08049933	0.08049933	0.08049933	0.08049933	0.08049933	0.08049933	0.08049933	0.08049933	0.08049933	0.08049933	0.08049933	0.08049933	0.08049933	0.08049933	0.08049933	0.08049933	0.08049933	0.08049933	0.08049933	0.08049933	0.08049933	0.08049933	0.08049933	0.08049933	0.08049933	0.08049933	0.08049933	0.08049933	0.08049933	0.08049933	0.08049933	0.08049933	0.08049933	0.08049933	0.08049933	0.08049933	0.08049933	0.08049933	0.08049933	0.08049933	0.08049933	0.08049933	0.08049933	0.08049933	0.08049933	0.08049933
¸ßË¹°×ÔëÉù´¦Àí (537).mp3	0.19995481	0.19995481	0.19995481	0.19995481	0.19995481	0.19995481	0.19995481	0.19995481	0.19995481	0.19995481	0.19995481	0.19995481	0.19995481	0.19995481	0.19995481	0.19995481	0.19995481	0.19995481	0.19995481	0.19995481	0.19995481	0.19995481	0.19995481	0.19995481	0.19995481	0.19995481	0.19995481	0.19995481	0.19995481	0.19995481	0.19995481	0.19995481	0.19995481	0.19995481	0.19995481	0.19995481	0.19995481	0.19995481	0.19995481	0.19995481	0.19995481	0.19995481	0.19995481	0.19995481	0.19995481	0.19995481	0.19995481	0.19995481	0.19995481
¸ßË¹°×ÔëÉù´¦Àí (538).mp3	-0.198915	-0.198915	-0.198915	-0.198915	-0.198915	-0.198915	-0.198915	-0.198915	-0.198915	-0.198915	-0.198915	-0.198915	-0.198915	-0.198915	-0.198915	-0.198915	-0.198915	-0.198915	-0.198915	-0.198915	-0.198915	-0.198915	-0.198915	-0.198915	-0.198915	-0.198915	-0.198915	-0.198915	-0.198915	-0.198915	-0.198915	-0.198915	-0.198915	-0.198915	-0.198915	-0.198915	-0.198915	-0.198915	-0.198915	-0.198915	-0.198915	-0.198915	-0.198915	-0.198915	-0.198915	-0.198915	-0.198915	-0.198915	-0.198915
¸ßË¹°×ÔëÉù´¦Àí (539).mp3	0.1436749	0.1436749	0.1436749	0.1436749	0.1436749	0.1436749	0.1436749	0.1436749	0.1436749	0.1436749	0.1436749	0.1436749	0.1436749	0.1436749	0.1436749	0.1436749	0.1436749	0.1436749	0.1436749	0.1436749	0.1436749	0.1436749	0.1436749	0.1436749	0.1436749	0.1436749	0.1436749	0.1436749	0.1436749	0.1436749	0.1436749	0.1436749	0.1436749	0.1436749	0.1436749	0.1436749	0.1436749	0.1436749	0.1436749	0.1436749	0.1436749	0.1436749	0.1436749	0.1436749	0.1436749	0.1436749	0.1436749	0.1436749	0.1436749
¸ßË¹°×ÔëÉù´¦Àí (540).mp3	0.18186802	0.18186802	0.18186802	0.18186802	0.18186802	0.18186802	0.18186802	0.18186802	0.18186802	0.18186802	0.18186802	0.18186802	0.18186802	0.18186802	0.18186802	0.18186802	0.18186802	0.18186802	0.18186802	0.18186802	0.18186802	0.18186802	0.18186802	0.18186802	0.18186802	0.18186802	0.18186802	0.18186802	0.18186802	0.18186802	0.18186802	0.18186802	0.18186802	0.18186802	0.18186802	0.18186802	0.18186802	0.18186802	0.18186802	0.18186802	0.18186802	0.18186802	0.18186802	0.18186802	0.18186802	0.18186802	0.18186802	0.18186802	0.18186802
¸ßË¹°×ÔëÉù´¦Àí (541).mp3	0.12225583	0.12225583	0.12225583	0.12225583	0.12225583	0.12225583	0.12225583	0.12225583	0.12225583	0.12225583	0.12225583	0.12225583	0.12225583	0.12225583	0.12225583	0.12225583	0.12225583	0.12225583	0.12225583	0.12225583	0.12225583	0.12225583	0.12225583	0.12225583	0.12225583	0.12225583	0.12225583	0.12225583	0.12225583	0.12225583	0.12225583	0.12225583	0.12225583	0.12225583	0.12225583	0.12225583	0.12225583	0.12225583	0.12225583	0.12225583	0.12225583	0.12225583	0.12225583	0.12225583	0.12225583	0.12225583	0.12225583	0.12225583	0.12225583
¸ßË¹°×ÔëÉù´¦Àí (542).mp3	-0.01174695	-0.01174695	-0.01174695	-0.01174695	-0.01174695	-0.01174695	-0.01174695	-0.01174695	-0.01174695	-0.01174695	-0.01174695	-0.01174695	-0.01174695	-0.01174695	-0.01174695	-0.01174695	-0.01174695	-0.01174695	-0.01174695	-0.01174695	-0.01174695	-0.01174695	-0.01174695	-0.01174695	-0.01174695	-0.01174695	-0.01174695	-0.01174695	-0.01174695	-0.01174695	-0.01174695	-0.01174695	-0.01174695	-0.01174695	-0.01174695	-0.01174695	-0.01174695	-0.01174695	-0.01174695	-0.01174695	-0.01174695	-0.01174695	-0.01174695	-0.01174695	-0.01174695	-0.01174695	-0.01174695	-0.01174695	-0.01174695
¸ßË¹°×ÔëÉù´¦Àí (543).mp3	0.013106629	0.013106629	0.013106629	0.013106629	0.013106629	0.013106629	0.013106629	0.013106629	0.013106629	0.013106629	0.013106629	0.013106629	0.013106629	0.013106629	0.013106629	0.013106629	0.013106629	0.013106629	0.013106629	0.013106629	0.013106629	0.013106629	0.013106629	0.013106629	0.013106629	0.013106629	0.013106629	0.013106629	0.013106629	0.013106629	0.013106629	0.013106629	0.013106629	0.013106629	0.013106629	0.013106629	0.013106629	0.013106629	0.013106629	0.013106629	0.013106629	0.013106629	0.013106629	0.013106629	0.013106629	0.013106629	0.013106629	0.013106629	0.013106629
¸ßË¹°×ÔëÉù´¦Àí (544).mp3	0.002463907	0.002463907	0.002463907	0.002463907	0.002463907	0.002463907	0.002463907	0.002463907	0.002463907	0.002463907	0.002463907	0.002463907	0.002463907	0.002463907	0.002463907	0.002463907	0.002463907	0.002463907	0.002463907	0.002463907	0.002463907	0.002463907	0.002463907	0.002463907	0.002463907	0.002463907	0.002463907	0.002463907	0.002463907	0.002463907	0.002463907	0.002463907	0.002463907	0.002463907	0.002463907	0.002463907	0.002463907	0.002463907	0.002463907	0.002463907	0.002463907	0.002463907	0.002463907	0.002463907	0.002463907	0.002463907	0.002463907	0.002463907	0.002463907
¸ßË¹°×ÔëÉù´¦Àí (545).mp3	-0.20021102	-0.20021102	-0.20021102	-0.20021102	-0.20021102	-0.20021102	-0.20021102	-0.20021102	-0.20021102	-0.20021102	-0.20021102	-0.20021102	-0.20021102	-0.20021102	-0.20021102	-0.20021102	-0.20021102	-0.20021102	-0.20021102	-0.20021102	-0.20021102	-0.20021102	-0.20021102	-0.20021102	-0.20021102	-0.20021102	-0.20021102	-0.20021102	-0.20021102	-0.20021102	-0.20021102	-0.20021102	-0.20021102	-0.20021102	-0.20021102	-0.20021102	-0.20021102	-0.20021102	-0.20021102	-0.20021102	-0.20021102	-0.20021102	-0.20021102	-0.20021102	-0.20021102	-0.20021102	-0.20021102	-0.20021102	-0.20021102
¸ßË¹°×ÔëÉù´¦Àí (546).mp3	-0.003406078	-0.003406078	-0.003406078	-0.003406078	-0.003406078	-0.003406078	-0.003406078	-0.003406078	-0.003406078	-0.003406078	-0.003406078	-0.003406078	-0.003406078	-0.003406078	-0.003406078	-0.003406078	-0.003406078	-0.003406078	-0.003406078	-0.003406078	-0.003406078	-0.003406078	-0.003406078	-0.003406078	-0.003406078	-0.003406078	-0.003406078	-0.003406078	-0.003406078	-0.003406078	-0.003406078	-0.003406078	-0.003406078	-0.003406078	-0.003406078	-0.003406078	-0.003406078	-0.003406078	-0.003406078	-0.003406078	-0.003406078	-0.003406078	-0.003406078	-0.003406078	-0.003406078	-0.003406078	-0.003406078	-0.003406078	-0.003406078
¸ßË¹°×ÔëÉù´¦Àí (547).mp3	0.099258184	0.099258184	0.099258184	0.099258184	0.099258184	0.099258184	0.099258184	0.099258184	0.099258184	0.099258184	0.099258184	0.099258184	0.099258184	0.099258184	0.099258184	0.099258184	0.099258184	0.099258184	0.099258184	0.099258184	0.099258184	0.099258184	0.099258184	0.099258184	0.099258184	0.099258184	0.099258184	0.099258184	0.099258184	0.099258184	0.099258184	0.099258184	0.099258184	0.099258184	0.099258184	0.099258184	0.099258184	0.099258184	0.099258184	0.099258184	0.099258184	0.099258184	0.099258184	0.099258184	0.099258184	0.099258184	0.099258184	0.099258184	0.099258184
¸ßË¹°×ÔëÉù´¦Àí (548).mp3	0.12073495	0.12073495	0.12073495	0.12073495	0.12073495	0.12073495	0.12073495	0.12073495	0.12073495	0.12073495	0.12073495	0.12073495	0.12073495	0.12073495	0.12073495	0.12073495	0.12073495	0.12073495	0.12073495	0.12073495	0.12073495	0.12073495	0.12073495	0.12073495	0.12073495	0.12073495	0.12073495	0.12073495	0.12073495	0.12073495	0.12073495	0.12073495	0.12073495	0.12073495	0.12073495	0.12073495	0.12073495	0.12073495	0.12073495	0.12073495	0.12073495	0.12073495	0.12073495	0.12073495	0.12073495	0.12073495	0.12073495	0.12073495	0.12073495
¸ßË¹°×ÔëÉù´¦Àí (549).mp3	0.19566154	0.19566154	0.19566154	0.19566154	0.19566154	0.19566154	0.19566154	0.19566154	0.19566154	0.19566154	0.19566154	0.19566154	0.19566154	0.19566154	0.19566154	0.19566154	0.19566154	0.19566154	0.19566154	0.19566154	0.19566154	0.19566154	0.19566154	0.19566154	0.19566154	0.19566154	0.19566154	0.19566154	0.19566154	0.19566154	0.19566154	0.19566154	0.19566154	0.19566154	0.19566154	0.19566154	0.19566154	0.19566154	0.19566154	0.19566154	0.19566154	0.19566154	0.19566154	0.19566154	0.19566154	0.19566154	0.19566154	0.19566154	0.19566154
¸ßË¹°×ÔëÉù´¦Àí (550).mp3	0.03668601	0.03668601	0.03668601	0.03668601	0.03668601	0.03668601	0.03668601	0.03668601	0.03668601	0.03668601	0.03668601	0.03668601	0.03668601	0.03668601	0.03668601	0.03668601	0.03668601	0.03668601	0.03668601	0.03668601	0.03668601	0.03668601	0.03668601	0.03668601	0.03668601	0.03668601	0.03668601	0.03668601	0.03668601	0.03668601	0.03668601	0.03668601	0.03668601	0.03668601	0.03668601	0.03668601	0.03668601	0.03668601	0.03668601	0.03668601	0.03668601	0.03668601	0.03668601	0.03668601	0.03668601	0.03668601	0.03668601	0.03668601	0.03668601
¸ßË¹°×ÔëÉù´¦Àí (551).mp3	-0.20678669	-0.20678669	-0.20678669	-0.20678669	-0.20678669	-0.20678669	-0.20678669	-0.20678669	-0.20678669	-0.20678669	-0.20678669	-0.20678669	-0.20678669	-0.20678669	-0.20678669	-0.20678669	-0.20678669	-0.20678669	-0.20678669	-0.20678669	-0.20678669	-0.20678669	-0.20678669	-0.20678669	-0.20678669	-0.20678669	-0.20678669	-0.20678669	-0.20678669	-0.20678669	-0.20678669	-0.20678669	-0.20678669	-0.20678669	-0.20678669	-0.20678669	-0.20678669	-0.20678669	-0.20678669	-0.20678669	-0.20678669	-0.20678669	-0.20678669	-0.20678669	-0.20678669	-0.20678669	-0.20678669	-0.20678669	-0.20678669
¸ßË¹°×ÔëÉù´¦Àí (552).mp3	0.012053721	0.012053721	0.012053721	0.012053721	0.012053721	0.012053721	0.012053721	0.012053721	0.012053721	0.012053721	0.012053721	0.012053721	0.012053721	0.012053721	0.012053721	0.012053721	0.012053721	0.012053721	0.012053721	0.012053721	0.012053721	0.012053721	0.012053721	0.012053721	0.012053721	0.012053721	0.012053721	0.012053721	0.012053721	0.012053721	0.012053721	0.012053721	0.012053721	0.012053721	0.012053721	0.012053721	0.012053721	0.012053721	0.012053721	0.012053721	0.012053721	0.012053721	0.012053721	0.012053721	0.012053721	0.012053721	0.012053721	0.012053721	0.012053721
¸ßË¹°×ÔëÉù´¦Àí (553).mp3	-0.21895793	-0.21895793	-0.21895793	-0.21895793	-0.21895793	-0.21895793	-0.21895793	-0.21895793	-0.21895793	-0.21895793	-0.21895793	-0.21895793	-0.21895793	-0.21895793	-0.21895793	-0.21895793	-0.21895793	-0.21895793	-0.21895793	-0.21895793	-0.21895793	-0.21895793	-0.21895793	-0.21895793	-0.21895793	-0.21895793	-0.21895793	-0.21895793	-0.21895793	-0.21895793	-0.21895793	-0.21895793	-0.21895793	-0.21895793	-0.21895793	-0.21895793	-0.21895793	-0.21895793	-0.21895793	-0.21895793	-0.21895793	-0.21895793	-0.21895793	-0.21895793	-0.21895793	-0.21895793	-0.21895793	-0.21895793	-0.21895793
¸ßË¹°×ÔëÉù´¦Àí (554).mp3	-0.036171198	-0.036171198	-0.036171198	-0.036171198	-0.036171198	-0.036171198	-0.036171198	-0.036171198	-0.036171198	-0.036171198	-0.036171198	-0.036171198	-0.036171198	-0.036171198	-0.036171198	-0.036171198	-0.036171198	-0.036171198	-0.036171198	-0.036171198	-0.036171198	-0.036171198	-0.036171198	-0.036171198	-0.036171198	-0.036171198	-0.036171198	-0.036171198	-0.036171198	-0.036171198	-0.036171198	-0.036171198	-0.036171198	-0.036171198	-0.036171198	-0.036171198	-0.036171198	-0.036171198	-0.036171198	-0.036171198	-0.036171198	-0.036171198	-0.036171198	-0.036171198	-0.036171198	-0.036171198	-0.036171198	-0.036171198	-0.036171198
¸ßË¹°×ÔëÉù´¦Àí (555).mp3	-0.16529188	-0.16529188	-0.16529188	-0.16529188	-0.16529188	-0.16529188	-0.16529188	-0.16529188	-0.16529188	-0.16529188	-0.16529188	-0.16529188	-0.16529188	-0.16529188	-0.16529188	-0.16529188	-0.16529188	-0.16529188	-0.16529188	-0.16529188	-0.16529188	-0.16529188	-0.16529188	-0.16529188	-0.16529188	-0.16529188	-0.16529188	-0.16529188	-0.16529188	-0.16529188	-0.16529188	-0.16529188	-0.16529188	-0.16529188	-0.16529188	-0.16529188	-0.16529188	-0.16529188	-0.16529188	-0.16529188	-0.16529188	-0.16529188	-0.16529188	-0.16529188	-0.16529188	-0.16529188	-0.16529188	-0.16529188	-0.16529188
¸ßË¹°×ÔëÉù´¦Àí (556).mp3	0.13463673	0.13463673	0.13463673	0.13463673	0.13463673	0.13463673	0.13463673	0.13463673	0.13463673	0.13463673	0.13463673	0.13463673	0.13463673	0.13463673	0.13463673	0.13463673	0.13463673	0.13463673	0.13463673	0.13463673	0.13463673	0.13463673	0.13463673	0.13463673	0.13463673	0.13463673	0.13463673	0.13463673	0.13463673	0.13463673	0.13463673	0.13463673	0.13463673	0.13463673	0.13463673	0.13463673	0.13463673	0.13463673	0.13463673	0.13463673	0.13463673	0.13463673	0.13463673	0.13463673	0.13463673	0.13463673	0.13463673	0.13463673	0.13463673
¸ßË¹°×ÔëÉù´¦Àí (557).mp3	0.079684846	0.079684846	0.079684846	0.079684846	0.079684846	0.079684846	0.079684846	0.079684846	0.079684846	0.079684846	0.079684846	0.079684846	0.079684846	0.079684846	0.079684846	0.079684846	0.079684846	0.079684846	0.079684846	0.079684846	0.079684846	0.079684846	0.079684846	0.079684846	0.079684846	0.079684846	0.079684846	0.079684846	0.079684846	0.079684846	0.079684846	0.079684846	0.079684846	0.079684846	0.079684846	0.079684846	0.079684846	0.079684846	0.079684846	0.079684846	0.079684846	0.079684846	0.079684846	0.079684846	0.079684846	0.079684846	0.079684846	0.079684846	0.079684846
¸ßË¹°×ÔëÉù´¦Àí (558).mp3	-0.037957735	-0.037957735	-0.037957735	-0.037957735	-0.037957735	-0.037957735	-0.037957735	-0.037957735	-0.037957735	-0.037957735	-0.037957735	-0.037957735	-0.037957735	-0.037957735	-0.037957735	-0.037957735	-0.037957735	-0.037957735	-0.037957735	-0.037957735	-0.037957735	-0.037957735	-0.037957735	-0.037957735	-0.037957735	-0.037957735	-0.037957735	-0.037957735	-0.037957735	-0.037957735	-0.037957735	-0.037957735	-0.037957735	-0.037957735	-0.037957735	-0.037957735	-0.037957735	-0.037957735	-0.037957735	-0.037957735	-0.037957735	-0.037957735	-0.037957735	-0.037957735	-0.037957735	-0.037957735	-0.037957735	-0.037957735	-0.037957735
¸ßË¹°×ÔëÉù´¦Àí (559).mp3	0.049101256	0.049101256	0.049101256	0.049101256	0.049101256	0.049101256	0.049101256	0.049101256	0.049101256	0.049101256	0.049101256	0.049101256	0.049101256	0.049101256	0.049101256	0.049101256	0.049101256	0.049101256	0.049101256	0.049101256	0.049101256	0.049101256	0.049101256	0.049101256	0.049101256	0.049101256	0.049101256	0.049101256	0.049101256	0.049101256	0.049101256	0.049101256	0.049101256	0.049101256	0.049101256	0.049101256	0.049101256	0.049101256	0.049101256	0.049101256	0.049101256	0.049101256	0.049101256	0.049101256	0.049101256	0.049101256	0.049101256	0.049101256	0.049101256
¸ßË¹°×ÔëÉù´¦Àí (560).mp3	0.13171658	0.13171658	0.13171658	0.13171658	0.13171658	0.13171658	0.13171658	0.13171658	0.13171658	0.13171658	0.13171658	0.13171658	0.13171658	0.13171658	0.13171658	0.13171658	0.13171658	0.13171658	0.13171658	0.13171658	0.13171658	0.13171658	0.13171658	0.13171658	0.13171658	0.13171658	0.13171658	0.13171658	0.13171658	0.13171658	0.13171658	0.13171658	0.13171658	0.13171658	0.13171658	0.13171658	0.13171658	0.13171658	0.13171658	0.13171658	0.13171658	0.13171658	0.13171658	0.13171658	0.13171658	0.13171658	0.13171658	0.13171658	0.13171658
¸ßË¹°×ÔëÉù´¦Àí (561).mp3	-0.13896006	-0.13896006	-0.13896006	-0.13896006	-0.13896006	-0.13896006	-0.13896006	-0.13896006	-0.13896006	-0.13896006	-0.13896006	-0.13896006	-0.13896006	-0.13896006	-0.13896006	-0.13896006	-0.13896006	-0.13896006	-0.13896006	-0.13896006	-0.13896006	-0.13896006	-0.13896006	-0.13896006	-0.13896006	-0.13896006	-0.13896006	-0.13896006	-0.13896006	-0.13896006	-0.13896006	-0.13896006	-0.13896006	-0.13896006	-0.13896006	-0.13896006	-0.13896006	-0.13896006	-0.13896006	-0.13896006	-0.13896006	-0.13896006	-0.13896006	-0.13896006	-0.13896006	-0.13896006	-0.13896006	-0.13896006	-0.13896006
¸ßË¹°×ÔëÉù´¦Àí (562).mp3	0.21761233	0.21761233	0.21761233	0.21761233	0.21761233	0.21761233	0.21761233	0.21761233	0.21761233	0.21761233	0.21761233	0.21761233	0.21761233	0.21761233	0.21761233	0.21761233	0.21761233	0.21761233	0.21761233	0.21761233	0.21761233	0.21761233	0.21761233	0.21761233	0.21761233	0.21761233	0.21761233	0.21761233	0.21761233	0.21761233	0.21761233	0.21761233	0.21761233	0.21761233	0.21761233	0.21761233	0.21761233	0.21761233	0.21761233	0.21761233	0.21761233	0.21761233	0.21761233	0.21761233	0.21761233	0.21761233	0.21761233	0.21761233	0.21761233
¸ßË¹°×ÔëÉù´¦Àí (563).mp3	0.06797185	0.06797185	0.06797185	0.06797185	0.06797185	0.06797185	0.06797185	0.06797185	0.06797185	0.06797185	0.06797185	0.06797185	0.06797185	0.06797185	0.06797185	0.06797185	0.06797185	0.06797185	0.06797185	0.06797185	0.06797185	0.06797185	0.06797185	0.06797185	0.06797185	0.06797185	0.06797185	0.06797185	0.06797185	0.06797185	0.06797185	0.06797185	0.06797185	0.06797185	0.06797185	0.06797185	0.06797185	0.06797185	0.06797185	0.06797185	0.06797185	0.06797185	0.06797185	0.06797185	0.06797185	0.06797185	0.06797185	0.06797185	0.06797185
¸ßË¹°×ÔëÉù´¦Àí (564).mp3	-0.023446165	-0.023446165	-0.023446165	-0.023446165	-0.023446165	-0.023446165	-0.023446165	-0.023446165	-0.023446165	-0.023446165	-0.023446165	-0.023446165	-0.023446165	-0.023446165	-0.023446165	-0.023446165	-0.023446165	-0.023446165	-0.023446165	-0.023446165	-0.023446165	-0.023446165	-0.023446165	-0.023446165	-0.023446165	-0.023446165	-0.023446165	-0.023446165	-0.023446165	-0.023446165	-0.023446165	-0.023446165	-0.023446165	-0.023446165	-0.023446165	-0.023446165	-0.023446165	-0.023446165	-0.023446165	-0.023446165	-0.023446165	-0.023446165	-0.023446165	-0.023446165	-0.023446165	-0.023446165	-0.023446165	-0.023446165	-0.023446165
¸ßË¹°×ÔëÉù´¦Àí (565).mp3	-0.07794954	-0.07794954	-0.07794954	-0.07794954	-0.07794954	-0.07794954	-0.07794954	-0.07794954	-0.07794954	-0.07794954	-0.07794954	-0.07794954	-0.07794954	-0.07794954	-0.07794954	-0.07794954	-0.07794954	-0.07794954	-0.07794954	-0.07794954	-0.07794954	-0.07794954	-0.07794954	-0.07794954	-0.07794954	-0.07794954	-0.07794954	-0.07794954	-0.07794954	-0.07794954	-0.07794954	-0.07794954	-0.07794954	-0.07794954	-0.07794954	-0.07794954	-0.07794954	-0.07794954	-0.07794954	-0.07794954	-0.07794954	-0.07794954	-0.07794954	-0.07794954	-0.07794954	-0.07794954	-0.07794954	-0.07794954	-0.07794954
¸ßË¹°×ÔëÉù´¦Àí (566).mp3	-0.07391102	-0.07391102	-0.07391102	-0.07391102	-0.07391102	-0.07391102	-0.07391102	-0.07391102	-0.07391102	-0.07391102	-0.07391102	-0.07391102	-0.07391102	-0.07391102	-0.07391102	-0.07391102	-0.07391102	-0.07391102	-0.07391102	-0.07391102	-0.07391102	-0.07391102	-0.07391102	-0.07391102	-0.07391102	-0.07391102	-0.07391102	-0.07391102	-0.07391102	-0.07391102	-0.07391102	-0.07391102	-0.07391102	-0.07391102	-0.07391102	-0.07391102	-0.07391102	-0.07391102	-0.07391102	-0.07391102	-0.07391102	-0.07391102	-0.07391102	-0.07391102	-0.07391102	-0.07391102	-0.07391102	-0.07391102	-0.07391102
¸ßË¹°×ÔëÉù´¦Àí (567).mp3	0.06460241	0.06460241	0.06460241	0.06460241	0.06460241	0.06460241	0.06460241	0.06460241	0.06460241	0.06460241	0.06460241	0.06460241	0.06460241	0.06460241	0.06460241	0.06460241	0.06460241	0.06460241	0.06460241	0.06460241	0.06460241	0.06460241	0.06460241	0.06460241	0.06460241	0.06460241	0.06460241	0.06460241	0.06460241	0.06460241	0.06460241	0.06460241	0.06460241	0.06460241	0.06460241	0.06460241	0.06460241	0.06460241	0.06460241	0.06460241	0.06460241	0.06460241	0.06460241	0.06460241	0.06460241	0.06460241	0.06460241	0.06460241	0.06460241
¸ßË¹°×ÔëÉù´¦Àí (568).mp3	0.14571771	0.14571771	0.14571771	0.14571771	0.14571771	0.14571771	0.14571771	0.14571771	0.14571771	0.14571771	0.14571771	0.14571771	0.14571771	0.14571771	0.14571771	0.14571771	0.14571771	0.14571771	0.14571771	0.14571771	0.14571771	0.14571771	0.14571771	0.14571771	0.14571771	0.14571771	0.14571771	0.14571771	0.14571771	0.14571771	0.14571771	0.14571771	0.14571771	0.14571771	0.14571771	0.14571771	0.14571771	0.14571771	0.14571771	0.14571771	0.14571771	0.14571771	0.14571771	0.14571771	0.14571771	0.14571771	0.14571771	0.14571771	0.14571771
¸ßË¹°×ÔëÉù´¦Àí (569).mp3	0.04338776	0.04338776	0.04338776	0.04338776	0.04338776	0.04338776	0.04338776	0.04338776	0.04338776	0.04338776	0.04338776	0.04338776	0.04338776	0.04338776	0.04338776	0.04338776	0.04338776	0.04338776	0.04338776	0.04338776	0.04338776	0.04338776	0.04338776	0.04338776	0.04338776	0.04338776	0.04338776	0.04338776	0.04338776	0.04338776	0.04338776	0.04338776	0.04338776	0.04338776	0.04338776	0.04338776	0.04338776	0.04338776	0.04338776	0.04338776	0.04338776	0.04338776	0.04338776	0.04338776	0.04338776	0.04338776	0.04338776	0.04338776	0.04338776
¸ßË¹°×ÔëÉù´¦Àí (570).mp3	-0.062305935	-0.062305935	-0.062305935	-0.062305935	-0.062305935	-0.062305935	-0.062305935	-0.062305935	-0.062305935	-0.062305935	-0.062305935	-0.062305935	-0.062305935	-0.062305935	-0.062305935	-0.062305935	-0.062305935	-0.062305935	-0.062305935	-0.062305935	-0.062305935	-0.062305935	-0.062305935	-0.062305935	-0.062305935	-0.062305935	-0.062305935	-0.062305935	-0.062305935	-0.062305935	-0.062305935	-0.062305935	-0.062305935	-0.062305935	-0.062305935	-0.062305935	-0.062305935	-0.062305935	-0.062305935	-0.062305935	-0.062305935	-0.062305935	-0.062305935	-0.062305935	-0.062305935	-0.062305935	-0.062305935	-0.062305935	-0.062305935
¸ßË¹°×ÔëÉù´¦Àí (571).mp3	0.21331963	0.21331963	0.21331963	0.21331963	0.21331963	0.21331963	0.21331963	0.21331963	0.21331963	0.21331963	0.21331963	0.21331963	0.21331963	0.21331963	0.21331963	0.21331963	0.21331963	0.21331963	0.21331963	0.21331963	0.21331963	0.21331963	0.21331963	0.21331963	0.21331963	0.21331963	0.21331963	0.21331963	0.21331963	0.21331963	0.21331963	0.21331963	0.21331963	0.21331963	0.21331963	0.21331963	0.21331963	0.21331963	0.21331963	0.21331963	0.21331963	0.21331963	0.21331963	0.21331963	0.21331963	0.21331963	0.21331963	0.21331963	0.21331963
¸ßË¹°×ÔëÉù´¦Àí (572).mp3	0.07927222	0.07927222	0.07927222	0.07927222	0.07927222	0.07927222	0.07927222	0.07927222	0.07927222	0.07927222	0.07927222	0.07927222	0.07927222	0.07927222	0.07927222	0.07927222	0.07927222	0.07927222	0.07927222	0.07927222	0.07927222	0.07927222	0.07927222	0.07927222	0.07927222	0.07927222	0.07927222	0.07927222	0.07927222	0.07927222	0.07927222	0.07927222	0.07927222	0.07927222	0.07927222	0.07927222	0.07927222	0.07927222	0.07927222	0.07927222	0.07927222	0.07927222	0.07927222	0.07927222	0.07927222	0.07927222	0.07927222	0.07927222	0.07927222
¸ßË¹°×ÔëÉù´¦Àí (573).mp3	-0.22865498	-0.22865498	-0.22865498	-0.22865498	-0.22865498	-0.22865498	-0.22865498	-0.22865498	-0.22865498	-0.22865498	-0.22865498	-0.22865498	-0.22865498	-0.22865498	-0.22865498	-0.22865498	-0.22865498	-0.22865498	-0.22865498	-0.22865498	-0.22865498	-0.22865498	-0.22865498	-0.22865498	-0.22865498	-0.22865498	-0.22865498	-0.22865498	-0.22865498	-0.22865498	-0.22865498	-0.22865498	-0.22865498	-0.22865498	-0.22865498	-0.22865498	-0.22865498	-0.22865498	-0.22865498	-0.22865498	-0.22865498	-0.22865498	-0.22865498	-0.22865498	-0.22865498	-0.22865498	-0.22865498	-0.22865498	-0.22865498
¸ßË¹°×ÔëÉù´¦Àí (574).mp3	-0.02751515	-0.02751515	-0.02751515	-0.02751515	-0.02751515	-0.02751515	-0.02751515	-0.02751515	-0.02751515	-0.02751515	-0.02751515	-0.02751515	-0.02751515	-0.02751515	-0.02751515	-0.02751515	-0.02751515	-0.02751515	-0.02751515	-0.02751515	-0.02751515	-0.02751515	-0.02751515	-0.02751515	-0.02751515	-0.02751515	-0.02751515	-0.02751515	-0.02751515	-0.02751515	-0.02751515	-0.02751515	-0.02751515	-0.02751515	-0.02751515	-0.02751515	-0.02751515	-0.02751515	-0.02751515	-0.02751515	-0.02751515	-0.02751515	-0.02751515	-0.02751515	-0.02751515	-0.02751515	-0.02751515	-0.02751515	-0.02751515
¸ßË¹°×ÔëÉù´¦Àí (575).mp3	-0.1695706	-0.1695706	-0.1695706	-0.1695706	-0.1695706	-0.1695706	-0.1695706	-0.1695706	-0.1695706	-0.1695706	-0.1695706	-0.1695706	-0.1695706	-0.1695706	-0.1695706	-0.1695706	-0.1695706	-0.1695706	-0.1695706	-0.1695706	-0.1695706	-0.1695706	-0.1695706	-0.1695706	-0.1695706	-0.1695706	-0.1695706	-0.1695706	-0.1695706	-0.1695706	-0.1695706	-0.1695706	-0.1695706	-0.1695706	-0.1695706	-0.1695706	-0.1695706	-0.1695706	-0.1695706	-0.1695706	-0.1695706	-0.1695706	-0.1695706	-0.1695706	-0.1695706	-0.1695706	-0.1695706	-0.1695706	-0.1695706
¸ßË¹°×ÔëÉù´¦Àí (576).mp3	-0.016370952	-0.016370952	-0.016370952	-0.016370952	-0.016370952	-0.016370952	-0.016370952	-0.016370952	-0.016370952	-0.016370952	-0.016370952	-0.016370952	-0.016370952	-0.016370952	-0.016370952	-0.016370952	-0.016370952	-0.016370952	-0.016370952	-0.016370952	-0.016370952	-0.016370952	-0.016370952	-0.016370952	-0.016370952	-0.016370952	-0.016370952	-0.016370952	-0.016370952	-0.016370952	-0.016370952	-0.016370952	-0.016370952	-0.016370952	-0.016370952	-0.016370952	-0.016370952	-0.016370952	-0.016370952	-0.016370952	-0.016370952	-0.016370952	-0.016370952	-0.016370952	-0.016370952	-0.016370952	-0.016370952	-0.016370952	-0.016370952
¸ßË¹°×ÔëÉù´¦Àí (577).mp3	-0.027968906	-0.027968906	-0.027968906	-0.027968906	-0.027968906	-0.027968906	-0.027968906	-0.027968906	-0.027968906	-0.027968906	-0.027968906	-0.027968906	-0.027968906	-0.027968906	-0.027968906	-0.027968906	-0.027968906	-0.027968906	-0.027968906	-0.027968906	-0.027968906	-0.027968906	-0.027968906	-0.027968906	-0.027968906	-0.027968906	-0.027968906	-0.027968906	-0.027968906	-0.027968906	-0.027968906	-0.027968906	-0.027968906	-0.027968906	-0.027968906	-0.027968906	-0.027968906	-0.027968906	-0.027968906	-0.027968906	-0.027968906	-0.027968906	-0.027968906	-0.027968906	-0.027968906	-0.027968906	-0.027968906	-0.027968906	-0.027968906
¸ßË¹°×ÔëÉù´¦Àí (578).mp3	0.10123642	0.10123642	0.10123642	0.10123642	0.10123642	0.10123642	0.10123642	0.10123642	0.10123642	0.10123642	0.10123642	0.10123642	0.10123642	0.10123642	0.10123642	0.10123642	0.10123642	0.10123642	0.10123642	0.10123642	0.10123642	0.10123642	0.10123642	0.10123642	0.10123642	0.10123642	0.10123642	0.10123642	0.10123642	0.10123642	0.10123642	0.10123642	0.10123642	0.10123642	0.10123642	0.10123642	0.10123642	0.10123642	0.10123642	0.10123642	0.10123642	0.10123642	0.10123642	0.10123642	0.10123642	0.10123642	0.10123642	0.10123642	0.10123642
¸ßË¹°×ÔëÉù´¦Àí (579).mp3	0.015083435	0.015083435	0.015083435	0.015083435	0.015083435	0.015083435	0.015083435	0.015083435	0.015083435	0.015083435	0.015083435	0.015083435	0.015083435	0.015083435	0.015083435	0.015083435	0.015083435	0.015083435	0.015083435	0.015083435	0.015083435	0.015083435	0.015083435	0.015083435	0.015083435	0.015083435	0.015083435	0.015083435	0.015083435	0.015083435	0.015083435	0.015083435	0.015083435	0.015083435	0.015083435	0.015083435	0.015083435	0.015083435	0.015083435	0.015083435	0.015083435	0.015083435	0.015083435	0.015083435	0.015083435	0.015083435	0.015083435	0.015083435	0.015083435
¸ßË¹°×ÔëÉù´¦Àí (580).mp3	0.19613412	0.19613412	0.19613412	0.19613412	0.19613412	0.19613412	0.19613412	0.19613412	0.19613412	0.19613412	0.19613412	0.19613412	0.19613412	0.19613412	0.19613412	0.19613412	0.19613412	0.19613412	0.19613412	0.19613412	0.19613412	0.19613412	0.19613412	0.19613412	0.19613412	0.19613412	0.19613412	0.19613412	0.19613412	0.19613412	0.19613412	0.19613412	0.19613412	0.19613412	0.19613412	0.19613412	0.19613412	0.19613412	0.19613412	0.19613412	0.19613412	0.19613412	0.19613412	0.19613412	0.19613412	0.19613412	0.19613412	0.19613412	0.19613412
¸ßË¹°×ÔëÉù´¦Àí (581).mp3	-0.10178908	-0.10178908	-0.10178908	-0.10178908	-0.10178908	-0.10178908	-0.10178908	-0.10178908	-0.10178908	-0.10178908	-0.10178908	-0.10178908	-0.10178908	-0.10178908	-0.10178908	-0.10178908	-0.10178908	-0.10178908	-0.10178908	-0.10178908	-0.10178908	-0.10178908	-0.10178908	-0.10178908	-0.10178908	-0.10178908	-0.10178908	-0.10178908	-0.10178908	-0.10178908	-0.10178908	-0.10178908	-0.10178908	-0.10178908	-0.10178908	-0.10178908	-0.10178908	-0.10178908	-0.10178908	-0.10178908	-0.10178908	-0.10178908	-0.10178908	-0.10178908	-0.10178908	-0.10178908	-0.10178908	-0.10178908	-0.10178908
¸ßË¹°×ÔëÉù´¦Àí (582).mp3	0.14084888	0.14084888	0.14084888	0.14084888	0.14084888	0.14084888	0.14084888	0.14084888	0.14084888	0.14084888	0.14084888	0.14084888	0.14084888	0.14084888	0.14084888	0.14084888	0.14084888	0.14084888	0.14084888	0.14084888	0.14084888	0.14084888	0.14084888	0.14084888	0.14084888	0.14084888	0.14084888	0.14084888	0.14084888	0.14084888	0.14084888	0.14084888	0.14084888	0.14084888	0.14084888	0.14084888	0.14084888	0.14084888	0.14084888	0.14084888	0.14084888	0.14084888	0.14084888	0.14084888	0.14084888	0.14084888	0.14084888	0.14084888	0.14084888
¸ßË¹°×ÔëÉù´¦Àí (583).mp3	0.23315862	0.23315862	0.23315862	0.23315862	0.23315862	0.23315862	0.23315862	0.23315862	0.23315862	0.23315862	0.23315862	0.23315862	0.23315862	0.23315862	0.23315862	0.23315862	0.23315862	0.23315862	0.23315862	0.23315862	0.23315862	0.23315862	0.23315862	0.23315862	0.23315862	0.23315862	0.23315862	0.23315862	0.23315862	0.23315862	0.23315862	0.23315862	0.23315862	0.23315862	0.23315862	0.23315862	0.23315862	0.23315862	0.23315862	0.23315862	0.23315862	0.23315862	0.23315862	0.23315862	0.23315862	0.23315862	0.23315862	0.23315862	0.23315862
¸ßË¹°×ÔëÉù´¦Àí (584).mp3	-0.15283307	-0.15283307	-0.15283307	-0.15283307	-0.15283307	-0.15283307	-0.15283307	-0.15283307	-0.15283307	-0.15283307	-0.15283307	-0.15283307	-0.15283307	-0.15283307	-0.15283307	-0.15283307	-0.15283307	-0.15283307	-0.15283307	-0.15283307	-0.15283307	-0.15283307	-0.15283307	-0.15283307	-0.15283307	-0.15283307	-0.15283307	-0.15283307	-0.15283307	-0.15283307	-0.15283307	-0.15283307	-0.15283307	-0.15283307	-0.15283307	-0.15283307	-0.15283307	-0.15283307	-0.15283307	-0.15283307	-0.15283307	-0.15283307	-0.15283307	-0.15283307	-0.15283307	-0.15283307	-0.15283307	-0.15283307	-0.15283307
¸ßË¹°×ÔëÉù´¦Àí (585).mp3	0.050372362	0.050372362	0.050372362	0.050372362	0.050372362	0.050372362	0.050372362	0.050372362	0.050372362	0.050372362	0.050372362	0.050372362	0.050372362	0.050372362	0.050372362	0.050372362	0.050372362	0.050372362	0.050372362	0.050372362	0.050372362	0.050372362	0.050372362	0.050372362	0.050372362	0.050372362	0.050372362	0.050372362	0.050372362	0.050372362	0.050372362	0.050372362	0.050372362	0.050372362	0.050372362	0.050372362	0.050372362	0.050372362	0.050372362	0.050372362	0.050372362	0.050372362	0.050372362	0.050372362	0.050372362	0.050372362	0.050372362	0.050372362	0.050372362
¸ßË¹°×ÔëÉù´¦Àí (586).mp3	0.11868287	0.11868287	0.11868287	0.11868287	0.11868287	0.11868287	0.11868287	0.11868287	0.11868287	0.11868287	0.11868287	0.11868287	0.11868287	0.11868287	0.11868287	0.11868287	0.11868287	0.11868287	0.11868287	0.11868287	0.11868287	0.11868287	0.11868287	0.11868287	0.11868287	0.11868287	0.11868287	0.11868287	0.11868287	0.11868287	0.11868287	0.11868287	0.11868287	0.11868287	0.11868287	0.11868287	0.11868287	0.11868287	0.11868287	0.11868287	0.11868287	0.11868287	0.11868287	0.11868287	0.11868287	0.11868287	0.11868287	0.11868287	0.11868287
¸ßË¹°×ÔëÉù´¦Àí (587).mp3	-0.09119179	-0.09119179	-0.09119179	-0.09119179	-0.09119179	-0.09119179	-0.09119179	-0.09119179	-0.09119179	-0.09119179	-0.09119179	-0.09119179	-0.09119179	-0.09119179	-0.09119179	-0.09119179	-0.09119179	-0.09119179	-0.09119179	-0.09119179	-0.09119179	-0.09119179	-0.09119179	-0.09119179	-0.09119179	-0.09119179	-0.09119179	-0.09119179	-0.09119179	-0.09119179	-0.09119179	-0.09119179	-0.09119179	-0.09119179	-0.09119179	-0.09119179	-0.09119179	-0.09119179	-0.09119179	-0.09119179	-0.09119179	-0.09119179	-0.09119179	-0.09119179	-0.09119179	-0.09119179	-0.09119179	-0.09119179	-0.09119179
¸ßË¹°×ÔëÉù´¦Àí (588).mp3	-0.09880971	-0.09880971	-0.09880971	-0.09880971	-0.09880971	-0.09880971	-0.09880971	-0.09880971	-0.09880971	-0.09880971	-0.09880971	-0.09880971	-0.09880971	-0.09880971	-0.09880971	-0.09880971	-0.09880971	-0.09880971	-0.09880971	-0.09880971	-0.09880971	-0.09880971	-0.09880971	-0.09880971	-0.09880971	-0.09880971	-0.09880971	-0.09880971	-0.09880971	-0.09880971	-0.09880971	-0.09880971	-0.09880971	-0.09880971	-0.09880971	-0.09880971	-0.09880971	-0.09880971	-0.09880971	-0.09880971	-0.09880971	-0.09880971	-0.09880971	-0.09880971	-0.09880971	-0.09880971	-0.09880971	-0.09880971	-0.09880971
¸ßË¹°×ÔëÉù´¦Àí (589).mp3	0.06334189	0.06334189	0.06334189	0.06334189	0.06334189	0.06334189	0.06334189	0.06334189	0.06334189	0.06334189	0.06334189	0.06334189	0.06334189	0.06334189	0.06334189	0.06334189	0.06334189	0.06334189	0.06334189	0.06334189	0.06334189	0.06334189	0.06334189	0.06334189	0.06334189	0.06334189	0.06334189	0.06334189	0.06334189	0.06334189	0.06334189	0.06334189	0.06334189	0.06334189	0.06334189	0.06334189	0.06334189	0.06334189	0.06334189	0.06334189	0.06334189	0.06334189	0.06334189	0.06334189	0.06334189	0.06334189	0.06334189	0.06334189	0.06334189
¸ßË¹°×ÔëÉù´¦Àí (590).mp3	0.30337605	0.30337605	0.30337605	0.30337605	0.30337605	0.30337605	0.30337605	0.30337605	0.30337605	0.30337605	0.30337605	0.30337605	0.30337605	0.30337605	0.30337605	0.30337605	0.30337605	0.30337605	0.30337605	0.30337605	0.30337605	0.30337605	0.30337605	0.30337605	0.30337605	0.30337605	0.30337605	0.30337605	0.30337605	0.30337605	0.30337605	0.30337605	0.30337605	0.30337605	0.30337605	0.30337605	0.30337605	0.30337605	0.30337605	0.30337605	0.30337605	0.30337605	0.30337605	0.30337605	0.30337605	0.30337605	0.30337605	0.30337605	0.30337605
¸ßË¹°×ÔëÉù´¦Àí (591).mp3	0.10404598	0.10404598	0.10404598	0.10404598	0.10404598	0.10404598	0.10404598	0.10404598	0.10404598	0.10404598	0.10404598	0.10404598	0.10404598	0.10404598	0.10404598	0.10404598	0.10404598	0.10404598	0.10404598	0.10404598	0.10404598	0.10404598	0.10404598	0.10404598	0.10404598	0.10404598	0.10404598	0.10404598	0.10404598	0.10404598	0.10404598	0.10404598	0.10404598	0.10404598	0.10404598	0.10404598	0.10404598	0.10404598	0.10404598	0.10404598	0.10404598	0.10404598	0.10404598	0.10404598	0.10404598	0.10404598	0.10404598	0.10404598	0.10404598
¸ßË¹°×ÔëÉù´¦Àí (592).mp3	-0.06602093	-0.06602093	-0.06602093	-0.06602093	-0.06602093	-0.06602093	-0.06602093	-0.06602093	-0.06602093	-0.06602093	-0.06602093	-0.06602093	-0.06602093	-0.06602093	-0.06602093	-0.06602093	-0.06602093	-0.06602093	-0.06602093	-0.06602093	-0.06602093	-0.06602093	-0.06602093	-0.06602093	-0.06602093	-0.06602093	-0.06602093	-0.06602093	-0.06602093	-0.06602093	-0.06602093	-0.06602093	-0.06602093	-0.06602093	-0.06602093	-0.06602093	-0.06602093	-0.06602093	-0.06602093	-0.06602093	-0.06602093	-0.06602093	-0.06602093	-0.06602093	-0.06602093	-0.06602093	-0.06602093	-0.06602093	-0.06602093
¸ßË¹°×ÔëÉù´¦Àí (593).mp3	-0.026084445	-0.026084445	-0.026084445	-0.026084445	-0.026084445	-0.026084445	-0.026084445	-0.026084445	-0.026084445	-0.026084445	-0.026084445	-0.026084445	-0.026084445	-0.026084445	-0.026084445	-0.026084445	-0.026084445	-0.026084445	-0.026084445	-0.026084445	-0.026084445	-0.026084445	-0.026084445	-0.026084445	-0.026084445	-0.026084445	-0.026084445	-0.026084445	-0.026084445	-0.026084445	-0.026084445	-0.026084445	-0.026084445	-0.026084445	-0.026084445	-0.026084445	-0.026084445	-0.026084445	-0.026084445	-0.026084445	-0.026084445	-0.026084445	-0.026084445	-0.026084445	-0.026084445	-0.026084445	-0.026084445	-0.026084445	-0.026084445
¸ßË¹°×ÔëÉù´¦Àí (594).mp3	0.240428	0.240428	0.240428	0.240428	0.240428	0.240428	0.240428	0.240428	0.240428	0.240428	0.240428	0.240428	0.240428	0.240428	0.240428	0.240428	0.240428	0.240428	0.240428	0.240428	0.240428	0.240428	0.240428	0.240428	0.240428	0.240428	0.240428	0.240428	0.240428	0.240428	0.240428	0.240428	0.240428	0.240428	0.240428	0.240428	0.240428	0.240428	0.240428	0.240428	0.240428	0.240428	0.240428	0.240428	0.240428	0.240428	0.240428	0.240428	0.240428
¸ßË¹°×ÔëÉù´¦Àí (595).mp3	-0.054875992	-0.054875992	-0.054875992	-0.054875992	-0.054875992	-0.054875992	-0.054875992	-0.054875992	-0.054875992	-0.054875992	-0.054875992	-0.054875992	-0.054875992	-0.054875992	-0.054875992	-0.054875992	-0.054875992	-0.054875992	-0.054875992	-0.054875992	-0.054875992	-0.054875992	-0.054875992	-0.054875992	-0.054875992	-0.054875992	-0.054875992	-0.054875992	-0.054875992	-0.054875992	-0.054875992	-0.054875992	-0.054875992	-0.054875992	-0.054875992	-0.054875992	-0.054875992	-0.054875992	-0.054875992	-0.054875992	-0.054875992	-0.054875992	-0.054875992	-0.054875992	-0.054875992	-0.054875992	-0.054875992	-0.054875992	-0.054875992
¸ßË¹°×ÔëÉù´¦Àí (596).mp3	0.11762441	0.11762441	0.11762441	0.11762441	0.11762441	0.11762441	0.11762441	0.11762441	0.11762441	0.11762441	0.11762441	0.11762441	0.11762441	0.11762441	0.11762441	0.11762441	0.11762441	0.11762441	0.11762441	0.11762441	0.11762441	0.11762441	0.11762441	0.11762441	0.11762441	0.11762441	0.11762441	0.11762441	0.11762441	0.11762441	0.11762441	0.11762441	0.11762441	0.11762441	0.11762441	0.11762441	0.11762441	0.11762441	0.11762441	0.11762441	0.11762441	0.11762441	0.11762441	0.11762441	0.11762441	0.11762441	0.11762441	0.11762441	0.11762441
¸ßË¹°×ÔëÉù´¦Àí (597).mp3	0.07557315	0.07557315	0.07557315	0.07557315	0.07557315	0.07557315	0.07557315	0.07557315	0.07557315	0.07557315	0.07557315	0.07557315	0.07557315	0.07557315	0.07557315	0.07557315	0.07557315	0.07557315	0.07557315	0.07557315	0.07557315	0.07557315	0.07557315	0.07557315	0.07557315	0.07557315	0.07557315	0.07557315	0.07557315	0.07557315	0.07557315	0.07557315	0.07557315	0.07557315	0.07557315	0.07557315	0.07557315	0.07557315	0.07557315	0.07557315	0.07557315	0.07557315	0.07557315	0.07557315	0.07557315	0.07557315	0.07557315	0.07557315	0.07557315
¸ßË¹°×ÔëÉù´¦Àí (598).mp3	-0.017299257	-0.017299257	-0.017299257	-0.017299257	-0.017299257	-0.017299257	-0.017299257	-0.017299257	-0.017299257	-0.017299257	-0.017299257	-0.017299257	-0.017299257	-0.017299257	-0.017299257	-0.017299257	-0.017299257	-0.017299257	-0.017299257	-0.017299257	-0.017299257	-0.017299257	-0.017299257	-0.017299257	-0.017299257	-0.017299257	-0.017299257	-0.017299257	-0.017299257	-0.017299257	-0.017299257	-0.017299257	-0.017299257	-0.017299257	-0.017299257	-0.017299257	-0.017299257	-0.017299257	-0.017299257	-0.017299257	-0.017299257	-0.017299257	-0.017299257	-0.017299257	-0.017299257	-0.017299257	-0.017299257	-0.017299257	-0.017299257
¸ßË¹°×ÔëÉù´¦Àí (599).mp3	0.025462888	0.025462888	0.025462888	0.025462888	0.025462888	0.025462888	0.025462888	0.025462888	0.025462888	0.025462888	0.025462888	0.025462888	0.025462888	0.025462888	0.025462888	0.025462888	0.025462888	0.025462888	0.025462888	0.025462888	0.025462888	0.025462888	0.025462888	0.025462888	0.025462888	0.025462888	0.025462888	0.025462888	0.025462888	0.025462888	0.025462888	0.025462888	0.025462888	0.025462888	0.025462888	0.025462888	0.025462888	0.025462888	0.025462888	0.025462888	0.025462888	0.025462888	0.025462888	0.025462888	0.025462888	0.025462888	0.025462888	0.025462888	0.025462888
¸ßË¹°×ÔëÉù´¦Àí (600).mp3	-0.06862602	-0.06862602	-0.06862602	-0.06862602	-0.06862602	-0.06862602	-0.06862602	-0.06862602	-0.06862602	-0.06862602	-0.06862602	-0.06862602	-0.06862602	-0.06862602	-0.06862602	-0.06862602	-0.06862602	-0.06862602	-0.06862602	-0.06862602	-0.06862602	-0.06862602	-0.06862602	-0.06862602	-0.06862602	-0.06862602	-0.06862602	-0.06862602	-0.06862602	-0.06862602	-0.06862602	-0.06862602	-0.06862602	-0.06862602	-0.06862602	-0.06862602	-0.06862602	-0.06862602	-0.06862602	-0.06862602	-0.06862602	-0.06862602	-0.06862602	-0.06862602	-0.06862602	-0.06862602	-0.06862602	-0.06862602	-0.06862602
¸ßË¹°×ÔëÉù´¦Àí (601).mp3	0.04873299	0.04873299	0.04873299	0.04873299	0.04873299	0.04873299	0.04873299	0.04873299	0.04873299	0.04873299	0.04873299	0.04873299	0.04873299	0.04873299	0.04873299	0.04873299	0.04873299	0.04873299	0.04873299	0.04873299	0.04873299	0.04873299	0.04873299	0.04873299	0.04873299	0.04873299	0.04873299	0.04873299	0.04873299	0.04873299	0.04873299	0.04873299	0.04873299	0.04873299	0.04873299	0.04873299	0.04873299	0.04873299	0.04873299	0.04873299	0.04873299	0.04873299	0.04873299	0.04873299	0.04873299	0.04873299	0.04873299	0.04873299	0.04873299
¸ßË¹°×ÔëÉù´¦Àí (602).mp3	-0.039025463	-0.039025463	-0.039025463	-0.039025463	-0.039025463	-0.039025463	-0.039025463	-0.039025463	-0.039025463	-0.039025463	-0.039025463	-0.039025463	-0.039025463	-0.039025463	-0.039025463	-0.039025463	-0.039025463	-0.039025463	-0.039025463	-0.039025463	-0.039025463	-0.039025463	-0.039025463	-0.039025463	-0.039025463	-0.039025463	-0.039025463	-0.039025463	-0.039025463	-0.039025463	-0.039025463	-0.039025463	-0.039025463	-0.039025463	-0.039025463	-0.039025463	-0.039025463	-0.039025463	-0.039025463	-0.039025463	-0.039025463	-0.039025463	-0.039025463	-0.039025463	-0.039025463	-0.039025463	-0.039025463	-0.039025463	-0.039025463
¸ßË¹°×ÔëÉù´¦Àí (603).mp3	0.018142663	0.018142663	0.018142663	0.018142663	0.018142663	0.018142663	0.018142663	0.018142663	0.018142663	0.018142663	0.018142663	0.018142663	0.018142663	0.018142663	0.018142663	0.018142663	0.018142663	0.018142663	0.018142663	0.018142663	0.018142663	0.018142663	0.018142663	0.018142663	0.018142663	0.018142663	0.018142663	0.018142663	0.018142663	0.018142663	0.018142663	0.018142663	0.018142663	0.018142663	0.018142663	0.018142663	0.018142663	0.018142663	0.018142663	0.018142663	0.018142663	0.018142663	0.018142663	0.018142663	0.018142663	0.018142663	0.018142663	0.018142663	0.018142663
¸ßË¹°×ÔëÉù´¦Àí (604).mp3	0.13811356	0.13811356	0.13811356	0.13811356	0.13811356	0.13811356	0.13811356	0.13811356	0.13811356	0.13811356	0.13811356	0.13811356	0.13811356	0.13811356	0.13811356	0.13811356	0.13811356	0.13811356	0.13811356	0.13811356	0.13811356	0.13811356	0.13811356	0.13811356	0.13811356	0.13811356	0.13811356	0.13811356	0.13811356	0.13811356	0.13811356	0.13811356	0.13811356	0.13811356	0.13811356	0.13811356	0.13811356	0.13811356	0.13811356	0.13811356	0.13811356	0.13811356	0.13811356	0.13811356	0.13811356	0.13811356	0.13811356	0.13811356	0.13811356
¸ßË¹°×ÔëÉù´¦Àí (605).mp3	0.12705883	0.12705883	0.12705883	0.12705883	0.12705883	0.12705883	0.12705883	0.12705883	0.12705883	0.12705883	0.12705883	0.12705883	0.12705883	0.12705883	0.12705883	0.12705883	0.12705883	0.12705883	0.12705883	0.12705883	0.12705883	0.12705883	0.12705883	0.12705883	0.12705883	0.12705883	0.12705883	0.12705883	0.12705883	0.12705883	0.12705883	0.12705883	0.12705883	0.12705883	0.12705883	0.12705883	0.12705883	0.12705883	0.12705883	0.12705883	0.12705883	0.12705883	0.12705883	0.12705883	0.12705883	0.12705883	0.12705883	0.12705883	0.12705883
¸ßË¹°×ÔëÉù´¦Àí (606).mp3	-0.111536644	-0.111536644	-0.111536644	-0.111536644	-0.111536644	-0.111536644	-0.111536644	-0.111536644	-0.111536644	-0.111536644	-0.111536644	-0.111536644	-0.111536644	-0.111536644	-0.111536644	-0.111536644	-0.111536644	-0.111536644	-0.111536644	-0.111536644	-0.111536644	-0.111536644	-0.111536644	-0.111536644	-0.111536644	-0.111536644	-0.111536644	-0.111536644	-0.111536644	-0.111536644	-0.111536644	-0.111536644	-0.111536644	-0.111536644	-0.111536644	-0.111536644	-0.111536644	-0.111536644	-0.111536644	-0.111536644	-0.111536644	-0.111536644	-0.111536644	-0.111536644	-0.111536644	-0.111536644	-0.111536644	-0.111536644	-0.111536644
¸ßË¹°×ÔëÉù´¦Àí (607).mp3	-0.10876409	-0.10876409	-0.10876409	-0.10876409	-0.10876409	-0.10876409	-0.10876409	-0.10876409	-0.10876409	-0.10876409	-0.10876409	-0.10876409	-0.10876409	-0.10876409	-0.10876409	-0.10876409	-0.10876409	-0.10876409	-0.10876409	-0.10876409	-0.10876409	-0.10876409	-0.10876409	-0.10876409	-0.10876409	-0.10876409	-0.10876409	-0.10876409	-0.10876409	-0.10876409	-0.10876409	-0.10876409	-0.10876409	-0.10876409	-0.10876409	-0.10876409	-0.10876409	-0.10876409	-0.10876409	-0.10876409	-0.10876409	-0.10876409	-0.10876409	-0.10876409	-0.10876409	-0.10876409	-0.10876409	-0.10876409	-0.10876409
¸ßË¹°×ÔëÉù´¦Àí (608).mp3	-0.13917375	-0.13917375	-0.13917375	-0.13917375	-0.13917375	-0.13917375	-0.13917375	-0.13917375	-0.13917375	-0.13917375	-0.13917375	-0.13917375	-0.13917375	-0.13917375	-0.13917375	-0.13917375	-0.13917375	-0.13917375	-0.13917375	-0.13917375	-0.13917375	-0.13917375	-0.13917375	-0.13917375	-0.13917375	-0.13917375	-0.13917375	-0.13917375	-0.13917375	-0.13917375	-0.13917375	-0.13917375	-0.13917375	-0.13917375	-0.13917375	-0.13917375	-0.13917375	-0.13917375	-0.13917375	-0.13917375	-0.13917375	-0.13917375	-0.13917375	-0.13917375	-0.13917375	-0.13917375	-0.13917375	-0.13917375	-0.13917375
¸ßË¹°×ÔëÉù´¦Àí (609).mp3	-0.040387012	-0.040387012	-0.040387012	-0.040387012	-0.040387012	-0.040387012	-0.040387012	-0.040387012	-0.040387012	-0.040387012	-0.040387012	-0.040387012	-0.040387012	-0.040387012	-0.040387012	-0.040387012	-0.040387012	-0.040387012	-0.040387012	-0.040387012	-0.040387012	-0.040387012	-0.040387012	-0.040387012	-0.040387012	-0.040387012	-0.040387012	-0.040387012	-0.040387012	-0.040387012	-0.040387012	-0.040387012	-0.040387012	-0.040387012	-0.040387012	-0.040387012	-0.040387012	-0.040387012	-0.040387012	-0.040387012	-0.040387012	-0.040387012	-0.040387012	-0.040387012	-0.040387012	-0.040387012	-0.040387012	-0.040387012	-0.040387012
¸ßË¹°×ÔëÉù´¦Àí (610).mp3	-0.033343162	-0.033343162	-0.033343162	-0.033343162	-0.033343162	-0.033343162	-0.033343162	-0.033343162	-0.033343162	-0.033343162	-0.033343162	-0.033343162	-0.033343162	-0.033343162	-0.033343162	-0.033343162	-0.033343162	-0.033343162	-0.033343162	-0.033343162	-0.033343162	-0.033343162	-0.033343162	-0.033343162	-0.033343162	-0.033343162	-0.033343162	-0.033343162	-0.033343162	-0.033343162	-0.033343162	-0.033343162	-0.033343162	-0.033343162	-0.033343162	-0.033343162	-0.033343162	-0.033343162	-0.033343162	-0.033343162	-0.033343162	-0.033343162	-0.033343162	-0.033343162	-0.033343162	-0.033343162	-0.033343162	-0.033343162	-0.033343162
¸ßË¹°×ÔëÉù´¦Àí (611).mp3	0.18217695	0.18217695	0.18217695	0.18217695	0.18217695	0.18217695	0.18217695	0.18217695	0.18217695	0.18217695	0.18217695	0.18217695	0.18217695	0.18217695	0.18217695	0.18217695	0.18217695	0.18217695	0.18217695	0.18217695	0.18217695	0.18217695	0.18217695	0.18217695	0.18217695	0.18217695	0.18217695	0.18217695	0.18217695	0.18217695	0.18217695	0.18217695	0.18217695	0.18217695	0.18217695	0.18217695	0.18217695	0.18217695	0.18217695	0.18217695	0.18217695	0.18217695	0.18217695	0.18217695	0.18217695	0.18217695	0.18217695	0.18217695	0.18217695
¸ßË¹°×ÔëÉù´¦Àí (612).mp3	0.013266306	0.013266306	0.013266306	0.013266306	0.013266306	0.013266306	0.013266306	0.013266306	0.013266306	0.013266306	0.013266306	0.013266306	0.013266306	0.013266306	0.013266306	0.013266306	0.013266306	0.013266306	0.013266306	0.013266306	0.013266306	0.013266306	0.013266306	0.013266306	0.013266306	0.013266306	0.013266306	0.013266306	0.013266306	0.013266306	0.013266306	0.013266306	0.013266306	0.013266306	0.013266306	0.013266306	0.013266306	0.013266306	0.013266306	0.013266306	0.013266306	0.013266306	0.013266306	0.013266306	0.013266306	0.013266306	0.013266306	0.013266306	0.013266306
¸ßË¹°×ÔëÉù´¦Àí (613).mp3	0.17695728	0.17695728	0.17695728	0.17695728	0.17695728	0.17695728	0.17695728	0.17695728	0.17695728	0.17695728	0.17695728	0.17695728	0.17695728	0.17695728	0.17695728	0.17695728	0.17695728	0.17695728	0.17695728	0.17695728	0.17695728	0.17695728	0.17695728	0.17695728	0.17695728	0.17695728	0.17695728	0.17695728	0.17695728	0.17695728	0.17695728	0.17695728	0.17695728	0.17695728	0.17695728	0.17695728	0.17695728	0.17695728	0.17695728	0.17695728	0.17695728	0.17695728	0.17695728	0.17695728	0.17695728	0.17695728	0.17695728	0.17695728	0.17695728
¸ßË¹°×ÔëÉù´¦Àí (614).mp3	0.04776115	0.04776115	0.04776115	0.04776115	0.04776115	0.04776115	0.04776115	0.04776115	0.04776115	0.04776115	0.04776115	0.04776115	0.04776115	0.04776115	0.04776115	0.04776115	0.04776115	0.04776115	0.04776115	0.04776115	0.04776115	0.04776115	0.04776115	0.04776115	0.04776115	0.04776115	0.04776115	0.04776115	0.04776115	0.04776115	0.04776115	0.04776115	0.04776115	0.04776115	0.04776115	0.04776115	0.04776115	0.04776115	0.04776115	0.04776115	0.04776115	0.04776115	0.04776115	0.04776115	0.04776115	0.04776115	0.04776115	0.04776115	0.04776115
¸ßË¹°×ÔëÉù´¦Àí (615).mp3	0.1500409	0.1500409	0.1500409	0.1500409	0.1500409	0.1500409	0.1500409	0.1500409	0.1500409	0.1500409	0.1500409	0.1500409	0.1500409	0.1500409	0.1500409	0.1500409	0.1500409	0.1500409	0.1500409	0.1500409	0.1500409	0.1500409	0.1500409	0.1500409	0.1500409	0.1500409	0.1500409	0.1500409	0.1500409	0.1500409	0.1500409	0.1500409	0.1500409	0.1500409	0.1500409	0.1500409	0.1500409	0.1500409	0.1500409	0.1500409	0.1500409	0.1500409	0.1500409	0.1500409	0.1500409	0.1500409	0.1500409	0.1500409	0.1500409
¸ßË¹°×ÔëÉù´¦Àí (616).mp3	0.15066239	0.15066239	0.15066239	0.15066239	0.15066239	0.15066239	0.15066239	0.15066239	0.15066239	0.15066239	0.15066239	0.15066239	0.15066239	0.15066239	0.15066239	0.15066239	0.15066239	0.15066239	0.15066239	0.15066239	0.15066239	0.15066239	0.15066239	0.15066239	0.15066239	0.15066239	0.15066239	0.15066239	0.15066239	0.15066239	0.15066239	0.15066239	0.15066239	0.15066239	0.15066239	0.15066239	0.15066239	0.15066239	0.15066239	0.15066239	0.15066239	0.15066239	0.15066239	0.15066239	0.15066239	0.15066239	0.15066239	0.15066239	0.15066239
¸ßË¹°×ÔëÉù´¦Àí (617).mp3	-0.0534122	-0.0534122	-0.0534122	-0.0534122	-0.0534122	-0.0534122	-0.0534122	-0.0534122	-0.0534122	-0.0534122	-0.0534122	-0.0534122	-0.0534122	-0.0534122	-0.0534122	-0.0534122	-0.0534122	-0.0534122	-0.0534122	-0.0534122	-0.0534122	-0.0534122	-0.0534122	-0.0534122	-0.0534122	-0.0534122	-0.0534122	-0.0534122	-0.0534122	-0.0534122	-0.0534122	-0.0534122	-0.0534122	-0.0534122	-0.0534122	-0.0534122	-0.0534122	-0.0534122	-0.0534122	-0.0534122	-0.0534122	-0.0534122	-0.0534122	-0.0534122	-0.0534122	-0.0534122	-0.0534122	-0.0534122	-0.0534122
¸ßË¹°×ÔëÉù´¦Àí (618).mp3	0.060985014	0.060985014	0.060985014	0.060985014	0.060985014	0.060985014	0.060985014	0.060985014	0.060985014	0.060985014	0.060985014	0.060985014	0.060985014	0.060985014	0.060985014	0.060985014	0.060985014	0.060985014	0.060985014	0.060985014	0.060985014	0.060985014	0.060985014	0.060985014	0.060985014	0.060985014	0.060985014	0.060985014	0.060985014	0.060985014	0.060985014	0.060985014	0.060985014	0.060985014	0.060985014	0.060985014	0.060985014	0.060985014	0.060985014	0.060985014	0.060985014	0.060985014	0.060985014	0.060985014	0.060985014	0.060985014	0.060985014	0.060985014	0.060985014
¸ßË¹°×ÔëÉù´¦Àí (619).mp3	0.044988386	0.044988386	0.044988386	0.044988386	0.044988386	0.044988386	0.044988386	0.044988386	0.044988386	0.044988386	0.044988386	0.044988386	0.044988386	0.044988386	0.044988386	0.044988386	0.044988386	0.044988386	0.044988386	0.044988386	0.044988386	0.044988386	0.044988386	0.044988386	0.044988386	0.044988386	0.044988386	0.044988386	0.044988386	0.044988386	0.044988386	0.044988386	0.044988386	0.044988386	0.044988386	0.044988386	0.044988386	0.044988386	0.044988386	0.044988386	0.044988386	0.044988386	0.044988386	0.044988386	0.044988386	0.044988386	0.044988386	0.044988386	0.044988386
¸ßË¹°×ÔëÉù´¦Àí (620).mp3	-0.034537576	-0.034537576	-0.034537576	-0.034537576	-0.034537576	-0.034537576	-0.034537576	-0.034537576	-0.034537576	-0.034537576	-0.034537576	-0.034537576	-0.034537576	-0.034537576	-0.034537576	-0.034537576	-0.034537576	-0.034537576	-0.034537576	-0.034537576	-0.034537576	-0.034537576	-0.034537576	-0.034537576	-0.034537576	-0.034537576	-0.034537576	-0.034537576	-0.034537576	-0.034537576	-0.034537576	-0.034537576	-0.034537576	-0.034537576	-0.034537576	-0.034537576	-0.034537576	-0.034537576	-0.034537576	-0.034537576	-0.034537576	-0.034537576	-0.034537576	-0.034537576	-0.034537576	-0.034537576	-0.034537576	-0.034537576	-0.034537576
¸ßË¹°×ÔëÉù´¦Àí (621).mp3	0.04547984	0.04547984	0.04547984	0.04547984	0.04547984	0.04547984	0.04547984	0.04547984	0.04547984	0.04547984	0.04547984	0.04547984	0.04547984	0.04547984	0.04547984	0.04547984	0.04547984	0.04547984	0.04547984	0.04547984	0.04547984	0.04547984	0.04547984	0.04547984	0.04547984	0.04547984	0.04547984	0.04547984	0.04547984	0.04547984	0.04547984	0.04547984	0.04547984	0.04547984	0.04547984	0.04547984	0.04547984	0.04547984	0.04547984	0.04547984	0.04547984	0.04547984	0.04547984	0.04547984	0.04547984	0.04547984	0.04547984	0.04547984	0.04547984
¸ßË¹°×ÔëÉù´¦Àí (622).mp3	-0.02660793	-0.02660793	-0.02660793	-0.02660793	-0.02660793	-0.02660793	-0.02660793	-0.02660793	-0.02660793	-0.02660793	-0.02660793	-0.02660793	-0.02660793	-0.02660793	-0.02660793	-0.02660793	-0.02660793	-0.02660793	-0.02660793	-0.02660793	-0.02660793	-0.02660793	-0.02660793	-0.02660793	-0.02660793	-0.02660793	-0.02660793	-0.02660793	-0.02660793	-0.02660793	-0.02660793	-0.02660793	-0.02660793	-0.02660793	-0.02660793	-0.02660793	-0.02660793	-0.02660793	-0.02660793	-0.02660793	-0.02660793	-0.02660793	-0.02660793	-0.02660793	-0.02660793	-0.02660793	-0.02660793	-0.02660793	-0.02660793
¸ßË¹°×ÔëÉù´¦Àí (623).mp3	-0.09284835	-0.09284835	-0.09284835	-0.09284835	-0.09284835	-0.09284835	-0.09284835	-0.09284835	-0.09284835	-0.09284835	-0.09284835	-0.09284835	-0.09284835	-0.09284835	-0.09284835	-0.09284835	-0.09284835	-0.09284835	-0.09284835	-0.09284835	-0.09284835	-0.09284835	-0.09284835	-0.09284835	-0.09284835	-0.09284835	-0.09284835	-0.09284835	-0.09284835	-0.09284835	-0.09284835	-0.09284835	-0.09284835	-0.09284835	-0.09284835	-0.09284835	-0.09284835	-0.09284835	-0.09284835	-0.09284835	-0.09284835	-0.09284835	-0.09284835	-0.09284835	-0.09284835	-0.09284835	-0.09284835	-0.09284835	-0.09284835
¸ßË¹°×ÔëÉù´¦Àí (624).mp3	-0.10938258	-0.10938258	-0.10938258	-0.10938258	-0.10938258	-0.10938258	-0.10938258	-0.10938258	-0.10938258	-0.10938258	-0.10938258	-0.10938258	-0.10938258	-0.10938258	-0.10938258	-0.10938258	-0.10938258	-0.10938258	-0.10938258	-0.10938258	-0.10938258	-0.10938258	-0.10938258	-0.10938258	-0.10938258	-0.10938258	-0.10938258	-0.10938258	-0.10938258	-0.10938258	-0.10938258	-0.10938258	-0.10938258	-0.10938258	-0.10938258	-0.10938258	-0.10938258	-0.10938258	-0.10938258	-0.10938258	-0.10938258	-0.10938258	-0.10938258	-0.10938258	-0.10938258	-0.10938258	-0.10938258	-0.10938258	-0.10938258
¸ßË¹°×ÔëÉù´¦Àí (625).mp3	-0.10509523	-0.10509523	-0.10509523	-0.10509523	-0.10509523	-0.10509523	-0.10509523	-0.10509523	-0.10509523	-0.10509523	-0.10509523	-0.10509523	-0.10509523	-0.10509523	-0.10509523	-0.10509523	-0.10509523	-0.10509523	-0.10509523	-0.10509523	-0.10509523	-0.10509523	-0.10509523	-0.10509523	-0.10509523	-0.10509523	-0.10509523	-0.10509523	-0.10509523	-0.10509523	-0.10509523	-0.10509523	-0.10509523	-0.10509523	-0.10509523	-0.10509523	-0.10509523	-0.10509523	-0.10509523	-0.10509523	-0.10509523	-0.10509523	-0.10509523	-0.10509523	-0.10509523	-0.10509523	-0.10509523	-0.10509523	-0.10509523
¸ßË¹°×ÔëÉù´¦Àí (626).mp3	0.26629835	0.26629835	0.26629835	0.26629835	0.26629835	0.26629835	0.26629835	0.26629835	0.26629835	0.26629835	0.26629835	0.26629835	0.26629835	0.26629835	0.26629835	0.26629835	0.26629835	0.26629835	0.26629835	0.26629835	0.26629835	0.26629835	0.26629835	0.26629835	0.26629835	0.26629835	0.26629835	0.26629835	0.26629835	0.26629835	0.26629835	0.26629835	0.26629835	0.26629835	0.26629835	0.26629835	0.26629835	0.26629835	0.26629835	0.26629835	0.26629835	0.26629835	0.26629835	0.26629835	0.26629835	0.26629835	0.26629835	0.26629835	0.26629835
¸ßË¹°×ÔëÉù´¦Àí (627).mp3	-0.0680313	-0.0680313	-0.0680313	-0.0680313	-0.0680313	-0.0680313	-0.0680313	-0.0680313	-0.0680313	-0.0680313	-0.0680313	-0.0680313	-0.0680313	-0.0680313	-0.0680313	-0.0680313	-0.0680313	-0.0680313	-0.0680313	-0.0680313	-0.0680313	-0.0680313	-0.0680313	-0.0680313	-0.0680313	-0.0680313	-0.0680313	-0.0680313	-0.0680313	-0.0680313	-0.0680313	-0.0680313	-0.0680313	-0.0680313	-0.0680313	-0.0680313	-0.0680313	-0.0680313	-0.0680313	-0.0680313	-0.0680313	-0.0680313	-0.0680313	-0.0680313	-0.0680313	-0.0680313	-0.0680313	-0.0680313	-0.0680313
¸ßË¹°×ÔëÉù´¦Àí (628).mp3	-0.098139964	-0.098139964	-0.098139964	-0.098139964	-0.098139964	-0.098139964	-0.098139964	-0.098139964	-0.098139964	-0.098139964	-0.098139964	-0.098139964	-0.098139964	-0.098139964	-0.098139964	-0.098139964	-0.098139964	-0.098139964	-0.098139964	-0.098139964	-0.098139964	-0.098139964	-0.098139964	-0.098139964	-0.098139964	-0.098139964	-0.098139964	-0.098139964	-0.098139964	-0.098139964	-0.098139964	-0.098139964	-0.098139964	-0.098139964	-0.098139964	-0.098139964	-0.098139964	-0.098139964	-0.098139964	-0.098139964	-0.098139964	-0.098139964	-0.098139964	-0.098139964	-0.098139964	-0.098139964	-0.098139964	-0.098139964	-0.098139964
¸ßË¹°×ÔëÉù´¦Àí (629).mp3	0.1451016	0.1451016	0.1451016	0.1451016	0.1451016	0.1451016	0.1451016	0.1451016	0.1451016	0.1451016	0.1451016	0.1451016	0.1451016	0.1451016	0.1451016	0.1451016	0.1451016	0.1451016	0.1451016	0.1451016	0.1451016	0.1451016	0.1451016	0.1451016	0.1451016	0.1451016	0.1451016	0.1451016	0.1451016	0.1451016	0.1451016	0.1451016	0.1451016	0.1451016	0.1451016	0.1451016	0.1451016	0.1451016	0.1451016	0.1451016	0.1451016	0.1451016	0.1451016	0.1451016	0.1451016	0.1451016	0.1451016	0.1451016	0.1451016
¸ßË¹°×ÔëÉù´¦Àí (630).mp3	0.1079671	0.1079671	0.1079671	0.1079671	0.1079671	0.1079671	0.1079671	0.1079671	0.1079671	0.1079671	0.1079671	0.1079671	0.1079671	0.1079671	0.1079671	0.1079671	0.1079671	0.1079671	0.1079671	0.1079671	0.1079671	0.1079671	0.1079671	0.1079671	0.1079671	0.1079671	0.1079671	0.1079671	0.1079671	0.1079671	0.1079671	0.1079671	0.1079671	0.1079671	0.1079671	0.1079671	0.1079671	0.1079671	0.1079671	0.1079671	0.1079671	0.1079671	0.1079671	0.1079671	0.1079671	0.1079671	0.1079671	0.1079671	0.1079671
¸ßË¹°×ÔëÉù´¦Àí (631).mp3	0.07068758	0.07068758	0.07068758	0.07068758	0.07068758	0.07068758	0.07068758	0.07068758	0.07068758	0.07068758	0.07068758	0.07068758	0.07068758	0.07068758	0.07068758	0.07068758	0.07068758	0.07068758	0.07068758	0.07068758	0.07068758	0.07068758	0.07068758	0.07068758	0.07068758	0.07068758	0.07068758	0.07068758	0.07068758	0.07068758	0.07068758	0.07068758	0.07068758	0.07068758	0.07068758	0.07068758	0.07068758	0.07068758	0.07068758	0.07068758	0.07068758	0.07068758	0.07068758	0.07068758	0.07068758	0.07068758	0.07068758	0.07068758	0.07068758
¸ßË¹°×ÔëÉù´¦Àí (632).mp3	0.051332735	0.051332735	0.051332735	0.051332735	0.051332735	0.051332735	0.051332735	0.051332735	0.051332735	0.051332735	0.051332735	0.051332735	0.051332735	0.051332735	0.051332735	0.051332735	0.051332735	0.051332735	0.051332735	0.051332735	0.051332735	0.051332735	0.051332735	0.051332735	0.051332735	0.051332735	0.051332735	0.051332735	0.051332735	0.051332735	0.051332735	0.051332735	0.051332735	0.051332735	0.051332735	0.051332735	0.051332735	0.051332735	0.051332735	0.051332735	0.051332735	0.051332735	0.051332735	0.051332735	0.051332735	0.051332735	0.051332735	0.051332735	0.051332735
¸ßË¹°×ÔëÉù´¦Àí (633).mp3	0.011549443	0.011549443	0.011549443	0.011549443	0.011549443	0.011549443	0.011549443	0.011549443	0.011549443	0.011549443	0.011549443	0.011549443	0.011549443	0.011549443	0.011549443	0.011549443	0.011549443	0.011549443	0.011549443	0.011549443	0.011549443	0.011549443	0.011549443	0.011549443	0.011549443	0.011549443	0.011549443	0.011549443	0.011549443	0.011549443	0.011549443	0.011549443	0.011549443	0.011549443	0.011549443	0.011549443	0.011549443	0.011549443	0.011549443	0.011549443	0.011549443	0.011549443	0.011549443	0.011549443	0.011549443	0.011549443	0.011549443	0.011549443	0.011549443
¸ßË¹°×ÔëÉù´¦Àí (634).mp3	-0.21042639	-0.21042639	-0.21042639	-0.21042639	-0.21042639	-0.21042639	-0.21042639	-0.21042639	-0.21042639	-0.21042639	-0.21042639	-0.21042639	-0.21042639	-0.21042639	-0.21042639	-0.21042639	-0.21042639	-0.21042639	-0.21042639	-0.21042639	-0.21042639	-0.21042639	-0.21042639	-0.21042639	-0.21042639	-0.21042639	-0.21042639	-0.21042639	-0.21042639	-0.21042639	-0.21042639	-0.21042639	-0.21042639	-0.21042639	-0.21042639	-0.21042639	-0.21042639	-0.21042639	-0.21042639	-0.21042639	-0.21042639	-0.21042639	-0.21042639	-0.21042639	-0.21042639	-0.21042639	-0.21042639	-0.21042639	-0.21042639
¸ßË¹°×ÔëÉù´¦Àí (635).mp3	-0.13849077	-0.13849077	-0.13849077	-0.13849077	-0.13849077	-0.13849077	-0.13849077	-0.13849077	-0.13849077	-0.13849077	-0.13849077	-0.13849077	-0.13849077	-0.13849077	-0.13849077	-0.13849077	-0.13849077	-0.13849077	-0.13849077	-0.13849077	-0.13849077	-0.13849077	-0.13849077	-0.13849077	-0.13849077	-0.13849077	-0.13849077	-0.13849077	-0.13849077	-0.13849077	-0.13849077	-0.13849077	-0.13849077	-0.13849077	-0.13849077	-0.13849077	-0.13849077	-0.13849077	-0.13849077	-0.13849077	-0.13849077	-0.13849077	-0.13849077	-0.13849077	-0.13849077	-0.13849077	-0.13849077	-0.13849077	-0.13849077
¸ßË¹°×ÔëÉù´¦Àí (636).mp3	-0.03655088	-0.03655088	-0.03655088	-0.03655088	-0.03655088	-0.03655088	-0.03655088	-0.03655088	-0.03655088	-0.03655088	-0.03655088	-0.03655088	-0.03655088	-0.03655088	-0.03655088	-0.03655088	-0.03655088	-0.03655088	-0.03655088	-0.03655088	-0.03655088	-0.03655088	-0.03655088	-0.03655088	-0.03655088	-0.03655088	-0.03655088	-0.03655088	-0.03655088	-0.03655088	-0.03655088	-0.03655088	-0.03655088	-0.03655088	-0.03655088	-0.03655088	-0.03655088	-0.03655088	-0.03655088	-0.03655088	-0.03655088	-0.03655088	-0.03655088	-0.03655088	-0.03655088	-0.03655088	-0.03655088	-0.03655088	-0.03655088
¸ßË¹°×ÔëÉù´¦Àí (637).mp3	0.15574422	0.15574422	0.15574422	0.15574422	0.15574422	0.15574422	0.15574422	0.15574422	0.15574422	0.15574422	0.15574422	0.15574422	0.15574422	0.15574422	0.15574422	0.15574422	0.15574422	0.15574422	0.15574422	0.15574422	0.15574422	0.15574422	0.15574422	0.15574422	0.15574422	0.15574422	0.15574422	0.15574422	0.15574422	0.15574422	0.15574422	0.15574422	0.15574422	0.15574422	0.15574422	0.15574422	0.15574422	0.15574422	0.15574422	0.15574422	0.15574422	0.15574422	0.15574422	0.15574422	0.15574422	0.15574422	0.15574422	0.15574422	0.15574422
¸ßË¹°×ÔëÉù´¦Àí (638).mp3	0.14413159	0.14413159	0.14413159	0.14413159	0.14413159	0.14413159	0.14413159	0.14413159	0.14413159	0.14413159	0.14413159	0.14413159	0.14413159	0.14413159	0.14413159	0.14413159	0.14413159	0.14413159	0.14413159	0.14413159	0.14413159	0.14413159	0.14413159	0.14413159	0.14413159	0.14413159	0.14413159	0.14413159	0.14413159	0.14413159	0.14413159	0.14413159	0.14413159	0.14413159	0.14413159	0.14413159	0.14413159	0.14413159	0.14413159	0.14413159	0.14413159	0.14413159	0.14413159	0.14413159	0.14413159	0.14413159	0.14413159	0.14413159	0.14413159
¸ßË¹°×ÔëÉù´¦Àí (639).mp3	0.13335261	0.13335261	0.13335261	0.13335261	0.13335261	0.13335261	0.13335261	0.13335261	0.13335261	0.13335261	0.13335261	0.13335261	0.13335261	0.13335261	0.13335261	0.13335261	0.13335261	0.13335261	0.13335261	0.13335261	0.13335261	0.13335261	0.13335261	0.13335261	0.13335261	0.13335261	0.13335261	0.13335261	0.13335261	0.13335261	0.13335261	0.13335261	0.13335261	0.13335261	0.13335261	0.13335261	0.13335261	0.13335261	0.13335261	0.13335261	0.13335261	0.13335261	0.13335261	0.13335261	0.13335261	0.13335261	0.13335261	0.13335261	0.13335261
¸ßË¹°×ÔëÉù´¦Àí (640).mp3	0.032306068	0.032306068	0.032306068	0.032306068	0.032306068	0.032306068	0.032306068	0.032306068	0.032306068	0.032306068	0.032306068	0.032306068	0.032306068	0.032306068	0.032306068	0.032306068	0.032306068	0.032306068	0.032306068	0.032306068	0.032306068	0.032306068	0.032306068	0.032306068	0.032306068	0.032306068	0.032306068	0.032306068	0.032306068	0.032306068	0.032306068	0.032306068	0.032306068	0.032306068	0.032306068	0.032306068	0.032306068	0.032306068	0.032306068	0.032306068	0.032306068	0.032306068	0.032306068	0.032306068	0.032306068	0.032306068	0.032306068	0.032306068	0.032306068
¸ßË¹°×ÔëÉù´¦Àí (641).mp3	-0.04476583	-0.04476583	-0.04476583	-0.04476583	-0.04476583	-0.04476583	-0.04476583	-0.04476583	-0.04476583	-0.04476583	-0.04476583	-0.04476583	-0.04476583	-0.04476583	-0.04476583	-0.04476583	-0.04476583	-0.04476583	-0.04476583	-0.04476583	-0.04476583	-0.04476583	-0.04476583	-0.04476583	-0.04476583	-0.04476583	-0.04476583	-0.04476583	-0.04476583	-0.04476583	-0.04476583	-0.04476583	-0.04476583	-0.04476583	-0.04476583	-0.04476583	-0.04476583	-0.04476583	-0.04476583	-0.04476583	-0.04476583	-0.04476583	-0.04476583	-0.04476583	-0.04476583	-0.04476583	-0.04476583	-0.04476583	-0.04476583
¸ßË¹°×ÔëÉù´¦Àí (642).mp3	0.062596835	0.062596835	0.062596835	0.062596835	0.062596835	0.062596835	0.062596835	0.062596835	0.062596835	0.062596835	0.062596835	0.062596835	0.062596835	0.062596835	0.062596835	0.062596835	0.062596835	0.062596835	0.062596835	0.062596835	0.062596835	0.062596835	0.062596835	0.062596835	0.062596835	0.062596835	0.062596835	0.062596835	0.062596835	0.062596835	0.062596835	0.062596835	0.062596835	0.062596835	0.062596835	0.062596835	0.062596835	0.062596835	0.062596835	0.062596835	0.062596835	0.062596835	0.062596835	0.062596835	0.062596835	0.062596835	0.062596835	0.062596835	0.062596835
¸ßË¹°×ÔëÉù´¦Àí (643).mp3	-0.07201955	-0.07201955	-0.07201955	-0.07201955	-0.07201955	-0.07201955	-0.07201955	-0.07201955	-0.07201955	-0.07201955	-0.07201955	-0.07201955	-0.07201955	-0.07201955	-0.07201955	-0.07201955	-0.07201955	-0.07201955	-0.07201955	-0.07201955	-0.07201955	-0.07201955	-0.07201955	-0.07201955	-0.07201955	-0.07201955	-0.07201955	-0.07201955	-0.07201955	-0.07201955	-0.07201955	-0.07201955	-0.07201955	-0.07201955	-0.07201955	-0.07201955	-0.07201955	-0.07201955	-0.07201955	-0.07201955	-0.07201955	-0.07201955	-0.07201955	-0.07201955	-0.07201955	-0.07201955	-0.07201955	-0.07201955	-0.07201955
¸ßË¹°×ÔëÉù´¦Àí (644).mp3	-0.010804184	-0.010804184	-0.010804184	-0.010804184	-0.010804184	-0.010804184	-0.010804184	-0.010804184	-0.010804184	-0.010804184	-0.010804184	-0.010804184	-0.010804184	-0.010804184	-0.010804184	-0.010804184	-0.010804184	-0.010804184	-0.010804184	-0.010804184	-0.010804184	-0.010804184	-0.010804184	-0.010804184	-0.010804184	-0.010804184	-0.010804184	-0.010804184	-0.010804184	-0.010804184	-0.010804184	-0.010804184	-0.010804184	-0.010804184	-0.010804184	-0.010804184	-0.010804184	-0.010804184	-0.010804184	-0.010804184	-0.010804184	-0.010804184	-0.010804184	-0.010804184	-0.010804184	-0.010804184	-0.010804184	-0.010804184	-0.010804184
¸ßË¹°×ÔëÉù´¦Àí (645).mp3	-0.003303476	-0.003303476	-0.003303476	-0.003303476	-0.003303476	-0.003303476	-0.003303476	-0.003303476	-0.003303476	-0.003303476	-0.003303476	-0.003303476	-0.003303476	-0.003303476	-0.003303476	-0.003303476	-0.003303476	-0.003303476	-0.003303476	-0.003303476	-0.003303476	-0.003303476	-0.003303476	-0.003303476	-0.003303476	-0.003303476	-0.003303476	-0.003303476	-0.003303476	-0.003303476	-0.003303476	-0.003303476	-0.003303476	-0.003303476	-0.003303476	-0.003303476	-0.003303476	-0.003303476	-0.003303476	-0.003303476	-0.003303476	-0.003303476	-0.003303476	-0.003303476	-0.003303476	-0.003303476	-0.003303476	-0.003303476	-0.003303476
¸ßË¹°×ÔëÉù´¦Àí (646).mp3	0.072168134	0.072168134	0.072168134	0.072168134	0.072168134	0.072168134	0.072168134	0.072168134	0.072168134	0.072168134	0.072168134	0.072168134	0.072168134	0.072168134	0.072168134	0.072168134	0.072168134	0.072168134	0.072168134	0.072168134	0.072168134	0.072168134	0.072168134	0.072168134	0.072168134	0.072168134	0.072168134	0.072168134	0.072168134	0.072168134	0.072168134	0.072168134	0.072168134	0.072168134	0.072168134	0.072168134	0.072168134	0.072168134	0.072168134	0.072168134	0.072168134	0.072168134	0.072168134	0.072168134	0.072168134	0.072168134	0.072168134	0.072168134	0.072168134
¸ßË¹°×ÔëÉù´¦Àí (647).mp3	0.11526836	0.11526836	0.11526836	0.11526836	0.11526836	0.11526836	0.11526836	0.11526836	0.11526836	0.11526836	0.11526836	0.11526836	0.11526836	0.11526836	0.11526836	0.11526836	0.11526836	0.11526836	0.11526836	0.11526836	0.11526836	0.11526836	0.11526836	0.11526836	0.11526836	0.11526836	0.11526836	0.11526836	0.11526836	0.11526836	0.11526836	0.11526836	0.11526836	0.11526836	0.11526836	0.11526836	0.11526836	0.11526836	0.11526836	0.11526836	0.11526836	0.11526836	0.11526836	0.11526836	0.11526836	0.11526836	0.11526836	0.11526836	0.11526836
¸ßË¹°×ÔëÉù´¦Àí (648).mp3	-0.004937947	-0.004937947	-0.004937947	-0.004937947	-0.004937947	-0.004937947	-0.004937947	-0.004937947	-0.004937947	-0.004937947	-0.004937947	-0.004937947	-0.004937947	-0.004937947	-0.004937947	-0.004937947	-0.004937947	-0.004937947	-0.004937947	-0.004937947	-0.004937947	-0.004937947	-0.004937947	-0.004937947	-0.004937947	-0.004937947	-0.004937947	-0.004937947	-0.004937947	-0.004937947	-0.004937947	-0.004937947	-0.004937947	-0.004937947	-0.004937947	-0.004937947	-0.004937947	-0.004937947	-0.004937947	-0.004937947	-0.004937947	-0.004937947	-0.004937947	-0.004937947	-0.004937947	-0.004937947	-0.004937947	-0.004937947	-0.004937947
¸ßË¹°×ÔëÉù´¦Àí (649).mp3	-0.067800574	-0.067800574	-0.067800574	-0.067800574	-0.067800574	-0.067800574	-0.067800574	-0.067800574	-0.067800574	-0.067800574	-0.067800574	-0.067800574	-0.067800574	-0.067800574	-0.067800574	-0.067800574	-0.067800574	-0.067800574	-0.067800574	-0.067800574	-0.067800574	-0.067800574	-0.067800574	-0.067800574	-0.067800574	-0.067800574	-0.067800574	-0.067800574	-0.067800574	-0.067800574	-0.067800574	-0.067800574	-0.067800574	-0.067800574	-0.067800574	-0.067800574	-0.067800574	-0.067800574	-0.067800574	-0.067800574	-0.067800574	-0.067800574	-0.067800574	-0.067800574	-0.067800574	-0.067800574	-0.067800574	-0.067800574	-0.067800574
¸ßË¹°×ÔëÉù´¦Àí (650).mp3	-0.08749118	-0.08749118	-0.08749118	-0.08749118	-0.08749118	-0.08749118	-0.08749118	-0.08749118	-0.08749118	-0.08749118	-0.08749118	-0.08749118	-0.08749118	-0.08749118	-0.08749118	-0.08749118	-0.08749118	-0.08749118	-0.08749118	-0.08749118	-0.08749118	-0.08749118	-0.08749118	-0.08749118	-0.08749118	-0.08749118	-0.08749118	-0.08749118	-0.08749118	-0.08749118	-0.08749118	-0.08749118	-0.08749118	-0.08749118	-0.08749118	-0.08749118	-0.08749118	-0.08749118	-0.08749118	-0.08749118	-0.08749118	-0.08749118	-0.08749118	-0.08749118	-0.08749118	-0.08749118	-0.08749118	-0.08749118	-0.08749118
¸ßË¹°×ÔëÉù´¦Àí (651).mp3	0.0591731	0.0591731	0.0591731	0.0591731	0.0591731	0.0591731	0.0591731	0.0591731	0.0591731	0.0591731	0.0591731	0.0591731	0.0591731	0.0591731	0.0591731	0.0591731	0.0591731	0.0591731	0.0591731	0.0591731	0.0591731	0.0591731	0.0591731	0.0591731	0.0591731	0.0591731	0.0591731	0.0591731	0.0591731	0.0591731	0.0591731	0.0591731	0.0591731	0.0591731	0.0591731	0.0591731	0.0591731	0.0591731	0.0591731	0.0591731	0.0591731	0.0591731	0.0591731	0.0591731	0.0591731	0.0591731	0.0591731	0.0591731	0.0591731
¸ßË¹°×ÔëÉù´¦Àí (652).mp3	0.11355547	0.11355547	0.11355547	0.11355547	0.11355547	0.11355547	0.11355547	0.11355547	0.11355547	0.11355547	0.11355547	0.11355547	0.11355547	0.11355547	0.11355547	0.11355547	0.11355547	0.11355547	0.11355547	0.11355547	0.11355547	0.11355547	0.11355547	0.11355547	0.11355547	0.11355547	0.11355547	0.11355547	0.11355547	0.11355547	0.11355547	0.11355547	0.11355547	0.11355547	0.11355547	0.11355547	0.11355547	0.11355547	0.11355547	0.11355547	0.11355547	0.11355547	0.11355547	0.11355547	0.11355547	0.11355547	0.11355547	0.11355547	0.11355547
¸ßË¹°×ÔëÉù´¦Àí (653).mp3	-0.25384977	-0.25384977	-0.25384977	-0.25384977	-0.25384977	-0.25384977	-0.25384977	-0.25384977	-0.25384977	-0.25384977	-0.25384977	-0.25384977	-0.25384977	-0.25384977	-0.25384977	-0.25384977	-0.25384977	-0.25384977	-0.25384977	-0.25384977	-0.25384977	-0.25384977	-0.25384977	-0.25384977	-0.25384977	-0.25384977	-0.25384977	-0.25384977	-0.25384977	-0.25384977	-0.25384977	-0.25384977	-0.25384977	-0.25384977	-0.25384977	-0.25384977	-0.25384977	-0.25384977	-0.25384977	-0.25384977	-0.25384977	-0.25384977	-0.25384977	-0.25384977	-0.25384977	-0.25384977	-0.25384977	-0.25384977	-0.25384977
¸ßË¹°×ÔëÉù´¦Àí (654).mp3	0.10252132	0.10252132	0.10252132	0.10252132	0.10252132	0.10252132	0.10252132	0.10252132	0.10252132	0.10252132	0.10252132	0.10252132	0.10252132	0.10252132	0.10252132	0.10252132	0.10252132	0.10252132	0.10252132	0.10252132	0.10252132	0.10252132	0.10252132	0.10252132	0.10252132	0.10252132	0.10252132	0.10252132	0.10252132	0.10252132	0.10252132	0.10252132	0.10252132	0.10252132	0.10252132	0.10252132	0.10252132	0.10252132	0.10252132	0.10252132	0.10252132	0.10252132	0.10252132	0.10252132	0.10252132	0.10252132	0.10252132	0.10252132	0.10252132
¸ßË¹°×ÔëÉù´¦Àí (655).mp3	-0.1277563	-0.1277563	-0.1277563	-0.1277563	-0.1277563	-0.1277563	-0.1277563	-0.1277563	-0.1277563	-0.1277563	-0.1277563	-0.1277563	-0.1277563	-0.1277563	-0.1277563	-0.1277563	-0.1277563	-0.1277563	-0.1277563	-0.1277563	-0.1277563	-0.1277563	-0.1277563	-0.1277563	-0.1277563	-0.1277563	-0.1277563	-0.1277563	-0.1277563	-0.1277563	-0.1277563	-0.1277563	-0.1277563	-0.1277563	-0.1277563	-0.1277563	-0.1277563	-0.1277563	-0.1277563	-0.1277563	-0.1277563	-0.1277563	-0.1277563	-0.1277563	-0.1277563	-0.1277563	-0.1277563	-0.1277563	-0.1277563
¸ßË¹°×ÔëÉù´¦Àí (656).mp3	0.11094875	0.11094875	0.11094875	0.11094875	0.11094875	0.11094875	0.11094875	0.11094875	0.11094875	0.11094875	0.11094875	0.11094875	0.11094875	0.11094875	0.11094875	0.11094875	0.11094875	0.11094875	0.11094875	0.11094875	0.11094875	0.11094875	0.11094875	0.11094875	0.11094875	0.11094875	0.11094875	0.11094875	0.11094875	0.11094875	0.11094875	0.11094875	0.11094875	0.11094875	0.11094875	0.11094875	0.11094875	0.11094875	0.11094875	0.11094875	0.11094875	0.11094875	0.11094875	0.11094875	0.11094875	0.11094875	0.11094875	0.11094875	0.11094875
¸ßË¹°×ÔëÉù´¦Àí (657).mp3	-0.0997797	-0.0997797	-0.0997797	-0.0997797	-0.0997797	-0.0997797	-0.0997797	-0.0997797	-0.0997797	-0.0997797	-0.0997797	-0.0997797	-0.0997797	-0.0997797	-0.0997797	-0.0997797	-0.0997797	-0.0997797	-0.0997797	-0.0997797	-0.0997797	-0.0997797	-0.0997797	-0.0997797	-0.0997797	-0.0997797	-0.0997797	-0.0997797	-0.0997797	-0.0997797	-0.0997797	-0.0997797	-0.0997797	-0.0997797	-0.0997797	-0.0997797	-0.0997797	-0.0997797	-0.0997797	-0.0997797	-0.0997797	-0.0997797	-0.0997797	-0.0997797	-0.0997797	-0.0997797	-0.0997797	-0.0997797	-0.0997797
¸ßË¹°×ÔëÉù´¦Àí (658).mp3	0.16390327	0.16390327	0.16390327	0.16390327	0.16390327	0.16390327	0.16390327	0.16390327	0.16390327	0.16390327	0.16390327	0.16390327	0.16390327	0.16390327	0.16390327	0.16390327	0.16390327	0.16390327	0.16390327	0.16390327	0.16390327	0.16390327	0.16390327	0.16390327	0.16390327	0.16390327	0.16390327	0.16390327	0.16390327	0.16390327	0.16390327	0.16390327	0.16390327	0.16390327	0.16390327	0.16390327	0.16390327	0.16390327	0.16390327	0.16390327	0.16390327	0.16390327	0.16390327	0.16390327	0.16390327	0.16390327	0.16390327	0.16390327	0.16390327
[truncated: 830 more rows]
[truncated: 12 more columns]
