# Supplementary material for: Music-induced emotion flow modeling by ENMI Network
Source: PLoS One. 2024 Oct 21;19(10):e0297712. doi: 10.1371/journal.pone.0297712 (PMC11493256; doi:10.1371/journal.pone.0297712)
Supplement: S1 File — (ZIP) [file pone.0297712.s001.zip › minimal dataset/Augmented dataset/Music features/feature_5.csv]

SongNumber	Feature_30	Feature_31	Feature_32	Feature_33	Feature_34	Feature_35	Feature_36	Feature_37	Feature_38	Feature_39	Feature_40	Feature_41	Feature_42	Feature_43	Feature_44	Feature_45	Feature_46	Feature_47	Feature_48	Feature_49	Feature_50	Feature_51	Feature_52	Feature_53	Feature_54	Feature_55	Feature_56	Feature_57	Feature_58	Feature_59	Feature_60	Feature_61	Feature_62	Feature_63	Feature_64	Feature_65	Feature_66	Feature_67	Feature_68	Feature_69	Feature_70	Feature_71	Feature_72	Feature_73	Feature_74	Feature_75	Feature_76	Feature_77	Feature_78
¸ßË¹°×ÔëÉù´¦Àí (1).mp3	0.39458397	0.39458397	0.39458397	0.39458397	0.39458397	0.39458397	0.39458397	0.39458397	0.39458397	0.39458397	0.39458397	0.39458397	0.39458397	0.39458397	0.39458397	0.39458397	0.39458397	0.39458397	0.39458397	0.39458397	0.39458397	0.39458397	0.39458397	0.39458397	0.39458397	0.39458397	0.39458397	0.39458397	0.39458397	0.39458397	0.39458397	0.39458397	0.39458397	0.39458397	0.39458397	0.39458397	0.39458397	0.39458397	0.39458397	0.39458397	0.39458397	0.39458397	0.39458397	0.39458397	0.39458397	0.39458397	0.39458397	0.39458397	0.39458397
¸ßË¹°×ÔëÉù´¦Àí (2).mp3	0.2768263	0.2768263	0.2768263	0.2768263	0.2768263	0.2768263	0.2768263	0.2768263	0.2768263	0.2768263	0.2768263	0.2768263	0.2768263	0.2768263	0.2768263	0.2768263	0.2768263	0.2768263	0.2768263	0.2768263	0.2768263	0.2768263	0.2768263	0.2768263	0.2768263	0.2768263	0.2768263	0.2768263	0.2768263	0.2768263	0.2768263	0.2768263	0.2768263	0.2768263	0.2768263	0.2768263	0.2768263	0.2768263	0.2768263	0.2768263	0.2768263	0.2768263	0.2768263	0.2768263	0.2768263	0.2768263	0.2768263	0.2768263	0.2768263
¸ßË¹°×ÔëÉù´¦Àí (3).mp3	0.41505432	0.41505432	0.41505432	0.41505432	0.41505432	0.41505432	0.41505432	0.41505432	0.41505432	0.41505432	0.41505432	0.41505432	0.41505432	0.41505432	0.41505432	0.41505432	0.41505432	0.41505432	0.41505432	0.41505432	0.41505432	0.41505432	0.41505432	0.41505432	0.41505432	0.41505432	0.41505432	0.41505432	0.41505432	0.41505432	0.41505432	0.41505432	0.41505432	0.41505432	0.41505432	0.41505432	0.41505432	0.41505432	0.41505432	0.41505432	0.41505432	0.41505432	0.41505432	0.41505432	0.41505432	0.41505432	0.41505432	0.41505432	0.41505432
¸ßË¹°×ÔëÉù´¦Àí (4).mp3	0.25905734	0.25905734	0.25905734	0.25905734	0.25905734	0.25905734	0.25905734	0.25905734	0.25905734	0.25905734	0.25905734	0.25905734	0.25905734	0.25905734	0.25905734	0.25905734	0.25905734	0.25905734	0.25905734	0.25905734	0.25905734	0.25905734	0.25905734	0.25905734	0.25905734	0.25905734	0.25905734	0.25905734	0.25905734	0.25905734	0.25905734	0.25905734	0.25905734	0.25905734	0.25905734	0.25905734	0.25905734	0.25905734	0.25905734	0.25905734	0.25905734	0.25905734	0.25905734	0.25905734	0.25905734	0.25905734	0.25905734	0.25905734	0.25905734
¸ßË¹°×ÔëÉù´¦Àí (5).mp3	0.12367287	0.12367287	0.12367287	0.12367287	0.12367287	0.12367287	0.12367287	0.12367287	0.12367287	0.12367287	0.12367287	0.12367287	0.12367287	0.12367287	0.12367287	0.12367287	0.12367287	0.12367287	0.12367287	0.12367287	0.12367287	0.12367287	0.12367287	0.12367287	0.12367287	0.12367287	0.12367287	0.12367287	0.12367287	0.12367287	0.12367287	0.12367287	0.12367287	0.12367287	0.12367287	0.12367287	0.12367287	0.12367287	0.12367287	0.12367287	0.12367287	0.12367287	0.12367287	0.12367287	0.12367287	0.12367287	0.12367287	0.12367287	0.12367287
¸ßË¹°×ÔëÉù´¦Àí (6).mp3	0.4028303	0.4028303	0.4028303	0.4028303	0.4028303	0.4028303	0.4028303	0.4028303	0.4028303	0.4028303	0.4028303	0.4028303	0.4028303	0.4028303	0.4028303	0.4028303	0.4028303	0.4028303	0.4028303	0.4028303	0.4028303	0.4028303	0.4028303	0.4028303	0.4028303	0.4028303	0.4028303	0.4028303	0.4028303	0.4028303	0.4028303	0.4028303	0.4028303	0.4028303	0.4028303	0.4028303	0.4028303	0.4028303	0.4028303	0.4028303	0.4028303	0.4028303	0.4028303	0.4028303	0.4028303	0.4028303	0.4028303	0.4028303	0.4028303
¸ßË¹°×ÔëÉù´¦Àí (7).mp3	0.18562227	0.18562227	0.18562227	0.18562227	0.18562227	0.18562227	0.18562227	0.18562227	0.18562227	0.18562227	0.18562227	0.18562227	0.18562227	0.18562227	0.18562227	0.18562227	0.18562227	0.18562227	0.18562227	0.18562227	0.18562227	0.18562227	0.18562227	0.18562227	0.18562227	0.18562227	0.18562227	0.18562227	0.18562227	0.18562227	0.18562227	0.18562227	0.18562227	0.18562227	0.18562227	0.18562227	0.18562227	0.18562227	0.18562227	0.18562227	0.18562227	0.18562227	0.18562227	0.18562227	0.18562227	0.18562227	0.18562227	0.18562227	0.18562227
¸ßË¹°×ÔëÉù´¦Àí (8).mp3	0.11609991	0.11609991	0.11609991	0.11609991	0.11609991	0.11609991	0.11609991	0.11609991	0.11609991	0.11609991	0.11609991	0.11609991	0.11609991	0.11609991	0.11609991	0.11609991	0.11609991	0.11609991	0.11609991	0.11609991	0.11609991	0.11609991	0.11609991	0.11609991	0.11609991	0.11609991	0.11609991	0.11609991	0.11609991	0.11609991	0.11609991	0.11609991	0.11609991	0.11609991	0.11609991	0.11609991	0.11609991	0.11609991	0.11609991	0.11609991	0.11609991	0.11609991	0.11609991	0.11609991	0.11609991	0.11609991	0.11609991	0.11609991	0.11609991
¸ßË¹°×ÔëÉù´¦Àí (9).mp3	0.3251476	0.3251476	0.3251476	0.3251476	0.3251476	0.3251476	0.3251476	0.3251476	0.3251476	0.3251476	0.3251476	0.3251476	0.3251476	0.3251476	0.3251476	0.3251476	0.3251476	0.3251476	0.3251476	0.3251476	0.3251476	0.3251476	0.3251476	0.3251476	0.3251476	0.3251476	0.3251476	0.3251476	0.3251476	0.3251476	0.3251476	0.3251476	0.3251476	0.3251476	0.3251476	0.3251476	0.3251476	0.3251476	0.3251476	0.3251476	0.3251476	0.3251476	0.3251476	0.3251476	0.3251476	0.3251476	0.3251476	0.3251476	0.3251476
¸ßË¹°×ÔëÉù´¦Àí (10).mp3	0.3737006	0.3737006	0.3737006	0.3737006	0.3737006	0.3737006	0.3737006	0.3737006	0.3737006	0.3737006	0.3737006	0.3737006	0.3737006	0.3737006	0.3737006	0.3737006	0.3737006	0.3737006	0.3737006	0.3737006	0.3737006	0.3737006	0.3737006	0.3737006	0.3737006	0.3737006	0.3737006	0.3737006	0.3737006	0.3737006	0.3737006	0.3737006	0.3737006	0.3737006	0.3737006	0.3737006	0.3737006	0.3737006	0.3737006	0.3737006	0.3737006	0.3737006	0.3737006	0.3737006	0.3737006	0.3737006	0.3737006	0.3737006	0.3737006
¸ßË¹°×ÔëÉù´¦Àí (11).mp3	0.089248225	0.089248225	0.089248225	0.089248225	0.089248225	0.089248225	0.089248225	0.089248225	0.089248225	0.089248225	0.089248225	0.089248225	0.089248225	0.089248225	0.089248225	0.089248225	0.089248225	0.089248225	0.089248225	0.089248225	0.089248225	0.089248225	0.089248225	0.089248225	0.089248225	0.089248225	0.089248225	0.089248225	0.089248225	0.089248225	0.089248225	0.089248225	0.089248225	0.089248225	0.089248225	0.089248225	0.089248225	0.089248225	0.089248225	0.089248225	0.089248225	0.089248225	0.089248225	0.089248225	0.089248225	0.089248225	0.089248225	0.089248225	0.089248225
¸ßË¹°×ÔëÉù´¦Àí (12).mp3	0.3464843	0.3464843	0.3464843	0.3464843	0.3464843	0.3464843	0.3464843	0.3464843	0.3464843	0.3464843	0.3464843	0.3464843	0.3464843	0.3464843	0.3464843	0.3464843	0.3464843	0.3464843	0.3464843	0.3464843	0.3464843	0.3464843	0.3464843	0.3464843	0.3464843	0.3464843	0.3464843	0.3464843	0.3464843	0.3464843	0.3464843	0.3464843	0.3464843	0.3464843	0.3464843	0.3464843	0.3464843	0.3464843	0.3464843	0.3464843	0.3464843	0.3464843	0.3464843	0.3464843	0.3464843	0.3464843	0.3464843	0.3464843	0.3464843
¸ßË¹°×ÔëÉù´¦Àí (13).mp3	0.1986649	0.1986649	0.1986649	0.1986649	0.1986649	0.1986649	0.1986649	0.1986649	0.1986649	0.1986649	0.1986649	0.1986649	0.1986649	0.1986649	0.1986649	0.1986649	0.1986649	0.1986649	0.1986649	0.1986649	0.1986649	0.1986649	0.1986649	0.1986649	0.1986649	0.1986649	0.1986649	0.1986649	0.1986649	0.1986649	0.1986649	0.1986649	0.1986649	0.1986649	0.1986649	0.1986649	0.1986649	0.1986649	0.1986649	0.1986649	0.1986649	0.1986649	0.1986649	0.1986649	0.1986649	0.1986649	0.1986649	0.1986649	0.1986649
¸ßË¹°×ÔëÉù´¦Àí (14).mp3	0.21656181	0.21656181	0.21656181	0.21656181	0.21656181	0.21656181	0.21656181	0.21656181	0.21656181	0.21656181	0.21656181	0.21656181	0.21656181	0.21656181	0.21656181	0.21656181	0.21656181	0.21656181	0.21656181	0.21656181	0.21656181	0.21656181	0.21656181	0.21656181	0.21656181	0.21656181	0.21656181	0.21656181	0.21656181	0.21656181	0.21656181	0.21656181	0.21656181	0.21656181	0.21656181	0.21656181	0.21656181	0.21656181	0.21656181	0.21656181	0.21656181	0.21656181	0.21656181	0.21656181	0.21656181	0.21656181	0.21656181	0.21656181	0.21656181
¸ßË¹°×ÔëÉù´¦Àí (15).mp3	0.2998433	0.2998433	0.2998433	0.2998433	0.2998433	0.2998433	0.2998433	0.2998433	0.2998433	0.2998433	0.2998433	0.2998433	0.2998433	0.2998433	0.2998433	0.2998433	0.2998433	0.2998433	0.2998433	0.2998433	0.2998433	0.2998433	0.2998433	0.2998433	0.2998433	0.2998433	0.2998433	0.2998433	0.2998433	0.2998433	0.2998433	0.2998433	0.2998433	0.2998433	0.2998433	0.2998433	0.2998433	0.2998433	0.2998433	0.2998433	0.2998433	0.2998433	0.2998433	0.2998433	0.2998433	0.2998433	0.2998433	0.2998433	0.2998433
¸ßË¹°×ÔëÉù´¦Àí (16).mp3	0.22415051	0.22415051	0.22415051	0.22415051	0.22415051	0.22415051	0.22415051	0.22415051	0.22415051	0.22415051	0.22415051	0.22415051	0.22415051	0.22415051	0.22415051	0.22415051	0.22415051	0.22415051	0.22415051	0.22415051	0.22415051	0.22415051	0.22415051	0.22415051	0.22415051	0.22415051	0.22415051	0.22415051	0.22415051	0.22415051	0.22415051	0.22415051	0.22415051	0.22415051	0.22415051	0.22415051	0.22415051	0.22415051	0.22415051	0.22415051	0.22415051	0.22415051	0.22415051	0.22415051	0.22415051	0.22415051	0.22415051	0.22415051	0.22415051
¸ßË¹°×ÔëÉù´¦Àí (17).mp3	0.12206483	0.12206483	0.12206483	0.12206483	0.12206483	0.12206483	0.12206483	0.12206483	0.12206483	0.12206483	0.12206483	0.12206483	0.12206483	0.12206483	0.12206483	0.12206483	0.12206483	0.12206483	0.12206483	0.12206483	0.12206483	0.12206483	0.12206483	0.12206483	0.12206483	0.12206483	0.12206483	0.12206483	0.12206483	0.12206483	0.12206483	0.12206483	0.12206483	0.12206483	0.12206483	0.12206483	0.12206483	0.12206483	0.12206483	0.12206483	0.12206483	0.12206483	0.12206483	0.12206483	0.12206483	0.12206483	0.12206483	0.12206483	0.12206483
¸ßË¹°×ÔëÉù´¦Àí (18).mp3	0.33282244	0.33282244	0.33282244	0.33282244	0.33282244	0.33282244	0.33282244	0.33282244	0.33282244	0.33282244	0.33282244	0.33282244	0.33282244	0.33282244	0.33282244	0.33282244	0.33282244	0.33282244	0.33282244	0.33282244	0.33282244	0.33282244	0.33282244	0.33282244	0.33282244	0.33282244	0.33282244	0.33282244	0.33282244	0.33282244	0.33282244	0.33282244	0.33282244	0.33282244	0.33282244	0.33282244	0.33282244	0.33282244	0.33282244	0.33282244	0.33282244	0.33282244	0.33282244	0.33282244	0.33282244	0.33282244	0.33282244	0.33282244	0.33282244
¸ßË¹°×ÔëÉù´¦Àí (19).mp3	0.35580078	0.35580078	0.35580078	0.35580078	0.35580078	0.35580078	0.35580078	0.35580078	0.35580078	0.35580078	0.35580078	0.35580078	0.35580078	0.35580078	0.35580078	0.35580078	0.35580078	0.35580078	0.35580078	0.35580078	0.35580078	0.35580078	0.35580078	0.35580078	0.35580078	0.35580078	0.35580078	0.35580078	0.35580078	0.35580078	0.35580078	0.35580078	0.35580078	0.35580078	0.35580078	0.35580078	0.35580078	0.35580078	0.35580078	0.35580078	0.35580078	0.35580078	0.35580078	0.35580078	0.35580078	0.35580078	0.35580078	0.35580078	0.35580078
¸ßË¹°×ÔëÉù´¦Àí (20).mp3	0.29752347	0.29752347	0.29752347	0.29752347	0.29752347	0.29752347	0.29752347	0.29752347	0.29752347	0.29752347	0.29752347	0.29752347	0.29752347	0.29752347	0.29752347	0.29752347	0.29752347	0.29752347	0.29752347	0.29752347	0.29752347	0.29752347	0.29752347	0.29752347	0.29752347	0.29752347	0.29752347	0.29752347	0.29752347	0.29752347	0.29752347	0.29752347	0.29752347	0.29752347	0.29752347	0.29752347	0.29752347	0.29752347	0.29752347	0.29752347	0.29752347	0.29752347	0.29752347	0.29752347	0.29752347	0.29752347	0.29752347	0.29752347	0.29752347
¸ßË¹°×ÔëÉù´¦Àí (21).mp3	0.24497306	0.24497306	0.24497306	0.24497306	0.24497306	0.24497306	0.24497306	0.24497306	0.24497306	0.24497306	0.24497306	0.24497306	0.24497306	0.24497306	0.24497306	0.24497306	0.24497306	0.24497306	0.24497306	0.24497306	0.24497306	0.24497306	0.24497306	0.24497306	0.24497306	0.24497306	0.24497306	0.24497306	0.24497306	0.24497306	0.24497306	0.24497306	0.24497306	0.24497306	0.24497306	0.24497306	0.24497306	0.24497306	0.24497306	0.24497306	0.24497306	0.24497306	0.24497306	0.24497306	0.24497306	0.24497306	0.24497306	0.24497306	0.24497306
¸ßË¹°×ÔëÉù´¦Àí (22).mp3	0.15055203	0.15055203	0.15055203	0.15055203	0.15055203	0.15055203	0.15055203	0.15055203	0.15055203	0.15055203	0.15055203	0.15055203	0.15055203	0.15055203	0.15055203	0.15055203	0.15055203	0.15055203	0.15055203	0.15055203	0.15055203	0.15055203	0.15055203	0.15055203	0.15055203	0.15055203	0.15055203	0.15055203	0.15055203	0.15055203	0.15055203	0.15055203	0.15055203	0.15055203	0.15055203	0.15055203	0.15055203	0.15055203	0.15055203	0.15055203	0.15055203	0.15055203	0.15055203	0.15055203	0.15055203	0.15055203	0.15055203	0.15055203	0.15055203
¸ßË¹°×ÔëÉù´¦Àí (23).mp3	0.23215063	0.23215063	0.23215063	0.23215063	0.23215063	0.23215063	0.23215063	0.23215063	0.23215063	0.23215063	0.23215063	0.23215063	0.23215063	0.23215063	0.23215063	0.23215063	0.23215063	0.23215063	0.23215063	0.23215063	0.23215063	0.23215063	0.23215063	0.23215063	0.23215063	0.23215063	0.23215063	0.23215063	0.23215063	0.23215063	0.23215063	0.23215063	0.23215063	0.23215063	0.23215063	0.23215063	0.23215063	0.23215063	0.23215063	0.23215063	0.23215063	0.23215063	0.23215063	0.23215063	0.23215063	0.23215063	0.23215063	0.23215063	0.23215063
¸ßË¹°×ÔëÉù´¦Àí (24).mp3	0.3926635	0.3926635	0.3926635	0.3926635	0.3926635	0.3926635	0.3926635	0.3926635	0.3926635	0.3926635	0.3926635	0.3926635	0.3926635	0.3926635	0.3926635	0.3926635	0.3926635	0.3926635	0.3926635	0.3926635	0.3926635	0.3926635	0.3926635	0.3926635	0.3926635	0.3926635	0.3926635	0.3926635	0.3926635	0.3926635	0.3926635	0.3926635	0.3926635	0.3926635	0.3926635	0.3926635	0.3926635	0.3926635	0.3926635	0.3926635	0.3926635	0.3926635	0.3926635	0.3926635	0.3926635	0.3926635	0.3926635	0.3926635	0.3926635
¸ßË¹°×ÔëÉù´¦Àí (25).mp3	0.28027293	0.28027293	0.28027293	0.28027293	0.28027293	0.28027293	0.28027293	0.28027293	0.28027293	0.28027293	0.28027293	0.28027293	0.28027293	0.28027293	0.28027293	0.28027293	0.28027293	0.28027293	0.28027293	0.28027293	0.28027293	0.28027293	0.28027293	0.28027293	0.28027293	0.28027293	0.28027293	0.28027293	0.28027293	0.28027293	0.28027293	0.28027293	0.28027293	0.28027293	0.28027293	0.28027293	0.28027293	0.28027293	0.28027293	0.28027293	0.28027293	0.28027293	0.28027293	0.28027293	0.28027293	0.28027293	0.28027293	0.28027293	0.28027293
¸ßË¹°×ÔëÉù´¦Àí (26).mp3	0.37640157	0.37640157	0.37640157	0.37640157	0.37640157	0.37640157	0.37640157	0.37640157	0.37640157	0.37640157	0.37640157	0.37640157	0.37640157	0.37640157	0.37640157	0.37640157	0.37640157	0.37640157	0.37640157	0.37640157	0.37640157	0.37640157	0.37640157	0.37640157	0.37640157	0.37640157	0.37640157	0.37640157	0.37640157	0.37640157	0.37640157	0.37640157	0.37640157	0.37640157	0.37640157	0.37640157	0.37640157	0.37640157	0.37640157	0.37640157	0.37640157	0.37640157	0.37640157	0.37640157	0.37640157	0.37640157	0.37640157	0.37640157	0.37640157
¸ßË¹°×ÔëÉù´¦Àí (27).mp3	0.29976538	0.29976538	0.29976538	0.29976538	0.29976538	0.29976538	0.29976538	0.29976538	0.29976538	0.29976538	0.29976538	0.29976538	0.29976538	0.29976538	0.29976538	0.29976538	0.29976538	0.29976538	0.29976538	0.29976538	0.29976538	0.29976538	0.29976538	0.29976538	0.29976538	0.29976538	0.29976538	0.29976538	0.29976538	0.29976538	0.29976538	0.29976538	0.29976538	0.29976538	0.29976538	0.29976538	0.29976538	0.29976538	0.29976538	0.29976538	0.29976538	0.29976538	0.29976538	0.29976538	0.29976538	0.29976538	0.29976538	0.29976538	0.29976538
¸ßË¹°×ÔëÉù´¦Àí (28).mp3	0.23883966	0.23883966	0.23883966	0.23883966	0.23883966	0.23883966	0.23883966	0.23883966	0.23883966	0.23883966	0.23883966	0.23883966	0.23883966	0.23883966	0.23883966	0.23883966	0.23883966	0.23883966	0.23883966	0.23883966	0.23883966	0.23883966	0.23883966	0.23883966	0.23883966	0.23883966	0.23883966	0.23883966	0.23883966	0.23883966	0.23883966	0.23883966	0.23883966	0.23883966	0.23883966	0.23883966	0.23883966	0.23883966	0.23883966	0.23883966	0.23883966	0.23883966	0.23883966	0.23883966	0.23883966	0.23883966	0.23883966	0.23883966	0.23883966
¸ßË¹°×ÔëÉù´¦Àí (29).mp3	0.2679301	0.2679301	0.2679301	0.2679301	0.2679301	0.2679301	0.2679301	0.2679301	0.2679301	0.2679301	0.2679301	0.2679301	0.2679301	0.2679301	0.2679301	0.2679301	0.2679301	0.2679301	0.2679301	0.2679301	0.2679301	0.2679301	0.2679301	0.2679301	0.2679301	0.2679301	0.2679301	0.2679301	0.2679301	0.2679301	0.2679301	0.2679301	0.2679301	0.2679301	0.2679301	0.2679301	0.2679301	0.2679301	0.2679301	0.2679301	0.2679301	0.2679301	0.2679301	0.2679301	0.2679301	0.2679301	0.2679301	0.2679301	0.2679301
¸ßË¹°×ÔëÉù´¦Àí (30).mp3	0.29092434	0.29092434	0.29092434	0.29092434	0.29092434	0.29092434	0.29092434	0.29092434	0.29092434	0.29092434	0.29092434	0.29092434	0.29092434	0.29092434	0.29092434	0.29092434	0.29092434	0.29092434	0.29092434	0.29092434	0.29092434	0.29092434	0.29092434	0.29092434	0.29092434	0.29092434	0.29092434	0.29092434	0.29092434	0.29092434	0.29092434	0.29092434	0.29092434	0.29092434	0.29092434	0.29092434	0.29092434	0.29092434	0.29092434	0.29092434	0.29092434	0.29092434	0.29092434	0.29092434	0.29092434	0.29092434	0.29092434	0.29092434	0.29092434
¸ßË¹°×ÔëÉù´¦Àí (31).mp3	0.42436358	0.42436358	0.42436358	0.42436358	0.42436358	0.42436358	0.42436358	0.42436358	0.42436358	0.42436358	0.42436358	0.42436358	0.42436358	0.42436358	0.42436358	0.42436358	0.42436358	0.42436358	0.42436358	0.42436358	0.42436358	0.42436358	0.42436358	0.42436358	0.42436358	0.42436358	0.42436358	0.42436358	0.42436358	0.42436358	0.42436358	0.42436358	0.42436358	0.42436358	0.42436358	0.42436358	0.42436358	0.42436358	0.42436358	0.42436358	0.42436358	0.42436358	0.42436358	0.42436358	0.42436358	0.42436358	0.42436358	0.42436358	0.42436358
¸ßË¹°×ÔëÉù´¦Àí (32).mp3	0.19117601	0.19117601	0.19117601	0.19117601	0.19117601	0.19117601	0.19117601	0.19117601	0.19117601	0.19117601	0.19117601	0.19117601	0.19117601	0.19117601	0.19117601	0.19117601	0.19117601	0.19117601	0.19117601	0.19117601	0.19117601	0.19117601	0.19117601	0.19117601	0.19117601	0.19117601	0.19117601	0.19117601	0.19117601	0.19117601	0.19117601	0.19117601	0.19117601	0.19117601	0.19117601	0.19117601	0.19117601	0.19117601	0.19117601	0.19117601	0.19117601	0.19117601	0.19117601	0.19117601	0.19117601	0.19117601	0.19117601	0.19117601	0.19117601
¸ßË¹°×ÔëÉù´¦Àí (33).mp3	0.1524581	0.1524581	0.1524581	0.1524581	0.1524581	0.1524581	0.1524581	0.1524581	0.1524581	0.1524581	0.1524581	0.1524581	0.1524581	0.1524581	0.1524581	0.1524581	0.1524581	0.1524581	0.1524581	0.1524581	0.1524581	0.1524581	0.1524581	0.1524581	0.1524581	0.1524581	0.1524581	0.1524581	0.1524581	0.1524581	0.1524581	0.1524581	0.1524581	0.1524581	0.1524581	0.1524581	0.1524581	0.1524581	0.1524581	0.1524581	0.1524581	0.1524581	0.1524581	0.1524581	0.1524581	0.1524581	0.1524581	0.1524581	0.1524581
¸ßË¹°×ÔëÉù´¦Àí (34).mp3	0.19740367	0.19740367	0.19740367	0.19740367	0.19740367	0.19740367	0.19740367	0.19740367	0.19740367	0.19740367	0.19740367	0.19740367	0.19740367	0.19740367	0.19740367	0.19740367	0.19740367	0.19740367	0.19740367	0.19740367	0.19740367	0.19740367	0.19740367	0.19740367	0.19740367	0.19740367	0.19740367	0.19740367	0.19740367	0.19740367	0.19740367	0.19740367	0.19740367	0.19740367	0.19740367	0.19740367	0.19740367	0.19740367	0.19740367	0.19740367	0.19740367	0.19740367	0.19740367	0.19740367	0.19740367	0.19740367	0.19740367	0.19740367	0.19740367
¸ßË¹°×ÔëÉù´¦Àí (35).mp3	0.5128609	0.5128609	0.5128609	0.5128609	0.5128609	0.5128609	0.5128609	0.5128609	0.5128609	0.5128609	0.5128609	0.5128609	0.5128609	0.5128609	0.5128609	0.5128609	0.5128609	0.5128609	0.5128609	0.5128609	0.5128609	0.5128609	0.5128609	0.5128609	0.5128609	0.5128609	0.5128609	0.5128609	0.5128609	0.5128609	0.5128609	0.5128609	0.5128609	0.5128609	0.5128609	0.5128609	0.5128609	0.5128609	0.5128609	0.5128609	0.5128609	0.5128609	0.5128609	0.5128609	0.5128609	0.5128609	0.5128609	0.5128609	0.5128609
¸ßË¹°×ÔëÉù´¦Àí (36).mp3	0.20467581	0.20467581	0.20467581	0.20467581	0.20467581	0.20467581	0.20467581	0.20467581	0.20467581	0.20467581	0.20467581	0.20467581	0.20467581	0.20467581	0.20467581	0.20467581	0.20467581	0.20467581	0.20467581	0.20467581	0.20467581	0.20467581	0.20467581	0.20467581	0.20467581	0.20467581	0.20467581	0.20467581	0.20467581	0.20467581	0.20467581	0.20467581	0.20467581	0.20467581	0.20467581	0.20467581	0.20467581	0.20467581	0.20467581	0.20467581	0.20467581	0.20467581	0.20467581	0.20467581	0.20467581	0.20467581	0.20467581	0.20467581	0.20467581
¸ßË¹°×ÔëÉù´¦Àí (37).mp3	0.38902023	0.38902023	0.38902023	0.38902023	0.38902023	0.38902023	0.38902023	0.38902023	0.38902023	0.38902023	0.38902023	0.38902023	0.38902023	0.38902023	0.38902023	0.38902023	0.38902023	0.38902023	0.38902023	0.38902023	0.38902023	0.38902023	0.38902023	0.38902023	0.38902023	0.38902023	0.38902023	0.38902023	0.38902023	0.38902023	0.38902023	0.38902023	0.38902023	0.38902023	0.38902023	0.38902023	0.38902023	0.38902023	0.38902023	0.38902023	0.38902023	0.38902023	0.38902023	0.38902023	0.38902023	0.38902023	0.38902023	0.38902023	0.38902023
¸ßË¹°×ÔëÉù´¦Àí (38).mp3	0.2889754	0.2889754	0.2889754	0.2889754	0.2889754	0.2889754	0.2889754	0.2889754	0.2889754	0.2889754	0.2889754	0.2889754	0.2889754	0.2889754	0.2889754	0.2889754	0.2889754	0.2889754	0.2889754	0.2889754	0.2889754	0.2889754	0.2889754	0.2889754	0.2889754	0.2889754	0.2889754	0.2889754	0.2889754	0.2889754	0.2889754	0.2889754	0.2889754	0.2889754	0.2889754	0.2889754	0.2889754	0.2889754	0.2889754	0.2889754	0.2889754	0.2889754	0.2889754	0.2889754	0.2889754	0.2889754	0.2889754	0.2889754	0.2889754
¸ßË¹°×ÔëÉù´¦Àí (39).mp3	0.37737015	0.37737015	0.37737015	0.37737015	0.37737015	0.37737015	0.37737015	0.37737015	0.37737015	0.37737015	0.37737015	0.37737015	0.37737015	0.37737015	0.37737015	0.37737015	0.37737015	0.37737015	0.37737015	0.37737015	0.37737015	0.37737015	0.37737015	0.37737015	0.37737015	0.37737015	0.37737015	0.37737015	0.37737015	0.37737015	0.37737015	0.37737015	0.37737015	0.37737015	0.37737015	0.37737015	0.37737015	0.37737015	0.37737015	0.37737015	0.37737015	0.37737015	0.37737015	0.37737015	0.37737015	0.37737015	0.37737015	0.37737015	0.37737015
¸ßË¹°×ÔëÉù´¦Àí (40).mp3	0.54016894	0.54016894	0.54016894	0.54016894	0.54016894	0.54016894	0.54016894	0.54016894	0.54016894	0.54016894	0.54016894	0.54016894	0.54016894	0.54016894	0.54016894	0.54016894	0.54016894	0.54016894	0.54016894	0.54016894	0.54016894	0.54016894	0.54016894	0.54016894	0.54016894	0.54016894	0.54016894	0.54016894	0.54016894	0.54016894	0.54016894	0.54016894	0.54016894	0.54016894	0.54016894	0.54016894	0.54016894	0.54016894	0.54016894	0.54016894	0.54016894	0.54016894	0.54016894	0.54016894	0.54016894	0.54016894	0.54016894	0.54016894	0.54016894
¸ßË¹°×ÔëÉù´¦Àí (41).mp3	0.15661664	0.15661664	0.15661664	0.15661664	0.15661664	0.15661664	0.15661664	0.15661664	0.15661664	0.15661664	0.15661664	0.15661664	0.15661664	0.15661664	0.15661664	0.15661664	0.15661664	0.15661664	0.15661664	0.15661664	0.15661664	0.15661664	0.15661664	0.15661664	0.15661664	0.15661664	0.15661664	0.15661664	0.15661664	0.15661664	0.15661664	0.15661664	0.15661664	0.15661664	0.15661664	0.15661664	0.15661664	0.15661664	0.15661664	0.15661664	0.15661664	0.15661664	0.15661664	0.15661664	0.15661664	0.15661664	0.15661664	0.15661664	0.15661664
¸ßË¹°×ÔëÉù´¦Àí (42).mp3	0.29228362	0.29228362	0.29228362	0.29228362	0.29228362	0.29228362	0.29228362	0.29228362	0.29228362	0.29228362	0.29228362	0.29228362	0.29228362	0.29228362	0.29228362	0.29228362	0.29228362	0.29228362	0.29228362	0.29228362	0.29228362	0.29228362	0.29228362	0.29228362	0.29228362	0.29228362	0.29228362	0.29228362	0.29228362	0.29228362	0.29228362	0.29228362	0.29228362	0.29228362	0.29228362	0.29228362	0.29228362	0.29228362	0.29228362	0.29228362	0.29228362	0.29228362	0.29228362	0.29228362	0.29228362	0.29228362	0.29228362	0.29228362	0.29228362
¸ßË¹°×ÔëÉù´¦Àí (43).mp3	0.12504767	0.12504767	0.12504767	0.12504767	0.12504767	0.12504767	0.12504767	0.12504767	0.12504767	0.12504767	0.12504767	0.12504767	0.12504767	0.12504767	0.12504767	0.12504767	0.12504767	0.12504767	0.12504767	0.12504767	0.12504767	0.12504767	0.12504767	0.12504767	0.12504767	0.12504767	0.12504767	0.12504767	0.12504767	0.12504767	0.12504767	0.12504767	0.12504767	0.12504767	0.12504767	0.12504767	0.12504767	0.12504767	0.12504767	0.12504767	0.12504767	0.12504767	0.12504767	0.12504767	0.12504767	0.12504767	0.12504767	0.12504767	0.12504767
¸ßË¹°×ÔëÉù´¦Àí (44).mp3	0.23469225	0.23469225	0.23469225	0.23469225	0.23469225	0.23469225	0.23469225	0.23469225	0.23469225	0.23469225	0.23469225	0.23469225	0.23469225	0.23469225	0.23469225	0.23469225	0.23469225	0.23469225	0.23469225	0.23469225	0.23469225	0.23469225	0.23469225	0.23469225	0.23469225	0.23469225	0.23469225	0.23469225	0.23469225	0.23469225	0.23469225	0.23469225	0.23469225	0.23469225	0.23469225	0.23469225	0.23469225	0.23469225	0.23469225	0.23469225	0.23469225	0.23469225	0.23469225	0.23469225	0.23469225	0.23469225	0.23469225	0.23469225	0.23469225
¸ßË¹°×ÔëÉù´¦Àí (45).mp3	0.37698057	0.37698057	0.37698057	0.37698057	0.37698057	0.37698057	0.37698057	0.37698057	0.37698057	0.37698057	0.37698057	0.37698057	0.37698057	0.37698057	0.37698057	0.37698057	0.37698057	0.37698057	0.37698057	0.37698057	0.37698057	0.37698057	0.37698057	0.37698057	0.37698057	0.37698057	0.37698057	0.37698057	0.37698057	0.37698057	0.37698057	0.37698057	0.37698057	0.37698057	0.37698057	0.37698057	0.37698057	0.37698057	0.37698057	0.37698057	0.37698057	0.37698057	0.37698057	0.37698057	0.37698057	0.37698057	0.37698057	0.37698057	0.37698057
¸ßË¹°×ÔëÉù´¦Àí (46).mp3	0.16150719	0.16150719	0.16150719	0.16150719	0.16150719	0.16150719	0.16150719	0.16150719	0.16150719	0.16150719	0.16150719	0.16150719	0.16150719	0.16150719	0.16150719	0.16150719	0.16150719	0.16150719	0.16150719	0.16150719	0.16150719	0.16150719	0.16150719	0.16150719	0.16150719	0.16150719	0.16150719	0.16150719	0.16150719	0.16150719	0.16150719	0.16150719	0.16150719	0.16150719	0.16150719	0.16150719	0.16150719	0.16150719	0.16150719	0.16150719	0.16150719	0.16150719	0.16150719	0.16150719	0.16150719	0.16150719	0.16150719	0.16150719	0.16150719
¸ßË¹°×ÔëÉù´¦Àí (47).mp3	0.019436132	0.019436132	0.019436132	0.019436132	0.019436132	0.019436132	0.019436132	0.019436132	0.019436132	0.019436132	0.019436132	0.019436132	0.019436132	0.019436132	0.019436132	0.019436132	0.019436132	0.019436132	0.019436132	0.019436132	0.019436132	0.019436132	0.019436132	0.019436132	0.019436132	0.019436132	0.019436132	0.019436132	0.019436132	0.019436132	0.019436132	0.019436132	0.019436132	0.019436132	0.019436132	0.019436132	0.019436132	0.019436132	0.019436132	0.019436132	0.019436132	0.019436132	0.019436132	0.019436132	0.019436132	0.019436132	0.019436132	0.019436132	0.019436132
¸ßË¹°×ÔëÉù´¦Àí (48).mp3	0.33220807	0.33220807	0.33220807	0.33220807	0.33220807	0.33220807	0.33220807	0.33220807	0.33220807	0.33220807	0.33220807	0.33220807	0.33220807	0.33220807	0.33220807	0.33220807	0.33220807	0.33220807	0.33220807	0.33220807	0.33220807	0.33220807	0.33220807	0.33220807	0.33220807	0.33220807	0.33220807	0.33220807	0.33220807	0.33220807	0.33220807	0.33220807	0.33220807	0.33220807	0.33220807	0.33220807	0.33220807	0.33220807	0.33220807	0.33220807	0.33220807	0.33220807	0.33220807	0.33220807	0.33220807	0.33220807	0.33220807	0.33220807	0.33220807
¸ßË¹°×ÔëÉù´¦Àí (49).mp3	0.22672819	0.22672819	0.22672819	0.22672819	0.22672819	0.22672819	0.22672819	0.22672819	0.22672819	0.22672819	0.22672819	0.22672819	0.22672819	0.22672819	0.22672819	0.22672819	0.22672819	0.22672819	0.22672819	0.22672819	0.22672819	0.22672819	0.22672819	0.22672819	0.22672819	0.22672819	0.22672819	0.22672819	0.22672819	0.22672819	0.22672819	0.22672819	0.22672819	0.22672819	0.22672819	0.22672819	0.22672819	0.22672819	0.22672819	0.22672819	0.22672819	0.22672819	0.22672819	0.22672819	0.22672819	0.22672819	0.22672819	0.22672819	0.22672819
¸ßË¹°×ÔëÉù´¦Àí (50).mp3	0.25641716	0.25641716	0.25641716	0.25641716	0.25641716	0.25641716	0.25641716	0.25641716	0.25641716	0.25641716	0.25641716	0.25641716	0.25641716	0.25641716	0.25641716	0.25641716	0.25641716	0.25641716	0.25641716	0.25641716	0.25641716	0.25641716	0.25641716	0.25641716	0.25641716	0.25641716	0.25641716	0.25641716	0.25641716	0.25641716	0.25641716	0.25641716	0.25641716	0.25641716	0.25641716	0.25641716	0.25641716	0.25641716	0.25641716	0.25641716	0.25641716	0.25641716	0.25641716	0.25641716	0.25641716	0.25641716	0.25641716	0.25641716	0.25641716
¸ßË¹°×ÔëÉù´¦Àí (51).mp3	0.24658647	0.24658647	0.24658647	0.24658647	0.24658647	0.24658647	0.24658647	0.24658647	0.24658647	0.24658647	0.24658647	0.24658647	0.24658647	0.24658647	0.24658647	0.24658647	0.24658647	0.24658647	0.24658647	0.24658647	0.24658647	0.24658647	0.24658647	0.24658647	0.24658647	0.24658647	0.24658647	0.24658647	0.24658647	0.24658647	0.24658647	0.24658647	0.24658647	0.24658647	0.24658647	0.24658647	0.24658647	0.24658647	0.24658647	0.24658647	0.24658647	0.24658647	0.24658647	0.24658647	0.24658647	0.24658647	0.24658647	0.24658647	0.24658647
¸ßË¹°×ÔëÉù´¦Àí (52).mp3	0.17157227	0.17157227	0.17157227	0.17157227	0.17157227	0.17157227	0.17157227	0.17157227	0.17157227	0.17157227	0.17157227	0.17157227	0.17157227	0.17157227	0.17157227	0.17157227	0.17157227	0.17157227	0.17157227	0.17157227	0.17157227	0.17157227	0.17157227	0.17157227	0.17157227	0.17157227	0.17157227	0.17157227	0.17157227	0.17157227	0.17157227	0.17157227	0.17157227	0.17157227	0.17157227	0.17157227	0.17157227	0.17157227	0.17157227	0.17157227	0.17157227	0.17157227	0.17157227	0.17157227	0.17157227	0.17157227	0.17157227	0.17157227	0.17157227
¸ßË¹°×ÔëÉù´¦Àí (53).mp3	0.4589823	0.4589823	0.4589823	0.4589823	0.4589823	0.4589823	0.4589823	0.4589823	0.4589823	0.4589823	0.4589823	0.4589823	0.4589823	0.4589823	0.4589823	0.4589823	0.4589823	0.4589823	0.4589823	0.4589823	0.4589823	0.4589823	0.4589823	0.4589823	0.4589823	0.4589823	0.4589823	0.4589823	0.4589823	0.4589823	0.4589823	0.4589823	0.4589823	0.4589823	0.4589823	0.4589823	0.4589823	0.4589823	0.4589823	0.4589823	0.4589823	0.4589823	0.4589823	0.4589823	0.4589823	0.4589823	0.4589823	0.4589823	0.4589823
¸ßË¹°×ÔëÉù´¦Àí (54).mp3	0.3322555	0.3322555	0.3322555	0.3322555	0.3322555	0.3322555	0.3322555	0.3322555	0.3322555	0.3322555	0.3322555	0.3322555	0.3322555	0.3322555	0.3322555	0.3322555	0.3322555	0.3322555	0.3322555	0.3322555	0.3322555	0.3322555	0.3322555	0.3322555	0.3322555	0.3322555	0.3322555	0.3322555	0.3322555	0.3322555	0.3322555	0.3322555	0.3322555	0.3322555	0.3322555	0.3322555	0.3322555	0.3322555	0.3322555	0.3322555	0.3322555	0.3322555	0.3322555	0.3322555	0.3322555	0.3322555	0.3322555	0.3322555	0.3322555
¸ßË¹°×ÔëÉù´¦Àí (55).mp3	0.4288243	0.4288243	0.4288243	0.4288243	0.4288243	0.4288243	0.4288243	0.4288243	0.4288243	0.4288243	0.4288243	0.4288243	0.4288243	0.4288243	0.4288243	0.4288243	0.4288243	0.4288243	0.4288243	0.4288243	0.4288243	0.4288243	0.4288243	0.4288243	0.4288243	0.4288243	0.4288243	0.4288243	0.4288243	0.4288243	0.4288243	0.4288243	0.4288243	0.4288243	0.4288243	0.4288243	0.4288243	0.4288243	0.4288243	0.4288243	0.4288243	0.4288243	0.4288243	0.4288243	0.4288243	0.4288243	0.4288243	0.4288243	0.4288243
¸ßË¹°×ÔëÉù´¦Àí (56).mp3	0.11028026	0.11028026	0.11028026	0.11028026	0.11028026	0.11028026	0.11028026	0.11028026	0.11028026	0.11028026	0.11028026	0.11028026	0.11028026	0.11028026	0.11028026	0.11028026	0.11028026	0.11028026	0.11028026	0.11028026	0.11028026	0.11028026	0.11028026	0.11028026	0.11028026	0.11028026	0.11028026	0.11028026	0.11028026	0.11028026	0.11028026	0.11028026	0.11028026	0.11028026	0.11028026	0.11028026	0.11028026	0.11028026	0.11028026	0.11028026	0.11028026	0.11028026	0.11028026	0.11028026	0.11028026	0.11028026	0.11028026	0.11028026	0.11028026
¸ßË¹°×ÔëÉù´¦Àí (57).mp3	0.13865164	0.13865164	0.13865164	0.13865164	0.13865164	0.13865164	0.13865164	0.13865164	0.13865164	0.13865164	0.13865164	0.13865164	0.13865164	0.13865164	0.13865164	0.13865164	0.13865164	0.13865164	0.13865164	0.13865164	0.13865164	0.13865164	0.13865164	0.13865164	0.13865164	0.13865164	0.13865164	0.13865164	0.13865164	0.13865164	0.13865164	0.13865164	0.13865164	0.13865164	0.13865164	0.13865164	0.13865164	0.13865164	0.13865164	0.13865164	0.13865164	0.13865164	0.13865164	0.13865164	0.13865164	0.13865164	0.13865164	0.13865164	0.13865164
¸ßË¹°×ÔëÉù´¦Àí (58).mp3	0.28003243	0.28003243	0.28003243	0.28003243	0.28003243	0.28003243	0.28003243	0.28003243	0.28003243	0.28003243	0.28003243	0.28003243	0.28003243	0.28003243	0.28003243	0.28003243	0.28003243	0.28003243	0.28003243	0.28003243	0.28003243	0.28003243	0.28003243	0.28003243	0.28003243	0.28003243	0.28003243	0.28003243	0.28003243	0.28003243	0.28003243	0.28003243	0.28003243	0.28003243	0.28003243	0.28003243	0.28003243	0.28003243	0.28003243	0.28003243	0.28003243	0.28003243	0.28003243	0.28003243	0.28003243	0.28003243	0.28003243	0.28003243	0.28003243
¸ßË¹°×ÔëÉù´¦Àí (59).mp3	0.32158574	0.32158574	0.32158574	0.32158574	0.32158574	0.32158574	0.32158574	0.32158574	0.32158574	0.32158574	0.32158574	0.32158574	0.32158574	0.32158574	0.32158574	0.32158574	0.32158574	0.32158574	0.32158574	0.32158574	0.32158574	0.32158574	0.32158574	0.32158574	0.32158574	0.32158574	0.32158574	0.32158574	0.32158574	0.32158574	0.32158574	0.32158574	0.32158574	0.32158574	0.32158574	0.32158574	0.32158574	0.32158574	0.32158574	0.32158574	0.32158574	0.32158574	0.32158574	0.32158574	0.32158574	0.32158574	0.32158574	0.32158574	0.32158574
¸ßË¹°×ÔëÉù´¦Àí (60).mp3	0.21844372	0.21844372	0.21844372	0.21844372	0.21844372	0.21844372	0.21844372	0.21844372	0.21844372	0.21844372	0.21844372	0.21844372	0.21844372	0.21844372	0.21844372	0.21844372	0.21844372	0.21844372	0.21844372	0.21844372	0.21844372	0.21844372	0.21844372	0.21844372	0.21844372	0.21844372	0.21844372	0.21844372	0.21844372	0.21844372	0.21844372	0.21844372	0.21844372	0.21844372	0.21844372	0.21844372	0.21844372	0.21844372	0.21844372	0.21844372	0.21844372	0.21844372	0.21844372	0.21844372	0.21844372	0.21844372	0.21844372	0.21844372	0.21844372
¸ßË¹°×ÔëÉù´¦Àí (61).mp3	0.11282776	0.11282776	0.11282776	0.11282776	0.11282776	0.11282776	0.11282776	0.11282776	0.11282776	0.11282776	0.11282776	0.11282776	0.11282776	0.11282776	0.11282776	0.11282776	0.11282776	0.11282776	0.11282776	0.11282776	0.11282776	0.11282776	0.11282776	0.11282776	0.11282776	0.11282776	0.11282776	0.11282776	0.11282776	0.11282776	0.11282776	0.11282776	0.11282776	0.11282776	0.11282776	0.11282776	0.11282776	0.11282776	0.11282776	0.11282776	0.11282776	0.11282776	0.11282776	0.11282776	0.11282776	0.11282776	0.11282776	0.11282776	0.11282776
¸ßË¹°×ÔëÉù´¦Àí (62).mp3	0.27043793	0.27043793	0.27043793	0.27043793	0.27043793	0.27043793	0.27043793	0.27043793	0.27043793	0.27043793	0.27043793	0.27043793	0.27043793	0.27043793	0.27043793	0.27043793	0.27043793	0.27043793	0.27043793	0.27043793	0.27043793	0.27043793	0.27043793	0.27043793	0.27043793	0.27043793	0.27043793	0.27043793	0.27043793	0.27043793	0.27043793	0.27043793	0.27043793	0.27043793	0.27043793	0.27043793	0.27043793	0.27043793	0.27043793	0.27043793	0.27043793	0.27043793	0.27043793	0.27043793	0.27043793	0.27043793	0.27043793	0.27043793	0.27043793
¸ßË¹°×ÔëÉù´¦Àí (63).mp3	0.29002434	0.29002434	0.29002434	0.29002434	0.29002434	0.29002434	0.29002434	0.29002434	0.29002434	0.29002434	0.29002434	0.29002434	0.29002434	0.29002434	0.29002434	0.29002434	0.29002434	0.29002434	0.29002434	0.29002434	0.29002434	0.29002434	0.29002434	0.29002434	0.29002434	0.29002434	0.29002434	0.29002434	0.29002434	0.29002434	0.29002434	0.29002434	0.29002434	0.29002434	0.29002434	0.29002434	0.29002434	0.29002434	0.29002434	0.29002434	0.29002434	0.29002434	0.29002434	0.29002434	0.29002434	0.29002434	0.29002434	0.29002434	0.29002434
¸ßË¹°×ÔëÉù´¦Àí (64).mp3	0.5082943	0.5082943	0.5082943	0.5082943	0.5082943	0.5082943	0.5082943	0.5082943	0.5082943	0.5082943	0.5082943	0.5082943	0.5082943	0.5082943	0.5082943	0.5082943	0.5082943	0.5082943	0.5082943	0.5082943	0.5082943	0.5082943	0.5082943	0.5082943	0.5082943	0.5082943	0.5082943	0.5082943	0.5082943	0.5082943	0.5082943	0.5082943	0.5082943	0.5082943	0.5082943	0.5082943	0.5082943	0.5082943	0.5082943	0.5082943	0.5082943	0.5082943	0.5082943	0.5082943	0.5082943	0.5082943	0.5082943	0.5082943	0.5082943
¸ßË¹°×ÔëÉù´¦Àí (65).mp3	0.6176821	0.6176821	0.6176821	0.6176821	0.6176821	0.6176821	0.6176821	0.6176821	0.6176821	0.6176821	0.6176821	0.6176821	0.6176821	0.6176821	0.6176821	0.6176821	0.6176821	0.6176821	0.6176821	0.6176821	0.6176821	0.6176821	0.6176821	0.6176821	0.6176821	0.6176821	0.6176821	0.6176821	0.6176821	0.6176821	0.6176821	0.6176821	0.6176821	0.6176821	0.6176821	0.6176821	0.6176821	0.6176821	0.6176821	0.6176821	0.6176821	0.6176821	0.6176821	0.6176821	0.6176821	0.6176821	0.6176821	0.6176821	0.6176821
¸ßË¹°×ÔëÉù´¦Àí (66).mp3	0.4094855	0.4094855	0.4094855	0.4094855	0.4094855	0.4094855	0.4094855	0.4094855	0.4094855	0.4094855	0.4094855	0.4094855	0.4094855	0.4094855	0.4094855	0.4094855	0.4094855	0.4094855	0.4094855	0.4094855	0.4094855	0.4094855	0.4094855	0.4094855	0.4094855	0.4094855	0.4094855	0.4094855	0.4094855	0.4094855	0.4094855	0.4094855	0.4094855	0.4094855	0.4094855	0.4094855	0.4094855	0.4094855	0.4094855	0.4094855	0.4094855	0.4094855	0.4094855	0.4094855	0.4094855	0.4094855	0.4094855	0.4094855	0.4094855
¸ßË¹°×ÔëÉù´¦Àí (67).mp3	0.09474097	0.09474097	0.09474097	0.09474097	0.09474097	0.09474097	0.09474097	0.09474097	0.09474097	0.09474097	0.09474097	0.09474097	0.09474097	0.09474097	0.09474097	0.09474097	0.09474097	0.09474097	0.09474097	0.09474097	0.09474097	0.09474097	0.09474097	0.09474097	0.09474097	0.09474097	0.09474097	0.09474097	0.09474097	0.09474097	0.09474097	0.09474097	0.09474097	0.09474097	0.09474097	0.09474097	0.09474097	0.09474097	0.09474097	0.09474097	0.09474097	0.09474097	0.09474097	0.09474097	0.09474097	0.09474097	0.09474097	0.09474097	0.09474097
¸ßË¹°×ÔëÉù´¦Àí (68).mp3	0.15942757	0.15942757	0.15942757	0.15942757	0.15942757	0.15942757	0.15942757	0.15942757	0.15942757	0.15942757	0.15942757	0.15942757	0.15942757	0.15942757	0.15942757	0.15942757	0.15942757	0.15942757	0.15942757	0.15942757	0.15942757	0.15942757	0.15942757	0.15942757	0.15942757	0.15942757	0.15942757	0.15942757	0.15942757	0.15942757	0.15942757	0.15942757	0.15942757	0.15942757	0.15942757	0.15942757	0.15942757	0.15942757	0.15942757	0.15942757	0.15942757	0.15942757	0.15942757	0.15942757	0.15942757	0.15942757	0.15942757	0.15942757	0.15942757
¸ßË¹°×ÔëÉù´¦Àí (69).mp3	0.421635	0.421635	0.421635	0.421635	0.421635	0.421635	0.421635	0.421635	0.421635	0.421635	0.421635	0.421635	0.421635	0.421635	0.421635	0.421635	0.421635	0.421635	0.421635	0.421635	0.421635	0.421635	0.421635	0.421635	0.421635	0.421635	0.421635	0.421635	0.421635	0.421635	0.421635	0.421635	0.421635	0.421635	0.421635	0.421635	0.421635	0.421635	0.421635	0.421635	0.421635	0.421635	0.421635	0.421635	0.421635	0.421635	0.421635	0.421635	0.421635
¸ßË¹°×ÔëÉù´¦Àí (70).mp3	0.25720194	0.25720194	0.25720194	0.25720194	0.25720194	0.25720194	0.25720194	0.25720194	0.25720194	0.25720194	0.25720194	0.25720194	0.25720194	0.25720194	0.25720194	0.25720194	0.25720194	0.25720194	0.25720194	0.25720194	0.25720194	0.25720194	0.25720194	0.25720194	0.25720194	0.25720194	0.25720194	0.25720194	0.25720194	0.25720194	0.25720194	0.25720194	0.25720194	0.25720194	0.25720194	0.25720194	0.25720194	0.25720194	0.25720194	0.25720194	0.25720194	0.25720194	0.25720194	0.25720194	0.25720194	0.25720194	0.25720194	0.25720194	0.25720194
¸ßË¹°×ÔëÉù´¦Àí (71).mp3	0.38014928	0.38014928	0.38014928	0.38014928	0.38014928	0.38014928	0.38014928	0.38014928	0.38014928	0.38014928	0.38014928	0.38014928	0.38014928	0.38014928	0.38014928	0.38014928	0.38014928	0.38014928	0.38014928	0.38014928	0.38014928	0.38014928	0.38014928	0.38014928	0.38014928	0.38014928	0.38014928	0.38014928	0.38014928	0.38014928	0.38014928	0.38014928	0.38014928	0.38014928	0.38014928	0.38014928	0.38014928	0.38014928	0.38014928	0.38014928	0.38014928	0.38014928	0.38014928	0.38014928	0.38014928	0.38014928	0.38014928	0.38014928	0.38014928
¸ßË¹°×ÔëÉù´¦Àí (72).mp3	0.062016692	0.062016692	0.062016692	0.062016692	0.062016692	0.062016692	0.062016692	0.062016692	0.062016692	0.062016692	0.062016692	0.062016692	0.062016692	0.062016692	0.062016692	0.062016692	0.062016692	0.062016692	0.062016692	0.062016692	0.062016692	0.062016692	0.062016692	0.062016692	0.062016692	0.062016692	0.062016692	0.062016692	0.062016692	0.062016692	0.062016692	0.062016692	0.062016692	0.062016692	0.062016692	0.062016692	0.062016692	0.062016692	0.062016692	0.062016692	0.062016692	0.062016692	0.062016692	0.062016692	0.062016692	0.062016692	0.062016692	0.062016692	0.062016692
¸ßË¹°×ÔëÉù´¦Àí (73).mp3	0.20305172	0.20305172	0.20305172	0.20305172	0.20305172	0.20305172	0.20305172	0.20305172	0.20305172	0.20305172	0.20305172	0.20305172	0.20305172	0.20305172	0.20305172	0.20305172	0.20305172	0.20305172	0.20305172	0.20305172	0.20305172	0.20305172	0.20305172	0.20305172	0.20305172	0.20305172	0.20305172	0.20305172	0.20305172	0.20305172	0.20305172	0.20305172	0.20305172	0.20305172	0.20305172	0.20305172	0.20305172	0.20305172	0.20305172	0.20305172	0.20305172	0.20305172	0.20305172	0.20305172	0.20305172	0.20305172	0.20305172	0.20305172	0.20305172
¸ßË¹°×ÔëÉù´¦Àí (74).mp3	0.28010857	0.28010857	0.28010857	0.28010857	0.28010857	0.28010857	0.28010857	0.28010857	0.28010857	0.28010857	0.28010857	0.28010857	0.28010857	0.28010857	0.28010857	0.28010857	0.28010857	0.28010857	0.28010857	0.28010857	0.28010857	0.28010857	0.28010857	0.28010857	0.28010857	0.28010857	0.28010857	0.28010857	0.28010857	0.28010857	0.28010857	0.28010857	0.28010857	0.28010857	0.28010857	0.28010857	0.28010857	0.28010857	0.28010857	0.28010857	0.28010857	0.28010857	0.28010857	0.28010857	0.28010857	0.28010857	0.28010857	0.28010857	0.28010857
¸ßË¹°×ÔëÉù´¦Àí (75).mp3	0.14508133	0.14508133	0.14508133	0.14508133	0.14508133	0.14508133	0.14508133	0.14508133	0.14508133	0.14508133	0.14508133	0.14508133	0.14508133	0.14508133	0.14508133	0.14508133	0.14508133	0.14508133	0.14508133	0.14508133	0.14508133	0.14508133	0.14508133	0.14508133	0.14508133	0.14508133	0.14508133	0.14508133	0.14508133	0.14508133	0.14508133	0.14508133	0.14508133	0.14508133	0.14508133	0.14508133	0.14508133	0.14508133	0.14508133	0.14508133	0.14508133	0.14508133	0.14508133	0.14508133	0.14508133	0.14508133	0.14508133	0.14508133	0.14508133
¸ßË¹°×ÔëÉù´¦Àí (76).mp3	0.22516726	0.22516726	0.22516726	0.22516726	0.22516726	0.22516726	0.22516726	0.22516726	0.22516726	0.22516726	0.22516726	0.22516726	0.22516726	0.22516726	0.22516726	0.22516726	0.22516726	0.22516726	0.22516726	0.22516726	0.22516726	0.22516726	0.22516726	0.22516726	0.22516726	0.22516726	0.22516726	0.22516726	0.22516726	0.22516726	0.22516726	0.22516726	0.22516726	0.22516726	0.22516726	0.22516726	0.22516726	0.22516726	0.22516726	0.22516726	0.22516726	0.22516726	0.22516726	0.22516726	0.22516726	0.22516726	0.22516726	0.22516726	0.22516726
¸ßË¹°×ÔëÉù´¦Àí (77).mp3	0.16833103	0.16833103	0.16833103	0.16833103	0.16833103	0.16833103	0.16833103	0.16833103	0.16833103	0.16833103	0.16833103	0.16833103	0.16833103	0.16833103	0.16833103	0.16833103	0.16833103	0.16833103	0.16833103	0.16833103	0.16833103	0.16833103	0.16833103	0.16833103	0.16833103	0.16833103	0.16833103	0.16833103	0.16833103	0.16833103	0.16833103	0.16833103	0.16833103	0.16833103	0.16833103	0.16833103	0.16833103	0.16833103	0.16833103	0.16833103	0.16833103	0.16833103	0.16833103	0.16833103	0.16833103	0.16833103	0.16833103	0.16833103	0.16833103
¸ßË¹°×ÔëÉù´¦Àí (78).mp3	0.28653625	0.28653625	0.28653625	0.28653625	0.28653625	0.28653625	0.28653625	0.28653625	0.28653625	0.28653625	0.28653625	0.28653625	0.28653625	0.28653625	0.28653625	0.28653625	0.28653625	0.28653625	0.28653625	0.28653625	0.28653625	0.28653625	0.28653625	0.28653625	0.28653625	0.28653625	0.28653625	0.28653625	0.28653625	0.28653625	0.28653625	0.28653625	0.28653625	0.28653625	0.28653625	0.28653625	0.28653625	0.28653625	0.28653625	0.28653625	0.28653625	0.28653625	0.28653625	0.28653625	0.28653625	0.28653625	0.28653625	0.28653625	0.28653625
¸ßË¹°×ÔëÉù´¦Àí (79).mp3	0.3065438	0.3065438	0.3065438	0.3065438	0.3065438	0.3065438	0.3065438	0.3065438	0.3065438	0.3065438	0.3065438	0.3065438	0.3065438	0.3065438	0.3065438	0.3065438	0.3065438	0.3065438	0.3065438	0.3065438	0.3065438	0.3065438	0.3065438	0.3065438	0.3065438	0.3065438	0.3065438	0.3065438	0.3065438	0.3065438	0.3065438	0.3065438	0.3065438	0.3065438	0.3065438	0.3065438	0.3065438	0.3065438	0.3065438	0.3065438	0.3065438	0.3065438	0.3065438	0.3065438	0.3065438	0.3065438	0.3065438	0.3065438	0.3065438
¸ßË¹°×ÔëÉù´¦Àí (80).mp3	0.3502071	0.3502071	0.3502071	0.3502071	0.3502071	0.3502071	0.3502071	0.3502071	0.3502071	0.3502071	0.3502071	0.3502071	0.3502071	0.3502071	0.3502071	0.3502071	0.3502071	0.3502071	0.3502071	0.3502071	0.3502071	0.3502071	0.3502071	0.3502071	0.3502071	0.3502071	0.3502071	0.3502071	0.3502071	0.3502071	0.3502071	0.3502071	0.3502071	0.3502071	0.3502071	0.3502071	0.3502071	0.3502071	0.3502071	0.3502071	0.3502071	0.3502071	0.3502071	0.3502071	0.3502071	0.3502071	0.3502071	0.3502071	0.3502071
¸ßË¹°×ÔëÉù´¦Àí (81).mp3	0.256356	0.256356	0.256356	0.256356	0.256356	0.256356	0.256356	0.256356	0.256356	0.256356	0.256356	0.256356	0.256356	0.256356	0.256356	0.256356	0.256356	0.256356	0.256356	0.256356	0.256356	0.256356	0.256356	0.256356	0.256356	0.256356	0.256356	0.256356	0.256356	0.256356	0.256356	0.256356	0.256356	0.256356	0.256356	0.256356	0.256356	0.256356	0.256356	0.256356	0.256356	0.256356	0.256356	0.256356	0.256356	0.256356	0.256356	0.256356	0.256356
¸ßË¹°×ÔëÉù´¦Àí (82).mp3	0.32577792	0.32577792	0.32577792	0.32577792	0.32577792	0.32577792	0.32577792	0.32577792	0.32577792	0.32577792	0.32577792	0.32577792	0.32577792	0.32577792	0.32577792	0.32577792	0.32577792	0.32577792	0.32577792	0.32577792	0.32577792	0.32577792	0.32577792	0.32577792	0.32577792	0.32577792	0.32577792	0.32577792	0.32577792	0.32577792	0.32577792	0.32577792	0.32577792	0.32577792	0.32577792	0.32577792	0.32577792	0.32577792	0.32577792	0.32577792	0.32577792	0.32577792	0.32577792	0.32577792	0.32577792	0.32577792	0.32577792	0.32577792	0.32577792
¸ßË¹°×ÔëÉù´¦Àí (83).mp3	0.095314145	0.095314145	0.095314145	0.095314145	0.095314145	0.095314145	0.095314145	0.095314145	0.095314145	0.095314145	0.095314145	0.095314145	0.095314145	0.095314145	0.095314145	0.095314145	0.095314145	0.095314145	0.095314145	0.095314145	0.095314145	0.095314145	0.095314145	0.095314145	0.095314145	0.095314145	0.095314145	0.095314145	0.095314145	0.095314145	0.095314145	0.095314145	0.095314145	0.095314145	0.095314145	0.095314145	0.095314145	0.095314145	0.095314145	0.095314145	0.095314145	0.095314145	0.095314145	0.095314145	0.095314145	0.095314145	0.095314145	0.095314145	0.095314145
¸ßË¹°×ÔëÉù´¦Àí (84).mp3	0.37529245	0.37529245	0.37529245	0.37529245	0.37529245	0.37529245	0.37529245	0.37529245	0.37529245	0.37529245	0.37529245	0.37529245	0.37529245	0.37529245	0.37529245	0.37529245	0.37529245	0.37529245	0.37529245	0.37529245	0.37529245	0.37529245	0.37529245	0.37529245	0.37529245	0.37529245	0.37529245	0.37529245	0.37529245	0.37529245	0.37529245	0.37529245	0.37529245	0.37529245	0.37529245	0.37529245	0.37529245	0.37529245	0.37529245	0.37529245	0.37529245	0.37529245	0.37529245	0.37529245	0.37529245	0.37529245	0.37529245	0.37529245	0.37529245
¸ßË¹°×ÔëÉù´¦Àí (85).mp3	0.06119399	0.06119399	0.06119399	0.06119399	0.06119399	0.06119399	0.06119399	0.06119399	0.06119399	0.06119399	0.06119399	0.06119399	0.06119399	0.06119399	0.06119399	0.06119399	0.06119399	0.06119399	0.06119399	0.06119399	0.06119399	0.06119399	0.06119399	0.06119399	0.06119399	0.06119399	0.06119399	0.06119399	0.06119399	0.06119399	0.06119399	0.06119399	0.06119399	0.06119399	0.06119399	0.06119399	0.06119399	0.06119399	0.06119399	0.06119399	0.06119399	0.06119399	0.06119399	0.06119399	0.06119399	0.06119399	0.06119399	0.06119399	0.06119399
¸ßË¹°×ÔëÉù´¦Àí (86).mp3	0.1951504	0.1951504	0.1951504	0.1951504	0.1951504	0.1951504	0.1951504	0.1951504	0.1951504	0.1951504	0.1951504	0.1951504	0.1951504	0.1951504	0.1951504	0.1951504	0.1951504	0.1951504	0.1951504	0.1951504	0.1951504	0.1951504	0.1951504	0.1951504	0.1951504	0.1951504	0.1951504	0.1951504	0.1951504	0.1951504	0.1951504	0.1951504	0.1951504	0.1951504	0.1951504	0.1951504	0.1951504	0.1951504	0.1951504	0.1951504	0.1951504	0.1951504	0.1951504	0.1951504	0.1951504	0.1951504	0.1951504	0.1951504	0.1951504
¸ßË¹°×ÔëÉù´¦Àí (87).mp3	0.18828401	0.18828401	0.18828401	0.18828401	0.18828401	0.18828401	0.18828401	0.18828401	0.18828401	0.18828401	0.18828401	0.18828401	0.18828401	0.18828401	0.18828401	0.18828401	0.18828401	0.18828401	0.18828401	0.18828401	0.18828401	0.18828401	0.18828401	0.18828401	0.18828401	0.18828401	0.18828401	0.18828401	0.18828401	0.18828401	0.18828401	0.18828401	0.18828401	0.18828401	0.18828401	0.18828401	0.18828401	0.18828401	0.18828401	0.18828401	0.18828401	0.18828401	0.18828401	0.18828401	0.18828401	0.18828401	0.18828401	0.18828401	0.18828401
¸ßË¹°×ÔëÉù´¦Àí (88).mp3	0.10474795	0.10474795	0.10474795	0.10474795	0.10474795	0.10474795	0.10474795	0.10474795	0.10474795	0.10474795	0.10474795	0.10474795	0.10474795	0.10474795	0.10474795	0.10474795	0.10474795	0.10474795	0.10474795	0.10474795	0.10474795	0.10474795	0.10474795	0.10474795	0.10474795	0.10474795	0.10474795	0.10474795	0.10474795	0.10474795	0.10474795	0.10474795	0.10474795	0.10474795	0.10474795	0.10474795	0.10474795	0.10474795	0.10474795	0.10474795	0.10474795	0.10474795	0.10474795	0.10474795	0.10474795	0.10474795	0.10474795	0.10474795	0.10474795
¸ßË¹°×ÔëÉù´¦Àí (89).mp3	0.22488105	0.22488105	0.22488105	0.22488105	0.22488105	0.22488105	0.22488105	0.22488105	0.22488105	0.22488105	0.22488105	0.22488105	0.22488105	0.22488105	0.22488105	0.22488105	0.22488105	0.22488105	0.22488105	0.22488105	0.22488105	0.22488105	0.22488105	0.22488105	0.22488105	0.22488105	0.22488105	0.22488105	0.22488105	0.22488105	0.22488105	0.22488105	0.22488105	0.22488105	0.22488105	0.22488105	0.22488105	0.22488105	0.22488105	0.22488105	0.22488105	0.22488105	0.22488105	0.22488105	0.22488105	0.22488105	0.22488105	0.22488105	0.22488105
¸ßË¹°×ÔëÉù´¦Àí (90).mp3	0.015642028	0.015642028	0.015642028	0.015642028	0.015642028	0.015642028	0.015642028	0.015642028	0.015642028	0.015642028	0.015642028	0.015642028	0.015642028	0.015642028	0.015642028	0.015642028	0.015642028	0.015642028	0.015642028	0.015642028	0.015642028	0.015642028	0.015642028	0.015642028	0.015642028	0.015642028	0.015642028	0.015642028	0.015642028	0.015642028	0.015642028	0.015642028	0.015642028	0.015642028	0.015642028	0.015642028	0.015642028	0.015642028	0.015642028	0.015642028	0.015642028	0.015642028	0.015642028	0.015642028	0.015642028	0.015642028	0.015642028	0.015642028	0.015642028
¸ßË¹°×ÔëÉù´¦Àí (91).mp3	0.089652	0.089652	0.089652	0.089652	0.089652	0.089652	0.089652	0.089652	0.089652	0.089652	0.089652	0.089652	0.089652	0.089652	0.089652	0.089652	0.089652	0.089652	0.089652	0.089652	0.089652	0.089652	0.089652	0.089652	0.089652	0.089652	0.089652	0.089652	0.089652	0.089652	0.089652	0.089652	0.089652	0.089652	0.089652	0.089652	0.089652	0.089652	0.089652	0.089652	0.089652	0.089652	0.089652	0.089652	0.089652	0.089652	0.089652	0.089652	0.089652
¸ßË¹°×ÔëÉù´¦Àí (92).mp3	0.07322924	0.07322924	0.07322924	0.07322924	0.07322924	0.07322924	0.07322924	0.07322924	0.07322924	0.07322924	0.07322924	0.07322924	0.07322924	0.07322924	0.07322924	0.07322924	0.07322924	0.07322924	0.07322924	0.07322924	0.07322924	0.07322924	0.07322924	0.07322924	0.07322924	0.07322924	0.07322924	0.07322924	0.07322924	0.07322924	0.07322924	0.07322924	0.07322924	0.07322924	0.07322924	0.07322924	0.07322924	0.07322924	0.07322924	0.07322924	0.07322924	0.07322924	0.07322924	0.07322924	0.07322924	0.07322924	0.07322924	0.07322924	0.07322924
¸ßË¹°×ÔëÉù´¦Àí (93).mp3	0.29930806	0.29930806	0.29930806	0.29930806	0.29930806	0.29930806	0.29930806	0.29930806	0.29930806	0.29930806	0.29930806	0.29930806	0.29930806	0.29930806	0.29930806	0.29930806	0.29930806	0.29930806	0.29930806	0.29930806	0.29930806	0.29930806	0.29930806	0.29930806	0.29930806	0.29930806	0.29930806	0.29930806	0.29930806	0.29930806	0.29930806	0.29930806	0.29930806	0.29930806	0.29930806	0.29930806	0.29930806	0.29930806	0.29930806	0.29930806	0.29930806	0.29930806	0.29930806	0.29930806	0.29930806	0.29930806	0.29930806	0.29930806	0.29930806
¸ßË¹°×ÔëÉù´¦Àí (94).mp3	0.25420526	0.25420526	0.25420526	0.25420526	0.25420526	0.25420526	0.25420526	0.25420526	0.25420526	0.25420526	0.25420526	0.25420526	0.25420526	0.25420526	0.25420526	0.25420526	0.25420526	0.25420526	0.25420526	0.25420526	0.25420526	0.25420526	0.25420526	0.25420526	0.25420526	0.25420526	0.25420526	0.25420526	0.25420526	0.25420526	0.25420526	0.25420526	0.25420526	0.25420526	0.25420526	0.25420526	0.25420526	0.25420526	0.25420526	0.25420526	0.25420526	0.25420526	0.25420526	0.25420526	0.25420526	0.25420526	0.25420526	0.25420526	0.25420526
¸ßË¹°×ÔëÉù´¦Àí (95).mp3	0.3519938	0.3519938	0.3519938	0.3519938	0.3519938	0.3519938	0.3519938	0.3519938	0.3519938	0.3519938	0.3519938	0.3519938	0.3519938	0.3519938	0.3519938	0.3519938	0.3519938	0.3519938	0.3519938	0.3519938	0.3519938	0.3519938	0.3519938	0.3519938	0.3519938	0.3519938	0.3519938	0.3519938	0.3519938	0.3519938	0.3519938	0.3519938	0.3519938	0.3519938	0.3519938	0.3519938	0.3519938	0.3519938	0.3519938	0.3519938	0.3519938	0.3519938	0.3519938	0.3519938	0.3519938	0.3519938	0.3519938	0.3519938	0.3519938
¸ßË¹°×ÔëÉù´¦Àí (96).mp3	0.4080582	0.4080582	0.4080582	0.4080582	0.4080582	0.4080582	0.4080582	0.4080582	0.4080582	0.4080582	0.4080582	0.4080582	0.4080582	0.4080582	0.4080582	0.4080582	0.4080582	0.4080582	0.4080582	0.4080582	0.4080582	0.4080582	0.4080582	0.4080582	0.4080582	0.4080582	0.4080582	0.4080582	0.4080582	0.4080582	0.4080582	0.4080582	0.4080582	0.4080582	0.4080582	0.4080582	0.4080582	0.4080582	0.4080582	0.4080582	0.4080582	0.4080582	0.4080582	0.4080582	0.4080582	0.4080582	0.4080582	0.4080582	0.4080582
¸ßË¹°×ÔëÉù´¦Àí (97).mp3	-0.039437536	-0.039437536	-0.039437536	-0.039437536	-0.039437536	-0.039437536	-0.039437536	-0.039437536	-0.039437536	-0.039437536	-0.039437536	-0.039437536	-0.039437536	-0.039437536	-0.039437536	-0.039437536	-0.039437536	-0.039437536	-0.039437536	-0.039437536	-0.039437536	-0.039437536	-0.039437536	-0.039437536	-0.039437536	-0.039437536	-0.039437536	-0.039437536	-0.039437536	-0.039437536	-0.039437536	-0.039437536	-0.039437536	-0.039437536	-0.039437536	-0.039437536	-0.039437536	-0.039437536	-0.039437536	-0.039437536	-0.039437536	-0.039437536	-0.039437536	-0.039437536	-0.039437536	-0.039437536	-0.039437536	-0.039437536	-0.039437536
¸ßË¹°×ÔëÉù´¦Àí (98).mp3	0.3376067	0.3376067	0.3376067	0.3376067	0.3376067	0.3376067	0.3376067	0.3376067	0.3376067	0.3376067	0.3376067	0.3376067	0.3376067	0.3376067	0.3376067	0.3376067	0.3376067	0.3376067	0.3376067	0.3376067	0.3376067	0.3376067	0.3376067	0.3376067	0.3376067	0.3376067	0.3376067	0.3376067	0.3376067	0.3376067	0.3376067	0.3376067	0.3376067	0.3376067	0.3376067	0.3376067	0.3376067	0.3376067	0.3376067	0.3376067	0.3376067	0.3376067	0.3376067	0.3376067	0.3376067	0.3376067	0.3376067	0.3376067	0.3376067
¸ßË¹°×ÔëÉù´¦Àí (99).mp3	0.41667518	0.41667518	0.41667518	0.41667518	0.41667518	0.41667518	0.41667518	0.41667518	0.41667518	0.41667518	0.41667518	0.41667518	0.41667518	0.41667518	0.41667518	0.41667518	0.41667518	0.41667518	0.41667518	0.41667518	0.41667518	0.41667518	0.41667518	0.41667518	0.41667518	0.41667518	0.41667518	0.41667518	0.41667518	0.41667518	0.41667518	0.41667518	0.41667518	0.41667518	0.41667518	0.41667518	0.41667518	0.41667518	0.41667518	0.41667518	0.41667518	0.41667518	0.41667518	0.41667518	0.41667518	0.41667518	0.41667518	0.41667518	0.41667518
¸ßË¹°×ÔëÉù´¦Àí (100).mp3	0.2574475	0.2574475	0.2574475	0.2574475	0.2574475	0.2574475	0.2574475	0.2574475	0.2574475	0.2574475	0.2574475	0.2574475	0.2574475	0.2574475	0.2574475	0.2574475	0.2574475	0.2574475	0.2574475	0.2574475	0.2574475	0.2574475	0.2574475	0.2574475	0.2574475	0.2574475	0.2574475	0.2574475	0.2574475	0.2574475	0.2574475	0.2574475	0.2574475	0.2574475	0.2574475	0.2574475	0.2574475	0.2574475	0.2574475	0.2574475	0.2574475	0.2574475	0.2574475	0.2574475	0.2574475	0.2574475	0.2574475	0.2574475	0.2574475
¸ßË¹°×ÔëÉù´¦Àí (101).mp3	0.33338898	0.33338898	0.33338898	0.33338898	0.33338898	0.33338898	0.33338898	0.33338898	0.33338898	0.33338898	0.33338898	0.33338898	0.33338898	0.33338898	0.33338898	0.33338898	0.33338898	0.33338898	0.33338898	0.33338898	0.33338898	0.33338898	0.33338898	0.33338898	0.33338898	0.33338898	0.33338898	0.33338898	0.33338898	0.33338898	0.33338898	0.33338898	0.33338898	0.33338898	0.33338898	0.33338898	0.33338898	0.33338898	0.33338898	0.33338898	0.33338898	0.33338898	0.33338898	0.33338898	0.33338898	0.33338898	0.33338898	0.33338898	0.33338898
¸ßË¹°×ÔëÉù´¦Àí (102).mp3	0.32565343	0.32565343	0.32565343	0.32565343	0.32565343	0.32565343	0.32565343	0.32565343	0.32565343	0.32565343	0.32565343	0.32565343	0.32565343	0.32565343	0.32565343	0.32565343	0.32565343	0.32565343	0.32565343	0.32565343	0.32565343	0.32565343	0.32565343	0.32565343	0.32565343	0.32565343	0.32565343	0.32565343	0.32565343	0.32565343	0.32565343	0.32565343	0.32565343	0.32565343	0.32565343	0.32565343	0.32565343	0.32565343	0.32565343	0.32565343	0.32565343	0.32565343	0.32565343	0.32565343	0.32565343	0.32565343	0.32565343	0.32565343	0.32565343
¸ßË¹°×ÔëÉù´¦Àí (103).mp3	0.27993703	0.27993703	0.27993703	0.27993703	0.27993703	0.27993703	0.27993703	0.27993703	0.27993703	0.27993703	0.27993703	0.27993703	0.27993703	0.27993703	0.27993703	0.27993703	0.27993703	0.27993703	0.27993703	0.27993703	0.27993703	0.27993703	0.27993703	0.27993703	0.27993703	0.27993703	0.27993703	0.27993703	0.27993703	0.27993703	0.27993703	0.27993703	0.27993703	0.27993703	0.27993703	0.27993703	0.27993703	0.27993703	0.27993703	0.27993703	0.27993703	0.27993703	0.27993703	0.27993703	0.27993703	0.27993703	0.27993703	0.27993703	0.27993703
¸ßË¹°×ÔëÉù´¦Àí (104).mp3	0.35369757	0.35369757	0.35369757	0.35369757	0.35369757	0.35369757	0.35369757	0.35369757	0.35369757	0.35369757	0.35369757	0.35369757	0.35369757	0.35369757	0.35369757	0.35369757	0.35369757	0.35369757	0.35369757	0.35369757	0.35369757	0.35369757	0.35369757	0.35369757	0.35369757	0.35369757	0.35369757	0.35369757	0.35369757	0.35369757	0.35369757	0.35369757	0.35369757	0.35369757	0.35369757	0.35369757	0.35369757	0.35369757	0.35369757	0.35369757	0.35369757	0.35369757	0.35369757	0.35369757	0.35369757	0.35369757	0.35369757	0.35369757	0.35369757
¸ßË¹°×ÔëÉù´¦Àí (105).mp3	0.3517743	0.3517743	0.3517743	0.3517743	0.3517743	0.3517743	0.3517743	0.3517743	0.3517743	0.3517743	0.3517743	0.3517743	0.3517743	0.3517743	0.3517743	0.3517743	0.3517743	0.3517743	0.3517743	0.3517743	0.3517743	0.3517743	0.3517743	0.3517743	0.3517743	0.3517743	0.3517743	0.3517743	0.3517743	0.3517743	0.3517743	0.3517743	0.3517743	0.3517743	0.3517743	0.3517743	0.3517743	0.3517743	0.3517743	0.3517743	0.3517743	0.3517743	0.3517743	0.3517743	0.3517743	0.3517743	0.3517743	0.3517743	0.3517743
¸ßË¹°×ÔëÉù´¦Àí (106).mp3	0.19454995	0.19454995	0.19454995	0.19454995	0.19454995	0.19454995	0.19454995	0.19454995	0.19454995	0.19454995	0.19454995	0.19454995	0.19454995	0.19454995	0.19454995	0.19454995	0.19454995	0.19454995	0.19454995	0.19454995	0.19454995	0.19454995	0.19454995	0.19454995	0.19454995	0.19454995	0.19454995	0.19454995	0.19454995	0.19454995	0.19454995	0.19454995	0.19454995	0.19454995	0.19454995	0.19454995	0.19454995	0.19454995	0.19454995	0.19454995	0.19454995	0.19454995	0.19454995	0.19454995	0.19454995	0.19454995	0.19454995	0.19454995	0.19454995
¸ßË¹°×ÔëÉù´¦Àí (107).mp3	0.37808213	0.37808213	0.37808213	0.37808213	0.37808213	0.37808213	0.37808213	0.37808213	0.37808213	0.37808213	0.37808213	0.37808213	0.37808213	0.37808213	0.37808213	0.37808213	0.37808213	0.37808213	0.37808213	0.37808213	0.37808213	0.37808213	0.37808213	0.37808213	0.37808213	0.37808213	0.37808213	0.37808213	0.37808213	0.37808213	0.37808213	0.37808213	0.37808213	0.37808213	0.37808213	0.37808213	0.37808213	0.37808213	0.37808213	0.37808213	0.37808213	0.37808213	0.37808213	0.37808213	0.37808213	0.37808213	0.37808213	0.37808213	0.37808213
¸ßË¹°×ÔëÉù´¦Àí (108).mp3	0.08817777	0.08817777	0.08817777	0.08817777	0.08817777	0.08817777	0.08817777	0.08817777	0.08817777	0.08817777	0.08817777	0.08817777	0.08817777	0.08817777	0.08817777	0.08817777	0.08817777	0.08817777	0.08817777	0.08817777	0.08817777	0.08817777	0.08817777	0.08817777	0.08817777	0.08817777	0.08817777	0.08817777	0.08817777	0.08817777	0.08817777	0.08817777	0.08817777	0.08817777	0.08817777	0.08817777	0.08817777	0.08817777	0.08817777	0.08817777	0.08817777	0.08817777	0.08817777	0.08817777	0.08817777	0.08817777	0.08817777	0.08817777	0.08817777
¸ßË¹°×ÔëÉù´¦Àí (109).mp3	0.094630286	0.094630286	0.094630286	0.094630286	0.094630286	0.094630286	0.094630286	0.094630286	0.094630286	0.094630286	0.094630286	0.094630286	0.094630286	0.094630286	0.094630286	0.094630286	0.094630286	0.094630286	0.094630286	0.094630286	0.094630286	0.094630286	0.094630286	0.094630286	0.094630286	0.094630286	0.094630286	0.094630286	0.094630286	0.094630286	0.094630286	0.094630286	0.094630286	0.094630286	0.094630286	0.094630286	0.094630286	0.094630286	0.094630286	0.094630286	0.094630286	0.094630286	0.094630286	0.094630286	0.094630286	0.094630286	0.094630286	0.094630286	0.094630286
¸ßË¹°×ÔëÉù´¦Àí (110).mp3	0.22336113	0.22336113	0.22336113	0.22336113	0.22336113	0.22336113	0.22336113	0.22336113	0.22336113	0.22336113	0.22336113	0.22336113	0.22336113	0.22336113	0.22336113	0.22336113	0.22336113	0.22336113	0.22336113	0.22336113	0.22336113	0.22336113	0.22336113	0.22336113	0.22336113	0.22336113	0.22336113	0.22336113	0.22336113	0.22336113	0.22336113	0.22336113	0.22336113	0.22336113	0.22336113	0.22336113	0.22336113	0.22336113	0.22336113	0.22336113	0.22336113	0.22336113	0.22336113	0.22336113	0.22336113	0.22336113	0.22336113	0.22336113	0.22336113
¸ßË¹°×ÔëÉù´¦Àí (111).mp3	0.36285466	0.36285466	0.36285466	0.36285466	0.36285466	0.36285466	0.36285466	0.36285466	0.36285466	0.36285466	0.36285466	0.36285466	0.36285466	0.36285466	0.36285466	0.36285466	0.36285466	0.36285466	0.36285466	0.36285466	0.36285466	0.36285466	0.36285466	0.36285466	0.36285466	0.36285466	0.36285466	0.36285466	0.36285466	0.36285466	0.36285466	0.36285466	0.36285466	0.36285466	0.36285466	0.36285466	0.36285466	0.36285466	0.36285466	0.36285466	0.36285466	0.36285466	0.36285466	0.36285466	0.36285466	0.36285466	0.36285466	0.36285466	0.36285466
¸ßË¹°×ÔëÉù´¦Àí (112).mp3	0.20295784	0.20295784	0.20295784	0.20295784	0.20295784	0.20295784	0.20295784	0.20295784	0.20295784	0.20295784	0.20295784	0.20295784	0.20295784	0.20295784	0.20295784	0.20295784	0.20295784	0.20295784	0.20295784	0.20295784	0.20295784	0.20295784	0.20295784	0.20295784	0.20295784	0.20295784	0.20295784	0.20295784	0.20295784	0.20295784	0.20295784	0.20295784	0.20295784	0.20295784	0.20295784	0.20295784	0.20295784	0.20295784	0.20295784	0.20295784	0.20295784	0.20295784	0.20295784	0.20295784	0.20295784	0.20295784	0.20295784	0.20295784	0.20295784
¸ßË¹°×ÔëÉù´¦Àí (113).mp3	0.1599146	0.1599146	0.1599146	0.1599146	0.1599146	0.1599146	0.1599146	0.1599146	0.1599146	0.1599146	0.1599146	0.1599146	0.1599146	0.1599146	0.1599146	0.1599146	0.1599146	0.1599146	0.1599146	0.1599146	0.1599146	0.1599146	0.1599146	0.1599146	0.1599146	0.1599146	0.1599146	0.1599146	0.1599146	0.1599146	0.1599146	0.1599146	0.1599146	0.1599146	0.1599146	0.1599146	0.1599146	0.1599146	0.1599146	0.1599146	0.1599146	0.1599146	0.1599146	0.1599146	0.1599146	0.1599146	0.1599146	0.1599146	0.1599146
¸ßË¹°×ÔëÉù´¦Àí (114).mp3	0.17393273	0.17393273	0.17393273	0.17393273	0.17393273	0.17393273	0.17393273	0.17393273	0.17393273	0.17393273	0.17393273	0.17393273	0.17393273	0.17393273	0.17393273	0.17393273	0.17393273	0.17393273	0.17393273	0.17393273	0.17393273	0.17393273	0.17393273	0.17393273	0.17393273	0.17393273	0.17393273	0.17393273	0.17393273	0.17393273	0.17393273	0.17393273	0.17393273	0.17393273	0.17393273	0.17393273	0.17393273	0.17393273	0.17393273	0.17393273	0.17393273	0.17393273	0.17393273	0.17393273	0.17393273	0.17393273	0.17393273	0.17393273	0.17393273
¸ßË¹°×ÔëÉù´¦Àí (115).mp3	0.106284335	0.106284335	0.106284335	0.106284335	0.106284335	0.106284335	0.106284335	0.106284335	0.106284335	0.106284335	0.106284335	0.106284335	0.106284335	0.106284335	0.106284335	0.106284335	0.106284335	0.106284335	0.106284335	0.106284335	0.106284335	0.106284335	0.106284335	0.106284335	0.106284335	0.106284335	0.106284335	0.106284335	0.106284335	0.106284335	0.106284335	0.106284335	0.106284335	0.106284335	0.106284335	0.106284335	0.106284335	0.106284335	0.106284335	0.106284335	0.106284335	0.106284335	0.106284335	0.106284335	0.106284335	0.106284335	0.106284335	0.106284335	0.106284335
¸ßË¹°×ÔëÉù´¦Àí (116).mp3	0.18990558	0.18990558	0.18990558	0.18990558	0.18990558	0.18990558	0.18990558	0.18990558	0.18990558	0.18990558	0.18990558	0.18990558	0.18990558	0.18990558	0.18990558	0.18990558	0.18990558	0.18990558	0.18990558	0.18990558	0.18990558	0.18990558	0.18990558	0.18990558	0.18990558	0.18990558	0.18990558	0.18990558	0.18990558	0.18990558	0.18990558	0.18990558	0.18990558	0.18990558	0.18990558	0.18990558	0.18990558	0.18990558	0.18990558	0.18990558	0.18990558	0.18990558	0.18990558	0.18990558	0.18990558	0.18990558	0.18990558	0.18990558	0.18990558
¸ßË¹°×ÔëÉù´¦Àí (117).mp3	0.09574437	0.09574437	0.09574437	0.09574437	0.09574437	0.09574437	0.09574437	0.09574437	0.09574437	0.09574437	0.09574437	0.09574437	0.09574437	0.09574437	0.09574437	0.09574437	0.09574437	0.09574437	0.09574437	0.09574437	0.09574437	0.09574437	0.09574437	0.09574437	0.09574437	0.09574437	0.09574437	0.09574437	0.09574437	0.09574437	0.09574437	0.09574437	0.09574437	0.09574437	0.09574437	0.09574437	0.09574437	0.09574437	0.09574437	0.09574437	0.09574437	0.09574437	0.09574437	0.09574437	0.09574437	0.09574437	0.09574437	0.09574437	0.09574437
¸ßË¹°×ÔëÉù´¦Àí (118).mp3	0.27991349	0.27991349	0.27991349	0.27991349	0.27991349	0.27991349	0.27991349	0.27991349	0.27991349	0.27991349	0.27991349	0.27991349	0.27991349	0.27991349	0.27991349	0.27991349	0.27991349	0.27991349	0.27991349	0.27991349	0.27991349	0.27991349	0.27991349	0.27991349	0.27991349	0.27991349	0.27991349	0.27991349	0.27991349	0.27991349	0.27991349	0.27991349	0.27991349	0.27991349	0.27991349	0.27991349	0.27991349	0.27991349	0.27991349	0.27991349	0.27991349	0.27991349	0.27991349	0.27991349	0.27991349	0.27991349	0.27991349	0.27991349	0.27991349
¸ßË¹°×ÔëÉù´¦Àí (119).mp3	-0.11185694	-0.11185694	-0.11185694	-0.11185694	-0.11185694	-0.11185694	-0.11185694	-0.11185694	-0.11185694	-0.11185694	-0.11185694	-0.11185694	-0.11185694	-0.11185694	-0.11185694	-0.11185694	-0.11185694	-0.11185694	-0.11185694	-0.11185694	-0.11185694	-0.11185694	-0.11185694	-0.11185694	-0.11185694	-0.11185694	-0.11185694	-0.11185694	-0.11185694	-0.11185694	-0.11185694	-0.11185694	-0.11185694	-0.11185694	-0.11185694	-0.11185694	-0.11185694	-0.11185694	-0.11185694	-0.11185694	-0.11185694	-0.11185694	-0.11185694	-0.11185694	-0.11185694	-0.11185694	-0.11185694	-0.11185694	-0.11185694
¸ßË¹°×ÔëÉù´¦Àí (120).mp3	0.108428285	0.108428285	0.108428285	0.108428285	0.108428285	0.108428285	0.108428285	0.108428285	0.108428285	0.108428285	0.108428285	0.108428285	0.108428285	0.108428285	0.108428285	0.108428285	0.108428285	0.108428285	0.108428285	0.108428285	0.108428285	0.108428285	0.108428285	0.108428285	0.108428285	0.108428285	0.108428285	0.108428285	0.108428285	0.108428285	0.108428285	0.108428285	0.108428285	0.108428285	0.108428285	0.108428285	0.108428285	0.108428285	0.108428285	0.108428285	0.108428285	0.108428285	0.108428285	0.108428285	0.108428285	0.108428285	0.108428285	0.108428285	0.108428285
¸ßË¹°×ÔëÉù´¦Àí (121).mp3	0.10875875	0.10875875	0.10875875	0.10875875	0.10875875	0.10875875	0.10875875	0.10875875	0.10875875	0.10875875	0.10875875	0.10875875	0.10875875	0.10875875	0.10875875	0.10875875	0.10875875	0.10875875	0.10875875	0.10875875	0.10875875	0.10875875	0.10875875	0.10875875	0.10875875	0.10875875	0.10875875	0.10875875	0.10875875	0.10875875	0.10875875	0.10875875	0.10875875	0.10875875	0.10875875	0.10875875	0.10875875	0.10875875	0.10875875	0.10875875	0.10875875	0.10875875	0.10875875	0.10875875	0.10875875	0.10875875	0.10875875	0.10875875	0.10875875
¸ßË¹°×ÔëÉù´¦Àí (122).mp3	0.15529385	0.15529385	0.15529385	0.15529385	0.15529385	0.15529385	0.15529385	0.15529385	0.15529385	0.15529385	0.15529385	0.15529385	0.15529385	0.15529385	0.15529385	0.15529385	0.15529385	0.15529385	0.15529385	0.15529385	0.15529385	0.15529385	0.15529385	0.15529385	0.15529385	0.15529385	0.15529385	0.15529385	0.15529385	0.15529385	0.15529385	0.15529385	0.15529385	0.15529385	0.15529385	0.15529385	0.15529385	0.15529385	0.15529385	0.15529385	0.15529385	0.15529385	0.15529385	0.15529385	0.15529385	0.15529385	0.15529385	0.15529385	0.15529385
¸ßË¹°×ÔëÉù´¦Àí (123).mp3	0.11808333	0.11808333	0.11808333	0.11808333	0.11808333	0.11808333	0.11808333	0.11808333	0.11808333	0.11808333	0.11808333	0.11808333	0.11808333	0.11808333	0.11808333	0.11808333	0.11808333	0.11808333	0.11808333	0.11808333	0.11808333	0.11808333	0.11808333	0.11808333	0.11808333	0.11808333	0.11808333	0.11808333	0.11808333	0.11808333	0.11808333	0.11808333	0.11808333	0.11808333	0.11808333	0.11808333	0.11808333	0.11808333	0.11808333	0.11808333	0.11808333	0.11808333	0.11808333	0.11808333	0.11808333	0.11808333	0.11808333	0.11808333	0.11808333
¸ßË¹°×ÔëÉù´¦Àí (124).mp3	0.18810686	0.18810686	0.18810686	0.18810686	0.18810686	0.18810686	0.18810686	0.18810686	0.18810686	0.18810686	0.18810686	0.18810686	0.18810686	0.18810686	0.18810686	0.18810686	0.18810686	0.18810686	0.18810686	0.18810686	0.18810686	0.18810686	0.18810686	0.18810686	0.18810686	0.18810686	0.18810686	0.18810686	0.18810686	0.18810686	0.18810686	0.18810686	0.18810686	0.18810686	0.18810686	0.18810686	0.18810686	0.18810686	0.18810686	0.18810686	0.18810686	0.18810686	0.18810686	0.18810686	0.18810686	0.18810686	0.18810686	0.18810686	0.18810686
¸ßË¹°×ÔëÉù´¦Àí (125).mp3	0.16598305	0.16598305	0.16598305	0.16598305	0.16598305	0.16598305	0.16598305	0.16598305	0.16598305	0.16598305	0.16598305	0.16598305	0.16598305	0.16598305	0.16598305	0.16598305	0.16598305	0.16598305	0.16598305	0.16598305	0.16598305	0.16598305	0.16598305	0.16598305	0.16598305	0.16598305	0.16598305	0.16598305	0.16598305	0.16598305	0.16598305	0.16598305	0.16598305	0.16598305	0.16598305	0.16598305	0.16598305	0.16598305	0.16598305	0.16598305	0.16598305	0.16598305	0.16598305	0.16598305	0.16598305	0.16598305	0.16598305	0.16598305	0.16598305
¸ßË¹°×ÔëÉù´¦Àí (126).mp3	0.21611394	0.21611394	0.21611394	0.21611394	0.21611394	0.21611394	0.21611394	0.21611394	0.21611394	0.21611394	0.21611394	0.21611394	0.21611394	0.21611394	0.21611394	0.21611394	0.21611394	0.21611394	0.21611394	0.21611394	0.21611394	0.21611394	0.21611394	0.21611394	0.21611394	0.21611394	0.21611394	0.21611394	0.21611394	0.21611394	0.21611394	0.21611394	0.21611394	0.21611394	0.21611394	0.21611394	0.21611394	0.21611394	0.21611394	0.21611394	0.21611394	0.21611394	0.21611394	0.21611394	0.21611394	0.21611394	0.21611394	0.21611394	0.21611394
¸ßË¹°×ÔëÉù´¦Àí (127).mp3	0.12823497	0.12823497	0.12823497	0.12823497	0.12823497	0.12823497	0.12823497	0.12823497	0.12823497	0.12823497	0.12823497	0.12823497	0.12823497	0.12823497	0.12823497	0.12823497	0.12823497	0.12823497	0.12823497	0.12823497	0.12823497	0.12823497	0.12823497	0.12823497	0.12823497	0.12823497	0.12823497	0.12823497	0.12823497	0.12823497	0.12823497	0.12823497	0.12823497	0.12823497	0.12823497	0.12823497	0.12823497	0.12823497	0.12823497	0.12823497	0.12823497	0.12823497	0.12823497	0.12823497	0.12823497	0.12823497	0.12823497	0.12823497	0.12823497
¸ßË¹°×ÔëÉù´¦Àí (128).mp3	0.029213097	0.029213097	0.029213097	0.029213097	0.029213097	0.029213097	0.029213097	0.029213097	0.029213097	0.029213097	0.029213097	0.029213097	0.029213097	0.029213097	0.029213097	0.029213097	0.029213097	0.029213097	0.029213097	0.029213097	0.029213097	0.029213097	0.029213097	0.029213097	0.029213097	0.029213097	0.029213097	0.029213097	0.029213097	0.029213097	0.029213097	0.029213097	0.029213097	0.029213097	0.029213097	0.029213097	0.029213097	0.029213097	0.029213097	0.029213097	0.029213097	0.029213097	0.029213097	0.029213097	0.029213097	0.029213097	0.029213097	0.029213097	0.029213097
¸ßË¹°×ÔëÉù´¦Àí (129).mp3	0.020225596	0.020225596	0.020225596	0.020225596	0.020225596	0.020225596	0.020225596	0.020225596	0.020225596	0.020225596	0.020225596	0.020225596	0.020225596	0.020225596	0.020225596	0.020225596	0.020225596	0.020225596	0.020225596	0.020225596	0.020225596	0.020225596	0.020225596	0.020225596	0.020225596	0.020225596	0.020225596	0.020225596	0.020225596	0.020225596	0.020225596	0.020225596	0.020225596	0.020225596	0.020225596	0.020225596	0.020225596	0.020225596	0.020225596	0.020225596	0.020225596	0.020225596	0.020225596	0.020225596	0.020225596	0.020225596	0.020225596	0.020225596	0.020225596
¸ßË¹°×ÔëÉù´¦Àí (130).mp3	0.112712756	0.112712756	0.112712756	0.112712756	0.112712756	0.112712756	0.112712756	0.112712756	0.112712756	0.112712756	0.112712756	0.112712756	0.112712756	0.112712756	0.112712756	0.112712756	0.112712756	0.112712756	0.112712756	0.112712756	0.112712756	0.112712756	0.112712756	0.112712756	0.112712756	0.112712756	0.112712756	0.112712756	0.112712756	0.112712756	0.112712756	0.112712756	0.112712756	0.112712756	0.112712756	0.112712756	0.112712756	0.112712756	0.112712756	0.112712756	0.112712756	0.112712756	0.112712756	0.112712756	0.112712756	0.112712756	0.112712756	0.112712756	0.112712756
¸ßË¹°×ÔëÉù´¦Àí (131).mp3	0.15579244	0.15579244	0.15579244	0.15579244	0.15579244	0.15579244	0.15579244	0.15579244	0.15579244	0.15579244	0.15579244	0.15579244	0.15579244	0.15579244	0.15579244	0.15579244	0.15579244	0.15579244	0.15579244	0.15579244	0.15579244	0.15579244	0.15579244	0.15579244	0.15579244	0.15579244	0.15579244	0.15579244	0.15579244	0.15579244	0.15579244	0.15579244	0.15579244	0.15579244	0.15579244	0.15579244	0.15579244	0.15579244	0.15579244	0.15579244	0.15579244	0.15579244	0.15579244	0.15579244	0.15579244	0.15579244	0.15579244	0.15579244	0.15579244
¸ßË¹°×ÔëÉù´¦Àí (132).mp3	-0.05168872	-0.05168872	-0.05168872	-0.05168872	-0.05168872	-0.05168872	-0.05168872	-0.05168872	-0.05168872	-0.05168872	-0.05168872	-0.05168872	-0.05168872	-0.05168872	-0.05168872	-0.05168872	-0.05168872	-0.05168872	-0.05168872	-0.05168872	-0.05168872	-0.05168872	-0.05168872	-0.05168872	-0.05168872	-0.05168872	-0.05168872	-0.05168872	-0.05168872	-0.05168872	-0.05168872	-0.05168872	-0.05168872	-0.05168872	-0.05168872	-0.05168872	-0.05168872	-0.05168872	-0.05168872	-0.05168872	-0.05168872	-0.05168872	-0.05168872	-0.05168872	-0.05168872	-0.05168872	-0.05168872	-0.05168872	-0.05168872
¸ßË¹°×ÔëÉù´¦Àí (133).mp3	0.44518808	0.44518808	0.44518808	0.44518808	0.44518808	0.44518808	0.44518808	0.44518808	0.44518808	0.44518808	0.44518808	0.44518808	0.44518808	0.44518808	0.44518808	0.44518808	0.44518808	0.44518808	0.44518808	0.44518808	0.44518808	0.44518808	0.44518808	0.44518808	0.44518808	0.44518808	0.44518808	0.44518808	0.44518808	0.44518808	0.44518808	0.44518808	0.44518808	0.44518808	0.44518808	0.44518808	0.44518808	0.44518808	0.44518808	0.44518808	0.44518808	0.44518808	0.44518808	0.44518808	0.44518808	0.44518808	0.44518808	0.44518808	0.44518808
¸ßË¹°×ÔëÉù´¦Àí (134).mp3	0.14885676	0.14885676	0.14885676	0.14885676	0.14885676	0.14885676	0.14885676	0.14885676	0.14885676	0.14885676	0.14885676	0.14885676	0.14885676	0.14885676	0.14885676	0.14885676	0.14885676	0.14885676	0.14885676	0.14885676	0.14885676	0.14885676	0.14885676	0.14885676	0.14885676	0.14885676	0.14885676	0.14885676	0.14885676	0.14885676	0.14885676	0.14885676	0.14885676	0.14885676	0.14885676	0.14885676	0.14885676	0.14885676	0.14885676	0.14885676	0.14885676	0.14885676	0.14885676	0.14885676	0.14885676	0.14885676	0.14885676	0.14885676	0.14885676
¸ßË¹°×ÔëÉù´¦Àí (135).mp3	0.08222464	0.08222464	0.08222464	0.08222464	0.08222464	0.08222464	0.08222464	0.08222464	0.08222464	0.08222464	0.08222464	0.08222464	0.08222464	0.08222464	0.08222464	0.08222464	0.08222464	0.08222464	0.08222464	0.08222464	0.08222464	0.08222464	0.08222464	0.08222464	0.08222464	0.08222464	0.08222464	0.08222464	0.08222464	0.08222464	0.08222464	0.08222464	0.08222464	0.08222464	0.08222464	0.08222464	0.08222464	0.08222464	0.08222464	0.08222464	0.08222464	0.08222464	0.08222464	0.08222464	0.08222464	0.08222464	0.08222464	0.08222464	0.08222464
¸ßË¹°×ÔëÉù´¦Àí (136).mp3	0.1374406	0.1374406	0.1374406	0.1374406	0.1374406	0.1374406	0.1374406	0.1374406	0.1374406	0.1374406	0.1374406	0.1374406	0.1374406	0.1374406	0.1374406	0.1374406	0.1374406	0.1374406	0.1374406	0.1374406	0.1374406	0.1374406	0.1374406	0.1374406	0.1374406	0.1374406	0.1374406	0.1374406	0.1374406	0.1374406	0.1374406	0.1374406	0.1374406	0.1374406	0.1374406	0.1374406	0.1374406	0.1374406	0.1374406	0.1374406	0.1374406	0.1374406	0.1374406	0.1374406	0.1374406	0.1374406	0.1374406	0.1374406	0.1374406
¸ßË¹°×ÔëÉù´¦Àí (137).mp3	0.2067272	0.2067272	0.2067272	0.2067272	0.2067272	0.2067272	0.2067272	0.2067272	0.2067272	0.2067272	0.2067272	0.2067272	0.2067272	0.2067272	0.2067272	0.2067272	0.2067272	0.2067272	0.2067272	0.2067272	0.2067272	0.2067272	0.2067272	0.2067272	0.2067272	0.2067272	0.2067272	0.2067272	0.2067272	0.2067272	0.2067272	0.2067272	0.2067272	0.2067272	0.2067272	0.2067272	0.2067272	0.2067272	0.2067272	0.2067272	0.2067272	0.2067272	0.2067272	0.2067272	0.2067272	0.2067272	0.2067272	0.2067272	0.2067272
¸ßË¹°×ÔëÉù´¦Àí (138).mp3	-0.03518707	-0.03518707	-0.03518707	-0.03518707	-0.03518707	-0.03518707	-0.03518707	-0.03518707	-0.03518707	-0.03518707	-0.03518707	-0.03518707	-0.03518707	-0.03518707	-0.03518707	-0.03518707	-0.03518707	-0.03518707	-0.03518707	-0.03518707	-0.03518707	-0.03518707	-0.03518707	-0.03518707	-0.03518707	-0.03518707	-0.03518707	-0.03518707	-0.03518707	-0.03518707	-0.03518707	-0.03518707	-0.03518707	-0.03518707	-0.03518707	-0.03518707	-0.03518707	-0.03518707	-0.03518707	-0.03518707	-0.03518707	-0.03518707	-0.03518707	-0.03518707	-0.03518707	-0.03518707	-0.03518707	-0.03518707	-0.03518707
¸ßË¹°×ÔëÉù´¦Àí (139).mp3	0.17094283	0.17094283	0.17094283	0.17094283	0.17094283	0.17094283	0.17094283	0.17094283	0.17094283	0.17094283	0.17094283	0.17094283	0.17094283	0.17094283	0.17094283	0.17094283	0.17094283	0.17094283	0.17094283	0.17094283	0.17094283	0.17094283	0.17094283	0.17094283	0.17094283	0.17094283	0.17094283	0.17094283	0.17094283	0.17094283	0.17094283	0.17094283	0.17094283	0.17094283	0.17094283	0.17094283	0.17094283	0.17094283	0.17094283	0.17094283	0.17094283	0.17094283	0.17094283	0.17094283	0.17094283	0.17094283	0.17094283	0.17094283	0.17094283
¸ßË¹°×ÔëÉù´¦Àí (140).mp3	0.2126319	0.2126319	0.2126319	0.2126319	0.2126319	0.2126319	0.2126319	0.2126319	0.2126319	0.2126319	0.2126319	0.2126319	0.2126319	0.2126319	0.2126319	0.2126319	0.2126319	0.2126319	0.2126319	0.2126319	0.2126319	0.2126319	0.2126319	0.2126319	0.2126319	0.2126319	0.2126319	0.2126319	0.2126319	0.2126319	0.2126319	0.2126319	0.2126319	0.2126319	0.2126319	0.2126319	0.2126319	0.2126319	0.2126319	0.2126319	0.2126319	0.2126319	0.2126319	0.2126319	0.2126319	0.2126319	0.2126319	0.2126319	0.2126319
¸ßË¹°×ÔëÉù´¦Àí (141).mp3	0.13095327	0.13095327	0.13095327	0.13095327	0.13095327	0.13095327	0.13095327	0.13095327	0.13095327	0.13095327	0.13095327	0.13095327	0.13095327	0.13095327	0.13095327	0.13095327	0.13095327	0.13095327	0.13095327	0.13095327	0.13095327	0.13095327	0.13095327	0.13095327	0.13095327	0.13095327	0.13095327	0.13095327	0.13095327	0.13095327	0.13095327	0.13095327	0.13095327	0.13095327	0.13095327	0.13095327	0.13095327	0.13095327	0.13095327	0.13095327	0.13095327	0.13095327	0.13095327	0.13095327	0.13095327	0.13095327	0.13095327	0.13095327	0.13095327
¸ßË¹°×ÔëÉù´¦Àí (142).mp3	0.22105639	0.22105639	0.22105639	0.22105639	0.22105639	0.22105639	0.22105639	0.22105639	0.22105639	0.22105639	0.22105639	0.22105639	0.22105639	0.22105639	0.22105639	0.22105639	0.22105639	0.22105639	0.22105639	0.22105639	0.22105639	0.22105639	0.22105639	0.22105639	0.22105639	0.22105639	0.22105639	0.22105639	0.22105639	0.22105639	0.22105639	0.22105639	0.22105639	0.22105639	0.22105639	0.22105639	0.22105639	0.22105639	0.22105639	0.22105639	0.22105639	0.22105639	0.22105639	0.22105639	0.22105639	0.22105639	0.22105639	0.22105639	0.22105639
¸ßË¹°×ÔëÉù´¦Àí (143).mp3	0.02361631	0.02361631	0.02361631	0.02361631	0.02361631	0.02361631	0.02361631	0.02361631	0.02361631	0.02361631	0.02361631	0.02361631	0.02361631	0.02361631	0.02361631	0.02361631	0.02361631	0.02361631	0.02361631	0.02361631	0.02361631	0.02361631	0.02361631	0.02361631	0.02361631	0.02361631	0.02361631	0.02361631	0.02361631	0.02361631	0.02361631	0.02361631	0.02361631	0.02361631	0.02361631	0.02361631	0.02361631	0.02361631	0.02361631	0.02361631	0.02361631	0.02361631	0.02361631	0.02361631	0.02361631	0.02361631	0.02361631	0.02361631	0.02361631
¸ßË¹°×ÔëÉù´¦Àí (144).mp3	0.15462558	0.15462558	0.15462558	0.15462558	0.15462558	0.15462558	0.15462558	0.15462558	0.15462558	0.15462558	0.15462558	0.15462558	0.15462558	0.15462558	0.15462558	0.15462558	0.15462558	0.15462558	0.15462558	0.15462558	0.15462558	0.15462558	0.15462558	0.15462558	0.15462558	0.15462558	0.15462558	0.15462558	0.15462558	0.15462558	0.15462558	0.15462558	0.15462558	0.15462558	0.15462558	0.15462558	0.15462558	0.15462558	0.15462558	0.15462558	0.15462558	0.15462558	0.15462558	0.15462558	0.15462558	0.15462558	0.15462558	0.15462558	0.15462558
¸ßË¹°×ÔëÉù´¦Àí (145).mp3	0.14280224	0.14280224	0.14280224	0.14280224	0.14280224	0.14280224	0.14280224	0.14280224	0.14280224	0.14280224	0.14280224	0.14280224	0.14280224	0.14280224	0.14280224	0.14280224	0.14280224	0.14280224	0.14280224	0.14280224	0.14280224	0.14280224	0.14280224	0.14280224	0.14280224	0.14280224	0.14280224	0.14280224	0.14280224	0.14280224	0.14280224	0.14280224	0.14280224	0.14280224	0.14280224	0.14280224	0.14280224	0.14280224	0.14280224	0.14280224	0.14280224	0.14280224	0.14280224	0.14280224	0.14280224	0.14280224	0.14280224	0.14280224	0.14280224
¸ßË¹°×ÔëÉù´¦Àí (146).mp3	0.169382	0.169382	0.169382	0.169382	0.169382	0.169382	0.169382	0.169382	0.169382	0.169382	0.169382	0.169382	0.169382	0.169382	0.169382	0.169382	0.169382	0.169382	0.169382	0.169382	0.169382	0.169382	0.169382	0.169382	0.169382	0.169382	0.169382	0.169382	0.169382	0.169382	0.169382	0.169382	0.169382	0.169382	0.169382	0.169382	0.169382	0.169382	0.169382	0.169382	0.169382	0.169382	0.169382	0.169382	0.169382	0.169382	0.169382	0.169382	0.169382
¸ßË¹°×ÔëÉù´¦Àí (147).mp3	0.048032727	0.048032727	0.048032727	0.048032727	0.048032727	0.048032727	0.048032727	0.048032727	0.048032727	0.048032727	0.048032727	0.048032727	0.048032727	0.048032727	0.048032727	0.048032727	0.048032727	0.048032727	0.048032727	0.048032727	0.048032727	0.048032727	0.048032727	0.048032727	0.048032727	0.048032727	0.048032727	0.048032727	0.048032727	0.048032727	0.048032727	0.048032727	0.048032727	0.048032727	0.048032727	0.048032727	0.048032727	0.048032727	0.048032727	0.048032727	0.048032727	0.048032727	0.048032727	0.048032727	0.048032727	0.048032727	0.048032727	0.048032727	0.048032727
¸ßË¹°×ÔëÉù´¦Àí (148).mp3	0.0288794	0.0288794	0.0288794	0.0288794	0.0288794	0.0288794	0.0288794	0.0288794	0.0288794	0.0288794	0.0288794	0.0288794	0.0288794	0.0288794	0.0288794	0.0288794	0.0288794	0.0288794	0.0288794	0.0288794	0.0288794	0.0288794	0.0288794	0.0288794	0.0288794	0.0288794	0.0288794	0.0288794	0.0288794	0.0288794	0.0288794	0.0288794	0.0288794	0.0288794	0.0288794	0.0288794	0.0288794	0.0288794	0.0288794	0.0288794	0.0288794	0.0288794	0.0288794	0.0288794	0.0288794	0.0288794	0.0288794	0.0288794	0.0288794
¸ßË¹°×ÔëÉù´¦Àí (149).mp3	0.26119208	0.26119208	0.26119208	0.26119208	0.26119208	0.26119208	0.26119208	0.26119208	0.26119208	0.26119208	0.26119208	0.26119208	0.26119208	0.26119208	0.26119208	0.26119208	0.26119208	0.26119208	0.26119208	0.26119208	0.26119208	0.26119208	0.26119208	0.26119208	0.26119208	0.26119208	0.26119208	0.26119208	0.26119208	0.26119208	0.26119208	0.26119208	0.26119208	0.26119208	0.26119208	0.26119208	0.26119208	0.26119208	0.26119208	0.26119208	0.26119208	0.26119208	0.26119208	0.26119208	0.26119208	0.26119208	0.26119208	0.26119208	0.26119208
¸ßË¹°×ÔëÉù´¦Àí (150).mp3	0.22368476	0.22368476	0.22368476	0.22368476	0.22368476	0.22368476	0.22368476	0.22368476	0.22368476	0.22368476	0.22368476	0.22368476	0.22368476	0.22368476	0.22368476	0.22368476	0.22368476	0.22368476	0.22368476	0.22368476	0.22368476	0.22368476	0.22368476	0.22368476	0.22368476	0.22368476	0.22368476	0.22368476	0.22368476	0.22368476	0.22368476	0.22368476	0.22368476	0.22368476	0.22368476	0.22368476	0.22368476	0.22368476	0.22368476	0.22368476	0.22368476	0.22368476	0.22368476	0.22368476	0.22368476	0.22368476	0.22368476	0.22368476	0.22368476
¸ßË¹°×ÔëÉù´¦Àí (151).mp3	-0.1401892	-0.1401892	-0.1401892	-0.1401892	-0.1401892	-0.1401892	-0.1401892	-0.1401892	-0.1401892	-0.1401892	-0.1401892	-0.1401892	-0.1401892	-0.1401892	-0.1401892	-0.1401892	-0.1401892	-0.1401892	-0.1401892	-0.1401892	-0.1401892	-0.1401892	-0.1401892	-0.1401892	-0.1401892	-0.1401892	-0.1401892	-0.1401892	-0.1401892	-0.1401892	-0.1401892	-0.1401892	-0.1401892	-0.1401892	-0.1401892	-0.1401892	-0.1401892	-0.1401892	-0.1401892	-0.1401892	-0.1401892	-0.1401892	-0.1401892	-0.1401892	-0.1401892	-0.1401892	-0.1401892	-0.1401892	-0.1401892
¸ßË¹°×ÔëÉù´¦Àí (152).mp3	0.19696939	0.19696939	0.19696939	0.19696939	0.19696939	0.19696939	0.19696939	0.19696939	0.19696939	0.19696939	0.19696939	0.19696939	0.19696939	0.19696939	0.19696939	0.19696939	0.19696939	0.19696939	0.19696939	0.19696939	0.19696939	0.19696939	0.19696939	0.19696939	0.19696939	0.19696939	0.19696939	0.19696939	0.19696939	0.19696939	0.19696939	0.19696939	0.19696939	0.19696939	0.19696939	0.19696939	0.19696939	0.19696939	0.19696939	0.19696939	0.19696939	0.19696939	0.19696939	0.19696939	0.19696939	0.19696939	0.19696939	0.19696939	0.19696939
¸ßË¹°×ÔëÉù´¦Àí (153).mp3	-0.102089256	-0.102089256	-0.102089256	-0.102089256	-0.102089256	-0.102089256	-0.102089256	-0.102089256	-0.102089256	-0.102089256	-0.102089256	-0.102089256	-0.102089256	-0.102089256	-0.102089256	-0.102089256	-0.102089256	-0.102089256	-0.102089256	-0.102089256	-0.102089256	-0.102089256	-0.102089256	-0.102089256	-0.102089256	-0.102089256	-0.102089256	-0.102089256	-0.102089256	-0.102089256	-0.102089256	-0.102089256	-0.102089256	-0.102089256	-0.102089256	-0.102089256	-0.102089256	-0.102089256	-0.102089256	-0.102089256	-0.102089256	-0.102089256	-0.102089256	-0.102089256	-0.102089256	-0.102089256	-0.102089256	-0.102089256	-0.102089256
¸ßË¹°×ÔëÉù´¦Àí (154).mp3	-0.0617687	-0.0617687	-0.0617687	-0.0617687	-0.0617687	-0.0617687	-0.0617687	-0.0617687	-0.0617687	-0.0617687	-0.0617687	-0.0617687	-0.0617687	-0.0617687	-0.0617687	-0.0617687	-0.0617687	-0.0617687	-0.0617687	-0.0617687	-0.0617687	-0.0617687	-0.0617687	-0.0617687	-0.0617687	-0.0617687	-0.0617687	-0.0617687	-0.0617687	-0.0617687	-0.0617687	-0.0617687	-0.0617687	-0.0617687	-0.0617687	-0.0617687	-0.0617687	-0.0617687	-0.0617687	-0.0617687	-0.0617687	-0.0617687	-0.0617687	-0.0617687	-0.0617687	-0.0617687	-0.0617687	-0.0617687	-0.0617687
¸ßË¹°×ÔëÉù´¦Àí (155).mp3	-0.053960342	-0.053960342	-0.053960342	-0.053960342	-0.053960342	-0.053960342	-0.053960342	-0.053960342	-0.053960342	-0.053960342	-0.053960342	-0.053960342	-0.053960342	-0.053960342	-0.053960342	-0.053960342	-0.053960342	-0.053960342	-0.053960342	-0.053960342	-0.053960342	-0.053960342	-0.053960342	-0.053960342	-0.053960342	-0.053960342	-0.053960342	-0.053960342	-0.053960342	-0.053960342	-0.053960342	-0.053960342	-0.053960342	-0.053960342	-0.053960342	-0.053960342	-0.053960342	-0.053960342	-0.053960342	-0.053960342	-0.053960342	-0.053960342	-0.053960342	-0.053960342	-0.053960342	-0.053960342	-0.053960342	-0.053960342	-0.053960342
¸ßË¹°×ÔëÉù´¦Àí (156).mp3	0.09731907	0.09731907	0.09731907	0.09731907	0.09731907	0.09731907	0.09731907	0.09731907	0.09731907	0.09731907	0.09731907	0.09731907	0.09731907	0.09731907	0.09731907	0.09731907	0.09731907	0.09731907	0.09731907	0.09731907	0.09731907	0.09731907	0.09731907	0.09731907	0.09731907	0.09731907	0.09731907	0.09731907	0.09731907	0.09731907	0.09731907	0.09731907	0.09731907	0.09731907	0.09731907	0.09731907	0.09731907	0.09731907	0.09731907	0.09731907	0.09731907	0.09731907	0.09731907	0.09731907	0.09731907	0.09731907	0.09731907	0.09731907	0.09731907
¸ßË¹°×ÔëÉù´¦Àí (157).mp3	0.08473234	0.08473234	0.08473234	0.08473234	0.08473234	0.08473234	0.08473234	0.08473234	0.08473234	0.08473234	0.08473234	0.08473234	0.08473234	0.08473234	0.08473234	0.08473234	0.08473234	0.08473234	0.08473234	0.08473234	0.08473234	0.08473234	0.08473234	0.08473234	0.08473234	0.08473234	0.08473234	0.08473234	0.08473234	0.08473234	0.08473234	0.08473234	0.08473234	0.08473234	0.08473234	0.08473234	0.08473234	0.08473234	0.08473234	0.08473234	0.08473234	0.08473234	0.08473234	0.08473234	0.08473234	0.08473234	0.08473234	0.08473234	0.08473234
¸ßË¹°×ÔëÉù´¦Àí (158).mp3	0.11612034	0.11612034	0.11612034	0.11612034	0.11612034	0.11612034	0.11612034	0.11612034	0.11612034	0.11612034	0.11612034	0.11612034	0.11612034	0.11612034	0.11612034	0.11612034	0.11612034	0.11612034	0.11612034	0.11612034	0.11612034	0.11612034	0.11612034	0.11612034	0.11612034	0.11612034	0.11612034	0.11612034	0.11612034	0.11612034	0.11612034	0.11612034	0.11612034	0.11612034	0.11612034	0.11612034	0.11612034	0.11612034	0.11612034	0.11612034	0.11612034	0.11612034	0.11612034	0.11612034	0.11612034	0.11612034	0.11612034	0.11612034	0.11612034
¸ßË¹°×ÔëÉù´¦Àí (159).mp3	0.12018229	0.12018229	0.12018229	0.12018229	0.12018229	0.12018229	0.12018229	0.12018229	0.12018229	0.12018229	0.12018229	0.12018229	0.12018229	0.12018229	0.12018229	0.12018229	0.12018229	0.12018229	0.12018229	0.12018229	0.12018229	0.12018229	0.12018229	0.12018229	0.12018229	0.12018229	0.12018229	0.12018229	0.12018229	0.12018229	0.12018229	0.12018229	0.12018229	0.12018229	0.12018229	0.12018229	0.12018229	0.12018229	0.12018229	0.12018229	0.12018229	0.12018229	0.12018229	0.12018229	0.12018229	0.12018229	0.12018229	0.12018229	0.12018229
¸ßË¹°×ÔëÉù´¦Àí (160).mp3	-0.037887055	-0.037887055	-0.037887055	-0.037887055	-0.037887055	-0.037887055	-0.037887055	-0.037887055	-0.037887055	-0.037887055	-0.037887055	-0.037887055	-0.037887055	-0.037887055	-0.037887055	-0.037887055	-0.037887055	-0.037887055	-0.037887055	-0.037887055	-0.037887055	-0.037887055	-0.037887055	-0.037887055	-0.037887055	-0.037887055	-0.037887055	-0.037887055	-0.037887055	-0.037887055	-0.037887055	-0.037887055	-0.037887055	-0.037887055	-0.037887055	-0.037887055	-0.037887055	-0.037887055	-0.037887055	-0.037887055	-0.037887055	-0.037887055	-0.037887055	-0.037887055	-0.037887055	-0.037887055	-0.037887055	-0.037887055	-0.037887055
¸ßË¹°×ÔëÉù´¦Àí (161).mp3	0.29757312	0.29757312	0.29757312	0.29757312	0.29757312	0.29757312	0.29757312	0.29757312	0.29757312	0.29757312	0.29757312	0.29757312	0.29757312	0.29757312	0.29757312	0.29757312	0.29757312	0.29757312	0.29757312	0.29757312	0.29757312	0.29757312	0.29757312	0.29757312	0.29757312	0.29757312	0.29757312	0.29757312	0.29757312	0.29757312	0.29757312	0.29757312	0.29757312	0.29757312	0.29757312	0.29757312	0.29757312	0.29757312	0.29757312	0.29757312	0.29757312	0.29757312	0.29757312	0.29757312	0.29757312	0.29757312	0.29757312	0.29757312	0.29757312
¸ßË¹°×ÔëÉù´¦Àí (162).mp3	0.40478006	0.40478006	0.40478006	0.40478006	0.40478006	0.40478006	0.40478006	0.40478006	0.40478006	0.40478006	0.40478006	0.40478006	0.40478006	0.40478006	0.40478006	0.40478006	0.40478006	0.40478006	0.40478006	0.40478006	0.40478006	0.40478006	0.40478006	0.40478006	0.40478006	0.40478006	0.40478006	0.40478006	0.40478006	0.40478006	0.40478006	0.40478006	0.40478006	0.40478006	0.40478006	0.40478006	0.40478006	0.40478006	0.40478006	0.40478006	0.40478006	0.40478006	0.40478006	0.40478006	0.40478006	0.40478006	0.40478006	0.40478006	0.40478006
¸ßË¹°×ÔëÉù´¦Àí (163).mp3	0.24131832	0.24131832	0.24131832	0.24131832	0.24131832	0.24131832	0.24131832	0.24131832	0.24131832	0.24131832	0.24131832	0.24131832	0.24131832	0.24131832	0.24131832	0.24131832	0.24131832	0.24131832	0.24131832	0.24131832	0.24131832	0.24131832	0.24131832	0.24131832	0.24131832	0.24131832	0.24131832	0.24131832	0.24131832	0.24131832	0.24131832	0.24131832	0.24131832	0.24131832	0.24131832	0.24131832	0.24131832	0.24131832	0.24131832	0.24131832	0.24131832	0.24131832	0.24131832	0.24131832	0.24131832	0.24131832	0.24131832	0.24131832	0.24131832
¸ßË¹°×ÔëÉù´¦Àí (164).mp3	0.049214046	0.049214046	0.049214046	0.049214046	0.049214046	0.049214046	0.049214046	0.049214046	0.049214046	0.049214046	0.049214046	0.049214046	0.049214046	0.049214046	0.049214046	0.049214046	0.049214046	0.049214046	0.049214046	0.049214046	0.049214046	0.049214046	0.049214046	0.049214046	0.049214046	0.049214046	0.049214046	0.049214046	0.049214046	0.049214046	0.049214046	0.049214046	0.049214046	0.049214046	0.049214046	0.049214046	0.049214046	0.049214046	0.049214046	0.049214046	0.049214046	0.049214046	0.049214046	0.049214046	0.049214046	0.049214046	0.049214046	0.049214046	0.049214046
¸ßË¹°×ÔëÉù´¦Àí (165).mp3	0.19100903	0.19100903	0.19100903	0.19100903	0.19100903	0.19100903	0.19100903	0.19100903	0.19100903	0.19100903	0.19100903	0.19100903	0.19100903	0.19100903	0.19100903	0.19100903	0.19100903	0.19100903	0.19100903	0.19100903	0.19100903	0.19100903	0.19100903	0.19100903	0.19100903	0.19100903	0.19100903	0.19100903	0.19100903	0.19100903	0.19100903	0.19100903	0.19100903	0.19100903	0.19100903	0.19100903	0.19100903	0.19100903	0.19100903	0.19100903	0.19100903	0.19100903	0.19100903	0.19100903	0.19100903	0.19100903	0.19100903	0.19100903	0.19100903
¸ßË¹°×ÔëÉù´¦Àí (166).mp3	0.23832378	0.23832378	0.23832378	0.23832378	0.23832378	0.23832378	0.23832378	0.23832378	0.23832378	0.23832378	0.23832378	0.23832378	0.23832378	0.23832378	0.23832378	0.23832378	0.23832378	0.23832378	0.23832378	0.23832378	0.23832378	0.23832378	0.23832378	0.23832378	0.23832378	0.23832378	0.23832378	0.23832378	0.23832378	0.23832378	0.23832378	0.23832378	0.23832378	0.23832378	0.23832378	0.23832378	0.23832378	0.23832378	0.23832378	0.23832378	0.23832378	0.23832378	0.23832378	0.23832378	0.23832378	0.23832378	0.23832378	0.23832378	0.23832378
¸ßË¹°×ÔëÉù´¦Àí (167).mp3	0.16804862	0.16804862	0.16804862	0.16804862	0.16804862	0.16804862	0.16804862	0.16804862	0.16804862	0.16804862	0.16804862	0.16804862	0.16804862	0.16804862	0.16804862	0.16804862	0.16804862	0.16804862	0.16804862	0.16804862	0.16804862	0.16804862	0.16804862	0.16804862	0.16804862	0.16804862	0.16804862	0.16804862	0.16804862	0.16804862	0.16804862	0.16804862	0.16804862	0.16804862	0.16804862	0.16804862	0.16804862	0.16804862	0.16804862	0.16804862	0.16804862	0.16804862	0.16804862	0.16804862	0.16804862	0.16804862	0.16804862	0.16804862	0.16804862
¸ßË¹°×ÔëÉù´¦Àí (168).mp3	0.08996782	0.08996782	0.08996782	0.08996782	0.08996782	0.08996782	0.08996782	0.08996782	0.08996782	0.08996782	0.08996782	0.08996782	0.08996782	0.08996782	0.08996782	0.08996782	0.08996782	0.08996782	0.08996782	0.08996782	0.08996782	0.08996782	0.08996782	0.08996782	0.08996782	0.08996782	0.08996782	0.08996782	0.08996782	0.08996782	0.08996782	0.08996782	0.08996782	0.08996782	0.08996782	0.08996782	0.08996782	0.08996782	0.08996782	0.08996782	0.08996782	0.08996782	0.08996782	0.08996782	0.08996782	0.08996782	0.08996782	0.08996782	0.08996782
¸ßË¹°×ÔëÉù´¦Àí (169).mp3	0.14305684	0.14305684	0.14305684	0.14305684	0.14305684	0.14305684	0.14305684	0.14305684	0.14305684	0.14305684	0.14305684	0.14305684	0.14305684	0.14305684	0.14305684	0.14305684	0.14305684	0.14305684	0.14305684	0.14305684	0.14305684	0.14305684	0.14305684	0.14305684	0.14305684	0.14305684	0.14305684	0.14305684	0.14305684	0.14305684	0.14305684	0.14305684	0.14305684	0.14305684	0.14305684	0.14305684	0.14305684	0.14305684	0.14305684	0.14305684	0.14305684	0.14305684	0.14305684	0.14305684	0.14305684	0.14305684	0.14305684	0.14305684	0.14305684
¸ßË¹°×ÔëÉù´¦Àí (170).mp3	0.10047613	0.10047613	0.10047613	0.10047613	0.10047613	0.10047613	0.10047613	0.10047613	0.10047613	0.10047613	0.10047613	0.10047613	0.10047613	0.10047613	0.10047613	0.10047613	0.10047613	0.10047613	0.10047613	0.10047613	0.10047613	0.10047613	0.10047613	0.10047613	0.10047613	0.10047613	0.10047613	0.10047613	0.10047613	0.10047613	0.10047613	0.10047613	0.10047613	0.10047613	0.10047613	0.10047613	0.10047613	0.10047613	0.10047613	0.10047613	0.10047613	0.10047613	0.10047613	0.10047613	0.10047613	0.10047613	0.10047613	0.10047613	0.10047613
¸ßË¹°×ÔëÉù´¦Àí (171).mp3	0.29811326	0.29811326	0.29811326	0.29811326	0.29811326	0.29811326	0.29811326	0.29811326	0.29811326	0.29811326	0.29811326	0.29811326	0.29811326	0.29811326	0.29811326	0.29811326	0.29811326	0.29811326	0.29811326	0.29811326	0.29811326	0.29811326	0.29811326	0.29811326	0.29811326	0.29811326	0.29811326	0.29811326	0.29811326	0.29811326	0.29811326	0.29811326	0.29811326	0.29811326	0.29811326	0.29811326	0.29811326	0.29811326	0.29811326	0.29811326	0.29811326	0.29811326	0.29811326	0.29811326	0.29811326	0.29811326	0.29811326	0.29811326	0.29811326
¸ßË¹°×ÔëÉù´¦Àí (172).mp3	0.3904707	0.3904707	0.3904707	0.3904707	0.3904707	0.3904707	0.3904707	0.3904707	0.3904707	0.3904707	0.3904707	0.3904707	0.3904707	0.3904707	0.3904707	0.3904707	0.3904707	0.3904707	0.3904707	0.3904707	0.3904707	0.3904707	0.3904707	0.3904707	0.3904707	0.3904707	0.3904707	0.3904707	0.3904707	0.3904707	0.3904707	0.3904707	0.3904707	0.3904707	0.3904707	0.3904707	0.3904707	0.3904707	0.3904707	0.3904707	0.3904707	0.3904707	0.3904707	0.3904707	0.3904707	0.3904707	0.3904707	0.3904707	0.3904707
¸ßË¹°×ÔëÉù´¦Àí (173).mp3	0.26147234	0.26147234	0.26147234	0.26147234	0.26147234	0.26147234	0.26147234	0.26147234	0.26147234	0.26147234	0.26147234	0.26147234	0.26147234	0.26147234	0.26147234	0.26147234	0.26147234	0.26147234	0.26147234	0.26147234	0.26147234	0.26147234	0.26147234	0.26147234	0.26147234	0.26147234	0.26147234	0.26147234	0.26147234	0.26147234	0.26147234	0.26147234	0.26147234	0.26147234	0.26147234	0.26147234	0.26147234	0.26147234	0.26147234	0.26147234	0.26147234	0.26147234	0.26147234	0.26147234	0.26147234	0.26147234	0.26147234	0.26147234	0.26147234
¸ßË¹°×ÔëÉù´¦Àí (174).mp3	-0.007915352	-0.007915352	-0.007915352	-0.007915352	-0.007915352	-0.007915352	-0.007915352	-0.007915352	-0.007915352	-0.007915352	-0.007915352	-0.007915352	-0.007915352	-0.007915352	-0.007915352	-0.007915352	-0.007915352	-0.007915352	-0.007915352	-0.007915352	-0.007915352	-0.007915352	-0.007915352	-0.007915352	-0.007915352	-0.007915352	-0.007915352	-0.007915352	-0.007915352	-0.007915352	-0.007915352	-0.007915352	-0.007915352	-0.007915352	-0.007915352	-0.007915352	-0.007915352	-0.007915352	-0.007915352	-0.007915352	-0.007915352	-0.007915352	-0.007915352	-0.007915352	-0.007915352	-0.007915352	-0.007915352	-0.007915352	-0.007915352
¸ßË¹°×ÔëÉù´¦Àí (175).mp3	0.12744807	0.12744807	0.12744807	0.12744807	0.12744807	0.12744807	0.12744807	0.12744807	0.12744807	0.12744807	0.12744807	0.12744807	0.12744807	0.12744807	0.12744807	0.12744807	0.12744807	0.12744807	0.12744807	0.12744807	0.12744807	0.12744807	0.12744807	0.12744807	0.12744807	0.12744807	0.12744807	0.12744807	0.12744807	0.12744807	0.12744807	0.12744807	0.12744807	0.12744807	0.12744807	0.12744807	0.12744807	0.12744807	0.12744807	0.12744807	0.12744807	0.12744807	0.12744807	0.12744807	0.12744807	0.12744807	0.12744807	0.12744807	0.12744807
¸ßË¹°×ÔëÉù´¦Àí (176).mp3	0.17975904	0.17975904	0.17975904	0.17975904	0.17975904	0.17975904	0.17975904	0.17975904	0.17975904	0.17975904	0.17975904	0.17975904	0.17975904	0.17975904	0.17975904	0.17975904	0.17975904	0.17975904	0.17975904	0.17975904	0.17975904	0.17975904	0.17975904	0.17975904	0.17975904	0.17975904	0.17975904	0.17975904	0.17975904	0.17975904	0.17975904	0.17975904	0.17975904	0.17975904	0.17975904	0.17975904	0.17975904	0.17975904	0.17975904	0.17975904	0.17975904	0.17975904	0.17975904	0.17975904	0.17975904	0.17975904	0.17975904	0.17975904	0.17975904
¸ßË¹°×ÔëÉù´¦Àí (177).mp3	-0.06285566	-0.06285566	-0.06285566	-0.06285566	-0.06285566	-0.06285566	-0.06285566	-0.06285566	-0.06285566	-0.06285566	-0.06285566	-0.06285566	-0.06285566	-0.06285566	-0.06285566	-0.06285566	-0.06285566	-0.06285566	-0.06285566	-0.06285566	-0.06285566	-0.06285566	-0.06285566	-0.06285566	-0.06285566	-0.06285566	-0.06285566	-0.06285566	-0.06285566	-0.06285566	-0.06285566	-0.06285566	-0.06285566	-0.06285566	-0.06285566	-0.06285566	-0.06285566	-0.06285566	-0.06285566	-0.06285566	-0.06285566	-0.06285566	-0.06285566	-0.06285566	-0.06285566	-0.06285566	-0.06285566	-0.06285566	-0.06285566
¸ßË¹°×ÔëÉù´¦Àí (178).mp3	0.17141113	0.17141113	0.17141113	0.17141113	0.17141113	0.17141113	0.17141113	0.17141113	0.17141113	0.17141113	0.17141113	0.17141113	0.17141113	0.17141113	0.17141113	0.17141113	0.17141113	0.17141113	0.17141113	0.17141113	0.17141113	0.17141113	0.17141113	0.17141113	0.17141113	0.17141113	0.17141113	0.17141113	0.17141113	0.17141113	0.17141113	0.17141113	0.17141113	0.17141113	0.17141113	0.17141113	0.17141113	0.17141113	0.17141113	0.17141113	0.17141113	0.17141113	0.17141113	0.17141113	0.17141113	0.17141113	0.17141113	0.17141113	0.17141113
¸ßË¹°×ÔëÉù´¦Àí (179).mp3	0.18821853	0.18821853	0.18821853	0.18821853	0.18821853	0.18821853	0.18821853	0.18821853	0.18821853	0.18821853	0.18821853	0.18821853	0.18821853	0.18821853	0.18821853	0.18821853	0.18821853	0.18821853	0.18821853	0.18821853	0.18821853	0.18821853	0.18821853	0.18821853	0.18821853	0.18821853	0.18821853	0.18821853	0.18821853	0.18821853	0.18821853	0.18821853	0.18821853	0.18821853	0.18821853	0.18821853	0.18821853	0.18821853	0.18821853	0.18821853	0.18821853	0.18821853	0.18821853	0.18821853	0.18821853	0.18821853	0.18821853	0.18821853	0.18821853
¸ßË¹°×ÔëÉù´¦Àí (180).mp3	0.0901358	0.0901358	0.0901358	0.0901358	0.0901358	0.0901358	0.0901358	0.0901358	0.0901358	0.0901358	0.0901358	0.0901358	0.0901358	0.0901358	0.0901358	0.0901358	0.0901358	0.0901358	0.0901358	0.0901358	0.0901358	0.0901358	0.0901358	0.0901358	0.0901358	0.0901358	0.0901358	0.0901358	0.0901358	0.0901358	0.0901358	0.0901358	0.0901358	0.0901358	0.0901358	0.0901358	0.0901358	0.0901358	0.0901358	0.0901358	0.0901358	0.0901358	0.0901358	0.0901358	0.0901358	0.0901358	0.0901358	0.0901358	0.0901358
¸ßË¹°×ÔëÉù´¦Àí (181).mp3	0.097954035	0.097954035	0.097954035	0.097954035	0.097954035	0.097954035	0.097954035	0.097954035	0.097954035	0.097954035	0.097954035	0.097954035	0.097954035	0.097954035	0.097954035	0.097954035	0.097954035	0.097954035	0.097954035	0.097954035	0.097954035	0.097954035	0.097954035	0.097954035	0.097954035	0.097954035	0.097954035	0.097954035	0.097954035	0.097954035	0.097954035	0.097954035	0.097954035	0.097954035	0.097954035	0.097954035	0.097954035	0.097954035	0.097954035	0.097954035	0.097954035	0.097954035	0.097954035	0.097954035	0.097954035	0.097954035	0.097954035	0.097954035	0.097954035
¸ßË¹°×ÔëÉù´¦Àí (182).mp3	0.029901695	0.029901695	0.029901695	0.029901695	0.029901695	0.029901695	0.029901695	0.029901695	0.029901695	0.029901695	0.029901695	0.029901695	0.029901695	0.029901695	0.029901695	0.029901695	0.029901695	0.029901695	0.029901695	0.029901695	0.029901695	0.029901695	0.029901695	0.029901695	0.029901695	0.029901695	0.029901695	0.029901695	0.029901695	0.029901695	0.029901695	0.029901695	0.029901695	0.029901695	0.029901695	0.029901695	0.029901695	0.029901695	0.029901695	0.029901695	0.029901695	0.029901695	0.029901695	0.029901695	0.029901695	0.029901695	0.029901695	0.029901695	0.029901695
¸ßË¹°×ÔëÉù´¦Àí (183).mp3	0.00921635	0.00921635	0.00921635	0.00921635	0.00921635	0.00921635	0.00921635	0.00921635	0.00921635	0.00921635	0.00921635	0.00921635	0.00921635	0.00921635	0.00921635	0.00921635	0.00921635	0.00921635	0.00921635	0.00921635	0.00921635	0.00921635	0.00921635	0.00921635	0.00921635	0.00921635	0.00921635	0.00921635	0.00921635	0.00921635	0.00921635	0.00921635	0.00921635	0.00921635	0.00921635	0.00921635	0.00921635	0.00921635	0.00921635	0.00921635	0.00921635	0.00921635	0.00921635	0.00921635	0.00921635	0.00921635	0.00921635	0.00921635	0.00921635
¸ßË¹°×ÔëÉù´¦Àí (184).mp3	-0.041600686	-0.041600686	-0.041600686	-0.041600686	-0.041600686	-0.041600686	-0.041600686	-0.041600686	-0.041600686	-0.041600686	-0.041600686	-0.041600686	-0.041600686	-0.041600686	-0.041600686	-0.041600686	-0.041600686	-0.041600686	-0.041600686	-0.041600686	-0.041600686	-0.041600686	-0.041600686	-0.041600686	-0.041600686	-0.041600686	-0.041600686	-0.041600686	-0.041600686	-0.041600686	-0.041600686	-0.041600686	-0.041600686	-0.041600686	-0.041600686	-0.041600686	-0.041600686	-0.041600686	-0.041600686	-0.041600686	-0.041600686	-0.041600686	-0.041600686	-0.041600686	-0.041600686	-0.041600686	-0.041600686	-0.041600686	-0.041600686
¸ßË¹°×ÔëÉù´¦Àí (185).mp3	0.012374621	0.012374621	0.012374621	0.012374621	0.012374621	0.012374621	0.012374621	0.012374621	0.012374621	0.012374621	0.012374621	0.012374621	0.012374621	0.012374621	0.012374621	0.012374621	0.012374621	0.012374621	0.012374621	0.012374621	0.012374621	0.012374621	0.012374621	0.012374621	0.012374621	0.012374621	0.012374621	0.012374621	0.012374621	0.012374621	0.012374621	0.012374621	0.012374621	0.012374621	0.012374621	0.012374621	0.012374621	0.012374621	0.012374621	0.012374621	0.012374621	0.012374621	0.012374621	0.012374621	0.012374621	0.012374621	0.012374621	0.012374621	0.012374621
¸ßË¹°×ÔëÉù´¦Àí (186).mp3	-0.10904747	-0.10904747	-0.10904747	-0.10904747	-0.10904747	-0.10904747	-0.10904747	-0.10904747	-0.10904747	-0.10904747	-0.10904747	-0.10904747	-0.10904747	-0.10904747	-0.10904747	-0.10904747	-0.10904747	-0.10904747	-0.10904747	-0.10904747	-0.10904747	-0.10904747	-0.10904747	-0.10904747	-0.10904747	-0.10904747	-0.10904747	-0.10904747	-0.10904747	-0.10904747	-0.10904747	-0.10904747	-0.10904747	-0.10904747	-0.10904747	-0.10904747	-0.10904747	-0.10904747	-0.10904747	-0.10904747	-0.10904747	-0.10904747	-0.10904747	-0.10904747	-0.10904747	-0.10904747	-0.10904747	-0.10904747	-0.10904747
¸ßË¹°×ÔëÉù´¦Àí (187).mp3	-0.058348823	-0.058348823	-0.058348823	-0.058348823	-0.058348823	-0.058348823	-0.058348823	-0.058348823	-0.058348823	-0.058348823	-0.058348823	-0.058348823	-0.058348823	-0.058348823	-0.058348823	-0.058348823	-0.058348823	-0.058348823	-0.058348823	-0.058348823	-0.058348823	-0.058348823	-0.058348823	-0.058348823	-0.058348823	-0.058348823	-0.058348823	-0.058348823	-0.058348823	-0.058348823	-0.058348823	-0.058348823	-0.058348823	-0.058348823	-0.058348823	-0.058348823	-0.058348823	-0.058348823	-0.058348823	-0.058348823	-0.058348823	-0.058348823	-0.058348823	-0.058348823	-0.058348823	-0.058348823	-0.058348823	-0.058348823	-0.058348823
¸ßË¹°×ÔëÉù´¦Àí (188).mp3	0.14531147	0.14531147	0.14531147	0.14531147	0.14531147	0.14531147	0.14531147	0.14531147	0.14531147	0.14531147	0.14531147	0.14531147	0.14531147	0.14531147	0.14531147	0.14531147	0.14531147	0.14531147	0.14531147	0.14531147	0.14531147	0.14531147	0.14531147	0.14531147	0.14531147	0.14531147	0.14531147	0.14531147	0.14531147	0.14531147	0.14531147	0.14531147	0.14531147	0.14531147	0.14531147	0.14531147	0.14531147	0.14531147	0.14531147	0.14531147	0.14531147	0.14531147	0.14531147	0.14531147	0.14531147	0.14531147	0.14531147	0.14531147	0.14531147
¸ßË¹°×ÔëÉù´¦Àí (189).mp3	0.1275264	0.1275264	0.1275264	0.1275264	0.1275264	0.1275264	0.1275264	0.1275264	0.1275264	0.1275264	0.1275264	0.1275264	0.1275264	0.1275264	0.1275264	0.1275264	0.1275264	0.1275264	0.1275264	0.1275264	0.1275264	0.1275264	0.1275264	0.1275264	0.1275264	0.1275264	0.1275264	0.1275264	0.1275264	0.1275264	0.1275264	0.1275264	0.1275264	0.1275264	0.1275264	0.1275264	0.1275264	0.1275264	0.1275264	0.1275264	0.1275264	0.1275264	0.1275264	0.1275264	0.1275264	0.1275264	0.1275264	0.1275264	0.1275264
¸ßË¹°×ÔëÉù´¦Àí (190).mp3	0.2811316	0.2811316	0.2811316	0.2811316	0.2811316	0.2811316	0.2811316	0.2811316	0.2811316	0.2811316	0.2811316	0.2811316	0.2811316	0.2811316	0.2811316	0.2811316	0.2811316	0.2811316	0.2811316	0.2811316	0.2811316	0.2811316	0.2811316	0.2811316	0.2811316	0.2811316	0.2811316	0.2811316	0.2811316	0.2811316	0.2811316	0.2811316	0.2811316	0.2811316	0.2811316	0.2811316	0.2811316	0.2811316	0.2811316	0.2811316	0.2811316	0.2811316	0.2811316	0.2811316	0.2811316	0.2811316	0.2811316	0.2811316	0.2811316
¸ßË¹°×ÔëÉù´¦Àí (191).mp3	0.07200262	0.07200262	0.07200262	0.07200262	0.07200262	0.07200262	0.07200262	0.07200262	0.07200262	0.07200262	0.07200262	0.07200262	0.07200262	0.07200262	0.07200262	0.07200262	0.07200262	0.07200262	0.07200262	0.07200262	0.07200262	0.07200262	0.07200262	0.07200262	0.07200262	0.07200262	0.07200262	0.07200262	0.07200262	0.07200262	0.07200262	0.07200262	0.07200262	0.07200262	0.07200262	0.07200262	0.07200262	0.07200262	0.07200262	0.07200262	0.07200262	0.07200262	0.07200262	0.07200262	0.07200262	0.07200262	0.07200262	0.07200262	0.07200262
¸ßË¹°×ÔëÉù´¦Àí (192).mp3	0.049246516	0.049246516	0.049246516	0.049246516	0.049246516	0.049246516	0.049246516	0.049246516	0.049246516	0.049246516	0.049246516	0.049246516	0.049246516	0.049246516	0.049246516	0.049246516	0.049246516	0.049246516	0.049246516	0.049246516	0.049246516	0.049246516	0.049246516	0.049246516	0.049246516	0.049246516	0.049246516	0.049246516	0.049246516	0.049246516	0.049246516	0.049246516	0.049246516	0.049246516	0.049246516	0.049246516	0.049246516	0.049246516	0.049246516	0.049246516	0.049246516	0.049246516	0.049246516	0.049246516	0.049246516	0.049246516	0.049246516	0.049246516	0.049246516
¸ßË¹°×ÔëÉù´¦Àí (193).mp3	0.027583156	0.027583156	0.027583156	0.027583156	0.027583156	0.027583156	0.027583156	0.027583156	0.027583156	0.027583156	0.027583156	0.027583156	0.027583156	0.027583156	0.027583156	0.027583156	0.027583156	0.027583156	0.027583156	0.027583156	0.027583156	0.027583156	0.027583156	0.027583156	0.027583156	0.027583156	0.027583156	0.027583156	0.027583156	0.027583156	0.027583156	0.027583156	0.027583156	0.027583156	0.027583156	0.027583156	0.027583156	0.027583156	0.027583156	0.027583156	0.027583156	0.027583156	0.027583156	0.027583156	0.027583156	0.027583156	0.027583156	0.027583156	0.027583156
¸ßË¹°×ÔëÉù´¦Àí (194).mp3	0.14518194	0.14518194	0.14518194	0.14518194	0.14518194	0.14518194	0.14518194	0.14518194	0.14518194	0.14518194	0.14518194	0.14518194	0.14518194	0.14518194	0.14518194	0.14518194	0.14518194	0.14518194	0.14518194	0.14518194	0.14518194	0.14518194	0.14518194	0.14518194	0.14518194	0.14518194	0.14518194	0.14518194	0.14518194	0.14518194	0.14518194	0.14518194	0.14518194	0.14518194	0.14518194	0.14518194	0.14518194	0.14518194	0.14518194	0.14518194	0.14518194	0.14518194	0.14518194	0.14518194	0.14518194	0.14518194	0.14518194	0.14518194	0.14518194
¸ßË¹°×ÔëÉù´¦Àí (195).mp3	0.11152737	0.11152737	0.11152737	0.11152737	0.11152737	0.11152737	0.11152737	0.11152737	0.11152737	0.11152737	0.11152737	0.11152737	0.11152737	0.11152737	0.11152737	0.11152737	0.11152737	0.11152737	0.11152737	0.11152737	0.11152737	0.11152737	0.11152737	0.11152737	0.11152737	0.11152737	0.11152737	0.11152737	0.11152737	0.11152737	0.11152737	0.11152737	0.11152737	0.11152737	0.11152737	0.11152737	0.11152737	0.11152737	0.11152737	0.11152737	0.11152737	0.11152737	0.11152737	0.11152737	0.11152737	0.11152737	0.11152737	0.11152737	0.11152737
¸ßË¹°×ÔëÉù´¦Àí (196).mp3	0.18843362	0.18843362	0.18843362	0.18843362	0.18843362	0.18843362	0.18843362	0.18843362	0.18843362	0.18843362	0.18843362	0.18843362	0.18843362	0.18843362	0.18843362	0.18843362	0.18843362	0.18843362	0.18843362	0.18843362	0.18843362	0.18843362	0.18843362	0.18843362	0.18843362	0.18843362	0.18843362	0.18843362	0.18843362	0.18843362	0.18843362	0.18843362	0.18843362	0.18843362	0.18843362	0.18843362	0.18843362	0.18843362	0.18843362	0.18843362	0.18843362	0.18843362	0.18843362	0.18843362	0.18843362	0.18843362	0.18843362	0.18843362	0.18843362
¸ßË¹°×ÔëÉù´¦Àí (197).mp3	0.07261887	0.07261887	0.07261887	0.07261887	0.07261887	0.07261887	0.07261887	0.07261887	0.07261887	0.07261887	0.07261887	0.07261887	0.07261887	0.07261887	0.07261887	0.07261887	0.07261887	0.07261887	0.07261887	0.07261887	0.07261887	0.07261887	0.07261887	0.07261887	0.07261887	0.07261887	0.07261887	0.07261887	0.07261887	0.07261887	0.07261887	0.07261887	0.07261887	0.07261887	0.07261887	0.07261887	0.07261887	0.07261887	0.07261887	0.07261887	0.07261887	0.07261887	0.07261887	0.07261887	0.07261887	0.07261887	0.07261887	0.07261887	0.07261887
¸ßË¹°×ÔëÉù´¦Àí (198).mp3	0.044078875	0.044078875	0.044078875	0.044078875	0.044078875	0.044078875	0.044078875	0.044078875	0.044078875	0.044078875	0.044078875	0.044078875	0.044078875	0.044078875	0.044078875	0.044078875	0.044078875	0.044078875	0.044078875	0.044078875	0.044078875	0.044078875	0.044078875	0.044078875	0.044078875	0.044078875	0.044078875	0.044078875	0.044078875	0.044078875	0.044078875	0.044078875	0.044078875	0.044078875	0.044078875	0.044078875	0.044078875	0.044078875	0.044078875	0.044078875	0.044078875	0.044078875	0.044078875	0.044078875	0.044078875	0.044078875	0.044078875	0.044078875	0.044078875
¸ßË¹°×ÔëÉù´¦Àí (199).mp3	0.05974153	0.05974153	0.05974153	0.05974153	0.05974153	0.05974153	0.05974153	0.05974153	0.05974153	0.05974153	0.05974153	0.05974153	0.05974153	0.05974153	0.05974153	0.05974153	0.05974153	0.05974153	0.05974153	0.05974153	0.05974153	0.05974153	0.05974153	0.05974153	0.05974153	0.05974153	0.05974153	0.05974153	0.05974153	0.05974153	0.05974153	0.05974153	0.05974153	0.05974153	0.05974153	0.05974153	0.05974153	0.05974153	0.05974153	0.05974153	0.05974153	0.05974153	0.05974153	0.05974153	0.05974153	0.05974153	0.05974153	0.05974153	0.05974153
¸ßË¹°×ÔëÉù´¦Àí (200).mp3	0.036938366	0.036938366	0.036938366	0.036938366	0.036938366	0.036938366	0.036938366	0.036938366	0.036938366	0.036938366	0.036938366	0.036938366	0.036938366	0.036938366	0.036938366	0.036938366	0.036938366	0.036938366	0.036938366	0.036938366	0.036938366	0.036938366	0.036938366	0.036938366	0.036938366	0.036938366	0.036938366	0.036938366	0.036938366	0.036938366	0.036938366	0.036938366	0.036938366	0.036938366	0.036938366	0.036938366	0.036938366	0.036938366	0.036938366	0.036938366	0.036938366	0.036938366	0.036938366	0.036938366	0.036938366	0.036938366	0.036938366	0.036938366	0.036938366
¸ßË¹°×ÔëÉù´¦Àí (201).mp3	0.15738614	0.15738614	0.15738614	0.15738614	0.15738614	0.15738614	0.15738614	0.15738614	0.15738614	0.15738614	0.15738614	0.15738614	0.15738614	0.15738614	0.15738614	0.15738614	0.15738614	0.15738614	0.15738614	0.15738614	0.15738614	0.15738614	0.15738614	0.15738614	0.15738614	0.15738614	0.15738614	0.15738614	0.15738614	0.15738614	0.15738614	0.15738614	0.15738614	0.15738614	0.15738614	0.15738614	0.15738614	0.15738614	0.15738614	0.15738614	0.15738614	0.15738614	0.15738614	0.15738614	0.15738614	0.15738614	0.15738614	0.15738614	0.15738614
¸ßË¹°×ÔëÉù´¦Àí (202).mp3	0.0594051	0.0594051	0.0594051	0.0594051	0.0594051	0.0594051	0.0594051	0.0594051	0.0594051	0.0594051	0.0594051	0.0594051	0.0594051	0.0594051	0.0594051	0.0594051	0.0594051	0.0594051	0.0594051	0.0594051	0.0594051	0.0594051	0.0594051	0.0594051	0.0594051	0.0594051	0.0594051	0.0594051	0.0594051	0.0594051	0.0594051	0.0594051	0.0594051	0.0594051	0.0594051	0.0594051	0.0594051	0.0594051	0.0594051	0.0594051	0.0594051	0.0594051	0.0594051	0.0594051	0.0594051	0.0594051	0.0594051	0.0594051	0.0594051
¸ßË¹°×ÔëÉù´¦Àí (203).mp3	0.37980518	0.37980518	0.37980518	0.37980518	0.37980518	0.37980518	0.37980518	0.37980518	0.37980518	0.37980518	0.37980518	0.37980518	0.37980518	0.37980518	0.37980518	0.37980518	0.37980518	0.37980518	0.37980518	0.37980518	0.37980518	0.37980518	0.37980518	0.37980518	0.37980518	0.37980518	0.37980518	0.37980518	0.37980518	0.37980518	0.37980518	0.37980518	0.37980518	0.37980518	0.37980518	0.37980518	0.37980518	0.37980518	0.37980518	0.37980518	0.37980518	0.37980518	0.37980518	0.37980518	0.37980518	0.37980518	0.37980518	0.37980518	0.37980518
¸ßË¹°×ÔëÉù´¦Àí (204).mp3	0.24020596	0.24020596	0.24020596	0.24020596	0.24020596	0.24020596	0.24020596	0.24020596	0.24020596	0.24020596	0.24020596	0.24020596	0.24020596	0.24020596	0.24020596	0.24020596	0.24020596	0.24020596	0.24020596	0.24020596	0.24020596	0.24020596	0.24020596	0.24020596	0.24020596	0.24020596	0.24020596	0.24020596	0.24020596	0.24020596	0.24020596	0.24020596	0.24020596	0.24020596	0.24020596	0.24020596	0.24020596	0.24020596	0.24020596	0.24020596	0.24020596	0.24020596	0.24020596	0.24020596	0.24020596	0.24020596	0.24020596	0.24020596	0.24020596
¸ßË¹°×ÔëÉù´¦Àí (205).mp3	-0.019874815	-0.019874815	-0.019874815	-0.019874815	-0.019874815	-0.019874815	-0.019874815	-0.019874815	-0.019874815	-0.019874815	-0.019874815	-0.019874815	-0.019874815	-0.019874815	-0.019874815	-0.019874815	-0.019874815	-0.019874815	-0.019874815	-0.019874815	-0.019874815	-0.019874815	-0.019874815	-0.019874815	-0.019874815	-0.019874815	-0.019874815	-0.019874815	-0.019874815	-0.019874815	-0.019874815	-0.019874815	-0.019874815	-0.019874815	-0.019874815	-0.019874815	-0.019874815	-0.019874815	-0.019874815	-0.019874815	-0.019874815	-0.019874815	-0.019874815	-0.019874815	-0.019874815	-0.019874815	-0.019874815	-0.019874815	-0.019874815
¸ßË¹°×ÔëÉù´¦Àí (206).mp3	0.16157055	0.16157055	0.16157055	0.16157055	0.16157055	0.16157055	0.16157055	0.16157055	0.16157055	0.16157055	0.16157055	0.16157055	0.16157055	0.16157055	0.16157055	0.16157055	0.16157055	0.16157055	0.16157055	0.16157055	0.16157055	0.16157055	0.16157055	0.16157055	0.16157055	0.16157055	0.16157055	0.16157055	0.16157055	0.16157055	0.16157055	0.16157055	0.16157055	0.16157055	0.16157055	0.16157055	0.16157055	0.16157055	0.16157055	0.16157055	0.16157055	0.16157055	0.16157055	0.16157055	0.16157055	0.16157055	0.16157055	0.16157055	0.16157055
¸ßË¹°×ÔëÉù´¦Àí (207).mp3	0.091748014	0.091748014	0.091748014	0.091748014	0.091748014	0.091748014	0.091748014	0.091748014	0.091748014	0.091748014	0.091748014	0.091748014	0.091748014	0.091748014	0.091748014	0.091748014	0.091748014	0.091748014	0.091748014	0.091748014	0.091748014	0.091748014	0.091748014	0.091748014	0.091748014	0.091748014	0.091748014	0.091748014	0.091748014	0.091748014	0.091748014	0.091748014	0.091748014	0.091748014	0.091748014	0.091748014	0.091748014	0.091748014	0.091748014	0.091748014	0.091748014	0.091748014	0.091748014	0.091748014	0.091748014	0.091748014	0.091748014	0.091748014	0.091748014
¸ßË¹°×ÔëÉù´¦Àí (208).mp3	0.08975577	0.08975577	0.08975577	0.08975577	0.08975577	0.08975577	0.08975577	0.08975577	0.08975577	0.08975577	0.08975577	0.08975577	0.08975577	0.08975577	0.08975577	0.08975577	0.08975577	0.08975577	0.08975577	0.08975577	0.08975577	0.08975577	0.08975577	0.08975577	0.08975577	0.08975577	0.08975577	0.08975577	0.08975577	0.08975577	0.08975577	0.08975577	0.08975577	0.08975577	0.08975577	0.08975577	0.08975577	0.08975577	0.08975577	0.08975577	0.08975577	0.08975577	0.08975577	0.08975577	0.08975577	0.08975577	0.08975577	0.08975577	0.08975577
¸ßË¹°×ÔëÉù´¦Àí (209).mp3	0.2014921	0.2014921	0.2014921	0.2014921	0.2014921	0.2014921	0.2014921	0.2014921	0.2014921	0.2014921	0.2014921	0.2014921	0.2014921	0.2014921	0.2014921	0.2014921	0.2014921	0.2014921	0.2014921	0.2014921	0.2014921	0.2014921	0.2014921	0.2014921	0.2014921	0.2014921	0.2014921	0.2014921	0.2014921	0.2014921	0.2014921	0.2014921	0.2014921	0.2014921	0.2014921	0.2014921	0.2014921	0.2014921	0.2014921	0.2014921	0.2014921	0.2014921	0.2014921	0.2014921	0.2014921	0.2014921	0.2014921	0.2014921	0.2014921
¸ßË¹°×ÔëÉù´¦Àí (210).mp3	0.26957783	0.26957783	0.26957783	0.26957783	0.26957783	0.26957783	0.26957783	0.26957783	0.26957783	0.26957783	0.26957783	0.26957783	0.26957783	0.26957783	0.26957783	0.26957783	0.26957783	0.26957783	0.26957783	0.26957783	0.26957783	0.26957783	0.26957783	0.26957783	0.26957783	0.26957783	0.26957783	0.26957783	0.26957783	0.26957783	0.26957783	0.26957783	0.26957783	0.26957783	0.26957783	0.26957783	0.26957783	0.26957783	0.26957783	0.26957783	0.26957783	0.26957783	0.26957783	0.26957783	0.26957783	0.26957783	0.26957783	0.26957783	0.26957783
¸ßË¹°×ÔëÉù´¦Àí (211).mp3	0.12340698	0.12340698	0.12340698	0.12340698	0.12340698	0.12340698	0.12340698	0.12340698	0.12340698	0.12340698	0.12340698	0.12340698	0.12340698	0.12340698	0.12340698	0.12340698	0.12340698	0.12340698	0.12340698	0.12340698	0.12340698	0.12340698	0.12340698	0.12340698	0.12340698	0.12340698	0.12340698	0.12340698	0.12340698	0.12340698	0.12340698	0.12340698	0.12340698	0.12340698	0.12340698	0.12340698	0.12340698	0.12340698	0.12340698	0.12340698	0.12340698	0.12340698	0.12340698	0.12340698	0.12340698	0.12340698	0.12340698	0.12340698	0.12340698
¸ßË¹°×ÔëÉù´¦Àí (212).mp3	0.26811796	0.26811796	0.26811796	0.26811796	0.26811796	0.26811796	0.26811796	0.26811796	0.26811796	0.26811796	0.26811796	0.26811796	0.26811796	0.26811796	0.26811796	0.26811796	0.26811796	0.26811796	0.26811796	0.26811796	0.26811796	0.26811796	0.26811796	0.26811796	0.26811796	0.26811796	0.26811796	0.26811796	0.26811796	0.26811796	0.26811796	0.26811796	0.26811796	0.26811796	0.26811796	0.26811796	0.26811796	0.26811796	0.26811796	0.26811796	0.26811796	0.26811796	0.26811796	0.26811796	0.26811796	0.26811796	0.26811796	0.26811796	0.26811796
¸ßË¹°×ÔëÉù´¦Àí (213).mp3	0.03141078	0.03141078	0.03141078	0.03141078	0.03141078	0.03141078	0.03141078	0.03141078	0.03141078	0.03141078	0.03141078	0.03141078	0.03141078	0.03141078	0.03141078	0.03141078	0.03141078	0.03141078	0.03141078	0.03141078	0.03141078	0.03141078	0.03141078	0.03141078	0.03141078	0.03141078	0.03141078	0.03141078	0.03141078	0.03141078	0.03141078	0.03141078	0.03141078	0.03141078	0.03141078	0.03141078	0.03141078	0.03141078	0.03141078	0.03141078	0.03141078	0.03141078	0.03141078	0.03141078	0.03141078	0.03141078	0.03141078	0.03141078	0.03141078
¸ßË¹°×ÔëÉù´¦Àí (214).mp3	0.40450847	0.40450847	0.40450847	0.40450847	0.40450847	0.40450847	0.40450847	0.40450847	0.40450847	0.40450847	0.40450847	0.40450847	0.40450847	0.40450847	0.40450847	0.40450847	0.40450847	0.40450847	0.40450847	0.40450847	0.40450847	0.40450847	0.40450847	0.40450847	0.40450847	0.40450847	0.40450847	0.40450847	0.40450847	0.40450847	0.40450847	0.40450847	0.40450847	0.40450847	0.40450847	0.40450847	0.40450847	0.40450847	0.40450847	0.40450847	0.40450847	0.40450847	0.40450847	0.40450847	0.40450847	0.40450847	0.40450847	0.40450847	0.40450847
¸ßË¹°×ÔëÉù´¦Àí (215).mp3	0.1737186	0.1737186	0.1737186	0.1737186	0.1737186	0.1737186	0.1737186	0.1737186	0.1737186	0.1737186	0.1737186	0.1737186	0.1737186	0.1737186	0.1737186	0.1737186	0.1737186	0.1737186	0.1737186	0.1737186	0.1737186	0.1737186	0.1737186	0.1737186	0.1737186	0.1737186	0.1737186	0.1737186	0.1737186	0.1737186	0.1737186	0.1737186	0.1737186	0.1737186	0.1737186	0.1737186	0.1737186	0.1737186	0.1737186	0.1737186	0.1737186	0.1737186	0.1737186	0.1737186	0.1737186	0.1737186	0.1737186	0.1737186	0.1737186
¸ßË¹°×ÔëÉù´¦Àí (216).mp3	0.2637412	0.2637412	0.2637412	0.2637412	0.2637412	0.2637412	0.2637412	0.2637412	0.2637412	0.2637412	0.2637412	0.2637412	0.2637412	0.2637412	0.2637412	0.2637412	0.2637412	0.2637412	0.2637412	0.2637412	0.2637412	0.2637412	0.2637412	0.2637412	0.2637412	0.2637412	0.2637412	0.2637412	0.2637412	0.2637412	0.2637412	0.2637412	0.2637412	0.2637412	0.2637412	0.2637412	0.2637412	0.2637412	0.2637412	0.2637412	0.2637412	0.2637412	0.2637412	0.2637412	0.2637412	0.2637412	0.2637412	0.2637412	0.2637412
¸ßË¹°×ÔëÉù´¦Àí (217).mp3	0.11292423	0.11292423	0.11292423	0.11292423	0.11292423	0.11292423	0.11292423	0.11292423	0.11292423	0.11292423	0.11292423	0.11292423	0.11292423	0.11292423	0.11292423	0.11292423	0.11292423	0.11292423	0.11292423	0.11292423	0.11292423	0.11292423	0.11292423	0.11292423	0.11292423	0.11292423	0.11292423	0.11292423	0.11292423	0.11292423	0.11292423	0.11292423	0.11292423	0.11292423	0.11292423	0.11292423	0.11292423	0.11292423	0.11292423	0.11292423	0.11292423	0.11292423	0.11292423	0.11292423	0.11292423	0.11292423	0.11292423	0.11292423	0.11292423
¸ßË¹°×ÔëÉù´¦Àí (218).mp3	0.36149362	0.36149362	0.36149362	0.36149362	0.36149362	0.36149362	0.36149362	0.36149362	0.36149362	0.36149362	0.36149362	0.36149362	0.36149362	0.36149362	0.36149362	0.36149362	0.36149362	0.36149362	0.36149362	0.36149362	0.36149362	0.36149362	0.36149362	0.36149362	0.36149362	0.36149362	0.36149362	0.36149362	0.36149362	0.36149362	0.36149362	0.36149362	0.36149362	0.36149362	0.36149362	0.36149362	0.36149362	0.36149362	0.36149362	0.36149362	0.36149362	0.36149362	0.36149362	0.36149362	0.36149362	0.36149362	0.36149362	0.36149362	0.36149362
¸ßË¹°×ÔëÉù´¦Àí (219).mp3	0.07719213	0.07719213	0.07719213	0.07719213	0.07719213	0.07719213	0.07719213	0.07719213	0.07719213	0.07719213	0.07719213	0.07719213	0.07719213	0.07719213	0.07719213	0.07719213	0.07719213	0.07719213	0.07719213	0.07719213	0.07719213	0.07719213	0.07719213	0.07719213	0.07719213	0.07719213	0.07719213	0.07719213	0.07719213	0.07719213	0.07719213	0.07719213	0.07719213	0.07719213	0.07719213	0.07719213	0.07719213	0.07719213	0.07719213	0.07719213	0.07719213	0.07719213	0.07719213	0.07719213	0.07719213	0.07719213	0.07719213	0.07719213	0.07719213
¸ßË¹°×ÔëÉù´¦Àí (220).mp3	-0.045313153	-0.045313153	-0.045313153	-0.045313153	-0.045313153	-0.045313153	-0.045313153	-0.045313153	-0.045313153	-0.045313153	-0.045313153	-0.045313153	-0.045313153	-0.045313153	-0.045313153	-0.045313153	-0.045313153	-0.045313153	-0.045313153	-0.045313153	-0.045313153	-0.045313153	-0.045313153	-0.045313153	-0.045313153	-0.045313153	-0.045313153	-0.045313153	-0.045313153	-0.045313153	-0.045313153	-0.045313153	-0.045313153	-0.045313153	-0.045313153	-0.045313153	-0.045313153	-0.045313153	-0.045313153	-0.045313153	-0.045313153	-0.045313153	-0.045313153	-0.045313153	-0.045313153	-0.045313153	-0.045313153	-0.045313153	-0.045313153
¸ßË¹°×ÔëÉù´¦Àí (221).mp3	0.036936175	0.036936175	0.036936175	0.036936175	0.036936175	0.036936175	0.036936175	0.036936175	0.036936175	0.036936175	0.036936175	0.036936175	0.036936175	0.036936175	0.036936175	0.036936175	0.036936175	0.036936175	0.036936175	0.036936175	0.036936175	0.036936175	0.036936175	0.036936175	0.036936175	0.036936175	0.036936175	0.036936175	0.036936175	0.036936175	0.036936175	0.036936175	0.036936175	0.036936175	0.036936175	0.036936175	0.036936175	0.036936175	0.036936175	0.036936175	0.036936175	0.036936175	0.036936175	0.036936175	0.036936175	0.036936175	0.036936175	0.036936175	0.036936175
¸ßË¹°×ÔëÉù´¦Àí (222).mp3	0.13350368	0.13350368	0.13350368	0.13350368	0.13350368	0.13350368	0.13350368	0.13350368	0.13350368	0.13350368	0.13350368	0.13350368	0.13350368	0.13350368	0.13350368	0.13350368	0.13350368	0.13350368	0.13350368	0.13350368	0.13350368	0.13350368	0.13350368	0.13350368	0.13350368	0.13350368	0.13350368	0.13350368	0.13350368	0.13350368	0.13350368	0.13350368	0.13350368	0.13350368	0.13350368	0.13350368	0.13350368	0.13350368	0.13350368	0.13350368	0.13350368	0.13350368	0.13350368	0.13350368	0.13350368	0.13350368	0.13350368	0.13350368	0.13350368
¸ßË¹°×ÔëÉù´¦Àí (223).mp3	0.27999732	0.27999732	0.27999732	0.27999732	0.27999732	0.27999732	0.27999732	0.27999732	0.27999732	0.27999732	0.27999732	0.27999732	0.27999732	0.27999732	0.27999732	0.27999732	0.27999732	0.27999732	0.27999732	0.27999732	0.27999732	0.27999732	0.27999732	0.27999732	0.27999732	0.27999732	0.27999732	0.27999732	0.27999732	0.27999732	0.27999732	0.27999732	0.27999732	0.27999732	0.27999732	0.27999732	0.27999732	0.27999732	0.27999732	0.27999732	0.27999732	0.27999732	0.27999732	0.27999732	0.27999732	0.27999732	0.27999732	0.27999732	0.27999732
¸ßË¹°×ÔëÉù´¦Àí (224).mp3	0.19148314	0.19148314	0.19148314	0.19148314	0.19148314	0.19148314	0.19148314	0.19148314	0.19148314	0.19148314	0.19148314	0.19148314	0.19148314	0.19148314	0.19148314	0.19148314	0.19148314	0.19148314	0.19148314	0.19148314	0.19148314	0.19148314	0.19148314	0.19148314	0.19148314	0.19148314	0.19148314	0.19148314	0.19148314	0.19148314	0.19148314	0.19148314	0.19148314	0.19148314	0.19148314	0.19148314	0.19148314	0.19148314	0.19148314	0.19148314	0.19148314	0.19148314	0.19148314	0.19148314	0.19148314	0.19148314	0.19148314	0.19148314	0.19148314
¸ßË¹°×ÔëÉù´¦Àí (225).mp3	0.18594593	0.18594593	0.18594593	0.18594593	0.18594593	0.18594593	0.18594593	0.18594593	0.18594593	0.18594593	0.18594593	0.18594593	0.18594593	0.18594593	0.18594593	0.18594593	0.18594593	0.18594593	0.18594593	0.18594593	0.18594593	0.18594593	0.18594593	0.18594593	0.18594593	0.18594593	0.18594593	0.18594593	0.18594593	0.18594593	0.18594593	0.18594593	0.18594593	0.18594593	0.18594593	0.18594593	0.18594593	0.18594593	0.18594593	0.18594593	0.18594593	0.18594593	0.18594593	0.18594593	0.18594593	0.18594593	0.18594593	0.18594593	0.18594593
¸ßË¹°×ÔëÉù´¦Àí (226).mp3	0.017140921	0.017140921	0.017140921	0.017140921	0.017140921	0.017140921	0.017140921	0.017140921	0.017140921	0.017140921	0.017140921	0.017140921	0.017140921	0.017140921	0.017140921	0.017140921	0.017140921	0.017140921	0.017140921	0.017140921	0.017140921	0.017140921	0.017140921	0.017140921	0.017140921	0.017140921	0.017140921	0.017140921	0.017140921	0.017140921	0.017140921	0.017140921	0.017140921	0.017140921	0.017140921	0.017140921	0.017140921	0.017140921	0.017140921	0.017140921	0.017140921	0.017140921	0.017140921	0.017140921	0.017140921	0.017140921	0.017140921	0.017140921	0.017140921
¸ßË¹°×ÔëÉù´¦Àí (227).mp3	0.32737583	0.32737583	0.32737583	0.32737583	0.32737583	0.32737583	0.32737583	0.32737583	0.32737583	0.32737583	0.32737583	0.32737583	0.32737583	0.32737583	0.32737583	0.32737583	0.32737583	0.32737583	0.32737583	0.32737583	0.32737583	0.32737583	0.32737583	0.32737583	0.32737583	0.32737583	0.32737583	0.32737583	0.32737583	0.32737583	0.32737583	0.32737583	0.32737583	0.32737583	0.32737583	0.32737583	0.32737583	0.32737583	0.32737583	0.32737583	0.32737583	0.32737583	0.32737583	0.32737583	0.32737583	0.32737583	0.32737583	0.32737583	0.32737583
¸ßË¹°×ÔëÉù´¦Àí (228).mp3	0.09316862	0.09316862	0.09316862	0.09316862	0.09316862	0.09316862	0.09316862	0.09316862	0.09316862	0.09316862	0.09316862	0.09316862	0.09316862	0.09316862	0.09316862	0.09316862	0.09316862	0.09316862	0.09316862	0.09316862	0.09316862	0.09316862	0.09316862	0.09316862	0.09316862	0.09316862	0.09316862	0.09316862	0.09316862	0.09316862	0.09316862	0.09316862	0.09316862	0.09316862	0.09316862	0.09316862	0.09316862	0.09316862	0.09316862	0.09316862	0.09316862	0.09316862	0.09316862	0.09316862	0.09316862	0.09316862	0.09316862	0.09316862	0.09316862
¸ßË¹°×ÔëÉù´¦Àí (229).mp3	0.16999187	0.16999187	0.16999187	0.16999187	0.16999187	0.16999187	0.16999187	0.16999187	0.16999187	0.16999187	0.16999187	0.16999187	0.16999187	0.16999187	0.16999187	0.16999187	0.16999187	0.16999187	0.16999187	0.16999187	0.16999187	0.16999187	0.16999187	0.16999187	0.16999187	0.16999187	0.16999187	0.16999187	0.16999187	0.16999187	0.16999187	0.16999187	0.16999187	0.16999187	0.16999187	0.16999187	0.16999187	0.16999187	0.16999187	0.16999187	0.16999187	0.16999187	0.16999187	0.16999187	0.16999187	0.16999187	0.16999187	0.16999187	0.16999187
¸ßË¹°×ÔëÉù´¦Àí (230).mp3	0.11641514	0.11641514	0.11641514	0.11641514	0.11641514	0.11641514	0.11641514	0.11641514	0.11641514	0.11641514	0.11641514	0.11641514	0.11641514	0.11641514	0.11641514	0.11641514	0.11641514	0.11641514	0.11641514	0.11641514	0.11641514	0.11641514	0.11641514	0.11641514	0.11641514	0.11641514	0.11641514	0.11641514	0.11641514	0.11641514	0.11641514	0.11641514	0.11641514	0.11641514	0.11641514	0.11641514	0.11641514	0.11641514	0.11641514	0.11641514	0.11641514	0.11641514	0.11641514	0.11641514	0.11641514	0.11641514	0.11641514	0.11641514	0.11641514
¸ßË¹°×ÔëÉù´¦Àí (231).mp3	0.3239585	0.3239585	0.3239585	0.3239585	0.3239585	0.3239585	0.3239585	0.3239585	0.3239585	0.3239585	0.3239585	0.3239585	0.3239585	0.3239585	0.3239585	0.3239585	0.3239585	0.3239585	0.3239585	0.3239585	0.3239585	0.3239585	0.3239585	0.3239585	0.3239585	0.3239585	0.3239585	0.3239585	0.3239585	0.3239585	0.3239585	0.3239585	0.3239585	0.3239585	0.3239585	0.3239585	0.3239585	0.3239585	0.3239585	0.3239585	0.3239585	0.3239585	0.3239585	0.3239585	0.3239585	0.3239585	0.3239585	0.3239585	0.3239585
¸ßË¹°×ÔëÉù´¦Àí (232).mp3	0.088876605	0.088876605	0.088876605	0.088876605	0.088876605	0.088876605	0.088876605	0.088876605	0.088876605	0.088876605	0.088876605	0.088876605	0.088876605	0.088876605	0.088876605	0.088876605	0.088876605	0.088876605	0.088876605	0.088876605	0.088876605	0.088876605	0.088876605	0.088876605	0.088876605	0.088876605	0.088876605	0.088876605	0.088876605	0.088876605	0.088876605	0.088876605	0.088876605	0.088876605	0.088876605	0.088876605	0.088876605	0.088876605	0.088876605	0.088876605	0.088876605	0.088876605	0.088876605	0.088876605	0.088876605	0.088876605	0.088876605	0.088876605	0.088876605
¸ßË¹°×ÔëÉù´¦Àí (233).mp3	0.25786385	0.25786385	0.25786385	0.25786385	0.25786385	0.25786385	0.25786385	0.25786385	0.25786385	0.25786385	0.25786385	0.25786385	0.25786385	0.25786385	0.25786385	0.25786385	0.25786385	0.25786385	0.25786385	0.25786385	0.25786385	0.25786385	0.25786385	0.25786385	0.25786385	0.25786385	0.25786385	0.25786385	0.25786385	0.25786385	0.25786385	0.25786385	0.25786385	0.25786385	0.25786385	0.25786385	0.25786385	0.25786385	0.25786385	0.25786385	0.25786385	0.25786385	0.25786385	0.25786385	0.25786385	0.25786385	0.25786385	0.25786385	0.25786385
¸ßË¹°×ÔëÉù´¦Àí (234).mp3	0.23012559	0.23012559	0.23012559	0.23012559	0.23012559	0.23012559	0.23012559	0.23012559	0.23012559	0.23012559	0.23012559	0.23012559	0.23012559	0.23012559	0.23012559	0.23012559	0.23012559	0.23012559	0.23012559	0.23012559	0.23012559	0.23012559	0.23012559	0.23012559	0.23012559	0.23012559	0.23012559	0.23012559	0.23012559	0.23012559	0.23012559	0.23012559	0.23012559	0.23012559	0.23012559	0.23012559	0.23012559	0.23012559	0.23012559	0.23012559	0.23012559	0.23012559	0.23012559	0.23012559	0.23012559	0.23012559	0.23012559	0.23012559	0.23012559
¸ßË¹°×ÔëÉù´¦Àí (235).mp3	0.12724164	0.12724164	0.12724164	0.12724164	0.12724164	0.12724164	0.12724164	0.12724164	0.12724164	0.12724164	0.12724164	0.12724164	0.12724164	0.12724164	0.12724164	0.12724164	0.12724164	0.12724164	0.12724164	0.12724164	0.12724164	0.12724164	0.12724164	0.12724164	0.12724164	0.12724164	0.12724164	0.12724164	0.12724164	0.12724164	0.12724164	0.12724164	0.12724164	0.12724164	0.12724164	0.12724164	0.12724164	0.12724164	0.12724164	0.12724164	0.12724164	0.12724164	0.12724164	0.12724164	0.12724164	0.12724164	0.12724164	0.12724164	0.12724164
¸ßË¹°×ÔëÉù´¦Àí (236).mp3	0.027599838	0.027599838	0.027599838	0.027599838	0.027599838	0.027599838	0.027599838	0.027599838	0.027599838	0.027599838	0.027599838	0.027599838	0.027599838	0.027599838	0.027599838	0.027599838	0.027599838	0.027599838	0.027599838	0.027599838	0.027599838	0.027599838	0.027599838	0.027599838	0.027599838	0.027599838	0.027599838	0.027599838	0.027599838	0.027599838	0.027599838	0.027599838	0.027599838	0.027599838	0.027599838	0.027599838	0.027599838	0.027599838	0.027599838	0.027599838	0.027599838	0.027599838	0.027599838	0.027599838	0.027599838	0.027599838	0.027599838	0.027599838	0.027599838
¸ßË¹°×ÔëÉù´¦Àí (237).mp3	0.18317293	0.18317293	0.18317293	0.18317293	0.18317293	0.18317293	0.18317293	0.18317293	0.18317293	0.18317293	0.18317293	0.18317293	0.18317293	0.18317293	0.18317293	0.18317293	0.18317293	0.18317293	0.18317293	0.18317293	0.18317293	0.18317293	0.18317293	0.18317293	0.18317293	0.18317293	0.18317293	0.18317293	0.18317293	0.18317293	0.18317293	0.18317293	0.18317293	0.18317293	0.18317293	0.18317293	0.18317293	0.18317293	0.18317293	0.18317293	0.18317293	0.18317293	0.18317293	0.18317293	0.18317293	0.18317293	0.18317293	0.18317293	0.18317293
¸ßË¹°×ÔëÉù´¦Àí (238).mp3	0.12365383	0.12365383	0.12365383	0.12365383	0.12365383	0.12365383	0.12365383	0.12365383	0.12365383	0.12365383	0.12365383	0.12365383	0.12365383	0.12365383	0.12365383	0.12365383	0.12365383	0.12365383	0.12365383	0.12365383	0.12365383	0.12365383	0.12365383	0.12365383	0.12365383	0.12365383	0.12365383	0.12365383	0.12365383	0.12365383	0.12365383	0.12365383	0.12365383	0.12365383	0.12365383	0.12365383	0.12365383	0.12365383	0.12365383	0.12365383	0.12365383	0.12365383	0.12365383	0.12365383	0.12365383	0.12365383	0.12365383	0.12365383	0.12365383
¸ßË¹°×ÔëÉù´¦Àí (239).mp3	0.46206614	0.46206614	0.46206614	0.46206614	0.46206614	0.46206614	0.46206614	0.46206614	0.46206614	0.46206614	0.46206614	0.46206614	0.46206614	0.46206614	0.46206614	0.46206614	0.46206614	0.46206614	0.46206614	0.46206614	0.46206614	0.46206614	0.46206614	0.46206614	0.46206614	0.46206614	0.46206614	0.46206614	0.46206614	0.46206614	0.46206614	0.46206614	0.46206614	0.46206614	0.46206614	0.46206614	0.46206614	0.46206614	0.46206614	0.46206614	0.46206614	0.46206614	0.46206614	0.46206614	0.46206614	0.46206614	0.46206614	0.46206614	0.46206614
¸ßË¹°×ÔëÉù´¦Àí (240).mp3	0.45420566	0.45420566	0.45420566	0.45420566	0.45420566	0.45420566	0.45420566	0.45420566	0.45420566	0.45420566	0.45420566	0.45420566	0.45420566	0.45420566	0.45420566	0.45420566	0.45420566	0.45420566	0.45420566	0.45420566	0.45420566	0.45420566	0.45420566	0.45420566	0.45420566	0.45420566	0.45420566	0.45420566	0.45420566	0.45420566	0.45420566	0.45420566	0.45420566	0.45420566	0.45420566	0.45420566	0.45420566	0.45420566	0.45420566	0.45420566	0.45420566	0.45420566	0.45420566	0.45420566	0.45420566	0.45420566	0.45420566	0.45420566	0.45420566
¸ßË¹°×ÔëÉù´¦Àí (241).mp3	0.15943845	0.15943845	0.15943845	0.15943845	0.15943845	0.15943845	0.15943845	0.15943845	0.15943845	0.15943845	0.15943845	0.15943845	0.15943845	0.15943845	0.15943845	0.15943845	0.15943845	0.15943845	0.15943845	0.15943845	0.15943845	0.15943845	0.15943845	0.15943845	0.15943845	0.15943845	0.15943845	0.15943845	0.15943845	0.15943845	0.15943845	0.15943845	0.15943845	0.15943845	0.15943845	0.15943845	0.15943845	0.15943845	0.15943845	0.15943845	0.15943845	0.15943845	0.15943845	0.15943845	0.15943845	0.15943845	0.15943845	0.15943845	0.15943845
¸ßË¹°×ÔëÉù´¦Àí (242).mp3	0.41531456	0.41531456	0.41531456	0.41531456	0.41531456	0.41531456	0.41531456	0.41531456	0.41531456	0.41531456	0.41531456	0.41531456	0.41531456	0.41531456	0.41531456	0.41531456	0.41531456	0.41531456	0.41531456	0.41531456	0.41531456	0.41531456	0.41531456	0.41531456	0.41531456	0.41531456	0.41531456	0.41531456	0.41531456	0.41531456	0.41531456	0.41531456	0.41531456	0.41531456	0.41531456	0.41531456	0.41531456	0.41531456	0.41531456	0.41531456	0.41531456	0.41531456	0.41531456	0.41531456	0.41531456	0.41531456	0.41531456	0.41531456	0.41531456
¸ßË¹°×ÔëÉù´¦Àí (243).mp3	0.24059242	0.24059242	0.24059242	0.24059242	0.24059242	0.24059242	0.24059242	0.24059242	0.24059242	0.24059242	0.24059242	0.24059242	0.24059242	0.24059242	0.24059242	0.24059242	0.24059242	0.24059242	0.24059242	0.24059242	0.24059242	0.24059242	0.24059242	0.24059242	0.24059242	0.24059242	0.24059242	0.24059242	0.24059242	0.24059242	0.24059242	0.24059242	0.24059242	0.24059242	0.24059242	0.24059242	0.24059242	0.24059242	0.24059242	0.24059242	0.24059242	0.24059242	0.24059242	0.24059242	0.24059242	0.24059242	0.24059242	0.24059242	0.24059242
¸ßË¹°×ÔëÉù´¦Àí (244).mp3	0.24753213	0.24753213	0.24753213	0.24753213	0.24753213	0.24753213	0.24753213	0.24753213	0.24753213	0.24753213	0.24753213	0.24753213	0.24753213	0.24753213	0.24753213	0.24753213	0.24753213	0.24753213	0.24753213	0.24753213	0.24753213	0.24753213	0.24753213	0.24753213	0.24753213	0.24753213	0.24753213	0.24753213	0.24753213	0.24753213	0.24753213	0.24753213	0.24753213	0.24753213	0.24753213	0.24753213	0.24753213	0.24753213	0.24753213	0.24753213	0.24753213	0.24753213	0.24753213	0.24753213	0.24753213	0.24753213	0.24753213	0.24753213	0.24753213
¸ßË¹°×ÔëÉù´¦Àí (245).mp3	0.56376874	0.56376874	0.56376874	0.56376874	0.56376874	0.56376874	0.56376874	0.56376874	0.56376874	0.56376874	0.56376874	0.56376874	0.56376874	0.56376874	0.56376874	0.56376874	0.56376874	0.56376874	0.56376874	0.56376874	0.56376874	0.56376874	0.56376874	0.56376874	0.56376874	0.56376874	0.56376874	0.56376874	0.56376874	0.56376874	0.56376874	0.56376874	0.56376874	0.56376874	0.56376874	0.56376874	0.56376874	0.56376874	0.56376874	0.56376874	0.56376874	0.56376874	0.56376874	0.56376874	0.56376874	0.56376874	0.56376874	0.56376874	0.56376874
¸ßË¹°×ÔëÉù´¦Àí (246).mp3	0.22095539	0.22095539	0.22095539	0.22095539	0.22095539	0.22095539	0.22095539	0.22095539	0.22095539	0.22095539	0.22095539	0.22095539	0.22095539	0.22095539	0.22095539	0.22095539	0.22095539	0.22095539	0.22095539	0.22095539	0.22095539	0.22095539	0.22095539	0.22095539	0.22095539	0.22095539	0.22095539	0.22095539	0.22095539	0.22095539	0.22095539	0.22095539	0.22095539	0.22095539	0.22095539	0.22095539	0.22095539	0.22095539	0.22095539	0.22095539	0.22095539	0.22095539	0.22095539	0.22095539	0.22095539	0.22095539	0.22095539	0.22095539	0.22095539
¸ßË¹°×ÔëÉù´¦Àí (247).mp3	0.2986352	0.2986352	0.2986352	0.2986352	0.2986352	0.2986352	0.2986352	0.2986352	0.2986352	0.2986352	0.2986352	0.2986352	0.2986352	0.2986352	0.2986352	0.2986352	0.2986352	0.2986352	0.2986352	0.2986352	0.2986352	0.2986352	0.2986352	0.2986352	0.2986352	0.2986352	0.2986352	0.2986352	0.2986352	0.2986352	0.2986352	0.2986352	0.2986352	0.2986352	0.2986352	0.2986352	0.2986352	0.2986352	0.2986352	0.2986352	0.2986352	0.2986352	0.2986352	0.2986352	0.2986352	0.2986352	0.2986352	0.2986352	0.2986352
¸ßË¹°×ÔëÉù´¦Àí (248).mp3	0.08890465	0.08890465	0.08890465	0.08890465	0.08890465	0.08890465	0.08890465	0.08890465	0.08890465	0.08890465	0.08890465	0.08890465	0.08890465	0.08890465	0.08890465	0.08890465	0.08890465	0.08890465	0.08890465	0.08890465	0.08890465	0.08890465	0.08890465	0.08890465	0.08890465	0.08890465	0.08890465	0.08890465	0.08890465	0.08890465	0.08890465	0.08890465	0.08890465	0.08890465	0.08890465	0.08890465	0.08890465	0.08890465	0.08890465	0.08890465	0.08890465	0.08890465	0.08890465	0.08890465	0.08890465	0.08890465	0.08890465	0.08890465	0.08890465
¸ßË¹°×ÔëÉù´¦Àí (249).mp3	0.28933963	0.28933963	0.28933963	0.28933963	0.28933963	0.28933963	0.28933963	0.28933963	0.28933963	0.28933963	0.28933963	0.28933963	0.28933963	0.28933963	0.28933963	0.28933963	0.28933963	0.28933963	0.28933963	0.28933963	0.28933963	0.28933963	0.28933963	0.28933963	0.28933963	0.28933963	0.28933963	0.28933963	0.28933963	0.28933963	0.28933963	0.28933963	0.28933963	0.28933963	0.28933963	0.28933963	0.28933963	0.28933963	0.28933963	0.28933963	0.28933963	0.28933963	0.28933963	0.28933963	0.28933963	0.28933963	0.28933963	0.28933963	0.28933963
¸ßË¹°×ÔëÉù´¦Àí (250).mp3	0.14838907	0.14838907	0.14838907	0.14838907	0.14838907	0.14838907	0.14838907	0.14838907	0.14838907	0.14838907	0.14838907	0.14838907	0.14838907	0.14838907	0.14838907	0.14838907	0.14838907	0.14838907	0.14838907	0.14838907	0.14838907	0.14838907	0.14838907	0.14838907	0.14838907	0.14838907	0.14838907	0.14838907	0.14838907	0.14838907	0.14838907	0.14838907	0.14838907	0.14838907	0.14838907	0.14838907	0.14838907	0.14838907	0.14838907	0.14838907	0.14838907	0.14838907	0.14838907	0.14838907	0.14838907	0.14838907	0.14838907	0.14838907	0.14838907
¸ßË¹°×ÔëÉù´¦Àí (251).mp3	0.11241217	0.11241217	0.11241217	0.11241217	0.11241217	0.11241217	0.11241217	0.11241217	0.11241217	0.11241217	0.11241217	0.11241217	0.11241217	0.11241217	0.11241217	0.11241217	0.11241217	0.11241217	0.11241217	0.11241217	0.11241217	0.11241217	0.11241217	0.11241217	0.11241217	0.11241217	0.11241217	0.11241217	0.11241217	0.11241217	0.11241217	0.11241217	0.11241217	0.11241217	0.11241217	0.11241217	0.11241217	0.11241217	0.11241217	0.11241217	0.11241217	0.11241217	0.11241217	0.11241217	0.11241217	0.11241217	0.11241217	0.11241217	0.11241217
¸ßË¹°×ÔëÉù´¦Àí (252).mp3	0.018049877	0.018049877	0.018049877	0.018049877	0.018049877	0.018049877	0.018049877	0.018049877	0.018049877	0.018049877	0.018049877	0.018049877	0.018049877	0.018049877	0.018049877	0.018049877	0.018049877	0.018049877	0.018049877	0.018049877	0.018049877	0.018049877	0.018049877	0.018049877	0.018049877	0.018049877	0.018049877	0.018049877	0.018049877	0.018049877	0.018049877	0.018049877	0.018049877	0.018049877	0.018049877	0.018049877	0.018049877	0.018049877	0.018049877	0.018049877	0.018049877	0.018049877	0.018049877	0.018049877	0.018049877	0.018049877	0.018049877	0.018049877	0.018049877
¸ßË¹°×ÔëÉù´¦Àí (253).mp3	0.09861466	0.09861466	0.09861466	0.09861466	0.09861466	0.09861466	0.09861466	0.09861466	0.09861466	0.09861466	0.09861466	0.09861466	0.09861466	0.09861466	0.09861466	0.09861466	0.09861466	0.09861466	0.09861466	0.09861466	0.09861466	0.09861466	0.09861466	0.09861466	0.09861466	0.09861466	0.09861466	0.09861466	0.09861466	0.09861466	0.09861466	0.09861466	0.09861466	0.09861466	0.09861466	0.09861466	0.09861466	0.09861466	0.09861466	0.09861466	0.09861466	0.09861466	0.09861466	0.09861466	0.09861466	0.09861466	0.09861466	0.09861466	0.09861466
¸ßË¹°×ÔëÉù´¦Àí (254).mp3	-0.006401723	-0.006401723	-0.006401723	-0.006401723	-0.006401723	-0.006401723	-0.006401723	-0.006401723	-0.006401723	-0.006401723	-0.006401723	-0.006401723	-0.006401723	-0.006401723	-0.006401723	-0.006401723	-0.006401723	-0.006401723	-0.006401723	-0.006401723	-0.006401723	-0.006401723	-0.006401723	-0.006401723	-0.006401723	-0.006401723	-0.006401723	-0.006401723	-0.006401723	-0.006401723	-0.006401723	-0.006401723	-0.006401723	-0.006401723	-0.006401723	-0.006401723	-0.006401723	-0.006401723	-0.006401723	-0.006401723	-0.006401723	-0.006401723	-0.006401723	-0.006401723	-0.006401723	-0.006401723	-0.006401723	-0.006401723	-0.006401723
¸ßË¹°×ÔëÉù´¦Àí (255).mp3	0.38877818	0.38877818	0.38877818	0.38877818	0.38877818	0.38877818	0.38877818	0.38877818	0.38877818	0.38877818	0.38877818	0.38877818	0.38877818	0.38877818	0.38877818	0.38877818	0.38877818	0.38877818	0.38877818	0.38877818	0.38877818	0.38877818	0.38877818	0.38877818	0.38877818	0.38877818	0.38877818	0.38877818	0.38877818	0.38877818	0.38877818	0.38877818	0.38877818	0.38877818	0.38877818	0.38877818	0.38877818	0.38877818	0.38877818	0.38877818	0.38877818	0.38877818	0.38877818	0.38877818	0.38877818	0.38877818	0.38877818	0.38877818	0.38877818
¸ßË¹°×ÔëÉù´¦Àí (256).mp3	-0.04479212	-0.04479212	-0.04479212	-0.04479212	-0.04479212	-0.04479212	-0.04479212	-0.04479212	-0.04479212	-0.04479212	-0.04479212	-0.04479212	-0.04479212	-0.04479212	-0.04479212	-0.04479212	-0.04479212	-0.04479212	-0.04479212	-0.04479212	-0.04479212	-0.04479212	-0.04479212	-0.04479212	-0.04479212	-0.04479212	-0.04479212	-0.04479212	-0.04479212	-0.04479212	-0.04479212	-0.04479212	-0.04479212	-0.04479212	-0.04479212	-0.04479212	-0.04479212	-0.04479212	-0.04479212	-0.04479212	-0.04479212	-0.04479212	-0.04479212	-0.04479212	-0.04479212	-0.04479212	-0.04479212	-0.04479212	-0.04479212
¸ßË¹°×ÔëÉù´¦Àí (257).mp3	0.06968726	0.06968726	0.06968726	0.06968726	0.06968726	0.06968726	0.06968726	0.06968726	0.06968726	0.06968726	0.06968726	0.06968726	0.06968726	0.06968726	0.06968726	0.06968726	0.06968726	0.06968726	0.06968726	0.06968726	0.06968726	0.06968726	0.06968726	0.06968726	0.06968726	0.06968726	0.06968726	0.06968726	0.06968726	0.06968726	0.06968726	0.06968726	0.06968726	0.06968726	0.06968726	0.06968726	0.06968726	0.06968726	0.06968726	0.06968726	0.06968726	0.06968726	0.06968726	0.06968726	0.06968726	0.06968726	0.06968726	0.06968726	0.06968726
¸ßË¹°×ÔëÉù´¦Àí (258).mp3	0.19303244	0.19303244	0.19303244	0.19303244	0.19303244	0.19303244	0.19303244	0.19303244	0.19303244	0.19303244	0.19303244	0.19303244	0.19303244	0.19303244	0.19303244	0.19303244	0.19303244	0.19303244	0.19303244	0.19303244	0.19303244	0.19303244	0.19303244	0.19303244	0.19303244	0.19303244	0.19303244	0.19303244	0.19303244	0.19303244	0.19303244	0.19303244	0.19303244	0.19303244	0.19303244	0.19303244	0.19303244	0.19303244	0.19303244	0.19303244	0.19303244	0.19303244	0.19303244	0.19303244	0.19303244	0.19303244	0.19303244	0.19303244	0.19303244
¸ßË¹°×ÔëÉù´¦Àí (259).mp3	0.2217119	0.2217119	0.2217119	0.2217119	0.2217119	0.2217119	0.2217119	0.2217119	0.2217119	0.2217119	0.2217119	0.2217119	0.2217119	0.2217119	0.2217119	0.2217119	0.2217119	0.2217119	0.2217119	0.2217119	0.2217119	0.2217119	0.2217119	0.2217119	0.2217119	0.2217119	0.2217119	0.2217119	0.2217119	0.2217119	0.2217119	0.2217119	0.2217119	0.2217119	0.2217119	0.2217119	0.2217119	0.2217119	0.2217119	0.2217119	0.2217119	0.2217119	0.2217119	0.2217119	0.2217119	0.2217119	0.2217119	0.2217119	0.2217119
¸ßË¹°×ÔëÉù´¦Àí (260).mp3	0.08845438	0.08845438	0.08845438	0.08845438	0.08845438	0.08845438	0.08845438	0.08845438	0.08845438	0.08845438	0.08845438	0.08845438	0.08845438	0.08845438	0.08845438	0.08845438	0.08845438	0.08845438	0.08845438	0.08845438	0.08845438	0.08845438	0.08845438	0.08845438	0.08845438	0.08845438	0.08845438	0.08845438	0.08845438	0.08845438	0.08845438	0.08845438	0.08845438	0.08845438	0.08845438	0.08845438	0.08845438	0.08845438	0.08845438	0.08845438	0.08845438	0.08845438	0.08845438	0.08845438	0.08845438	0.08845438	0.08845438	0.08845438	0.08845438
¸ßË¹°×ÔëÉù´¦Àí (261).mp3	0.44691515	0.44691515	0.44691515	0.44691515	0.44691515	0.44691515	0.44691515	0.44691515	0.44691515	0.44691515	0.44691515	0.44691515	0.44691515	0.44691515	0.44691515	0.44691515	0.44691515	0.44691515	0.44691515	0.44691515	0.44691515	0.44691515	0.44691515	0.44691515	0.44691515	0.44691515	0.44691515	0.44691515	0.44691515	0.44691515	0.44691515	0.44691515	0.44691515	0.44691515	0.44691515	0.44691515	0.44691515	0.44691515	0.44691515	0.44691515	0.44691515	0.44691515	0.44691515	0.44691515	0.44691515	0.44691515	0.44691515	0.44691515	0.44691515
¸ßË¹°×ÔëÉù´¦Àí (262).mp3	0.3365575	0.3365575	0.3365575	0.3365575	0.3365575	0.3365575	0.3365575	0.3365575	0.3365575	0.3365575	0.3365575	0.3365575	0.3365575	0.3365575	0.3365575	0.3365575	0.3365575	0.3365575	0.3365575	0.3365575	0.3365575	0.3365575	0.3365575	0.3365575	0.3365575	0.3365575	0.3365575	0.3365575	0.3365575	0.3365575	0.3365575	0.3365575	0.3365575	0.3365575	0.3365575	0.3365575	0.3365575	0.3365575	0.3365575	0.3365575	0.3365575	0.3365575	0.3365575	0.3365575	0.3365575	0.3365575	0.3365575	0.3365575	0.3365575
¸ßË¹°×ÔëÉù´¦Àí (263).mp3	0.4058216	0.4058216	0.4058216	0.4058216	0.4058216	0.4058216	0.4058216	0.4058216	0.4058216	0.4058216	0.4058216	0.4058216	0.4058216	0.4058216	0.4058216	0.4058216	0.4058216	0.4058216	0.4058216	0.4058216	0.4058216	0.4058216	0.4058216	0.4058216	0.4058216	0.4058216	0.4058216	0.4058216	0.4058216	0.4058216	0.4058216	0.4058216	0.4058216	0.4058216	0.4058216	0.4058216	0.4058216	0.4058216	0.4058216	0.4058216	0.4058216	0.4058216	0.4058216	0.4058216	0.4058216	0.4058216	0.4058216	0.4058216	0.4058216
¸ßË¹°×ÔëÉù´¦Àí (264).mp3	0.38429195	0.38429195	0.38429195	0.38429195	0.38429195	0.38429195	0.38429195	0.38429195	0.38429195	0.38429195	0.38429195	0.38429195	0.38429195	0.38429195	0.38429195	0.38429195	0.38429195	0.38429195	0.38429195	0.38429195	0.38429195	0.38429195	0.38429195	0.38429195	0.38429195	0.38429195	0.38429195	0.38429195	0.38429195	0.38429195	0.38429195	0.38429195	0.38429195	0.38429195	0.38429195	0.38429195	0.38429195	0.38429195	0.38429195	0.38429195	0.38429195	0.38429195	0.38429195	0.38429195	0.38429195	0.38429195	0.38429195	0.38429195	0.38429195
¸ßË¹°×ÔëÉù´¦Àí (265).mp3	0.2984738	0.2984738	0.2984738	0.2984738	0.2984738	0.2984738	0.2984738	0.2984738	0.2984738	0.2984738	0.2984738	0.2984738	0.2984738	0.2984738	0.2984738	0.2984738	0.2984738	0.2984738	0.2984738	0.2984738	0.2984738	0.2984738	0.2984738	0.2984738	0.2984738	0.2984738	0.2984738	0.2984738	0.2984738	0.2984738	0.2984738	0.2984738	0.2984738	0.2984738	0.2984738	0.2984738	0.2984738	0.2984738	0.2984738	0.2984738	0.2984738	0.2984738	0.2984738	0.2984738	0.2984738	0.2984738	0.2984738	0.2984738	0.2984738
¸ßË¹°×ÔëÉù´¦Àí (266).mp3	0.24369726	0.24369726	0.24369726	0.24369726	0.24369726	0.24369726	0.24369726	0.24369726	0.24369726	0.24369726	0.24369726	0.24369726	0.24369726	0.24369726	0.24369726	0.24369726	0.24369726	0.24369726	0.24369726	0.24369726	0.24369726	0.24369726	0.24369726	0.24369726	0.24369726	0.24369726	0.24369726	0.24369726	0.24369726	0.24369726	0.24369726	0.24369726	0.24369726	0.24369726	0.24369726	0.24369726	0.24369726	0.24369726	0.24369726	0.24369726	0.24369726	0.24369726	0.24369726	0.24369726	0.24369726	0.24369726	0.24369726	0.24369726	0.24369726
¸ßË¹°×ÔëÉù´¦Àí (267).mp3	0.2599616	0.2599616	0.2599616	0.2599616	0.2599616	0.2599616	0.2599616	0.2599616	0.2599616	0.2599616	0.2599616	0.2599616	0.2599616	0.2599616	0.2599616	0.2599616	0.2599616	0.2599616	0.2599616	0.2599616	0.2599616	0.2599616	0.2599616	0.2599616	0.2599616	0.2599616	0.2599616	0.2599616	0.2599616	0.2599616	0.2599616	0.2599616	0.2599616	0.2599616	0.2599616	0.2599616	0.2599616	0.2599616	0.2599616	0.2599616	0.2599616	0.2599616	0.2599616	0.2599616	0.2599616	0.2599616	0.2599616	0.2599616	0.2599616
¸ßË¹°×ÔëÉù´¦Àí (268).mp3	0.28155902	0.28155902	0.28155902	0.28155902	0.28155902	0.28155902	0.28155902	0.28155902	0.28155902	0.28155902	0.28155902	0.28155902	0.28155902	0.28155902	0.28155902	0.28155902	0.28155902	0.28155902	0.28155902	0.28155902	0.28155902	0.28155902	0.28155902	0.28155902	0.28155902	0.28155902	0.28155902	0.28155902	0.28155902	0.28155902	0.28155902	0.28155902	0.28155902	0.28155902	0.28155902	0.28155902	0.28155902	0.28155902	0.28155902	0.28155902	0.28155902	0.28155902	0.28155902	0.28155902	0.28155902	0.28155902	0.28155902	0.28155902	0.28155902
¸ßË¹°×ÔëÉù´¦Àí (269).mp3	0.06555408	0.06555408	0.06555408	0.06555408	0.06555408	0.06555408	0.06555408	0.06555408	0.06555408	0.06555408	0.06555408	0.06555408	0.06555408	0.06555408	0.06555408	0.06555408	0.06555408	0.06555408	0.06555408	0.06555408	0.06555408	0.06555408	0.06555408	0.06555408	0.06555408	0.06555408	0.06555408	0.06555408	0.06555408	0.06555408	0.06555408	0.06555408	0.06555408	0.06555408	0.06555408	0.06555408	0.06555408	0.06555408	0.06555408	0.06555408	0.06555408	0.06555408	0.06555408	0.06555408	0.06555408	0.06555408	0.06555408	0.06555408	0.06555408
¸ßË¹°×ÔëÉù´¦Àí (270).mp3	0.20571783	0.20571783	0.20571783	0.20571783	0.20571783	0.20571783	0.20571783	0.20571783	0.20571783	0.20571783	0.20571783	0.20571783	0.20571783	0.20571783	0.20571783	0.20571783	0.20571783	0.20571783	0.20571783	0.20571783	0.20571783	0.20571783	0.20571783	0.20571783	0.20571783	0.20571783	0.20571783	0.20571783	0.20571783	0.20571783	0.20571783	0.20571783	0.20571783	0.20571783	0.20571783	0.20571783	0.20571783	0.20571783	0.20571783	0.20571783	0.20571783	0.20571783	0.20571783	0.20571783	0.20571783	0.20571783	0.20571783	0.20571783	0.20571783
¸ßË¹°×ÔëÉù´¦Àí (271).mp3	0.16600893	0.16600893	0.16600893	0.16600893	0.16600893	0.16600893	0.16600893	0.16600893	0.16600893	0.16600893	0.16600893	0.16600893	0.16600893	0.16600893	0.16600893	0.16600893	0.16600893	0.16600893	0.16600893	0.16600893	0.16600893	0.16600893	0.16600893	0.16600893	0.16600893	0.16600893	0.16600893	0.16600893	0.16600893	0.16600893	0.16600893	0.16600893	0.16600893	0.16600893	0.16600893	0.16600893	0.16600893	0.16600893	0.16600893	0.16600893	0.16600893	0.16600893	0.16600893	0.16600893	0.16600893	0.16600893	0.16600893	0.16600893	0.16600893
¸ßË¹°×ÔëÉù´¦Àí (272).mp3	0.26264566	0.26264566	0.26264566	0.26264566	0.26264566	0.26264566	0.26264566	0.26264566	0.26264566	0.26264566	0.26264566	0.26264566	0.26264566	0.26264566	0.26264566	0.26264566	0.26264566	0.26264566	0.26264566	0.26264566	0.26264566	0.26264566	0.26264566	0.26264566	0.26264566	0.26264566	0.26264566	0.26264566	0.26264566	0.26264566	0.26264566	0.26264566	0.26264566	0.26264566	0.26264566	0.26264566	0.26264566	0.26264566	0.26264566	0.26264566	0.26264566	0.26264566	0.26264566	0.26264566	0.26264566	0.26264566	0.26264566	0.26264566	0.26264566
¸ßË¹°×ÔëÉù´¦Àí (273).mp3	0.25922737	0.25922737	0.25922737	0.25922737	0.25922737	0.25922737	0.25922737	0.25922737	0.25922737	0.25922737	0.25922737	0.25922737	0.25922737	0.25922737	0.25922737	0.25922737	0.25922737	0.25922737	0.25922737	0.25922737	0.25922737	0.25922737	0.25922737	0.25922737	0.25922737	0.25922737	0.25922737	0.25922737	0.25922737	0.25922737	0.25922737	0.25922737	0.25922737	0.25922737	0.25922737	0.25922737	0.25922737	0.25922737	0.25922737	0.25922737	0.25922737	0.25922737	0.25922737	0.25922737	0.25922737	0.25922737	0.25922737	0.25922737	0.25922737
¸ßË¹°×ÔëÉù´¦Àí (274).mp3	0.30406412	0.30406412	0.30406412	0.30406412	0.30406412	0.30406412	0.30406412	0.30406412	0.30406412	0.30406412	0.30406412	0.30406412	0.30406412	0.30406412	0.30406412	0.30406412	0.30406412	0.30406412	0.30406412	0.30406412	0.30406412	0.30406412	0.30406412	0.30406412	0.30406412	0.30406412	0.30406412	0.30406412	0.30406412	0.30406412	0.30406412	0.30406412	0.30406412	0.30406412	0.30406412	0.30406412	0.30406412	0.30406412	0.30406412	0.30406412	0.30406412	0.30406412	0.30406412	0.30406412	0.30406412	0.30406412	0.30406412	0.30406412	0.30406412
¸ßË¹°×ÔëÉù´¦Àí (275).mp3	0.16683239	0.16683239	0.16683239	0.16683239	0.16683239	0.16683239	0.16683239	0.16683239	0.16683239	0.16683239	0.16683239	0.16683239	0.16683239	0.16683239	0.16683239	0.16683239	0.16683239	0.16683239	0.16683239	0.16683239	0.16683239	0.16683239	0.16683239	0.16683239	0.16683239	0.16683239	0.16683239	0.16683239	0.16683239	0.16683239	0.16683239	0.16683239	0.16683239	0.16683239	0.16683239	0.16683239	0.16683239	0.16683239	0.16683239	0.16683239	0.16683239	0.16683239	0.16683239	0.16683239	0.16683239	0.16683239	0.16683239	0.16683239	0.16683239
¸ßË¹°×ÔëÉù´¦Àí (276).mp3	0.3143501	0.3143501	0.3143501	0.3143501	0.3143501	0.3143501	0.3143501	0.3143501	0.3143501	0.3143501	0.3143501	0.3143501	0.3143501	0.3143501	0.3143501	0.3143501	0.3143501	0.3143501	0.3143501	0.3143501	0.3143501	0.3143501	0.3143501	0.3143501	0.3143501	0.3143501	0.3143501	0.3143501	0.3143501	0.3143501	0.3143501	0.3143501	0.3143501	0.3143501	0.3143501	0.3143501	0.3143501	0.3143501	0.3143501	0.3143501	0.3143501	0.3143501	0.3143501	0.3143501	0.3143501	0.3143501	0.3143501	0.3143501	0.3143501
¸ßË¹°×ÔëÉù´¦Àí (277).mp3	0.2207372	0.2207372	0.2207372	0.2207372	0.2207372	0.2207372	0.2207372	0.2207372	0.2207372	0.2207372	0.2207372	0.2207372	0.2207372	0.2207372	0.2207372	0.2207372	0.2207372	0.2207372	0.2207372	0.2207372	0.2207372	0.2207372	0.2207372	0.2207372	0.2207372	0.2207372	0.2207372	0.2207372	0.2207372	0.2207372	0.2207372	0.2207372	0.2207372	0.2207372	0.2207372	0.2207372	0.2207372	0.2207372	0.2207372	0.2207372	0.2207372	0.2207372	0.2207372	0.2207372	0.2207372	0.2207372	0.2207372	0.2207372	0.2207372
¸ßË¹°×ÔëÉù´¦Àí (278).mp3	0.40013227	0.40013227	0.40013227	0.40013227	0.40013227	0.40013227	0.40013227	0.40013227	0.40013227	0.40013227	0.40013227	0.40013227	0.40013227	0.40013227	0.40013227	0.40013227	0.40013227	0.40013227	0.40013227	0.40013227	0.40013227	0.40013227	0.40013227	0.40013227	0.40013227	0.40013227	0.40013227	0.40013227	0.40013227	0.40013227	0.40013227	0.40013227	0.40013227	0.40013227	0.40013227	0.40013227	0.40013227	0.40013227	0.40013227	0.40013227	0.40013227	0.40013227	0.40013227	0.40013227	0.40013227	0.40013227	0.40013227	0.40013227	0.40013227
¸ßË¹°×ÔëÉù´¦Àí (279).mp3	0.2863314	0.2863314	0.2863314	0.2863314	0.2863314	0.2863314	0.2863314	0.2863314	0.2863314	0.2863314	0.2863314	0.2863314	0.2863314	0.2863314	0.2863314	0.2863314	0.2863314	0.2863314	0.2863314	0.2863314	0.2863314	0.2863314	0.2863314	0.2863314	0.2863314	0.2863314	0.2863314	0.2863314	0.2863314	0.2863314	0.2863314	0.2863314	0.2863314	0.2863314	0.2863314	0.2863314	0.2863314	0.2863314	0.2863314	0.2863314	0.2863314	0.2863314	0.2863314	0.2863314	0.2863314	0.2863314	0.2863314	0.2863314	0.2863314
¸ßË¹°×ÔëÉù´¦Àí (280).mp3	0.2564977	0.2564977	0.2564977	0.2564977	0.2564977	0.2564977	0.2564977	0.2564977	0.2564977	0.2564977	0.2564977	0.2564977	0.2564977	0.2564977	0.2564977	0.2564977	0.2564977	0.2564977	0.2564977	0.2564977	0.2564977	0.2564977	0.2564977	0.2564977	0.2564977	0.2564977	0.2564977	0.2564977	0.2564977	0.2564977	0.2564977	0.2564977	0.2564977	0.2564977	0.2564977	0.2564977	0.2564977	0.2564977	0.2564977	0.2564977	0.2564977	0.2564977	0.2564977	0.2564977	0.2564977	0.2564977	0.2564977	0.2564977	0.2564977
¸ßË¹°×ÔëÉù´¦Àí (281).mp3	0.42679957	0.42679957	0.42679957	0.42679957	0.42679957	0.42679957	0.42679957	0.42679957	0.42679957	0.42679957	0.42679957	0.42679957	0.42679957	0.42679957	0.42679957	0.42679957	0.42679957	0.42679957	0.42679957	0.42679957	0.42679957	0.42679957	0.42679957	0.42679957	0.42679957	0.42679957	0.42679957	0.42679957	0.42679957	0.42679957	0.42679957	0.42679957	0.42679957	0.42679957	0.42679957	0.42679957	0.42679957	0.42679957	0.42679957	0.42679957	0.42679957	0.42679957	0.42679957	0.42679957	0.42679957	0.42679957	0.42679957	0.42679957	0.42679957
¸ßË¹°×ÔëÉù´¦Àí (282).mp3	0.27813143	0.27813143	0.27813143	0.27813143	0.27813143	0.27813143	0.27813143	0.27813143	0.27813143	0.27813143	0.27813143	0.27813143	0.27813143	0.27813143	0.27813143	0.27813143	0.27813143	0.27813143	0.27813143	0.27813143	0.27813143	0.27813143	0.27813143	0.27813143	0.27813143	0.27813143	0.27813143	0.27813143	0.27813143	0.27813143	0.27813143	0.27813143	0.27813143	0.27813143	0.27813143	0.27813143	0.27813143	0.27813143	0.27813143	0.27813143	0.27813143	0.27813143	0.27813143	0.27813143	0.27813143	0.27813143	0.27813143	0.27813143	0.27813143
¸ßË¹°×ÔëÉù´¦Àí (283).mp3	0.3379237	0.3379237	0.3379237	0.3379237	0.3379237	0.3379237	0.3379237	0.3379237	0.3379237	0.3379237	0.3379237	0.3379237	0.3379237	0.3379237	0.3379237	0.3379237	0.3379237	0.3379237	0.3379237	0.3379237	0.3379237	0.3379237	0.3379237	0.3379237	0.3379237	0.3379237	0.3379237	0.3379237	0.3379237	0.3379237	0.3379237	0.3379237	0.3379237	0.3379237	0.3379237	0.3379237	0.3379237	0.3379237	0.3379237	0.3379237	0.3379237	0.3379237	0.3379237	0.3379237	0.3379237	0.3379237	0.3379237	0.3379237	0.3379237
¸ßË¹°×ÔëÉù´¦Àí (284).mp3	0.13768277	0.13768277	0.13768277	0.13768277	0.13768277	0.13768277	0.13768277	0.13768277	0.13768277	0.13768277	0.13768277	0.13768277	0.13768277	0.13768277	0.13768277	0.13768277	0.13768277	0.13768277	0.13768277	0.13768277	0.13768277	0.13768277	0.13768277	0.13768277	0.13768277	0.13768277	0.13768277	0.13768277	0.13768277	0.13768277	0.13768277	0.13768277	0.13768277	0.13768277	0.13768277	0.13768277	0.13768277	0.13768277	0.13768277	0.13768277	0.13768277	0.13768277	0.13768277	0.13768277	0.13768277	0.13768277	0.13768277	0.13768277	0.13768277
¸ßË¹°×ÔëÉù´¦Àí (285).mp3	0.27692735	0.27692735	0.27692735	0.27692735	0.27692735	0.27692735	0.27692735	0.27692735	0.27692735	0.27692735	0.27692735	0.27692735	0.27692735	0.27692735	0.27692735	0.27692735	0.27692735	0.27692735	0.27692735	0.27692735	0.27692735	0.27692735	0.27692735	0.27692735	0.27692735	0.27692735	0.27692735	0.27692735	0.27692735	0.27692735	0.27692735	0.27692735	0.27692735	0.27692735	0.27692735	0.27692735	0.27692735	0.27692735	0.27692735	0.27692735	0.27692735	0.27692735	0.27692735	0.27692735	0.27692735	0.27692735	0.27692735	0.27692735	0.27692735
¸ßË¹°×ÔëÉù´¦Àí (286).mp3	0.24036932	0.24036932	0.24036932	0.24036932	0.24036932	0.24036932	0.24036932	0.24036932	0.24036932	0.24036932	0.24036932	0.24036932	0.24036932	0.24036932	0.24036932	0.24036932	0.24036932	0.24036932	0.24036932	0.24036932	0.24036932	0.24036932	0.24036932	0.24036932	0.24036932	0.24036932	0.24036932	0.24036932	0.24036932	0.24036932	0.24036932	0.24036932	0.24036932	0.24036932	0.24036932	0.24036932	0.24036932	0.24036932	0.24036932	0.24036932	0.24036932	0.24036932	0.24036932	0.24036932	0.24036932	0.24036932	0.24036932	0.24036932	0.24036932
¸ßË¹°×ÔëÉù´¦Àí (287).mp3	0.22574435	0.22574435	0.22574435	0.22574435	0.22574435	0.22574435	0.22574435	0.22574435	0.22574435	0.22574435	0.22574435	0.22574435	0.22574435	0.22574435	0.22574435	0.22574435	0.22574435	0.22574435	0.22574435	0.22574435	0.22574435	0.22574435	0.22574435	0.22574435	0.22574435	0.22574435	0.22574435	0.22574435	0.22574435	0.22574435	0.22574435	0.22574435	0.22574435	0.22574435	0.22574435	0.22574435	0.22574435	0.22574435	0.22574435	0.22574435	0.22574435	0.22574435	0.22574435	0.22574435	0.22574435	0.22574435	0.22574435	0.22574435	0.22574435
¸ßË¹°×ÔëÉù´¦Àí (288).mp3	0.14086702	0.14086702	0.14086702	0.14086702	0.14086702	0.14086702	0.14086702	0.14086702	0.14086702	0.14086702	0.14086702	0.14086702	0.14086702	0.14086702	0.14086702	0.14086702	0.14086702	0.14086702	0.14086702	0.14086702	0.14086702	0.14086702	0.14086702	0.14086702	0.14086702	0.14086702	0.14086702	0.14086702	0.14086702	0.14086702	0.14086702	0.14086702	0.14086702	0.14086702	0.14086702	0.14086702	0.14086702	0.14086702	0.14086702	0.14086702	0.14086702	0.14086702	0.14086702	0.14086702	0.14086702	0.14086702	0.14086702	0.14086702	0.14086702
¸ßË¹°×ÔëÉù´¦Àí (289).mp3	0.27458388	0.27458388	0.27458388	0.27458388	0.27458388	0.27458388	0.27458388	0.27458388	0.27458388	0.27458388	0.27458388	0.27458388	0.27458388	0.27458388	0.27458388	0.27458388	0.27458388	0.27458388	0.27458388	0.27458388	0.27458388	0.27458388	0.27458388	0.27458388	0.27458388	0.27458388	0.27458388	0.27458388	0.27458388	0.27458388	0.27458388	0.27458388	0.27458388	0.27458388	0.27458388	0.27458388	0.27458388	0.27458388	0.27458388	0.27458388	0.27458388	0.27458388	0.27458388	0.27458388	0.27458388	0.27458388	0.27458388	0.27458388	0.27458388
¸ßË¹°×ÔëÉù´¦Àí (290).mp3	0.23200808	0.23200808	0.23200808	0.23200808	0.23200808	0.23200808	0.23200808	0.23200808	0.23200808	0.23200808	0.23200808	0.23200808	0.23200808	0.23200808	0.23200808	0.23200808	0.23200808	0.23200808	0.23200808	0.23200808	0.23200808	0.23200808	0.23200808	0.23200808	0.23200808	0.23200808	0.23200808	0.23200808	0.23200808	0.23200808	0.23200808	0.23200808	0.23200808	0.23200808	0.23200808	0.23200808	0.23200808	0.23200808	0.23200808	0.23200808	0.23200808	0.23200808	0.23200808	0.23200808	0.23200808	0.23200808	0.23200808	0.23200808	0.23200808
¸ßË¹°×ÔëÉù´¦Àí (291).mp3	0.39546403	0.39546403	0.39546403	0.39546403	0.39546403	0.39546403	0.39546403	0.39546403	0.39546403	0.39546403	0.39546403	0.39546403	0.39546403	0.39546403	0.39546403	0.39546403	0.39546403	0.39546403	0.39546403	0.39546403	0.39546403	0.39546403	0.39546403	0.39546403	0.39546403	0.39546403	0.39546403	0.39546403	0.39546403	0.39546403	0.39546403	0.39546403	0.39546403	0.39546403	0.39546403	0.39546403	0.39546403	0.39546403	0.39546403	0.39546403	0.39546403	0.39546403	0.39546403	0.39546403	0.39546403	0.39546403	0.39546403	0.39546403	0.39546403
¸ßË¹°×ÔëÉù´¦Àí (292).mp3	0.29113647	0.29113647	0.29113647	0.29113647	0.29113647	0.29113647	0.29113647	0.29113647	0.29113647	0.29113647	0.29113647	0.29113647	0.29113647	0.29113647	0.29113647	0.29113647	0.29113647	0.29113647	0.29113647	0.29113647	0.29113647	0.29113647	0.29113647	0.29113647	0.29113647	0.29113647	0.29113647	0.29113647	0.29113647	0.29113647	0.29113647	0.29113647	0.29113647	0.29113647	0.29113647	0.29113647	0.29113647	0.29113647	0.29113647	0.29113647	0.29113647	0.29113647	0.29113647	0.29113647	0.29113647	0.29113647	0.29113647	0.29113647	0.29113647
¸ßË¹°×ÔëÉù´¦Àí (293).mp3	0.24920467	0.24920467	0.24920467	0.24920467	0.24920467	0.24920467	0.24920467	0.24920467	0.24920467	0.24920467	0.24920467	0.24920467	0.24920467	0.24920467	0.24920467	0.24920467	0.24920467	0.24920467	0.24920467	0.24920467	0.24920467	0.24920467	0.24920467	0.24920467	0.24920467	0.24920467	0.24920467	0.24920467	0.24920467	0.24920467	0.24920467	0.24920467	0.24920467	0.24920467	0.24920467	0.24920467	0.24920467	0.24920467	0.24920467	0.24920467	0.24920467	0.24920467	0.24920467	0.24920467	0.24920467	0.24920467	0.24920467	0.24920467	0.24920467
¸ßË¹°×ÔëÉù´¦Àí (294).mp3	0.0717807	0.0717807	0.0717807	0.0717807	0.0717807	0.0717807	0.0717807	0.0717807	0.0717807	0.0717807	0.0717807	0.0717807	0.0717807	0.0717807	0.0717807	0.0717807	0.0717807	0.0717807	0.0717807	0.0717807	0.0717807	0.0717807	0.0717807	0.0717807	0.0717807	0.0717807	0.0717807	0.0717807	0.0717807	0.0717807	0.0717807	0.0717807	0.0717807	0.0717807	0.0717807	0.0717807	0.0717807	0.0717807	0.0717807	0.0717807	0.0717807	0.0717807	0.0717807	0.0717807	0.0717807	0.0717807	0.0717807	0.0717807	0.0717807
¸ßË¹°×ÔëÉù´¦Àí (295).mp3	0.25038692	0.25038692	0.25038692	0.25038692	0.25038692	0.25038692	0.25038692	0.25038692	0.25038692	0.25038692	0.25038692	0.25038692	0.25038692	0.25038692	0.25038692	0.25038692	0.25038692	0.25038692	0.25038692	0.25038692	0.25038692	0.25038692	0.25038692	0.25038692	0.25038692	0.25038692	0.25038692	0.25038692	0.25038692	0.25038692	0.25038692	0.25038692	0.25038692	0.25038692	0.25038692	0.25038692	0.25038692	0.25038692	0.25038692	0.25038692	0.25038692	0.25038692	0.25038692	0.25038692	0.25038692	0.25038692	0.25038692	0.25038692	0.25038692
¸ßË¹°×ÔëÉù´¦Àí (296).mp3	0.58771014	0.58771014	0.58771014	0.58771014	0.58771014	0.58771014	0.58771014	0.58771014	0.58771014	0.58771014	0.58771014	0.58771014	0.58771014	0.58771014	0.58771014	0.58771014	0.58771014	0.58771014	0.58771014	0.58771014	0.58771014	0.58771014	0.58771014	0.58771014	0.58771014	0.58771014	0.58771014	0.58771014	0.58771014	0.58771014	0.58771014	0.58771014	0.58771014	0.58771014	0.58771014	0.58771014	0.58771014	0.58771014	0.58771014	0.58771014	0.58771014	0.58771014	0.58771014	0.58771014	0.58771014	0.58771014	0.58771014	0.58771014	0.58771014
¸ßË¹°×ÔëÉù´¦Àí (297).mp3	0.22157435	0.22157435	0.22157435	0.22157435	0.22157435	0.22157435	0.22157435	0.22157435	0.22157435	0.22157435	0.22157435	0.22157435	0.22157435	0.22157435	0.22157435	0.22157435	0.22157435	0.22157435	0.22157435	0.22157435	0.22157435	0.22157435	0.22157435	0.22157435	0.22157435	0.22157435	0.22157435	0.22157435	0.22157435	0.22157435	0.22157435	0.22157435	0.22157435	0.22157435	0.22157435	0.22157435	0.22157435	0.22157435	0.22157435	0.22157435	0.22157435	0.22157435	0.22157435	0.22157435	0.22157435	0.22157435	0.22157435	0.22157435	0.22157435
¸ßË¹°×ÔëÉù´¦Àí (298).mp3	0.28004554	0.28004554	0.28004554	0.28004554	0.28004554	0.28004554	0.28004554	0.28004554	0.28004554	0.28004554	0.28004554	0.28004554	0.28004554	0.28004554	0.28004554	0.28004554	0.28004554	0.28004554	0.28004554	0.28004554	0.28004554	0.28004554	0.28004554	0.28004554	0.28004554	0.28004554	0.28004554	0.28004554	0.28004554	0.28004554	0.28004554	0.28004554	0.28004554	0.28004554	0.28004554	0.28004554	0.28004554	0.28004554	0.28004554	0.28004554	0.28004554	0.28004554	0.28004554	0.28004554	0.28004554	0.28004554	0.28004554	0.28004554	0.28004554
¸ßË¹°×ÔëÉù´¦Àí (299).mp3	0.51355875	0.51355875	0.51355875	0.51355875	0.51355875	0.51355875	0.51355875	0.51355875	0.51355875	0.51355875	0.51355875	0.51355875	0.51355875	0.51355875	0.51355875	0.51355875	0.51355875	0.51355875	0.51355875	0.51355875	0.51355875	0.51355875	0.51355875	0.51355875	0.51355875	0.51355875	0.51355875	0.51355875	0.51355875	0.51355875	0.51355875	0.51355875	0.51355875	0.51355875	0.51355875	0.51355875	0.51355875	0.51355875	0.51355875	0.51355875	0.51355875	0.51355875	0.51355875	0.51355875	0.51355875	0.51355875	0.51355875	0.51355875	0.51355875
¸ßË¹°×ÔëÉù´¦Àí (300).mp3	0.5426712	0.5426712	0.5426712	0.5426712	0.5426712	0.5426712	0.5426712	0.5426712	0.5426712	0.5426712	0.5426712	0.5426712	0.5426712	0.5426712	0.5426712	0.5426712	0.5426712	0.5426712	0.5426712	0.5426712	0.5426712	0.5426712	0.5426712	0.5426712	0.5426712	0.5426712	0.5426712	0.5426712	0.5426712	0.5426712	0.5426712	0.5426712	0.5426712	0.5426712	0.5426712	0.5426712	0.5426712	0.5426712	0.5426712	0.5426712	0.5426712	0.5426712	0.5426712	0.5426712	0.5426712	0.5426712	0.5426712	0.5426712	0.5426712
¸ßË¹°×ÔëÉù´¦Àí (301).mp3	0.13458306	0.13458306	0.13458306	0.13458306	0.13458306	0.13458306	0.13458306	0.13458306	0.13458306	0.13458306	0.13458306	0.13458306	0.13458306	0.13458306	0.13458306	0.13458306	0.13458306	0.13458306	0.13458306	0.13458306	0.13458306	0.13458306	0.13458306	0.13458306	0.13458306	0.13458306	0.13458306	0.13458306	0.13458306	0.13458306	0.13458306	0.13458306	0.13458306	0.13458306	0.13458306	0.13458306	0.13458306	0.13458306	0.13458306	0.13458306	0.13458306	0.13458306	0.13458306	0.13458306	0.13458306	0.13458306	0.13458306	0.13458306	0.13458306
¸ßË¹°×ÔëÉù´¦Àí (302).mp3	0.5253874	0.5253874	0.5253874	0.5253874	0.5253874	0.5253874	0.5253874	0.5253874	0.5253874	0.5253874	0.5253874	0.5253874	0.5253874	0.5253874	0.5253874	0.5253874	0.5253874	0.5253874	0.5253874	0.5253874	0.5253874	0.5253874	0.5253874	0.5253874	0.5253874	0.5253874	0.5253874	0.5253874	0.5253874	0.5253874	0.5253874	0.5253874	0.5253874	0.5253874	0.5253874	0.5253874	0.5253874	0.5253874	0.5253874	0.5253874	0.5253874	0.5253874	0.5253874	0.5253874	0.5253874	0.5253874	0.5253874	0.5253874	0.5253874
¸ßË¹°×ÔëÉù´¦Àí (303).mp3	0.09285213	0.09285213	0.09285213	0.09285213	0.09285213	0.09285213	0.09285213	0.09285213	0.09285213	0.09285213	0.09285213	0.09285213	0.09285213	0.09285213	0.09285213	0.09285213	0.09285213	0.09285213	0.09285213	0.09285213	0.09285213	0.09285213	0.09285213	0.09285213	0.09285213	0.09285213	0.09285213	0.09285213	0.09285213	0.09285213	0.09285213	0.09285213	0.09285213	0.09285213	0.09285213	0.09285213	0.09285213	0.09285213	0.09285213	0.09285213	0.09285213	0.09285213	0.09285213	0.09285213	0.09285213	0.09285213	0.09285213	0.09285213	0.09285213
¸ßË¹°×ÔëÉù´¦Àí (304).mp3	0.2490964	0.2490964	0.2490964	0.2490964	0.2490964	0.2490964	0.2490964	0.2490964	0.2490964	0.2490964	0.2490964	0.2490964	0.2490964	0.2490964	0.2490964	0.2490964	0.2490964	0.2490964	0.2490964	0.2490964	0.2490964	0.2490964	0.2490964	0.2490964	0.2490964	0.2490964	0.2490964	0.2490964	0.2490964	0.2490964	0.2490964	0.2490964	0.2490964	0.2490964	0.2490964	0.2490964	0.2490964	0.2490964	0.2490964	0.2490964	0.2490964	0.2490964	0.2490964	0.2490964	0.2490964	0.2490964	0.2490964	0.2490964	0.2490964
¸ßË¹°×ÔëÉù´¦Àí (305).mp3	0.27547768	0.27547768	0.27547768	0.27547768	0.27547768	0.27547768	0.27547768	0.27547768	0.27547768	0.27547768	0.27547768	0.27547768	0.27547768	0.27547768	0.27547768	0.27547768	0.27547768	0.27547768	0.27547768	0.27547768	0.27547768	0.27547768	0.27547768	0.27547768	0.27547768	0.27547768	0.27547768	0.27547768	0.27547768	0.27547768	0.27547768	0.27547768	0.27547768	0.27547768	0.27547768	0.27547768	0.27547768	0.27547768	0.27547768	0.27547768	0.27547768	0.27547768	0.27547768	0.27547768	0.27547768	0.27547768	0.27547768	0.27547768	0.27547768
¸ßË¹°×ÔëÉù´¦Àí (306).mp3	0.27153203	0.27153203	0.27153203	0.27153203	0.27153203	0.27153203	0.27153203	0.27153203	0.27153203	0.27153203	0.27153203	0.27153203	0.27153203	0.27153203	0.27153203	0.27153203	0.27153203	0.27153203	0.27153203	0.27153203	0.27153203	0.27153203	0.27153203	0.27153203	0.27153203	0.27153203	0.27153203	0.27153203	0.27153203	0.27153203	0.27153203	0.27153203	0.27153203	0.27153203	0.27153203	0.27153203	0.27153203	0.27153203	0.27153203	0.27153203	0.27153203	0.27153203	0.27153203	0.27153203	0.27153203	0.27153203	0.27153203	0.27153203	0.27153203
¸ßË¹°×ÔëÉù´¦Àí (307).mp3	0.29353335	0.29353335	0.29353335	0.29353335	0.29353335	0.29353335	0.29353335	0.29353335	0.29353335	0.29353335	0.29353335	0.29353335	0.29353335	0.29353335	0.29353335	0.29353335	0.29353335	0.29353335	0.29353335	0.29353335	0.29353335	0.29353335	0.29353335	0.29353335	0.29353335	0.29353335	0.29353335	0.29353335	0.29353335	0.29353335	0.29353335	0.29353335	0.29353335	0.29353335	0.29353335	0.29353335	0.29353335	0.29353335	0.29353335	0.29353335	0.29353335	0.29353335	0.29353335	0.29353335	0.29353335	0.29353335	0.29353335	0.29353335	0.29353335
¸ßË¹°×ÔëÉù´¦Àí (308).mp3	0.29010966	0.29010966	0.29010966	0.29010966	0.29010966	0.29010966	0.29010966	0.29010966	0.29010966	0.29010966	0.29010966	0.29010966	0.29010966	0.29010966	0.29010966	0.29010966	0.29010966	0.29010966	0.29010966	0.29010966	0.29010966	0.29010966	0.29010966	0.29010966	0.29010966	0.29010966	0.29010966	0.29010966	0.29010966	0.29010966	0.29010966	0.29010966	0.29010966	0.29010966	0.29010966	0.29010966	0.29010966	0.29010966	0.29010966	0.29010966	0.29010966	0.29010966	0.29010966	0.29010966	0.29010966	0.29010966	0.29010966	0.29010966	0.29010966
¸ßË¹°×ÔëÉù´¦Àí (309).mp3	0.50336224	0.50336224	0.50336224	0.50336224	0.50336224	0.50336224	0.50336224	0.50336224	0.50336224	0.50336224	0.50336224	0.50336224	0.50336224	0.50336224	0.50336224	0.50336224	0.50336224	0.50336224	0.50336224	0.50336224	0.50336224	0.50336224	0.50336224	0.50336224	0.50336224	0.50336224	0.50336224	0.50336224	0.50336224	0.50336224	0.50336224	0.50336224	0.50336224	0.50336224	0.50336224	0.50336224	0.50336224	0.50336224	0.50336224	0.50336224	0.50336224	0.50336224	0.50336224	0.50336224	0.50336224	0.50336224	0.50336224	0.50336224	0.50336224
¸ßË¹°×ÔëÉù´¦Àí (310).mp3	0.2796483	0.2796483	0.2796483	0.2796483	0.2796483	0.2796483	0.2796483	0.2796483	0.2796483	0.2796483	0.2796483	0.2796483	0.2796483	0.2796483	0.2796483	0.2796483	0.2796483	0.2796483	0.2796483	0.2796483	0.2796483	0.2796483	0.2796483	0.2796483	0.2796483	0.2796483	0.2796483	0.2796483	0.2796483	0.2796483	0.2796483	0.2796483	0.2796483	0.2796483	0.2796483	0.2796483	0.2796483	0.2796483	0.2796483	0.2796483	0.2796483	0.2796483	0.2796483	0.2796483	0.2796483	0.2796483	0.2796483	0.2796483	0.2796483
¸ßË¹°×ÔëÉù´¦Àí (311).mp3	0.308934	0.308934	0.308934	0.308934	0.308934	0.308934	0.308934	0.308934	0.308934	0.308934	0.308934	0.308934	0.308934	0.308934	0.308934	0.308934	0.308934	0.308934	0.308934	0.308934	0.308934	0.308934	0.308934	0.308934	0.308934	0.308934	0.308934	0.308934	0.308934	0.308934	0.308934	0.308934	0.308934	0.308934	0.308934	0.308934	0.308934	0.308934	0.308934	0.308934	0.308934	0.308934	0.308934	0.308934	0.308934	0.308934	0.308934	0.308934	0.308934
¸ßË¹°×ÔëÉù´¦Àí (312).mp3	0.19026157	0.19026157	0.19026157	0.19026157	0.19026157	0.19026157	0.19026157	0.19026157	0.19026157	0.19026157	0.19026157	0.19026157	0.19026157	0.19026157	0.19026157	0.19026157	0.19026157	0.19026157	0.19026157	0.19026157	0.19026157	0.19026157	0.19026157	0.19026157	0.19026157	0.19026157	0.19026157	0.19026157	0.19026157	0.19026157	0.19026157	0.19026157	0.19026157	0.19026157	0.19026157	0.19026157	0.19026157	0.19026157	0.19026157	0.19026157	0.19026157	0.19026157	0.19026157	0.19026157	0.19026157	0.19026157	0.19026157	0.19026157	0.19026157
¸ßË¹°×ÔëÉù´¦Àí (313).mp3	0.08688676	0.08688676	0.08688676	0.08688676	0.08688676	0.08688676	0.08688676	0.08688676	0.08688676	0.08688676	0.08688676	0.08688676	0.08688676	0.08688676	0.08688676	0.08688676	0.08688676	0.08688676	0.08688676	0.08688676	0.08688676	0.08688676	0.08688676	0.08688676	0.08688676	0.08688676	0.08688676	0.08688676	0.08688676	0.08688676	0.08688676	0.08688676	0.08688676	0.08688676	0.08688676	0.08688676	0.08688676	0.08688676	0.08688676	0.08688676	0.08688676	0.08688676	0.08688676	0.08688676	0.08688676	0.08688676	0.08688676	0.08688676	0.08688676
¸ßË¹°×ÔëÉù´¦Àí (314).mp3	0.20599309	0.20599309	0.20599309	0.20599309	0.20599309	0.20599309	0.20599309	0.20599309	0.20599309	0.20599309	0.20599309	0.20599309	0.20599309	0.20599309	0.20599309	0.20599309	0.20599309	0.20599309	0.20599309	0.20599309	0.20599309	0.20599309	0.20599309	0.20599309	0.20599309	0.20599309	0.20599309	0.20599309	0.20599309	0.20599309	0.20599309	0.20599309	0.20599309	0.20599309	0.20599309	0.20599309	0.20599309	0.20599309	0.20599309	0.20599309	0.20599309	0.20599309	0.20599309	0.20599309	0.20599309	0.20599309	0.20599309	0.20599309	0.20599309
¸ßË¹°×ÔëÉù´¦Àí (315).mp3	0.19169053	0.19169053	0.19169053	0.19169053	0.19169053	0.19169053	0.19169053	0.19169053	0.19169053	0.19169053	0.19169053	0.19169053	0.19169053	0.19169053	0.19169053	0.19169053	0.19169053	0.19169053	0.19169053	0.19169053	0.19169053	0.19169053	0.19169053	0.19169053	0.19169053	0.19169053	0.19169053	0.19169053	0.19169053	0.19169053	0.19169053	0.19169053	0.19169053	0.19169053	0.19169053	0.19169053	0.19169053	0.19169053	0.19169053	0.19169053	0.19169053	0.19169053	0.19169053	0.19169053	0.19169053	0.19169053	0.19169053	0.19169053	0.19169053
¸ßË¹°×ÔëÉù´¦Àí (316).mp3	0.20874986	0.20874986	0.20874986	0.20874986	0.20874986	0.20874986	0.20874986	0.20874986	0.20874986	0.20874986	0.20874986	0.20874986	0.20874986	0.20874986	0.20874986	0.20874986	0.20874986	0.20874986	0.20874986	0.20874986	0.20874986	0.20874986	0.20874986	0.20874986	0.20874986	0.20874986	0.20874986	0.20874986	0.20874986	0.20874986	0.20874986	0.20874986	0.20874986	0.20874986	0.20874986	0.20874986	0.20874986	0.20874986	0.20874986	0.20874986	0.20874986	0.20874986	0.20874986	0.20874986	0.20874986	0.20874986	0.20874986	0.20874986	0.20874986
¸ßË¹°×ÔëÉù´¦Àí (317).mp3	0.1811143	0.1811143	0.1811143	0.1811143	0.1811143	0.1811143	0.1811143	0.1811143	0.1811143	0.1811143	0.1811143	0.1811143	0.1811143	0.1811143	0.1811143	0.1811143	0.1811143	0.1811143	0.1811143	0.1811143	0.1811143	0.1811143	0.1811143	0.1811143	0.1811143	0.1811143	0.1811143	0.1811143	0.1811143	0.1811143	0.1811143	0.1811143	0.1811143	0.1811143	0.1811143	0.1811143	0.1811143	0.1811143	0.1811143	0.1811143	0.1811143	0.1811143	0.1811143	0.1811143	0.1811143	0.1811143	0.1811143	0.1811143	0.1811143
¸ßË¹°×ÔëÉù´¦Àí (318).mp3	0.4558313	0.4558313	0.4558313	0.4558313	0.4558313	0.4558313	0.4558313	0.4558313	0.4558313	0.4558313	0.4558313	0.4558313	0.4558313	0.4558313	0.4558313	0.4558313	0.4558313	0.4558313	0.4558313	0.4558313	0.4558313	0.4558313	0.4558313	0.4558313	0.4558313	0.4558313	0.4558313	0.4558313	0.4558313	0.4558313	0.4558313	0.4558313	0.4558313	0.4558313	0.4558313	0.4558313	0.4558313	0.4558313	0.4558313	0.4558313	0.4558313	0.4558313	0.4558313	0.4558313	0.4558313	0.4558313	0.4558313	0.4558313	0.4558313
¸ßË¹°×ÔëÉù´¦Àí (319).mp3	0.22421768	0.22421768	0.22421768	0.22421768	0.22421768	0.22421768	0.22421768	0.22421768	0.22421768	0.22421768	0.22421768	0.22421768	0.22421768	0.22421768	0.22421768	0.22421768	0.22421768	0.22421768	0.22421768	0.22421768	0.22421768	0.22421768	0.22421768	0.22421768	0.22421768	0.22421768	0.22421768	0.22421768	0.22421768	0.22421768	0.22421768	0.22421768	0.22421768	0.22421768	0.22421768	0.22421768	0.22421768	0.22421768	0.22421768	0.22421768	0.22421768	0.22421768	0.22421768	0.22421768	0.22421768	0.22421768	0.22421768	0.22421768	0.22421768
¸ßË¹°×ÔëÉù´¦Àí (320).mp3	0.22003359	0.22003359	0.22003359	0.22003359	0.22003359	0.22003359	0.22003359	0.22003359	0.22003359	0.22003359	0.22003359	0.22003359	0.22003359	0.22003359	0.22003359	0.22003359	0.22003359	0.22003359	0.22003359	0.22003359	0.22003359	0.22003359	0.22003359	0.22003359	0.22003359	0.22003359	0.22003359	0.22003359	0.22003359	0.22003359	0.22003359	0.22003359	0.22003359	0.22003359	0.22003359	0.22003359	0.22003359	0.22003359	0.22003359	0.22003359	0.22003359	0.22003359	0.22003359	0.22003359	0.22003359	0.22003359	0.22003359	0.22003359	0.22003359
¸ßË¹°×ÔëÉù´¦Àí (321).mp3	-0.118706405	-0.118706405	-0.118706405	-0.118706405	-0.118706405	-0.118706405	-0.118706405	-0.118706405	-0.118706405	-0.118706405	-0.118706405	-0.118706405	-0.118706405	-0.118706405	-0.118706405	-0.118706405	-0.118706405	-0.118706405	-0.118706405	-0.118706405	-0.118706405	-0.118706405	-0.118706405	-0.118706405	-0.118706405	-0.118706405	-0.118706405	-0.118706405	-0.118706405	-0.118706405	-0.118706405	-0.118706405	-0.118706405	-0.118706405	-0.118706405	-0.118706405	-0.118706405	-0.118706405	-0.118706405	-0.118706405	-0.118706405	-0.118706405	-0.118706405	-0.118706405	-0.118706405	-0.118706405	-0.118706405	-0.118706405	-0.118706405
¸ßË¹°×ÔëÉù´¦Àí (322).mp3	0.3831788	0.3831788	0.3831788	0.3831788	0.3831788	0.3831788	0.3831788	0.3831788	0.3831788	0.3831788	0.3831788	0.3831788	0.3831788	0.3831788	0.3831788	0.3831788	0.3831788	0.3831788	0.3831788	0.3831788	0.3831788	0.3831788	0.3831788	0.3831788	0.3831788	0.3831788	0.3831788	0.3831788	0.3831788	0.3831788	0.3831788	0.3831788	0.3831788	0.3831788	0.3831788	0.3831788	0.3831788	0.3831788	0.3831788	0.3831788	0.3831788	0.3831788	0.3831788	0.3831788	0.3831788	0.3831788	0.3831788	0.3831788	0.3831788
¸ßË¹°×ÔëÉù´¦Àí (323).mp3	0.52534765	0.52534765	0.52534765	0.52534765	0.52534765	0.52534765	0.52534765	0.52534765	0.52534765	0.52534765	0.52534765	0.52534765	0.52534765	0.52534765	0.52534765	0.52534765	0.52534765	0.52534765	0.52534765	0.52534765	0.52534765	0.52534765	0.52534765	0.52534765	0.52534765	0.52534765	0.52534765	0.52534765	0.52534765	0.52534765	0.52534765	0.52534765	0.52534765	0.52534765	0.52534765	0.52534765	0.52534765	0.52534765	0.52534765	0.52534765	0.52534765	0.52534765	0.52534765	0.52534765	0.52534765	0.52534765	0.52534765	0.52534765	0.52534765
¸ßË¹°×ÔëÉù´¦Àí (324).mp3	0.36195716	0.36195716	0.36195716	0.36195716	0.36195716	0.36195716	0.36195716	0.36195716	0.36195716	0.36195716	0.36195716	0.36195716	0.36195716	0.36195716	0.36195716	0.36195716	0.36195716	0.36195716	0.36195716	0.36195716	0.36195716	0.36195716	0.36195716	0.36195716	0.36195716	0.36195716	0.36195716	0.36195716	0.36195716	0.36195716	0.36195716	0.36195716	0.36195716	0.36195716	0.36195716	0.36195716	0.36195716	0.36195716	0.36195716	0.36195716	0.36195716	0.36195716	0.36195716	0.36195716	0.36195716	0.36195716	0.36195716	0.36195716	0.36195716
¸ßË¹°×ÔëÉù´¦Àí (325).mp3	0.4516797	0.4516797	0.4516797	0.4516797	0.4516797	0.4516797	0.4516797	0.4516797	0.4516797	0.4516797	0.4516797	0.4516797	0.4516797	0.4516797	0.4516797	0.4516797	0.4516797	0.4516797	0.4516797	0.4516797	0.4516797	0.4516797	0.4516797	0.4516797	0.4516797	0.4516797	0.4516797	0.4516797	0.4516797	0.4516797	0.4516797	0.4516797	0.4516797	0.4516797	0.4516797	0.4516797	0.4516797	0.4516797	0.4516797	0.4516797	0.4516797	0.4516797	0.4516797	0.4516797	0.4516797	0.4516797	0.4516797	0.4516797	0.4516797
¸ßË¹°×ÔëÉù´¦Àí (326).mp3	0.30932805	0.30932805	0.30932805	0.30932805	0.30932805	0.30932805	0.30932805	0.30932805	0.30932805	0.30932805	0.30932805	0.30932805	0.30932805	0.30932805	0.30932805	0.30932805	0.30932805	0.30932805	0.30932805	0.30932805	0.30932805	0.30932805	0.30932805	0.30932805	0.30932805	0.30932805	0.30932805	0.30932805	0.30932805	0.30932805	0.30932805	0.30932805	0.30932805	0.30932805	0.30932805	0.30932805	0.30932805	0.30932805	0.30932805	0.30932805	0.30932805	0.30932805	0.30932805	0.30932805	0.30932805	0.30932805	0.30932805	0.30932805	0.30932805
¸ßË¹°×ÔëÉù´¦Àí (327).mp3	0.27340174	0.27340174	0.27340174	0.27340174	0.27340174	0.27340174	0.27340174	0.27340174	0.27340174	0.27340174	0.27340174	0.27340174	0.27340174	0.27340174	0.27340174	0.27340174	0.27340174	0.27340174	0.27340174	0.27340174	0.27340174	0.27340174	0.27340174	0.27340174	0.27340174	0.27340174	0.27340174	0.27340174	0.27340174	0.27340174	0.27340174	0.27340174	0.27340174	0.27340174	0.27340174	0.27340174	0.27340174	0.27340174	0.27340174	0.27340174	0.27340174	0.27340174	0.27340174	0.27340174	0.27340174	0.27340174	0.27340174	0.27340174	0.27340174
¸ßË¹°×ÔëÉù´¦Àí (328).mp3	0.17665854	0.17665854	0.17665854	0.17665854	0.17665854	0.17665854	0.17665854	0.17665854	0.17665854	0.17665854	0.17665854	0.17665854	0.17665854	0.17665854	0.17665854	0.17665854	0.17665854	0.17665854	0.17665854	0.17665854	0.17665854	0.17665854	0.17665854	0.17665854	0.17665854	0.17665854	0.17665854	0.17665854	0.17665854	0.17665854	0.17665854	0.17665854	0.17665854	0.17665854	0.17665854	0.17665854	0.17665854	0.17665854	0.17665854	0.17665854	0.17665854	0.17665854	0.17665854	0.17665854	0.17665854	0.17665854	0.17665854	0.17665854	0.17665854
¸ßË¹°×ÔëÉù´¦Àí (329).mp3	0.22420809	0.22420809	0.22420809	0.22420809	0.22420809	0.22420809	0.22420809	0.22420809	0.22420809	0.22420809	0.22420809	0.22420809	0.22420809	0.22420809	0.22420809	0.22420809	0.22420809	0.22420809	0.22420809	0.22420809	0.22420809	0.22420809	0.22420809	0.22420809	0.22420809	0.22420809	0.22420809	0.22420809	0.22420809	0.22420809	0.22420809	0.22420809	0.22420809	0.22420809	0.22420809	0.22420809	0.22420809	0.22420809	0.22420809	0.22420809	0.22420809	0.22420809	0.22420809	0.22420809	0.22420809	0.22420809	0.22420809	0.22420809	0.22420809
¸ßË¹°×ÔëÉù´¦Àí (330).mp3	0.19609687	0.19609687	0.19609687	0.19609687	0.19609687	0.19609687	0.19609687	0.19609687	0.19609687	0.19609687	0.19609687	0.19609687	0.19609687	0.19609687	0.19609687	0.19609687	0.19609687	0.19609687	0.19609687	0.19609687	0.19609687	0.19609687	0.19609687	0.19609687	0.19609687	0.19609687	0.19609687	0.19609687	0.19609687	0.19609687	0.19609687	0.19609687	0.19609687	0.19609687	0.19609687	0.19609687	0.19609687	0.19609687	0.19609687	0.19609687	0.19609687	0.19609687	0.19609687	0.19609687	0.19609687	0.19609687	0.19609687	0.19609687	0.19609687
¸ßË¹°×ÔëÉù´¦Àí (331).mp3	0.09195143	0.09195143	0.09195143	0.09195143	0.09195143	0.09195143	0.09195143	0.09195143	0.09195143	0.09195143	0.09195143	0.09195143	0.09195143	0.09195143	0.09195143	0.09195143	0.09195143	0.09195143	0.09195143	0.09195143	0.09195143	0.09195143	0.09195143	0.09195143	0.09195143	0.09195143	0.09195143	0.09195143	0.09195143	0.09195143	0.09195143	0.09195143	0.09195143	0.09195143	0.09195143	0.09195143	0.09195143	0.09195143	0.09195143	0.09195143	0.09195143	0.09195143	0.09195143	0.09195143	0.09195143	0.09195143	0.09195143	0.09195143	0.09195143
¸ßË¹°×ÔëÉù´¦Àí (332).mp3	0.41956863	0.41956863	0.41956863	0.41956863	0.41956863	0.41956863	0.41956863	0.41956863	0.41956863	0.41956863	0.41956863	0.41956863	0.41956863	0.41956863	0.41956863	0.41956863	0.41956863	0.41956863	0.41956863	0.41956863	0.41956863	0.41956863	0.41956863	0.41956863	0.41956863	0.41956863	0.41956863	0.41956863	0.41956863	0.41956863	0.41956863	0.41956863	0.41956863	0.41956863	0.41956863	0.41956863	0.41956863	0.41956863	0.41956863	0.41956863	0.41956863	0.41956863	0.41956863	0.41956863	0.41956863	0.41956863	0.41956863	0.41956863	0.41956863
¸ßË¹°×ÔëÉù´¦Àí (333).mp3	0.23798326	0.23798326	0.23798326	0.23798326	0.23798326	0.23798326	0.23798326	0.23798326	0.23798326	0.23798326	0.23798326	0.23798326	0.23798326	0.23798326	0.23798326	0.23798326	0.23798326	0.23798326	0.23798326	0.23798326	0.23798326	0.23798326	0.23798326	0.23798326	0.23798326	0.23798326	0.23798326	0.23798326	0.23798326	0.23798326	0.23798326	0.23798326	0.23798326	0.23798326	0.23798326	0.23798326	0.23798326	0.23798326	0.23798326	0.23798326	0.23798326	0.23798326	0.23798326	0.23798326	0.23798326	0.23798326	0.23798326	0.23798326	0.23798326
¸ßË¹°×ÔëÉù´¦Àí (334).mp3	0.41247132	0.41247132	0.41247132	0.41247132	0.41247132	0.41247132	0.41247132	0.41247132	0.41247132	0.41247132	0.41247132	0.41247132	0.41247132	0.41247132	0.41247132	0.41247132	0.41247132	0.41247132	0.41247132	0.41247132	0.41247132	0.41247132	0.41247132	0.41247132	0.41247132	0.41247132	0.41247132	0.41247132	0.41247132	0.41247132	0.41247132	0.41247132	0.41247132	0.41247132	0.41247132	0.41247132	0.41247132	0.41247132	0.41247132	0.41247132	0.41247132	0.41247132	0.41247132	0.41247132	0.41247132	0.41247132	0.41247132	0.41247132	0.41247132
¸ßË¹°×ÔëÉù´¦Àí (335).mp3	0.19742325	0.19742325	0.19742325	0.19742325	0.19742325	0.19742325	0.19742325	0.19742325	0.19742325	0.19742325	0.19742325	0.19742325	0.19742325	0.19742325	0.19742325	0.19742325	0.19742325	0.19742325	0.19742325	0.19742325	0.19742325	0.19742325	0.19742325	0.19742325	0.19742325	0.19742325	0.19742325	0.19742325	0.19742325	0.19742325	0.19742325	0.19742325	0.19742325	0.19742325	0.19742325	0.19742325	0.19742325	0.19742325	0.19742325	0.19742325	0.19742325	0.19742325	0.19742325	0.19742325	0.19742325	0.19742325	0.19742325	0.19742325	0.19742325
¸ßË¹°×ÔëÉù´¦Àí (336).mp3	0.110773206	0.110773206	0.110773206	0.110773206	0.110773206	0.110773206	0.110773206	0.110773206	0.110773206	0.110773206	0.110773206	0.110773206	0.110773206	0.110773206	0.110773206	0.110773206	0.110773206	0.110773206	0.110773206	0.110773206	0.110773206	0.110773206	0.110773206	0.110773206	0.110773206	0.110773206	0.110773206	0.110773206	0.110773206	0.110773206	0.110773206	0.110773206	0.110773206	0.110773206	0.110773206	0.110773206	0.110773206	0.110773206	0.110773206	0.110773206	0.110773206	0.110773206	0.110773206	0.110773206	0.110773206	0.110773206	0.110773206	0.110773206	0.110773206
¸ßË¹°×ÔëÉù´¦Àí (337).mp3	0.24711375	0.24711375	0.24711375	0.24711375	0.24711375	0.24711375	0.24711375	0.24711375	0.24711375	0.24711375	0.24711375	0.24711375	0.24711375	0.24711375	0.24711375	0.24711375	0.24711375	0.24711375	0.24711375	0.24711375	0.24711375	0.24711375	0.24711375	0.24711375	0.24711375	0.24711375	0.24711375	0.24711375	0.24711375	0.24711375	0.24711375	0.24711375	0.24711375	0.24711375	0.24711375	0.24711375	0.24711375	0.24711375	0.24711375	0.24711375	0.24711375	0.24711375	0.24711375	0.24711375	0.24711375	0.24711375	0.24711375	0.24711375	0.24711375
¸ßË¹°×ÔëÉù´¦Àí (338).mp3	0.022361506	0.022361506	0.022361506	0.022361506	0.022361506	0.022361506	0.022361506	0.022361506	0.022361506	0.022361506	0.022361506	0.022361506	0.022361506	0.022361506	0.022361506	0.022361506	0.022361506	0.022361506	0.022361506	0.022361506	0.022361506	0.022361506	0.022361506	0.022361506	0.022361506	0.022361506	0.022361506	0.022361506	0.022361506	0.022361506	0.022361506	0.022361506	0.022361506	0.022361506	0.022361506	0.022361506	0.022361506	0.022361506	0.022361506	0.022361506	0.022361506	0.022361506	0.022361506	0.022361506	0.022361506	0.022361506	0.022361506	0.022361506	0.022361506
¸ßË¹°×ÔëÉù´¦Àí (339).mp3	0.5429271	0.5429271	0.5429271	0.5429271	0.5429271	0.5429271	0.5429271	0.5429271	0.5429271	0.5429271	0.5429271	0.5429271	0.5429271	0.5429271	0.5429271	0.5429271	0.5429271	0.5429271	0.5429271	0.5429271	0.5429271	0.5429271	0.5429271	0.5429271	0.5429271	0.5429271	0.5429271	0.5429271	0.5429271	0.5429271	0.5429271	0.5429271	0.5429271	0.5429271	0.5429271	0.5429271	0.5429271	0.5429271	0.5429271	0.5429271	0.5429271	0.5429271	0.5429271	0.5429271	0.5429271	0.5429271	0.5429271	0.5429271	0.5429271
¸ßË¹°×ÔëÉù´¦Àí (340).mp3	-0.08699791	-0.08699791	-0.08699791	-0.08699791	-0.08699791	-0.08699791	-0.08699791	-0.08699791	-0.08699791	-0.08699791	-0.08699791	-0.08699791	-0.08699791	-0.08699791	-0.08699791	-0.08699791	-0.08699791	-0.08699791	-0.08699791	-0.08699791	-0.08699791	-0.08699791	-0.08699791	-0.08699791	-0.08699791	-0.08699791	-0.08699791	-0.08699791	-0.08699791	-0.08699791	-0.08699791	-0.08699791	-0.08699791	-0.08699791	-0.08699791	-0.08699791	-0.08699791	-0.08699791	-0.08699791	-0.08699791	-0.08699791	-0.08699791	-0.08699791	-0.08699791	-0.08699791	-0.08699791	-0.08699791	-0.08699791	-0.08699791
¸ßË¹°×ÔëÉù´¦Àí (341).mp3	0.21744157	0.21744157	0.21744157	0.21744157	0.21744157	0.21744157	0.21744157	0.21744157	0.21744157	0.21744157	0.21744157	0.21744157	0.21744157	0.21744157	0.21744157	0.21744157	0.21744157	0.21744157	0.21744157	0.21744157	0.21744157	0.21744157	0.21744157	0.21744157	0.21744157	0.21744157	0.21744157	0.21744157	0.21744157	0.21744157	0.21744157	0.21744157	0.21744157	0.21744157	0.21744157	0.21744157	0.21744157	0.21744157	0.21744157	0.21744157	0.21744157	0.21744157	0.21744157	0.21744157	0.21744157	0.21744157	0.21744157	0.21744157	0.21744157
¸ßË¹°×ÔëÉù´¦Àí (342).mp3	0.48340502	0.48340502	0.48340502	0.48340502	0.48340502	0.48340502	0.48340502	0.48340502	0.48340502	0.48340502	0.48340502	0.48340502	0.48340502	0.48340502	0.48340502	0.48340502	0.48340502	0.48340502	0.48340502	0.48340502	0.48340502	0.48340502	0.48340502	0.48340502	0.48340502	0.48340502	0.48340502	0.48340502	0.48340502	0.48340502	0.48340502	0.48340502	0.48340502	0.48340502	0.48340502	0.48340502	0.48340502	0.48340502	0.48340502	0.48340502	0.48340502	0.48340502	0.48340502	0.48340502	0.48340502	0.48340502	0.48340502	0.48340502	0.48340502
¸ßË¹°×ÔëÉù´¦Àí (343).mp3	0.30049002	0.30049002	0.30049002	0.30049002	0.30049002	0.30049002	0.30049002	0.30049002	0.30049002	0.30049002	0.30049002	0.30049002	0.30049002	0.30049002	0.30049002	0.30049002	0.30049002	0.30049002	0.30049002	0.30049002	0.30049002	0.30049002	0.30049002	0.30049002	0.30049002	0.30049002	0.30049002	0.30049002	0.30049002	0.30049002	0.30049002	0.30049002	0.30049002	0.30049002	0.30049002	0.30049002	0.30049002	0.30049002	0.30049002	0.30049002	0.30049002	0.30049002	0.30049002	0.30049002	0.30049002	0.30049002	0.30049002	0.30049002	0.30049002
¸ßË¹°×ÔëÉù´¦Àí (344).mp3	0.13972405	0.13972405	0.13972405	0.13972405	0.13972405	0.13972405	0.13972405	0.13972405	0.13972405	0.13972405	0.13972405	0.13972405	0.13972405	0.13972405	0.13972405	0.13972405	0.13972405	0.13972405	0.13972405	0.13972405	0.13972405	0.13972405	0.13972405	0.13972405	0.13972405	0.13972405	0.13972405	0.13972405	0.13972405	0.13972405	0.13972405	0.13972405	0.13972405	0.13972405	0.13972405	0.13972405	0.13972405	0.13972405	0.13972405	0.13972405	0.13972405	0.13972405	0.13972405	0.13972405	0.13972405	0.13972405	0.13972405	0.13972405	0.13972405
¸ßË¹°×ÔëÉù´¦Àí (345).mp3	0.30742222	0.30742222	0.30742222	0.30742222	0.30742222	0.30742222	0.30742222	0.30742222	0.30742222	0.30742222	0.30742222	0.30742222	0.30742222	0.30742222	0.30742222	0.30742222	0.30742222	0.30742222	0.30742222	0.30742222	0.30742222	0.30742222	0.30742222	0.30742222	0.30742222	0.30742222	0.30742222	0.30742222	0.30742222	0.30742222	0.30742222	0.30742222	0.30742222	0.30742222	0.30742222	0.30742222	0.30742222	0.30742222	0.30742222	0.30742222	0.30742222	0.30742222	0.30742222	0.30742222	0.30742222	0.30742222	0.30742222	0.30742222	0.30742222
¸ßË¹°×ÔëÉù´¦Àí (346).mp3	0.25588247	0.25588247	0.25588247	0.25588247	0.25588247	0.25588247	0.25588247	0.25588247	0.25588247	0.25588247	0.25588247	0.25588247	0.25588247	0.25588247	0.25588247	0.25588247	0.25588247	0.25588247	0.25588247	0.25588247	0.25588247	0.25588247	0.25588247	0.25588247	0.25588247	0.25588247	0.25588247	0.25588247	0.25588247	0.25588247	0.25588247	0.25588247	0.25588247	0.25588247	0.25588247	0.25588247	0.25588247	0.25588247	0.25588247	0.25588247	0.25588247	0.25588247	0.25588247	0.25588247	0.25588247	0.25588247	0.25588247	0.25588247	0.25588247
¸ßË¹°×ÔëÉù´¦Àí (347).mp3	0.07076275	0.07076275	0.07076275	0.07076275	0.07076275	0.07076275	0.07076275	0.07076275	0.07076275	0.07076275	0.07076275	0.07076275	0.07076275	0.07076275	0.07076275	0.07076275	0.07076275	0.07076275	0.07076275	0.07076275	0.07076275	0.07076275	0.07076275	0.07076275	0.07076275	0.07076275	0.07076275	0.07076275	0.07076275	0.07076275	0.07076275	0.07076275	0.07076275	0.07076275	0.07076275	0.07076275	0.07076275	0.07076275	0.07076275	0.07076275	0.07076275	0.07076275	0.07076275	0.07076275	0.07076275	0.07076275	0.07076275	0.07076275	0.07076275
¸ßË¹°×ÔëÉù´¦Àí (348).mp3	0.25762177	0.25762177	0.25762177	0.25762177	0.25762177	0.25762177	0.25762177	0.25762177	0.25762177	0.25762177	0.25762177	0.25762177	0.25762177	0.25762177	0.25762177	0.25762177	0.25762177	0.25762177	0.25762177	0.25762177	0.25762177	0.25762177	0.25762177	0.25762177	0.25762177	0.25762177	0.25762177	0.25762177	0.25762177	0.25762177	0.25762177	0.25762177	0.25762177	0.25762177	0.25762177	0.25762177	0.25762177	0.25762177	0.25762177	0.25762177	0.25762177	0.25762177	0.25762177	0.25762177	0.25762177	0.25762177	0.25762177	0.25762177	0.25762177
¸ßË¹°×ÔëÉù´¦Àí (349).mp3	0.09322697	0.09322697	0.09322697	0.09322697	0.09322697	0.09322697	0.09322697	0.09322697	0.09322697	0.09322697	0.09322697	0.09322697	0.09322697	0.09322697	0.09322697	0.09322697	0.09322697	0.09322697	0.09322697	0.09322697	0.09322697	0.09322697	0.09322697	0.09322697	0.09322697	0.09322697	0.09322697	0.09322697	0.09322697	0.09322697	0.09322697	0.09322697	0.09322697	0.09322697	0.09322697	0.09322697	0.09322697	0.09322697	0.09322697	0.09322697	0.09322697	0.09322697	0.09322697	0.09322697	0.09322697	0.09322697	0.09322697	0.09322697	0.09322697
¸ßË¹°×ÔëÉù´¦Àí (350).mp3	0.16098434	0.16098434	0.16098434	0.16098434	0.16098434	0.16098434	0.16098434	0.16098434	0.16098434	0.16098434	0.16098434	0.16098434	0.16098434	0.16098434	0.16098434	0.16098434	0.16098434	0.16098434	0.16098434	0.16098434	0.16098434	0.16098434	0.16098434	0.16098434	0.16098434	0.16098434	0.16098434	0.16098434	0.16098434	0.16098434	0.16098434	0.16098434	0.16098434	0.16098434	0.16098434	0.16098434	0.16098434	0.16098434	0.16098434	0.16098434	0.16098434	0.16098434	0.16098434	0.16098434	0.16098434	0.16098434	0.16098434	0.16098434	0.16098434
¸ßË¹°×ÔëÉù´¦Àí (351).mp3	0.28081802	0.28081802	0.28081802	0.28081802	0.28081802	0.28081802	0.28081802	0.28081802	0.28081802	0.28081802	0.28081802	0.28081802	0.28081802	0.28081802	0.28081802	0.28081802	0.28081802	0.28081802	0.28081802	0.28081802	0.28081802	0.28081802	0.28081802	0.28081802	0.28081802	0.28081802	0.28081802	0.28081802	0.28081802	0.28081802	0.28081802	0.28081802	0.28081802	0.28081802	0.28081802	0.28081802	0.28081802	0.28081802	0.28081802	0.28081802	0.28081802	0.28081802	0.28081802	0.28081802	0.28081802	0.28081802	0.28081802	0.28081802	0.28081802
¸ßË¹°×ÔëÉù´¦Àí (352).mp3	0.007010128	0.007010128	0.007010128	0.007010128	0.007010128	0.007010128	0.007010128	0.007010128	0.007010128	0.007010128	0.007010128	0.007010128	0.007010128	0.007010128	0.007010128	0.007010128	0.007010128	0.007010128	0.007010128	0.007010128	0.007010128	0.007010128	0.007010128	0.007010128	0.007010128	0.007010128	0.007010128	0.007010128	0.007010128	0.007010128	0.007010128	0.007010128	0.007010128	0.007010128	0.007010128	0.007010128	0.007010128	0.007010128	0.007010128	0.007010128	0.007010128	0.007010128	0.007010128	0.007010128	0.007010128	0.007010128	0.007010128	0.007010128	0.007010128
¸ßË¹°×ÔëÉù´¦Àí (353).mp3	0.16394313	0.16394313	0.16394313	0.16394313	0.16394313	0.16394313	0.16394313	0.16394313	0.16394313	0.16394313	0.16394313	0.16394313	0.16394313	0.16394313	0.16394313	0.16394313	0.16394313	0.16394313	0.16394313	0.16394313	0.16394313	0.16394313	0.16394313	0.16394313	0.16394313	0.16394313	0.16394313	0.16394313	0.16394313	0.16394313	0.16394313	0.16394313	0.16394313	0.16394313	0.16394313	0.16394313	0.16394313	0.16394313	0.16394313	0.16394313	0.16394313	0.16394313	0.16394313	0.16394313	0.16394313	0.16394313	0.16394313	0.16394313	0.16394313
¸ßË¹°×ÔëÉù´¦Àí (354).mp3	0.12204458	0.12204458	0.12204458	0.12204458	0.12204458	0.12204458	0.12204458	0.12204458	0.12204458	0.12204458	0.12204458	0.12204458	0.12204458	0.12204458	0.12204458	0.12204458	0.12204458	0.12204458	0.12204458	0.12204458	0.12204458	0.12204458	0.12204458	0.12204458	0.12204458	0.12204458	0.12204458	0.12204458	0.12204458	0.12204458	0.12204458	0.12204458	0.12204458	0.12204458	0.12204458	0.12204458	0.12204458	0.12204458	0.12204458	0.12204458	0.12204458	0.12204458	0.12204458	0.12204458	0.12204458	0.12204458	0.12204458	0.12204458	0.12204458
¸ßË¹°×ÔëÉù´¦Àí (355).mp3	0.2738204	0.2738204	0.2738204	0.2738204	0.2738204	0.2738204	0.2738204	0.2738204	0.2738204	0.2738204	0.2738204	0.2738204	0.2738204	0.2738204	0.2738204	0.2738204	0.2738204	0.2738204	0.2738204	0.2738204	0.2738204	0.2738204	0.2738204	0.2738204	0.2738204	0.2738204	0.2738204	0.2738204	0.2738204	0.2738204	0.2738204	0.2738204	0.2738204	0.2738204	0.2738204	0.2738204	0.2738204	0.2738204	0.2738204	0.2738204	0.2738204	0.2738204	0.2738204	0.2738204	0.2738204	0.2738204	0.2738204	0.2738204	0.2738204
¸ßË¹°×ÔëÉù´¦Àí (356).mp3	0.24423003	0.24423003	0.24423003	0.24423003	0.24423003	0.24423003	0.24423003	0.24423003	0.24423003	0.24423003	0.24423003	0.24423003	0.24423003	0.24423003	0.24423003	0.24423003	0.24423003	0.24423003	0.24423003	0.24423003	0.24423003	0.24423003	0.24423003	0.24423003	0.24423003	0.24423003	0.24423003	0.24423003	0.24423003	0.24423003	0.24423003	0.24423003	0.24423003	0.24423003	0.24423003	0.24423003	0.24423003	0.24423003	0.24423003	0.24423003	0.24423003	0.24423003	0.24423003	0.24423003	0.24423003	0.24423003	0.24423003	0.24423003	0.24423003
¸ßË¹°×ÔëÉù´¦Àí (357).mp3	0.36169702	0.36169702	0.36169702	0.36169702	0.36169702	0.36169702	0.36169702	0.36169702	0.36169702	0.36169702	0.36169702	0.36169702	0.36169702	0.36169702	0.36169702	0.36169702	0.36169702	0.36169702	0.36169702	0.36169702	0.36169702	0.36169702	0.36169702	0.36169702	0.36169702	0.36169702	0.36169702	0.36169702	0.36169702	0.36169702	0.36169702	0.36169702	0.36169702	0.36169702	0.36169702	0.36169702	0.36169702	0.36169702	0.36169702	0.36169702	0.36169702	0.36169702	0.36169702	0.36169702	0.36169702	0.36169702	0.36169702	0.36169702	0.36169702
¸ßË¹°×ÔëÉù´¦Àí (358).mp3	0.08254337	0.08254337	0.08254337	0.08254337	0.08254337	0.08254337	0.08254337	0.08254337	0.08254337	0.08254337	0.08254337	0.08254337	0.08254337	0.08254337	0.08254337	0.08254337	0.08254337	0.08254337	0.08254337	0.08254337	0.08254337	0.08254337	0.08254337	0.08254337	0.08254337	0.08254337	0.08254337	0.08254337	0.08254337	0.08254337	0.08254337	0.08254337	0.08254337	0.08254337	0.08254337	0.08254337	0.08254337	0.08254337	0.08254337	0.08254337	0.08254337	0.08254337	0.08254337	0.08254337	0.08254337	0.08254337	0.08254337	0.08254337	0.08254337
¸ßË¹°×ÔëÉù´¦Àí (359).mp3	0.08991572	0.08991572	0.08991572	0.08991572	0.08991572	0.08991572	0.08991572	0.08991572	0.08991572	0.08991572	0.08991572	0.08991572	0.08991572	0.08991572	0.08991572	0.08991572	0.08991572	0.08991572	0.08991572	0.08991572	0.08991572	0.08991572	0.08991572	0.08991572	0.08991572	0.08991572	0.08991572	0.08991572	0.08991572	0.08991572	0.08991572	0.08991572	0.08991572	0.08991572	0.08991572	0.08991572	0.08991572	0.08991572	0.08991572	0.08991572	0.08991572	0.08991572	0.08991572	0.08991572	0.08991572	0.08991572	0.08991572	0.08991572	0.08991572
¸ßË¹°×ÔëÉù´¦Àí (360).mp3	0.5673003	0.5673003	0.5673003	0.5673003	0.5673003	0.5673003	0.5673003	0.5673003	0.5673003	0.5673003	0.5673003	0.5673003	0.5673003	0.5673003	0.5673003	0.5673003	0.5673003	0.5673003	0.5673003	0.5673003	0.5673003	0.5673003	0.5673003	0.5673003	0.5673003	0.5673003	0.5673003	0.5673003	0.5673003	0.5673003	0.5673003	0.5673003	0.5673003	0.5673003	0.5673003	0.5673003	0.5673003	0.5673003	0.5673003	0.5673003	0.5673003	0.5673003	0.5673003	0.5673003	0.5673003	0.5673003	0.5673003	0.5673003	0.5673003
¸ßË¹°×ÔëÉù´¦Àí (361).mp3	0.27423882	0.27423882	0.27423882	0.27423882	0.27423882	0.27423882	0.27423882	0.27423882	0.27423882	0.27423882	0.27423882	0.27423882	0.27423882	0.27423882	0.27423882	0.27423882	0.27423882	0.27423882	0.27423882	0.27423882	0.27423882	0.27423882	0.27423882	0.27423882	0.27423882	0.27423882	0.27423882	0.27423882	0.27423882	0.27423882	0.27423882	0.27423882	0.27423882	0.27423882	0.27423882	0.27423882	0.27423882	0.27423882	0.27423882	0.27423882	0.27423882	0.27423882	0.27423882	0.27423882	0.27423882	0.27423882	0.27423882	0.27423882	0.27423882
¸ßË¹°×ÔëÉù´¦Àí (362).mp3	0.15185854	0.15185854	0.15185854	0.15185854	0.15185854	0.15185854	0.15185854	0.15185854	0.15185854	0.15185854	0.15185854	0.15185854	0.15185854	0.15185854	0.15185854	0.15185854	0.15185854	0.15185854	0.15185854	0.15185854	0.15185854	0.15185854	0.15185854	0.15185854	0.15185854	0.15185854	0.15185854	0.15185854	0.15185854	0.15185854	0.15185854	0.15185854	0.15185854	0.15185854	0.15185854	0.15185854	0.15185854	0.15185854	0.15185854	0.15185854	0.15185854	0.15185854	0.15185854	0.15185854	0.15185854	0.15185854	0.15185854	0.15185854	0.15185854
¸ßË¹°×ÔëÉù´¦Àí (363).mp3	0.0992661	0.0992661	0.0992661	0.0992661	0.0992661	0.0992661	0.0992661	0.0992661	0.0992661	0.0992661	0.0992661	0.0992661	0.0992661	0.0992661	0.0992661	0.0992661	0.0992661	0.0992661	0.0992661	0.0992661	0.0992661	0.0992661	0.0992661	0.0992661	0.0992661	0.0992661	0.0992661	0.0992661	0.0992661	0.0992661	0.0992661	0.0992661	0.0992661	0.0992661	0.0992661	0.0992661	0.0992661	0.0992661	0.0992661	0.0992661	0.0992661	0.0992661	0.0992661	0.0992661	0.0992661	0.0992661	0.0992661	0.0992661	0.0992661
¸ßË¹°×ÔëÉù´¦Àí (364).mp3	-0.16425	-0.16425	-0.16425	-0.16425	-0.16425	-0.16425	-0.16425	-0.16425	-0.16425	-0.16425	-0.16425	-0.16425	-0.16425	-0.16425	-0.16425	-0.16425	-0.16425	-0.16425	-0.16425	-0.16425	-0.16425	-0.16425	-0.16425	-0.16425	-0.16425	-0.16425	-0.16425	-0.16425	-0.16425	-0.16425	-0.16425	-0.16425	-0.16425	-0.16425	-0.16425	-0.16425	-0.16425	-0.16425	-0.16425	-0.16425	-0.16425	-0.16425	-0.16425	-0.16425	-0.16425	-0.16425	-0.16425	-0.16425	-0.16425
¸ßË¹°×ÔëÉù´¦Àí (365).mp3	0.001910534	0.001910534	0.001910534	0.001910534	0.001910534	0.001910534	0.001910534	0.001910534	0.001910534	0.001910534	0.001910534	0.001910534	0.001910534	0.001910534	0.001910534	0.001910534	0.001910534	0.001910534	0.001910534	0.001910534	0.001910534	0.001910534	0.001910534	0.001910534	0.001910534	0.001910534	0.001910534	0.001910534	0.001910534	0.001910534	0.001910534	0.001910534	0.001910534	0.001910534	0.001910534	0.001910534	0.001910534	0.001910534	0.001910534	0.001910534	0.001910534	0.001910534	0.001910534	0.001910534	0.001910534	0.001910534	0.001910534	0.001910534	0.001910534
¸ßË¹°×ÔëÉù´¦Àí (366).mp3	-0.054674778	-0.054674778	-0.054674778	-0.054674778	-0.054674778	-0.054674778	-0.054674778	-0.054674778	-0.054674778	-0.054674778	-0.054674778	-0.054674778	-0.054674778	-0.054674778	-0.054674778	-0.054674778	-0.054674778	-0.054674778	-0.054674778	-0.054674778	-0.054674778	-0.054674778	-0.054674778	-0.054674778	-0.054674778	-0.054674778	-0.054674778	-0.054674778	-0.054674778	-0.054674778	-0.054674778	-0.054674778	-0.054674778	-0.054674778	-0.054674778	-0.054674778	-0.054674778	-0.054674778	-0.054674778	-0.054674778	-0.054674778	-0.054674778	-0.054674778	-0.054674778	-0.054674778	-0.054674778	-0.054674778	-0.054674778	-0.054674778
¸ßË¹°×ÔëÉù´¦Àí (367).mp3	0.4008366	0.4008366	0.4008366	0.4008366	0.4008366	0.4008366	0.4008366	0.4008366	0.4008366	0.4008366	0.4008366	0.4008366	0.4008366	0.4008366	0.4008366	0.4008366	0.4008366	0.4008366	0.4008366	0.4008366	0.4008366	0.4008366	0.4008366	0.4008366	0.4008366	0.4008366	0.4008366	0.4008366	0.4008366	0.4008366	0.4008366	0.4008366	0.4008366	0.4008366	0.4008366	0.4008366	0.4008366	0.4008366	0.4008366	0.4008366	0.4008366	0.4008366	0.4008366	0.4008366	0.4008366	0.4008366	0.4008366	0.4008366	0.4008366
¸ßË¹°×ÔëÉù´¦Àí (368).mp3	0.3015634	0.3015634	0.3015634	0.3015634	0.3015634	0.3015634	0.3015634	0.3015634	0.3015634	0.3015634	0.3015634	0.3015634	0.3015634	0.3015634	0.3015634	0.3015634	0.3015634	0.3015634	0.3015634	0.3015634	0.3015634	0.3015634	0.3015634	0.3015634	0.3015634	0.3015634	0.3015634	0.3015634	0.3015634	0.3015634	0.3015634	0.3015634	0.3015634	0.3015634	0.3015634	0.3015634	0.3015634	0.3015634	0.3015634	0.3015634	0.3015634	0.3015634	0.3015634	0.3015634	0.3015634	0.3015634	0.3015634	0.3015634	0.3015634
¸ßË¹°×ÔëÉù´¦Àí (369).mp3	0.37713116	0.37713116	0.37713116	0.37713116	0.37713116	0.37713116	0.37713116	0.37713116	0.37713116	0.37713116	0.37713116	0.37713116	0.37713116	0.37713116	0.37713116	0.37713116	0.37713116	0.37713116	0.37713116	0.37713116	0.37713116	0.37713116	0.37713116	0.37713116	0.37713116	0.37713116	0.37713116	0.37713116	0.37713116	0.37713116	0.37713116	0.37713116	0.37713116	0.37713116	0.37713116	0.37713116	0.37713116	0.37713116	0.37713116	0.37713116	0.37713116	0.37713116	0.37713116	0.37713116	0.37713116	0.37713116	0.37713116	0.37713116	0.37713116
¸ßË¹°×ÔëÉù´¦Àí (370).mp3	0.1503313	0.1503313	0.1503313	0.1503313	0.1503313	0.1503313	0.1503313	0.1503313	0.1503313	0.1503313	0.1503313	0.1503313	0.1503313	0.1503313	0.1503313	0.1503313	0.1503313	0.1503313	0.1503313	0.1503313	0.1503313	0.1503313	0.1503313	0.1503313	0.1503313	0.1503313	0.1503313	0.1503313	0.1503313	0.1503313	0.1503313	0.1503313	0.1503313	0.1503313	0.1503313	0.1503313	0.1503313	0.1503313	0.1503313	0.1503313	0.1503313	0.1503313	0.1503313	0.1503313	0.1503313	0.1503313	0.1503313	0.1503313	0.1503313
¸ßË¹°×ÔëÉù´¦Àí (371).mp3	0.26741508	0.26741508	0.26741508	0.26741508	0.26741508	0.26741508	0.26741508	0.26741508	0.26741508	0.26741508	0.26741508	0.26741508	0.26741508	0.26741508	0.26741508	0.26741508	0.26741508	0.26741508	0.26741508	0.26741508	0.26741508	0.26741508	0.26741508	0.26741508	0.26741508	0.26741508	0.26741508	0.26741508	0.26741508	0.26741508	0.26741508	0.26741508	0.26741508	0.26741508	0.26741508	0.26741508	0.26741508	0.26741508	0.26741508	0.26741508	0.26741508	0.26741508	0.26741508	0.26741508	0.26741508	0.26741508	0.26741508	0.26741508	0.26741508
¸ßË¹°×ÔëÉù´¦Àí (372).mp3	0.21347688	0.21347688	0.21347688	0.21347688	0.21347688	0.21347688	0.21347688	0.21347688	0.21347688	0.21347688	0.21347688	0.21347688	0.21347688	0.21347688	0.21347688	0.21347688	0.21347688	0.21347688	0.21347688	0.21347688	0.21347688	0.21347688	0.21347688	0.21347688	0.21347688	0.21347688	0.21347688	0.21347688	0.21347688	0.21347688	0.21347688	0.21347688	0.21347688	0.21347688	0.21347688	0.21347688	0.21347688	0.21347688	0.21347688	0.21347688	0.21347688	0.21347688	0.21347688	0.21347688	0.21347688	0.21347688	0.21347688	0.21347688	0.21347688
¸ßË¹°×ÔëÉù´¦Àí (373).mp3	-0.16691622	-0.16691622	-0.16691622	-0.16691622	-0.16691622	-0.16691622	-0.16691622	-0.16691622	-0.16691622	-0.16691622	-0.16691622	-0.16691622	-0.16691622	-0.16691622	-0.16691622	-0.16691622	-0.16691622	-0.16691622	-0.16691622	-0.16691622	-0.16691622	-0.16691622	-0.16691622	-0.16691622	-0.16691622	-0.16691622	-0.16691622	-0.16691622	-0.16691622	-0.16691622	-0.16691622	-0.16691622	-0.16691622	-0.16691622	-0.16691622	-0.16691622	-0.16691622	-0.16691622	-0.16691622	-0.16691622	-0.16691622	-0.16691622	-0.16691622	-0.16691622	-0.16691622	-0.16691622	-0.16691622	-0.16691622	-0.16691622
¸ßË¹°×ÔëÉù´¦Àí (374).mp3	-0.001499157	-0.001499157	-0.001499157	-0.001499157	-0.001499157	-0.001499157	-0.001499157	-0.001499157	-0.001499157	-0.001499157	-0.001499157	-0.001499157	-0.001499157	-0.001499157	-0.001499157	-0.001499157	-0.001499157	-0.001499157	-0.001499157	-0.001499157	-0.001499157	-0.001499157	-0.001499157	-0.001499157	-0.001499157	-0.001499157	-0.001499157	-0.001499157	-0.001499157	-0.001499157	-0.001499157	-0.001499157	-0.001499157	-0.001499157	-0.001499157	-0.001499157	-0.001499157	-0.001499157	-0.001499157	-0.001499157	-0.001499157	-0.001499157	-0.001499157	-0.001499157	-0.001499157	-0.001499157	-0.001499157	-0.001499157	-0.001499157
¸ßË¹°×ÔëÉù´¦Àí (375).mp3	0.23807439	0.23807439	0.23807439	0.23807439	0.23807439	0.23807439	0.23807439	0.23807439	0.23807439	0.23807439	0.23807439	0.23807439	0.23807439	0.23807439	0.23807439	0.23807439	0.23807439	0.23807439	0.23807439	0.23807439	0.23807439	0.23807439	0.23807439	0.23807439	0.23807439	0.23807439	0.23807439	0.23807439	0.23807439	0.23807439	0.23807439	0.23807439	0.23807439	0.23807439	0.23807439	0.23807439	0.23807439	0.23807439	0.23807439	0.23807439	0.23807439	0.23807439	0.23807439	0.23807439	0.23807439	0.23807439	0.23807439	0.23807439	0.23807439
¸ßË¹°×ÔëÉù´¦Àí (376).mp3	0.1474356	0.1474356	0.1474356	0.1474356	0.1474356	0.1474356	0.1474356	0.1474356	0.1474356	0.1474356	0.1474356	0.1474356	0.1474356	0.1474356	0.1474356	0.1474356	0.1474356	0.1474356	0.1474356	0.1474356	0.1474356	0.1474356	0.1474356	0.1474356	0.1474356	0.1474356	0.1474356	0.1474356	0.1474356	0.1474356	0.1474356	0.1474356	0.1474356	0.1474356	0.1474356	0.1474356	0.1474356	0.1474356	0.1474356	0.1474356	0.1474356	0.1474356	0.1474356	0.1474356	0.1474356	0.1474356	0.1474356	0.1474356	0.1474356
¸ßË¹°×ÔëÉù´¦Àí (377).mp3	0.14579616	0.14579616	0.14579616	0.14579616	0.14579616	0.14579616	0.14579616	0.14579616	0.14579616	0.14579616	0.14579616	0.14579616	0.14579616	0.14579616	0.14579616	0.14579616	0.14579616	0.14579616	0.14579616	0.14579616	0.14579616	0.14579616	0.14579616	0.14579616	0.14579616	0.14579616	0.14579616	0.14579616	0.14579616	0.14579616	0.14579616	0.14579616	0.14579616	0.14579616	0.14579616	0.14579616	0.14579616	0.14579616	0.14579616	0.14579616	0.14579616	0.14579616	0.14579616	0.14579616	0.14579616	0.14579616	0.14579616	0.14579616	0.14579616
¸ßË¹°×ÔëÉù´¦Àí (378).mp3	0.2732895	0.2732895	0.2732895	0.2732895	0.2732895	0.2732895	0.2732895	0.2732895	0.2732895	0.2732895	0.2732895	0.2732895	0.2732895	0.2732895	0.2732895	0.2732895	0.2732895	0.2732895	0.2732895	0.2732895	0.2732895	0.2732895	0.2732895	0.2732895	0.2732895	0.2732895	0.2732895	0.2732895	0.2732895	0.2732895	0.2732895	0.2732895	0.2732895	0.2732895	0.2732895	0.2732895	0.2732895	0.2732895	0.2732895	0.2732895	0.2732895	0.2732895	0.2732895	0.2732895	0.2732895	0.2732895	0.2732895	0.2732895	0.2732895
¸ßË¹°×ÔëÉù´¦Àí (379).mp3	0.29877	0.29877	0.29877	0.29877	0.29877	0.29877	0.29877	0.29877	0.29877	0.29877	0.29877	0.29877	0.29877	0.29877	0.29877	0.29877	0.29877	0.29877	0.29877	0.29877	0.29877	0.29877	0.29877	0.29877	0.29877	0.29877	0.29877	0.29877	0.29877	0.29877	0.29877	0.29877	0.29877	0.29877	0.29877	0.29877	0.29877	0.29877	0.29877	0.29877	0.29877	0.29877	0.29877	0.29877	0.29877	0.29877	0.29877	0.29877	0.29877
¸ßË¹°×ÔëÉù´¦Àí (380).mp3	0.062127467	0.062127467	0.062127467	0.062127467	0.062127467	0.062127467	0.062127467	0.062127467	0.062127467	0.062127467	0.062127467	0.062127467	0.062127467	0.062127467	0.062127467	0.062127467	0.062127467	0.062127467	0.062127467	0.062127467	0.062127467	0.062127467	0.062127467	0.062127467	0.062127467	0.062127467	0.062127467	0.062127467	0.062127467	0.062127467	0.062127467	0.062127467	0.062127467	0.062127467	0.062127467	0.062127467	0.062127467	0.062127467	0.062127467	0.062127467	0.062127467	0.062127467	0.062127467	0.062127467	0.062127467	0.062127467	0.062127467	0.062127467	0.062127467
¸ßË¹°×ÔëÉù´¦Àí (381).mp3	0.22419848	0.22419848	0.22419848	0.22419848	0.22419848	0.22419848	0.22419848	0.22419848	0.22419848	0.22419848	0.22419848	0.22419848	0.22419848	0.22419848	0.22419848	0.22419848	0.22419848	0.22419848	0.22419848	0.22419848	0.22419848	0.22419848	0.22419848	0.22419848	0.22419848	0.22419848	0.22419848	0.22419848	0.22419848	0.22419848	0.22419848	0.22419848	0.22419848	0.22419848	0.22419848	0.22419848	0.22419848	0.22419848	0.22419848	0.22419848	0.22419848	0.22419848	0.22419848	0.22419848	0.22419848	0.22419848	0.22419848	0.22419848	0.22419848
¸ßË¹°×ÔëÉù´¦Àí (382).mp3	0.19955856	0.19955856	0.19955856	0.19955856	0.19955856	0.19955856	0.19955856	0.19955856	0.19955856	0.19955856	0.19955856	0.19955856	0.19955856	0.19955856	0.19955856	0.19955856	0.19955856	0.19955856	0.19955856	0.19955856	0.19955856	0.19955856	0.19955856	0.19955856	0.19955856	0.19955856	0.19955856	0.19955856	0.19955856	0.19955856	0.19955856	0.19955856	0.19955856	0.19955856	0.19955856	0.19955856	0.19955856	0.19955856	0.19955856	0.19955856	0.19955856	0.19955856	0.19955856	0.19955856	0.19955856	0.19955856	0.19955856	0.19955856	0.19955856
¸ßË¹°×ÔëÉù´¦Àí (383).mp3	-0.08882381	-0.08882381	-0.08882381	-0.08882381	-0.08882381	-0.08882381	-0.08882381	-0.08882381	-0.08882381	-0.08882381	-0.08882381	-0.08882381	-0.08882381	-0.08882381	-0.08882381	-0.08882381	-0.08882381	-0.08882381	-0.08882381	-0.08882381	-0.08882381	-0.08882381	-0.08882381	-0.08882381	-0.08882381	-0.08882381	-0.08882381	-0.08882381	-0.08882381	-0.08882381	-0.08882381	-0.08882381	-0.08882381	-0.08882381	-0.08882381	-0.08882381	-0.08882381	-0.08882381	-0.08882381	-0.08882381	-0.08882381	-0.08882381	-0.08882381	-0.08882381	-0.08882381	-0.08882381	-0.08882381	-0.08882381	-0.08882381
¸ßË¹°×ÔëÉù´¦Àí (384).mp3	0.16832754	0.16832754	0.16832754	0.16832754	0.16832754	0.16832754	0.16832754	0.16832754	0.16832754	0.16832754	0.16832754	0.16832754	0.16832754	0.16832754	0.16832754	0.16832754	0.16832754	0.16832754	0.16832754	0.16832754	0.16832754	0.16832754	0.16832754	0.16832754	0.16832754	0.16832754	0.16832754	0.16832754	0.16832754	0.16832754	0.16832754	0.16832754	0.16832754	0.16832754	0.16832754	0.16832754	0.16832754	0.16832754	0.16832754	0.16832754	0.16832754	0.16832754	0.16832754	0.16832754	0.16832754	0.16832754	0.16832754	0.16832754	0.16832754
¸ßË¹°×ÔëÉù´¦Àí (385).mp3	0.18722641	0.18722641	0.18722641	0.18722641	0.18722641	0.18722641	0.18722641	0.18722641	0.18722641	0.18722641	0.18722641	0.18722641	0.18722641	0.18722641	0.18722641	0.18722641	0.18722641	0.18722641	0.18722641	0.18722641	0.18722641	0.18722641	0.18722641	0.18722641	0.18722641	0.18722641	0.18722641	0.18722641	0.18722641	0.18722641	0.18722641	0.18722641	0.18722641	0.18722641	0.18722641	0.18722641	0.18722641	0.18722641	0.18722641	0.18722641	0.18722641	0.18722641	0.18722641	0.18722641	0.18722641	0.18722641	0.18722641	0.18722641	0.18722641
¸ßË¹°×ÔëÉù´¦Àí (386).mp3	-0.02452908	-0.02452908	-0.02452908	-0.02452908	-0.02452908	-0.02452908	-0.02452908	-0.02452908	-0.02452908	-0.02452908	-0.02452908	-0.02452908	-0.02452908	-0.02452908	-0.02452908	-0.02452908	-0.02452908	-0.02452908	-0.02452908	-0.02452908	-0.02452908	-0.02452908	-0.02452908	-0.02452908	-0.02452908	-0.02452908	-0.02452908	-0.02452908	-0.02452908	-0.02452908	-0.02452908	-0.02452908	-0.02452908	-0.02452908	-0.02452908	-0.02452908	-0.02452908	-0.02452908	-0.02452908	-0.02452908	-0.02452908	-0.02452908	-0.02452908	-0.02452908	-0.02452908	-0.02452908	-0.02452908	-0.02452908	-0.02452908
¸ßË¹°×ÔëÉù´¦Àí (387).mp3	0.10229182	0.10229182	0.10229182	0.10229182	0.10229182	0.10229182	0.10229182	0.10229182	0.10229182	0.10229182	0.10229182	0.10229182	0.10229182	0.10229182	0.10229182	0.10229182	0.10229182	0.10229182	0.10229182	0.10229182	0.10229182	0.10229182	0.10229182	0.10229182	0.10229182	0.10229182	0.10229182	0.10229182	0.10229182	0.10229182	0.10229182	0.10229182	0.10229182	0.10229182	0.10229182	0.10229182	0.10229182	0.10229182	0.10229182	0.10229182	0.10229182	0.10229182	0.10229182	0.10229182	0.10229182	0.10229182	0.10229182	0.10229182	0.10229182
¸ßË¹°×ÔëÉù´¦Àí (388).mp3	0.16952279	0.16952279	0.16952279	0.16952279	0.16952279	0.16952279	0.16952279	0.16952279	0.16952279	0.16952279	0.16952279	0.16952279	0.16952279	0.16952279	0.16952279	0.16952279	0.16952279	0.16952279	0.16952279	0.16952279	0.16952279	0.16952279	0.16952279	0.16952279	0.16952279	0.16952279	0.16952279	0.16952279	0.16952279	0.16952279	0.16952279	0.16952279	0.16952279	0.16952279	0.16952279	0.16952279	0.16952279	0.16952279	0.16952279	0.16952279	0.16952279	0.16952279	0.16952279	0.16952279	0.16952279	0.16952279	0.16952279	0.16952279	0.16952279
¸ßË¹°×ÔëÉù´¦Àí (389).mp3	0.4012235	0.4012235	0.4012235	0.4012235	0.4012235	0.4012235	0.4012235	0.4012235	0.4012235	0.4012235	0.4012235	0.4012235	0.4012235	0.4012235	0.4012235	0.4012235	0.4012235	0.4012235	0.4012235	0.4012235	0.4012235	0.4012235	0.4012235	0.4012235	0.4012235	0.4012235	0.4012235	0.4012235	0.4012235	0.4012235	0.4012235	0.4012235	0.4012235	0.4012235	0.4012235	0.4012235	0.4012235	0.4012235	0.4012235	0.4012235	0.4012235	0.4012235	0.4012235	0.4012235	0.4012235	0.4012235	0.4012235	0.4012235	0.4012235
¸ßË¹°×ÔëÉù´¦Àí (390).mp3	0.30209336	0.30209336	0.30209336	0.30209336	0.30209336	0.30209336	0.30209336	0.30209336	0.30209336	0.30209336	0.30209336	0.30209336	0.30209336	0.30209336	0.30209336	0.30209336	0.30209336	0.30209336	0.30209336	0.30209336	0.30209336	0.30209336	0.30209336	0.30209336	0.30209336	0.30209336	0.30209336	0.30209336	0.30209336	0.30209336	0.30209336	0.30209336	0.30209336	0.30209336	0.30209336	0.30209336	0.30209336	0.30209336	0.30209336	0.30209336	0.30209336	0.30209336	0.30209336	0.30209336	0.30209336	0.30209336	0.30209336	0.30209336	0.30209336
¸ßË¹°×ÔëÉù´¦Àí (391).mp3	0.23921551	0.23921551	0.23921551	0.23921551	0.23921551	0.23921551	0.23921551	0.23921551	0.23921551	0.23921551	0.23921551	0.23921551	0.23921551	0.23921551	0.23921551	0.23921551	0.23921551	0.23921551	0.23921551	0.23921551	0.23921551	0.23921551	0.23921551	0.23921551	0.23921551	0.23921551	0.23921551	0.23921551	0.23921551	0.23921551	0.23921551	0.23921551	0.23921551	0.23921551	0.23921551	0.23921551	0.23921551	0.23921551	0.23921551	0.23921551	0.23921551	0.23921551	0.23921551	0.23921551	0.23921551	0.23921551	0.23921551	0.23921551	0.23921551
¸ßË¹°×ÔëÉù´¦Àí (392).mp3	0.24893561	0.24893561	0.24893561	0.24893561	0.24893561	0.24893561	0.24893561	0.24893561	0.24893561	0.24893561	0.24893561	0.24893561	0.24893561	0.24893561	0.24893561	0.24893561	0.24893561	0.24893561	0.24893561	0.24893561	0.24893561	0.24893561	0.24893561	0.24893561	0.24893561	0.24893561	0.24893561	0.24893561	0.24893561	0.24893561	0.24893561	0.24893561	0.24893561	0.24893561	0.24893561	0.24893561	0.24893561	0.24893561	0.24893561	0.24893561	0.24893561	0.24893561	0.24893561	0.24893561	0.24893561	0.24893561	0.24893561	0.24893561	0.24893561
¸ßË¹°×ÔëÉù´¦Àí (393).mp3	0.1781584	0.1781584	0.1781584	0.1781584	0.1781584	0.1781584	0.1781584	0.1781584	0.1781584	0.1781584	0.1781584	0.1781584	0.1781584	0.1781584	0.1781584	0.1781584	0.1781584	0.1781584	0.1781584	0.1781584	0.1781584	0.1781584	0.1781584	0.1781584	0.1781584	0.1781584	0.1781584	0.1781584	0.1781584	0.1781584	0.1781584	0.1781584	0.1781584	0.1781584	0.1781584	0.1781584	0.1781584	0.1781584	0.1781584	0.1781584	0.1781584	0.1781584	0.1781584	0.1781584	0.1781584	0.1781584	0.1781584	0.1781584	0.1781584
¸ßË¹°×ÔëÉù´¦Àí (394).mp3	0.30378368	0.30378368	0.30378368	0.30378368	0.30378368	0.30378368	0.30378368	0.30378368	0.30378368	0.30378368	0.30378368	0.30378368	0.30378368	0.30378368	0.30378368	0.30378368	0.30378368	0.30378368	0.30378368	0.30378368	0.30378368	0.30378368	0.30378368	0.30378368	0.30378368	0.30378368	0.30378368	0.30378368	0.30378368	0.30378368	0.30378368	0.30378368	0.30378368	0.30378368	0.30378368	0.30378368	0.30378368	0.30378368	0.30378368	0.30378368	0.30378368	0.30378368	0.30378368	0.30378368	0.30378368	0.30378368	0.30378368	0.30378368	0.30378368
¸ßË¹°×ÔëÉù´¦Àí (395).mp3	0.17556001	0.17556001	0.17556001	0.17556001	0.17556001	0.17556001	0.17556001	0.17556001	0.17556001	0.17556001	0.17556001	0.17556001	0.17556001	0.17556001	0.17556001	0.17556001	0.17556001	0.17556001	0.17556001	0.17556001	0.17556001	0.17556001	0.17556001	0.17556001	0.17556001	0.17556001	0.17556001	0.17556001	0.17556001	0.17556001	0.17556001	0.17556001	0.17556001	0.17556001	0.17556001	0.17556001	0.17556001	0.17556001	0.17556001	0.17556001	0.17556001	0.17556001	0.17556001	0.17556001	0.17556001	0.17556001	0.17556001	0.17556001	0.17556001
¸ßË¹°×ÔëÉù´¦Àí (396).mp3	0.26123798	0.26123798	0.26123798	0.26123798	0.26123798	0.26123798	0.26123798	0.26123798	0.26123798	0.26123798	0.26123798	0.26123798	0.26123798	0.26123798	0.26123798	0.26123798	0.26123798	0.26123798	0.26123798	0.26123798	0.26123798	0.26123798	0.26123798	0.26123798	0.26123798	0.26123798	0.26123798	0.26123798	0.26123798	0.26123798	0.26123798	0.26123798	0.26123798	0.26123798	0.26123798	0.26123798	0.26123798	0.26123798	0.26123798	0.26123798	0.26123798	0.26123798	0.26123798	0.26123798	0.26123798	0.26123798	0.26123798	0.26123798	0.26123798
¸ßË¹°×ÔëÉù´¦Àí (397).mp3	0.23302117	0.23302117	0.23302117	0.23302117	0.23302117	0.23302117	0.23302117	0.23302117	0.23302117	0.23302117	0.23302117	0.23302117	0.23302117	0.23302117	0.23302117	0.23302117	0.23302117	0.23302117	0.23302117	0.23302117	0.23302117	0.23302117	0.23302117	0.23302117	0.23302117	0.23302117	0.23302117	0.23302117	0.23302117	0.23302117	0.23302117	0.23302117	0.23302117	0.23302117	0.23302117	0.23302117	0.23302117	0.23302117	0.23302117	0.23302117	0.23302117	0.23302117	0.23302117	0.23302117	0.23302117	0.23302117	0.23302117	0.23302117	0.23302117
¸ßË¹°×ÔëÉù´¦Àí (398).mp3	0.45318195	0.45318195	0.45318195	0.45318195	0.45318195	0.45318195	0.45318195	0.45318195	0.45318195	0.45318195	0.45318195	0.45318195	0.45318195	0.45318195	0.45318195	0.45318195	0.45318195	0.45318195	0.45318195	0.45318195	0.45318195	0.45318195	0.45318195	0.45318195	0.45318195	0.45318195	0.45318195	0.45318195	0.45318195	0.45318195	0.45318195	0.45318195	0.45318195	0.45318195	0.45318195	0.45318195	0.45318195	0.45318195	0.45318195	0.45318195	0.45318195	0.45318195	0.45318195	0.45318195	0.45318195	0.45318195	0.45318195	0.45318195	0.45318195
¸ßË¹°×ÔëÉù´¦Àí (399).mp3	0.37931925	0.37931925	0.37931925	0.37931925	0.37931925	0.37931925	0.37931925	0.37931925	0.37931925	0.37931925	0.37931925	0.37931925	0.37931925	0.37931925	0.37931925	0.37931925	0.37931925	0.37931925	0.37931925	0.37931925	0.37931925	0.37931925	0.37931925	0.37931925	0.37931925	0.37931925	0.37931925	0.37931925	0.37931925	0.37931925	0.37931925	0.37931925	0.37931925	0.37931925	0.37931925	0.37931925	0.37931925	0.37931925	0.37931925	0.37931925	0.37931925	0.37931925	0.37931925	0.37931925	0.37931925	0.37931925	0.37931925	0.37931925	0.37931925
¸ßË¹°×ÔëÉù´¦Àí (400).mp3	0.41339588	0.41339588	0.41339588	0.41339588	0.41339588	0.41339588	0.41339588	0.41339588	0.41339588	0.41339588	0.41339588	0.41339588	0.41339588	0.41339588	0.41339588	0.41339588	0.41339588	0.41339588	0.41339588	0.41339588	0.41339588	0.41339588	0.41339588	0.41339588	0.41339588	0.41339588	0.41339588	0.41339588	0.41339588	0.41339588	0.41339588	0.41339588	0.41339588	0.41339588	0.41339588	0.41339588	0.41339588	0.41339588	0.41339588	0.41339588	0.41339588	0.41339588	0.41339588	0.41339588	0.41339588	0.41339588	0.41339588	0.41339588	0.41339588
¸ßË¹°×ÔëÉù´¦Àí (401).mp3	0.39112228	0.39112228	0.39112228	0.39112228	0.39112228	0.39112228	0.39112228	0.39112228	0.39112228	0.39112228	0.39112228	0.39112228	0.39112228	0.39112228	0.39112228	0.39112228	0.39112228	0.39112228	0.39112228	0.39112228	0.39112228	0.39112228	0.39112228	0.39112228	0.39112228	0.39112228	0.39112228	0.39112228	0.39112228	0.39112228	0.39112228	0.39112228	0.39112228	0.39112228	0.39112228	0.39112228	0.39112228	0.39112228	0.39112228	0.39112228	0.39112228	0.39112228	0.39112228	0.39112228	0.39112228	0.39112228	0.39112228	0.39112228	0.39112228
¸ßË¹°×ÔëÉù´¦Àí (402).mp3	0.22082834	0.22082834	0.22082834	0.22082834	0.22082834	0.22082834	0.22082834	0.22082834	0.22082834	0.22082834	0.22082834	0.22082834	0.22082834	0.22082834	0.22082834	0.22082834	0.22082834	0.22082834	0.22082834	0.22082834	0.22082834	0.22082834	0.22082834	0.22082834	0.22082834	0.22082834	0.22082834	0.22082834	0.22082834	0.22082834	0.22082834	0.22082834	0.22082834	0.22082834	0.22082834	0.22082834	0.22082834	0.22082834	0.22082834	0.22082834	0.22082834	0.22082834	0.22082834	0.22082834	0.22082834	0.22082834	0.22082834	0.22082834	0.22082834
¸ßË¹°×ÔëÉù´¦Àí (403).mp3	0.31794068	0.31794068	0.31794068	0.31794068	0.31794068	0.31794068	0.31794068	0.31794068	0.31794068	0.31794068	0.31794068	0.31794068	0.31794068	0.31794068	0.31794068	0.31794068	0.31794068	0.31794068	0.31794068	0.31794068	0.31794068	0.31794068	0.31794068	0.31794068	0.31794068	0.31794068	0.31794068	0.31794068	0.31794068	0.31794068	0.31794068	0.31794068	0.31794068	0.31794068	0.31794068	0.31794068	0.31794068	0.31794068	0.31794068	0.31794068	0.31794068	0.31794068	0.31794068	0.31794068	0.31794068	0.31794068	0.31794068	0.31794068	0.31794068
¸ßË¹°×ÔëÉù´¦Àí (404).mp3	0.17584117	0.17584117	0.17584117	0.17584117	0.17584117	0.17584117	0.17584117	0.17584117	0.17584117	0.17584117	0.17584117	0.17584117	0.17584117	0.17584117	0.17584117	0.17584117	0.17584117	0.17584117	0.17584117	0.17584117	0.17584117	0.17584117	0.17584117	0.17584117	0.17584117	0.17584117	0.17584117	0.17584117	0.17584117	0.17584117	0.17584117	0.17584117	0.17584117	0.17584117	0.17584117	0.17584117	0.17584117	0.17584117	0.17584117	0.17584117	0.17584117	0.17584117	0.17584117	0.17584117	0.17584117	0.17584117	0.17584117	0.17584117	0.17584117
¸ßË¹°×ÔëÉù´¦Àí (405).mp3	0.19826168	0.19826168	0.19826168	0.19826168	0.19826168	0.19826168	0.19826168	0.19826168	0.19826168	0.19826168	0.19826168	0.19826168	0.19826168	0.19826168	0.19826168	0.19826168	0.19826168	0.19826168	0.19826168	0.19826168	0.19826168	0.19826168	0.19826168	0.19826168	0.19826168	0.19826168	0.19826168	0.19826168	0.19826168	0.19826168	0.19826168	0.19826168	0.19826168	0.19826168	0.19826168	0.19826168	0.19826168	0.19826168	0.19826168	0.19826168	0.19826168	0.19826168	0.19826168	0.19826168	0.19826168	0.19826168	0.19826168	0.19826168	0.19826168
¸ßË¹°×ÔëÉù´¦Àí (406).mp3	0.012451854	0.012451854	0.012451854	0.012451854	0.012451854	0.012451854	0.012451854	0.012451854	0.012451854	0.012451854	0.012451854	0.012451854	0.012451854	0.012451854	0.012451854	0.012451854	0.012451854	0.012451854	0.012451854	0.012451854	0.012451854	0.012451854	0.012451854	0.012451854	0.012451854	0.012451854	0.012451854	0.012451854	0.012451854	0.012451854	0.012451854	0.012451854	0.012451854	0.012451854	0.012451854	0.012451854	0.012451854	0.012451854	0.012451854	0.012451854	0.012451854	0.012451854	0.012451854	0.012451854	0.012451854	0.012451854	0.012451854	0.012451854	0.012451854
¸ßË¹°×ÔëÉù´¦Àí (407).mp3	0.15839463	0.15839463	0.15839463	0.15839463	0.15839463	0.15839463	0.15839463	0.15839463	0.15839463	0.15839463	0.15839463	0.15839463	0.15839463	0.15839463	0.15839463	0.15839463	0.15839463	0.15839463	0.15839463	0.15839463	0.15839463	0.15839463	0.15839463	0.15839463	0.15839463	0.15839463	0.15839463	0.15839463	0.15839463	0.15839463	0.15839463	0.15839463	0.15839463	0.15839463	0.15839463	0.15839463	0.15839463	0.15839463	0.15839463	0.15839463	0.15839463	0.15839463	0.15839463	0.15839463	0.15839463	0.15839463	0.15839463	0.15839463	0.15839463
¸ßË¹°×ÔëÉù´¦Àí (408).mp3	0.07366341	0.07366341	0.07366341	0.07366341	0.07366341	0.07366341	0.07366341	0.07366341	0.07366341	0.07366341	0.07366341	0.07366341	0.07366341	0.07366341	0.07366341	0.07366341	0.07366341	0.07366341	0.07366341	0.07366341	0.07366341	0.07366341	0.07366341	0.07366341	0.07366341	0.07366341	0.07366341	0.07366341	0.07366341	0.07366341	0.07366341	0.07366341	0.07366341	0.07366341	0.07366341	0.07366341	0.07366341	0.07366341	0.07366341	0.07366341	0.07366341	0.07366341	0.07366341	0.07366341	0.07366341	0.07366341	0.07366341	0.07366341	0.07366341
¸ßË¹°×ÔëÉù´¦Àí (409).mp3	0.066411436	0.066411436	0.066411436	0.066411436	0.066411436	0.066411436	0.066411436	0.066411436	0.066411436	0.066411436	0.066411436	0.066411436	0.066411436	0.066411436	0.066411436	0.066411436	0.066411436	0.066411436	0.066411436	0.066411436	0.066411436	0.066411436	0.066411436	0.066411436	0.066411436	0.066411436	0.066411436	0.066411436	0.066411436	0.066411436	0.066411436	0.066411436	0.066411436	0.066411436	0.066411436	0.066411436	0.066411436	0.066411436	0.066411436	0.066411436	0.066411436	0.066411436	0.066411436	0.066411436	0.066411436	0.066411436	0.066411436	0.066411436	0.066411436
¸ßË¹°×ÔëÉù´¦Àí (410).mp3	0.1988545	0.1988545	0.1988545	0.1988545	0.1988545	0.1988545	0.1988545	0.1988545	0.1988545	0.1988545	0.1988545	0.1988545	0.1988545	0.1988545	0.1988545	0.1988545	0.1988545	0.1988545	0.1988545	0.1988545	0.1988545	0.1988545	0.1988545	0.1988545	0.1988545	0.1988545	0.1988545	0.1988545	0.1988545	0.1988545	0.1988545	0.1988545	0.1988545	0.1988545	0.1988545	0.1988545	0.1988545	0.1988545	0.1988545	0.1988545	0.1988545	0.1988545	0.1988545	0.1988545	0.1988545	0.1988545	0.1988545	0.1988545	0.1988545
¸ßË¹°×ÔëÉù´¦Àí (411).mp3	0.0852264	0.0852264	0.0852264	0.0852264	0.0852264	0.0852264	0.0852264	0.0852264	0.0852264	0.0852264	0.0852264	0.0852264	0.0852264	0.0852264	0.0852264	0.0852264	0.0852264	0.0852264	0.0852264	0.0852264	0.0852264	0.0852264	0.0852264	0.0852264	0.0852264	0.0852264	0.0852264	0.0852264	0.0852264	0.0852264	0.0852264	0.0852264	0.0852264	0.0852264	0.0852264	0.0852264	0.0852264	0.0852264	0.0852264	0.0852264	0.0852264	0.0852264	0.0852264	0.0852264	0.0852264	0.0852264	0.0852264	0.0852264	0.0852264
¸ßË¹°×ÔëÉù´¦Àí (412).mp3	0.08238222	0.08238222	0.08238222	0.08238222	0.08238222	0.08238222	0.08238222	0.08238222	0.08238222	0.08238222	0.08238222	0.08238222	0.08238222	0.08238222	0.08238222	0.08238222	0.08238222	0.08238222	0.08238222	0.08238222	0.08238222	0.08238222	0.08238222	0.08238222	0.08238222	0.08238222	0.08238222	0.08238222	0.08238222	0.08238222	0.08238222	0.08238222	0.08238222	0.08238222	0.08238222	0.08238222	0.08238222	0.08238222	0.08238222	0.08238222	0.08238222	0.08238222	0.08238222	0.08238222	0.08238222	0.08238222	0.08238222	0.08238222	0.08238222
¸ßË¹°×ÔëÉù´¦Àí (413).mp3	0.1999425	0.1999425	0.1999425	0.1999425	0.1999425	0.1999425	0.1999425	0.1999425	0.1999425	0.1999425	0.1999425	0.1999425	0.1999425	0.1999425	0.1999425	0.1999425	0.1999425	0.1999425	0.1999425	0.1999425	0.1999425	0.1999425	0.1999425	0.1999425	0.1999425	0.1999425	0.1999425	0.1999425	0.1999425	0.1999425	0.1999425	0.1999425	0.1999425	0.1999425	0.1999425	0.1999425	0.1999425	0.1999425	0.1999425	0.1999425	0.1999425	0.1999425	0.1999425	0.1999425	0.1999425	0.1999425	0.1999425	0.1999425	0.1999425
¸ßË¹°×ÔëÉù´¦Àí (414).mp3	-0.011928644	-0.011928644	-0.011928644	-0.011928644	-0.011928644	-0.011928644	-0.011928644	-0.011928644	-0.011928644	-0.011928644	-0.011928644	-0.011928644	-0.011928644	-0.011928644	-0.011928644	-0.011928644	-0.011928644	-0.011928644	-0.011928644	-0.011928644	-0.011928644	-0.011928644	-0.011928644	-0.011928644	-0.011928644	-0.011928644	-0.011928644	-0.011928644	-0.011928644	-0.011928644	-0.011928644	-0.011928644	-0.011928644	-0.011928644	-0.011928644	-0.011928644	-0.011928644	-0.011928644	-0.011928644	-0.011928644	-0.011928644	-0.011928644	-0.011928644	-0.011928644	-0.011928644	-0.011928644	-0.011928644	-0.011928644	-0.011928644
¸ßË¹°×ÔëÉù´¦Àí (415).mp3	0.12742454	0.12742454	0.12742454	0.12742454	0.12742454	0.12742454	0.12742454	0.12742454	0.12742454	0.12742454	0.12742454	0.12742454	0.12742454	0.12742454	0.12742454	0.12742454	0.12742454	0.12742454	0.12742454	0.12742454	0.12742454	0.12742454	0.12742454	0.12742454	0.12742454	0.12742454	0.12742454	0.12742454	0.12742454	0.12742454	0.12742454	0.12742454	0.12742454	0.12742454	0.12742454	0.12742454	0.12742454	0.12742454	0.12742454	0.12742454	0.12742454	0.12742454	0.12742454	0.12742454	0.12742454	0.12742454	0.12742454	0.12742454	0.12742454
¸ßË¹°×ÔëÉù´¦Àí (416).mp3	-0.06296159	-0.06296159	-0.06296159	-0.06296159	-0.06296159	-0.06296159	-0.06296159	-0.06296159	-0.06296159	-0.06296159	-0.06296159	-0.06296159	-0.06296159	-0.06296159	-0.06296159	-0.06296159	-0.06296159	-0.06296159	-0.06296159	-0.06296159	-0.06296159	-0.06296159	-0.06296159	-0.06296159	-0.06296159	-0.06296159	-0.06296159	-0.06296159	-0.06296159	-0.06296159	-0.06296159	-0.06296159	-0.06296159	-0.06296159	-0.06296159	-0.06296159	-0.06296159	-0.06296159	-0.06296159	-0.06296159	-0.06296159	-0.06296159	-0.06296159	-0.06296159	-0.06296159	-0.06296159	-0.06296159	-0.06296159	-0.06296159
¸ßË¹°×ÔëÉù´¦Àí (417).mp3	0.22744615	0.22744615	0.22744615	0.22744615	0.22744615	0.22744615	0.22744615	0.22744615	0.22744615	0.22744615	0.22744615	0.22744615	0.22744615	0.22744615	0.22744615	0.22744615	0.22744615	0.22744615	0.22744615	0.22744615	0.22744615	0.22744615	0.22744615	0.22744615	0.22744615	0.22744615	0.22744615	0.22744615	0.22744615	0.22744615	0.22744615	0.22744615	0.22744615	0.22744615	0.22744615	0.22744615	0.22744615	0.22744615	0.22744615	0.22744615	0.22744615	0.22744615	0.22744615	0.22744615	0.22744615	0.22744615	0.22744615	0.22744615	0.22744615
¸ßË¹°×ÔëÉù´¦Àí (418).mp3	-0.004551921	-0.004551921	-0.004551921	-0.004551921	-0.004551921	-0.004551921	-0.004551921	-0.004551921	-0.004551921	-0.004551921	-0.004551921	-0.004551921	-0.004551921	-0.004551921	-0.004551921	-0.004551921	-0.004551921	-0.004551921	-0.004551921	-0.004551921	-0.004551921	-0.004551921	-0.004551921	-0.004551921	-0.004551921	-0.004551921	-0.004551921	-0.004551921	-0.004551921	-0.004551921	-0.004551921	-0.004551921	-0.004551921	-0.004551921	-0.004551921	-0.004551921	-0.004551921	-0.004551921	-0.004551921	-0.004551921	-0.004551921	-0.004551921	-0.004551921	-0.004551921	-0.004551921	-0.004551921	-0.004551921	-0.004551921	-0.004551921
¸ßË¹°×ÔëÉù´¦Àí (419).mp3	-0.01699366	-0.01699366	-0.01699366	-0.01699366	-0.01699366	-0.01699366	-0.01699366	-0.01699366	-0.01699366	-0.01699366	-0.01699366	-0.01699366	-0.01699366	-0.01699366	-0.01699366	-0.01699366	-0.01699366	-0.01699366	-0.01699366	-0.01699366	-0.01699366	-0.01699366	-0.01699366	-0.01699366	-0.01699366	-0.01699366	-0.01699366	-0.01699366	-0.01699366	-0.01699366	-0.01699366	-0.01699366	-0.01699366	-0.01699366	-0.01699366	-0.01699366	-0.01699366	-0.01699366	-0.01699366	-0.01699366	-0.01699366	-0.01699366	-0.01699366	-0.01699366	-0.01699366	-0.01699366	-0.01699366	-0.01699366	-0.01699366
¸ßË¹°×ÔëÉù´¦Àí (420).mp3	0.15864876	0.15864876	0.15864876	0.15864876	0.15864876	0.15864876	0.15864876	0.15864876	0.15864876	0.15864876	0.15864876	0.15864876	0.15864876	0.15864876	0.15864876	0.15864876	0.15864876	0.15864876	0.15864876	0.15864876	0.15864876	0.15864876	0.15864876	0.15864876	0.15864876	0.15864876	0.15864876	0.15864876	0.15864876	0.15864876	0.15864876	0.15864876	0.15864876	0.15864876	0.15864876	0.15864876	0.15864876	0.15864876	0.15864876	0.15864876	0.15864876	0.15864876	0.15864876	0.15864876	0.15864876	0.15864876	0.15864876	0.15864876	0.15864876
¸ßË¹°×ÔëÉù´¦Àí (421).mp3	0.19375281	0.19375281	0.19375281	0.19375281	0.19375281	0.19375281	0.19375281	0.19375281	0.19375281	0.19375281	0.19375281	0.19375281	0.19375281	0.19375281	0.19375281	0.19375281	0.19375281	0.19375281	0.19375281	0.19375281	0.19375281	0.19375281	0.19375281	0.19375281	0.19375281	0.19375281	0.19375281	0.19375281	0.19375281	0.19375281	0.19375281	0.19375281	0.19375281	0.19375281	0.19375281	0.19375281	0.19375281	0.19375281	0.19375281	0.19375281	0.19375281	0.19375281	0.19375281	0.19375281	0.19375281	0.19375281	0.19375281	0.19375281	0.19375281
¸ßË¹°×ÔëÉù´¦Àí (422).mp3	0.0631247	0.0631247	0.0631247	0.0631247	0.0631247	0.0631247	0.0631247	0.0631247	0.0631247	0.0631247	0.0631247	0.0631247	0.0631247	0.0631247	0.0631247	0.0631247	0.0631247	0.0631247	0.0631247	0.0631247	0.0631247	0.0631247	0.0631247	0.0631247	0.0631247	0.0631247	0.0631247	0.0631247	0.0631247	0.0631247	0.0631247	0.0631247	0.0631247	0.0631247	0.0631247	0.0631247	0.0631247	0.0631247	0.0631247	0.0631247	0.0631247	0.0631247	0.0631247	0.0631247	0.0631247	0.0631247	0.0631247	0.0631247	0.0631247
¸ßË¹°×ÔëÉù´¦Àí (423).mp3	0.095289916	0.095289916	0.095289916	0.095289916	0.095289916	0.095289916	0.095289916	0.095289916	0.095289916	0.095289916	0.095289916	0.095289916	0.095289916	0.095289916	0.095289916	0.095289916	0.095289916	0.095289916	0.095289916	0.095289916	0.095289916	0.095289916	0.095289916	0.095289916	0.095289916	0.095289916	0.095289916	0.095289916	0.095289916	0.095289916	0.095289916	0.095289916	0.095289916	0.095289916	0.095289916	0.095289916	0.095289916	0.095289916	0.095289916	0.095289916	0.095289916	0.095289916	0.095289916	0.095289916	0.095289916	0.095289916	0.095289916	0.095289916	0.095289916
¸ßË¹°×ÔëÉù´¦Àí (424).mp3	-0.04065049	-0.04065049	-0.04065049	-0.04065049	-0.04065049	-0.04065049	-0.04065049	-0.04065049	-0.04065049	-0.04065049	-0.04065049	-0.04065049	-0.04065049	-0.04065049	-0.04065049	-0.04065049	-0.04065049	-0.04065049	-0.04065049	-0.04065049	-0.04065049	-0.04065049	-0.04065049	-0.04065049	-0.04065049	-0.04065049	-0.04065049	-0.04065049	-0.04065049	-0.04065049	-0.04065049	-0.04065049	-0.04065049	-0.04065049	-0.04065049	-0.04065049	-0.04065049	-0.04065049	-0.04065049	-0.04065049	-0.04065049	-0.04065049	-0.04065049	-0.04065049	-0.04065049	-0.04065049	-0.04065049	-0.04065049	-0.04065049
¸ßË¹°×ÔëÉù´¦Àí (425).mp3	0.005590629	0.005590629	0.005590629	0.005590629	0.005590629	0.005590629	0.005590629	0.005590629	0.005590629	0.005590629	0.005590629	0.005590629	0.005590629	0.005590629	0.005590629	0.005590629	0.005590629	0.005590629	0.005590629	0.005590629	0.005590629	0.005590629	0.005590629	0.005590629	0.005590629	0.005590629	0.005590629	0.005590629	0.005590629	0.005590629	0.005590629	0.005590629	0.005590629	0.005590629	0.005590629	0.005590629	0.005590629	0.005590629	0.005590629	0.005590629	0.005590629	0.005590629	0.005590629	0.005590629	0.005590629	0.005590629	0.005590629	0.005590629	0.005590629
¸ßË¹°×ÔëÉù´¦Àí (426).mp3	0.5323967	0.5323967	0.5323967	0.5323967	0.5323967	0.5323967	0.5323967	0.5323967	0.5323967	0.5323967	0.5323967	0.5323967	0.5323967	0.5323967	0.5323967	0.5323967	0.5323967	0.5323967	0.5323967	0.5323967	0.5323967	0.5323967	0.5323967	0.5323967	0.5323967	0.5323967	0.5323967	0.5323967	0.5323967	0.5323967	0.5323967	0.5323967	0.5323967	0.5323967	0.5323967	0.5323967	0.5323967	0.5323967	0.5323967	0.5323967	0.5323967	0.5323967	0.5323967	0.5323967	0.5323967	0.5323967	0.5323967	0.5323967	0.5323967
¸ßË¹°×ÔëÉù´¦Àí (427).mp3	0.3512317	0.3512317	0.3512317	0.3512317	0.3512317	0.3512317	0.3512317	0.3512317	0.3512317	0.3512317	0.3512317	0.3512317	0.3512317	0.3512317	0.3512317	0.3512317	0.3512317	0.3512317	0.3512317	0.3512317	0.3512317	0.3512317	0.3512317	0.3512317	0.3512317	0.3512317	0.3512317	0.3512317	0.3512317	0.3512317	0.3512317	0.3512317	0.3512317	0.3512317	0.3512317	0.3512317	0.3512317	0.3512317	0.3512317	0.3512317	0.3512317	0.3512317	0.3512317	0.3512317	0.3512317	0.3512317	0.3512317	0.3512317	0.3512317
¸ßË¹°×ÔëÉù´¦Àí (428).mp3	0.3645652	0.3645652	0.3645652	0.3645652	0.3645652	0.3645652	0.3645652	0.3645652	0.3645652	0.3645652	0.3645652	0.3645652	0.3645652	0.3645652	0.3645652	0.3645652	0.3645652	0.3645652	0.3645652	0.3645652	0.3645652	0.3645652	0.3645652	0.3645652	0.3645652	0.3645652	0.3645652	0.3645652	0.3645652	0.3645652	0.3645652	0.3645652	0.3645652	0.3645652	0.3645652	0.3645652	0.3645652	0.3645652	0.3645652	0.3645652	0.3645652	0.3645652	0.3645652	0.3645652	0.3645652	0.3645652	0.3645652	0.3645652	0.3645652
¸ßË¹°×ÔëÉù´¦Àí (429).mp3	0.4663872	0.4663872	0.4663872	0.4663872	0.4663872	0.4663872	0.4663872	0.4663872	0.4663872	0.4663872	0.4663872	0.4663872	0.4663872	0.4663872	0.4663872	0.4663872	0.4663872	0.4663872	0.4663872	0.4663872	0.4663872	0.4663872	0.4663872	0.4663872	0.4663872	0.4663872	0.4663872	0.4663872	0.4663872	0.4663872	0.4663872	0.4663872	0.4663872	0.4663872	0.4663872	0.4663872	0.4663872	0.4663872	0.4663872	0.4663872	0.4663872	0.4663872	0.4663872	0.4663872	0.4663872	0.4663872	0.4663872	0.4663872	0.4663872
¸ßË¹°×ÔëÉù´¦Àí (430).mp3	0.5958573	0.5958573	0.5958573	0.5958573	0.5958573	0.5958573	0.5958573	0.5958573	0.5958573	0.5958573	0.5958573	0.5958573	0.5958573	0.5958573	0.5958573	0.5958573	0.5958573	0.5958573	0.5958573	0.5958573	0.5958573	0.5958573	0.5958573	0.5958573	0.5958573	0.5958573	0.5958573	0.5958573	0.5958573	0.5958573	0.5958573	0.5958573	0.5958573	0.5958573	0.5958573	0.5958573	0.5958573	0.5958573	0.5958573	0.5958573	0.5958573	0.5958573	0.5958573	0.5958573	0.5958573	0.5958573	0.5958573	0.5958573	0.5958573
¸ßË¹°×ÔëÉù´¦Àí (431).mp3	0.078166336	0.078166336	0.078166336	0.078166336	0.078166336	0.078166336	0.078166336	0.078166336	0.078166336	0.078166336	0.078166336	0.078166336	0.078166336	0.078166336	0.078166336	0.078166336	0.078166336	0.078166336	0.078166336	0.078166336	0.078166336	0.078166336	0.078166336	0.078166336	0.078166336	0.078166336	0.078166336	0.078166336	0.078166336	0.078166336	0.078166336	0.078166336	0.078166336	0.078166336	0.078166336	0.078166336	0.078166336	0.078166336	0.078166336	0.078166336	0.078166336	0.078166336	0.078166336	0.078166336	0.078166336	0.078166336	0.078166336	0.078166336	0.078166336
¸ßË¹°×ÔëÉù´¦Àí (432).mp3	0.18330422	0.18330422	0.18330422	0.18330422	0.18330422	0.18330422	0.18330422	0.18330422	0.18330422	0.18330422	0.18330422	0.18330422	0.18330422	0.18330422	0.18330422	0.18330422	0.18330422	0.18330422	0.18330422	0.18330422	0.18330422	0.18330422	0.18330422	0.18330422	0.18330422	0.18330422	0.18330422	0.18330422	0.18330422	0.18330422	0.18330422	0.18330422	0.18330422	0.18330422	0.18330422	0.18330422	0.18330422	0.18330422	0.18330422	0.18330422	0.18330422	0.18330422	0.18330422	0.18330422	0.18330422	0.18330422	0.18330422	0.18330422	0.18330422
¸ßË¹°×ÔëÉù´¦Àí (433).mp3	0.1347	0.1347	0.1347	0.1347	0.1347	0.1347	0.1347	0.1347	0.1347	0.1347	0.1347	0.1347	0.1347	0.1347	0.1347	0.1347	0.1347	0.1347	0.1347	0.1347	0.1347	0.1347	0.1347	0.1347	0.1347	0.1347	0.1347	0.1347	0.1347	0.1347	0.1347	0.1347	0.1347	0.1347	0.1347	0.1347	0.1347	0.1347	0.1347	0.1347	0.1347	0.1347	0.1347	0.1347	0.1347	0.1347	0.1347	0.1347	0.1347
¸ßË¹°×ÔëÉù´¦Àí (434).mp3	0.06967166	0.06967166	0.06967166	0.06967166	0.06967166	0.06967166	0.06967166	0.06967166	0.06967166	0.06967166	0.06967166	0.06967166	0.06967166	0.06967166	0.06967166	0.06967166	0.06967166	0.06967166	0.06967166	0.06967166	0.06967166	0.06967166	0.06967166	0.06967166	0.06967166	0.06967166	0.06967166	0.06967166	0.06967166	0.06967166	0.06967166	0.06967166	0.06967166	0.06967166	0.06967166	0.06967166	0.06967166	0.06967166	0.06967166	0.06967166	0.06967166	0.06967166	0.06967166	0.06967166	0.06967166	0.06967166	0.06967166	0.06967166	0.06967166
¸ßË¹°×ÔëÉù´¦Àí (435).mp3	0.15306261	0.15306261	0.15306261	0.15306261	0.15306261	0.15306261	0.15306261	0.15306261	0.15306261	0.15306261	0.15306261	0.15306261	0.15306261	0.15306261	0.15306261	0.15306261	0.15306261	0.15306261	0.15306261	0.15306261	0.15306261	0.15306261	0.15306261	0.15306261	0.15306261	0.15306261	0.15306261	0.15306261	0.15306261	0.15306261	0.15306261	0.15306261	0.15306261	0.15306261	0.15306261	0.15306261	0.15306261	0.15306261	0.15306261	0.15306261	0.15306261	0.15306261	0.15306261	0.15306261	0.15306261	0.15306261	0.15306261	0.15306261	0.15306261
¸ßË¹°×ÔëÉù´¦Àí (436).mp3	0.44937983	0.44937983	0.44937983	0.44937983	0.44937983	0.44937983	0.44937983	0.44937983	0.44937983	0.44937983	0.44937983	0.44937983	0.44937983	0.44937983	0.44937983	0.44937983	0.44937983	0.44937983	0.44937983	0.44937983	0.44937983	0.44937983	0.44937983	0.44937983	0.44937983	0.44937983	0.44937983	0.44937983	0.44937983	0.44937983	0.44937983	0.44937983	0.44937983	0.44937983	0.44937983	0.44937983	0.44937983	0.44937983	0.44937983	0.44937983	0.44937983	0.44937983	0.44937983	0.44937983	0.44937983	0.44937983	0.44937983	0.44937983	0.44937983
¸ßË¹°×ÔëÉù´¦Àí (437).mp3	0.19431943	0.19431943	0.19431943	0.19431943	0.19431943	0.19431943	0.19431943	0.19431943	0.19431943	0.19431943	0.19431943	0.19431943	0.19431943	0.19431943	0.19431943	0.19431943	0.19431943	0.19431943	0.19431943	0.19431943	0.19431943	0.19431943	0.19431943	0.19431943	0.19431943	0.19431943	0.19431943	0.19431943	0.19431943	0.19431943	0.19431943	0.19431943	0.19431943	0.19431943	0.19431943	0.19431943	0.19431943	0.19431943	0.19431943	0.19431943	0.19431943	0.19431943	0.19431943	0.19431943	0.19431943	0.19431943	0.19431943	0.19431943	0.19431943
¸ßË¹°×ÔëÉù´¦Àí (438).mp3	0.3372585	0.3372585	0.3372585	0.3372585	0.3372585	0.3372585	0.3372585	0.3372585	0.3372585	0.3372585	0.3372585	0.3372585	0.3372585	0.3372585	0.3372585	0.3372585	0.3372585	0.3372585	0.3372585	0.3372585	0.3372585	0.3372585	0.3372585	0.3372585	0.3372585	0.3372585	0.3372585	0.3372585	0.3372585	0.3372585	0.3372585	0.3372585	0.3372585	0.3372585	0.3372585	0.3372585	0.3372585	0.3372585	0.3372585	0.3372585	0.3372585	0.3372585	0.3372585	0.3372585	0.3372585	0.3372585	0.3372585	0.3372585	0.3372585
¸ßË¹°×ÔëÉù´¦Àí (439).mp3	0.19247055	0.19247055	0.19247055	0.19247055	0.19247055	0.19247055	0.19247055	0.19247055	0.19247055	0.19247055	0.19247055	0.19247055	0.19247055	0.19247055	0.19247055	0.19247055	0.19247055	0.19247055	0.19247055	0.19247055	0.19247055	0.19247055	0.19247055	0.19247055	0.19247055	0.19247055	0.19247055	0.19247055	0.19247055	0.19247055	0.19247055	0.19247055	0.19247055	0.19247055	0.19247055	0.19247055	0.19247055	0.19247055	0.19247055	0.19247055	0.19247055	0.19247055	0.19247055	0.19247055	0.19247055	0.19247055	0.19247055	0.19247055	0.19247055
¸ßË¹°×ÔëÉù´¦Àí (440).mp3	0.28218833	0.28218833	0.28218833	0.28218833	0.28218833	0.28218833	0.28218833	0.28218833	0.28218833	0.28218833	0.28218833	0.28218833	0.28218833	0.28218833	0.28218833	0.28218833	0.28218833	0.28218833	0.28218833	0.28218833	0.28218833	0.28218833	0.28218833	0.28218833	0.28218833	0.28218833	0.28218833	0.28218833	0.28218833	0.28218833	0.28218833	0.28218833	0.28218833	0.28218833	0.28218833	0.28218833	0.28218833	0.28218833	0.28218833	0.28218833	0.28218833	0.28218833	0.28218833	0.28218833	0.28218833	0.28218833	0.28218833	0.28218833	0.28218833
¸ßË¹°×ÔëÉù´¦Àí (441).mp3	0.19381428	0.19381428	0.19381428	0.19381428	0.19381428	0.19381428	0.19381428	0.19381428	0.19381428	0.19381428	0.19381428	0.19381428	0.19381428	0.19381428	0.19381428	0.19381428	0.19381428	0.19381428	0.19381428	0.19381428	0.19381428	0.19381428	0.19381428	0.19381428	0.19381428	0.19381428	0.19381428	0.19381428	0.19381428	0.19381428	0.19381428	0.19381428	0.19381428	0.19381428	0.19381428	0.19381428	0.19381428	0.19381428	0.19381428	0.19381428	0.19381428	0.19381428	0.19381428	0.19381428	0.19381428	0.19381428	0.19381428	0.19381428	0.19381428
¸ßË¹°×ÔëÉù´¦Àí (442).mp3	0.1911004	0.1911004	0.1911004	0.1911004	0.1911004	0.1911004	0.1911004	0.1911004	0.1911004	0.1911004	0.1911004	0.1911004	0.1911004	0.1911004	0.1911004	0.1911004	0.1911004	0.1911004	0.1911004	0.1911004	0.1911004	0.1911004	0.1911004	0.1911004	0.1911004	0.1911004	0.1911004	0.1911004	0.1911004	0.1911004	0.1911004	0.1911004	0.1911004	0.1911004	0.1911004	0.1911004	0.1911004	0.1911004	0.1911004	0.1911004	0.1911004	0.1911004	0.1911004	0.1911004	0.1911004	0.1911004	0.1911004	0.1911004	0.1911004
¸ßË¹°×ÔëÉù´¦Àí (443).mp3	0.24972877	0.24972877	0.24972877	0.24972877	0.24972877	0.24972877	0.24972877	0.24972877	0.24972877	0.24972877	0.24972877	0.24972877	0.24972877	0.24972877	0.24972877	0.24972877	0.24972877	0.24972877	0.24972877	0.24972877	0.24972877	0.24972877	0.24972877	0.24972877	0.24972877	0.24972877	0.24972877	0.24972877	0.24972877	0.24972877	0.24972877	0.24972877	0.24972877	0.24972877	0.24972877	0.24972877	0.24972877	0.24972877	0.24972877	0.24972877	0.24972877	0.24972877	0.24972877	0.24972877	0.24972877	0.24972877	0.24972877	0.24972877	0.24972877
¸ßË¹°×ÔëÉù´¦Àí (444).mp3	0.3970643	0.3970643	0.3970643	0.3970643	0.3970643	0.3970643	0.3970643	0.3970643	0.3970643	0.3970643	0.3970643	0.3970643	0.3970643	0.3970643	0.3970643	0.3970643	0.3970643	0.3970643	0.3970643	0.3970643	0.3970643	0.3970643	0.3970643	0.3970643	0.3970643	0.3970643	0.3970643	0.3970643	0.3970643	0.3970643	0.3970643	0.3970643	0.3970643	0.3970643	0.3970643	0.3970643	0.3970643	0.3970643	0.3970643	0.3970643	0.3970643	0.3970643	0.3970643	0.3970643	0.3970643	0.3970643	0.3970643	0.3970643	0.3970643
¸ßË¹°×ÔëÉù´¦Àí (445).mp3	0.11970228	0.11970228	0.11970228	0.11970228	0.11970228	0.11970228	0.11970228	0.11970228	0.11970228	0.11970228	0.11970228	0.11970228	0.11970228	0.11970228	0.11970228	0.11970228	0.11970228	0.11970228	0.11970228	0.11970228	0.11970228	0.11970228	0.11970228	0.11970228	0.11970228	0.11970228	0.11970228	0.11970228	0.11970228	0.11970228	0.11970228	0.11970228	0.11970228	0.11970228	0.11970228	0.11970228	0.11970228	0.11970228	0.11970228	0.11970228	0.11970228	0.11970228	0.11970228	0.11970228	0.11970228	0.11970228	0.11970228	0.11970228	0.11970228
¸ßË¹°×ÔëÉù´¦Àí (446).mp3	0.23589237	0.23589237	0.23589237	0.23589237	0.23589237	0.23589237	0.23589237	0.23589237	0.23589237	0.23589237	0.23589237	0.23589237	0.23589237	0.23589237	0.23589237	0.23589237	0.23589237	0.23589237	0.23589237	0.23589237	0.23589237	0.23589237	0.23589237	0.23589237	0.23589237	0.23589237	0.23589237	0.23589237	0.23589237	0.23589237	0.23589237	0.23589237	0.23589237	0.23589237	0.23589237	0.23589237	0.23589237	0.23589237	0.23589237	0.23589237	0.23589237	0.23589237	0.23589237	0.23589237	0.23589237	0.23589237	0.23589237	0.23589237	0.23589237
¸ßË¹°×ÔëÉù´¦Àí (447).mp3	0.43203887	0.43203887	0.43203887	0.43203887	0.43203887	0.43203887	0.43203887	0.43203887	0.43203887	0.43203887	0.43203887	0.43203887	0.43203887	0.43203887	0.43203887	0.43203887	0.43203887	0.43203887	0.43203887	0.43203887	0.43203887	0.43203887	0.43203887	0.43203887	0.43203887	0.43203887	0.43203887	0.43203887	0.43203887	0.43203887	0.43203887	0.43203887	0.43203887	0.43203887	0.43203887	0.43203887	0.43203887	0.43203887	0.43203887	0.43203887	0.43203887	0.43203887	0.43203887	0.43203887	0.43203887	0.43203887	0.43203887	0.43203887	0.43203887
¸ßË¹°×ÔëÉù´¦Àí (448).mp3	0.2937084	0.2937084	0.2937084	0.2937084	0.2937084	0.2937084	0.2937084	0.2937084	0.2937084	0.2937084	0.2937084	0.2937084	0.2937084	0.2937084	0.2937084	0.2937084	0.2937084	0.2937084	0.2937084	0.2937084	0.2937084	0.2937084	0.2937084	0.2937084	0.2937084	0.2937084	0.2937084	0.2937084	0.2937084	0.2937084	0.2937084	0.2937084	0.2937084	0.2937084	0.2937084	0.2937084	0.2937084	0.2937084	0.2937084	0.2937084	0.2937084	0.2937084	0.2937084	0.2937084	0.2937084	0.2937084	0.2937084	0.2937084	0.2937084
¸ßË¹°×ÔëÉù´¦Àí (449).mp3	0.28772974	0.28772974	0.28772974	0.28772974	0.28772974	0.28772974	0.28772974	0.28772974	0.28772974	0.28772974	0.28772974	0.28772974	0.28772974	0.28772974	0.28772974	0.28772974	0.28772974	0.28772974	0.28772974	0.28772974	0.28772974	0.28772974	0.28772974	0.28772974	0.28772974	0.28772974	0.28772974	0.28772974	0.28772974	0.28772974	0.28772974	0.28772974	0.28772974	0.28772974	0.28772974	0.28772974	0.28772974	0.28772974	0.28772974	0.28772974	0.28772974	0.28772974	0.28772974	0.28772974	0.28772974	0.28772974	0.28772974	0.28772974	0.28772974
¸ßË¹°×ÔëÉù´¦Àí (450).mp3	0.12618905	0.12618905	0.12618905	0.12618905	0.12618905	0.12618905	0.12618905	0.12618905	0.12618905	0.12618905	0.12618905	0.12618905	0.12618905	0.12618905	0.12618905	0.12618905	0.12618905	0.12618905	0.12618905	0.12618905	0.12618905	0.12618905	0.12618905	0.12618905	0.12618905	0.12618905	0.12618905	0.12618905	0.12618905	0.12618905	0.12618905	0.12618905	0.12618905	0.12618905	0.12618905	0.12618905	0.12618905	0.12618905	0.12618905	0.12618905	0.12618905	0.12618905	0.12618905	0.12618905	0.12618905	0.12618905	0.12618905	0.12618905	0.12618905
¸ßË¹°×ÔëÉù´¦Àí (451).mp3	0.20361039	0.20361039	0.20361039	0.20361039	0.20361039	0.20361039	0.20361039	0.20361039	0.20361039	0.20361039	0.20361039	0.20361039	0.20361039	0.20361039	0.20361039	0.20361039	0.20361039	0.20361039	0.20361039	0.20361039	0.20361039	0.20361039	0.20361039	0.20361039	0.20361039	0.20361039	0.20361039	0.20361039	0.20361039	0.20361039	0.20361039	0.20361039	0.20361039	0.20361039	0.20361039	0.20361039	0.20361039	0.20361039	0.20361039	0.20361039	0.20361039	0.20361039	0.20361039	0.20361039	0.20361039	0.20361039	0.20361039	0.20361039	0.20361039
¸ßË¹°×ÔëÉù´¦Àí (452).mp3	0.29090795	0.29090795	0.29090795	0.29090795	0.29090795	0.29090795	0.29090795	0.29090795	0.29090795	0.29090795	0.29090795	0.29090795	0.29090795	0.29090795	0.29090795	0.29090795	0.29090795	0.29090795	0.29090795	0.29090795	0.29090795	0.29090795	0.29090795	0.29090795	0.29090795	0.29090795	0.29090795	0.29090795	0.29090795	0.29090795	0.29090795	0.29090795	0.29090795	0.29090795	0.29090795	0.29090795	0.29090795	0.29090795	0.29090795	0.29090795	0.29090795	0.29090795	0.29090795	0.29090795	0.29090795	0.29090795	0.29090795	0.29090795	0.29090795
¸ßË¹°×ÔëÉù´¦Àí (453).mp3	0.18629903	0.18629903	0.18629903	0.18629903	0.18629903	0.18629903	0.18629903	0.18629903	0.18629903	0.18629903	0.18629903	0.18629903	0.18629903	0.18629903	0.18629903	0.18629903	0.18629903	0.18629903	0.18629903	0.18629903	0.18629903	0.18629903	0.18629903	0.18629903	0.18629903	0.18629903	0.18629903	0.18629903	0.18629903	0.18629903	0.18629903	0.18629903	0.18629903	0.18629903	0.18629903	0.18629903	0.18629903	0.18629903	0.18629903	0.18629903	0.18629903	0.18629903	0.18629903	0.18629903	0.18629903	0.18629903	0.18629903	0.18629903	0.18629903
¸ßË¹°×ÔëÉù´¦Àí (454).mp3	0.05199003	0.05199003	0.05199003	0.05199003	0.05199003	0.05199003	0.05199003	0.05199003	0.05199003	0.05199003	0.05199003	0.05199003	0.05199003	0.05199003	0.05199003	0.05199003	0.05199003	0.05199003	0.05199003	0.05199003	0.05199003	0.05199003	0.05199003	0.05199003	0.05199003	0.05199003	0.05199003	0.05199003	0.05199003	0.05199003	0.05199003	0.05199003	0.05199003	0.05199003	0.05199003	0.05199003	0.05199003	0.05199003	0.05199003	0.05199003	0.05199003	0.05199003	0.05199003	0.05199003	0.05199003	0.05199003	0.05199003	0.05199003	0.05199003
¸ßË¹°×ÔëÉù´¦Àí (455).mp3	0.3138068	0.3138068	0.3138068	0.3138068	0.3138068	0.3138068	0.3138068	0.3138068	0.3138068	0.3138068	0.3138068	0.3138068	0.3138068	0.3138068	0.3138068	0.3138068	0.3138068	0.3138068	0.3138068	0.3138068	0.3138068	0.3138068	0.3138068	0.3138068	0.3138068	0.3138068	0.3138068	0.3138068	0.3138068	0.3138068	0.3138068	0.3138068	0.3138068	0.3138068	0.3138068	0.3138068	0.3138068	0.3138068	0.3138068	0.3138068	0.3138068	0.3138068	0.3138068	0.3138068	0.3138068	0.3138068	0.3138068	0.3138068	0.3138068
¸ßË¹°×ÔëÉù´¦Àí (456).mp3	0.2753118	0.2753118	0.2753118	0.2753118	0.2753118	0.2753118	0.2753118	0.2753118	0.2753118	0.2753118	0.2753118	0.2753118	0.2753118	0.2753118	0.2753118	0.2753118	0.2753118	0.2753118	0.2753118	0.2753118	0.2753118	0.2753118	0.2753118	0.2753118	0.2753118	0.2753118	0.2753118	0.2753118	0.2753118	0.2753118	0.2753118	0.2753118	0.2753118	0.2753118	0.2753118	0.2753118	0.2753118	0.2753118	0.2753118	0.2753118	0.2753118	0.2753118	0.2753118	0.2753118	0.2753118	0.2753118	0.2753118	0.2753118	0.2753118
¸ßË¹°×ÔëÉù´¦Àí (457).mp3	0.14808324	0.14808324	0.14808324	0.14808324	0.14808324	0.14808324	0.14808324	0.14808324	0.14808324	0.14808324	0.14808324	0.14808324	0.14808324	0.14808324	0.14808324	0.14808324	0.14808324	0.14808324	0.14808324	0.14808324	0.14808324	0.14808324	0.14808324	0.14808324	0.14808324	0.14808324	0.14808324	0.14808324	0.14808324	0.14808324	0.14808324	0.14808324	0.14808324	0.14808324	0.14808324	0.14808324	0.14808324	0.14808324	0.14808324	0.14808324	0.14808324	0.14808324	0.14808324	0.14808324	0.14808324	0.14808324	0.14808324	0.14808324	0.14808324
¸ßË¹°×ÔëÉù´¦Àí (458).mp3	0.30086744	0.30086744	0.30086744	0.30086744	0.30086744	0.30086744	0.30086744	0.30086744	0.30086744	0.30086744	0.30086744	0.30086744	0.30086744	0.30086744	0.30086744	0.30086744	0.30086744	0.30086744	0.30086744	0.30086744	0.30086744	0.30086744	0.30086744	0.30086744	0.30086744	0.30086744	0.30086744	0.30086744	0.30086744	0.30086744	0.30086744	0.30086744	0.30086744	0.30086744	0.30086744	0.30086744	0.30086744	0.30086744	0.30086744	0.30086744	0.30086744	0.30086744	0.30086744	0.30086744	0.30086744	0.30086744	0.30086744	0.30086744	0.30086744
¸ßË¹°×ÔëÉù´¦Àí (459).mp3	0.1892634	0.1892634	0.1892634	0.1892634	0.1892634	0.1892634	0.1892634	0.1892634	0.1892634	0.1892634	0.1892634	0.1892634	0.1892634	0.1892634	0.1892634	0.1892634	0.1892634	0.1892634	0.1892634	0.1892634	0.1892634	0.1892634	0.1892634	0.1892634	0.1892634	0.1892634	0.1892634	0.1892634	0.1892634	0.1892634	0.1892634	0.1892634	0.1892634	0.1892634	0.1892634	0.1892634	0.1892634	0.1892634	0.1892634	0.1892634	0.1892634	0.1892634	0.1892634	0.1892634	0.1892634	0.1892634	0.1892634	0.1892634	0.1892634
¸ßË¹°×ÔëÉù´¦Àí (460).mp3	0.10600698	0.10600698	0.10600698	0.10600698	0.10600698	0.10600698	0.10600698	0.10600698	0.10600698	0.10600698	0.10600698	0.10600698	0.10600698	0.10600698	0.10600698	0.10600698	0.10600698	0.10600698	0.10600698	0.10600698	0.10600698	0.10600698	0.10600698	0.10600698	0.10600698	0.10600698	0.10600698	0.10600698	0.10600698	0.10600698	0.10600698	0.10600698	0.10600698	0.10600698	0.10600698	0.10600698	0.10600698	0.10600698	0.10600698	0.10600698	0.10600698	0.10600698	0.10600698	0.10600698	0.10600698	0.10600698	0.10600698	0.10600698	0.10600698
¸ßË¹°×ÔëÉù´¦Àí (461).mp3	0.23310582	0.23310582	0.23310582	0.23310582	0.23310582	0.23310582	0.23310582	0.23310582	0.23310582	0.23310582	0.23310582	0.23310582	0.23310582	0.23310582	0.23310582	0.23310582	0.23310582	0.23310582	0.23310582	0.23310582	0.23310582	0.23310582	0.23310582	0.23310582	0.23310582	0.23310582	0.23310582	0.23310582	0.23310582	0.23310582	0.23310582	0.23310582	0.23310582	0.23310582	0.23310582	0.23310582	0.23310582	0.23310582	0.23310582	0.23310582	0.23310582	0.23310582	0.23310582	0.23310582	0.23310582	0.23310582	0.23310582	0.23310582	0.23310582
¸ßË¹°×ÔëÉù´¦Àí (462).mp3	0.24218154	0.24218154	0.24218154	0.24218154	0.24218154	0.24218154	0.24218154	0.24218154	0.24218154	0.24218154	0.24218154	0.24218154	0.24218154	0.24218154	0.24218154	0.24218154	0.24218154	0.24218154	0.24218154	0.24218154	0.24218154	0.24218154	0.24218154	0.24218154	0.24218154	0.24218154	0.24218154	0.24218154	0.24218154	0.24218154	0.24218154	0.24218154	0.24218154	0.24218154	0.24218154	0.24218154	0.24218154	0.24218154	0.24218154	0.24218154	0.24218154	0.24218154	0.24218154	0.24218154	0.24218154	0.24218154	0.24218154	0.24218154	0.24218154
¸ßË¹°×ÔëÉù´¦Àí (463).mp3	0.42389295	0.42389295	0.42389295	0.42389295	0.42389295	0.42389295	0.42389295	0.42389295	0.42389295	0.42389295	0.42389295	0.42389295	0.42389295	0.42389295	0.42389295	0.42389295	0.42389295	0.42389295	0.42389295	0.42389295	0.42389295	0.42389295	0.42389295	0.42389295	0.42389295	0.42389295	0.42389295	0.42389295	0.42389295	0.42389295	0.42389295	0.42389295	0.42389295	0.42389295	0.42389295	0.42389295	0.42389295	0.42389295	0.42389295	0.42389295	0.42389295	0.42389295	0.42389295	0.42389295	0.42389295	0.42389295	0.42389295	0.42389295	0.42389295
¸ßË¹°×ÔëÉù´¦Àí (464).mp3	0.16516341	0.16516341	0.16516341	0.16516341	0.16516341	0.16516341	0.16516341	0.16516341	0.16516341	0.16516341	0.16516341	0.16516341	0.16516341	0.16516341	0.16516341	0.16516341	0.16516341	0.16516341	0.16516341	0.16516341	0.16516341	0.16516341	0.16516341	0.16516341	0.16516341	0.16516341	0.16516341	0.16516341	0.16516341	0.16516341	0.16516341	0.16516341	0.16516341	0.16516341	0.16516341	0.16516341	0.16516341	0.16516341	0.16516341	0.16516341	0.16516341	0.16516341	0.16516341	0.16516341	0.16516341	0.16516341	0.16516341	0.16516341	0.16516341
¸ßË¹°×ÔëÉù´¦Àí (465).mp3	0.19098386	0.19098386	0.19098386	0.19098386	0.19098386	0.19098386	0.19098386	0.19098386	0.19098386	0.19098386	0.19098386	0.19098386	0.19098386	0.19098386	0.19098386	0.19098386	0.19098386	0.19098386	0.19098386	0.19098386	0.19098386	0.19098386	0.19098386	0.19098386	0.19098386	0.19098386	0.19098386	0.19098386	0.19098386	0.19098386	0.19098386	0.19098386	0.19098386	0.19098386	0.19098386	0.19098386	0.19098386	0.19098386	0.19098386	0.19098386	0.19098386	0.19098386	0.19098386	0.19098386	0.19098386	0.19098386	0.19098386	0.19098386	0.19098386
¸ßË¹°×ÔëÉù´¦Àí (466).mp3	0.32522422	0.32522422	0.32522422	0.32522422	0.32522422	0.32522422	0.32522422	0.32522422	0.32522422	0.32522422	0.32522422	0.32522422	0.32522422	0.32522422	0.32522422	0.32522422	0.32522422	0.32522422	0.32522422	0.32522422	0.32522422	0.32522422	0.32522422	0.32522422	0.32522422	0.32522422	0.32522422	0.32522422	0.32522422	0.32522422	0.32522422	0.32522422	0.32522422	0.32522422	0.32522422	0.32522422	0.32522422	0.32522422	0.32522422	0.32522422	0.32522422	0.32522422	0.32522422	0.32522422	0.32522422	0.32522422	0.32522422	0.32522422	0.32522422
¸ßË¹°×ÔëÉù´¦Àí (467).mp3	0.11814794	0.11814794	0.11814794	0.11814794	0.11814794	0.11814794	0.11814794	0.11814794	0.11814794	0.11814794	0.11814794	0.11814794	0.11814794	0.11814794	0.11814794	0.11814794	0.11814794	0.11814794	0.11814794	0.11814794	0.11814794	0.11814794	0.11814794	0.11814794	0.11814794	0.11814794	0.11814794	0.11814794	0.11814794	0.11814794	0.11814794	0.11814794	0.11814794	0.11814794	0.11814794	0.11814794	0.11814794	0.11814794	0.11814794	0.11814794	0.11814794	0.11814794	0.11814794	0.11814794	0.11814794	0.11814794	0.11814794	0.11814794	0.11814794
¸ßË¹°×ÔëÉù´¦Àí (468).mp3	0.48259938	0.48259938	0.48259938	0.48259938	0.48259938	0.48259938	0.48259938	0.48259938	0.48259938	0.48259938	0.48259938	0.48259938	0.48259938	0.48259938	0.48259938	0.48259938	0.48259938	0.48259938	0.48259938	0.48259938	0.48259938	0.48259938	0.48259938	0.48259938	0.48259938	0.48259938	0.48259938	0.48259938	0.48259938	0.48259938	0.48259938	0.48259938	0.48259938	0.48259938	0.48259938	0.48259938	0.48259938	0.48259938	0.48259938	0.48259938	0.48259938	0.48259938	0.48259938	0.48259938	0.48259938	0.48259938	0.48259938	0.48259938	0.48259938
¸ßË¹°×ÔëÉù´¦Àí (469).mp3	0.11678952	0.11678952	0.11678952	0.11678952	0.11678952	0.11678952	0.11678952	0.11678952	0.11678952	0.11678952	0.11678952	0.11678952	0.11678952	0.11678952	0.11678952	0.11678952	0.11678952	0.11678952	0.11678952	0.11678952	0.11678952	0.11678952	0.11678952	0.11678952	0.11678952	0.11678952	0.11678952	0.11678952	0.11678952	0.11678952	0.11678952	0.11678952	0.11678952	0.11678952	0.11678952	0.11678952	0.11678952	0.11678952	0.11678952	0.11678952	0.11678952	0.11678952	0.11678952	0.11678952	0.11678952	0.11678952	0.11678952	0.11678952	0.11678952
¸ßË¹°×ÔëÉù´¦Àí (470).mp3	0.4335624	0.4335624	0.4335624	0.4335624	0.4335624	0.4335624	0.4335624	0.4335624	0.4335624	0.4335624	0.4335624	0.4335624	0.4335624	0.4335624	0.4335624	0.4335624	0.4335624	0.4335624	0.4335624	0.4335624	0.4335624	0.4335624	0.4335624	0.4335624	0.4335624	0.4335624	0.4335624	0.4335624	0.4335624	0.4335624	0.4335624	0.4335624	0.4335624	0.4335624	0.4335624	0.4335624	0.4335624	0.4335624	0.4335624	0.4335624	0.4335624	0.4335624	0.4335624	0.4335624	0.4335624	0.4335624	0.4335624	0.4335624	0.4335624
¸ßË¹°×ÔëÉù´¦Àí (471).mp3	0.24778694	0.24778694	0.24778694	0.24778694	0.24778694	0.24778694	0.24778694	0.24778694	0.24778694	0.24778694	0.24778694	0.24778694	0.24778694	0.24778694	0.24778694	0.24778694	0.24778694	0.24778694	0.24778694	0.24778694	0.24778694	0.24778694	0.24778694	0.24778694	0.24778694	0.24778694	0.24778694	0.24778694	0.24778694	0.24778694	0.24778694	0.24778694	0.24778694	0.24778694	0.24778694	0.24778694	0.24778694	0.24778694	0.24778694	0.24778694	0.24778694	0.24778694	0.24778694	0.24778694	0.24778694	0.24778694	0.24778694	0.24778694	0.24778694
¸ßË¹°×ÔëÉù´¦Àí (472).mp3	0.13018079	0.13018079	0.13018079	0.13018079	0.13018079	0.13018079	0.13018079	0.13018079	0.13018079	0.13018079	0.13018079	0.13018079	0.13018079	0.13018079	0.13018079	0.13018079	0.13018079	0.13018079	0.13018079	0.13018079	0.13018079	0.13018079	0.13018079	0.13018079	0.13018079	0.13018079	0.13018079	0.13018079	0.13018079	0.13018079	0.13018079	0.13018079	0.13018079	0.13018079	0.13018079	0.13018079	0.13018079	0.13018079	0.13018079	0.13018079	0.13018079	0.13018079	0.13018079	0.13018079	0.13018079	0.13018079	0.13018079	0.13018079	0.13018079
¸ßË¹°×ÔëÉù´¦Àí (473).mp3	0.22488436	0.22488436	0.22488436	0.22488436	0.22488436	0.22488436	0.22488436	0.22488436	0.22488436	0.22488436	0.22488436	0.22488436	0.22488436	0.22488436	0.22488436	0.22488436	0.22488436	0.22488436	0.22488436	0.22488436	0.22488436	0.22488436	0.22488436	0.22488436	0.22488436	0.22488436	0.22488436	0.22488436	0.22488436	0.22488436	0.22488436	0.22488436	0.22488436	0.22488436	0.22488436	0.22488436	0.22488436	0.22488436	0.22488436	0.22488436	0.22488436	0.22488436	0.22488436	0.22488436	0.22488436	0.22488436	0.22488436	0.22488436	0.22488436
¸ßË¹°×ÔëÉù´¦Àí (474).mp3	0.15291488	0.15291488	0.15291488	0.15291488	0.15291488	0.15291488	0.15291488	0.15291488	0.15291488	0.15291488	0.15291488	0.15291488	0.15291488	0.15291488	0.15291488	0.15291488	0.15291488	0.15291488	0.15291488	0.15291488	0.15291488	0.15291488	0.15291488	0.15291488	0.15291488	0.15291488	0.15291488	0.15291488	0.15291488	0.15291488	0.15291488	0.15291488	0.15291488	0.15291488	0.15291488	0.15291488	0.15291488	0.15291488	0.15291488	0.15291488	0.15291488	0.15291488	0.15291488	0.15291488	0.15291488	0.15291488	0.15291488	0.15291488	0.15291488
¸ßË¹°×ÔëÉù´¦Àí (475).mp3	0.2404806	0.2404806	0.2404806	0.2404806	0.2404806	0.2404806	0.2404806	0.2404806	0.2404806	0.2404806	0.2404806	0.2404806	0.2404806	0.2404806	0.2404806	0.2404806	0.2404806	0.2404806	0.2404806	0.2404806	0.2404806	0.2404806	0.2404806	0.2404806	0.2404806	0.2404806	0.2404806	0.2404806	0.2404806	0.2404806	0.2404806	0.2404806	0.2404806	0.2404806	0.2404806	0.2404806	0.2404806	0.2404806	0.2404806	0.2404806	0.2404806	0.2404806	0.2404806	0.2404806	0.2404806	0.2404806	0.2404806	0.2404806	0.2404806
¸ßË¹°×ÔëÉù´¦Àí (476).mp3	0.17530885	0.17530885	0.17530885	0.17530885	0.17530885	0.17530885	0.17530885	0.17530885	0.17530885	0.17530885	0.17530885	0.17530885	0.17530885	0.17530885	0.17530885	0.17530885	0.17530885	0.17530885	0.17530885	0.17530885	0.17530885	0.17530885	0.17530885	0.17530885	0.17530885	0.17530885	0.17530885	0.17530885	0.17530885	0.17530885	0.17530885	0.17530885	0.17530885	0.17530885	0.17530885	0.17530885	0.17530885	0.17530885	0.17530885	0.17530885	0.17530885	0.17530885	0.17530885	0.17530885	0.17530885	0.17530885	0.17530885	0.17530885	0.17530885
¸ßË¹°×ÔëÉù´¦Àí (477).mp3	0.31257084	0.31257084	0.31257084	0.31257084	0.31257084	0.31257084	0.31257084	0.31257084	0.31257084	0.31257084	0.31257084	0.31257084	0.31257084	0.31257084	0.31257084	0.31257084	0.31257084	0.31257084	0.31257084	0.31257084	0.31257084	0.31257084	0.31257084	0.31257084	0.31257084	0.31257084	0.31257084	0.31257084	0.31257084	0.31257084	0.31257084	0.31257084	0.31257084	0.31257084	0.31257084	0.31257084	0.31257084	0.31257084	0.31257084	0.31257084	0.31257084	0.31257084	0.31257084	0.31257084	0.31257084	0.31257084	0.31257084	0.31257084	0.31257084
¸ßË¹°×ÔëÉù´¦Àí (478).mp3	0.3510571	0.3510571	0.3510571	0.3510571	0.3510571	0.3510571	0.3510571	0.3510571	0.3510571	0.3510571	0.3510571	0.3510571	0.3510571	0.3510571	0.3510571	0.3510571	0.3510571	0.3510571	0.3510571	0.3510571	0.3510571	0.3510571	0.3510571	0.3510571	0.3510571	0.3510571	0.3510571	0.3510571	0.3510571	0.3510571	0.3510571	0.3510571	0.3510571	0.3510571	0.3510571	0.3510571	0.3510571	0.3510571	0.3510571	0.3510571	0.3510571	0.3510571	0.3510571	0.3510571	0.3510571	0.3510571	0.3510571	0.3510571	0.3510571
¸ßË¹°×ÔëÉù´¦Àí (479).mp3	0.34806177	0.34806177	0.34806177	0.34806177	0.34806177	0.34806177	0.34806177	0.34806177	0.34806177	0.34806177	0.34806177	0.34806177	0.34806177	0.34806177	0.34806177	0.34806177	0.34806177	0.34806177	0.34806177	0.34806177	0.34806177	0.34806177	0.34806177	0.34806177	0.34806177	0.34806177	0.34806177	0.34806177	0.34806177	0.34806177	0.34806177	0.34806177	0.34806177	0.34806177	0.34806177	0.34806177	0.34806177	0.34806177	0.34806177	0.34806177	0.34806177	0.34806177	0.34806177	0.34806177	0.34806177	0.34806177	0.34806177	0.34806177	0.34806177
¸ßË¹°×ÔëÉù´¦Àí (480).mp3	0.23637185	0.23637185	0.23637185	0.23637185	0.23637185	0.23637185	0.23637185	0.23637185	0.23637185	0.23637185	0.23637185	0.23637185	0.23637185	0.23637185	0.23637185	0.23637185	0.23637185	0.23637185	0.23637185	0.23637185	0.23637185	0.23637185	0.23637185	0.23637185	0.23637185	0.23637185	0.23637185	0.23637185	0.23637185	0.23637185	0.23637185	0.23637185	0.23637185	0.23637185	0.23637185	0.23637185	0.23637185	0.23637185	0.23637185	0.23637185	0.23637185	0.23637185	0.23637185	0.23637185	0.23637185	0.23637185	0.23637185	0.23637185	0.23637185
¸ßË¹°×ÔëÉù´¦Àí (481).mp3	0.24352154	0.24352154	0.24352154	0.24352154	0.24352154	0.24352154	0.24352154	0.24352154	0.24352154	0.24352154	0.24352154	0.24352154	0.24352154	0.24352154	0.24352154	0.24352154	0.24352154	0.24352154	0.24352154	0.24352154	0.24352154	0.24352154	0.24352154	0.24352154	0.24352154	0.24352154	0.24352154	0.24352154	0.24352154	0.24352154	0.24352154	0.24352154	0.24352154	0.24352154	0.24352154	0.24352154	0.24352154	0.24352154	0.24352154	0.24352154	0.24352154	0.24352154	0.24352154	0.24352154	0.24352154	0.24352154	0.24352154	0.24352154	0.24352154
¸ßË¹°×ÔëÉù´¦Àí (482).mp3	0.19559996	0.19559996	0.19559996	0.19559996	0.19559996	0.19559996	0.19559996	0.19559996	0.19559996	0.19559996	0.19559996	0.19559996	0.19559996	0.19559996	0.19559996	0.19559996	0.19559996	0.19559996	0.19559996	0.19559996	0.19559996	0.19559996	0.19559996	0.19559996	0.19559996	0.19559996	0.19559996	0.19559996	0.19559996	0.19559996	0.19559996	0.19559996	0.19559996	0.19559996	0.19559996	0.19559996	0.19559996	0.19559996	0.19559996	0.19559996	0.19559996	0.19559996	0.19559996	0.19559996	0.19559996	0.19559996	0.19559996	0.19559996	0.19559996
¸ßË¹°×ÔëÉù´¦Àí (483).mp3	0.12389003	0.12389003	0.12389003	0.12389003	0.12389003	0.12389003	0.12389003	0.12389003	0.12389003	0.12389003	0.12389003	0.12389003	0.12389003	0.12389003	0.12389003	0.12389003	0.12389003	0.12389003	0.12389003	0.12389003	0.12389003	0.12389003	0.12389003	0.12389003	0.12389003	0.12389003	0.12389003	0.12389003	0.12389003	0.12389003	0.12389003	0.12389003	0.12389003	0.12389003	0.12389003	0.12389003	0.12389003	0.12389003	0.12389003	0.12389003	0.12389003	0.12389003	0.12389003	0.12389003	0.12389003	0.12389003	0.12389003	0.12389003	0.12389003
¸ßË¹°×ÔëÉù´¦Àí (484).mp3	0.3032069	0.3032069	0.3032069	0.3032069	0.3032069	0.3032069	0.3032069	0.3032069	0.3032069	0.3032069	0.3032069	0.3032069	0.3032069	0.3032069	0.3032069	0.3032069	0.3032069	0.3032069	0.3032069	0.3032069	0.3032069	0.3032069	0.3032069	0.3032069	0.3032069	0.3032069	0.3032069	0.3032069	0.3032069	0.3032069	0.3032069	0.3032069	0.3032069	0.3032069	0.3032069	0.3032069	0.3032069	0.3032069	0.3032069	0.3032069	0.3032069	0.3032069	0.3032069	0.3032069	0.3032069	0.3032069	0.3032069	0.3032069	0.3032069
¸ßË¹°×ÔëÉù´¦Àí (485).mp3	0.30204082	0.30204082	0.30204082	0.30204082	0.30204082	0.30204082	0.30204082	0.30204082	0.30204082	0.30204082	0.30204082	0.30204082	0.30204082	0.30204082	0.30204082	0.30204082	0.30204082	0.30204082	0.30204082	0.30204082	0.30204082	0.30204082	0.30204082	0.30204082	0.30204082	0.30204082	0.30204082	0.30204082	0.30204082	0.30204082	0.30204082	0.30204082	0.30204082	0.30204082	0.30204082	0.30204082	0.30204082	0.30204082	0.30204082	0.30204082	0.30204082	0.30204082	0.30204082	0.30204082	0.30204082	0.30204082	0.30204082	0.30204082	0.30204082
¸ßË¹°×ÔëÉù´¦Àí (486).mp3	0.2997202	0.2997202	0.2997202	0.2997202	0.2997202	0.2997202	0.2997202	0.2997202	0.2997202	0.2997202	0.2997202	0.2997202	0.2997202	0.2997202	0.2997202	0.2997202	0.2997202	0.2997202	0.2997202	0.2997202	0.2997202	0.2997202	0.2997202	0.2997202	0.2997202	0.2997202	0.2997202	0.2997202	0.2997202	0.2997202	0.2997202	0.2997202	0.2997202	0.2997202	0.2997202	0.2997202	0.2997202	0.2997202	0.2997202	0.2997202	0.2997202	0.2997202	0.2997202	0.2997202	0.2997202	0.2997202	0.2997202	0.2997202	0.2997202
¸ßË¹°×ÔëÉù´¦Àí (487).mp3	0.24009733	0.24009733	0.24009733	0.24009733	0.24009733	0.24009733	0.24009733	0.24009733	0.24009733	0.24009733	0.24009733	0.24009733	0.24009733	0.24009733	0.24009733	0.24009733	0.24009733	0.24009733	0.24009733	0.24009733	0.24009733	0.24009733	0.24009733	0.24009733	0.24009733	0.24009733	0.24009733	0.24009733	0.24009733	0.24009733	0.24009733	0.24009733	0.24009733	0.24009733	0.24009733	0.24009733	0.24009733	0.24009733	0.24009733	0.24009733	0.24009733	0.24009733	0.24009733	0.24009733	0.24009733	0.24009733	0.24009733	0.24009733	0.24009733
¸ßË¹°×ÔëÉù´¦Àí (488).mp3	0.13084008	0.13084008	0.13084008	0.13084008	0.13084008	0.13084008	0.13084008	0.13084008	0.13084008	0.13084008	0.13084008	0.13084008	0.13084008	0.13084008	0.13084008	0.13084008	0.13084008	0.13084008	0.13084008	0.13084008	0.13084008	0.13084008	0.13084008	0.13084008	0.13084008	0.13084008	0.13084008	0.13084008	0.13084008	0.13084008	0.13084008	0.13084008	0.13084008	0.13084008	0.13084008	0.13084008	0.13084008	0.13084008	0.13084008	0.13084008	0.13084008	0.13084008	0.13084008	0.13084008	0.13084008	0.13084008	0.13084008	0.13084008	0.13084008
¸ßË¹°×ÔëÉù´¦Àí (489).mp3	0.32182863	0.32182863	0.32182863	0.32182863	0.32182863	0.32182863	0.32182863	0.32182863	0.32182863	0.32182863	0.32182863	0.32182863	0.32182863	0.32182863	0.32182863	0.32182863	0.32182863	0.32182863	0.32182863	0.32182863	0.32182863	0.32182863	0.32182863	0.32182863	0.32182863	0.32182863	0.32182863	0.32182863	0.32182863	0.32182863	0.32182863	0.32182863	0.32182863	0.32182863	0.32182863	0.32182863	0.32182863	0.32182863	0.32182863	0.32182863	0.32182863	0.32182863	0.32182863	0.32182863	0.32182863	0.32182863	0.32182863	0.32182863	0.32182863
¸ßË¹°×ÔëÉù´¦Àí (490).mp3	0.35088155	0.35088155	0.35088155	0.35088155	0.35088155	0.35088155	0.35088155	0.35088155	0.35088155	0.35088155	0.35088155	0.35088155	0.35088155	0.35088155	0.35088155	0.35088155	0.35088155	0.35088155	0.35088155	0.35088155	0.35088155	0.35088155	0.35088155	0.35088155	0.35088155	0.35088155	0.35088155	0.35088155	0.35088155	0.35088155	0.35088155	0.35088155	0.35088155	0.35088155	0.35088155	0.35088155	0.35088155	0.35088155	0.35088155	0.35088155	0.35088155	0.35088155	0.35088155	0.35088155	0.35088155	0.35088155	0.35088155	0.35088155	0.35088155
¸ßË¹°×ÔëÉù´¦Àí (491).mp3	0.044628095	0.044628095	0.044628095	0.044628095	0.044628095	0.044628095	0.044628095	0.044628095	0.044628095	0.044628095	0.044628095	0.044628095	0.044628095	0.044628095	0.044628095	0.044628095	0.044628095	0.044628095	0.044628095	0.044628095	0.044628095	0.044628095	0.044628095	0.044628095	0.044628095	0.044628095	0.044628095	0.044628095	0.044628095	0.044628095	0.044628095	0.044628095	0.044628095	0.044628095	0.044628095	0.044628095	0.044628095	0.044628095	0.044628095	0.044628095	0.044628095	0.044628095	0.044628095	0.044628095	0.044628095	0.044628095	0.044628095	0.044628095	0.044628095
¸ßË¹°×ÔëÉù´¦Àí (492).mp3	0.17212462	0.17212462	0.17212462	0.17212462	0.17212462	0.17212462	0.17212462	0.17212462	0.17212462	0.17212462	0.17212462	0.17212462	0.17212462	0.17212462	0.17212462	0.17212462	0.17212462	0.17212462	0.17212462	0.17212462	0.17212462	0.17212462	0.17212462	0.17212462	0.17212462	0.17212462	0.17212462	0.17212462	0.17212462	0.17212462	0.17212462	0.17212462	0.17212462	0.17212462	0.17212462	0.17212462	0.17212462	0.17212462	0.17212462	0.17212462	0.17212462	0.17212462	0.17212462	0.17212462	0.17212462	0.17212462	0.17212462	0.17212462	0.17212462
¸ßË¹°×ÔëÉù´¦Àí (493).mp3	0.1494997	0.1494997	0.1494997	0.1494997	0.1494997	0.1494997	0.1494997	0.1494997	0.1494997	0.1494997	0.1494997	0.1494997	0.1494997	0.1494997	0.1494997	0.1494997	0.1494997	0.1494997	0.1494997	0.1494997	0.1494997	0.1494997	0.1494997	0.1494997	0.1494997	0.1494997	0.1494997	0.1494997	0.1494997	0.1494997	0.1494997	0.1494997	0.1494997	0.1494997	0.1494997	0.1494997	0.1494997	0.1494997	0.1494997	0.1494997	0.1494997	0.1494997	0.1494997	0.1494997	0.1494997	0.1494997	0.1494997	0.1494997	0.1494997
¸ßË¹°×ÔëÉù´¦Àí (494).mp3	0.17235065	0.17235065	0.17235065	0.17235065	0.17235065	0.17235065	0.17235065	0.17235065	0.17235065	0.17235065	0.17235065	0.17235065	0.17235065	0.17235065	0.17235065	0.17235065	0.17235065	0.17235065	0.17235065	0.17235065	0.17235065	0.17235065	0.17235065	0.17235065	0.17235065	0.17235065	0.17235065	0.17235065	0.17235065	0.17235065	0.17235065	0.17235065	0.17235065	0.17235065	0.17235065	0.17235065	0.17235065	0.17235065	0.17235065	0.17235065	0.17235065	0.17235065	0.17235065	0.17235065	0.17235065	0.17235065	0.17235065	0.17235065	0.17235065
¸ßË¹°×ÔëÉù´¦Àí (495).mp3	0.26468578	0.26468578	0.26468578	0.26468578	0.26468578	0.26468578	0.26468578	0.26468578	0.26468578	0.26468578	0.26468578	0.26468578	0.26468578	0.26468578	0.26468578	0.26468578	0.26468578	0.26468578	0.26468578	0.26468578	0.26468578	0.26468578	0.26468578	0.26468578	0.26468578	0.26468578	0.26468578	0.26468578	0.26468578	0.26468578	0.26468578	0.26468578	0.26468578	0.26468578	0.26468578	0.26468578	0.26468578	0.26468578	0.26468578	0.26468578	0.26468578	0.26468578	0.26468578	0.26468578	0.26468578	0.26468578	0.26468578	0.26468578	0.26468578
¸ßË¹°×ÔëÉù´¦Àí (496).mp3	0.31726614	0.31726614	0.31726614	0.31726614	0.31726614	0.31726614	0.31726614	0.31726614	0.31726614	0.31726614	0.31726614	0.31726614	0.31726614	0.31726614	0.31726614	0.31726614	0.31726614	0.31726614	0.31726614	0.31726614	0.31726614	0.31726614	0.31726614	0.31726614	0.31726614	0.31726614	0.31726614	0.31726614	0.31726614	0.31726614	0.31726614	0.31726614	0.31726614	0.31726614	0.31726614	0.31726614	0.31726614	0.31726614	0.31726614	0.31726614	0.31726614	0.31726614	0.31726614	0.31726614	0.31726614	0.31726614	0.31726614	0.31726614	0.31726614
¸ßË¹°×ÔëÉù´¦Àí (497).mp3	0.20348586	0.20348586	0.20348586	0.20348586	0.20348586	0.20348586	0.20348586	0.20348586	0.20348586	0.20348586	0.20348586	0.20348586	0.20348586	0.20348586	0.20348586	0.20348586	0.20348586	0.20348586	0.20348586	0.20348586	0.20348586	0.20348586	0.20348586	0.20348586	0.20348586	0.20348586	0.20348586	0.20348586	0.20348586	0.20348586	0.20348586	0.20348586	0.20348586	0.20348586	0.20348586	0.20348586	0.20348586	0.20348586	0.20348586	0.20348586	0.20348586	0.20348586	0.20348586	0.20348586	0.20348586	0.20348586	0.20348586	0.20348586	0.20348586
¸ßË¹°×ÔëÉù´¦Àí (498).mp3	0.099109575	0.099109575	0.099109575	0.099109575	0.099109575	0.099109575	0.099109575	0.099109575	0.099109575	0.099109575	0.099109575	0.099109575	0.099109575	0.099109575	0.099109575	0.099109575	0.099109575	0.099109575	0.099109575	0.099109575	0.099109575	0.099109575	0.099109575	0.099109575	0.099109575	0.099109575	0.099109575	0.099109575	0.099109575	0.099109575	0.099109575	0.099109575	0.099109575	0.099109575	0.099109575	0.099109575	0.099109575	0.099109575	0.099109575	0.099109575	0.099109575	0.099109575	0.099109575	0.099109575	0.099109575	0.099109575	0.099109575	0.099109575	0.099109575
¸ßË¹°×ÔëÉù´¦Àí (499).mp3	0.3023548	0.3023548	0.3023548	0.3023548	0.3023548	0.3023548	0.3023548	0.3023548	0.3023548	0.3023548	0.3023548	0.3023548	0.3023548	0.3023548	0.3023548	0.3023548	0.3023548	0.3023548	0.3023548	0.3023548	0.3023548	0.3023548	0.3023548	0.3023548	0.3023548	0.3023548	0.3023548	0.3023548	0.3023548	0.3023548	0.3023548	0.3023548	0.3023548	0.3023548	0.3023548	0.3023548	0.3023548	0.3023548	0.3023548	0.3023548	0.3023548	0.3023548	0.3023548	0.3023548	0.3023548	0.3023548	0.3023548	0.3023548	0.3023548
¸ßË¹°×ÔëÉù´¦Àí (500).mp3	0.33202404	0.33202404	0.33202404	0.33202404	0.33202404	0.33202404	0.33202404	0.33202404	0.33202404	0.33202404	0.33202404	0.33202404	0.33202404	0.33202404	0.33202404	0.33202404	0.33202404	0.33202404	0.33202404	0.33202404	0.33202404	0.33202404	0.33202404	0.33202404	0.33202404	0.33202404	0.33202404	0.33202404	0.33202404	0.33202404	0.33202404	0.33202404	0.33202404	0.33202404	0.33202404	0.33202404	0.33202404	0.33202404	0.33202404	0.33202404	0.33202404	0.33202404	0.33202404	0.33202404	0.33202404	0.33202404	0.33202404	0.33202404	0.33202404
¸ßË¹°×ÔëÉù´¦Àí (501).mp3	0.3606042	0.3606042	0.3606042	0.3606042	0.3606042	0.3606042	0.3606042	0.3606042	0.3606042	0.3606042	0.3606042	0.3606042	0.3606042	0.3606042	0.3606042	0.3606042	0.3606042	0.3606042	0.3606042	0.3606042	0.3606042	0.3606042	0.3606042	0.3606042	0.3606042	0.3606042	0.3606042	0.3606042	0.3606042	0.3606042	0.3606042	0.3606042	0.3606042	0.3606042	0.3606042	0.3606042	0.3606042	0.3606042	0.3606042	0.3606042	0.3606042	0.3606042	0.3606042	0.3606042	0.3606042	0.3606042	0.3606042	0.3606042	0.3606042
¸ßË¹°×ÔëÉù´¦Àí (502).mp3	0.35956955	0.35956955	0.35956955	0.35956955	0.35956955	0.35956955	0.35956955	0.35956955	0.35956955	0.35956955	0.35956955	0.35956955	0.35956955	0.35956955	0.35956955	0.35956955	0.35956955	0.35956955	0.35956955	0.35956955	0.35956955	0.35956955	0.35956955	0.35956955	0.35956955	0.35956955	0.35956955	0.35956955	0.35956955	0.35956955	0.35956955	0.35956955	0.35956955	0.35956955	0.35956955	0.35956955	0.35956955	0.35956955	0.35956955	0.35956955	0.35956955	0.35956955	0.35956955	0.35956955	0.35956955	0.35956955	0.35956955	0.35956955	0.35956955
¸ßË¹°×ÔëÉù´¦Àí (503).mp3	0.20465498	0.20465498	0.20465498	0.20465498	0.20465498	0.20465498	0.20465498	0.20465498	0.20465498	0.20465498	0.20465498	0.20465498	0.20465498	0.20465498	0.20465498	0.20465498	0.20465498	0.20465498	0.20465498	0.20465498	0.20465498	0.20465498	0.20465498	0.20465498	0.20465498	0.20465498	0.20465498	0.20465498	0.20465498	0.20465498	0.20465498	0.20465498	0.20465498	0.20465498	0.20465498	0.20465498	0.20465498	0.20465498	0.20465498	0.20465498	0.20465498	0.20465498	0.20465498	0.20465498	0.20465498	0.20465498	0.20465498	0.20465498	0.20465498
¸ßË¹°×ÔëÉù´¦Àí (504).mp3	0.17926323	0.17926323	0.17926323	0.17926323	0.17926323	0.17926323	0.17926323	0.17926323	0.17926323	0.17926323	0.17926323	0.17926323	0.17926323	0.17926323	0.17926323	0.17926323	0.17926323	0.17926323	0.17926323	0.17926323	0.17926323	0.17926323	0.17926323	0.17926323	0.17926323	0.17926323	0.17926323	0.17926323	0.17926323	0.17926323	0.17926323	0.17926323	0.17926323	0.17926323	0.17926323	0.17926323	0.17926323	0.17926323	0.17926323	0.17926323	0.17926323	0.17926323	0.17926323	0.17926323	0.17926323	0.17926323	0.17926323	0.17926323	0.17926323
¸ßË¹°×ÔëÉù´¦Àí (505).mp3	0.09793183	0.09793183	0.09793183	0.09793183	0.09793183	0.09793183	0.09793183	0.09793183	0.09793183	0.09793183	0.09793183	0.09793183	0.09793183	0.09793183	0.09793183	0.09793183	0.09793183	0.09793183	0.09793183	0.09793183	0.09793183	0.09793183	0.09793183	0.09793183	0.09793183	0.09793183	0.09793183	0.09793183	0.09793183	0.09793183	0.09793183	0.09793183	0.09793183	0.09793183	0.09793183	0.09793183	0.09793183	0.09793183	0.09793183	0.09793183	0.09793183	0.09793183	0.09793183	0.09793183	0.09793183	0.09793183	0.09793183	0.09793183	0.09793183
¸ßË¹°×ÔëÉù´¦Àí (506).mp3	0.11788662	0.11788662	0.11788662	0.11788662	0.11788662	0.11788662	0.11788662	0.11788662	0.11788662	0.11788662	0.11788662	0.11788662	0.11788662	0.11788662	0.11788662	0.11788662	0.11788662	0.11788662	0.11788662	0.11788662	0.11788662	0.11788662	0.11788662	0.11788662	0.11788662	0.11788662	0.11788662	0.11788662	0.11788662	0.11788662	0.11788662	0.11788662	0.11788662	0.11788662	0.11788662	0.11788662	0.11788662	0.11788662	0.11788662	0.11788662	0.11788662	0.11788662	0.11788662	0.11788662	0.11788662	0.11788662	0.11788662	0.11788662	0.11788662
¸ßË¹°×ÔëÉù´¦Àí (507).mp3	0.35022596	0.35022596	0.35022596	0.35022596	0.35022596	0.35022596	0.35022596	0.35022596	0.35022596	0.35022596	0.35022596	0.35022596	0.35022596	0.35022596	0.35022596	0.35022596	0.35022596	0.35022596	0.35022596	0.35022596	0.35022596	0.35022596	0.35022596	0.35022596	0.35022596	0.35022596	0.35022596	0.35022596	0.35022596	0.35022596	0.35022596	0.35022596	0.35022596	0.35022596	0.35022596	0.35022596	0.35022596	0.35022596	0.35022596	0.35022596	0.35022596	0.35022596	0.35022596	0.35022596	0.35022596	0.35022596	0.35022596	0.35022596	0.35022596
¸ßË¹°×ÔëÉù´¦Àí (508).mp3	0.1560818	0.1560818	0.1560818	0.1560818	0.1560818	0.1560818	0.1560818	0.1560818	0.1560818	0.1560818	0.1560818	0.1560818	0.1560818	0.1560818	0.1560818	0.1560818	0.1560818	0.1560818	0.1560818	0.1560818	0.1560818	0.1560818	0.1560818	0.1560818	0.1560818	0.1560818	0.1560818	0.1560818	0.1560818	0.1560818	0.1560818	0.1560818	0.1560818	0.1560818	0.1560818	0.1560818	0.1560818	0.1560818	0.1560818	0.1560818	0.1560818	0.1560818	0.1560818	0.1560818	0.1560818	0.1560818	0.1560818	0.1560818	0.1560818
¸ßË¹°×ÔëÉù´¦Àí (509).mp3	0.17452285	0.17452285	0.17452285	0.17452285	0.17452285	0.17452285	0.17452285	0.17452285	0.17452285	0.17452285	0.17452285	0.17452285	0.17452285	0.17452285	0.17452285	0.17452285	0.17452285	0.17452285	0.17452285	0.17452285	0.17452285	0.17452285	0.17452285	0.17452285	0.17452285	0.17452285	0.17452285	0.17452285	0.17452285	0.17452285	0.17452285	0.17452285	0.17452285	0.17452285	0.17452285	0.17452285	0.17452285	0.17452285	0.17452285	0.17452285	0.17452285	0.17452285	0.17452285	0.17452285	0.17452285	0.17452285	0.17452285	0.17452285	0.17452285
¸ßË¹°×ÔëÉù´¦Àí (510).mp3	0.20076908	0.20076908	0.20076908	0.20076908	0.20076908	0.20076908	0.20076908	0.20076908	0.20076908	0.20076908	0.20076908	0.20076908	0.20076908	0.20076908	0.20076908	0.20076908	0.20076908	0.20076908	0.20076908	0.20076908	0.20076908	0.20076908	0.20076908	0.20076908	0.20076908	0.20076908	0.20076908	0.20076908	0.20076908	0.20076908	0.20076908	0.20076908	0.20076908	0.20076908	0.20076908	0.20076908	0.20076908	0.20076908	0.20076908	0.20076908	0.20076908	0.20076908	0.20076908	0.20076908	0.20076908	0.20076908	0.20076908	0.20076908	0.20076908
¸ßË¹°×ÔëÉù´¦Àí (511).mp3	0.37372866	0.37372866	0.37372866	0.37372866	0.37372866	0.37372866	0.37372866	0.37372866	0.37372866	0.37372866	0.37372866	0.37372866	0.37372866	0.37372866	0.37372866	0.37372866	0.37372866	0.37372866	0.37372866	0.37372866	0.37372866	0.37372866	0.37372866	0.37372866	0.37372866	0.37372866	0.37372866	0.37372866	0.37372866	0.37372866	0.37372866	0.37372866	0.37372866	0.37372866	0.37372866	0.37372866	0.37372866	0.37372866	0.37372866	0.37372866	0.37372866	0.37372866	0.37372866	0.37372866	0.37372866	0.37372866	0.37372866	0.37372866	0.37372866
¸ßË¹°×ÔëÉù´¦Àí (512).mp3	0.015572336	0.015572336	0.015572336	0.015572336	0.015572336	0.015572336	0.015572336	0.015572336	0.015572336	0.015572336	0.015572336	0.015572336	0.015572336	0.015572336	0.015572336	0.015572336	0.015572336	0.015572336	0.015572336	0.015572336	0.015572336	0.015572336	0.015572336	0.015572336	0.015572336	0.015572336	0.015572336	0.015572336	0.015572336	0.015572336	0.015572336	0.015572336	0.015572336	0.015572336	0.015572336	0.015572336	0.015572336	0.015572336	0.015572336	0.015572336	0.015572336	0.015572336	0.015572336	0.015572336	0.015572336	0.015572336	0.015572336	0.015572336	0.015572336
¸ßË¹°×ÔëÉù´¦Àí (513).mp3	0.29505914	0.29505914	0.29505914	0.29505914	0.29505914	0.29505914	0.29505914	0.29505914	0.29505914	0.29505914	0.29505914	0.29505914	0.29505914	0.29505914	0.29505914	0.29505914	0.29505914	0.29505914	0.29505914	0.29505914	0.29505914	0.29505914	0.29505914	0.29505914	0.29505914	0.29505914	0.29505914	0.29505914	0.29505914	0.29505914	0.29505914	0.29505914	0.29505914	0.29505914	0.29505914	0.29505914	0.29505914	0.29505914	0.29505914	0.29505914	0.29505914	0.29505914	0.29505914	0.29505914	0.29505914	0.29505914	0.29505914	0.29505914	0.29505914
¸ßË¹°×ÔëÉù´¦Àí (514).mp3	0.22171107	0.22171107	0.22171107	0.22171107	0.22171107	0.22171107	0.22171107	0.22171107	0.22171107	0.22171107	0.22171107	0.22171107	0.22171107	0.22171107	0.22171107	0.22171107	0.22171107	0.22171107	0.22171107	0.22171107	0.22171107	0.22171107	0.22171107	0.22171107	0.22171107	0.22171107	0.22171107	0.22171107	0.22171107	0.22171107	0.22171107	0.22171107	0.22171107	0.22171107	0.22171107	0.22171107	0.22171107	0.22171107	0.22171107	0.22171107	0.22171107	0.22171107	0.22171107	0.22171107	0.22171107	0.22171107	0.22171107	0.22171107	0.22171107
¸ßË¹°×ÔëÉù´¦Àí (515).mp3	0.14958125	0.14958125	0.14958125	0.14958125	0.14958125	0.14958125	0.14958125	0.14958125	0.14958125	0.14958125	0.14958125	0.14958125	0.14958125	0.14958125	0.14958125	0.14958125	0.14958125	0.14958125	0.14958125	0.14958125	0.14958125	0.14958125	0.14958125	0.14958125	0.14958125	0.14958125	0.14958125	0.14958125	0.14958125	0.14958125	0.14958125	0.14958125	0.14958125	0.14958125	0.14958125	0.14958125	0.14958125	0.14958125	0.14958125	0.14958125	0.14958125	0.14958125	0.14958125	0.14958125	0.14958125	0.14958125	0.14958125	0.14958125	0.14958125
¸ßË¹°×ÔëÉù´¦Àí (516).mp3	0.23940346	0.23940346	0.23940346	0.23940346	0.23940346	0.23940346	0.23940346	0.23940346	0.23940346	0.23940346	0.23940346	0.23940346	0.23940346	0.23940346	0.23940346	0.23940346	0.23940346	0.23940346	0.23940346	0.23940346	0.23940346	0.23940346	0.23940346	0.23940346	0.23940346	0.23940346	0.23940346	0.23940346	0.23940346	0.23940346	0.23940346	0.23940346	0.23940346	0.23940346	0.23940346	0.23940346	0.23940346	0.23940346	0.23940346	0.23940346	0.23940346	0.23940346	0.23940346	0.23940346	0.23940346	0.23940346	0.23940346	0.23940346	0.23940346
¸ßË¹°×ÔëÉù´¦Àí (517).mp3	0.2525486	0.2525486	0.2525486	0.2525486	0.2525486	0.2525486	0.2525486	0.2525486	0.2525486	0.2525486	0.2525486	0.2525486	0.2525486	0.2525486	0.2525486	0.2525486	0.2525486	0.2525486	0.2525486	0.2525486	0.2525486	0.2525486	0.2525486	0.2525486	0.2525486	0.2525486	0.2525486	0.2525486	0.2525486	0.2525486	0.2525486	0.2525486	0.2525486	0.2525486	0.2525486	0.2525486	0.2525486	0.2525486	0.2525486	0.2525486	0.2525486	0.2525486	0.2525486	0.2525486	0.2525486	0.2525486	0.2525486	0.2525486	0.2525486
¸ßË¹°×ÔëÉù´¦Àí (518).mp3	0.24327716	0.24327716	0.24327716	0.24327716	0.24327716	0.24327716	0.24327716	0.24327716	0.24327716	0.24327716	0.24327716	0.24327716	0.24327716	0.24327716	0.24327716	0.24327716	0.24327716	0.24327716	0.24327716	0.24327716	0.24327716	0.24327716	0.24327716	0.24327716	0.24327716	0.24327716	0.24327716	0.24327716	0.24327716	0.24327716	0.24327716	0.24327716	0.24327716	0.24327716	0.24327716	0.24327716	0.24327716	0.24327716	0.24327716	0.24327716	0.24327716	0.24327716	0.24327716	0.24327716	0.24327716	0.24327716	0.24327716	0.24327716	0.24327716
¸ßË¹°×ÔëÉù´¦Àí (519).mp3	0.23924565	0.23924565	0.23924565	0.23924565	0.23924565	0.23924565	0.23924565	0.23924565	0.23924565	0.23924565	0.23924565	0.23924565	0.23924565	0.23924565	0.23924565	0.23924565	0.23924565	0.23924565	0.23924565	0.23924565	0.23924565	0.23924565	0.23924565	0.23924565	0.23924565	0.23924565	0.23924565	0.23924565	0.23924565	0.23924565	0.23924565	0.23924565	0.23924565	0.23924565	0.23924565	0.23924565	0.23924565	0.23924565	0.23924565	0.23924565	0.23924565	0.23924565	0.23924565	0.23924565	0.23924565	0.23924565	0.23924565	0.23924565	0.23924565
¸ßË¹°×ÔëÉù´¦Àí (520).mp3	0.053603005	0.053603005	0.053603005	0.053603005	0.053603005	0.053603005	0.053603005	0.053603005	0.053603005	0.053603005	0.053603005	0.053603005	0.053603005	0.053603005	0.053603005	0.053603005	0.053603005	0.053603005	0.053603005	0.053603005	0.053603005	0.053603005	0.053603005	0.053603005	0.053603005	0.053603005	0.053603005	0.053603005	0.053603005	0.053603005	0.053603005	0.053603005	0.053603005	0.053603005	0.053603005	0.053603005	0.053603005	0.053603005	0.053603005	0.053603005	0.053603005	0.053603005	0.053603005	0.053603005	0.053603005	0.053603005	0.053603005	0.053603005	0.053603005
¸ßË¹°×ÔëÉù´¦Àí (521).mp3	0.010062214	0.010062214	0.010062214	0.010062214	0.010062214	0.010062214	0.010062214	0.010062214	0.010062214	0.010062214	0.010062214	0.010062214	0.010062214	0.010062214	0.010062214	0.010062214	0.010062214	0.010062214	0.010062214	0.010062214	0.010062214	0.010062214	0.010062214	0.010062214	0.010062214	0.010062214	0.010062214	0.010062214	0.010062214	0.010062214	0.010062214	0.010062214	0.010062214	0.010062214	0.010062214	0.010062214	0.010062214	0.010062214	0.010062214	0.010062214	0.010062214	0.010062214	0.010062214	0.010062214	0.010062214	0.010062214	0.010062214	0.010062214	0.010062214
¸ßË¹°×ÔëÉù´¦Àí (522).mp3	0.39068678	0.39068678	0.39068678	0.39068678	0.39068678	0.39068678	0.39068678	0.39068678	0.39068678	0.39068678	0.39068678	0.39068678	0.39068678	0.39068678	0.39068678	0.39068678	0.39068678	0.39068678	0.39068678	0.39068678	0.39068678	0.39068678	0.39068678	0.39068678	0.39068678	0.39068678	0.39068678	0.39068678	0.39068678	0.39068678	0.39068678	0.39068678	0.39068678	0.39068678	0.39068678	0.39068678	0.39068678	0.39068678	0.39068678	0.39068678	0.39068678	0.39068678	0.39068678	0.39068678	0.39068678	0.39068678	0.39068678	0.39068678	0.39068678
¸ßË¹°×ÔëÉù´¦Àí (523).mp3	0.31985822	0.31985822	0.31985822	0.31985822	0.31985822	0.31985822	0.31985822	0.31985822	0.31985822	0.31985822	0.31985822	0.31985822	0.31985822	0.31985822	0.31985822	0.31985822	0.31985822	0.31985822	0.31985822	0.31985822	0.31985822	0.31985822	0.31985822	0.31985822	0.31985822	0.31985822	0.31985822	0.31985822	0.31985822	0.31985822	0.31985822	0.31985822	0.31985822	0.31985822	0.31985822	0.31985822	0.31985822	0.31985822	0.31985822	0.31985822	0.31985822	0.31985822	0.31985822	0.31985822	0.31985822	0.31985822	0.31985822	0.31985822	0.31985822
¸ßË¹°×ÔëÉù´¦Àí (524).mp3	0.1386385	0.1386385	0.1386385	0.1386385	0.1386385	0.1386385	0.1386385	0.1386385	0.1386385	0.1386385	0.1386385	0.1386385	0.1386385	0.1386385	0.1386385	0.1386385	0.1386385	0.1386385	0.1386385	0.1386385	0.1386385	0.1386385	0.1386385	0.1386385	0.1386385	0.1386385	0.1386385	0.1386385	0.1386385	0.1386385	0.1386385	0.1386385	0.1386385	0.1386385	0.1386385	0.1386385	0.1386385	0.1386385	0.1386385	0.1386385	0.1386385	0.1386385	0.1386385	0.1386385	0.1386385	0.1386385	0.1386385	0.1386385	0.1386385
¸ßË¹°×ÔëÉù´¦Àí (525).mp3	0.42430612	0.42430612	0.42430612	0.42430612	0.42430612	0.42430612	0.42430612	0.42430612	0.42430612	0.42430612	0.42430612	0.42430612	0.42430612	0.42430612	0.42430612	0.42430612	0.42430612	0.42430612	0.42430612	0.42430612	0.42430612	0.42430612	0.42430612	0.42430612	0.42430612	0.42430612	0.42430612	0.42430612	0.42430612	0.42430612	0.42430612	0.42430612	0.42430612	0.42430612	0.42430612	0.42430612	0.42430612	0.42430612	0.42430612	0.42430612	0.42430612	0.42430612	0.42430612	0.42430612	0.42430612	0.42430612	0.42430612	0.42430612	0.42430612
¸ßË¹°×ÔëÉù´¦Àí (526).mp3	0.28986752	0.28986752	0.28986752	0.28986752	0.28986752	0.28986752	0.28986752	0.28986752	0.28986752	0.28986752	0.28986752	0.28986752	0.28986752	0.28986752	0.28986752	0.28986752	0.28986752	0.28986752	0.28986752	0.28986752	0.28986752	0.28986752	0.28986752	0.28986752	0.28986752	0.28986752	0.28986752	0.28986752	0.28986752	0.28986752	0.28986752	0.28986752	0.28986752	0.28986752	0.28986752	0.28986752	0.28986752	0.28986752	0.28986752	0.28986752	0.28986752	0.28986752	0.28986752	0.28986752	0.28986752	0.28986752	0.28986752	0.28986752	0.28986752
¸ßË¹°×ÔëÉù´¦Àí (527).mp3	0.22768492	0.22768492	0.22768492	0.22768492	0.22768492	0.22768492	0.22768492	0.22768492	0.22768492	0.22768492	0.22768492	0.22768492	0.22768492	0.22768492	0.22768492	0.22768492	0.22768492	0.22768492	0.22768492	0.22768492	0.22768492	0.22768492	0.22768492	0.22768492	0.22768492	0.22768492	0.22768492	0.22768492	0.22768492	0.22768492	0.22768492	0.22768492	0.22768492	0.22768492	0.22768492	0.22768492	0.22768492	0.22768492	0.22768492	0.22768492	0.22768492	0.22768492	0.22768492	0.22768492	0.22768492	0.22768492	0.22768492	0.22768492	0.22768492
¸ßË¹°×ÔëÉù´¦Àí (528).mp3	0.23986381	0.23986381	0.23986381	0.23986381	0.23986381	0.23986381	0.23986381	0.23986381	0.23986381	0.23986381	0.23986381	0.23986381	0.23986381	0.23986381	0.23986381	0.23986381	0.23986381	0.23986381	0.23986381	0.23986381	0.23986381	0.23986381	0.23986381	0.23986381	0.23986381	0.23986381	0.23986381	0.23986381	0.23986381	0.23986381	0.23986381	0.23986381	0.23986381	0.23986381	0.23986381	0.23986381	0.23986381	0.23986381	0.23986381	0.23986381	0.23986381	0.23986381	0.23986381	0.23986381	0.23986381	0.23986381	0.23986381	0.23986381	0.23986381
¸ßË¹°×ÔëÉù´¦Àí (529).mp3	0.43257472	0.43257472	0.43257472	0.43257472	0.43257472	0.43257472	0.43257472	0.43257472	0.43257472	0.43257472	0.43257472	0.43257472	0.43257472	0.43257472	0.43257472	0.43257472	0.43257472	0.43257472	0.43257472	0.43257472	0.43257472	0.43257472	0.43257472	0.43257472	0.43257472	0.43257472	0.43257472	0.43257472	0.43257472	0.43257472	0.43257472	0.43257472	0.43257472	0.43257472	0.43257472	0.43257472	0.43257472	0.43257472	0.43257472	0.43257472	0.43257472	0.43257472	0.43257472	0.43257472	0.43257472	0.43257472	0.43257472	0.43257472	0.43257472
¸ßË¹°×ÔëÉù´¦Àí (530).mp3	0.4052577	0.4052577	0.4052577	0.4052577	0.4052577	0.4052577	0.4052577	0.4052577	0.4052577	0.4052577	0.4052577	0.4052577	0.4052577	0.4052577	0.4052577	0.4052577	0.4052577	0.4052577	0.4052577	0.4052577	0.4052577	0.4052577	0.4052577	0.4052577	0.4052577	0.4052577	0.4052577	0.4052577	0.4052577	0.4052577	0.4052577	0.4052577	0.4052577	0.4052577	0.4052577	0.4052577	0.4052577	0.4052577	0.4052577	0.4052577	0.4052577	0.4052577	0.4052577	0.4052577	0.4052577	0.4052577	0.4052577	0.4052577	0.4052577
¸ßË¹°×ÔëÉù´¦Àí (531).mp3	0.23834203	0.23834203	0.23834203	0.23834203	0.23834203	0.23834203	0.23834203	0.23834203	0.23834203	0.23834203	0.23834203	0.23834203	0.23834203	0.23834203	0.23834203	0.23834203	0.23834203	0.23834203	0.23834203	0.23834203	0.23834203	0.23834203	0.23834203	0.23834203	0.23834203	0.23834203	0.23834203	0.23834203	0.23834203	0.23834203	0.23834203	0.23834203	0.23834203	0.23834203	0.23834203	0.23834203	0.23834203	0.23834203	0.23834203	0.23834203	0.23834203	0.23834203	0.23834203	0.23834203	0.23834203	0.23834203	0.23834203	0.23834203	0.23834203
¸ßË¹°×ÔëÉù´¦Àí (532).mp3	-0.03287724	-0.03287724	-0.03287724	-0.03287724	-0.03287724	-0.03287724	-0.03287724	-0.03287724	-0.03287724	-0.03287724	-0.03287724	-0.03287724	-0.03287724	-0.03287724	-0.03287724	-0.03287724	-0.03287724	-0.03287724	-0.03287724	-0.03287724	-0.03287724	-0.03287724	-0.03287724	-0.03287724	-0.03287724	-0.03287724	-0.03287724	-0.03287724	-0.03287724	-0.03287724	-0.03287724	-0.03287724	-0.03287724	-0.03287724	-0.03287724	-0.03287724	-0.03287724	-0.03287724	-0.03287724	-0.03287724	-0.03287724	-0.03287724	-0.03287724	-0.03287724	-0.03287724	-0.03287724	-0.03287724	-0.03287724	-0.03287724
¸ßË¹°×ÔëÉù´¦Àí (533).mp3	-0.011317108	-0.011317108	-0.011317108	-0.011317108	-0.011317108	-0.011317108	-0.011317108	-0.011317108	-0.011317108	-0.011317108	-0.011317108	-0.011317108	-0.011317108	-0.011317108	-0.011317108	-0.011317108	-0.011317108	-0.011317108	-0.011317108	-0.011317108	-0.011317108	-0.011317108	-0.011317108	-0.011317108	-0.011317108	-0.011317108	-0.011317108	-0.011317108	-0.011317108	-0.011317108	-0.011317108	-0.011317108	-0.011317108	-0.011317108	-0.011317108	-0.011317108	-0.011317108	-0.011317108	-0.011317108	-0.011317108	-0.011317108	-0.011317108	-0.011317108	-0.011317108	-0.011317108	-0.011317108	-0.011317108	-0.011317108	-0.011317108
¸ßË¹°×ÔëÉù´¦Àí (534).mp3	0.13019922	0.13019922	0.13019922	0.13019922	0.13019922	0.13019922	0.13019922	0.13019922	0.13019922	0.13019922	0.13019922	0.13019922	0.13019922	0.13019922	0.13019922	0.13019922	0.13019922	0.13019922	0.13019922	0.13019922	0.13019922	0.13019922	0.13019922	0.13019922	0.13019922	0.13019922	0.13019922	0.13019922	0.13019922	0.13019922	0.13019922	0.13019922	0.13019922	0.13019922	0.13019922	0.13019922	0.13019922	0.13019922	0.13019922	0.13019922	0.13019922	0.13019922	0.13019922	0.13019922	0.13019922	0.13019922	0.13019922	0.13019922	0.13019922
¸ßË¹°×ÔëÉù´¦Àí (535).mp3	0.41845945	0.41845945	0.41845945	0.41845945	0.41845945	0.41845945	0.41845945	0.41845945	0.41845945	0.41845945	0.41845945	0.41845945	0.41845945	0.41845945	0.41845945	0.41845945	0.41845945	0.41845945	0.41845945	0.41845945	0.41845945	0.41845945	0.41845945	0.41845945	0.41845945	0.41845945	0.41845945	0.41845945	0.41845945	0.41845945	0.41845945	0.41845945	0.41845945	0.41845945	0.41845945	0.41845945	0.41845945	0.41845945	0.41845945	0.41845945	0.41845945	0.41845945	0.41845945	0.41845945	0.41845945	0.41845945	0.41845945	0.41845945	0.41845945
¸ßË¹°×ÔëÉù´¦Àí (536).mp3	0.3129885	0.3129885	0.3129885	0.3129885	0.3129885	0.3129885	0.3129885	0.3129885	0.3129885	0.3129885	0.3129885	0.3129885	0.3129885	0.3129885	0.3129885	0.3129885	0.3129885	0.3129885	0.3129885	0.3129885	0.3129885	0.3129885	0.3129885	0.3129885	0.3129885	0.3129885	0.3129885	0.3129885	0.3129885	0.3129885	0.3129885	0.3129885	0.3129885	0.3129885	0.3129885	0.3129885	0.3129885	0.3129885	0.3129885	0.3129885	0.3129885	0.3129885	0.3129885	0.3129885	0.3129885	0.3129885	0.3129885	0.3129885	0.3129885
¸ßË¹°×ÔëÉù´¦Àí (537).mp3	0.42694822	0.42694822	0.42694822	0.42694822	0.42694822	0.42694822	0.42694822	0.42694822	0.42694822	0.42694822	0.42694822	0.42694822	0.42694822	0.42694822	0.42694822	0.42694822	0.42694822	0.42694822	0.42694822	0.42694822	0.42694822	0.42694822	0.42694822	0.42694822	0.42694822	0.42694822	0.42694822	0.42694822	0.42694822	0.42694822	0.42694822	0.42694822	0.42694822	0.42694822	0.42694822	0.42694822	0.42694822	0.42694822	0.42694822	0.42694822	0.42694822	0.42694822	0.42694822	0.42694822	0.42694822	0.42694822	0.42694822	0.42694822	0.42694822
¸ßË¹°×ÔëÉù´¦Àí (538).mp3	0.37099597	0.37099597	0.37099597	0.37099597	0.37099597	0.37099597	0.37099597	0.37099597	0.37099597	0.37099597	0.37099597	0.37099597	0.37099597	0.37099597	0.37099597	0.37099597	0.37099597	0.37099597	0.37099597	0.37099597	0.37099597	0.37099597	0.37099597	0.37099597	0.37099597	0.37099597	0.37099597	0.37099597	0.37099597	0.37099597	0.37099597	0.37099597	0.37099597	0.37099597	0.37099597	0.37099597	0.37099597	0.37099597	0.37099597	0.37099597	0.37099597	0.37099597	0.37099597	0.37099597	0.37099597	0.37099597	0.37099597	0.37099597	0.37099597
¸ßË¹°×ÔëÉù´¦Àí (539).mp3	0.26210234	0.26210234	0.26210234	0.26210234	0.26210234	0.26210234	0.26210234	0.26210234	0.26210234	0.26210234	0.26210234	0.26210234	0.26210234	0.26210234	0.26210234	0.26210234	0.26210234	0.26210234	0.26210234	0.26210234	0.26210234	0.26210234	0.26210234	0.26210234	0.26210234	0.26210234	0.26210234	0.26210234	0.26210234	0.26210234	0.26210234	0.26210234	0.26210234	0.26210234	0.26210234	0.26210234	0.26210234	0.26210234	0.26210234	0.26210234	0.26210234	0.26210234	0.26210234	0.26210234	0.26210234	0.26210234	0.26210234	0.26210234	0.26210234
¸ßË¹°×ÔëÉù´¦Àí (540).mp3	0.38740292	0.38740292	0.38740292	0.38740292	0.38740292	0.38740292	0.38740292	0.38740292	0.38740292	0.38740292	0.38740292	0.38740292	0.38740292	0.38740292	0.38740292	0.38740292	0.38740292	0.38740292	0.38740292	0.38740292	0.38740292	0.38740292	0.38740292	0.38740292	0.38740292	0.38740292	0.38740292	0.38740292	0.38740292	0.38740292	0.38740292	0.38740292	0.38740292	0.38740292	0.38740292	0.38740292	0.38740292	0.38740292	0.38740292	0.38740292	0.38740292	0.38740292	0.38740292	0.38740292	0.38740292	0.38740292	0.38740292	0.38740292	0.38740292
¸ßË¹°×ÔëÉù´¦Àí (541).mp3	0.16776244	0.16776244	0.16776244	0.16776244	0.16776244	0.16776244	0.16776244	0.16776244	0.16776244	0.16776244	0.16776244	0.16776244	0.16776244	0.16776244	0.16776244	0.16776244	0.16776244	0.16776244	0.16776244	0.16776244	0.16776244	0.16776244	0.16776244	0.16776244	0.16776244	0.16776244	0.16776244	0.16776244	0.16776244	0.16776244	0.16776244	0.16776244	0.16776244	0.16776244	0.16776244	0.16776244	0.16776244	0.16776244	0.16776244	0.16776244	0.16776244	0.16776244	0.16776244	0.16776244	0.16776244	0.16776244	0.16776244	0.16776244	0.16776244
¸ßË¹°×ÔëÉù´¦Àí (542).mp3	0.17166524	0.17166524	0.17166524	0.17166524	0.17166524	0.17166524	0.17166524	0.17166524	0.17166524	0.17166524	0.17166524	0.17166524	0.17166524	0.17166524	0.17166524	0.17166524	0.17166524	0.17166524	0.17166524	0.17166524	0.17166524	0.17166524	0.17166524	0.17166524	0.17166524	0.17166524	0.17166524	0.17166524	0.17166524	0.17166524	0.17166524	0.17166524	0.17166524	0.17166524	0.17166524	0.17166524	0.17166524	0.17166524	0.17166524	0.17166524	0.17166524	0.17166524	0.17166524	0.17166524	0.17166524	0.17166524	0.17166524	0.17166524	0.17166524
¸ßË¹°×ÔëÉù´¦Àí (543).mp3	0.07285617	0.07285617	0.07285617	0.07285617	0.07285617	0.07285617	0.07285617	0.07285617	0.07285617	0.07285617	0.07285617	0.07285617	0.07285617	0.07285617	0.07285617	0.07285617	0.07285617	0.07285617	0.07285617	0.07285617	0.07285617	0.07285617	0.07285617	0.07285617	0.07285617	0.07285617	0.07285617	0.07285617	0.07285617	0.07285617	0.07285617	0.07285617	0.07285617	0.07285617	0.07285617	0.07285617	0.07285617	0.07285617	0.07285617	0.07285617	0.07285617	0.07285617	0.07285617	0.07285617	0.07285617	0.07285617	0.07285617	0.07285617	0.07285617
¸ßË¹°×ÔëÉù´¦Àí (544).mp3	0.14815968	0.14815968	0.14815968	0.14815968	0.14815968	0.14815968	0.14815968	0.14815968	0.14815968	0.14815968	0.14815968	0.14815968	0.14815968	0.14815968	0.14815968	0.14815968	0.14815968	0.14815968	0.14815968	0.14815968	0.14815968	0.14815968	0.14815968	0.14815968	0.14815968	0.14815968	0.14815968	0.14815968	0.14815968	0.14815968	0.14815968	0.14815968	0.14815968	0.14815968	0.14815968	0.14815968	0.14815968	0.14815968	0.14815968	0.14815968	0.14815968	0.14815968	0.14815968	0.14815968	0.14815968	0.14815968	0.14815968	0.14815968	0.14815968
¸ßË¹°×ÔëÉù´¦Àí (545).mp3	0.31842324	0.31842324	0.31842324	0.31842324	0.31842324	0.31842324	0.31842324	0.31842324	0.31842324	0.31842324	0.31842324	0.31842324	0.31842324	0.31842324	0.31842324	0.31842324	0.31842324	0.31842324	0.31842324	0.31842324	0.31842324	0.31842324	0.31842324	0.31842324	0.31842324	0.31842324	0.31842324	0.31842324	0.31842324	0.31842324	0.31842324	0.31842324	0.31842324	0.31842324	0.31842324	0.31842324	0.31842324	0.31842324	0.31842324	0.31842324	0.31842324	0.31842324	0.31842324	0.31842324	0.31842324	0.31842324	0.31842324	0.31842324	0.31842324
¸ßË¹°×ÔëÉù´¦Àí (546).mp3	0.23681879	0.23681879	0.23681879	0.23681879	0.23681879	0.23681879	0.23681879	0.23681879	0.23681879	0.23681879	0.23681879	0.23681879	0.23681879	0.23681879	0.23681879	0.23681879	0.23681879	0.23681879	0.23681879	0.23681879	0.23681879	0.23681879	0.23681879	0.23681879	0.23681879	0.23681879	0.23681879	0.23681879	0.23681879	0.23681879	0.23681879	0.23681879	0.23681879	0.23681879	0.23681879	0.23681879	0.23681879	0.23681879	0.23681879	0.23681879	0.23681879	0.23681879	0.23681879	0.23681879	0.23681879	0.23681879	0.23681879	0.23681879	0.23681879
¸ßË¹°×ÔëÉù´¦Àí (547).mp3	0.03016236	0.03016236	0.03016236	0.03016236	0.03016236	0.03016236	0.03016236	0.03016236	0.03016236	0.03016236	0.03016236	0.03016236	0.03016236	0.03016236	0.03016236	0.03016236	0.03016236	0.03016236	0.03016236	0.03016236	0.03016236	0.03016236	0.03016236	0.03016236	0.03016236	0.03016236	0.03016236	0.03016236	0.03016236	0.03016236	0.03016236	0.03016236	0.03016236	0.03016236	0.03016236	0.03016236	0.03016236	0.03016236	0.03016236	0.03016236	0.03016236	0.03016236	0.03016236	0.03016236	0.03016236	0.03016236	0.03016236	0.03016236	0.03016236
¸ßË¹°×ÔëÉù´¦Àí (548).mp3	0.18862094	0.18862094	0.18862094	0.18862094	0.18862094	0.18862094	0.18862094	0.18862094	0.18862094	0.18862094	0.18862094	0.18862094	0.18862094	0.18862094	0.18862094	0.18862094	0.18862094	0.18862094	0.18862094	0.18862094	0.18862094	0.18862094	0.18862094	0.18862094	0.18862094	0.18862094	0.18862094	0.18862094	0.18862094	0.18862094	0.18862094	0.18862094	0.18862094	0.18862094	0.18862094	0.18862094	0.18862094	0.18862094	0.18862094	0.18862094	0.18862094	0.18862094	0.18862094	0.18862094	0.18862094	0.18862094	0.18862094	0.18862094	0.18862094
¸ßË¹°×ÔëÉù´¦Àí (549).mp3	0.30110884	0.30110884	0.30110884	0.30110884	0.30110884	0.30110884	0.30110884	0.30110884	0.30110884	0.30110884	0.30110884	0.30110884	0.30110884	0.30110884	0.30110884	0.30110884	0.30110884	0.30110884	0.30110884	0.30110884	0.30110884	0.30110884	0.30110884	0.30110884	0.30110884	0.30110884	0.30110884	0.30110884	0.30110884	0.30110884	0.30110884	0.30110884	0.30110884	0.30110884	0.30110884	0.30110884	0.30110884	0.30110884	0.30110884	0.30110884	0.30110884	0.30110884	0.30110884	0.30110884	0.30110884	0.30110884	0.30110884	0.30110884	0.30110884
¸ßË¹°×ÔëÉù´¦Àí (550).mp3	0.39367625	0.39367625	0.39367625	0.39367625	0.39367625	0.39367625	0.39367625	0.39367625	0.39367625	0.39367625	0.39367625	0.39367625	0.39367625	0.39367625	0.39367625	0.39367625	0.39367625	0.39367625	0.39367625	0.39367625	0.39367625	0.39367625	0.39367625	0.39367625	0.39367625	0.39367625	0.39367625	0.39367625	0.39367625	0.39367625	0.39367625	0.39367625	0.39367625	0.39367625	0.39367625	0.39367625	0.39367625	0.39367625	0.39367625	0.39367625	0.39367625	0.39367625	0.39367625	0.39367625	0.39367625	0.39367625	0.39367625	0.39367625	0.39367625
¸ßË¹°×ÔëÉù´¦Àí (551).mp3	0.20613	0.20613	0.20613	0.20613	0.20613	0.20613	0.20613	0.20613	0.20613	0.20613	0.20613	0.20613	0.20613	0.20613	0.20613	0.20613	0.20613	0.20613	0.20613	0.20613	0.20613	0.20613	0.20613	0.20613	0.20613	0.20613	0.20613	0.20613	0.20613	0.20613	0.20613	0.20613	0.20613	0.20613	0.20613	0.20613	0.20613	0.20613	0.20613	0.20613	0.20613	0.20613	0.20613	0.20613	0.20613	0.20613	0.20613	0.20613	0.20613
¸ßË¹°×ÔëÉù´¦Àí (552).mp3	0.24676982	0.24676982	0.24676982	0.24676982	0.24676982	0.24676982	0.24676982	0.24676982	0.24676982	0.24676982	0.24676982	0.24676982	0.24676982	0.24676982	0.24676982	0.24676982	0.24676982	0.24676982	0.24676982	0.24676982	0.24676982	0.24676982	0.24676982	0.24676982	0.24676982	0.24676982	0.24676982	0.24676982	0.24676982	0.24676982	0.24676982	0.24676982	0.24676982	0.24676982	0.24676982	0.24676982	0.24676982	0.24676982	0.24676982	0.24676982	0.24676982	0.24676982	0.24676982	0.24676982	0.24676982	0.24676982	0.24676982	0.24676982	0.24676982
¸ßË¹°×ÔëÉù´¦Àí (553).mp3	0.001350503	0.001350503	0.001350503	0.001350503	0.001350503	0.001350503	0.001350503	0.001350503	0.001350503	0.001350503	0.001350503	0.001350503	0.001350503	0.001350503	0.001350503	0.001350503	0.001350503	0.001350503	0.001350503	0.001350503	0.001350503	0.001350503	0.001350503	0.001350503	0.001350503	0.001350503	0.001350503	0.001350503	0.001350503	0.001350503	0.001350503	0.001350503	0.001350503	0.001350503	0.001350503	0.001350503	0.001350503	0.001350503	0.001350503	0.001350503	0.001350503	0.001350503	0.001350503	0.001350503	0.001350503	0.001350503	0.001350503	0.001350503	0.001350503
¸ßË¹°×ÔëÉù´¦Àí (554).mp3	0.08330962	0.08330962	0.08330962	0.08330962	0.08330962	0.08330962	0.08330962	0.08330962	0.08330962	0.08330962	0.08330962	0.08330962	0.08330962	0.08330962	0.08330962	0.08330962	0.08330962	0.08330962	0.08330962	0.08330962	0.08330962	0.08330962	0.08330962	0.08330962	0.08330962	0.08330962	0.08330962	0.08330962	0.08330962	0.08330962	0.08330962	0.08330962	0.08330962	0.08330962	0.08330962	0.08330962	0.08330962	0.08330962	0.08330962	0.08330962	0.08330962	0.08330962	0.08330962	0.08330962	0.08330962	0.08330962	0.08330962	0.08330962	0.08330962
¸ßË¹°×ÔëÉù´¦Àí (555).mp3	-0.14604491	-0.14604491	-0.14604491	-0.14604491	-0.14604491	-0.14604491	-0.14604491	-0.14604491	-0.14604491	-0.14604491	-0.14604491	-0.14604491	-0.14604491	-0.14604491	-0.14604491	-0.14604491	-0.14604491	-0.14604491	-0.14604491	-0.14604491	-0.14604491	-0.14604491	-0.14604491	-0.14604491	-0.14604491	-0.14604491	-0.14604491	-0.14604491	-0.14604491	-0.14604491	-0.14604491	-0.14604491	-0.14604491	-0.14604491	-0.14604491	-0.14604491	-0.14604491	-0.14604491	-0.14604491	-0.14604491	-0.14604491	-0.14604491	-0.14604491	-0.14604491	-0.14604491	-0.14604491	-0.14604491	-0.14604491	-0.14604491
¸ßË¹°×ÔëÉù´¦Àí (556).mp3	0.43948236	0.43948236	0.43948236	0.43948236	0.43948236	0.43948236	0.43948236	0.43948236	0.43948236	0.43948236	0.43948236	0.43948236	0.43948236	0.43948236	0.43948236	0.43948236	0.43948236	0.43948236	0.43948236	0.43948236	0.43948236	0.43948236	0.43948236	0.43948236	0.43948236	0.43948236	0.43948236	0.43948236	0.43948236	0.43948236	0.43948236	0.43948236	0.43948236	0.43948236	0.43948236	0.43948236	0.43948236	0.43948236	0.43948236	0.43948236	0.43948236	0.43948236	0.43948236	0.43948236	0.43948236	0.43948236	0.43948236	0.43948236	0.43948236
¸ßË¹°×ÔëÉù´¦Àí (557).mp3	0.34451988	0.34451988	0.34451988	0.34451988	0.34451988	0.34451988	0.34451988	0.34451988	0.34451988	0.34451988	0.34451988	0.34451988	0.34451988	0.34451988	0.34451988	0.34451988	0.34451988	0.34451988	0.34451988	0.34451988	0.34451988	0.34451988	0.34451988	0.34451988	0.34451988	0.34451988	0.34451988	0.34451988	0.34451988	0.34451988	0.34451988	0.34451988	0.34451988	0.34451988	0.34451988	0.34451988	0.34451988	0.34451988	0.34451988	0.34451988	0.34451988	0.34451988	0.34451988	0.34451988	0.34451988	0.34451988	0.34451988	0.34451988	0.34451988
¸ßË¹°×ÔëÉù´¦Àí (558).mp3	0.25354895	0.25354895	0.25354895	0.25354895	0.25354895	0.25354895	0.25354895	0.25354895	0.25354895	0.25354895	0.25354895	0.25354895	0.25354895	0.25354895	0.25354895	0.25354895	0.25354895	0.25354895	0.25354895	0.25354895	0.25354895	0.25354895	0.25354895	0.25354895	0.25354895	0.25354895	0.25354895	0.25354895	0.25354895	0.25354895	0.25354895	0.25354895	0.25354895	0.25354895	0.25354895	0.25354895	0.25354895	0.25354895	0.25354895	0.25354895	0.25354895	0.25354895	0.25354895	0.25354895	0.25354895	0.25354895	0.25354895	0.25354895	0.25354895
¸ßË¹°×ÔëÉù´¦Àí (559).mp3	0.18972278	0.18972278	0.18972278	0.18972278	0.18972278	0.18972278	0.18972278	0.18972278	0.18972278	0.18972278	0.18972278	0.18972278	0.18972278	0.18972278	0.18972278	0.18972278	0.18972278	0.18972278	0.18972278	0.18972278	0.18972278	0.18972278	0.18972278	0.18972278	0.18972278	0.18972278	0.18972278	0.18972278	0.18972278	0.18972278	0.18972278	0.18972278	0.18972278	0.18972278	0.18972278	0.18972278	0.18972278	0.18972278	0.18972278	0.18972278	0.18972278	0.18972278	0.18972278	0.18972278	0.18972278	0.18972278	0.18972278	0.18972278	0.18972278
¸ßË¹°×ÔëÉù´¦Àí (560).mp3	0.11107494	0.11107494	0.11107494	0.11107494	0.11107494	0.11107494	0.11107494	0.11107494	0.11107494	0.11107494	0.11107494	0.11107494	0.11107494	0.11107494	0.11107494	0.11107494	0.11107494	0.11107494	0.11107494	0.11107494	0.11107494	0.11107494	0.11107494	0.11107494	0.11107494	0.11107494	0.11107494	0.11107494	0.11107494	0.11107494	0.11107494	0.11107494	0.11107494	0.11107494	0.11107494	0.11107494	0.11107494	0.11107494	0.11107494	0.11107494	0.11107494	0.11107494	0.11107494	0.11107494	0.11107494	0.11107494	0.11107494	0.11107494	0.11107494
¸ßË¹°×ÔëÉù´¦Àí (561).mp3	0.35371262	0.35371262	0.35371262	0.35371262	0.35371262	0.35371262	0.35371262	0.35371262	0.35371262	0.35371262	0.35371262	0.35371262	0.35371262	0.35371262	0.35371262	0.35371262	0.35371262	0.35371262	0.35371262	0.35371262	0.35371262	0.35371262	0.35371262	0.35371262	0.35371262	0.35371262	0.35371262	0.35371262	0.35371262	0.35371262	0.35371262	0.35371262	0.35371262	0.35371262	0.35371262	0.35371262	0.35371262	0.35371262	0.35371262	0.35371262	0.35371262	0.35371262	0.35371262	0.35371262	0.35371262	0.35371262	0.35371262	0.35371262	0.35371262
¸ßË¹°×ÔëÉù´¦Àí (562).mp3	0.25794628	0.25794628	0.25794628	0.25794628	0.25794628	0.25794628	0.25794628	0.25794628	0.25794628	0.25794628	0.25794628	0.25794628	0.25794628	0.25794628	0.25794628	0.25794628	0.25794628	0.25794628	0.25794628	0.25794628	0.25794628	0.25794628	0.25794628	0.25794628	0.25794628	0.25794628	0.25794628	0.25794628	0.25794628	0.25794628	0.25794628	0.25794628	0.25794628	0.25794628	0.25794628	0.25794628	0.25794628	0.25794628	0.25794628	0.25794628	0.25794628	0.25794628	0.25794628	0.25794628	0.25794628	0.25794628	0.25794628	0.25794628	0.25794628
¸ßË¹°×ÔëÉù´¦Àí (563).mp3	-0.035057653	-0.035057653	-0.035057653	-0.035057653	-0.035057653	-0.035057653	-0.035057653	-0.035057653	-0.035057653	-0.035057653	-0.035057653	-0.035057653	-0.035057653	-0.035057653	-0.035057653	-0.035057653	-0.035057653	-0.035057653	-0.035057653	-0.035057653	-0.035057653	-0.035057653	-0.035057653	-0.035057653	-0.035057653	-0.035057653	-0.035057653	-0.035057653	-0.035057653	-0.035057653	-0.035057653	-0.035057653	-0.035057653	-0.035057653	-0.035057653	-0.035057653	-0.035057653	-0.035057653	-0.035057653	-0.035057653	-0.035057653	-0.035057653	-0.035057653	-0.035057653	-0.035057653	-0.035057653	-0.035057653	-0.035057653	-0.035057653
¸ßË¹°×ÔëÉù´¦Àí (564).mp3	0.32705966	0.32705966	0.32705966	0.32705966	0.32705966	0.32705966	0.32705966	0.32705966	0.32705966	0.32705966	0.32705966	0.32705966	0.32705966	0.32705966	0.32705966	0.32705966	0.32705966	0.32705966	0.32705966	0.32705966	0.32705966	0.32705966	0.32705966	0.32705966	0.32705966	0.32705966	0.32705966	0.32705966	0.32705966	0.32705966	0.32705966	0.32705966	0.32705966	0.32705966	0.32705966	0.32705966	0.32705966	0.32705966	0.32705966	0.32705966	0.32705966	0.32705966	0.32705966	0.32705966	0.32705966	0.32705966	0.32705966	0.32705966	0.32705966
¸ßË¹°×ÔëÉù´¦Àí (565).mp3	0.14093715	0.14093715	0.14093715	0.14093715	0.14093715	0.14093715	0.14093715	0.14093715	0.14093715	0.14093715	0.14093715	0.14093715	0.14093715	0.14093715	0.14093715	0.14093715	0.14093715	0.14093715	0.14093715	0.14093715	0.14093715	0.14093715	0.14093715	0.14093715	0.14093715	0.14093715	0.14093715	0.14093715	0.14093715	0.14093715	0.14093715	0.14093715	0.14093715	0.14093715	0.14093715	0.14093715	0.14093715	0.14093715	0.14093715	0.14093715	0.14093715	0.14093715	0.14093715	0.14093715	0.14093715	0.14093715	0.14093715	0.14093715	0.14093715
¸ßË¹°×ÔëÉù´¦Àí (566).mp3	0.059476104	0.059476104	0.059476104	0.059476104	0.059476104	0.059476104	0.059476104	0.059476104	0.059476104	0.059476104	0.059476104	0.059476104	0.059476104	0.059476104	0.059476104	0.059476104	0.059476104	0.059476104	0.059476104	0.059476104	0.059476104	0.059476104	0.059476104	0.059476104	0.059476104	0.059476104	0.059476104	0.059476104	0.059476104	0.059476104	0.059476104	0.059476104	0.059476104	0.059476104	0.059476104	0.059476104	0.059476104	0.059476104	0.059476104	0.059476104	0.059476104	0.059476104	0.059476104	0.059476104	0.059476104	0.059476104	0.059476104	0.059476104	0.059476104
¸ßË¹°×ÔëÉù´¦Àí (567).mp3	0.08050567	0.08050567	0.08050567	0.08050567	0.08050567	0.08050567	0.08050567	0.08050567	0.08050567	0.08050567	0.08050567	0.08050567	0.08050567	0.08050567	0.08050567	0.08050567	0.08050567	0.08050567	0.08050567	0.08050567	0.08050567	0.08050567	0.08050567	0.08050567	0.08050567	0.08050567	0.08050567	0.08050567	0.08050567	0.08050567	0.08050567	0.08050567	0.08050567	0.08050567	0.08050567	0.08050567	0.08050567	0.08050567	0.08050567	0.08050567	0.08050567	0.08050567	0.08050567	0.08050567	0.08050567	0.08050567	0.08050567	0.08050567	0.08050567
¸ßË¹°×ÔëÉù´¦Àí (568).mp3	0.20952073	0.20952073	0.20952073	0.20952073	0.20952073	0.20952073	0.20952073	0.20952073	0.20952073	0.20952073	0.20952073	0.20952073	0.20952073	0.20952073	0.20952073	0.20952073	0.20952073	0.20952073	0.20952073	0.20952073	0.20952073	0.20952073	0.20952073	0.20952073	0.20952073	0.20952073	0.20952073	0.20952073	0.20952073	0.20952073	0.20952073	0.20952073	0.20952073	0.20952073	0.20952073	0.20952073	0.20952073	0.20952073	0.20952073	0.20952073	0.20952073	0.20952073	0.20952073	0.20952073	0.20952073	0.20952073	0.20952073	0.20952073	0.20952073
¸ßË¹°×ÔëÉù´¦Àí (569).mp3	0.17769921	0.17769921	0.17769921	0.17769921	0.17769921	0.17769921	0.17769921	0.17769921	0.17769921	0.17769921	0.17769921	0.17769921	0.17769921	0.17769921	0.17769921	0.17769921	0.17769921	0.17769921	0.17769921	0.17769921	0.17769921	0.17769921	0.17769921	0.17769921	0.17769921	0.17769921	0.17769921	0.17769921	0.17769921	0.17769921	0.17769921	0.17769921	0.17769921	0.17769921	0.17769921	0.17769921	0.17769921	0.17769921	0.17769921	0.17769921	0.17769921	0.17769921	0.17769921	0.17769921	0.17769921	0.17769921	0.17769921	0.17769921	0.17769921
¸ßË¹°×ÔëÉù´¦Àí (570).mp3	0.026504759	0.026504759	0.026504759	0.026504759	0.026504759	0.026504759	0.026504759	0.026504759	0.026504759	0.026504759	0.026504759	0.026504759	0.026504759	0.026504759	0.026504759	0.026504759	0.026504759	0.026504759	0.026504759	0.026504759	0.026504759	0.026504759	0.026504759	0.026504759	0.026504759	0.026504759	0.026504759	0.026504759	0.026504759	0.026504759	0.026504759	0.026504759	0.026504759	0.026504759	0.026504759	0.026504759	0.026504759	0.026504759	0.026504759	0.026504759	0.026504759	0.026504759	0.026504759	0.026504759	0.026504759	0.026504759	0.026504759	0.026504759	0.026504759
¸ßË¹°×ÔëÉù´¦Àí (571).mp3	0.14299527	0.14299527	0.14299527	0.14299527	0.14299527	0.14299527	0.14299527	0.14299527	0.14299527	0.14299527	0.14299527	0.14299527	0.14299527	0.14299527	0.14299527	0.14299527	0.14299527	0.14299527	0.14299527	0.14299527	0.14299527	0.14299527	0.14299527	0.14299527	0.14299527	0.14299527	0.14299527	0.14299527	0.14299527	0.14299527	0.14299527	0.14299527	0.14299527	0.14299527	0.14299527	0.14299527	0.14299527	0.14299527	0.14299527	0.14299527	0.14299527	0.14299527	0.14299527	0.14299527	0.14299527	0.14299527	0.14299527	0.14299527	0.14299527
¸ßË¹°×ÔëÉù´¦Àí (572).mp3	0.34807044	0.34807044	0.34807044	0.34807044	0.34807044	0.34807044	0.34807044	0.34807044	0.34807044	0.34807044	0.34807044	0.34807044	0.34807044	0.34807044	0.34807044	0.34807044	0.34807044	0.34807044	0.34807044	0.34807044	0.34807044	0.34807044	0.34807044	0.34807044	0.34807044	0.34807044	0.34807044	0.34807044	0.34807044	0.34807044	0.34807044	0.34807044	0.34807044	0.34807044	0.34807044	0.34807044	0.34807044	0.34807044	0.34807044	0.34807044	0.34807044	0.34807044	0.34807044	0.34807044	0.34807044	0.34807044	0.34807044	0.34807044	0.34807044
¸ßË¹°×ÔëÉù´¦Àí (573).mp3	0.3493057	0.3493057	0.3493057	0.3493057	0.3493057	0.3493057	0.3493057	0.3493057	0.3493057	0.3493057	0.3493057	0.3493057	0.3493057	0.3493057	0.3493057	0.3493057	0.3493057	0.3493057	0.3493057	0.3493057	0.3493057	0.3493057	0.3493057	0.3493057	0.3493057	0.3493057	0.3493057	0.3493057	0.3493057	0.3493057	0.3493057	0.3493057	0.3493057	0.3493057	0.3493057	0.3493057	0.3493057	0.3493057	0.3493057	0.3493057	0.3493057	0.3493057	0.3493057	0.3493057	0.3493057	0.3493057	0.3493057	0.3493057	0.3493057
¸ßË¹°×ÔëÉù´¦Àí (574).mp3	0.15540259	0.15540259	0.15540259	0.15540259	0.15540259	0.15540259	0.15540259	0.15540259	0.15540259	0.15540259	0.15540259	0.15540259	0.15540259	0.15540259	0.15540259	0.15540259	0.15540259	0.15540259	0.15540259	0.15540259	0.15540259	0.15540259	0.15540259	0.15540259	0.15540259	0.15540259	0.15540259	0.15540259	0.15540259	0.15540259	0.15540259	0.15540259	0.15540259	0.15540259	0.15540259	0.15540259	0.15540259	0.15540259	0.15540259	0.15540259	0.15540259	0.15540259	0.15540259	0.15540259	0.15540259	0.15540259	0.15540259	0.15540259	0.15540259
¸ßË¹°×ÔëÉù´¦Àí (575).mp3	0.16918714	0.16918714	0.16918714	0.16918714	0.16918714	0.16918714	0.16918714	0.16918714	0.16918714	0.16918714	0.16918714	0.16918714	0.16918714	0.16918714	0.16918714	0.16918714	0.16918714	0.16918714	0.16918714	0.16918714	0.16918714	0.16918714	0.16918714	0.16918714	0.16918714	0.16918714	0.16918714	0.16918714	0.16918714	0.16918714	0.16918714	0.16918714	0.16918714	0.16918714	0.16918714	0.16918714	0.16918714	0.16918714	0.16918714	0.16918714	0.16918714	0.16918714	0.16918714	0.16918714	0.16918714	0.16918714	0.16918714	0.16918714	0.16918714
¸ßË¹°×ÔëÉù´¦Àí (576).mp3	0.20309359	0.20309359	0.20309359	0.20309359	0.20309359	0.20309359	0.20309359	0.20309359	0.20309359	0.20309359	0.20309359	0.20309359	0.20309359	0.20309359	0.20309359	0.20309359	0.20309359	0.20309359	0.20309359	0.20309359	0.20309359	0.20309359	0.20309359	0.20309359	0.20309359	0.20309359	0.20309359	0.20309359	0.20309359	0.20309359	0.20309359	0.20309359	0.20309359	0.20309359	0.20309359	0.20309359	0.20309359	0.20309359	0.20309359	0.20309359	0.20309359	0.20309359	0.20309359	0.20309359	0.20309359	0.20309359	0.20309359	0.20309359	0.20309359
¸ßË¹°×ÔëÉù´¦Àí (577).mp3	0.2407222	0.2407222	0.2407222	0.2407222	0.2407222	0.2407222	0.2407222	0.2407222	0.2407222	0.2407222	0.2407222	0.2407222	0.2407222	0.2407222	0.2407222	0.2407222	0.2407222	0.2407222	0.2407222	0.2407222	0.2407222	0.2407222	0.2407222	0.2407222	0.2407222	0.2407222	0.2407222	0.2407222	0.2407222	0.2407222	0.2407222	0.2407222	0.2407222	0.2407222	0.2407222	0.2407222	0.2407222	0.2407222	0.2407222	0.2407222	0.2407222	0.2407222	0.2407222	0.2407222	0.2407222	0.2407222	0.2407222	0.2407222	0.2407222
¸ßË¹°×ÔëÉù´¦Àí (578).mp3	0.003901657	0.003901657	0.003901657	0.003901657	0.003901657	0.003901657	0.003901657	0.003901657	0.003901657	0.003901657	0.003901657	0.003901657	0.003901657	0.003901657	0.003901657	0.003901657	0.003901657	0.003901657	0.003901657	0.003901657	0.003901657	0.003901657	0.003901657	0.003901657	0.003901657	0.003901657	0.003901657	0.003901657	0.003901657	0.003901657	0.003901657	0.003901657	0.003901657	0.003901657	0.003901657	0.003901657	0.003901657	0.003901657	0.003901657	0.003901657	0.003901657	0.003901657	0.003901657	0.003901657	0.003901657	0.003901657	0.003901657	0.003901657	0.003901657
¸ßË¹°×ÔëÉù´¦Àí (579).mp3	0.19338776	0.19338776	0.19338776	0.19338776	0.19338776	0.19338776	0.19338776	0.19338776	0.19338776	0.19338776	0.19338776	0.19338776	0.19338776	0.19338776	0.19338776	0.19338776	0.19338776	0.19338776	0.19338776	0.19338776	0.19338776	0.19338776	0.19338776	0.19338776	0.19338776	0.19338776	0.19338776	0.19338776	0.19338776	0.19338776	0.19338776	0.19338776	0.19338776	0.19338776	0.19338776	0.19338776	0.19338776	0.19338776	0.19338776	0.19338776	0.19338776	0.19338776	0.19338776	0.19338776	0.19338776	0.19338776	0.19338776	0.19338776	0.19338776
¸ßË¹°×ÔëÉù´¦Àí (580).mp3	-0.088285774	-0.088285774	-0.088285774	-0.088285774	-0.088285774	-0.088285774	-0.088285774	-0.088285774	-0.088285774	-0.088285774	-0.088285774	-0.088285774	-0.088285774	-0.088285774	-0.088285774	-0.088285774	-0.088285774	-0.088285774	-0.088285774	-0.088285774	-0.088285774	-0.088285774	-0.088285774	-0.088285774	-0.088285774	-0.088285774	-0.088285774	-0.088285774	-0.088285774	-0.088285774	-0.088285774	-0.088285774	-0.088285774	-0.088285774	-0.088285774	-0.088285774	-0.088285774	-0.088285774	-0.088285774	-0.088285774	-0.088285774	-0.088285774	-0.088285774	-0.088285774	-0.088285774	-0.088285774	-0.088285774	-0.088285774	-0.088285774
¸ßË¹°×ÔëÉù´¦Àí (581).mp3	0.2746721	0.2746721	0.2746721	0.2746721	0.2746721	0.2746721	0.2746721	0.2746721	0.2746721	0.2746721	0.2746721	0.2746721	0.2746721	0.2746721	0.2746721	0.2746721	0.2746721	0.2746721	0.2746721	0.2746721	0.2746721	0.2746721	0.2746721	0.2746721	0.2746721	0.2746721	0.2746721	0.2746721	0.2746721	0.2746721	0.2746721	0.2746721	0.2746721	0.2746721	0.2746721	0.2746721	0.2746721	0.2746721	0.2746721	0.2746721	0.2746721	0.2746721	0.2746721	0.2746721	0.2746721	0.2746721	0.2746721	0.2746721	0.2746721
¸ßË¹°×ÔëÉù´¦Àí (582).mp3	0.34331593	0.34331593	0.34331593	0.34331593	0.34331593	0.34331593	0.34331593	0.34331593	0.34331593	0.34331593	0.34331593	0.34331593	0.34331593	0.34331593	0.34331593	0.34331593	0.34331593	0.34331593	0.34331593	0.34331593	0.34331593	0.34331593	0.34331593	0.34331593	0.34331593	0.34331593	0.34331593	0.34331593	0.34331593	0.34331593	0.34331593	0.34331593	0.34331593	0.34331593	0.34331593	0.34331593	0.34331593	0.34331593	0.34331593	0.34331593	0.34331593	0.34331593	0.34331593	0.34331593	0.34331593	0.34331593	0.34331593	0.34331593	0.34331593
¸ßË¹°×ÔëÉù´¦Àí (583).mp3	0.05506813	0.05506813	0.05506813	0.05506813	0.05506813	0.05506813	0.05506813	0.05506813	0.05506813	0.05506813	0.05506813	0.05506813	0.05506813	0.05506813	0.05506813	0.05506813	0.05506813	0.05506813	0.05506813	0.05506813	0.05506813	0.05506813	0.05506813	0.05506813	0.05506813	0.05506813	0.05506813	0.05506813	0.05506813	0.05506813	0.05506813	0.05506813	0.05506813	0.05506813	0.05506813	0.05506813	0.05506813	0.05506813	0.05506813	0.05506813	0.05506813	0.05506813	0.05506813	0.05506813	0.05506813	0.05506813	0.05506813	0.05506813	0.05506813
¸ßË¹°×ÔëÉù´¦Àí (584).mp3	0.15330593	0.15330593	0.15330593	0.15330593	0.15330593	0.15330593	0.15330593	0.15330593	0.15330593	0.15330593	0.15330593	0.15330593	0.15330593	0.15330593	0.15330593	0.15330593	0.15330593	0.15330593	0.15330593	0.15330593	0.15330593	0.15330593	0.15330593	0.15330593	0.15330593	0.15330593	0.15330593	0.15330593	0.15330593	0.15330593	0.15330593	0.15330593	0.15330593	0.15330593	0.15330593	0.15330593	0.15330593	0.15330593	0.15330593	0.15330593	0.15330593	0.15330593	0.15330593	0.15330593	0.15330593	0.15330593	0.15330593	0.15330593	0.15330593
¸ßË¹°×ÔëÉù´¦Àí (585).mp3	0.31763572	0.31763572	0.31763572	0.31763572	0.31763572	0.31763572	0.31763572	0.31763572	0.31763572	0.31763572	0.31763572	0.31763572	0.31763572	0.31763572	0.31763572	0.31763572	0.31763572	0.31763572	0.31763572	0.31763572	0.31763572	0.31763572	0.31763572	0.31763572	0.31763572	0.31763572	0.31763572	0.31763572	0.31763572	0.31763572	0.31763572	0.31763572	0.31763572	0.31763572	0.31763572	0.31763572	0.31763572	0.31763572	0.31763572	0.31763572	0.31763572	0.31763572	0.31763572	0.31763572	0.31763572	0.31763572	0.31763572	0.31763572	0.31763572
¸ßË¹°×ÔëÉù´¦Àí (586).mp3	0.32265654	0.32265654	0.32265654	0.32265654	0.32265654	0.32265654	0.32265654	0.32265654	0.32265654	0.32265654	0.32265654	0.32265654	0.32265654	0.32265654	0.32265654	0.32265654	0.32265654	0.32265654	0.32265654	0.32265654	0.32265654	0.32265654	0.32265654	0.32265654	0.32265654	0.32265654	0.32265654	0.32265654	0.32265654	0.32265654	0.32265654	0.32265654	0.32265654	0.32265654	0.32265654	0.32265654	0.32265654	0.32265654	0.32265654	0.32265654	0.32265654	0.32265654	0.32265654	0.32265654	0.32265654	0.32265654	0.32265654	0.32265654	0.32265654
¸ßË¹°×ÔëÉù´¦Àí (587).mp3	0.35021374	0.35021374	0.35021374	0.35021374	0.35021374	0.35021374	0.35021374	0.35021374	0.35021374	0.35021374	0.35021374	0.35021374	0.35021374	0.35021374	0.35021374	0.35021374	0.35021374	0.35021374	0.35021374	0.35021374	0.35021374	0.35021374	0.35021374	0.35021374	0.35021374	0.35021374	0.35021374	0.35021374	0.35021374	0.35021374	0.35021374	0.35021374	0.35021374	0.35021374	0.35021374	0.35021374	0.35021374	0.35021374	0.35021374	0.35021374	0.35021374	0.35021374	0.35021374	0.35021374	0.35021374	0.35021374	0.35021374	0.35021374	0.35021374
¸ßË¹°×ÔëÉù´¦Àí (588).mp3	0.15290338	0.15290338	0.15290338	0.15290338	0.15290338	0.15290338	0.15290338	0.15290338	0.15290338	0.15290338	0.15290338	0.15290338	0.15290338	0.15290338	0.15290338	0.15290338	0.15290338	0.15290338	0.15290338	0.15290338	0.15290338	0.15290338	0.15290338	0.15290338	0.15290338	0.15290338	0.15290338	0.15290338	0.15290338	0.15290338	0.15290338	0.15290338	0.15290338	0.15290338	0.15290338	0.15290338	0.15290338	0.15290338	0.15290338	0.15290338	0.15290338	0.15290338	0.15290338	0.15290338	0.15290338	0.15290338	0.15290338	0.15290338	0.15290338
¸ßË¹°×ÔëÉù´¦Àí (589).mp3	0.15113215	0.15113215	0.15113215	0.15113215	0.15113215	0.15113215	0.15113215	0.15113215	0.15113215	0.15113215	0.15113215	0.15113215	0.15113215	0.15113215	0.15113215	0.15113215	0.15113215	0.15113215	0.15113215	0.15113215	0.15113215	0.15113215	0.15113215	0.15113215	0.15113215	0.15113215	0.15113215	0.15113215	0.15113215	0.15113215	0.15113215	0.15113215	0.15113215	0.15113215	0.15113215	0.15113215	0.15113215	0.15113215	0.15113215	0.15113215	0.15113215	0.15113215	0.15113215	0.15113215	0.15113215	0.15113215	0.15113215	0.15113215	0.15113215
¸ßË¹°×ÔëÉù´¦Àí (590).mp3	-0.032059643	-0.032059643	-0.032059643	-0.032059643	-0.032059643	-0.032059643	-0.032059643	-0.032059643	-0.032059643	-0.032059643	-0.032059643	-0.032059643	-0.032059643	-0.032059643	-0.032059643	-0.032059643	-0.032059643	-0.032059643	-0.032059643	-0.032059643	-0.032059643	-0.032059643	-0.032059643	-0.032059643	-0.032059643	-0.032059643	-0.032059643	-0.032059643	-0.032059643	-0.032059643	-0.032059643	-0.032059643	-0.032059643	-0.032059643	-0.032059643	-0.032059643	-0.032059643	-0.032059643	-0.032059643	-0.032059643	-0.032059643	-0.032059643	-0.032059643	-0.032059643	-0.032059643	-0.032059643	-0.032059643	-0.032059643	-0.032059643
¸ßË¹°×ÔëÉù´¦Àí (591).mp3	0.29449695	0.29449695	0.29449695	0.29449695	0.29449695	0.29449695	0.29449695	0.29449695	0.29449695	0.29449695	0.29449695	0.29449695	0.29449695	0.29449695	0.29449695	0.29449695	0.29449695	0.29449695	0.29449695	0.29449695	0.29449695	0.29449695	0.29449695	0.29449695	0.29449695	0.29449695	0.29449695	0.29449695	0.29449695	0.29449695	0.29449695	0.29449695	0.29449695	0.29449695	0.29449695	0.29449695	0.29449695	0.29449695	0.29449695	0.29449695	0.29449695	0.29449695	0.29449695	0.29449695	0.29449695	0.29449695	0.29449695	0.29449695	0.29449695
¸ßË¹°×ÔëÉù´¦Àí (592).mp3	0.20983548	0.20983548	0.20983548	0.20983548	0.20983548	0.20983548	0.20983548	0.20983548	0.20983548	0.20983548	0.20983548	0.20983548	0.20983548	0.20983548	0.20983548	0.20983548	0.20983548	0.20983548	0.20983548	0.20983548	0.20983548	0.20983548	0.20983548	0.20983548	0.20983548	0.20983548	0.20983548	0.20983548	0.20983548	0.20983548	0.20983548	0.20983548	0.20983548	0.20983548	0.20983548	0.20983548	0.20983548	0.20983548	0.20983548	0.20983548	0.20983548	0.20983548	0.20983548	0.20983548	0.20983548	0.20983548	0.20983548	0.20983548	0.20983548
¸ßË¹°×ÔëÉù´¦Àí (593).mp3	-0.043130282	-0.043130282	-0.043130282	-0.043130282	-0.043130282	-0.043130282	-0.043130282	-0.043130282	-0.043130282	-0.043130282	-0.043130282	-0.043130282	-0.043130282	-0.043130282	-0.043130282	-0.043130282	-0.043130282	-0.043130282	-0.043130282	-0.043130282	-0.043130282	-0.043130282	-0.043130282	-0.043130282	-0.043130282	-0.043130282	-0.043130282	-0.043130282	-0.043130282	-0.043130282	-0.043130282	-0.043130282	-0.043130282	-0.043130282	-0.043130282	-0.043130282	-0.043130282	-0.043130282	-0.043130282	-0.043130282	-0.043130282	-0.043130282	-0.043130282	-0.043130282	-0.043130282	-0.043130282	-0.043130282	-0.043130282	-0.043130282
¸ßË¹°×ÔëÉù´¦Àí (594).mp3	0.018020775	0.018020775	0.018020775	0.018020775	0.018020775	0.018020775	0.018020775	0.018020775	0.018020775	0.018020775	0.018020775	0.018020775	0.018020775	0.018020775	0.018020775	0.018020775	0.018020775	0.018020775	0.018020775	0.018020775	0.018020775	0.018020775	0.018020775	0.018020775	0.018020775	0.018020775	0.018020775	0.018020775	0.018020775	0.018020775	0.018020775	0.018020775	0.018020775	0.018020775	0.018020775	0.018020775	0.018020775	0.018020775	0.018020775	0.018020775	0.018020775	0.018020775	0.018020775	0.018020775	0.018020775	0.018020775	0.018020775	0.018020775	0.018020775
¸ßË¹°×ÔëÉù´¦Àí (595).mp3	0.105312824	0.105312824	0.105312824	0.105312824	0.105312824	0.105312824	0.105312824	0.105312824	0.105312824	0.105312824	0.105312824	0.105312824	0.105312824	0.105312824	0.105312824	0.105312824	0.105312824	0.105312824	0.105312824	0.105312824	0.105312824	0.105312824	0.105312824	0.105312824	0.105312824	0.105312824	0.105312824	0.105312824	0.105312824	0.105312824	0.105312824	0.105312824	0.105312824	0.105312824	0.105312824	0.105312824	0.105312824	0.105312824	0.105312824	0.105312824	0.105312824	0.105312824	0.105312824	0.105312824	0.105312824	0.105312824	0.105312824	0.105312824	0.105312824
¸ßË¹°×ÔëÉù´¦Àí (596).mp3	0.2699558	0.2699558	0.2699558	0.2699558	0.2699558	0.2699558	0.2699558	0.2699558	0.2699558	0.2699558	0.2699558	0.2699558	0.2699558	0.2699558	0.2699558	0.2699558	0.2699558	0.2699558	0.2699558	0.2699558	0.2699558	0.2699558	0.2699558	0.2699558	0.2699558	0.2699558	0.2699558	0.2699558	0.2699558	0.2699558	0.2699558	0.2699558	0.2699558	0.2699558	0.2699558	0.2699558	0.2699558	0.2699558	0.2699558	0.2699558	0.2699558	0.2699558	0.2699558	0.2699558	0.2699558	0.2699558	0.2699558	0.2699558	0.2699558
¸ßË¹°×ÔëÉù´¦Àí (597).mp3	0.2703898	0.2703898	0.2703898	0.2703898	0.2703898	0.2703898	0.2703898	0.2703898	0.2703898	0.2703898	0.2703898	0.2703898	0.2703898	0.2703898	0.2703898	0.2703898	0.2703898	0.2703898	0.2703898	0.2703898	0.2703898	0.2703898	0.2703898	0.2703898	0.2703898	0.2703898	0.2703898	0.2703898	0.2703898	0.2703898	0.2703898	0.2703898	0.2703898	0.2703898	0.2703898	0.2703898	0.2703898	0.2703898	0.2703898	0.2703898	0.2703898	0.2703898	0.2703898	0.2703898	0.2703898	0.2703898	0.2703898	0.2703898	0.2703898
¸ßË¹°×ÔëÉù´¦Àí (598).mp3	0.21894766	0.21894766	0.21894766	0.21894766	0.21894766	0.21894766	0.21894766	0.21894766	0.21894766	0.21894766	0.21894766	0.21894766	0.21894766	0.21894766	0.21894766	0.21894766	0.21894766	0.21894766	0.21894766	0.21894766	0.21894766	0.21894766	0.21894766	0.21894766	0.21894766	0.21894766	0.21894766	0.21894766	0.21894766	0.21894766	0.21894766	0.21894766	0.21894766	0.21894766	0.21894766	0.21894766	0.21894766	0.21894766	0.21894766	0.21894766	0.21894766	0.21894766	0.21894766	0.21894766	0.21894766	0.21894766	0.21894766	0.21894766	0.21894766
¸ßË¹°×ÔëÉù´¦Àí (599).mp3	0.20373791	0.20373791	0.20373791	0.20373791	0.20373791	0.20373791	0.20373791	0.20373791	0.20373791	0.20373791	0.20373791	0.20373791	0.20373791	0.20373791	0.20373791	0.20373791	0.20373791	0.20373791	0.20373791	0.20373791	0.20373791	0.20373791	0.20373791	0.20373791	0.20373791	0.20373791	0.20373791	0.20373791	0.20373791	0.20373791	0.20373791	0.20373791	0.20373791	0.20373791	0.20373791	0.20373791	0.20373791	0.20373791	0.20373791	0.20373791	0.20373791	0.20373791	0.20373791	0.20373791	0.20373791	0.20373791	0.20373791	0.20373791	0.20373791
¸ßË¹°×ÔëÉù´¦Àí (600).mp3	0.002153557	0.002153557	0.002153557	0.002153557	0.002153557	0.002153557	0.002153557	0.002153557	0.002153557	0.002153557	0.002153557	0.002153557	0.002153557	0.002153557	0.002153557	0.002153557	0.002153557	0.002153557	0.002153557	0.002153557	0.002153557	0.002153557	0.002153557	0.002153557	0.002153557	0.002153557	0.002153557	0.002153557	0.002153557	0.002153557	0.002153557	0.002153557	0.002153557	0.002153557	0.002153557	0.002153557	0.002153557	0.002153557	0.002153557	0.002153557	0.002153557	0.002153557	0.002153557	0.002153557	0.002153557	0.002153557	0.002153557	0.002153557	0.002153557
¸ßË¹°×ÔëÉù´¦Àí (601).mp3	0.20393571	0.20393571	0.20393571	0.20393571	0.20393571	0.20393571	0.20393571	0.20393571	0.20393571	0.20393571	0.20393571	0.20393571	0.20393571	0.20393571	0.20393571	0.20393571	0.20393571	0.20393571	0.20393571	0.20393571	0.20393571	0.20393571	0.20393571	0.20393571	0.20393571	0.20393571	0.20393571	0.20393571	0.20393571	0.20393571	0.20393571	0.20393571	0.20393571	0.20393571	0.20393571	0.20393571	0.20393571	0.20393571	0.20393571	0.20393571	0.20393571	0.20393571	0.20393571	0.20393571	0.20393571	0.20393571	0.20393571	0.20393571	0.20393571
¸ßË¹°×ÔëÉù´¦Àí (602).mp3	0.20978859	0.20978859	0.20978859	0.20978859	0.20978859	0.20978859	0.20978859	0.20978859	0.20978859	0.20978859	0.20978859	0.20978859	0.20978859	0.20978859	0.20978859	0.20978859	0.20978859	0.20978859	0.20978859	0.20978859	0.20978859	0.20978859	0.20978859	0.20978859	0.20978859	0.20978859	0.20978859	0.20978859	0.20978859	0.20978859	0.20978859	0.20978859	0.20978859	0.20978859	0.20978859	0.20978859	0.20978859	0.20978859	0.20978859	0.20978859	0.20978859	0.20978859	0.20978859	0.20978859	0.20978859	0.20978859	0.20978859	0.20978859	0.20978859
¸ßË¹°×ÔëÉù´¦Àí (603).mp3	0.12566301	0.12566301	0.12566301	0.12566301	0.12566301	0.12566301	0.12566301	0.12566301	0.12566301	0.12566301	0.12566301	0.12566301	0.12566301	0.12566301	0.12566301	0.12566301	0.12566301	0.12566301	0.12566301	0.12566301	0.12566301	0.12566301	0.12566301	0.12566301	0.12566301	0.12566301	0.12566301	0.12566301	0.12566301	0.12566301	0.12566301	0.12566301	0.12566301	0.12566301	0.12566301	0.12566301	0.12566301	0.12566301	0.12566301	0.12566301	0.12566301	0.12566301	0.12566301	0.12566301	0.12566301	0.12566301	0.12566301	0.12566301	0.12566301
¸ßË¹°×ÔëÉù´¦Àí (604).mp3	0.105288684	0.105288684	0.105288684	0.105288684	0.105288684	0.105288684	0.105288684	0.105288684	0.105288684	0.105288684	0.105288684	0.105288684	0.105288684	0.105288684	0.105288684	0.105288684	0.105288684	0.105288684	0.105288684	0.105288684	0.105288684	0.105288684	0.105288684	0.105288684	0.105288684	0.105288684	0.105288684	0.105288684	0.105288684	0.105288684	0.105288684	0.105288684	0.105288684	0.105288684	0.105288684	0.105288684	0.105288684	0.105288684	0.105288684	0.105288684	0.105288684	0.105288684	0.105288684	0.105288684	0.105288684	0.105288684	0.105288684	0.105288684	0.105288684
¸ßË¹°×ÔëÉù´¦Àí (605).mp3	0.3872843	0.3872843	0.3872843	0.3872843	0.3872843	0.3872843	0.3872843	0.3872843	0.3872843	0.3872843	0.3872843	0.3872843	0.3872843	0.3872843	0.3872843	0.3872843	0.3872843	0.3872843	0.3872843	0.3872843	0.3872843	0.3872843	0.3872843	0.3872843	0.3872843	0.3872843	0.3872843	0.3872843	0.3872843	0.3872843	0.3872843	0.3872843	0.3872843	0.3872843	0.3872843	0.3872843	0.3872843	0.3872843	0.3872843	0.3872843	0.3872843	0.3872843	0.3872843	0.3872843	0.3872843	0.3872843	0.3872843	0.3872843	0.3872843
¸ßË¹°×ÔëÉù´¦Àí (606).mp3	0.29295504	0.29295504	0.29295504	0.29295504	0.29295504	0.29295504	0.29295504	0.29295504	0.29295504	0.29295504	0.29295504	0.29295504	0.29295504	0.29295504	0.29295504	0.29295504	0.29295504	0.29295504	0.29295504	0.29295504	0.29295504	0.29295504	0.29295504	0.29295504	0.29295504	0.29295504	0.29295504	0.29295504	0.29295504	0.29295504	0.29295504	0.29295504	0.29295504	0.29295504	0.29295504	0.29295504	0.29295504	0.29295504	0.29295504	0.29295504	0.29295504	0.29295504	0.29295504	0.29295504	0.29295504	0.29295504	0.29295504	0.29295504	0.29295504
¸ßË¹°×ÔëÉù´¦Àí (607).mp3	0.3838925	0.3838925	0.3838925	0.3838925	0.3838925	0.3838925	0.3838925	0.3838925	0.3838925	0.3838925	0.3838925	0.3838925	0.3838925	0.3838925	0.3838925	0.3838925	0.3838925	0.3838925	0.3838925	0.3838925	0.3838925	0.3838925	0.3838925	0.3838925	0.3838925	0.3838925	0.3838925	0.3838925	0.3838925	0.3838925	0.3838925	0.3838925	0.3838925	0.3838925	0.3838925	0.3838925	0.3838925	0.3838925	0.3838925	0.3838925	0.3838925	0.3838925	0.3838925	0.3838925	0.3838925	0.3838925	0.3838925	0.3838925	0.3838925
¸ßË¹°×ÔëÉù´¦Àí (608).mp3	0.22425522	0.22425522	0.22425522	0.22425522	0.22425522	0.22425522	0.22425522	0.22425522	0.22425522	0.22425522	0.22425522	0.22425522	0.22425522	0.22425522	0.22425522	0.22425522	0.22425522	0.22425522	0.22425522	0.22425522	0.22425522	0.22425522	0.22425522	0.22425522	0.22425522	0.22425522	0.22425522	0.22425522	0.22425522	0.22425522	0.22425522	0.22425522	0.22425522	0.22425522	0.22425522	0.22425522	0.22425522	0.22425522	0.22425522	0.22425522	0.22425522	0.22425522	0.22425522	0.22425522	0.22425522	0.22425522	0.22425522	0.22425522	0.22425522
¸ßË¹°×ÔëÉù´¦Àí (609).mp3	0.54280245	0.54280245	0.54280245	0.54280245	0.54280245	0.54280245	0.54280245	0.54280245	0.54280245	0.54280245	0.54280245	0.54280245	0.54280245	0.54280245	0.54280245	0.54280245	0.54280245	0.54280245	0.54280245	0.54280245	0.54280245	0.54280245	0.54280245	0.54280245	0.54280245	0.54280245	0.54280245	0.54280245	0.54280245	0.54280245	0.54280245	0.54280245	0.54280245	0.54280245	0.54280245	0.54280245	0.54280245	0.54280245	0.54280245	0.54280245	0.54280245	0.54280245	0.54280245	0.54280245	0.54280245	0.54280245	0.54280245	0.54280245	0.54280245
¸ßË¹°×ÔëÉù´¦Àí (610).mp3	0.26277542	0.26277542	0.26277542	0.26277542	0.26277542	0.26277542	0.26277542	0.26277542	0.26277542	0.26277542	0.26277542	0.26277542	0.26277542	0.26277542	0.26277542	0.26277542	0.26277542	0.26277542	0.26277542	0.26277542	0.26277542	0.26277542	0.26277542	0.26277542	0.26277542	0.26277542	0.26277542	0.26277542	0.26277542	0.26277542	0.26277542	0.26277542	0.26277542	0.26277542	0.26277542	0.26277542	0.26277542	0.26277542	0.26277542	0.26277542	0.26277542	0.26277542	0.26277542	0.26277542	0.26277542	0.26277542	0.26277542	0.26277542	0.26277542
¸ßË¹°×ÔëÉù´¦Àí (611).mp3	0.30605736	0.30605736	0.30605736	0.30605736	0.30605736	0.30605736	0.30605736	0.30605736	0.30605736	0.30605736	0.30605736	0.30605736	0.30605736	0.30605736	0.30605736	0.30605736	0.30605736	0.30605736	0.30605736	0.30605736	0.30605736	0.30605736	0.30605736	0.30605736	0.30605736	0.30605736	0.30605736	0.30605736	0.30605736	0.30605736	0.30605736	0.30605736	0.30605736	0.30605736	0.30605736	0.30605736	0.30605736	0.30605736	0.30605736	0.30605736	0.30605736	0.30605736	0.30605736	0.30605736	0.30605736	0.30605736	0.30605736	0.30605736	0.30605736
¸ßË¹°×ÔëÉù´¦Àí (612).mp3	0.14720151	0.14720151	0.14720151	0.14720151	0.14720151	0.14720151	0.14720151	0.14720151	0.14720151	0.14720151	0.14720151	0.14720151	0.14720151	0.14720151	0.14720151	0.14720151	0.14720151	0.14720151	0.14720151	0.14720151	0.14720151	0.14720151	0.14720151	0.14720151	0.14720151	0.14720151	0.14720151	0.14720151	0.14720151	0.14720151	0.14720151	0.14720151	0.14720151	0.14720151	0.14720151	0.14720151	0.14720151	0.14720151	0.14720151	0.14720151	0.14720151	0.14720151	0.14720151	0.14720151	0.14720151	0.14720151	0.14720151	0.14720151	0.14720151
¸ßË¹°×ÔëÉù´¦Àí (613).mp3	0.34321126	0.34321126	0.34321126	0.34321126	0.34321126	0.34321126	0.34321126	0.34321126	0.34321126	0.34321126	0.34321126	0.34321126	0.34321126	0.34321126	0.34321126	0.34321126	0.34321126	0.34321126	0.34321126	0.34321126	0.34321126	0.34321126	0.34321126	0.34321126	0.34321126	0.34321126	0.34321126	0.34321126	0.34321126	0.34321126	0.34321126	0.34321126	0.34321126	0.34321126	0.34321126	0.34321126	0.34321126	0.34321126	0.34321126	0.34321126	0.34321126	0.34321126	0.34321126	0.34321126	0.34321126	0.34321126	0.34321126	0.34321126	0.34321126
¸ßË¹°×ÔëÉù´¦Àí (614).mp3	0.16268608	0.16268608	0.16268608	0.16268608	0.16268608	0.16268608	0.16268608	0.16268608	0.16268608	0.16268608	0.16268608	0.16268608	0.16268608	0.16268608	0.16268608	0.16268608	0.16268608	0.16268608	0.16268608	0.16268608	0.16268608	0.16268608	0.16268608	0.16268608	0.16268608	0.16268608	0.16268608	0.16268608	0.16268608	0.16268608	0.16268608	0.16268608	0.16268608	0.16268608	0.16268608	0.16268608	0.16268608	0.16268608	0.16268608	0.16268608	0.16268608	0.16268608	0.16268608	0.16268608	0.16268608	0.16268608	0.16268608	0.16268608	0.16268608
¸ßË¹°×ÔëÉù´¦Àí (615).mp3	0.20076275	0.20076275	0.20076275	0.20076275	0.20076275	0.20076275	0.20076275	0.20076275	0.20076275	0.20076275	0.20076275	0.20076275	0.20076275	0.20076275	0.20076275	0.20076275	0.20076275	0.20076275	0.20076275	0.20076275	0.20076275	0.20076275	0.20076275	0.20076275	0.20076275	0.20076275	0.20076275	0.20076275	0.20076275	0.20076275	0.20076275	0.20076275	0.20076275	0.20076275	0.20076275	0.20076275	0.20076275	0.20076275	0.20076275	0.20076275	0.20076275	0.20076275	0.20076275	0.20076275	0.20076275	0.20076275	0.20076275	0.20076275	0.20076275
¸ßË¹°×ÔëÉù´¦Àí (616).mp3	0.15136464	0.15136464	0.15136464	0.15136464	0.15136464	0.15136464	0.15136464	0.15136464	0.15136464	0.15136464	0.15136464	0.15136464	0.15136464	0.15136464	0.15136464	0.15136464	0.15136464	0.15136464	0.15136464	0.15136464	0.15136464	0.15136464	0.15136464	0.15136464	0.15136464	0.15136464	0.15136464	0.15136464	0.15136464	0.15136464	0.15136464	0.15136464	0.15136464	0.15136464	0.15136464	0.15136464	0.15136464	0.15136464	0.15136464	0.15136464	0.15136464	0.15136464	0.15136464	0.15136464	0.15136464	0.15136464	0.15136464	0.15136464	0.15136464
¸ßË¹°×ÔëÉù´¦Àí (617).mp3	0.11752789	0.11752789	0.11752789	0.11752789	0.11752789	0.11752789	0.11752789	0.11752789	0.11752789	0.11752789	0.11752789	0.11752789	0.11752789	0.11752789	0.11752789	0.11752789	0.11752789	0.11752789	0.11752789	0.11752789	0.11752789	0.11752789	0.11752789	0.11752789	0.11752789	0.11752789	0.11752789	0.11752789	0.11752789	0.11752789	0.11752789	0.11752789	0.11752789	0.11752789	0.11752789	0.11752789	0.11752789	0.11752789	0.11752789	0.11752789	0.11752789	0.11752789	0.11752789	0.11752789	0.11752789	0.11752789	0.11752789	0.11752789	0.11752789
¸ßË¹°×ÔëÉù´¦Àí (618).mp3	0.094625846	0.094625846	0.094625846	0.094625846	0.094625846	0.094625846	0.094625846	0.094625846	0.094625846	0.094625846	0.094625846	0.094625846	0.094625846	0.094625846	0.094625846	0.094625846	0.094625846	0.094625846	0.094625846	0.094625846	0.094625846	0.094625846	0.094625846	0.094625846	0.094625846	0.094625846	0.094625846	0.094625846	0.094625846	0.094625846	0.094625846	0.094625846	0.094625846	0.094625846	0.094625846	0.094625846	0.094625846	0.094625846	0.094625846	0.094625846	0.094625846	0.094625846	0.094625846	0.094625846	0.094625846	0.094625846	0.094625846	0.094625846	0.094625846
¸ßË¹°×ÔëÉù´¦Àí (619).mp3	0.45098633	0.45098633	0.45098633	0.45098633	0.45098633	0.45098633	0.45098633	0.45098633	0.45098633	0.45098633	0.45098633	0.45098633	0.45098633	0.45098633	0.45098633	0.45098633	0.45098633	0.45098633	0.45098633	0.45098633	0.45098633	0.45098633	0.45098633	0.45098633	0.45098633	0.45098633	0.45098633	0.45098633	0.45098633	0.45098633	0.45098633	0.45098633	0.45098633	0.45098633	0.45098633	0.45098633	0.45098633	0.45098633	0.45098633	0.45098633	0.45098633	0.45098633	0.45098633	0.45098633	0.45098633	0.45098633	0.45098633	0.45098633	0.45098633
¸ßË¹°×ÔëÉù´¦Àí (620).mp3	0.030787524	0.030787524	0.030787524	0.030787524	0.030787524	0.030787524	0.030787524	0.030787524	0.030787524	0.030787524	0.030787524	0.030787524	0.030787524	0.030787524	0.030787524	0.030787524	0.030787524	0.030787524	0.030787524	0.030787524	0.030787524	0.030787524	0.030787524	0.030787524	0.030787524	0.030787524	0.030787524	0.030787524	0.030787524	0.030787524	0.030787524	0.030787524	0.030787524	0.030787524	0.030787524	0.030787524	0.030787524	0.030787524	0.030787524	0.030787524	0.030787524	0.030787524	0.030787524	0.030787524	0.030787524	0.030787524	0.030787524	0.030787524	0.030787524
¸ßË¹°×ÔëÉù´¦Àí (621).mp3	0.5033543	0.5033543	0.5033543	0.5033543	0.5033543	0.5033543	0.5033543	0.5033543	0.5033543	0.5033543	0.5033543	0.5033543	0.5033543	0.5033543	0.5033543	0.5033543	0.5033543	0.5033543	0.5033543	0.5033543	0.5033543	0.5033543	0.5033543	0.5033543	0.5033543	0.5033543	0.5033543	0.5033543	0.5033543	0.5033543	0.5033543	0.5033543	0.5033543	0.5033543	0.5033543	0.5033543	0.5033543	0.5033543	0.5033543	0.5033543	0.5033543	0.5033543	0.5033543	0.5033543	0.5033543	0.5033543	0.5033543	0.5033543	0.5033543
¸ßË¹°×ÔëÉù´¦Àí (622).mp3	0.36924925	0.36924925	0.36924925	0.36924925	0.36924925	0.36924925	0.36924925	0.36924925	0.36924925	0.36924925	0.36924925	0.36924925	0.36924925	0.36924925	0.36924925	0.36924925	0.36924925	0.36924925	0.36924925	0.36924925	0.36924925	0.36924925	0.36924925	0.36924925	0.36924925	0.36924925	0.36924925	0.36924925	0.36924925	0.36924925	0.36924925	0.36924925	0.36924925	0.36924925	0.36924925	0.36924925	0.36924925	0.36924925	0.36924925	0.36924925	0.36924925	0.36924925	0.36924925	0.36924925	0.36924925	0.36924925	0.36924925	0.36924925	0.36924925
¸ßË¹°×ÔëÉù´¦Àí (623).mp3	0.27462816	0.27462816	0.27462816	0.27462816	0.27462816	0.27462816	0.27462816	0.27462816	0.27462816	0.27462816	0.27462816	0.27462816	0.27462816	0.27462816	0.27462816	0.27462816	0.27462816	0.27462816	0.27462816	0.27462816	0.27462816	0.27462816	0.27462816	0.27462816	0.27462816	0.27462816	0.27462816	0.27462816	0.27462816	0.27462816	0.27462816	0.27462816	0.27462816	0.27462816	0.27462816	0.27462816	0.27462816	0.27462816	0.27462816	0.27462816	0.27462816	0.27462816	0.27462816	0.27462816	0.27462816	0.27462816	0.27462816	0.27462816	0.27462816
¸ßË¹°×ÔëÉù´¦Àí (624).mp3	-0.026150431	-0.026150431	-0.026150431	-0.026150431	-0.026150431	-0.026150431	-0.026150431	-0.026150431	-0.026150431	-0.026150431	-0.026150431	-0.026150431	-0.026150431	-0.026150431	-0.026150431	-0.026150431	-0.026150431	-0.026150431	-0.026150431	-0.026150431	-0.026150431	-0.026150431	-0.026150431	-0.026150431	-0.026150431	-0.026150431	-0.026150431	-0.026150431	-0.026150431	-0.026150431	-0.026150431	-0.026150431	-0.026150431	-0.026150431	-0.026150431	-0.026150431	-0.026150431	-0.026150431	-0.026150431	-0.026150431	-0.026150431	-0.026150431	-0.026150431	-0.026150431	-0.026150431	-0.026150431	-0.026150431	-0.026150431	-0.026150431
¸ßË¹°×ÔëÉù´¦Àí (625).mp3	0.0678094	0.0678094	0.0678094	0.0678094	0.0678094	0.0678094	0.0678094	0.0678094	0.0678094	0.0678094	0.0678094	0.0678094	0.0678094	0.0678094	0.0678094	0.0678094	0.0678094	0.0678094	0.0678094	0.0678094	0.0678094	0.0678094	0.0678094	0.0678094	0.0678094	0.0678094	0.0678094	0.0678094	0.0678094	0.0678094	0.0678094	0.0678094	0.0678094	0.0678094	0.0678094	0.0678094	0.0678094	0.0678094	0.0678094	0.0678094	0.0678094	0.0678094	0.0678094	0.0678094	0.0678094	0.0678094	0.0678094	0.0678094	0.0678094
¸ßË¹°×ÔëÉù´¦Àí (626).mp3	0.027261253	0.027261253	0.027261253	0.027261253	0.027261253	0.027261253	0.027261253	0.027261253	0.027261253	0.027261253	0.027261253	0.027261253	0.027261253	0.027261253	0.027261253	0.027261253	0.027261253	0.027261253	0.027261253	0.027261253	0.027261253	0.027261253	0.027261253	0.027261253	0.027261253	0.027261253	0.027261253	0.027261253	0.027261253	0.027261253	0.027261253	0.027261253	0.027261253	0.027261253	0.027261253	0.027261253	0.027261253	0.027261253	0.027261253	0.027261253	0.027261253	0.027261253	0.027261253	0.027261253	0.027261253	0.027261253	0.027261253	0.027261253	0.027261253
¸ßË¹°×ÔëÉù´¦Àí (627).mp3	0.40437272	0.40437272	0.40437272	0.40437272	0.40437272	0.40437272	0.40437272	0.40437272	0.40437272	0.40437272	0.40437272	0.40437272	0.40437272	0.40437272	0.40437272	0.40437272	0.40437272	0.40437272	0.40437272	0.40437272	0.40437272	0.40437272	0.40437272	0.40437272	0.40437272	0.40437272	0.40437272	0.40437272	0.40437272	0.40437272	0.40437272	0.40437272	0.40437272	0.40437272	0.40437272	0.40437272	0.40437272	0.40437272	0.40437272	0.40437272	0.40437272	0.40437272	0.40437272	0.40437272	0.40437272	0.40437272	0.40437272	0.40437272	0.40437272
¸ßË¹°×ÔëÉù´¦Àí (628).mp3	0.1853016	0.1853016	0.1853016	0.1853016	0.1853016	0.1853016	0.1853016	0.1853016	0.1853016	0.1853016	0.1853016	0.1853016	0.1853016	0.1853016	0.1853016	0.1853016	0.1853016	0.1853016	0.1853016	0.1853016	0.1853016	0.1853016	0.1853016	0.1853016	0.1853016	0.1853016	0.1853016	0.1853016	0.1853016	0.1853016	0.1853016	0.1853016	0.1853016	0.1853016	0.1853016	0.1853016	0.1853016	0.1853016	0.1853016	0.1853016	0.1853016	0.1853016	0.1853016	0.1853016	0.1853016	0.1853016	0.1853016	0.1853016	0.1853016
¸ßË¹°×ÔëÉù´¦Àí (629).mp3	0.12766209	0.12766209	0.12766209	0.12766209	0.12766209	0.12766209	0.12766209	0.12766209	0.12766209	0.12766209	0.12766209	0.12766209	0.12766209	0.12766209	0.12766209	0.12766209	0.12766209	0.12766209	0.12766209	0.12766209	0.12766209	0.12766209	0.12766209	0.12766209	0.12766209	0.12766209	0.12766209	0.12766209	0.12766209	0.12766209	0.12766209	0.12766209	0.12766209	0.12766209	0.12766209	0.12766209	0.12766209	0.12766209	0.12766209	0.12766209	0.12766209	0.12766209	0.12766209	0.12766209	0.12766209	0.12766209	0.12766209	0.12766209	0.12766209
¸ßË¹°×ÔëÉù´¦Àí (630).mp3	0.32603523	0.32603523	0.32603523	0.32603523	0.32603523	0.32603523	0.32603523	0.32603523	0.32603523	0.32603523	0.32603523	0.32603523	0.32603523	0.32603523	0.32603523	0.32603523	0.32603523	0.32603523	0.32603523	0.32603523	0.32603523	0.32603523	0.32603523	0.32603523	0.32603523	0.32603523	0.32603523	0.32603523	0.32603523	0.32603523	0.32603523	0.32603523	0.32603523	0.32603523	0.32603523	0.32603523	0.32603523	0.32603523	0.32603523	0.32603523	0.32603523	0.32603523	0.32603523	0.32603523	0.32603523	0.32603523	0.32603523	0.32603523	0.32603523
¸ßË¹°×ÔëÉù´¦Àí (631).mp3	0.14586629	0.14586629	0.14586629	0.14586629	0.14586629	0.14586629	0.14586629	0.14586629	0.14586629	0.14586629	0.14586629	0.14586629	0.14586629	0.14586629	0.14586629	0.14586629	0.14586629	0.14586629	0.14586629	0.14586629	0.14586629	0.14586629	0.14586629	0.14586629	0.14586629	0.14586629	0.14586629	0.14586629	0.14586629	0.14586629	0.14586629	0.14586629	0.14586629	0.14586629	0.14586629	0.14586629	0.14586629	0.14586629	0.14586629	0.14586629	0.14586629	0.14586629	0.14586629	0.14586629	0.14586629	0.14586629	0.14586629	0.14586629	0.14586629
¸ßË¹°×ÔëÉù´¦Àí (632).mp3	-0.020132352	-0.020132352	-0.020132352	-0.020132352	-0.020132352	-0.020132352	-0.020132352	-0.020132352	-0.020132352	-0.020132352	-0.020132352	-0.020132352	-0.020132352	-0.020132352	-0.020132352	-0.020132352	-0.020132352	-0.020132352	-0.020132352	-0.020132352	-0.020132352	-0.020132352	-0.020132352	-0.020132352	-0.020132352	-0.020132352	-0.020132352	-0.020132352	-0.020132352	-0.020132352	-0.020132352	-0.020132352	-0.020132352	-0.020132352	-0.020132352	-0.020132352	-0.020132352	-0.020132352	-0.020132352	-0.020132352	-0.020132352	-0.020132352	-0.020132352	-0.020132352	-0.020132352	-0.020132352	-0.020132352	-0.020132352	-0.020132352
¸ßË¹°×ÔëÉù´¦Àí (633).mp3	0.38690314	0.38690314	0.38690314	0.38690314	0.38690314	0.38690314	0.38690314	0.38690314	0.38690314	0.38690314	0.38690314	0.38690314	0.38690314	0.38690314	0.38690314	0.38690314	0.38690314	0.38690314	0.38690314	0.38690314	0.38690314	0.38690314	0.38690314	0.38690314	0.38690314	0.38690314	0.38690314	0.38690314	0.38690314	0.38690314	0.38690314	0.38690314	0.38690314	0.38690314	0.38690314	0.38690314	0.38690314	0.38690314	0.38690314	0.38690314	0.38690314	0.38690314	0.38690314	0.38690314	0.38690314	0.38690314	0.38690314	0.38690314	0.38690314
¸ßË¹°×ÔëÉù´¦Àí (634).mp3	0.08100216	0.08100216	0.08100216	0.08100216	0.08100216	0.08100216	0.08100216	0.08100216	0.08100216	0.08100216	0.08100216	0.08100216	0.08100216	0.08100216	0.08100216	0.08100216	0.08100216	0.08100216	0.08100216	0.08100216	0.08100216	0.08100216	0.08100216	0.08100216	0.08100216	0.08100216	0.08100216	0.08100216	0.08100216	0.08100216	0.08100216	0.08100216	0.08100216	0.08100216	0.08100216	0.08100216	0.08100216	0.08100216	0.08100216	0.08100216	0.08100216	0.08100216	0.08100216	0.08100216	0.08100216	0.08100216	0.08100216	0.08100216	0.08100216
¸ßË¹°×ÔëÉù´¦Àí (635).mp3	0.27286533	0.27286533	0.27286533	0.27286533	0.27286533	0.27286533	0.27286533	0.27286533	0.27286533	0.27286533	0.27286533	0.27286533	0.27286533	0.27286533	0.27286533	0.27286533	0.27286533	0.27286533	0.27286533	0.27286533	0.27286533	0.27286533	0.27286533	0.27286533	0.27286533	0.27286533	0.27286533	0.27286533	0.27286533	0.27286533	0.27286533	0.27286533	0.27286533	0.27286533	0.27286533	0.27286533	0.27286533	0.27286533	0.27286533	0.27286533	0.27286533	0.27286533	0.27286533	0.27286533	0.27286533	0.27286533	0.27286533	0.27286533	0.27286533
¸ßË¹°×ÔëÉù´¦Àí (636).mp3	0.26280856	0.26280856	0.26280856	0.26280856	0.26280856	0.26280856	0.26280856	0.26280856	0.26280856	0.26280856	0.26280856	0.26280856	0.26280856	0.26280856	0.26280856	0.26280856	0.26280856	0.26280856	0.26280856	0.26280856	0.26280856	0.26280856	0.26280856	0.26280856	0.26280856	0.26280856	0.26280856	0.26280856	0.26280856	0.26280856	0.26280856	0.26280856	0.26280856	0.26280856	0.26280856	0.26280856	0.26280856	0.26280856	0.26280856	0.26280856	0.26280856	0.26280856	0.26280856	0.26280856	0.26280856	0.26280856	0.26280856	0.26280856	0.26280856
¸ßË¹°×ÔëÉù´¦Àí (637).mp3	0.14167435	0.14167435	0.14167435	0.14167435	0.14167435	0.14167435	0.14167435	0.14167435	0.14167435	0.14167435	0.14167435	0.14167435	0.14167435	0.14167435	0.14167435	0.14167435	0.14167435	0.14167435	0.14167435	0.14167435	0.14167435	0.14167435	0.14167435	0.14167435	0.14167435	0.14167435	0.14167435	0.14167435	0.14167435	0.14167435	0.14167435	0.14167435	0.14167435	0.14167435	0.14167435	0.14167435	0.14167435	0.14167435	0.14167435	0.14167435	0.14167435	0.14167435	0.14167435	0.14167435	0.14167435	0.14167435	0.14167435	0.14167435	0.14167435
¸ßË¹°×ÔëÉù´¦Àí (638).mp3	0.12710172	0.12710172	0.12710172	0.12710172	0.12710172	0.12710172	0.12710172	0.12710172	0.12710172	0.12710172	0.12710172	0.12710172	0.12710172	0.12710172	0.12710172	0.12710172	0.12710172	0.12710172	0.12710172	0.12710172	0.12710172	0.12710172	0.12710172	0.12710172	0.12710172	0.12710172	0.12710172	0.12710172	0.12710172	0.12710172	0.12710172	0.12710172	0.12710172	0.12710172	0.12710172	0.12710172	0.12710172	0.12710172	0.12710172	0.12710172	0.12710172	0.12710172	0.12710172	0.12710172	0.12710172	0.12710172	0.12710172	0.12710172	0.12710172
¸ßË¹°×ÔëÉù´¦Àí (639).mp3	0.23183876	0.23183876	0.23183876	0.23183876	0.23183876	0.23183876	0.23183876	0.23183876	0.23183876	0.23183876	0.23183876	0.23183876	0.23183876	0.23183876	0.23183876	0.23183876	0.23183876	0.23183876	0.23183876	0.23183876	0.23183876	0.23183876	0.23183876	0.23183876	0.23183876	0.23183876	0.23183876	0.23183876	0.23183876	0.23183876	0.23183876	0.23183876	0.23183876	0.23183876	0.23183876	0.23183876	0.23183876	0.23183876	0.23183876	0.23183876	0.23183876	0.23183876	0.23183876	0.23183876	0.23183876	0.23183876	0.23183876	0.23183876	0.23183876
¸ßË¹°×ÔëÉù´¦Àí (640).mp3	0.36983642	0.36983642	0.36983642	0.36983642	0.36983642	0.36983642	0.36983642	0.36983642	0.36983642	0.36983642	0.36983642	0.36983642	0.36983642	0.36983642	0.36983642	0.36983642	0.36983642	0.36983642	0.36983642	0.36983642	0.36983642	0.36983642	0.36983642	0.36983642	0.36983642	0.36983642	0.36983642	0.36983642	0.36983642	0.36983642	0.36983642	0.36983642	0.36983642	0.36983642	0.36983642	0.36983642	0.36983642	0.36983642	0.36983642	0.36983642	0.36983642	0.36983642	0.36983642	0.36983642	0.36983642	0.36983642	0.36983642	0.36983642	0.36983642
¸ßË¹°×ÔëÉù´¦Àí (641).mp3	0.026631687	0.026631687	0.026631687	0.026631687	0.026631687	0.026631687	0.026631687	0.026631687	0.026631687	0.026631687	0.026631687	0.026631687	0.026631687	0.026631687	0.026631687	0.026631687	0.026631687	0.026631687	0.026631687	0.026631687	0.026631687	0.026631687	0.026631687	0.026631687	0.026631687	0.026631687	0.026631687	0.026631687	0.026631687	0.026631687	0.026631687	0.026631687	0.026631687	0.026631687	0.026631687	0.026631687	0.026631687	0.026631687	0.026631687	0.026631687	0.026631687	0.026631687	0.026631687	0.026631687	0.026631687	0.026631687	0.026631687	0.026631687	0.026631687
¸ßË¹°×ÔëÉù´¦Àí (642).mp3	0.4059461	0.4059461	0.4059461	0.4059461	0.4059461	0.4059461	0.4059461	0.4059461	0.4059461	0.4059461	0.4059461	0.4059461	0.4059461	0.4059461	0.4059461	0.4059461	0.4059461	0.4059461	0.4059461	0.4059461	0.4059461	0.4059461	0.4059461	0.4059461	0.4059461	0.4059461	0.4059461	0.4059461	0.4059461	0.4059461	0.4059461	0.4059461	0.4059461	0.4059461	0.4059461	0.4059461	0.4059461	0.4059461	0.4059461	0.4059461	0.4059461	0.4059461	0.4059461	0.4059461	0.4059461	0.4059461	0.4059461	0.4059461	0.4059461
¸ßË¹°×ÔëÉù´¦Àí (643).mp3	0.26108658	0.26108658	0.26108658	0.26108658	0.26108658	0.26108658	0.26108658	0.26108658	0.26108658	0.26108658	0.26108658	0.26108658	0.26108658	0.26108658	0.26108658	0.26108658	0.26108658	0.26108658	0.26108658	0.26108658	0.26108658	0.26108658	0.26108658	0.26108658	0.26108658	0.26108658	0.26108658	0.26108658	0.26108658	0.26108658	0.26108658	0.26108658	0.26108658	0.26108658	0.26108658	0.26108658	0.26108658	0.26108658	0.26108658	0.26108658	0.26108658	0.26108658	0.26108658	0.26108658	0.26108658	0.26108658	0.26108658	0.26108658	0.26108658
¸ßË¹°×ÔëÉù´¦Àí (644).mp3	0.13196081	0.13196081	0.13196081	0.13196081	0.13196081	0.13196081	0.13196081	0.13196081	0.13196081	0.13196081	0.13196081	0.13196081	0.13196081	0.13196081	0.13196081	0.13196081	0.13196081	0.13196081	0.13196081	0.13196081	0.13196081	0.13196081	0.13196081	0.13196081	0.13196081	0.13196081	0.13196081	0.13196081	0.13196081	0.13196081	0.13196081	0.13196081	0.13196081	0.13196081	0.13196081	0.13196081	0.13196081	0.13196081	0.13196081	0.13196081	0.13196081	0.13196081	0.13196081	0.13196081	0.13196081	0.13196081	0.13196081	0.13196081	0.13196081
¸ßË¹°×ÔëÉù´¦Àí (645).mp3	0.2952163	0.2952163	0.2952163	0.2952163	0.2952163	0.2952163	0.2952163	0.2952163	0.2952163	0.2952163	0.2952163	0.2952163	0.2952163	0.2952163	0.2952163	0.2952163	0.2952163	0.2952163	0.2952163	0.2952163	0.2952163	0.2952163	0.2952163	0.2952163	0.2952163	0.2952163	0.2952163	0.2952163	0.2952163	0.2952163	0.2952163	0.2952163	0.2952163	0.2952163	0.2952163	0.2952163	0.2952163	0.2952163	0.2952163	0.2952163	0.2952163	0.2952163	0.2952163	0.2952163	0.2952163	0.2952163	0.2952163	0.2952163	0.2952163
¸ßË¹°×ÔëÉù´¦Àí (646).mp3	0.3426834	0.3426834	0.3426834	0.3426834	0.3426834	0.3426834	0.3426834	0.3426834	0.3426834	0.3426834	0.3426834	0.3426834	0.3426834	0.3426834	0.3426834	0.3426834	0.3426834	0.3426834	0.3426834	0.3426834	0.3426834	0.3426834	0.3426834	0.3426834	0.3426834	0.3426834	0.3426834	0.3426834	0.3426834	0.3426834	0.3426834	0.3426834	0.3426834	0.3426834	0.3426834	0.3426834	0.3426834	0.3426834	0.3426834	0.3426834	0.3426834	0.3426834	0.3426834	0.3426834	0.3426834	0.3426834	0.3426834	0.3426834	0.3426834
¸ßË¹°×ÔëÉù´¦Àí (647).mp3	0.4657599	0.4657599	0.4657599	0.4657599	0.4657599	0.4657599	0.4657599	0.4657599	0.4657599	0.4657599	0.4657599	0.4657599	0.4657599	0.4657599	0.4657599	0.4657599	0.4657599	0.4657599	0.4657599	0.4657599	0.4657599	0.4657599	0.4657599	0.4657599	0.4657599	0.4657599	0.4657599	0.4657599	0.4657599	0.4657599	0.4657599	0.4657599	0.4657599	0.4657599	0.4657599	0.4657599	0.4657599	0.4657599	0.4657599	0.4657599	0.4657599	0.4657599	0.4657599	0.4657599	0.4657599	0.4657599	0.4657599	0.4657599	0.4657599
¸ßË¹°×ÔëÉù´¦Àí (648).mp3	0.08144997	0.08144997	0.08144997	0.08144997	0.08144997	0.08144997	0.08144997	0.08144997	0.08144997	0.08144997	0.08144997	0.08144997	0.08144997	0.08144997	0.08144997	0.08144997	0.08144997	0.08144997	0.08144997	0.08144997	0.08144997	0.08144997	0.08144997	0.08144997	0.08144997	0.08144997	0.08144997	0.08144997	0.08144997	0.08144997	0.08144997	0.08144997	0.08144997	0.08144997	0.08144997	0.08144997	0.08144997	0.08144997	0.08144997	0.08144997	0.08144997	0.08144997	0.08144997	0.08144997	0.08144997	0.08144997	0.08144997	0.08144997	0.08144997
¸ßË¹°×ÔëÉù´¦Àí (649).mp3	0.37661254	0.37661254	0.37661254	0.37661254	0.37661254	0.37661254	0.37661254	0.37661254	0.37661254	0.37661254	0.37661254	0.37661254	0.37661254	0.37661254	0.37661254	0.37661254	0.37661254	0.37661254	0.37661254	0.37661254	0.37661254	0.37661254	0.37661254	0.37661254	0.37661254	0.37661254	0.37661254	0.37661254	0.37661254	0.37661254	0.37661254	0.37661254	0.37661254	0.37661254	0.37661254	0.37661254	0.37661254	0.37661254	0.37661254	0.37661254	0.37661254	0.37661254	0.37661254	0.37661254	0.37661254	0.37661254	0.37661254	0.37661254	0.37661254
¸ßË¹°×ÔëÉù´¦Àí (650).mp3	0.14394705	0.14394705	0.14394705	0.14394705	0.14394705	0.14394705	0.14394705	0.14394705	0.14394705	0.14394705	0.14394705	0.14394705	0.14394705	0.14394705	0.14394705	0.14394705	0.14394705	0.14394705	0.14394705	0.14394705	0.14394705	0.14394705	0.14394705	0.14394705	0.14394705	0.14394705	0.14394705	0.14394705	0.14394705	0.14394705	0.14394705	0.14394705	0.14394705	0.14394705	0.14394705	0.14394705	0.14394705	0.14394705	0.14394705	0.14394705	0.14394705	0.14394705	0.14394705	0.14394705	0.14394705	0.14394705	0.14394705	0.14394705	0.14394705
¸ßË¹°×ÔëÉù´¦Àí (651).mp3	0.21531789	0.21531789	0.21531789	0.21531789	0.21531789	0.21531789	0.21531789	0.21531789	0.21531789	0.21531789	0.21531789	0.21531789	0.21531789	0.21531789	0.21531789	0.21531789	0.21531789	0.21531789	0.21531789	0.21531789	0.21531789	0.21531789	0.21531789	0.21531789	0.21531789	0.21531789	0.21531789	0.21531789	0.21531789	0.21531789	0.21531789	0.21531789	0.21531789	0.21531789	0.21531789	0.21531789	0.21531789	0.21531789	0.21531789	0.21531789	0.21531789	0.21531789	0.21531789	0.21531789	0.21531789	0.21531789	0.21531789	0.21531789	0.21531789
¸ßË¹°×ÔëÉù´¦Àí (652).mp3	0.33915535	0.33915535	0.33915535	0.33915535	0.33915535	0.33915535	0.33915535	0.33915535	0.33915535	0.33915535	0.33915535	0.33915535	0.33915535	0.33915535	0.33915535	0.33915535	0.33915535	0.33915535	0.33915535	0.33915535	0.33915535	0.33915535	0.33915535	0.33915535	0.33915535	0.33915535	0.33915535	0.33915535	0.33915535	0.33915535	0.33915535	0.33915535	0.33915535	0.33915535	0.33915535	0.33915535	0.33915535	0.33915535	0.33915535	0.33915535	0.33915535	0.33915535	0.33915535	0.33915535	0.33915535	0.33915535	0.33915535	0.33915535	0.33915535
¸ßË¹°×ÔëÉù´¦Àí (653).mp3	0.1353867	0.1353867	0.1353867	0.1353867	0.1353867	0.1353867	0.1353867	0.1353867	0.1353867	0.1353867	0.1353867	0.1353867	0.1353867	0.1353867	0.1353867	0.1353867	0.1353867	0.1353867	0.1353867	0.1353867	0.1353867	0.1353867	0.1353867	0.1353867	0.1353867	0.1353867	0.1353867	0.1353867	0.1353867	0.1353867	0.1353867	0.1353867	0.1353867	0.1353867	0.1353867	0.1353867	0.1353867	0.1353867	0.1353867	0.1353867	0.1353867	0.1353867	0.1353867	0.1353867	0.1353867	0.1353867	0.1353867	0.1353867	0.1353867
¸ßË¹°×ÔëÉù´¦Àí (654).mp3	0.14544094	0.14544094	0.14544094	0.14544094	0.14544094	0.14544094	0.14544094	0.14544094	0.14544094	0.14544094	0.14544094	0.14544094	0.14544094	0.14544094	0.14544094	0.14544094	0.14544094	0.14544094	0.14544094	0.14544094	0.14544094	0.14544094	0.14544094	0.14544094	0.14544094	0.14544094	0.14544094	0.14544094	0.14544094	0.14544094	0.14544094	0.14544094	0.14544094	0.14544094	0.14544094	0.14544094	0.14544094	0.14544094	0.14544094	0.14544094	0.14544094	0.14544094	0.14544094	0.14544094	0.14544094	0.14544094	0.14544094	0.14544094	0.14544094
¸ßË¹°×ÔëÉù´¦Àí (655).mp3	0.3240848	0.3240848	0.3240848	0.3240848	0.3240848	0.3240848	0.3240848	0.3240848	0.3240848	0.3240848	0.3240848	0.3240848	0.3240848	0.3240848	0.3240848	0.3240848	0.3240848	0.3240848	0.3240848	0.3240848	0.3240848	0.3240848	0.3240848	0.3240848	0.3240848	0.3240848	0.3240848	0.3240848	0.3240848	0.3240848	0.3240848	0.3240848	0.3240848	0.3240848	0.3240848	0.3240848	0.3240848	0.3240848	0.3240848	0.3240848	0.3240848	0.3240848	0.3240848	0.3240848	0.3240848	0.3240848	0.3240848	0.3240848	0.3240848
¸ßË¹°×ÔëÉù´¦Àí (656).mp3	-0.08621858	-0.08621858	-0.08621858	-0.08621858	-0.08621858	-0.08621858	-0.08621858	-0.08621858	-0.08621858	-0.08621858	-0.08621858	-0.08621858	-0.08621858	-0.08621858	-0.08621858	-0.08621858	-0.08621858	-0.08621858	-0.08621858	-0.08621858	-0.08621858	-0.08621858	-0.08621858	-0.08621858	-0.08621858	-0.08621858	-0.08621858	-0.08621858	-0.08621858	-0.08621858	-0.08621858	-0.08621858	-0.08621858	-0.08621858	-0.08621858	-0.08621858	-0.08621858	-0.08621858	-0.08621858	-0.08621858	-0.08621858	-0.08621858	-0.08621858	-0.08621858	-0.08621858	-0.08621858	-0.08621858	-0.08621858	-0.08621858
¸ßË¹°×ÔëÉù´¦Àí (657).mp3	0.2259715	0.2259715	0.2259715	0.2259715	0.2259715	0.2259715	0.2259715	0.2259715	0.2259715	0.2259715	0.2259715	0.2259715	0.2259715	0.2259715	0.2259715	0.2259715	0.2259715	0.2259715	0.2259715	0.2259715	0.2259715	0.2259715	0.2259715	0.2259715	0.2259715	0.2259715	0.2259715	0.2259715	0.2259715	0.2259715	0.2259715	0.2259715	0.2259715	0.2259715	0.2259715	0.2259715	0.2259715	0.2259715	0.2259715	0.2259715	0.2259715	0.2259715	0.2259715	0.2259715	0.2259715	0.2259715	0.2259715	0.2259715	0.2259715
¸ßË¹°×ÔëÉù´¦Àí (658).mp3	0.06167427	0.06167427	0.06167427	0.06167427	0.06167427	0.06167427	0.06167427	0.06167427	0.06167427	0.06167427	0.06167427	0.06167427	0.06167427	0.06167427	0.06167427	0.06167427	0.06167427	0.06167427	0.06167427	0.06167427	0.06167427	0.06167427	0.06167427	0.06167427	0.06167427	0.06167427	0.06167427	0.06167427	0.06167427	0.06167427	0.06167427	0.06167427	0.06167427	0.06167427	0.06167427	0.06167427	0.06167427	0.06167427	0.06167427	0.06167427	0.06167427	0.06167427	0.06167427	0.06167427	0.06167427	0.06167427	0.06167427	0.06167427	0.06167427
¸ßË¹°×ÔëÉù´¦Àí (659).mp3	-0.025261689	-0.025261689	-0.025261689	-0.025261689	-0.025261689	-0.025261689	-0.025261689	-0.025261689	-0.025261689	-0.025261689	-0.025261689	-0.025261689	-0.025261689	-0.025261689	-0.025261689	-0.025261689	-0.025261689	-0.025261689	-0.025261689	-0.025261689	-0.025261689	-0.025261689	-0.025261689	-0.025261689	-0.025261689	-0.025261689	-0.025261689	-0.025261689	-0.025261689	-0.025261689	-0.025261689	-0.025261689	-0.025261689	-0.025261689	-0.025261689	-0.025261689	-0.025261689	-0.025261689	-0.025261689	-0.025261689	-0.025261689	-0.025261689	-0.025261689	-0.025261689	-0.025261689	-0.025261689	-0.025261689	-0.025261689	-0.025261689
¸ßË¹°×ÔëÉù´¦Àí (660).mp3	0.33248025	0.33248025	0.33248025	0.33248025	0.33248025	0.33248025	0.33248025	0.33248025	0.33248025	0.33248025	0.33248025	0.33248025	0.33248025	0.33248025	0.33248025	0.33248025	0.33248025	0.33248025	0.33248025	0.33248025	0.33248025	0.33248025	0.33248025	0.33248025	0.33248025	0.33248025	0.33248025	0.33248025	0.33248025	0.33248025	0.33248025	0.33248025	0.33248025	0.33248025	0.33248025	0.33248025	0.33248025	0.33248025	0.33248025	0.33248025	0.33248025	0.33248025	0.33248025	0.33248025	0.33248025	0.33248025	0.33248025	0.33248025	0.33248025
¸ßË¹°×ÔëÉù´¦Àí (661).mp3	0.2646029	0.2646029	0.2646029	0.2646029	0.2646029	0.2646029	0.2646029	0.2646029	0.2646029	0.2646029	0.2646029	0.2646029	0.2646029	0.2646029	0.2646029	0.2646029	0.2646029	0.2646029	0.2646029	0.2646029	0.2646029	0.2646029	0.2646029	0.2646029	0.2646029	0.2646029	0.2646029	0.2646029	0.2646029	0.2646029	0.2646029	0.2646029	0.2646029	0.2646029	0.2646029	0.2646029	0.2646029	0.2646029	0.2646029	0.2646029	0.2646029	0.2646029	0.2646029	0.2646029	0.2646029	0.2646029	0.2646029	0.2646029	0.2646029
¸ßË¹°×ÔëÉù´¦Àí (662).mp3	0.36408713	0.36408713	0.36408713	0.36408713	0.36408713	0.36408713	0.36408713	0.36408713	0.36408713	0.36408713	0.36408713	0.36408713	0.36408713	0.36408713	0.36408713	0.36408713	0.36408713	0.36408713	0.36408713	0.36408713	0.36408713	0.36408713	0.36408713	0.36408713	0.36408713	0.36408713	0.36408713	0.36408713	0.36408713	0.36408713	0.36408713	0.36408713	0.36408713	0.36408713	0.36408713	0.36408713	0.36408713	0.36408713	0.36408713	0.36408713	0.36408713	0.36408713	0.36408713	0.36408713	0.36408713	0.36408713	0.36408713	0.36408713	0.36408713
¸ßË¹°×ÔëÉù´¦Àí (663).mp3	0.25836036	0.25836036	0.25836036	0.25836036	0.25836036	0.25836036	0.25836036	0.25836036	0.25836036	0.25836036	0.25836036	0.25836036	0.25836036	0.25836036	0.25836036	0.25836036	0.25836036	0.25836036	0.25836036	0.25836036	0.25836036	0.25836036	0.25836036	0.25836036	0.25836036	0.25836036	0.25836036	0.25836036	0.25836036	0.25836036	0.25836036	0.25836036	0.25836036	0.25836036	0.25836036	0.25836036	0.25836036	0.25836036	0.25836036	0.25836036	0.25836036	0.25836036	0.25836036	0.25836036	0.25836036	0.25836036	0.25836036	0.25836036	0.25836036
¸ßË¹°×ÔëÉù´¦Àí (664).mp3	-0.08723351	-0.08723351	-0.08723351	-0.08723351	-0.08723351	-0.08723351	-0.08723351	-0.08723351	-0.08723351	-0.08723351	-0.08723351	-0.08723351	-0.08723351	-0.08723351	-0.08723351	-0.08723351	-0.08723351	-0.08723351	-0.08723351	-0.08723351	-0.08723351	-0.08723351	-0.08723351	-0.08723351	-0.08723351	-0.08723351	-0.08723351	-0.08723351	-0.08723351	-0.08723351	-0.08723351	-0.08723351	-0.08723351	-0.08723351	-0.08723351	-0.08723351	-0.08723351	-0.08723351	-0.08723351	-0.08723351	-0.08723351	-0.08723351	-0.08723351	-0.08723351	-0.08723351	-0.08723351	-0.08723351	-0.08723351	-0.08723351
¸ßË¹°×ÔëÉù´¦Àí (665).mp3	0.21305165	0.21305165	0.21305165	0.21305165	0.21305165	0.21305165	0.21305165	0.21305165	0.21305165	0.21305165	0.21305165	0.21305165	0.21305165	0.21305165	0.21305165	0.21305165	0.21305165	0.21305165	0.21305165	0.21305165	0.21305165	0.21305165	0.21305165	0.21305165	0.21305165	0.21305165	0.21305165	0.21305165	0.21305165	0.21305165	0.21305165	0.21305165	0.21305165	0.21305165	0.21305165	0.21305165	0.21305165	0.21305165	0.21305165	0.21305165	0.21305165	0.21305165	0.21305165	0.21305165	0.21305165	0.21305165	0.21305165	0.21305165	0.21305165
¸ßË¹°×ÔëÉù´¦Àí (666).mp3	0.1545959	0.1545959	0.1545959	0.1545959	0.1545959	0.1545959	0.1545959	0.1545959	0.1545959	0.1545959	0.1545959	0.1545959	0.1545959	0.1545959	0.1545959	0.1545959	0.1545959	0.1545959	0.1545959	0.1545959	0.1545959	0.1545959	0.1545959	0.1545959	0.1545959	0.1545959	0.1545959	0.1545959	0.1545959	0.1545959	0.1545959	0.1545959	0.1545959	0.1545959	0.1545959	0.1545959	0.1545959	0.1545959	0.1545959	0.1545959	0.1545959	0.1545959	0.1545959	0.1545959	0.1545959	0.1545959	0.1545959	0.1545959	0.1545959
¸ßË¹°×ÔëÉù´¦Àí (667).mp3	0.53203803	0.53203803	0.53203803	0.53203803	0.53203803	0.53203803	0.53203803	0.53203803	0.53203803	0.53203803	0.53203803	0.53203803	0.53203803	0.53203803	0.53203803	0.53203803	0.53203803	0.53203803	0.53203803	0.53203803	0.53203803	0.53203803	0.53203803	0.53203803	0.53203803	0.53203803	0.53203803	0.53203803	0.53203803	0.53203803	0.53203803	0.53203803	0.53203803	0.53203803	0.53203803	0.53203803	0.53203803	0.53203803	0.53203803	0.53203803	0.53203803	0.53203803	0.53203803	0.53203803	0.53203803	0.53203803	0.53203803	0.53203803	0.53203803
¸ßË¹°×ÔëÉù´¦Àí (668).mp3	0.25450864	0.25450864	0.25450864	0.25450864	0.25450864	0.25450864	0.25450864	0.25450864	0.25450864	0.25450864	0.25450864	0.25450864	0.25450864	0.25450864	0.25450864	0.25450864	0.25450864	0.25450864	0.25450864	0.25450864	0.25450864	0.25450864	0.25450864	0.25450864	0.25450864	0.25450864	0.25450864	0.25450864	0.25450864	0.25450864	0.25450864	0.25450864	0.25450864	0.25450864	0.25450864	0.25450864	0.25450864	0.25450864	0.25450864	0.25450864	0.25450864	0.25450864	0.25450864	0.25450864	0.25450864	0.25450864	0.25450864	0.25450864	0.25450864
¸ßË¹°×ÔëÉù´¦Àí (669).mp3	-0.012961749	-0.012961749	-0.012961749	-0.012961749	-0.012961749	-0.012961749	-0.012961749	-0.012961749	-0.012961749	-0.012961749	-0.012961749	-0.012961749	-0.012961749	-0.012961749	-0.012961749	-0.012961749	-0.012961749	-0.012961749	-0.012961749	-0.012961749	-0.012961749	-0.012961749	-0.012961749	-0.012961749	-0.012961749	-0.012961749	-0.012961749	-0.012961749	-0.012961749	-0.012961749	-0.012961749	-0.012961749	-0.012961749	-0.012961749	-0.012961749	-0.012961749	-0.012961749	-0.012961749	-0.012961749	-0.012961749	-0.012961749	-0.012961749	-0.012961749	-0.012961749	-0.012961749	-0.012961749	-0.012961749	-0.012961749	-0.012961749
¸ßË¹°×ÔëÉù´¦Àí (670).mp3	0.17737742	0.17737742	0.17737742	0.17737742	0.17737742	0.17737742	0.17737742	0.17737742	0.17737742	0.17737742	0.17737742	0.17737742	0.17737742	0.17737742	0.17737742	0.17737742	0.17737742	0.17737742	0.17737742	0.17737742	0.17737742	0.17737742	0.17737742	0.17737742	0.17737742	0.17737742	0.17737742	0.17737742	0.17737742	0.17737742	0.17737742	0.17737742	0.17737742	0.17737742	0.17737742	0.17737742	0.17737742	0.17737742	0.17737742	0.17737742	0.17737742	0.17737742	0.17737742	0.17737742	0.17737742	0.17737742	0.17737742	0.17737742	0.17737742
¸ßË¹°×ÔëÉù´¦Àí (671).mp3	0.2676388	0.2676388	0.2676388	0.2676388	0.2676388	0.2676388	0.2676388	0.2676388	0.2676388	0.2676388	0.2676388	0.2676388	0.2676388	0.2676388	0.2676388	0.2676388	0.2676388	0.2676388	0.2676388	0.2676388	0.2676388	0.2676388	0.2676388	0.2676388	0.2676388	0.2676388	0.2676388	0.2676388	0.2676388	0.2676388	0.2676388	0.2676388	0.2676388	0.2676388	0.2676388	0.2676388	0.2676388	0.2676388	0.2676388	0.2676388	0.2676388	0.2676388	0.2676388	0.2676388	0.2676388	0.2676388	0.2676388	0.2676388	0.2676388
¸ßË¹°×ÔëÉù´¦Àí (672).mp3	0.13442479	0.13442479	0.13442479	0.13442479	0.13442479	0.13442479	0.13442479	0.13442479	0.13442479	0.13442479	0.13442479	0.13442479	0.13442479	0.13442479	0.13442479	0.13442479	0.13442479	0.13442479	0.13442479	0.13442479	0.13442479	0.13442479	0.13442479	0.13442479	0.13442479	0.13442479	0.13442479	0.13442479	0.13442479	0.13442479	0.13442479	0.13442479	0.13442479	0.13442479	0.13442479	0.13442479	0.13442479	0.13442479	0.13442479	0.13442479	0.13442479	0.13442479	0.13442479	0.13442479	0.13442479	0.13442479	0.13442479	0.13442479	0.13442479
¸ßË¹°×ÔëÉù´¦Àí (673).mp3	0.100384116	0.100384116	0.100384116	0.100384116	0.100384116	0.100384116	0.100384116	0.100384116	0.100384116	0.100384116	0.100384116	0.100384116	0.100384116	0.100384116	0.100384116	0.100384116	0.100384116	0.100384116	0.100384116	0.100384116	0.100384116	0.100384116	0.100384116	0.100384116	0.100384116	0.100384116	0.100384116	0.100384116	0.100384116	0.100384116	0.100384116	0.100384116	0.100384116	0.100384116	0.100384116	0.100384116	0.100384116	0.100384116	0.100384116	0.100384116	0.100384116	0.100384116	0.100384116	0.100384116	0.100384116	0.100384116	0.100384116	0.100384116	0.100384116
¸ßË¹°×ÔëÉù´¦Àí (674).mp3	0.17825505	0.17825505	0.17825505	0.17825505	0.17825505	0.17825505	0.17825505	0.17825505	0.17825505	0.17825505	0.17825505	0.17825505	0.17825505	0.17825505	0.17825505	0.17825505	0.17825505	0.17825505	0.17825505	0.17825505	0.17825505	0.17825505	0.17825505	0.17825505	0.17825505	0.17825505	0.17825505	0.17825505	0.17825505	0.17825505	0.17825505	0.17825505	0.17825505	0.17825505	0.17825505	0.17825505	0.17825505	0.17825505	0.17825505	0.17825505	0.17825505	0.17825505	0.17825505	0.17825505	0.17825505	0.17825505	0.17825505	0.17825505	0.17825505
¸ßË¹°×ÔëÉù´¦Àí (675).mp3	0.07312325	0.07312325	0.07312325	0.07312325	0.07312325	0.07312325	0.07312325	0.07312325	0.07312325	0.07312325	0.07312325	0.07312325	0.07312325	0.07312325	0.07312325	0.07312325	0.07312325	0.07312325	0.07312325	0.07312325	0.07312325	0.07312325	0.07312325	0.07312325	0.07312325	0.07312325	0.07312325	0.07312325	0.07312325	0.07312325	0.07312325	0.07312325	0.07312325	0.07312325	0.07312325	0.07312325	0.07312325	0.07312325	0.07312325	0.07312325	0.07312325	0.07312325	0.07312325	0.07312325	0.07312325	0.07312325	0.07312325	0.07312325	0.07312325
¸ßË¹°×ÔëÉù´¦Àí (676).mp3	0.25514102	0.25514102	0.25514102	0.25514102	0.25514102	0.25514102	0.25514102	0.25514102	0.25514102	0.25514102	0.25514102	0.25514102	0.25514102	0.25514102	0.25514102	0.25514102	0.25514102	0.25514102	0.25514102	0.25514102	0.25514102	0.25514102	0.25514102	0.25514102	0.25514102	0.25514102	0.25514102	0.25514102	0.25514102	0.25514102	0.25514102	0.25514102	0.25514102	0.25514102	0.25514102	0.25514102	0.25514102	0.25514102	0.25514102	0.25514102	0.25514102	0.25514102	0.25514102	0.25514102	0.25514102	0.25514102	0.25514102	0.25514102	0.25514102
¸ßË¹°×ÔëÉù´¦Àí (677).mp3	0.14739269	0.14739269	0.14739269	0.14739269	0.14739269	0.14739269	0.14739269	0.14739269	0.14739269	0.14739269	0.14739269	0.14739269	0.14739269	0.14739269	0.14739269	0.14739269	0.14739269	0.14739269	0.14739269	0.14739269	0.14739269	0.14739269	0.14739269	0.14739269	0.14739269	0.14739269	0.14739269	0.14739269	0.14739269	0.14739269	0.14739269	0.14739269	0.14739269	0.14739269	0.14739269	0.14739269	0.14739269	0.14739269	0.14739269	0.14739269	0.14739269	0.14739269	0.14739269	0.14739269	0.14739269	0.14739269	0.14739269	0.14739269	0.14739269
¸ßË¹°×ÔëÉù´¦Àí (678).mp3	0.2192831	0.2192831	0.2192831	0.2192831	0.2192831	0.2192831	0.2192831	0.2192831	0.2192831	0.2192831	0.2192831	0.2192831	0.2192831	0.2192831	0.2192831	0.2192831	0.2192831	0.2192831	0.2192831	0.2192831	0.2192831	0.2192831	0.2192831	0.2192831	0.2192831	0.2192831	0.2192831	0.2192831	0.2192831	0.2192831	0.2192831	0.2192831	0.2192831	0.2192831	0.2192831	0.2192831	0.2192831	0.2192831	0.2192831	0.2192831	0.2192831	0.2192831	0.2192831	0.2192831	0.2192831	0.2192831	0.2192831	0.2192831	0.2192831
¸ßË¹°×ÔëÉù´¦Àí (679).mp3	0.132207	0.132207	0.132207	0.132207	0.132207	0.132207	0.132207	0.132207	0.132207	0.132207	0.132207	0.132207	0.132207	0.132207	0.132207	0.132207	0.132207	0.132207	0.132207	0.132207	0.132207	0.132207	0.132207	0.132207	0.132207	0.132207	0.132207	0.132207	0.132207	0.132207	0.132207	0.132207	0.132207	0.132207	0.132207	0.132207	0.132207	0.132207	0.132207	0.132207	0.132207	0.132207	0.132207	0.132207	0.132207	0.132207	0.132207	0.132207	0.132207
¸ßË¹°×ÔëÉù´¦Àí (680).mp3	0.07764545	0.07764545	0.07764545	0.07764545	0.07764545	0.07764545	0.07764545	0.07764545	0.07764545	0.07764545	0.07764545	0.07764545	0.07764545	0.07764545	0.07764545	0.07764545	0.07764545	0.07764545	0.07764545	0.07764545	0.07764545	0.07764545	0.07764545	0.07764545	0.07764545	0.07764545	0.07764545	0.07764545	0.07764545	0.07764545	0.07764545	0.07764545	0.07764545	0.07764545	0.07764545	0.07764545	0.07764545	0.07764545	0.07764545	0.07764545	0.07764545	0.07764545	0.07764545	0.07764545	0.07764545	0.07764545	0.07764545	0.07764545	0.07764545
¸ßË¹°×ÔëÉù´¦Àí (681).mp3	0.45502058	0.45502058	0.45502058	0.45502058	0.45502058	0.45502058	0.45502058	0.45502058	0.45502058	0.45502058	0.45502058	0.45502058	0.45502058	0.45502058	0.45502058	0.45502058	0.45502058	0.45502058	0.45502058	0.45502058	0.45502058	0.45502058	0.45502058	0.45502058	0.45502058	0.45502058	0.45502058	0.45502058	0.45502058	0.45502058	0.45502058	0.45502058	0.45502058	0.45502058	0.45502058	0.45502058	0.45502058	0.45502058	0.45502058	0.45502058	0.45502058	0.45502058	0.45502058	0.45502058	0.45502058	0.45502058	0.45502058	0.45502058	0.45502058
¸ßË¹°×ÔëÉù´¦Àí (682).mp3	0.19431792	0.19431792	0.19431792	0.19431792	0.19431792	0.19431792	0.19431792	0.19431792	0.19431792	0.19431792	0.19431792	0.19431792	0.19431792	0.19431792	0.19431792	0.19431792	0.19431792	0.19431792	0.19431792	0.19431792	0.19431792	0.19431792	0.19431792	0.19431792	0.19431792	0.19431792	0.19431792	0.19431792	0.19431792	0.19431792	0.19431792	0.19431792	0.19431792	0.19431792	0.19431792	0.19431792	0.19431792	0.19431792	0.19431792	0.19431792	0.19431792	0.19431792	0.19431792	0.19431792	0.19431792	0.19431792	0.19431792	0.19431792	0.19431792
¸ßË¹°×ÔëÉù´¦Àí (683).mp3	0.36892536	0.36892536	0.36892536	0.36892536	0.36892536	0.36892536	0.36892536	0.36892536	0.36892536	0.36892536	0.36892536	0.36892536	0.36892536	0.36892536	0.36892536	0.36892536	0.36892536	0.36892536	0.36892536	0.36892536	0.36892536	0.36892536	0.36892536	0.36892536	0.36892536	0.36892536	0.36892536	0.36892536	0.36892536	0.36892536	0.36892536	0.36892536	0.36892536	0.36892536	0.36892536	0.36892536	0.36892536	0.36892536	0.36892536	0.36892536	0.36892536	0.36892536	0.36892536	0.36892536	0.36892536	0.36892536	0.36892536	0.36892536	0.36892536
¸ßË¹°×ÔëÉù´¦Àí (684).mp3	0.46784523	0.46784523	0.46784523	0.46784523	0.46784523	0.46784523	0.46784523	0.46784523	0.46784523	0.46784523	0.46784523	0.46784523	0.46784523	0.46784523	0.46784523	0.46784523	0.46784523	0.46784523	0.46784523	0.46784523	0.46784523	0.46784523	0.46784523	0.46784523	0.46784523	0.46784523	0.46784523	0.46784523	0.46784523	0.46784523	0.46784523	0.46784523	0.46784523	0.46784523	0.46784523	0.46784523	0.46784523	0.46784523	0.46784523	0.46784523	0.46784523	0.46784523	0.46784523	0.46784523	0.46784523	0.46784523	0.46784523	0.46784523	0.46784523
¸ßË¹°×ÔëÉù´¦Àí (685).mp3	0.28150705	0.28150705	0.28150705	0.28150705	0.28150705	0.28150705	0.28150705	0.28150705	0.28150705	0.28150705	0.28150705	0.28150705	0.28150705	0.28150705	0.28150705	0.28150705	0.28150705	0.28150705	0.28150705	0.28150705	0.28150705	0.28150705	0.28150705	0.28150705	0.28150705	0.28150705	0.28150705	0.28150705	0.28150705	0.28150705	0.28150705	0.28150705	0.28150705	0.28150705	0.28150705	0.28150705	0.28150705	0.28150705	0.28150705	0.28150705	0.28150705	0.28150705	0.28150705	0.28150705	0.28150705	0.28150705	0.28150705	0.28150705	0.28150705
¸ßË¹°×ÔëÉù´¦Àí (686).mp3	-0.12713479	-0.12713479	-0.12713479	-0.12713479	-0.12713479	-0.12713479	-0.12713479	-0.12713479	-0.12713479	-0.12713479	-0.12713479	-0.12713479	-0.12713479	-0.12713479	-0.12713479	-0.12713479	-0.12713479	-0.12713479	-0.12713479	-0.12713479	-0.12713479	-0.12713479	-0.12713479	-0.12713479	-0.12713479	-0.12713479	-0.12713479	-0.12713479	-0.12713479	-0.12713479	-0.12713479	-0.12713479	-0.12713479	-0.12713479	-0.12713479	-0.12713479	-0.12713479	-0.12713479	-0.12713479	-0.12713479	-0.12713479	-0.12713479	-0.12713479	-0.12713479	-0.12713479	-0.12713479	-0.12713479	-0.12713479	-0.12713479
¸ßË¹°×ÔëÉù´¦Àí (687).mp3	0.39694673	0.39694673	0.39694673	0.39694673	0.39694673	0.39694673	0.39694673	0.39694673	0.39694673	0.39694673	0.39694673	0.39694673	0.39694673	0.39694673	0.39694673	0.39694673	0.39694673	0.39694673	0.39694673	0.39694673	0.39694673	0.39694673	0.39694673	0.39694673	0.39694673	0.39694673	0.39694673	0.39694673	0.39694673	0.39694673	0.39694673	0.39694673	0.39694673	0.39694673	0.39694673	0.39694673	0.39694673	0.39694673	0.39694673	0.39694673	0.39694673	0.39694673	0.39694673	0.39694673	0.39694673	0.39694673	0.39694673	0.39694673	0.39694673
¸ßË¹°×ÔëÉù´¦Àí (688).mp3	0.30890676	0.30890676	0.30890676	0.30890676	0.30890676	0.30890676	0.30890676	0.30890676	0.30890676	0.30890676	0.30890676	0.30890676	0.30890676	0.30890676	0.30890676	0.30890676	0.30890676	0.30890676	0.30890676	0.30890676	0.30890676	0.30890676	0.30890676	0.30890676	0.30890676	0.30890676	0.30890676	0.30890676	0.30890676	0.30890676	0.30890676	0.30890676	0.30890676	0.30890676	0.30890676	0.30890676	0.30890676	0.30890676	0.30890676	0.30890676	0.30890676	0.30890676	0.30890676	0.30890676	0.30890676	0.30890676	0.30890676	0.30890676	0.30890676
¸ßË¹°×ÔëÉù´¦Àí (689).mp3	0.5108067	0.5108067	0.5108067	0.5108067	0.5108067	0.5108067	0.5108067	0.5108067	0.5108067	0.5108067	0.5108067	0.5108067	0.5108067	0.5108067	0.5108067	0.5108067	0.5108067	0.5108067	0.5108067	0.5108067	0.5108067	0.5108067	0.5108067	0.5108067	0.5108067	0.5108067	0.5108067	0.5108067	0.5108067	0.5108067	0.5108067	0.5108067	0.5108067	0.5108067	0.5108067	0.5108067	0.5108067	0.5108067	0.5108067	0.5108067	0.5108067	0.5108067	0.5108067	0.5108067	0.5108067	0.5108067	0.5108067	0.5108067	0.5108067
¸ßË¹°×ÔëÉù´¦Àí (690).mp3	0.114707276	0.114707276	0.114707276	0.114707276	0.114707276	0.114707276	0.114707276	0.114707276	0.114707276	0.114707276	0.114707276	0.114707276	0.114707276	0.114707276	0.114707276	0.114707276	0.114707276	0.114707276	0.114707276	0.114707276	0.114707276	0.114707276	0.114707276	0.114707276	0.114707276	0.114707276	0.114707276	0.114707276	0.114707276	0.114707276	0.114707276	0.114707276	0.114707276	0.114707276	0.114707276	0.114707276	0.114707276	0.114707276	0.114707276	0.114707276	0.114707276	0.114707276	0.114707276	0.114707276	0.114707276	0.114707276	0.114707276	0.114707276	0.114707276
¸ßË¹°×ÔëÉù´¦Àí (691).mp3	0.28802532	0.28802532	0.28802532	0.28802532	0.28802532	0.28802532	0.28802532	0.28802532	0.28802532	0.28802532	0.28802532	0.28802532	0.28802532	0.28802532	0.28802532	0.28802532	0.28802532	0.28802532	0.28802532	0.28802532	0.28802532	0.28802532	0.28802532	0.28802532	0.28802532	0.28802532	0.28802532	0.28802532	0.28802532	0.28802532	0.28802532	0.28802532	0.28802532	0.28802532	0.28802532	0.28802532	0.28802532	0.28802532	0.28802532	0.28802532	0.28802532	0.28802532	0.28802532	0.28802532	0.28802532	0.28802532	0.28802532	0.28802532	0.28802532
¸ßË¹°×ÔëÉù´¦Àí (692).mp3	0.27747717	0.27747717	0.27747717	0.27747717	0.27747717	0.27747717	0.27747717	0.27747717	0.27747717	0.27747717	0.27747717	0.27747717	0.27747717	0.27747717	0.27747717	0.27747717	0.27747717	0.27747717	0.27747717	0.27747717	0.27747717	0.27747717	0.27747717	0.27747717	0.27747717	0.27747717	0.27747717	0.27747717	0.27747717	0.27747717	0.27747717	0.27747717	0.27747717	0.27747717	0.27747717	0.27747717	0.27747717	0.27747717	0.27747717	0.27747717	0.27747717	0.27747717	0.27747717	0.27747717	0.27747717	0.27747717	0.27747717	0.27747717	0.27747717
¸ßË¹°×ÔëÉù´¦Àí (693).mp3	0.35460126	0.35460126	0.35460126	0.35460126	0.35460126	0.35460126	0.35460126	0.35460126	0.35460126	0.35460126	0.35460126	0.35460126	0.35460126	0.35460126	0.35460126	0.35460126	0.35460126	0.35460126	0.35460126	0.35460126	0.35460126	0.35460126	0.35460126	0.35460126	0.35460126	0.35460126	0.35460126	0.35460126	0.35460126	0.35460126	0.35460126	0.35460126	0.35460126	0.35460126	0.35460126	0.35460126	0.35460126	0.35460126	0.35460126	0.35460126	0.35460126	0.35460126	0.35460126	0.35460126	0.35460126	0.35460126	0.35460126	0.35460126	0.35460126
¸ßË¹°×ÔëÉù´¦Àí (694).mp3	-0.06563535	-0.06563535	-0.06563535	-0.06563535	-0.06563535	-0.06563535	-0.06563535	-0.06563535	-0.06563535	-0.06563535	-0.06563535	-0.06563535	-0.06563535	-0.06563535	-0.06563535	-0.06563535	-0.06563535	-0.06563535	-0.06563535	-0.06563535	-0.06563535	-0.06563535	-0.06563535	-0.06563535	-0.06563535	-0.06563535	-0.06563535	-0.06563535	-0.06563535	-0.06563535	-0.06563535	-0.06563535	-0.06563535	-0.06563535	-0.06563535	-0.06563535	-0.06563535	-0.06563535	-0.06563535	-0.06563535	-0.06563535	-0.06563535	-0.06563535	-0.06563535	-0.06563535	-0.06563535	-0.06563535	-0.06563535	-0.06563535
¸ßË¹°×ÔëÉù´¦Àí (695).mp3	0.3076845	0.3076845	0.3076845	0.3076845	0.3076845	0.3076845	0.3076845	0.3076845	0.3076845	0.3076845	0.3076845	0.3076845	0.3076845	0.3076845	0.3076845	0.3076845	0.3076845	0.3076845	0.3076845	0.3076845	0.3076845	0.3076845	0.3076845	0.3076845	0.3076845	0.3076845	0.3076845	0.3076845	0.3076845	0.3076845	0.3076845	0.3076845	0.3076845	0.3076845	0.3076845	0.3076845	0.3076845	0.3076845	0.3076845	0.3076845	0.3076845	0.3076845	0.3076845	0.3076845	0.3076845	0.3076845	0.3076845	0.3076845	0.3076845
¸ßË¹°×ÔëÉù´¦Àí (696).mp3	-0.001595091	-0.001595091	-0.001595091	-0.001595091	-0.001595091	-0.001595091	-0.001595091	-0.001595091	-0.001595091	-0.001595091	-0.001595091	-0.001595091	-0.001595091	-0.001595091	-0.001595091	-0.001595091	-0.001595091	-0.001595091	-0.001595091	-0.001595091	-0.001595091	-0.001595091	-0.001595091	-0.001595091	-0.001595091	-0.001595091	-0.001595091	-0.001595091	-0.001595091	-0.001595091	-0.001595091	-0.001595091	-0.001595091	-0.001595091	-0.001595091	-0.001595091	-0.001595091	-0.001595091	-0.001595091	-0.001595091	-0.001595091	-0.001595091	-0.001595091	-0.001595091	-0.001595091	-0.001595091	-0.001595091	-0.001595091	-0.001595091
¸ßË¹°×ÔëÉù´¦Àí (697).mp3	0.28618968	0.28618968	0.28618968	0.28618968	0.28618968	0.28618968	0.28618968	0.28618968	0.28618968	0.28618968	0.28618968	0.28618968	0.28618968	0.28618968	0.28618968	0.28618968	0.28618968	0.28618968	0.28618968	0.28618968	0.28618968	0.28618968	0.28618968	0.28618968	0.28618968	0.28618968	0.28618968	0.28618968	0.28618968	0.28618968	0.28618968	0.28618968	0.28618968	0.28618968	0.28618968	0.28618968	0.28618968	0.28618968	0.28618968	0.28618968	0.28618968	0.28618968	0.28618968	0.28618968	0.28618968	0.28618968	0.28618968	0.28618968	0.28618968
¸ßË¹°×ÔëÉù´¦Àí (698).mp3	0.33281803	0.33281803	0.33281803	0.33281803	0.33281803	0.33281803	0.33281803	0.33281803	0.33281803	0.33281803	0.33281803	0.33281803	0.33281803	0.33281803	0.33281803	0.33281803	0.33281803	0.33281803	0.33281803	0.33281803	0.33281803	0.33281803	0.33281803	0.33281803	0.33281803	0.33281803	0.33281803	0.33281803	0.33281803	0.33281803	0.33281803	0.33281803	0.33281803	0.33281803	0.33281803	0.33281803	0.33281803	0.33281803	0.33281803	0.33281803	0.33281803	0.33281803	0.33281803	0.33281803	0.33281803	0.33281803	0.33281803	0.33281803	0.33281803
¸ßË¹°×ÔëÉù´¦Àí (699).mp3	0.35250136	0.35250136	0.35250136	0.35250136	0.35250136	0.35250136	0.35250136	0.35250136	0.35250136	0.35250136	0.35250136	0.35250136	0.35250136	0.35250136	0.35250136	0.35250136	0.35250136	0.35250136	0.35250136	0.35250136	0.35250136	0.35250136	0.35250136	0.35250136	0.35250136	0.35250136	0.35250136	0.35250136	0.35250136	0.35250136	0.35250136	0.35250136	0.35250136	0.35250136	0.35250136	0.35250136	0.35250136	0.35250136	0.35250136	0.35250136	0.35250136	0.35250136	0.35250136	0.35250136	0.35250136	0.35250136	0.35250136	0.35250136	0.35250136
¸ßË¹°×ÔëÉù´¦Àí (700).mp3	0.1981574	0.1981574	0.1981574	0.1981574	0.1981574	0.1981574	0.1981574	0.1981574	0.1981574	0.1981574	0.1981574	0.1981574	0.1981574	0.1981574	0.1981574	0.1981574	0.1981574	0.1981574	0.1981574	0.1981574	0.1981574	0.1981574	0.1981574	0.1981574	0.1981574	0.1981574	0.1981574	0.1981574	0.1981574	0.1981574	0.1981574	0.1981574	0.1981574	0.1981574	0.1981574	0.1981574	0.1981574	0.1981574	0.1981574	0.1981574	0.1981574	0.1981574	0.1981574	0.1981574	0.1981574	0.1981574	0.1981574	0.1981574	0.1981574
¸ßË¹°×ÔëÉù´¦Àí (701).mp3	0.1275985	0.1275985	0.1275985	0.1275985	0.1275985	0.1275985	0.1275985	0.1275985	0.1275985	0.1275985	0.1275985	0.1275985	0.1275985	0.1275985	0.1275985	0.1275985	0.1275985	0.1275985	0.1275985	0.1275985	0.1275985	0.1275985	0.1275985	0.1275985	0.1275985	0.1275985	0.1275985	0.1275985	0.1275985	0.1275985	0.1275985	0.1275985	0.1275985	0.1275985	0.1275985	0.1275985	0.1275985	0.1275985	0.1275985	0.1275985	0.1275985	0.1275985	0.1275985	0.1275985	0.1275985	0.1275985	0.1275985	0.1275985	0.1275985
¸ßË¹°×ÔëÉù´¦Àí (702).mp3	0.117810056	0.117810056	0.117810056	0.117810056	0.117810056	0.117810056	0.117810056	0.117810056	0.117810056	0.117810056	0.117810056	0.117810056	0.117810056	0.117810056	0.117810056	0.117810056	0.117810056	0.117810056	0.117810056	0.117810056	0.117810056	0.117810056	0.117810056	0.117810056	0.117810056	0.117810056	0.117810056	0.117810056	0.117810056	0.117810056	0.117810056	0.117810056	0.117810056	0.117810056	0.117810056	0.117810056	0.117810056	0.117810056	0.117810056	0.117810056	0.117810056	0.117810056	0.117810056	0.117810056	0.117810056	0.117810056	0.117810056	0.117810056	0.117810056
¸ßË¹°×ÔëÉù´¦Àí (703).mp3	0.30201218	0.30201218	0.30201218	0.30201218	0.30201218	0.30201218	0.30201218	0.30201218	0.30201218	0.30201218	0.30201218	0.30201218	0.30201218	0.30201218	0.30201218	0.30201218	0.30201218	0.30201218	0.30201218	0.30201218	0.30201218	0.30201218	0.30201218	0.30201218	0.30201218	0.30201218	0.30201218	0.30201218	0.30201218	0.30201218	0.30201218	0.30201218	0.30201218	0.30201218	0.30201218	0.30201218	0.30201218	0.30201218	0.30201218	0.30201218	0.30201218	0.30201218	0.30201218	0.30201218	0.30201218	0.30201218	0.30201218	0.30201218	0.30201218
[truncated: 785 more rows]
[truncated: 12 more columns]
