# Supplementary material for: Music-induced emotion flow modeling by ENMI Network
Source: PLoS One. 2024 Oct 21;19(10):e0297712. doi: 10.1371/journal.pone.0297712 (PMC11493256; doi:10.1371/journal.pone.0297712)
Supplement: S1 File — (ZIP) [file pone.0297712.s001.zip › minimal dataset/Augmented dataset/Music features/feature_6.csv]

SongNumber	Feature_30	Feature_31	Feature_32	Feature_33	Feature_34	Feature_35	Feature_36	Feature_37	Feature_38	Feature_39	Feature_40	Feature_41	Feature_42	Feature_43	Feature_44	Feature_45	Feature_46	Feature_47	Feature_48	Feature_49	Feature_50	Feature_51	Feature_52	Feature_53	Feature_54	Feature_55	Feature_56	Feature_57	Feature_58	Feature_59	Feature_60	Feature_61	Feature_62	Feature_63	Feature_64	Feature_65	Feature_66	Feature_67	Feature_68	Feature_69	Feature_70	Feature_71	Feature_72	Feature_73	Feature_74	Feature_75	Feature_76	Feature_77	Feature_78
¸ßË¹°×ÔëÉù´¦Àí (1).mp3	0.34624413	0.34624413	0.34624413	0.34624413	0.34624413	0.34624413	0.34624413	0.34624413	0.34624413	0.34624413	0.34624413	0.34624413	0.34624413	0.34624413	0.34624413	0.34624413	0.34624413	0.34624413	0.34624413	0.34624413	0.34624413	0.34624413	0.34624413	0.34624413	0.34624413	0.34624413	0.34624413	0.34624413	0.34624413	0.34624413	0.34624413	0.34624413	0.34624413	0.34624413	0.34624413	0.34624413	0.34624413	0.34624413	0.34624413	0.34624413	0.34624413	0.34624413	0.34624413	0.34624413	0.34624413	0.34624413	0.34624413	0.34624413	0.34624413
¸ßË¹°×ÔëÉù´¦Àí (2).mp3	0.17383134	0.17383134	0.17383134	0.17383134	0.17383134	0.17383134	0.17383134	0.17383134	0.17383134	0.17383134	0.17383134	0.17383134	0.17383134	0.17383134	0.17383134	0.17383134	0.17383134	0.17383134	0.17383134	0.17383134	0.17383134	0.17383134	0.17383134	0.17383134	0.17383134	0.17383134	0.17383134	0.17383134	0.17383134	0.17383134	0.17383134	0.17383134	0.17383134	0.17383134	0.17383134	0.17383134	0.17383134	0.17383134	0.17383134	0.17383134	0.17383134	0.17383134	0.17383134	0.17383134	0.17383134	0.17383134	0.17383134	0.17383134	0.17383134
¸ßË¹°×ÔëÉù´¦Àí (3).mp3	0.23418763	0.23418763	0.23418763	0.23418763	0.23418763	0.23418763	0.23418763	0.23418763	0.23418763	0.23418763	0.23418763	0.23418763	0.23418763	0.23418763	0.23418763	0.23418763	0.23418763	0.23418763	0.23418763	0.23418763	0.23418763	0.23418763	0.23418763	0.23418763	0.23418763	0.23418763	0.23418763	0.23418763	0.23418763	0.23418763	0.23418763	0.23418763	0.23418763	0.23418763	0.23418763	0.23418763	0.23418763	0.23418763	0.23418763	0.23418763	0.23418763	0.23418763	0.23418763	0.23418763	0.23418763	0.23418763	0.23418763	0.23418763	0.23418763
¸ßË¹°×ÔëÉù´¦Àí (4).mp3	0.11003454	0.11003454	0.11003454	0.11003454	0.11003454	0.11003454	0.11003454	0.11003454	0.11003454	0.11003454	0.11003454	0.11003454	0.11003454	0.11003454	0.11003454	0.11003454	0.11003454	0.11003454	0.11003454	0.11003454	0.11003454	0.11003454	0.11003454	0.11003454	0.11003454	0.11003454	0.11003454	0.11003454	0.11003454	0.11003454	0.11003454	0.11003454	0.11003454	0.11003454	0.11003454	0.11003454	0.11003454	0.11003454	0.11003454	0.11003454	0.11003454	0.11003454	0.11003454	0.11003454	0.11003454	0.11003454	0.11003454	0.11003454	0.11003454
¸ßË¹°×ÔëÉù´¦Àí (5).mp3	0.2375517	0.2375517	0.2375517	0.2375517	0.2375517	0.2375517	0.2375517	0.2375517	0.2375517	0.2375517	0.2375517	0.2375517	0.2375517	0.2375517	0.2375517	0.2375517	0.2375517	0.2375517	0.2375517	0.2375517	0.2375517	0.2375517	0.2375517	0.2375517	0.2375517	0.2375517	0.2375517	0.2375517	0.2375517	0.2375517	0.2375517	0.2375517	0.2375517	0.2375517	0.2375517	0.2375517	0.2375517	0.2375517	0.2375517	0.2375517	0.2375517	0.2375517	0.2375517	0.2375517	0.2375517	0.2375517	0.2375517	0.2375517	0.2375517
¸ßË¹°×ÔëÉù´¦Àí (6).mp3	0.32026786	0.32026786	0.32026786	0.32026786	0.32026786	0.32026786	0.32026786	0.32026786	0.32026786	0.32026786	0.32026786	0.32026786	0.32026786	0.32026786	0.32026786	0.32026786	0.32026786	0.32026786	0.32026786	0.32026786	0.32026786	0.32026786	0.32026786	0.32026786	0.32026786	0.32026786	0.32026786	0.32026786	0.32026786	0.32026786	0.32026786	0.32026786	0.32026786	0.32026786	0.32026786	0.32026786	0.32026786	0.32026786	0.32026786	0.32026786	0.32026786	0.32026786	0.32026786	0.32026786	0.32026786	0.32026786	0.32026786	0.32026786	0.32026786
¸ßË¹°×ÔëÉù´¦Àí (7).mp3	0.19367187	0.19367187	0.19367187	0.19367187	0.19367187	0.19367187	0.19367187	0.19367187	0.19367187	0.19367187	0.19367187	0.19367187	0.19367187	0.19367187	0.19367187	0.19367187	0.19367187	0.19367187	0.19367187	0.19367187	0.19367187	0.19367187	0.19367187	0.19367187	0.19367187	0.19367187	0.19367187	0.19367187	0.19367187	0.19367187	0.19367187	0.19367187	0.19367187	0.19367187	0.19367187	0.19367187	0.19367187	0.19367187	0.19367187	0.19367187	0.19367187	0.19367187	0.19367187	0.19367187	0.19367187	0.19367187	0.19367187	0.19367187	0.19367187
¸ßË¹°×ÔëÉù´¦Àí (8).mp3	0.113019794	0.113019794	0.113019794	0.113019794	0.113019794	0.113019794	0.113019794	0.113019794	0.113019794	0.113019794	0.113019794	0.113019794	0.113019794	0.113019794	0.113019794	0.113019794	0.113019794	0.113019794	0.113019794	0.113019794	0.113019794	0.113019794	0.113019794	0.113019794	0.113019794	0.113019794	0.113019794	0.113019794	0.113019794	0.113019794	0.113019794	0.113019794	0.113019794	0.113019794	0.113019794	0.113019794	0.113019794	0.113019794	0.113019794	0.113019794	0.113019794	0.113019794	0.113019794	0.113019794	0.113019794	0.113019794	0.113019794	0.113019794	0.113019794
¸ßË¹°×ÔëÉù´¦Àí (9).mp3	0.26871958	0.26871958	0.26871958	0.26871958	0.26871958	0.26871958	0.26871958	0.26871958	0.26871958	0.26871958	0.26871958	0.26871958	0.26871958	0.26871958	0.26871958	0.26871958	0.26871958	0.26871958	0.26871958	0.26871958	0.26871958	0.26871958	0.26871958	0.26871958	0.26871958	0.26871958	0.26871958	0.26871958	0.26871958	0.26871958	0.26871958	0.26871958	0.26871958	0.26871958	0.26871958	0.26871958	0.26871958	0.26871958	0.26871958	0.26871958	0.26871958	0.26871958	0.26871958	0.26871958	0.26871958	0.26871958	0.26871958	0.26871958	0.26871958
¸ßË¹°×ÔëÉù´¦Àí (10).mp3	0.15265276	0.15265276	0.15265276	0.15265276	0.15265276	0.15265276	0.15265276	0.15265276	0.15265276	0.15265276	0.15265276	0.15265276	0.15265276	0.15265276	0.15265276	0.15265276	0.15265276	0.15265276	0.15265276	0.15265276	0.15265276	0.15265276	0.15265276	0.15265276	0.15265276	0.15265276	0.15265276	0.15265276	0.15265276	0.15265276	0.15265276	0.15265276	0.15265276	0.15265276	0.15265276	0.15265276	0.15265276	0.15265276	0.15265276	0.15265276	0.15265276	0.15265276	0.15265276	0.15265276	0.15265276	0.15265276	0.15265276	0.15265276	0.15265276
¸ßË¹°×ÔëÉù´¦Àí (11).mp3	0.24793841	0.24793841	0.24793841	0.24793841	0.24793841	0.24793841	0.24793841	0.24793841	0.24793841	0.24793841	0.24793841	0.24793841	0.24793841	0.24793841	0.24793841	0.24793841	0.24793841	0.24793841	0.24793841	0.24793841	0.24793841	0.24793841	0.24793841	0.24793841	0.24793841	0.24793841	0.24793841	0.24793841	0.24793841	0.24793841	0.24793841	0.24793841	0.24793841	0.24793841	0.24793841	0.24793841	0.24793841	0.24793841	0.24793841	0.24793841	0.24793841	0.24793841	0.24793841	0.24793841	0.24793841	0.24793841	0.24793841	0.24793841	0.24793841
¸ßË¹°×ÔëÉù´¦Àí (12).mp3	0.20790324	0.20790324	0.20790324	0.20790324	0.20790324	0.20790324	0.20790324	0.20790324	0.20790324	0.20790324	0.20790324	0.20790324	0.20790324	0.20790324	0.20790324	0.20790324	0.20790324	0.20790324	0.20790324	0.20790324	0.20790324	0.20790324	0.20790324	0.20790324	0.20790324	0.20790324	0.20790324	0.20790324	0.20790324	0.20790324	0.20790324	0.20790324	0.20790324	0.20790324	0.20790324	0.20790324	0.20790324	0.20790324	0.20790324	0.20790324	0.20790324	0.20790324	0.20790324	0.20790324	0.20790324	0.20790324	0.20790324	0.20790324	0.20790324
¸ßË¹°×ÔëÉù´¦Àí (13).mp3	0.23661515	0.23661515	0.23661515	0.23661515	0.23661515	0.23661515	0.23661515	0.23661515	0.23661515	0.23661515	0.23661515	0.23661515	0.23661515	0.23661515	0.23661515	0.23661515	0.23661515	0.23661515	0.23661515	0.23661515	0.23661515	0.23661515	0.23661515	0.23661515	0.23661515	0.23661515	0.23661515	0.23661515	0.23661515	0.23661515	0.23661515	0.23661515	0.23661515	0.23661515	0.23661515	0.23661515	0.23661515	0.23661515	0.23661515	0.23661515	0.23661515	0.23661515	0.23661515	0.23661515	0.23661515	0.23661515	0.23661515	0.23661515	0.23661515
¸ßË¹°×ÔëÉù´¦Àí (14).mp3	0.42119315	0.42119315	0.42119315	0.42119315	0.42119315	0.42119315	0.42119315	0.42119315	0.42119315	0.42119315	0.42119315	0.42119315	0.42119315	0.42119315	0.42119315	0.42119315	0.42119315	0.42119315	0.42119315	0.42119315	0.42119315	0.42119315	0.42119315	0.42119315	0.42119315	0.42119315	0.42119315	0.42119315	0.42119315	0.42119315	0.42119315	0.42119315	0.42119315	0.42119315	0.42119315	0.42119315	0.42119315	0.42119315	0.42119315	0.42119315	0.42119315	0.42119315	0.42119315	0.42119315	0.42119315	0.42119315	0.42119315	0.42119315	0.42119315
¸ßË¹°×ÔëÉù´¦Àí (15).mp3	0.25772235	0.25772235	0.25772235	0.25772235	0.25772235	0.25772235	0.25772235	0.25772235	0.25772235	0.25772235	0.25772235	0.25772235	0.25772235	0.25772235	0.25772235	0.25772235	0.25772235	0.25772235	0.25772235	0.25772235	0.25772235	0.25772235	0.25772235	0.25772235	0.25772235	0.25772235	0.25772235	0.25772235	0.25772235	0.25772235	0.25772235	0.25772235	0.25772235	0.25772235	0.25772235	0.25772235	0.25772235	0.25772235	0.25772235	0.25772235	0.25772235	0.25772235	0.25772235	0.25772235	0.25772235	0.25772235	0.25772235	0.25772235	0.25772235
¸ßË¹°×ÔëÉù´¦Àí (16).mp3	0.32755867	0.32755867	0.32755867	0.32755867	0.32755867	0.32755867	0.32755867	0.32755867	0.32755867	0.32755867	0.32755867	0.32755867	0.32755867	0.32755867	0.32755867	0.32755867	0.32755867	0.32755867	0.32755867	0.32755867	0.32755867	0.32755867	0.32755867	0.32755867	0.32755867	0.32755867	0.32755867	0.32755867	0.32755867	0.32755867	0.32755867	0.32755867	0.32755867	0.32755867	0.32755867	0.32755867	0.32755867	0.32755867	0.32755867	0.32755867	0.32755867	0.32755867	0.32755867	0.32755867	0.32755867	0.32755867	0.32755867	0.32755867	0.32755867
¸ßË¹°×ÔëÉù´¦Àí (17).mp3	0.30504414	0.30504414	0.30504414	0.30504414	0.30504414	0.30504414	0.30504414	0.30504414	0.30504414	0.30504414	0.30504414	0.30504414	0.30504414	0.30504414	0.30504414	0.30504414	0.30504414	0.30504414	0.30504414	0.30504414	0.30504414	0.30504414	0.30504414	0.30504414	0.30504414	0.30504414	0.30504414	0.30504414	0.30504414	0.30504414	0.30504414	0.30504414	0.30504414	0.30504414	0.30504414	0.30504414	0.30504414	0.30504414	0.30504414	0.30504414	0.30504414	0.30504414	0.30504414	0.30504414	0.30504414	0.30504414	0.30504414	0.30504414	0.30504414
¸ßË¹°×ÔëÉù´¦Àí (18).mp3	0.38992783	0.38992783	0.38992783	0.38992783	0.38992783	0.38992783	0.38992783	0.38992783	0.38992783	0.38992783	0.38992783	0.38992783	0.38992783	0.38992783	0.38992783	0.38992783	0.38992783	0.38992783	0.38992783	0.38992783	0.38992783	0.38992783	0.38992783	0.38992783	0.38992783	0.38992783	0.38992783	0.38992783	0.38992783	0.38992783	0.38992783	0.38992783	0.38992783	0.38992783	0.38992783	0.38992783	0.38992783	0.38992783	0.38992783	0.38992783	0.38992783	0.38992783	0.38992783	0.38992783	0.38992783	0.38992783	0.38992783	0.38992783	0.38992783
¸ßË¹°×ÔëÉù´¦Àí (19).mp3	0.13704056	0.13704056	0.13704056	0.13704056	0.13704056	0.13704056	0.13704056	0.13704056	0.13704056	0.13704056	0.13704056	0.13704056	0.13704056	0.13704056	0.13704056	0.13704056	0.13704056	0.13704056	0.13704056	0.13704056	0.13704056	0.13704056	0.13704056	0.13704056	0.13704056	0.13704056	0.13704056	0.13704056	0.13704056	0.13704056	0.13704056	0.13704056	0.13704056	0.13704056	0.13704056	0.13704056	0.13704056	0.13704056	0.13704056	0.13704056	0.13704056	0.13704056	0.13704056	0.13704056	0.13704056	0.13704056	0.13704056	0.13704056	0.13704056
¸ßË¹°×ÔëÉù´¦Àí (20).mp3	0.36214837	0.36214837	0.36214837	0.36214837	0.36214837	0.36214837	0.36214837	0.36214837	0.36214837	0.36214837	0.36214837	0.36214837	0.36214837	0.36214837	0.36214837	0.36214837	0.36214837	0.36214837	0.36214837	0.36214837	0.36214837	0.36214837	0.36214837	0.36214837	0.36214837	0.36214837	0.36214837	0.36214837	0.36214837	0.36214837	0.36214837	0.36214837	0.36214837	0.36214837	0.36214837	0.36214837	0.36214837	0.36214837	0.36214837	0.36214837	0.36214837	0.36214837	0.36214837	0.36214837	0.36214837	0.36214837	0.36214837	0.36214837	0.36214837
¸ßË¹°×ÔëÉù´¦Àí (21).mp3	0.1909475	0.1909475	0.1909475	0.1909475	0.1909475	0.1909475	0.1909475	0.1909475	0.1909475	0.1909475	0.1909475	0.1909475	0.1909475	0.1909475	0.1909475	0.1909475	0.1909475	0.1909475	0.1909475	0.1909475	0.1909475	0.1909475	0.1909475	0.1909475	0.1909475	0.1909475	0.1909475	0.1909475	0.1909475	0.1909475	0.1909475	0.1909475	0.1909475	0.1909475	0.1909475	0.1909475	0.1909475	0.1909475	0.1909475	0.1909475	0.1909475	0.1909475	0.1909475	0.1909475	0.1909475	0.1909475	0.1909475	0.1909475	0.1909475
¸ßË¹°×ÔëÉù´¦Àí (22).mp3	0.41801962	0.41801962	0.41801962	0.41801962	0.41801962	0.41801962	0.41801962	0.41801962	0.41801962	0.41801962	0.41801962	0.41801962	0.41801962	0.41801962	0.41801962	0.41801962	0.41801962	0.41801962	0.41801962	0.41801962	0.41801962	0.41801962	0.41801962	0.41801962	0.41801962	0.41801962	0.41801962	0.41801962	0.41801962	0.41801962	0.41801962	0.41801962	0.41801962	0.41801962	0.41801962	0.41801962	0.41801962	0.41801962	0.41801962	0.41801962	0.41801962	0.41801962	0.41801962	0.41801962	0.41801962	0.41801962	0.41801962	0.41801962	0.41801962
¸ßË¹°×ÔëÉù´¦Àí (23).mp3	0.37067083	0.37067083	0.37067083	0.37067083	0.37067083	0.37067083	0.37067083	0.37067083	0.37067083	0.37067083	0.37067083	0.37067083	0.37067083	0.37067083	0.37067083	0.37067083	0.37067083	0.37067083	0.37067083	0.37067083	0.37067083	0.37067083	0.37067083	0.37067083	0.37067083	0.37067083	0.37067083	0.37067083	0.37067083	0.37067083	0.37067083	0.37067083	0.37067083	0.37067083	0.37067083	0.37067083	0.37067083	0.37067083	0.37067083	0.37067083	0.37067083	0.37067083	0.37067083	0.37067083	0.37067083	0.37067083	0.37067083	0.37067083	0.37067083
¸ßË¹°×ÔëÉù´¦Àí (24).mp3	0.41459683	0.41459683	0.41459683	0.41459683	0.41459683	0.41459683	0.41459683	0.41459683	0.41459683	0.41459683	0.41459683	0.41459683	0.41459683	0.41459683	0.41459683	0.41459683	0.41459683	0.41459683	0.41459683	0.41459683	0.41459683	0.41459683	0.41459683	0.41459683	0.41459683	0.41459683	0.41459683	0.41459683	0.41459683	0.41459683	0.41459683	0.41459683	0.41459683	0.41459683	0.41459683	0.41459683	0.41459683	0.41459683	0.41459683	0.41459683	0.41459683	0.41459683	0.41459683	0.41459683	0.41459683	0.41459683	0.41459683	0.41459683	0.41459683
¸ßË¹°×ÔëÉù´¦Àí (25).mp3	0.37602493	0.37602493	0.37602493	0.37602493	0.37602493	0.37602493	0.37602493	0.37602493	0.37602493	0.37602493	0.37602493	0.37602493	0.37602493	0.37602493	0.37602493	0.37602493	0.37602493	0.37602493	0.37602493	0.37602493	0.37602493	0.37602493	0.37602493	0.37602493	0.37602493	0.37602493	0.37602493	0.37602493	0.37602493	0.37602493	0.37602493	0.37602493	0.37602493	0.37602493	0.37602493	0.37602493	0.37602493	0.37602493	0.37602493	0.37602493	0.37602493	0.37602493	0.37602493	0.37602493	0.37602493	0.37602493	0.37602493	0.37602493	0.37602493
¸ßË¹°×ÔëÉù´¦Àí (26).mp3	0.32439956	0.32439956	0.32439956	0.32439956	0.32439956	0.32439956	0.32439956	0.32439956	0.32439956	0.32439956	0.32439956	0.32439956	0.32439956	0.32439956	0.32439956	0.32439956	0.32439956	0.32439956	0.32439956	0.32439956	0.32439956	0.32439956	0.32439956	0.32439956	0.32439956	0.32439956	0.32439956	0.32439956	0.32439956	0.32439956	0.32439956	0.32439956	0.32439956	0.32439956	0.32439956	0.32439956	0.32439956	0.32439956	0.32439956	0.32439956	0.32439956	0.32439956	0.32439956	0.32439956	0.32439956	0.32439956	0.32439956	0.32439956	0.32439956
¸ßË¹°×ÔëÉù´¦Àí (27).mp3	0.33747086	0.33747086	0.33747086	0.33747086	0.33747086	0.33747086	0.33747086	0.33747086	0.33747086	0.33747086	0.33747086	0.33747086	0.33747086	0.33747086	0.33747086	0.33747086	0.33747086	0.33747086	0.33747086	0.33747086	0.33747086	0.33747086	0.33747086	0.33747086	0.33747086	0.33747086	0.33747086	0.33747086	0.33747086	0.33747086	0.33747086	0.33747086	0.33747086	0.33747086	0.33747086	0.33747086	0.33747086	0.33747086	0.33747086	0.33747086	0.33747086	0.33747086	0.33747086	0.33747086	0.33747086	0.33747086	0.33747086	0.33747086	0.33747086
¸ßË¹°×ÔëÉù´¦Àí (28).mp3	0.2754399	0.2754399	0.2754399	0.2754399	0.2754399	0.2754399	0.2754399	0.2754399	0.2754399	0.2754399	0.2754399	0.2754399	0.2754399	0.2754399	0.2754399	0.2754399	0.2754399	0.2754399	0.2754399	0.2754399	0.2754399	0.2754399	0.2754399	0.2754399	0.2754399	0.2754399	0.2754399	0.2754399	0.2754399	0.2754399	0.2754399	0.2754399	0.2754399	0.2754399	0.2754399	0.2754399	0.2754399	0.2754399	0.2754399	0.2754399	0.2754399	0.2754399	0.2754399	0.2754399	0.2754399	0.2754399	0.2754399	0.2754399	0.2754399
¸ßË¹°×ÔëÉù´¦Àí (29).mp3	0.18594804	0.18594804	0.18594804	0.18594804	0.18594804	0.18594804	0.18594804	0.18594804	0.18594804	0.18594804	0.18594804	0.18594804	0.18594804	0.18594804	0.18594804	0.18594804	0.18594804	0.18594804	0.18594804	0.18594804	0.18594804	0.18594804	0.18594804	0.18594804	0.18594804	0.18594804	0.18594804	0.18594804	0.18594804	0.18594804	0.18594804	0.18594804	0.18594804	0.18594804	0.18594804	0.18594804	0.18594804	0.18594804	0.18594804	0.18594804	0.18594804	0.18594804	0.18594804	0.18594804	0.18594804	0.18594804	0.18594804	0.18594804	0.18594804
¸ßË¹°×ÔëÉù´¦Àí (30).mp3	0.32368347	0.32368347	0.32368347	0.32368347	0.32368347	0.32368347	0.32368347	0.32368347	0.32368347	0.32368347	0.32368347	0.32368347	0.32368347	0.32368347	0.32368347	0.32368347	0.32368347	0.32368347	0.32368347	0.32368347	0.32368347	0.32368347	0.32368347	0.32368347	0.32368347	0.32368347	0.32368347	0.32368347	0.32368347	0.32368347	0.32368347	0.32368347	0.32368347	0.32368347	0.32368347	0.32368347	0.32368347	0.32368347	0.32368347	0.32368347	0.32368347	0.32368347	0.32368347	0.32368347	0.32368347	0.32368347	0.32368347	0.32368347	0.32368347
¸ßË¹°×ÔëÉù´¦Àí (31).mp3	0.19293943	0.19293943	0.19293943	0.19293943	0.19293943	0.19293943	0.19293943	0.19293943	0.19293943	0.19293943	0.19293943	0.19293943	0.19293943	0.19293943	0.19293943	0.19293943	0.19293943	0.19293943	0.19293943	0.19293943	0.19293943	0.19293943	0.19293943	0.19293943	0.19293943	0.19293943	0.19293943	0.19293943	0.19293943	0.19293943	0.19293943	0.19293943	0.19293943	0.19293943	0.19293943	0.19293943	0.19293943	0.19293943	0.19293943	0.19293943	0.19293943	0.19293943	0.19293943	0.19293943	0.19293943	0.19293943	0.19293943	0.19293943	0.19293943
¸ßË¹°×ÔëÉù´¦Àí (32).mp3	0.36269432	0.36269432	0.36269432	0.36269432	0.36269432	0.36269432	0.36269432	0.36269432	0.36269432	0.36269432	0.36269432	0.36269432	0.36269432	0.36269432	0.36269432	0.36269432	0.36269432	0.36269432	0.36269432	0.36269432	0.36269432	0.36269432	0.36269432	0.36269432	0.36269432	0.36269432	0.36269432	0.36269432	0.36269432	0.36269432	0.36269432	0.36269432	0.36269432	0.36269432	0.36269432	0.36269432	0.36269432	0.36269432	0.36269432	0.36269432	0.36269432	0.36269432	0.36269432	0.36269432	0.36269432	0.36269432	0.36269432	0.36269432	0.36269432
¸ßË¹°×ÔëÉù´¦Àí (33).mp3	0.46568105	0.46568105	0.46568105	0.46568105	0.46568105	0.46568105	0.46568105	0.46568105	0.46568105	0.46568105	0.46568105	0.46568105	0.46568105	0.46568105	0.46568105	0.46568105	0.46568105	0.46568105	0.46568105	0.46568105	0.46568105	0.46568105	0.46568105	0.46568105	0.46568105	0.46568105	0.46568105	0.46568105	0.46568105	0.46568105	0.46568105	0.46568105	0.46568105	0.46568105	0.46568105	0.46568105	0.46568105	0.46568105	0.46568105	0.46568105	0.46568105	0.46568105	0.46568105	0.46568105	0.46568105	0.46568105	0.46568105	0.46568105	0.46568105
¸ßË¹°×ÔëÉù´¦Àí (34).mp3	0.53879666	0.53879666	0.53879666	0.53879666	0.53879666	0.53879666	0.53879666	0.53879666	0.53879666	0.53879666	0.53879666	0.53879666	0.53879666	0.53879666	0.53879666	0.53879666	0.53879666	0.53879666	0.53879666	0.53879666	0.53879666	0.53879666	0.53879666	0.53879666	0.53879666	0.53879666	0.53879666	0.53879666	0.53879666	0.53879666	0.53879666	0.53879666	0.53879666	0.53879666	0.53879666	0.53879666	0.53879666	0.53879666	0.53879666	0.53879666	0.53879666	0.53879666	0.53879666	0.53879666	0.53879666	0.53879666	0.53879666	0.53879666	0.53879666
¸ßË¹°×ÔëÉù´¦Àí (35).mp3	0.18464327	0.18464327	0.18464327	0.18464327	0.18464327	0.18464327	0.18464327	0.18464327	0.18464327	0.18464327	0.18464327	0.18464327	0.18464327	0.18464327	0.18464327	0.18464327	0.18464327	0.18464327	0.18464327	0.18464327	0.18464327	0.18464327	0.18464327	0.18464327	0.18464327	0.18464327	0.18464327	0.18464327	0.18464327	0.18464327	0.18464327	0.18464327	0.18464327	0.18464327	0.18464327	0.18464327	0.18464327	0.18464327	0.18464327	0.18464327	0.18464327	0.18464327	0.18464327	0.18464327	0.18464327	0.18464327	0.18464327	0.18464327	0.18464327
¸ßË¹°×ÔëÉù´¦Àí (36).mp3	0.21107103	0.21107103	0.21107103	0.21107103	0.21107103	0.21107103	0.21107103	0.21107103	0.21107103	0.21107103	0.21107103	0.21107103	0.21107103	0.21107103	0.21107103	0.21107103	0.21107103	0.21107103	0.21107103	0.21107103	0.21107103	0.21107103	0.21107103	0.21107103	0.21107103	0.21107103	0.21107103	0.21107103	0.21107103	0.21107103	0.21107103	0.21107103	0.21107103	0.21107103	0.21107103	0.21107103	0.21107103	0.21107103	0.21107103	0.21107103	0.21107103	0.21107103	0.21107103	0.21107103	0.21107103	0.21107103	0.21107103	0.21107103	0.21107103
¸ßË¹°×ÔëÉù´¦Àí (37).mp3	0.3388038	0.3388038	0.3388038	0.3388038	0.3388038	0.3388038	0.3388038	0.3388038	0.3388038	0.3388038	0.3388038	0.3388038	0.3388038	0.3388038	0.3388038	0.3388038	0.3388038	0.3388038	0.3388038	0.3388038	0.3388038	0.3388038	0.3388038	0.3388038	0.3388038	0.3388038	0.3388038	0.3388038	0.3388038	0.3388038	0.3388038	0.3388038	0.3388038	0.3388038	0.3388038	0.3388038	0.3388038	0.3388038	0.3388038	0.3388038	0.3388038	0.3388038	0.3388038	0.3388038	0.3388038	0.3388038	0.3388038	0.3388038	0.3388038
¸ßË¹°×ÔëÉù´¦Àí (38).mp3	0.25275585	0.25275585	0.25275585	0.25275585	0.25275585	0.25275585	0.25275585	0.25275585	0.25275585	0.25275585	0.25275585	0.25275585	0.25275585	0.25275585	0.25275585	0.25275585	0.25275585	0.25275585	0.25275585	0.25275585	0.25275585	0.25275585	0.25275585	0.25275585	0.25275585	0.25275585	0.25275585	0.25275585	0.25275585	0.25275585	0.25275585	0.25275585	0.25275585	0.25275585	0.25275585	0.25275585	0.25275585	0.25275585	0.25275585	0.25275585	0.25275585	0.25275585	0.25275585	0.25275585	0.25275585	0.25275585	0.25275585	0.25275585	0.25275585
¸ßË¹°×ÔëÉù´¦Àí (39).mp3	0.17569801	0.17569801	0.17569801	0.17569801	0.17569801	0.17569801	0.17569801	0.17569801	0.17569801	0.17569801	0.17569801	0.17569801	0.17569801	0.17569801	0.17569801	0.17569801	0.17569801	0.17569801	0.17569801	0.17569801	0.17569801	0.17569801	0.17569801	0.17569801	0.17569801	0.17569801	0.17569801	0.17569801	0.17569801	0.17569801	0.17569801	0.17569801	0.17569801	0.17569801	0.17569801	0.17569801	0.17569801	0.17569801	0.17569801	0.17569801	0.17569801	0.17569801	0.17569801	0.17569801	0.17569801	0.17569801	0.17569801	0.17569801	0.17569801
¸ßË¹°×ÔëÉù´¦Àí (40).mp3	0.20018864	0.20018864	0.20018864	0.20018864	0.20018864	0.20018864	0.20018864	0.20018864	0.20018864	0.20018864	0.20018864	0.20018864	0.20018864	0.20018864	0.20018864	0.20018864	0.20018864	0.20018864	0.20018864	0.20018864	0.20018864	0.20018864	0.20018864	0.20018864	0.20018864	0.20018864	0.20018864	0.20018864	0.20018864	0.20018864	0.20018864	0.20018864	0.20018864	0.20018864	0.20018864	0.20018864	0.20018864	0.20018864	0.20018864	0.20018864	0.20018864	0.20018864	0.20018864	0.20018864	0.20018864	0.20018864	0.20018864	0.20018864	0.20018864
¸ßË¹°×ÔëÉù´¦Àí (41).mp3	0.3092691	0.3092691	0.3092691	0.3092691	0.3092691	0.3092691	0.3092691	0.3092691	0.3092691	0.3092691	0.3092691	0.3092691	0.3092691	0.3092691	0.3092691	0.3092691	0.3092691	0.3092691	0.3092691	0.3092691	0.3092691	0.3092691	0.3092691	0.3092691	0.3092691	0.3092691	0.3092691	0.3092691	0.3092691	0.3092691	0.3092691	0.3092691	0.3092691	0.3092691	0.3092691	0.3092691	0.3092691	0.3092691	0.3092691	0.3092691	0.3092691	0.3092691	0.3092691	0.3092691	0.3092691	0.3092691	0.3092691	0.3092691	0.3092691
¸ßË¹°×ÔëÉù´¦Àí (42).mp3	0.13689514	0.13689514	0.13689514	0.13689514	0.13689514	0.13689514	0.13689514	0.13689514	0.13689514	0.13689514	0.13689514	0.13689514	0.13689514	0.13689514	0.13689514	0.13689514	0.13689514	0.13689514	0.13689514	0.13689514	0.13689514	0.13689514	0.13689514	0.13689514	0.13689514	0.13689514	0.13689514	0.13689514	0.13689514	0.13689514	0.13689514	0.13689514	0.13689514	0.13689514	0.13689514	0.13689514	0.13689514	0.13689514	0.13689514	0.13689514	0.13689514	0.13689514	0.13689514	0.13689514	0.13689514	0.13689514	0.13689514	0.13689514	0.13689514
¸ßË¹°×ÔëÉù´¦Àí (43).mp3	0.33424547	0.33424547	0.33424547	0.33424547	0.33424547	0.33424547	0.33424547	0.33424547	0.33424547	0.33424547	0.33424547	0.33424547	0.33424547	0.33424547	0.33424547	0.33424547	0.33424547	0.33424547	0.33424547	0.33424547	0.33424547	0.33424547	0.33424547	0.33424547	0.33424547	0.33424547	0.33424547	0.33424547	0.33424547	0.33424547	0.33424547	0.33424547	0.33424547	0.33424547	0.33424547	0.33424547	0.33424547	0.33424547	0.33424547	0.33424547	0.33424547	0.33424547	0.33424547	0.33424547	0.33424547	0.33424547	0.33424547	0.33424547	0.33424547
¸ßË¹°×ÔëÉù´¦Àí (44).mp3	0.1758504	0.1758504	0.1758504	0.1758504	0.1758504	0.1758504	0.1758504	0.1758504	0.1758504	0.1758504	0.1758504	0.1758504	0.1758504	0.1758504	0.1758504	0.1758504	0.1758504	0.1758504	0.1758504	0.1758504	0.1758504	0.1758504	0.1758504	0.1758504	0.1758504	0.1758504	0.1758504	0.1758504	0.1758504	0.1758504	0.1758504	0.1758504	0.1758504	0.1758504	0.1758504	0.1758504	0.1758504	0.1758504	0.1758504	0.1758504	0.1758504	0.1758504	0.1758504	0.1758504	0.1758504	0.1758504	0.1758504	0.1758504	0.1758504
¸ßË¹°×ÔëÉù´¦Àí (45).mp3	0.1481857	0.1481857	0.1481857	0.1481857	0.1481857	0.1481857	0.1481857	0.1481857	0.1481857	0.1481857	0.1481857	0.1481857	0.1481857	0.1481857	0.1481857	0.1481857	0.1481857	0.1481857	0.1481857	0.1481857	0.1481857	0.1481857	0.1481857	0.1481857	0.1481857	0.1481857	0.1481857	0.1481857	0.1481857	0.1481857	0.1481857	0.1481857	0.1481857	0.1481857	0.1481857	0.1481857	0.1481857	0.1481857	0.1481857	0.1481857	0.1481857	0.1481857	0.1481857	0.1481857	0.1481857	0.1481857	0.1481857	0.1481857	0.1481857
¸ßË¹°×ÔëÉù´¦Àí (46).mp3	0.39239356	0.39239356	0.39239356	0.39239356	0.39239356	0.39239356	0.39239356	0.39239356	0.39239356	0.39239356	0.39239356	0.39239356	0.39239356	0.39239356	0.39239356	0.39239356	0.39239356	0.39239356	0.39239356	0.39239356	0.39239356	0.39239356	0.39239356	0.39239356	0.39239356	0.39239356	0.39239356	0.39239356	0.39239356	0.39239356	0.39239356	0.39239356	0.39239356	0.39239356	0.39239356	0.39239356	0.39239356	0.39239356	0.39239356	0.39239356	0.39239356	0.39239356	0.39239356	0.39239356	0.39239356	0.39239356	0.39239356	0.39239356	0.39239356
¸ßË¹°×ÔëÉù´¦Àí (47).mp3	0.29986632	0.29986632	0.29986632	0.29986632	0.29986632	0.29986632	0.29986632	0.29986632	0.29986632	0.29986632	0.29986632	0.29986632	0.29986632	0.29986632	0.29986632	0.29986632	0.29986632	0.29986632	0.29986632	0.29986632	0.29986632	0.29986632	0.29986632	0.29986632	0.29986632	0.29986632	0.29986632	0.29986632	0.29986632	0.29986632	0.29986632	0.29986632	0.29986632	0.29986632	0.29986632	0.29986632	0.29986632	0.29986632	0.29986632	0.29986632	0.29986632	0.29986632	0.29986632	0.29986632	0.29986632	0.29986632	0.29986632	0.29986632	0.29986632
¸ßË¹°×ÔëÉù´¦Àí (48).mp3	0.15655798	0.15655798	0.15655798	0.15655798	0.15655798	0.15655798	0.15655798	0.15655798	0.15655798	0.15655798	0.15655798	0.15655798	0.15655798	0.15655798	0.15655798	0.15655798	0.15655798	0.15655798	0.15655798	0.15655798	0.15655798	0.15655798	0.15655798	0.15655798	0.15655798	0.15655798	0.15655798	0.15655798	0.15655798	0.15655798	0.15655798	0.15655798	0.15655798	0.15655798	0.15655798	0.15655798	0.15655798	0.15655798	0.15655798	0.15655798	0.15655798	0.15655798	0.15655798	0.15655798	0.15655798	0.15655798	0.15655798	0.15655798	0.15655798
¸ßË¹°×ÔëÉù´¦Àí (49).mp3	0.2724472	0.2724472	0.2724472	0.2724472	0.2724472	0.2724472	0.2724472	0.2724472	0.2724472	0.2724472	0.2724472	0.2724472	0.2724472	0.2724472	0.2724472	0.2724472	0.2724472	0.2724472	0.2724472	0.2724472	0.2724472	0.2724472	0.2724472	0.2724472	0.2724472	0.2724472	0.2724472	0.2724472	0.2724472	0.2724472	0.2724472	0.2724472	0.2724472	0.2724472	0.2724472	0.2724472	0.2724472	0.2724472	0.2724472	0.2724472	0.2724472	0.2724472	0.2724472	0.2724472	0.2724472	0.2724472	0.2724472	0.2724472	0.2724472
¸ßË¹°×ÔëÉù´¦Àí (50).mp3	0.12925048	0.12925048	0.12925048	0.12925048	0.12925048	0.12925048	0.12925048	0.12925048	0.12925048	0.12925048	0.12925048	0.12925048	0.12925048	0.12925048	0.12925048	0.12925048	0.12925048	0.12925048	0.12925048	0.12925048	0.12925048	0.12925048	0.12925048	0.12925048	0.12925048	0.12925048	0.12925048	0.12925048	0.12925048	0.12925048	0.12925048	0.12925048	0.12925048	0.12925048	0.12925048	0.12925048	0.12925048	0.12925048	0.12925048	0.12925048	0.12925048	0.12925048	0.12925048	0.12925048	0.12925048	0.12925048	0.12925048	0.12925048	0.12925048
¸ßË¹°×ÔëÉù´¦Àí (51).mp3	0.33176026	0.33176026	0.33176026	0.33176026	0.33176026	0.33176026	0.33176026	0.33176026	0.33176026	0.33176026	0.33176026	0.33176026	0.33176026	0.33176026	0.33176026	0.33176026	0.33176026	0.33176026	0.33176026	0.33176026	0.33176026	0.33176026	0.33176026	0.33176026	0.33176026	0.33176026	0.33176026	0.33176026	0.33176026	0.33176026	0.33176026	0.33176026	0.33176026	0.33176026	0.33176026	0.33176026	0.33176026	0.33176026	0.33176026	0.33176026	0.33176026	0.33176026	0.33176026	0.33176026	0.33176026	0.33176026	0.33176026	0.33176026	0.33176026
¸ßË¹°×ÔëÉù´¦Àí (52).mp3	0.32210988	0.32210988	0.32210988	0.32210988	0.32210988	0.32210988	0.32210988	0.32210988	0.32210988	0.32210988	0.32210988	0.32210988	0.32210988	0.32210988	0.32210988	0.32210988	0.32210988	0.32210988	0.32210988	0.32210988	0.32210988	0.32210988	0.32210988	0.32210988	0.32210988	0.32210988	0.32210988	0.32210988	0.32210988	0.32210988	0.32210988	0.32210988	0.32210988	0.32210988	0.32210988	0.32210988	0.32210988	0.32210988	0.32210988	0.32210988	0.32210988	0.32210988	0.32210988	0.32210988	0.32210988	0.32210988	0.32210988	0.32210988	0.32210988
¸ßË¹°×ÔëÉù´¦Àí (53).mp3	0.26431468	0.26431468	0.26431468	0.26431468	0.26431468	0.26431468	0.26431468	0.26431468	0.26431468	0.26431468	0.26431468	0.26431468	0.26431468	0.26431468	0.26431468	0.26431468	0.26431468	0.26431468	0.26431468	0.26431468	0.26431468	0.26431468	0.26431468	0.26431468	0.26431468	0.26431468	0.26431468	0.26431468	0.26431468	0.26431468	0.26431468	0.26431468	0.26431468	0.26431468	0.26431468	0.26431468	0.26431468	0.26431468	0.26431468	0.26431468	0.26431468	0.26431468	0.26431468	0.26431468	0.26431468	0.26431468	0.26431468	0.26431468	0.26431468
¸ßË¹°×ÔëÉù´¦Àí (54).mp3	0.50719166	0.50719166	0.50719166	0.50719166	0.50719166	0.50719166	0.50719166	0.50719166	0.50719166	0.50719166	0.50719166	0.50719166	0.50719166	0.50719166	0.50719166	0.50719166	0.50719166	0.50719166	0.50719166	0.50719166	0.50719166	0.50719166	0.50719166	0.50719166	0.50719166	0.50719166	0.50719166	0.50719166	0.50719166	0.50719166	0.50719166	0.50719166	0.50719166	0.50719166	0.50719166	0.50719166	0.50719166	0.50719166	0.50719166	0.50719166	0.50719166	0.50719166	0.50719166	0.50719166	0.50719166	0.50719166	0.50719166	0.50719166	0.50719166
¸ßË¹°×ÔëÉù´¦Àí (55).mp3	0.21021464	0.21021464	0.21021464	0.21021464	0.21021464	0.21021464	0.21021464	0.21021464	0.21021464	0.21021464	0.21021464	0.21021464	0.21021464	0.21021464	0.21021464	0.21021464	0.21021464	0.21021464	0.21021464	0.21021464	0.21021464	0.21021464	0.21021464	0.21021464	0.21021464	0.21021464	0.21021464	0.21021464	0.21021464	0.21021464	0.21021464	0.21021464	0.21021464	0.21021464	0.21021464	0.21021464	0.21021464	0.21021464	0.21021464	0.21021464	0.21021464	0.21021464	0.21021464	0.21021464	0.21021464	0.21021464	0.21021464	0.21021464	0.21021464
¸ßË¹°×ÔëÉù´¦Àí (56).mp3	0.31519628	0.31519628	0.31519628	0.31519628	0.31519628	0.31519628	0.31519628	0.31519628	0.31519628	0.31519628	0.31519628	0.31519628	0.31519628	0.31519628	0.31519628	0.31519628	0.31519628	0.31519628	0.31519628	0.31519628	0.31519628	0.31519628	0.31519628	0.31519628	0.31519628	0.31519628	0.31519628	0.31519628	0.31519628	0.31519628	0.31519628	0.31519628	0.31519628	0.31519628	0.31519628	0.31519628	0.31519628	0.31519628	0.31519628	0.31519628	0.31519628	0.31519628	0.31519628	0.31519628	0.31519628	0.31519628	0.31519628	0.31519628	0.31519628
¸ßË¹°×ÔëÉù´¦Àí (57).mp3	0.30460665	0.30460665	0.30460665	0.30460665	0.30460665	0.30460665	0.30460665	0.30460665	0.30460665	0.30460665	0.30460665	0.30460665	0.30460665	0.30460665	0.30460665	0.30460665	0.30460665	0.30460665	0.30460665	0.30460665	0.30460665	0.30460665	0.30460665	0.30460665	0.30460665	0.30460665	0.30460665	0.30460665	0.30460665	0.30460665	0.30460665	0.30460665	0.30460665	0.30460665	0.30460665	0.30460665	0.30460665	0.30460665	0.30460665	0.30460665	0.30460665	0.30460665	0.30460665	0.30460665	0.30460665	0.30460665	0.30460665	0.30460665	0.30460665
¸ßË¹°×ÔëÉù´¦Àí (58).mp3	0.27243057	0.27243057	0.27243057	0.27243057	0.27243057	0.27243057	0.27243057	0.27243057	0.27243057	0.27243057	0.27243057	0.27243057	0.27243057	0.27243057	0.27243057	0.27243057	0.27243057	0.27243057	0.27243057	0.27243057	0.27243057	0.27243057	0.27243057	0.27243057	0.27243057	0.27243057	0.27243057	0.27243057	0.27243057	0.27243057	0.27243057	0.27243057	0.27243057	0.27243057	0.27243057	0.27243057	0.27243057	0.27243057	0.27243057	0.27243057	0.27243057	0.27243057	0.27243057	0.27243057	0.27243057	0.27243057	0.27243057	0.27243057	0.27243057
¸ßË¹°×ÔëÉù´¦Àí (59).mp3	0.34032372	0.34032372	0.34032372	0.34032372	0.34032372	0.34032372	0.34032372	0.34032372	0.34032372	0.34032372	0.34032372	0.34032372	0.34032372	0.34032372	0.34032372	0.34032372	0.34032372	0.34032372	0.34032372	0.34032372	0.34032372	0.34032372	0.34032372	0.34032372	0.34032372	0.34032372	0.34032372	0.34032372	0.34032372	0.34032372	0.34032372	0.34032372	0.34032372	0.34032372	0.34032372	0.34032372	0.34032372	0.34032372	0.34032372	0.34032372	0.34032372	0.34032372	0.34032372	0.34032372	0.34032372	0.34032372	0.34032372	0.34032372	0.34032372
¸ßË¹°×ÔëÉù´¦Àí (60).mp3	0.23543552	0.23543552	0.23543552	0.23543552	0.23543552	0.23543552	0.23543552	0.23543552	0.23543552	0.23543552	0.23543552	0.23543552	0.23543552	0.23543552	0.23543552	0.23543552	0.23543552	0.23543552	0.23543552	0.23543552	0.23543552	0.23543552	0.23543552	0.23543552	0.23543552	0.23543552	0.23543552	0.23543552	0.23543552	0.23543552	0.23543552	0.23543552	0.23543552	0.23543552	0.23543552	0.23543552	0.23543552	0.23543552	0.23543552	0.23543552	0.23543552	0.23543552	0.23543552	0.23543552	0.23543552	0.23543552	0.23543552	0.23543552	0.23543552
¸ßË¹°×ÔëÉù´¦Àí (61).mp3	0.3369155	0.3369155	0.3369155	0.3369155	0.3369155	0.3369155	0.3369155	0.3369155	0.3369155	0.3369155	0.3369155	0.3369155	0.3369155	0.3369155	0.3369155	0.3369155	0.3369155	0.3369155	0.3369155	0.3369155	0.3369155	0.3369155	0.3369155	0.3369155	0.3369155	0.3369155	0.3369155	0.3369155	0.3369155	0.3369155	0.3369155	0.3369155	0.3369155	0.3369155	0.3369155	0.3369155	0.3369155	0.3369155	0.3369155	0.3369155	0.3369155	0.3369155	0.3369155	0.3369155	0.3369155	0.3369155	0.3369155	0.3369155	0.3369155
¸ßË¹°×ÔëÉù´¦Àí (62).mp3	0.35136786	0.35136786	0.35136786	0.35136786	0.35136786	0.35136786	0.35136786	0.35136786	0.35136786	0.35136786	0.35136786	0.35136786	0.35136786	0.35136786	0.35136786	0.35136786	0.35136786	0.35136786	0.35136786	0.35136786	0.35136786	0.35136786	0.35136786	0.35136786	0.35136786	0.35136786	0.35136786	0.35136786	0.35136786	0.35136786	0.35136786	0.35136786	0.35136786	0.35136786	0.35136786	0.35136786	0.35136786	0.35136786	0.35136786	0.35136786	0.35136786	0.35136786	0.35136786	0.35136786	0.35136786	0.35136786	0.35136786	0.35136786	0.35136786
¸ßË¹°×ÔëÉù´¦Àí (63).mp3	0.21685302	0.21685302	0.21685302	0.21685302	0.21685302	0.21685302	0.21685302	0.21685302	0.21685302	0.21685302	0.21685302	0.21685302	0.21685302	0.21685302	0.21685302	0.21685302	0.21685302	0.21685302	0.21685302	0.21685302	0.21685302	0.21685302	0.21685302	0.21685302	0.21685302	0.21685302	0.21685302	0.21685302	0.21685302	0.21685302	0.21685302	0.21685302	0.21685302	0.21685302	0.21685302	0.21685302	0.21685302	0.21685302	0.21685302	0.21685302	0.21685302	0.21685302	0.21685302	0.21685302	0.21685302	0.21685302	0.21685302	0.21685302	0.21685302
¸ßË¹°×ÔëÉù´¦Àí (64).mp3	0.33039862	0.33039862	0.33039862	0.33039862	0.33039862	0.33039862	0.33039862	0.33039862	0.33039862	0.33039862	0.33039862	0.33039862	0.33039862	0.33039862	0.33039862	0.33039862	0.33039862	0.33039862	0.33039862	0.33039862	0.33039862	0.33039862	0.33039862	0.33039862	0.33039862	0.33039862	0.33039862	0.33039862	0.33039862	0.33039862	0.33039862	0.33039862	0.33039862	0.33039862	0.33039862	0.33039862	0.33039862	0.33039862	0.33039862	0.33039862	0.33039862	0.33039862	0.33039862	0.33039862	0.33039862	0.33039862	0.33039862	0.33039862	0.33039862
¸ßË¹°×ÔëÉù´¦Àí (65).mp3	0.18628557	0.18628557	0.18628557	0.18628557	0.18628557	0.18628557	0.18628557	0.18628557	0.18628557	0.18628557	0.18628557	0.18628557	0.18628557	0.18628557	0.18628557	0.18628557	0.18628557	0.18628557	0.18628557	0.18628557	0.18628557	0.18628557	0.18628557	0.18628557	0.18628557	0.18628557	0.18628557	0.18628557	0.18628557	0.18628557	0.18628557	0.18628557	0.18628557	0.18628557	0.18628557	0.18628557	0.18628557	0.18628557	0.18628557	0.18628557	0.18628557	0.18628557	0.18628557	0.18628557	0.18628557	0.18628557	0.18628557	0.18628557	0.18628557
¸ßË¹°×ÔëÉù´¦Àí (66).mp3	0.44993863	0.44993863	0.44993863	0.44993863	0.44993863	0.44993863	0.44993863	0.44993863	0.44993863	0.44993863	0.44993863	0.44993863	0.44993863	0.44993863	0.44993863	0.44993863	0.44993863	0.44993863	0.44993863	0.44993863	0.44993863	0.44993863	0.44993863	0.44993863	0.44993863	0.44993863	0.44993863	0.44993863	0.44993863	0.44993863	0.44993863	0.44993863	0.44993863	0.44993863	0.44993863	0.44993863	0.44993863	0.44993863	0.44993863	0.44993863	0.44993863	0.44993863	0.44993863	0.44993863	0.44993863	0.44993863	0.44993863	0.44993863	0.44993863
¸ßË¹°×ÔëÉù´¦Àí (67).mp3	0.32552567	0.32552567	0.32552567	0.32552567	0.32552567	0.32552567	0.32552567	0.32552567	0.32552567	0.32552567	0.32552567	0.32552567	0.32552567	0.32552567	0.32552567	0.32552567	0.32552567	0.32552567	0.32552567	0.32552567	0.32552567	0.32552567	0.32552567	0.32552567	0.32552567	0.32552567	0.32552567	0.32552567	0.32552567	0.32552567	0.32552567	0.32552567	0.32552567	0.32552567	0.32552567	0.32552567	0.32552567	0.32552567	0.32552567	0.32552567	0.32552567	0.32552567	0.32552567	0.32552567	0.32552567	0.32552567	0.32552567	0.32552567	0.32552567
¸ßË¹°×ÔëÉù´¦Àí (68).mp3	0.30918905	0.30918905	0.30918905	0.30918905	0.30918905	0.30918905	0.30918905	0.30918905	0.30918905	0.30918905	0.30918905	0.30918905	0.30918905	0.30918905	0.30918905	0.30918905	0.30918905	0.30918905	0.30918905	0.30918905	0.30918905	0.30918905	0.30918905	0.30918905	0.30918905	0.30918905	0.30918905	0.30918905	0.30918905	0.30918905	0.30918905	0.30918905	0.30918905	0.30918905	0.30918905	0.30918905	0.30918905	0.30918905	0.30918905	0.30918905	0.30918905	0.30918905	0.30918905	0.30918905	0.30918905	0.30918905	0.30918905	0.30918905	0.30918905
¸ßË¹°×ÔëÉù´¦Àí (69).mp3	0.20039053	0.20039053	0.20039053	0.20039053	0.20039053	0.20039053	0.20039053	0.20039053	0.20039053	0.20039053	0.20039053	0.20039053	0.20039053	0.20039053	0.20039053	0.20039053	0.20039053	0.20039053	0.20039053	0.20039053	0.20039053	0.20039053	0.20039053	0.20039053	0.20039053	0.20039053	0.20039053	0.20039053	0.20039053	0.20039053	0.20039053	0.20039053	0.20039053	0.20039053	0.20039053	0.20039053	0.20039053	0.20039053	0.20039053	0.20039053	0.20039053	0.20039053	0.20039053	0.20039053	0.20039053	0.20039053	0.20039053	0.20039053	0.20039053
¸ßË¹°×ÔëÉù´¦Àí (70).mp3	0.40688068	0.40688068	0.40688068	0.40688068	0.40688068	0.40688068	0.40688068	0.40688068	0.40688068	0.40688068	0.40688068	0.40688068	0.40688068	0.40688068	0.40688068	0.40688068	0.40688068	0.40688068	0.40688068	0.40688068	0.40688068	0.40688068	0.40688068	0.40688068	0.40688068	0.40688068	0.40688068	0.40688068	0.40688068	0.40688068	0.40688068	0.40688068	0.40688068	0.40688068	0.40688068	0.40688068	0.40688068	0.40688068	0.40688068	0.40688068	0.40688068	0.40688068	0.40688068	0.40688068	0.40688068	0.40688068	0.40688068	0.40688068	0.40688068
¸ßË¹°×ÔëÉù´¦Àí (71).mp3	0.2594207	0.2594207	0.2594207	0.2594207	0.2594207	0.2594207	0.2594207	0.2594207	0.2594207	0.2594207	0.2594207	0.2594207	0.2594207	0.2594207	0.2594207	0.2594207	0.2594207	0.2594207	0.2594207	0.2594207	0.2594207	0.2594207	0.2594207	0.2594207	0.2594207	0.2594207	0.2594207	0.2594207	0.2594207	0.2594207	0.2594207	0.2594207	0.2594207	0.2594207	0.2594207	0.2594207	0.2594207	0.2594207	0.2594207	0.2594207	0.2594207	0.2594207	0.2594207	0.2594207	0.2594207	0.2594207	0.2594207	0.2594207	0.2594207
¸ßË¹°×ÔëÉù´¦Àí (72).mp3	0.40524575	0.40524575	0.40524575	0.40524575	0.40524575	0.40524575	0.40524575	0.40524575	0.40524575	0.40524575	0.40524575	0.40524575	0.40524575	0.40524575	0.40524575	0.40524575	0.40524575	0.40524575	0.40524575	0.40524575	0.40524575	0.40524575	0.40524575	0.40524575	0.40524575	0.40524575	0.40524575	0.40524575	0.40524575	0.40524575	0.40524575	0.40524575	0.40524575	0.40524575	0.40524575	0.40524575	0.40524575	0.40524575	0.40524575	0.40524575	0.40524575	0.40524575	0.40524575	0.40524575	0.40524575	0.40524575	0.40524575	0.40524575	0.40524575
¸ßË¹°×ÔëÉù´¦Àí (73).mp3	0.18885511	0.18885511	0.18885511	0.18885511	0.18885511	0.18885511	0.18885511	0.18885511	0.18885511	0.18885511	0.18885511	0.18885511	0.18885511	0.18885511	0.18885511	0.18885511	0.18885511	0.18885511	0.18885511	0.18885511	0.18885511	0.18885511	0.18885511	0.18885511	0.18885511	0.18885511	0.18885511	0.18885511	0.18885511	0.18885511	0.18885511	0.18885511	0.18885511	0.18885511	0.18885511	0.18885511	0.18885511	0.18885511	0.18885511	0.18885511	0.18885511	0.18885511	0.18885511	0.18885511	0.18885511	0.18885511	0.18885511	0.18885511	0.18885511
¸ßË¹°×ÔëÉù´¦Àí (74).mp3	0.33937043	0.33937043	0.33937043	0.33937043	0.33937043	0.33937043	0.33937043	0.33937043	0.33937043	0.33937043	0.33937043	0.33937043	0.33937043	0.33937043	0.33937043	0.33937043	0.33937043	0.33937043	0.33937043	0.33937043	0.33937043	0.33937043	0.33937043	0.33937043	0.33937043	0.33937043	0.33937043	0.33937043	0.33937043	0.33937043	0.33937043	0.33937043	0.33937043	0.33937043	0.33937043	0.33937043	0.33937043	0.33937043	0.33937043	0.33937043	0.33937043	0.33937043	0.33937043	0.33937043	0.33937043	0.33937043	0.33937043	0.33937043	0.33937043
¸ßË¹°×ÔëÉù´¦Àí (75).mp3	0.24348706	0.24348706	0.24348706	0.24348706	0.24348706	0.24348706	0.24348706	0.24348706	0.24348706	0.24348706	0.24348706	0.24348706	0.24348706	0.24348706	0.24348706	0.24348706	0.24348706	0.24348706	0.24348706	0.24348706	0.24348706	0.24348706	0.24348706	0.24348706	0.24348706	0.24348706	0.24348706	0.24348706	0.24348706	0.24348706	0.24348706	0.24348706	0.24348706	0.24348706	0.24348706	0.24348706	0.24348706	0.24348706	0.24348706	0.24348706	0.24348706	0.24348706	0.24348706	0.24348706	0.24348706	0.24348706	0.24348706	0.24348706	0.24348706
¸ßË¹°×ÔëÉù´¦Àí (76).mp3	0.16219476	0.16219476	0.16219476	0.16219476	0.16219476	0.16219476	0.16219476	0.16219476	0.16219476	0.16219476	0.16219476	0.16219476	0.16219476	0.16219476	0.16219476	0.16219476	0.16219476	0.16219476	0.16219476	0.16219476	0.16219476	0.16219476	0.16219476	0.16219476	0.16219476	0.16219476	0.16219476	0.16219476	0.16219476	0.16219476	0.16219476	0.16219476	0.16219476	0.16219476	0.16219476	0.16219476	0.16219476	0.16219476	0.16219476	0.16219476	0.16219476	0.16219476	0.16219476	0.16219476	0.16219476	0.16219476	0.16219476	0.16219476	0.16219476
¸ßË¹°×ÔëÉù´¦Àí (77).mp3	0.007732168	0.007732168	0.007732168	0.007732168	0.007732168	0.007732168	0.007732168	0.007732168	0.007732168	0.007732168	0.007732168	0.007732168	0.007732168	0.007732168	0.007732168	0.007732168	0.007732168	0.007732168	0.007732168	0.007732168	0.007732168	0.007732168	0.007732168	0.007732168	0.007732168	0.007732168	0.007732168	0.007732168	0.007732168	0.007732168	0.007732168	0.007732168	0.007732168	0.007732168	0.007732168	0.007732168	0.007732168	0.007732168	0.007732168	0.007732168	0.007732168	0.007732168	0.007732168	0.007732168	0.007732168	0.007732168	0.007732168	0.007732168	0.007732168
¸ßË¹°×ÔëÉù´¦Àí (78).mp3	0.34338403	0.34338403	0.34338403	0.34338403	0.34338403	0.34338403	0.34338403	0.34338403	0.34338403	0.34338403	0.34338403	0.34338403	0.34338403	0.34338403	0.34338403	0.34338403	0.34338403	0.34338403	0.34338403	0.34338403	0.34338403	0.34338403	0.34338403	0.34338403	0.34338403	0.34338403	0.34338403	0.34338403	0.34338403	0.34338403	0.34338403	0.34338403	0.34338403	0.34338403	0.34338403	0.34338403	0.34338403	0.34338403	0.34338403	0.34338403	0.34338403	0.34338403	0.34338403	0.34338403	0.34338403	0.34338403	0.34338403	0.34338403	0.34338403
¸ßË¹°×ÔëÉù´¦Àí (79).mp3	0.22281535	0.22281535	0.22281535	0.22281535	0.22281535	0.22281535	0.22281535	0.22281535	0.22281535	0.22281535	0.22281535	0.22281535	0.22281535	0.22281535	0.22281535	0.22281535	0.22281535	0.22281535	0.22281535	0.22281535	0.22281535	0.22281535	0.22281535	0.22281535	0.22281535	0.22281535	0.22281535	0.22281535	0.22281535	0.22281535	0.22281535	0.22281535	0.22281535	0.22281535	0.22281535	0.22281535	0.22281535	0.22281535	0.22281535	0.22281535	0.22281535	0.22281535	0.22281535	0.22281535	0.22281535	0.22281535	0.22281535	0.22281535	0.22281535
¸ßË¹°×ÔëÉù´¦Àí (80).mp3	0.26661545	0.26661545	0.26661545	0.26661545	0.26661545	0.26661545	0.26661545	0.26661545	0.26661545	0.26661545	0.26661545	0.26661545	0.26661545	0.26661545	0.26661545	0.26661545	0.26661545	0.26661545	0.26661545	0.26661545	0.26661545	0.26661545	0.26661545	0.26661545	0.26661545	0.26661545	0.26661545	0.26661545	0.26661545	0.26661545	0.26661545	0.26661545	0.26661545	0.26661545	0.26661545	0.26661545	0.26661545	0.26661545	0.26661545	0.26661545	0.26661545	0.26661545	0.26661545	0.26661545	0.26661545	0.26661545	0.26661545	0.26661545	0.26661545
¸ßË¹°×ÔëÉù´¦Àí (81).mp3	0.22210088	0.22210088	0.22210088	0.22210088	0.22210088	0.22210088	0.22210088	0.22210088	0.22210088	0.22210088	0.22210088	0.22210088	0.22210088	0.22210088	0.22210088	0.22210088	0.22210088	0.22210088	0.22210088	0.22210088	0.22210088	0.22210088	0.22210088	0.22210088	0.22210088	0.22210088	0.22210088	0.22210088	0.22210088	0.22210088	0.22210088	0.22210088	0.22210088	0.22210088	0.22210088	0.22210088	0.22210088	0.22210088	0.22210088	0.22210088	0.22210088	0.22210088	0.22210088	0.22210088	0.22210088	0.22210088	0.22210088	0.22210088	0.22210088
¸ßË¹°×ÔëÉù´¦Àí (82).mp3	0.19623935	0.19623935	0.19623935	0.19623935	0.19623935	0.19623935	0.19623935	0.19623935	0.19623935	0.19623935	0.19623935	0.19623935	0.19623935	0.19623935	0.19623935	0.19623935	0.19623935	0.19623935	0.19623935	0.19623935	0.19623935	0.19623935	0.19623935	0.19623935	0.19623935	0.19623935	0.19623935	0.19623935	0.19623935	0.19623935	0.19623935	0.19623935	0.19623935	0.19623935	0.19623935	0.19623935	0.19623935	0.19623935	0.19623935	0.19623935	0.19623935	0.19623935	0.19623935	0.19623935	0.19623935	0.19623935	0.19623935	0.19623935	0.19623935
¸ßË¹°×ÔëÉù´¦Àí (83).mp3	0.3996696	0.3996696	0.3996696	0.3996696	0.3996696	0.3996696	0.3996696	0.3996696	0.3996696	0.3996696	0.3996696	0.3996696	0.3996696	0.3996696	0.3996696	0.3996696	0.3996696	0.3996696	0.3996696	0.3996696	0.3996696	0.3996696	0.3996696	0.3996696	0.3996696	0.3996696	0.3996696	0.3996696	0.3996696	0.3996696	0.3996696	0.3996696	0.3996696	0.3996696	0.3996696	0.3996696	0.3996696	0.3996696	0.3996696	0.3996696	0.3996696	0.3996696	0.3996696	0.3996696	0.3996696	0.3996696	0.3996696	0.3996696	0.3996696
¸ßË¹°×ÔëÉù´¦Àí (84).mp3	0.2953258	0.2953258	0.2953258	0.2953258	0.2953258	0.2953258	0.2953258	0.2953258	0.2953258	0.2953258	0.2953258	0.2953258	0.2953258	0.2953258	0.2953258	0.2953258	0.2953258	0.2953258	0.2953258	0.2953258	0.2953258	0.2953258	0.2953258	0.2953258	0.2953258	0.2953258	0.2953258	0.2953258	0.2953258	0.2953258	0.2953258	0.2953258	0.2953258	0.2953258	0.2953258	0.2953258	0.2953258	0.2953258	0.2953258	0.2953258	0.2953258	0.2953258	0.2953258	0.2953258	0.2953258	0.2953258	0.2953258	0.2953258	0.2953258
¸ßË¹°×ÔëÉù´¦Àí (85).mp3	0.20544788	0.20544788	0.20544788	0.20544788	0.20544788	0.20544788	0.20544788	0.20544788	0.20544788	0.20544788	0.20544788	0.20544788	0.20544788	0.20544788	0.20544788	0.20544788	0.20544788	0.20544788	0.20544788	0.20544788	0.20544788	0.20544788	0.20544788	0.20544788	0.20544788	0.20544788	0.20544788	0.20544788	0.20544788	0.20544788	0.20544788	0.20544788	0.20544788	0.20544788	0.20544788	0.20544788	0.20544788	0.20544788	0.20544788	0.20544788	0.20544788	0.20544788	0.20544788	0.20544788	0.20544788	0.20544788	0.20544788	0.20544788	0.20544788
¸ßË¹°×ÔëÉù´¦Àí (86).mp3	0.25723696	0.25723696	0.25723696	0.25723696	0.25723696	0.25723696	0.25723696	0.25723696	0.25723696	0.25723696	0.25723696	0.25723696	0.25723696	0.25723696	0.25723696	0.25723696	0.25723696	0.25723696	0.25723696	0.25723696	0.25723696	0.25723696	0.25723696	0.25723696	0.25723696	0.25723696	0.25723696	0.25723696	0.25723696	0.25723696	0.25723696	0.25723696	0.25723696	0.25723696	0.25723696	0.25723696	0.25723696	0.25723696	0.25723696	0.25723696	0.25723696	0.25723696	0.25723696	0.25723696	0.25723696	0.25723696	0.25723696	0.25723696	0.25723696
¸ßË¹°×ÔëÉù´¦Àí (87).mp3	0.06754065	0.06754065	0.06754065	0.06754065	0.06754065	0.06754065	0.06754065	0.06754065	0.06754065	0.06754065	0.06754065	0.06754065	0.06754065	0.06754065	0.06754065	0.06754065	0.06754065	0.06754065	0.06754065	0.06754065	0.06754065	0.06754065	0.06754065	0.06754065	0.06754065	0.06754065	0.06754065	0.06754065	0.06754065	0.06754065	0.06754065	0.06754065	0.06754065	0.06754065	0.06754065	0.06754065	0.06754065	0.06754065	0.06754065	0.06754065	0.06754065	0.06754065	0.06754065	0.06754065	0.06754065	0.06754065	0.06754065	0.06754065	0.06754065
¸ßË¹°×ÔëÉù´¦Àí (88).mp3	0.052375678	0.052375678	0.052375678	0.052375678	0.052375678	0.052375678	0.052375678	0.052375678	0.052375678	0.052375678	0.052375678	0.052375678	0.052375678	0.052375678	0.052375678	0.052375678	0.052375678	0.052375678	0.052375678	0.052375678	0.052375678	0.052375678	0.052375678	0.052375678	0.052375678	0.052375678	0.052375678	0.052375678	0.052375678	0.052375678	0.052375678	0.052375678	0.052375678	0.052375678	0.052375678	0.052375678	0.052375678	0.052375678	0.052375678	0.052375678	0.052375678	0.052375678	0.052375678	0.052375678	0.052375678	0.052375678	0.052375678	0.052375678	0.052375678
¸ßË¹°×ÔëÉù´¦Àí (89).mp3	0.19936037	0.19936037	0.19936037	0.19936037	0.19936037	0.19936037	0.19936037	0.19936037	0.19936037	0.19936037	0.19936037	0.19936037	0.19936037	0.19936037	0.19936037	0.19936037	0.19936037	0.19936037	0.19936037	0.19936037	0.19936037	0.19936037	0.19936037	0.19936037	0.19936037	0.19936037	0.19936037	0.19936037	0.19936037	0.19936037	0.19936037	0.19936037	0.19936037	0.19936037	0.19936037	0.19936037	0.19936037	0.19936037	0.19936037	0.19936037	0.19936037	0.19936037	0.19936037	0.19936037	0.19936037	0.19936037	0.19936037	0.19936037	0.19936037
¸ßË¹°×ÔëÉù´¦Àí (90).mp3	0.25931984	0.25931984	0.25931984	0.25931984	0.25931984	0.25931984	0.25931984	0.25931984	0.25931984	0.25931984	0.25931984	0.25931984	0.25931984	0.25931984	0.25931984	0.25931984	0.25931984	0.25931984	0.25931984	0.25931984	0.25931984	0.25931984	0.25931984	0.25931984	0.25931984	0.25931984	0.25931984	0.25931984	0.25931984	0.25931984	0.25931984	0.25931984	0.25931984	0.25931984	0.25931984	0.25931984	0.25931984	0.25931984	0.25931984	0.25931984	0.25931984	0.25931984	0.25931984	0.25931984	0.25931984	0.25931984	0.25931984	0.25931984	0.25931984
¸ßË¹°×ÔëÉù´¦Àí (91).mp3	0.21890146	0.21890146	0.21890146	0.21890146	0.21890146	0.21890146	0.21890146	0.21890146	0.21890146	0.21890146	0.21890146	0.21890146	0.21890146	0.21890146	0.21890146	0.21890146	0.21890146	0.21890146	0.21890146	0.21890146	0.21890146	0.21890146	0.21890146	0.21890146	0.21890146	0.21890146	0.21890146	0.21890146	0.21890146	0.21890146	0.21890146	0.21890146	0.21890146	0.21890146	0.21890146	0.21890146	0.21890146	0.21890146	0.21890146	0.21890146	0.21890146	0.21890146	0.21890146	0.21890146	0.21890146	0.21890146	0.21890146	0.21890146	0.21890146
¸ßË¹°×ÔëÉù´¦Àí (92).mp3	0.12480746	0.12480746	0.12480746	0.12480746	0.12480746	0.12480746	0.12480746	0.12480746	0.12480746	0.12480746	0.12480746	0.12480746	0.12480746	0.12480746	0.12480746	0.12480746	0.12480746	0.12480746	0.12480746	0.12480746	0.12480746	0.12480746	0.12480746	0.12480746	0.12480746	0.12480746	0.12480746	0.12480746	0.12480746	0.12480746	0.12480746	0.12480746	0.12480746	0.12480746	0.12480746	0.12480746	0.12480746	0.12480746	0.12480746	0.12480746	0.12480746	0.12480746	0.12480746	0.12480746	0.12480746	0.12480746	0.12480746	0.12480746	0.12480746
¸ßË¹°×ÔëÉù´¦Àí (93).mp3	0.22635889	0.22635889	0.22635889	0.22635889	0.22635889	0.22635889	0.22635889	0.22635889	0.22635889	0.22635889	0.22635889	0.22635889	0.22635889	0.22635889	0.22635889	0.22635889	0.22635889	0.22635889	0.22635889	0.22635889	0.22635889	0.22635889	0.22635889	0.22635889	0.22635889	0.22635889	0.22635889	0.22635889	0.22635889	0.22635889	0.22635889	0.22635889	0.22635889	0.22635889	0.22635889	0.22635889	0.22635889	0.22635889	0.22635889	0.22635889	0.22635889	0.22635889	0.22635889	0.22635889	0.22635889	0.22635889	0.22635889	0.22635889	0.22635889
¸ßË¹°×ÔëÉù´¦Àí (94).mp3	0.34741306	0.34741306	0.34741306	0.34741306	0.34741306	0.34741306	0.34741306	0.34741306	0.34741306	0.34741306	0.34741306	0.34741306	0.34741306	0.34741306	0.34741306	0.34741306	0.34741306	0.34741306	0.34741306	0.34741306	0.34741306	0.34741306	0.34741306	0.34741306	0.34741306	0.34741306	0.34741306	0.34741306	0.34741306	0.34741306	0.34741306	0.34741306	0.34741306	0.34741306	0.34741306	0.34741306	0.34741306	0.34741306	0.34741306	0.34741306	0.34741306	0.34741306	0.34741306	0.34741306	0.34741306	0.34741306	0.34741306	0.34741306	0.34741306
¸ßË¹°×ÔëÉù´¦Àí (95).mp3	0.38588998	0.38588998	0.38588998	0.38588998	0.38588998	0.38588998	0.38588998	0.38588998	0.38588998	0.38588998	0.38588998	0.38588998	0.38588998	0.38588998	0.38588998	0.38588998	0.38588998	0.38588998	0.38588998	0.38588998	0.38588998	0.38588998	0.38588998	0.38588998	0.38588998	0.38588998	0.38588998	0.38588998	0.38588998	0.38588998	0.38588998	0.38588998	0.38588998	0.38588998	0.38588998	0.38588998	0.38588998	0.38588998	0.38588998	0.38588998	0.38588998	0.38588998	0.38588998	0.38588998	0.38588998	0.38588998	0.38588998	0.38588998	0.38588998
¸ßË¹°×ÔëÉù´¦Àí (96).mp3	0.3720967	0.3720967	0.3720967	0.3720967	0.3720967	0.3720967	0.3720967	0.3720967	0.3720967	0.3720967	0.3720967	0.3720967	0.3720967	0.3720967	0.3720967	0.3720967	0.3720967	0.3720967	0.3720967	0.3720967	0.3720967	0.3720967	0.3720967	0.3720967	0.3720967	0.3720967	0.3720967	0.3720967	0.3720967	0.3720967	0.3720967	0.3720967	0.3720967	0.3720967	0.3720967	0.3720967	0.3720967	0.3720967	0.3720967	0.3720967	0.3720967	0.3720967	0.3720967	0.3720967	0.3720967	0.3720967	0.3720967	0.3720967	0.3720967
¸ßË¹°×ÔëÉù´¦Àí (97).mp3	0.104961306	0.104961306	0.104961306	0.104961306	0.104961306	0.104961306	0.104961306	0.104961306	0.104961306	0.104961306	0.104961306	0.104961306	0.104961306	0.104961306	0.104961306	0.104961306	0.104961306	0.104961306	0.104961306	0.104961306	0.104961306	0.104961306	0.104961306	0.104961306	0.104961306	0.104961306	0.104961306	0.104961306	0.104961306	0.104961306	0.104961306	0.104961306	0.104961306	0.104961306	0.104961306	0.104961306	0.104961306	0.104961306	0.104961306	0.104961306	0.104961306	0.104961306	0.104961306	0.104961306	0.104961306	0.104961306	0.104961306	0.104961306	0.104961306
¸ßË¹°×ÔëÉù´¦Àí (98).mp3	0.3639729	0.3639729	0.3639729	0.3639729	0.3639729	0.3639729	0.3639729	0.3639729	0.3639729	0.3639729	0.3639729	0.3639729	0.3639729	0.3639729	0.3639729	0.3639729	0.3639729	0.3639729	0.3639729	0.3639729	0.3639729	0.3639729	0.3639729	0.3639729	0.3639729	0.3639729	0.3639729	0.3639729	0.3639729	0.3639729	0.3639729	0.3639729	0.3639729	0.3639729	0.3639729	0.3639729	0.3639729	0.3639729	0.3639729	0.3639729	0.3639729	0.3639729	0.3639729	0.3639729	0.3639729	0.3639729	0.3639729	0.3639729	0.3639729
¸ßË¹°×ÔëÉù´¦Àí (99).mp3	0.29545963	0.29545963	0.29545963	0.29545963	0.29545963	0.29545963	0.29545963	0.29545963	0.29545963	0.29545963	0.29545963	0.29545963	0.29545963	0.29545963	0.29545963	0.29545963	0.29545963	0.29545963	0.29545963	0.29545963	0.29545963	0.29545963	0.29545963	0.29545963	0.29545963	0.29545963	0.29545963	0.29545963	0.29545963	0.29545963	0.29545963	0.29545963	0.29545963	0.29545963	0.29545963	0.29545963	0.29545963	0.29545963	0.29545963	0.29545963	0.29545963	0.29545963	0.29545963	0.29545963	0.29545963	0.29545963	0.29545963	0.29545963	0.29545963
¸ßË¹°×ÔëÉù´¦Àí (100).mp3	0.26338896	0.26338896	0.26338896	0.26338896	0.26338896	0.26338896	0.26338896	0.26338896	0.26338896	0.26338896	0.26338896	0.26338896	0.26338896	0.26338896	0.26338896	0.26338896	0.26338896	0.26338896	0.26338896	0.26338896	0.26338896	0.26338896	0.26338896	0.26338896	0.26338896	0.26338896	0.26338896	0.26338896	0.26338896	0.26338896	0.26338896	0.26338896	0.26338896	0.26338896	0.26338896	0.26338896	0.26338896	0.26338896	0.26338896	0.26338896	0.26338896	0.26338896	0.26338896	0.26338896	0.26338896	0.26338896	0.26338896	0.26338896	0.26338896
¸ßË¹°×ÔëÉù´¦Àí (101).mp3	0.33480757	0.33480757	0.33480757	0.33480757	0.33480757	0.33480757	0.33480757	0.33480757	0.33480757	0.33480757	0.33480757	0.33480757	0.33480757	0.33480757	0.33480757	0.33480757	0.33480757	0.33480757	0.33480757	0.33480757	0.33480757	0.33480757	0.33480757	0.33480757	0.33480757	0.33480757	0.33480757	0.33480757	0.33480757	0.33480757	0.33480757	0.33480757	0.33480757	0.33480757	0.33480757	0.33480757	0.33480757	0.33480757	0.33480757	0.33480757	0.33480757	0.33480757	0.33480757	0.33480757	0.33480757	0.33480757	0.33480757	0.33480757	0.33480757
¸ßË¹°×ÔëÉù´¦Àí (102).mp3	0.2878139	0.2878139	0.2878139	0.2878139	0.2878139	0.2878139	0.2878139	0.2878139	0.2878139	0.2878139	0.2878139	0.2878139	0.2878139	0.2878139	0.2878139	0.2878139	0.2878139	0.2878139	0.2878139	0.2878139	0.2878139	0.2878139	0.2878139	0.2878139	0.2878139	0.2878139	0.2878139	0.2878139	0.2878139	0.2878139	0.2878139	0.2878139	0.2878139	0.2878139	0.2878139	0.2878139	0.2878139	0.2878139	0.2878139	0.2878139	0.2878139	0.2878139	0.2878139	0.2878139	0.2878139	0.2878139	0.2878139	0.2878139	0.2878139
¸ßË¹°×ÔëÉù´¦Àí (103).mp3	0.36487132	0.36487132	0.36487132	0.36487132	0.36487132	0.36487132	0.36487132	0.36487132	0.36487132	0.36487132	0.36487132	0.36487132	0.36487132	0.36487132	0.36487132	0.36487132	0.36487132	0.36487132	0.36487132	0.36487132	0.36487132	0.36487132	0.36487132	0.36487132	0.36487132	0.36487132	0.36487132	0.36487132	0.36487132	0.36487132	0.36487132	0.36487132	0.36487132	0.36487132	0.36487132	0.36487132	0.36487132	0.36487132	0.36487132	0.36487132	0.36487132	0.36487132	0.36487132	0.36487132	0.36487132	0.36487132	0.36487132	0.36487132	0.36487132
¸ßË¹°×ÔëÉù´¦Àí (104).mp3	0.1526482	0.1526482	0.1526482	0.1526482	0.1526482	0.1526482	0.1526482	0.1526482	0.1526482	0.1526482	0.1526482	0.1526482	0.1526482	0.1526482	0.1526482	0.1526482	0.1526482	0.1526482	0.1526482	0.1526482	0.1526482	0.1526482	0.1526482	0.1526482	0.1526482	0.1526482	0.1526482	0.1526482	0.1526482	0.1526482	0.1526482	0.1526482	0.1526482	0.1526482	0.1526482	0.1526482	0.1526482	0.1526482	0.1526482	0.1526482	0.1526482	0.1526482	0.1526482	0.1526482	0.1526482	0.1526482	0.1526482	0.1526482	0.1526482
¸ßË¹°×ÔëÉù´¦Àí (105).mp3	0.17187119	0.17187119	0.17187119	0.17187119	0.17187119	0.17187119	0.17187119	0.17187119	0.17187119	0.17187119	0.17187119	0.17187119	0.17187119	0.17187119	0.17187119	0.17187119	0.17187119	0.17187119	0.17187119	0.17187119	0.17187119	0.17187119	0.17187119	0.17187119	0.17187119	0.17187119	0.17187119	0.17187119	0.17187119	0.17187119	0.17187119	0.17187119	0.17187119	0.17187119	0.17187119	0.17187119	0.17187119	0.17187119	0.17187119	0.17187119	0.17187119	0.17187119	0.17187119	0.17187119	0.17187119	0.17187119	0.17187119	0.17187119	0.17187119
¸ßË¹°×ÔëÉù´¦Àí (106).mp3	0.2946951	0.2946951	0.2946951	0.2946951	0.2946951	0.2946951	0.2946951	0.2946951	0.2946951	0.2946951	0.2946951	0.2946951	0.2946951	0.2946951	0.2946951	0.2946951	0.2946951	0.2946951	0.2946951	0.2946951	0.2946951	0.2946951	0.2946951	0.2946951	0.2946951	0.2946951	0.2946951	0.2946951	0.2946951	0.2946951	0.2946951	0.2946951	0.2946951	0.2946951	0.2946951	0.2946951	0.2946951	0.2946951	0.2946951	0.2946951	0.2946951	0.2946951	0.2946951	0.2946951	0.2946951	0.2946951	0.2946951	0.2946951	0.2946951
¸ßË¹°×ÔëÉù´¦Àí (107).mp3	0.34760806	0.34760806	0.34760806	0.34760806	0.34760806	0.34760806	0.34760806	0.34760806	0.34760806	0.34760806	0.34760806	0.34760806	0.34760806	0.34760806	0.34760806	0.34760806	0.34760806	0.34760806	0.34760806	0.34760806	0.34760806	0.34760806	0.34760806	0.34760806	0.34760806	0.34760806	0.34760806	0.34760806	0.34760806	0.34760806	0.34760806	0.34760806	0.34760806	0.34760806	0.34760806	0.34760806	0.34760806	0.34760806	0.34760806	0.34760806	0.34760806	0.34760806	0.34760806	0.34760806	0.34760806	0.34760806	0.34760806	0.34760806	0.34760806
¸ßË¹°×ÔëÉù´¦Àí (108).mp3	0.2998654	0.2998654	0.2998654	0.2998654	0.2998654	0.2998654	0.2998654	0.2998654	0.2998654	0.2998654	0.2998654	0.2998654	0.2998654	0.2998654	0.2998654	0.2998654	0.2998654	0.2998654	0.2998654	0.2998654	0.2998654	0.2998654	0.2998654	0.2998654	0.2998654	0.2998654	0.2998654	0.2998654	0.2998654	0.2998654	0.2998654	0.2998654	0.2998654	0.2998654	0.2998654	0.2998654	0.2998654	0.2998654	0.2998654	0.2998654	0.2998654	0.2998654	0.2998654	0.2998654	0.2998654	0.2998654	0.2998654	0.2998654	0.2998654
¸ßË¹°×ÔëÉù´¦Àí (109).mp3	0.11915012	0.11915012	0.11915012	0.11915012	0.11915012	0.11915012	0.11915012	0.11915012	0.11915012	0.11915012	0.11915012	0.11915012	0.11915012	0.11915012	0.11915012	0.11915012	0.11915012	0.11915012	0.11915012	0.11915012	0.11915012	0.11915012	0.11915012	0.11915012	0.11915012	0.11915012	0.11915012	0.11915012	0.11915012	0.11915012	0.11915012	0.11915012	0.11915012	0.11915012	0.11915012	0.11915012	0.11915012	0.11915012	0.11915012	0.11915012	0.11915012	0.11915012	0.11915012	0.11915012	0.11915012	0.11915012	0.11915012	0.11915012	0.11915012
¸ßË¹°×ÔëÉù´¦Àí (110).mp3	0.40476766	0.40476766	0.40476766	0.40476766	0.40476766	0.40476766	0.40476766	0.40476766	0.40476766	0.40476766	0.40476766	0.40476766	0.40476766	0.40476766	0.40476766	0.40476766	0.40476766	0.40476766	0.40476766	0.40476766	0.40476766	0.40476766	0.40476766	0.40476766	0.40476766	0.40476766	0.40476766	0.40476766	0.40476766	0.40476766	0.40476766	0.40476766	0.40476766	0.40476766	0.40476766	0.40476766	0.40476766	0.40476766	0.40476766	0.40476766	0.40476766	0.40476766	0.40476766	0.40476766	0.40476766	0.40476766	0.40476766	0.40476766	0.40476766
¸ßË¹°×ÔëÉù´¦Àí (111).mp3	0.25595522	0.25595522	0.25595522	0.25595522	0.25595522	0.25595522	0.25595522	0.25595522	0.25595522	0.25595522	0.25595522	0.25595522	0.25595522	0.25595522	0.25595522	0.25595522	0.25595522	0.25595522	0.25595522	0.25595522	0.25595522	0.25595522	0.25595522	0.25595522	0.25595522	0.25595522	0.25595522	0.25595522	0.25595522	0.25595522	0.25595522	0.25595522	0.25595522	0.25595522	0.25595522	0.25595522	0.25595522	0.25595522	0.25595522	0.25595522	0.25595522	0.25595522	0.25595522	0.25595522	0.25595522	0.25595522	0.25595522	0.25595522	0.25595522
¸ßË¹°×ÔëÉù´¦Àí (112).mp3	0.1810348	0.1810348	0.1810348	0.1810348	0.1810348	0.1810348	0.1810348	0.1810348	0.1810348	0.1810348	0.1810348	0.1810348	0.1810348	0.1810348	0.1810348	0.1810348	0.1810348	0.1810348	0.1810348	0.1810348	0.1810348	0.1810348	0.1810348	0.1810348	0.1810348	0.1810348	0.1810348	0.1810348	0.1810348	0.1810348	0.1810348	0.1810348	0.1810348	0.1810348	0.1810348	0.1810348	0.1810348	0.1810348	0.1810348	0.1810348	0.1810348	0.1810348	0.1810348	0.1810348	0.1810348	0.1810348	0.1810348	0.1810348	0.1810348
¸ßË¹°×ÔëÉù´¦Àí (113).mp3	0.3589786	0.3589786	0.3589786	0.3589786	0.3589786	0.3589786	0.3589786	0.3589786	0.3589786	0.3589786	0.3589786	0.3589786	0.3589786	0.3589786	0.3589786	0.3589786	0.3589786	0.3589786	0.3589786	0.3589786	0.3589786	0.3589786	0.3589786	0.3589786	0.3589786	0.3589786	0.3589786	0.3589786	0.3589786	0.3589786	0.3589786	0.3589786	0.3589786	0.3589786	0.3589786	0.3589786	0.3589786	0.3589786	0.3589786	0.3589786	0.3589786	0.3589786	0.3589786	0.3589786	0.3589786	0.3589786	0.3589786	0.3589786	0.3589786
¸ßË¹°×ÔëÉù´¦Àí (114).mp3	0.37626842	0.37626842	0.37626842	0.37626842	0.37626842	0.37626842	0.37626842	0.37626842	0.37626842	0.37626842	0.37626842	0.37626842	0.37626842	0.37626842	0.37626842	0.37626842	0.37626842	0.37626842	0.37626842	0.37626842	0.37626842	0.37626842	0.37626842	0.37626842	0.37626842	0.37626842	0.37626842	0.37626842	0.37626842	0.37626842	0.37626842	0.37626842	0.37626842	0.37626842	0.37626842	0.37626842	0.37626842	0.37626842	0.37626842	0.37626842	0.37626842	0.37626842	0.37626842	0.37626842	0.37626842	0.37626842	0.37626842	0.37626842	0.37626842
¸ßË¹°×ÔëÉù´¦Àí (115).mp3	0.30732644	0.30732644	0.30732644	0.30732644	0.30732644	0.30732644	0.30732644	0.30732644	0.30732644	0.30732644	0.30732644	0.30732644	0.30732644	0.30732644	0.30732644	0.30732644	0.30732644	0.30732644	0.30732644	0.30732644	0.30732644	0.30732644	0.30732644	0.30732644	0.30732644	0.30732644	0.30732644	0.30732644	0.30732644	0.30732644	0.30732644	0.30732644	0.30732644	0.30732644	0.30732644	0.30732644	0.30732644	0.30732644	0.30732644	0.30732644	0.30732644	0.30732644	0.30732644	0.30732644	0.30732644	0.30732644	0.30732644	0.30732644	0.30732644
¸ßË¹°×ÔëÉù´¦Àí (116).mp3	0.37233776	0.37233776	0.37233776	0.37233776	0.37233776	0.37233776	0.37233776	0.37233776	0.37233776	0.37233776	0.37233776	0.37233776	0.37233776	0.37233776	0.37233776	0.37233776	0.37233776	0.37233776	0.37233776	0.37233776	0.37233776	0.37233776	0.37233776	0.37233776	0.37233776	0.37233776	0.37233776	0.37233776	0.37233776	0.37233776	0.37233776	0.37233776	0.37233776	0.37233776	0.37233776	0.37233776	0.37233776	0.37233776	0.37233776	0.37233776	0.37233776	0.37233776	0.37233776	0.37233776	0.37233776	0.37233776	0.37233776	0.37233776	0.37233776
¸ßË¹°×ÔëÉù´¦Àí (117).mp3	0.25016803	0.25016803	0.25016803	0.25016803	0.25016803	0.25016803	0.25016803	0.25016803	0.25016803	0.25016803	0.25016803	0.25016803	0.25016803	0.25016803	0.25016803	0.25016803	0.25016803	0.25016803	0.25016803	0.25016803	0.25016803	0.25016803	0.25016803	0.25016803	0.25016803	0.25016803	0.25016803	0.25016803	0.25016803	0.25016803	0.25016803	0.25016803	0.25016803	0.25016803	0.25016803	0.25016803	0.25016803	0.25016803	0.25016803	0.25016803	0.25016803	0.25016803	0.25016803	0.25016803	0.25016803	0.25016803	0.25016803	0.25016803	0.25016803
¸ßË¹°×ÔëÉù´¦Àí (118).mp3	0.38971516	0.38971516	0.38971516	0.38971516	0.38971516	0.38971516	0.38971516	0.38971516	0.38971516	0.38971516	0.38971516	0.38971516	0.38971516	0.38971516	0.38971516	0.38971516	0.38971516	0.38971516	0.38971516	0.38971516	0.38971516	0.38971516	0.38971516	0.38971516	0.38971516	0.38971516	0.38971516	0.38971516	0.38971516	0.38971516	0.38971516	0.38971516	0.38971516	0.38971516	0.38971516	0.38971516	0.38971516	0.38971516	0.38971516	0.38971516	0.38971516	0.38971516	0.38971516	0.38971516	0.38971516	0.38971516	0.38971516	0.38971516	0.38971516
¸ßË¹°×ÔëÉù´¦Àí (119).mp3	0.16963273	0.16963273	0.16963273	0.16963273	0.16963273	0.16963273	0.16963273	0.16963273	0.16963273	0.16963273	0.16963273	0.16963273	0.16963273	0.16963273	0.16963273	0.16963273	0.16963273	0.16963273	0.16963273	0.16963273	0.16963273	0.16963273	0.16963273	0.16963273	0.16963273	0.16963273	0.16963273	0.16963273	0.16963273	0.16963273	0.16963273	0.16963273	0.16963273	0.16963273	0.16963273	0.16963273	0.16963273	0.16963273	0.16963273	0.16963273	0.16963273	0.16963273	0.16963273	0.16963273	0.16963273	0.16963273	0.16963273	0.16963273	0.16963273
¸ßË¹°×ÔëÉù´¦Àí (120).mp3	0.1190826	0.1190826	0.1190826	0.1190826	0.1190826	0.1190826	0.1190826	0.1190826	0.1190826	0.1190826	0.1190826	0.1190826	0.1190826	0.1190826	0.1190826	0.1190826	0.1190826	0.1190826	0.1190826	0.1190826	0.1190826	0.1190826	0.1190826	0.1190826	0.1190826	0.1190826	0.1190826	0.1190826	0.1190826	0.1190826	0.1190826	0.1190826	0.1190826	0.1190826	0.1190826	0.1190826	0.1190826	0.1190826	0.1190826	0.1190826	0.1190826	0.1190826	0.1190826	0.1190826	0.1190826	0.1190826	0.1190826	0.1190826	0.1190826
¸ßË¹°×ÔëÉù´¦Àí (121).mp3	-0.25138718	-0.25138718	-0.25138718	-0.25138718	-0.25138718	-0.25138718	-0.25138718	-0.25138718	-0.25138718	-0.25138718	-0.25138718	-0.25138718	-0.25138718	-0.25138718	-0.25138718	-0.25138718	-0.25138718	-0.25138718	-0.25138718	-0.25138718	-0.25138718	-0.25138718	-0.25138718	-0.25138718	-0.25138718	-0.25138718	-0.25138718	-0.25138718	-0.25138718	-0.25138718	-0.25138718	-0.25138718	-0.25138718	-0.25138718	-0.25138718	-0.25138718	-0.25138718	-0.25138718	-0.25138718	-0.25138718	-0.25138718	-0.25138718	-0.25138718	-0.25138718	-0.25138718	-0.25138718	-0.25138718	-0.25138718	-0.25138718
¸ßË¹°×ÔëÉù´¦Àí (122).mp3	0.34947675	0.34947675	0.34947675	0.34947675	0.34947675	0.34947675	0.34947675	0.34947675	0.34947675	0.34947675	0.34947675	0.34947675	0.34947675	0.34947675	0.34947675	0.34947675	0.34947675	0.34947675	0.34947675	0.34947675	0.34947675	0.34947675	0.34947675	0.34947675	0.34947675	0.34947675	0.34947675	0.34947675	0.34947675	0.34947675	0.34947675	0.34947675	0.34947675	0.34947675	0.34947675	0.34947675	0.34947675	0.34947675	0.34947675	0.34947675	0.34947675	0.34947675	0.34947675	0.34947675	0.34947675	0.34947675	0.34947675	0.34947675	0.34947675
¸ßË¹°×ÔëÉù´¦Àí (123).mp3	0.32944438	0.32944438	0.32944438	0.32944438	0.32944438	0.32944438	0.32944438	0.32944438	0.32944438	0.32944438	0.32944438	0.32944438	0.32944438	0.32944438	0.32944438	0.32944438	0.32944438	0.32944438	0.32944438	0.32944438	0.32944438	0.32944438	0.32944438	0.32944438	0.32944438	0.32944438	0.32944438	0.32944438	0.32944438	0.32944438	0.32944438	0.32944438	0.32944438	0.32944438	0.32944438	0.32944438	0.32944438	0.32944438	0.32944438	0.32944438	0.32944438	0.32944438	0.32944438	0.32944438	0.32944438	0.32944438	0.32944438	0.32944438	0.32944438
¸ßË¹°×ÔëÉù´¦Àí (124).mp3	0.2215746	0.2215746	0.2215746	0.2215746	0.2215746	0.2215746	0.2215746	0.2215746	0.2215746	0.2215746	0.2215746	0.2215746	0.2215746	0.2215746	0.2215746	0.2215746	0.2215746	0.2215746	0.2215746	0.2215746	0.2215746	0.2215746	0.2215746	0.2215746	0.2215746	0.2215746	0.2215746	0.2215746	0.2215746	0.2215746	0.2215746	0.2215746	0.2215746	0.2215746	0.2215746	0.2215746	0.2215746	0.2215746	0.2215746	0.2215746	0.2215746	0.2215746	0.2215746	0.2215746	0.2215746	0.2215746	0.2215746	0.2215746	0.2215746
¸ßË¹°×ÔëÉù´¦Àí (125).mp3	0.3604455	0.3604455	0.3604455	0.3604455	0.3604455	0.3604455	0.3604455	0.3604455	0.3604455	0.3604455	0.3604455	0.3604455	0.3604455	0.3604455	0.3604455	0.3604455	0.3604455	0.3604455	0.3604455	0.3604455	0.3604455	0.3604455	0.3604455	0.3604455	0.3604455	0.3604455	0.3604455	0.3604455	0.3604455	0.3604455	0.3604455	0.3604455	0.3604455	0.3604455	0.3604455	0.3604455	0.3604455	0.3604455	0.3604455	0.3604455	0.3604455	0.3604455	0.3604455	0.3604455	0.3604455	0.3604455	0.3604455	0.3604455	0.3604455
¸ßË¹°×ÔëÉù´¦Àí (126).mp3	-0.009064928	-0.009064928	-0.009064928	-0.009064928	-0.009064928	-0.009064928	-0.009064928	-0.009064928	-0.009064928	-0.009064928	-0.009064928	-0.009064928	-0.009064928	-0.009064928	-0.009064928	-0.009064928	-0.009064928	-0.009064928	-0.009064928	-0.009064928	-0.009064928	-0.009064928	-0.009064928	-0.009064928	-0.009064928	-0.009064928	-0.009064928	-0.009064928	-0.009064928	-0.009064928	-0.009064928	-0.009064928	-0.009064928	-0.009064928	-0.009064928	-0.009064928	-0.009064928	-0.009064928	-0.009064928	-0.009064928	-0.009064928	-0.009064928	-0.009064928	-0.009064928	-0.009064928	-0.009064928	-0.009064928	-0.009064928	-0.009064928
¸ßË¹°×ÔëÉù´¦Àí (127).mp3	0.2938014	0.2938014	0.2938014	0.2938014	0.2938014	0.2938014	0.2938014	0.2938014	0.2938014	0.2938014	0.2938014	0.2938014	0.2938014	0.2938014	0.2938014	0.2938014	0.2938014	0.2938014	0.2938014	0.2938014	0.2938014	0.2938014	0.2938014	0.2938014	0.2938014	0.2938014	0.2938014	0.2938014	0.2938014	0.2938014	0.2938014	0.2938014	0.2938014	0.2938014	0.2938014	0.2938014	0.2938014	0.2938014	0.2938014	0.2938014	0.2938014	0.2938014	0.2938014	0.2938014	0.2938014	0.2938014	0.2938014	0.2938014	0.2938014
¸ßË¹°×ÔëÉù´¦Àí (128).mp3	0.2930885	0.2930885	0.2930885	0.2930885	0.2930885	0.2930885	0.2930885	0.2930885	0.2930885	0.2930885	0.2930885	0.2930885	0.2930885	0.2930885	0.2930885	0.2930885	0.2930885	0.2930885	0.2930885	0.2930885	0.2930885	0.2930885	0.2930885	0.2930885	0.2930885	0.2930885	0.2930885	0.2930885	0.2930885	0.2930885	0.2930885	0.2930885	0.2930885	0.2930885	0.2930885	0.2930885	0.2930885	0.2930885	0.2930885	0.2930885	0.2930885	0.2930885	0.2930885	0.2930885	0.2930885	0.2930885	0.2930885	0.2930885	0.2930885
¸ßË¹°×ÔëÉù´¦Àí (129).mp3	0.31550378	0.31550378	0.31550378	0.31550378	0.31550378	0.31550378	0.31550378	0.31550378	0.31550378	0.31550378	0.31550378	0.31550378	0.31550378	0.31550378	0.31550378	0.31550378	0.31550378	0.31550378	0.31550378	0.31550378	0.31550378	0.31550378	0.31550378	0.31550378	0.31550378	0.31550378	0.31550378	0.31550378	0.31550378	0.31550378	0.31550378	0.31550378	0.31550378	0.31550378	0.31550378	0.31550378	0.31550378	0.31550378	0.31550378	0.31550378	0.31550378	0.31550378	0.31550378	0.31550378	0.31550378	0.31550378	0.31550378	0.31550378	0.31550378
¸ßË¹°×ÔëÉù´¦Àí (130).mp3	0.106439725	0.106439725	0.106439725	0.106439725	0.106439725	0.106439725	0.106439725	0.106439725	0.106439725	0.106439725	0.106439725	0.106439725	0.106439725	0.106439725	0.106439725	0.106439725	0.106439725	0.106439725	0.106439725	0.106439725	0.106439725	0.106439725	0.106439725	0.106439725	0.106439725	0.106439725	0.106439725	0.106439725	0.106439725	0.106439725	0.106439725	0.106439725	0.106439725	0.106439725	0.106439725	0.106439725	0.106439725	0.106439725	0.106439725	0.106439725	0.106439725	0.106439725	0.106439725	0.106439725	0.106439725	0.106439725	0.106439725	0.106439725	0.106439725
¸ßË¹°×ÔëÉù´¦Àí (131).mp3	0.16675428	0.16675428	0.16675428	0.16675428	0.16675428	0.16675428	0.16675428	0.16675428	0.16675428	0.16675428	0.16675428	0.16675428	0.16675428	0.16675428	0.16675428	0.16675428	0.16675428	0.16675428	0.16675428	0.16675428	0.16675428	0.16675428	0.16675428	0.16675428	0.16675428	0.16675428	0.16675428	0.16675428	0.16675428	0.16675428	0.16675428	0.16675428	0.16675428	0.16675428	0.16675428	0.16675428	0.16675428	0.16675428	0.16675428	0.16675428	0.16675428	0.16675428	0.16675428	0.16675428	0.16675428	0.16675428	0.16675428	0.16675428	0.16675428
¸ßË¹°×ÔëÉù´¦Àí (132).mp3	0.36529163	0.36529163	0.36529163	0.36529163	0.36529163	0.36529163	0.36529163	0.36529163	0.36529163	0.36529163	0.36529163	0.36529163	0.36529163	0.36529163	0.36529163	0.36529163	0.36529163	0.36529163	0.36529163	0.36529163	0.36529163	0.36529163	0.36529163	0.36529163	0.36529163	0.36529163	0.36529163	0.36529163	0.36529163	0.36529163	0.36529163	0.36529163	0.36529163	0.36529163	0.36529163	0.36529163	0.36529163	0.36529163	0.36529163	0.36529163	0.36529163	0.36529163	0.36529163	0.36529163	0.36529163	0.36529163	0.36529163	0.36529163	0.36529163
¸ßË¹°×ÔëÉù´¦Àí (133).mp3	0.29266384	0.29266384	0.29266384	0.29266384	0.29266384	0.29266384	0.29266384	0.29266384	0.29266384	0.29266384	0.29266384	0.29266384	0.29266384	0.29266384	0.29266384	0.29266384	0.29266384	0.29266384	0.29266384	0.29266384	0.29266384	0.29266384	0.29266384	0.29266384	0.29266384	0.29266384	0.29266384	0.29266384	0.29266384	0.29266384	0.29266384	0.29266384	0.29266384	0.29266384	0.29266384	0.29266384	0.29266384	0.29266384	0.29266384	0.29266384	0.29266384	0.29266384	0.29266384	0.29266384	0.29266384	0.29266384	0.29266384	0.29266384	0.29266384
¸ßË¹°×ÔëÉù´¦Àí (134).mp3	0.051768996	0.051768996	0.051768996	0.051768996	0.051768996	0.051768996	0.051768996	0.051768996	0.051768996	0.051768996	0.051768996	0.051768996	0.051768996	0.051768996	0.051768996	0.051768996	0.051768996	0.051768996	0.051768996	0.051768996	0.051768996	0.051768996	0.051768996	0.051768996	0.051768996	0.051768996	0.051768996	0.051768996	0.051768996	0.051768996	0.051768996	0.051768996	0.051768996	0.051768996	0.051768996	0.051768996	0.051768996	0.051768996	0.051768996	0.051768996	0.051768996	0.051768996	0.051768996	0.051768996	0.051768996	0.051768996	0.051768996	0.051768996	0.051768996
¸ßË¹°×ÔëÉù´¦Àí (135).mp3	0.47456932	0.47456932	0.47456932	0.47456932	0.47456932	0.47456932	0.47456932	0.47456932	0.47456932	0.47456932	0.47456932	0.47456932	0.47456932	0.47456932	0.47456932	0.47456932	0.47456932	0.47456932	0.47456932	0.47456932	0.47456932	0.47456932	0.47456932	0.47456932	0.47456932	0.47456932	0.47456932	0.47456932	0.47456932	0.47456932	0.47456932	0.47456932	0.47456932	0.47456932	0.47456932	0.47456932	0.47456932	0.47456932	0.47456932	0.47456932	0.47456932	0.47456932	0.47456932	0.47456932	0.47456932	0.47456932	0.47456932	0.47456932	0.47456932
¸ßË¹°×ÔëÉù´¦Àí (136).mp3	0.30923885	0.30923885	0.30923885	0.30923885	0.30923885	0.30923885	0.30923885	0.30923885	0.30923885	0.30923885	0.30923885	0.30923885	0.30923885	0.30923885	0.30923885	0.30923885	0.30923885	0.30923885	0.30923885	0.30923885	0.30923885	0.30923885	0.30923885	0.30923885	0.30923885	0.30923885	0.30923885	0.30923885	0.30923885	0.30923885	0.30923885	0.30923885	0.30923885	0.30923885	0.30923885	0.30923885	0.30923885	0.30923885	0.30923885	0.30923885	0.30923885	0.30923885	0.30923885	0.30923885	0.30923885	0.30923885	0.30923885	0.30923885	0.30923885
¸ßË¹°×ÔëÉù´¦Àí (137).mp3	0.06954956	0.06954956	0.06954956	0.06954956	0.06954956	0.06954956	0.06954956	0.06954956	0.06954956	0.06954956	0.06954956	0.06954956	0.06954956	0.06954956	0.06954956	0.06954956	0.06954956	0.06954956	0.06954956	0.06954956	0.06954956	0.06954956	0.06954956	0.06954956	0.06954956	0.06954956	0.06954956	0.06954956	0.06954956	0.06954956	0.06954956	0.06954956	0.06954956	0.06954956	0.06954956	0.06954956	0.06954956	0.06954956	0.06954956	0.06954956	0.06954956	0.06954956	0.06954956	0.06954956	0.06954956	0.06954956	0.06954956	0.06954956	0.06954956
¸ßË¹°×ÔëÉù´¦Àí (138).mp3	0.23560132	0.23560132	0.23560132	0.23560132	0.23560132	0.23560132	0.23560132	0.23560132	0.23560132	0.23560132	0.23560132	0.23560132	0.23560132	0.23560132	0.23560132	0.23560132	0.23560132	0.23560132	0.23560132	0.23560132	0.23560132	0.23560132	0.23560132	0.23560132	0.23560132	0.23560132	0.23560132	0.23560132	0.23560132	0.23560132	0.23560132	0.23560132	0.23560132	0.23560132	0.23560132	0.23560132	0.23560132	0.23560132	0.23560132	0.23560132	0.23560132	0.23560132	0.23560132	0.23560132	0.23560132	0.23560132	0.23560132	0.23560132	0.23560132
¸ßË¹°×ÔëÉù´¦Àí (139).mp3	0.3323151	0.3323151	0.3323151	0.3323151	0.3323151	0.3323151	0.3323151	0.3323151	0.3323151	0.3323151	0.3323151	0.3323151	0.3323151	0.3323151	0.3323151	0.3323151	0.3323151	0.3323151	0.3323151	0.3323151	0.3323151	0.3323151	0.3323151	0.3323151	0.3323151	0.3323151	0.3323151	0.3323151	0.3323151	0.3323151	0.3323151	0.3323151	0.3323151	0.3323151	0.3323151	0.3323151	0.3323151	0.3323151	0.3323151	0.3323151	0.3323151	0.3323151	0.3323151	0.3323151	0.3323151	0.3323151	0.3323151	0.3323151	0.3323151
¸ßË¹°×ÔëÉù´¦Àí (140).mp3	0.4109601	0.4109601	0.4109601	0.4109601	0.4109601	0.4109601	0.4109601	0.4109601	0.4109601	0.4109601	0.4109601	0.4109601	0.4109601	0.4109601	0.4109601	0.4109601	0.4109601	0.4109601	0.4109601	0.4109601	0.4109601	0.4109601	0.4109601	0.4109601	0.4109601	0.4109601	0.4109601	0.4109601	0.4109601	0.4109601	0.4109601	0.4109601	0.4109601	0.4109601	0.4109601	0.4109601	0.4109601	0.4109601	0.4109601	0.4109601	0.4109601	0.4109601	0.4109601	0.4109601	0.4109601	0.4109601	0.4109601	0.4109601	0.4109601
¸ßË¹°×ÔëÉù´¦Àí (141).mp3	0.14363217	0.14363217	0.14363217	0.14363217	0.14363217	0.14363217	0.14363217	0.14363217	0.14363217	0.14363217	0.14363217	0.14363217	0.14363217	0.14363217	0.14363217	0.14363217	0.14363217	0.14363217	0.14363217	0.14363217	0.14363217	0.14363217	0.14363217	0.14363217	0.14363217	0.14363217	0.14363217	0.14363217	0.14363217	0.14363217	0.14363217	0.14363217	0.14363217	0.14363217	0.14363217	0.14363217	0.14363217	0.14363217	0.14363217	0.14363217	0.14363217	0.14363217	0.14363217	0.14363217	0.14363217	0.14363217	0.14363217	0.14363217	0.14363217
¸ßË¹°×ÔëÉù´¦Àí (142).mp3	0.31512475	0.31512475	0.31512475	0.31512475	0.31512475	0.31512475	0.31512475	0.31512475	0.31512475	0.31512475	0.31512475	0.31512475	0.31512475	0.31512475	0.31512475	0.31512475	0.31512475	0.31512475	0.31512475	0.31512475	0.31512475	0.31512475	0.31512475	0.31512475	0.31512475	0.31512475	0.31512475	0.31512475	0.31512475	0.31512475	0.31512475	0.31512475	0.31512475	0.31512475	0.31512475	0.31512475	0.31512475	0.31512475	0.31512475	0.31512475	0.31512475	0.31512475	0.31512475	0.31512475	0.31512475	0.31512475	0.31512475	0.31512475	0.31512475
¸ßË¹°×ÔëÉù´¦Àí (143).mp3	0.40034443	0.40034443	0.40034443	0.40034443	0.40034443	0.40034443	0.40034443	0.40034443	0.40034443	0.40034443	0.40034443	0.40034443	0.40034443	0.40034443	0.40034443	0.40034443	0.40034443	0.40034443	0.40034443	0.40034443	0.40034443	0.40034443	0.40034443	0.40034443	0.40034443	0.40034443	0.40034443	0.40034443	0.40034443	0.40034443	0.40034443	0.40034443	0.40034443	0.40034443	0.40034443	0.40034443	0.40034443	0.40034443	0.40034443	0.40034443	0.40034443	0.40034443	0.40034443	0.40034443	0.40034443	0.40034443	0.40034443	0.40034443	0.40034443
¸ßË¹°×ÔëÉù´¦Àí (144).mp3	0.001036972	0.001036972	0.001036972	0.001036972	0.001036972	0.001036972	0.001036972	0.001036972	0.001036972	0.001036972	0.001036972	0.001036972	0.001036972	0.001036972	0.001036972	0.001036972	0.001036972	0.001036972	0.001036972	0.001036972	0.001036972	0.001036972	0.001036972	0.001036972	0.001036972	0.001036972	0.001036972	0.001036972	0.001036972	0.001036972	0.001036972	0.001036972	0.001036972	0.001036972	0.001036972	0.001036972	0.001036972	0.001036972	0.001036972	0.001036972	0.001036972	0.001036972	0.001036972	0.001036972	0.001036972	0.001036972	0.001036972	0.001036972	0.001036972
¸ßË¹°×ÔëÉù´¦Àí (145).mp3	0.38720563	0.38720563	0.38720563	0.38720563	0.38720563	0.38720563	0.38720563	0.38720563	0.38720563	0.38720563	0.38720563	0.38720563	0.38720563	0.38720563	0.38720563	0.38720563	0.38720563	0.38720563	0.38720563	0.38720563	0.38720563	0.38720563	0.38720563	0.38720563	0.38720563	0.38720563	0.38720563	0.38720563	0.38720563	0.38720563	0.38720563	0.38720563	0.38720563	0.38720563	0.38720563	0.38720563	0.38720563	0.38720563	0.38720563	0.38720563	0.38720563	0.38720563	0.38720563	0.38720563	0.38720563	0.38720563	0.38720563	0.38720563	0.38720563
¸ßË¹°×ÔëÉù´¦Àí (146).mp3	0.06682079	0.06682079	0.06682079	0.06682079	0.06682079	0.06682079	0.06682079	0.06682079	0.06682079	0.06682079	0.06682079	0.06682079	0.06682079	0.06682079	0.06682079	0.06682079	0.06682079	0.06682079	0.06682079	0.06682079	0.06682079	0.06682079	0.06682079	0.06682079	0.06682079	0.06682079	0.06682079	0.06682079	0.06682079	0.06682079	0.06682079	0.06682079	0.06682079	0.06682079	0.06682079	0.06682079	0.06682079	0.06682079	0.06682079	0.06682079	0.06682079	0.06682079	0.06682079	0.06682079	0.06682079	0.06682079	0.06682079	0.06682079	0.06682079
¸ßË¹°×ÔëÉù´¦Àí (147).mp3	0.33351153	0.33351153	0.33351153	0.33351153	0.33351153	0.33351153	0.33351153	0.33351153	0.33351153	0.33351153	0.33351153	0.33351153	0.33351153	0.33351153	0.33351153	0.33351153	0.33351153	0.33351153	0.33351153	0.33351153	0.33351153	0.33351153	0.33351153	0.33351153	0.33351153	0.33351153	0.33351153	0.33351153	0.33351153	0.33351153	0.33351153	0.33351153	0.33351153	0.33351153	0.33351153	0.33351153	0.33351153	0.33351153	0.33351153	0.33351153	0.33351153	0.33351153	0.33351153	0.33351153	0.33351153	0.33351153	0.33351153	0.33351153	0.33351153
¸ßË¹°×ÔëÉù´¦Àí (148).mp3	0.39752826	0.39752826	0.39752826	0.39752826	0.39752826	0.39752826	0.39752826	0.39752826	0.39752826	0.39752826	0.39752826	0.39752826	0.39752826	0.39752826	0.39752826	0.39752826	0.39752826	0.39752826	0.39752826	0.39752826	0.39752826	0.39752826	0.39752826	0.39752826	0.39752826	0.39752826	0.39752826	0.39752826	0.39752826	0.39752826	0.39752826	0.39752826	0.39752826	0.39752826	0.39752826	0.39752826	0.39752826	0.39752826	0.39752826	0.39752826	0.39752826	0.39752826	0.39752826	0.39752826	0.39752826	0.39752826	0.39752826	0.39752826	0.39752826
¸ßË¹°×ÔëÉù´¦Àí (149).mp3	-0.032402232	-0.032402232	-0.032402232	-0.032402232	-0.032402232	-0.032402232	-0.032402232	-0.032402232	-0.032402232	-0.032402232	-0.032402232	-0.032402232	-0.032402232	-0.032402232	-0.032402232	-0.032402232	-0.032402232	-0.032402232	-0.032402232	-0.032402232	-0.032402232	-0.032402232	-0.032402232	-0.032402232	-0.032402232	-0.032402232	-0.032402232	-0.032402232	-0.032402232	-0.032402232	-0.032402232	-0.032402232	-0.032402232	-0.032402232	-0.032402232	-0.032402232	-0.032402232	-0.032402232	-0.032402232	-0.032402232	-0.032402232	-0.032402232	-0.032402232	-0.032402232	-0.032402232	-0.032402232	-0.032402232	-0.032402232	-0.032402232
¸ßË¹°×ÔëÉù´¦Àí (150).mp3	0.074496426	0.074496426	0.074496426	0.074496426	0.074496426	0.074496426	0.074496426	0.074496426	0.074496426	0.074496426	0.074496426	0.074496426	0.074496426	0.074496426	0.074496426	0.074496426	0.074496426	0.074496426	0.074496426	0.074496426	0.074496426	0.074496426	0.074496426	0.074496426	0.074496426	0.074496426	0.074496426	0.074496426	0.074496426	0.074496426	0.074496426	0.074496426	0.074496426	0.074496426	0.074496426	0.074496426	0.074496426	0.074496426	0.074496426	0.074496426	0.074496426	0.074496426	0.074496426	0.074496426	0.074496426	0.074496426	0.074496426	0.074496426	0.074496426
¸ßË¹°×ÔëÉù´¦Àí (151).mp3	0.2612282	0.2612282	0.2612282	0.2612282	0.2612282	0.2612282	0.2612282	0.2612282	0.2612282	0.2612282	0.2612282	0.2612282	0.2612282	0.2612282	0.2612282	0.2612282	0.2612282	0.2612282	0.2612282	0.2612282	0.2612282	0.2612282	0.2612282	0.2612282	0.2612282	0.2612282	0.2612282	0.2612282	0.2612282	0.2612282	0.2612282	0.2612282	0.2612282	0.2612282	0.2612282	0.2612282	0.2612282	0.2612282	0.2612282	0.2612282	0.2612282	0.2612282	0.2612282	0.2612282	0.2612282	0.2612282	0.2612282	0.2612282	0.2612282
¸ßË¹°×ÔëÉù´¦Àí (152).mp3	0.31696737	0.31696737	0.31696737	0.31696737	0.31696737	0.31696737	0.31696737	0.31696737	0.31696737	0.31696737	0.31696737	0.31696737	0.31696737	0.31696737	0.31696737	0.31696737	0.31696737	0.31696737	0.31696737	0.31696737	0.31696737	0.31696737	0.31696737	0.31696737	0.31696737	0.31696737	0.31696737	0.31696737	0.31696737	0.31696737	0.31696737	0.31696737	0.31696737	0.31696737	0.31696737	0.31696737	0.31696737	0.31696737	0.31696737	0.31696737	0.31696737	0.31696737	0.31696737	0.31696737	0.31696737	0.31696737	0.31696737	0.31696737	0.31696737
¸ßË¹°×ÔëÉù´¦Àí (153).mp3	0.05555305	0.05555305	0.05555305	0.05555305	0.05555305	0.05555305	0.05555305	0.05555305	0.05555305	0.05555305	0.05555305	0.05555305	0.05555305	0.05555305	0.05555305	0.05555305	0.05555305	0.05555305	0.05555305	0.05555305	0.05555305	0.05555305	0.05555305	0.05555305	0.05555305	0.05555305	0.05555305	0.05555305	0.05555305	0.05555305	0.05555305	0.05555305	0.05555305	0.05555305	0.05555305	0.05555305	0.05555305	0.05555305	0.05555305	0.05555305	0.05555305	0.05555305	0.05555305	0.05555305	0.05555305	0.05555305	0.05555305	0.05555305	0.05555305
¸ßË¹°×ÔëÉù´¦Àí (154).mp3	0.254049	0.254049	0.254049	0.254049	0.254049	0.254049	0.254049	0.254049	0.254049	0.254049	0.254049	0.254049	0.254049	0.254049	0.254049	0.254049	0.254049	0.254049	0.254049	0.254049	0.254049	0.254049	0.254049	0.254049	0.254049	0.254049	0.254049	0.254049	0.254049	0.254049	0.254049	0.254049	0.254049	0.254049	0.254049	0.254049	0.254049	0.254049	0.254049	0.254049	0.254049	0.254049	0.254049	0.254049	0.254049	0.254049	0.254049	0.254049	0.254049
¸ßË¹°×ÔëÉù´¦Àí (155).mp3	0.284089	0.284089	0.284089	0.284089	0.284089	0.284089	0.284089	0.284089	0.284089	0.284089	0.284089	0.284089	0.284089	0.284089	0.284089	0.284089	0.284089	0.284089	0.284089	0.284089	0.284089	0.284089	0.284089	0.284089	0.284089	0.284089	0.284089	0.284089	0.284089	0.284089	0.284089	0.284089	0.284089	0.284089	0.284089	0.284089	0.284089	0.284089	0.284089	0.284089	0.284089	0.284089	0.284089	0.284089	0.284089	0.284089	0.284089	0.284089	0.284089
¸ßË¹°×ÔëÉù´¦Àí (156).mp3	0.22789904	0.22789904	0.22789904	0.22789904	0.22789904	0.22789904	0.22789904	0.22789904	0.22789904	0.22789904	0.22789904	0.22789904	0.22789904	0.22789904	0.22789904	0.22789904	0.22789904	0.22789904	0.22789904	0.22789904	0.22789904	0.22789904	0.22789904	0.22789904	0.22789904	0.22789904	0.22789904	0.22789904	0.22789904	0.22789904	0.22789904	0.22789904	0.22789904	0.22789904	0.22789904	0.22789904	0.22789904	0.22789904	0.22789904	0.22789904	0.22789904	0.22789904	0.22789904	0.22789904	0.22789904	0.22789904	0.22789904	0.22789904	0.22789904
¸ßË¹°×ÔëÉù´¦Àí (157).mp3	0.10350044	0.10350044	0.10350044	0.10350044	0.10350044	0.10350044	0.10350044	0.10350044	0.10350044	0.10350044	0.10350044	0.10350044	0.10350044	0.10350044	0.10350044	0.10350044	0.10350044	0.10350044	0.10350044	0.10350044	0.10350044	0.10350044	0.10350044	0.10350044	0.10350044	0.10350044	0.10350044	0.10350044	0.10350044	0.10350044	0.10350044	0.10350044	0.10350044	0.10350044	0.10350044	0.10350044	0.10350044	0.10350044	0.10350044	0.10350044	0.10350044	0.10350044	0.10350044	0.10350044	0.10350044	0.10350044	0.10350044	0.10350044	0.10350044
¸ßË¹°×ÔëÉù´¦Àí (158).mp3	0.21054272	0.21054272	0.21054272	0.21054272	0.21054272	0.21054272	0.21054272	0.21054272	0.21054272	0.21054272	0.21054272	0.21054272	0.21054272	0.21054272	0.21054272	0.21054272	0.21054272	0.21054272	0.21054272	0.21054272	0.21054272	0.21054272	0.21054272	0.21054272	0.21054272	0.21054272	0.21054272	0.21054272	0.21054272	0.21054272	0.21054272	0.21054272	0.21054272	0.21054272	0.21054272	0.21054272	0.21054272	0.21054272	0.21054272	0.21054272	0.21054272	0.21054272	0.21054272	0.21054272	0.21054272	0.21054272	0.21054272	0.21054272	0.21054272
¸ßË¹°×ÔëÉù´¦Àí (159).mp3	0.3470772	0.3470772	0.3470772	0.3470772	0.3470772	0.3470772	0.3470772	0.3470772	0.3470772	0.3470772	0.3470772	0.3470772	0.3470772	0.3470772	0.3470772	0.3470772	0.3470772	0.3470772	0.3470772	0.3470772	0.3470772	0.3470772	0.3470772	0.3470772	0.3470772	0.3470772	0.3470772	0.3470772	0.3470772	0.3470772	0.3470772	0.3470772	0.3470772	0.3470772	0.3470772	0.3470772	0.3470772	0.3470772	0.3470772	0.3470772	0.3470772	0.3470772	0.3470772	0.3470772	0.3470772	0.3470772	0.3470772	0.3470772	0.3470772
¸ßË¹°×ÔëÉù´¦Àí (160).mp3	0.23333073	0.23333073	0.23333073	0.23333073	0.23333073	0.23333073	0.23333073	0.23333073	0.23333073	0.23333073	0.23333073	0.23333073	0.23333073	0.23333073	0.23333073	0.23333073	0.23333073	0.23333073	0.23333073	0.23333073	0.23333073	0.23333073	0.23333073	0.23333073	0.23333073	0.23333073	0.23333073	0.23333073	0.23333073	0.23333073	0.23333073	0.23333073	0.23333073	0.23333073	0.23333073	0.23333073	0.23333073	0.23333073	0.23333073	0.23333073	0.23333073	0.23333073	0.23333073	0.23333073	0.23333073	0.23333073	0.23333073	0.23333073	0.23333073
¸ßË¹°×ÔëÉù´¦Àí (161).mp3	0.26646158	0.26646158	0.26646158	0.26646158	0.26646158	0.26646158	0.26646158	0.26646158	0.26646158	0.26646158	0.26646158	0.26646158	0.26646158	0.26646158	0.26646158	0.26646158	0.26646158	0.26646158	0.26646158	0.26646158	0.26646158	0.26646158	0.26646158	0.26646158	0.26646158	0.26646158	0.26646158	0.26646158	0.26646158	0.26646158	0.26646158	0.26646158	0.26646158	0.26646158	0.26646158	0.26646158	0.26646158	0.26646158	0.26646158	0.26646158	0.26646158	0.26646158	0.26646158	0.26646158	0.26646158	0.26646158	0.26646158	0.26646158	0.26646158
¸ßË¹°×ÔëÉù´¦Àí (162).mp3	0.2768	0.2768	0.2768	0.2768	0.2768	0.2768	0.2768	0.2768	0.2768	0.2768	0.2768	0.2768	0.2768	0.2768	0.2768	0.2768	0.2768	0.2768	0.2768	0.2768	0.2768	0.2768	0.2768	0.2768	0.2768	0.2768	0.2768	0.2768	0.2768	0.2768	0.2768	0.2768	0.2768	0.2768	0.2768	0.2768	0.2768	0.2768	0.2768	0.2768	0.2768	0.2768	0.2768	0.2768	0.2768	0.2768	0.2768	0.2768	0.2768
¸ßË¹°×ÔëÉù´¦Àí (163).mp3	0.1991094	0.1991094	0.1991094	0.1991094	0.1991094	0.1991094	0.1991094	0.1991094	0.1991094	0.1991094	0.1991094	0.1991094	0.1991094	0.1991094	0.1991094	0.1991094	0.1991094	0.1991094	0.1991094	0.1991094	0.1991094	0.1991094	0.1991094	0.1991094	0.1991094	0.1991094	0.1991094	0.1991094	0.1991094	0.1991094	0.1991094	0.1991094	0.1991094	0.1991094	0.1991094	0.1991094	0.1991094	0.1991094	0.1991094	0.1991094	0.1991094	0.1991094	0.1991094	0.1991094	0.1991094	0.1991094	0.1991094	0.1991094	0.1991094
¸ßË¹°×ÔëÉù´¦Àí (164).mp3	0.23971571	0.23971571	0.23971571	0.23971571	0.23971571	0.23971571	0.23971571	0.23971571	0.23971571	0.23971571	0.23971571	0.23971571	0.23971571	0.23971571	0.23971571	0.23971571	0.23971571	0.23971571	0.23971571	0.23971571	0.23971571	0.23971571	0.23971571	0.23971571	0.23971571	0.23971571	0.23971571	0.23971571	0.23971571	0.23971571	0.23971571	0.23971571	0.23971571	0.23971571	0.23971571	0.23971571	0.23971571	0.23971571	0.23971571	0.23971571	0.23971571	0.23971571	0.23971571	0.23971571	0.23971571	0.23971571	0.23971571	0.23971571	0.23971571
¸ßË¹°×ÔëÉù´¦Àí (165).mp3	0.24969946	0.24969946	0.24969946	0.24969946	0.24969946	0.24969946	0.24969946	0.24969946	0.24969946	0.24969946	0.24969946	0.24969946	0.24969946	0.24969946	0.24969946	0.24969946	0.24969946	0.24969946	0.24969946	0.24969946	0.24969946	0.24969946	0.24969946	0.24969946	0.24969946	0.24969946	0.24969946	0.24969946	0.24969946	0.24969946	0.24969946	0.24969946	0.24969946	0.24969946	0.24969946	0.24969946	0.24969946	0.24969946	0.24969946	0.24969946	0.24969946	0.24969946	0.24969946	0.24969946	0.24969946	0.24969946	0.24969946	0.24969946	0.24969946
¸ßË¹°×ÔëÉù´¦Àí (166).mp3	0.26306105	0.26306105	0.26306105	0.26306105	0.26306105	0.26306105	0.26306105	0.26306105	0.26306105	0.26306105	0.26306105	0.26306105	0.26306105	0.26306105	0.26306105	0.26306105	0.26306105	0.26306105	0.26306105	0.26306105	0.26306105	0.26306105	0.26306105	0.26306105	0.26306105	0.26306105	0.26306105	0.26306105	0.26306105	0.26306105	0.26306105	0.26306105	0.26306105	0.26306105	0.26306105	0.26306105	0.26306105	0.26306105	0.26306105	0.26306105	0.26306105	0.26306105	0.26306105	0.26306105	0.26306105	0.26306105	0.26306105	0.26306105	0.26306105
¸ßË¹°×ÔëÉù´¦Àí (167).mp3	0.3461836	0.3461836	0.3461836	0.3461836	0.3461836	0.3461836	0.3461836	0.3461836	0.3461836	0.3461836	0.3461836	0.3461836	0.3461836	0.3461836	0.3461836	0.3461836	0.3461836	0.3461836	0.3461836	0.3461836	0.3461836	0.3461836	0.3461836	0.3461836	0.3461836	0.3461836	0.3461836	0.3461836	0.3461836	0.3461836	0.3461836	0.3461836	0.3461836	0.3461836	0.3461836	0.3461836	0.3461836	0.3461836	0.3461836	0.3461836	0.3461836	0.3461836	0.3461836	0.3461836	0.3461836	0.3461836	0.3461836	0.3461836	0.3461836
¸ßË¹°×ÔëÉù´¦Àí (168).mp3	0.18452209	0.18452209	0.18452209	0.18452209	0.18452209	0.18452209	0.18452209	0.18452209	0.18452209	0.18452209	0.18452209	0.18452209	0.18452209	0.18452209	0.18452209	0.18452209	0.18452209	0.18452209	0.18452209	0.18452209	0.18452209	0.18452209	0.18452209	0.18452209	0.18452209	0.18452209	0.18452209	0.18452209	0.18452209	0.18452209	0.18452209	0.18452209	0.18452209	0.18452209	0.18452209	0.18452209	0.18452209	0.18452209	0.18452209	0.18452209	0.18452209	0.18452209	0.18452209	0.18452209	0.18452209	0.18452209	0.18452209	0.18452209	0.18452209
¸ßË¹°×ÔëÉù´¦Àí (169).mp3	0.14605288	0.14605288	0.14605288	0.14605288	0.14605288	0.14605288	0.14605288	0.14605288	0.14605288	0.14605288	0.14605288	0.14605288	0.14605288	0.14605288	0.14605288	0.14605288	0.14605288	0.14605288	0.14605288	0.14605288	0.14605288	0.14605288	0.14605288	0.14605288	0.14605288	0.14605288	0.14605288	0.14605288	0.14605288	0.14605288	0.14605288	0.14605288	0.14605288	0.14605288	0.14605288	0.14605288	0.14605288	0.14605288	0.14605288	0.14605288	0.14605288	0.14605288	0.14605288	0.14605288	0.14605288	0.14605288	0.14605288	0.14605288	0.14605288
¸ßË¹°×ÔëÉù´¦Àí (170).mp3	0.33210868	0.33210868	0.33210868	0.33210868	0.33210868	0.33210868	0.33210868	0.33210868	0.33210868	0.33210868	0.33210868	0.33210868	0.33210868	0.33210868	0.33210868	0.33210868	0.33210868	0.33210868	0.33210868	0.33210868	0.33210868	0.33210868	0.33210868	0.33210868	0.33210868	0.33210868	0.33210868	0.33210868	0.33210868	0.33210868	0.33210868	0.33210868	0.33210868	0.33210868	0.33210868	0.33210868	0.33210868	0.33210868	0.33210868	0.33210868	0.33210868	0.33210868	0.33210868	0.33210868	0.33210868	0.33210868	0.33210868	0.33210868	0.33210868
¸ßË¹°×ÔëÉù´¦Àí (171).mp3	0.3005596	0.3005596	0.3005596	0.3005596	0.3005596	0.3005596	0.3005596	0.3005596	0.3005596	0.3005596	0.3005596	0.3005596	0.3005596	0.3005596	0.3005596	0.3005596	0.3005596	0.3005596	0.3005596	0.3005596	0.3005596	0.3005596	0.3005596	0.3005596	0.3005596	0.3005596	0.3005596	0.3005596	0.3005596	0.3005596	0.3005596	0.3005596	0.3005596	0.3005596	0.3005596	0.3005596	0.3005596	0.3005596	0.3005596	0.3005596	0.3005596	0.3005596	0.3005596	0.3005596	0.3005596	0.3005596	0.3005596	0.3005596	0.3005596
¸ßË¹°×ÔëÉù´¦Àí (172).mp3	0.13322078	0.13322078	0.13322078	0.13322078	0.13322078	0.13322078	0.13322078	0.13322078	0.13322078	0.13322078	0.13322078	0.13322078	0.13322078	0.13322078	0.13322078	0.13322078	0.13322078	0.13322078	0.13322078	0.13322078	0.13322078	0.13322078	0.13322078	0.13322078	0.13322078	0.13322078	0.13322078	0.13322078	0.13322078	0.13322078	0.13322078	0.13322078	0.13322078	0.13322078	0.13322078	0.13322078	0.13322078	0.13322078	0.13322078	0.13322078	0.13322078	0.13322078	0.13322078	0.13322078	0.13322078	0.13322078	0.13322078	0.13322078	0.13322078
¸ßË¹°×ÔëÉù´¦Àí (173).mp3	0.046769157	0.046769157	0.046769157	0.046769157	0.046769157	0.046769157	0.046769157	0.046769157	0.046769157	0.046769157	0.046769157	0.046769157	0.046769157	0.046769157	0.046769157	0.046769157	0.046769157	0.046769157	0.046769157	0.046769157	0.046769157	0.046769157	0.046769157	0.046769157	0.046769157	0.046769157	0.046769157	0.046769157	0.046769157	0.046769157	0.046769157	0.046769157	0.046769157	0.046769157	0.046769157	0.046769157	0.046769157	0.046769157	0.046769157	0.046769157	0.046769157	0.046769157	0.046769157	0.046769157	0.046769157	0.046769157	0.046769157	0.046769157	0.046769157
¸ßË¹°×ÔëÉù´¦Àí (174).mp3	0.30432928	0.30432928	0.30432928	0.30432928	0.30432928	0.30432928	0.30432928	0.30432928	0.30432928	0.30432928	0.30432928	0.30432928	0.30432928	0.30432928	0.30432928	0.30432928	0.30432928	0.30432928	0.30432928	0.30432928	0.30432928	0.30432928	0.30432928	0.30432928	0.30432928	0.30432928	0.30432928	0.30432928	0.30432928	0.30432928	0.30432928	0.30432928	0.30432928	0.30432928	0.30432928	0.30432928	0.30432928	0.30432928	0.30432928	0.30432928	0.30432928	0.30432928	0.30432928	0.30432928	0.30432928	0.30432928	0.30432928	0.30432928	0.30432928
¸ßË¹°×ÔëÉù´¦Àí (175).mp3	0.31087685	0.31087685	0.31087685	0.31087685	0.31087685	0.31087685	0.31087685	0.31087685	0.31087685	0.31087685	0.31087685	0.31087685	0.31087685	0.31087685	0.31087685	0.31087685	0.31087685	0.31087685	0.31087685	0.31087685	0.31087685	0.31087685	0.31087685	0.31087685	0.31087685	0.31087685	0.31087685	0.31087685	0.31087685	0.31087685	0.31087685	0.31087685	0.31087685	0.31087685	0.31087685	0.31087685	0.31087685	0.31087685	0.31087685	0.31087685	0.31087685	0.31087685	0.31087685	0.31087685	0.31087685	0.31087685	0.31087685	0.31087685	0.31087685
¸ßË¹°×ÔëÉù´¦Àí (176).mp3	0.085145354	0.085145354	0.085145354	0.085145354	0.085145354	0.085145354	0.085145354	0.085145354	0.085145354	0.085145354	0.085145354	0.085145354	0.085145354	0.085145354	0.085145354	0.085145354	0.085145354	0.085145354	0.085145354	0.085145354	0.085145354	0.085145354	0.085145354	0.085145354	0.085145354	0.085145354	0.085145354	0.085145354	0.085145354	0.085145354	0.085145354	0.085145354	0.085145354	0.085145354	0.085145354	0.085145354	0.085145354	0.085145354	0.085145354	0.085145354	0.085145354	0.085145354	0.085145354	0.085145354	0.085145354	0.085145354	0.085145354	0.085145354	0.085145354
¸ßË¹°×ÔëÉù´¦Àí (177).mp3	0.38873515	0.38873515	0.38873515	0.38873515	0.38873515	0.38873515	0.38873515	0.38873515	0.38873515	0.38873515	0.38873515	0.38873515	0.38873515	0.38873515	0.38873515	0.38873515	0.38873515	0.38873515	0.38873515	0.38873515	0.38873515	0.38873515	0.38873515	0.38873515	0.38873515	0.38873515	0.38873515	0.38873515	0.38873515	0.38873515	0.38873515	0.38873515	0.38873515	0.38873515	0.38873515	0.38873515	0.38873515	0.38873515	0.38873515	0.38873515	0.38873515	0.38873515	0.38873515	0.38873515	0.38873515	0.38873515	0.38873515	0.38873515	0.38873515
¸ßË¹°×ÔëÉù´¦Àí (178).mp3	0.2603989	0.2603989	0.2603989	0.2603989	0.2603989	0.2603989	0.2603989	0.2603989	0.2603989	0.2603989	0.2603989	0.2603989	0.2603989	0.2603989	0.2603989	0.2603989	0.2603989	0.2603989	0.2603989	0.2603989	0.2603989	0.2603989	0.2603989	0.2603989	0.2603989	0.2603989	0.2603989	0.2603989	0.2603989	0.2603989	0.2603989	0.2603989	0.2603989	0.2603989	0.2603989	0.2603989	0.2603989	0.2603989	0.2603989	0.2603989	0.2603989	0.2603989	0.2603989	0.2603989	0.2603989	0.2603989	0.2603989	0.2603989	0.2603989
¸ßË¹°×ÔëÉù´¦Àí (179).mp3	0.40816656	0.40816656	0.40816656	0.40816656	0.40816656	0.40816656	0.40816656	0.40816656	0.40816656	0.40816656	0.40816656	0.40816656	0.40816656	0.40816656	0.40816656	0.40816656	0.40816656	0.40816656	0.40816656	0.40816656	0.40816656	0.40816656	0.40816656	0.40816656	0.40816656	0.40816656	0.40816656	0.40816656	0.40816656	0.40816656	0.40816656	0.40816656	0.40816656	0.40816656	0.40816656	0.40816656	0.40816656	0.40816656	0.40816656	0.40816656	0.40816656	0.40816656	0.40816656	0.40816656	0.40816656	0.40816656	0.40816656	0.40816656	0.40816656
¸ßË¹°×ÔëÉù´¦Àí (180).mp3	0.27951914	0.27951914	0.27951914	0.27951914	0.27951914	0.27951914	0.27951914	0.27951914	0.27951914	0.27951914	0.27951914	0.27951914	0.27951914	0.27951914	0.27951914	0.27951914	0.27951914	0.27951914	0.27951914	0.27951914	0.27951914	0.27951914	0.27951914	0.27951914	0.27951914	0.27951914	0.27951914	0.27951914	0.27951914	0.27951914	0.27951914	0.27951914	0.27951914	0.27951914	0.27951914	0.27951914	0.27951914	0.27951914	0.27951914	0.27951914	0.27951914	0.27951914	0.27951914	0.27951914	0.27951914	0.27951914	0.27951914	0.27951914	0.27951914
¸ßË¹°×ÔëÉù´¦Àí (181).mp3	0.048521876	0.048521876	0.048521876	0.048521876	0.048521876	0.048521876	0.048521876	0.048521876	0.048521876	0.048521876	0.048521876	0.048521876	0.048521876	0.048521876	0.048521876	0.048521876	0.048521876	0.048521876	0.048521876	0.048521876	0.048521876	0.048521876	0.048521876	0.048521876	0.048521876	0.048521876	0.048521876	0.048521876	0.048521876	0.048521876	0.048521876	0.048521876	0.048521876	0.048521876	0.048521876	0.048521876	0.048521876	0.048521876	0.048521876	0.048521876	0.048521876	0.048521876	0.048521876	0.048521876	0.048521876	0.048521876	0.048521876	0.048521876	0.048521876
¸ßË¹°×ÔëÉù´¦Àí (182).mp3	0.3099479	0.3099479	0.3099479	0.3099479	0.3099479	0.3099479	0.3099479	0.3099479	0.3099479	0.3099479	0.3099479	0.3099479	0.3099479	0.3099479	0.3099479	0.3099479	0.3099479	0.3099479	0.3099479	0.3099479	0.3099479	0.3099479	0.3099479	0.3099479	0.3099479	0.3099479	0.3099479	0.3099479	0.3099479	0.3099479	0.3099479	0.3099479	0.3099479	0.3099479	0.3099479	0.3099479	0.3099479	0.3099479	0.3099479	0.3099479	0.3099479	0.3099479	0.3099479	0.3099479	0.3099479	0.3099479	0.3099479	0.3099479	0.3099479
¸ßË¹°×ÔëÉù´¦Àí (183).mp3	0.20346232	0.20346232	0.20346232	0.20346232	0.20346232	0.20346232	0.20346232	0.20346232	0.20346232	0.20346232	0.20346232	0.20346232	0.20346232	0.20346232	0.20346232	0.20346232	0.20346232	0.20346232	0.20346232	0.20346232	0.20346232	0.20346232	0.20346232	0.20346232	0.20346232	0.20346232	0.20346232	0.20346232	0.20346232	0.20346232	0.20346232	0.20346232	0.20346232	0.20346232	0.20346232	0.20346232	0.20346232	0.20346232	0.20346232	0.20346232	0.20346232	0.20346232	0.20346232	0.20346232	0.20346232	0.20346232	0.20346232	0.20346232	0.20346232
¸ßË¹°×ÔëÉù´¦Àí (184).mp3	0.33706138	0.33706138	0.33706138	0.33706138	0.33706138	0.33706138	0.33706138	0.33706138	0.33706138	0.33706138	0.33706138	0.33706138	0.33706138	0.33706138	0.33706138	0.33706138	0.33706138	0.33706138	0.33706138	0.33706138	0.33706138	0.33706138	0.33706138	0.33706138	0.33706138	0.33706138	0.33706138	0.33706138	0.33706138	0.33706138	0.33706138	0.33706138	0.33706138	0.33706138	0.33706138	0.33706138	0.33706138	0.33706138	0.33706138	0.33706138	0.33706138	0.33706138	0.33706138	0.33706138	0.33706138	0.33706138	0.33706138	0.33706138	0.33706138
¸ßË¹°×ÔëÉù´¦Àí (185).mp3	0.46557155	0.46557155	0.46557155	0.46557155	0.46557155	0.46557155	0.46557155	0.46557155	0.46557155	0.46557155	0.46557155	0.46557155	0.46557155	0.46557155	0.46557155	0.46557155	0.46557155	0.46557155	0.46557155	0.46557155	0.46557155	0.46557155	0.46557155	0.46557155	0.46557155	0.46557155	0.46557155	0.46557155	0.46557155	0.46557155	0.46557155	0.46557155	0.46557155	0.46557155	0.46557155	0.46557155	0.46557155	0.46557155	0.46557155	0.46557155	0.46557155	0.46557155	0.46557155	0.46557155	0.46557155	0.46557155	0.46557155	0.46557155	0.46557155
¸ßË¹°×ÔëÉù´¦Àí (186).mp3	0.21836065	0.21836065	0.21836065	0.21836065	0.21836065	0.21836065	0.21836065	0.21836065	0.21836065	0.21836065	0.21836065	0.21836065	0.21836065	0.21836065	0.21836065	0.21836065	0.21836065	0.21836065	0.21836065	0.21836065	0.21836065	0.21836065	0.21836065	0.21836065	0.21836065	0.21836065	0.21836065	0.21836065	0.21836065	0.21836065	0.21836065	0.21836065	0.21836065	0.21836065	0.21836065	0.21836065	0.21836065	0.21836065	0.21836065	0.21836065	0.21836065	0.21836065	0.21836065	0.21836065	0.21836065	0.21836065	0.21836065	0.21836065	0.21836065
¸ßË¹°×ÔëÉù´¦Àí (187).mp3	0.38571754	0.38571754	0.38571754	0.38571754	0.38571754	0.38571754	0.38571754	0.38571754	0.38571754	0.38571754	0.38571754	0.38571754	0.38571754	0.38571754	0.38571754	0.38571754	0.38571754	0.38571754	0.38571754	0.38571754	0.38571754	0.38571754	0.38571754	0.38571754	0.38571754	0.38571754	0.38571754	0.38571754	0.38571754	0.38571754	0.38571754	0.38571754	0.38571754	0.38571754	0.38571754	0.38571754	0.38571754	0.38571754	0.38571754	0.38571754	0.38571754	0.38571754	0.38571754	0.38571754	0.38571754	0.38571754	0.38571754	0.38571754	0.38571754
¸ßË¹°×ÔëÉù´¦Àí (188).mp3	0.13427079	0.13427079	0.13427079	0.13427079	0.13427079	0.13427079	0.13427079	0.13427079	0.13427079	0.13427079	0.13427079	0.13427079	0.13427079	0.13427079	0.13427079	0.13427079	0.13427079	0.13427079	0.13427079	0.13427079	0.13427079	0.13427079	0.13427079	0.13427079	0.13427079	0.13427079	0.13427079	0.13427079	0.13427079	0.13427079	0.13427079	0.13427079	0.13427079	0.13427079	0.13427079	0.13427079	0.13427079	0.13427079	0.13427079	0.13427079	0.13427079	0.13427079	0.13427079	0.13427079	0.13427079	0.13427079	0.13427079	0.13427079	0.13427079
¸ßË¹°×ÔëÉù´¦Àí (189).mp3	0.049669392	0.049669392	0.049669392	0.049669392	0.049669392	0.049669392	0.049669392	0.049669392	0.049669392	0.049669392	0.049669392	0.049669392	0.049669392	0.049669392	0.049669392	0.049669392	0.049669392	0.049669392	0.049669392	0.049669392	0.049669392	0.049669392	0.049669392	0.049669392	0.049669392	0.049669392	0.049669392	0.049669392	0.049669392	0.049669392	0.049669392	0.049669392	0.049669392	0.049669392	0.049669392	0.049669392	0.049669392	0.049669392	0.049669392	0.049669392	0.049669392	0.049669392	0.049669392	0.049669392	0.049669392	0.049669392	0.049669392	0.049669392	0.049669392
¸ßË¹°×ÔëÉù´¦Àí (190).mp3	0.25578523	0.25578523	0.25578523	0.25578523	0.25578523	0.25578523	0.25578523	0.25578523	0.25578523	0.25578523	0.25578523	0.25578523	0.25578523	0.25578523	0.25578523	0.25578523	0.25578523	0.25578523	0.25578523	0.25578523	0.25578523	0.25578523	0.25578523	0.25578523	0.25578523	0.25578523	0.25578523	0.25578523	0.25578523	0.25578523	0.25578523	0.25578523	0.25578523	0.25578523	0.25578523	0.25578523	0.25578523	0.25578523	0.25578523	0.25578523	0.25578523	0.25578523	0.25578523	0.25578523	0.25578523	0.25578523	0.25578523	0.25578523	0.25578523
¸ßË¹°×ÔëÉù´¦Àí (191).mp3	0.23998603	0.23998603	0.23998603	0.23998603	0.23998603	0.23998603	0.23998603	0.23998603	0.23998603	0.23998603	0.23998603	0.23998603	0.23998603	0.23998603	0.23998603	0.23998603	0.23998603	0.23998603	0.23998603	0.23998603	0.23998603	0.23998603	0.23998603	0.23998603	0.23998603	0.23998603	0.23998603	0.23998603	0.23998603	0.23998603	0.23998603	0.23998603	0.23998603	0.23998603	0.23998603	0.23998603	0.23998603	0.23998603	0.23998603	0.23998603	0.23998603	0.23998603	0.23998603	0.23998603	0.23998603	0.23998603	0.23998603	0.23998603	0.23998603
¸ßË¹°×ÔëÉù´¦Àí (192).mp3	0.24950206	0.24950206	0.24950206	0.24950206	0.24950206	0.24950206	0.24950206	0.24950206	0.24950206	0.24950206	0.24950206	0.24950206	0.24950206	0.24950206	0.24950206	0.24950206	0.24950206	0.24950206	0.24950206	0.24950206	0.24950206	0.24950206	0.24950206	0.24950206	0.24950206	0.24950206	0.24950206	0.24950206	0.24950206	0.24950206	0.24950206	0.24950206	0.24950206	0.24950206	0.24950206	0.24950206	0.24950206	0.24950206	0.24950206	0.24950206	0.24950206	0.24950206	0.24950206	0.24950206	0.24950206	0.24950206	0.24950206	0.24950206	0.24950206
¸ßË¹°×ÔëÉù´¦Àí (193).mp3	0.3147051	0.3147051	0.3147051	0.3147051	0.3147051	0.3147051	0.3147051	0.3147051	0.3147051	0.3147051	0.3147051	0.3147051	0.3147051	0.3147051	0.3147051	0.3147051	0.3147051	0.3147051	0.3147051	0.3147051	0.3147051	0.3147051	0.3147051	0.3147051	0.3147051	0.3147051	0.3147051	0.3147051	0.3147051	0.3147051	0.3147051	0.3147051	0.3147051	0.3147051	0.3147051	0.3147051	0.3147051	0.3147051	0.3147051	0.3147051	0.3147051	0.3147051	0.3147051	0.3147051	0.3147051	0.3147051	0.3147051	0.3147051	0.3147051
¸ßË¹°×ÔëÉù´¦Àí (194).mp3	0.22469649	0.22469649	0.22469649	0.22469649	0.22469649	0.22469649	0.22469649	0.22469649	0.22469649	0.22469649	0.22469649	0.22469649	0.22469649	0.22469649	0.22469649	0.22469649	0.22469649	0.22469649	0.22469649	0.22469649	0.22469649	0.22469649	0.22469649	0.22469649	0.22469649	0.22469649	0.22469649	0.22469649	0.22469649	0.22469649	0.22469649	0.22469649	0.22469649	0.22469649	0.22469649	0.22469649	0.22469649	0.22469649	0.22469649	0.22469649	0.22469649	0.22469649	0.22469649	0.22469649	0.22469649	0.22469649	0.22469649	0.22469649	0.22469649
¸ßË¹°×ÔëÉù´¦Àí (195).mp3	-0.045380518	-0.045380518	-0.045380518	-0.045380518	-0.045380518	-0.045380518	-0.045380518	-0.045380518	-0.045380518	-0.045380518	-0.045380518	-0.045380518	-0.045380518	-0.045380518	-0.045380518	-0.045380518	-0.045380518	-0.045380518	-0.045380518	-0.045380518	-0.045380518	-0.045380518	-0.045380518	-0.045380518	-0.045380518	-0.045380518	-0.045380518	-0.045380518	-0.045380518	-0.045380518	-0.045380518	-0.045380518	-0.045380518	-0.045380518	-0.045380518	-0.045380518	-0.045380518	-0.045380518	-0.045380518	-0.045380518	-0.045380518	-0.045380518	-0.045380518	-0.045380518	-0.045380518	-0.045380518	-0.045380518	-0.045380518	-0.045380518
¸ßË¹°×ÔëÉù´¦Àí (196).mp3	0.4313652	0.4313652	0.4313652	0.4313652	0.4313652	0.4313652	0.4313652	0.4313652	0.4313652	0.4313652	0.4313652	0.4313652	0.4313652	0.4313652	0.4313652	0.4313652	0.4313652	0.4313652	0.4313652	0.4313652	0.4313652	0.4313652	0.4313652	0.4313652	0.4313652	0.4313652	0.4313652	0.4313652	0.4313652	0.4313652	0.4313652	0.4313652	0.4313652	0.4313652	0.4313652	0.4313652	0.4313652	0.4313652	0.4313652	0.4313652	0.4313652	0.4313652	0.4313652	0.4313652	0.4313652	0.4313652	0.4313652	0.4313652	0.4313652
¸ßË¹°×ÔëÉù´¦Àí (197).mp3	0.010191068	0.010191068	0.010191068	0.010191068	0.010191068	0.010191068	0.010191068	0.010191068	0.010191068	0.010191068	0.010191068	0.010191068	0.010191068	0.010191068	0.010191068	0.010191068	0.010191068	0.010191068	0.010191068	0.010191068	0.010191068	0.010191068	0.010191068	0.010191068	0.010191068	0.010191068	0.010191068	0.010191068	0.010191068	0.010191068	0.010191068	0.010191068	0.010191068	0.010191068	0.010191068	0.010191068	0.010191068	0.010191068	0.010191068	0.010191068	0.010191068	0.010191068	0.010191068	0.010191068	0.010191068	0.010191068	0.010191068	0.010191068	0.010191068
¸ßË¹°×ÔëÉù´¦Àí (198).mp3	0.26790583	0.26790583	0.26790583	0.26790583	0.26790583	0.26790583	0.26790583	0.26790583	0.26790583	0.26790583	0.26790583	0.26790583	0.26790583	0.26790583	0.26790583	0.26790583	0.26790583	0.26790583	0.26790583	0.26790583	0.26790583	0.26790583	0.26790583	0.26790583	0.26790583	0.26790583	0.26790583	0.26790583	0.26790583	0.26790583	0.26790583	0.26790583	0.26790583	0.26790583	0.26790583	0.26790583	0.26790583	0.26790583	0.26790583	0.26790583	0.26790583	0.26790583	0.26790583	0.26790583	0.26790583	0.26790583	0.26790583	0.26790583	0.26790583
¸ßË¹°×ÔëÉù´¦Àí (199).mp3	0.19227532	0.19227532	0.19227532	0.19227532	0.19227532	0.19227532	0.19227532	0.19227532	0.19227532	0.19227532	0.19227532	0.19227532	0.19227532	0.19227532	0.19227532	0.19227532	0.19227532	0.19227532	0.19227532	0.19227532	0.19227532	0.19227532	0.19227532	0.19227532	0.19227532	0.19227532	0.19227532	0.19227532	0.19227532	0.19227532	0.19227532	0.19227532	0.19227532	0.19227532	0.19227532	0.19227532	0.19227532	0.19227532	0.19227532	0.19227532	0.19227532	0.19227532	0.19227532	0.19227532	0.19227532	0.19227532	0.19227532	0.19227532	0.19227532
¸ßË¹°×ÔëÉù´¦Àí (200).mp3	0.44423038	0.44423038	0.44423038	0.44423038	0.44423038	0.44423038	0.44423038	0.44423038	0.44423038	0.44423038	0.44423038	0.44423038	0.44423038	0.44423038	0.44423038	0.44423038	0.44423038	0.44423038	0.44423038	0.44423038	0.44423038	0.44423038	0.44423038	0.44423038	0.44423038	0.44423038	0.44423038	0.44423038	0.44423038	0.44423038	0.44423038	0.44423038	0.44423038	0.44423038	0.44423038	0.44423038	0.44423038	0.44423038	0.44423038	0.44423038	0.44423038	0.44423038	0.44423038	0.44423038	0.44423038	0.44423038	0.44423038	0.44423038	0.44423038
¸ßË¹°×ÔëÉù´¦Àí (201).mp3	0.13950014	0.13950014	0.13950014	0.13950014	0.13950014	0.13950014	0.13950014	0.13950014	0.13950014	0.13950014	0.13950014	0.13950014	0.13950014	0.13950014	0.13950014	0.13950014	0.13950014	0.13950014	0.13950014	0.13950014	0.13950014	0.13950014	0.13950014	0.13950014	0.13950014	0.13950014	0.13950014	0.13950014	0.13950014	0.13950014	0.13950014	0.13950014	0.13950014	0.13950014	0.13950014	0.13950014	0.13950014	0.13950014	0.13950014	0.13950014	0.13950014	0.13950014	0.13950014	0.13950014	0.13950014	0.13950014	0.13950014	0.13950014	0.13950014
¸ßË¹°×ÔëÉù´¦Àí (202).mp3	0.031871766	0.031871766	0.031871766	0.031871766	0.031871766	0.031871766	0.031871766	0.031871766	0.031871766	0.031871766	0.031871766	0.031871766	0.031871766	0.031871766	0.031871766	0.031871766	0.031871766	0.031871766	0.031871766	0.031871766	0.031871766	0.031871766	0.031871766	0.031871766	0.031871766	0.031871766	0.031871766	0.031871766	0.031871766	0.031871766	0.031871766	0.031871766	0.031871766	0.031871766	0.031871766	0.031871766	0.031871766	0.031871766	0.031871766	0.031871766	0.031871766	0.031871766	0.031871766	0.031871766	0.031871766	0.031871766	0.031871766	0.031871766	0.031871766
¸ßË¹°×ÔëÉù´¦Àí (203).mp3	0.032629892	0.032629892	0.032629892	0.032629892	0.032629892	0.032629892	0.032629892	0.032629892	0.032629892	0.032629892	0.032629892	0.032629892	0.032629892	0.032629892	0.032629892	0.032629892	0.032629892	0.032629892	0.032629892	0.032629892	0.032629892	0.032629892	0.032629892	0.032629892	0.032629892	0.032629892	0.032629892	0.032629892	0.032629892	0.032629892	0.032629892	0.032629892	0.032629892	0.032629892	0.032629892	0.032629892	0.032629892	0.032629892	0.032629892	0.032629892	0.032629892	0.032629892	0.032629892	0.032629892	0.032629892	0.032629892	0.032629892	0.032629892	0.032629892
¸ßË¹°×ÔëÉù´¦Àí (204).mp3	0.22726807	0.22726807	0.22726807	0.22726807	0.22726807	0.22726807	0.22726807	0.22726807	0.22726807	0.22726807	0.22726807	0.22726807	0.22726807	0.22726807	0.22726807	0.22726807	0.22726807	0.22726807	0.22726807	0.22726807	0.22726807	0.22726807	0.22726807	0.22726807	0.22726807	0.22726807	0.22726807	0.22726807	0.22726807	0.22726807	0.22726807	0.22726807	0.22726807	0.22726807	0.22726807	0.22726807	0.22726807	0.22726807	0.22726807	0.22726807	0.22726807	0.22726807	0.22726807	0.22726807	0.22726807	0.22726807	0.22726807	0.22726807	0.22726807
¸ßË¹°×ÔëÉù´¦Àí (205).mp3	0.55933654	0.55933654	0.55933654	0.55933654	0.55933654	0.55933654	0.55933654	0.55933654	0.55933654	0.55933654	0.55933654	0.55933654	0.55933654	0.55933654	0.55933654	0.55933654	0.55933654	0.55933654	0.55933654	0.55933654	0.55933654	0.55933654	0.55933654	0.55933654	0.55933654	0.55933654	0.55933654	0.55933654	0.55933654	0.55933654	0.55933654	0.55933654	0.55933654	0.55933654	0.55933654	0.55933654	0.55933654	0.55933654	0.55933654	0.55933654	0.55933654	0.55933654	0.55933654	0.55933654	0.55933654	0.55933654	0.55933654	0.55933654	0.55933654
¸ßË¹°×ÔëÉù´¦Àí (206).mp3	0.20620371	0.20620371	0.20620371	0.20620371	0.20620371	0.20620371	0.20620371	0.20620371	0.20620371	0.20620371	0.20620371	0.20620371	0.20620371	0.20620371	0.20620371	0.20620371	0.20620371	0.20620371	0.20620371	0.20620371	0.20620371	0.20620371	0.20620371	0.20620371	0.20620371	0.20620371	0.20620371	0.20620371	0.20620371	0.20620371	0.20620371	0.20620371	0.20620371	0.20620371	0.20620371	0.20620371	0.20620371	0.20620371	0.20620371	0.20620371	0.20620371	0.20620371	0.20620371	0.20620371	0.20620371	0.20620371	0.20620371	0.20620371	0.20620371
¸ßË¹°×ÔëÉù´¦Àí (207).mp3	0.3067991	0.3067991	0.3067991	0.3067991	0.3067991	0.3067991	0.3067991	0.3067991	0.3067991	0.3067991	0.3067991	0.3067991	0.3067991	0.3067991	0.3067991	0.3067991	0.3067991	0.3067991	0.3067991	0.3067991	0.3067991	0.3067991	0.3067991	0.3067991	0.3067991	0.3067991	0.3067991	0.3067991	0.3067991	0.3067991	0.3067991	0.3067991	0.3067991	0.3067991	0.3067991	0.3067991	0.3067991	0.3067991	0.3067991	0.3067991	0.3067991	0.3067991	0.3067991	0.3067991	0.3067991	0.3067991	0.3067991	0.3067991	0.3067991
¸ßË¹°×ÔëÉù´¦Àí (208).mp3	0.13215397	0.13215397	0.13215397	0.13215397	0.13215397	0.13215397	0.13215397	0.13215397	0.13215397	0.13215397	0.13215397	0.13215397	0.13215397	0.13215397	0.13215397	0.13215397	0.13215397	0.13215397	0.13215397	0.13215397	0.13215397	0.13215397	0.13215397	0.13215397	0.13215397	0.13215397	0.13215397	0.13215397	0.13215397	0.13215397	0.13215397	0.13215397	0.13215397	0.13215397	0.13215397	0.13215397	0.13215397	0.13215397	0.13215397	0.13215397	0.13215397	0.13215397	0.13215397	0.13215397	0.13215397	0.13215397	0.13215397	0.13215397	0.13215397
¸ßË¹°×ÔëÉù´¦Àí (209).mp3	0.2013515	0.2013515	0.2013515	0.2013515	0.2013515	0.2013515	0.2013515	0.2013515	0.2013515	0.2013515	0.2013515	0.2013515	0.2013515	0.2013515	0.2013515	0.2013515	0.2013515	0.2013515	0.2013515	0.2013515	0.2013515	0.2013515	0.2013515	0.2013515	0.2013515	0.2013515	0.2013515	0.2013515	0.2013515	0.2013515	0.2013515	0.2013515	0.2013515	0.2013515	0.2013515	0.2013515	0.2013515	0.2013515	0.2013515	0.2013515	0.2013515	0.2013515	0.2013515	0.2013515	0.2013515	0.2013515	0.2013515	0.2013515	0.2013515
¸ßË¹°×ÔëÉù´¦Àí (210).mp3	0.2380602	0.2380602	0.2380602	0.2380602	0.2380602	0.2380602	0.2380602	0.2380602	0.2380602	0.2380602	0.2380602	0.2380602	0.2380602	0.2380602	0.2380602	0.2380602	0.2380602	0.2380602	0.2380602	0.2380602	0.2380602	0.2380602	0.2380602	0.2380602	0.2380602	0.2380602	0.2380602	0.2380602	0.2380602	0.2380602	0.2380602	0.2380602	0.2380602	0.2380602	0.2380602	0.2380602	0.2380602	0.2380602	0.2380602	0.2380602	0.2380602	0.2380602	0.2380602	0.2380602	0.2380602	0.2380602	0.2380602	0.2380602	0.2380602
¸ßË¹°×ÔëÉù´¦Àí (211).mp3	0.416429	0.416429	0.416429	0.416429	0.416429	0.416429	0.416429	0.416429	0.416429	0.416429	0.416429	0.416429	0.416429	0.416429	0.416429	0.416429	0.416429	0.416429	0.416429	0.416429	0.416429	0.416429	0.416429	0.416429	0.416429	0.416429	0.416429	0.416429	0.416429	0.416429	0.416429	0.416429	0.416429	0.416429	0.416429	0.416429	0.416429	0.416429	0.416429	0.416429	0.416429	0.416429	0.416429	0.416429	0.416429	0.416429	0.416429	0.416429	0.416429
¸ßË¹°×ÔëÉù´¦Àí (212).mp3	0.25890893	0.25890893	0.25890893	0.25890893	0.25890893	0.25890893	0.25890893	0.25890893	0.25890893	0.25890893	0.25890893	0.25890893	0.25890893	0.25890893	0.25890893	0.25890893	0.25890893	0.25890893	0.25890893	0.25890893	0.25890893	0.25890893	0.25890893	0.25890893	0.25890893	0.25890893	0.25890893	0.25890893	0.25890893	0.25890893	0.25890893	0.25890893	0.25890893	0.25890893	0.25890893	0.25890893	0.25890893	0.25890893	0.25890893	0.25890893	0.25890893	0.25890893	0.25890893	0.25890893	0.25890893	0.25890893	0.25890893	0.25890893	0.25890893
¸ßË¹°×ÔëÉù´¦Àí (213).mp3	0.14816968	0.14816968	0.14816968	0.14816968	0.14816968	0.14816968	0.14816968	0.14816968	0.14816968	0.14816968	0.14816968	0.14816968	0.14816968	0.14816968	0.14816968	0.14816968	0.14816968	0.14816968	0.14816968	0.14816968	0.14816968	0.14816968	0.14816968	0.14816968	0.14816968	0.14816968	0.14816968	0.14816968	0.14816968	0.14816968	0.14816968	0.14816968	0.14816968	0.14816968	0.14816968	0.14816968	0.14816968	0.14816968	0.14816968	0.14816968	0.14816968	0.14816968	0.14816968	0.14816968	0.14816968	0.14816968	0.14816968	0.14816968	0.14816968
¸ßË¹°×ÔëÉù´¦Àí (214).mp3	0.2877435	0.2877435	0.2877435	0.2877435	0.2877435	0.2877435	0.2877435	0.2877435	0.2877435	0.2877435	0.2877435	0.2877435	0.2877435	0.2877435	0.2877435	0.2877435	0.2877435	0.2877435	0.2877435	0.2877435	0.2877435	0.2877435	0.2877435	0.2877435	0.2877435	0.2877435	0.2877435	0.2877435	0.2877435	0.2877435	0.2877435	0.2877435	0.2877435	0.2877435	0.2877435	0.2877435	0.2877435	0.2877435	0.2877435	0.2877435	0.2877435	0.2877435	0.2877435	0.2877435	0.2877435	0.2877435	0.2877435	0.2877435	0.2877435
¸ßË¹°×ÔëÉù´¦Àí (215).mp3	0.15798697	0.15798697	0.15798697	0.15798697	0.15798697	0.15798697	0.15798697	0.15798697	0.15798697	0.15798697	0.15798697	0.15798697	0.15798697	0.15798697	0.15798697	0.15798697	0.15798697	0.15798697	0.15798697	0.15798697	0.15798697	0.15798697	0.15798697	0.15798697	0.15798697	0.15798697	0.15798697	0.15798697	0.15798697	0.15798697	0.15798697	0.15798697	0.15798697	0.15798697	0.15798697	0.15798697	0.15798697	0.15798697	0.15798697	0.15798697	0.15798697	0.15798697	0.15798697	0.15798697	0.15798697	0.15798697	0.15798697	0.15798697	0.15798697
¸ßË¹°×ÔëÉù´¦Àí (216).mp3	0.33238313	0.33238313	0.33238313	0.33238313	0.33238313	0.33238313	0.33238313	0.33238313	0.33238313	0.33238313	0.33238313	0.33238313	0.33238313	0.33238313	0.33238313	0.33238313	0.33238313	0.33238313	0.33238313	0.33238313	0.33238313	0.33238313	0.33238313	0.33238313	0.33238313	0.33238313	0.33238313	0.33238313	0.33238313	0.33238313	0.33238313	0.33238313	0.33238313	0.33238313	0.33238313	0.33238313	0.33238313	0.33238313	0.33238313	0.33238313	0.33238313	0.33238313	0.33238313	0.33238313	0.33238313	0.33238313	0.33238313	0.33238313	0.33238313
¸ßË¹°×ÔëÉù´¦Àí (217).mp3	0.1391345	0.1391345	0.1391345	0.1391345	0.1391345	0.1391345	0.1391345	0.1391345	0.1391345	0.1391345	0.1391345	0.1391345	0.1391345	0.1391345	0.1391345	0.1391345	0.1391345	0.1391345	0.1391345	0.1391345	0.1391345	0.1391345	0.1391345	0.1391345	0.1391345	0.1391345	0.1391345	0.1391345	0.1391345	0.1391345	0.1391345	0.1391345	0.1391345	0.1391345	0.1391345	0.1391345	0.1391345	0.1391345	0.1391345	0.1391345	0.1391345	0.1391345	0.1391345	0.1391345	0.1391345	0.1391345	0.1391345	0.1391345	0.1391345
¸ßË¹°×ÔëÉù´¦Àí (218).mp3	0.4023069	0.4023069	0.4023069	0.4023069	0.4023069	0.4023069	0.4023069	0.4023069	0.4023069	0.4023069	0.4023069	0.4023069	0.4023069	0.4023069	0.4023069	0.4023069	0.4023069	0.4023069	0.4023069	0.4023069	0.4023069	0.4023069	0.4023069	0.4023069	0.4023069	0.4023069	0.4023069	0.4023069	0.4023069	0.4023069	0.4023069	0.4023069	0.4023069	0.4023069	0.4023069	0.4023069	0.4023069	0.4023069	0.4023069	0.4023069	0.4023069	0.4023069	0.4023069	0.4023069	0.4023069	0.4023069	0.4023069	0.4023069	0.4023069
¸ßË¹°×ÔëÉù´¦Àí (219).mp3	0.30668667	0.30668667	0.30668667	0.30668667	0.30668667	0.30668667	0.30668667	0.30668667	0.30668667	0.30668667	0.30668667	0.30668667	0.30668667	0.30668667	0.30668667	0.30668667	0.30668667	0.30668667	0.30668667	0.30668667	0.30668667	0.30668667	0.30668667	0.30668667	0.30668667	0.30668667	0.30668667	0.30668667	0.30668667	0.30668667	0.30668667	0.30668667	0.30668667	0.30668667	0.30668667	0.30668667	0.30668667	0.30668667	0.30668667	0.30668667	0.30668667	0.30668667	0.30668667	0.30668667	0.30668667	0.30668667	0.30668667	0.30668667	0.30668667
¸ßË¹°×ÔëÉù´¦Àí (220).mp3	0.44887045	0.44887045	0.44887045	0.44887045	0.44887045	0.44887045	0.44887045	0.44887045	0.44887045	0.44887045	0.44887045	0.44887045	0.44887045	0.44887045	0.44887045	0.44887045	0.44887045	0.44887045	0.44887045	0.44887045	0.44887045	0.44887045	0.44887045	0.44887045	0.44887045	0.44887045	0.44887045	0.44887045	0.44887045	0.44887045	0.44887045	0.44887045	0.44887045	0.44887045	0.44887045	0.44887045	0.44887045	0.44887045	0.44887045	0.44887045	0.44887045	0.44887045	0.44887045	0.44887045	0.44887045	0.44887045	0.44887045	0.44887045	0.44887045
¸ßË¹°×ÔëÉù´¦Àí (221).mp3	0.16698152	0.16698152	0.16698152	0.16698152	0.16698152	0.16698152	0.16698152	0.16698152	0.16698152	0.16698152	0.16698152	0.16698152	0.16698152	0.16698152	0.16698152	0.16698152	0.16698152	0.16698152	0.16698152	0.16698152	0.16698152	0.16698152	0.16698152	0.16698152	0.16698152	0.16698152	0.16698152	0.16698152	0.16698152	0.16698152	0.16698152	0.16698152	0.16698152	0.16698152	0.16698152	0.16698152	0.16698152	0.16698152	0.16698152	0.16698152	0.16698152	0.16698152	0.16698152	0.16698152	0.16698152	0.16698152	0.16698152	0.16698152	0.16698152
¸ßË¹°×ÔëÉù´¦Àí (222).mp3	0.20709082	0.20709082	0.20709082	0.20709082	0.20709082	0.20709082	0.20709082	0.20709082	0.20709082	0.20709082	0.20709082	0.20709082	0.20709082	0.20709082	0.20709082	0.20709082	0.20709082	0.20709082	0.20709082	0.20709082	0.20709082	0.20709082	0.20709082	0.20709082	0.20709082	0.20709082	0.20709082	0.20709082	0.20709082	0.20709082	0.20709082	0.20709082	0.20709082	0.20709082	0.20709082	0.20709082	0.20709082	0.20709082	0.20709082	0.20709082	0.20709082	0.20709082	0.20709082	0.20709082	0.20709082	0.20709082	0.20709082	0.20709082	0.20709082
¸ßË¹°×ÔëÉù´¦Àí (223).mp3	0.3126919	0.3126919	0.3126919	0.3126919	0.3126919	0.3126919	0.3126919	0.3126919	0.3126919	0.3126919	0.3126919	0.3126919	0.3126919	0.3126919	0.3126919	0.3126919	0.3126919	0.3126919	0.3126919	0.3126919	0.3126919	0.3126919	0.3126919	0.3126919	0.3126919	0.3126919	0.3126919	0.3126919	0.3126919	0.3126919	0.3126919	0.3126919	0.3126919	0.3126919	0.3126919	0.3126919	0.3126919	0.3126919	0.3126919	0.3126919	0.3126919	0.3126919	0.3126919	0.3126919	0.3126919	0.3126919	0.3126919	0.3126919	0.3126919
¸ßË¹°×ÔëÉù´¦Àí (224).mp3	0.13744958	0.13744958	0.13744958	0.13744958	0.13744958	0.13744958	0.13744958	0.13744958	0.13744958	0.13744958	0.13744958	0.13744958	0.13744958	0.13744958	0.13744958	0.13744958	0.13744958	0.13744958	0.13744958	0.13744958	0.13744958	0.13744958	0.13744958	0.13744958	0.13744958	0.13744958	0.13744958	0.13744958	0.13744958	0.13744958	0.13744958	0.13744958	0.13744958	0.13744958	0.13744958	0.13744958	0.13744958	0.13744958	0.13744958	0.13744958	0.13744958	0.13744958	0.13744958	0.13744958	0.13744958	0.13744958	0.13744958	0.13744958	0.13744958
¸ßË¹°×ÔëÉù´¦Àí (225).mp3	0.26334718	0.26334718	0.26334718	0.26334718	0.26334718	0.26334718	0.26334718	0.26334718	0.26334718	0.26334718	0.26334718	0.26334718	0.26334718	0.26334718	0.26334718	0.26334718	0.26334718	0.26334718	0.26334718	0.26334718	0.26334718	0.26334718	0.26334718	0.26334718	0.26334718	0.26334718	0.26334718	0.26334718	0.26334718	0.26334718	0.26334718	0.26334718	0.26334718	0.26334718	0.26334718	0.26334718	0.26334718	0.26334718	0.26334718	0.26334718	0.26334718	0.26334718	0.26334718	0.26334718	0.26334718	0.26334718	0.26334718	0.26334718	0.26334718
¸ßË¹°×ÔëÉù´¦Àí (226).mp3	0.2301613	0.2301613	0.2301613	0.2301613	0.2301613	0.2301613	0.2301613	0.2301613	0.2301613	0.2301613	0.2301613	0.2301613	0.2301613	0.2301613	0.2301613	0.2301613	0.2301613	0.2301613	0.2301613	0.2301613	0.2301613	0.2301613	0.2301613	0.2301613	0.2301613	0.2301613	0.2301613	0.2301613	0.2301613	0.2301613	0.2301613	0.2301613	0.2301613	0.2301613	0.2301613	0.2301613	0.2301613	0.2301613	0.2301613	0.2301613	0.2301613	0.2301613	0.2301613	0.2301613	0.2301613	0.2301613	0.2301613	0.2301613	0.2301613
¸ßË¹°×ÔëÉù´¦Àí (227).mp3	0.17693412	0.17693412	0.17693412	0.17693412	0.17693412	0.17693412	0.17693412	0.17693412	0.17693412	0.17693412	0.17693412	0.17693412	0.17693412	0.17693412	0.17693412	0.17693412	0.17693412	0.17693412	0.17693412	0.17693412	0.17693412	0.17693412	0.17693412	0.17693412	0.17693412	0.17693412	0.17693412	0.17693412	0.17693412	0.17693412	0.17693412	0.17693412	0.17693412	0.17693412	0.17693412	0.17693412	0.17693412	0.17693412	0.17693412	0.17693412	0.17693412	0.17693412	0.17693412	0.17693412	0.17693412	0.17693412	0.17693412	0.17693412	0.17693412
¸ßË¹°×ÔëÉù´¦Àí (228).mp3	0.31202963	0.31202963	0.31202963	0.31202963	0.31202963	0.31202963	0.31202963	0.31202963	0.31202963	0.31202963	0.31202963	0.31202963	0.31202963	0.31202963	0.31202963	0.31202963	0.31202963	0.31202963	0.31202963	0.31202963	0.31202963	0.31202963	0.31202963	0.31202963	0.31202963	0.31202963	0.31202963	0.31202963	0.31202963	0.31202963	0.31202963	0.31202963	0.31202963	0.31202963	0.31202963	0.31202963	0.31202963	0.31202963	0.31202963	0.31202963	0.31202963	0.31202963	0.31202963	0.31202963	0.31202963	0.31202963	0.31202963	0.31202963	0.31202963
¸ßË¹°×ÔëÉù´¦Àí (229).mp3	0.122956276	0.122956276	0.122956276	0.122956276	0.122956276	0.122956276	0.122956276	0.122956276	0.122956276	0.122956276	0.122956276	0.122956276	0.122956276	0.122956276	0.122956276	0.122956276	0.122956276	0.122956276	0.122956276	0.122956276	0.122956276	0.122956276	0.122956276	0.122956276	0.122956276	0.122956276	0.122956276	0.122956276	0.122956276	0.122956276	0.122956276	0.122956276	0.122956276	0.122956276	0.122956276	0.122956276	0.122956276	0.122956276	0.122956276	0.122956276	0.122956276	0.122956276	0.122956276	0.122956276	0.122956276	0.122956276	0.122956276	0.122956276	0.122956276
¸ßË¹°×ÔëÉù´¦Àí (230).mp3	0.3074879	0.3074879	0.3074879	0.3074879	0.3074879	0.3074879	0.3074879	0.3074879	0.3074879	0.3074879	0.3074879	0.3074879	0.3074879	0.3074879	0.3074879	0.3074879	0.3074879	0.3074879	0.3074879	0.3074879	0.3074879	0.3074879	0.3074879	0.3074879	0.3074879	0.3074879	0.3074879	0.3074879	0.3074879	0.3074879	0.3074879	0.3074879	0.3074879	0.3074879	0.3074879	0.3074879	0.3074879	0.3074879	0.3074879	0.3074879	0.3074879	0.3074879	0.3074879	0.3074879	0.3074879	0.3074879	0.3074879	0.3074879	0.3074879
¸ßË¹°×ÔëÉù´¦Àí (231).mp3	0.19695057	0.19695057	0.19695057	0.19695057	0.19695057	0.19695057	0.19695057	0.19695057	0.19695057	0.19695057	0.19695057	0.19695057	0.19695057	0.19695057	0.19695057	0.19695057	0.19695057	0.19695057	0.19695057	0.19695057	0.19695057	0.19695057	0.19695057	0.19695057	0.19695057	0.19695057	0.19695057	0.19695057	0.19695057	0.19695057	0.19695057	0.19695057	0.19695057	0.19695057	0.19695057	0.19695057	0.19695057	0.19695057	0.19695057	0.19695057	0.19695057	0.19695057	0.19695057	0.19695057	0.19695057	0.19695057	0.19695057	0.19695057	0.19695057
¸ßË¹°×ÔëÉù´¦Àí (232).mp3	0.35073623	0.35073623	0.35073623	0.35073623	0.35073623	0.35073623	0.35073623	0.35073623	0.35073623	0.35073623	0.35073623	0.35073623	0.35073623	0.35073623	0.35073623	0.35073623	0.35073623	0.35073623	0.35073623	0.35073623	0.35073623	0.35073623	0.35073623	0.35073623	0.35073623	0.35073623	0.35073623	0.35073623	0.35073623	0.35073623	0.35073623	0.35073623	0.35073623	0.35073623	0.35073623	0.35073623	0.35073623	0.35073623	0.35073623	0.35073623	0.35073623	0.35073623	0.35073623	0.35073623	0.35073623	0.35073623	0.35073623	0.35073623	0.35073623
¸ßË¹°×ÔëÉù´¦Àí (233).mp3	0.18176827	0.18176827	0.18176827	0.18176827	0.18176827	0.18176827	0.18176827	0.18176827	0.18176827	0.18176827	0.18176827	0.18176827	0.18176827	0.18176827	0.18176827	0.18176827	0.18176827	0.18176827	0.18176827	0.18176827	0.18176827	0.18176827	0.18176827	0.18176827	0.18176827	0.18176827	0.18176827	0.18176827	0.18176827	0.18176827	0.18176827	0.18176827	0.18176827	0.18176827	0.18176827	0.18176827	0.18176827	0.18176827	0.18176827	0.18176827	0.18176827	0.18176827	0.18176827	0.18176827	0.18176827	0.18176827	0.18176827	0.18176827	0.18176827
¸ßË¹°×ÔëÉù´¦Àí (234).mp3	0.34704033	0.34704033	0.34704033	0.34704033	0.34704033	0.34704033	0.34704033	0.34704033	0.34704033	0.34704033	0.34704033	0.34704033	0.34704033	0.34704033	0.34704033	0.34704033	0.34704033	0.34704033	0.34704033	0.34704033	0.34704033	0.34704033	0.34704033	0.34704033	0.34704033	0.34704033	0.34704033	0.34704033	0.34704033	0.34704033	0.34704033	0.34704033	0.34704033	0.34704033	0.34704033	0.34704033	0.34704033	0.34704033	0.34704033	0.34704033	0.34704033	0.34704033	0.34704033	0.34704033	0.34704033	0.34704033	0.34704033	0.34704033	0.34704033
¸ßË¹°×ÔëÉù´¦Àí (235).mp3	0.16249007	0.16249007	0.16249007	0.16249007	0.16249007	0.16249007	0.16249007	0.16249007	0.16249007	0.16249007	0.16249007	0.16249007	0.16249007	0.16249007	0.16249007	0.16249007	0.16249007	0.16249007	0.16249007	0.16249007	0.16249007	0.16249007	0.16249007	0.16249007	0.16249007	0.16249007	0.16249007	0.16249007	0.16249007	0.16249007	0.16249007	0.16249007	0.16249007	0.16249007	0.16249007	0.16249007	0.16249007	0.16249007	0.16249007	0.16249007	0.16249007	0.16249007	0.16249007	0.16249007	0.16249007	0.16249007	0.16249007	0.16249007	0.16249007
¸ßË¹°×ÔëÉù´¦Àí (236).mp3	0.38775995	0.38775995	0.38775995	0.38775995	0.38775995	0.38775995	0.38775995	0.38775995	0.38775995	0.38775995	0.38775995	0.38775995	0.38775995	0.38775995	0.38775995	0.38775995	0.38775995	0.38775995	0.38775995	0.38775995	0.38775995	0.38775995	0.38775995	0.38775995	0.38775995	0.38775995	0.38775995	0.38775995	0.38775995	0.38775995	0.38775995	0.38775995	0.38775995	0.38775995	0.38775995	0.38775995	0.38775995	0.38775995	0.38775995	0.38775995	0.38775995	0.38775995	0.38775995	0.38775995	0.38775995	0.38775995	0.38775995	0.38775995	0.38775995
¸ßË¹°×ÔëÉù´¦Àí (237).mp3	0.1699626	0.1699626	0.1699626	0.1699626	0.1699626	0.1699626	0.1699626	0.1699626	0.1699626	0.1699626	0.1699626	0.1699626	0.1699626	0.1699626	0.1699626	0.1699626	0.1699626	0.1699626	0.1699626	0.1699626	0.1699626	0.1699626	0.1699626	0.1699626	0.1699626	0.1699626	0.1699626	0.1699626	0.1699626	0.1699626	0.1699626	0.1699626	0.1699626	0.1699626	0.1699626	0.1699626	0.1699626	0.1699626	0.1699626	0.1699626	0.1699626	0.1699626	0.1699626	0.1699626	0.1699626	0.1699626	0.1699626	0.1699626	0.1699626
¸ßË¹°×ÔëÉù´¦Àí (238).mp3	0.24942943	0.24942943	0.24942943	0.24942943	0.24942943	0.24942943	0.24942943	0.24942943	0.24942943	0.24942943	0.24942943	0.24942943	0.24942943	0.24942943	0.24942943	0.24942943	0.24942943	0.24942943	0.24942943	0.24942943	0.24942943	0.24942943	0.24942943	0.24942943	0.24942943	0.24942943	0.24942943	0.24942943	0.24942943	0.24942943	0.24942943	0.24942943	0.24942943	0.24942943	0.24942943	0.24942943	0.24942943	0.24942943	0.24942943	0.24942943	0.24942943	0.24942943	0.24942943	0.24942943	0.24942943	0.24942943	0.24942943	0.24942943	0.24942943
¸ßË¹°×ÔëÉù´¦Àí (239).mp3	0.32880726	0.32880726	0.32880726	0.32880726	0.32880726	0.32880726	0.32880726	0.32880726	0.32880726	0.32880726	0.32880726	0.32880726	0.32880726	0.32880726	0.32880726	0.32880726	0.32880726	0.32880726	0.32880726	0.32880726	0.32880726	0.32880726	0.32880726	0.32880726	0.32880726	0.32880726	0.32880726	0.32880726	0.32880726	0.32880726	0.32880726	0.32880726	0.32880726	0.32880726	0.32880726	0.32880726	0.32880726	0.32880726	0.32880726	0.32880726	0.32880726	0.32880726	0.32880726	0.32880726	0.32880726	0.32880726	0.32880726	0.32880726	0.32880726
¸ßË¹°×ÔëÉù´¦Àí (240).mp3	0.36787072	0.36787072	0.36787072	0.36787072	0.36787072	0.36787072	0.36787072	0.36787072	0.36787072	0.36787072	0.36787072	0.36787072	0.36787072	0.36787072	0.36787072	0.36787072	0.36787072	0.36787072	0.36787072	0.36787072	0.36787072	0.36787072	0.36787072	0.36787072	0.36787072	0.36787072	0.36787072	0.36787072	0.36787072	0.36787072	0.36787072	0.36787072	0.36787072	0.36787072	0.36787072	0.36787072	0.36787072	0.36787072	0.36787072	0.36787072	0.36787072	0.36787072	0.36787072	0.36787072	0.36787072	0.36787072	0.36787072	0.36787072	0.36787072
¸ßË¹°×ÔëÉù´¦Àí (241).mp3	0.39679936	0.39679936	0.39679936	0.39679936	0.39679936	0.39679936	0.39679936	0.39679936	0.39679936	0.39679936	0.39679936	0.39679936	0.39679936	0.39679936	0.39679936	0.39679936	0.39679936	0.39679936	0.39679936	0.39679936	0.39679936	0.39679936	0.39679936	0.39679936	0.39679936	0.39679936	0.39679936	0.39679936	0.39679936	0.39679936	0.39679936	0.39679936	0.39679936	0.39679936	0.39679936	0.39679936	0.39679936	0.39679936	0.39679936	0.39679936	0.39679936	0.39679936	0.39679936	0.39679936	0.39679936	0.39679936	0.39679936	0.39679936	0.39679936
¸ßË¹°×ÔëÉù´¦Àí (242).mp3	0.11958837	0.11958837	0.11958837	0.11958837	0.11958837	0.11958837	0.11958837	0.11958837	0.11958837	0.11958837	0.11958837	0.11958837	0.11958837	0.11958837	0.11958837	0.11958837	0.11958837	0.11958837	0.11958837	0.11958837	0.11958837	0.11958837	0.11958837	0.11958837	0.11958837	0.11958837	0.11958837	0.11958837	0.11958837	0.11958837	0.11958837	0.11958837	0.11958837	0.11958837	0.11958837	0.11958837	0.11958837	0.11958837	0.11958837	0.11958837	0.11958837	0.11958837	0.11958837	0.11958837	0.11958837	0.11958837	0.11958837	0.11958837	0.11958837
¸ßË¹°×ÔëÉù´¦Àí (243).mp3	0.38634035	0.38634035	0.38634035	0.38634035	0.38634035	0.38634035	0.38634035	0.38634035	0.38634035	0.38634035	0.38634035	0.38634035	0.38634035	0.38634035	0.38634035	0.38634035	0.38634035	0.38634035	0.38634035	0.38634035	0.38634035	0.38634035	0.38634035	0.38634035	0.38634035	0.38634035	0.38634035	0.38634035	0.38634035	0.38634035	0.38634035	0.38634035	0.38634035	0.38634035	0.38634035	0.38634035	0.38634035	0.38634035	0.38634035	0.38634035	0.38634035	0.38634035	0.38634035	0.38634035	0.38634035	0.38634035	0.38634035	0.38634035	0.38634035
¸ßË¹°×ÔëÉù´¦Àí (244).mp3	0.37058398	0.37058398	0.37058398	0.37058398	0.37058398	0.37058398	0.37058398	0.37058398	0.37058398	0.37058398	0.37058398	0.37058398	0.37058398	0.37058398	0.37058398	0.37058398	0.37058398	0.37058398	0.37058398	0.37058398	0.37058398	0.37058398	0.37058398	0.37058398	0.37058398	0.37058398	0.37058398	0.37058398	0.37058398	0.37058398	0.37058398	0.37058398	0.37058398	0.37058398	0.37058398	0.37058398	0.37058398	0.37058398	0.37058398	0.37058398	0.37058398	0.37058398	0.37058398	0.37058398	0.37058398	0.37058398	0.37058398	0.37058398	0.37058398
¸ßË¹°×ÔëÉù´¦Àí (245).mp3	0.15805836	0.15805836	0.15805836	0.15805836	0.15805836	0.15805836	0.15805836	0.15805836	0.15805836	0.15805836	0.15805836	0.15805836	0.15805836	0.15805836	0.15805836	0.15805836	0.15805836	0.15805836	0.15805836	0.15805836	0.15805836	0.15805836	0.15805836	0.15805836	0.15805836	0.15805836	0.15805836	0.15805836	0.15805836	0.15805836	0.15805836	0.15805836	0.15805836	0.15805836	0.15805836	0.15805836	0.15805836	0.15805836	0.15805836	0.15805836	0.15805836	0.15805836	0.15805836	0.15805836	0.15805836	0.15805836	0.15805836	0.15805836	0.15805836
¸ßË¹°×ÔëÉù´¦Àí (246).mp3	0.37300357	0.37300357	0.37300357	0.37300357	0.37300357	0.37300357	0.37300357	0.37300357	0.37300357	0.37300357	0.37300357	0.37300357	0.37300357	0.37300357	0.37300357	0.37300357	0.37300357	0.37300357	0.37300357	0.37300357	0.37300357	0.37300357	0.37300357	0.37300357	0.37300357	0.37300357	0.37300357	0.37300357	0.37300357	0.37300357	0.37300357	0.37300357	0.37300357	0.37300357	0.37300357	0.37300357	0.37300357	0.37300357	0.37300357	0.37300357	0.37300357	0.37300357	0.37300357	0.37300357	0.37300357	0.37300357	0.37300357	0.37300357	0.37300357
¸ßË¹°×ÔëÉù´¦Àí (247).mp3	0.21884236	0.21884236	0.21884236	0.21884236	0.21884236	0.21884236	0.21884236	0.21884236	0.21884236	0.21884236	0.21884236	0.21884236	0.21884236	0.21884236	0.21884236	0.21884236	0.21884236	0.21884236	0.21884236	0.21884236	0.21884236	0.21884236	0.21884236	0.21884236	0.21884236	0.21884236	0.21884236	0.21884236	0.21884236	0.21884236	0.21884236	0.21884236	0.21884236	0.21884236	0.21884236	0.21884236	0.21884236	0.21884236	0.21884236	0.21884236	0.21884236	0.21884236	0.21884236	0.21884236	0.21884236	0.21884236	0.21884236	0.21884236	0.21884236
¸ßË¹°×ÔëÉù´¦Àí (248).mp3	0.39310554	0.39310554	0.39310554	0.39310554	0.39310554	0.39310554	0.39310554	0.39310554	0.39310554	0.39310554	0.39310554	0.39310554	0.39310554	0.39310554	0.39310554	0.39310554	0.39310554	0.39310554	0.39310554	0.39310554	0.39310554	0.39310554	0.39310554	0.39310554	0.39310554	0.39310554	0.39310554	0.39310554	0.39310554	0.39310554	0.39310554	0.39310554	0.39310554	0.39310554	0.39310554	0.39310554	0.39310554	0.39310554	0.39310554	0.39310554	0.39310554	0.39310554	0.39310554	0.39310554	0.39310554	0.39310554	0.39310554	0.39310554	0.39310554
¸ßË¹°×ÔëÉù´¦Àí (249).mp3	0.26939896	0.26939896	0.26939896	0.26939896	0.26939896	0.26939896	0.26939896	0.26939896	0.26939896	0.26939896	0.26939896	0.26939896	0.26939896	0.26939896	0.26939896	0.26939896	0.26939896	0.26939896	0.26939896	0.26939896	0.26939896	0.26939896	0.26939896	0.26939896	0.26939896	0.26939896	0.26939896	0.26939896	0.26939896	0.26939896	0.26939896	0.26939896	0.26939896	0.26939896	0.26939896	0.26939896	0.26939896	0.26939896	0.26939896	0.26939896	0.26939896	0.26939896	0.26939896	0.26939896	0.26939896	0.26939896	0.26939896	0.26939896	0.26939896
¸ßË¹°×ÔëÉù´¦Àí (250).mp3	0.34127718	0.34127718	0.34127718	0.34127718	0.34127718	0.34127718	0.34127718	0.34127718	0.34127718	0.34127718	0.34127718	0.34127718	0.34127718	0.34127718	0.34127718	0.34127718	0.34127718	0.34127718	0.34127718	0.34127718	0.34127718	0.34127718	0.34127718	0.34127718	0.34127718	0.34127718	0.34127718	0.34127718	0.34127718	0.34127718	0.34127718	0.34127718	0.34127718	0.34127718	0.34127718	0.34127718	0.34127718	0.34127718	0.34127718	0.34127718	0.34127718	0.34127718	0.34127718	0.34127718	0.34127718	0.34127718	0.34127718	0.34127718	0.34127718
¸ßË¹°×ÔëÉù´¦Àí (251).mp3	0.23958719	0.23958719	0.23958719	0.23958719	0.23958719	0.23958719	0.23958719	0.23958719	0.23958719	0.23958719	0.23958719	0.23958719	0.23958719	0.23958719	0.23958719	0.23958719	0.23958719	0.23958719	0.23958719	0.23958719	0.23958719	0.23958719	0.23958719	0.23958719	0.23958719	0.23958719	0.23958719	0.23958719	0.23958719	0.23958719	0.23958719	0.23958719	0.23958719	0.23958719	0.23958719	0.23958719	0.23958719	0.23958719	0.23958719	0.23958719	0.23958719	0.23958719	0.23958719	0.23958719	0.23958719	0.23958719	0.23958719	0.23958719	0.23958719
¸ßË¹°×ÔëÉù´¦Àí (252).mp3	0.26123762	0.26123762	0.26123762	0.26123762	0.26123762	0.26123762	0.26123762	0.26123762	0.26123762	0.26123762	0.26123762	0.26123762	0.26123762	0.26123762	0.26123762	0.26123762	0.26123762	0.26123762	0.26123762	0.26123762	0.26123762	0.26123762	0.26123762	0.26123762	0.26123762	0.26123762	0.26123762	0.26123762	0.26123762	0.26123762	0.26123762	0.26123762	0.26123762	0.26123762	0.26123762	0.26123762	0.26123762	0.26123762	0.26123762	0.26123762	0.26123762	0.26123762	0.26123762	0.26123762	0.26123762	0.26123762	0.26123762	0.26123762	0.26123762
¸ßË¹°×ÔëÉù´¦Àí (253).mp3	-0.17098674	-0.17098674	-0.17098674	-0.17098674	-0.17098674	-0.17098674	-0.17098674	-0.17098674	-0.17098674	-0.17098674	-0.17098674	-0.17098674	-0.17098674	-0.17098674	-0.17098674	-0.17098674	-0.17098674	-0.17098674	-0.17098674	-0.17098674	-0.17098674	-0.17098674	-0.17098674	-0.17098674	-0.17098674	-0.17098674	-0.17098674	-0.17098674	-0.17098674	-0.17098674	-0.17098674	-0.17098674	-0.17098674	-0.17098674	-0.17098674	-0.17098674	-0.17098674	-0.17098674	-0.17098674	-0.17098674	-0.17098674	-0.17098674	-0.17098674	-0.17098674	-0.17098674	-0.17098674	-0.17098674	-0.17098674	-0.17098674
¸ßË¹°×ÔëÉù´¦Àí (254).mp3	0.06115157	0.06115157	0.06115157	0.06115157	0.06115157	0.06115157	0.06115157	0.06115157	0.06115157	0.06115157	0.06115157	0.06115157	0.06115157	0.06115157	0.06115157	0.06115157	0.06115157	0.06115157	0.06115157	0.06115157	0.06115157	0.06115157	0.06115157	0.06115157	0.06115157	0.06115157	0.06115157	0.06115157	0.06115157	0.06115157	0.06115157	0.06115157	0.06115157	0.06115157	0.06115157	0.06115157	0.06115157	0.06115157	0.06115157	0.06115157	0.06115157	0.06115157	0.06115157	0.06115157	0.06115157	0.06115157	0.06115157	0.06115157	0.06115157
¸ßË¹°×ÔëÉù´¦Àí (255).mp3	0.42912748	0.42912748	0.42912748	0.42912748	0.42912748	0.42912748	0.42912748	0.42912748	0.42912748	0.42912748	0.42912748	0.42912748	0.42912748	0.42912748	0.42912748	0.42912748	0.42912748	0.42912748	0.42912748	0.42912748	0.42912748	0.42912748	0.42912748	0.42912748	0.42912748	0.42912748	0.42912748	0.42912748	0.42912748	0.42912748	0.42912748	0.42912748	0.42912748	0.42912748	0.42912748	0.42912748	0.42912748	0.42912748	0.42912748	0.42912748	0.42912748	0.42912748	0.42912748	0.42912748	0.42912748	0.42912748	0.42912748	0.42912748	0.42912748
¸ßË¹°×ÔëÉù´¦Àí (256).mp3	0.29539678	0.29539678	0.29539678	0.29539678	0.29539678	0.29539678	0.29539678	0.29539678	0.29539678	0.29539678	0.29539678	0.29539678	0.29539678	0.29539678	0.29539678	0.29539678	0.29539678	0.29539678	0.29539678	0.29539678	0.29539678	0.29539678	0.29539678	0.29539678	0.29539678	0.29539678	0.29539678	0.29539678	0.29539678	0.29539678	0.29539678	0.29539678	0.29539678	0.29539678	0.29539678	0.29539678	0.29539678	0.29539678	0.29539678	0.29539678	0.29539678	0.29539678	0.29539678	0.29539678	0.29539678	0.29539678	0.29539678	0.29539678	0.29539678
¸ßË¹°×ÔëÉù´¦Àí (257).mp3	0.18562466	0.18562466	0.18562466	0.18562466	0.18562466	0.18562466	0.18562466	0.18562466	0.18562466	0.18562466	0.18562466	0.18562466	0.18562466	0.18562466	0.18562466	0.18562466	0.18562466	0.18562466	0.18562466	0.18562466	0.18562466	0.18562466	0.18562466	0.18562466	0.18562466	0.18562466	0.18562466	0.18562466	0.18562466	0.18562466	0.18562466	0.18562466	0.18562466	0.18562466	0.18562466	0.18562466	0.18562466	0.18562466	0.18562466	0.18562466	0.18562466	0.18562466	0.18562466	0.18562466	0.18562466	0.18562466	0.18562466	0.18562466	0.18562466
¸ßË¹°×ÔëÉù´¦Àí (258).mp3	0.0872805	0.0872805	0.0872805	0.0872805	0.0872805	0.0872805	0.0872805	0.0872805	0.0872805	0.0872805	0.0872805	0.0872805	0.0872805	0.0872805	0.0872805	0.0872805	0.0872805	0.0872805	0.0872805	0.0872805	0.0872805	0.0872805	0.0872805	0.0872805	0.0872805	0.0872805	0.0872805	0.0872805	0.0872805	0.0872805	0.0872805	0.0872805	0.0872805	0.0872805	0.0872805	0.0872805	0.0872805	0.0872805	0.0872805	0.0872805	0.0872805	0.0872805	0.0872805	0.0872805	0.0872805	0.0872805	0.0872805	0.0872805	0.0872805
¸ßË¹°×ÔëÉù´¦Àí (259).mp3	0.24006563	0.24006563	0.24006563	0.24006563	0.24006563	0.24006563	0.24006563	0.24006563	0.24006563	0.24006563	0.24006563	0.24006563	0.24006563	0.24006563	0.24006563	0.24006563	0.24006563	0.24006563	0.24006563	0.24006563	0.24006563	0.24006563	0.24006563	0.24006563	0.24006563	0.24006563	0.24006563	0.24006563	0.24006563	0.24006563	0.24006563	0.24006563	0.24006563	0.24006563	0.24006563	0.24006563	0.24006563	0.24006563	0.24006563	0.24006563	0.24006563	0.24006563	0.24006563	0.24006563	0.24006563	0.24006563	0.24006563	0.24006563	0.24006563
¸ßË¹°×ÔëÉù´¦Àí (260).mp3	0.28240782	0.28240782	0.28240782	0.28240782	0.28240782	0.28240782	0.28240782	0.28240782	0.28240782	0.28240782	0.28240782	0.28240782	0.28240782	0.28240782	0.28240782	0.28240782	0.28240782	0.28240782	0.28240782	0.28240782	0.28240782	0.28240782	0.28240782	0.28240782	0.28240782	0.28240782	0.28240782	0.28240782	0.28240782	0.28240782	0.28240782	0.28240782	0.28240782	0.28240782	0.28240782	0.28240782	0.28240782	0.28240782	0.28240782	0.28240782	0.28240782	0.28240782	0.28240782	0.28240782	0.28240782	0.28240782	0.28240782	0.28240782	0.28240782
¸ßË¹°×ÔëÉù´¦Àí (261).mp3	0.32094628	0.32094628	0.32094628	0.32094628	0.32094628	0.32094628	0.32094628	0.32094628	0.32094628	0.32094628	0.32094628	0.32094628	0.32094628	0.32094628	0.32094628	0.32094628	0.32094628	0.32094628	0.32094628	0.32094628	0.32094628	0.32094628	0.32094628	0.32094628	0.32094628	0.32094628	0.32094628	0.32094628	0.32094628	0.32094628	0.32094628	0.32094628	0.32094628	0.32094628	0.32094628	0.32094628	0.32094628	0.32094628	0.32094628	0.32094628	0.32094628	0.32094628	0.32094628	0.32094628	0.32094628	0.32094628	0.32094628	0.32094628	0.32094628
¸ßË¹°×ÔëÉù´¦Àí (262).mp3	0.30024385	0.30024385	0.30024385	0.30024385	0.30024385	0.30024385	0.30024385	0.30024385	0.30024385	0.30024385	0.30024385	0.30024385	0.30024385	0.30024385	0.30024385	0.30024385	0.30024385	0.30024385	0.30024385	0.30024385	0.30024385	0.30024385	0.30024385	0.30024385	0.30024385	0.30024385	0.30024385	0.30024385	0.30024385	0.30024385	0.30024385	0.30024385	0.30024385	0.30024385	0.30024385	0.30024385	0.30024385	0.30024385	0.30024385	0.30024385	0.30024385	0.30024385	0.30024385	0.30024385	0.30024385	0.30024385	0.30024385	0.30024385	0.30024385
¸ßË¹°×ÔëÉù´¦Àí (263).mp3	0.30024734	0.30024734	0.30024734	0.30024734	0.30024734	0.30024734	0.30024734	0.30024734	0.30024734	0.30024734	0.30024734	0.30024734	0.30024734	0.30024734	0.30024734	0.30024734	0.30024734	0.30024734	0.30024734	0.30024734	0.30024734	0.30024734	0.30024734	0.30024734	0.30024734	0.30024734	0.30024734	0.30024734	0.30024734	0.30024734	0.30024734	0.30024734	0.30024734	0.30024734	0.30024734	0.30024734	0.30024734	0.30024734	0.30024734	0.30024734	0.30024734	0.30024734	0.30024734	0.30024734	0.30024734	0.30024734	0.30024734	0.30024734	0.30024734
¸ßË¹°×ÔëÉù´¦Àí (264).mp3	0.39750472	0.39750472	0.39750472	0.39750472	0.39750472	0.39750472	0.39750472	0.39750472	0.39750472	0.39750472	0.39750472	0.39750472	0.39750472	0.39750472	0.39750472	0.39750472	0.39750472	0.39750472	0.39750472	0.39750472	0.39750472	0.39750472	0.39750472	0.39750472	0.39750472	0.39750472	0.39750472	0.39750472	0.39750472	0.39750472	0.39750472	0.39750472	0.39750472	0.39750472	0.39750472	0.39750472	0.39750472	0.39750472	0.39750472	0.39750472	0.39750472	0.39750472	0.39750472	0.39750472	0.39750472	0.39750472	0.39750472	0.39750472	0.39750472
¸ßË¹°×ÔëÉù´¦Àí (265).mp3	0.20115498	0.20115498	0.20115498	0.20115498	0.20115498	0.20115498	0.20115498	0.20115498	0.20115498	0.20115498	0.20115498	0.20115498	0.20115498	0.20115498	0.20115498	0.20115498	0.20115498	0.20115498	0.20115498	0.20115498	0.20115498	0.20115498	0.20115498	0.20115498	0.20115498	0.20115498	0.20115498	0.20115498	0.20115498	0.20115498	0.20115498	0.20115498	0.20115498	0.20115498	0.20115498	0.20115498	0.20115498	0.20115498	0.20115498	0.20115498	0.20115498	0.20115498	0.20115498	0.20115498	0.20115498	0.20115498	0.20115498	0.20115498	0.20115498
¸ßË¹°×ÔëÉù´¦Àí (266).mp3	0.2602821	0.2602821	0.2602821	0.2602821	0.2602821	0.2602821	0.2602821	0.2602821	0.2602821	0.2602821	0.2602821	0.2602821	0.2602821	0.2602821	0.2602821	0.2602821	0.2602821	0.2602821	0.2602821	0.2602821	0.2602821	0.2602821	0.2602821	0.2602821	0.2602821	0.2602821	0.2602821	0.2602821	0.2602821	0.2602821	0.2602821	0.2602821	0.2602821	0.2602821	0.2602821	0.2602821	0.2602821	0.2602821	0.2602821	0.2602821	0.2602821	0.2602821	0.2602821	0.2602821	0.2602821	0.2602821	0.2602821	0.2602821	0.2602821
¸ßË¹°×ÔëÉù´¦Àí (267).mp3	0.11442341	0.11442341	0.11442341	0.11442341	0.11442341	0.11442341	0.11442341	0.11442341	0.11442341	0.11442341	0.11442341	0.11442341	0.11442341	0.11442341	0.11442341	0.11442341	0.11442341	0.11442341	0.11442341	0.11442341	0.11442341	0.11442341	0.11442341	0.11442341	0.11442341	0.11442341	0.11442341	0.11442341	0.11442341	0.11442341	0.11442341	0.11442341	0.11442341	0.11442341	0.11442341	0.11442341	0.11442341	0.11442341	0.11442341	0.11442341	0.11442341	0.11442341	0.11442341	0.11442341	0.11442341	0.11442341	0.11442341	0.11442341	0.11442341
¸ßË¹°×ÔëÉù´¦Àí (268).mp3	0.08661853	0.08661853	0.08661853	0.08661853	0.08661853	0.08661853	0.08661853	0.08661853	0.08661853	0.08661853	0.08661853	0.08661853	0.08661853	0.08661853	0.08661853	0.08661853	0.08661853	0.08661853	0.08661853	0.08661853	0.08661853	0.08661853	0.08661853	0.08661853	0.08661853	0.08661853	0.08661853	0.08661853	0.08661853	0.08661853	0.08661853	0.08661853	0.08661853	0.08661853	0.08661853	0.08661853	0.08661853	0.08661853	0.08661853	0.08661853	0.08661853	0.08661853	0.08661853	0.08661853	0.08661853	0.08661853	0.08661853	0.08661853	0.08661853
¸ßË¹°×ÔëÉù´¦Àí (269).mp3	0.24033535	0.24033535	0.24033535	0.24033535	0.24033535	0.24033535	0.24033535	0.24033535	0.24033535	0.24033535	0.24033535	0.24033535	0.24033535	0.24033535	0.24033535	0.24033535	0.24033535	0.24033535	0.24033535	0.24033535	0.24033535	0.24033535	0.24033535	0.24033535	0.24033535	0.24033535	0.24033535	0.24033535	0.24033535	0.24033535	0.24033535	0.24033535	0.24033535	0.24033535	0.24033535	0.24033535	0.24033535	0.24033535	0.24033535	0.24033535	0.24033535	0.24033535	0.24033535	0.24033535	0.24033535	0.24033535	0.24033535	0.24033535	0.24033535
¸ßË¹°×ÔëÉù´¦Àí (270).mp3	0.33855066	0.33855066	0.33855066	0.33855066	0.33855066	0.33855066	0.33855066	0.33855066	0.33855066	0.33855066	0.33855066	0.33855066	0.33855066	0.33855066	0.33855066	0.33855066	0.33855066	0.33855066	0.33855066	0.33855066	0.33855066	0.33855066	0.33855066	0.33855066	0.33855066	0.33855066	0.33855066	0.33855066	0.33855066	0.33855066	0.33855066	0.33855066	0.33855066	0.33855066	0.33855066	0.33855066	0.33855066	0.33855066	0.33855066	0.33855066	0.33855066	0.33855066	0.33855066	0.33855066	0.33855066	0.33855066	0.33855066	0.33855066	0.33855066
¸ßË¹°×ÔëÉù´¦Àí (271).mp3	0.32847384	0.32847384	0.32847384	0.32847384	0.32847384	0.32847384	0.32847384	0.32847384	0.32847384	0.32847384	0.32847384	0.32847384	0.32847384	0.32847384	0.32847384	0.32847384	0.32847384	0.32847384	0.32847384	0.32847384	0.32847384	0.32847384	0.32847384	0.32847384	0.32847384	0.32847384	0.32847384	0.32847384	0.32847384	0.32847384	0.32847384	0.32847384	0.32847384	0.32847384	0.32847384	0.32847384	0.32847384	0.32847384	0.32847384	0.32847384	0.32847384	0.32847384	0.32847384	0.32847384	0.32847384	0.32847384	0.32847384	0.32847384	0.32847384
¸ßË¹°×ÔëÉù´¦Àí (272).mp3	0.4107693	0.4107693	0.4107693	0.4107693	0.4107693	0.4107693	0.4107693	0.4107693	0.4107693	0.4107693	0.4107693	0.4107693	0.4107693	0.4107693	0.4107693	0.4107693	0.4107693	0.4107693	0.4107693	0.4107693	0.4107693	0.4107693	0.4107693	0.4107693	0.4107693	0.4107693	0.4107693	0.4107693	0.4107693	0.4107693	0.4107693	0.4107693	0.4107693	0.4107693	0.4107693	0.4107693	0.4107693	0.4107693	0.4107693	0.4107693	0.4107693	0.4107693	0.4107693	0.4107693	0.4107693	0.4107693	0.4107693	0.4107693	0.4107693
¸ßË¹°×ÔëÉù´¦Àí (273).mp3	0.36899146	0.36899146	0.36899146	0.36899146	0.36899146	0.36899146	0.36899146	0.36899146	0.36899146	0.36899146	0.36899146	0.36899146	0.36899146	0.36899146	0.36899146	0.36899146	0.36899146	0.36899146	0.36899146	0.36899146	0.36899146	0.36899146	0.36899146	0.36899146	0.36899146	0.36899146	0.36899146	0.36899146	0.36899146	0.36899146	0.36899146	0.36899146	0.36899146	0.36899146	0.36899146	0.36899146	0.36899146	0.36899146	0.36899146	0.36899146	0.36899146	0.36899146	0.36899146	0.36899146	0.36899146	0.36899146	0.36899146	0.36899146	0.36899146
¸ßË¹°×ÔëÉù´¦Àí (274).mp3	0.2532585	0.2532585	0.2532585	0.2532585	0.2532585	0.2532585	0.2532585	0.2532585	0.2532585	0.2532585	0.2532585	0.2532585	0.2532585	0.2532585	0.2532585	0.2532585	0.2532585	0.2532585	0.2532585	0.2532585	0.2532585	0.2532585	0.2532585	0.2532585	0.2532585	0.2532585	0.2532585	0.2532585	0.2532585	0.2532585	0.2532585	0.2532585	0.2532585	0.2532585	0.2532585	0.2532585	0.2532585	0.2532585	0.2532585	0.2532585	0.2532585	0.2532585	0.2532585	0.2532585	0.2532585	0.2532585	0.2532585	0.2532585	0.2532585
¸ßË¹°×ÔëÉù´¦Àí (275).mp3	0.28438607	0.28438607	0.28438607	0.28438607	0.28438607	0.28438607	0.28438607	0.28438607	0.28438607	0.28438607	0.28438607	0.28438607	0.28438607	0.28438607	0.28438607	0.28438607	0.28438607	0.28438607	0.28438607	0.28438607	0.28438607	0.28438607	0.28438607	0.28438607	0.28438607	0.28438607	0.28438607	0.28438607	0.28438607	0.28438607	0.28438607	0.28438607	0.28438607	0.28438607	0.28438607	0.28438607	0.28438607	0.28438607	0.28438607	0.28438607	0.28438607	0.28438607	0.28438607	0.28438607	0.28438607	0.28438607	0.28438607	0.28438607	0.28438607
¸ßË¹°×ÔëÉù´¦Àí (276).mp3	0.24992143	0.24992143	0.24992143	0.24992143	0.24992143	0.24992143	0.24992143	0.24992143	0.24992143	0.24992143	0.24992143	0.24992143	0.24992143	0.24992143	0.24992143	0.24992143	0.24992143	0.24992143	0.24992143	0.24992143	0.24992143	0.24992143	0.24992143	0.24992143	0.24992143	0.24992143	0.24992143	0.24992143	0.24992143	0.24992143	0.24992143	0.24992143	0.24992143	0.24992143	0.24992143	0.24992143	0.24992143	0.24992143	0.24992143	0.24992143	0.24992143	0.24992143	0.24992143	0.24992143	0.24992143	0.24992143	0.24992143	0.24992143	0.24992143
¸ßË¹°×ÔëÉù´¦Àí (277).mp3	0.20114192	0.20114192	0.20114192	0.20114192	0.20114192	0.20114192	0.20114192	0.20114192	0.20114192	0.20114192	0.20114192	0.20114192	0.20114192	0.20114192	0.20114192	0.20114192	0.20114192	0.20114192	0.20114192	0.20114192	0.20114192	0.20114192	0.20114192	0.20114192	0.20114192	0.20114192	0.20114192	0.20114192	0.20114192	0.20114192	0.20114192	0.20114192	0.20114192	0.20114192	0.20114192	0.20114192	0.20114192	0.20114192	0.20114192	0.20114192	0.20114192	0.20114192	0.20114192	0.20114192	0.20114192	0.20114192	0.20114192	0.20114192	0.20114192
¸ßË¹°×ÔëÉù´¦Àí (278).mp3	0.3459794	0.3459794	0.3459794	0.3459794	0.3459794	0.3459794	0.3459794	0.3459794	0.3459794	0.3459794	0.3459794	0.3459794	0.3459794	0.3459794	0.3459794	0.3459794	0.3459794	0.3459794	0.3459794	0.3459794	0.3459794	0.3459794	0.3459794	0.3459794	0.3459794	0.3459794	0.3459794	0.3459794	0.3459794	0.3459794	0.3459794	0.3459794	0.3459794	0.3459794	0.3459794	0.3459794	0.3459794	0.3459794	0.3459794	0.3459794	0.3459794	0.3459794	0.3459794	0.3459794	0.3459794	0.3459794	0.3459794	0.3459794	0.3459794
¸ßË¹°×ÔëÉù´¦Àí (279).mp3	0.3279027	0.3279027	0.3279027	0.3279027	0.3279027	0.3279027	0.3279027	0.3279027	0.3279027	0.3279027	0.3279027	0.3279027	0.3279027	0.3279027	0.3279027	0.3279027	0.3279027	0.3279027	0.3279027	0.3279027	0.3279027	0.3279027	0.3279027	0.3279027	0.3279027	0.3279027	0.3279027	0.3279027	0.3279027	0.3279027	0.3279027	0.3279027	0.3279027	0.3279027	0.3279027	0.3279027	0.3279027	0.3279027	0.3279027	0.3279027	0.3279027	0.3279027	0.3279027	0.3279027	0.3279027	0.3279027	0.3279027	0.3279027	0.3279027
¸ßË¹°×ÔëÉù´¦Àí (280).mp3	0.38458648	0.38458648	0.38458648	0.38458648	0.38458648	0.38458648	0.38458648	0.38458648	0.38458648	0.38458648	0.38458648	0.38458648	0.38458648	0.38458648	0.38458648	0.38458648	0.38458648	0.38458648	0.38458648	0.38458648	0.38458648	0.38458648	0.38458648	0.38458648	0.38458648	0.38458648	0.38458648	0.38458648	0.38458648	0.38458648	0.38458648	0.38458648	0.38458648	0.38458648	0.38458648	0.38458648	0.38458648	0.38458648	0.38458648	0.38458648	0.38458648	0.38458648	0.38458648	0.38458648	0.38458648	0.38458648	0.38458648	0.38458648	0.38458648
¸ßË¹°×ÔëÉù´¦Àí (281).mp3	0.37632996	0.37632996	0.37632996	0.37632996	0.37632996	0.37632996	0.37632996	0.37632996	0.37632996	0.37632996	0.37632996	0.37632996	0.37632996	0.37632996	0.37632996	0.37632996	0.37632996	0.37632996	0.37632996	0.37632996	0.37632996	0.37632996	0.37632996	0.37632996	0.37632996	0.37632996	0.37632996	0.37632996	0.37632996	0.37632996	0.37632996	0.37632996	0.37632996	0.37632996	0.37632996	0.37632996	0.37632996	0.37632996	0.37632996	0.37632996	0.37632996	0.37632996	0.37632996	0.37632996	0.37632996	0.37632996	0.37632996	0.37632996	0.37632996
¸ßË¹°×ÔëÉù´¦Àí (282).mp3	0.22044933	0.22044933	0.22044933	0.22044933	0.22044933	0.22044933	0.22044933	0.22044933	0.22044933	0.22044933	0.22044933	0.22044933	0.22044933	0.22044933	0.22044933	0.22044933	0.22044933	0.22044933	0.22044933	0.22044933	0.22044933	0.22044933	0.22044933	0.22044933	0.22044933	0.22044933	0.22044933	0.22044933	0.22044933	0.22044933	0.22044933	0.22044933	0.22044933	0.22044933	0.22044933	0.22044933	0.22044933	0.22044933	0.22044933	0.22044933	0.22044933	0.22044933	0.22044933	0.22044933	0.22044933	0.22044933	0.22044933	0.22044933	0.22044933
¸ßË¹°×ÔëÉù´¦Àí (283).mp3	0.28832906	0.28832906	0.28832906	0.28832906	0.28832906	0.28832906	0.28832906	0.28832906	0.28832906	0.28832906	0.28832906	0.28832906	0.28832906	0.28832906	0.28832906	0.28832906	0.28832906	0.28832906	0.28832906	0.28832906	0.28832906	0.28832906	0.28832906	0.28832906	0.28832906	0.28832906	0.28832906	0.28832906	0.28832906	0.28832906	0.28832906	0.28832906	0.28832906	0.28832906	0.28832906	0.28832906	0.28832906	0.28832906	0.28832906	0.28832906	0.28832906	0.28832906	0.28832906	0.28832906	0.28832906	0.28832906	0.28832906	0.28832906	0.28832906
¸ßË¹°×ÔëÉù´¦Àí (284).mp3	0.16208804	0.16208804	0.16208804	0.16208804	0.16208804	0.16208804	0.16208804	0.16208804	0.16208804	0.16208804	0.16208804	0.16208804	0.16208804	0.16208804	0.16208804	0.16208804	0.16208804	0.16208804	0.16208804	0.16208804	0.16208804	0.16208804	0.16208804	0.16208804	0.16208804	0.16208804	0.16208804	0.16208804	0.16208804	0.16208804	0.16208804	0.16208804	0.16208804	0.16208804	0.16208804	0.16208804	0.16208804	0.16208804	0.16208804	0.16208804	0.16208804	0.16208804	0.16208804	0.16208804	0.16208804	0.16208804	0.16208804	0.16208804	0.16208804
¸ßË¹°×ÔëÉù´¦Àí (285).mp3	0.031090729	0.031090729	0.031090729	0.031090729	0.031090729	0.031090729	0.031090729	0.031090729	0.031090729	0.031090729	0.031090729	0.031090729	0.031090729	0.031090729	0.031090729	0.031090729	0.031090729	0.031090729	0.031090729	0.031090729	0.031090729	0.031090729	0.031090729	0.031090729	0.031090729	0.031090729	0.031090729	0.031090729	0.031090729	0.031090729	0.031090729	0.031090729	0.031090729	0.031090729	0.031090729	0.031090729	0.031090729	0.031090729	0.031090729	0.031090729	0.031090729	0.031090729	0.031090729	0.031090729	0.031090729	0.031090729	0.031090729	0.031090729	0.031090729
¸ßË¹°×ÔëÉù´¦Àí (286).mp3	0.33680505	0.33680505	0.33680505	0.33680505	0.33680505	0.33680505	0.33680505	0.33680505	0.33680505	0.33680505	0.33680505	0.33680505	0.33680505	0.33680505	0.33680505	0.33680505	0.33680505	0.33680505	0.33680505	0.33680505	0.33680505	0.33680505	0.33680505	0.33680505	0.33680505	0.33680505	0.33680505	0.33680505	0.33680505	0.33680505	0.33680505	0.33680505	0.33680505	0.33680505	0.33680505	0.33680505	0.33680505	0.33680505	0.33680505	0.33680505	0.33680505	0.33680505	0.33680505	0.33680505	0.33680505	0.33680505	0.33680505	0.33680505	0.33680505
¸ßË¹°×ÔëÉù´¦Àí (287).mp3	0.25439695	0.25439695	0.25439695	0.25439695	0.25439695	0.25439695	0.25439695	0.25439695	0.25439695	0.25439695	0.25439695	0.25439695	0.25439695	0.25439695	0.25439695	0.25439695	0.25439695	0.25439695	0.25439695	0.25439695	0.25439695	0.25439695	0.25439695	0.25439695	0.25439695	0.25439695	0.25439695	0.25439695	0.25439695	0.25439695	0.25439695	0.25439695	0.25439695	0.25439695	0.25439695	0.25439695	0.25439695	0.25439695	0.25439695	0.25439695	0.25439695	0.25439695	0.25439695	0.25439695	0.25439695	0.25439695	0.25439695	0.25439695	0.25439695
¸ßË¹°×ÔëÉù´¦Àí (288).mp3	0.26563078	0.26563078	0.26563078	0.26563078	0.26563078	0.26563078	0.26563078	0.26563078	0.26563078	0.26563078	0.26563078	0.26563078	0.26563078	0.26563078	0.26563078	0.26563078	0.26563078	0.26563078	0.26563078	0.26563078	0.26563078	0.26563078	0.26563078	0.26563078	0.26563078	0.26563078	0.26563078	0.26563078	0.26563078	0.26563078	0.26563078	0.26563078	0.26563078	0.26563078	0.26563078	0.26563078	0.26563078	0.26563078	0.26563078	0.26563078	0.26563078	0.26563078	0.26563078	0.26563078	0.26563078	0.26563078	0.26563078	0.26563078	0.26563078
¸ßË¹°×ÔëÉù´¦Àí (289).mp3	0.48803356	0.48803356	0.48803356	0.48803356	0.48803356	0.48803356	0.48803356	0.48803356	0.48803356	0.48803356	0.48803356	0.48803356	0.48803356	0.48803356	0.48803356	0.48803356	0.48803356	0.48803356	0.48803356	0.48803356	0.48803356	0.48803356	0.48803356	0.48803356	0.48803356	0.48803356	0.48803356	0.48803356	0.48803356	0.48803356	0.48803356	0.48803356	0.48803356	0.48803356	0.48803356	0.48803356	0.48803356	0.48803356	0.48803356	0.48803356	0.48803356	0.48803356	0.48803356	0.48803356	0.48803356	0.48803356	0.48803356	0.48803356	0.48803356
¸ßË¹°×ÔëÉù´¦Àí (290).mp3	0.39738834	0.39738834	0.39738834	0.39738834	0.39738834	0.39738834	0.39738834	0.39738834	0.39738834	0.39738834	0.39738834	0.39738834	0.39738834	0.39738834	0.39738834	0.39738834	0.39738834	0.39738834	0.39738834	0.39738834	0.39738834	0.39738834	0.39738834	0.39738834	0.39738834	0.39738834	0.39738834	0.39738834	0.39738834	0.39738834	0.39738834	0.39738834	0.39738834	0.39738834	0.39738834	0.39738834	0.39738834	0.39738834	0.39738834	0.39738834	0.39738834	0.39738834	0.39738834	0.39738834	0.39738834	0.39738834	0.39738834	0.39738834	0.39738834
¸ßË¹°×ÔëÉù´¦Àí (291).mp3	0.35494033	0.35494033	0.35494033	0.35494033	0.35494033	0.35494033	0.35494033	0.35494033	0.35494033	0.35494033	0.35494033	0.35494033	0.35494033	0.35494033	0.35494033	0.35494033	0.35494033	0.35494033	0.35494033	0.35494033	0.35494033	0.35494033	0.35494033	0.35494033	0.35494033	0.35494033	0.35494033	0.35494033	0.35494033	0.35494033	0.35494033	0.35494033	0.35494033	0.35494033	0.35494033	0.35494033	0.35494033	0.35494033	0.35494033	0.35494033	0.35494033	0.35494033	0.35494033	0.35494033	0.35494033	0.35494033	0.35494033	0.35494033	0.35494033
¸ßË¹°×ÔëÉù´¦Àí (292).mp3	0.36707672	0.36707672	0.36707672	0.36707672	0.36707672	0.36707672	0.36707672	0.36707672	0.36707672	0.36707672	0.36707672	0.36707672	0.36707672	0.36707672	0.36707672	0.36707672	0.36707672	0.36707672	0.36707672	0.36707672	0.36707672	0.36707672	0.36707672	0.36707672	0.36707672	0.36707672	0.36707672	0.36707672	0.36707672	0.36707672	0.36707672	0.36707672	0.36707672	0.36707672	0.36707672	0.36707672	0.36707672	0.36707672	0.36707672	0.36707672	0.36707672	0.36707672	0.36707672	0.36707672	0.36707672	0.36707672	0.36707672	0.36707672	0.36707672
¸ßË¹°×ÔëÉù´¦Àí (293).mp3	0.27950668	0.27950668	0.27950668	0.27950668	0.27950668	0.27950668	0.27950668	0.27950668	0.27950668	0.27950668	0.27950668	0.27950668	0.27950668	0.27950668	0.27950668	0.27950668	0.27950668	0.27950668	0.27950668	0.27950668	0.27950668	0.27950668	0.27950668	0.27950668	0.27950668	0.27950668	0.27950668	0.27950668	0.27950668	0.27950668	0.27950668	0.27950668	0.27950668	0.27950668	0.27950668	0.27950668	0.27950668	0.27950668	0.27950668	0.27950668	0.27950668	0.27950668	0.27950668	0.27950668	0.27950668	0.27950668	0.27950668	0.27950668	0.27950668
¸ßË¹°×ÔëÉù´¦Àí (294).mp3	0.12249744	0.12249744	0.12249744	0.12249744	0.12249744	0.12249744	0.12249744	0.12249744	0.12249744	0.12249744	0.12249744	0.12249744	0.12249744	0.12249744	0.12249744	0.12249744	0.12249744	0.12249744	0.12249744	0.12249744	0.12249744	0.12249744	0.12249744	0.12249744	0.12249744	0.12249744	0.12249744	0.12249744	0.12249744	0.12249744	0.12249744	0.12249744	0.12249744	0.12249744	0.12249744	0.12249744	0.12249744	0.12249744	0.12249744	0.12249744	0.12249744	0.12249744	0.12249744	0.12249744	0.12249744	0.12249744	0.12249744	0.12249744	0.12249744
¸ßË¹°×ÔëÉù´¦Àí (295).mp3	0.36541128	0.36541128	0.36541128	0.36541128	0.36541128	0.36541128	0.36541128	0.36541128	0.36541128	0.36541128	0.36541128	0.36541128	0.36541128	0.36541128	0.36541128	0.36541128	0.36541128	0.36541128	0.36541128	0.36541128	0.36541128	0.36541128	0.36541128	0.36541128	0.36541128	0.36541128	0.36541128	0.36541128	0.36541128	0.36541128	0.36541128	0.36541128	0.36541128	0.36541128	0.36541128	0.36541128	0.36541128	0.36541128	0.36541128	0.36541128	0.36541128	0.36541128	0.36541128	0.36541128	0.36541128	0.36541128	0.36541128	0.36541128	0.36541128
¸ßË¹°×ÔëÉù´¦Àí (296).mp3	0.2335663	0.2335663	0.2335663	0.2335663	0.2335663	0.2335663	0.2335663	0.2335663	0.2335663	0.2335663	0.2335663	0.2335663	0.2335663	0.2335663	0.2335663	0.2335663	0.2335663	0.2335663	0.2335663	0.2335663	0.2335663	0.2335663	0.2335663	0.2335663	0.2335663	0.2335663	0.2335663	0.2335663	0.2335663	0.2335663	0.2335663	0.2335663	0.2335663	0.2335663	0.2335663	0.2335663	0.2335663	0.2335663	0.2335663	0.2335663	0.2335663	0.2335663	0.2335663	0.2335663	0.2335663	0.2335663	0.2335663	0.2335663	0.2335663
¸ßË¹°×ÔëÉù´¦Àí (297).mp3	0.22717154	0.22717154	0.22717154	0.22717154	0.22717154	0.22717154	0.22717154	0.22717154	0.22717154	0.22717154	0.22717154	0.22717154	0.22717154	0.22717154	0.22717154	0.22717154	0.22717154	0.22717154	0.22717154	0.22717154	0.22717154	0.22717154	0.22717154	0.22717154	0.22717154	0.22717154	0.22717154	0.22717154	0.22717154	0.22717154	0.22717154	0.22717154	0.22717154	0.22717154	0.22717154	0.22717154	0.22717154	0.22717154	0.22717154	0.22717154	0.22717154	0.22717154	0.22717154	0.22717154	0.22717154	0.22717154	0.22717154	0.22717154	0.22717154
¸ßË¹°×ÔëÉù´¦Àí (298).mp3	0.26635218	0.26635218	0.26635218	0.26635218	0.26635218	0.26635218	0.26635218	0.26635218	0.26635218	0.26635218	0.26635218	0.26635218	0.26635218	0.26635218	0.26635218	0.26635218	0.26635218	0.26635218	0.26635218	0.26635218	0.26635218	0.26635218	0.26635218	0.26635218	0.26635218	0.26635218	0.26635218	0.26635218	0.26635218	0.26635218	0.26635218	0.26635218	0.26635218	0.26635218	0.26635218	0.26635218	0.26635218	0.26635218	0.26635218	0.26635218	0.26635218	0.26635218	0.26635218	0.26635218	0.26635218	0.26635218	0.26635218	0.26635218	0.26635218
¸ßË¹°×ÔëÉù´¦Àí (299).mp3	0.05724135	0.05724135	0.05724135	0.05724135	0.05724135	0.05724135	0.05724135	0.05724135	0.05724135	0.05724135	0.05724135	0.05724135	0.05724135	0.05724135	0.05724135	0.05724135	0.05724135	0.05724135	0.05724135	0.05724135	0.05724135	0.05724135	0.05724135	0.05724135	0.05724135	0.05724135	0.05724135	0.05724135	0.05724135	0.05724135	0.05724135	0.05724135	0.05724135	0.05724135	0.05724135	0.05724135	0.05724135	0.05724135	0.05724135	0.05724135	0.05724135	0.05724135	0.05724135	0.05724135	0.05724135	0.05724135	0.05724135	0.05724135	0.05724135
¸ßË¹°×ÔëÉù´¦Àí (300).mp3	0.33901978	0.33901978	0.33901978	0.33901978	0.33901978	0.33901978	0.33901978	0.33901978	0.33901978	0.33901978	0.33901978	0.33901978	0.33901978	0.33901978	0.33901978	0.33901978	0.33901978	0.33901978	0.33901978	0.33901978	0.33901978	0.33901978	0.33901978	0.33901978	0.33901978	0.33901978	0.33901978	0.33901978	0.33901978	0.33901978	0.33901978	0.33901978	0.33901978	0.33901978	0.33901978	0.33901978	0.33901978	0.33901978	0.33901978	0.33901978	0.33901978	0.33901978	0.33901978	0.33901978	0.33901978	0.33901978	0.33901978	0.33901978	0.33901978
¸ßË¹°×ÔëÉù´¦Àí (301).mp3	0.23850179	0.23850179	0.23850179	0.23850179	0.23850179	0.23850179	0.23850179	0.23850179	0.23850179	0.23850179	0.23850179	0.23850179	0.23850179	0.23850179	0.23850179	0.23850179	0.23850179	0.23850179	0.23850179	0.23850179	0.23850179	0.23850179	0.23850179	0.23850179	0.23850179	0.23850179	0.23850179	0.23850179	0.23850179	0.23850179	0.23850179	0.23850179	0.23850179	0.23850179	0.23850179	0.23850179	0.23850179	0.23850179	0.23850179	0.23850179	0.23850179	0.23850179	0.23850179	0.23850179	0.23850179	0.23850179	0.23850179	0.23850179	0.23850179
¸ßË¹°×ÔëÉù´¦Àí (302).mp3	0.20143732	0.20143732	0.20143732	0.20143732	0.20143732	0.20143732	0.20143732	0.20143732	0.20143732	0.20143732	0.20143732	0.20143732	0.20143732	0.20143732	0.20143732	0.20143732	0.20143732	0.20143732	0.20143732	0.20143732	0.20143732	0.20143732	0.20143732	0.20143732	0.20143732	0.20143732	0.20143732	0.20143732	0.20143732	0.20143732	0.20143732	0.20143732	0.20143732	0.20143732	0.20143732	0.20143732	0.20143732	0.20143732	0.20143732	0.20143732	0.20143732	0.20143732	0.20143732	0.20143732	0.20143732	0.20143732	0.20143732	0.20143732	0.20143732
¸ßË¹°×ÔëÉù´¦Àí (303).mp3	0.2538708	0.2538708	0.2538708	0.2538708	0.2538708	0.2538708	0.2538708	0.2538708	0.2538708	0.2538708	0.2538708	0.2538708	0.2538708	0.2538708	0.2538708	0.2538708	0.2538708	0.2538708	0.2538708	0.2538708	0.2538708	0.2538708	0.2538708	0.2538708	0.2538708	0.2538708	0.2538708	0.2538708	0.2538708	0.2538708	0.2538708	0.2538708	0.2538708	0.2538708	0.2538708	0.2538708	0.2538708	0.2538708	0.2538708	0.2538708	0.2538708	0.2538708	0.2538708	0.2538708	0.2538708	0.2538708	0.2538708	0.2538708	0.2538708
¸ßË¹°×ÔëÉù´¦Àí (304).mp3	0.27662322	0.27662322	0.27662322	0.27662322	0.27662322	0.27662322	0.27662322	0.27662322	0.27662322	0.27662322	0.27662322	0.27662322	0.27662322	0.27662322	0.27662322	0.27662322	0.27662322	0.27662322	0.27662322	0.27662322	0.27662322	0.27662322	0.27662322	0.27662322	0.27662322	0.27662322	0.27662322	0.27662322	0.27662322	0.27662322	0.27662322	0.27662322	0.27662322	0.27662322	0.27662322	0.27662322	0.27662322	0.27662322	0.27662322	0.27662322	0.27662322	0.27662322	0.27662322	0.27662322	0.27662322	0.27662322	0.27662322	0.27662322	0.27662322
¸ßË¹°×ÔëÉù´¦Àí (305).mp3	0.4046156	0.4046156	0.4046156	0.4046156	0.4046156	0.4046156	0.4046156	0.4046156	0.4046156	0.4046156	0.4046156	0.4046156	0.4046156	0.4046156	0.4046156	0.4046156	0.4046156	0.4046156	0.4046156	0.4046156	0.4046156	0.4046156	0.4046156	0.4046156	0.4046156	0.4046156	0.4046156	0.4046156	0.4046156	0.4046156	0.4046156	0.4046156	0.4046156	0.4046156	0.4046156	0.4046156	0.4046156	0.4046156	0.4046156	0.4046156	0.4046156	0.4046156	0.4046156	0.4046156	0.4046156	0.4046156	0.4046156	0.4046156	0.4046156
¸ßË¹°×ÔëÉù´¦Àí (306).mp3	0.26636857	0.26636857	0.26636857	0.26636857	0.26636857	0.26636857	0.26636857	0.26636857	0.26636857	0.26636857	0.26636857	0.26636857	0.26636857	0.26636857	0.26636857	0.26636857	0.26636857	0.26636857	0.26636857	0.26636857	0.26636857	0.26636857	0.26636857	0.26636857	0.26636857	0.26636857	0.26636857	0.26636857	0.26636857	0.26636857	0.26636857	0.26636857	0.26636857	0.26636857	0.26636857	0.26636857	0.26636857	0.26636857	0.26636857	0.26636857	0.26636857	0.26636857	0.26636857	0.26636857	0.26636857	0.26636857	0.26636857	0.26636857	0.26636857
¸ßË¹°×ÔëÉù´¦Àí (307).mp3	0.4271493	0.4271493	0.4271493	0.4271493	0.4271493	0.4271493	0.4271493	0.4271493	0.4271493	0.4271493	0.4271493	0.4271493	0.4271493	0.4271493	0.4271493	0.4271493	0.4271493	0.4271493	0.4271493	0.4271493	0.4271493	0.4271493	0.4271493	0.4271493	0.4271493	0.4271493	0.4271493	0.4271493	0.4271493	0.4271493	0.4271493	0.4271493	0.4271493	0.4271493	0.4271493	0.4271493	0.4271493	0.4271493	0.4271493	0.4271493	0.4271493	0.4271493	0.4271493	0.4271493	0.4271493	0.4271493	0.4271493	0.4271493	0.4271493
¸ßË¹°×ÔëÉù´¦Àí (308).mp3	0.18463819	0.18463819	0.18463819	0.18463819	0.18463819	0.18463819	0.18463819	0.18463819	0.18463819	0.18463819	0.18463819	0.18463819	0.18463819	0.18463819	0.18463819	0.18463819	0.18463819	0.18463819	0.18463819	0.18463819	0.18463819	0.18463819	0.18463819	0.18463819	0.18463819	0.18463819	0.18463819	0.18463819	0.18463819	0.18463819	0.18463819	0.18463819	0.18463819	0.18463819	0.18463819	0.18463819	0.18463819	0.18463819	0.18463819	0.18463819	0.18463819	0.18463819	0.18463819	0.18463819	0.18463819	0.18463819	0.18463819	0.18463819	0.18463819
¸ßË¹°×ÔëÉù´¦Àí (309).mp3	0.23997606	0.23997606	0.23997606	0.23997606	0.23997606	0.23997606	0.23997606	0.23997606	0.23997606	0.23997606	0.23997606	0.23997606	0.23997606	0.23997606	0.23997606	0.23997606	0.23997606	0.23997606	0.23997606	0.23997606	0.23997606	0.23997606	0.23997606	0.23997606	0.23997606	0.23997606	0.23997606	0.23997606	0.23997606	0.23997606	0.23997606	0.23997606	0.23997606	0.23997606	0.23997606	0.23997606	0.23997606	0.23997606	0.23997606	0.23997606	0.23997606	0.23997606	0.23997606	0.23997606	0.23997606	0.23997606	0.23997606	0.23997606	0.23997606
¸ßË¹°×ÔëÉù´¦Àí (310).mp3	0.35011613	0.35011613	0.35011613	0.35011613	0.35011613	0.35011613	0.35011613	0.35011613	0.35011613	0.35011613	0.35011613	0.35011613	0.35011613	0.35011613	0.35011613	0.35011613	0.35011613	0.35011613	0.35011613	0.35011613	0.35011613	0.35011613	0.35011613	0.35011613	0.35011613	0.35011613	0.35011613	0.35011613	0.35011613	0.35011613	0.35011613	0.35011613	0.35011613	0.35011613	0.35011613	0.35011613	0.35011613	0.35011613	0.35011613	0.35011613	0.35011613	0.35011613	0.35011613	0.35011613	0.35011613	0.35011613	0.35011613	0.35011613	0.35011613
¸ßË¹°×ÔëÉù´¦Àí (311).mp3	0.24434865	0.24434865	0.24434865	0.24434865	0.24434865	0.24434865	0.24434865	0.24434865	0.24434865	0.24434865	0.24434865	0.24434865	0.24434865	0.24434865	0.24434865	0.24434865	0.24434865	0.24434865	0.24434865	0.24434865	0.24434865	0.24434865	0.24434865	0.24434865	0.24434865	0.24434865	0.24434865	0.24434865	0.24434865	0.24434865	0.24434865	0.24434865	0.24434865	0.24434865	0.24434865	0.24434865	0.24434865	0.24434865	0.24434865	0.24434865	0.24434865	0.24434865	0.24434865	0.24434865	0.24434865	0.24434865	0.24434865	0.24434865	0.24434865
¸ßË¹°×ÔëÉù´¦Àí (312).mp3	0.40633044	0.40633044	0.40633044	0.40633044	0.40633044	0.40633044	0.40633044	0.40633044	0.40633044	0.40633044	0.40633044	0.40633044	0.40633044	0.40633044	0.40633044	0.40633044	0.40633044	0.40633044	0.40633044	0.40633044	0.40633044	0.40633044	0.40633044	0.40633044	0.40633044	0.40633044	0.40633044	0.40633044	0.40633044	0.40633044	0.40633044	0.40633044	0.40633044	0.40633044	0.40633044	0.40633044	0.40633044	0.40633044	0.40633044	0.40633044	0.40633044	0.40633044	0.40633044	0.40633044	0.40633044	0.40633044	0.40633044	0.40633044	0.40633044
¸ßË¹°×ÔëÉù´¦Àí (313).mp3	0.3161914	0.3161914	0.3161914	0.3161914	0.3161914	0.3161914	0.3161914	0.3161914	0.3161914	0.3161914	0.3161914	0.3161914	0.3161914	0.3161914	0.3161914	0.3161914	0.3161914	0.3161914	0.3161914	0.3161914	0.3161914	0.3161914	0.3161914	0.3161914	0.3161914	0.3161914	0.3161914	0.3161914	0.3161914	0.3161914	0.3161914	0.3161914	0.3161914	0.3161914	0.3161914	0.3161914	0.3161914	0.3161914	0.3161914	0.3161914	0.3161914	0.3161914	0.3161914	0.3161914	0.3161914	0.3161914	0.3161914	0.3161914	0.3161914
¸ßË¹°×ÔëÉù´¦Àí (314).mp3	0.33456403	0.33456403	0.33456403	0.33456403	0.33456403	0.33456403	0.33456403	0.33456403	0.33456403	0.33456403	0.33456403	0.33456403	0.33456403	0.33456403	0.33456403	0.33456403	0.33456403	0.33456403	0.33456403	0.33456403	0.33456403	0.33456403	0.33456403	0.33456403	0.33456403	0.33456403	0.33456403	0.33456403	0.33456403	0.33456403	0.33456403	0.33456403	0.33456403	0.33456403	0.33456403	0.33456403	0.33456403	0.33456403	0.33456403	0.33456403	0.33456403	0.33456403	0.33456403	0.33456403	0.33456403	0.33456403	0.33456403	0.33456403	0.33456403
¸ßË¹°×ÔëÉù´¦Àí (315).mp3	0.37870902	0.37870902	0.37870902	0.37870902	0.37870902	0.37870902	0.37870902	0.37870902	0.37870902	0.37870902	0.37870902	0.37870902	0.37870902	0.37870902	0.37870902	0.37870902	0.37870902	0.37870902	0.37870902	0.37870902	0.37870902	0.37870902	0.37870902	0.37870902	0.37870902	0.37870902	0.37870902	0.37870902	0.37870902	0.37870902	0.37870902	0.37870902	0.37870902	0.37870902	0.37870902	0.37870902	0.37870902	0.37870902	0.37870902	0.37870902	0.37870902	0.37870902	0.37870902	0.37870902	0.37870902	0.37870902	0.37870902	0.37870902	0.37870902
¸ßË¹°×ÔëÉù´¦Àí (316).mp3	0.19649443	0.19649443	0.19649443	0.19649443	0.19649443	0.19649443	0.19649443	0.19649443	0.19649443	0.19649443	0.19649443	0.19649443	0.19649443	0.19649443	0.19649443	0.19649443	0.19649443	0.19649443	0.19649443	0.19649443	0.19649443	0.19649443	0.19649443	0.19649443	0.19649443	0.19649443	0.19649443	0.19649443	0.19649443	0.19649443	0.19649443	0.19649443	0.19649443	0.19649443	0.19649443	0.19649443	0.19649443	0.19649443	0.19649443	0.19649443	0.19649443	0.19649443	0.19649443	0.19649443	0.19649443	0.19649443	0.19649443	0.19649443	0.19649443
¸ßË¹°×ÔëÉù´¦Àí (317).mp3	0.5569664	0.5569664	0.5569664	0.5569664	0.5569664	0.5569664	0.5569664	0.5569664	0.5569664	0.5569664	0.5569664	0.5569664	0.5569664	0.5569664	0.5569664	0.5569664	0.5569664	0.5569664	0.5569664	0.5569664	0.5569664	0.5569664	0.5569664	0.5569664	0.5569664	0.5569664	0.5569664	0.5569664	0.5569664	0.5569664	0.5569664	0.5569664	0.5569664	0.5569664	0.5569664	0.5569664	0.5569664	0.5569664	0.5569664	0.5569664	0.5569664	0.5569664	0.5569664	0.5569664	0.5569664	0.5569664	0.5569664	0.5569664	0.5569664
¸ßË¹°×ÔëÉù´¦Àí (318).mp3	0.20843124	0.20843124	0.20843124	0.20843124	0.20843124	0.20843124	0.20843124	0.20843124	0.20843124	0.20843124	0.20843124	0.20843124	0.20843124	0.20843124	0.20843124	0.20843124	0.20843124	0.20843124	0.20843124	0.20843124	0.20843124	0.20843124	0.20843124	0.20843124	0.20843124	0.20843124	0.20843124	0.20843124	0.20843124	0.20843124	0.20843124	0.20843124	0.20843124	0.20843124	0.20843124	0.20843124	0.20843124	0.20843124	0.20843124	0.20843124	0.20843124	0.20843124	0.20843124	0.20843124	0.20843124	0.20843124	0.20843124	0.20843124	0.20843124
¸ßË¹°×ÔëÉù´¦Àí (319).mp3	0.08452468	0.08452468	0.08452468	0.08452468	0.08452468	0.08452468	0.08452468	0.08452468	0.08452468	0.08452468	0.08452468	0.08452468	0.08452468	0.08452468	0.08452468	0.08452468	0.08452468	0.08452468	0.08452468	0.08452468	0.08452468	0.08452468	0.08452468	0.08452468	0.08452468	0.08452468	0.08452468	0.08452468	0.08452468	0.08452468	0.08452468	0.08452468	0.08452468	0.08452468	0.08452468	0.08452468	0.08452468	0.08452468	0.08452468	0.08452468	0.08452468	0.08452468	0.08452468	0.08452468	0.08452468	0.08452468	0.08452468	0.08452468	0.08452468
¸ßË¹°×ÔëÉù´¦Àí (320).mp3	0.35953882	0.35953882	0.35953882	0.35953882	0.35953882	0.35953882	0.35953882	0.35953882	0.35953882	0.35953882	0.35953882	0.35953882	0.35953882	0.35953882	0.35953882	0.35953882	0.35953882	0.35953882	0.35953882	0.35953882	0.35953882	0.35953882	0.35953882	0.35953882	0.35953882	0.35953882	0.35953882	0.35953882	0.35953882	0.35953882	0.35953882	0.35953882	0.35953882	0.35953882	0.35953882	0.35953882	0.35953882	0.35953882	0.35953882	0.35953882	0.35953882	0.35953882	0.35953882	0.35953882	0.35953882	0.35953882	0.35953882	0.35953882	0.35953882
¸ßË¹°×ÔëÉù´¦Àí (321).mp3	0.33897042	0.33897042	0.33897042	0.33897042	0.33897042	0.33897042	0.33897042	0.33897042	0.33897042	0.33897042	0.33897042	0.33897042	0.33897042	0.33897042	0.33897042	0.33897042	0.33897042	0.33897042	0.33897042	0.33897042	0.33897042	0.33897042	0.33897042	0.33897042	0.33897042	0.33897042	0.33897042	0.33897042	0.33897042	0.33897042	0.33897042	0.33897042	0.33897042	0.33897042	0.33897042	0.33897042	0.33897042	0.33897042	0.33897042	0.33897042	0.33897042	0.33897042	0.33897042	0.33897042	0.33897042	0.33897042	0.33897042	0.33897042	0.33897042
¸ßË¹°×ÔëÉù´¦Àí (322).mp3	0.3656086	0.3656086	0.3656086	0.3656086	0.3656086	0.3656086	0.3656086	0.3656086	0.3656086	0.3656086	0.3656086	0.3656086	0.3656086	0.3656086	0.3656086	0.3656086	0.3656086	0.3656086	0.3656086	0.3656086	0.3656086	0.3656086	0.3656086	0.3656086	0.3656086	0.3656086	0.3656086	0.3656086	0.3656086	0.3656086	0.3656086	0.3656086	0.3656086	0.3656086	0.3656086	0.3656086	0.3656086	0.3656086	0.3656086	0.3656086	0.3656086	0.3656086	0.3656086	0.3656086	0.3656086	0.3656086	0.3656086	0.3656086	0.3656086
¸ßË¹°×ÔëÉù´¦Àí (323).mp3	0.4977832	0.4977832	0.4977832	0.4977832	0.4977832	0.4977832	0.4977832	0.4977832	0.4977832	0.4977832	0.4977832	0.4977832	0.4977832	0.4977832	0.4977832	0.4977832	0.4977832	0.4977832	0.4977832	0.4977832	0.4977832	0.4977832	0.4977832	0.4977832	0.4977832	0.4977832	0.4977832	0.4977832	0.4977832	0.4977832	0.4977832	0.4977832	0.4977832	0.4977832	0.4977832	0.4977832	0.4977832	0.4977832	0.4977832	0.4977832	0.4977832	0.4977832	0.4977832	0.4977832	0.4977832	0.4977832	0.4977832	0.4977832	0.4977832
¸ßË¹°×ÔëÉù´¦Àí (324).mp3	0.30438188	0.30438188	0.30438188	0.30438188	0.30438188	0.30438188	0.30438188	0.30438188	0.30438188	0.30438188	0.30438188	0.30438188	0.30438188	0.30438188	0.30438188	0.30438188	0.30438188	0.30438188	0.30438188	0.30438188	0.30438188	0.30438188	0.30438188	0.30438188	0.30438188	0.30438188	0.30438188	0.30438188	0.30438188	0.30438188	0.30438188	0.30438188	0.30438188	0.30438188	0.30438188	0.30438188	0.30438188	0.30438188	0.30438188	0.30438188	0.30438188	0.30438188	0.30438188	0.30438188	0.30438188	0.30438188	0.30438188	0.30438188	0.30438188
¸ßË¹°×ÔëÉù´¦Àí (325).mp3	0.32187963	0.32187963	0.32187963	0.32187963	0.32187963	0.32187963	0.32187963	0.32187963	0.32187963	0.32187963	0.32187963	0.32187963	0.32187963	0.32187963	0.32187963	0.32187963	0.32187963	0.32187963	0.32187963	0.32187963	0.32187963	0.32187963	0.32187963	0.32187963	0.32187963	0.32187963	0.32187963	0.32187963	0.32187963	0.32187963	0.32187963	0.32187963	0.32187963	0.32187963	0.32187963	0.32187963	0.32187963	0.32187963	0.32187963	0.32187963	0.32187963	0.32187963	0.32187963	0.32187963	0.32187963	0.32187963	0.32187963	0.32187963	0.32187963
¸ßË¹°×ÔëÉù´¦Àí (326).mp3	0.382829	0.382829	0.382829	0.382829	0.382829	0.382829	0.382829	0.382829	0.382829	0.382829	0.382829	0.382829	0.382829	0.382829	0.382829	0.382829	0.382829	0.382829	0.382829	0.382829	0.382829	0.382829	0.382829	0.382829	0.382829	0.382829	0.382829	0.382829	0.382829	0.382829	0.382829	0.382829	0.382829	0.382829	0.382829	0.382829	0.382829	0.382829	0.382829	0.382829	0.382829	0.382829	0.382829	0.382829	0.382829	0.382829	0.382829	0.382829	0.382829
¸ßË¹°×ÔëÉù´¦Àí (327).mp3	0.1620052	0.1620052	0.1620052	0.1620052	0.1620052	0.1620052	0.1620052	0.1620052	0.1620052	0.1620052	0.1620052	0.1620052	0.1620052	0.1620052	0.1620052	0.1620052	0.1620052	0.1620052	0.1620052	0.1620052	0.1620052	0.1620052	0.1620052	0.1620052	0.1620052	0.1620052	0.1620052	0.1620052	0.1620052	0.1620052	0.1620052	0.1620052	0.1620052	0.1620052	0.1620052	0.1620052	0.1620052	0.1620052	0.1620052	0.1620052	0.1620052	0.1620052	0.1620052	0.1620052	0.1620052	0.1620052	0.1620052	0.1620052	0.1620052
¸ßË¹°×ÔëÉù´¦Àí (328).mp3	0.33565885	0.33565885	0.33565885	0.33565885	0.33565885	0.33565885	0.33565885	0.33565885	0.33565885	0.33565885	0.33565885	0.33565885	0.33565885	0.33565885	0.33565885	0.33565885	0.33565885	0.33565885	0.33565885	0.33565885	0.33565885	0.33565885	0.33565885	0.33565885	0.33565885	0.33565885	0.33565885	0.33565885	0.33565885	0.33565885	0.33565885	0.33565885	0.33565885	0.33565885	0.33565885	0.33565885	0.33565885	0.33565885	0.33565885	0.33565885	0.33565885	0.33565885	0.33565885	0.33565885	0.33565885	0.33565885	0.33565885	0.33565885	0.33565885
¸ßË¹°×ÔëÉù´¦Àí (329).mp3	0.21262595	0.21262595	0.21262595	0.21262595	0.21262595	0.21262595	0.21262595	0.21262595	0.21262595	0.21262595	0.21262595	0.21262595	0.21262595	0.21262595	0.21262595	0.21262595	0.21262595	0.21262595	0.21262595	0.21262595	0.21262595	0.21262595	0.21262595	0.21262595	0.21262595	0.21262595	0.21262595	0.21262595	0.21262595	0.21262595	0.21262595	0.21262595	0.21262595	0.21262595	0.21262595	0.21262595	0.21262595	0.21262595	0.21262595	0.21262595	0.21262595	0.21262595	0.21262595	0.21262595	0.21262595	0.21262595	0.21262595	0.21262595	0.21262595
¸ßË¹°×ÔëÉù´¦Àí (330).mp3	0.40023616	0.40023616	0.40023616	0.40023616	0.40023616	0.40023616	0.40023616	0.40023616	0.40023616	0.40023616	0.40023616	0.40023616	0.40023616	0.40023616	0.40023616	0.40023616	0.40023616	0.40023616	0.40023616	0.40023616	0.40023616	0.40023616	0.40023616	0.40023616	0.40023616	0.40023616	0.40023616	0.40023616	0.40023616	0.40023616	0.40023616	0.40023616	0.40023616	0.40023616	0.40023616	0.40023616	0.40023616	0.40023616	0.40023616	0.40023616	0.40023616	0.40023616	0.40023616	0.40023616	0.40023616	0.40023616	0.40023616	0.40023616	0.40023616
¸ßË¹°×ÔëÉù´¦Àí (331).mp3	0.36253104	0.36253104	0.36253104	0.36253104	0.36253104	0.36253104	0.36253104	0.36253104	0.36253104	0.36253104	0.36253104	0.36253104	0.36253104	0.36253104	0.36253104	0.36253104	0.36253104	0.36253104	0.36253104	0.36253104	0.36253104	0.36253104	0.36253104	0.36253104	0.36253104	0.36253104	0.36253104	0.36253104	0.36253104	0.36253104	0.36253104	0.36253104	0.36253104	0.36253104	0.36253104	0.36253104	0.36253104	0.36253104	0.36253104	0.36253104	0.36253104	0.36253104	0.36253104	0.36253104	0.36253104	0.36253104	0.36253104	0.36253104	0.36253104
¸ßË¹°×ÔëÉù´¦Àí (332).mp3	0.26139885	0.26139885	0.26139885	0.26139885	0.26139885	0.26139885	0.26139885	0.26139885	0.26139885	0.26139885	0.26139885	0.26139885	0.26139885	0.26139885	0.26139885	0.26139885	0.26139885	0.26139885	0.26139885	0.26139885	0.26139885	0.26139885	0.26139885	0.26139885	0.26139885	0.26139885	0.26139885	0.26139885	0.26139885	0.26139885	0.26139885	0.26139885	0.26139885	0.26139885	0.26139885	0.26139885	0.26139885	0.26139885	0.26139885	0.26139885	0.26139885	0.26139885	0.26139885	0.26139885	0.26139885	0.26139885	0.26139885	0.26139885	0.26139885
¸ßË¹°×ÔëÉù´¦Àí (333).mp3	0.27826065	0.27826065	0.27826065	0.27826065	0.27826065	0.27826065	0.27826065	0.27826065	0.27826065	0.27826065	0.27826065	0.27826065	0.27826065	0.27826065	0.27826065	0.27826065	0.27826065	0.27826065	0.27826065	0.27826065	0.27826065	0.27826065	0.27826065	0.27826065	0.27826065	0.27826065	0.27826065	0.27826065	0.27826065	0.27826065	0.27826065	0.27826065	0.27826065	0.27826065	0.27826065	0.27826065	0.27826065	0.27826065	0.27826065	0.27826065	0.27826065	0.27826065	0.27826065	0.27826065	0.27826065	0.27826065	0.27826065	0.27826065	0.27826065
¸ßË¹°×ÔëÉù´¦Àí (334).mp3	0.23959354	0.23959354	0.23959354	0.23959354	0.23959354	0.23959354	0.23959354	0.23959354	0.23959354	0.23959354	0.23959354	0.23959354	0.23959354	0.23959354	0.23959354	0.23959354	0.23959354	0.23959354	0.23959354	0.23959354	0.23959354	0.23959354	0.23959354	0.23959354	0.23959354	0.23959354	0.23959354	0.23959354	0.23959354	0.23959354	0.23959354	0.23959354	0.23959354	0.23959354	0.23959354	0.23959354	0.23959354	0.23959354	0.23959354	0.23959354	0.23959354	0.23959354	0.23959354	0.23959354	0.23959354	0.23959354	0.23959354	0.23959354	0.23959354
¸ßË¹°×ÔëÉù´¦Àí (335).mp3	0.4065666	0.4065666	0.4065666	0.4065666	0.4065666	0.4065666	0.4065666	0.4065666	0.4065666	0.4065666	0.4065666	0.4065666	0.4065666	0.4065666	0.4065666	0.4065666	0.4065666	0.4065666	0.4065666	0.4065666	0.4065666	0.4065666	0.4065666	0.4065666	0.4065666	0.4065666	0.4065666	0.4065666	0.4065666	0.4065666	0.4065666	0.4065666	0.4065666	0.4065666	0.4065666	0.4065666	0.4065666	0.4065666	0.4065666	0.4065666	0.4065666	0.4065666	0.4065666	0.4065666	0.4065666	0.4065666	0.4065666	0.4065666	0.4065666
¸ßË¹°×ÔëÉù´¦Àí (336).mp3	0.2902874	0.2902874	0.2902874	0.2902874	0.2902874	0.2902874	0.2902874	0.2902874	0.2902874	0.2902874	0.2902874	0.2902874	0.2902874	0.2902874	0.2902874	0.2902874	0.2902874	0.2902874	0.2902874	0.2902874	0.2902874	0.2902874	0.2902874	0.2902874	0.2902874	0.2902874	0.2902874	0.2902874	0.2902874	0.2902874	0.2902874	0.2902874	0.2902874	0.2902874	0.2902874	0.2902874	0.2902874	0.2902874	0.2902874	0.2902874	0.2902874	0.2902874	0.2902874	0.2902874	0.2902874	0.2902874	0.2902874	0.2902874	0.2902874
¸ßË¹°×ÔëÉù´¦Àí (337).mp3	0.1106005	0.1106005	0.1106005	0.1106005	0.1106005	0.1106005	0.1106005	0.1106005	0.1106005	0.1106005	0.1106005	0.1106005	0.1106005	0.1106005	0.1106005	0.1106005	0.1106005	0.1106005	0.1106005	0.1106005	0.1106005	0.1106005	0.1106005	0.1106005	0.1106005	0.1106005	0.1106005	0.1106005	0.1106005	0.1106005	0.1106005	0.1106005	0.1106005	0.1106005	0.1106005	0.1106005	0.1106005	0.1106005	0.1106005	0.1106005	0.1106005	0.1106005	0.1106005	0.1106005	0.1106005	0.1106005	0.1106005	0.1106005	0.1106005
¸ßË¹°×ÔëÉù´¦Àí (338).mp3	0.19168271	0.19168271	0.19168271	0.19168271	0.19168271	0.19168271	0.19168271	0.19168271	0.19168271	0.19168271	0.19168271	0.19168271	0.19168271	0.19168271	0.19168271	0.19168271	0.19168271	0.19168271	0.19168271	0.19168271	0.19168271	0.19168271	0.19168271	0.19168271	0.19168271	0.19168271	0.19168271	0.19168271	0.19168271	0.19168271	0.19168271	0.19168271	0.19168271	0.19168271	0.19168271	0.19168271	0.19168271	0.19168271	0.19168271	0.19168271	0.19168271	0.19168271	0.19168271	0.19168271	0.19168271	0.19168271	0.19168271	0.19168271	0.19168271
¸ßË¹°×ÔëÉù´¦Àí (339).mp3	0.24050395	0.24050395	0.24050395	0.24050395	0.24050395	0.24050395	0.24050395	0.24050395	0.24050395	0.24050395	0.24050395	0.24050395	0.24050395	0.24050395	0.24050395	0.24050395	0.24050395	0.24050395	0.24050395	0.24050395	0.24050395	0.24050395	0.24050395	0.24050395	0.24050395	0.24050395	0.24050395	0.24050395	0.24050395	0.24050395	0.24050395	0.24050395	0.24050395	0.24050395	0.24050395	0.24050395	0.24050395	0.24050395	0.24050395	0.24050395	0.24050395	0.24050395	0.24050395	0.24050395	0.24050395	0.24050395	0.24050395	0.24050395	0.24050395
¸ßË¹°×ÔëÉù´¦Àí (340).mp3	0.2650902	0.2650902	0.2650902	0.2650902	0.2650902	0.2650902	0.2650902	0.2650902	0.2650902	0.2650902	0.2650902	0.2650902	0.2650902	0.2650902	0.2650902	0.2650902	0.2650902	0.2650902	0.2650902	0.2650902	0.2650902	0.2650902	0.2650902	0.2650902	0.2650902	0.2650902	0.2650902	0.2650902	0.2650902	0.2650902	0.2650902	0.2650902	0.2650902	0.2650902	0.2650902	0.2650902	0.2650902	0.2650902	0.2650902	0.2650902	0.2650902	0.2650902	0.2650902	0.2650902	0.2650902	0.2650902	0.2650902	0.2650902	0.2650902
¸ßË¹°×ÔëÉù´¦Àí (341).mp3	0.029560342	0.029560342	0.029560342	0.029560342	0.029560342	0.029560342	0.029560342	0.029560342	0.029560342	0.029560342	0.029560342	0.029560342	0.029560342	0.029560342	0.029560342	0.029560342	0.029560342	0.029560342	0.029560342	0.029560342	0.029560342	0.029560342	0.029560342	0.029560342	0.029560342	0.029560342	0.029560342	0.029560342	0.029560342	0.029560342	0.029560342	0.029560342	0.029560342	0.029560342	0.029560342	0.029560342	0.029560342	0.029560342	0.029560342	0.029560342	0.029560342	0.029560342	0.029560342	0.029560342	0.029560342	0.029560342	0.029560342	0.029560342	0.029560342
¸ßË¹°×ÔëÉù´¦Àí (342).mp3	0.26143473	0.26143473	0.26143473	0.26143473	0.26143473	0.26143473	0.26143473	0.26143473	0.26143473	0.26143473	0.26143473	0.26143473	0.26143473	0.26143473	0.26143473	0.26143473	0.26143473	0.26143473	0.26143473	0.26143473	0.26143473	0.26143473	0.26143473	0.26143473	0.26143473	0.26143473	0.26143473	0.26143473	0.26143473	0.26143473	0.26143473	0.26143473	0.26143473	0.26143473	0.26143473	0.26143473	0.26143473	0.26143473	0.26143473	0.26143473	0.26143473	0.26143473	0.26143473	0.26143473	0.26143473	0.26143473	0.26143473	0.26143473	0.26143473
¸ßË¹°×ÔëÉù´¦Àí (343).mp3	0.24059579	0.24059579	0.24059579	0.24059579	0.24059579	0.24059579	0.24059579	0.24059579	0.24059579	0.24059579	0.24059579	0.24059579	0.24059579	0.24059579	0.24059579	0.24059579	0.24059579	0.24059579	0.24059579	0.24059579	0.24059579	0.24059579	0.24059579	0.24059579	0.24059579	0.24059579	0.24059579	0.24059579	0.24059579	0.24059579	0.24059579	0.24059579	0.24059579	0.24059579	0.24059579	0.24059579	0.24059579	0.24059579	0.24059579	0.24059579	0.24059579	0.24059579	0.24059579	0.24059579	0.24059579	0.24059579	0.24059579	0.24059579	0.24059579
¸ßË¹°×ÔëÉù´¦Àí (344).mp3	-0.04907292	-0.04907292	-0.04907292	-0.04907292	-0.04907292	-0.04907292	-0.04907292	-0.04907292	-0.04907292	-0.04907292	-0.04907292	-0.04907292	-0.04907292	-0.04907292	-0.04907292	-0.04907292	-0.04907292	-0.04907292	-0.04907292	-0.04907292	-0.04907292	-0.04907292	-0.04907292	-0.04907292	-0.04907292	-0.04907292	-0.04907292	-0.04907292	-0.04907292	-0.04907292	-0.04907292	-0.04907292	-0.04907292	-0.04907292	-0.04907292	-0.04907292	-0.04907292	-0.04907292	-0.04907292	-0.04907292	-0.04907292	-0.04907292	-0.04907292	-0.04907292	-0.04907292	-0.04907292	-0.04907292	-0.04907292	-0.04907292
¸ßË¹°×ÔëÉù´¦Àí (345).mp3	0.11019163	0.11019163	0.11019163	0.11019163	0.11019163	0.11019163	0.11019163	0.11019163	0.11019163	0.11019163	0.11019163	0.11019163	0.11019163	0.11019163	0.11019163	0.11019163	0.11019163	0.11019163	0.11019163	0.11019163	0.11019163	0.11019163	0.11019163	0.11019163	0.11019163	0.11019163	0.11019163	0.11019163	0.11019163	0.11019163	0.11019163	0.11019163	0.11019163	0.11019163	0.11019163	0.11019163	0.11019163	0.11019163	0.11019163	0.11019163	0.11019163	0.11019163	0.11019163	0.11019163	0.11019163	0.11019163	0.11019163	0.11019163	0.11019163
¸ßË¹°×ÔëÉù´¦Àí (346).mp3	0.15385841	0.15385841	0.15385841	0.15385841	0.15385841	0.15385841	0.15385841	0.15385841	0.15385841	0.15385841	0.15385841	0.15385841	0.15385841	0.15385841	0.15385841	0.15385841	0.15385841	0.15385841	0.15385841	0.15385841	0.15385841	0.15385841	0.15385841	0.15385841	0.15385841	0.15385841	0.15385841	0.15385841	0.15385841	0.15385841	0.15385841	0.15385841	0.15385841	0.15385841	0.15385841	0.15385841	0.15385841	0.15385841	0.15385841	0.15385841	0.15385841	0.15385841	0.15385841	0.15385841	0.15385841	0.15385841	0.15385841	0.15385841	0.15385841
¸ßË¹°×ÔëÉù´¦Àí (347).mp3	0.22834012	0.22834012	0.22834012	0.22834012	0.22834012	0.22834012	0.22834012	0.22834012	0.22834012	0.22834012	0.22834012	0.22834012	0.22834012	0.22834012	0.22834012	0.22834012	0.22834012	0.22834012	0.22834012	0.22834012	0.22834012	0.22834012	0.22834012	0.22834012	0.22834012	0.22834012	0.22834012	0.22834012	0.22834012	0.22834012	0.22834012	0.22834012	0.22834012	0.22834012	0.22834012	0.22834012	0.22834012	0.22834012	0.22834012	0.22834012	0.22834012	0.22834012	0.22834012	0.22834012	0.22834012	0.22834012	0.22834012	0.22834012	0.22834012
¸ßË¹°×ÔëÉù´¦Àí (348).mp3	0.29930308	0.29930308	0.29930308	0.29930308	0.29930308	0.29930308	0.29930308	0.29930308	0.29930308	0.29930308	0.29930308	0.29930308	0.29930308	0.29930308	0.29930308	0.29930308	0.29930308	0.29930308	0.29930308	0.29930308	0.29930308	0.29930308	0.29930308	0.29930308	0.29930308	0.29930308	0.29930308	0.29930308	0.29930308	0.29930308	0.29930308	0.29930308	0.29930308	0.29930308	0.29930308	0.29930308	0.29930308	0.29930308	0.29930308	0.29930308	0.29930308	0.29930308	0.29930308	0.29930308	0.29930308	0.29930308	0.29930308	0.29930308	0.29930308
¸ßË¹°×ÔëÉù´¦Àí (349).mp3	0.25964683	0.25964683	0.25964683	0.25964683	0.25964683	0.25964683	0.25964683	0.25964683	0.25964683	0.25964683	0.25964683	0.25964683	0.25964683	0.25964683	0.25964683	0.25964683	0.25964683	0.25964683	0.25964683	0.25964683	0.25964683	0.25964683	0.25964683	0.25964683	0.25964683	0.25964683	0.25964683	0.25964683	0.25964683	0.25964683	0.25964683	0.25964683	0.25964683	0.25964683	0.25964683	0.25964683	0.25964683	0.25964683	0.25964683	0.25964683	0.25964683	0.25964683	0.25964683	0.25964683	0.25964683	0.25964683	0.25964683	0.25964683	0.25964683
¸ßË¹°×ÔëÉù´¦Àí (350).mp3	0.2949627	0.2949627	0.2949627	0.2949627	0.2949627	0.2949627	0.2949627	0.2949627	0.2949627	0.2949627	0.2949627	0.2949627	0.2949627	0.2949627	0.2949627	0.2949627	0.2949627	0.2949627	0.2949627	0.2949627	0.2949627	0.2949627	0.2949627	0.2949627	0.2949627	0.2949627	0.2949627	0.2949627	0.2949627	0.2949627	0.2949627	0.2949627	0.2949627	0.2949627	0.2949627	0.2949627	0.2949627	0.2949627	0.2949627	0.2949627	0.2949627	0.2949627	0.2949627	0.2949627	0.2949627	0.2949627	0.2949627	0.2949627	0.2949627
¸ßË¹°×ÔëÉù´¦Àí (351).mp3	0.14198405	0.14198405	0.14198405	0.14198405	0.14198405	0.14198405	0.14198405	0.14198405	0.14198405	0.14198405	0.14198405	0.14198405	0.14198405	0.14198405	0.14198405	0.14198405	0.14198405	0.14198405	0.14198405	0.14198405	0.14198405	0.14198405	0.14198405	0.14198405	0.14198405	0.14198405	0.14198405	0.14198405	0.14198405	0.14198405	0.14198405	0.14198405	0.14198405	0.14198405	0.14198405	0.14198405	0.14198405	0.14198405	0.14198405	0.14198405	0.14198405	0.14198405	0.14198405	0.14198405	0.14198405	0.14198405	0.14198405	0.14198405	0.14198405
¸ßË¹°×ÔëÉù´¦Àí (352).mp3	0.23814183	0.23814183	0.23814183	0.23814183	0.23814183	0.23814183	0.23814183	0.23814183	0.23814183	0.23814183	0.23814183	0.23814183	0.23814183	0.23814183	0.23814183	0.23814183	0.23814183	0.23814183	0.23814183	0.23814183	0.23814183	0.23814183	0.23814183	0.23814183	0.23814183	0.23814183	0.23814183	0.23814183	0.23814183	0.23814183	0.23814183	0.23814183	0.23814183	0.23814183	0.23814183	0.23814183	0.23814183	0.23814183	0.23814183	0.23814183	0.23814183	0.23814183	0.23814183	0.23814183	0.23814183	0.23814183	0.23814183	0.23814183	0.23814183
¸ßË¹°×ÔëÉù´¦Àí (353).mp3	0.41517842	0.41517842	0.41517842	0.41517842	0.41517842	0.41517842	0.41517842	0.41517842	0.41517842	0.41517842	0.41517842	0.41517842	0.41517842	0.41517842	0.41517842	0.41517842	0.41517842	0.41517842	0.41517842	0.41517842	0.41517842	0.41517842	0.41517842	0.41517842	0.41517842	0.41517842	0.41517842	0.41517842	0.41517842	0.41517842	0.41517842	0.41517842	0.41517842	0.41517842	0.41517842	0.41517842	0.41517842	0.41517842	0.41517842	0.41517842	0.41517842	0.41517842	0.41517842	0.41517842	0.41517842	0.41517842	0.41517842	0.41517842	0.41517842
¸ßË¹°×ÔëÉù´¦Àí (354).mp3	0.38547897	0.38547897	0.38547897	0.38547897	0.38547897	0.38547897	0.38547897	0.38547897	0.38547897	0.38547897	0.38547897	0.38547897	0.38547897	0.38547897	0.38547897	0.38547897	0.38547897	0.38547897	0.38547897	0.38547897	0.38547897	0.38547897	0.38547897	0.38547897	0.38547897	0.38547897	0.38547897	0.38547897	0.38547897	0.38547897	0.38547897	0.38547897	0.38547897	0.38547897	0.38547897	0.38547897	0.38547897	0.38547897	0.38547897	0.38547897	0.38547897	0.38547897	0.38547897	0.38547897	0.38547897	0.38547897	0.38547897	0.38547897	0.38547897
¸ßË¹°×ÔëÉù´¦Àí (355).mp3	0.20023845	0.20023845	0.20023845	0.20023845	0.20023845	0.20023845	0.20023845	0.20023845	0.20023845	0.20023845	0.20023845	0.20023845	0.20023845	0.20023845	0.20023845	0.20023845	0.20023845	0.20023845	0.20023845	0.20023845	0.20023845	0.20023845	0.20023845	0.20023845	0.20023845	0.20023845	0.20023845	0.20023845	0.20023845	0.20023845	0.20023845	0.20023845	0.20023845	0.20023845	0.20023845	0.20023845	0.20023845	0.20023845	0.20023845	0.20023845	0.20023845	0.20023845	0.20023845	0.20023845	0.20023845	0.20023845	0.20023845	0.20023845	0.20023845
¸ßË¹°×ÔëÉù´¦Àí (356).mp3	0.2827233	0.2827233	0.2827233	0.2827233	0.2827233	0.2827233	0.2827233	0.2827233	0.2827233	0.2827233	0.2827233	0.2827233	0.2827233	0.2827233	0.2827233	0.2827233	0.2827233	0.2827233	0.2827233	0.2827233	0.2827233	0.2827233	0.2827233	0.2827233	0.2827233	0.2827233	0.2827233	0.2827233	0.2827233	0.2827233	0.2827233	0.2827233	0.2827233	0.2827233	0.2827233	0.2827233	0.2827233	0.2827233	0.2827233	0.2827233	0.2827233	0.2827233	0.2827233	0.2827233	0.2827233	0.2827233	0.2827233	0.2827233	0.2827233
¸ßË¹°×ÔëÉù´¦Àí (357).mp3	0.2759001	0.2759001	0.2759001	0.2759001	0.2759001	0.2759001	0.2759001	0.2759001	0.2759001	0.2759001	0.2759001	0.2759001	0.2759001	0.2759001	0.2759001	0.2759001	0.2759001	0.2759001	0.2759001	0.2759001	0.2759001	0.2759001	0.2759001	0.2759001	0.2759001	0.2759001	0.2759001	0.2759001	0.2759001	0.2759001	0.2759001	0.2759001	0.2759001	0.2759001	0.2759001	0.2759001	0.2759001	0.2759001	0.2759001	0.2759001	0.2759001	0.2759001	0.2759001	0.2759001	0.2759001	0.2759001	0.2759001	0.2759001	0.2759001
¸ßË¹°×ÔëÉù´¦Àí (358).mp3	0.14946783	0.14946783	0.14946783	0.14946783	0.14946783	0.14946783	0.14946783	0.14946783	0.14946783	0.14946783	0.14946783	0.14946783	0.14946783	0.14946783	0.14946783	0.14946783	0.14946783	0.14946783	0.14946783	0.14946783	0.14946783	0.14946783	0.14946783	0.14946783	0.14946783	0.14946783	0.14946783	0.14946783	0.14946783	0.14946783	0.14946783	0.14946783	0.14946783	0.14946783	0.14946783	0.14946783	0.14946783	0.14946783	0.14946783	0.14946783	0.14946783	0.14946783	0.14946783	0.14946783	0.14946783	0.14946783	0.14946783	0.14946783	0.14946783
¸ßË¹°×ÔëÉù´¦Àí (359).mp3	0.36972988	0.36972988	0.36972988	0.36972988	0.36972988	0.36972988	0.36972988	0.36972988	0.36972988	0.36972988	0.36972988	0.36972988	0.36972988	0.36972988	0.36972988	0.36972988	0.36972988	0.36972988	0.36972988	0.36972988	0.36972988	0.36972988	0.36972988	0.36972988	0.36972988	0.36972988	0.36972988	0.36972988	0.36972988	0.36972988	0.36972988	0.36972988	0.36972988	0.36972988	0.36972988	0.36972988	0.36972988	0.36972988	0.36972988	0.36972988	0.36972988	0.36972988	0.36972988	0.36972988	0.36972988	0.36972988	0.36972988	0.36972988	0.36972988
¸ßË¹°×ÔëÉù´¦Àí (360).mp3	0.10838616	0.10838616	0.10838616	0.10838616	0.10838616	0.10838616	0.10838616	0.10838616	0.10838616	0.10838616	0.10838616	0.10838616	0.10838616	0.10838616	0.10838616	0.10838616	0.10838616	0.10838616	0.10838616	0.10838616	0.10838616	0.10838616	0.10838616	0.10838616	0.10838616	0.10838616	0.10838616	0.10838616	0.10838616	0.10838616	0.10838616	0.10838616	0.10838616	0.10838616	0.10838616	0.10838616	0.10838616	0.10838616	0.10838616	0.10838616	0.10838616	0.10838616	0.10838616	0.10838616	0.10838616	0.10838616	0.10838616	0.10838616	0.10838616
¸ßË¹°×ÔëÉù´¦Àí (361).mp3	0.23442346	0.23442346	0.23442346	0.23442346	0.23442346	0.23442346	0.23442346	0.23442346	0.23442346	0.23442346	0.23442346	0.23442346	0.23442346	0.23442346	0.23442346	0.23442346	0.23442346	0.23442346	0.23442346	0.23442346	0.23442346	0.23442346	0.23442346	0.23442346	0.23442346	0.23442346	0.23442346	0.23442346	0.23442346	0.23442346	0.23442346	0.23442346	0.23442346	0.23442346	0.23442346	0.23442346	0.23442346	0.23442346	0.23442346	0.23442346	0.23442346	0.23442346	0.23442346	0.23442346	0.23442346	0.23442346	0.23442346	0.23442346	0.23442346
¸ßË¹°×ÔëÉù´¦Àí (362).mp3	0.20716397	0.20716397	0.20716397	0.20716397	0.20716397	0.20716397	0.20716397	0.20716397	0.20716397	0.20716397	0.20716397	0.20716397	0.20716397	0.20716397	0.20716397	0.20716397	0.20716397	0.20716397	0.20716397	0.20716397	0.20716397	0.20716397	0.20716397	0.20716397	0.20716397	0.20716397	0.20716397	0.20716397	0.20716397	0.20716397	0.20716397	0.20716397	0.20716397	0.20716397	0.20716397	0.20716397	0.20716397	0.20716397	0.20716397	0.20716397	0.20716397	0.20716397	0.20716397	0.20716397	0.20716397	0.20716397	0.20716397	0.20716397	0.20716397
¸ßË¹°×ÔëÉù´¦Àí (363).mp3	0.1405204	0.1405204	0.1405204	0.1405204	0.1405204	0.1405204	0.1405204	0.1405204	0.1405204	0.1405204	0.1405204	0.1405204	0.1405204	0.1405204	0.1405204	0.1405204	0.1405204	0.1405204	0.1405204	0.1405204	0.1405204	0.1405204	0.1405204	0.1405204	0.1405204	0.1405204	0.1405204	0.1405204	0.1405204	0.1405204	0.1405204	0.1405204	0.1405204	0.1405204	0.1405204	0.1405204	0.1405204	0.1405204	0.1405204	0.1405204	0.1405204	0.1405204	0.1405204	0.1405204	0.1405204	0.1405204	0.1405204	0.1405204	0.1405204
¸ßË¹°×ÔëÉù´¦Àí (364).mp3	0.012126431	0.012126431	0.012126431	0.012126431	0.012126431	0.012126431	0.012126431	0.012126431	0.012126431	0.012126431	0.012126431	0.012126431	0.012126431	0.012126431	0.012126431	0.012126431	0.012126431	0.012126431	0.012126431	0.012126431	0.012126431	0.012126431	0.012126431	0.012126431	0.012126431	0.012126431	0.012126431	0.012126431	0.012126431	0.012126431	0.012126431	0.012126431	0.012126431	0.012126431	0.012126431	0.012126431	0.012126431	0.012126431	0.012126431	0.012126431	0.012126431	0.012126431	0.012126431	0.012126431	0.012126431	0.012126431	0.012126431	0.012126431	0.012126431
¸ßË¹°×ÔëÉù´¦Àí (365).mp3	0.4346328	0.4346328	0.4346328	0.4346328	0.4346328	0.4346328	0.4346328	0.4346328	0.4346328	0.4346328	0.4346328	0.4346328	0.4346328	0.4346328	0.4346328	0.4346328	0.4346328	0.4346328	0.4346328	0.4346328	0.4346328	0.4346328	0.4346328	0.4346328	0.4346328	0.4346328	0.4346328	0.4346328	0.4346328	0.4346328	0.4346328	0.4346328	0.4346328	0.4346328	0.4346328	0.4346328	0.4346328	0.4346328	0.4346328	0.4346328	0.4346328	0.4346328	0.4346328	0.4346328	0.4346328	0.4346328	0.4346328	0.4346328	0.4346328
¸ßË¹°×ÔëÉù´¦Àí (366).mp3	0.42649537	0.42649537	0.42649537	0.42649537	0.42649537	0.42649537	0.42649537	0.42649537	0.42649537	0.42649537	0.42649537	0.42649537	0.42649537	0.42649537	0.42649537	0.42649537	0.42649537	0.42649537	0.42649537	0.42649537	0.42649537	0.42649537	0.42649537	0.42649537	0.42649537	0.42649537	0.42649537	0.42649537	0.42649537	0.42649537	0.42649537	0.42649537	0.42649537	0.42649537	0.42649537	0.42649537	0.42649537	0.42649537	0.42649537	0.42649537	0.42649537	0.42649537	0.42649537	0.42649537	0.42649537	0.42649537	0.42649537	0.42649537	0.42649537
¸ßË¹°×ÔëÉù´¦Àí (367).mp3	0.14738762	0.14738762	0.14738762	0.14738762	0.14738762	0.14738762	0.14738762	0.14738762	0.14738762	0.14738762	0.14738762	0.14738762	0.14738762	0.14738762	0.14738762	0.14738762	0.14738762	0.14738762	0.14738762	0.14738762	0.14738762	0.14738762	0.14738762	0.14738762	0.14738762	0.14738762	0.14738762	0.14738762	0.14738762	0.14738762	0.14738762	0.14738762	0.14738762	0.14738762	0.14738762	0.14738762	0.14738762	0.14738762	0.14738762	0.14738762	0.14738762	0.14738762	0.14738762	0.14738762	0.14738762	0.14738762	0.14738762	0.14738762	0.14738762
¸ßË¹°×ÔëÉù´¦Àí (368).mp3	0.17812583	0.17812583	0.17812583	0.17812583	0.17812583	0.17812583	0.17812583	0.17812583	0.17812583	0.17812583	0.17812583	0.17812583	0.17812583	0.17812583	0.17812583	0.17812583	0.17812583	0.17812583	0.17812583	0.17812583	0.17812583	0.17812583	0.17812583	0.17812583	0.17812583	0.17812583	0.17812583	0.17812583	0.17812583	0.17812583	0.17812583	0.17812583	0.17812583	0.17812583	0.17812583	0.17812583	0.17812583	0.17812583	0.17812583	0.17812583	0.17812583	0.17812583	0.17812583	0.17812583	0.17812583	0.17812583	0.17812583	0.17812583	0.17812583
¸ßË¹°×ÔëÉù´¦Àí (369).mp3	0.3117012	0.3117012	0.3117012	0.3117012	0.3117012	0.3117012	0.3117012	0.3117012	0.3117012	0.3117012	0.3117012	0.3117012	0.3117012	0.3117012	0.3117012	0.3117012	0.3117012	0.3117012	0.3117012	0.3117012	0.3117012	0.3117012	0.3117012	0.3117012	0.3117012	0.3117012	0.3117012	0.3117012	0.3117012	0.3117012	0.3117012	0.3117012	0.3117012	0.3117012	0.3117012	0.3117012	0.3117012	0.3117012	0.3117012	0.3117012	0.3117012	0.3117012	0.3117012	0.3117012	0.3117012	0.3117012	0.3117012	0.3117012	0.3117012
¸ßË¹°×ÔëÉù´¦Àí (370).mp3	0.30105805	0.30105805	0.30105805	0.30105805	0.30105805	0.30105805	0.30105805	0.30105805	0.30105805	0.30105805	0.30105805	0.30105805	0.30105805	0.30105805	0.30105805	0.30105805	0.30105805	0.30105805	0.30105805	0.30105805	0.30105805	0.30105805	0.30105805	0.30105805	0.30105805	0.30105805	0.30105805	0.30105805	0.30105805	0.30105805	0.30105805	0.30105805	0.30105805	0.30105805	0.30105805	0.30105805	0.30105805	0.30105805	0.30105805	0.30105805	0.30105805	0.30105805	0.30105805	0.30105805	0.30105805	0.30105805	0.30105805	0.30105805	0.30105805
¸ßË¹°×ÔëÉù´¦Àí (371).mp3	0.22758758	0.22758758	0.22758758	0.22758758	0.22758758	0.22758758	0.22758758	0.22758758	0.22758758	0.22758758	0.22758758	0.22758758	0.22758758	0.22758758	0.22758758	0.22758758	0.22758758	0.22758758	0.22758758	0.22758758	0.22758758	0.22758758	0.22758758	0.22758758	0.22758758	0.22758758	0.22758758	0.22758758	0.22758758	0.22758758	0.22758758	0.22758758	0.22758758	0.22758758	0.22758758	0.22758758	0.22758758	0.22758758	0.22758758	0.22758758	0.22758758	0.22758758	0.22758758	0.22758758	0.22758758	0.22758758	0.22758758	0.22758758	0.22758758
¸ßË¹°×ÔëÉù´¦Àí (372).mp3	0.14892808	0.14892808	0.14892808	0.14892808	0.14892808	0.14892808	0.14892808	0.14892808	0.14892808	0.14892808	0.14892808	0.14892808	0.14892808	0.14892808	0.14892808	0.14892808	0.14892808	0.14892808	0.14892808	0.14892808	0.14892808	0.14892808	0.14892808	0.14892808	0.14892808	0.14892808	0.14892808	0.14892808	0.14892808	0.14892808	0.14892808	0.14892808	0.14892808	0.14892808	0.14892808	0.14892808	0.14892808	0.14892808	0.14892808	0.14892808	0.14892808	0.14892808	0.14892808	0.14892808	0.14892808	0.14892808	0.14892808	0.14892808	0.14892808
¸ßË¹°×ÔëÉù´¦Àí (373).mp3	0.22329456	0.22329456	0.22329456	0.22329456	0.22329456	0.22329456	0.22329456	0.22329456	0.22329456	0.22329456	0.22329456	0.22329456	0.22329456	0.22329456	0.22329456	0.22329456	0.22329456	0.22329456	0.22329456	0.22329456	0.22329456	0.22329456	0.22329456	0.22329456	0.22329456	0.22329456	0.22329456	0.22329456	0.22329456	0.22329456	0.22329456	0.22329456	0.22329456	0.22329456	0.22329456	0.22329456	0.22329456	0.22329456	0.22329456	0.22329456	0.22329456	0.22329456	0.22329456	0.22329456	0.22329456	0.22329456	0.22329456	0.22329456	0.22329456
¸ßË¹°×ÔëÉù´¦Àí (374).mp3	0.28010452	0.28010452	0.28010452	0.28010452	0.28010452	0.28010452	0.28010452	0.28010452	0.28010452	0.28010452	0.28010452	0.28010452	0.28010452	0.28010452	0.28010452	0.28010452	0.28010452	0.28010452	0.28010452	0.28010452	0.28010452	0.28010452	0.28010452	0.28010452	0.28010452	0.28010452	0.28010452	0.28010452	0.28010452	0.28010452	0.28010452	0.28010452	0.28010452	0.28010452	0.28010452	0.28010452	0.28010452	0.28010452	0.28010452	0.28010452	0.28010452	0.28010452	0.28010452	0.28010452	0.28010452	0.28010452	0.28010452	0.28010452	0.28010452
¸ßË¹°×ÔëÉù´¦Àí (375).mp3	0.28576002	0.28576002	0.28576002	0.28576002	0.28576002	0.28576002	0.28576002	0.28576002	0.28576002	0.28576002	0.28576002	0.28576002	0.28576002	0.28576002	0.28576002	0.28576002	0.28576002	0.28576002	0.28576002	0.28576002	0.28576002	0.28576002	0.28576002	0.28576002	0.28576002	0.28576002	0.28576002	0.28576002	0.28576002	0.28576002	0.28576002	0.28576002	0.28576002	0.28576002	0.28576002	0.28576002	0.28576002	0.28576002	0.28576002	0.28576002	0.28576002	0.28576002	0.28576002	0.28576002	0.28576002	0.28576002	0.28576002	0.28576002	0.28576002
¸ßË¹°×ÔëÉù´¦Àí (376).mp3	0.18778795	0.18778795	0.18778795	0.18778795	0.18778795	0.18778795	0.18778795	0.18778795	0.18778795	0.18778795	0.18778795	0.18778795	0.18778795	0.18778795	0.18778795	0.18778795	0.18778795	0.18778795	0.18778795	0.18778795	0.18778795	0.18778795	0.18778795	0.18778795	0.18778795	0.18778795	0.18778795	0.18778795	0.18778795	0.18778795	0.18778795	0.18778795	0.18778795	0.18778795	0.18778795	0.18778795	0.18778795	0.18778795	0.18778795	0.18778795	0.18778795	0.18778795	0.18778795	0.18778795	0.18778795	0.18778795	0.18778795	0.18778795	0.18778795
¸ßË¹°×ÔëÉù´¦Àí (377).mp3	0.32888636	0.32888636	0.32888636	0.32888636	0.32888636	0.32888636	0.32888636	0.32888636	0.32888636	0.32888636	0.32888636	0.32888636	0.32888636	0.32888636	0.32888636	0.32888636	0.32888636	0.32888636	0.32888636	0.32888636	0.32888636	0.32888636	0.32888636	0.32888636	0.32888636	0.32888636	0.32888636	0.32888636	0.32888636	0.32888636	0.32888636	0.32888636	0.32888636	0.32888636	0.32888636	0.32888636	0.32888636	0.32888636	0.32888636	0.32888636	0.32888636	0.32888636	0.32888636	0.32888636	0.32888636	0.32888636	0.32888636	0.32888636	0.32888636
¸ßË¹°×ÔëÉù´¦Àí (378).mp3	0.23239347	0.23239347	0.23239347	0.23239347	0.23239347	0.23239347	0.23239347	0.23239347	0.23239347	0.23239347	0.23239347	0.23239347	0.23239347	0.23239347	0.23239347	0.23239347	0.23239347	0.23239347	0.23239347	0.23239347	0.23239347	0.23239347	0.23239347	0.23239347	0.23239347	0.23239347	0.23239347	0.23239347	0.23239347	0.23239347	0.23239347	0.23239347	0.23239347	0.23239347	0.23239347	0.23239347	0.23239347	0.23239347	0.23239347	0.23239347	0.23239347	0.23239347	0.23239347	0.23239347	0.23239347	0.23239347	0.23239347	0.23239347	0.23239347
¸ßË¹°×ÔëÉù´¦Àí (379).mp3	0.20155808	0.20155808	0.20155808	0.20155808	0.20155808	0.20155808	0.20155808	0.20155808	0.20155808	0.20155808	0.20155808	0.20155808	0.20155808	0.20155808	0.20155808	0.20155808	0.20155808	0.20155808	0.20155808	0.20155808	0.20155808	0.20155808	0.20155808	0.20155808	0.20155808	0.20155808	0.20155808	0.20155808	0.20155808	0.20155808	0.20155808	0.20155808	0.20155808	0.20155808	0.20155808	0.20155808	0.20155808	0.20155808	0.20155808	0.20155808	0.20155808	0.20155808	0.20155808	0.20155808	0.20155808	0.20155808	0.20155808	0.20155808	0.20155808
¸ßË¹°×ÔëÉù´¦Àí (380).mp3	0.21359608	0.21359608	0.21359608	0.21359608	0.21359608	0.21359608	0.21359608	0.21359608	0.21359608	0.21359608	0.21359608	0.21359608	0.21359608	0.21359608	0.21359608	0.21359608	0.21359608	0.21359608	0.21359608	0.21359608	0.21359608	0.21359608	0.21359608	0.21359608	0.21359608	0.21359608	0.21359608	0.21359608	0.21359608	0.21359608	0.21359608	0.21359608	0.21359608	0.21359608	0.21359608	0.21359608	0.21359608	0.21359608	0.21359608	0.21359608	0.21359608	0.21359608	0.21359608	0.21359608	0.21359608	0.21359608	0.21359608	0.21359608	0.21359608
¸ßË¹°×ÔëÉù´¦Àí (381).mp3	0.13726825	0.13726825	0.13726825	0.13726825	0.13726825	0.13726825	0.13726825	0.13726825	0.13726825	0.13726825	0.13726825	0.13726825	0.13726825	0.13726825	0.13726825	0.13726825	0.13726825	0.13726825	0.13726825	0.13726825	0.13726825	0.13726825	0.13726825	0.13726825	0.13726825	0.13726825	0.13726825	0.13726825	0.13726825	0.13726825	0.13726825	0.13726825	0.13726825	0.13726825	0.13726825	0.13726825	0.13726825	0.13726825	0.13726825	0.13726825	0.13726825	0.13726825	0.13726825	0.13726825	0.13726825	0.13726825	0.13726825	0.13726825	0.13726825
¸ßË¹°×ÔëÉù´¦Àí (382).mp3	0.25718555	0.25718555	0.25718555	0.25718555	0.25718555	0.25718555	0.25718555	0.25718555	0.25718555	0.25718555	0.25718555	0.25718555	0.25718555	0.25718555	0.25718555	0.25718555	0.25718555	0.25718555	0.25718555	0.25718555	0.25718555	0.25718555	0.25718555	0.25718555	0.25718555	0.25718555	0.25718555	0.25718555	0.25718555	0.25718555	0.25718555	0.25718555	0.25718555	0.25718555	0.25718555	0.25718555	0.25718555	0.25718555	0.25718555	0.25718555	0.25718555	0.25718555	0.25718555	0.25718555	0.25718555	0.25718555	0.25718555	0.25718555	0.25718555
¸ßË¹°×ÔëÉù´¦Àí (383).mp3	0.24855028	0.24855028	0.24855028	0.24855028	0.24855028	0.24855028	0.24855028	0.24855028	0.24855028	0.24855028	0.24855028	0.24855028	0.24855028	0.24855028	0.24855028	0.24855028	0.24855028	0.24855028	0.24855028	0.24855028	0.24855028	0.24855028	0.24855028	0.24855028	0.24855028	0.24855028	0.24855028	0.24855028	0.24855028	0.24855028	0.24855028	0.24855028	0.24855028	0.24855028	0.24855028	0.24855028	0.24855028	0.24855028	0.24855028	0.24855028	0.24855028	0.24855028	0.24855028	0.24855028	0.24855028	0.24855028	0.24855028	0.24855028	0.24855028
¸ßË¹°×ÔëÉù´¦Àí (384).mp3	0.35281405	0.35281405	0.35281405	0.35281405	0.35281405	0.35281405	0.35281405	0.35281405	0.35281405	0.35281405	0.35281405	0.35281405	0.35281405	0.35281405	0.35281405	0.35281405	0.35281405	0.35281405	0.35281405	0.35281405	0.35281405	0.35281405	0.35281405	0.35281405	0.35281405	0.35281405	0.35281405	0.35281405	0.35281405	0.35281405	0.35281405	0.35281405	0.35281405	0.35281405	0.35281405	0.35281405	0.35281405	0.35281405	0.35281405	0.35281405	0.35281405	0.35281405	0.35281405	0.35281405	0.35281405	0.35281405	0.35281405	0.35281405	0.35281405
¸ßË¹°×ÔëÉù´¦Àí (385).mp3	0.107586995	0.107586995	0.107586995	0.107586995	0.107586995	0.107586995	0.107586995	0.107586995	0.107586995	0.107586995	0.107586995	0.107586995	0.107586995	0.107586995	0.107586995	0.107586995	0.107586995	0.107586995	0.107586995	0.107586995	0.107586995	0.107586995	0.107586995	0.107586995	0.107586995	0.107586995	0.107586995	0.107586995	0.107586995	0.107586995	0.107586995	0.107586995	0.107586995	0.107586995	0.107586995	0.107586995	0.107586995	0.107586995	0.107586995	0.107586995	0.107586995	0.107586995	0.107586995	0.107586995	0.107586995	0.107586995	0.107586995	0.107586995	0.107586995
¸ßË¹°×ÔëÉù´¦Àí (386).mp3	-0.08144781	-0.08144781	-0.08144781	-0.08144781	-0.08144781	-0.08144781	-0.08144781	-0.08144781	-0.08144781	-0.08144781	-0.08144781	-0.08144781	-0.08144781	-0.08144781	-0.08144781	-0.08144781	-0.08144781	-0.08144781	-0.08144781	-0.08144781	-0.08144781	-0.08144781	-0.08144781	-0.08144781	-0.08144781	-0.08144781	-0.08144781	-0.08144781	-0.08144781	-0.08144781	-0.08144781	-0.08144781	-0.08144781	-0.08144781	-0.08144781	-0.08144781	-0.08144781	-0.08144781	-0.08144781	-0.08144781	-0.08144781	-0.08144781	-0.08144781	-0.08144781	-0.08144781	-0.08144781	-0.08144781	-0.08144781	-0.08144781
¸ßË¹°×ÔëÉù´¦Àí (387).mp3	0.061341137	0.061341137	0.061341137	0.061341137	0.061341137	0.061341137	0.061341137	0.061341137	0.061341137	0.061341137	0.061341137	0.061341137	0.061341137	0.061341137	0.061341137	0.061341137	0.061341137	0.061341137	0.061341137	0.061341137	0.061341137	0.061341137	0.061341137	0.061341137	0.061341137	0.061341137	0.061341137	0.061341137	0.061341137	0.061341137	0.061341137	0.061341137	0.061341137	0.061341137	0.061341137	0.061341137	0.061341137	0.061341137	0.061341137	0.061341137	0.061341137	0.061341137	0.061341137	0.061341137	0.061341137	0.061341137	0.061341137	0.061341137	0.061341137
¸ßË¹°×ÔëÉù´¦Àí (388).mp3	0.17743213	0.17743213	0.17743213	0.17743213	0.17743213	0.17743213	0.17743213	0.17743213	0.17743213	0.17743213	0.17743213	0.17743213	0.17743213	0.17743213	0.17743213	0.17743213	0.17743213	0.17743213	0.17743213	0.17743213	0.17743213	0.17743213	0.17743213	0.17743213	0.17743213	0.17743213	0.17743213	0.17743213	0.17743213	0.17743213	0.17743213	0.17743213	0.17743213	0.17743213	0.17743213	0.17743213	0.17743213	0.17743213	0.17743213	0.17743213	0.17743213	0.17743213	0.17743213	0.17743213	0.17743213	0.17743213	0.17743213	0.17743213	0.17743213
¸ßË¹°×ÔëÉù´¦Àí (389).mp3	0.40303692	0.40303692	0.40303692	0.40303692	0.40303692	0.40303692	0.40303692	0.40303692	0.40303692	0.40303692	0.40303692	0.40303692	0.40303692	0.40303692	0.40303692	0.40303692	0.40303692	0.40303692	0.40303692	0.40303692	0.40303692	0.40303692	0.40303692	0.40303692	0.40303692	0.40303692	0.40303692	0.40303692	0.40303692	0.40303692	0.40303692	0.40303692	0.40303692	0.40303692	0.40303692	0.40303692	0.40303692	0.40303692	0.40303692	0.40303692	0.40303692	0.40303692	0.40303692	0.40303692	0.40303692	0.40303692	0.40303692	0.40303692	0.40303692
¸ßË¹°×ÔëÉù´¦Àí (390).mp3	0.2229345	0.2229345	0.2229345	0.2229345	0.2229345	0.2229345	0.2229345	0.2229345	0.2229345	0.2229345	0.2229345	0.2229345	0.2229345	0.2229345	0.2229345	0.2229345	0.2229345	0.2229345	0.2229345	0.2229345	0.2229345	0.2229345	0.2229345	0.2229345	0.2229345	0.2229345	0.2229345	0.2229345	0.2229345	0.2229345	0.2229345	0.2229345	0.2229345	0.2229345	0.2229345	0.2229345	0.2229345	0.2229345	0.2229345	0.2229345	0.2229345	0.2229345	0.2229345	0.2229345	0.2229345	0.2229345	0.2229345	0.2229345	0.2229345
¸ßË¹°×ÔëÉù´¦Àí (391).mp3	0.13441494	0.13441494	0.13441494	0.13441494	0.13441494	0.13441494	0.13441494	0.13441494	0.13441494	0.13441494	0.13441494	0.13441494	0.13441494	0.13441494	0.13441494	0.13441494	0.13441494	0.13441494	0.13441494	0.13441494	0.13441494	0.13441494	0.13441494	0.13441494	0.13441494	0.13441494	0.13441494	0.13441494	0.13441494	0.13441494	0.13441494	0.13441494	0.13441494	0.13441494	0.13441494	0.13441494	0.13441494	0.13441494	0.13441494	0.13441494	0.13441494	0.13441494	0.13441494	0.13441494	0.13441494	0.13441494	0.13441494	0.13441494	0.13441494
¸ßË¹°×ÔëÉù´¦Àí (392).mp3	0.32697356	0.32697356	0.32697356	0.32697356	0.32697356	0.32697356	0.32697356	0.32697356	0.32697356	0.32697356	0.32697356	0.32697356	0.32697356	0.32697356	0.32697356	0.32697356	0.32697356	0.32697356	0.32697356	0.32697356	0.32697356	0.32697356	0.32697356	0.32697356	0.32697356	0.32697356	0.32697356	0.32697356	0.32697356	0.32697356	0.32697356	0.32697356	0.32697356	0.32697356	0.32697356	0.32697356	0.32697356	0.32697356	0.32697356	0.32697356	0.32697356	0.32697356	0.32697356	0.32697356	0.32697356	0.32697356	0.32697356	0.32697356	0.32697356
¸ßË¹°×ÔëÉù´¦Àí (393).mp3	0.23841831	0.23841831	0.23841831	0.23841831	0.23841831	0.23841831	0.23841831	0.23841831	0.23841831	0.23841831	0.23841831	0.23841831	0.23841831	0.23841831	0.23841831	0.23841831	0.23841831	0.23841831	0.23841831	0.23841831	0.23841831	0.23841831	0.23841831	0.23841831	0.23841831	0.23841831	0.23841831	0.23841831	0.23841831	0.23841831	0.23841831	0.23841831	0.23841831	0.23841831	0.23841831	0.23841831	0.23841831	0.23841831	0.23841831	0.23841831	0.23841831	0.23841831	0.23841831	0.23841831	0.23841831	0.23841831	0.23841831	0.23841831	0.23841831
¸ßË¹°×ÔëÉù´¦Àí (394).mp3	0.22350813	0.22350813	0.22350813	0.22350813	0.22350813	0.22350813	0.22350813	0.22350813	0.22350813	0.22350813	0.22350813	0.22350813	0.22350813	0.22350813	0.22350813	0.22350813	0.22350813	0.22350813	0.22350813	0.22350813	0.22350813	0.22350813	0.22350813	0.22350813	0.22350813	0.22350813	0.22350813	0.22350813	0.22350813	0.22350813	0.22350813	0.22350813	0.22350813	0.22350813	0.22350813	0.22350813	0.22350813	0.22350813	0.22350813	0.22350813	0.22350813	0.22350813	0.22350813	0.22350813	0.22350813	0.22350813	0.22350813	0.22350813	0.22350813
¸ßË¹°×ÔëÉù´¦Àí (395).mp3	0.07582432	0.07582432	0.07582432	0.07582432	0.07582432	0.07582432	0.07582432	0.07582432	0.07582432	0.07582432	0.07582432	0.07582432	0.07582432	0.07582432	0.07582432	0.07582432	0.07582432	0.07582432	0.07582432	0.07582432	0.07582432	0.07582432	0.07582432	0.07582432	0.07582432	0.07582432	0.07582432	0.07582432	0.07582432	0.07582432	0.07582432	0.07582432	0.07582432	0.07582432	0.07582432	0.07582432	0.07582432	0.07582432	0.07582432	0.07582432	0.07582432	0.07582432	0.07582432	0.07582432	0.07582432	0.07582432	0.07582432	0.07582432	0.07582432
¸ßË¹°×ÔëÉù´¦Àí (396).mp3	0.17944776	0.17944776	0.17944776	0.17944776	0.17944776	0.17944776	0.17944776	0.17944776	0.17944776	0.17944776	0.17944776	0.17944776	0.17944776	0.17944776	0.17944776	0.17944776	0.17944776	0.17944776	0.17944776	0.17944776	0.17944776	0.17944776	0.17944776	0.17944776	0.17944776	0.17944776	0.17944776	0.17944776	0.17944776	0.17944776	0.17944776	0.17944776	0.17944776	0.17944776	0.17944776	0.17944776	0.17944776	0.17944776	0.17944776	0.17944776	0.17944776	0.17944776	0.17944776	0.17944776	0.17944776	0.17944776	0.17944776	0.17944776	0.17944776
¸ßË¹°×ÔëÉù´¦Àí (397).mp3	-0.13780479	-0.13780479	-0.13780479	-0.13780479	-0.13780479	-0.13780479	-0.13780479	-0.13780479	-0.13780479	-0.13780479	-0.13780479	-0.13780479	-0.13780479	-0.13780479	-0.13780479	-0.13780479	-0.13780479	-0.13780479	-0.13780479	-0.13780479	-0.13780479	-0.13780479	-0.13780479	-0.13780479	-0.13780479	-0.13780479	-0.13780479	-0.13780479	-0.13780479	-0.13780479	-0.13780479	-0.13780479	-0.13780479	-0.13780479	-0.13780479	-0.13780479	-0.13780479	-0.13780479	-0.13780479	-0.13780479	-0.13780479	-0.13780479	-0.13780479	-0.13780479	-0.13780479	-0.13780479	-0.13780479	-0.13780479	-0.13780479
¸ßË¹°×ÔëÉù´¦Àí (398).mp3	0.2058599	0.2058599	0.2058599	0.2058599	0.2058599	0.2058599	0.2058599	0.2058599	0.2058599	0.2058599	0.2058599	0.2058599	0.2058599	0.2058599	0.2058599	0.2058599	0.2058599	0.2058599	0.2058599	0.2058599	0.2058599	0.2058599	0.2058599	0.2058599	0.2058599	0.2058599	0.2058599	0.2058599	0.2058599	0.2058599	0.2058599	0.2058599	0.2058599	0.2058599	0.2058599	0.2058599	0.2058599	0.2058599	0.2058599	0.2058599	0.2058599	0.2058599	0.2058599	0.2058599	0.2058599	0.2058599	0.2058599	0.2058599	0.2058599
¸ßË¹°×ÔëÉù´¦Àí (399).mp3	0.1430138	0.1430138	0.1430138	0.1430138	0.1430138	0.1430138	0.1430138	0.1430138	0.1430138	0.1430138	0.1430138	0.1430138	0.1430138	0.1430138	0.1430138	0.1430138	0.1430138	0.1430138	0.1430138	0.1430138	0.1430138	0.1430138	0.1430138	0.1430138	0.1430138	0.1430138	0.1430138	0.1430138	0.1430138	0.1430138	0.1430138	0.1430138	0.1430138	0.1430138	0.1430138	0.1430138	0.1430138	0.1430138	0.1430138	0.1430138	0.1430138	0.1430138	0.1430138	0.1430138	0.1430138	0.1430138	0.1430138	0.1430138	0.1430138
¸ßË¹°×ÔëÉù´¦Àí (400).mp3	0.39539883	0.39539883	0.39539883	0.39539883	0.39539883	0.39539883	0.39539883	0.39539883	0.39539883	0.39539883	0.39539883	0.39539883	0.39539883	0.39539883	0.39539883	0.39539883	0.39539883	0.39539883	0.39539883	0.39539883	0.39539883	0.39539883	0.39539883	0.39539883	0.39539883	0.39539883	0.39539883	0.39539883	0.39539883	0.39539883	0.39539883	0.39539883	0.39539883	0.39539883	0.39539883	0.39539883	0.39539883	0.39539883	0.39539883	0.39539883	0.39539883	0.39539883	0.39539883	0.39539883	0.39539883	0.39539883	0.39539883	0.39539883	0.39539883
¸ßË¹°×ÔëÉù´¦Àí (401).mp3	0.36068383	0.36068383	0.36068383	0.36068383	0.36068383	0.36068383	0.36068383	0.36068383	0.36068383	0.36068383	0.36068383	0.36068383	0.36068383	0.36068383	0.36068383	0.36068383	0.36068383	0.36068383	0.36068383	0.36068383	0.36068383	0.36068383	0.36068383	0.36068383	0.36068383	0.36068383	0.36068383	0.36068383	0.36068383	0.36068383	0.36068383	0.36068383	0.36068383	0.36068383	0.36068383	0.36068383	0.36068383	0.36068383	0.36068383	0.36068383	0.36068383	0.36068383	0.36068383	0.36068383	0.36068383	0.36068383	0.36068383	0.36068383	0.36068383
¸ßË¹°×ÔëÉù´¦Àí (402).mp3	0.22649077	0.22649077	0.22649077	0.22649077	0.22649077	0.22649077	0.22649077	0.22649077	0.22649077	0.22649077	0.22649077	0.22649077	0.22649077	0.22649077	0.22649077	0.22649077	0.22649077	0.22649077	0.22649077	0.22649077	0.22649077	0.22649077	0.22649077	0.22649077	0.22649077	0.22649077	0.22649077	0.22649077	0.22649077	0.22649077	0.22649077	0.22649077	0.22649077	0.22649077	0.22649077	0.22649077	0.22649077	0.22649077	0.22649077	0.22649077	0.22649077	0.22649077	0.22649077	0.22649077	0.22649077	0.22649077	0.22649077	0.22649077	0.22649077
¸ßË¹°×ÔëÉù´¦Àí (403).mp3	0.34165803	0.34165803	0.34165803	0.34165803	0.34165803	0.34165803	0.34165803	0.34165803	0.34165803	0.34165803	0.34165803	0.34165803	0.34165803	0.34165803	0.34165803	0.34165803	0.34165803	0.34165803	0.34165803	0.34165803	0.34165803	0.34165803	0.34165803	0.34165803	0.34165803	0.34165803	0.34165803	0.34165803	0.34165803	0.34165803	0.34165803	0.34165803	0.34165803	0.34165803	0.34165803	0.34165803	0.34165803	0.34165803	0.34165803	0.34165803	0.34165803	0.34165803	0.34165803	0.34165803	0.34165803	0.34165803	0.34165803	0.34165803	0.34165803
¸ßË¹°×ÔëÉù´¦Àí (404).mp3	0.32675377	0.32675377	0.32675377	0.32675377	0.32675377	0.32675377	0.32675377	0.32675377	0.32675377	0.32675377	0.32675377	0.32675377	0.32675377	0.32675377	0.32675377	0.32675377	0.32675377	0.32675377	0.32675377	0.32675377	0.32675377	0.32675377	0.32675377	0.32675377	0.32675377	0.32675377	0.32675377	0.32675377	0.32675377	0.32675377	0.32675377	0.32675377	0.32675377	0.32675377	0.32675377	0.32675377	0.32675377	0.32675377	0.32675377	0.32675377	0.32675377	0.32675377	0.32675377	0.32675377	0.32675377	0.32675377	0.32675377	0.32675377	0.32675377
¸ßË¹°×ÔëÉù´¦Àí (405).mp3	0.2346286	0.2346286	0.2346286	0.2346286	0.2346286	0.2346286	0.2346286	0.2346286	0.2346286	0.2346286	0.2346286	0.2346286	0.2346286	0.2346286	0.2346286	0.2346286	0.2346286	0.2346286	0.2346286	0.2346286	0.2346286	0.2346286	0.2346286	0.2346286	0.2346286	0.2346286	0.2346286	0.2346286	0.2346286	0.2346286	0.2346286	0.2346286	0.2346286	0.2346286	0.2346286	0.2346286	0.2346286	0.2346286	0.2346286	0.2346286	0.2346286	0.2346286	0.2346286	0.2346286	0.2346286	0.2346286	0.2346286	0.2346286	0.2346286
¸ßË¹°×ÔëÉù´¦Àí (406).mp3	0.44606942	0.44606942	0.44606942	0.44606942	0.44606942	0.44606942	0.44606942	0.44606942	0.44606942	0.44606942	0.44606942	0.44606942	0.44606942	0.44606942	0.44606942	0.44606942	0.44606942	0.44606942	0.44606942	0.44606942	0.44606942	0.44606942	0.44606942	0.44606942	0.44606942	0.44606942	0.44606942	0.44606942	0.44606942	0.44606942	0.44606942	0.44606942	0.44606942	0.44606942	0.44606942	0.44606942	0.44606942	0.44606942	0.44606942	0.44606942	0.44606942	0.44606942	0.44606942	0.44606942	0.44606942	0.44606942	0.44606942	0.44606942	0.44606942
¸ßË¹°×ÔëÉù´¦Àí (407).mp3	0.28727552	0.28727552	0.28727552	0.28727552	0.28727552	0.28727552	0.28727552	0.28727552	0.28727552	0.28727552	0.28727552	0.28727552	0.28727552	0.28727552	0.28727552	0.28727552	0.28727552	0.28727552	0.28727552	0.28727552	0.28727552	0.28727552	0.28727552	0.28727552	0.28727552	0.28727552	0.28727552	0.28727552	0.28727552	0.28727552	0.28727552	0.28727552	0.28727552	0.28727552	0.28727552	0.28727552	0.28727552	0.28727552	0.28727552	0.28727552	0.28727552	0.28727552	0.28727552	0.28727552	0.28727552	0.28727552	0.28727552	0.28727552	0.28727552
¸ßË¹°×ÔëÉù´¦Àí (408).mp3	0.105340555	0.105340555	0.105340555	0.105340555	0.105340555	0.105340555	0.105340555	0.105340555	0.105340555	0.105340555	0.105340555	0.105340555	0.105340555	0.105340555	0.105340555	0.105340555	0.105340555	0.105340555	0.105340555	0.105340555	0.105340555	0.105340555	0.105340555	0.105340555	0.105340555	0.105340555	0.105340555	0.105340555	0.105340555	0.105340555	0.105340555	0.105340555	0.105340555	0.105340555	0.105340555	0.105340555	0.105340555	0.105340555	0.105340555	0.105340555	0.105340555	0.105340555	0.105340555	0.105340555	0.105340555	0.105340555	0.105340555	0.105340555	0.105340555
¸ßË¹°×ÔëÉù´¦Àí (409).mp3	0.36520633	0.36520633	0.36520633	0.36520633	0.36520633	0.36520633	0.36520633	0.36520633	0.36520633	0.36520633	0.36520633	0.36520633	0.36520633	0.36520633	0.36520633	0.36520633	0.36520633	0.36520633	0.36520633	0.36520633	0.36520633	0.36520633	0.36520633	0.36520633	0.36520633	0.36520633	0.36520633	0.36520633	0.36520633	0.36520633	0.36520633	0.36520633	0.36520633	0.36520633	0.36520633	0.36520633	0.36520633	0.36520633	0.36520633	0.36520633	0.36520633	0.36520633	0.36520633	0.36520633	0.36520633	0.36520633	0.36520633	0.36520633	0.36520633
¸ßË¹°×ÔëÉù´¦Àí (410).mp3	0.12688318	0.12688318	0.12688318	0.12688318	0.12688318	0.12688318	0.12688318	0.12688318	0.12688318	0.12688318	0.12688318	0.12688318	0.12688318	0.12688318	0.12688318	0.12688318	0.12688318	0.12688318	0.12688318	0.12688318	0.12688318	0.12688318	0.12688318	0.12688318	0.12688318	0.12688318	0.12688318	0.12688318	0.12688318	0.12688318	0.12688318	0.12688318	0.12688318	0.12688318	0.12688318	0.12688318	0.12688318	0.12688318	0.12688318	0.12688318	0.12688318	0.12688318	0.12688318	0.12688318	0.12688318	0.12688318	0.12688318	0.12688318	0.12688318
¸ßË¹°×ÔëÉù´¦Àí (411).mp3	0.26892012	0.26892012	0.26892012	0.26892012	0.26892012	0.26892012	0.26892012	0.26892012	0.26892012	0.26892012	0.26892012	0.26892012	0.26892012	0.26892012	0.26892012	0.26892012	0.26892012	0.26892012	0.26892012	0.26892012	0.26892012	0.26892012	0.26892012	0.26892012	0.26892012	0.26892012	0.26892012	0.26892012	0.26892012	0.26892012	0.26892012	0.26892012	0.26892012	0.26892012	0.26892012	0.26892012	0.26892012	0.26892012	0.26892012	0.26892012	0.26892012	0.26892012	0.26892012	0.26892012	0.26892012	0.26892012	0.26892012	0.26892012	0.26892012
¸ßË¹°×ÔëÉù´¦Àí (412).mp3	0.18100111	0.18100111	0.18100111	0.18100111	0.18100111	0.18100111	0.18100111	0.18100111	0.18100111	0.18100111	0.18100111	0.18100111	0.18100111	0.18100111	0.18100111	0.18100111	0.18100111	0.18100111	0.18100111	0.18100111	0.18100111	0.18100111	0.18100111	0.18100111	0.18100111	0.18100111	0.18100111	0.18100111	0.18100111	0.18100111	0.18100111	0.18100111	0.18100111	0.18100111	0.18100111	0.18100111	0.18100111	0.18100111	0.18100111	0.18100111	0.18100111	0.18100111	0.18100111	0.18100111	0.18100111	0.18100111	0.18100111	0.18100111	0.18100111
¸ßË¹°×ÔëÉù´¦Àí (413).mp3	0.112722516	0.112722516	0.112722516	0.112722516	0.112722516	0.112722516	0.112722516	0.112722516	0.112722516	0.112722516	0.112722516	0.112722516	0.112722516	0.112722516	0.112722516	0.112722516	0.112722516	0.112722516	0.112722516	0.112722516	0.112722516	0.112722516	0.112722516	0.112722516	0.112722516	0.112722516	0.112722516	0.112722516	0.112722516	0.112722516	0.112722516	0.112722516	0.112722516	0.112722516	0.112722516	0.112722516	0.112722516	0.112722516	0.112722516	0.112722516	0.112722516	0.112722516	0.112722516	0.112722516	0.112722516	0.112722516	0.112722516	0.112722516	0.112722516
¸ßË¹°×ÔëÉù´¦Àí (414).mp3	0.14344977	0.14344977	0.14344977	0.14344977	0.14344977	0.14344977	0.14344977	0.14344977	0.14344977	0.14344977	0.14344977	0.14344977	0.14344977	0.14344977	0.14344977	0.14344977	0.14344977	0.14344977	0.14344977	0.14344977	0.14344977	0.14344977	0.14344977	0.14344977	0.14344977	0.14344977	0.14344977	0.14344977	0.14344977	0.14344977	0.14344977	0.14344977	0.14344977	0.14344977	0.14344977	0.14344977	0.14344977	0.14344977	0.14344977	0.14344977	0.14344977	0.14344977	0.14344977	0.14344977	0.14344977	0.14344977	0.14344977	0.14344977	0.14344977
¸ßË¹°×ÔëÉù´¦Àí (415).mp3	0.18051043	0.18051043	0.18051043	0.18051043	0.18051043	0.18051043	0.18051043	0.18051043	0.18051043	0.18051043	0.18051043	0.18051043	0.18051043	0.18051043	0.18051043	0.18051043	0.18051043	0.18051043	0.18051043	0.18051043	0.18051043	0.18051043	0.18051043	0.18051043	0.18051043	0.18051043	0.18051043	0.18051043	0.18051043	0.18051043	0.18051043	0.18051043	0.18051043	0.18051043	0.18051043	0.18051043	0.18051043	0.18051043	0.18051043	0.18051043	0.18051043	0.18051043	0.18051043	0.18051043	0.18051043	0.18051043	0.18051043	0.18051043	0.18051043
¸ßË¹°×ÔëÉù´¦Àí (416).mp3	0.21307081	0.21307081	0.21307081	0.21307081	0.21307081	0.21307081	0.21307081	0.21307081	0.21307081	0.21307081	0.21307081	0.21307081	0.21307081	0.21307081	0.21307081	0.21307081	0.21307081	0.21307081	0.21307081	0.21307081	0.21307081	0.21307081	0.21307081	0.21307081	0.21307081	0.21307081	0.21307081	0.21307081	0.21307081	0.21307081	0.21307081	0.21307081	0.21307081	0.21307081	0.21307081	0.21307081	0.21307081	0.21307081	0.21307081	0.21307081	0.21307081	0.21307081	0.21307081	0.21307081	0.21307081	0.21307081	0.21307081	0.21307081	0.21307081
¸ßË¹°×ÔëÉù´¦Àí (417).mp3	0.12136697	0.12136697	0.12136697	0.12136697	0.12136697	0.12136697	0.12136697	0.12136697	0.12136697	0.12136697	0.12136697	0.12136697	0.12136697	0.12136697	0.12136697	0.12136697	0.12136697	0.12136697	0.12136697	0.12136697	0.12136697	0.12136697	0.12136697	0.12136697	0.12136697	0.12136697	0.12136697	0.12136697	0.12136697	0.12136697	0.12136697	0.12136697	0.12136697	0.12136697	0.12136697	0.12136697	0.12136697	0.12136697	0.12136697	0.12136697	0.12136697	0.12136697	0.12136697	0.12136697	0.12136697	0.12136697	0.12136697	0.12136697	0.12136697
¸ßË¹°×ÔëÉù´¦Àí (418).mp3	0.24669251	0.24669251	0.24669251	0.24669251	0.24669251	0.24669251	0.24669251	0.24669251	0.24669251	0.24669251	0.24669251	0.24669251	0.24669251	0.24669251	0.24669251	0.24669251	0.24669251	0.24669251	0.24669251	0.24669251	0.24669251	0.24669251	0.24669251	0.24669251	0.24669251	0.24669251	0.24669251	0.24669251	0.24669251	0.24669251	0.24669251	0.24669251	0.24669251	0.24669251	0.24669251	0.24669251	0.24669251	0.24669251	0.24669251	0.24669251	0.24669251	0.24669251	0.24669251	0.24669251	0.24669251	0.24669251	0.24669251	0.24669251	0.24669251
¸ßË¹°×ÔëÉù´¦Àí (419).mp3	0.22023033	0.22023033	0.22023033	0.22023033	0.22023033	0.22023033	0.22023033	0.22023033	0.22023033	0.22023033	0.22023033	0.22023033	0.22023033	0.22023033	0.22023033	0.22023033	0.22023033	0.22023033	0.22023033	0.22023033	0.22023033	0.22023033	0.22023033	0.22023033	0.22023033	0.22023033	0.22023033	0.22023033	0.22023033	0.22023033	0.22023033	0.22023033	0.22023033	0.22023033	0.22023033	0.22023033	0.22023033	0.22023033	0.22023033	0.22023033	0.22023033	0.22023033	0.22023033	0.22023033	0.22023033	0.22023033	0.22023033	0.22023033	0.22023033
¸ßË¹°×ÔëÉù´¦Àí (420).mp3	0.29316226	0.29316226	0.29316226	0.29316226	0.29316226	0.29316226	0.29316226	0.29316226	0.29316226	0.29316226	0.29316226	0.29316226	0.29316226	0.29316226	0.29316226	0.29316226	0.29316226	0.29316226	0.29316226	0.29316226	0.29316226	0.29316226	0.29316226	0.29316226	0.29316226	0.29316226	0.29316226	0.29316226	0.29316226	0.29316226	0.29316226	0.29316226	0.29316226	0.29316226	0.29316226	0.29316226	0.29316226	0.29316226	0.29316226	0.29316226	0.29316226	0.29316226	0.29316226	0.29316226	0.29316226	0.29316226	0.29316226	0.29316226	0.29316226
¸ßË¹°×ÔëÉù´¦Àí (421).mp3	0.15403217	0.15403217	0.15403217	0.15403217	0.15403217	0.15403217	0.15403217	0.15403217	0.15403217	0.15403217	0.15403217	0.15403217	0.15403217	0.15403217	0.15403217	0.15403217	0.15403217	0.15403217	0.15403217	0.15403217	0.15403217	0.15403217	0.15403217	0.15403217	0.15403217	0.15403217	0.15403217	0.15403217	0.15403217	0.15403217	0.15403217	0.15403217	0.15403217	0.15403217	0.15403217	0.15403217	0.15403217	0.15403217	0.15403217	0.15403217	0.15403217	0.15403217	0.15403217	0.15403217	0.15403217	0.15403217	0.15403217	0.15403217	0.15403217
¸ßË¹°×ÔëÉù´¦Àí (422).mp3	0.1305528	0.1305528	0.1305528	0.1305528	0.1305528	0.1305528	0.1305528	0.1305528	0.1305528	0.1305528	0.1305528	0.1305528	0.1305528	0.1305528	0.1305528	0.1305528	0.1305528	0.1305528	0.1305528	0.1305528	0.1305528	0.1305528	0.1305528	0.1305528	0.1305528	0.1305528	0.1305528	0.1305528	0.1305528	0.1305528	0.1305528	0.1305528	0.1305528	0.1305528	0.1305528	0.1305528	0.1305528	0.1305528	0.1305528	0.1305528	0.1305528	0.1305528	0.1305528	0.1305528	0.1305528	0.1305528	0.1305528	0.1305528	0.1305528
¸ßË¹°×ÔëÉù´¦Àí (423).mp3	0.20098238	0.20098238	0.20098238	0.20098238	0.20098238	0.20098238	0.20098238	0.20098238	0.20098238	0.20098238	0.20098238	0.20098238	0.20098238	0.20098238	0.20098238	0.20098238	0.20098238	0.20098238	0.20098238	0.20098238	0.20098238	0.20098238	0.20098238	0.20098238	0.20098238	0.20098238	0.20098238	0.20098238	0.20098238	0.20098238	0.20098238	0.20098238	0.20098238	0.20098238	0.20098238	0.20098238	0.20098238	0.20098238	0.20098238	0.20098238	0.20098238	0.20098238	0.20098238	0.20098238	0.20098238	0.20098238	0.20098238	0.20098238	0.20098238
¸ßË¹°×ÔëÉù´¦Àí (424).mp3	0.20410606	0.20410606	0.20410606	0.20410606	0.20410606	0.20410606	0.20410606	0.20410606	0.20410606	0.20410606	0.20410606	0.20410606	0.20410606	0.20410606	0.20410606	0.20410606	0.20410606	0.20410606	0.20410606	0.20410606	0.20410606	0.20410606	0.20410606	0.20410606	0.20410606	0.20410606	0.20410606	0.20410606	0.20410606	0.20410606	0.20410606	0.20410606	0.20410606	0.20410606	0.20410606	0.20410606	0.20410606	0.20410606	0.20410606	0.20410606	0.20410606	0.20410606	0.20410606	0.20410606	0.20410606	0.20410606	0.20410606	0.20410606	0.20410606
¸ßË¹°×ÔëÉù´¦Àí (425).mp3	0.16471443	0.16471443	0.16471443	0.16471443	0.16471443	0.16471443	0.16471443	0.16471443	0.16471443	0.16471443	0.16471443	0.16471443	0.16471443	0.16471443	0.16471443	0.16471443	0.16471443	0.16471443	0.16471443	0.16471443	0.16471443	0.16471443	0.16471443	0.16471443	0.16471443	0.16471443	0.16471443	0.16471443	0.16471443	0.16471443	0.16471443	0.16471443	0.16471443	0.16471443	0.16471443	0.16471443	0.16471443	0.16471443	0.16471443	0.16471443	0.16471443	0.16471443	0.16471443	0.16471443	0.16471443	0.16471443	0.16471443	0.16471443	0.16471443
¸ßË¹°×ÔëÉù´¦Àí (426).mp3	0.26974046	0.26974046	0.26974046	0.26974046	0.26974046	0.26974046	0.26974046	0.26974046	0.26974046	0.26974046	0.26974046	0.26974046	0.26974046	0.26974046	0.26974046	0.26974046	0.26974046	0.26974046	0.26974046	0.26974046	0.26974046	0.26974046	0.26974046	0.26974046	0.26974046	0.26974046	0.26974046	0.26974046	0.26974046	0.26974046	0.26974046	0.26974046	0.26974046	0.26974046	0.26974046	0.26974046	0.26974046	0.26974046	0.26974046	0.26974046	0.26974046	0.26974046	0.26974046	0.26974046	0.26974046	0.26974046	0.26974046	0.26974046	0.26974046
¸ßË¹°×ÔëÉù´¦Àí (427).mp3	0.19479209	0.19479209	0.19479209	0.19479209	0.19479209	0.19479209	0.19479209	0.19479209	0.19479209	0.19479209	0.19479209	0.19479209	0.19479209	0.19479209	0.19479209	0.19479209	0.19479209	0.19479209	0.19479209	0.19479209	0.19479209	0.19479209	0.19479209	0.19479209	0.19479209	0.19479209	0.19479209	0.19479209	0.19479209	0.19479209	0.19479209	0.19479209	0.19479209	0.19479209	0.19479209	0.19479209	0.19479209	0.19479209	0.19479209	0.19479209	0.19479209	0.19479209	0.19479209	0.19479209	0.19479209	0.19479209	0.19479209	0.19479209	0.19479209
¸ßË¹°×ÔëÉù´¦Àí (428).mp3	0.21622364	0.21622364	0.21622364	0.21622364	0.21622364	0.21622364	0.21622364	0.21622364	0.21622364	0.21622364	0.21622364	0.21622364	0.21622364	0.21622364	0.21622364	0.21622364	0.21622364	0.21622364	0.21622364	0.21622364	0.21622364	0.21622364	0.21622364	0.21622364	0.21622364	0.21622364	0.21622364	0.21622364	0.21622364	0.21622364	0.21622364	0.21622364	0.21622364	0.21622364	0.21622364	0.21622364	0.21622364	0.21622364	0.21622364	0.21622364	0.21622364	0.21622364	0.21622364	0.21622364	0.21622364	0.21622364	0.21622364	0.21622364	0.21622364
¸ßË¹°×ÔëÉù´¦Àí (429).mp3	0.4458488	0.4458488	0.4458488	0.4458488	0.4458488	0.4458488	0.4458488	0.4458488	0.4458488	0.4458488	0.4458488	0.4458488	0.4458488	0.4458488	0.4458488	0.4458488	0.4458488	0.4458488	0.4458488	0.4458488	0.4458488	0.4458488	0.4458488	0.4458488	0.4458488	0.4458488	0.4458488	0.4458488	0.4458488	0.4458488	0.4458488	0.4458488	0.4458488	0.4458488	0.4458488	0.4458488	0.4458488	0.4458488	0.4458488	0.4458488	0.4458488	0.4458488	0.4458488	0.4458488	0.4458488	0.4458488	0.4458488	0.4458488	0.4458488
¸ßË¹°×ÔëÉù´¦Àí (430).mp3	0.32636586	0.32636586	0.32636586	0.32636586	0.32636586	0.32636586	0.32636586	0.32636586	0.32636586	0.32636586	0.32636586	0.32636586	0.32636586	0.32636586	0.32636586	0.32636586	0.32636586	0.32636586	0.32636586	0.32636586	0.32636586	0.32636586	0.32636586	0.32636586	0.32636586	0.32636586	0.32636586	0.32636586	0.32636586	0.32636586	0.32636586	0.32636586	0.32636586	0.32636586	0.32636586	0.32636586	0.32636586	0.32636586	0.32636586	0.32636586	0.32636586	0.32636586	0.32636586	0.32636586	0.32636586	0.32636586	0.32636586	0.32636586	0.32636586
¸ßË¹°×ÔëÉù´¦Àí (431).mp3	0.24191433	0.24191433	0.24191433	0.24191433	0.24191433	0.24191433	0.24191433	0.24191433	0.24191433	0.24191433	0.24191433	0.24191433	0.24191433	0.24191433	0.24191433	0.24191433	0.24191433	0.24191433	0.24191433	0.24191433	0.24191433	0.24191433	0.24191433	0.24191433	0.24191433	0.24191433	0.24191433	0.24191433	0.24191433	0.24191433	0.24191433	0.24191433	0.24191433	0.24191433	0.24191433	0.24191433	0.24191433	0.24191433	0.24191433	0.24191433	0.24191433	0.24191433	0.24191433	0.24191433	0.24191433	0.24191433	0.24191433	0.24191433	0.24191433
¸ßË¹°×ÔëÉù´¦Àí (432).mp3	0.20656872	0.20656872	0.20656872	0.20656872	0.20656872	0.20656872	0.20656872	0.20656872	0.20656872	0.20656872	0.20656872	0.20656872	0.20656872	0.20656872	0.20656872	0.20656872	0.20656872	0.20656872	0.20656872	0.20656872	0.20656872	0.20656872	0.20656872	0.20656872	0.20656872	0.20656872	0.20656872	0.20656872	0.20656872	0.20656872	0.20656872	0.20656872	0.20656872	0.20656872	0.20656872	0.20656872	0.20656872	0.20656872	0.20656872	0.20656872	0.20656872	0.20656872	0.20656872	0.20656872	0.20656872	0.20656872	0.20656872	0.20656872	0.20656872
¸ßË¹°×ÔëÉù´¦Àí (433).mp3	0.31076264	0.31076264	0.31076264	0.31076264	0.31076264	0.31076264	0.31076264	0.31076264	0.31076264	0.31076264	0.31076264	0.31076264	0.31076264	0.31076264	0.31076264	0.31076264	0.31076264	0.31076264	0.31076264	0.31076264	0.31076264	0.31076264	0.31076264	0.31076264	0.31076264	0.31076264	0.31076264	0.31076264	0.31076264	0.31076264	0.31076264	0.31076264	0.31076264	0.31076264	0.31076264	0.31076264	0.31076264	0.31076264	0.31076264	0.31076264	0.31076264	0.31076264	0.31076264	0.31076264	0.31076264	0.31076264	0.31076264	0.31076264	0.31076264
¸ßË¹°×ÔëÉù´¦Àí (434).mp3	0.22884905	0.22884905	0.22884905	0.22884905	0.22884905	0.22884905	0.22884905	0.22884905	0.22884905	0.22884905	0.22884905	0.22884905	0.22884905	0.22884905	0.22884905	0.22884905	0.22884905	0.22884905	0.22884905	0.22884905	0.22884905	0.22884905	0.22884905	0.22884905	0.22884905	0.22884905	0.22884905	0.22884905	0.22884905	0.22884905	0.22884905	0.22884905	0.22884905	0.22884905	0.22884905	0.22884905	0.22884905	0.22884905	0.22884905	0.22884905	0.22884905	0.22884905	0.22884905	0.22884905	0.22884905	0.22884905	0.22884905	0.22884905	0.22884905
¸ßË¹°×ÔëÉù´¦Àí (435).mp3	0.39967638	0.39967638	0.39967638	0.39967638	0.39967638	0.39967638	0.39967638	0.39967638	0.39967638	0.39967638	0.39967638	0.39967638	0.39967638	0.39967638	0.39967638	0.39967638	0.39967638	0.39967638	0.39967638	0.39967638	0.39967638	0.39967638	0.39967638	0.39967638	0.39967638	0.39967638	0.39967638	0.39967638	0.39967638	0.39967638	0.39967638	0.39967638	0.39967638	0.39967638	0.39967638	0.39967638	0.39967638	0.39967638	0.39967638	0.39967638	0.39967638	0.39967638	0.39967638	0.39967638	0.39967638	0.39967638	0.39967638	0.39967638	0.39967638
¸ßË¹°×ÔëÉù´¦Àí (436).mp3	0.341512	0.341512	0.341512	0.341512	0.341512	0.341512	0.341512	0.341512	0.341512	0.341512	0.341512	0.341512	0.341512	0.341512	0.341512	0.341512	0.341512	0.341512	0.341512	0.341512	0.341512	0.341512	0.341512	0.341512	0.341512	0.341512	0.341512	0.341512	0.341512	0.341512	0.341512	0.341512	0.341512	0.341512	0.341512	0.341512	0.341512	0.341512	0.341512	0.341512	0.341512	0.341512	0.341512	0.341512	0.341512	0.341512	0.341512	0.341512	0.341512
¸ßË¹°×ÔëÉù´¦Àí (437).mp3	0.35768503	0.35768503	0.35768503	0.35768503	0.35768503	0.35768503	0.35768503	0.35768503	0.35768503	0.35768503	0.35768503	0.35768503	0.35768503	0.35768503	0.35768503	0.35768503	0.35768503	0.35768503	0.35768503	0.35768503	0.35768503	0.35768503	0.35768503	0.35768503	0.35768503	0.35768503	0.35768503	0.35768503	0.35768503	0.35768503	0.35768503	0.35768503	0.35768503	0.35768503	0.35768503	0.35768503	0.35768503	0.35768503	0.35768503	0.35768503	0.35768503	0.35768503	0.35768503	0.35768503	0.35768503	0.35768503	0.35768503	0.35768503	0.35768503
¸ßË¹°×ÔëÉù´¦Àí (438).mp3	0.25152284	0.25152284	0.25152284	0.25152284	0.25152284	0.25152284	0.25152284	0.25152284	0.25152284	0.25152284	0.25152284	0.25152284	0.25152284	0.25152284	0.25152284	0.25152284	0.25152284	0.25152284	0.25152284	0.25152284	0.25152284	0.25152284	0.25152284	0.25152284	0.25152284	0.25152284	0.25152284	0.25152284	0.25152284	0.25152284	0.25152284	0.25152284	0.25152284	0.25152284	0.25152284	0.25152284	0.25152284	0.25152284	0.25152284	0.25152284	0.25152284	0.25152284	0.25152284	0.25152284	0.25152284	0.25152284	0.25152284	0.25152284	0.25152284
¸ßË¹°×ÔëÉù´¦Àí (439).mp3	0.19249913	0.19249913	0.19249913	0.19249913	0.19249913	0.19249913	0.19249913	0.19249913	0.19249913	0.19249913	0.19249913	0.19249913	0.19249913	0.19249913	0.19249913	0.19249913	0.19249913	0.19249913	0.19249913	0.19249913	0.19249913	0.19249913	0.19249913	0.19249913	0.19249913	0.19249913	0.19249913	0.19249913	0.19249913	0.19249913	0.19249913	0.19249913	0.19249913	0.19249913	0.19249913	0.19249913	0.19249913	0.19249913	0.19249913	0.19249913	0.19249913	0.19249913	0.19249913	0.19249913	0.19249913	0.19249913	0.19249913	0.19249913	0.19249913
¸ßË¹°×ÔëÉù´¦Àí (440).mp3	0.36706898	0.36706898	0.36706898	0.36706898	0.36706898	0.36706898	0.36706898	0.36706898	0.36706898	0.36706898	0.36706898	0.36706898	0.36706898	0.36706898	0.36706898	0.36706898	0.36706898	0.36706898	0.36706898	0.36706898	0.36706898	0.36706898	0.36706898	0.36706898	0.36706898	0.36706898	0.36706898	0.36706898	0.36706898	0.36706898	0.36706898	0.36706898	0.36706898	0.36706898	0.36706898	0.36706898	0.36706898	0.36706898	0.36706898	0.36706898	0.36706898	0.36706898	0.36706898	0.36706898	0.36706898	0.36706898	0.36706898	0.36706898	0.36706898
¸ßË¹°×ÔëÉù´¦Àí (441).mp3	0.28851438	0.28851438	0.28851438	0.28851438	0.28851438	0.28851438	0.28851438	0.28851438	0.28851438	0.28851438	0.28851438	0.28851438	0.28851438	0.28851438	0.28851438	0.28851438	0.28851438	0.28851438	0.28851438	0.28851438	0.28851438	0.28851438	0.28851438	0.28851438	0.28851438	0.28851438	0.28851438	0.28851438	0.28851438	0.28851438	0.28851438	0.28851438	0.28851438	0.28851438	0.28851438	0.28851438	0.28851438	0.28851438	0.28851438	0.28851438	0.28851438	0.28851438	0.28851438	0.28851438	0.28851438	0.28851438	0.28851438	0.28851438	0.28851438
¸ßË¹°×ÔëÉù´¦Àí (442).mp3	0.24227086	0.24227086	0.24227086	0.24227086	0.24227086	0.24227086	0.24227086	0.24227086	0.24227086	0.24227086	0.24227086	0.24227086	0.24227086	0.24227086	0.24227086	0.24227086	0.24227086	0.24227086	0.24227086	0.24227086	0.24227086	0.24227086	0.24227086	0.24227086	0.24227086	0.24227086	0.24227086	0.24227086	0.24227086	0.24227086	0.24227086	0.24227086	0.24227086	0.24227086	0.24227086	0.24227086	0.24227086	0.24227086	0.24227086	0.24227086	0.24227086	0.24227086	0.24227086	0.24227086	0.24227086	0.24227086	0.24227086	0.24227086	0.24227086
¸ßË¹°×ÔëÉù´¦Àí (443).mp3	0.05532802	0.05532802	0.05532802	0.05532802	0.05532802	0.05532802	0.05532802	0.05532802	0.05532802	0.05532802	0.05532802	0.05532802	0.05532802	0.05532802	0.05532802	0.05532802	0.05532802	0.05532802	0.05532802	0.05532802	0.05532802	0.05532802	0.05532802	0.05532802	0.05532802	0.05532802	0.05532802	0.05532802	0.05532802	0.05532802	0.05532802	0.05532802	0.05532802	0.05532802	0.05532802	0.05532802	0.05532802	0.05532802	0.05532802	0.05532802	0.05532802	0.05532802	0.05532802	0.05532802	0.05532802	0.05532802	0.05532802	0.05532802	0.05532802
¸ßË¹°×ÔëÉù´¦Àí (444).mp3	0.118396066	0.118396066	0.118396066	0.118396066	0.118396066	0.118396066	0.118396066	0.118396066	0.118396066	0.118396066	0.118396066	0.118396066	0.118396066	0.118396066	0.118396066	0.118396066	0.118396066	0.118396066	0.118396066	0.118396066	0.118396066	0.118396066	0.118396066	0.118396066	0.118396066	0.118396066	0.118396066	0.118396066	0.118396066	0.118396066	0.118396066	0.118396066	0.118396066	0.118396066	0.118396066	0.118396066	0.118396066	0.118396066	0.118396066	0.118396066	0.118396066	0.118396066	0.118396066	0.118396066	0.118396066	0.118396066	0.118396066	0.118396066	0.118396066
¸ßË¹°×ÔëÉù´¦Àí (445).mp3	0.43350753	0.43350753	0.43350753	0.43350753	0.43350753	0.43350753	0.43350753	0.43350753	0.43350753	0.43350753	0.43350753	0.43350753	0.43350753	0.43350753	0.43350753	0.43350753	0.43350753	0.43350753	0.43350753	0.43350753	0.43350753	0.43350753	0.43350753	0.43350753	0.43350753	0.43350753	0.43350753	0.43350753	0.43350753	0.43350753	0.43350753	0.43350753	0.43350753	0.43350753	0.43350753	0.43350753	0.43350753	0.43350753	0.43350753	0.43350753	0.43350753	0.43350753	0.43350753	0.43350753	0.43350753	0.43350753	0.43350753	0.43350753	0.43350753
¸ßË¹°×ÔëÉù´¦Àí (446).mp3	0.38234383	0.38234383	0.38234383	0.38234383	0.38234383	0.38234383	0.38234383	0.38234383	0.38234383	0.38234383	0.38234383	0.38234383	0.38234383	0.38234383	0.38234383	0.38234383	0.38234383	0.38234383	0.38234383	0.38234383	0.38234383	0.38234383	0.38234383	0.38234383	0.38234383	0.38234383	0.38234383	0.38234383	0.38234383	0.38234383	0.38234383	0.38234383	0.38234383	0.38234383	0.38234383	0.38234383	0.38234383	0.38234383	0.38234383	0.38234383	0.38234383	0.38234383	0.38234383	0.38234383	0.38234383	0.38234383	0.38234383	0.38234383	0.38234383
¸ßË¹°×ÔëÉù´¦Àí (447).mp3	0.20584486	0.20584486	0.20584486	0.20584486	0.20584486	0.20584486	0.20584486	0.20584486	0.20584486	0.20584486	0.20584486	0.20584486	0.20584486	0.20584486	0.20584486	0.20584486	0.20584486	0.20584486	0.20584486	0.20584486	0.20584486	0.20584486	0.20584486	0.20584486	0.20584486	0.20584486	0.20584486	0.20584486	0.20584486	0.20584486	0.20584486	0.20584486	0.20584486	0.20584486	0.20584486	0.20584486	0.20584486	0.20584486	0.20584486	0.20584486	0.20584486	0.20584486	0.20584486	0.20584486	0.20584486	0.20584486	0.20584486	0.20584486	0.20584486
¸ßË¹°×ÔëÉù´¦Àí (448).mp3	0.07691869	0.07691869	0.07691869	0.07691869	0.07691869	0.07691869	0.07691869	0.07691869	0.07691869	0.07691869	0.07691869	0.07691869	0.07691869	0.07691869	0.07691869	0.07691869	0.07691869	0.07691869	0.07691869	0.07691869	0.07691869	0.07691869	0.07691869	0.07691869	0.07691869	0.07691869	0.07691869	0.07691869	0.07691869	0.07691869	0.07691869	0.07691869	0.07691869	0.07691869	0.07691869	0.07691869	0.07691869	0.07691869	0.07691869	0.07691869	0.07691869	0.07691869	0.07691869	0.07691869	0.07691869	0.07691869	0.07691869	0.07691869	0.07691869
¸ßË¹°×ÔëÉù´¦Àí (449).mp3	0.40165964	0.40165964	0.40165964	0.40165964	0.40165964	0.40165964	0.40165964	0.40165964	0.40165964	0.40165964	0.40165964	0.40165964	0.40165964	0.40165964	0.40165964	0.40165964	0.40165964	0.40165964	0.40165964	0.40165964	0.40165964	0.40165964	0.40165964	0.40165964	0.40165964	0.40165964	0.40165964	0.40165964	0.40165964	0.40165964	0.40165964	0.40165964	0.40165964	0.40165964	0.40165964	0.40165964	0.40165964	0.40165964	0.40165964	0.40165964	0.40165964	0.40165964	0.40165964	0.40165964	0.40165964	0.40165964	0.40165964	0.40165964	0.40165964
¸ßË¹°×ÔëÉù´¦Àí (450).mp3	0.3732979	0.3732979	0.3732979	0.3732979	0.3732979	0.3732979	0.3732979	0.3732979	0.3732979	0.3732979	0.3732979	0.3732979	0.3732979	0.3732979	0.3732979	0.3732979	0.3732979	0.3732979	0.3732979	0.3732979	0.3732979	0.3732979	0.3732979	0.3732979	0.3732979	0.3732979	0.3732979	0.3732979	0.3732979	0.3732979	0.3732979	0.3732979	0.3732979	0.3732979	0.3732979	0.3732979	0.3732979	0.3732979	0.3732979	0.3732979	0.3732979	0.3732979	0.3732979	0.3732979	0.3732979	0.3732979	0.3732979	0.3732979	0.3732979
¸ßË¹°×ÔëÉù´¦Àí (451).mp3	0.25799307	0.25799307	0.25799307	0.25799307	0.25799307	0.25799307	0.25799307	0.25799307	0.25799307	0.25799307	0.25799307	0.25799307	0.25799307	0.25799307	0.25799307	0.25799307	0.25799307	0.25799307	0.25799307	0.25799307	0.25799307	0.25799307	0.25799307	0.25799307	0.25799307	0.25799307	0.25799307	0.25799307	0.25799307	0.25799307	0.25799307	0.25799307	0.25799307	0.25799307	0.25799307	0.25799307	0.25799307	0.25799307	0.25799307	0.25799307	0.25799307	0.25799307	0.25799307	0.25799307	0.25799307	0.25799307	0.25799307	0.25799307	0.25799307
¸ßË¹°×ÔëÉù´¦Àí (452).mp3	0.27969489	0.27969489	0.27969489	0.27969489	0.27969489	0.27969489	0.27969489	0.27969489	0.27969489	0.27969489	0.27969489	0.27969489	0.27969489	0.27969489	0.27969489	0.27969489	0.27969489	0.27969489	0.27969489	0.27969489	0.27969489	0.27969489	0.27969489	0.27969489	0.27969489	0.27969489	0.27969489	0.27969489	0.27969489	0.27969489	0.27969489	0.27969489	0.27969489	0.27969489	0.27969489	0.27969489	0.27969489	0.27969489	0.27969489	0.27969489	0.27969489	0.27969489	0.27969489	0.27969489	0.27969489	0.27969489	0.27969489	0.27969489	0.27969489
¸ßË¹°×ÔëÉù´¦Àí (453).mp3	0.22566167	0.22566167	0.22566167	0.22566167	0.22566167	0.22566167	0.22566167	0.22566167	0.22566167	0.22566167	0.22566167	0.22566167	0.22566167	0.22566167	0.22566167	0.22566167	0.22566167	0.22566167	0.22566167	0.22566167	0.22566167	0.22566167	0.22566167	0.22566167	0.22566167	0.22566167	0.22566167	0.22566167	0.22566167	0.22566167	0.22566167	0.22566167	0.22566167	0.22566167	0.22566167	0.22566167	0.22566167	0.22566167	0.22566167	0.22566167	0.22566167	0.22566167	0.22566167	0.22566167	0.22566167	0.22566167	0.22566167	0.22566167	0.22566167
¸ßË¹°×ÔëÉù´¦Àí (454).mp3	0.33074096	0.33074096	0.33074096	0.33074096	0.33074096	0.33074096	0.33074096	0.33074096	0.33074096	0.33074096	0.33074096	0.33074096	0.33074096	0.33074096	0.33074096	0.33074096	0.33074096	0.33074096	0.33074096	0.33074096	0.33074096	0.33074096	0.33074096	0.33074096	0.33074096	0.33074096	0.33074096	0.33074096	0.33074096	0.33074096	0.33074096	0.33074096	0.33074096	0.33074096	0.33074096	0.33074096	0.33074096	0.33074096	0.33074096	0.33074096	0.33074096	0.33074096	0.33074096	0.33074096	0.33074096	0.33074096	0.33074096	0.33074096	0.33074096
¸ßË¹°×ÔëÉù´¦Àí (455).mp3	0.32821748	0.32821748	0.32821748	0.32821748	0.32821748	0.32821748	0.32821748	0.32821748	0.32821748	0.32821748	0.32821748	0.32821748	0.32821748	0.32821748	0.32821748	0.32821748	0.32821748	0.32821748	0.32821748	0.32821748	0.32821748	0.32821748	0.32821748	0.32821748	0.32821748	0.32821748	0.32821748	0.32821748	0.32821748	0.32821748	0.32821748	0.32821748	0.32821748	0.32821748	0.32821748	0.32821748	0.32821748	0.32821748	0.32821748	0.32821748	0.32821748	0.32821748	0.32821748	0.32821748	0.32821748	0.32821748	0.32821748	0.32821748	0.32821748
¸ßË¹°×ÔëÉù´¦Àí (456).mp3	0.2955683	0.2955683	0.2955683	0.2955683	0.2955683	0.2955683	0.2955683	0.2955683	0.2955683	0.2955683	0.2955683	0.2955683	0.2955683	0.2955683	0.2955683	0.2955683	0.2955683	0.2955683	0.2955683	0.2955683	0.2955683	0.2955683	0.2955683	0.2955683	0.2955683	0.2955683	0.2955683	0.2955683	0.2955683	0.2955683	0.2955683	0.2955683	0.2955683	0.2955683	0.2955683	0.2955683	0.2955683	0.2955683	0.2955683	0.2955683	0.2955683	0.2955683	0.2955683	0.2955683	0.2955683	0.2955683	0.2955683	0.2955683	0.2955683
¸ßË¹°×ÔëÉù´¦Àí (457).mp3	0.002890833	0.002890833	0.002890833	0.002890833	0.002890833	0.002890833	0.002890833	0.002890833	0.002890833	0.002890833	0.002890833	0.002890833	0.002890833	0.002890833	0.002890833	0.002890833	0.002890833	0.002890833	0.002890833	0.002890833	0.002890833	0.002890833	0.002890833	0.002890833	0.002890833	0.002890833	0.002890833	0.002890833	0.002890833	0.002890833	0.002890833	0.002890833	0.002890833	0.002890833	0.002890833	0.002890833	0.002890833	0.002890833	0.002890833	0.002890833	0.002890833	0.002890833	0.002890833	0.002890833	0.002890833	0.002890833	0.002890833	0.002890833	0.002890833
¸ßË¹°×ÔëÉù´¦Àí (458).mp3	0.4125857	0.4125857	0.4125857	0.4125857	0.4125857	0.4125857	0.4125857	0.4125857	0.4125857	0.4125857	0.4125857	0.4125857	0.4125857	0.4125857	0.4125857	0.4125857	0.4125857	0.4125857	0.4125857	0.4125857	0.4125857	0.4125857	0.4125857	0.4125857	0.4125857	0.4125857	0.4125857	0.4125857	0.4125857	0.4125857	0.4125857	0.4125857	0.4125857	0.4125857	0.4125857	0.4125857	0.4125857	0.4125857	0.4125857	0.4125857	0.4125857	0.4125857	0.4125857	0.4125857	0.4125857	0.4125857	0.4125857	0.4125857	0.4125857
¸ßË¹°×ÔëÉù´¦Àí (459).mp3	0.31027898	0.31027898	0.31027898	0.31027898	0.31027898	0.31027898	0.31027898	0.31027898	0.31027898	0.31027898	0.31027898	0.31027898	0.31027898	0.31027898	0.31027898	0.31027898	0.31027898	0.31027898	0.31027898	0.31027898	0.31027898	0.31027898	0.31027898	0.31027898	0.31027898	0.31027898	0.31027898	0.31027898	0.31027898	0.31027898	0.31027898	0.31027898	0.31027898	0.31027898	0.31027898	0.31027898	0.31027898	0.31027898	0.31027898	0.31027898	0.31027898	0.31027898	0.31027898	0.31027898	0.31027898	0.31027898	0.31027898	0.31027898	0.31027898
¸ßË¹°×ÔëÉù´¦Àí (460).mp3	0.31176373	0.31176373	0.31176373	0.31176373	0.31176373	0.31176373	0.31176373	0.31176373	0.31176373	0.31176373	0.31176373	0.31176373	0.31176373	0.31176373	0.31176373	0.31176373	0.31176373	0.31176373	0.31176373	0.31176373	0.31176373	0.31176373	0.31176373	0.31176373	0.31176373	0.31176373	0.31176373	0.31176373	0.31176373	0.31176373	0.31176373	0.31176373	0.31176373	0.31176373	0.31176373	0.31176373	0.31176373	0.31176373	0.31176373	0.31176373	0.31176373	0.31176373	0.31176373	0.31176373	0.31176373	0.31176373	0.31176373	0.31176373	0.31176373
¸ßË¹°×ÔëÉù´¦Àí (461).mp3	0.26239648	0.26239648	0.26239648	0.26239648	0.26239648	0.26239648	0.26239648	0.26239648	0.26239648	0.26239648	0.26239648	0.26239648	0.26239648	0.26239648	0.26239648	0.26239648	0.26239648	0.26239648	0.26239648	0.26239648	0.26239648	0.26239648	0.26239648	0.26239648	0.26239648	0.26239648	0.26239648	0.26239648	0.26239648	0.26239648	0.26239648	0.26239648	0.26239648	0.26239648	0.26239648	0.26239648	0.26239648	0.26239648	0.26239648	0.26239648	0.26239648	0.26239648	0.26239648	0.26239648	0.26239648	0.26239648	0.26239648	0.26239648	0.26239648
¸ßË¹°×ÔëÉù´¦Àí (462).mp3	0.19099163	0.19099163	0.19099163	0.19099163	0.19099163	0.19099163	0.19099163	0.19099163	0.19099163	0.19099163	0.19099163	0.19099163	0.19099163	0.19099163	0.19099163	0.19099163	0.19099163	0.19099163	0.19099163	0.19099163	0.19099163	0.19099163	0.19099163	0.19099163	0.19099163	0.19099163	0.19099163	0.19099163	0.19099163	0.19099163	0.19099163	0.19099163	0.19099163	0.19099163	0.19099163	0.19099163	0.19099163	0.19099163	0.19099163	0.19099163	0.19099163	0.19099163	0.19099163	0.19099163	0.19099163	0.19099163	0.19099163	0.19099163	0.19099163
¸ßË¹°×ÔëÉù´¦Àí (463).mp3	0.49524242	0.49524242	0.49524242	0.49524242	0.49524242	0.49524242	0.49524242	0.49524242	0.49524242	0.49524242	0.49524242	0.49524242	0.49524242	0.49524242	0.49524242	0.49524242	0.49524242	0.49524242	0.49524242	0.49524242	0.49524242	0.49524242	0.49524242	0.49524242	0.49524242	0.49524242	0.49524242	0.49524242	0.49524242	0.49524242	0.49524242	0.49524242	0.49524242	0.49524242	0.49524242	0.49524242	0.49524242	0.49524242	0.49524242	0.49524242	0.49524242	0.49524242	0.49524242	0.49524242	0.49524242	0.49524242	0.49524242	0.49524242	0.49524242
¸ßË¹°×ÔëÉù´¦Àí (464).mp3	0.23473749	0.23473749	0.23473749	0.23473749	0.23473749	0.23473749	0.23473749	0.23473749	0.23473749	0.23473749	0.23473749	0.23473749	0.23473749	0.23473749	0.23473749	0.23473749	0.23473749	0.23473749	0.23473749	0.23473749	0.23473749	0.23473749	0.23473749	0.23473749	0.23473749	0.23473749	0.23473749	0.23473749	0.23473749	0.23473749	0.23473749	0.23473749	0.23473749	0.23473749	0.23473749	0.23473749	0.23473749	0.23473749	0.23473749	0.23473749	0.23473749	0.23473749	0.23473749	0.23473749	0.23473749	0.23473749	0.23473749	0.23473749	0.23473749
¸ßË¹°×ÔëÉù´¦Àí (465).mp3	0.29951522	0.29951522	0.29951522	0.29951522	0.29951522	0.29951522	0.29951522	0.29951522	0.29951522	0.29951522	0.29951522	0.29951522	0.29951522	0.29951522	0.29951522	0.29951522	0.29951522	0.29951522	0.29951522	0.29951522	0.29951522	0.29951522	0.29951522	0.29951522	0.29951522	0.29951522	0.29951522	0.29951522	0.29951522	0.29951522	0.29951522	0.29951522	0.29951522	0.29951522	0.29951522	0.29951522	0.29951522	0.29951522	0.29951522	0.29951522	0.29951522	0.29951522	0.29951522	0.29951522	0.29951522	0.29951522	0.29951522	0.29951522	0.29951522
¸ßË¹°×ÔëÉù´¦Àí (466).mp3	0.29385874	0.29385874	0.29385874	0.29385874	0.29385874	0.29385874	0.29385874	0.29385874	0.29385874	0.29385874	0.29385874	0.29385874	0.29385874	0.29385874	0.29385874	0.29385874	0.29385874	0.29385874	0.29385874	0.29385874	0.29385874	0.29385874	0.29385874	0.29385874	0.29385874	0.29385874	0.29385874	0.29385874	0.29385874	0.29385874	0.29385874	0.29385874	0.29385874	0.29385874	0.29385874	0.29385874	0.29385874	0.29385874	0.29385874	0.29385874	0.29385874	0.29385874	0.29385874	0.29385874	0.29385874	0.29385874	0.29385874	0.29385874	0.29385874
¸ßË¹°×ÔëÉù´¦Àí (467).mp3	0.20100379	0.20100379	0.20100379	0.20100379	0.20100379	0.20100379	0.20100379	0.20100379	0.20100379	0.20100379	0.20100379	0.20100379	0.20100379	0.20100379	0.20100379	0.20100379	0.20100379	0.20100379	0.20100379	0.20100379	0.20100379	0.20100379	0.20100379	0.20100379	0.20100379	0.20100379	0.20100379	0.20100379	0.20100379	0.20100379	0.20100379	0.20100379	0.20100379	0.20100379	0.20100379	0.20100379	0.20100379	0.20100379	0.20100379	0.20100379	0.20100379	0.20100379	0.20100379	0.20100379	0.20100379	0.20100379	0.20100379	0.20100379	0.20100379
¸ßË¹°×ÔëÉù´¦Àí (468).mp3	0.10497976	0.10497976	0.10497976	0.10497976	0.10497976	0.10497976	0.10497976	0.10497976	0.10497976	0.10497976	0.10497976	0.10497976	0.10497976	0.10497976	0.10497976	0.10497976	0.10497976	0.10497976	0.10497976	0.10497976	0.10497976	0.10497976	0.10497976	0.10497976	0.10497976	0.10497976	0.10497976	0.10497976	0.10497976	0.10497976	0.10497976	0.10497976	0.10497976	0.10497976	0.10497976	0.10497976	0.10497976	0.10497976	0.10497976	0.10497976	0.10497976	0.10497976	0.10497976	0.10497976	0.10497976	0.10497976	0.10497976	0.10497976	0.10497976
¸ßË¹°×ÔëÉù´¦Àí (469).mp3	0.15072745	0.15072745	0.15072745	0.15072745	0.15072745	0.15072745	0.15072745	0.15072745	0.15072745	0.15072745	0.15072745	0.15072745	0.15072745	0.15072745	0.15072745	0.15072745	0.15072745	0.15072745	0.15072745	0.15072745	0.15072745	0.15072745	0.15072745	0.15072745	0.15072745	0.15072745	0.15072745	0.15072745	0.15072745	0.15072745	0.15072745	0.15072745	0.15072745	0.15072745	0.15072745	0.15072745	0.15072745	0.15072745	0.15072745	0.15072745	0.15072745	0.15072745	0.15072745	0.15072745	0.15072745	0.15072745	0.15072745	0.15072745	0.15072745
¸ßË¹°×ÔëÉù´¦Àí (470).mp3	0.33461747	0.33461747	0.33461747	0.33461747	0.33461747	0.33461747	0.33461747	0.33461747	0.33461747	0.33461747	0.33461747	0.33461747	0.33461747	0.33461747	0.33461747	0.33461747	0.33461747	0.33461747	0.33461747	0.33461747	0.33461747	0.33461747	0.33461747	0.33461747	0.33461747	0.33461747	0.33461747	0.33461747	0.33461747	0.33461747	0.33461747	0.33461747	0.33461747	0.33461747	0.33461747	0.33461747	0.33461747	0.33461747	0.33461747	0.33461747	0.33461747	0.33461747	0.33461747	0.33461747	0.33461747	0.33461747	0.33461747	0.33461747	0.33461747
¸ßË¹°×ÔëÉù´¦Àí (471).mp3	0.39986333	0.39986333	0.39986333	0.39986333	0.39986333	0.39986333	0.39986333	0.39986333	0.39986333	0.39986333	0.39986333	0.39986333	0.39986333	0.39986333	0.39986333	0.39986333	0.39986333	0.39986333	0.39986333	0.39986333	0.39986333	0.39986333	0.39986333	0.39986333	0.39986333	0.39986333	0.39986333	0.39986333	0.39986333	0.39986333	0.39986333	0.39986333	0.39986333	0.39986333	0.39986333	0.39986333	0.39986333	0.39986333	0.39986333	0.39986333	0.39986333	0.39986333	0.39986333	0.39986333	0.39986333	0.39986333	0.39986333	0.39986333	0.39986333
¸ßË¹°×ÔëÉù´¦Àí (472).mp3	0.49174723	0.49174723	0.49174723	0.49174723	0.49174723	0.49174723	0.49174723	0.49174723	0.49174723	0.49174723	0.49174723	0.49174723	0.49174723	0.49174723	0.49174723	0.49174723	0.49174723	0.49174723	0.49174723	0.49174723	0.49174723	0.49174723	0.49174723	0.49174723	0.49174723	0.49174723	0.49174723	0.49174723	0.49174723	0.49174723	0.49174723	0.49174723	0.49174723	0.49174723	0.49174723	0.49174723	0.49174723	0.49174723	0.49174723	0.49174723	0.49174723	0.49174723	0.49174723	0.49174723	0.49174723	0.49174723	0.49174723	0.49174723	0.49174723
¸ßË¹°×ÔëÉù´¦Àí (473).mp3	0.27875826	0.27875826	0.27875826	0.27875826	0.27875826	0.27875826	0.27875826	0.27875826	0.27875826	0.27875826	0.27875826	0.27875826	0.27875826	0.27875826	0.27875826	0.27875826	0.27875826	0.27875826	0.27875826	0.27875826	0.27875826	0.27875826	0.27875826	0.27875826	0.27875826	0.27875826	0.27875826	0.27875826	0.27875826	0.27875826	0.27875826	0.27875826	0.27875826	0.27875826	0.27875826	0.27875826	0.27875826	0.27875826	0.27875826	0.27875826	0.27875826	0.27875826	0.27875826	0.27875826	0.27875826	0.27875826	0.27875826	0.27875826	0.27875826
¸ßË¹°×ÔëÉù´¦Àí (474).mp3	0.14083606	0.14083606	0.14083606	0.14083606	0.14083606	0.14083606	0.14083606	0.14083606	0.14083606	0.14083606	0.14083606	0.14083606	0.14083606	0.14083606	0.14083606	0.14083606	0.14083606	0.14083606	0.14083606	0.14083606	0.14083606	0.14083606	0.14083606	0.14083606	0.14083606	0.14083606	0.14083606	0.14083606	0.14083606	0.14083606	0.14083606	0.14083606	0.14083606	0.14083606	0.14083606	0.14083606	0.14083606	0.14083606	0.14083606	0.14083606	0.14083606	0.14083606	0.14083606	0.14083606	0.14083606	0.14083606	0.14083606	0.14083606	0.14083606
¸ßË¹°×ÔëÉù´¦Àí (475).mp3	0.35410863	0.35410863	0.35410863	0.35410863	0.35410863	0.35410863	0.35410863	0.35410863	0.35410863	0.35410863	0.35410863	0.35410863	0.35410863	0.35410863	0.35410863	0.35410863	0.35410863	0.35410863	0.35410863	0.35410863	0.35410863	0.35410863	0.35410863	0.35410863	0.35410863	0.35410863	0.35410863	0.35410863	0.35410863	0.35410863	0.35410863	0.35410863	0.35410863	0.35410863	0.35410863	0.35410863	0.35410863	0.35410863	0.35410863	0.35410863	0.35410863	0.35410863	0.35410863	0.35410863	0.35410863	0.35410863	0.35410863	0.35410863	0.35410863
¸ßË¹°×ÔëÉù´¦Àí (476).mp3	0.28004718	0.28004718	0.28004718	0.28004718	0.28004718	0.28004718	0.28004718	0.28004718	0.28004718	0.28004718	0.28004718	0.28004718	0.28004718	0.28004718	0.28004718	0.28004718	0.28004718	0.28004718	0.28004718	0.28004718	0.28004718	0.28004718	0.28004718	0.28004718	0.28004718	0.28004718	0.28004718	0.28004718	0.28004718	0.28004718	0.28004718	0.28004718	0.28004718	0.28004718	0.28004718	0.28004718	0.28004718	0.28004718	0.28004718	0.28004718	0.28004718	0.28004718	0.28004718	0.28004718	0.28004718	0.28004718	0.28004718	0.28004718	0.28004718
¸ßË¹°×ÔëÉù´¦Àí (477).mp3	0.274825	0.274825	0.274825	0.274825	0.274825	0.274825	0.274825	0.274825	0.274825	0.274825	0.274825	0.274825	0.274825	0.274825	0.274825	0.274825	0.274825	0.274825	0.274825	0.274825	0.274825	0.274825	0.274825	0.274825	0.274825	0.274825	0.274825	0.274825	0.274825	0.274825	0.274825	0.274825	0.274825	0.274825	0.274825	0.274825	0.274825	0.274825	0.274825	0.274825	0.274825	0.274825	0.274825	0.274825	0.274825	0.274825	0.274825	0.274825	0.274825
¸ßË¹°×ÔëÉù´¦Àí (478).mp3	0.41761646	0.41761646	0.41761646	0.41761646	0.41761646	0.41761646	0.41761646	0.41761646	0.41761646	0.41761646	0.41761646	0.41761646	0.41761646	0.41761646	0.41761646	0.41761646	0.41761646	0.41761646	0.41761646	0.41761646	0.41761646	0.41761646	0.41761646	0.41761646	0.41761646	0.41761646	0.41761646	0.41761646	0.41761646	0.41761646	0.41761646	0.41761646	0.41761646	0.41761646	0.41761646	0.41761646	0.41761646	0.41761646	0.41761646	0.41761646	0.41761646	0.41761646	0.41761646	0.41761646	0.41761646	0.41761646	0.41761646	0.41761646	0.41761646
¸ßË¹°×ÔëÉù´¦Àí (479).mp3	0.32569316	0.32569316	0.32569316	0.32569316	0.32569316	0.32569316	0.32569316	0.32569316	0.32569316	0.32569316	0.32569316	0.32569316	0.32569316	0.32569316	0.32569316	0.32569316	0.32569316	0.32569316	0.32569316	0.32569316	0.32569316	0.32569316	0.32569316	0.32569316	0.32569316	0.32569316	0.32569316	0.32569316	0.32569316	0.32569316	0.32569316	0.32569316	0.32569316	0.32569316	0.32569316	0.32569316	0.32569316	0.32569316	0.32569316	0.32569316	0.32569316	0.32569316	0.32569316	0.32569316	0.32569316	0.32569316	0.32569316	0.32569316	0.32569316
¸ßË¹°×ÔëÉù´¦Àí (480).mp3	0.5279511	0.5279511	0.5279511	0.5279511	0.5279511	0.5279511	0.5279511	0.5279511	0.5279511	0.5279511	0.5279511	0.5279511	0.5279511	0.5279511	0.5279511	0.5279511	0.5279511	0.5279511	0.5279511	0.5279511	0.5279511	0.5279511	0.5279511	0.5279511	0.5279511	0.5279511	0.5279511	0.5279511	0.5279511	0.5279511	0.5279511	0.5279511	0.5279511	0.5279511	0.5279511	0.5279511	0.5279511	0.5279511	0.5279511	0.5279511	0.5279511	0.5279511	0.5279511	0.5279511	0.5279511	0.5279511	0.5279511	0.5279511	0.5279511
¸ßË¹°×ÔëÉù´¦Àí (481).mp3	0.31406093	0.31406093	0.31406093	0.31406093	0.31406093	0.31406093	0.31406093	0.31406093	0.31406093	0.31406093	0.31406093	0.31406093	0.31406093	0.31406093	0.31406093	0.31406093	0.31406093	0.31406093	0.31406093	0.31406093	0.31406093	0.31406093	0.31406093	0.31406093	0.31406093	0.31406093	0.31406093	0.31406093	0.31406093	0.31406093	0.31406093	0.31406093	0.31406093	0.31406093	0.31406093	0.31406093	0.31406093	0.31406093	0.31406093	0.31406093	0.31406093	0.31406093	0.31406093	0.31406093	0.31406093	0.31406093	0.31406093	0.31406093	0.31406093
¸ßË¹°×ÔëÉù´¦Àí (482).mp3	0.21052322	0.21052322	0.21052322	0.21052322	0.21052322	0.21052322	0.21052322	0.21052322	0.21052322	0.21052322	0.21052322	0.21052322	0.21052322	0.21052322	0.21052322	0.21052322	0.21052322	0.21052322	0.21052322	0.21052322	0.21052322	0.21052322	0.21052322	0.21052322	0.21052322	0.21052322	0.21052322	0.21052322	0.21052322	0.21052322	0.21052322	0.21052322	0.21052322	0.21052322	0.21052322	0.21052322	0.21052322	0.21052322	0.21052322	0.21052322	0.21052322	0.21052322	0.21052322	0.21052322	0.21052322	0.21052322	0.21052322	0.21052322	0.21052322
¸ßË¹°×ÔëÉù´¦Àí (483).mp3	0.2620211	0.2620211	0.2620211	0.2620211	0.2620211	0.2620211	0.2620211	0.2620211	0.2620211	0.2620211	0.2620211	0.2620211	0.2620211	0.2620211	0.2620211	0.2620211	0.2620211	0.2620211	0.2620211	0.2620211	0.2620211	0.2620211	0.2620211	0.2620211	0.2620211	0.2620211	0.2620211	0.2620211	0.2620211	0.2620211	0.2620211	0.2620211	0.2620211	0.2620211	0.2620211	0.2620211	0.2620211	0.2620211	0.2620211	0.2620211	0.2620211	0.2620211	0.2620211	0.2620211	0.2620211	0.2620211	0.2620211	0.2620211	0.2620211
¸ßË¹°×ÔëÉù´¦Àí (484).mp3	0.2625233	0.2625233	0.2625233	0.2625233	0.2625233	0.2625233	0.2625233	0.2625233	0.2625233	0.2625233	0.2625233	0.2625233	0.2625233	0.2625233	0.2625233	0.2625233	0.2625233	0.2625233	0.2625233	0.2625233	0.2625233	0.2625233	0.2625233	0.2625233	0.2625233	0.2625233	0.2625233	0.2625233	0.2625233	0.2625233	0.2625233	0.2625233	0.2625233	0.2625233	0.2625233	0.2625233	0.2625233	0.2625233	0.2625233	0.2625233	0.2625233	0.2625233	0.2625233	0.2625233	0.2625233	0.2625233	0.2625233	0.2625233	0.2625233
¸ßË¹°×ÔëÉù´¦Àí (485).mp3	0.18496332	0.18496332	0.18496332	0.18496332	0.18496332	0.18496332	0.18496332	0.18496332	0.18496332	0.18496332	0.18496332	0.18496332	0.18496332	0.18496332	0.18496332	0.18496332	0.18496332	0.18496332	0.18496332	0.18496332	0.18496332	0.18496332	0.18496332	0.18496332	0.18496332	0.18496332	0.18496332	0.18496332	0.18496332	0.18496332	0.18496332	0.18496332	0.18496332	0.18496332	0.18496332	0.18496332	0.18496332	0.18496332	0.18496332	0.18496332	0.18496332	0.18496332	0.18496332	0.18496332	0.18496332	0.18496332	0.18496332	0.18496332	0.18496332
¸ßË¹°×ÔëÉù´¦Àí (486).mp3	0.2509087	0.2509087	0.2509087	0.2509087	0.2509087	0.2509087	0.2509087	0.2509087	0.2509087	0.2509087	0.2509087	0.2509087	0.2509087	0.2509087	0.2509087	0.2509087	0.2509087	0.2509087	0.2509087	0.2509087	0.2509087	0.2509087	0.2509087	0.2509087	0.2509087	0.2509087	0.2509087	0.2509087	0.2509087	0.2509087	0.2509087	0.2509087	0.2509087	0.2509087	0.2509087	0.2509087	0.2509087	0.2509087	0.2509087	0.2509087	0.2509087	0.2509087	0.2509087	0.2509087	0.2509087	0.2509087	0.2509087	0.2509087	0.2509087
¸ßË¹°×ÔëÉù´¦Àí (487).mp3	0.13744314	0.13744314	0.13744314	0.13744314	0.13744314	0.13744314	0.13744314	0.13744314	0.13744314	0.13744314	0.13744314	0.13744314	0.13744314	0.13744314	0.13744314	0.13744314	0.13744314	0.13744314	0.13744314	0.13744314	0.13744314	0.13744314	0.13744314	0.13744314	0.13744314	0.13744314	0.13744314	0.13744314	0.13744314	0.13744314	0.13744314	0.13744314	0.13744314	0.13744314	0.13744314	0.13744314	0.13744314	0.13744314	0.13744314	0.13744314	0.13744314	0.13744314	0.13744314	0.13744314	0.13744314	0.13744314	0.13744314	0.13744314	0.13744314
¸ßË¹°×ÔëÉù´¦Àí (488).mp3	0.35507554	0.35507554	0.35507554	0.35507554	0.35507554	0.35507554	0.35507554	0.35507554	0.35507554	0.35507554	0.35507554	0.35507554	0.35507554	0.35507554	0.35507554	0.35507554	0.35507554	0.35507554	0.35507554	0.35507554	0.35507554	0.35507554	0.35507554	0.35507554	0.35507554	0.35507554	0.35507554	0.35507554	0.35507554	0.35507554	0.35507554	0.35507554	0.35507554	0.35507554	0.35507554	0.35507554	0.35507554	0.35507554	0.35507554	0.35507554	0.35507554	0.35507554	0.35507554	0.35507554	0.35507554	0.35507554	0.35507554	0.35507554	0.35507554
¸ßË¹°×ÔëÉù´¦Àí (489).mp3	0.30045524	0.30045524	0.30045524	0.30045524	0.30045524	0.30045524	0.30045524	0.30045524	0.30045524	0.30045524	0.30045524	0.30045524	0.30045524	0.30045524	0.30045524	0.30045524	0.30045524	0.30045524	0.30045524	0.30045524	0.30045524	0.30045524	0.30045524	0.30045524	0.30045524	0.30045524	0.30045524	0.30045524	0.30045524	0.30045524	0.30045524	0.30045524	0.30045524	0.30045524	0.30045524	0.30045524	0.30045524	0.30045524	0.30045524	0.30045524	0.30045524	0.30045524	0.30045524	0.30045524	0.30045524	0.30045524	0.30045524	0.30045524	0.30045524
¸ßË¹°×ÔëÉù´¦Àí (490).mp3	0.09646027	0.09646027	0.09646027	0.09646027	0.09646027	0.09646027	0.09646027	0.09646027	0.09646027	0.09646027	0.09646027	0.09646027	0.09646027	0.09646027	0.09646027	0.09646027	0.09646027	0.09646027	0.09646027	0.09646027	0.09646027	0.09646027	0.09646027	0.09646027	0.09646027	0.09646027	0.09646027	0.09646027	0.09646027	0.09646027	0.09646027	0.09646027	0.09646027	0.09646027	0.09646027	0.09646027	0.09646027	0.09646027	0.09646027	0.09646027	0.09646027	0.09646027	0.09646027	0.09646027	0.09646027	0.09646027	0.09646027	0.09646027	0.09646027
¸ßË¹°×ÔëÉù´¦Àí (491).mp3	0.5215596	0.5215596	0.5215596	0.5215596	0.5215596	0.5215596	0.5215596	0.5215596	0.5215596	0.5215596	0.5215596	0.5215596	0.5215596	0.5215596	0.5215596	0.5215596	0.5215596	0.5215596	0.5215596	0.5215596	0.5215596	0.5215596	0.5215596	0.5215596	0.5215596	0.5215596	0.5215596	0.5215596	0.5215596	0.5215596	0.5215596	0.5215596	0.5215596	0.5215596	0.5215596	0.5215596	0.5215596	0.5215596	0.5215596	0.5215596	0.5215596	0.5215596	0.5215596	0.5215596	0.5215596	0.5215596	0.5215596	0.5215596	0.5215596
¸ßË¹°×ÔëÉù´¦Àí (492).mp3	0.30731526	0.30731526	0.30731526	0.30731526	0.30731526	0.30731526	0.30731526	0.30731526	0.30731526	0.30731526	0.30731526	0.30731526	0.30731526	0.30731526	0.30731526	0.30731526	0.30731526	0.30731526	0.30731526	0.30731526	0.30731526	0.30731526	0.30731526	0.30731526	0.30731526	0.30731526	0.30731526	0.30731526	0.30731526	0.30731526	0.30731526	0.30731526	0.30731526	0.30731526	0.30731526	0.30731526	0.30731526	0.30731526	0.30731526	0.30731526	0.30731526	0.30731526	0.30731526	0.30731526	0.30731526	0.30731526	0.30731526	0.30731526	0.30731526
¸ßË¹°×ÔëÉù´¦Àí (493).mp3	0.25266	0.25266	0.25266	0.25266	0.25266	0.25266	0.25266	0.25266	0.25266	0.25266	0.25266	0.25266	0.25266	0.25266	0.25266	0.25266	0.25266	0.25266	0.25266	0.25266	0.25266	0.25266	0.25266	0.25266	0.25266	0.25266	0.25266	0.25266	0.25266	0.25266	0.25266	0.25266	0.25266	0.25266	0.25266	0.25266	0.25266	0.25266	0.25266	0.25266	0.25266	0.25266	0.25266	0.25266	0.25266	0.25266	0.25266	0.25266	0.25266
¸ßË¹°×ÔëÉù´¦Àí (494).mp3	0.2804182	0.2804182	0.2804182	0.2804182	0.2804182	0.2804182	0.2804182	0.2804182	0.2804182	0.2804182	0.2804182	0.2804182	0.2804182	0.2804182	0.2804182	0.2804182	0.2804182	0.2804182	0.2804182	0.2804182	0.2804182	0.2804182	0.2804182	0.2804182	0.2804182	0.2804182	0.2804182	0.2804182	0.2804182	0.2804182	0.2804182	0.2804182	0.2804182	0.2804182	0.2804182	0.2804182	0.2804182	0.2804182	0.2804182	0.2804182	0.2804182	0.2804182	0.2804182	0.2804182	0.2804182	0.2804182	0.2804182	0.2804182	0.2804182
¸ßË¹°×ÔëÉù´¦Àí (495).mp3	0.18383615	0.18383615	0.18383615	0.18383615	0.18383615	0.18383615	0.18383615	0.18383615	0.18383615	0.18383615	0.18383615	0.18383615	0.18383615	0.18383615	0.18383615	0.18383615	0.18383615	0.18383615	0.18383615	0.18383615	0.18383615	0.18383615	0.18383615	0.18383615	0.18383615	0.18383615	0.18383615	0.18383615	0.18383615	0.18383615	0.18383615	0.18383615	0.18383615	0.18383615	0.18383615	0.18383615	0.18383615	0.18383615	0.18383615	0.18383615	0.18383615	0.18383615	0.18383615	0.18383615	0.18383615	0.18383615	0.18383615	0.18383615	0.18383615
¸ßË¹°×ÔëÉù´¦Àí (496).mp3	0.2193382	0.2193382	0.2193382	0.2193382	0.2193382	0.2193382	0.2193382	0.2193382	0.2193382	0.2193382	0.2193382	0.2193382	0.2193382	0.2193382	0.2193382	0.2193382	0.2193382	0.2193382	0.2193382	0.2193382	0.2193382	0.2193382	0.2193382	0.2193382	0.2193382	0.2193382	0.2193382	0.2193382	0.2193382	0.2193382	0.2193382	0.2193382	0.2193382	0.2193382	0.2193382	0.2193382	0.2193382	0.2193382	0.2193382	0.2193382	0.2193382	0.2193382	0.2193382	0.2193382	0.2193382	0.2193382	0.2193382	0.2193382	0.2193382
¸ßË¹°×ÔëÉù´¦Àí (497).mp3	0.18044995	0.18044995	0.18044995	0.18044995	0.18044995	0.18044995	0.18044995	0.18044995	0.18044995	0.18044995	0.18044995	0.18044995	0.18044995	0.18044995	0.18044995	0.18044995	0.18044995	0.18044995	0.18044995	0.18044995	0.18044995	0.18044995	0.18044995	0.18044995	0.18044995	0.18044995	0.18044995	0.18044995	0.18044995	0.18044995	0.18044995	0.18044995	0.18044995	0.18044995	0.18044995	0.18044995	0.18044995	0.18044995	0.18044995	0.18044995	0.18044995	0.18044995	0.18044995	0.18044995	0.18044995	0.18044995	0.18044995	0.18044995	0.18044995
¸ßË¹°×ÔëÉù´¦Àí (498).mp3	0.078792065	0.078792065	0.078792065	0.078792065	0.078792065	0.078792065	0.078792065	0.078792065	0.078792065	0.078792065	0.078792065	0.078792065	0.078792065	0.078792065	0.078792065	0.078792065	0.078792065	0.078792065	0.078792065	0.078792065	0.078792065	0.078792065	0.078792065	0.078792065	0.078792065	0.078792065	0.078792065	0.078792065	0.078792065	0.078792065	0.078792065	0.078792065	0.078792065	0.078792065	0.078792065	0.078792065	0.078792065	0.078792065	0.078792065	0.078792065	0.078792065	0.078792065	0.078792065	0.078792065	0.078792065	0.078792065	0.078792065	0.078792065	0.078792065
¸ßË¹°×ÔëÉù´¦Àí (499).mp3	0.30232987	0.30232987	0.30232987	0.30232987	0.30232987	0.30232987	0.30232987	0.30232987	0.30232987	0.30232987	0.30232987	0.30232987	0.30232987	0.30232987	0.30232987	0.30232987	0.30232987	0.30232987	0.30232987	0.30232987	0.30232987	0.30232987	0.30232987	0.30232987	0.30232987	0.30232987	0.30232987	0.30232987	0.30232987	0.30232987	0.30232987	0.30232987	0.30232987	0.30232987	0.30232987	0.30232987	0.30232987	0.30232987	0.30232987	0.30232987	0.30232987	0.30232987	0.30232987	0.30232987	0.30232987	0.30232987	0.30232987	0.30232987	0.30232987
¸ßË¹°×ÔëÉù´¦Àí (500).mp3	0.16881111	0.16881111	0.16881111	0.16881111	0.16881111	0.16881111	0.16881111	0.16881111	0.16881111	0.16881111	0.16881111	0.16881111	0.16881111	0.16881111	0.16881111	0.16881111	0.16881111	0.16881111	0.16881111	0.16881111	0.16881111	0.16881111	0.16881111	0.16881111	0.16881111	0.16881111	0.16881111	0.16881111	0.16881111	0.16881111	0.16881111	0.16881111	0.16881111	0.16881111	0.16881111	0.16881111	0.16881111	0.16881111	0.16881111	0.16881111	0.16881111	0.16881111	0.16881111	0.16881111	0.16881111	0.16881111	0.16881111	0.16881111	0.16881111
¸ßË¹°×ÔëÉù´¦Àí (501).mp3	0.21634325	0.21634325	0.21634325	0.21634325	0.21634325	0.21634325	0.21634325	0.21634325	0.21634325	0.21634325	0.21634325	0.21634325	0.21634325	0.21634325	0.21634325	0.21634325	0.21634325	0.21634325	0.21634325	0.21634325	0.21634325	0.21634325	0.21634325	0.21634325	0.21634325	0.21634325	0.21634325	0.21634325	0.21634325	0.21634325	0.21634325	0.21634325	0.21634325	0.21634325	0.21634325	0.21634325	0.21634325	0.21634325	0.21634325	0.21634325	0.21634325	0.21634325	0.21634325	0.21634325	0.21634325	0.21634325	0.21634325	0.21634325	0.21634325
¸ßË¹°×ÔëÉù´¦Àí (502).mp3	0.33834746	0.33834746	0.33834746	0.33834746	0.33834746	0.33834746	0.33834746	0.33834746	0.33834746	0.33834746	0.33834746	0.33834746	0.33834746	0.33834746	0.33834746	0.33834746	0.33834746	0.33834746	0.33834746	0.33834746	0.33834746	0.33834746	0.33834746	0.33834746	0.33834746	0.33834746	0.33834746	0.33834746	0.33834746	0.33834746	0.33834746	0.33834746	0.33834746	0.33834746	0.33834746	0.33834746	0.33834746	0.33834746	0.33834746	0.33834746	0.33834746	0.33834746	0.33834746	0.33834746	0.33834746	0.33834746	0.33834746	0.33834746	0.33834746
¸ßË¹°×ÔëÉù´¦Àí (503).mp3	0.25746465	0.25746465	0.25746465	0.25746465	0.25746465	0.25746465	0.25746465	0.25746465	0.25746465	0.25746465	0.25746465	0.25746465	0.25746465	0.25746465	0.25746465	0.25746465	0.25746465	0.25746465	0.25746465	0.25746465	0.25746465	0.25746465	0.25746465	0.25746465	0.25746465	0.25746465	0.25746465	0.25746465	0.25746465	0.25746465	0.25746465	0.25746465	0.25746465	0.25746465	0.25746465	0.25746465	0.25746465	0.25746465	0.25746465	0.25746465	0.25746465	0.25746465	0.25746465	0.25746465	0.25746465	0.25746465	0.25746465	0.25746465	0.25746465
¸ßË¹°×ÔëÉù´¦Àí (504).mp3	0.27015936	0.27015936	0.27015936	0.27015936	0.27015936	0.27015936	0.27015936	0.27015936	0.27015936	0.27015936	0.27015936	0.27015936	0.27015936	0.27015936	0.27015936	0.27015936	0.27015936	0.27015936	0.27015936	0.27015936	0.27015936	0.27015936	0.27015936	0.27015936	0.27015936	0.27015936	0.27015936	0.27015936	0.27015936	0.27015936	0.27015936	0.27015936	0.27015936	0.27015936	0.27015936	0.27015936	0.27015936	0.27015936	0.27015936	0.27015936	0.27015936	0.27015936	0.27015936	0.27015936	0.27015936	0.27015936	0.27015936	0.27015936	0.27015936
¸ßË¹°×ÔëÉù´¦Àí (505).mp3	0.36259153	0.36259153	0.36259153	0.36259153	0.36259153	0.36259153	0.36259153	0.36259153	0.36259153	0.36259153	0.36259153	0.36259153	0.36259153	0.36259153	0.36259153	0.36259153	0.36259153	0.36259153	0.36259153	0.36259153	0.36259153	0.36259153	0.36259153	0.36259153	0.36259153	0.36259153	0.36259153	0.36259153	0.36259153	0.36259153	0.36259153	0.36259153	0.36259153	0.36259153	0.36259153	0.36259153	0.36259153	0.36259153	0.36259153	0.36259153	0.36259153	0.36259153	0.36259153	0.36259153	0.36259153	0.36259153	0.36259153	0.36259153	0.36259153
¸ßË¹°×ÔëÉù´¦Àí (506).mp3	0.22122094	0.22122094	0.22122094	0.22122094	0.22122094	0.22122094	0.22122094	0.22122094	0.22122094	0.22122094	0.22122094	0.22122094	0.22122094	0.22122094	0.22122094	0.22122094	0.22122094	0.22122094	0.22122094	0.22122094	0.22122094	0.22122094	0.22122094	0.22122094	0.22122094	0.22122094	0.22122094	0.22122094	0.22122094	0.22122094	0.22122094	0.22122094	0.22122094	0.22122094	0.22122094	0.22122094	0.22122094	0.22122094	0.22122094	0.22122094	0.22122094	0.22122094	0.22122094	0.22122094	0.22122094	0.22122094	0.22122094	0.22122094	0.22122094
¸ßË¹°×ÔëÉù´¦Àí (507).mp3	0.34881088	0.34881088	0.34881088	0.34881088	0.34881088	0.34881088	0.34881088	0.34881088	0.34881088	0.34881088	0.34881088	0.34881088	0.34881088	0.34881088	0.34881088	0.34881088	0.34881088	0.34881088	0.34881088	0.34881088	0.34881088	0.34881088	0.34881088	0.34881088	0.34881088	0.34881088	0.34881088	0.34881088	0.34881088	0.34881088	0.34881088	0.34881088	0.34881088	0.34881088	0.34881088	0.34881088	0.34881088	0.34881088	0.34881088	0.34881088	0.34881088	0.34881088	0.34881088	0.34881088	0.34881088	0.34881088	0.34881088	0.34881088	0.34881088
¸ßË¹°×ÔëÉù´¦Àí (508).mp3	0.21179284	0.21179284	0.21179284	0.21179284	0.21179284	0.21179284	0.21179284	0.21179284	0.21179284	0.21179284	0.21179284	0.21179284	0.21179284	0.21179284	0.21179284	0.21179284	0.21179284	0.21179284	0.21179284	0.21179284	0.21179284	0.21179284	0.21179284	0.21179284	0.21179284	0.21179284	0.21179284	0.21179284	0.21179284	0.21179284	0.21179284	0.21179284	0.21179284	0.21179284	0.21179284	0.21179284	0.21179284	0.21179284	0.21179284	0.21179284	0.21179284	0.21179284	0.21179284	0.21179284	0.21179284	0.21179284	0.21179284	0.21179284	0.21179284
¸ßË¹°×ÔëÉù´¦Àí (509).mp3	0.23729609	0.23729609	0.23729609	0.23729609	0.23729609	0.23729609	0.23729609	0.23729609	0.23729609	0.23729609	0.23729609	0.23729609	0.23729609	0.23729609	0.23729609	0.23729609	0.23729609	0.23729609	0.23729609	0.23729609	0.23729609	0.23729609	0.23729609	0.23729609	0.23729609	0.23729609	0.23729609	0.23729609	0.23729609	0.23729609	0.23729609	0.23729609	0.23729609	0.23729609	0.23729609	0.23729609	0.23729609	0.23729609	0.23729609	0.23729609	0.23729609	0.23729609	0.23729609	0.23729609	0.23729609	0.23729609	0.23729609	0.23729609	0.23729609
¸ßË¹°×ÔëÉù´¦Àí (510).mp3	0.16400002	0.16400002	0.16400002	0.16400002	0.16400002	0.16400002	0.16400002	0.16400002	0.16400002	0.16400002	0.16400002	0.16400002	0.16400002	0.16400002	0.16400002	0.16400002	0.16400002	0.16400002	0.16400002	0.16400002	0.16400002	0.16400002	0.16400002	0.16400002	0.16400002	0.16400002	0.16400002	0.16400002	0.16400002	0.16400002	0.16400002	0.16400002	0.16400002	0.16400002	0.16400002	0.16400002	0.16400002	0.16400002	0.16400002	0.16400002	0.16400002	0.16400002	0.16400002	0.16400002	0.16400002	0.16400002	0.16400002	0.16400002	0.16400002
¸ßË¹°×ÔëÉù´¦Àí (511).mp3	0.2963384	0.2963384	0.2963384	0.2963384	0.2963384	0.2963384	0.2963384	0.2963384	0.2963384	0.2963384	0.2963384	0.2963384	0.2963384	0.2963384	0.2963384	0.2963384	0.2963384	0.2963384	0.2963384	0.2963384	0.2963384	0.2963384	0.2963384	0.2963384	0.2963384	0.2963384	0.2963384	0.2963384	0.2963384	0.2963384	0.2963384	0.2963384	0.2963384	0.2963384	0.2963384	0.2963384	0.2963384	0.2963384	0.2963384	0.2963384	0.2963384	0.2963384	0.2963384	0.2963384	0.2963384	0.2963384	0.2963384	0.2963384	0.2963384
¸ßË¹°×ÔëÉù´¦Àí (512).mp3	0.29289296	0.29289296	0.29289296	0.29289296	0.29289296	0.29289296	0.29289296	0.29289296	0.29289296	0.29289296	0.29289296	0.29289296	0.29289296	0.29289296	0.29289296	0.29289296	0.29289296	0.29289296	0.29289296	0.29289296	0.29289296	0.29289296	0.29289296	0.29289296	0.29289296	0.29289296	0.29289296	0.29289296	0.29289296	0.29289296	0.29289296	0.29289296	0.29289296	0.29289296	0.29289296	0.29289296	0.29289296	0.29289296	0.29289296	0.29289296	0.29289296	0.29289296	0.29289296	0.29289296	0.29289296	0.29289296	0.29289296	0.29289296	0.29289296
¸ßË¹°×ÔëÉù´¦Àí (513).mp3	0.15168191	0.15168191	0.15168191	0.15168191	0.15168191	0.15168191	0.15168191	0.15168191	0.15168191	0.15168191	0.15168191	0.15168191	0.15168191	0.15168191	0.15168191	0.15168191	0.15168191	0.15168191	0.15168191	0.15168191	0.15168191	0.15168191	0.15168191	0.15168191	0.15168191	0.15168191	0.15168191	0.15168191	0.15168191	0.15168191	0.15168191	0.15168191	0.15168191	0.15168191	0.15168191	0.15168191	0.15168191	0.15168191	0.15168191	0.15168191	0.15168191	0.15168191	0.15168191	0.15168191	0.15168191	0.15168191	0.15168191	0.15168191	0.15168191
¸ßË¹°×ÔëÉù´¦Àí (514).mp3	0.25723115	0.25723115	0.25723115	0.25723115	0.25723115	0.25723115	0.25723115	0.25723115	0.25723115	0.25723115	0.25723115	0.25723115	0.25723115	0.25723115	0.25723115	0.25723115	0.25723115	0.25723115	0.25723115	0.25723115	0.25723115	0.25723115	0.25723115	0.25723115	0.25723115	0.25723115	0.25723115	0.25723115	0.25723115	0.25723115	0.25723115	0.25723115	0.25723115	0.25723115	0.25723115	0.25723115	0.25723115	0.25723115	0.25723115	0.25723115	0.25723115	0.25723115	0.25723115	0.25723115	0.25723115	0.25723115	0.25723115	0.25723115	0.25723115
¸ßË¹°×ÔëÉù´¦Àí (515).mp3	0.05234365	0.05234365	0.05234365	0.05234365	0.05234365	0.05234365	0.05234365	0.05234365	0.05234365	0.05234365	0.05234365	0.05234365	0.05234365	0.05234365	0.05234365	0.05234365	0.05234365	0.05234365	0.05234365	0.05234365	0.05234365	0.05234365	0.05234365	0.05234365	0.05234365	0.05234365	0.05234365	0.05234365	0.05234365	0.05234365	0.05234365	0.05234365	0.05234365	0.05234365	0.05234365	0.05234365	0.05234365	0.05234365	0.05234365	0.05234365	0.05234365	0.05234365	0.05234365	0.05234365	0.05234365	0.05234365	0.05234365	0.05234365	0.05234365
¸ßË¹°×ÔëÉù´¦Àí (516).mp3	0.12783346	0.12783346	0.12783346	0.12783346	0.12783346	0.12783346	0.12783346	0.12783346	0.12783346	0.12783346	0.12783346	0.12783346	0.12783346	0.12783346	0.12783346	0.12783346	0.12783346	0.12783346	0.12783346	0.12783346	0.12783346	0.12783346	0.12783346	0.12783346	0.12783346	0.12783346	0.12783346	0.12783346	0.12783346	0.12783346	0.12783346	0.12783346	0.12783346	0.12783346	0.12783346	0.12783346	0.12783346	0.12783346	0.12783346	0.12783346	0.12783346	0.12783346	0.12783346	0.12783346	0.12783346	0.12783346	0.12783346	0.12783346	0.12783346
¸ßË¹°×ÔëÉù´¦Àí (517).mp3	0.3020787	0.3020787	0.3020787	0.3020787	0.3020787	0.3020787	0.3020787	0.3020787	0.3020787	0.3020787	0.3020787	0.3020787	0.3020787	0.3020787	0.3020787	0.3020787	0.3020787	0.3020787	0.3020787	0.3020787	0.3020787	0.3020787	0.3020787	0.3020787	0.3020787	0.3020787	0.3020787	0.3020787	0.3020787	0.3020787	0.3020787	0.3020787	0.3020787	0.3020787	0.3020787	0.3020787	0.3020787	0.3020787	0.3020787	0.3020787	0.3020787	0.3020787	0.3020787	0.3020787	0.3020787	0.3020787	0.3020787	0.3020787	0.3020787
¸ßË¹°×ÔëÉù´¦Àí (518).mp3	0.25301492	0.25301492	0.25301492	0.25301492	0.25301492	0.25301492	0.25301492	0.25301492	0.25301492	0.25301492	0.25301492	0.25301492	0.25301492	0.25301492	0.25301492	0.25301492	0.25301492	0.25301492	0.25301492	0.25301492	0.25301492	0.25301492	0.25301492	0.25301492	0.25301492	0.25301492	0.25301492	0.25301492	0.25301492	0.25301492	0.25301492	0.25301492	0.25301492	0.25301492	0.25301492	0.25301492	0.25301492	0.25301492	0.25301492	0.25301492	0.25301492	0.25301492	0.25301492	0.25301492	0.25301492	0.25301492	0.25301492	0.25301492	0.25301492
¸ßË¹°×ÔëÉù´¦Àí (519).mp3	0.4473897	0.4473897	0.4473897	0.4473897	0.4473897	0.4473897	0.4473897	0.4473897	0.4473897	0.4473897	0.4473897	0.4473897	0.4473897	0.4473897	0.4473897	0.4473897	0.4473897	0.4473897	0.4473897	0.4473897	0.4473897	0.4473897	0.4473897	0.4473897	0.4473897	0.4473897	0.4473897	0.4473897	0.4473897	0.4473897	0.4473897	0.4473897	0.4473897	0.4473897	0.4473897	0.4473897	0.4473897	0.4473897	0.4473897	0.4473897	0.4473897	0.4473897	0.4473897	0.4473897	0.4473897	0.4473897	0.4473897	0.4473897	0.4473897
¸ßË¹°×ÔëÉù´¦Àí (520).mp3	0.23546076	0.23546076	0.23546076	0.23546076	0.23546076	0.23546076	0.23546076	0.23546076	0.23546076	0.23546076	0.23546076	0.23546076	0.23546076	0.23546076	0.23546076	0.23546076	0.23546076	0.23546076	0.23546076	0.23546076	0.23546076	0.23546076	0.23546076	0.23546076	0.23546076	0.23546076	0.23546076	0.23546076	0.23546076	0.23546076	0.23546076	0.23546076	0.23546076	0.23546076	0.23546076	0.23546076	0.23546076	0.23546076	0.23546076	0.23546076	0.23546076	0.23546076	0.23546076	0.23546076	0.23546076	0.23546076	0.23546076	0.23546076	0.23546076
¸ßË¹°×ÔëÉù´¦Àí (521).mp3	0.21954668	0.21954668	0.21954668	0.21954668	0.21954668	0.21954668	0.21954668	0.21954668	0.21954668	0.21954668	0.21954668	0.21954668	0.21954668	0.21954668	0.21954668	0.21954668	0.21954668	0.21954668	0.21954668	0.21954668	0.21954668	0.21954668	0.21954668	0.21954668	0.21954668	0.21954668	0.21954668	0.21954668	0.21954668	0.21954668	0.21954668	0.21954668	0.21954668	0.21954668	0.21954668	0.21954668	0.21954668	0.21954668	0.21954668	0.21954668	0.21954668	0.21954668	0.21954668	0.21954668	0.21954668	0.21954668	0.21954668	0.21954668	0.21954668
¸ßË¹°×ÔëÉù´¦Àí (522).mp3	0.346504	0.346504	0.346504	0.346504	0.346504	0.346504	0.346504	0.346504	0.346504	0.346504	0.346504	0.346504	0.346504	0.346504	0.346504	0.346504	0.346504	0.346504	0.346504	0.346504	0.346504	0.346504	0.346504	0.346504	0.346504	0.346504	0.346504	0.346504	0.346504	0.346504	0.346504	0.346504	0.346504	0.346504	0.346504	0.346504	0.346504	0.346504	0.346504	0.346504	0.346504	0.346504	0.346504	0.346504	0.346504	0.346504	0.346504	0.346504	0.346504
¸ßË¹°×ÔëÉù´¦Àí (523).mp3	0.19089907	0.19089907	0.19089907	0.19089907	0.19089907	0.19089907	0.19089907	0.19089907	0.19089907	0.19089907	0.19089907	0.19089907	0.19089907	0.19089907	0.19089907	0.19089907	0.19089907	0.19089907	0.19089907	0.19089907	0.19089907	0.19089907	0.19089907	0.19089907	0.19089907	0.19089907	0.19089907	0.19089907	0.19089907	0.19089907	0.19089907	0.19089907	0.19089907	0.19089907	0.19089907	0.19089907	0.19089907	0.19089907	0.19089907	0.19089907	0.19089907	0.19089907	0.19089907	0.19089907	0.19089907	0.19089907	0.19089907	0.19089907	0.19089907
¸ßË¹°×ÔëÉù´¦Àí (524).mp3	0.2905202	0.2905202	0.2905202	0.2905202	0.2905202	0.2905202	0.2905202	0.2905202	0.2905202	0.2905202	0.2905202	0.2905202	0.2905202	0.2905202	0.2905202	0.2905202	0.2905202	0.2905202	0.2905202	0.2905202	0.2905202	0.2905202	0.2905202	0.2905202	0.2905202	0.2905202	0.2905202	0.2905202	0.2905202	0.2905202	0.2905202	0.2905202	0.2905202	0.2905202	0.2905202	0.2905202	0.2905202	0.2905202	0.2905202	0.2905202	0.2905202	0.2905202	0.2905202	0.2905202	0.2905202	0.2905202	0.2905202	0.2905202	0.2905202
¸ßË¹°×ÔëÉù´¦Àí (525).mp3	0.0719607	0.0719607	0.0719607	0.0719607	0.0719607	0.0719607	0.0719607	0.0719607	0.0719607	0.0719607	0.0719607	0.0719607	0.0719607	0.0719607	0.0719607	0.0719607	0.0719607	0.0719607	0.0719607	0.0719607	0.0719607	0.0719607	0.0719607	0.0719607	0.0719607	0.0719607	0.0719607	0.0719607	0.0719607	0.0719607	0.0719607	0.0719607	0.0719607	0.0719607	0.0719607	0.0719607	0.0719607	0.0719607	0.0719607	0.0719607	0.0719607	0.0719607	0.0719607	0.0719607	0.0719607	0.0719607	0.0719607	0.0719607	0.0719607
¸ßË¹°×ÔëÉù´¦Àí (526).mp3	0.18574198	0.18574198	0.18574198	0.18574198	0.18574198	0.18574198	0.18574198	0.18574198	0.18574198	0.18574198	0.18574198	0.18574198	0.18574198	0.18574198	0.18574198	0.18574198	0.18574198	0.18574198	0.18574198	0.18574198	0.18574198	0.18574198	0.18574198	0.18574198	0.18574198	0.18574198	0.18574198	0.18574198	0.18574198	0.18574198	0.18574198	0.18574198	0.18574198	0.18574198	0.18574198	0.18574198	0.18574198	0.18574198	0.18574198	0.18574198	0.18574198	0.18574198	0.18574198	0.18574198	0.18574198	0.18574198	0.18574198	0.18574198	0.18574198
¸ßË¹°×ÔëÉù´¦Àí (527).mp3	0.4321088	0.4321088	0.4321088	0.4321088	0.4321088	0.4321088	0.4321088	0.4321088	0.4321088	0.4321088	0.4321088	0.4321088	0.4321088	0.4321088	0.4321088	0.4321088	0.4321088	0.4321088	0.4321088	0.4321088	0.4321088	0.4321088	0.4321088	0.4321088	0.4321088	0.4321088	0.4321088	0.4321088	0.4321088	0.4321088	0.4321088	0.4321088	0.4321088	0.4321088	0.4321088	0.4321088	0.4321088	0.4321088	0.4321088	0.4321088	0.4321088	0.4321088	0.4321088	0.4321088	0.4321088	0.4321088	0.4321088	0.4321088	0.4321088
¸ßË¹°×ÔëÉù´¦Àí (528).mp3	0.23007162	0.23007162	0.23007162	0.23007162	0.23007162	0.23007162	0.23007162	0.23007162	0.23007162	0.23007162	0.23007162	0.23007162	0.23007162	0.23007162	0.23007162	0.23007162	0.23007162	0.23007162	0.23007162	0.23007162	0.23007162	0.23007162	0.23007162	0.23007162	0.23007162	0.23007162	0.23007162	0.23007162	0.23007162	0.23007162	0.23007162	0.23007162	0.23007162	0.23007162	0.23007162	0.23007162	0.23007162	0.23007162	0.23007162	0.23007162	0.23007162	0.23007162	0.23007162	0.23007162	0.23007162	0.23007162	0.23007162	0.23007162	0.23007162
¸ßË¹°×ÔëÉù´¦Àí (529).mp3	0.2520543	0.2520543	0.2520543	0.2520543	0.2520543	0.2520543	0.2520543	0.2520543	0.2520543	0.2520543	0.2520543	0.2520543	0.2520543	0.2520543	0.2520543	0.2520543	0.2520543	0.2520543	0.2520543	0.2520543	0.2520543	0.2520543	0.2520543	0.2520543	0.2520543	0.2520543	0.2520543	0.2520543	0.2520543	0.2520543	0.2520543	0.2520543	0.2520543	0.2520543	0.2520543	0.2520543	0.2520543	0.2520543	0.2520543	0.2520543	0.2520543	0.2520543	0.2520543	0.2520543	0.2520543	0.2520543	0.2520543	0.2520543	0.2520543
¸ßË¹°×ÔëÉù´¦Àí (530).mp3	0.2125467	0.2125467	0.2125467	0.2125467	0.2125467	0.2125467	0.2125467	0.2125467	0.2125467	0.2125467	0.2125467	0.2125467	0.2125467	0.2125467	0.2125467	0.2125467	0.2125467	0.2125467	0.2125467	0.2125467	0.2125467	0.2125467	0.2125467	0.2125467	0.2125467	0.2125467	0.2125467	0.2125467	0.2125467	0.2125467	0.2125467	0.2125467	0.2125467	0.2125467	0.2125467	0.2125467	0.2125467	0.2125467	0.2125467	0.2125467	0.2125467	0.2125467	0.2125467	0.2125467	0.2125467	0.2125467	0.2125467	0.2125467	0.2125467
¸ßË¹°×ÔëÉù´¦Àí (531).mp3	0.43399647	0.43399647	0.43399647	0.43399647	0.43399647	0.43399647	0.43399647	0.43399647	0.43399647	0.43399647	0.43399647	0.43399647	0.43399647	0.43399647	0.43399647	0.43399647	0.43399647	0.43399647	0.43399647	0.43399647	0.43399647	0.43399647	0.43399647	0.43399647	0.43399647	0.43399647	0.43399647	0.43399647	0.43399647	0.43399647	0.43399647	0.43399647	0.43399647	0.43399647	0.43399647	0.43399647	0.43399647	0.43399647	0.43399647	0.43399647	0.43399647	0.43399647	0.43399647	0.43399647	0.43399647	0.43399647	0.43399647	0.43399647	0.43399647
¸ßË¹°×ÔëÉù´¦Àí (532).mp3	0.36061916	0.36061916	0.36061916	0.36061916	0.36061916	0.36061916	0.36061916	0.36061916	0.36061916	0.36061916	0.36061916	0.36061916	0.36061916	0.36061916	0.36061916	0.36061916	0.36061916	0.36061916	0.36061916	0.36061916	0.36061916	0.36061916	0.36061916	0.36061916	0.36061916	0.36061916	0.36061916	0.36061916	0.36061916	0.36061916	0.36061916	0.36061916	0.36061916	0.36061916	0.36061916	0.36061916	0.36061916	0.36061916	0.36061916	0.36061916	0.36061916	0.36061916	0.36061916	0.36061916	0.36061916	0.36061916	0.36061916	0.36061916	0.36061916
¸ßË¹°×ÔëÉù´¦Àí (533).mp3	0.24694428	0.24694428	0.24694428	0.24694428	0.24694428	0.24694428	0.24694428	0.24694428	0.24694428	0.24694428	0.24694428	0.24694428	0.24694428	0.24694428	0.24694428	0.24694428	0.24694428	0.24694428	0.24694428	0.24694428	0.24694428	0.24694428	0.24694428	0.24694428	0.24694428	0.24694428	0.24694428	0.24694428	0.24694428	0.24694428	0.24694428	0.24694428	0.24694428	0.24694428	0.24694428	0.24694428	0.24694428	0.24694428	0.24694428	0.24694428	0.24694428	0.24694428	0.24694428	0.24694428	0.24694428	0.24694428	0.24694428	0.24694428	0.24694428
¸ßË¹°×ÔëÉù´¦Àí (534).mp3	0.3165076	0.3165076	0.3165076	0.3165076	0.3165076	0.3165076	0.3165076	0.3165076	0.3165076	0.3165076	0.3165076	0.3165076	0.3165076	0.3165076	0.3165076	0.3165076	0.3165076	0.3165076	0.3165076	0.3165076	0.3165076	0.3165076	0.3165076	0.3165076	0.3165076	0.3165076	0.3165076	0.3165076	0.3165076	0.3165076	0.3165076	0.3165076	0.3165076	0.3165076	0.3165076	0.3165076	0.3165076	0.3165076	0.3165076	0.3165076	0.3165076	0.3165076	0.3165076	0.3165076	0.3165076	0.3165076	0.3165076	0.3165076	0.3165076
¸ßË¹°×ÔëÉù´¦Àí (535).mp3	0.29057595	0.29057595	0.29057595	0.29057595	0.29057595	0.29057595	0.29057595	0.29057595	0.29057595	0.29057595	0.29057595	0.29057595	0.29057595	0.29057595	0.29057595	0.29057595	0.29057595	0.29057595	0.29057595	0.29057595	0.29057595	0.29057595	0.29057595	0.29057595	0.29057595	0.29057595	0.29057595	0.29057595	0.29057595	0.29057595	0.29057595	0.29057595	0.29057595	0.29057595	0.29057595	0.29057595	0.29057595	0.29057595	0.29057595	0.29057595	0.29057595	0.29057595	0.29057595	0.29057595	0.29057595	0.29057595	0.29057595	0.29057595	0.29057595
¸ßË¹°×ÔëÉù´¦Àí (536).mp3	0.24067745	0.24067745	0.24067745	0.24067745	0.24067745	0.24067745	0.24067745	0.24067745	0.24067745	0.24067745	0.24067745	0.24067745	0.24067745	0.24067745	0.24067745	0.24067745	0.24067745	0.24067745	0.24067745	0.24067745	0.24067745	0.24067745	0.24067745	0.24067745	0.24067745	0.24067745	0.24067745	0.24067745	0.24067745	0.24067745	0.24067745	0.24067745	0.24067745	0.24067745	0.24067745	0.24067745	0.24067745	0.24067745	0.24067745	0.24067745	0.24067745	0.24067745	0.24067745	0.24067745	0.24067745	0.24067745	0.24067745	0.24067745	0.24067745
¸ßË¹°×ÔëÉù´¦Àí (537).mp3	0.20655797	0.20655797	0.20655797	0.20655797	0.20655797	0.20655797	0.20655797	0.20655797	0.20655797	0.20655797	0.20655797	0.20655797	0.20655797	0.20655797	0.20655797	0.20655797	0.20655797	0.20655797	0.20655797	0.20655797	0.20655797	0.20655797	0.20655797	0.20655797	0.20655797	0.20655797	0.20655797	0.20655797	0.20655797	0.20655797	0.20655797	0.20655797	0.20655797	0.20655797	0.20655797	0.20655797	0.20655797	0.20655797	0.20655797	0.20655797	0.20655797	0.20655797	0.20655797	0.20655797	0.20655797	0.20655797	0.20655797	0.20655797	0.20655797
¸ßË¹°×ÔëÉù´¦Àí (538).mp3	0.261869	0.261869	0.261869	0.261869	0.261869	0.261869	0.261869	0.261869	0.261869	0.261869	0.261869	0.261869	0.261869	0.261869	0.261869	0.261869	0.261869	0.261869	0.261869	0.261869	0.261869	0.261869	0.261869	0.261869	0.261869	0.261869	0.261869	0.261869	0.261869	0.261869	0.261869	0.261869	0.261869	0.261869	0.261869	0.261869	0.261869	0.261869	0.261869	0.261869	0.261869	0.261869	0.261869	0.261869	0.261869	0.261869	0.261869	0.261869	0.261869
¸ßË¹°×ÔëÉù´¦Àí (539).mp3	0.25204444	0.25204444	0.25204444	0.25204444	0.25204444	0.25204444	0.25204444	0.25204444	0.25204444	0.25204444	0.25204444	0.25204444	0.25204444	0.25204444	0.25204444	0.25204444	0.25204444	0.25204444	0.25204444	0.25204444	0.25204444	0.25204444	0.25204444	0.25204444	0.25204444	0.25204444	0.25204444	0.25204444	0.25204444	0.25204444	0.25204444	0.25204444	0.25204444	0.25204444	0.25204444	0.25204444	0.25204444	0.25204444	0.25204444	0.25204444	0.25204444	0.25204444	0.25204444	0.25204444	0.25204444	0.25204444	0.25204444	0.25204444	0.25204444
¸ßË¹°×ÔëÉù´¦Àí (540).mp3	0.16245939	0.16245939	0.16245939	0.16245939	0.16245939	0.16245939	0.16245939	0.16245939	0.16245939	0.16245939	0.16245939	0.16245939	0.16245939	0.16245939	0.16245939	0.16245939	0.16245939	0.16245939	0.16245939	0.16245939	0.16245939	0.16245939	0.16245939	0.16245939	0.16245939	0.16245939	0.16245939	0.16245939	0.16245939	0.16245939	0.16245939	0.16245939	0.16245939	0.16245939	0.16245939	0.16245939	0.16245939	0.16245939	0.16245939	0.16245939	0.16245939	0.16245939	0.16245939	0.16245939	0.16245939	0.16245939	0.16245939	0.16245939	0.16245939
¸ßË¹°×ÔëÉù´¦Àí (541).mp3	0.22552383	0.22552383	0.22552383	0.22552383	0.22552383	0.22552383	0.22552383	0.22552383	0.22552383	0.22552383	0.22552383	0.22552383	0.22552383	0.22552383	0.22552383	0.22552383	0.22552383	0.22552383	0.22552383	0.22552383	0.22552383	0.22552383	0.22552383	0.22552383	0.22552383	0.22552383	0.22552383	0.22552383	0.22552383	0.22552383	0.22552383	0.22552383	0.22552383	0.22552383	0.22552383	0.22552383	0.22552383	0.22552383	0.22552383	0.22552383	0.22552383	0.22552383	0.22552383	0.22552383	0.22552383	0.22552383	0.22552383	0.22552383	0.22552383
¸ßË¹°×ÔëÉù´¦Àí (542).mp3	0.22041354	0.22041354	0.22041354	0.22041354	0.22041354	0.22041354	0.22041354	0.22041354	0.22041354	0.22041354	0.22041354	0.22041354	0.22041354	0.22041354	0.22041354	0.22041354	0.22041354	0.22041354	0.22041354	0.22041354	0.22041354	0.22041354	0.22041354	0.22041354	0.22041354	0.22041354	0.22041354	0.22041354	0.22041354	0.22041354	0.22041354	0.22041354	0.22041354	0.22041354	0.22041354	0.22041354	0.22041354	0.22041354	0.22041354	0.22041354	0.22041354	0.22041354	0.22041354	0.22041354	0.22041354	0.22041354	0.22041354	0.22041354	0.22041354
¸ßË¹°×ÔëÉù´¦Àí (543).mp3	0.16708872	0.16708872	0.16708872	0.16708872	0.16708872	0.16708872	0.16708872	0.16708872	0.16708872	0.16708872	0.16708872	0.16708872	0.16708872	0.16708872	0.16708872	0.16708872	0.16708872	0.16708872	0.16708872	0.16708872	0.16708872	0.16708872	0.16708872	0.16708872	0.16708872	0.16708872	0.16708872	0.16708872	0.16708872	0.16708872	0.16708872	0.16708872	0.16708872	0.16708872	0.16708872	0.16708872	0.16708872	0.16708872	0.16708872	0.16708872	0.16708872	0.16708872	0.16708872	0.16708872	0.16708872	0.16708872	0.16708872	0.16708872	0.16708872
¸ßË¹°×ÔëÉù´¦Àí (544).mp3	0.30266538	0.30266538	0.30266538	0.30266538	0.30266538	0.30266538	0.30266538	0.30266538	0.30266538	0.30266538	0.30266538	0.30266538	0.30266538	0.30266538	0.30266538	0.30266538	0.30266538	0.30266538	0.30266538	0.30266538	0.30266538	0.30266538	0.30266538	0.30266538	0.30266538	0.30266538	0.30266538	0.30266538	0.30266538	0.30266538	0.30266538	0.30266538	0.30266538	0.30266538	0.30266538	0.30266538	0.30266538	0.30266538	0.30266538	0.30266538	0.30266538	0.30266538	0.30266538	0.30266538	0.30266538	0.30266538	0.30266538	0.30266538	0.30266538
¸ßË¹°×ÔëÉù´¦Àí (545).mp3	0.34021246	0.34021246	0.34021246	0.34021246	0.34021246	0.34021246	0.34021246	0.34021246	0.34021246	0.34021246	0.34021246	0.34021246	0.34021246	0.34021246	0.34021246	0.34021246	0.34021246	0.34021246	0.34021246	0.34021246	0.34021246	0.34021246	0.34021246	0.34021246	0.34021246	0.34021246	0.34021246	0.34021246	0.34021246	0.34021246	0.34021246	0.34021246	0.34021246	0.34021246	0.34021246	0.34021246	0.34021246	0.34021246	0.34021246	0.34021246	0.34021246	0.34021246	0.34021246	0.34021246	0.34021246	0.34021246	0.34021246	0.34021246	0.34021246
¸ßË¹°×ÔëÉù´¦Àí (546).mp3	0.16703327	0.16703327	0.16703327	0.16703327	0.16703327	0.16703327	0.16703327	0.16703327	0.16703327	0.16703327	0.16703327	0.16703327	0.16703327	0.16703327	0.16703327	0.16703327	0.16703327	0.16703327	0.16703327	0.16703327	0.16703327	0.16703327	0.16703327	0.16703327	0.16703327	0.16703327	0.16703327	0.16703327	0.16703327	0.16703327	0.16703327	0.16703327	0.16703327	0.16703327	0.16703327	0.16703327	0.16703327	0.16703327	0.16703327	0.16703327	0.16703327	0.16703327	0.16703327	0.16703327	0.16703327	0.16703327	0.16703327	0.16703327	0.16703327
¸ßË¹°×ÔëÉù´¦Àí (547).mp3	0.3362995	0.3362995	0.3362995	0.3362995	0.3362995	0.3362995	0.3362995	0.3362995	0.3362995	0.3362995	0.3362995	0.3362995	0.3362995	0.3362995	0.3362995	0.3362995	0.3362995	0.3362995	0.3362995	0.3362995	0.3362995	0.3362995	0.3362995	0.3362995	0.3362995	0.3362995	0.3362995	0.3362995	0.3362995	0.3362995	0.3362995	0.3362995	0.3362995	0.3362995	0.3362995	0.3362995	0.3362995	0.3362995	0.3362995	0.3362995	0.3362995	0.3362995	0.3362995	0.3362995	0.3362995	0.3362995	0.3362995	0.3362995	0.3362995
¸ßË¹°×ÔëÉù´¦Àí (548).mp3	0.31920817	0.31920817	0.31920817	0.31920817	0.31920817	0.31920817	0.31920817	0.31920817	0.31920817	0.31920817	0.31920817	0.31920817	0.31920817	0.31920817	0.31920817	0.31920817	0.31920817	0.31920817	0.31920817	0.31920817	0.31920817	0.31920817	0.31920817	0.31920817	0.31920817	0.31920817	0.31920817	0.31920817	0.31920817	0.31920817	0.31920817	0.31920817	0.31920817	0.31920817	0.31920817	0.31920817	0.31920817	0.31920817	0.31920817	0.31920817	0.31920817	0.31920817	0.31920817	0.31920817	0.31920817	0.31920817	0.31920817	0.31920817	0.31920817
¸ßË¹°×ÔëÉù´¦Àí (549).mp3	0.2376882	0.2376882	0.2376882	0.2376882	0.2376882	0.2376882	0.2376882	0.2376882	0.2376882	0.2376882	0.2376882	0.2376882	0.2376882	0.2376882	0.2376882	0.2376882	0.2376882	0.2376882	0.2376882	0.2376882	0.2376882	0.2376882	0.2376882	0.2376882	0.2376882	0.2376882	0.2376882	0.2376882	0.2376882	0.2376882	0.2376882	0.2376882	0.2376882	0.2376882	0.2376882	0.2376882	0.2376882	0.2376882	0.2376882	0.2376882	0.2376882	0.2376882	0.2376882	0.2376882	0.2376882	0.2376882	0.2376882	0.2376882	0.2376882
¸ßË¹°×ÔëÉù´¦Àí (550).mp3	0.21098137	0.21098137	0.21098137	0.21098137	0.21098137	0.21098137	0.21098137	0.21098137	0.21098137	0.21098137	0.21098137	0.21098137	0.21098137	0.21098137	0.21098137	0.21098137	0.21098137	0.21098137	0.21098137	0.21098137	0.21098137	0.21098137	0.21098137	0.21098137	0.21098137	0.21098137	0.21098137	0.21098137	0.21098137	0.21098137	0.21098137	0.21098137	0.21098137	0.21098137	0.21098137	0.21098137	0.21098137	0.21098137	0.21098137	0.21098137	0.21098137	0.21098137	0.21098137	0.21098137	0.21098137	0.21098137	0.21098137	0.21098137	0.21098137
¸ßË¹°×ÔëÉù´¦Àí (551).mp3	0.066619195	0.066619195	0.066619195	0.066619195	0.066619195	0.066619195	0.066619195	0.066619195	0.066619195	0.066619195	0.066619195	0.066619195	0.066619195	0.066619195	0.066619195	0.066619195	0.066619195	0.066619195	0.066619195	0.066619195	0.066619195	0.066619195	0.066619195	0.066619195	0.066619195	0.066619195	0.066619195	0.066619195	0.066619195	0.066619195	0.066619195	0.066619195	0.066619195	0.066619195	0.066619195	0.066619195	0.066619195	0.066619195	0.066619195	0.066619195	0.066619195	0.066619195	0.066619195	0.066619195	0.066619195	0.066619195	0.066619195	0.066619195	0.066619195
¸ßË¹°×ÔëÉù´¦Àí (552).mp3	0.24347599	0.24347599	0.24347599	0.24347599	0.24347599	0.24347599	0.24347599	0.24347599	0.24347599	0.24347599	0.24347599	0.24347599	0.24347599	0.24347599	0.24347599	0.24347599	0.24347599	0.24347599	0.24347599	0.24347599	0.24347599	0.24347599	0.24347599	0.24347599	0.24347599	0.24347599	0.24347599	0.24347599	0.24347599	0.24347599	0.24347599	0.24347599	0.24347599	0.24347599	0.24347599	0.24347599	0.24347599	0.24347599	0.24347599	0.24347599	0.24347599	0.24347599	0.24347599	0.24347599	0.24347599	0.24347599	0.24347599	0.24347599	0.24347599
¸ßË¹°×ÔëÉù´¦Àí (553).mp3	0.20785505	0.20785505	0.20785505	0.20785505	0.20785505	0.20785505	0.20785505	0.20785505	0.20785505	0.20785505	0.20785505	0.20785505	0.20785505	0.20785505	0.20785505	0.20785505	0.20785505	0.20785505	0.20785505	0.20785505	0.20785505	0.20785505	0.20785505	0.20785505	0.20785505	0.20785505	0.20785505	0.20785505	0.20785505	0.20785505	0.20785505	0.20785505	0.20785505	0.20785505	0.20785505	0.20785505	0.20785505	0.20785505	0.20785505	0.20785505	0.20785505	0.20785505	0.20785505	0.20785505	0.20785505	0.20785505	0.20785505	0.20785505	0.20785505
¸ßË¹°×ÔëÉù´¦Àí (554).mp3	0.20322737	0.20322737	0.20322737	0.20322737	0.20322737	0.20322737	0.20322737	0.20322737	0.20322737	0.20322737	0.20322737	0.20322737	0.20322737	0.20322737	0.20322737	0.20322737	0.20322737	0.20322737	0.20322737	0.20322737	0.20322737	0.20322737	0.20322737	0.20322737	0.20322737	0.20322737	0.20322737	0.20322737	0.20322737	0.20322737	0.20322737	0.20322737	0.20322737	0.20322737	0.20322737	0.20322737	0.20322737	0.20322737	0.20322737	0.20322737	0.20322737	0.20322737	0.20322737	0.20322737	0.20322737	0.20322737	0.20322737	0.20322737	0.20322737
¸ßË¹°×ÔëÉù´¦Àí (555).mp3	0.39562854	0.39562854	0.39562854	0.39562854	0.39562854	0.39562854	0.39562854	0.39562854	0.39562854	0.39562854	0.39562854	0.39562854	0.39562854	0.39562854	0.39562854	0.39562854	0.39562854	0.39562854	0.39562854	0.39562854	0.39562854	0.39562854	0.39562854	0.39562854	0.39562854	0.39562854	0.39562854	0.39562854	0.39562854	0.39562854	0.39562854	0.39562854	0.39562854	0.39562854	0.39562854	0.39562854	0.39562854	0.39562854	0.39562854	0.39562854	0.39562854	0.39562854	0.39562854	0.39562854	0.39562854	0.39562854	0.39562854	0.39562854	0.39562854
¸ßË¹°×ÔëÉù´¦Àí (556).mp3	0.30664775	0.30664775	0.30664775	0.30664775	0.30664775	0.30664775	0.30664775	0.30664775	0.30664775	0.30664775	0.30664775	0.30664775	0.30664775	0.30664775	0.30664775	0.30664775	0.30664775	0.30664775	0.30664775	0.30664775	0.30664775	0.30664775	0.30664775	0.30664775	0.30664775	0.30664775	0.30664775	0.30664775	0.30664775	0.30664775	0.30664775	0.30664775	0.30664775	0.30664775	0.30664775	0.30664775	0.30664775	0.30664775	0.30664775	0.30664775	0.30664775	0.30664775	0.30664775	0.30664775	0.30664775	0.30664775	0.30664775	0.30664775	0.30664775
¸ßË¹°×ÔëÉù´¦Àí (557).mp3	0.20103559	0.20103559	0.20103559	0.20103559	0.20103559	0.20103559	0.20103559	0.20103559	0.20103559	0.20103559	0.20103559	0.20103559	0.20103559	0.20103559	0.20103559	0.20103559	0.20103559	0.20103559	0.20103559	0.20103559	0.20103559	0.20103559	0.20103559	0.20103559	0.20103559	0.20103559	0.20103559	0.20103559	0.20103559	0.20103559	0.20103559	0.20103559	0.20103559	0.20103559	0.20103559	0.20103559	0.20103559	0.20103559	0.20103559	0.20103559	0.20103559	0.20103559	0.20103559	0.20103559	0.20103559	0.20103559	0.20103559	0.20103559	0.20103559
¸ßË¹°×ÔëÉù´¦Àí (558).mp3	0.27346376	0.27346376	0.27346376	0.27346376	0.27346376	0.27346376	0.27346376	0.27346376	0.27346376	0.27346376	0.27346376	0.27346376	0.27346376	0.27346376	0.27346376	0.27346376	0.27346376	0.27346376	0.27346376	0.27346376	0.27346376	0.27346376	0.27346376	0.27346376	0.27346376	0.27346376	0.27346376	0.27346376	0.27346376	0.27346376	0.27346376	0.27346376	0.27346376	0.27346376	0.27346376	0.27346376	0.27346376	0.27346376	0.27346376	0.27346376	0.27346376	0.27346376	0.27346376	0.27346376	0.27346376	0.27346376	0.27346376	0.27346376	0.27346376
¸ßË¹°×ÔëÉù´¦Àí (559).mp3	0.19005999	0.19005999	0.19005999	0.19005999	0.19005999	0.19005999	0.19005999	0.19005999	0.19005999	0.19005999	0.19005999	0.19005999	0.19005999	0.19005999	0.19005999	0.19005999	0.19005999	0.19005999	0.19005999	0.19005999	0.19005999	0.19005999	0.19005999	0.19005999	0.19005999	0.19005999	0.19005999	0.19005999	0.19005999	0.19005999	0.19005999	0.19005999	0.19005999	0.19005999	0.19005999	0.19005999	0.19005999	0.19005999	0.19005999	0.19005999	0.19005999	0.19005999	0.19005999	0.19005999	0.19005999	0.19005999	0.19005999	0.19005999	0.19005999
¸ßË¹°×ÔëÉù´¦Àí (560).mp3	0.2950435	0.2950435	0.2950435	0.2950435	0.2950435	0.2950435	0.2950435	0.2950435	0.2950435	0.2950435	0.2950435	0.2950435	0.2950435	0.2950435	0.2950435	0.2950435	0.2950435	0.2950435	0.2950435	0.2950435	0.2950435	0.2950435	0.2950435	0.2950435	0.2950435	0.2950435	0.2950435	0.2950435	0.2950435	0.2950435	0.2950435	0.2950435	0.2950435	0.2950435	0.2950435	0.2950435	0.2950435	0.2950435	0.2950435	0.2950435	0.2950435	0.2950435	0.2950435	0.2950435	0.2950435	0.2950435	0.2950435	0.2950435	0.2950435
¸ßË¹°×ÔëÉù´¦Àí (561).mp3	0.38136414	0.38136414	0.38136414	0.38136414	0.38136414	0.38136414	0.38136414	0.38136414	0.38136414	0.38136414	0.38136414	0.38136414	0.38136414	0.38136414	0.38136414	0.38136414	0.38136414	0.38136414	0.38136414	0.38136414	0.38136414	0.38136414	0.38136414	0.38136414	0.38136414	0.38136414	0.38136414	0.38136414	0.38136414	0.38136414	0.38136414	0.38136414	0.38136414	0.38136414	0.38136414	0.38136414	0.38136414	0.38136414	0.38136414	0.38136414	0.38136414	0.38136414	0.38136414	0.38136414	0.38136414	0.38136414	0.38136414	0.38136414	0.38136414
¸ßË¹°×ÔëÉù´¦Àí (562).mp3	0.10992615	0.10992615	0.10992615	0.10992615	0.10992615	0.10992615	0.10992615	0.10992615	0.10992615	0.10992615	0.10992615	0.10992615	0.10992615	0.10992615	0.10992615	0.10992615	0.10992615	0.10992615	0.10992615	0.10992615	0.10992615	0.10992615	0.10992615	0.10992615	0.10992615	0.10992615	0.10992615	0.10992615	0.10992615	0.10992615	0.10992615	0.10992615	0.10992615	0.10992615	0.10992615	0.10992615	0.10992615	0.10992615	0.10992615	0.10992615	0.10992615	0.10992615	0.10992615	0.10992615	0.10992615	0.10992615	0.10992615	0.10992615	0.10992615
¸ßË¹°×ÔëÉù´¦Àí (563).mp3	0.2419295	0.2419295	0.2419295	0.2419295	0.2419295	0.2419295	0.2419295	0.2419295	0.2419295	0.2419295	0.2419295	0.2419295	0.2419295	0.2419295	0.2419295	0.2419295	0.2419295	0.2419295	0.2419295	0.2419295	0.2419295	0.2419295	0.2419295	0.2419295	0.2419295	0.2419295	0.2419295	0.2419295	0.2419295	0.2419295	0.2419295	0.2419295	0.2419295	0.2419295	0.2419295	0.2419295	0.2419295	0.2419295	0.2419295	0.2419295	0.2419295	0.2419295	0.2419295	0.2419295	0.2419295	0.2419295	0.2419295	0.2419295	0.2419295
¸ßË¹°×ÔëÉù´¦Àí (564).mp3	0.39655468	0.39655468	0.39655468	0.39655468	0.39655468	0.39655468	0.39655468	0.39655468	0.39655468	0.39655468	0.39655468	0.39655468	0.39655468	0.39655468	0.39655468	0.39655468	0.39655468	0.39655468	0.39655468	0.39655468	0.39655468	0.39655468	0.39655468	0.39655468	0.39655468	0.39655468	0.39655468	0.39655468	0.39655468	0.39655468	0.39655468	0.39655468	0.39655468	0.39655468	0.39655468	0.39655468	0.39655468	0.39655468	0.39655468	0.39655468	0.39655468	0.39655468	0.39655468	0.39655468	0.39655468	0.39655468	0.39655468	0.39655468	0.39655468
¸ßË¹°×ÔëÉù´¦Àí (565).mp3	0.21306661	0.21306661	0.21306661	0.21306661	0.21306661	0.21306661	0.21306661	0.21306661	0.21306661	0.21306661	0.21306661	0.21306661	0.21306661	0.21306661	0.21306661	0.21306661	0.21306661	0.21306661	0.21306661	0.21306661	0.21306661	0.21306661	0.21306661	0.21306661	0.21306661	0.21306661	0.21306661	0.21306661	0.21306661	0.21306661	0.21306661	0.21306661	0.21306661	0.21306661	0.21306661	0.21306661	0.21306661	0.21306661	0.21306661	0.21306661	0.21306661	0.21306661	0.21306661	0.21306661	0.21306661	0.21306661	0.21306661	0.21306661	0.21306661
¸ßË¹°×ÔëÉù´¦Àí (566).mp3	0.26736593	0.26736593	0.26736593	0.26736593	0.26736593	0.26736593	0.26736593	0.26736593	0.26736593	0.26736593	0.26736593	0.26736593	0.26736593	0.26736593	0.26736593	0.26736593	0.26736593	0.26736593	0.26736593	0.26736593	0.26736593	0.26736593	0.26736593	0.26736593	0.26736593	0.26736593	0.26736593	0.26736593	0.26736593	0.26736593	0.26736593	0.26736593	0.26736593	0.26736593	0.26736593	0.26736593	0.26736593	0.26736593	0.26736593	0.26736593	0.26736593	0.26736593	0.26736593	0.26736593	0.26736593	0.26736593	0.26736593	0.26736593	0.26736593
¸ßË¹°×ÔëÉù´¦Àí (567).mp3	0.29783162	0.29783162	0.29783162	0.29783162	0.29783162	0.29783162	0.29783162	0.29783162	0.29783162	0.29783162	0.29783162	0.29783162	0.29783162	0.29783162	0.29783162	0.29783162	0.29783162	0.29783162	0.29783162	0.29783162	0.29783162	0.29783162	0.29783162	0.29783162	0.29783162	0.29783162	0.29783162	0.29783162	0.29783162	0.29783162	0.29783162	0.29783162	0.29783162	0.29783162	0.29783162	0.29783162	0.29783162	0.29783162	0.29783162	0.29783162	0.29783162	0.29783162	0.29783162	0.29783162	0.29783162	0.29783162	0.29783162	0.29783162	0.29783162
¸ßË¹°×ÔëÉù´¦Àí (568).mp3	0.20027849	0.20027849	0.20027849	0.20027849	0.20027849	0.20027849	0.20027849	0.20027849	0.20027849	0.20027849	0.20027849	0.20027849	0.20027849	0.20027849	0.20027849	0.20027849	0.20027849	0.20027849	0.20027849	0.20027849	0.20027849	0.20027849	0.20027849	0.20027849	0.20027849	0.20027849	0.20027849	0.20027849	0.20027849	0.20027849	0.20027849	0.20027849	0.20027849	0.20027849	0.20027849	0.20027849	0.20027849	0.20027849	0.20027849	0.20027849	0.20027849	0.20027849	0.20027849	0.20027849	0.20027849	0.20027849	0.20027849	0.20027849	0.20027849
¸ßË¹°×ÔëÉù´¦Àí (569).mp3	0.31670362	0.31670362	0.31670362	0.31670362	0.31670362	0.31670362	0.31670362	0.31670362	0.31670362	0.31670362	0.31670362	0.31670362	0.31670362	0.31670362	0.31670362	0.31670362	0.31670362	0.31670362	0.31670362	0.31670362	0.31670362	0.31670362	0.31670362	0.31670362	0.31670362	0.31670362	0.31670362	0.31670362	0.31670362	0.31670362	0.31670362	0.31670362	0.31670362	0.31670362	0.31670362	0.31670362	0.31670362	0.31670362	0.31670362	0.31670362	0.31670362	0.31670362	0.31670362	0.31670362	0.31670362	0.31670362	0.31670362	0.31670362	0.31670362
¸ßË¹°×ÔëÉù´¦Àí (570).mp3	0.26548982	0.26548982	0.26548982	0.26548982	0.26548982	0.26548982	0.26548982	0.26548982	0.26548982	0.26548982	0.26548982	0.26548982	0.26548982	0.26548982	0.26548982	0.26548982	0.26548982	0.26548982	0.26548982	0.26548982	0.26548982	0.26548982	0.26548982	0.26548982	0.26548982	0.26548982	0.26548982	0.26548982	0.26548982	0.26548982	0.26548982	0.26548982	0.26548982	0.26548982	0.26548982	0.26548982	0.26548982	0.26548982	0.26548982	0.26548982	0.26548982	0.26548982	0.26548982	0.26548982	0.26548982	0.26548982	0.26548982	0.26548982	0.26548982
¸ßË¹°×ÔëÉù´¦Àí (571).mp3	0.28551808	0.28551808	0.28551808	0.28551808	0.28551808	0.28551808	0.28551808	0.28551808	0.28551808	0.28551808	0.28551808	0.28551808	0.28551808	0.28551808	0.28551808	0.28551808	0.28551808	0.28551808	0.28551808	0.28551808	0.28551808	0.28551808	0.28551808	0.28551808	0.28551808	0.28551808	0.28551808	0.28551808	0.28551808	0.28551808	0.28551808	0.28551808	0.28551808	0.28551808	0.28551808	0.28551808	0.28551808	0.28551808	0.28551808	0.28551808	0.28551808	0.28551808	0.28551808	0.28551808	0.28551808	0.28551808	0.28551808	0.28551808	0.28551808
¸ßË¹°×ÔëÉù´¦Àí (572).mp3	0.31701192	0.31701192	0.31701192	0.31701192	0.31701192	0.31701192	0.31701192	0.31701192	0.31701192	0.31701192	0.31701192	0.31701192	0.31701192	0.31701192	0.31701192	0.31701192	0.31701192	0.31701192	0.31701192	0.31701192	0.31701192	0.31701192	0.31701192	0.31701192	0.31701192	0.31701192	0.31701192	0.31701192	0.31701192	0.31701192	0.31701192	0.31701192	0.31701192	0.31701192	0.31701192	0.31701192	0.31701192	0.31701192	0.31701192	0.31701192	0.31701192	0.31701192	0.31701192	0.31701192	0.31701192	0.31701192	0.31701192	0.31701192	0.31701192
¸ßË¹°×ÔëÉù´¦Àí (573).mp3	0.29163602	0.29163602	0.29163602	0.29163602	0.29163602	0.29163602	0.29163602	0.29163602	0.29163602	0.29163602	0.29163602	0.29163602	0.29163602	0.29163602	0.29163602	0.29163602	0.29163602	0.29163602	0.29163602	0.29163602	0.29163602	0.29163602	0.29163602	0.29163602	0.29163602	0.29163602	0.29163602	0.29163602	0.29163602	0.29163602	0.29163602	0.29163602	0.29163602	0.29163602	0.29163602	0.29163602	0.29163602	0.29163602	0.29163602	0.29163602	0.29163602	0.29163602	0.29163602	0.29163602	0.29163602	0.29163602	0.29163602	0.29163602	0.29163602
¸ßË¹°×ÔëÉù´¦Àí (574).mp3	0.13746774	0.13746774	0.13746774	0.13746774	0.13746774	0.13746774	0.13746774	0.13746774	0.13746774	0.13746774	0.13746774	0.13746774	0.13746774	0.13746774	0.13746774	0.13746774	0.13746774	0.13746774	0.13746774	0.13746774	0.13746774	0.13746774	0.13746774	0.13746774	0.13746774	0.13746774	0.13746774	0.13746774	0.13746774	0.13746774	0.13746774	0.13746774	0.13746774	0.13746774	0.13746774	0.13746774	0.13746774	0.13746774	0.13746774	0.13746774	0.13746774	0.13746774	0.13746774	0.13746774	0.13746774	0.13746774	0.13746774	0.13746774	0.13746774
¸ßË¹°×ÔëÉù´¦Àí (575).mp3	0.13422762	0.13422762	0.13422762	0.13422762	0.13422762	0.13422762	0.13422762	0.13422762	0.13422762	0.13422762	0.13422762	0.13422762	0.13422762	0.13422762	0.13422762	0.13422762	0.13422762	0.13422762	0.13422762	0.13422762	0.13422762	0.13422762	0.13422762	0.13422762	0.13422762	0.13422762	0.13422762	0.13422762	0.13422762	0.13422762	0.13422762	0.13422762	0.13422762	0.13422762	0.13422762	0.13422762	0.13422762	0.13422762	0.13422762	0.13422762	0.13422762	0.13422762	0.13422762	0.13422762	0.13422762	0.13422762	0.13422762	0.13422762	0.13422762
¸ßË¹°×ÔëÉù´¦Àí (576).mp3	0.38866356	0.38866356	0.38866356	0.38866356	0.38866356	0.38866356	0.38866356	0.38866356	0.38866356	0.38866356	0.38866356	0.38866356	0.38866356	0.38866356	0.38866356	0.38866356	0.38866356	0.38866356	0.38866356	0.38866356	0.38866356	0.38866356	0.38866356	0.38866356	0.38866356	0.38866356	0.38866356	0.38866356	0.38866356	0.38866356	0.38866356	0.38866356	0.38866356	0.38866356	0.38866356	0.38866356	0.38866356	0.38866356	0.38866356	0.38866356	0.38866356	0.38866356	0.38866356	0.38866356	0.38866356	0.38866356	0.38866356	0.38866356	0.38866356
¸ßË¹°×ÔëÉù´¦Àí (577).mp3	0.2916284	0.2916284	0.2916284	0.2916284	0.2916284	0.2916284	0.2916284	0.2916284	0.2916284	0.2916284	0.2916284	0.2916284	0.2916284	0.2916284	0.2916284	0.2916284	0.2916284	0.2916284	0.2916284	0.2916284	0.2916284	0.2916284	0.2916284	0.2916284	0.2916284	0.2916284	0.2916284	0.2916284	0.2916284	0.2916284	0.2916284	0.2916284	0.2916284	0.2916284	0.2916284	0.2916284	0.2916284	0.2916284	0.2916284	0.2916284	0.2916284	0.2916284	0.2916284	0.2916284	0.2916284	0.2916284	0.2916284	0.2916284	0.2916284
¸ßË¹°×ÔëÉù´¦Àí (578).mp3	0.08904405	0.08904405	0.08904405	0.08904405	0.08904405	0.08904405	0.08904405	0.08904405	0.08904405	0.08904405	0.08904405	0.08904405	0.08904405	0.08904405	0.08904405	0.08904405	0.08904405	0.08904405	0.08904405	0.08904405	0.08904405	0.08904405	0.08904405	0.08904405	0.08904405	0.08904405	0.08904405	0.08904405	0.08904405	0.08904405	0.08904405	0.08904405	0.08904405	0.08904405	0.08904405	0.08904405	0.08904405	0.08904405	0.08904405	0.08904405	0.08904405	0.08904405	0.08904405	0.08904405	0.08904405	0.08904405	0.08904405	0.08904405	0.08904405
¸ßË¹°×ÔëÉù´¦Àí (579).mp3	0.20757756	0.20757756	0.20757756	0.20757756	0.20757756	0.20757756	0.20757756	0.20757756	0.20757756	0.20757756	0.20757756	0.20757756	0.20757756	0.20757756	0.20757756	0.20757756	0.20757756	0.20757756	0.20757756	0.20757756	0.20757756	0.20757756	0.20757756	0.20757756	0.20757756	0.20757756	0.20757756	0.20757756	0.20757756	0.20757756	0.20757756	0.20757756	0.20757756	0.20757756	0.20757756	0.20757756	0.20757756	0.20757756	0.20757756	0.20757756	0.20757756	0.20757756	0.20757756	0.20757756	0.20757756	0.20757756	0.20757756	0.20757756	0.20757756
¸ßË¹°×ÔëÉù´¦Àí (580).mp3	0.3898612	0.3898612	0.3898612	0.3898612	0.3898612	0.3898612	0.3898612	0.3898612	0.3898612	0.3898612	0.3898612	0.3898612	0.3898612	0.3898612	0.3898612	0.3898612	0.3898612	0.3898612	0.3898612	0.3898612	0.3898612	0.3898612	0.3898612	0.3898612	0.3898612	0.3898612	0.3898612	0.3898612	0.3898612	0.3898612	0.3898612	0.3898612	0.3898612	0.3898612	0.3898612	0.3898612	0.3898612	0.3898612	0.3898612	0.3898612	0.3898612	0.3898612	0.3898612	0.3898612	0.3898612	0.3898612	0.3898612	0.3898612	0.3898612
¸ßË¹°×ÔëÉù´¦Àí (581).mp3	0.33812425	0.33812425	0.33812425	0.33812425	0.33812425	0.33812425	0.33812425	0.33812425	0.33812425	0.33812425	0.33812425	0.33812425	0.33812425	0.33812425	0.33812425	0.33812425	0.33812425	0.33812425	0.33812425	0.33812425	0.33812425	0.33812425	0.33812425	0.33812425	0.33812425	0.33812425	0.33812425	0.33812425	0.33812425	0.33812425	0.33812425	0.33812425	0.33812425	0.33812425	0.33812425	0.33812425	0.33812425	0.33812425	0.33812425	0.33812425	0.33812425	0.33812425	0.33812425	0.33812425	0.33812425	0.33812425	0.33812425	0.33812425	0.33812425
¸ßË¹°×ÔëÉù´¦Àí (582).mp3	0.35384372	0.35384372	0.35384372	0.35384372	0.35384372	0.35384372	0.35384372	0.35384372	0.35384372	0.35384372	0.35384372	0.35384372	0.35384372	0.35384372	0.35384372	0.35384372	0.35384372	0.35384372	0.35384372	0.35384372	0.35384372	0.35384372	0.35384372	0.35384372	0.35384372	0.35384372	0.35384372	0.35384372	0.35384372	0.35384372	0.35384372	0.35384372	0.35384372	0.35384372	0.35384372	0.35384372	0.35384372	0.35384372	0.35384372	0.35384372	0.35384372	0.35384372	0.35384372	0.35384372	0.35384372	0.35384372	0.35384372	0.35384372	0.35384372
¸ßË¹°×ÔëÉù´¦Àí (583).mp3	0.32281896	0.32281896	0.32281896	0.32281896	0.32281896	0.32281896	0.32281896	0.32281896	0.32281896	0.32281896	0.32281896	0.32281896	0.32281896	0.32281896	0.32281896	0.32281896	0.32281896	0.32281896	0.32281896	0.32281896	0.32281896	0.32281896	0.32281896	0.32281896	0.32281896	0.32281896	0.32281896	0.32281896	0.32281896	0.32281896	0.32281896	0.32281896	0.32281896	0.32281896	0.32281896	0.32281896	0.32281896	0.32281896	0.32281896	0.32281896	0.32281896	0.32281896	0.32281896	0.32281896	0.32281896	0.32281896	0.32281896	0.32281896	0.32281896
¸ßË¹°×ÔëÉù´¦Àí (584).mp3	0.15302534	0.15302534	0.15302534	0.15302534	0.15302534	0.15302534	0.15302534	0.15302534	0.15302534	0.15302534	0.15302534	0.15302534	0.15302534	0.15302534	0.15302534	0.15302534	0.15302534	0.15302534	0.15302534	0.15302534	0.15302534	0.15302534	0.15302534	0.15302534	0.15302534	0.15302534	0.15302534	0.15302534	0.15302534	0.15302534	0.15302534	0.15302534	0.15302534	0.15302534	0.15302534	0.15302534	0.15302534	0.15302534	0.15302534	0.15302534	0.15302534	0.15302534	0.15302534	0.15302534	0.15302534	0.15302534	0.15302534	0.15302534	0.15302534
¸ßË¹°×ÔëÉù´¦Àí (585).mp3	0.18433885	0.18433885	0.18433885	0.18433885	0.18433885	0.18433885	0.18433885	0.18433885	0.18433885	0.18433885	0.18433885	0.18433885	0.18433885	0.18433885	0.18433885	0.18433885	0.18433885	0.18433885	0.18433885	0.18433885	0.18433885	0.18433885	0.18433885	0.18433885	0.18433885	0.18433885	0.18433885	0.18433885	0.18433885	0.18433885	0.18433885	0.18433885	0.18433885	0.18433885	0.18433885	0.18433885	0.18433885	0.18433885	0.18433885	0.18433885	0.18433885	0.18433885	0.18433885	0.18433885	0.18433885	0.18433885	0.18433885	0.18433885	0.18433885
¸ßË¹°×ÔëÉù´¦Àí (586).mp3	0.33801773	0.33801773	0.33801773	0.33801773	0.33801773	0.33801773	0.33801773	0.33801773	0.33801773	0.33801773	0.33801773	0.33801773	0.33801773	0.33801773	0.33801773	0.33801773	0.33801773	0.33801773	0.33801773	0.33801773	0.33801773	0.33801773	0.33801773	0.33801773	0.33801773	0.33801773	0.33801773	0.33801773	0.33801773	0.33801773	0.33801773	0.33801773	0.33801773	0.33801773	0.33801773	0.33801773	0.33801773	0.33801773	0.33801773	0.33801773	0.33801773	0.33801773	0.33801773	0.33801773	0.33801773	0.33801773	0.33801773	0.33801773	0.33801773
¸ßË¹°×ÔëÉù´¦Àí (587).mp3	0.2565076	0.2565076	0.2565076	0.2565076	0.2565076	0.2565076	0.2565076	0.2565076	0.2565076	0.2565076	0.2565076	0.2565076	0.2565076	0.2565076	0.2565076	0.2565076	0.2565076	0.2565076	0.2565076	0.2565076	0.2565076	0.2565076	0.2565076	0.2565076	0.2565076	0.2565076	0.2565076	0.2565076	0.2565076	0.2565076	0.2565076	0.2565076	0.2565076	0.2565076	0.2565076	0.2565076	0.2565076	0.2565076	0.2565076	0.2565076	0.2565076	0.2565076	0.2565076	0.2565076	0.2565076	0.2565076	0.2565076	0.2565076	0.2565076
¸ßË¹°×ÔëÉù´¦Àí (588).mp3	0.25827283	0.25827283	0.25827283	0.25827283	0.25827283	0.25827283	0.25827283	0.25827283	0.25827283	0.25827283	0.25827283	0.25827283	0.25827283	0.25827283	0.25827283	0.25827283	0.25827283	0.25827283	0.25827283	0.25827283	0.25827283	0.25827283	0.25827283	0.25827283	0.25827283	0.25827283	0.25827283	0.25827283	0.25827283	0.25827283	0.25827283	0.25827283	0.25827283	0.25827283	0.25827283	0.25827283	0.25827283	0.25827283	0.25827283	0.25827283	0.25827283	0.25827283	0.25827283	0.25827283	0.25827283	0.25827283	0.25827283	0.25827283	0.25827283
¸ßË¹°×ÔëÉù´¦Àí (589).mp3	0.18496177	0.18496177	0.18496177	0.18496177	0.18496177	0.18496177	0.18496177	0.18496177	0.18496177	0.18496177	0.18496177	0.18496177	0.18496177	0.18496177	0.18496177	0.18496177	0.18496177	0.18496177	0.18496177	0.18496177	0.18496177	0.18496177	0.18496177	0.18496177	0.18496177	0.18496177	0.18496177	0.18496177	0.18496177	0.18496177	0.18496177	0.18496177	0.18496177	0.18496177	0.18496177	0.18496177	0.18496177	0.18496177	0.18496177	0.18496177	0.18496177	0.18496177	0.18496177	0.18496177	0.18496177	0.18496177	0.18496177	0.18496177	0.18496177
¸ßË¹°×ÔëÉù´¦Àí (590).mp3	0.29490533	0.29490533	0.29490533	0.29490533	0.29490533	0.29490533	0.29490533	0.29490533	0.29490533	0.29490533	0.29490533	0.29490533	0.29490533	0.29490533	0.29490533	0.29490533	0.29490533	0.29490533	0.29490533	0.29490533	0.29490533	0.29490533	0.29490533	0.29490533	0.29490533	0.29490533	0.29490533	0.29490533	0.29490533	0.29490533	0.29490533	0.29490533	0.29490533	0.29490533	0.29490533	0.29490533	0.29490533	0.29490533	0.29490533	0.29490533	0.29490533	0.29490533	0.29490533	0.29490533	0.29490533	0.29490533	0.29490533	0.29490533	0.29490533
¸ßË¹°×ÔëÉù´¦Àí (591).mp3	0.21484752	0.21484752	0.21484752	0.21484752	0.21484752	0.21484752	0.21484752	0.21484752	0.21484752	0.21484752	0.21484752	0.21484752	0.21484752	0.21484752	0.21484752	0.21484752	0.21484752	0.21484752	0.21484752	0.21484752	0.21484752	0.21484752	0.21484752	0.21484752	0.21484752	0.21484752	0.21484752	0.21484752	0.21484752	0.21484752	0.21484752	0.21484752	0.21484752	0.21484752	0.21484752	0.21484752	0.21484752	0.21484752	0.21484752	0.21484752	0.21484752	0.21484752	0.21484752	0.21484752	0.21484752	0.21484752	0.21484752	0.21484752	0.21484752
¸ßË¹°×ÔëÉù´¦Àí (592).mp3	0.13112643	0.13112643	0.13112643	0.13112643	0.13112643	0.13112643	0.13112643	0.13112643	0.13112643	0.13112643	0.13112643	0.13112643	0.13112643	0.13112643	0.13112643	0.13112643	0.13112643	0.13112643	0.13112643	0.13112643	0.13112643	0.13112643	0.13112643	0.13112643	0.13112643	0.13112643	0.13112643	0.13112643	0.13112643	0.13112643	0.13112643	0.13112643	0.13112643	0.13112643	0.13112643	0.13112643	0.13112643	0.13112643	0.13112643	0.13112643	0.13112643	0.13112643	0.13112643	0.13112643	0.13112643	0.13112643	0.13112643	0.13112643	0.13112643
¸ßË¹°×ÔëÉù´¦Àí (593).mp3	0.42857274	0.42857274	0.42857274	0.42857274	0.42857274	0.42857274	0.42857274	0.42857274	0.42857274	0.42857274	0.42857274	0.42857274	0.42857274	0.42857274	0.42857274	0.42857274	0.42857274	0.42857274	0.42857274	0.42857274	0.42857274	0.42857274	0.42857274	0.42857274	0.42857274	0.42857274	0.42857274	0.42857274	0.42857274	0.42857274	0.42857274	0.42857274	0.42857274	0.42857274	0.42857274	0.42857274	0.42857274	0.42857274	0.42857274	0.42857274	0.42857274	0.42857274	0.42857274	0.42857274	0.42857274	0.42857274	0.42857274	0.42857274	0.42857274
¸ßË¹°×ÔëÉù´¦Àí (594).mp3	0.31822467	0.31822467	0.31822467	0.31822467	0.31822467	0.31822467	0.31822467	0.31822467	0.31822467	0.31822467	0.31822467	0.31822467	0.31822467	0.31822467	0.31822467	0.31822467	0.31822467	0.31822467	0.31822467	0.31822467	0.31822467	0.31822467	0.31822467	0.31822467	0.31822467	0.31822467	0.31822467	0.31822467	0.31822467	0.31822467	0.31822467	0.31822467	0.31822467	0.31822467	0.31822467	0.31822467	0.31822467	0.31822467	0.31822467	0.31822467	0.31822467	0.31822467	0.31822467	0.31822467	0.31822467	0.31822467	0.31822467	0.31822467	0.31822467
¸ßË¹°×ÔëÉù´¦Àí (595).mp3	0.26773345	0.26773345	0.26773345	0.26773345	0.26773345	0.26773345	0.26773345	0.26773345	0.26773345	0.26773345	0.26773345	0.26773345	0.26773345	0.26773345	0.26773345	0.26773345	0.26773345	0.26773345	0.26773345	0.26773345	0.26773345	0.26773345	0.26773345	0.26773345	0.26773345	0.26773345	0.26773345	0.26773345	0.26773345	0.26773345	0.26773345	0.26773345	0.26773345	0.26773345	0.26773345	0.26773345	0.26773345	0.26773345	0.26773345	0.26773345	0.26773345	0.26773345	0.26773345	0.26773345	0.26773345	0.26773345	0.26773345	0.26773345	0.26773345
¸ßË¹°×ÔëÉù´¦Àí (596).mp3	0.44407314	0.44407314	0.44407314	0.44407314	0.44407314	0.44407314	0.44407314	0.44407314	0.44407314	0.44407314	0.44407314	0.44407314	0.44407314	0.44407314	0.44407314	0.44407314	0.44407314	0.44407314	0.44407314	0.44407314	0.44407314	0.44407314	0.44407314	0.44407314	0.44407314	0.44407314	0.44407314	0.44407314	0.44407314	0.44407314	0.44407314	0.44407314	0.44407314	0.44407314	0.44407314	0.44407314	0.44407314	0.44407314	0.44407314	0.44407314	0.44407314	0.44407314	0.44407314	0.44407314	0.44407314	0.44407314	0.44407314	0.44407314	0.44407314
¸ßË¹°×ÔëÉù´¦Àí (597).mp3	0.2131861	0.2131861	0.2131861	0.2131861	0.2131861	0.2131861	0.2131861	0.2131861	0.2131861	0.2131861	0.2131861	0.2131861	0.2131861	0.2131861	0.2131861	0.2131861	0.2131861	0.2131861	0.2131861	0.2131861	0.2131861	0.2131861	0.2131861	0.2131861	0.2131861	0.2131861	0.2131861	0.2131861	0.2131861	0.2131861	0.2131861	0.2131861	0.2131861	0.2131861	0.2131861	0.2131861	0.2131861	0.2131861	0.2131861	0.2131861	0.2131861	0.2131861	0.2131861	0.2131861	0.2131861	0.2131861	0.2131861	0.2131861	0.2131861
¸ßË¹°×ÔëÉù´¦Àí (598).mp3	0.013640434	0.013640434	0.013640434	0.013640434	0.013640434	0.013640434	0.013640434	0.013640434	0.013640434	0.013640434	0.013640434	0.013640434	0.013640434	0.013640434	0.013640434	0.013640434	0.013640434	0.013640434	0.013640434	0.013640434	0.013640434	0.013640434	0.013640434	0.013640434	0.013640434	0.013640434	0.013640434	0.013640434	0.013640434	0.013640434	0.013640434	0.013640434	0.013640434	0.013640434	0.013640434	0.013640434	0.013640434	0.013640434	0.013640434	0.013640434	0.013640434	0.013640434	0.013640434	0.013640434	0.013640434	0.013640434	0.013640434	0.013640434	0.013640434
¸ßË¹°×ÔëÉù´¦Àí (599).mp3	0.53406	0.53406	0.53406	0.53406	0.53406	0.53406	0.53406	0.53406	0.53406	0.53406	0.53406	0.53406	0.53406	0.53406	0.53406	0.53406	0.53406	0.53406	0.53406	0.53406	0.53406	0.53406	0.53406	0.53406	0.53406	0.53406	0.53406	0.53406	0.53406	0.53406	0.53406	0.53406	0.53406	0.53406	0.53406	0.53406	0.53406	0.53406	0.53406	0.53406	0.53406	0.53406	0.53406	0.53406	0.53406	0.53406	0.53406	0.53406	0.53406
¸ßË¹°×ÔëÉù´¦Àí (600).mp3	0.38963988	0.38963988	0.38963988	0.38963988	0.38963988	0.38963988	0.38963988	0.38963988	0.38963988	0.38963988	0.38963988	0.38963988	0.38963988	0.38963988	0.38963988	0.38963988	0.38963988	0.38963988	0.38963988	0.38963988	0.38963988	0.38963988	0.38963988	0.38963988	0.38963988	0.38963988	0.38963988	0.38963988	0.38963988	0.38963988	0.38963988	0.38963988	0.38963988	0.38963988	0.38963988	0.38963988	0.38963988	0.38963988	0.38963988	0.38963988	0.38963988	0.38963988	0.38963988	0.38963988	0.38963988	0.38963988	0.38963988	0.38963988	0.38963988
¸ßË¹°×ÔëÉù´¦Àí (601).mp3	0.2618997	0.2618997	0.2618997	0.2618997	0.2618997	0.2618997	0.2618997	0.2618997	0.2618997	0.2618997	0.2618997	0.2618997	0.2618997	0.2618997	0.2618997	0.2618997	0.2618997	0.2618997	0.2618997	0.2618997	0.2618997	0.2618997	0.2618997	0.2618997	0.2618997	0.2618997	0.2618997	0.2618997	0.2618997	0.2618997	0.2618997	0.2618997	0.2618997	0.2618997	0.2618997	0.2618997	0.2618997	0.2618997	0.2618997	0.2618997	0.2618997	0.2618997	0.2618997	0.2618997	0.2618997	0.2618997	0.2618997	0.2618997	0.2618997
¸ßË¹°×ÔëÉù´¦Àí (602).mp3	0.27827218	0.27827218	0.27827218	0.27827218	0.27827218	0.27827218	0.27827218	0.27827218	0.27827218	0.27827218	0.27827218	0.27827218	0.27827218	0.27827218	0.27827218	0.27827218	0.27827218	0.27827218	0.27827218	0.27827218	0.27827218	0.27827218	0.27827218	0.27827218	0.27827218	0.27827218	0.27827218	0.27827218	0.27827218	0.27827218	0.27827218	0.27827218	0.27827218	0.27827218	0.27827218	0.27827218	0.27827218	0.27827218	0.27827218	0.27827218	0.27827218	0.27827218	0.27827218	0.27827218	0.27827218	0.27827218	0.27827218	0.27827218	0.27827218
¸ßË¹°×ÔëÉù´¦Àí (603).mp3	0.33923873	0.33923873	0.33923873	0.33923873	0.33923873	0.33923873	0.33923873	0.33923873	0.33923873	0.33923873	0.33923873	0.33923873	0.33923873	0.33923873	0.33923873	0.33923873	0.33923873	0.33923873	0.33923873	0.33923873	0.33923873	0.33923873	0.33923873	0.33923873	0.33923873	0.33923873	0.33923873	0.33923873	0.33923873	0.33923873	0.33923873	0.33923873	0.33923873	0.33923873	0.33923873	0.33923873	0.33923873	0.33923873	0.33923873	0.33923873	0.33923873	0.33923873	0.33923873	0.33923873	0.33923873	0.33923873	0.33923873	0.33923873	0.33923873
¸ßË¹°×ÔëÉù´¦Àí (604).mp3	0.33699548	0.33699548	0.33699548	0.33699548	0.33699548	0.33699548	0.33699548	0.33699548	0.33699548	0.33699548	0.33699548	0.33699548	0.33699548	0.33699548	0.33699548	0.33699548	0.33699548	0.33699548	0.33699548	0.33699548	0.33699548	0.33699548	0.33699548	0.33699548	0.33699548	0.33699548	0.33699548	0.33699548	0.33699548	0.33699548	0.33699548	0.33699548	0.33699548	0.33699548	0.33699548	0.33699548	0.33699548	0.33699548	0.33699548	0.33699548	0.33699548	0.33699548	0.33699548	0.33699548	0.33699548	0.33699548	0.33699548	0.33699548	0.33699548
¸ßË¹°×ÔëÉù´¦Àí (605).mp3	0.28273553	0.28273553	0.28273553	0.28273553	0.28273553	0.28273553	0.28273553	0.28273553	0.28273553	0.28273553	0.28273553	0.28273553	0.28273553	0.28273553	0.28273553	0.28273553	0.28273553	0.28273553	0.28273553	0.28273553	0.28273553	0.28273553	0.28273553	0.28273553	0.28273553	0.28273553	0.28273553	0.28273553	0.28273553	0.28273553	0.28273553	0.28273553	0.28273553	0.28273553	0.28273553	0.28273553	0.28273553	0.28273553	0.28273553	0.28273553	0.28273553	0.28273553	0.28273553	0.28273553	0.28273553	0.28273553	0.28273553	0.28273553	0.28273553
¸ßË¹°×ÔëÉù´¦Àí (606).mp3	0.25102538	0.25102538	0.25102538	0.25102538	0.25102538	0.25102538	0.25102538	0.25102538	0.25102538	0.25102538	0.25102538	0.25102538	0.25102538	0.25102538	0.25102538	0.25102538	0.25102538	0.25102538	0.25102538	0.25102538	0.25102538	0.25102538	0.25102538	0.25102538	0.25102538	0.25102538	0.25102538	0.25102538	0.25102538	0.25102538	0.25102538	0.25102538	0.25102538	0.25102538	0.25102538	0.25102538	0.25102538	0.25102538	0.25102538	0.25102538	0.25102538	0.25102538	0.25102538	0.25102538	0.25102538	0.25102538	0.25102538	0.25102538	0.25102538
¸ßË¹°×ÔëÉù´¦Àí (607).mp3	0.036174625	0.036174625	0.036174625	0.036174625	0.036174625	0.036174625	0.036174625	0.036174625	0.036174625	0.036174625	0.036174625	0.036174625	0.036174625	0.036174625	0.036174625	0.036174625	0.036174625	0.036174625	0.036174625	0.036174625	0.036174625	0.036174625	0.036174625	0.036174625	0.036174625	0.036174625	0.036174625	0.036174625	0.036174625	0.036174625	0.036174625	0.036174625	0.036174625	0.036174625	0.036174625	0.036174625	0.036174625	0.036174625	0.036174625	0.036174625	0.036174625	0.036174625	0.036174625	0.036174625	0.036174625	0.036174625	0.036174625	0.036174625	0.036174625
¸ßË¹°×ÔëÉù´¦Àí (608).mp3	0.36523107	0.36523107	0.36523107	0.36523107	0.36523107	0.36523107	0.36523107	0.36523107	0.36523107	0.36523107	0.36523107	0.36523107	0.36523107	0.36523107	0.36523107	0.36523107	0.36523107	0.36523107	0.36523107	0.36523107	0.36523107	0.36523107	0.36523107	0.36523107	0.36523107	0.36523107	0.36523107	0.36523107	0.36523107	0.36523107	0.36523107	0.36523107	0.36523107	0.36523107	0.36523107	0.36523107	0.36523107	0.36523107	0.36523107	0.36523107	0.36523107	0.36523107	0.36523107	0.36523107	0.36523107	0.36523107	0.36523107	0.36523107	0.36523107
¸ßË¹°×ÔëÉù´¦Àí (609).mp3	0.24124981	0.24124981	0.24124981	0.24124981	0.24124981	0.24124981	0.24124981	0.24124981	0.24124981	0.24124981	0.24124981	0.24124981	0.24124981	0.24124981	0.24124981	0.24124981	0.24124981	0.24124981	0.24124981	0.24124981	0.24124981	0.24124981	0.24124981	0.24124981	0.24124981	0.24124981	0.24124981	0.24124981	0.24124981	0.24124981	0.24124981	0.24124981	0.24124981	0.24124981	0.24124981	0.24124981	0.24124981	0.24124981	0.24124981	0.24124981	0.24124981	0.24124981	0.24124981	0.24124981	0.24124981	0.24124981	0.24124981	0.24124981	0.24124981
¸ßË¹°×ÔëÉù´¦Àí (610).mp3	0.19369565	0.19369565	0.19369565	0.19369565	0.19369565	0.19369565	0.19369565	0.19369565	0.19369565	0.19369565	0.19369565	0.19369565	0.19369565	0.19369565	0.19369565	0.19369565	0.19369565	0.19369565	0.19369565	0.19369565	0.19369565	0.19369565	0.19369565	0.19369565	0.19369565	0.19369565	0.19369565	0.19369565	0.19369565	0.19369565	0.19369565	0.19369565	0.19369565	0.19369565	0.19369565	0.19369565	0.19369565	0.19369565	0.19369565	0.19369565	0.19369565	0.19369565	0.19369565	0.19369565	0.19369565	0.19369565	0.19369565	0.19369565	0.19369565
¸ßË¹°×ÔëÉù´¦Àí (611).mp3	0.32924786	0.32924786	0.32924786	0.32924786	0.32924786	0.32924786	0.32924786	0.32924786	0.32924786	0.32924786	0.32924786	0.32924786	0.32924786	0.32924786	0.32924786	0.32924786	0.32924786	0.32924786	0.32924786	0.32924786	0.32924786	0.32924786	0.32924786	0.32924786	0.32924786	0.32924786	0.32924786	0.32924786	0.32924786	0.32924786	0.32924786	0.32924786	0.32924786	0.32924786	0.32924786	0.32924786	0.32924786	0.32924786	0.32924786	0.32924786	0.32924786	0.32924786	0.32924786	0.32924786	0.32924786	0.32924786	0.32924786	0.32924786	0.32924786
¸ßË¹°×ÔëÉù´¦Àí (612).mp3	0.32507676	0.32507676	0.32507676	0.32507676	0.32507676	0.32507676	0.32507676	0.32507676	0.32507676	0.32507676	0.32507676	0.32507676	0.32507676	0.32507676	0.32507676	0.32507676	0.32507676	0.32507676	0.32507676	0.32507676	0.32507676	0.32507676	0.32507676	0.32507676	0.32507676	0.32507676	0.32507676	0.32507676	0.32507676	0.32507676	0.32507676	0.32507676	0.32507676	0.32507676	0.32507676	0.32507676	0.32507676	0.32507676	0.32507676	0.32507676	0.32507676	0.32507676	0.32507676	0.32507676	0.32507676	0.32507676	0.32507676	0.32507676	0.32507676
¸ßË¹°×ÔëÉù´¦Àí (613).mp3	-0.031687528	-0.031687528	-0.031687528	-0.031687528	-0.031687528	-0.031687528	-0.031687528	-0.031687528	-0.031687528	-0.031687528	-0.031687528	-0.031687528	-0.031687528	-0.031687528	-0.031687528	-0.031687528	-0.031687528	-0.031687528	-0.031687528	-0.031687528	-0.031687528	-0.031687528	-0.031687528	-0.031687528	-0.031687528	-0.031687528	-0.031687528	-0.031687528	-0.031687528	-0.031687528	-0.031687528	-0.031687528	-0.031687528	-0.031687528	-0.031687528	-0.031687528	-0.031687528	-0.031687528	-0.031687528	-0.031687528	-0.031687528	-0.031687528	-0.031687528	-0.031687528	-0.031687528	-0.031687528	-0.031687528	-0.031687528	-0.031687528
¸ßË¹°×ÔëÉù´¦Àí (614).mp3	0.13534176	0.13534176	0.13534176	0.13534176	0.13534176	0.13534176	0.13534176	0.13534176	0.13534176	0.13534176	0.13534176	0.13534176	0.13534176	0.13534176	0.13534176	0.13534176	0.13534176	0.13534176	0.13534176	0.13534176	0.13534176	0.13534176	0.13534176	0.13534176	0.13534176	0.13534176	0.13534176	0.13534176	0.13534176	0.13534176	0.13534176	0.13534176	0.13534176	0.13534176	0.13534176	0.13534176	0.13534176	0.13534176	0.13534176	0.13534176	0.13534176	0.13534176	0.13534176	0.13534176	0.13534176	0.13534176	0.13534176	0.13534176	0.13534176
¸ßË¹°×ÔëÉù´¦Àí (615).mp3	0.45577303	0.45577303	0.45577303	0.45577303	0.45577303	0.45577303	0.45577303	0.45577303	0.45577303	0.45577303	0.45577303	0.45577303	0.45577303	0.45577303	0.45577303	0.45577303	0.45577303	0.45577303	0.45577303	0.45577303	0.45577303	0.45577303	0.45577303	0.45577303	0.45577303	0.45577303	0.45577303	0.45577303	0.45577303	0.45577303	0.45577303	0.45577303	0.45577303	0.45577303	0.45577303	0.45577303	0.45577303	0.45577303	0.45577303	0.45577303	0.45577303	0.45577303	0.45577303	0.45577303	0.45577303	0.45577303	0.45577303	0.45577303	0.45577303
¸ßË¹°×ÔëÉù´¦Àí (616).mp3	0.30770272	0.30770272	0.30770272	0.30770272	0.30770272	0.30770272	0.30770272	0.30770272	0.30770272	0.30770272	0.30770272	0.30770272	0.30770272	0.30770272	0.30770272	0.30770272	0.30770272	0.30770272	0.30770272	0.30770272	0.30770272	0.30770272	0.30770272	0.30770272	0.30770272	0.30770272	0.30770272	0.30770272	0.30770272	0.30770272	0.30770272	0.30770272	0.30770272	0.30770272	0.30770272	0.30770272	0.30770272	0.30770272	0.30770272	0.30770272	0.30770272	0.30770272	0.30770272	0.30770272	0.30770272	0.30770272	0.30770272	0.30770272	0.30770272
¸ßË¹°×ÔëÉù´¦Àí (617).mp3	0.24042872	0.24042872	0.24042872	0.24042872	0.24042872	0.24042872	0.24042872	0.24042872	0.24042872	0.24042872	0.24042872	0.24042872	0.24042872	0.24042872	0.24042872	0.24042872	0.24042872	0.24042872	0.24042872	0.24042872	0.24042872	0.24042872	0.24042872	0.24042872	0.24042872	0.24042872	0.24042872	0.24042872	0.24042872	0.24042872	0.24042872	0.24042872	0.24042872	0.24042872	0.24042872	0.24042872	0.24042872	0.24042872	0.24042872	0.24042872	0.24042872	0.24042872	0.24042872	0.24042872	0.24042872	0.24042872	0.24042872	0.24042872	0.24042872
¸ßË¹°×ÔëÉù´¦Àí (618).mp3	0.29411417	0.29411417	0.29411417	0.29411417	0.29411417	0.29411417	0.29411417	0.29411417	0.29411417	0.29411417	0.29411417	0.29411417	0.29411417	0.29411417	0.29411417	0.29411417	0.29411417	0.29411417	0.29411417	0.29411417	0.29411417	0.29411417	0.29411417	0.29411417	0.29411417	0.29411417	0.29411417	0.29411417	0.29411417	0.29411417	0.29411417	0.29411417	0.29411417	0.29411417	0.29411417	0.29411417	0.29411417	0.29411417	0.29411417	0.29411417	0.29411417	0.29411417	0.29411417	0.29411417	0.29411417	0.29411417	0.29411417	0.29411417	0.29411417
¸ßË¹°×ÔëÉù´¦Àí (619).mp3	0.32606673	0.32606673	0.32606673	0.32606673	0.32606673	0.32606673	0.32606673	0.32606673	0.32606673	0.32606673	0.32606673	0.32606673	0.32606673	0.32606673	0.32606673	0.32606673	0.32606673	0.32606673	0.32606673	0.32606673	0.32606673	0.32606673	0.32606673	0.32606673	0.32606673	0.32606673	0.32606673	0.32606673	0.32606673	0.32606673	0.32606673	0.32606673	0.32606673	0.32606673	0.32606673	0.32606673	0.32606673	0.32606673	0.32606673	0.32606673	0.32606673	0.32606673	0.32606673	0.32606673	0.32606673	0.32606673	0.32606673	0.32606673	0.32606673
¸ßË¹°×ÔëÉù´¦Àí (620).mp3	0.3598145	0.3598145	0.3598145	0.3598145	0.3598145	0.3598145	0.3598145	0.3598145	0.3598145	0.3598145	0.3598145	0.3598145	0.3598145	0.3598145	0.3598145	0.3598145	0.3598145	0.3598145	0.3598145	0.3598145	0.3598145	0.3598145	0.3598145	0.3598145	0.3598145	0.3598145	0.3598145	0.3598145	0.3598145	0.3598145	0.3598145	0.3598145	0.3598145	0.3598145	0.3598145	0.3598145	0.3598145	0.3598145	0.3598145	0.3598145	0.3598145	0.3598145	0.3598145	0.3598145	0.3598145	0.3598145	0.3598145	0.3598145	0.3598145
¸ßË¹°×ÔëÉù´¦Àí (621).mp3	0.35817474	0.35817474	0.35817474	0.35817474	0.35817474	0.35817474	0.35817474	0.35817474	0.35817474	0.35817474	0.35817474	0.35817474	0.35817474	0.35817474	0.35817474	0.35817474	0.35817474	0.35817474	0.35817474	0.35817474	0.35817474	0.35817474	0.35817474	0.35817474	0.35817474	0.35817474	0.35817474	0.35817474	0.35817474	0.35817474	0.35817474	0.35817474	0.35817474	0.35817474	0.35817474	0.35817474	0.35817474	0.35817474	0.35817474	0.35817474	0.35817474	0.35817474	0.35817474	0.35817474	0.35817474	0.35817474	0.35817474	0.35817474	0.35817474
¸ßË¹°×ÔëÉù´¦Àí (622).mp3	0.3680624	0.3680624	0.3680624	0.3680624	0.3680624	0.3680624	0.3680624	0.3680624	0.3680624	0.3680624	0.3680624	0.3680624	0.3680624	0.3680624	0.3680624	0.3680624	0.3680624	0.3680624	0.3680624	0.3680624	0.3680624	0.3680624	0.3680624	0.3680624	0.3680624	0.3680624	0.3680624	0.3680624	0.3680624	0.3680624	0.3680624	0.3680624	0.3680624	0.3680624	0.3680624	0.3680624	0.3680624	0.3680624	0.3680624	0.3680624	0.3680624	0.3680624	0.3680624	0.3680624	0.3680624	0.3680624	0.3680624	0.3680624	0.3680624
¸ßË¹°×ÔëÉù´¦Àí (623).mp3	0.31444007	0.31444007	0.31444007	0.31444007	0.31444007	0.31444007	0.31444007	0.31444007	0.31444007	0.31444007	0.31444007	0.31444007	0.31444007	0.31444007	0.31444007	0.31444007	0.31444007	0.31444007	0.31444007	0.31444007	0.31444007	0.31444007	0.31444007	0.31444007	0.31444007	0.31444007	0.31444007	0.31444007	0.31444007	0.31444007	0.31444007	0.31444007	0.31444007	0.31444007	0.31444007	0.31444007	0.31444007	0.31444007	0.31444007	0.31444007	0.31444007	0.31444007	0.31444007	0.31444007	0.31444007	0.31444007	0.31444007	0.31444007	0.31444007
¸ßË¹°×ÔëÉù´¦Àí (624).mp3	0.16007176	0.16007176	0.16007176	0.16007176	0.16007176	0.16007176	0.16007176	0.16007176	0.16007176	0.16007176	0.16007176	0.16007176	0.16007176	0.16007176	0.16007176	0.16007176	0.16007176	0.16007176	0.16007176	0.16007176	0.16007176	0.16007176	0.16007176	0.16007176	0.16007176	0.16007176	0.16007176	0.16007176	0.16007176	0.16007176	0.16007176	0.16007176	0.16007176	0.16007176	0.16007176	0.16007176	0.16007176	0.16007176	0.16007176	0.16007176	0.16007176	0.16007176	0.16007176	0.16007176	0.16007176	0.16007176	0.16007176	0.16007176	0.16007176
¸ßË¹°×ÔëÉù´¦Àí (625).mp3	-0.08202272	-0.08202272	-0.08202272	-0.08202272	-0.08202272	-0.08202272	-0.08202272	-0.08202272	-0.08202272	-0.08202272	-0.08202272	-0.08202272	-0.08202272	-0.08202272	-0.08202272	-0.08202272	-0.08202272	-0.08202272	-0.08202272	-0.08202272	-0.08202272	-0.08202272	-0.08202272	-0.08202272	-0.08202272	-0.08202272	-0.08202272	-0.08202272	-0.08202272	-0.08202272	-0.08202272	-0.08202272	-0.08202272	-0.08202272	-0.08202272	-0.08202272	-0.08202272	-0.08202272	-0.08202272	-0.08202272	-0.08202272	-0.08202272	-0.08202272	-0.08202272	-0.08202272	-0.08202272	-0.08202272	-0.08202272	-0.08202272
¸ßË¹°×ÔëÉù´¦Àí (626).mp3	0.43493715	0.43493715	0.43493715	0.43493715	0.43493715	0.43493715	0.43493715	0.43493715	0.43493715	0.43493715	0.43493715	0.43493715	0.43493715	0.43493715	0.43493715	0.43493715	0.43493715	0.43493715	0.43493715	0.43493715	0.43493715	0.43493715	0.43493715	0.43493715	0.43493715	0.43493715	0.43493715	0.43493715	0.43493715	0.43493715	0.43493715	0.43493715	0.43493715	0.43493715	0.43493715	0.43493715	0.43493715	0.43493715	0.43493715	0.43493715	0.43493715	0.43493715	0.43493715	0.43493715	0.43493715	0.43493715	0.43493715	0.43493715	0.43493715
¸ßË¹°×ÔëÉù´¦Àí (627).mp3	0.20628746	0.20628746	0.20628746	0.20628746	0.20628746	0.20628746	0.20628746	0.20628746	0.20628746	0.20628746	0.20628746	0.20628746	0.20628746	0.20628746	0.20628746	0.20628746	0.20628746	0.20628746	0.20628746	0.20628746	0.20628746	0.20628746	0.20628746	0.20628746	0.20628746	0.20628746	0.20628746	0.20628746	0.20628746	0.20628746	0.20628746	0.20628746	0.20628746	0.20628746	0.20628746	0.20628746	0.20628746	0.20628746	0.20628746	0.20628746	0.20628746	0.20628746	0.20628746	0.20628746	0.20628746	0.20628746	0.20628746	0.20628746	0.20628746
¸ßË¹°×ÔëÉù´¦Àí (628).mp3	0.30037218	0.30037218	0.30037218	0.30037218	0.30037218	0.30037218	0.30037218	0.30037218	0.30037218	0.30037218	0.30037218	0.30037218	0.30037218	0.30037218	0.30037218	0.30037218	0.30037218	0.30037218	0.30037218	0.30037218	0.30037218	0.30037218	0.30037218	0.30037218	0.30037218	0.30037218	0.30037218	0.30037218	0.30037218	0.30037218	0.30037218	0.30037218	0.30037218	0.30037218	0.30037218	0.30037218	0.30037218	0.30037218	0.30037218	0.30037218	0.30037218	0.30037218	0.30037218	0.30037218	0.30037218	0.30037218	0.30037218	0.30037218	0.30037218
¸ßË¹°×ÔëÉù´¦Àí (629).mp3	0.124312	0.124312	0.124312	0.124312	0.124312	0.124312	0.124312	0.124312	0.124312	0.124312	0.124312	0.124312	0.124312	0.124312	0.124312	0.124312	0.124312	0.124312	0.124312	0.124312	0.124312	0.124312	0.124312	0.124312	0.124312	0.124312	0.124312	0.124312	0.124312	0.124312	0.124312	0.124312	0.124312	0.124312	0.124312	0.124312	0.124312	0.124312	0.124312	0.124312	0.124312	0.124312	0.124312	0.124312	0.124312	0.124312	0.124312	0.124312	0.124312
¸ßË¹°×ÔëÉù´¦Àí (630).mp3	0.3494802	0.3494802	0.3494802	0.3494802	0.3494802	0.3494802	0.3494802	0.3494802	0.3494802	0.3494802	0.3494802	0.3494802	0.3494802	0.3494802	0.3494802	0.3494802	0.3494802	0.3494802	0.3494802	0.3494802	0.3494802	0.3494802	0.3494802	0.3494802	0.3494802	0.3494802	0.3494802	0.3494802	0.3494802	0.3494802	0.3494802	0.3494802	0.3494802	0.3494802	0.3494802	0.3494802	0.3494802	0.3494802	0.3494802	0.3494802	0.3494802	0.3494802	0.3494802	0.3494802	0.3494802	0.3494802	0.3494802	0.3494802	0.3494802
¸ßË¹°×ÔëÉù´¦Àí (631).mp3	0.22778782	0.22778782	0.22778782	0.22778782	0.22778782	0.22778782	0.22778782	0.22778782	0.22778782	0.22778782	0.22778782	0.22778782	0.22778782	0.22778782	0.22778782	0.22778782	0.22778782	0.22778782	0.22778782	0.22778782	0.22778782	0.22778782	0.22778782	0.22778782	0.22778782	0.22778782	0.22778782	0.22778782	0.22778782	0.22778782	0.22778782	0.22778782	0.22778782	0.22778782	0.22778782	0.22778782	0.22778782	0.22778782	0.22778782	0.22778782	0.22778782	0.22778782	0.22778782	0.22778782	0.22778782	0.22778782	0.22778782	0.22778782	0.22778782
¸ßË¹°×ÔëÉù´¦Àí (632).mp3	0.22527364	0.22527364	0.22527364	0.22527364	0.22527364	0.22527364	0.22527364	0.22527364	0.22527364	0.22527364	0.22527364	0.22527364	0.22527364	0.22527364	0.22527364	0.22527364	0.22527364	0.22527364	0.22527364	0.22527364	0.22527364	0.22527364	0.22527364	0.22527364	0.22527364	0.22527364	0.22527364	0.22527364	0.22527364	0.22527364	0.22527364	0.22527364	0.22527364	0.22527364	0.22527364	0.22527364	0.22527364	0.22527364	0.22527364	0.22527364	0.22527364	0.22527364	0.22527364	0.22527364	0.22527364	0.22527364	0.22527364	0.22527364	0.22527364
¸ßË¹°×ÔëÉù´¦Àí (633).mp3	0.3451219	0.3451219	0.3451219	0.3451219	0.3451219	0.3451219	0.3451219	0.3451219	0.3451219	0.3451219	0.3451219	0.3451219	0.3451219	0.3451219	0.3451219	0.3451219	0.3451219	0.3451219	0.3451219	0.3451219	0.3451219	0.3451219	0.3451219	0.3451219	0.3451219	0.3451219	0.3451219	0.3451219	0.3451219	0.3451219	0.3451219	0.3451219	0.3451219	0.3451219	0.3451219	0.3451219	0.3451219	0.3451219	0.3451219	0.3451219	0.3451219	0.3451219	0.3451219	0.3451219	0.3451219	0.3451219	0.3451219	0.3451219	0.3451219
¸ßË¹°×ÔëÉù´¦Àí (634).mp3	0.24171233	0.24171233	0.24171233	0.24171233	0.24171233	0.24171233	0.24171233	0.24171233	0.24171233	0.24171233	0.24171233	0.24171233	0.24171233	0.24171233	0.24171233	0.24171233	0.24171233	0.24171233	0.24171233	0.24171233	0.24171233	0.24171233	0.24171233	0.24171233	0.24171233	0.24171233	0.24171233	0.24171233	0.24171233	0.24171233	0.24171233	0.24171233	0.24171233	0.24171233	0.24171233	0.24171233	0.24171233	0.24171233	0.24171233	0.24171233	0.24171233	0.24171233	0.24171233	0.24171233	0.24171233	0.24171233	0.24171233	0.24171233	0.24171233
¸ßË¹°×ÔëÉù´¦Àí (635).mp3	0.2540656	0.2540656	0.2540656	0.2540656	0.2540656	0.2540656	0.2540656	0.2540656	0.2540656	0.2540656	0.2540656	0.2540656	0.2540656	0.2540656	0.2540656	0.2540656	0.2540656	0.2540656	0.2540656	0.2540656	0.2540656	0.2540656	0.2540656	0.2540656	0.2540656	0.2540656	0.2540656	0.2540656	0.2540656	0.2540656	0.2540656	0.2540656	0.2540656	0.2540656	0.2540656	0.2540656	0.2540656	0.2540656	0.2540656	0.2540656	0.2540656	0.2540656	0.2540656	0.2540656	0.2540656	0.2540656	0.2540656	0.2540656	0.2540656
¸ßË¹°×ÔëÉù´¦Àí (636).mp3	0.3396042	0.3396042	0.3396042	0.3396042	0.3396042	0.3396042	0.3396042	0.3396042	0.3396042	0.3396042	0.3396042	0.3396042	0.3396042	0.3396042	0.3396042	0.3396042	0.3396042	0.3396042	0.3396042	0.3396042	0.3396042	0.3396042	0.3396042	0.3396042	0.3396042	0.3396042	0.3396042	0.3396042	0.3396042	0.3396042	0.3396042	0.3396042	0.3396042	0.3396042	0.3396042	0.3396042	0.3396042	0.3396042	0.3396042	0.3396042	0.3396042	0.3396042	0.3396042	0.3396042	0.3396042	0.3396042	0.3396042	0.3396042	0.3396042
¸ßË¹°×ÔëÉù´¦Àí (637).mp3	0.27195752	0.27195752	0.27195752	0.27195752	0.27195752	0.27195752	0.27195752	0.27195752	0.27195752	0.27195752	0.27195752	0.27195752	0.27195752	0.27195752	0.27195752	0.27195752	0.27195752	0.27195752	0.27195752	0.27195752	0.27195752	0.27195752	0.27195752	0.27195752	0.27195752	0.27195752	0.27195752	0.27195752	0.27195752	0.27195752	0.27195752	0.27195752	0.27195752	0.27195752	0.27195752	0.27195752	0.27195752	0.27195752	0.27195752	0.27195752	0.27195752	0.27195752	0.27195752	0.27195752	0.27195752	0.27195752	0.27195752	0.27195752	0.27195752
¸ßË¹°×ÔëÉù´¦Àí (638).mp3	0.011992507	0.011992507	0.011992507	0.011992507	0.011992507	0.011992507	0.011992507	0.011992507	0.011992507	0.011992507	0.011992507	0.011992507	0.011992507	0.011992507	0.011992507	0.011992507	0.011992507	0.011992507	0.011992507	0.011992507	0.011992507	0.011992507	0.011992507	0.011992507	0.011992507	0.011992507	0.011992507	0.011992507	0.011992507	0.011992507	0.011992507	0.011992507	0.011992507	0.011992507	0.011992507	0.011992507	0.011992507	0.011992507	0.011992507	0.011992507	0.011992507	0.011992507	0.011992507	0.011992507	0.011992507	0.011992507	0.011992507	0.011992507	0.011992507
¸ßË¹°×ÔëÉù´¦Àí (639).mp3	0.21624663	0.21624663	0.21624663	0.21624663	0.21624663	0.21624663	0.21624663	0.21624663	0.21624663	0.21624663	0.21624663	0.21624663	0.21624663	0.21624663	0.21624663	0.21624663	0.21624663	0.21624663	0.21624663	0.21624663	0.21624663	0.21624663	0.21624663	0.21624663	0.21624663	0.21624663	0.21624663	0.21624663	0.21624663	0.21624663	0.21624663	0.21624663	0.21624663	0.21624663	0.21624663	0.21624663	0.21624663	0.21624663	0.21624663	0.21624663	0.21624663	0.21624663	0.21624663	0.21624663	0.21624663	0.21624663	0.21624663	0.21624663	0.21624663
¸ßË¹°×ÔëÉù´¦Àí (640).mp3	0.3980088	0.3980088	0.3980088	0.3980088	0.3980088	0.3980088	0.3980088	0.3980088	0.3980088	0.3980088	0.3980088	0.3980088	0.3980088	0.3980088	0.3980088	0.3980088	0.3980088	0.3980088	0.3980088	0.3980088	0.3980088	0.3980088	0.3980088	0.3980088	0.3980088	0.3980088	0.3980088	0.3980088	0.3980088	0.3980088	0.3980088	0.3980088	0.3980088	0.3980088	0.3980088	0.3980088	0.3980088	0.3980088	0.3980088	0.3980088	0.3980088	0.3980088	0.3980088	0.3980088	0.3980088	0.3980088	0.3980088	0.3980088	0.3980088
¸ßË¹°×ÔëÉù´¦Àí (641).mp3	0.21154821	0.21154821	0.21154821	0.21154821	0.21154821	0.21154821	0.21154821	0.21154821	0.21154821	0.21154821	0.21154821	0.21154821	0.21154821	0.21154821	0.21154821	0.21154821	0.21154821	0.21154821	0.21154821	0.21154821	0.21154821	0.21154821	0.21154821	0.21154821	0.21154821	0.21154821	0.21154821	0.21154821	0.21154821	0.21154821	0.21154821	0.21154821	0.21154821	0.21154821	0.21154821	0.21154821	0.21154821	0.21154821	0.21154821	0.21154821	0.21154821	0.21154821	0.21154821	0.21154821	0.21154821	0.21154821	0.21154821	0.21154821	0.21154821
¸ßË¹°×ÔëÉù´¦Àí (642).mp3	0.2488853	0.2488853	0.2488853	0.2488853	0.2488853	0.2488853	0.2488853	0.2488853	0.2488853	0.2488853	0.2488853	0.2488853	0.2488853	0.2488853	0.2488853	0.2488853	0.2488853	0.2488853	0.2488853	0.2488853	0.2488853	0.2488853	0.2488853	0.2488853	0.2488853	0.2488853	0.2488853	0.2488853	0.2488853	0.2488853	0.2488853	0.2488853	0.2488853	0.2488853	0.2488853	0.2488853	0.2488853	0.2488853	0.2488853	0.2488853	0.2488853	0.2488853	0.2488853	0.2488853	0.2488853	0.2488853	0.2488853	0.2488853	0.2488853
¸ßË¹°×ÔëÉù´¦Àí (643).mp3	0.20860481	0.20860481	0.20860481	0.20860481	0.20860481	0.20860481	0.20860481	0.20860481	0.20860481	0.20860481	0.20860481	0.20860481	0.20860481	0.20860481	0.20860481	0.20860481	0.20860481	0.20860481	0.20860481	0.20860481	0.20860481	0.20860481	0.20860481	0.20860481	0.20860481	0.20860481	0.20860481	0.20860481	0.20860481	0.20860481	0.20860481	0.20860481	0.20860481	0.20860481	0.20860481	0.20860481	0.20860481	0.20860481	0.20860481	0.20860481	0.20860481	0.20860481	0.20860481	0.20860481	0.20860481	0.20860481	0.20860481	0.20860481	0.20860481
¸ßË¹°×ÔëÉù´¦Àí (644).mp3	0.4439339	0.4439339	0.4439339	0.4439339	0.4439339	0.4439339	0.4439339	0.4439339	0.4439339	0.4439339	0.4439339	0.4439339	0.4439339	0.4439339	0.4439339	0.4439339	0.4439339	0.4439339	0.4439339	0.4439339	0.4439339	0.4439339	0.4439339	0.4439339	0.4439339	0.4439339	0.4439339	0.4439339	0.4439339	0.4439339	0.4439339	0.4439339	0.4439339	0.4439339	0.4439339	0.4439339	0.4439339	0.4439339	0.4439339	0.4439339	0.4439339	0.4439339	0.4439339	0.4439339	0.4439339	0.4439339	0.4439339	0.4439339	0.4439339
¸ßË¹°×ÔëÉù´¦Àí (645).mp3	0.30449805	0.30449805	0.30449805	0.30449805	0.30449805	0.30449805	0.30449805	0.30449805	0.30449805	0.30449805	0.30449805	0.30449805	0.30449805	0.30449805	0.30449805	0.30449805	0.30449805	0.30449805	0.30449805	0.30449805	0.30449805	0.30449805	0.30449805	0.30449805	0.30449805	0.30449805	0.30449805	0.30449805	0.30449805	0.30449805	0.30449805	0.30449805	0.30449805	0.30449805	0.30449805	0.30449805	0.30449805	0.30449805	0.30449805	0.30449805	0.30449805	0.30449805	0.30449805	0.30449805	0.30449805	0.30449805	0.30449805	0.30449805	0.30449805
¸ßË¹°×ÔëÉù´¦Àí (646).mp3	0.1745497	0.1745497	0.1745497	0.1745497	0.1745497	0.1745497	0.1745497	0.1745497	0.1745497	0.1745497	0.1745497	0.1745497	0.1745497	0.1745497	0.1745497	0.1745497	0.1745497	0.1745497	0.1745497	0.1745497	0.1745497	0.1745497	0.1745497	0.1745497	0.1745497	0.1745497	0.1745497	0.1745497	0.1745497	0.1745497	0.1745497	0.1745497	0.1745497	0.1745497	0.1745497	0.1745497	0.1745497	0.1745497	0.1745497	0.1745497	0.1745497	0.1745497	0.1745497	0.1745497	0.1745497	0.1745497	0.1745497	0.1745497	0.1745497
¸ßË¹°×ÔëÉù´¦Àí (647).mp3	0.15948252	0.15948252	0.15948252	0.15948252	0.15948252	0.15948252	0.15948252	0.15948252	0.15948252	0.15948252	0.15948252	0.15948252	0.15948252	0.15948252	0.15948252	0.15948252	0.15948252	0.15948252	0.15948252	0.15948252	0.15948252	0.15948252	0.15948252	0.15948252	0.15948252	0.15948252	0.15948252	0.15948252	0.15948252	0.15948252	0.15948252	0.15948252	0.15948252	0.15948252	0.15948252	0.15948252	0.15948252	0.15948252	0.15948252	0.15948252	0.15948252	0.15948252	0.15948252	0.15948252	0.15948252	0.15948252	0.15948252	0.15948252	0.15948252
¸ßË¹°×ÔëÉù´¦Àí (648).mp3	0.34328485	0.34328485	0.34328485	0.34328485	0.34328485	0.34328485	0.34328485	0.34328485	0.34328485	0.34328485	0.34328485	0.34328485	0.34328485	0.34328485	0.34328485	0.34328485	0.34328485	0.34328485	0.34328485	0.34328485	0.34328485	0.34328485	0.34328485	0.34328485	0.34328485	0.34328485	0.34328485	0.34328485	0.34328485	0.34328485	0.34328485	0.34328485	0.34328485	0.34328485	0.34328485	0.34328485	0.34328485	0.34328485	0.34328485	0.34328485	0.34328485	0.34328485	0.34328485	0.34328485	0.34328485	0.34328485	0.34328485	0.34328485	0.34328485
¸ßË¹°×ÔëÉù´¦Àí (649).mp3	0.275432	0.275432	0.275432	0.275432	0.275432	0.275432	0.275432	0.275432	0.275432	0.275432	0.275432	0.275432	0.275432	0.275432	0.275432	0.275432	0.275432	0.275432	0.275432	0.275432	0.275432	0.275432	0.275432	0.275432	0.275432	0.275432	0.275432	0.275432	0.275432	0.275432	0.275432	0.275432	0.275432	0.275432	0.275432	0.275432	0.275432	0.275432	0.275432	0.275432	0.275432	0.275432	0.275432	0.275432	0.275432	0.275432	0.275432	0.275432	0.275432
¸ßË¹°×ÔëÉù´¦Àí (650).mp3	0.31547332	0.31547332	0.31547332	0.31547332	0.31547332	0.31547332	0.31547332	0.31547332	0.31547332	0.31547332	0.31547332	0.31547332	0.31547332	0.31547332	0.31547332	0.31547332	0.31547332	0.31547332	0.31547332	0.31547332	0.31547332	0.31547332	0.31547332	0.31547332	0.31547332	0.31547332	0.31547332	0.31547332	0.31547332	0.31547332	0.31547332	0.31547332	0.31547332	0.31547332	0.31547332	0.31547332	0.31547332	0.31547332	0.31547332	0.31547332	0.31547332	0.31547332	0.31547332	0.31547332	0.31547332	0.31547332	0.31547332	0.31547332	0.31547332
¸ßË¹°×ÔëÉù´¦Àí (651).mp3	0.26143533	0.26143533	0.26143533	0.26143533	0.26143533	0.26143533	0.26143533	0.26143533	0.26143533	0.26143533	0.26143533	0.26143533	0.26143533	0.26143533	0.26143533	0.26143533	0.26143533	0.26143533	0.26143533	0.26143533	0.26143533	0.26143533	0.26143533	0.26143533	0.26143533	0.26143533	0.26143533	0.26143533	0.26143533	0.26143533	0.26143533	0.26143533	0.26143533	0.26143533	0.26143533	0.26143533	0.26143533	0.26143533	0.26143533	0.26143533	0.26143533	0.26143533	0.26143533	0.26143533	0.26143533	0.26143533	0.26143533	0.26143533	0.26143533
¸ßË¹°×ÔëÉù´¦Àí (652).mp3	0.14216425	0.14216425	0.14216425	0.14216425	0.14216425	0.14216425	0.14216425	0.14216425	0.14216425	0.14216425	0.14216425	0.14216425	0.14216425	0.14216425	0.14216425	0.14216425	0.14216425	0.14216425	0.14216425	0.14216425	0.14216425	0.14216425	0.14216425	0.14216425	0.14216425	0.14216425	0.14216425	0.14216425	0.14216425	0.14216425	0.14216425	0.14216425	0.14216425	0.14216425	0.14216425	0.14216425	0.14216425	0.14216425	0.14216425	0.14216425	0.14216425	0.14216425	0.14216425	0.14216425	0.14216425	0.14216425	0.14216425	0.14216425	0.14216425
¸ßË¹°×ÔëÉù´¦Àí (653).mp3	0.34932166	0.34932166	0.34932166	0.34932166	0.34932166	0.34932166	0.34932166	0.34932166	0.34932166	0.34932166	0.34932166	0.34932166	0.34932166	0.34932166	0.34932166	0.34932166	0.34932166	0.34932166	0.34932166	0.34932166	0.34932166	0.34932166	0.34932166	0.34932166	0.34932166	0.34932166	0.34932166	0.34932166	0.34932166	0.34932166	0.34932166	0.34932166	0.34932166	0.34932166	0.34932166	0.34932166	0.34932166	0.34932166	0.34932166	0.34932166	0.34932166	0.34932166	0.34932166	0.34932166	0.34932166	0.34932166	0.34932166	0.34932166	0.34932166
¸ßË¹°×ÔëÉù´¦Àí (654).mp3	0.31405902	0.31405902	0.31405902	0.31405902	0.31405902	0.31405902	0.31405902	0.31405902	0.31405902	0.31405902	0.31405902	0.31405902	0.31405902	0.31405902	0.31405902	0.31405902	0.31405902	0.31405902	0.31405902	0.31405902	0.31405902	0.31405902	0.31405902	0.31405902	0.31405902	0.31405902	0.31405902	0.31405902	0.31405902	0.31405902	0.31405902	0.31405902	0.31405902	0.31405902	0.31405902	0.31405902	0.31405902	0.31405902	0.31405902	0.31405902	0.31405902	0.31405902	0.31405902	0.31405902	0.31405902	0.31405902	0.31405902	0.31405902	0.31405902
¸ßË¹°×ÔëÉù´¦Àí (655).mp3	0.1833851	0.1833851	0.1833851	0.1833851	0.1833851	0.1833851	0.1833851	0.1833851	0.1833851	0.1833851	0.1833851	0.1833851	0.1833851	0.1833851	0.1833851	0.1833851	0.1833851	0.1833851	0.1833851	0.1833851	0.1833851	0.1833851	0.1833851	0.1833851	0.1833851	0.1833851	0.1833851	0.1833851	0.1833851	0.1833851	0.1833851	0.1833851	0.1833851	0.1833851	0.1833851	0.1833851	0.1833851	0.1833851	0.1833851	0.1833851	0.1833851	0.1833851	0.1833851	0.1833851	0.1833851	0.1833851	0.1833851	0.1833851	0.1833851
¸ßË¹°×ÔëÉù´¦Àí (656).mp3	0.3186575	0.3186575	0.3186575	0.3186575	0.3186575	0.3186575	0.3186575	0.3186575	0.3186575	0.3186575	0.3186575	0.3186575	0.3186575	0.3186575	0.3186575	0.3186575	0.3186575	0.3186575	0.3186575	0.3186575	0.3186575	0.3186575	0.3186575	0.3186575	0.3186575	0.3186575	0.3186575	0.3186575	0.3186575	0.3186575	0.3186575	0.3186575	0.3186575	0.3186575	0.3186575	0.3186575	0.3186575	0.3186575	0.3186575	0.3186575	0.3186575	0.3186575	0.3186575	0.3186575	0.3186575	0.3186575	0.3186575	0.3186575	0.3186575
¸ßË¹°×ÔëÉù´¦Àí (657).mp3	0.30078998	0.30078998	0.30078998	0.30078998	0.30078998	0.30078998	0.30078998	0.30078998	0.30078998	0.30078998	0.30078998	0.30078998	0.30078998	0.30078998	0.30078998	0.30078998	0.30078998	0.30078998	0.30078998	0.30078998	0.30078998	0.30078998	0.30078998	0.30078998	0.30078998	0.30078998	0.30078998	0.30078998	0.30078998	0.30078998	0.30078998	0.30078998	0.30078998	0.30078998	0.30078998	0.30078998	0.30078998	0.30078998	0.30078998	0.30078998	0.30078998	0.30078998	0.30078998	0.30078998	0.30078998	0.30078998	0.30078998	0.30078998	0.30078998
¸ßË¹°×ÔëÉù´¦Àí (658).mp3	-0.2881372	-0.2881372	-0.2881372	-0.2881372	-0.2881372	-0.2881372	-0.2881372	-0.2881372	-0.2881372	-0.2881372	-0.2881372	-0.2881372	-0.2881372	-0.2881372	-0.2881372	-0.2881372	-0.2881372	-0.2881372	-0.2881372	-0.2881372	-0.2881372	-0.2881372	-0.2881372	-0.2881372	-0.2881372	-0.2881372	-0.2881372	-0.2881372	-0.2881372	-0.2881372	-0.2881372	-0.2881372	-0.2881372	-0.2881372	-0.2881372	-0.2881372	-0.2881372	-0.2881372	-0.2881372	-0.2881372	-0.2881372	-0.2881372	-0.2881372	-0.2881372	-0.2881372	-0.2881372	-0.2881372	-0.2881372	-0.2881372
¸ßË¹°×ÔëÉù´¦Àí (659).mp3	0.349662	0.349662	0.349662	0.349662	0.349662	0.349662	0.349662	0.349662	0.349662	0.349662	0.349662	0.349662	0.349662	0.349662	0.349662	0.349662	0.349662	0.349662	0.349662	0.349662	0.349662	0.349662	0.349662	0.349662	0.349662	0.349662	0.349662	0.349662	0.349662	0.349662	0.349662	0.349662	0.349662	0.349662	0.349662	0.349662	0.349662	0.349662	0.349662	0.349662	0.349662	0.349662	0.349662	0.349662	0.349662	0.349662	0.349662	0.349662	0.349662
¸ßË¹°×ÔëÉù´¦Àí (660).mp3	0.19353181	0.19353181	0.19353181	0.19353181	0.19353181	0.19353181	0.19353181	0.19353181	0.19353181	0.19353181	0.19353181	0.19353181	0.19353181	0.19353181	0.19353181	0.19353181	0.19353181	0.19353181	0.19353181	0.19353181	0.19353181	0.19353181	0.19353181	0.19353181	0.19353181	0.19353181	0.19353181	0.19353181	0.19353181	0.19353181	0.19353181	0.19353181	0.19353181	0.19353181	0.19353181	0.19353181	0.19353181	0.19353181	0.19353181	0.19353181	0.19353181	0.19353181	0.19353181	0.19353181	0.19353181	0.19353181	0.19353181	0.19353181	0.19353181
¸ßË¹°×ÔëÉù´¦Àí (661).mp3	-0.02677013	-0.02677013	-0.02677013	-0.02677013	-0.02677013	-0.02677013	-0.02677013	-0.02677013	-0.02677013	-0.02677013	-0.02677013	-0.02677013	-0.02677013	-0.02677013	-0.02677013	-0.02677013	-0.02677013	-0.02677013	-0.02677013	-0.02677013	-0.02677013	-0.02677013	-0.02677013	-0.02677013	-0.02677013	-0.02677013	-0.02677013	-0.02677013	-0.02677013	-0.02677013	-0.02677013	-0.02677013	-0.02677013	-0.02677013	-0.02677013	-0.02677013	-0.02677013	-0.02677013	-0.02677013	-0.02677013	-0.02677013	-0.02677013	-0.02677013	-0.02677013	-0.02677013	-0.02677013	-0.02677013	-0.02677013	-0.02677013
¸ßË¹°×ÔëÉù´¦Àí (662).mp3	0.1976769	0.1976769	0.1976769	0.1976769	0.1976769	0.1976769	0.1976769	0.1976769	0.1976769	0.1976769	0.1976769	0.1976769	0.1976769	0.1976769	0.1976769	0.1976769	0.1976769	0.1976769	0.1976769	0.1976769	0.1976769	0.1976769	0.1976769	0.1976769	0.1976769	0.1976769	0.1976769	0.1976769	0.1976769	0.1976769	0.1976769	0.1976769	0.1976769	0.1976769	0.1976769	0.1976769	0.1976769	0.1976769	0.1976769	0.1976769	0.1976769	0.1976769	0.1976769	0.1976769	0.1976769	0.1976769	0.1976769	0.1976769	0.1976769
¸ßË¹°×ÔëÉù´¦Àí (663).mp3	0.2679075	0.2679075	0.2679075	0.2679075	0.2679075	0.2679075	0.2679075	0.2679075	0.2679075	0.2679075	0.2679075	0.2679075	0.2679075	0.2679075	0.2679075	0.2679075	0.2679075	0.2679075	0.2679075	0.2679075	0.2679075	0.2679075	0.2679075	0.2679075	0.2679075	0.2679075	0.2679075	0.2679075	0.2679075	0.2679075	0.2679075	0.2679075	0.2679075	0.2679075	0.2679075	0.2679075	0.2679075	0.2679075	0.2679075	0.2679075	0.2679075	0.2679075	0.2679075	0.2679075	0.2679075	0.2679075	0.2679075	0.2679075	0.2679075
¸ßË¹°×ÔëÉù´¦Àí (664).mp3	0.24440435	0.24440435	0.24440435	0.24440435	0.24440435	0.24440435	0.24440435	0.24440435	0.24440435	0.24440435	0.24440435	0.24440435	0.24440435	0.24440435	0.24440435	0.24440435	0.24440435	0.24440435	0.24440435	0.24440435	0.24440435	0.24440435	0.24440435	0.24440435	0.24440435	0.24440435	0.24440435	0.24440435	0.24440435	0.24440435	0.24440435	0.24440435	0.24440435	0.24440435	0.24440435	0.24440435	0.24440435	0.24440435	0.24440435	0.24440435	0.24440435	0.24440435	0.24440435	0.24440435	0.24440435	0.24440435	0.24440435	0.24440435	0.24440435
¸ßË¹°×ÔëÉù´¦Àí (665).mp3	0.4139774	0.4139774	0.4139774	0.4139774	0.4139774	0.4139774	0.4139774	0.4139774	0.4139774	0.4139774	0.4139774	0.4139774	0.4139774	0.4139774	0.4139774	0.4139774	0.4139774	0.4139774	0.4139774	0.4139774	0.4139774	0.4139774	0.4139774	0.4139774	0.4139774	0.4139774	0.4139774	0.4139774	0.4139774	0.4139774	0.4139774	0.4139774	0.4139774	0.4139774	0.4139774	0.4139774	0.4139774	0.4139774	0.4139774	0.4139774	0.4139774	0.4139774	0.4139774	0.4139774	0.4139774	0.4139774	0.4139774	0.4139774	0.4139774
¸ßË¹°×ÔëÉù´¦Àí (666).mp3	0.3227987	0.3227987	0.3227987	0.3227987	0.3227987	0.3227987	0.3227987	0.3227987	0.3227987	0.3227987	0.3227987	0.3227987	0.3227987	0.3227987	0.3227987	0.3227987	0.3227987	0.3227987	0.3227987	0.3227987	0.3227987	0.3227987	0.3227987	0.3227987	0.3227987	0.3227987	0.3227987	0.3227987	0.3227987	0.3227987	0.3227987	0.3227987	0.3227987	0.3227987	0.3227987	0.3227987	0.3227987	0.3227987	0.3227987	0.3227987	0.3227987	0.3227987	0.3227987	0.3227987	0.3227987	0.3227987	0.3227987	0.3227987	0.3227987
¸ßË¹°×ÔëÉù´¦Àí (667).mp3	0.24128646	0.24128646	0.24128646	0.24128646	0.24128646	0.24128646	0.24128646	0.24128646	0.24128646	0.24128646	0.24128646	0.24128646	0.24128646	0.24128646	0.24128646	0.24128646	0.24128646	0.24128646	0.24128646	0.24128646	0.24128646	0.24128646	0.24128646	0.24128646	0.24128646	0.24128646	0.24128646	0.24128646	0.24128646	0.24128646	0.24128646	0.24128646	0.24128646	0.24128646	0.24128646	0.24128646	0.24128646	0.24128646	0.24128646	0.24128646	0.24128646	0.24128646	0.24128646	0.24128646	0.24128646	0.24128646	0.24128646	0.24128646	0.24128646
¸ßË¹°×ÔëÉù´¦Àí (668).mp3	0.26224643	0.26224643	0.26224643	0.26224643	0.26224643	0.26224643	0.26224643	0.26224643	0.26224643	0.26224643	0.26224643	0.26224643	0.26224643	0.26224643	0.26224643	0.26224643	0.26224643	0.26224643	0.26224643	0.26224643	0.26224643	0.26224643	0.26224643	0.26224643	0.26224643	0.26224643	0.26224643	0.26224643	0.26224643	0.26224643	0.26224643	0.26224643	0.26224643	0.26224643	0.26224643	0.26224643	0.26224643	0.26224643	0.26224643	0.26224643	0.26224643	0.26224643	0.26224643	0.26224643	0.26224643	0.26224643	0.26224643	0.26224643	0.26224643
¸ßË¹°×ÔëÉù´¦Àí (669).mp3	0.099450134	0.099450134	0.099450134	0.099450134	0.099450134	0.099450134	0.099450134	0.099450134	0.099450134	0.099450134	0.099450134	0.099450134	0.099450134	0.099450134	0.099450134	0.099450134	0.099450134	0.099450134	0.099450134	0.099450134	0.099450134	0.099450134	0.099450134	0.099450134	0.099450134	0.099450134	0.099450134	0.099450134	0.099450134	0.099450134	0.099450134	0.099450134	0.099450134	0.099450134	0.099450134	0.099450134	0.099450134	0.099450134	0.099450134	0.099450134	0.099450134	0.099450134	0.099450134	0.099450134	0.099450134	0.099450134	0.099450134	0.099450134	0.099450134
¸ßË¹°×ÔëÉù´¦Àí (670).mp3	0.3617907	0.3617907	0.3617907	0.3617907	0.3617907	0.3617907	0.3617907	0.3617907	0.3617907	0.3617907	0.3617907	0.3617907	0.3617907	0.3617907	0.3617907	0.3617907	0.3617907	0.3617907	0.3617907	0.3617907	0.3617907	0.3617907	0.3617907	0.3617907	0.3617907	0.3617907	0.3617907	0.3617907	0.3617907	0.3617907	0.3617907	0.3617907	0.3617907	0.3617907	0.3617907	0.3617907	0.3617907	0.3617907	0.3617907	0.3617907	0.3617907	0.3617907	0.3617907	0.3617907	0.3617907	0.3617907	0.3617907	0.3617907	0.3617907
¸ßË¹°×ÔëÉù´¦Àí (671).mp3	0.020950004	0.020950004	0.020950004	0.020950004	0.020950004	0.020950004	0.020950004	0.020950004	0.020950004	0.020950004	0.020950004	0.020950004	0.020950004	0.020950004	0.020950004	0.020950004	0.020950004	0.020950004	0.020950004	0.020950004	0.020950004	0.020950004	0.020950004	0.020950004	0.020950004	0.020950004	0.020950004	0.020950004	0.020950004	0.020950004	0.020950004	0.020950004	0.020950004	0.020950004	0.020950004	0.020950004	0.020950004	0.020950004	0.020950004	0.020950004	0.020950004	0.020950004	0.020950004	0.020950004	0.020950004	0.020950004	0.020950004	0.020950004	0.020950004
¸ßË¹°×ÔëÉù´¦Àí (672).mp3	0.48092932	0.48092932	0.48092932	0.48092932	0.48092932	0.48092932	0.48092932	0.48092932	0.48092932	0.48092932	0.48092932	0.48092932	0.48092932	0.48092932	0.48092932	0.48092932	0.48092932	0.48092932	0.48092932	0.48092932	0.48092932	0.48092932	0.48092932	0.48092932	0.48092932	0.48092932	0.48092932	0.48092932	0.48092932	0.48092932	0.48092932	0.48092932	0.48092932	0.48092932	0.48092932	0.48092932	0.48092932	0.48092932	0.48092932	0.48092932	0.48092932	0.48092932	0.48092932	0.48092932	0.48092932	0.48092932	0.48092932	0.48092932	0.48092932
¸ßË¹°×ÔëÉù´¦Àí (673).mp3	0.22594476	0.22594476	0.22594476	0.22594476	0.22594476	0.22594476	0.22594476	0.22594476	0.22594476	0.22594476	0.22594476	0.22594476	0.22594476	0.22594476	0.22594476	0.22594476	0.22594476	0.22594476	0.22594476	0.22594476	0.22594476	0.22594476	0.22594476	0.22594476	0.22594476	0.22594476	0.22594476	0.22594476	0.22594476	0.22594476	0.22594476	0.22594476	0.22594476	0.22594476	0.22594476	0.22594476	0.22594476	0.22594476	0.22594476	0.22594476	0.22594476	0.22594476	0.22594476	0.22594476	0.22594476	0.22594476	0.22594476	0.22594476	0.22594476
¸ßË¹°×ÔëÉù´¦Àí (674).mp3	0.30682713	0.30682713	0.30682713	0.30682713	0.30682713	0.30682713	0.30682713	0.30682713	0.30682713	0.30682713	0.30682713	0.30682713	0.30682713	0.30682713	0.30682713	0.30682713	0.30682713	0.30682713	0.30682713	0.30682713	0.30682713	0.30682713	0.30682713	0.30682713	0.30682713	0.30682713	0.30682713	0.30682713	0.30682713	0.30682713	0.30682713	0.30682713	0.30682713	0.30682713	0.30682713	0.30682713	0.30682713	0.30682713	0.30682713	0.30682713	0.30682713	0.30682713	0.30682713	0.30682713	0.30682713	0.30682713	0.30682713	0.30682713	0.30682713
¸ßË¹°×ÔëÉù´¦Àí (675).mp3	0.31901768	0.31901768	0.31901768	0.31901768	0.31901768	0.31901768	0.31901768	0.31901768	0.31901768	0.31901768	0.31901768	0.31901768	0.31901768	0.31901768	0.31901768	0.31901768	0.31901768	0.31901768	0.31901768	0.31901768	0.31901768	0.31901768	0.31901768	0.31901768	0.31901768	0.31901768	0.31901768	0.31901768	0.31901768	0.31901768	0.31901768	0.31901768	0.31901768	0.31901768	0.31901768	0.31901768	0.31901768	0.31901768	0.31901768	0.31901768	0.31901768	0.31901768	0.31901768	0.31901768	0.31901768	0.31901768	0.31901768	0.31901768	0.31901768
¸ßË¹°×ÔëÉù´¦Àí (676).mp3	0.33498502	0.33498502	0.33498502	0.33498502	0.33498502	0.33498502	0.33498502	0.33498502	0.33498502	0.33498502	0.33498502	0.33498502	0.33498502	0.33498502	0.33498502	0.33498502	0.33498502	0.33498502	0.33498502	0.33498502	0.33498502	0.33498502	0.33498502	0.33498502	0.33498502	0.33498502	0.33498502	0.33498502	0.33498502	0.33498502	0.33498502	0.33498502	0.33498502	0.33498502	0.33498502	0.33498502	0.33498502	0.33498502	0.33498502	0.33498502	0.33498502	0.33498502	0.33498502	0.33498502	0.33498502	0.33498502	0.33498502	0.33498502	0.33498502
¸ßË¹°×ÔëÉù´¦Àí (677).mp3	0.44280523	0.44280523	0.44280523	0.44280523	0.44280523	0.44280523	0.44280523	0.44280523	0.44280523	0.44280523	0.44280523	0.44280523	0.44280523	0.44280523	0.44280523	0.44280523	0.44280523	0.44280523	0.44280523	0.44280523	0.44280523	0.44280523	0.44280523	0.44280523	0.44280523	0.44280523	0.44280523	0.44280523	0.44280523	0.44280523	0.44280523	0.44280523	0.44280523	0.44280523	0.44280523	0.44280523	0.44280523	0.44280523	0.44280523	0.44280523	0.44280523	0.44280523	0.44280523	0.44280523	0.44280523	0.44280523	0.44280523	0.44280523	0.44280523
¸ßË¹°×ÔëÉù´¦Àí (678).mp3	0.22316447	0.22316447	0.22316447	0.22316447	0.22316447	0.22316447	0.22316447	0.22316447	0.22316447	0.22316447	0.22316447	0.22316447	0.22316447	0.22316447	0.22316447	0.22316447	0.22316447	0.22316447	0.22316447	0.22316447	0.22316447	0.22316447	0.22316447	0.22316447	0.22316447	0.22316447	0.22316447	0.22316447	0.22316447	0.22316447	0.22316447	0.22316447	0.22316447	0.22316447	0.22316447	0.22316447	0.22316447	0.22316447	0.22316447	0.22316447	0.22316447	0.22316447	0.22316447	0.22316447	0.22316447	0.22316447	0.22316447	0.22316447	0.22316447
¸ßË¹°×ÔëÉù´¦Àí (679).mp3	0.27419266	0.27419266	0.27419266	0.27419266	0.27419266	0.27419266	0.27419266	0.27419266	0.27419266	0.27419266	0.27419266	0.27419266	0.27419266	0.27419266	0.27419266	0.27419266	0.27419266	0.27419266	0.27419266	0.27419266	0.27419266	0.27419266	0.27419266	0.27419266	0.27419266	0.27419266	0.27419266	0.27419266	0.27419266	0.27419266	0.27419266	0.27419266	0.27419266	0.27419266	0.27419266	0.27419266	0.27419266	0.27419266	0.27419266	0.27419266	0.27419266	0.27419266	0.27419266	0.27419266	0.27419266	0.27419266	0.27419266	0.27419266	0.27419266
¸ßË¹°×ÔëÉù´¦Àí (680).mp3	0.123274535	0.123274535	0.123274535	0.123274535	0.123274535	0.123274535	0.123274535	0.123274535	0.123274535	0.123274535	0.123274535	0.123274535	0.123274535	0.123274535	0.123274535	0.123274535	0.123274535	0.123274535	0.123274535	0.123274535	0.123274535	0.123274535	0.123274535	0.123274535	0.123274535	0.123274535	0.123274535	0.123274535	0.123274535	0.123274535	0.123274535	0.123274535	0.123274535	0.123274535	0.123274535	0.123274535	0.123274535	0.123274535	0.123274535	0.123274535	0.123274535	0.123274535	0.123274535	0.123274535	0.123274535	0.123274535	0.123274535	0.123274535	0.123274535
¸ßË¹°×ÔëÉù´¦Àí (681).mp3	0.2556795	0.2556795	0.2556795	0.2556795	0.2556795	0.2556795	0.2556795	0.2556795	0.2556795	0.2556795	0.2556795	0.2556795	0.2556795	0.2556795	0.2556795	0.2556795	0.2556795	0.2556795	0.2556795	0.2556795	0.2556795	0.2556795	0.2556795	0.2556795	0.2556795	0.2556795	0.2556795	0.2556795	0.2556795	0.2556795	0.2556795	0.2556795	0.2556795	0.2556795	0.2556795	0.2556795	0.2556795	0.2556795	0.2556795	0.2556795	0.2556795	0.2556795	0.2556795	0.2556795	0.2556795	0.2556795	0.2556795	0.2556795	0.2556795
¸ßË¹°×ÔëÉù´¦Àí (682).mp3	0.03362757	0.03362757	0.03362757	0.03362757	0.03362757	0.03362757	0.03362757	0.03362757	0.03362757	0.03362757	0.03362757	0.03362757	0.03362757	0.03362757	0.03362757	0.03362757	0.03362757	0.03362757	0.03362757	0.03362757	0.03362757	0.03362757	0.03362757	0.03362757	0.03362757	0.03362757	0.03362757	0.03362757	0.03362757	0.03362757	0.03362757	0.03362757	0.03362757	0.03362757	0.03362757	0.03362757	0.03362757	0.03362757	0.03362757	0.03362757	0.03362757	0.03362757	0.03362757	0.03362757	0.03362757	0.03362757	0.03362757	0.03362757	0.03362757
¸ßË¹°×ÔëÉù´¦Àí (683).mp3	0.20302877	0.20302877	0.20302877	0.20302877	0.20302877	0.20302877	0.20302877	0.20302877	0.20302877	0.20302877	0.20302877	0.20302877	0.20302877	0.20302877	0.20302877	0.20302877	0.20302877	0.20302877	0.20302877	0.20302877	0.20302877	0.20302877	0.20302877	0.20302877	0.20302877	0.20302877	0.20302877	0.20302877	0.20302877	0.20302877	0.20302877	0.20302877	0.20302877	0.20302877	0.20302877	0.20302877	0.20302877	0.20302877	0.20302877	0.20302877	0.20302877	0.20302877	0.20302877	0.20302877	0.20302877	0.20302877	0.20302877	0.20302877	0.20302877
¸ßË¹°×ÔëÉù´¦Àí (684).mp3	0.11713654	0.11713654	0.11713654	0.11713654	0.11713654	0.11713654	0.11713654	0.11713654	0.11713654	0.11713654	0.11713654	0.11713654	0.11713654	0.11713654	0.11713654	0.11713654	0.11713654	0.11713654	0.11713654	0.11713654	0.11713654	0.11713654	0.11713654	0.11713654	0.11713654	0.11713654	0.11713654	0.11713654	0.11713654	0.11713654	0.11713654	0.11713654	0.11713654	0.11713654	0.11713654	0.11713654	0.11713654	0.11713654	0.11713654	0.11713654	0.11713654	0.11713654	0.11713654	0.11713654	0.11713654	0.11713654	0.11713654	0.11713654	0.11713654
¸ßË¹°×ÔëÉù´¦Àí (685).mp3	0.14438863	0.14438863	0.14438863	0.14438863	0.14438863	0.14438863	0.14438863	0.14438863	0.14438863	0.14438863	0.14438863	0.14438863	0.14438863	0.14438863	0.14438863	0.14438863	0.14438863	0.14438863	0.14438863	0.14438863	0.14438863	0.14438863	0.14438863	0.14438863	0.14438863	0.14438863	0.14438863	0.14438863	0.14438863	0.14438863	0.14438863	0.14438863	0.14438863	0.14438863	0.14438863	0.14438863	0.14438863	0.14438863	0.14438863	0.14438863	0.14438863	0.14438863	0.14438863	0.14438863	0.14438863	0.14438863	0.14438863	0.14438863	0.14438863
¸ßË¹°×ÔëÉù´¦Àí (686).mp3	0.27898198	0.27898198	0.27898198	0.27898198	0.27898198	0.27898198	0.27898198	0.27898198	0.27898198	0.27898198	0.27898198	0.27898198	0.27898198	0.27898198	0.27898198	0.27898198	0.27898198	0.27898198	0.27898198	0.27898198	0.27898198	0.27898198	0.27898198	0.27898198	0.27898198	0.27898198	0.27898198	0.27898198	0.27898198	0.27898198	0.27898198	0.27898198	0.27898198	0.27898198	0.27898198	0.27898198	0.27898198	0.27898198	0.27898198	0.27898198	0.27898198	0.27898198	0.27898198	0.27898198	0.27898198	0.27898198	0.27898198	0.27898198	0.27898198
¸ßË¹°×ÔëÉù´¦Àí (687).mp3	0.17378682	0.17378682	0.17378682	0.17378682	0.17378682	0.17378682	0.17378682	0.17378682	0.17378682	0.17378682	0.17378682	0.17378682	0.17378682	0.17378682	0.17378682	0.17378682	0.17378682	0.17378682	0.17378682	0.17378682	0.17378682	0.17378682	0.17378682	0.17378682	0.17378682	0.17378682	0.17378682	0.17378682	0.17378682	0.17378682	0.17378682	0.17378682	0.17378682	0.17378682	0.17378682	0.17378682	0.17378682	0.17378682	0.17378682	0.17378682	0.17378682	0.17378682	0.17378682	0.17378682	0.17378682	0.17378682	0.17378682	0.17378682	0.17378682
¸ßË¹°×ÔëÉù´¦Àí (688).mp3	0.16904931	0.16904931	0.16904931	0.16904931	0.16904931	0.16904931	0.16904931	0.16904931	0.16904931	0.16904931	0.16904931	0.16904931	0.16904931	0.16904931	0.16904931	0.16904931	0.16904931	0.16904931	0.16904931	0.16904931	0.16904931	0.16904931	0.16904931	0.16904931	0.16904931	0.16904931	0.16904931	0.16904931	0.16904931	0.16904931	0.16904931	0.16904931	0.16904931	0.16904931	0.16904931	0.16904931	0.16904931	0.16904931	0.16904931	0.16904931	0.16904931	0.16904931	0.16904931	0.16904931	0.16904931	0.16904931	0.16904931	0.16904931	0.16904931
¸ßË¹°×ÔëÉù´¦Àí (689).mp3	0.21053906	0.21053906	0.21053906	0.21053906	0.21053906	0.21053906	0.21053906	0.21053906	0.21053906	0.21053906	0.21053906	0.21053906	0.21053906	0.21053906	0.21053906	0.21053906	0.21053906	0.21053906	0.21053906	0.21053906	0.21053906	0.21053906	0.21053906	0.21053906	0.21053906	0.21053906	0.21053906	0.21053906	0.21053906	0.21053906	0.21053906	0.21053906	0.21053906	0.21053906	0.21053906	0.21053906	0.21053906	0.21053906	0.21053906	0.21053906	0.21053906	0.21053906	0.21053906	0.21053906	0.21053906	0.21053906	0.21053906	0.21053906	0.21053906
¸ßË¹°×ÔëÉù´¦Àí (690).mp3	0.19321783	0.19321783	0.19321783	0.19321783	0.19321783	0.19321783	0.19321783	0.19321783	0.19321783	0.19321783	0.19321783	0.19321783	0.19321783	0.19321783	0.19321783	0.19321783	0.19321783	0.19321783	0.19321783	0.19321783	0.19321783	0.19321783	0.19321783	0.19321783	0.19321783	0.19321783	0.19321783	0.19321783	0.19321783	0.19321783	0.19321783	0.19321783	0.19321783	0.19321783	0.19321783	0.19321783	0.19321783	0.19321783	0.19321783	0.19321783	0.19321783	0.19321783	0.19321783	0.19321783	0.19321783	0.19321783	0.19321783	0.19321783	0.19321783
¸ßË¹°×ÔëÉù´¦Àí (691).mp3	0.37082914	0.37082914	0.37082914	0.37082914	0.37082914	0.37082914	0.37082914	0.37082914	0.37082914	0.37082914	0.37082914	0.37082914	0.37082914	0.37082914	0.37082914	0.37082914	0.37082914	0.37082914	0.37082914	0.37082914	0.37082914	0.37082914	0.37082914	0.37082914	0.37082914	0.37082914	0.37082914	0.37082914	0.37082914	0.37082914	0.37082914	0.37082914	0.37082914	0.37082914	0.37082914	0.37082914	0.37082914	0.37082914	0.37082914	0.37082914	0.37082914	0.37082914	0.37082914	0.37082914	0.37082914	0.37082914	0.37082914	0.37082914	0.37082914
¸ßË¹°×ÔëÉù´¦Àí (692).mp3	0.18415023	0.18415023	0.18415023	0.18415023	0.18415023	0.18415023	0.18415023	0.18415023	0.18415023	0.18415023	0.18415023	0.18415023	0.18415023	0.18415023	0.18415023	0.18415023	0.18415023	0.18415023	0.18415023	0.18415023	0.18415023	0.18415023	0.18415023	0.18415023	0.18415023	0.18415023	0.18415023	0.18415023	0.18415023	0.18415023	0.18415023	0.18415023	0.18415023	0.18415023	0.18415023	0.18415023	0.18415023	0.18415023	0.18415023	0.18415023	0.18415023	0.18415023	0.18415023	0.18415023	0.18415023	0.18415023	0.18415023	0.18415023	0.18415023
¸ßË¹°×ÔëÉù´¦Àí (693).mp3	0.073478594	0.073478594	0.073478594	0.073478594	0.073478594	0.073478594	0.073478594	0.073478594	0.073478594	0.073478594	0.073478594	0.073478594	0.073478594	0.073478594	0.073478594	0.073478594	0.073478594	0.073478594	0.073478594	0.073478594	0.073478594	0.073478594	0.073478594	0.073478594	0.073478594	0.073478594	0.073478594	0.073478594	0.073478594	0.073478594	0.073478594	0.073478594	0.073478594	0.073478594	0.073478594	0.073478594	0.073478594	0.073478594	0.073478594	0.073478594	0.073478594	0.073478594	0.073478594	0.073478594	0.073478594	0.073478594	0.073478594	0.073478594	0.073478594
¸ßË¹°×ÔëÉù´¦Àí (694).mp3	0.42488238	0.42488238	0.42488238	0.42488238	0.42488238	0.42488238	0.42488238	0.42488238	0.42488238	0.42488238	0.42488238	0.42488238	0.42488238	0.42488238	0.42488238	0.42488238	0.42488238	0.42488238	0.42488238	0.42488238	0.42488238	0.42488238	0.42488238	0.42488238	0.42488238	0.42488238	0.42488238	0.42488238	0.42488238	0.42488238	0.42488238	0.42488238	0.42488238	0.42488238	0.42488238	0.42488238	0.42488238	0.42488238	0.42488238	0.42488238	0.42488238	0.42488238	0.42488238	0.42488238	0.42488238	0.42488238	0.42488238	0.42488238	0.42488238
¸ßË¹°×ÔëÉù´¦Àí (695).mp3	0.15787204	0.15787204	0.15787204	0.15787204	0.15787204	0.15787204	0.15787204	0.15787204	0.15787204	0.15787204	0.15787204	0.15787204	0.15787204	0.15787204	0.15787204	0.15787204	0.15787204	0.15787204	0.15787204	0.15787204	0.15787204	0.15787204	0.15787204	0.15787204	0.15787204	0.15787204	0.15787204	0.15787204	0.15787204	0.15787204	0.15787204	0.15787204	0.15787204	0.15787204	0.15787204	0.15787204	0.15787204	0.15787204	0.15787204	0.15787204	0.15787204	0.15787204	0.15787204	0.15787204	0.15787204	0.15787204	0.15787204	0.15787204	0.15787204
¸ßË¹°×ÔëÉù´¦Àí (696).mp3	0.45703247	0.45703247	0.45703247	0.45703247	0.45703247	0.45703247	0.45703247	0.45703247	0.45703247	0.45703247	0.45703247	0.45703247	0.45703247	0.45703247	0.45703247	0.45703247	0.45703247	0.45703247	0.45703247	0.45703247	0.45703247	0.45703247	0.45703247	0.45703247	0.45703247	0.45703247	0.45703247	0.45703247	0.45703247	0.45703247	0.45703247	0.45703247	0.45703247	0.45703247	0.45703247	0.45703247	0.45703247	0.45703247	0.45703247	0.45703247	0.45703247	0.45703247	0.45703247	0.45703247	0.45703247	0.45703247	0.45703247	0.45703247	0.45703247
¸ßË¹°×ÔëÉù´¦Àí (697).mp3	0.15438122	0.15438122	0.15438122	0.15438122	0.15438122	0.15438122	0.15438122	0.15438122	0.15438122	0.15438122	0.15438122	0.15438122	0.15438122	0.15438122	0.15438122	0.15438122	0.15438122	0.15438122	0.15438122	0.15438122	0.15438122	0.15438122	0.15438122	0.15438122	0.15438122	0.15438122	0.15438122	0.15438122	0.15438122	0.15438122	0.15438122	0.15438122	0.15438122	0.15438122	0.15438122	0.15438122	0.15438122	0.15438122	0.15438122	0.15438122	0.15438122	0.15438122	0.15438122	0.15438122	0.15438122	0.15438122	0.15438122	0.15438122	0.15438122
¸ßË¹°×ÔëÉù´¦Àí (698).mp3	0.11378886	0.11378886	0.11378886	0.11378886	0.11378886	0.11378886	0.11378886	0.11378886	0.11378886	0.11378886	0.11378886	0.11378886	0.11378886	0.11378886	0.11378886	0.11378886	0.11378886	0.11378886	0.11378886	0.11378886	0.11378886	0.11378886	0.11378886	0.11378886	0.11378886	0.11378886	0.11378886	0.11378886	0.11378886	0.11378886	0.11378886	0.11378886	0.11378886	0.11378886	0.11378886	0.11378886	0.11378886	0.11378886	0.11378886	0.11378886	0.11378886	0.11378886	0.11378886	0.11378886	0.11378886	0.11378886	0.11378886	0.11378886	0.11378886
¸ßË¹°×ÔëÉù´¦Àí (699).mp3	0.11746003	0.11746003	0.11746003	0.11746003	0.11746003	0.11746003	0.11746003	0.11746003	0.11746003	0.11746003	0.11746003	0.11746003	0.11746003	0.11746003	0.11746003	0.11746003	0.11746003	0.11746003	0.11746003	0.11746003	0.11746003	0.11746003	0.11746003	0.11746003	0.11746003	0.11746003	0.11746003	0.11746003	0.11746003	0.11746003	0.11746003	0.11746003	0.11746003	0.11746003	0.11746003	0.11746003	0.11746003	0.11746003	0.11746003	0.11746003	0.11746003	0.11746003	0.11746003	0.11746003	0.11746003	0.11746003	0.11746003	0.11746003	0.11746003
¸ßË¹°×ÔëÉù´¦Àí (700).mp3	0.08229487	0.08229487	0.08229487	0.08229487	0.08229487	0.08229487	0.08229487	0.08229487	0.08229487	0.08229487	0.08229487	0.08229487	0.08229487	0.08229487	0.08229487	0.08229487	0.08229487	0.08229487	0.08229487	0.08229487	0.08229487	0.08229487	0.08229487	0.08229487	0.08229487	0.08229487	0.08229487	0.08229487	0.08229487	0.08229487	0.08229487	0.08229487	0.08229487	0.08229487	0.08229487	0.08229487	0.08229487	0.08229487	0.08229487	0.08229487	0.08229487	0.08229487	0.08229487	0.08229487	0.08229487	0.08229487	0.08229487	0.08229487	0.08229487
¸ßË¹°×ÔëÉù´¦Àí (701).mp3	0.2461007	0.2461007	0.2461007	0.2461007	0.2461007	0.2461007	0.2461007	0.2461007	0.2461007	0.2461007	0.2461007	0.2461007	0.2461007	0.2461007	0.2461007	0.2461007	0.2461007	0.2461007	0.2461007	0.2461007	0.2461007	0.2461007	0.2461007	0.2461007	0.2461007	0.2461007	0.2461007	0.2461007	0.2461007	0.2461007	0.2461007	0.2461007	0.2461007	0.2461007	0.2461007	0.2461007	0.2461007	0.2461007	0.2461007	0.2461007	0.2461007	0.2461007	0.2461007	0.2461007	0.2461007	0.2461007	0.2461007	0.2461007	0.2461007
¸ßË¹°×ÔëÉù´¦Àí (702).mp3	0.28735146	0.28735146	0.28735146	0.28735146	0.28735146	0.28735146	0.28735146	0.28735146	0.28735146	0.28735146	0.28735146	0.28735146	0.28735146	0.28735146	0.28735146	0.28735146	0.28735146	0.28735146	0.28735146	0.28735146	0.28735146	0.28735146	0.28735146	0.28735146	0.28735146	0.28735146	0.28735146	0.28735146	0.28735146	0.28735146	0.28735146	0.28735146	0.28735146	0.28735146	0.28735146	0.28735146	0.28735146	0.28735146	0.28735146	0.28735146	0.28735146	0.28735146	0.28735146	0.28735146	0.28735146	0.28735146	0.28735146	0.28735146	0.28735146
¸ßË¹°×ÔëÉù´¦Àí (703).mp3	0.35248947	0.35248947	0.35248947	0.35248947	0.35248947	0.35248947	0.35248947	0.35248947	0.35248947	0.35248947	0.35248947	0.35248947	0.35248947	0.35248947	0.35248947	0.35248947	0.35248947	0.35248947	0.35248947	0.35248947	0.35248947	0.35248947	0.35248947	0.35248947	0.35248947	0.35248947	0.35248947	0.35248947	0.35248947	0.35248947	0.35248947	0.35248947	0.35248947	0.35248947	0.35248947	0.35248947	0.35248947	0.35248947	0.35248947	0.35248947	0.35248947	0.35248947	0.35248947	0.35248947	0.35248947	0.35248947	0.35248947	0.35248947	0.35248947
¸ßË¹°×ÔëÉù´¦Àí (704).mp3	0.37980255	0.37980255	0.37980255	0.37980255	0.37980255	0.37980255	0.37980255	0.37980255	0.37980255	0.37980255	0.37980255	0.37980255	0.37980255	0.37980255	0.37980255	0.37980255	0.37980255	0.37980255	0.37980255	0.37980255	0.37980255	0.37980255	0.37980255	0.37980255	0.37980255	0.37980255	0.37980255	0.37980255	0.37980255	0.37980255	0.37980255	0.37980255	0.37980255	0.37980255	0.37980255	0.37980255	0.37980255	0.37980255	0.37980255	0.37980255	0.37980255	0.37980255	0.37980255	0.37980255	0.37980255	0.37980255	0.37980255	0.37980255	0.37980255
¸ßË¹°×ÔëÉù´¦Àí (705).mp3	0.07594359	0.07594359	0.07594359	0.07594359	0.07594359	0.07594359	0.07594359	0.07594359	0.07594359	0.07594359	0.07594359	0.07594359	0.07594359	0.07594359	0.07594359	0.07594359	0.07594359	0.07594359	0.07594359	0.07594359	0.07594359	0.07594359	0.07594359	0.07594359	0.07594359	0.07594359	0.07594359	0.07594359	0.07594359	0.07594359	0.07594359	0.07594359	0.07594359	0.07594359	0.07594359	0.07594359	0.07594359	0.07594359	0.07594359	0.07594359	0.07594359	0.07594359	0.07594359	0.07594359	0.07594359	0.07594359	0.07594359	0.07594359	0.07594359
¸ßË¹°×ÔëÉù´¦Àí (706).mp3	0.17807445	0.17807445	0.17807445	0.17807445	0.17807445	0.17807445	0.17807445	0.17807445	0.17807445	0.17807445	0.17807445	0.17807445	0.17807445	0.17807445	0.17807445	0.17807445	0.17807445	0.17807445	0.17807445	0.17807445	0.17807445	0.17807445	0.17807445	0.17807445	0.17807445	0.17807445	0.17807445	0.17807445	0.17807445	0.17807445	0.17807445	0.17807445	0.17807445	0.17807445	0.17807445	0.17807445	0.17807445	0.17807445	0.17807445	0.17807445	0.17807445	0.17807445	0.17807445	0.17807445	0.17807445	0.17807445	0.17807445	0.17807445	0.17807445
¸ßË¹°×ÔëÉù´¦Àí (707).mp3	0.23480996	0.23480996	0.23480996	0.23480996	0.23480996	0.23480996	0.23480996	0.23480996	0.23480996	0.23480996	0.23480996	0.23480996	0.23480996	0.23480996	0.23480996	0.23480996	0.23480996	0.23480996	0.23480996	0.23480996	0.23480996	0.23480996	0.23480996	0.23480996	0.23480996	0.23480996	0.23480996	0.23480996	0.23480996	0.23480996	0.23480996	0.23480996	0.23480996	0.23480996	0.23480996	0.23480996	0.23480996	0.23480996	0.23480996	0.23480996	0.23480996	0.23480996	0.23480996	0.23480996	0.23480996	0.23480996	0.23480996	0.23480996	0.23480996
¸ßË¹°×ÔëÉù´¦Àí (708).mp3	0.27321908	0.27321908	0.27321908	0.27321908	0.27321908	0.27321908	0.27321908	0.27321908	0.27321908	0.27321908	0.27321908	0.27321908	0.27321908	0.27321908	0.27321908	0.27321908	0.27321908	0.27321908	0.27321908	0.27321908	0.27321908	0.27321908	0.27321908	0.27321908	0.27321908	0.27321908	0.27321908	0.27321908	0.27321908	0.27321908	0.27321908	0.27321908	0.27321908	0.27321908	0.27321908	0.27321908	0.27321908	0.27321908	0.27321908	0.27321908	0.27321908	0.27321908	0.27321908	0.27321908	0.27321908	0.27321908	0.27321908	0.27321908	0.27321908
¸ßË¹°×ÔëÉù´¦Àí (709).mp3	0.16060427	0.16060427	0.16060427	0.16060427	0.16060427	0.16060427	0.16060427	0.16060427	0.16060427	0.16060427	0.16060427	0.16060427	0.16060427	0.16060427	0.16060427	0.16060427	0.16060427	0.16060427	0.16060427	0.16060427	0.16060427	0.16060427	0.16060427	0.16060427	0.16060427	0.16060427	0.16060427	0.16060427	0.16060427	0.16060427	0.16060427	0.16060427	0.16060427	0.16060427	0.16060427	0.16060427	0.16060427	0.16060427	0.16060427	0.16060427	0.16060427	0.16060427	0.16060427	0.16060427	0.16060427	0.16060427	0.16060427	0.16060427	0.16060427
¸ßË¹°×ÔëÉù´¦Àí (710).mp3	0.34883353	0.34883353	0.34883353	0.34883353	0.34883353	0.34883353	0.34883353	0.34883353	0.34883353	0.34883353	0.34883353	0.34883353	0.34883353	0.34883353	0.34883353	0.34883353	0.34883353	0.34883353	0.34883353	0.34883353	0.34883353	0.34883353	0.34883353	0.34883353	0.34883353	0.34883353	0.34883353	0.34883353	0.34883353	0.34883353	0.34883353	0.34883353	0.34883353	0.34883353	0.34883353	0.34883353	0.34883353	0.34883353	0.34883353	0.34883353	0.34883353	0.34883353	0.34883353	0.34883353	0.34883353	0.34883353	0.34883353	0.34883353	0.34883353
[truncated: 778 more rows]
[truncated: 12 more columns]
