# Supplementary material for: Music-induced emotion flow modeling by ENMI Network
Source: PLoS One. 2024 Oct 21;19(10):e0297712. doi: 10.1371/journal.pone.0297712 (PMC11493256; doi:10.1371/journal.pone.0297712)
Supplement: S1 File — (ZIP) [file pone.0297712.s001.zip › minimal dataset/Augmented dataset/Music features/feature_7.csv]

SongNumber	Feature_30	Feature_31	Feature_32	Feature_33	Feature_34	Feature_35	Feature_36	Feature_37	Feature_38	Feature_39	Feature_40	Feature_41	Feature_42	Feature_43	Feature_44	Feature_45	Feature_46	Feature_47	Feature_48	Feature_49	Feature_50	Feature_51	Feature_52	Feature_53	Feature_54	Feature_55	Feature_56	Feature_57	Feature_58	Feature_59	Feature_60	Feature_61	Feature_62	Feature_63	Feature_64	Feature_65	Feature_66	Feature_67	Feature_68	Feature_69	Feature_70	Feature_71	Feature_72	Feature_73	Feature_74	Feature_75	Feature_76	Feature_77	Feature_78
¸ßË¹°×ÔëÉù´¦Àí (1).mp3	-0.48245943	-0.48245943	-0.48245943	-0.48245943	-0.48245943	-0.48245943	-0.48245943	-0.48245943	-0.48245943	-0.48245943	-0.48245943	-0.48245943	-0.48245943	-0.48245943	-0.48245943	-0.48245943	-0.48245943	-0.48245943	-0.48245943	-0.48245943	-0.48245943	-0.48245943	-0.48245943	-0.48245943	-0.48245943	-0.48245943	-0.48245943	-0.48245943	-0.48245943	-0.48245943	-0.48245943	-0.48245943	-0.48245943	-0.48245943	-0.48245943	-0.48245943	-0.48245943	-0.48245943	-0.48245943	-0.48245943	-0.48245943	-0.48245943	-0.48245943	-0.48245943	-0.48245943	-0.48245943	-0.48245943	-0.48245943	-0.48245943
¸ßË¹°×ÔëÉù´¦Àí (2).mp3	-0.12896049	-0.12896049	-0.12896049	-0.12896049	-0.12896049	-0.12896049	-0.12896049	-0.12896049	-0.12896049	-0.12896049	-0.12896049	-0.12896049	-0.12896049	-0.12896049	-0.12896049	-0.12896049	-0.12896049	-0.12896049	-0.12896049	-0.12896049	-0.12896049	-0.12896049	-0.12896049	-0.12896049	-0.12896049	-0.12896049	-0.12896049	-0.12896049	-0.12896049	-0.12896049	-0.12896049	-0.12896049	-0.12896049	-0.12896049	-0.12896049	-0.12896049	-0.12896049	-0.12896049	-0.12896049	-0.12896049	-0.12896049	-0.12896049	-0.12896049	-0.12896049	-0.12896049	-0.12896049	-0.12896049	-0.12896049	-0.12896049
¸ßË¹°×ÔëÉù´¦Àí (3).mp3	-0.104315184	-0.104315184	-0.104315184	-0.104315184	-0.104315184	-0.104315184	-0.104315184	-0.104315184	-0.104315184	-0.104315184	-0.104315184	-0.104315184	-0.104315184	-0.104315184	-0.104315184	-0.104315184	-0.104315184	-0.104315184	-0.104315184	-0.104315184	-0.104315184	-0.104315184	-0.104315184	-0.104315184	-0.104315184	-0.104315184	-0.104315184	-0.104315184	-0.104315184	-0.104315184	-0.104315184	-0.104315184	-0.104315184	-0.104315184	-0.104315184	-0.104315184	-0.104315184	-0.104315184	-0.104315184	-0.104315184	-0.104315184	-0.104315184	-0.104315184	-0.104315184	-0.104315184	-0.104315184	-0.104315184	-0.104315184	-0.104315184
¸ßË¹°×ÔëÉù´¦Àí (4).mp3	-0.21289912	-0.21289912	-0.21289912	-0.21289912	-0.21289912	-0.21289912	-0.21289912	-0.21289912	-0.21289912	-0.21289912	-0.21289912	-0.21289912	-0.21289912	-0.21289912	-0.21289912	-0.21289912	-0.21289912	-0.21289912	-0.21289912	-0.21289912	-0.21289912	-0.21289912	-0.21289912	-0.21289912	-0.21289912	-0.21289912	-0.21289912	-0.21289912	-0.21289912	-0.21289912	-0.21289912	-0.21289912	-0.21289912	-0.21289912	-0.21289912	-0.21289912	-0.21289912	-0.21289912	-0.21289912	-0.21289912	-0.21289912	-0.21289912	-0.21289912	-0.21289912	-0.21289912	-0.21289912	-0.21289912	-0.21289912	-0.21289912
¸ßË¹°×ÔëÉù´¦Àí (5).mp3	-0.078442305	-0.078442305	-0.078442305	-0.078442305	-0.078442305	-0.078442305	-0.078442305	-0.078442305	-0.078442305	-0.078442305	-0.078442305	-0.078442305	-0.078442305	-0.078442305	-0.078442305	-0.078442305	-0.078442305	-0.078442305	-0.078442305	-0.078442305	-0.078442305	-0.078442305	-0.078442305	-0.078442305	-0.078442305	-0.078442305	-0.078442305	-0.078442305	-0.078442305	-0.078442305	-0.078442305	-0.078442305	-0.078442305	-0.078442305	-0.078442305	-0.078442305	-0.078442305	-0.078442305	-0.078442305	-0.078442305	-0.078442305	-0.078442305	-0.078442305	-0.078442305	-0.078442305	-0.078442305	-0.078442305	-0.078442305	-0.078442305
¸ßË¹°×ÔëÉù´¦Àí (6).mp3	-0.4795547	-0.4795547	-0.4795547	-0.4795547	-0.4795547	-0.4795547	-0.4795547	-0.4795547	-0.4795547	-0.4795547	-0.4795547	-0.4795547	-0.4795547	-0.4795547	-0.4795547	-0.4795547	-0.4795547	-0.4795547	-0.4795547	-0.4795547	-0.4795547	-0.4795547	-0.4795547	-0.4795547	-0.4795547	-0.4795547	-0.4795547	-0.4795547	-0.4795547	-0.4795547	-0.4795547	-0.4795547	-0.4795547	-0.4795547	-0.4795547	-0.4795547	-0.4795547	-0.4795547	-0.4795547	-0.4795547	-0.4795547	-0.4795547	-0.4795547	-0.4795547	-0.4795547	-0.4795547	-0.4795547	-0.4795547	-0.4795547
¸ßË¹°×ÔëÉù´¦Àí (7).mp3	-0.09424846	-0.09424846	-0.09424846	-0.09424846	-0.09424846	-0.09424846	-0.09424846	-0.09424846	-0.09424846	-0.09424846	-0.09424846	-0.09424846	-0.09424846	-0.09424846	-0.09424846	-0.09424846	-0.09424846	-0.09424846	-0.09424846	-0.09424846	-0.09424846	-0.09424846	-0.09424846	-0.09424846	-0.09424846	-0.09424846	-0.09424846	-0.09424846	-0.09424846	-0.09424846	-0.09424846	-0.09424846	-0.09424846	-0.09424846	-0.09424846	-0.09424846	-0.09424846	-0.09424846	-0.09424846	-0.09424846	-0.09424846	-0.09424846	-0.09424846	-0.09424846	-0.09424846	-0.09424846	-0.09424846	-0.09424846	-0.09424846
¸ßË¹°×ÔëÉù´¦Àí (8).mp3	-0.093203776	-0.093203776	-0.093203776	-0.093203776	-0.093203776	-0.093203776	-0.093203776	-0.093203776	-0.093203776	-0.093203776	-0.093203776	-0.093203776	-0.093203776	-0.093203776	-0.093203776	-0.093203776	-0.093203776	-0.093203776	-0.093203776	-0.093203776	-0.093203776	-0.093203776	-0.093203776	-0.093203776	-0.093203776	-0.093203776	-0.093203776	-0.093203776	-0.093203776	-0.093203776	-0.093203776	-0.093203776	-0.093203776	-0.093203776	-0.093203776	-0.093203776	-0.093203776	-0.093203776	-0.093203776	-0.093203776	-0.093203776	-0.093203776	-0.093203776	-0.093203776	-0.093203776	-0.093203776	-0.093203776	-0.093203776	-0.093203776
¸ßË¹°×ÔëÉù´¦Àí (9).mp3	-0.14573346	-0.14573346	-0.14573346	-0.14573346	-0.14573346	-0.14573346	-0.14573346	-0.14573346	-0.14573346	-0.14573346	-0.14573346	-0.14573346	-0.14573346	-0.14573346	-0.14573346	-0.14573346	-0.14573346	-0.14573346	-0.14573346	-0.14573346	-0.14573346	-0.14573346	-0.14573346	-0.14573346	-0.14573346	-0.14573346	-0.14573346	-0.14573346	-0.14573346	-0.14573346	-0.14573346	-0.14573346	-0.14573346	-0.14573346	-0.14573346	-0.14573346	-0.14573346	-0.14573346	-0.14573346	-0.14573346	-0.14573346	-0.14573346	-0.14573346	-0.14573346	-0.14573346	-0.14573346	-0.14573346	-0.14573346	-0.14573346
¸ßË¹°×ÔëÉù´¦Àí (10).mp3	-0.2265185	-0.2265185	-0.2265185	-0.2265185	-0.2265185	-0.2265185	-0.2265185	-0.2265185	-0.2265185	-0.2265185	-0.2265185	-0.2265185	-0.2265185	-0.2265185	-0.2265185	-0.2265185	-0.2265185	-0.2265185	-0.2265185	-0.2265185	-0.2265185	-0.2265185	-0.2265185	-0.2265185	-0.2265185	-0.2265185	-0.2265185	-0.2265185	-0.2265185	-0.2265185	-0.2265185	-0.2265185	-0.2265185	-0.2265185	-0.2265185	-0.2265185	-0.2265185	-0.2265185	-0.2265185	-0.2265185	-0.2265185	-0.2265185	-0.2265185	-0.2265185	-0.2265185	-0.2265185	-0.2265185	-0.2265185	-0.2265185
¸ßË¹°×ÔëÉù´¦Àí (11).mp3	-0.17813815	-0.17813815	-0.17813815	-0.17813815	-0.17813815	-0.17813815	-0.17813815	-0.17813815	-0.17813815	-0.17813815	-0.17813815	-0.17813815	-0.17813815	-0.17813815	-0.17813815	-0.17813815	-0.17813815	-0.17813815	-0.17813815	-0.17813815	-0.17813815	-0.17813815	-0.17813815	-0.17813815	-0.17813815	-0.17813815	-0.17813815	-0.17813815	-0.17813815	-0.17813815	-0.17813815	-0.17813815	-0.17813815	-0.17813815	-0.17813815	-0.17813815	-0.17813815	-0.17813815	-0.17813815	-0.17813815	-0.17813815	-0.17813815	-0.17813815	-0.17813815	-0.17813815	-0.17813815	-0.17813815	-0.17813815	-0.17813815
¸ßË¹°×ÔëÉù´¦Àí (12).mp3	-0.18793175	-0.18793175	-0.18793175	-0.18793175	-0.18793175	-0.18793175	-0.18793175	-0.18793175	-0.18793175	-0.18793175	-0.18793175	-0.18793175	-0.18793175	-0.18793175	-0.18793175	-0.18793175	-0.18793175	-0.18793175	-0.18793175	-0.18793175	-0.18793175	-0.18793175	-0.18793175	-0.18793175	-0.18793175	-0.18793175	-0.18793175	-0.18793175	-0.18793175	-0.18793175	-0.18793175	-0.18793175	-0.18793175	-0.18793175	-0.18793175	-0.18793175	-0.18793175	-0.18793175	-0.18793175	-0.18793175	-0.18793175	-0.18793175	-0.18793175	-0.18793175	-0.18793175	-0.18793175	-0.18793175	-0.18793175	-0.18793175
¸ßË¹°×ÔëÉù´¦Àí (13).mp3	-0.2540928	-0.2540928	-0.2540928	-0.2540928	-0.2540928	-0.2540928	-0.2540928	-0.2540928	-0.2540928	-0.2540928	-0.2540928	-0.2540928	-0.2540928	-0.2540928	-0.2540928	-0.2540928	-0.2540928	-0.2540928	-0.2540928	-0.2540928	-0.2540928	-0.2540928	-0.2540928	-0.2540928	-0.2540928	-0.2540928	-0.2540928	-0.2540928	-0.2540928	-0.2540928	-0.2540928	-0.2540928	-0.2540928	-0.2540928	-0.2540928	-0.2540928	-0.2540928	-0.2540928	-0.2540928	-0.2540928	-0.2540928	-0.2540928	-0.2540928	-0.2540928	-0.2540928	-0.2540928	-0.2540928	-0.2540928	-0.2540928
¸ßË¹°×ÔëÉù´¦Àí (14).mp3	-0.4044386	-0.4044386	-0.4044386	-0.4044386	-0.4044386	-0.4044386	-0.4044386	-0.4044386	-0.4044386	-0.4044386	-0.4044386	-0.4044386	-0.4044386	-0.4044386	-0.4044386	-0.4044386	-0.4044386	-0.4044386	-0.4044386	-0.4044386	-0.4044386	-0.4044386	-0.4044386	-0.4044386	-0.4044386	-0.4044386	-0.4044386	-0.4044386	-0.4044386	-0.4044386	-0.4044386	-0.4044386	-0.4044386	-0.4044386	-0.4044386	-0.4044386	-0.4044386	-0.4044386	-0.4044386	-0.4044386	-0.4044386	-0.4044386	-0.4044386	-0.4044386	-0.4044386	-0.4044386	-0.4044386	-0.4044386	-0.4044386
¸ßË¹°×ÔëÉù´¦Àí (15).mp3	-0.11758715	-0.11758715	-0.11758715	-0.11758715	-0.11758715	-0.11758715	-0.11758715	-0.11758715	-0.11758715	-0.11758715	-0.11758715	-0.11758715	-0.11758715	-0.11758715	-0.11758715	-0.11758715	-0.11758715	-0.11758715	-0.11758715	-0.11758715	-0.11758715	-0.11758715	-0.11758715	-0.11758715	-0.11758715	-0.11758715	-0.11758715	-0.11758715	-0.11758715	-0.11758715	-0.11758715	-0.11758715	-0.11758715	-0.11758715	-0.11758715	-0.11758715	-0.11758715	-0.11758715	-0.11758715	-0.11758715	-0.11758715	-0.11758715	-0.11758715	-0.11758715	-0.11758715	-0.11758715	-0.11758715	-0.11758715	-0.11758715
¸ßË¹°×ÔëÉù´¦Àí (16).mp3	-0.094416544	-0.094416544	-0.094416544	-0.094416544	-0.094416544	-0.094416544	-0.094416544	-0.094416544	-0.094416544	-0.094416544	-0.094416544	-0.094416544	-0.094416544	-0.094416544	-0.094416544	-0.094416544	-0.094416544	-0.094416544	-0.094416544	-0.094416544	-0.094416544	-0.094416544	-0.094416544	-0.094416544	-0.094416544	-0.094416544	-0.094416544	-0.094416544	-0.094416544	-0.094416544	-0.094416544	-0.094416544	-0.094416544	-0.094416544	-0.094416544	-0.094416544	-0.094416544	-0.094416544	-0.094416544	-0.094416544	-0.094416544	-0.094416544	-0.094416544	-0.094416544	-0.094416544	-0.094416544	-0.094416544	-0.094416544	-0.094416544
¸ßË¹°×ÔëÉù´¦Àí (17).mp3	-0.35728276	-0.35728276	-0.35728276	-0.35728276	-0.35728276	-0.35728276	-0.35728276	-0.35728276	-0.35728276	-0.35728276	-0.35728276	-0.35728276	-0.35728276	-0.35728276	-0.35728276	-0.35728276	-0.35728276	-0.35728276	-0.35728276	-0.35728276	-0.35728276	-0.35728276	-0.35728276	-0.35728276	-0.35728276	-0.35728276	-0.35728276	-0.35728276	-0.35728276	-0.35728276	-0.35728276	-0.35728276	-0.35728276	-0.35728276	-0.35728276	-0.35728276	-0.35728276	-0.35728276	-0.35728276	-0.35728276	-0.35728276	-0.35728276	-0.35728276	-0.35728276	-0.35728276	-0.35728276	-0.35728276	-0.35728276	-0.35728276
¸ßË¹°×ÔëÉù´¦Àí (18).mp3	-0.06497334	-0.06497334	-0.06497334	-0.06497334	-0.06497334	-0.06497334	-0.06497334	-0.06497334	-0.06497334	-0.06497334	-0.06497334	-0.06497334	-0.06497334	-0.06497334	-0.06497334	-0.06497334	-0.06497334	-0.06497334	-0.06497334	-0.06497334	-0.06497334	-0.06497334	-0.06497334	-0.06497334	-0.06497334	-0.06497334	-0.06497334	-0.06497334	-0.06497334	-0.06497334	-0.06497334	-0.06497334	-0.06497334	-0.06497334	-0.06497334	-0.06497334	-0.06497334	-0.06497334	-0.06497334	-0.06497334	-0.06497334	-0.06497334	-0.06497334	-0.06497334	-0.06497334	-0.06497334	-0.06497334	-0.06497334	-0.06497334
¸ßË¹°×ÔëÉù´¦Àí (19).mp3	-0.10639815	-0.10639815	-0.10639815	-0.10639815	-0.10639815	-0.10639815	-0.10639815	-0.10639815	-0.10639815	-0.10639815	-0.10639815	-0.10639815	-0.10639815	-0.10639815	-0.10639815	-0.10639815	-0.10639815	-0.10639815	-0.10639815	-0.10639815	-0.10639815	-0.10639815	-0.10639815	-0.10639815	-0.10639815	-0.10639815	-0.10639815	-0.10639815	-0.10639815	-0.10639815	-0.10639815	-0.10639815	-0.10639815	-0.10639815	-0.10639815	-0.10639815	-0.10639815	-0.10639815	-0.10639815	-0.10639815	-0.10639815	-0.10639815	-0.10639815	-0.10639815	-0.10639815	-0.10639815	-0.10639815	-0.10639815	-0.10639815
¸ßË¹°×ÔëÉù´¦Àí (20).mp3	0.06909074	0.06909074	0.06909074	0.06909074	0.06909074	0.06909074	0.06909074	0.06909074	0.06909074	0.06909074	0.06909074	0.06909074	0.06909074	0.06909074	0.06909074	0.06909074	0.06909074	0.06909074	0.06909074	0.06909074	0.06909074	0.06909074	0.06909074	0.06909074	0.06909074	0.06909074	0.06909074	0.06909074	0.06909074	0.06909074	0.06909074	0.06909074	0.06909074	0.06909074	0.06909074	0.06909074	0.06909074	0.06909074	0.06909074	0.06909074	0.06909074	0.06909074	0.06909074	0.06909074	0.06909074	0.06909074	0.06909074	0.06909074	0.06909074
¸ßË¹°×ÔëÉù´¦Àí (21).mp3	-0.3160479	-0.3160479	-0.3160479	-0.3160479	-0.3160479	-0.3160479	-0.3160479	-0.3160479	-0.3160479	-0.3160479	-0.3160479	-0.3160479	-0.3160479	-0.3160479	-0.3160479	-0.3160479	-0.3160479	-0.3160479	-0.3160479	-0.3160479	-0.3160479	-0.3160479	-0.3160479	-0.3160479	-0.3160479	-0.3160479	-0.3160479	-0.3160479	-0.3160479	-0.3160479	-0.3160479	-0.3160479	-0.3160479	-0.3160479	-0.3160479	-0.3160479	-0.3160479	-0.3160479	-0.3160479	-0.3160479	-0.3160479	-0.3160479	-0.3160479	-0.3160479	-0.3160479	-0.3160479	-0.3160479	-0.3160479	-0.3160479
¸ßË¹°×ÔëÉù´¦Àí (22).mp3	0.07004416	0.07004416	0.07004416	0.07004416	0.07004416	0.07004416	0.07004416	0.07004416	0.07004416	0.07004416	0.07004416	0.07004416	0.07004416	0.07004416	0.07004416	0.07004416	0.07004416	0.07004416	0.07004416	0.07004416	0.07004416	0.07004416	0.07004416	0.07004416	0.07004416	0.07004416	0.07004416	0.07004416	0.07004416	0.07004416	0.07004416	0.07004416	0.07004416	0.07004416	0.07004416	0.07004416	0.07004416	0.07004416	0.07004416	0.07004416	0.07004416	0.07004416	0.07004416	0.07004416	0.07004416	0.07004416	0.07004416	0.07004416	0.07004416
¸ßË¹°×ÔëÉù´¦Àí (23).mp3	-0.27736944	-0.27736944	-0.27736944	-0.27736944	-0.27736944	-0.27736944	-0.27736944	-0.27736944	-0.27736944	-0.27736944	-0.27736944	-0.27736944	-0.27736944	-0.27736944	-0.27736944	-0.27736944	-0.27736944	-0.27736944	-0.27736944	-0.27736944	-0.27736944	-0.27736944	-0.27736944	-0.27736944	-0.27736944	-0.27736944	-0.27736944	-0.27736944	-0.27736944	-0.27736944	-0.27736944	-0.27736944	-0.27736944	-0.27736944	-0.27736944	-0.27736944	-0.27736944	-0.27736944	-0.27736944	-0.27736944	-0.27736944	-0.27736944	-0.27736944	-0.27736944	-0.27736944	-0.27736944	-0.27736944	-0.27736944	-0.27736944
¸ßË¹°×ÔëÉù´¦Àí (24).mp3	-0.10023987	-0.10023987	-0.10023987	-0.10023987	-0.10023987	-0.10023987	-0.10023987	-0.10023987	-0.10023987	-0.10023987	-0.10023987	-0.10023987	-0.10023987	-0.10023987	-0.10023987	-0.10023987	-0.10023987	-0.10023987	-0.10023987	-0.10023987	-0.10023987	-0.10023987	-0.10023987	-0.10023987	-0.10023987	-0.10023987	-0.10023987	-0.10023987	-0.10023987	-0.10023987	-0.10023987	-0.10023987	-0.10023987	-0.10023987	-0.10023987	-0.10023987	-0.10023987	-0.10023987	-0.10023987	-0.10023987	-0.10023987	-0.10023987	-0.10023987	-0.10023987	-0.10023987	-0.10023987	-0.10023987	-0.10023987	-0.10023987
¸ßË¹°×ÔëÉù´¦Àí (25).mp3	-0.33856767	-0.33856767	-0.33856767	-0.33856767	-0.33856767	-0.33856767	-0.33856767	-0.33856767	-0.33856767	-0.33856767	-0.33856767	-0.33856767	-0.33856767	-0.33856767	-0.33856767	-0.33856767	-0.33856767	-0.33856767	-0.33856767	-0.33856767	-0.33856767	-0.33856767	-0.33856767	-0.33856767	-0.33856767	-0.33856767	-0.33856767	-0.33856767	-0.33856767	-0.33856767	-0.33856767	-0.33856767	-0.33856767	-0.33856767	-0.33856767	-0.33856767	-0.33856767	-0.33856767	-0.33856767	-0.33856767	-0.33856767	-0.33856767	-0.33856767	-0.33856767	-0.33856767	-0.33856767	-0.33856767	-0.33856767	-0.33856767
¸ßË¹°×ÔëÉù´¦Àí (26).mp3	-0.32299507	-0.32299507	-0.32299507	-0.32299507	-0.32299507	-0.32299507	-0.32299507	-0.32299507	-0.32299507	-0.32299507	-0.32299507	-0.32299507	-0.32299507	-0.32299507	-0.32299507	-0.32299507	-0.32299507	-0.32299507	-0.32299507	-0.32299507	-0.32299507	-0.32299507	-0.32299507	-0.32299507	-0.32299507	-0.32299507	-0.32299507	-0.32299507	-0.32299507	-0.32299507	-0.32299507	-0.32299507	-0.32299507	-0.32299507	-0.32299507	-0.32299507	-0.32299507	-0.32299507	-0.32299507	-0.32299507	-0.32299507	-0.32299507	-0.32299507	-0.32299507	-0.32299507	-0.32299507	-0.32299507	-0.32299507	-0.32299507
¸ßË¹°×ÔëÉù´¦Àí (27).mp3	-0.2527241	-0.2527241	-0.2527241	-0.2527241	-0.2527241	-0.2527241	-0.2527241	-0.2527241	-0.2527241	-0.2527241	-0.2527241	-0.2527241	-0.2527241	-0.2527241	-0.2527241	-0.2527241	-0.2527241	-0.2527241	-0.2527241	-0.2527241	-0.2527241	-0.2527241	-0.2527241	-0.2527241	-0.2527241	-0.2527241	-0.2527241	-0.2527241	-0.2527241	-0.2527241	-0.2527241	-0.2527241	-0.2527241	-0.2527241	-0.2527241	-0.2527241	-0.2527241	-0.2527241	-0.2527241	-0.2527241	-0.2527241	-0.2527241	-0.2527241	-0.2527241	-0.2527241	-0.2527241	-0.2527241	-0.2527241	-0.2527241
¸ßË¹°×ÔëÉù´¦Àí (28).mp3	-0.2063947	-0.2063947	-0.2063947	-0.2063947	-0.2063947	-0.2063947	-0.2063947	-0.2063947	-0.2063947	-0.2063947	-0.2063947	-0.2063947	-0.2063947	-0.2063947	-0.2063947	-0.2063947	-0.2063947	-0.2063947	-0.2063947	-0.2063947	-0.2063947	-0.2063947	-0.2063947	-0.2063947	-0.2063947	-0.2063947	-0.2063947	-0.2063947	-0.2063947	-0.2063947	-0.2063947	-0.2063947	-0.2063947	-0.2063947	-0.2063947	-0.2063947	-0.2063947	-0.2063947	-0.2063947	-0.2063947	-0.2063947	-0.2063947	-0.2063947	-0.2063947	-0.2063947	-0.2063947	-0.2063947	-0.2063947	-0.2063947
¸ßË¹°×ÔëÉù´¦Àí (29).mp3	-0.19308373	-0.19308373	-0.19308373	-0.19308373	-0.19308373	-0.19308373	-0.19308373	-0.19308373	-0.19308373	-0.19308373	-0.19308373	-0.19308373	-0.19308373	-0.19308373	-0.19308373	-0.19308373	-0.19308373	-0.19308373	-0.19308373	-0.19308373	-0.19308373	-0.19308373	-0.19308373	-0.19308373	-0.19308373	-0.19308373	-0.19308373	-0.19308373	-0.19308373	-0.19308373	-0.19308373	-0.19308373	-0.19308373	-0.19308373	-0.19308373	-0.19308373	-0.19308373	-0.19308373	-0.19308373	-0.19308373	-0.19308373	-0.19308373	-0.19308373	-0.19308373	-0.19308373	-0.19308373	-0.19308373	-0.19308373	-0.19308373
¸ßË¹°×ÔëÉù´¦Àí (30).mp3	-0.13727792	-0.13727792	-0.13727792	-0.13727792	-0.13727792	-0.13727792	-0.13727792	-0.13727792	-0.13727792	-0.13727792	-0.13727792	-0.13727792	-0.13727792	-0.13727792	-0.13727792	-0.13727792	-0.13727792	-0.13727792	-0.13727792	-0.13727792	-0.13727792	-0.13727792	-0.13727792	-0.13727792	-0.13727792	-0.13727792	-0.13727792	-0.13727792	-0.13727792	-0.13727792	-0.13727792	-0.13727792	-0.13727792	-0.13727792	-0.13727792	-0.13727792	-0.13727792	-0.13727792	-0.13727792	-0.13727792	-0.13727792	-0.13727792	-0.13727792	-0.13727792	-0.13727792	-0.13727792	-0.13727792	-0.13727792	-0.13727792
¸ßË¹°×ÔëÉù´¦Àí (31).mp3	-0.40915728	-0.40915728	-0.40915728	-0.40915728	-0.40915728	-0.40915728	-0.40915728	-0.40915728	-0.40915728	-0.40915728	-0.40915728	-0.40915728	-0.40915728	-0.40915728	-0.40915728	-0.40915728	-0.40915728	-0.40915728	-0.40915728	-0.40915728	-0.40915728	-0.40915728	-0.40915728	-0.40915728	-0.40915728	-0.40915728	-0.40915728	-0.40915728	-0.40915728	-0.40915728	-0.40915728	-0.40915728	-0.40915728	-0.40915728	-0.40915728	-0.40915728	-0.40915728	-0.40915728	-0.40915728	-0.40915728	-0.40915728	-0.40915728	-0.40915728	-0.40915728	-0.40915728	-0.40915728	-0.40915728	-0.40915728	-0.40915728
¸ßË¹°×ÔëÉù´¦Àí (32).mp3	-0.14437021	-0.14437021	-0.14437021	-0.14437021	-0.14437021	-0.14437021	-0.14437021	-0.14437021	-0.14437021	-0.14437021	-0.14437021	-0.14437021	-0.14437021	-0.14437021	-0.14437021	-0.14437021	-0.14437021	-0.14437021	-0.14437021	-0.14437021	-0.14437021	-0.14437021	-0.14437021	-0.14437021	-0.14437021	-0.14437021	-0.14437021	-0.14437021	-0.14437021	-0.14437021	-0.14437021	-0.14437021	-0.14437021	-0.14437021	-0.14437021	-0.14437021	-0.14437021	-0.14437021	-0.14437021	-0.14437021	-0.14437021	-0.14437021	-0.14437021	-0.14437021	-0.14437021	-0.14437021	-0.14437021	-0.14437021	-0.14437021
¸ßË¹°×ÔëÉù´¦Àí (33).mp3	-0.031638935	-0.031638935	-0.031638935	-0.031638935	-0.031638935	-0.031638935	-0.031638935	-0.031638935	-0.031638935	-0.031638935	-0.031638935	-0.031638935	-0.031638935	-0.031638935	-0.031638935	-0.031638935	-0.031638935	-0.031638935	-0.031638935	-0.031638935	-0.031638935	-0.031638935	-0.031638935	-0.031638935	-0.031638935	-0.031638935	-0.031638935	-0.031638935	-0.031638935	-0.031638935	-0.031638935	-0.031638935	-0.031638935	-0.031638935	-0.031638935	-0.031638935	-0.031638935	-0.031638935	-0.031638935	-0.031638935	-0.031638935	-0.031638935	-0.031638935	-0.031638935	-0.031638935	-0.031638935	-0.031638935	-0.031638935	-0.031638935
¸ßË¹°×ÔëÉù´¦Àí (34).mp3	-0.028108329	-0.028108329	-0.028108329	-0.028108329	-0.028108329	-0.028108329	-0.028108329	-0.028108329	-0.028108329	-0.028108329	-0.028108329	-0.028108329	-0.028108329	-0.028108329	-0.028108329	-0.028108329	-0.028108329	-0.028108329	-0.028108329	-0.028108329	-0.028108329	-0.028108329	-0.028108329	-0.028108329	-0.028108329	-0.028108329	-0.028108329	-0.028108329	-0.028108329	-0.028108329	-0.028108329	-0.028108329	-0.028108329	-0.028108329	-0.028108329	-0.028108329	-0.028108329	-0.028108329	-0.028108329	-0.028108329	-0.028108329	-0.028108329	-0.028108329	-0.028108329	-0.028108329	-0.028108329	-0.028108329	-0.028108329	-0.028108329
¸ßË¹°×ÔëÉù´¦Àí (35).mp3	-0.12628318	-0.12628318	-0.12628318	-0.12628318	-0.12628318	-0.12628318	-0.12628318	-0.12628318	-0.12628318	-0.12628318	-0.12628318	-0.12628318	-0.12628318	-0.12628318	-0.12628318	-0.12628318	-0.12628318	-0.12628318	-0.12628318	-0.12628318	-0.12628318	-0.12628318	-0.12628318	-0.12628318	-0.12628318	-0.12628318	-0.12628318	-0.12628318	-0.12628318	-0.12628318	-0.12628318	-0.12628318	-0.12628318	-0.12628318	-0.12628318	-0.12628318	-0.12628318	-0.12628318	-0.12628318	-0.12628318	-0.12628318	-0.12628318	-0.12628318	-0.12628318	-0.12628318	-0.12628318	-0.12628318	-0.12628318	-0.12628318
¸ßË¹°×ÔëÉù´¦Àí (36).mp3	-0.13344458	-0.13344458	-0.13344458	-0.13344458	-0.13344458	-0.13344458	-0.13344458	-0.13344458	-0.13344458	-0.13344458	-0.13344458	-0.13344458	-0.13344458	-0.13344458	-0.13344458	-0.13344458	-0.13344458	-0.13344458	-0.13344458	-0.13344458	-0.13344458	-0.13344458	-0.13344458	-0.13344458	-0.13344458	-0.13344458	-0.13344458	-0.13344458	-0.13344458	-0.13344458	-0.13344458	-0.13344458	-0.13344458	-0.13344458	-0.13344458	-0.13344458	-0.13344458	-0.13344458	-0.13344458	-0.13344458	-0.13344458	-0.13344458	-0.13344458	-0.13344458	-0.13344458	-0.13344458	-0.13344458	-0.13344458	-0.13344458
¸ßË¹°×ÔëÉù´¦Àí (37).mp3	-0.081431404	-0.081431404	-0.081431404	-0.081431404	-0.081431404	-0.081431404	-0.081431404	-0.081431404	-0.081431404	-0.081431404	-0.081431404	-0.081431404	-0.081431404	-0.081431404	-0.081431404	-0.081431404	-0.081431404	-0.081431404	-0.081431404	-0.081431404	-0.081431404	-0.081431404	-0.081431404	-0.081431404	-0.081431404	-0.081431404	-0.081431404	-0.081431404	-0.081431404	-0.081431404	-0.081431404	-0.081431404	-0.081431404	-0.081431404	-0.081431404	-0.081431404	-0.081431404	-0.081431404	-0.081431404	-0.081431404	-0.081431404	-0.081431404	-0.081431404	-0.081431404	-0.081431404	-0.081431404	-0.081431404	-0.081431404	-0.081431404
¸ßË¹°×ÔëÉù´¦Àí (38).mp3	-0.023336068	-0.023336068	-0.023336068	-0.023336068	-0.023336068	-0.023336068	-0.023336068	-0.023336068	-0.023336068	-0.023336068	-0.023336068	-0.023336068	-0.023336068	-0.023336068	-0.023336068	-0.023336068	-0.023336068	-0.023336068	-0.023336068	-0.023336068	-0.023336068	-0.023336068	-0.023336068	-0.023336068	-0.023336068	-0.023336068	-0.023336068	-0.023336068	-0.023336068	-0.023336068	-0.023336068	-0.023336068	-0.023336068	-0.023336068	-0.023336068	-0.023336068	-0.023336068	-0.023336068	-0.023336068	-0.023336068	-0.023336068	-0.023336068	-0.023336068	-0.023336068	-0.023336068	-0.023336068	-0.023336068	-0.023336068	-0.023336068
¸ßË¹°×ÔëÉù´¦Àí (39).mp3	-0.075486585	-0.075486585	-0.075486585	-0.075486585	-0.075486585	-0.075486585	-0.075486585	-0.075486585	-0.075486585	-0.075486585	-0.075486585	-0.075486585	-0.075486585	-0.075486585	-0.075486585	-0.075486585	-0.075486585	-0.075486585	-0.075486585	-0.075486585	-0.075486585	-0.075486585	-0.075486585	-0.075486585	-0.075486585	-0.075486585	-0.075486585	-0.075486585	-0.075486585	-0.075486585	-0.075486585	-0.075486585	-0.075486585	-0.075486585	-0.075486585	-0.075486585	-0.075486585	-0.075486585	-0.075486585	-0.075486585	-0.075486585	-0.075486585	-0.075486585	-0.075486585	-0.075486585	-0.075486585	-0.075486585	-0.075486585	-0.075486585
¸ßË¹°×ÔëÉù´¦Àí (40).mp3	-0.1764457	-0.1764457	-0.1764457	-0.1764457	-0.1764457	-0.1764457	-0.1764457	-0.1764457	-0.1764457	-0.1764457	-0.1764457	-0.1764457	-0.1764457	-0.1764457	-0.1764457	-0.1764457	-0.1764457	-0.1764457	-0.1764457	-0.1764457	-0.1764457	-0.1764457	-0.1764457	-0.1764457	-0.1764457	-0.1764457	-0.1764457	-0.1764457	-0.1764457	-0.1764457	-0.1764457	-0.1764457	-0.1764457	-0.1764457	-0.1764457	-0.1764457	-0.1764457	-0.1764457	-0.1764457	-0.1764457	-0.1764457	-0.1764457	-0.1764457	-0.1764457	-0.1764457	-0.1764457	-0.1764457	-0.1764457	-0.1764457
¸ßË¹°×ÔëÉù´¦Àí (41).mp3	-0.16335006	-0.16335006	-0.16335006	-0.16335006	-0.16335006	-0.16335006	-0.16335006	-0.16335006	-0.16335006	-0.16335006	-0.16335006	-0.16335006	-0.16335006	-0.16335006	-0.16335006	-0.16335006	-0.16335006	-0.16335006	-0.16335006	-0.16335006	-0.16335006	-0.16335006	-0.16335006	-0.16335006	-0.16335006	-0.16335006	-0.16335006	-0.16335006	-0.16335006	-0.16335006	-0.16335006	-0.16335006	-0.16335006	-0.16335006	-0.16335006	-0.16335006	-0.16335006	-0.16335006	-0.16335006	-0.16335006	-0.16335006	-0.16335006	-0.16335006	-0.16335006	-0.16335006	-0.16335006	-0.16335006	-0.16335006	-0.16335006
¸ßË¹°×ÔëÉù´¦Àí (42).mp3	-0.11611363	-0.11611363	-0.11611363	-0.11611363	-0.11611363	-0.11611363	-0.11611363	-0.11611363	-0.11611363	-0.11611363	-0.11611363	-0.11611363	-0.11611363	-0.11611363	-0.11611363	-0.11611363	-0.11611363	-0.11611363	-0.11611363	-0.11611363	-0.11611363	-0.11611363	-0.11611363	-0.11611363	-0.11611363	-0.11611363	-0.11611363	-0.11611363	-0.11611363	-0.11611363	-0.11611363	-0.11611363	-0.11611363	-0.11611363	-0.11611363	-0.11611363	-0.11611363	-0.11611363	-0.11611363	-0.11611363	-0.11611363	-0.11611363	-0.11611363	-0.11611363	-0.11611363	-0.11611363	-0.11611363	-0.11611363	-0.11611363
¸ßË¹°×ÔëÉù´¦Àí (43).mp3	-0.047689036	-0.047689036	-0.047689036	-0.047689036	-0.047689036	-0.047689036	-0.047689036	-0.047689036	-0.047689036	-0.047689036	-0.047689036	-0.047689036	-0.047689036	-0.047689036	-0.047689036	-0.047689036	-0.047689036	-0.047689036	-0.047689036	-0.047689036	-0.047689036	-0.047689036	-0.047689036	-0.047689036	-0.047689036	-0.047689036	-0.047689036	-0.047689036	-0.047689036	-0.047689036	-0.047689036	-0.047689036	-0.047689036	-0.047689036	-0.047689036	-0.047689036	-0.047689036	-0.047689036	-0.047689036	-0.047689036	-0.047689036	-0.047689036	-0.047689036	-0.047689036	-0.047689036	-0.047689036	-0.047689036	-0.047689036	-0.047689036
¸ßË¹°×ÔëÉù´¦Àí (44).mp3	-0.043926574	-0.043926574	-0.043926574	-0.043926574	-0.043926574	-0.043926574	-0.043926574	-0.043926574	-0.043926574	-0.043926574	-0.043926574	-0.043926574	-0.043926574	-0.043926574	-0.043926574	-0.043926574	-0.043926574	-0.043926574	-0.043926574	-0.043926574	-0.043926574	-0.043926574	-0.043926574	-0.043926574	-0.043926574	-0.043926574	-0.043926574	-0.043926574	-0.043926574	-0.043926574	-0.043926574	-0.043926574	-0.043926574	-0.043926574	-0.043926574	-0.043926574	-0.043926574	-0.043926574	-0.043926574	-0.043926574	-0.043926574	-0.043926574	-0.043926574	-0.043926574	-0.043926574	-0.043926574	-0.043926574	-0.043926574	-0.043926574
¸ßË¹°×ÔëÉù´¦Àí (45).mp3	-0.061530784	-0.061530784	-0.061530784	-0.061530784	-0.061530784	-0.061530784	-0.061530784	-0.061530784	-0.061530784	-0.061530784	-0.061530784	-0.061530784	-0.061530784	-0.061530784	-0.061530784	-0.061530784	-0.061530784	-0.061530784	-0.061530784	-0.061530784	-0.061530784	-0.061530784	-0.061530784	-0.061530784	-0.061530784	-0.061530784	-0.061530784	-0.061530784	-0.061530784	-0.061530784	-0.061530784	-0.061530784	-0.061530784	-0.061530784	-0.061530784	-0.061530784	-0.061530784	-0.061530784	-0.061530784	-0.061530784	-0.061530784	-0.061530784	-0.061530784	-0.061530784	-0.061530784	-0.061530784	-0.061530784	-0.061530784	-0.061530784
¸ßË¹°×ÔëÉù´¦Àí (46).mp3	0.015301541	0.015301541	0.015301541	0.015301541	0.015301541	0.015301541	0.015301541	0.015301541	0.015301541	0.015301541	0.015301541	0.015301541	0.015301541	0.015301541	0.015301541	0.015301541	0.015301541	0.015301541	0.015301541	0.015301541	0.015301541	0.015301541	0.015301541	0.015301541	0.015301541	0.015301541	0.015301541	0.015301541	0.015301541	0.015301541	0.015301541	0.015301541	0.015301541	0.015301541	0.015301541	0.015301541	0.015301541	0.015301541	0.015301541	0.015301541	0.015301541	0.015301541	0.015301541	0.015301541	0.015301541	0.015301541	0.015301541	0.015301541	0.015301541
¸ßË¹°×ÔëÉù´¦Àí (47).mp3	-0.04369016	-0.04369016	-0.04369016	-0.04369016	-0.04369016	-0.04369016	-0.04369016	-0.04369016	-0.04369016	-0.04369016	-0.04369016	-0.04369016	-0.04369016	-0.04369016	-0.04369016	-0.04369016	-0.04369016	-0.04369016	-0.04369016	-0.04369016	-0.04369016	-0.04369016	-0.04369016	-0.04369016	-0.04369016	-0.04369016	-0.04369016	-0.04369016	-0.04369016	-0.04369016	-0.04369016	-0.04369016	-0.04369016	-0.04369016	-0.04369016	-0.04369016	-0.04369016	-0.04369016	-0.04369016	-0.04369016	-0.04369016	-0.04369016	-0.04369016	-0.04369016	-0.04369016	-0.04369016	-0.04369016	-0.04369016	-0.04369016
¸ßË¹°×ÔëÉù´¦Àí (48).mp3	-0.16687755	-0.16687755	-0.16687755	-0.16687755	-0.16687755	-0.16687755	-0.16687755	-0.16687755	-0.16687755	-0.16687755	-0.16687755	-0.16687755	-0.16687755	-0.16687755	-0.16687755	-0.16687755	-0.16687755	-0.16687755	-0.16687755	-0.16687755	-0.16687755	-0.16687755	-0.16687755	-0.16687755	-0.16687755	-0.16687755	-0.16687755	-0.16687755	-0.16687755	-0.16687755	-0.16687755	-0.16687755	-0.16687755	-0.16687755	-0.16687755	-0.16687755	-0.16687755	-0.16687755	-0.16687755	-0.16687755	-0.16687755	-0.16687755	-0.16687755	-0.16687755	-0.16687755	-0.16687755	-0.16687755	-0.16687755	-0.16687755
¸ßË¹°×ÔëÉù´¦Àí (49).mp3	-0.1696692	-0.1696692	-0.1696692	-0.1696692	-0.1696692	-0.1696692	-0.1696692	-0.1696692	-0.1696692	-0.1696692	-0.1696692	-0.1696692	-0.1696692	-0.1696692	-0.1696692	-0.1696692	-0.1696692	-0.1696692	-0.1696692	-0.1696692	-0.1696692	-0.1696692	-0.1696692	-0.1696692	-0.1696692	-0.1696692	-0.1696692	-0.1696692	-0.1696692	-0.1696692	-0.1696692	-0.1696692	-0.1696692	-0.1696692	-0.1696692	-0.1696692	-0.1696692	-0.1696692	-0.1696692	-0.1696692	-0.1696692	-0.1696692	-0.1696692	-0.1696692	-0.1696692	-0.1696692	-0.1696692	-0.1696692	-0.1696692
¸ßË¹°×ÔëÉù´¦Àí (50).mp3	-0.3774643	-0.3774643	-0.3774643	-0.3774643	-0.3774643	-0.3774643	-0.3774643	-0.3774643	-0.3774643	-0.3774643	-0.3774643	-0.3774643	-0.3774643	-0.3774643	-0.3774643	-0.3774643	-0.3774643	-0.3774643	-0.3774643	-0.3774643	-0.3774643	-0.3774643	-0.3774643	-0.3774643	-0.3774643	-0.3774643	-0.3774643	-0.3774643	-0.3774643	-0.3774643	-0.3774643	-0.3774643	-0.3774643	-0.3774643	-0.3774643	-0.3774643	-0.3774643	-0.3774643	-0.3774643	-0.3774643	-0.3774643	-0.3774643	-0.3774643	-0.3774643	-0.3774643	-0.3774643	-0.3774643	-0.3774643	-0.3774643
¸ßË¹°×ÔëÉù´¦Àí (51).mp3	-0.15716638	-0.15716638	-0.15716638	-0.15716638	-0.15716638	-0.15716638	-0.15716638	-0.15716638	-0.15716638	-0.15716638	-0.15716638	-0.15716638	-0.15716638	-0.15716638	-0.15716638	-0.15716638	-0.15716638	-0.15716638	-0.15716638	-0.15716638	-0.15716638	-0.15716638	-0.15716638	-0.15716638	-0.15716638	-0.15716638	-0.15716638	-0.15716638	-0.15716638	-0.15716638	-0.15716638	-0.15716638	-0.15716638	-0.15716638	-0.15716638	-0.15716638	-0.15716638	-0.15716638	-0.15716638	-0.15716638	-0.15716638	-0.15716638	-0.15716638	-0.15716638	-0.15716638	-0.15716638	-0.15716638	-0.15716638	-0.15716638
¸ßË¹°×ÔëÉù´¦Àí (52).mp3	-0.14883085	-0.14883085	-0.14883085	-0.14883085	-0.14883085	-0.14883085	-0.14883085	-0.14883085	-0.14883085	-0.14883085	-0.14883085	-0.14883085	-0.14883085	-0.14883085	-0.14883085	-0.14883085	-0.14883085	-0.14883085	-0.14883085	-0.14883085	-0.14883085	-0.14883085	-0.14883085	-0.14883085	-0.14883085	-0.14883085	-0.14883085	-0.14883085	-0.14883085	-0.14883085	-0.14883085	-0.14883085	-0.14883085	-0.14883085	-0.14883085	-0.14883085	-0.14883085	-0.14883085	-0.14883085	-0.14883085	-0.14883085	-0.14883085	-0.14883085	-0.14883085	-0.14883085	-0.14883085	-0.14883085	-0.14883085	-0.14883085
¸ßË¹°×ÔëÉù´¦Àí (53).mp3	-0.1859098	-0.1859098	-0.1859098	-0.1859098	-0.1859098	-0.1859098	-0.1859098	-0.1859098	-0.1859098	-0.1859098	-0.1859098	-0.1859098	-0.1859098	-0.1859098	-0.1859098	-0.1859098	-0.1859098	-0.1859098	-0.1859098	-0.1859098	-0.1859098	-0.1859098	-0.1859098	-0.1859098	-0.1859098	-0.1859098	-0.1859098	-0.1859098	-0.1859098	-0.1859098	-0.1859098	-0.1859098	-0.1859098	-0.1859098	-0.1859098	-0.1859098	-0.1859098	-0.1859098	-0.1859098	-0.1859098	-0.1859098	-0.1859098	-0.1859098	-0.1859098	-0.1859098	-0.1859098	-0.1859098	-0.1859098	-0.1859098
¸ßË¹°×ÔëÉù´¦Àí (54).mp3	-0.40926862	-0.40926862	-0.40926862	-0.40926862	-0.40926862	-0.40926862	-0.40926862	-0.40926862	-0.40926862	-0.40926862	-0.40926862	-0.40926862	-0.40926862	-0.40926862	-0.40926862	-0.40926862	-0.40926862	-0.40926862	-0.40926862	-0.40926862	-0.40926862	-0.40926862	-0.40926862	-0.40926862	-0.40926862	-0.40926862	-0.40926862	-0.40926862	-0.40926862	-0.40926862	-0.40926862	-0.40926862	-0.40926862	-0.40926862	-0.40926862	-0.40926862	-0.40926862	-0.40926862	-0.40926862	-0.40926862	-0.40926862	-0.40926862	-0.40926862	-0.40926862	-0.40926862	-0.40926862	-0.40926862	-0.40926862	-0.40926862
¸ßË¹°×ÔëÉù´¦Àí (55).mp3	-0.08774434	-0.08774434	-0.08774434	-0.08774434	-0.08774434	-0.08774434	-0.08774434	-0.08774434	-0.08774434	-0.08774434	-0.08774434	-0.08774434	-0.08774434	-0.08774434	-0.08774434	-0.08774434	-0.08774434	-0.08774434	-0.08774434	-0.08774434	-0.08774434	-0.08774434	-0.08774434	-0.08774434	-0.08774434	-0.08774434	-0.08774434	-0.08774434	-0.08774434	-0.08774434	-0.08774434	-0.08774434	-0.08774434	-0.08774434	-0.08774434	-0.08774434	-0.08774434	-0.08774434	-0.08774434	-0.08774434	-0.08774434	-0.08774434	-0.08774434	-0.08774434	-0.08774434	-0.08774434	-0.08774434	-0.08774434	-0.08774434
¸ßË¹°×ÔëÉù´¦Àí (56).mp3	-0.17153291	-0.17153291	-0.17153291	-0.17153291	-0.17153291	-0.17153291	-0.17153291	-0.17153291	-0.17153291	-0.17153291	-0.17153291	-0.17153291	-0.17153291	-0.17153291	-0.17153291	-0.17153291	-0.17153291	-0.17153291	-0.17153291	-0.17153291	-0.17153291	-0.17153291	-0.17153291	-0.17153291	-0.17153291	-0.17153291	-0.17153291	-0.17153291	-0.17153291	-0.17153291	-0.17153291	-0.17153291	-0.17153291	-0.17153291	-0.17153291	-0.17153291	-0.17153291	-0.17153291	-0.17153291	-0.17153291	-0.17153291	-0.17153291	-0.17153291	-0.17153291	-0.17153291	-0.17153291	-0.17153291	-0.17153291	-0.17153291
¸ßË¹°×ÔëÉù´¦Àí (57).mp3	-0.19704513	-0.19704513	-0.19704513	-0.19704513	-0.19704513	-0.19704513	-0.19704513	-0.19704513	-0.19704513	-0.19704513	-0.19704513	-0.19704513	-0.19704513	-0.19704513	-0.19704513	-0.19704513	-0.19704513	-0.19704513	-0.19704513	-0.19704513	-0.19704513	-0.19704513	-0.19704513	-0.19704513	-0.19704513	-0.19704513	-0.19704513	-0.19704513	-0.19704513	-0.19704513	-0.19704513	-0.19704513	-0.19704513	-0.19704513	-0.19704513	-0.19704513	-0.19704513	-0.19704513	-0.19704513	-0.19704513	-0.19704513	-0.19704513	-0.19704513	-0.19704513	-0.19704513	-0.19704513	-0.19704513	-0.19704513	-0.19704513
¸ßË¹°×ÔëÉù´¦Àí (58).mp3	-0.18428127	-0.18428127	-0.18428127	-0.18428127	-0.18428127	-0.18428127	-0.18428127	-0.18428127	-0.18428127	-0.18428127	-0.18428127	-0.18428127	-0.18428127	-0.18428127	-0.18428127	-0.18428127	-0.18428127	-0.18428127	-0.18428127	-0.18428127	-0.18428127	-0.18428127	-0.18428127	-0.18428127	-0.18428127	-0.18428127	-0.18428127	-0.18428127	-0.18428127	-0.18428127	-0.18428127	-0.18428127	-0.18428127	-0.18428127	-0.18428127	-0.18428127	-0.18428127	-0.18428127	-0.18428127	-0.18428127	-0.18428127	-0.18428127	-0.18428127	-0.18428127	-0.18428127	-0.18428127	-0.18428127	-0.18428127	-0.18428127
¸ßË¹°×ÔëÉù´¦Àí (59).mp3	-0.20975862	-0.20975862	-0.20975862	-0.20975862	-0.20975862	-0.20975862	-0.20975862	-0.20975862	-0.20975862	-0.20975862	-0.20975862	-0.20975862	-0.20975862	-0.20975862	-0.20975862	-0.20975862	-0.20975862	-0.20975862	-0.20975862	-0.20975862	-0.20975862	-0.20975862	-0.20975862	-0.20975862	-0.20975862	-0.20975862	-0.20975862	-0.20975862	-0.20975862	-0.20975862	-0.20975862	-0.20975862	-0.20975862	-0.20975862	-0.20975862	-0.20975862	-0.20975862	-0.20975862	-0.20975862	-0.20975862	-0.20975862	-0.20975862	-0.20975862	-0.20975862	-0.20975862	-0.20975862	-0.20975862	-0.20975862	-0.20975862
¸ßË¹°×ÔëÉù´¦Àí (60).mp3	-0.1353591	-0.1353591	-0.1353591	-0.1353591	-0.1353591	-0.1353591	-0.1353591	-0.1353591	-0.1353591	-0.1353591	-0.1353591	-0.1353591	-0.1353591	-0.1353591	-0.1353591	-0.1353591	-0.1353591	-0.1353591	-0.1353591	-0.1353591	-0.1353591	-0.1353591	-0.1353591	-0.1353591	-0.1353591	-0.1353591	-0.1353591	-0.1353591	-0.1353591	-0.1353591	-0.1353591	-0.1353591	-0.1353591	-0.1353591	-0.1353591	-0.1353591	-0.1353591	-0.1353591	-0.1353591	-0.1353591	-0.1353591	-0.1353591	-0.1353591	-0.1353591	-0.1353591	-0.1353591	-0.1353591	-0.1353591	-0.1353591
¸ßË¹°×ÔëÉù´¦Àí (61).mp3	-0.1374404	-0.1374404	-0.1374404	-0.1374404	-0.1374404	-0.1374404	-0.1374404	-0.1374404	-0.1374404	-0.1374404	-0.1374404	-0.1374404	-0.1374404	-0.1374404	-0.1374404	-0.1374404	-0.1374404	-0.1374404	-0.1374404	-0.1374404	-0.1374404	-0.1374404	-0.1374404	-0.1374404	-0.1374404	-0.1374404	-0.1374404	-0.1374404	-0.1374404	-0.1374404	-0.1374404	-0.1374404	-0.1374404	-0.1374404	-0.1374404	-0.1374404	-0.1374404	-0.1374404	-0.1374404	-0.1374404	-0.1374404	-0.1374404	-0.1374404	-0.1374404	-0.1374404	-0.1374404	-0.1374404	-0.1374404	-0.1374404
¸ßË¹°×ÔëÉù´¦Àí (62).mp3	-0.10453062	-0.10453062	-0.10453062	-0.10453062	-0.10453062	-0.10453062	-0.10453062	-0.10453062	-0.10453062	-0.10453062	-0.10453062	-0.10453062	-0.10453062	-0.10453062	-0.10453062	-0.10453062	-0.10453062	-0.10453062	-0.10453062	-0.10453062	-0.10453062	-0.10453062	-0.10453062	-0.10453062	-0.10453062	-0.10453062	-0.10453062	-0.10453062	-0.10453062	-0.10453062	-0.10453062	-0.10453062	-0.10453062	-0.10453062	-0.10453062	-0.10453062	-0.10453062	-0.10453062	-0.10453062	-0.10453062	-0.10453062	-0.10453062	-0.10453062	-0.10453062	-0.10453062	-0.10453062	-0.10453062	-0.10453062	-0.10453062
¸ßË¹°×ÔëÉù´¦Àí (63).mp3	-0.10130021	-0.10130021	-0.10130021	-0.10130021	-0.10130021	-0.10130021	-0.10130021	-0.10130021	-0.10130021	-0.10130021	-0.10130021	-0.10130021	-0.10130021	-0.10130021	-0.10130021	-0.10130021	-0.10130021	-0.10130021	-0.10130021	-0.10130021	-0.10130021	-0.10130021	-0.10130021	-0.10130021	-0.10130021	-0.10130021	-0.10130021	-0.10130021	-0.10130021	-0.10130021	-0.10130021	-0.10130021	-0.10130021	-0.10130021	-0.10130021	-0.10130021	-0.10130021	-0.10130021	-0.10130021	-0.10130021	-0.10130021	-0.10130021	-0.10130021	-0.10130021	-0.10130021	-0.10130021	-0.10130021	-0.10130021	-0.10130021
¸ßË¹°×ÔëÉù´¦Àí (64).mp3	-0.10740422	-0.10740422	-0.10740422	-0.10740422	-0.10740422	-0.10740422	-0.10740422	-0.10740422	-0.10740422	-0.10740422	-0.10740422	-0.10740422	-0.10740422	-0.10740422	-0.10740422	-0.10740422	-0.10740422	-0.10740422	-0.10740422	-0.10740422	-0.10740422	-0.10740422	-0.10740422	-0.10740422	-0.10740422	-0.10740422	-0.10740422	-0.10740422	-0.10740422	-0.10740422	-0.10740422	-0.10740422	-0.10740422	-0.10740422	-0.10740422	-0.10740422	-0.10740422	-0.10740422	-0.10740422	-0.10740422	-0.10740422	-0.10740422	-0.10740422	-0.10740422	-0.10740422	-0.10740422	-0.10740422	-0.10740422	-0.10740422
¸ßË¹°×ÔëÉù´¦Àí (65).mp3	-0.22006436	-0.22006436	-0.22006436	-0.22006436	-0.22006436	-0.22006436	-0.22006436	-0.22006436	-0.22006436	-0.22006436	-0.22006436	-0.22006436	-0.22006436	-0.22006436	-0.22006436	-0.22006436	-0.22006436	-0.22006436	-0.22006436	-0.22006436	-0.22006436	-0.22006436	-0.22006436	-0.22006436	-0.22006436	-0.22006436	-0.22006436	-0.22006436	-0.22006436	-0.22006436	-0.22006436	-0.22006436	-0.22006436	-0.22006436	-0.22006436	-0.22006436	-0.22006436	-0.22006436	-0.22006436	-0.22006436	-0.22006436	-0.22006436	-0.22006436	-0.22006436	-0.22006436	-0.22006436	-0.22006436	-0.22006436	-0.22006436
¸ßË¹°×ÔëÉù´¦Àí (66).mp3	-0.12446512	-0.12446512	-0.12446512	-0.12446512	-0.12446512	-0.12446512	-0.12446512	-0.12446512	-0.12446512	-0.12446512	-0.12446512	-0.12446512	-0.12446512	-0.12446512	-0.12446512	-0.12446512	-0.12446512	-0.12446512	-0.12446512	-0.12446512	-0.12446512	-0.12446512	-0.12446512	-0.12446512	-0.12446512	-0.12446512	-0.12446512	-0.12446512	-0.12446512	-0.12446512	-0.12446512	-0.12446512	-0.12446512	-0.12446512	-0.12446512	-0.12446512	-0.12446512	-0.12446512	-0.12446512	-0.12446512	-0.12446512	-0.12446512	-0.12446512	-0.12446512	-0.12446512	-0.12446512	-0.12446512	-0.12446512	-0.12446512
¸ßË¹°×ÔëÉù´¦Àí (67).mp3	-0.22445522	-0.22445522	-0.22445522	-0.22445522	-0.22445522	-0.22445522	-0.22445522	-0.22445522	-0.22445522	-0.22445522	-0.22445522	-0.22445522	-0.22445522	-0.22445522	-0.22445522	-0.22445522	-0.22445522	-0.22445522	-0.22445522	-0.22445522	-0.22445522	-0.22445522	-0.22445522	-0.22445522	-0.22445522	-0.22445522	-0.22445522	-0.22445522	-0.22445522	-0.22445522	-0.22445522	-0.22445522	-0.22445522	-0.22445522	-0.22445522	-0.22445522	-0.22445522	-0.22445522	-0.22445522	-0.22445522	-0.22445522	-0.22445522	-0.22445522	-0.22445522	-0.22445522	-0.22445522	-0.22445522	-0.22445522	-0.22445522
¸ßË¹°×ÔëÉù´¦Àí (68).mp3	0.08703525	0.08703525	0.08703525	0.08703525	0.08703525	0.08703525	0.08703525	0.08703525	0.08703525	0.08703525	0.08703525	0.08703525	0.08703525	0.08703525	0.08703525	0.08703525	0.08703525	0.08703525	0.08703525	0.08703525	0.08703525	0.08703525	0.08703525	0.08703525	0.08703525	0.08703525	0.08703525	0.08703525	0.08703525	0.08703525	0.08703525	0.08703525	0.08703525	0.08703525	0.08703525	0.08703525	0.08703525	0.08703525	0.08703525	0.08703525	0.08703525	0.08703525	0.08703525	0.08703525	0.08703525	0.08703525	0.08703525	0.08703525	0.08703525
¸ßË¹°×ÔëÉù´¦Àí (69).mp3	-0.10958557	-0.10958557	-0.10958557	-0.10958557	-0.10958557	-0.10958557	-0.10958557	-0.10958557	-0.10958557	-0.10958557	-0.10958557	-0.10958557	-0.10958557	-0.10958557	-0.10958557	-0.10958557	-0.10958557	-0.10958557	-0.10958557	-0.10958557	-0.10958557	-0.10958557	-0.10958557	-0.10958557	-0.10958557	-0.10958557	-0.10958557	-0.10958557	-0.10958557	-0.10958557	-0.10958557	-0.10958557	-0.10958557	-0.10958557	-0.10958557	-0.10958557	-0.10958557	-0.10958557	-0.10958557	-0.10958557	-0.10958557	-0.10958557	-0.10958557	-0.10958557	-0.10958557	-0.10958557	-0.10958557	-0.10958557	-0.10958557
¸ßË¹°×ÔëÉù´¦Àí (70).mp3	-0.4058475	-0.4058475	-0.4058475	-0.4058475	-0.4058475	-0.4058475	-0.4058475	-0.4058475	-0.4058475	-0.4058475	-0.4058475	-0.4058475	-0.4058475	-0.4058475	-0.4058475	-0.4058475	-0.4058475	-0.4058475	-0.4058475	-0.4058475	-0.4058475	-0.4058475	-0.4058475	-0.4058475	-0.4058475	-0.4058475	-0.4058475	-0.4058475	-0.4058475	-0.4058475	-0.4058475	-0.4058475	-0.4058475	-0.4058475	-0.4058475	-0.4058475	-0.4058475	-0.4058475	-0.4058475	-0.4058475	-0.4058475	-0.4058475	-0.4058475	-0.4058475	-0.4058475	-0.4058475	-0.4058475	-0.4058475	-0.4058475
¸ßË¹°×ÔëÉù´¦Àí (71).mp3	-0.18922083	-0.18922083	-0.18922083	-0.18922083	-0.18922083	-0.18922083	-0.18922083	-0.18922083	-0.18922083	-0.18922083	-0.18922083	-0.18922083	-0.18922083	-0.18922083	-0.18922083	-0.18922083	-0.18922083	-0.18922083	-0.18922083	-0.18922083	-0.18922083	-0.18922083	-0.18922083	-0.18922083	-0.18922083	-0.18922083	-0.18922083	-0.18922083	-0.18922083	-0.18922083	-0.18922083	-0.18922083	-0.18922083	-0.18922083	-0.18922083	-0.18922083	-0.18922083	-0.18922083	-0.18922083	-0.18922083	-0.18922083	-0.18922083	-0.18922083	-0.18922083	-0.18922083	-0.18922083	-0.18922083	-0.18922083	-0.18922083
¸ßË¹°×ÔëÉù´¦Àí (72).mp3	-0.016326323	-0.016326323	-0.016326323	-0.016326323	-0.016326323	-0.016326323	-0.016326323	-0.016326323	-0.016326323	-0.016326323	-0.016326323	-0.016326323	-0.016326323	-0.016326323	-0.016326323	-0.016326323	-0.016326323	-0.016326323	-0.016326323	-0.016326323	-0.016326323	-0.016326323	-0.016326323	-0.016326323	-0.016326323	-0.016326323	-0.016326323	-0.016326323	-0.016326323	-0.016326323	-0.016326323	-0.016326323	-0.016326323	-0.016326323	-0.016326323	-0.016326323	-0.016326323	-0.016326323	-0.016326323	-0.016326323	-0.016326323	-0.016326323	-0.016326323	-0.016326323	-0.016326323	-0.016326323	-0.016326323	-0.016326323	-0.016326323
¸ßË¹°×ÔëÉù´¦Àí (73).mp3	-0.12503125	-0.12503125	-0.12503125	-0.12503125	-0.12503125	-0.12503125	-0.12503125	-0.12503125	-0.12503125	-0.12503125	-0.12503125	-0.12503125	-0.12503125	-0.12503125	-0.12503125	-0.12503125	-0.12503125	-0.12503125	-0.12503125	-0.12503125	-0.12503125	-0.12503125	-0.12503125	-0.12503125	-0.12503125	-0.12503125	-0.12503125	-0.12503125	-0.12503125	-0.12503125	-0.12503125	-0.12503125	-0.12503125	-0.12503125	-0.12503125	-0.12503125	-0.12503125	-0.12503125	-0.12503125	-0.12503125	-0.12503125	-0.12503125	-0.12503125	-0.12503125	-0.12503125	-0.12503125	-0.12503125	-0.12503125	-0.12503125
¸ßË¹°×ÔëÉù´¦Àí (74).mp3	-0.40660435	-0.40660435	-0.40660435	-0.40660435	-0.40660435	-0.40660435	-0.40660435	-0.40660435	-0.40660435	-0.40660435	-0.40660435	-0.40660435	-0.40660435	-0.40660435	-0.40660435	-0.40660435	-0.40660435	-0.40660435	-0.40660435	-0.40660435	-0.40660435	-0.40660435	-0.40660435	-0.40660435	-0.40660435	-0.40660435	-0.40660435	-0.40660435	-0.40660435	-0.40660435	-0.40660435	-0.40660435	-0.40660435	-0.40660435	-0.40660435	-0.40660435	-0.40660435	-0.40660435	-0.40660435	-0.40660435	-0.40660435	-0.40660435	-0.40660435	-0.40660435	-0.40660435	-0.40660435	-0.40660435	-0.40660435	-0.40660435
¸ßË¹°×ÔëÉù´¦Àí (75).mp3	-0.081578925	-0.081578925	-0.081578925	-0.081578925	-0.081578925	-0.081578925	-0.081578925	-0.081578925	-0.081578925	-0.081578925	-0.081578925	-0.081578925	-0.081578925	-0.081578925	-0.081578925	-0.081578925	-0.081578925	-0.081578925	-0.081578925	-0.081578925	-0.081578925	-0.081578925	-0.081578925	-0.081578925	-0.081578925	-0.081578925	-0.081578925	-0.081578925	-0.081578925	-0.081578925	-0.081578925	-0.081578925	-0.081578925	-0.081578925	-0.081578925	-0.081578925	-0.081578925	-0.081578925	-0.081578925	-0.081578925	-0.081578925	-0.081578925	-0.081578925	-0.081578925	-0.081578925	-0.081578925	-0.081578925	-0.081578925	-0.081578925
¸ßË¹°×ÔëÉù´¦Àí (76).mp3	-0.070286885	-0.070286885	-0.070286885	-0.070286885	-0.070286885	-0.070286885	-0.070286885	-0.070286885	-0.070286885	-0.070286885	-0.070286885	-0.070286885	-0.070286885	-0.070286885	-0.070286885	-0.070286885	-0.070286885	-0.070286885	-0.070286885	-0.070286885	-0.070286885	-0.070286885	-0.070286885	-0.070286885	-0.070286885	-0.070286885	-0.070286885	-0.070286885	-0.070286885	-0.070286885	-0.070286885	-0.070286885	-0.070286885	-0.070286885	-0.070286885	-0.070286885	-0.070286885	-0.070286885	-0.070286885	-0.070286885	-0.070286885	-0.070286885	-0.070286885	-0.070286885	-0.070286885	-0.070286885	-0.070286885	-0.070286885	-0.070286885
¸ßË¹°×ÔëÉù´¦Àí (77).mp3	-0.0694029	-0.0694029	-0.0694029	-0.0694029	-0.0694029	-0.0694029	-0.0694029	-0.0694029	-0.0694029	-0.0694029	-0.0694029	-0.0694029	-0.0694029	-0.0694029	-0.0694029	-0.0694029	-0.0694029	-0.0694029	-0.0694029	-0.0694029	-0.0694029	-0.0694029	-0.0694029	-0.0694029	-0.0694029	-0.0694029	-0.0694029	-0.0694029	-0.0694029	-0.0694029	-0.0694029	-0.0694029	-0.0694029	-0.0694029	-0.0694029	-0.0694029	-0.0694029	-0.0694029	-0.0694029	-0.0694029	-0.0694029	-0.0694029	-0.0694029	-0.0694029	-0.0694029	-0.0694029	-0.0694029	-0.0694029	-0.0694029
¸ßË¹°×ÔëÉù´¦Àí (78).mp3	-0.1395578	-0.1395578	-0.1395578	-0.1395578	-0.1395578	-0.1395578	-0.1395578	-0.1395578	-0.1395578	-0.1395578	-0.1395578	-0.1395578	-0.1395578	-0.1395578	-0.1395578	-0.1395578	-0.1395578	-0.1395578	-0.1395578	-0.1395578	-0.1395578	-0.1395578	-0.1395578	-0.1395578	-0.1395578	-0.1395578	-0.1395578	-0.1395578	-0.1395578	-0.1395578	-0.1395578	-0.1395578	-0.1395578	-0.1395578	-0.1395578	-0.1395578	-0.1395578	-0.1395578	-0.1395578	-0.1395578	-0.1395578	-0.1395578	-0.1395578	-0.1395578	-0.1395578	-0.1395578	-0.1395578	-0.1395578	-0.1395578
¸ßË¹°×ÔëÉù´¦Àí (79).mp3	0.042883918	0.042883918	0.042883918	0.042883918	0.042883918	0.042883918	0.042883918	0.042883918	0.042883918	0.042883918	0.042883918	0.042883918	0.042883918	0.042883918	0.042883918	0.042883918	0.042883918	0.042883918	0.042883918	0.042883918	0.042883918	0.042883918	0.042883918	0.042883918	0.042883918	0.042883918	0.042883918	0.042883918	0.042883918	0.042883918	0.042883918	0.042883918	0.042883918	0.042883918	0.042883918	0.042883918	0.042883918	0.042883918	0.042883918	0.042883918	0.042883918	0.042883918	0.042883918	0.042883918	0.042883918	0.042883918	0.042883918	0.042883918	0.042883918
¸ßË¹°×ÔëÉù´¦Àí (80).mp3	-0.077899605	-0.077899605	-0.077899605	-0.077899605	-0.077899605	-0.077899605	-0.077899605	-0.077899605	-0.077899605	-0.077899605	-0.077899605	-0.077899605	-0.077899605	-0.077899605	-0.077899605	-0.077899605	-0.077899605	-0.077899605	-0.077899605	-0.077899605	-0.077899605	-0.077899605	-0.077899605	-0.077899605	-0.077899605	-0.077899605	-0.077899605	-0.077899605	-0.077899605	-0.077899605	-0.077899605	-0.077899605	-0.077899605	-0.077899605	-0.077899605	-0.077899605	-0.077899605	-0.077899605	-0.077899605	-0.077899605	-0.077899605	-0.077899605	-0.077899605	-0.077899605	-0.077899605	-0.077899605	-0.077899605	-0.077899605	-0.077899605
¸ßË¹°×ÔëÉù´¦Àí (81).mp3	-0.07855636	-0.07855636	-0.07855636	-0.07855636	-0.07855636	-0.07855636	-0.07855636	-0.07855636	-0.07855636	-0.07855636	-0.07855636	-0.07855636	-0.07855636	-0.07855636	-0.07855636	-0.07855636	-0.07855636	-0.07855636	-0.07855636	-0.07855636	-0.07855636	-0.07855636	-0.07855636	-0.07855636	-0.07855636	-0.07855636	-0.07855636	-0.07855636	-0.07855636	-0.07855636	-0.07855636	-0.07855636	-0.07855636	-0.07855636	-0.07855636	-0.07855636	-0.07855636	-0.07855636	-0.07855636	-0.07855636	-0.07855636	-0.07855636	-0.07855636	-0.07855636	-0.07855636	-0.07855636	-0.07855636	-0.07855636	-0.07855636
¸ßË¹°×ÔëÉù´¦Àí (82).mp3	-0.26051778	-0.26051778	-0.26051778	-0.26051778	-0.26051778	-0.26051778	-0.26051778	-0.26051778	-0.26051778	-0.26051778	-0.26051778	-0.26051778	-0.26051778	-0.26051778	-0.26051778	-0.26051778	-0.26051778	-0.26051778	-0.26051778	-0.26051778	-0.26051778	-0.26051778	-0.26051778	-0.26051778	-0.26051778	-0.26051778	-0.26051778	-0.26051778	-0.26051778	-0.26051778	-0.26051778	-0.26051778	-0.26051778	-0.26051778	-0.26051778	-0.26051778	-0.26051778	-0.26051778	-0.26051778	-0.26051778	-0.26051778	-0.26051778	-0.26051778	-0.26051778	-0.26051778	-0.26051778	-0.26051778	-0.26051778	-0.26051778
¸ßË¹°×ÔëÉù´¦Àí (83).mp3	0.048916027	0.048916027	0.048916027	0.048916027	0.048916027	0.048916027	0.048916027	0.048916027	0.048916027	0.048916027	0.048916027	0.048916027	0.048916027	0.048916027	0.048916027	0.048916027	0.048916027	0.048916027	0.048916027	0.048916027	0.048916027	0.048916027	0.048916027	0.048916027	0.048916027	0.048916027	0.048916027	0.048916027	0.048916027	0.048916027	0.048916027	0.048916027	0.048916027	0.048916027	0.048916027	0.048916027	0.048916027	0.048916027	0.048916027	0.048916027	0.048916027	0.048916027	0.048916027	0.048916027	0.048916027	0.048916027	0.048916027	0.048916027	0.048916027
¸ßË¹°×ÔëÉù´¦Àí (84).mp3	-0.12119569	-0.12119569	-0.12119569	-0.12119569	-0.12119569	-0.12119569	-0.12119569	-0.12119569	-0.12119569	-0.12119569	-0.12119569	-0.12119569	-0.12119569	-0.12119569	-0.12119569	-0.12119569	-0.12119569	-0.12119569	-0.12119569	-0.12119569	-0.12119569	-0.12119569	-0.12119569	-0.12119569	-0.12119569	-0.12119569	-0.12119569	-0.12119569	-0.12119569	-0.12119569	-0.12119569	-0.12119569	-0.12119569	-0.12119569	-0.12119569	-0.12119569	-0.12119569	-0.12119569	-0.12119569	-0.12119569	-0.12119569	-0.12119569	-0.12119569	-0.12119569	-0.12119569	-0.12119569	-0.12119569	-0.12119569	-0.12119569
¸ßË¹°×ÔëÉù´¦Àí (85).mp3	-0.044755988	-0.044755988	-0.044755988	-0.044755988	-0.044755988	-0.044755988	-0.044755988	-0.044755988	-0.044755988	-0.044755988	-0.044755988	-0.044755988	-0.044755988	-0.044755988	-0.044755988	-0.044755988	-0.044755988	-0.044755988	-0.044755988	-0.044755988	-0.044755988	-0.044755988	-0.044755988	-0.044755988	-0.044755988	-0.044755988	-0.044755988	-0.044755988	-0.044755988	-0.044755988	-0.044755988	-0.044755988	-0.044755988	-0.044755988	-0.044755988	-0.044755988	-0.044755988	-0.044755988	-0.044755988	-0.044755988	-0.044755988	-0.044755988	-0.044755988	-0.044755988	-0.044755988	-0.044755988	-0.044755988	-0.044755988	-0.044755988
¸ßË¹°×ÔëÉù´¦Àí (86).mp3	-0.21040207	-0.21040207	-0.21040207	-0.21040207	-0.21040207	-0.21040207	-0.21040207	-0.21040207	-0.21040207	-0.21040207	-0.21040207	-0.21040207	-0.21040207	-0.21040207	-0.21040207	-0.21040207	-0.21040207	-0.21040207	-0.21040207	-0.21040207	-0.21040207	-0.21040207	-0.21040207	-0.21040207	-0.21040207	-0.21040207	-0.21040207	-0.21040207	-0.21040207	-0.21040207	-0.21040207	-0.21040207	-0.21040207	-0.21040207	-0.21040207	-0.21040207	-0.21040207	-0.21040207	-0.21040207	-0.21040207	-0.21040207	-0.21040207	-0.21040207	-0.21040207	-0.21040207	-0.21040207	-0.21040207	-0.21040207	-0.21040207
¸ßË¹°×ÔëÉù´¦Àí (87).mp3	-0.25065565	-0.25065565	-0.25065565	-0.25065565	-0.25065565	-0.25065565	-0.25065565	-0.25065565	-0.25065565	-0.25065565	-0.25065565	-0.25065565	-0.25065565	-0.25065565	-0.25065565	-0.25065565	-0.25065565	-0.25065565	-0.25065565	-0.25065565	-0.25065565	-0.25065565	-0.25065565	-0.25065565	-0.25065565	-0.25065565	-0.25065565	-0.25065565	-0.25065565	-0.25065565	-0.25065565	-0.25065565	-0.25065565	-0.25065565	-0.25065565	-0.25065565	-0.25065565	-0.25065565	-0.25065565	-0.25065565	-0.25065565	-0.25065565	-0.25065565	-0.25065565	-0.25065565	-0.25065565	-0.25065565	-0.25065565	-0.25065565
¸ßË¹°×ÔëÉù´¦Àí (88).mp3	-0.20006229	-0.20006229	-0.20006229	-0.20006229	-0.20006229	-0.20006229	-0.20006229	-0.20006229	-0.20006229	-0.20006229	-0.20006229	-0.20006229	-0.20006229	-0.20006229	-0.20006229	-0.20006229	-0.20006229	-0.20006229	-0.20006229	-0.20006229	-0.20006229	-0.20006229	-0.20006229	-0.20006229	-0.20006229	-0.20006229	-0.20006229	-0.20006229	-0.20006229	-0.20006229	-0.20006229	-0.20006229	-0.20006229	-0.20006229	-0.20006229	-0.20006229	-0.20006229	-0.20006229	-0.20006229	-0.20006229	-0.20006229	-0.20006229	-0.20006229	-0.20006229	-0.20006229	-0.20006229	-0.20006229	-0.20006229	-0.20006229
¸ßË¹°×ÔëÉù´¦Àí (89).mp3	-0.23946916	-0.23946916	-0.23946916	-0.23946916	-0.23946916	-0.23946916	-0.23946916	-0.23946916	-0.23946916	-0.23946916	-0.23946916	-0.23946916	-0.23946916	-0.23946916	-0.23946916	-0.23946916	-0.23946916	-0.23946916	-0.23946916	-0.23946916	-0.23946916	-0.23946916	-0.23946916	-0.23946916	-0.23946916	-0.23946916	-0.23946916	-0.23946916	-0.23946916	-0.23946916	-0.23946916	-0.23946916	-0.23946916	-0.23946916	-0.23946916	-0.23946916	-0.23946916	-0.23946916	-0.23946916	-0.23946916	-0.23946916	-0.23946916	-0.23946916	-0.23946916	-0.23946916	-0.23946916	-0.23946916	-0.23946916	-0.23946916
¸ßË¹°×ÔëÉù´¦Àí (90).mp3	-0.2528422	-0.2528422	-0.2528422	-0.2528422	-0.2528422	-0.2528422	-0.2528422	-0.2528422	-0.2528422	-0.2528422	-0.2528422	-0.2528422	-0.2528422	-0.2528422	-0.2528422	-0.2528422	-0.2528422	-0.2528422	-0.2528422	-0.2528422	-0.2528422	-0.2528422	-0.2528422	-0.2528422	-0.2528422	-0.2528422	-0.2528422	-0.2528422	-0.2528422	-0.2528422	-0.2528422	-0.2528422	-0.2528422	-0.2528422	-0.2528422	-0.2528422	-0.2528422	-0.2528422	-0.2528422	-0.2528422	-0.2528422	-0.2528422	-0.2528422	-0.2528422	-0.2528422	-0.2528422	-0.2528422	-0.2528422	-0.2528422
¸ßË¹°×ÔëÉù´¦Àí (91).mp3	0.014649078	0.014649078	0.014649078	0.014649078	0.014649078	0.014649078	0.014649078	0.014649078	0.014649078	0.014649078	0.014649078	0.014649078	0.014649078	0.014649078	0.014649078	0.014649078	0.014649078	0.014649078	0.014649078	0.014649078	0.014649078	0.014649078	0.014649078	0.014649078	0.014649078	0.014649078	0.014649078	0.014649078	0.014649078	0.014649078	0.014649078	0.014649078	0.014649078	0.014649078	0.014649078	0.014649078	0.014649078	0.014649078	0.014649078	0.014649078	0.014649078	0.014649078	0.014649078	0.014649078	0.014649078	0.014649078	0.014649078	0.014649078	0.014649078
¸ßË¹°×ÔëÉù´¦Àí (92).mp3	0.07187285	0.07187285	0.07187285	0.07187285	0.07187285	0.07187285	0.07187285	0.07187285	0.07187285	0.07187285	0.07187285	0.07187285	0.07187285	0.07187285	0.07187285	0.07187285	0.07187285	0.07187285	0.07187285	0.07187285	0.07187285	0.07187285	0.07187285	0.07187285	0.07187285	0.07187285	0.07187285	0.07187285	0.07187285	0.07187285	0.07187285	0.07187285	0.07187285	0.07187285	0.07187285	0.07187285	0.07187285	0.07187285	0.07187285	0.07187285	0.07187285	0.07187285	0.07187285	0.07187285	0.07187285	0.07187285	0.07187285	0.07187285	0.07187285
¸ßË¹°×ÔëÉù´¦Àí (93).mp3	-0.06523435	-0.06523435	-0.06523435	-0.06523435	-0.06523435	-0.06523435	-0.06523435	-0.06523435	-0.06523435	-0.06523435	-0.06523435	-0.06523435	-0.06523435	-0.06523435	-0.06523435	-0.06523435	-0.06523435	-0.06523435	-0.06523435	-0.06523435	-0.06523435	-0.06523435	-0.06523435	-0.06523435	-0.06523435	-0.06523435	-0.06523435	-0.06523435	-0.06523435	-0.06523435	-0.06523435	-0.06523435	-0.06523435	-0.06523435	-0.06523435	-0.06523435	-0.06523435	-0.06523435	-0.06523435	-0.06523435	-0.06523435	-0.06523435	-0.06523435	-0.06523435	-0.06523435	-0.06523435	-0.06523435	-0.06523435	-0.06523435
¸ßË¹°×ÔëÉù´¦Àí (94).mp3	-0.11011629	-0.11011629	-0.11011629	-0.11011629	-0.11011629	-0.11011629	-0.11011629	-0.11011629	-0.11011629	-0.11011629	-0.11011629	-0.11011629	-0.11011629	-0.11011629	-0.11011629	-0.11011629	-0.11011629	-0.11011629	-0.11011629	-0.11011629	-0.11011629	-0.11011629	-0.11011629	-0.11011629	-0.11011629	-0.11011629	-0.11011629	-0.11011629	-0.11011629	-0.11011629	-0.11011629	-0.11011629	-0.11011629	-0.11011629	-0.11011629	-0.11011629	-0.11011629	-0.11011629	-0.11011629	-0.11011629	-0.11011629	-0.11011629	-0.11011629	-0.11011629	-0.11011629	-0.11011629	-0.11011629	-0.11011629	-0.11011629
¸ßË¹°×ÔëÉù´¦Àí (95).mp3	-0.29513967	-0.29513967	-0.29513967	-0.29513967	-0.29513967	-0.29513967	-0.29513967	-0.29513967	-0.29513967	-0.29513967	-0.29513967	-0.29513967	-0.29513967	-0.29513967	-0.29513967	-0.29513967	-0.29513967	-0.29513967	-0.29513967	-0.29513967	-0.29513967	-0.29513967	-0.29513967	-0.29513967	-0.29513967	-0.29513967	-0.29513967	-0.29513967	-0.29513967	-0.29513967	-0.29513967	-0.29513967	-0.29513967	-0.29513967	-0.29513967	-0.29513967	-0.29513967	-0.29513967	-0.29513967	-0.29513967	-0.29513967	-0.29513967	-0.29513967	-0.29513967	-0.29513967	-0.29513967	-0.29513967	-0.29513967	-0.29513967
¸ßË¹°×ÔëÉù´¦Àí (96).mp3	-0.040023446	-0.040023446	-0.040023446	-0.040023446	-0.040023446	-0.040023446	-0.040023446	-0.040023446	-0.040023446	-0.040023446	-0.040023446	-0.040023446	-0.040023446	-0.040023446	-0.040023446	-0.040023446	-0.040023446	-0.040023446	-0.040023446	-0.040023446	-0.040023446	-0.040023446	-0.040023446	-0.040023446	-0.040023446	-0.040023446	-0.040023446	-0.040023446	-0.040023446	-0.040023446	-0.040023446	-0.040023446	-0.040023446	-0.040023446	-0.040023446	-0.040023446	-0.040023446	-0.040023446	-0.040023446	-0.040023446	-0.040023446	-0.040023446	-0.040023446	-0.040023446	-0.040023446	-0.040023446	-0.040023446	-0.040023446	-0.040023446
¸ßË¹°×ÔëÉù´¦Àí (97).mp3	-0.32949865	-0.32949865	-0.32949865	-0.32949865	-0.32949865	-0.32949865	-0.32949865	-0.32949865	-0.32949865	-0.32949865	-0.32949865	-0.32949865	-0.32949865	-0.32949865	-0.32949865	-0.32949865	-0.32949865	-0.32949865	-0.32949865	-0.32949865	-0.32949865	-0.32949865	-0.32949865	-0.32949865	-0.32949865	-0.32949865	-0.32949865	-0.32949865	-0.32949865	-0.32949865	-0.32949865	-0.32949865	-0.32949865	-0.32949865	-0.32949865	-0.32949865	-0.32949865	-0.32949865	-0.32949865	-0.32949865	-0.32949865	-0.32949865	-0.32949865	-0.32949865	-0.32949865	-0.32949865	-0.32949865	-0.32949865	-0.32949865
¸ßË¹°×ÔëÉù´¦Àí (98).mp3	-0.16274168	-0.16274168	-0.16274168	-0.16274168	-0.16274168	-0.16274168	-0.16274168	-0.16274168	-0.16274168	-0.16274168	-0.16274168	-0.16274168	-0.16274168	-0.16274168	-0.16274168	-0.16274168	-0.16274168	-0.16274168	-0.16274168	-0.16274168	-0.16274168	-0.16274168	-0.16274168	-0.16274168	-0.16274168	-0.16274168	-0.16274168	-0.16274168	-0.16274168	-0.16274168	-0.16274168	-0.16274168	-0.16274168	-0.16274168	-0.16274168	-0.16274168	-0.16274168	-0.16274168	-0.16274168	-0.16274168	-0.16274168	-0.16274168	-0.16274168	-0.16274168	-0.16274168	-0.16274168	-0.16274168	-0.16274168	-0.16274168
¸ßË¹°×ÔëÉù´¦Àí (99).mp3	-0.27511644	-0.27511644	-0.27511644	-0.27511644	-0.27511644	-0.27511644	-0.27511644	-0.27511644	-0.27511644	-0.27511644	-0.27511644	-0.27511644	-0.27511644	-0.27511644	-0.27511644	-0.27511644	-0.27511644	-0.27511644	-0.27511644	-0.27511644	-0.27511644	-0.27511644	-0.27511644	-0.27511644	-0.27511644	-0.27511644	-0.27511644	-0.27511644	-0.27511644	-0.27511644	-0.27511644	-0.27511644	-0.27511644	-0.27511644	-0.27511644	-0.27511644	-0.27511644	-0.27511644	-0.27511644	-0.27511644	-0.27511644	-0.27511644	-0.27511644	-0.27511644	-0.27511644	-0.27511644	-0.27511644	-0.27511644	-0.27511644
¸ßË¹°×ÔëÉù´¦Àí (100).mp3	-0.12257469	-0.12257469	-0.12257469	-0.12257469	-0.12257469	-0.12257469	-0.12257469	-0.12257469	-0.12257469	-0.12257469	-0.12257469	-0.12257469	-0.12257469	-0.12257469	-0.12257469	-0.12257469	-0.12257469	-0.12257469	-0.12257469	-0.12257469	-0.12257469	-0.12257469	-0.12257469	-0.12257469	-0.12257469	-0.12257469	-0.12257469	-0.12257469	-0.12257469	-0.12257469	-0.12257469	-0.12257469	-0.12257469	-0.12257469	-0.12257469	-0.12257469	-0.12257469	-0.12257469	-0.12257469	-0.12257469	-0.12257469	-0.12257469	-0.12257469	-0.12257469	-0.12257469	-0.12257469	-0.12257469	-0.12257469	-0.12257469
¸ßË¹°×ÔëÉù´¦Àí (101).mp3	-0.009844184	-0.009844184	-0.009844184	-0.009844184	-0.009844184	-0.009844184	-0.009844184	-0.009844184	-0.009844184	-0.009844184	-0.009844184	-0.009844184	-0.009844184	-0.009844184	-0.009844184	-0.009844184	-0.009844184	-0.009844184	-0.009844184	-0.009844184	-0.009844184	-0.009844184	-0.009844184	-0.009844184	-0.009844184	-0.009844184	-0.009844184	-0.009844184	-0.009844184	-0.009844184	-0.009844184	-0.009844184	-0.009844184	-0.009844184	-0.009844184	-0.009844184	-0.009844184	-0.009844184	-0.009844184	-0.009844184	-0.009844184	-0.009844184	-0.009844184	-0.009844184	-0.009844184	-0.009844184	-0.009844184	-0.009844184	-0.009844184
¸ßË¹°×ÔëÉù´¦Àí (102).mp3	0.003565587	0.003565587	0.003565587	0.003565587	0.003565587	0.003565587	0.003565587	0.003565587	0.003565587	0.003565587	0.003565587	0.003565587	0.003565587	0.003565587	0.003565587	0.003565587	0.003565587	0.003565587	0.003565587	0.003565587	0.003565587	0.003565587	0.003565587	0.003565587	0.003565587	0.003565587	0.003565587	0.003565587	0.003565587	0.003565587	0.003565587	0.003565587	0.003565587	0.003565587	0.003565587	0.003565587	0.003565587	0.003565587	0.003565587	0.003565587	0.003565587	0.003565587	0.003565587	0.003565587	0.003565587	0.003565587	0.003565587	0.003565587	0.003565587
¸ßË¹°×ÔëÉù´¦Àí (103).mp3	-0.225397	-0.225397	-0.225397	-0.225397	-0.225397	-0.225397	-0.225397	-0.225397	-0.225397	-0.225397	-0.225397	-0.225397	-0.225397	-0.225397	-0.225397	-0.225397	-0.225397	-0.225397	-0.225397	-0.225397	-0.225397	-0.225397	-0.225397	-0.225397	-0.225397	-0.225397	-0.225397	-0.225397	-0.225397	-0.225397	-0.225397	-0.225397	-0.225397	-0.225397	-0.225397	-0.225397	-0.225397	-0.225397	-0.225397	-0.225397	-0.225397	-0.225397	-0.225397	-0.225397	-0.225397	-0.225397	-0.225397	-0.225397	-0.225397
¸ßË¹°×ÔëÉù´¦Àí (104).mp3	-0.41415817	-0.41415817	-0.41415817	-0.41415817	-0.41415817	-0.41415817	-0.41415817	-0.41415817	-0.41415817	-0.41415817	-0.41415817	-0.41415817	-0.41415817	-0.41415817	-0.41415817	-0.41415817	-0.41415817	-0.41415817	-0.41415817	-0.41415817	-0.41415817	-0.41415817	-0.41415817	-0.41415817	-0.41415817	-0.41415817	-0.41415817	-0.41415817	-0.41415817	-0.41415817	-0.41415817	-0.41415817	-0.41415817	-0.41415817	-0.41415817	-0.41415817	-0.41415817	-0.41415817	-0.41415817	-0.41415817	-0.41415817	-0.41415817	-0.41415817	-0.41415817	-0.41415817	-0.41415817	-0.41415817	-0.41415817	-0.41415817
¸ßË¹°×ÔëÉù´¦Àí (105).mp3	-0.35364956	-0.35364956	-0.35364956	-0.35364956	-0.35364956	-0.35364956	-0.35364956	-0.35364956	-0.35364956	-0.35364956	-0.35364956	-0.35364956	-0.35364956	-0.35364956	-0.35364956	-0.35364956	-0.35364956	-0.35364956	-0.35364956	-0.35364956	-0.35364956	-0.35364956	-0.35364956	-0.35364956	-0.35364956	-0.35364956	-0.35364956	-0.35364956	-0.35364956	-0.35364956	-0.35364956	-0.35364956	-0.35364956	-0.35364956	-0.35364956	-0.35364956	-0.35364956	-0.35364956	-0.35364956	-0.35364956	-0.35364956	-0.35364956	-0.35364956	-0.35364956	-0.35364956	-0.35364956	-0.35364956	-0.35364956	-0.35364956
¸ßË¹°×ÔëÉù´¦Àí (106).mp3	-0.19032718	-0.19032718	-0.19032718	-0.19032718	-0.19032718	-0.19032718	-0.19032718	-0.19032718	-0.19032718	-0.19032718	-0.19032718	-0.19032718	-0.19032718	-0.19032718	-0.19032718	-0.19032718	-0.19032718	-0.19032718	-0.19032718	-0.19032718	-0.19032718	-0.19032718	-0.19032718	-0.19032718	-0.19032718	-0.19032718	-0.19032718	-0.19032718	-0.19032718	-0.19032718	-0.19032718	-0.19032718	-0.19032718	-0.19032718	-0.19032718	-0.19032718	-0.19032718	-0.19032718	-0.19032718	-0.19032718	-0.19032718	-0.19032718	-0.19032718	-0.19032718	-0.19032718	-0.19032718	-0.19032718	-0.19032718	-0.19032718
¸ßË¹°×ÔëÉù´¦Àí (107).mp3	-0.31312865	-0.31312865	-0.31312865	-0.31312865	-0.31312865	-0.31312865	-0.31312865	-0.31312865	-0.31312865	-0.31312865	-0.31312865	-0.31312865	-0.31312865	-0.31312865	-0.31312865	-0.31312865	-0.31312865	-0.31312865	-0.31312865	-0.31312865	-0.31312865	-0.31312865	-0.31312865	-0.31312865	-0.31312865	-0.31312865	-0.31312865	-0.31312865	-0.31312865	-0.31312865	-0.31312865	-0.31312865	-0.31312865	-0.31312865	-0.31312865	-0.31312865	-0.31312865	-0.31312865	-0.31312865	-0.31312865	-0.31312865	-0.31312865	-0.31312865	-0.31312865	-0.31312865	-0.31312865	-0.31312865	-0.31312865	-0.31312865
¸ßË¹°×ÔëÉù´¦Àí (108).mp3	0.1469815	0.1469815	0.1469815	0.1469815	0.1469815	0.1469815	0.1469815	0.1469815	0.1469815	0.1469815	0.1469815	0.1469815	0.1469815	0.1469815	0.1469815	0.1469815	0.1469815	0.1469815	0.1469815	0.1469815	0.1469815	0.1469815	0.1469815	0.1469815	0.1469815	0.1469815	0.1469815	0.1469815	0.1469815	0.1469815	0.1469815	0.1469815	0.1469815	0.1469815	0.1469815	0.1469815	0.1469815	0.1469815	0.1469815	0.1469815	0.1469815	0.1469815	0.1469815	0.1469815	0.1469815	0.1469815	0.1469815	0.1469815	0.1469815
¸ßË¹°×ÔëÉù´¦Àí (109).mp3	-0.27383333	-0.27383333	-0.27383333	-0.27383333	-0.27383333	-0.27383333	-0.27383333	-0.27383333	-0.27383333	-0.27383333	-0.27383333	-0.27383333	-0.27383333	-0.27383333	-0.27383333	-0.27383333	-0.27383333	-0.27383333	-0.27383333	-0.27383333	-0.27383333	-0.27383333	-0.27383333	-0.27383333	-0.27383333	-0.27383333	-0.27383333	-0.27383333	-0.27383333	-0.27383333	-0.27383333	-0.27383333	-0.27383333	-0.27383333	-0.27383333	-0.27383333	-0.27383333	-0.27383333	-0.27383333	-0.27383333	-0.27383333	-0.27383333	-0.27383333	-0.27383333	-0.27383333	-0.27383333	-0.27383333	-0.27383333	-0.27383333
¸ßË¹°×ÔëÉù´¦Àí (110).mp3	-0.5230346	-0.5230346	-0.5230346	-0.5230346	-0.5230346	-0.5230346	-0.5230346	-0.5230346	-0.5230346	-0.5230346	-0.5230346	-0.5230346	-0.5230346	-0.5230346	-0.5230346	-0.5230346	-0.5230346	-0.5230346	-0.5230346	-0.5230346	-0.5230346	-0.5230346	-0.5230346	-0.5230346	-0.5230346	-0.5230346	-0.5230346	-0.5230346	-0.5230346	-0.5230346	-0.5230346	-0.5230346	-0.5230346	-0.5230346	-0.5230346	-0.5230346	-0.5230346	-0.5230346	-0.5230346	-0.5230346	-0.5230346	-0.5230346	-0.5230346	-0.5230346	-0.5230346	-0.5230346	-0.5230346	-0.5230346	-0.5230346
¸ßË¹°×ÔëÉù´¦Àí (111).mp3	-0.1357253	-0.1357253	-0.1357253	-0.1357253	-0.1357253	-0.1357253	-0.1357253	-0.1357253	-0.1357253	-0.1357253	-0.1357253	-0.1357253	-0.1357253	-0.1357253	-0.1357253	-0.1357253	-0.1357253	-0.1357253	-0.1357253	-0.1357253	-0.1357253	-0.1357253	-0.1357253	-0.1357253	-0.1357253	-0.1357253	-0.1357253	-0.1357253	-0.1357253	-0.1357253	-0.1357253	-0.1357253	-0.1357253	-0.1357253	-0.1357253	-0.1357253	-0.1357253	-0.1357253	-0.1357253	-0.1357253	-0.1357253	-0.1357253	-0.1357253	-0.1357253	-0.1357253	-0.1357253	-0.1357253	-0.1357253	-0.1357253
¸ßË¹°×ÔëÉù´¦Àí (112).mp3	-0.062045515	-0.062045515	-0.062045515	-0.062045515	-0.062045515	-0.062045515	-0.062045515	-0.062045515	-0.062045515	-0.062045515	-0.062045515	-0.062045515	-0.062045515	-0.062045515	-0.062045515	-0.062045515	-0.062045515	-0.062045515	-0.062045515	-0.062045515	-0.062045515	-0.062045515	-0.062045515	-0.062045515	-0.062045515	-0.062045515	-0.062045515	-0.062045515	-0.062045515	-0.062045515	-0.062045515	-0.062045515	-0.062045515	-0.062045515	-0.062045515	-0.062045515	-0.062045515	-0.062045515	-0.062045515	-0.062045515	-0.062045515	-0.062045515	-0.062045515	-0.062045515	-0.062045515	-0.062045515	-0.062045515	-0.062045515	-0.062045515
¸ßË¹°×ÔëÉù´¦Àí (113).mp3	0.24996415	0.24996415	0.24996415	0.24996415	0.24996415	0.24996415	0.24996415	0.24996415	0.24996415	0.24996415	0.24996415	0.24996415	0.24996415	0.24996415	0.24996415	0.24996415	0.24996415	0.24996415	0.24996415	0.24996415	0.24996415	0.24996415	0.24996415	0.24996415	0.24996415	0.24996415	0.24996415	0.24996415	0.24996415	0.24996415	0.24996415	0.24996415	0.24996415	0.24996415	0.24996415	0.24996415	0.24996415	0.24996415	0.24996415	0.24996415	0.24996415	0.24996415	0.24996415	0.24996415	0.24996415	0.24996415	0.24996415	0.24996415	0.24996415
¸ßË¹°×ÔëÉù´¦Àí (114).mp3	-0.007460102	-0.007460102	-0.007460102	-0.007460102	-0.007460102	-0.007460102	-0.007460102	-0.007460102	-0.007460102	-0.007460102	-0.007460102	-0.007460102	-0.007460102	-0.007460102	-0.007460102	-0.007460102	-0.007460102	-0.007460102	-0.007460102	-0.007460102	-0.007460102	-0.007460102	-0.007460102	-0.007460102	-0.007460102	-0.007460102	-0.007460102	-0.007460102	-0.007460102	-0.007460102	-0.007460102	-0.007460102	-0.007460102	-0.007460102	-0.007460102	-0.007460102	-0.007460102	-0.007460102	-0.007460102	-0.007460102	-0.007460102	-0.007460102	-0.007460102	-0.007460102	-0.007460102	-0.007460102	-0.007460102	-0.007460102	-0.007460102
¸ßË¹°×ÔëÉù´¦Àí (115).mp3	-0.18589403	-0.18589403	-0.18589403	-0.18589403	-0.18589403	-0.18589403	-0.18589403	-0.18589403	-0.18589403	-0.18589403	-0.18589403	-0.18589403	-0.18589403	-0.18589403	-0.18589403	-0.18589403	-0.18589403	-0.18589403	-0.18589403	-0.18589403	-0.18589403	-0.18589403	-0.18589403	-0.18589403	-0.18589403	-0.18589403	-0.18589403	-0.18589403	-0.18589403	-0.18589403	-0.18589403	-0.18589403	-0.18589403	-0.18589403	-0.18589403	-0.18589403	-0.18589403	-0.18589403	-0.18589403	-0.18589403	-0.18589403	-0.18589403	-0.18589403	-0.18589403	-0.18589403	-0.18589403	-0.18589403	-0.18589403	-0.18589403
¸ßË¹°×ÔëÉù´¦Àí (116).mp3	-0.18056913	-0.18056913	-0.18056913	-0.18056913	-0.18056913	-0.18056913	-0.18056913	-0.18056913	-0.18056913	-0.18056913	-0.18056913	-0.18056913	-0.18056913	-0.18056913	-0.18056913	-0.18056913	-0.18056913	-0.18056913	-0.18056913	-0.18056913	-0.18056913	-0.18056913	-0.18056913	-0.18056913	-0.18056913	-0.18056913	-0.18056913	-0.18056913	-0.18056913	-0.18056913	-0.18056913	-0.18056913	-0.18056913	-0.18056913	-0.18056913	-0.18056913	-0.18056913	-0.18056913	-0.18056913	-0.18056913	-0.18056913	-0.18056913	-0.18056913	-0.18056913	-0.18056913	-0.18056913	-0.18056913	-0.18056913	-0.18056913
¸ßË¹°×ÔëÉù´¦Àí (117).mp3	-0.30845767	-0.30845767	-0.30845767	-0.30845767	-0.30845767	-0.30845767	-0.30845767	-0.30845767	-0.30845767	-0.30845767	-0.30845767	-0.30845767	-0.30845767	-0.30845767	-0.30845767	-0.30845767	-0.30845767	-0.30845767	-0.30845767	-0.30845767	-0.30845767	-0.30845767	-0.30845767	-0.30845767	-0.30845767	-0.30845767	-0.30845767	-0.30845767	-0.30845767	-0.30845767	-0.30845767	-0.30845767	-0.30845767	-0.30845767	-0.30845767	-0.30845767	-0.30845767	-0.30845767	-0.30845767	-0.30845767	-0.30845767	-0.30845767	-0.30845767	-0.30845767	-0.30845767	-0.30845767	-0.30845767	-0.30845767	-0.30845767
¸ßË¹°×ÔëÉù´¦Àí (118).mp3	-0.22099137	-0.22099137	-0.22099137	-0.22099137	-0.22099137	-0.22099137	-0.22099137	-0.22099137	-0.22099137	-0.22099137	-0.22099137	-0.22099137	-0.22099137	-0.22099137	-0.22099137	-0.22099137	-0.22099137	-0.22099137	-0.22099137	-0.22099137	-0.22099137	-0.22099137	-0.22099137	-0.22099137	-0.22099137	-0.22099137	-0.22099137	-0.22099137	-0.22099137	-0.22099137	-0.22099137	-0.22099137	-0.22099137	-0.22099137	-0.22099137	-0.22099137	-0.22099137	-0.22099137	-0.22099137	-0.22099137	-0.22099137	-0.22099137	-0.22099137	-0.22099137	-0.22099137	-0.22099137	-0.22099137	-0.22099137	-0.22099137
¸ßË¹°×ÔëÉù´¦Àí (119).mp3	-0.028420195	-0.028420195	-0.028420195	-0.028420195	-0.028420195	-0.028420195	-0.028420195	-0.028420195	-0.028420195	-0.028420195	-0.028420195	-0.028420195	-0.028420195	-0.028420195	-0.028420195	-0.028420195	-0.028420195	-0.028420195	-0.028420195	-0.028420195	-0.028420195	-0.028420195	-0.028420195	-0.028420195	-0.028420195	-0.028420195	-0.028420195	-0.028420195	-0.028420195	-0.028420195	-0.028420195	-0.028420195	-0.028420195	-0.028420195	-0.028420195	-0.028420195	-0.028420195	-0.028420195	-0.028420195	-0.028420195	-0.028420195	-0.028420195	-0.028420195	-0.028420195	-0.028420195	-0.028420195	-0.028420195	-0.028420195	-0.028420195
¸ßË¹°×ÔëÉù´¦Àí (120).mp3	-0.17644313	-0.17644313	-0.17644313	-0.17644313	-0.17644313	-0.17644313	-0.17644313	-0.17644313	-0.17644313	-0.17644313	-0.17644313	-0.17644313	-0.17644313	-0.17644313	-0.17644313	-0.17644313	-0.17644313	-0.17644313	-0.17644313	-0.17644313	-0.17644313	-0.17644313	-0.17644313	-0.17644313	-0.17644313	-0.17644313	-0.17644313	-0.17644313	-0.17644313	-0.17644313	-0.17644313	-0.17644313	-0.17644313	-0.17644313	-0.17644313	-0.17644313	-0.17644313	-0.17644313	-0.17644313	-0.17644313	-0.17644313	-0.17644313	-0.17644313	-0.17644313	-0.17644313	-0.17644313	-0.17644313	-0.17644313	-0.17644313
¸ßË¹°×ÔëÉù´¦Àí (121).mp3	-0.14943716	-0.14943716	-0.14943716	-0.14943716	-0.14943716	-0.14943716	-0.14943716	-0.14943716	-0.14943716	-0.14943716	-0.14943716	-0.14943716	-0.14943716	-0.14943716	-0.14943716	-0.14943716	-0.14943716	-0.14943716	-0.14943716	-0.14943716	-0.14943716	-0.14943716	-0.14943716	-0.14943716	-0.14943716	-0.14943716	-0.14943716	-0.14943716	-0.14943716	-0.14943716	-0.14943716	-0.14943716	-0.14943716	-0.14943716	-0.14943716	-0.14943716	-0.14943716	-0.14943716	-0.14943716	-0.14943716	-0.14943716	-0.14943716	-0.14943716	-0.14943716	-0.14943716	-0.14943716	-0.14943716	-0.14943716	-0.14943716
¸ßË¹°×ÔëÉù´¦Àí (122).mp3	-0.21607721	-0.21607721	-0.21607721	-0.21607721	-0.21607721	-0.21607721	-0.21607721	-0.21607721	-0.21607721	-0.21607721	-0.21607721	-0.21607721	-0.21607721	-0.21607721	-0.21607721	-0.21607721	-0.21607721	-0.21607721	-0.21607721	-0.21607721	-0.21607721	-0.21607721	-0.21607721	-0.21607721	-0.21607721	-0.21607721	-0.21607721	-0.21607721	-0.21607721	-0.21607721	-0.21607721	-0.21607721	-0.21607721	-0.21607721	-0.21607721	-0.21607721	-0.21607721	-0.21607721	-0.21607721	-0.21607721	-0.21607721	-0.21607721	-0.21607721	-0.21607721	-0.21607721	-0.21607721	-0.21607721	-0.21607721	-0.21607721
¸ßË¹°×ÔëÉù´¦Àí (123).mp3	-0.45172614	-0.45172614	-0.45172614	-0.45172614	-0.45172614	-0.45172614	-0.45172614	-0.45172614	-0.45172614	-0.45172614	-0.45172614	-0.45172614	-0.45172614	-0.45172614	-0.45172614	-0.45172614	-0.45172614	-0.45172614	-0.45172614	-0.45172614	-0.45172614	-0.45172614	-0.45172614	-0.45172614	-0.45172614	-0.45172614	-0.45172614	-0.45172614	-0.45172614	-0.45172614	-0.45172614	-0.45172614	-0.45172614	-0.45172614	-0.45172614	-0.45172614	-0.45172614	-0.45172614	-0.45172614	-0.45172614	-0.45172614	-0.45172614	-0.45172614	-0.45172614	-0.45172614	-0.45172614	-0.45172614	-0.45172614	-0.45172614
¸ßË¹°×ÔëÉù´¦Àí (124).mp3	-0.13349153	-0.13349153	-0.13349153	-0.13349153	-0.13349153	-0.13349153	-0.13349153	-0.13349153	-0.13349153	-0.13349153	-0.13349153	-0.13349153	-0.13349153	-0.13349153	-0.13349153	-0.13349153	-0.13349153	-0.13349153	-0.13349153	-0.13349153	-0.13349153	-0.13349153	-0.13349153	-0.13349153	-0.13349153	-0.13349153	-0.13349153	-0.13349153	-0.13349153	-0.13349153	-0.13349153	-0.13349153	-0.13349153	-0.13349153	-0.13349153	-0.13349153	-0.13349153	-0.13349153	-0.13349153	-0.13349153	-0.13349153	-0.13349153	-0.13349153	-0.13349153	-0.13349153	-0.13349153	-0.13349153	-0.13349153	-0.13349153
¸ßË¹°×ÔëÉù´¦Àí (125).mp3	-0.40017593	-0.40017593	-0.40017593	-0.40017593	-0.40017593	-0.40017593	-0.40017593	-0.40017593	-0.40017593	-0.40017593	-0.40017593	-0.40017593	-0.40017593	-0.40017593	-0.40017593	-0.40017593	-0.40017593	-0.40017593	-0.40017593	-0.40017593	-0.40017593	-0.40017593	-0.40017593	-0.40017593	-0.40017593	-0.40017593	-0.40017593	-0.40017593	-0.40017593	-0.40017593	-0.40017593	-0.40017593	-0.40017593	-0.40017593	-0.40017593	-0.40017593	-0.40017593	-0.40017593	-0.40017593	-0.40017593	-0.40017593	-0.40017593	-0.40017593	-0.40017593	-0.40017593	-0.40017593	-0.40017593	-0.40017593	-0.40017593
¸ßË¹°×ÔëÉù´¦Àí (126).mp3	-0.22956392	-0.22956392	-0.22956392	-0.22956392	-0.22956392	-0.22956392	-0.22956392	-0.22956392	-0.22956392	-0.22956392	-0.22956392	-0.22956392	-0.22956392	-0.22956392	-0.22956392	-0.22956392	-0.22956392	-0.22956392	-0.22956392	-0.22956392	-0.22956392	-0.22956392	-0.22956392	-0.22956392	-0.22956392	-0.22956392	-0.22956392	-0.22956392	-0.22956392	-0.22956392	-0.22956392	-0.22956392	-0.22956392	-0.22956392	-0.22956392	-0.22956392	-0.22956392	-0.22956392	-0.22956392	-0.22956392	-0.22956392	-0.22956392	-0.22956392	-0.22956392	-0.22956392	-0.22956392	-0.22956392	-0.22956392	-0.22956392
¸ßË¹°×ÔëÉù´¦Àí (127).mp3	-0.07423713	-0.07423713	-0.07423713	-0.07423713	-0.07423713	-0.07423713	-0.07423713	-0.07423713	-0.07423713	-0.07423713	-0.07423713	-0.07423713	-0.07423713	-0.07423713	-0.07423713	-0.07423713	-0.07423713	-0.07423713	-0.07423713	-0.07423713	-0.07423713	-0.07423713	-0.07423713	-0.07423713	-0.07423713	-0.07423713	-0.07423713	-0.07423713	-0.07423713	-0.07423713	-0.07423713	-0.07423713	-0.07423713	-0.07423713	-0.07423713	-0.07423713	-0.07423713	-0.07423713	-0.07423713	-0.07423713	-0.07423713	-0.07423713	-0.07423713	-0.07423713	-0.07423713	-0.07423713	-0.07423713	-0.07423713	-0.07423713
¸ßË¹°×ÔëÉù´¦Àí (128).mp3	0.099161364	0.099161364	0.099161364	0.099161364	0.099161364	0.099161364	0.099161364	0.099161364	0.099161364	0.099161364	0.099161364	0.099161364	0.099161364	0.099161364	0.099161364	0.099161364	0.099161364	0.099161364	0.099161364	0.099161364	0.099161364	0.099161364	0.099161364	0.099161364	0.099161364	0.099161364	0.099161364	0.099161364	0.099161364	0.099161364	0.099161364	0.099161364	0.099161364	0.099161364	0.099161364	0.099161364	0.099161364	0.099161364	0.099161364	0.099161364	0.099161364	0.099161364	0.099161364	0.099161364	0.099161364	0.099161364	0.099161364	0.099161364	0.099161364
¸ßË¹°×ÔëÉù´¦Àí (129).mp3	0.037215218	0.037215218	0.037215218	0.037215218	0.037215218	0.037215218	0.037215218	0.037215218	0.037215218	0.037215218	0.037215218	0.037215218	0.037215218	0.037215218	0.037215218	0.037215218	0.037215218	0.037215218	0.037215218	0.037215218	0.037215218	0.037215218	0.037215218	0.037215218	0.037215218	0.037215218	0.037215218	0.037215218	0.037215218	0.037215218	0.037215218	0.037215218	0.037215218	0.037215218	0.037215218	0.037215218	0.037215218	0.037215218	0.037215218	0.037215218	0.037215218	0.037215218	0.037215218	0.037215218	0.037215218	0.037215218	0.037215218	0.037215218	0.037215218
¸ßË¹°×ÔëÉù´¦Àí (130).mp3	-0.16319054	-0.16319054	-0.16319054	-0.16319054	-0.16319054	-0.16319054	-0.16319054	-0.16319054	-0.16319054	-0.16319054	-0.16319054	-0.16319054	-0.16319054	-0.16319054	-0.16319054	-0.16319054	-0.16319054	-0.16319054	-0.16319054	-0.16319054	-0.16319054	-0.16319054	-0.16319054	-0.16319054	-0.16319054	-0.16319054	-0.16319054	-0.16319054	-0.16319054	-0.16319054	-0.16319054	-0.16319054	-0.16319054	-0.16319054	-0.16319054	-0.16319054	-0.16319054	-0.16319054	-0.16319054	-0.16319054	-0.16319054	-0.16319054	-0.16319054	-0.16319054	-0.16319054	-0.16319054	-0.16319054	-0.16319054	-0.16319054
¸ßË¹°×ÔëÉù´¦Àí (131).mp3	-0.32263768	-0.32263768	-0.32263768	-0.32263768	-0.32263768	-0.32263768	-0.32263768	-0.32263768	-0.32263768	-0.32263768	-0.32263768	-0.32263768	-0.32263768	-0.32263768	-0.32263768	-0.32263768	-0.32263768	-0.32263768	-0.32263768	-0.32263768	-0.32263768	-0.32263768	-0.32263768	-0.32263768	-0.32263768	-0.32263768	-0.32263768	-0.32263768	-0.32263768	-0.32263768	-0.32263768	-0.32263768	-0.32263768	-0.32263768	-0.32263768	-0.32263768	-0.32263768	-0.32263768	-0.32263768	-0.32263768	-0.32263768	-0.32263768	-0.32263768	-0.32263768	-0.32263768	-0.32263768	-0.32263768	-0.32263768	-0.32263768
¸ßË¹°×ÔëÉù´¦Àí (132).mp3	0.029773667	0.029773667	0.029773667	0.029773667	0.029773667	0.029773667	0.029773667	0.029773667	0.029773667	0.029773667	0.029773667	0.029773667	0.029773667	0.029773667	0.029773667	0.029773667	0.029773667	0.029773667	0.029773667	0.029773667	0.029773667	0.029773667	0.029773667	0.029773667	0.029773667	0.029773667	0.029773667	0.029773667	0.029773667	0.029773667	0.029773667	0.029773667	0.029773667	0.029773667	0.029773667	0.029773667	0.029773667	0.029773667	0.029773667	0.029773667	0.029773667	0.029773667	0.029773667	0.029773667	0.029773667	0.029773667	0.029773667	0.029773667	0.029773667
¸ßË¹°×ÔëÉù´¦Àí (133).mp3	-0.33111304	-0.33111304	-0.33111304	-0.33111304	-0.33111304	-0.33111304	-0.33111304	-0.33111304	-0.33111304	-0.33111304	-0.33111304	-0.33111304	-0.33111304	-0.33111304	-0.33111304	-0.33111304	-0.33111304	-0.33111304	-0.33111304	-0.33111304	-0.33111304	-0.33111304	-0.33111304	-0.33111304	-0.33111304	-0.33111304	-0.33111304	-0.33111304	-0.33111304	-0.33111304	-0.33111304	-0.33111304	-0.33111304	-0.33111304	-0.33111304	-0.33111304	-0.33111304	-0.33111304	-0.33111304	-0.33111304	-0.33111304	-0.33111304	-0.33111304	-0.33111304	-0.33111304	-0.33111304	-0.33111304	-0.33111304	-0.33111304
¸ßË¹°×ÔëÉù´¦Àí (134).mp3	-0.21439916	-0.21439916	-0.21439916	-0.21439916	-0.21439916	-0.21439916	-0.21439916	-0.21439916	-0.21439916	-0.21439916	-0.21439916	-0.21439916	-0.21439916	-0.21439916	-0.21439916	-0.21439916	-0.21439916	-0.21439916	-0.21439916	-0.21439916	-0.21439916	-0.21439916	-0.21439916	-0.21439916	-0.21439916	-0.21439916	-0.21439916	-0.21439916	-0.21439916	-0.21439916	-0.21439916	-0.21439916	-0.21439916	-0.21439916	-0.21439916	-0.21439916	-0.21439916	-0.21439916	-0.21439916	-0.21439916	-0.21439916	-0.21439916	-0.21439916	-0.21439916	-0.21439916	-0.21439916	-0.21439916	-0.21439916	-0.21439916
¸ßË¹°×ÔëÉù´¦Àí (135).mp3	-0.17512244	-0.17512244	-0.17512244	-0.17512244	-0.17512244	-0.17512244	-0.17512244	-0.17512244	-0.17512244	-0.17512244	-0.17512244	-0.17512244	-0.17512244	-0.17512244	-0.17512244	-0.17512244	-0.17512244	-0.17512244	-0.17512244	-0.17512244	-0.17512244	-0.17512244	-0.17512244	-0.17512244	-0.17512244	-0.17512244	-0.17512244	-0.17512244	-0.17512244	-0.17512244	-0.17512244	-0.17512244	-0.17512244	-0.17512244	-0.17512244	-0.17512244	-0.17512244	-0.17512244	-0.17512244	-0.17512244	-0.17512244	-0.17512244	-0.17512244	-0.17512244	-0.17512244	-0.17512244	-0.17512244	-0.17512244	-0.17512244
¸ßË¹°×ÔëÉù´¦Àí (136).mp3	0.075451896	0.075451896	0.075451896	0.075451896	0.075451896	0.075451896	0.075451896	0.075451896	0.075451896	0.075451896	0.075451896	0.075451896	0.075451896	0.075451896	0.075451896	0.075451896	0.075451896	0.075451896	0.075451896	0.075451896	0.075451896	0.075451896	0.075451896	0.075451896	0.075451896	0.075451896	0.075451896	0.075451896	0.075451896	0.075451896	0.075451896	0.075451896	0.075451896	0.075451896	0.075451896	0.075451896	0.075451896	0.075451896	0.075451896	0.075451896	0.075451896	0.075451896	0.075451896	0.075451896	0.075451896	0.075451896	0.075451896	0.075451896	0.075451896
¸ßË¹°×ÔëÉù´¦Àí (137).mp3	-0.31132483	-0.31132483	-0.31132483	-0.31132483	-0.31132483	-0.31132483	-0.31132483	-0.31132483	-0.31132483	-0.31132483	-0.31132483	-0.31132483	-0.31132483	-0.31132483	-0.31132483	-0.31132483	-0.31132483	-0.31132483	-0.31132483	-0.31132483	-0.31132483	-0.31132483	-0.31132483	-0.31132483	-0.31132483	-0.31132483	-0.31132483	-0.31132483	-0.31132483	-0.31132483	-0.31132483	-0.31132483	-0.31132483	-0.31132483	-0.31132483	-0.31132483	-0.31132483	-0.31132483	-0.31132483	-0.31132483	-0.31132483	-0.31132483	-0.31132483	-0.31132483	-0.31132483	-0.31132483	-0.31132483	-0.31132483	-0.31132483
¸ßË¹°×ÔëÉù´¦Àí (138).mp3	-0.18492515	-0.18492515	-0.18492515	-0.18492515	-0.18492515	-0.18492515	-0.18492515	-0.18492515	-0.18492515	-0.18492515	-0.18492515	-0.18492515	-0.18492515	-0.18492515	-0.18492515	-0.18492515	-0.18492515	-0.18492515	-0.18492515	-0.18492515	-0.18492515	-0.18492515	-0.18492515	-0.18492515	-0.18492515	-0.18492515	-0.18492515	-0.18492515	-0.18492515	-0.18492515	-0.18492515	-0.18492515	-0.18492515	-0.18492515	-0.18492515	-0.18492515	-0.18492515	-0.18492515	-0.18492515	-0.18492515	-0.18492515	-0.18492515	-0.18492515	-0.18492515	-0.18492515	-0.18492515	-0.18492515	-0.18492515	-0.18492515
¸ßË¹°×ÔëÉù´¦Àí (139).mp3	-0.26814437	-0.26814437	-0.26814437	-0.26814437	-0.26814437	-0.26814437	-0.26814437	-0.26814437	-0.26814437	-0.26814437	-0.26814437	-0.26814437	-0.26814437	-0.26814437	-0.26814437	-0.26814437	-0.26814437	-0.26814437	-0.26814437	-0.26814437	-0.26814437	-0.26814437	-0.26814437	-0.26814437	-0.26814437	-0.26814437	-0.26814437	-0.26814437	-0.26814437	-0.26814437	-0.26814437	-0.26814437	-0.26814437	-0.26814437	-0.26814437	-0.26814437	-0.26814437	-0.26814437	-0.26814437	-0.26814437	-0.26814437	-0.26814437	-0.26814437	-0.26814437	-0.26814437	-0.26814437	-0.26814437	-0.26814437	-0.26814437
¸ßË¹°×ÔëÉù´¦Àí (140).mp3	-0.104867294	-0.104867294	-0.104867294	-0.104867294	-0.104867294	-0.104867294	-0.104867294	-0.104867294	-0.104867294	-0.104867294	-0.104867294	-0.104867294	-0.104867294	-0.104867294	-0.104867294	-0.104867294	-0.104867294	-0.104867294	-0.104867294	-0.104867294	-0.104867294	-0.104867294	-0.104867294	-0.104867294	-0.104867294	-0.104867294	-0.104867294	-0.104867294	-0.104867294	-0.104867294	-0.104867294	-0.104867294	-0.104867294	-0.104867294	-0.104867294	-0.104867294	-0.104867294	-0.104867294	-0.104867294	-0.104867294	-0.104867294	-0.104867294	-0.104867294	-0.104867294	-0.104867294	-0.104867294	-0.104867294	-0.104867294	-0.104867294
¸ßË¹°×ÔëÉù´¦Àí (141).mp3	-0.30420697	-0.30420697	-0.30420697	-0.30420697	-0.30420697	-0.30420697	-0.30420697	-0.30420697	-0.30420697	-0.30420697	-0.30420697	-0.30420697	-0.30420697	-0.30420697	-0.30420697	-0.30420697	-0.30420697	-0.30420697	-0.30420697	-0.30420697	-0.30420697	-0.30420697	-0.30420697	-0.30420697	-0.30420697	-0.30420697	-0.30420697	-0.30420697	-0.30420697	-0.30420697	-0.30420697	-0.30420697	-0.30420697	-0.30420697	-0.30420697	-0.30420697	-0.30420697	-0.30420697	-0.30420697	-0.30420697	-0.30420697	-0.30420697	-0.30420697	-0.30420697	-0.30420697	-0.30420697	-0.30420697	-0.30420697	-0.30420697
¸ßË¹°×ÔëÉù´¦Àí (142).mp3	-0.33666575	-0.33666575	-0.33666575	-0.33666575	-0.33666575	-0.33666575	-0.33666575	-0.33666575	-0.33666575	-0.33666575	-0.33666575	-0.33666575	-0.33666575	-0.33666575	-0.33666575	-0.33666575	-0.33666575	-0.33666575	-0.33666575	-0.33666575	-0.33666575	-0.33666575	-0.33666575	-0.33666575	-0.33666575	-0.33666575	-0.33666575	-0.33666575	-0.33666575	-0.33666575	-0.33666575	-0.33666575	-0.33666575	-0.33666575	-0.33666575	-0.33666575	-0.33666575	-0.33666575	-0.33666575	-0.33666575	-0.33666575	-0.33666575	-0.33666575	-0.33666575	-0.33666575	-0.33666575	-0.33666575	-0.33666575	-0.33666575
¸ßË¹°×ÔëÉù´¦Àí (143).mp3	-0.041933134	-0.041933134	-0.041933134	-0.041933134	-0.041933134	-0.041933134	-0.041933134	-0.041933134	-0.041933134	-0.041933134	-0.041933134	-0.041933134	-0.041933134	-0.041933134	-0.041933134	-0.041933134	-0.041933134	-0.041933134	-0.041933134	-0.041933134	-0.041933134	-0.041933134	-0.041933134	-0.041933134	-0.041933134	-0.041933134	-0.041933134	-0.041933134	-0.041933134	-0.041933134	-0.041933134	-0.041933134	-0.041933134	-0.041933134	-0.041933134	-0.041933134	-0.041933134	-0.041933134	-0.041933134	-0.041933134	-0.041933134	-0.041933134	-0.041933134	-0.041933134	-0.041933134	-0.041933134	-0.041933134	-0.041933134	-0.041933134
¸ßË¹°×ÔëÉù´¦Àí (144).mp3	-0.15577109	-0.15577109	-0.15577109	-0.15577109	-0.15577109	-0.15577109	-0.15577109	-0.15577109	-0.15577109	-0.15577109	-0.15577109	-0.15577109	-0.15577109	-0.15577109	-0.15577109	-0.15577109	-0.15577109	-0.15577109	-0.15577109	-0.15577109	-0.15577109	-0.15577109	-0.15577109	-0.15577109	-0.15577109	-0.15577109	-0.15577109	-0.15577109	-0.15577109	-0.15577109	-0.15577109	-0.15577109	-0.15577109	-0.15577109	-0.15577109	-0.15577109	-0.15577109	-0.15577109	-0.15577109	-0.15577109	-0.15577109	-0.15577109	-0.15577109	-0.15577109	-0.15577109	-0.15577109	-0.15577109	-0.15577109	-0.15577109
¸ßË¹°×ÔëÉù´¦Àí (145).mp3	-0.26748556	-0.26748556	-0.26748556	-0.26748556	-0.26748556	-0.26748556	-0.26748556	-0.26748556	-0.26748556	-0.26748556	-0.26748556	-0.26748556	-0.26748556	-0.26748556	-0.26748556	-0.26748556	-0.26748556	-0.26748556	-0.26748556	-0.26748556	-0.26748556	-0.26748556	-0.26748556	-0.26748556	-0.26748556	-0.26748556	-0.26748556	-0.26748556	-0.26748556	-0.26748556	-0.26748556	-0.26748556	-0.26748556	-0.26748556	-0.26748556	-0.26748556	-0.26748556	-0.26748556	-0.26748556	-0.26748556	-0.26748556	-0.26748556	-0.26748556	-0.26748556	-0.26748556	-0.26748556	-0.26748556	-0.26748556	-0.26748556
¸ßË¹°×ÔëÉù´¦Àí (146).mp3	0.10074045	0.10074045	0.10074045	0.10074045	0.10074045	0.10074045	0.10074045	0.10074045	0.10074045	0.10074045	0.10074045	0.10074045	0.10074045	0.10074045	0.10074045	0.10074045	0.10074045	0.10074045	0.10074045	0.10074045	0.10074045	0.10074045	0.10074045	0.10074045	0.10074045	0.10074045	0.10074045	0.10074045	0.10074045	0.10074045	0.10074045	0.10074045	0.10074045	0.10074045	0.10074045	0.10074045	0.10074045	0.10074045	0.10074045	0.10074045	0.10074045	0.10074045	0.10074045	0.10074045	0.10074045	0.10074045	0.10074045	0.10074045	0.10074045
¸ßË¹°×ÔëÉù´¦Àí (147).mp3	-0.09115422	-0.09115422	-0.09115422	-0.09115422	-0.09115422	-0.09115422	-0.09115422	-0.09115422	-0.09115422	-0.09115422	-0.09115422	-0.09115422	-0.09115422	-0.09115422	-0.09115422	-0.09115422	-0.09115422	-0.09115422	-0.09115422	-0.09115422	-0.09115422	-0.09115422	-0.09115422	-0.09115422	-0.09115422	-0.09115422	-0.09115422	-0.09115422	-0.09115422	-0.09115422	-0.09115422	-0.09115422	-0.09115422	-0.09115422	-0.09115422	-0.09115422	-0.09115422	-0.09115422	-0.09115422	-0.09115422	-0.09115422	-0.09115422	-0.09115422	-0.09115422	-0.09115422	-0.09115422	-0.09115422	-0.09115422	-0.09115422
¸ßË¹°×ÔëÉù´¦Àí (148).mp3	-0.12293635	-0.12293635	-0.12293635	-0.12293635	-0.12293635	-0.12293635	-0.12293635	-0.12293635	-0.12293635	-0.12293635	-0.12293635	-0.12293635	-0.12293635	-0.12293635	-0.12293635	-0.12293635	-0.12293635	-0.12293635	-0.12293635	-0.12293635	-0.12293635	-0.12293635	-0.12293635	-0.12293635	-0.12293635	-0.12293635	-0.12293635	-0.12293635	-0.12293635	-0.12293635	-0.12293635	-0.12293635	-0.12293635	-0.12293635	-0.12293635	-0.12293635	-0.12293635	-0.12293635	-0.12293635	-0.12293635	-0.12293635	-0.12293635	-0.12293635	-0.12293635	-0.12293635	-0.12293635	-0.12293635	-0.12293635	-0.12293635
¸ßË¹°×ÔëÉù´¦Àí (149).mp3	-0.2723871	-0.2723871	-0.2723871	-0.2723871	-0.2723871	-0.2723871	-0.2723871	-0.2723871	-0.2723871	-0.2723871	-0.2723871	-0.2723871	-0.2723871	-0.2723871	-0.2723871	-0.2723871	-0.2723871	-0.2723871	-0.2723871	-0.2723871	-0.2723871	-0.2723871	-0.2723871	-0.2723871	-0.2723871	-0.2723871	-0.2723871	-0.2723871	-0.2723871	-0.2723871	-0.2723871	-0.2723871	-0.2723871	-0.2723871	-0.2723871	-0.2723871	-0.2723871	-0.2723871	-0.2723871	-0.2723871	-0.2723871	-0.2723871	-0.2723871	-0.2723871	-0.2723871	-0.2723871	-0.2723871	-0.2723871	-0.2723871
¸ßË¹°×ÔëÉù´¦Àí (150).mp3	-0.3164572	-0.3164572	-0.3164572	-0.3164572	-0.3164572	-0.3164572	-0.3164572	-0.3164572	-0.3164572	-0.3164572	-0.3164572	-0.3164572	-0.3164572	-0.3164572	-0.3164572	-0.3164572	-0.3164572	-0.3164572	-0.3164572	-0.3164572	-0.3164572	-0.3164572	-0.3164572	-0.3164572	-0.3164572	-0.3164572	-0.3164572	-0.3164572	-0.3164572	-0.3164572	-0.3164572	-0.3164572	-0.3164572	-0.3164572	-0.3164572	-0.3164572	-0.3164572	-0.3164572	-0.3164572	-0.3164572	-0.3164572	-0.3164572	-0.3164572	-0.3164572	-0.3164572	-0.3164572	-0.3164572	-0.3164572	-0.3164572
¸ßË¹°×ÔëÉù´¦Àí (151).mp3	0.105277285	0.105277285	0.105277285	0.105277285	0.105277285	0.105277285	0.105277285	0.105277285	0.105277285	0.105277285	0.105277285	0.105277285	0.105277285	0.105277285	0.105277285	0.105277285	0.105277285	0.105277285	0.105277285	0.105277285	0.105277285	0.105277285	0.105277285	0.105277285	0.105277285	0.105277285	0.105277285	0.105277285	0.105277285	0.105277285	0.105277285	0.105277285	0.105277285	0.105277285	0.105277285	0.105277285	0.105277285	0.105277285	0.105277285	0.105277285	0.105277285	0.105277285	0.105277285	0.105277285	0.105277285	0.105277285	0.105277285	0.105277285	0.105277285
¸ßË¹°×ÔëÉù´¦Àí (152).mp3	0.023308143	0.023308143	0.023308143	0.023308143	0.023308143	0.023308143	0.023308143	0.023308143	0.023308143	0.023308143	0.023308143	0.023308143	0.023308143	0.023308143	0.023308143	0.023308143	0.023308143	0.023308143	0.023308143	0.023308143	0.023308143	0.023308143	0.023308143	0.023308143	0.023308143	0.023308143	0.023308143	0.023308143	0.023308143	0.023308143	0.023308143	0.023308143	0.023308143	0.023308143	0.023308143	0.023308143	0.023308143	0.023308143	0.023308143	0.023308143	0.023308143	0.023308143	0.023308143	0.023308143	0.023308143	0.023308143	0.023308143	0.023308143	0.023308143
¸ßË¹°×ÔëÉù´¦Àí (153).mp3	-0.36314094	-0.36314094	-0.36314094	-0.36314094	-0.36314094	-0.36314094	-0.36314094	-0.36314094	-0.36314094	-0.36314094	-0.36314094	-0.36314094	-0.36314094	-0.36314094	-0.36314094	-0.36314094	-0.36314094	-0.36314094	-0.36314094	-0.36314094	-0.36314094	-0.36314094	-0.36314094	-0.36314094	-0.36314094	-0.36314094	-0.36314094	-0.36314094	-0.36314094	-0.36314094	-0.36314094	-0.36314094	-0.36314094	-0.36314094	-0.36314094	-0.36314094	-0.36314094	-0.36314094	-0.36314094	-0.36314094	-0.36314094	-0.36314094	-0.36314094	-0.36314094	-0.36314094	-0.36314094	-0.36314094	-0.36314094	-0.36314094
¸ßË¹°×ÔëÉù´¦Àí (154).mp3	0.2910632	0.2910632	0.2910632	0.2910632	0.2910632	0.2910632	0.2910632	0.2910632	0.2910632	0.2910632	0.2910632	0.2910632	0.2910632	0.2910632	0.2910632	0.2910632	0.2910632	0.2910632	0.2910632	0.2910632	0.2910632	0.2910632	0.2910632	0.2910632	0.2910632	0.2910632	0.2910632	0.2910632	0.2910632	0.2910632	0.2910632	0.2910632	0.2910632	0.2910632	0.2910632	0.2910632	0.2910632	0.2910632	0.2910632	0.2910632	0.2910632	0.2910632	0.2910632	0.2910632	0.2910632	0.2910632	0.2910632	0.2910632	0.2910632
¸ßË¹°×ÔëÉù´¦Àí (155).mp3	-0.028328642	-0.028328642	-0.028328642	-0.028328642	-0.028328642	-0.028328642	-0.028328642	-0.028328642	-0.028328642	-0.028328642	-0.028328642	-0.028328642	-0.028328642	-0.028328642	-0.028328642	-0.028328642	-0.028328642	-0.028328642	-0.028328642	-0.028328642	-0.028328642	-0.028328642	-0.028328642	-0.028328642	-0.028328642	-0.028328642	-0.028328642	-0.028328642	-0.028328642	-0.028328642	-0.028328642	-0.028328642	-0.028328642	-0.028328642	-0.028328642	-0.028328642	-0.028328642	-0.028328642	-0.028328642	-0.028328642	-0.028328642	-0.028328642	-0.028328642	-0.028328642	-0.028328642	-0.028328642	-0.028328642	-0.028328642	-0.028328642
¸ßË¹°×ÔëÉù´¦Àí (156).mp3	-0.14955126	-0.14955126	-0.14955126	-0.14955126	-0.14955126	-0.14955126	-0.14955126	-0.14955126	-0.14955126	-0.14955126	-0.14955126	-0.14955126	-0.14955126	-0.14955126	-0.14955126	-0.14955126	-0.14955126	-0.14955126	-0.14955126	-0.14955126	-0.14955126	-0.14955126	-0.14955126	-0.14955126	-0.14955126	-0.14955126	-0.14955126	-0.14955126	-0.14955126	-0.14955126	-0.14955126	-0.14955126	-0.14955126	-0.14955126	-0.14955126	-0.14955126	-0.14955126	-0.14955126	-0.14955126	-0.14955126	-0.14955126	-0.14955126	-0.14955126	-0.14955126	-0.14955126	-0.14955126	-0.14955126	-0.14955126	-0.14955126
¸ßË¹°×ÔëÉù´¦Àí (157).mp3	-0.12294601	-0.12294601	-0.12294601	-0.12294601	-0.12294601	-0.12294601	-0.12294601	-0.12294601	-0.12294601	-0.12294601	-0.12294601	-0.12294601	-0.12294601	-0.12294601	-0.12294601	-0.12294601	-0.12294601	-0.12294601	-0.12294601	-0.12294601	-0.12294601	-0.12294601	-0.12294601	-0.12294601	-0.12294601	-0.12294601	-0.12294601	-0.12294601	-0.12294601	-0.12294601	-0.12294601	-0.12294601	-0.12294601	-0.12294601	-0.12294601	-0.12294601	-0.12294601	-0.12294601	-0.12294601	-0.12294601	-0.12294601	-0.12294601	-0.12294601	-0.12294601	-0.12294601	-0.12294601	-0.12294601	-0.12294601	-0.12294601
¸ßË¹°×ÔëÉù´¦Àí (158).mp3	-0.13186318	-0.13186318	-0.13186318	-0.13186318	-0.13186318	-0.13186318	-0.13186318	-0.13186318	-0.13186318	-0.13186318	-0.13186318	-0.13186318	-0.13186318	-0.13186318	-0.13186318	-0.13186318	-0.13186318	-0.13186318	-0.13186318	-0.13186318	-0.13186318	-0.13186318	-0.13186318	-0.13186318	-0.13186318	-0.13186318	-0.13186318	-0.13186318	-0.13186318	-0.13186318	-0.13186318	-0.13186318	-0.13186318	-0.13186318	-0.13186318	-0.13186318	-0.13186318	-0.13186318	-0.13186318	-0.13186318	-0.13186318	-0.13186318	-0.13186318	-0.13186318	-0.13186318	-0.13186318	-0.13186318	-0.13186318	-0.13186318
¸ßË¹°×ÔëÉù´¦Àí (159).mp3	-0.22493006	-0.22493006	-0.22493006	-0.22493006	-0.22493006	-0.22493006	-0.22493006	-0.22493006	-0.22493006	-0.22493006	-0.22493006	-0.22493006	-0.22493006	-0.22493006	-0.22493006	-0.22493006	-0.22493006	-0.22493006	-0.22493006	-0.22493006	-0.22493006	-0.22493006	-0.22493006	-0.22493006	-0.22493006	-0.22493006	-0.22493006	-0.22493006	-0.22493006	-0.22493006	-0.22493006	-0.22493006	-0.22493006	-0.22493006	-0.22493006	-0.22493006	-0.22493006	-0.22493006	-0.22493006	-0.22493006	-0.22493006	-0.22493006	-0.22493006	-0.22493006	-0.22493006	-0.22493006	-0.22493006	-0.22493006	-0.22493006
¸ßË¹°×ÔëÉù´¦Àí (160).mp3	-0.3309428	-0.3309428	-0.3309428	-0.3309428	-0.3309428	-0.3309428	-0.3309428	-0.3309428	-0.3309428	-0.3309428	-0.3309428	-0.3309428	-0.3309428	-0.3309428	-0.3309428	-0.3309428	-0.3309428	-0.3309428	-0.3309428	-0.3309428	-0.3309428	-0.3309428	-0.3309428	-0.3309428	-0.3309428	-0.3309428	-0.3309428	-0.3309428	-0.3309428	-0.3309428	-0.3309428	-0.3309428	-0.3309428	-0.3309428	-0.3309428	-0.3309428	-0.3309428	-0.3309428	-0.3309428	-0.3309428	-0.3309428	-0.3309428	-0.3309428	-0.3309428	-0.3309428	-0.3309428	-0.3309428	-0.3309428	-0.3309428
¸ßË¹°×ÔëÉù´¦Àí (161).mp3	-0.27332658	-0.27332658	-0.27332658	-0.27332658	-0.27332658	-0.27332658	-0.27332658	-0.27332658	-0.27332658	-0.27332658	-0.27332658	-0.27332658	-0.27332658	-0.27332658	-0.27332658	-0.27332658	-0.27332658	-0.27332658	-0.27332658	-0.27332658	-0.27332658	-0.27332658	-0.27332658	-0.27332658	-0.27332658	-0.27332658	-0.27332658	-0.27332658	-0.27332658	-0.27332658	-0.27332658	-0.27332658	-0.27332658	-0.27332658	-0.27332658	-0.27332658	-0.27332658	-0.27332658	-0.27332658	-0.27332658	-0.27332658	-0.27332658	-0.27332658	-0.27332658	-0.27332658	-0.27332658	-0.27332658	-0.27332658	-0.27332658
¸ßË¹°×ÔëÉù´¦Àí (162).mp3	-0.39937878	-0.39937878	-0.39937878	-0.39937878	-0.39937878	-0.39937878	-0.39937878	-0.39937878	-0.39937878	-0.39937878	-0.39937878	-0.39937878	-0.39937878	-0.39937878	-0.39937878	-0.39937878	-0.39937878	-0.39937878	-0.39937878	-0.39937878	-0.39937878	-0.39937878	-0.39937878	-0.39937878	-0.39937878	-0.39937878	-0.39937878	-0.39937878	-0.39937878	-0.39937878	-0.39937878	-0.39937878	-0.39937878	-0.39937878	-0.39937878	-0.39937878	-0.39937878	-0.39937878	-0.39937878	-0.39937878	-0.39937878	-0.39937878	-0.39937878	-0.39937878	-0.39937878	-0.39937878	-0.39937878	-0.39937878	-0.39937878
¸ßË¹°×ÔëÉù´¦Àí (163).mp3	-0.23987348	-0.23987348	-0.23987348	-0.23987348	-0.23987348	-0.23987348	-0.23987348	-0.23987348	-0.23987348	-0.23987348	-0.23987348	-0.23987348	-0.23987348	-0.23987348	-0.23987348	-0.23987348	-0.23987348	-0.23987348	-0.23987348	-0.23987348	-0.23987348	-0.23987348	-0.23987348	-0.23987348	-0.23987348	-0.23987348	-0.23987348	-0.23987348	-0.23987348	-0.23987348	-0.23987348	-0.23987348	-0.23987348	-0.23987348	-0.23987348	-0.23987348	-0.23987348	-0.23987348	-0.23987348	-0.23987348	-0.23987348	-0.23987348	-0.23987348	-0.23987348	-0.23987348	-0.23987348	-0.23987348	-0.23987348	-0.23987348
¸ßË¹°×ÔëÉù´¦Àí (164).mp3	0.23140988	0.23140988	0.23140988	0.23140988	0.23140988	0.23140988	0.23140988	0.23140988	0.23140988	0.23140988	0.23140988	0.23140988	0.23140988	0.23140988	0.23140988	0.23140988	0.23140988	0.23140988	0.23140988	0.23140988	0.23140988	0.23140988	0.23140988	0.23140988	0.23140988	0.23140988	0.23140988	0.23140988	0.23140988	0.23140988	0.23140988	0.23140988	0.23140988	0.23140988	0.23140988	0.23140988	0.23140988	0.23140988	0.23140988	0.23140988	0.23140988	0.23140988	0.23140988	0.23140988	0.23140988	0.23140988	0.23140988	0.23140988	0.23140988
¸ßË¹°×ÔëÉù´¦Àí (165).mp3	-0.12008588	-0.12008588	-0.12008588	-0.12008588	-0.12008588	-0.12008588	-0.12008588	-0.12008588	-0.12008588	-0.12008588	-0.12008588	-0.12008588	-0.12008588	-0.12008588	-0.12008588	-0.12008588	-0.12008588	-0.12008588	-0.12008588	-0.12008588	-0.12008588	-0.12008588	-0.12008588	-0.12008588	-0.12008588	-0.12008588	-0.12008588	-0.12008588	-0.12008588	-0.12008588	-0.12008588	-0.12008588	-0.12008588	-0.12008588	-0.12008588	-0.12008588	-0.12008588	-0.12008588	-0.12008588	-0.12008588	-0.12008588	-0.12008588	-0.12008588	-0.12008588	-0.12008588	-0.12008588	-0.12008588	-0.12008588	-0.12008588
¸ßË¹°×ÔëÉù´¦Àí (166).mp3	-0.1515355	-0.1515355	-0.1515355	-0.1515355	-0.1515355	-0.1515355	-0.1515355	-0.1515355	-0.1515355	-0.1515355	-0.1515355	-0.1515355	-0.1515355	-0.1515355	-0.1515355	-0.1515355	-0.1515355	-0.1515355	-0.1515355	-0.1515355	-0.1515355	-0.1515355	-0.1515355	-0.1515355	-0.1515355	-0.1515355	-0.1515355	-0.1515355	-0.1515355	-0.1515355	-0.1515355	-0.1515355	-0.1515355	-0.1515355	-0.1515355	-0.1515355	-0.1515355	-0.1515355	-0.1515355	-0.1515355	-0.1515355	-0.1515355	-0.1515355	-0.1515355	-0.1515355	-0.1515355	-0.1515355	-0.1515355	-0.1515355
¸ßË¹°×ÔëÉù´¦Àí (167).mp3	-0.324508	-0.324508	-0.324508	-0.324508	-0.324508	-0.324508	-0.324508	-0.324508	-0.324508	-0.324508	-0.324508	-0.324508	-0.324508	-0.324508	-0.324508	-0.324508	-0.324508	-0.324508	-0.324508	-0.324508	-0.324508	-0.324508	-0.324508	-0.324508	-0.324508	-0.324508	-0.324508	-0.324508	-0.324508	-0.324508	-0.324508	-0.324508	-0.324508	-0.324508	-0.324508	-0.324508	-0.324508	-0.324508	-0.324508	-0.324508	-0.324508	-0.324508	-0.324508	-0.324508	-0.324508	-0.324508	-0.324508	-0.324508	-0.324508
¸ßË¹°×ÔëÉù´¦Àí (168).mp3	-0.07647969	-0.07647969	-0.07647969	-0.07647969	-0.07647969	-0.07647969	-0.07647969	-0.07647969	-0.07647969	-0.07647969	-0.07647969	-0.07647969	-0.07647969	-0.07647969	-0.07647969	-0.07647969	-0.07647969	-0.07647969	-0.07647969	-0.07647969	-0.07647969	-0.07647969	-0.07647969	-0.07647969	-0.07647969	-0.07647969	-0.07647969	-0.07647969	-0.07647969	-0.07647969	-0.07647969	-0.07647969	-0.07647969	-0.07647969	-0.07647969	-0.07647969	-0.07647969	-0.07647969	-0.07647969	-0.07647969	-0.07647969	-0.07647969	-0.07647969	-0.07647969	-0.07647969	-0.07647969	-0.07647969	-0.07647969	-0.07647969
¸ßË¹°×ÔëÉù´¦Àí (169).mp3	-0.13222428	-0.13222428	-0.13222428	-0.13222428	-0.13222428	-0.13222428	-0.13222428	-0.13222428	-0.13222428	-0.13222428	-0.13222428	-0.13222428	-0.13222428	-0.13222428	-0.13222428	-0.13222428	-0.13222428	-0.13222428	-0.13222428	-0.13222428	-0.13222428	-0.13222428	-0.13222428	-0.13222428	-0.13222428	-0.13222428	-0.13222428	-0.13222428	-0.13222428	-0.13222428	-0.13222428	-0.13222428	-0.13222428	-0.13222428	-0.13222428	-0.13222428	-0.13222428	-0.13222428	-0.13222428	-0.13222428	-0.13222428	-0.13222428	-0.13222428	-0.13222428	-0.13222428	-0.13222428	-0.13222428	-0.13222428	-0.13222428
¸ßË¹°×ÔëÉù´¦Àí (170).mp3	-0.12706827	-0.12706827	-0.12706827	-0.12706827	-0.12706827	-0.12706827	-0.12706827	-0.12706827	-0.12706827	-0.12706827	-0.12706827	-0.12706827	-0.12706827	-0.12706827	-0.12706827	-0.12706827	-0.12706827	-0.12706827	-0.12706827	-0.12706827	-0.12706827	-0.12706827	-0.12706827	-0.12706827	-0.12706827	-0.12706827	-0.12706827	-0.12706827	-0.12706827	-0.12706827	-0.12706827	-0.12706827	-0.12706827	-0.12706827	-0.12706827	-0.12706827	-0.12706827	-0.12706827	-0.12706827	-0.12706827	-0.12706827	-0.12706827	-0.12706827	-0.12706827	-0.12706827	-0.12706827	-0.12706827	-0.12706827	-0.12706827
¸ßË¹°×ÔëÉù´¦Àí (171).mp3	-0.18507902	-0.18507902	-0.18507902	-0.18507902	-0.18507902	-0.18507902	-0.18507902	-0.18507902	-0.18507902	-0.18507902	-0.18507902	-0.18507902	-0.18507902	-0.18507902	-0.18507902	-0.18507902	-0.18507902	-0.18507902	-0.18507902	-0.18507902	-0.18507902	-0.18507902	-0.18507902	-0.18507902	-0.18507902	-0.18507902	-0.18507902	-0.18507902	-0.18507902	-0.18507902	-0.18507902	-0.18507902	-0.18507902	-0.18507902	-0.18507902	-0.18507902	-0.18507902	-0.18507902	-0.18507902	-0.18507902	-0.18507902	-0.18507902	-0.18507902	-0.18507902	-0.18507902	-0.18507902	-0.18507902	-0.18507902	-0.18507902
¸ßË¹°×ÔëÉù´¦Àí (172).mp3	-0.05639948	-0.05639948	-0.05639948	-0.05639948	-0.05639948	-0.05639948	-0.05639948	-0.05639948	-0.05639948	-0.05639948	-0.05639948	-0.05639948	-0.05639948	-0.05639948	-0.05639948	-0.05639948	-0.05639948	-0.05639948	-0.05639948	-0.05639948	-0.05639948	-0.05639948	-0.05639948	-0.05639948	-0.05639948	-0.05639948	-0.05639948	-0.05639948	-0.05639948	-0.05639948	-0.05639948	-0.05639948	-0.05639948	-0.05639948	-0.05639948	-0.05639948	-0.05639948	-0.05639948	-0.05639948	-0.05639948	-0.05639948	-0.05639948	-0.05639948	-0.05639948	-0.05639948	-0.05639948	-0.05639948	-0.05639948	-0.05639948
¸ßË¹°×ÔëÉù´¦Àí (173).mp3	-0.10167296	-0.10167296	-0.10167296	-0.10167296	-0.10167296	-0.10167296	-0.10167296	-0.10167296	-0.10167296	-0.10167296	-0.10167296	-0.10167296	-0.10167296	-0.10167296	-0.10167296	-0.10167296	-0.10167296	-0.10167296	-0.10167296	-0.10167296	-0.10167296	-0.10167296	-0.10167296	-0.10167296	-0.10167296	-0.10167296	-0.10167296	-0.10167296	-0.10167296	-0.10167296	-0.10167296	-0.10167296	-0.10167296	-0.10167296	-0.10167296	-0.10167296	-0.10167296	-0.10167296	-0.10167296	-0.10167296	-0.10167296	-0.10167296	-0.10167296	-0.10167296	-0.10167296	-0.10167296	-0.10167296	-0.10167296	-0.10167296
¸ßË¹°×ÔëÉù´¦Àí (174).mp3	-0.20668204	-0.20668204	-0.20668204	-0.20668204	-0.20668204	-0.20668204	-0.20668204	-0.20668204	-0.20668204	-0.20668204	-0.20668204	-0.20668204	-0.20668204	-0.20668204	-0.20668204	-0.20668204	-0.20668204	-0.20668204	-0.20668204	-0.20668204	-0.20668204	-0.20668204	-0.20668204	-0.20668204	-0.20668204	-0.20668204	-0.20668204	-0.20668204	-0.20668204	-0.20668204	-0.20668204	-0.20668204	-0.20668204	-0.20668204	-0.20668204	-0.20668204	-0.20668204	-0.20668204	-0.20668204	-0.20668204	-0.20668204	-0.20668204	-0.20668204	-0.20668204	-0.20668204	-0.20668204	-0.20668204	-0.20668204	-0.20668204
¸ßË¹°×ÔëÉù´¦Àí (175).mp3	-0.006757945	-0.006757945	-0.006757945	-0.006757945	-0.006757945	-0.006757945	-0.006757945	-0.006757945	-0.006757945	-0.006757945	-0.006757945	-0.006757945	-0.006757945	-0.006757945	-0.006757945	-0.006757945	-0.006757945	-0.006757945	-0.006757945	-0.006757945	-0.006757945	-0.006757945	-0.006757945	-0.006757945	-0.006757945	-0.006757945	-0.006757945	-0.006757945	-0.006757945	-0.006757945	-0.006757945	-0.006757945	-0.006757945	-0.006757945	-0.006757945	-0.006757945	-0.006757945	-0.006757945	-0.006757945	-0.006757945	-0.006757945	-0.006757945	-0.006757945	-0.006757945	-0.006757945	-0.006757945	-0.006757945	-0.006757945	-0.006757945
¸ßË¹°×ÔëÉù´¦Àí (176).mp3	-0.4693727	-0.4693727	-0.4693727	-0.4693727	-0.4693727	-0.4693727	-0.4693727	-0.4693727	-0.4693727	-0.4693727	-0.4693727	-0.4693727	-0.4693727	-0.4693727	-0.4693727	-0.4693727	-0.4693727	-0.4693727	-0.4693727	-0.4693727	-0.4693727	-0.4693727	-0.4693727	-0.4693727	-0.4693727	-0.4693727	-0.4693727	-0.4693727	-0.4693727	-0.4693727	-0.4693727	-0.4693727	-0.4693727	-0.4693727	-0.4693727	-0.4693727	-0.4693727	-0.4693727	-0.4693727	-0.4693727	-0.4693727	-0.4693727	-0.4693727	-0.4693727	-0.4693727	-0.4693727	-0.4693727	-0.4693727	-0.4693727
¸ßË¹°×ÔëÉù´¦Àí (177).mp3	0.019490197	0.019490197	0.019490197	0.019490197	0.019490197	0.019490197	0.019490197	0.019490197	0.019490197	0.019490197	0.019490197	0.019490197	0.019490197	0.019490197	0.019490197	0.019490197	0.019490197	0.019490197	0.019490197	0.019490197	0.019490197	0.019490197	0.019490197	0.019490197	0.019490197	0.019490197	0.019490197	0.019490197	0.019490197	0.019490197	0.019490197	0.019490197	0.019490197	0.019490197	0.019490197	0.019490197	0.019490197	0.019490197	0.019490197	0.019490197	0.019490197	0.019490197	0.019490197	0.019490197	0.019490197	0.019490197	0.019490197	0.019490197	0.019490197
¸ßË¹°×ÔëÉù´¦Àí (178).mp3	-0.3633874	-0.3633874	-0.3633874	-0.3633874	-0.3633874	-0.3633874	-0.3633874	-0.3633874	-0.3633874	-0.3633874	-0.3633874	-0.3633874	-0.3633874	-0.3633874	-0.3633874	-0.3633874	-0.3633874	-0.3633874	-0.3633874	-0.3633874	-0.3633874	-0.3633874	-0.3633874	-0.3633874	-0.3633874	-0.3633874	-0.3633874	-0.3633874	-0.3633874	-0.3633874	-0.3633874	-0.3633874	-0.3633874	-0.3633874	-0.3633874	-0.3633874	-0.3633874	-0.3633874	-0.3633874	-0.3633874	-0.3633874	-0.3633874	-0.3633874	-0.3633874	-0.3633874	-0.3633874	-0.3633874	-0.3633874	-0.3633874
¸ßË¹°×ÔëÉù´¦Àí (179).mp3	-0.011709109	-0.011709109	-0.011709109	-0.011709109	-0.011709109	-0.011709109	-0.011709109	-0.011709109	-0.011709109	-0.011709109	-0.011709109	-0.011709109	-0.011709109	-0.011709109	-0.011709109	-0.011709109	-0.011709109	-0.011709109	-0.011709109	-0.011709109	-0.011709109	-0.011709109	-0.011709109	-0.011709109	-0.011709109	-0.011709109	-0.011709109	-0.011709109	-0.011709109	-0.011709109	-0.011709109	-0.011709109	-0.011709109	-0.011709109	-0.011709109	-0.011709109	-0.011709109	-0.011709109	-0.011709109	-0.011709109	-0.011709109	-0.011709109	-0.011709109	-0.011709109	-0.011709109	-0.011709109	-0.011709109	-0.011709109	-0.011709109
¸ßË¹°×ÔëÉù´¦Àí (180).mp3	-0.016578645	-0.016578645	-0.016578645	-0.016578645	-0.016578645	-0.016578645	-0.016578645	-0.016578645	-0.016578645	-0.016578645	-0.016578645	-0.016578645	-0.016578645	-0.016578645	-0.016578645	-0.016578645	-0.016578645	-0.016578645	-0.016578645	-0.016578645	-0.016578645	-0.016578645	-0.016578645	-0.016578645	-0.016578645	-0.016578645	-0.016578645	-0.016578645	-0.016578645	-0.016578645	-0.016578645	-0.016578645	-0.016578645	-0.016578645	-0.016578645	-0.016578645	-0.016578645	-0.016578645	-0.016578645	-0.016578645	-0.016578645	-0.016578645	-0.016578645	-0.016578645	-0.016578645	-0.016578645	-0.016578645	-0.016578645	-0.016578645
¸ßË¹°×ÔëÉù´¦Àí (181).mp3	-0.29258865	-0.29258865	-0.29258865	-0.29258865	-0.29258865	-0.29258865	-0.29258865	-0.29258865	-0.29258865	-0.29258865	-0.29258865	-0.29258865	-0.29258865	-0.29258865	-0.29258865	-0.29258865	-0.29258865	-0.29258865	-0.29258865	-0.29258865	-0.29258865	-0.29258865	-0.29258865	-0.29258865	-0.29258865	-0.29258865	-0.29258865	-0.29258865	-0.29258865	-0.29258865	-0.29258865	-0.29258865	-0.29258865	-0.29258865	-0.29258865	-0.29258865	-0.29258865	-0.29258865	-0.29258865	-0.29258865	-0.29258865	-0.29258865	-0.29258865	-0.29258865	-0.29258865	-0.29258865	-0.29258865	-0.29258865	-0.29258865
¸ßË¹°×ÔëÉù´¦Àí (182).mp3	-0.3393861	-0.3393861	-0.3393861	-0.3393861	-0.3393861	-0.3393861	-0.3393861	-0.3393861	-0.3393861	-0.3393861	-0.3393861	-0.3393861	-0.3393861	-0.3393861	-0.3393861	-0.3393861	-0.3393861	-0.3393861	-0.3393861	-0.3393861	-0.3393861	-0.3393861	-0.3393861	-0.3393861	-0.3393861	-0.3393861	-0.3393861	-0.3393861	-0.3393861	-0.3393861	-0.3393861	-0.3393861	-0.3393861	-0.3393861	-0.3393861	-0.3393861	-0.3393861	-0.3393861	-0.3393861	-0.3393861	-0.3393861	-0.3393861	-0.3393861	-0.3393861	-0.3393861	-0.3393861	-0.3393861	-0.3393861	-0.3393861
¸ßË¹°×ÔëÉù´¦Àí (183).mp3	0.08350079	0.08350079	0.08350079	0.08350079	0.08350079	0.08350079	0.08350079	0.08350079	0.08350079	0.08350079	0.08350079	0.08350079	0.08350079	0.08350079	0.08350079	0.08350079	0.08350079	0.08350079	0.08350079	0.08350079	0.08350079	0.08350079	0.08350079	0.08350079	0.08350079	0.08350079	0.08350079	0.08350079	0.08350079	0.08350079	0.08350079	0.08350079	0.08350079	0.08350079	0.08350079	0.08350079	0.08350079	0.08350079	0.08350079	0.08350079	0.08350079	0.08350079	0.08350079	0.08350079	0.08350079	0.08350079	0.08350079	0.08350079	0.08350079
¸ßË¹°×ÔëÉù´¦Àí (184).mp3	0.075247094	0.075247094	0.075247094	0.075247094	0.075247094	0.075247094	0.075247094	0.075247094	0.075247094	0.075247094	0.075247094	0.075247094	0.075247094	0.075247094	0.075247094	0.075247094	0.075247094	0.075247094	0.075247094	0.075247094	0.075247094	0.075247094	0.075247094	0.075247094	0.075247094	0.075247094	0.075247094	0.075247094	0.075247094	0.075247094	0.075247094	0.075247094	0.075247094	0.075247094	0.075247094	0.075247094	0.075247094	0.075247094	0.075247094	0.075247094	0.075247094	0.075247094	0.075247094	0.075247094	0.075247094	0.075247094	0.075247094	0.075247094	0.075247094
¸ßË¹°×ÔëÉù´¦Àí (185).mp3	-0.083813146	-0.083813146	-0.083813146	-0.083813146	-0.083813146	-0.083813146	-0.083813146	-0.083813146	-0.083813146	-0.083813146	-0.083813146	-0.083813146	-0.083813146	-0.083813146	-0.083813146	-0.083813146	-0.083813146	-0.083813146	-0.083813146	-0.083813146	-0.083813146	-0.083813146	-0.083813146	-0.083813146	-0.083813146	-0.083813146	-0.083813146	-0.083813146	-0.083813146	-0.083813146	-0.083813146	-0.083813146	-0.083813146	-0.083813146	-0.083813146	-0.083813146	-0.083813146	-0.083813146	-0.083813146	-0.083813146	-0.083813146	-0.083813146	-0.083813146	-0.083813146	-0.083813146	-0.083813146	-0.083813146	-0.083813146	-0.083813146
¸ßË¹°×ÔëÉù´¦Àí (186).mp3	0.02278991	0.02278991	0.02278991	0.02278991	0.02278991	0.02278991	0.02278991	0.02278991	0.02278991	0.02278991	0.02278991	0.02278991	0.02278991	0.02278991	0.02278991	0.02278991	0.02278991	0.02278991	0.02278991	0.02278991	0.02278991	0.02278991	0.02278991	0.02278991	0.02278991	0.02278991	0.02278991	0.02278991	0.02278991	0.02278991	0.02278991	0.02278991	0.02278991	0.02278991	0.02278991	0.02278991	0.02278991	0.02278991	0.02278991	0.02278991	0.02278991	0.02278991	0.02278991	0.02278991	0.02278991	0.02278991	0.02278991	0.02278991	0.02278991
¸ßË¹°×ÔëÉù´¦Àí (187).mp3	0.044561267	0.044561267	0.044561267	0.044561267	0.044561267	0.044561267	0.044561267	0.044561267	0.044561267	0.044561267	0.044561267	0.044561267	0.044561267	0.044561267	0.044561267	0.044561267	0.044561267	0.044561267	0.044561267	0.044561267	0.044561267	0.044561267	0.044561267	0.044561267	0.044561267	0.044561267	0.044561267	0.044561267	0.044561267	0.044561267	0.044561267	0.044561267	0.044561267	0.044561267	0.044561267	0.044561267	0.044561267	0.044561267	0.044561267	0.044561267	0.044561267	0.044561267	0.044561267	0.044561267	0.044561267	0.044561267	0.044561267	0.044561267	0.044561267
¸ßË¹°×ÔëÉù´¦Àí (188).mp3	-0.38343424	-0.38343424	-0.38343424	-0.38343424	-0.38343424	-0.38343424	-0.38343424	-0.38343424	-0.38343424	-0.38343424	-0.38343424	-0.38343424	-0.38343424	-0.38343424	-0.38343424	-0.38343424	-0.38343424	-0.38343424	-0.38343424	-0.38343424	-0.38343424	-0.38343424	-0.38343424	-0.38343424	-0.38343424	-0.38343424	-0.38343424	-0.38343424	-0.38343424	-0.38343424	-0.38343424	-0.38343424	-0.38343424	-0.38343424	-0.38343424	-0.38343424	-0.38343424	-0.38343424	-0.38343424	-0.38343424	-0.38343424	-0.38343424	-0.38343424	-0.38343424	-0.38343424	-0.38343424	-0.38343424	-0.38343424	-0.38343424
¸ßË¹°×ÔëÉù´¦Àí (189).mp3	-0.24685563	-0.24685563	-0.24685563	-0.24685563	-0.24685563	-0.24685563	-0.24685563	-0.24685563	-0.24685563	-0.24685563	-0.24685563	-0.24685563	-0.24685563	-0.24685563	-0.24685563	-0.24685563	-0.24685563	-0.24685563	-0.24685563	-0.24685563	-0.24685563	-0.24685563	-0.24685563	-0.24685563	-0.24685563	-0.24685563	-0.24685563	-0.24685563	-0.24685563	-0.24685563	-0.24685563	-0.24685563	-0.24685563	-0.24685563	-0.24685563	-0.24685563	-0.24685563	-0.24685563	-0.24685563	-0.24685563	-0.24685563	-0.24685563	-0.24685563	-0.24685563	-0.24685563	-0.24685563	-0.24685563	-0.24685563	-0.24685563
¸ßË¹°×ÔëÉù´¦Àí (190).mp3	-0.23695712	-0.23695712	-0.23695712	-0.23695712	-0.23695712	-0.23695712	-0.23695712	-0.23695712	-0.23695712	-0.23695712	-0.23695712	-0.23695712	-0.23695712	-0.23695712	-0.23695712	-0.23695712	-0.23695712	-0.23695712	-0.23695712	-0.23695712	-0.23695712	-0.23695712	-0.23695712	-0.23695712	-0.23695712	-0.23695712	-0.23695712	-0.23695712	-0.23695712	-0.23695712	-0.23695712	-0.23695712	-0.23695712	-0.23695712	-0.23695712	-0.23695712	-0.23695712	-0.23695712	-0.23695712	-0.23695712	-0.23695712	-0.23695712	-0.23695712	-0.23695712	-0.23695712	-0.23695712	-0.23695712	-0.23695712	-0.23695712
¸ßË¹°×ÔëÉù´¦Àí (191).mp3	-0.13887505	-0.13887505	-0.13887505	-0.13887505	-0.13887505	-0.13887505	-0.13887505	-0.13887505	-0.13887505	-0.13887505	-0.13887505	-0.13887505	-0.13887505	-0.13887505	-0.13887505	-0.13887505	-0.13887505	-0.13887505	-0.13887505	-0.13887505	-0.13887505	-0.13887505	-0.13887505	-0.13887505	-0.13887505	-0.13887505	-0.13887505	-0.13887505	-0.13887505	-0.13887505	-0.13887505	-0.13887505	-0.13887505	-0.13887505	-0.13887505	-0.13887505	-0.13887505	-0.13887505	-0.13887505	-0.13887505	-0.13887505	-0.13887505	-0.13887505	-0.13887505	-0.13887505	-0.13887505	-0.13887505	-0.13887505	-0.13887505
¸ßË¹°×ÔëÉù´¦Àí (192).mp3	-0.04882334	-0.04882334	-0.04882334	-0.04882334	-0.04882334	-0.04882334	-0.04882334	-0.04882334	-0.04882334	-0.04882334	-0.04882334	-0.04882334	-0.04882334	-0.04882334	-0.04882334	-0.04882334	-0.04882334	-0.04882334	-0.04882334	-0.04882334	-0.04882334	-0.04882334	-0.04882334	-0.04882334	-0.04882334	-0.04882334	-0.04882334	-0.04882334	-0.04882334	-0.04882334	-0.04882334	-0.04882334	-0.04882334	-0.04882334	-0.04882334	-0.04882334	-0.04882334	-0.04882334	-0.04882334	-0.04882334	-0.04882334	-0.04882334	-0.04882334	-0.04882334	-0.04882334	-0.04882334	-0.04882334	-0.04882334	-0.04882334
¸ßË¹°×ÔëÉù´¦Àí (193).mp3	0.022816345	0.022816345	0.022816345	0.022816345	0.022816345	0.022816345	0.022816345	0.022816345	0.022816345	0.022816345	0.022816345	0.022816345	0.022816345	0.022816345	0.022816345	0.022816345	0.022816345	0.022816345	0.022816345	0.022816345	0.022816345	0.022816345	0.022816345	0.022816345	0.022816345	0.022816345	0.022816345	0.022816345	0.022816345	0.022816345	0.022816345	0.022816345	0.022816345	0.022816345	0.022816345	0.022816345	0.022816345	0.022816345	0.022816345	0.022816345	0.022816345	0.022816345	0.022816345	0.022816345	0.022816345	0.022816345	0.022816345	0.022816345	0.022816345
¸ßË¹°×ÔëÉù´¦Àí (194).mp3	-0.16864212	-0.16864212	-0.16864212	-0.16864212	-0.16864212	-0.16864212	-0.16864212	-0.16864212	-0.16864212	-0.16864212	-0.16864212	-0.16864212	-0.16864212	-0.16864212	-0.16864212	-0.16864212	-0.16864212	-0.16864212	-0.16864212	-0.16864212	-0.16864212	-0.16864212	-0.16864212	-0.16864212	-0.16864212	-0.16864212	-0.16864212	-0.16864212	-0.16864212	-0.16864212	-0.16864212	-0.16864212	-0.16864212	-0.16864212	-0.16864212	-0.16864212	-0.16864212	-0.16864212	-0.16864212	-0.16864212	-0.16864212	-0.16864212	-0.16864212	-0.16864212	-0.16864212	-0.16864212	-0.16864212	-0.16864212	-0.16864212
¸ßË¹°×ÔëÉù´¦Àí (195).mp3	-0.14568491	-0.14568491	-0.14568491	-0.14568491	-0.14568491	-0.14568491	-0.14568491	-0.14568491	-0.14568491	-0.14568491	-0.14568491	-0.14568491	-0.14568491	-0.14568491	-0.14568491	-0.14568491	-0.14568491	-0.14568491	-0.14568491	-0.14568491	-0.14568491	-0.14568491	-0.14568491	-0.14568491	-0.14568491	-0.14568491	-0.14568491	-0.14568491	-0.14568491	-0.14568491	-0.14568491	-0.14568491	-0.14568491	-0.14568491	-0.14568491	-0.14568491	-0.14568491	-0.14568491	-0.14568491	-0.14568491	-0.14568491	-0.14568491	-0.14568491	-0.14568491	-0.14568491	-0.14568491	-0.14568491	-0.14568491	-0.14568491
¸ßË¹°×ÔëÉù´¦Àí (196).mp3	-0.047757402	-0.047757402	-0.047757402	-0.047757402	-0.047757402	-0.047757402	-0.047757402	-0.047757402	-0.047757402	-0.047757402	-0.047757402	-0.047757402	-0.047757402	-0.047757402	-0.047757402	-0.047757402	-0.047757402	-0.047757402	-0.047757402	-0.047757402	-0.047757402	-0.047757402	-0.047757402	-0.047757402	-0.047757402	-0.047757402	-0.047757402	-0.047757402	-0.047757402	-0.047757402	-0.047757402	-0.047757402	-0.047757402	-0.047757402	-0.047757402	-0.047757402	-0.047757402	-0.047757402	-0.047757402	-0.047757402	-0.047757402	-0.047757402	-0.047757402	-0.047757402	-0.047757402	-0.047757402	-0.047757402	-0.047757402	-0.047757402
¸ßË¹°×ÔëÉù´¦Àí (197).mp3	-0.14937274	-0.14937274	-0.14937274	-0.14937274	-0.14937274	-0.14937274	-0.14937274	-0.14937274	-0.14937274	-0.14937274	-0.14937274	-0.14937274	-0.14937274	-0.14937274	-0.14937274	-0.14937274	-0.14937274	-0.14937274	-0.14937274	-0.14937274	-0.14937274	-0.14937274	-0.14937274	-0.14937274	-0.14937274	-0.14937274	-0.14937274	-0.14937274	-0.14937274	-0.14937274	-0.14937274	-0.14937274	-0.14937274	-0.14937274	-0.14937274	-0.14937274	-0.14937274	-0.14937274	-0.14937274	-0.14937274	-0.14937274	-0.14937274	-0.14937274	-0.14937274	-0.14937274	-0.14937274	-0.14937274	-0.14937274	-0.14937274
¸ßË¹°×ÔëÉù´¦Àí (198).mp3	-0.48170853	-0.48170853	-0.48170853	-0.48170853	-0.48170853	-0.48170853	-0.48170853	-0.48170853	-0.48170853	-0.48170853	-0.48170853	-0.48170853	-0.48170853	-0.48170853	-0.48170853	-0.48170853	-0.48170853	-0.48170853	-0.48170853	-0.48170853	-0.48170853	-0.48170853	-0.48170853	-0.48170853	-0.48170853	-0.48170853	-0.48170853	-0.48170853	-0.48170853	-0.48170853	-0.48170853	-0.48170853	-0.48170853	-0.48170853	-0.48170853	-0.48170853	-0.48170853	-0.48170853	-0.48170853	-0.48170853	-0.48170853	-0.48170853	-0.48170853	-0.48170853	-0.48170853	-0.48170853	-0.48170853	-0.48170853	-0.48170853
¸ßË¹°×ÔëÉù´¦Àí (199).mp3	-0.35248506	-0.35248506	-0.35248506	-0.35248506	-0.35248506	-0.35248506	-0.35248506	-0.35248506	-0.35248506	-0.35248506	-0.35248506	-0.35248506	-0.35248506	-0.35248506	-0.35248506	-0.35248506	-0.35248506	-0.35248506	-0.35248506	-0.35248506	-0.35248506	-0.35248506	-0.35248506	-0.35248506	-0.35248506	-0.35248506	-0.35248506	-0.35248506	-0.35248506	-0.35248506	-0.35248506	-0.35248506	-0.35248506	-0.35248506	-0.35248506	-0.35248506	-0.35248506	-0.35248506	-0.35248506	-0.35248506	-0.35248506	-0.35248506	-0.35248506	-0.35248506	-0.35248506	-0.35248506	-0.35248506	-0.35248506	-0.35248506
¸ßË¹°×ÔëÉù´¦Àí (200).mp3	0.16047895	0.16047895	0.16047895	0.16047895	0.16047895	0.16047895	0.16047895	0.16047895	0.16047895	0.16047895	0.16047895	0.16047895	0.16047895	0.16047895	0.16047895	0.16047895	0.16047895	0.16047895	0.16047895	0.16047895	0.16047895	0.16047895	0.16047895	0.16047895	0.16047895	0.16047895	0.16047895	0.16047895	0.16047895	0.16047895	0.16047895	0.16047895	0.16047895	0.16047895	0.16047895	0.16047895	0.16047895	0.16047895	0.16047895	0.16047895	0.16047895	0.16047895	0.16047895	0.16047895	0.16047895	0.16047895	0.16047895	0.16047895	0.16047895
¸ßË¹°×ÔëÉù´¦Àí (201).mp3	-0.13485447	-0.13485447	-0.13485447	-0.13485447	-0.13485447	-0.13485447	-0.13485447	-0.13485447	-0.13485447	-0.13485447	-0.13485447	-0.13485447	-0.13485447	-0.13485447	-0.13485447	-0.13485447	-0.13485447	-0.13485447	-0.13485447	-0.13485447	-0.13485447	-0.13485447	-0.13485447	-0.13485447	-0.13485447	-0.13485447	-0.13485447	-0.13485447	-0.13485447	-0.13485447	-0.13485447	-0.13485447	-0.13485447	-0.13485447	-0.13485447	-0.13485447	-0.13485447	-0.13485447	-0.13485447	-0.13485447	-0.13485447	-0.13485447	-0.13485447	-0.13485447	-0.13485447	-0.13485447	-0.13485447	-0.13485447	-0.13485447
¸ßË¹°×ÔëÉù´¦Àí (202).mp3	0.09461014	0.09461014	0.09461014	0.09461014	0.09461014	0.09461014	0.09461014	0.09461014	0.09461014	0.09461014	0.09461014	0.09461014	0.09461014	0.09461014	0.09461014	0.09461014	0.09461014	0.09461014	0.09461014	0.09461014	0.09461014	0.09461014	0.09461014	0.09461014	0.09461014	0.09461014	0.09461014	0.09461014	0.09461014	0.09461014	0.09461014	0.09461014	0.09461014	0.09461014	0.09461014	0.09461014	0.09461014	0.09461014	0.09461014	0.09461014	0.09461014	0.09461014	0.09461014	0.09461014	0.09461014	0.09461014	0.09461014	0.09461014	0.09461014
¸ßË¹°×ÔëÉù´¦Àí (203).mp3	-0.16697852	-0.16697852	-0.16697852	-0.16697852	-0.16697852	-0.16697852	-0.16697852	-0.16697852	-0.16697852	-0.16697852	-0.16697852	-0.16697852	-0.16697852	-0.16697852	-0.16697852	-0.16697852	-0.16697852	-0.16697852	-0.16697852	-0.16697852	-0.16697852	-0.16697852	-0.16697852	-0.16697852	-0.16697852	-0.16697852	-0.16697852	-0.16697852	-0.16697852	-0.16697852	-0.16697852	-0.16697852	-0.16697852	-0.16697852	-0.16697852	-0.16697852	-0.16697852	-0.16697852	-0.16697852	-0.16697852	-0.16697852	-0.16697852	-0.16697852	-0.16697852	-0.16697852	-0.16697852	-0.16697852	-0.16697852	-0.16697852
¸ßË¹°×ÔëÉù´¦Àí (204).mp3	-0.15339538	-0.15339538	-0.15339538	-0.15339538	-0.15339538	-0.15339538	-0.15339538	-0.15339538	-0.15339538	-0.15339538	-0.15339538	-0.15339538	-0.15339538	-0.15339538	-0.15339538	-0.15339538	-0.15339538	-0.15339538	-0.15339538	-0.15339538	-0.15339538	-0.15339538	-0.15339538	-0.15339538	-0.15339538	-0.15339538	-0.15339538	-0.15339538	-0.15339538	-0.15339538	-0.15339538	-0.15339538	-0.15339538	-0.15339538	-0.15339538	-0.15339538	-0.15339538	-0.15339538	-0.15339538	-0.15339538	-0.15339538	-0.15339538	-0.15339538	-0.15339538	-0.15339538	-0.15339538	-0.15339538	-0.15339538	-0.15339538
¸ßË¹°×ÔëÉù´¦Àí (205).mp3	0.028448835	0.028448835	0.028448835	0.028448835	0.028448835	0.028448835	0.028448835	0.028448835	0.028448835	0.028448835	0.028448835	0.028448835	0.028448835	0.028448835	0.028448835	0.028448835	0.028448835	0.028448835	0.028448835	0.028448835	0.028448835	0.028448835	0.028448835	0.028448835	0.028448835	0.028448835	0.028448835	0.028448835	0.028448835	0.028448835	0.028448835	0.028448835	0.028448835	0.028448835	0.028448835	0.028448835	0.028448835	0.028448835	0.028448835	0.028448835	0.028448835	0.028448835	0.028448835	0.028448835	0.028448835	0.028448835	0.028448835	0.028448835	0.028448835
¸ßË¹°×ÔëÉù´¦Àí (206).mp3	-0.29982907	-0.29982907	-0.29982907	-0.29982907	-0.29982907	-0.29982907	-0.29982907	-0.29982907	-0.29982907	-0.29982907	-0.29982907	-0.29982907	-0.29982907	-0.29982907	-0.29982907	-0.29982907	-0.29982907	-0.29982907	-0.29982907	-0.29982907	-0.29982907	-0.29982907	-0.29982907	-0.29982907	-0.29982907	-0.29982907	-0.29982907	-0.29982907	-0.29982907	-0.29982907	-0.29982907	-0.29982907	-0.29982907	-0.29982907	-0.29982907	-0.29982907	-0.29982907	-0.29982907	-0.29982907	-0.29982907	-0.29982907	-0.29982907	-0.29982907	-0.29982907	-0.29982907	-0.29982907	-0.29982907	-0.29982907	-0.29982907
¸ßË¹°×ÔëÉù´¦Àí (207).mp3	0.1154194	0.1154194	0.1154194	0.1154194	0.1154194	0.1154194	0.1154194	0.1154194	0.1154194	0.1154194	0.1154194	0.1154194	0.1154194	0.1154194	0.1154194	0.1154194	0.1154194	0.1154194	0.1154194	0.1154194	0.1154194	0.1154194	0.1154194	0.1154194	0.1154194	0.1154194	0.1154194	0.1154194	0.1154194	0.1154194	0.1154194	0.1154194	0.1154194	0.1154194	0.1154194	0.1154194	0.1154194	0.1154194	0.1154194	0.1154194	0.1154194	0.1154194	0.1154194	0.1154194	0.1154194	0.1154194	0.1154194	0.1154194	0.1154194
¸ßË¹°×ÔëÉù´¦Àí (208).mp3	-0.16195908	-0.16195908	-0.16195908	-0.16195908	-0.16195908	-0.16195908	-0.16195908	-0.16195908	-0.16195908	-0.16195908	-0.16195908	-0.16195908	-0.16195908	-0.16195908	-0.16195908	-0.16195908	-0.16195908	-0.16195908	-0.16195908	-0.16195908	-0.16195908	-0.16195908	-0.16195908	-0.16195908	-0.16195908	-0.16195908	-0.16195908	-0.16195908	-0.16195908	-0.16195908	-0.16195908	-0.16195908	-0.16195908	-0.16195908	-0.16195908	-0.16195908	-0.16195908	-0.16195908	-0.16195908	-0.16195908	-0.16195908	-0.16195908	-0.16195908	-0.16195908	-0.16195908	-0.16195908	-0.16195908	-0.16195908	-0.16195908
¸ßË¹°×ÔëÉù´¦Àí (209).mp3	-0.39402747	-0.39402747	-0.39402747	-0.39402747	-0.39402747	-0.39402747	-0.39402747	-0.39402747	-0.39402747	-0.39402747	-0.39402747	-0.39402747	-0.39402747	-0.39402747	-0.39402747	-0.39402747	-0.39402747	-0.39402747	-0.39402747	-0.39402747	-0.39402747	-0.39402747	-0.39402747	-0.39402747	-0.39402747	-0.39402747	-0.39402747	-0.39402747	-0.39402747	-0.39402747	-0.39402747	-0.39402747	-0.39402747	-0.39402747	-0.39402747	-0.39402747	-0.39402747	-0.39402747	-0.39402747	-0.39402747	-0.39402747	-0.39402747	-0.39402747	-0.39402747	-0.39402747	-0.39402747	-0.39402747	-0.39402747	-0.39402747
¸ßË¹°×ÔëÉù´¦Àí (210).mp3	-0.4666615	-0.4666615	-0.4666615	-0.4666615	-0.4666615	-0.4666615	-0.4666615	-0.4666615	-0.4666615	-0.4666615	-0.4666615	-0.4666615	-0.4666615	-0.4666615	-0.4666615	-0.4666615	-0.4666615	-0.4666615	-0.4666615	-0.4666615	-0.4666615	-0.4666615	-0.4666615	-0.4666615	-0.4666615	-0.4666615	-0.4666615	-0.4666615	-0.4666615	-0.4666615	-0.4666615	-0.4666615	-0.4666615	-0.4666615	-0.4666615	-0.4666615	-0.4666615	-0.4666615	-0.4666615	-0.4666615	-0.4666615	-0.4666615	-0.4666615	-0.4666615	-0.4666615	-0.4666615	-0.4666615	-0.4666615	-0.4666615
¸ßË¹°×ÔëÉù´¦Àí (211).mp3	-0.3295899	-0.3295899	-0.3295899	-0.3295899	-0.3295899	-0.3295899	-0.3295899	-0.3295899	-0.3295899	-0.3295899	-0.3295899	-0.3295899	-0.3295899	-0.3295899	-0.3295899	-0.3295899	-0.3295899	-0.3295899	-0.3295899	-0.3295899	-0.3295899	-0.3295899	-0.3295899	-0.3295899	-0.3295899	-0.3295899	-0.3295899	-0.3295899	-0.3295899	-0.3295899	-0.3295899	-0.3295899	-0.3295899	-0.3295899	-0.3295899	-0.3295899	-0.3295899	-0.3295899	-0.3295899	-0.3295899	-0.3295899	-0.3295899	-0.3295899	-0.3295899	-0.3295899	-0.3295899	-0.3295899	-0.3295899	-0.3295899
¸ßË¹°×ÔëÉù´¦Àí (212).mp3	-0.23035254	-0.23035254	-0.23035254	-0.23035254	-0.23035254	-0.23035254	-0.23035254	-0.23035254	-0.23035254	-0.23035254	-0.23035254	-0.23035254	-0.23035254	-0.23035254	-0.23035254	-0.23035254	-0.23035254	-0.23035254	-0.23035254	-0.23035254	-0.23035254	-0.23035254	-0.23035254	-0.23035254	-0.23035254	-0.23035254	-0.23035254	-0.23035254	-0.23035254	-0.23035254	-0.23035254	-0.23035254	-0.23035254	-0.23035254	-0.23035254	-0.23035254	-0.23035254	-0.23035254	-0.23035254	-0.23035254	-0.23035254	-0.23035254	-0.23035254	-0.23035254	-0.23035254	-0.23035254	-0.23035254	-0.23035254	-0.23035254
¸ßË¹°×ÔëÉù´¦Àí (213).mp3	-0.09318352	-0.09318352	-0.09318352	-0.09318352	-0.09318352	-0.09318352	-0.09318352	-0.09318352	-0.09318352	-0.09318352	-0.09318352	-0.09318352	-0.09318352	-0.09318352	-0.09318352	-0.09318352	-0.09318352	-0.09318352	-0.09318352	-0.09318352	-0.09318352	-0.09318352	-0.09318352	-0.09318352	-0.09318352	-0.09318352	-0.09318352	-0.09318352	-0.09318352	-0.09318352	-0.09318352	-0.09318352	-0.09318352	-0.09318352	-0.09318352	-0.09318352	-0.09318352	-0.09318352	-0.09318352	-0.09318352	-0.09318352	-0.09318352	-0.09318352	-0.09318352	-0.09318352	-0.09318352	-0.09318352	-0.09318352	-0.09318352
¸ßË¹°×ÔëÉù´¦Àí (214).mp3	-0.09097999	-0.09097999	-0.09097999	-0.09097999	-0.09097999	-0.09097999	-0.09097999	-0.09097999	-0.09097999	-0.09097999	-0.09097999	-0.09097999	-0.09097999	-0.09097999	-0.09097999	-0.09097999	-0.09097999	-0.09097999	-0.09097999	-0.09097999	-0.09097999	-0.09097999	-0.09097999	-0.09097999	-0.09097999	-0.09097999	-0.09097999	-0.09097999	-0.09097999	-0.09097999	-0.09097999	-0.09097999	-0.09097999	-0.09097999	-0.09097999	-0.09097999	-0.09097999	-0.09097999	-0.09097999	-0.09097999	-0.09097999	-0.09097999	-0.09097999	-0.09097999	-0.09097999	-0.09097999	-0.09097999	-0.09097999	-0.09097999
¸ßË¹°×ÔëÉù´¦Àí (215).mp3	-0.19568987	-0.19568987	-0.19568987	-0.19568987	-0.19568987	-0.19568987	-0.19568987	-0.19568987	-0.19568987	-0.19568987	-0.19568987	-0.19568987	-0.19568987	-0.19568987	-0.19568987	-0.19568987	-0.19568987	-0.19568987	-0.19568987	-0.19568987	-0.19568987	-0.19568987	-0.19568987	-0.19568987	-0.19568987	-0.19568987	-0.19568987	-0.19568987	-0.19568987	-0.19568987	-0.19568987	-0.19568987	-0.19568987	-0.19568987	-0.19568987	-0.19568987	-0.19568987	-0.19568987	-0.19568987	-0.19568987	-0.19568987	-0.19568987	-0.19568987	-0.19568987	-0.19568987	-0.19568987	-0.19568987	-0.19568987	-0.19568987
¸ßË¹°×ÔëÉù´¦Àí (216).mp3	-0.3880214	-0.3880214	-0.3880214	-0.3880214	-0.3880214	-0.3880214	-0.3880214	-0.3880214	-0.3880214	-0.3880214	-0.3880214	-0.3880214	-0.3880214	-0.3880214	-0.3880214	-0.3880214	-0.3880214	-0.3880214	-0.3880214	-0.3880214	-0.3880214	-0.3880214	-0.3880214	-0.3880214	-0.3880214	-0.3880214	-0.3880214	-0.3880214	-0.3880214	-0.3880214	-0.3880214	-0.3880214	-0.3880214	-0.3880214	-0.3880214	-0.3880214	-0.3880214	-0.3880214	-0.3880214	-0.3880214	-0.3880214	-0.3880214	-0.3880214	-0.3880214	-0.3880214	-0.3880214	-0.3880214	-0.3880214	-0.3880214
¸ßË¹°×ÔëÉù´¦Àí (217).mp3	-0.0663773	-0.0663773	-0.0663773	-0.0663773	-0.0663773	-0.0663773	-0.0663773	-0.0663773	-0.0663773	-0.0663773	-0.0663773	-0.0663773	-0.0663773	-0.0663773	-0.0663773	-0.0663773	-0.0663773	-0.0663773	-0.0663773	-0.0663773	-0.0663773	-0.0663773	-0.0663773	-0.0663773	-0.0663773	-0.0663773	-0.0663773	-0.0663773	-0.0663773	-0.0663773	-0.0663773	-0.0663773	-0.0663773	-0.0663773	-0.0663773	-0.0663773	-0.0663773	-0.0663773	-0.0663773	-0.0663773	-0.0663773	-0.0663773	-0.0663773	-0.0663773	-0.0663773	-0.0663773	-0.0663773	-0.0663773	-0.0663773
¸ßË¹°×ÔëÉù´¦Àí (218).mp3	-0.20830812	-0.20830812	-0.20830812	-0.20830812	-0.20830812	-0.20830812	-0.20830812	-0.20830812	-0.20830812	-0.20830812	-0.20830812	-0.20830812	-0.20830812	-0.20830812	-0.20830812	-0.20830812	-0.20830812	-0.20830812	-0.20830812	-0.20830812	-0.20830812	-0.20830812	-0.20830812	-0.20830812	-0.20830812	-0.20830812	-0.20830812	-0.20830812	-0.20830812	-0.20830812	-0.20830812	-0.20830812	-0.20830812	-0.20830812	-0.20830812	-0.20830812	-0.20830812	-0.20830812	-0.20830812	-0.20830812	-0.20830812	-0.20830812	-0.20830812	-0.20830812	-0.20830812	-0.20830812	-0.20830812	-0.20830812	-0.20830812
¸ßË¹°×ÔëÉù´¦Àí (219).mp3	-0.049946308	-0.049946308	-0.049946308	-0.049946308	-0.049946308	-0.049946308	-0.049946308	-0.049946308	-0.049946308	-0.049946308	-0.049946308	-0.049946308	-0.049946308	-0.049946308	-0.049946308	-0.049946308	-0.049946308	-0.049946308	-0.049946308	-0.049946308	-0.049946308	-0.049946308	-0.049946308	-0.049946308	-0.049946308	-0.049946308	-0.049946308	-0.049946308	-0.049946308	-0.049946308	-0.049946308	-0.049946308	-0.049946308	-0.049946308	-0.049946308	-0.049946308	-0.049946308	-0.049946308	-0.049946308	-0.049946308	-0.049946308	-0.049946308	-0.049946308	-0.049946308	-0.049946308	-0.049946308	-0.049946308	-0.049946308	-0.049946308
¸ßË¹°×ÔëÉù´¦Àí (220).mp3	-0.15598269	-0.15598269	-0.15598269	-0.15598269	-0.15598269	-0.15598269	-0.15598269	-0.15598269	-0.15598269	-0.15598269	-0.15598269	-0.15598269	-0.15598269	-0.15598269	-0.15598269	-0.15598269	-0.15598269	-0.15598269	-0.15598269	-0.15598269	-0.15598269	-0.15598269	-0.15598269	-0.15598269	-0.15598269	-0.15598269	-0.15598269	-0.15598269	-0.15598269	-0.15598269	-0.15598269	-0.15598269	-0.15598269	-0.15598269	-0.15598269	-0.15598269	-0.15598269	-0.15598269	-0.15598269	-0.15598269	-0.15598269	-0.15598269	-0.15598269	-0.15598269	-0.15598269	-0.15598269	-0.15598269	-0.15598269	-0.15598269
¸ßË¹°×ÔëÉù´¦Àí (221).mp3	-0.14356661	-0.14356661	-0.14356661	-0.14356661	-0.14356661	-0.14356661	-0.14356661	-0.14356661	-0.14356661	-0.14356661	-0.14356661	-0.14356661	-0.14356661	-0.14356661	-0.14356661	-0.14356661	-0.14356661	-0.14356661	-0.14356661	-0.14356661	-0.14356661	-0.14356661	-0.14356661	-0.14356661	-0.14356661	-0.14356661	-0.14356661	-0.14356661	-0.14356661	-0.14356661	-0.14356661	-0.14356661	-0.14356661	-0.14356661	-0.14356661	-0.14356661	-0.14356661	-0.14356661	-0.14356661	-0.14356661	-0.14356661	-0.14356661	-0.14356661	-0.14356661	-0.14356661	-0.14356661	-0.14356661	-0.14356661	-0.14356661
¸ßË¹°×ÔëÉù´¦Àí (222).mp3	-0.023381919	-0.023381919	-0.023381919	-0.023381919	-0.023381919	-0.023381919	-0.023381919	-0.023381919	-0.023381919	-0.023381919	-0.023381919	-0.023381919	-0.023381919	-0.023381919	-0.023381919	-0.023381919	-0.023381919	-0.023381919	-0.023381919	-0.023381919	-0.023381919	-0.023381919	-0.023381919	-0.023381919	-0.023381919	-0.023381919	-0.023381919	-0.023381919	-0.023381919	-0.023381919	-0.023381919	-0.023381919	-0.023381919	-0.023381919	-0.023381919	-0.023381919	-0.023381919	-0.023381919	-0.023381919	-0.023381919	-0.023381919	-0.023381919	-0.023381919	-0.023381919	-0.023381919	-0.023381919	-0.023381919	-0.023381919	-0.023381919
¸ßË¹°×ÔëÉù´¦Àí (223).mp3	-0.20629807	-0.20629807	-0.20629807	-0.20629807	-0.20629807	-0.20629807	-0.20629807	-0.20629807	-0.20629807	-0.20629807	-0.20629807	-0.20629807	-0.20629807	-0.20629807	-0.20629807	-0.20629807	-0.20629807	-0.20629807	-0.20629807	-0.20629807	-0.20629807	-0.20629807	-0.20629807	-0.20629807	-0.20629807	-0.20629807	-0.20629807	-0.20629807	-0.20629807	-0.20629807	-0.20629807	-0.20629807	-0.20629807	-0.20629807	-0.20629807	-0.20629807	-0.20629807	-0.20629807	-0.20629807	-0.20629807	-0.20629807	-0.20629807	-0.20629807	-0.20629807	-0.20629807	-0.20629807	-0.20629807	-0.20629807	-0.20629807
¸ßË¹°×ÔëÉù´¦Àí (224).mp3	0.054979116	0.054979116	0.054979116	0.054979116	0.054979116	0.054979116	0.054979116	0.054979116	0.054979116	0.054979116	0.054979116	0.054979116	0.054979116	0.054979116	0.054979116	0.054979116	0.054979116	0.054979116	0.054979116	0.054979116	0.054979116	0.054979116	0.054979116	0.054979116	0.054979116	0.054979116	0.054979116	0.054979116	0.054979116	0.054979116	0.054979116	0.054979116	0.054979116	0.054979116	0.054979116	0.054979116	0.054979116	0.054979116	0.054979116	0.054979116	0.054979116	0.054979116	0.054979116	0.054979116	0.054979116	0.054979116	0.054979116	0.054979116	0.054979116
¸ßË¹°×ÔëÉù´¦Àí (225).mp3	-0.27998275	-0.27998275	-0.27998275	-0.27998275	-0.27998275	-0.27998275	-0.27998275	-0.27998275	-0.27998275	-0.27998275	-0.27998275	-0.27998275	-0.27998275	-0.27998275	-0.27998275	-0.27998275	-0.27998275	-0.27998275	-0.27998275	-0.27998275	-0.27998275	-0.27998275	-0.27998275	-0.27998275	-0.27998275	-0.27998275	-0.27998275	-0.27998275	-0.27998275	-0.27998275	-0.27998275	-0.27998275	-0.27998275	-0.27998275	-0.27998275	-0.27998275	-0.27998275	-0.27998275	-0.27998275	-0.27998275	-0.27998275	-0.27998275	-0.27998275	-0.27998275	-0.27998275	-0.27998275	-0.27998275	-0.27998275	-0.27998275
¸ßË¹°×ÔëÉù´¦Àí (226).mp3	-0.08894174	-0.08894174	-0.08894174	-0.08894174	-0.08894174	-0.08894174	-0.08894174	-0.08894174	-0.08894174	-0.08894174	-0.08894174	-0.08894174	-0.08894174	-0.08894174	-0.08894174	-0.08894174	-0.08894174	-0.08894174	-0.08894174	-0.08894174	-0.08894174	-0.08894174	-0.08894174	-0.08894174	-0.08894174	-0.08894174	-0.08894174	-0.08894174	-0.08894174	-0.08894174	-0.08894174	-0.08894174	-0.08894174	-0.08894174	-0.08894174	-0.08894174	-0.08894174	-0.08894174	-0.08894174	-0.08894174	-0.08894174	-0.08894174	-0.08894174	-0.08894174	-0.08894174	-0.08894174	-0.08894174	-0.08894174	-0.08894174
¸ßË¹°×ÔëÉù´¦Àí (227).mp3	-0.21775846	-0.21775846	-0.21775846	-0.21775846	-0.21775846	-0.21775846	-0.21775846	-0.21775846	-0.21775846	-0.21775846	-0.21775846	-0.21775846	-0.21775846	-0.21775846	-0.21775846	-0.21775846	-0.21775846	-0.21775846	-0.21775846	-0.21775846	-0.21775846	-0.21775846	-0.21775846	-0.21775846	-0.21775846	-0.21775846	-0.21775846	-0.21775846	-0.21775846	-0.21775846	-0.21775846	-0.21775846	-0.21775846	-0.21775846	-0.21775846	-0.21775846	-0.21775846	-0.21775846	-0.21775846	-0.21775846	-0.21775846	-0.21775846	-0.21775846	-0.21775846	-0.21775846	-0.21775846	-0.21775846	-0.21775846	-0.21775846
¸ßË¹°×ÔëÉù´¦Àí (228).mp3	-0.117374375	-0.117374375	-0.117374375	-0.117374375	-0.117374375	-0.117374375	-0.117374375	-0.117374375	-0.117374375	-0.117374375	-0.117374375	-0.117374375	-0.117374375	-0.117374375	-0.117374375	-0.117374375	-0.117374375	-0.117374375	-0.117374375	-0.117374375	-0.117374375	-0.117374375	-0.117374375	-0.117374375	-0.117374375	-0.117374375	-0.117374375	-0.117374375	-0.117374375	-0.117374375	-0.117374375	-0.117374375	-0.117374375	-0.117374375	-0.117374375	-0.117374375	-0.117374375	-0.117374375	-0.117374375	-0.117374375	-0.117374375	-0.117374375	-0.117374375	-0.117374375	-0.117374375	-0.117374375	-0.117374375	-0.117374375	-0.117374375
¸ßË¹°×ÔëÉù´¦Àí (229).mp3	-0.43514132	-0.43514132	-0.43514132	-0.43514132	-0.43514132	-0.43514132	-0.43514132	-0.43514132	-0.43514132	-0.43514132	-0.43514132	-0.43514132	-0.43514132	-0.43514132	-0.43514132	-0.43514132	-0.43514132	-0.43514132	-0.43514132	-0.43514132	-0.43514132	-0.43514132	-0.43514132	-0.43514132	-0.43514132	-0.43514132	-0.43514132	-0.43514132	-0.43514132	-0.43514132	-0.43514132	-0.43514132	-0.43514132	-0.43514132	-0.43514132	-0.43514132	-0.43514132	-0.43514132	-0.43514132	-0.43514132	-0.43514132	-0.43514132	-0.43514132	-0.43514132	-0.43514132	-0.43514132	-0.43514132	-0.43514132	-0.43514132
¸ßË¹°×ÔëÉù´¦Àí (230).mp3	-0.16828555	-0.16828555	-0.16828555	-0.16828555	-0.16828555	-0.16828555	-0.16828555	-0.16828555	-0.16828555	-0.16828555	-0.16828555	-0.16828555	-0.16828555	-0.16828555	-0.16828555	-0.16828555	-0.16828555	-0.16828555	-0.16828555	-0.16828555	-0.16828555	-0.16828555	-0.16828555	-0.16828555	-0.16828555	-0.16828555	-0.16828555	-0.16828555	-0.16828555	-0.16828555	-0.16828555	-0.16828555	-0.16828555	-0.16828555	-0.16828555	-0.16828555	-0.16828555	-0.16828555	-0.16828555	-0.16828555	-0.16828555	-0.16828555	-0.16828555	-0.16828555	-0.16828555	-0.16828555	-0.16828555	-0.16828555	-0.16828555
¸ßË¹°×ÔëÉù´¦Àí (231).mp3	-0.16192244	-0.16192244	-0.16192244	-0.16192244	-0.16192244	-0.16192244	-0.16192244	-0.16192244	-0.16192244	-0.16192244	-0.16192244	-0.16192244	-0.16192244	-0.16192244	-0.16192244	-0.16192244	-0.16192244	-0.16192244	-0.16192244	-0.16192244	-0.16192244	-0.16192244	-0.16192244	-0.16192244	-0.16192244	-0.16192244	-0.16192244	-0.16192244	-0.16192244	-0.16192244	-0.16192244	-0.16192244	-0.16192244	-0.16192244	-0.16192244	-0.16192244	-0.16192244	-0.16192244	-0.16192244	-0.16192244	-0.16192244	-0.16192244	-0.16192244	-0.16192244	-0.16192244	-0.16192244	-0.16192244	-0.16192244	-0.16192244
¸ßË¹°×ÔëÉù´¦Àí (232).mp3	0.045284793	0.045284793	0.045284793	0.045284793	0.045284793	0.045284793	0.045284793	0.045284793	0.045284793	0.045284793	0.045284793	0.045284793	0.045284793	0.045284793	0.045284793	0.045284793	0.045284793	0.045284793	0.045284793	0.045284793	0.045284793	0.045284793	0.045284793	0.045284793	0.045284793	0.045284793	0.045284793	0.045284793	0.045284793	0.045284793	0.045284793	0.045284793	0.045284793	0.045284793	0.045284793	0.045284793	0.045284793	0.045284793	0.045284793	0.045284793	0.045284793	0.045284793	0.045284793	0.045284793	0.045284793	0.045284793	0.045284793	0.045284793	0.045284793
¸ßË¹°×ÔëÉù´¦Àí (233).mp3	-0.1702628	-0.1702628	-0.1702628	-0.1702628	-0.1702628	-0.1702628	-0.1702628	-0.1702628	-0.1702628	-0.1702628	-0.1702628	-0.1702628	-0.1702628	-0.1702628	-0.1702628	-0.1702628	-0.1702628	-0.1702628	-0.1702628	-0.1702628	-0.1702628	-0.1702628	-0.1702628	-0.1702628	-0.1702628	-0.1702628	-0.1702628	-0.1702628	-0.1702628	-0.1702628	-0.1702628	-0.1702628	-0.1702628	-0.1702628	-0.1702628	-0.1702628	-0.1702628	-0.1702628	-0.1702628	-0.1702628	-0.1702628	-0.1702628	-0.1702628	-0.1702628	-0.1702628	-0.1702628	-0.1702628	-0.1702628	-0.1702628
¸ßË¹°×ÔëÉù´¦Àí (234).mp3	-0.27551174	-0.27551174	-0.27551174	-0.27551174	-0.27551174	-0.27551174	-0.27551174	-0.27551174	-0.27551174	-0.27551174	-0.27551174	-0.27551174	-0.27551174	-0.27551174	-0.27551174	-0.27551174	-0.27551174	-0.27551174	-0.27551174	-0.27551174	-0.27551174	-0.27551174	-0.27551174	-0.27551174	-0.27551174	-0.27551174	-0.27551174	-0.27551174	-0.27551174	-0.27551174	-0.27551174	-0.27551174	-0.27551174	-0.27551174	-0.27551174	-0.27551174	-0.27551174	-0.27551174	-0.27551174	-0.27551174	-0.27551174	-0.27551174	-0.27551174	-0.27551174	-0.27551174	-0.27551174	-0.27551174	-0.27551174	-0.27551174
¸ßË¹°×ÔëÉù´¦Àí (235).mp3	-0.30645847	-0.30645847	-0.30645847	-0.30645847	-0.30645847	-0.30645847	-0.30645847	-0.30645847	-0.30645847	-0.30645847	-0.30645847	-0.30645847	-0.30645847	-0.30645847	-0.30645847	-0.30645847	-0.30645847	-0.30645847	-0.30645847	-0.30645847	-0.30645847	-0.30645847	-0.30645847	-0.30645847	-0.30645847	-0.30645847	-0.30645847	-0.30645847	-0.30645847	-0.30645847	-0.30645847	-0.30645847	-0.30645847	-0.30645847	-0.30645847	-0.30645847	-0.30645847	-0.30645847	-0.30645847	-0.30645847	-0.30645847	-0.30645847	-0.30645847	-0.30645847	-0.30645847	-0.30645847	-0.30645847	-0.30645847	-0.30645847
¸ßË¹°×ÔëÉù´¦Àí (236).mp3	-0.04404764	-0.04404764	-0.04404764	-0.04404764	-0.04404764	-0.04404764	-0.04404764	-0.04404764	-0.04404764	-0.04404764	-0.04404764	-0.04404764	-0.04404764	-0.04404764	-0.04404764	-0.04404764	-0.04404764	-0.04404764	-0.04404764	-0.04404764	-0.04404764	-0.04404764	-0.04404764	-0.04404764	-0.04404764	-0.04404764	-0.04404764	-0.04404764	-0.04404764	-0.04404764	-0.04404764	-0.04404764	-0.04404764	-0.04404764	-0.04404764	-0.04404764	-0.04404764	-0.04404764	-0.04404764	-0.04404764	-0.04404764	-0.04404764	-0.04404764	-0.04404764	-0.04404764	-0.04404764	-0.04404764	-0.04404764	-0.04404764
¸ßË¹°×ÔëÉù´¦Àí (237).mp3	-0.000189349	-0.000189349	-0.000189349	-0.000189349	-0.000189349	-0.000189349	-0.000189349	-0.000189349	-0.000189349	-0.000189349	-0.000189349	-0.000189349	-0.000189349	-0.000189349	-0.000189349	-0.000189349	-0.000189349	-0.000189349	-0.000189349	-0.000189349	-0.000189349	-0.000189349	-0.000189349	-0.000189349	-0.000189349	-0.000189349	-0.000189349	-0.000189349	-0.000189349	-0.000189349	-0.000189349	-0.000189349	-0.000189349	-0.000189349	-0.000189349	-0.000189349	-0.000189349	-0.000189349	-0.000189349	-0.000189349	-0.000189349	-0.000189349	-0.000189349	-0.000189349	-0.000189349	-0.000189349	-0.000189349	-0.000189349	-0.000189349
¸ßË¹°×ÔëÉù´¦Àí (238).mp3	0.004486382	0.004486382	0.004486382	0.004486382	0.004486382	0.004486382	0.004486382	0.004486382	0.004486382	0.004486382	0.004486382	0.004486382	0.004486382	0.004486382	0.004486382	0.004486382	0.004486382	0.004486382	0.004486382	0.004486382	0.004486382	0.004486382	0.004486382	0.004486382	0.004486382	0.004486382	0.004486382	0.004486382	0.004486382	0.004486382	0.004486382	0.004486382	0.004486382	0.004486382	0.004486382	0.004486382	0.004486382	0.004486382	0.004486382	0.004486382	0.004486382	0.004486382	0.004486382	0.004486382	0.004486382	0.004486382	0.004486382	0.004486382	0.004486382
¸ßË¹°×ÔëÉù´¦Àí (239).mp3	-0.040071227	-0.040071227	-0.040071227	-0.040071227	-0.040071227	-0.040071227	-0.040071227	-0.040071227	-0.040071227	-0.040071227	-0.040071227	-0.040071227	-0.040071227	-0.040071227	-0.040071227	-0.040071227	-0.040071227	-0.040071227	-0.040071227	-0.040071227	-0.040071227	-0.040071227	-0.040071227	-0.040071227	-0.040071227	-0.040071227	-0.040071227	-0.040071227	-0.040071227	-0.040071227	-0.040071227	-0.040071227	-0.040071227	-0.040071227	-0.040071227	-0.040071227	-0.040071227	-0.040071227	-0.040071227	-0.040071227	-0.040071227	-0.040071227	-0.040071227	-0.040071227	-0.040071227	-0.040071227	-0.040071227	-0.040071227	-0.040071227
¸ßË¹°×ÔëÉù´¦Àí (240).mp3	-0.27955848	-0.27955848	-0.27955848	-0.27955848	-0.27955848	-0.27955848	-0.27955848	-0.27955848	-0.27955848	-0.27955848	-0.27955848	-0.27955848	-0.27955848	-0.27955848	-0.27955848	-0.27955848	-0.27955848	-0.27955848	-0.27955848	-0.27955848	-0.27955848	-0.27955848	-0.27955848	-0.27955848	-0.27955848	-0.27955848	-0.27955848	-0.27955848	-0.27955848	-0.27955848	-0.27955848	-0.27955848	-0.27955848	-0.27955848	-0.27955848	-0.27955848	-0.27955848	-0.27955848	-0.27955848	-0.27955848	-0.27955848	-0.27955848	-0.27955848	-0.27955848	-0.27955848	-0.27955848	-0.27955848	-0.27955848	-0.27955848
¸ßË¹°×ÔëÉù´¦Àí (241).mp3	0.036178112	0.036178112	0.036178112	0.036178112	0.036178112	0.036178112	0.036178112	0.036178112	0.036178112	0.036178112	0.036178112	0.036178112	0.036178112	0.036178112	0.036178112	0.036178112	0.036178112	0.036178112	0.036178112	0.036178112	0.036178112	0.036178112	0.036178112	0.036178112	0.036178112	0.036178112	0.036178112	0.036178112	0.036178112	0.036178112	0.036178112	0.036178112	0.036178112	0.036178112	0.036178112	0.036178112	0.036178112	0.036178112	0.036178112	0.036178112	0.036178112	0.036178112	0.036178112	0.036178112	0.036178112	0.036178112	0.036178112	0.036178112	0.036178112
¸ßË¹°×ÔëÉù´¦Àí (242).mp3	-0.12588762	-0.12588762	-0.12588762	-0.12588762	-0.12588762	-0.12588762	-0.12588762	-0.12588762	-0.12588762	-0.12588762	-0.12588762	-0.12588762	-0.12588762	-0.12588762	-0.12588762	-0.12588762	-0.12588762	-0.12588762	-0.12588762	-0.12588762	-0.12588762	-0.12588762	-0.12588762	-0.12588762	-0.12588762	-0.12588762	-0.12588762	-0.12588762	-0.12588762	-0.12588762	-0.12588762	-0.12588762	-0.12588762	-0.12588762	-0.12588762	-0.12588762	-0.12588762	-0.12588762	-0.12588762	-0.12588762	-0.12588762	-0.12588762	-0.12588762	-0.12588762	-0.12588762	-0.12588762	-0.12588762	-0.12588762	-0.12588762
¸ßË¹°×ÔëÉù´¦Àí (243).mp3	-0.06490709	-0.06490709	-0.06490709	-0.06490709	-0.06490709	-0.06490709	-0.06490709	-0.06490709	-0.06490709	-0.06490709	-0.06490709	-0.06490709	-0.06490709	-0.06490709	-0.06490709	-0.06490709	-0.06490709	-0.06490709	-0.06490709	-0.06490709	-0.06490709	-0.06490709	-0.06490709	-0.06490709	-0.06490709	-0.06490709	-0.06490709	-0.06490709	-0.06490709	-0.06490709	-0.06490709	-0.06490709	-0.06490709	-0.06490709	-0.06490709	-0.06490709	-0.06490709	-0.06490709	-0.06490709	-0.06490709	-0.06490709	-0.06490709	-0.06490709	-0.06490709	-0.06490709	-0.06490709	-0.06490709	-0.06490709	-0.06490709
¸ßË¹°×ÔëÉù´¦Àí (244).mp3	-0.17198713	-0.17198713	-0.17198713	-0.17198713	-0.17198713	-0.17198713	-0.17198713	-0.17198713	-0.17198713	-0.17198713	-0.17198713	-0.17198713	-0.17198713	-0.17198713	-0.17198713	-0.17198713	-0.17198713	-0.17198713	-0.17198713	-0.17198713	-0.17198713	-0.17198713	-0.17198713	-0.17198713	-0.17198713	-0.17198713	-0.17198713	-0.17198713	-0.17198713	-0.17198713	-0.17198713	-0.17198713	-0.17198713	-0.17198713	-0.17198713	-0.17198713	-0.17198713	-0.17198713	-0.17198713	-0.17198713	-0.17198713	-0.17198713	-0.17198713	-0.17198713	-0.17198713	-0.17198713	-0.17198713	-0.17198713	-0.17198713
¸ßË¹°×ÔëÉù´¦Àí (245).mp3	-0.26199853	-0.26199853	-0.26199853	-0.26199853	-0.26199853	-0.26199853	-0.26199853	-0.26199853	-0.26199853	-0.26199853	-0.26199853	-0.26199853	-0.26199853	-0.26199853	-0.26199853	-0.26199853	-0.26199853	-0.26199853	-0.26199853	-0.26199853	-0.26199853	-0.26199853	-0.26199853	-0.26199853	-0.26199853	-0.26199853	-0.26199853	-0.26199853	-0.26199853	-0.26199853	-0.26199853	-0.26199853	-0.26199853	-0.26199853	-0.26199853	-0.26199853	-0.26199853	-0.26199853	-0.26199853	-0.26199853	-0.26199853	-0.26199853	-0.26199853	-0.26199853	-0.26199853	-0.26199853	-0.26199853	-0.26199853	-0.26199853
¸ßË¹°×ÔëÉù´¦Àí (246).mp3	-0.058221996	-0.058221996	-0.058221996	-0.058221996	-0.058221996	-0.058221996	-0.058221996	-0.058221996	-0.058221996	-0.058221996	-0.058221996	-0.058221996	-0.058221996	-0.058221996	-0.058221996	-0.058221996	-0.058221996	-0.058221996	-0.058221996	-0.058221996	-0.058221996	-0.058221996	-0.058221996	-0.058221996	-0.058221996	-0.058221996	-0.058221996	-0.058221996	-0.058221996	-0.058221996	-0.058221996	-0.058221996	-0.058221996	-0.058221996	-0.058221996	-0.058221996	-0.058221996	-0.058221996	-0.058221996	-0.058221996	-0.058221996	-0.058221996	-0.058221996	-0.058221996	-0.058221996	-0.058221996	-0.058221996	-0.058221996	-0.058221996
¸ßË¹°×ÔëÉù´¦Àí (247).mp3	-0.025225405	-0.025225405	-0.025225405	-0.025225405	-0.025225405	-0.025225405	-0.025225405	-0.025225405	-0.025225405	-0.025225405	-0.025225405	-0.025225405	-0.025225405	-0.025225405	-0.025225405	-0.025225405	-0.025225405	-0.025225405	-0.025225405	-0.025225405	-0.025225405	-0.025225405	-0.025225405	-0.025225405	-0.025225405	-0.025225405	-0.025225405	-0.025225405	-0.025225405	-0.025225405	-0.025225405	-0.025225405	-0.025225405	-0.025225405	-0.025225405	-0.025225405	-0.025225405	-0.025225405	-0.025225405	-0.025225405	-0.025225405	-0.025225405	-0.025225405	-0.025225405	-0.025225405	-0.025225405	-0.025225405	-0.025225405	-0.025225405
¸ßË¹°×ÔëÉù´¦Àí (248).mp3	0.08667852	0.08667852	0.08667852	0.08667852	0.08667852	0.08667852	0.08667852	0.08667852	0.08667852	0.08667852	0.08667852	0.08667852	0.08667852	0.08667852	0.08667852	0.08667852	0.08667852	0.08667852	0.08667852	0.08667852	0.08667852	0.08667852	0.08667852	0.08667852	0.08667852	0.08667852	0.08667852	0.08667852	0.08667852	0.08667852	0.08667852	0.08667852	0.08667852	0.08667852	0.08667852	0.08667852	0.08667852	0.08667852	0.08667852	0.08667852	0.08667852	0.08667852	0.08667852	0.08667852	0.08667852	0.08667852	0.08667852	0.08667852	0.08667852
¸ßË¹°×ÔëÉù´¦Àí (249).mp3	0.39193207	0.39193207	0.39193207	0.39193207	0.39193207	0.39193207	0.39193207	0.39193207	0.39193207	0.39193207	0.39193207	0.39193207	0.39193207	0.39193207	0.39193207	0.39193207	0.39193207	0.39193207	0.39193207	0.39193207	0.39193207	0.39193207	0.39193207	0.39193207	0.39193207	0.39193207	0.39193207	0.39193207	0.39193207	0.39193207	0.39193207	0.39193207	0.39193207	0.39193207	0.39193207	0.39193207	0.39193207	0.39193207	0.39193207	0.39193207	0.39193207	0.39193207	0.39193207	0.39193207	0.39193207	0.39193207	0.39193207	0.39193207	0.39193207
¸ßË¹°×ÔëÉù´¦Àí (250).mp3	0.21238057	0.21238057	0.21238057	0.21238057	0.21238057	0.21238057	0.21238057	0.21238057	0.21238057	0.21238057	0.21238057	0.21238057	0.21238057	0.21238057	0.21238057	0.21238057	0.21238057	0.21238057	0.21238057	0.21238057	0.21238057	0.21238057	0.21238057	0.21238057	0.21238057	0.21238057	0.21238057	0.21238057	0.21238057	0.21238057	0.21238057	0.21238057	0.21238057	0.21238057	0.21238057	0.21238057	0.21238057	0.21238057	0.21238057	0.21238057	0.21238057	0.21238057	0.21238057	0.21238057	0.21238057	0.21238057	0.21238057	0.21238057	0.21238057
¸ßË¹°×ÔëÉù´¦Àí (251).mp3	-0.09980977	-0.09980977	-0.09980977	-0.09980977	-0.09980977	-0.09980977	-0.09980977	-0.09980977	-0.09980977	-0.09980977	-0.09980977	-0.09980977	-0.09980977	-0.09980977	-0.09980977	-0.09980977	-0.09980977	-0.09980977	-0.09980977	-0.09980977	-0.09980977	-0.09980977	-0.09980977	-0.09980977	-0.09980977	-0.09980977	-0.09980977	-0.09980977	-0.09980977	-0.09980977	-0.09980977	-0.09980977	-0.09980977	-0.09980977	-0.09980977	-0.09980977	-0.09980977	-0.09980977	-0.09980977	-0.09980977	-0.09980977	-0.09980977	-0.09980977	-0.09980977	-0.09980977	-0.09980977	-0.09980977	-0.09980977	-0.09980977
¸ßË¹°×ÔëÉù´¦Àí (252).mp3	0.13671567	0.13671567	0.13671567	0.13671567	0.13671567	0.13671567	0.13671567	0.13671567	0.13671567	0.13671567	0.13671567	0.13671567	0.13671567	0.13671567	0.13671567	0.13671567	0.13671567	0.13671567	0.13671567	0.13671567	0.13671567	0.13671567	0.13671567	0.13671567	0.13671567	0.13671567	0.13671567	0.13671567	0.13671567	0.13671567	0.13671567	0.13671567	0.13671567	0.13671567	0.13671567	0.13671567	0.13671567	0.13671567	0.13671567	0.13671567	0.13671567	0.13671567	0.13671567	0.13671567	0.13671567	0.13671567	0.13671567	0.13671567	0.13671567
¸ßË¹°×ÔëÉù´¦Àí (253).mp3	-0.23625599	-0.23625599	-0.23625599	-0.23625599	-0.23625599	-0.23625599	-0.23625599	-0.23625599	-0.23625599	-0.23625599	-0.23625599	-0.23625599	-0.23625599	-0.23625599	-0.23625599	-0.23625599	-0.23625599	-0.23625599	-0.23625599	-0.23625599	-0.23625599	-0.23625599	-0.23625599	-0.23625599	-0.23625599	-0.23625599	-0.23625599	-0.23625599	-0.23625599	-0.23625599	-0.23625599	-0.23625599	-0.23625599	-0.23625599	-0.23625599	-0.23625599	-0.23625599	-0.23625599	-0.23625599	-0.23625599	-0.23625599	-0.23625599	-0.23625599	-0.23625599	-0.23625599	-0.23625599	-0.23625599	-0.23625599	-0.23625599
¸ßË¹°×ÔëÉù´¦Àí (254).mp3	0.14603223	0.14603223	0.14603223	0.14603223	0.14603223	0.14603223	0.14603223	0.14603223	0.14603223	0.14603223	0.14603223	0.14603223	0.14603223	0.14603223	0.14603223	0.14603223	0.14603223	0.14603223	0.14603223	0.14603223	0.14603223	0.14603223	0.14603223	0.14603223	0.14603223	0.14603223	0.14603223	0.14603223	0.14603223	0.14603223	0.14603223	0.14603223	0.14603223	0.14603223	0.14603223	0.14603223	0.14603223	0.14603223	0.14603223	0.14603223	0.14603223	0.14603223	0.14603223	0.14603223	0.14603223	0.14603223	0.14603223	0.14603223	0.14603223
¸ßË¹°×ÔëÉù´¦Àí (255).mp3	-0.097236276	-0.097236276	-0.097236276	-0.097236276	-0.097236276	-0.097236276	-0.097236276	-0.097236276	-0.097236276	-0.097236276	-0.097236276	-0.097236276	-0.097236276	-0.097236276	-0.097236276	-0.097236276	-0.097236276	-0.097236276	-0.097236276	-0.097236276	-0.097236276	-0.097236276	-0.097236276	-0.097236276	-0.097236276	-0.097236276	-0.097236276	-0.097236276	-0.097236276	-0.097236276	-0.097236276	-0.097236276	-0.097236276	-0.097236276	-0.097236276	-0.097236276	-0.097236276	-0.097236276	-0.097236276	-0.097236276	-0.097236276	-0.097236276	-0.097236276	-0.097236276	-0.097236276	-0.097236276	-0.097236276	-0.097236276	-0.097236276
¸ßË¹°×ÔëÉù´¦Àí (256).mp3	0.08077055	0.08077055	0.08077055	0.08077055	0.08077055	0.08077055	0.08077055	0.08077055	0.08077055	0.08077055	0.08077055	0.08077055	0.08077055	0.08077055	0.08077055	0.08077055	0.08077055	0.08077055	0.08077055	0.08077055	0.08077055	0.08077055	0.08077055	0.08077055	0.08077055	0.08077055	0.08077055	0.08077055	0.08077055	0.08077055	0.08077055	0.08077055	0.08077055	0.08077055	0.08077055	0.08077055	0.08077055	0.08077055	0.08077055	0.08077055	0.08077055	0.08077055	0.08077055	0.08077055	0.08077055	0.08077055	0.08077055	0.08077055	0.08077055
¸ßË¹°×ÔëÉù´¦Àí (257).mp3	-0.20582078	-0.20582078	-0.20582078	-0.20582078	-0.20582078	-0.20582078	-0.20582078	-0.20582078	-0.20582078	-0.20582078	-0.20582078	-0.20582078	-0.20582078	-0.20582078	-0.20582078	-0.20582078	-0.20582078	-0.20582078	-0.20582078	-0.20582078	-0.20582078	-0.20582078	-0.20582078	-0.20582078	-0.20582078	-0.20582078	-0.20582078	-0.20582078	-0.20582078	-0.20582078	-0.20582078	-0.20582078	-0.20582078	-0.20582078	-0.20582078	-0.20582078	-0.20582078	-0.20582078	-0.20582078	-0.20582078	-0.20582078	-0.20582078	-0.20582078	-0.20582078	-0.20582078	-0.20582078	-0.20582078	-0.20582078	-0.20582078
¸ßË¹°×ÔëÉù´¦Àí (258).mp3	-0.14267598	-0.14267598	-0.14267598	-0.14267598	-0.14267598	-0.14267598	-0.14267598	-0.14267598	-0.14267598	-0.14267598	-0.14267598	-0.14267598	-0.14267598	-0.14267598	-0.14267598	-0.14267598	-0.14267598	-0.14267598	-0.14267598	-0.14267598	-0.14267598	-0.14267598	-0.14267598	-0.14267598	-0.14267598	-0.14267598	-0.14267598	-0.14267598	-0.14267598	-0.14267598	-0.14267598	-0.14267598	-0.14267598	-0.14267598	-0.14267598	-0.14267598	-0.14267598	-0.14267598	-0.14267598	-0.14267598	-0.14267598	-0.14267598	-0.14267598	-0.14267598	-0.14267598	-0.14267598	-0.14267598	-0.14267598	-0.14267598
¸ßË¹°×ÔëÉù´¦Àí (259).mp3	-0.068192124	-0.068192124	-0.068192124	-0.068192124	-0.068192124	-0.068192124	-0.068192124	-0.068192124	-0.068192124	-0.068192124	-0.068192124	-0.068192124	-0.068192124	-0.068192124	-0.068192124	-0.068192124	-0.068192124	-0.068192124	-0.068192124	-0.068192124	-0.068192124	-0.068192124	-0.068192124	-0.068192124	-0.068192124	-0.068192124	-0.068192124	-0.068192124	-0.068192124	-0.068192124	-0.068192124	-0.068192124	-0.068192124	-0.068192124	-0.068192124	-0.068192124	-0.068192124	-0.068192124	-0.068192124	-0.068192124	-0.068192124	-0.068192124	-0.068192124	-0.068192124	-0.068192124	-0.068192124	-0.068192124	-0.068192124	-0.068192124
¸ßË¹°×ÔëÉù´¦Àí (260).mp3	-0.078933954	-0.078933954	-0.078933954	-0.078933954	-0.078933954	-0.078933954	-0.078933954	-0.078933954	-0.078933954	-0.078933954	-0.078933954	-0.078933954	-0.078933954	-0.078933954	-0.078933954	-0.078933954	-0.078933954	-0.078933954	-0.078933954	-0.078933954	-0.078933954	-0.078933954	-0.078933954	-0.078933954	-0.078933954	-0.078933954	-0.078933954	-0.078933954	-0.078933954	-0.078933954	-0.078933954	-0.078933954	-0.078933954	-0.078933954	-0.078933954	-0.078933954	-0.078933954	-0.078933954	-0.078933954	-0.078933954	-0.078933954	-0.078933954	-0.078933954	-0.078933954	-0.078933954	-0.078933954	-0.078933954	-0.078933954	-0.078933954
¸ßË¹°×ÔëÉù´¦Àí (261).mp3	-0.26552027	-0.26552027	-0.26552027	-0.26552027	-0.26552027	-0.26552027	-0.26552027	-0.26552027	-0.26552027	-0.26552027	-0.26552027	-0.26552027	-0.26552027	-0.26552027	-0.26552027	-0.26552027	-0.26552027	-0.26552027	-0.26552027	-0.26552027	-0.26552027	-0.26552027	-0.26552027	-0.26552027	-0.26552027	-0.26552027	-0.26552027	-0.26552027	-0.26552027	-0.26552027	-0.26552027	-0.26552027	-0.26552027	-0.26552027	-0.26552027	-0.26552027	-0.26552027	-0.26552027	-0.26552027	-0.26552027	-0.26552027	-0.26552027	-0.26552027	-0.26552027	-0.26552027	-0.26552027	-0.26552027	-0.26552027	-0.26552027
¸ßË¹°×ÔëÉù´¦Àí (262).mp3	-0.33766645	-0.33766645	-0.33766645	-0.33766645	-0.33766645	-0.33766645	-0.33766645	-0.33766645	-0.33766645	-0.33766645	-0.33766645	-0.33766645	-0.33766645	-0.33766645	-0.33766645	-0.33766645	-0.33766645	-0.33766645	-0.33766645	-0.33766645	-0.33766645	-0.33766645	-0.33766645	-0.33766645	-0.33766645	-0.33766645	-0.33766645	-0.33766645	-0.33766645	-0.33766645	-0.33766645	-0.33766645	-0.33766645	-0.33766645	-0.33766645	-0.33766645	-0.33766645	-0.33766645	-0.33766645	-0.33766645	-0.33766645	-0.33766645	-0.33766645	-0.33766645	-0.33766645	-0.33766645	-0.33766645	-0.33766645	-0.33766645
¸ßË¹°×ÔëÉù´¦Àí (263).mp3	-0.07715191	-0.07715191	-0.07715191	-0.07715191	-0.07715191	-0.07715191	-0.07715191	-0.07715191	-0.07715191	-0.07715191	-0.07715191	-0.07715191	-0.07715191	-0.07715191	-0.07715191	-0.07715191	-0.07715191	-0.07715191	-0.07715191	-0.07715191	-0.07715191	-0.07715191	-0.07715191	-0.07715191	-0.07715191	-0.07715191	-0.07715191	-0.07715191	-0.07715191	-0.07715191	-0.07715191	-0.07715191	-0.07715191	-0.07715191	-0.07715191	-0.07715191	-0.07715191	-0.07715191	-0.07715191	-0.07715191	-0.07715191	-0.07715191	-0.07715191	-0.07715191	-0.07715191	-0.07715191	-0.07715191	-0.07715191	-0.07715191
¸ßË¹°×ÔëÉù´¦Àí (264).mp3	-0.17509708	-0.17509708	-0.17509708	-0.17509708	-0.17509708	-0.17509708	-0.17509708	-0.17509708	-0.17509708	-0.17509708	-0.17509708	-0.17509708	-0.17509708	-0.17509708	-0.17509708	-0.17509708	-0.17509708	-0.17509708	-0.17509708	-0.17509708	-0.17509708	-0.17509708	-0.17509708	-0.17509708	-0.17509708	-0.17509708	-0.17509708	-0.17509708	-0.17509708	-0.17509708	-0.17509708	-0.17509708	-0.17509708	-0.17509708	-0.17509708	-0.17509708	-0.17509708	-0.17509708	-0.17509708	-0.17509708	-0.17509708	-0.17509708	-0.17509708	-0.17509708	-0.17509708	-0.17509708	-0.17509708	-0.17509708	-0.17509708
¸ßË¹°×ÔëÉù´¦Àí (265).mp3	-0.002869383	-0.002869383	-0.002869383	-0.002869383	-0.002869383	-0.002869383	-0.002869383	-0.002869383	-0.002869383	-0.002869383	-0.002869383	-0.002869383	-0.002869383	-0.002869383	-0.002869383	-0.002869383	-0.002869383	-0.002869383	-0.002869383	-0.002869383	-0.002869383	-0.002869383	-0.002869383	-0.002869383	-0.002869383	-0.002869383	-0.002869383	-0.002869383	-0.002869383	-0.002869383	-0.002869383	-0.002869383	-0.002869383	-0.002869383	-0.002869383	-0.002869383	-0.002869383	-0.002869383	-0.002869383	-0.002869383	-0.002869383	-0.002869383	-0.002869383	-0.002869383	-0.002869383	-0.002869383	-0.002869383	-0.002869383	-0.002869383
¸ßË¹°×ÔëÉù´¦Àí (266).mp3	0.000105634	0.000105634	0.000105634	0.000105634	0.000105634	0.000105634	0.000105634	0.000105634	0.000105634	0.000105634	0.000105634	0.000105634	0.000105634	0.000105634	0.000105634	0.000105634	0.000105634	0.000105634	0.000105634	0.000105634	0.000105634	0.000105634	0.000105634	0.000105634	0.000105634	0.000105634	0.000105634	0.000105634	0.000105634	0.000105634	0.000105634	0.000105634	0.000105634	0.000105634	0.000105634	0.000105634	0.000105634	0.000105634	0.000105634	0.000105634	0.000105634	0.000105634	0.000105634	0.000105634	0.000105634	0.000105634	0.000105634	0.000105634	0.000105634
¸ßË¹°×ÔëÉù´¦Àí (267).mp3	-0.31400752	-0.31400752	-0.31400752	-0.31400752	-0.31400752	-0.31400752	-0.31400752	-0.31400752	-0.31400752	-0.31400752	-0.31400752	-0.31400752	-0.31400752	-0.31400752	-0.31400752	-0.31400752	-0.31400752	-0.31400752	-0.31400752	-0.31400752	-0.31400752	-0.31400752	-0.31400752	-0.31400752	-0.31400752	-0.31400752	-0.31400752	-0.31400752	-0.31400752	-0.31400752	-0.31400752	-0.31400752	-0.31400752	-0.31400752	-0.31400752	-0.31400752	-0.31400752	-0.31400752	-0.31400752	-0.31400752	-0.31400752	-0.31400752	-0.31400752	-0.31400752	-0.31400752	-0.31400752	-0.31400752	-0.31400752	-0.31400752
¸ßË¹°×ÔëÉù´¦Àí (268).mp3	-0.42216522	-0.42216522	-0.42216522	-0.42216522	-0.42216522	-0.42216522	-0.42216522	-0.42216522	-0.42216522	-0.42216522	-0.42216522	-0.42216522	-0.42216522	-0.42216522	-0.42216522	-0.42216522	-0.42216522	-0.42216522	-0.42216522	-0.42216522	-0.42216522	-0.42216522	-0.42216522	-0.42216522	-0.42216522	-0.42216522	-0.42216522	-0.42216522	-0.42216522	-0.42216522	-0.42216522	-0.42216522	-0.42216522	-0.42216522	-0.42216522	-0.42216522	-0.42216522	-0.42216522	-0.42216522	-0.42216522	-0.42216522	-0.42216522	-0.42216522	-0.42216522	-0.42216522	-0.42216522	-0.42216522	-0.42216522	-0.42216522
¸ßË¹°×ÔëÉù´¦Àí (269).mp3	-0.49188173	-0.49188173	-0.49188173	-0.49188173	-0.49188173	-0.49188173	-0.49188173	-0.49188173	-0.49188173	-0.49188173	-0.49188173	-0.49188173	-0.49188173	-0.49188173	-0.49188173	-0.49188173	-0.49188173	-0.49188173	-0.49188173	-0.49188173	-0.49188173	-0.49188173	-0.49188173	-0.49188173	-0.49188173	-0.49188173	-0.49188173	-0.49188173	-0.49188173	-0.49188173	-0.49188173	-0.49188173	-0.49188173	-0.49188173	-0.49188173	-0.49188173	-0.49188173	-0.49188173	-0.49188173	-0.49188173	-0.49188173	-0.49188173	-0.49188173	-0.49188173	-0.49188173	-0.49188173	-0.49188173	-0.49188173	-0.49188173
¸ßË¹°×ÔëÉù´¦Àí (270).mp3	0.013906404	0.013906404	0.013906404	0.013906404	0.013906404	0.013906404	0.013906404	0.013906404	0.013906404	0.013906404	0.013906404	0.013906404	0.013906404	0.013906404	0.013906404	0.013906404	0.013906404	0.013906404	0.013906404	0.013906404	0.013906404	0.013906404	0.013906404	0.013906404	0.013906404	0.013906404	0.013906404	0.013906404	0.013906404	0.013906404	0.013906404	0.013906404	0.013906404	0.013906404	0.013906404	0.013906404	0.013906404	0.013906404	0.013906404	0.013906404	0.013906404	0.013906404	0.013906404	0.013906404	0.013906404	0.013906404	0.013906404	0.013906404	0.013906404
¸ßË¹°×ÔëÉù´¦Àí (271).mp3	0.18538655	0.18538655	0.18538655	0.18538655	0.18538655	0.18538655	0.18538655	0.18538655	0.18538655	0.18538655	0.18538655	0.18538655	0.18538655	0.18538655	0.18538655	0.18538655	0.18538655	0.18538655	0.18538655	0.18538655	0.18538655	0.18538655	0.18538655	0.18538655	0.18538655	0.18538655	0.18538655	0.18538655	0.18538655	0.18538655	0.18538655	0.18538655	0.18538655	0.18538655	0.18538655	0.18538655	0.18538655	0.18538655	0.18538655	0.18538655	0.18538655	0.18538655	0.18538655	0.18538655	0.18538655	0.18538655	0.18538655	0.18538655	0.18538655
¸ßË¹°×ÔëÉù´¦Àí (272).mp3	-0.05318132	-0.05318132	-0.05318132	-0.05318132	-0.05318132	-0.05318132	-0.05318132	-0.05318132	-0.05318132	-0.05318132	-0.05318132	-0.05318132	-0.05318132	-0.05318132	-0.05318132	-0.05318132	-0.05318132	-0.05318132	-0.05318132	-0.05318132	-0.05318132	-0.05318132	-0.05318132	-0.05318132	-0.05318132	-0.05318132	-0.05318132	-0.05318132	-0.05318132	-0.05318132	-0.05318132	-0.05318132	-0.05318132	-0.05318132	-0.05318132	-0.05318132	-0.05318132	-0.05318132	-0.05318132	-0.05318132	-0.05318132	-0.05318132	-0.05318132	-0.05318132	-0.05318132	-0.05318132	-0.05318132	-0.05318132	-0.05318132
¸ßË¹°×ÔëÉù´¦Àí (273).mp3	-0.030942202	-0.030942202	-0.030942202	-0.030942202	-0.030942202	-0.030942202	-0.030942202	-0.030942202	-0.030942202	-0.030942202	-0.030942202	-0.030942202	-0.030942202	-0.030942202	-0.030942202	-0.030942202	-0.030942202	-0.030942202	-0.030942202	-0.030942202	-0.030942202	-0.030942202	-0.030942202	-0.030942202	-0.030942202	-0.030942202	-0.030942202	-0.030942202	-0.030942202	-0.030942202	-0.030942202	-0.030942202	-0.030942202	-0.030942202	-0.030942202	-0.030942202	-0.030942202	-0.030942202	-0.030942202	-0.030942202	-0.030942202	-0.030942202	-0.030942202	-0.030942202	-0.030942202	-0.030942202	-0.030942202	-0.030942202	-0.030942202
¸ßË¹°×ÔëÉù´¦Àí (274).mp3	-0.12796341	-0.12796341	-0.12796341	-0.12796341	-0.12796341	-0.12796341	-0.12796341	-0.12796341	-0.12796341	-0.12796341	-0.12796341	-0.12796341	-0.12796341	-0.12796341	-0.12796341	-0.12796341	-0.12796341	-0.12796341	-0.12796341	-0.12796341	-0.12796341	-0.12796341	-0.12796341	-0.12796341	-0.12796341	-0.12796341	-0.12796341	-0.12796341	-0.12796341	-0.12796341	-0.12796341	-0.12796341	-0.12796341	-0.12796341	-0.12796341	-0.12796341	-0.12796341	-0.12796341	-0.12796341	-0.12796341	-0.12796341	-0.12796341	-0.12796341	-0.12796341	-0.12796341	-0.12796341	-0.12796341	-0.12796341	-0.12796341
¸ßË¹°×ÔëÉù´¦Àí (275).mp3	-0.26024628	-0.26024628	-0.26024628	-0.26024628	-0.26024628	-0.26024628	-0.26024628	-0.26024628	-0.26024628	-0.26024628	-0.26024628	-0.26024628	-0.26024628	-0.26024628	-0.26024628	-0.26024628	-0.26024628	-0.26024628	-0.26024628	-0.26024628	-0.26024628	-0.26024628	-0.26024628	-0.26024628	-0.26024628	-0.26024628	-0.26024628	-0.26024628	-0.26024628	-0.26024628	-0.26024628	-0.26024628	-0.26024628	-0.26024628	-0.26024628	-0.26024628	-0.26024628	-0.26024628	-0.26024628	-0.26024628	-0.26024628	-0.26024628	-0.26024628	-0.26024628	-0.26024628	-0.26024628	-0.26024628	-0.26024628	-0.26024628
¸ßË¹°×ÔëÉù´¦Àí (276).mp3	-0.17260177	-0.17260177	-0.17260177	-0.17260177	-0.17260177	-0.17260177	-0.17260177	-0.17260177	-0.17260177	-0.17260177	-0.17260177	-0.17260177	-0.17260177	-0.17260177	-0.17260177	-0.17260177	-0.17260177	-0.17260177	-0.17260177	-0.17260177	-0.17260177	-0.17260177	-0.17260177	-0.17260177	-0.17260177	-0.17260177	-0.17260177	-0.17260177	-0.17260177	-0.17260177	-0.17260177	-0.17260177	-0.17260177	-0.17260177	-0.17260177	-0.17260177	-0.17260177	-0.17260177	-0.17260177	-0.17260177	-0.17260177	-0.17260177	-0.17260177	-0.17260177	-0.17260177	-0.17260177	-0.17260177	-0.17260177	-0.17260177
¸ßË¹°×ÔëÉù´¦Àí (277).mp3	-0.004630432	-0.004630432	-0.004630432	-0.004630432	-0.004630432	-0.004630432	-0.004630432	-0.004630432	-0.004630432	-0.004630432	-0.004630432	-0.004630432	-0.004630432	-0.004630432	-0.004630432	-0.004630432	-0.004630432	-0.004630432	-0.004630432	-0.004630432	-0.004630432	-0.004630432	-0.004630432	-0.004630432	-0.004630432	-0.004630432	-0.004630432	-0.004630432	-0.004630432	-0.004630432	-0.004630432	-0.004630432	-0.004630432	-0.004630432	-0.004630432	-0.004630432	-0.004630432	-0.004630432	-0.004630432	-0.004630432	-0.004630432	-0.004630432	-0.004630432	-0.004630432	-0.004630432	-0.004630432	-0.004630432	-0.004630432	-0.004630432
¸ßË¹°×ÔëÉù´¦Àí (278).mp3	-0.069944695	-0.069944695	-0.069944695	-0.069944695	-0.069944695	-0.069944695	-0.069944695	-0.069944695	-0.069944695	-0.069944695	-0.069944695	-0.069944695	-0.069944695	-0.069944695	-0.069944695	-0.069944695	-0.069944695	-0.069944695	-0.069944695	-0.069944695	-0.069944695	-0.069944695	-0.069944695	-0.069944695	-0.069944695	-0.069944695	-0.069944695	-0.069944695	-0.069944695	-0.069944695	-0.069944695	-0.069944695	-0.069944695	-0.069944695	-0.069944695	-0.069944695	-0.069944695	-0.069944695	-0.069944695	-0.069944695	-0.069944695	-0.069944695	-0.069944695	-0.069944695	-0.069944695	-0.069944695	-0.069944695	-0.069944695	-0.069944695
¸ßË¹°×ÔëÉù´¦Àí (279).mp3	-0.18888988	-0.18888988	-0.18888988	-0.18888988	-0.18888988	-0.18888988	-0.18888988	-0.18888988	-0.18888988	-0.18888988	-0.18888988	-0.18888988	-0.18888988	-0.18888988	-0.18888988	-0.18888988	-0.18888988	-0.18888988	-0.18888988	-0.18888988	-0.18888988	-0.18888988	-0.18888988	-0.18888988	-0.18888988	-0.18888988	-0.18888988	-0.18888988	-0.18888988	-0.18888988	-0.18888988	-0.18888988	-0.18888988	-0.18888988	-0.18888988	-0.18888988	-0.18888988	-0.18888988	-0.18888988	-0.18888988	-0.18888988	-0.18888988	-0.18888988	-0.18888988	-0.18888988	-0.18888988	-0.18888988	-0.18888988	-0.18888988
¸ßË¹°×ÔëÉù´¦Àí (280).mp3	-0.023130387	-0.023130387	-0.023130387	-0.023130387	-0.023130387	-0.023130387	-0.023130387	-0.023130387	-0.023130387	-0.023130387	-0.023130387	-0.023130387	-0.023130387	-0.023130387	-0.023130387	-0.023130387	-0.023130387	-0.023130387	-0.023130387	-0.023130387	-0.023130387	-0.023130387	-0.023130387	-0.023130387	-0.023130387	-0.023130387	-0.023130387	-0.023130387	-0.023130387	-0.023130387	-0.023130387	-0.023130387	-0.023130387	-0.023130387	-0.023130387	-0.023130387	-0.023130387	-0.023130387	-0.023130387	-0.023130387	-0.023130387	-0.023130387	-0.023130387	-0.023130387	-0.023130387	-0.023130387	-0.023130387	-0.023130387	-0.023130387
¸ßË¹°×ÔëÉù´¦Àí (281).mp3	-0.4418642	-0.4418642	-0.4418642	-0.4418642	-0.4418642	-0.4418642	-0.4418642	-0.4418642	-0.4418642	-0.4418642	-0.4418642	-0.4418642	-0.4418642	-0.4418642	-0.4418642	-0.4418642	-0.4418642	-0.4418642	-0.4418642	-0.4418642	-0.4418642	-0.4418642	-0.4418642	-0.4418642	-0.4418642	-0.4418642	-0.4418642	-0.4418642	-0.4418642	-0.4418642	-0.4418642	-0.4418642	-0.4418642	-0.4418642	-0.4418642	-0.4418642	-0.4418642	-0.4418642	-0.4418642	-0.4418642	-0.4418642	-0.4418642	-0.4418642	-0.4418642	-0.4418642	-0.4418642	-0.4418642	-0.4418642	-0.4418642
¸ßË¹°×ÔëÉù´¦Àí (282).mp3	-0.099709034	-0.099709034	-0.099709034	-0.099709034	-0.099709034	-0.099709034	-0.099709034	-0.099709034	-0.099709034	-0.099709034	-0.099709034	-0.099709034	-0.099709034	-0.099709034	-0.099709034	-0.099709034	-0.099709034	-0.099709034	-0.099709034	-0.099709034	-0.099709034	-0.099709034	-0.099709034	-0.099709034	-0.099709034	-0.099709034	-0.099709034	-0.099709034	-0.099709034	-0.099709034	-0.099709034	-0.099709034	-0.099709034	-0.099709034	-0.099709034	-0.099709034	-0.099709034	-0.099709034	-0.099709034	-0.099709034	-0.099709034	-0.099709034	-0.099709034	-0.099709034	-0.099709034	-0.099709034	-0.099709034	-0.099709034	-0.099709034
¸ßË¹°×ÔëÉù´¦Àí (283).mp3	-0.31842333	-0.31842333	-0.31842333	-0.31842333	-0.31842333	-0.31842333	-0.31842333	-0.31842333	-0.31842333	-0.31842333	-0.31842333	-0.31842333	-0.31842333	-0.31842333	-0.31842333	-0.31842333	-0.31842333	-0.31842333	-0.31842333	-0.31842333	-0.31842333	-0.31842333	-0.31842333	-0.31842333	-0.31842333	-0.31842333	-0.31842333	-0.31842333	-0.31842333	-0.31842333	-0.31842333	-0.31842333	-0.31842333	-0.31842333	-0.31842333	-0.31842333	-0.31842333	-0.31842333	-0.31842333	-0.31842333	-0.31842333	-0.31842333	-0.31842333	-0.31842333	-0.31842333	-0.31842333	-0.31842333	-0.31842333	-0.31842333
¸ßË¹°×ÔëÉù´¦Àí (284).mp3	-0.4001584	-0.4001584	-0.4001584	-0.4001584	-0.4001584	-0.4001584	-0.4001584	-0.4001584	-0.4001584	-0.4001584	-0.4001584	-0.4001584	-0.4001584	-0.4001584	-0.4001584	-0.4001584	-0.4001584	-0.4001584	-0.4001584	-0.4001584	-0.4001584	-0.4001584	-0.4001584	-0.4001584	-0.4001584	-0.4001584	-0.4001584	-0.4001584	-0.4001584	-0.4001584	-0.4001584	-0.4001584	-0.4001584	-0.4001584	-0.4001584	-0.4001584	-0.4001584	-0.4001584	-0.4001584	-0.4001584	-0.4001584	-0.4001584	-0.4001584	-0.4001584	-0.4001584	-0.4001584	-0.4001584	-0.4001584	-0.4001584
¸ßË¹°×ÔëÉù´¦Àí (285).mp3	-0.21121113	-0.21121113	-0.21121113	-0.21121113	-0.21121113	-0.21121113	-0.21121113	-0.21121113	-0.21121113	-0.21121113	-0.21121113	-0.21121113	-0.21121113	-0.21121113	-0.21121113	-0.21121113	-0.21121113	-0.21121113	-0.21121113	-0.21121113	-0.21121113	-0.21121113	-0.21121113	-0.21121113	-0.21121113	-0.21121113	-0.21121113	-0.21121113	-0.21121113	-0.21121113	-0.21121113	-0.21121113	-0.21121113	-0.21121113	-0.21121113	-0.21121113	-0.21121113	-0.21121113	-0.21121113	-0.21121113	-0.21121113	-0.21121113	-0.21121113	-0.21121113	-0.21121113	-0.21121113	-0.21121113	-0.21121113	-0.21121113
¸ßË¹°×ÔëÉù´¦Àí (286).mp3	-0.22781618	-0.22781618	-0.22781618	-0.22781618	-0.22781618	-0.22781618	-0.22781618	-0.22781618	-0.22781618	-0.22781618	-0.22781618	-0.22781618	-0.22781618	-0.22781618	-0.22781618	-0.22781618	-0.22781618	-0.22781618	-0.22781618	-0.22781618	-0.22781618	-0.22781618	-0.22781618	-0.22781618	-0.22781618	-0.22781618	-0.22781618	-0.22781618	-0.22781618	-0.22781618	-0.22781618	-0.22781618	-0.22781618	-0.22781618	-0.22781618	-0.22781618	-0.22781618	-0.22781618	-0.22781618	-0.22781618	-0.22781618	-0.22781618	-0.22781618	-0.22781618	-0.22781618	-0.22781618	-0.22781618	-0.22781618	-0.22781618
¸ßË¹°×ÔëÉù´¦Àí (287).mp3	-0.06012781	-0.06012781	-0.06012781	-0.06012781	-0.06012781	-0.06012781	-0.06012781	-0.06012781	-0.06012781	-0.06012781	-0.06012781	-0.06012781	-0.06012781	-0.06012781	-0.06012781	-0.06012781	-0.06012781	-0.06012781	-0.06012781	-0.06012781	-0.06012781	-0.06012781	-0.06012781	-0.06012781	-0.06012781	-0.06012781	-0.06012781	-0.06012781	-0.06012781	-0.06012781	-0.06012781	-0.06012781	-0.06012781	-0.06012781	-0.06012781	-0.06012781	-0.06012781	-0.06012781	-0.06012781	-0.06012781	-0.06012781	-0.06012781	-0.06012781	-0.06012781	-0.06012781	-0.06012781	-0.06012781	-0.06012781	-0.06012781
¸ßË¹°×ÔëÉù´¦Àí (288).mp3	-0.103999555	-0.103999555	-0.103999555	-0.103999555	-0.103999555	-0.103999555	-0.103999555	-0.103999555	-0.103999555	-0.103999555	-0.103999555	-0.103999555	-0.103999555	-0.103999555	-0.103999555	-0.103999555	-0.103999555	-0.103999555	-0.103999555	-0.103999555	-0.103999555	-0.103999555	-0.103999555	-0.103999555	-0.103999555	-0.103999555	-0.103999555	-0.103999555	-0.103999555	-0.103999555	-0.103999555	-0.103999555	-0.103999555	-0.103999555	-0.103999555	-0.103999555	-0.103999555	-0.103999555	-0.103999555	-0.103999555	-0.103999555	-0.103999555	-0.103999555	-0.103999555	-0.103999555	-0.103999555	-0.103999555	-0.103999555	-0.103999555
¸ßË¹°×ÔëÉù´¦Àí (289).mp3	-0.25216722	-0.25216722	-0.25216722	-0.25216722	-0.25216722	-0.25216722	-0.25216722	-0.25216722	-0.25216722	-0.25216722	-0.25216722	-0.25216722	-0.25216722	-0.25216722	-0.25216722	-0.25216722	-0.25216722	-0.25216722	-0.25216722	-0.25216722	-0.25216722	-0.25216722	-0.25216722	-0.25216722	-0.25216722	-0.25216722	-0.25216722	-0.25216722	-0.25216722	-0.25216722	-0.25216722	-0.25216722	-0.25216722	-0.25216722	-0.25216722	-0.25216722	-0.25216722	-0.25216722	-0.25216722	-0.25216722	-0.25216722	-0.25216722	-0.25216722	-0.25216722	-0.25216722	-0.25216722	-0.25216722	-0.25216722	-0.25216722
¸ßË¹°×ÔëÉù´¦Àí (290).mp3	-0.2410502	-0.2410502	-0.2410502	-0.2410502	-0.2410502	-0.2410502	-0.2410502	-0.2410502	-0.2410502	-0.2410502	-0.2410502	-0.2410502	-0.2410502	-0.2410502	-0.2410502	-0.2410502	-0.2410502	-0.2410502	-0.2410502	-0.2410502	-0.2410502	-0.2410502	-0.2410502	-0.2410502	-0.2410502	-0.2410502	-0.2410502	-0.2410502	-0.2410502	-0.2410502	-0.2410502	-0.2410502	-0.2410502	-0.2410502	-0.2410502	-0.2410502	-0.2410502	-0.2410502	-0.2410502	-0.2410502	-0.2410502	-0.2410502	-0.2410502	-0.2410502	-0.2410502	-0.2410502	-0.2410502	-0.2410502	-0.2410502
¸ßË¹°×ÔëÉù´¦Àí (291).mp3	-0.05292353	-0.05292353	-0.05292353	-0.05292353	-0.05292353	-0.05292353	-0.05292353	-0.05292353	-0.05292353	-0.05292353	-0.05292353	-0.05292353	-0.05292353	-0.05292353	-0.05292353	-0.05292353	-0.05292353	-0.05292353	-0.05292353	-0.05292353	-0.05292353	-0.05292353	-0.05292353	-0.05292353	-0.05292353	-0.05292353	-0.05292353	-0.05292353	-0.05292353	-0.05292353	-0.05292353	-0.05292353	-0.05292353	-0.05292353	-0.05292353	-0.05292353	-0.05292353	-0.05292353	-0.05292353	-0.05292353	-0.05292353	-0.05292353	-0.05292353	-0.05292353	-0.05292353	-0.05292353	-0.05292353	-0.05292353	-0.05292353
¸ßË¹°×ÔëÉù´¦Àí (292).mp3	-0.22994101	-0.22994101	-0.22994101	-0.22994101	-0.22994101	-0.22994101	-0.22994101	-0.22994101	-0.22994101	-0.22994101	-0.22994101	-0.22994101	-0.22994101	-0.22994101	-0.22994101	-0.22994101	-0.22994101	-0.22994101	-0.22994101	-0.22994101	-0.22994101	-0.22994101	-0.22994101	-0.22994101	-0.22994101	-0.22994101	-0.22994101	-0.22994101	-0.22994101	-0.22994101	-0.22994101	-0.22994101	-0.22994101	-0.22994101	-0.22994101	-0.22994101	-0.22994101	-0.22994101	-0.22994101	-0.22994101	-0.22994101	-0.22994101	-0.22994101	-0.22994101	-0.22994101	-0.22994101	-0.22994101	-0.22994101	-0.22994101
¸ßË¹°×ÔëÉù´¦Àí (293).mp3	-0.14425246	-0.14425246	-0.14425246	-0.14425246	-0.14425246	-0.14425246	-0.14425246	-0.14425246	-0.14425246	-0.14425246	-0.14425246	-0.14425246	-0.14425246	-0.14425246	-0.14425246	-0.14425246	-0.14425246	-0.14425246	-0.14425246	-0.14425246	-0.14425246	-0.14425246	-0.14425246	-0.14425246	-0.14425246	-0.14425246	-0.14425246	-0.14425246	-0.14425246	-0.14425246	-0.14425246	-0.14425246	-0.14425246	-0.14425246	-0.14425246	-0.14425246	-0.14425246	-0.14425246	-0.14425246	-0.14425246	-0.14425246	-0.14425246	-0.14425246	-0.14425246	-0.14425246	-0.14425246	-0.14425246	-0.14425246	-0.14425246
¸ßË¹°×ÔëÉù´¦Àí (294).mp3	-0.098474644	-0.098474644	-0.098474644	-0.098474644	-0.098474644	-0.098474644	-0.098474644	-0.098474644	-0.098474644	-0.098474644	-0.098474644	-0.098474644	-0.098474644	-0.098474644	-0.098474644	-0.098474644	-0.098474644	-0.098474644	-0.098474644	-0.098474644	-0.098474644	-0.098474644	-0.098474644	-0.098474644	-0.098474644	-0.098474644	-0.098474644	-0.098474644	-0.098474644	-0.098474644	-0.098474644	-0.098474644	-0.098474644	-0.098474644	-0.098474644	-0.098474644	-0.098474644	-0.098474644	-0.098474644	-0.098474644	-0.098474644	-0.098474644	-0.098474644	-0.098474644	-0.098474644	-0.098474644	-0.098474644	-0.098474644	-0.098474644
¸ßË¹°×ÔëÉù´¦Àí (295).mp3	-0.096264616	-0.096264616	-0.096264616	-0.096264616	-0.096264616	-0.096264616	-0.096264616	-0.096264616	-0.096264616	-0.096264616	-0.096264616	-0.096264616	-0.096264616	-0.096264616	-0.096264616	-0.096264616	-0.096264616	-0.096264616	-0.096264616	-0.096264616	-0.096264616	-0.096264616	-0.096264616	-0.096264616	-0.096264616	-0.096264616	-0.096264616	-0.096264616	-0.096264616	-0.096264616	-0.096264616	-0.096264616	-0.096264616	-0.096264616	-0.096264616	-0.096264616	-0.096264616	-0.096264616	-0.096264616	-0.096264616	-0.096264616	-0.096264616	-0.096264616	-0.096264616	-0.096264616	-0.096264616	-0.096264616	-0.096264616	-0.096264616
¸ßË¹°×ÔëÉù´¦Àí (296).mp3	-0.10965036	-0.10965036	-0.10965036	-0.10965036	-0.10965036	-0.10965036	-0.10965036	-0.10965036	-0.10965036	-0.10965036	-0.10965036	-0.10965036	-0.10965036	-0.10965036	-0.10965036	-0.10965036	-0.10965036	-0.10965036	-0.10965036	-0.10965036	-0.10965036	-0.10965036	-0.10965036	-0.10965036	-0.10965036	-0.10965036	-0.10965036	-0.10965036	-0.10965036	-0.10965036	-0.10965036	-0.10965036	-0.10965036	-0.10965036	-0.10965036	-0.10965036	-0.10965036	-0.10965036	-0.10965036	-0.10965036	-0.10965036	-0.10965036	-0.10965036	-0.10965036	-0.10965036	-0.10965036	-0.10965036	-0.10965036	-0.10965036
¸ßË¹°×ÔëÉù´¦Àí (297).mp3	-0.16083065	-0.16083065	-0.16083065	-0.16083065	-0.16083065	-0.16083065	-0.16083065	-0.16083065	-0.16083065	-0.16083065	-0.16083065	-0.16083065	-0.16083065	-0.16083065	-0.16083065	-0.16083065	-0.16083065	-0.16083065	-0.16083065	-0.16083065	-0.16083065	-0.16083065	-0.16083065	-0.16083065	-0.16083065	-0.16083065	-0.16083065	-0.16083065	-0.16083065	-0.16083065	-0.16083065	-0.16083065	-0.16083065	-0.16083065	-0.16083065	-0.16083065	-0.16083065	-0.16083065	-0.16083065	-0.16083065	-0.16083065	-0.16083065	-0.16083065	-0.16083065	-0.16083065	-0.16083065	-0.16083065	-0.16083065	-0.16083065
¸ßË¹°×ÔëÉù´¦Àí (298).mp3	0.01452677	0.01452677	0.01452677	0.01452677	0.01452677	0.01452677	0.01452677	0.01452677	0.01452677	0.01452677	0.01452677	0.01452677	0.01452677	0.01452677	0.01452677	0.01452677	0.01452677	0.01452677	0.01452677	0.01452677	0.01452677	0.01452677	0.01452677	0.01452677	0.01452677	0.01452677	0.01452677	0.01452677	0.01452677	0.01452677	0.01452677	0.01452677	0.01452677	0.01452677	0.01452677	0.01452677	0.01452677	0.01452677	0.01452677	0.01452677	0.01452677	0.01452677	0.01452677	0.01452677	0.01452677	0.01452677	0.01452677	0.01452677	0.01452677
¸ßË¹°×ÔëÉù´¦Àí (299).mp3	-0.22368827	-0.22368827	-0.22368827	-0.22368827	-0.22368827	-0.22368827	-0.22368827	-0.22368827	-0.22368827	-0.22368827	-0.22368827	-0.22368827	-0.22368827	-0.22368827	-0.22368827	-0.22368827	-0.22368827	-0.22368827	-0.22368827	-0.22368827	-0.22368827	-0.22368827	-0.22368827	-0.22368827	-0.22368827	-0.22368827	-0.22368827	-0.22368827	-0.22368827	-0.22368827	-0.22368827	-0.22368827	-0.22368827	-0.22368827	-0.22368827	-0.22368827	-0.22368827	-0.22368827	-0.22368827	-0.22368827	-0.22368827	-0.22368827	-0.22368827	-0.22368827	-0.22368827	-0.22368827	-0.22368827	-0.22368827	-0.22368827
¸ßË¹°×ÔëÉù´¦Àí (300).mp3	-0.17709547	-0.17709547	-0.17709547	-0.17709547	-0.17709547	-0.17709547	-0.17709547	-0.17709547	-0.17709547	-0.17709547	-0.17709547	-0.17709547	-0.17709547	-0.17709547	-0.17709547	-0.17709547	-0.17709547	-0.17709547	-0.17709547	-0.17709547	-0.17709547	-0.17709547	-0.17709547	-0.17709547	-0.17709547	-0.17709547	-0.17709547	-0.17709547	-0.17709547	-0.17709547	-0.17709547	-0.17709547	-0.17709547	-0.17709547	-0.17709547	-0.17709547	-0.17709547	-0.17709547	-0.17709547	-0.17709547	-0.17709547	-0.17709547	-0.17709547	-0.17709547	-0.17709547	-0.17709547	-0.17709547	-0.17709547	-0.17709547
¸ßË¹°×ÔëÉù´¦Àí (301).mp3	-0.06993306	-0.06993306	-0.06993306	-0.06993306	-0.06993306	-0.06993306	-0.06993306	-0.06993306	-0.06993306	-0.06993306	-0.06993306	-0.06993306	-0.06993306	-0.06993306	-0.06993306	-0.06993306	-0.06993306	-0.06993306	-0.06993306	-0.06993306	-0.06993306	-0.06993306	-0.06993306	-0.06993306	-0.06993306	-0.06993306	-0.06993306	-0.06993306	-0.06993306	-0.06993306	-0.06993306	-0.06993306	-0.06993306	-0.06993306	-0.06993306	-0.06993306	-0.06993306	-0.06993306	-0.06993306	-0.06993306	-0.06993306	-0.06993306	-0.06993306	-0.06993306	-0.06993306	-0.06993306	-0.06993306	-0.06993306	-0.06993306
¸ßË¹°×ÔëÉù´¦Àí (302).mp3	-0.14819668	-0.14819668	-0.14819668	-0.14819668	-0.14819668	-0.14819668	-0.14819668	-0.14819668	-0.14819668	-0.14819668	-0.14819668	-0.14819668	-0.14819668	-0.14819668	-0.14819668	-0.14819668	-0.14819668	-0.14819668	-0.14819668	-0.14819668	-0.14819668	-0.14819668	-0.14819668	-0.14819668	-0.14819668	-0.14819668	-0.14819668	-0.14819668	-0.14819668	-0.14819668	-0.14819668	-0.14819668	-0.14819668	-0.14819668	-0.14819668	-0.14819668	-0.14819668	-0.14819668	-0.14819668	-0.14819668	-0.14819668	-0.14819668	-0.14819668	-0.14819668	-0.14819668	-0.14819668	-0.14819668	-0.14819668	-0.14819668
¸ßË¹°×ÔëÉù´¦Àí (303).mp3	-0.21476556	-0.21476556	-0.21476556	-0.21476556	-0.21476556	-0.21476556	-0.21476556	-0.21476556	-0.21476556	-0.21476556	-0.21476556	-0.21476556	-0.21476556	-0.21476556	-0.21476556	-0.21476556	-0.21476556	-0.21476556	-0.21476556	-0.21476556	-0.21476556	-0.21476556	-0.21476556	-0.21476556	-0.21476556	-0.21476556	-0.21476556	-0.21476556	-0.21476556	-0.21476556	-0.21476556	-0.21476556	-0.21476556	-0.21476556	-0.21476556	-0.21476556	-0.21476556	-0.21476556	-0.21476556	-0.21476556	-0.21476556	-0.21476556	-0.21476556	-0.21476556	-0.21476556	-0.21476556	-0.21476556	-0.21476556	-0.21476556
¸ßË¹°×ÔëÉù´¦Àí (304).mp3	-0.21228862	-0.21228862	-0.21228862	-0.21228862	-0.21228862	-0.21228862	-0.21228862	-0.21228862	-0.21228862	-0.21228862	-0.21228862	-0.21228862	-0.21228862	-0.21228862	-0.21228862	-0.21228862	-0.21228862	-0.21228862	-0.21228862	-0.21228862	-0.21228862	-0.21228862	-0.21228862	-0.21228862	-0.21228862	-0.21228862	-0.21228862	-0.21228862	-0.21228862	-0.21228862	-0.21228862	-0.21228862	-0.21228862	-0.21228862	-0.21228862	-0.21228862	-0.21228862	-0.21228862	-0.21228862	-0.21228862	-0.21228862	-0.21228862	-0.21228862	-0.21228862	-0.21228862	-0.21228862	-0.21228862	-0.21228862	-0.21228862
¸ßË¹°×ÔëÉù´¦Àí (305).mp3	-0.30856687	-0.30856687	-0.30856687	-0.30856687	-0.30856687	-0.30856687	-0.30856687	-0.30856687	-0.30856687	-0.30856687	-0.30856687	-0.30856687	-0.30856687	-0.30856687	-0.30856687	-0.30856687	-0.30856687	-0.30856687	-0.30856687	-0.30856687	-0.30856687	-0.30856687	-0.30856687	-0.30856687	-0.30856687	-0.30856687	-0.30856687	-0.30856687	-0.30856687	-0.30856687	-0.30856687	-0.30856687	-0.30856687	-0.30856687	-0.30856687	-0.30856687	-0.30856687	-0.30856687	-0.30856687	-0.30856687	-0.30856687	-0.30856687	-0.30856687	-0.30856687	-0.30856687	-0.30856687	-0.30856687	-0.30856687	-0.30856687
¸ßË¹°×ÔëÉù´¦Àí (306).mp3	-0.16453378	-0.16453378	-0.16453378	-0.16453378	-0.16453378	-0.16453378	-0.16453378	-0.16453378	-0.16453378	-0.16453378	-0.16453378	-0.16453378	-0.16453378	-0.16453378	-0.16453378	-0.16453378	-0.16453378	-0.16453378	-0.16453378	-0.16453378	-0.16453378	-0.16453378	-0.16453378	-0.16453378	-0.16453378	-0.16453378	-0.16453378	-0.16453378	-0.16453378	-0.16453378	-0.16453378	-0.16453378	-0.16453378	-0.16453378	-0.16453378	-0.16453378	-0.16453378	-0.16453378	-0.16453378	-0.16453378	-0.16453378	-0.16453378	-0.16453378	-0.16453378	-0.16453378	-0.16453378	-0.16453378	-0.16453378	-0.16453378
¸ßË¹°×ÔëÉù´¦Àí (307).mp3	-0.26160657	-0.26160657	-0.26160657	-0.26160657	-0.26160657	-0.26160657	-0.26160657	-0.26160657	-0.26160657	-0.26160657	-0.26160657	-0.26160657	-0.26160657	-0.26160657	-0.26160657	-0.26160657	-0.26160657	-0.26160657	-0.26160657	-0.26160657	-0.26160657	-0.26160657	-0.26160657	-0.26160657	-0.26160657	-0.26160657	-0.26160657	-0.26160657	-0.26160657	-0.26160657	-0.26160657	-0.26160657	-0.26160657	-0.26160657	-0.26160657	-0.26160657	-0.26160657	-0.26160657	-0.26160657	-0.26160657	-0.26160657	-0.26160657	-0.26160657	-0.26160657	-0.26160657	-0.26160657	-0.26160657	-0.26160657	-0.26160657
¸ßË¹°×ÔëÉù´¦Àí (308).mp3	-0.16960324	-0.16960324	-0.16960324	-0.16960324	-0.16960324	-0.16960324	-0.16960324	-0.16960324	-0.16960324	-0.16960324	-0.16960324	-0.16960324	-0.16960324	-0.16960324	-0.16960324	-0.16960324	-0.16960324	-0.16960324	-0.16960324	-0.16960324	-0.16960324	-0.16960324	-0.16960324	-0.16960324	-0.16960324	-0.16960324	-0.16960324	-0.16960324	-0.16960324	-0.16960324	-0.16960324	-0.16960324	-0.16960324	-0.16960324	-0.16960324	-0.16960324	-0.16960324	-0.16960324	-0.16960324	-0.16960324	-0.16960324	-0.16960324	-0.16960324	-0.16960324	-0.16960324	-0.16960324	-0.16960324	-0.16960324	-0.16960324
¸ßË¹°×ÔëÉù´¦Àí (309).mp3	-0.18677436	-0.18677436	-0.18677436	-0.18677436	-0.18677436	-0.18677436	-0.18677436	-0.18677436	-0.18677436	-0.18677436	-0.18677436	-0.18677436	-0.18677436	-0.18677436	-0.18677436	-0.18677436	-0.18677436	-0.18677436	-0.18677436	-0.18677436	-0.18677436	-0.18677436	-0.18677436	-0.18677436	-0.18677436	-0.18677436	-0.18677436	-0.18677436	-0.18677436	-0.18677436	-0.18677436	-0.18677436	-0.18677436	-0.18677436	-0.18677436	-0.18677436	-0.18677436	-0.18677436	-0.18677436	-0.18677436	-0.18677436	-0.18677436	-0.18677436	-0.18677436	-0.18677436	-0.18677436	-0.18677436	-0.18677436	-0.18677436
¸ßË¹°×ÔëÉù´¦Àí (310).mp3	-0.13052264	-0.13052264	-0.13052264	-0.13052264	-0.13052264	-0.13052264	-0.13052264	-0.13052264	-0.13052264	-0.13052264	-0.13052264	-0.13052264	-0.13052264	-0.13052264	-0.13052264	-0.13052264	-0.13052264	-0.13052264	-0.13052264	-0.13052264	-0.13052264	-0.13052264	-0.13052264	-0.13052264	-0.13052264	-0.13052264	-0.13052264	-0.13052264	-0.13052264	-0.13052264	-0.13052264	-0.13052264	-0.13052264	-0.13052264	-0.13052264	-0.13052264	-0.13052264	-0.13052264	-0.13052264	-0.13052264	-0.13052264	-0.13052264	-0.13052264	-0.13052264	-0.13052264	-0.13052264	-0.13052264	-0.13052264	-0.13052264
¸ßË¹°×ÔëÉù´¦Àí (311).mp3	-0.21534015	-0.21534015	-0.21534015	-0.21534015	-0.21534015	-0.21534015	-0.21534015	-0.21534015	-0.21534015	-0.21534015	-0.21534015	-0.21534015	-0.21534015	-0.21534015	-0.21534015	-0.21534015	-0.21534015	-0.21534015	-0.21534015	-0.21534015	-0.21534015	-0.21534015	-0.21534015	-0.21534015	-0.21534015	-0.21534015	-0.21534015	-0.21534015	-0.21534015	-0.21534015	-0.21534015	-0.21534015	-0.21534015	-0.21534015	-0.21534015	-0.21534015	-0.21534015	-0.21534015	-0.21534015	-0.21534015	-0.21534015	-0.21534015	-0.21534015	-0.21534015	-0.21534015	-0.21534015	-0.21534015	-0.21534015	-0.21534015
¸ßË¹°×ÔëÉù´¦Àí (312).mp3	-0.003989697	-0.003989697	-0.003989697	-0.003989697	-0.003989697	-0.003989697	-0.003989697	-0.003989697	-0.003989697	-0.003989697	-0.003989697	-0.003989697	-0.003989697	-0.003989697	-0.003989697	-0.003989697	-0.003989697	-0.003989697	-0.003989697	-0.003989697	-0.003989697	-0.003989697	-0.003989697	-0.003989697	-0.003989697	-0.003989697	-0.003989697	-0.003989697	-0.003989697	-0.003989697	-0.003989697	-0.003989697	-0.003989697	-0.003989697	-0.003989697	-0.003989697	-0.003989697	-0.003989697	-0.003989697	-0.003989697	-0.003989697	-0.003989697	-0.003989697	-0.003989697	-0.003989697	-0.003989697	-0.003989697	-0.003989697	-0.003989697
¸ßË¹°×ÔëÉù´¦Àí (313).mp3	-0.047614694	-0.047614694	-0.047614694	-0.047614694	-0.047614694	-0.047614694	-0.047614694	-0.047614694	-0.047614694	-0.047614694	-0.047614694	-0.047614694	-0.047614694	-0.047614694	-0.047614694	-0.047614694	-0.047614694	-0.047614694	-0.047614694	-0.047614694	-0.047614694	-0.047614694	-0.047614694	-0.047614694	-0.047614694	-0.047614694	-0.047614694	-0.047614694	-0.047614694	-0.047614694	-0.047614694	-0.047614694	-0.047614694	-0.047614694	-0.047614694	-0.047614694	-0.047614694	-0.047614694	-0.047614694	-0.047614694	-0.047614694	-0.047614694	-0.047614694	-0.047614694	-0.047614694	-0.047614694	-0.047614694	-0.047614694	-0.047614694
¸ßË¹°×ÔëÉù´¦Àí (314).mp3	-0.15590657	-0.15590657	-0.15590657	-0.15590657	-0.15590657	-0.15590657	-0.15590657	-0.15590657	-0.15590657	-0.15590657	-0.15590657	-0.15590657	-0.15590657	-0.15590657	-0.15590657	-0.15590657	-0.15590657	-0.15590657	-0.15590657	-0.15590657	-0.15590657	-0.15590657	-0.15590657	-0.15590657	-0.15590657	-0.15590657	-0.15590657	-0.15590657	-0.15590657	-0.15590657	-0.15590657	-0.15590657	-0.15590657	-0.15590657	-0.15590657	-0.15590657	-0.15590657	-0.15590657	-0.15590657	-0.15590657	-0.15590657	-0.15590657	-0.15590657	-0.15590657	-0.15590657	-0.15590657	-0.15590657	-0.15590657	-0.15590657
¸ßË¹°×ÔëÉù´¦Àí (315).mp3	-0.24463941	-0.24463941	-0.24463941	-0.24463941	-0.24463941	-0.24463941	-0.24463941	-0.24463941	-0.24463941	-0.24463941	-0.24463941	-0.24463941	-0.24463941	-0.24463941	-0.24463941	-0.24463941	-0.24463941	-0.24463941	-0.24463941	-0.24463941	-0.24463941	-0.24463941	-0.24463941	-0.24463941	-0.24463941	-0.24463941	-0.24463941	-0.24463941	-0.24463941	-0.24463941	-0.24463941	-0.24463941	-0.24463941	-0.24463941	-0.24463941	-0.24463941	-0.24463941	-0.24463941	-0.24463941	-0.24463941	-0.24463941	-0.24463941	-0.24463941	-0.24463941	-0.24463941	-0.24463941	-0.24463941	-0.24463941	-0.24463941
¸ßË¹°×ÔëÉù´¦Àí (316).mp3	-0.18867871	-0.18867871	-0.18867871	-0.18867871	-0.18867871	-0.18867871	-0.18867871	-0.18867871	-0.18867871	-0.18867871	-0.18867871	-0.18867871	-0.18867871	-0.18867871	-0.18867871	-0.18867871	-0.18867871	-0.18867871	-0.18867871	-0.18867871	-0.18867871	-0.18867871	-0.18867871	-0.18867871	-0.18867871	-0.18867871	-0.18867871	-0.18867871	-0.18867871	-0.18867871	-0.18867871	-0.18867871	-0.18867871	-0.18867871	-0.18867871	-0.18867871	-0.18867871	-0.18867871	-0.18867871	-0.18867871	-0.18867871	-0.18867871	-0.18867871	-0.18867871	-0.18867871	-0.18867871	-0.18867871	-0.18867871	-0.18867871
¸ßË¹°×ÔëÉù´¦Àí (317).mp3	-0.04492967	-0.04492967	-0.04492967	-0.04492967	-0.04492967	-0.04492967	-0.04492967	-0.04492967	-0.04492967	-0.04492967	-0.04492967	-0.04492967	-0.04492967	-0.04492967	-0.04492967	-0.04492967	-0.04492967	-0.04492967	-0.04492967	-0.04492967	-0.04492967	-0.04492967	-0.04492967	-0.04492967	-0.04492967	-0.04492967	-0.04492967	-0.04492967	-0.04492967	-0.04492967	-0.04492967	-0.04492967	-0.04492967	-0.04492967	-0.04492967	-0.04492967	-0.04492967	-0.04492967	-0.04492967	-0.04492967	-0.04492967	-0.04492967	-0.04492967	-0.04492967	-0.04492967	-0.04492967	-0.04492967	-0.04492967	-0.04492967
¸ßË¹°×ÔëÉù´¦Àí (318).mp3	-0.16505137	-0.16505137	-0.16505137	-0.16505137	-0.16505137	-0.16505137	-0.16505137	-0.16505137	-0.16505137	-0.16505137	-0.16505137	-0.16505137	-0.16505137	-0.16505137	-0.16505137	-0.16505137	-0.16505137	-0.16505137	-0.16505137	-0.16505137	-0.16505137	-0.16505137	-0.16505137	-0.16505137	-0.16505137	-0.16505137	-0.16505137	-0.16505137	-0.16505137	-0.16505137	-0.16505137	-0.16505137	-0.16505137	-0.16505137	-0.16505137	-0.16505137	-0.16505137	-0.16505137	-0.16505137	-0.16505137	-0.16505137	-0.16505137	-0.16505137	-0.16505137	-0.16505137	-0.16505137	-0.16505137	-0.16505137	-0.16505137
¸ßË¹°×ÔëÉù´¦Àí (319).mp3	-0.1526427	-0.1526427	-0.1526427	-0.1526427	-0.1526427	-0.1526427	-0.1526427	-0.1526427	-0.1526427	-0.1526427	-0.1526427	-0.1526427	-0.1526427	-0.1526427	-0.1526427	-0.1526427	-0.1526427	-0.1526427	-0.1526427	-0.1526427	-0.1526427	-0.1526427	-0.1526427	-0.1526427	-0.1526427	-0.1526427	-0.1526427	-0.1526427	-0.1526427	-0.1526427	-0.1526427	-0.1526427	-0.1526427	-0.1526427	-0.1526427	-0.1526427	-0.1526427	-0.1526427	-0.1526427	-0.1526427	-0.1526427	-0.1526427	-0.1526427	-0.1526427	-0.1526427	-0.1526427	-0.1526427	-0.1526427	-0.1526427
¸ßË¹°×ÔëÉù´¦Àí (320).mp3	0.06758514	0.06758514	0.06758514	0.06758514	0.06758514	0.06758514	0.06758514	0.06758514	0.06758514	0.06758514	0.06758514	0.06758514	0.06758514	0.06758514	0.06758514	0.06758514	0.06758514	0.06758514	0.06758514	0.06758514	0.06758514	0.06758514	0.06758514	0.06758514	0.06758514	0.06758514	0.06758514	0.06758514	0.06758514	0.06758514	0.06758514	0.06758514	0.06758514	0.06758514	0.06758514	0.06758514	0.06758514	0.06758514	0.06758514	0.06758514	0.06758514	0.06758514	0.06758514	0.06758514	0.06758514	0.06758514	0.06758514	0.06758514	0.06758514
¸ßË¹°×ÔëÉù´¦Àí (321).mp3	0.024175286	0.024175286	0.024175286	0.024175286	0.024175286	0.024175286	0.024175286	0.024175286	0.024175286	0.024175286	0.024175286	0.024175286	0.024175286	0.024175286	0.024175286	0.024175286	0.024175286	0.024175286	0.024175286	0.024175286	0.024175286	0.024175286	0.024175286	0.024175286	0.024175286	0.024175286	0.024175286	0.024175286	0.024175286	0.024175286	0.024175286	0.024175286	0.024175286	0.024175286	0.024175286	0.024175286	0.024175286	0.024175286	0.024175286	0.024175286	0.024175286	0.024175286	0.024175286	0.024175286	0.024175286	0.024175286	0.024175286	0.024175286	0.024175286
¸ßË¹°×ÔëÉù´¦Àí (322).mp3	-0.06998195	-0.06998195	-0.06998195	-0.06998195	-0.06998195	-0.06998195	-0.06998195	-0.06998195	-0.06998195	-0.06998195	-0.06998195	-0.06998195	-0.06998195	-0.06998195	-0.06998195	-0.06998195	-0.06998195	-0.06998195	-0.06998195	-0.06998195	-0.06998195	-0.06998195	-0.06998195	-0.06998195	-0.06998195	-0.06998195	-0.06998195	-0.06998195	-0.06998195	-0.06998195	-0.06998195	-0.06998195	-0.06998195	-0.06998195	-0.06998195	-0.06998195	-0.06998195	-0.06998195	-0.06998195	-0.06998195	-0.06998195	-0.06998195	-0.06998195	-0.06998195	-0.06998195	-0.06998195	-0.06998195	-0.06998195	-0.06998195
¸ßË¹°×ÔëÉù´¦Àí (323).mp3	-0.1290657	-0.1290657	-0.1290657	-0.1290657	-0.1290657	-0.1290657	-0.1290657	-0.1290657	-0.1290657	-0.1290657	-0.1290657	-0.1290657	-0.1290657	-0.1290657	-0.1290657	-0.1290657	-0.1290657	-0.1290657	-0.1290657	-0.1290657	-0.1290657	-0.1290657	-0.1290657	-0.1290657	-0.1290657	-0.1290657	-0.1290657	-0.1290657	-0.1290657	-0.1290657	-0.1290657	-0.1290657	-0.1290657	-0.1290657	-0.1290657	-0.1290657	-0.1290657	-0.1290657	-0.1290657	-0.1290657	-0.1290657	-0.1290657	-0.1290657	-0.1290657	-0.1290657	-0.1290657	-0.1290657	-0.1290657	-0.1290657
¸ßË¹°×ÔëÉù´¦Àí (324).mp3	-0.30979759	-0.30979759	-0.30979759	-0.30979759	-0.30979759	-0.30979759	-0.30979759	-0.30979759	-0.30979759	-0.30979759	-0.30979759	-0.30979759	-0.30979759	-0.30979759	-0.30979759	-0.30979759	-0.30979759	-0.30979759	-0.30979759	-0.30979759	-0.30979759	-0.30979759	-0.30979759	-0.30979759	-0.30979759	-0.30979759	-0.30979759	-0.30979759	-0.30979759	-0.30979759	-0.30979759	-0.30979759	-0.30979759	-0.30979759	-0.30979759	-0.30979759	-0.30979759	-0.30979759	-0.30979759	-0.30979759	-0.30979759	-0.30979759	-0.30979759	-0.30979759	-0.30979759	-0.30979759	-0.30979759	-0.30979759	-0.30979759
¸ßË¹°×ÔëÉù´¦Àí (325).mp3	-0.14625	-0.14625	-0.14625	-0.14625	-0.14625	-0.14625	-0.14625	-0.14625	-0.14625	-0.14625	-0.14625	-0.14625	-0.14625	-0.14625	-0.14625	-0.14625	-0.14625	-0.14625	-0.14625	-0.14625	-0.14625	-0.14625	-0.14625	-0.14625	-0.14625	-0.14625	-0.14625	-0.14625	-0.14625	-0.14625	-0.14625	-0.14625	-0.14625	-0.14625	-0.14625	-0.14625	-0.14625	-0.14625	-0.14625	-0.14625	-0.14625	-0.14625	-0.14625	-0.14625	-0.14625	-0.14625	-0.14625	-0.14625	-0.14625
¸ßË¹°×ÔëÉù´¦Àí (326).mp3	-0.15730843	-0.15730843	-0.15730843	-0.15730843	-0.15730843	-0.15730843	-0.15730843	-0.15730843	-0.15730843	-0.15730843	-0.15730843	-0.15730843	-0.15730843	-0.15730843	-0.15730843	-0.15730843	-0.15730843	-0.15730843	-0.15730843	-0.15730843	-0.15730843	-0.15730843	-0.15730843	-0.15730843	-0.15730843	-0.15730843	-0.15730843	-0.15730843	-0.15730843	-0.15730843	-0.15730843	-0.15730843	-0.15730843	-0.15730843	-0.15730843	-0.15730843	-0.15730843	-0.15730843	-0.15730843	-0.15730843	-0.15730843	-0.15730843	-0.15730843	-0.15730843	-0.15730843	-0.15730843	-0.15730843	-0.15730843	-0.15730843
¸ßË¹°×ÔëÉù´¦Àí (327).mp3	-0.021973617	-0.021973617	-0.021973617	-0.021973617	-0.021973617	-0.021973617	-0.021973617	-0.021973617	-0.021973617	-0.021973617	-0.021973617	-0.021973617	-0.021973617	-0.021973617	-0.021973617	-0.021973617	-0.021973617	-0.021973617	-0.021973617	-0.021973617	-0.021973617	-0.021973617	-0.021973617	-0.021973617	-0.021973617	-0.021973617	-0.021973617	-0.021973617	-0.021973617	-0.021973617	-0.021973617	-0.021973617	-0.021973617	-0.021973617	-0.021973617	-0.021973617	-0.021973617	-0.021973617	-0.021973617	-0.021973617	-0.021973617	-0.021973617	-0.021973617	-0.021973617	-0.021973617	-0.021973617	-0.021973617	-0.021973617	-0.021973617
¸ßË¹°×ÔëÉù´¦Àí (328).mp3	0.071906105	0.071906105	0.071906105	0.071906105	0.071906105	0.071906105	0.071906105	0.071906105	0.071906105	0.071906105	0.071906105	0.071906105	0.071906105	0.071906105	0.071906105	0.071906105	0.071906105	0.071906105	0.071906105	0.071906105	0.071906105	0.071906105	0.071906105	0.071906105	0.071906105	0.071906105	0.071906105	0.071906105	0.071906105	0.071906105	0.071906105	0.071906105	0.071906105	0.071906105	0.071906105	0.071906105	0.071906105	0.071906105	0.071906105	0.071906105	0.071906105	0.071906105	0.071906105	0.071906105	0.071906105	0.071906105	0.071906105	0.071906105	0.071906105
¸ßË¹°×ÔëÉù´¦Àí (329).mp3	0.022415385	0.022415385	0.022415385	0.022415385	0.022415385	0.022415385	0.022415385	0.022415385	0.022415385	0.022415385	0.022415385	0.022415385	0.022415385	0.022415385	0.022415385	0.022415385	0.022415385	0.022415385	0.022415385	0.022415385	0.022415385	0.022415385	0.022415385	0.022415385	0.022415385	0.022415385	0.022415385	0.022415385	0.022415385	0.022415385	0.022415385	0.022415385	0.022415385	0.022415385	0.022415385	0.022415385	0.022415385	0.022415385	0.022415385	0.022415385	0.022415385	0.022415385	0.022415385	0.022415385	0.022415385	0.022415385	0.022415385	0.022415385	0.022415385
¸ßË¹°×ÔëÉù´¦Àí (330).mp3	-0.25012702	-0.25012702	-0.25012702	-0.25012702	-0.25012702	-0.25012702	-0.25012702	-0.25012702	-0.25012702	-0.25012702	-0.25012702	-0.25012702	-0.25012702	-0.25012702	-0.25012702	-0.25012702	-0.25012702	-0.25012702	-0.25012702	-0.25012702	-0.25012702	-0.25012702	-0.25012702	-0.25012702	-0.25012702	-0.25012702	-0.25012702	-0.25012702	-0.25012702	-0.25012702	-0.25012702	-0.25012702	-0.25012702	-0.25012702	-0.25012702	-0.25012702	-0.25012702	-0.25012702	-0.25012702	-0.25012702	-0.25012702	-0.25012702	-0.25012702	-0.25012702	-0.25012702	-0.25012702	-0.25012702	-0.25012702	-0.25012702
¸ßË¹°×ÔëÉù´¦Àí (331).mp3	-0.067945644	-0.067945644	-0.067945644	-0.067945644	-0.067945644	-0.067945644	-0.067945644	-0.067945644	-0.067945644	-0.067945644	-0.067945644	-0.067945644	-0.067945644	-0.067945644	-0.067945644	-0.067945644	-0.067945644	-0.067945644	-0.067945644	-0.067945644	-0.067945644	-0.067945644	-0.067945644	-0.067945644	-0.067945644	-0.067945644	-0.067945644	-0.067945644	-0.067945644	-0.067945644	-0.067945644	-0.067945644	-0.067945644	-0.067945644	-0.067945644	-0.067945644	-0.067945644	-0.067945644	-0.067945644	-0.067945644	-0.067945644	-0.067945644	-0.067945644	-0.067945644	-0.067945644	-0.067945644	-0.067945644	-0.067945644	-0.067945644
¸ßË¹°×ÔëÉù´¦Àí (332).mp3	0.025232807	0.025232807	0.025232807	0.025232807	0.025232807	0.025232807	0.025232807	0.025232807	0.025232807	0.025232807	0.025232807	0.025232807	0.025232807	0.025232807	0.025232807	0.025232807	0.025232807	0.025232807	0.025232807	0.025232807	0.025232807	0.025232807	0.025232807	0.025232807	0.025232807	0.025232807	0.025232807	0.025232807	0.025232807	0.025232807	0.025232807	0.025232807	0.025232807	0.025232807	0.025232807	0.025232807	0.025232807	0.025232807	0.025232807	0.025232807	0.025232807	0.025232807	0.025232807	0.025232807	0.025232807	0.025232807	0.025232807	0.025232807	0.025232807
¸ßË¹°×ÔëÉù´¦Àí (333).mp3	-0.2317973	-0.2317973	-0.2317973	-0.2317973	-0.2317973	-0.2317973	-0.2317973	-0.2317973	-0.2317973	-0.2317973	-0.2317973	-0.2317973	-0.2317973	-0.2317973	-0.2317973	-0.2317973	-0.2317973	-0.2317973	-0.2317973	-0.2317973	-0.2317973	-0.2317973	-0.2317973	-0.2317973	-0.2317973	-0.2317973	-0.2317973	-0.2317973	-0.2317973	-0.2317973	-0.2317973	-0.2317973	-0.2317973	-0.2317973	-0.2317973	-0.2317973	-0.2317973	-0.2317973	-0.2317973	-0.2317973	-0.2317973	-0.2317973	-0.2317973	-0.2317973	-0.2317973	-0.2317973	-0.2317973	-0.2317973	-0.2317973
¸ßË¹°×ÔëÉù´¦Àí (334).mp3	-0.10403493	-0.10403493	-0.10403493	-0.10403493	-0.10403493	-0.10403493	-0.10403493	-0.10403493	-0.10403493	-0.10403493	-0.10403493	-0.10403493	-0.10403493	-0.10403493	-0.10403493	-0.10403493	-0.10403493	-0.10403493	-0.10403493	-0.10403493	-0.10403493	-0.10403493	-0.10403493	-0.10403493	-0.10403493	-0.10403493	-0.10403493	-0.10403493	-0.10403493	-0.10403493	-0.10403493	-0.10403493	-0.10403493	-0.10403493	-0.10403493	-0.10403493	-0.10403493	-0.10403493	-0.10403493	-0.10403493	-0.10403493	-0.10403493	-0.10403493	-0.10403493	-0.10403493	-0.10403493	-0.10403493	-0.10403493	-0.10403493
¸ßË¹°×ÔëÉù´¦Àí (335).mp3	-0.32570255	-0.32570255	-0.32570255	-0.32570255	-0.32570255	-0.32570255	-0.32570255	-0.32570255	-0.32570255	-0.32570255	-0.32570255	-0.32570255	-0.32570255	-0.32570255	-0.32570255	-0.32570255	-0.32570255	-0.32570255	-0.32570255	-0.32570255	-0.32570255	-0.32570255	-0.32570255	-0.32570255	-0.32570255	-0.32570255	-0.32570255	-0.32570255	-0.32570255	-0.32570255	-0.32570255	-0.32570255	-0.32570255	-0.32570255	-0.32570255	-0.32570255	-0.32570255	-0.32570255	-0.32570255	-0.32570255	-0.32570255	-0.32570255	-0.32570255	-0.32570255	-0.32570255	-0.32570255	-0.32570255	-0.32570255	-0.32570255
¸ßË¹°×ÔëÉù´¦Àí (336).mp3	-0.03278084	-0.03278084	-0.03278084	-0.03278084	-0.03278084	-0.03278084	-0.03278084	-0.03278084	-0.03278084	-0.03278084	-0.03278084	-0.03278084	-0.03278084	-0.03278084	-0.03278084	-0.03278084	-0.03278084	-0.03278084	-0.03278084	-0.03278084	-0.03278084	-0.03278084	-0.03278084	-0.03278084	-0.03278084	-0.03278084	-0.03278084	-0.03278084	-0.03278084	-0.03278084	-0.03278084	-0.03278084	-0.03278084	-0.03278084	-0.03278084	-0.03278084	-0.03278084	-0.03278084	-0.03278084	-0.03278084	-0.03278084	-0.03278084	-0.03278084	-0.03278084	-0.03278084	-0.03278084	-0.03278084	-0.03278084	-0.03278084
¸ßË¹°×ÔëÉù´¦Àí (337).mp3	-0.031069994	-0.031069994	-0.031069994	-0.031069994	-0.031069994	-0.031069994	-0.031069994	-0.031069994	-0.031069994	-0.031069994	-0.031069994	-0.031069994	-0.031069994	-0.031069994	-0.031069994	-0.031069994	-0.031069994	-0.031069994	-0.031069994	-0.031069994	-0.031069994	-0.031069994	-0.031069994	-0.031069994	-0.031069994	-0.031069994	-0.031069994	-0.031069994	-0.031069994	-0.031069994	-0.031069994	-0.031069994	-0.031069994	-0.031069994	-0.031069994	-0.031069994	-0.031069994	-0.031069994	-0.031069994	-0.031069994	-0.031069994	-0.031069994	-0.031069994	-0.031069994	-0.031069994	-0.031069994	-0.031069994	-0.031069994	-0.031069994
¸ßË¹°×ÔëÉù´¦Àí (338).mp3	-0.22543037	-0.22543037	-0.22543037	-0.22543037	-0.22543037	-0.22543037	-0.22543037	-0.22543037	-0.22543037	-0.22543037	-0.22543037	-0.22543037	-0.22543037	-0.22543037	-0.22543037	-0.22543037	-0.22543037	-0.22543037	-0.22543037	-0.22543037	-0.22543037	-0.22543037	-0.22543037	-0.22543037	-0.22543037	-0.22543037	-0.22543037	-0.22543037	-0.22543037	-0.22543037	-0.22543037	-0.22543037	-0.22543037	-0.22543037	-0.22543037	-0.22543037	-0.22543037	-0.22543037	-0.22543037	-0.22543037	-0.22543037	-0.22543037	-0.22543037	-0.22543037	-0.22543037	-0.22543037	-0.22543037	-0.22543037	-0.22543037
¸ßË¹°×ÔëÉù´¦Àí (339).mp3	-0.25136745	-0.25136745	-0.25136745	-0.25136745	-0.25136745	-0.25136745	-0.25136745	-0.25136745	-0.25136745	-0.25136745	-0.25136745	-0.25136745	-0.25136745	-0.25136745	-0.25136745	-0.25136745	-0.25136745	-0.25136745	-0.25136745	-0.25136745	-0.25136745	-0.25136745	-0.25136745	-0.25136745	-0.25136745	-0.25136745	-0.25136745	-0.25136745	-0.25136745	-0.25136745	-0.25136745	-0.25136745	-0.25136745	-0.25136745	-0.25136745	-0.25136745	-0.25136745	-0.25136745	-0.25136745	-0.25136745	-0.25136745	-0.25136745	-0.25136745	-0.25136745	-0.25136745	-0.25136745	-0.25136745	-0.25136745	-0.25136745
¸ßË¹°×ÔëÉù´¦Àí (340).mp3	-0.08508515	-0.08508515	-0.08508515	-0.08508515	-0.08508515	-0.08508515	-0.08508515	-0.08508515	-0.08508515	-0.08508515	-0.08508515	-0.08508515	-0.08508515	-0.08508515	-0.08508515	-0.08508515	-0.08508515	-0.08508515	-0.08508515	-0.08508515	-0.08508515	-0.08508515	-0.08508515	-0.08508515	-0.08508515	-0.08508515	-0.08508515	-0.08508515	-0.08508515	-0.08508515	-0.08508515	-0.08508515	-0.08508515	-0.08508515	-0.08508515	-0.08508515	-0.08508515	-0.08508515	-0.08508515	-0.08508515	-0.08508515	-0.08508515	-0.08508515	-0.08508515	-0.08508515	-0.08508515	-0.08508515	-0.08508515	-0.08508515
¸ßË¹°×ÔëÉù´¦Àí (341).mp3	-0.18556215	-0.18556215	-0.18556215	-0.18556215	-0.18556215	-0.18556215	-0.18556215	-0.18556215	-0.18556215	-0.18556215	-0.18556215	-0.18556215	-0.18556215	-0.18556215	-0.18556215	-0.18556215	-0.18556215	-0.18556215	-0.18556215	-0.18556215	-0.18556215	-0.18556215	-0.18556215	-0.18556215	-0.18556215	-0.18556215	-0.18556215	-0.18556215	-0.18556215	-0.18556215	-0.18556215	-0.18556215	-0.18556215	-0.18556215	-0.18556215	-0.18556215	-0.18556215	-0.18556215	-0.18556215	-0.18556215	-0.18556215	-0.18556215	-0.18556215	-0.18556215	-0.18556215	-0.18556215	-0.18556215	-0.18556215	-0.18556215
¸ßË¹°×ÔëÉù´¦Àí (342).mp3	-0.050844923	-0.050844923	-0.050844923	-0.050844923	-0.050844923	-0.050844923	-0.050844923	-0.050844923	-0.050844923	-0.050844923	-0.050844923	-0.050844923	-0.050844923	-0.050844923	-0.050844923	-0.050844923	-0.050844923	-0.050844923	-0.050844923	-0.050844923	-0.050844923	-0.050844923	-0.050844923	-0.050844923	-0.050844923	-0.050844923	-0.050844923	-0.050844923	-0.050844923	-0.050844923	-0.050844923	-0.050844923	-0.050844923	-0.050844923	-0.050844923	-0.050844923	-0.050844923	-0.050844923	-0.050844923	-0.050844923	-0.050844923	-0.050844923	-0.050844923	-0.050844923	-0.050844923	-0.050844923	-0.050844923	-0.050844923	-0.050844923
¸ßË¹°×ÔëÉù´¦Àí (343).mp3	-0.12789664	-0.12789664	-0.12789664	-0.12789664	-0.12789664	-0.12789664	-0.12789664	-0.12789664	-0.12789664	-0.12789664	-0.12789664	-0.12789664	-0.12789664	-0.12789664	-0.12789664	-0.12789664	-0.12789664	-0.12789664	-0.12789664	-0.12789664	-0.12789664	-0.12789664	-0.12789664	-0.12789664	-0.12789664	-0.12789664	-0.12789664	-0.12789664	-0.12789664	-0.12789664	-0.12789664	-0.12789664	-0.12789664	-0.12789664	-0.12789664	-0.12789664	-0.12789664	-0.12789664	-0.12789664	-0.12789664	-0.12789664	-0.12789664	-0.12789664	-0.12789664	-0.12789664	-0.12789664	-0.12789664	-0.12789664	-0.12789664
¸ßË¹°×ÔëÉù´¦Àí (344).mp3	-0.14413853	-0.14413853	-0.14413853	-0.14413853	-0.14413853	-0.14413853	-0.14413853	-0.14413853	-0.14413853	-0.14413853	-0.14413853	-0.14413853	-0.14413853	-0.14413853	-0.14413853	-0.14413853	-0.14413853	-0.14413853	-0.14413853	-0.14413853	-0.14413853	-0.14413853	-0.14413853	-0.14413853	-0.14413853	-0.14413853	-0.14413853	-0.14413853	-0.14413853	-0.14413853	-0.14413853	-0.14413853	-0.14413853	-0.14413853	-0.14413853	-0.14413853	-0.14413853	-0.14413853	-0.14413853	-0.14413853	-0.14413853	-0.14413853	-0.14413853	-0.14413853	-0.14413853	-0.14413853	-0.14413853	-0.14413853	-0.14413853
¸ßË¹°×ÔëÉù´¦Àí (345).mp3	-0.11731814	-0.11731814	-0.11731814	-0.11731814	-0.11731814	-0.11731814	-0.11731814	-0.11731814	-0.11731814	-0.11731814	-0.11731814	-0.11731814	-0.11731814	-0.11731814	-0.11731814	-0.11731814	-0.11731814	-0.11731814	-0.11731814	-0.11731814	-0.11731814	-0.11731814	-0.11731814	-0.11731814	-0.11731814	-0.11731814	-0.11731814	-0.11731814	-0.11731814	-0.11731814	-0.11731814	-0.11731814	-0.11731814	-0.11731814	-0.11731814	-0.11731814	-0.11731814	-0.11731814	-0.11731814	-0.11731814	-0.11731814	-0.11731814	-0.11731814	-0.11731814	-0.11731814	-0.11731814	-0.11731814	-0.11731814	-0.11731814
¸ßË¹°×ÔëÉù´¦Àí (346).mp3	-0.32070446	-0.32070446	-0.32070446	-0.32070446	-0.32070446	-0.32070446	-0.32070446	-0.32070446	-0.32070446	-0.32070446	-0.32070446	-0.32070446	-0.32070446	-0.32070446	-0.32070446	-0.32070446	-0.32070446	-0.32070446	-0.32070446	-0.32070446	-0.32070446	-0.32070446	-0.32070446	-0.32070446	-0.32070446	-0.32070446	-0.32070446	-0.32070446	-0.32070446	-0.32070446	-0.32070446	-0.32070446	-0.32070446	-0.32070446	-0.32070446	-0.32070446	-0.32070446	-0.32070446	-0.32070446	-0.32070446	-0.32070446	-0.32070446	-0.32070446	-0.32070446	-0.32070446	-0.32070446	-0.32070446	-0.32070446	-0.32070446
¸ßË¹°×ÔëÉù´¦Àí (347).mp3	-0.29158425	-0.29158425	-0.29158425	-0.29158425	-0.29158425	-0.29158425	-0.29158425	-0.29158425	-0.29158425	-0.29158425	-0.29158425	-0.29158425	-0.29158425	-0.29158425	-0.29158425	-0.29158425	-0.29158425	-0.29158425	-0.29158425	-0.29158425	-0.29158425	-0.29158425	-0.29158425	-0.29158425	-0.29158425	-0.29158425	-0.29158425	-0.29158425	-0.29158425	-0.29158425	-0.29158425	-0.29158425	-0.29158425	-0.29158425	-0.29158425	-0.29158425	-0.29158425	-0.29158425	-0.29158425	-0.29158425	-0.29158425	-0.29158425	-0.29158425	-0.29158425	-0.29158425	-0.29158425	-0.29158425	-0.29158425	-0.29158425
¸ßË¹°×ÔëÉù´¦Àí (348).mp3	-0.28599817	-0.28599817	-0.28599817	-0.28599817	-0.28599817	-0.28599817	-0.28599817	-0.28599817	-0.28599817	-0.28599817	-0.28599817	-0.28599817	-0.28599817	-0.28599817	-0.28599817	-0.28599817	-0.28599817	-0.28599817	-0.28599817	-0.28599817	-0.28599817	-0.28599817	-0.28599817	-0.28599817	-0.28599817	-0.28599817	-0.28599817	-0.28599817	-0.28599817	-0.28599817	-0.28599817	-0.28599817	-0.28599817	-0.28599817	-0.28599817	-0.28599817	-0.28599817	-0.28599817	-0.28599817	-0.28599817	-0.28599817	-0.28599817	-0.28599817	-0.28599817	-0.28599817	-0.28599817	-0.28599817	-0.28599817	-0.28599817
¸ßË¹°×ÔëÉù´¦Àí (349).mp3	-0.18842916	-0.18842916	-0.18842916	-0.18842916	-0.18842916	-0.18842916	-0.18842916	-0.18842916	-0.18842916	-0.18842916	-0.18842916	-0.18842916	-0.18842916	-0.18842916	-0.18842916	-0.18842916	-0.18842916	-0.18842916	-0.18842916	-0.18842916	-0.18842916	-0.18842916	-0.18842916	-0.18842916	-0.18842916	-0.18842916	-0.18842916	-0.18842916	-0.18842916	-0.18842916	-0.18842916	-0.18842916	-0.18842916	-0.18842916	-0.18842916	-0.18842916	-0.18842916	-0.18842916	-0.18842916	-0.18842916	-0.18842916	-0.18842916	-0.18842916	-0.18842916	-0.18842916	-0.18842916	-0.18842916	-0.18842916	-0.18842916
¸ßË¹°×ÔëÉù´¦Àí (350).mp3	-0.023001805	-0.023001805	-0.023001805	-0.023001805	-0.023001805	-0.023001805	-0.023001805	-0.023001805	-0.023001805	-0.023001805	-0.023001805	-0.023001805	-0.023001805	-0.023001805	-0.023001805	-0.023001805	-0.023001805	-0.023001805	-0.023001805	-0.023001805	-0.023001805	-0.023001805	-0.023001805	-0.023001805	-0.023001805	-0.023001805	-0.023001805	-0.023001805	-0.023001805	-0.023001805	-0.023001805	-0.023001805	-0.023001805	-0.023001805	-0.023001805	-0.023001805	-0.023001805	-0.023001805	-0.023001805	-0.023001805	-0.023001805	-0.023001805	-0.023001805	-0.023001805	-0.023001805	-0.023001805	-0.023001805	-0.023001805	-0.023001805
¸ßË¹°×ÔëÉù´¦Àí (351).mp3	-0.29445463	-0.29445463	-0.29445463	-0.29445463	-0.29445463	-0.29445463	-0.29445463	-0.29445463	-0.29445463	-0.29445463	-0.29445463	-0.29445463	-0.29445463	-0.29445463	-0.29445463	-0.29445463	-0.29445463	-0.29445463	-0.29445463	-0.29445463	-0.29445463	-0.29445463	-0.29445463	-0.29445463	-0.29445463	-0.29445463	-0.29445463	-0.29445463	-0.29445463	-0.29445463	-0.29445463	-0.29445463	-0.29445463	-0.29445463	-0.29445463	-0.29445463	-0.29445463	-0.29445463	-0.29445463	-0.29445463	-0.29445463	-0.29445463	-0.29445463	-0.29445463	-0.29445463	-0.29445463	-0.29445463	-0.29445463	-0.29445463
¸ßË¹°×ÔëÉù´¦Àí (352).mp3	-0.121872395	-0.121872395	-0.121872395	-0.121872395	-0.121872395	-0.121872395	-0.121872395	-0.121872395	-0.121872395	-0.121872395	-0.121872395	-0.121872395	-0.121872395	-0.121872395	-0.121872395	-0.121872395	-0.121872395	-0.121872395	-0.121872395	-0.121872395	-0.121872395	-0.121872395	-0.121872395	-0.121872395	-0.121872395	-0.121872395	-0.121872395	-0.121872395	-0.121872395	-0.121872395	-0.121872395	-0.121872395	-0.121872395	-0.121872395	-0.121872395	-0.121872395	-0.121872395	-0.121872395	-0.121872395	-0.121872395	-0.121872395	-0.121872395	-0.121872395	-0.121872395	-0.121872395	-0.121872395	-0.121872395	-0.121872395	-0.121872395
¸ßË¹°×ÔëÉù´¦Àí (353).mp3	-0.24203439	-0.24203439	-0.24203439	-0.24203439	-0.24203439	-0.24203439	-0.24203439	-0.24203439	-0.24203439	-0.24203439	-0.24203439	-0.24203439	-0.24203439	-0.24203439	-0.24203439	-0.24203439	-0.24203439	-0.24203439	-0.24203439	-0.24203439	-0.24203439	-0.24203439	-0.24203439	-0.24203439	-0.24203439	-0.24203439	-0.24203439	-0.24203439	-0.24203439	-0.24203439	-0.24203439	-0.24203439	-0.24203439	-0.24203439	-0.24203439	-0.24203439	-0.24203439	-0.24203439	-0.24203439	-0.24203439	-0.24203439	-0.24203439	-0.24203439	-0.24203439	-0.24203439	-0.24203439	-0.24203439	-0.24203439	-0.24203439
¸ßË¹°×ÔëÉù´¦Àí (354).mp3	-0.14602657	-0.14602657	-0.14602657	-0.14602657	-0.14602657	-0.14602657	-0.14602657	-0.14602657	-0.14602657	-0.14602657	-0.14602657	-0.14602657	-0.14602657	-0.14602657	-0.14602657	-0.14602657	-0.14602657	-0.14602657	-0.14602657	-0.14602657	-0.14602657	-0.14602657	-0.14602657	-0.14602657	-0.14602657	-0.14602657	-0.14602657	-0.14602657	-0.14602657	-0.14602657	-0.14602657	-0.14602657	-0.14602657	-0.14602657	-0.14602657	-0.14602657	-0.14602657	-0.14602657	-0.14602657	-0.14602657	-0.14602657	-0.14602657	-0.14602657	-0.14602657	-0.14602657	-0.14602657	-0.14602657	-0.14602657	-0.14602657
¸ßË¹°×ÔëÉù´¦Àí (355).mp3	-0.13690874	-0.13690874	-0.13690874	-0.13690874	-0.13690874	-0.13690874	-0.13690874	-0.13690874	-0.13690874	-0.13690874	-0.13690874	-0.13690874	-0.13690874	-0.13690874	-0.13690874	-0.13690874	-0.13690874	-0.13690874	-0.13690874	-0.13690874	-0.13690874	-0.13690874	-0.13690874	-0.13690874	-0.13690874	-0.13690874	-0.13690874	-0.13690874	-0.13690874	-0.13690874	-0.13690874	-0.13690874	-0.13690874	-0.13690874	-0.13690874	-0.13690874	-0.13690874	-0.13690874	-0.13690874	-0.13690874	-0.13690874	-0.13690874	-0.13690874	-0.13690874	-0.13690874	-0.13690874	-0.13690874	-0.13690874	-0.13690874
¸ßË¹°×ÔëÉù´¦Àí (356).mp3	0.058838665	0.058838665	0.058838665	0.058838665	0.058838665	0.058838665	0.058838665	0.058838665	0.058838665	0.058838665	0.058838665	0.058838665	0.058838665	0.058838665	0.058838665	0.058838665	0.058838665	0.058838665	0.058838665	0.058838665	0.058838665	0.058838665	0.058838665	0.058838665	0.058838665	0.058838665	0.058838665	0.058838665	0.058838665	0.058838665	0.058838665	0.058838665	0.058838665	0.058838665	0.058838665	0.058838665	0.058838665	0.058838665	0.058838665	0.058838665	0.058838665	0.058838665	0.058838665	0.058838665	0.058838665	0.058838665	0.058838665	0.058838665	0.058838665
¸ßË¹°×ÔëÉù´¦Àí (357).mp3	-0.10048057	-0.10048057	-0.10048057	-0.10048057	-0.10048057	-0.10048057	-0.10048057	-0.10048057	-0.10048057	-0.10048057	-0.10048057	-0.10048057	-0.10048057	-0.10048057	-0.10048057	-0.10048057	-0.10048057	-0.10048057	-0.10048057	-0.10048057	-0.10048057	-0.10048057	-0.10048057	-0.10048057	-0.10048057	-0.10048057	-0.10048057	-0.10048057	-0.10048057	-0.10048057	-0.10048057	-0.10048057	-0.10048057	-0.10048057	-0.10048057	-0.10048057	-0.10048057	-0.10048057	-0.10048057	-0.10048057	-0.10048057	-0.10048057	-0.10048057	-0.10048057	-0.10048057	-0.10048057	-0.10048057	-0.10048057	-0.10048057
¸ßË¹°×ÔëÉù´¦Àí (358).mp3	-0.09033364	-0.09033364	-0.09033364	-0.09033364	-0.09033364	-0.09033364	-0.09033364	-0.09033364	-0.09033364	-0.09033364	-0.09033364	-0.09033364	-0.09033364	-0.09033364	-0.09033364	-0.09033364	-0.09033364	-0.09033364	-0.09033364	-0.09033364	-0.09033364	-0.09033364	-0.09033364	-0.09033364	-0.09033364	-0.09033364	-0.09033364	-0.09033364	-0.09033364	-0.09033364	-0.09033364	-0.09033364	-0.09033364	-0.09033364	-0.09033364	-0.09033364	-0.09033364	-0.09033364	-0.09033364	-0.09033364	-0.09033364	-0.09033364	-0.09033364	-0.09033364	-0.09033364	-0.09033364	-0.09033364	-0.09033364	-0.09033364
¸ßË¹°×ÔëÉù´¦Àí (359).mp3	-0.3406338	-0.3406338	-0.3406338	-0.3406338	-0.3406338	-0.3406338	-0.3406338	-0.3406338	-0.3406338	-0.3406338	-0.3406338	-0.3406338	-0.3406338	-0.3406338	-0.3406338	-0.3406338	-0.3406338	-0.3406338	-0.3406338	-0.3406338	-0.3406338	-0.3406338	-0.3406338	-0.3406338	-0.3406338	-0.3406338	-0.3406338	-0.3406338	-0.3406338	-0.3406338	-0.3406338	-0.3406338	-0.3406338	-0.3406338	-0.3406338	-0.3406338	-0.3406338	-0.3406338	-0.3406338	-0.3406338	-0.3406338	-0.3406338	-0.3406338	-0.3406338	-0.3406338	-0.3406338	-0.3406338	-0.3406338	-0.3406338
¸ßË¹°×ÔëÉù´¦Àí (360).mp3	-0.26889032	-0.26889032	-0.26889032	-0.26889032	-0.26889032	-0.26889032	-0.26889032	-0.26889032	-0.26889032	-0.26889032	-0.26889032	-0.26889032	-0.26889032	-0.26889032	-0.26889032	-0.26889032	-0.26889032	-0.26889032	-0.26889032	-0.26889032	-0.26889032	-0.26889032	-0.26889032	-0.26889032	-0.26889032	-0.26889032	-0.26889032	-0.26889032	-0.26889032	-0.26889032	-0.26889032	-0.26889032	-0.26889032	-0.26889032	-0.26889032	-0.26889032	-0.26889032	-0.26889032	-0.26889032	-0.26889032	-0.26889032	-0.26889032	-0.26889032	-0.26889032	-0.26889032	-0.26889032	-0.26889032	-0.26889032	-0.26889032
¸ßË¹°×ÔëÉù´¦Àí (361).mp3	-0.09416588	-0.09416588	-0.09416588	-0.09416588	-0.09416588	-0.09416588	-0.09416588	-0.09416588	-0.09416588	-0.09416588	-0.09416588	-0.09416588	-0.09416588	-0.09416588	-0.09416588	-0.09416588	-0.09416588	-0.09416588	-0.09416588	-0.09416588	-0.09416588	-0.09416588	-0.09416588	-0.09416588	-0.09416588	-0.09416588	-0.09416588	-0.09416588	-0.09416588	-0.09416588	-0.09416588	-0.09416588	-0.09416588	-0.09416588	-0.09416588	-0.09416588	-0.09416588	-0.09416588	-0.09416588	-0.09416588	-0.09416588	-0.09416588	-0.09416588	-0.09416588	-0.09416588	-0.09416588	-0.09416588	-0.09416588	-0.09416588
¸ßË¹°×ÔëÉù´¦Àí (362).mp3	-0.25579375	-0.25579375	-0.25579375	-0.25579375	-0.25579375	-0.25579375	-0.25579375	-0.25579375	-0.25579375	-0.25579375	-0.25579375	-0.25579375	-0.25579375	-0.25579375	-0.25579375	-0.25579375	-0.25579375	-0.25579375	-0.25579375	-0.25579375	-0.25579375	-0.25579375	-0.25579375	-0.25579375	-0.25579375	-0.25579375	-0.25579375	-0.25579375	-0.25579375	-0.25579375	-0.25579375	-0.25579375	-0.25579375	-0.25579375	-0.25579375	-0.25579375	-0.25579375	-0.25579375	-0.25579375	-0.25579375	-0.25579375	-0.25579375	-0.25579375	-0.25579375	-0.25579375	-0.25579375	-0.25579375	-0.25579375	-0.25579375
¸ßË¹°×ÔëÉù´¦Àí (363).mp3	-0.19236538	-0.19236538	-0.19236538	-0.19236538	-0.19236538	-0.19236538	-0.19236538	-0.19236538	-0.19236538	-0.19236538	-0.19236538	-0.19236538	-0.19236538	-0.19236538	-0.19236538	-0.19236538	-0.19236538	-0.19236538	-0.19236538	-0.19236538	-0.19236538	-0.19236538	-0.19236538	-0.19236538	-0.19236538	-0.19236538	-0.19236538	-0.19236538	-0.19236538	-0.19236538	-0.19236538	-0.19236538	-0.19236538	-0.19236538	-0.19236538	-0.19236538	-0.19236538	-0.19236538	-0.19236538	-0.19236538	-0.19236538	-0.19236538	-0.19236538	-0.19236538	-0.19236538	-0.19236538	-0.19236538	-0.19236538	-0.19236538
¸ßË¹°×ÔëÉù´¦Àí (364).mp3	-0.22136761	-0.22136761	-0.22136761	-0.22136761	-0.22136761	-0.22136761	-0.22136761	-0.22136761	-0.22136761	-0.22136761	-0.22136761	-0.22136761	-0.22136761	-0.22136761	-0.22136761	-0.22136761	-0.22136761	-0.22136761	-0.22136761	-0.22136761	-0.22136761	-0.22136761	-0.22136761	-0.22136761	-0.22136761	-0.22136761	-0.22136761	-0.22136761	-0.22136761	-0.22136761	-0.22136761	-0.22136761	-0.22136761	-0.22136761	-0.22136761	-0.22136761	-0.22136761	-0.22136761	-0.22136761	-0.22136761	-0.22136761	-0.22136761	-0.22136761	-0.22136761	-0.22136761	-0.22136761	-0.22136761	-0.22136761	-0.22136761
¸ßË¹°×ÔëÉù´¦Àí (365).mp3	-0.21617372	-0.21617372	-0.21617372	-0.21617372	-0.21617372	-0.21617372	-0.21617372	-0.21617372	-0.21617372	-0.21617372	-0.21617372	-0.21617372	-0.21617372	-0.21617372	-0.21617372	-0.21617372	-0.21617372	-0.21617372	-0.21617372	-0.21617372	-0.21617372	-0.21617372	-0.21617372	-0.21617372	-0.21617372	-0.21617372	-0.21617372	-0.21617372	-0.21617372	-0.21617372	-0.21617372	-0.21617372	-0.21617372	-0.21617372	-0.21617372	-0.21617372	-0.21617372	-0.21617372	-0.21617372	-0.21617372	-0.21617372	-0.21617372	-0.21617372	-0.21617372	-0.21617372	-0.21617372	-0.21617372	-0.21617372	-0.21617372
¸ßË¹°×ÔëÉù´¦Àí (366).mp3	0.010253772	0.010253772	0.010253772	0.010253772	0.010253772	0.010253772	0.010253772	0.010253772	0.010253772	0.010253772	0.010253772	0.010253772	0.010253772	0.010253772	0.010253772	0.010253772	0.010253772	0.010253772	0.010253772	0.010253772	0.010253772	0.010253772	0.010253772	0.010253772	0.010253772	0.010253772	0.010253772	0.010253772	0.010253772	0.010253772	0.010253772	0.010253772	0.010253772	0.010253772	0.010253772	0.010253772	0.010253772	0.010253772	0.010253772	0.010253772	0.010253772	0.010253772	0.010253772	0.010253772	0.010253772	0.010253772	0.010253772	0.010253772	0.010253772
¸ßË¹°×ÔëÉù´¦Àí (367).mp3	-0.116926536	-0.116926536	-0.116926536	-0.116926536	-0.116926536	-0.116926536	-0.116926536	-0.116926536	-0.116926536	-0.116926536	-0.116926536	-0.116926536	-0.116926536	-0.116926536	-0.116926536	-0.116926536	-0.116926536	-0.116926536	-0.116926536	-0.116926536	-0.116926536	-0.116926536	-0.116926536	-0.116926536	-0.116926536	-0.116926536	-0.116926536	-0.116926536	-0.116926536	-0.116926536	-0.116926536	-0.116926536	-0.116926536	-0.116926536	-0.116926536	-0.116926536	-0.116926536	-0.116926536	-0.116926536	-0.116926536	-0.116926536	-0.116926536	-0.116926536	-0.116926536	-0.116926536	-0.116926536	-0.116926536	-0.116926536	-0.116926536
¸ßË¹°×ÔëÉù´¦Àí (368).mp3	-0.35724288	-0.35724288	-0.35724288	-0.35724288	-0.35724288	-0.35724288	-0.35724288	-0.35724288	-0.35724288	-0.35724288	-0.35724288	-0.35724288	-0.35724288	-0.35724288	-0.35724288	-0.35724288	-0.35724288	-0.35724288	-0.35724288	-0.35724288	-0.35724288	-0.35724288	-0.35724288	-0.35724288	-0.35724288	-0.35724288	-0.35724288	-0.35724288	-0.35724288	-0.35724288	-0.35724288	-0.35724288	-0.35724288	-0.35724288	-0.35724288	-0.35724288	-0.35724288	-0.35724288	-0.35724288	-0.35724288	-0.35724288	-0.35724288	-0.35724288	-0.35724288	-0.35724288	-0.35724288	-0.35724288	-0.35724288	-0.35724288
¸ßË¹°×ÔëÉù´¦Àí (369).mp3	-0.10796362	-0.10796362	-0.10796362	-0.10796362	-0.10796362	-0.10796362	-0.10796362	-0.10796362	-0.10796362	-0.10796362	-0.10796362	-0.10796362	-0.10796362	-0.10796362	-0.10796362	-0.10796362	-0.10796362	-0.10796362	-0.10796362	-0.10796362	-0.10796362	-0.10796362	-0.10796362	-0.10796362	-0.10796362	-0.10796362	-0.10796362	-0.10796362	-0.10796362	-0.10796362	-0.10796362	-0.10796362	-0.10796362	-0.10796362	-0.10796362	-0.10796362	-0.10796362	-0.10796362	-0.10796362	-0.10796362	-0.10796362	-0.10796362	-0.10796362	-0.10796362	-0.10796362	-0.10796362	-0.10796362	-0.10796362	-0.10796362
¸ßË¹°×ÔëÉù´¦Àí (370).mp3	-0.12115893	-0.12115893	-0.12115893	-0.12115893	-0.12115893	-0.12115893	-0.12115893	-0.12115893	-0.12115893	-0.12115893	-0.12115893	-0.12115893	-0.12115893	-0.12115893	-0.12115893	-0.12115893	-0.12115893	-0.12115893	-0.12115893	-0.12115893	-0.12115893	-0.12115893	-0.12115893	-0.12115893	-0.12115893	-0.12115893	-0.12115893	-0.12115893	-0.12115893	-0.12115893	-0.12115893	-0.12115893	-0.12115893	-0.12115893	-0.12115893	-0.12115893	-0.12115893	-0.12115893	-0.12115893	-0.12115893	-0.12115893	-0.12115893	-0.12115893	-0.12115893	-0.12115893	-0.12115893	-0.12115893	-0.12115893	-0.12115893
¸ßË¹°×ÔëÉù´¦Àí (371).mp3	-0.10996574	-0.10996574	-0.10996574	-0.10996574	-0.10996574	-0.10996574	-0.10996574	-0.10996574	-0.10996574	-0.10996574	-0.10996574	-0.10996574	-0.10996574	-0.10996574	-0.10996574	-0.10996574	-0.10996574	-0.10996574	-0.10996574	-0.10996574	-0.10996574	-0.10996574	-0.10996574	-0.10996574	-0.10996574	-0.10996574	-0.10996574	-0.10996574	-0.10996574	-0.10996574	-0.10996574	-0.10996574	-0.10996574	-0.10996574	-0.10996574	-0.10996574	-0.10996574	-0.10996574	-0.10996574	-0.10996574	-0.10996574	-0.10996574	-0.10996574	-0.10996574	-0.10996574	-0.10996574	-0.10996574	-0.10996574	-0.10996574
¸ßË¹°×ÔëÉù´¦Àí (372).mp3	-0.15800546	-0.15800546	-0.15800546	-0.15800546	-0.15800546	-0.15800546	-0.15800546	-0.15800546	-0.15800546	-0.15800546	-0.15800546	-0.15800546	-0.15800546	-0.15800546	-0.15800546	-0.15800546	-0.15800546	-0.15800546	-0.15800546	-0.15800546	-0.15800546	-0.15800546	-0.15800546	-0.15800546	-0.15800546	-0.15800546	-0.15800546	-0.15800546	-0.15800546	-0.15800546	-0.15800546	-0.15800546	-0.15800546	-0.15800546	-0.15800546	-0.15800546	-0.15800546	-0.15800546	-0.15800546	-0.15800546	-0.15800546	-0.15800546	-0.15800546	-0.15800546	-0.15800546	-0.15800546	-0.15800546	-0.15800546	-0.15800546
¸ßË¹°×ÔëÉù´¦Àí (373).mp3	-0.044066355	-0.044066355	-0.044066355	-0.044066355	-0.044066355	-0.044066355	-0.044066355	-0.044066355	-0.044066355	-0.044066355	-0.044066355	-0.044066355	-0.044066355	-0.044066355	-0.044066355	-0.044066355	-0.044066355	-0.044066355	-0.044066355	-0.044066355	-0.044066355	-0.044066355	-0.044066355	-0.044066355	-0.044066355	-0.044066355	-0.044066355	-0.044066355	-0.044066355	-0.044066355	-0.044066355	-0.044066355	-0.044066355	-0.044066355	-0.044066355	-0.044066355	-0.044066355	-0.044066355	-0.044066355	-0.044066355	-0.044066355	-0.044066355	-0.044066355	-0.044066355	-0.044066355	-0.044066355	-0.044066355	-0.044066355	-0.044066355
¸ßË¹°×ÔëÉù´¦Àí (374).mp3	-0.029773787	-0.029773787	-0.029773787	-0.029773787	-0.029773787	-0.029773787	-0.029773787	-0.029773787	-0.029773787	-0.029773787	-0.029773787	-0.029773787	-0.029773787	-0.029773787	-0.029773787	-0.029773787	-0.029773787	-0.029773787	-0.029773787	-0.029773787	-0.029773787	-0.029773787	-0.029773787	-0.029773787	-0.029773787	-0.029773787	-0.029773787	-0.029773787	-0.029773787	-0.029773787	-0.029773787	-0.029773787	-0.029773787	-0.029773787	-0.029773787	-0.029773787	-0.029773787	-0.029773787	-0.029773787	-0.029773787	-0.029773787	-0.029773787	-0.029773787	-0.029773787	-0.029773787	-0.029773787	-0.029773787	-0.029773787	-0.029773787
¸ßË¹°×ÔëÉù´¦Àí (375).mp3	-0.08204011	-0.08204011	-0.08204011	-0.08204011	-0.08204011	-0.08204011	-0.08204011	-0.08204011	-0.08204011	-0.08204011	-0.08204011	-0.08204011	-0.08204011	-0.08204011	-0.08204011	-0.08204011	-0.08204011	-0.08204011	-0.08204011	-0.08204011	-0.08204011	-0.08204011	-0.08204011	-0.08204011	-0.08204011	-0.08204011	-0.08204011	-0.08204011	-0.08204011	-0.08204011	-0.08204011	-0.08204011	-0.08204011	-0.08204011	-0.08204011	-0.08204011	-0.08204011	-0.08204011	-0.08204011	-0.08204011	-0.08204011	-0.08204011	-0.08204011	-0.08204011	-0.08204011	-0.08204011	-0.08204011	-0.08204011	-0.08204011
¸ßË¹°×ÔëÉù´¦Àí (376).mp3	-0.08353071	-0.08353071	-0.08353071	-0.08353071	-0.08353071	-0.08353071	-0.08353071	-0.08353071	-0.08353071	-0.08353071	-0.08353071	-0.08353071	-0.08353071	-0.08353071	-0.08353071	-0.08353071	-0.08353071	-0.08353071	-0.08353071	-0.08353071	-0.08353071	-0.08353071	-0.08353071	-0.08353071	-0.08353071	-0.08353071	-0.08353071	-0.08353071	-0.08353071	-0.08353071	-0.08353071	-0.08353071	-0.08353071	-0.08353071	-0.08353071	-0.08353071	-0.08353071	-0.08353071	-0.08353071	-0.08353071	-0.08353071	-0.08353071	-0.08353071	-0.08353071	-0.08353071	-0.08353071	-0.08353071	-0.08353071	-0.08353071
¸ßË¹°×ÔëÉù´¦Àí (377).mp3	-0.06072189	-0.06072189	-0.06072189	-0.06072189	-0.06072189	-0.06072189	-0.06072189	-0.06072189	-0.06072189	-0.06072189	-0.06072189	-0.06072189	-0.06072189	-0.06072189	-0.06072189	-0.06072189	-0.06072189	-0.06072189	-0.06072189	-0.06072189	-0.06072189	-0.06072189	-0.06072189	-0.06072189	-0.06072189	-0.06072189	-0.06072189	-0.06072189	-0.06072189	-0.06072189	-0.06072189	-0.06072189	-0.06072189	-0.06072189	-0.06072189	-0.06072189	-0.06072189	-0.06072189	-0.06072189	-0.06072189	-0.06072189	-0.06072189	-0.06072189	-0.06072189	-0.06072189	-0.06072189	-0.06072189	-0.06072189	-0.06072189
¸ßË¹°×ÔëÉù´¦Àí (378).mp3	-0.18523811	-0.18523811	-0.18523811	-0.18523811	-0.18523811	-0.18523811	-0.18523811	-0.18523811	-0.18523811	-0.18523811	-0.18523811	-0.18523811	-0.18523811	-0.18523811	-0.18523811	-0.18523811	-0.18523811	-0.18523811	-0.18523811	-0.18523811	-0.18523811	-0.18523811	-0.18523811	-0.18523811	-0.18523811	-0.18523811	-0.18523811	-0.18523811	-0.18523811	-0.18523811	-0.18523811	-0.18523811	-0.18523811	-0.18523811	-0.18523811	-0.18523811	-0.18523811	-0.18523811	-0.18523811	-0.18523811	-0.18523811	-0.18523811	-0.18523811	-0.18523811	-0.18523811	-0.18523811	-0.18523811	-0.18523811	-0.18523811
¸ßË¹°×ÔëÉù´¦Àí (379).mp3	-0.13187653	-0.13187653	-0.13187653	-0.13187653	-0.13187653	-0.13187653	-0.13187653	-0.13187653	-0.13187653	-0.13187653	-0.13187653	-0.13187653	-0.13187653	-0.13187653	-0.13187653	-0.13187653	-0.13187653	-0.13187653	-0.13187653	-0.13187653	-0.13187653	-0.13187653	-0.13187653	-0.13187653	-0.13187653	-0.13187653	-0.13187653	-0.13187653	-0.13187653	-0.13187653	-0.13187653	-0.13187653	-0.13187653	-0.13187653	-0.13187653	-0.13187653	-0.13187653	-0.13187653	-0.13187653	-0.13187653	-0.13187653	-0.13187653	-0.13187653	-0.13187653	-0.13187653	-0.13187653	-0.13187653	-0.13187653	-0.13187653
¸ßË¹°×ÔëÉù´¦Àí (380).mp3	-0.122406855	-0.122406855	-0.122406855	-0.122406855	-0.122406855	-0.122406855	-0.122406855	-0.122406855	-0.122406855	-0.122406855	-0.122406855	-0.122406855	-0.122406855	-0.122406855	-0.122406855	-0.122406855	-0.122406855	-0.122406855	-0.122406855	-0.122406855	-0.122406855	-0.122406855	-0.122406855	-0.122406855	-0.122406855	-0.122406855	-0.122406855	-0.122406855	-0.122406855	-0.122406855	-0.122406855	-0.122406855	-0.122406855	-0.122406855	-0.122406855	-0.122406855	-0.122406855	-0.122406855	-0.122406855	-0.122406855	-0.122406855	-0.122406855	-0.122406855	-0.122406855	-0.122406855	-0.122406855	-0.122406855	-0.122406855	-0.122406855
¸ßË¹°×ÔëÉù´¦Àí (381).mp3	-0.01987721	-0.01987721	-0.01987721	-0.01987721	-0.01987721	-0.01987721	-0.01987721	-0.01987721	-0.01987721	-0.01987721	-0.01987721	-0.01987721	-0.01987721	-0.01987721	-0.01987721	-0.01987721	-0.01987721	-0.01987721	-0.01987721	-0.01987721	-0.01987721	-0.01987721	-0.01987721	-0.01987721	-0.01987721	-0.01987721	-0.01987721	-0.01987721	-0.01987721	-0.01987721	-0.01987721	-0.01987721	-0.01987721	-0.01987721	-0.01987721	-0.01987721	-0.01987721	-0.01987721	-0.01987721	-0.01987721	-0.01987721	-0.01987721	-0.01987721	-0.01987721	-0.01987721	-0.01987721	-0.01987721	-0.01987721	-0.01987721
¸ßË¹°×ÔëÉù´¦Àí (382).mp3	-0.28780603	-0.28780603	-0.28780603	-0.28780603	-0.28780603	-0.28780603	-0.28780603	-0.28780603	-0.28780603	-0.28780603	-0.28780603	-0.28780603	-0.28780603	-0.28780603	-0.28780603	-0.28780603	-0.28780603	-0.28780603	-0.28780603	-0.28780603	-0.28780603	-0.28780603	-0.28780603	-0.28780603	-0.28780603	-0.28780603	-0.28780603	-0.28780603	-0.28780603	-0.28780603	-0.28780603	-0.28780603	-0.28780603	-0.28780603	-0.28780603	-0.28780603	-0.28780603	-0.28780603	-0.28780603	-0.28780603	-0.28780603	-0.28780603	-0.28780603	-0.28780603	-0.28780603	-0.28780603	-0.28780603	-0.28780603	-0.28780603
¸ßË¹°×ÔëÉù´¦Àí (383).mp3	0.035061404	0.035061404	0.035061404	0.035061404	0.035061404	0.035061404	0.035061404	0.035061404	0.035061404	0.035061404	0.035061404	0.035061404	0.035061404	0.035061404	0.035061404	0.035061404	0.035061404	0.035061404	0.035061404	0.035061404	0.035061404	0.035061404	0.035061404	0.035061404	0.035061404	0.035061404	0.035061404	0.035061404	0.035061404	0.035061404	0.035061404	0.035061404	0.035061404	0.035061404	0.035061404	0.035061404	0.035061404	0.035061404	0.035061404	0.035061404	0.035061404	0.035061404	0.035061404	0.035061404	0.035061404	0.035061404	0.035061404	0.035061404	0.035061404
¸ßË¹°×ÔëÉù´¦Àí (384).mp3	0.043756053	0.043756053	0.043756053	0.043756053	0.043756053	0.043756053	0.043756053	0.043756053	0.043756053	0.043756053	0.043756053	0.043756053	0.043756053	0.043756053	0.043756053	0.043756053	0.043756053	0.043756053	0.043756053	0.043756053	0.043756053	0.043756053	0.043756053	0.043756053	0.043756053	0.043756053	0.043756053	0.043756053	0.043756053	0.043756053	0.043756053	0.043756053	0.043756053	0.043756053	0.043756053	0.043756053	0.043756053	0.043756053	0.043756053	0.043756053	0.043756053	0.043756053	0.043756053	0.043756053	0.043756053	0.043756053	0.043756053	0.043756053	0.043756053
¸ßË¹°×ÔëÉù´¦Àí (385).mp3	-0.3191856	-0.3191856	-0.3191856	-0.3191856	-0.3191856	-0.3191856	-0.3191856	-0.3191856	-0.3191856	-0.3191856	-0.3191856	-0.3191856	-0.3191856	-0.3191856	-0.3191856	-0.3191856	-0.3191856	-0.3191856	-0.3191856	-0.3191856	-0.3191856	-0.3191856	-0.3191856	-0.3191856	-0.3191856	-0.3191856	-0.3191856	-0.3191856	-0.3191856	-0.3191856	-0.3191856	-0.3191856	-0.3191856	-0.3191856	-0.3191856	-0.3191856	-0.3191856	-0.3191856	-0.3191856	-0.3191856	-0.3191856	-0.3191856	-0.3191856	-0.3191856	-0.3191856	-0.3191856	-0.3191856	-0.3191856	-0.3191856
¸ßË¹°×ÔëÉù´¦Àí (386).mp3	0.081063405	0.081063405	0.081063405	0.081063405	0.081063405	0.081063405	0.081063405	0.081063405	0.081063405	0.081063405	0.081063405	0.081063405	0.081063405	0.081063405	0.081063405	0.081063405	0.081063405	0.081063405	0.081063405	0.081063405	0.081063405	0.081063405	0.081063405	0.081063405	0.081063405	0.081063405	0.081063405	0.081063405	0.081063405	0.081063405	0.081063405	0.081063405	0.081063405	0.081063405	0.081063405	0.081063405	0.081063405	0.081063405	0.081063405	0.081063405	0.081063405	0.081063405	0.081063405	0.081063405	0.081063405	0.081063405	0.081063405	0.081063405	0.081063405
¸ßË¹°×ÔëÉù´¦Àí (387).mp3	-0.15868737	-0.15868737	-0.15868737	-0.15868737	-0.15868737	-0.15868737	-0.15868737	-0.15868737	-0.15868737	-0.15868737	-0.15868737	-0.15868737	-0.15868737	-0.15868737	-0.15868737	-0.15868737	-0.15868737	-0.15868737	-0.15868737	-0.15868737	-0.15868737	-0.15868737	-0.15868737	-0.15868737	-0.15868737	-0.15868737	-0.15868737	-0.15868737	-0.15868737	-0.15868737	-0.15868737	-0.15868737	-0.15868737	-0.15868737	-0.15868737	-0.15868737	-0.15868737	-0.15868737	-0.15868737	-0.15868737	-0.15868737	-0.15868737	-0.15868737	-0.15868737	-0.15868737	-0.15868737	-0.15868737	-0.15868737	-0.15868737
¸ßË¹°×ÔëÉù´¦Àí (388).mp3	-0.018275775	-0.018275775	-0.018275775	-0.018275775	-0.018275775	-0.018275775	-0.018275775	-0.018275775	-0.018275775	-0.018275775	-0.018275775	-0.018275775	-0.018275775	-0.018275775	-0.018275775	-0.018275775	-0.018275775	-0.018275775	-0.018275775	-0.018275775	-0.018275775	-0.018275775	-0.018275775	-0.018275775	-0.018275775	-0.018275775	-0.018275775	-0.018275775	-0.018275775	-0.018275775	-0.018275775	-0.018275775	-0.018275775	-0.018275775	-0.018275775	-0.018275775	-0.018275775	-0.018275775	-0.018275775	-0.018275775	-0.018275775	-0.018275775	-0.018275775	-0.018275775	-0.018275775	-0.018275775	-0.018275775	-0.018275775	-0.018275775
¸ßË¹°×ÔëÉù´¦Àí (389).mp3	-0.19244762	-0.19244762	-0.19244762	-0.19244762	-0.19244762	-0.19244762	-0.19244762	-0.19244762	-0.19244762	-0.19244762	-0.19244762	-0.19244762	-0.19244762	-0.19244762	-0.19244762	-0.19244762	-0.19244762	-0.19244762	-0.19244762	-0.19244762	-0.19244762	-0.19244762	-0.19244762	-0.19244762	-0.19244762	-0.19244762	-0.19244762	-0.19244762	-0.19244762	-0.19244762	-0.19244762	-0.19244762	-0.19244762	-0.19244762	-0.19244762	-0.19244762	-0.19244762	-0.19244762	-0.19244762	-0.19244762	-0.19244762	-0.19244762	-0.19244762	-0.19244762	-0.19244762	-0.19244762	-0.19244762	-0.19244762	-0.19244762
¸ßË¹°×ÔëÉù´¦Àí (390).mp3	-0.18140924	-0.18140924	-0.18140924	-0.18140924	-0.18140924	-0.18140924	-0.18140924	-0.18140924	-0.18140924	-0.18140924	-0.18140924	-0.18140924	-0.18140924	-0.18140924	-0.18140924	-0.18140924	-0.18140924	-0.18140924	-0.18140924	-0.18140924	-0.18140924	-0.18140924	-0.18140924	-0.18140924	-0.18140924	-0.18140924	-0.18140924	-0.18140924	-0.18140924	-0.18140924	-0.18140924	-0.18140924	-0.18140924	-0.18140924	-0.18140924	-0.18140924	-0.18140924	-0.18140924	-0.18140924	-0.18140924	-0.18140924	-0.18140924	-0.18140924	-0.18140924	-0.18140924	-0.18140924	-0.18140924	-0.18140924	-0.18140924
¸ßË¹°×ÔëÉù´¦Àí (391).mp3	-0.001744673	-0.001744673	-0.001744673	-0.001744673	-0.001744673	-0.001744673	-0.001744673	-0.001744673	-0.001744673	-0.001744673	-0.001744673	-0.001744673	-0.001744673	-0.001744673	-0.001744673	-0.001744673	-0.001744673	-0.001744673	-0.001744673	-0.001744673	-0.001744673	-0.001744673	-0.001744673	-0.001744673	-0.001744673	-0.001744673	-0.001744673	-0.001744673	-0.001744673	-0.001744673	-0.001744673	-0.001744673	-0.001744673	-0.001744673	-0.001744673	-0.001744673	-0.001744673	-0.001744673	-0.001744673	-0.001744673	-0.001744673	-0.001744673	-0.001744673	-0.001744673	-0.001744673	-0.001744673	-0.001744673	-0.001744673	-0.001744673
¸ßË¹°×ÔëÉù´¦Àí (392).mp3	-0.027722925	-0.027722925	-0.027722925	-0.027722925	-0.027722925	-0.027722925	-0.027722925	-0.027722925	-0.027722925	-0.027722925	-0.027722925	-0.027722925	-0.027722925	-0.027722925	-0.027722925	-0.027722925	-0.027722925	-0.027722925	-0.027722925	-0.027722925	-0.027722925	-0.027722925	-0.027722925	-0.027722925	-0.027722925	-0.027722925	-0.027722925	-0.027722925	-0.027722925	-0.027722925	-0.027722925	-0.027722925	-0.027722925	-0.027722925	-0.027722925	-0.027722925	-0.027722925	-0.027722925	-0.027722925	-0.027722925	-0.027722925	-0.027722925	-0.027722925	-0.027722925	-0.027722925	-0.027722925	-0.027722925	-0.027722925	-0.027722925
¸ßË¹°×ÔëÉù´¦Àí (393).mp3	0.06939705	0.06939705	0.06939705	0.06939705	0.06939705	0.06939705	0.06939705	0.06939705	0.06939705	0.06939705	0.06939705	0.06939705	0.06939705	0.06939705	0.06939705	0.06939705	0.06939705	0.06939705	0.06939705	0.06939705	0.06939705	0.06939705	0.06939705	0.06939705	0.06939705	0.06939705	0.06939705	0.06939705	0.06939705	0.06939705	0.06939705	0.06939705	0.06939705	0.06939705	0.06939705	0.06939705	0.06939705	0.06939705	0.06939705	0.06939705	0.06939705	0.06939705	0.06939705	0.06939705	0.06939705	0.06939705	0.06939705	0.06939705	0.06939705
¸ßË¹°×ÔëÉù´¦Àí (394).mp3	-0.16086796	-0.16086796	-0.16086796	-0.16086796	-0.16086796	-0.16086796	-0.16086796	-0.16086796	-0.16086796	-0.16086796	-0.16086796	-0.16086796	-0.16086796	-0.16086796	-0.16086796	-0.16086796	-0.16086796	-0.16086796	-0.16086796	-0.16086796	-0.16086796	-0.16086796	-0.16086796	-0.16086796	-0.16086796	-0.16086796	-0.16086796	-0.16086796	-0.16086796	-0.16086796	-0.16086796	-0.16086796	-0.16086796	-0.16086796	-0.16086796	-0.16086796	-0.16086796	-0.16086796	-0.16086796	-0.16086796	-0.16086796	-0.16086796	-0.16086796	-0.16086796	-0.16086796	-0.16086796	-0.16086796	-0.16086796	-0.16086796
¸ßË¹°×ÔëÉù´¦Àí (395).mp3	-0.12528603	-0.12528603	-0.12528603	-0.12528603	-0.12528603	-0.12528603	-0.12528603	-0.12528603	-0.12528603	-0.12528603	-0.12528603	-0.12528603	-0.12528603	-0.12528603	-0.12528603	-0.12528603	-0.12528603	-0.12528603	-0.12528603	-0.12528603	-0.12528603	-0.12528603	-0.12528603	-0.12528603	-0.12528603	-0.12528603	-0.12528603	-0.12528603	-0.12528603	-0.12528603	-0.12528603	-0.12528603	-0.12528603	-0.12528603	-0.12528603	-0.12528603	-0.12528603	-0.12528603	-0.12528603	-0.12528603	-0.12528603	-0.12528603	-0.12528603	-0.12528603	-0.12528603	-0.12528603	-0.12528603	-0.12528603	-0.12528603
¸ßË¹°×ÔëÉù´¦Àí (396).mp3	-0.11530991	-0.11530991	-0.11530991	-0.11530991	-0.11530991	-0.11530991	-0.11530991	-0.11530991	-0.11530991	-0.11530991	-0.11530991	-0.11530991	-0.11530991	-0.11530991	-0.11530991	-0.11530991	-0.11530991	-0.11530991	-0.11530991	-0.11530991	-0.11530991	-0.11530991	-0.11530991	-0.11530991	-0.11530991	-0.11530991	-0.11530991	-0.11530991	-0.11530991	-0.11530991	-0.11530991	-0.11530991	-0.11530991	-0.11530991	-0.11530991	-0.11530991	-0.11530991	-0.11530991	-0.11530991	-0.11530991	-0.11530991	-0.11530991	-0.11530991	-0.11530991	-0.11530991	-0.11530991	-0.11530991	-0.11530991	-0.11530991
¸ßË¹°×ÔëÉù´¦Àí (397).mp3	-0.35319686	-0.35319686	-0.35319686	-0.35319686	-0.35319686	-0.35319686	-0.35319686	-0.35319686	-0.35319686	-0.35319686	-0.35319686	-0.35319686	-0.35319686	-0.35319686	-0.35319686	-0.35319686	-0.35319686	-0.35319686	-0.35319686	-0.35319686	-0.35319686	-0.35319686	-0.35319686	-0.35319686	-0.35319686	-0.35319686	-0.35319686	-0.35319686	-0.35319686	-0.35319686	-0.35319686	-0.35319686	-0.35319686	-0.35319686	-0.35319686	-0.35319686	-0.35319686	-0.35319686	-0.35319686	-0.35319686	-0.35319686	-0.35319686	-0.35319686	-0.35319686	-0.35319686	-0.35319686	-0.35319686	-0.35319686	-0.35319686
¸ßË¹°×ÔëÉù´¦Àí (398).mp3	-0.4294747	-0.4294747	-0.4294747	-0.4294747	-0.4294747	-0.4294747	-0.4294747	-0.4294747	-0.4294747	-0.4294747	-0.4294747	-0.4294747	-0.4294747	-0.4294747	-0.4294747	-0.4294747	-0.4294747	-0.4294747	-0.4294747	-0.4294747	-0.4294747	-0.4294747	-0.4294747	-0.4294747	-0.4294747	-0.4294747	-0.4294747	-0.4294747	-0.4294747	-0.4294747	-0.4294747	-0.4294747	-0.4294747	-0.4294747	-0.4294747	-0.4294747	-0.4294747	-0.4294747	-0.4294747	-0.4294747	-0.4294747	-0.4294747	-0.4294747	-0.4294747	-0.4294747	-0.4294747	-0.4294747	-0.4294747	-0.4294747
¸ßË¹°×ÔëÉù´¦Àí (399).mp3	-0.23718233	-0.23718233	-0.23718233	-0.23718233	-0.23718233	-0.23718233	-0.23718233	-0.23718233	-0.23718233	-0.23718233	-0.23718233	-0.23718233	-0.23718233	-0.23718233	-0.23718233	-0.23718233	-0.23718233	-0.23718233	-0.23718233	-0.23718233	-0.23718233	-0.23718233	-0.23718233	-0.23718233	-0.23718233	-0.23718233	-0.23718233	-0.23718233	-0.23718233	-0.23718233	-0.23718233	-0.23718233	-0.23718233	-0.23718233	-0.23718233	-0.23718233	-0.23718233	-0.23718233	-0.23718233	-0.23718233	-0.23718233	-0.23718233	-0.23718233	-0.23718233	-0.23718233	-0.23718233	-0.23718233	-0.23718233	-0.23718233
¸ßË¹°×ÔëÉù´¦Àí (400).mp3	0.054819375	0.054819375	0.054819375	0.054819375	0.054819375	0.054819375	0.054819375	0.054819375	0.054819375	0.054819375	0.054819375	0.054819375	0.054819375	0.054819375	0.054819375	0.054819375	0.054819375	0.054819375	0.054819375	0.054819375	0.054819375	0.054819375	0.054819375	0.054819375	0.054819375	0.054819375	0.054819375	0.054819375	0.054819375	0.054819375	0.054819375	0.054819375	0.054819375	0.054819375	0.054819375	0.054819375	0.054819375	0.054819375	0.054819375	0.054819375	0.054819375	0.054819375	0.054819375	0.054819375	0.054819375	0.054819375	0.054819375	0.054819375	0.054819375
¸ßË¹°×ÔëÉù´¦Àí (401).mp3	-0.07573949	-0.07573949	-0.07573949	-0.07573949	-0.07573949	-0.07573949	-0.07573949	-0.07573949	-0.07573949	-0.07573949	-0.07573949	-0.07573949	-0.07573949	-0.07573949	-0.07573949	-0.07573949	-0.07573949	-0.07573949	-0.07573949	-0.07573949	-0.07573949	-0.07573949	-0.07573949	-0.07573949	-0.07573949	-0.07573949	-0.07573949	-0.07573949	-0.07573949	-0.07573949	-0.07573949	-0.07573949	-0.07573949	-0.07573949	-0.07573949	-0.07573949	-0.07573949	-0.07573949	-0.07573949	-0.07573949	-0.07573949	-0.07573949	-0.07573949	-0.07573949	-0.07573949	-0.07573949	-0.07573949	-0.07573949	-0.07573949
¸ßË¹°×ÔëÉù´¦Àí (402).mp3	-0.16188519	-0.16188519	-0.16188519	-0.16188519	-0.16188519	-0.16188519	-0.16188519	-0.16188519	-0.16188519	-0.16188519	-0.16188519	-0.16188519	-0.16188519	-0.16188519	-0.16188519	-0.16188519	-0.16188519	-0.16188519	-0.16188519	-0.16188519	-0.16188519	-0.16188519	-0.16188519	-0.16188519	-0.16188519	-0.16188519	-0.16188519	-0.16188519	-0.16188519	-0.16188519	-0.16188519	-0.16188519	-0.16188519	-0.16188519	-0.16188519	-0.16188519	-0.16188519	-0.16188519	-0.16188519	-0.16188519	-0.16188519	-0.16188519	-0.16188519	-0.16188519	-0.16188519	-0.16188519	-0.16188519	-0.16188519	-0.16188519
¸ßË¹°×ÔëÉù´¦Àí (403).mp3	0.14112453	0.14112453	0.14112453	0.14112453	0.14112453	0.14112453	0.14112453	0.14112453	0.14112453	0.14112453	0.14112453	0.14112453	0.14112453	0.14112453	0.14112453	0.14112453	0.14112453	0.14112453	0.14112453	0.14112453	0.14112453	0.14112453	0.14112453	0.14112453	0.14112453	0.14112453	0.14112453	0.14112453	0.14112453	0.14112453	0.14112453	0.14112453	0.14112453	0.14112453	0.14112453	0.14112453	0.14112453	0.14112453	0.14112453	0.14112453	0.14112453	0.14112453	0.14112453	0.14112453	0.14112453	0.14112453	0.14112453	0.14112453	0.14112453
¸ßË¹°×ÔëÉù´¦Àí (404).mp3	-0.13923919	-0.13923919	-0.13923919	-0.13923919	-0.13923919	-0.13923919	-0.13923919	-0.13923919	-0.13923919	-0.13923919	-0.13923919	-0.13923919	-0.13923919	-0.13923919	-0.13923919	-0.13923919	-0.13923919	-0.13923919	-0.13923919	-0.13923919	-0.13923919	-0.13923919	-0.13923919	-0.13923919	-0.13923919	-0.13923919	-0.13923919	-0.13923919	-0.13923919	-0.13923919	-0.13923919	-0.13923919	-0.13923919	-0.13923919	-0.13923919	-0.13923919	-0.13923919	-0.13923919	-0.13923919	-0.13923919	-0.13923919	-0.13923919	-0.13923919	-0.13923919	-0.13923919	-0.13923919	-0.13923919	-0.13923919	-0.13923919
¸ßË¹°×ÔëÉù´¦Àí (405).mp3	-0.050818697	-0.050818697	-0.050818697	-0.050818697	-0.050818697	-0.050818697	-0.050818697	-0.050818697	-0.050818697	-0.050818697	-0.050818697	-0.050818697	-0.050818697	-0.050818697	-0.050818697	-0.050818697	-0.050818697	-0.050818697	-0.050818697	-0.050818697	-0.050818697	-0.050818697	-0.050818697	-0.050818697	-0.050818697	-0.050818697	-0.050818697	-0.050818697	-0.050818697	-0.050818697	-0.050818697	-0.050818697	-0.050818697	-0.050818697	-0.050818697	-0.050818697	-0.050818697	-0.050818697	-0.050818697	-0.050818697	-0.050818697	-0.050818697	-0.050818697	-0.050818697	-0.050818697	-0.050818697	-0.050818697	-0.050818697	-0.050818697
¸ßË¹°×ÔëÉù´¦Àí (406).mp3	-0.04777406	-0.04777406	-0.04777406	-0.04777406	-0.04777406	-0.04777406	-0.04777406	-0.04777406	-0.04777406	-0.04777406	-0.04777406	-0.04777406	-0.04777406	-0.04777406	-0.04777406	-0.04777406	-0.04777406	-0.04777406	-0.04777406	-0.04777406	-0.04777406	-0.04777406	-0.04777406	-0.04777406	-0.04777406	-0.04777406	-0.04777406	-0.04777406	-0.04777406	-0.04777406	-0.04777406	-0.04777406	-0.04777406	-0.04777406	-0.04777406	-0.04777406	-0.04777406	-0.04777406	-0.04777406	-0.04777406	-0.04777406	-0.04777406	-0.04777406	-0.04777406	-0.04777406	-0.04777406	-0.04777406	-0.04777406	-0.04777406
¸ßË¹°×ÔëÉù´¦Àí (407).mp3	-0.2154708	-0.2154708	-0.2154708	-0.2154708	-0.2154708	-0.2154708	-0.2154708	-0.2154708	-0.2154708	-0.2154708	-0.2154708	-0.2154708	-0.2154708	-0.2154708	-0.2154708	-0.2154708	-0.2154708	-0.2154708	-0.2154708	-0.2154708	-0.2154708	-0.2154708	-0.2154708	-0.2154708	-0.2154708	-0.2154708	-0.2154708	-0.2154708	-0.2154708	-0.2154708	-0.2154708	-0.2154708	-0.2154708	-0.2154708	-0.2154708	-0.2154708	-0.2154708	-0.2154708	-0.2154708	-0.2154708	-0.2154708	-0.2154708	-0.2154708	-0.2154708	-0.2154708	-0.2154708	-0.2154708	-0.2154708	-0.2154708
¸ßË¹°×ÔëÉù´¦Àí (408).mp3	-0.12163426	-0.12163426	-0.12163426	-0.12163426	-0.12163426	-0.12163426	-0.12163426	-0.12163426	-0.12163426	-0.12163426	-0.12163426	-0.12163426	-0.12163426	-0.12163426	-0.12163426	-0.12163426	-0.12163426	-0.12163426	-0.12163426	-0.12163426	-0.12163426	-0.12163426	-0.12163426	-0.12163426	-0.12163426	-0.12163426	-0.12163426	-0.12163426	-0.12163426	-0.12163426	-0.12163426	-0.12163426	-0.12163426	-0.12163426	-0.12163426	-0.12163426	-0.12163426	-0.12163426	-0.12163426	-0.12163426	-0.12163426	-0.12163426	-0.12163426	-0.12163426	-0.12163426	-0.12163426	-0.12163426	-0.12163426	-0.12163426
¸ßË¹°×ÔëÉù´¦Àí (409).mp3	-0.30300534	-0.30300534	-0.30300534	-0.30300534	-0.30300534	-0.30300534	-0.30300534	-0.30300534	-0.30300534	-0.30300534	-0.30300534	-0.30300534	-0.30300534	-0.30300534	-0.30300534	-0.30300534	-0.30300534	-0.30300534	-0.30300534	-0.30300534	-0.30300534	-0.30300534	-0.30300534	-0.30300534	-0.30300534	-0.30300534	-0.30300534	-0.30300534	-0.30300534	-0.30300534	-0.30300534	-0.30300534	-0.30300534	-0.30300534	-0.30300534	-0.30300534	-0.30300534	-0.30300534	-0.30300534	-0.30300534	-0.30300534	-0.30300534	-0.30300534	-0.30300534	-0.30300534	-0.30300534	-0.30300534	-0.30300534	-0.30300534
¸ßË¹°×ÔëÉù´¦Àí (410).mp3	-0.18373157	-0.18373157	-0.18373157	-0.18373157	-0.18373157	-0.18373157	-0.18373157	-0.18373157	-0.18373157	-0.18373157	-0.18373157	-0.18373157	-0.18373157	-0.18373157	-0.18373157	-0.18373157	-0.18373157	-0.18373157	-0.18373157	-0.18373157	-0.18373157	-0.18373157	-0.18373157	-0.18373157	-0.18373157	-0.18373157	-0.18373157	-0.18373157	-0.18373157	-0.18373157	-0.18373157	-0.18373157	-0.18373157	-0.18373157	-0.18373157	-0.18373157	-0.18373157	-0.18373157	-0.18373157	-0.18373157	-0.18373157	-0.18373157	-0.18373157	-0.18373157	-0.18373157	-0.18373157	-0.18373157	-0.18373157	-0.18373157
¸ßË¹°×ÔëÉù´¦Àí (411).mp3	-0.37410367	-0.37410367	-0.37410367	-0.37410367	-0.37410367	-0.37410367	-0.37410367	-0.37410367	-0.37410367	-0.37410367	-0.37410367	-0.37410367	-0.37410367	-0.37410367	-0.37410367	-0.37410367	-0.37410367	-0.37410367	-0.37410367	-0.37410367	-0.37410367	-0.37410367	-0.37410367	-0.37410367	-0.37410367	-0.37410367	-0.37410367	-0.37410367	-0.37410367	-0.37410367	-0.37410367	-0.37410367	-0.37410367	-0.37410367	-0.37410367	-0.37410367	-0.37410367	-0.37410367	-0.37410367	-0.37410367	-0.37410367	-0.37410367	-0.37410367	-0.37410367	-0.37410367	-0.37410367	-0.37410367	-0.37410367	-0.37410367
¸ßË¹°×ÔëÉù´¦Àí (412).mp3	0.2194634	0.2194634	0.2194634	0.2194634	0.2194634	0.2194634	0.2194634	0.2194634	0.2194634	0.2194634	0.2194634	0.2194634	0.2194634	0.2194634	0.2194634	0.2194634	0.2194634	0.2194634	0.2194634	0.2194634	0.2194634	0.2194634	0.2194634	0.2194634	0.2194634	0.2194634	0.2194634	0.2194634	0.2194634	0.2194634	0.2194634	0.2194634	0.2194634	0.2194634	0.2194634	0.2194634	0.2194634	0.2194634	0.2194634	0.2194634	0.2194634	0.2194634	0.2194634	0.2194634	0.2194634	0.2194634	0.2194634	0.2194634	0.2194634
¸ßË¹°×ÔëÉù´¦Àí (413).mp3	-0.12692843	-0.12692843	-0.12692843	-0.12692843	-0.12692843	-0.12692843	-0.12692843	-0.12692843	-0.12692843	-0.12692843	-0.12692843	-0.12692843	-0.12692843	-0.12692843	-0.12692843	-0.12692843	-0.12692843	-0.12692843	-0.12692843	-0.12692843	-0.12692843	-0.12692843	-0.12692843	-0.12692843	-0.12692843	-0.12692843	-0.12692843	-0.12692843	-0.12692843	-0.12692843	-0.12692843	-0.12692843	-0.12692843	-0.12692843	-0.12692843	-0.12692843	-0.12692843	-0.12692843	-0.12692843	-0.12692843	-0.12692843	-0.12692843	-0.12692843	-0.12692843	-0.12692843	-0.12692843	-0.12692843	-0.12692843	-0.12692843
¸ßË¹°×ÔëÉù´¦Àí (414).mp3	-0.31282675	-0.31282675	-0.31282675	-0.31282675	-0.31282675	-0.31282675	-0.31282675	-0.31282675	-0.31282675	-0.31282675	-0.31282675	-0.31282675	-0.31282675	-0.31282675	-0.31282675	-0.31282675	-0.31282675	-0.31282675	-0.31282675	-0.31282675	-0.31282675	-0.31282675	-0.31282675	-0.31282675	-0.31282675	-0.31282675	-0.31282675	-0.31282675	-0.31282675	-0.31282675	-0.31282675	-0.31282675	-0.31282675	-0.31282675	-0.31282675	-0.31282675	-0.31282675	-0.31282675	-0.31282675	-0.31282675	-0.31282675	-0.31282675	-0.31282675	-0.31282675	-0.31282675	-0.31282675	-0.31282675	-0.31282675	-0.31282675
¸ßË¹°×ÔëÉù´¦Àí (415).mp3	-0.09531744	-0.09531744	-0.09531744	-0.09531744	-0.09531744	-0.09531744	-0.09531744	-0.09531744	-0.09531744	-0.09531744	-0.09531744	-0.09531744	-0.09531744	-0.09531744	-0.09531744	-0.09531744	-0.09531744	-0.09531744	-0.09531744	-0.09531744	-0.09531744	-0.09531744	-0.09531744	-0.09531744	-0.09531744	-0.09531744	-0.09531744	-0.09531744	-0.09531744	-0.09531744	-0.09531744	-0.09531744	-0.09531744	-0.09531744	-0.09531744	-0.09531744	-0.09531744	-0.09531744	-0.09531744	-0.09531744	-0.09531744	-0.09531744	-0.09531744	-0.09531744	-0.09531744	-0.09531744	-0.09531744	-0.09531744	-0.09531744
¸ßË¹°×ÔëÉù´¦Àí (416).mp3	-0.115376115	-0.115376115	-0.115376115	-0.115376115	-0.115376115	-0.115376115	-0.115376115	-0.115376115	-0.115376115	-0.115376115	-0.115376115	-0.115376115	-0.115376115	-0.115376115	-0.115376115	-0.115376115	-0.115376115	-0.115376115	-0.115376115	-0.115376115	-0.115376115	-0.115376115	-0.115376115	-0.115376115	-0.115376115	-0.115376115	-0.115376115	-0.115376115	-0.115376115	-0.115376115	-0.115376115	-0.115376115	-0.115376115	-0.115376115	-0.115376115	-0.115376115	-0.115376115	-0.115376115	-0.115376115	-0.115376115	-0.115376115	-0.115376115	-0.115376115	-0.115376115	-0.115376115	-0.115376115	-0.115376115	-0.115376115	-0.115376115
¸ßË¹°×ÔëÉù´¦Àí (417).mp3	-0.17883244	-0.17883244	-0.17883244	-0.17883244	-0.17883244	-0.17883244	-0.17883244	-0.17883244	-0.17883244	-0.17883244	-0.17883244	-0.17883244	-0.17883244	-0.17883244	-0.17883244	-0.17883244	-0.17883244	-0.17883244	-0.17883244	-0.17883244	-0.17883244	-0.17883244	-0.17883244	-0.17883244	-0.17883244	-0.17883244	-0.17883244	-0.17883244	-0.17883244	-0.17883244	-0.17883244	-0.17883244	-0.17883244	-0.17883244	-0.17883244	-0.17883244	-0.17883244	-0.17883244	-0.17883244	-0.17883244	-0.17883244	-0.17883244	-0.17883244	-0.17883244	-0.17883244	-0.17883244	-0.17883244	-0.17883244	-0.17883244
¸ßË¹°×ÔëÉù´¦Àí (418).mp3	-0.06390636	-0.06390636	-0.06390636	-0.06390636	-0.06390636	-0.06390636	-0.06390636	-0.06390636	-0.06390636	-0.06390636	-0.06390636	-0.06390636	-0.06390636	-0.06390636	-0.06390636	-0.06390636	-0.06390636	-0.06390636	-0.06390636	-0.06390636	-0.06390636	-0.06390636	-0.06390636	-0.06390636	-0.06390636	-0.06390636	-0.06390636	-0.06390636	-0.06390636	-0.06390636	-0.06390636	-0.06390636	-0.06390636	-0.06390636	-0.06390636	-0.06390636	-0.06390636	-0.06390636	-0.06390636	-0.06390636	-0.06390636	-0.06390636	-0.06390636	-0.06390636	-0.06390636	-0.06390636	-0.06390636	-0.06390636	-0.06390636
¸ßË¹°×ÔëÉù´¦Àí (419).mp3	-0.16005124	-0.16005124	-0.16005124	-0.16005124	-0.16005124	-0.16005124	-0.16005124	-0.16005124	-0.16005124	-0.16005124	-0.16005124	-0.16005124	-0.16005124	-0.16005124	-0.16005124	-0.16005124	-0.16005124	-0.16005124	-0.16005124	-0.16005124	-0.16005124	-0.16005124	-0.16005124	-0.16005124	-0.16005124	-0.16005124	-0.16005124	-0.16005124	-0.16005124	-0.16005124	-0.16005124	-0.16005124	-0.16005124	-0.16005124	-0.16005124	-0.16005124	-0.16005124	-0.16005124	-0.16005124	-0.16005124	-0.16005124	-0.16005124	-0.16005124	-0.16005124	-0.16005124	-0.16005124	-0.16005124	-0.16005124	-0.16005124
¸ßË¹°×ÔëÉù´¦Àí (420).mp3	-0.2398792	-0.2398792	-0.2398792	-0.2398792	-0.2398792	-0.2398792	-0.2398792	-0.2398792	-0.2398792	-0.2398792	-0.2398792	-0.2398792	-0.2398792	-0.2398792	-0.2398792	-0.2398792	-0.2398792	-0.2398792	-0.2398792	-0.2398792	-0.2398792	-0.2398792	-0.2398792	-0.2398792	-0.2398792	-0.2398792	-0.2398792	-0.2398792	-0.2398792	-0.2398792	-0.2398792	-0.2398792	-0.2398792	-0.2398792	-0.2398792	-0.2398792	-0.2398792	-0.2398792	-0.2398792	-0.2398792	-0.2398792	-0.2398792	-0.2398792	-0.2398792	-0.2398792	-0.2398792	-0.2398792	-0.2398792	-0.2398792
¸ßË¹°×ÔëÉù´¦Àí (421).mp3	-0.10579121	-0.10579121	-0.10579121	-0.10579121	-0.10579121	-0.10579121	-0.10579121	-0.10579121	-0.10579121	-0.10579121	-0.10579121	-0.10579121	-0.10579121	-0.10579121	-0.10579121	-0.10579121	-0.10579121	-0.10579121	-0.10579121	-0.10579121	-0.10579121	-0.10579121	-0.10579121	-0.10579121	-0.10579121	-0.10579121	-0.10579121	-0.10579121	-0.10579121	-0.10579121	-0.10579121	-0.10579121	-0.10579121	-0.10579121	-0.10579121	-0.10579121	-0.10579121	-0.10579121	-0.10579121	-0.10579121	-0.10579121	-0.10579121	-0.10579121	-0.10579121	-0.10579121	-0.10579121	-0.10579121	-0.10579121	-0.10579121
¸ßË¹°×ÔëÉù´¦Àí (422).mp3	-0.12968086	-0.12968086	-0.12968086	-0.12968086	-0.12968086	-0.12968086	-0.12968086	-0.12968086	-0.12968086	-0.12968086	-0.12968086	-0.12968086	-0.12968086	-0.12968086	-0.12968086	-0.12968086	-0.12968086	-0.12968086	-0.12968086	-0.12968086	-0.12968086	-0.12968086	-0.12968086	-0.12968086	-0.12968086	-0.12968086	-0.12968086	-0.12968086	-0.12968086	-0.12968086	-0.12968086	-0.12968086	-0.12968086	-0.12968086	-0.12968086	-0.12968086	-0.12968086	-0.12968086	-0.12968086	-0.12968086	-0.12968086	-0.12968086	-0.12968086	-0.12968086	-0.12968086	-0.12968086	-0.12968086	-0.12968086	-0.12968086
¸ßË¹°×ÔëÉù´¦Àí (423).mp3	-0.24667056	-0.24667056	-0.24667056	-0.24667056	-0.24667056	-0.24667056	-0.24667056	-0.24667056	-0.24667056	-0.24667056	-0.24667056	-0.24667056	-0.24667056	-0.24667056	-0.24667056	-0.24667056	-0.24667056	-0.24667056	-0.24667056	-0.24667056	-0.24667056	-0.24667056	-0.24667056	-0.24667056	-0.24667056	-0.24667056	-0.24667056	-0.24667056	-0.24667056	-0.24667056	-0.24667056	-0.24667056	-0.24667056	-0.24667056	-0.24667056	-0.24667056	-0.24667056	-0.24667056	-0.24667056	-0.24667056	-0.24667056	-0.24667056	-0.24667056	-0.24667056	-0.24667056	-0.24667056	-0.24667056	-0.24667056	-0.24667056
¸ßË¹°×ÔëÉù´¦Àí (424).mp3	-0.36944032	-0.36944032	-0.36944032	-0.36944032	-0.36944032	-0.36944032	-0.36944032	-0.36944032	-0.36944032	-0.36944032	-0.36944032	-0.36944032	-0.36944032	-0.36944032	-0.36944032	-0.36944032	-0.36944032	-0.36944032	-0.36944032	-0.36944032	-0.36944032	-0.36944032	-0.36944032	-0.36944032	-0.36944032	-0.36944032	-0.36944032	-0.36944032	-0.36944032	-0.36944032	-0.36944032	-0.36944032	-0.36944032	-0.36944032	-0.36944032	-0.36944032	-0.36944032	-0.36944032	-0.36944032	-0.36944032	-0.36944032	-0.36944032	-0.36944032	-0.36944032	-0.36944032	-0.36944032	-0.36944032	-0.36944032	-0.36944032
¸ßË¹°×ÔëÉù´¦Àí (425).mp3	-0.21586184	-0.21586184	-0.21586184	-0.21586184	-0.21586184	-0.21586184	-0.21586184	-0.21586184	-0.21586184	-0.21586184	-0.21586184	-0.21586184	-0.21586184	-0.21586184	-0.21586184	-0.21586184	-0.21586184	-0.21586184	-0.21586184	-0.21586184	-0.21586184	-0.21586184	-0.21586184	-0.21586184	-0.21586184	-0.21586184	-0.21586184	-0.21586184	-0.21586184	-0.21586184	-0.21586184	-0.21586184	-0.21586184	-0.21586184	-0.21586184	-0.21586184	-0.21586184	-0.21586184	-0.21586184	-0.21586184	-0.21586184	-0.21586184	-0.21586184	-0.21586184	-0.21586184	-0.21586184	-0.21586184	-0.21586184	-0.21586184
¸ßË¹°×ÔëÉù´¦Àí (426).mp3	-0.16280536	-0.16280536	-0.16280536	-0.16280536	-0.16280536	-0.16280536	-0.16280536	-0.16280536	-0.16280536	-0.16280536	-0.16280536	-0.16280536	-0.16280536	-0.16280536	-0.16280536	-0.16280536	-0.16280536	-0.16280536	-0.16280536	-0.16280536	-0.16280536	-0.16280536	-0.16280536	-0.16280536	-0.16280536	-0.16280536	-0.16280536	-0.16280536	-0.16280536	-0.16280536	-0.16280536	-0.16280536	-0.16280536	-0.16280536	-0.16280536	-0.16280536	-0.16280536	-0.16280536	-0.16280536	-0.16280536	-0.16280536	-0.16280536	-0.16280536	-0.16280536	-0.16280536	-0.16280536	-0.16280536	-0.16280536	-0.16280536
¸ßË¹°×ÔëÉù´¦Àí (427).mp3	-0.3298843	-0.3298843	-0.3298843	-0.3298843	-0.3298843	-0.3298843	-0.3298843	-0.3298843	-0.3298843	-0.3298843	-0.3298843	-0.3298843	-0.3298843	-0.3298843	-0.3298843	-0.3298843	-0.3298843	-0.3298843	-0.3298843	-0.3298843	-0.3298843	-0.3298843	-0.3298843	-0.3298843	-0.3298843	-0.3298843	-0.3298843	-0.3298843	-0.3298843	-0.3298843	-0.3298843	-0.3298843	-0.3298843	-0.3298843	-0.3298843	-0.3298843	-0.3298843	-0.3298843	-0.3298843	-0.3298843	-0.3298843	-0.3298843	-0.3298843	-0.3298843	-0.3298843	-0.3298843	-0.3298843	-0.3298843	-0.3298843
¸ßË¹°×ÔëÉù´¦Àí (428).mp3	-0.15819071	-0.15819071	-0.15819071	-0.15819071	-0.15819071	-0.15819071	-0.15819071	-0.15819071	-0.15819071	-0.15819071	-0.15819071	-0.15819071	-0.15819071	-0.15819071	-0.15819071	-0.15819071	-0.15819071	-0.15819071	-0.15819071	-0.15819071	-0.15819071	-0.15819071	-0.15819071	-0.15819071	-0.15819071	-0.15819071	-0.15819071	-0.15819071	-0.15819071	-0.15819071	-0.15819071	-0.15819071	-0.15819071	-0.15819071	-0.15819071	-0.15819071	-0.15819071	-0.15819071	-0.15819071	-0.15819071	-0.15819071	-0.15819071	-0.15819071	-0.15819071	-0.15819071	-0.15819071	-0.15819071	-0.15819071	-0.15819071
¸ßË¹°×ÔëÉù´¦Àí (429).mp3	-0.07664036	-0.07664036	-0.07664036	-0.07664036	-0.07664036	-0.07664036	-0.07664036	-0.07664036	-0.07664036	-0.07664036	-0.07664036	-0.07664036	-0.07664036	-0.07664036	-0.07664036	-0.07664036	-0.07664036	-0.07664036	-0.07664036	-0.07664036	-0.07664036	-0.07664036	-0.07664036	-0.07664036	-0.07664036	-0.07664036	-0.07664036	-0.07664036	-0.07664036	-0.07664036	-0.07664036	-0.07664036	-0.07664036	-0.07664036	-0.07664036	-0.07664036	-0.07664036	-0.07664036	-0.07664036	-0.07664036	-0.07664036	-0.07664036	-0.07664036	-0.07664036	-0.07664036	-0.07664036	-0.07664036	-0.07664036	-0.07664036
¸ßË¹°×ÔëÉù´¦Àí (430).mp3	-0.27256113	-0.27256113	-0.27256113	-0.27256113	-0.27256113	-0.27256113	-0.27256113	-0.27256113	-0.27256113	-0.27256113	-0.27256113	-0.27256113	-0.27256113	-0.27256113	-0.27256113	-0.27256113	-0.27256113	-0.27256113	-0.27256113	-0.27256113	-0.27256113	-0.27256113	-0.27256113	-0.27256113	-0.27256113	-0.27256113	-0.27256113	-0.27256113	-0.27256113	-0.27256113	-0.27256113	-0.27256113	-0.27256113	-0.27256113	-0.27256113	-0.27256113	-0.27256113	-0.27256113	-0.27256113	-0.27256113	-0.27256113	-0.27256113	-0.27256113	-0.27256113	-0.27256113	-0.27256113	-0.27256113	-0.27256113	-0.27256113
¸ßË¹°×ÔëÉù´¦Àí (431).mp3	-0.1593506	-0.1593506	-0.1593506	-0.1593506	-0.1593506	-0.1593506	-0.1593506	-0.1593506	-0.1593506	-0.1593506	-0.1593506	-0.1593506	-0.1593506	-0.1593506	-0.1593506	-0.1593506	-0.1593506	-0.1593506	-0.1593506	-0.1593506	-0.1593506	-0.1593506	-0.1593506	-0.1593506	-0.1593506	-0.1593506	-0.1593506	-0.1593506	-0.1593506	-0.1593506	-0.1593506	-0.1593506	-0.1593506	-0.1593506	-0.1593506	-0.1593506	-0.1593506	-0.1593506	-0.1593506	-0.1593506	-0.1593506	-0.1593506	-0.1593506	-0.1593506	-0.1593506	-0.1593506	-0.1593506	-0.1593506	-0.1593506
¸ßË¹°×ÔëÉù´¦Àí (432).mp3	-0.13510083	-0.13510083	-0.13510083	-0.13510083	-0.13510083	-0.13510083	-0.13510083	-0.13510083	-0.13510083	-0.13510083	-0.13510083	-0.13510083	-0.13510083	-0.13510083	-0.13510083	-0.13510083	-0.13510083	-0.13510083	-0.13510083	-0.13510083	-0.13510083	-0.13510083	-0.13510083	-0.13510083	-0.13510083	-0.13510083	-0.13510083	-0.13510083	-0.13510083	-0.13510083	-0.13510083	-0.13510083	-0.13510083	-0.13510083	-0.13510083	-0.13510083	-0.13510083	-0.13510083	-0.13510083	-0.13510083	-0.13510083	-0.13510083	-0.13510083	-0.13510083	-0.13510083	-0.13510083	-0.13510083	-0.13510083	-0.13510083
¸ßË¹°×ÔëÉù´¦Àí (433).mp3	-0.2863052	-0.2863052	-0.2863052	-0.2863052	-0.2863052	-0.2863052	-0.2863052	-0.2863052	-0.2863052	-0.2863052	-0.2863052	-0.2863052	-0.2863052	-0.2863052	-0.2863052	-0.2863052	-0.2863052	-0.2863052	-0.2863052	-0.2863052	-0.2863052	-0.2863052	-0.2863052	-0.2863052	-0.2863052	-0.2863052	-0.2863052	-0.2863052	-0.2863052	-0.2863052	-0.2863052	-0.2863052	-0.2863052	-0.2863052	-0.2863052	-0.2863052	-0.2863052	-0.2863052	-0.2863052	-0.2863052	-0.2863052	-0.2863052	-0.2863052	-0.2863052	-0.2863052	-0.2863052	-0.2863052	-0.2863052	-0.2863052
¸ßË¹°×ÔëÉù´¦Àí (434).mp3	-0.47892624	-0.47892624	-0.47892624	-0.47892624	-0.47892624	-0.47892624	-0.47892624	-0.47892624	-0.47892624	-0.47892624	-0.47892624	-0.47892624	-0.47892624	-0.47892624	-0.47892624	-0.47892624	-0.47892624	-0.47892624	-0.47892624	-0.47892624	-0.47892624	-0.47892624	-0.47892624	-0.47892624	-0.47892624	-0.47892624	-0.47892624	-0.47892624	-0.47892624	-0.47892624	-0.47892624	-0.47892624	-0.47892624	-0.47892624	-0.47892624	-0.47892624	-0.47892624	-0.47892624	-0.47892624	-0.47892624	-0.47892624	-0.47892624	-0.47892624	-0.47892624	-0.47892624	-0.47892624	-0.47892624	-0.47892624	-0.47892624
¸ßË¹°×ÔëÉù´¦Àí (435).mp3	0.06853786	0.06853786	0.06853786	0.06853786	0.06853786	0.06853786	0.06853786	0.06853786	0.06853786	0.06853786	0.06853786	0.06853786	0.06853786	0.06853786	0.06853786	0.06853786	0.06853786	0.06853786	0.06853786	0.06853786	0.06853786	0.06853786	0.06853786	0.06853786	0.06853786	0.06853786	0.06853786	0.06853786	0.06853786	0.06853786	0.06853786	0.06853786	0.06853786	0.06853786	0.06853786	0.06853786	0.06853786	0.06853786	0.06853786	0.06853786	0.06853786	0.06853786	0.06853786	0.06853786	0.06853786	0.06853786	0.06853786	0.06853786	0.06853786
¸ßË¹°×ÔëÉù´¦Àí (436).mp3	-0.22325456	-0.22325456	-0.22325456	-0.22325456	-0.22325456	-0.22325456	-0.22325456	-0.22325456	-0.22325456	-0.22325456	-0.22325456	-0.22325456	-0.22325456	-0.22325456	-0.22325456	-0.22325456	-0.22325456	-0.22325456	-0.22325456	-0.22325456	-0.22325456	-0.22325456	-0.22325456	-0.22325456	-0.22325456	-0.22325456	-0.22325456	-0.22325456	-0.22325456	-0.22325456	-0.22325456	-0.22325456	-0.22325456	-0.22325456	-0.22325456	-0.22325456	-0.22325456	-0.22325456	-0.22325456	-0.22325456	-0.22325456	-0.22325456	-0.22325456	-0.22325456	-0.22325456	-0.22325456	-0.22325456	-0.22325456	-0.22325456
¸ßË¹°×ÔëÉù´¦Àí (437).mp3	-0.10909061	-0.10909061	-0.10909061	-0.10909061	-0.10909061	-0.10909061	-0.10909061	-0.10909061	-0.10909061	-0.10909061	-0.10909061	-0.10909061	-0.10909061	-0.10909061	-0.10909061	-0.10909061	-0.10909061	-0.10909061	-0.10909061	-0.10909061	-0.10909061	-0.10909061	-0.10909061	-0.10909061	-0.10909061	-0.10909061	-0.10909061	-0.10909061	-0.10909061	-0.10909061	-0.10909061	-0.10909061	-0.10909061	-0.10909061	-0.10909061	-0.10909061	-0.10909061	-0.10909061	-0.10909061	-0.10909061	-0.10909061	-0.10909061	-0.10909061	-0.10909061	-0.10909061	-0.10909061	-0.10909061	-0.10909061	-0.10909061
¸ßË¹°×ÔëÉù´¦Àí (438).mp3	-0.14837244	-0.14837244	-0.14837244	-0.14837244	-0.14837244	-0.14837244	-0.14837244	-0.14837244	-0.14837244	-0.14837244	-0.14837244	-0.14837244	-0.14837244	-0.14837244	-0.14837244	-0.14837244	-0.14837244	-0.14837244	-0.14837244	-0.14837244	-0.14837244	-0.14837244	-0.14837244	-0.14837244	-0.14837244	-0.14837244	-0.14837244	-0.14837244	-0.14837244	-0.14837244	-0.14837244	-0.14837244	-0.14837244	-0.14837244	-0.14837244	-0.14837244	-0.14837244	-0.14837244	-0.14837244	-0.14837244	-0.14837244	-0.14837244	-0.14837244	-0.14837244	-0.14837244	-0.14837244	-0.14837244	-0.14837244	-0.14837244
¸ßË¹°×ÔëÉù´¦Àí (439).mp3	-0.007060215	-0.007060215	-0.007060215	-0.007060215	-0.007060215	-0.007060215	-0.007060215	-0.007060215	-0.007060215	-0.007060215	-0.007060215	-0.007060215	-0.007060215	-0.007060215	-0.007060215	-0.007060215	-0.007060215	-0.007060215	-0.007060215	-0.007060215	-0.007060215	-0.007060215	-0.007060215	-0.007060215	-0.007060215	-0.007060215	-0.007060215	-0.007060215	-0.007060215	-0.007060215	-0.007060215	-0.007060215	-0.007060215	-0.007060215	-0.007060215	-0.007060215	-0.007060215	-0.007060215	-0.007060215	-0.007060215	-0.007060215	-0.007060215	-0.007060215	-0.007060215	-0.007060215	-0.007060215	-0.007060215	-0.007060215	-0.007060215
¸ßË¹°×ÔëÉù´¦Àí (440).mp3	-0.21051213	-0.21051213	-0.21051213	-0.21051213	-0.21051213	-0.21051213	-0.21051213	-0.21051213	-0.21051213	-0.21051213	-0.21051213	-0.21051213	-0.21051213	-0.21051213	-0.21051213	-0.21051213	-0.21051213	-0.21051213	-0.21051213	-0.21051213	-0.21051213	-0.21051213	-0.21051213	-0.21051213	-0.21051213	-0.21051213	-0.21051213	-0.21051213	-0.21051213	-0.21051213	-0.21051213	-0.21051213	-0.21051213	-0.21051213	-0.21051213	-0.21051213	-0.21051213	-0.21051213	-0.21051213	-0.21051213	-0.21051213	-0.21051213	-0.21051213	-0.21051213	-0.21051213	-0.21051213	-0.21051213	-0.21051213	-0.21051213
¸ßË¹°×ÔëÉù´¦Àí (441).mp3	-0.15414535	-0.15414535	-0.15414535	-0.15414535	-0.15414535	-0.15414535	-0.15414535	-0.15414535	-0.15414535	-0.15414535	-0.15414535	-0.15414535	-0.15414535	-0.15414535	-0.15414535	-0.15414535	-0.15414535	-0.15414535	-0.15414535	-0.15414535	-0.15414535	-0.15414535	-0.15414535	-0.15414535	-0.15414535	-0.15414535	-0.15414535	-0.15414535	-0.15414535	-0.15414535	-0.15414535	-0.15414535	-0.15414535	-0.15414535	-0.15414535	-0.15414535	-0.15414535	-0.15414535	-0.15414535	-0.15414535	-0.15414535	-0.15414535	-0.15414535	-0.15414535	-0.15414535	-0.15414535	-0.15414535	-0.15414535	-0.15414535
¸ßË¹°×ÔëÉù´¦Àí (442).mp3	-0.36046398	-0.36046398	-0.36046398	-0.36046398	-0.36046398	-0.36046398	-0.36046398	-0.36046398	-0.36046398	-0.36046398	-0.36046398	-0.36046398	-0.36046398	-0.36046398	-0.36046398	-0.36046398	-0.36046398	-0.36046398	-0.36046398	-0.36046398	-0.36046398	-0.36046398	-0.36046398	-0.36046398	-0.36046398	-0.36046398	-0.36046398	-0.36046398	-0.36046398	-0.36046398	-0.36046398	-0.36046398	-0.36046398	-0.36046398	-0.36046398	-0.36046398	-0.36046398	-0.36046398	-0.36046398	-0.36046398	-0.36046398	-0.36046398	-0.36046398	-0.36046398	-0.36046398	-0.36046398	-0.36046398	-0.36046398	-0.36046398
¸ßË¹°×ÔëÉù´¦Àí (443).mp3	-0.133282	-0.133282	-0.133282	-0.133282	-0.133282	-0.133282	-0.133282	-0.133282	-0.133282	-0.133282	-0.133282	-0.133282	-0.133282	-0.133282	-0.133282	-0.133282	-0.133282	-0.133282	-0.133282	-0.133282	-0.133282	-0.133282	-0.133282	-0.133282	-0.133282	-0.133282	-0.133282	-0.133282	-0.133282	-0.133282	-0.133282	-0.133282	-0.133282	-0.133282	-0.133282	-0.133282	-0.133282	-0.133282	-0.133282	-0.133282	-0.133282	-0.133282	-0.133282	-0.133282	-0.133282	-0.133282	-0.133282	-0.133282	-0.133282
¸ßË¹°×ÔëÉù´¦Àí (444).mp3	-0.35369235	-0.35369235	-0.35369235	-0.35369235	-0.35369235	-0.35369235	-0.35369235	-0.35369235	-0.35369235	-0.35369235	-0.35369235	-0.35369235	-0.35369235	-0.35369235	-0.35369235	-0.35369235	-0.35369235	-0.35369235	-0.35369235	-0.35369235	-0.35369235	-0.35369235	-0.35369235	-0.35369235	-0.35369235	-0.35369235	-0.35369235	-0.35369235	-0.35369235	-0.35369235	-0.35369235	-0.35369235	-0.35369235	-0.35369235	-0.35369235	-0.35369235	-0.35369235	-0.35369235	-0.35369235	-0.35369235	-0.35369235	-0.35369235	-0.35369235	-0.35369235	-0.35369235	-0.35369235	-0.35369235	-0.35369235	-0.35369235
¸ßË¹°×ÔëÉù´¦Àí (445).mp3	0.12624037	0.12624037	0.12624037	0.12624037	0.12624037	0.12624037	0.12624037	0.12624037	0.12624037	0.12624037	0.12624037	0.12624037	0.12624037	0.12624037	0.12624037	0.12624037	0.12624037	0.12624037	0.12624037	0.12624037	0.12624037	0.12624037	0.12624037	0.12624037	0.12624037	0.12624037	0.12624037	0.12624037	0.12624037	0.12624037	0.12624037	0.12624037	0.12624037	0.12624037	0.12624037	0.12624037	0.12624037	0.12624037	0.12624037	0.12624037	0.12624037	0.12624037	0.12624037	0.12624037	0.12624037	0.12624037	0.12624037	0.12624037	0.12624037
¸ßË¹°×ÔëÉù´¦Àí (446).mp3	-0.12567788	-0.12567788	-0.12567788	-0.12567788	-0.12567788	-0.12567788	-0.12567788	-0.12567788	-0.12567788	-0.12567788	-0.12567788	-0.12567788	-0.12567788	-0.12567788	-0.12567788	-0.12567788	-0.12567788	-0.12567788	-0.12567788	-0.12567788	-0.12567788	-0.12567788	-0.12567788	-0.12567788	-0.12567788	-0.12567788	-0.12567788	-0.12567788	-0.12567788	-0.12567788	-0.12567788	-0.12567788	-0.12567788	-0.12567788	-0.12567788	-0.12567788	-0.12567788	-0.12567788	-0.12567788	-0.12567788	-0.12567788	-0.12567788	-0.12567788	-0.12567788	-0.12567788	-0.12567788	-0.12567788	-0.12567788	-0.12567788
¸ßË¹°×ÔëÉù´¦Àí (447).mp3	-0.09245156	-0.09245156	-0.09245156	-0.09245156	-0.09245156	-0.09245156	-0.09245156	-0.09245156	-0.09245156	-0.09245156	-0.09245156	-0.09245156	-0.09245156	-0.09245156	-0.09245156	-0.09245156	-0.09245156	-0.09245156	-0.09245156	-0.09245156	-0.09245156	-0.09245156	-0.09245156	-0.09245156	-0.09245156	-0.09245156	-0.09245156	-0.09245156	-0.09245156	-0.09245156	-0.09245156	-0.09245156	-0.09245156	-0.09245156	-0.09245156	-0.09245156	-0.09245156	-0.09245156	-0.09245156	-0.09245156	-0.09245156	-0.09245156	-0.09245156	-0.09245156	-0.09245156	-0.09245156	-0.09245156	-0.09245156	-0.09245156
¸ßË¹°×ÔëÉù´¦Àí (448).mp3	-0.29807872	-0.29807872	-0.29807872	-0.29807872	-0.29807872	-0.29807872	-0.29807872	-0.29807872	-0.29807872	-0.29807872	-0.29807872	-0.29807872	-0.29807872	-0.29807872	-0.29807872	-0.29807872	-0.29807872	-0.29807872	-0.29807872	-0.29807872	-0.29807872	-0.29807872	-0.29807872	-0.29807872	-0.29807872	-0.29807872	-0.29807872	-0.29807872	-0.29807872	-0.29807872	-0.29807872	-0.29807872	-0.29807872	-0.29807872	-0.29807872	-0.29807872	-0.29807872	-0.29807872	-0.29807872	-0.29807872	-0.29807872	-0.29807872	-0.29807872	-0.29807872	-0.29807872	-0.29807872	-0.29807872	-0.29807872	-0.29807872
¸ßË¹°×ÔëÉù´¦Àí (449).mp3	-0.0798929	-0.0798929	-0.0798929	-0.0798929	-0.0798929	-0.0798929	-0.0798929	-0.0798929	-0.0798929	-0.0798929	-0.0798929	-0.0798929	-0.0798929	-0.0798929	-0.0798929	-0.0798929	-0.0798929	-0.0798929	-0.0798929	-0.0798929	-0.0798929	-0.0798929	-0.0798929	-0.0798929	-0.0798929	-0.0798929	-0.0798929	-0.0798929	-0.0798929	-0.0798929	-0.0798929	-0.0798929	-0.0798929	-0.0798929	-0.0798929	-0.0798929	-0.0798929	-0.0798929	-0.0798929	-0.0798929	-0.0798929	-0.0798929	-0.0798929	-0.0798929	-0.0798929	-0.0798929	-0.0798929	-0.0798929	-0.0798929
¸ßË¹°×ÔëÉù´¦Àí (450).mp3	-0.1521485	-0.1521485	-0.1521485	-0.1521485	-0.1521485	-0.1521485	-0.1521485	-0.1521485	-0.1521485	-0.1521485	-0.1521485	-0.1521485	-0.1521485	-0.1521485	-0.1521485	-0.1521485	-0.1521485	-0.1521485	-0.1521485	-0.1521485	-0.1521485	-0.1521485	-0.1521485	-0.1521485	-0.1521485	-0.1521485	-0.1521485	-0.1521485	-0.1521485	-0.1521485	-0.1521485	-0.1521485	-0.1521485	-0.1521485	-0.1521485	-0.1521485	-0.1521485	-0.1521485	-0.1521485	-0.1521485	-0.1521485	-0.1521485	-0.1521485	-0.1521485	-0.1521485	-0.1521485	-0.1521485	-0.1521485	-0.1521485
¸ßË¹°×ÔëÉù´¦Àí (451).mp3	-0.05605115	-0.05605115	-0.05605115	-0.05605115	-0.05605115	-0.05605115	-0.05605115	-0.05605115	-0.05605115	-0.05605115	-0.05605115	-0.05605115	-0.05605115	-0.05605115	-0.05605115	-0.05605115	-0.05605115	-0.05605115	-0.05605115	-0.05605115	-0.05605115	-0.05605115	-0.05605115	-0.05605115	-0.05605115	-0.05605115	-0.05605115	-0.05605115	-0.05605115	-0.05605115	-0.05605115	-0.05605115	-0.05605115	-0.05605115	-0.05605115	-0.05605115	-0.05605115	-0.05605115	-0.05605115	-0.05605115	-0.05605115	-0.05605115	-0.05605115	-0.05605115	-0.05605115	-0.05605115	-0.05605115	-0.05605115	-0.05605115
¸ßË¹°×ÔëÉù´¦Àí (452).mp3	-0.16820645	-0.16820645	-0.16820645	-0.16820645	-0.16820645	-0.16820645	-0.16820645	-0.16820645	-0.16820645	-0.16820645	-0.16820645	-0.16820645	-0.16820645	-0.16820645	-0.16820645	-0.16820645	-0.16820645	-0.16820645	-0.16820645	-0.16820645	-0.16820645	-0.16820645	-0.16820645	-0.16820645	-0.16820645	-0.16820645	-0.16820645	-0.16820645	-0.16820645	-0.16820645	-0.16820645	-0.16820645	-0.16820645	-0.16820645	-0.16820645	-0.16820645	-0.16820645	-0.16820645	-0.16820645	-0.16820645	-0.16820645	-0.16820645	-0.16820645	-0.16820645	-0.16820645	-0.16820645	-0.16820645	-0.16820645	-0.16820645
¸ßË¹°×ÔëÉù´¦Àí (453).mp3	-0.42392004	-0.42392004	-0.42392004	-0.42392004	-0.42392004	-0.42392004	-0.42392004	-0.42392004	-0.42392004	-0.42392004	-0.42392004	-0.42392004	-0.42392004	-0.42392004	-0.42392004	-0.42392004	-0.42392004	-0.42392004	-0.42392004	-0.42392004	-0.42392004	-0.42392004	-0.42392004	-0.42392004	-0.42392004	-0.42392004	-0.42392004	-0.42392004	-0.42392004	-0.42392004	-0.42392004	-0.42392004	-0.42392004	-0.42392004	-0.42392004	-0.42392004	-0.42392004	-0.42392004	-0.42392004	-0.42392004	-0.42392004	-0.42392004	-0.42392004	-0.42392004	-0.42392004	-0.42392004	-0.42392004	-0.42392004	-0.42392004
¸ßË¹°×ÔëÉù´¦Àí (454).mp3	-0.063293174	-0.063293174	-0.063293174	-0.063293174	-0.063293174	-0.063293174	-0.063293174	-0.063293174	-0.063293174	-0.063293174	-0.063293174	-0.063293174	-0.063293174	-0.063293174	-0.063293174	-0.063293174	-0.063293174	-0.063293174	-0.063293174	-0.063293174	-0.063293174	-0.063293174	-0.063293174	-0.063293174	-0.063293174	-0.063293174	-0.063293174	-0.063293174	-0.063293174	-0.063293174	-0.063293174	-0.063293174	-0.063293174	-0.063293174	-0.063293174	-0.063293174	-0.063293174	-0.063293174	-0.063293174	-0.063293174	-0.063293174	-0.063293174	-0.063293174	-0.063293174	-0.063293174	-0.063293174	-0.063293174	-0.063293174	-0.063293174
¸ßË¹°×ÔëÉù´¦Àí (455).mp3	-0.18825538	-0.18825538	-0.18825538	-0.18825538	-0.18825538	-0.18825538	-0.18825538	-0.18825538	-0.18825538	-0.18825538	-0.18825538	-0.18825538	-0.18825538	-0.18825538	-0.18825538	-0.18825538	-0.18825538	-0.18825538	-0.18825538	-0.18825538	-0.18825538	-0.18825538	-0.18825538	-0.18825538	-0.18825538	-0.18825538	-0.18825538	-0.18825538	-0.18825538	-0.18825538	-0.18825538	-0.18825538	-0.18825538	-0.18825538	-0.18825538	-0.18825538	-0.18825538	-0.18825538	-0.18825538	-0.18825538	-0.18825538	-0.18825538	-0.18825538	-0.18825538	-0.18825538	-0.18825538	-0.18825538	-0.18825538	-0.18825538
¸ßË¹°×ÔëÉù´¦Àí (456).mp3	-0.2647434	-0.2647434	-0.2647434	-0.2647434	-0.2647434	-0.2647434	-0.2647434	-0.2647434	-0.2647434	-0.2647434	-0.2647434	-0.2647434	-0.2647434	-0.2647434	-0.2647434	-0.2647434	-0.2647434	-0.2647434	-0.2647434	-0.2647434	-0.2647434	-0.2647434	-0.2647434	-0.2647434	-0.2647434	-0.2647434	-0.2647434	-0.2647434	-0.2647434	-0.2647434	-0.2647434	-0.2647434	-0.2647434	-0.2647434	-0.2647434	-0.2647434	-0.2647434	-0.2647434	-0.2647434	-0.2647434	-0.2647434	-0.2647434	-0.2647434	-0.2647434	-0.2647434	-0.2647434	-0.2647434	-0.2647434	-0.2647434
¸ßË¹°×ÔëÉù´¦Àí (457).mp3	-0.36461908	-0.36461908	-0.36461908	-0.36461908	-0.36461908	-0.36461908	-0.36461908	-0.36461908	-0.36461908	-0.36461908	-0.36461908	-0.36461908	-0.36461908	-0.36461908	-0.36461908	-0.36461908	-0.36461908	-0.36461908	-0.36461908	-0.36461908	-0.36461908	-0.36461908	-0.36461908	-0.36461908	-0.36461908	-0.36461908	-0.36461908	-0.36461908	-0.36461908	-0.36461908	-0.36461908	-0.36461908	-0.36461908	-0.36461908	-0.36461908	-0.36461908	-0.36461908	-0.36461908	-0.36461908	-0.36461908	-0.36461908	-0.36461908	-0.36461908	-0.36461908	-0.36461908	-0.36461908	-0.36461908	-0.36461908	-0.36461908
¸ßË¹°×ÔëÉù´¦Àí (458).mp3	-0.1058898	-0.1058898	-0.1058898	-0.1058898	-0.1058898	-0.1058898	-0.1058898	-0.1058898	-0.1058898	-0.1058898	-0.1058898	-0.1058898	-0.1058898	-0.1058898	-0.1058898	-0.1058898	-0.1058898	-0.1058898	-0.1058898	-0.1058898	-0.1058898	-0.1058898	-0.1058898	-0.1058898	-0.1058898	-0.1058898	-0.1058898	-0.1058898	-0.1058898	-0.1058898	-0.1058898	-0.1058898	-0.1058898	-0.1058898	-0.1058898	-0.1058898	-0.1058898	-0.1058898	-0.1058898	-0.1058898	-0.1058898	-0.1058898	-0.1058898	-0.1058898	-0.1058898	-0.1058898	-0.1058898	-0.1058898	-0.1058898
¸ßË¹°×ÔëÉù´¦Àí (459).mp3	-0.29892236	-0.29892236	-0.29892236	-0.29892236	-0.29892236	-0.29892236	-0.29892236	-0.29892236	-0.29892236	-0.29892236	-0.29892236	-0.29892236	-0.29892236	-0.29892236	-0.29892236	-0.29892236	-0.29892236	-0.29892236	-0.29892236	-0.29892236	-0.29892236	-0.29892236	-0.29892236	-0.29892236	-0.29892236	-0.29892236	-0.29892236	-0.29892236	-0.29892236	-0.29892236	-0.29892236	-0.29892236	-0.29892236	-0.29892236	-0.29892236	-0.29892236	-0.29892236	-0.29892236	-0.29892236	-0.29892236	-0.29892236	-0.29892236	-0.29892236	-0.29892236	-0.29892236	-0.29892236	-0.29892236	-0.29892236	-0.29892236
¸ßË¹°×ÔëÉù´¦Àí (460).mp3	-0.45827103	-0.45827103	-0.45827103	-0.45827103	-0.45827103	-0.45827103	-0.45827103	-0.45827103	-0.45827103	-0.45827103	-0.45827103	-0.45827103	-0.45827103	-0.45827103	-0.45827103	-0.45827103	-0.45827103	-0.45827103	-0.45827103	-0.45827103	-0.45827103	-0.45827103	-0.45827103	-0.45827103	-0.45827103	-0.45827103	-0.45827103	-0.45827103	-0.45827103	-0.45827103	-0.45827103	-0.45827103	-0.45827103	-0.45827103	-0.45827103	-0.45827103	-0.45827103	-0.45827103	-0.45827103	-0.45827103	-0.45827103	-0.45827103	-0.45827103	-0.45827103	-0.45827103	-0.45827103	-0.45827103	-0.45827103	-0.45827103
¸ßË¹°×ÔëÉù´¦Àí (461).mp3	-0.23273964	-0.23273964	-0.23273964	-0.23273964	-0.23273964	-0.23273964	-0.23273964	-0.23273964	-0.23273964	-0.23273964	-0.23273964	-0.23273964	-0.23273964	-0.23273964	-0.23273964	-0.23273964	-0.23273964	-0.23273964	-0.23273964	-0.23273964	-0.23273964	-0.23273964	-0.23273964	-0.23273964	-0.23273964	-0.23273964	-0.23273964	-0.23273964	-0.23273964	-0.23273964	-0.23273964	-0.23273964	-0.23273964	-0.23273964	-0.23273964	-0.23273964	-0.23273964	-0.23273964	-0.23273964	-0.23273964	-0.23273964	-0.23273964	-0.23273964	-0.23273964	-0.23273964	-0.23273964	-0.23273964	-0.23273964	-0.23273964
¸ßË¹°×ÔëÉù´¦Àí (462).mp3	-0.08703856	-0.08703856	-0.08703856	-0.08703856	-0.08703856	-0.08703856	-0.08703856	-0.08703856	-0.08703856	-0.08703856	-0.08703856	-0.08703856	-0.08703856	-0.08703856	-0.08703856	-0.08703856	-0.08703856	-0.08703856	-0.08703856	-0.08703856	-0.08703856	-0.08703856	-0.08703856	-0.08703856	-0.08703856	-0.08703856	-0.08703856	-0.08703856	-0.08703856	-0.08703856	-0.08703856	-0.08703856	-0.08703856	-0.08703856	-0.08703856	-0.08703856	-0.08703856	-0.08703856	-0.08703856	-0.08703856	-0.08703856	-0.08703856	-0.08703856	-0.08703856	-0.08703856	-0.08703856	-0.08703856	-0.08703856	-0.08703856
¸ßË¹°×ÔëÉù´¦Àí (463).mp3	-0.3407557	-0.3407557	-0.3407557	-0.3407557	-0.3407557	-0.3407557	-0.3407557	-0.3407557	-0.3407557	-0.3407557	-0.3407557	-0.3407557	-0.3407557	-0.3407557	-0.3407557	-0.3407557	-0.3407557	-0.3407557	-0.3407557	-0.3407557	-0.3407557	-0.3407557	-0.3407557	-0.3407557	-0.3407557	-0.3407557	-0.3407557	-0.3407557	-0.3407557	-0.3407557	-0.3407557	-0.3407557	-0.3407557	-0.3407557	-0.3407557	-0.3407557	-0.3407557	-0.3407557	-0.3407557	-0.3407557	-0.3407557	-0.3407557	-0.3407557	-0.3407557	-0.3407557	-0.3407557	-0.3407557	-0.3407557	-0.3407557
¸ßË¹°×ÔëÉù´¦Àí (464).mp3	-0.11713202	-0.11713202	-0.11713202	-0.11713202	-0.11713202	-0.11713202	-0.11713202	-0.11713202	-0.11713202	-0.11713202	-0.11713202	-0.11713202	-0.11713202	-0.11713202	-0.11713202	-0.11713202	-0.11713202	-0.11713202	-0.11713202	-0.11713202	-0.11713202	-0.11713202	-0.11713202	-0.11713202	-0.11713202	-0.11713202	-0.11713202	-0.11713202	-0.11713202	-0.11713202	-0.11713202	-0.11713202	-0.11713202	-0.11713202	-0.11713202	-0.11713202	-0.11713202	-0.11713202	-0.11713202	-0.11713202	-0.11713202	-0.11713202	-0.11713202	-0.11713202	-0.11713202	-0.11713202	-0.11713202	-0.11713202	-0.11713202
¸ßË¹°×ÔëÉù´¦Àí (465).mp3	0.20838737	0.20838737	0.20838737	0.20838737	0.20838737	0.20838737	0.20838737	0.20838737	0.20838737	0.20838737	0.20838737	0.20838737	0.20838737	0.20838737	0.20838737	0.20838737	0.20838737	0.20838737	0.20838737	0.20838737	0.20838737	0.20838737	0.20838737	0.20838737	0.20838737	0.20838737	0.20838737	0.20838737	0.20838737	0.20838737	0.20838737	0.20838737	0.20838737	0.20838737	0.20838737	0.20838737	0.20838737	0.20838737	0.20838737	0.20838737	0.20838737	0.20838737	0.20838737	0.20838737	0.20838737	0.20838737	0.20838737	0.20838737	0.20838737
¸ßË¹°×ÔëÉù´¦Àí (466).mp3	-0.015316084	-0.015316084	-0.015316084	-0.015316084	-0.015316084	-0.015316084	-0.015316084	-0.015316084	-0.015316084	-0.015316084	-0.015316084	-0.015316084	-0.015316084	-0.015316084	-0.015316084	-0.015316084	-0.015316084	-0.015316084	-0.015316084	-0.015316084	-0.015316084	-0.015316084	-0.015316084	-0.015316084	-0.015316084	-0.015316084	-0.015316084	-0.015316084	-0.015316084	-0.015316084	-0.015316084	-0.015316084	-0.015316084	-0.015316084	-0.015316084	-0.015316084	-0.015316084	-0.015316084	-0.015316084	-0.015316084	-0.015316084	-0.015316084	-0.015316084	-0.015316084	-0.015316084	-0.015316084	-0.015316084	-0.015316084	-0.015316084
¸ßË¹°×ÔëÉù´¦Àí (467).mp3	-0.14695787	-0.14695787	-0.14695787	-0.14695787	-0.14695787	-0.14695787	-0.14695787	-0.14695787	-0.14695787	-0.14695787	-0.14695787	-0.14695787	-0.14695787	-0.14695787	-0.14695787	-0.14695787	-0.14695787	-0.14695787	-0.14695787	-0.14695787	-0.14695787	-0.14695787	-0.14695787	-0.14695787	-0.14695787	-0.14695787	-0.14695787	-0.14695787	-0.14695787	-0.14695787	-0.14695787	-0.14695787	-0.14695787	-0.14695787	-0.14695787	-0.14695787	-0.14695787	-0.14695787	-0.14695787	-0.14695787	-0.14695787	-0.14695787	-0.14695787	-0.14695787	-0.14695787	-0.14695787	-0.14695787	-0.14695787	-0.14695787
¸ßË¹°×ÔëÉù´¦Àí (468).mp3	-0.17758113	-0.17758113	-0.17758113	-0.17758113	-0.17758113	-0.17758113	-0.17758113	-0.17758113	-0.17758113	-0.17758113	-0.17758113	-0.17758113	-0.17758113	-0.17758113	-0.17758113	-0.17758113	-0.17758113	-0.17758113	-0.17758113	-0.17758113	-0.17758113	-0.17758113	-0.17758113	-0.17758113	-0.17758113	-0.17758113	-0.17758113	-0.17758113	-0.17758113	-0.17758113	-0.17758113	-0.17758113	-0.17758113	-0.17758113	-0.17758113	-0.17758113	-0.17758113	-0.17758113	-0.17758113	-0.17758113	-0.17758113	-0.17758113	-0.17758113	-0.17758113	-0.17758113	-0.17758113	-0.17758113	-0.17758113	-0.17758113
¸ßË¹°×ÔëÉù´¦Àí (469).mp3	-0.17470913	-0.17470913	-0.17470913	-0.17470913	-0.17470913	-0.17470913	-0.17470913	-0.17470913	-0.17470913	-0.17470913	-0.17470913	-0.17470913	-0.17470913	-0.17470913	-0.17470913	-0.17470913	-0.17470913	-0.17470913	-0.17470913	-0.17470913	-0.17470913	-0.17470913	-0.17470913	-0.17470913	-0.17470913	-0.17470913	-0.17470913	-0.17470913	-0.17470913	-0.17470913	-0.17470913	-0.17470913	-0.17470913	-0.17470913	-0.17470913	-0.17470913	-0.17470913	-0.17470913	-0.17470913	-0.17470913	-0.17470913	-0.17470913	-0.17470913	-0.17470913	-0.17470913	-0.17470913	-0.17470913	-0.17470913	-0.17470913
¸ßË¹°×ÔëÉù´¦Àí (470).mp3	-0.1919708	-0.1919708	-0.1919708	-0.1919708	-0.1919708	-0.1919708	-0.1919708	-0.1919708	-0.1919708	-0.1919708	-0.1919708	-0.1919708	-0.1919708	-0.1919708	-0.1919708	-0.1919708	-0.1919708	-0.1919708	-0.1919708	-0.1919708	-0.1919708	-0.1919708	-0.1919708	-0.1919708	-0.1919708	-0.1919708	-0.1919708	-0.1919708	-0.1919708	-0.1919708	-0.1919708	-0.1919708	-0.1919708	-0.1919708	-0.1919708	-0.1919708	-0.1919708	-0.1919708	-0.1919708	-0.1919708	-0.1919708	-0.1919708	-0.1919708	-0.1919708	-0.1919708	-0.1919708	-0.1919708	-0.1919708	-0.1919708
¸ßË¹°×ÔëÉù´¦Àí (471).mp3	-0.07410635	-0.07410635	-0.07410635	-0.07410635	-0.07410635	-0.07410635	-0.07410635	-0.07410635	-0.07410635	-0.07410635	-0.07410635	-0.07410635	-0.07410635	-0.07410635	-0.07410635	-0.07410635	-0.07410635	-0.07410635	-0.07410635	-0.07410635	-0.07410635	-0.07410635	-0.07410635	-0.07410635	-0.07410635	-0.07410635	-0.07410635	-0.07410635	-0.07410635	-0.07410635	-0.07410635	-0.07410635	-0.07410635	-0.07410635	-0.07410635	-0.07410635	-0.07410635	-0.07410635	-0.07410635	-0.07410635	-0.07410635	-0.07410635	-0.07410635	-0.07410635	-0.07410635	-0.07410635	-0.07410635	-0.07410635	-0.07410635
¸ßË¹°×ÔëÉù´¦Àí (472).mp3	-0.026132122	-0.026132122	-0.026132122	-0.026132122	-0.026132122	-0.026132122	-0.026132122	-0.026132122	-0.026132122	-0.026132122	-0.026132122	-0.026132122	-0.026132122	-0.026132122	-0.026132122	-0.026132122	-0.026132122	-0.026132122	-0.026132122	-0.026132122	-0.026132122	-0.026132122	-0.026132122	-0.026132122	-0.026132122	-0.026132122	-0.026132122	-0.026132122	-0.026132122	-0.026132122	-0.026132122	-0.026132122	-0.026132122	-0.026132122	-0.026132122	-0.026132122	-0.026132122	-0.026132122	-0.026132122	-0.026132122	-0.026132122	-0.026132122	-0.026132122	-0.026132122	-0.026132122	-0.026132122	-0.026132122	-0.026132122	-0.026132122
¸ßË¹°×ÔëÉù´¦Àí (473).mp3	-0.09701139	-0.09701139	-0.09701139	-0.09701139	-0.09701139	-0.09701139	-0.09701139	-0.09701139	-0.09701139	-0.09701139	-0.09701139	-0.09701139	-0.09701139	-0.09701139	-0.09701139	-0.09701139	-0.09701139	-0.09701139	-0.09701139	-0.09701139	-0.09701139	-0.09701139	-0.09701139	-0.09701139	-0.09701139	-0.09701139	-0.09701139	-0.09701139	-0.09701139	-0.09701139	-0.09701139	-0.09701139	-0.09701139	-0.09701139	-0.09701139	-0.09701139	-0.09701139	-0.09701139	-0.09701139	-0.09701139	-0.09701139	-0.09701139	-0.09701139	-0.09701139	-0.09701139	-0.09701139	-0.09701139	-0.09701139	-0.09701139
¸ßË¹°×ÔëÉù´¦Àí (474).mp3	-0.15366632	-0.15366632	-0.15366632	-0.15366632	-0.15366632	-0.15366632	-0.15366632	-0.15366632	-0.15366632	-0.15366632	-0.15366632	-0.15366632	-0.15366632	-0.15366632	-0.15366632	-0.15366632	-0.15366632	-0.15366632	-0.15366632	-0.15366632	-0.15366632	-0.15366632	-0.15366632	-0.15366632	-0.15366632	-0.15366632	-0.15366632	-0.15366632	-0.15366632	-0.15366632	-0.15366632	-0.15366632	-0.15366632	-0.15366632	-0.15366632	-0.15366632	-0.15366632	-0.15366632	-0.15366632	-0.15366632	-0.15366632	-0.15366632	-0.15366632	-0.15366632	-0.15366632	-0.15366632	-0.15366632	-0.15366632	-0.15366632
¸ßË¹°×ÔëÉù´¦Àí (475).mp3	0.018973961	0.018973961	0.018973961	0.018973961	0.018973961	0.018973961	0.018973961	0.018973961	0.018973961	0.018973961	0.018973961	0.018973961	0.018973961	0.018973961	0.018973961	0.018973961	0.018973961	0.018973961	0.018973961	0.018973961	0.018973961	0.018973961	0.018973961	0.018973961	0.018973961	0.018973961	0.018973961	0.018973961	0.018973961	0.018973961	0.018973961	0.018973961	0.018973961	0.018973961	0.018973961	0.018973961	0.018973961	0.018973961	0.018973961	0.018973961	0.018973961	0.018973961	0.018973961	0.018973961	0.018973961	0.018973961	0.018973961	0.018973961	0.018973961
¸ßË¹°×ÔëÉù´¦Àí (476).mp3	-0.26756483	-0.26756483	-0.26756483	-0.26756483	-0.26756483	-0.26756483	-0.26756483	-0.26756483	-0.26756483	-0.26756483	-0.26756483	-0.26756483	-0.26756483	-0.26756483	-0.26756483	-0.26756483	-0.26756483	-0.26756483	-0.26756483	-0.26756483	-0.26756483	-0.26756483	-0.26756483	-0.26756483	-0.26756483	-0.26756483	-0.26756483	-0.26756483	-0.26756483	-0.26756483	-0.26756483	-0.26756483	-0.26756483	-0.26756483	-0.26756483	-0.26756483	-0.26756483	-0.26756483	-0.26756483	-0.26756483	-0.26756483	-0.26756483	-0.26756483	-0.26756483	-0.26756483	-0.26756483	-0.26756483	-0.26756483	-0.26756483
¸ßË¹°×ÔëÉù´¦Àí (477).mp3	-0.27788794	-0.27788794	-0.27788794	-0.27788794	-0.27788794	-0.27788794	-0.27788794	-0.27788794	-0.27788794	-0.27788794	-0.27788794	-0.27788794	-0.27788794	-0.27788794	-0.27788794	-0.27788794	-0.27788794	-0.27788794	-0.27788794	-0.27788794	-0.27788794	-0.27788794	-0.27788794	-0.27788794	-0.27788794	-0.27788794	-0.27788794	-0.27788794	-0.27788794	-0.27788794	-0.27788794	-0.27788794	-0.27788794	-0.27788794	-0.27788794	-0.27788794	-0.27788794	-0.27788794	-0.27788794	-0.27788794	-0.27788794	-0.27788794	-0.27788794	-0.27788794	-0.27788794	-0.27788794	-0.27788794	-0.27788794	-0.27788794
¸ßË¹°×ÔëÉù´¦Àí (478).mp3	-0.104554996	-0.104554996	-0.104554996	-0.104554996	-0.104554996	-0.104554996	-0.104554996	-0.104554996	-0.104554996	-0.104554996	-0.104554996	-0.104554996	-0.104554996	-0.104554996	-0.104554996	-0.104554996	-0.104554996	-0.104554996	-0.104554996	-0.104554996	-0.104554996	-0.104554996	-0.104554996	-0.104554996	-0.104554996	-0.104554996	-0.104554996	-0.104554996	-0.104554996	-0.104554996	-0.104554996	-0.104554996	-0.104554996	-0.104554996	-0.104554996	-0.104554996	-0.104554996	-0.104554996	-0.104554996	-0.104554996	-0.104554996	-0.104554996	-0.104554996	-0.104554996	-0.104554996	-0.104554996	-0.104554996	-0.104554996	-0.104554996
¸ßË¹°×ÔëÉù´¦Àí (479).mp3	-0.14300384	-0.14300384	-0.14300384	-0.14300384	-0.14300384	-0.14300384	-0.14300384	-0.14300384	-0.14300384	-0.14300384	-0.14300384	-0.14300384	-0.14300384	-0.14300384	-0.14300384	-0.14300384	-0.14300384	-0.14300384	-0.14300384	-0.14300384	-0.14300384	-0.14300384	-0.14300384	-0.14300384	-0.14300384	-0.14300384	-0.14300384	-0.14300384	-0.14300384	-0.14300384	-0.14300384	-0.14300384	-0.14300384	-0.14300384	-0.14300384	-0.14300384	-0.14300384	-0.14300384	-0.14300384	-0.14300384	-0.14300384	-0.14300384	-0.14300384	-0.14300384	-0.14300384	-0.14300384	-0.14300384	-0.14300384	-0.14300384
¸ßË¹°×ÔëÉù´¦Àí (480).mp3	-0.28084266	-0.28084266	-0.28084266	-0.28084266	-0.28084266	-0.28084266	-0.28084266	-0.28084266	-0.28084266	-0.28084266	-0.28084266	-0.28084266	-0.28084266	-0.28084266	-0.28084266	-0.28084266	-0.28084266	-0.28084266	-0.28084266	-0.28084266	-0.28084266	-0.28084266	-0.28084266	-0.28084266	-0.28084266	-0.28084266	-0.28084266	-0.28084266	-0.28084266	-0.28084266	-0.28084266	-0.28084266	-0.28084266	-0.28084266	-0.28084266	-0.28084266	-0.28084266	-0.28084266	-0.28084266	-0.28084266	-0.28084266	-0.28084266	-0.28084266	-0.28084266	-0.28084266	-0.28084266	-0.28084266	-0.28084266	-0.28084266
¸ßË¹°×ÔëÉù´¦Àí (481).mp3	-0.21429294	-0.21429294	-0.21429294	-0.21429294	-0.21429294	-0.21429294	-0.21429294	-0.21429294	-0.21429294	-0.21429294	-0.21429294	-0.21429294	-0.21429294	-0.21429294	-0.21429294	-0.21429294	-0.21429294	-0.21429294	-0.21429294	-0.21429294	-0.21429294	-0.21429294	-0.21429294	-0.21429294	-0.21429294	-0.21429294	-0.21429294	-0.21429294	-0.21429294	-0.21429294	-0.21429294	-0.21429294	-0.21429294	-0.21429294	-0.21429294	-0.21429294	-0.21429294	-0.21429294	-0.21429294	-0.21429294	-0.21429294	-0.21429294	-0.21429294	-0.21429294	-0.21429294	-0.21429294	-0.21429294	-0.21429294	-0.21429294
¸ßË¹°×ÔëÉù´¦Àí (482).mp3	-0.26685095	-0.26685095	-0.26685095	-0.26685095	-0.26685095	-0.26685095	-0.26685095	-0.26685095	-0.26685095	-0.26685095	-0.26685095	-0.26685095	-0.26685095	-0.26685095	-0.26685095	-0.26685095	-0.26685095	-0.26685095	-0.26685095	-0.26685095	-0.26685095	-0.26685095	-0.26685095	-0.26685095	-0.26685095	-0.26685095	-0.26685095	-0.26685095	-0.26685095	-0.26685095	-0.26685095	-0.26685095	-0.26685095	-0.26685095	-0.26685095	-0.26685095	-0.26685095	-0.26685095	-0.26685095	-0.26685095	-0.26685095	-0.26685095	-0.26685095	-0.26685095	-0.26685095	-0.26685095	-0.26685095	-0.26685095	-0.26685095
¸ßË¹°×ÔëÉù´¦Àí (483).mp3	-0.10080459	-0.10080459	-0.10080459	-0.10080459	-0.10080459	-0.10080459	-0.10080459	-0.10080459	-0.10080459	-0.10080459	-0.10080459	-0.10080459	-0.10080459	-0.10080459	-0.10080459	-0.10080459	-0.10080459	-0.10080459	-0.10080459	-0.10080459	-0.10080459	-0.10080459	-0.10080459	-0.10080459	-0.10080459	-0.10080459	-0.10080459	-0.10080459	-0.10080459	-0.10080459	-0.10080459	-0.10080459	-0.10080459	-0.10080459	-0.10080459	-0.10080459	-0.10080459	-0.10080459	-0.10080459	-0.10080459	-0.10080459	-0.10080459	-0.10080459	-0.10080459	-0.10080459	-0.10080459	-0.10080459	-0.10080459	-0.10080459
¸ßË¹°×ÔëÉù´¦Àí (484).mp3	0.0850057	0.0850057	0.0850057	0.0850057	0.0850057	0.0850057	0.0850057	0.0850057	0.0850057	0.0850057	0.0850057	0.0850057	0.0850057	0.0850057	0.0850057	0.0850057	0.0850057	0.0850057	0.0850057	0.0850057	0.0850057	0.0850057	0.0850057	0.0850057	0.0850057	0.0850057	0.0850057	0.0850057	0.0850057	0.0850057	0.0850057	0.0850057	0.0850057	0.0850057	0.0850057	0.0850057	0.0850057	0.0850057	0.0850057	0.0850057	0.0850057	0.0850057	0.0850057	0.0850057	0.0850057	0.0850057	0.0850057	0.0850057	0.0850057
¸ßË¹°×ÔëÉù´¦Àí (485).mp3	-0.047933474	-0.047933474	-0.047933474	-0.047933474	-0.047933474	-0.047933474	-0.047933474	-0.047933474	-0.047933474	-0.047933474	-0.047933474	-0.047933474	-0.047933474	-0.047933474	-0.047933474	-0.047933474	-0.047933474	-0.047933474	-0.047933474	-0.047933474	-0.047933474	-0.047933474	-0.047933474	-0.047933474	-0.047933474	-0.047933474	-0.047933474	-0.047933474	-0.047933474	-0.047933474	-0.047933474	-0.047933474	-0.047933474	-0.047933474	-0.047933474	-0.047933474	-0.047933474	-0.047933474	-0.047933474	-0.047933474	-0.047933474	-0.047933474	-0.047933474	-0.047933474	-0.047933474	-0.047933474	-0.047933474	-0.047933474	-0.047933474
¸ßË¹°×ÔëÉù´¦Àí (486).mp3	-0.03003268	-0.03003268	-0.03003268	-0.03003268	-0.03003268	-0.03003268	-0.03003268	-0.03003268	-0.03003268	-0.03003268	-0.03003268	-0.03003268	-0.03003268	-0.03003268	-0.03003268	-0.03003268	-0.03003268	-0.03003268	-0.03003268	-0.03003268	-0.03003268	-0.03003268	-0.03003268	-0.03003268	-0.03003268	-0.03003268	-0.03003268	-0.03003268	-0.03003268	-0.03003268	-0.03003268	-0.03003268	-0.03003268	-0.03003268	-0.03003268	-0.03003268	-0.03003268	-0.03003268	-0.03003268	-0.03003268	-0.03003268	-0.03003268	-0.03003268	-0.03003268	-0.03003268	-0.03003268	-0.03003268	-0.03003268	-0.03003268
¸ßË¹°×ÔëÉù´¦Àí (487).mp3	-0.17901066	-0.17901066	-0.17901066	-0.17901066	-0.17901066	-0.17901066	-0.17901066	-0.17901066	-0.17901066	-0.17901066	-0.17901066	-0.17901066	-0.17901066	-0.17901066	-0.17901066	-0.17901066	-0.17901066	-0.17901066	-0.17901066	-0.17901066	-0.17901066	-0.17901066	-0.17901066	-0.17901066	-0.17901066	-0.17901066	-0.17901066	-0.17901066	-0.17901066	-0.17901066	-0.17901066	-0.17901066	-0.17901066	-0.17901066	-0.17901066	-0.17901066	-0.17901066	-0.17901066	-0.17901066	-0.17901066	-0.17901066	-0.17901066	-0.17901066	-0.17901066	-0.17901066	-0.17901066	-0.17901066	-0.17901066	-0.17901066
¸ßË¹°×ÔëÉù´¦Àí (488).mp3	0.01118651	0.01118651	0.01118651	0.01118651	0.01118651	0.01118651	0.01118651	0.01118651	0.01118651	0.01118651	0.01118651	0.01118651	0.01118651	0.01118651	0.01118651	0.01118651	0.01118651	0.01118651	0.01118651	0.01118651	0.01118651	0.01118651	0.01118651	0.01118651	0.01118651	0.01118651	0.01118651	0.01118651	0.01118651	0.01118651	0.01118651	0.01118651	0.01118651	0.01118651	0.01118651	0.01118651	0.01118651	0.01118651	0.01118651	0.01118651	0.01118651	0.01118651	0.01118651	0.01118651	0.01118651	0.01118651	0.01118651	0.01118651	0.01118651
¸ßË¹°×ÔëÉù´¦Àí (489).mp3	-0.09652494	-0.09652494	-0.09652494	-0.09652494	-0.09652494	-0.09652494	-0.09652494	-0.09652494	-0.09652494	-0.09652494	-0.09652494	-0.09652494	-0.09652494	-0.09652494	-0.09652494	-0.09652494	-0.09652494	-0.09652494	-0.09652494	-0.09652494	-0.09652494	-0.09652494	-0.09652494	-0.09652494	-0.09652494	-0.09652494	-0.09652494	-0.09652494	-0.09652494	-0.09652494	-0.09652494	-0.09652494	-0.09652494	-0.09652494	-0.09652494	-0.09652494	-0.09652494	-0.09652494	-0.09652494	-0.09652494	-0.09652494	-0.09652494	-0.09652494	-0.09652494	-0.09652494	-0.09652494	-0.09652494	-0.09652494	-0.09652494
¸ßË¹°×ÔëÉù´¦Àí (490).mp3	-0.27643389	-0.27643389	-0.27643389	-0.27643389	-0.27643389	-0.27643389	-0.27643389	-0.27643389	-0.27643389	-0.27643389	-0.27643389	-0.27643389	-0.27643389	-0.27643389	-0.27643389	-0.27643389	-0.27643389	-0.27643389	-0.27643389	-0.27643389	-0.27643389	-0.27643389	-0.27643389	-0.27643389	-0.27643389	-0.27643389	-0.27643389	-0.27643389	-0.27643389	-0.27643389	-0.27643389	-0.27643389	-0.27643389	-0.27643389	-0.27643389	-0.27643389	-0.27643389	-0.27643389	-0.27643389	-0.27643389	-0.27643389	-0.27643389	-0.27643389	-0.27643389	-0.27643389	-0.27643389	-0.27643389	-0.27643389	-0.27643389
¸ßË¹°×ÔëÉù´¦Àí (491).mp3	-0.01689066	-0.01689066	-0.01689066	-0.01689066	-0.01689066	-0.01689066	-0.01689066	-0.01689066	-0.01689066	-0.01689066	-0.01689066	-0.01689066	-0.01689066	-0.01689066	-0.01689066	-0.01689066	-0.01689066	-0.01689066	-0.01689066	-0.01689066	-0.01689066	-0.01689066	-0.01689066	-0.01689066	-0.01689066	-0.01689066	-0.01689066	-0.01689066	-0.01689066	-0.01689066	-0.01689066	-0.01689066	-0.01689066	-0.01689066	-0.01689066	-0.01689066	-0.01689066	-0.01689066	-0.01689066	-0.01689066	-0.01689066	-0.01689066	-0.01689066	-0.01689066	-0.01689066	-0.01689066	-0.01689066	-0.01689066	-0.01689066
¸ßË¹°×ÔëÉù´¦Àí (492).mp3	-0.19975384	-0.19975384	-0.19975384	-0.19975384	-0.19975384	-0.19975384	-0.19975384	-0.19975384	-0.19975384	-0.19975384	-0.19975384	-0.19975384	-0.19975384	-0.19975384	-0.19975384	-0.19975384	-0.19975384	-0.19975384	-0.19975384	-0.19975384	-0.19975384	-0.19975384	-0.19975384	-0.19975384	-0.19975384	-0.19975384	-0.19975384	-0.19975384	-0.19975384	-0.19975384	-0.19975384	-0.19975384	-0.19975384	-0.19975384	-0.19975384	-0.19975384	-0.19975384	-0.19975384	-0.19975384	-0.19975384	-0.19975384	-0.19975384	-0.19975384	-0.19975384	-0.19975384	-0.19975384	-0.19975384	-0.19975384	-0.19975384
¸ßË¹°×ÔëÉù´¦Àí (493).mp3	-0.17029707	-0.17029707	-0.17029707	-0.17029707	-0.17029707	-0.17029707	-0.17029707	-0.17029707	-0.17029707	-0.17029707	-0.17029707	-0.17029707	-0.17029707	-0.17029707	-0.17029707	-0.17029707	-0.17029707	-0.17029707	-0.17029707	-0.17029707	-0.17029707	-0.17029707	-0.17029707	-0.17029707	-0.17029707	-0.17029707	-0.17029707	-0.17029707	-0.17029707	-0.17029707	-0.17029707	-0.17029707	-0.17029707	-0.17029707	-0.17029707	-0.17029707	-0.17029707	-0.17029707	-0.17029707	-0.17029707	-0.17029707	-0.17029707	-0.17029707	-0.17029707	-0.17029707	-0.17029707	-0.17029707	-0.17029707	-0.17029707
¸ßË¹°×ÔëÉù´¦Àí (494).mp3	-0.2826891	-0.2826891	-0.2826891	-0.2826891	-0.2826891	-0.2826891	-0.2826891	-0.2826891	-0.2826891	-0.2826891	-0.2826891	-0.2826891	-0.2826891	-0.2826891	-0.2826891	-0.2826891	-0.2826891	-0.2826891	-0.2826891	-0.2826891	-0.2826891	-0.2826891	-0.2826891	-0.2826891	-0.2826891	-0.2826891	-0.2826891	-0.2826891	-0.2826891	-0.2826891	-0.2826891	-0.2826891	-0.2826891	-0.2826891	-0.2826891	-0.2826891	-0.2826891	-0.2826891	-0.2826891	-0.2826891	-0.2826891	-0.2826891	-0.2826891	-0.2826891	-0.2826891	-0.2826891	-0.2826891	-0.2826891	-0.2826891
¸ßË¹°×ÔëÉù´¦Àí (495).mp3	-0.044446588	-0.044446588	-0.044446588	-0.044446588	-0.044446588	-0.044446588	-0.044446588	-0.044446588	-0.044446588	-0.044446588	-0.044446588	-0.044446588	-0.044446588	-0.044446588	-0.044446588	-0.044446588	-0.044446588	-0.044446588	-0.044446588	-0.044446588	-0.044446588	-0.044446588	-0.044446588	-0.044446588	-0.044446588	-0.044446588	-0.044446588	-0.044446588	-0.044446588	-0.044446588	-0.044446588	-0.044446588	-0.044446588	-0.044446588	-0.044446588	-0.044446588	-0.044446588	-0.044446588	-0.044446588	-0.044446588	-0.044446588	-0.044446588	-0.044446588	-0.044446588	-0.044446588	-0.044446588	-0.044446588	-0.044446588	-0.044446588
¸ßË¹°×ÔëÉù´¦Àí (496).mp3	0.035986565	0.035986565	0.035986565	0.035986565	0.035986565	0.035986565	0.035986565	0.035986565	0.035986565	0.035986565	0.035986565	0.035986565	0.035986565	0.035986565	0.035986565	0.035986565	0.035986565	0.035986565	0.035986565	0.035986565	0.035986565	0.035986565	0.035986565	0.035986565	0.035986565	0.035986565	0.035986565	0.035986565	0.035986565	0.035986565	0.035986565	0.035986565	0.035986565	0.035986565	0.035986565	0.035986565	0.035986565	0.035986565	0.035986565	0.035986565	0.035986565	0.035986565	0.035986565	0.035986565	0.035986565	0.035986565	0.035986565	0.035986565	0.035986565
¸ßË¹°×ÔëÉù´¦Àí (497).mp3	-0.28999597	-0.28999597	-0.28999597	-0.28999597	-0.28999597	-0.28999597	-0.28999597	-0.28999597	-0.28999597	-0.28999597	-0.28999597	-0.28999597	-0.28999597	-0.28999597	-0.28999597	-0.28999597	-0.28999597	-0.28999597	-0.28999597	-0.28999597	-0.28999597	-0.28999597	-0.28999597	-0.28999597	-0.28999597	-0.28999597	-0.28999597	-0.28999597	-0.28999597	-0.28999597	-0.28999597	-0.28999597	-0.28999597	-0.28999597	-0.28999597	-0.28999597	-0.28999597	-0.28999597	-0.28999597	-0.28999597	-0.28999597	-0.28999597	-0.28999597	-0.28999597	-0.28999597	-0.28999597	-0.28999597	-0.28999597	-0.28999597
¸ßË¹°×ÔëÉù´¦Àí (498).mp3	-0.42969394	-0.42969394	-0.42969394	-0.42969394	-0.42969394	-0.42969394	-0.42969394	-0.42969394	-0.42969394	-0.42969394	-0.42969394	-0.42969394	-0.42969394	-0.42969394	-0.42969394	-0.42969394	-0.42969394	-0.42969394	-0.42969394	-0.42969394	-0.42969394	-0.42969394	-0.42969394	-0.42969394	-0.42969394	-0.42969394	-0.42969394	-0.42969394	-0.42969394	-0.42969394	-0.42969394	-0.42969394	-0.42969394	-0.42969394	-0.42969394	-0.42969394	-0.42969394	-0.42969394	-0.42969394	-0.42969394	-0.42969394	-0.42969394	-0.42969394	-0.42969394	-0.42969394	-0.42969394	-0.42969394	-0.42969394	-0.42969394
¸ßË¹°×ÔëÉù´¦Àí (499).mp3	-0.26879025	-0.26879025	-0.26879025	-0.26879025	-0.26879025	-0.26879025	-0.26879025	-0.26879025	-0.26879025	-0.26879025	-0.26879025	-0.26879025	-0.26879025	-0.26879025	-0.26879025	-0.26879025	-0.26879025	-0.26879025	-0.26879025	-0.26879025	-0.26879025	-0.26879025	-0.26879025	-0.26879025	-0.26879025	-0.26879025	-0.26879025	-0.26879025	-0.26879025	-0.26879025	-0.26879025	-0.26879025	-0.26879025	-0.26879025	-0.26879025	-0.26879025	-0.26879025	-0.26879025	-0.26879025	-0.26879025	-0.26879025	-0.26879025	-0.26879025	-0.26879025	-0.26879025	-0.26879025	-0.26879025	-0.26879025	-0.26879025
¸ßË¹°×ÔëÉù´¦Àí (500).mp3	-0.25838143	-0.25838143	-0.25838143	-0.25838143	-0.25838143	-0.25838143	-0.25838143	-0.25838143	-0.25838143	-0.25838143	-0.25838143	-0.25838143	-0.25838143	-0.25838143	-0.25838143	-0.25838143	-0.25838143	-0.25838143	-0.25838143	-0.25838143	-0.25838143	-0.25838143	-0.25838143	-0.25838143	-0.25838143	-0.25838143	-0.25838143	-0.25838143	-0.25838143	-0.25838143	-0.25838143	-0.25838143	-0.25838143	-0.25838143	-0.25838143	-0.25838143	-0.25838143	-0.25838143	-0.25838143	-0.25838143	-0.25838143	-0.25838143	-0.25838143	-0.25838143	-0.25838143	-0.25838143	-0.25838143	-0.25838143	-0.25838143
¸ßË¹°×ÔëÉù´¦Àí (501).mp3	-0.19715285	-0.19715285	-0.19715285	-0.19715285	-0.19715285	-0.19715285	-0.19715285	-0.19715285	-0.19715285	-0.19715285	-0.19715285	-0.19715285	-0.19715285	-0.19715285	-0.19715285	-0.19715285	-0.19715285	-0.19715285	-0.19715285	-0.19715285	-0.19715285	-0.19715285	-0.19715285	-0.19715285	-0.19715285	-0.19715285	-0.19715285	-0.19715285	-0.19715285	-0.19715285	-0.19715285	-0.19715285	-0.19715285	-0.19715285	-0.19715285	-0.19715285	-0.19715285	-0.19715285	-0.19715285	-0.19715285	-0.19715285	-0.19715285	-0.19715285	-0.19715285	-0.19715285	-0.19715285	-0.19715285	-0.19715285	-0.19715285
¸ßË¹°×ÔëÉù´¦Àí (502).mp3	-0.12658195	-0.12658195	-0.12658195	-0.12658195	-0.12658195	-0.12658195	-0.12658195	-0.12658195	-0.12658195	-0.12658195	-0.12658195	-0.12658195	-0.12658195	-0.12658195	-0.12658195	-0.12658195	-0.12658195	-0.12658195	-0.12658195	-0.12658195	-0.12658195	-0.12658195	-0.12658195	-0.12658195	-0.12658195	-0.12658195	-0.12658195	-0.12658195	-0.12658195	-0.12658195	-0.12658195	-0.12658195	-0.12658195	-0.12658195	-0.12658195	-0.12658195	-0.12658195	-0.12658195	-0.12658195	-0.12658195	-0.12658195	-0.12658195	-0.12658195	-0.12658195	-0.12658195	-0.12658195	-0.12658195	-0.12658195	-0.12658195
¸ßË¹°×ÔëÉù´¦Àí (503).mp3	-0.18883349	-0.18883349	-0.18883349	-0.18883349	-0.18883349	-0.18883349	-0.18883349	-0.18883349	-0.18883349	-0.18883349	-0.18883349	-0.18883349	-0.18883349	-0.18883349	-0.18883349	-0.18883349	-0.18883349	-0.18883349	-0.18883349	-0.18883349	-0.18883349	-0.18883349	-0.18883349	-0.18883349	-0.18883349	-0.18883349	-0.18883349	-0.18883349	-0.18883349	-0.18883349	-0.18883349	-0.18883349	-0.18883349	-0.18883349	-0.18883349	-0.18883349	-0.18883349	-0.18883349	-0.18883349	-0.18883349	-0.18883349	-0.18883349	-0.18883349	-0.18883349	-0.18883349	-0.18883349	-0.18883349	-0.18883349	-0.18883349
¸ßË¹°×ÔëÉù´¦Àí (504).mp3	-0.18675058	-0.18675058	-0.18675058	-0.18675058	-0.18675058	-0.18675058	-0.18675058	-0.18675058	-0.18675058	-0.18675058	-0.18675058	-0.18675058	-0.18675058	-0.18675058	-0.18675058	-0.18675058	-0.18675058	-0.18675058	-0.18675058	-0.18675058	-0.18675058	-0.18675058	-0.18675058	-0.18675058	-0.18675058	-0.18675058	-0.18675058	-0.18675058	-0.18675058	-0.18675058	-0.18675058	-0.18675058	-0.18675058	-0.18675058	-0.18675058	-0.18675058	-0.18675058	-0.18675058	-0.18675058	-0.18675058	-0.18675058	-0.18675058	-0.18675058	-0.18675058	-0.18675058	-0.18675058	-0.18675058	-0.18675058	-0.18675058
¸ßË¹°×ÔëÉù´¦Àí (505).mp3	0.002672151	0.002672151	0.002672151	0.002672151	0.002672151	0.002672151	0.002672151	0.002672151	0.002672151	0.002672151	0.002672151	0.002672151	0.002672151	0.002672151	0.002672151	0.002672151	0.002672151	0.002672151	0.002672151	0.002672151	0.002672151	0.002672151	0.002672151	0.002672151	0.002672151	0.002672151	0.002672151	0.002672151	0.002672151	0.002672151	0.002672151	0.002672151	0.002672151	0.002672151	0.002672151	0.002672151	0.002672151	0.002672151	0.002672151	0.002672151	0.002672151	0.002672151	0.002672151	0.002672151	0.002672151	0.002672151	0.002672151	0.002672151	0.002672151
¸ßË¹°×ÔëÉù´¦Àí (506).mp3	0.031036302	0.031036302	0.031036302	0.031036302	0.031036302	0.031036302	0.031036302	0.031036302	0.031036302	0.031036302	0.031036302	0.031036302	0.031036302	0.031036302	0.031036302	0.031036302	0.031036302	0.031036302	0.031036302	0.031036302	0.031036302	0.031036302	0.031036302	0.031036302	0.031036302	0.031036302	0.031036302	0.031036302	0.031036302	0.031036302	0.031036302	0.031036302	0.031036302	0.031036302	0.031036302	0.031036302	0.031036302	0.031036302	0.031036302	0.031036302	0.031036302	0.031036302	0.031036302	0.031036302	0.031036302	0.031036302	0.031036302	0.031036302	0.031036302
¸ßË¹°×ÔëÉù´¦Àí (507).mp3	-0.16595165	-0.16595165	-0.16595165	-0.16595165	-0.16595165	-0.16595165	-0.16595165	-0.16595165	-0.16595165	-0.16595165	-0.16595165	-0.16595165	-0.16595165	-0.16595165	-0.16595165	-0.16595165	-0.16595165	-0.16595165	-0.16595165	-0.16595165	-0.16595165	-0.16595165	-0.16595165	-0.16595165	-0.16595165	-0.16595165	-0.16595165	-0.16595165	-0.16595165	-0.16595165	-0.16595165	-0.16595165	-0.16595165	-0.16595165	-0.16595165	-0.16595165	-0.16595165	-0.16595165	-0.16595165	-0.16595165	-0.16595165	-0.16595165	-0.16595165	-0.16595165	-0.16595165	-0.16595165	-0.16595165	-0.16595165	-0.16595165
¸ßË¹°×ÔëÉù´¦Àí (508).mp3	-0.12003887	-0.12003887	-0.12003887	-0.12003887	-0.12003887	-0.12003887	-0.12003887	-0.12003887	-0.12003887	-0.12003887	-0.12003887	-0.12003887	-0.12003887	-0.12003887	-0.12003887	-0.12003887	-0.12003887	-0.12003887	-0.12003887	-0.12003887	-0.12003887	-0.12003887	-0.12003887	-0.12003887	-0.12003887	-0.12003887	-0.12003887	-0.12003887	-0.12003887	-0.12003887	-0.12003887	-0.12003887	-0.12003887	-0.12003887	-0.12003887	-0.12003887	-0.12003887	-0.12003887	-0.12003887	-0.12003887	-0.12003887	-0.12003887	-0.12003887	-0.12003887	-0.12003887	-0.12003887	-0.12003887	-0.12003887	-0.12003887
¸ßË¹°×ÔëÉù´¦Àí (509).mp3	-0.19710974	-0.19710974	-0.19710974	-0.19710974	-0.19710974	-0.19710974	-0.19710974	-0.19710974	-0.19710974	-0.19710974	-0.19710974	-0.19710974	-0.19710974	-0.19710974	-0.19710974	-0.19710974	-0.19710974	-0.19710974	-0.19710974	-0.19710974	-0.19710974	-0.19710974	-0.19710974	-0.19710974	-0.19710974	-0.19710974	-0.19710974	-0.19710974	-0.19710974	-0.19710974	-0.19710974	-0.19710974	-0.19710974	-0.19710974	-0.19710974	-0.19710974	-0.19710974	-0.19710974	-0.19710974	-0.19710974	-0.19710974	-0.19710974	-0.19710974	-0.19710974	-0.19710974	-0.19710974	-0.19710974	-0.19710974	-0.19710974
¸ßË¹°×ÔëÉù´¦Àí (510).mp3	-0.2935664	-0.2935664	-0.2935664	-0.2935664	-0.2935664	-0.2935664	-0.2935664	-0.2935664	-0.2935664	-0.2935664	-0.2935664	-0.2935664	-0.2935664	-0.2935664	-0.2935664	-0.2935664	-0.2935664	-0.2935664	-0.2935664	-0.2935664	-0.2935664	-0.2935664	-0.2935664	-0.2935664	-0.2935664	-0.2935664	-0.2935664	-0.2935664	-0.2935664	-0.2935664	-0.2935664	-0.2935664	-0.2935664	-0.2935664	-0.2935664	-0.2935664	-0.2935664	-0.2935664	-0.2935664	-0.2935664	-0.2935664	-0.2935664	-0.2935664	-0.2935664	-0.2935664	-0.2935664	-0.2935664	-0.2935664	-0.2935664
¸ßË¹°×ÔëÉù´¦Àí (511).mp3	-0.08303065	-0.08303065	-0.08303065	-0.08303065	-0.08303065	-0.08303065	-0.08303065	-0.08303065	-0.08303065	-0.08303065	-0.08303065	-0.08303065	-0.08303065	-0.08303065	-0.08303065	-0.08303065	-0.08303065	-0.08303065	-0.08303065	-0.08303065	-0.08303065	-0.08303065	-0.08303065	-0.08303065	-0.08303065	-0.08303065	-0.08303065	-0.08303065	-0.08303065	-0.08303065	-0.08303065	-0.08303065	-0.08303065	-0.08303065	-0.08303065	-0.08303065	-0.08303065	-0.08303065	-0.08303065	-0.08303065	-0.08303065	-0.08303065	-0.08303065	-0.08303065	-0.08303065	-0.08303065	-0.08303065	-0.08303065	-0.08303065
¸ßË¹°×ÔëÉù´¦Àí (512).mp3	-0.21684462	-0.21684462	-0.21684462	-0.21684462	-0.21684462	-0.21684462	-0.21684462	-0.21684462	-0.21684462	-0.21684462	-0.21684462	-0.21684462	-0.21684462	-0.21684462	-0.21684462	-0.21684462	-0.21684462	-0.21684462	-0.21684462	-0.21684462	-0.21684462	-0.21684462	-0.21684462	-0.21684462	-0.21684462	-0.21684462	-0.21684462	-0.21684462	-0.21684462	-0.21684462	-0.21684462	-0.21684462	-0.21684462	-0.21684462	-0.21684462	-0.21684462	-0.21684462	-0.21684462	-0.21684462	-0.21684462	-0.21684462	-0.21684462	-0.21684462	-0.21684462	-0.21684462	-0.21684462	-0.21684462	-0.21684462	-0.21684462
¸ßË¹°×ÔëÉù´¦Àí (513).mp3	-0.34271365	-0.34271365	-0.34271365	-0.34271365	-0.34271365	-0.34271365	-0.34271365	-0.34271365	-0.34271365	-0.34271365	-0.34271365	-0.34271365	-0.34271365	-0.34271365	-0.34271365	-0.34271365	-0.34271365	-0.34271365	-0.34271365	-0.34271365	-0.34271365	-0.34271365	-0.34271365	-0.34271365	-0.34271365	-0.34271365	-0.34271365	-0.34271365	-0.34271365	-0.34271365	-0.34271365	-0.34271365	-0.34271365	-0.34271365	-0.34271365	-0.34271365	-0.34271365	-0.34271365	-0.34271365	-0.34271365	-0.34271365	-0.34271365	-0.34271365	-0.34271365	-0.34271365	-0.34271365	-0.34271365	-0.34271365	-0.34271365
¸ßË¹°×ÔëÉù´¦Àí (514).mp3	-0.33384234	-0.33384234	-0.33384234	-0.33384234	-0.33384234	-0.33384234	-0.33384234	-0.33384234	-0.33384234	-0.33384234	-0.33384234	-0.33384234	-0.33384234	-0.33384234	-0.33384234	-0.33384234	-0.33384234	-0.33384234	-0.33384234	-0.33384234	-0.33384234	-0.33384234	-0.33384234	-0.33384234	-0.33384234	-0.33384234	-0.33384234	-0.33384234	-0.33384234	-0.33384234	-0.33384234	-0.33384234	-0.33384234	-0.33384234	-0.33384234	-0.33384234	-0.33384234	-0.33384234	-0.33384234	-0.33384234	-0.33384234	-0.33384234	-0.33384234	-0.33384234	-0.33384234	-0.33384234	-0.33384234	-0.33384234	-0.33384234
¸ßË¹°×ÔëÉù´¦Àí (515).mp3	-0.5046904	-0.5046904	-0.5046904	-0.5046904	-0.5046904	-0.5046904	-0.5046904	-0.5046904	-0.5046904	-0.5046904	-0.5046904	-0.5046904	-0.5046904	-0.5046904	-0.5046904	-0.5046904	-0.5046904	-0.5046904	-0.5046904	-0.5046904	-0.5046904	-0.5046904	-0.5046904	-0.5046904	-0.5046904	-0.5046904	-0.5046904	-0.5046904	-0.5046904	-0.5046904	-0.5046904	-0.5046904	-0.5046904	-0.5046904	-0.5046904	-0.5046904	-0.5046904	-0.5046904	-0.5046904	-0.5046904	-0.5046904	-0.5046904	-0.5046904	-0.5046904	-0.5046904	-0.5046904	-0.5046904	-0.5046904	-0.5046904
¸ßË¹°×ÔëÉù´¦Àí (516).mp3	-0.29630184	-0.29630184	-0.29630184	-0.29630184	-0.29630184	-0.29630184	-0.29630184	-0.29630184	-0.29630184	-0.29630184	-0.29630184	-0.29630184	-0.29630184	-0.29630184	-0.29630184	-0.29630184	-0.29630184	-0.29630184	-0.29630184	-0.29630184	-0.29630184	-0.29630184	-0.29630184	-0.29630184	-0.29630184	-0.29630184	-0.29630184	-0.29630184	-0.29630184	-0.29630184	-0.29630184	-0.29630184	-0.29630184	-0.29630184	-0.29630184	-0.29630184	-0.29630184	-0.29630184	-0.29630184	-0.29630184	-0.29630184	-0.29630184	-0.29630184	-0.29630184	-0.29630184	-0.29630184	-0.29630184	-0.29630184	-0.29630184
¸ßË¹°×ÔëÉù´¦Àí (517).mp3	-0.20443746	-0.20443746	-0.20443746	-0.20443746	-0.20443746	-0.20443746	-0.20443746	-0.20443746	-0.20443746	-0.20443746	-0.20443746	-0.20443746	-0.20443746	-0.20443746	-0.20443746	-0.20443746	-0.20443746	-0.20443746	-0.20443746	-0.20443746	-0.20443746	-0.20443746	-0.20443746	-0.20443746	-0.20443746	-0.20443746	-0.20443746	-0.20443746	-0.20443746	-0.20443746	-0.20443746	-0.20443746	-0.20443746	-0.20443746	-0.20443746	-0.20443746	-0.20443746	-0.20443746	-0.20443746	-0.20443746	-0.20443746	-0.20443746	-0.20443746	-0.20443746	-0.20443746	-0.20443746	-0.20443746	-0.20443746	-0.20443746
¸ßË¹°×ÔëÉù´¦Àí (518).mp3	-0.06685905	-0.06685905	-0.06685905	-0.06685905	-0.06685905	-0.06685905	-0.06685905	-0.06685905	-0.06685905	-0.06685905	-0.06685905	-0.06685905	-0.06685905	-0.06685905	-0.06685905	-0.06685905	-0.06685905	-0.06685905	-0.06685905	-0.06685905	-0.06685905	-0.06685905	-0.06685905	-0.06685905	-0.06685905	-0.06685905	-0.06685905	-0.06685905	-0.06685905	-0.06685905	-0.06685905	-0.06685905	-0.06685905	-0.06685905	-0.06685905	-0.06685905	-0.06685905	-0.06685905	-0.06685905	-0.06685905	-0.06685905	-0.06685905	-0.06685905	-0.06685905	-0.06685905	-0.06685905	-0.06685905	-0.06685905	-0.06685905
¸ßË¹°×ÔëÉù´¦Àí (519).mp3	-0.11536527	-0.11536527	-0.11536527	-0.11536527	-0.11536527	-0.11536527	-0.11536527	-0.11536527	-0.11536527	-0.11536527	-0.11536527	-0.11536527	-0.11536527	-0.11536527	-0.11536527	-0.11536527	-0.11536527	-0.11536527	-0.11536527	-0.11536527	-0.11536527	-0.11536527	-0.11536527	-0.11536527	-0.11536527	-0.11536527	-0.11536527	-0.11536527	-0.11536527	-0.11536527	-0.11536527	-0.11536527	-0.11536527	-0.11536527	-0.11536527	-0.11536527	-0.11536527	-0.11536527	-0.11536527	-0.11536527	-0.11536527	-0.11536527	-0.11536527	-0.11536527	-0.11536527	-0.11536527	-0.11536527	-0.11536527	-0.11536527
¸ßË¹°×ÔëÉù´¦Àí (520).mp3	-0.07167049	-0.07167049	-0.07167049	-0.07167049	-0.07167049	-0.07167049	-0.07167049	-0.07167049	-0.07167049	-0.07167049	-0.07167049	-0.07167049	-0.07167049	-0.07167049	-0.07167049	-0.07167049	-0.07167049	-0.07167049	-0.07167049	-0.07167049	-0.07167049	-0.07167049	-0.07167049	-0.07167049	-0.07167049	-0.07167049	-0.07167049	-0.07167049	-0.07167049	-0.07167049	-0.07167049	-0.07167049	-0.07167049	-0.07167049	-0.07167049	-0.07167049	-0.07167049	-0.07167049	-0.07167049	-0.07167049	-0.07167049	-0.07167049	-0.07167049	-0.07167049	-0.07167049	-0.07167049	-0.07167049	-0.07167049	-0.07167049
¸ßË¹°×ÔëÉù´¦Àí (521).mp3	0.045844123	0.045844123	0.045844123	0.045844123	0.045844123	0.045844123	0.045844123	0.045844123	0.045844123	0.045844123	0.045844123	0.045844123	0.045844123	0.045844123	0.045844123	0.045844123	0.045844123	0.045844123	0.045844123	0.045844123	0.045844123	0.045844123	0.045844123	0.045844123	0.045844123	0.045844123	0.045844123	0.045844123	0.045844123	0.045844123	0.045844123	0.045844123	0.045844123	0.045844123	0.045844123	0.045844123	0.045844123	0.045844123	0.045844123	0.045844123	0.045844123	0.045844123	0.045844123	0.045844123	0.045844123	0.045844123	0.045844123	0.045844123	0.045844123
¸ßË¹°×ÔëÉù´¦Àí (522).mp3	-0.1884091	-0.1884091	-0.1884091	-0.1884091	-0.1884091	-0.1884091	-0.1884091	-0.1884091	-0.1884091	-0.1884091	-0.1884091	-0.1884091	-0.1884091	-0.1884091	-0.1884091	-0.1884091	-0.1884091	-0.1884091	-0.1884091	-0.1884091	-0.1884091	-0.1884091	-0.1884091	-0.1884091	-0.1884091	-0.1884091	-0.1884091	-0.1884091	-0.1884091	-0.1884091	-0.1884091	-0.1884091	-0.1884091	-0.1884091	-0.1884091	-0.1884091	-0.1884091	-0.1884091	-0.1884091	-0.1884091	-0.1884091	-0.1884091	-0.1884091	-0.1884091	-0.1884091	-0.1884091	-0.1884091	-0.1884091	-0.1884091
¸ßË¹°×ÔëÉù´¦Àí (523).mp3	-0.06897628	-0.06897628	-0.06897628	-0.06897628	-0.06897628	-0.06897628	-0.06897628	-0.06897628	-0.06897628	-0.06897628	-0.06897628	-0.06897628	-0.06897628	-0.06897628	-0.06897628	-0.06897628	-0.06897628	-0.06897628	-0.06897628	-0.06897628	-0.06897628	-0.06897628	-0.06897628	-0.06897628	-0.06897628	-0.06897628	-0.06897628	-0.06897628	-0.06897628	-0.06897628	-0.06897628	-0.06897628	-0.06897628	-0.06897628	-0.06897628	-0.06897628	-0.06897628	-0.06897628	-0.06897628	-0.06897628	-0.06897628	-0.06897628	-0.06897628	-0.06897628	-0.06897628	-0.06897628	-0.06897628	-0.06897628	-0.06897628
¸ßË¹°×ÔëÉù´¦Àí (524).mp3	-0.10498427	-0.10498427	-0.10498427	-0.10498427	-0.10498427	-0.10498427	-0.10498427	-0.10498427	-0.10498427	-0.10498427	-0.10498427	-0.10498427	-0.10498427	-0.10498427	-0.10498427	-0.10498427	-0.10498427	-0.10498427	-0.10498427	-0.10498427	-0.10498427	-0.10498427	-0.10498427	-0.10498427	-0.10498427	-0.10498427	-0.10498427	-0.10498427	-0.10498427	-0.10498427	-0.10498427	-0.10498427	-0.10498427	-0.10498427	-0.10498427	-0.10498427	-0.10498427	-0.10498427	-0.10498427	-0.10498427	-0.10498427	-0.10498427	-0.10498427	-0.10498427	-0.10498427	-0.10498427	-0.10498427	-0.10498427	-0.10498427
¸ßË¹°×ÔëÉù´¦Àí (525).mp3	-0.3293609	-0.3293609	-0.3293609	-0.3293609	-0.3293609	-0.3293609	-0.3293609	-0.3293609	-0.3293609	-0.3293609	-0.3293609	-0.3293609	-0.3293609	-0.3293609	-0.3293609	-0.3293609	-0.3293609	-0.3293609	-0.3293609	-0.3293609	-0.3293609	-0.3293609	-0.3293609	-0.3293609	-0.3293609	-0.3293609	-0.3293609	-0.3293609	-0.3293609	-0.3293609	-0.3293609	-0.3293609	-0.3293609	-0.3293609	-0.3293609	-0.3293609	-0.3293609	-0.3293609	-0.3293609	-0.3293609	-0.3293609	-0.3293609	-0.3293609	-0.3293609	-0.3293609	-0.3293609	-0.3293609	-0.3293609	-0.3293609
¸ßË¹°×ÔëÉù´¦Àí (526).mp3	-0.49613792	-0.49613792	-0.49613792	-0.49613792	-0.49613792	-0.49613792	-0.49613792	-0.49613792	-0.49613792	-0.49613792	-0.49613792	-0.49613792	-0.49613792	-0.49613792	-0.49613792	-0.49613792	-0.49613792	-0.49613792	-0.49613792	-0.49613792	-0.49613792	-0.49613792	-0.49613792	-0.49613792	-0.49613792	-0.49613792	-0.49613792	-0.49613792	-0.49613792	-0.49613792	-0.49613792	-0.49613792	-0.49613792	-0.49613792	-0.49613792	-0.49613792	-0.49613792	-0.49613792	-0.49613792	-0.49613792	-0.49613792	-0.49613792	-0.49613792	-0.49613792	-0.49613792	-0.49613792	-0.49613792	-0.49613792	-0.49613792
¸ßË¹°×ÔëÉù´¦Àí (527).mp3	-0.097070426	-0.097070426	-0.097070426	-0.097070426	-0.097070426	-0.097070426	-0.097070426	-0.097070426	-0.097070426	-0.097070426	-0.097070426	-0.097070426	-0.097070426	-0.097070426	-0.097070426	-0.097070426	-0.097070426	-0.097070426	-0.097070426	-0.097070426	-0.097070426	-0.097070426	-0.097070426	-0.097070426	-0.097070426	-0.097070426	-0.097070426	-0.097070426	-0.097070426	-0.097070426	-0.097070426	-0.097070426	-0.097070426	-0.097070426	-0.097070426	-0.097070426	-0.097070426	-0.097070426	-0.097070426	-0.097070426	-0.097070426	-0.097070426	-0.097070426	-0.097070426	-0.097070426	-0.097070426	-0.097070426	-0.097070426	-0.097070426
¸ßË¹°×ÔëÉù´¦Àí (528).mp3	-0.23324652	-0.23324652	-0.23324652	-0.23324652	-0.23324652	-0.23324652	-0.23324652	-0.23324652	-0.23324652	-0.23324652	-0.23324652	-0.23324652	-0.23324652	-0.23324652	-0.23324652	-0.23324652	-0.23324652	-0.23324652	-0.23324652	-0.23324652	-0.23324652	-0.23324652	-0.23324652	-0.23324652	-0.23324652	-0.23324652	-0.23324652	-0.23324652	-0.23324652	-0.23324652	-0.23324652	-0.23324652	-0.23324652	-0.23324652	-0.23324652	-0.23324652	-0.23324652	-0.23324652	-0.23324652	-0.23324652	-0.23324652	-0.23324652	-0.23324652	-0.23324652	-0.23324652	-0.23324652	-0.23324652	-0.23324652	-0.23324652
¸ßË¹°×ÔëÉù´¦Àí (529).mp3	-0.2900045	-0.2900045	-0.2900045	-0.2900045	-0.2900045	-0.2900045	-0.2900045	-0.2900045	-0.2900045	-0.2900045	-0.2900045	-0.2900045	-0.2900045	-0.2900045	-0.2900045	-0.2900045	-0.2900045	-0.2900045	-0.2900045	-0.2900045	-0.2900045	-0.2900045	-0.2900045	-0.2900045	-0.2900045	-0.2900045	-0.2900045	-0.2900045	-0.2900045	-0.2900045	-0.2900045	-0.2900045	-0.2900045	-0.2900045	-0.2900045	-0.2900045	-0.2900045	-0.2900045	-0.2900045	-0.2900045	-0.2900045	-0.2900045	-0.2900045	-0.2900045	-0.2900045	-0.2900045	-0.2900045	-0.2900045	-0.2900045
¸ßË¹°×ÔëÉù´¦Àí (530).mp3	-0.33838606	-0.33838606	-0.33838606	-0.33838606	-0.33838606	-0.33838606	-0.33838606	-0.33838606	-0.33838606	-0.33838606	-0.33838606	-0.33838606	-0.33838606	-0.33838606	-0.33838606	-0.33838606	-0.33838606	-0.33838606	-0.33838606	-0.33838606	-0.33838606	-0.33838606	-0.33838606	-0.33838606	-0.33838606	-0.33838606	-0.33838606	-0.33838606	-0.33838606	-0.33838606	-0.33838606	-0.33838606	-0.33838606	-0.33838606	-0.33838606	-0.33838606	-0.33838606	-0.33838606	-0.33838606	-0.33838606	-0.33838606	-0.33838606	-0.33838606	-0.33838606	-0.33838606	-0.33838606	-0.33838606	-0.33838606	-0.33838606
¸ßË¹°×ÔëÉù´¦Àí (531).mp3	-0.19261941	-0.19261941	-0.19261941	-0.19261941	-0.19261941	-0.19261941	-0.19261941	-0.19261941	-0.19261941	-0.19261941	-0.19261941	-0.19261941	-0.19261941	-0.19261941	-0.19261941	-0.19261941	-0.19261941	-0.19261941	-0.19261941	-0.19261941	-0.19261941	-0.19261941	-0.19261941	-0.19261941	-0.19261941	-0.19261941	-0.19261941	-0.19261941	-0.19261941	-0.19261941	-0.19261941	-0.19261941	-0.19261941	-0.19261941	-0.19261941	-0.19261941	-0.19261941	-0.19261941	-0.19261941	-0.19261941	-0.19261941	-0.19261941	-0.19261941	-0.19261941	-0.19261941	-0.19261941	-0.19261941	-0.19261941	-0.19261941
¸ßË¹°×ÔëÉù´¦Àí (532).mp3	-0.20499466	-0.20499466	-0.20499466	-0.20499466	-0.20499466	-0.20499466	-0.20499466	-0.20499466	-0.20499466	-0.20499466	-0.20499466	-0.20499466	-0.20499466	-0.20499466	-0.20499466	-0.20499466	-0.20499466	-0.20499466	-0.20499466	-0.20499466	-0.20499466	-0.20499466	-0.20499466	-0.20499466	-0.20499466	-0.20499466	-0.20499466	-0.20499466	-0.20499466	-0.20499466	-0.20499466	-0.20499466	-0.20499466	-0.20499466	-0.20499466	-0.20499466	-0.20499466	-0.20499466	-0.20499466	-0.20499466	-0.20499466	-0.20499466	-0.20499466	-0.20499466	-0.20499466	-0.20499466	-0.20499466	-0.20499466	-0.20499466
¸ßË¹°×ÔëÉù´¦Àí (533).mp3	-0.19867636	-0.19867636	-0.19867636	-0.19867636	-0.19867636	-0.19867636	-0.19867636	-0.19867636	-0.19867636	-0.19867636	-0.19867636	-0.19867636	-0.19867636	-0.19867636	-0.19867636	-0.19867636	-0.19867636	-0.19867636	-0.19867636	-0.19867636	-0.19867636	-0.19867636	-0.19867636	-0.19867636	-0.19867636	-0.19867636	-0.19867636	-0.19867636	-0.19867636	-0.19867636	-0.19867636	-0.19867636	-0.19867636	-0.19867636	-0.19867636	-0.19867636	-0.19867636	-0.19867636	-0.19867636	-0.19867636	-0.19867636	-0.19867636	-0.19867636	-0.19867636	-0.19867636	-0.19867636	-0.19867636	-0.19867636	-0.19867636
¸ßË¹°×ÔëÉù´¦Àí (534).mp3	-0.07526906	-0.07526906	-0.07526906	-0.07526906	-0.07526906	-0.07526906	-0.07526906	-0.07526906	-0.07526906	-0.07526906	-0.07526906	-0.07526906	-0.07526906	-0.07526906	-0.07526906	-0.07526906	-0.07526906	-0.07526906	-0.07526906	-0.07526906	-0.07526906	-0.07526906	-0.07526906	-0.07526906	-0.07526906	-0.07526906	-0.07526906	-0.07526906	-0.07526906	-0.07526906	-0.07526906	-0.07526906	-0.07526906	-0.07526906	-0.07526906	-0.07526906	-0.07526906	-0.07526906	-0.07526906	-0.07526906	-0.07526906	-0.07526906	-0.07526906	-0.07526906	-0.07526906	-0.07526906	-0.07526906	-0.07526906	-0.07526906
¸ßË¹°×ÔëÉù´¦Àí (535).mp3	-0.10273282	-0.10273282	-0.10273282	-0.10273282	-0.10273282	-0.10273282	-0.10273282	-0.10273282	-0.10273282	-0.10273282	-0.10273282	-0.10273282	-0.10273282	-0.10273282	-0.10273282	-0.10273282	-0.10273282	-0.10273282	-0.10273282	-0.10273282	-0.10273282	-0.10273282	-0.10273282	-0.10273282	-0.10273282	-0.10273282	-0.10273282	-0.10273282	-0.10273282	-0.10273282	-0.10273282	-0.10273282	-0.10273282	-0.10273282	-0.10273282	-0.10273282	-0.10273282	-0.10273282	-0.10273282	-0.10273282	-0.10273282	-0.10273282	-0.10273282	-0.10273282	-0.10273282	-0.10273282	-0.10273282	-0.10273282	-0.10273282
¸ßË¹°×ÔëÉù´¦Àí (536).mp3	-0.21457353	-0.21457353	-0.21457353	-0.21457353	-0.21457353	-0.21457353	-0.21457353	-0.21457353	-0.21457353	-0.21457353	-0.21457353	-0.21457353	-0.21457353	-0.21457353	-0.21457353	-0.21457353	-0.21457353	-0.21457353	-0.21457353	-0.21457353	-0.21457353	-0.21457353	-0.21457353	-0.21457353	-0.21457353	-0.21457353	-0.21457353	-0.21457353	-0.21457353	-0.21457353	-0.21457353	-0.21457353	-0.21457353	-0.21457353	-0.21457353	-0.21457353	-0.21457353	-0.21457353	-0.21457353	-0.21457353	-0.21457353	-0.21457353	-0.21457353	-0.21457353	-0.21457353	-0.21457353	-0.21457353	-0.21457353	-0.21457353
¸ßË¹°×ÔëÉù´¦Àí (537).mp3	-0.17146783	-0.17146783	-0.17146783	-0.17146783	-0.17146783	-0.17146783	-0.17146783	-0.17146783	-0.17146783	-0.17146783	-0.17146783	-0.17146783	-0.17146783	-0.17146783	-0.17146783	-0.17146783	-0.17146783	-0.17146783	-0.17146783	-0.17146783	-0.17146783	-0.17146783	-0.17146783	-0.17146783	-0.17146783	-0.17146783	-0.17146783	-0.17146783	-0.17146783	-0.17146783	-0.17146783	-0.17146783	-0.17146783	-0.17146783	-0.17146783	-0.17146783	-0.17146783	-0.17146783	-0.17146783	-0.17146783	-0.17146783	-0.17146783	-0.17146783	-0.17146783	-0.17146783	-0.17146783	-0.17146783	-0.17146783	-0.17146783
¸ßË¹°×ÔëÉù´¦Àí (538).mp3	-0.09595842	-0.09595842	-0.09595842	-0.09595842	-0.09595842	-0.09595842	-0.09595842	-0.09595842	-0.09595842	-0.09595842	-0.09595842	-0.09595842	-0.09595842	-0.09595842	-0.09595842	-0.09595842	-0.09595842	-0.09595842	-0.09595842	-0.09595842	-0.09595842	-0.09595842	-0.09595842	-0.09595842	-0.09595842	-0.09595842	-0.09595842	-0.09595842	-0.09595842	-0.09595842	-0.09595842	-0.09595842	-0.09595842	-0.09595842	-0.09595842	-0.09595842	-0.09595842	-0.09595842	-0.09595842	-0.09595842	-0.09595842	-0.09595842	-0.09595842	-0.09595842	-0.09595842	-0.09595842	-0.09595842	-0.09595842	-0.09595842
¸ßË¹°×ÔëÉù´¦Àí (539).mp3	-0.30207473	-0.30207473	-0.30207473	-0.30207473	-0.30207473	-0.30207473	-0.30207473	-0.30207473	-0.30207473	-0.30207473	-0.30207473	-0.30207473	-0.30207473	-0.30207473	-0.30207473	-0.30207473	-0.30207473	-0.30207473	-0.30207473	-0.30207473	-0.30207473	-0.30207473	-0.30207473	-0.30207473	-0.30207473	-0.30207473	-0.30207473	-0.30207473	-0.30207473	-0.30207473	-0.30207473	-0.30207473	-0.30207473	-0.30207473	-0.30207473	-0.30207473	-0.30207473	-0.30207473	-0.30207473	-0.30207473	-0.30207473	-0.30207473	-0.30207473	-0.30207473	-0.30207473	-0.30207473	-0.30207473	-0.30207473	-0.30207473
¸ßË¹°×ÔëÉù´¦Àí (540).mp3	-0.1775998	-0.1775998	-0.1775998	-0.1775998	-0.1775998	-0.1775998	-0.1775998	-0.1775998	-0.1775998	-0.1775998	-0.1775998	-0.1775998	-0.1775998	-0.1775998	-0.1775998	-0.1775998	-0.1775998	-0.1775998	-0.1775998	-0.1775998	-0.1775998	-0.1775998	-0.1775998	-0.1775998	-0.1775998	-0.1775998	-0.1775998	-0.1775998	-0.1775998	-0.1775998	-0.1775998	-0.1775998	-0.1775998	-0.1775998	-0.1775998	-0.1775998	-0.1775998	-0.1775998	-0.1775998	-0.1775998	-0.1775998	-0.1775998	-0.1775998	-0.1775998	-0.1775998	-0.1775998	-0.1775998	-0.1775998	-0.1775998
¸ßË¹°×ÔëÉù´¦Àí (541).mp3	-0.32205218	-0.32205218	-0.32205218	-0.32205218	-0.32205218	-0.32205218	-0.32205218	-0.32205218	-0.32205218	-0.32205218	-0.32205218	-0.32205218	-0.32205218	-0.32205218	-0.32205218	-0.32205218	-0.32205218	-0.32205218	-0.32205218	-0.32205218	-0.32205218	-0.32205218	-0.32205218	-0.32205218	-0.32205218	-0.32205218	-0.32205218	-0.32205218	-0.32205218	-0.32205218	-0.32205218	-0.32205218	-0.32205218	-0.32205218	-0.32205218	-0.32205218	-0.32205218	-0.32205218	-0.32205218	-0.32205218	-0.32205218	-0.32205218	-0.32205218	-0.32205218	-0.32205218	-0.32205218	-0.32205218	-0.32205218	-0.32205218
¸ßË¹°×ÔëÉù´¦Àí (542).mp3	-0.14310068	-0.14310068	-0.14310068	-0.14310068	-0.14310068	-0.14310068	-0.14310068	-0.14310068	-0.14310068	-0.14310068	-0.14310068	-0.14310068	-0.14310068	-0.14310068	-0.14310068	-0.14310068	-0.14310068	-0.14310068	-0.14310068	-0.14310068	-0.14310068	-0.14310068	-0.14310068	-0.14310068	-0.14310068	-0.14310068	-0.14310068	-0.14310068	-0.14310068	-0.14310068	-0.14310068	-0.14310068	-0.14310068	-0.14310068	-0.14310068	-0.14310068	-0.14310068	-0.14310068	-0.14310068	-0.14310068	-0.14310068	-0.14310068	-0.14310068	-0.14310068	-0.14310068	-0.14310068	-0.14310068	-0.14310068	-0.14310068
¸ßË¹°×ÔëÉù´¦Àí (543).mp3	-0.20713213	-0.20713213	-0.20713213	-0.20713213	-0.20713213	-0.20713213	-0.20713213	-0.20713213	-0.20713213	-0.20713213	-0.20713213	-0.20713213	-0.20713213	-0.20713213	-0.20713213	-0.20713213	-0.20713213	-0.20713213	-0.20713213	-0.20713213	-0.20713213	-0.20713213	-0.20713213	-0.20713213	-0.20713213	-0.20713213	-0.20713213	-0.20713213	-0.20713213	-0.20713213	-0.20713213	-0.20713213	-0.20713213	-0.20713213	-0.20713213	-0.20713213	-0.20713213	-0.20713213	-0.20713213	-0.20713213	-0.20713213	-0.20713213	-0.20713213	-0.20713213	-0.20713213	-0.20713213	-0.20713213	-0.20713213	-0.20713213
¸ßË¹°×ÔëÉù´¦Àí (544).mp3	0.09660901	0.09660901	0.09660901	0.09660901	0.09660901	0.09660901	0.09660901	0.09660901	0.09660901	0.09660901	0.09660901	0.09660901	0.09660901	0.09660901	0.09660901	0.09660901	0.09660901	0.09660901	0.09660901	0.09660901	0.09660901	0.09660901	0.09660901	0.09660901	0.09660901	0.09660901	0.09660901	0.09660901	0.09660901	0.09660901	0.09660901	0.09660901	0.09660901	0.09660901	0.09660901	0.09660901	0.09660901	0.09660901	0.09660901	0.09660901	0.09660901	0.09660901	0.09660901	0.09660901	0.09660901	0.09660901	0.09660901	0.09660901	0.09660901
¸ßË¹°×ÔëÉù´¦Àí (545).mp3	-0.30528176	-0.30528176	-0.30528176	-0.30528176	-0.30528176	-0.30528176	-0.30528176	-0.30528176	-0.30528176	-0.30528176	-0.30528176	-0.30528176	-0.30528176	-0.30528176	-0.30528176	-0.30528176	-0.30528176	-0.30528176	-0.30528176	-0.30528176	-0.30528176	-0.30528176	-0.30528176	-0.30528176	-0.30528176	-0.30528176	-0.30528176	-0.30528176	-0.30528176	-0.30528176	-0.30528176	-0.30528176	-0.30528176	-0.30528176	-0.30528176	-0.30528176	-0.30528176	-0.30528176	-0.30528176	-0.30528176	-0.30528176	-0.30528176	-0.30528176	-0.30528176	-0.30528176	-0.30528176	-0.30528176	-0.30528176	-0.30528176
¸ßË¹°×ÔëÉù´¦Àí (546).mp3	0.11243817	0.11243817	0.11243817	0.11243817	0.11243817	0.11243817	0.11243817	0.11243817	0.11243817	0.11243817	0.11243817	0.11243817	0.11243817	0.11243817	0.11243817	0.11243817	0.11243817	0.11243817	0.11243817	0.11243817	0.11243817	0.11243817	0.11243817	0.11243817	0.11243817	0.11243817	0.11243817	0.11243817	0.11243817	0.11243817	0.11243817	0.11243817	0.11243817	0.11243817	0.11243817	0.11243817	0.11243817	0.11243817	0.11243817	0.11243817	0.11243817	0.11243817	0.11243817	0.11243817	0.11243817	0.11243817	0.11243817	0.11243817	0.11243817
¸ßË¹°×ÔëÉù´¦Àí (547).mp3	-0.3122065	-0.3122065	-0.3122065	-0.3122065	-0.3122065	-0.3122065	-0.3122065	-0.3122065	-0.3122065	-0.3122065	-0.3122065	-0.3122065	-0.3122065	-0.3122065	-0.3122065	-0.3122065	-0.3122065	-0.3122065	-0.3122065	-0.3122065	-0.3122065	-0.3122065	-0.3122065	-0.3122065	-0.3122065	-0.3122065	-0.3122065	-0.3122065	-0.3122065	-0.3122065	-0.3122065	-0.3122065	-0.3122065	-0.3122065	-0.3122065	-0.3122065	-0.3122065	-0.3122065	-0.3122065	-0.3122065	-0.3122065	-0.3122065	-0.3122065	-0.3122065	-0.3122065	-0.3122065	-0.3122065	-0.3122065	-0.3122065
¸ßË¹°×ÔëÉù´¦Àí (548).mp3	-0.14621998	-0.14621998	-0.14621998	-0.14621998	-0.14621998	-0.14621998	-0.14621998	-0.14621998	-0.14621998	-0.14621998	-0.14621998	-0.14621998	-0.14621998	-0.14621998	-0.14621998	-0.14621998	-0.14621998	-0.14621998	-0.14621998	-0.14621998	-0.14621998	-0.14621998	-0.14621998	-0.14621998	-0.14621998	-0.14621998	-0.14621998	-0.14621998	-0.14621998	-0.14621998	-0.14621998	-0.14621998	-0.14621998	-0.14621998	-0.14621998	-0.14621998	-0.14621998	-0.14621998	-0.14621998	-0.14621998	-0.14621998	-0.14621998	-0.14621998	-0.14621998	-0.14621998	-0.14621998	-0.14621998	-0.14621998	-0.14621998
¸ßË¹°×ÔëÉù´¦Àí (549).mp3	-0.22368228	-0.22368228	-0.22368228	-0.22368228	-0.22368228	-0.22368228	-0.22368228	-0.22368228	-0.22368228	-0.22368228	-0.22368228	-0.22368228	-0.22368228	-0.22368228	-0.22368228	-0.22368228	-0.22368228	-0.22368228	-0.22368228	-0.22368228	-0.22368228	-0.22368228	-0.22368228	-0.22368228	-0.22368228	-0.22368228	-0.22368228	-0.22368228	-0.22368228	-0.22368228	-0.22368228	-0.22368228	-0.22368228	-0.22368228	-0.22368228	-0.22368228	-0.22368228	-0.22368228	-0.22368228	-0.22368228	-0.22368228	-0.22368228	-0.22368228	-0.22368228	-0.22368228	-0.22368228	-0.22368228	-0.22368228	-0.22368228
¸ßË¹°×ÔëÉù´¦Àí (550).mp3	-0.23737915	-0.23737915	-0.23737915	-0.23737915	-0.23737915	-0.23737915	-0.23737915	-0.23737915	-0.23737915	-0.23737915	-0.23737915	-0.23737915	-0.23737915	-0.23737915	-0.23737915	-0.23737915	-0.23737915	-0.23737915	-0.23737915	-0.23737915	-0.23737915	-0.23737915	-0.23737915	-0.23737915	-0.23737915	-0.23737915	-0.23737915	-0.23737915	-0.23737915	-0.23737915	-0.23737915	-0.23737915	-0.23737915	-0.23737915	-0.23737915	-0.23737915	-0.23737915	-0.23737915	-0.23737915	-0.23737915	-0.23737915	-0.23737915	-0.23737915	-0.23737915	-0.23737915	-0.23737915	-0.23737915	-0.23737915	-0.23737915
¸ßË¹°×ÔëÉù´¦Àí (551).mp3	-0.275481	-0.275481	-0.275481	-0.275481	-0.275481	-0.275481	-0.275481	-0.275481	-0.275481	-0.275481	-0.275481	-0.275481	-0.275481	-0.275481	-0.275481	-0.275481	-0.275481	-0.275481	-0.275481	-0.275481	-0.275481	-0.275481	-0.275481	-0.275481	-0.275481	-0.275481	-0.275481	-0.275481	-0.275481	-0.275481	-0.275481	-0.275481	-0.275481	-0.275481	-0.275481	-0.275481	-0.275481	-0.275481	-0.275481	-0.275481	-0.275481	-0.275481	-0.275481	-0.275481	-0.275481	-0.275481	-0.275481	-0.275481	-0.275481
¸ßË¹°×ÔëÉù´¦Àí (552).mp3	-0.10393794	-0.10393794	-0.10393794	-0.10393794	-0.10393794	-0.10393794	-0.10393794	-0.10393794	-0.10393794	-0.10393794	-0.10393794	-0.10393794	-0.10393794	-0.10393794	-0.10393794	-0.10393794	-0.10393794	-0.10393794	-0.10393794	-0.10393794	-0.10393794	-0.10393794	-0.10393794	-0.10393794	-0.10393794	-0.10393794	-0.10393794	-0.10393794	-0.10393794	-0.10393794	-0.10393794	-0.10393794	-0.10393794	-0.10393794	-0.10393794	-0.10393794	-0.10393794	-0.10393794	-0.10393794	-0.10393794	-0.10393794	-0.10393794	-0.10393794	-0.10393794	-0.10393794	-0.10393794	-0.10393794	-0.10393794	-0.10393794
¸ßË¹°×ÔëÉù´¦Àí (553).mp3	-0.28291923	-0.28291923	-0.28291923	-0.28291923	-0.28291923	-0.28291923	-0.28291923	-0.28291923	-0.28291923	-0.28291923	-0.28291923	-0.28291923	-0.28291923	-0.28291923	-0.28291923	-0.28291923	-0.28291923	-0.28291923	-0.28291923	-0.28291923	-0.28291923	-0.28291923	-0.28291923	-0.28291923	-0.28291923	-0.28291923	-0.28291923	-0.28291923	-0.28291923	-0.28291923	-0.28291923	-0.28291923	-0.28291923	-0.28291923	-0.28291923	-0.28291923	-0.28291923	-0.28291923	-0.28291923	-0.28291923	-0.28291923	-0.28291923	-0.28291923	-0.28291923	-0.28291923	-0.28291923	-0.28291923	-0.28291923	-0.28291923
¸ßË¹°×ÔëÉù´¦Àí (554).mp3	-0.060579613	-0.060579613	-0.060579613	-0.060579613	-0.060579613	-0.060579613	-0.060579613	-0.060579613	-0.060579613	-0.060579613	-0.060579613	-0.060579613	-0.060579613	-0.060579613	-0.060579613	-0.060579613	-0.060579613	-0.060579613	-0.060579613	-0.060579613	-0.060579613	-0.060579613	-0.060579613	-0.060579613	-0.060579613	-0.060579613	-0.060579613	-0.060579613	-0.060579613	-0.060579613	-0.060579613	-0.060579613	-0.060579613	-0.060579613	-0.060579613	-0.060579613	-0.060579613	-0.060579613	-0.060579613	-0.060579613	-0.060579613	-0.060579613	-0.060579613	-0.060579613	-0.060579613	-0.060579613	-0.060579613	-0.060579613	-0.060579613
¸ßË¹°×ÔëÉù´¦Àí (555).mp3	-0.3843614	-0.3843614	-0.3843614	-0.3843614	-0.3843614	-0.3843614	-0.3843614	-0.3843614	-0.3843614	-0.3843614	-0.3843614	-0.3843614	-0.3843614	-0.3843614	-0.3843614	-0.3843614	-0.3843614	-0.3843614	-0.3843614	-0.3843614	-0.3843614	-0.3843614	-0.3843614	-0.3843614	-0.3843614	-0.3843614	-0.3843614	-0.3843614	-0.3843614	-0.3843614	-0.3843614	-0.3843614	-0.3843614	-0.3843614	-0.3843614	-0.3843614	-0.3843614	-0.3843614	-0.3843614	-0.3843614	-0.3843614	-0.3843614	-0.3843614	-0.3843614	-0.3843614	-0.3843614	-0.3843614	-0.3843614	-0.3843614
¸ßË¹°×ÔëÉù´¦Àí (556).mp3	-0.1967317	-0.1967317	-0.1967317	-0.1967317	-0.1967317	-0.1967317	-0.1967317	-0.1967317	-0.1967317	-0.1967317	-0.1967317	-0.1967317	-0.1967317	-0.1967317	-0.1967317	-0.1967317	-0.1967317	-0.1967317	-0.1967317	-0.1967317	-0.1967317	-0.1967317	-0.1967317	-0.1967317	-0.1967317	-0.1967317	-0.1967317	-0.1967317	-0.1967317	-0.1967317	-0.1967317	-0.1967317	-0.1967317	-0.1967317	-0.1967317	-0.1967317	-0.1967317	-0.1967317	-0.1967317	-0.1967317	-0.1967317	-0.1967317	-0.1967317	-0.1967317	-0.1967317	-0.1967317	-0.1967317	-0.1967317	-0.1967317
¸ßË¹°×ÔëÉù´¦Àí (557).mp3	-0.20470545	-0.20470545	-0.20470545	-0.20470545	-0.20470545	-0.20470545	-0.20470545	-0.20470545	-0.20470545	-0.20470545	-0.20470545	-0.20470545	-0.20470545	-0.20470545	-0.20470545	-0.20470545	-0.20470545	-0.20470545	-0.20470545	-0.20470545	-0.20470545	-0.20470545	-0.20470545	-0.20470545	-0.20470545	-0.20470545	-0.20470545	-0.20470545	-0.20470545	-0.20470545	-0.20470545	-0.20470545	-0.20470545	-0.20470545	-0.20470545	-0.20470545	-0.20470545	-0.20470545	-0.20470545	-0.20470545	-0.20470545	-0.20470545	-0.20470545	-0.20470545	-0.20470545	-0.20470545	-0.20470545	-0.20470545	-0.20470545
¸ßË¹°×ÔëÉù´¦Àí (558).mp3	-0.010488629	-0.010488629	-0.010488629	-0.010488629	-0.010488629	-0.010488629	-0.010488629	-0.010488629	-0.010488629	-0.010488629	-0.010488629	-0.010488629	-0.010488629	-0.010488629	-0.010488629	-0.010488629	-0.010488629	-0.010488629	-0.010488629	-0.010488629	-0.010488629	-0.010488629	-0.010488629	-0.010488629	-0.010488629	-0.010488629	-0.010488629	-0.010488629	-0.010488629	-0.010488629	-0.010488629	-0.010488629	-0.010488629	-0.010488629	-0.010488629	-0.010488629	-0.010488629	-0.010488629	-0.010488629	-0.010488629	-0.010488629	-0.010488629	-0.010488629	-0.010488629	-0.010488629	-0.010488629	-0.010488629	-0.010488629	-0.010488629
¸ßË¹°×ÔëÉù´¦Àí (559).mp3	-0.14567862	-0.14567862	-0.14567862	-0.14567862	-0.14567862	-0.14567862	-0.14567862	-0.14567862	-0.14567862	-0.14567862	-0.14567862	-0.14567862	-0.14567862	-0.14567862	-0.14567862	-0.14567862	-0.14567862	-0.14567862	-0.14567862	-0.14567862	-0.14567862	-0.14567862	-0.14567862	-0.14567862	-0.14567862	-0.14567862	-0.14567862	-0.14567862	-0.14567862	-0.14567862	-0.14567862	-0.14567862	-0.14567862	-0.14567862	-0.14567862	-0.14567862	-0.14567862	-0.14567862	-0.14567862	-0.14567862	-0.14567862	-0.14567862	-0.14567862	-0.14567862	-0.14567862	-0.14567862	-0.14567862	-0.14567862	-0.14567862
¸ßË¹°×ÔëÉù´¦Àí (560).mp3	0.035287306	0.035287306	0.035287306	0.035287306	0.035287306	0.035287306	0.035287306	0.035287306	0.035287306	0.035287306	0.035287306	0.035287306	0.035287306	0.035287306	0.035287306	0.035287306	0.035287306	0.035287306	0.035287306	0.035287306	0.035287306	0.035287306	0.035287306	0.035287306	0.035287306	0.035287306	0.035287306	0.035287306	0.035287306	0.035287306	0.035287306	0.035287306	0.035287306	0.035287306	0.035287306	0.035287306	0.035287306	0.035287306	0.035287306	0.035287306	0.035287306	0.035287306	0.035287306	0.035287306	0.035287306	0.035287306	0.035287306	0.035287306	0.035287306
¸ßË¹°×ÔëÉù´¦Àí (561).mp3	-0.11851995	-0.11851995	-0.11851995	-0.11851995	-0.11851995	-0.11851995	-0.11851995	-0.11851995	-0.11851995	-0.11851995	-0.11851995	-0.11851995	-0.11851995	-0.11851995	-0.11851995	-0.11851995	-0.11851995	-0.11851995	-0.11851995	-0.11851995	-0.11851995	-0.11851995	-0.11851995	-0.11851995	-0.11851995	-0.11851995	-0.11851995	-0.11851995	-0.11851995	-0.11851995	-0.11851995	-0.11851995	-0.11851995	-0.11851995	-0.11851995	-0.11851995	-0.11851995	-0.11851995	-0.11851995	-0.11851995	-0.11851995	-0.11851995	-0.11851995	-0.11851995	-0.11851995	-0.11851995	-0.11851995	-0.11851995	-0.11851995
¸ßË¹°×ÔëÉù´¦Àí (562).mp3	-0.31697547	-0.31697547	-0.31697547	-0.31697547	-0.31697547	-0.31697547	-0.31697547	-0.31697547	-0.31697547	-0.31697547	-0.31697547	-0.31697547	-0.31697547	-0.31697547	-0.31697547	-0.31697547	-0.31697547	-0.31697547	-0.31697547	-0.31697547	-0.31697547	-0.31697547	-0.31697547	-0.31697547	-0.31697547	-0.31697547	-0.31697547	-0.31697547	-0.31697547	-0.31697547	-0.31697547	-0.31697547	-0.31697547	-0.31697547	-0.31697547	-0.31697547	-0.31697547	-0.31697547	-0.31697547	-0.31697547	-0.31697547	-0.31697547	-0.31697547	-0.31697547	-0.31697547	-0.31697547	-0.31697547	-0.31697547	-0.31697547
¸ßË¹°×ÔëÉù´¦Àí (563).mp3	-0.3611979	-0.3611979	-0.3611979	-0.3611979	-0.3611979	-0.3611979	-0.3611979	-0.3611979	-0.3611979	-0.3611979	-0.3611979	-0.3611979	-0.3611979	-0.3611979	-0.3611979	-0.3611979	-0.3611979	-0.3611979	-0.3611979	-0.3611979	-0.3611979	-0.3611979	-0.3611979	-0.3611979	-0.3611979	-0.3611979	-0.3611979	-0.3611979	-0.3611979	-0.3611979	-0.3611979	-0.3611979	-0.3611979	-0.3611979	-0.3611979	-0.3611979	-0.3611979	-0.3611979	-0.3611979	-0.3611979	-0.3611979	-0.3611979	-0.3611979	-0.3611979	-0.3611979	-0.3611979	-0.3611979	-0.3611979	-0.3611979
¸ßË¹°×ÔëÉù´¦Àí (564).mp3	-0.16077052	-0.16077052	-0.16077052	-0.16077052	-0.16077052	-0.16077052	-0.16077052	-0.16077052	-0.16077052	-0.16077052	-0.16077052	-0.16077052	-0.16077052	-0.16077052	-0.16077052	-0.16077052	-0.16077052	-0.16077052	-0.16077052	-0.16077052	-0.16077052	-0.16077052	-0.16077052	-0.16077052	-0.16077052	-0.16077052	-0.16077052	-0.16077052	-0.16077052	-0.16077052	-0.16077052	-0.16077052	-0.16077052	-0.16077052	-0.16077052	-0.16077052	-0.16077052	-0.16077052	-0.16077052	-0.16077052	-0.16077052	-0.16077052	-0.16077052	-0.16077052	-0.16077052	-0.16077052	-0.16077052	-0.16077052	-0.16077052
¸ßË¹°×ÔëÉù´¦Àí (565).mp3	0.007337511	0.007337511	0.007337511	0.007337511	0.007337511	0.007337511	0.007337511	0.007337511	0.007337511	0.007337511	0.007337511	0.007337511	0.007337511	0.007337511	0.007337511	0.007337511	0.007337511	0.007337511	0.007337511	0.007337511	0.007337511	0.007337511	0.007337511	0.007337511	0.007337511	0.007337511	0.007337511	0.007337511	0.007337511	0.007337511	0.007337511	0.007337511	0.007337511	0.007337511	0.007337511	0.007337511	0.007337511	0.007337511	0.007337511	0.007337511	0.007337511	0.007337511	0.007337511	0.007337511	0.007337511	0.007337511	0.007337511	0.007337511	0.007337511
¸ßË¹°×ÔëÉù´¦Àí (566).mp3	-0.20123005	-0.20123005	-0.20123005	-0.20123005	-0.20123005	-0.20123005	-0.20123005	-0.20123005	-0.20123005	-0.20123005	-0.20123005	-0.20123005	-0.20123005	-0.20123005	-0.20123005	-0.20123005	-0.20123005	-0.20123005	-0.20123005	-0.20123005	-0.20123005	-0.20123005	-0.20123005	-0.20123005	-0.20123005	-0.20123005	-0.20123005	-0.20123005	-0.20123005	-0.20123005	-0.20123005	-0.20123005	-0.20123005	-0.20123005	-0.20123005	-0.20123005	-0.20123005	-0.20123005	-0.20123005	-0.20123005	-0.20123005	-0.20123005	-0.20123005	-0.20123005	-0.20123005	-0.20123005	-0.20123005	-0.20123005	-0.20123005
¸ßË¹°×ÔëÉù´¦Àí (567).mp3	0.011810973	0.011810973	0.011810973	0.011810973	0.011810973	0.011810973	0.011810973	0.011810973	0.011810973	0.011810973	0.011810973	0.011810973	0.011810973	0.011810973	0.011810973	0.011810973	0.011810973	0.011810973	0.011810973	0.011810973	0.011810973	0.011810973	0.011810973	0.011810973	0.011810973	0.011810973	0.011810973	0.011810973	0.011810973	0.011810973	0.011810973	0.011810973	0.011810973	0.011810973	0.011810973	0.011810973	0.011810973	0.011810973	0.011810973	0.011810973	0.011810973	0.011810973	0.011810973	0.011810973	0.011810973	0.011810973	0.011810973	0.011810973	0.011810973
¸ßË¹°×ÔëÉù´¦Àí (568).mp3	-0.03778486	-0.03778486	-0.03778486	-0.03778486	-0.03778486	-0.03778486	-0.03778486	-0.03778486	-0.03778486	-0.03778486	-0.03778486	-0.03778486	-0.03778486	-0.03778486	-0.03778486	-0.03778486	-0.03778486	-0.03778486	-0.03778486	-0.03778486	-0.03778486	-0.03778486	-0.03778486	-0.03778486	-0.03778486	-0.03778486	-0.03778486	-0.03778486	-0.03778486	-0.03778486	-0.03778486	-0.03778486	-0.03778486	-0.03778486	-0.03778486	-0.03778486	-0.03778486	-0.03778486	-0.03778486	-0.03778486	-0.03778486	-0.03778486	-0.03778486	-0.03778486	-0.03778486	-0.03778486	-0.03778486	-0.03778486	-0.03778486
¸ßË¹°×ÔëÉù´¦Àí (569).mp3	-0.34259498	-0.34259498	-0.34259498	-0.34259498	-0.34259498	-0.34259498	-0.34259498	-0.34259498	-0.34259498	-0.34259498	-0.34259498	-0.34259498	-0.34259498	-0.34259498	-0.34259498	-0.34259498	-0.34259498	-0.34259498	-0.34259498	-0.34259498	-0.34259498	-0.34259498	-0.34259498	-0.34259498	-0.34259498	-0.34259498	-0.34259498	-0.34259498	-0.34259498	-0.34259498	-0.34259498	-0.34259498	-0.34259498	-0.34259498	-0.34259498	-0.34259498	-0.34259498	-0.34259498	-0.34259498	-0.34259498	-0.34259498	-0.34259498	-0.34259498	-0.34259498	-0.34259498	-0.34259498	-0.34259498	-0.34259498	-0.34259498
¸ßË¹°×ÔëÉù´¦Àí (570).mp3	-0.07761969	-0.07761969	-0.07761969	-0.07761969	-0.07761969	-0.07761969	-0.07761969	-0.07761969	-0.07761969	-0.07761969	-0.07761969	-0.07761969	-0.07761969	-0.07761969	-0.07761969	-0.07761969	-0.07761969	-0.07761969	-0.07761969	-0.07761969	-0.07761969	-0.07761969	-0.07761969	-0.07761969	-0.07761969	-0.07761969	-0.07761969	-0.07761969	-0.07761969	-0.07761969	-0.07761969	-0.07761969	-0.07761969	-0.07761969	-0.07761969	-0.07761969	-0.07761969	-0.07761969	-0.07761969	-0.07761969	-0.07761969	-0.07761969	-0.07761969	-0.07761969	-0.07761969	-0.07761969	-0.07761969	-0.07761969	-0.07761969
¸ßË¹°×ÔëÉù´¦Àí (571).mp3	-0.029143378	-0.029143378	-0.029143378	-0.029143378	-0.029143378	-0.029143378	-0.029143378	-0.029143378	-0.029143378	-0.029143378	-0.029143378	-0.029143378	-0.029143378	-0.029143378	-0.029143378	-0.029143378	-0.029143378	-0.029143378	-0.029143378	-0.029143378	-0.029143378	-0.029143378	-0.029143378	-0.029143378	-0.029143378	-0.029143378	-0.029143378	-0.029143378	-0.029143378	-0.029143378	-0.029143378	-0.029143378	-0.029143378	-0.029143378	-0.029143378	-0.029143378	-0.029143378	-0.029143378	-0.029143378	-0.029143378	-0.029143378	-0.029143378	-0.029143378	-0.029143378	-0.029143378	-0.029143378	-0.029143378	-0.029143378	-0.029143378
¸ßË¹°×ÔëÉù´¦Àí (572).mp3	-0.15844657	-0.15844657	-0.15844657	-0.15844657	-0.15844657	-0.15844657	-0.15844657	-0.15844657	-0.15844657	-0.15844657	-0.15844657	-0.15844657	-0.15844657	-0.15844657	-0.15844657	-0.15844657	-0.15844657	-0.15844657	-0.15844657	-0.15844657	-0.15844657	-0.15844657	-0.15844657	-0.15844657	-0.15844657	-0.15844657	-0.15844657	-0.15844657	-0.15844657	-0.15844657	-0.15844657	-0.15844657	-0.15844657	-0.15844657	-0.15844657	-0.15844657	-0.15844657	-0.15844657	-0.15844657	-0.15844657	-0.15844657	-0.15844657	-0.15844657	-0.15844657	-0.15844657	-0.15844657	-0.15844657	-0.15844657	-0.15844657
¸ßË¹°×ÔëÉù´¦Àí (573).mp3	-0.3167125	-0.3167125	-0.3167125	-0.3167125	-0.3167125	-0.3167125	-0.3167125	-0.3167125	-0.3167125	-0.3167125	-0.3167125	-0.3167125	-0.3167125	-0.3167125	-0.3167125	-0.3167125	-0.3167125	-0.3167125	-0.3167125	-0.3167125	-0.3167125	-0.3167125	-0.3167125	-0.3167125	-0.3167125	-0.3167125	-0.3167125	-0.3167125	-0.3167125	-0.3167125	-0.3167125	-0.3167125	-0.3167125	-0.3167125	-0.3167125	-0.3167125	-0.3167125	-0.3167125	-0.3167125	-0.3167125	-0.3167125	-0.3167125	-0.3167125	-0.3167125	-0.3167125	-0.3167125	-0.3167125	-0.3167125	-0.3167125
¸ßË¹°×ÔëÉù´¦Àí (574).mp3	-0.09171657	-0.09171657	-0.09171657	-0.09171657	-0.09171657	-0.09171657	-0.09171657	-0.09171657	-0.09171657	-0.09171657	-0.09171657	-0.09171657	-0.09171657	-0.09171657	-0.09171657	-0.09171657	-0.09171657	-0.09171657	-0.09171657	-0.09171657	-0.09171657	-0.09171657	-0.09171657	-0.09171657	-0.09171657	-0.09171657	-0.09171657	-0.09171657	-0.09171657	-0.09171657	-0.09171657	-0.09171657	-0.09171657	-0.09171657	-0.09171657	-0.09171657	-0.09171657	-0.09171657	-0.09171657	-0.09171657	-0.09171657	-0.09171657	-0.09171657	-0.09171657	-0.09171657	-0.09171657	-0.09171657	-0.09171657	-0.09171657
¸ßË¹°×ÔëÉù´¦Àí (575).mp3	-0.10839526	-0.10839526	-0.10839526	-0.10839526	-0.10839526	-0.10839526	-0.10839526	-0.10839526	-0.10839526	-0.10839526	-0.10839526	-0.10839526	-0.10839526	-0.10839526	-0.10839526	-0.10839526	-0.10839526	-0.10839526	-0.10839526	-0.10839526	-0.10839526	-0.10839526	-0.10839526	-0.10839526	-0.10839526	-0.10839526	-0.10839526	-0.10839526	-0.10839526	-0.10839526	-0.10839526	-0.10839526	-0.10839526	-0.10839526	-0.10839526	-0.10839526	-0.10839526	-0.10839526	-0.10839526	-0.10839526	-0.10839526	-0.10839526	-0.10839526	-0.10839526	-0.10839526	-0.10839526	-0.10839526	-0.10839526	-0.10839526
¸ßË¹°×ÔëÉù´¦Àí (576).mp3	-0.042109713	-0.042109713	-0.042109713	-0.042109713	-0.042109713	-0.042109713	-0.042109713	-0.042109713	-0.042109713	-0.042109713	-0.042109713	-0.042109713	-0.042109713	-0.042109713	-0.042109713	-0.042109713	-0.042109713	-0.042109713	-0.042109713	-0.042109713	-0.042109713	-0.042109713	-0.042109713	-0.042109713	-0.042109713	-0.042109713	-0.042109713	-0.042109713	-0.042109713	-0.042109713	-0.042109713	-0.042109713	-0.042109713	-0.042109713	-0.042109713	-0.042109713	-0.042109713	-0.042109713	-0.042109713	-0.042109713	-0.042109713	-0.042109713	-0.042109713	-0.042109713	-0.042109713	-0.042109713	-0.042109713	-0.042109713	-0.042109713
¸ßË¹°×ÔëÉù´¦Àí (577).mp3	-0.16796027	-0.16796027	-0.16796027	-0.16796027	-0.16796027	-0.16796027	-0.16796027	-0.16796027	-0.16796027	-0.16796027	-0.16796027	-0.16796027	-0.16796027	-0.16796027	-0.16796027	-0.16796027	-0.16796027	-0.16796027	-0.16796027	-0.16796027	-0.16796027	-0.16796027	-0.16796027	-0.16796027	-0.16796027	-0.16796027	-0.16796027	-0.16796027	-0.16796027	-0.16796027	-0.16796027	-0.16796027	-0.16796027	-0.16796027	-0.16796027	-0.16796027	-0.16796027	-0.16796027	-0.16796027	-0.16796027	-0.16796027	-0.16796027	-0.16796027	-0.16796027	-0.16796027	-0.16796027	-0.16796027	-0.16796027	-0.16796027
¸ßË¹°×ÔëÉù´¦Àí (578).mp3	-0.10880123	-0.10880123	-0.10880123	-0.10880123	-0.10880123	-0.10880123	-0.10880123	-0.10880123	-0.10880123	-0.10880123	-0.10880123	-0.10880123	-0.10880123	-0.10880123	-0.10880123	-0.10880123	-0.10880123	-0.10880123	-0.10880123	-0.10880123	-0.10880123	-0.10880123	-0.10880123	-0.10880123	-0.10880123	-0.10880123	-0.10880123	-0.10880123	-0.10880123	-0.10880123	-0.10880123	-0.10880123	-0.10880123	-0.10880123	-0.10880123	-0.10880123	-0.10880123	-0.10880123	-0.10880123	-0.10880123	-0.10880123	-0.10880123	-0.10880123	-0.10880123	-0.10880123	-0.10880123	-0.10880123	-0.10880123	-0.10880123
¸ßË¹°×ÔëÉù´¦Àí (579).mp3	-0.045543656	-0.045543656	-0.045543656	-0.045543656	-0.045543656	-0.045543656	-0.045543656	-0.045543656	-0.045543656	-0.045543656	-0.045543656	-0.045543656	-0.045543656	-0.045543656	-0.045543656	-0.045543656	-0.045543656	-0.045543656	-0.045543656	-0.045543656	-0.045543656	-0.045543656	-0.045543656	-0.045543656	-0.045543656	-0.045543656	-0.045543656	-0.045543656	-0.045543656	-0.045543656	-0.045543656	-0.045543656	-0.045543656	-0.045543656	-0.045543656	-0.045543656	-0.045543656	-0.045543656	-0.045543656	-0.045543656	-0.045543656	-0.045543656	-0.045543656	-0.045543656	-0.045543656	-0.045543656	-0.045543656	-0.045543656	-0.045543656
¸ßË¹°×ÔëÉù´¦Àí (580).mp3	0.19221562	0.19221562	0.19221562	0.19221562	0.19221562	0.19221562	0.19221562	0.19221562	0.19221562	0.19221562	0.19221562	0.19221562	0.19221562	0.19221562	0.19221562	0.19221562	0.19221562	0.19221562	0.19221562	0.19221562	0.19221562	0.19221562	0.19221562	0.19221562	0.19221562	0.19221562	0.19221562	0.19221562	0.19221562	0.19221562	0.19221562	0.19221562	0.19221562	0.19221562	0.19221562	0.19221562	0.19221562	0.19221562	0.19221562	0.19221562	0.19221562	0.19221562	0.19221562	0.19221562	0.19221562	0.19221562	0.19221562	0.19221562	0.19221562
¸ßË¹°×ÔëÉù´¦Àí (581).mp3	-0.25451386	-0.25451386	-0.25451386	-0.25451386	-0.25451386	-0.25451386	-0.25451386	-0.25451386	-0.25451386	-0.25451386	-0.25451386	-0.25451386	-0.25451386	-0.25451386	-0.25451386	-0.25451386	-0.25451386	-0.25451386	-0.25451386	-0.25451386	-0.25451386	-0.25451386	-0.25451386	-0.25451386	-0.25451386	-0.25451386	-0.25451386	-0.25451386	-0.25451386	-0.25451386	-0.25451386	-0.25451386	-0.25451386	-0.25451386	-0.25451386	-0.25451386	-0.25451386	-0.25451386	-0.25451386	-0.25451386	-0.25451386	-0.25451386	-0.25451386	-0.25451386	-0.25451386	-0.25451386	-0.25451386	-0.25451386	-0.25451386
¸ßË¹°×ÔëÉù´¦Àí (582).mp3	-0.13205476	-0.13205476	-0.13205476	-0.13205476	-0.13205476	-0.13205476	-0.13205476	-0.13205476	-0.13205476	-0.13205476	-0.13205476	-0.13205476	-0.13205476	-0.13205476	-0.13205476	-0.13205476	-0.13205476	-0.13205476	-0.13205476	-0.13205476	-0.13205476	-0.13205476	-0.13205476	-0.13205476	-0.13205476	-0.13205476	-0.13205476	-0.13205476	-0.13205476	-0.13205476	-0.13205476	-0.13205476	-0.13205476	-0.13205476	-0.13205476	-0.13205476	-0.13205476	-0.13205476	-0.13205476	-0.13205476	-0.13205476	-0.13205476	-0.13205476	-0.13205476	-0.13205476	-0.13205476	-0.13205476	-0.13205476	-0.13205476
¸ßË¹°×ÔëÉù´¦Àí (583).mp3	-0.23500259	-0.23500259	-0.23500259	-0.23500259	-0.23500259	-0.23500259	-0.23500259	-0.23500259	-0.23500259	-0.23500259	-0.23500259	-0.23500259	-0.23500259	-0.23500259	-0.23500259	-0.23500259	-0.23500259	-0.23500259	-0.23500259	-0.23500259	-0.23500259	-0.23500259	-0.23500259	-0.23500259	-0.23500259	-0.23500259	-0.23500259	-0.23500259	-0.23500259	-0.23500259	-0.23500259	-0.23500259	-0.23500259	-0.23500259	-0.23500259	-0.23500259	-0.23500259	-0.23500259	-0.23500259	-0.23500259	-0.23500259	-0.23500259	-0.23500259	-0.23500259	-0.23500259	-0.23500259	-0.23500259	-0.23500259	-0.23500259
¸ßË¹°×ÔëÉù´¦Àí (584).mp3	-0.08029719	-0.08029719	-0.08029719	-0.08029719	-0.08029719	-0.08029719	-0.08029719	-0.08029719	-0.08029719	-0.08029719	-0.08029719	-0.08029719	-0.08029719	-0.08029719	-0.08029719	-0.08029719	-0.08029719	-0.08029719	-0.08029719	-0.08029719	-0.08029719	-0.08029719	-0.08029719	-0.08029719	-0.08029719	-0.08029719	-0.08029719	-0.08029719	-0.08029719	-0.08029719	-0.08029719	-0.08029719	-0.08029719	-0.08029719	-0.08029719	-0.08029719	-0.08029719	-0.08029719	-0.08029719	-0.08029719	-0.08029719	-0.08029719	-0.08029719	-0.08029719	-0.08029719	-0.08029719	-0.08029719	-0.08029719	-0.08029719
¸ßË¹°×ÔëÉù´¦Àí (585).mp3	-0.28107572	-0.28107572	-0.28107572	-0.28107572	-0.28107572	-0.28107572	-0.28107572	-0.28107572	-0.28107572	-0.28107572	-0.28107572	-0.28107572	-0.28107572	-0.28107572	-0.28107572	-0.28107572	-0.28107572	-0.28107572	-0.28107572	-0.28107572	-0.28107572	-0.28107572	-0.28107572	-0.28107572	-0.28107572	-0.28107572	-0.28107572	-0.28107572	-0.28107572	-0.28107572	-0.28107572	-0.28107572	-0.28107572	-0.28107572	-0.28107572	-0.28107572	-0.28107572	-0.28107572	-0.28107572	-0.28107572	-0.28107572	-0.28107572	-0.28107572	-0.28107572	-0.28107572	-0.28107572	-0.28107572	-0.28107572	-0.28107572
¸ßË¹°×ÔëÉù´¦Àí (586).mp3	-0.027834922	-0.027834922	-0.027834922	-0.027834922	-0.027834922	-0.027834922	-0.027834922	-0.027834922	-0.027834922	-0.027834922	-0.027834922	-0.027834922	-0.027834922	-0.027834922	-0.027834922	-0.027834922	-0.027834922	-0.027834922	-0.027834922	-0.027834922	-0.027834922	-0.027834922	-0.027834922	-0.027834922	-0.027834922	-0.027834922	-0.027834922	-0.027834922	-0.027834922	-0.027834922	-0.027834922	-0.027834922	-0.027834922	-0.027834922	-0.027834922	-0.027834922	-0.027834922	-0.027834922	-0.027834922	-0.027834922	-0.027834922	-0.027834922	-0.027834922	-0.027834922	-0.027834922	-0.027834922	-0.027834922	-0.027834922	-0.027834922
¸ßË¹°×ÔëÉù´¦Àí (587).mp3	-0.34332395	-0.34332395	-0.34332395	-0.34332395	-0.34332395	-0.34332395	-0.34332395	-0.34332395	-0.34332395	-0.34332395	-0.34332395	-0.34332395	-0.34332395	-0.34332395	-0.34332395	-0.34332395	-0.34332395	-0.34332395	-0.34332395	-0.34332395	-0.34332395	-0.34332395	-0.34332395	-0.34332395	-0.34332395	-0.34332395	-0.34332395	-0.34332395	-0.34332395	-0.34332395	-0.34332395	-0.34332395	-0.34332395	-0.34332395	-0.34332395	-0.34332395	-0.34332395	-0.34332395	-0.34332395	-0.34332395	-0.34332395	-0.34332395	-0.34332395	-0.34332395	-0.34332395	-0.34332395	-0.34332395	-0.34332395	-0.34332395
¸ßË¹°×ÔëÉù´¦Àí (588).mp3	-0.14475358	-0.14475358	-0.14475358	-0.14475358	-0.14475358	-0.14475358	-0.14475358	-0.14475358	-0.14475358	-0.14475358	-0.14475358	-0.14475358	-0.14475358	-0.14475358	-0.14475358	-0.14475358	-0.14475358	-0.14475358	-0.14475358	-0.14475358	-0.14475358	-0.14475358	-0.14475358	-0.14475358	-0.14475358	-0.14475358	-0.14475358	-0.14475358	-0.14475358	-0.14475358	-0.14475358	-0.14475358	-0.14475358	-0.14475358	-0.14475358	-0.14475358	-0.14475358	-0.14475358	-0.14475358	-0.14475358	-0.14475358	-0.14475358	-0.14475358	-0.14475358	-0.14475358	-0.14475358	-0.14475358	-0.14475358	-0.14475358
¸ßË¹°×ÔëÉù´¦Àí (589).mp3	-0.39457494	-0.39457494	-0.39457494	-0.39457494	-0.39457494	-0.39457494	-0.39457494	-0.39457494	-0.39457494	-0.39457494	-0.39457494	-0.39457494	-0.39457494	-0.39457494	-0.39457494	-0.39457494	-0.39457494	-0.39457494	-0.39457494	-0.39457494	-0.39457494	-0.39457494	-0.39457494	-0.39457494	-0.39457494	-0.39457494	-0.39457494	-0.39457494	-0.39457494	-0.39457494	-0.39457494	-0.39457494	-0.39457494	-0.39457494	-0.39457494	-0.39457494	-0.39457494	-0.39457494	-0.39457494	-0.39457494	-0.39457494	-0.39457494	-0.39457494	-0.39457494	-0.39457494	-0.39457494	-0.39457494	-0.39457494	-0.39457494
¸ßË¹°×ÔëÉù´¦Àí (590).mp3	0.05943024	0.05943024	0.05943024	0.05943024	0.05943024	0.05943024	0.05943024	0.05943024	0.05943024	0.05943024	0.05943024	0.05943024	0.05943024	0.05943024	0.05943024	0.05943024	0.05943024	0.05943024	0.05943024	0.05943024	0.05943024	0.05943024	0.05943024	0.05943024	0.05943024	0.05943024	0.05943024	0.05943024	0.05943024	0.05943024	0.05943024	0.05943024	0.05943024	0.05943024	0.05943024	0.05943024	0.05943024	0.05943024	0.05943024	0.05943024	0.05943024	0.05943024	0.05943024	0.05943024	0.05943024	0.05943024	0.05943024	0.05943024	0.05943024
¸ßË¹°×ÔëÉù´¦Àí (591).mp3	-0.1861821	-0.1861821	-0.1861821	-0.1861821	-0.1861821	-0.1861821	-0.1861821	-0.1861821	-0.1861821	-0.1861821	-0.1861821	-0.1861821	-0.1861821	-0.1861821	-0.1861821	-0.1861821	-0.1861821	-0.1861821	-0.1861821	-0.1861821	-0.1861821	-0.1861821	-0.1861821	-0.1861821	-0.1861821	-0.1861821	-0.1861821	-0.1861821	-0.1861821	-0.1861821	-0.1861821	-0.1861821	-0.1861821	-0.1861821	-0.1861821	-0.1861821	-0.1861821	-0.1861821	-0.1861821	-0.1861821	-0.1861821	-0.1861821	-0.1861821	-0.1861821	-0.1861821	-0.1861821	-0.1861821	-0.1861821	-0.1861821
¸ßË¹°×ÔëÉù´¦Àí (592).mp3	-0.29980922	-0.29980922	-0.29980922	-0.29980922	-0.29980922	-0.29980922	-0.29980922	-0.29980922	-0.29980922	-0.29980922	-0.29980922	-0.29980922	-0.29980922	-0.29980922	-0.29980922	-0.29980922	-0.29980922	-0.29980922	-0.29980922	-0.29980922	-0.29980922	-0.29980922	-0.29980922	-0.29980922	-0.29980922	-0.29980922	-0.29980922	-0.29980922	-0.29980922	-0.29980922	-0.29980922	-0.29980922	-0.29980922	-0.29980922	-0.29980922	-0.29980922	-0.29980922	-0.29980922	-0.29980922	-0.29980922	-0.29980922	-0.29980922	-0.29980922	-0.29980922	-0.29980922	-0.29980922	-0.29980922	-0.29980922	-0.29980922
¸ßË¹°×ÔëÉù´¦Àí (593).mp3	-0.04168786	-0.04168786	-0.04168786	-0.04168786	-0.04168786	-0.04168786	-0.04168786	-0.04168786	-0.04168786	-0.04168786	-0.04168786	-0.04168786	-0.04168786	-0.04168786	-0.04168786	-0.04168786	-0.04168786	-0.04168786	-0.04168786	-0.04168786	-0.04168786	-0.04168786	-0.04168786	-0.04168786	-0.04168786	-0.04168786	-0.04168786	-0.04168786	-0.04168786	-0.04168786	-0.04168786	-0.04168786	-0.04168786	-0.04168786	-0.04168786	-0.04168786	-0.04168786	-0.04168786	-0.04168786	-0.04168786	-0.04168786	-0.04168786	-0.04168786	-0.04168786	-0.04168786	-0.04168786	-0.04168786	-0.04168786	-0.04168786
¸ßË¹°×ÔëÉù´¦Àí (594).mp3	-0.08093594	-0.08093594	-0.08093594	-0.08093594	-0.08093594	-0.08093594	-0.08093594	-0.08093594	-0.08093594	-0.08093594	-0.08093594	-0.08093594	-0.08093594	-0.08093594	-0.08093594	-0.08093594	-0.08093594	-0.08093594	-0.08093594	-0.08093594	-0.08093594	-0.08093594	-0.08093594	-0.08093594	-0.08093594	-0.08093594	-0.08093594	-0.08093594	-0.08093594	-0.08093594	-0.08093594	-0.08093594	-0.08093594	-0.08093594	-0.08093594	-0.08093594	-0.08093594	-0.08093594	-0.08093594	-0.08093594	-0.08093594	-0.08093594	-0.08093594	-0.08093594	-0.08093594	-0.08093594	-0.08093594	-0.08093594	-0.08093594
¸ßË¹°×ÔëÉù´¦Àí (595).mp3	-0.08609675	-0.08609675	-0.08609675	-0.08609675	-0.08609675	-0.08609675	-0.08609675	-0.08609675	-0.08609675	-0.08609675	-0.08609675	-0.08609675	-0.08609675	-0.08609675	-0.08609675	-0.08609675	-0.08609675	-0.08609675	-0.08609675	-0.08609675	-0.08609675	-0.08609675	-0.08609675	-0.08609675	-0.08609675	-0.08609675	-0.08609675	-0.08609675	-0.08609675	-0.08609675	-0.08609675	-0.08609675	-0.08609675	-0.08609675	-0.08609675	-0.08609675	-0.08609675	-0.08609675	-0.08609675	-0.08609675	-0.08609675	-0.08609675	-0.08609675	-0.08609675	-0.08609675	-0.08609675	-0.08609675	-0.08609675	-0.08609675
¸ßË¹°×ÔëÉù´¦Àí (596).mp3	-0.16435619	-0.16435619	-0.16435619	-0.16435619	-0.16435619	-0.16435619	-0.16435619	-0.16435619	-0.16435619	-0.16435619	-0.16435619	-0.16435619	-0.16435619	-0.16435619	-0.16435619	-0.16435619	-0.16435619	-0.16435619	-0.16435619	-0.16435619	-0.16435619	-0.16435619	-0.16435619	-0.16435619	-0.16435619	-0.16435619	-0.16435619	-0.16435619	-0.16435619	-0.16435619	-0.16435619	-0.16435619	-0.16435619	-0.16435619	-0.16435619	-0.16435619	-0.16435619	-0.16435619	-0.16435619	-0.16435619	-0.16435619	-0.16435619	-0.16435619	-0.16435619	-0.16435619	-0.16435619	-0.16435619	-0.16435619	-0.16435619
¸ßË¹°×ÔëÉù´¦Àí (597).mp3	-0.21445896	-0.21445896	-0.21445896	-0.21445896	-0.21445896	-0.21445896	-0.21445896	-0.21445896	-0.21445896	-0.21445896	-0.21445896	-0.21445896	-0.21445896	-0.21445896	-0.21445896	-0.21445896	-0.21445896	-0.21445896	-0.21445896	-0.21445896	-0.21445896	-0.21445896	-0.21445896	-0.21445896	-0.21445896	-0.21445896	-0.21445896	-0.21445896	-0.21445896	-0.21445896	-0.21445896	-0.21445896	-0.21445896	-0.21445896	-0.21445896	-0.21445896	-0.21445896	-0.21445896	-0.21445896	-0.21445896	-0.21445896	-0.21445896	-0.21445896	-0.21445896	-0.21445896	-0.21445896	-0.21445896	-0.21445896	-0.21445896
¸ßË¹°×ÔëÉù´¦Àí (598).mp3	-0.051595554	-0.051595554	-0.051595554	-0.051595554	-0.051595554	-0.051595554	-0.051595554	-0.051595554	-0.051595554	-0.051595554	-0.051595554	-0.051595554	-0.051595554	-0.051595554	-0.051595554	-0.051595554	-0.051595554	-0.051595554	-0.051595554	-0.051595554	-0.051595554	-0.051595554	-0.051595554	-0.051595554	-0.051595554	-0.051595554	-0.051595554	-0.051595554	-0.051595554	-0.051595554	-0.051595554	-0.051595554	-0.051595554	-0.051595554	-0.051595554	-0.051595554	-0.051595554	-0.051595554	-0.051595554	-0.051595554	-0.051595554	-0.051595554	-0.051595554	-0.051595554	-0.051595554	-0.051595554	-0.051595554	-0.051595554	-0.051595554
¸ßË¹°×ÔëÉù´¦Àí (599).mp3	-0.24127524	-0.24127524	-0.24127524	-0.24127524	-0.24127524	-0.24127524	-0.24127524	-0.24127524	-0.24127524	-0.24127524	-0.24127524	-0.24127524	-0.24127524	-0.24127524	-0.24127524	-0.24127524	-0.24127524	-0.24127524	-0.24127524	-0.24127524	-0.24127524	-0.24127524	-0.24127524	-0.24127524	-0.24127524	-0.24127524	-0.24127524	-0.24127524	-0.24127524	-0.24127524	-0.24127524	-0.24127524	-0.24127524	-0.24127524	-0.24127524	-0.24127524	-0.24127524	-0.24127524	-0.24127524	-0.24127524	-0.24127524	-0.24127524	-0.24127524	-0.24127524	-0.24127524	-0.24127524	-0.24127524	-0.24127524	-0.24127524
¸ßË¹°×ÔëÉù´¦Àí (600).mp3	-0.109166965	-0.109166965	-0.109166965	-0.109166965	-0.109166965	-0.109166965	-0.109166965	-0.109166965	-0.109166965	-0.109166965	-0.109166965	-0.109166965	-0.109166965	-0.109166965	-0.109166965	-0.109166965	-0.109166965	-0.109166965	-0.109166965	-0.109166965	-0.109166965	-0.109166965	-0.109166965	-0.109166965	-0.109166965	-0.109166965	-0.109166965	-0.109166965	-0.109166965	-0.109166965	-0.109166965	-0.109166965	-0.109166965	-0.109166965	-0.109166965	-0.109166965	-0.109166965	-0.109166965	-0.109166965	-0.109166965	-0.109166965	-0.109166965	-0.109166965	-0.109166965	-0.109166965	-0.109166965	-0.109166965	-0.109166965	-0.109166965
¸ßË¹°×ÔëÉù´¦Àí (601).mp3	-0.12084173	-0.12084173	-0.12084173	-0.12084173	-0.12084173	-0.12084173	-0.12084173	-0.12084173	-0.12084173	-0.12084173	-0.12084173	-0.12084173	-0.12084173	-0.12084173	-0.12084173	-0.12084173	-0.12084173	-0.12084173	-0.12084173	-0.12084173	-0.12084173	-0.12084173	-0.12084173	-0.12084173	-0.12084173	-0.12084173	-0.12084173	-0.12084173	-0.12084173	-0.12084173	-0.12084173	-0.12084173	-0.12084173	-0.12084173	-0.12084173	-0.12084173	-0.12084173	-0.12084173	-0.12084173	-0.12084173	-0.12084173	-0.12084173	-0.12084173	-0.12084173	-0.12084173	-0.12084173	-0.12084173	-0.12084173	-0.12084173
¸ßË¹°×ÔëÉù´¦Àí (602).mp3	-0.010100439	-0.010100439	-0.010100439	-0.010100439	-0.010100439	-0.010100439	-0.010100439	-0.010100439	-0.010100439	-0.010100439	-0.010100439	-0.010100439	-0.010100439	-0.010100439	-0.010100439	-0.010100439	-0.010100439	-0.010100439	-0.010100439	-0.010100439	-0.010100439	-0.010100439	-0.010100439	-0.010100439	-0.010100439	-0.010100439	-0.010100439	-0.010100439	-0.010100439	-0.010100439	-0.010100439	-0.010100439	-0.010100439	-0.010100439	-0.010100439	-0.010100439	-0.010100439	-0.010100439	-0.010100439	-0.010100439	-0.010100439	-0.010100439	-0.010100439	-0.010100439	-0.010100439	-0.010100439	-0.010100439	-0.010100439	-0.010100439
¸ßË¹°×ÔëÉù´¦Àí (603).mp3	-0.09452444	-0.09452444	-0.09452444	-0.09452444	-0.09452444	-0.09452444	-0.09452444	-0.09452444	-0.09452444	-0.09452444	-0.09452444	-0.09452444	-0.09452444	-0.09452444	-0.09452444	-0.09452444	-0.09452444	-0.09452444	-0.09452444	-0.09452444	-0.09452444	-0.09452444	-0.09452444	-0.09452444	-0.09452444	-0.09452444	-0.09452444	-0.09452444	-0.09452444	-0.09452444	-0.09452444	-0.09452444	-0.09452444	-0.09452444	-0.09452444	-0.09452444	-0.09452444	-0.09452444	-0.09452444	-0.09452444	-0.09452444	-0.09452444	-0.09452444	-0.09452444	-0.09452444	-0.09452444	-0.09452444	-0.09452444	-0.09452444
¸ßË¹°×ÔëÉù´¦Àí (604).mp3	-0.1194012	-0.1194012	-0.1194012	-0.1194012	-0.1194012	-0.1194012	-0.1194012	-0.1194012	-0.1194012	-0.1194012	-0.1194012	-0.1194012	-0.1194012	-0.1194012	-0.1194012	-0.1194012	-0.1194012	-0.1194012	-0.1194012	-0.1194012	-0.1194012	-0.1194012	-0.1194012	-0.1194012	-0.1194012	-0.1194012	-0.1194012	-0.1194012	-0.1194012	-0.1194012	-0.1194012	-0.1194012	-0.1194012	-0.1194012	-0.1194012	-0.1194012	-0.1194012	-0.1194012	-0.1194012	-0.1194012	-0.1194012	-0.1194012	-0.1194012	-0.1194012	-0.1194012	-0.1194012	-0.1194012	-0.1194012	-0.1194012
¸ßË¹°×ÔëÉù´¦Àí (605).mp3	-0.07748514	-0.07748514	-0.07748514	-0.07748514	-0.07748514	-0.07748514	-0.07748514	-0.07748514	-0.07748514	-0.07748514	-0.07748514	-0.07748514	-0.07748514	-0.07748514	-0.07748514	-0.07748514	-0.07748514	-0.07748514	-0.07748514	-0.07748514	-0.07748514	-0.07748514	-0.07748514	-0.07748514	-0.07748514	-0.07748514	-0.07748514	-0.07748514	-0.07748514	-0.07748514	-0.07748514	-0.07748514	-0.07748514	-0.07748514	-0.07748514	-0.07748514	-0.07748514	-0.07748514	-0.07748514	-0.07748514	-0.07748514	-0.07748514	-0.07748514	-0.07748514	-0.07748514	-0.07748514	-0.07748514	-0.07748514	-0.07748514
¸ßË¹°×ÔëÉù´¦Àí (606).mp3	-0.20076132	-0.20076132	-0.20076132	-0.20076132	-0.20076132	-0.20076132	-0.20076132	-0.20076132	-0.20076132	-0.20076132	-0.20076132	-0.20076132	-0.20076132	-0.20076132	-0.20076132	-0.20076132	-0.20076132	-0.20076132	-0.20076132	-0.20076132	-0.20076132	-0.20076132	-0.20076132	-0.20076132	-0.20076132	-0.20076132	-0.20076132	-0.20076132	-0.20076132	-0.20076132	-0.20076132	-0.20076132	-0.20076132	-0.20076132	-0.20076132	-0.20076132	-0.20076132	-0.20076132	-0.20076132	-0.20076132	-0.20076132	-0.20076132	-0.20076132	-0.20076132	-0.20076132	-0.20076132	-0.20076132	-0.20076132	-0.20076132
¸ßË¹°×ÔëÉù´¦Àí (607).mp3	-0.16713294	-0.16713294	-0.16713294	-0.16713294	-0.16713294	-0.16713294	-0.16713294	-0.16713294	-0.16713294	-0.16713294	-0.16713294	-0.16713294	-0.16713294	-0.16713294	-0.16713294	-0.16713294	-0.16713294	-0.16713294	-0.16713294	-0.16713294	-0.16713294	-0.16713294	-0.16713294	-0.16713294	-0.16713294	-0.16713294	-0.16713294	-0.16713294	-0.16713294	-0.16713294	-0.16713294	-0.16713294	-0.16713294	-0.16713294	-0.16713294	-0.16713294	-0.16713294	-0.16713294	-0.16713294	-0.16713294	-0.16713294	-0.16713294	-0.16713294	-0.16713294	-0.16713294	-0.16713294	-0.16713294	-0.16713294	-0.16713294
¸ßË¹°×ÔëÉù´¦Àí (608).mp3	-0.117636085	-0.117636085	-0.117636085	-0.117636085	-0.117636085	-0.117636085	-0.117636085	-0.117636085	-0.117636085	-0.117636085	-0.117636085	-0.117636085	-0.117636085	-0.117636085	-0.117636085	-0.117636085	-0.117636085	-0.117636085	-0.117636085	-0.117636085	-0.117636085	-0.117636085	-0.117636085	-0.117636085	-0.117636085	-0.117636085	-0.117636085	-0.117636085	-0.117636085	-0.117636085	-0.117636085	-0.117636085	-0.117636085	-0.117636085	-0.117636085	-0.117636085	-0.117636085	-0.117636085	-0.117636085	-0.117636085	-0.117636085	-0.117636085	-0.117636085	-0.117636085	-0.117636085	-0.117636085	-0.117636085	-0.117636085	-0.117636085
¸ßË¹°×ÔëÉù´¦Àí (609).mp3	-0.29455346	-0.29455346	-0.29455346	-0.29455346	-0.29455346	-0.29455346	-0.29455346	-0.29455346	-0.29455346	-0.29455346	-0.29455346	-0.29455346	-0.29455346	-0.29455346	-0.29455346	-0.29455346	-0.29455346	-0.29455346	-0.29455346	-0.29455346	-0.29455346	-0.29455346	-0.29455346	-0.29455346	-0.29455346	-0.29455346	-0.29455346	-0.29455346	-0.29455346	-0.29455346	-0.29455346	-0.29455346	-0.29455346	-0.29455346	-0.29455346	-0.29455346	-0.29455346	-0.29455346	-0.29455346	-0.29455346	-0.29455346	-0.29455346	-0.29455346	-0.29455346	-0.29455346	-0.29455346	-0.29455346	-0.29455346	-0.29455346
¸ßË¹°×ÔëÉù´¦Àí (610).mp3	-0.26634926	-0.26634926	-0.26634926	-0.26634926	-0.26634926	-0.26634926	-0.26634926	-0.26634926	-0.26634926	-0.26634926	-0.26634926	-0.26634926	-0.26634926	-0.26634926	-0.26634926	-0.26634926	-0.26634926	-0.26634926	-0.26634926	-0.26634926	-0.26634926	-0.26634926	-0.26634926	-0.26634926	-0.26634926	-0.26634926	-0.26634926	-0.26634926	-0.26634926	-0.26634926	-0.26634926	-0.26634926	-0.26634926	-0.26634926	-0.26634926	-0.26634926	-0.26634926	-0.26634926	-0.26634926	-0.26634926	-0.26634926	-0.26634926	-0.26634926	-0.26634926	-0.26634926	-0.26634926	-0.26634926	-0.26634926	-0.26634926
¸ßË¹°×ÔëÉù´¦Àí (611).mp3	-0.05413334	-0.05413334	-0.05413334	-0.05413334	-0.05413334	-0.05413334	-0.05413334	-0.05413334	-0.05413334	-0.05413334	-0.05413334	-0.05413334	-0.05413334	-0.05413334	-0.05413334	-0.05413334	-0.05413334	-0.05413334	-0.05413334	-0.05413334	-0.05413334	-0.05413334	-0.05413334	-0.05413334	-0.05413334	-0.05413334	-0.05413334	-0.05413334	-0.05413334	-0.05413334	-0.05413334	-0.05413334	-0.05413334	-0.05413334	-0.05413334	-0.05413334	-0.05413334	-0.05413334	-0.05413334	-0.05413334	-0.05413334	-0.05413334	-0.05413334	-0.05413334	-0.05413334	-0.05413334	-0.05413334	-0.05413334	-0.05413334
¸ßË¹°×ÔëÉù´¦Àí (612).mp3	-0.17932762	-0.17932762	-0.17932762	-0.17932762	-0.17932762	-0.17932762	-0.17932762	-0.17932762	-0.17932762	-0.17932762	-0.17932762	-0.17932762	-0.17932762	-0.17932762	-0.17932762	-0.17932762	-0.17932762	-0.17932762	-0.17932762	-0.17932762	-0.17932762	-0.17932762	-0.17932762	-0.17932762	-0.17932762	-0.17932762	-0.17932762	-0.17932762	-0.17932762	-0.17932762	-0.17932762	-0.17932762	-0.17932762	-0.17932762	-0.17932762	-0.17932762	-0.17932762	-0.17932762	-0.17932762	-0.17932762	-0.17932762	-0.17932762	-0.17932762	-0.17932762	-0.17932762	-0.17932762	-0.17932762	-0.17932762	-0.17932762
¸ßË¹°×ÔëÉù´¦Àí (613).mp3	-0.14953046	-0.14953046	-0.14953046	-0.14953046	-0.14953046	-0.14953046	-0.14953046	-0.14953046	-0.14953046	-0.14953046	-0.14953046	-0.14953046	-0.14953046	-0.14953046	-0.14953046	-0.14953046	-0.14953046	-0.14953046	-0.14953046	-0.14953046	-0.14953046	-0.14953046	-0.14953046	-0.14953046	-0.14953046	-0.14953046	-0.14953046	-0.14953046	-0.14953046	-0.14953046	-0.14953046	-0.14953046	-0.14953046	-0.14953046	-0.14953046	-0.14953046	-0.14953046	-0.14953046	-0.14953046	-0.14953046	-0.14953046	-0.14953046	-0.14953046	-0.14953046	-0.14953046	-0.14953046	-0.14953046	-0.14953046	-0.14953046
¸ßË¹°×ÔëÉù´¦Àí (614).mp3	-0.42470306	-0.42470306	-0.42470306	-0.42470306	-0.42470306	-0.42470306	-0.42470306	-0.42470306	-0.42470306	-0.42470306	-0.42470306	-0.42470306	-0.42470306	-0.42470306	-0.42470306	-0.42470306	-0.42470306	-0.42470306	-0.42470306	-0.42470306	-0.42470306	-0.42470306	-0.42470306	-0.42470306	-0.42470306	-0.42470306	-0.42470306	-0.42470306	-0.42470306	-0.42470306	-0.42470306	-0.42470306	-0.42470306	-0.42470306	-0.42470306	-0.42470306	-0.42470306	-0.42470306	-0.42470306	-0.42470306	-0.42470306	-0.42470306	-0.42470306	-0.42470306	-0.42470306	-0.42470306	-0.42470306	-0.42470306	-0.42470306
¸ßË¹°×ÔëÉù´¦Àí (615).mp3	-0.032391623	-0.032391623	-0.032391623	-0.032391623	-0.032391623	-0.032391623	-0.032391623	-0.032391623	-0.032391623	-0.032391623	-0.032391623	-0.032391623	-0.032391623	-0.032391623	-0.032391623	-0.032391623	-0.032391623	-0.032391623	-0.032391623	-0.032391623	-0.032391623	-0.032391623	-0.032391623	-0.032391623	-0.032391623	-0.032391623	-0.032391623	-0.032391623	-0.032391623	-0.032391623	-0.032391623	-0.032391623	-0.032391623	-0.032391623	-0.032391623	-0.032391623	-0.032391623	-0.032391623	-0.032391623	-0.032391623	-0.032391623	-0.032391623	-0.032391623	-0.032391623	-0.032391623	-0.032391623	-0.032391623	-0.032391623	-0.032391623
¸ßË¹°×ÔëÉù´¦Àí (616).mp3	-0.063647605	-0.063647605	-0.063647605	-0.063647605	-0.063647605	-0.063647605	-0.063647605	-0.063647605	-0.063647605	-0.063647605	-0.063647605	-0.063647605	-0.063647605	-0.063647605	-0.063647605	-0.063647605	-0.063647605	-0.063647605	-0.063647605	-0.063647605	-0.063647605	-0.063647605	-0.063647605	-0.063647605	-0.063647605	-0.063647605	-0.063647605	-0.063647605	-0.063647605	-0.063647605	-0.063647605	-0.063647605	-0.063647605	-0.063647605	-0.063647605	-0.063647605	-0.063647605	-0.063647605	-0.063647605	-0.063647605	-0.063647605	-0.063647605	-0.063647605	-0.063647605	-0.063647605	-0.063647605	-0.063647605	-0.063647605	-0.063647605
¸ßË¹°×ÔëÉù´¦Àí (617).mp3	-0.28408468	-0.28408468	-0.28408468	-0.28408468	-0.28408468	-0.28408468	-0.28408468	-0.28408468	-0.28408468	-0.28408468	-0.28408468	-0.28408468	-0.28408468	-0.28408468	-0.28408468	-0.28408468	-0.28408468	-0.28408468	-0.28408468	-0.28408468	-0.28408468	-0.28408468	-0.28408468	-0.28408468	-0.28408468	-0.28408468	-0.28408468	-0.28408468	-0.28408468	-0.28408468	-0.28408468	-0.28408468	-0.28408468	-0.28408468	-0.28408468	-0.28408468	-0.28408468	-0.28408468	-0.28408468	-0.28408468	-0.28408468	-0.28408468	-0.28408468	-0.28408468	-0.28408468	-0.28408468	-0.28408468	-0.28408468	-0.28408468
¸ßË¹°×ÔëÉù´¦Àí (618).mp3	-0.15273951	-0.15273951	-0.15273951	-0.15273951	-0.15273951	-0.15273951	-0.15273951	-0.15273951	-0.15273951	-0.15273951	-0.15273951	-0.15273951	-0.15273951	-0.15273951	-0.15273951	-0.15273951	-0.15273951	-0.15273951	-0.15273951	-0.15273951	-0.15273951	-0.15273951	-0.15273951	-0.15273951	-0.15273951	-0.15273951	-0.15273951	-0.15273951	-0.15273951	-0.15273951	-0.15273951	-0.15273951	-0.15273951	-0.15273951	-0.15273951	-0.15273951	-0.15273951	-0.15273951	-0.15273951	-0.15273951	-0.15273951	-0.15273951	-0.15273951	-0.15273951	-0.15273951	-0.15273951	-0.15273951	-0.15273951	-0.15273951
¸ßË¹°×ÔëÉù´¦Àí (619).mp3	-0.07266398	-0.07266398	-0.07266398	-0.07266398	-0.07266398	-0.07266398	-0.07266398	-0.07266398	-0.07266398	-0.07266398	-0.07266398	-0.07266398	-0.07266398	-0.07266398	-0.07266398	-0.07266398	-0.07266398	-0.07266398	-0.07266398	-0.07266398	-0.07266398	-0.07266398	-0.07266398	-0.07266398	-0.07266398	-0.07266398	-0.07266398	-0.07266398	-0.07266398	-0.07266398	-0.07266398	-0.07266398	-0.07266398	-0.07266398	-0.07266398	-0.07266398	-0.07266398	-0.07266398	-0.07266398	-0.07266398	-0.07266398	-0.07266398	-0.07266398	-0.07266398	-0.07266398	-0.07266398	-0.07266398	-0.07266398	-0.07266398
¸ßË¹°×ÔëÉù´¦Àí (620).mp3	-0.16919513	-0.16919513	-0.16919513	-0.16919513	-0.16919513	-0.16919513	-0.16919513	-0.16919513	-0.16919513	-0.16919513	-0.16919513	-0.16919513	-0.16919513	-0.16919513	-0.16919513	-0.16919513	-0.16919513	-0.16919513	-0.16919513	-0.16919513	-0.16919513	-0.16919513	-0.16919513	-0.16919513	-0.16919513	-0.16919513	-0.16919513	-0.16919513	-0.16919513	-0.16919513	-0.16919513	-0.16919513	-0.16919513	-0.16919513	-0.16919513	-0.16919513	-0.16919513	-0.16919513	-0.16919513	-0.16919513	-0.16919513	-0.16919513	-0.16919513	-0.16919513	-0.16919513	-0.16919513	-0.16919513	-0.16919513	-0.16919513
¸ßË¹°×ÔëÉù´¦Àí (621).mp3	-0.30730098	-0.30730098	-0.30730098	-0.30730098	-0.30730098	-0.30730098	-0.30730098	-0.30730098	-0.30730098	-0.30730098	-0.30730098	-0.30730098	-0.30730098	-0.30730098	-0.30730098	-0.30730098	-0.30730098	-0.30730098	-0.30730098	-0.30730098	-0.30730098	-0.30730098	-0.30730098	-0.30730098	-0.30730098	-0.30730098	-0.30730098	-0.30730098	-0.30730098	-0.30730098	-0.30730098	-0.30730098	-0.30730098	-0.30730098	-0.30730098	-0.30730098	-0.30730098	-0.30730098	-0.30730098	-0.30730098	-0.30730098	-0.30730098	-0.30730098	-0.30730098	-0.30730098	-0.30730098	-0.30730098	-0.30730098	-0.30730098
¸ßË¹°×ÔëÉù´¦Àí (622).mp3	-0.35850823	-0.35850823	-0.35850823	-0.35850823	-0.35850823	-0.35850823	-0.35850823	-0.35850823	-0.35850823	-0.35850823	-0.35850823	-0.35850823	-0.35850823	-0.35850823	-0.35850823	-0.35850823	-0.35850823	-0.35850823	-0.35850823	-0.35850823	-0.35850823	-0.35850823	-0.35850823	-0.35850823	-0.35850823	-0.35850823	-0.35850823	-0.35850823	-0.35850823	-0.35850823	-0.35850823	-0.35850823	-0.35850823	-0.35850823	-0.35850823	-0.35850823	-0.35850823	-0.35850823	-0.35850823	-0.35850823	-0.35850823	-0.35850823	-0.35850823	-0.35850823	-0.35850823	-0.35850823	-0.35850823	-0.35850823	-0.35850823
¸ßË¹°×ÔëÉù´¦Àí (623).mp3	-0.23245077	-0.23245077	-0.23245077	-0.23245077	-0.23245077	-0.23245077	-0.23245077	-0.23245077	-0.23245077	-0.23245077	-0.23245077	-0.23245077	-0.23245077	-0.23245077	-0.23245077	-0.23245077	-0.23245077	-0.23245077	-0.23245077	-0.23245077	-0.23245077	-0.23245077	-0.23245077	-0.23245077	-0.23245077	-0.23245077	-0.23245077	-0.23245077	-0.23245077	-0.23245077	-0.23245077	-0.23245077	-0.23245077	-0.23245077	-0.23245077	-0.23245077	-0.23245077	-0.23245077	-0.23245077	-0.23245077	-0.23245077	-0.23245077	-0.23245077	-0.23245077	-0.23245077	-0.23245077	-0.23245077	-0.23245077	-0.23245077
¸ßË¹°×ÔëÉù´¦Àí (624).mp3	0.14755902	0.14755902	0.14755902	0.14755902	0.14755902	0.14755902	0.14755902	0.14755902	0.14755902	0.14755902	0.14755902	0.14755902	0.14755902	0.14755902	0.14755902	0.14755902	0.14755902	0.14755902	0.14755902	0.14755902	0.14755902	0.14755902	0.14755902	0.14755902	0.14755902	0.14755902	0.14755902	0.14755902	0.14755902	0.14755902	0.14755902	0.14755902	0.14755902	0.14755902	0.14755902	0.14755902	0.14755902	0.14755902	0.14755902	0.14755902	0.14755902	0.14755902	0.14755902	0.14755902	0.14755902	0.14755902	0.14755902	0.14755902	0.14755902
¸ßË¹°×ÔëÉù´¦Àí (625).mp3	-0.063849136	-0.063849136	-0.063849136	-0.063849136	-0.063849136	-0.063849136	-0.063849136	-0.063849136	-0.063849136	-0.063849136	-0.063849136	-0.063849136	-0.063849136	-0.063849136	-0.063849136	-0.063849136	-0.063849136	-0.063849136	-0.063849136	-0.063849136	-0.063849136	-0.063849136	-0.063849136	-0.063849136	-0.063849136	-0.063849136	-0.063849136	-0.063849136	-0.063849136	-0.063849136	-0.063849136	-0.063849136	-0.063849136	-0.063849136	-0.063849136	-0.063849136	-0.063849136	-0.063849136	-0.063849136	-0.063849136	-0.063849136	-0.063849136	-0.063849136	-0.063849136	-0.063849136	-0.063849136	-0.063849136	-0.063849136	-0.063849136
¸ßË¹°×ÔëÉù´¦Àí (626).mp3	0.092178956	0.092178956	0.092178956	0.092178956	0.092178956	0.092178956	0.092178956	0.092178956	0.092178956	0.092178956	0.092178956	0.092178956	0.092178956	0.092178956	0.092178956	0.092178956	0.092178956	0.092178956	0.092178956	0.092178956	0.092178956	0.092178956	0.092178956	0.092178956	0.092178956	0.092178956	0.092178956	0.092178956	0.092178956	0.092178956	0.092178956	0.092178956	0.092178956	0.092178956	0.092178956	0.092178956	0.092178956	0.092178956	0.092178956	0.092178956	0.092178956	0.092178956	0.092178956	0.092178956	0.092178956	0.092178956	0.092178956	0.092178956	0.092178956
¸ßË¹°×ÔëÉù´¦Àí (627).mp3	-0.33021116	-0.33021116	-0.33021116	-0.33021116	-0.33021116	-0.33021116	-0.33021116	-0.33021116	-0.33021116	-0.33021116	-0.33021116	-0.33021116	-0.33021116	-0.33021116	-0.33021116	-0.33021116	-0.33021116	-0.33021116	-0.33021116	-0.33021116	-0.33021116	-0.33021116	-0.33021116	-0.33021116	-0.33021116	-0.33021116	-0.33021116	-0.33021116	-0.33021116	-0.33021116	-0.33021116	-0.33021116	-0.33021116	-0.33021116	-0.33021116	-0.33021116	-0.33021116	-0.33021116	-0.33021116	-0.33021116	-0.33021116	-0.33021116	-0.33021116	-0.33021116	-0.33021116	-0.33021116	-0.33021116	-0.33021116	-0.33021116
¸ßË¹°×ÔëÉù´¦Àí (628).mp3	-0.17898087	-0.17898087	-0.17898087	-0.17898087	-0.17898087	-0.17898087	-0.17898087	-0.17898087	-0.17898087	-0.17898087	-0.17898087	-0.17898087	-0.17898087	-0.17898087	-0.17898087	-0.17898087	-0.17898087	-0.17898087	-0.17898087	-0.17898087	-0.17898087	-0.17898087	-0.17898087	-0.17898087	-0.17898087	-0.17898087	-0.17898087	-0.17898087	-0.17898087	-0.17898087	-0.17898087	-0.17898087	-0.17898087	-0.17898087	-0.17898087	-0.17898087	-0.17898087	-0.17898087	-0.17898087	-0.17898087	-0.17898087	-0.17898087	-0.17898087	-0.17898087	-0.17898087	-0.17898087	-0.17898087	-0.17898087	-0.17898087
¸ßË¹°×ÔëÉù´¦Àí (629).mp3	-0.18523689	-0.18523689	-0.18523689	-0.18523689	-0.18523689	-0.18523689	-0.18523689	-0.18523689	-0.18523689	-0.18523689	-0.18523689	-0.18523689	-0.18523689	-0.18523689	-0.18523689	-0.18523689	-0.18523689	-0.18523689	-0.18523689	-0.18523689	-0.18523689	-0.18523689	-0.18523689	-0.18523689	-0.18523689	-0.18523689	-0.18523689	-0.18523689	-0.18523689	-0.18523689	-0.18523689	-0.18523689	-0.18523689	-0.18523689	-0.18523689	-0.18523689	-0.18523689	-0.18523689	-0.18523689	-0.18523689	-0.18523689	-0.18523689	-0.18523689	-0.18523689	-0.18523689	-0.18523689	-0.18523689	-0.18523689	-0.18523689
¸ßË¹°×ÔëÉù´¦Àí (630).mp3	0.04131438	0.04131438	0.04131438	0.04131438	0.04131438	0.04131438	0.04131438	0.04131438	0.04131438	0.04131438	0.04131438	0.04131438	0.04131438	0.04131438	0.04131438	0.04131438	0.04131438	0.04131438	0.04131438	0.04131438	0.04131438	0.04131438	0.04131438	0.04131438	0.04131438	0.04131438	0.04131438	0.04131438	0.04131438	0.04131438	0.04131438	0.04131438	0.04131438	0.04131438	0.04131438	0.04131438	0.04131438	0.04131438	0.04131438	0.04131438	0.04131438	0.04131438	0.04131438	0.04131438	0.04131438	0.04131438	0.04131438	0.04131438	0.04131438
¸ßË¹°×ÔëÉù´¦Àí (631).mp3	-0.11406283	-0.11406283	-0.11406283	-0.11406283	-0.11406283	-0.11406283	-0.11406283	-0.11406283	-0.11406283	-0.11406283	-0.11406283	-0.11406283	-0.11406283	-0.11406283	-0.11406283	-0.11406283	-0.11406283	-0.11406283	-0.11406283	-0.11406283	-0.11406283	-0.11406283	-0.11406283	-0.11406283	-0.11406283	-0.11406283	-0.11406283	-0.11406283	-0.11406283	-0.11406283	-0.11406283	-0.11406283	-0.11406283	-0.11406283	-0.11406283	-0.11406283	-0.11406283	-0.11406283	-0.11406283	-0.11406283	-0.11406283	-0.11406283	-0.11406283	-0.11406283	-0.11406283	-0.11406283	-0.11406283	-0.11406283	-0.11406283
¸ßË¹°×ÔëÉù´¦Àí (632).mp3	0.01133582	0.01133582	0.01133582	0.01133582	0.01133582	0.01133582	0.01133582	0.01133582	0.01133582	0.01133582	0.01133582	0.01133582	0.01133582	0.01133582	0.01133582	0.01133582	0.01133582	0.01133582	0.01133582	0.01133582	0.01133582	0.01133582	0.01133582	0.01133582	0.01133582	0.01133582	0.01133582	0.01133582	0.01133582	0.01133582	0.01133582	0.01133582	0.01133582	0.01133582	0.01133582	0.01133582	0.01133582	0.01133582	0.01133582	0.01133582	0.01133582	0.01133582	0.01133582	0.01133582	0.01133582	0.01133582	0.01133582	0.01133582	0.01133582
¸ßË¹°×ÔëÉù´¦Àí (633).mp3	-0.17278084	-0.17278084	-0.17278084	-0.17278084	-0.17278084	-0.17278084	-0.17278084	-0.17278084	-0.17278084	-0.17278084	-0.17278084	-0.17278084	-0.17278084	-0.17278084	-0.17278084	-0.17278084	-0.17278084	-0.17278084	-0.17278084	-0.17278084	-0.17278084	-0.17278084	-0.17278084	-0.17278084	-0.17278084	-0.17278084	-0.17278084	-0.17278084	-0.17278084	-0.17278084	-0.17278084	-0.17278084	-0.17278084	-0.17278084	-0.17278084	-0.17278084	-0.17278084	-0.17278084	-0.17278084	-0.17278084	-0.17278084	-0.17278084	-0.17278084	-0.17278084	-0.17278084	-0.17278084	-0.17278084	-0.17278084	-0.17278084
¸ßË¹°×ÔëÉù´¦Àí (634).mp3	-0.09433827	-0.09433827	-0.09433827	-0.09433827	-0.09433827	-0.09433827	-0.09433827	-0.09433827	-0.09433827	-0.09433827	-0.09433827	-0.09433827	-0.09433827	-0.09433827	-0.09433827	-0.09433827	-0.09433827	-0.09433827	-0.09433827	-0.09433827	-0.09433827	-0.09433827	-0.09433827	-0.09433827	-0.09433827	-0.09433827	-0.09433827	-0.09433827	-0.09433827	-0.09433827	-0.09433827	-0.09433827	-0.09433827	-0.09433827	-0.09433827	-0.09433827	-0.09433827	-0.09433827	-0.09433827	-0.09433827	-0.09433827	-0.09433827	-0.09433827	-0.09433827	-0.09433827	-0.09433827	-0.09433827	-0.09433827	-0.09433827
¸ßË¹°×ÔëÉù´¦Àí (635).mp3	-0.08927892	-0.08927892	-0.08927892	-0.08927892	-0.08927892	-0.08927892	-0.08927892	-0.08927892	-0.08927892	-0.08927892	-0.08927892	-0.08927892	-0.08927892	-0.08927892	-0.08927892	-0.08927892	-0.08927892	-0.08927892	-0.08927892	-0.08927892	-0.08927892	-0.08927892	-0.08927892	-0.08927892	-0.08927892	-0.08927892	-0.08927892	-0.08927892	-0.08927892	-0.08927892	-0.08927892	-0.08927892	-0.08927892	-0.08927892	-0.08927892	-0.08927892	-0.08927892	-0.08927892	-0.08927892	-0.08927892	-0.08927892	-0.08927892	-0.08927892	-0.08927892	-0.08927892	-0.08927892	-0.08927892	-0.08927892	-0.08927892
¸ßË¹°×ÔëÉù´¦Àí (636).mp3	-0.14541575	-0.14541575	-0.14541575	-0.14541575	-0.14541575	-0.14541575	-0.14541575	-0.14541575	-0.14541575	-0.14541575	-0.14541575	-0.14541575	-0.14541575	-0.14541575	-0.14541575	-0.14541575	-0.14541575	-0.14541575	-0.14541575	-0.14541575	-0.14541575	-0.14541575	-0.14541575	-0.14541575	-0.14541575	-0.14541575	-0.14541575	-0.14541575	-0.14541575	-0.14541575	-0.14541575	-0.14541575	-0.14541575	-0.14541575	-0.14541575	-0.14541575	-0.14541575	-0.14541575	-0.14541575	-0.14541575	-0.14541575	-0.14541575	-0.14541575	-0.14541575	-0.14541575	-0.14541575	-0.14541575	-0.14541575	-0.14541575
¸ßË¹°×ÔëÉù´¦Àí (637).mp3	-0.23661871	-0.23661871	-0.23661871	-0.23661871	-0.23661871	-0.23661871	-0.23661871	-0.23661871	-0.23661871	-0.23661871	-0.23661871	-0.23661871	-0.23661871	-0.23661871	-0.23661871	-0.23661871	-0.23661871	-0.23661871	-0.23661871	-0.23661871	-0.23661871	-0.23661871	-0.23661871	-0.23661871	-0.23661871	-0.23661871	-0.23661871	-0.23661871	-0.23661871	-0.23661871	-0.23661871	-0.23661871	-0.23661871	-0.23661871	-0.23661871	-0.23661871	-0.23661871	-0.23661871	-0.23661871	-0.23661871	-0.23661871	-0.23661871	-0.23661871	-0.23661871	-0.23661871	-0.23661871	-0.23661871	-0.23661871	-0.23661871
¸ßË¹°×ÔëÉù´¦Àí (638).mp3	-0.14803527	-0.14803527	-0.14803527	-0.14803527	-0.14803527	-0.14803527	-0.14803527	-0.14803527	-0.14803527	-0.14803527	-0.14803527	-0.14803527	-0.14803527	-0.14803527	-0.14803527	-0.14803527	-0.14803527	-0.14803527	-0.14803527	-0.14803527	-0.14803527	-0.14803527	-0.14803527	-0.14803527	-0.14803527	-0.14803527	-0.14803527	-0.14803527	-0.14803527	-0.14803527	-0.14803527	-0.14803527	-0.14803527	-0.14803527	-0.14803527	-0.14803527	-0.14803527	-0.14803527	-0.14803527	-0.14803527	-0.14803527	-0.14803527	-0.14803527	-0.14803527	-0.14803527	-0.14803527	-0.14803527	-0.14803527	-0.14803527
¸ßË¹°×ÔëÉù´¦Àí (639).mp3	-0.06825745	-0.06825745	-0.06825745	-0.06825745	-0.06825745	-0.06825745	-0.06825745	-0.06825745	-0.06825745	-0.06825745	-0.06825745	-0.06825745	-0.06825745	-0.06825745	-0.06825745	-0.06825745	-0.06825745	-0.06825745	-0.06825745	-0.06825745	-0.06825745	-0.06825745	-0.06825745	-0.06825745	-0.06825745	-0.06825745	-0.06825745	-0.06825745	-0.06825745	-0.06825745	-0.06825745	-0.06825745	-0.06825745	-0.06825745	-0.06825745	-0.06825745	-0.06825745	-0.06825745	-0.06825745	-0.06825745	-0.06825745	-0.06825745	-0.06825745	-0.06825745	-0.06825745	-0.06825745	-0.06825745	-0.06825745	-0.06825745
¸ßË¹°×ÔëÉù´¦Àí (640).mp3	-0.16561009	-0.16561009	-0.16561009	-0.16561009	-0.16561009	-0.16561009	-0.16561009	-0.16561009	-0.16561009	-0.16561009	-0.16561009	-0.16561009	-0.16561009	-0.16561009	-0.16561009	-0.16561009	-0.16561009	-0.16561009	-0.16561009	-0.16561009	-0.16561009	-0.16561009	-0.16561009	-0.16561009	-0.16561009	-0.16561009	-0.16561009	-0.16561009	-0.16561009	-0.16561009	-0.16561009	-0.16561009	-0.16561009	-0.16561009	-0.16561009	-0.16561009	-0.16561009	-0.16561009	-0.16561009	-0.16561009	-0.16561009	-0.16561009	-0.16561009	-0.16561009	-0.16561009	-0.16561009	-0.16561009	-0.16561009	-0.16561009
¸ßË¹°×ÔëÉù´¦Àí (641).mp3	-0.13116224	-0.13116224	-0.13116224	-0.13116224	-0.13116224	-0.13116224	-0.13116224	-0.13116224	-0.13116224	-0.13116224	-0.13116224	-0.13116224	-0.13116224	-0.13116224	-0.13116224	-0.13116224	-0.13116224	-0.13116224	-0.13116224	-0.13116224	-0.13116224	-0.13116224	-0.13116224	-0.13116224	-0.13116224	-0.13116224	-0.13116224	-0.13116224	-0.13116224	-0.13116224	-0.13116224	-0.13116224	-0.13116224	-0.13116224	-0.13116224	-0.13116224	-0.13116224	-0.13116224	-0.13116224	-0.13116224	-0.13116224	-0.13116224	-0.13116224	-0.13116224	-0.13116224	-0.13116224	-0.13116224	-0.13116224	-0.13116224
¸ßË¹°×ÔëÉù´¦Àí (642).mp3	-0.27384967	-0.27384967	-0.27384967	-0.27384967	-0.27384967	-0.27384967	-0.27384967	-0.27384967	-0.27384967	-0.27384967	-0.27384967	-0.27384967	-0.27384967	-0.27384967	-0.27384967	-0.27384967	-0.27384967	-0.27384967	-0.27384967	-0.27384967	-0.27384967	-0.27384967	-0.27384967	-0.27384967	-0.27384967	-0.27384967	-0.27384967	-0.27384967	-0.27384967	-0.27384967	-0.27384967	-0.27384967	-0.27384967	-0.27384967	-0.27384967	-0.27384967	-0.27384967	-0.27384967	-0.27384967	-0.27384967	-0.27384967	-0.27384967	-0.27384967	-0.27384967	-0.27384967	-0.27384967	-0.27384967	-0.27384967	-0.27384967
¸ßË¹°×ÔëÉù´¦Àí (643).mp3	-0.052031353	-0.052031353	-0.052031353	-0.052031353	-0.052031353	-0.052031353	-0.052031353	-0.052031353	-0.052031353	-0.052031353	-0.052031353	-0.052031353	-0.052031353	-0.052031353	-0.052031353	-0.052031353	-0.052031353	-0.052031353	-0.052031353	-0.052031353	-0.052031353	-0.052031353	-0.052031353	-0.052031353	-0.052031353	-0.052031353	-0.052031353	-0.052031353	-0.052031353	-0.052031353	-0.052031353	-0.052031353	-0.052031353	-0.052031353	-0.052031353	-0.052031353	-0.052031353	-0.052031353	-0.052031353	-0.052031353	-0.052031353	-0.052031353	-0.052031353	-0.052031353	-0.052031353	-0.052031353	-0.052031353	-0.052031353	-0.052031353
¸ßË¹°×ÔëÉù´¦Àí (644).mp3	-0.15998663	-0.15998663	-0.15998663	-0.15998663	-0.15998663	-0.15998663	-0.15998663	-0.15998663	-0.15998663	-0.15998663	-0.15998663	-0.15998663	-0.15998663	-0.15998663	-0.15998663	-0.15998663	-0.15998663	-0.15998663	-0.15998663	-0.15998663	-0.15998663	-0.15998663	-0.15998663	-0.15998663	-0.15998663	-0.15998663	-0.15998663	-0.15998663	-0.15998663	-0.15998663	-0.15998663	-0.15998663	-0.15998663	-0.15998663	-0.15998663	-0.15998663	-0.15998663	-0.15998663	-0.15998663	-0.15998663	-0.15998663	-0.15998663	-0.15998663	-0.15998663	-0.15998663	-0.15998663	-0.15998663	-0.15998663	-0.15998663
¸ßË¹°×ÔëÉù´¦Àí (645).mp3	-0.24540375	-0.24540375	-0.24540375	-0.24540375	-0.24540375	-0.24540375	-0.24540375	-0.24540375	-0.24540375	-0.24540375	-0.24540375	-0.24540375	-0.24540375	-0.24540375	-0.24540375	-0.24540375	-0.24540375	-0.24540375	-0.24540375	-0.24540375	-0.24540375	-0.24540375	-0.24540375	-0.24540375	-0.24540375	-0.24540375	-0.24540375	-0.24540375	-0.24540375	-0.24540375	-0.24540375	-0.24540375	-0.24540375	-0.24540375	-0.24540375	-0.24540375	-0.24540375	-0.24540375	-0.24540375	-0.24540375	-0.24540375	-0.24540375	-0.24540375	-0.24540375	-0.24540375	-0.24540375	-0.24540375	-0.24540375	-0.24540375
¸ßË¹°×ÔëÉù´¦Àí (646).mp3	-0.2512344	-0.2512344	-0.2512344	-0.2512344	-0.2512344	-0.2512344	-0.2512344	-0.2512344	-0.2512344	-0.2512344	-0.2512344	-0.2512344	-0.2512344	-0.2512344	-0.2512344	-0.2512344	-0.2512344	-0.2512344	-0.2512344	-0.2512344	-0.2512344	-0.2512344	-0.2512344	-0.2512344	-0.2512344	-0.2512344	-0.2512344	-0.2512344	-0.2512344	-0.2512344	-0.2512344	-0.2512344	-0.2512344	-0.2512344	-0.2512344	-0.2512344	-0.2512344	-0.2512344	-0.2512344	-0.2512344	-0.2512344	-0.2512344	-0.2512344	-0.2512344	-0.2512344	-0.2512344	-0.2512344	-0.2512344	-0.2512344
¸ßË¹°×ÔëÉù´¦Àí (647).mp3	-0.15841891	-0.15841891	-0.15841891	-0.15841891	-0.15841891	-0.15841891	-0.15841891	-0.15841891	-0.15841891	-0.15841891	-0.15841891	-0.15841891	-0.15841891	-0.15841891	-0.15841891	-0.15841891	-0.15841891	-0.15841891	-0.15841891	-0.15841891	-0.15841891	-0.15841891	-0.15841891	-0.15841891	-0.15841891	-0.15841891	-0.15841891	-0.15841891	-0.15841891	-0.15841891	-0.15841891	-0.15841891	-0.15841891	-0.15841891	-0.15841891	-0.15841891	-0.15841891	-0.15841891	-0.15841891	-0.15841891	-0.15841891	-0.15841891	-0.15841891	-0.15841891	-0.15841891	-0.15841891	-0.15841891	-0.15841891	-0.15841891
[truncated: 841 more rows]
[truncated: 12 more columns]
