# Supplementary material for: Music-induced emotion flow modeling by ENMI Network
Source: PLoS One. 2024 Oct 21;19(10):e0297712. doi: 10.1371/journal.pone.0297712 (PMC11493256; doi:10.1371/journal.pone.0297712)
Supplement: S1 File — (ZIP) [file pone.0297712.s001.zip › minimal dataset/Augmented dataset/Music features/feature_8.csv]

SongNumber	Feature_30	Feature_31	Feature_32	Feature_33	Feature_34	Feature_35	Feature_36	Feature_37	Feature_38	Feature_39	Feature_40	Feature_41	Feature_42	Feature_43	Feature_44	Feature_45	Feature_46	Feature_47	Feature_48	Feature_49	Feature_50	Feature_51	Feature_52	Feature_53	Feature_54	Feature_55	Feature_56	Feature_57	Feature_58	Feature_59	Feature_60	Feature_61	Feature_62	Feature_63	Feature_64	Feature_65	Feature_66	Feature_67	Feature_68	Feature_69	Feature_70	Feature_71	Feature_72	Feature_73	Feature_74	Feature_75	Feature_76	Feature_77	Feature_78
¸ßË¹°×ÔëÉù´¦Àí (1).mp3	0.026049808	0.026049808	0.026049808	0.026049808	0.026049808	0.026049808	0.026049808	0.026049808	0.026049808	0.026049808	0.026049808	0.026049808	0.026049808	0.026049808	0.026049808	0.026049808	0.026049808	0.026049808	0.026049808	0.026049808	0.026049808	0.026049808	0.026049808	0.026049808	0.026049808	0.026049808	0.026049808	0.026049808	0.026049808	0.026049808	0.026049808	0.026049808	0.026049808	0.026049808	0.026049808	0.026049808	0.026049808	0.026049808	0.026049808	0.026049808	0.026049808	0.026049808	0.026049808	0.026049808	0.026049808	0.026049808	0.026049808	0.026049808	0.026049808
¸ßË¹°×ÔëÉù´¦Àí (2).mp3	-0.035228353	-0.035228353	-0.035228353	-0.035228353	-0.035228353	-0.035228353	-0.035228353	-0.035228353	-0.035228353	-0.035228353	-0.035228353	-0.035228353	-0.035228353	-0.035228353	-0.035228353	-0.035228353	-0.035228353	-0.035228353	-0.035228353	-0.035228353	-0.035228353	-0.035228353	-0.035228353	-0.035228353	-0.035228353	-0.035228353	-0.035228353	-0.035228353	-0.035228353	-0.035228353	-0.035228353	-0.035228353	-0.035228353	-0.035228353	-0.035228353	-0.035228353	-0.035228353	-0.035228353	-0.035228353	-0.035228353	-0.035228353	-0.035228353	-0.035228353	-0.035228353	-0.035228353	-0.035228353	-0.035228353	-0.035228353	-0.035228353
¸ßË¹°×ÔëÉù´¦Àí (3).mp3	0.10310844	0.10310844	0.10310844	0.10310844	0.10310844	0.10310844	0.10310844	0.10310844	0.10310844	0.10310844	0.10310844	0.10310844	0.10310844	0.10310844	0.10310844	0.10310844	0.10310844	0.10310844	0.10310844	0.10310844	0.10310844	0.10310844	0.10310844	0.10310844	0.10310844	0.10310844	0.10310844	0.10310844	0.10310844	0.10310844	0.10310844	0.10310844	0.10310844	0.10310844	0.10310844	0.10310844	0.10310844	0.10310844	0.10310844	0.10310844	0.10310844	0.10310844	0.10310844	0.10310844	0.10310844	0.10310844	0.10310844	0.10310844	0.10310844
¸ßË¹°×ÔëÉù´¦Àí (4).mp3	-0.16496363	-0.16496363	-0.16496363	-0.16496363	-0.16496363	-0.16496363	-0.16496363	-0.16496363	-0.16496363	-0.16496363	-0.16496363	-0.16496363	-0.16496363	-0.16496363	-0.16496363	-0.16496363	-0.16496363	-0.16496363	-0.16496363	-0.16496363	-0.16496363	-0.16496363	-0.16496363	-0.16496363	-0.16496363	-0.16496363	-0.16496363	-0.16496363	-0.16496363	-0.16496363	-0.16496363	-0.16496363	-0.16496363	-0.16496363	-0.16496363	-0.16496363	-0.16496363	-0.16496363	-0.16496363	-0.16496363	-0.16496363	-0.16496363	-0.16496363	-0.16496363	-0.16496363	-0.16496363	-0.16496363	-0.16496363	-0.16496363
¸ßË¹°×ÔëÉù´¦Àí (5).mp3	0.1806292	0.1806292	0.1806292	0.1806292	0.1806292	0.1806292	0.1806292	0.1806292	0.1806292	0.1806292	0.1806292	0.1806292	0.1806292	0.1806292	0.1806292	0.1806292	0.1806292	0.1806292	0.1806292	0.1806292	0.1806292	0.1806292	0.1806292	0.1806292	0.1806292	0.1806292	0.1806292	0.1806292	0.1806292	0.1806292	0.1806292	0.1806292	0.1806292	0.1806292	0.1806292	0.1806292	0.1806292	0.1806292	0.1806292	0.1806292	0.1806292	0.1806292	0.1806292	0.1806292	0.1806292	0.1806292	0.1806292	0.1806292	0.1806292
¸ßË¹°×ÔëÉù´¦Àí (6).mp3	-0.13016516	-0.13016516	-0.13016516	-0.13016516	-0.13016516	-0.13016516	-0.13016516	-0.13016516	-0.13016516	-0.13016516	-0.13016516	-0.13016516	-0.13016516	-0.13016516	-0.13016516	-0.13016516	-0.13016516	-0.13016516	-0.13016516	-0.13016516	-0.13016516	-0.13016516	-0.13016516	-0.13016516	-0.13016516	-0.13016516	-0.13016516	-0.13016516	-0.13016516	-0.13016516	-0.13016516	-0.13016516	-0.13016516	-0.13016516	-0.13016516	-0.13016516	-0.13016516	-0.13016516	-0.13016516	-0.13016516	-0.13016516	-0.13016516	-0.13016516	-0.13016516	-0.13016516	-0.13016516	-0.13016516	-0.13016516	-0.13016516
¸ßË¹°×ÔëÉù´¦Àí (7).mp3	-0.16372809	-0.16372809	-0.16372809	-0.16372809	-0.16372809	-0.16372809	-0.16372809	-0.16372809	-0.16372809	-0.16372809	-0.16372809	-0.16372809	-0.16372809	-0.16372809	-0.16372809	-0.16372809	-0.16372809	-0.16372809	-0.16372809	-0.16372809	-0.16372809	-0.16372809	-0.16372809	-0.16372809	-0.16372809	-0.16372809	-0.16372809	-0.16372809	-0.16372809	-0.16372809	-0.16372809	-0.16372809	-0.16372809	-0.16372809	-0.16372809	-0.16372809	-0.16372809	-0.16372809	-0.16372809	-0.16372809	-0.16372809	-0.16372809	-0.16372809	-0.16372809	-0.16372809	-0.16372809	-0.16372809	-0.16372809	-0.16372809
¸ßË¹°×ÔëÉù´¦Àí (8).mp3	-0.009788618	-0.009788618	-0.009788618	-0.009788618	-0.009788618	-0.009788618	-0.009788618	-0.009788618	-0.009788618	-0.009788618	-0.009788618	-0.009788618	-0.009788618	-0.009788618	-0.009788618	-0.009788618	-0.009788618	-0.009788618	-0.009788618	-0.009788618	-0.009788618	-0.009788618	-0.009788618	-0.009788618	-0.009788618	-0.009788618	-0.009788618	-0.009788618	-0.009788618	-0.009788618	-0.009788618	-0.009788618	-0.009788618	-0.009788618	-0.009788618	-0.009788618	-0.009788618	-0.009788618	-0.009788618	-0.009788618	-0.009788618	-0.009788618	-0.009788618	-0.009788618	-0.009788618	-0.009788618	-0.009788618	-0.009788618	-0.009788618
¸ßË¹°×ÔëÉù´¦Àí (9).mp3	-0.034306474	-0.034306474	-0.034306474	-0.034306474	-0.034306474	-0.034306474	-0.034306474	-0.034306474	-0.034306474	-0.034306474	-0.034306474	-0.034306474	-0.034306474	-0.034306474	-0.034306474	-0.034306474	-0.034306474	-0.034306474	-0.034306474	-0.034306474	-0.034306474	-0.034306474	-0.034306474	-0.034306474	-0.034306474	-0.034306474	-0.034306474	-0.034306474	-0.034306474	-0.034306474	-0.034306474	-0.034306474	-0.034306474	-0.034306474	-0.034306474	-0.034306474	-0.034306474	-0.034306474	-0.034306474	-0.034306474	-0.034306474	-0.034306474	-0.034306474	-0.034306474	-0.034306474	-0.034306474	-0.034306474	-0.034306474	-0.034306474
¸ßË¹°×ÔëÉù´¦Àí (10).mp3	0.08012647	0.08012647	0.08012647	0.08012647	0.08012647	0.08012647	0.08012647	0.08012647	0.08012647	0.08012647	0.08012647	0.08012647	0.08012647	0.08012647	0.08012647	0.08012647	0.08012647	0.08012647	0.08012647	0.08012647	0.08012647	0.08012647	0.08012647	0.08012647	0.08012647	0.08012647	0.08012647	0.08012647	0.08012647	0.08012647	0.08012647	0.08012647	0.08012647	0.08012647	0.08012647	0.08012647	0.08012647	0.08012647	0.08012647	0.08012647	0.08012647	0.08012647	0.08012647	0.08012647	0.08012647	0.08012647	0.08012647	0.08012647	0.08012647
¸ßË¹°×ÔëÉù´¦Àí (11).mp3	-0.06820268	-0.06820268	-0.06820268	-0.06820268	-0.06820268	-0.06820268	-0.06820268	-0.06820268	-0.06820268	-0.06820268	-0.06820268	-0.06820268	-0.06820268	-0.06820268	-0.06820268	-0.06820268	-0.06820268	-0.06820268	-0.06820268	-0.06820268	-0.06820268	-0.06820268	-0.06820268	-0.06820268	-0.06820268	-0.06820268	-0.06820268	-0.06820268	-0.06820268	-0.06820268	-0.06820268	-0.06820268	-0.06820268	-0.06820268	-0.06820268	-0.06820268	-0.06820268	-0.06820268	-0.06820268	-0.06820268	-0.06820268	-0.06820268	-0.06820268	-0.06820268	-0.06820268	-0.06820268	-0.06820268	-0.06820268	-0.06820268
¸ßË¹°×ÔëÉù´¦Àí (12).mp3	0.07384726	0.07384726	0.07384726	0.07384726	0.07384726	0.07384726	0.07384726	0.07384726	0.07384726	0.07384726	0.07384726	0.07384726	0.07384726	0.07384726	0.07384726	0.07384726	0.07384726	0.07384726	0.07384726	0.07384726	0.07384726	0.07384726	0.07384726	0.07384726	0.07384726	0.07384726	0.07384726	0.07384726	0.07384726	0.07384726	0.07384726	0.07384726	0.07384726	0.07384726	0.07384726	0.07384726	0.07384726	0.07384726	0.07384726	0.07384726	0.07384726	0.07384726	0.07384726	0.07384726	0.07384726	0.07384726	0.07384726	0.07384726	0.07384726
¸ßË¹°×ÔëÉù´¦Àí (13).mp3	-0.011336066	-0.011336066	-0.011336066	-0.011336066	-0.011336066	-0.011336066	-0.011336066	-0.011336066	-0.011336066	-0.011336066	-0.011336066	-0.011336066	-0.011336066	-0.011336066	-0.011336066	-0.011336066	-0.011336066	-0.011336066	-0.011336066	-0.011336066	-0.011336066	-0.011336066	-0.011336066	-0.011336066	-0.011336066	-0.011336066	-0.011336066	-0.011336066	-0.011336066	-0.011336066	-0.011336066	-0.011336066	-0.011336066	-0.011336066	-0.011336066	-0.011336066	-0.011336066	-0.011336066	-0.011336066	-0.011336066	-0.011336066	-0.011336066	-0.011336066	-0.011336066	-0.011336066	-0.011336066	-0.011336066	-0.011336066	-0.011336066
¸ßË¹°×ÔëÉù´¦Àí (14).mp3	-0.11306633	-0.11306633	-0.11306633	-0.11306633	-0.11306633	-0.11306633	-0.11306633	-0.11306633	-0.11306633	-0.11306633	-0.11306633	-0.11306633	-0.11306633	-0.11306633	-0.11306633	-0.11306633	-0.11306633	-0.11306633	-0.11306633	-0.11306633	-0.11306633	-0.11306633	-0.11306633	-0.11306633	-0.11306633	-0.11306633	-0.11306633	-0.11306633	-0.11306633	-0.11306633	-0.11306633	-0.11306633	-0.11306633	-0.11306633	-0.11306633	-0.11306633	-0.11306633	-0.11306633	-0.11306633	-0.11306633	-0.11306633	-0.11306633	-0.11306633	-0.11306633	-0.11306633	-0.11306633	-0.11306633	-0.11306633	-0.11306633
¸ßË¹°×ÔëÉù´¦Àí (15).mp3	-0.18101412	-0.18101412	-0.18101412	-0.18101412	-0.18101412	-0.18101412	-0.18101412	-0.18101412	-0.18101412	-0.18101412	-0.18101412	-0.18101412	-0.18101412	-0.18101412	-0.18101412	-0.18101412	-0.18101412	-0.18101412	-0.18101412	-0.18101412	-0.18101412	-0.18101412	-0.18101412	-0.18101412	-0.18101412	-0.18101412	-0.18101412	-0.18101412	-0.18101412	-0.18101412	-0.18101412	-0.18101412	-0.18101412	-0.18101412	-0.18101412	-0.18101412	-0.18101412	-0.18101412	-0.18101412	-0.18101412	-0.18101412	-0.18101412	-0.18101412	-0.18101412	-0.18101412	-0.18101412	-0.18101412	-0.18101412	-0.18101412
¸ßË¹°×ÔëÉù´¦Àí (16).mp3	-0.06457526	-0.06457526	-0.06457526	-0.06457526	-0.06457526	-0.06457526	-0.06457526	-0.06457526	-0.06457526	-0.06457526	-0.06457526	-0.06457526	-0.06457526	-0.06457526	-0.06457526	-0.06457526	-0.06457526	-0.06457526	-0.06457526	-0.06457526	-0.06457526	-0.06457526	-0.06457526	-0.06457526	-0.06457526	-0.06457526	-0.06457526	-0.06457526	-0.06457526	-0.06457526	-0.06457526	-0.06457526	-0.06457526	-0.06457526	-0.06457526	-0.06457526	-0.06457526	-0.06457526	-0.06457526	-0.06457526	-0.06457526	-0.06457526	-0.06457526	-0.06457526	-0.06457526	-0.06457526	-0.06457526	-0.06457526	-0.06457526
¸ßË¹°×ÔëÉù´¦Àí (17).mp3	-0.16268376	-0.16268376	-0.16268376	-0.16268376	-0.16268376	-0.16268376	-0.16268376	-0.16268376	-0.16268376	-0.16268376	-0.16268376	-0.16268376	-0.16268376	-0.16268376	-0.16268376	-0.16268376	-0.16268376	-0.16268376	-0.16268376	-0.16268376	-0.16268376	-0.16268376	-0.16268376	-0.16268376	-0.16268376	-0.16268376	-0.16268376	-0.16268376	-0.16268376	-0.16268376	-0.16268376	-0.16268376	-0.16268376	-0.16268376	-0.16268376	-0.16268376	-0.16268376	-0.16268376	-0.16268376	-0.16268376	-0.16268376	-0.16268376	-0.16268376	-0.16268376	-0.16268376	-0.16268376	-0.16268376	-0.16268376	-0.16268376
¸ßË¹°×ÔëÉù´¦Àí (18).mp3	0.000854783	0.000854783	0.000854783	0.000854783	0.000854783	0.000854783	0.000854783	0.000854783	0.000854783	0.000854783	0.000854783	0.000854783	0.000854783	0.000854783	0.000854783	0.000854783	0.000854783	0.000854783	0.000854783	0.000854783	0.000854783	0.000854783	0.000854783	0.000854783	0.000854783	0.000854783	0.000854783	0.000854783	0.000854783	0.000854783	0.000854783	0.000854783	0.000854783	0.000854783	0.000854783	0.000854783	0.000854783	0.000854783	0.000854783	0.000854783	0.000854783	0.000854783	0.000854783	0.000854783	0.000854783	0.000854783	0.000854783	0.000854783	0.000854783
¸ßË¹°×ÔëÉù´¦Àí (19).mp3	0.072787546	0.072787546	0.072787546	0.072787546	0.072787546	0.072787546	0.072787546	0.072787546	0.072787546	0.072787546	0.072787546	0.072787546	0.072787546	0.072787546	0.072787546	0.072787546	0.072787546	0.072787546	0.072787546	0.072787546	0.072787546	0.072787546	0.072787546	0.072787546	0.072787546	0.072787546	0.072787546	0.072787546	0.072787546	0.072787546	0.072787546	0.072787546	0.072787546	0.072787546	0.072787546	0.072787546	0.072787546	0.072787546	0.072787546	0.072787546	0.072787546	0.072787546	0.072787546	0.072787546	0.072787546	0.072787546	0.072787546	0.072787546	0.072787546
¸ßË¹°×ÔëÉù´¦Àí (20).mp3	0.008571366	0.008571366	0.008571366	0.008571366	0.008571366	0.008571366	0.008571366	0.008571366	0.008571366	0.008571366	0.008571366	0.008571366	0.008571366	0.008571366	0.008571366	0.008571366	0.008571366	0.008571366	0.008571366	0.008571366	0.008571366	0.008571366	0.008571366	0.008571366	0.008571366	0.008571366	0.008571366	0.008571366	0.008571366	0.008571366	0.008571366	0.008571366	0.008571366	0.008571366	0.008571366	0.008571366	0.008571366	0.008571366	0.008571366	0.008571366	0.008571366	0.008571366	0.008571366	0.008571366	0.008571366	0.008571366	0.008571366	0.008571366	0.008571366
¸ßË¹°×ÔëÉù´¦Àí (21).mp3	-0.24974787	-0.24974787	-0.24974787	-0.24974787	-0.24974787	-0.24974787	-0.24974787	-0.24974787	-0.24974787	-0.24974787	-0.24974787	-0.24974787	-0.24974787	-0.24974787	-0.24974787	-0.24974787	-0.24974787	-0.24974787	-0.24974787	-0.24974787	-0.24974787	-0.24974787	-0.24974787	-0.24974787	-0.24974787	-0.24974787	-0.24974787	-0.24974787	-0.24974787	-0.24974787	-0.24974787	-0.24974787	-0.24974787	-0.24974787	-0.24974787	-0.24974787	-0.24974787	-0.24974787	-0.24974787	-0.24974787	-0.24974787	-0.24974787	-0.24974787	-0.24974787	-0.24974787	-0.24974787	-0.24974787	-0.24974787	-0.24974787
¸ßË¹°×ÔëÉù´¦Àí (22).mp3	0.15668356	0.15668356	0.15668356	0.15668356	0.15668356	0.15668356	0.15668356	0.15668356	0.15668356	0.15668356	0.15668356	0.15668356	0.15668356	0.15668356	0.15668356	0.15668356	0.15668356	0.15668356	0.15668356	0.15668356	0.15668356	0.15668356	0.15668356	0.15668356	0.15668356	0.15668356	0.15668356	0.15668356	0.15668356	0.15668356	0.15668356	0.15668356	0.15668356	0.15668356	0.15668356	0.15668356	0.15668356	0.15668356	0.15668356	0.15668356	0.15668356	0.15668356	0.15668356	0.15668356	0.15668356	0.15668356	0.15668356	0.15668356	0.15668356
¸ßË¹°×ÔëÉù´¦Àí (23).mp3	-0.06636467	-0.06636467	-0.06636467	-0.06636467	-0.06636467	-0.06636467	-0.06636467	-0.06636467	-0.06636467	-0.06636467	-0.06636467	-0.06636467	-0.06636467	-0.06636467	-0.06636467	-0.06636467	-0.06636467	-0.06636467	-0.06636467	-0.06636467	-0.06636467	-0.06636467	-0.06636467	-0.06636467	-0.06636467	-0.06636467	-0.06636467	-0.06636467	-0.06636467	-0.06636467	-0.06636467	-0.06636467	-0.06636467	-0.06636467	-0.06636467	-0.06636467	-0.06636467	-0.06636467	-0.06636467	-0.06636467	-0.06636467	-0.06636467	-0.06636467	-0.06636467	-0.06636467	-0.06636467	-0.06636467	-0.06636467	-0.06636467
¸ßË¹°×ÔëÉù´¦Àí (24).mp3	0.08573174	0.08573174	0.08573174	0.08573174	0.08573174	0.08573174	0.08573174	0.08573174	0.08573174	0.08573174	0.08573174	0.08573174	0.08573174	0.08573174	0.08573174	0.08573174	0.08573174	0.08573174	0.08573174	0.08573174	0.08573174	0.08573174	0.08573174	0.08573174	0.08573174	0.08573174	0.08573174	0.08573174	0.08573174	0.08573174	0.08573174	0.08573174	0.08573174	0.08573174	0.08573174	0.08573174	0.08573174	0.08573174	0.08573174	0.08573174	0.08573174	0.08573174	0.08573174	0.08573174	0.08573174	0.08573174	0.08573174	0.08573174	0.08573174
¸ßË¹°×ÔëÉù´¦Àí (25).mp3	-0.011833482	-0.011833482	-0.011833482	-0.011833482	-0.011833482	-0.011833482	-0.011833482	-0.011833482	-0.011833482	-0.011833482	-0.011833482	-0.011833482	-0.011833482	-0.011833482	-0.011833482	-0.011833482	-0.011833482	-0.011833482	-0.011833482	-0.011833482	-0.011833482	-0.011833482	-0.011833482	-0.011833482	-0.011833482	-0.011833482	-0.011833482	-0.011833482	-0.011833482	-0.011833482	-0.011833482	-0.011833482	-0.011833482	-0.011833482	-0.011833482	-0.011833482	-0.011833482	-0.011833482	-0.011833482	-0.011833482	-0.011833482	-0.011833482	-0.011833482	-0.011833482	-0.011833482	-0.011833482	-0.011833482	-0.011833482	-0.011833482
¸ßË¹°×ÔëÉù´¦Àí (26).mp3	-0.24605963	-0.24605963	-0.24605963	-0.24605963	-0.24605963	-0.24605963	-0.24605963	-0.24605963	-0.24605963	-0.24605963	-0.24605963	-0.24605963	-0.24605963	-0.24605963	-0.24605963	-0.24605963	-0.24605963	-0.24605963	-0.24605963	-0.24605963	-0.24605963	-0.24605963	-0.24605963	-0.24605963	-0.24605963	-0.24605963	-0.24605963	-0.24605963	-0.24605963	-0.24605963	-0.24605963	-0.24605963	-0.24605963	-0.24605963	-0.24605963	-0.24605963	-0.24605963	-0.24605963	-0.24605963	-0.24605963	-0.24605963	-0.24605963	-0.24605963	-0.24605963	-0.24605963	-0.24605963	-0.24605963	-0.24605963	-0.24605963
¸ßË¹°×ÔëÉù´¦Àí (27).mp3	0.12563482	0.12563482	0.12563482	0.12563482	0.12563482	0.12563482	0.12563482	0.12563482	0.12563482	0.12563482	0.12563482	0.12563482	0.12563482	0.12563482	0.12563482	0.12563482	0.12563482	0.12563482	0.12563482	0.12563482	0.12563482	0.12563482	0.12563482	0.12563482	0.12563482	0.12563482	0.12563482	0.12563482	0.12563482	0.12563482	0.12563482	0.12563482	0.12563482	0.12563482	0.12563482	0.12563482	0.12563482	0.12563482	0.12563482	0.12563482	0.12563482	0.12563482	0.12563482	0.12563482	0.12563482	0.12563482	0.12563482	0.12563482	0.12563482
¸ßË¹°×ÔëÉù´¦Àí (28).mp3	-0.056871977	-0.056871977	-0.056871977	-0.056871977	-0.056871977	-0.056871977	-0.056871977	-0.056871977	-0.056871977	-0.056871977	-0.056871977	-0.056871977	-0.056871977	-0.056871977	-0.056871977	-0.056871977	-0.056871977	-0.056871977	-0.056871977	-0.056871977	-0.056871977	-0.056871977	-0.056871977	-0.056871977	-0.056871977	-0.056871977	-0.056871977	-0.056871977	-0.056871977	-0.056871977	-0.056871977	-0.056871977	-0.056871977	-0.056871977	-0.056871977	-0.056871977	-0.056871977	-0.056871977	-0.056871977	-0.056871977	-0.056871977	-0.056871977	-0.056871977	-0.056871977	-0.056871977	-0.056871977	-0.056871977	-0.056871977	-0.056871977
¸ßË¹°×ÔëÉù´¦Àí (29).mp3	-0.1653682	-0.1653682	-0.1653682	-0.1653682	-0.1653682	-0.1653682	-0.1653682	-0.1653682	-0.1653682	-0.1653682	-0.1653682	-0.1653682	-0.1653682	-0.1653682	-0.1653682	-0.1653682	-0.1653682	-0.1653682	-0.1653682	-0.1653682	-0.1653682	-0.1653682	-0.1653682	-0.1653682	-0.1653682	-0.1653682	-0.1653682	-0.1653682	-0.1653682	-0.1653682	-0.1653682	-0.1653682	-0.1653682	-0.1653682	-0.1653682	-0.1653682	-0.1653682	-0.1653682	-0.1653682	-0.1653682	-0.1653682	-0.1653682	-0.1653682	-0.1653682	-0.1653682	-0.1653682	-0.1653682	-0.1653682	-0.1653682
¸ßË¹°×ÔëÉù´¦Àí (30).mp3	-0.004501093	-0.004501093	-0.004501093	-0.004501093	-0.004501093	-0.004501093	-0.004501093	-0.004501093	-0.004501093	-0.004501093	-0.004501093	-0.004501093	-0.004501093	-0.004501093	-0.004501093	-0.004501093	-0.004501093	-0.004501093	-0.004501093	-0.004501093	-0.004501093	-0.004501093	-0.004501093	-0.004501093	-0.004501093	-0.004501093	-0.004501093	-0.004501093	-0.004501093	-0.004501093	-0.004501093	-0.004501093	-0.004501093	-0.004501093	-0.004501093	-0.004501093	-0.004501093	-0.004501093	-0.004501093	-0.004501093	-0.004501093	-0.004501093	-0.004501093	-0.004501093	-0.004501093	-0.004501093	-0.004501093	-0.004501093	-0.004501093
¸ßË¹°×ÔëÉù´¦Àí (31).mp3	-0.064786844	-0.064786844	-0.064786844	-0.064786844	-0.064786844	-0.064786844	-0.064786844	-0.064786844	-0.064786844	-0.064786844	-0.064786844	-0.064786844	-0.064786844	-0.064786844	-0.064786844	-0.064786844	-0.064786844	-0.064786844	-0.064786844	-0.064786844	-0.064786844	-0.064786844	-0.064786844	-0.064786844	-0.064786844	-0.064786844	-0.064786844	-0.064786844	-0.064786844	-0.064786844	-0.064786844	-0.064786844	-0.064786844	-0.064786844	-0.064786844	-0.064786844	-0.064786844	-0.064786844	-0.064786844	-0.064786844	-0.064786844	-0.064786844	-0.064786844	-0.064786844	-0.064786844	-0.064786844	-0.064786844	-0.064786844	-0.064786844
¸ßË¹°×ÔëÉù´¦Àí (32).mp3	0.019318521	0.019318521	0.019318521	0.019318521	0.019318521	0.019318521	0.019318521	0.019318521	0.019318521	0.019318521	0.019318521	0.019318521	0.019318521	0.019318521	0.019318521	0.019318521	0.019318521	0.019318521	0.019318521	0.019318521	0.019318521	0.019318521	0.019318521	0.019318521	0.019318521	0.019318521	0.019318521	0.019318521	0.019318521	0.019318521	0.019318521	0.019318521	0.019318521	0.019318521	0.019318521	0.019318521	0.019318521	0.019318521	0.019318521	0.019318521	0.019318521	0.019318521	0.019318521	0.019318521	0.019318521	0.019318521	0.019318521	0.019318521	0.019318521
¸ßË¹°×ÔëÉù´¦Àí (33).mp3	-0.03470222	-0.03470222	-0.03470222	-0.03470222	-0.03470222	-0.03470222	-0.03470222	-0.03470222	-0.03470222	-0.03470222	-0.03470222	-0.03470222	-0.03470222	-0.03470222	-0.03470222	-0.03470222	-0.03470222	-0.03470222	-0.03470222	-0.03470222	-0.03470222	-0.03470222	-0.03470222	-0.03470222	-0.03470222	-0.03470222	-0.03470222	-0.03470222	-0.03470222	-0.03470222	-0.03470222	-0.03470222	-0.03470222	-0.03470222	-0.03470222	-0.03470222	-0.03470222	-0.03470222	-0.03470222	-0.03470222	-0.03470222	-0.03470222	-0.03470222	-0.03470222	-0.03470222	-0.03470222	-0.03470222	-0.03470222	-0.03470222
¸ßË¹°×ÔëÉù´¦Àí (34).mp3	0.12239875	0.12239875	0.12239875	0.12239875	0.12239875	0.12239875	0.12239875	0.12239875	0.12239875	0.12239875	0.12239875	0.12239875	0.12239875	0.12239875	0.12239875	0.12239875	0.12239875	0.12239875	0.12239875	0.12239875	0.12239875	0.12239875	0.12239875	0.12239875	0.12239875	0.12239875	0.12239875	0.12239875	0.12239875	0.12239875	0.12239875	0.12239875	0.12239875	0.12239875	0.12239875	0.12239875	0.12239875	0.12239875	0.12239875	0.12239875	0.12239875	0.12239875	0.12239875	0.12239875	0.12239875	0.12239875	0.12239875	0.12239875	0.12239875
¸ßË¹°×ÔëÉù´¦Àí (35).mp3	0.1524598	0.1524598	0.1524598	0.1524598	0.1524598	0.1524598	0.1524598	0.1524598	0.1524598	0.1524598	0.1524598	0.1524598	0.1524598	0.1524598	0.1524598	0.1524598	0.1524598	0.1524598	0.1524598	0.1524598	0.1524598	0.1524598	0.1524598	0.1524598	0.1524598	0.1524598	0.1524598	0.1524598	0.1524598	0.1524598	0.1524598	0.1524598	0.1524598	0.1524598	0.1524598	0.1524598	0.1524598	0.1524598	0.1524598	0.1524598	0.1524598	0.1524598	0.1524598	0.1524598	0.1524598	0.1524598	0.1524598	0.1524598	0.1524598
¸ßË¹°×ÔëÉù´¦Àí (36).mp3	-0.0658115	-0.0658115	-0.0658115	-0.0658115	-0.0658115	-0.0658115	-0.0658115	-0.0658115	-0.0658115	-0.0658115	-0.0658115	-0.0658115	-0.0658115	-0.0658115	-0.0658115	-0.0658115	-0.0658115	-0.0658115	-0.0658115	-0.0658115	-0.0658115	-0.0658115	-0.0658115	-0.0658115	-0.0658115	-0.0658115	-0.0658115	-0.0658115	-0.0658115	-0.0658115	-0.0658115	-0.0658115	-0.0658115	-0.0658115	-0.0658115	-0.0658115	-0.0658115	-0.0658115	-0.0658115	-0.0658115	-0.0658115	-0.0658115	-0.0658115	-0.0658115	-0.0658115	-0.0658115	-0.0658115	-0.0658115	-0.0658115
¸ßË¹°×ÔëÉù´¦Àí (37).mp3	-0.07123522	-0.07123522	-0.07123522	-0.07123522	-0.07123522	-0.07123522	-0.07123522	-0.07123522	-0.07123522	-0.07123522	-0.07123522	-0.07123522	-0.07123522	-0.07123522	-0.07123522	-0.07123522	-0.07123522	-0.07123522	-0.07123522	-0.07123522	-0.07123522	-0.07123522	-0.07123522	-0.07123522	-0.07123522	-0.07123522	-0.07123522	-0.07123522	-0.07123522	-0.07123522	-0.07123522	-0.07123522	-0.07123522	-0.07123522	-0.07123522	-0.07123522	-0.07123522	-0.07123522	-0.07123522	-0.07123522	-0.07123522	-0.07123522	-0.07123522	-0.07123522	-0.07123522	-0.07123522	-0.07123522	-0.07123522	-0.07123522
¸ßË¹°×ÔëÉù´¦Àí (38).mp3	0.04925909	0.04925909	0.04925909	0.04925909	0.04925909	0.04925909	0.04925909	0.04925909	0.04925909	0.04925909	0.04925909	0.04925909	0.04925909	0.04925909	0.04925909	0.04925909	0.04925909	0.04925909	0.04925909	0.04925909	0.04925909	0.04925909	0.04925909	0.04925909	0.04925909	0.04925909	0.04925909	0.04925909	0.04925909	0.04925909	0.04925909	0.04925909	0.04925909	0.04925909	0.04925909	0.04925909	0.04925909	0.04925909	0.04925909	0.04925909	0.04925909	0.04925909	0.04925909	0.04925909	0.04925909	0.04925909	0.04925909	0.04925909	0.04925909
¸ßË¹°×ÔëÉù´¦Àí (39).mp3	0.0816058	0.0816058	0.0816058	0.0816058	0.0816058	0.0816058	0.0816058	0.0816058	0.0816058	0.0816058	0.0816058	0.0816058	0.0816058	0.0816058	0.0816058	0.0816058	0.0816058	0.0816058	0.0816058	0.0816058	0.0816058	0.0816058	0.0816058	0.0816058	0.0816058	0.0816058	0.0816058	0.0816058	0.0816058	0.0816058	0.0816058	0.0816058	0.0816058	0.0816058	0.0816058	0.0816058	0.0816058	0.0816058	0.0816058	0.0816058	0.0816058	0.0816058	0.0816058	0.0816058	0.0816058	0.0816058	0.0816058	0.0816058	0.0816058
¸ßË¹°×ÔëÉù´¦Àí (40).mp3	0.19249278	0.19249278	0.19249278	0.19249278	0.19249278	0.19249278	0.19249278	0.19249278	0.19249278	0.19249278	0.19249278	0.19249278	0.19249278	0.19249278	0.19249278	0.19249278	0.19249278	0.19249278	0.19249278	0.19249278	0.19249278	0.19249278	0.19249278	0.19249278	0.19249278	0.19249278	0.19249278	0.19249278	0.19249278	0.19249278	0.19249278	0.19249278	0.19249278	0.19249278	0.19249278	0.19249278	0.19249278	0.19249278	0.19249278	0.19249278	0.19249278	0.19249278	0.19249278	0.19249278	0.19249278	0.19249278	0.19249278	0.19249278	0.19249278
¸ßË¹°×ÔëÉù´¦Àí (41).mp3	0.11547956	0.11547956	0.11547956	0.11547956	0.11547956	0.11547956	0.11547956	0.11547956	0.11547956	0.11547956	0.11547956	0.11547956	0.11547956	0.11547956	0.11547956	0.11547956	0.11547956	0.11547956	0.11547956	0.11547956	0.11547956	0.11547956	0.11547956	0.11547956	0.11547956	0.11547956	0.11547956	0.11547956	0.11547956	0.11547956	0.11547956	0.11547956	0.11547956	0.11547956	0.11547956	0.11547956	0.11547956	0.11547956	0.11547956	0.11547956	0.11547956	0.11547956	0.11547956	0.11547956	0.11547956	0.11547956	0.11547956	0.11547956	0.11547956
¸ßË¹°×ÔëÉù´¦Àí (42).mp3	-0.23093319	-0.23093319	-0.23093319	-0.23093319	-0.23093319	-0.23093319	-0.23093319	-0.23093319	-0.23093319	-0.23093319	-0.23093319	-0.23093319	-0.23093319	-0.23093319	-0.23093319	-0.23093319	-0.23093319	-0.23093319	-0.23093319	-0.23093319	-0.23093319	-0.23093319	-0.23093319	-0.23093319	-0.23093319	-0.23093319	-0.23093319	-0.23093319	-0.23093319	-0.23093319	-0.23093319	-0.23093319	-0.23093319	-0.23093319	-0.23093319	-0.23093319	-0.23093319	-0.23093319	-0.23093319	-0.23093319	-0.23093319	-0.23093319	-0.23093319	-0.23093319	-0.23093319	-0.23093319	-0.23093319	-0.23093319	-0.23093319
¸ßË¹°×ÔëÉù´¦Àí (43).mp3	0.122163974	0.122163974	0.122163974	0.122163974	0.122163974	0.122163974	0.122163974	0.122163974	0.122163974	0.122163974	0.122163974	0.122163974	0.122163974	0.122163974	0.122163974	0.122163974	0.122163974	0.122163974	0.122163974	0.122163974	0.122163974	0.122163974	0.122163974	0.122163974	0.122163974	0.122163974	0.122163974	0.122163974	0.122163974	0.122163974	0.122163974	0.122163974	0.122163974	0.122163974	0.122163974	0.122163974	0.122163974	0.122163974	0.122163974	0.122163974	0.122163974	0.122163974	0.122163974	0.122163974	0.122163974	0.122163974	0.122163974	0.122163974	0.122163974
¸ßË¹°×ÔëÉù´¦Àí (44).mp3	0.057535037	0.057535037	0.057535037	0.057535037	0.057535037	0.057535037	0.057535037	0.057535037	0.057535037	0.057535037	0.057535037	0.057535037	0.057535037	0.057535037	0.057535037	0.057535037	0.057535037	0.057535037	0.057535037	0.057535037	0.057535037	0.057535037	0.057535037	0.057535037	0.057535037	0.057535037	0.057535037	0.057535037	0.057535037	0.057535037	0.057535037	0.057535037	0.057535037	0.057535037	0.057535037	0.057535037	0.057535037	0.057535037	0.057535037	0.057535037	0.057535037	0.057535037	0.057535037	0.057535037	0.057535037	0.057535037	0.057535037	0.057535037	0.057535037
¸ßË¹°×ÔëÉù´¦Àí (45).mp3	0.08912394	0.08912394	0.08912394	0.08912394	0.08912394	0.08912394	0.08912394	0.08912394	0.08912394	0.08912394	0.08912394	0.08912394	0.08912394	0.08912394	0.08912394	0.08912394	0.08912394	0.08912394	0.08912394	0.08912394	0.08912394	0.08912394	0.08912394	0.08912394	0.08912394	0.08912394	0.08912394	0.08912394	0.08912394	0.08912394	0.08912394	0.08912394	0.08912394	0.08912394	0.08912394	0.08912394	0.08912394	0.08912394	0.08912394	0.08912394	0.08912394	0.08912394	0.08912394	0.08912394	0.08912394	0.08912394	0.08912394	0.08912394	0.08912394
¸ßË¹°×ÔëÉù´¦Àí (46).mp3	-0.05015333	-0.05015333	-0.05015333	-0.05015333	-0.05015333	-0.05015333	-0.05015333	-0.05015333	-0.05015333	-0.05015333	-0.05015333	-0.05015333	-0.05015333	-0.05015333	-0.05015333	-0.05015333	-0.05015333	-0.05015333	-0.05015333	-0.05015333	-0.05015333	-0.05015333	-0.05015333	-0.05015333	-0.05015333	-0.05015333	-0.05015333	-0.05015333	-0.05015333	-0.05015333	-0.05015333	-0.05015333	-0.05015333	-0.05015333	-0.05015333	-0.05015333	-0.05015333	-0.05015333	-0.05015333	-0.05015333	-0.05015333	-0.05015333	-0.05015333	-0.05015333	-0.05015333	-0.05015333	-0.05015333	-0.05015333	-0.05015333
¸ßË¹°×ÔëÉù´¦Àí (47).mp3	0.029297963	0.029297963	0.029297963	0.029297963	0.029297963	0.029297963	0.029297963	0.029297963	0.029297963	0.029297963	0.029297963	0.029297963	0.029297963	0.029297963	0.029297963	0.029297963	0.029297963	0.029297963	0.029297963	0.029297963	0.029297963	0.029297963	0.029297963	0.029297963	0.029297963	0.029297963	0.029297963	0.029297963	0.029297963	0.029297963	0.029297963	0.029297963	0.029297963	0.029297963	0.029297963	0.029297963	0.029297963	0.029297963	0.029297963	0.029297963	0.029297963	0.029297963	0.029297963	0.029297963	0.029297963	0.029297963	0.029297963	0.029297963	0.029297963
¸ßË¹°×ÔëÉù´¦Àí (48).mp3	-0.1921472	-0.1921472	-0.1921472	-0.1921472	-0.1921472	-0.1921472	-0.1921472	-0.1921472	-0.1921472	-0.1921472	-0.1921472	-0.1921472	-0.1921472	-0.1921472	-0.1921472	-0.1921472	-0.1921472	-0.1921472	-0.1921472	-0.1921472	-0.1921472	-0.1921472	-0.1921472	-0.1921472	-0.1921472	-0.1921472	-0.1921472	-0.1921472	-0.1921472	-0.1921472	-0.1921472	-0.1921472	-0.1921472	-0.1921472	-0.1921472	-0.1921472	-0.1921472	-0.1921472	-0.1921472	-0.1921472	-0.1921472	-0.1921472	-0.1921472	-0.1921472	-0.1921472	-0.1921472	-0.1921472	-0.1921472	-0.1921472
¸ßË¹°×ÔëÉù´¦Àí (49).mp3	-0.017598413	-0.017598413	-0.017598413	-0.017598413	-0.017598413	-0.017598413	-0.017598413	-0.017598413	-0.017598413	-0.017598413	-0.017598413	-0.017598413	-0.017598413	-0.017598413	-0.017598413	-0.017598413	-0.017598413	-0.017598413	-0.017598413	-0.017598413	-0.017598413	-0.017598413	-0.017598413	-0.017598413	-0.017598413	-0.017598413	-0.017598413	-0.017598413	-0.017598413	-0.017598413	-0.017598413	-0.017598413	-0.017598413	-0.017598413	-0.017598413	-0.017598413	-0.017598413	-0.017598413	-0.017598413	-0.017598413	-0.017598413	-0.017598413	-0.017598413	-0.017598413	-0.017598413	-0.017598413	-0.017598413	-0.017598413	-0.017598413
¸ßË¹°×ÔëÉù´¦Àí (50).mp3	-0.1649991	-0.1649991	-0.1649991	-0.1649991	-0.1649991	-0.1649991	-0.1649991	-0.1649991	-0.1649991	-0.1649991	-0.1649991	-0.1649991	-0.1649991	-0.1649991	-0.1649991	-0.1649991	-0.1649991	-0.1649991	-0.1649991	-0.1649991	-0.1649991	-0.1649991	-0.1649991	-0.1649991	-0.1649991	-0.1649991	-0.1649991	-0.1649991	-0.1649991	-0.1649991	-0.1649991	-0.1649991	-0.1649991	-0.1649991	-0.1649991	-0.1649991	-0.1649991	-0.1649991	-0.1649991	-0.1649991	-0.1649991	-0.1649991	-0.1649991	-0.1649991	-0.1649991	-0.1649991	-0.1649991	-0.1649991	-0.1649991
¸ßË¹°×ÔëÉù´¦Àí (51).mp3	-0.04724942	-0.04724942	-0.04724942	-0.04724942	-0.04724942	-0.04724942	-0.04724942	-0.04724942	-0.04724942	-0.04724942	-0.04724942	-0.04724942	-0.04724942	-0.04724942	-0.04724942	-0.04724942	-0.04724942	-0.04724942	-0.04724942	-0.04724942	-0.04724942	-0.04724942	-0.04724942	-0.04724942	-0.04724942	-0.04724942	-0.04724942	-0.04724942	-0.04724942	-0.04724942	-0.04724942	-0.04724942	-0.04724942	-0.04724942	-0.04724942	-0.04724942	-0.04724942	-0.04724942	-0.04724942	-0.04724942	-0.04724942	-0.04724942	-0.04724942	-0.04724942	-0.04724942	-0.04724942	-0.04724942	-0.04724942	-0.04724942
¸ßË¹°×ÔëÉù´¦Àí (52).mp3	-0.18824968	-0.18824968	-0.18824968	-0.18824968	-0.18824968	-0.18824968	-0.18824968	-0.18824968	-0.18824968	-0.18824968	-0.18824968	-0.18824968	-0.18824968	-0.18824968	-0.18824968	-0.18824968	-0.18824968	-0.18824968	-0.18824968	-0.18824968	-0.18824968	-0.18824968	-0.18824968	-0.18824968	-0.18824968	-0.18824968	-0.18824968	-0.18824968	-0.18824968	-0.18824968	-0.18824968	-0.18824968	-0.18824968	-0.18824968	-0.18824968	-0.18824968	-0.18824968	-0.18824968	-0.18824968	-0.18824968	-0.18824968	-0.18824968	-0.18824968	-0.18824968	-0.18824968	-0.18824968	-0.18824968	-0.18824968	-0.18824968
¸ßË¹°×ÔëÉù´¦Àí (53).mp3	-0.050869904	-0.050869904	-0.050869904	-0.050869904	-0.050869904	-0.050869904	-0.050869904	-0.050869904	-0.050869904	-0.050869904	-0.050869904	-0.050869904	-0.050869904	-0.050869904	-0.050869904	-0.050869904	-0.050869904	-0.050869904	-0.050869904	-0.050869904	-0.050869904	-0.050869904	-0.050869904	-0.050869904	-0.050869904	-0.050869904	-0.050869904	-0.050869904	-0.050869904	-0.050869904	-0.050869904	-0.050869904	-0.050869904	-0.050869904	-0.050869904	-0.050869904	-0.050869904	-0.050869904	-0.050869904	-0.050869904	-0.050869904	-0.050869904	-0.050869904	-0.050869904	-0.050869904	-0.050869904	-0.050869904	-0.050869904	-0.050869904
¸ßË¹°×ÔëÉù´¦Àí (54).mp3	0.05651226	0.05651226	0.05651226	0.05651226	0.05651226	0.05651226	0.05651226	0.05651226	0.05651226	0.05651226	0.05651226	0.05651226	0.05651226	0.05651226	0.05651226	0.05651226	0.05651226	0.05651226	0.05651226	0.05651226	0.05651226	0.05651226	0.05651226	0.05651226	0.05651226	0.05651226	0.05651226	0.05651226	0.05651226	0.05651226	0.05651226	0.05651226	0.05651226	0.05651226	0.05651226	0.05651226	0.05651226	0.05651226	0.05651226	0.05651226	0.05651226	0.05651226	0.05651226	0.05651226	0.05651226	0.05651226	0.05651226	0.05651226	0.05651226
¸ßË¹°×ÔëÉù´¦Àí (55).mp3	0.046726838	0.046726838	0.046726838	0.046726838	0.046726838	0.046726838	0.046726838	0.046726838	0.046726838	0.046726838	0.046726838	0.046726838	0.046726838	0.046726838	0.046726838	0.046726838	0.046726838	0.046726838	0.046726838	0.046726838	0.046726838	0.046726838	0.046726838	0.046726838	0.046726838	0.046726838	0.046726838	0.046726838	0.046726838	0.046726838	0.046726838	0.046726838	0.046726838	0.046726838	0.046726838	0.046726838	0.046726838	0.046726838	0.046726838	0.046726838	0.046726838	0.046726838	0.046726838	0.046726838	0.046726838	0.046726838	0.046726838	0.046726838	0.046726838
¸ßË¹°×ÔëÉù´¦Àí (56).mp3	0.024559699	0.024559699	0.024559699	0.024559699	0.024559699	0.024559699	0.024559699	0.024559699	0.024559699	0.024559699	0.024559699	0.024559699	0.024559699	0.024559699	0.024559699	0.024559699	0.024559699	0.024559699	0.024559699	0.024559699	0.024559699	0.024559699	0.024559699	0.024559699	0.024559699	0.024559699	0.024559699	0.024559699	0.024559699	0.024559699	0.024559699	0.024559699	0.024559699	0.024559699	0.024559699	0.024559699	0.024559699	0.024559699	0.024559699	0.024559699	0.024559699	0.024559699	0.024559699	0.024559699	0.024559699	0.024559699	0.024559699	0.024559699	0.024559699
¸ßË¹°×ÔëÉù´¦Àí (57).mp3	-0.056735512	-0.056735512	-0.056735512	-0.056735512	-0.056735512	-0.056735512	-0.056735512	-0.056735512	-0.056735512	-0.056735512	-0.056735512	-0.056735512	-0.056735512	-0.056735512	-0.056735512	-0.056735512	-0.056735512	-0.056735512	-0.056735512	-0.056735512	-0.056735512	-0.056735512	-0.056735512	-0.056735512	-0.056735512	-0.056735512	-0.056735512	-0.056735512	-0.056735512	-0.056735512	-0.056735512	-0.056735512	-0.056735512	-0.056735512	-0.056735512	-0.056735512	-0.056735512	-0.056735512	-0.056735512	-0.056735512	-0.056735512	-0.056735512	-0.056735512	-0.056735512	-0.056735512	-0.056735512	-0.056735512	-0.056735512	-0.056735512
¸ßË¹°×ÔëÉù´¦Àí (58).mp3	0.087644644	0.087644644	0.087644644	0.087644644	0.087644644	0.087644644	0.087644644	0.087644644	0.087644644	0.087644644	0.087644644	0.087644644	0.087644644	0.087644644	0.087644644	0.087644644	0.087644644	0.087644644	0.087644644	0.087644644	0.087644644	0.087644644	0.087644644	0.087644644	0.087644644	0.087644644	0.087644644	0.087644644	0.087644644	0.087644644	0.087644644	0.087644644	0.087644644	0.087644644	0.087644644	0.087644644	0.087644644	0.087644644	0.087644644	0.087644644	0.087644644	0.087644644	0.087644644	0.087644644	0.087644644	0.087644644	0.087644644	0.087644644	0.087644644
¸ßË¹°×ÔëÉù´¦Àí (59).mp3	-0.10091773	-0.10091773	-0.10091773	-0.10091773	-0.10091773	-0.10091773	-0.10091773	-0.10091773	-0.10091773	-0.10091773	-0.10091773	-0.10091773	-0.10091773	-0.10091773	-0.10091773	-0.10091773	-0.10091773	-0.10091773	-0.10091773	-0.10091773	-0.10091773	-0.10091773	-0.10091773	-0.10091773	-0.10091773	-0.10091773	-0.10091773	-0.10091773	-0.10091773	-0.10091773	-0.10091773	-0.10091773	-0.10091773	-0.10091773	-0.10091773	-0.10091773	-0.10091773	-0.10091773	-0.10091773	-0.10091773	-0.10091773	-0.10091773	-0.10091773	-0.10091773	-0.10091773	-0.10091773	-0.10091773	-0.10091773	-0.10091773
¸ßË¹°×ÔëÉù´¦Àí (60).mp3	-0.025655836	-0.025655836	-0.025655836	-0.025655836	-0.025655836	-0.025655836	-0.025655836	-0.025655836	-0.025655836	-0.025655836	-0.025655836	-0.025655836	-0.025655836	-0.025655836	-0.025655836	-0.025655836	-0.025655836	-0.025655836	-0.025655836	-0.025655836	-0.025655836	-0.025655836	-0.025655836	-0.025655836	-0.025655836	-0.025655836	-0.025655836	-0.025655836	-0.025655836	-0.025655836	-0.025655836	-0.025655836	-0.025655836	-0.025655836	-0.025655836	-0.025655836	-0.025655836	-0.025655836	-0.025655836	-0.025655836	-0.025655836	-0.025655836	-0.025655836	-0.025655836	-0.025655836	-0.025655836	-0.025655836	-0.025655836	-0.025655836
¸ßË¹°×ÔëÉù´¦Àí (61).mp3	0.026386835	0.026386835	0.026386835	0.026386835	0.026386835	0.026386835	0.026386835	0.026386835	0.026386835	0.026386835	0.026386835	0.026386835	0.026386835	0.026386835	0.026386835	0.026386835	0.026386835	0.026386835	0.026386835	0.026386835	0.026386835	0.026386835	0.026386835	0.026386835	0.026386835	0.026386835	0.026386835	0.026386835	0.026386835	0.026386835	0.026386835	0.026386835	0.026386835	0.026386835	0.026386835	0.026386835	0.026386835	0.026386835	0.026386835	0.026386835	0.026386835	0.026386835	0.026386835	0.026386835	0.026386835	0.026386835	0.026386835	0.026386835	0.026386835
¸ßË¹°×ÔëÉù´¦Àí (62).mp3	-0.25815928	-0.25815928	-0.25815928	-0.25815928	-0.25815928	-0.25815928	-0.25815928	-0.25815928	-0.25815928	-0.25815928	-0.25815928	-0.25815928	-0.25815928	-0.25815928	-0.25815928	-0.25815928	-0.25815928	-0.25815928	-0.25815928	-0.25815928	-0.25815928	-0.25815928	-0.25815928	-0.25815928	-0.25815928	-0.25815928	-0.25815928	-0.25815928	-0.25815928	-0.25815928	-0.25815928	-0.25815928	-0.25815928	-0.25815928	-0.25815928	-0.25815928	-0.25815928	-0.25815928	-0.25815928	-0.25815928	-0.25815928	-0.25815928	-0.25815928	-0.25815928	-0.25815928	-0.25815928	-0.25815928	-0.25815928	-0.25815928
¸ßË¹°×ÔëÉù´¦Àí (63).mp3	0.062122777	0.062122777	0.062122777	0.062122777	0.062122777	0.062122777	0.062122777	0.062122777	0.062122777	0.062122777	0.062122777	0.062122777	0.062122777	0.062122777	0.062122777	0.062122777	0.062122777	0.062122777	0.062122777	0.062122777	0.062122777	0.062122777	0.062122777	0.062122777	0.062122777	0.062122777	0.062122777	0.062122777	0.062122777	0.062122777	0.062122777	0.062122777	0.062122777	0.062122777	0.062122777	0.062122777	0.062122777	0.062122777	0.062122777	0.062122777	0.062122777	0.062122777	0.062122777	0.062122777	0.062122777	0.062122777	0.062122777	0.062122777	0.062122777
¸ßË¹°×ÔëÉù´¦Àí (64).mp3	-0.022690564	-0.022690564	-0.022690564	-0.022690564	-0.022690564	-0.022690564	-0.022690564	-0.022690564	-0.022690564	-0.022690564	-0.022690564	-0.022690564	-0.022690564	-0.022690564	-0.022690564	-0.022690564	-0.022690564	-0.022690564	-0.022690564	-0.022690564	-0.022690564	-0.022690564	-0.022690564	-0.022690564	-0.022690564	-0.022690564	-0.022690564	-0.022690564	-0.022690564	-0.022690564	-0.022690564	-0.022690564	-0.022690564	-0.022690564	-0.022690564	-0.022690564	-0.022690564	-0.022690564	-0.022690564	-0.022690564	-0.022690564	-0.022690564	-0.022690564	-0.022690564	-0.022690564	-0.022690564	-0.022690564	-0.022690564	-0.022690564
¸ßË¹°×ÔëÉù´¦Àí (65).mp3	0.1454536	0.1454536	0.1454536	0.1454536	0.1454536	0.1454536	0.1454536	0.1454536	0.1454536	0.1454536	0.1454536	0.1454536	0.1454536	0.1454536	0.1454536	0.1454536	0.1454536	0.1454536	0.1454536	0.1454536	0.1454536	0.1454536	0.1454536	0.1454536	0.1454536	0.1454536	0.1454536	0.1454536	0.1454536	0.1454536	0.1454536	0.1454536	0.1454536	0.1454536	0.1454536	0.1454536	0.1454536	0.1454536	0.1454536	0.1454536	0.1454536	0.1454536	0.1454536	0.1454536	0.1454536	0.1454536	0.1454536	0.1454536	0.1454536
¸ßË¹°×ÔëÉù´¦Àí (66).mp3	-0.068923	-0.068923	-0.068923	-0.068923	-0.068923	-0.068923	-0.068923	-0.068923	-0.068923	-0.068923	-0.068923	-0.068923	-0.068923	-0.068923	-0.068923	-0.068923	-0.068923	-0.068923	-0.068923	-0.068923	-0.068923	-0.068923	-0.068923	-0.068923	-0.068923	-0.068923	-0.068923	-0.068923	-0.068923	-0.068923	-0.068923	-0.068923	-0.068923	-0.068923	-0.068923	-0.068923	-0.068923	-0.068923	-0.068923	-0.068923	-0.068923	-0.068923	-0.068923	-0.068923	-0.068923	-0.068923	-0.068923	-0.068923	-0.068923
¸ßË¹°×ÔëÉù´¦Àí (67).mp3	0.04411286	0.04411286	0.04411286	0.04411286	0.04411286	0.04411286	0.04411286	0.04411286	0.04411286	0.04411286	0.04411286	0.04411286	0.04411286	0.04411286	0.04411286	0.04411286	0.04411286	0.04411286	0.04411286	0.04411286	0.04411286	0.04411286	0.04411286	0.04411286	0.04411286	0.04411286	0.04411286	0.04411286	0.04411286	0.04411286	0.04411286	0.04411286	0.04411286	0.04411286	0.04411286	0.04411286	0.04411286	0.04411286	0.04411286	0.04411286	0.04411286	0.04411286	0.04411286	0.04411286	0.04411286	0.04411286	0.04411286	0.04411286	0.04411286
¸ßË¹°×ÔëÉù´¦Àí (68).mp3	-0.070056535	-0.070056535	-0.070056535	-0.070056535	-0.070056535	-0.070056535	-0.070056535	-0.070056535	-0.070056535	-0.070056535	-0.070056535	-0.070056535	-0.070056535	-0.070056535	-0.070056535	-0.070056535	-0.070056535	-0.070056535	-0.070056535	-0.070056535	-0.070056535	-0.070056535	-0.070056535	-0.070056535	-0.070056535	-0.070056535	-0.070056535	-0.070056535	-0.070056535	-0.070056535	-0.070056535	-0.070056535	-0.070056535	-0.070056535	-0.070056535	-0.070056535	-0.070056535	-0.070056535	-0.070056535	-0.070056535	-0.070056535	-0.070056535	-0.070056535	-0.070056535	-0.070056535	-0.070056535	-0.070056535	-0.070056535	-0.070056535
¸ßË¹°×ÔëÉù´¦Àí (69).mp3	-0.04373677	-0.04373677	-0.04373677	-0.04373677	-0.04373677	-0.04373677	-0.04373677	-0.04373677	-0.04373677	-0.04373677	-0.04373677	-0.04373677	-0.04373677	-0.04373677	-0.04373677	-0.04373677	-0.04373677	-0.04373677	-0.04373677	-0.04373677	-0.04373677	-0.04373677	-0.04373677	-0.04373677	-0.04373677	-0.04373677	-0.04373677	-0.04373677	-0.04373677	-0.04373677	-0.04373677	-0.04373677	-0.04373677	-0.04373677	-0.04373677	-0.04373677	-0.04373677	-0.04373677	-0.04373677	-0.04373677	-0.04373677	-0.04373677	-0.04373677	-0.04373677	-0.04373677	-0.04373677	-0.04373677	-0.04373677	-0.04373677
¸ßË¹°×ÔëÉù´¦Àí (70).mp3	0.11488079	0.11488079	0.11488079	0.11488079	0.11488079	0.11488079	0.11488079	0.11488079	0.11488079	0.11488079	0.11488079	0.11488079	0.11488079	0.11488079	0.11488079	0.11488079	0.11488079	0.11488079	0.11488079	0.11488079	0.11488079	0.11488079	0.11488079	0.11488079	0.11488079	0.11488079	0.11488079	0.11488079	0.11488079	0.11488079	0.11488079	0.11488079	0.11488079	0.11488079	0.11488079	0.11488079	0.11488079	0.11488079	0.11488079	0.11488079	0.11488079	0.11488079	0.11488079	0.11488079	0.11488079	0.11488079	0.11488079	0.11488079	0.11488079
¸ßË¹°×ÔëÉù´¦Àí (71).mp3	-0.021128468	-0.021128468	-0.021128468	-0.021128468	-0.021128468	-0.021128468	-0.021128468	-0.021128468	-0.021128468	-0.021128468	-0.021128468	-0.021128468	-0.021128468	-0.021128468	-0.021128468	-0.021128468	-0.021128468	-0.021128468	-0.021128468	-0.021128468	-0.021128468	-0.021128468	-0.021128468	-0.021128468	-0.021128468	-0.021128468	-0.021128468	-0.021128468	-0.021128468	-0.021128468	-0.021128468	-0.021128468	-0.021128468	-0.021128468	-0.021128468	-0.021128468	-0.021128468	-0.021128468	-0.021128468	-0.021128468	-0.021128468	-0.021128468	-0.021128468	-0.021128468	-0.021128468	-0.021128468	-0.021128468	-0.021128468	-0.021128468
¸ßË¹°×ÔëÉù´¦Àí (72).mp3	0.2734069	0.2734069	0.2734069	0.2734069	0.2734069	0.2734069	0.2734069	0.2734069	0.2734069	0.2734069	0.2734069	0.2734069	0.2734069	0.2734069	0.2734069	0.2734069	0.2734069	0.2734069	0.2734069	0.2734069	0.2734069	0.2734069	0.2734069	0.2734069	0.2734069	0.2734069	0.2734069	0.2734069	0.2734069	0.2734069	0.2734069	0.2734069	0.2734069	0.2734069	0.2734069	0.2734069	0.2734069	0.2734069	0.2734069	0.2734069	0.2734069	0.2734069	0.2734069	0.2734069	0.2734069	0.2734069	0.2734069	0.2734069	0.2734069
¸ßË¹°×ÔëÉù´¦Àí (73).mp3	-0.020606758	-0.020606758	-0.020606758	-0.020606758	-0.020606758	-0.020606758	-0.020606758	-0.020606758	-0.020606758	-0.020606758	-0.020606758	-0.020606758	-0.020606758	-0.020606758	-0.020606758	-0.020606758	-0.020606758	-0.020606758	-0.020606758	-0.020606758	-0.020606758	-0.020606758	-0.020606758	-0.020606758	-0.020606758	-0.020606758	-0.020606758	-0.020606758	-0.020606758	-0.020606758	-0.020606758	-0.020606758	-0.020606758	-0.020606758	-0.020606758	-0.020606758	-0.020606758	-0.020606758	-0.020606758	-0.020606758	-0.020606758	-0.020606758	-0.020606758	-0.020606758	-0.020606758	-0.020606758	-0.020606758	-0.020606758	-0.020606758
¸ßË¹°×ÔëÉù´¦Àí (74).mp3	-0.09975996	-0.09975996	-0.09975996	-0.09975996	-0.09975996	-0.09975996	-0.09975996	-0.09975996	-0.09975996	-0.09975996	-0.09975996	-0.09975996	-0.09975996	-0.09975996	-0.09975996	-0.09975996	-0.09975996	-0.09975996	-0.09975996	-0.09975996	-0.09975996	-0.09975996	-0.09975996	-0.09975996	-0.09975996	-0.09975996	-0.09975996	-0.09975996	-0.09975996	-0.09975996	-0.09975996	-0.09975996	-0.09975996	-0.09975996	-0.09975996	-0.09975996	-0.09975996	-0.09975996	-0.09975996	-0.09975996	-0.09975996	-0.09975996	-0.09975996	-0.09975996	-0.09975996	-0.09975996	-0.09975996	-0.09975996	-0.09975996
¸ßË¹°×ÔëÉù´¦Àí (75).mp3	0.03531438	0.03531438	0.03531438	0.03531438	0.03531438	0.03531438	0.03531438	0.03531438	0.03531438	0.03531438	0.03531438	0.03531438	0.03531438	0.03531438	0.03531438	0.03531438	0.03531438	0.03531438	0.03531438	0.03531438	0.03531438	0.03531438	0.03531438	0.03531438	0.03531438	0.03531438	0.03531438	0.03531438	0.03531438	0.03531438	0.03531438	0.03531438	0.03531438	0.03531438	0.03531438	0.03531438	0.03531438	0.03531438	0.03531438	0.03531438	0.03531438	0.03531438	0.03531438	0.03531438	0.03531438	0.03531438	0.03531438	0.03531438	0.03531438
¸ßË¹°×ÔëÉù´¦Àí (76).mp3	0.027051058	0.027051058	0.027051058	0.027051058	0.027051058	0.027051058	0.027051058	0.027051058	0.027051058	0.027051058	0.027051058	0.027051058	0.027051058	0.027051058	0.027051058	0.027051058	0.027051058	0.027051058	0.027051058	0.027051058	0.027051058	0.027051058	0.027051058	0.027051058	0.027051058	0.027051058	0.027051058	0.027051058	0.027051058	0.027051058	0.027051058	0.027051058	0.027051058	0.027051058	0.027051058	0.027051058	0.027051058	0.027051058	0.027051058	0.027051058	0.027051058	0.027051058	0.027051058	0.027051058	0.027051058	0.027051058	0.027051058	0.027051058	0.027051058
¸ßË¹°×ÔëÉù´¦Àí (77).mp3	-0.118232764	-0.118232764	-0.118232764	-0.118232764	-0.118232764	-0.118232764	-0.118232764	-0.118232764	-0.118232764	-0.118232764	-0.118232764	-0.118232764	-0.118232764	-0.118232764	-0.118232764	-0.118232764	-0.118232764	-0.118232764	-0.118232764	-0.118232764	-0.118232764	-0.118232764	-0.118232764	-0.118232764	-0.118232764	-0.118232764	-0.118232764	-0.118232764	-0.118232764	-0.118232764	-0.118232764	-0.118232764	-0.118232764	-0.118232764	-0.118232764	-0.118232764	-0.118232764	-0.118232764	-0.118232764	-0.118232764	-0.118232764	-0.118232764	-0.118232764	-0.118232764	-0.118232764	-0.118232764	-0.118232764	-0.118232764	-0.118232764
¸ßË¹°×ÔëÉù´¦Àí (78).mp3	0.07092475	0.07092475	0.07092475	0.07092475	0.07092475	0.07092475	0.07092475	0.07092475	0.07092475	0.07092475	0.07092475	0.07092475	0.07092475	0.07092475	0.07092475	0.07092475	0.07092475	0.07092475	0.07092475	0.07092475	0.07092475	0.07092475	0.07092475	0.07092475	0.07092475	0.07092475	0.07092475	0.07092475	0.07092475	0.07092475	0.07092475	0.07092475	0.07092475	0.07092475	0.07092475	0.07092475	0.07092475	0.07092475	0.07092475	0.07092475	0.07092475	0.07092475	0.07092475	0.07092475	0.07092475	0.07092475	0.07092475	0.07092475	0.07092475
¸ßË¹°×ÔëÉù´¦Àí (79).mp3	-0.14440411	-0.14440411	-0.14440411	-0.14440411	-0.14440411	-0.14440411	-0.14440411	-0.14440411	-0.14440411	-0.14440411	-0.14440411	-0.14440411	-0.14440411	-0.14440411	-0.14440411	-0.14440411	-0.14440411	-0.14440411	-0.14440411	-0.14440411	-0.14440411	-0.14440411	-0.14440411	-0.14440411	-0.14440411	-0.14440411	-0.14440411	-0.14440411	-0.14440411	-0.14440411	-0.14440411	-0.14440411	-0.14440411	-0.14440411	-0.14440411	-0.14440411	-0.14440411	-0.14440411	-0.14440411	-0.14440411	-0.14440411	-0.14440411	-0.14440411	-0.14440411	-0.14440411	-0.14440411	-0.14440411	-0.14440411	-0.14440411
¸ßË¹°×ÔëÉù´¦Àí (80).mp3	0.09458884	0.09458884	0.09458884	0.09458884	0.09458884	0.09458884	0.09458884	0.09458884	0.09458884	0.09458884	0.09458884	0.09458884	0.09458884	0.09458884	0.09458884	0.09458884	0.09458884	0.09458884	0.09458884	0.09458884	0.09458884	0.09458884	0.09458884	0.09458884	0.09458884	0.09458884	0.09458884	0.09458884	0.09458884	0.09458884	0.09458884	0.09458884	0.09458884	0.09458884	0.09458884	0.09458884	0.09458884	0.09458884	0.09458884	0.09458884	0.09458884	0.09458884	0.09458884	0.09458884	0.09458884	0.09458884	0.09458884	0.09458884	0.09458884
¸ßË¹°×ÔëÉù´¦Àí (81).mp3	-0.11835327	-0.11835327	-0.11835327	-0.11835327	-0.11835327	-0.11835327	-0.11835327	-0.11835327	-0.11835327	-0.11835327	-0.11835327	-0.11835327	-0.11835327	-0.11835327	-0.11835327	-0.11835327	-0.11835327	-0.11835327	-0.11835327	-0.11835327	-0.11835327	-0.11835327	-0.11835327	-0.11835327	-0.11835327	-0.11835327	-0.11835327	-0.11835327	-0.11835327	-0.11835327	-0.11835327	-0.11835327	-0.11835327	-0.11835327	-0.11835327	-0.11835327	-0.11835327	-0.11835327	-0.11835327	-0.11835327	-0.11835327	-0.11835327	-0.11835327	-0.11835327	-0.11835327	-0.11835327	-0.11835327	-0.11835327	-0.11835327
¸ßË¹°×ÔëÉù´¦Àí (82).mp3	-0.16061643	-0.16061643	-0.16061643	-0.16061643	-0.16061643	-0.16061643	-0.16061643	-0.16061643	-0.16061643	-0.16061643	-0.16061643	-0.16061643	-0.16061643	-0.16061643	-0.16061643	-0.16061643	-0.16061643	-0.16061643	-0.16061643	-0.16061643	-0.16061643	-0.16061643	-0.16061643	-0.16061643	-0.16061643	-0.16061643	-0.16061643	-0.16061643	-0.16061643	-0.16061643	-0.16061643	-0.16061643	-0.16061643	-0.16061643	-0.16061643	-0.16061643	-0.16061643	-0.16061643	-0.16061643	-0.16061643	-0.16061643	-0.16061643	-0.16061643	-0.16061643	-0.16061643	-0.16061643	-0.16061643	-0.16061643	-0.16061643
¸ßË¹°×ÔëÉù´¦Àí (83).mp3	0.25265023	0.25265023	0.25265023	0.25265023	0.25265023	0.25265023	0.25265023	0.25265023	0.25265023	0.25265023	0.25265023	0.25265023	0.25265023	0.25265023	0.25265023	0.25265023	0.25265023	0.25265023	0.25265023	0.25265023	0.25265023	0.25265023	0.25265023	0.25265023	0.25265023	0.25265023	0.25265023	0.25265023	0.25265023	0.25265023	0.25265023	0.25265023	0.25265023	0.25265023	0.25265023	0.25265023	0.25265023	0.25265023	0.25265023	0.25265023	0.25265023	0.25265023	0.25265023	0.25265023	0.25265023	0.25265023	0.25265023	0.25265023	0.25265023
¸ßË¹°×ÔëÉù´¦Àí (84).mp3	0.0837029	0.0837029	0.0837029	0.0837029	0.0837029	0.0837029	0.0837029	0.0837029	0.0837029	0.0837029	0.0837029	0.0837029	0.0837029	0.0837029	0.0837029	0.0837029	0.0837029	0.0837029	0.0837029	0.0837029	0.0837029	0.0837029	0.0837029	0.0837029	0.0837029	0.0837029	0.0837029	0.0837029	0.0837029	0.0837029	0.0837029	0.0837029	0.0837029	0.0837029	0.0837029	0.0837029	0.0837029	0.0837029	0.0837029	0.0837029	0.0837029	0.0837029	0.0837029	0.0837029	0.0837029	0.0837029	0.0837029	0.0837029	0.0837029
¸ßË¹°×ÔëÉù´¦Àí (85).mp3	-0.1274066	-0.1274066	-0.1274066	-0.1274066	-0.1274066	-0.1274066	-0.1274066	-0.1274066	-0.1274066	-0.1274066	-0.1274066	-0.1274066	-0.1274066	-0.1274066	-0.1274066	-0.1274066	-0.1274066	-0.1274066	-0.1274066	-0.1274066	-0.1274066	-0.1274066	-0.1274066	-0.1274066	-0.1274066	-0.1274066	-0.1274066	-0.1274066	-0.1274066	-0.1274066	-0.1274066	-0.1274066	-0.1274066	-0.1274066	-0.1274066	-0.1274066	-0.1274066	-0.1274066	-0.1274066	-0.1274066	-0.1274066	-0.1274066	-0.1274066	-0.1274066	-0.1274066	-0.1274066	-0.1274066	-0.1274066	-0.1274066
¸ßË¹°×ÔëÉù´¦Àí (86).mp3	-0.20182994	-0.20182994	-0.20182994	-0.20182994	-0.20182994	-0.20182994	-0.20182994	-0.20182994	-0.20182994	-0.20182994	-0.20182994	-0.20182994	-0.20182994	-0.20182994	-0.20182994	-0.20182994	-0.20182994	-0.20182994	-0.20182994	-0.20182994	-0.20182994	-0.20182994	-0.20182994	-0.20182994	-0.20182994	-0.20182994	-0.20182994	-0.20182994	-0.20182994	-0.20182994	-0.20182994	-0.20182994	-0.20182994	-0.20182994	-0.20182994	-0.20182994	-0.20182994	-0.20182994	-0.20182994	-0.20182994	-0.20182994	-0.20182994	-0.20182994	-0.20182994	-0.20182994	-0.20182994	-0.20182994	-0.20182994	-0.20182994
¸ßË¹°×ÔëÉù´¦Àí (87).mp3	0.008823797	0.008823797	0.008823797	0.008823797	0.008823797	0.008823797	0.008823797	0.008823797	0.008823797	0.008823797	0.008823797	0.008823797	0.008823797	0.008823797	0.008823797	0.008823797	0.008823797	0.008823797	0.008823797	0.008823797	0.008823797	0.008823797	0.008823797	0.008823797	0.008823797	0.008823797	0.008823797	0.008823797	0.008823797	0.008823797	0.008823797	0.008823797	0.008823797	0.008823797	0.008823797	0.008823797	0.008823797	0.008823797	0.008823797	0.008823797	0.008823797	0.008823797	0.008823797	0.008823797	0.008823797	0.008823797	0.008823797	0.008823797	0.008823797
¸ßË¹°×ÔëÉù´¦Àí (88).mp3	-0.09803962	-0.09803962	-0.09803962	-0.09803962	-0.09803962	-0.09803962	-0.09803962	-0.09803962	-0.09803962	-0.09803962	-0.09803962	-0.09803962	-0.09803962	-0.09803962	-0.09803962	-0.09803962	-0.09803962	-0.09803962	-0.09803962	-0.09803962	-0.09803962	-0.09803962	-0.09803962	-0.09803962	-0.09803962	-0.09803962	-0.09803962	-0.09803962	-0.09803962	-0.09803962	-0.09803962	-0.09803962	-0.09803962	-0.09803962	-0.09803962	-0.09803962	-0.09803962	-0.09803962	-0.09803962	-0.09803962	-0.09803962	-0.09803962	-0.09803962	-0.09803962	-0.09803962	-0.09803962	-0.09803962	-0.09803962	-0.09803962
¸ßË¹°×ÔëÉù´¦Àí (89).mp3	-0.13416088	-0.13416088	-0.13416088	-0.13416088	-0.13416088	-0.13416088	-0.13416088	-0.13416088	-0.13416088	-0.13416088	-0.13416088	-0.13416088	-0.13416088	-0.13416088	-0.13416088	-0.13416088	-0.13416088	-0.13416088	-0.13416088	-0.13416088	-0.13416088	-0.13416088	-0.13416088	-0.13416088	-0.13416088	-0.13416088	-0.13416088	-0.13416088	-0.13416088	-0.13416088	-0.13416088	-0.13416088	-0.13416088	-0.13416088	-0.13416088	-0.13416088	-0.13416088	-0.13416088	-0.13416088	-0.13416088	-0.13416088	-0.13416088	-0.13416088	-0.13416088	-0.13416088	-0.13416088	-0.13416088	-0.13416088	-0.13416088
¸ßË¹°×ÔëÉù´¦Àí (90).mp3	-0.23634174	-0.23634174	-0.23634174	-0.23634174	-0.23634174	-0.23634174	-0.23634174	-0.23634174	-0.23634174	-0.23634174	-0.23634174	-0.23634174	-0.23634174	-0.23634174	-0.23634174	-0.23634174	-0.23634174	-0.23634174	-0.23634174	-0.23634174	-0.23634174	-0.23634174	-0.23634174	-0.23634174	-0.23634174	-0.23634174	-0.23634174	-0.23634174	-0.23634174	-0.23634174	-0.23634174	-0.23634174	-0.23634174	-0.23634174	-0.23634174	-0.23634174	-0.23634174	-0.23634174	-0.23634174	-0.23634174	-0.23634174	-0.23634174	-0.23634174	-0.23634174	-0.23634174	-0.23634174	-0.23634174	-0.23634174	-0.23634174
¸ßË¹°×ÔëÉù´¦Àí (91).mp3	-0.15999272	-0.15999272	-0.15999272	-0.15999272	-0.15999272	-0.15999272	-0.15999272	-0.15999272	-0.15999272	-0.15999272	-0.15999272	-0.15999272	-0.15999272	-0.15999272	-0.15999272	-0.15999272	-0.15999272	-0.15999272	-0.15999272	-0.15999272	-0.15999272	-0.15999272	-0.15999272	-0.15999272	-0.15999272	-0.15999272	-0.15999272	-0.15999272	-0.15999272	-0.15999272	-0.15999272	-0.15999272	-0.15999272	-0.15999272	-0.15999272	-0.15999272	-0.15999272	-0.15999272	-0.15999272	-0.15999272	-0.15999272	-0.15999272	-0.15999272	-0.15999272	-0.15999272	-0.15999272	-0.15999272	-0.15999272	-0.15999272
¸ßË¹°×ÔëÉù´¦Àí (92).mp3	-0.13055643	-0.13055643	-0.13055643	-0.13055643	-0.13055643	-0.13055643	-0.13055643	-0.13055643	-0.13055643	-0.13055643	-0.13055643	-0.13055643	-0.13055643	-0.13055643	-0.13055643	-0.13055643	-0.13055643	-0.13055643	-0.13055643	-0.13055643	-0.13055643	-0.13055643	-0.13055643	-0.13055643	-0.13055643	-0.13055643	-0.13055643	-0.13055643	-0.13055643	-0.13055643	-0.13055643	-0.13055643	-0.13055643	-0.13055643	-0.13055643	-0.13055643	-0.13055643	-0.13055643	-0.13055643	-0.13055643	-0.13055643	-0.13055643	-0.13055643	-0.13055643	-0.13055643	-0.13055643	-0.13055643	-0.13055643	-0.13055643
¸ßË¹°×ÔëÉù´¦Àí (93).mp3	-0.034890376	-0.034890376	-0.034890376	-0.034890376	-0.034890376	-0.034890376	-0.034890376	-0.034890376	-0.034890376	-0.034890376	-0.034890376	-0.034890376	-0.034890376	-0.034890376	-0.034890376	-0.034890376	-0.034890376	-0.034890376	-0.034890376	-0.034890376	-0.034890376	-0.034890376	-0.034890376	-0.034890376	-0.034890376	-0.034890376	-0.034890376	-0.034890376	-0.034890376	-0.034890376	-0.034890376	-0.034890376	-0.034890376	-0.034890376	-0.034890376	-0.034890376	-0.034890376	-0.034890376	-0.034890376	-0.034890376	-0.034890376	-0.034890376	-0.034890376	-0.034890376	-0.034890376	-0.034890376	-0.034890376	-0.034890376	-0.034890376
¸ßË¹°×ÔëÉù´¦Àí (94).mp3	-0.059125382	-0.059125382	-0.059125382	-0.059125382	-0.059125382	-0.059125382	-0.059125382	-0.059125382	-0.059125382	-0.059125382	-0.059125382	-0.059125382	-0.059125382	-0.059125382	-0.059125382	-0.059125382	-0.059125382	-0.059125382	-0.059125382	-0.059125382	-0.059125382	-0.059125382	-0.059125382	-0.059125382	-0.059125382	-0.059125382	-0.059125382	-0.059125382	-0.059125382	-0.059125382	-0.059125382	-0.059125382	-0.059125382	-0.059125382	-0.059125382	-0.059125382	-0.059125382	-0.059125382	-0.059125382	-0.059125382	-0.059125382	-0.059125382	-0.059125382	-0.059125382	-0.059125382	-0.059125382	-0.059125382	-0.059125382	-0.059125382
¸ßË¹°×ÔëÉù´¦Àí (95).mp3	-0.30697766	-0.30697766	-0.30697766	-0.30697766	-0.30697766	-0.30697766	-0.30697766	-0.30697766	-0.30697766	-0.30697766	-0.30697766	-0.30697766	-0.30697766	-0.30697766	-0.30697766	-0.30697766	-0.30697766	-0.30697766	-0.30697766	-0.30697766	-0.30697766	-0.30697766	-0.30697766	-0.30697766	-0.30697766	-0.30697766	-0.30697766	-0.30697766	-0.30697766	-0.30697766	-0.30697766	-0.30697766	-0.30697766	-0.30697766	-0.30697766	-0.30697766	-0.30697766	-0.30697766	-0.30697766	-0.30697766	-0.30697766	-0.30697766	-0.30697766	-0.30697766	-0.30697766	-0.30697766	-0.30697766	-0.30697766	-0.30697766
¸ßË¹°×ÔëÉù´¦Àí (96).mp3	-0.002482876	-0.002482876	-0.002482876	-0.002482876	-0.002482876	-0.002482876	-0.002482876	-0.002482876	-0.002482876	-0.002482876	-0.002482876	-0.002482876	-0.002482876	-0.002482876	-0.002482876	-0.002482876	-0.002482876	-0.002482876	-0.002482876	-0.002482876	-0.002482876	-0.002482876	-0.002482876	-0.002482876	-0.002482876	-0.002482876	-0.002482876	-0.002482876	-0.002482876	-0.002482876	-0.002482876	-0.002482876	-0.002482876	-0.002482876	-0.002482876	-0.002482876	-0.002482876	-0.002482876	-0.002482876	-0.002482876	-0.002482876	-0.002482876	-0.002482876	-0.002482876	-0.002482876	-0.002482876	-0.002482876	-0.002482876	-0.002482876
¸ßË¹°×ÔëÉù´¦Àí (97).mp3	-0.1783031	-0.1783031	-0.1783031	-0.1783031	-0.1783031	-0.1783031	-0.1783031	-0.1783031	-0.1783031	-0.1783031	-0.1783031	-0.1783031	-0.1783031	-0.1783031	-0.1783031	-0.1783031	-0.1783031	-0.1783031	-0.1783031	-0.1783031	-0.1783031	-0.1783031	-0.1783031	-0.1783031	-0.1783031	-0.1783031	-0.1783031	-0.1783031	-0.1783031	-0.1783031	-0.1783031	-0.1783031	-0.1783031	-0.1783031	-0.1783031	-0.1783031	-0.1783031	-0.1783031	-0.1783031	-0.1783031	-0.1783031	-0.1783031	-0.1783031	-0.1783031	-0.1783031	-0.1783031	-0.1783031	-0.1783031	-0.1783031
¸ßË¹°×ÔëÉù´¦Àí (98).mp3	-0.18658027	-0.18658027	-0.18658027	-0.18658027	-0.18658027	-0.18658027	-0.18658027	-0.18658027	-0.18658027	-0.18658027	-0.18658027	-0.18658027	-0.18658027	-0.18658027	-0.18658027	-0.18658027	-0.18658027	-0.18658027	-0.18658027	-0.18658027	-0.18658027	-0.18658027	-0.18658027	-0.18658027	-0.18658027	-0.18658027	-0.18658027	-0.18658027	-0.18658027	-0.18658027	-0.18658027	-0.18658027	-0.18658027	-0.18658027	-0.18658027	-0.18658027	-0.18658027	-0.18658027	-0.18658027	-0.18658027	-0.18658027	-0.18658027	-0.18658027	-0.18658027	-0.18658027	-0.18658027	-0.18658027	-0.18658027	-0.18658027
¸ßË¹°×ÔëÉù´¦Àí (99).mp3	-0.072213285	-0.072213285	-0.072213285	-0.072213285	-0.072213285	-0.072213285	-0.072213285	-0.072213285	-0.072213285	-0.072213285	-0.072213285	-0.072213285	-0.072213285	-0.072213285	-0.072213285	-0.072213285	-0.072213285	-0.072213285	-0.072213285	-0.072213285	-0.072213285	-0.072213285	-0.072213285	-0.072213285	-0.072213285	-0.072213285	-0.072213285	-0.072213285	-0.072213285	-0.072213285	-0.072213285	-0.072213285	-0.072213285	-0.072213285	-0.072213285	-0.072213285	-0.072213285	-0.072213285	-0.072213285	-0.072213285	-0.072213285	-0.072213285	-0.072213285	-0.072213285	-0.072213285	-0.072213285	-0.072213285	-0.072213285	-0.072213285
¸ßË¹°×ÔëÉù´¦Àí (100).mp3	-0.21635228	-0.21635228	-0.21635228	-0.21635228	-0.21635228	-0.21635228	-0.21635228	-0.21635228	-0.21635228	-0.21635228	-0.21635228	-0.21635228	-0.21635228	-0.21635228	-0.21635228	-0.21635228	-0.21635228	-0.21635228	-0.21635228	-0.21635228	-0.21635228	-0.21635228	-0.21635228	-0.21635228	-0.21635228	-0.21635228	-0.21635228	-0.21635228	-0.21635228	-0.21635228	-0.21635228	-0.21635228	-0.21635228	-0.21635228	-0.21635228	-0.21635228	-0.21635228	-0.21635228	-0.21635228	-0.21635228	-0.21635228	-0.21635228	-0.21635228	-0.21635228	-0.21635228	-0.21635228	-0.21635228	-0.21635228	-0.21635228
¸ßË¹°×ÔëÉù´¦Àí (101).mp3	0.055971254	0.055971254	0.055971254	0.055971254	0.055971254	0.055971254	0.055971254	0.055971254	0.055971254	0.055971254	0.055971254	0.055971254	0.055971254	0.055971254	0.055971254	0.055971254	0.055971254	0.055971254	0.055971254	0.055971254	0.055971254	0.055971254	0.055971254	0.055971254	0.055971254	0.055971254	0.055971254	0.055971254	0.055971254	0.055971254	0.055971254	0.055971254	0.055971254	0.055971254	0.055971254	0.055971254	0.055971254	0.055971254	0.055971254	0.055971254	0.055971254	0.055971254	0.055971254	0.055971254	0.055971254	0.055971254	0.055971254	0.055971254	0.055971254
¸ßË¹°×ÔëÉù´¦Àí (102).mp3	-0.007944264	-0.007944264	-0.007944264	-0.007944264	-0.007944264	-0.007944264	-0.007944264	-0.007944264	-0.007944264	-0.007944264	-0.007944264	-0.007944264	-0.007944264	-0.007944264	-0.007944264	-0.007944264	-0.007944264	-0.007944264	-0.007944264	-0.007944264	-0.007944264	-0.007944264	-0.007944264	-0.007944264	-0.007944264	-0.007944264	-0.007944264	-0.007944264	-0.007944264	-0.007944264	-0.007944264	-0.007944264	-0.007944264	-0.007944264	-0.007944264	-0.007944264	-0.007944264	-0.007944264	-0.007944264	-0.007944264	-0.007944264	-0.007944264	-0.007944264	-0.007944264	-0.007944264	-0.007944264	-0.007944264	-0.007944264	-0.007944264
¸ßË¹°×ÔëÉù´¦Àí (103).mp3	-0.0389859	-0.0389859	-0.0389859	-0.0389859	-0.0389859	-0.0389859	-0.0389859	-0.0389859	-0.0389859	-0.0389859	-0.0389859	-0.0389859	-0.0389859	-0.0389859	-0.0389859	-0.0389859	-0.0389859	-0.0389859	-0.0389859	-0.0389859	-0.0389859	-0.0389859	-0.0389859	-0.0389859	-0.0389859	-0.0389859	-0.0389859	-0.0389859	-0.0389859	-0.0389859	-0.0389859	-0.0389859	-0.0389859	-0.0389859	-0.0389859	-0.0389859	-0.0389859	-0.0389859	-0.0389859	-0.0389859	-0.0389859	-0.0389859	-0.0389859	-0.0389859	-0.0389859	-0.0389859	-0.0389859	-0.0389859	-0.0389859
¸ßË¹°×ÔëÉù´¦Àí (104).mp3	-0.07223314	-0.07223314	-0.07223314	-0.07223314	-0.07223314	-0.07223314	-0.07223314	-0.07223314	-0.07223314	-0.07223314	-0.07223314	-0.07223314	-0.07223314	-0.07223314	-0.07223314	-0.07223314	-0.07223314	-0.07223314	-0.07223314	-0.07223314	-0.07223314	-0.07223314	-0.07223314	-0.07223314	-0.07223314	-0.07223314	-0.07223314	-0.07223314	-0.07223314	-0.07223314	-0.07223314	-0.07223314	-0.07223314	-0.07223314	-0.07223314	-0.07223314	-0.07223314	-0.07223314	-0.07223314	-0.07223314	-0.07223314	-0.07223314	-0.07223314	-0.07223314	-0.07223314	-0.07223314	-0.07223314	-0.07223314	-0.07223314
¸ßË¹°×ÔëÉù´¦Àí (105).mp3	-0.16978338	-0.16978338	-0.16978338	-0.16978338	-0.16978338	-0.16978338	-0.16978338	-0.16978338	-0.16978338	-0.16978338	-0.16978338	-0.16978338	-0.16978338	-0.16978338	-0.16978338	-0.16978338	-0.16978338	-0.16978338	-0.16978338	-0.16978338	-0.16978338	-0.16978338	-0.16978338	-0.16978338	-0.16978338	-0.16978338	-0.16978338	-0.16978338	-0.16978338	-0.16978338	-0.16978338	-0.16978338	-0.16978338	-0.16978338	-0.16978338	-0.16978338	-0.16978338	-0.16978338	-0.16978338	-0.16978338	-0.16978338	-0.16978338	-0.16978338	-0.16978338	-0.16978338	-0.16978338	-0.16978338	-0.16978338	-0.16978338
¸ßË¹°×ÔëÉù´¦Àí (106).mp3	-0.099525265	-0.099525265	-0.099525265	-0.099525265	-0.099525265	-0.099525265	-0.099525265	-0.099525265	-0.099525265	-0.099525265	-0.099525265	-0.099525265	-0.099525265	-0.099525265	-0.099525265	-0.099525265	-0.099525265	-0.099525265	-0.099525265	-0.099525265	-0.099525265	-0.099525265	-0.099525265	-0.099525265	-0.099525265	-0.099525265	-0.099525265	-0.099525265	-0.099525265	-0.099525265	-0.099525265	-0.099525265	-0.099525265	-0.099525265	-0.099525265	-0.099525265	-0.099525265	-0.099525265	-0.099525265	-0.099525265	-0.099525265	-0.099525265	-0.099525265	-0.099525265	-0.099525265	-0.099525265	-0.099525265	-0.099525265	-0.099525265
¸ßË¹°×ÔëÉù´¦Àí (107).mp3	-0.12973747	-0.12973747	-0.12973747	-0.12973747	-0.12973747	-0.12973747	-0.12973747	-0.12973747	-0.12973747	-0.12973747	-0.12973747	-0.12973747	-0.12973747	-0.12973747	-0.12973747	-0.12973747	-0.12973747	-0.12973747	-0.12973747	-0.12973747	-0.12973747	-0.12973747	-0.12973747	-0.12973747	-0.12973747	-0.12973747	-0.12973747	-0.12973747	-0.12973747	-0.12973747	-0.12973747	-0.12973747	-0.12973747	-0.12973747	-0.12973747	-0.12973747	-0.12973747	-0.12973747	-0.12973747	-0.12973747	-0.12973747	-0.12973747	-0.12973747	-0.12973747	-0.12973747	-0.12973747	-0.12973747	-0.12973747	-0.12973747
¸ßË¹°×ÔëÉù´¦Àí (108).mp3	-0.17479768	-0.17479768	-0.17479768	-0.17479768	-0.17479768	-0.17479768	-0.17479768	-0.17479768	-0.17479768	-0.17479768	-0.17479768	-0.17479768	-0.17479768	-0.17479768	-0.17479768	-0.17479768	-0.17479768	-0.17479768	-0.17479768	-0.17479768	-0.17479768	-0.17479768	-0.17479768	-0.17479768	-0.17479768	-0.17479768	-0.17479768	-0.17479768	-0.17479768	-0.17479768	-0.17479768	-0.17479768	-0.17479768	-0.17479768	-0.17479768	-0.17479768	-0.17479768	-0.17479768	-0.17479768	-0.17479768	-0.17479768	-0.17479768	-0.17479768	-0.17479768	-0.17479768	-0.17479768	-0.17479768	-0.17479768	-0.17479768
¸ßË¹°×ÔëÉù´¦Àí (109).mp3	-0.27431875	-0.27431875	-0.27431875	-0.27431875	-0.27431875	-0.27431875	-0.27431875	-0.27431875	-0.27431875	-0.27431875	-0.27431875	-0.27431875	-0.27431875	-0.27431875	-0.27431875	-0.27431875	-0.27431875	-0.27431875	-0.27431875	-0.27431875	-0.27431875	-0.27431875	-0.27431875	-0.27431875	-0.27431875	-0.27431875	-0.27431875	-0.27431875	-0.27431875	-0.27431875	-0.27431875	-0.27431875	-0.27431875	-0.27431875	-0.27431875	-0.27431875	-0.27431875	-0.27431875	-0.27431875	-0.27431875	-0.27431875	-0.27431875	-0.27431875	-0.27431875	-0.27431875	-0.27431875	-0.27431875	-0.27431875	-0.27431875
¸ßË¹°×ÔëÉù´¦Àí (110).mp3	0.09228166	0.09228166	0.09228166	0.09228166	0.09228166	0.09228166	0.09228166	0.09228166	0.09228166	0.09228166	0.09228166	0.09228166	0.09228166	0.09228166	0.09228166	0.09228166	0.09228166	0.09228166	0.09228166	0.09228166	0.09228166	0.09228166	0.09228166	0.09228166	0.09228166	0.09228166	0.09228166	0.09228166	0.09228166	0.09228166	0.09228166	0.09228166	0.09228166	0.09228166	0.09228166	0.09228166	0.09228166	0.09228166	0.09228166	0.09228166	0.09228166	0.09228166	0.09228166	0.09228166	0.09228166	0.09228166	0.09228166	0.09228166	0.09228166
¸ßË¹°×ÔëÉù´¦Àí (111).mp3	-0.0067713	-0.0067713	-0.0067713	-0.0067713	-0.0067713	-0.0067713	-0.0067713	-0.0067713	-0.0067713	-0.0067713	-0.0067713	-0.0067713	-0.0067713	-0.0067713	-0.0067713	-0.0067713	-0.0067713	-0.0067713	-0.0067713	-0.0067713	-0.0067713	-0.0067713	-0.0067713	-0.0067713	-0.0067713	-0.0067713	-0.0067713	-0.0067713	-0.0067713	-0.0067713	-0.0067713	-0.0067713	-0.0067713	-0.0067713	-0.0067713	-0.0067713	-0.0067713	-0.0067713	-0.0067713	-0.0067713	-0.0067713	-0.0067713	-0.0067713	-0.0067713	-0.0067713	-0.0067713	-0.0067713	-0.0067713	-0.0067713
¸ßË¹°×ÔëÉù´¦Àí (112).mp3	0.12282628	0.12282628	0.12282628	0.12282628	0.12282628	0.12282628	0.12282628	0.12282628	0.12282628	0.12282628	0.12282628	0.12282628	0.12282628	0.12282628	0.12282628	0.12282628	0.12282628	0.12282628	0.12282628	0.12282628	0.12282628	0.12282628	0.12282628	0.12282628	0.12282628	0.12282628	0.12282628	0.12282628	0.12282628	0.12282628	0.12282628	0.12282628	0.12282628	0.12282628	0.12282628	0.12282628	0.12282628	0.12282628	0.12282628	0.12282628	0.12282628	0.12282628	0.12282628	0.12282628	0.12282628	0.12282628	0.12282628	0.12282628	0.12282628
¸ßË¹°×ÔëÉù´¦Àí (113).mp3	-0.059611663	-0.059611663	-0.059611663	-0.059611663	-0.059611663	-0.059611663	-0.059611663	-0.059611663	-0.059611663	-0.059611663	-0.059611663	-0.059611663	-0.059611663	-0.059611663	-0.059611663	-0.059611663	-0.059611663	-0.059611663	-0.059611663	-0.059611663	-0.059611663	-0.059611663	-0.059611663	-0.059611663	-0.059611663	-0.059611663	-0.059611663	-0.059611663	-0.059611663	-0.059611663	-0.059611663	-0.059611663	-0.059611663	-0.059611663	-0.059611663	-0.059611663	-0.059611663	-0.059611663	-0.059611663	-0.059611663	-0.059611663	-0.059611663	-0.059611663	-0.059611663	-0.059611663	-0.059611663	-0.059611663	-0.059611663	-0.059611663
¸ßË¹°×ÔëÉù´¦Àí (114).mp3	0.005947359	0.005947359	0.005947359	0.005947359	0.005947359	0.005947359	0.005947359	0.005947359	0.005947359	0.005947359	0.005947359	0.005947359	0.005947359	0.005947359	0.005947359	0.005947359	0.005947359	0.005947359	0.005947359	0.005947359	0.005947359	0.005947359	0.005947359	0.005947359	0.005947359	0.005947359	0.005947359	0.005947359	0.005947359	0.005947359	0.005947359	0.005947359	0.005947359	0.005947359	0.005947359	0.005947359	0.005947359	0.005947359	0.005947359	0.005947359	0.005947359	0.005947359	0.005947359	0.005947359	0.005947359	0.005947359	0.005947359	0.005947359	0.005947359
¸ßË¹°×ÔëÉù´¦Àí (115).mp3	0.08479464	0.08479464	0.08479464	0.08479464	0.08479464	0.08479464	0.08479464	0.08479464	0.08479464	0.08479464	0.08479464	0.08479464	0.08479464	0.08479464	0.08479464	0.08479464	0.08479464	0.08479464	0.08479464	0.08479464	0.08479464	0.08479464	0.08479464	0.08479464	0.08479464	0.08479464	0.08479464	0.08479464	0.08479464	0.08479464	0.08479464	0.08479464	0.08479464	0.08479464	0.08479464	0.08479464	0.08479464	0.08479464	0.08479464	0.08479464	0.08479464	0.08479464	0.08479464	0.08479464	0.08479464	0.08479464	0.08479464	0.08479464	0.08479464
¸ßË¹°×ÔëÉù´¦Àí (116).mp3	-0.15631557	-0.15631557	-0.15631557	-0.15631557	-0.15631557	-0.15631557	-0.15631557	-0.15631557	-0.15631557	-0.15631557	-0.15631557	-0.15631557	-0.15631557	-0.15631557	-0.15631557	-0.15631557	-0.15631557	-0.15631557	-0.15631557	-0.15631557	-0.15631557	-0.15631557	-0.15631557	-0.15631557	-0.15631557	-0.15631557	-0.15631557	-0.15631557	-0.15631557	-0.15631557	-0.15631557	-0.15631557	-0.15631557	-0.15631557	-0.15631557	-0.15631557	-0.15631557	-0.15631557	-0.15631557	-0.15631557	-0.15631557	-0.15631557	-0.15631557	-0.15631557	-0.15631557	-0.15631557	-0.15631557	-0.15631557	-0.15631557
¸ßË¹°×ÔëÉù´¦Àí (117).mp3	-0.094045796	-0.094045796	-0.094045796	-0.094045796	-0.094045796	-0.094045796	-0.094045796	-0.094045796	-0.094045796	-0.094045796	-0.094045796	-0.094045796	-0.094045796	-0.094045796	-0.094045796	-0.094045796	-0.094045796	-0.094045796	-0.094045796	-0.094045796	-0.094045796	-0.094045796	-0.094045796	-0.094045796	-0.094045796	-0.094045796	-0.094045796	-0.094045796	-0.094045796	-0.094045796	-0.094045796	-0.094045796	-0.094045796	-0.094045796	-0.094045796	-0.094045796	-0.094045796	-0.094045796	-0.094045796	-0.094045796	-0.094045796	-0.094045796	-0.094045796	-0.094045796	-0.094045796	-0.094045796	-0.094045796	-0.094045796	-0.094045796
¸ßË¹°×ÔëÉù´¦Àí (118).mp3	-0.022771992	-0.022771992	-0.022771992	-0.022771992	-0.022771992	-0.022771992	-0.022771992	-0.022771992	-0.022771992	-0.022771992	-0.022771992	-0.022771992	-0.022771992	-0.022771992	-0.022771992	-0.022771992	-0.022771992	-0.022771992	-0.022771992	-0.022771992	-0.022771992	-0.022771992	-0.022771992	-0.022771992	-0.022771992	-0.022771992	-0.022771992	-0.022771992	-0.022771992	-0.022771992	-0.022771992	-0.022771992	-0.022771992	-0.022771992	-0.022771992	-0.022771992	-0.022771992	-0.022771992	-0.022771992	-0.022771992	-0.022771992	-0.022771992	-0.022771992	-0.022771992	-0.022771992	-0.022771992	-0.022771992	-0.022771992	-0.022771992
¸ßË¹°×ÔëÉù´¦Àí (119).mp3	-0.2822432	-0.2822432	-0.2822432	-0.2822432	-0.2822432	-0.2822432	-0.2822432	-0.2822432	-0.2822432	-0.2822432	-0.2822432	-0.2822432	-0.2822432	-0.2822432	-0.2822432	-0.2822432	-0.2822432	-0.2822432	-0.2822432	-0.2822432	-0.2822432	-0.2822432	-0.2822432	-0.2822432	-0.2822432	-0.2822432	-0.2822432	-0.2822432	-0.2822432	-0.2822432	-0.2822432	-0.2822432	-0.2822432	-0.2822432	-0.2822432	-0.2822432	-0.2822432	-0.2822432	-0.2822432	-0.2822432	-0.2822432	-0.2822432	-0.2822432	-0.2822432	-0.2822432	-0.2822432	-0.2822432	-0.2822432	-0.2822432
¸ßË¹°×ÔëÉù´¦Àí (120).mp3	-0.041170456	-0.041170456	-0.041170456	-0.041170456	-0.041170456	-0.041170456	-0.041170456	-0.041170456	-0.041170456	-0.041170456	-0.041170456	-0.041170456	-0.041170456	-0.041170456	-0.041170456	-0.041170456	-0.041170456	-0.041170456	-0.041170456	-0.041170456	-0.041170456	-0.041170456	-0.041170456	-0.041170456	-0.041170456	-0.041170456	-0.041170456	-0.041170456	-0.041170456	-0.041170456	-0.041170456	-0.041170456	-0.041170456	-0.041170456	-0.041170456	-0.041170456	-0.041170456	-0.041170456	-0.041170456	-0.041170456	-0.041170456	-0.041170456	-0.041170456	-0.041170456	-0.041170456	-0.041170456	-0.041170456	-0.041170456	-0.041170456
¸ßË¹°×ÔëÉù´¦Àí (121).mp3	-0.18607956	-0.18607956	-0.18607956	-0.18607956	-0.18607956	-0.18607956	-0.18607956	-0.18607956	-0.18607956	-0.18607956	-0.18607956	-0.18607956	-0.18607956	-0.18607956	-0.18607956	-0.18607956	-0.18607956	-0.18607956	-0.18607956	-0.18607956	-0.18607956	-0.18607956	-0.18607956	-0.18607956	-0.18607956	-0.18607956	-0.18607956	-0.18607956	-0.18607956	-0.18607956	-0.18607956	-0.18607956	-0.18607956	-0.18607956	-0.18607956	-0.18607956	-0.18607956	-0.18607956	-0.18607956	-0.18607956	-0.18607956	-0.18607956	-0.18607956	-0.18607956	-0.18607956	-0.18607956	-0.18607956	-0.18607956	-0.18607956
¸ßË¹°×ÔëÉù´¦Àí (122).mp3	-0.13047469	-0.13047469	-0.13047469	-0.13047469	-0.13047469	-0.13047469	-0.13047469	-0.13047469	-0.13047469	-0.13047469	-0.13047469	-0.13047469	-0.13047469	-0.13047469	-0.13047469	-0.13047469	-0.13047469	-0.13047469	-0.13047469	-0.13047469	-0.13047469	-0.13047469	-0.13047469	-0.13047469	-0.13047469	-0.13047469	-0.13047469	-0.13047469	-0.13047469	-0.13047469	-0.13047469	-0.13047469	-0.13047469	-0.13047469	-0.13047469	-0.13047469	-0.13047469	-0.13047469	-0.13047469	-0.13047469	-0.13047469	-0.13047469	-0.13047469	-0.13047469	-0.13047469	-0.13047469	-0.13047469	-0.13047469	-0.13047469
¸ßË¹°×ÔëÉù´¦Àí (123).mp3	-0.29402626	-0.29402626	-0.29402626	-0.29402626	-0.29402626	-0.29402626	-0.29402626	-0.29402626	-0.29402626	-0.29402626	-0.29402626	-0.29402626	-0.29402626	-0.29402626	-0.29402626	-0.29402626	-0.29402626	-0.29402626	-0.29402626	-0.29402626	-0.29402626	-0.29402626	-0.29402626	-0.29402626	-0.29402626	-0.29402626	-0.29402626	-0.29402626	-0.29402626	-0.29402626	-0.29402626	-0.29402626	-0.29402626	-0.29402626	-0.29402626	-0.29402626	-0.29402626	-0.29402626	-0.29402626	-0.29402626	-0.29402626	-0.29402626	-0.29402626	-0.29402626	-0.29402626	-0.29402626	-0.29402626	-0.29402626	-0.29402626
¸ßË¹°×ÔëÉù´¦Àí (124).mp3	-0.03659752	-0.03659752	-0.03659752	-0.03659752	-0.03659752	-0.03659752	-0.03659752	-0.03659752	-0.03659752	-0.03659752	-0.03659752	-0.03659752	-0.03659752	-0.03659752	-0.03659752	-0.03659752	-0.03659752	-0.03659752	-0.03659752	-0.03659752	-0.03659752	-0.03659752	-0.03659752	-0.03659752	-0.03659752	-0.03659752	-0.03659752	-0.03659752	-0.03659752	-0.03659752	-0.03659752	-0.03659752	-0.03659752	-0.03659752	-0.03659752	-0.03659752	-0.03659752	-0.03659752	-0.03659752	-0.03659752	-0.03659752	-0.03659752	-0.03659752	-0.03659752	-0.03659752	-0.03659752	-0.03659752	-0.03659752	-0.03659752
¸ßË¹°×ÔëÉù´¦Àí (125).mp3	-0.202308	-0.202308	-0.202308	-0.202308	-0.202308	-0.202308	-0.202308	-0.202308	-0.202308	-0.202308	-0.202308	-0.202308	-0.202308	-0.202308	-0.202308	-0.202308	-0.202308	-0.202308	-0.202308	-0.202308	-0.202308	-0.202308	-0.202308	-0.202308	-0.202308	-0.202308	-0.202308	-0.202308	-0.202308	-0.202308	-0.202308	-0.202308	-0.202308	-0.202308	-0.202308	-0.202308	-0.202308	-0.202308	-0.202308	-0.202308	-0.202308	-0.202308	-0.202308	-0.202308	-0.202308	-0.202308	-0.202308	-0.202308	-0.202308
¸ßË¹°×ÔëÉù´¦Àí (126).mp3	-0.32466552	-0.32466552	-0.32466552	-0.32466552	-0.32466552	-0.32466552	-0.32466552	-0.32466552	-0.32466552	-0.32466552	-0.32466552	-0.32466552	-0.32466552	-0.32466552	-0.32466552	-0.32466552	-0.32466552	-0.32466552	-0.32466552	-0.32466552	-0.32466552	-0.32466552	-0.32466552	-0.32466552	-0.32466552	-0.32466552	-0.32466552	-0.32466552	-0.32466552	-0.32466552	-0.32466552	-0.32466552	-0.32466552	-0.32466552	-0.32466552	-0.32466552	-0.32466552	-0.32466552	-0.32466552	-0.32466552	-0.32466552	-0.32466552	-0.32466552	-0.32466552	-0.32466552	-0.32466552	-0.32466552	-0.32466552	-0.32466552
¸ßË¹°×ÔëÉù´¦Àí (127).mp3	-0.04680673	-0.04680673	-0.04680673	-0.04680673	-0.04680673	-0.04680673	-0.04680673	-0.04680673	-0.04680673	-0.04680673	-0.04680673	-0.04680673	-0.04680673	-0.04680673	-0.04680673	-0.04680673	-0.04680673	-0.04680673	-0.04680673	-0.04680673	-0.04680673	-0.04680673	-0.04680673	-0.04680673	-0.04680673	-0.04680673	-0.04680673	-0.04680673	-0.04680673	-0.04680673	-0.04680673	-0.04680673	-0.04680673	-0.04680673	-0.04680673	-0.04680673	-0.04680673	-0.04680673	-0.04680673	-0.04680673	-0.04680673	-0.04680673	-0.04680673	-0.04680673	-0.04680673	-0.04680673	-0.04680673	-0.04680673	-0.04680673
¸ßË¹°×ÔëÉù´¦Àí (128).mp3	0.027579121	0.027579121	0.027579121	0.027579121	0.027579121	0.027579121	0.027579121	0.027579121	0.027579121	0.027579121	0.027579121	0.027579121	0.027579121	0.027579121	0.027579121	0.027579121	0.027579121	0.027579121	0.027579121	0.027579121	0.027579121	0.027579121	0.027579121	0.027579121	0.027579121	0.027579121	0.027579121	0.027579121	0.027579121	0.027579121	0.027579121	0.027579121	0.027579121	0.027579121	0.027579121	0.027579121	0.027579121	0.027579121	0.027579121	0.027579121	0.027579121	0.027579121	0.027579121	0.027579121	0.027579121	0.027579121	0.027579121	0.027579121	0.027579121
¸ßË¹°×ÔëÉù´¦Àí (129).mp3	-0.18051237	-0.18051237	-0.18051237	-0.18051237	-0.18051237	-0.18051237	-0.18051237	-0.18051237	-0.18051237	-0.18051237	-0.18051237	-0.18051237	-0.18051237	-0.18051237	-0.18051237	-0.18051237	-0.18051237	-0.18051237	-0.18051237	-0.18051237	-0.18051237	-0.18051237	-0.18051237	-0.18051237	-0.18051237	-0.18051237	-0.18051237	-0.18051237	-0.18051237	-0.18051237	-0.18051237	-0.18051237	-0.18051237	-0.18051237	-0.18051237	-0.18051237	-0.18051237	-0.18051237	-0.18051237	-0.18051237	-0.18051237	-0.18051237	-0.18051237	-0.18051237	-0.18051237	-0.18051237	-0.18051237	-0.18051237	-0.18051237
¸ßË¹°×ÔëÉù´¦Àí (130).mp3	-0.08885186	-0.08885186	-0.08885186	-0.08885186	-0.08885186	-0.08885186	-0.08885186	-0.08885186	-0.08885186	-0.08885186	-0.08885186	-0.08885186	-0.08885186	-0.08885186	-0.08885186	-0.08885186	-0.08885186	-0.08885186	-0.08885186	-0.08885186	-0.08885186	-0.08885186	-0.08885186	-0.08885186	-0.08885186	-0.08885186	-0.08885186	-0.08885186	-0.08885186	-0.08885186	-0.08885186	-0.08885186	-0.08885186	-0.08885186	-0.08885186	-0.08885186	-0.08885186	-0.08885186	-0.08885186	-0.08885186	-0.08885186	-0.08885186	-0.08885186	-0.08885186	-0.08885186	-0.08885186	-0.08885186	-0.08885186	-0.08885186
¸ßË¹°×ÔëÉù´¦Àí (131).mp3	-0.3721631	-0.3721631	-0.3721631	-0.3721631	-0.3721631	-0.3721631	-0.3721631	-0.3721631	-0.3721631	-0.3721631	-0.3721631	-0.3721631	-0.3721631	-0.3721631	-0.3721631	-0.3721631	-0.3721631	-0.3721631	-0.3721631	-0.3721631	-0.3721631	-0.3721631	-0.3721631	-0.3721631	-0.3721631	-0.3721631	-0.3721631	-0.3721631	-0.3721631	-0.3721631	-0.3721631	-0.3721631	-0.3721631	-0.3721631	-0.3721631	-0.3721631	-0.3721631	-0.3721631	-0.3721631	-0.3721631	-0.3721631	-0.3721631	-0.3721631	-0.3721631	-0.3721631	-0.3721631	-0.3721631	-0.3721631	-0.3721631
¸ßË¹°×ÔëÉù´¦Àí (132).mp3	-0.15836129	-0.15836129	-0.15836129	-0.15836129	-0.15836129	-0.15836129	-0.15836129	-0.15836129	-0.15836129	-0.15836129	-0.15836129	-0.15836129	-0.15836129	-0.15836129	-0.15836129	-0.15836129	-0.15836129	-0.15836129	-0.15836129	-0.15836129	-0.15836129	-0.15836129	-0.15836129	-0.15836129	-0.15836129	-0.15836129	-0.15836129	-0.15836129	-0.15836129	-0.15836129	-0.15836129	-0.15836129	-0.15836129	-0.15836129	-0.15836129	-0.15836129	-0.15836129	-0.15836129	-0.15836129	-0.15836129	-0.15836129	-0.15836129	-0.15836129	-0.15836129	-0.15836129	-0.15836129	-0.15836129	-0.15836129	-0.15836129
¸ßË¹°×ÔëÉù´¦Àí (133).mp3	0.15601149	0.15601149	0.15601149	0.15601149	0.15601149	0.15601149	0.15601149	0.15601149	0.15601149	0.15601149	0.15601149	0.15601149	0.15601149	0.15601149	0.15601149	0.15601149	0.15601149	0.15601149	0.15601149	0.15601149	0.15601149	0.15601149	0.15601149	0.15601149	0.15601149	0.15601149	0.15601149	0.15601149	0.15601149	0.15601149	0.15601149	0.15601149	0.15601149	0.15601149	0.15601149	0.15601149	0.15601149	0.15601149	0.15601149	0.15601149	0.15601149	0.15601149	0.15601149	0.15601149	0.15601149	0.15601149	0.15601149	0.15601149	0.15601149
¸ßË¹°×ÔëÉù´¦Àí (134).mp3	-0.14831191	-0.14831191	-0.14831191	-0.14831191	-0.14831191	-0.14831191	-0.14831191	-0.14831191	-0.14831191	-0.14831191	-0.14831191	-0.14831191	-0.14831191	-0.14831191	-0.14831191	-0.14831191	-0.14831191	-0.14831191	-0.14831191	-0.14831191	-0.14831191	-0.14831191	-0.14831191	-0.14831191	-0.14831191	-0.14831191	-0.14831191	-0.14831191	-0.14831191	-0.14831191	-0.14831191	-0.14831191	-0.14831191	-0.14831191	-0.14831191	-0.14831191	-0.14831191	-0.14831191	-0.14831191	-0.14831191	-0.14831191	-0.14831191	-0.14831191	-0.14831191	-0.14831191	-0.14831191	-0.14831191	-0.14831191	-0.14831191
¸ßË¹°×ÔëÉù´¦Àí (135).mp3	-0.23999107	-0.23999107	-0.23999107	-0.23999107	-0.23999107	-0.23999107	-0.23999107	-0.23999107	-0.23999107	-0.23999107	-0.23999107	-0.23999107	-0.23999107	-0.23999107	-0.23999107	-0.23999107	-0.23999107	-0.23999107	-0.23999107	-0.23999107	-0.23999107	-0.23999107	-0.23999107	-0.23999107	-0.23999107	-0.23999107	-0.23999107	-0.23999107	-0.23999107	-0.23999107	-0.23999107	-0.23999107	-0.23999107	-0.23999107	-0.23999107	-0.23999107	-0.23999107	-0.23999107	-0.23999107	-0.23999107	-0.23999107	-0.23999107	-0.23999107	-0.23999107	-0.23999107	-0.23999107	-0.23999107	-0.23999107	-0.23999107
¸ßË¹°×ÔëÉù´¦Àí (136).mp3	-0.13200873	-0.13200873	-0.13200873	-0.13200873	-0.13200873	-0.13200873	-0.13200873	-0.13200873	-0.13200873	-0.13200873	-0.13200873	-0.13200873	-0.13200873	-0.13200873	-0.13200873	-0.13200873	-0.13200873	-0.13200873	-0.13200873	-0.13200873	-0.13200873	-0.13200873	-0.13200873	-0.13200873	-0.13200873	-0.13200873	-0.13200873	-0.13200873	-0.13200873	-0.13200873	-0.13200873	-0.13200873	-0.13200873	-0.13200873	-0.13200873	-0.13200873	-0.13200873	-0.13200873	-0.13200873	-0.13200873	-0.13200873	-0.13200873	-0.13200873	-0.13200873	-0.13200873	-0.13200873	-0.13200873	-0.13200873	-0.13200873
¸ßË¹°×ÔëÉù´¦Àí (137).mp3	-0.10909601	-0.10909601	-0.10909601	-0.10909601	-0.10909601	-0.10909601	-0.10909601	-0.10909601	-0.10909601	-0.10909601	-0.10909601	-0.10909601	-0.10909601	-0.10909601	-0.10909601	-0.10909601	-0.10909601	-0.10909601	-0.10909601	-0.10909601	-0.10909601	-0.10909601	-0.10909601	-0.10909601	-0.10909601	-0.10909601	-0.10909601	-0.10909601	-0.10909601	-0.10909601	-0.10909601	-0.10909601	-0.10909601	-0.10909601	-0.10909601	-0.10909601	-0.10909601	-0.10909601	-0.10909601	-0.10909601	-0.10909601	-0.10909601	-0.10909601	-0.10909601	-0.10909601	-0.10909601	-0.10909601	-0.10909601	-0.10909601
¸ßË¹°×ÔëÉù´¦Àí (138).mp3	-0.08164103	-0.08164103	-0.08164103	-0.08164103	-0.08164103	-0.08164103	-0.08164103	-0.08164103	-0.08164103	-0.08164103	-0.08164103	-0.08164103	-0.08164103	-0.08164103	-0.08164103	-0.08164103	-0.08164103	-0.08164103	-0.08164103	-0.08164103	-0.08164103	-0.08164103	-0.08164103	-0.08164103	-0.08164103	-0.08164103	-0.08164103	-0.08164103	-0.08164103	-0.08164103	-0.08164103	-0.08164103	-0.08164103	-0.08164103	-0.08164103	-0.08164103	-0.08164103	-0.08164103	-0.08164103	-0.08164103	-0.08164103	-0.08164103	-0.08164103	-0.08164103	-0.08164103	-0.08164103	-0.08164103	-0.08164103	-0.08164103
¸ßË¹°×ÔëÉù´¦Àí (139).mp3	-0.2504723	-0.2504723	-0.2504723	-0.2504723	-0.2504723	-0.2504723	-0.2504723	-0.2504723	-0.2504723	-0.2504723	-0.2504723	-0.2504723	-0.2504723	-0.2504723	-0.2504723	-0.2504723	-0.2504723	-0.2504723	-0.2504723	-0.2504723	-0.2504723	-0.2504723	-0.2504723	-0.2504723	-0.2504723	-0.2504723	-0.2504723	-0.2504723	-0.2504723	-0.2504723	-0.2504723	-0.2504723	-0.2504723	-0.2504723	-0.2504723	-0.2504723	-0.2504723	-0.2504723	-0.2504723	-0.2504723	-0.2504723	-0.2504723	-0.2504723	-0.2504723	-0.2504723	-0.2504723	-0.2504723	-0.2504723	-0.2504723
¸ßË¹°×ÔëÉù´¦Àí (140).mp3	0.09781017	0.09781017	0.09781017	0.09781017	0.09781017	0.09781017	0.09781017	0.09781017	0.09781017	0.09781017	0.09781017	0.09781017	0.09781017	0.09781017	0.09781017	0.09781017	0.09781017	0.09781017	0.09781017	0.09781017	0.09781017	0.09781017	0.09781017	0.09781017	0.09781017	0.09781017	0.09781017	0.09781017	0.09781017	0.09781017	0.09781017	0.09781017	0.09781017	0.09781017	0.09781017	0.09781017	0.09781017	0.09781017	0.09781017	0.09781017	0.09781017	0.09781017	0.09781017	0.09781017	0.09781017	0.09781017	0.09781017	0.09781017	0.09781017
¸ßË¹°×ÔëÉù´¦Àí (141).mp3	0.016966358	0.016966358	0.016966358	0.016966358	0.016966358	0.016966358	0.016966358	0.016966358	0.016966358	0.016966358	0.016966358	0.016966358	0.016966358	0.016966358	0.016966358	0.016966358	0.016966358	0.016966358	0.016966358	0.016966358	0.016966358	0.016966358	0.016966358	0.016966358	0.016966358	0.016966358	0.016966358	0.016966358	0.016966358	0.016966358	0.016966358	0.016966358	0.016966358	0.016966358	0.016966358	0.016966358	0.016966358	0.016966358	0.016966358	0.016966358	0.016966358	0.016966358	0.016966358	0.016966358	0.016966358	0.016966358	0.016966358	0.016966358	0.016966358
¸ßË¹°×ÔëÉù´¦Àí (142).mp3	-0.13605872	-0.13605872	-0.13605872	-0.13605872	-0.13605872	-0.13605872	-0.13605872	-0.13605872	-0.13605872	-0.13605872	-0.13605872	-0.13605872	-0.13605872	-0.13605872	-0.13605872	-0.13605872	-0.13605872	-0.13605872	-0.13605872	-0.13605872	-0.13605872	-0.13605872	-0.13605872	-0.13605872	-0.13605872	-0.13605872	-0.13605872	-0.13605872	-0.13605872	-0.13605872	-0.13605872	-0.13605872	-0.13605872	-0.13605872	-0.13605872	-0.13605872	-0.13605872	-0.13605872	-0.13605872	-0.13605872	-0.13605872	-0.13605872	-0.13605872	-0.13605872	-0.13605872	-0.13605872	-0.13605872	-0.13605872	-0.13605872
¸ßË¹°×ÔëÉù´¦Àí (143).mp3	-0.11978083	-0.11978083	-0.11978083	-0.11978083	-0.11978083	-0.11978083	-0.11978083	-0.11978083	-0.11978083	-0.11978083	-0.11978083	-0.11978083	-0.11978083	-0.11978083	-0.11978083	-0.11978083	-0.11978083	-0.11978083	-0.11978083	-0.11978083	-0.11978083	-0.11978083	-0.11978083	-0.11978083	-0.11978083	-0.11978083	-0.11978083	-0.11978083	-0.11978083	-0.11978083	-0.11978083	-0.11978083	-0.11978083	-0.11978083	-0.11978083	-0.11978083	-0.11978083	-0.11978083	-0.11978083	-0.11978083	-0.11978083	-0.11978083	-0.11978083	-0.11978083	-0.11978083	-0.11978083	-0.11978083	-0.11978083	-0.11978083
¸ßË¹°×ÔëÉù´¦Àí (144).mp3	-0.06225022	-0.06225022	-0.06225022	-0.06225022	-0.06225022	-0.06225022	-0.06225022	-0.06225022	-0.06225022	-0.06225022	-0.06225022	-0.06225022	-0.06225022	-0.06225022	-0.06225022	-0.06225022	-0.06225022	-0.06225022	-0.06225022	-0.06225022	-0.06225022	-0.06225022	-0.06225022	-0.06225022	-0.06225022	-0.06225022	-0.06225022	-0.06225022	-0.06225022	-0.06225022	-0.06225022	-0.06225022	-0.06225022	-0.06225022	-0.06225022	-0.06225022	-0.06225022	-0.06225022	-0.06225022	-0.06225022	-0.06225022	-0.06225022	-0.06225022	-0.06225022	-0.06225022	-0.06225022	-0.06225022	-0.06225022	-0.06225022
¸ßË¹°×ÔëÉù´¦Àí (145).mp3	-0.003504679	-0.003504679	-0.003504679	-0.003504679	-0.003504679	-0.003504679	-0.003504679	-0.003504679	-0.003504679	-0.003504679	-0.003504679	-0.003504679	-0.003504679	-0.003504679	-0.003504679	-0.003504679	-0.003504679	-0.003504679	-0.003504679	-0.003504679	-0.003504679	-0.003504679	-0.003504679	-0.003504679	-0.003504679	-0.003504679	-0.003504679	-0.003504679	-0.003504679	-0.003504679	-0.003504679	-0.003504679	-0.003504679	-0.003504679	-0.003504679	-0.003504679	-0.003504679	-0.003504679	-0.003504679	-0.003504679	-0.003504679	-0.003504679	-0.003504679	-0.003504679	-0.003504679	-0.003504679	-0.003504679	-0.003504679	-0.003504679
¸ßË¹°×ÔëÉù´¦Àí (146).mp3	-0.21795732	-0.21795732	-0.21795732	-0.21795732	-0.21795732	-0.21795732	-0.21795732	-0.21795732	-0.21795732	-0.21795732	-0.21795732	-0.21795732	-0.21795732	-0.21795732	-0.21795732	-0.21795732	-0.21795732	-0.21795732	-0.21795732	-0.21795732	-0.21795732	-0.21795732	-0.21795732	-0.21795732	-0.21795732	-0.21795732	-0.21795732	-0.21795732	-0.21795732	-0.21795732	-0.21795732	-0.21795732	-0.21795732	-0.21795732	-0.21795732	-0.21795732	-0.21795732	-0.21795732	-0.21795732	-0.21795732	-0.21795732	-0.21795732	-0.21795732	-0.21795732	-0.21795732	-0.21795732	-0.21795732	-0.21795732	-0.21795732
¸ßË¹°×ÔëÉù´¦Àí (147).mp3	-0.20688713	-0.20688713	-0.20688713	-0.20688713	-0.20688713	-0.20688713	-0.20688713	-0.20688713	-0.20688713	-0.20688713	-0.20688713	-0.20688713	-0.20688713	-0.20688713	-0.20688713	-0.20688713	-0.20688713	-0.20688713	-0.20688713	-0.20688713	-0.20688713	-0.20688713	-0.20688713	-0.20688713	-0.20688713	-0.20688713	-0.20688713	-0.20688713	-0.20688713	-0.20688713	-0.20688713	-0.20688713	-0.20688713	-0.20688713	-0.20688713	-0.20688713	-0.20688713	-0.20688713	-0.20688713	-0.20688713	-0.20688713	-0.20688713	-0.20688713	-0.20688713	-0.20688713	-0.20688713	-0.20688713	-0.20688713	-0.20688713
¸ßË¹°×ÔëÉù´¦Àí (148).mp3	-0.16395241	-0.16395241	-0.16395241	-0.16395241	-0.16395241	-0.16395241	-0.16395241	-0.16395241	-0.16395241	-0.16395241	-0.16395241	-0.16395241	-0.16395241	-0.16395241	-0.16395241	-0.16395241	-0.16395241	-0.16395241	-0.16395241	-0.16395241	-0.16395241	-0.16395241	-0.16395241	-0.16395241	-0.16395241	-0.16395241	-0.16395241	-0.16395241	-0.16395241	-0.16395241	-0.16395241	-0.16395241	-0.16395241	-0.16395241	-0.16395241	-0.16395241	-0.16395241	-0.16395241	-0.16395241	-0.16395241	-0.16395241	-0.16395241	-0.16395241	-0.16395241	-0.16395241	-0.16395241	-0.16395241	-0.16395241	-0.16395241
¸ßË¹°×ÔëÉù´¦Àí (149).mp3	-0.28530103	-0.28530103	-0.28530103	-0.28530103	-0.28530103	-0.28530103	-0.28530103	-0.28530103	-0.28530103	-0.28530103	-0.28530103	-0.28530103	-0.28530103	-0.28530103	-0.28530103	-0.28530103	-0.28530103	-0.28530103	-0.28530103	-0.28530103	-0.28530103	-0.28530103	-0.28530103	-0.28530103	-0.28530103	-0.28530103	-0.28530103	-0.28530103	-0.28530103	-0.28530103	-0.28530103	-0.28530103	-0.28530103	-0.28530103	-0.28530103	-0.28530103	-0.28530103	-0.28530103	-0.28530103	-0.28530103	-0.28530103	-0.28530103	-0.28530103	-0.28530103	-0.28530103	-0.28530103	-0.28530103	-0.28530103	-0.28530103
¸ßË¹°×ÔëÉù´¦Àí (150).mp3	-0.121002115	-0.121002115	-0.121002115	-0.121002115	-0.121002115	-0.121002115	-0.121002115	-0.121002115	-0.121002115	-0.121002115	-0.121002115	-0.121002115	-0.121002115	-0.121002115	-0.121002115	-0.121002115	-0.121002115	-0.121002115	-0.121002115	-0.121002115	-0.121002115	-0.121002115	-0.121002115	-0.121002115	-0.121002115	-0.121002115	-0.121002115	-0.121002115	-0.121002115	-0.121002115	-0.121002115	-0.121002115	-0.121002115	-0.121002115	-0.121002115	-0.121002115	-0.121002115	-0.121002115	-0.121002115	-0.121002115	-0.121002115	-0.121002115	-0.121002115	-0.121002115	-0.121002115	-0.121002115	-0.121002115	-0.121002115	-0.121002115
¸ßË¹°×ÔëÉù´¦Àí (151).mp3	0.14249644	0.14249644	0.14249644	0.14249644	0.14249644	0.14249644	0.14249644	0.14249644	0.14249644	0.14249644	0.14249644	0.14249644	0.14249644	0.14249644	0.14249644	0.14249644	0.14249644	0.14249644	0.14249644	0.14249644	0.14249644	0.14249644	0.14249644	0.14249644	0.14249644	0.14249644	0.14249644	0.14249644	0.14249644	0.14249644	0.14249644	0.14249644	0.14249644	0.14249644	0.14249644	0.14249644	0.14249644	0.14249644	0.14249644	0.14249644	0.14249644	0.14249644	0.14249644	0.14249644	0.14249644	0.14249644	0.14249644	0.14249644	0.14249644
¸ßË¹°×ÔëÉù´¦Àí (152).mp3	-0.15713283	-0.15713283	-0.15713283	-0.15713283	-0.15713283	-0.15713283	-0.15713283	-0.15713283	-0.15713283	-0.15713283	-0.15713283	-0.15713283	-0.15713283	-0.15713283	-0.15713283	-0.15713283	-0.15713283	-0.15713283	-0.15713283	-0.15713283	-0.15713283	-0.15713283	-0.15713283	-0.15713283	-0.15713283	-0.15713283	-0.15713283	-0.15713283	-0.15713283	-0.15713283	-0.15713283	-0.15713283	-0.15713283	-0.15713283	-0.15713283	-0.15713283	-0.15713283	-0.15713283	-0.15713283	-0.15713283	-0.15713283	-0.15713283	-0.15713283	-0.15713283	-0.15713283	-0.15713283	-0.15713283	-0.15713283	-0.15713283
¸ßË¹°×ÔëÉù´¦Àí (153).mp3	-0.17340738	-0.17340738	-0.17340738	-0.17340738	-0.17340738	-0.17340738	-0.17340738	-0.17340738	-0.17340738	-0.17340738	-0.17340738	-0.17340738	-0.17340738	-0.17340738	-0.17340738	-0.17340738	-0.17340738	-0.17340738	-0.17340738	-0.17340738	-0.17340738	-0.17340738	-0.17340738	-0.17340738	-0.17340738	-0.17340738	-0.17340738	-0.17340738	-0.17340738	-0.17340738	-0.17340738	-0.17340738	-0.17340738	-0.17340738	-0.17340738	-0.17340738	-0.17340738	-0.17340738	-0.17340738	-0.17340738	-0.17340738	-0.17340738	-0.17340738	-0.17340738	-0.17340738	-0.17340738	-0.17340738	-0.17340738	-0.17340738
¸ßË¹°×ÔëÉù´¦Àí (154).mp3	-0.18173265	-0.18173265	-0.18173265	-0.18173265	-0.18173265	-0.18173265	-0.18173265	-0.18173265	-0.18173265	-0.18173265	-0.18173265	-0.18173265	-0.18173265	-0.18173265	-0.18173265	-0.18173265	-0.18173265	-0.18173265	-0.18173265	-0.18173265	-0.18173265	-0.18173265	-0.18173265	-0.18173265	-0.18173265	-0.18173265	-0.18173265	-0.18173265	-0.18173265	-0.18173265	-0.18173265	-0.18173265	-0.18173265	-0.18173265	-0.18173265	-0.18173265	-0.18173265	-0.18173265	-0.18173265	-0.18173265	-0.18173265	-0.18173265	-0.18173265	-0.18173265	-0.18173265	-0.18173265	-0.18173265	-0.18173265	-0.18173265
¸ßË¹°×ÔëÉù´¦Àí (155).mp3	-0.21991444	-0.21991444	-0.21991444	-0.21991444	-0.21991444	-0.21991444	-0.21991444	-0.21991444	-0.21991444	-0.21991444	-0.21991444	-0.21991444	-0.21991444	-0.21991444	-0.21991444	-0.21991444	-0.21991444	-0.21991444	-0.21991444	-0.21991444	-0.21991444	-0.21991444	-0.21991444	-0.21991444	-0.21991444	-0.21991444	-0.21991444	-0.21991444	-0.21991444	-0.21991444	-0.21991444	-0.21991444	-0.21991444	-0.21991444	-0.21991444	-0.21991444	-0.21991444	-0.21991444	-0.21991444	-0.21991444	-0.21991444	-0.21991444	-0.21991444	-0.21991444	-0.21991444	-0.21991444	-0.21991444	-0.21991444	-0.21991444
¸ßË¹°×ÔëÉù´¦Àí (156).mp3	-0.18073133	-0.18073133	-0.18073133	-0.18073133	-0.18073133	-0.18073133	-0.18073133	-0.18073133	-0.18073133	-0.18073133	-0.18073133	-0.18073133	-0.18073133	-0.18073133	-0.18073133	-0.18073133	-0.18073133	-0.18073133	-0.18073133	-0.18073133	-0.18073133	-0.18073133	-0.18073133	-0.18073133	-0.18073133	-0.18073133	-0.18073133	-0.18073133	-0.18073133	-0.18073133	-0.18073133	-0.18073133	-0.18073133	-0.18073133	-0.18073133	-0.18073133	-0.18073133	-0.18073133	-0.18073133	-0.18073133	-0.18073133	-0.18073133	-0.18073133	-0.18073133	-0.18073133	-0.18073133	-0.18073133	-0.18073133	-0.18073133
¸ßË¹°×ÔëÉù´¦Àí (157).mp3	-0.34875286	-0.34875286	-0.34875286	-0.34875286	-0.34875286	-0.34875286	-0.34875286	-0.34875286	-0.34875286	-0.34875286	-0.34875286	-0.34875286	-0.34875286	-0.34875286	-0.34875286	-0.34875286	-0.34875286	-0.34875286	-0.34875286	-0.34875286	-0.34875286	-0.34875286	-0.34875286	-0.34875286	-0.34875286	-0.34875286	-0.34875286	-0.34875286	-0.34875286	-0.34875286	-0.34875286	-0.34875286	-0.34875286	-0.34875286	-0.34875286	-0.34875286	-0.34875286	-0.34875286	-0.34875286	-0.34875286	-0.34875286	-0.34875286	-0.34875286	-0.34875286	-0.34875286	-0.34875286	-0.34875286	-0.34875286	-0.34875286
¸ßË¹°×ÔëÉù´¦Àí (158).mp3	0.047937896	0.047937896	0.047937896	0.047937896	0.047937896	0.047937896	0.047937896	0.047937896	0.047937896	0.047937896	0.047937896	0.047937896	0.047937896	0.047937896	0.047937896	0.047937896	0.047937896	0.047937896	0.047937896	0.047937896	0.047937896	0.047937896	0.047937896	0.047937896	0.047937896	0.047937896	0.047937896	0.047937896	0.047937896	0.047937896	0.047937896	0.047937896	0.047937896	0.047937896	0.047937896	0.047937896	0.047937896	0.047937896	0.047937896	0.047937896	0.047937896	0.047937896	0.047937896	0.047937896	0.047937896	0.047937896	0.047937896	0.047937896	0.047937896
¸ßË¹°×ÔëÉù´¦Àí (159).mp3	-0.12825182	-0.12825182	-0.12825182	-0.12825182	-0.12825182	-0.12825182	-0.12825182	-0.12825182	-0.12825182	-0.12825182	-0.12825182	-0.12825182	-0.12825182	-0.12825182	-0.12825182	-0.12825182	-0.12825182	-0.12825182	-0.12825182	-0.12825182	-0.12825182	-0.12825182	-0.12825182	-0.12825182	-0.12825182	-0.12825182	-0.12825182	-0.12825182	-0.12825182	-0.12825182	-0.12825182	-0.12825182	-0.12825182	-0.12825182	-0.12825182	-0.12825182	-0.12825182	-0.12825182	-0.12825182	-0.12825182	-0.12825182	-0.12825182	-0.12825182	-0.12825182	-0.12825182	-0.12825182	-0.12825182	-0.12825182	-0.12825182
¸ßË¹°×ÔëÉù´¦Àí (160).mp3	-0.25775874	-0.25775874	-0.25775874	-0.25775874	-0.25775874	-0.25775874	-0.25775874	-0.25775874	-0.25775874	-0.25775874	-0.25775874	-0.25775874	-0.25775874	-0.25775874	-0.25775874	-0.25775874	-0.25775874	-0.25775874	-0.25775874	-0.25775874	-0.25775874	-0.25775874	-0.25775874	-0.25775874	-0.25775874	-0.25775874	-0.25775874	-0.25775874	-0.25775874	-0.25775874	-0.25775874	-0.25775874	-0.25775874	-0.25775874	-0.25775874	-0.25775874	-0.25775874	-0.25775874	-0.25775874	-0.25775874	-0.25775874	-0.25775874	-0.25775874	-0.25775874	-0.25775874	-0.25775874	-0.25775874	-0.25775874	-0.25775874
¸ßË¹°×ÔëÉù´¦Àí (161).mp3	0.16391063	0.16391063	0.16391063	0.16391063	0.16391063	0.16391063	0.16391063	0.16391063	0.16391063	0.16391063	0.16391063	0.16391063	0.16391063	0.16391063	0.16391063	0.16391063	0.16391063	0.16391063	0.16391063	0.16391063	0.16391063	0.16391063	0.16391063	0.16391063	0.16391063	0.16391063	0.16391063	0.16391063	0.16391063	0.16391063	0.16391063	0.16391063	0.16391063	0.16391063	0.16391063	0.16391063	0.16391063	0.16391063	0.16391063	0.16391063	0.16391063	0.16391063	0.16391063	0.16391063	0.16391063	0.16391063	0.16391063	0.16391063	0.16391063
¸ßË¹°×ÔëÉù´¦Àí (162).mp3	-0.051394776	-0.051394776	-0.051394776	-0.051394776	-0.051394776	-0.051394776	-0.051394776	-0.051394776	-0.051394776	-0.051394776	-0.051394776	-0.051394776	-0.051394776	-0.051394776	-0.051394776	-0.051394776	-0.051394776	-0.051394776	-0.051394776	-0.051394776	-0.051394776	-0.051394776	-0.051394776	-0.051394776	-0.051394776	-0.051394776	-0.051394776	-0.051394776	-0.051394776	-0.051394776	-0.051394776	-0.051394776	-0.051394776	-0.051394776	-0.051394776	-0.051394776	-0.051394776	-0.051394776	-0.051394776	-0.051394776	-0.051394776	-0.051394776	-0.051394776	-0.051394776	-0.051394776	-0.051394776	-0.051394776	-0.051394776	-0.051394776
¸ßË¹°×ÔëÉù´¦Àí (163).mp3	0.1150621	0.1150621	0.1150621	0.1150621	0.1150621	0.1150621	0.1150621	0.1150621	0.1150621	0.1150621	0.1150621	0.1150621	0.1150621	0.1150621	0.1150621	0.1150621	0.1150621	0.1150621	0.1150621	0.1150621	0.1150621	0.1150621	0.1150621	0.1150621	0.1150621	0.1150621	0.1150621	0.1150621	0.1150621	0.1150621	0.1150621	0.1150621	0.1150621	0.1150621	0.1150621	0.1150621	0.1150621	0.1150621	0.1150621	0.1150621	0.1150621	0.1150621	0.1150621	0.1150621	0.1150621	0.1150621	0.1150621	0.1150621	0.1150621
¸ßË¹°×ÔëÉù´¦Àí (164).mp3	-0.18028435	-0.18028435	-0.18028435	-0.18028435	-0.18028435	-0.18028435	-0.18028435	-0.18028435	-0.18028435	-0.18028435	-0.18028435	-0.18028435	-0.18028435	-0.18028435	-0.18028435	-0.18028435	-0.18028435	-0.18028435	-0.18028435	-0.18028435	-0.18028435	-0.18028435	-0.18028435	-0.18028435	-0.18028435	-0.18028435	-0.18028435	-0.18028435	-0.18028435	-0.18028435	-0.18028435	-0.18028435	-0.18028435	-0.18028435	-0.18028435	-0.18028435	-0.18028435	-0.18028435	-0.18028435	-0.18028435	-0.18028435	-0.18028435	-0.18028435	-0.18028435	-0.18028435	-0.18028435	-0.18028435	-0.18028435	-0.18028435
¸ßË¹°×ÔëÉù´¦Àí (165).mp3	-0.001762167	-0.001762167	-0.001762167	-0.001762167	-0.001762167	-0.001762167	-0.001762167	-0.001762167	-0.001762167	-0.001762167	-0.001762167	-0.001762167	-0.001762167	-0.001762167	-0.001762167	-0.001762167	-0.001762167	-0.001762167	-0.001762167	-0.001762167	-0.001762167	-0.001762167	-0.001762167	-0.001762167	-0.001762167	-0.001762167	-0.001762167	-0.001762167	-0.001762167	-0.001762167	-0.001762167	-0.001762167	-0.001762167	-0.001762167	-0.001762167	-0.001762167	-0.001762167	-0.001762167	-0.001762167	-0.001762167	-0.001762167	-0.001762167	-0.001762167	-0.001762167	-0.001762167	-0.001762167	-0.001762167	-0.001762167	-0.001762167
¸ßË¹°×ÔëÉù´¦Àí (166).mp3	-0.25537246	-0.25537246	-0.25537246	-0.25537246	-0.25537246	-0.25537246	-0.25537246	-0.25537246	-0.25537246	-0.25537246	-0.25537246	-0.25537246	-0.25537246	-0.25537246	-0.25537246	-0.25537246	-0.25537246	-0.25537246	-0.25537246	-0.25537246	-0.25537246	-0.25537246	-0.25537246	-0.25537246	-0.25537246	-0.25537246	-0.25537246	-0.25537246	-0.25537246	-0.25537246	-0.25537246	-0.25537246	-0.25537246	-0.25537246	-0.25537246	-0.25537246	-0.25537246	-0.25537246	-0.25537246	-0.25537246	-0.25537246	-0.25537246	-0.25537246	-0.25537246	-0.25537246	-0.25537246	-0.25537246	-0.25537246	-0.25537246
¸ßË¹°×ÔëÉù´¦Àí (167).mp3	-0.09799757	-0.09799757	-0.09799757	-0.09799757	-0.09799757	-0.09799757	-0.09799757	-0.09799757	-0.09799757	-0.09799757	-0.09799757	-0.09799757	-0.09799757	-0.09799757	-0.09799757	-0.09799757	-0.09799757	-0.09799757	-0.09799757	-0.09799757	-0.09799757	-0.09799757	-0.09799757	-0.09799757	-0.09799757	-0.09799757	-0.09799757	-0.09799757	-0.09799757	-0.09799757	-0.09799757	-0.09799757	-0.09799757	-0.09799757	-0.09799757	-0.09799757	-0.09799757	-0.09799757	-0.09799757	-0.09799757	-0.09799757	-0.09799757	-0.09799757	-0.09799757	-0.09799757	-0.09799757	-0.09799757	-0.09799757	-0.09799757
¸ßË¹°×ÔëÉù´¦Àí (168).mp3	-0.2228176	-0.2228176	-0.2228176	-0.2228176	-0.2228176	-0.2228176	-0.2228176	-0.2228176	-0.2228176	-0.2228176	-0.2228176	-0.2228176	-0.2228176	-0.2228176	-0.2228176	-0.2228176	-0.2228176	-0.2228176	-0.2228176	-0.2228176	-0.2228176	-0.2228176	-0.2228176	-0.2228176	-0.2228176	-0.2228176	-0.2228176	-0.2228176	-0.2228176	-0.2228176	-0.2228176	-0.2228176	-0.2228176	-0.2228176	-0.2228176	-0.2228176	-0.2228176	-0.2228176	-0.2228176	-0.2228176	-0.2228176	-0.2228176	-0.2228176	-0.2228176	-0.2228176	-0.2228176	-0.2228176	-0.2228176	-0.2228176
¸ßË¹°×ÔëÉù´¦Àí (169).mp3	-0.082524635	-0.082524635	-0.082524635	-0.082524635	-0.082524635	-0.082524635	-0.082524635	-0.082524635	-0.082524635	-0.082524635	-0.082524635	-0.082524635	-0.082524635	-0.082524635	-0.082524635	-0.082524635	-0.082524635	-0.082524635	-0.082524635	-0.082524635	-0.082524635	-0.082524635	-0.082524635	-0.082524635	-0.082524635	-0.082524635	-0.082524635	-0.082524635	-0.082524635	-0.082524635	-0.082524635	-0.082524635	-0.082524635	-0.082524635	-0.082524635	-0.082524635	-0.082524635	-0.082524635	-0.082524635	-0.082524635	-0.082524635	-0.082524635	-0.082524635	-0.082524635	-0.082524635	-0.082524635	-0.082524635	-0.082524635	-0.082524635
¸ßË¹°×ÔëÉù´¦Àí (170).mp3	-0.20056874	-0.20056874	-0.20056874	-0.20056874	-0.20056874	-0.20056874	-0.20056874	-0.20056874	-0.20056874	-0.20056874	-0.20056874	-0.20056874	-0.20056874	-0.20056874	-0.20056874	-0.20056874	-0.20056874	-0.20056874	-0.20056874	-0.20056874	-0.20056874	-0.20056874	-0.20056874	-0.20056874	-0.20056874	-0.20056874	-0.20056874	-0.20056874	-0.20056874	-0.20056874	-0.20056874	-0.20056874	-0.20056874	-0.20056874	-0.20056874	-0.20056874	-0.20056874	-0.20056874	-0.20056874	-0.20056874	-0.20056874	-0.20056874	-0.20056874	-0.20056874	-0.20056874	-0.20056874	-0.20056874	-0.20056874	-0.20056874
¸ßË¹°×ÔëÉù´¦Àí (171).mp3	0.001787715	0.001787715	0.001787715	0.001787715	0.001787715	0.001787715	0.001787715	0.001787715	0.001787715	0.001787715	0.001787715	0.001787715	0.001787715	0.001787715	0.001787715	0.001787715	0.001787715	0.001787715	0.001787715	0.001787715	0.001787715	0.001787715	0.001787715	0.001787715	0.001787715	0.001787715	0.001787715	0.001787715	0.001787715	0.001787715	0.001787715	0.001787715	0.001787715	0.001787715	0.001787715	0.001787715	0.001787715	0.001787715	0.001787715	0.001787715	0.001787715	0.001787715	0.001787715	0.001787715	0.001787715	0.001787715	0.001787715	0.001787715	0.001787715
¸ßË¹°×ÔëÉù´¦Àí (172).mp3	-0.18742096	-0.18742096	-0.18742096	-0.18742096	-0.18742096	-0.18742096	-0.18742096	-0.18742096	-0.18742096	-0.18742096	-0.18742096	-0.18742096	-0.18742096	-0.18742096	-0.18742096	-0.18742096	-0.18742096	-0.18742096	-0.18742096	-0.18742096	-0.18742096	-0.18742096	-0.18742096	-0.18742096	-0.18742096	-0.18742096	-0.18742096	-0.18742096	-0.18742096	-0.18742096	-0.18742096	-0.18742096	-0.18742096	-0.18742096	-0.18742096	-0.18742096	-0.18742096	-0.18742096	-0.18742096	-0.18742096	-0.18742096	-0.18742096	-0.18742096	-0.18742096	-0.18742096	-0.18742096	-0.18742096	-0.18742096	-0.18742096
¸ßË¹°×ÔëÉù´¦Àí (173).mp3	0.0472352	0.0472352	0.0472352	0.0472352	0.0472352	0.0472352	0.0472352	0.0472352	0.0472352	0.0472352	0.0472352	0.0472352	0.0472352	0.0472352	0.0472352	0.0472352	0.0472352	0.0472352	0.0472352	0.0472352	0.0472352	0.0472352	0.0472352	0.0472352	0.0472352	0.0472352	0.0472352	0.0472352	0.0472352	0.0472352	0.0472352	0.0472352	0.0472352	0.0472352	0.0472352	0.0472352	0.0472352	0.0472352	0.0472352	0.0472352	0.0472352	0.0472352	0.0472352	0.0472352	0.0472352	0.0472352	0.0472352	0.0472352	0.0472352
¸ßË¹°×ÔëÉù´¦Àí (174).mp3	-0.19281116	-0.19281116	-0.19281116	-0.19281116	-0.19281116	-0.19281116	-0.19281116	-0.19281116	-0.19281116	-0.19281116	-0.19281116	-0.19281116	-0.19281116	-0.19281116	-0.19281116	-0.19281116	-0.19281116	-0.19281116	-0.19281116	-0.19281116	-0.19281116	-0.19281116	-0.19281116	-0.19281116	-0.19281116	-0.19281116	-0.19281116	-0.19281116	-0.19281116	-0.19281116	-0.19281116	-0.19281116	-0.19281116	-0.19281116	-0.19281116	-0.19281116	-0.19281116	-0.19281116	-0.19281116	-0.19281116	-0.19281116	-0.19281116	-0.19281116	-0.19281116	-0.19281116	-0.19281116	-0.19281116	-0.19281116	-0.19281116
¸ßË¹°×ÔëÉù´¦Àí (175).mp3	0.1274077	0.1274077	0.1274077	0.1274077	0.1274077	0.1274077	0.1274077	0.1274077	0.1274077	0.1274077	0.1274077	0.1274077	0.1274077	0.1274077	0.1274077	0.1274077	0.1274077	0.1274077	0.1274077	0.1274077	0.1274077	0.1274077	0.1274077	0.1274077	0.1274077	0.1274077	0.1274077	0.1274077	0.1274077	0.1274077	0.1274077	0.1274077	0.1274077	0.1274077	0.1274077	0.1274077	0.1274077	0.1274077	0.1274077	0.1274077	0.1274077	0.1274077	0.1274077	0.1274077	0.1274077	0.1274077	0.1274077	0.1274077	0.1274077
¸ßË¹°×ÔëÉù´¦Àí (176).mp3	-0.1213721	-0.1213721	-0.1213721	-0.1213721	-0.1213721	-0.1213721	-0.1213721	-0.1213721	-0.1213721	-0.1213721	-0.1213721	-0.1213721	-0.1213721	-0.1213721	-0.1213721	-0.1213721	-0.1213721	-0.1213721	-0.1213721	-0.1213721	-0.1213721	-0.1213721	-0.1213721	-0.1213721	-0.1213721	-0.1213721	-0.1213721	-0.1213721	-0.1213721	-0.1213721	-0.1213721	-0.1213721	-0.1213721	-0.1213721	-0.1213721	-0.1213721	-0.1213721	-0.1213721	-0.1213721	-0.1213721	-0.1213721	-0.1213721	-0.1213721	-0.1213721	-0.1213721	-0.1213721	-0.1213721	-0.1213721	-0.1213721
¸ßË¹°×ÔëÉù´¦Àí (177).mp3	-0.22446129	-0.22446129	-0.22446129	-0.22446129	-0.22446129	-0.22446129	-0.22446129	-0.22446129	-0.22446129	-0.22446129	-0.22446129	-0.22446129	-0.22446129	-0.22446129	-0.22446129	-0.22446129	-0.22446129	-0.22446129	-0.22446129	-0.22446129	-0.22446129	-0.22446129	-0.22446129	-0.22446129	-0.22446129	-0.22446129	-0.22446129	-0.22446129	-0.22446129	-0.22446129	-0.22446129	-0.22446129	-0.22446129	-0.22446129	-0.22446129	-0.22446129	-0.22446129	-0.22446129	-0.22446129	-0.22446129	-0.22446129	-0.22446129	-0.22446129	-0.22446129	-0.22446129	-0.22446129	-0.22446129	-0.22446129	-0.22446129
¸ßË¹°×ÔëÉù´¦Àí (178).mp3	-0.12814188	-0.12814188	-0.12814188	-0.12814188	-0.12814188	-0.12814188	-0.12814188	-0.12814188	-0.12814188	-0.12814188	-0.12814188	-0.12814188	-0.12814188	-0.12814188	-0.12814188	-0.12814188	-0.12814188	-0.12814188	-0.12814188	-0.12814188	-0.12814188	-0.12814188	-0.12814188	-0.12814188	-0.12814188	-0.12814188	-0.12814188	-0.12814188	-0.12814188	-0.12814188	-0.12814188	-0.12814188	-0.12814188	-0.12814188	-0.12814188	-0.12814188	-0.12814188	-0.12814188	-0.12814188	-0.12814188	-0.12814188	-0.12814188	-0.12814188	-0.12814188	-0.12814188	-0.12814188	-0.12814188	-0.12814188	-0.12814188
¸ßË¹°×ÔëÉù´¦Àí (179).mp3	-0.003251694	-0.003251694	-0.003251694	-0.003251694	-0.003251694	-0.003251694	-0.003251694	-0.003251694	-0.003251694	-0.003251694	-0.003251694	-0.003251694	-0.003251694	-0.003251694	-0.003251694	-0.003251694	-0.003251694	-0.003251694	-0.003251694	-0.003251694	-0.003251694	-0.003251694	-0.003251694	-0.003251694	-0.003251694	-0.003251694	-0.003251694	-0.003251694	-0.003251694	-0.003251694	-0.003251694	-0.003251694	-0.003251694	-0.003251694	-0.003251694	-0.003251694	-0.003251694	-0.003251694	-0.003251694	-0.003251694	-0.003251694	-0.003251694	-0.003251694	-0.003251694	-0.003251694	-0.003251694	-0.003251694	-0.003251694	-0.003251694
¸ßË¹°×ÔëÉù´¦Àí (180).mp3	-0.07458279	-0.07458279	-0.07458279	-0.07458279	-0.07458279	-0.07458279	-0.07458279	-0.07458279	-0.07458279	-0.07458279	-0.07458279	-0.07458279	-0.07458279	-0.07458279	-0.07458279	-0.07458279	-0.07458279	-0.07458279	-0.07458279	-0.07458279	-0.07458279	-0.07458279	-0.07458279	-0.07458279	-0.07458279	-0.07458279	-0.07458279	-0.07458279	-0.07458279	-0.07458279	-0.07458279	-0.07458279	-0.07458279	-0.07458279	-0.07458279	-0.07458279	-0.07458279	-0.07458279	-0.07458279	-0.07458279	-0.07458279	-0.07458279	-0.07458279	-0.07458279	-0.07458279	-0.07458279	-0.07458279	-0.07458279	-0.07458279
¸ßË¹°×ÔëÉù´¦Àí (181).mp3	0.08988287	0.08988287	0.08988287	0.08988287	0.08988287	0.08988287	0.08988287	0.08988287	0.08988287	0.08988287	0.08988287	0.08988287	0.08988287	0.08988287	0.08988287	0.08988287	0.08988287	0.08988287	0.08988287	0.08988287	0.08988287	0.08988287	0.08988287	0.08988287	0.08988287	0.08988287	0.08988287	0.08988287	0.08988287	0.08988287	0.08988287	0.08988287	0.08988287	0.08988287	0.08988287	0.08988287	0.08988287	0.08988287	0.08988287	0.08988287	0.08988287	0.08988287	0.08988287	0.08988287	0.08988287	0.08988287	0.08988287	0.08988287	0.08988287
¸ßË¹°×ÔëÉù´¦Àí (182).mp3	-0.21206245	-0.21206245	-0.21206245	-0.21206245	-0.21206245	-0.21206245	-0.21206245	-0.21206245	-0.21206245	-0.21206245	-0.21206245	-0.21206245	-0.21206245	-0.21206245	-0.21206245	-0.21206245	-0.21206245	-0.21206245	-0.21206245	-0.21206245	-0.21206245	-0.21206245	-0.21206245	-0.21206245	-0.21206245	-0.21206245	-0.21206245	-0.21206245	-0.21206245	-0.21206245	-0.21206245	-0.21206245	-0.21206245	-0.21206245	-0.21206245	-0.21206245	-0.21206245	-0.21206245	-0.21206245	-0.21206245	-0.21206245	-0.21206245	-0.21206245	-0.21206245	-0.21206245	-0.21206245	-0.21206245	-0.21206245	-0.21206245
¸ßË¹°×ÔëÉù´¦Àí (183).mp3	-0.21744406	-0.21744406	-0.21744406	-0.21744406	-0.21744406	-0.21744406	-0.21744406	-0.21744406	-0.21744406	-0.21744406	-0.21744406	-0.21744406	-0.21744406	-0.21744406	-0.21744406	-0.21744406	-0.21744406	-0.21744406	-0.21744406	-0.21744406	-0.21744406	-0.21744406	-0.21744406	-0.21744406	-0.21744406	-0.21744406	-0.21744406	-0.21744406	-0.21744406	-0.21744406	-0.21744406	-0.21744406	-0.21744406	-0.21744406	-0.21744406	-0.21744406	-0.21744406	-0.21744406	-0.21744406	-0.21744406	-0.21744406	-0.21744406	-0.21744406	-0.21744406	-0.21744406	-0.21744406	-0.21744406	-0.21744406	-0.21744406
¸ßË¹°×ÔëÉù´¦Àí (184).mp3	-0.16935438	-0.16935438	-0.16935438	-0.16935438	-0.16935438	-0.16935438	-0.16935438	-0.16935438	-0.16935438	-0.16935438	-0.16935438	-0.16935438	-0.16935438	-0.16935438	-0.16935438	-0.16935438	-0.16935438	-0.16935438	-0.16935438	-0.16935438	-0.16935438	-0.16935438	-0.16935438	-0.16935438	-0.16935438	-0.16935438	-0.16935438	-0.16935438	-0.16935438	-0.16935438	-0.16935438	-0.16935438	-0.16935438	-0.16935438	-0.16935438	-0.16935438	-0.16935438	-0.16935438	-0.16935438	-0.16935438	-0.16935438	-0.16935438	-0.16935438	-0.16935438	-0.16935438	-0.16935438	-0.16935438	-0.16935438	-0.16935438
¸ßË¹°×ÔëÉù´¦Àí (185).mp3	-0.039023846	-0.039023846	-0.039023846	-0.039023846	-0.039023846	-0.039023846	-0.039023846	-0.039023846	-0.039023846	-0.039023846	-0.039023846	-0.039023846	-0.039023846	-0.039023846	-0.039023846	-0.039023846	-0.039023846	-0.039023846	-0.039023846	-0.039023846	-0.039023846	-0.039023846	-0.039023846	-0.039023846	-0.039023846	-0.039023846	-0.039023846	-0.039023846	-0.039023846	-0.039023846	-0.039023846	-0.039023846	-0.039023846	-0.039023846	-0.039023846	-0.039023846	-0.039023846	-0.039023846	-0.039023846	-0.039023846	-0.039023846	-0.039023846	-0.039023846	-0.039023846	-0.039023846	-0.039023846	-0.039023846	-0.039023846	-0.039023846
¸ßË¹°×ÔëÉù´¦Àí (186).mp3	-0.1632193	-0.1632193	-0.1632193	-0.1632193	-0.1632193	-0.1632193	-0.1632193	-0.1632193	-0.1632193	-0.1632193	-0.1632193	-0.1632193	-0.1632193	-0.1632193	-0.1632193	-0.1632193	-0.1632193	-0.1632193	-0.1632193	-0.1632193	-0.1632193	-0.1632193	-0.1632193	-0.1632193	-0.1632193	-0.1632193	-0.1632193	-0.1632193	-0.1632193	-0.1632193	-0.1632193	-0.1632193	-0.1632193	-0.1632193	-0.1632193	-0.1632193	-0.1632193	-0.1632193	-0.1632193	-0.1632193	-0.1632193	-0.1632193	-0.1632193	-0.1632193	-0.1632193	-0.1632193	-0.1632193	-0.1632193	-0.1632193
¸ßË¹°×ÔëÉù´¦Àí (187).mp3	-0.12523007	-0.12523007	-0.12523007	-0.12523007	-0.12523007	-0.12523007	-0.12523007	-0.12523007	-0.12523007	-0.12523007	-0.12523007	-0.12523007	-0.12523007	-0.12523007	-0.12523007	-0.12523007	-0.12523007	-0.12523007	-0.12523007	-0.12523007	-0.12523007	-0.12523007	-0.12523007	-0.12523007	-0.12523007	-0.12523007	-0.12523007	-0.12523007	-0.12523007	-0.12523007	-0.12523007	-0.12523007	-0.12523007	-0.12523007	-0.12523007	-0.12523007	-0.12523007	-0.12523007	-0.12523007	-0.12523007	-0.12523007	-0.12523007	-0.12523007	-0.12523007	-0.12523007	-0.12523007	-0.12523007	-0.12523007	-0.12523007
¸ßË¹°×ÔëÉù´¦Àí (188).mp3	-0.1561887	-0.1561887	-0.1561887	-0.1561887	-0.1561887	-0.1561887	-0.1561887	-0.1561887	-0.1561887	-0.1561887	-0.1561887	-0.1561887	-0.1561887	-0.1561887	-0.1561887	-0.1561887	-0.1561887	-0.1561887	-0.1561887	-0.1561887	-0.1561887	-0.1561887	-0.1561887	-0.1561887	-0.1561887	-0.1561887	-0.1561887	-0.1561887	-0.1561887	-0.1561887	-0.1561887	-0.1561887	-0.1561887	-0.1561887	-0.1561887	-0.1561887	-0.1561887	-0.1561887	-0.1561887	-0.1561887	-0.1561887	-0.1561887	-0.1561887	-0.1561887	-0.1561887	-0.1561887	-0.1561887	-0.1561887	-0.1561887
¸ßË¹°×ÔëÉù´¦Àí (189).mp3	-0.21272427	-0.21272427	-0.21272427	-0.21272427	-0.21272427	-0.21272427	-0.21272427	-0.21272427	-0.21272427	-0.21272427	-0.21272427	-0.21272427	-0.21272427	-0.21272427	-0.21272427	-0.21272427	-0.21272427	-0.21272427	-0.21272427	-0.21272427	-0.21272427	-0.21272427	-0.21272427	-0.21272427	-0.21272427	-0.21272427	-0.21272427	-0.21272427	-0.21272427	-0.21272427	-0.21272427	-0.21272427	-0.21272427	-0.21272427	-0.21272427	-0.21272427	-0.21272427	-0.21272427	-0.21272427	-0.21272427	-0.21272427	-0.21272427	-0.21272427	-0.21272427	-0.21272427	-0.21272427	-0.21272427	-0.21272427	-0.21272427
¸ßË¹°×ÔëÉù´¦Àí (190).mp3	-0.09001922	-0.09001922	-0.09001922	-0.09001922	-0.09001922	-0.09001922	-0.09001922	-0.09001922	-0.09001922	-0.09001922	-0.09001922	-0.09001922	-0.09001922	-0.09001922	-0.09001922	-0.09001922	-0.09001922	-0.09001922	-0.09001922	-0.09001922	-0.09001922	-0.09001922	-0.09001922	-0.09001922	-0.09001922	-0.09001922	-0.09001922	-0.09001922	-0.09001922	-0.09001922	-0.09001922	-0.09001922	-0.09001922	-0.09001922	-0.09001922	-0.09001922	-0.09001922	-0.09001922	-0.09001922	-0.09001922	-0.09001922	-0.09001922	-0.09001922	-0.09001922	-0.09001922	-0.09001922	-0.09001922	-0.09001922	-0.09001922
¸ßË¹°×ÔëÉù´¦Àí (191).mp3	-0.15039092	-0.15039092	-0.15039092	-0.15039092	-0.15039092	-0.15039092	-0.15039092	-0.15039092	-0.15039092	-0.15039092	-0.15039092	-0.15039092	-0.15039092	-0.15039092	-0.15039092	-0.15039092	-0.15039092	-0.15039092	-0.15039092	-0.15039092	-0.15039092	-0.15039092	-0.15039092	-0.15039092	-0.15039092	-0.15039092	-0.15039092	-0.15039092	-0.15039092	-0.15039092	-0.15039092	-0.15039092	-0.15039092	-0.15039092	-0.15039092	-0.15039092	-0.15039092	-0.15039092	-0.15039092	-0.15039092	-0.15039092	-0.15039092	-0.15039092	-0.15039092	-0.15039092	-0.15039092	-0.15039092	-0.15039092	-0.15039092
¸ßË¹°×ÔëÉù´¦Àí (192).mp3	-0.106372975	-0.106372975	-0.106372975	-0.106372975	-0.106372975	-0.106372975	-0.106372975	-0.106372975	-0.106372975	-0.106372975	-0.106372975	-0.106372975	-0.106372975	-0.106372975	-0.106372975	-0.106372975	-0.106372975	-0.106372975	-0.106372975	-0.106372975	-0.106372975	-0.106372975	-0.106372975	-0.106372975	-0.106372975	-0.106372975	-0.106372975	-0.106372975	-0.106372975	-0.106372975	-0.106372975	-0.106372975	-0.106372975	-0.106372975	-0.106372975	-0.106372975	-0.106372975	-0.106372975	-0.106372975	-0.106372975	-0.106372975	-0.106372975	-0.106372975	-0.106372975	-0.106372975	-0.106372975	-0.106372975	-0.106372975	-0.106372975
¸ßË¹°×ÔëÉù´¦Àí (193).mp3	-0.0721293	-0.0721293	-0.0721293	-0.0721293	-0.0721293	-0.0721293	-0.0721293	-0.0721293	-0.0721293	-0.0721293	-0.0721293	-0.0721293	-0.0721293	-0.0721293	-0.0721293	-0.0721293	-0.0721293	-0.0721293	-0.0721293	-0.0721293	-0.0721293	-0.0721293	-0.0721293	-0.0721293	-0.0721293	-0.0721293	-0.0721293	-0.0721293	-0.0721293	-0.0721293	-0.0721293	-0.0721293	-0.0721293	-0.0721293	-0.0721293	-0.0721293	-0.0721293	-0.0721293	-0.0721293	-0.0721293	-0.0721293	-0.0721293	-0.0721293	-0.0721293	-0.0721293	-0.0721293	-0.0721293	-0.0721293	-0.0721293
¸ßË¹°×ÔëÉù´¦Àí (194).mp3	-0.074459724	-0.074459724	-0.074459724	-0.074459724	-0.074459724	-0.074459724	-0.074459724	-0.074459724	-0.074459724	-0.074459724	-0.074459724	-0.074459724	-0.074459724	-0.074459724	-0.074459724	-0.074459724	-0.074459724	-0.074459724	-0.074459724	-0.074459724	-0.074459724	-0.074459724	-0.074459724	-0.074459724	-0.074459724	-0.074459724	-0.074459724	-0.074459724	-0.074459724	-0.074459724	-0.074459724	-0.074459724	-0.074459724	-0.074459724	-0.074459724	-0.074459724	-0.074459724	-0.074459724	-0.074459724	-0.074459724	-0.074459724	-0.074459724	-0.074459724	-0.074459724	-0.074459724	-0.074459724	-0.074459724	-0.074459724	-0.074459724
¸ßË¹°×ÔëÉù´¦Àí (195).mp3	-0.19496608	-0.19496608	-0.19496608	-0.19496608	-0.19496608	-0.19496608	-0.19496608	-0.19496608	-0.19496608	-0.19496608	-0.19496608	-0.19496608	-0.19496608	-0.19496608	-0.19496608	-0.19496608	-0.19496608	-0.19496608	-0.19496608	-0.19496608	-0.19496608	-0.19496608	-0.19496608	-0.19496608	-0.19496608	-0.19496608	-0.19496608	-0.19496608	-0.19496608	-0.19496608	-0.19496608	-0.19496608	-0.19496608	-0.19496608	-0.19496608	-0.19496608	-0.19496608	-0.19496608	-0.19496608	-0.19496608	-0.19496608	-0.19496608	-0.19496608	-0.19496608	-0.19496608	-0.19496608	-0.19496608	-0.19496608	-0.19496608
¸ßË¹°×ÔëÉù´¦Àí (196).mp3	-0.024195544	-0.024195544	-0.024195544	-0.024195544	-0.024195544	-0.024195544	-0.024195544	-0.024195544	-0.024195544	-0.024195544	-0.024195544	-0.024195544	-0.024195544	-0.024195544	-0.024195544	-0.024195544	-0.024195544	-0.024195544	-0.024195544	-0.024195544	-0.024195544	-0.024195544	-0.024195544	-0.024195544	-0.024195544	-0.024195544	-0.024195544	-0.024195544	-0.024195544	-0.024195544	-0.024195544	-0.024195544	-0.024195544	-0.024195544	-0.024195544	-0.024195544	-0.024195544	-0.024195544	-0.024195544	-0.024195544	-0.024195544	-0.024195544	-0.024195544	-0.024195544	-0.024195544	-0.024195544	-0.024195544	-0.024195544	-0.024195544
¸ßË¹°×ÔëÉù´¦Àí (197).mp3	-0.28658825	-0.28658825	-0.28658825	-0.28658825	-0.28658825	-0.28658825	-0.28658825	-0.28658825	-0.28658825	-0.28658825	-0.28658825	-0.28658825	-0.28658825	-0.28658825	-0.28658825	-0.28658825	-0.28658825	-0.28658825	-0.28658825	-0.28658825	-0.28658825	-0.28658825	-0.28658825	-0.28658825	-0.28658825	-0.28658825	-0.28658825	-0.28658825	-0.28658825	-0.28658825	-0.28658825	-0.28658825	-0.28658825	-0.28658825	-0.28658825	-0.28658825	-0.28658825	-0.28658825	-0.28658825	-0.28658825	-0.28658825	-0.28658825	-0.28658825	-0.28658825	-0.28658825	-0.28658825	-0.28658825	-0.28658825	-0.28658825
¸ßË¹°×ÔëÉù´¦Àí (198).mp3	-0.08343705	-0.08343705	-0.08343705	-0.08343705	-0.08343705	-0.08343705	-0.08343705	-0.08343705	-0.08343705	-0.08343705	-0.08343705	-0.08343705	-0.08343705	-0.08343705	-0.08343705	-0.08343705	-0.08343705	-0.08343705	-0.08343705	-0.08343705	-0.08343705	-0.08343705	-0.08343705	-0.08343705	-0.08343705	-0.08343705	-0.08343705	-0.08343705	-0.08343705	-0.08343705	-0.08343705	-0.08343705	-0.08343705	-0.08343705	-0.08343705	-0.08343705	-0.08343705	-0.08343705	-0.08343705	-0.08343705	-0.08343705	-0.08343705	-0.08343705	-0.08343705	-0.08343705	-0.08343705	-0.08343705	-0.08343705	-0.08343705
¸ßË¹°×ÔëÉù´¦Àí (199).mp3	-0.20936802	-0.20936802	-0.20936802	-0.20936802	-0.20936802	-0.20936802	-0.20936802	-0.20936802	-0.20936802	-0.20936802	-0.20936802	-0.20936802	-0.20936802	-0.20936802	-0.20936802	-0.20936802	-0.20936802	-0.20936802	-0.20936802	-0.20936802	-0.20936802	-0.20936802	-0.20936802	-0.20936802	-0.20936802	-0.20936802	-0.20936802	-0.20936802	-0.20936802	-0.20936802	-0.20936802	-0.20936802	-0.20936802	-0.20936802	-0.20936802	-0.20936802	-0.20936802	-0.20936802	-0.20936802	-0.20936802	-0.20936802	-0.20936802	-0.20936802	-0.20936802	-0.20936802	-0.20936802	-0.20936802	-0.20936802	-0.20936802
¸ßË¹°×ÔëÉù´¦Àí (200).mp3	-0.16385326	-0.16385326	-0.16385326	-0.16385326	-0.16385326	-0.16385326	-0.16385326	-0.16385326	-0.16385326	-0.16385326	-0.16385326	-0.16385326	-0.16385326	-0.16385326	-0.16385326	-0.16385326	-0.16385326	-0.16385326	-0.16385326	-0.16385326	-0.16385326	-0.16385326	-0.16385326	-0.16385326	-0.16385326	-0.16385326	-0.16385326	-0.16385326	-0.16385326	-0.16385326	-0.16385326	-0.16385326	-0.16385326	-0.16385326	-0.16385326	-0.16385326	-0.16385326	-0.16385326	-0.16385326	-0.16385326	-0.16385326	-0.16385326	-0.16385326	-0.16385326	-0.16385326	-0.16385326	-0.16385326	-0.16385326	-0.16385326
¸ßË¹°×ÔëÉù´¦Àí (201).mp3	-0.16093603	-0.16093603	-0.16093603	-0.16093603	-0.16093603	-0.16093603	-0.16093603	-0.16093603	-0.16093603	-0.16093603	-0.16093603	-0.16093603	-0.16093603	-0.16093603	-0.16093603	-0.16093603	-0.16093603	-0.16093603	-0.16093603	-0.16093603	-0.16093603	-0.16093603	-0.16093603	-0.16093603	-0.16093603	-0.16093603	-0.16093603	-0.16093603	-0.16093603	-0.16093603	-0.16093603	-0.16093603	-0.16093603	-0.16093603	-0.16093603	-0.16093603	-0.16093603	-0.16093603	-0.16093603	-0.16093603	-0.16093603	-0.16093603	-0.16093603	-0.16093603	-0.16093603	-0.16093603	-0.16093603	-0.16093603	-0.16093603
¸ßË¹°×ÔëÉù´¦Àí (202).mp3	-0.32078642	-0.32078642	-0.32078642	-0.32078642	-0.32078642	-0.32078642	-0.32078642	-0.32078642	-0.32078642	-0.32078642	-0.32078642	-0.32078642	-0.32078642	-0.32078642	-0.32078642	-0.32078642	-0.32078642	-0.32078642	-0.32078642	-0.32078642	-0.32078642	-0.32078642	-0.32078642	-0.32078642	-0.32078642	-0.32078642	-0.32078642	-0.32078642	-0.32078642	-0.32078642	-0.32078642	-0.32078642	-0.32078642	-0.32078642	-0.32078642	-0.32078642	-0.32078642	-0.32078642	-0.32078642	-0.32078642	-0.32078642	-0.32078642	-0.32078642	-0.32078642	-0.32078642	-0.32078642	-0.32078642	-0.32078642	-0.32078642
¸ßË¹°×ÔëÉù´¦Àí (203).mp3	-0.1559326	-0.1559326	-0.1559326	-0.1559326	-0.1559326	-0.1559326	-0.1559326	-0.1559326	-0.1559326	-0.1559326	-0.1559326	-0.1559326	-0.1559326	-0.1559326	-0.1559326	-0.1559326	-0.1559326	-0.1559326	-0.1559326	-0.1559326	-0.1559326	-0.1559326	-0.1559326	-0.1559326	-0.1559326	-0.1559326	-0.1559326	-0.1559326	-0.1559326	-0.1559326	-0.1559326	-0.1559326	-0.1559326	-0.1559326	-0.1559326	-0.1559326	-0.1559326	-0.1559326	-0.1559326	-0.1559326	-0.1559326	-0.1559326	-0.1559326	-0.1559326	-0.1559326	-0.1559326	-0.1559326	-0.1559326	-0.1559326
¸ßË¹°×ÔëÉù´¦Àí (204).mp3	-0.17179528	-0.17179528	-0.17179528	-0.17179528	-0.17179528	-0.17179528	-0.17179528	-0.17179528	-0.17179528	-0.17179528	-0.17179528	-0.17179528	-0.17179528	-0.17179528	-0.17179528	-0.17179528	-0.17179528	-0.17179528	-0.17179528	-0.17179528	-0.17179528	-0.17179528	-0.17179528	-0.17179528	-0.17179528	-0.17179528	-0.17179528	-0.17179528	-0.17179528	-0.17179528	-0.17179528	-0.17179528	-0.17179528	-0.17179528	-0.17179528	-0.17179528	-0.17179528	-0.17179528	-0.17179528	-0.17179528	-0.17179528	-0.17179528	-0.17179528	-0.17179528	-0.17179528	-0.17179528	-0.17179528	-0.17179528	-0.17179528
¸ßË¹°×ÔëÉù´¦Àí (205).mp3	-0.038358904	-0.038358904	-0.038358904	-0.038358904	-0.038358904	-0.038358904	-0.038358904	-0.038358904	-0.038358904	-0.038358904	-0.038358904	-0.038358904	-0.038358904	-0.038358904	-0.038358904	-0.038358904	-0.038358904	-0.038358904	-0.038358904	-0.038358904	-0.038358904	-0.038358904	-0.038358904	-0.038358904	-0.038358904	-0.038358904	-0.038358904	-0.038358904	-0.038358904	-0.038358904	-0.038358904	-0.038358904	-0.038358904	-0.038358904	-0.038358904	-0.038358904	-0.038358904	-0.038358904	-0.038358904	-0.038358904	-0.038358904	-0.038358904	-0.038358904	-0.038358904	-0.038358904	-0.038358904	-0.038358904	-0.038358904	-0.038358904
¸ßË¹°×ÔëÉù´¦Àí (206).mp3	-0.122140996	-0.122140996	-0.122140996	-0.122140996	-0.122140996	-0.122140996	-0.122140996	-0.122140996	-0.122140996	-0.122140996	-0.122140996	-0.122140996	-0.122140996	-0.122140996	-0.122140996	-0.122140996	-0.122140996	-0.122140996	-0.122140996	-0.122140996	-0.122140996	-0.122140996	-0.122140996	-0.122140996	-0.122140996	-0.122140996	-0.122140996	-0.122140996	-0.122140996	-0.122140996	-0.122140996	-0.122140996	-0.122140996	-0.122140996	-0.122140996	-0.122140996	-0.122140996	-0.122140996	-0.122140996	-0.122140996	-0.122140996	-0.122140996	-0.122140996	-0.122140996	-0.122140996	-0.122140996	-0.122140996	-0.122140996	-0.122140996
¸ßË¹°×ÔëÉù´¦Àí (207).mp3	-0.2112526	-0.2112526	-0.2112526	-0.2112526	-0.2112526	-0.2112526	-0.2112526	-0.2112526	-0.2112526	-0.2112526	-0.2112526	-0.2112526	-0.2112526	-0.2112526	-0.2112526	-0.2112526	-0.2112526	-0.2112526	-0.2112526	-0.2112526	-0.2112526	-0.2112526	-0.2112526	-0.2112526	-0.2112526	-0.2112526	-0.2112526	-0.2112526	-0.2112526	-0.2112526	-0.2112526	-0.2112526	-0.2112526	-0.2112526	-0.2112526	-0.2112526	-0.2112526	-0.2112526	-0.2112526	-0.2112526	-0.2112526	-0.2112526	-0.2112526	-0.2112526	-0.2112526	-0.2112526	-0.2112526	-0.2112526	-0.2112526
¸ßË¹°×ÔëÉù´¦Àí (208).mp3	-0.21673644	-0.21673644	-0.21673644	-0.21673644	-0.21673644	-0.21673644	-0.21673644	-0.21673644	-0.21673644	-0.21673644	-0.21673644	-0.21673644	-0.21673644	-0.21673644	-0.21673644	-0.21673644	-0.21673644	-0.21673644	-0.21673644	-0.21673644	-0.21673644	-0.21673644	-0.21673644	-0.21673644	-0.21673644	-0.21673644	-0.21673644	-0.21673644	-0.21673644	-0.21673644	-0.21673644	-0.21673644	-0.21673644	-0.21673644	-0.21673644	-0.21673644	-0.21673644	-0.21673644	-0.21673644	-0.21673644	-0.21673644	-0.21673644	-0.21673644	-0.21673644	-0.21673644	-0.21673644	-0.21673644	-0.21673644	-0.21673644
¸ßË¹°×ÔëÉù´¦Àí (209).mp3	-0.33397135	-0.33397135	-0.33397135	-0.33397135	-0.33397135	-0.33397135	-0.33397135	-0.33397135	-0.33397135	-0.33397135	-0.33397135	-0.33397135	-0.33397135	-0.33397135	-0.33397135	-0.33397135	-0.33397135	-0.33397135	-0.33397135	-0.33397135	-0.33397135	-0.33397135	-0.33397135	-0.33397135	-0.33397135	-0.33397135	-0.33397135	-0.33397135	-0.33397135	-0.33397135	-0.33397135	-0.33397135	-0.33397135	-0.33397135	-0.33397135	-0.33397135	-0.33397135	-0.33397135	-0.33397135	-0.33397135	-0.33397135	-0.33397135	-0.33397135	-0.33397135	-0.33397135	-0.33397135	-0.33397135	-0.33397135	-0.33397135
¸ßË¹°×ÔëÉù´¦Àí (210).mp3	0.005666066	0.005666066	0.005666066	0.005666066	0.005666066	0.005666066	0.005666066	0.005666066	0.005666066	0.005666066	0.005666066	0.005666066	0.005666066	0.005666066	0.005666066	0.005666066	0.005666066	0.005666066	0.005666066	0.005666066	0.005666066	0.005666066	0.005666066	0.005666066	0.005666066	0.005666066	0.005666066	0.005666066	0.005666066	0.005666066	0.005666066	0.005666066	0.005666066	0.005666066	0.005666066	0.005666066	0.005666066	0.005666066	0.005666066	0.005666066	0.005666066	0.005666066	0.005666066	0.005666066	0.005666066	0.005666066	0.005666066	0.005666066	0.005666066
¸ßË¹°×ÔëÉù´¦Àí (211).mp3	-0.26286635	-0.26286635	-0.26286635	-0.26286635	-0.26286635	-0.26286635	-0.26286635	-0.26286635	-0.26286635	-0.26286635	-0.26286635	-0.26286635	-0.26286635	-0.26286635	-0.26286635	-0.26286635	-0.26286635	-0.26286635	-0.26286635	-0.26286635	-0.26286635	-0.26286635	-0.26286635	-0.26286635	-0.26286635	-0.26286635	-0.26286635	-0.26286635	-0.26286635	-0.26286635	-0.26286635	-0.26286635	-0.26286635	-0.26286635	-0.26286635	-0.26286635	-0.26286635	-0.26286635	-0.26286635	-0.26286635	-0.26286635	-0.26286635	-0.26286635	-0.26286635	-0.26286635	-0.26286635	-0.26286635	-0.26286635	-0.26286635
¸ßË¹°×ÔëÉù´¦Àí (212).mp3	-0.12155064	-0.12155064	-0.12155064	-0.12155064	-0.12155064	-0.12155064	-0.12155064	-0.12155064	-0.12155064	-0.12155064	-0.12155064	-0.12155064	-0.12155064	-0.12155064	-0.12155064	-0.12155064	-0.12155064	-0.12155064	-0.12155064	-0.12155064	-0.12155064	-0.12155064	-0.12155064	-0.12155064	-0.12155064	-0.12155064	-0.12155064	-0.12155064	-0.12155064	-0.12155064	-0.12155064	-0.12155064	-0.12155064	-0.12155064	-0.12155064	-0.12155064	-0.12155064	-0.12155064	-0.12155064	-0.12155064	-0.12155064	-0.12155064	-0.12155064	-0.12155064	-0.12155064	-0.12155064	-0.12155064	-0.12155064	-0.12155064
¸ßË¹°×ÔëÉù´¦Àí (213).mp3	-0.067276545	-0.067276545	-0.067276545	-0.067276545	-0.067276545	-0.067276545	-0.067276545	-0.067276545	-0.067276545	-0.067276545	-0.067276545	-0.067276545	-0.067276545	-0.067276545	-0.067276545	-0.067276545	-0.067276545	-0.067276545	-0.067276545	-0.067276545	-0.067276545	-0.067276545	-0.067276545	-0.067276545	-0.067276545	-0.067276545	-0.067276545	-0.067276545	-0.067276545	-0.067276545	-0.067276545	-0.067276545	-0.067276545	-0.067276545	-0.067276545	-0.067276545	-0.067276545	-0.067276545	-0.067276545	-0.067276545	-0.067276545	-0.067276545	-0.067276545	-0.067276545	-0.067276545	-0.067276545	-0.067276545	-0.067276545	-0.067276545
¸ßË¹°×ÔëÉù´¦Àí (214).mp3	0.17209774	0.17209774	0.17209774	0.17209774	0.17209774	0.17209774	0.17209774	0.17209774	0.17209774	0.17209774	0.17209774	0.17209774	0.17209774	0.17209774	0.17209774	0.17209774	0.17209774	0.17209774	0.17209774	0.17209774	0.17209774	0.17209774	0.17209774	0.17209774	0.17209774	0.17209774	0.17209774	0.17209774	0.17209774	0.17209774	0.17209774	0.17209774	0.17209774	0.17209774	0.17209774	0.17209774	0.17209774	0.17209774	0.17209774	0.17209774	0.17209774	0.17209774	0.17209774	0.17209774	0.17209774	0.17209774	0.17209774	0.17209774	0.17209774
¸ßË¹°×ÔëÉù´¦Àí (215).mp3	-0.1796273	-0.1796273	-0.1796273	-0.1796273	-0.1796273	-0.1796273	-0.1796273	-0.1796273	-0.1796273	-0.1796273	-0.1796273	-0.1796273	-0.1796273	-0.1796273	-0.1796273	-0.1796273	-0.1796273	-0.1796273	-0.1796273	-0.1796273	-0.1796273	-0.1796273	-0.1796273	-0.1796273	-0.1796273	-0.1796273	-0.1796273	-0.1796273	-0.1796273	-0.1796273	-0.1796273	-0.1796273	-0.1796273	-0.1796273	-0.1796273	-0.1796273	-0.1796273	-0.1796273	-0.1796273	-0.1796273	-0.1796273	-0.1796273	-0.1796273	-0.1796273	-0.1796273	-0.1796273	-0.1796273	-0.1796273	-0.1796273
¸ßË¹°×ÔëÉù´¦Àí (216).mp3	-0.1333651	-0.1333651	-0.1333651	-0.1333651	-0.1333651	-0.1333651	-0.1333651	-0.1333651	-0.1333651	-0.1333651	-0.1333651	-0.1333651	-0.1333651	-0.1333651	-0.1333651	-0.1333651	-0.1333651	-0.1333651	-0.1333651	-0.1333651	-0.1333651	-0.1333651	-0.1333651	-0.1333651	-0.1333651	-0.1333651	-0.1333651	-0.1333651	-0.1333651	-0.1333651	-0.1333651	-0.1333651	-0.1333651	-0.1333651	-0.1333651	-0.1333651	-0.1333651	-0.1333651	-0.1333651	-0.1333651	-0.1333651	-0.1333651	-0.1333651	-0.1333651	-0.1333651	-0.1333651	-0.1333651	-0.1333651	-0.1333651
¸ßË¹°×ÔëÉù´¦Àí (217).mp3	-0.25631952	-0.25631952	-0.25631952	-0.25631952	-0.25631952	-0.25631952	-0.25631952	-0.25631952	-0.25631952	-0.25631952	-0.25631952	-0.25631952	-0.25631952	-0.25631952	-0.25631952	-0.25631952	-0.25631952	-0.25631952	-0.25631952	-0.25631952	-0.25631952	-0.25631952	-0.25631952	-0.25631952	-0.25631952	-0.25631952	-0.25631952	-0.25631952	-0.25631952	-0.25631952	-0.25631952	-0.25631952	-0.25631952	-0.25631952	-0.25631952	-0.25631952	-0.25631952	-0.25631952	-0.25631952	-0.25631952	-0.25631952	-0.25631952	-0.25631952	-0.25631952	-0.25631952	-0.25631952	-0.25631952	-0.25631952	-0.25631952
¸ßË¹°×ÔëÉù´¦Àí (218).mp3	0.061683744	0.061683744	0.061683744	0.061683744	0.061683744	0.061683744	0.061683744	0.061683744	0.061683744	0.061683744	0.061683744	0.061683744	0.061683744	0.061683744	0.061683744	0.061683744	0.061683744	0.061683744	0.061683744	0.061683744	0.061683744	0.061683744	0.061683744	0.061683744	0.061683744	0.061683744	0.061683744	0.061683744	0.061683744	0.061683744	0.061683744	0.061683744	0.061683744	0.061683744	0.061683744	0.061683744	0.061683744	0.061683744	0.061683744	0.061683744	0.061683744	0.061683744	0.061683744	0.061683744	0.061683744	0.061683744	0.061683744	0.061683744	0.061683744
¸ßË¹°×ÔëÉù´¦Àí (219).mp3	-0.11144469	-0.11144469	-0.11144469	-0.11144469	-0.11144469	-0.11144469	-0.11144469	-0.11144469	-0.11144469	-0.11144469	-0.11144469	-0.11144469	-0.11144469	-0.11144469	-0.11144469	-0.11144469	-0.11144469	-0.11144469	-0.11144469	-0.11144469	-0.11144469	-0.11144469	-0.11144469	-0.11144469	-0.11144469	-0.11144469	-0.11144469	-0.11144469	-0.11144469	-0.11144469	-0.11144469	-0.11144469	-0.11144469	-0.11144469	-0.11144469	-0.11144469	-0.11144469	-0.11144469	-0.11144469	-0.11144469	-0.11144469	-0.11144469	-0.11144469	-0.11144469	-0.11144469	-0.11144469	-0.11144469	-0.11144469	-0.11144469
¸ßË¹°×ÔëÉù´¦Àí (220).mp3	-0.105223946	-0.105223946	-0.105223946	-0.105223946	-0.105223946	-0.105223946	-0.105223946	-0.105223946	-0.105223946	-0.105223946	-0.105223946	-0.105223946	-0.105223946	-0.105223946	-0.105223946	-0.105223946	-0.105223946	-0.105223946	-0.105223946	-0.105223946	-0.105223946	-0.105223946	-0.105223946	-0.105223946	-0.105223946	-0.105223946	-0.105223946	-0.105223946	-0.105223946	-0.105223946	-0.105223946	-0.105223946	-0.105223946	-0.105223946	-0.105223946	-0.105223946	-0.105223946	-0.105223946	-0.105223946	-0.105223946	-0.105223946	-0.105223946	-0.105223946	-0.105223946	-0.105223946	-0.105223946	-0.105223946	-0.105223946	-0.105223946
¸ßË¹°×ÔëÉù´¦Àí (221).mp3	-0.088157885	-0.088157885	-0.088157885	-0.088157885	-0.088157885	-0.088157885	-0.088157885	-0.088157885	-0.088157885	-0.088157885	-0.088157885	-0.088157885	-0.088157885	-0.088157885	-0.088157885	-0.088157885	-0.088157885	-0.088157885	-0.088157885	-0.088157885	-0.088157885	-0.088157885	-0.088157885	-0.088157885	-0.088157885	-0.088157885	-0.088157885	-0.088157885	-0.088157885	-0.088157885	-0.088157885	-0.088157885	-0.088157885	-0.088157885	-0.088157885	-0.088157885	-0.088157885	-0.088157885	-0.088157885	-0.088157885	-0.088157885	-0.088157885	-0.088157885	-0.088157885	-0.088157885	-0.088157885	-0.088157885	-0.088157885	-0.088157885
¸ßË¹°×ÔëÉù´¦Àí (222).mp3	-0.13719785	-0.13719785	-0.13719785	-0.13719785	-0.13719785	-0.13719785	-0.13719785	-0.13719785	-0.13719785	-0.13719785	-0.13719785	-0.13719785	-0.13719785	-0.13719785	-0.13719785	-0.13719785	-0.13719785	-0.13719785	-0.13719785	-0.13719785	-0.13719785	-0.13719785	-0.13719785	-0.13719785	-0.13719785	-0.13719785	-0.13719785	-0.13719785	-0.13719785	-0.13719785	-0.13719785	-0.13719785	-0.13719785	-0.13719785	-0.13719785	-0.13719785	-0.13719785	-0.13719785	-0.13719785	-0.13719785	-0.13719785	-0.13719785	-0.13719785	-0.13719785	-0.13719785	-0.13719785	-0.13719785	-0.13719785	-0.13719785
¸ßË¹°×ÔëÉù´¦Àí (223).mp3	-0.22964764	-0.22964764	-0.22964764	-0.22964764	-0.22964764	-0.22964764	-0.22964764	-0.22964764	-0.22964764	-0.22964764	-0.22964764	-0.22964764	-0.22964764	-0.22964764	-0.22964764	-0.22964764	-0.22964764	-0.22964764	-0.22964764	-0.22964764	-0.22964764	-0.22964764	-0.22964764	-0.22964764	-0.22964764	-0.22964764	-0.22964764	-0.22964764	-0.22964764	-0.22964764	-0.22964764	-0.22964764	-0.22964764	-0.22964764	-0.22964764	-0.22964764	-0.22964764	-0.22964764	-0.22964764	-0.22964764	-0.22964764	-0.22964764	-0.22964764	-0.22964764	-0.22964764	-0.22964764	-0.22964764	-0.22964764	-0.22964764
¸ßË¹°×ÔëÉù´¦Àí (224).mp3	-0.2083644	-0.2083644	-0.2083644	-0.2083644	-0.2083644	-0.2083644	-0.2083644	-0.2083644	-0.2083644	-0.2083644	-0.2083644	-0.2083644	-0.2083644	-0.2083644	-0.2083644	-0.2083644	-0.2083644	-0.2083644	-0.2083644	-0.2083644	-0.2083644	-0.2083644	-0.2083644	-0.2083644	-0.2083644	-0.2083644	-0.2083644	-0.2083644	-0.2083644	-0.2083644	-0.2083644	-0.2083644	-0.2083644	-0.2083644	-0.2083644	-0.2083644	-0.2083644	-0.2083644	-0.2083644	-0.2083644	-0.2083644	-0.2083644	-0.2083644	-0.2083644	-0.2083644	-0.2083644	-0.2083644	-0.2083644	-0.2083644
¸ßË¹°×ÔëÉù´¦Àí (225).mp3	-0.37305838	-0.37305838	-0.37305838	-0.37305838	-0.37305838	-0.37305838	-0.37305838	-0.37305838	-0.37305838	-0.37305838	-0.37305838	-0.37305838	-0.37305838	-0.37305838	-0.37305838	-0.37305838	-0.37305838	-0.37305838	-0.37305838	-0.37305838	-0.37305838	-0.37305838	-0.37305838	-0.37305838	-0.37305838	-0.37305838	-0.37305838	-0.37305838	-0.37305838	-0.37305838	-0.37305838	-0.37305838	-0.37305838	-0.37305838	-0.37305838	-0.37305838	-0.37305838	-0.37305838	-0.37305838	-0.37305838	-0.37305838	-0.37305838	-0.37305838	-0.37305838	-0.37305838	-0.37305838	-0.37305838	-0.37305838	-0.37305838
¸ßË¹°×ÔëÉù´¦Àí (226).mp3	-0.16732073	-0.16732073	-0.16732073	-0.16732073	-0.16732073	-0.16732073	-0.16732073	-0.16732073	-0.16732073	-0.16732073	-0.16732073	-0.16732073	-0.16732073	-0.16732073	-0.16732073	-0.16732073	-0.16732073	-0.16732073	-0.16732073	-0.16732073	-0.16732073	-0.16732073	-0.16732073	-0.16732073	-0.16732073	-0.16732073	-0.16732073	-0.16732073	-0.16732073	-0.16732073	-0.16732073	-0.16732073	-0.16732073	-0.16732073	-0.16732073	-0.16732073	-0.16732073	-0.16732073	-0.16732073	-0.16732073	-0.16732073	-0.16732073	-0.16732073	-0.16732073	-0.16732073	-0.16732073	-0.16732073	-0.16732073	-0.16732073
¸ßË¹°×ÔëÉù´¦Àí (227).mp3	-0.21703362	-0.21703362	-0.21703362	-0.21703362	-0.21703362	-0.21703362	-0.21703362	-0.21703362	-0.21703362	-0.21703362	-0.21703362	-0.21703362	-0.21703362	-0.21703362	-0.21703362	-0.21703362	-0.21703362	-0.21703362	-0.21703362	-0.21703362	-0.21703362	-0.21703362	-0.21703362	-0.21703362	-0.21703362	-0.21703362	-0.21703362	-0.21703362	-0.21703362	-0.21703362	-0.21703362	-0.21703362	-0.21703362	-0.21703362	-0.21703362	-0.21703362	-0.21703362	-0.21703362	-0.21703362	-0.21703362	-0.21703362	-0.21703362	-0.21703362	-0.21703362	-0.21703362	-0.21703362	-0.21703362	-0.21703362	-0.21703362
¸ßË¹°×ÔëÉù´¦Àí (228).mp3	-0.10237554	-0.10237554	-0.10237554	-0.10237554	-0.10237554	-0.10237554	-0.10237554	-0.10237554	-0.10237554	-0.10237554	-0.10237554	-0.10237554	-0.10237554	-0.10237554	-0.10237554	-0.10237554	-0.10237554	-0.10237554	-0.10237554	-0.10237554	-0.10237554	-0.10237554	-0.10237554	-0.10237554	-0.10237554	-0.10237554	-0.10237554	-0.10237554	-0.10237554	-0.10237554	-0.10237554	-0.10237554	-0.10237554	-0.10237554	-0.10237554	-0.10237554	-0.10237554	-0.10237554	-0.10237554	-0.10237554	-0.10237554	-0.10237554	-0.10237554	-0.10237554	-0.10237554	-0.10237554	-0.10237554	-0.10237554	-0.10237554
¸ßË¹°×ÔëÉù´¦Àí (229).mp3	-0.2849305	-0.2849305	-0.2849305	-0.2849305	-0.2849305	-0.2849305	-0.2849305	-0.2849305	-0.2849305	-0.2849305	-0.2849305	-0.2849305	-0.2849305	-0.2849305	-0.2849305	-0.2849305	-0.2849305	-0.2849305	-0.2849305	-0.2849305	-0.2849305	-0.2849305	-0.2849305	-0.2849305	-0.2849305	-0.2849305	-0.2849305	-0.2849305	-0.2849305	-0.2849305	-0.2849305	-0.2849305	-0.2849305	-0.2849305	-0.2849305	-0.2849305	-0.2849305	-0.2849305	-0.2849305	-0.2849305	-0.2849305	-0.2849305	-0.2849305	-0.2849305	-0.2849305	-0.2849305	-0.2849305	-0.2849305	-0.2849305
¸ßË¹°×ÔëÉù´¦Àí (230).mp3	-0.16185802	-0.16185802	-0.16185802	-0.16185802	-0.16185802	-0.16185802	-0.16185802	-0.16185802	-0.16185802	-0.16185802	-0.16185802	-0.16185802	-0.16185802	-0.16185802	-0.16185802	-0.16185802	-0.16185802	-0.16185802	-0.16185802	-0.16185802	-0.16185802	-0.16185802	-0.16185802	-0.16185802	-0.16185802	-0.16185802	-0.16185802	-0.16185802	-0.16185802	-0.16185802	-0.16185802	-0.16185802	-0.16185802	-0.16185802	-0.16185802	-0.16185802	-0.16185802	-0.16185802	-0.16185802	-0.16185802	-0.16185802	-0.16185802	-0.16185802	-0.16185802	-0.16185802	-0.16185802	-0.16185802	-0.16185802	-0.16185802
¸ßË¹°×ÔëÉù´¦Àí (231).mp3	-0.16998786	-0.16998786	-0.16998786	-0.16998786	-0.16998786	-0.16998786	-0.16998786	-0.16998786	-0.16998786	-0.16998786	-0.16998786	-0.16998786	-0.16998786	-0.16998786	-0.16998786	-0.16998786	-0.16998786	-0.16998786	-0.16998786	-0.16998786	-0.16998786	-0.16998786	-0.16998786	-0.16998786	-0.16998786	-0.16998786	-0.16998786	-0.16998786	-0.16998786	-0.16998786	-0.16998786	-0.16998786	-0.16998786	-0.16998786	-0.16998786	-0.16998786	-0.16998786	-0.16998786	-0.16998786	-0.16998786	-0.16998786	-0.16998786	-0.16998786	-0.16998786	-0.16998786	-0.16998786	-0.16998786	-0.16998786	-0.16998786
¸ßË¹°×ÔëÉù´¦Àí (232).mp3	-0.20950472	-0.20950472	-0.20950472	-0.20950472	-0.20950472	-0.20950472	-0.20950472	-0.20950472	-0.20950472	-0.20950472	-0.20950472	-0.20950472	-0.20950472	-0.20950472	-0.20950472	-0.20950472	-0.20950472	-0.20950472	-0.20950472	-0.20950472	-0.20950472	-0.20950472	-0.20950472	-0.20950472	-0.20950472	-0.20950472	-0.20950472	-0.20950472	-0.20950472	-0.20950472	-0.20950472	-0.20950472	-0.20950472	-0.20950472	-0.20950472	-0.20950472	-0.20950472	-0.20950472	-0.20950472	-0.20950472	-0.20950472	-0.20950472	-0.20950472	-0.20950472	-0.20950472	-0.20950472	-0.20950472	-0.20950472	-0.20950472
¸ßË¹°×ÔëÉù´¦Àí (233).mp3	0.058709215	0.058709215	0.058709215	0.058709215	0.058709215	0.058709215	0.058709215	0.058709215	0.058709215	0.058709215	0.058709215	0.058709215	0.058709215	0.058709215	0.058709215	0.058709215	0.058709215	0.058709215	0.058709215	0.058709215	0.058709215	0.058709215	0.058709215	0.058709215	0.058709215	0.058709215	0.058709215	0.058709215	0.058709215	0.058709215	0.058709215	0.058709215	0.058709215	0.058709215	0.058709215	0.058709215	0.058709215	0.058709215	0.058709215	0.058709215	0.058709215	0.058709215	0.058709215	0.058709215	0.058709215	0.058709215	0.058709215	0.058709215	0.058709215
¸ßË¹°×ÔëÉù´¦Àí (234).mp3	-0.015326194	-0.015326194	-0.015326194	-0.015326194	-0.015326194	-0.015326194	-0.015326194	-0.015326194	-0.015326194	-0.015326194	-0.015326194	-0.015326194	-0.015326194	-0.015326194	-0.015326194	-0.015326194	-0.015326194	-0.015326194	-0.015326194	-0.015326194	-0.015326194	-0.015326194	-0.015326194	-0.015326194	-0.015326194	-0.015326194	-0.015326194	-0.015326194	-0.015326194	-0.015326194	-0.015326194	-0.015326194	-0.015326194	-0.015326194	-0.015326194	-0.015326194	-0.015326194	-0.015326194	-0.015326194	-0.015326194	-0.015326194	-0.015326194	-0.015326194	-0.015326194	-0.015326194	-0.015326194	-0.015326194	-0.015326194	-0.015326194
¸ßË¹°×ÔëÉù´¦Àí (235).mp3	-0.11306438	-0.11306438	-0.11306438	-0.11306438	-0.11306438	-0.11306438	-0.11306438	-0.11306438	-0.11306438	-0.11306438	-0.11306438	-0.11306438	-0.11306438	-0.11306438	-0.11306438	-0.11306438	-0.11306438	-0.11306438	-0.11306438	-0.11306438	-0.11306438	-0.11306438	-0.11306438	-0.11306438	-0.11306438	-0.11306438	-0.11306438	-0.11306438	-0.11306438	-0.11306438	-0.11306438	-0.11306438	-0.11306438	-0.11306438	-0.11306438	-0.11306438	-0.11306438	-0.11306438	-0.11306438	-0.11306438	-0.11306438	-0.11306438	-0.11306438	-0.11306438	-0.11306438	-0.11306438	-0.11306438	-0.11306438	-0.11306438
¸ßË¹°×ÔëÉù´¦Àí (236).mp3	-0.27013248	-0.27013248	-0.27013248	-0.27013248	-0.27013248	-0.27013248	-0.27013248	-0.27013248	-0.27013248	-0.27013248	-0.27013248	-0.27013248	-0.27013248	-0.27013248	-0.27013248	-0.27013248	-0.27013248	-0.27013248	-0.27013248	-0.27013248	-0.27013248	-0.27013248	-0.27013248	-0.27013248	-0.27013248	-0.27013248	-0.27013248	-0.27013248	-0.27013248	-0.27013248	-0.27013248	-0.27013248	-0.27013248	-0.27013248	-0.27013248	-0.27013248	-0.27013248	-0.27013248	-0.27013248	-0.27013248	-0.27013248	-0.27013248	-0.27013248	-0.27013248	-0.27013248	-0.27013248	-0.27013248	-0.27013248	-0.27013248
¸ßË¹°×ÔëÉù´¦Àí (237).mp3	-0.061245747	-0.061245747	-0.061245747	-0.061245747	-0.061245747	-0.061245747	-0.061245747	-0.061245747	-0.061245747	-0.061245747	-0.061245747	-0.061245747	-0.061245747	-0.061245747	-0.061245747	-0.061245747	-0.061245747	-0.061245747	-0.061245747	-0.061245747	-0.061245747	-0.061245747	-0.061245747	-0.061245747	-0.061245747	-0.061245747	-0.061245747	-0.061245747	-0.061245747	-0.061245747	-0.061245747	-0.061245747	-0.061245747	-0.061245747	-0.061245747	-0.061245747	-0.061245747	-0.061245747	-0.061245747	-0.061245747	-0.061245747	-0.061245747	-0.061245747	-0.061245747	-0.061245747	-0.061245747	-0.061245747	-0.061245747	-0.061245747
¸ßË¹°×ÔëÉù´¦Àí (238).mp3	-0.11363628	-0.11363628	-0.11363628	-0.11363628	-0.11363628	-0.11363628	-0.11363628	-0.11363628	-0.11363628	-0.11363628	-0.11363628	-0.11363628	-0.11363628	-0.11363628	-0.11363628	-0.11363628	-0.11363628	-0.11363628	-0.11363628	-0.11363628	-0.11363628	-0.11363628	-0.11363628	-0.11363628	-0.11363628	-0.11363628	-0.11363628	-0.11363628	-0.11363628	-0.11363628	-0.11363628	-0.11363628	-0.11363628	-0.11363628	-0.11363628	-0.11363628	-0.11363628	-0.11363628	-0.11363628	-0.11363628	-0.11363628	-0.11363628	-0.11363628	-0.11363628	-0.11363628	-0.11363628	-0.11363628	-0.11363628	-0.11363628
¸ßË¹°×ÔëÉù´¦Àí (239).mp3	0.040701933	0.040701933	0.040701933	0.040701933	0.040701933	0.040701933	0.040701933	0.040701933	0.040701933	0.040701933	0.040701933	0.040701933	0.040701933	0.040701933	0.040701933	0.040701933	0.040701933	0.040701933	0.040701933	0.040701933	0.040701933	0.040701933	0.040701933	0.040701933	0.040701933	0.040701933	0.040701933	0.040701933	0.040701933	0.040701933	0.040701933	0.040701933	0.040701933	0.040701933	0.040701933	0.040701933	0.040701933	0.040701933	0.040701933	0.040701933	0.040701933	0.040701933	0.040701933	0.040701933	0.040701933	0.040701933	0.040701933	0.040701933	0.040701933
¸ßË¹°×ÔëÉù´¦Àí (240).mp3	0.104730226	0.104730226	0.104730226	0.104730226	0.104730226	0.104730226	0.104730226	0.104730226	0.104730226	0.104730226	0.104730226	0.104730226	0.104730226	0.104730226	0.104730226	0.104730226	0.104730226	0.104730226	0.104730226	0.104730226	0.104730226	0.104730226	0.104730226	0.104730226	0.104730226	0.104730226	0.104730226	0.104730226	0.104730226	0.104730226	0.104730226	0.104730226	0.104730226	0.104730226	0.104730226	0.104730226	0.104730226	0.104730226	0.104730226	0.104730226	0.104730226	0.104730226	0.104730226	0.104730226	0.104730226	0.104730226	0.104730226	0.104730226	0.104730226
¸ßË¹°×ÔëÉù´¦Àí (241).mp3	-0.01769431	-0.01769431	-0.01769431	-0.01769431	-0.01769431	-0.01769431	-0.01769431	-0.01769431	-0.01769431	-0.01769431	-0.01769431	-0.01769431	-0.01769431	-0.01769431	-0.01769431	-0.01769431	-0.01769431	-0.01769431	-0.01769431	-0.01769431	-0.01769431	-0.01769431	-0.01769431	-0.01769431	-0.01769431	-0.01769431	-0.01769431	-0.01769431	-0.01769431	-0.01769431	-0.01769431	-0.01769431	-0.01769431	-0.01769431	-0.01769431	-0.01769431	-0.01769431	-0.01769431	-0.01769431	-0.01769431	-0.01769431	-0.01769431	-0.01769431	-0.01769431	-0.01769431	-0.01769431	-0.01769431	-0.01769431	-0.01769431
¸ßË¹°×ÔëÉù´¦Àí (242).mp3	-0.041559093	-0.041559093	-0.041559093	-0.041559093	-0.041559093	-0.041559093	-0.041559093	-0.041559093	-0.041559093	-0.041559093	-0.041559093	-0.041559093	-0.041559093	-0.041559093	-0.041559093	-0.041559093	-0.041559093	-0.041559093	-0.041559093	-0.041559093	-0.041559093	-0.041559093	-0.041559093	-0.041559093	-0.041559093	-0.041559093	-0.041559093	-0.041559093	-0.041559093	-0.041559093	-0.041559093	-0.041559093	-0.041559093	-0.041559093	-0.041559093	-0.041559093	-0.041559093	-0.041559093	-0.041559093	-0.041559093	-0.041559093	-0.041559093	-0.041559093	-0.041559093	-0.041559093	-0.041559093	-0.041559093	-0.041559093	-0.041559093
¸ßË¹°×ÔëÉù´¦Àí (243).mp3	0.17295122	0.17295122	0.17295122	0.17295122	0.17295122	0.17295122	0.17295122	0.17295122	0.17295122	0.17295122	0.17295122	0.17295122	0.17295122	0.17295122	0.17295122	0.17295122	0.17295122	0.17295122	0.17295122	0.17295122	0.17295122	0.17295122	0.17295122	0.17295122	0.17295122	0.17295122	0.17295122	0.17295122	0.17295122	0.17295122	0.17295122	0.17295122	0.17295122	0.17295122	0.17295122	0.17295122	0.17295122	0.17295122	0.17295122	0.17295122	0.17295122	0.17295122	0.17295122	0.17295122	0.17295122	0.17295122	0.17295122	0.17295122	0.17295122
¸ßË¹°×ÔëÉù´¦Àí (244).mp3	-0.007648457	-0.007648457	-0.007648457	-0.007648457	-0.007648457	-0.007648457	-0.007648457	-0.007648457	-0.007648457	-0.007648457	-0.007648457	-0.007648457	-0.007648457	-0.007648457	-0.007648457	-0.007648457	-0.007648457	-0.007648457	-0.007648457	-0.007648457	-0.007648457	-0.007648457	-0.007648457	-0.007648457	-0.007648457	-0.007648457	-0.007648457	-0.007648457	-0.007648457	-0.007648457	-0.007648457	-0.007648457	-0.007648457	-0.007648457	-0.007648457	-0.007648457	-0.007648457	-0.007648457	-0.007648457	-0.007648457	-0.007648457	-0.007648457	-0.007648457	-0.007648457	-0.007648457	-0.007648457	-0.007648457	-0.007648457	-0.007648457
¸ßË¹°×ÔëÉù´¦Àí (245).mp3	-0.068644784	-0.068644784	-0.068644784	-0.068644784	-0.068644784	-0.068644784	-0.068644784	-0.068644784	-0.068644784	-0.068644784	-0.068644784	-0.068644784	-0.068644784	-0.068644784	-0.068644784	-0.068644784	-0.068644784	-0.068644784	-0.068644784	-0.068644784	-0.068644784	-0.068644784	-0.068644784	-0.068644784	-0.068644784	-0.068644784	-0.068644784	-0.068644784	-0.068644784	-0.068644784	-0.068644784	-0.068644784	-0.068644784	-0.068644784	-0.068644784	-0.068644784	-0.068644784	-0.068644784	-0.068644784	-0.068644784	-0.068644784	-0.068644784	-0.068644784	-0.068644784	-0.068644784	-0.068644784	-0.068644784	-0.068644784	-0.068644784
¸ßË¹°×ÔëÉù´¦Àí (246).mp3	-0.0667465	-0.0667465	-0.0667465	-0.0667465	-0.0667465	-0.0667465	-0.0667465	-0.0667465	-0.0667465	-0.0667465	-0.0667465	-0.0667465	-0.0667465	-0.0667465	-0.0667465	-0.0667465	-0.0667465	-0.0667465	-0.0667465	-0.0667465	-0.0667465	-0.0667465	-0.0667465	-0.0667465	-0.0667465	-0.0667465	-0.0667465	-0.0667465	-0.0667465	-0.0667465	-0.0667465	-0.0667465	-0.0667465	-0.0667465	-0.0667465	-0.0667465	-0.0667465	-0.0667465	-0.0667465	-0.0667465	-0.0667465	-0.0667465	-0.0667465	-0.0667465	-0.0667465	-0.0667465	-0.0667465	-0.0667465	-0.0667465
¸ßË¹°×ÔëÉù´¦Àí (247).mp3	0.14255357	0.14255357	0.14255357	0.14255357	0.14255357	0.14255357	0.14255357	0.14255357	0.14255357	0.14255357	0.14255357	0.14255357	0.14255357	0.14255357	0.14255357	0.14255357	0.14255357	0.14255357	0.14255357	0.14255357	0.14255357	0.14255357	0.14255357	0.14255357	0.14255357	0.14255357	0.14255357	0.14255357	0.14255357	0.14255357	0.14255357	0.14255357	0.14255357	0.14255357	0.14255357	0.14255357	0.14255357	0.14255357	0.14255357	0.14255357	0.14255357	0.14255357	0.14255357	0.14255357	0.14255357	0.14255357	0.14255357	0.14255357	0.14255357
¸ßË¹°×ÔëÉù´¦Àí (248).mp3	-0.015746199	-0.015746199	-0.015746199	-0.015746199	-0.015746199	-0.015746199	-0.015746199	-0.015746199	-0.015746199	-0.015746199	-0.015746199	-0.015746199	-0.015746199	-0.015746199	-0.015746199	-0.015746199	-0.015746199	-0.015746199	-0.015746199	-0.015746199	-0.015746199	-0.015746199	-0.015746199	-0.015746199	-0.015746199	-0.015746199	-0.015746199	-0.015746199	-0.015746199	-0.015746199	-0.015746199	-0.015746199	-0.015746199	-0.015746199	-0.015746199	-0.015746199	-0.015746199	-0.015746199	-0.015746199	-0.015746199	-0.015746199	-0.015746199	-0.015746199	-0.015746199	-0.015746199	-0.015746199	-0.015746199	-0.015746199	-0.015746199
¸ßË¹°×ÔëÉù´¦Àí (249).mp3	-0.2268205	-0.2268205	-0.2268205	-0.2268205	-0.2268205	-0.2268205	-0.2268205	-0.2268205	-0.2268205	-0.2268205	-0.2268205	-0.2268205	-0.2268205	-0.2268205	-0.2268205	-0.2268205	-0.2268205	-0.2268205	-0.2268205	-0.2268205	-0.2268205	-0.2268205	-0.2268205	-0.2268205	-0.2268205	-0.2268205	-0.2268205	-0.2268205	-0.2268205	-0.2268205	-0.2268205	-0.2268205	-0.2268205	-0.2268205	-0.2268205	-0.2268205	-0.2268205	-0.2268205	-0.2268205	-0.2268205	-0.2268205	-0.2268205	-0.2268205	-0.2268205	-0.2268205	-0.2268205	-0.2268205	-0.2268205	-0.2268205
¸ßË¹°×ÔëÉù´¦Àí (250).mp3	-0.13121039	-0.13121039	-0.13121039	-0.13121039	-0.13121039	-0.13121039	-0.13121039	-0.13121039	-0.13121039	-0.13121039	-0.13121039	-0.13121039	-0.13121039	-0.13121039	-0.13121039	-0.13121039	-0.13121039	-0.13121039	-0.13121039	-0.13121039	-0.13121039	-0.13121039	-0.13121039	-0.13121039	-0.13121039	-0.13121039	-0.13121039	-0.13121039	-0.13121039	-0.13121039	-0.13121039	-0.13121039	-0.13121039	-0.13121039	-0.13121039	-0.13121039	-0.13121039	-0.13121039	-0.13121039	-0.13121039	-0.13121039	-0.13121039	-0.13121039	-0.13121039	-0.13121039	-0.13121039	-0.13121039	-0.13121039	-0.13121039
¸ßË¹°×ÔëÉù´¦Àí (251).mp3	-0.15361634	-0.15361634	-0.15361634	-0.15361634	-0.15361634	-0.15361634	-0.15361634	-0.15361634	-0.15361634	-0.15361634	-0.15361634	-0.15361634	-0.15361634	-0.15361634	-0.15361634	-0.15361634	-0.15361634	-0.15361634	-0.15361634	-0.15361634	-0.15361634	-0.15361634	-0.15361634	-0.15361634	-0.15361634	-0.15361634	-0.15361634	-0.15361634	-0.15361634	-0.15361634	-0.15361634	-0.15361634	-0.15361634	-0.15361634	-0.15361634	-0.15361634	-0.15361634	-0.15361634	-0.15361634	-0.15361634	-0.15361634	-0.15361634	-0.15361634	-0.15361634	-0.15361634	-0.15361634	-0.15361634	-0.15361634	-0.15361634
¸ßË¹°×ÔëÉù´¦Àí (252).mp3	-0.27215773	-0.27215773	-0.27215773	-0.27215773	-0.27215773	-0.27215773	-0.27215773	-0.27215773	-0.27215773	-0.27215773	-0.27215773	-0.27215773	-0.27215773	-0.27215773	-0.27215773	-0.27215773	-0.27215773	-0.27215773	-0.27215773	-0.27215773	-0.27215773	-0.27215773	-0.27215773	-0.27215773	-0.27215773	-0.27215773	-0.27215773	-0.27215773	-0.27215773	-0.27215773	-0.27215773	-0.27215773	-0.27215773	-0.27215773	-0.27215773	-0.27215773	-0.27215773	-0.27215773	-0.27215773	-0.27215773	-0.27215773	-0.27215773	-0.27215773	-0.27215773	-0.27215773	-0.27215773	-0.27215773	-0.27215773	-0.27215773
¸ßË¹°×ÔëÉù´¦Àí (253).mp3	-0.43601415	-0.43601415	-0.43601415	-0.43601415	-0.43601415	-0.43601415	-0.43601415	-0.43601415	-0.43601415	-0.43601415	-0.43601415	-0.43601415	-0.43601415	-0.43601415	-0.43601415	-0.43601415	-0.43601415	-0.43601415	-0.43601415	-0.43601415	-0.43601415	-0.43601415	-0.43601415	-0.43601415	-0.43601415	-0.43601415	-0.43601415	-0.43601415	-0.43601415	-0.43601415	-0.43601415	-0.43601415	-0.43601415	-0.43601415	-0.43601415	-0.43601415	-0.43601415	-0.43601415	-0.43601415	-0.43601415	-0.43601415	-0.43601415	-0.43601415	-0.43601415	-0.43601415	-0.43601415	-0.43601415	-0.43601415	-0.43601415
¸ßË¹°×ÔëÉù´¦Àí (254).mp3	0.11505198	0.11505198	0.11505198	0.11505198	0.11505198	0.11505198	0.11505198	0.11505198	0.11505198	0.11505198	0.11505198	0.11505198	0.11505198	0.11505198	0.11505198	0.11505198	0.11505198	0.11505198	0.11505198	0.11505198	0.11505198	0.11505198	0.11505198	0.11505198	0.11505198	0.11505198	0.11505198	0.11505198	0.11505198	0.11505198	0.11505198	0.11505198	0.11505198	0.11505198	0.11505198	0.11505198	0.11505198	0.11505198	0.11505198	0.11505198	0.11505198	0.11505198	0.11505198	0.11505198	0.11505198	0.11505198	0.11505198	0.11505198	0.11505198
¸ßË¹°×ÔëÉù´¦Àí (255).mp3	0.05384387	0.05384387	0.05384387	0.05384387	0.05384387	0.05384387	0.05384387	0.05384387	0.05384387	0.05384387	0.05384387	0.05384387	0.05384387	0.05384387	0.05384387	0.05384387	0.05384387	0.05384387	0.05384387	0.05384387	0.05384387	0.05384387	0.05384387	0.05384387	0.05384387	0.05384387	0.05384387	0.05384387	0.05384387	0.05384387	0.05384387	0.05384387	0.05384387	0.05384387	0.05384387	0.05384387	0.05384387	0.05384387	0.05384387	0.05384387	0.05384387	0.05384387	0.05384387	0.05384387	0.05384387	0.05384387	0.05384387	0.05384387	0.05384387
¸ßË¹°×ÔëÉù´¦Àí (256).mp3	-0.19058222	-0.19058222	-0.19058222	-0.19058222	-0.19058222	-0.19058222	-0.19058222	-0.19058222	-0.19058222	-0.19058222	-0.19058222	-0.19058222	-0.19058222	-0.19058222	-0.19058222	-0.19058222	-0.19058222	-0.19058222	-0.19058222	-0.19058222	-0.19058222	-0.19058222	-0.19058222	-0.19058222	-0.19058222	-0.19058222	-0.19058222	-0.19058222	-0.19058222	-0.19058222	-0.19058222	-0.19058222	-0.19058222	-0.19058222	-0.19058222	-0.19058222	-0.19058222	-0.19058222	-0.19058222	-0.19058222	-0.19058222	-0.19058222	-0.19058222	-0.19058222	-0.19058222	-0.19058222	-0.19058222	-0.19058222	-0.19058222
¸ßË¹°×ÔëÉù´¦Àí (257).mp3	-0.20000246	-0.20000246	-0.20000246	-0.20000246	-0.20000246	-0.20000246	-0.20000246	-0.20000246	-0.20000246	-0.20000246	-0.20000246	-0.20000246	-0.20000246	-0.20000246	-0.20000246	-0.20000246	-0.20000246	-0.20000246	-0.20000246	-0.20000246	-0.20000246	-0.20000246	-0.20000246	-0.20000246	-0.20000246	-0.20000246	-0.20000246	-0.20000246	-0.20000246	-0.20000246	-0.20000246	-0.20000246	-0.20000246	-0.20000246	-0.20000246	-0.20000246	-0.20000246	-0.20000246	-0.20000246	-0.20000246	-0.20000246	-0.20000246	-0.20000246	-0.20000246	-0.20000246	-0.20000246	-0.20000246	-0.20000246	-0.20000246
¸ßË¹°×ÔëÉù´¦Àí (258).mp3	0.01925562	0.01925562	0.01925562	0.01925562	0.01925562	0.01925562	0.01925562	0.01925562	0.01925562	0.01925562	0.01925562	0.01925562	0.01925562	0.01925562	0.01925562	0.01925562	0.01925562	0.01925562	0.01925562	0.01925562	0.01925562	0.01925562	0.01925562	0.01925562	0.01925562	0.01925562	0.01925562	0.01925562	0.01925562	0.01925562	0.01925562	0.01925562	0.01925562	0.01925562	0.01925562	0.01925562	0.01925562	0.01925562	0.01925562	0.01925562	0.01925562	0.01925562	0.01925562	0.01925562	0.01925562	0.01925562	0.01925562	0.01925562	0.01925562
¸ßË¹°×ÔëÉù´¦Àí (259).mp3	-0.053990114	-0.053990114	-0.053990114	-0.053990114	-0.053990114	-0.053990114	-0.053990114	-0.053990114	-0.053990114	-0.053990114	-0.053990114	-0.053990114	-0.053990114	-0.053990114	-0.053990114	-0.053990114	-0.053990114	-0.053990114	-0.053990114	-0.053990114	-0.053990114	-0.053990114	-0.053990114	-0.053990114	-0.053990114	-0.053990114	-0.053990114	-0.053990114	-0.053990114	-0.053990114	-0.053990114	-0.053990114	-0.053990114	-0.053990114	-0.053990114	-0.053990114	-0.053990114	-0.053990114	-0.053990114	-0.053990114	-0.053990114	-0.053990114	-0.053990114	-0.053990114	-0.053990114	-0.053990114	-0.053990114	-0.053990114	-0.053990114
¸ßË¹°×ÔëÉù´¦Àí (260).mp3	-0.17485213	-0.17485213	-0.17485213	-0.17485213	-0.17485213	-0.17485213	-0.17485213	-0.17485213	-0.17485213	-0.17485213	-0.17485213	-0.17485213	-0.17485213	-0.17485213	-0.17485213	-0.17485213	-0.17485213	-0.17485213	-0.17485213	-0.17485213	-0.17485213	-0.17485213	-0.17485213	-0.17485213	-0.17485213	-0.17485213	-0.17485213	-0.17485213	-0.17485213	-0.17485213	-0.17485213	-0.17485213	-0.17485213	-0.17485213	-0.17485213	-0.17485213	-0.17485213	-0.17485213	-0.17485213	-0.17485213	-0.17485213	-0.17485213	-0.17485213	-0.17485213	-0.17485213	-0.17485213	-0.17485213	-0.17485213	-0.17485213
¸ßË¹°×ÔëÉù´¦Àí (261).mp3	-0.053839184	-0.053839184	-0.053839184	-0.053839184	-0.053839184	-0.053839184	-0.053839184	-0.053839184	-0.053839184	-0.053839184	-0.053839184	-0.053839184	-0.053839184	-0.053839184	-0.053839184	-0.053839184	-0.053839184	-0.053839184	-0.053839184	-0.053839184	-0.053839184	-0.053839184	-0.053839184	-0.053839184	-0.053839184	-0.053839184	-0.053839184	-0.053839184	-0.053839184	-0.053839184	-0.053839184	-0.053839184	-0.053839184	-0.053839184	-0.053839184	-0.053839184	-0.053839184	-0.053839184	-0.053839184	-0.053839184	-0.053839184	-0.053839184	-0.053839184	-0.053839184	-0.053839184	-0.053839184	-0.053839184	-0.053839184	-0.053839184
¸ßË¹°×ÔëÉù´¦Àí (262).mp3	-0.06472566	-0.06472566	-0.06472566	-0.06472566	-0.06472566	-0.06472566	-0.06472566	-0.06472566	-0.06472566	-0.06472566	-0.06472566	-0.06472566	-0.06472566	-0.06472566	-0.06472566	-0.06472566	-0.06472566	-0.06472566	-0.06472566	-0.06472566	-0.06472566	-0.06472566	-0.06472566	-0.06472566	-0.06472566	-0.06472566	-0.06472566	-0.06472566	-0.06472566	-0.06472566	-0.06472566	-0.06472566	-0.06472566	-0.06472566	-0.06472566	-0.06472566	-0.06472566	-0.06472566	-0.06472566	-0.06472566	-0.06472566	-0.06472566	-0.06472566	-0.06472566	-0.06472566	-0.06472566	-0.06472566	-0.06472566	-0.06472566
¸ßË¹°×ÔëÉù´¦Àí (263).mp3	-0.042735778	-0.042735778	-0.042735778	-0.042735778	-0.042735778	-0.042735778	-0.042735778	-0.042735778	-0.042735778	-0.042735778	-0.042735778	-0.042735778	-0.042735778	-0.042735778	-0.042735778	-0.042735778	-0.042735778	-0.042735778	-0.042735778	-0.042735778	-0.042735778	-0.042735778	-0.042735778	-0.042735778	-0.042735778	-0.042735778	-0.042735778	-0.042735778	-0.042735778	-0.042735778	-0.042735778	-0.042735778	-0.042735778	-0.042735778	-0.042735778	-0.042735778	-0.042735778	-0.042735778	-0.042735778	-0.042735778	-0.042735778	-0.042735778	-0.042735778	-0.042735778	-0.042735778	-0.042735778	-0.042735778	-0.042735778	-0.042735778
¸ßË¹°×ÔëÉù´¦Àí (264).mp3	-0.13281736	-0.13281736	-0.13281736	-0.13281736	-0.13281736	-0.13281736	-0.13281736	-0.13281736	-0.13281736	-0.13281736	-0.13281736	-0.13281736	-0.13281736	-0.13281736	-0.13281736	-0.13281736	-0.13281736	-0.13281736	-0.13281736	-0.13281736	-0.13281736	-0.13281736	-0.13281736	-0.13281736	-0.13281736	-0.13281736	-0.13281736	-0.13281736	-0.13281736	-0.13281736	-0.13281736	-0.13281736	-0.13281736	-0.13281736	-0.13281736	-0.13281736	-0.13281736	-0.13281736	-0.13281736	-0.13281736	-0.13281736	-0.13281736	-0.13281736	-0.13281736	-0.13281736	-0.13281736	-0.13281736	-0.13281736	-0.13281736
¸ßË¹°×ÔëÉù´¦Àí (265).mp3	-0.034244284	-0.034244284	-0.034244284	-0.034244284	-0.034244284	-0.034244284	-0.034244284	-0.034244284	-0.034244284	-0.034244284	-0.034244284	-0.034244284	-0.034244284	-0.034244284	-0.034244284	-0.034244284	-0.034244284	-0.034244284	-0.034244284	-0.034244284	-0.034244284	-0.034244284	-0.034244284	-0.034244284	-0.034244284	-0.034244284	-0.034244284	-0.034244284	-0.034244284	-0.034244284	-0.034244284	-0.034244284	-0.034244284	-0.034244284	-0.034244284	-0.034244284	-0.034244284	-0.034244284	-0.034244284	-0.034244284	-0.034244284	-0.034244284	-0.034244284	-0.034244284	-0.034244284	-0.034244284	-0.034244284	-0.034244284	-0.034244284
¸ßË¹°×ÔëÉù´¦Àí (266).mp3	-0.05888191	-0.05888191	-0.05888191	-0.05888191	-0.05888191	-0.05888191	-0.05888191	-0.05888191	-0.05888191	-0.05888191	-0.05888191	-0.05888191	-0.05888191	-0.05888191	-0.05888191	-0.05888191	-0.05888191	-0.05888191	-0.05888191	-0.05888191	-0.05888191	-0.05888191	-0.05888191	-0.05888191	-0.05888191	-0.05888191	-0.05888191	-0.05888191	-0.05888191	-0.05888191	-0.05888191	-0.05888191	-0.05888191	-0.05888191	-0.05888191	-0.05888191	-0.05888191	-0.05888191	-0.05888191	-0.05888191	-0.05888191	-0.05888191	-0.05888191	-0.05888191	-0.05888191	-0.05888191	-0.05888191	-0.05888191	-0.05888191
¸ßË¹°×ÔëÉù´¦Àí (267).mp3	-0.010137536	-0.010137536	-0.010137536	-0.010137536	-0.010137536	-0.010137536	-0.010137536	-0.010137536	-0.010137536	-0.010137536	-0.010137536	-0.010137536	-0.010137536	-0.010137536	-0.010137536	-0.010137536	-0.010137536	-0.010137536	-0.010137536	-0.010137536	-0.010137536	-0.010137536	-0.010137536	-0.010137536	-0.010137536	-0.010137536	-0.010137536	-0.010137536	-0.010137536	-0.010137536	-0.010137536	-0.010137536	-0.010137536	-0.010137536	-0.010137536	-0.010137536	-0.010137536	-0.010137536	-0.010137536	-0.010137536	-0.010137536	-0.010137536	-0.010137536	-0.010137536	-0.010137536	-0.010137536	-0.010137536	-0.010137536	-0.010137536
¸ßË¹°×ÔëÉù´¦Àí (268).mp3	-0.014725246	-0.014725246	-0.014725246	-0.014725246	-0.014725246	-0.014725246	-0.014725246	-0.014725246	-0.014725246	-0.014725246	-0.014725246	-0.014725246	-0.014725246	-0.014725246	-0.014725246	-0.014725246	-0.014725246	-0.014725246	-0.014725246	-0.014725246	-0.014725246	-0.014725246	-0.014725246	-0.014725246	-0.014725246	-0.014725246	-0.014725246	-0.014725246	-0.014725246	-0.014725246	-0.014725246	-0.014725246	-0.014725246	-0.014725246	-0.014725246	-0.014725246	-0.014725246	-0.014725246	-0.014725246	-0.014725246	-0.014725246	-0.014725246	-0.014725246	-0.014725246	-0.014725246	-0.014725246	-0.014725246	-0.014725246	-0.014725246
¸ßË¹°×ÔëÉù´¦Àí (269).mp3	-0.37436348	-0.37436348	-0.37436348	-0.37436348	-0.37436348	-0.37436348	-0.37436348	-0.37436348	-0.37436348	-0.37436348	-0.37436348	-0.37436348	-0.37436348	-0.37436348	-0.37436348	-0.37436348	-0.37436348	-0.37436348	-0.37436348	-0.37436348	-0.37436348	-0.37436348	-0.37436348	-0.37436348	-0.37436348	-0.37436348	-0.37436348	-0.37436348	-0.37436348	-0.37436348	-0.37436348	-0.37436348	-0.37436348	-0.37436348	-0.37436348	-0.37436348	-0.37436348	-0.37436348	-0.37436348	-0.37436348	-0.37436348	-0.37436348	-0.37436348	-0.37436348	-0.37436348	-0.37436348	-0.37436348	-0.37436348	-0.37436348
¸ßË¹°×ÔëÉù´¦Àí (270).mp3	-0.23248559	-0.23248559	-0.23248559	-0.23248559	-0.23248559	-0.23248559	-0.23248559	-0.23248559	-0.23248559	-0.23248559	-0.23248559	-0.23248559	-0.23248559	-0.23248559	-0.23248559	-0.23248559	-0.23248559	-0.23248559	-0.23248559	-0.23248559	-0.23248559	-0.23248559	-0.23248559	-0.23248559	-0.23248559	-0.23248559	-0.23248559	-0.23248559	-0.23248559	-0.23248559	-0.23248559	-0.23248559	-0.23248559	-0.23248559	-0.23248559	-0.23248559	-0.23248559	-0.23248559	-0.23248559	-0.23248559	-0.23248559	-0.23248559	-0.23248559	-0.23248559	-0.23248559	-0.23248559	-0.23248559	-0.23248559	-0.23248559
¸ßË¹°×ÔëÉù´¦Àí (271).mp3	0.15396985	0.15396985	0.15396985	0.15396985	0.15396985	0.15396985	0.15396985	0.15396985	0.15396985	0.15396985	0.15396985	0.15396985	0.15396985	0.15396985	0.15396985	0.15396985	0.15396985	0.15396985	0.15396985	0.15396985	0.15396985	0.15396985	0.15396985	0.15396985	0.15396985	0.15396985	0.15396985	0.15396985	0.15396985	0.15396985	0.15396985	0.15396985	0.15396985	0.15396985	0.15396985	0.15396985	0.15396985	0.15396985	0.15396985	0.15396985	0.15396985	0.15396985	0.15396985	0.15396985	0.15396985	0.15396985	0.15396985	0.15396985	0.15396985
¸ßË¹°×ÔëÉù´¦Àí (272).mp3	0.14775473	0.14775473	0.14775473	0.14775473	0.14775473	0.14775473	0.14775473	0.14775473	0.14775473	0.14775473	0.14775473	0.14775473	0.14775473	0.14775473	0.14775473	0.14775473	0.14775473	0.14775473	0.14775473	0.14775473	0.14775473	0.14775473	0.14775473	0.14775473	0.14775473	0.14775473	0.14775473	0.14775473	0.14775473	0.14775473	0.14775473	0.14775473	0.14775473	0.14775473	0.14775473	0.14775473	0.14775473	0.14775473	0.14775473	0.14775473	0.14775473	0.14775473	0.14775473	0.14775473	0.14775473	0.14775473	0.14775473	0.14775473	0.14775473
¸ßË¹°×ÔëÉù´¦Àí (273).mp3	0.03520463	0.03520463	0.03520463	0.03520463	0.03520463	0.03520463	0.03520463	0.03520463	0.03520463	0.03520463	0.03520463	0.03520463	0.03520463	0.03520463	0.03520463	0.03520463	0.03520463	0.03520463	0.03520463	0.03520463	0.03520463	0.03520463	0.03520463	0.03520463	0.03520463	0.03520463	0.03520463	0.03520463	0.03520463	0.03520463	0.03520463	0.03520463	0.03520463	0.03520463	0.03520463	0.03520463	0.03520463	0.03520463	0.03520463	0.03520463	0.03520463	0.03520463	0.03520463	0.03520463	0.03520463	0.03520463	0.03520463	0.03520463	0.03520463
¸ßË¹°×ÔëÉù´¦Àí (274).mp3	-0.11325734	-0.11325734	-0.11325734	-0.11325734	-0.11325734	-0.11325734	-0.11325734	-0.11325734	-0.11325734	-0.11325734	-0.11325734	-0.11325734	-0.11325734	-0.11325734	-0.11325734	-0.11325734	-0.11325734	-0.11325734	-0.11325734	-0.11325734	-0.11325734	-0.11325734	-0.11325734	-0.11325734	-0.11325734	-0.11325734	-0.11325734	-0.11325734	-0.11325734	-0.11325734	-0.11325734	-0.11325734	-0.11325734	-0.11325734	-0.11325734	-0.11325734	-0.11325734	-0.11325734	-0.11325734	-0.11325734	-0.11325734	-0.11325734	-0.11325734	-0.11325734	-0.11325734	-0.11325734	-0.11325734	-0.11325734	-0.11325734
¸ßË¹°×ÔëÉù´¦Àí (275).mp3	-0.06443482	-0.06443482	-0.06443482	-0.06443482	-0.06443482	-0.06443482	-0.06443482	-0.06443482	-0.06443482	-0.06443482	-0.06443482	-0.06443482	-0.06443482	-0.06443482	-0.06443482	-0.06443482	-0.06443482	-0.06443482	-0.06443482	-0.06443482	-0.06443482	-0.06443482	-0.06443482	-0.06443482	-0.06443482	-0.06443482	-0.06443482	-0.06443482	-0.06443482	-0.06443482	-0.06443482	-0.06443482	-0.06443482	-0.06443482	-0.06443482	-0.06443482	-0.06443482	-0.06443482	-0.06443482	-0.06443482	-0.06443482	-0.06443482	-0.06443482	-0.06443482	-0.06443482	-0.06443482	-0.06443482	-0.06443482	-0.06443482
¸ßË¹°×ÔëÉù´¦Àí (276).mp3	-0.09818887	-0.09818887	-0.09818887	-0.09818887	-0.09818887	-0.09818887	-0.09818887	-0.09818887	-0.09818887	-0.09818887	-0.09818887	-0.09818887	-0.09818887	-0.09818887	-0.09818887	-0.09818887	-0.09818887	-0.09818887	-0.09818887	-0.09818887	-0.09818887	-0.09818887	-0.09818887	-0.09818887	-0.09818887	-0.09818887	-0.09818887	-0.09818887	-0.09818887	-0.09818887	-0.09818887	-0.09818887	-0.09818887	-0.09818887	-0.09818887	-0.09818887	-0.09818887	-0.09818887	-0.09818887	-0.09818887	-0.09818887	-0.09818887	-0.09818887	-0.09818887	-0.09818887	-0.09818887	-0.09818887	-0.09818887	-0.09818887
¸ßË¹°×ÔëÉù´¦Àí (277).mp3	-0.06362836	-0.06362836	-0.06362836	-0.06362836	-0.06362836	-0.06362836	-0.06362836	-0.06362836	-0.06362836	-0.06362836	-0.06362836	-0.06362836	-0.06362836	-0.06362836	-0.06362836	-0.06362836	-0.06362836	-0.06362836	-0.06362836	-0.06362836	-0.06362836	-0.06362836	-0.06362836	-0.06362836	-0.06362836	-0.06362836	-0.06362836	-0.06362836	-0.06362836	-0.06362836	-0.06362836	-0.06362836	-0.06362836	-0.06362836	-0.06362836	-0.06362836	-0.06362836	-0.06362836	-0.06362836	-0.06362836	-0.06362836	-0.06362836	-0.06362836	-0.06362836	-0.06362836	-0.06362836	-0.06362836	-0.06362836	-0.06362836
¸ßË¹°×ÔëÉù´¦Àí (278).mp3	0.054359756	0.054359756	0.054359756	0.054359756	0.054359756	0.054359756	0.054359756	0.054359756	0.054359756	0.054359756	0.054359756	0.054359756	0.054359756	0.054359756	0.054359756	0.054359756	0.054359756	0.054359756	0.054359756	0.054359756	0.054359756	0.054359756	0.054359756	0.054359756	0.054359756	0.054359756	0.054359756	0.054359756	0.054359756	0.054359756	0.054359756	0.054359756	0.054359756	0.054359756	0.054359756	0.054359756	0.054359756	0.054359756	0.054359756	0.054359756	0.054359756	0.054359756	0.054359756	0.054359756	0.054359756	0.054359756	0.054359756	0.054359756	0.054359756
¸ßË¹°×ÔëÉù´¦Àí (279).mp3	0.07598262	0.07598262	0.07598262	0.07598262	0.07598262	0.07598262	0.07598262	0.07598262	0.07598262	0.07598262	0.07598262	0.07598262	0.07598262	0.07598262	0.07598262	0.07598262	0.07598262	0.07598262	0.07598262	0.07598262	0.07598262	0.07598262	0.07598262	0.07598262	0.07598262	0.07598262	0.07598262	0.07598262	0.07598262	0.07598262	0.07598262	0.07598262	0.07598262	0.07598262	0.07598262	0.07598262	0.07598262	0.07598262	0.07598262	0.07598262	0.07598262	0.07598262	0.07598262	0.07598262	0.07598262	0.07598262	0.07598262	0.07598262	0.07598262
¸ßË¹°×ÔëÉù´¦Àí (280).mp3	0.18080401	0.18080401	0.18080401	0.18080401	0.18080401	0.18080401	0.18080401	0.18080401	0.18080401	0.18080401	0.18080401	0.18080401	0.18080401	0.18080401	0.18080401	0.18080401	0.18080401	0.18080401	0.18080401	0.18080401	0.18080401	0.18080401	0.18080401	0.18080401	0.18080401	0.18080401	0.18080401	0.18080401	0.18080401	0.18080401	0.18080401	0.18080401	0.18080401	0.18080401	0.18080401	0.18080401	0.18080401	0.18080401	0.18080401	0.18080401	0.18080401	0.18080401	0.18080401	0.18080401	0.18080401	0.18080401	0.18080401	0.18080401	0.18080401
¸ßË¹°×ÔëÉù´¦Àí (281).mp3	0.042769887	0.042769887	0.042769887	0.042769887	0.042769887	0.042769887	0.042769887	0.042769887	0.042769887	0.042769887	0.042769887	0.042769887	0.042769887	0.042769887	0.042769887	0.042769887	0.042769887	0.042769887	0.042769887	0.042769887	0.042769887	0.042769887	0.042769887	0.042769887	0.042769887	0.042769887	0.042769887	0.042769887	0.042769887	0.042769887	0.042769887	0.042769887	0.042769887	0.042769887	0.042769887	0.042769887	0.042769887	0.042769887	0.042769887	0.042769887	0.042769887	0.042769887	0.042769887	0.042769887	0.042769887	0.042769887	0.042769887	0.042769887	0.042769887
¸ßË¹°×ÔëÉù´¦Àí (282).mp3	-0.046628524	-0.046628524	-0.046628524	-0.046628524	-0.046628524	-0.046628524	-0.046628524	-0.046628524	-0.046628524	-0.046628524	-0.046628524	-0.046628524	-0.046628524	-0.046628524	-0.046628524	-0.046628524	-0.046628524	-0.046628524	-0.046628524	-0.046628524	-0.046628524	-0.046628524	-0.046628524	-0.046628524	-0.046628524	-0.046628524	-0.046628524	-0.046628524	-0.046628524	-0.046628524	-0.046628524	-0.046628524	-0.046628524	-0.046628524	-0.046628524	-0.046628524	-0.046628524	-0.046628524	-0.046628524	-0.046628524	-0.046628524	-0.046628524	-0.046628524	-0.046628524	-0.046628524	-0.046628524	-0.046628524	-0.046628524	-0.046628524
¸ßË¹°×ÔëÉù´¦Àí (283).mp3	0.055608004	0.055608004	0.055608004	0.055608004	0.055608004	0.055608004	0.055608004	0.055608004	0.055608004	0.055608004	0.055608004	0.055608004	0.055608004	0.055608004	0.055608004	0.055608004	0.055608004	0.055608004	0.055608004	0.055608004	0.055608004	0.055608004	0.055608004	0.055608004	0.055608004	0.055608004	0.055608004	0.055608004	0.055608004	0.055608004	0.055608004	0.055608004	0.055608004	0.055608004	0.055608004	0.055608004	0.055608004	0.055608004	0.055608004	0.055608004	0.055608004	0.055608004	0.055608004	0.055608004	0.055608004	0.055608004	0.055608004	0.055608004	0.055608004
¸ßË¹°×ÔëÉù´¦Àí (284).mp3	-0.37194055	-0.37194055	-0.37194055	-0.37194055	-0.37194055	-0.37194055	-0.37194055	-0.37194055	-0.37194055	-0.37194055	-0.37194055	-0.37194055	-0.37194055	-0.37194055	-0.37194055	-0.37194055	-0.37194055	-0.37194055	-0.37194055	-0.37194055	-0.37194055	-0.37194055	-0.37194055	-0.37194055	-0.37194055	-0.37194055	-0.37194055	-0.37194055	-0.37194055	-0.37194055	-0.37194055	-0.37194055	-0.37194055	-0.37194055	-0.37194055	-0.37194055	-0.37194055	-0.37194055	-0.37194055	-0.37194055	-0.37194055	-0.37194055	-0.37194055	-0.37194055	-0.37194055	-0.37194055	-0.37194055	-0.37194055	-0.37194055
¸ßË¹°×ÔëÉù´¦Àí (285).mp3	-0.05719199	-0.05719199	-0.05719199	-0.05719199	-0.05719199	-0.05719199	-0.05719199	-0.05719199	-0.05719199	-0.05719199	-0.05719199	-0.05719199	-0.05719199	-0.05719199	-0.05719199	-0.05719199	-0.05719199	-0.05719199	-0.05719199	-0.05719199	-0.05719199	-0.05719199	-0.05719199	-0.05719199	-0.05719199	-0.05719199	-0.05719199	-0.05719199	-0.05719199	-0.05719199	-0.05719199	-0.05719199	-0.05719199	-0.05719199	-0.05719199	-0.05719199	-0.05719199	-0.05719199	-0.05719199	-0.05719199	-0.05719199	-0.05719199	-0.05719199	-0.05719199	-0.05719199	-0.05719199	-0.05719199	-0.05719199	-0.05719199
¸ßË¹°×ÔëÉù´¦Àí (286).mp3	-0.059224166	-0.059224166	-0.059224166	-0.059224166	-0.059224166	-0.059224166	-0.059224166	-0.059224166	-0.059224166	-0.059224166	-0.059224166	-0.059224166	-0.059224166	-0.059224166	-0.059224166	-0.059224166	-0.059224166	-0.059224166	-0.059224166	-0.059224166	-0.059224166	-0.059224166	-0.059224166	-0.059224166	-0.059224166	-0.059224166	-0.059224166	-0.059224166	-0.059224166	-0.059224166	-0.059224166	-0.059224166	-0.059224166	-0.059224166	-0.059224166	-0.059224166	-0.059224166	-0.059224166	-0.059224166	-0.059224166	-0.059224166	-0.059224166	-0.059224166	-0.059224166	-0.059224166	-0.059224166	-0.059224166	-0.059224166	-0.059224166
¸ßË¹°×ÔëÉù´¦Àí (287).mp3	-0.21903431	-0.21903431	-0.21903431	-0.21903431	-0.21903431	-0.21903431	-0.21903431	-0.21903431	-0.21903431	-0.21903431	-0.21903431	-0.21903431	-0.21903431	-0.21903431	-0.21903431	-0.21903431	-0.21903431	-0.21903431	-0.21903431	-0.21903431	-0.21903431	-0.21903431	-0.21903431	-0.21903431	-0.21903431	-0.21903431	-0.21903431	-0.21903431	-0.21903431	-0.21903431	-0.21903431	-0.21903431	-0.21903431	-0.21903431	-0.21903431	-0.21903431	-0.21903431	-0.21903431	-0.21903431	-0.21903431	-0.21903431	-0.21903431	-0.21903431	-0.21903431	-0.21903431	-0.21903431	-0.21903431	-0.21903431	-0.21903431
¸ßË¹°×ÔëÉù´¦Àí (288).mp3	-0.11650164	-0.11650164	-0.11650164	-0.11650164	-0.11650164	-0.11650164	-0.11650164	-0.11650164	-0.11650164	-0.11650164	-0.11650164	-0.11650164	-0.11650164	-0.11650164	-0.11650164	-0.11650164	-0.11650164	-0.11650164	-0.11650164	-0.11650164	-0.11650164	-0.11650164	-0.11650164	-0.11650164	-0.11650164	-0.11650164	-0.11650164	-0.11650164	-0.11650164	-0.11650164	-0.11650164	-0.11650164	-0.11650164	-0.11650164	-0.11650164	-0.11650164	-0.11650164	-0.11650164	-0.11650164	-0.11650164	-0.11650164	-0.11650164	-0.11650164	-0.11650164	-0.11650164	-0.11650164	-0.11650164	-0.11650164	-0.11650164
¸ßË¹°×ÔëÉù´¦Àí (289).mp3	-0.024737857	-0.024737857	-0.024737857	-0.024737857	-0.024737857	-0.024737857	-0.024737857	-0.024737857	-0.024737857	-0.024737857	-0.024737857	-0.024737857	-0.024737857	-0.024737857	-0.024737857	-0.024737857	-0.024737857	-0.024737857	-0.024737857	-0.024737857	-0.024737857	-0.024737857	-0.024737857	-0.024737857	-0.024737857	-0.024737857	-0.024737857	-0.024737857	-0.024737857	-0.024737857	-0.024737857	-0.024737857	-0.024737857	-0.024737857	-0.024737857	-0.024737857	-0.024737857	-0.024737857	-0.024737857	-0.024737857	-0.024737857	-0.024737857	-0.024737857	-0.024737857	-0.024737857	-0.024737857	-0.024737857	-0.024737857	-0.024737857
¸ßË¹°×ÔëÉù´¦Àí (290).mp3	-0.14719301	-0.14719301	-0.14719301	-0.14719301	-0.14719301	-0.14719301	-0.14719301	-0.14719301	-0.14719301	-0.14719301	-0.14719301	-0.14719301	-0.14719301	-0.14719301	-0.14719301	-0.14719301	-0.14719301	-0.14719301	-0.14719301	-0.14719301	-0.14719301	-0.14719301	-0.14719301	-0.14719301	-0.14719301	-0.14719301	-0.14719301	-0.14719301	-0.14719301	-0.14719301	-0.14719301	-0.14719301	-0.14719301	-0.14719301	-0.14719301	-0.14719301	-0.14719301	-0.14719301	-0.14719301	-0.14719301	-0.14719301	-0.14719301	-0.14719301	-0.14719301	-0.14719301	-0.14719301	-0.14719301	-0.14719301	-0.14719301
¸ßË¹°×ÔëÉù´¦Àí (291).mp3	0.12899125	0.12899125	0.12899125	0.12899125	0.12899125	0.12899125	0.12899125	0.12899125	0.12899125	0.12899125	0.12899125	0.12899125	0.12899125	0.12899125	0.12899125	0.12899125	0.12899125	0.12899125	0.12899125	0.12899125	0.12899125	0.12899125	0.12899125	0.12899125	0.12899125	0.12899125	0.12899125	0.12899125	0.12899125	0.12899125	0.12899125	0.12899125	0.12899125	0.12899125	0.12899125	0.12899125	0.12899125	0.12899125	0.12899125	0.12899125	0.12899125	0.12899125	0.12899125	0.12899125	0.12899125	0.12899125	0.12899125	0.12899125	0.12899125
¸ßË¹°×ÔëÉù´¦Àí (292).mp3	-0.17536968	-0.17536968	-0.17536968	-0.17536968	-0.17536968	-0.17536968	-0.17536968	-0.17536968	-0.17536968	-0.17536968	-0.17536968	-0.17536968	-0.17536968	-0.17536968	-0.17536968	-0.17536968	-0.17536968	-0.17536968	-0.17536968	-0.17536968	-0.17536968	-0.17536968	-0.17536968	-0.17536968	-0.17536968	-0.17536968	-0.17536968	-0.17536968	-0.17536968	-0.17536968	-0.17536968	-0.17536968	-0.17536968	-0.17536968	-0.17536968	-0.17536968	-0.17536968	-0.17536968	-0.17536968	-0.17536968	-0.17536968	-0.17536968	-0.17536968	-0.17536968	-0.17536968	-0.17536968	-0.17536968	-0.17536968	-0.17536968
¸ßË¹°×ÔëÉù´¦Àí (293).mp3	0.038470276	0.038470276	0.038470276	0.038470276	0.038470276	0.038470276	0.038470276	0.038470276	0.038470276	0.038470276	0.038470276	0.038470276	0.038470276	0.038470276	0.038470276	0.038470276	0.038470276	0.038470276	0.038470276	0.038470276	0.038470276	0.038470276	0.038470276	0.038470276	0.038470276	0.038470276	0.038470276	0.038470276	0.038470276	0.038470276	0.038470276	0.038470276	0.038470276	0.038470276	0.038470276	0.038470276	0.038470276	0.038470276	0.038470276	0.038470276	0.038470276	0.038470276	0.038470276	0.038470276	0.038470276	0.038470276	0.038470276	0.038470276	0.038470276
¸ßË¹°×ÔëÉù´¦Àí (294).mp3	-0.13585234	-0.13585234	-0.13585234	-0.13585234	-0.13585234	-0.13585234	-0.13585234	-0.13585234	-0.13585234	-0.13585234	-0.13585234	-0.13585234	-0.13585234	-0.13585234	-0.13585234	-0.13585234	-0.13585234	-0.13585234	-0.13585234	-0.13585234	-0.13585234	-0.13585234	-0.13585234	-0.13585234	-0.13585234	-0.13585234	-0.13585234	-0.13585234	-0.13585234	-0.13585234	-0.13585234	-0.13585234	-0.13585234	-0.13585234	-0.13585234	-0.13585234	-0.13585234	-0.13585234	-0.13585234	-0.13585234	-0.13585234	-0.13585234	-0.13585234	-0.13585234	-0.13585234	-0.13585234	-0.13585234	-0.13585234	-0.13585234
¸ßË¹°×ÔëÉù´¦Àí (295).mp3	0.17379418	0.17379418	0.17379418	0.17379418	0.17379418	0.17379418	0.17379418	0.17379418	0.17379418	0.17379418	0.17379418	0.17379418	0.17379418	0.17379418	0.17379418	0.17379418	0.17379418	0.17379418	0.17379418	0.17379418	0.17379418	0.17379418	0.17379418	0.17379418	0.17379418	0.17379418	0.17379418	0.17379418	0.17379418	0.17379418	0.17379418	0.17379418	0.17379418	0.17379418	0.17379418	0.17379418	0.17379418	0.17379418	0.17379418	0.17379418	0.17379418	0.17379418	0.17379418	0.17379418	0.17379418	0.17379418	0.17379418	0.17379418	0.17379418
¸ßË¹°×ÔëÉù´¦Àí (296).mp3	-0.05422006	-0.05422006	-0.05422006	-0.05422006	-0.05422006	-0.05422006	-0.05422006	-0.05422006	-0.05422006	-0.05422006	-0.05422006	-0.05422006	-0.05422006	-0.05422006	-0.05422006	-0.05422006	-0.05422006	-0.05422006	-0.05422006	-0.05422006	-0.05422006	-0.05422006	-0.05422006	-0.05422006	-0.05422006	-0.05422006	-0.05422006	-0.05422006	-0.05422006	-0.05422006	-0.05422006	-0.05422006	-0.05422006	-0.05422006	-0.05422006	-0.05422006	-0.05422006	-0.05422006	-0.05422006	-0.05422006	-0.05422006	-0.05422006	-0.05422006	-0.05422006	-0.05422006	-0.05422006	-0.05422006	-0.05422006	-0.05422006
¸ßË¹°×ÔëÉù´¦Àí (297).mp3	-0.037332952	-0.037332952	-0.037332952	-0.037332952	-0.037332952	-0.037332952	-0.037332952	-0.037332952	-0.037332952	-0.037332952	-0.037332952	-0.037332952	-0.037332952	-0.037332952	-0.037332952	-0.037332952	-0.037332952	-0.037332952	-0.037332952	-0.037332952	-0.037332952	-0.037332952	-0.037332952	-0.037332952	-0.037332952	-0.037332952	-0.037332952	-0.037332952	-0.037332952	-0.037332952	-0.037332952	-0.037332952	-0.037332952	-0.037332952	-0.037332952	-0.037332952	-0.037332952	-0.037332952	-0.037332952	-0.037332952	-0.037332952	-0.037332952	-0.037332952	-0.037332952	-0.037332952	-0.037332952	-0.037332952	-0.037332952	-0.037332952
¸ßË¹°×ÔëÉù´¦Àí (298).mp3	-0.3161534	-0.3161534	-0.3161534	-0.3161534	-0.3161534	-0.3161534	-0.3161534	-0.3161534	-0.3161534	-0.3161534	-0.3161534	-0.3161534	-0.3161534	-0.3161534	-0.3161534	-0.3161534	-0.3161534	-0.3161534	-0.3161534	-0.3161534	-0.3161534	-0.3161534	-0.3161534	-0.3161534	-0.3161534	-0.3161534	-0.3161534	-0.3161534	-0.3161534	-0.3161534	-0.3161534	-0.3161534	-0.3161534	-0.3161534	-0.3161534	-0.3161534	-0.3161534	-0.3161534	-0.3161534	-0.3161534	-0.3161534	-0.3161534	-0.3161534	-0.3161534	-0.3161534	-0.3161534	-0.3161534	-0.3161534	-0.3161534
¸ßË¹°×ÔëÉù´¦Àí (299).mp3	0.08694091	0.08694091	0.08694091	0.08694091	0.08694091	0.08694091	0.08694091	0.08694091	0.08694091	0.08694091	0.08694091	0.08694091	0.08694091	0.08694091	0.08694091	0.08694091	0.08694091	0.08694091	0.08694091	0.08694091	0.08694091	0.08694091	0.08694091	0.08694091	0.08694091	0.08694091	0.08694091	0.08694091	0.08694091	0.08694091	0.08694091	0.08694091	0.08694091	0.08694091	0.08694091	0.08694091	0.08694091	0.08694091	0.08694091	0.08694091	0.08694091	0.08694091	0.08694091	0.08694091	0.08694091	0.08694091	0.08694091	0.08694091	0.08694091
¸ßË¹°×ÔëÉù´¦Àí (300).mp3	0.085289985	0.085289985	0.085289985	0.085289985	0.085289985	0.085289985	0.085289985	0.085289985	0.085289985	0.085289985	0.085289985	0.085289985	0.085289985	0.085289985	0.085289985	0.085289985	0.085289985	0.085289985	0.085289985	0.085289985	0.085289985	0.085289985	0.085289985	0.085289985	0.085289985	0.085289985	0.085289985	0.085289985	0.085289985	0.085289985	0.085289985	0.085289985	0.085289985	0.085289985	0.085289985	0.085289985	0.085289985	0.085289985	0.085289985	0.085289985	0.085289985	0.085289985	0.085289985	0.085289985	0.085289985	0.085289985	0.085289985	0.085289985	0.085289985
¸ßË¹°×ÔëÉù´¦Àí (301).mp3	-0.088341124	-0.088341124	-0.088341124	-0.088341124	-0.088341124	-0.088341124	-0.088341124	-0.088341124	-0.088341124	-0.088341124	-0.088341124	-0.088341124	-0.088341124	-0.088341124	-0.088341124	-0.088341124	-0.088341124	-0.088341124	-0.088341124	-0.088341124	-0.088341124	-0.088341124	-0.088341124	-0.088341124	-0.088341124	-0.088341124	-0.088341124	-0.088341124	-0.088341124	-0.088341124	-0.088341124	-0.088341124	-0.088341124	-0.088341124	-0.088341124	-0.088341124	-0.088341124	-0.088341124	-0.088341124	-0.088341124	-0.088341124	-0.088341124	-0.088341124	-0.088341124	-0.088341124	-0.088341124	-0.088341124	-0.088341124	-0.088341124
¸ßË¹°×ÔëÉù´¦Àí (302).mp3	0.18769902	0.18769902	0.18769902	0.18769902	0.18769902	0.18769902	0.18769902	0.18769902	0.18769902	0.18769902	0.18769902	0.18769902	0.18769902	0.18769902	0.18769902	0.18769902	0.18769902	0.18769902	0.18769902	0.18769902	0.18769902	0.18769902	0.18769902	0.18769902	0.18769902	0.18769902	0.18769902	0.18769902	0.18769902	0.18769902	0.18769902	0.18769902	0.18769902	0.18769902	0.18769902	0.18769902	0.18769902	0.18769902	0.18769902	0.18769902	0.18769902	0.18769902	0.18769902	0.18769902	0.18769902	0.18769902	0.18769902	0.18769902	0.18769902
¸ßË¹°×ÔëÉù´¦Àí (303).mp3	-0.069437824	-0.069437824	-0.069437824	-0.069437824	-0.069437824	-0.069437824	-0.069437824	-0.069437824	-0.069437824	-0.069437824	-0.069437824	-0.069437824	-0.069437824	-0.069437824	-0.069437824	-0.069437824	-0.069437824	-0.069437824	-0.069437824	-0.069437824	-0.069437824	-0.069437824	-0.069437824	-0.069437824	-0.069437824	-0.069437824	-0.069437824	-0.069437824	-0.069437824	-0.069437824	-0.069437824	-0.069437824	-0.069437824	-0.069437824	-0.069437824	-0.069437824	-0.069437824	-0.069437824	-0.069437824	-0.069437824	-0.069437824	-0.069437824	-0.069437824	-0.069437824	-0.069437824	-0.069437824	-0.069437824	-0.069437824	-0.069437824
¸ßË¹°×ÔëÉù´¦Àí (304).mp3	-0.15733197	-0.15733197	-0.15733197	-0.15733197	-0.15733197	-0.15733197	-0.15733197	-0.15733197	-0.15733197	-0.15733197	-0.15733197	-0.15733197	-0.15733197	-0.15733197	-0.15733197	-0.15733197	-0.15733197	-0.15733197	-0.15733197	-0.15733197	-0.15733197	-0.15733197	-0.15733197	-0.15733197	-0.15733197	-0.15733197	-0.15733197	-0.15733197	-0.15733197	-0.15733197	-0.15733197	-0.15733197	-0.15733197	-0.15733197	-0.15733197	-0.15733197	-0.15733197	-0.15733197	-0.15733197	-0.15733197	-0.15733197	-0.15733197	-0.15733197	-0.15733197	-0.15733197	-0.15733197	-0.15733197	-0.15733197	-0.15733197
¸ßË¹°×ÔëÉù´¦Àí (305).mp3	-0.07944668	-0.07944668	-0.07944668	-0.07944668	-0.07944668	-0.07944668	-0.07944668	-0.07944668	-0.07944668	-0.07944668	-0.07944668	-0.07944668	-0.07944668	-0.07944668	-0.07944668	-0.07944668	-0.07944668	-0.07944668	-0.07944668	-0.07944668	-0.07944668	-0.07944668	-0.07944668	-0.07944668	-0.07944668	-0.07944668	-0.07944668	-0.07944668	-0.07944668	-0.07944668	-0.07944668	-0.07944668	-0.07944668	-0.07944668	-0.07944668	-0.07944668	-0.07944668	-0.07944668	-0.07944668	-0.07944668	-0.07944668	-0.07944668	-0.07944668	-0.07944668	-0.07944668	-0.07944668	-0.07944668	-0.07944668	-0.07944668
¸ßË¹°×ÔëÉù´¦Àí (306).mp3	0.07876115	0.07876115	0.07876115	0.07876115	0.07876115	0.07876115	0.07876115	0.07876115	0.07876115	0.07876115	0.07876115	0.07876115	0.07876115	0.07876115	0.07876115	0.07876115	0.07876115	0.07876115	0.07876115	0.07876115	0.07876115	0.07876115	0.07876115	0.07876115	0.07876115	0.07876115	0.07876115	0.07876115	0.07876115	0.07876115	0.07876115	0.07876115	0.07876115	0.07876115	0.07876115	0.07876115	0.07876115	0.07876115	0.07876115	0.07876115	0.07876115	0.07876115	0.07876115	0.07876115	0.07876115	0.07876115	0.07876115	0.07876115	0.07876115
¸ßË¹°×ÔëÉù´¦Àí (307).mp3	-0.1616857	-0.1616857	-0.1616857	-0.1616857	-0.1616857	-0.1616857	-0.1616857	-0.1616857	-0.1616857	-0.1616857	-0.1616857	-0.1616857	-0.1616857	-0.1616857	-0.1616857	-0.1616857	-0.1616857	-0.1616857	-0.1616857	-0.1616857	-0.1616857	-0.1616857	-0.1616857	-0.1616857	-0.1616857	-0.1616857	-0.1616857	-0.1616857	-0.1616857	-0.1616857	-0.1616857	-0.1616857	-0.1616857	-0.1616857	-0.1616857	-0.1616857	-0.1616857	-0.1616857	-0.1616857	-0.1616857	-0.1616857	-0.1616857	-0.1616857	-0.1616857	-0.1616857	-0.1616857	-0.1616857	-0.1616857	-0.1616857
¸ßË¹°×ÔëÉù´¦Àí (308).mp3	0.005477376	0.005477376	0.005477376	0.005477376	0.005477376	0.005477376	0.005477376	0.005477376	0.005477376	0.005477376	0.005477376	0.005477376	0.005477376	0.005477376	0.005477376	0.005477376	0.005477376	0.005477376	0.005477376	0.005477376	0.005477376	0.005477376	0.005477376	0.005477376	0.005477376	0.005477376	0.005477376	0.005477376	0.005477376	0.005477376	0.005477376	0.005477376	0.005477376	0.005477376	0.005477376	0.005477376	0.005477376	0.005477376	0.005477376	0.005477376	0.005477376	0.005477376	0.005477376	0.005477376	0.005477376	0.005477376	0.005477376	0.005477376	0.005477376
¸ßË¹°×ÔëÉù´¦Àí (309).mp3	0.02759201	0.02759201	0.02759201	0.02759201	0.02759201	0.02759201	0.02759201	0.02759201	0.02759201	0.02759201	0.02759201	0.02759201	0.02759201	0.02759201	0.02759201	0.02759201	0.02759201	0.02759201	0.02759201	0.02759201	0.02759201	0.02759201	0.02759201	0.02759201	0.02759201	0.02759201	0.02759201	0.02759201	0.02759201	0.02759201	0.02759201	0.02759201	0.02759201	0.02759201	0.02759201	0.02759201	0.02759201	0.02759201	0.02759201	0.02759201	0.02759201	0.02759201	0.02759201	0.02759201	0.02759201	0.02759201	0.02759201	0.02759201	0.02759201
¸ßË¹°×ÔëÉù´¦Àí (310).mp3	-0.30291262	-0.30291262	-0.30291262	-0.30291262	-0.30291262	-0.30291262	-0.30291262	-0.30291262	-0.30291262	-0.30291262	-0.30291262	-0.30291262	-0.30291262	-0.30291262	-0.30291262	-0.30291262	-0.30291262	-0.30291262	-0.30291262	-0.30291262	-0.30291262	-0.30291262	-0.30291262	-0.30291262	-0.30291262	-0.30291262	-0.30291262	-0.30291262	-0.30291262	-0.30291262	-0.30291262	-0.30291262	-0.30291262	-0.30291262	-0.30291262	-0.30291262	-0.30291262	-0.30291262	-0.30291262	-0.30291262	-0.30291262	-0.30291262	-0.30291262	-0.30291262	-0.30291262	-0.30291262	-0.30291262	-0.30291262	-0.30291262
¸ßË¹°×ÔëÉù´¦Àí (311).mp3	0.10563509	0.10563509	0.10563509	0.10563509	0.10563509	0.10563509	0.10563509	0.10563509	0.10563509	0.10563509	0.10563509	0.10563509	0.10563509	0.10563509	0.10563509	0.10563509	0.10563509	0.10563509	0.10563509	0.10563509	0.10563509	0.10563509	0.10563509	0.10563509	0.10563509	0.10563509	0.10563509	0.10563509	0.10563509	0.10563509	0.10563509	0.10563509	0.10563509	0.10563509	0.10563509	0.10563509	0.10563509	0.10563509	0.10563509	0.10563509	0.10563509	0.10563509	0.10563509	0.10563509	0.10563509	0.10563509	0.10563509	0.10563509	0.10563509
¸ßË¹°×ÔëÉù´¦Àí (312).mp3	-0.018401954	-0.018401954	-0.018401954	-0.018401954	-0.018401954	-0.018401954	-0.018401954	-0.018401954	-0.018401954	-0.018401954	-0.018401954	-0.018401954	-0.018401954	-0.018401954	-0.018401954	-0.018401954	-0.018401954	-0.018401954	-0.018401954	-0.018401954	-0.018401954	-0.018401954	-0.018401954	-0.018401954	-0.018401954	-0.018401954	-0.018401954	-0.018401954	-0.018401954	-0.018401954	-0.018401954	-0.018401954	-0.018401954	-0.018401954	-0.018401954	-0.018401954	-0.018401954	-0.018401954	-0.018401954	-0.018401954	-0.018401954	-0.018401954	-0.018401954	-0.018401954	-0.018401954	-0.018401954	-0.018401954	-0.018401954	-0.018401954
¸ßË¹°×ÔëÉù´¦Àí (313).mp3	-0.04392258	-0.04392258	-0.04392258	-0.04392258	-0.04392258	-0.04392258	-0.04392258	-0.04392258	-0.04392258	-0.04392258	-0.04392258	-0.04392258	-0.04392258	-0.04392258	-0.04392258	-0.04392258	-0.04392258	-0.04392258	-0.04392258	-0.04392258	-0.04392258	-0.04392258	-0.04392258	-0.04392258	-0.04392258	-0.04392258	-0.04392258	-0.04392258	-0.04392258	-0.04392258	-0.04392258	-0.04392258	-0.04392258	-0.04392258	-0.04392258	-0.04392258	-0.04392258	-0.04392258	-0.04392258	-0.04392258	-0.04392258	-0.04392258	-0.04392258	-0.04392258	-0.04392258	-0.04392258	-0.04392258	-0.04392258	-0.04392258
¸ßË¹°×ÔëÉù´¦Àí (314).mp3	-0.06485773	-0.06485773	-0.06485773	-0.06485773	-0.06485773	-0.06485773	-0.06485773	-0.06485773	-0.06485773	-0.06485773	-0.06485773	-0.06485773	-0.06485773	-0.06485773	-0.06485773	-0.06485773	-0.06485773	-0.06485773	-0.06485773	-0.06485773	-0.06485773	-0.06485773	-0.06485773	-0.06485773	-0.06485773	-0.06485773	-0.06485773	-0.06485773	-0.06485773	-0.06485773	-0.06485773	-0.06485773	-0.06485773	-0.06485773	-0.06485773	-0.06485773	-0.06485773	-0.06485773	-0.06485773	-0.06485773	-0.06485773	-0.06485773	-0.06485773	-0.06485773	-0.06485773	-0.06485773	-0.06485773	-0.06485773	-0.06485773
¸ßË¹°×ÔëÉù´¦Àí (315).mp3	-0.12533581	-0.12533581	-0.12533581	-0.12533581	-0.12533581	-0.12533581	-0.12533581	-0.12533581	-0.12533581	-0.12533581	-0.12533581	-0.12533581	-0.12533581	-0.12533581	-0.12533581	-0.12533581	-0.12533581	-0.12533581	-0.12533581	-0.12533581	-0.12533581	-0.12533581	-0.12533581	-0.12533581	-0.12533581	-0.12533581	-0.12533581	-0.12533581	-0.12533581	-0.12533581	-0.12533581	-0.12533581	-0.12533581	-0.12533581	-0.12533581	-0.12533581	-0.12533581	-0.12533581	-0.12533581	-0.12533581	-0.12533581	-0.12533581	-0.12533581	-0.12533581	-0.12533581	-0.12533581	-0.12533581	-0.12533581	-0.12533581
¸ßË¹°×ÔëÉù´¦Àí (316).mp3	-0.031638563	-0.031638563	-0.031638563	-0.031638563	-0.031638563	-0.031638563	-0.031638563	-0.031638563	-0.031638563	-0.031638563	-0.031638563	-0.031638563	-0.031638563	-0.031638563	-0.031638563	-0.031638563	-0.031638563	-0.031638563	-0.031638563	-0.031638563	-0.031638563	-0.031638563	-0.031638563	-0.031638563	-0.031638563	-0.031638563	-0.031638563	-0.031638563	-0.031638563	-0.031638563	-0.031638563	-0.031638563	-0.031638563	-0.031638563	-0.031638563	-0.031638563	-0.031638563	-0.031638563	-0.031638563	-0.031638563	-0.031638563	-0.031638563	-0.031638563	-0.031638563	-0.031638563	-0.031638563	-0.031638563	-0.031638563	-0.031638563
¸ßË¹°×ÔëÉù´¦Àí (317).mp3	-0.08815415	-0.08815415	-0.08815415	-0.08815415	-0.08815415	-0.08815415	-0.08815415	-0.08815415	-0.08815415	-0.08815415	-0.08815415	-0.08815415	-0.08815415	-0.08815415	-0.08815415	-0.08815415	-0.08815415	-0.08815415	-0.08815415	-0.08815415	-0.08815415	-0.08815415	-0.08815415	-0.08815415	-0.08815415	-0.08815415	-0.08815415	-0.08815415	-0.08815415	-0.08815415	-0.08815415	-0.08815415	-0.08815415	-0.08815415	-0.08815415	-0.08815415	-0.08815415	-0.08815415	-0.08815415	-0.08815415	-0.08815415	-0.08815415	-0.08815415	-0.08815415	-0.08815415	-0.08815415	-0.08815415	-0.08815415	-0.08815415
¸ßË¹°×ÔëÉù´¦Àí (318).mp3	0.24664775	0.24664775	0.24664775	0.24664775	0.24664775	0.24664775	0.24664775	0.24664775	0.24664775	0.24664775	0.24664775	0.24664775	0.24664775	0.24664775	0.24664775	0.24664775	0.24664775	0.24664775	0.24664775	0.24664775	0.24664775	0.24664775	0.24664775	0.24664775	0.24664775	0.24664775	0.24664775	0.24664775	0.24664775	0.24664775	0.24664775	0.24664775	0.24664775	0.24664775	0.24664775	0.24664775	0.24664775	0.24664775	0.24664775	0.24664775	0.24664775	0.24664775	0.24664775	0.24664775	0.24664775	0.24664775	0.24664775	0.24664775	0.24664775
¸ßË¹°×ÔëÉù´¦Àí (319).mp3	0.037472628	0.037472628	0.037472628	0.037472628	0.037472628	0.037472628	0.037472628	0.037472628	0.037472628	0.037472628	0.037472628	0.037472628	0.037472628	0.037472628	0.037472628	0.037472628	0.037472628	0.037472628	0.037472628	0.037472628	0.037472628	0.037472628	0.037472628	0.037472628	0.037472628	0.037472628	0.037472628	0.037472628	0.037472628	0.037472628	0.037472628	0.037472628	0.037472628	0.037472628	0.037472628	0.037472628	0.037472628	0.037472628	0.037472628	0.037472628	0.037472628	0.037472628	0.037472628	0.037472628	0.037472628	0.037472628	0.037472628	0.037472628	0.037472628
¸ßË¹°×ÔëÉù´¦Àí (320).mp3	-0.074825816	-0.074825816	-0.074825816	-0.074825816	-0.074825816	-0.074825816	-0.074825816	-0.074825816	-0.074825816	-0.074825816	-0.074825816	-0.074825816	-0.074825816	-0.074825816	-0.074825816	-0.074825816	-0.074825816	-0.074825816	-0.074825816	-0.074825816	-0.074825816	-0.074825816	-0.074825816	-0.074825816	-0.074825816	-0.074825816	-0.074825816	-0.074825816	-0.074825816	-0.074825816	-0.074825816	-0.074825816	-0.074825816	-0.074825816	-0.074825816	-0.074825816	-0.074825816	-0.074825816	-0.074825816	-0.074825816	-0.074825816	-0.074825816	-0.074825816	-0.074825816	-0.074825816	-0.074825816	-0.074825816	-0.074825816	-0.074825816
¸ßË¹°×ÔëÉù´¦Àí (321).mp3	-0.06279944	-0.06279944	-0.06279944	-0.06279944	-0.06279944	-0.06279944	-0.06279944	-0.06279944	-0.06279944	-0.06279944	-0.06279944	-0.06279944	-0.06279944	-0.06279944	-0.06279944	-0.06279944	-0.06279944	-0.06279944	-0.06279944	-0.06279944	-0.06279944	-0.06279944	-0.06279944	-0.06279944	-0.06279944	-0.06279944	-0.06279944	-0.06279944	-0.06279944	-0.06279944	-0.06279944	-0.06279944	-0.06279944	-0.06279944	-0.06279944	-0.06279944	-0.06279944	-0.06279944	-0.06279944	-0.06279944	-0.06279944	-0.06279944	-0.06279944	-0.06279944	-0.06279944	-0.06279944	-0.06279944	-0.06279944	-0.06279944
¸ßË¹°×ÔëÉù´¦Àí (322).mp3	-0.0955453	-0.0955453	-0.0955453	-0.0955453	-0.0955453	-0.0955453	-0.0955453	-0.0955453	-0.0955453	-0.0955453	-0.0955453	-0.0955453	-0.0955453	-0.0955453	-0.0955453	-0.0955453	-0.0955453	-0.0955453	-0.0955453	-0.0955453	-0.0955453	-0.0955453	-0.0955453	-0.0955453	-0.0955453	-0.0955453	-0.0955453	-0.0955453	-0.0955453	-0.0955453	-0.0955453	-0.0955453	-0.0955453	-0.0955453	-0.0955453	-0.0955453	-0.0955453	-0.0955453	-0.0955453	-0.0955453	-0.0955453	-0.0955453	-0.0955453	-0.0955453	-0.0955453	-0.0955453	-0.0955453	-0.0955453	-0.0955453
¸ßË¹°×ÔëÉù´¦Àí (323).mp3	-0.113058746	-0.113058746	-0.113058746	-0.113058746	-0.113058746	-0.113058746	-0.113058746	-0.113058746	-0.113058746	-0.113058746	-0.113058746	-0.113058746	-0.113058746	-0.113058746	-0.113058746	-0.113058746	-0.113058746	-0.113058746	-0.113058746	-0.113058746	-0.113058746	-0.113058746	-0.113058746	-0.113058746	-0.113058746	-0.113058746	-0.113058746	-0.113058746	-0.113058746	-0.113058746	-0.113058746	-0.113058746	-0.113058746	-0.113058746	-0.113058746	-0.113058746	-0.113058746	-0.113058746	-0.113058746	-0.113058746	-0.113058746	-0.113058746	-0.113058746	-0.113058746	-0.113058746	-0.113058746	-0.113058746	-0.113058746	-0.113058746
¸ßË¹°×ÔëÉù´¦Àí (324).mp3	0.024372682	0.024372682	0.024372682	0.024372682	0.024372682	0.024372682	0.024372682	0.024372682	0.024372682	0.024372682	0.024372682	0.024372682	0.024372682	0.024372682	0.024372682	0.024372682	0.024372682	0.024372682	0.024372682	0.024372682	0.024372682	0.024372682	0.024372682	0.024372682	0.024372682	0.024372682	0.024372682	0.024372682	0.024372682	0.024372682	0.024372682	0.024372682	0.024372682	0.024372682	0.024372682	0.024372682	0.024372682	0.024372682	0.024372682	0.024372682	0.024372682	0.024372682	0.024372682	0.024372682	0.024372682	0.024372682	0.024372682	0.024372682	0.024372682
¸ßË¹°×ÔëÉù´¦Àí (325).mp3	0.013684258	0.013684258	0.013684258	0.013684258	0.013684258	0.013684258	0.013684258	0.013684258	0.013684258	0.013684258	0.013684258	0.013684258	0.013684258	0.013684258	0.013684258	0.013684258	0.013684258	0.013684258	0.013684258	0.013684258	0.013684258	0.013684258	0.013684258	0.013684258	0.013684258	0.013684258	0.013684258	0.013684258	0.013684258	0.013684258	0.013684258	0.013684258	0.013684258	0.013684258	0.013684258	0.013684258	0.013684258	0.013684258	0.013684258	0.013684258	0.013684258	0.013684258	0.013684258	0.013684258	0.013684258	0.013684258	0.013684258	0.013684258	0.013684258
¸ßË¹°×ÔëÉù´¦Àí (326).mp3	0.15909508	0.15909508	0.15909508	0.15909508	0.15909508	0.15909508	0.15909508	0.15909508	0.15909508	0.15909508	0.15909508	0.15909508	0.15909508	0.15909508	0.15909508	0.15909508	0.15909508	0.15909508	0.15909508	0.15909508	0.15909508	0.15909508	0.15909508	0.15909508	0.15909508	0.15909508	0.15909508	0.15909508	0.15909508	0.15909508	0.15909508	0.15909508	0.15909508	0.15909508	0.15909508	0.15909508	0.15909508	0.15909508	0.15909508	0.15909508	0.15909508	0.15909508	0.15909508	0.15909508	0.15909508	0.15909508	0.15909508	0.15909508	0.15909508
¸ßË¹°×ÔëÉù´¦Àí (327).mp3	-0.022540033	-0.022540033	-0.022540033	-0.022540033	-0.022540033	-0.022540033	-0.022540033	-0.022540033	-0.022540033	-0.022540033	-0.022540033	-0.022540033	-0.022540033	-0.022540033	-0.022540033	-0.022540033	-0.022540033	-0.022540033	-0.022540033	-0.022540033	-0.022540033	-0.022540033	-0.022540033	-0.022540033	-0.022540033	-0.022540033	-0.022540033	-0.022540033	-0.022540033	-0.022540033	-0.022540033	-0.022540033	-0.022540033	-0.022540033	-0.022540033	-0.022540033	-0.022540033	-0.022540033	-0.022540033	-0.022540033	-0.022540033	-0.022540033	-0.022540033	-0.022540033	-0.022540033	-0.022540033	-0.022540033	-0.022540033	-0.022540033
¸ßË¹°×ÔëÉù´¦Àí (328).mp3	-0.10456666	-0.10456666	-0.10456666	-0.10456666	-0.10456666	-0.10456666	-0.10456666	-0.10456666	-0.10456666	-0.10456666	-0.10456666	-0.10456666	-0.10456666	-0.10456666	-0.10456666	-0.10456666	-0.10456666	-0.10456666	-0.10456666	-0.10456666	-0.10456666	-0.10456666	-0.10456666	-0.10456666	-0.10456666	-0.10456666	-0.10456666	-0.10456666	-0.10456666	-0.10456666	-0.10456666	-0.10456666	-0.10456666	-0.10456666	-0.10456666	-0.10456666	-0.10456666	-0.10456666	-0.10456666	-0.10456666	-0.10456666	-0.10456666	-0.10456666	-0.10456666	-0.10456666	-0.10456666	-0.10456666	-0.10456666	-0.10456666
¸ßË¹°×ÔëÉù´¦Àí (329).mp3	-0.1694364	-0.1694364	-0.1694364	-0.1694364	-0.1694364	-0.1694364	-0.1694364	-0.1694364	-0.1694364	-0.1694364	-0.1694364	-0.1694364	-0.1694364	-0.1694364	-0.1694364	-0.1694364	-0.1694364	-0.1694364	-0.1694364	-0.1694364	-0.1694364	-0.1694364	-0.1694364	-0.1694364	-0.1694364	-0.1694364	-0.1694364	-0.1694364	-0.1694364	-0.1694364	-0.1694364	-0.1694364	-0.1694364	-0.1694364	-0.1694364	-0.1694364	-0.1694364	-0.1694364	-0.1694364	-0.1694364	-0.1694364	-0.1694364	-0.1694364	-0.1694364	-0.1694364	-0.1694364	-0.1694364	-0.1694364	-0.1694364
¸ßË¹°×ÔëÉù´¦Àí (330).mp3	0.09878245	0.09878245	0.09878245	0.09878245	0.09878245	0.09878245	0.09878245	0.09878245	0.09878245	0.09878245	0.09878245	0.09878245	0.09878245	0.09878245	0.09878245	0.09878245	0.09878245	0.09878245	0.09878245	0.09878245	0.09878245	0.09878245	0.09878245	0.09878245	0.09878245	0.09878245	0.09878245	0.09878245	0.09878245	0.09878245	0.09878245	0.09878245	0.09878245	0.09878245	0.09878245	0.09878245	0.09878245	0.09878245	0.09878245	0.09878245	0.09878245	0.09878245	0.09878245	0.09878245	0.09878245	0.09878245	0.09878245	0.09878245	0.09878245
¸ßË¹°×ÔëÉù´¦Àí (331).mp3	-0.271846	-0.271846	-0.271846	-0.271846	-0.271846	-0.271846	-0.271846	-0.271846	-0.271846	-0.271846	-0.271846	-0.271846	-0.271846	-0.271846	-0.271846	-0.271846	-0.271846	-0.271846	-0.271846	-0.271846	-0.271846	-0.271846	-0.271846	-0.271846	-0.271846	-0.271846	-0.271846	-0.271846	-0.271846	-0.271846	-0.271846	-0.271846	-0.271846	-0.271846	-0.271846	-0.271846	-0.271846	-0.271846	-0.271846	-0.271846	-0.271846	-0.271846	-0.271846	-0.271846	-0.271846	-0.271846	-0.271846	-0.271846	-0.271846
¸ßË¹°×ÔëÉù´¦Àí (332).mp3	-0.050993025	-0.050993025	-0.050993025	-0.050993025	-0.050993025	-0.050993025	-0.050993025	-0.050993025	-0.050993025	-0.050993025	-0.050993025	-0.050993025	-0.050993025	-0.050993025	-0.050993025	-0.050993025	-0.050993025	-0.050993025	-0.050993025	-0.050993025	-0.050993025	-0.050993025	-0.050993025	-0.050993025	-0.050993025	-0.050993025	-0.050993025	-0.050993025	-0.050993025	-0.050993025	-0.050993025	-0.050993025	-0.050993025	-0.050993025	-0.050993025	-0.050993025	-0.050993025	-0.050993025	-0.050993025	-0.050993025	-0.050993025	-0.050993025	-0.050993025	-0.050993025	-0.050993025	-0.050993025	-0.050993025	-0.050993025	-0.050993025
¸ßË¹°×ÔëÉù´¦Àí (333).mp3	-0.14277232	-0.14277232	-0.14277232	-0.14277232	-0.14277232	-0.14277232	-0.14277232	-0.14277232	-0.14277232	-0.14277232	-0.14277232	-0.14277232	-0.14277232	-0.14277232	-0.14277232	-0.14277232	-0.14277232	-0.14277232	-0.14277232	-0.14277232	-0.14277232	-0.14277232	-0.14277232	-0.14277232	-0.14277232	-0.14277232	-0.14277232	-0.14277232	-0.14277232	-0.14277232	-0.14277232	-0.14277232	-0.14277232	-0.14277232	-0.14277232	-0.14277232	-0.14277232	-0.14277232	-0.14277232	-0.14277232	-0.14277232	-0.14277232	-0.14277232	-0.14277232	-0.14277232	-0.14277232	-0.14277232	-0.14277232	-0.14277232
¸ßË¹°×ÔëÉù´¦Àí (334).mp3	0.018403202	0.018403202	0.018403202	0.018403202	0.018403202	0.018403202	0.018403202	0.018403202	0.018403202	0.018403202	0.018403202	0.018403202	0.018403202	0.018403202	0.018403202	0.018403202	0.018403202	0.018403202	0.018403202	0.018403202	0.018403202	0.018403202	0.018403202	0.018403202	0.018403202	0.018403202	0.018403202	0.018403202	0.018403202	0.018403202	0.018403202	0.018403202	0.018403202	0.018403202	0.018403202	0.018403202	0.018403202	0.018403202	0.018403202	0.018403202	0.018403202	0.018403202	0.018403202	0.018403202	0.018403202	0.018403202	0.018403202	0.018403202	0.018403202
¸ßË¹°×ÔëÉù´¦Àí (335).mp3	0.16352046	0.16352046	0.16352046	0.16352046	0.16352046	0.16352046	0.16352046	0.16352046	0.16352046	0.16352046	0.16352046	0.16352046	0.16352046	0.16352046	0.16352046	0.16352046	0.16352046	0.16352046	0.16352046	0.16352046	0.16352046	0.16352046	0.16352046	0.16352046	0.16352046	0.16352046	0.16352046	0.16352046	0.16352046	0.16352046	0.16352046	0.16352046	0.16352046	0.16352046	0.16352046	0.16352046	0.16352046	0.16352046	0.16352046	0.16352046	0.16352046	0.16352046	0.16352046	0.16352046	0.16352046	0.16352046	0.16352046	0.16352046	0.16352046
¸ßË¹°×ÔëÉù´¦Àí (336).mp3	0.01719673	0.01719673	0.01719673	0.01719673	0.01719673	0.01719673	0.01719673	0.01719673	0.01719673	0.01719673	0.01719673	0.01719673	0.01719673	0.01719673	0.01719673	0.01719673	0.01719673	0.01719673	0.01719673	0.01719673	0.01719673	0.01719673	0.01719673	0.01719673	0.01719673	0.01719673	0.01719673	0.01719673	0.01719673	0.01719673	0.01719673	0.01719673	0.01719673	0.01719673	0.01719673	0.01719673	0.01719673	0.01719673	0.01719673	0.01719673	0.01719673	0.01719673	0.01719673	0.01719673	0.01719673	0.01719673	0.01719673	0.01719673	0.01719673
¸ßË¹°×ÔëÉù´¦Àí (337).mp3	0.056250848	0.056250848	0.056250848	0.056250848	0.056250848	0.056250848	0.056250848	0.056250848	0.056250848	0.056250848	0.056250848	0.056250848	0.056250848	0.056250848	0.056250848	0.056250848	0.056250848	0.056250848	0.056250848	0.056250848	0.056250848	0.056250848	0.056250848	0.056250848	0.056250848	0.056250848	0.056250848	0.056250848	0.056250848	0.056250848	0.056250848	0.056250848	0.056250848	0.056250848	0.056250848	0.056250848	0.056250848	0.056250848	0.056250848	0.056250848	0.056250848	0.056250848	0.056250848	0.056250848	0.056250848	0.056250848	0.056250848	0.056250848	0.056250848
¸ßË¹°×ÔëÉù´¦Àí (338).mp3	-0.02404306	-0.02404306	-0.02404306	-0.02404306	-0.02404306	-0.02404306	-0.02404306	-0.02404306	-0.02404306	-0.02404306	-0.02404306	-0.02404306	-0.02404306	-0.02404306	-0.02404306	-0.02404306	-0.02404306	-0.02404306	-0.02404306	-0.02404306	-0.02404306	-0.02404306	-0.02404306	-0.02404306	-0.02404306	-0.02404306	-0.02404306	-0.02404306	-0.02404306	-0.02404306	-0.02404306	-0.02404306	-0.02404306	-0.02404306	-0.02404306	-0.02404306	-0.02404306	-0.02404306	-0.02404306	-0.02404306	-0.02404306	-0.02404306	-0.02404306	-0.02404306	-0.02404306	-0.02404306	-0.02404306	-0.02404306	-0.02404306
¸ßË¹°×ÔëÉù´¦Àí (339).mp3	0.11755628	0.11755628	0.11755628	0.11755628	0.11755628	0.11755628	0.11755628	0.11755628	0.11755628	0.11755628	0.11755628	0.11755628	0.11755628	0.11755628	0.11755628	0.11755628	0.11755628	0.11755628	0.11755628	0.11755628	0.11755628	0.11755628	0.11755628	0.11755628	0.11755628	0.11755628	0.11755628	0.11755628	0.11755628	0.11755628	0.11755628	0.11755628	0.11755628	0.11755628	0.11755628	0.11755628	0.11755628	0.11755628	0.11755628	0.11755628	0.11755628	0.11755628	0.11755628	0.11755628	0.11755628	0.11755628	0.11755628	0.11755628	0.11755628
¸ßË¹°×ÔëÉù´¦Àí (340).mp3	-0.06649265	-0.06649265	-0.06649265	-0.06649265	-0.06649265	-0.06649265	-0.06649265	-0.06649265	-0.06649265	-0.06649265	-0.06649265	-0.06649265	-0.06649265	-0.06649265	-0.06649265	-0.06649265	-0.06649265	-0.06649265	-0.06649265	-0.06649265	-0.06649265	-0.06649265	-0.06649265	-0.06649265	-0.06649265	-0.06649265	-0.06649265	-0.06649265	-0.06649265	-0.06649265	-0.06649265	-0.06649265	-0.06649265	-0.06649265	-0.06649265	-0.06649265	-0.06649265	-0.06649265	-0.06649265	-0.06649265	-0.06649265	-0.06649265	-0.06649265	-0.06649265	-0.06649265	-0.06649265	-0.06649265	-0.06649265	-0.06649265
¸ßË¹°×ÔëÉù´¦Àí (341).mp3	-0.23978919	-0.23978919	-0.23978919	-0.23978919	-0.23978919	-0.23978919	-0.23978919	-0.23978919	-0.23978919	-0.23978919	-0.23978919	-0.23978919	-0.23978919	-0.23978919	-0.23978919	-0.23978919	-0.23978919	-0.23978919	-0.23978919	-0.23978919	-0.23978919	-0.23978919	-0.23978919	-0.23978919	-0.23978919	-0.23978919	-0.23978919	-0.23978919	-0.23978919	-0.23978919	-0.23978919	-0.23978919	-0.23978919	-0.23978919	-0.23978919	-0.23978919	-0.23978919	-0.23978919	-0.23978919	-0.23978919	-0.23978919	-0.23978919	-0.23978919	-0.23978919	-0.23978919	-0.23978919	-0.23978919	-0.23978919	-0.23978919
¸ßË¹°×ÔëÉù´¦Àí (342).mp3	0.1227189	0.1227189	0.1227189	0.1227189	0.1227189	0.1227189	0.1227189	0.1227189	0.1227189	0.1227189	0.1227189	0.1227189	0.1227189	0.1227189	0.1227189	0.1227189	0.1227189	0.1227189	0.1227189	0.1227189	0.1227189	0.1227189	0.1227189	0.1227189	0.1227189	0.1227189	0.1227189	0.1227189	0.1227189	0.1227189	0.1227189	0.1227189	0.1227189	0.1227189	0.1227189	0.1227189	0.1227189	0.1227189	0.1227189	0.1227189	0.1227189	0.1227189	0.1227189	0.1227189	0.1227189	0.1227189	0.1227189	0.1227189	0.1227189
¸ßË¹°×ÔëÉù´¦Àí (343).mp3	-0.14124492	-0.14124492	-0.14124492	-0.14124492	-0.14124492	-0.14124492	-0.14124492	-0.14124492	-0.14124492	-0.14124492	-0.14124492	-0.14124492	-0.14124492	-0.14124492	-0.14124492	-0.14124492	-0.14124492	-0.14124492	-0.14124492	-0.14124492	-0.14124492	-0.14124492	-0.14124492	-0.14124492	-0.14124492	-0.14124492	-0.14124492	-0.14124492	-0.14124492	-0.14124492	-0.14124492	-0.14124492	-0.14124492	-0.14124492	-0.14124492	-0.14124492	-0.14124492	-0.14124492	-0.14124492	-0.14124492	-0.14124492	-0.14124492	-0.14124492	-0.14124492	-0.14124492	-0.14124492	-0.14124492	-0.14124492	-0.14124492
¸ßË¹°×ÔëÉù´¦Àí (344).mp3	-0.02843105	-0.02843105	-0.02843105	-0.02843105	-0.02843105	-0.02843105	-0.02843105	-0.02843105	-0.02843105	-0.02843105	-0.02843105	-0.02843105	-0.02843105	-0.02843105	-0.02843105	-0.02843105	-0.02843105	-0.02843105	-0.02843105	-0.02843105	-0.02843105	-0.02843105	-0.02843105	-0.02843105	-0.02843105	-0.02843105	-0.02843105	-0.02843105	-0.02843105	-0.02843105	-0.02843105	-0.02843105	-0.02843105	-0.02843105	-0.02843105	-0.02843105	-0.02843105	-0.02843105	-0.02843105	-0.02843105	-0.02843105	-0.02843105	-0.02843105	-0.02843105	-0.02843105	-0.02843105	-0.02843105	-0.02843105	-0.02843105
¸ßË¹°×ÔëÉù´¦Àí (345).mp3	-0.15105611	-0.15105611	-0.15105611	-0.15105611	-0.15105611	-0.15105611	-0.15105611	-0.15105611	-0.15105611	-0.15105611	-0.15105611	-0.15105611	-0.15105611	-0.15105611	-0.15105611	-0.15105611	-0.15105611	-0.15105611	-0.15105611	-0.15105611	-0.15105611	-0.15105611	-0.15105611	-0.15105611	-0.15105611	-0.15105611	-0.15105611	-0.15105611	-0.15105611	-0.15105611	-0.15105611	-0.15105611	-0.15105611	-0.15105611	-0.15105611	-0.15105611	-0.15105611	-0.15105611	-0.15105611	-0.15105611	-0.15105611	-0.15105611	-0.15105611	-0.15105611	-0.15105611	-0.15105611	-0.15105611	-0.15105611	-0.15105611
¸ßË¹°×ÔëÉù´¦Àí (346).mp3	-0.087810025	-0.087810025	-0.087810025	-0.087810025	-0.087810025	-0.087810025	-0.087810025	-0.087810025	-0.087810025	-0.087810025	-0.087810025	-0.087810025	-0.087810025	-0.087810025	-0.087810025	-0.087810025	-0.087810025	-0.087810025	-0.087810025	-0.087810025	-0.087810025	-0.087810025	-0.087810025	-0.087810025	-0.087810025	-0.087810025	-0.087810025	-0.087810025	-0.087810025	-0.087810025	-0.087810025	-0.087810025	-0.087810025	-0.087810025	-0.087810025	-0.087810025	-0.087810025	-0.087810025	-0.087810025	-0.087810025	-0.087810025	-0.087810025	-0.087810025	-0.087810025	-0.087810025	-0.087810025	-0.087810025	-0.087810025	-0.087810025
¸ßË¹°×ÔëÉù´¦Àí (347).mp3	-0.06642222	-0.06642222	-0.06642222	-0.06642222	-0.06642222	-0.06642222	-0.06642222	-0.06642222	-0.06642222	-0.06642222	-0.06642222	-0.06642222	-0.06642222	-0.06642222	-0.06642222	-0.06642222	-0.06642222	-0.06642222	-0.06642222	-0.06642222	-0.06642222	-0.06642222	-0.06642222	-0.06642222	-0.06642222	-0.06642222	-0.06642222	-0.06642222	-0.06642222	-0.06642222	-0.06642222	-0.06642222	-0.06642222	-0.06642222	-0.06642222	-0.06642222	-0.06642222	-0.06642222	-0.06642222	-0.06642222	-0.06642222	-0.06642222	-0.06642222	-0.06642222	-0.06642222	-0.06642222	-0.06642222	-0.06642222	-0.06642222
¸ßË¹°×ÔëÉù´¦Àí (348).mp3	0.004313678	0.004313678	0.004313678	0.004313678	0.004313678	0.004313678	0.004313678	0.004313678	0.004313678	0.004313678	0.004313678	0.004313678	0.004313678	0.004313678	0.004313678	0.004313678	0.004313678	0.004313678	0.004313678	0.004313678	0.004313678	0.004313678	0.004313678	0.004313678	0.004313678	0.004313678	0.004313678	0.004313678	0.004313678	0.004313678	0.004313678	0.004313678	0.004313678	0.004313678	0.004313678	0.004313678	0.004313678	0.004313678	0.004313678	0.004313678	0.004313678	0.004313678	0.004313678	0.004313678	0.004313678	0.004313678	0.004313678	0.004313678	0.004313678
¸ßË¹°×ÔëÉù´¦Àí (349).mp3	-0.004409876	-0.004409876	-0.004409876	-0.004409876	-0.004409876	-0.004409876	-0.004409876	-0.004409876	-0.004409876	-0.004409876	-0.004409876	-0.004409876	-0.004409876	-0.004409876	-0.004409876	-0.004409876	-0.004409876	-0.004409876	-0.004409876	-0.004409876	-0.004409876	-0.004409876	-0.004409876	-0.004409876	-0.004409876	-0.004409876	-0.004409876	-0.004409876	-0.004409876	-0.004409876	-0.004409876	-0.004409876	-0.004409876	-0.004409876	-0.004409876	-0.004409876	-0.004409876	-0.004409876	-0.004409876	-0.004409876	-0.004409876	-0.004409876	-0.004409876	-0.004409876	-0.004409876	-0.004409876	-0.004409876	-0.004409876	-0.004409876
¸ßË¹°×ÔëÉù´¦Àí (350).mp3	-0.016997537	-0.016997537	-0.016997537	-0.016997537	-0.016997537	-0.016997537	-0.016997537	-0.016997537	-0.016997537	-0.016997537	-0.016997537	-0.016997537	-0.016997537	-0.016997537	-0.016997537	-0.016997537	-0.016997537	-0.016997537	-0.016997537	-0.016997537	-0.016997537	-0.016997537	-0.016997537	-0.016997537	-0.016997537	-0.016997537	-0.016997537	-0.016997537	-0.016997537	-0.016997537	-0.016997537	-0.016997537	-0.016997537	-0.016997537	-0.016997537	-0.016997537	-0.016997537	-0.016997537	-0.016997537	-0.016997537	-0.016997537	-0.016997537	-0.016997537	-0.016997537	-0.016997537	-0.016997537	-0.016997537	-0.016997537	-0.016997537
¸ßË¹°×ÔëÉù´¦Àí (351).mp3	-0.048436493	-0.048436493	-0.048436493	-0.048436493	-0.048436493	-0.048436493	-0.048436493	-0.048436493	-0.048436493	-0.048436493	-0.048436493	-0.048436493	-0.048436493	-0.048436493	-0.048436493	-0.048436493	-0.048436493	-0.048436493	-0.048436493	-0.048436493	-0.048436493	-0.048436493	-0.048436493	-0.048436493	-0.048436493	-0.048436493	-0.048436493	-0.048436493	-0.048436493	-0.048436493	-0.048436493	-0.048436493	-0.048436493	-0.048436493	-0.048436493	-0.048436493	-0.048436493	-0.048436493	-0.048436493	-0.048436493	-0.048436493	-0.048436493	-0.048436493	-0.048436493	-0.048436493	-0.048436493	-0.048436493	-0.048436493	-0.048436493
¸ßË¹°×ÔëÉù´¦Àí (352).mp3	-0.017174892	-0.017174892	-0.017174892	-0.017174892	-0.017174892	-0.017174892	-0.017174892	-0.017174892	-0.017174892	-0.017174892	-0.017174892	-0.017174892	-0.017174892	-0.017174892	-0.017174892	-0.017174892	-0.017174892	-0.017174892	-0.017174892	-0.017174892	-0.017174892	-0.017174892	-0.017174892	-0.017174892	-0.017174892	-0.017174892	-0.017174892	-0.017174892	-0.017174892	-0.017174892	-0.017174892	-0.017174892	-0.017174892	-0.017174892	-0.017174892	-0.017174892	-0.017174892	-0.017174892	-0.017174892	-0.017174892	-0.017174892	-0.017174892	-0.017174892	-0.017174892	-0.017174892	-0.017174892	-0.017174892	-0.017174892	-0.017174892
¸ßË¹°×ÔëÉù´¦Àí (353).mp3	-0.026978157	-0.026978157	-0.026978157	-0.026978157	-0.026978157	-0.026978157	-0.026978157	-0.026978157	-0.026978157	-0.026978157	-0.026978157	-0.026978157	-0.026978157	-0.026978157	-0.026978157	-0.026978157	-0.026978157	-0.026978157	-0.026978157	-0.026978157	-0.026978157	-0.026978157	-0.026978157	-0.026978157	-0.026978157	-0.026978157	-0.026978157	-0.026978157	-0.026978157	-0.026978157	-0.026978157	-0.026978157	-0.026978157	-0.026978157	-0.026978157	-0.026978157	-0.026978157	-0.026978157	-0.026978157	-0.026978157	-0.026978157	-0.026978157	-0.026978157	-0.026978157	-0.026978157	-0.026978157	-0.026978157	-0.026978157	-0.026978157
¸ßË¹°×ÔëÉù´¦Àí (354).mp3	-0.1260109	-0.1260109	-0.1260109	-0.1260109	-0.1260109	-0.1260109	-0.1260109	-0.1260109	-0.1260109	-0.1260109	-0.1260109	-0.1260109	-0.1260109	-0.1260109	-0.1260109	-0.1260109	-0.1260109	-0.1260109	-0.1260109	-0.1260109	-0.1260109	-0.1260109	-0.1260109	-0.1260109	-0.1260109	-0.1260109	-0.1260109	-0.1260109	-0.1260109	-0.1260109	-0.1260109	-0.1260109	-0.1260109	-0.1260109	-0.1260109	-0.1260109	-0.1260109	-0.1260109	-0.1260109	-0.1260109	-0.1260109	-0.1260109	-0.1260109	-0.1260109	-0.1260109	-0.1260109	-0.1260109	-0.1260109	-0.1260109
¸ßË¹°×ÔëÉù´¦Àí (355).mp3	0.07473884	0.07473884	0.07473884	0.07473884	0.07473884	0.07473884	0.07473884	0.07473884	0.07473884	0.07473884	0.07473884	0.07473884	0.07473884	0.07473884	0.07473884	0.07473884	0.07473884	0.07473884	0.07473884	0.07473884	0.07473884	0.07473884	0.07473884	0.07473884	0.07473884	0.07473884	0.07473884	0.07473884	0.07473884	0.07473884	0.07473884	0.07473884	0.07473884	0.07473884	0.07473884	0.07473884	0.07473884	0.07473884	0.07473884	0.07473884	0.07473884	0.07473884	0.07473884	0.07473884	0.07473884	0.07473884	0.07473884	0.07473884	0.07473884
¸ßË¹°×ÔëÉù´¦Àí (356).mp3	0.12986323	0.12986323	0.12986323	0.12986323	0.12986323	0.12986323	0.12986323	0.12986323	0.12986323	0.12986323	0.12986323	0.12986323	0.12986323	0.12986323	0.12986323	0.12986323	0.12986323	0.12986323	0.12986323	0.12986323	0.12986323	0.12986323	0.12986323	0.12986323	0.12986323	0.12986323	0.12986323	0.12986323	0.12986323	0.12986323	0.12986323	0.12986323	0.12986323	0.12986323	0.12986323	0.12986323	0.12986323	0.12986323	0.12986323	0.12986323	0.12986323	0.12986323	0.12986323	0.12986323	0.12986323	0.12986323	0.12986323	0.12986323	0.12986323
¸ßË¹°×ÔëÉù´¦Àí (357).mp3	-0.025886454	-0.025886454	-0.025886454	-0.025886454	-0.025886454	-0.025886454	-0.025886454	-0.025886454	-0.025886454	-0.025886454	-0.025886454	-0.025886454	-0.025886454	-0.025886454	-0.025886454	-0.025886454	-0.025886454	-0.025886454	-0.025886454	-0.025886454	-0.025886454	-0.025886454	-0.025886454	-0.025886454	-0.025886454	-0.025886454	-0.025886454	-0.025886454	-0.025886454	-0.025886454	-0.025886454	-0.025886454	-0.025886454	-0.025886454	-0.025886454	-0.025886454	-0.025886454	-0.025886454	-0.025886454	-0.025886454	-0.025886454	-0.025886454	-0.025886454	-0.025886454	-0.025886454	-0.025886454	-0.025886454	-0.025886454	-0.025886454
¸ßË¹°×ÔëÉù´¦Àí (358).mp3	-0.09867818	-0.09867818	-0.09867818	-0.09867818	-0.09867818	-0.09867818	-0.09867818	-0.09867818	-0.09867818	-0.09867818	-0.09867818	-0.09867818	-0.09867818	-0.09867818	-0.09867818	-0.09867818	-0.09867818	-0.09867818	-0.09867818	-0.09867818	-0.09867818	-0.09867818	-0.09867818	-0.09867818	-0.09867818	-0.09867818	-0.09867818	-0.09867818	-0.09867818	-0.09867818	-0.09867818	-0.09867818	-0.09867818	-0.09867818	-0.09867818	-0.09867818	-0.09867818	-0.09867818	-0.09867818	-0.09867818	-0.09867818	-0.09867818	-0.09867818	-0.09867818	-0.09867818	-0.09867818	-0.09867818	-0.09867818	-0.09867818
¸ßË¹°×ÔëÉù´¦Àí (359).mp3	0.007308975	0.007308975	0.007308975	0.007308975	0.007308975	0.007308975	0.007308975	0.007308975	0.007308975	0.007308975	0.007308975	0.007308975	0.007308975	0.007308975	0.007308975	0.007308975	0.007308975	0.007308975	0.007308975	0.007308975	0.007308975	0.007308975	0.007308975	0.007308975	0.007308975	0.007308975	0.007308975	0.007308975	0.007308975	0.007308975	0.007308975	0.007308975	0.007308975	0.007308975	0.007308975	0.007308975	0.007308975	0.007308975	0.007308975	0.007308975	0.007308975	0.007308975	0.007308975	0.007308975	0.007308975	0.007308975	0.007308975	0.007308975	0.007308975
¸ßË¹°×ÔëÉù´¦Àí (360).mp3	0.15858966	0.15858966	0.15858966	0.15858966	0.15858966	0.15858966	0.15858966	0.15858966	0.15858966	0.15858966	0.15858966	0.15858966	0.15858966	0.15858966	0.15858966	0.15858966	0.15858966	0.15858966	0.15858966	0.15858966	0.15858966	0.15858966	0.15858966	0.15858966	0.15858966	0.15858966	0.15858966	0.15858966	0.15858966	0.15858966	0.15858966	0.15858966	0.15858966	0.15858966	0.15858966	0.15858966	0.15858966	0.15858966	0.15858966	0.15858966	0.15858966	0.15858966	0.15858966	0.15858966	0.15858966	0.15858966	0.15858966	0.15858966	0.15858966
¸ßË¹°×ÔëÉù´¦Àí (361).mp3	-0.048844613	-0.048844613	-0.048844613	-0.048844613	-0.048844613	-0.048844613	-0.048844613	-0.048844613	-0.048844613	-0.048844613	-0.048844613	-0.048844613	-0.048844613	-0.048844613	-0.048844613	-0.048844613	-0.048844613	-0.048844613	-0.048844613	-0.048844613	-0.048844613	-0.048844613	-0.048844613	-0.048844613	-0.048844613	-0.048844613	-0.048844613	-0.048844613	-0.048844613	-0.048844613	-0.048844613	-0.048844613	-0.048844613	-0.048844613	-0.048844613	-0.048844613	-0.048844613	-0.048844613	-0.048844613	-0.048844613	-0.048844613	-0.048844613	-0.048844613	-0.048844613	-0.048844613	-0.048844613	-0.048844613	-0.048844613	-0.048844613
¸ßË¹°×ÔëÉù´¦Àí (362).mp3	-0.16583622	-0.16583622	-0.16583622	-0.16583622	-0.16583622	-0.16583622	-0.16583622	-0.16583622	-0.16583622	-0.16583622	-0.16583622	-0.16583622	-0.16583622	-0.16583622	-0.16583622	-0.16583622	-0.16583622	-0.16583622	-0.16583622	-0.16583622	-0.16583622	-0.16583622	-0.16583622	-0.16583622	-0.16583622	-0.16583622	-0.16583622	-0.16583622	-0.16583622	-0.16583622	-0.16583622	-0.16583622	-0.16583622	-0.16583622	-0.16583622	-0.16583622	-0.16583622	-0.16583622	-0.16583622	-0.16583622	-0.16583622	-0.16583622	-0.16583622	-0.16583622	-0.16583622	-0.16583622	-0.16583622	-0.16583622	-0.16583622
¸ßË¹°×ÔëÉù´¦Àí (363).mp3	-0.031454694	-0.031454694	-0.031454694	-0.031454694	-0.031454694	-0.031454694	-0.031454694	-0.031454694	-0.031454694	-0.031454694	-0.031454694	-0.031454694	-0.031454694	-0.031454694	-0.031454694	-0.031454694	-0.031454694	-0.031454694	-0.031454694	-0.031454694	-0.031454694	-0.031454694	-0.031454694	-0.031454694	-0.031454694	-0.031454694	-0.031454694	-0.031454694	-0.031454694	-0.031454694	-0.031454694	-0.031454694	-0.031454694	-0.031454694	-0.031454694	-0.031454694	-0.031454694	-0.031454694	-0.031454694	-0.031454694	-0.031454694	-0.031454694	-0.031454694	-0.031454694	-0.031454694	-0.031454694	-0.031454694	-0.031454694	-0.031454694
¸ßË¹°×ÔëÉù´¦Àí (364).mp3	-0.28891125	-0.28891125	-0.28891125	-0.28891125	-0.28891125	-0.28891125	-0.28891125	-0.28891125	-0.28891125	-0.28891125	-0.28891125	-0.28891125	-0.28891125	-0.28891125	-0.28891125	-0.28891125	-0.28891125	-0.28891125	-0.28891125	-0.28891125	-0.28891125	-0.28891125	-0.28891125	-0.28891125	-0.28891125	-0.28891125	-0.28891125	-0.28891125	-0.28891125	-0.28891125	-0.28891125	-0.28891125	-0.28891125	-0.28891125	-0.28891125	-0.28891125	-0.28891125	-0.28891125	-0.28891125	-0.28891125	-0.28891125	-0.28891125	-0.28891125	-0.28891125	-0.28891125	-0.28891125	-0.28891125	-0.28891125	-0.28891125
¸ßË¹°×ÔëÉù´¦Àí (365).mp3	-0.112933934	-0.112933934	-0.112933934	-0.112933934	-0.112933934	-0.112933934	-0.112933934	-0.112933934	-0.112933934	-0.112933934	-0.112933934	-0.112933934	-0.112933934	-0.112933934	-0.112933934	-0.112933934	-0.112933934	-0.112933934	-0.112933934	-0.112933934	-0.112933934	-0.112933934	-0.112933934	-0.112933934	-0.112933934	-0.112933934	-0.112933934	-0.112933934	-0.112933934	-0.112933934	-0.112933934	-0.112933934	-0.112933934	-0.112933934	-0.112933934	-0.112933934	-0.112933934	-0.112933934	-0.112933934	-0.112933934	-0.112933934	-0.112933934	-0.112933934	-0.112933934	-0.112933934	-0.112933934	-0.112933934	-0.112933934	-0.112933934
¸ßË¹°×ÔëÉù´¦Àí (366).mp3	0.085089065	0.085089065	0.085089065	0.085089065	0.085089065	0.085089065	0.085089065	0.085089065	0.085089065	0.085089065	0.085089065	0.085089065	0.085089065	0.085089065	0.085089065	0.085089065	0.085089065	0.085089065	0.085089065	0.085089065	0.085089065	0.085089065	0.085089065	0.085089065	0.085089065	0.085089065	0.085089065	0.085089065	0.085089065	0.085089065	0.085089065	0.085089065	0.085089065	0.085089065	0.085089065	0.085089065	0.085089065	0.085089065	0.085089065	0.085089065	0.085089065	0.085089065	0.085089065	0.085089065	0.085089065	0.085089065	0.085089065	0.085089065	0.085089065
¸ßË¹°×ÔëÉù´¦Àí (367).mp3	-0.021268811	-0.021268811	-0.021268811	-0.021268811	-0.021268811	-0.021268811	-0.021268811	-0.021268811	-0.021268811	-0.021268811	-0.021268811	-0.021268811	-0.021268811	-0.021268811	-0.021268811	-0.021268811	-0.021268811	-0.021268811	-0.021268811	-0.021268811	-0.021268811	-0.021268811	-0.021268811	-0.021268811	-0.021268811	-0.021268811	-0.021268811	-0.021268811	-0.021268811	-0.021268811	-0.021268811	-0.021268811	-0.021268811	-0.021268811	-0.021268811	-0.021268811	-0.021268811	-0.021268811	-0.021268811	-0.021268811	-0.021268811	-0.021268811	-0.021268811	-0.021268811	-0.021268811	-0.021268811	-0.021268811	-0.021268811	-0.021268811
¸ßË¹°×ÔëÉù´¦Àí (368).mp3	0.002118509	0.002118509	0.002118509	0.002118509	0.002118509	0.002118509	0.002118509	0.002118509	0.002118509	0.002118509	0.002118509	0.002118509	0.002118509	0.002118509	0.002118509	0.002118509	0.002118509	0.002118509	0.002118509	0.002118509	0.002118509	0.002118509	0.002118509	0.002118509	0.002118509	0.002118509	0.002118509	0.002118509	0.002118509	0.002118509	0.002118509	0.002118509	0.002118509	0.002118509	0.002118509	0.002118509	0.002118509	0.002118509	0.002118509	0.002118509	0.002118509	0.002118509	0.002118509	0.002118509	0.002118509	0.002118509	0.002118509	0.002118509	0.002118509
¸ßË¹°×ÔëÉù´¦Àí (369).mp3	0.11373035	0.11373035	0.11373035	0.11373035	0.11373035	0.11373035	0.11373035	0.11373035	0.11373035	0.11373035	0.11373035	0.11373035	0.11373035	0.11373035	0.11373035	0.11373035	0.11373035	0.11373035	0.11373035	0.11373035	0.11373035	0.11373035	0.11373035	0.11373035	0.11373035	0.11373035	0.11373035	0.11373035	0.11373035	0.11373035	0.11373035	0.11373035	0.11373035	0.11373035	0.11373035	0.11373035	0.11373035	0.11373035	0.11373035	0.11373035	0.11373035	0.11373035	0.11373035	0.11373035	0.11373035	0.11373035	0.11373035	0.11373035	0.11373035
¸ßË¹°×ÔëÉù´¦Àí (370).mp3	-0.060326952	-0.060326952	-0.060326952	-0.060326952	-0.060326952	-0.060326952	-0.060326952	-0.060326952	-0.060326952	-0.060326952	-0.060326952	-0.060326952	-0.060326952	-0.060326952	-0.060326952	-0.060326952	-0.060326952	-0.060326952	-0.060326952	-0.060326952	-0.060326952	-0.060326952	-0.060326952	-0.060326952	-0.060326952	-0.060326952	-0.060326952	-0.060326952	-0.060326952	-0.060326952	-0.060326952	-0.060326952	-0.060326952	-0.060326952	-0.060326952	-0.060326952	-0.060326952	-0.060326952	-0.060326952	-0.060326952	-0.060326952	-0.060326952	-0.060326952	-0.060326952	-0.060326952	-0.060326952	-0.060326952	-0.060326952	-0.060326952
¸ßË¹°×ÔëÉù´¦Àí (371).mp3	0.056091826	0.056091826	0.056091826	0.056091826	0.056091826	0.056091826	0.056091826	0.056091826	0.056091826	0.056091826	0.056091826	0.056091826	0.056091826	0.056091826	0.056091826	0.056091826	0.056091826	0.056091826	0.056091826	0.056091826	0.056091826	0.056091826	0.056091826	0.056091826	0.056091826	0.056091826	0.056091826	0.056091826	0.056091826	0.056091826	0.056091826	0.056091826	0.056091826	0.056091826	0.056091826	0.056091826	0.056091826	0.056091826	0.056091826	0.056091826	0.056091826	0.056091826	0.056091826	0.056091826	0.056091826	0.056091826	0.056091826	0.056091826	0.056091826
¸ßË¹°×ÔëÉù´¦Àí (372).mp3	-0.30758053	-0.30758053	-0.30758053	-0.30758053	-0.30758053	-0.30758053	-0.30758053	-0.30758053	-0.30758053	-0.30758053	-0.30758053	-0.30758053	-0.30758053	-0.30758053	-0.30758053	-0.30758053	-0.30758053	-0.30758053	-0.30758053	-0.30758053	-0.30758053	-0.30758053	-0.30758053	-0.30758053	-0.30758053	-0.30758053	-0.30758053	-0.30758053	-0.30758053	-0.30758053	-0.30758053	-0.30758053	-0.30758053	-0.30758053	-0.30758053	-0.30758053	-0.30758053	-0.30758053	-0.30758053	-0.30758053	-0.30758053	-0.30758053	-0.30758053	-0.30758053	-0.30758053	-0.30758053	-0.30758053	-0.30758053	-0.30758053
¸ßË¹°×ÔëÉù´¦Àí (373).mp3	-0.28968182	-0.28968182	-0.28968182	-0.28968182	-0.28968182	-0.28968182	-0.28968182	-0.28968182	-0.28968182	-0.28968182	-0.28968182	-0.28968182	-0.28968182	-0.28968182	-0.28968182	-0.28968182	-0.28968182	-0.28968182	-0.28968182	-0.28968182	-0.28968182	-0.28968182	-0.28968182	-0.28968182	-0.28968182	-0.28968182	-0.28968182	-0.28968182	-0.28968182	-0.28968182	-0.28968182	-0.28968182	-0.28968182	-0.28968182	-0.28968182	-0.28968182	-0.28968182	-0.28968182	-0.28968182	-0.28968182	-0.28968182	-0.28968182	-0.28968182	-0.28968182	-0.28968182	-0.28968182	-0.28968182	-0.28968182	-0.28968182
¸ßË¹°×ÔëÉù´¦Àí (374).mp3	-0.13408679	-0.13408679	-0.13408679	-0.13408679	-0.13408679	-0.13408679	-0.13408679	-0.13408679	-0.13408679	-0.13408679	-0.13408679	-0.13408679	-0.13408679	-0.13408679	-0.13408679	-0.13408679	-0.13408679	-0.13408679	-0.13408679	-0.13408679	-0.13408679	-0.13408679	-0.13408679	-0.13408679	-0.13408679	-0.13408679	-0.13408679	-0.13408679	-0.13408679	-0.13408679	-0.13408679	-0.13408679	-0.13408679	-0.13408679	-0.13408679	-0.13408679	-0.13408679	-0.13408679	-0.13408679	-0.13408679	-0.13408679	-0.13408679	-0.13408679	-0.13408679	-0.13408679	-0.13408679	-0.13408679	-0.13408679	-0.13408679
¸ßË¹°×ÔëÉù´¦Àí (375).mp3	-0.046842717	-0.046842717	-0.046842717	-0.046842717	-0.046842717	-0.046842717	-0.046842717	-0.046842717	-0.046842717	-0.046842717	-0.046842717	-0.046842717	-0.046842717	-0.046842717	-0.046842717	-0.046842717	-0.046842717	-0.046842717	-0.046842717	-0.046842717	-0.046842717	-0.046842717	-0.046842717	-0.046842717	-0.046842717	-0.046842717	-0.046842717	-0.046842717	-0.046842717	-0.046842717	-0.046842717	-0.046842717	-0.046842717	-0.046842717	-0.046842717	-0.046842717	-0.046842717	-0.046842717	-0.046842717	-0.046842717	-0.046842717	-0.046842717	-0.046842717	-0.046842717	-0.046842717	-0.046842717	-0.046842717	-0.046842717	-0.046842717
¸ßË¹°×ÔëÉù´¦Àí (376).mp3	-0.08713843	-0.08713843	-0.08713843	-0.08713843	-0.08713843	-0.08713843	-0.08713843	-0.08713843	-0.08713843	-0.08713843	-0.08713843	-0.08713843	-0.08713843	-0.08713843	-0.08713843	-0.08713843	-0.08713843	-0.08713843	-0.08713843	-0.08713843	-0.08713843	-0.08713843	-0.08713843	-0.08713843	-0.08713843	-0.08713843	-0.08713843	-0.08713843	-0.08713843	-0.08713843	-0.08713843	-0.08713843	-0.08713843	-0.08713843	-0.08713843	-0.08713843	-0.08713843	-0.08713843	-0.08713843	-0.08713843	-0.08713843	-0.08713843	-0.08713843	-0.08713843	-0.08713843	-0.08713843	-0.08713843	-0.08713843	-0.08713843
¸ßË¹°×ÔëÉù´¦Àí (377).mp3	-0.049261764	-0.049261764	-0.049261764	-0.049261764	-0.049261764	-0.049261764	-0.049261764	-0.049261764	-0.049261764	-0.049261764	-0.049261764	-0.049261764	-0.049261764	-0.049261764	-0.049261764	-0.049261764	-0.049261764	-0.049261764	-0.049261764	-0.049261764	-0.049261764	-0.049261764	-0.049261764	-0.049261764	-0.049261764	-0.049261764	-0.049261764	-0.049261764	-0.049261764	-0.049261764	-0.049261764	-0.049261764	-0.049261764	-0.049261764	-0.049261764	-0.049261764	-0.049261764	-0.049261764	-0.049261764	-0.049261764	-0.049261764	-0.049261764	-0.049261764	-0.049261764	-0.049261764	-0.049261764	-0.049261764	-0.049261764	-0.049261764
¸ßË¹°×ÔëÉù´¦Àí (378).mp3	0.14975259	0.14975259	0.14975259	0.14975259	0.14975259	0.14975259	0.14975259	0.14975259	0.14975259	0.14975259	0.14975259	0.14975259	0.14975259	0.14975259	0.14975259	0.14975259	0.14975259	0.14975259	0.14975259	0.14975259	0.14975259	0.14975259	0.14975259	0.14975259	0.14975259	0.14975259	0.14975259	0.14975259	0.14975259	0.14975259	0.14975259	0.14975259	0.14975259	0.14975259	0.14975259	0.14975259	0.14975259	0.14975259	0.14975259	0.14975259	0.14975259	0.14975259	0.14975259	0.14975259	0.14975259	0.14975259	0.14975259	0.14975259	0.14975259
¸ßË¹°×ÔëÉù´¦Àí (379).mp3	0.27013874	0.27013874	0.27013874	0.27013874	0.27013874	0.27013874	0.27013874	0.27013874	0.27013874	0.27013874	0.27013874	0.27013874	0.27013874	0.27013874	0.27013874	0.27013874	0.27013874	0.27013874	0.27013874	0.27013874	0.27013874	0.27013874	0.27013874	0.27013874	0.27013874	0.27013874	0.27013874	0.27013874	0.27013874	0.27013874	0.27013874	0.27013874	0.27013874	0.27013874	0.27013874	0.27013874	0.27013874	0.27013874	0.27013874	0.27013874	0.27013874	0.27013874	0.27013874	0.27013874	0.27013874	0.27013874	0.27013874	0.27013874	0.27013874
¸ßË¹°×ÔëÉù´¦Àí (380).mp3	0.050202727	0.050202727	0.050202727	0.050202727	0.050202727	0.050202727	0.050202727	0.050202727	0.050202727	0.050202727	0.050202727	0.050202727	0.050202727	0.050202727	0.050202727	0.050202727	0.050202727	0.050202727	0.050202727	0.050202727	0.050202727	0.050202727	0.050202727	0.050202727	0.050202727	0.050202727	0.050202727	0.050202727	0.050202727	0.050202727	0.050202727	0.050202727	0.050202727	0.050202727	0.050202727	0.050202727	0.050202727	0.050202727	0.050202727	0.050202727	0.050202727	0.050202727	0.050202727	0.050202727	0.050202727	0.050202727	0.050202727	0.050202727	0.050202727
¸ßË¹°×ÔëÉù´¦Àí (381).mp3	-0.20219019	-0.20219019	-0.20219019	-0.20219019	-0.20219019	-0.20219019	-0.20219019	-0.20219019	-0.20219019	-0.20219019	-0.20219019	-0.20219019	-0.20219019	-0.20219019	-0.20219019	-0.20219019	-0.20219019	-0.20219019	-0.20219019	-0.20219019	-0.20219019	-0.20219019	-0.20219019	-0.20219019	-0.20219019	-0.20219019	-0.20219019	-0.20219019	-0.20219019	-0.20219019	-0.20219019	-0.20219019	-0.20219019	-0.20219019	-0.20219019	-0.20219019	-0.20219019	-0.20219019	-0.20219019	-0.20219019	-0.20219019	-0.20219019	-0.20219019	-0.20219019	-0.20219019	-0.20219019	-0.20219019	-0.20219019	-0.20219019
¸ßË¹°×ÔëÉù´¦Àí (382).mp3	-0.11638375	-0.11638375	-0.11638375	-0.11638375	-0.11638375	-0.11638375	-0.11638375	-0.11638375	-0.11638375	-0.11638375	-0.11638375	-0.11638375	-0.11638375	-0.11638375	-0.11638375	-0.11638375	-0.11638375	-0.11638375	-0.11638375	-0.11638375	-0.11638375	-0.11638375	-0.11638375	-0.11638375	-0.11638375	-0.11638375	-0.11638375	-0.11638375	-0.11638375	-0.11638375	-0.11638375	-0.11638375	-0.11638375	-0.11638375	-0.11638375	-0.11638375	-0.11638375	-0.11638375	-0.11638375	-0.11638375	-0.11638375	-0.11638375	-0.11638375	-0.11638375	-0.11638375	-0.11638375	-0.11638375	-0.11638375	-0.11638375
¸ßË¹°×ÔëÉù´¦Àí (383).mp3	-0.28508812	-0.28508812	-0.28508812	-0.28508812	-0.28508812	-0.28508812	-0.28508812	-0.28508812	-0.28508812	-0.28508812	-0.28508812	-0.28508812	-0.28508812	-0.28508812	-0.28508812	-0.28508812	-0.28508812	-0.28508812	-0.28508812	-0.28508812	-0.28508812	-0.28508812	-0.28508812	-0.28508812	-0.28508812	-0.28508812	-0.28508812	-0.28508812	-0.28508812	-0.28508812	-0.28508812	-0.28508812	-0.28508812	-0.28508812	-0.28508812	-0.28508812	-0.28508812	-0.28508812	-0.28508812	-0.28508812	-0.28508812	-0.28508812	-0.28508812	-0.28508812	-0.28508812	-0.28508812	-0.28508812	-0.28508812	-0.28508812
¸ßË¹°×ÔëÉù´¦Àí (384).mp3	0.0819307	0.0819307	0.0819307	0.0819307	0.0819307	0.0819307	0.0819307	0.0819307	0.0819307	0.0819307	0.0819307	0.0819307	0.0819307	0.0819307	0.0819307	0.0819307	0.0819307	0.0819307	0.0819307	0.0819307	0.0819307	0.0819307	0.0819307	0.0819307	0.0819307	0.0819307	0.0819307	0.0819307	0.0819307	0.0819307	0.0819307	0.0819307	0.0819307	0.0819307	0.0819307	0.0819307	0.0819307	0.0819307	0.0819307	0.0819307	0.0819307	0.0819307	0.0819307	0.0819307	0.0819307	0.0819307	0.0819307	0.0819307	0.0819307
¸ßË¹°×ÔëÉù´¦Àí (385).mp3	-0.09817492	-0.09817492	-0.09817492	-0.09817492	-0.09817492	-0.09817492	-0.09817492	-0.09817492	-0.09817492	-0.09817492	-0.09817492	-0.09817492	-0.09817492	-0.09817492	-0.09817492	-0.09817492	-0.09817492	-0.09817492	-0.09817492	-0.09817492	-0.09817492	-0.09817492	-0.09817492	-0.09817492	-0.09817492	-0.09817492	-0.09817492	-0.09817492	-0.09817492	-0.09817492	-0.09817492	-0.09817492	-0.09817492	-0.09817492	-0.09817492	-0.09817492	-0.09817492	-0.09817492	-0.09817492	-0.09817492	-0.09817492	-0.09817492	-0.09817492	-0.09817492	-0.09817492	-0.09817492	-0.09817492	-0.09817492	-0.09817492
¸ßË¹°×ÔëÉù´¦Àí (386).mp3	-0.13136294	-0.13136294	-0.13136294	-0.13136294	-0.13136294	-0.13136294	-0.13136294	-0.13136294	-0.13136294	-0.13136294	-0.13136294	-0.13136294	-0.13136294	-0.13136294	-0.13136294	-0.13136294	-0.13136294	-0.13136294	-0.13136294	-0.13136294	-0.13136294	-0.13136294	-0.13136294	-0.13136294	-0.13136294	-0.13136294	-0.13136294	-0.13136294	-0.13136294	-0.13136294	-0.13136294	-0.13136294	-0.13136294	-0.13136294	-0.13136294	-0.13136294	-0.13136294	-0.13136294	-0.13136294	-0.13136294	-0.13136294	-0.13136294	-0.13136294	-0.13136294	-0.13136294	-0.13136294	-0.13136294	-0.13136294	-0.13136294
¸ßË¹°×ÔëÉù´¦Àí (387).mp3	-0.08853779	-0.08853779	-0.08853779	-0.08853779	-0.08853779	-0.08853779	-0.08853779	-0.08853779	-0.08853779	-0.08853779	-0.08853779	-0.08853779	-0.08853779	-0.08853779	-0.08853779	-0.08853779	-0.08853779	-0.08853779	-0.08853779	-0.08853779	-0.08853779	-0.08853779	-0.08853779	-0.08853779	-0.08853779	-0.08853779	-0.08853779	-0.08853779	-0.08853779	-0.08853779	-0.08853779	-0.08853779	-0.08853779	-0.08853779	-0.08853779	-0.08853779	-0.08853779	-0.08853779	-0.08853779	-0.08853779	-0.08853779	-0.08853779	-0.08853779	-0.08853779	-0.08853779	-0.08853779	-0.08853779	-0.08853779	-0.08853779
¸ßË¹°×ÔëÉù´¦Àí (388).mp3	0.047694765	0.047694765	0.047694765	0.047694765	0.047694765	0.047694765	0.047694765	0.047694765	0.047694765	0.047694765	0.047694765	0.047694765	0.047694765	0.047694765	0.047694765	0.047694765	0.047694765	0.047694765	0.047694765	0.047694765	0.047694765	0.047694765	0.047694765	0.047694765	0.047694765	0.047694765	0.047694765	0.047694765	0.047694765	0.047694765	0.047694765	0.047694765	0.047694765	0.047694765	0.047694765	0.047694765	0.047694765	0.047694765	0.047694765	0.047694765	0.047694765	0.047694765	0.047694765	0.047694765	0.047694765	0.047694765	0.047694765	0.047694765	0.047694765
¸ßË¹°×ÔëÉù´¦Àí (389).mp3	0.03241009	0.03241009	0.03241009	0.03241009	0.03241009	0.03241009	0.03241009	0.03241009	0.03241009	0.03241009	0.03241009	0.03241009	0.03241009	0.03241009	0.03241009	0.03241009	0.03241009	0.03241009	0.03241009	0.03241009	0.03241009	0.03241009	0.03241009	0.03241009	0.03241009	0.03241009	0.03241009	0.03241009	0.03241009	0.03241009	0.03241009	0.03241009	0.03241009	0.03241009	0.03241009	0.03241009	0.03241009	0.03241009	0.03241009	0.03241009	0.03241009	0.03241009	0.03241009	0.03241009	0.03241009	0.03241009	0.03241009	0.03241009	0.03241009
¸ßË¹°×ÔëÉù´¦Àí (390).mp3	0.073430516	0.073430516	0.073430516	0.073430516	0.073430516	0.073430516	0.073430516	0.073430516	0.073430516	0.073430516	0.073430516	0.073430516	0.073430516	0.073430516	0.073430516	0.073430516	0.073430516	0.073430516	0.073430516	0.073430516	0.073430516	0.073430516	0.073430516	0.073430516	0.073430516	0.073430516	0.073430516	0.073430516	0.073430516	0.073430516	0.073430516	0.073430516	0.073430516	0.073430516	0.073430516	0.073430516	0.073430516	0.073430516	0.073430516	0.073430516	0.073430516	0.073430516	0.073430516	0.073430516	0.073430516	0.073430516	0.073430516	0.073430516	0.073430516
¸ßË¹°×ÔëÉù´¦Àí (391).mp3	-0.07804001	-0.07804001	-0.07804001	-0.07804001	-0.07804001	-0.07804001	-0.07804001	-0.07804001	-0.07804001	-0.07804001	-0.07804001	-0.07804001	-0.07804001	-0.07804001	-0.07804001	-0.07804001	-0.07804001	-0.07804001	-0.07804001	-0.07804001	-0.07804001	-0.07804001	-0.07804001	-0.07804001	-0.07804001	-0.07804001	-0.07804001	-0.07804001	-0.07804001	-0.07804001	-0.07804001	-0.07804001	-0.07804001	-0.07804001	-0.07804001	-0.07804001	-0.07804001	-0.07804001	-0.07804001	-0.07804001	-0.07804001	-0.07804001	-0.07804001	-0.07804001	-0.07804001	-0.07804001	-0.07804001	-0.07804001	-0.07804001
¸ßË¹°×ÔëÉù´¦Àí (392).mp3	0.046558425	0.046558425	0.046558425	0.046558425	0.046558425	0.046558425	0.046558425	0.046558425	0.046558425	0.046558425	0.046558425	0.046558425	0.046558425	0.046558425	0.046558425	0.046558425	0.046558425	0.046558425	0.046558425	0.046558425	0.046558425	0.046558425	0.046558425	0.046558425	0.046558425	0.046558425	0.046558425	0.046558425	0.046558425	0.046558425	0.046558425	0.046558425	0.046558425	0.046558425	0.046558425	0.046558425	0.046558425	0.046558425	0.046558425	0.046558425	0.046558425	0.046558425	0.046558425	0.046558425	0.046558425	0.046558425	0.046558425	0.046558425	0.046558425
¸ßË¹°×ÔëÉù´¦Àí (393).mp3	0.14781836	0.14781836	0.14781836	0.14781836	0.14781836	0.14781836	0.14781836	0.14781836	0.14781836	0.14781836	0.14781836	0.14781836	0.14781836	0.14781836	0.14781836	0.14781836	0.14781836	0.14781836	0.14781836	0.14781836	0.14781836	0.14781836	0.14781836	0.14781836	0.14781836	0.14781836	0.14781836	0.14781836	0.14781836	0.14781836	0.14781836	0.14781836	0.14781836	0.14781836	0.14781836	0.14781836	0.14781836	0.14781836	0.14781836	0.14781836	0.14781836	0.14781836	0.14781836	0.14781836	0.14781836	0.14781836	0.14781836	0.14781836	0.14781836
¸ßË¹°×ÔëÉù´¦Àí (394).mp3	-0.059664145	-0.059664145	-0.059664145	-0.059664145	-0.059664145	-0.059664145	-0.059664145	-0.059664145	-0.059664145	-0.059664145	-0.059664145	-0.059664145	-0.059664145	-0.059664145	-0.059664145	-0.059664145	-0.059664145	-0.059664145	-0.059664145	-0.059664145	-0.059664145	-0.059664145	-0.059664145	-0.059664145	-0.059664145	-0.059664145	-0.059664145	-0.059664145	-0.059664145	-0.059664145	-0.059664145	-0.059664145	-0.059664145	-0.059664145	-0.059664145	-0.059664145	-0.059664145	-0.059664145	-0.059664145	-0.059664145	-0.059664145	-0.059664145	-0.059664145	-0.059664145	-0.059664145	-0.059664145	-0.059664145	-0.059664145	-0.059664145
¸ßË¹°×ÔëÉù´¦Àí (395).mp3	0.005684834	0.005684834	0.005684834	0.005684834	0.005684834	0.005684834	0.005684834	0.005684834	0.005684834	0.005684834	0.005684834	0.005684834	0.005684834	0.005684834	0.005684834	0.005684834	0.005684834	0.005684834	0.005684834	0.005684834	0.005684834	0.005684834	0.005684834	0.005684834	0.005684834	0.005684834	0.005684834	0.005684834	0.005684834	0.005684834	0.005684834	0.005684834	0.005684834	0.005684834	0.005684834	0.005684834	0.005684834	0.005684834	0.005684834	0.005684834	0.005684834	0.005684834	0.005684834	0.005684834	0.005684834	0.005684834	0.005684834	0.005684834	0.005684834
¸ßË¹°×ÔëÉù´¦Àí (396).mp3	-0.14776844	-0.14776844	-0.14776844	-0.14776844	-0.14776844	-0.14776844	-0.14776844	-0.14776844	-0.14776844	-0.14776844	-0.14776844	-0.14776844	-0.14776844	-0.14776844	-0.14776844	-0.14776844	-0.14776844	-0.14776844	-0.14776844	-0.14776844	-0.14776844	-0.14776844	-0.14776844	-0.14776844	-0.14776844	-0.14776844	-0.14776844	-0.14776844	-0.14776844	-0.14776844	-0.14776844	-0.14776844	-0.14776844	-0.14776844	-0.14776844	-0.14776844	-0.14776844	-0.14776844	-0.14776844	-0.14776844	-0.14776844	-0.14776844	-0.14776844	-0.14776844	-0.14776844	-0.14776844	-0.14776844	-0.14776844	-0.14776844
¸ßË¹°×ÔëÉù´¦Àí (397).mp3	-0.16686273	-0.16686273	-0.16686273	-0.16686273	-0.16686273	-0.16686273	-0.16686273	-0.16686273	-0.16686273	-0.16686273	-0.16686273	-0.16686273	-0.16686273	-0.16686273	-0.16686273	-0.16686273	-0.16686273	-0.16686273	-0.16686273	-0.16686273	-0.16686273	-0.16686273	-0.16686273	-0.16686273	-0.16686273	-0.16686273	-0.16686273	-0.16686273	-0.16686273	-0.16686273	-0.16686273	-0.16686273	-0.16686273	-0.16686273	-0.16686273	-0.16686273	-0.16686273	-0.16686273	-0.16686273	-0.16686273	-0.16686273	-0.16686273	-0.16686273	-0.16686273	-0.16686273	-0.16686273	-0.16686273	-0.16686273	-0.16686273
¸ßË¹°×ÔëÉù´¦Àí (398).mp3	-0.018477812	-0.018477812	-0.018477812	-0.018477812	-0.018477812	-0.018477812	-0.018477812	-0.018477812	-0.018477812	-0.018477812	-0.018477812	-0.018477812	-0.018477812	-0.018477812	-0.018477812	-0.018477812	-0.018477812	-0.018477812	-0.018477812	-0.018477812	-0.018477812	-0.018477812	-0.018477812	-0.018477812	-0.018477812	-0.018477812	-0.018477812	-0.018477812	-0.018477812	-0.018477812	-0.018477812	-0.018477812	-0.018477812	-0.018477812	-0.018477812	-0.018477812	-0.018477812	-0.018477812	-0.018477812	-0.018477812	-0.018477812	-0.018477812	-0.018477812	-0.018477812	-0.018477812	-0.018477812	-0.018477812	-0.018477812	-0.018477812
¸ßË¹°×ÔëÉù´¦Àí (399).mp3	-0.088914104	-0.088914104	-0.088914104	-0.088914104	-0.088914104	-0.088914104	-0.088914104	-0.088914104	-0.088914104	-0.088914104	-0.088914104	-0.088914104	-0.088914104	-0.088914104	-0.088914104	-0.088914104	-0.088914104	-0.088914104	-0.088914104	-0.088914104	-0.088914104	-0.088914104	-0.088914104	-0.088914104	-0.088914104	-0.088914104	-0.088914104	-0.088914104	-0.088914104	-0.088914104	-0.088914104	-0.088914104	-0.088914104	-0.088914104	-0.088914104	-0.088914104	-0.088914104	-0.088914104	-0.088914104	-0.088914104	-0.088914104	-0.088914104	-0.088914104	-0.088914104	-0.088914104	-0.088914104	-0.088914104	-0.088914104	-0.088914104
¸ßË¹°×ÔëÉù´¦Àí (400).mp3	0.2417852	0.2417852	0.2417852	0.2417852	0.2417852	0.2417852	0.2417852	0.2417852	0.2417852	0.2417852	0.2417852	0.2417852	0.2417852	0.2417852	0.2417852	0.2417852	0.2417852	0.2417852	0.2417852	0.2417852	0.2417852	0.2417852	0.2417852	0.2417852	0.2417852	0.2417852	0.2417852	0.2417852	0.2417852	0.2417852	0.2417852	0.2417852	0.2417852	0.2417852	0.2417852	0.2417852	0.2417852	0.2417852	0.2417852	0.2417852	0.2417852	0.2417852	0.2417852	0.2417852	0.2417852	0.2417852	0.2417852	0.2417852	0.2417852
¸ßË¹°×ÔëÉù´¦Àí (401).mp3	0.114548974	0.114548974	0.114548974	0.114548974	0.114548974	0.114548974	0.114548974	0.114548974	0.114548974	0.114548974	0.114548974	0.114548974	0.114548974	0.114548974	0.114548974	0.114548974	0.114548974	0.114548974	0.114548974	0.114548974	0.114548974	0.114548974	0.114548974	0.114548974	0.114548974	0.114548974	0.114548974	0.114548974	0.114548974	0.114548974	0.114548974	0.114548974	0.114548974	0.114548974	0.114548974	0.114548974	0.114548974	0.114548974	0.114548974	0.114548974	0.114548974	0.114548974	0.114548974	0.114548974	0.114548974	0.114548974	0.114548974	0.114548974	0.114548974
¸ßË¹°×ÔëÉù´¦Àí (402).mp3	-0.11183814	-0.11183814	-0.11183814	-0.11183814	-0.11183814	-0.11183814	-0.11183814	-0.11183814	-0.11183814	-0.11183814	-0.11183814	-0.11183814	-0.11183814	-0.11183814	-0.11183814	-0.11183814	-0.11183814	-0.11183814	-0.11183814	-0.11183814	-0.11183814	-0.11183814	-0.11183814	-0.11183814	-0.11183814	-0.11183814	-0.11183814	-0.11183814	-0.11183814	-0.11183814	-0.11183814	-0.11183814	-0.11183814	-0.11183814	-0.11183814	-0.11183814	-0.11183814	-0.11183814	-0.11183814	-0.11183814	-0.11183814	-0.11183814	-0.11183814	-0.11183814	-0.11183814	-0.11183814	-0.11183814	-0.11183814	-0.11183814
¸ßË¹°×ÔëÉù´¦Àí (403).mp3	0.34049064	0.34049064	0.34049064	0.34049064	0.34049064	0.34049064	0.34049064	0.34049064	0.34049064	0.34049064	0.34049064	0.34049064	0.34049064	0.34049064	0.34049064	0.34049064	0.34049064	0.34049064	0.34049064	0.34049064	0.34049064	0.34049064	0.34049064	0.34049064	0.34049064	0.34049064	0.34049064	0.34049064	0.34049064	0.34049064	0.34049064	0.34049064	0.34049064	0.34049064	0.34049064	0.34049064	0.34049064	0.34049064	0.34049064	0.34049064	0.34049064	0.34049064	0.34049064	0.34049064	0.34049064	0.34049064	0.34049064	0.34049064	0.34049064
¸ßË¹°×ÔëÉù´¦Àí (404).mp3	-0.1128098	-0.1128098	-0.1128098	-0.1128098	-0.1128098	-0.1128098	-0.1128098	-0.1128098	-0.1128098	-0.1128098	-0.1128098	-0.1128098	-0.1128098	-0.1128098	-0.1128098	-0.1128098	-0.1128098	-0.1128098	-0.1128098	-0.1128098	-0.1128098	-0.1128098	-0.1128098	-0.1128098	-0.1128098	-0.1128098	-0.1128098	-0.1128098	-0.1128098	-0.1128098	-0.1128098	-0.1128098	-0.1128098	-0.1128098	-0.1128098	-0.1128098	-0.1128098	-0.1128098	-0.1128098	-0.1128098	-0.1128098	-0.1128098	-0.1128098	-0.1128098	-0.1128098	-0.1128098	-0.1128098	-0.1128098	-0.1128098
¸ßË¹°×ÔëÉù´¦Àí (405).mp3	0.12552443	0.12552443	0.12552443	0.12552443	0.12552443	0.12552443	0.12552443	0.12552443	0.12552443	0.12552443	0.12552443	0.12552443	0.12552443	0.12552443	0.12552443	0.12552443	0.12552443	0.12552443	0.12552443	0.12552443	0.12552443	0.12552443	0.12552443	0.12552443	0.12552443	0.12552443	0.12552443	0.12552443	0.12552443	0.12552443	0.12552443	0.12552443	0.12552443	0.12552443	0.12552443	0.12552443	0.12552443	0.12552443	0.12552443	0.12552443	0.12552443	0.12552443	0.12552443	0.12552443	0.12552443	0.12552443	0.12552443	0.12552443	0.12552443
¸ßË¹°×ÔëÉù´¦Àí (406).mp3	0.2044411	0.2044411	0.2044411	0.2044411	0.2044411	0.2044411	0.2044411	0.2044411	0.2044411	0.2044411	0.2044411	0.2044411	0.2044411	0.2044411	0.2044411	0.2044411	0.2044411	0.2044411	0.2044411	0.2044411	0.2044411	0.2044411	0.2044411	0.2044411	0.2044411	0.2044411	0.2044411	0.2044411	0.2044411	0.2044411	0.2044411	0.2044411	0.2044411	0.2044411	0.2044411	0.2044411	0.2044411	0.2044411	0.2044411	0.2044411	0.2044411	0.2044411	0.2044411	0.2044411	0.2044411	0.2044411	0.2044411	0.2044411	0.2044411
¸ßË¹°×ÔëÉù´¦Àí (407).mp3	-0.046295285	-0.046295285	-0.046295285	-0.046295285	-0.046295285	-0.046295285	-0.046295285	-0.046295285	-0.046295285	-0.046295285	-0.046295285	-0.046295285	-0.046295285	-0.046295285	-0.046295285	-0.046295285	-0.046295285	-0.046295285	-0.046295285	-0.046295285	-0.046295285	-0.046295285	-0.046295285	-0.046295285	-0.046295285	-0.046295285	-0.046295285	-0.046295285	-0.046295285	-0.046295285	-0.046295285	-0.046295285	-0.046295285	-0.046295285	-0.046295285	-0.046295285	-0.046295285	-0.046295285	-0.046295285	-0.046295285	-0.046295285	-0.046295285	-0.046295285	-0.046295285	-0.046295285	-0.046295285	-0.046295285	-0.046295285	-0.046295285
¸ßË¹°×ÔëÉù´¦Àí (408).mp3	-0.19909507	-0.19909507	-0.19909507	-0.19909507	-0.19909507	-0.19909507	-0.19909507	-0.19909507	-0.19909507	-0.19909507	-0.19909507	-0.19909507	-0.19909507	-0.19909507	-0.19909507	-0.19909507	-0.19909507	-0.19909507	-0.19909507	-0.19909507	-0.19909507	-0.19909507	-0.19909507	-0.19909507	-0.19909507	-0.19909507	-0.19909507	-0.19909507	-0.19909507	-0.19909507	-0.19909507	-0.19909507	-0.19909507	-0.19909507	-0.19909507	-0.19909507	-0.19909507	-0.19909507	-0.19909507	-0.19909507	-0.19909507	-0.19909507	-0.19909507	-0.19909507	-0.19909507	-0.19909507	-0.19909507	-0.19909507	-0.19909507
¸ßË¹°×ÔëÉù´¦Àí (409).mp3	-0.2081281	-0.2081281	-0.2081281	-0.2081281	-0.2081281	-0.2081281	-0.2081281	-0.2081281	-0.2081281	-0.2081281	-0.2081281	-0.2081281	-0.2081281	-0.2081281	-0.2081281	-0.2081281	-0.2081281	-0.2081281	-0.2081281	-0.2081281	-0.2081281	-0.2081281	-0.2081281	-0.2081281	-0.2081281	-0.2081281	-0.2081281	-0.2081281	-0.2081281	-0.2081281	-0.2081281	-0.2081281	-0.2081281	-0.2081281	-0.2081281	-0.2081281	-0.2081281	-0.2081281	-0.2081281	-0.2081281	-0.2081281	-0.2081281	-0.2081281	-0.2081281	-0.2081281	-0.2081281	-0.2081281	-0.2081281	-0.2081281
¸ßË¹°×ÔëÉù´¦Àí (410).mp3	-0.09451816	-0.09451816	-0.09451816	-0.09451816	-0.09451816	-0.09451816	-0.09451816	-0.09451816	-0.09451816	-0.09451816	-0.09451816	-0.09451816	-0.09451816	-0.09451816	-0.09451816	-0.09451816	-0.09451816	-0.09451816	-0.09451816	-0.09451816	-0.09451816	-0.09451816	-0.09451816	-0.09451816	-0.09451816	-0.09451816	-0.09451816	-0.09451816	-0.09451816	-0.09451816	-0.09451816	-0.09451816	-0.09451816	-0.09451816	-0.09451816	-0.09451816	-0.09451816	-0.09451816	-0.09451816	-0.09451816	-0.09451816	-0.09451816	-0.09451816	-0.09451816	-0.09451816	-0.09451816	-0.09451816	-0.09451816	-0.09451816
¸ßË¹°×ÔëÉù´¦Àí (411).mp3	-0.06586543	-0.06586543	-0.06586543	-0.06586543	-0.06586543	-0.06586543	-0.06586543	-0.06586543	-0.06586543	-0.06586543	-0.06586543	-0.06586543	-0.06586543	-0.06586543	-0.06586543	-0.06586543	-0.06586543	-0.06586543	-0.06586543	-0.06586543	-0.06586543	-0.06586543	-0.06586543	-0.06586543	-0.06586543	-0.06586543	-0.06586543	-0.06586543	-0.06586543	-0.06586543	-0.06586543	-0.06586543	-0.06586543	-0.06586543	-0.06586543	-0.06586543	-0.06586543	-0.06586543	-0.06586543	-0.06586543	-0.06586543	-0.06586543	-0.06586543	-0.06586543	-0.06586543	-0.06586543	-0.06586543	-0.06586543	-0.06586543
¸ßË¹°×ÔëÉù´¦Àí (412).mp3	0.007520419	0.007520419	0.007520419	0.007520419	0.007520419	0.007520419	0.007520419	0.007520419	0.007520419	0.007520419	0.007520419	0.007520419	0.007520419	0.007520419	0.007520419	0.007520419	0.007520419	0.007520419	0.007520419	0.007520419	0.007520419	0.007520419	0.007520419	0.007520419	0.007520419	0.007520419	0.007520419	0.007520419	0.007520419	0.007520419	0.007520419	0.007520419	0.007520419	0.007520419	0.007520419	0.007520419	0.007520419	0.007520419	0.007520419	0.007520419	0.007520419	0.007520419	0.007520419	0.007520419	0.007520419	0.007520419	0.007520419	0.007520419	0.007520419
¸ßË¹°×ÔëÉù´¦Àí (413).mp3	0.10934419	0.10934419	0.10934419	0.10934419	0.10934419	0.10934419	0.10934419	0.10934419	0.10934419	0.10934419	0.10934419	0.10934419	0.10934419	0.10934419	0.10934419	0.10934419	0.10934419	0.10934419	0.10934419	0.10934419	0.10934419	0.10934419	0.10934419	0.10934419	0.10934419	0.10934419	0.10934419	0.10934419	0.10934419	0.10934419	0.10934419	0.10934419	0.10934419	0.10934419	0.10934419	0.10934419	0.10934419	0.10934419	0.10934419	0.10934419	0.10934419	0.10934419	0.10934419	0.10934419	0.10934419	0.10934419	0.10934419	0.10934419	0.10934419
¸ßË¹°×ÔëÉù´¦Àí (414).mp3	-0.19862565	-0.19862565	-0.19862565	-0.19862565	-0.19862565	-0.19862565	-0.19862565	-0.19862565	-0.19862565	-0.19862565	-0.19862565	-0.19862565	-0.19862565	-0.19862565	-0.19862565	-0.19862565	-0.19862565	-0.19862565	-0.19862565	-0.19862565	-0.19862565	-0.19862565	-0.19862565	-0.19862565	-0.19862565	-0.19862565	-0.19862565	-0.19862565	-0.19862565	-0.19862565	-0.19862565	-0.19862565	-0.19862565	-0.19862565	-0.19862565	-0.19862565	-0.19862565	-0.19862565	-0.19862565	-0.19862565	-0.19862565	-0.19862565	-0.19862565	-0.19862565	-0.19862565	-0.19862565	-0.19862565	-0.19862565	-0.19862565
¸ßË¹°×ÔëÉù´¦Àí (415).mp3	0.054845504	0.054845504	0.054845504	0.054845504	0.054845504	0.054845504	0.054845504	0.054845504	0.054845504	0.054845504	0.054845504	0.054845504	0.054845504	0.054845504	0.054845504	0.054845504	0.054845504	0.054845504	0.054845504	0.054845504	0.054845504	0.054845504	0.054845504	0.054845504	0.054845504	0.054845504	0.054845504	0.054845504	0.054845504	0.054845504	0.054845504	0.054845504	0.054845504	0.054845504	0.054845504	0.054845504	0.054845504	0.054845504	0.054845504	0.054845504	0.054845504	0.054845504	0.054845504	0.054845504	0.054845504	0.054845504	0.054845504	0.054845504	0.054845504
¸ßË¹°×ÔëÉù´¦Àí (416).mp3	-0.07305708	-0.07305708	-0.07305708	-0.07305708	-0.07305708	-0.07305708	-0.07305708	-0.07305708	-0.07305708	-0.07305708	-0.07305708	-0.07305708	-0.07305708	-0.07305708	-0.07305708	-0.07305708	-0.07305708	-0.07305708	-0.07305708	-0.07305708	-0.07305708	-0.07305708	-0.07305708	-0.07305708	-0.07305708	-0.07305708	-0.07305708	-0.07305708	-0.07305708	-0.07305708	-0.07305708	-0.07305708	-0.07305708	-0.07305708	-0.07305708	-0.07305708	-0.07305708	-0.07305708	-0.07305708	-0.07305708	-0.07305708	-0.07305708	-0.07305708	-0.07305708	-0.07305708	-0.07305708	-0.07305708	-0.07305708	-0.07305708
¸ßË¹°×ÔëÉù´¦Àí (417).mp3	-0.065851636	-0.065851636	-0.065851636	-0.065851636	-0.065851636	-0.065851636	-0.065851636	-0.065851636	-0.065851636	-0.065851636	-0.065851636	-0.065851636	-0.065851636	-0.065851636	-0.065851636	-0.065851636	-0.065851636	-0.065851636	-0.065851636	-0.065851636	-0.065851636	-0.065851636	-0.065851636	-0.065851636	-0.065851636	-0.065851636	-0.065851636	-0.065851636	-0.065851636	-0.065851636	-0.065851636	-0.065851636	-0.065851636	-0.065851636	-0.065851636	-0.065851636	-0.065851636	-0.065851636	-0.065851636	-0.065851636	-0.065851636	-0.065851636	-0.065851636	-0.065851636	-0.065851636	-0.065851636	-0.065851636	-0.065851636	-0.065851636
¸ßË¹°×ÔëÉù´¦Àí (418).mp3	-0.13997489	-0.13997489	-0.13997489	-0.13997489	-0.13997489	-0.13997489	-0.13997489	-0.13997489	-0.13997489	-0.13997489	-0.13997489	-0.13997489	-0.13997489	-0.13997489	-0.13997489	-0.13997489	-0.13997489	-0.13997489	-0.13997489	-0.13997489	-0.13997489	-0.13997489	-0.13997489	-0.13997489	-0.13997489	-0.13997489	-0.13997489	-0.13997489	-0.13997489	-0.13997489	-0.13997489	-0.13997489	-0.13997489	-0.13997489	-0.13997489	-0.13997489	-0.13997489	-0.13997489	-0.13997489	-0.13997489	-0.13997489	-0.13997489	-0.13997489	-0.13997489	-0.13997489	-0.13997489	-0.13997489	-0.13997489	-0.13997489
¸ßË¹°×ÔëÉù´¦Àí (419).mp3	-0.10073601	-0.10073601	-0.10073601	-0.10073601	-0.10073601	-0.10073601	-0.10073601	-0.10073601	-0.10073601	-0.10073601	-0.10073601	-0.10073601	-0.10073601	-0.10073601	-0.10073601	-0.10073601	-0.10073601	-0.10073601	-0.10073601	-0.10073601	-0.10073601	-0.10073601	-0.10073601	-0.10073601	-0.10073601	-0.10073601	-0.10073601	-0.10073601	-0.10073601	-0.10073601	-0.10073601	-0.10073601	-0.10073601	-0.10073601	-0.10073601	-0.10073601	-0.10073601	-0.10073601	-0.10073601	-0.10073601	-0.10073601	-0.10073601	-0.10073601	-0.10073601	-0.10073601	-0.10073601	-0.10073601	-0.10073601	-0.10073601
¸ßË¹°×ÔëÉù´¦Àí (420).mp3	-0.16301367	-0.16301367	-0.16301367	-0.16301367	-0.16301367	-0.16301367	-0.16301367	-0.16301367	-0.16301367	-0.16301367	-0.16301367	-0.16301367	-0.16301367	-0.16301367	-0.16301367	-0.16301367	-0.16301367	-0.16301367	-0.16301367	-0.16301367	-0.16301367	-0.16301367	-0.16301367	-0.16301367	-0.16301367	-0.16301367	-0.16301367	-0.16301367	-0.16301367	-0.16301367	-0.16301367	-0.16301367	-0.16301367	-0.16301367	-0.16301367	-0.16301367	-0.16301367	-0.16301367	-0.16301367	-0.16301367	-0.16301367	-0.16301367	-0.16301367	-0.16301367	-0.16301367	-0.16301367	-0.16301367	-0.16301367	-0.16301367
¸ßË¹°×ÔëÉù´¦Àí (421).mp3	-0.1264436	-0.1264436	-0.1264436	-0.1264436	-0.1264436	-0.1264436	-0.1264436	-0.1264436	-0.1264436	-0.1264436	-0.1264436	-0.1264436	-0.1264436	-0.1264436	-0.1264436	-0.1264436	-0.1264436	-0.1264436	-0.1264436	-0.1264436	-0.1264436	-0.1264436	-0.1264436	-0.1264436	-0.1264436	-0.1264436	-0.1264436	-0.1264436	-0.1264436	-0.1264436	-0.1264436	-0.1264436	-0.1264436	-0.1264436	-0.1264436	-0.1264436	-0.1264436	-0.1264436	-0.1264436	-0.1264436	-0.1264436	-0.1264436	-0.1264436	-0.1264436	-0.1264436	-0.1264436	-0.1264436	-0.1264436	-0.1264436
¸ßË¹°×ÔëÉù´¦Àí (422).mp3	-0.21423969	-0.21423969	-0.21423969	-0.21423969	-0.21423969	-0.21423969	-0.21423969	-0.21423969	-0.21423969	-0.21423969	-0.21423969	-0.21423969	-0.21423969	-0.21423969	-0.21423969	-0.21423969	-0.21423969	-0.21423969	-0.21423969	-0.21423969	-0.21423969	-0.21423969	-0.21423969	-0.21423969	-0.21423969	-0.21423969	-0.21423969	-0.21423969	-0.21423969	-0.21423969	-0.21423969	-0.21423969	-0.21423969	-0.21423969	-0.21423969	-0.21423969	-0.21423969	-0.21423969	-0.21423969	-0.21423969	-0.21423969	-0.21423969	-0.21423969	-0.21423969	-0.21423969	-0.21423969	-0.21423969	-0.21423969	-0.21423969
¸ßË¹°×ÔëÉù´¦Àí (423).mp3	-0.010461263	-0.010461263	-0.010461263	-0.010461263	-0.010461263	-0.010461263	-0.010461263	-0.010461263	-0.010461263	-0.010461263	-0.010461263	-0.010461263	-0.010461263	-0.010461263	-0.010461263	-0.010461263	-0.010461263	-0.010461263	-0.010461263	-0.010461263	-0.010461263	-0.010461263	-0.010461263	-0.010461263	-0.010461263	-0.010461263	-0.010461263	-0.010461263	-0.010461263	-0.010461263	-0.010461263	-0.010461263	-0.010461263	-0.010461263	-0.010461263	-0.010461263	-0.010461263	-0.010461263	-0.010461263	-0.010461263	-0.010461263	-0.010461263	-0.010461263	-0.010461263	-0.010461263	-0.010461263	-0.010461263	-0.010461263	-0.010461263
¸ßË¹°×ÔëÉù´¦Àí (424).mp3	-0.15817705	-0.15817705	-0.15817705	-0.15817705	-0.15817705	-0.15817705	-0.15817705	-0.15817705	-0.15817705	-0.15817705	-0.15817705	-0.15817705	-0.15817705	-0.15817705	-0.15817705	-0.15817705	-0.15817705	-0.15817705	-0.15817705	-0.15817705	-0.15817705	-0.15817705	-0.15817705	-0.15817705	-0.15817705	-0.15817705	-0.15817705	-0.15817705	-0.15817705	-0.15817705	-0.15817705	-0.15817705	-0.15817705	-0.15817705	-0.15817705	-0.15817705	-0.15817705	-0.15817705	-0.15817705	-0.15817705	-0.15817705	-0.15817705	-0.15817705	-0.15817705	-0.15817705	-0.15817705	-0.15817705	-0.15817705	-0.15817705
¸ßË¹°×ÔëÉù´¦Àí (425).mp3	-0.20474824	-0.20474824	-0.20474824	-0.20474824	-0.20474824	-0.20474824	-0.20474824	-0.20474824	-0.20474824	-0.20474824	-0.20474824	-0.20474824	-0.20474824	-0.20474824	-0.20474824	-0.20474824	-0.20474824	-0.20474824	-0.20474824	-0.20474824	-0.20474824	-0.20474824	-0.20474824	-0.20474824	-0.20474824	-0.20474824	-0.20474824	-0.20474824	-0.20474824	-0.20474824	-0.20474824	-0.20474824	-0.20474824	-0.20474824	-0.20474824	-0.20474824	-0.20474824	-0.20474824	-0.20474824	-0.20474824	-0.20474824	-0.20474824	-0.20474824	-0.20474824	-0.20474824	-0.20474824	-0.20474824	-0.20474824	-0.20474824
¸ßË¹°×ÔëÉù´¦Àí (426).mp3	-0.035576932	-0.035576932	-0.035576932	-0.035576932	-0.035576932	-0.035576932	-0.035576932	-0.035576932	-0.035576932	-0.035576932	-0.035576932	-0.035576932	-0.035576932	-0.035576932	-0.035576932	-0.035576932	-0.035576932	-0.035576932	-0.035576932	-0.035576932	-0.035576932	-0.035576932	-0.035576932	-0.035576932	-0.035576932	-0.035576932	-0.035576932	-0.035576932	-0.035576932	-0.035576932	-0.035576932	-0.035576932	-0.035576932	-0.035576932	-0.035576932	-0.035576932	-0.035576932	-0.035576932	-0.035576932	-0.035576932	-0.035576932	-0.035576932	-0.035576932	-0.035576932	-0.035576932	-0.035576932	-0.035576932	-0.035576932	-0.035576932
¸ßË¹°×ÔëÉù´¦Àí (427).mp3	0.045298796	0.045298796	0.045298796	0.045298796	0.045298796	0.045298796	0.045298796	0.045298796	0.045298796	0.045298796	0.045298796	0.045298796	0.045298796	0.045298796	0.045298796	0.045298796	0.045298796	0.045298796	0.045298796	0.045298796	0.045298796	0.045298796	0.045298796	0.045298796	0.045298796	0.045298796	0.045298796	0.045298796	0.045298796	0.045298796	0.045298796	0.045298796	0.045298796	0.045298796	0.045298796	0.045298796	0.045298796	0.045298796	0.045298796	0.045298796	0.045298796	0.045298796	0.045298796	0.045298796	0.045298796	0.045298796	0.045298796	0.045298796	0.045298796
¸ßË¹°×ÔëÉù´¦Àí (428).mp3	0.07242901	0.07242901	0.07242901	0.07242901	0.07242901	0.07242901	0.07242901	0.07242901	0.07242901	0.07242901	0.07242901	0.07242901	0.07242901	0.07242901	0.07242901	0.07242901	0.07242901	0.07242901	0.07242901	0.07242901	0.07242901	0.07242901	0.07242901	0.07242901	0.07242901	0.07242901	0.07242901	0.07242901	0.07242901	0.07242901	0.07242901	0.07242901	0.07242901	0.07242901	0.07242901	0.07242901	0.07242901	0.07242901	0.07242901	0.07242901	0.07242901	0.07242901	0.07242901	0.07242901	0.07242901	0.07242901	0.07242901	0.07242901	0.07242901
¸ßË¹°×ÔëÉù´¦Àí (429).mp3	0.12665275	0.12665275	0.12665275	0.12665275	0.12665275	0.12665275	0.12665275	0.12665275	0.12665275	0.12665275	0.12665275	0.12665275	0.12665275	0.12665275	0.12665275	0.12665275	0.12665275	0.12665275	0.12665275	0.12665275	0.12665275	0.12665275	0.12665275	0.12665275	0.12665275	0.12665275	0.12665275	0.12665275	0.12665275	0.12665275	0.12665275	0.12665275	0.12665275	0.12665275	0.12665275	0.12665275	0.12665275	0.12665275	0.12665275	0.12665275	0.12665275	0.12665275	0.12665275	0.12665275	0.12665275	0.12665275	0.12665275	0.12665275	0.12665275
¸ßË¹°×ÔëÉù´¦Àí (430).mp3	0.13353455	0.13353455	0.13353455	0.13353455	0.13353455	0.13353455	0.13353455	0.13353455	0.13353455	0.13353455	0.13353455	0.13353455	0.13353455	0.13353455	0.13353455	0.13353455	0.13353455	0.13353455	0.13353455	0.13353455	0.13353455	0.13353455	0.13353455	0.13353455	0.13353455	0.13353455	0.13353455	0.13353455	0.13353455	0.13353455	0.13353455	0.13353455	0.13353455	0.13353455	0.13353455	0.13353455	0.13353455	0.13353455	0.13353455	0.13353455	0.13353455	0.13353455	0.13353455	0.13353455	0.13353455	0.13353455	0.13353455	0.13353455	0.13353455
¸ßË¹°×ÔëÉù´¦Àí (431).mp3	0.029510371	0.029510371	0.029510371	0.029510371	0.029510371	0.029510371	0.029510371	0.029510371	0.029510371	0.029510371	0.029510371	0.029510371	0.029510371	0.029510371	0.029510371	0.029510371	0.029510371	0.029510371	0.029510371	0.029510371	0.029510371	0.029510371	0.029510371	0.029510371	0.029510371	0.029510371	0.029510371	0.029510371	0.029510371	0.029510371	0.029510371	0.029510371	0.029510371	0.029510371	0.029510371	0.029510371	0.029510371	0.029510371	0.029510371	0.029510371	0.029510371	0.029510371	0.029510371	0.029510371	0.029510371	0.029510371	0.029510371	0.029510371	0.029510371
¸ßË¹°×ÔëÉù´¦Àí (432).mp3	-0.12418567	-0.12418567	-0.12418567	-0.12418567	-0.12418567	-0.12418567	-0.12418567	-0.12418567	-0.12418567	-0.12418567	-0.12418567	-0.12418567	-0.12418567	-0.12418567	-0.12418567	-0.12418567	-0.12418567	-0.12418567	-0.12418567	-0.12418567	-0.12418567	-0.12418567	-0.12418567	-0.12418567	-0.12418567	-0.12418567	-0.12418567	-0.12418567	-0.12418567	-0.12418567	-0.12418567	-0.12418567	-0.12418567	-0.12418567	-0.12418567	-0.12418567	-0.12418567	-0.12418567	-0.12418567	-0.12418567	-0.12418567	-0.12418567	-0.12418567	-0.12418567	-0.12418567	-0.12418567	-0.12418567	-0.12418567	-0.12418567
¸ßË¹°×ÔëÉù´¦Àí (433).mp3	-0.26877093	-0.26877093	-0.26877093	-0.26877093	-0.26877093	-0.26877093	-0.26877093	-0.26877093	-0.26877093	-0.26877093	-0.26877093	-0.26877093	-0.26877093	-0.26877093	-0.26877093	-0.26877093	-0.26877093	-0.26877093	-0.26877093	-0.26877093	-0.26877093	-0.26877093	-0.26877093	-0.26877093	-0.26877093	-0.26877093	-0.26877093	-0.26877093	-0.26877093	-0.26877093	-0.26877093	-0.26877093	-0.26877093	-0.26877093	-0.26877093	-0.26877093	-0.26877093	-0.26877093	-0.26877093	-0.26877093	-0.26877093	-0.26877093	-0.26877093	-0.26877093	-0.26877093	-0.26877093	-0.26877093	-0.26877093	-0.26877093
¸ßË¹°×ÔëÉù´¦Àí (434).mp3	-0.19619751	-0.19619751	-0.19619751	-0.19619751	-0.19619751	-0.19619751	-0.19619751	-0.19619751	-0.19619751	-0.19619751	-0.19619751	-0.19619751	-0.19619751	-0.19619751	-0.19619751	-0.19619751	-0.19619751	-0.19619751	-0.19619751	-0.19619751	-0.19619751	-0.19619751	-0.19619751	-0.19619751	-0.19619751	-0.19619751	-0.19619751	-0.19619751	-0.19619751	-0.19619751	-0.19619751	-0.19619751	-0.19619751	-0.19619751	-0.19619751	-0.19619751	-0.19619751	-0.19619751	-0.19619751	-0.19619751	-0.19619751	-0.19619751	-0.19619751	-0.19619751	-0.19619751	-0.19619751	-0.19619751	-0.19619751	-0.19619751
¸ßË¹°×ÔëÉù´¦Àí (435).mp3	-0.06218667	-0.06218667	-0.06218667	-0.06218667	-0.06218667	-0.06218667	-0.06218667	-0.06218667	-0.06218667	-0.06218667	-0.06218667	-0.06218667	-0.06218667	-0.06218667	-0.06218667	-0.06218667	-0.06218667	-0.06218667	-0.06218667	-0.06218667	-0.06218667	-0.06218667	-0.06218667	-0.06218667	-0.06218667	-0.06218667	-0.06218667	-0.06218667	-0.06218667	-0.06218667	-0.06218667	-0.06218667	-0.06218667	-0.06218667	-0.06218667	-0.06218667	-0.06218667	-0.06218667	-0.06218667	-0.06218667	-0.06218667	-0.06218667	-0.06218667	-0.06218667	-0.06218667	-0.06218667	-0.06218667	-0.06218667	-0.06218667
¸ßË¹°×ÔëÉù´¦Àí (436).mp3	0.07602651	0.07602651	0.07602651	0.07602651	0.07602651	0.07602651	0.07602651	0.07602651	0.07602651	0.07602651	0.07602651	0.07602651	0.07602651	0.07602651	0.07602651	0.07602651	0.07602651	0.07602651	0.07602651	0.07602651	0.07602651	0.07602651	0.07602651	0.07602651	0.07602651	0.07602651	0.07602651	0.07602651	0.07602651	0.07602651	0.07602651	0.07602651	0.07602651	0.07602651	0.07602651	0.07602651	0.07602651	0.07602651	0.07602651	0.07602651	0.07602651	0.07602651	0.07602651	0.07602651	0.07602651	0.07602651	0.07602651	0.07602651	0.07602651
¸ßË¹°×ÔëÉù´¦Àí (437).mp3	-0.14883816	-0.14883816	-0.14883816	-0.14883816	-0.14883816	-0.14883816	-0.14883816	-0.14883816	-0.14883816	-0.14883816	-0.14883816	-0.14883816	-0.14883816	-0.14883816	-0.14883816	-0.14883816	-0.14883816	-0.14883816	-0.14883816	-0.14883816	-0.14883816	-0.14883816	-0.14883816	-0.14883816	-0.14883816	-0.14883816	-0.14883816	-0.14883816	-0.14883816	-0.14883816	-0.14883816	-0.14883816	-0.14883816	-0.14883816	-0.14883816	-0.14883816	-0.14883816	-0.14883816	-0.14883816	-0.14883816	-0.14883816	-0.14883816	-0.14883816	-0.14883816	-0.14883816	-0.14883816	-0.14883816	-0.14883816	-0.14883816
¸ßË¹°×ÔëÉù´¦Àí (438).mp3	-0.080551244	-0.080551244	-0.080551244	-0.080551244	-0.080551244	-0.080551244	-0.080551244	-0.080551244	-0.080551244	-0.080551244	-0.080551244	-0.080551244	-0.080551244	-0.080551244	-0.080551244	-0.080551244	-0.080551244	-0.080551244	-0.080551244	-0.080551244	-0.080551244	-0.080551244	-0.080551244	-0.080551244	-0.080551244	-0.080551244	-0.080551244	-0.080551244	-0.080551244	-0.080551244	-0.080551244	-0.080551244	-0.080551244	-0.080551244	-0.080551244	-0.080551244	-0.080551244	-0.080551244	-0.080551244	-0.080551244	-0.080551244	-0.080551244	-0.080551244	-0.080551244	-0.080551244	-0.080551244	-0.080551244	-0.080551244	-0.080551244
¸ßË¹°×ÔëÉù´¦Àí (439).mp3	-0.030126922	-0.030126922	-0.030126922	-0.030126922	-0.030126922	-0.030126922	-0.030126922	-0.030126922	-0.030126922	-0.030126922	-0.030126922	-0.030126922	-0.030126922	-0.030126922	-0.030126922	-0.030126922	-0.030126922	-0.030126922	-0.030126922	-0.030126922	-0.030126922	-0.030126922	-0.030126922	-0.030126922	-0.030126922	-0.030126922	-0.030126922	-0.030126922	-0.030126922	-0.030126922	-0.030126922	-0.030126922	-0.030126922	-0.030126922	-0.030126922	-0.030126922	-0.030126922	-0.030126922	-0.030126922	-0.030126922	-0.030126922	-0.030126922	-0.030126922	-0.030126922	-0.030126922	-0.030126922	-0.030126922	-0.030126922	-0.030126922
¸ßË¹°×ÔëÉù´¦Àí (440).mp3	-0.039059915	-0.039059915	-0.039059915	-0.039059915	-0.039059915	-0.039059915	-0.039059915	-0.039059915	-0.039059915	-0.039059915	-0.039059915	-0.039059915	-0.039059915	-0.039059915	-0.039059915	-0.039059915	-0.039059915	-0.039059915	-0.039059915	-0.039059915	-0.039059915	-0.039059915	-0.039059915	-0.039059915	-0.039059915	-0.039059915	-0.039059915	-0.039059915	-0.039059915	-0.039059915	-0.039059915	-0.039059915	-0.039059915	-0.039059915	-0.039059915	-0.039059915	-0.039059915	-0.039059915	-0.039059915	-0.039059915	-0.039059915	-0.039059915	-0.039059915	-0.039059915	-0.039059915	-0.039059915	-0.039059915	-0.039059915	-0.039059915
¸ßË¹°×ÔëÉù´¦Àí (441).mp3	0.036094688	0.036094688	0.036094688	0.036094688	0.036094688	0.036094688	0.036094688	0.036094688	0.036094688	0.036094688	0.036094688	0.036094688	0.036094688	0.036094688	0.036094688	0.036094688	0.036094688	0.036094688	0.036094688	0.036094688	0.036094688	0.036094688	0.036094688	0.036094688	0.036094688	0.036094688	0.036094688	0.036094688	0.036094688	0.036094688	0.036094688	0.036094688	0.036094688	0.036094688	0.036094688	0.036094688	0.036094688	0.036094688	0.036094688	0.036094688	0.036094688	0.036094688	0.036094688	0.036094688	0.036094688	0.036094688	0.036094688	0.036094688	0.036094688
¸ßË¹°×ÔëÉù´¦Àí (442).mp3	-0.14523423	-0.14523423	-0.14523423	-0.14523423	-0.14523423	-0.14523423	-0.14523423	-0.14523423	-0.14523423	-0.14523423	-0.14523423	-0.14523423	-0.14523423	-0.14523423	-0.14523423	-0.14523423	-0.14523423	-0.14523423	-0.14523423	-0.14523423	-0.14523423	-0.14523423	-0.14523423	-0.14523423	-0.14523423	-0.14523423	-0.14523423	-0.14523423	-0.14523423	-0.14523423	-0.14523423	-0.14523423	-0.14523423	-0.14523423	-0.14523423	-0.14523423	-0.14523423	-0.14523423	-0.14523423	-0.14523423	-0.14523423	-0.14523423	-0.14523423	-0.14523423	-0.14523423	-0.14523423	-0.14523423	-0.14523423	-0.14523423
¸ßË¹°×ÔëÉù´¦Àí (443).mp3	-0.044047713	-0.044047713	-0.044047713	-0.044047713	-0.044047713	-0.044047713	-0.044047713	-0.044047713	-0.044047713	-0.044047713	-0.044047713	-0.044047713	-0.044047713	-0.044047713	-0.044047713	-0.044047713	-0.044047713	-0.044047713	-0.044047713	-0.044047713	-0.044047713	-0.044047713	-0.044047713	-0.044047713	-0.044047713	-0.044047713	-0.044047713	-0.044047713	-0.044047713	-0.044047713	-0.044047713	-0.044047713	-0.044047713	-0.044047713	-0.044047713	-0.044047713	-0.044047713	-0.044047713	-0.044047713	-0.044047713	-0.044047713	-0.044047713	-0.044047713	-0.044047713	-0.044047713	-0.044047713	-0.044047713	-0.044047713	-0.044047713
¸ßË¹°×ÔëÉù´¦Àí (444).mp3	0.06563335	0.06563335	0.06563335	0.06563335	0.06563335	0.06563335	0.06563335	0.06563335	0.06563335	0.06563335	0.06563335	0.06563335	0.06563335	0.06563335	0.06563335	0.06563335	0.06563335	0.06563335	0.06563335	0.06563335	0.06563335	0.06563335	0.06563335	0.06563335	0.06563335	0.06563335	0.06563335	0.06563335	0.06563335	0.06563335	0.06563335	0.06563335	0.06563335	0.06563335	0.06563335	0.06563335	0.06563335	0.06563335	0.06563335	0.06563335	0.06563335	0.06563335	0.06563335	0.06563335	0.06563335	0.06563335	0.06563335	0.06563335	0.06563335
¸ßË¹°×ÔëÉù´¦Àí (445).mp3	-0.05632127	-0.05632127	-0.05632127	-0.05632127	-0.05632127	-0.05632127	-0.05632127	-0.05632127	-0.05632127	-0.05632127	-0.05632127	-0.05632127	-0.05632127	-0.05632127	-0.05632127	-0.05632127	-0.05632127	-0.05632127	-0.05632127	-0.05632127	-0.05632127	-0.05632127	-0.05632127	-0.05632127	-0.05632127	-0.05632127	-0.05632127	-0.05632127	-0.05632127	-0.05632127	-0.05632127	-0.05632127	-0.05632127	-0.05632127	-0.05632127	-0.05632127	-0.05632127	-0.05632127	-0.05632127	-0.05632127	-0.05632127	-0.05632127	-0.05632127	-0.05632127	-0.05632127	-0.05632127	-0.05632127	-0.05632127	-0.05632127
¸ßË¹°×ÔëÉù´¦Àí (446).mp3	-0.014586918	-0.014586918	-0.014586918	-0.014586918	-0.014586918	-0.014586918	-0.014586918	-0.014586918	-0.014586918	-0.014586918	-0.014586918	-0.014586918	-0.014586918	-0.014586918	-0.014586918	-0.014586918	-0.014586918	-0.014586918	-0.014586918	-0.014586918	-0.014586918	-0.014586918	-0.014586918	-0.014586918	-0.014586918	-0.014586918	-0.014586918	-0.014586918	-0.014586918	-0.014586918	-0.014586918	-0.014586918	-0.014586918	-0.014586918	-0.014586918	-0.014586918	-0.014586918	-0.014586918	-0.014586918	-0.014586918	-0.014586918	-0.014586918	-0.014586918	-0.014586918	-0.014586918	-0.014586918	-0.014586918	-0.014586918	-0.014586918
¸ßË¹°×ÔëÉù´¦Àí (447).mp3	0.050313998	0.050313998	0.050313998	0.050313998	0.050313998	0.050313998	0.050313998	0.050313998	0.050313998	0.050313998	0.050313998	0.050313998	0.050313998	0.050313998	0.050313998	0.050313998	0.050313998	0.050313998	0.050313998	0.050313998	0.050313998	0.050313998	0.050313998	0.050313998	0.050313998	0.050313998	0.050313998	0.050313998	0.050313998	0.050313998	0.050313998	0.050313998	0.050313998	0.050313998	0.050313998	0.050313998	0.050313998	0.050313998	0.050313998	0.050313998	0.050313998	0.050313998	0.050313998	0.050313998	0.050313998	0.050313998	0.050313998	0.050313998	0.050313998
¸ßË¹°×ÔëÉù´¦Àí (448).mp3	-0.026496053	-0.026496053	-0.026496053	-0.026496053	-0.026496053	-0.026496053	-0.026496053	-0.026496053	-0.026496053	-0.026496053	-0.026496053	-0.026496053	-0.026496053	-0.026496053	-0.026496053	-0.026496053	-0.026496053	-0.026496053	-0.026496053	-0.026496053	-0.026496053	-0.026496053	-0.026496053	-0.026496053	-0.026496053	-0.026496053	-0.026496053	-0.026496053	-0.026496053	-0.026496053	-0.026496053	-0.026496053	-0.026496053	-0.026496053	-0.026496053	-0.026496053	-0.026496053	-0.026496053	-0.026496053	-0.026496053	-0.026496053	-0.026496053	-0.026496053	-0.026496053	-0.026496053	-0.026496053	-0.026496053	-0.026496053	-0.026496053
¸ßË¹°×ÔëÉù´¦Àí (449).mp3	0.0996467	0.0996467	0.0996467	0.0996467	0.0996467	0.0996467	0.0996467	0.0996467	0.0996467	0.0996467	0.0996467	0.0996467	0.0996467	0.0996467	0.0996467	0.0996467	0.0996467	0.0996467	0.0996467	0.0996467	0.0996467	0.0996467	0.0996467	0.0996467	0.0996467	0.0996467	0.0996467	0.0996467	0.0996467	0.0996467	0.0996467	0.0996467	0.0996467	0.0996467	0.0996467	0.0996467	0.0996467	0.0996467	0.0996467	0.0996467	0.0996467	0.0996467	0.0996467	0.0996467	0.0996467	0.0996467	0.0996467	0.0996467	0.0996467
¸ßË¹°×ÔëÉù´¦Àí (450).mp3	-0.03956545	-0.03956545	-0.03956545	-0.03956545	-0.03956545	-0.03956545	-0.03956545	-0.03956545	-0.03956545	-0.03956545	-0.03956545	-0.03956545	-0.03956545	-0.03956545	-0.03956545	-0.03956545	-0.03956545	-0.03956545	-0.03956545	-0.03956545	-0.03956545	-0.03956545	-0.03956545	-0.03956545	-0.03956545	-0.03956545	-0.03956545	-0.03956545	-0.03956545	-0.03956545	-0.03956545	-0.03956545	-0.03956545	-0.03956545	-0.03956545	-0.03956545	-0.03956545	-0.03956545	-0.03956545	-0.03956545	-0.03956545	-0.03956545	-0.03956545	-0.03956545	-0.03956545	-0.03956545	-0.03956545	-0.03956545	-0.03956545
¸ßË¹°×ÔëÉù´¦Àí (451).mp3	0.13365135	0.13365135	0.13365135	0.13365135	0.13365135	0.13365135	0.13365135	0.13365135	0.13365135	0.13365135	0.13365135	0.13365135	0.13365135	0.13365135	0.13365135	0.13365135	0.13365135	0.13365135	0.13365135	0.13365135	0.13365135	0.13365135	0.13365135	0.13365135	0.13365135	0.13365135	0.13365135	0.13365135	0.13365135	0.13365135	0.13365135	0.13365135	0.13365135	0.13365135	0.13365135	0.13365135	0.13365135	0.13365135	0.13365135	0.13365135	0.13365135	0.13365135	0.13365135	0.13365135	0.13365135	0.13365135	0.13365135	0.13365135	0.13365135
¸ßË¹°×ÔëÉù´¦Àí (452).mp3	-0.11657146	-0.11657146	-0.11657146	-0.11657146	-0.11657146	-0.11657146	-0.11657146	-0.11657146	-0.11657146	-0.11657146	-0.11657146	-0.11657146	-0.11657146	-0.11657146	-0.11657146	-0.11657146	-0.11657146	-0.11657146	-0.11657146	-0.11657146	-0.11657146	-0.11657146	-0.11657146	-0.11657146	-0.11657146	-0.11657146	-0.11657146	-0.11657146	-0.11657146	-0.11657146	-0.11657146	-0.11657146	-0.11657146	-0.11657146	-0.11657146	-0.11657146	-0.11657146	-0.11657146	-0.11657146	-0.11657146	-0.11657146	-0.11657146	-0.11657146	-0.11657146	-0.11657146	-0.11657146	-0.11657146	-0.11657146	-0.11657146
¸ßË¹°×ÔëÉù´¦Àí (453).mp3	-0.14347512	-0.14347512	-0.14347512	-0.14347512	-0.14347512	-0.14347512	-0.14347512	-0.14347512	-0.14347512	-0.14347512	-0.14347512	-0.14347512	-0.14347512	-0.14347512	-0.14347512	-0.14347512	-0.14347512	-0.14347512	-0.14347512	-0.14347512	-0.14347512	-0.14347512	-0.14347512	-0.14347512	-0.14347512	-0.14347512	-0.14347512	-0.14347512	-0.14347512	-0.14347512	-0.14347512	-0.14347512	-0.14347512	-0.14347512	-0.14347512	-0.14347512	-0.14347512	-0.14347512	-0.14347512	-0.14347512	-0.14347512	-0.14347512	-0.14347512	-0.14347512	-0.14347512	-0.14347512	-0.14347512	-0.14347512	-0.14347512
¸ßË¹°×ÔëÉù´¦Àí (454).mp3	-0.007103812	-0.007103812	-0.007103812	-0.007103812	-0.007103812	-0.007103812	-0.007103812	-0.007103812	-0.007103812	-0.007103812	-0.007103812	-0.007103812	-0.007103812	-0.007103812	-0.007103812	-0.007103812	-0.007103812	-0.007103812	-0.007103812	-0.007103812	-0.007103812	-0.007103812	-0.007103812	-0.007103812	-0.007103812	-0.007103812	-0.007103812	-0.007103812	-0.007103812	-0.007103812	-0.007103812	-0.007103812	-0.007103812	-0.007103812	-0.007103812	-0.007103812	-0.007103812	-0.007103812	-0.007103812	-0.007103812	-0.007103812	-0.007103812	-0.007103812	-0.007103812	-0.007103812	-0.007103812	-0.007103812	-0.007103812	-0.007103812
¸ßË¹°×ÔëÉù´¦Àí (455).mp3	-0.032664597	-0.032664597	-0.032664597	-0.032664597	-0.032664597	-0.032664597	-0.032664597	-0.032664597	-0.032664597	-0.032664597	-0.032664597	-0.032664597	-0.032664597	-0.032664597	-0.032664597	-0.032664597	-0.032664597	-0.032664597	-0.032664597	-0.032664597	-0.032664597	-0.032664597	-0.032664597	-0.032664597	-0.032664597	-0.032664597	-0.032664597	-0.032664597	-0.032664597	-0.032664597	-0.032664597	-0.032664597	-0.032664597	-0.032664597	-0.032664597	-0.032664597	-0.032664597	-0.032664597	-0.032664597	-0.032664597	-0.032664597	-0.032664597	-0.032664597	-0.032664597	-0.032664597	-0.032664597	-0.032664597	-0.032664597	-0.032664597
¸ßË¹°×ÔëÉù´¦Àí (456).mp3	-0.14121193	-0.14121193	-0.14121193	-0.14121193	-0.14121193	-0.14121193	-0.14121193	-0.14121193	-0.14121193	-0.14121193	-0.14121193	-0.14121193	-0.14121193	-0.14121193	-0.14121193	-0.14121193	-0.14121193	-0.14121193	-0.14121193	-0.14121193	-0.14121193	-0.14121193	-0.14121193	-0.14121193	-0.14121193	-0.14121193	-0.14121193	-0.14121193	-0.14121193	-0.14121193	-0.14121193	-0.14121193	-0.14121193	-0.14121193	-0.14121193	-0.14121193	-0.14121193	-0.14121193	-0.14121193	-0.14121193	-0.14121193	-0.14121193	-0.14121193	-0.14121193	-0.14121193	-0.14121193	-0.14121193	-0.14121193	-0.14121193
¸ßË¹°×ÔëÉù´¦Àí (457).mp3	-0.11234948	-0.11234948	-0.11234948	-0.11234948	-0.11234948	-0.11234948	-0.11234948	-0.11234948	-0.11234948	-0.11234948	-0.11234948	-0.11234948	-0.11234948	-0.11234948	-0.11234948	-0.11234948	-0.11234948	-0.11234948	-0.11234948	-0.11234948	-0.11234948	-0.11234948	-0.11234948	-0.11234948	-0.11234948	-0.11234948	-0.11234948	-0.11234948	-0.11234948	-0.11234948	-0.11234948	-0.11234948	-0.11234948	-0.11234948	-0.11234948	-0.11234948	-0.11234948	-0.11234948	-0.11234948	-0.11234948	-0.11234948	-0.11234948	-0.11234948	-0.11234948	-0.11234948	-0.11234948	-0.11234948	-0.11234948	-0.11234948
¸ßË¹°×ÔëÉù´¦Àí (458).mp3	0.026403775	0.026403775	0.026403775	0.026403775	0.026403775	0.026403775	0.026403775	0.026403775	0.026403775	0.026403775	0.026403775	0.026403775	0.026403775	0.026403775	0.026403775	0.026403775	0.026403775	0.026403775	0.026403775	0.026403775	0.026403775	0.026403775	0.026403775	0.026403775	0.026403775	0.026403775	0.026403775	0.026403775	0.026403775	0.026403775	0.026403775	0.026403775	0.026403775	0.026403775	0.026403775	0.026403775	0.026403775	0.026403775	0.026403775	0.026403775	0.026403775	0.026403775	0.026403775	0.026403775	0.026403775	0.026403775	0.026403775	0.026403775	0.026403775
¸ßË¹°×ÔëÉù´¦Àí (459).mp3	-0.21246925	-0.21246925	-0.21246925	-0.21246925	-0.21246925	-0.21246925	-0.21246925	-0.21246925	-0.21246925	-0.21246925	-0.21246925	-0.21246925	-0.21246925	-0.21246925	-0.21246925	-0.21246925	-0.21246925	-0.21246925	-0.21246925	-0.21246925	-0.21246925	-0.21246925	-0.21246925	-0.21246925	-0.21246925	-0.21246925	-0.21246925	-0.21246925	-0.21246925	-0.21246925	-0.21246925	-0.21246925	-0.21246925	-0.21246925	-0.21246925	-0.21246925	-0.21246925	-0.21246925	-0.21246925	-0.21246925	-0.21246925	-0.21246925	-0.21246925	-0.21246925	-0.21246925	-0.21246925	-0.21246925	-0.21246925	-0.21246925
¸ßË¹°×ÔëÉù´¦Àí (460).mp3	-0.16768056	-0.16768056	-0.16768056	-0.16768056	-0.16768056	-0.16768056	-0.16768056	-0.16768056	-0.16768056	-0.16768056	-0.16768056	-0.16768056	-0.16768056	-0.16768056	-0.16768056	-0.16768056	-0.16768056	-0.16768056	-0.16768056	-0.16768056	-0.16768056	-0.16768056	-0.16768056	-0.16768056	-0.16768056	-0.16768056	-0.16768056	-0.16768056	-0.16768056	-0.16768056	-0.16768056	-0.16768056	-0.16768056	-0.16768056	-0.16768056	-0.16768056	-0.16768056	-0.16768056	-0.16768056	-0.16768056	-0.16768056	-0.16768056	-0.16768056	-0.16768056	-0.16768056	-0.16768056	-0.16768056	-0.16768056	-0.16768056
¸ßË¹°×ÔëÉù´¦Àí (461).mp3	-0.09615477	-0.09615477	-0.09615477	-0.09615477	-0.09615477	-0.09615477	-0.09615477	-0.09615477	-0.09615477	-0.09615477	-0.09615477	-0.09615477	-0.09615477	-0.09615477	-0.09615477	-0.09615477	-0.09615477	-0.09615477	-0.09615477	-0.09615477	-0.09615477	-0.09615477	-0.09615477	-0.09615477	-0.09615477	-0.09615477	-0.09615477	-0.09615477	-0.09615477	-0.09615477	-0.09615477	-0.09615477	-0.09615477	-0.09615477	-0.09615477	-0.09615477	-0.09615477	-0.09615477	-0.09615477	-0.09615477	-0.09615477	-0.09615477	-0.09615477	-0.09615477	-0.09615477	-0.09615477	-0.09615477	-0.09615477	-0.09615477
¸ßË¹°×ÔëÉù´¦Àí (462).mp3	-0.041119084	-0.041119084	-0.041119084	-0.041119084	-0.041119084	-0.041119084	-0.041119084	-0.041119084	-0.041119084	-0.041119084	-0.041119084	-0.041119084	-0.041119084	-0.041119084	-0.041119084	-0.041119084	-0.041119084	-0.041119084	-0.041119084	-0.041119084	-0.041119084	-0.041119084	-0.041119084	-0.041119084	-0.041119084	-0.041119084	-0.041119084	-0.041119084	-0.041119084	-0.041119084	-0.041119084	-0.041119084	-0.041119084	-0.041119084	-0.041119084	-0.041119084	-0.041119084	-0.041119084	-0.041119084	-0.041119084	-0.041119084	-0.041119084	-0.041119084	-0.041119084	-0.041119084	-0.041119084	-0.041119084	-0.041119084	-0.041119084
¸ßË¹°×ÔëÉù´¦Àí (463).mp3	0.09440569	0.09440569	0.09440569	0.09440569	0.09440569	0.09440569	0.09440569	0.09440569	0.09440569	0.09440569	0.09440569	0.09440569	0.09440569	0.09440569	0.09440569	0.09440569	0.09440569	0.09440569	0.09440569	0.09440569	0.09440569	0.09440569	0.09440569	0.09440569	0.09440569	0.09440569	0.09440569	0.09440569	0.09440569	0.09440569	0.09440569	0.09440569	0.09440569	0.09440569	0.09440569	0.09440569	0.09440569	0.09440569	0.09440569	0.09440569	0.09440569	0.09440569	0.09440569	0.09440569	0.09440569	0.09440569	0.09440569	0.09440569	0.09440569
¸ßË¹°×ÔëÉù´¦Àí (464).mp3	-0.09909668	-0.09909668	-0.09909668	-0.09909668	-0.09909668	-0.09909668	-0.09909668	-0.09909668	-0.09909668	-0.09909668	-0.09909668	-0.09909668	-0.09909668	-0.09909668	-0.09909668	-0.09909668	-0.09909668	-0.09909668	-0.09909668	-0.09909668	-0.09909668	-0.09909668	-0.09909668	-0.09909668	-0.09909668	-0.09909668	-0.09909668	-0.09909668	-0.09909668	-0.09909668	-0.09909668	-0.09909668	-0.09909668	-0.09909668	-0.09909668	-0.09909668	-0.09909668	-0.09909668	-0.09909668	-0.09909668	-0.09909668	-0.09909668	-0.09909668	-0.09909668	-0.09909668	-0.09909668	-0.09909668	-0.09909668	-0.09909668
¸ßË¹°×ÔëÉù´¦Àí (465).mp3	-0.06381465	-0.06381465	-0.06381465	-0.06381465	-0.06381465	-0.06381465	-0.06381465	-0.06381465	-0.06381465	-0.06381465	-0.06381465	-0.06381465	-0.06381465	-0.06381465	-0.06381465	-0.06381465	-0.06381465	-0.06381465	-0.06381465	-0.06381465	-0.06381465	-0.06381465	-0.06381465	-0.06381465	-0.06381465	-0.06381465	-0.06381465	-0.06381465	-0.06381465	-0.06381465	-0.06381465	-0.06381465	-0.06381465	-0.06381465	-0.06381465	-0.06381465	-0.06381465	-0.06381465	-0.06381465	-0.06381465	-0.06381465	-0.06381465	-0.06381465	-0.06381465	-0.06381465	-0.06381465	-0.06381465	-0.06381465	-0.06381465
¸ßË¹°×ÔëÉù´¦Àí (466).mp3	-0.097148545	-0.097148545	-0.097148545	-0.097148545	-0.097148545	-0.097148545	-0.097148545	-0.097148545	-0.097148545	-0.097148545	-0.097148545	-0.097148545	-0.097148545	-0.097148545	-0.097148545	-0.097148545	-0.097148545	-0.097148545	-0.097148545	-0.097148545	-0.097148545	-0.097148545	-0.097148545	-0.097148545	-0.097148545	-0.097148545	-0.097148545	-0.097148545	-0.097148545	-0.097148545	-0.097148545	-0.097148545	-0.097148545	-0.097148545	-0.097148545	-0.097148545	-0.097148545	-0.097148545	-0.097148545	-0.097148545	-0.097148545	-0.097148545	-0.097148545	-0.097148545	-0.097148545	-0.097148545	-0.097148545	-0.097148545	-0.097148545
¸ßË¹°×ÔëÉù´¦Àí (467).mp3	-0.1926547	-0.1926547	-0.1926547	-0.1926547	-0.1926547	-0.1926547	-0.1926547	-0.1926547	-0.1926547	-0.1926547	-0.1926547	-0.1926547	-0.1926547	-0.1926547	-0.1926547	-0.1926547	-0.1926547	-0.1926547	-0.1926547	-0.1926547	-0.1926547	-0.1926547	-0.1926547	-0.1926547	-0.1926547	-0.1926547	-0.1926547	-0.1926547	-0.1926547	-0.1926547	-0.1926547	-0.1926547	-0.1926547	-0.1926547	-0.1926547	-0.1926547	-0.1926547	-0.1926547	-0.1926547	-0.1926547	-0.1926547	-0.1926547	-0.1926547	-0.1926547	-0.1926547	-0.1926547	-0.1926547	-0.1926547	-0.1926547
¸ßË¹°×ÔëÉù´¦Àí (468).mp3	0.11869468	0.11869468	0.11869468	0.11869468	0.11869468	0.11869468	0.11869468	0.11869468	0.11869468	0.11869468	0.11869468	0.11869468	0.11869468	0.11869468	0.11869468	0.11869468	0.11869468	0.11869468	0.11869468	0.11869468	0.11869468	0.11869468	0.11869468	0.11869468	0.11869468	0.11869468	0.11869468	0.11869468	0.11869468	0.11869468	0.11869468	0.11869468	0.11869468	0.11869468	0.11869468	0.11869468	0.11869468	0.11869468	0.11869468	0.11869468	0.11869468	0.11869468	0.11869468	0.11869468	0.11869468	0.11869468	0.11869468	0.11869468	0.11869468
¸ßË¹°×ÔëÉù´¦Àí (469).mp3	-0.11580039	-0.11580039	-0.11580039	-0.11580039	-0.11580039	-0.11580039	-0.11580039	-0.11580039	-0.11580039	-0.11580039	-0.11580039	-0.11580039	-0.11580039	-0.11580039	-0.11580039	-0.11580039	-0.11580039	-0.11580039	-0.11580039	-0.11580039	-0.11580039	-0.11580039	-0.11580039	-0.11580039	-0.11580039	-0.11580039	-0.11580039	-0.11580039	-0.11580039	-0.11580039	-0.11580039	-0.11580039	-0.11580039	-0.11580039	-0.11580039	-0.11580039	-0.11580039	-0.11580039	-0.11580039	-0.11580039	-0.11580039	-0.11580039	-0.11580039	-0.11580039	-0.11580039	-0.11580039	-0.11580039	-0.11580039	-0.11580039
¸ßË¹°×ÔëÉù´¦Àí (470).mp3	0.016747236	0.016747236	0.016747236	0.016747236	0.016747236	0.016747236	0.016747236	0.016747236	0.016747236	0.016747236	0.016747236	0.016747236	0.016747236	0.016747236	0.016747236	0.016747236	0.016747236	0.016747236	0.016747236	0.016747236	0.016747236	0.016747236	0.016747236	0.016747236	0.016747236	0.016747236	0.016747236	0.016747236	0.016747236	0.016747236	0.016747236	0.016747236	0.016747236	0.016747236	0.016747236	0.016747236	0.016747236	0.016747236	0.016747236	0.016747236	0.016747236	0.016747236	0.016747236	0.016747236	0.016747236	0.016747236	0.016747236	0.016747236	0.016747236
¸ßË¹°×ÔëÉù´¦Àí (471).mp3	0.044342313	0.044342313	0.044342313	0.044342313	0.044342313	0.044342313	0.044342313	0.044342313	0.044342313	0.044342313	0.044342313	0.044342313	0.044342313	0.044342313	0.044342313	0.044342313	0.044342313	0.044342313	0.044342313	0.044342313	0.044342313	0.044342313	0.044342313	0.044342313	0.044342313	0.044342313	0.044342313	0.044342313	0.044342313	0.044342313	0.044342313	0.044342313	0.044342313	0.044342313	0.044342313	0.044342313	0.044342313	0.044342313	0.044342313	0.044342313	0.044342313	0.044342313	0.044342313	0.044342313	0.044342313	0.044342313	0.044342313	0.044342313	0.044342313
¸ßË¹°×ÔëÉù´¦Àí (472).mp3	-0.16811797	-0.16811797	-0.16811797	-0.16811797	-0.16811797	-0.16811797	-0.16811797	-0.16811797	-0.16811797	-0.16811797	-0.16811797	-0.16811797	-0.16811797	-0.16811797	-0.16811797	-0.16811797	-0.16811797	-0.16811797	-0.16811797	-0.16811797	-0.16811797	-0.16811797	-0.16811797	-0.16811797	-0.16811797	-0.16811797	-0.16811797	-0.16811797	-0.16811797	-0.16811797	-0.16811797	-0.16811797	-0.16811797	-0.16811797	-0.16811797	-0.16811797	-0.16811797	-0.16811797	-0.16811797	-0.16811797	-0.16811797	-0.16811797	-0.16811797	-0.16811797	-0.16811797	-0.16811797	-0.16811797	-0.16811797	-0.16811797
¸ßË¹°×ÔëÉù´¦Àí (473).mp3	-0.12808433	-0.12808433	-0.12808433	-0.12808433	-0.12808433	-0.12808433	-0.12808433	-0.12808433	-0.12808433	-0.12808433	-0.12808433	-0.12808433	-0.12808433	-0.12808433	-0.12808433	-0.12808433	-0.12808433	-0.12808433	-0.12808433	-0.12808433	-0.12808433	-0.12808433	-0.12808433	-0.12808433	-0.12808433	-0.12808433	-0.12808433	-0.12808433	-0.12808433	-0.12808433	-0.12808433	-0.12808433	-0.12808433	-0.12808433	-0.12808433	-0.12808433	-0.12808433	-0.12808433	-0.12808433	-0.12808433	-0.12808433	-0.12808433	-0.12808433	-0.12808433	-0.12808433	-0.12808433	-0.12808433	-0.12808433	-0.12808433
¸ßË¹°×ÔëÉù´¦Àí (474).mp3	0.072649166	0.072649166	0.072649166	0.072649166	0.072649166	0.072649166	0.072649166	0.072649166	0.072649166	0.072649166	0.072649166	0.072649166	0.072649166	0.072649166	0.072649166	0.072649166	0.072649166	0.072649166	0.072649166	0.072649166	0.072649166	0.072649166	0.072649166	0.072649166	0.072649166	0.072649166	0.072649166	0.072649166	0.072649166	0.072649166	0.072649166	0.072649166	0.072649166	0.072649166	0.072649166	0.072649166	0.072649166	0.072649166	0.072649166	0.072649166	0.072649166	0.072649166	0.072649166	0.072649166	0.072649166	0.072649166	0.072649166	0.072649166	0.072649166
¸ßË¹°×ÔëÉù´¦Àí (475).mp3	0.003927648	0.003927648	0.003927648	0.003927648	0.003927648	0.003927648	0.003927648	0.003927648	0.003927648	0.003927648	0.003927648	0.003927648	0.003927648	0.003927648	0.003927648	0.003927648	0.003927648	0.003927648	0.003927648	0.003927648	0.003927648	0.003927648	0.003927648	0.003927648	0.003927648	0.003927648	0.003927648	0.003927648	0.003927648	0.003927648	0.003927648	0.003927648	0.003927648	0.003927648	0.003927648	0.003927648	0.003927648	0.003927648	0.003927648	0.003927648	0.003927648	0.003927648	0.003927648	0.003927648	0.003927648	0.003927648	0.003927648	0.003927648	0.003927648
¸ßË¹°×ÔëÉù´¦Àí (476).mp3	-0.32718453	-0.32718453	-0.32718453	-0.32718453	-0.32718453	-0.32718453	-0.32718453	-0.32718453	-0.32718453	-0.32718453	-0.32718453	-0.32718453	-0.32718453	-0.32718453	-0.32718453	-0.32718453	-0.32718453	-0.32718453	-0.32718453	-0.32718453	-0.32718453	-0.32718453	-0.32718453	-0.32718453	-0.32718453	-0.32718453	-0.32718453	-0.32718453	-0.32718453	-0.32718453	-0.32718453	-0.32718453	-0.32718453	-0.32718453	-0.32718453	-0.32718453	-0.32718453	-0.32718453	-0.32718453	-0.32718453	-0.32718453	-0.32718453	-0.32718453	-0.32718453	-0.32718453	-0.32718453	-0.32718453	-0.32718453	-0.32718453
¸ßË¹°×ÔëÉù´¦Àí (477).mp3	-0.20171958	-0.20171958	-0.20171958	-0.20171958	-0.20171958	-0.20171958	-0.20171958	-0.20171958	-0.20171958	-0.20171958	-0.20171958	-0.20171958	-0.20171958	-0.20171958	-0.20171958	-0.20171958	-0.20171958	-0.20171958	-0.20171958	-0.20171958	-0.20171958	-0.20171958	-0.20171958	-0.20171958	-0.20171958	-0.20171958	-0.20171958	-0.20171958	-0.20171958	-0.20171958	-0.20171958	-0.20171958	-0.20171958	-0.20171958	-0.20171958	-0.20171958	-0.20171958	-0.20171958	-0.20171958	-0.20171958	-0.20171958	-0.20171958	-0.20171958	-0.20171958	-0.20171958	-0.20171958	-0.20171958	-0.20171958	-0.20171958
¸ßË¹°×ÔëÉù´¦Àí (478).mp3	0.07750333	0.07750333	0.07750333	0.07750333	0.07750333	0.07750333	0.07750333	0.07750333	0.07750333	0.07750333	0.07750333	0.07750333	0.07750333	0.07750333	0.07750333	0.07750333	0.07750333	0.07750333	0.07750333	0.07750333	0.07750333	0.07750333	0.07750333	0.07750333	0.07750333	0.07750333	0.07750333	0.07750333	0.07750333	0.07750333	0.07750333	0.07750333	0.07750333	0.07750333	0.07750333	0.07750333	0.07750333	0.07750333	0.07750333	0.07750333	0.07750333	0.07750333	0.07750333	0.07750333	0.07750333	0.07750333	0.07750333	0.07750333	0.07750333
¸ßË¹°×ÔëÉù´¦Àí (479).mp3	0.1466004	0.1466004	0.1466004	0.1466004	0.1466004	0.1466004	0.1466004	0.1466004	0.1466004	0.1466004	0.1466004	0.1466004	0.1466004	0.1466004	0.1466004	0.1466004	0.1466004	0.1466004	0.1466004	0.1466004	0.1466004	0.1466004	0.1466004	0.1466004	0.1466004	0.1466004	0.1466004	0.1466004	0.1466004	0.1466004	0.1466004	0.1466004	0.1466004	0.1466004	0.1466004	0.1466004	0.1466004	0.1466004	0.1466004	0.1466004	0.1466004	0.1466004	0.1466004	0.1466004	0.1466004	0.1466004	0.1466004	0.1466004	0.1466004
¸ßË¹°×ÔëÉù´¦Àí (480).mp3	-0.16148481	-0.16148481	-0.16148481	-0.16148481	-0.16148481	-0.16148481	-0.16148481	-0.16148481	-0.16148481	-0.16148481	-0.16148481	-0.16148481	-0.16148481	-0.16148481	-0.16148481	-0.16148481	-0.16148481	-0.16148481	-0.16148481	-0.16148481	-0.16148481	-0.16148481	-0.16148481	-0.16148481	-0.16148481	-0.16148481	-0.16148481	-0.16148481	-0.16148481	-0.16148481	-0.16148481	-0.16148481	-0.16148481	-0.16148481	-0.16148481	-0.16148481	-0.16148481	-0.16148481	-0.16148481	-0.16148481	-0.16148481	-0.16148481	-0.16148481	-0.16148481	-0.16148481	-0.16148481	-0.16148481	-0.16148481	-0.16148481
¸ßË¹°×ÔëÉù´¦Àí (481).mp3	0.081872344	0.081872344	0.081872344	0.081872344	0.081872344	0.081872344	0.081872344	0.081872344	0.081872344	0.081872344	0.081872344	0.081872344	0.081872344	0.081872344	0.081872344	0.081872344	0.081872344	0.081872344	0.081872344	0.081872344	0.081872344	0.081872344	0.081872344	0.081872344	0.081872344	0.081872344	0.081872344	0.081872344	0.081872344	0.081872344	0.081872344	0.081872344	0.081872344	0.081872344	0.081872344	0.081872344	0.081872344	0.081872344	0.081872344	0.081872344	0.081872344	0.081872344	0.081872344	0.081872344	0.081872344	0.081872344	0.081872344	0.081872344	0.081872344
¸ßË¹°×ÔëÉù´¦Àí (482).mp3	-0.054350123	-0.054350123	-0.054350123	-0.054350123	-0.054350123	-0.054350123	-0.054350123	-0.054350123	-0.054350123	-0.054350123	-0.054350123	-0.054350123	-0.054350123	-0.054350123	-0.054350123	-0.054350123	-0.054350123	-0.054350123	-0.054350123	-0.054350123	-0.054350123	-0.054350123	-0.054350123	-0.054350123	-0.054350123	-0.054350123	-0.054350123	-0.054350123	-0.054350123	-0.054350123	-0.054350123	-0.054350123	-0.054350123	-0.054350123	-0.054350123	-0.054350123	-0.054350123	-0.054350123	-0.054350123	-0.054350123	-0.054350123	-0.054350123	-0.054350123	-0.054350123	-0.054350123	-0.054350123	-0.054350123	-0.054350123	-0.054350123
¸ßË¹°×ÔëÉù´¦Àí (483).mp3	0.003338642	0.003338642	0.003338642	0.003338642	0.003338642	0.003338642	0.003338642	0.003338642	0.003338642	0.003338642	0.003338642	0.003338642	0.003338642	0.003338642	0.003338642	0.003338642	0.003338642	0.003338642	0.003338642	0.003338642	0.003338642	0.003338642	0.003338642	0.003338642	0.003338642	0.003338642	0.003338642	0.003338642	0.003338642	0.003338642	0.003338642	0.003338642	0.003338642	0.003338642	0.003338642	0.003338642	0.003338642	0.003338642	0.003338642	0.003338642	0.003338642	0.003338642	0.003338642	0.003338642	0.003338642	0.003338642	0.003338642	0.003338642	0.003338642
¸ßË¹°×ÔëÉù´¦Àí (484).mp3	-0.1880559	-0.1880559	-0.1880559	-0.1880559	-0.1880559	-0.1880559	-0.1880559	-0.1880559	-0.1880559	-0.1880559	-0.1880559	-0.1880559	-0.1880559	-0.1880559	-0.1880559	-0.1880559	-0.1880559	-0.1880559	-0.1880559	-0.1880559	-0.1880559	-0.1880559	-0.1880559	-0.1880559	-0.1880559	-0.1880559	-0.1880559	-0.1880559	-0.1880559	-0.1880559	-0.1880559	-0.1880559	-0.1880559	-0.1880559	-0.1880559	-0.1880559	-0.1880559	-0.1880559	-0.1880559	-0.1880559	-0.1880559	-0.1880559	-0.1880559	-0.1880559	-0.1880559	-0.1880559	-0.1880559	-0.1880559	-0.1880559
¸ßË¹°×ÔëÉù´¦Àí (485).mp3	-0.007336848	-0.007336848	-0.007336848	-0.007336848	-0.007336848	-0.007336848	-0.007336848	-0.007336848	-0.007336848	-0.007336848	-0.007336848	-0.007336848	-0.007336848	-0.007336848	-0.007336848	-0.007336848	-0.007336848	-0.007336848	-0.007336848	-0.007336848	-0.007336848	-0.007336848	-0.007336848	-0.007336848	-0.007336848	-0.007336848	-0.007336848	-0.007336848	-0.007336848	-0.007336848	-0.007336848	-0.007336848	-0.007336848	-0.007336848	-0.007336848	-0.007336848	-0.007336848	-0.007336848	-0.007336848	-0.007336848	-0.007336848	-0.007336848	-0.007336848	-0.007336848	-0.007336848	-0.007336848	-0.007336848	-0.007336848	-0.007336848
¸ßË¹°×ÔëÉù´¦Àí (486).mp3	0.14397246	0.14397246	0.14397246	0.14397246	0.14397246	0.14397246	0.14397246	0.14397246	0.14397246	0.14397246	0.14397246	0.14397246	0.14397246	0.14397246	0.14397246	0.14397246	0.14397246	0.14397246	0.14397246	0.14397246	0.14397246	0.14397246	0.14397246	0.14397246	0.14397246	0.14397246	0.14397246	0.14397246	0.14397246	0.14397246	0.14397246	0.14397246	0.14397246	0.14397246	0.14397246	0.14397246	0.14397246	0.14397246	0.14397246	0.14397246	0.14397246	0.14397246	0.14397246	0.14397246	0.14397246	0.14397246	0.14397246	0.14397246	0.14397246
¸ßË¹°×ÔëÉù´¦Àí (487).mp3	0.14582053	0.14582053	0.14582053	0.14582053	0.14582053	0.14582053	0.14582053	0.14582053	0.14582053	0.14582053	0.14582053	0.14582053	0.14582053	0.14582053	0.14582053	0.14582053	0.14582053	0.14582053	0.14582053	0.14582053	0.14582053	0.14582053	0.14582053	0.14582053	0.14582053	0.14582053	0.14582053	0.14582053	0.14582053	0.14582053	0.14582053	0.14582053	0.14582053	0.14582053	0.14582053	0.14582053	0.14582053	0.14582053	0.14582053	0.14582053	0.14582053	0.14582053	0.14582053	0.14582053	0.14582053	0.14582053	0.14582053	0.14582053	0.14582053
¸ßË¹°×ÔëÉù´¦Àí (488).mp3	-0.037376124	-0.037376124	-0.037376124	-0.037376124	-0.037376124	-0.037376124	-0.037376124	-0.037376124	-0.037376124	-0.037376124	-0.037376124	-0.037376124	-0.037376124	-0.037376124	-0.037376124	-0.037376124	-0.037376124	-0.037376124	-0.037376124	-0.037376124	-0.037376124	-0.037376124	-0.037376124	-0.037376124	-0.037376124	-0.037376124	-0.037376124	-0.037376124	-0.037376124	-0.037376124	-0.037376124	-0.037376124	-0.037376124	-0.037376124	-0.037376124	-0.037376124	-0.037376124	-0.037376124	-0.037376124	-0.037376124	-0.037376124	-0.037376124	-0.037376124	-0.037376124	-0.037376124	-0.037376124	-0.037376124	-0.037376124	-0.037376124
¸ßË¹°×ÔëÉù´¦Àí (489).mp3	0.08425551	0.08425551	0.08425551	0.08425551	0.08425551	0.08425551	0.08425551	0.08425551	0.08425551	0.08425551	0.08425551	0.08425551	0.08425551	0.08425551	0.08425551	0.08425551	0.08425551	0.08425551	0.08425551	0.08425551	0.08425551	0.08425551	0.08425551	0.08425551	0.08425551	0.08425551	0.08425551	0.08425551	0.08425551	0.08425551	0.08425551	0.08425551	0.08425551	0.08425551	0.08425551	0.08425551	0.08425551	0.08425551	0.08425551	0.08425551	0.08425551	0.08425551	0.08425551	0.08425551	0.08425551	0.08425551	0.08425551	0.08425551	0.08425551
¸ßË¹°×ÔëÉù´¦Àí (490).mp3	-0.20835423	-0.20835423	-0.20835423	-0.20835423	-0.20835423	-0.20835423	-0.20835423	-0.20835423	-0.20835423	-0.20835423	-0.20835423	-0.20835423	-0.20835423	-0.20835423	-0.20835423	-0.20835423	-0.20835423	-0.20835423	-0.20835423	-0.20835423	-0.20835423	-0.20835423	-0.20835423	-0.20835423	-0.20835423	-0.20835423	-0.20835423	-0.20835423	-0.20835423	-0.20835423	-0.20835423	-0.20835423	-0.20835423	-0.20835423	-0.20835423	-0.20835423	-0.20835423	-0.20835423	-0.20835423	-0.20835423	-0.20835423	-0.20835423	-0.20835423	-0.20835423	-0.20835423	-0.20835423	-0.20835423	-0.20835423	-0.20835423
¸ßË¹°×ÔëÉù´¦Àí (491).mp3	0.20900401	0.20900401	0.20900401	0.20900401	0.20900401	0.20900401	0.20900401	0.20900401	0.20900401	0.20900401	0.20900401	0.20900401	0.20900401	0.20900401	0.20900401	0.20900401	0.20900401	0.20900401	0.20900401	0.20900401	0.20900401	0.20900401	0.20900401	0.20900401	0.20900401	0.20900401	0.20900401	0.20900401	0.20900401	0.20900401	0.20900401	0.20900401	0.20900401	0.20900401	0.20900401	0.20900401	0.20900401	0.20900401	0.20900401	0.20900401	0.20900401	0.20900401	0.20900401	0.20900401	0.20900401	0.20900401	0.20900401	0.20900401	0.20900401
¸ßË¹°×ÔëÉù´¦Àí (492).mp3	-0.006317429	-0.006317429	-0.006317429	-0.006317429	-0.006317429	-0.006317429	-0.006317429	-0.006317429	-0.006317429	-0.006317429	-0.006317429	-0.006317429	-0.006317429	-0.006317429	-0.006317429	-0.006317429	-0.006317429	-0.006317429	-0.006317429	-0.006317429	-0.006317429	-0.006317429	-0.006317429	-0.006317429	-0.006317429	-0.006317429	-0.006317429	-0.006317429	-0.006317429	-0.006317429	-0.006317429	-0.006317429	-0.006317429	-0.006317429	-0.006317429	-0.006317429	-0.006317429	-0.006317429	-0.006317429	-0.006317429	-0.006317429	-0.006317429	-0.006317429	-0.006317429	-0.006317429	-0.006317429	-0.006317429	-0.006317429	-0.006317429
¸ßË¹°×ÔëÉù´¦Àí (493).mp3	0.031894512	0.031894512	0.031894512	0.031894512	0.031894512	0.031894512	0.031894512	0.031894512	0.031894512	0.031894512	0.031894512	0.031894512	0.031894512	0.031894512	0.031894512	0.031894512	0.031894512	0.031894512	0.031894512	0.031894512	0.031894512	0.031894512	0.031894512	0.031894512	0.031894512	0.031894512	0.031894512	0.031894512	0.031894512	0.031894512	0.031894512	0.031894512	0.031894512	0.031894512	0.031894512	0.031894512	0.031894512	0.031894512	0.031894512	0.031894512	0.031894512	0.031894512	0.031894512	0.031894512	0.031894512	0.031894512	0.031894512	0.031894512	0.031894512
¸ßË¹°×ÔëÉù´¦Àí (494).mp3	-0.09528967	-0.09528967	-0.09528967	-0.09528967	-0.09528967	-0.09528967	-0.09528967	-0.09528967	-0.09528967	-0.09528967	-0.09528967	-0.09528967	-0.09528967	-0.09528967	-0.09528967	-0.09528967	-0.09528967	-0.09528967	-0.09528967	-0.09528967	-0.09528967	-0.09528967	-0.09528967	-0.09528967	-0.09528967	-0.09528967	-0.09528967	-0.09528967	-0.09528967	-0.09528967	-0.09528967	-0.09528967	-0.09528967	-0.09528967	-0.09528967	-0.09528967	-0.09528967	-0.09528967	-0.09528967	-0.09528967	-0.09528967	-0.09528967	-0.09528967	-0.09528967	-0.09528967	-0.09528967	-0.09528967	-0.09528967	-0.09528967
¸ßË¹°×ÔëÉù´¦Àí (495).mp3	-0.07957609	-0.07957609	-0.07957609	-0.07957609	-0.07957609	-0.07957609	-0.07957609	-0.07957609	-0.07957609	-0.07957609	-0.07957609	-0.07957609	-0.07957609	-0.07957609	-0.07957609	-0.07957609	-0.07957609	-0.07957609	-0.07957609	-0.07957609	-0.07957609	-0.07957609	-0.07957609	-0.07957609	-0.07957609	-0.07957609	-0.07957609	-0.07957609	-0.07957609	-0.07957609	-0.07957609	-0.07957609	-0.07957609	-0.07957609	-0.07957609	-0.07957609	-0.07957609	-0.07957609	-0.07957609	-0.07957609	-0.07957609	-0.07957609	-0.07957609	-0.07957609	-0.07957609	-0.07957609	-0.07957609	-0.07957609	-0.07957609
¸ßË¹°×ÔëÉù´¦Àí (496).mp3	0.14873579	0.14873579	0.14873579	0.14873579	0.14873579	0.14873579	0.14873579	0.14873579	0.14873579	0.14873579	0.14873579	0.14873579	0.14873579	0.14873579	0.14873579	0.14873579	0.14873579	0.14873579	0.14873579	0.14873579	0.14873579	0.14873579	0.14873579	0.14873579	0.14873579	0.14873579	0.14873579	0.14873579	0.14873579	0.14873579	0.14873579	0.14873579	0.14873579	0.14873579	0.14873579	0.14873579	0.14873579	0.14873579	0.14873579	0.14873579	0.14873579	0.14873579	0.14873579	0.14873579	0.14873579	0.14873579	0.14873579	0.14873579	0.14873579
¸ßË¹°×ÔëÉù´¦Àí (497).mp3	-0.010522172	-0.010522172	-0.010522172	-0.010522172	-0.010522172	-0.010522172	-0.010522172	-0.010522172	-0.010522172	-0.010522172	-0.010522172	-0.010522172	-0.010522172	-0.010522172	-0.010522172	-0.010522172	-0.010522172	-0.010522172	-0.010522172	-0.010522172	-0.010522172	-0.010522172	-0.010522172	-0.010522172	-0.010522172	-0.010522172	-0.010522172	-0.010522172	-0.010522172	-0.010522172	-0.010522172	-0.010522172	-0.010522172	-0.010522172	-0.010522172	-0.010522172	-0.010522172	-0.010522172	-0.010522172	-0.010522172	-0.010522172	-0.010522172	-0.010522172	-0.010522172	-0.010522172	-0.010522172	-0.010522172	-0.010522172	-0.010522172
¸ßË¹°×ÔëÉù´¦Àí (498).mp3	-0.08617786	-0.08617786	-0.08617786	-0.08617786	-0.08617786	-0.08617786	-0.08617786	-0.08617786	-0.08617786	-0.08617786	-0.08617786	-0.08617786	-0.08617786	-0.08617786	-0.08617786	-0.08617786	-0.08617786	-0.08617786	-0.08617786	-0.08617786	-0.08617786	-0.08617786	-0.08617786	-0.08617786	-0.08617786	-0.08617786	-0.08617786	-0.08617786	-0.08617786	-0.08617786	-0.08617786	-0.08617786	-0.08617786	-0.08617786	-0.08617786	-0.08617786	-0.08617786	-0.08617786	-0.08617786	-0.08617786	-0.08617786	-0.08617786	-0.08617786	-0.08617786	-0.08617786	-0.08617786	-0.08617786	-0.08617786	-0.08617786
¸ßË¹°×ÔëÉù´¦Àí (499).mp3	-0.11530755	-0.11530755	-0.11530755	-0.11530755	-0.11530755	-0.11530755	-0.11530755	-0.11530755	-0.11530755	-0.11530755	-0.11530755	-0.11530755	-0.11530755	-0.11530755	-0.11530755	-0.11530755	-0.11530755	-0.11530755	-0.11530755	-0.11530755	-0.11530755	-0.11530755	-0.11530755	-0.11530755	-0.11530755	-0.11530755	-0.11530755	-0.11530755	-0.11530755	-0.11530755	-0.11530755	-0.11530755	-0.11530755	-0.11530755	-0.11530755	-0.11530755	-0.11530755	-0.11530755	-0.11530755	-0.11530755	-0.11530755	-0.11530755	-0.11530755	-0.11530755	-0.11530755	-0.11530755	-0.11530755	-0.11530755	-0.11530755
¸ßË¹°×ÔëÉù´¦Àí (500).mp3	0.04590223	0.04590223	0.04590223	0.04590223	0.04590223	0.04590223	0.04590223	0.04590223	0.04590223	0.04590223	0.04590223	0.04590223	0.04590223	0.04590223	0.04590223	0.04590223	0.04590223	0.04590223	0.04590223	0.04590223	0.04590223	0.04590223	0.04590223	0.04590223	0.04590223	0.04590223	0.04590223	0.04590223	0.04590223	0.04590223	0.04590223	0.04590223	0.04590223	0.04590223	0.04590223	0.04590223	0.04590223	0.04590223	0.04590223	0.04590223	0.04590223	0.04590223	0.04590223	0.04590223	0.04590223	0.04590223	0.04590223	0.04590223	0.04590223
¸ßË¹°×ÔëÉù´¦Àí (501).mp3	0.001721643	0.001721643	0.001721643	0.001721643	0.001721643	0.001721643	0.001721643	0.001721643	0.001721643	0.001721643	0.001721643	0.001721643	0.001721643	0.001721643	0.001721643	0.001721643	0.001721643	0.001721643	0.001721643	0.001721643	0.001721643	0.001721643	0.001721643	0.001721643	0.001721643	0.001721643	0.001721643	0.001721643	0.001721643	0.001721643	0.001721643	0.001721643	0.001721643	0.001721643	0.001721643	0.001721643	0.001721643	0.001721643	0.001721643	0.001721643	0.001721643	0.001721643	0.001721643	0.001721643	0.001721643	0.001721643	0.001721643	0.001721643	0.001721643
¸ßË¹°×ÔëÉù´¦Àí (502).mp3	0.026945956	0.026945956	0.026945956	0.026945956	0.026945956	0.026945956	0.026945956	0.026945956	0.026945956	0.026945956	0.026945956	0.026945956	0.026945956	0.026945956	0.026945956	0.026945956	0.026945956	0.026945956	0.026945956	0.026945956	0.026945956	0.026945956	0.026945956	0.026945956	0.026945956	0.026945956	0.026945956	0.026945956	0.026945956	0.026945956	0.026945956	0.026945956	0.026945956	0.026945956	0.026945956	0.026945956	0.026945956	0.026945956	0.026945956	0.026945956	0.026945956	0.026945956	0.026945956	0.026945956	0.026945956	0.026945956	0.026945956	0.026945956	0.026945956
¸ßË¹°×ÔëÉù´¦Àí (503).mp3	0.019028679	0.019028679	0.019028679	0.019028679	0.019028679	0.019028679	0.019028679	0.019028679	0.019028679	0.019028679	0.019028679	0.019028679	0.019028679	0.019028679	0.019028679	0.019028679	0.019028679	0.019028679	0.019028679	0.019028679	0.019028679	0.019028679	0.019028679	0.019028679	0.019028679	0.019028679	0.019028679	0.019028679	0.019028679	0.019028679	0.019028679	0.019028679	0.019028679	0.019028679	0.019028679	0.019028679	0.019028679	0.019028679	0.019028679	0.019028679	0.019028679	0.019028679	0.019028679	0.019028679	0.019028679	0.019028679	0.019028679	0.019028679	0.019028679
¸ßË¹°×ÔëÉù´¦Àí (504).mp3	-0.008971203	-0.008971203	-0.008971203	-0.008971203	-0.008971203	-0.008971203	-0.008971203	-0.008971203	-0.008971203	-0.008971203	-0.008971203	-0.008971203	-0.008971203	-0.008971203	-0.008971203	-0.008971203	-0.008971203	-0.008971203	-0.008971203	-0.008971203	-0.008971203	-0.008971203	-0.008971203	-0.008971203	-0.008971203	-0.008971203	-0.008971203	-0.008971203	-0.008971203	-0.008971203	-0.008971203	-0.008971203	-0.008971203	-0.008971203	-0.008971203	-0.008971203	-0.008971203	-0.008971203	-0.008971203	-0.008971203	-0.008971203	-0.008971203	-0.008971203	-0.008971203	-0.008971203	-0.008971203	-0.008971203	-0.008971203	-0.008971203
¸ßË¹°×ÔëÉù´¦Àí (505).mp3	-0.25113255	-0.25113255	-0.25113255	-0.25113255	-0.25113255	-0.25113255	-0.25113255	-0.25113255	-0.25113255	-0.25113255	-0.25113255	-0.25113255	-0.25113255	-0.25113255	-0.25113255	-0.25113255	-0.25113255	-0.25113255	-0.25113255	-0.25113255	-0.25113255	-0.25113255	-0.25113255	-0.25113255	-0.25113255	-0.25113255	-0.25113255	-0.25113255	-0.25113255	-0.25113255	-0.25113255	-0.25113255	-0.25113255	-0.25113255	-0.25113255	-0.25113255	-0.25113255	-0.25113255	-0.25113255	-0.25113255	-0.25113255	-0.25113255	-0.25113255	-0.25113255	-0.25113255	-0.25113255	-0.25113255	-0.25113255	-0.25113255
¸ßË¹°×ÔëÉù´¦Àí (506).mp3	0.10844283	0.10844283	0.10844283	0.10844283	0.10844283	0.10844283	0.10844283	0.10844283	0.10844283	0.10844283	0.10844283	0.10844283	0.10844283	0.10844283	0.10844283	0.10844283	0.10844283	0.10844283	0.10844283	0.10844283	0.10844283	0.10844283	0.10844283	0.10844283	0.10844283	0.10844283	0.10844283	0.10844283	0.10844283	0.10844283	0.10844283	0.10844283	0.10844283	0.10844283	0.10844283	0.10844283	0.10844283	0.10844283	0.10844283	0.10844283	0.10844283	0.10844283	0.10844283	0.10844283	0.10844283	0.10844283	0.10844283	0.10844283	0.10844283
¸ßË¹°×ÔëÉù´¦Àí (507).mp3	0.115740426	0.115740426	0.115740426	0.115740426	0.115740426	0.115740426	0.115740426	0.115740426	0.115740426	0.115740426	0.115740426	0.115740426	0.115740426	0.115740426	0.115740426	0.115740426	0.115740426	0.115740426	0.115740426	0.115740426	0.115740426	0.115740426	0.115740426	0.115740426	0.115740426	0.115740426	0.115740426	0.115740426	0.115740426	0.115740426	0.115740426	0.115740426	0.115740426	0.115740426	0.115740426	0.115740426	0.115740426	0.115740426	0.115740426	0.115740426	0.115740426	0.115740426	0.115740426	0.115740426	0.115740426	0.115740426	0.115740426	0.115740426	0.115740426
¸ßË¹°×ÔëÉù´¦Àí (508).mp3	-0.13082403	-0.13082403	-0.13082403	-0.13082403	-0.13082403	-0.13082403	-0.13082403	-0.13082403	-0.13082403	-0.13082403	-0.13082403	-0.13082403	-0.13082403	-0.13082403	-0.13082403	-0.13082403	-0.13082403	-0.13082403	-0.13082403	-0.13082403	-0.13082403	-0.13082403	-0.13082403	-0.13082403	-0.13082403	-0.13082403	-0.13082403	-0.13082403	-0.13082403	-0.13082403	-0.13082403	-0.13082403	-0.13082403	-0.13082403	-0.13082403	-0.13082403	-0.13082403	-0.13082403	-0.13082403	-0.13082403	-0.13082403	-0.13082403	-0.13082403	-0.13082403	-0.13082403	-0.13082403	-0.13082403	-0.13082403	-0.13082403
¸ßË¹°×ÔëÉù´¦Àí (509).mp3	-0.16870484	-0.16870484	-0.16870484	-0.16870484	-0.16870484	-0.16870484	-0.16870484	-0.16870484	-0.16870484	-0.16870484	-0.16870484	-0.16870484	-0.16870484	-0.16870484	-0.16870484	-0.16870484	-0.16870484	-0.16870484	-0.16870484	-0.16870484	-0.16870484	-0.16870484	-0.16870484	-0.16870484	-0.16870484	-0.16870484	-0.16870484	-0.16870484	-0.16870484	-0.16870484	-0.16870484	-0.16870484	-0.16870484	-0.16870484	-0.16870484	-0.16870484	-0.16870484	-0.16870484	-0.16870484	-0.16870484	-0.16870484	-0.16870484	-0.16870484	-0.16870484	-0.16870484	-0.16870484	-0.16870484	-0.16870484	-0.16870484
¸ßË¹°×ÔëÉù´¦Àí (510).mp3	-0.007863686	-0.007863686	-0.007863686	-0.007863686	-0.007863686	-0.007863686	-0.007863686	-0.007863686	-0.007863686	-0.007863686	-0.007863686	-0.007863686	-0.007863686	-0.007863686	-0.007863686	-0.007863686	-0.007863686	-0.007863686	-0.007863686	-0.007863686	-0.007863686	-0.007863686	-0.007863686	-0.007863686	-0.007863686	-0.007863686	-0.007863686	-0.007863686	-0.007863686	-0.007863686	-0.007863686	-0.007863686	-0.007863686	-0.007863686	-0.007863686	-0.007863686	-0.007863686	-0.007863686	-0.007863686	-0.007863686	-0.007863686	-0.007863686	-0.007863686	-0.007863686	-0.007863686	-0.007863686	-0.007863686	-0.007863686	-0.007863686
¸ßË¹°×ÔëÉù´¦Àí (511).mp3	-0.008854672	-0.008854672	-0.008854672	-0.008854672	-0.008854672	-0.008854672	-0.008854672	-0.008854672	-0.008854672	-0.008854672	-0.008854672	-0.008854672	-0.008854672	-0.008854672	-0.008854672	-0.008854672	-0.008854672	-0.008854672	-0.008854672	-0.008854672	-0.008854672	-0.008854672	-0.008854672	-0.008854672	-0.008854672	-0.008854672	-0.008854672	-0.008854672	-0.008854672	-0.008854672	-0.008854672	-0.008854672	-0.008854672	-0.008854672	-0.008854672	-0.008854672	-0.008854672	-0.008854672	-0.008854672	-0.008854672	-0.008854672	-0.008854672	-0.008854672	-0.008854672	-0.008854672	-0.008854672	-0.008854672	-0.008854672	-0.008854672
¸ßË¹°×ÔëÉù´¦Àí (512).mp3	-0.17709649	-0.17709649	-0.17709649	-0.17709649	-0.17709649	-0.17709649	-0.17709649	-0.17709649	-0.17709649	-0.17709649	-0.17709649	-0.17709649	-0.17709649	-0.17709649	-0.17709649	-0.17709649	-0.17709649	-0.17709649	-0.17709649	-0.17709649	-0.17709649	-0.17709649	-0.17709649	-0.17709649	-0.17709649	-0.17709649	-0.17709649	-0.17709649	-0.17709649	-0.17709649	-0.17709649	-0.17709649	-0.17709649	-0.17709649	-0.17709649	-0.17709649	-0.17709649	-0.17709649	-0.17709649	-0.17709649	-0.17709649	-0.17709649	-0.17709649	-0.17709649	-0.17709649	-0.17709649	-0.17709649	-0.17709649	-0.17709649
¸ßË¹°×ÔëÉù´¦Àí (513).mp3	-0.15762287	-0.15762287	-0.15762287	-0.15762287	-0.15762287	-0.15762287	-0.15762287	-0.15762287	-0.15762287	-0.15762287	-0.15762287	-0.15762287	-0.15762287	-0.15762287	-0.15762287	-0.15762287	-0.15762287	-0.15762287	-0.15762287	-0.15762287	-0.15762287	-0.15762287	-0.15762287	-0.15762287	-0.15762287	-0.15762287	-0.15762287	-0.15762287	-0.15762287	-0.15762287	-0.15762287	-0.15762287	-0.15762287	-0.15762287	-0.15762287	-0.15762287	-0.15762287	-0.15762287	-0.15762287	-0.15762287	-0.15762287	-0.15762287	-0.15762287	-0.15762287	-0.15762287	-0.15762287	-0.15762287	-0.15762287	-0.15762287
¸ßË¹°×ÔëÉù´¦Àí (514).mp3	-0.052952915	-0.052952915	-0.052952915	-0.052952915	-0.052952915	-0.052952915	-0.052952915	-0.052952915	-0.052952915	-0.052952915	-0.052952915	-0.052952915	-0.052952915	-0.052952915	-0.052952915	-0.052952915	-0.052952915	-0.052952915	-0.052952915	-0.052952915	-0.052952915	-0.052952915	-0.052952915	-0.052952915	-0.052952915	-0.052952915	-0.052952915	-0.052952915	-0.052952915	-0.052952915	-0.052952915	-0.052952915	-0.052952915	-0.052952915	-0.052952915	-0.052952915	-0.052952915	-0.052952915	-0.052952915	-0.052952915	-0.052952915	-0.052952915	-0.052952915	-0.052952915	-0.052952915	-0.052952915	-0.052952915	-0.052952915	-0.052952915
¸ßË¹°×ÔëÉù´¦Àí (515).mp3	-0.113199	-0.113199	-0.113199	-0.113199	-0.113199	-0.113199	-0.113199	-0.113199	-0.113199	-0.113199	-0.113199	-0.113199	-0.113199	-0.113199	-0.113199	-0.113199	-0.113199	-0.113199	-0.113199	-0.113199	-0.113199	-0.113199	-0.113199	-0.113199	-0.113199	-0.113199	-0.113199	-0.113199	-0.113199	-0.113199	-0.113199	-0.113199	-0.113199	-0.113199	-0.113199	-0.113199	-0.113199	-0.113199	-0.113199	-0.113199	-0.113199	-0.113199	-0.113199	-0.113199	-0.113199	-0.113199	-0.113199	-0.113199	-0.113199
¸ßË¹°×ÔëÉù´¦Àí (516).mp3	-0.062711656	-0.062711656	-0.062711656	-0.062711656	-0.062711656	-0.062711656	-0.062711656	-0.062711656	-0.062711656	-0.062711656	-0.062711656	-0.062711656	-0.062711656	-0.062711656	-0.062711656	-0.062711656	-0.062711656	-0.062711656	-0.062711656	-0.062711656	-0.062711656	-0.062711656	-0.062711656	-0.062711656	-0.062711656	-0.062711656	-0.062711656	-0.062711656	-0.062711656	-0.062711656	-0.062711656	-0.062711656	-0.062711656	-0.062711656	-0.062711656	-0.062711656	-0.062711656	-0.062711656	-0.062711656	-0.062711656	-0.062711656	-0.062711656	-0.062711656	-0.062711656	-0.062711656	-0.062711656	-0.062711656	-0.062711656	-0.062711656
¸ßË¹°×ÔëÉù´¦Àí (517).mp3	0.09090217	0.09090217	0.09090217	0.09090217	0.09090217	0.09090217	0.09090217	0.09090217	0.09090217	0.09090217	0.09090217	0.09090217	0.09090217	0.09090217	0.09090217	0.09090217	0.09090217	0.09090217	0.09090217	0.09090217	0.09090217	0.09090217	0.09090217	0.09090217	0.09090217	0.09090217	0.09090217	0.09090217	0.09090217	0.09090217	0.09090217	0.09090217	0.09090217	0.09090217	0.09090217	0.09090217	0.09090217	0.09090217	0.09090217	0.09090217	0.09090217	0.09090217	0.09090217	0.09090217	0.09090217	0.09090217	0.09090217	0.09090217	0.09090217
¸ßË¹°×ÔëÉù´¦Àí (518).mp3	0.090881996	0.090881996	0.090881996	0.090881996	0.090881996	0.090881996	0.090881996	0.090881996	0.090881996	0.090881996	0.090881996	0.090881996	0.090881996	0.090881996	0.090881996	0.090881996	0.090881996	0.090881996	0.090881996	0.090881996	0.090881996	0.090881996	0.090881996	0.090881996	0.090881996	0.090881996	0.090881996	0.090881996	0.090881996	0.090881996	0.090881996	0.090881996	0.090881996	0.090881996	0.090881996	0.090881996	0.090881996	0.090881996	0.090881996	0.090881996	0.090881996	0.090881996	0.090881996	0.090881996	0.090881996	0.090881996	0.090881996	0.090881996	0.090881996
¸ßË¹°×ÔëÉù´¦Àí (519).mp3	0.031678326	0.031678326	0.031678326	0.031678326	0.031678326	0.031678326	0.031678326	0.031678326	0.031678326	0.031678326	0.031678326	0.031678326	0.031678326	0.031678326	0.031678326	0.031678326	0.031678326	0.031678326	0.031678326	0.031678326	0.031678326	0.031678326	0.031678326	0.031678326	0.031678326	0.031678326	0.031678326	0.031678326	0.031678326	0.031678326	0.031678326	0.031678326	0.031678326	0.031678326	0.031678326	0.031678326	0.031678326	0.031678326	0.031678326	0.031678326	0.031678326	0.031678326	0.031678326	0.031678326	0.031678326	0.031678326	0.031678326	0.031678326	0.031678326
¸ßË¹°×ÔëÉù´¦Àí (520).mp3	-0.09132414	-0.09132414	-0.09132414	-0.09132414	-0.09132414	-0.09132414	-0.09132414	-0.09132414	-0.09132414	-0.09132414	-0.09132414	-0.09132414	-0.09132414	-0.09132414	-0.09132414	-0.09132414	-0.09132414	-0.09132414	-0.09132414	-0.09132414	-0.09132414	-0.09132414	-0.09132414	-0.09132414	-0.09132414	-0.09132414	-0.09132414	-0.09132414	-0.09132414	-0.09132414	-0.09132414	-0.09132414	-0.09132414	-0.09132414	-0.09132414	-0.09132414	-0.09132414	-0.09132414	-0.09132414	-0.09132414	-0.09132414	-0.09132414	-0.09132414	-0.09132414	-0.09132414	-0.09132414	-0.09132414	-0.09132414	-0.09132414
¸ßË¹°×ÔëÉù´¦Àí (521).mp3	-0.22201833	-0.22201833	-0.22201833	-0.22201833	-0.22201833	-0.22201833	-0.22201833	-0.22201833	-0.22201833	-0.22201833	-0.22201833	-0.22201833	-0.22201833	-0.22201833	-0.22201833	-0.22201833	-0.22201833	-0.22201833	-0.22201833	-0.22201833	-0.22201833	-0.22201833	-0.22201833	-0.22201833	-0.22201833	-0.22201833	-0.22201833	-0.22201833	-0.22201833	-0.22201833	-0.22201833	-0.22201833	-0.22201833	-0.22201833	-0.22201833	-0.22201833	-0.22201833	-0.22201833	-0.22201833	-0.22201833	-0.22201833	-0.22201833	-0.22201833	-0.22201833	-0.22201833	-0.22201833	-0.22201833	-0.22201833	-0.22201833
¸ßË¹°×ÔëÉù´¦Àí (522).mp3	0.019409142	0.019409142	0.019409142	0.019409142	0.019409142	0.019409142	0.019409142	0.019409142	0.019409142	0.019409142	0.019409142	0.019409142	0.019409142	0.019409142	0.019409142	0.019409142	0.019409142	0.019409142	0.019409142	0.019409142	0.019409142	0.019409142	0.019409142	0.019409142	0.019409142	0.019409142	0.019409142	0.019409142	0.019409142	0.019409142	0.019409142	0.019409142	0.019409142	0.019409142	0.019409142	0.019409142	0.019409142	0.019409142	0.019409142	0.019409142	0.019409142	0.019409142	0.019409142	0.019409142	0.019409142	0.019409142	0.019409142	0.019409142	0.019409142
¸ßË¹°×ÔëÉù´¦Àí (523).mp3	0.10563596	0.10563596	0.10563596	0.10563596	0.10563596	0.10563596	0.10563596	0.10563596	0.10563596	0.10563596	0.10563596	0.10563596	0.10563596	0.10563596	0.10563596	0.10563596	0.10563596	0.10563596	0.10563596	0.10563596	0.10563596	0.10563596	0.10563596	0.10563596	0.10563596	0.10563596	0.10563596	0.10563596	0.10563596	0.10563596	0.10563596	0.10563596	0.10563596	0.10563596	0.10563596	0.10563596	0.10563596	0.10563596	0.10563596	0.10563596	0.10563596	0.10563596	0.10563596	0.10563596	0.10563596	0.10563596	0.10563596	0.10563596	0.10563596
¸ßË¹°×ÔëÉù´¦Àí (524).mp3	-0.18406767	-0.18406767	-0.18406767	-0.18406767	-0.18406767	-0.18406767	-0.18406767	-0.18406767	-0.18406767	-0.18406767	-0.18406767	-0.18406767	-0.18406767	-0.18406767	-0.18406767	-0.18406767	-0.18406767	-0.18406767	-0.18406767	-0.18406767	-0.18406767	-0.18406767	-0.18406767	-0.18406767	-0.18406767	-0.18406767	-0.18406767	-0.18406767	-0.18406767	-0.18406767	-0.18406767	-0.18406767	-0.18406767	-0.18406767	-0.18406767	-0.18406767	-0.18406767	-0.18406767	-0.18406767	-0.18406767	-0.18406767	-0.18406767	-0.18406767	-0.18406767	-0.18406767	-0.18406767	-0.18406767	-0.18406767	-0.18406767
¸ßË¹°×ÔëÉù´¦Àí (525).mp3	-0.09185423	-0.09185423	-0.09185423	-0.09185423	-0.09185423	-0.09185423	-0.09185423	-0.09185423	-0.09185423	-0.09185423	-0.09185423	-0.09185423	-0.09185423	-0.09185423	-0.09185423	-0.09185423	-0.09185423	-0.09185423	-0.09185423	-0.09185423	-0.09185423	-0.09185423	-0.09185423	-0.09185423	-0.09185423	-0.09185423	-0.09185423	-0.09185423	-0.09185423	-0.09185423	-0.09185423	-0.09185423	-0.09185423	-0.09185423	-0.09185423	-0.09185423	-0.09185423	-0.09185423	-0.09185423	-0.09185423	-0.09185423	-0.09185423	-0.09185423	-0.09185423	-0.09185423	-0.09185423	-0.09185423	-0.09185423	-0.09185423
¸ßË¹°×ÔëÉù´¦Àí (526).mp3	-0.36107612	-0.36107612	-0.36107612	-0.36107612	-0.36107612	-0.36107612	-0.36107612	-0.36107612	-0.36107612	-0.36107612	-0.36107612	-0.36107612	-0.36107612	-0.36107612	-0.36107612	-0.36107612	-0.36107612	-0.36107612	-0.36107612	-0.36107612	-0.36107612	-0.36107612	-0.36107612	-0.36107612	-0.36107612	-0.36107612	-0.36107612	-0.36107612	-0.36107612	-0.36107612	-0.36107612	-0.36107612	-0.36107612	-0.36107612	-0.36107612	-0.36107612	-0.36107612	-0.36107612	-0.36107612	-0.36107612	-0.36107612	-0.36107612	-0.36107612	-0.36107612	-0.36107612	-0.36107612	-0.36107612	-0.36107612	-0.36107612
¸ßË¹°×ÔëÉù´¦Àí (527).mp3	-0.032146268	-0.032146268	-0.032146268	-0.032146268	-0.032146268	-0.032146268	-0.032146268	-0.032146268	-0.032146268	-0.032146268	-0.032146268	-0.032146268	-0.032146268	-0.032146268	-0.032146268	-0.032146268	-0.032146268	-0.032146268	-0.032146268	-0.032146268	-0.032146268	-0.032146268	-0.032146268	-0.032146268	-0.032146268	-0.032146268	-0.032146268	-0.032146268	-0.032146268	-0.032146268	-0.032146268	-0.032146268	-0.032146268	-0.032146268	-0.032146268	-0.032146268	-0.032146268	-0.032146268	-0.032146268	-0.032146268	-0.032146268	-0.032146268	-0.032146268	-0.032146268	-0.032146268	-0.032146268	-0.032146268	-0.032146268	-0.032146268
¸ßË¹°×ÔëÉù´¦Àí (528).mp3	-0.06970416	-0.06970416	-0.06970416	-0.06970416	-0.06970416	-0.06970416	-0.06970416	-0.06970416	-0.06970416	-0.06970416	-0.06970416	-0.06970416	-0.06970416	-0.06970416	-0.06970416	-0.06970416	-0.06970416	-0.06970416	-0.06970416	-0.06970416	-0.06970416	-0.06970416	-0.06970416	-0.06970416	-0.06970416	-0.06970416	-0.06970416	-0.06970416	-0.06970416	-0.06970416	-0.06970416	-0.06970416	-0.06970416	-0.06970416	-0.06970416	-0.06970416	-0.06970416	-0.06970416	-0.06970416	-0.06970416	-0.06970416	-0.06970416	-0.06970416	-0.06970416	-0.06970416	-0.06970416	-0.06970416	-0.06970416	-0.06970416
¸ßË¹°×ÔëÉù´¦Àí (529).mp3	-0.19925961	-0.19925961	-0.19925961	-0.19925961	-0.19925961	-0.19925961	-0.19925961	-0.19925961	-0.19925961	-0.19925961	-0.19925961	-0.19925961	-0.19925961	-0.19925961	-0.19925961	-0.19925961	-0.19925961	-0.19925961	-0.19925961	-0.19925961	-0.19925961	-0.19925961	-0.19925961	-0.19925961	-0.19925961	-0.19925961	-0.19925961	-0.19925961	-0.19925961	-0.19925961	-0.19925961	-0.19925961	-0.19925961	-0.19925961	-0.19925961	-0.19925961	-0.19925961	-0.19925961	-0.19925961	-0.19925961	-0.19925961	-0.19925961	-0.19925961	-0.19925961	-0.19925961	-0.19925961	-0.19925961	-0.19925961	-0.19925961
¸ßË¹°×ÔëÉù´¦Àí (530).mp3	-0.084554866	-0.084554866	-0.084554866	-0.084554866	-0.084554866	-0.084554866	-0.084554866	-0.084554866	-0.084554866	-0.084554866	-0.084554866	-0.084554866	-0.084554866	-0.084554866	-0.084554866	-0.084554866	-0.084554866	-0.084554866	-0.084554866	-0.084554866	-0.084554866	-0.084554866	-0.084554866	-0.084554866	-0.084554866	-0.084554866	-0.084554866	-0.084554866	-0.084554866	-0.084554866	-0.084554866	-0.084554866	-0.084554866	-0.084554866	-0.084554866	-0.084554866	-0.084554866	-0.084554866	-0.084554866	-0.084554866	-0.084554866	-0.084554866	-0.084554866	-0.084554866	-0.084554866	-0.084554866	-0.084554866	-0.084554866	-0.084554866
¸ßË¹°×ÔëÉù´¦Àí (531).mp3	-0.17905071	-0.17905071	-0.17905071	-0.17905071	-0.17905071	-0.17905071	-0.17905071	-0.17905071	-0.17905071	-0.17905071	-0.17905071	-0.17905071	-0.17905071	-0.17905071	-0.17905071	-0.17905071	-0.17905071	-0.17905071	-0.17905071	-0.17905071	-0.17905071	-0.17905071	-0.17905071	-0.17905071	-0.17905071	-0.17905071	-0.17905071	-0.17905071	-0.17905071	-0.17905071	-0.17905071	-0.17905071	-0.17905071	-0.17905071	-0.17905071	-0.17905071	-0.17905071	-0.17905071	-0.17905071	-0.17905071	-0.17905071	-0.17905071	-0.17905071	-0.17905071	-0.17905071	-0.17905071	-0.17905071	-0.17905071	-0.17905071
¸ßË¹°×ÔëÉù´¦Àí (532).mp3	-0.12358207	-0.12358207	-0.12358207	-0.12358207	-0.12358207	-0.12358207	-0.12358207	-0.12358207	-0.12358207	-0.12358207	-0.12358207	-0.12358207	-0.12358207	-0.12358207	-0.12358207	-0.12358207	-0.12358207	-0.12358207	-0.12358207	-0.12358207	-0.12358207	-0.12358207	-0.12358207	-0.12358207	-0.12358207	-0.12358207	-0.12358207	-0.12358207	-0.12358207	-0.12358207	-0.12358207	-0.12358207	-0.12358207	-0.12358207	-0.12358207	-0.12358207	-0.12358207	-0.12358207	-0.12358207	-0.12358207	-0.12358207	-0.12358207	-0.12358207	-0.12358207	-0.12358207	-0.12358207	-0.12358207	-0.12358207	-0.12358207
¸ßË¹°×ÔëÉù´¦Àí (533).mp3	-0.12890783	-0.12890783	-0.12890783	-0.12890783	-0.12890783	-0.12890783	-0.12890783	-0.12890783	-0.12890783	-0.12890783	-0.12890783	-0.12890783	-0.12890783	-0.12890783	-0.12890783	-0.12890783	-0.12890783	-0.12890783	-0.12890783	-0.12890783	-0.12890783	-0.12890783	-0.12890783	-0.12890783	-0.12890783	-0.12890783	-0.12890783	-0.12890783	-0.12890783	-0.12890783	-0.12890783	-0.12890783	-0.12890783	-0.12890783	-0.12890783	-0.12890783	-0.12890783	-0.12890783	-0.12890783	-0.12890783	-0.12890783	-0.12890783	-0.12890783	-0.12890783	-0.12890783	-0.12890783	-0.12890783	-0.12890783	-0.12890783
¸ßË¹°×ÔëÉù´¦Àí (534).mp3	-0.02417427	-0.02417427	-0.02417427	-0.02417427	-0.02417427	-0.02417427	-0.02417427	-0.02417427	-0.02417427	-0.02417427	-0.02417427	-0.02417427	-0.02417427	-0.02417427	-0.02417427	-0.02417427	-0.02417427	-0.02417427	-0.02417427	-0.02417427	-0.02417427	-0.02417427	-0.02417427	-0.02417427	-0.02417427	-0.02417427	-0.02417427	-0.02417427	-0.02417427	-0.02417427	-0.02417427	-0.02417427	-0.02417427	-0.02417427	-0.02417427	-0.02417427	-0.02417427	-0.02417427	-0.02417427	-0.02417427	-0.02417427	-0.02417427	-0.02417427	-0.02417427	-0.02417427	-0.02417427	-0.02417427	-0.02417427	-0.02417427
¸ßË¹°×ÔëÉù´¦Àí (535).mp3	0.063867174	0.063867174	0.063867174	0.063867174	0.063867174	0.063867174	0.063867174	0.063867174	0.063867174	0.063867174	0.063867174	0.063867174	0.063867174	0.063867174	0.063867174	0.063867174	0.063867174	0.063867174	0.063867174	0.063867174	0.063867174	0.063867174	0.063867174	0.063867174	0.063867174	0.063867174	0.063867174	0.063867174	0.063867174	0.063867174	0.063867174	0.063867174	0.063867174	0.063867174	0.063867174	0.063867174	0.063867174	0.063867174	0.063867174	0.063867174	0.063867174	0.063867174	0.063867174	0.063867174	0.063867174	0.063867174	0.063867174	0.063867174	0.063867174
¸ßË¹°×ÔëÉù´¦Àí (536).mp3	0.0582064	0.0582064	0.0582064	0.0582064	0.0582064	0.0582064	0.0582064	0.0582064	0.0582064	0.0582064	0.0582064	0.0582064	0.0582064	0.0582064	0.0582064	0.0582064	0.0582064	0.0582064	0.0582064	0.0582064	0.0582064	0.0582064	0.0582064	0.0582064	0.0582064	0.0582064	0.0582064	0.0582064	0.0582064	0.0582064	0.0582064	0.0582064	0.0582064	0.0582064	0.0582064	0.0582064	0.0582064	0.0582064	0.0582064	0.0582064	0.0582064	0.0582064	0.0582064	0.0582064	0.0582064	0.0582064	0.0582064	0.0582064	0.0582064
¸ßË¹°×ÔëÉù´¦Àí (537).mp3	-0.02854475	-0.02854475	-0.02854475	-0.02854475	-0.02854475	-0.02854475	-0.02854475	-0.02854475	-0.02854475	-0.02854475	-0.02854475	-0.02854475	-0.02854475	-0.02854475	-0.02854475	-0.02854475	-0.02854475	-0.02854475	-0.02854475	-0.02854475	-0.02854475	-0.02854475	-0.02854475	-0.02854475	-0.02854475	-0.02854475	-0.02854475	-0.02854475	-0.02854475	-0.02854475	-0.02854475	-0.02854475	-0.02854475	-0.02854475	-0.02854475	-0.02854475	-0.02854475	-0.02854475	-0.02854475	-0.02854475	-0.02854475	-0.02854475	-0.02854475	-0.02854475	-0.02854475	-0.02854475	-0.02854475	-0.02854475	-0.02854475
¸ßË¹°×ÔëÉù´¦Àí (538).mp3	0.14542004	0.14542004	0.14542004	0.14542004	0.14542004	0.14542004	0.14542004	0.14542004	0.14542004	0.14542004	0.14542004	0.14542004	0.14542004	0.14542004	0.14542004	0.14542004	0.14542004	0.14542004	0.14542004	0.14542004	0.14542004	0.14542004	0.14542004	0.14542004	0.14542004	0.14542004	0.14542004	0.14542004	0.14542004	0.14542004	0.14542004	0.14542004	0.14542004	0.14542004	0.14542004	0.14542004	0.14542004	0.14542004	0.14542004	0.14542004	0.14542004	0.14542004	0.14542004	0.14542004	0.14542004	0.14542004	0.14542004	0.14542004	0.14542004
¸ßË¹°×ÔëÉù´¦Àí (539).mp3	-0.0714052	-0.0714052	-0.0714052	-0.0714052	-0.0714052	-0.0714052	-0.0714052	-0.0714052	-0.0714052	-0.0714052	-0.0714052	-0.0714052	-0.0714052	-0.0714052	-0.0714052	-0.0714052	-0.0714052	-0.0714052	-0.0714052	-0.0714052	-0.0714052	-0.0714052	-0.0714052	-0.0714052	-0.0714052	-0.0714052	-0.0714052	-0.0714052	-0.0714052	-0.0714052	-0.0714052	-0.0714052	-0.0714052	-0.0714052	-0.0714052	-0.0714052	-0.0714052	-0.0714052	-0.0714052	-0.0714052	-0.0714052	-0.0714052	-0.0714052	-0.0714052	-0.0714052	-0.0714052	-0.0714052	-0.0714052	-0.0714052
¸ßË¹°×ÔëÉù´¦Àí (540).mp3	0.13047421	0.13047421	0.13047421	0.13047421	0.13047421	0.13047421	0.13047421	0.13047421	0.13047421	0.13047421	0.13047421	0.13047421	0.13047421	0.13047421	0.13047421	0.13047421	0.13047421	0.13047421	0.13047421	0.13047421	0.13047421	0.13047421	0.13047421	0.13047421	0.13047421	0.13047421	0.13047421	0.13047421	0.13047421	0.13047421	0.13047421	0.13047421	0.13047421	0.13047421	0.13047421	0.13047421	0.13047421	0.13047421	0.13047421	0.13047421	0.13047421	0.13047421	0.13047421	0.13047421	0.13047421	0.13047421	0.13047421	0.13047421	0.13047421
¸ßË¹°×ÔëÉù´¦Àí (541).mp3	-0.07930546	-0.07930546	-0.07930546	-0.07930546	-0.07930546	-0.07930546	-0.07930546	-0.07930546	-0.07930546	-0.07930546	-0.07930546	-0.07930546	-0.07930546	-0.07930546	-0.07930546	-0.07930546	-0.07930546	-0.07930546	-0.07930546	-0.07930546	-0.07930546	-0.07930546	-0.07930546	-0.07930546	-0.07930546	-0.07930546	-0.07930546	-0.07930546	-0.07930546	-0.07930546	-0.07930546	-0.07930546	-0.07930546	-0.07930546	-0.07930546	-0.07930546	-0.07930546	-0.07930546	-0.07930546	-0.07930546	-0.07930546	-0.07930546	-0.07930546	-0.07930546	-0.07930546	-0.07930546	-0.07930546	-0.07930546	-0.07930546
¸ßË¹°×ÔëÉù´¦Àí (542).mp3	-0.0863812	-0.0863812	-0.0863812	-0.0863812	-0.0863812	-0.0863812	-0.0863812	-0.0863812	-0.0863812	-0.0863812	-0.0863812	-0.0863812	-0.0863812	-0.0863812	-0.0863812	-0.0863812	-0.0863812	-0.0863812	-0.0863812	-0.0863812	-0.0863812	-0.0863812	-0.0863812	-0.0863812	-0.0863812	-0.0863812	-0.0863812	-0.0863812	-0.0863812	-0.0863812	-0.0863812	-0.0863812	-0.0863812	-0.0863812	-0.0863812	-0.0863812	-0.0863812	-0.0863812	-0.0863812	-0.0863812	-0.0863812	-0.0863812	-0.0863812	-0.0863812	-0.0863812	-0.0863812	-0.0863812	-0.0863812	-0.0863812
¸ßË¹°×ÔëÉù´¦Àí (543).mp3	-0.40764904	-0.40764904	-0.40764904	-0.40764904	-0.40764904	-0.40764904	-0.40764904	-0.40764904	-0.40764904	-0.40764904	-0.40764904	-0.40764904	-0.40764904	-0.40764904	-0.40764904	-0.40764904	-0.40764904	-0.40764904	-0.40764904	-0.40764904	-0.40764904	-0.40764904	-0.40764904	-0.40764904	-0.40764904	-0.40764904	-0.40764904	-0.40764904	-0.40764904	-0.40764904	-0.40764904	-0.40764904	-0.40764904	-0.40764904	-0.40764904	-0.40764904	-0.40764904	-0.40764904	-0.40764904	-0.40764904	-0.40764904	-0.40764904	-0.40764904	-0.40764904	-0.40764904	-0.40764904	-0.40764904	-0.40764904	-0.40764904
¸ßË¹°×ÔëÉù´¦Àí (544).mp3	-0.08640093	-0.08640093	-0.08640093	-0.08640093	-0.08640093	-0.08640093	-0.08640093	-0.08640093	-0.08640093	-0.08640093	-0.08640093	-0.08640093	-0.08640093	-0.08640093	-0.08640093	-0.08640093	-0.08640093	-0.08640093	-0.08640093	-0.08640093	-0.08640093	-0.08640093	-0.08640093	-0.08640093	-0.08640093	-0.08640093	-0.08640093	-0.08640093	-0.08640093	-0.08640093	-0.08640093	-0.08640093	-0.08640093	-0.08640093	-0.08640093	-0.08640093	-0.08640093	-0.08640093	-0.08640093	-0.08640093	-0.08640093	-0.08640093	-0.08640093	-0.08640093	-0.08640093	-0.08640093	-0.08640093	-0.08640093	-0.08640093
¸ßË¹°×ÔëÉù´¦Àí (545).mp3	0.09309158	0.09309158	0.09309158	0.09309158	0.09309158	0.09309158	0.09309158	0.09309158	0.09309158	0.09309158	0.09309158	0.09309158	0.09309158	0.09309158	0.09309158	0.09309158	0.09309158	0.09309158	0.09309158	0.09309158	0.09309158	0.09309158	0.09309158	0.09309158	0.09309158	0.09309158	0.09309158	0.09309158	0.09309158	0.09309158	0.09309158	0.09309158	0.09309158	0.09309158	0.09309158	0.09309158	0.09309158	0.09309158	0.09309158	0.09309158	0.09309158	0.09309158	0.09309158	0.09309158	0.09309158	0.09309158	0.09309158	0.09309158	0.09309158
¸ßË¹°×ÔëÉù´¦Àí (546).mp3	-0.12815681	-0.12815681	-0.12815681	-0.12815681	-0.12815681	-0.12815681	-0.12815681	-0.12815681	-0.12815681	-0.12815681	-0.12815681	-0.12815681	-0.12815681	-0.12815681	-0.12815681	-0.12815681	-0.12815681	-0.12815681	-0.12815681	-0.12815681	-0.12815681	-0.12815681	-0.12815681	-0.12815681	-0.12815681	-0.12815681	-0.12815681	-0.12815681	-0.12815681	-0.12815681	-0.12815681	-0.12815681	-0.12815681	-0.12815681	-0.12815681	-0.12815681	-0.12815681	-0.12815681	-0.12815681	-0.12815681	-0.12815681	-0.12815681	-0.12815681	-0.12815681	-0.12815681	-0.12815681	-0.12815681	-0.12815681	-0.12815681
¸ßË¹°×ÔëÉù´¦Àí (547).mp3	-0.085582875	-0.085582875	-0.085582875	-0.085582875	-0.085582875	-0.085582875	-0.085582875	-0.085582875	-0.085582875	-0.085582875	-0.085582875	-0.085582875	-0.085582875	-0.085582875	-0.085582875	-0.085582875	-0.085582875	-0.085582875	-0.085582875	-0.085582875	-0.085582875	-0.085582875	-0.085582875	-0.085582875	-0.085582875	-0.085582875	-0.085582875	-0.085582875	-0.085582875	-0.085582875	-0.085582875	-0.085582875	-0.085582875	-0.085582875	-0.085582875	-0.085582875	-0.085582875	-0.085582875	-0.085582875	-0.085582875	-0.085582875	-0.085582875	-0.085582875	-0.085582875	-0.085582875	-0.085582875	-0.085582875	-0.085582875	-0.085582875
¸ßË¹°×ÔëÉù´¦Àí (548).mp3	-0.059345953	-0.059345953	-0.059345953	-0.059345953	-0.059345953	-0.059345953	-0.059345953	-0.059345953	-0.059345953	-0.059345953	-0.059345953	-0.059345953	-0.059345953	-0.059345953	-0.059345953	-0.059345953	-0.059345953	-0.059345953	-0.059345953	-0.059345953	-0.059345953	-0.059345953	-0.059345953	-0.059345953	-0.059345953	-0.059345953	-0.059345953	-0.059345953	-0.059345953	-0.059345953	-0.059345953	-0.059345953	-0.059345953	-0.059345953	-0.059345953	-0.059345953	-0.059345953	-0.059345953	-0.059345953	-0.059345953	-0.059345953	-0.059345953	-0.059345953	-0.059345953	-0.059345953	-0.059345953	-0.059345953	-0.059345953	-0.059345953
¸ßË¹°×ÔëÉù´¦Àí (549).mp3	0.09205457	0.09205457	0.09205457	0.09205457	0.09205457	0.09205457	0.09205457	0.09205457	0.09205457	0.09205457	0.09205457	0.09205457	0.09205457	0.09205457	0.09205457	0.09205457	0.09205457	0.09205457	0.09205457	0.09205457	0.09205457	0.09205457	0.09205457	0.09205457	0.09205457	0.09205457	0.09205457	0.09205457	0.09205457	0.09205457	0.09205457	0.09205457	0.09205457	0.09205457	0.09205457	0.09205457	0.09205457	0.09205457	0.09205457	0.09205457	0.09205457	0.09205457	0.09205457	0.09205457	0.09205457	0.09205457	0.09205457	0.09205457	0.09205457
¸ßË¹°×ÔëÉù´¦Àí (550).mp3	0.05809415	0.05809415	0.05809415	0.05809415	0.05809415	0.05809415	0.05809415	0.05809415	0.05809415	0.05809415	0.05809415	0.05809415	0.05809415	0.05809415	0.05809415	0.05809415	0.05809415	0.05809415	0.05809415	0.05809415	0.05809415	0.05809415	0.05809415	0.05809415	0.05809415	0.05809415	0.05809415	0.05809415	0.05809415	0.05809415	0.05809415	0.05809415	0.05809415	0.05809415	0.05809415	0.05809415	0.05809415	0.05809415	0.05809415	0.05809415	0.05809415	0.05809415	0.05809415	0.05809415	0.05809415	0.05809415	0.05809415	0.05809415	0.05809415
¸ßË¹°×ÔëÉù´¦Àí (551).mp3	-0.06386029	-0.06386029	-0.06386029	-0.06386029	-0.06386029	-0.06386029	-0.06386029	-0.06386029	-0.06386029	-0.06386029	-0.06386029	-0.06386029	-0.06386029	-0.06386029	-0.06386029	-0.06386029	-0.06386029	-0.06386029	-0.06386029	-0.06386029	-0.06386029	-0.06386029	-0.06386029	-0.06386029	-0.06386029	-0.06386029	-0.06386029	-0.06386029	-0.06386029	-0.06386029	-0.06386029	-0.06386029	-0.06386029	-0.06386029	-0.06386029	-0.06386029	-0.06386029	-0.06386029	-0.06386029	-0.06386029	-0.06386029	-0.06386029	-0.06386029	-0.06386029	-0.06386029	-0.06386029	-0.06386029	-0.06386029	-0.06386029
¸ßË¹°×ÔëÉù´¦Àí (552).mp3	-0.091748156	-0.091748156	-0.091748156	-0.091748156	-0.091748156	-0.091748156	-0.091748156	-0.091748156	-0.091748156	-0.091748156	-0.091748156	-0.091748156	-0.091748156	-0.091748156	-0.091748156	-0.091748156	-0.091748156	-0.091748156	-0.091748156	-0.091748156	-0.091748156	-0.091748156	-0.091748156	-0.091748156	-0.091748156	-0.091748156	-0.091748156	-0.091748156	-0.091748156	-0.091748156	-0.091748156	-0.091748156	-0.091748156	-0.091748156	-0.091748156	-0.091748156	-0.091748156	-0.091748156	-0.091748156	-0.091748156	-0.091748156	-0.091748156	-0.091748156	-0.091748156	-0.091748156	-0.091748156	-0.091748156	-0.091748156	-0.091748156
¸ßË¹°×ÔëÉù´¦Àí (553).mp3	-0.14099327	-0.14099327	-0.14099327	-0.14099327	-0.14099327	-0.14099327	-0.14099327	-0.14099327	-0.14099327	-0.14099327	-0.14099327	-0.14099327	-0.14099327	-0.14099327	-0.14099327	-0.14099327	-0.14099327	-0.14099327	-0.14099327	-0.14099327	-0.14099327	-0.14099327	-0.14099327	-0.14099327	-0.14099327	-0.14099327	-0.14099327	-0.14099327	-0.14099327	-0.14099327	-0.14099327	-0.14099327	-0.14099327	-0.14099327	-0.14099327	-0.14099327	-0.14099327	-0.14099327	-0.14099327	-0.14099327	-0.14099327	-0.14099327	-0.14099327	-0.14099327	-0.14099327	-0.14099327	-0.14099327	-0.14099327	-0.14099327
¸ßË¹°×ÔëÉù´¦Àí (554).mp3	0.14830738	0.14830738	0.14830738	0.14830738	0.14830738	0.14830738	0.14830738	0.14830738	0.14830738	0.14830738	0.14830738	0.14830738	0.14830738	0.14830738	0.14830738	0.14830738	0.14830738	0.14830738	0.14830738	0.14830738	0.14830738	0.14830738	0.14830738	0.14830738	0.14830738	0.14830738	0.14830738	0.14830738	0.14830738	0.14830738	0.14830738	0.14830738	0.14830738	0.14830738	0.14830738	0.14830738	0.14830738	0.14830738	0.14830738	0.14830738	0.14830738	0.14830738	0.14830738	0.14830738	0.14830738	0.14830738	0.14830738	0.14830738	0.14830738
¸ßË¹°×ÔëÉù´¦Àí (555).mp3	-0.06995211	-0.06995211	-0.06995211	-0.06995211	-0.06995211	-0.06995211	-0.06995211	-0.06995211	-0.06995211	-0.06995211	-0.06995211	-0.06995211	-0.06995211	-0.06995211	-0.06995211	-0.06995211	-0.06995211	-0.06995211	-0.06995211	-0.06995211	-0.06995211	-0.06995211	-0.06995211	-0.06995211	-0.06995211	-0.06995211	-0.06995211	-0.06995211	-0.06995211	-0.06995211	-0.06995211	-0.06995211	-0.06995211	-0.06995211	-0.06995211	-0.06995211	-0.06995211	-0.06995211	-0.06995211	-0.06995211	-0.06995211	-0.06995211	-0.06995211	-0.06995211	-0.06995211	-0.06995211	-0.06995211	-0.06995211	-0.06995211
¸ßË¹°×ÔëÉù´¦Àí (556).mp3	0.08265083	0.08265083	0.08265083	0.08265083	0.08265083	0.08265083	0.08265083	0.08265083	0.08265083	0.08265083	0.08265083	0.08265083	0.08265083	0.08265083	0.08265083	0.08265083	0.08265083	0.08265083	0.08265083	0.08265083	0.08265083	0.08265083	0.08265083	0.08265083	0.08265083	0.08265083	0.08265083	0.08265083	0.08265083	0.08265083	0.08265083	0.08265083	0.08265083	0.08265083	0.08265083	0.08265083	0.08265083	0.08265083	0.08265083	0.08265083	0.08265083	0.08265083	0.08265083	0.08265083	0.08265083	0.08265083	0.08265083	0.08265083	0.08265083
¸ßË¹°×ÔëÉù´¦Àí (557).mp3	-0.10120696	-0.10120696	-0.10120696	-0.10120696	-0.10120696	-0.10120696	-0.10120696	-0.10120696	-0.10120696	-0.10120696	-0.10120696	-0.10120696	-0.10120696	-0.10120696	-0.10120696	-0.10120696	-0.10120696	-0.10120696	-0.10120696	-0.10120696	-0.10120696	-0.10120696	-0.10120696	-0.10120696	-0.10120696	-0.10120696	-0.10120696	-0.10120696	-0.10120696	-0.10120696	-0.10120696	-0.10120696	-0.10120696	-0.10120696	-0.10120696	-0.10120696	-0.10120696	-0.10120696	-0.10120696	-0.10120696	-0.10120696	-0.10120696	-0.10120696	-0.10120696	-0.10120696	-0.10120696	-0.10120696	-0.10120696	-0.10120696
¸ßË¹°×ÔëÉù´¦Àí (558).mp3	0.05795846	0.05795846	0.05795846	0.05795846	0.05795846	0.05795846	0.05795846	0.05795846	0.05795846	0.05795846	0.05795846	0.05795846	0.05795846	0.05795846	0.05795846	0.05795846	0.05795846	0.05795846	0.05795846	0.05795846	0.05795846	0.05795846	0.05795846	0.05795846	0.05795846	0.05795846	0.05795846	0.05795846	0.05795846	0.05795846	0.05795846	0.05795846	0.05795846	0.05795846	0.05795846	0.05795846	0.05795846	0.05795846	0.05795846	0.05795846	0.05795846	0.05795846	0.05795846	0.05795846	0.05795846	0.05795846	0.05795846	0.05795846	0.05795846
¸ßË¹°×ÔëÉù´¦Àí (559).mp3	-0.01884365	-0.01884365	-0.01884365	-0.01884365	-0.01884365	-0.01884365	-0.01884365	-0.01884365	-0.01884365	-0.01884365	-0.01884365	-0.01884365	-0.01884365	-0.01884365	-0.01884365	-0.01884365	-0.01884365	-0.01884365	-0.01884365	-0.01884365	-0.01884365	-0.01884365	-0.01884365	-0.01884365	-0.01884365	-0.01884365	-0.01884365	-0.01884365	-0.01884365	-0.01884365	-0.01884365	-0.01884365	-0.01884365	-0.01884365	-0.01884365	-0.01884365	-0.01884365	-0.01884365	-0.01884365	-0.01884365	-0.01884365	-0.01884365	-0.01884365	-0.01884365	-0.01884365	-0.01884365	-0.01884365	-0.01884365	-0.01884365
¸ßË¹°×ÔëÉù´¦Àí (560).mp3	-0.10861933	-0.10861933	-0.10861933	-0.10861933	-0.10861933	-0.10861933	-0.10861933	-0.10861933	-0.10861933	-0.10861933	-0.10861933	-0.10861933	-0.10861933	-0.10861933	-0.10861933	-0.10861933	-0.10861933	-0.10861933	-0.10861933	-0.10861933	-0.10861933	-0.10861933	-0.10861933	-0.10861933	-0.10861933	-0.10861933	-0.10861933	-0.10861933	-0.10861933	-0.10861933	-0.10861933	-0.10861933	-0.10861933	-0.10861933	-0.10861933	-0.10861933	-0.10861933	-0.10861933	-0.10861933	-0.10861933	-0.10861933	-0.10861933	-0.10861933	-0.10861933	-0.10861933	-0.10861933	-0.10861933	-0.10861933	-0.10861933
¸ßË¹°×ÔëÉù´¦Àí (561).mp3	-0.039371178	-0.039371178	-0.039371178	-0.039371178	-0.039371178	-0.039371178	-0.039371178	-0.039371178	-0.039371178	-0.039371178	-0.039371178	-0.039371178	-0.039371178	-0.039371178	-0.039371178	-0.039371178	-0.039371178	-0.039371178	-0.039371178	-0.039371178	-0.039371178	-0.039371178	-0.039371178	-0.039371178	-0.039371178	-0.039371178	-0.039371178	-0.039371178	-0.039371178	-0.039371178	-0.039371178	-0.039371178	-0.039371178	-0.039371178	-0.039371178	-0.039371178	-0.039371178	-0.039371178	-0.039371178	-0.039371178	-0.039371178	-0.039371178	-0.039371178	-0.039371178	-0.039371178	-0.039371178	-0.039371178	-0.039371178	-0.039371178
¸ßË¹°×ÔëÉù´¦Àí (562).mp3	-0.41802958	-0.41802958	-0.41802958	-0.41802958	-0.41802958	-0.41802958	-0.41802958	-0.41802958	-0.41802958	-0.41802958	-0.41802958	-0.41802958	-0.41802958	-0.41802958	-0.41802958	-0.41802958	-0.41802958	-0.41802958	-0.41802958	-0.41802958	-0.41802958	-0.41802958	-0.41802958	-0.41802958	-0.41802958	-0.41802958	-0.41802958	-0.41802958	-0.41802958	-0.41802958	-0.41802958	-0.41802958	-0.41802958	-0.41802958	-0.41802958	-0.41802958	-0.41802958	-0.41802958	-0.41802958	-0.41802958	-0.41802958	-0.41802958	-0.41802958	-0.41802958	-0.41802958	-0.41802958	-0.41802958	-0.41802958	-0.41802958
¸ßË¹°×ÔëÉù´¦Àí (563).mp3	-0.20363787	-0.20363787	-0.20363787	-0.20363787	-0.20363787	-0.20363787	-0.20363787	-0.20363787	-0.20363787	-0.20363787	-0.20363787	-0.20363787	-0.20363787	-0.20363787	-0.20363787	-0.20363787	-0.20363787	-0.20363787	-0.20363787	-0.20363787	-0.20363787	-0.20363787	-0.20363787	-0.20363787	-0.20363787	-0.20363787	-0.20363787	-0.20363787	-0.20363787	-0.20363787	-0.20363787	-0.20363787	-0.20363787	-0.20363787	-0.20363787	-0.20363787	-0.20363787	-0.20363787	-0.20363787	-0.20363787	-0.20363787	-0.20363787	-0.20363787	-0.20363787	-0.20363787	-0.20363787	-0.20363787	-0.20363787	-0.20363787
¸ßË¹°×ÔëÉù´¦Àí (564).mp3	0.041733027	0.041733027	0.041733027	0.041733027	0.041733027	0.041733027	0.041733027	0.041733027	0.041733027	0.041733027	0.041733027	0.041733027	0.041733027	0.041733027	0.041733027	0.041733027	0.041733027	0.041733027	0.041733027	0.041733027	0.041733027	0.041733027	0.041733027	0.041733027	0.041733027	0.041733027	0.041733027	0.041733027	0.041733027	0.041733027	0.041733027	0.041733027	0.041733027	0.041733027	0.041733027	0.041733027	0.041733027	0.041733027	0.041733027	0.041733027	0.041733027	0.041733027	0.041733027	0.041733027	0.041733027	0.041733027	0.041733027	0.041733027	0.041733027
¸ßË¹°×ÔëÉù´¦Àí (565).mp3	0.017586531	0.017586531	0.017586531	0.017586531	0.017586531	0.017586531	0.017586531	0.017586531	0.017586531	0.017586531	0.017586531	0.017586531	0.017586531	0.017586531	0.017586531	0.017586531	0.017586531	0.017586531	0.017586531	0.017586531	0.017586531	0.017586531	0.017586531	0.017586531	0.017586531	0.017586531	0.017586531	0.017586531	0.017586531	0.017586531	0.017586531	0.017586531	0.017586531	0.017586531	0.017586531	0.017586531	0.017586531	0.017586531	0.017586531	0.017586531	0.017586531	0.017586531	0.017586531	0.017586531	0.017586531	0.017586531	0.017586531	0.017586531	0.017586531
¸ßË¹°×ÔëÉù´¦Àí (566).mp3	-0.26334444	-0.26334444	-0.26334444	-0.26334444	-0.26334444	-0.26334444	-0.26334444	-0.26334444	-0.26334444	-0.26334444	-0.26334444	-0.26334444	-0.26334444	-0.26334444	-0.26334444	-0.26334444	-0.26334444	-0.26334444	-0.26334444	-0.26334444	-0.26334444	-0.26334444	-0.26334444	-0.26334444	-0.26334444	-0.26334444	-0.26334444	-0.26334444	-0.26334444	-0.26334444	-0.26334444	-0.26334444	-0.26334444	-0.26334444	-0.26334444	-0.26334444	-0.26334444	-0.26334444	-0.26334444	-0.26334444	-0.26334444	-0.26334444	-0.26334444	-0.26334444	-0.26334444	-0.26334444	-0.26334444	-0.26334444	-0.26334444
¸ßË¹°×ÔëÉù´¦Àí (567).mp3	-0.15014964	-0.15014964	-0.15014964	-0.15014964	-0.15014964	-0.15014964	-0.15014964	-0.15014964	-0.15014964	-0.15014964	-0.15014964	-0.15014964	-0.15014964	-0.15014964	-0.15014964	-0.15014964	-0.15014964	-0.15014964	-0.15014964	-0.15014964	-0.15014964	-0.15014964	-0.15014964	-0.15014964	-0.15014964	-0.15014964	-0.15014964	-0.15014964	-0.15014964	-0.15014964	-0.15014964	-0.15014964	-0.15014964	-0.15014964	-0.15014964	-0.15014964	-0.15014964	-0.15014964	-0.15014964	-0.15014964	-0.15014964	-0.15014964	-0.15014964	-0.15014964	-0.15014964	-0.15014964	-0.15014964	-0.15014964	-0.15014964
¸ßË¹°×ÔëÉù´¦Àí (568).mp3	0.028640248	0.028640248	0.028640248	0.028640248	0.028640248	0.028640248	0.028640248	0.028640248	0.028640248	0.028640248	0.028640248	0.028640248	0.028640248	0.028640248	0.028640248	0.028640248	0.028640248	0.028640248	0.028640248	0.028640248	0.028640248	0.028640248	0.028640248	0.028640248	0.028640248	0.028640248	0.028640248	0.028640248	0.028640248	0.028640248	0.028640248	0.028640248	0.028640248	0.028640248	0.028640248	0.028640248	0.028640248	0.028640248	0.028640248	0.028640248	0.028640248	0.028640248	0.028640248	0.028640248	0.028640248	0.028640248	0.028640248	0.028640248	0.028640248
¸ßË¹°×ÔëÉù´¦Àí (569).mp3	0.00625024	0.00625024	0.00625024	0.00625024	0.00625024	0.00625024	0.00625024	0.00625024	0.00625024	0.00625024	0.00625024	0.00625024	0.00625024	0.00625024	0.00625024	0.00625024	0.00625024	0.00625024	0.00625024	0.00625024	0.00625024	0.00625024	0.00625024	0.00625024	0.00625024	0.00625024	0.00625024	0.00625024	0.00625024	0.00625024	0.00625024	0.00625024	0.00625024	0.00625024	0.00625024	0.00625024	0.00625024	0.00625024	0.00625024	0.00625024	0.00625024	0.00625024	0.00625024	0.00625024	0.00625024	0.00625024	0.00625024	0.00625024	0.00625024
¸ßË¹°×ÔëÉù´¦Àí (570).mp3	-0.21275118	-0.21275118	-0.21275118	-0.21275118	-0.21275118	-0.21275118	-0.21275118	-0.21275118	-0.21275118	-0.21275118	-0.21275118	-0.21275118	-0.21275118	-0.21275118	-0.21275118	-0.21275118	-0.21275118	-0.21275118	-0.21275118	-0.21275118	-0.21275118	-0.21275118	-0.21275118	-0.21275118	-0.21275118	-0.21275118	-0.21275118	-0.21275118	-0.21275118	-0.21275118	-0.21275118	-0.21275118	-0.21275118	-0.21275118	-0.21275118	-0.21275118	-0.21275118	-0.21275118	-0.21275118	-0.21275118	-0.21275118	-0.21275118	-0.21275118	-0.21275118	-0.21275118	-0.21275118	-0.21275118	-0.21275118	-0.21275118
¸ßË¹°×ÔëÉù´¦Àí (571).mp3	-0.014338389	-0.014338389	-0.014338389	-0.014338389	-0.014338389	-0.014338389	-0.014338389	-0.014338389	-0.014338389	-0.014338389	-0.014338389	-0.014338389	-0.014338389	-0.014338389	-0.014338389	-0.014338389	-0.014338389	-0.014338389	-0.014338389	-0.014338389	-0.014338389	-0.014338389	-0.014338389	-0.014338389	-0.014338389	-0.014338389	-0.014338389	-0.014338389	-0.014338389	-0.014338389	-0.014338389	-0.014338389	-0.014338389	-0.014338389	-0.014338389	-0.014338389	-0.014338389	-0.014338389	-0.014338389	-0.014338389	-0.014338389	-0.014338389	-0.014338389	-0.014338389	-0.014338389	-0.014338389	-0.014338389	-0.014338389	-0.014338389
¸ßË¹°×ÔëÉù´¦Àí (572).mp3	0.24930438	0.24930438	0.24930438	0.24930438	0.24930438	0.24930438	0.24930438	0.24930438	0.24930438	0.24930438	0.24930438	0.24930438	0.24930438	0.24930438	0.24930438	0.24930438	0.24930438	0.24930438	0.24930438	0.24930438	0.24930438	0.24930438	0.24930438	0.24930438	0.24930438	0.24930438	0.24930438	0.24930438	0.24930438	0.24930438	0.24930438	0.24930438	0.24930438	0.24930438	0.24930438	0.24930438	0.24930438	0.24930438	0.24930438	0.24930438	0.24930438	0.24930438	0.24930438	0.24930438	0.24930438	0.24930438	0.24930438	0.24930438	0.24930438
¸ßË¹°×ÔëÉù´¦Àí (573).mp3	0.009095289	0.009095289	0.009095289	0.009095289	0.009095289	0.009095289	0.009095289	0.009095289	0.009095289	0.009095289	0.009095289	0.009095289	0.009095289	0.009095289	0.009095289	0.009095289	0.009095289	0.009095289	0.009095289	0.009095289	0.009095289	0.009095289	0.009095289	0.009095289	0.009095289	0.009095289	0.009095289	0.009095289	0.009095289	0.009095289	0.009095289	0.009095289	0.009095289	0.009095289	0.009095289	0.009095289	0.009095289	0.009095289	0.009095289	0.009095289	0.009095289	0.009095289	0.009095289	0.009095289	0.009095289	0.009095289	0.009095289	0.009095289	0.009095289
¸ßË¹°×ÔëÉù´¦Àí (574).mp3	0.03627033	0.03627033	0.03627033	0.03627033	0.03627033	0.03627033	0.03627033	0.03627033	0.03627033	0.03627033	0.03627033	0.03627033	0.03627033	0.03627033	0.03627033	0.03627033	0.03627033	0.03627033	0.03627033	0.03627033	0.03627033	0.03627033	0.03627033	0.03627033	0.03627033	0.03627033	0.03627033	0.03627033	0.03627033	0.03627033	0.03627033	0.03627033	0.03627033	0.03627033	0.03627033	0.03627033	0.03627033	0.03627033	0.03627033	0.03627033	0.03627033	0.03627033	0.03627033	0.03627033	0.03627033	0.03627033	0.03627033	0.03627033	0.03627033
¸ßË¹°×ÔëÉù´¦Àí (575).mp3	-0.010660976	-0.010660976	-0.010660976	-0.010660976	-0.010660976	-0.010660976	-0.010660976	-0.010660976	-0.010660976	-0.010660976	-0.010660976	-0.010660976	-0.010660976	-0.010660976	-0.010660976	-0.010660976	-0.010660976	-0.010660976	-0.010660976	-0.010660976	-0.010660976	-0.010660976	-0.010660976	-0.010660976	-0.010660976	-0.010660976	-0.010660976	-0.010660976	-0.010660976	-0.010660976	-0.010660976	-0.010660976	-0.010660976	-0.010660976	-0.010660976	-0.010660976	-0.010660976	-0.010660976	-0.010660976	-0.010660976	-0.010660976	-0.010660976	-0.010660976	-0.010660976	-0.010660976	-0.010660976	-0.010660976	-0.010660976	-0.010660976
¸ßË¹°×ÔëÉù´¦Àí (576).mp3	0.009128168	0.009128168	0.009128168	0.009128168	0.009128168	0.009128168	0.009128168	0.009128168	0.009128168	0.009128168	0.009128168	0.009128168	0.009128168	0.009128168	0.009128168	0.009128168	0.009128168	0.009128168	0.009128168	0.009128168	0.009128168	0.009128168	0.009128168	0.009128168	0.009128168	0.009128168	0.009128168	0.009128168	0.009128168	0.009128168	0.009128168	0.009128168	0.009128168	0.009128168	0.009128168	0.009128168	0.009128168	0.009128168	0.009128168	0.009128168	0.009128168	0.009128168	0.009128168	0.009128168	0.009128168	0.009128168	0.009128168	0.009128168	0.009128168
¸ßË¹°×ÔëÉù´¦Àí (577).mp3	0.13069552	0.13069552	0.13069552	0.13069552	0.13069552	0.13069552	0.13069552	0.13069552	0.13069552	0.13069552	0.13069552	0.13069552	0.13069552	0.13069552	0.13069552	0.13069552	0.13069552	0.13069552	0.13069552	0.13069552	0.13069552	0.13069552	0.13069552	0.13069552	0.13069552	0.13069552	0.13069552	0.13069552	0.13069552	0.13069552	0.13069552	0.13069552	0.13069552	0.13069552	0.13069552	0.13069552	0.13069552	0.13069552	0.13069552	0.13069552	0.13069552	0.13069552	0.13069552	0.13069552	0.13069552	0.13069552	0.13069552	0.13069552	0.13069552
¸ßË¹°×ÔëÉù´¦Àí (578).mp3	-0.0993517	-0.0993517	-0.0993517	-0.0993517	-0.0993517	-0.0993517	-0.0993517	-0.0993517	-0.0993517	-0.0993517	-0.0993517	-0.0993517	-0.0993517	-0.0993517	-0.0993517	-0.0993517	-0.0993517	-0.0993517	-0.0993517	-0.0993517	-0.0993517	-0.0993517	-0.0993517	-0.0993517	-0.0993517	-0.0993517	-0.0993517	-0.0993517	-0.0993517	-0.0993517	-0.0993517	-0.0993517	-0.0993517	-0.0993517	-0.0993517	-0.0993517	-0.0993517	-0.0993517	-0.0993517	-0.0993517	-0.0993517	-0.0993517	-0.0993517	-0.0993517	-0.0993517	-0.0993517	-0.0993517	-0.0993517	-0.0993517
¸ßË¹°×ÔëÉù´¦Àí (579).mp3	-0.14145386	-0.14145386	-0.14145386	-0.14145386	-0.14145386	-0.14145386	-0.14145386	-0.14145386	-0.14145386	-0.14145386	-0.14145386	-0.14145386	-0.14145386	-0.14145386	-0.14145386	-0.14145386	-0.14145386	-0.14145386	-0.14145386	-0.14145386	-0.14145386	-0.14145386	-0.14145386	-0.14145386	-0.14145386	-0.14145386	-0.14145386	-0.14145386	-0.14145386	-0.14145386	-0.14145386	-0.14145386	-0.14145386	-0.14145386	-0.14145386	-0.14145386	-0.14145386	-0.14145386	-0.14145386	-0.14145386	-0.14145386	-0.14145386	-0.14145386	-0.14145386	-0.14145386	-0.14145386	-0.14145386	-0.14145386	-0.14145386
¸ßË¹°×ÔëÉù´¦Àí (580).mp3	-0.049521305	-0.049521305	-0.049521305	-0.049521305	-0.049521305	-0.049521305	-0.049521305	-0.049521305	-0.049521305	-0.049521305	-0.049521305	-0.049521305	-0.049521305	-0.049521305	-0.049521305	-0.049521305	-0.049521305	-0.049521305	-0.049521305	-0.049521305	-0.049521305	-0.049521305	-0.049521305	-0.049521305	-0.049521305	-0.049521305	-0.049521305	-0.049521305	-0.049521305	-0.049521305	-0.049521305	-0.049521305	-0.049521305	-0.049521305	-0.049521305	-0.049521305	-0.049521305	-0.049521305	-0.049521305	-0.049521305	-0.049521305	-0.049521305	-0.049521305	-0.049521305	-0.049521305	-0.049521305	-0.049521305	-0.049521305	-0.049521305
¸ßË¹°×ÔëÉù´¦Àí (581).mp3	-0.008936174	-0.008936174	-0.008936174	-0.008936174	-0.008936174	-0.008936174	-0.008936174	-0.008936174	-0.008936174	-0.008936174	-0.008936174	-0.008936174	-0.008936174	-0.008936174	-0.008936174	-0.008936174	-0.008936174	-0.008936174	-0.008936174	-0.008936174	-0.008936174	-0.008936174	-0.008936174	-0.008936174	-0.008936174	-0.008936174	-0.008936174	-0.008936174	-0.008936174	-0.008936174	-0.008936174	-0.008936174	-0.008936174	-0.008936174	-0.008936174	-0.008936174	-0.008936174	-0.008936174	-0.008936174	-0.008936174	-0.008936174	-0.008936174	-0.008936174	-0.008936174	-0.008936174	-0.008936174	-0.008936174	-0.008936174	-0.008936174
¸ßË¹°×ÔëÉù´¦Àí (582).mp3	0.09612418	0.09612418	0.09612418	0.09612418	0.09612418	0.09612418	0.09612418	0.09612418	0.09612418	0.09612418	0.09612418	0.09612418	0.09612418	0.09612418	0.09612418	0.09612418	0.09612418	0.09612418	0.09612418	0.09612418	0.09612418	0.09612418	0.09612418	0.09612418	0.09612418	0.09612418	0.09612418	0.09612418	0.09612418	0.09612418	0.09612418	0.09612418	0.09612418	0.09612418	0.09612418	0.09612418	0.09612418	0.09612418	0.09612418	0.09612418	0.09612418	0.09612418	0.09612418	0.09612418	0.09612418	0.09612418	0.09612418	0.09612418	0.09612418
¸ßË¹°×ÔëÉù´¦Àí (583).mp3	-0.049447082	-0.049447082	-0.049447082	-0.049447082	-0.049447082	-0.049447082	-0.049447082	-0.049447082	-0.049447082	-0.049447082	-0.049447082	-0.049447082	-0.049447082	-0.049447082	-0.049447082	-0.049447082	-0.049447082	-0.049447082	-0.049447082	-0.049447082	-0.049447082	-0.049447082	-0.049447082	-0.049447082	-0.049447082	-0.049447082	-0.049447082	-0.049447082	-0.049447082	-0.049447082	-0.049447082	-0.049447082	-0.049447082	-0.049447082	-0.049447082	-0.049447082	-0.049447082	-0.049447082	-0.049447082	-0.049447082	-0.049447082	-0.049447082	-0.049447082	-0.049447082	-0.049447082	-0.049447082	-0.049447082	-0.049447082	-0.049447082
¸ßË¹°×ÔëÉù´¦Àí (584).mp3	-0.000909962	-0.000909962	-0.000909962	-0.000909962	-0.000909962	-0.000909962	-0.000909962	-0.000909962	-0.000909962	-0.000909962	-0.000909962	-0.000909962	-0.000909962	-0.000909962	-0.000909962	-0.000909962	-0.000909962	-0.000909962	-0.000909962	-0.000909962	-0.000909962	-0.000909962	-0.000909962	-0.000909962	-0.000909962	-0.000909962	-0.000909962	-0.000909962	-0.000909962	-0.000909962	-0.000909962	-0.000909962	-0.000909962	-0.000909962	-0.000909962	-0.000909962	-0.000909962	-0.000909962	-0.000909962	-0.000909962	-0.000909962	-0.000909962	-0.000909962	-0.000909962	-0.000909962	-0.000909962	-0.000909962	-0.000909962	-0.000909962
¸ßË¹°×ÔëÉù´¦Àí (585).mp3	-0.115615346	-0.115615346	-0.115615346	-0.115615346	-0.115615346	-0.115615346	-0.115615346	-0.115615346	-0.115615346	-0.115615346	-0.115615346	-0.115615346	-0.115615346	-0.115615346	-0.115615346	-0.115615346	-0.115615346	-0.115615346	-0.115615346	-0.115615346	-0.115615346	-0.115615346	-0.115615346	-0.115615346	-0.115615346	-0.115615346	-0.115615346	-0.115615346	-0.115615346	-0.115615346	-0.115615346	-0.115615346	-0.115615346	-0.115615346	-0.115615346	-0.115615346	-0.115615346	-0.115615346	-0.115615346	-0.115615346	-0.115615346	-0.115615346	-0.115615346	-0.115615346	-0.115615346	-0.115615346	-0.115615346	-0.115615346	-0.115615346
¸ßË¹°×ÔëÉù´¦Àí (586).mp3	-0.006142966	-0.006142966	-0.006142966	-0.006142966	-0.006142966	-0.006142966	-0.006142966	-0.006142966	-0.006142966	-0.006142966	-0.006142966	-0.006142966	-0.006142966	-0.006142966	-0.006142966	-0.006142966	-0.006142966	-0.006142966	-0.006142966	-0.006142966	-0.006142966	-0.006142966	-0.006142966	-0.006142966	-0.006142966	-0.006142966	-0.006142966	-0.006142966	-0.006142966	-0.006142966	-0.006142966	-0.006142966	-0.006142966	-0.006142966	-0.006142966	-0.006142966	-0.006142966	-0.006142966	-0.006142966	-0.006142966	-0.006142966	-0.006142966	-0.006142966	-0.006142966	-0.006142966	-0.006142966	-0.006142966	-0.006142966	-0.006142966
¸ßË¹°×ÔëÉù´¦Àí (587).mp3	0.075523436	0.075523436	0.075523436	0.075523436	0.075523436	0.075523436	0.075523436	0.075523436	0.075523436	0.075523436	0.075523436	0.075523436	0.075523436	0.075523436	0.075523436	0.075523436	0.075523436	0.075523436	0.075523436	0.075523436	0.075523436	0.075523436	0.075523436	0.075523436	0.075523436	0.075523436	0.075523436	0.075523436	0.075523436	0.075523436	0.075523436	0.075523436	0.075523436	0.075523436	0.075523436	0.075523436	0.075523436	0.075523436	0.075523436	0.075523436	0.075523436	0.075523436	0.075523436	0.075523436	0.075523436	0.075523436	0.075523436	0.075523436	0.075523436
¸ßË¹°×ÔëÉù´¦Àí (588).mp3	-0.033394974	-0.033394974	-0.033394974	-0.033394974	-0.033394974	-0.033394974	-0.033394974	-0.033394974	-0.033394974	-0.033394974	-0.033394974	-0.033394974	-0.033394974	-0.033394974	-0.033394974	-0.033394974	-0.033394974	-0.033394974	-0.033394974	-0.033394974	-0.033394974	-0.033394974	-0.033394974	-0.033394974	-0.033394974	-0.033394974	-0.033394974	-0.033394974	-0.033394974	-0.033394974	-0.033394974	-0.033394974	-0.033394974	-0.033394974	-0.033394974	-0.033394974	-0.033394974	-0.033394974	-0.033394974	-0.033394974	-0.033394974	-0.033394974	-0.033394974	-0.033394974	-0.033394974	-0.033394974	-0.033394974	-0.033394974	-0.033394974
¸ßË¹°×ÔëÉù´¦Àí (589).mp3	-0.2837059	-0.2837059	-0.2837059	-0.2837059	-0.2837059	-0.2837059	-0.2837059	-0.2837059	-0.2837059	-0.2837059	-0.2837059	-0.2837059	-0.2837059	-0.2837059	-0.2837059	-0.2837059	-0.2837059	-0.2837059	-0.2837059	-0.2837059	-0.2837059	-0.2837059	-0.2837059	-0.2837059	-0.2837059	-0.2837059	-0.2837059	-0.2837059	-0.2837059	-0.2837059	-0.2837059	-0.2837059	-0.2837059	-0.2837059	-0.2837059	-0.2837059	-0.2837059	-0.2837059	-0.2837059	-0.2837059	-0.2837059	-0.2837059	-0.2837059	-0.2837059	-0.2837059	-0.2837059	-0.2837059	-0.2837059	-0.2837059
¸ßË¹°×ÔëÉù´¦Àí (590).mp3	-0.14410493	-0.14410493	-0.14410493	-0.14410493	-0.14410493	-0.14410493	-0.14410493	-0.14410493	-0.14410493	-0.14410493	-0.14410493	-0.14410493	-0.14410493	-0.14410493	-0.14410493	-0.14410493	-0.14410493	-0.14410493	-0.14410493	-0.14410493	-0.14410493	-0.14410493	-0.14410493	-0.14410493	-0.14410493	-0.14410493	-0.14410493	-0.14410493	-0.14410493	-0.14410493	-0.14410493	-0.14410493	-0.14410493	-0.14410493	-0.14410493	-0.14410493	-0.14410493	-0.14410493	-0.14410493	-0.14410493	-0.14410493	-0.14410493	-0.14410493	-0.14410493	-0.14410493	-0.14410493	-0.14410493	-0.14410493	-0.14410493
¸ßË¹°×ÔëÉù´¦Àí (591).mp3	0.15390846	0.15390846	0.15390846	0.15390846	0.15390846	0.15390846	0.15390846	0.15390846	0.15390846	0.15390846	0.15390846	0.15390846	0.15390846	0.15390846	0.15390846	0.15390846	0.15390846	0.15390846	0.15390846	0.15390846	0.15390846	0.15390846	0.15390846	0.15390846	0.15390846	0.15390846	0.15390846	0.15390846	0.15390846	0.15390846	0.15390846	0.15390846	0.15390846	0.15390846	0.15390846	0.15390846	0.15390846	0.15390846	0.15390846	0.15390846	0.15390846	0.15390846	0.15390846	0.15390846	0.15390846	0.15390846	0.15390846	0.15390846	0.15390846
¸ßË¹°×ÔëÉù´¦Àí (592).mp3	-0.029624142	-0.029624142	-0.029624142	-0.029624142	-0.029624142	-0.029624142	-0.029624142	-0.029624142	-0.029624142	-0.029624142	-0.029624142	-0.029624142	-0.029624142	-0.029624142	-0.029624142	-0.029624142	-0.029624142	-0.029624142	-0.029624142	-0.029624142	-0.029624142	-0.029624142	-0.029624142	-0.029624142	-0.029624142	-0.029624142	-0.029624142	-0.029624142	-0.029624142	-0.029624142	-0.029624142	-0.029624142	-0.029624142	-0.029624142	-0.029624142	-0.029624142	-0.029624142	-0.029624142	-0.029624142	-0.029624142	-0.029624142	-0.029624142	-0.029624142	-0.029624142	-0.029624142	-0.029624142	-0.029624142	-0.029624142	-0.029624142
¸ßË¹°×ÔëÉù´¦Àí (593).mp3	0.20555013	0.20555013	0.20555013	0.20555013	0.20555013	0.20555013	0.20555013	0.20555013	0.20555013	0.20555013	0.20555013	0.20555013	0.20555013	0.20555013	0.20555013	0.20555013	0.20555013	0.20555013	0.20555013	0.20555013	0.20555013	0.20555013	0.20555013	0.20555013	0.20555013	0.20555013	0.20555013	0.20555013	0.20555013	0.20555013	0.20555013	0.20555013	0.20555013	0.20555013	0.20555013	0.20555013	0.20555013	0.20555013	0.20555013	0.20555013	0.20555013	0.20555013	0.20555013	0.20555013	0.20555013	0.20555013	0.20555013	0.20555013	0.20555013
¸ßË¹°×ÔëÉù´¦Àí (594).mp3	0.009595938	0.009595938	0.009595938	0.009595938	0.009595938	0.009595938	0.009595938	0.009595938	0.009595938	0.009595938	0.009595938	0.009595938	0.009595938	0.009595938	0.009595938	0.009595938	0.009595938	0.009595938	0.009595938	0.009595938	0.009595938	0.009595938	0.009595938	0.009595938	0.009595938	0.009595938	0.009595938	0.009595938	0.009595938	0.009595938	0.009595938	0.009595938	0.009595938	0.009595938	0.009595938	0.009595938	0.009595938	0.009595938	0.009595938	0.009595938	0.009595938	0.009595938	0.009595938	0.009595938	0.009595938	0.009595938	0.009595938	0.009595938	0.009595938
¸ßË¹°×ÔëÉù´¦Àí (595).mp3	-0.055640273	-0.055640273	-0.055640273	-0.055640273	-0.055640273	-0.055640273	-0.055640273	-0.055640273	-0.055640273	-0.055640273	-0.055640273	-0.055640273	-0.055640273	-0.055640273	-0.055640273	-0.055640273	-0.055640273	-0.055640273	-0.055640273	-0.055640273	-0.055640273	-0.055640273	-0.055640273	-0.055640273	-0.055640273	-0.055640273	-0.055640273	-0.055640273	-0.055640273	-0.055640273	-0.055640273	-0.055640273	-0.055640273	-0.055640273	-0.055640273	-0.055640273	-0.055640273	-0.055640273	-0.055640273	-0.055640273	-0.055640273	-0.055640273	-0.055640273	-0.055640273	-0.055640273	-0.055640273	-0.055640273	-0.055640273	-0.055640273
¸ßË¹°×ÔëÉù´¦Àí (596).mp3	0.114320174	0.114320174	0.114320174	0.114320174	0.114320174	0.114320174	0.114320174	0.114320174	0.114320174	0.114320174	0.114320174	0.114320174	0.114320174	0.114320174	0.114320174	0.114320174	0.114320174	0.114320174	0.114320174	0.114320174	0.114320174	0.114320174	0.114320174	0.114320174	0.114320174	0.114320174	0.114320174	0.114320174	0.114320174	0.114320174	0.114320174	0.114320174	0.114320174	0.114320174	0.114320174	0.114320174	0.114320174	0.114320174	0.114320174	0.114320174	0.114320174	0.114320174	0.114320174	0.114320174	0.114320174	0.114320174	0.114320174	0.114320174	0.114320174
¸ßË¹°×ÔëÉù´¦Àí (597).mp3	-0.065066084	-0.065066084	-0.065066084	-0.065066084	-0.065066084	-0.065066084	-0.065066084	-0.065066084	-0.065066084	-0.065066084	-0.065066084	-0.065066084	-0.065066084	-0.065066084	-0.065066084	-0.065066084	-0.065066084	-0.065066084	-0.065066084	-0.065066084	-0.065066084	-0.065066084	-0.065066084	-0.065066084	-0.065066084	-0.065066084	-0.065066084	-0.065066084	-0.065066084	-0.065066084	-0.065066084	-0.065066084	-0.065066084	-0.065066084	-0.065066084	-0.065066084	-0.065066084	-0.065066084	-0.065066084	-0.065066084	-0.065066084	-0.065066084	-0.065066084	-0.065066084	-0.065066084	-0.065066084	-0.065066084	-0.065066084	-0.065066084
¸ßË¹°×ÔëÉù´¦Àí (598).mp3	-0.4554051	-0.4554051	-0.4554051	-0.4554051	-0.4554051	-0.4554051	-0.4554051	-0.4554051	-0.4554051	-0.4554051	-0.4554051	-0.4554051	-0.4554051	-0.4554051	-0.4554051	-0.4554051	-0.4554051	-0.4554051	-0.4554051	-0.4554051	-0.4554051	-0.4554051	-0.4554051	-0.4554051	-0.4554051	-0.4554051	-0.4554051	-0.4554051	-0.4554051	-0.4554051	-0.4554051	-0.4554051	-0.4554051	-0.4554051	-0.4554051	-0.4554051	-0.4554051	-0.4554051	-0.4554051	-0.4554051	-0.4554051	-0.4554051	-0.4554051	-0.4554051	-0.4554051	-0.4554051	-0.4554051	-0.4554051	-0.4554051
¸ßË¹°×ÔëÉù´¦Àí (599).mp3	-0.04830093	-0.04830093	-0.04830093	-0.04830093	-0.04830093	-0.04830093	-0.04830093	-0.04830093	-0.04830093	-0.04830093	-0.04830093	-0.04830093	-0.04830093	-0.04830093	-0.04830093	-0.04830093	-0.04830093	-0.04830093	-0.04830093	-0.04830093	-0.04830093	-0.04830093	-0.04830093	-0.04830093	-0.04830093	-0.04830093	-0.04830093	-0.04830093	-0.04830093	-0.04830093	-0.04830093	-0.04830093	-0.04830093	-0.04830093	-0.04830093	-0.04830093	-0.04830093	-0.04830093	-0.04830093	-0.04830093	-0.04830093	-0.04830093	-0.04830093	-0.04830093	-0.04830093	-0.04830093	-0.04830093	-0.04830093	-0.04830093
¸ßË¹°×ÔëÉù´¦Àí (600).mp3	-0.041725554	-0.041725554	-0.041725554	-0.041725554	-0.041725554	-0.041725554	-0.041725554	-0.041725554	-0.041725554	-0.041725554	-0.041725554	-0.041725554	-0.041725554	-0.041725554	-0.041725554	-0.041725554	-0.041725554	-0.041725554	-0.041725554	-0.041725554	-0.041725554	-0.041725554	-0.041725554	-0.041725554	-0.041725554	-0.041725554	-0.041725554	-0.041725554	-0.041725554	-0.041725554	-0.041725554	-0.041725554	-0.041725554	-0.041725554	-0.041725554	-0.041725554	-0.041725554	-0.041725554	-0.041725554	-0.041725554	-0.041725554	-0.041725554	-0.041725554	-0.041725554	-0.041725554	-0.041725554	-0.041725554	-0.041725554	-0.041725554
¸ßË¹°×ÔëÉù´¦Àí (601).mp3	-0.001896393	-0.001896393	-0.001896393	-0.001896393	-0.001896393	-0.001896393	-0.001896393	-0.001896393	-0.001896393	-0.001896393	-0.001896393	-0.001896393	-0.001896393	-0.001896393	-0.001896393	-0.001896393	-0.001896393	-0.001896393	-0.001896393	-0.001896393	-0.001896393	-0.001896393	-0.001896393	-0.001896393	-0.001896393	-0.001896393	-0.001896393	-0.001896393	-0.001896393	-0.001896393	-0.001896393	-0.001896393	-0.001896393	-0.001896393	-0.001896393	-0.001896393	-0.001896393	-0.001896393	-0.001896393	-0.001896393	-0.001896393	-0.001896393	-0.001896393	-0.001896393	-0.001896393	-0.001896393	-0.001896393	-0.001896393	-0.001896393
¸ßË¹°×ÔëÉù´¦Àí (602).mp3	-0.0782455	-0.0782455	-0.0782455	-0.0782455	-0.0782455	-0.0782455	-0.0782455	-0.0782455	-0.0782455	-0.0782455	-0.0782455	-0.0782455	-0.0782455	-0.0782455	-0.0782455	-0.0782455	-0.0782455	-0.0782455	-0.0782455	-0.0782455	-0.0782455	-0.0782455	-0.0782455	-0.0782455	-0.0782455	-0.0782455	-0.0782455	-0.0782455	-0.0782455	-0.0782455	-0.0782455	-0.0782455	-0.0782455	-0.0782455	-0.0782455	-0.0782455	-0.0782455	-0.0782455	-0.0782455	-0.0782455	-0.0782455	-0.0782455	-0.0782455	-0.0782455	-0.0782455	-0.0782455	-0.0782455	-0.0782455	-0.0782455
¸ßË¹°×ÔëÉù´¦Àí (603).mp3	-0.08381662	-0.08381662	-0.08381662	-0.08381662	-0.08381662	-0.08381662	-0.08381662	-0.08381662	-0.08381662	-0.08381662	-0.08381662	-0.08381662	-0.08381662	-0.08381662	-0.08381662	-0.08381662	-0.08381662	-0.08381662	-0.08381662	-0.08381662	-0.08381662	-0.08381662	-0.08381662	-0.08381662	-0.08381662	-0.08381662	-0.08381662	-0.08381662	-0.08381662	-0.08381662	-0.08381662	-0.08381662	-0.08381662	-0.08381662	-0.08381662	-0.08381662	-0.08381662	-0.08381662	-0.08381662	-0.08381662	-0.08381662	-0.08381662	-0.08381662	-0.08381662	-0.08381662	-0.08381662	-0.08381662	-0.08381662	-0.08381662
¸ßË¹°×ÔëÉù´¦Àí (604).mp3	0.15556106	0.15556106	0.15556106	0.15556106	0.15556106	0.15556106	0.15556106	0.15556106	0.15556106	0.15556106	0.15556106	0.15556106	0.15556106	0.15556106	0.15556106	0.15556106	0.15556106	0.15556106	0.15556106	0.15556106	0.15556106	0.15556106	0.15556106	0.15556106	0.15556106	0.15556106	0.15556106	0.15556106	0.15556106	0.15556106	0.15556106	0.15556106	0.15556106	0.15556106	0.15556106	0.15556106	0.15556106	0.15556106	0.15556106	0.15556106	0.15556106	0.15556106	0.15556106	0.15556106	0.15556106	0.15556106	0.15556106	0.15556106	0.15556106
¸ßË¹°×ÔëÉù´¦Àí (605).mp3	0.011631511	0.011631511	0.011631511	0.011631511	0.011631511	0.011631511	0.011631511	0.011631511	0.011631511	0.011631511	0.011631511	0.011631511	0.011631511	0.011631511	0.011631511	0.011631511	0.011631511	0.011631511	0.011631511	0.011631511	0.011631511	0.011631511	0.011631511	0.011631511	0.011631511	0.011631511	0.011631511	0.011631511	0.011631511	0.011631511	0.011631511	0.011631511	0.011631511	0.011631511	0.011631511	0.011631511	0.011631511	0.011631511	0.011631511	0.011631511	0.011631511	0.011631511	0.011631511	0.011631511	0.011631511	0.011631511	0.011631511	0.011631511	0.011631511
¸ßË¹°×ÔëÉù´¦Àí (606).mp3	0.04533104	0.04533104	0.04533104	0.04533104	0.04533104	0.04533104	0.04533104	0.04533104	0.04533104	0.04533104	0.04533104	0.04533104	0.04533104	0.04533104	0.04533104	0.04533104	0.04533104	0.04533104	0.04533104	0.04533104	0.04533104	0.04533104	0.04533104	0.04533104	0.04533104	0.04533104	0.04533104	0.04533104	0.04533104	0.04533104	0.04533104	0.04533104	0.04533104	0.04533104	0.04533104	0.04533104	0.04533104	0.04533104	0.04533104	0.04533104	0.04533104	0.04533104	0.04533104	0.04533104	0.04533104	0.04533104	0.04533104	0.04533104	0.04533104
¸ßË¹°×ÔëÉù´¦Àí (607).mp3	0.025724057	0.025724057	0.025724057	0.025724057	0.025724057	0.025724057	0.025724057	0.025724057	0.025724057	0.025724057	0.025724057	0.025724057	0.025724057	0.025724057	0.025724057	0.025724057	0.025724057	0.025724057	0.025724057	0.025724057	0.025724057	0.025724057	0.025724057	0.025724057	0.025724057	0.025724057	0.025724057	0.025724057	0.025724057	0.025724057	0.025724057	0.025724057	0.025724057	0.025724057	0.025724057	0.025724057	0.025724057	0.025724057	0.025724057	0.025724057	0.025724057	0.025724057	0.025724057	0.025724057	0.025724057	0.025724057	0.025724057	0.025724057	0.025724057
¸ßË¹°×ÔëÉù´¦Àí (608).mp3	0.055800073	0.055800073	0.055800073	0.055800073	0.055800073	0.055800073	0.055800073	0.055800073	0.055800073	0.055800073	0.055800073	0.055800073	0.055800073	0.055800073	0.055800073	0.055800073	0.055800073	0.055800073	0.055800073	0.055800073	0.055800073	0.055800073	0.055800073	0.055800073	0.055800073	0.055800073	0.055800073	0.055800073	0.055800073	0.055800073	0.055800073	0.055800073	0.055800073	0.055800073	0.055800073	0.055800073	0.055800073	0.055800073	0.055800073	0.055800073	0.055800073	0.055800073	0.055800073	0.055800073	0.055800073	0.055800073	0.055800073	0.055800073	0.055800073
¸ßË¹°×ÔëÉù´¦Àí (609).mp3	0.06530304	0.06530304	0.06530304	0.06530304	0.06530304	0.06530304	0.06530304	0.06530304	0.06530304	0.06530304	0.06530304	0.06530304	0.06530304	0.06530304	0.06530304	0.06530304	0.06530304	0.06530304	0.06530304	0.06530304	0.06530304	0.06530304	0.06530304	0.06530304	0.06530304	0.06530304	0.06530304	0.06530304	0.06530304	0.06530304	0.06530304	0.06530304	0.06530304	0.06530304	0.06530304	0.06530304	0.06530304	0.06530304	0.06530304	0.06530304	0.06530304	0.06530304	0.06530304	0.06530304	0.06530304	0.06530304	0.06530304	0.06530304	0.06530304
¸ßË¹°×ÔëÉù´¦Àí (610).mp3	-0.009014353	-0.009014353	-0.009014353	-0.009014353	-0.009014353	-0.009014353	-0.009014353	-0.009014353	-0.009014353	-0.009014353	-0.009014353	-0.009014353	-0.009014353	-0.009014353	-0.009014353	-0.009014353	-0.009014353	-0.009014353	-0.009014353	-0.009014353	-0.009014353	-0.009014353	-0.009014353	-0.009014353	-0.009014353	-0.009014353	-0.009014353	-0.009014353	-0.009014353	-0.009014353	-0.009014353	-0.009014353	-0.009014353	-0.009014353	-0.009014353	-0.009014353	-0.009014353	-0.009014353	-0.009014353	-0.009014353	-0.009014353	-0.009014353	-0.009014353	-0.009014353	-0.009014353	-0.009014353	-0.009014353	-0.009014353	-0.009014353
¸ßË¹°×ÔëÉù´¦Àí (611).mp3	-0.011368241	-0.011368241	-0.011368241	-0.011368241	-0.011368241	-0.011368241	-0.011368241	-0.011368241	-0.011368241	-0.011368241	-0.011368241	-0.011368241	-0.011368241	-0.011368241	-0.011368241	-0.011368241	-0.011368241	-0.011368241	-0.011368241	-0.011368241	-0.011368241	-0.011368241	-0.011368241	-0.011368241	-0.011368241	-0.011368241	-0.011368241	-0.011368241	-0.011368241	-0.011368241	-0.011368241	-0.011368241	-0.011368241	-0.011368241	-0.011368241	-0.011368241	-0.011368241	-0.011368241	-0.011368241	-0.011368241	-0.011368241	-0.011368241	-0.011368241	-0.011368241	-0.011368241	-0.011368241	-0.011368241	-0.011368241	-0.011368241
¸ßË¹°×ÔëÉù´¦Àí (612).mp3	-0.14695787	-0.14695787	-0.14695787	-0.14695787	-0.14695787	-0.14695787	-0.14695787	-0.14695787	-0.14695787	-0.14695787	-0.14695787	-0.14695787	-0.14695787	-0.14695787	-0.14695787	-0.14695787	-0.14695787	-0.14695787	-0.14695787	-0.14695787	-0.14695787	-0.14695787	-0.14695787	-0.14695787	-0.14695787	-0.14695787	-0.14695787	-0.14695787	-0.14695787	-0.14695787	-0.14695787	-0.14695787	-0.14695787	-0.14695787	-0.14695787	-0.14695787	-0.14695787	-0.14695787	-0.14695787	-0.14695787	-0.14695787	-0.14695787	-0.14695787	-0.14695787	-0.14695787	-0.14695787	-0.14695787	-0.14695787	-0.14695787
¸ßË¹°×ÔëÉù´¦Àí (613).mp3	0.03473718	0.03473718	0.03473718	0.03473718	0.03473718	0.03473718	0.03473718	0.03473718	0.03473718	0.03473718	0.03473718	0.03473718	0.03473718	0.03473718	0.03473718	0.03473718	0.03473718	0.03473718	0.03473718	0.03473718	0.03473718	0.03473718	0.03473718	0.03473718	0.03473718	0.03473718	0.03473718	0.03473718	0.03473718	0.03473718	0.03473718	0.03473718	0.03473718	0.03473718	0.03473718	0.03473718	0.03473718	0.03473718	0.03473718	0.03473718	0.03473718	0.03473718	0.03473718	0.03473718	0.03473718	0.03473718	0.03473718	0.03473718	0.03473718
¸ßË¹°×ÔëÉù´¦Àí (614).mp3	-0.038889084	-0.038889084	-0.038889084	-0.038889084	-0.038889084	-0.038889084	-0.038889084	-0.038889084	-0.038889084	-0.038889084	-0.038889084	-0.038889084	-0.038889084	-0.038889084	-0.038889084	-0.038889084	-0.038889084	-0.038889084	-0.038889084	-0.038889084	-0.038889084	-0.038889084	-0.038889084	-0.038889084	-0.038889084	-0.038889084	-0.038889084	-0.038889084	-0.038889084	-0.038889084	-0.038889084	-0.038889084	-0.038889084	-0.038889084	-0.038889084	-0.038889084	-0.038889084	-0.038889084	-0.038889084	-0.038889084	-0.038889084	-0.038889084	-0.038889084	-0.038889084	-0.038889084	-0.038889084	-0.038889084	-0.038889084	-0.038889084
¸ßË¹°×ÔëÉù´¦Àí (615).mp3	0.14919177	0.14919177	0.14919177	0.14919177	0.14919177	0.14919177	0.14919177	0.14919177	0.14919177	0.14919177	0.14919177	0.14919177	0.14919177	0.14919177	0.14919177	0.14919177	0.14919177	0.14919177	0.14919177	0.14919177	0.14919177	0.14919177	0.14919177	0.14919177	0.14919177	0.14919177	0.14919177	0.14919177	0.14919177	0.14919177	0.14919177	0.14919177	0.14919177	0.14919177	0.14919177	0.14919177	0.14919177	0.14919177	0.14919177	0.14919177	0.14919177	0.14919177	0.14919177	0.14919177	0.14919177	0.14919177	0.14919177	0.14919177	0.14919177
¸ßË¹°×ÔëÉù´¦Àí (616).mp3	-0.023843274	-0.023843274	-0.023843274	-0.023843274	-0.023843274	-0.023843274	-0.023843274	-0.023843274	-0.023843274	-0.023843274	-0.023843274	-0.023843274	-0.023843274	-0.023843274	-0.023843274	-0.023843274	-0.023843274	-0.023843274	-0.023843274	-0.023843274	-0.023843274	-0.023843274	-0.023843274	-0.023843274	-0.023843274	-0.023843274	-0.023843274	-0.023843274	-0.023843274	-0.023843274	-0.023843274	-0.023843274	-0.023843274	-0.023843274	-0.023843274	-0.023843274	-0.023843274	-0.023843274	-0.023843274	-0.023843274	-0.023843274	-0.023843274	-0.023843274	-0.023843274	-0.023843274	-0.023843274	-0.023843274	-0.023843274	-0.023843274
¸ßË¹°×ÔëÉù´¦Àí (617).mp3	-0.23563024	-0.23563024	-0.23563024	-0.23563024	-0.23563024	-0.23563024	-0.23563024	-0.23563024	-0.23563024	-0.23563024	-0.23563024	-0.23563024	-0.23563024	-0.23563024	-0.23563024	-0.23563024	-0.23563024	-0.23563024	-0.23563024	-0.23563024	-0.23563024	-0.23563024	-0.23563024	-0.23563024	-0.23563024	-0.23563024	-0.23563024	-0.23563024	-0.23563024	-0.23563024	-0.23563024	-0.23563024	-0.23563024	-0.23563024	-0.23563024	-0.23563024	-0.23563024	-0.23563024	-0.23563024	-0.23563024	-0.23563024	-0.23563024	-0.23563024	-0.23563024	-0.23563024	-0.23563024	-0.23563024	-0.23563024	-0.23563024
¸ßË¹°×ÔëÉù´¦Àí (618).mp3	-0.04731714	-0.04731714	-0.04731714	-0.04731714	-0.04731714	-0.04731714	-0.04731714	-0.04731714	-0.04731714	-0.04731714	-0.04731714	-0.04731714	-0.04731714	-0.04731714	-0.04731714	-0.04731714	-0.04731714	-0.04731714	-0.04731714	-0.04731714	-0.04731714	-0.04731714	-0.04731714	-0.04731714	-0.04731714	-0.04731714	-0.04731714	-0.04731714	-0.04731714	-0.04731714	-0.04731714	-0.04731714	-0.04731714	-0.04731714	-0.04731714	-0.04731714	-0.04731714	-0.04731714	-0.04731714	-0.04731714	-0.04731714	-0.04731714	-0.04731714	-0.04731714	-0.04731714	-0.04731714	-0.04731714	-0.04731714	-0.04731714
¸ßË¹°×ÔëÉù´¦Àí (619).mp3	0.09468941	0.09468941	0.09468941	0.09468941	0.09468941	0.09468941	0.09468941	0.09468941	0.09468941	0.09468941	0.09468941	0.09468941	0.09468941	0.09468941	0.09468941	0.09468941	0.09468941	0.09468941	0.09468941	0.09468941	0.09468941	0.09468941	0.09468941	0.09468941	0.09468941	0.09468941	0.09468941	0.09468941	0.09468941	0.09468941	0.09468941	0.09468941	0.09468941	0.09468941	0.09468941	0.09468941	0.09468941	0.09468941	0.09468941	0.09468941	0.09468941	0.09468941	0.09468941	0.09468941	0.09468941	0.09468941	0.09468941	0.09468941	0.09468941
¸ßË¹°×ÔëÉù´¦Àí (620).mp3	0.13979205	0.13979205	0.13979205	0.13979205	0.13979205	0.13979205	0.13979205	0.13979205	0.13979205	0.13979205	0.13979205	0.13979205	0.13979205	0.13979205	0.13979205	0.13979205	0.13979205	0.13979205	0.13979205	0.13979205	0.13979205	0.13979205	0.13979205	0.13979205	0.13979205	0.13979205	0.13979205	0.13979205	0.13979205	0.13979205	0.13979205	0.13979205	0.13979205	0.13979205	0.13979205	0.13979205	0.13979205	0.13979205	0.13979205	0.13979205	0.13979205	0.13979205	0.13979205	0.13979205	0.13979205	0.13979205	0.13979205	0.13979205	0.13979205
¸ßË¹°×ÔëÉù´¦Àí (621).mp3	0.14253193	0.14253193	0.14253193	0.14253193	0.14253193	0.14253193	0.14253193	0.14253193	0.14253193	0.14253193	0.14253193	0.14253193	0.14253193	0.14253193	0.14253193	0.14253193	0.14253193	0.14253193	0.14253193	0.14253193	0.14253193	0.14253193	0.14253193	0.14253193	0.14253193	0.14253193	0.14253193	0.14253193	0.14253193	0.14253193	0.14253193	0.14253193	0.14253193	0.14253193	0.14253193	0.14253193	0.14253193	0.14253193	0.14253193	0.14253193	0.14253193	0.14253193	0.14253193	0.14253193	0.14253193	0.14253193	0.14253193	0.14253193	0.14253193
¸ßË¹°×ÔëÉù´¦Àí (622).mp3	-0.06521635	-0.06521635	-0.06521635	-0.06521635	-0.06521635	-0.06521635	-0.06521635	-0.06521635	-0.06521635	-0.06521635	-0.06521635	-0.06521635	-0.06521635	-0.06521635	-0.06521635	-0.06521635	-0.06521635	-0.06521635	-0.06521635	-0.06521635	-0.06521635	-0.06521635	-0.06521635	-0.06521635	-0.06521635	-0.06521635	-0.06521635	-0.06521635	-0.06521635	-0.06521635	-0.06521635	-0.06521635	-0.06521635	-0.06521635	-0.06521635	-0.06521635	-0.06521635	-0.06521635	-0.06521635	-0.06521635	-0.06521635	-0.06521635	-0.06521635	-0.06521635	-0.06521635	-0.06521635	-0.06521635	-0.06521635	-0.06521635
¸ßË¹°×ÔëÉù´¦Àí (623).mp3	-0.012629986	-0.012629986	-0.012629986	-0.012629986	-0.012629986	-0.012629986	-0.012629986	-0.012629986	-0.012629986	-0.012629986	-0.012629986	-0.012629986	-0.012629986	-0.012629986	-0.012629986	-0.012629986	-0.012629986	-0.012629986	-0.012629986	-0.012629986	-0.012629986	-0.012629986	-0.012629986	-0.012629986	-0.012629986	-0.012629986	-0.012629986	-0.012629986	-0.012629986	-0.012629986	-0.012629986	-0.012629986	-0.012629986	-0.012629986	-0.012629986	-0.012629986	-0.012629986	-0.012629986	-0.012629986	-0.012629986	-0.012629986	-0.012629986	-0.012629986	-0.012629986	-0.012629986	-0.012629986	-0.012629986	-0.012629986	-0.012629986
¸ßË¹°×ÔëÉù´¦Àí (624).mp3	-0.21700263	-0.21700263	-0.21700263	-0.21700263	-0.21700263	-0.21700263	-0.21700263	-0.21700263	-0.21700263	-0.21700263	-0.21700263	-0.21700263	-0.21700263	-0.21700263	-0.21700263	-0.21700263	-0.21700263	-0.21700263	-0.21700263	-0.21700263	-0.21700263	-0.21700263	-0.21700263	-0.21700263	-0.21700263	-0.21700263	-0.21700263	-0.21700263	-0.21700263	-0.21700263	-0.21700263	-0.21700263	-0.21700263	-0.21700263	-0.21700263	-0.21700263	-0.21700263	-0.21700263	-0.21700263	-0.21700263	-0.21700263	-0.21700263	-0.21700263	-0.21700263	-0.21700263	-0.21700263	-0.21700263	-0.21700263	-0.21700263
¸ßË¹°×ÔëÉù´¦Àí (625).mp3	-0.12972683	-0.12972683	-0.12972683	-0.12972683	-0.12972683	-0.12972683	-0.12972683	-0.12972683	-0.12972683	-0.12972683	-0.12972683	-0.12972683	-0.12972683	-0.12972683	-0.12972683	-0.12972683	-0.12972683	-0.12972683	-0.12972683	-0.12972683	-0.12972683	-0.12972683	-0.12972683	-0.12972683	-0.12972683	-0.12972683	-0.12972683	-0.12972683	-0.12972683	-0.12972683	-0.12972683	-0.12972683	-0.12972683	-0.12972683	-0.12972683	-0.12972683	-0.12972683	-0.12972683	-0.12972683	-0.12972683	-0.12972683	-0.12972683	-0.12972683	-0.12972683	-0.12972683	-0.12972683	-0.12972683	-0.12972683	-0.12972683
¸ßË¹°×ÔëÉù´¦Àí (626).mp3	-0.06511722	-0.06511722	-0.06511722	-0.06511722	-0.06511722	-0.06511722	-0.06511722	-0.06511722	-0.06511722	-0.06511722	-0.06511722	-0.06511722	-0.06511722	-0.06511722	-0.06511722	-0.06511722	-0.06511722	-0.06511722	-0.06511722	-0.06511722	-0.06511722	-0.06511722	-0.06511722	-0.06511722	-0.06511722	-0.06511722	-0.06511722	-0.06511722	-0.06511722	-0.06511722	-0.06511722	-0.06511722	-0.06511722	-0.06511722	-0.06511722	-0.06511722	-0.06511722	-0.06511722	-0.06511722	-0.06511722	-0.06511722	-0.06511722	-0.06511722	-0.06511722	-0.06511722	-0.06511722	-0.06511722	-0.06511722	-0.06511722
¸ßË¹°×ÔëÉù´¦Àí (627).mp3	-0.077069014	-0.077069014	-0.077069014	-0.077069014	-0.077069014	-0.077069014	-0.077069014	-0.077069014	-0.077069014	-0.077069014	-0.077069014	-0.077069014	-0.077069014	-0.077069014	-0.077069014	-0.077069014	-0.077069014	-0.077069014	-0.077069014	-0.077069014	-0.077069014	-0.077069014	-0.077069014	-0.077069014	-0.077069014	-0.077069014	-0.077069014	-0.077069014	-0.077069014	-0.077069014	-0.077069014	-0.077069014	-0.077069014	-0.077069014	-0.077069014	-0.077069014	-0.077069014	-0.077069014	-0.077069014	-0.077069014	-0.077069014	-0.077069014	-0.077069014	-0.077069014	-0.077069014	-0.077069014	-0.077069014	-0.077069014	-0.077069014
¸ßË¹°×ÔëÉù´¦Àí (628).mp3	-0.11346741	-0.11346741	-0.11346741	-0.11346741	-0.11346741	-0.11346741	-0.11346741	-0.11346741	-0.11346741	-0.11346741	-0.11346741	-0.11346741	-0.11346741	-0.11346741	-0.11346741	-0.11346741	-0.11346741	-0.11346741	-0.11346741	-0.11346741	-0.11346741	-0.11346741	-0.11346741	-0.11346741	-0.11346741	-0.11346741	-0.11346741	-0.11346741	-0.11346741	-0.11346741	-0.11346741	-0.11346741	-0.11346741	-0.11346741	-0.11346741	-0.11346741	-0.11346741	-0.11346741	-0.11346741	-0.11346741	-0.11346741	-0.11346741	-0.11346741	-0.11346741	-0.11346741	-0.11346741	-0.11346741	-0.11346741	-0.11346741
¸ßË¹°×ÔëÉù´¦Àí (629).mp3	0.21892944	0.21892944	0.21892944	0.21892944	0.21892944	0.21892944	0.21892944	0.21892944	0.21892944	0.21892944	0.21892944	0.21892944	0.21892944	0.21892944	0.21892944	0.21892944	0.21892944	0.21892944	0.21892944	0.21892944	0.21892944	0.21892944	0.21892944	0.21892944	0.21892944	0.21892944	0.21892944	0.21892944	0.21892944	0.21892944	0.21892944	0.21892944	0.21892944	0.21892944	0.21892944	0.21892944	0.21892944	0.21892944	0.21892944	0.21892944	0.21892944	0.21892944	0.21892944	0.21892944	0.21892944	0.21892944	0.21892944	0.21892944	0.21892944
¸ßË¹°×ÔëÉù´¦Àí (630).mp3	-0.16237435	-0.16237435	-0.16237435	-0.16237435	-0.16237435	-0.16237435	-0.16237435	-0.16237435	-0.16237435	-0.16237435	-0.16237435	-0.16237435	-0.16237435	-0.16237435	-0.16237435	-0.16237435	-0.16237435	-0.16237435	-0.16237435	-0.16237435	-0.16237435	-0.16237435	-0.16237435	-0.16237435	-0.16237435	-0.16237435	-0.16237435	-0.16237435	-0.16237435	-0.16237435	-0.16237435	-0.16237435	-0.16237435	-0.16237435	-0.16237435	-0.16237435	-0.16237435	-0.16237435	-0.16237435	-0.16237435	-0.16237435	-0.16237435	-0.16237435	-0.16237435	-0.16237435	-0.16237435	-0.16237435	-0.16237435	-0.16237435
¸ßË¹°×ÔëÉù´¦Àí (631).mp3	-0.12340198	-0.12340198	-0.12340198	-0.12340198	-0.12340198	-0.12340198	-0.12340198	-0.12340198	-0.12340198	-0.12340198	-0.12340198	-0.12340198	-0.12340198	-0.12340198	-0.12340198	-0.12340198	-0.12340198	-0.12340198	-0.12340198	-0.12340198	-0.12340198	-0.12340198	-0.12340198	-0.12340198	-0.12340198	-0.12340198	-0.12340198	-0.12340198	-0.12340198	-0.12340198	-0.12340198	-0.12340198	-0.12340198	-0.12340198	-0.12340198	-0.12340198	-0.12340198	-0.12340198	-0.12340198	-0.12340198	-0.12340198	-0.12340198	-0.12340198	-0.12340198	-0.12340198	-0.12340198	-0.12340198	-0.12340198	-0.12340198
¸ßË¹°×ÔëÉù´¦Àí (632).mp3	-0.10462999	-0.10462999	-0.10462999	-0.10462999	-0.10462999	-0.10462999	-0.10462999	-0.10462999	-0.10462999	-0.10462999	-0.10462999	-0.10462999	-0.10462999	-0.10462999	-0.10462999	-0.10462999	-0.10462999	-0.10462999	-0.10462999	-0.10462999	-0.10462999	-0.10462999	-0.10462999	-0.10462999	-0.10462999	-0.10462999	-0.10462999	-0.10462999	-0.10462999	-0.10462999	-0.10462999	-0.10462999	-0.10462999	-0.10462999	-0.10462999	-0.10462999	-0.10462999	-0.10462999	-0.10462999	-0.10462999	-0.10462999	-0.10462999	-0.10462999	-0.10462999	-0.10462999	-0.10462999	-0.10462999	-0.10462999	-0.10462999
¸ßË¹°×ÔëÉù´¦Àí (633).mp3	0.22707587	0.22707587	0.22707587	0.22707587	0.22707587	0.22707587	0.22707587	0.22707587	0.22707587	0.22707587	0.22707587	0.22707587	0.22707587	0.22707587	0.22707587	0.22707587	0.22707587	0.22707587	0.22707587	0.22707587	0.22707587	0.22707587	0.22707587	0.22707587	0.22707587	0.22707587	0.22707587	0.22707587	0.22707587	0.22707587	0.22707587	0.22707587	0.22707587	0.22707587	0.22707587	0.22707587	0.22707587	0.22707587	0.22707587	0.22707587	0.22707587	0.22707587	0.22707587	0.22707587	0.22707587	0.22707587	0.22707587	0.22707587	0.22707587
¸ßË¹°×ÔëÉù´¦Àí (634).mp3	-0.39717123	-0.39717123	-0.39717123	-0.39717123	-0.39717123	-0.39717123	-0.39717123	-0.39717123	-0.39717123	-0.39717123	-0.39717123	-0.39717123	-0.39717123	-0.39717123	-0.39717123	-0.39717123	-0.39717123	-0.39717123	-0.39717123	-0.39717123	-0.39717123	-0.39717123	-0.39717123	-0.39717123	-0.39717123	-0.39717123	-0.39717123	-0.39717123	-0.39717123	-0.39717123	-0.39717123	-0.39717123	-0.39717123	-0.39717123	-0.39717123	-0.39717123	-0.39717123	-0.39717123	-0.39717123	-0.39717123	-0.39717123	-0.39717123	-0.39717123	-0.39717123	-0.39717123	-0.39717123	-0.39717123	-0.39717123	-0.39717123
¸ßË¹°×ÔëÉù´¦Àí (635).mp3	0.09834804	0.09834804	0.09834804	0.09834804	0.09834804	0.09834804	0.09834804	0.09834804	0.09834804	0.09834804	0.09834804	0.09834804	0.09834804	0.09834804	0.09834804	0.09834804	0.09834804	0.09834804	0.09834804	0.09834804	0.09834804	0.09834804	0.09834804	0.09834804	0.09834804	0.09834804	0.09834804	0.09834804	0.09834804	0.09834804	0.09834804	0.09834804	0.09834804	0.09834804	0.09834804	0.09834804	0.09834804	0.09834804	0.09834804	0.09834804	0.09834804	0.09834804	0.09834804	0.09834804	0.09834804	0.09834804	0.09834804	0.09834804	0.09834804
¸ßË¹°×ÔëÉù´¦Àí (636).mp3	0.045482893	0.045482893	0.045482893	0.045482893	0.045482893	0.045482893	0.045482893	0.045482893	0.045482893	0.045482893	0.045482893	0.045482893	0.045482893	0.045482893	0.045482893	0.045482893	0.045482893	0.045482893	0.045482893	0.045482893	0.045482893	0.045482893	0.045482893	0.045482893	0.045482893	0.045482893	0.045482893	0.045482893	0.045482893	0.045482893	0.045482893	0.045482893	0.045482893	0.045482893	0.045482893	0.045482893	0.045482893	0.045482893	0.045482893	0.045482893	0.045482893	0.045482893	0.045482893	0.045482893	0.045482893	0.045482893	0.045482893	0.045482893	0.045482893
¸ßË¹°×ÔëÉù´¦Àí (637).mp3	0.07605851	0.07605851	0.07605851	0.07605851	0.07605851	0.07605851	0.07605851	0.07605851	0.07605851	0.07605851	0.07605851	0.07605851	0.07605851	0.07605851	0.07605851	0.07605851	0.07605851	0.07605851	0.07605851	0.07605851	0.07605851	0.07605851	0.07605851	0.07605851	0.07605851	0.07605851	0.07605851	0.07605851	0.07605851	0.07605851	0.07605851	0.07605851	0.07605851	0.07605851	0.07605851	0.07605851	0.07605851	0.07605851	0.07605851	0.07605851	0.07605851	0.07605851	0.07605851	0.07605851	0.07605851	0.07605851	0.07605851	0.07605851	0.07605851
¸ßË¹°×ÔëÉù´¦Àí (638).mp3	-0.21271178	-0.21271178	-0.21271178	-0.21271178	-0.21271178	-0.21271178	-0.21271178	-0.21271178	-0.21271178	-0.21271178	-0.21271178	-0.21271178	-0.21271178	-0.21271178	-0.21271178	-0.21271178	-0.21271178	-0.21271178	-0.21271178	-0.21271178	-0.21271178	-0.21271178	-0.21271178	-0.21271178	-0.21271178	-0.21271178	-0.21271178	-0.21271178	-0.21271178	-0.21271178	-0.21271178	-0.21271178	-0.21271178	-0.21271178	-0.21271178	-0.21271178	-0.21271178	-0.21271178	-0.21271178	-0.21271178	-0.21271178	-0.21271178	-0.21271178	-0.21271178	-0.21271178	-0.21271178	-0.21271178	-0.21271178	-0.21271178
¸ßË¹°×ÔëÉù´¦Àí (639).mp3	-0.14399418	-0.14399418	-0.14399418	-0.14399418	-0.14399418	-0.14399418	-0.14399418	-0.14399418	-0.14399418	-0.14399418	-0.14399418	-0.14399418	-0.14399418	-0.14399418	-0.14399418	-0.14399418	-0.14399418	-0.14399418	-0.14399418	-0.14399418	-0.14399418	-0.14399418	-0.14399418	-0.14399418	-0.14399418	-0.14399418	-0.14399418	-0.14399418	-0.14399418	-0.14399418	-0.14399418	-0.14399418	-0.14399418	-0.14399418	-0.14399418	-0.14399418	-0.14399418	-0.14399418	-0.14399418	-0.14399418	-0.14399418	-0.14399418	-0.14399418	-0.14399418	-0.14399418	-0.14399418	-0.14399418	-0.14399418	-0.14399418
¸ßË¹°×ÔëÉù´¦Àí (640).mp3	0.030655287	0.030655287	0.030655287	0.030655287	0.030655287	0.030655287	0.030655287	0.030655287	0.030655287	0.030655287	0.030655287	0.030655287	0.030655287	0.030655287	0.030655287	0.030655287	0.030655287	0.030655287	0.030655287	0.030655287	0.030655287	0.030655287	0.030655287	0.030655287	0.030655287	0.030655287	0.030655287	0.030655287	0.030655287	0.030655287	0.030655287	0.030655287	0.030655287	0.030655287	0.030655287	0.030655287	0.030655287	0.030655287	0.030655287	0.030655287	0.030655287	0.030655287	0.030655287	0.030655287	0.030655287	0.030655287	0.030655287	0.030655287	0.030655287
¸ßË¹°×ÔëÉù´¦Àí (641).mp3	-0.081730954	-0.081730954	-0.081730954	-0.081730954	-0.081730954	-0.081730954	-0.081730954	-0.081730954	-0.081730954	-0.081730954	-0.081730954	-0.081730954	-0.081730954	-0.081730954	-0.081730954	-0.081730954	-0.081730954	-0.081730954	-0.081730954	-0.081730954	-0.081730954	-0.081730954	-0.081730954	-0.081730954	-0.081730954	-0.081730954	-0.081730954	-0.081730954	-0.081730954	-0.081730954	-0.081730954	-0.081730954	-0.081730954	-0.081730954	-0.081730954	-0.081730954	-0.081730954	-0.081730954	-0.081730954	-0.081730954	-0.081730954	-0.081730954	-0.081730954	-0.081730954	-0.081730954	-0.081730954	-0.081730954	-0.081730954	-0.081730954
¸ßË¹°×ÔëÉù´¦Àí (642).mp3	0.14843264	0.14843264	0.14843264	0.14843264	0.14843264	0.14843264	0.14843264	0.14843264	0.14843264	0.14843264	0.14843264	0.14843264	0.14843264	0.14843264	0.14843264	0.14843264	0.14843264	0.14843264	0.14843264	0.14843264	0.14843264	0.14843264	0.14843264	0.14843264	0.14843264	0.14843264	0.14843264	0.14843264	0.14843264	0.14843264	0.14843264	0.14843264	0.14843264	0.14843264	0.14843264	0.14843264	0.14843264	0.14843264	0.14843264	0.14843264	0.14843264	0.14843264	0.14843264	0.14843264	0.14843264	0.14843264	0.14843264	0.14843264	0.14843264
¸ßË¹°×ÔëÉù´¦Àí (643).mp3	0.02142622	0.02142622	0.02142622	0.02142622	0.02142622	0.02142622	0.02142622	0.02142622	0.02142622	0.02142622	0.02142622	0.02142622	0.02142622	0.02142622	0.02142622	0.02142622	0.02142622	0.02142622	0.02142622	0.02142622	0.02142622	0.02142622	0.02142622	0.02142622	0.02142622	0.02142622	0.02142622	0.02142622	0.02142622	0.02142622	0.02142622	0.02142622	0.02142622	0.02142622	0.02142622	0.02142622	0.02142622	0.02142622	0.02142622	0.02142622	0.02142622	0.02142622	0.02142622	0.02142622	0.02142622	0.02142622	0.02142622	0.02142622	0.02142622
¸ßË¹°×ÔëÉù´¦Àí (644).mp3	-0.012633022	-0.012633022	-0.012633022	-0.012633022	-0.012633022	-0.012633022	-0.012633022	-0.012633022	-0.012633022	-0.012633022	-0.012633022	-0.012633022	-0.012633022	-0.012633022	-0.012633022	-0.012633022	-0.012633022	-0.012633022	-0.012633022	-0.012633022	-0.012633022	-0.012633022	-0.012633022	-0.012633022	-0.012633022	-0.012633022	-0.012633022	-0.012633022	-0.012633022	-0.012633022	-0.012633022	-0.012633022	-0.012633022	-0.012633022	-0.012633022	-0.012633022	-0.012633022	-0.012633022	-0.012633022	-0.012633022	-0.012633022	-0.012633022	-0.012633022	-0.012633022	-0.012633022	-0.012633022	-0.012633022	-0.012633022	-0.012633022
¸ßË¹°×ÔëÉù´¦Àí (645).mp3	-0.027343601	-0.027343601	-0.027343601	-0.027343601	-0.027343601	-0.027343601	-0.027343601	-0.027343601	-0.027343601	-0.027343601	-0.027343601	-0.027343601	-0.027343601	-0.027343601	-0.027343601	-0.027343601	-0.027343601	-0.027343601	-0.027343601	-0.027343601	-0.027343601	-0.027343601	-0.027343601	-0.027343601	-0.027343601	-0.027343601	-0.027343601	-0.027343601	-0.027343601	-0.027343601	-0.027343601	-0.027343601	-0.027343601	-0.027343601	-0.027343601	-0.027343601	-0.027343601	-0.027343601	-0.027343601	-0.027343601	-0.027343601	-0.027343601	-0.027343601	-0.027343601	-0.027343601	-0.027343601	-0.027343601	-0.027343601	-0.027343601
¸ßË¹°×ÔëÉù´¦Àí (646).mp3	-0.031275786	-0.031275786	-0.031275786	-0.031275786	-0.031275786	-0.031275786	-0.031275786	-0.031275786	-0.031275786	-0.031275786	-0.031275786	-0.031275786	-0.031275786	-0.031275786	-0.031275786	-0.031275786	-0.031275786	-0.031275786	-0.031275786	-0.031275786	-0.031275786	-0.031275786	-0.031275786	-0.031275786	-0.031275786	-0.031275786	-0.031275786	-0.031275786	-0.031275786	-0.031275786	-0.031275786	-0.031275786	-0.031275786	-0.031275786	-0.031275786	-0.031275786	-0.031275786	-0.031275786	-0.031275786	-0.031275786	-0.031275786	-0.031275786	-0.031275786	-0.031275786	-0.031275786	-0.031275786	-0.031275786	-0.031275786	-0.031275786
¸ßË¹°×ÔëÉù´¦Àí (647).mp3	0.09069472	0.09069472	0.09069472	0.09069472	0.09069472	0.09069472	0.09069472	0.09069472	0.09069472	0.09069472	0.09069472	0.09069472	0.09069472	0.09069472	0.09069472	0.09069472	0.09069472	0.09069472	0.09069472	0.09069472	0.09069472	0.09069472	0.09069472	0.09069472	0.09069472	0.09069472	0.09069472	0.09069472	0.09069472	0.09069472	0.09069472	0.09069472	0.09069472	0.09069472	0.09069472	0.09069472	0.09069472	0.09069472	0.09069472	0.09069472	0.09069472	0.09069472	0.09069472	0.09069472	0.09069472	0.09069472	0.09069472	0.09069472	0.09069472
¸ßË¹°×ÔëÉù´¦Àí (648).mp3	-0.018887319	-0.018887319	-0.018887319	-0.018887319	-0.018887319	-0.018887319	-0.018887319	-0.018887319	-0.018887319	-0.018887319	-0.018887319	-0.018887319	-0.018887319	-0.018887319	-0.018887319	-0.018887319	-0.018887319	-0.018887319	-0.018887319	-0.018887319	-0.018887319	-0.018887319	-0.018887319	-0.018887319	-0.018887319	-0.018887319	-0.018887319	-0.018887319	-0.018887319	-0.018887319	-0.018887319	-0.018887319	-0.018887319	-0.018887319	-0.018887319	-0.018887319	-0.018887319	-0.018887319	-0.018887319	-0.018887319	-0.018887319	-0.018887319	-0.018887319	-0.018887319	-0.018887319	-0.018887319	-0.018887319	-0.018887319	-0.018887319
¸ßË¹°×ÔëÉù´¦Àí (649).mp3	-0.16860378	-0.16860378	-0.16860378	-0.16860378	-0.16860378	-0.16860378	-0.16860378	-0.16860378	-0.16860378	-0.16860378	-0.16860378	-0.16860378	-0.16860378	-0.16860378	-0.16860378	-0.16860378	-0.16860378	-0.16860378	-0.16860378	-0.16860378	-0.16860378	-0.16860378	-0.16860378	-0.16860378	-0.16860378	-0.16860378	-0.16860378	-0.16860378	-0.16860378	-0.16860378	-0.16860378	-0.16860378	-0.16860378	-0.16860378	-0.16860378	-0.16860378	-0.16860378	-0.16860378	-0.16860378	-0.16860378	-0.16860378	-0.16860378	-0.16860378	-0.16860378	-0.16860378	-0.16860378	-0.16860378	-0.16860378	-0.16860378
[truncated: 839 more rows]
[truncated: 12 more columns]
