# Supplementary material for: Music-induced emotion flow modeling by ENMI Network
Source: PLoS One. 2024 Oct 21;19(10):e0297712. doi: 10.1371/journal.pone.0297712 (PMC11493256; doi:10.1371/journal.pone.0297712)
Supplement: S1 File — (ZIP) [file pone.0297712.s001.zip › minimal dataset/Augmented dataset/Music features/feature_9.csv]

SongNumber	Feature_30	Feature_31	Feature_32	Feature_33	Feature_34	Feature_35	Feature_36	Feature_37	Feature_38	Feature_39	Feature_40	Feature_41	Feature_42	Feature_43	Feature_44	Feature_45	Feature_46	Feature_47	Feature_48	Feature_49	Feature_50	Feature_51	Feature_52	Feature_53	Feature_54	Feature_55	Feature_56	Feature_57	Feature_58	Feature_59	Feature_60	Feature_61	Feature_62	Feature_63	Feature_64	Feature_65	Feature_66	Feature_67	Feature_68	Feature_69	Feature_70	Feature_71	Feature_72	Feature_73	Feature_74	Feature_75	Feature_76	Feature_77	Feature_78
¸ßË¹°×ÔëÉù´¦Àí (1).mp3	0.25726342	0.25726342	0.25726342	0.25726342	0.25726342	0.25726342	0.25726342	0.25726342	0.25726342	0.25726342	0.25726342	0.25726342	0.25726342	0.25726342	0.25726342	0.25726342	0.25726342	0.25726342	0.25726342	0.25726342	0.25726342	0.25726342	0.25726342	0.25726342	0.25726342	0.25726342	0.25726342	0.25726342	0.25726342	0.25726342	0.25726342	0.25726342	0.25726342	0.25726342	0.25726342	0.25726342	0.25726342	0.25726342	0.25726342	0.25726342	0.25726342	0.25726342	0.25726342	0.25726342	0.25726342	0.25726342	0.25726342	0.25726342	0.25726342
¸ßË¹°×ÔëÉù´¦Àí (2).mp3	-0.011317179	-0.011317179	-0.011317179	-0.011317179	-0.011317179	-0.011317179	-0.011317179	-0.011317179	-0.011317179	-0.011317179	-0.011317179	-0.011317179	-0.011317179	-0.011317179	-0.011317179	-0.011317179	-0.011317179	-0.011317179	-0.011317179	-0.011317179	-0.011317179	-0.011317179	-0.011317179	-0.011317179	-0.011317179	-0.011317179	-0.011317179	-0.011317179	-0.011317179	-0.011317179	-0.011317179	-0.011317179	-0.011317179	-0.011317179	-0.011317179	-0.011317179	-0.011317179	-0.011317179	-0.011317179	-0.011317179	-0.011317179	-0.011317179	-0.011317179	-0.011317179	-0.011317179	-0.011317179	-0.011317179	-0.011317179	-0.011317179
¸ßË¹°×ÔëÉù´¦Àí (3).mp3	0.24081567	0.24081567	0.24081567	0.24081567	0.24081567	0.24081567	0.24081567	0.24081567	0.24081567	0.24081567	0.24081567	0.24081567	0.24081567	0.24081567	0.24081567	0.24081567	0.24081567	0.24081567	0.24081567	0.24081567	0.24081567	0.24081567	0.24081567	0.24081567	0.24081567	0.24081567	0.24081567	0.24081567	0.24081567	0.24081567	0.24081567	0.24081567	0.24081567	0.24081567	0.24081567	0.24081567	0.24081567	0.24081567	0.24081567	0.24081567	0.24081567	0.24081567	0.24081567	0.24081567	0.24081567	0.24081567	0.24081567	0.24081567	0.24081567
¸ßË¹°×ÔëÉù´¦Àí (4).mp3	0.35685325	0.35685325	0.35685325	0.35685325	0.35685325	0.35685325	0.35685325	0.35685325	0.35685325	0.35685325	0.35685325	0.35685325	0.35685325	0.35685325	0.35685325	0.35685325	0.35685325	0.35685325	0.35685325	0.35685325	0.35685325	0.35685325	0.35685325	0.35685325	0.35685325	0.35685325	0.35685325	0.35685325	0.35685325	0.35685325	0.35685325	0.35685325	0.35685325	0.35685325	0.35685325	0.35685325	0.35685325	0.35685325	0.35685325	0.35685325	0.35685325	0.35685325	0.35685325	0.35685325	0.35685325	0.35685325	0.35685325	0.35685325	0.35685325
¸ßË¹°×ÔëÉù´¦Àí (5).mp3	0.16167298	0.16167298	0.16167298	0.16167298	0.16167298	0.16167298	0.16167298	0.16167298	0.16167298	0.16167298	0.16167298	0.16167298	0.16167298	0.16167298	0.16167298	0.16167298	0.16167298	0.16167298	0.16167298	0.16167298	0.16167298	0.16167298	0.16167298	0.16167298	0.16167298	0.16167298	0.16167298	0.16167298	0.16167298	0.16167298	0.16167298	0.16167298	0.16167298	0.16167298	0.16167298	0.16167298	0.16167298	0.16167298	0.16167298	0.16167298	0.16167298	0.16167298	0.16167298	0.16167298	0.16167298	0.16167298	0.16167298	0.16167298	0.16167298
¸ßË¹°×ÔëÉù´¦Àí (6).mp3	0.33241963	0.33241963	0.33241963	0.33241963	0.33241963	0.33241963	0.33241963	0.33241963	0.33241963	0.33241963	0.33241963	0.33241963	0.33241963	0.33241963	0.33241963	0.33241963	0.33241963	0.33241963	0.33241963	0.33241963	0.33241963	0.33241963	0.33241963	0.33241963	0.33241963	0.33241963	0.33241963	0.33241963	0.33241963	0.33241963	0.33241963	0.33241963	0.33241963	0.33241963	0.33241963	0.33241963	0.33241963	0.33241963	0.33241963	0.33241963	0.33241963	0.33241963	0.33241963	0.33241963	0.33241963	0.33241963	0.33241963	0.33241963	0.33241963
¸ßË¹°×ÔëÉù´¦Àí (7).mp3	0.22105065	0.22105065	0.22105065	0.22105065	0.22105065	0.22105065	0.22105065	0.22105065	0.22105065	0.22105065	0.22105065	0.22105065	0.22105065	0.22105065	0.22105065	0.22105065	0.22105065	0.22105065	0.22105065	0.22105065	0.22105065	0.22105065	0.22105065	0.22105065	0.22105065	0.22105065	0.22105065	0.22105065	0.22105065	0.22105065	0.22105065	0.22105065	0.22105065	0.22105065	0.22105065	0.22105065	0.22105065	0.22105065	0.22105065	0.22105065	0.22105065	0.22105065	0.22105065	0.22105065	0.22105065	0.22105065	0.22105065	0.22105065	0.22105065
¸ßË¹°×ÔëÉù´¦Àí (8).mp3	0.10357822	0.10357822	0.10357822	0.10357822	0.10357822	0.10357822	0.10357822	0.10357822	0.10357822	0.10357822	0.10357822	0.10357822	0.10357822	0.10357822	0.10357822	0.10357822	0.10357822	0.10357822	0.10357822	0.10357822	0.10357822	0.10357822	0.10357822	0.10357822	0.10357822	0.10357822	0.10357822	0.10357822	0.10357822	0.10357822	0.10357822	0.10357822	0.10357822	0.10357822	0.10357822	0.10357822	0.10357822	0.10357822	0.10357822	0.10357822	0.10357822	0.10357822	0.10357822	0.10357822	0.10357822	0.10357822	0.10357822	0.10357822	0.10357822
¸ßË¹°×ÔëÉù´¦Àí (9).mp3	0.052066334	0.052066334	0.052066334	0.052066334	0.052066334	0.052066334	0.052066334	0.052066334	0.052066334	0.052066334	0.052066334	0.052066334	0.052066334	0.052066334	0.052066334	0.052066334	0.052066334	0.052066334	0.052066334	0.052066334	0.052066334	0.052066334	0.052066334	0.052066334	0.052066334	0.052066334	0.052066334	0.052066334	0.052066334	0.052066334	0.052066334	0.052066334	0.052066334	0.052066334	0.052066334	0.052066334	0.052066334	0.052066334	0.052066334	0.052066334	0.052066334	0.052066334	0.052066334	0.052066334	0.052066334	0.052066334	0.052066334	0.052066334	0.052066334
¸ßË¹°×ÔëÉù´¦Àí (10).mp3	0.073973455	0.073973455	0.073973455	0.073973455	0.073973455	0.073973455	0.073973455	0.073973455	0.073973455	0.073973455	0.073973455	0.073973455	0.073973455	0.073973455	0.073973455	0.073973455	0.073973455	0.073973455	0.073973455	0.073973455	0.073973455	0.073973455	0.073973455	0.073973455	0.073973455	0.073973455	0.073973455	0.073973455	0.073973455	0.073973455	0.073973455	0.073973455	0.073973455	0.073973455	0.073973455	0.073973455	0.073973455	0.073973455	0.073973455	0.073973455	0.073973455	0.073973455	0.073973455	0.073973455	0.073973455	0.073973455	0.073973455	0.073973455	0.073973455
¸ßË¹°×ÔëÉù´¦Àí (11).mp3	0.20121491	0.20121491	0.20121491	0.20121491	0.20121491	0.20121491	0.20121491	0.20121491	0.20121491	0.20121491	0.20121491	0.20121491	0.20121491	0.20121491	0.20121491	0.20121491	0.20121491	0.20121491	0.20121491	0.20121491	0.20121491	0.20121491	0.20121491	0.20121491	0.20121491	0.20121491	0.20121491	0.20121491	0.20121491	0.20121491	0.20121491	0.20121491	0.20121491	0.20121491	0.20121491	0.20121491	0.20121491	0.20121491	0.20121491	0.20121491	0.20121491	0.20121491	0.20121491	0.20121491	0.20121491	0.20121491	0.20121491	0.20121491	0.20121491
¸ßË¹°×ÔëÉù´¦Àí (12).mp3	0.24825016	0.24825016	0.24825016	0.24825016	0.24825016	0.24825016	0.24825016	0.24825016	0.24825016	0.24825016	0.24825016	0.24825016	0.24825016	0.24825016	0.24825016	0.24825016	0.24825016	0.24825016	0.24825016	0.24825016	0.24825016	0.24825016	0.24825016	0.24825016	0.24825016	0.24825016	0.24825016	0.24825016	0.24825016	0.24825016	0.24825016	0.24825016	0.24825016	0.24825016	0.24825016	0.24825016	0.24825016	0.24825016	0.24825016	0.24825016	0.24825016	0.24825016	0.24825016	0.24825016	0.24825016	0.24825016	0.24825016	0.24825016	0.24825016
¸ßË¹°×ÔëÉù´¦Àí (13).mp3	0.2946641	0.2946641	0.2946641	0.2946641	0.2946641	0.2946641	0.2946641	0.2946641	0.2946641	0.2946641	0.2946641	0.2946641	0.2946641	0.2946641	0.2946641	0.2946641	0.2946641	0.2946641	0.2946641	0.2946641	0.2946641	0.2946641	0.2946641	0.2946641	0.2946641	0.2946641	0.2946641	0.2946641	0.2946641	0.2946641	0.2946641	0.2946641	0.2946641	0.2946641	0.2946641	0.2946641	0.2946641	0.2946641	0.2946641	0.2946641	0.2946641	0.2946641	0.2946641	0.2946641	0.2946641	0.2946641	0.2946641	0.2946641	0.2946641
¸ßË¹°×ÔëÉù´¦Àí (14).mp3	0.24266747	0.24266747	0.24266747	0.24266747	0.24266747	0.24266747	0.24266747	0.24266747	0.24266747	0.24266747	0.24266747	0.24266747	0.24266747	0.24266747	0.24266747	0.24266747	0.24266747	0.24266747	0.24266747	0.24266747	0.24266747	0.24266747	0.24266747	0.24266747	0.24266747	0.24266747	0.24266747	0.24266747	0.24266747	0.24266747	0.24266747	0.24266747	0.24266747	0.24266747	0.24266747	0.24266747	0.24266747	0.24266747	0.24266747	0.24266747	0.24266747	0.24266747	0.24266747	0.24266747	0.24266747	0.24266747	0.24266747	0.24266747	0.24266747
¸ßË¹°×ÔëÉù´¦Àí (15).mp3	0.29641926	0.29641926	0.29641926	0.29641926	0.29641926	0.29641926	0.29641926	0.29641926	0.29641926	0.29641926	0.29641926	0.29641926	0.29641926	0.29641926	0.29641926	0.29641926	0.29641926	0.29641926	0.29641926	0.29641926	0.29641926	0.29641926	0.29641926	0.29641926	0.29641926	0.29641926	0.29641926	0.29641926	0.29641926	0.29641926	0.29641926	0.29641926	0.29641926	0.29641926	0.29641926	0.29641926	0.29641926	0.29641926	0.29641926	0.29641926	0.29641926	0.29641926	0.29641926	0.29641926	0.29641926	0.29641926	0.29641926	0.29641926	0.29641926
¸ßË¹°×ÔëÉù´¦Àí (16).mp3	0.08048328	0.08048328	0.08048328	0.08048328	0.08048328	0.08048328	0.08048328	0.08048328	0.08048328	0.08048328	0.08048328	0.08048328	0.08048328	0.08048328	0.08048328	0.08048328	0.08048328	0.08048328	0.08048328	0.08048328	0.08048328	0.08048328	0.08048328	0.08048328	0.08048328	0.08048328	0.08048328	0.08048328	0.08048328	0.08048328	0.08048328	0.08048328	0.08048328	0.08048328	0.08048328	0.08048328	0.08048328	0.08048328	0.08048328	0.08048328	0.08048328	0.08048328	0.08048328	0.08048328	0.08048328	0.08048328	0.08048328	0.08048328	0.08048328
¸ßË¹°×ÔëÉù´¦Àí (17).mp3	0.29819858	0.29819858	0.29819858	0.29819858	0.29819858	0.29819858	0.29819858	0.29819858	0.29819858	0.29819858	0.29819858	0.29819858	0.29819858	0.29819858	0.29819858	0.29819858	0.29819858	0.29819858	0.29819858	0.29819858	0.29819858	0.29819858	0.29819858	0.29819858	0.29819858	0.29819858	0.29819858	0.29819858	0.29819858	0.29819858	0.29819858	0.29819858	0.29819858	0.29819858	0.29819858	0.29819858	0.29819858	0.29819858	0.29819858	0.29819858	0.29819858	0.29819858	0.29819858	0.29819858	0.29819858	0.29819858	0.29819858	0.29819858	0.29819858
¸ßË¹°×ÔëÉù´¦Àí (18).mp3	0.20212945	0.20212945	0.20212945	0.20212945	0.20212945	0.20212945	0.20212945	0.20212945	0.20212945	0.20212945	0.20212945	0.20212945	0.20212945	0.20212945	0.20212945	0.20212945	0.20212945	0.20212945	0.20212945	0.20212945	0.20212945	0.20212945	0.20212945	0.20212945	0.20212945	0.20212945	0.20212945	0.20212945	0.20212945	0.20212945	0.20212945	0.20212945	0.20212945	0.20212945	0.20212945	0.20212945	0.20212945	0.20212945	0.20212945	0.20212945	0.20212945	0.20212945	0.20212945	0.20212945	0.20212945	0.20212945	0.20212945	0.20212945	0.20212945
¸ßË¹°×ÔëÉù´¦Àí (19).mp3	-0.039597556	-0.039597556	-0.039597556	-0.039597556	-0.039597556	-0.039597556	-0.039597556	-0.039597556	-0.039597556	-0.039597556	-0.039597556	-0.039597556	-0.039597556	-0.039597556	-0.039597556	-0.039597556	-0.039597556	-0.039597556	-0.039597556	-0.039597556	-0.039597556	-0.039597556	-0.039597556	-0.039597556	-0.039597556	-0.039597556	-0.039597556	-0.039597556	-0.039597556	-0.039597556	-0.039597556	-0.039597556	-0.039597556	-0.039597556	-0.039597556	-0.039597556	-0.039597556	-0.039597556	-0.039597556	-0.039597556	-0.039597556	-0.039597556	-0.039597556	-0.039597556	-0.039597556	-0.039597556	-0.039597556	-0.039597556	-0.039597556
¸ßË¹°×ÔëÉù´¦Àí (20).mp3	0.094223596	0.094223596	0.094223596	0.094223596	0.094223596	0.094223596	0.094223596	0.094223596	0.094223596	0.094223596	0.094223596	0.094223596	0.094223596	0.094223596	0.094223596	0.094223596	0.094223596	0.094223596	0.094223596	0.094223596	0.094223596	0.094223596	0.094223596	0.094223596	0.094223596	0.094223596	0.094223596	0.094223596	0.094223596	0.094223596	0.094223596	0.094223596	0.094223596	0.094223596	0.094223596	0.094223596	0.094223596	0.094223596	0.094223596	0.094223596	0.094223596	0.094223596	0.094223596	0.094223596	0.094223596	0.094223596	0.094223596	0.094223596	0.094223596
¸ßË¹°×ÔëÉù´¦Àí (21).mp3	0.12725544	0.12725544	0.12725544	0.12725544	0.12725544	0.12725544	0.12725544	0.12725544	0.12725544	0.12725544	0.12725544	0.12725544	0.12725544	0.12725544	0.12725544	0.12725544	0.12725544	0.12725544	0.12725544	0.12725544	0.12725544	0.12725544	0.12725544	0.12725544	0.12725544	0.12725544	0.12725544	0.12725544	0.12725544	0.12725544	0.12725544	0.12725544	0.12725544	0.12725544	0.12725544	0.12725544	0.12725544	0.12725544	0.12725544	0.12725544	0.12725544	0.12725544	0.12725544	0.12725544	0.12725544	0.12725544	0.12725544	0.12725544	0.12725544
¸ßË¹°×ÔëÉù´¦Àí (22).mp3	-0.024117548	-0.024117548	-0.024117548	-0.024117548	-0.024117548	-0.024117548	-0.024117548	-0.024117548	-0.024117548	-0.024117548	-0.024117548	-0.024117548	-0.024117548	-0.024117548	-0.024117548	-0.024117548	-0.024117548	-0.024117548	-0.024117548	-0.024117548	-0.024117548	-0.024117548	-0.024117548	-0.024117548	-0.024117548	-0.024117548	-0.024117548	-0.024117548	-0.024117548	-0.024117548	-0.024117548	-0.024117548	-0.024117548	-0.024117548	-0.024117548	-0.024117548	-0.024117548	-0.024117548	-0.024117548	-0.024117548	-0.024117548	-0.024117548	-0.024117548	-0.024117548	-0.024117548	-0.024117548	-0.024117548	-0.024117548	-0.024117548
¸ßË¹°×ÔëÉù´¦Àí (23).mp3	0.34470904	0.34470904	0.34470904	0.34470904	0.34470904	0.34470904	0.34470904	0.34470904	0.34470904	0.34470904	0.34470904	0.34470904	0.34470904	0.34470904	0.34470904	0.34470904	0.34470904	0.34470904	0.34470904	0.34470904	0.34470904	0.34470904	0.34470904	0.34470904	0.34470904	0.34470904	0.34470904	0.34470904	0.34470904	0.34470904	0.34470904	0.34470904	0.34470904	0.34470904	0.34470904	0.34470904	0.34470904	0.34470904	0.34470904	0.34470904	0.34470904	0.34470904	0.34470904	0.34470904	0.34470904	0.34470904	0.34470904	0.34470904	0.34470904
¸ßË¹°×ÔëÉù´¦Àí (24).mp3	0.0441143	0.0441143	0.0441143	0.0441143	0.0441143	0.0441143	0.0441143	0.0441143	0.0441143	0.0441143	0.0441143	0.0441143	0.0441143	0.0441143	0.0441143	0.0441143	0.0441143	0.0441143	0.0441143	0.0441143	0.0441143	0.0441143	0.0441143	0.0441143	0.0441143	0.0441143	0.0441143	0.0441143	0.0441143	0.0441143	0.0441143	0.0441143	0.0441143	0.0441143	0.0441143	0.0441143	0.0441143	0.0441143	0.0441143	0.0441143	0.0441143	0.0441143	0.0441143	0.0441143	0.0441143	0.0441143	0.0441143	0.0441143	0.0441143
¸ßË¹°×ÔëÉù´¦Àí (25).mp3	0.26555634	0.26555634	0.26555634	0.26555634	0.26555634	0.26555634	0.26555634	0.26555634	0.26555634	0.26555634	0.26555634	0.26555634	0.26555634	0.26555634	0.26555634	0.26555634	0.26555634	0.26555634	0.26555634	0.26555634	0.26555634	0.26555634	0.26555634	0.26555634	0.26555634	0.26555634	0.26555634	0.26555634	0.26555634	0.26555634	0.26555634	0.26555634	0.26555634	0.26555634	0.26555634	0.26555634	0.26555634	0.26555634	0.26555634	0.26555634	0.26555634	0.26555634	0.26555634	0.26555634	0.26555634	0.26555634	0.26555634	0.26555634	0.26555634
¸ßË¹°×ÔëÉù´¦Àí (26).mp3	0.34734473	0.34734473	0.34734473	0.34734473	0.34734473	0.34734473	0.34734473	0.34734473	0.34734473	0.34734473	0.34734473	0.34734473	0.34734473	0.34734473	0.34734473	0.34734473	0.34734473	0.34734473	0.34734473	0.34734473	0.34734473	0.34734473	0.34734473	0.34734473	0.34734473	0.34734473	0.34734473	0.34734473	0.34734473	0.34734473	0.34734473	0.34734473	0.34734473	0.34734473	0.34734473	0.34734473	0.34734473	0.34734473	0.34734473	0.34734473	0.34734473	0.34734473	0.34734473	0.34734473	0.34734473	0.34734473	0.34734473	0.34734473	0.34734473
¸ßË¹°×ÔëÉù´¦Àí (27).mp3	0.07649617	0.07649617	0.07649617	0.07649617	0.07649617	0.07649617	0.07649617	0.07649617	0.07649617	0.07649617	0.07649617	0.07649617	0.07649617	0.07649617	0.07649617	0.07649617	0.07649617	0.07649617	0.07649617	0.07649617	0.07649617	0.07649617	0.07649617	0.07649617	0.07649617	0.07649617	0.07649617	0.07649617	0.07649617	0.07649617	0.07649617	0.07649617	0.07649617	0.07649617	0.07649617	0.07649617	0.07649617	0.07649617	0.07649617	0.07649617	0.07649617	0.07649617	0.07649617	0.07649617	0.07649617	0.07649617	0.07649617	0.07649617	0.07649617
¸ßË¹°×ÔëÉù´¦Àí (28).mp3	0.26495373	0.26495373	0.26495373	0.26495373	0.26495373	0.26495373	0.26495373	0.26495373	0.26495373	0.26495373	0.26495373	0.26495373	0.26495373	0.26495373	0.26495373	0.26495373	0.26495373	0.26495373	0.26495373	0.26495373	0.26495373	0.26495373	0.26495373	0.26495373	0.26495373	0.26495373	0.26495373	0.26495373	0.26495373	0.26495373	0.26495373	0.26495373	0.26495373	0.26495373	0.26495373	0.26495373	0.26495373	0.26495373	0.26495373	0.26495373	0.26495373	0.26495373	0.26495373	0.26495373	0.26495373	0.26495373	0.26495373	0.26495373	0.26495373
¸ßË¹°×ÔëÉù´¦Àí (29).mp3	0.1346289	0.1346289	0.1346289	0.1346289	0.1346289	0.1346289	0.1346289	0.1346289	0.1346289	0.1346289	0.1346289	0.1346289	0.1346289	0.1346289	0.1346289	0.1346289	0.1346289	0.1346289	0.1346289	0.1346289	0.1346289	0.1346289	0.1346289	0.1346289	0.1346289	0.1346289	0.1346289	0.1346289	0.1346289	0.1346289	0.1346289	0.1346289	0.1346289	0.1346289	0.1346289	0.1346289	0.1346289	0.1346289	0.1346289	0.1346289	0.1346289	0.1346289	0.1346289	0.1346289	0.1346289	0.1346289	0.1346289	0.1346289	0.1346289
¸ßË¹°×ÔëÉù´¦Àí (30).mp3	0.048625033	0.048625033	0.048625033	0.048625033	0.048625033	0.048625033	0.048625033	0.048625033	0.048625033	0.048625033	0.048625033	0.048625033	0.048625033	0.048625033	0.048625033	0.048625033	0.048625033	0.048625033	0.048625033	0.048625033	0.048625033	0.048625033	0.048625033	0.048625033	0.048625033	0.048625033	0.048625033	0.048625033	0.048625033	0.048625033	0.048625033	0.048625033	0.048625033	0.048625033	0.048625033	0.048625033	0.048625033	0.048625033	0.048625033	0.048625033	0.048625033	0.048625033	0.048625033	0.048625033	0.048625033	0.048625033	0.048625033	0.048625033	0.048625033
¸ßË¹°×ÔëÉù´¦Àí (31).mp3	0.23590007	0.23590007	0.23590007	0.23590007	0.23590007	0.23590007	0.23590007	0.23590007	0.23590007	0.23590007	0.23590007	0.23590007	0.23590007	0.23590007	0.23590007	0.23590007	0.23590007	0.23590007	0.23590007	0.23590007	0.23590007	0.23590007	0.23590007	0.23590007	0.23590007	0.23590007	0.23590007	0.23590007	0.23590007	0.23590007	0.23590007	0.23590007	0.23590007	0.23590007	0.23590007	0.23590007	0.23590007	0.23590007	0.23590007	0.23590007	0.23590007	0.23590007	0.23590007	0.23590007	0.23590007	0.23590007	0.23590007	0.23590007	0.23590007
¸ßË¹°×ÔëÉù´¦Àí (32).mp3	0.20704219	0.20704219	0.20704219	0.20704219	0.20704219	0.20704219	0.20704219	0.20704219	0.20704219	0.20704219	0.20704219	0.20704219	0.20704219	0.20704219	0.20704219	0.20704219	0.20704219	0.20704219	0.20704219	0.20704219	0.20704219	0.20704219	0.20704219	0.20704219	0.20704219	0.20704219	0.20704219	0.20704219	0.20704219	0.20704219	0.20704219	0.20704219	0.20704219	0.20704219	0.20704219	0.20704219	0.20704219	0.20704219	0.20704219	0.20704219	0.20704219	0.20704219	0.20704219	0.20704219	0.20704219	0.20704219	0.20704219	0.20704219	0.20704219
¸ßË¹°×ÔëÉù´¦Àí (33).mp3	0.0909492	0.0909492	0.0909492	0.0909492	0.0909492	0.0909492	0.0909492	0.0909492	0.0909492	0.0909492	0.0909492	0.0909492	0.0909492	0.0909492	0.0909492	0.0909492	0.0909492	0.0909492	0.0909492	0.0909492	0.0909492	0.0909492	0.0909492	0.0909492	0.0909492	0.0909492	0.0909492	0.0909492	0.0909492	0.0909492	0.0909492	0.0909492	0.0909492	0.0909492	0.0909492	0.0909492	0.0909492	0.0909492	0.0909492	0.0909492	0.0909492	0.0909492	0.0909492	0.0909492	0.0909492	0.0909492	0.0909492	0.0909492	0.0909492
¸ßË¹°×ÔëÉù´¦Àí (34).mp3	0.14026567	0.14026567	0.14026567	0.14026567	0.14026567	0.14026567	0.14026567	0.14026567	0.14026567	0.14026567	0.14026567	0.14026567	0.14026567	0.14026567	0.14026567	0.14026567	0.14026567	0.14026567	0.14026567	0.14026567	0.14026567	0.14026567	0.14026567	0.14026567	0.14026567	0.14026567	0.14026567	0.14026567	0.14026567	0.14026567	0.14026567	0.14026567	0.14026567	0.14026567	0.14026567	0.14026567	0.14026567	0.14026567	0.14026567	0.14026567	0.14026567	0.14026567	0.14026567	0.14026567	0.14026567	0.14026567	0.14026567	0.14026567	0.14026567
¸ßË¹°×ÔëÉù´¦Àí (35).mp3	-0.009664912	-0.009664912	-0.009664912	-0.009664912	-0.009664912	-0.009664912	-0.009664912	-0.009664912	-0.009664912	-0.009664912	-0.009664912	-0.009664912	-0.009664912	-0.009664912	-0.009664912	-0.009664912	-0.009664912	-0.009664912	-0.009664912	-0.009664912	-0.009664912	-0.009664912	-0.009664912	-0.009664912	-0.009664912	-0.009664912	-0.009664912	-0.009664912	-0.009664912	-0.009664912	-0.009664912	-0.009664912	-0.009664912	-0.009664912	-0.009664912	-0.009664912	-0.009664912	-0.009664912	-0.009664912	-0.009664912	-0.009664912	-0.009664912	-0.009664912	-0.009664912	-0.009664912	-0.009664912	-0.009664912	-0.009664912	-0.009664912
¸ßË¹°×ÔëÉù´¦Àí (36).mp3	0.23442161	0.23442161	0.23442161	0.23442161	0.23442161	0.23442161	0.23442161	0.23442161	0.23442161	0.23442161	0.23442161	0.23442161	0.23442161	0.23442161	0.23442161	0.23442161	0.23442161	0.23442161	0.23442161	0.23442161	0.23442161	0.23442161	0.23442161	0.23442161	0.23442161	0.23442161	0.23442161	0.23442161	0.23442161	0.23442161	0.23442161	0.23442161	0.23442161	0.23442161	0.23442161	0.23442161	0.23442161	0.23442161	0.23442161	0.23442161	0.23442161	0.23442161	0.23442161	0.23442161	0.23442161	0.23442161	0.23442161	0.23442161	0.23442161
¸ßË¹°×ÔëÉù´¦Àí (37).mp3	0.09585402	0.09585402	0.09585402	0.09585402	0.09585402	0.09585402	0.09585402	0.09585402	0.09585402	0.09585402	0.09585402	0.09585402	0.09585402	0.09585402	0.09585402	0.09585402	0.09585402	0.09585402	0.09585402	0.09585402	0.09585402	0.09585402	0.09585402	0.09585402	0.09585402	0.09585402	0.09585402	0.09585402	0.09585402	0.09585402	0.09585402	0.09585402	0.09585402	0.09585402	0.09585402	0.09585402	0.09585402	0.09585402	0.09585402	0.09585402	0.09585402	0.09585402	0.09585402	0.09585402	0.09585402	0.09585402	0.09585402	0.09585402	0.09585402
¸ßË¹°×ÔëÉù´¦Àí (38).mp3	0.18962261	0.18962261	0.18962261	0.18962261	0.18962261	0.18962261	0.18962261	0.18962261	0.18962261	0.18962261	0.18962261	0.18962261	0.18962261	0.18962261	0.18962261	0.18962261	0.18962261	0.18962261	0.18962261	0.18962261	0.18962261	0.18962261	0.18962261	0.18962261	0.18962261	0.18962261	0.18962261	0.18962261	0.18962261	0.18962261	0.18962261	0.18962261	0.18962261	0.18962261	0.18962261	0.18962261	0.18962261	0.18962261	0.18962261	0.18962261	0.18962261	0.18962261	0.18962261	0.18962261	0.18962261	0.18962261	0.18962261	0.18962261	0.18962261
¸ßË¹°×ÔëÉù´¦Àí (39).mp3	0.1217587	0.1217587	0.1217587	0.1217587	0.1217587	0.1217587	0.1217587	0.1217587	0.1217587	0.1217587	0.1217587	0.1217587	0.1217587	0.1217587	0.1217587	0.1217587	0.1217587	0.1217587	0.1217587	0.1217587	0.1217587	0.1217587	0.1217587	0.1217587	0.1217587	0.1217587	0.1217587	0.1217587	0.1217587	0.1217587	0.1217587	0.1217587	0.1217587	0.1217587	0.1217587	0.1217587	0.1217587	0.1217587	0.1217587	0.1217587	0.1217587	0.1217587	0.1217587	0.1217587	0.1217587	0.1217587	0.1217587	0.1217587	0.1217587
¸ßË¹°×ÔëÉù´¦Àí (40).mp3	0.039131545	0.039131545	0.039131545	0.039131545	0.039131545	0.039131545	0.039131545	0.039131545	0.039131545	0.039131545	0.039131545	0.039131545	0.039131545	0.039131545	0.039131545	0.039131545	0.039131545	0.039131545	0.039131545	0.039131545	0.039131545	0.039131545	0.039131545	0.039131545	0.039131545	0.039131545	0.039131545	0.039131545	0.039131545	0.039131545	0.039131545	0.039131545	0.039131545	0.039131545	0.039131545	0.039131545	0.039131545	0.039131545	0.039131545	0.039131545	0.039131545	0.039131545	0.039131545	0.039131545	0.039131545	0.039131545	0.039131545	0.039131545	0.039131545
¸ßË¹°×ÔëÉù´¦Àí (41).mp3	0.30648404	0.30648404	0.30648404	0.30648404	0.30648404	0.30648404	0.30648404	0.30648404	0.30648404	0.30648404	0.30648404	0.30648404	0.30648404	0.30648404	0.30648404	0.30648404	0.30648404	0.30648404	0.30648404	0.30648404	0.30648404	0.30648404	0.30648404	0.30648404	0.30648404	0.30648404	0.30648404	0.30648404	0.30648404	0.30648404	0.30648404	0.30648404	0.30648404	0.30648404	0.30648404	0.30648404	0.30648404	0.30648404	0.30648404	0.30648404	0.30648404	0.30648404	0.30648404	0.30648404	0.30648404	0.30648404	0.30648404	0.30648404	0.30648404
¸ßË¹°×ÔëÉù´¦Àí (42).mp3	0.2830166	0.2830166	0.2830166	0.2830166	0.2830166	0.2830166	0.2830166	0.2830166	0.2830166	0.2830166	0.2830166	0.2830166	0.2830166	0.2830166	0.2830166	0.2830166	0.2830166	0.2830166	0.2830166	0.2830166	0.2830166	0.2830166	0.2830166	0.2830166	0.2830166	0.2830166	0.2830166	0.2830166	0.2830166	0.2830166	0.2830166	0.2830166	0.2830166	0.2830166	0.2830166	0.2830166	0.2830166	0.2830166	0.2830166	0.2830166	0.2830166	0.2830166	0.2830166	0.2830166	0.2830166	0.2830166	0.2830166	0.2830166	0.2830166
¸ßË¹°×ÔëÉù´¦Àí (43).mp3	0.003096707	0.003096707	0.003096707	0.003096707	0.003096707	0.003096707	0.003096707	0.003096707	0.003096707	0.003096707	0.003096707	0.003096707	0.003096707	0.003096707	0.003096707	0.003096707	0.003096707	0.003096707	0.003096707	0.003096707	0.003096707	0.003096707	0.003096707	0.003096707	0.003096707	0.003096707	0.003096707	0.003096707	0.003096707	0.003096707	0.003096707	0.003096707	0.003096707	0.003096707	0.003096707	0.003096707	0.003096707	0.003096707	0.003096707	0.003096707	0.003096707	0.003096707	0.003096707	0.003096707	0.003096707	0.003096707	0.003096707	0.003096707	0.003096707
¸ßË¹°×ÔëÉù´¦Àí (44).mp3	0.10028173	0.10028173	0.10028173	0.10028173	0.10028173	0.10028173	0.10028173	0.10028173	0.10028173	0.10028173	0.10028173	0.10028173	0.10028173	0.10028173	0.10028173	0.10028173	0.10028173	0.10028173	0.10028173	0.10028173	0.10028173	0.10028173	0.10028173	0.10028173	0.10028173	0.10028173	0.10028173	0.10028173	0.10028173	0.10028173	0.10028173	0.10028173	0.10028173	0.10028173	0.10028173	0.10028173	0.10028173	0.10028173	0.10028173	0.10028173	0.10028173	0.10028173	0.10028173	0.10028173	0.10028173	0.10028173	0.10028173	0.10028173	0.10028173
¸ßË¹°×ÔëÉù´¦Àí (45).mp3	0.005143605	0.005143605	0.005143605	0.005143605	0.005143605	0.005143605	0.005143605	0.005143605	0.005143605	0.005143605	0.005143605	0.005143605	0.005143605	0.005143605	0.005143605	0.005143605	0.005143605	0.005143605	0.005143605	0.005143605	0.005143605	0.005143605	0.005143605	0.005143605	0.005143605	0.005143605	0.005143605	0.005143605	0.005143605	0.005143605	0.005143605	0.005143605	0.005143605	0.005143605	0.005143605	0.005143605	0.005143605	0.005143605	0.005143605	0.005143605	0.005143605	0.005143605	0.005143605	0.005143605	0.005143605	0.005143605	0.005143605	0.005143605	0.005143605
¸ßË¹°×ÔëÉù´¦Àí (46).mp3	0.21415067	0.21415067	0.21415067	0.21415067	0.21415067	0.21415067	0.21415067	0.21415067	0.21415067	0.21415067	0.21415067	0.21415067	0.21415067	0.21415067	0.21415067	0.21415067	0.21415067	0.21415067	0.21415067	0.21415067	0.21415067	0.21415067	0.21415067	0.21415067	0.21415067	0.21415067	0.21415067	0.21415067	0.21415067	0.21415067	0.21415067	0.21415067	0.21415067	0.21415067	0.21415067	0.21415067	0.21415067	0.21415067	0.21415067	0.21415067	0.21415067	0.21415067	0.21415067	0.21415067	0.21415067	0.21415067	0.21415067	0.21415067	0.21415067
¸ßË¹°×ÔëÉù´¦Àí (47).mp3	0.1350579	0.1350579	0.1350579	0.1350579	0.1350579	0.1350579	0.1350579	0.1350579	0.1350579	0.1350579	0.1350579	0.1350579	0.1350579	0.1350579	0.1350579	0.1350579	0.1350579	0.1350579	0.1350579	0.1350579	0.1350579	0.1350579	0.1350579	0.1350579	0.1350579	0.1350579	0.1350579	0.1350579	0.1350579	0.1350579	0.1350579	0.1350579	0.1350579	0.1350579	0.1350579	0.1350579	0.1350579	0.1350579	0.1350579	0.1350579	0.1350579	0.1350579	0.1350579	0.1350579	0.1350579	0.1350579	0.1350579	0.1350579	0.1350579
¸ßË¹°×ÔëÉù´¦Àí (48).mp3	0.039201207	0.039201207	0.039201207	0.039201207	0.039201207	0.039201207	0.039201207	0.039201207	0.039201207	0.039201207	0.039201207	0.039201207	0.039201207	0.039201207	0.039201207	0.039201207	0.039201207	0.039201207	0.039201207	0.039201207	0.039201207	0.039201207	0.039201207	0.039201207	0.039201207	0.039201207	0.039201207	0.039201207	0.039201207	0.039201207	0.039201207	0.039201207	0.039201207	0.039201207	0.039201207	0.039201207	0.039201207	0.039201207	0.039201207	0.039201207	0.039201207	0.039201207	0.039201207	0.039201207	0.039201207	0.039201207	0.039201207	0.039201207	0.039201207
¸ßË¹°×ÔëÉù´¦Àí (49).mp3	0.16007358	0.16007358	0.16007358	0.16007358	0.16007358	0.16007358	0.16007358	0.16007358	0.16007358	0.16007358	0.16007358	0.16007358	0.16007358	0.16007358	0.16007358	0.16007358	0.16007358	0.16007358	0.16007358	0.16007358	0.16007358	0.16007358	0.16007358	0.16007358	0.16007358	0.16007358	0.16007358	0.16007358	0.16007358	0.16007358	0.16007358	0.16007358	0.16007358	0.16007358	0.16007358	0.16007358	0.16007358	0.16007358	0.16007358	0.16007358	0.16007358	0.16007358	0.16007358	0.16007358	0.16007358	0.16007358	0.16007358	0.16007358	0.16007358
¸ßË¹°×ÔëÉù´¦Àí (50).mp3	0.32413238	0.32413238	0.32413238	0.32413238	0.32413238	0.32413238	0.32413238	0.32413238	0.32413238	0.32413238	0.32413238	0.32413238	0.32413238	0.32413238	0.32413238	0.32413238	0.32413238	0.32413238	0.32413238	0.32413238	0.32413238	0.32413238	0.32413238	0.32413238	0.32413238	0.32413238	0.32413238	0.32413238	0.32413238	0.32413238	0.32413238	0.32413238	0.32413238	0.32413238	0.32413238	0.32413238	0.32413238	0.32413238	0.32413238	0.32413238	0.32413238	0.32413238	0.32413238	0.32413238	0.32413238	0.32413238	0.32413238	0.32413238	0.32413238
¸ßË¹°×ÔëÉù´¦Àí (51).mp3	0.007876847	0.007876847	0.007876847	0.007876847	0.007876847	0.007876847	0.007876847	0.007876847	0.007876847	0.007876847	0.007876847	0.007876847	0.007876847	0.007876847	0.007876847	0.007876847	0.007876847	0.007876847	0.007876847	0.007876847	0.007876847	0.007876847	0.007876847	0.007876847	0.007876847	0.007876847	0.007876847	0.007876847	0.007876847	0.007876847	0.007876847	0.007876847	0.007876847	0.007876847	0.007876847	0.007876847	0.007876847	0.007876847	0.007876847	0.007876847	0.007876847	0.007876847	0.007876847	0.007876847	0.007876847	0.007876847	0.007876847	0.007876847	0.007876847
¸ßË¹°×ÔëÉù´¦Àí (52).mp3	-0.013484471	-0.013484471	-0.013484471	-0.013484471	-0.013484471	-0.013484471	-0.013484471	-0.013484471	-0.013484471	-0.013484471	-0.013484471	-0.013484471	-0.013484471	-0.013484471	-0.013484471	-0.013484471	-0.013484471	-0.013484471	-0.013484471	-0.013484471	-0.013484471	-0.013484471	-0.013484471	-0.013484471	-0.013484471	-0.013484471	-0.013484471	-0.013484471	-0.013484471	-0.013484471	-0.013484471	-0.013484471	-0.013484471	-0.013484471	-0.013484471	-0.013484471	-0.013484471	-0.013484471	-0.013484471	-0.013484471	-0.013484471	-0.013484471	-0.013484471	-0.013484471	-0.013484471	-0.013484471	-0.013484471	-0.013484471	-0.013484471
¸ßË¹°×ÔëÉù´¦Àí (53).mp3	0.22781718	0.22781718	0.22781718	0.22781718	0.22781718	0.22781718	0.22781718	0.22781718	0.22781718	0.22781718	0.22781718	0.22781718	0.22781718	0.22781718	0.22781718	0.22781718	0.22781718	0.22781718	0.22781718	0.22781718	0.22781718	0.22781718	0.22781718	0.22781718	0.22781718	0.22781718	0.22781718	0.22781718	0.22781718	0.22781718	0.22781718	0.22781718	0.22781718	0.22781718	0.22781718	0.22781718	0.22781718	0.22781718	0.22781718	0.22781718	0.22781718	0.22781718	0.22781718	0.22781718	0.22781718	0.22781718	0.22781718	0.22781718	0.22781718
¸ßË¹°×ÔëÉù´¦Àí (54).mp3	0.08023078	0.08023078	0.08023078	0.08023078	0.08023078	0.08023078	0.08023078	0.08023078	0.08023078	0.08023078	0.08023078	0.08023078	0.08023078	0.08023078	0.08023078	0.08023078	0.08023078	0.08023078	0.08023078	0.08023078	0.08023078	0.08023078	0.08023078	0.08023078	0.08023078	0.08023078	0.08023078	0.08023078	0.08023078	0.08023078	0.08023078	0.08023078	0.08023078	0.08023078	0.08023078	0.08023078	0.08023078	0.08023078	0.08023078	0.08023078	0.08023078	0.08023078	0.08023078	0.08023078	0.08023078	0.08023078	0.08023078	0.08023078	0.08023078
¸ßË¹°×ÔëÉù´¦Àí (55).mp3	-0.012678213	-0.012678213	-0.012678213	-0.012678213	-0.012678213	-0.012678213	-0.012678213	-0.012678213	-0.012678213	-0.012678213	-0.012678213	-0.012678213	-0.012678213	-0.012678213	-0.012678213	-0.012678213	-0.012678213	-0.012678213	-0.012678213	-0.012678213	-0.012678213	-0.012678213	-0.012678213	-0.012678213	-0.012678213	-0.012678213	-0.012678213	-0.012678213	-0.012678213	-0.012678213	-0.012678213	-0.012678213	-0.012678213	-0.012678213	-0.012678213	-0.012678213	-0.012678213	-0.012678213	-0.012678213	-0.012678213	-0.012678213	-0.012678213	-0.012678213	-0.012678213	-0.012678213	-0.012678213	-0.012678213	-0.012678213	-0.012678213
¸ßË¹°×ÔëÉù´¦Àí (56).mp3	0.22384304	0.22384304	0.22384304	0.22384304	0.22384304	0.22384304	0.22384304	0.22384304	0.22384304	0.22384304	0.22384304	0.22384304	0.22384304	0.22384304	0.22384304	0.22384304	0.22384304	0.22384304	0.22384304	0.22384304	0.22384304	0.22384304	0.22384304	0.22384304	0.22384304	0.22384304	0.22384304	0.22384304	0.22384304	0.22384304	0.22384304	0.22384304	0.22384304	0.22384304	0.22384304	0.22384304	0.22384304	0.22384304	0.22384304	0.22384304	0.22384304	0.22384304	0.22384304	0.22384304	0.22384304	0.22384304	0.22384304	0.22384304	0.22384304
¸ßË¹°×ÔëÉù´¦Àí (57).mp3	0.26452497	0.26452497	0.26452497	0.26452497	0.26452497	0.26452497	0.26452497	0.26452497	0.26452497	0.26452497	0.26452497	0.26452497	0.26452497	0.26452497	0.26452497	0.26452497	0.26452497	0.26452497	0.26452497	0.26452497	0.26452497	0.26452497	0.26452497	0.26452497	0.26452497	0.26452497	0.26452497	0.26452497	0.26452497	0.26452497	0.26452497	0.26452497	0.26452497	0.26452497	0.26452497	0.26452497	0.26452497	0.26452497	0.26452497	0.26452497	0.26452497	0.26452497	0.26452497	0.26452497	0.26452497	0.26452497	0.26452497	0.26452497	0.26452497
¸ßË¹°×ÔëÉù´¦Àí (58).mp3	0.13975348	0.13975348	0.13975348	0.13975348	0.13975348	0.13975348	0.13975348	0.13975348	0.13975348	0.13975348	0.13975348	0.13975348	0.13975348	0.13975348	0.13975348	0.13975348	0.13975348	0.13975348	0.13975348	0.13975348	0.13975348	0.13975348	0.13975348	0.13975348	0.13975348	0.13975348	0.13975348	0.13975348	0.13975348	0.13975348	0.13975348	0.13975348	0.13975348	0.13975348	0.13975348	0.13975348	0.13975348	0.13975348	0.13975348	0.13975348	0.13975348	0.13975348	0.13975348	0.13975348	0.13975348	0.13975348	0.13975348	0.13975348	0.13975348
¸ßË¹°×ÔëÉù´¦Àí (59).mp3	0.026672132	0.026672132	0.026672132	0.026672132	0.026672132	0.026672132	0.026672132	0.026672132	0.026672132	0.026672132	0.026672132	0.026672132	0.026672132	0.026672132	0.026672132	0.026672132	0.026672132	0.026672132	0.026672132	0.026672132	0.026672132	0.026672132	0.026672132	0.026672132	0.026672132	0.026672132	0.026672132	0.026672132	0.026672132	0.026672132	0.026672132	0.026672132	0.026672132	0.026672132	0.026672132	0.026672132	0.026672132	0.026672132	0.026672132	0.026672132	0.026672132	0.026672132	0.026672132	0.026672132	0.026672132	0.026672132	0.026672132	0.026672132	0.026672132
¸ßË¹°×ÔëÉù´¦Àí (60).mp3	0.27803326	0.27803326	0.27803326	0.27803326	0.27803326	0.27803326	0.27803326	0.27803326	0.27803326	0.27803326	0.27803326	0.27803326	0.27803326	0.27803326	0.27803326	0.27803326	0.27803326	0.27803326	0.27803326	0.27803326	0.27803326	0.27803326	0.27803326	0.27803326	0.27803326	0.27803326	0.27803326	0.27803326	0.27803326	0.27803326	0.27803326	0.27803326	0.27803326	0.27803326	0.27803326	0.27803326	0.27803326	0.27803326	0.27803326	0.27803326	0.27803326	0.27803326	0.27803326	0.27803326	0.27803326	0.27803326	0.27803326	0.27803326	0.27803326
¸ßË¹°×ÔëÉù´¦Àí (61).mp3	0.24470323	0.24470323	0.24470323	0.24470323	0.24470323	0.24470323	0.24470323	0.24470323	0.24470323	0.24470323	0.24470323	0.24470323	0.24470323	0.24470323	0.24470323	0.24470323	0.24470323	0.24470323	0.24470323	0.24470323	0.24470323	0.24470323	0.24470323	0.24470323	0.24470323	0.24470323	0.24470323	0.24470323	0.24470323	0.24470323	0.24470323	0.24470323	0.24470323	0.24470323	0.24470323	0.24470323	0.24470323	0.24470323	0.24470323	0.24470323	0.24470323	0.24470323	0.24470323	0.24470323	0.24470323	0.24470323	0.24470323	0.24470323	0.24470323
¸ßË¹°×ÔëÉù´¦Àí (62).mp3	-0.035886772	-0.035886772	-0.035886772	-0.035886772	-0.035886772	-0.035886772	-0.035886772	-0.035886772	-0.035886772	-0.035886772	-0.035886772	-0.035886772	-0.035886772	-0.035886772	-0.035886772	-0.035886772	-0.035886772	-0.035886772	-0.035886772	-0.035886772	-0.035886772	-0.035886772	-0.035886772	-0.035886772	-0.035886772	-0.035886772	-0.035886772	-0.035886772	-0.035886772	-0.035886772	-0.035886772	-0.035886772	-0.035886772	-0.035886772	-0.035886772	-0.035886772	-0.035886772	-0.035886772	-0.035886772	-0.035886772	-0.035886772	-0.035886772	-0.035886772	-0.035886772	-0.035886772	-0.035886772	-0.035886772	-0.035886772	-0.035886772
¸ßË¹°×ÔëÉù´¦Àí (63).mp3	0.14069423	0.14069423	0.14069423	0.14069423	0.14069423	0.14069423	0.14069423	0.14069423	0.14069423	0.14069423	0.14069423	0.14069423	0.14069423	0.14069423	0.14069423	0.14069423	0.14069423	0.14069423	0.14069423	0.14069423	0.14069423	0.14069423	0.14069423	0.14069423	0.14069423	0.14069423	0.14069423	0.14069423	0.14069423	0.14069423	0.14069423	0.14069423	0.14069423	0.14069423	0.14069423	0.14069423	0.14069423	0.14069423	0.14069423	0.14069423	0.14069423	0.14069423	0.14069423	0.14069423	0.14069423	0.14069423	0.14069423	0.14069423	0.14069423
¸ßË¹°×ÔëÉù´¦Àí (64).mp3	0.040282935	0.040282935	0.040282935	0.040282935	0.040282935	0.040282935	0.040282935	0.040282935	0.040282935	0.040282935	0.040282935	0.040282935	0.040282935	0.040282935	0.040282935	0.040282935	0.040282935	0.040282935	0.040282935	0.040282935	0.040282935	0.040282935	0.040282935	0.040282935	0.040282935	0.040282935	0.040282935	0.040282935	0.040282935	0.040282935	0.040282935	0.040282935	0.040282935	0.040282935	0.040282935	0.040282935	0.040282935	0.040282935	0.040282935	0.040282935	0.040282935	0.040282935	0.040282935	0.040282935	0.040282935	0.040282935	0.040282935	0.040282935	0.040282935
¸ßË¹°×ÔëÉù´¦Àí (65).mp3	0.086981036	0.086981036	0.086981036	0.086981036	0.086981036	0.086981036	0.086981036	0.086981036	0.086981036	0.086981036	0.086981036	0.086981036	0.086981036	0.086981036	0.086981036	0.086981036	0.086981036	0.086981036	0.086981036	0.086981036	0.086981036	0.086981036	0.086981036	0.086981036	0.086981036	0.086981036	0.086981036	0.086981036	0.086981036	0.086981036	0.086981036	0.086981036	0.086981036	0.086981036	0.086981036	0.086981036	0.086981036	0.086981036	0.086981036	0.086981036	0.086981036	0.086981036	0.086981036	0.086981036	0.086981036	0.086981036	0.086981036	0.086981036	0.086981036
¸ßË¹°×ÔëÉù´¦Àí (66).mp3	0.24274442	0.24274442	0.24274442	0.24274442	0.24274442	0.24274442	0.24274442	0.24274442	0.24274442	0.24274442	0.24274442	0.24274442	0.24274442	0.24274442	0.24274442	0.24274442	0.24274442	0.24274442	0.24274442	0.24274442	0.24274442	0.24274442	0.24274442	0.24274442	0.24274442	0.24274442	0.24274442	0.24274442	0.24274442	0.24274442	0.24274442	0.24274442	0.24274442	0.24274442	0.24274442	0.24274442	0.24274442	0.24274442	0.24274442	0.24274442	0.24274442	0.24274442	0.24274442	0.24274442	0.24274442	0.24274442	0.24274442	0.24274442	0.24274442
¸ßË¹°×ÔëÉù´¦Àí (67).mp3	-0.0352915	-0.0352915	-0.0352915	-0.0352915	-0.0352915	-0.0352915	-0.0352915	-0.0352915	-0.0352915	-0.0352915	-0.0352915	-0.0352915	-0.0352915	-0.0352915	-0.0352915	-0.0352915	-0.0352915	-0.0352915	-0.0352915	-0.0352915	-0.0352915	-0.0352915	-0.0352915	-0.0352915	-0.0352915	-0.0352915	-0.0352915	-0.0352915	-0.0352915	-0.0352915	-0.0352915	-0.0352915	-0.0352915	-0.0352915	-0.0352915	-0.0352915	-0.0352915	-0.0352915	-0.0352915	-0.0352915	-0.0352915	-0.0352915	-0.0352915	-0.0352915	-0.0352915	-0.0352915	-0.0352915	-0.0352915	-0.0352915
¸ßË¹°×ÔëÉù´¦Àí (68).mp3	-0.10402984	-0.10402984	-0.10402984	-0.10402984	-0.10402984	-0.10402984	-0.10402984	-0.10402984	-0.10402984	-0.10402984	-0.10402984	-0.10402984	-0.10402984	-0.10402984	-0.10402984	-0.10402984	-0.10402984	-0.10402984	-0.10402984	-0.10402984	-0.10402984	-0.10402984	-0.10402984	-0.10402984	-0.10402984	-0.10402984	-0.10402984	-0.10402984	-0.10402984	-0.10402984	-0.10402984	-0.10402984	-0.10402984	-0.10402984	-0.10402984	-0.10402984	-0.10402984	-0.10402984	-0.10402984	-0.10402984	-0.10402984	-0.10402984	-0.10402984	-0.10402984	-0.10402984	-0.10402984	-0.10402984	-0.10402984	-0.10402984
¸ßË¹°×ÔëÉù´¦Àí (69).mp3	0.3523655	0.3523655	0.3523655	0.3523655	0.3523655	0.3523655	0.3523655	0.3523655	0.3523655	0.3523655	0.3523655	0.3523655	0.3523655	0.3523655	0.3523655	0.3523655	0.3523655	0.3523655	0.3523655	0.3523655	0.3523655	0.3523655	0.3523655	0.3523655	0.3523655	0.3523655	0.3523655	0.3523655	0.3523655	0.3523655	0.3523655	0.3523655	0.3523655	0.3523655	0.3523655	0.3523655	0.3523655	0.3523655	0.3523655	0.3523655	0.3523655	0.3523655	0.3523655	0.3523655	0.3523655	0.3523655	0.3523655	0.3523655	0.3523655
¸ßË¹°×ÔëÉù´¦Àí (70).mp3	0.04911438	0.04911438	0.04911438	0.04911438	0.04911438	0.04911438	0.04911438	0.04911438	0.04911438	0.04911438	0.04911438	0.04911438	0.04911438	0.04911438	0.04911438	0.04911438	0.04911438	0.04911438	0.04911438	0.04911438	0.04911438	0.04911438	0.04911438	0.04911438	0.04911438	0.04911438	0.04911438	0.04911438	0.04911438	0.04911438	0.04911438	0.04911438	0.04911438	0.04911438	0.04911438	0.04911438	0.04911438	0.04911438	0.04911438	0.04911438	0.04911438	0.04911438	0.04911438	0.04911438	0.04911438	0.04911438	0.04911438	0.04911438	0.04911438
¸ßË¹°×ÔëÉù´¦Àí (71).mp3	0.20390385	0.20390385	0.20390385	0.20390385	0.20390385	0.20390385	0.20390385	0.20390385	0.20390385	0.20390385	0.20390385	0.20390385	0.20390385	0.20390385	0.20390385	0.20390385	0.20390385	0.20390385	0.20390385	0.20390385	0.20390385	0.20390385	0.20390385	0.20390385	0.20390385	0.20390385	0.20390385	0.20390385	0.20390385	0.20390385	0.20390385	0.20390385	0.20390385	0.20390385	0.20390385	0.20390385	0.20390385	0.20390385	0.20390385	0.20390385	0.20390385	0.20390385	0.20390385	0.20390385	0.20390385	0.20390385	0.20390385	0.20390385	0.20390385
¸ßË¹°×ÔëÉù´¦Àí (72).mp3	-0.20856854	-0.20856854	-0.20856854	-0.20856854	-0.20856854	-0.20856854	-0.20856854	-0.20856854	-0.20856854	-0.20856854	-0.20856854	-0.20856854	-0.20856854	-0.20856854	-0.20856854	-0.20856854	-0.20856854	-0.20856854	-0.20856854	-0.20856854	-0.20856854	-0.20856854	-0.20856854	-0.20856854	-0.20856854	-0.20856854	-0.20856854	-0.20856854	-0.20856854	-0.20856854	-0.20856854	-0.20856854	-0.20856854	-0.20856854	-0.20856854	-0.20856854	-0.20856854	-0.20856854	-0.20856854	-0.20856854	-0.20856854	-0.20856854	-0.20856854	-0.20856854	-0.20856854	-0.20856854	-0.20856854	-0.20856854	-0.20856854
¸ßË¹°×ÔëÉù´¦Àí (73).mp3	0.2837866	0.2837866	0.2837866	0.2837866	0.2837866	0.2837866	0.2837866	0.2837866	0.2837866	0.2837866	0.2837866	0.2837866	0.2837866	0.2837866	0.2837866	0.2837866	0.2837866	0.2837866	0.2837866	0.2837866	0.2837866	0.2837866	0.2837866	0.2837866	0.2837866	0.2837866	0.2837866	0.2837866	0.2837866	0.2837866	0.2837866	0.2837866	0.2837866	0.2837866	0.2837866	0.2837866	0.2837866	0.2837866	0.2837866	0.2837866	0.2837866	0.2837866	0.2837866	0.2837866	0.2837866	0.2837866	0.2837866	0.2837866	0.2837866
¸ßË¹°×ÔëÉù´¦Àí (74).mp3	0.1274698	0.1274698	0.1274698	0.1274698	0.1274698	0.1274698	0.1274698	0.1274698	0.1274698	0.1274698	0.1274698	0.1274698	0.1274698	0.1274698	0.1274698	0.1274698	0.1274698	0.1274698	0.1274698	0.1274698	0.1274698	0.1274698	0.1274698	0.1274698	0.1274698	0.1274698	0.1274698	0.1274698	0.1274698	0.1274698	0.1274698	0.1274698	0.1274698	0.1274698	0.1274698	0.1274698	0.1274698	0.1274698	0.1274698	0.1274698	0.1274698	0.1274698	0.1274698	0.1274698	0.1274698	0.1274698	0.1274698	0.1274698	0.1274698
¸ßË¹°×ÔëÉù´¦Àí (75).mp3	0.3414615	0.3414615	0.3414615	0.3414615	0.3414615	0.3414615	0.3414615	0.3414615	0.3414615	0.3414615	0.3414615	0.3414615	0.3414615	0.3414615	0.3414615	0.3414615	0.3414615	0.3414615	0.3414615	0.3414615	0.3414615	0.3414615	0.3414615	0.3414615	0.3414615	0.3414615	0.3414615	0.3414615	0.3414615	0.3414615	0.3414615	0.3414615	0.3414615	0.3414615	0.3414615	0.3414615	0.3414615	0.3414615	0.3414615	0.3414615	0.3414615	0.3414615	0.3414615	0.3414615	0.3414615	0.3414615	0.3414615	0.3414615	0.3414615
¸ßË¹°×ÔëÉù´¦Àí (76).mp3	0.1890018	0.1890018	0.1890018	0.1890018	0.1890018	0.1890018	0.1890018	0.1890018	0.1890018	0.1890018	0.1890018	0.1890018	0.1890018	0.1890018	0.1890018	0.1890018	0.1890018	0.1890018	0.1890018	0.1890018	0.1890018	0.1890018	0.1890018	0.1890018	0.1890018	0.1890018	0.1890018	0.1890018	0.1890018	0.1890018	0.1890018	0.1890018	0.1890018	0.1890018	0.1890018	0.1890018	0.1890018	0.1890018	0.1890018	0.1890018	0.1890018	0.1890018	0.1890018	0.1890018	0.1890018	0.1890018	0.1890018	0.1890018	0.1890018
¸ßË¹°×ÔëÉù´¦Àí (77).mp3	0.35395455	0.35395455	0.35395455	0.35395455	0.35395455	0.35395455	0.35395455	0.35395455	0.35395455	0.35395455	0.35395455	0.35395455	0.35395455	0.35395455	0.35395455	0.35395455	0.35395455	0.35395455	0.35395455	0.35395455	0.35395455	0.35395455	0.35395455	0.35395455	0.35395455	0.35395455	0.35395455	0.35395455	0.35395455	0.35395455	0.35395455	0.35395455	0.35395455	0.35395455	0.35395455	0.35395455	0.35395455	0.35395455	0.35395455	0.35395455	0.35395455	0.35395455	0.35395455	0.35395455	0.35395455	0.35395455	0.35395455	0.35395455	0.35395455
¸ßË¹°×ÔëÉù´¦Àí (78).mp3	0.19932064	0.19932064	0.19932064	0.19932064	0.19932064	0.19932064	0.19932064	0.19932064	0.19932064	0.19932064	0.19932064	0.19932064	0.19932064	0.19932064	0.19932064	0.19932064	0.19932064	0.19932064	0.19932064	0.19932064	0.19932064	0.19932064	0.19932064	0.19932064	0.19932064	0.19932064	0.19932064	0.19932064	0.19932064	0.19932064	0.19932064	0.19932064	0.19932064	0.19932064	0.19932064	0.19932064	0.19932064	0.19932064	0.19932064	0.19932064	0.19932064	0.19932064	0.19932064	0.19932064	0.19932064	0.19932064	0.19932064	0.19932064	0.19932064
¸ßË¹°×ÔëÉù´¦Àí (79).mp3	0.006290907	0.006290907	0.006290907	0.006290907	0.006290907	0.006290907	0.006290907	0.006290907	0.006290907	0.006290907	0.006290907	0.006290907	0.006290907	0.006290907	0.006290907	0.006290907	0.006290907	0.006290907	0.006290907	0.006290907	0.006290907	0.006290907	0.006290907	0.006290907	0.006290907	0.006290907	0.006290907	0.006290907	0.006290907	0.006290907	0.006290907	0.006290907	0.006290907	0.006290907	0.006290907	0.006290907	0.006290907	0.006290907	0.006290907	0.006290907	0.006290907	0.006290907	0.006290907	0.006290907	0.006290907	0.006290907	0.006290907	0.006290907	0.006290907
¸ßË¹°×ÔëÉù´¦Àí (80).mp3	0.06269768	0.06269768	0.06269768	0.06269768	0.06269768	0.06269768	0.06269768	0.06269768	0.06269768	0.06269768	0.06269768	0.06269768	0.06269768	0.06269768	0.06269768	0.06269768	0.06269768	0.06269768	0.06269768	0.06269768	0.06269768	0.06269768	0.06269768	0.06269768	0.06269768	0.06269768	0.06269768	0.06269768	0.06269768	0.06269768	0.06269768	0.06269768	0.06269768	0.06269768	0.06269768	0.06269768	0.06269768	0.06269768	0.06269768	0.06269768	0.06269768	0.06269768	0.06269768	0.06269768	0.06269768	0.06269768	0.06269768	0.06269768	0.06269768
¸ßË¹°×ÔëÉù´¦Àí (81).mp3	0.24401116	0.24401116	0.24401116	0.24401116	0.24401116	0.24401116	0.24401116	0.24401116	0.24401116	0.24401116	0.24401116	0.24401116	0.24401116	0.24401116	0.24401116	0.24401116	0.24401116	0.24401116	0.24401116	0.24401116	0.24401116	0.24401116	0.24401116	0.24401116	0.24401116	0.24401116	0.24401116	0.24401116	0.24401116	0.24401116	0.24401116	0.24401116	0.24401116	0.24401116	0.24401116	0.24401116	0.24401116	0.24401116	0.24401116	0.24401116	0.24401116	0.24401116	0.24401116	0.24401116	0.24401116	0.24401116	0.24401116	0.24401116	0.24401116
¸ßË¹°×ÔëÉù´¦Àí (82).mp3	0.1753512	0.1753512	0.1753512	0.1753512	0.1753512	0.1753512	0.1753512	0.1753512	0.1753512	0.1753512	0.1753512	0.1753512	0.1753512	0.1753512	0.1753512	0.1753512	0.1753512	0.1753512	0.1753512	0.1753512	0.1753512	0.1753512	0.1753512	0.1753512	0.1753512	0.1753512	0.1753512	0.1753512	0.1753512	0.1753512	0.1753512	0.1753512	0.1753512	0.1753512	0.1753512	0.1753512	0.1753512	0.1753512	0.1753512	0.1753512	0.1753512	0.1753512	0.1753512	0.1753512	0.1753512	0.1753512	0.1753512	0.1753512	0.1753512
¸ßË¹°×ÔëÉù´¦Àí (83).mp3	-0.12363311	-0.12363311	-0.12363311	-0.12363311	-0.12363311	-0.12363311	-0.12363311	-0.12363311	-0.12363311	-0.12363311	-0.12363311	-0.12363311	-0.12363311	-0.12363311	-0.12363311	-0.12363311	-0.12363311	-0.12363311	-0.12363311	-0.12363311	-0.12363311	-0.12363311	-0.12363311	-0.12363311	-0.12363311	-0.12363311	-0.12363311	-0.12363311	-0.12363311	-0.12363311	-0.12363311	-0.12363311	-0.12363311	-0.12363311	-0.12363311	-0.12363311	-0.12363311	-0.12363311	-0.12363311	-0.12363311	-0.12363311	-0.12363311	-0.12363311	-0.12363311	-0.12363311	-0.12363311	-0.12363311	-0.12363311	-0.12363311
¸ßË¹°×ÔëÉù´¦Àí (84).mp3	0.08788719	0.08788719	0.08788719	0.08788719	0.08788719	0.08788719	0.08788719	0.08788719	0.08788719	0.08788719	0.08788719	0.08788719	0.08788719	0.08788719	0.08788719	0.08788719	0.08788719	0.08788719	0.08788719	0.08788719	0.08788719	0.08788719	0.08788719	0.08788719	0.08788719	0.08788719	0.08788719	0.08788719	0.08788719	0.08788719	0.08788719	0.08788719	0.08788719	0.08788719	0.08788719	0.08788719	0.08788719	0.08788719	0.08788719	0.08788719	0.08788719	0.08788719	0.08788719	0.08788719	0.08788719	0.08788719	0.08788719	0.08788719	0.08788719
¸ßË¹°×ÔëÉù´¦Àí (85).mp3	0.22170463	0.22170463	0.22170463	0.22170463	0.22170463	0.22170463	0.22170463	0.22170463	0.22170463	0.22170463	0.22170463	0.22170463	0.22170463	0.22170463	0.22170463	0.22170463	0.22170463	0.22170463	0.22170463	0.22170463	0.22170463	0.22170463	0.22170463	0.22170463	0.22170463	0.22170463	0.22170463	0.22170463	0.22170463	0.22170463	0.22170463	0.22170463	0.22170463	0.22170463	0.22170463	0.22170463	0.22170463	0.22170463	0.22170463	0.22170463	0.22170463	0.22170463	0.22170463	0.22170463	0.22170463	0.22170463	0.22170463	0.22170463	0.22170463
¸ßË¹°×ÔëÉù´¦Àí (86).mp3	0.2119959	0.2119959	0.2119959	0.2119959	0.2119959	0.2119959	0.2119959	0.2119959	0.2119959	0.2119959	0.2119959	0.2119959	0.2119959	0.2119959	0.2119959	0.2119959	0.2119959	0.2119959	0.2119959	0.2119959	0.2119959	0.2119959	0.2119959	0.2119959	0.2119959	0.2119959	0.2119959	0.2119959	0.2119959	0.2119959	0.2119959	0.2119959	0.2119959	0.2119959	0.2119959	0.2119959	0.2119959	0.2119959	0.2119959	0.2119959	0.2119959	0.2119959	0.2119959	0.2119959	0.2119959	0.2119959	0.2119959	0.2119959	0.2119959
¸ßË¹°×ÔëÉù´¦Àí (87).mp3	0.27843684	0.27843684	0.27843684	0.27843684	0.27843684	0.27843684	0.27843684	0.27843684	0.27843684	0.27843684	0.27843684	0.27843684	0.27843684	0.27843684	0.27843684	0.27843684	0.27843684	0.27843684	0.27843684	0.27843684	0.27843684	0.27843684	0.27843684	0.27843684	0.27843684	0.27843684	0.27843684	0.27843684	0.27843684	0.27843684	0.27843684	0.27843684	0.27843684	0.27843684	0.27843684	0.27843684	0.27843684	0.27843684	0.27843684	0.27843684	0.27843684	0.27843684	0.27843684	0.27843684	0.27843684	0.27843684	0.27843684	0.27843684	0.27843684
¸ßË¹°×ÔëÉù´¦Àí (88).mp3	0.16052613	0.16052613	0.16052613	0.16052613	0.16052613	0.16052613	0.16052613	0.16052613	0.16052613	0.16052613	0.16052613	0.16052613	0.16052613	0.16052613	0.16052613	0.16052613	0.16052613	0.16052613	0.16052613	0.16052613	0.16052613	0.16052613	0.16052613	0.16052613	0.16052613	0.16052613	0.16052613	0.16052613	0.16052613	0.16052613	0.16052613	0.16052613	0.16052613	0.16052613	0.16052613	0.16052613	0.16052613	0.16052613	0.16052613	0.16052613	0.16052613	0.16052613	0.16052613	0.16052613	0.16052613	0.16052613	0.16052613	0.16052613	0.16052613
¸ßË¹°×ÔëÉù´¦Àí (89).mp3	0.3190183	0.3190183	0.3190183	0.3190183	0.3190183	0.3190183	0.3190183	0.3190183	0.3190183	0.3190183	0.3190183	0.3190183	0.3190183	0.3190183	0.3190183	0.3190183	0.3190183	0.3190183	0.3190183	0.3190183	0.3190183	0.3190183	0.3190183	0.3190183	0.3190183	0.3190183	0.3190183	0.3190183	0.3190183	0.3190183	0.3190183	0.3190183	0.3190183	0.3190183	0.3190183	0.3190183	0.3190183	0.3190183	0.3190183	0.3190183	0.3190183	0.3190183	0.3190183	0.3190183	0.3190183	0.3190183	0.3190183	0.3190183	0.3190183
¸ßË¹°×ÔëÉù´¦Àí (90).mp3	0.23972315	0.23972315	0.23972315	0.23972315	0.23972315	0.23972315	0.23972315	0.23972315	0.23972315	0.23972315	0.23972315	0.23972315	0.23972315	0.23972315	0.23972315	0.23972315	0.23972315	0.23972315	0.23972315	0.23972315	0.23972315	0.23972315	0.23972315	0.23972315	0.23972315	0.23972315	0.23972315	0.23972315	0.23972315	0.23972315	0.23972315	0.23972315	0.23972315	0.23972315	0.23972315	0.23972315	0.23972315	0.23972315	0.23972315	0.23972315	0.23972315	0.23972315	0.23972315	0.23972315	0.23972315	0.23972315	0.23972315	0.23972315	0.23972315
¸ßË¹°×ÔëÉù´¦Àí (91).mp3	0.14153618	0.14153618	0.14153618	0.14153618	0.14153618	0.14153618	0.14153618	0.14153618	0.14153618	0.14153618	0.14153618	0.14153618	0.14153618	0.14153618	0.14153618	0.14153618	0.14153618	0.14153618	0.14153618	0.14153618	0.14153618	0.14153618	0.14153618	0.14153618	0.14153618	0.14153618	0.14153618	0.14153618	0.14153618	0.14153618	0.14153618	0.14153618	0.14153618	0.14153618	0.14153618	0.14153618	0.14153618	0.14153618	0.14153618	0.14153618	0.14153618	0.14153618	0.14153618	0.14153618	0.14153618	0.14153618	0.14153618	0.14153618	0.14153618
¸ßË¹°×ÔëÉù´¦Àí (92).mp3	0.08727406	0.08727406	0.08727406	0.08727406	0.08727406	0.08727406	0.08727406	0.08727406	0.08727406	0.08727406	0.08727406	0.08727406	0.08727406	0.08727406	0.08727406	0.08727406	0.08727406	0.08727406	0.08727406	0.08727406	0.08727406	0.08727406	0.08727406	0.08727406	0.08727406	0.08727406	0.08727406	0.08727406	0.08727406	0.08727406	0.08727406	0.08727406	0.08727406	0.08727406	0.08727406	0.08727406	0.08727406	0.08727406	0.08727406	0.08727406	0.08727406	0.08727406	0.08727406	0.08727406	0.08727406	0.08727406	0.08727406	0.08727406	0.08727406
¸ßË¹°×ÔëÉù´¦Àí (93).mp3	0.20612371	0.20612371	0.20612371	0.20612371	0.20612371	0.20612371	0.20612371	0.20612371	0.20612371	0.20612371	0.20612371	0.20612371	0.20612371	0.20612371	0.20612371	0.20612371	0.20612371	0.20612371	0.20612371	0.20612371	0.20612371	0.20612371	0.20612371	0.20612371	0.20612371	0.20612371	0.20612371	0.20612371	0.20612371	0.20612371	0.20612371	0.20612371	0.20612371	0.20612371	0.20612371	0.20612371	0.20612371	0.20612371	0.20612371	0.20612371	0.20612371	0.20612371	0.20612371	0.20612371	0.20612371	0.20612371	0.20612371	0.20612371	0.20612371
¸ßË¹°×ÔëÉù´¦Àí (94).mp3	0.19033074	0.19033074	0.19033074	0.19033074	0.19033074	0.19033074	0.19033074	0.19033074	0.19033074	0.19033074	0.19033074	0.19033074	0.19033074	0.19033074	0.19033074	0.19033074	0.19033074	0.19033074	0.19033074	0.19033074	0.19033074	0.19033074	0.19033074	0.19033074	0.19033074	0.19033074	0.19033074	0.19033074	0.19033074	0.19033074	0.19033074	0.19033074	0.19033074	0.19033074	0.19033074	0.19033074	0.19033074	0.19033074	0.19033074	0.19033074	0.19033074	0.19033074	0.19033074	0.19033074	0.19033074	0.19033074	0.19033074	0.19033074	0.19033074
¸ßË¹°×ÔëÉù´¦Àí (95).mp3	0.32189122	0.32189122	0.32189122	0.32189122	0.32189122	0.32189122	0.32189122	0.32189122	0.32189122	0.32189122	0.32189122	0.32189122	0.32189122	0.32189122	0.32189122	0.32189122	0.32189122	0.32189122	0.32189122	0.32189122	0.32189122	0.32189122	0.32189122	0.32189122	0.32189122	0.32189122	0.32189122	0.32189122	0.32189122	0.32189122	0.32189122	0.32189122	0.32189122	0.32189122	0.32189122	0.32189122	0.32189122	0.32189122	0.32189122	0.32189122	0.32189122	0.32189122	0.32189122	0.32189122	0.32189122	0.32189122	0.32189122	0.32189122	0.32189122
¸ßË¹°×ÔëÉù´¦Àí (96).mp3	-0.08149642	-0.08149642	-0.08149642	-0.08149642	-0.08149642	-0.08149642	-0.08149642	-0.08149642	-0.08149642	-0.08149642	-0.08149642	-0.08149642	-0.08149642	-0.08149642	-0.08149642	-0.08149642	-0.08149642	-0.08149642	-0.08149642	-0.08149642	-0.08149642	-0.08149642	-0.08149642	-0.08149642	-0.08149642	-0.08149642	-0.08149642	-0.08149642	-0.08149642	-0.08149642	-0.08149642	-0.08149642	-0.08149642	-0.08149642	-0.08149642	-0.08149642	-0.08149642	-0.08149642	-0.08149642	-0.08149642	-0.08149642	-0.08149642	-0.08149642	-0.08149642	-0.08149642	-0.08149642	-0.08149642	-0.08149642	-0.08149642
¸ßË¹°×ÔëÉù´¦Àí (97).mp3	0.38343433	0.38343433	0.38343433	0.38343433	0.38343433	0.38343433	0.38343433	0.38343433	0.38343433	0.38343433	0.38343433	0.38343433	0.38343433	0.38343433	0.38343433	0.38343433	0.38343433	0.38343433	0.38343433	0.38343433	0.38343433	0.38343433	0.38343433	0.38343433	0.38343433	0.38343433	0.38343433	0.38343433	0.38343433	0.38343433	0.38343433	0.38343433	0.38343433	0.38343433	0.38343433	0.38343433	0.38343433	0.38343433	0.38343433	0.38343433	0.38343433	0.38343433	0.38343433	0.38343433	0.38343433	0.38343433	0.38343433	0.38343433	0.38343433
¸ßË¹°×ÔëÉù´¦Àí (98).mp3	0.3133038	0.3133038	0.3133038	0.3133038	0.3133038	0.3133038	0.3133038	0.3133038	0.3133038	0.3133038	0.3133038	0.3133038	0.3133038	0.3133038	0.3133038	0.3133038	0.3133038	0.3133038	0.3133038	0.3133038	0.3133038	0.3133038	0.3133038	0.3133038	0.3133038	0.3133038	0.3133038	0.3133038	0.3133038	0.3133038	0.3133038	0.3133038	0.3133038	0.3133038	0.3133038	0.3133038	0.3133038	0.3133038	0.3133038	0.3133038	0.3133038	0.3133038	0.3133038	0.3133038	0.3133038	0.3133038	0.3133038	0.3133038	0.3133038
¸ßË¹°×ÔëÉù´¦Àí (99).mp3	0.048827365	0.048827365	0.048827365	0.048827365	0.048827365	0.048827365	0.048827365	0.048827365	0.048827365	0.048827365	0.048827365	0.048827365	0.048827365	0.048827365	0.048827365	0.048827365	0.048827365	0.048827365	0.048827365	0.048827365	0.048827365	0.048827365	0.048827365	0.048827365	0.048827365	0.048827365	0.048827365	0.048827365	0.048827365	0.048827365	0.048827365	0.048827365	0.048827365	0.048827365	0.048827365	0.048827365	0.048827365	0.048827365	0.048827365	0.048827365	0.048827365	0.048827365	0.048827365	0.048827365	0.048827365	0.048827365	0.048827365	0.048827365	0.048827365
¸ßË¹°×ÔëÉù´¦Àí (100).mp3	0.07022774	0.07022774	0.07022774	0.07022774	0.07022774	0.07022774	0.07022774	0.07022774	0.07022774	0.07022774	0.07022774	0.07022774	0.07022774	0.07022774	0.07022774	0.07022774	0.07022774	0.07022774	0.07022774	0.07022774	0.07022774	0.07022774	0.07022774	0.07022774	0.07022774	0.07022774	0.07022774	0.07022774	0.07022774	0.07022774	0.07022774	0.07022774	0.07022774	0.07022774	0.07022774	0.07022774	0.07022774	0.07022774	0.07022774	0.07022774	0.07022774	0.07022774	0.07022774	0.07022774	0.07022774	0.07022774	0.07022774	0.07022774	0.07022774
¸ßË¹°×ÔëÉù´¦Àí (101).mp3	0.18103835	0.18103835	0.18103835	0.18103835	0.18103835	0.18103835	0.18103835	0.18103835	0.18103835	0.18103835	0.18103835	0.18103835	0.18103835	0.18103835	0.18103835	0.18103835	0.18103835	0.18103835	0.18103835	0.18103835	0.18103835	0.18103835	0.18103835	0.18103835	0.18103835	0.18103835	0.18103835	0.18103835	0.18103835	0.18103835	0.18103835	0.18103835	0.18103835	0.18103835	0.18103835	0.18103835	0.18103835	0.18103835	0.18103835	0.18103835	0.18103835	0.18103835	0.18103835	0.18103835	0.18103835	0.18103835	0.18103835	0.18103835	0.18103835
¸ßË¹°×ÔëÉù´¦Àí (102).mp3	0.012912318	0.012912318	0.012912318	0.012912318	0.012912318	0.012912318	0.012912318	0.012912318	0.012912318	0.012912318	0.012912318	0.012912318	0.012912318	0.012912318	0.012912318	0.012912318	0.012912318	0.012912318	0.012912318	0.012912318	0.012912318	0.012912318	0.012912318	0.012912318	0.012912318	0.012912318	0.012912318	0.012912318	0.012912318	0.012912318	0.012912318	0.012912318	0.012912318	0.012912318	0.012912318	0.012912318	0.012912318	0.012912318	0.012912318	0.012912318	0.012912318	0.012912318	0.012912318	0.012912318	0.012912318	0.012912318	0.012912318	0.012912318	0.012912318
¸ßË¹°×ÔëÉù´¦Àí (103).mp3	0.16335943	0.16335943	0.16335943	0.16335943	0.16335943	0.16335943	0.16335943	0.16335943	0.16335943	0.16335943	0.16335943	0.16335943	0.16335943	0.16335943	0.16335943	0.16335943	0.16335943	0.16335943	0.16335943	0.16335943	0.16335943	0.16335943	0.16335943	0.16335943	0.16335943	0.16335943	0.16335943	0.16335943	0.16335943	0.16335943	0.16335943	0.16335943	0.16335943	0.16335943	0.16335943	0.16335943	0.16335943	0.16335943	0.16335943	0.16335943	0.16335943	0.16335943	0.16335943	0.16335943	0.16335943	0.16335943	0.16335943	0.16335943	0.16335943
¸ßË¹°×ÔëÉù´¦Àí (104).mp3	0.074241884	0.074241884	0.074241884	0.074241884	0.074241884	0.074241884	0.074241884	0.074241884	0.074241884	0.074241884	0.074241884	0.074241884	0.074241884	0.074241884	0.074241884	0.074241884	0.074241884	0.074241884	0.074241884	0.074241884	0.074241884	0.074241884	0.074241884	0.074241884	0.074241884	0.074241884	0.074241884	0.074241884	0.074241884	0.074241884	0.074241884	0.074241884	0.074241884	0.074241884	0.074241884	0.074241884	0.074241884	0.074241884	0.074241884	0.074241884	0.074241884	0.074241884	0.074241884	0.074241884	0.074241884	0.074241884	0.074241884	0.074241884	0.074241884
¸ßË¹°×ÔëÉù´¦Àí (105).mp3	0.068430126	0.068430126	0.068430126	0.068430126	0.068430126	0.068430126	0.068430126	0.068430126	0.068430126	0.068430126	0.068430126	0.068430126	0.068430126	0.068430126	0.068430126	0.068430126	0.068430126	0.068430126	0.068430126	0.068430126	0.068430126	0.068430126	0.068430126	0.068430126	0.068430126	0.068430126	0.068430126	0.068430126	0.068430126	0.068430126	0.068430126	0.068430126	0.068430126	0.068430126	0.068430126	0.068430126	0.068430126	0.068430126	0.068430126	0.068430126	0.068430126	0.068430126	0.068430126	0.068430126	0.068430126	0.068430126	0.068430126	0.068430126	0.068430126
¸ßË¹°×ÔëÉù´¦Àí (106).mp3	0.1283449	0.1283449	0.1283449	0.1283449	0.1283449	0.1283449	0.1283449	0.1283449	0.1283449	0.1283449	0.1283449	0.1283449	0.1283449	0.1283449	0.1283449	0.1283449	0.1283449	0.1283449	0.1283449	0.1283449	0.1283449	0.1283449	0.1283449	0.1283449	0.1283449	0.1283449	0.1283449	0.1283449	0.1283449	0.1283449	0.1283449	0.1283449	0.1283449	0.1283449	0.1283449	0.1283449	0.1283449	0.1283449	0.1283449	0.1283449	0.1283449	0.1283449	0.1283449	0.1283449	0.1283449	0.1283449	0.1283449	0.1283449	0.1283449
¸ßË¹°×ÔëÉù´¦Àí (107).mp3	0.05934649	0.05934649	0.05934649	0.05934649	0.05934649	0.05934649	0.05934649	0.05934649	0.05934649	0.05934649	0.05934649	0.05934649	0.05934649	0.05934649	0.05934649	0.05934649	0.05934649	0.05934649	0.05934649	0.05934649	0.05934649	0.05934649	0.05934649	0.05934649	0.05934649	0.05934649	0.05934649	0.05934649	0.05934649	0.05934649	0.05934649	0.05934649	0.05934649	0.05934649	0.05934649	0.05934649	0.05934649	0.05934649	0.05934649	0.05934649	0.05934649	0.05934649	0.05934649	0.05934649	0.05934649	0.05934649	0.05934649	0.05934649	0.05934649
¸ßË¹°×ÔëÉù´¦Àí (108).mp3	0.44752288	0.44752288	0.44752288	0.44752288	0.44752288	0.44752288	0.44752288	0.44752288	0.44752288	0.44752288	0.44752288	0.44752288	0.44752288	0.44752288	0.44752288	0.44752288	0.44752288	0.44752288	0.44752288	0.44752288	0.44752288	0.44752288	0.44752288	0.44752288	0.44752288	0.44752288	0.44752288	0.44752288	0.44752288	0.44752288	0.44752288	0.44752288	0.44752288	0.44752288	0.44752288	0.44752288	0.44752288	0.44752288	0.44752288	0.44752288	0.44752288	0.44752288	0.44752288	0.44752288	0.44752288	0.44752288	0.44752288	0.44752288	0.44752288
¸ßË¹°×ÔëÉù´¦Àí (109).mp3	0.26439926	0.26439926	0.26439926	0.26439926	0.26439926	0.26439926	0.26439926	0.26439926	0.26439926	0.26439926	0.26439926	0.26439926	0.26439926	0.26439926	0.26439926	0.26439926	0.26439926	0.26439926	0.26439926	0.26439926	0.26439926	0.26439926	0.26439926	0.26439926	0.26439926	0.26439926	0.26439926	0.26439926	0.26439926	0.26439926	0.26439926	0.26439926	0.26439926	0.26439926	0.26439926	0.26439926	0.26439926	0.26439926	0.26439926	0.26439926	0.26439926	0.26439926	0.26439926	0.26439926	0.26439926	0.26439926	0.26439926	0.26439926	0.26439926
¸ßË¹°×ÔëÉù´¦Àí (110).mp3	0.24530098	0.24530098	0.24530098	0.24530098	0.24530098	0.24530098	0.24530098	0.24530098	0.24530098	0.24530098	0.24530098	0.24530098	0.24530098	0.24530098	0.24530098	0.24530098	0.24530098	0.24530098	0.24530098	0.24530098	0.24530098	0.24530098	0.24530098	0.24530098	0.24530098	0.24530098	0.24530098	0.24530098	0.24530098	0.24530098	0.24530098	0.24530098	0.24530098	0.24530098	0.24530098	0.24530098	0.24530098	0.24530098	0.24530098	0.24530098	0.24530098	0.24530098	0.24530098	0.24530098	0.24530098	0.24530098	0.24530098	0.24530098	0.24530098
¸ßË¹°×ÔëÉù´¦Àí (111).mp3	0.12712988	0.12712988	0.12712988	0.12712988	0.12712988	0.12712988	0.12712988	0.12712988	0.12712988	0.12712988	0.12712988	0.12712988	0.12712988	0.12712988	0.12712988	0.12712988	0.12712988	0.12712988	0.12712988	0.12712988	0.12712988	0.12712988	0.12712988	0.12712988	0.12712988	0.12712988	0.12712988	0.12712988	0.12712988	0.12712988	0.12712988	0.12712988	0.12712988	0.12712988	0.12712988	0.12712988	0.12712988	0.12712988	0.12712988	0.12712988	0.12712988	0.12712988	0.12712988	0.12712988	0.12712988	0.12712988	0.12712988	0.12712988	0.12712988
¸ßË¹°×ÔëÉù´¦Àí (112).mp3	0.21269774	0.21269774	0.21269774	0.21269774	0.21269774	0.21269774	0.21269774	0.21269774	0.21269774	0.21269774	0.21269774	0.21269774	0.21269774	0.21269774	0.21269774	0.21269774	0.21269774	0.21269774	0.21269774	0.21269774	0.21269774	0.21269774	0.21269774	0.21269774	0.21269774	0.21269774	0.21269774	0.21269774	0.21269774	0.21269774	0.21269774	0.21269774	0.21269774	0.21269774	0.21269774	0.21269774	0.21269774	0.21269774	0.21269774	0.21269774	0.21269774	0.21269774	0.21269774	0.21269774	0.21269774	0.21269774	0.21269774	0.21269774	0.21269774
¸ßË¹°×ÔëÉù´¦Àí (113).mp3	0.30368274	0.30368274	0.30368274	0.30368274	0.30368274	0.30368274	0.30368274	0.30368274	0.30368274	0.30368274	0.30368274	0.30368274	0.30368274	0.30368274	0.30368274	0.30368274	0.30368274	0.30368274	0.30368274	0.30368274	0.30368274	0.30368274	0.30368274	0.30368274	0.30368274	0.30368274	0.30368274	0.30368274	0.30368274	0.30368274	0.30368274	0.30368274	0.30368274	0.30368274	0.30368274	0.30368274	0.30368274	0.30368274	0.30368274	0.30368274	0.30368274	0.30368274	0.30368274	0.30368274	0.30368274	0.30368274	0.30368274	0.30368274	0.30368274
¸ßË¹°×ÔëÉù´¦Àí (114).mp3	0.005748009	0.005748009	0.005748009	0.005748009	0.005748009	0.005748009	0.005748009	0.005748009	0.005748009	0.005748009	0.005748009	0.005748009	0.005748009	0.005748009	0.005748009	0.005748009	0.005748009	0.005748009	0.005748009	0.005748009	0.005748009	0.005748009	0.005748009	0.005748009	0.005748009	0.005748009	0.005748009	0.005748009	0.005748009	0.005748009	0.005748009	0.005748009	0.005748009	0.005748009	0.005748009	0.005748009	0.005748009	0.005748009	0.005748009	0.005748009	0.005748009	0.005748009	0.005748009	0.005748009	0.005748009	0.005748009	0.005748009	0.005748009	0.005748009
¸ßË¹°×ÔëÉù´¦Àí (115).mp3	0.32125723	0.32125723	0.32125723	0.32125723	0.32125723	0.32125723	0.32125723	0.32125723	0.32125723	0.32125723	0.32125723	0.32125723	0.32125723	0.32125723	0.32125723	0.32125723	0.32125723	0.32125723	0.32125723	0.32125723	0.32125723	0.32125723	0.32125723	0.32125723	0.32125723	0.32125723	0.32125723	0.32125723	0.32125723	0.32125723	0.32125723	0.32125723	0.32125723	0.32125723	0.32125723	0.32125723	0.32125723	0.32125723	0.32125723	0.32125723	0.32125723	0.32125723	0.32125723	0.32125723	0.32125723	0.32125723	0.32125723	0.32125723	0.32125723
¸ßË¹°×ÔëÉù´¦Àí (116).mp3	0.22601172	0.22601172	0.22601172	0.22601172	0.22601172	0.22601172	0.22601172	0.22601172	0.22601172	0.22601172	0.22601172	0.22601172	0.22601172	0.22601172	0.22601172	0.22601172	0.22601172	0.22601172	0.22601172	0.22601172	0.22601172	0.22601172	0.22601172	0.22601172	0.22601172	0.22601172	0.22601172	0.22601172	0.22601172	0.22601172	0.22601172	0.22601172	0.22601172	0.22601172	0.22601172	0.22601172	0.22601172	0.22601172	0.22601172	0.22601172	0.22601172	0.22601172	0.22601172	0.22601172	0.22601172	0.22601172	0.22601172	0.22601172	0.22601172
¸ßË¹°×ÔëÉù´¦Àí (117).mp3	0.24666268	0.24666268	0.24666268	0.24666268	0.24666268	0.24666268	0.24666268	0.24666268	0.24666268	0.24666268	0.24666268	0.24666268	0.24666268	0.24666268	0.24666268	0.24666268	0.24666268	0.24666268	0.24666268	0.24666268	0.24666268	0.24666268	0.24666268	0.24666268	0.24666268	0.24666268	0.24666268	0.24666268	0.24666268	0.24666268	0.24666268	0.24666268	0.24666268	0.24666268	0.24666268	0.24666268	0.24666268	0.24666268	0.24666268	0.24666268	0.24666268	0.24666268	0.24666268	0.24666268	0.24666268	0.24666268	0.24666268	0.24666268	0.24666268
¸ßË¹°×ÔëÉù´¦Àí (118).mp3	0.19410524	0.19410524	0.19410524	0.19410524	0.19410524	0.19410524	0.19410524	0.19410524	0.19410524	0.19410524	0.19410524	0.19410524	0.19410524	0.19410524	0.19410524	0.19410524	0.19410524	0.19410524	0.19410524	0.19410524	0.19410524	0.19410524	0.19410524	0.19410524	0.19410524	0.19410524	0.19410524	0.19410524	0.19410524	0.19410524	0.19410524	0.19410524	0.19410524	0.19410524	0.19410524	0.19410524	0.19410524	0.19410524	0.19410524	0.19410524	0.19410524	0.19410524	0.19410524	0.19410524	0.19410524	0.19410524	0.19410524	0.19410524	0.19410524
¸ßË¹°×ÔëÉù´¦Àí (119).mp3	0.2035425	0.2035425	0.2035425	0.2035425	0.2035425	0.2035425	0.2035425	0.2035425	0.2035425	0.2035425	0.2035425	0.2035425	0.2035425	0.2035425	0.2035425	0.2035425	0.2035425	0.2035425	0.2035425	0.2035425	0.2035425	0.2035425	0.2035425	0.2035425	0.2035425	0.2035425	0.2035425	0.2035425	0.2035425	0.2035425	0.2035425	0.2035425	0.2035425	0.2035425	0.2035425	0.2035425	0.2035425	0.2035425	0.2035425	0.2035425	0.2035425	0.2035425	0.2035425	0.2035425	0.2035425	0.2035425	0.2035425	0.2035425	0.2035425
¸ßË¹°×ÔëÉù´¦Àí (120).mp3	0.2936078	0.2936078	0.2936078	0.2936078	0.2936078	0.2936078	0.2936078	0.2936078	0.2936078	0.2936078	0.2936078	0.2936078	0.2936078	0.2936078	0.2936078	0.2936078	0.2936078	0.2936078	0.2936078	0.2936078	0.2936078	0.2936078	0.2936078	0.2936078	0.2936078	0.2936078	0.2936078	0.2936078	0.2936078	0.2936078	0.2936078	0.2936078	0.2936078	0.2936078	0.2936078	0.2936078	0.2936078	0.2936078	0.2936078	0.2936078	0.2936078	0.2936078	0.2936078	0.2936078	0.2936078	0.2936078	0.2936078	0.2936078	0.2936078
¸ßË¹°×ÔëÉù´¦Àí (121).mp3	0.21199912	0.21199912	0.21199912	0.21199912	0.21199912	0.21199912	0.21199912	0.21199912	0.21199912	0.21199912	0.21199912	0.21199912	0.21199912	0.21199912	0.21199912	0.21199912	0.21199912	0.21199912	0.21199912	0.21199912	0.21199912	0.21199912	0.21199912	0.21199912	0.21199912	0.21199912	0.21199912	0.21199912	0.21199912	0.21199912	0.21199912	0.21199912	0.21199912	0.21199912	0.21199912	0.21199912	0.21199912	0.21199912	0.21199912	0.21199912	0.21199912	0.21199912	0.21199912	0.21199912	0.21199912	0.21199912	0.21199912	0.21199912	0.21199912
¸ßË¹°×ÔëÉù´¦Àí (122).mp3	0.24913096	0.24913096	0.24913096	0.24913096	0.24913096	0.24913096	0.24913096	0.24913096	0.24913096	0.24913096	0.24913096	0.24913096	0.24913096	0.24913096	0.24913096	0.24913096	0.24913096	0.24913096	0.24913096	0.24913096	0.24913096	0.24913096	0.24913096	0.24913096	0.24913096	0.24913096	0.24913096	0.24913096	0.24913096	0.24913096	0.24913096	0.24913096	0.24913096	0.24913096	0.24913096	0.24913096	0.24913096	0.24913096	0.24913096	0.24913096	0.24913096	0.24913096	0.24913096	0.24913096	0.24913096	0.24913096	0.24913096	0.24913096	0.24913096
¸ßË¹°×ÔëÉù´¦Àí (123).mp3	0.2719359	0.2719359	0.2719359	0.2719359	0.2719359	0.2719359	0.2719359	0.2719359	0.2719359	0.2719359	0.2719359	0.2719359	0.2719359	0.2719359	0.2719359	0.2719359	0.2719359	0.2719359	0.2719359	0.2719359	0.2719359	0.2719359	0.2719359	0.2719359	0.2719359	0.2719359	0.2719359	0.2719359	0.2719359	0.2719359	0.2719359	0.2719359	0.2719359	0.2719359	0.2719359	0.2719359	0.2719359	0.2719359	0.2719359	0.2719359	0.2719359	0.2719359	0.2719359	0.2719359	0.2719359	0.2719359	0.2719359	0.2719359	0.2719359
¸ßË¹°×ÔëÉù´¦Àí (124).mp3	0.29789355	0.29789355	0.29789355	0.29789355	0.29789355	0.29789355	0.29789355	0.29789355	0.29789355	0.29789355	0.29789355	0.29789355	0.29789355	0.29789355	0.29789355	0.29789355	0.29789355	0.29789355	0.29789355	0.29789355	0.29789355	0.29789355	0.29789355	0.29789355	0.29789355	0.29789355	0.29789355	0.29789355	0.29789355	0.29789355	0.29789355	0.29789355	0.29789355	0.29789355	0.29789355	0.29789355	0.29789355	0.29789355	0.29789355	0.29789355	0.29789355	0.29789355	0.29789355	0.29789355	0.29789355	0.29789355	0.29789355	0.29789355	0.29789355
¸ßË¹°×ÔëÉù´¦Àí (125).mp3	0.21015036	0.21015036	0.21015036	0.21015036	0.21015036	0.21015036	0.21015036	0.21015036	0.21015036	0.21015036	0.21015036	0.21015036	0.21015036	0.21015036	0.21015036	0.21015036	0.21015036	0.21015036	0.21015036	0.21015036	0.21015036	0.21015036	0.21015036	0.21015036	0.21015036	0.21015036	0.21015036	0.21015036	0.21015036	0.21015036	0.21015036	0.21015036	0.21015036	0.21015036	0.21015036	0.21015036	0.21015036	0.21015036	0.21015036	0.21015036	0.21015036	0.21015036	0.21015036	0.21015036	0.21015036	0.21015036	0.21015036	0.21015036	0.21015036
¸ßË¹°×ÔëÉù´¦Àí (126).mp3	0.123946674	0.123946674	0.123946674	0.123946674	0.123946674	0.123946674	0.123946674	0.123946674	0.123946674	0.123946674	0.123946674	0.123946674	0.123946674	0.123946674	0.123946674	0.123946674	0.123946674	0.123946674	0.123946674	0.123946674	0.123946674	0.123946674	0.123946674	0.123946674	0.123946674	0.123946674	0.123946674	0.123946674	0.123946674	0.123946674	0.123946674	0.123946674	0.123946674	0.123946674	0.123946674	0.123946674	0.123946674	0.123946674	0.123946674	0.123946674	0.123946674	0.123946674	0.123946674	0.123946674	0.123946674	0.123946674	0.123946674	0.123946674	0.123946674
¸ßË¹°×ÔëÉù´¦Àí (127).mp3	0.18309352	0.18309352	0.18309352	0.18309352	0.18309352	0.18309352	0.18309352	0.18309352	0.18309352	0.18309352	0.18309352	0.18309352	0.18309352	0.18309352	0.18309352	0.18309352	0.18309352	0.18309352	0.18309352	0.18309352	0.18309352	0.18309352	0.18309352	0.18309352	0.18309352	0.18309352	0.18309352	0.18309352	0.18309352	0.18309352	0.18309352	0.18309352	0.18309352	0.18309352	0.18309352	0.18309352	0.18309352	0.18309352	0.18309352	0.18309352	0.18309352	0.18309352	0.18309352	0.18309352	0.18309352	0.18309352	0.18309352	0.18309352	0.18309352
¸ßË¹°×ÔëÉù´¦Àí (128).mp3	0.3177587	0.3177587	0.3177587	0.3177587	0.3177587	0.3177587	0.3177587	0.3177587	0.3177587	0.3177587	0.3177587	0.3177587	0.3177587	0.3177587	0.3177587	0.3177587	0.3177587	0.3177587	0.3177587	0.3177587	0.3177587	0.3177587	0.3177587	0.3177587	0.3177587	0.3177587	0.3177587	0.3177587	0.3177587	0.3177587	0.3177587	0.3177587	0.3177587	0.3177587	0.3177587	0.3177587	0.3177587	0.3177587	0.3177587	0.3177587	0.3177587	0.3177587	0.3177587	0.3177587	0.3177587	0.3177587	0.3177587	0.3177587	0.3177587
¸ßË¹°×ÔëÉù´¦Àí (129).mp3	0.33588466	0.33588466	0.33588466	0.33588466	0.33588466	0.33588466	0.33588466	0.33588466	0.33588466	0.33588466	0.33588466	0.33588466	0.33588466	0.33588466	0.33588466	0.33588466	0.33588466	0.33588466	0.33588466	0.33588466	0.33588466	0.33588466	0.33588466	0.33588466	0.33588466	0.33588466	0.33588466	0.33588466	0.33588466	0.33588466	0.33588466	0.33588466	0.33588466	0.33588466	0.33588466	0.33588466	0.33588466	0.33588466	0.33588466	0.33588466	0.33588466	0.33588466	0.33588466	0.33588466	0.33588466	0.33588466	0.33588466	0.33588466	0.33588466
¸ßË¹°×ÔëÉù´¦Àí (130).mp3	0.42887294	0.42887294	0.42887294	0.42887294	0.42887294	0.42887294	0.42887294	0.42887294	0.42887294	0.42887294	0.42887294	0.42887294	0.42887294	0.42887294	0.42887294	0.42887294	0.42887294	0.42887294	0.42887294	0.42887294	0.42887294	0.42887294	0.42887294	0.42887294	0.42887294	0.42887294	0.42887294	0.42887294	0.42887294	0.42887294	0.42887294	0.42887294	0.42887294	0.42887294	0.42887294	0.42887294	0.42887294	0.42887294	0.42887294	0.42887294	0.42887294	0.42887294	0.42887294	0.42887294	0.42887294	0.42887294	0.42887294	0.42887294	0.42887294
¸ßË¹°×ÔëÉù´¦Àí (131).mp3	0.048984606	0.048984606	0.048984606	0.048984606	0.048984606	0.048984606	0.048984606	0.048984606	0.048984606	0.048984606	0.048984606	0.048984606	0.048984606	0.048984606	0.048984606	0.048984606	0.048984606	0.048984606	0.048984606	0.048984606	0.048984606	0.048984606	0.048984606	0.048984606	0.048984606	0.048984606	0.048984606	0.048984606	0.048984606	0.048984606	0.048984606	0.048984606	0.048984606	0.048984606	0.048984606	0.048984606	0.048984606	0.048984606	0.048984606	0.048984606	0.048984606	0.048984606	0.048984606	0.048984606	0.048984606	0.048984606	0.048984606	0.048984606	0.048984606
¸ßË¹°×ÔëÉù´¦Àí (132).mp3	0.45883352	0.45883352	0.45883352	0.45883352	0.45883352	0.45883352	0.45883352	0.45883352	0.45883352	0.45883352	0.45883352	0.45883352	0.45883352	0.45883352	0.45883352	0.45883352	0.45883352	0.45883352	0.45883352	0.45883352	0.45883352	0.45883352	0.45883352	0.45883352	0.45883352	0.45883352	0.45883352	0.45883352	0.45883352	0.45883352	0.45883352	0.45883352	0.45883352	0.45883352	0.45883352	0.45883352	0.45883352	0.45883352	0.45883352	0.45883352	0.45883352	0.45883352	0.45883352	0.45883352	0.45883352	0.45883352	0.45883352	0.45883352	0.45883352
¸ßË¹°×ÔëÉù´¦Àí (133).mp3	0.33401486	0.33401486	0.33401486	0.33401486	0.33401486	0.33401486	0.33401486	0.33401486	0.33401486	0.33401486	0.33401486	0.33401486	0.33401486	0.33401486	0.33401486	0.33401486	0.33401486	0.33401486	0.33401486	0.33401486	0.33401486	0.33401486	0.33401486	0.33401486	0.33401486	0.33401486	0.33401486	0.33401486	0.33401486	0.33401486	0.33401486	0.33401486	0.33401486	0.33401486	0.33401486	0.33401486	0.33401486	0.33401486	0.33401486	0.33401486	0.33401486	0.33401486	0.33401486	0.33401486	0.33401486	0.33401486	0.33401486	0.33401486	0.33401486
¸ßË¹°×ÔëÉù´¦Àí (134).mp3	0.39810964	0.39810964	0.39810964	0.39810964	0.39810964	0.39810964	0.39810964	0.39810964	0.39810964	0.39810964	0.39810964	0.39810964	0.39810964	0.39810964	0.39810964	0.39810964	0.39810964	0.39810964	0.39810964	0.39810964	0.39810964	0.39810964	0.39810964	0.39810964	0.39810964	0.39810964	0.39810964	0.39810964	0.39810964	0.39810964	0.39810964	0.39810964	0.39810964	0.39810964	0.39810964	0.39810964	0.39810964	0.39810964	0.39810964	0.39810964	0.39810964	0.39810964	0.39810964	0.39810964	0.39810964	0.39810964	0.39810964	0.39810964	0.39810964
¸ßË¹°×ÔëÉù´¦Àí (135).mp3	0.13350421	0.13350421	0.13350421	0.13350421	0.13350421	0.13350421	0.13350421	0.13350421	0.13350421	0.13350421	0.13350421	0.13350421	0.13350421	0.13350421	0.13350421	0.13350421	0.13350421	0.13350421	0.13350421	0.13350421	0.13350421	0.13350421	0.13350421	0.13350421	0.13350421	0.13350421	0.13350421	0.13350421	0.13350421	0.13350421	0.13350421	0.13350421	0.13350421	0.13350421	0.13350421	0.13350421	0.13350421	0.13350421	0.13350421	0.13350421	0.13350421	0.13350421	0.13350421	0.13350421	0.13350421	0.13350421	0.13350421	0.13350421	0.13350421
¸ßË¹°×ÔëÉù´¦Àí (136).mp3	0.41851223	0.41851223	0.41851223	0.41851223	0.41851223	0.41851223	0.41851223	0.41851223	0.41851223	0.41851223	0.41851223	0.41851223	0.41851223	0.41851223	0.41851223	0.41851223	0.41851223	0.41851223	0.41851223	0.41851223	0.41851223	0.41851223	0.41851223	0.41851223	0.41851223	0.41851223	0.41851223	0.41851223	0.41851223	0.41851223	0.41851223	0.41851223	0.41851223	0.41851223	0.41851223	0.41851223	0.41851223	0.41851223	0.41851223	0.41851223	0.41851223	0.41851223	0.41851223	0.41851223	0.41851223	0.41851223	0.41851223	0.41851223	0.41851223
¸ßË¹°×ÔëÉù´¦Àí (137).mp3	0.16522133	0.16522133	0.16522133	0.16522133	0.16522133	0.16522133	0.16522133	0.16522133	0.16522133	0.16522133	0.16522133	0.16522133	0.16522133	0.16522133	0.16522133	0.16522133	0.16522133	0.16522133	0.16522133	0.16522133	0.16522133	0.16522133	0.16522133	0.16522133	0.16522133	0.16522133	0.16522133	0.16522133	0.16522133	0.16522133	0.16522133	0.16522133	0.16522133	0.16522133	0.16522133	0.16522133	0.16522133	0.16522133	0.16522133	0.16522133	0.16522133	0.16522133	0.16522133	0.16522133	0.16522133	0.16522133	0.16522133	0.16522133	0.16522133
¸ßË¹°×ÔëÉù´¦Àí (138).mp3	0.263498	0.263498	0.263498	0.263498	0.263498	0.263498	0.263498	0.263498	0.263498	0.263498	0.263498	0.263498	0.263498	0.263498	0.263498	0.263498	0.263498	0.263498	0.263498	0.263498	0.263498	0.263498	0.263498	0.263498	0.263498	0.263498	0.263498	0.263498	0.263498	0.263498	0.263498	0.263498	0.263498	0.263498	0.263498	0.263498	0.263498	0.263498	0.263498	0.263498	0.263498	0.263498	0.263498	0.263498	0.263498	0.263498	0.263498	0.263498	0.263498
¸ßË¹°×ÔëÉù´¦Àí (139).mp3	0.37182343	0.37182343	0.37182343	0.37182343	0.37182343	0.37182343	0.37182343	0.37182343	0.37182343	0.37182343	0.37182343	0.37182343	0.37182343	0.37182343	0.37182343	0.37182343	0.37182343	0.37182343	0.37182343	0.37182343	0.37182343	0.37182343	0.37182343	0.37182343	0.37182343	0.37182343	0.37182343	0.37182343	0.37182343	0.37182343	0.37182343	0.37182343	0.37182343	0.37182343	0.37182343	0.37182343	0.37182343	0.37182343	0.37182343	0.37182343	0.37182343	0.37182343	0.37182343	0.37182343	0.37182343	0.37182343	0.37182343	0.37182343	0.37182343
¸ßË¹°×ÔëÉù´¦Àí (140).mp3	-0.054560505	-0.054560505	-0.054560505	-0.054560505	-0.054560505	-0.054560505	-0.054560505	-0.054560505	-0.054560505	-0.054560505	-0.054560505	-0.054560505	-0.054560505	-0.054560505	-0.054560505	-0.054560505	-0.054560505	-0.054560505	-0.054560505	-0.054560505	-0.054560505	-0.054560505	-0.054560505	-0.054560505	-0.054560505	-0.054560505	-0.054560505	-0.054560505	-0.054560505	-0.054560505	-0.054560505	-0.054560505	-0.054560505	-0.054560505	-0.054560505	-0.054560505	-0.054560505	-0.054560505	-0.054560505	-0.054560505	-0.054560505	-0.054560505	-0.054560505	-0.054560505	-0.054560505	-0.054560505	-0.054560505	-0.054560505	-0.054560505
¸ßË¹°×ÔëÉù´¦Àí (141).mp3	0.38800046	0.38800046	0.38800046	0.38800046	0.38800046	0.38800046	0.38800046	0.38800046	0.38800046	0.38800046	0.38800046	0.38800046	0.38800046	0.38800046	0.38800046	0.38800046	0.38800046	0.38800046	0.38800046	0.38800046	0.38800046	0.38800046	0.38800046	0.38800046	0.38800046	0.38800046	0.38800046	0.38800046	0.38800046	0.38800046	0.38800046	0.38800046	0.38800046	0.38800046	0.38800046	0.38800046	0.38800046	0.38800046	0.38800046	0.38800046	0.38800046	0.38800046	0.38800046	0.38800046	0.38800046	0.38800046	0.38800046	0.38800046	0.38800046
¸ßË¹°×ÔëÉù´¦Àí (142).mp3	0.50420094	0.50420094	0.50420094	0.50420094	0.50420094	0.50420094	0.50420094	0.50420094	0.50420094	0.50420094	0.50420094	0.50420094	0.50420094	0.50420094	0.50420094	0.50420094	0.50420094	0.50420094	0.50420094	0.50420094	0.50420094	0.50420094	0.50420094	0.50420094	0.50420094	0.50420094	0.50420094	0.50420094	0.50420094	0.50420094	0.50420094	0.50420094	0.50420094	0.50420094	0.50420094	0.50420094	0.50420094	0.50420094	0.50420094	0.50420094	0.50420094	0.50420094	0.50420094	0.50420094	0.50420094	0.50420094	0.50420094	0.50420094	0.50420094
¸ßË¹°×ÔëÉù´¦Àí (143).mp3	0.33807248	0.33807248	0.33807248	0.33807248	0.33807248	0.33807248	0.33807248	0.33807248	0.33807248	0.33807248	0.33807248	0.33807248	0.33807248	0.33807248	0.33807248	0.33807248	0.33807248	0.33807248	0.33807248	0.33807248	0.33807248	0.33807248	0.33807248	0.33807248	0.33807248	0.33807248	0.33807248	0.33807248	0.33807248	0.33807248	0.33807248	0.33807248	0.33807248	0.33807248	0.33807248	0.33807248	0.33807248	0.33807248	0.33807248	0.33807248	0.33807248	0.33807248	0.33807248	0.33807248	0.33807248	0.33807248	0.33807248	0.33807248	0.33807248
¸ßË¹°×ÔëÉù´¦Àí (144).mp3	0.11610366	0.11610366	0.11610366	0.11610366	0.11610366	0.11610366	0.11610366	0.11610366	0.11610366	0.11610366	0.11610366	0.11610366	0.11610366	0.11610366	0.11610366	0.11610366	0.11610366	0.11610366	0.11610366	0.11610366	0.11610366	0.11610366	0.11610366	0.11610366	0.11610366	0.11610366	0.11610366	0.11610366	0.11610366	0.11610366	0.11610366	0.11610366	0.11610366	0.11610366	0.11610366	0.11610366	0.11610366	0.11610366	0.11610366	0.11610366	0.11610366	0.11610366	0.11610366	0.11610366	0.11610366	0.11610366	0.11610366	0.11610366	0.11610366
¸ßË¹°×ÔëÉù´¦Àí (145).mp3	0.3981009	0.3981009	0.3981009	0.3981009	0.3981009	0.3981009	0.3981009	0.3981009	0.3981009	0.3981009	0.3981009	0.3981009	0.3981009	0.3981009	0.3981009	0.3981009	0.3981009	0.3981009	0.3981009	0.3981009	0.3981009	0.3981009	0.3981009	0.3981009	0.3981009	0.3981009	0.3981009	0.3981009	0.3981009	0.3981009	0.3981009	0.3981009	0.3981009	0.3981009	0.3981009	0.3981009	0.3981009	0.3981009	0.3981009	0.3981009	0.3981009	0.3981009	0.3981009	0.3981009	0.3981009	0.3981009	0.3981009	0.3981009	0.3981009
¸ßË¹°×ÔëÉù´¦Àí (146).mp3	0.21265745	0.21265745	0.21265745	0.21265745	0.21265745	0.21265745	0.21265745	0.21265745	0.21265745	0.21265745	0.21265745	0.21265745	0.21265745	0.21265745	0.21265745	0.21265745	0.21265745	0.21265745	0.21265745	0.21265745	0.21265745	0.21265745	0.21265745	0.21265745	0.21265745	0.21265745	0.21265745	0.21265745	0.21265745	0.21265745	0.21265745	0.21265745	0.21265745	0.21265745	0.21265745	0.21265745	0.21265745	0.21265745	0.21265745	0.21265745	0.21265745	0.21265745	0.21265745	0.21265745	0.21265745	0.21265745	0.21265745	0.21265745	0.21265745
¸ßË¹°×ÔëÉù´¦Àí (147).mp3	0.30511722	0.30511722	0.30511722	0.30511722	0.30511722	0.30511722	0.30511722	0.30511722	0.30511722	0.30511722	0.30511722	0.30511722	0.30511722	0.30511722	0.30511722	0.30511722	0.30511722	0.30511722	0.30511722	0.30511722	0.30511722	0.30511722	0.30511722	0.30511722	0.30511722	0.30511722	0.30511722	0.30511722	0.30511722	0.30511722	0.30511722	0.30511722	0.30511722	0.30511722	0.30511722	0.30511722	0.30511722	0.30511722	0.30511722	0.30511722	0.30511722	0.30511722	0.30511722	0.30511722	0.30511722	0.30511722	0.30511722	0.30511722	0.30511722
¸ßË¹°×ÔëÉù´¦Àí (148).mp3	0.45483598	0.45483598	0.45483598	0.45483598	0.45483598	0.45483598	0.45483598	0.45483598	0.45483598	0.45483598	0.45483598	0.45483598	0.45483598	0.45483598	0.45483598	0.45483598	0.45483598	0.45483598	0.45483598	0.45483598	0.45483598	0.45483598	0.45483598	0.45483598	0.45483598	0.45483598	0.45483598	0.45483598	0.45483598	0.45483598	0.45483598	0.45483598	0.45483598	0.45483598	0.45483598	0.45483598	0.45483598	0.45483598	0.45483598	0.45483598	0.45483598	0.45483598	0.45483598	0.45483598	0.45483598	0.45483598	0.45483598	0.45483598	0.45483598
¸ßË¹°×ÔëÉù´¦Àí (149).mp3	0.36391675	0.36391675	0.36391675	0.36391675	0.36391675	0.36391675	0.36391675	0.36391675	0.36391675	0.36391675	0.36391675	0.36391675	0.36391675	0.36391675	0.36391675	0.36391675	0.36391675	0.36391675	0.36391675	0.36391675	0.36391675	0.36391675	0.36391675	0.36391675	0.36391675	0.36391675	0.36391675	0.36391675	0.36391675	0.36391675	0.36391675	0.36391675	0.36391675	0.36391675	0.36391675	0.36391675	0.36391675	0.36391675	0.36391675	0.36391675	0.36391675	0.36391675	0.36391675	0.36391675	0.36391675	0.36391675	0.36391675	0.36391675	0.36391675
¸ßË¹°×ÔëÉù´¦Àí (150).mp3	0.16599476	0.16599476	0.16599476	0.16599476	0.16599476	0.16599476	0.16599476	0.16599476	0.16599476	0.16599476	0.16599476	0.16599476	0.16599476	0.16599476	0.16599476	0.16599476	0.16599476	0.16599476	0.16599476	0.16599476	0.16599476	0.16599476	0.16599476	0.16599476	0.16599476	0.16599476	0.16599476	0.16599476	0.16599476	0.16599476	0.16599476	0.16599476	0.16599476	0.16599476	0.16599476	0.16599476	0.16599476	0.16599476	0.16599476	0.16599476	0.16599476	0.16599476	0.16599476	0.16599476	0.16599476	0.16599476	0.16599476	0.16599476	0.16599476
¸ßË¹°×ÔëÉù´¦Àí (151).mp3	0.20273268	0.20273268	0.20273268	0.20273268	0.20273268	0.20273268	0.20273268	0.20273268	0.20273268	0.20273268	0.20273268	0.20273268	0.20273268	0.20273268	0.20273268	0.20273268	0.20273268	0.20273268	0.20273268	0.20273268	0.20273268	0.20273268	0.20273268	0.20273268	0.20273268	0.20273268	0.20273268	0.20273268	0.20273268	0.20273268	0.20273268	0.20273268	0.20273268	0.20273268	0.20273268	0.20273268	0.20273268	0.20273268	0.20273268	0.20273268	0.20273268	0.20273268	0.20273268	0.20273268	0.20273268	0.20273268	0.20273268	0.20273268	0.20273268
¸ßË¹°×ÔëÉù´¦Àí (152).mp3	0.3769951	0.3769951	0.3769951	0.3769951	0.3769951	0.3769951	0.3769951	0.3769951	0.3769951	0.3769951	0.3769951	0.3769951	0.3769951	0.3769951	0.3769951	0.3769951	0.3769951	0.3769951	0.3769951	0.3769951	0.3769951	0.3769951	0.3769951	0.3769951	0.3769951	0.3769951	0.3769951	0.3769951	0.3769951	0.3769951	0.3769951	0.3769951	0.3769951	0.3769951	0.3769951	0.3769951	0.3769951	0.3769951	0.3769951	0.3769951	0.3769951	0.3769951	0.3769951	0.3769951	0.3769951	0.3769951	0.3769951	0.3769951	0.3769951
¸ßË¹°×ÔëÉù´¦Àí (153).mp3	0.1505773	0.1505773	0.1505773	0.1505773	0.1505773	0.1505773	0.1505773	0.1505773	0.1505773	0.1505773	0.1505773	0.1505773	0.1505773	0.1505773	0.1505773	0.1505773	0.1505773	0.1505773	0.1505773	0.1505773	0.1505773	0.1505773	0.1505773	0.1505773	0.1505773	0.1505773	0.1505773	0.1505773	0.1505773	0.1505773	0.1505773	0.1505773	0.1505773	0.1505773	0.1505773	0.1505773	0.1505773	0.1505773	0.1505773	0.1505773	0.1505773	0.1505773	0.1505773	0.1505773	0.1505773	0.1505773	0.1505773	0.1505773	0.1505773
¸ßË¹°×ÔëÉù´¦Àí (154).mp3	0.36557811	0.36557811	0.36557811	0.36557811	0.36557811	0.36557811	0.36557811	0.36557811	0.36557811	0.36557811	0.36557811	0.36557811	0.36557811	0.36557811	0.36557811	0.36557811	0.36557811	0.36557811	0.36557811	0.36557811	0.36557811	0.36557811	0.36557811	0.36557811	0.36557811	0.36557811	0.36557811	0.36557811	0.36557811	0.36557811	0.36557811	0.36557811	0.36557811	0.36557811	0.36557811	0.36557811	0.36557811	0.36557811	0.36557811	0.36557811	0.36557811	0.36557811	0.36557811	0.36557811	0.36557811	0.36557811	0.36557811	0.36557811	0.36557811
¸ßË¹°×ÔëÉù´¦Àí (155).mp3	0.38137016	0.38137016	0.38137016	0.38137016	0.38137016	0.38137016	0.38137016	0.38137016	0.38137016	0.38137016	0.38137016	0.38137016	0.38137016	0.38137016	0.38137016	0.38137016	0.38137016	0.38137016	0.38137016	0.38137016	0.38137016	0.38137016	0.38137016	0.38137016	0.38137016	0.38137016	0.38137016	0.38137016	0.38137016	0.38137016	0.38137016	0.38137016	0.38137016	0.38137016	0.38137016	0.38137016	0.38137016	0.38137016	0.38137016	0.38137016	0.38137016	0.38137016	0.38137016	0.38137016	0.38137016	0.38137016	0.38137016	0.38137016	0.38137016
¸ßË¹°×ÔëÉù´¦Àí (156).mp3	0.41266102	0.41266102	0.41266102	0.41266102	0.41266102	0.41266102	0.41266102	0.41266102	0.41266102	0.41266102	0.41266102	0.41266102	0.41266102	0.41266102	0.41266102	0.41266102	0.41266102	0.41266102	0.41266102	0.41266102	0.41266102	0.41266102	0.41266102	0.41266102	0.41266102	0.41266102	0.41266102	0.41266102	0.41266102	0.41266102	0.41266102	0.41266102	0.41266102	0.41266102	0.41266102	0.41266102	0.41266102	0.41266102	0.41266102	0.41266102	0.41266102	0.41266102	0.41266102	0.41266102	0.41266102	0.41266102	0.41266102	0.41266102	0.41266102
¸ßË¹°×ÔëÉù´¦Àí (157).mp3	0.3822124	0.3822124	0.3822124	0.3822124	0.3822124	0.3822124	0.3822124	0.3822124	0.3822124	0.3822124	0.3822124	0.3822124	0.3822124	0.3822124	0.3822124	0.3822124	0.3822124	0.3822124	0.3822124	0.3822124	0.3822124	0.3822124	0.3822124	0.3822124	0.3822124	0.3822124	0.3822124	0.3822124	0.3822124	0.3822124	0.3822124	0.3822124	0.3822124	0.3822124	0.3822124	0.3822124	0.3822124	0.3822124	0.3822124	0.3822124	0.3822124	0.3822124	0.3822124	0.3822124	0.3822124	0.3822124	0.3822124	0.3822124	0.3822124
¸ßË¹°×ÔëÉù´¦Àí (158).mp3	0.42877492	0.42877492	0.42877492	0.42877492	0.42877492	0.42877492	0.42877492	0.42877492	0.42877492	0.42877492	0.42877492	0.42877492	0.42877492	0.42877492	0.42877492	0.42877492	0.42877492	0.42877492	0.42877492	0.42877492	0.42877492	0.42877492	0.42877492	0.42877492	0.42877492	0.42877492	0.42877492	0.42877492	0.42877492	0.42877492	0.42877492	0.42877492	0.42877492	0.42877492	0.42877492	0.42877492	0.42877492	0.42877492	0.42877492	0.42877492	0.42877492	0.42877492	0.42877492	0.42877492	0.42877492	0.42877492	0.42877492	0.42877492	0.42877492
¸ßË¹°×ÔëÉù´¦Àí (159).mp3	0.5101573	0.5101573	0.5101573	0.5101573	0.5101573	0.5101573	0.5101573	0.5101573	0.5101573	0.5101573	0.5101573	0.5101573	0.5101573	0.5101573	0.5101573	0.5101573	0.5101573	0.5101573	0.5101573	0.5101573	0.5101573	0.5101573	0.5101573	0.5101573	0.5101573	0.5101573	0.5101573	0.5101573	0.5101573	0.5101573	0.5101573	0.5101573	0.5101573	0.5101573	0.5101573	0.5101573	0.5101573	0.5101573	0.5101573	0.5101573	0.5101573	0.5101573	0.5101573	0.5101573	0.5101573	0.5101573	0.5101573	0.5101573	0.5101573
¸ßË¹°×ÔëÉù´¦Àí (160).mp3	0.31230918	0.31230918	0.31230918	0.31230918	0.31230918	0.31230918	0.31230918	0.31230918	0.31230918	0.31230918	0.31230918	0.31230918	0.31230918	0.31230918	0.31230918	0.31230918	0.31230918	0.31230918	0.31230918	0.31230918	0.31230918	0.31230918	0.31230918	0.31230918	0.31230918	0.31230918	0.31230918	0.31230918	0.31230918	0.31230918	0.31230918	0.31230918	0.31230918	0.31230918	0.31230918	0.31230918	0.31230918	0.31230918	0.31230918	0.31230918	0.31230918	0.31230918	0.31230918	0.31230918	0.31230918	0.31230918	0.31230918	0.31230918	0.31230918
¸ßË¹°×ÔëÉù´¦Àí (161).mp3	0.29826787	0.29826787	0.29826787	0.29826787	0.29826787	0.29826787	0.29826787	0.29826787	0.29826787	0.29826787	0.29826787	0.29826787	0.29826787	0.29826787	0.29826787	0.29826787	0.29826787	0.29826787	0.29826787	0.29826787	0.29826787	0.29826787	0.29826787	0.29826787	0.29826787	0.29826787	0.29826787	0.29826787	0.29826787	0.29826787	0.29826787	0.29826787	0.29826787	0.29826787	0.29826787	0.29826787	0.29826787	0.29826787	0.29826787	0.29826787	0.29826787	0.29826787	0.29826787	0.29826787	0.29826787	0.29826787	0.29826787	0.29826787	0.29826787
¸ßË¹°×ÔëÉù´¦Àí (162).mp3	0.07302715	0.07302715	0.07302715	0.07302715	0.07302715	0.07302715	0.07302715	0.07302715	0.07302715	0.07302715	0.07302715	0.07302715	0.07302715	0.07302715	0.07302715	0.07302715	0.07302715	0.07302715	0.07302715	0.07302715	0.07302715	0.07302715	0.07302715	0.07302715	0.07302715	0.07302715	0.07302715	0.07302715	0.07302715	0.07302715	0.07302715	0.07302715	0.07302715	0.07302715	0.07302715	0.07302715	0.07302715	0.07302715	0.07302715	0.07302715	0.07302715	0.07302715	0.07302715	0.07302715	0.07302715	0.07302715	0.07302715	0.07302715	0.07302715
¸ßË¹°×ÔëÉù´¦Àí (163).mp3	0.26618814	0.26618814	0.26618814	0.26618814	0.26618814	0.26618814	0.26618814	0.26618814	0.26618814	0.26618814	0.26618814	0.26618814	0.26618814	0.26618814	0.26618814	0.26618814	0.26618814	0.26618814	0.26618814	0.26618814	0.26618814	0.26618814	0.26618814	0.26618814	0.26618814	0.26618814	0.26618814	0.26618814	0.26618814	0.26618814	0.26618814	0.26618814	0.26618814	0.26618814	0.26618814	0.26618814	0.26618814	0.26618814	0.26618814	0.26618814	0.26618814	0.26618814	0.26618814	0.26618814	0.26618814	0.26618814	0.26618814	0.26618814	0.26618814
¸ßË¹°×ÔëÉù´¦Àí (164).mp3	-0.004889244	-0.004889244	-0.004889244	-0.004889244	-0.004889244	-0.004889244	-0.004889244	-0.004889244	-0.004889244	-0.004889244	-0.004889244	-0.004889244	-0.004889244	-0.004889244	-0.004889244	-0.004889244	-0.004889244	-0.004889244	-0.004889244	-0.004889244	-0.004889244	-0.004889244	-0.004889244	-0.004889244	-0.004889244	-0.004889244	-0.004889244	-0.004889244	-0.004889244	-0.004889244	-0.004889244	-0.004889244	-0.004889244	-0.004889244	-0.004889244	-0.004889244	-0.004889244	-0.004889244	-0.004889244	-0.004889244	-0.004889244	-0.004889244	-0.004889244	-0.004889244	-0.004889244	-0.004889244	-0.004889244	-0.004889244	-0.004889244
¸ßË¹°×ÔëÉù´¦Àí (165).mp3	0.5371144	0.5371144	0.5371144	0.5371144	0.5371144	0.5371144	0.5371144	0.5371144	0.5371144	0.5371144	0.5371144	0.5371144	0.5371144	0.5371144	0.5371144	0.5371144	0.5371144	0.5371144	0.5371144	0.5371144	0.5371144	0.5371144	0.5371144	0.5371144	0.5371144	0.5371144	0.5371144	0.5371144	0.5371144	0.5371144	0.5371144	0.5371144	0.5371144	0.5371144	0.5371144	0.5371144	0.5371144	0.5371144	0.5371144	0.5371144	0.5371144	0.5371144	0.5371144	0.5371144	0.5371144	0.5371144	0.5371144	0.5371144	0.5371144
¸ßË¹°×ÔëÉù´¦Àí (166).mp3	0.4263543	0.4263543	0.4263543	0.4263543	0.4263543	0.4263543	0.4263543	0.4263543	0.4263543	0.4263543	0.4263543	0.4263543	0.4263543	0.4263543	0.4263543	0.4263543	0.4263543	0.4263543	0.4263543	0.4263543	0.4263543	0.4263543	0.4263543	0.4263543	0.4263543	0.4263543	0.4263543	0.4263543	0.4263543	0.4263543	0.4263543	0.4263543	0.4263543	0.4263543	0.4263543	0.4263543	0.4263543	0.4263543	0.4263543	0.4263543	0.4263543	0.4263543	0.4263543	0.4263543	0.4263543	0.4263543	0.4263543	0.4263543	0.4263543
¸ßË¹°×ÔëÉù´¦Àí (167).mp3	0.11583883	0.11583883	0.11583883	0.11583883	0.11583883	0.11583883	0.11583883	0.11583883	0.11583883	0.11583883	0.11583883	0.11583883	0.11583883	0.11583883	0.11583883	0.11583883	0.11583883	0.11583883	0.11583883	0.11583883	0.11583883	0.11583883	0.11583883	0.11583883	0.11583883	0.11583883	0.11583883	0.11583883	0.11583883	0.11583883	0.11583883	0.11583883	0.11583883	0.11583883	0.11583883	0.11583883	0.11583883	0.11583883	0.11583883	0.11583883	0.11583883	0.11583883	0.11583883	0.11583883	0.11583883	0.11583883	0.11583883	0.11583883	0.11583883
¸ßË¹°×ÔëÉù´¦Àí (168).mp3	0.27886814	0.27886814	0.27886814	0.27886814	0.27886814	0.27886814	0.27886814	0.27886814	0.27886814	0.27886814	0.27886814	0.27886814	0.27886814	0.27886814	0.27886814	0.27886814	0.27886814	0.27886814	0.27886814	0.27886814	0.27886814	0.27886814	0.27886814	0.27886814	0.27886814	0.27886814	0.27886814	0.27886814	0.27886814	0.27886814	0.27886814	0.27886814	0.27886814	0.27886814	0.27886814	0.27886814	0.27886814	0.27886814	0.27886814	0.27886814	0.27886814	0.27886814	0.27886814	0.27886814	0.27886814	0.27886814	0.27886814	0.27886814	0.27886814
¸ßË¹°×ÔëÉù´¦Àí (169).mp3	0.30314878	0.30314878	0.30314878	0.30314878	0.30314878	0.30314878	0.30314878	0.30314878	0.30314878	0.30314878	0.30314878	0.30314878	0.30314878	0.30314878	0.30314878	0.30314878	0.30314878	0.30314878	0.30314878	0.30314878	0.30314878	0.30314878	0.30314878	0.30314878	0.30314878	0.30314878	0.30314878	0.30314878	0.30314878	0.30314878	0.30314878	0.30314878	0.30314878	0.30314878	0.30314878	0.30314878	0.30314878	0.30314878	0.30314878	0.30314878	0.30314878	0.30314878	0.30314878	0.30314878	0.30314878	0.30314878	0.30314878	0.30314878	0.30314878
¸ßË¹°×ÔëÉù´¦Àí (170).mp3	0.27046698	0.27046698	0.27046698	0.27046698	0.27046698	0.27046698	0.27046698	0.27046698	0.27046698	0.27046698	0.27046698	0.27046698	0.27046698	0.27046698	0.27046698	0.27046698	0.27046698	0.27046698	0.27046698	0.27046698	0.27046698	0.27046698	0.27046698	0.27046698	0.27046698	0.27046698	0.27046698	0.27046698	0.27046698	0.27046698	0.27046698	0.27046698	0.27046698	0.27046698	0.27046698	0.27046698	0.27046698	0.27046698	0.27046698	0.27046698	0.27046698	0.27046698	0.27046698	0.27046698	0.27046698	0.27046698	0.27046698	0.27046698	0.27046698
¸ßË¹°×ÔëÉù´¦Àí (171).mp3	0.20013928	0.20013928	0.20013928	0.20013928	0.20013928	0.20013928	0.20013928	0.20013928	0.20013928	0.20013928	0.20013928	0.20013928	0.20013928	0.20013928	0.20013928	0.20013928	0.20013928	0.20013928	0.20013928	0.20013928	0.20013928	0.20013928	0.20013928	0.20013928	0.20013928	0.20013928	0.20013928	0.20013928	0.20013928	0.20013928	0.20013928	0.20013928	0.20013928	0.20013928	0.20013928	0.20013928	0.20013928	0.20013928	0.20013928	0.20013928	0.20013928	0.20013928	0.20013928	0.20013928	0.20013928	0.20013928	0.20013928	0.20013928	0.20013928
¸ßË¹°×ÔëÉù´¦Àí (172).mp3	0.13562855	0.13562855	0.13562855	0.13562855	0.13562855	0.13562855	0.13562855	0.13562855	0.13562855	0.13562855	0.13562855	0.13562855	0.13562855	0.13562855	0.13562855	0.13562855	0.13562855	0.13562855	0.13562855	0.13562855	0.13562855	0.13562855	0.13562855	0.13562855	0.13562855	0.13562855	0.13562855	0.13562855	0.13562855	0.13562855	0.13562855	0.13562855	0.13562855	0.13562855	0.13562855	0.13562855	0.13562855	0.13562855	0.13562855	0.13562855	0.13562855	0.13562855	0.13562855	0.13562855	0.13562855	0.13562855	0.13562855	0.13562855	0.13562855
¸ßË¹°×ÔëÉù´¦Àí (173).mp3	0.37470013	0.37470013	0.37470013	0.37470013	0.37470013	0.37470013	0.37470013	0.37470013	0.37470013	0.37470013	0.37470013	0.37470013	0.37470013	0.37470013	0.37470013	0.37470013	0.37470013	0.37470013	0.37470013	0.37470013	0.37470013	0.37470013	0.37470013	0.37470013	0.37470013	0.37470013	0.37470013	0.37470013	0.37470013	0.37470013	0.37470013	0.37470013	0.37470013	0.37470013	0.37470013	0.37470013	0.37470013	0.37470013	0.37470013	0.37470013	0.37470013	0.37470013	0.37470013	0.37470013	0.37470013	0.37470013	0.37470013	0.37470013	0.37470013
¸ßË¹°×ÔëÉù´¦Àí (174).mp3	0.24331313	0.24331313	0.24331313	0.24331313	0.24331313	0.24331313	0.24331313	0.24331313	0.24331313	0.24331313	0.24331313	0.24331313	0.24331313	0.24331313	0.24331313	0.24331313	0.24331313	0.24331313	0.24331313	0.24331313	0.24331313	0.24331313	0.24331313	0.24331313	0.24331313	0.24331313	0.24331313	0.24331313	0.24331313	0.24331313	0.24331313	0.24331313	0.24331313	0.24331313	0.24331313	0.24331313	0.24331313	0.24331313	0.24331313	0.24331313	0.24331313	0.24331313	0.24331313	0.24331313	0.24331313	0.24331313	0.24331313	0.24331313	0.24331313
¸ßË¹°×ÔëÉù´¦Àí (175).mp3	0.15665427	0.15665427	0.15665427	0.15665427	0.15665427	0.15665427	0.15665427	0.15665427	0.15665427	0.15665427	0.15665427	0.15665427	0.15665427	0.15665427	0.15665427	0.15665427	0.15665427	0.15665427	0.15665427	0.15665427	0.15665427	0.15665427	0.15665427	0.15665427	0.15665427	0.15665427	0.15665427	0.15665427	0.15665427	0.15665427	0.15665427	0.15665427	0.15665427	0.15665427	0.15665427	0.15665427	0.15665427	0.15665427	0.15665427	0.15665427	0.15665427	0.15665427	0.15665427	0.15665427	0.15665427	0.15665427	0.15665427	0.15665427	0.15665427
¸ßË¹°×ÔëÉù´¦Àí (176).mp3	0.087294795	0.087294795	0.087294795	0.087294795	0.087294795	0.087294795	0.087294795	0.087294795	0.087294795	0.087294795	0.087294795	0.087294795	0.087294795	0.087294795	0.087294795	0.087294795	0.087294795	0.087294795	0.087294795	0.087294795	0.087294795	0.087294795	0.087294795	0.087294795	0.087294795	0.087294795	0.087294795	0.087294795	0.087294795	0.087294795	0.087294795	0.087294795	0.087294795	0.087294795	0.087294795	0.087294795	0.087294795	0.087294795	0.087294795	0.087294795	0.087294795	0.087294795	0.087294795	0.087294795	0.087294795	0.087294795	0.087294795	0.087294795	0.087294795
¸ßË¹°×ÔëÉù´¦Àí (177).mp3	0.44029868	0.44029868	0.44029868	0.44029868	0.44029868	0.44029868	0.44029868	0.44029868	0.44029868	0.44029868	0.44029868	0.44029868	0.44029868	0.44029868	0.44029868	0.44029868	0.44029868	0.44029868	0.44029868	0.44029868	0.44029868	0.44029868	0.44029868	0.44029868	0.44029868	0.44029868	0.44029868	0.44029868	0.44029868	0.44029868	0.44029868	0.44029868	0.44029868	0.44029868	0.44029868	0.44029868	0.44029868	0.44029868	0.44029868	0.44029868	0.44029868	0.44029868	0.44029868	0.44029868	0.44029868	0.44029868	0.44029868	0.44029868	0.44029868
¸ßË¹°×ÔëÉù´¦Àí (178).mp3	0.15697011	0.15697011	0.15697011	0.15697011	0.15697011	0.15697011	0.15697011	0.15697011	0.15697011	0.15697011	0.15697011	0.15697011	0.15697011	0.15697011	0.15697011	0.15697011	0.15697011	0.15697011	0.15697011	0.15697011	0.15697011	0.15697011	0.15697011	0.15697011	0.15697011	0.15697011	0.15697011	0.15697011	0.15697011	0.15697011	0.15697011	0.15697011	0.15697011	0.15697011	0.15697011	0.15697011	0.15697011	0.15697011	0.15697011	0.15697011	0.15697011	0.15697011	0.15697011	0.15697011	0.15697011	0.15697011	0.15697011	0.15697011	0.15697011
¸ßË¹°×ÔëÉù´¦Àí (179).mp3	0.44604445	0.44604445	0.44604445	0.44604445	0.44604445	0.44604445	0.44604445	0.44604445	0.44604445	0.44604445	0.44604445	0.44604445	0.44604445	0.44604445	0.44604445	0.44604445	0.44604445	0.44604445	0.44604445	0.44604445	0.44604445	0.44604445	0.44604445	0.44604445	0.44604445	0.44604445	0.44604445	0.44604445	0.44604445	0.44604445	0.44604445	0.44604445	0.44604445	0.44604445	0.44604445	0.44604445	0.44604445	0.44604445	0.44604445	0.44604445	0.44604445	0.44604445	0.44604445	0.44604445	0.44604445	0.44604445	0.44604445	0.44604445	0.44604445
¸ßË¹°×ÔëÉù´¦Àí (180).mp3	0.21576524	0.21576524	0.21576524	0.21576524	0.21576524	0.21576524	0.21576524	0.21576524	0.21576524	0.21576524	0.21576524	0.21576524	0.21576524	0.21576524	0.21576524	0.21576524	0.21576524	0.21576524	0.21576524	0.21576524	0.21576524	0.21576524	0.21576524	0.21576524	0.21576524	0.21576524	0.21576524	0.21576524	0.21576524	0.21576524	0.21576524	0.21576524	0.21576524	0.21576524	0.21576524	0.21576524	0.21576524	0.21576524	0.21576524	0.21576524	0.21576524	0.21576524	0.21576524	0.21576524	0.21576524	0.21576524	0.21576524	0.21576524	0.21576524
¸ßË¹°×ÔëÉù´¦Àí (181).mp3	0.18948904	0.18948904	0.18948904	0.18948904	0.18948904	0.18948904	0.18948904	0.18948904	0.18948904	0.18948904	0.18948904	0.18948904	0.18948904	0.18948904	0.18948904	0.18948904	0.18948904	0.18948904	0.18948904	0.18948904	0.18948904	0.18948904	0.18948904	0.18948904	0.18948904	0.18948904	0.18948904	0.18948904	0.18948904	0.18948904	0.18948904	0.18948904	0.18948904	0.18948904	0.18948904	0.18948904	0.18948904	0.18948904	0.18948904	0.18948904	0.18948904	0.18948904	0.18948904	0.18948904	0.18948904	0.18948904	0.18948904	0.18948904	0.18948904
¸ßË¹°×ÔëÉù´¦Àí (182).mp3	0.46850038	0.46850038	0.46850038	0.46850038	0.46850038	0.46850038	0.46850038	0.46850038	0.46850038	0.46850038	0.46850038	0.46850038	0.46850038	0.46850038	0.46850038	0.46850038	0.46850038	0.46850038	0.46850038	0.46850038	0.46850038	0.46850038	0.46850038	0.46850038	0.46850038	0.46850038	0.46850038	0.46850038	0.46850038	0.46850038	0.46850038	0.46850038	0.46850038	0.46850038	0.46850038	0.46850038	0.46850038	0.46850038	0.46850038	0.46850038	0.46850038	0.46850038	0.46850038	0.46850038	0.46850038	0.46850038	0.46850038	0.46850038	0.46850038
¸ßË¹°×ÔëÉù´¦Àí (183).mp3	0.22386748	0.22386748	0.22386748	0.22386748	0.22386748	0.22386748	0.22386748	0.22386748	0.22386748	0.22386748	0.22386748	0.22386748	0.22386748	0.22386748	0.22386748	0.22386748	0.22386748	0.22386748	0.22386748	0.22386748	0.22386748	0.22386748	0.22386748	0.22386748	0.22386748	0.22386748	0.22386748	0.22386748	0.22386748	0.22386748	0.22386748	0.22386748	0.22386748	0.22386748	0.22386748	0.22386748	0.22386748	0.22386748	0.22386748	0.22386748	0.22386748	0.22386748	0.22386748	0.22386748	0.22386748	0.22386748	0.22386748	0.22386748	0.22386748
¸ßË¹°×ÔëÉù´¦Àí (184).mp3	0.28362235	0.28362235	0.28362235	0.28362235	0.28362235	0.28362235	0.28362235	0.28362235	0.28362235	0.28362235	0.28362235	0.28362235	0.28362235	0.28362235	0.28362235	0.28362235	0.28362235	0.28362235	0.28362235	0.28362235	0.28362235	0.28362235	0.28362235	0.28362235	0.28362235	0.28362235	0.28362235	0.28362235	0.28362235	0.28362235	0.28362235	0.28362235	0.28362235	0.28362235	0.28362235	0.28362235	0.28362235	0.28362235	0.28362235	0.28362235	0.28362235	0.28362235	0.28362235	0.28362235	0.28362235	0.28362235	0.28362235	0.28362235	0.28362235
¸ßË¹°×ÔëÉù´¦Àí (185).mp3	0.26917633	0.26917633	0.26917633	0.26917633	0.26917633	0.26917633	0.26917633	0.26917633	0.26917633	0.26917633	0.26917633	0.26917633	0.26917633	0.26917633	0.26917633	0.26917633	0.26917633	0.26917633	0.26917633	0.26917633	0.26917633	0.26917633	0.26917633	0.26917633	0.26917633	0.26917633	0.26917633	0.26917633	0.26917633	0.26917633	0.26917633	0.26917633	0.26917633	0.26917633	0.26917633	0.26917633	0.26917633	0.26917633	0.26917633	0.26917633	0.26917633	0.26917633	0.26917633	0.26917633	0.26917633	0.26917633	0.26917633	0.26917633	0.26917633
¸ßË¹°×ÔëÉù´¦Àí (186).mp3	0.4086997	0.4086997	0.4086997	0.4086997	0.4086997	0.4086997	0.4086997	0.4086997	0.4086997	0.4086997	0.4086997	0.4086997	0.4086997	0.4086997	0.4086997	0.4086997	0.4086997	0.4086997	0.4086997	0.4086997	0.4086997	0.4086997	0.4086997	0.4086997	0.4086997	0.4086997	0.4086997	0.4086997	0.4086997	0.4086997	0.4086997	0.4086997	0.4086997	0.4086997	0.4086997	0.4086997	0.4086997	0.4086997	0.4086997	0.4086997	0.4086997	0.4086997	0.4086997	0.4086997	0.4086997	0.4086997	0.4086997	0.4086997	0.4086997
¸ßË¹°×ÔëÉù´¦Àí (187).mp3	0.35566044	0.35566044	0.35566044	0.35566044	0.35566044	0.35566044	0.35566044	0.35566044	0.35566044	0.35566044	0.35566044	0.35566044	0.35566044	0.35566044	0.35566044	0.35566044	0.35566044	0.35566044	0.35566044	0.35566044	0.35566044	0.35566044	0.35566044	0.35566044	0.35566044	0.35566044	0.35566044	0.35566044	0.35566044	0.35566044	0.35566044	0.35566044	0.35566044	0.35566044	0.35566044	0.35566044	0.35566044	0.35566044	0.35566044	0.35566044	0.35566044	0.35566044	0.35566044	0.35566044	0.35566044	0.35566044	0.35566044	0.35566044	0.35566044
¸ßË¹°×ÔëÉù´¦Àí (188).mp3	0.21569785	0.21569785	0.21569785	0.21569785	0.21569785	0.21569785	0.21569785	0.21569785	0.21569785	0.21569785	0.21569785	0.21569785	0.21569785	0.21569785	0.21569785	0.21569785	0.21569785	0.21569785	0.21569785	0.21569785	0.21569785	0.21569785	0.21569785	0.21569785	0.21569785	0.21569785	0.21569785	0.21569785	0.21569785	0.21569785	0.21569785	0.21569785	0.21569785	0.21569785	0.21569785	0.21569785	0.21569785	0.21569785	0.21569785	0.21569785	0.21569785	0.21569785	0.21569785	0.21569785	0.21569785	0.21569785	0.21569785	0.21569785	0.21569785
¸ßË¹°×ÔëÉù´¦Àí (189).mp3	0.33915544	0.33915544	0.33915544	0.33915544	0.33915544	0.33915544	0.33915544	0.33915544	0.33915544	0.33915544	0.33915544	0.33915544	0.33915544	0.33915544	0.33915544	0.33915544	0.33915544	0.33915544	0.33915544	0.33915544	0.33915544	0.33915544	0.33915544	0.33915544	0.33915544	0.33915544	0.33915544	0.33915544	0.33915544	0.33915544	0.33915544	0.33915544	0.33915544	0.33915544	0.33915544	0.33915544	0.33915544	0.33915544	0.33915544	0.33915544	0.33915544	0.33915544	0.33915544	0.33915544	0.33915544	0.33915544	0.33915544	0.33915544	0.33915544
¸ßË¹°×ÔëÉù´¦Àí (190).mp3	0.27287745	0.27287745	0.27287745	0.27287745	0.27287745	0.27287745	0.27287745	0.27287745	0.27287745	0.27287745	0.27287745	0.27287745	0.27287745	0.27287745	0.27287745	0.27287745	0.27287745	0.27287745	0.27287745	0.27287745	0.27287745	0.27287745	0.27287745	0.27287745	0.27287745	0.27287745	0.27287745	0.27287745	0.27287745	0.27287745	0.27287745	0.27287745	0.27287745	0.27287745	0.27287745	0.27287745	0.27287745	0.27287745	0.27287745	0.27287745	0.27287745	0.27287745	0.27287745	0.27287745	0.27287745	0.27287745	0.27287745	0.27287745	0.27287745
¸ßË¹°×ÔëÉù´¦Àí (191).mp3	0.40745574	0.40745574	0.40745574	0.40745574	0.40745574	0.40745574	0.40745574	0.40745574	0.40745574	0.40745574	0.40745574	0.40745574	0.40745574	0.40745574	0.40745574	0.40745574	0.40745574	0.40745574	0.40745574	0.40745574	0.40745574	0.40745574	0.40745574	0.40745574	0.40745574	0.40745574	0.40745574	0.40745574	0.40745574	0.40745574	0.40745574	0.40745574	0.40745574	0.40745574	0.40745574	0.40745574	0.40745574	0.40745574	0.40745574	0.40745574	0.40745574	0.40745574	0.40745574	0.40745574	0.40745574	0.40745574	0.40745574	0.40745574	0.40745574
¸ßË¹°×ÔëÉù´¦Àí (192).mp3	0.33699888	0.33699888	0.33699888	0.33699888	0.33699888	0.33699888	0.33699888	0.33699888	0.33699888	0.33699888	0.33699888	0.33699888	0.33699888	0.33699888	0.33699888	0.33699888	0.33699888	0.33699888	0.33699888	0.33699888	0.33699888	0.33699888	0.33699888	0.33699888	0.33699888	0.33699888	0.33699888	0.33699888	0.33699888	0.33699888	0.33699888	0.33699888	0.33699888	0.33699888	0.33699888	0.33699888	0.33699888	0.33699888	0.33699888	0.33699888	0.33699888	0.33699888	0.33699888	0.33699888	0.33699888	0.33699888	0.33699888	0.33699888	0.33699888
¸ßË¹°×ÔëÉù´¦Àí (193).mp3	0.26620108	0.26620108	0.26620108	0.26620108	0.26620108	0.26620108	0.26620108	0.26620108	0.26620108	0.26620108	0.26620108	0.26620108	0.26620108	0.26620108	0.26620108	0.26620108	0.26620108	0.26620108	0.26620108	0.26620108	0.26620108	0.26620108	0.26620108	0.26620108	0.26620108	0.26620108	0.26620108	0.26620108	0.26620108	0.26620108	0.26620108	0.26620108	0.26620108	0.26620108	0.26620108	0.26620108	0.26620108	0.26620108	0.26620108	0.26620108	0.26620108	0.26620108	0.26620108	0.26620108	0.26620108	0.26620108	0.26620108	0.26620108	0.26620108
¸ßË¹°×ÔëÉù´¦Àí (194).mp3	0.3352244	0.3352244	0.3352244	0.3352244	0.3352244	0.3352244	0.3352244	0.3352244	0.3352244	0.3352244	0.3352244	0.3352244	0.3352244	0.3352244	0.3352244	0.3352244	0.3352244	0.3352244	0.3352244	0.3352244	0.3352244	0.3352244	0.3352244	0.3352244	0.3352244	0.3352244	0.3352244	0.3352244	0.3352244	0.3352244	0.3352244	0.3352244	0.3352244	0.3352244	0.3352244	0.3352244	0.3352244	0.3352244	0.3352244	0.3352244	0.3352244	0.3352244	0.3352244	0.3352244	0.3352244	0.3352244	0.3352244	0.3352244	0.3352244
¸ßË¹°×ÔëÉù´¦Àí (195).mp3	0.26783025	0.26783025	0.26783025	0.26783025	0.26783025	0.26783025	0.26783025	0.26783025	0.26783025	0.26783025	0.26783025	0.26783025	0.26783025	0.26783025	0.26783025	0.26783025	0.26783025	0.26783025	0.26783025	0.26783025	0.26783025	0.26783025	0.26783025	0.26783025	0.26783025	0.26783025	0.26783025	0.26783025	0.26783025	0.26783025	0.26783025	0.26783025	0.26783025	0.26783025	0.26783025	0.26783025	0.26783025	0.26783025	0.26783025	0.26783025	0.26783025	0.26783025	0.26783025	0.26783025	0.26783025	0.26783025	0.26783025	0.26783025	0.26783025
¸ßË¹°×ÔëÉù´¦Àí (196).mp3	0.23685837	0.23685837	0.23685837	0.23685837	0.23685837	0.23685837	0.23685837	0.23685837	0.23685837	0.23685837	0.23685837	0.23685837	0.23685837	0.23685837	0.23685837	0.23685837	0.23685837	0.23685837	0.23685837	0.23685837	0.23685837	0.23685837	0.23685837	0.23685837	0.23685837	0.23685837	0.23685837	0.23685837	0.23685837	0.23685837	0.23685837	0.23685837	0.23685837	0.23685837	0.23685837	0.23685837	0.23685837	0.23685837	0.23685837	0.23685837	0.23685837	0.23685837	0.23685837	0.23685837	0.23685837	0.23685837	0.23685837	0.23685837	0.23685837
¸ßË¹°×ÔëÉù´¦Àí (197).mp3	0.12314906	0.12314906	0.12314906	0.12314906	0.12314906	0.12314906	0.12314906	0.12314906	0.12314906	0.12314906	0.12314906	0.12314906	0.12314906	0.12314906	0.12314906	0.12314906	0.12314906	0.12314906	0.12314906	0.12314906	0.12314906	0.12314906	0.12314906	0.12314906	0.12314906	0.12314906	0.12314906	0.12314906	0.12314906	0.12314906	0.12314906	0.12314906	0.12314906	0.12314906	0.12314906	0.12314906	0.12314906	0.12314906	0.12314906	0.12314906	0.12314906	0.12314906	0.12314906	0.12314906	0.12314906	0.12314906	0.12314906	0.12314906	0.12314906
¸ßË¹°×ÔëÉù´¦Àí (198).mp3	0.012875907	0.012875907	0.012875907	0.012875907	0.012875907	0.012875907	0.012875907	0.012875907	0.012875907	0.012875907	0.012875907	0.012875907	0.012875907	0.012875907	0.012875907	0.012875907	0.012875907	0.012875907	0.012875907	0.012875907	0.012875907	0.012875907	0.012875907	0.012875907	0.012875907	0.012875907	0.012875907	0.012875907	0.012875907	0.012875907	0.012875907	0.012875907	0.012875907	0.012875907	0.012875907	0.012875907	0.012875907	0.012875907	0.012875907	0.012875907	0.012875907	0.012875907	0.012875907	0.012875907	0.012875907	0.012875907	0.012875907	0.012875907	0.012875907
¸ßË¹°×ÔëÉù´¦Àí (199).mp3	0.3533217	0.3533217	0.3533217	0.3533217	0.3533217	0.3533217	0.3533217	0.3533217	0.3533217	0.3533217	0.3533217	0.3533217	0.3533217	0.3533217	0.3533217	0.3533217	0.3533217	0.3533217	0.3533217	0.3533217	0.3533217	0.3533217	0.3533217	0.3533217	0.3533217	0.3533217	0.3533217	0.3533217	0.3533217	0.3533217	0.3533217	0.3533217	0.3533217	0.3533217	0.3533217	0.3533217	0.3533217	0.3533217	0.3533217	0.3533217	0.3533217	0.3533217	0.3533217	0.3533217	0.3533217	0.3533217	0.3533217	0.3533217	0.3533217
¸ßË¹°×ÔëÉù´¦Àí (200).mp3	0.3916824	0.3916824	0.3916824	0.3916824	0.3916824	0.3916824	0.3916824	0.3916824	0.3916824	0.3916824	0.3916824	0.3916824	0.3916824	0.3916824	0.3916824	0.3916824	0.3916824	0.3916824	0.3916824	0.3916824	0.3916824	0.3916824	0.3916824	0.3916824	0.3916824	0.3916824	0.3916824	0.3916824	0.3916824	0.3916824	0.3916824	0.3916824	0.3916824	0.3916824	0.3916824	0.3916824	0.3916824	0.3916824	0.3916824	0.3916824	0.3916824	0.3916824	0.3916824	0.3916824	0.3916824	0.3916824	0.3916824	0.3916824	0.3916824
¸ßË¹°×ÔëÉù´¦Àí (201).mp3	0.25022835	0.25022835	0.25022835	0.25022835	0.25022835	0.25022835	0.25022835	0.25022835	0.25022835	0.25022835	0.25022835	0.25022835	0.25022835	0.25022835	0.25022835	0.25022835	0.25022835	0.25022835	0.25022835	0.25022835	0.25022835	0.25022835	0.25022835	0.25022835	0.25022835	0.25022835	0.25022835	0.25022835	0.25022835	0.25022835	0.25022835	0.25022835	0.25022835	0.25022835	0.25022835	0.25022835	0.25022835	0.25022835	0.25022835	0.25022835	0.25022835	0.25022835	0.25022835	0.25022835	0.25022835	0.25022835	0.25022835	0.25022835	0.25022835
¸ßË¹°×ÔëÉù´¦Àí (202).mp3	0.049495537	0.049495537	0.049495537	0.049495537	0.049495537	0.049495537	0.049495537	0.049495537	0.049495537	0.049495537	0.049495537	0.049495537	0.049495537	0.049495537	0.049495537	0.049495537	0.049495537	0.049495537	0.049495537	0.049495537	0.049495537	0.049495537	0.049495537	0.049495537	0.049495537	0.049495537	0.049495537	0.049495537	0.049495537	0.049495537	0.049495537	0.049495537	0.049495537	0.049495537	0.049495537	0.049495537	0.049495537	0.049495537	0.049495537	0.049495537	0.049495537	0.049495537	0.049495537	0.049495537	0.049495537	0.049495537	0.049495537	0.049495537	0.049495537
¸ßË¹°×ÔëÉù´¦Àí (203).mp3	0.29277462	0.29277462	0.29277462	0.29277462	0.29277462	0.29277462	0.29277462	0.29277462	0.29277462	0.29277462	0.29277462	0.29277462	0.29277462	0.29277462	0.29277462	0.29277462	0.29277462	0.29277462	0.29277462	0.29277462	0.29277462	0.29277462	0.29277462	0.29277462	0.29277462	0.29277462	0.29277462	0.29277462	0.29277462	0.29277462	0.29277462	0.29277462	0.29277462	0.29277462	0.29277462	0.29277462	0.29277462	0.29277462	0.29277462	0.29277462	0.29277462	0.29277462	0.29277462	0.29277462	0.29277462	0.29277462	0.29277462	0.29277462	0.29277462
¸ßË¹°×ÔëÉù´¦Àí (204).mp3	0.14809555	0.14809555	0.14809555	0.14809555	0.14809555	0.14809555	0.14809555	0.14809555	0.14809555	0.14809555	0.14809555	0.14809555	0.14809555	0.14809555	0.14809555	0.14809555	0.14809555	0.14809555	0.14809555	0.14809555	0.14809555	0.14809555	0.14809555	0.14809555	0.14809555	0.14809555	0.14809555	0.14809555	0.14809555	0.14809555	0.14809555	0.14809555	0.14809555	0.14809555	0.14809555	0.14809555	0.14809555	0.14809555	0.14809555	0.14809555	0.14809555	0.14809555	0.14809555	0.14809555	0.14809555	0.14809555	0.14809555	0.14809555	0.14809555
¸ßË¹°×ÔëÉù´¦Àí (205).mp3	0.3527546	0.3527546	0.3527546	0.3527546	0.3527546	0.3527546	0.3527546	0.3527546	0.3527546	0.3527546	0.3527546	0.3527546	0.3527546	0.3527546	0.3527546	0.3527546	0.3527546	0.3527546	0.3527546	0.3527546	0.3527546	0.3527546	0.3527546	0.3527546	0.3527546	0.3527546	0.3527546	0.3527546	0.3527546	0.3527546	0.3527546	0.3527546	0.3527546	0.3527546	0.3527546	0.3527546	0.3527546	0.3527546	0.3527546	0.3527546	0.3527546	0.3527546	0.3527546	0.3527546	0.3527546	0.3527546	0.3527546	0.3527546	0.3527546
¸ßË¹°×ÔëÉù´¦Àí (206).mp3	0.27918577	0.27918577	0.27918577	0.27918577	0.27918577	0.27918577	0.27918577	0.27918577	0.27918577	0.27918577	0.27918577	0.27918577	0.27918577	0.27918577	0.27918577	0.27918577	0.27918577	0.27918577	0.27918577	0.27918577	0.27918577	0.27918577	0.27918577	0.27918577	0.27918577	0.27918577	0.27918577	0.27918577	0.27918577	0.27918577	0.27918577	0.27918577	0.27918577	0.27918577	0.27918577	0.27918577	0.27918577	0.27918577	0.27918577	0.27918577	0.27918577	0.27918577	0.27918577	0.27918577	0.27918577	0.27918577	0.27918577	0.27918577	0.27918577
¸ßË¹°×ÔëÉù´¦Àí (207).mp3	0.13738784	0.13738784	0.13738784	0.13738784	0.13738784	0.13738784	0.13738784	0.13738784	0.13738784	0.13738784	0.13738784	0.13738784	0.13738784	0.13738784	0.13738784	0.13738784	0.13738784	0.13738784	0.13738784	0.13738784	0.13738784	0.13738784	0.13738784	0.13738784	0.13738784	0.13738784	0.13738784	0.13738784	0.13738784	0.13738784	0.13738784	0.13738784	0.13738784	0.13738784	0.13738784	0.13738784	0.13738784	0.13738784	0.13738784	0.13738784	0.13738784	0.13738784	0.13738784	0.13738784	0.13738784	0.13738784	0.13738784	0.13738784	0.13738784
¸ßË¹°×ÔëÉù´¦Àí (208).mp3	0.13799778	0.13799778	0.13799778	0.13799778	0.13799778	0.13799778	0.13799778	0.13799778	0.13799778	0.13799778	0.13799778	0.13799778	0.13799778	0.13799778	0.13799778	0.13799778	0.13799778	0.13799778	0.13799778	0.13799778	0.13799778	0.13799778	0.13799778	0.13799778	0.13799778	0.13799778	0.13799778	0.13799778	0.13799778	0.13799778	0.13799778	0.13799778	0.13799778	0.13799778	0.13799778	0.13799778	0.13799778	0.13799778	0.13799778	0.13799778	0.13799778	0.13799778	0.13799778	0.13799778	0.13799778	0.13799778	0.13799778	0.13799778	0.13799778
¸ßË¹°×ÔëÉù´¦Àí (209).mp3	0.42751423	0.42751423	0.42751423	0.42751423	0.42751423	0.42751423	0.42751423	0.42751423	0.42751423	0.42751423	0.42751423	0.42751423	0.42751423	0.42751423	0.42751423	0.42751423	0.42751423	0.42751423	0.42751423	0.42751423	0.42751423	0.42751423	0.42751423	0.42751423	0.42751423	0.42751423	0.42751423	0.42751423	0.42751423	0.42751423	0.42751423	0.42751423	0.42751423	0.42751423	0.42751423	0.42751423	0.42751423	0.42751423	0.42751423	0.42751423	0.42751423	0.42751423	0.42751423	0.42751423	0.42751423	0.42751423	0.42751423	0.42751423	0.42751423
¸ßË¹°×ÔëÉù´¦Àí (210).mp3	0.3021905	0.3021905	0.3021905	0.3021905	0.3021905	0.3021905	0.3021905	0.3021905	0.3021905	0.3021905	0.3021905	0.3021905	0.3021905	0.3021905	0.3021905	0.3021905	0.3021905	0.3021905	0.3021905	0.3021905	0.3021905	0.3021905	0.3021905	0.3021905	0.3021905	0.3021905	0.3021905	0.3021905	0.3021905	0.3021905	0.3021905	0.3021905	0.3021905	0.3021905	0.3021905	0.3021905	0.3021905	0.3021905	0.3021905	0.3021905	0.3021905	0.3021905	0.3021905	0.3021905	0.3021905	0.3021905	0.3021905	0.3021905	0.3021905
¸ßË¹°×ÔëÉù´¦Àí (211).mp3	0.1831491	0.1831491	0.1831491	0.1831491	0.1831491	0.1831491	0.1831491	0.1831491	0.1831491	0.1831491	0.1831491	0.1831491	0.1831491	0.1831491	0.1831491	0.1831491	0.1831491	0.1831491	0.1831491	0.1831491	0.1831491	0.1831491	0.1831491	0.1831491	0.1831491	0.1831491	0.1831491	0.1831491	0.1831491	0.1831491	0.1831491	0.1831491	0.1831491	0.1831491	0.1831491	0.1831491	0.1831491	0.1831491	0.1831491	0.1831491	0.1831491	0.1831491	0.1831491	0.1831491	0.1831491	0.1831491	0.1831491	0.1831491	0.1831491
¸ßË¹°×ÔëÉù´¦Àí (212).mp3	0.26701844	0.26701844	0.26701844	0.26701844	0.26701844	0.26701844	0.26701844	0.26701844	0.26701844	0.26701844	0.26701844	0.26701844	0.26701844	0.26701844	0.26701844	0.26701844	0.26701844	0.26701844	0.26701844	0.26701844	0.26701844	0.26701844	0.26701844	0.26701844	0.26701844	0.26701844	0.26701844	0.26701844	0.26701844	0.26701844	0.26701844	0.26701844	0.26701844	0.26701844	0.26701844	0.26701844	0.26701844	0.26701844	0.26701844	0.26701844	0.26701844	0.26701844	0.26701844	0.26701844	0.26701844	0.26701844	0.26701844	0.26701844	0.26701844
¸ßË¹°×ÔëÉù´¦Àí (213).mp3	0.3881498	0.3881498	0.3881498	0.3881498	0.3881498	0.3881498	0.3881498	0.3881498	0.3881498	0.3881498	0.3881498	0.3881498	0.3881498	0.3881498	0.3881498	0.3881498	0.3881498	0.3881498	0.3881498	0.3881498	0.3881498	0.3881498	0.3881498	0.3881498	0.3881498	0.3881498	0.3881498	0.3881498	0.3881498	0.3881498	0.3881498	0.3881498	0.3881498	0.3881498	0.3881498	0.3881498	0.3881498	0.3881498	0.3881498	0.3881498	0.3881498	0.3881498	0.3881498	0.3881498	0.3881498	0.3881498	0.3881498	0.3881498	0.3881498
¸ßË¹°×ÔëÉù´¦Àí (214).mp3	-0.036662426	-0.036662426	-0.036662426	-0.036662426	-0.036662426	-0.036662426	-0.036662426	-0.036662426	-0.036662426	-0.036662426	-0.036662426	-0.036662426	-0.036662426	-0.036662426	-0.036662426	-0.036662426	-0.036662426	-0.036662426	-0.036662426	-0.036662426	-0.036662426	-0.036662426	-0.036662426	-0.036662426	-0.036662426	-0.036662426	-0.036662426	-0.036662426	-0.036662426	-0.036662426	-0.036662426	-0.036662426	-0.036662426	-0.036662426	-0.036662426	-0.036662426	-0.036662426	-0.036662426	-0.036662426	-0.036662426	-0.036662426	-0.036662426	-0.036662426	-0.036662426	-0.036662426	-0.036662426	-0.036662426	-0.036662426	-0.036662426
¸ßË¹°×ÔëÉù´¦Àí (215).mp3	0.2786411	0.2786411	0.2786411	0.2786411	0.2786411	0.2786411	0.2786411	0.2786411	0.2786411	0.2786411	0.2786411	0.2786411	0.2786411	0.2786411	0.2786411	0.2786411	0.2786411	0.2786411	0.2786411	0.2786411	0.2786411	0.2786411	0.2786411	0.2786411	0.2786411	0.2786411	0.2786411	0.2786411	0.2786411	0.2786411	0.2786411	0.2786411	0.2786411	0.2786411	0.2786411	0.2786411	0.2786411	0.2786411	0.2786411	0.2786411	0.2786411	0.2786411	0.2786411	0.2786411	0.2786411	0.2786411	0.2786411	0.2786411	0.2786411
¸ßË¹°×ÔëÉù´¦Àí (216).mp3	0.4461339	0.4461339	0.4461339	0.4461339	0.4461339	0.4461339	0.4461339	0.4461339	0.4461339	0.4461339	0.4461339	0.4461339	0.4461339	0.4461339	0.4461339	0.4461339	0.4461339	0.4461339	0.4461339	0.4461339	0.4461339	0.4461339	0.4461339	0.4461339	0.4461339	0.4461339	0.4461339	0.4461339	0.4461339	0.4461339	0.4461339	0.4461339	0.4461339	0.4461339	0.4461339	0.4461339	0.4461339	0.4461339	0.4461339	0.4461339	0.4461339	0.4461339	0.4461339	0.4461339	0.4461339	0.4461339	0.4461339	0.4461339	0.4461339
¸ßË¹°×ÔëÉù´¦Àí (217).mp3	0.2772304	0.2772304	0.2772304	0.2772304	0.2772304	0.2772304	0.2772304	0.2772304	0.2772304	0.2772304	0.2772304	0.2772304	0.2772304	0.2772304	0.2772304	0.2772304	0.2772304	0.2772304	0.2772304	0.2772304	0.2772304	0.2772304	0.2772304	0.2772304	0.2772304	0.2772304	0.2772304	0.2772304	0.2772304	0.2772304	0.2772304	0.2772304	0.2772304	0.2772304	0.2772304	0.2772304	0.2772304	0.2772304	0.2772304	0.2772304	0.2772304	0.2772304	0.2772304	0.2772304	0.2772304	0.2772304	0.2772304	0.2772304	0.2772304
¸ßË¹°×ÔëÉù´¦Àí (218).mp3	0.21093217	0.21093217	0.21093217	0.21093217	0.21093217	0.21093217	0.21093217	0.21093217	0.21093217	0.21093217	0.21093217	0.21093217	0.21093217	0.21093217	0.21093217	0.21093217	0.21093217	0.21093217	0.21093217	0.21093217	0.21093217	0.21093217	0.21093217	0.21093217	0.21093217	0.21093217	0.21093217	0.21093217	0.21093217	0.21093217	0.21093217	0.21093217	0.21093217	0.21093217	0.21093217	0.21093217	0.21093217	0.21093217	0.21093217	0.21093217	0.21093217	0.21093217	0.21093217	0.21093217	0.21093217	0.21093217	0.21093217	0.21093217	0.21093217
¸ßË¹°×ÔëÉù´¦Àí (219).mp3	0.44648242	0.44648242	0.44648242	0.44648242	0.44648242	0.44648242	0.44648242	0.44648242	0.44648242	0.44648242	0.44648242	0.44648242	0.44648242	0.44648242	0.44648242	0.44648242	0.44648242	0.44648242	0.44648242	0.44648242	0.44648242	0.44648242	0.44648242	0.44648242	0.44648242	0.44648242	0.44648242	0.44648242	0.44648242	0.44648242	0.44648242	0.44648242	0.44648242	0.44648242	0.44648242	0.44648242	0.44648242	0.44648242	0.44648242	0.44648242	0.44648242	0.44648242	0.44648242	0.44648242	0.44648242	0.44648242	0.44648242	0.44648242	0.44648242
¸ßË¹°×ÔëÉù´¦Àí (220).mp3	0.42356023	0.42356023	0.42356023	0.42356023	0.42356023	0.42356023	0.42356023	0.42356023	0.42356023	0.42356023	0.42356023	0.42356023	0.42356023	0.42356023	0.42356023	0.42356023	0.42356023	0.42356023	0.42356023	0.42356023	0.42356023	0.42356023	0.42356023	0.42356023	0.42356023	0.42356023	0.42356023	0.42356023	0.42356023	0.42356023	0.42356023	0.42356023	0.42356023	0.42356023	0.42356023	0.42356023	0.42356023	0.42356023	0.42356023	0.42356023	0.42356023	0.42356023	0.42356023	0.42356023	0.42356023	0.42356023	0.42356023	0.42356023	0.42356023
¸ßË¹°×ÔëÉù´¦Àí (221).mp3	0.18642277	0.18642277	0.18642277	0.18642277	0.18642277	0.18642277	0.18642277	0.18642277	0.18642277	0.18642277	0.18642277	0.18642277	0.18642277	0.18642277	0.18642277	0.18642277	0.18642277	0.18642277	0.18642277	0.18642277	0.18642277	0.18642277	0.18642277	0.18642277	0.18642277	0.18642277	0.18642277	0.18642277	0.18642277	0.18642277	0.18642277	0.18642277	0.18642277	0.18642277	0.18642277	0.18642277	0.18642277	0.18642277	0.18642277	0.18642277	0.18642277	0.18642277	0.18642277	0.18642277	0.18642277	0.18642277	0.18642277	0.18642277	0.18642277
¸ßË¹°×ÔëÉù´¦Àí (222).mp3	0.20542547	0.20542547	0.20542547	0.20542547	0.20542547	0.20542547	0.20542547	0.20542547	0.20542547	0.20542547	0.20542547	0.20542547	0.20542547	0.20542547	0.20542547	0.20542547	0.20542547	0.20542547	0.20542547	0.20542547	0.20542547	0.20542547	0.20542547	0.20542547	0.20542547	0.20542547	0.20542547	0.20542547	0.20542547	0.20542547	0.20542547	0.20542547	0.20542547	0.20542547	0.20542547	0.20542547	0.20542547	0.20542547	0.20542547	0.20542547	0.20542547	0.20542547	0.20542547	0.20542547	0.20542547	0.20542547	0.20542547	0.20542547	0.20542547
¸ßË¹°×ÔëÉù´¦Àí (223).mp3	0.35080126	0.35080126	0.35080126	0.35080126	0.35080126	0.35080126	0.35080126	0.35080126	0.35080126	0.35080126	0.35080126	0.35080126	0.35080126	0.35080126	0.35080126	0.35080126	0.35080126	0.35080126	0.35080126	0.35080126	0.35080126	0.35080126	0.35080126	0.35080126	0.35080126	0.35080126	0.35080126	0.35080126	0.35080126	0.35080126	0.35080126	0.35080126	0.35080126	0.35080126	0.35080126	0.35080126	0.35080126	0.35080126	0.35080126	0.35080126	0.35080126	0.35080126	0.35080126	0.35080126	0.35080126	0.35080126	0.35080126	0.35080126	0.35080126
¸ßË¹°×ÔëÉù´¦Àí (224).mp3	0.15287128	0.15287128	0.15287128	0.15287128	0.15287128	0.15287128	0.15287128	0.15287128	0.15287128	0.15287128	0.15287128	0.15287128	0.15287128	0.15287128	0.15287128	0.15287128	0.15287128	0.15287128	0.15287128	0.15287128	0.15287128	0.15287128	0.15287128	0.15287128	0.15287128	0.15287128	0.15287128	0.15287128	0.15287128	0.15287128	0.15287128	0.15287128	0.15287128	0.15287128	0.15287128	0.15287128	0.15287128	0.15287128	0.15287128	0.15287128	0.15287128	0.15287128	0.15287128	0.15287128	0.15287128	0.15287128	0.15287128	0.15287128	0.15287128
¸ßË¹°×ÔëÉù´¦Àí (225).mp3	0.31236672	0.31236672	0.31236672	0.31236672	0.31236672	0.31236672	0.31236672	0.31236672	0.31236672	0.31236672	0.31236672	0.31236672	0.31236672	0.31236672	0.31236672	0.31236672	0.31236672	0.31236672	0.31236672	0.31236672	0.31236672	0.31236672	0.31236672	0.31236672	0.31236672	0.31236672	0.31236672	0.31236672	0.31236672	0.31236672	0.31236672	0.31236672	0.31236672	0.31236672	0.31236672	0.31236672	0.31236672	0.31236672	0.31236672	0.31236672	0.31236672	0.31236672	0.31236672	0.31236672	0.31236672	0.31236672	0.31236672	0.31236672	0.31236672
¸ßË¹°×ÔëÉù´¦Àí (226).mp3	0.39781576	0.39781576	0.39781576	0.39781576	0.39781576	0.39781576	0.39781576	0.39781576	0.39781576	0.39781576	0.39781576	0.39781576	0.39781576	0.39781576	0.39781576	0.39781576	0.39781576	0.39781576	0.39781576	0.39781576	0.39781576	0.39781576	0.39781576	0.39781576	0.39781576	0.39781576	0.39781576	0.39781576	0.39781576	0.39781576	0.39781576	0.39781576	0.39781576	0.39781576	0.39781576	0.39781576	0.39781576	0.39781576	0.39781576	0.39781576	0.39781576	0.39781576	0.39781576	0.39781576	0.39781576	0.39781576	0.39781576	0.39781576	0.39781576
¸ßË¹°×ÔëÉù´¦Àí (227).mp3	0.28088546	0.28088546	0.28088546	0.28088546	0.28088546	0.28088546	0.28088546	0.28088546	0.28088546	0.28088546	0.28088546	0.28088546	0.28088546	0.28088546	0.28088546	0.28088546	0.28088546	0.28088546	0.28088546	0.28088546	0.28088546	0.28088546	0.28088546	0.28088546	0.28088546	0.28088546	0.28088546	0.28088546	0.28088546	0.28088546	0.28088546	0.28088546	0.28088546	0.28088546	0.28088546	0.28088546	0.28088546	0.28088546	0.28088546	0.28088546	0.28088546	0.28088546	0.28088546	0.28088546	0.28088546	0.28088546	0.28088546	0.28088546	0.28088546
¸ßË¹°×ÔëÉù´¦Àí (228).mp3	0.24664015	0.24664015	0.24664015	0.24664015	0.24664015	0.24664015	0.24664015	0.24664015	0.24664015	0.24664015	0.24664015	0.24664015	0.24664015	0.24664015	0.24664015	0.24664015	0.24664015	0.24664015	0.24664015	0.24664015	0.24664015	0.24664015	0.24664015	0.24664015	0.24664015	0.24664015	0.24664015	0.24664015	0.24664015	0.24664015	0.24664015	0.24664015	0.24664015	0.24664015	0.24664015	0.24664015	0.24664015	0.24664015	0.24664015	0.24664015	0.24664015	0.24664015	0.24664015	0.24664015	0.24664015	0.24664015	0.24664015	0.24664015	0.24664015
¸ßË¹°×ÔëÉù´¦Àí (229).mp3	0.20792454	0.20792454	0.20792454	0.20792454	0.20792454	0.20792454	0.20792454	0.20792454	0.20792454	0.20792454	0.20792454	0.20792454	0.20792454	0.20792454	0.20792454	0.20792454	0.20792454	0.20792454	0.20792454	0.20792454	0.20792454	0.20792454	0.20792454	0.20792454	0.20792454	0.20792454	0.20792454	0.20792454	0.20792454	0.20792454	0.20792454	0.20792454	0.20792454	0.20792454	0.20792454	0.20792454	0.20792454	0.20792454	0.20792454	0.20792454	0.20792454	0.20792454	0.20792454	0.20792454	0.20792454	0.20792454	0.20792454	0.20792454	0.20792454
¸ßË¹°×ÔëÉù´¦Àí (230).mp3	0.23197556	0.23197556	0.23197556	0.23197556	0.23197556	0.23197556	0.23197556	0.23197556	0.23197556	0.23197556	0.23197556	0.23197556	0.23197556	0.23197556	0.23197556	0.23197556	0.23197556	0.23197556	0.23197556	0.23197556	0.23197556	0.23197556	0.23197556	0.23197556	0.23197556	0.23197556	0.23197556	0.23197556	0.23197556	0.23197556	0.23197556	0.23197556	0.23197556	0.23197556	0.23197556	0.23197556	0.23197556	0.23197556	0.23197556	0.23197556	0.23197556	0.23197556	0.23197556	0.23197556	0.23197556	0.23197556	0.23197556	0.23197556	0.23197556
¸ßË¹°×ÔëÉù´¦Àí (231).mp3	0.3497492	0.3497492	0.3497492	0.3497492	0.3497492	0.3497492	0.3497492	0.3497492	0.3497492	0.3497492	0.3497492	0.3497492	0.3497492	0.3497492	0.3497492	0.3497492	0.3497492	0.3497492	0.3497492	0.3497492	0.3497492	0.3497492	0.3497492	0.3497492	0.3497492	0.3497492	0.3497492	0.3497492	0.3497492	0.3497492	0.3497492	0.3497492	0.3497492	0.3497492	0.3497492	0.3497492	0.3497492	0.3497492	0.3497492	0.3497492	0.3497492	0.3497492	0.3497492	0.3497492	0.3497492	0.3497492	0.3497492	0.3497492	0.3497492
¸ßË¹°×ÔëÉù´¦Àí (232).mp3	0.23145556	0.23145556	0.23145556	0.23145556	0.23145556	0.23145556	0.23145556	0.23145556	0.23145556	0.23145556	0.23145556	0.23145556	0.23145556	0.23145556	0.23145556	0.23145556	0.23145556	0.23145556	0.23145556	0.23145556	0.23145556	0.23145556	0.23145556	0.23145556	0.23145556	0.23145556	0.23145556	0.23145556	0.23145556	0.23145556	0.23145556	0.23145556	0.23145556	0.23145556	0.23145556	0.23145556	0.23145556	0.23145556	0.23145556	0.23145556	0.23145556	0.23145556	0.23145556	0.23145556	0.23145556	0.23145556	0.23145556	0.23145556	0.23145556
¸ßË¹°×ÔëÉù´¦Àí (233).mp3	0.27814853	0.27814853	0.27814853	0.27814853	0.27814853	0.27814853	0.27814853	0.27814853	0.27814853	0.27814853	0.27814853	0.27814853	0.27814853	0.27814853	0.27814853	0.27814853	0.27814853	0.27814853	0.27814853	0.27814853	0.27814853	0.27814853	0.27814853	0.27814853	0.27814853	0.27814853	0.27814853	0.27814853	0.27814853	0.27814853	0.27814853	0.27814853	0.27814853	0.27814853	0.27814853	0.27814853	0.27814853	0.27814853	0.27814853	0.27814853	0.27814853	0.27814853	0.27814853	0.27814853	0.27814853	0.27814853	0.27814853	0.27814853	0.27814853
¸ßË¹°×ÔëÉù´¦Àí (234).mp3	0.20309281	0.20309281	0.20309281	0.20309281	0.20309281	0.20309281	0.20309281	0.20309281	0.20309281	0.20309281	0.20309281	0.20309281	0.20309281	0.20309281	0.20309281	0.20309281	0.20309281	0.20309281	0.20309281	0.20309281	0.20309281	0.20309281	0.20309281	0.20309281	0.20309281	0.20309281	0.20309281	0.20309281	0.20309281	0.20309281	0.20309281	0.20309281	0.20309281	0.20309281	0.20309281	0.20309281	0.20309281	0.20309281	0.20309281	0.20309281	0.20309281	0.20309281	0.20309281	0.20309281	0.20309281	0.20309281	0.20309281	0.20309281	0.20309281
¸ßË¹°×ÔëÉù´¦Àí (235).mp3	0.34977627	0.34977627	0.34977627	0.34977627	0.34977627	0.34977627	0.34977627	0.34977627	0.34977627	0.34977627	0.34977627	0.34977627	0.34977627	0.34977627	0.34977627	0.34977627	0.34977627	0.34977627	0.34977627	0.34977627	0.34977627	0.34977627	0.34977627	0.34977627	0.34977627	0.34977627	0.34977627	0.34977627	0.34977627	0.34977627	0.34977627	0.34977627	0.34977627	0.34977627	0.34977627	0.34977627	0.34977627	0.34977627	0.34977627	0.34977627	0.34977627	0.34977627	0.34977627	0.34977627	0.34977627	0.34977627	0.34977627	0.34977627	0.34977627
¸ßË¹°×ÔëÉù´¦Àí (236).mp3	0.57449245	0.57449245	0.57449245	0.57449245	0.57449245	0.57449245	0.57449245	0.57449245	0.57449245	0.57449245	0.57449245	0.57449245	0.57449245	0.57449245	0.57449245	0.57449245	0.57449245	0.57449245	0.57449245	0.57449245	0.57449245	0.57449245	0.57449245	0.57449245	0.57449245	0.57449245	0.57449245	0.57449245	0.57449245	0.57449245	0.57449245	0.57449245	0.57449245	0.57449245	0.57449245	0.57449245	0.57449245	0.57449245	0.57449245	0.57449245	0.57449245	0.57449245	0.57449245	0.57449245	0.57449245	0.57449245	0.57449245	0.57449245	0.57449245
¸ßË¹°×ÔëÉù´¦Àí (237).mp3	-0.004514575	-0.004514575	-0.004514575	-0.004514575	-0.004514575	-0.004514575	-0.004514575	-0.004514575	-0.004514575	-0.004514575	-0.004514575	-0.004514575	-0.004514575	-0.004514575	-0.004514575	-0.004514575	-0.004514575	-0.004514575	-0.004514575	-0.004514575	-0.004514575	-0.004514575	-0.004514575	-0.004514575	-0.004514575	-0.004514575	-0.004514575	-0.004514575	-0.004514575	-0.004514575	-0.004514575	-0.004514575	-0.004514575	-0.004514575	-0.004514575	-0.004514575	-0.004514575	-0.004514575	-0.004514575	-0.004514575	-0.004514575	-0.004514575	-0.004514575	-0.004514575	-0.004514575	-0.004514575	-0.004514575	-0.004514575	-0.004514575
¸ßË¹°×ÔëÉù´¦Àí (238).mp3	-0.17699474	-0.17699474	-0.17699474	-0.17699474	-0.17699474	-0.17699474	-0.17699474	-0.17699474	-0.17699474	-0.17699474	-0.17699474	-0.17699474	-0.17699474	-0.17699474	-0.17699474	-0.17699474	-0.17699474	-0.17699474	-0.17699474	-0.17699474	-0.17699474	-0.17699474	-0.17699474	-0.17699474	-0.17699474	-0.17699474	-0.17699474	-0.17699474	-0.17699474	-0.17699474	-0.17699474	-0.17699474	-0.17699474	-0.17699474	-0.17699474	-0.17699474	-0.17699474	-0.17699474	-0.17699474	-0.17699474	-0.17699474	-0.17699474	-0.17699474	-0.17699474	-0.17699474	-0.17699474	-0.17699474	-0.17699474	-0.17699474
¸ßË¹°×ÔëÉù´¦Àí (239).mp3	0.16278726	0.16278726	0.16278726	0.16278726	0.16278726	0.16278726	0.16278726	0.16278726	0.16278726	0.16278726	0.16278726	0.16278726	0.16278726	0.16278726	0.16278726	0.16278726	0.16278726	0.16278726	0.16278726	0.16278726	0.16278726	0.16278726	0.16278726	0.16278726	0.16278726	0.16278726	0.16278726	0.16278726	0.16278726	0.16278726	0.16278726	0.16278726	0.16278726	0.16278726	0.16278726	0.16278726	0.16278726	0.16278726	0.16278726	0.16278726	0.16278726	0.16278726	0.16278726	0.16278726	0.16278726	0.16278726	0.16278726	0.16278726	0.16278726
¸ßË¹°×ÔëÉù´¦Àí (240).mp3	0.16387805	0.16387805	0.16387805	0.16387805	0.16387805	0.16387805	0.16387805	0.16387805	0.16387805	0.16387805	0.16387805	0.16387805	0.16387805	0.16387805	0.16387805	0.16387805	0.16387805	0.16387805	0.16387805	0.16387805	0.16387805	0.16387805	0.16387805	0.16387805	0.16387805	0.16387805	0.16387805	0.16387805	0.16387805	0.16387805	0.16387805	0.16387805	0.16387805	0.16387805	0.16387805	0.16387805	0.16387805	0.16387805	0.16387805	0.16387805	0.16387805	0.16387805	0.16387805	0.16387805	0.16387805	0.16387805	0.16387805	0.16387805	0.16387805
¸ßË¹°×ÔëÉù´¦Àí (241).mp3	0.14596969	0.14596969	0.14596969	0.14596969	0.14596969	0.14596969	0.14596969	0.14596969	0.14596969	0.14596969	0.14596969	0.14596969	0.14596969	0.14596969	0.14596969	0.14596969	0.14596969	0.14596969	0.14596969	0.14596969	0.14596969	0.14596969	0.14596969	0.14596969	0.14596969	0.14596969	0.14596969	0.14596969	0.14596969	0.14596969	0.14596969	0.14596969	0.14596969	0.14596969	0.14596969	0.14596969	0.14596969	0.14596969	0.14596969	0.14596969	0.14596969	0.14596969	0.14596969	0.14596969	0.14596969	0.14596969	0.14596969	0.14596969	0.14596969
¸ßË¹°×ÔëÉù´¦Àí (242).mp3	0.01572629	0.01572629	0.01572629	0.01572629	0.01572629	0.01572629	0.01572629	0.01572629	0.01572629	0.01572629	0.01572629	0.01572629	0.01572629	0.01572629	0.01572629	0.01572629	0.01572629	0.01572629	0.01572629	0.01572629	0.01572629	0.01572629	0.01572629	0.01572629	0.01572629	0.01572629	0.01572629	0.01572629	0.01572629	0.01572629	0.01572629	0.01572629	0.01572629	0.01572629	0.01572629	0.01572629	0.01572629	0.01572629	0.01572629	0.01572629	0.01572629	0.01572629	0.01572629	0.01572629	0.01572629	0.01572629	0.01572629	0.01572629	0.01572629
¸ßË¹°×ÔëÉù´¦Àí (243).mp3	0.14661103	0.14661103	0.14661103	0.14661103	0.14661103	0.14661103	0.14661103	0.14661103	0.14661103	0.14661103	0.14661103	0.14661103	0.14661103	0.14661103	0.14661103	0.14661103	0.14661103	0.14661103	0.14661103	0.14661103	0.14661103	0.14661103	0.14661103	0.14661103	0.14661103	0.14661103	0.14661103	0.14661103	0.14661103	0.14661103	0.14661103	0.14661103	0.14661103	0.14661103	0.14661103	0.14661103	0.14661103	0.14661103	0.14661103	0.14661103	0.14661103	0.14661103	0.14661103	0.14661103	0.14661103	0.14661103	0.14661103	0.14661103	0.14661103
¸ßË¹°×ÔëÉù´¦Àí (244).mp3	0.2150341	0.2150341	0.2150341	0.2150341	0.2150341	0.2150341	0.2150341	0.2150341	0.2150341	0.2150341	0.2150341	0.2150341	0.2150341	0.2150341	0.2150341	0.2150341	0.2150341	0.2150341	0.2150341	0.2150341	0.2150341	0.2150341	0.2150341	0.2150341	0.2150341	0.2150341	0.2150341	0.2150341	0.2150341	0.2150341	0.2150341	0.2150341	0.2150341	0.2150341	0.2150341	0.2150341	0.2150341	0.2150341	0.2150341	0.2150341	0.2150341	0.2150341	0.2150341	0.2150341	0.2150341	0.2150341	0.2150341	0.2150341	0.2150341
¸ßË¹°×ÔëÉù´¦Àí (245).mp3	0.18727997	0.18727997	0.18727997	0.18727997	0.18727997	0.18727997	0.18727997	0.18727997	0.18727997	0.18727997	0.18727997	0.18727997	0.18727997	0.18727997	0.18727997	0.18727997	0.18727997	0.18727997	0.18727997	0.18727997	0.18727997	0.18727997	0.18727997	0.18727997	0.18727997	0.18727997	0.18727997	0.18727997	0.18727997	0.18727997	0.18727997	0.18727997	0.18727997	0.18727997	0.18727997	0.18727997	0.18727997	0.18727997	0.18727997	0.18727997	0.18727997	0.18727997	0.18727997	0.18727997	0.18727997	0.18727997	0.18727997	0.18727997	0.18727997
¸ßË¹°×ÔëÉù´¦Àí (246).mp3	0.03142889	0.03142889	0.03142889	0.03142889	0.03142889	0.03142889	0.03142889	0.03142889	0.03142889	0.03142889	0.03142889	0.03142889	0.03142889	0.03142889	0.03142889	0.03142889	0.03142889	0.03142889	0.03142889	0.03142889	0.03142889	0.03142889	0.03142889	0.03142889	0.03142889	0.03142889	0.03142889	0.03142889	0.03142889	0.03142889	0.03142889	0.03142889	0.03142889	0.03142889	0.03142889	0.03142889	0.03142889	0.03142889	0.03142889	0.03142889	0.03142889	0.03142889	0.03142889	0.03142889	0.03142889	0.03142889	0.03142889	0.03142889	0.03142889
¸ßË¹°×ÔëÉù´¦Àí (247).mp3	0.09505942	0.09505942	0.09505942	0.09505942	0.09505942	0.09505942	0.09505942	0.09505942	0.09505942	0.09505942	0.09505942	0.09505942	0.09505942	0.09505942	0.09505942	0.09505942	0.09505942	0.09505942	0.09505942	0.09505942	0.09505942	0.09505942	0.09505942	0.09505942	0.09505942	0.09505942	0.09505942	0.09505942	0.09505942	0.09505942	0.09505942	0.09505942	0.09505942	0.09505942	0.09505942	0.09505942	0.09505942	0.09505942	0.09505942	0.09505942	0.09505942	0.09505942	0.09505942	0.09505942	0.09505942	0.09505942	0.09505942	0.09505942	0.09505942
¸ßË¹°×ÔëÉù´¦Àí (248).mp3	-0.014470294	-0.014470294	-0.014470294	-0.014470294	-0.014470294	-0.014470294	-0.014470294	-0.014470294	-0.014470294	-0.014470294	-0.014470294	-0.014470294	-0.014470294	-0.014470294	-0.014470294	-0.014470294	-0.014470294	-0.014470294	-0.014470294	-0.014470294	-0.014470294	-0.014470294	-0.014470294	-0.014470294	-0.014470294	-0.014470294	-0.014470294	-0.014470294	-0.014470294	-0.014470294	-0.014470294	-0.014470294	-0.014470294	-0.014470294	-0.014470294	-0.014470294	-0.014470294	-0.014470294	-0.014470294	-0.014470294	-0.014470294	-0.014470294	-0.014470294	-0.014470294	-0.014470294	-0.014470294	-0.014470294	-0.014470294	-0.014470294
¸ßË¹°×ÔëÉù´¦Àí (249).mp3	0.124341555	0.124341555	0.124341555	0.124341555	0.124341555	0.124341555	0.124341555	0.124341555	0.124341555	0.124341555	0.124341555	0.124341555	0.124341555	0.124341555	0.124341555	0.124341555	0.124341555	0.124341555	0.124341555	0.124341555	0.124341555	0.124341555	0.124341555	0.124341555	0.124341555	0.124341555	0.124341555	0.124341555	0.124341555	0.124341555	0.124341555	0.124341555	0.124341555	0.124341555	0.124341555	0.124341555	0.124341555	0.124341555	0.124341555	0.124341555	0.124341555	0.124341555	0.124341555	0.124341555	0.124341555	0.124341555	0.124341555	0.124341555	0.124341555
¸ßË¹°×ÔëÉù´¦Àí (250).mp3	0.078232564	0.078232564	0.078232564	0.078232564	0.078232564	0.078232564	0.078232564	0.078232564	0.078232564	0.078232564	0.078232564	0.078232564	0.078232564	0.078232564	0.078232564	0.078232564	0.078232564	0.078232564	0.078232564	0.078232564	0.078232564	0.078232564	0.078232564	0.078232564	0.078232564	0.078232564	0.078232564	0.078232564	0.078232564	0.078232564	0.078232564	0.078232564	0.078232564	0.078232564	0.078232564	0.078232564	0.078232564	0.078232564	0.078232564	0.078232564	0.078232564	0.078232564	0.078232564	0.078232564	0.078232564	0.078232564	0.078232564	0.078232564	0.078232564
¸ßË¹°×ÔëÉù´¦Àí (251).mp3	0.39640683	0.39640683	0.39640683	0.39640683	0.39640683	0.39640683	0.39640683	0.39640683	0.39640683	0.39640683	0.39640683	0.39640683	0.39640683	0.39640683	0.39640683	0.39640683	0.39640683	0.39640683	0.39640683	0.39640683	0.39640683	0.39640683	0.39640683	0.39640683	0.39640683	0.39640683	0.39640683	0.39640683	0.39640683	0.39640683	0.39640683	0.39640683	0.39640683	0.39640683	0.39640683	0.39640683	0.39640683	0.39640683	0.39640683	0.39640683	0.39640683	0.39640683	0.39640683	0.39640683	0.39640683	0.39640683	0.39640683	0.39640683	0.39640683
¸ßË¹°×ÔëÉù´¦Àí (252).mp3	0.27031136	0.27031136	0.27031136	0.27031136	0.27031136	0.27031136	0.27031136	0.27031136	0.27031136	0.27031136	0.27031136	0.27031136	0.27031136	0.27031136	0.27031136	0.27031136	0.27031136	0.27031136	0.27031136	0.27031136	0.27031136	0.27031136	0.27031136	0.27031136	0.27031136	0.27031136	0.27031136	0.27031136	0.27031136	0.27031136	0.27031136	0.27031136	0.27031136	0.27031136	0.27031136	0.27031136	0.27031136	0.27031136	0.27031136	0.27031136	0.27031136	0.27031136	0.27031136	0.27031136	0.27031136	0.27031136	0.27031136	0.27031136	0.27031136
¸ßË¹°×ÔëÉù´¦Àí (253).mp3	0.106265344	0.106265344	0.106265344	0.106265344	0.106265344	0.106265344	0.106265344	0.106265344	0.106265344	0.106265344	0.106265344	0.106265344	0.106265344	0.106265344	0.106265344	0.106265344	0.106265344	0.106265344	0.106265344	0.106265344	0.106265344	0.106265344	0.106265344	0.106265344	0.106265344	0.106265344	0.106265344	0.106265344	0.106265344	0.106265344	0.106265344	0.106265344	0.106265344	0.106265344	0.106265344	0.106265344	0.106265344	0.106265344	0.106265344	0.106265344	0.106265344	0.106265344	0.106265344	0.106265344	0.106265344	0.106265344	0.106265344	0.106265344	0.106265344
¸ßË¹°×ÔëÉù´¦Àí (254).mp3	0.2803268	0.2803268	0.2803268	0.2803268	0.2803268	0.2803268	0.2803268	0.2803268	0.2803268	0.2803268	0.2803268	0.2803268	0.2803268	0.2803268	0.2803268	0.2803268	0.2803268	0.2803268	0.2803268	0.2803268	0.2803268	0.2803268	0.2803268	0.2803268	0.2803268	0.2803268	0.2803268	0.2803268	0.2803268	0.2803268	0.2803268	0.2803268	0.2803268	0.2803268	0.2803268	0.2803268	0.2803268	0.2803268	0.2803268	0.2803268	0.2803268	0.2803268	0.2803268	0.2803268	0.2803268	0.2803268	0.2803268	0.2803268	0.2803268
¸ßË¹°×ÔëÉù´¦Àí (255).mp3	0.10257163	0.10257163	0.10257163	0.10257163	0.10257163	0.10257163	0.10257163	0.10257163	0.10257163	0.10257163	0.10257163	0.10257163	0.10257163	0.10257163	0.10257163	0.10257163	0.10257163	0.10257163	0.10257163	0.10257163	0.10257163	0.10257163	0.10257163	0.10257163	0.10257163	0.10257163	0.10257163	0.10257163	0.10257163	0.10257163	0.10257163	0.10257163	0.10257163	0.10257163	0.10257163	0.10257163	0.10257163	0.10257163	0.10257163	0.10257163	0.10257163	0.10257163	0.10257163	0.10257163	0.10257163	0.10257163	0.10257163	0.10257163	0.10257163
¸ßË¹°×ÔëÉù´¦Àí (256).mp3	0.36480254	0.36480254	0.36480254	0.36480254	0.36480254	0.36480254	0.36480254	0.36480254	0.36480254	0.36480254	0.36480254	0.36480254	0.36480254	0.36480254	0.36480254	0.36480254	0.36480254	0.36480254	0.36480254	0.36480254	0.36480254	0.36480254	0.36480254	0.36480254	0.36480254	0.36480254	0.36480254	0.36480254	0.36480254	0.36480254	0.36480254	0.36480254	0.36480254	0.36480254	0.36480254	0.36480254	0.36480254	0.36480254	0.36480254	0.36480254	0.36480254	0.36480254	0.36480254	0.36480254	0.36480254	0.36480254	0.36480254	0.36480254	0.36480254
¸ßË¹°×ÔëÉù´¦Àí (257).mp3	0.44931108	0.44931108	0.44931108	0.44931108	0.44931108	0.44931108	0.44931108	0.44931108	0.44931108	0.44931108	0.44931108	0.44931108	0.44931108	0.44931108	0.44931108	0.44931108	0.44931108	0.44931108	0.44931108	0.44931108	0.44931108	0.44931108	0.44931108	0.44931108	0.44931108	0.44931108	0.44931108	0.44931108	0.44931108	0.44931108	0.44931108	0.44931108	0.44931108	0.44931108	0.44931108	0.44931108	0.44931108	0.44931108	0.44931108	0.44931108	0.44931108	0.44931108	0.44931108	0.44931108	0.44931108	0.44931108	0.44931108	0.44931108	0.44931108
¸ßË¹°×ÔëÉù´¦Àí (258).mp3	0.2569107	0.2569107	0.2569107	0.2569107	0.2569107	0.2569107	0.2569107	0.2569107	0.2569107	0.2569107	0.2569107	0.2569107	0.2569107	0.2569107	0.2569107	0.2569107	0.2569107	0.2569107	0.2569107	0.2569107	0.2569107	0.2569107	0.2569107	0.2569107	0.2569107	0.2569107	0.2569107	0.2569107	0.2569107	0.2569107	0.2569107	0.2569107	0.2569107	0.2569107	0.2569107	0.2569107	0.2569107	0.2569107	0.2569107	0.2569107	0.2569107	0.2569107	0.2569107	0.2569107	0.2569107	0.2569107	0.2569107	0.2569107	0.2569107
¸ßË¹°×ÔëÉù´¦Àí (259).mp3	0.13411647	0.13411647	0.13411647	0.13411647	0.13411647	0.13411647	0.13411647	0.13411647	0.13411647	0.13411647	0.13411647	0.13411647	0.13411647	0.13411647	0.13411647	0.13411647	0.13411647	0.13411647	0.13411647	0.13411647	0.13411647	0.13411647	0.13411647	0.13411647	0.13411647	0.13411647	0.13411647	0.13411647	0.13411647	0.13411647	0.13411647	0.13411647	0.13411647	0.13411647	0.13411647	0.13411647	0.13411647	0.13411647	0.13411647	0.13411647	0.13411647	0.13411647	0.13411647	0.13411647	0.13411647	0.13411647	0.13411647	0.13411647	0.13411647
¸ßË¹°×ÔëÉù´¦Àí (260).mp3	0.2641435	0.2641435	0.2641435	0.2641435	0.2641435	0.2641435	0.2641435	0.2641435	0.2641435	0.2641435	0.2641435	0.2641435	0.2641435	0.2641435	0.2641435	0.2641435	0.2641435	0.2641435	0.2641435	0.2641435	0.2641435	0.2641435	0.2641435	0.2641435	0.2641435	0.2641435	0.2641435	0.2641435	0.2641435	0.2641435	0.2641435	0.2641435	0.2641435	0.2641435	0.2641435	0.2641435	0.2641435	0.2641435	0.2641435	0.2641435	0.2641435	0.2641435	0.2641435	0.2641435	0.2641435	0.2641435	0.2641435	0.2641435	0.2641435
¸ßË¹°×ÔëÉù´¦Àí (261).mp3	0.19400841	0.19400841	0.19400841	0.19400841	0.19400841	0.19400841	0.19400841	0.19400841	0.19400841	0.19400841	0.19400841	0.19400841	0.19400841	0.19400841	0.19400841	0.19400841	0.19400841	0.19400841	0.19400841	0.19400841	0.19400841	0.19400841	0.19400841	0.19400841	0.19400841	0.19400841	0.19400841	0.19400841	0.19400841	0.19400841	0.19400841	0.19400841	0.19400841	0.19400841	0.19400841	0.19400841	0.19400841	0.19400841	0.19400841	0.19400841	0.19400841	0.19400841	0.19400841	0.19400841	0.19400841	0.19400841	0.19400841	0.19400841	0.19400841
¸ßË¹°×ÔëÉù´¦Àí (262).mp3	0.081310876	0.081310876	0.081310876	0.081310876	0.081310876	0.081310876	0.081310876	0.081310876	0.081310876	0.081310876	0.081310876	0.081310876	0.081310876	0.081310876	0.081310876	0.081310876	0.081310876	0.081310876	0.081310876	0.081310876	0.081310876	0.081310876	0.081310876	0.081310876	0.081310876	0.081310876	0.081310876	0.081310876	0.081310876	0.081310876	0.081310876	0.081310876	0.081310876	0.081310876	0.081310876	0.081310876	0.081310876	0.081310876	0.081310876	0.081310876	0.081310876	0.081310876	0.081310876	0.081310876	0.081310876	0.081310876	0.081310876	0.081310876	0.081310876
¸ßË¹°×ÔëÉù´¦Àí (263).mp3	0.15438023	0.15438023	0.15438023	0.15438023	0.15438023	0.15438023	0.15438023	0.15438023	0.15438023	0.15438023	0.15438023	0.15438023	0.15438023	0.15438023	0.15438023	0.15438023	0.15438023	0.15438023	0.15438023	0.15438023	0.15438023	0.15438023	0.15438023	0.15438023	0.15438023	0.15438023	0.15438023	0.15438023	0.15438023	0.15438023	0.15438023	0.15438023	0.15438023	0.15438023	0.15438023	0.15438023	0.15438023	0.15438023	0.15438023	0.15438023	0.15438023	0.15438023	0.15438023	0.15438023	0.15438023	0.15438023	0.15438023	0.15438023	0.15438023
¸ßË¹°×ÔëÉù´¦Àí (264).mp3	0.14083159	0.14083159	0.14083159	0.14083159	0.14083159	0.14083159	0.14083159	0.14083159	0.14083159	0.14083159	0.14083159	0.14083159	0.14083159	0.14083159	0.14083159	0.14083159	0.14083159	0.14083159	0.14083159	0.14083159	0.14083159	0.14083159	0.14083159	0.14083159	0.14083159	0.14083159	0.14083159	0.14083159	0.14083159	0.14083159	0.14083159	0.14083159	0.14083159	0.14083159	0.14083159	0.14083159	0.14083159	0.14083159	0.14083159	0.14083159	0.14083159	0.14083159	0.14083159	0.14083159	0.14083159	0.14083159	0.14083159	0.14083159	0.14083159
¸ßË¹°×ÔëÉù´¦Àí (265).mp3	0.067112476	0.067112476	0.067112476	0.067112476	0.067112476	0.067112476	0.067112476	0.067112476	0.067112476	0.067112476	0.067112476	0.067112476	0.067112476	0.067112476	0.067112476	0.067112476	0.067112476	0.067112476	0.067112476	0.067112476	0.067112476	0.067112476	0.067112476	0.067112476	0.067112476	0.067112476	0.067112476	0.067112476	0.067112476	0.067112476	0.067112476	0.067112476	0.067112476	0.067112476	0.067112476	0.067112476	0.067112476	0.067112476	0.067112476	0.067112476	0.067112476	0.067112476	0.067112476	0.067112476	0.067112476	0.067112476	0.067112476	0.067112476	0.067112476
¸ßË¹°×ÔëÉù´¦Àí (266).mp3	0.2319758	0.2319758	0.2319758	0.2319758	0.2319758	0.2319758	0.2319758	0.2319758	0.2319758	0.2319758	0.2319758	0.2319758	0.2319758	0.2319758	0.2319758	0.2319758	0.2319758	0.2319758	0.2319758	0.2319758	0.2319758	0.2319758	0.2319758	0.2319758	0.2319758	0.2319758	0.2319758	0.2319758	0.2319758	0.2319758	0.2319758	0.2319758	0.2319758	0.2319758	0.2319758	0.2319758	0.2319758	0.2319758	0.2319758	0.2319758	0.2319758	0.2319758	0.2319758	0.2319758	0.2319758	0.2319758	0.2319758	0.2319758	0.2319758
¸ßË¹°×ÔëÉù´¦Àí (267).mp3	0.34172082	0.34172082	0.34172082	0.34172082	0.34172082	0.34172082	0.34172082	0.34172082	0.34172082	0.34172082	0.34172082	0.34172082	0.34172082	0.34172082	0.34172082	0.34172082	0.34172082	0.34172082	0.34172082	0.34172082	0.34172082	0.34172082	0.34172082	0.34172082	0.34172082	0.34172082	0.34172082	0.34172082	0.34172082	0.34172082	0.34172082	0.34172082	0.34172082	0.34172082	0.34172082	0.34172082	0.34172082	0.34172082	0.34172082	0.34172082	0.34172082	0.34172082	0.34172082	0.34172082	0.34172082	0.34172082	0.34172082	0.34172082	0.34172082
¸ßË¹°×ÔëÉù´¦Àí (268).mp3	0.3841601	0.3841601	0.3841601	0.3841601	0.3841601	0.3841601	0.3841601	0.3841601	0.3841601	0.3841601	0.3841601	0.3841601	0.3841601	0.3841601	0.3841601	0.3841601	0.3841601	0.3841601	0.3841601	0.3841601	0.3841601	0.3841601	0.3841601	0.3841601	0.3841601	0.3841601	0.3841601	0.3841601	0.3841601	0.3841601	0.3841601	0.3841601	0.3841601	0.3841601	0.3841601	0.3841601	0.3841601	0.3841601	0.3841601	0.3841601	0.3841601	0.3841601	0.3841601	0.3841601	0.3841601	0.3841601	0.3841601	0.3841601	0.3841601
¸ßË¹°×ÔëÉù´¦Àí (269).mp3	0.36641896	0.36641896	0.36641896	0.36641896	0.36641896	0.36641896	0.36641896	0.36641896	0.36641896	0.36641896	0.36641896	0.36641896	0.36641896	0.36641896	0.36641896	0.36641896	0.36641896	0.36641896	0.36641896	0.36641896	0.36641896	0.36641896	0.36641896	0.36641896	0.36641896	0.36641896	0.36641896	0.36641896	0.36641896	0.36641896	0.36641896	0.36641896	0.36641896	0.36641896	0.36641896	0.36641896	0.36641896	0.36641896	0.36641896	0.36641896	0.36641896	0.36641896	0.36641896	0.36641896	0.36641896	0.36641896	0.36641896	0.36641896	0.36641896
¸ßË¹°×ÔëÉù´¦Àí (270).mp3	0.103282355	0.103282355	0.103282355	0.103282355	0.103282355	0.103282355	0.103282355	0.103282355	0.103282355	0.103282355	0.103282355	0.103282355	0.103282355	0.103282355	0.103282355	0.103282355	0.103282355	0.103282355	0.103282355	0.103282355	0.103282355	0.103282355	0.103282355	0.103282355	0.103282355	0.103282355	0.103282355	0.103282355	0.103282355	0.103282355	0.103282355	0.103282355	0.103282355	0.103282355	0.103282355	0.103282355	0.103282355	0.103282355	0.103282355	0.103282355	0.103282355	0.103282355	0.103282355	0.103282355	0.103282355	0.103282355	0.103282355	0.103282355	0.103282355
¸ßË¹°×ÔëÉù´¦Àí (271).mp3	0.18076181	0.18076181	0.18076181	0.18076181	0.18076181	0.18076181	0.18076181	0.18076181	0.18076181	0.18076181	0.18076181	0.18076181	0.18076181	0.18076181	0.18076181	0.18076181	0.18076181	0.18076181	0.18076181	0.18076181	0.18076181	0.18076181	0.18076181	0.18076181	0.18076181	0.18076181	0.18076181	0.18076181	0.18076181	0.18076181	0.18076181	0.18076181	0.18076181	0.18076181	0.18076181	0.18076181	0.18076181	0.18076181	0.18076181	0.18076181	0.18076181	0.18076181	0.18076181	0.18076181	0.18076181	0.18076181	0.18076181	0.18076181	0.18076181
¸ßË¹°×ÔëÉù´¦Àí (272).mp3	0.1796771	0.1796771	0.1796771	0.1796771	0.1796771	0.1796771	0.1796771	0.1796771	0.1796771	0.1796771	0.1796771	0.1796771	0.1796771	0.1796771	0.1796771	0.1796771	0.1796771	0.1796771	0.1796771	0.1796771	0.1796771	0.1796771	0.1796771	0.1796771	0.1796771	0.1796771	0.1796771	0.1796771	0.1796771	0.1796771	0.1796771	0.1796771	0.1796771	0.1796771	0.1796771	0.1796771	0.1796771	0.1796771	0.1796771	0.1796771	0.1796771	0.1796771	0.1796771	0.1796771	0.1796771	0.1796771	0.1796771	0.1796771	0.1796771
¸ßË¹°×ÔëÉù´¦Àí (273).mp3	0.11853341	0.11853341	0.11853341	0.11853341	0.11853341	0.11853341	0.11853341	0.11853341	0.11853341	0.11853341	0.11853341	0.11853341	0.11853341	0.11853341	0.11853341	0.11853341	0.11853341	0.11853341	0.11853341	0.11853341	0.11853341	0.11853341	0.11853341	0.11853341	0.11853341	0.11853341	0.11853341	0.11853341	0.11853341	0.11853341	0.11853341	0.11853341	0.11853341	0.11853341	0.11853341	0.11853341	0.11853341	0.11853341	0.11853341	0.11853341	0.11853341	0.11853341	0.11853341	0.11853341	0.11853341	0.11853341	0.11853341	0.11853341	0.11853341
¸ßË¹°×ÔëÉù´¦Àí (274).mp3	0.26238048	0.26238048	0.26238048	0.26238048	0.26238048	0.26238048	0.26238048	0.26238048	0.26238048	0.26238048	0.26238048	0.26238048	0.26238048	0.26238048	0.26238048	0.26238048	0.26238048	0.26238048	0.26238048	0.26238048	0.26238048	0.26238048	0.26238048	0.26238048	0.26238048	0.26238048	0.26238048	0.26238048	0.26238048	0.26238048	0.26238048	0.26238048	0.26238048	0.26238048	0.26238048	0.26238048	0.26238048	0.26238048	0.26238048	0.26238048	0.26238048	0.26238048	0.26238048	0.26238048	0.26238048	0.26238048	0.26238048	0.26238048	0.26238048
¸ßË¹°×ÔëÉù´¦Àí (275).mp3	0.26424733	0.26424733	0.26424733	0.26424733	0.26424733	0.26424733	0.26424733	0.26424733	0.26424733	0.26424733	0.26424733	0.26424733	0.26424733	0.26424733	0.26424733	0.26424733	0.26424733	0.26424733	0.26424733	0.26424733	0.26424733	0.26424733	0.26424733	0.26424733	0.26424733	0.26424733	0.26424733	0.26424733	0.26424733	0.26424733	0.26424733	0.26424733	0.26424733	0.26424733	0.26424733	0.26424733	0.26424733	0.26424733	0.26424733	0.26424733	0.26424733	0.26424733	0.26424733	0.26424733	0.26424733	0.26424733	0.26424733	0.26424733	0.26424733
¸ßË¹°×ÔëÉù´¦Àí (276).mp3	0.051422425	0.051422425	0.051422425	0.051422425	0.051422425	0.051422425	0.051422425	0.051422425	0.051422425	0.051422425	0.051422425	0.051422425	0.051422425	0.051422425	0.051422425	0.051422425	0.051422425	0.051422425	0.051422425	0.051422425	0.051422425	0.051422425	0.051422425	0.051422425	0.051422425	0.051422425	0.051422425	0.051422425	0.051422425	0.051422425	0.051422425	0.051422425	0.051422425	0.051422425	0.051422425	0.051422425	0.051422425	0.051422425	0.051422425	0.051422425	0.051422425	0.051422425	0.051422425	0.051422425	0.051422425	0.051422425	0.051422425	0.051422425	0.051422425
¸ßË¹°×ÔëÉù´¦Àí (277).mp3	0.13264862	0.13264862	0.13264862	0.13264862	0.13264862	0.13264862	0.13264862	0.13264862	0.13264862	0.13264862	0.13264862	0.13264862	0.13264862	0.13264862	0.13264862	0.13264862	0.13264862	0.13264862	0.13264862	0.13264862	0.13264862	0.13264862	0.13264862	0.13264862	0.13264862	0.13264862	0.13264862	0.13264862	0.13264862	0.13264862	0.13264862	0.13264862	0.13264862	0.13264862	0.13264862	0.13264862	0.13264862	0.13264862	0.13264862	0.13264862	0.13264862	0.13264862	0.13264862	0.13264862	0.13264862	0.13264862	0.13264862	0.13264862	0.13264862
¸ßË¹°×ÔëÉù´¦Àí (278).mp3	0.11874797	0.11874797	0.11874797	0.11874797	0.11874797	0.11874797	0.11874797	0.11874797	0.11874797	0.11874797	0.11874797	0.11874797	0.11874797	0.11874797	0.11874797	0.11874797	0.11874797	0.11874797	0.11874797	0.11874797	0.11874797	0.11874797	0.11874797	0.11874797	0.11874797	0.11874797	0.11874797	0.11874797	0.11874797	0.11874797	0.11874797	0.11874797	0.11874797	0.11874797	0.11874797	0.11874797	0.11874797	0.11874797	0.11874797	0.11874797	0.11874797	0.11874797	0.11874797	0.11874797	0.11874797	0.11874797	0.11874797	0.11874797	0.11874797
¸ßË¹°×ÔëÉù´¦Àí (279).mp3	0.15935543	0.15935543	0.15935543	0.15935543	0.15935543	0.15935543	0.15935543	0.15935543	0.15935543	0.15935543	0.15935543	0.15935543	0.15935543	0.15935543	0.15935543	0.15935543	0.15935543	0.15935543	0.15935543	0.15935543	0.15935543	0.15935543	0.15935543	0.15935543	0.15935543	0.15935543	0.15935543	0.15935543	0.15935543	0.15935543	0.15935543	0.15935543	0.15935543	0.15935543	0.15935543	0.15935543	0.15935543	0.15935543	0.15935543	0.15935543	0.15935543	0.15935543	0.15935543	0.15935543	0.15935543	0.15935543	0.15935543	0.15935543	0.15935543
¸ßË¹°×ÔëÉù´¦Àí (280).mp3	0.20295772	0.20295772	0.20295772	0.20295772	0.20295772	0.20295772	0.20295772	0.20295772	0.20295772	0.20295772	0.20295772	0.20295772	0.20295772	0.20295772	0.20295772	0.20295772	0.20295772	0.20295772	0.20295772	0.20295772	0.20295772	0.20295772	0.20295772	0.20295772	0.20295772	0.20295772	0.20295772	0.20295772	0.20295772	0.20295772	0.20295772	0.20295772	0.20295772	0.20295772	0.20295772	0.20295772	0.20295772	0.20295772	0.20295772	0.20295772	0.20295772	0.20295772	0.20295772	0.20295772	0.20295772	0.20295772	0.20295772	0.20295772	0.20295772
¸ßË¹°×ÔëÉù´¦Àí (281).mp3	0.16536987	0.16536987	0.16536987	0.16536987	0.16536987	0.16536987	0.16536987	0.16536987	0.16536987	0.16536987	0.16536987	0.16536987	0.16536987	0.16536987	0.16536987	0.16536987	0.16536987	0.16536987	0.16536987	0.16536987	0.16536987	0.16536987	0.16536987	0.16536987	0.16536987	0.16536987	0.16536987	0.16536987	0.16536987	0.16536987	0.16536987	0.16536987	0.16536987	0.16536987	0.16536987	0.16536987	0.16536987	0.16536987	0.16536987	0.16536987	0.16536987	0.16536987	0.16536987	0.16536987	0.16536987	0.16536987	0.16536987	0.16536987	0.16536987
¸ßË¹°×ÔëÉù´¦Àí (282).mp3	0.01712311	0.01712311	0.01712311	0.01712311	0.01712311	0.01712311	0.01712311	0.01712311	0.01712311	0.01712311	0.01712311	0.01712311	0.01712311	0.01712311	0.01712311	0.01712311	0.01712311	0.01712311	0.01712311	0.01712311	0.01712311	0.01712311	0.01712311	0.01712311	0.01712311	0.01712311	0.01712311	0.01712311	0.01712311	0.01712311	0.01712311	0.01712311	0.01712311	0.01712311	0.01712311	0.01712311	0.01712311	0.01712311	0.01712311	0.01712311	0.01712311	0.01712311	0.01712311	0.01712311	0.01712311	0.01712311	0.01712311	0.01712311	0.01712311
¸ßË¹°×ÔëÉù´¦Àí (283).mp3	0.24948469	0.24948469	0.24948469	0.24948469	0.24948469	0.24948469	0.24948469	0.24948469	0.24948469	0.24948469	0.24948469	0.24948469	0.24948469	0.24948469	0.24948469	0.24948469	0.24948469	0.24948469	0.24948469	0.24948469	0.24948469	0.24948469	0.24948469	0.24948469	0.24948469	0.24948469	0.24948469	0.24948469	0.24948469	0.24948469	0.24948469	0.24948469	0.24948469	0.24948469	0.24948469	0.24948469	0.24948469	0.24948469	0.24948469	0.24948469	0.24948469	0.24948469	0.24948469	0.24948469	0.24948469	0.24948469	0.24948469	0.24948469	0.24948469
¸ßË¹°×ÔëÉù´¦Àí (284).mp3	0.14544073	0.14544073	0.14544073	0.14544073	0.14544073	0.14544073	0.14544073	0.14544073	0.14544073	0.14544073	0.14544073	0.14544073	0.14544073	0.14544073	0.14544073	0.14544073	0.14544073	0.14544073	0.14544073	0.14544073	0.14544073	0.14544073	0.14544073	0.14544073	0.14544073	0.14544073	0.14544073	0.14544073	0.14544073	0.14544073	0.14544073	0.14544073	0.14544073	0.14544073	0.14544073	0.14544073	0.14544073	0.14544073	0.14544073	0.14544073	0.14544073	0.14544073	0.14544073	0.14544073	0.14544073	0.14544073	0.14544073	0.14544073	0.14544073
¸ßË¹°×ÔëÉù´¦Àí (285).mp3	0.33155197	0.33155197	0.33155197	0.33155197	0.33155197	0.33155197	0.33155197	0.33155197	0.33155197	0.33155197	0.33155197	0.33155197	0.33155197	0.33155197	0.33155197	0.33155197	0.33155197	0.33155197	0.33155197	0.33155197	0.33155197	0.33155197	0.33155197	0.33155197	0.33155197	0.33155197	0.33155197	0.33155197	0.33155197	0.33155197	0.33155197	0.33155197	0.33155197	0.33155197	0.33155197	0.33155197	0.33155197	0.33155197	0.33155197	0.33155197	0.33155197	0.33155197	0.33155197	0.33155197	0.33155197	0.33155197	0.33155197	0.33155197	0.33155197
¸ßË¹°×ÔëÉù´¦Àí (286).mp3	0.22888657	0.22888657	0.22888657	0.22888657	0.22888657	0.22888657	0.22888657	0.22888657	0.22888657	0.22888657	0.22888657	0.22888657	0.22888657	0.22888657	0.22888657	0.22888657	0.22888657	0.22888657	0.22888657	0.22888657	0.22888657	0.22888657	0.22888657	0.22888657	0.22888657	0.22888657	0.22888657	0.22888657	0.22888657	0.22888657	0.22888657	0.22888657	0.22888657	0.22888657	0.22888657	0.22888657	0.22888657	0.22888657	0.22888657	0.22888657	0.22888657	0.22888657	0.22888657	0.22888657	0.22888657	0.22888657	0.22888657	0.22888657	0.22888657
¸ßË¹°×ÔëÉù´¦Àí (287).mp3	-0.020795465	-0.020795465	-0.020795465	-0.020795465	-0.020795465	-0.020795465	-0.020795465	-0.020795465	-0.020795465	-0.020795465	-0.020795465	-0.020795465	-0.020795465	-0.020795465	-0.020795465	-0.020795465	-0.020795465	-0.020795465	-0.020795465	-0.020795465	-0.020795465	-0.020795465	-0.020795465	-0.020795465	-0.020795465	-0.020795465	-0.020795465	-0.020795465	-0.020795465	-0.020795465	-0.020795465	-0.020795465	-0.020795465	-0.020795465	-0.020795465	-0.020795465	-0.020795465	-0.020795465	-0.020795465	-0.020795465	-0.020795465	-0.020795465	-0.020795465	-0.020795465	-0.020795465	-0.020795465	-0.020795465	-0.020795465	-0.020795465
¸ßË¹°×ÔëÉù´¦Àí (288).mp3	0.16190425	0.16190425	0.16190425	0.16190425	0.16190425	0.16190425	0.16190425	0.16190425	0.16190425	0.16190425	0.16190425	0.16190425	0.16190425	0.16190425	0.16190425	0.16190425	0.16190425	0.16190425	0.16190425	0.16190425	0.16190425	0.16190425	0.16190425	0.16190425	0.16190425	0.16190425	0.16190425	0.16190425	0.16190425	0.16190425	0.16190425	0.16190425	0.16190425	0.16190425	0.16190425	0.16190425	0.16190425	0.16190425	0.16190425	0.16190425	0.16190425	0.16190425	0.16190425	0.16190425	0.16190425	0.16190425	0.16190425	0.16190425	0.16190425
¸ßË¹°×ÔëÉù´¦Àí (289).mp3	0.2599328	0.2599328	0.2599328	0.2599328	0.2599328	0.2599328	0.2599328	0.2599328	0.2599328	0.2599328	0.2599328	0.2599328	0.2599328	0.2599328	0.2599328	0.2599328	0.2599328	0.2599328	0.2599328	0.2599328	0.2599328	0.2599328	0.2599328	0.2599328	0.2599328	0.2599328	0.2599328	0.2599328	0.2599328	0.2599328	0.2599328	0.2599328	0.2599328	0.2599328	0.2599328	0.2599328	0.2599328	0.2599328	0.2599328	0.2599328	0.2599328	0.2599328	0.2599328	0.2599328	0.2599328	0.2599328	0.2599328	0.2599328	0.2599328
¸ßË¹°×ÔëÉù´¦Àí (290).mp3	0.32703274	0.32703274	0.32703274	0.32703274	0.32703274	0.32703274	0.32703274	0.32703274	0.32703274	0.32703274	0.32703274	0.32703274	0.32703274	0.32703274	0.32703274	0.32703274	0.32703274	0.32703274	0.32703274	0.32703274	0.32703274	0.32703274	0.32703274	0.32703274	0.32703274	0.32703274	0.32703274	0.32703274	0.32703274	0.32703274	0.32703274	0.32703274	0.32703274	0.32703274	0.32703274	0.32703274	0.32703274	0.32703274	0.32703274	0.32703274	0.32703274	0.32703274	0.32703274	0.32703274	0.32703274	0.32703274	0.32703274	0.32703274	0.32703274
¸ßË¹°×ÔëÉù´¦Àí (291).mp3	0.10081194	0.10081194	0.10081194	0.10081194	0.10081194	0.10081194	0.10081194	0.10081194	0.10081194	0.10081194	0.10081194	0.10081194	0.10081194	0.10081194	0.10081194	0.10081194	0.10081194	0.10081194	0.10081194	0.10081194	0.10081194	0.10081194	0.10081194	0.10081194	0.10081194	0.10081194	0.10081194	0.10081194	0.10081194	0.10081194	0.10081194	0.10081194	0.10081194	0.10081194	0.10081194	0.10081194	0.10081194	0.10081194	0.10081194	0.10081194	0.10081194	0.10081194	0.10081194	0.10081194	0.10081194	0.10081194	0.10081194	0.10081194	0.10081194
¸ßË¹°×ÔëÉù´¦Àí (292).mp3	0.27750906	0.27750906	0.27750906	0.27750906	0.27750906	0.27750906	0.27750906	0.27750906	0.27750906	0.27750906	0.27750906	0.27750906	0.27750906	0.27750906	0.27750906	0.27750906	0.27750906	0.27750906	0.27750906	0.27750906	0.27750906	0.27750906	0.27750906	0.27750906	0.27750906	0.27750906	0.27750906	0.27750906	0.27750906	0.27750906	0.27750906	0.27750906	0.27750906	0.27750906	0.27750906	0.27750906	0.27750906	0.27750906	0.27750906	0.27750906	0.27750906	0.27750906	0.27750906	0.27750906	0.27750906	0.27750906	0.27750906	0.27750906	0.27750906
¸ßË¹°×ÔëÉù´¦Àí (293).mp3	0.16239315	0.16239315	0.16239315	0.16239315	0.16239315	0.16239315	0.16239315	0.16239315	0.16239315	0.16239315	0.16239315	0.16239315	0.16239315	0.16239315	0.16239315	0.16239315	0.16239315	0.16239315	0.16239315	0.16239315	0.16239315	0.16239315	0.16239315	0.16239315	0.16239315	0.16239315	0.16239315	0.16239315	0.16239315	0.16239315	0.16239315	0.16239315	0.16239315	0.16239315	0.16239315	0.16239315	0.16239315	0.16239315	0.16239315	0.16239315	0.16239315	0.16239315	0.16239315	0.16239315	0.16239315	0.16239315	0.16239315	0.16239315	0.16239315
¸ßË¹°×ÔëÉù´¦Àí (294).mp3	0.24628231	0.24628231	0.24628231	0.24628231	0.24628231	0.24628231	0.24628231	0.24628231	0.24628231	0.24628231	0.24628231	0.24628231	0.24628231	0.24628231	0.24628231	0.24628231	0.24628231	0.24628231	0.24628231	0.24628231	0.24628231	0.24628231	0.24628231	0.24628231	0.24628231	0.24628231	0.24628231	0.24628231	0.24628231	0.24628231	0.24628231	0.24628231	0.24628231	0.24628231	0.24628231	0.24628231	0.24628231	0.24628231	0.24628231	0.24628231	0.24628231	0.24628231	0.24628231	0.24628231	0.24628231	0.24628231	0.24628231	0.24628231	0.24628231
¸ßË¹°×ÔëÉù´¦Àí (295).mp3	0.2554425	0.2554425	0.2554425	0.2554425	0.2554425	0.2554425	0.2554425	0.2554425	0.2554425	0.2554425	0.2554425	0.2554425	0.2554425	0.2554425	0.2554425	0.2554425	0.2554425	0.2554425	0.2554425	0.2554425	0.2554425	0.2554425	0.2554425	0.2554425	0.2554425	0.2554425	0.2554425	0.2554425	0.2554425	0.2554425	0.2554425	0.2554425	0.2554425	0.2554425	0.2554425	0.2554425	0.2554425	0.2554425	0.2554425	0.2554425	0.2554425	0.2554425	0.2554425	0.2554425	0.2554425	0.2554425	0.2554425	0.2554425	0.2554425
¸ßË¹°×ÔëÉù´¦Àí (296).mp3	0.2894122	0.2894122	0.2894122	0.2894122	0.2894122	0.2894122	0.2894122	0.2894122	0.2894122	0.2894122	0.2894122	0.2894122	0.2894122	0.2894122	0.2894122	0.2894122	0.2894122	0.2894122	0.2894122	0.2894122	0.2894122	0.2894122	0.2894122	0.2894122	0.2894122	0.2894122	0.2894122	0.2894122	0.2894122	0.2894122	0.2894122	0.2894122	0.2894122	0.2894122	0.2894122	0.2894122	0.2894122	0.2894122	0.2894122	0.2894122	0.2894122	0.2894122	0.2894122	0.2894122	0.2894122	0.2894122	0.2894122	0.2894122	0.2894122
¸ßË¹°×ÔëÉù´¦Àí (297).mp3	0.3075962	0.3075962	0.3075962	0.3075962	0.3075962	0.3075962	0.3075962	0.3075962	0.3075962	0.3075962	0.3075962	0.3075962	0.3075962	0.3075962	0.3075962	0.3075962	0.3075962	0.3075962	0.3075962	0.3075962	0.3075962	0.3075962	0.3075962	0.3075962	0.3075962	0.3075962	0.3075962	0.3075962	0.3075962	0.3075962	0.3075962	0.3075962	0.3075962	0.3075962	0.3075962	0.3075962	0.3075962	0.3075962	0.3075962	0.3075962	0.3075962	0.3075962	0.3075962	0.3075962	0.3075962	0.3075962	0.3075962	0.3075962	0.3075962
¸ßË¹°×ÔëÉù´¦Àí (298).mp3	0.19753054	0.19753054	0.19753054	0.19753054	0.19753054	0.19753054	0.19753054	0.19753054	0.19753054	0.19753054	0.19753054	0.19753054	0.19753054	0.19753054	0.19753054	0.19753054	0.19753054	0.19753054	0.19753054	0.19753054	0.19753054	0.19753054	0.19753054	0.19753054	0.19753054	0.19753054	0.19753054	0.19753054	0.19753054	0.19753054	0.19753054	0.19753054	0.19753054	0.19753054	0.19753054	0.19753054	0.19753054	0.19753054	0.19753054	0.19753054	0.19753054	0.19753054	0.19753054	0.19753054	0.19753054	0.19753054	0.19753054	0.19753054	0.19753054
¸ßË¹°×ÔëÉù´¦Àí (299).mp3	0.11837233	0.11837233	0.11837233	0.11837233	0.11837233	0.11837233	0.11837233	0.11837233	0.11837233	0.11837233	0.11837233	0.11837233	0.11837233	0.11837233	0.11837233	0.11837233	0.11837233	0.11837233	0.11837233	0.11837233	0.11837233	0.11837233	0.11837233	0.11837233	0.11837233	0.11837233	0.11837233	0.11837233	0.11837233	0.11837233	0.11837233	0.11837233	0.11837233	0.11837233	0.11837233	0.11837233	0.11837233	0.11837233	0.11837233	0.11837233	0.11837233	0.11837233	0.11837233	0.11837233	0.11837233	0.11837233	0.11837233	0.11837233	0.11837233
¸ßË¹°×ÔëÉù´¦Àí (300).mp3	0.11177645	0.11177645	0.11177645	0.11177645	0.11177645	0.11177645	0.11177645	0.11177645	0.11177645	0.11177645	0.11177645	0.11177645	0.11177645	0.11177645	0.11177645	0.11177645	0.11177645	0.11177645	0.11177645	0.11177645	0.11177645	0.11177645	0.11177645	0.11177645	0.11177645	0.11177645	0.11177645	0.11177645	0.11177645	0.11177645	0.11177645	0.11177645	0.11177645	0.11177645	0.11177645	0.11177645	0.11177645	0.11177645	0.11177645	0.11177645	0.11177645	0.11177645	0.11177645	0.11177645	0.11177645	0.11177645	0.11177645	0.11177645	0.11177645
¸ßË¹°×ÔëÉù´¦Àí (301).mp3	0.24033806	0.24033806	0.24033806	0.24033806	0.24033806	0.24033806	0.24033806	0.24033806	0.24033806	0.24033806	0.24033806	0.24033806	0.24033806	0.24033806	0.24033806	0.24033806	0.24033806	0.24033806	0.24033806	0.24033806	0.24033806	0.24033806	0.24033806	0.24033806	0.24033806	0.24033806	0.24033806	0.24033806	0.24033806	0.24033806	0.24033806	0.24033806	0.24033806	0.24033806	0.24033806	0.24033806	0.24033806	0.24033806	0.24033806	0.24033806	0.24033806	0.24033806	0.24033806	0.24033806	0.24033806	0.24033806	0.24033806	0.24033806	0.24033806
¸ßË¹°×ÔëÉù´¦Àí (302).mp3	0.01999686	0.01999686	0.01999686	0.01999686	0.01999686	0.01999686	0.01999686	0.01999686	0.01999686	0.01999686	0.01999686	0.01999686	0.01999686	0.01999686	0.01999686	0.01999686	0.01999686	0.01999686	0.01999686	0.01999686	0.01999686	0.01999686	0.01999686	0.01999686	0.01999686	0.01999686	0.01999686	0.01999686	0.01999686	0.01999686	0.01999686	0.01999686	0.01999686	0.01999686	0.01999686	0.01999686	0.01999686	0.01999686	0.01999686	0.01999686	0.01999686	0.01999686	0.01999686	0.01999686	0.01999686	0.01999686	0.01999686	0.01999686	0.01999686
¸ßË¹°×ÔëÉù´¦Àí (303).mp3	0.17600375	0.17600375	0.17600375	0.17600375	0.17600375	0.17600375	0.17600375	0.17600375	0.17600375	0.17600375	0.17600375	0.17600375	0.17600375	0.17600375	0.17600375	0.17600375	0.17600375	0.17600375	0.17600375	0.17600375	0.17600375	0.17600375	0.17600375	0.17600375	0.17600375	0.17600375	0.17600375	0.17600375	0.17600375	0.17600375	0.17600375	0.17600375	0.17600375	0.17600375	0.17600375	0.17600375	0.17600375	0.17600375	0.17600375	0.17600375	0.17600375	0.17600375	0.17600375	0.17600375	0.17600375	0.17600375	0.17600375	0.17600375	0.17600375
¸ßË¹°×ÔëÉù´¦Àí (304).mp3	0.16131794	0.16131794	0.16131794	0.16131794	0.16131794	0.16131794	0.16131794	0.16131794	0.16131794	0.16131794	0.16131794	0.16131794	0.16131794	0.16131794	0.16131794	0.16131794	0.16131794	0.16131794	0.16131794	0.16131794	0.16131794	0.16131794	0.16131794	0.16131794	0.16131794	0.16131794	0.16131794	0.16131794	0.16131794	0.16131794	0.16131794	0.16131794	0.16131794	0.16131794	0.16131794	0.16131794	0.16131794	0.16131794	0.16131794	0.16131794	0.16131794	0.16131794	0.16131794	0.16131794	0.16131794	0.16131794	0.16131794	0.16131794	0.16131794
¸ßË¹°×ÔëÉù´¦Àí (305).mp3	0.29361206	0.29361206	0.29361206	0.29361206	0.29361206	0.29361206	0.29361206	0.29361206	0.29361206	0.29361206	0.29361206	0.29361206	0.29361206	0.29361206	0.29361206	0.29361206	0.29361206	0.29361206	0.29361206	0.29361206	0.29361206	0.29361206	0.29361206	0.29361206	0.29361206	0.29361206	0.29361206	0.29361206	0.29361206	0.29361206	0.29361206	0.29361206	0.29361206	0.29361206	0.29361206	0.29361206	0.29361206	0.29361206	0.29361206	0.29361206	0.29361206	0.29361206	0.29361206	0.29361206	0.29361206	0.29361206	0.29361206	0.29361206	0.29361206
¸ßË¹°×ÔëÉù´¦Àí (306).mp3	0.28925303	0.28925303	0.28925303	0.28925303	0.28925303	0.28925303	0.28925303	0.28925303	0.28925303	0.28925303	0.28925303	0.28925303	0.28925303	0.28925303	0.28925303	0.28925303	0.28925303	0.28925303	0.28925303	0.28925303	0.28925303	0.28925303	0.28925303	0.28925303	0.28925303	0.28925303	0.28925303	0.28925303	0.28925303	0.28925303	0.28925303	0.28925303	0.28925303	0.28925303	0.28925303	0.28925303	0.28925303	0.28925303	0.28925303	0.28925303	0.28925303	0.28925303	0.28925303	0.28925303	0.28925303	0.28925303	0.28925303	0.28925303	0.28925303
¸ßË¹°×ÔëÉù´¦Àí (307).mp3	0.442405	0.442405	0.442405	0.442405	0.442405	0.442405	0.442405	0.442405	0.442405	0.442405	0.442405	0.442405	0.442405	0.442405	0.442405	0.442405	0.442405	0.442405	0.442405	0.442405	0.442405	0.442405	0.442405	0.442405	0.442405	0.442405	0.442405	0.442405	0.442405	0.442405	0.442405	0.442405	0.442405	0.442405	0.442405	0.442405	0.442405	0.442405	0.442405	0.442405	0.442405	0.442405	0.442405	0.442405	0.442405	0.442405	0.442405	0.442405	0.442405
¸ßË¹°×ÔëÉù´¦Àí (308).mp3	0.29781657	0.29781657	0.29781657	0.29781657	0.29781657	0.29781657	0.29781657	0.29781657	0.29781657	0.29781657	0.29781657	0.29781657	0.29781657	0.29781657	0.29781657	0.29781657	0.29781657	0.29781657	0.29781657	0.29781657	0.29781657	0.29781657	0.29781657	0.29781657	0.29781657	0.29781657	0.29781657	0.29781657	0.29781657	0.29781657	0.29781657	0.29781657	0.29781657	0.29781657	0.29781657	0.29781657	0.29781657	0.29781657	0.29781657	0.29781657	0.29781657	0.29781657	0.29781657	0.29781657	0.29781657	0.29781657	0.29781657	0.29781657	0.29781657
¸ßË¹°×ÔëÉù´¦Àí (309).mp3	0.119952686	0.119952686	0.119952686	0.119952686	0.119952686	0.119952686	0.119952686	0.119952686	0.119952686	0.119952686	0.119952686	0.119952686	0.119952686	0.119952686	0.119952686	0.119952686	0.119952686	0.119952686	0.119952686	0.119952686	0.119952686	0.119952686	0.119952686	0.119952686	0.119952686	0.119952686	0.119952686	0.119952686	0.119952686	0.119952686	0.119952686	0.119952686	0.119952686	0.119952686	0.119952686	0.119952686	0.119952686	0.119952686	0.119952686	0.119952686	0.119952686	0.119952686	0.119952686	0.119952686	0.119952686	0.119952686	0.119952686	0.119952686	0.119952686
¸ßË¹°×ÔëÉù´¦Àí (310).mp3	0.12057205	0.12057205	0.12057205	0.12057205	0.12057205	0.12057205	0.12057205	0.12057205	0.12057205	0.12057205	0.12057205	0.12057205	0.12057205	0.12057205	0.12057205	0.12057205	0.12057205	0.12057205	0.12057205	0.12057205	0.12057205	0.12057205	0.12057205	0.12057205	0.12057205	0.12057205	0.12057205	0.12057205	0.12057205	0.12057205	0.12057205	0.12057205	0.12057205	0.12057205	0.12057205	0.12057205	0.12057205	0.12057205	0.12057205	0.12057205	0.12057205	0.12057205	0.12057205	0.12057205	0.12057205	0.12057205	0.12057205	0.12057205	0.12057205
¸ßË¹°×ÔëÉù´¦Àí (311).mp3	0.2821954	0.2821954	0.2821954	0.2821954	0.2821954	0.2821954	0.2821954	0.2821954	0.2821954	0.2821954	0.2821954	0.2821954	0.2821954	0.2821954	0.2821954	0.2821954	0.2821954	0.2821954	0.2821954	0.2821954	0.2821954	0.2821954	0.2821954	0.2821954	0.2821954	0.2821954	0.2821954	0.2821954	0.2821954	0.2821954	0.2821954	0.2821954	0.2821954	0.2821954	0.2821954	0.2821954	0.2821954	0.2821954	0.2821954	0.2821954	0.2821954	0.2821954	0.2821954	0.2821954	0.2821954	0.2821954	0.2821954	0.2821954	0.2821954
¸ßË¹°×ÔëÉù´¦Àí (312).mp3	0.13769552	0.13769552	0.13769552	0.13769552	0.13769552	0.13769552	0.13769552	0.13769552	0.13769552	0.13769552	0.13769552	0.13769552	0.13769552	0.13769552	0.13769552	0.13769552	0.13769552	0.13769552	0.13769552	0.13769552	0.13769552	0.13769552	0.13769552	0.13769552	0.13769552	0.13769552	0.13769552	0.13769552	0.13769552	0.13769552	0.13769552	0.13769552	0.13769552	0.13769552	0.13769552	0.13769552	0.13769552	0.13769552	0.13769552	0.13769552	0.13769552	0.13769552	0.13769552	0.13769552	0.13769552	0.13769552	0.13769552	0.13769552	0.13769552
¸ßË¹°×ÔëÉù´¦Àí (313).mp3	0.31958252	0.31958252	0.31958252	0.31958252	0.31958252	0.31958252	0.31958252	0.31958252	0.31958252	0.31958252	0.31958252	0.31958252	0.31958252	0.31958252	0.31958252	0.31958252	0.31958252	0.31958252	0.31958252	0.31958252	0.31958252	0.31958252	0.31958252	0.31958252	0.31958252	0.31958252	0.31958252	0.31958252	0.31958252	0.31958252	0.31958252	0.31958252	0.31958252	0.31958252	0.31958252	0.31958252	0.31958252	0.31958252	0.31958252	0.31958252	0.31958252	0.31958252	0.31958252	0.31958252	0.31958252	0.31958252	0.31958252	0.31958252	0.31958252
¸ßË¹°×ÔëÉù´¦Àí (314).mp3	0.024586953	0.024586953	0.024586953	0.024586953	0.024586953	0.024586953	0.024586953	0.024586953	0.024586953	0.024586953	0.024586953	0.024586953	0.024586953	0.024586953	0.024586953	0.024586953	0.024586953	0.024586953	0.024586953	0.024586953	0.024586953	0.024586953	0.024586953	0.024586953	0.024586953	0.024586953	0.024586953	0.024586953	0.024586953	0.024586953	0.024586953	0.024586953	0.024586953	0.024586953	0.024586953	0.024586953	0.024586953	0.024586953	0.024586953	0.024586953	0.024586953	0.024586953	0.024586953	0.024586953	0.024586953	0.024586953	0.024586953	0.024586953	0.024586953
¸ßË¹°×ÔëÉù´¦Àí (315).mp3	0.122214966	0.122214966	0.122214966	0.122214966	0.122214966	0.122214966	0.122214966	0.122214966	0.122214966	0.122214966	0.122214966	0.122214966	0.122214966	0.122214966	0.122214966	0.122214966	0.122214966	0.122214966	0.122214966	0.122214966	0.122214966	0.122214966	0.122214966	0.122214966	0.122214966	0.122214966	0.122214966	0.122214966	0.122214966	0.122214966	0.122214966	0.122214966	0.122214966	0.122214966	0.122214966	0.122214966	0.122214966	0.122214966	0.122214966	0.122214966	0.122214966	0.122214966	0.122214966	0.122214966	0.122214966	0.122214966	0.122214966	0.122214966	0.122214966
¸ßË¹°×ÔëÉù´¦Àí (316).mp3	0.14946738	0.14946738	0.14946738	0.14946738	0.14946738	0.14946738	0.14946738	0.14946738	0.14946738	0.14946738	0.14946738	0.14946738	0.14946738	0.14946738	0.14946738	0.14946738	0.14946738	0.14946738	0.14946738	0.14946738	0.14946738	0.14946738	0.14946738	0.14946738	0.14946738	0.14946738	0.14946738	0.14946738	0.14946738	0.14946738	0.14946738	0.14946738	0.14946738	0.14946738	0.14946738	0.14946738	0.14946738	0.14946738	0.14946738	0.14946738	0.14946738	0.14946738	0.14946738	0.14946738	0.14946738	0.14946738	0.14946738	0.14946738	0.14946738
¸ßË¹°×ÔëÉù´¦Àí (317).mp3	-0.003298286	-0.003298286	-0.003298286	-0.003298286	-0.003298286	-0.003298286	-0.003298286	-0.003298286	-0.003298286	-0.003298286	-0.003298286	-0.003298286	-0.003298286	-0.003298286	-0.003298286	-0.003298286	-0.003298286	-0.003298286	-0.003298286	-0.003298286	-0.003298286	-0.003298286	-0.003298286	-0.003298286	-0.003298286	-0.003298286	-0.003298286	-0.003298286	-0.003298286	-0.003298286	-0.003298286	-0.003298286	-0.003298286	-0.003298286	-0.003298286	-0.003298286	-0.003298286	-0.003298286	-0.003298286	-0.003298286	-0.003298286	-0.003298286	-0.003298286	-0.003298286	-0.003298286	-0.003298286	-0.003298286	-0.003298286	-0.003298286
¸ßË¹°×ÔëÉù´¦Àí (318).mp3	0.054995082	0.054995082	0.054995082	0.054995082	0.054995082	0.054995082	0.054995082	0.054995082	0.054995082	0.054995082	0.054995082	0.054995082	0.054995082	0.054995082	0.054995082	0.054995082	0.054995082	0.054995082	0.054995082	0.054995082	0.054995082	0.054995082	0.054995082	0.054995082	0.054995082	0.054995082	0.054995082	0.054995082	0.054995082	0.054995082	0.054995082	0.054995082	0.054995082	0.054995082	0.054995082	0.054995082	0.054995082	0.054995082	0.054995082	0.054995082	0.054995082	0.054995082	0.054995082	0.054995082	0.054995082	0.054995082	0.054995082	0.054995082	0.054995082
¸ßË¹°×ÔëÉù´¦Àí (319).mp3	0.2825654	0.2825654	0.2825654	0.2825654	0.2825654	0.2825654	0.2825654	0.2825654	0.2825654	0.2825654	0.2825654	0.2825654	0.2825654	0.2825654	0.2825654	0.2825654	0.2825654	0.2825654	0.2825654	0.2825654	0.2825654	0.2825654	0.2825654	0.2825654	0.2825654	0.2825654	0.2825654	0.2825654	0.2825654	0.2825654	0.2825654	0.2825654	0.2825654	0.2825654	0.2825654	0.2825654	0.2825654	0.2825654	0.2825654	0.2825654	0.2825654	0.2825654	0.2825654	0.2825654	0.2825654	0.2825654	0.2825654	0.2825654	0.2825654
¸ßË¹°×ÔëÉù´¦Àí (320).mp3	0.06933967	0.06933967	0.06933967	0.06933967	0.06933967	0.06933967	0.06933967	0.06933967	0.06933967	0.06933967	0.06933967	0.06933967	0.06933967	0.06933967	0.06933967	0.06933967	0.06933967	0.06933967	0.06933967	0.06933967	0.06933967	0.06933967	0.06933967	0.06933967	0.06933967	0.06933967	0.06933967	0.06933967	0.06933967	0.06933967	0.06933967	0.06933967	0.06933967	0.06933967	0.06933967	0.06933967	0.06933967	0.06933967	0.06933967	0.06933967	0.06933967	0.06933967	0.06933967	0.06933967	0.06933967	0.06933967	0.06933967	0.06933967	0.06933967
¸ßË¹°×ÔëÉù´¦Àí (321).mp3	0.10079661	0.10079661	0.10079661	0.10079661	0.10079661	0.10079661	0.10079661	0.10079661	0.10079661	0.10079661	0.10079661	0.10079661	0.10079661	0.10079661	0.10079661	0.10079661	0.10079661	0.10079661	0.10079661	0.10079661	0.10079661	0.10079661	0.10079661	0.10079661	0.10079661	0.10079661	0.10079661	0.10079661	0.10079661	0.10079661	0.10079661	0.10079661	0.10079661	0.10079661	0.10079661	0.10079661	0.10079661	0.10079661	0.10079661	0.10079661	0.10079661	0.10079661	0.10079661	0.10079661	0.10079661	0.10079661	0.10079661	0.10079661	0.10079661
¸ßË¹°×ÔëÉù´¦Àí (322).mp3	0.2168552	0.2168552	0.2168552	0.2168552	0.2168552	0.2168552	0.2168552	0.2168552	0.2168552	0.2168552	0.2168552	0.2168552	0.2168552	0.2168552	0.2168552	0.2168552	0.2168552	0.2168552	0.2168552	0.2168552	0.2168552	0.2168552	0.2168552	0.2168552	0.2168552	0.2168552	0.2168552	0.2168552	0.2168552	0.2168552	0.2168552	0.2168552	0.2168552	0.2168552	0.2168552	0.2168552	0.2168552	0.2168552	0.2168552	0.2168552	0.2168552	0.2168552	0.2168552	0.2168552	0.2168552	0.2168552	0.2168552	0.2168552	0.2168552
¸ßË¹°×ÔëÉù´¦Àí (323).mp3	0.45726928	0.45726928	0.45726928	0.45726928	0.45726928	0.45726928	0.45726928	0.45726928	0.45726928	0.45726928	0.45726928	0.45726928	0.45726928	0.45726928	0.45726928	0.45726928	0.45726928	0.45726928	0.45726928	0.45726928	0.45726928	0.45726928	0.45726928	0.45726928	0.45726928	0.45726928	0.45726928	0.45726928	0.45726928	0.45726928	0.45726928	0.45726928	0.45726928	0.45726928	0.45726928	0.45726928	0.45726928	0.45726928	0.45726928	0.45726928	0.45726928	0.45726928	0.45726928	0.45726928	0.45726928	0.45726928	0.45726928	0.45726928	0.45726928
¸ßË¹°×ÔëÉù´¦Àí (324).mp3	0.15604109	0.15604109	0.15604109	0.15604109	0.15604109	0.15604109	0.15604109	0.15604109	0.15604109	0.15604109	0.15604109	0.15604109	0.15604109	0.15604109	0.15604109	0.15604109	0.15604109	0.15604109	0.15604109	0.15604109	0.15604109	0.15604109	0.15604109	0.15604109	0.15604109	0.15604109	0.15604109	0.15604109	0.15604109	0.15604109	0.15604109	0.15604109	0.15604109	0.15604109	0.15604109	0.15604109	0.15604109	0.15604109	0.15604109	0.15604109	0.15604109	0.15604109	0.15604109	0.15604109	0.15604109	0.15604109	0.15604109	0.15604109	0.15604109
¸ßË¹°×ÔëÉù´¦Àí (325).mp3	0.14334625	0.14334625	0.14334625	0.14334625	0.14334625	0.14334625	0.14334625	0.14334625	0.14334625	0.14334625	0.14334625	0.14334625	0.14334625	0.14334625	0.14334625	0.14334625	0.14334625	0.14334625	0.14334625	0.14334625	0.14334625	0.14334625	0.14334625	0.14334625	0.14334625	0.14334625	0.14334625	0.14334625	0.14334625	0.14334625	0.14334625	0.14334625	0.14334625	0.14334625	0.14334625	0.14334625	0.14334625	0.14334625	0.14334625	0.14334625	0.14334625	0.14334625	0.14334625	0.14334625	0.14334625	0.14334625	0.14334625	0.14334625	0.14334625
¸ßË¹°×ÔëÉù´¦Àí (326).mp3	0.15304276	0.15304276	0.15304276	0.15304276	0.15304276	0.15304276	0.15304276	0.15304276	0.15304276	0.15304276	0.15304276	0.15304276	0.15304276	0.15304276	0.15304276	0.15304276	0.15304276	0.15304276	0.15304276	0.15304276	0.15304276	0.15304276	0.15304276	0.15304276	0.15304276	0.15304276	0.15304276	0.15304276	0.15304276	0.15304276	0.15304276	0.15304276	0.15304276	0.15304276	0.15304276	0.15304276	0.15304276	0.15304276	0.15304276	0.15304276	0.15304276	0.15304276	0.15304276	0.15304276	0.15304276	0.15304276	0.15304276	0.15304276	0.15304276
¸ßË¹°×ÔëÉù´¦Àí (327).mp3	0.14297092	0.14297092	0.14297092	0.14297092	0.14297092	0.14297092	0.14297092	0.14297092	0.14297092	0.14297092	0.14297092	0.14297092	0.14297092	0.14297092	0.14297092	0.14297092	0.14297092	0.14297092	0.14297092	0.14297092	0.14297092	0.14297092	0.14297092	0.14297092	0.14297092	0.14297092	0.14297092	0.14297092	0.14297092	0.14297092	0.14297092	0.14297092	0.14297092	0.14297092	0.14297092	0.14297092	0.14297092	0.14297092	0.14297092	0.14297092	0.14297092	0.14297092	0.14297092	0.14297092	0.14297092	0.14297092	0.14297092	0.14297092	0.14297092
¸ßË¹°×ÔëÉù´¦Àí (328).mp3	0.39282015	0.39282015	0.39282015	0.39282015	0.39282015	0.39282015	0.39282015	0.39282015	0.39282015	0.39282015	0.39282015	0.39282015	0.39282015	0.39282015	0.39282015	0.39282015	0.39282015	0.39282015	0.39282015	0.39282015	0.39282015	0.39282015	0.39282015	0.39282015	0.39282015	0.39282015	0.39282015	0.39282015	0.39282015	0.39282015	0.39282015	0.39282015	0.39282015	0.39282015	0.39282015	0.39282015	0.39282015	0.39282015	0.39282015	0.39282015	0.39282015	0.39282015	0.39282015	0.39282015	0.39282015	0.39282015	0.39282015	0.39282015	0.39282015
¸ßË¹°×ÔëÉù´¦Àí (329).mp3	0.085659616	0.085659616	0.085659616	0.085659616	0.085659616	0.085659616	0.085659616	0.085659616	0.085659616	0.085659616	0.085659616	0.085659616	0.085659616	0.085659616	0.085659616	0.085659616	0.085659616	0.085659616	0.085659616	0.085659616	0.085659616	0.085659616	0.085659616	0.085659616	0.085659616	0.085659616	0.085659616	0.085659616	0.085659616	0.085659616	0.085659616	0.085659616	0.085659616	0.085659616	0.085659616	0.085659616	0.085659616	0.085659616	0.085659616	0.085659616	0.085659616	0.085659616	0.085659616	0.085659616	0.085659616	0.085659616	0.085659616	0.085659616	0.085659616
¸ßË¹°×ÔëÉù´¦Àí (330).mp3	0.10229275	0.10229275	0.10229275	0.10229275	0.10229275	0.10229275	0.10229275	0.10229275	0.10229275	0.10229275	0.10229275	0.10229275	0.10229275	0.10229275	0.10229275	0.10229275	0.10229275	0.10229275	0.10229275	0.10229275	0.10229275	0.10229275	0.10229275	0.10229275	0.10229275	0.10229275	0.10229275	0.10229275	0.10229275	0.10229275	0.10229275	0.10229275	0.10229275	0.10229275	0.10229275	0.10229275	0.10229275	0.10229275	0.10229275	0.10229275	0.10229275	0.10229275	0.10229275	0.10229275	0.10229275	0.10229275	0.10229275	0.10229275	0.10229275
¸ßË¹°×ÔëÉù´¦Àí (331).mp3	0.28051803	0.28051803	0.28051803	0.28051803	0.28051803	0.28051803	0.28051803	0.28051803	0.28051803	0.28051803	0.28051803	0.28051803	0.28051803	0.28051803	0.28051803	0.28051803	0.28051803	0.28051803	0.28051803	0.28051803	0.28051803	0.28051803	0.28051803	0.28051803	0.28051803	0.28051803	0.28051803	0.28051803	0.28051803	0.28051803	0.28051803	0.28051803	0.28051803	0.28051803	0.28051803	0.28051803	0.28051803	0.28051803	0.28051803	0.28051803	0.28051803	0.28051803	0.28051803	0.28051803	0.28051803	0.28051803	0.28051803	0.28051803	0.28051803
¸ßË¹°×ÔëÉù´¦Àí (332).mp3	0.20563382	0.20563382	0.20563382	0.20563382	0.20563382	0.20563382	0.20563382	0.20563382	0.20563382	0.20563382	0.20563382	0.20563382	0.20563382	0.20563382	0.20563382	0.20563382	0.20563382	0.20563382	0.20563382	0.20563382	0.20563382	0.20563382	0.20563382	0.20563382	0.20563382	0.20563382	0.20563382	0.20563382	0.20563382	0.20563382	0.20563382	0.20563382	0.20563382	0.20563382	0.20563382	0.20563382	0.20563382	0.20563382	0.20563382	0.20563382	0.20563382	0.20563382	0.20563382	0.20563382	0.20563382	0.20563382	0.20563382	0.20563382	0.20563382
¸ßË¹°×ÔëÉù´¦Àí (333).mp3	0.013251541	0.013251541	0.013251541	0.013251541	0.013251541	0.013251541	0.013251541	0.013251541	0.013251541	0.013251541	0.013251541	0.013251541	0.013251541	0.013251541	0.013251541	0.013251541	0.013251541	0.013251541	0.013251541	0.013251541	0.013251541	0.013251541	0.013251541	0.013251541	0.013251541	0.013251541	0.013251541	0.013251541	0.013251541	0.013251541	0.013251541	0.013251541	0.013251541	0.013251541	0.013251541	0.013251541	0.013251541	0.013251541	0.013251541	0.013251541	0.013251541	0.013251541	0.013251541	0.013251541	0.013251541	0.013251541	0.013251541	0.013251541	0.013251541
¸ßË¹°×ÔëÉù´¦Àí (334).mp3	0.10246484	0.10246484	0.10246484	0.10246484	0.10246484	0.10246484	0.10246484	0.10246484	0.10246484	0.10246484	0.10246484	0.10246484	0.10246484	0.10246484	0.10246484	0.10246484	0.10246484	0.10246484	0.10246484	0.10246484	0.10246484	0.10246484	0.10246484	0.10246484	0.10246484	0.10246484	0.10246484	0.10246484	0.10246484	0.10246484	0.10246484	0.10246484	0.10246484	0.10246484	0.10246484	0.10246484	0.10246484	0.10246484	0.10246484	0.10246484	0.10246484	0.10246484	0.10246484	0.10246484	0.10246484	0.10246484	0.10246484	0.10246484	0.10246484
¸ßË¹°×ÔëÉù´¦Àí (335).mp3	0.011433527	0.011433527	0.011433527	0.011433527	0.011433527	0.011433527	0.011433527	0.011433527	0.011433527	0.011433527	0.011433527	0.011433527	0.011433527	0.011433527	0.011433527	0.011433527	0.011433527	0.011433527	0.011433527	0.011433527	0.011433527	0.011433527	0.011433527	0.011433527	0.011433527	0.011433527	0.011433527	0.011433527	0.011433527	0.011433527	0.011433527	0.011433527	0.011433527	0.011433527	0.011433527	0.011433527	0.011433527	0.011433527	0.011433527	0.011433527	0.011433527	0.011433527	0.011433527	0.011433527	0.011433527	0.011433527	0.011433527	0.011433527	0.011433527
¸ßË¹°×ÔëÉù´¦Àí (336).mp3	0.16087285	0.16087285	0.16087285	0.16087285	0.16087285	0.16087285	0.16087285	0.16087285	0.16087285	0.16087285	0.16087285	0.16087285	0.16087285	0.16087285	0.16087285	0.16087285	0.16087285	0.16087285	0.16087285	0.16087285	0.16087285	0.16087285	0.16087285	0.16087285	0.16087285	0.16087285	0.16087285	0.16087285	0.16087285	0.16087285	0.16087285	0.16087285	0.16087285	0.16087285	0.16087285	0.16087285	0.16087285	0.16087285	0.16087285	0.16087285	0.16087285	0.16087285	0.16087285	0.16087285	0.16087285	0.16087285	0.16087285	0.16087285	0.16087285
¸ßË¹°×ÔëÉù´¦Àí (337).mp3	0.12256361	0.12256361	0.12256361	0.12256361	0.12256361	0.12256361	0.12256361	0.12256361	0.12256361	0.12256361	0.12256361	0.12256361	0.12256361	0.12256361	0.12256361	0.12256361	0.12256361	0.12256361	0.12256361	0.12256361	0.12256361	0.12256361	0.12256361	0.12256361	0.12256361	0.12256361	0.12256361	0.12256361	0.12256361	0.12256361	0.12256361	0.12256361	0.12256361	0.12256361	0.12256361	0.12256361	0.12256361	0.12256361	0.12256361	0.12256361	0.12256361	0.12256361	0.12256361	0.12256361	0.12256361	0.12256361	0.12256361	0.12256361	0.12256361
¸ßË¹°×ÔëÉù´¦Àí (338).mp3	0.50964624	0.50964624	0.50964624	0.50964624	0.50964624	0.50964624	0.50964624	0.50964624	0.50964624	0.50964624	0.50964624	0.50964624	0.50964624	0.50964624	0.50964624	0.50964624	0.50964624	0.50964624	0.50964624	0.50964624	0.50964624	0.50964624	0.50964624	0.50964624	0.50964624	0.50964624	0.50964624	0.50964624	0.50964624	0.50964624	0.50964624	0.50964624	0.50964624	0.50964624	0.50964624	0.50964624	0.50964624	0.50964624	0.50964624	0.50964624	0.50964624	0.50964624	0.50964624	0.50964624	0.50964624	0.50964624	0.50964624	0.50964624	0.50964624
¸ßË¹°×ÔëÉù´¦Àí (339).mp3	0.29774034	0.29774034	0.29774034	0.29774034	0.29774034	0.29774034	0.29774034	0.29774034	0.29774034	0.29774034	0.29774034	0.29774034	0.29774034	0.29774034	0.29774034	0.29774034	0.29774034	0.29774034	0.29774034	0.29774034	0.29774034	0.29774034	0.29774034	0.29774034	0.29774034	0.29774034	0.29774034	0.29774034	0.29774034	0.29774034	0.29774034	0.29774034	0.29774034	0.29774034	0.29774034	0.29774034	0.29774034	0.29774034	0.29774034	0.29774034	0.29774034	0.29774034	0.29774034	0.29774034	0.29774034	0.29774034	0.29774034	0.29774034	0.29774034
¸ßË¹°×ÔëÉù´¦Àí (340).mp3	0.18345597	0.18345597	0.18345597	0.18345597	0.18345597	0.18345597	0.18345597	0.18345597	0.18345597	0.18345597	0.18345597	0.18345597	0.18345597	0.18345597	0.18345597	0.18345597	0.18345597	0.18345597	0.18345597	0.18345597	0.18345597	0.18345597	0.18345597	0.18345597	0.18345597	0.18345597	0.18345597	0.18345597	0.18345597	0.18345597	0.18345597	0.18345597	0.18345597	0.18345597	0.18345597	0.18345597	0.18345597	0.18345597	0.18345597	0.18345597	0.18345597	0.18345597	0.18345597	0.18345597	0.18345597	0.18345597	0.18345597	0.18345597	0.18345597
¸ßË¹°×ÔëÉù´¦Àí (341).mp3	0.36448452	0.36448452	0.36448452	0.36448452	0.36448452	0.36448452	0.36448452	0.36448452	0.36448452	0.36448452	0.36448452	0.36448452	0.36448452	0.36448452	0.36448452	0.36448452	0.36448452	0.36448452	0.36448452	0.36448452	0.36448452	0.36448452	0.36448452	0.36448452	0.36448452	0.36448452	0.36448452	0.36448452	0.36448452	0.36448452	0.36448452	0.36448452	0.36448452	0.36448452	0.36448452	0.36448452	0.36448452	0.36448452	0.36448452	0.36448452	0.36448452	0.36448452	0.36448452	0.36448452	0.36448452	0.36448452	0.36448452	0.36448452	0.36448452
¸ßË¹°×ÔëÉù´¦Àí (342).mp3	0.11858713	0.11858713	0.11858713	0.11858713	0.11858713	0.11858713	0.11858713	0.11858713	0.11858713	0.11858713	0.11858713	0.11858713	0.11858713	0.11858713	0.11858713	0.11858713	0.11858713	0.11858713	0.11858713	0.11858713	0.11858713	0.11858713	0.11858713	0.11858713	0.11858713	0.11858713	0.11858713	0.11858713	0.11858713	0.11858713	0.11858713	0.11858713	0.11858713	0.11858713	0.11858713	0.11858713	0.11858713	0.11858713	0.11858713	0.11858713	0.11858713	0.11858713	0.11858713	0.11858713	0.11858713	0.11858713	0.11858713	0.11858713	0.11858713
¸ßË¹°×ÔëÉù´¦Àí (343).mp3	0.16659483	0.16659483	0.16659483	0.16659483	0.16659483	0.16659483	0.16659483	0.16659483	0.16659483	0.16659483	0.16659483	0.16659483	0.16659483	0.16659483	0.16659483	0.16659483	0.16659483	0.16659483	0.16659483	0.16659483	0.16659483	0.16659483	0.16659483	0.16659483	0.16659483	0.16659483	0.16659483	0.16659483	0.16659483	0.16659483	0.16659483	0.16659483	0.16659483	0.16659483	0.16659483	0.16659483	0.16659483	0.16659483	0.16659483	0.16659483	0.16659483	0.16659483	0.16659483	0.16659483	0.16659483	0.16659483	0.16659483	0.16659483	0.16659483
¸ßË¹°×ÔëÉù´¦Àí (344).mp3	0.09536078	0.09536078	0.09536078	0.09536078	0.09536078	0.09536078	0.09536078	0.09536078	0.09536078	0.09536078	0.09536078	0.09536078	0.09536078	0.09536078	0.09536078	0.09536078	0.09536078	0.09536078	0.09536078	0.09536078	0.09536078	0.09536078	0.09536078	0.09536078	0.09536078	0.09536078	0.09536078	0.09536078	0.09536078	0.09536078	0.09536078	0.09536078	0.09536078	0.09536078	0.09536078	0.09536078	0.09536078	0.09536078	0.09536078	0.09536078	0.09536078	0.09536078	0.09536078	0.09536078	0.09536078	0.09536078	0.09536078	0.09536078	0.09536078
¸ßË¹°×ÔëÉù´¦Àí (345).mp3	0.13547382	0.13547382	0.13547382	0.13547382	0.13547382	0.13547382	0.13547382	0.13547382	0.13547382	0.13547382	0.13547382	0.13547382	0.13547382	0.13547382	0.13547382	0.13547382	0.13547382	0.13547382	0.13547382	0.13547382	0.13547382	0.13547382	0.13547382	0.13547382	0.13547382	0.13547382	0.13547382	0.13547382	0.13547382	0.13547382	0.13547382	0.13547382	0.13547382	0.13547382	0.13547382	0.13547382	0.13547382	0.13547382	0.13547382	0.13547382	0.13547382	0.13547382	0.13547382	0.13547382	0.13547382	0.13547382	0.13547382	0.13547382	0.13547382
¸ßË¹°×ÔëÉù´¦Àí (346).mp3	0.08647343	0.08647343	0.08647343	0.08647343	0.08647343	0.08647343	0.08647343	0.08647343	0.08647343	0.08647343	0.08647343	0.08647343	0.08647343	0.08647343	0.08647343	0.08647343	0.08647343	0.08647343	0.08647343	0.08647343	0.08647343	0.08647343	0.08647343	0.08647343	0.08647343	0.08647343	0.08647343	0.08647343	0.08647343	0.08647343	0.08647343	0.08647343	0.08647343	0.08647343	0.08647343	0.08647343	0.08647343	0.08647343	0.08647343	0.08647343	0.08647343	0.08647343	0.08647343	0.08647343	0.08647343	0.08647343	0.08647343	0.08647343	0.08647343
¸ßË¹°×ÔëÉù´¦Àí (347).mp3	0.17369935	0.17369935	0.17369935	0.17369935	0.17369935	0.17369935	0.17369935	0.17369935	0.17369935	0.17369935	0.17369935	0.17369935	0.17369935	0.17369935	0.17369935	0.17369935	0.17369935	0.17369935	0.17369935	0.17369935	0.17369935	0.17369935	0.17369935	0.17369935	0.17369935	0.17369935	0.17369935	0.17369935	0.17369935	0.17369935	0.17369935	0.17369935	0.17369935	0.17369935	0.17369935	0.17369935	0.17369935	0.17369935	0.17369935	0.17369935	0.17369935	0.17369935	0.17369935	0.17369935	0.17369935	0.17369935	0.17369935	0.17369935	0.17369935
¸ßË¹°×ÔëÉù´¦Àí (348).mp3	0.2155464	0.2155464	0.2155464	0.2155464	0.2155464	0.2155464	0.2155464	0.2155464	0.2155464	0.2155464	0.2155464	0.2155464	0.2155464	0.2155464	0.2155464	0.2155464	0.2155464	0.2155464	0.2155464	0.2155464	0.2155464	0.2155464	0.2155464	0.2155464	0.2155464	0.2155464	0.2155464	0.2155464	0.2155464	0.2155464	0.2155464	0.2155464	0.2155464	0.2155464	0.2155464	0.2155464	0.2155464	0.2155464	0.2155464	0.2155464	0.2155464	0.2155464	0.2155464	0.2155464	0.2155464	0.2155464	0.2155464	0.2155464	0.2155464
¸ßË¹°×ÔëÉù´¦Àí (349).mp3	0.4421606	0.4421606	0.4421606	0.4421606	0.4421606	0.4421606	0.4421606	0.4421606	0.4421606	0.4421606	0.4421606	0.4421606	0.4421606	0.4421606	0.4421606	0.4421606	0.4421606	0.4421606	0.4421606	0.4421606	0.4421606	0.4421606	0.4421606	0.4421606	0.4421606	0.4421606	0.4421606	0.4421606	0.4421606	0.4421606	0.4421606	0.4421606	0.4421606	0.4421606	0.4421606	0.4421606	0.4421606	0.4421606	0.4421606	0.4421606	0.4421606	0.4421606	0.4421606	0.4421606	0.4421606	0.4421606	0.4421606	0.4421606	0.4421606
¸ßË¹°×ÔëÉù´¦Àí (350).mp3	0.3429656	0.3429656	0.3429656	0.3429656	0.3429656	0.3429656	0.3429656	0.3429656	0.3429656	0.3429656	0.3429656	0.3429656	0.3429656	0.3429656	0.3429656	0.3429656	0.3429656	0.3429656	0.3429656	0.3429656	0.3429656	0.3429656	0.3429656	0.3429656	0.3429656	0.3429656	0.3429656	0.3429656	0.3429656	0.3429656	0.3429656	0.3429656	0.3429656	0.3429656	0.3429656	0.3429656	0.3429656	0.3429656	0.3429656	0.3429656	0.3429656	0.3429656	0.3429656	0.3429656	0.3429656	0.3429656	0.3429656	0.3429656	0.3429656
¸ßË¹°×ÔëÉù´¦Àí (351).mp3	0.41543898	0.41543898	0.41543898	0.41543898	0.41543898	0.41543898	0.41543898	0.41543898	0.41543898	0.41543898	0.41543898	0.41543898	0.41543898	0.41543898	0.41543898	0.41543898	0.41543898	0.41543898	0.41543898	0.41543898	0.41543898	0.41543898	0.41543898	0.41543898	0.41543898	0.41543898	0.41543898	0.41543898	0.41543898	0.41543898	0.41543898	0.41543898	0.41543898	0.41543898	0.41543898	0.41543898	0.41543898	0.41543898	0.41543898	0.41543898	0.41543898	0.41543898	0.41543898	0.41543898	0.41543898	0.41543898	0.41543898	0.41543898	0.41543898
¸ßË¹°×ÔëÉù´¦Àí (352).mp3	0.19718033	0.19718033	0.19718033	0.19718033	0.19718033	0.19718033	0.19718033	0.19718033	0.19718033	0.19718033	0.19718033	0.19718033	0.19718033	0.19718033	0.19718033	0.19718033	0.19718033	0.19718033	0.19718033	0.19718033	0.19718033	0.19718033	0.19718033	0.19718033	0.19718033	0.19718033	0.19718033	0.19718033	0.19718033	0.19718033	0.19718033	0.19718033	0.19718033	0.19718033	0.19718033	0.19718033	0.19718033	0.19718033	0.19718033	0.19718033	0.19718033	0.19718033	0.19718033	0.19718033	0.19718033	0.19718033	0.19718033	0.19718033	0.19718033
¸ßË¹°×ÔëÉù´¦Àí (353).mp3	0.07007096	0.07007096	0.07007096	0.07007096	0.07007096	0.07007096	0.07007096	0.07007096	0.07007096	0.07007096	0.07007096	0.07007096	0.07007096	0.07007096	0.07007096	0.07007096	0.07007096	0.07007096	0.07007096	0.07007096	0.07007096	0.07007096	0.07007096	0.07007096	0.07007096	0.07007096	0.07007096	0.07007096	0.07007096	0.07007096	0.07007096	0.07007096	0.07007096	0.07007096	0.07007096	0.07007096	0.07007096	0.07007096	0.07007096	0.07007096	0.07007096	0.07007096	0.07007096	0.07007096	0.07007096	0.07007096	0.07007096	0.07007096	0.07007096
¸ßË¹°×ÔëÉù´¦Àí (354).mp3	0.30880678	0.30880678	0.30880678	0.30880678	0.30880678	0.30880678	0.30880678	0.30880678	0.30880678	0.30880678	0.30880678	0.30880678	0.30880678	0.30880678	0.30880678	0.30880678	0.30880678	0.30880678	0.30880678	0.30880678	0.30880678	0.30880678	0.30880678	0.30880678	0.30880678	0.30880678	0.30880678	0.30880678	0.30880678	0.30880678	0.30880678	0.30880678	0.30880678	0.30880678	0.30880678	0.30880678	0.30880678	0.30880678	0.30880678	0.30880678	0.30880678	0.30880678	0.30880678	0.30880678	0.30880678	0.30880678	0.30880678	0.30880678	0.30880678
¸ßË¹°×ÔëÉù´¦Àí (355).mp3	0.21012047	0.21012047	0.21012047	0.21012047	0.21012047	0.21012047	0.21012047	0.21012047	0.21012047	0.21012047	0.21012047	0.21012047	0.21012047	0.21012047	0.21012047	0.21012047	0.21012047	0.21012047	0.21012047	0.21012047	0.21012047	0.21012047	0.21012047	0.21012047	0.21012047	0.21012047	0.21012047	0.21012047	0.21012047	0.21012047	0.21012047	0.21012047	0.21012047	0.21012047	0.21012047	0.21012047	0.21012047	0.21012047	0.21012047	0.21012047	0.21012047	0.21012047	0.21012047	0.21012047	0.21012047	0.21012047	0.21012047	0.21012047	0.21012047
¸ßË¹°×ÔëÉù´¦Àí (356).mp3	0.21412489	0.21412489	0.21412489	0.21412489	0.21412489	0.21412489	0.21412489	0.21412489	0.21412489	0.21412489	0.21412489	0.21412489	0.21412489	0.21412489	0.21412489	0.21412489	0.21412489	0.21412489	0.21412489	0.21412489	0.21412489	0.21412489	0.21412489	0.21412489	0.21412489	0.21412489	0.21412489	0.21412489	0.21412489	0.21412489	0.21412489	0.21412489	0.21412489	0.21412489	0.21412489	0.21412489	0.21412489	0.21412489	0.21412489	0.21412489	0.21412489	0.21412489	0.21412489	0.21412489	0.21412489	0.21412489	0.21412489	0.21412489	0.21412489
¸ßË¹°×ÔëÉù´¦Àí (357).mp3	0.020405576	0.020405576	0.020405576	0.020405576	0.020405576	0.020405576	0.020405576	0.020405576	0.020405576	0.020405576	0.020405576	0.020405576	0.020405576	0.020405576	0.020405576	0.020405576	0.020405576	0.020405576	0.020405576	0.020405576	0.020405576	0.020405576	0.020405576	0.020405576	0.020405576	0.020405576	0.020405576	0.020405576	0.020405576	0.020405576	0.020405576	0.020405576	0.020405576	0.020405576	0.020405576	0.020405576	0.020405576	0.020405576	0.020405576	0.020405576	0.020405576	0.020405576	0.020405576	0.020405576	0.020405576	0.020405576	0.020405576	0.020405576	0.020405576
¸ßË¹°×ÔëÉù´¦Àí (358).mp3	-0.00884144	-0.00884144	-0.00884144	-0.00884144	-0.00884144	-0.00884144	-0.00884144	-0.00884144	-0.00884144	-0.00884144	-0.00884144	-0.00884144	-0.00884144	-0.00884144	-0.00884144	-0.00884144	-0.00884144	-0.00884144	-0.00884144	-0.00884144	-0.00884144	-0.00884144	-0.00884144	-0.00884144	-0.00884144	-0.00884144	-0.00884144	-0.00884144	-0.00884144	-0.00884144	-0.00884144	-0.00884144	-0.00884144	-0.00884144	-0.00884144	-0.00884144	-0.00884144	-0.00884144	-0.00884144	-0.00884144	-0.00884144	-0.00884144	-0.00884144	-0.00884144	-0.00884144	-0.00884144	-0.00884144	-0.00884144	-0.00884144
¸ßË¹°×ÔëÉù´¦Àí (359).mp3	0.008069433	0.008069433	0.008069433	0.008069433	0.008069433	0.008069433	0.008069433	0.008069433	0.008069433	0.008069433	0.008069433	0.008069433	0.008069433	0.008069433	0.008069433	0.008069433	0.008069433	0.008069433	0.008069433	0.008069433	0.008069433	0.008069433	0.008069433	0.008069433	0.008069433	0.008069433	0.008069433	0.008069433	0.008069433	0.008069433	0.008069433	0.008069433	0.008069433	0.008069433	0.008069433	0.008069433	0.008069433	0.008069433	0.008069433	0.008069433	0.008069433	0.008069433	0.008069433	0.008069433	0.008069433	0.008069433	0.008069433	0.008069433	0.008069433
¸ßË¹°×ÔëÉù´¦Àí (360).mp3	0.08290067	0.08290067	0.08290067	0.08290067	0.08290067	0.08290067	0.08290067	0.08290067	0.08290067	0.08290067	0.08290067	0.08290067	0.08290067	0.08290067	0.08290067	0.08290067	0.08290067	0.08290067	0.08290067	0.08290067	0.08290067	0.08290067	0.08290067	0.08290067	0.08290067	0.08290067	0.08290067	0.08290067	0.08290067	0.08290067	0.08290067	0.08290067	0.08290067	0.08290067	0.08290067	0.08290067	0.08290067	0.08290067	0.08290067	0.08290067	0.08290067	0.08290067	0.08290067	0.08290067	0.08290067	0.08290067	0.08290067	0.08290067	0.08290067
¸ßË¹°×ÔëÉù´¦Àí (361).mp3	0.25686306	0.25686306	0.25686306	0.25686306	0.25686306	0.25686306	0.25686306	0.25686306	0.25686306	0.25686306	0.25686306	0.25686306	0.25686306	0.25686306	0.25686306	0.25686306	0.25686306	0.25686306	0.25686306	0.25686306	0.25686306	0.25686306	0.25686306	0.25686306	0.25686306	0.25686306	0.25686306	0.25686306	0.25686306	0.25686306	0.25686306	0.25686306	0.25686306	0.25686306	0.25686306	0.25686306	0.25686306	0.25686306	0.25686306	0.25686306	0.25686306	0.25686306	0.25686306	0.25686306	0.25686306	0.25686306	0.25686306	0.25686306	0.25686306
¸ßË¹°×ÔëÉù´¦Àí (362).mp3	0.3267364	0.3267364	0.3267364	0.3267364	0.3267364	0.3267364	0.3267364	0.3267364	0.3267364	0.3267364	0.3267364	0.3267364	0.3267364	0.3267364	0.3267364	0.3267364	0.3267364	0.3267364	0.3267364	0.3267364	0.3267364	0.3267364	0.3267364	0.3267364	0.3267364	0.3267364	0.3267364	0.3267364	0.3267364	0.3267364	0.3267364	0.3267364	0.3267364	0.3267364	0.3267364	0.3267364	0.3267364	0.3267364	0.3267364	0.3267364	0.3267364	0.3267364	0.3267364	0.3267364	0.3267364	0.3267364	0.3267364	0.3267364	0.3267364
¸ßË¹°×ÔëÉù´¦Àí (363).mp3	0.090898246	0.090898246	0.090898246	0.090898246	0.090898246	0.090898246	0.090898246	0.090898246	0.090898246	0.090898246	0.090898246	0.090898246	0.090898246	0.090898246	0.090898246	0.090898246	0.090898246	0.090898246	0.090898246	0.090898246	0.090898246	0.090898246	0.090898246	0.090898246	0.090898246	0.090898246	0.090898246	0.090898246	0.090898246	0.090898246	0.090898246	0.090898246	0.090898246	0.090898246	0.090898246	0.090898246	0.090898246	0.090898246	0.090898246	0.090898246	0.090898246	0.090898246	0.090898246	0.090898246	0.090898246	0.090898246	0.090898246	0.090898246	0.090898246
¸ßË¹°×ÔëÉù´¦Àí (364).mp3	0.32109427	0.32109427	0.32109427	0.32109427	0.32109427	0.32109427	0.32109427	0.32109427	0.32109427	0.32109427	0.32109427	0.32109427	0.32109427	0.32109427	0.32109427	0.32109427	0.32109427	0.32109427	0.32109427	0.32109427	0.32109427	0.32109427	0.32109427	0.32109427	0.32109427	0.32109427	0.32109427	0.32109427	0.32109427	0.32109427	0.32109427	0.32109427	0.32109427	0.32109427	0.32109427	0.32109427	0.32109427	0.32109427	0.32109427	0.32109427	0.32109427	0.32109427	0.32109427	0.32109427	0.32109427	0.32109427	0.32109427	0.32109427	0.32109427
¸ßË¹°×ÔëÉù´¦Àí (365).mp3	0.23611775	0.23611775	0.23611775	0.23611775	0.23611775	0.23611775	0.23611775	0.23611775	0.23611775	0.23611775	0.23611775	0.23611775	0.23611775	0.23611775	0.23611775	0.23611775	0.23611775	0.23611775	0.23611775	0.23611775	0.23611775	0.23611775	0.23611775	0.23611775	0.23611775	0.23611775	0.23611775	0.23611775	0.23611775	0.23611775	0.23611775	0.23611775	0.23611775	0.23611775	0.23611775	0.23611775	0.23611775	0.23611775	0.23611775	0.23611775	0.23611775	0.23611775	0.23611775	0.23611775	0.23611775	0.23611775	0.23611775	0.23611775	0.23611775
¸ßË¹°×ÔëÉù´¦Àí (366).mp3	0.40402836	0.40402836	0.40402836	0.40402836	0.40402836	0.40402836	0.40402836	0.40402836	0.40402836	0.40402836	0.40402836	0.40402836	0.40402836	0.40402836	0.40402836	0.40402836	0.40402836	0.40402836	0.40402836	0.40402836	0.40402836	0.40402836	0.40402836	0.40402836	0.40402836	0.40402836	0.40402836	0.40402836	0.40402836	0.40402836	0.40402836	0.40402836	0.40402836	0.40402836	0.40402836	0.40402836	0.40402836	0.40402836	0.40402836	0.40402836	0.40402836	0.40402836	0.40402836	0.40402836	0.40402836	0.40402836	0.40402836	0.40402836	0.40402836
¸ßË¹°×ÔëÉù´¦Àí (367).mp3	0.09225767	0.09225767	0.09225767	0.09225767	0.09225767	0.09225767	0.09225767	0.09225767	0.09225767	0.09225767	0.09225767	0.09225767	0.09225767	0.09225767	0.09225767	0.09225767	0.09225767	0.09225767	0.09225767	0.09225767	0.09225767	0.09225767	0.09225767	0.09225767	0.09225767	0.09225767	0.09225767	0.09225767	0.09225767	0.09225767	0.09225767	0.09225767	0.09225767	0.09225767	0.09225767	0.09225767	0.09225767	0.09225767	0.09225767	0.09225767	0.09225767	0.09225767	0.09225767	0.09225767	0.09225767	0.09225767	0.09225767	0.09225767	0.09225767
¸ßË¹°×ÔëÉù´¦Àí (368).mp3	0.14260124	0.14260124	0.14260124	0.14260124	0.14260124	0.14260124	0.14260124	0.14260124	0.14260124	0.14260124	0.14260124	0.14260124	0.14260124	0.14260124	0.14260124	0.14260124	0.14260124	0.14260124	0.14260124	0.14260124	0.14260124	0.14260124	0.14260124	0.14260124	0.14260124	0.14260124	0.14260124	0.14260124	0.14260124	0.14260124	0.14260124	0.14260124	0.14260124	0.14260124	0.14260124	0.14260124	0.14260124	0.14260124	0.14260124	0.14260124	0.14260124	0.14260124	0.14260124	0.14260124	0.14260124	0.14260124	0.14260124	0.14260124	0.14260124
¸ßË¹°×ÔëÉù´¦Àí (369).mp3	0.20098361	0.20098361	0.20098361	0.20098361	0.20098361	0.20098361	0.20098361	0.20098361	0.20098361	0.20098361	0.20098361	0.20098361	0.20098361	0.20098361	0.20098361	0.20098361	0.20098361	0.20098361	0.20098361	0.20098361	0.20098361	0.20098361	0.20098361	0.20098361	0.20098361	0.20098361	0.20098361	0.20098361	0.20098361	0.20098361	0.20098361	0.20098361	0.20098361	0.20098361	0.20098361	0.20098361	0.20098361	0.20098361	0.20098361	0.20098361	0.20098361	0.20098361	0.20098361	0.20098361	0.20098361	0.20098361	0.20098361	0.20098361	0.20098361
¸ßË¹°×ÔëÉù´¦Àí (370).mp3	0.30340108	0.30340108	0.30340108	0.30340108	0.30340108	0.30340108	0.30340108	0.30340108	0.30340108	0.30340108	0.30340108	0.30340108	0.30340108	0.30340108	0.30340108	0.30340108	0.30340108	0.30340108	0.30340108	0.30340108	0.30340108	0.30340108	0.30340108	0.30340108	0.30340108	0.30340108	0.30340108	0.30340108	0.30340108	0.30340108	0.30340108	0.30340108	0.30340108	0.30340108	0.30340108	0.30340108	0.30340108	0.30340108	0.30340108	0.30340108	0.30340108	0.30340108	0.30340108	0.30340108	0.30340108	0.30340108	0.30340108	0.30340108	0.30340108
¸ßË¹°×ÔëÉù´¦Àí (371).mp3	0.03198432	0.03198432	0.03198432	0.03198432	0.03198432	0.03198432	0.03198432	0.03198432	0.03198432	0.03198432	0.03198432	0.03198432	0.03198432	0.03198432	0.03198432	0.03198432	0.03198432	0.03198432	0.03198432	0.03198432	0.03198432	0.03198432	0.03198432	0.03198432	0.03198432	0.03198432	0.03198432	0.03198432	0.03198432	0.03198432	0.03198432	0.03198432	0.03198432	0.03198432	0.03198432	0.03198432	0.03198432	0.03198432	0.03198432	0.03198432	0.03198432	0.03198432	0.03198432	0.03198432	0.03198432	0.03198432	0.03198432	0.03198432	0.03198432
¸ßË¹°×ÔëÉù´¦Àí (372).mp3	0.23029363	0.23029363	0.23029363	0.23029363	0.23029363	0.23029363	0.23029363	0.23029363	0.23029363	0.23029363	0.23029363	0.23029363	0.23029363	0.23029363	0.23029363	0.23029363	0.23029363	0.23029363	0.23029363	0.23029363	0.23029363	0.23029363	0.23029363	0.23029363	0.23029363	0.23029363	0.23029363	0.23029363	0.23029363	0.23029363	0.23029363	0.23029363	0.23029363	0.23029363	0.23029363	0.23029363	0.23029363	0.23029363	0.23029363	0.23029363	0.23029363	0.23029363	0.23029363	0.23029363	0.23029363	0.23029363	0.23029363	0.23029363	0.23029363
¸ßË¹°×ÔëÉù´¦Àí (373).mp3	0.19985297	0.19985297	0.19985297	0.19985297	0.19985297	0.19985297	0.19985297	0.19985297	0.19985297	0.19985297	0.19985297	0.19985297	0.19985297	0.19985297	0.19985297	0.19985297	0.19985297	0.19985297	0.19985297	0.19985297	0.19985297	0.19985297	0.19985297	0.19985297	0.19985297	0.19985297	0.19985297	0.19985297	0.19985297	0.19985297	0.19985297	0.19985297	0.19985297	0.19985297	0.19985297	0.19985297	0.19985297	0.19985297	0.19985297	0.19985297	0.19985297	0.19985297	0.19985297	0.19985297	0.19985297	0.19985297	0.19985297	0.19985297	0.19985297
¸ßË¹°×ÔëÉù´¦Àí (374).mp3	0.19150513	0.19150513	0.19150513	0.19150513	0.19150513	0.19150513	0.19150513	0.19150513	0.19150513	0.19150513	0.19150513	0.19150513	0.19150513	0.19150513	0.19150513	0.19150513	0.19150513	0.19150513	0.19150513	0.19150513	0.19150513	0.19150513	0.19150513	0.19150513	0.19150513	0.19150513	0.19150513	0.19150513	0.19150513	0.19150513	0.19150513	0.19150513	0.19150513	0.19150513	0.19150513	0.19150513	0.19150513	0.19150513	0.19150513	0.19150513	0.19150513	0.19150513	0.19150513	0.19150513	0.19150513	0.19150513	0.19150513	0.19150513	0.19150513
¸ßË¹°×ÔëÉù´¦Àí (375).mp3	0.03361752	0.03361752	0.03361752	0.03361752	0.03361752	0.03361752	0.03361752	0.03361752	0.03361752	0.03361752	0.03361752	0.03361752	0.03361752	0.03361752	0.03361752	0.03361752	0.03361752	0.03361752	0.03361752	0.03361752	0.03361752	0.03361752	0.03361752	0.03361752	0.03361752	0.03361752	0.03361752	0.03361752	0.03361752	0.03361752	0.03361752	0.03361752	0.03361752	0.03361752	0.03361752	0.03361752	0.03361752	0.03361752	0.03361752	0.03361752	0.03361752	0.03361752	0.03361752	0.03361752	0.03361752	0.03361752	0.03361752	0.03361752	0.03361752
¸ßË¹°×ÔëÉù´¦Àí (376).mp3	0.009973893	0.009973893	0.009973893	0.009973893	0.009973893	0.009973893	0.009973893	0.009973893	0.009973893	0.009973893	0.009973893	0.009973893	0.009973893	0.009973893	0.009973893	0.009973893	0.009973893	0.009973893	0.009973893	0.009973893	0.009973893	0.009973893	0.009973893	0.009973893	0.009973893	0.009973893	0.009973893	0.009973893	0.009973893	0.009973893	0.009973893	0.009973893	0.009973893	0.009973893	0.009973893	0.009973893	0.009973893	0.009973893	0.009973893	0.009973893	0.009973893	0.009973893	0.009973893	0.009973893	0.009973893	0.009973893	0.009973893	0.009973893	0.009973893
¸ßË¹°×ÔëÉù´¦Àí (377).mp3	0.36758113	0.36758113	0.36758113	0.36758113	0.36758113	0.36758113	0.36758113	0.36758113	0.36758113	0.36758113	0.36758113	0.36758113	0.36758113	0.36758113	0.36758113	0.36758113	0.36758113	0.36758113	0.36758113	0.36758113	0.36758113	0.36758113	0.36758113	0.36758113	0.36758113	0.36758113	0.36758113	0.36758113	0.36758113	0.36758113	0.36758113	0.36758113	0.36758113	0.36758113	0.36758113	0.36758113	0.36758113	0.36758113	0.36758113	0.36758113	0.36758113	0.36758113	0.36758113	0.36758113	0.36758113	0.36758113	0.36758113	0.36758113	0.36758113
¸ßË¹°×ÔëÉù´¦Àí (378).mp3	0.18130875	0.18130875	0.18130875	0.18130875	0.18130875	0.18130875	0.18130875	0.18130875	0.18130875	0.18130875	0.18130875	0.18130875	0.18130875	0.18130875	0.18130875	0.18130875	0.18130875	0.18130875	0.18130875	0.18130875	0.18130875	0.18130875	0.18130875	0.18130875	0.18130875	0.18130875	0.18130875	0.18130875	0.18130875	0.18130875	0.18130875	0.18130875	0.18130875	0.18130875	0.18130875	0.18130875	0.18130875	0.18130875	0.18130875	0.18130875	0.18130875	0.18130875	0.18130875	0.18130875	0.18130875	0.18130875	0.18130875	0.18130875	0.18130875
¸ßË¹°×ÔëÉù´¦Àí (379).mp3	-0.018984944	-0.018984944	-0.018984944	-0.018984944	-0.018984944	-0.018984944	-0.018984944	-0.018984944	-0.018984944	-0.018984944	-0.018984944	-0.018984944	-0.018984944	-0.018984944	-0.018984944	-0.018984944	-0.018984944	-0.018984944	-0.018984944	-0.018984944	-0.018984944	-0.018984944	-0.018984944	-0.018984944	-0.018984944	-0.018984944	-0.018984944	-0.018984944	-0.018984944	-0.018984944	-0.018984944	-0.018984944	-0.018984944	-0.018984944	-0.018984944	-0.018984944	-0.018984944	-0.018984944	-0.018984944	-0.018984944	-0.018984944	-0.018984944	-0.018984944	-0.018984944	-0.018984944	-0.018984944	-0.018984944	-0.018984944	-0.018984944
¸ßË¹°×ÔëÉù´¦Àí (380).mp3	0.15036845	0.15036845	0.15036845	0.15036845	0.15036845	0.15036845	0.15036845	0.15036845	0.15036845	0.15036845	0.15036845	0.15036845	0.15036845	0.15036845	0.15036845	0.15036845	0.15036845	0.15036845	0.15036845	0.15036845	0.15036845	0.15036845	0.15036845	0.15036845	0.15036845	0.15036845	0.15036845	0.15036845	0.15036845	0.15036845	0.15036845	0.15036845	0.15036845	0.15036845	0.15036845	0.15036845	0.15036845	0.15036845	0.15036845	0.15036845	0.15036845	0.15036845	0.15036845	0.15036845	0.15036845	0.15036845	0.15036845	0.15036845	0.15036845
¸ßË¹°×ÔëÉù´¦Àí (381).mp3	0.40198877	0.40198877	0.40198877	0.40198877	0.40198877	0.40198877	0.40198877	0.40198877	0.40198877	0.40198877	0.40198877	0.40198877	0.40198877	0.40198877	0.40198877	0.40198877	0.40198877	0.40198877	0.40198877	0.40198877	0.40198877	0.40198877	0.40198877	0.40198877	0.40198877	0.40198877	0.40198877	0.40198877	0.40198877	0.40198877	0.40198877	0.40198877	0.40198877	0.40198877	0.40198877	0.40198877	0.40198877	0.40198877	0.40198877	0.40198877	0.40198877	0.40198877	0.40198877	0.40198877	0.40198877	0.40198877	0.40198877	0.40198877	0.40198877
¸ßË¹°×ÔëÉù´¦Àí (382).mp3	0.35682577	0.35682577	0.35682577	0.35682577	0.35682577	0.35682577	0.35682577	0.35682577	0.35682577	0.35682577	0.35682577	0.35682577	0.35682577	0.35682577	0.35682577	0.35682577	0.35682577	0.35682577	0.35682577	0.35682577	0.35682577	0.35682577	0.35682577	0.35682577	0.35682577	0.35682577	0.35682577	0.35682577	0.35682577	0.35682577	0.35682577	0.35682577	0.35682577	0.35682577	0.35682577	0.35682577	0.35682577	0.35682577	0.35682577	0.35682577	0.35682577	0.35682577	0.35682577	0.35682577	0.35682577	0.35682577	0.35682577	0.35682577	0.35682577
¸ßË¹°×ÔëÉù´¦Àí (383).mp3	0.45366514	0.45366514	0.45366514	0.45366514	0.45366514	0.45366514	0.45366514	0.45366514	0.45366514	0.45366514	0.45366514	0.45366514	0.45366514	0.45366514	0.45366514	0.45366514	0.45366514	0.45366514	0.45366514	0.45366514	0.45366514	0.45366514	0.45366514	0.45366514	0.45366514	0.45366514	0.45366514	0.45366514	0.45366514	0.45366514	0.45366514	0.45366514	0.45366514	0.45366514	0.45366514	0.45366514	0.45366514	0.45366514	0.45366514	0.45366514	0.45366514	0.45366514	0.45366514	0.45366514	0.45366514	0.45366514	0.45366514	0.45366514	0.45366514
¸ßË¹°×ÔëÉù´¦Àí (384).mp3	0.12540388	0.12540388	0.12540388	0.12540388	0.12540388	0.12540388	0.12540388	0.12540388	0.12540388	0.12540388	0.12540388	0.12540388	0.12540388	0.12540388	0.12540388	0.12540388	0.12540388	0.12540388	0.12540388	0.12540388	0.12540388	0.12540388	0.12540388	0.12540388	0.12540388	0.12540388	0.12540388	0.12540388	0.12540388	0.12540388	0.12540388	0.12540388	0.12540388	0.12540388	0.12540388	0.12540388	0.12540388	0.12540388	0.12540388	0.12540388	0.12540388	0.12540388	0.12540388	0.12540388	0.12540388	0.12540388	0.12540388	0.12540388	0.12540388
¸ßË¹°×ÔëÉù´¦Àí (385).mp3	0.06742824	0.06742824	0.06742824	0.06742824	0.06742824	0.06742824	0.06742824	0.06742824	0.06742824	0.06742824	0.06742824	0.06742824	0.06742824	0.06742824	0.06742824	0.06742824	0.06742824	0.06742824	0.06742824	0.06742824	0.06742824	0.06742824	0.06742824	0.06742824	0.06742824	0.06742824	0.06742824	0.06742824	0.06742824	0.06742824	0.06742824	0.06742824	0.06742824	0.06742824	0.06742824	0.06742824	0.06742824	0.06742824	0.06742824	0.06742824	0.06742824	0.06742824	0.06742824	0.06742824	0.06742824	0.06742824	0.06742824	0.06742824	0.06742824
¸ßË¹°×ÔëÉù´¦Àí (386).mp3	0.07420133	0.07420133	0.07420133	0.07420133	0.07420133	0.07420133	0.07420133	0.07420133	0.07420133	0.07420133	0.07420133	0.07420133	0.07420133	0.07420133	0.07420133	0.07420133	0.07420133	0.07420133	0.07420133	0.07420133	0.07420133	0.07420133	0.07420133	0.07420133	0.07420133	0.07420133	0.07420133	0.07420133	0.07420133	0.07420133	0.07420133	0.07420133	0.07420133	0.07420133	0.07420133	0.07420133	0.07420133	0.07420133	0.07420133	0.07420133	0.07420133	0.07420133	0.07420133	0.07420133	0.07420133	0.07420133	0.07420133	0.07420133	0.07420133
¸ßË¹°×ÔëÉù´¦Àí (387).mp3	0.14031273	0.14031273	0.14031273	0.14031273	0.14031273	0.14031273	0.14031273	0.14031273	0.14031273	0.14031273	0.14031273	0.14031273	0.14031273	0.14031273	0.14031273	0.14031273	0.14031273	0.14031273	0.14031273	0.14031273	0.14031273	0.14031273	0.14031273	0.14031273	0.14031273	0.14031273	0.14031273	0.14031273	0.14031273	0.14031273	0.14031273	0.14031273	0.14031273	0.14031273	0.14031273	0.14031273	0.14031273	0.14031273	0.14031273	0.14031273	0.14031273	0.14031273	0.14031273	0.14031273	0.14031273	0.14031273	0.14031273	0.14031273	0.14031273
¸ßË¹°×ÔëÉù´¦Àí (388).mp3	0.21418601	0.21418601	0.21418601	0.21418601	0.21418601	0.21418601	0.21418601	0.21418601	0.21418601	0.21418601	0.21418601	0.21418601	0.21418601	0.21418601	0.21418601	0.21418601	0.21418601	0.21418601	0.21418601	0.21418601	0.21418601	0.21418601	0.21418601	0.21418601	0.21418601	0.21418601	0.21418601	0.21418601	0.21418601	0.21418601	0.21418601	0.21418601	0.21418601	0.21418601	0.21418601	0.21418601	0.21418601	0.21418601	0.21418601	0.21418601	0.21418601	0.21418601	0.21418601	0.21418601	0.21418601	0.21418601	0.21418601	0.21418601	0.21418601
¸ßË¹°×ÔëÉù´¦Àí (389).mp3	0.108954795	0.108954795	0.108954795	0.108954795	0.108954795	0.108954795	0.108954795	0.108954795	0.108954795	0.108954795	0.108954795	0.108954795	0.108954795	0.108954795	0.108954795	0.108954795	0.108954795	0.108954795	0.108954795	0.108954795	0.108954795	0.108954795	0.108954795	0.108954795	0.108954795	0.108954795	0.108954795	0.108954795	0.108954795	0.108954795	0.108954795	0.108954795	0.108954795	0.108954795	0.108954795	0.108954795	0.108954795	0.108954795	0.108954795	0.108954795	0.108954795	0.108954795	0.108954795	0.108954795	0.108954795	0.108954795	0.108954795	0.108954795	0.108954795
¸ßË¹°×ÔëÉù´¦Àí (390).mp3	0.018024258	0.018024258	0.018024258	0.018024258	0.018024258	0.018024258	0.018024258	0.018024258	0.018024258	0.018024258	0.018024258	0.018024258	0.018024258	0.018024258	0.018024258	0.018024258	0.018024258	0.018024258	0.018024258	0.018024258	0.018024258	0.018024258	0.018024258	0.018024258	0.018024258	0.018024258	0.018024258	0.018024258	0.018024258	0.018024258	0.018024258	0.018024258	0.018024258	0.018024258	0.018024258	0.018024258	0.018024258	0.018024258	0.018024258	0.018024258	0.018024258	0.018024258	0.018024258	0.018024258	0.018024258	0.018024258	0.018024258	0.018024258	0.018024258
¸ßË¹°×ÔëÉù´¦Àí (391).mp3	0.1560069	0.1560069	0.1560069	0.1560069	0.1560069	0.1560069	0.1560069	0.1560069	0.1560069	0.1560069	0.1560069	0.1560069	0.1560069	0.1560069	0.1560069	0.1560069	0.1560069	0.1560069	0.1560069	0.1560069	0.1560069	0.1560069	0.1560069	0.1560069	0.1560069	0.1560069	0.1560069	0.1560069	0.1560069	0.1560069	0.1560069	0.1560069	0.1560069	0.1560069	0.1560069	0.1560069	0.1560069	0.1560069	0.1560069	0.1560069	0.1560069	0.1560069	0.1560069	0.1560069	0.1560069	0.1560069	0.1560069	0.1560069	0.1560069
¸ßË¹°×ÔëÉù´¦Àí (392).mp3	-0.14138588	-0.14138588	-0.14138588	-0.14138588	-0.14138588	-0.14138588	-0.14138588	-0.14138588	-0.14138588	-0.14138588	-0.14138588	-0.14138588	-0.14138588	-0.14138588	-0.14138588	-0.14138588	-0.14138588	-0.14138588	-0.14138588	-0.14138588	-0.14138588	-0.14138588	-0.14138588	-0.14138588	-0.14138588	-0.14138588	-0.14138588	-0.14138588	-0.14138588	-0.14138588	-0.14138588	-0.14138588	-0.14138588	-0.14138588	-0.14138588	-0.14138588	-0.14138588	-0.14138588	-0.14138588	-0.14138588	-0.14138588	-0.14138588	-0.14138588	-0.14138588	-0.14138588	-0.14138588	-0.14138588	-0.14138588	-0.14138588
¸ßË¹°×ÔëÉù´¦Àí (393).mp3	-0.03470297	-0.03470297	-0.03470297	-0.03470297	-0.03470297	-0.03470297	-0.03470297	-0.03470297	-0.03470297	-0.03470297	-0.03470297	-0.03470297	-0.03470297	-0.03470297	-0.03470297	-0.03470297	-0.03470297	-0.03470297	-0.03470297	-0.03470297	-0.03470297	-0.03470297	-0.03470297	-0.03470297	-0.03470297	-0.03470297	-0.03470297	-0.03470297	-0.03470297	-0.03470297	-0.03470297	-0.03470297	-0.03470297	-0.03470297	-0.03470297	-0.03470297	-0.03470297	-0.03470297	-0.03470297	-0.03470297	-0.03470297	-0.03470297	-0.03470297	-0.03470297	-0.03470297	-0.03470297	-0.03470297	-0.03470297	-0.03470297
¸ßË¹°×ÔëÉù´¦Àí (394).mp3	0.28137335	0.28137335	0.28137335	0.28137335	0.28137335	0.28137335	0.28137335	0.28137335	0.28137335	0.28137335	0.28137335	0.28137335	0.28137335	0.28137335	0.28137335	0.28137335	0.28137335	0.28137335	0.28137335	0.28137335	0.28137335	0.28137335	0.28137335	0.28137335	0.28137335	0.28137335	0.28137335	0.28137335	0.28137335	0.28137335	0.28137335	0.28137335	0.28137335	0.28137335	0.28137335	0.28137335	0.28137335	0.28137335	0.28137335	0.28137335	0.28137335	0.28137335	0.28137335	0.28137335	0.28137335	0.28137335	0.28137335	0.28137335	0.28137335
¸ßË¹°×ÔëÉù´¦Àí (395).mp3	0.20341477	0.20341477	0.20341477	0.20341477	0.20341477	0.20341477	0.20341477	0.20341477	0.20341477	0.20341477	0.20341477	0.20341477	0.20341477	0.20341477	0.20341477	0.20341477	0.20341477	0.20341477	0.20341477	0.20341477	0.20341477	0.20341477	0.20341477	0.20341477	0.20341477	0.20341477	0.20341477	0.20341477	0.20341477	0.20341477	0.20341477	0.20341477	0.20341477	0.20341477	0.20341477	0.20341477	0.20341477	0.20341477	0.20341477	0.20341477	0.20341477	0.20341477	0.20341477	0.20341477	0.20341477	0.20341477	0.20341477	0.20341477	0.20341477
¸ßË¹°×ÔëÉù´¦Àí (396).mp3	-0.06853014	-0.06853014	-0.06853014	-0.06853014	-0.06853014	-0.06853014	-0.06853014	-0.06853014	-0.06853014	-0.06853014	-0.06853014	-0.06853014	-0.06853014	-0.06853014	-0.06853014	-0.06853014	-0.06853014	-0.06853014	-0.06853014	-0.06853014	-0.06853014	-0.06853014	-0.06853014	-0.06853014	-0.06853014	-0.06853014	-0.06853014	-0.06853014	-0.06853014	-0.06853014	-0.06853014	-0.06853014	-0.06853014	-0.06853014	-0.06853014	-0.06853014	-0.06853014	-0.06853014	-0.06853014	-0.06853014	-0.06853014	-0.06853014	-0.06853014	-0.06853014	-0.06853014	-0.06853014	-0.06853014	-0.06853014	-0.06853014
¸ßË¹°×ÔëÉù´¦Àí (397).mp3	0.22455269	0.22455269	0.22455269	0.22455269	0.22455269	0.22455269	0.22455269	0.22455269	0.22455269	0.22455269	0.22455269	0.22455269	0.22455269	0.22455269	0.22455269	0.22455269	0.22455269	0.22455269	0.22455269	0.22455269	0.22455269	0.22455269	0.22455269	0.22455269	0.22455269	0.22455269	0.22455269	0.22455269	0.22455269	0.22455269	0.22455269	0.22455269	0.22455269	0.22455269	0.22455269	0.22455269	0.22455269	0.22455269	0.22455269	0.22455269	0.22455269	0.22455269	0.22455269	0.22455269	0.22455269	0.22455269	0.22455269	0.22455269	0.22455269
¸ßË¹°×ÔëÉù´¦Àí (398).mp3	0.17515922	0.17515922	0.17515922	0.17515922	0.17515922	0.17515922	0.17515922	0.17515922	0.17515922	0.17515922	0.17515922	0.17515922	0.17515922	0.17515922	0.17515922	0.17515922	0.17515922	0.17515922	0.17515922	0.17515922	0.17515922	0.17515922	0.17515922	0.17515922	0.17515922	0.17515922	0.17515922	0.17515922	0.17515922	0.17515922	0.17515922	0.17515922	0.17515922	0.17515922	0.17515922	0.17515922	0.17515922	0.17515922	0.17515922	0.17515922	0.17515922	0.17515922	0.17515922	0.17515922	0.17515922	0.17515922	0.17515922	0.17515922	0.17515922
¸ßË¹°×ÔëÉù´¦Àí (399).mp3	0.44996282	0.44996282	0.44996282	0.44996282	0.44996282	0.44996282	0.44996282	0.44996282	0.44996282	0.44996282	0.44996282	0.44996282	0.44996282	0.44996282	0.44996282	0.44996282	0.44996282	0.44996282	0.44996282	0.44996282	0.44996282	0.44996282	0.44996282	0.44996282	0.44996282	0.44996282	0.44996282	0.44996282	0.44996282	0.44996282	0.44996282	0.44996282	0.44996282	0.44996282	0.44996282	0.44996282	0.44996282	0.44996282	0.44996282	0.44996282	0.44996282	0.44996282	0.44996282	0.44996282	0.44996282	0.44996282	0.44996282	0.44996282	0.44996282
¸ßË¹°×ÔëÉù´¦Àí (400).mp3	-0.31411582	-0.31411582	-0.31411582	-0.31411582	-0.31411582	-0.31411582	-0.31411582	-0.31411582	-0.31411582	-0.31411582	-0.31411582	-0.31411582	-0.31411582	-0.31411582	-0.31411582	-0.31411582	-0.31411582	-0.31411582	-0.31411582	-0.31411582	-0.31411582	-0.31411582	-0.31411582	-0.31411582	-0.31411582	-0.31411582	-0.31411582	-0.31411582	-0.31411582	-0.31411582	-0.31411582	-0.31411582	-0.31411582	-0.31411582	-0.31411582	-0.31411582	-0.31411582	-0.31411582	-0.31411582	-0.31411582	-0.31411582	-0.31411582	-0.31411582	-0.31411582	-0.31411582	-0.31411582	-0.31411582	-0.31411582	-0.31411582
¸ßË¹°×ÔëÉù´¦Àí (401).mp3	0.053806193	0.053806193	0.053806193	0.053806193	0.053806193	0.053806193	0.053806193	0.053806193	0.053806193	0.053806193	0.053806193	0.053806193	0.053806193	0.053806193	0.053806193	0.053806193	0.053806193	0.053806193	0.053806193	0.053806193	0.053806193	0.053806193	0.053806193	0.053806193	0.053806193	0.053806193	0.053806193	0.053806193	0.053806193	0.053806193	0.053806193	0.053806193	0.053806193	0.053806193	0.053806193	0.053806193	0.053806193	0.053806193	0.053806193	0.053806193	0.053806193	0.053806193	0.053806193	0.053806193	0.053806193	0.053806193	0.053806193	0.053806193	0.053806193
¸ßË¹°×ÔëÉù´¦Àí (402).mp3	0.19206592	0.19206592	0.19206592	0.19206592	0.19206592	0.19206592	0.19206592	0.19206592	0.19206592	0.19206592	0.19206592	0.19206592	0.19206592	0.19206592	0.19206592	0.19206592	0.19206592	0.19206592	0.19206592	0.19206592	0.19206592	0.19206592	0.19206592	0.19206592	0.19206592	0.19206592	0.19206592	0.19206592	0.19206592	0.19206592	0.19206592	0.19206592	0.19206592	0.19206592	0.19206592	0.19206592	0.19206592	0.19206592	0.19206592	0.19206592	0.19206592	0.19206592	0.19206592	0.19206592	0.19206592	0.19206592	0.19206592	0.19206592	0.19206592
¸ßË¹°×ÔëÉù´¦Àí (403).mp3	-0.21813145	-0.21813145	-0.21813145	-0.21813145	-0.21813145	-0.21813145	-0.21813145	-0.21813145	-0.21813145	-0.21813145	-0.21813145	-0.21813145	-0.21813145	-0.21813145	-0.21813145	-0.21813145	-0.21813145	-0.21813145	-0.21813145	-0.21813145	-0.21813145	-0.21813145	-0.21813145	-0.21813145	-0.21813145	-0.21813145	-0.21813145	-0.21813145	-0.21813145	-0.21813145	-0.21813145	-0.21813145	-0.21813145	-0.21813145	-0.21813145	-0.21813145	-0.21813145	-0.21813145	-0.21813145	-0.21813145	-0.21813145	-0.21813145	-0.21813145	-0.21813145	-0.21813145	-0.21813145	-0.21813145	-0.21813145	-0.21813145
¸ßË¹°×ÔëÉù´¦Àí (404).mp3	0.1865071	0.1865071	0.1865071	0.1865071	0.1865071	0.1865071	0.1865071	0.1865071	0.1865071	0.1865071	0.1865071	0.1865071	0.1865071	0.1865071	0.1865071	0.1865071	0.1865071	0.1865071	0.1865071	0.1865071	0.1865071	0.1865071	0.1865071	0.1865071	0.1865071	0.1865071	0.1865071	0.1865071	0.1865071	0.1865071	0.1865071	0.1865071	0.1865071	0.1865071	0.1865071	0.1865071	0.1865071	0.1865071	0.1865071	0.1865071	0.1865071	0.1865071	0.1865071	0.1865071	0.1865071	0.1865071	0.1865071	0.1865071	0.1865071
¸ßË¹°×ÔëÉù´¦Àí (405).mp3	-0.20508349	-0.20508349	-0.20508349	-0.20508349	-0.20508349	-0.20508349	-0.20508349	-0.20508349	-0.20508349	-0.20508349	-0.20508349	-0.20508349	-0.20508349	-0.20508349	-0.20508349	-0.20508349	-0.20508349	-0.20508349	-0.20508349	-0.20508349	-0.20508349	-0.20508349	-0.20508349	-0.20508349	-0.20508349	-0.20508349	-0.20508349	-0.20508349	-0.20508349	-0.20508349	-0.20508349	-0.20508349	-0.20508349	-0.20508349	-0.20508349	-0.20508349	-0.20508349	-0.20508349	-0.20508349	-0.20508349	-0.20508349	-0.20508349	-0.20508349	-0.20508349	-0.20508349	-0.20508349	-0.20508349	-0.20508349	-0.20508349
¸ßË¹°×ÔëÉù´¦Àí (406).mp3	0.08036426	0.08036426	0.08036426	0.08036426	0.08036426	0.08036426	0.08036426	0.08036426	0.08036426	0.08036426	0.08036426	0.08036426	0.08036426	0.08036426	0.08036426	0.08036426	0.08036426	0.08036426	0.08036426	0.08036426	0.08036426	0.08036426	0.08036426	0.08036426	0.08036426	0.08036426	0.08036426	0.08036426	0.08036426	0.08036426	0.08036426	0.08036426	0.08036426	0.08036426	0.08036426	0.08036426	0.08036426	0.08036426	0.08036426	0.08036426	0.08036426	0.08036426	0.08036426	0.08036426	0.08036426	0.08036426	0.08036426	0.08036426	0.08036426
¸ßË¹°×ÔëÉù´¦Àí (407).mp3	0.006086063	0.006086063	0.006086063	0.006086063	0.006086063	0.006086063	0.006086063	0.006086063	0.006086063	0.006086063	0.006086063	0.006086063	0.006086063	0.006086063	0.006086063	0.006086063	0.006086063	0.006086063	0.006086063	0.006086063	0.006086063	0.006086063	0.006086063	0.006086063	0.006086063	0.006086063	0.006086063	0.006086063	0.006086063	0.006086063	0.006086063	0.006086063	0.006086063	0.006086063	0.006086063	0.006086063	0.006086063	0.006086063	0.006086063	0.006086063	0.006086063	0.006086063	0.006086063	0.006086063	0.006086063	0.006086063	0.006086063	0.006086063	0.006086063
¸ßË¹°×ÔëÉù´¦Àí (408).mp3	0.3180251	0.3180251	0.3180251	0.3180251	0.3180251	0.3180251	0.3180251	0.3180251	0.3180251	0.3180251	0.3180251	0.3180251	0.3180251	0.3180251	0.3180251	0.3180251	0.3180251	0.3180251	0.3180251	0.3180251	0.3180251	0.3180251	0.3180251	0.3180251	0.3180251	0.3180251	0.3180251	0.3180251	0.3180251	0.3180251	0.3180251	0.3180251	0.3180251	0.3180251	0.3180251	0.3180251	0.3180251	0.3180251	0.3180251	0.3180251	0.3180251	0.3180251	0.3180251	0.3180251	0.3180251	0.3180251	0.3180251	0.3180251	0.3180251
¸ßË¹°×ÔëÉù´¦Àí (409).mp3	0.074498795	0.074498795	0.074498795	0.074498795	0.074498795	0.074498795	0.074498795	0.074498795	0.074498795	0.074498795	0.074498795	0.074498795	0.074498795	0.074498795	0.074498795	0.074498795	0.074498795	0.074498795	0.074498795	0.074498795	0.074498795	0.074498795	0.074498795	0.074498795	0.074498795	0.074498795	0.074498795	0.074498795	0.074498795	0.074498795	0.074498795	0.074498795	0.074498795	0.074498795	0.074498795	0.074498795	0.074498795	0.074498795	0.074498795	0.074498795	0.074498795	0.074498795	0.074498795	0.074498795	0.074498795	0.074498795	0.074498795	0.074498795	0.074498795
¸ßË¹°×ÔëÉù´¦Àí (410).mp3	0.18087012	0.18087012	0.18087012	0.18087012	0.18087012	0.18087012	0.18087012	0.18087012	0.18087012	0.18087012	0.18087012	0.18087012	0.18087012	0.18087012	0.18087012	0.18087012	0.18087012	0.18087012	0.18087012	0.18087012	0.18087012	0.18087012	0.18087012	0.18087012	0.18087012	0.18087012	0.18087012	0.18087012	0.18087012	0.18087012	0.18087012	0.18087012	0.18087012	0.18087012	0.18087012	0.18087012	0.18087012	0.18087012	0.18087012	0.18087012	0.18087012	0.18087012	0.18087012	0.18087012	0.18087012	0.18087012	0.18087012	0.18087012	0.18087012
¸ßË¹°×ÔëÉù´¦Àí (411).mp3	0.30522445	0.30522445	0.30522445	0.30522445	0.30522445	0.30522445	0.30522445	0.30522445	0.30522445	0.30522445	0.30522445	0.30522445	0.30522445	0.30522445	0.30522445	0.30522445	0.30522445	0.30522445	0.30522445	0.30522445	0.30522445	0.30522445	0.30522445	0.30522445	0.30522445	0.30522445	0.30522445	0.30522445	0.30522445	0.30522445	0.30522445	0.30522445	0.30522445	0.30522445	0.30522445	0.30522445	0.30522445	0.30522445	0.30522445	0.30522445	0.30522445	0.30522445	0.30522445	0.30522445	0.30522445	0.30522445	0.30522445	0.30522445	0.30522445
¸ßË¹°×ÔëÉù´¦Àí (412).mp3	0.29554525	0.29554525	0.29554525	0.29554525	0.29554525	0.29554525	0.29554525	0.29554525	0.29554525	0.29554525	0.29554525	0.29554525	0.29554525	0.29554525	0.29554525	0.29554525	0.29554525	0.29554525	0.29554525	0.29554525	0.29554525	0.29554525	0.29554525	0.29554525	0.29554525	0.29554525	0.29554525	0.29554525	0.29554525	0.29554525	0.29554525	0.29554525	0.29554525	0.29554525	0.29554525	0.29554525	0.29554525	0.29554525	0.29554525	0.29554525	0.29554525	0.29554525	0.29554525	0.29554525	0.29554525	0.29554525	0.29554525	0.29554525	0.29554525
¸ßË¹°×ÔëÉù´¦Àí (413).mp3	0.117385335	0.117385335	0.117385335	0.117385335	0.117385335	0.117385335	0.117385335	0.117385335	0.117385335	0.117385335	0.117385335	0.117385335	0.117385335	0.117385335	0.117385335	0.117385335	0.117385335	0.117385335	0.117385335	0.117385335	0.117385335	0.117385335	0.117385335	0.117385335	0.117385335	0.117385335	0.117385335	0.117385335	0.117385335	0.117385335	0.117385335	0.117385335	0.117385335	0.117385335	0.117385335	0.117385335	0.117385335	0.117385335	0.117385335	0.117385335	0.117385335	0.117385335	0.117385335	0.117385335	0.117385335	0.117385335	0.117385335	0.117385335	0.117385335
¸ßË¹°×ÔëÉù´¦Àí (414).mp3	0.35202658	0.35202658	0.35202658	0.35202658	0.35202658	0.35202658	0.35202658	0.35202658	0.35202658	0.35202658	0.35202658	0.35202658	0.35202658	0.35202658	0.35202658	0.35202658	0.35202658	0.35202658	0.35202658	0.35202658	0.35202658	0.35202658	0.35202658	0.35202658	0.35202658	0.35202658	0.35202658	0.35202658	0.35202658	0.35202658	0.35202658	0.35202658	0.35202658	0.35202658	0.35202658	0.35202658	0.35202658	0.35202658	0.35202658	0.35202658	0.35202658	0.35202658	0.35202658	0.35202658	0.35202658	0.35202658	0.35202658	0.35202658	0.35202658
¸ßË¹°×ÔëÉù´¦Àí (415).mp3	0.22942957	0.22942957	0.22942957	0.22942957	0.22942957	0.22942957	0.22942957	0.22942957	0.22942957	0.22942957	0.22942957	0.22942957	0.22942957	0.22942957	0.22942957	0.22942957	0.22942957	0.22942957	0.22942957	0.22942957	0.22942957	0.22942957	0.22942957	0.22942957	0.22942957	0.22942957	0.22942957	0.22942957	0.22942957	0.22942957	0.22942957	0.22942957	0.22942957	0.22942957	0.22942957	0.22942957	0.22942957	0.22942957	0.22942957	0.22942957	0.22942957	0.22942957	0.22942957	0.22942957	0.22942957	0.22942957	0.22942957	0.22942957	0.22942957
¸ßË¹°×ÔëÉù´¦Àí (416).mp3	0.48741785	0.48741785	0.48741785	0.48741785	0.48741785	0.48741785	0.48741785	0.48741785	0.48741785	0.48741785	0.48741785	0.48741785	0.48741785	0.48741785	0.48741785	0.48741785	0.48741785	0.48741785	0.48741785	0.48741785	0.48741785	0.48741785	0.48741785	0.48741785	0.48741785	0.48741785	0.48741785	0.48741785	0.48741785	0.48741785	0.48741785	0.48741785	0.48741785	0.48741785	0.48741785	0.48741785	0.48741785	0.48741785	0.48741785	0.48741785	0.48741785	0.48741785	0.48741785	0.48741785	0.48741785	0.48741785	0.48741785	0.48741785	0.48741785
¸ßË¹°×ÔëÉù´¦Àí (417).mp3	0.31252587	0.31252587	0.31252587	0.31252587	0.31252587	0.31252587	0.31252587	0.31252587	0.31252587	0.31252587	0.31252587	0.31252587	0.31252587	0.31252587	0.31252587	0.31252587	0.31252587	0.31252587	0.31252587	0.31252587	0.31252587	0.31252587	0.31252587	0.31252587	0.31252587	0.31252587	0.31252587	0.31252587	0.31252587	0.31252587	0.31252587	0.31252587	0.31252587	0.31252587	0.31252587	0.31252587	0.31252587	0.31252587	0.31252587	0.31252587	0.31252587	0.31252587	0.31252587	0.31252587	0.31252587	0.31252587	0.31252587	0.31252587	0.31252587
¸ßË¹°×ÔëÉù´¦Àí (418).mp3	0.45952332	0.45952332	0.45952332	0.45952332	0.45952332	0.45952332	0.45952332	0.45952332	0.45952332	0.45952332	0.45952332	0.45952332	0.45952332	0.45952332	0.45952332	0.45952332	0.45952332	0.45952332	0.45952332	0.45952332	0.45952332	0.45952332	0.45952332	0.45952332	0.45952332	0.45952332	0.45952332	0.45952332	0.45952332	0.45952332	0.45952332	0.45952332	0.45952332	0.45952332	0.45952332	0.45952332	0.45952332	0.45952332	0.45952332	0.45952332	0.45952332	0.45952332	0.45952332	0.45952332	0.45952332	0.45952332	0.45952332	0.45952332	0.45952332
¸ßË¹°×ÔëÉù´¦Àí (419).mp3	0.13748367	0.13748367	0.13748367	0.13748367	0.13748367	0.13748367	0.13748367	0.13748367	0.13748367	0.13748367	0.13748367	0.13748367	0.13748367	0.13748367	0.13748367	0.13748367	0.13748367	0.13748367	0.13748367	0.13748367	0.13748367	0.13748367	0.13748367	0.13748367	0.13748367	0.13748367	0.13748367	0.13748367	0.13748367	0.13748367	0.13748367	0.13748367	0.13748367	0.13748367	0.13748367	0.13748367	0.13748367	0.13748367	0.13748367	0.13748367	0.13748367	0.13748367	0.13748367	0.13748367	0.13748367	0.13748367	0.13748367	0.13748367	0.13748367
¸ßË¹°×ÔëÉù´¦Àí (420).mp3	0.34084898	0.34084898	0.34084898	0.34084898	0.34084898	0.34084898	0.34084898	0.34084898	0.34084898	0.34084898	0.34084898	0.34084898	0.34084898	0.34084898	0.34084898	0.34084898	0.34084898	0.34084898	0.34084898	0.34084898	0.34084898	0.34084898	0.34084898	0.34084898	0.34084898	0.34084898	0.34084898	0.34084898	0.34084898	0.34084898	0.34084898	0.34084898	0.34084898	0.34084898	0.34084898	0.34084898	0.34084898	0.34084898	0.34084898	0.34084898	0.34084898	0.34084898	0.34084898	0.34084898	0.34084898	0.34084898	0.34084898	0.34084898	0.34084898
¸ßË¹°×ÔëÉù´¦Àí (421).mp3	0.10833609	0.10833609	0.10833609	0.10833609	0.10833609	0.10833609	0.10833609	0.10833609	0.10833609	0.10833609	0.10833609	0.10833609	0.10833609	0.10833609	0.10833609	0.10833609	0.10833609	0.10833609	0.10833609	0.10833609	0.10833609	0.10833609	0.10833609	0.10833609	0.10833609	0.10833609	0.10833609	0.10833609	0.10833609	0.10833609	0.10833609	0.10833609	0.10833609	0.10833609	0.10833609	0.10833609	0.10833609	0.10833609	0.10833609	0.10833609	0.10833609	0.10833609	0.10833609	0.10833609	0.10833609	0.10833609	0.10833609	0.10833609	0.10833609
¸ßË¹°×ÔëÉù´¦Àí (422).mp3	0.338764	0.338764	0.338764	0.338764	0.338764	0.338764	0.338764	0.338764	0.338764	0.338764	0.338764	0.338764	0.338764	0.338764	0.338764	0.338764	0.338764	0.338764	0.338764	0.338764	0.338764	0.338764	0.338764	0.338764	0.338764	0.338764	0.338764	0.338764	0.338764	0.338764	0.338764	0.338764	0.338764	0.338764	0.338764	0.338764	0.338764	0.338764	0.338764	0.338764	0.338764	0.338764	0.338764	0.338764	0.338764	0.338764	0.338764	0.338764	0.338764
¸ßË¹°×ÔëÉù´¦Àí (423).mp3	0.28190854	0.28190854	0.28190854	0.28190854	0.28190854	0.28190854	0.28190854	0.28190854	0.28190854	0.28190854	0.28190854	0.28190854	0.28190854	0.28190854	0.28190854	0.28190854	0.28190854	0.28190854	0.28190854	0.28190854	0.28190854	0.28190854	0.28190854	0.28190854	0.28190854	0.28190854	0.28190854	0.28190854	0.28190854	0.28190854	0.28190854	0.28190854	0.28190854	0.28190854	0.28190854	0.28190854	0.28190854	0.28190854	0.28190854	0.28190854	0.28190854	0.28190854	0.28190854	0.28190854	0.28190854	0.28190854	0.28190854	0.28190854	0.28190854
¸ßË¹°×ÔëÉù´¦Àí (424).mp3	-0.0755522	-0.0755522	-0.0755522	-0.0755522	-0.0755522	-0.0755522	-0.0755522	-0.0755522	-0.0755522	-0.0755522	-0.0755522	-0.0755522	-0.0755522	-0.0755522	-0.0755522	-0.0755522	-0.0755522	-0.0755522	-0.0755522	-0.0755522	-0.0755522	-0.0755522	-0.0755522	-0.0755522	-0.0755522	-0.0755522	-0.0755522	-0.0755522	-0.0755522	-0.0755522	-0.0755522	-0.0755522	-0.0755522	-0.0755522	-0.0755522	-0.0755522	-0.0755522	-0.0755522	-0.0755522	-0.0755522	-0.0755522	-0.0755522	-0.0755522	-0.0755522	-0.0755522	-0.0755522	-0.0755522	-0.0755522	-0.0755522
¸ßË¹°×ÔëÉù´¦Àí (425).mp3	0.5227258	0.5227258	0.5227258	0.5227258	0.5227258	0.5227258	0.5227258	0.5227258	0.5227258	0.5227258	0.5227258	0.5227258	0.5227258	0.5227258	0.5227258	0.5227258	0.5227258	0.5227258	0.5227258	0.5227258	0.5227258	0.5227258	0.5227258	0.5227258	0.5227258	0.5227258	0.5227258	0.5227258	0.5227258	0.5227258	0.5227258	0.5227258	0.5227258	0.5227258	0.5227258	0.5227258	0.5227258	0.5227258	0.5227258	0.5227258	0.5227258	0.5227258	0.5227258	0.5227258	0.5227258	0.5227258	0.5227258	0.5227258	0.5227258
¸ßË¹°×ÔëÉù´¦Àí (426).mp3	0.34816253	0.34816253	0.34816253	0.34816253	0.34816253	0.34816253	0.34816253	0.34816253	0.34816253	0.34816253	0.34816253	0.34816253	0.34816253	0.34816253	0.34816253	0.34816253	0.34816253	0.34816253	0.34816253	0.34816253	0.34816253	0.34816253	0.34816253	0.34816253	0.34816253	0.34816253	0.34816253	0.34816253	0.34816253	0.34816253	0.34816253	0.34816253	0.34816253	0.34816253	0.34816253	0.34816253	0.34816253	0.34816253	0.34816253	0.34816253	0.34816253	0.34816253	0.34816253	0.34816253	0.34816253	0.34816253	0.34816253	0.34816253	0.34816253
¸ßË¹°×ÔëÉù´¦Àí (427).mp3	0.1437263	0.1437263	0.1437263	0.1437263	0.1437263	0.1437263	0.1437263	0.1437263	0.1437263	0.1437263	0.1437263	0.1437263	0.1437263	0.1437263	0.1437263	0.1437263	0.1437263	0.1437263	0.1437263	0.1437263	0.1437263	0.1437263	0.1437263	0.1437263	0.1437263	0.1437263	0.1437263	0.1437263	0.1437263	0.1437263	0.1437263	0.1437263	0.1437263	0.1437263	0.1437263	0.1437263	0.1437263	0.1437263	0.1437263	0.1437263	0.1437263	0.1437263	0.1437263	0.1437263	0.1437263	0.1437263	0.1437263	0.1437263	0.1437263
¸ßË¹°×ÔëÉù´¦Àí (428).mp3	0.20099738	0.20099738	0.20099738	0.20099738	0.20099738	0.20099738	0.20099738	0.20099738	0.20099738	0.20099738	0.20099738	0.20099738	0.20099738	0.20099738	0.20099738	0.20099738	0.20099738	0.20099738	0.20099738	0.20099738	0.20099738	0.20099738	0.20099738	0.20099738	0.20099738	0.20099738	0.20099738	0.20099738	0.20099738	0.20099738	0.20099738	0.20099738	0.20099738	0.20099738	0.20099738	0.20099738	0.20099738	0.20099738	0.20099738	0.20099738	0.20099738	0.20099738	0.20099738	0.20099738	0.20099738	0.20099738	0.20099738	0.20099738	0.20099738
¸ßË¹°×ÔëÉù´¦Àí (429).mp3	-0.013922393	-0.013922393	-0.013922393	-0.013922393	-0.013922393	-0.013922393	-0.013922393	-0.013922393	-0.013922393	-0.013922393	-0.013922393	-0.013922393	-0.013922393	-0.013922393	-0.013922393	-0.013922393	-0.013922393	-0.013922393	-0.013922393	-0.013922393	-0.013922393	-0.013922393	-0.013922393	-0.013922393	-0.013922393	-0.013922393	-0.013922393	-0.013922393	-0.013922393	-0.013922393	-0.013922393	-0.013922393	-0.013922393	-0.013922393	-0.013922393	-0.013922393	-0.013922393	-0.013922393	-0.013922393	-0.013922393	-0.013922393	-0.013922393	-0.013922393	-0.013922393	-0.013922393	-0.013922393	-0.013922393	-0.013922393	-0.013922393
¸ßË¹°×ÔëÉù´¦Àí (430).mp3	-0.017400488	-0.017400488	-0.017400488	-0.017400488	-0.017400488	-0.017400488	-0.017400488	-0.017400488	-0.017400488	-0.017400488	-0.017400488	-0.017400488	-0.017400488	-0.017400488	-0.017400488	-0.017400488	-0.017400488	-0.017400488	-0.017400488	-0.017400488	-0.017400488	-0.017400488	-0.017400488	-0.017400488	-0.017400488	-0.017400488	-0.017400488	-0.017400488	-0.017400488	-0.017400488	-0.017400488	-0.017400488	-0.017400488	-0.017400488	-0.017400488	-0.017400488	-0.017400488	-0.017400488	-0.017400488	-0.017400488	-0.017400488	-0.017400488	-0.017400488	-0.017400488	-0.017400488	-0.017400488	-0.017400488	-0.017400488	-0.017400488
¸ßË¹°×ÔëÉù´¦Àí (431).mp3	0.34627885	0.34627885	0.34627885	0.34627885	0.34627885	0.34627885	0.34627885	0.34627885	0.34627885	0.34627885	0.34627885	0.34627885	0.34627885	0.34627885	0.34627885	0.34627885	0.34627885	0.34627885	0.34627885	0.34627885	0.34627885	0.34627885	0.34627885	0.34627885	0.34627885	0.34627885	0.34627885	0.34627885	0.34627885	0.34627885	0.34627885	0.34627885	0.34627885	0.34627885	0.34627885	0.34627885	0.34627885	0.34627885	0.34627885	0.34627885	0.34627885	0.34627885	0.34627885	0.34627885	0.34627885	0.34627885	0.34627885	0.34627885	0.34627885
¸ßË¹°×ÔëÉù´¦Àí (432).mp3	0.42458493	0.42458493	0.42458493	0.42458493	0.42458493	0.42458493	0.42458493	0.42458493	0.42458493	0.42458493	0.42458493	0.42458493	0.42458493	0.42458493	0.42458493	0.42458493	0.42458493	0.42458493	0.42458493	0.42458493	0.42458493	0.42458493	0.42458493	0.42458493	0.42458493	0.42458493	0.42458493	0.42458493	0.42458493	0.42458493	0.42458493	0.42458493	0.42458493	0.42458493	0.42458493	0.42458493	0.42458493	0.42458493	0.42458493	0.42458493	0.42458493	0.42458493	0.42458493	0.42458493	0.42458493	0.42458493	0.42458493	0.42458493	0.42458493
¸ßË¹°×ÔëÉù´¦Àí (433).mp3	0.2731177	0.2731177	0.2731177	0.2731177	0.2731177	0.2731177	0.2731177	0.2731177	0.2731177	0.2731177	0.2731177	0.2731177	0.2731177	0.2731177	0.2731177	0.2731177	0.2731177	0.2731177	0.2731177	0.2731177	0.2731177	0.2731177	0.2731177	0.2731177	0.2731177	0.2731177	0.2731177	0.2731177	0.2731177	0.2731177	0.2731177	0.2731177	0.2731177	0.2731177	0.2731177	0.2731177	0.2731177	0.2731177	0.2731177	0.2731177	0.2731177	0.2731177	0.2731177	0.2731177	0.2731177	0.2731177	0.2731177	0.2731177	0.2731177
¸ßË¹°×ÔëÉù´¦Àí (434).mp3	0.46430302	0.46430302	0.46430302	0.46430302	0.46430302	0.46430302	0.46430302	0.46430302	0.46430302	0.46430302	0.46430302	0.46430302	0.46430302	0.46430302	0.46430302	0.46430302	0.46430302	0.46430302	0.46430302	0.46430302	0.46430302	0.46430302	0.46430302	0.46430302	0.46430302	0.46430302	0.46430302	0.46430302	0.46430302	0.46430302	0.46430302	0.46430302	0.46430302	0.46430302	0.46430302	0.46430302	0.46430302	0.46430302	0.46430302	0.46430302	0.46430302	0.46430302	0.46430302	0.46430302	0.46430302	0.46430302	0.46430302	0.46430302	0.46430302
¸ßË¹°×ÔëÉù´¦Àí (435).mp3	0.39211258	0.39211258	0.39211258	0.39211258	0.39211258	0.39211258	0.39211258	0.39211258	0.39211258	0.39211258	0.39211258	0.39211258	0.39211258	0.39211258	0.39211258	0.39211258	0.39211258	0.39211258	0.39211258	0.39211258	0.39211258	0.39211258	0.39211258	0.39211258	0.39211258	0.39211258	0.39211258	0.39211258	0.39211258	0.39211258	0.39211258	0.39211258	0.39211258	0.39211258	0.39211258	0.39211258	0.39211258	0.39211258	0.39211258	0.39211258	0.39211258	0.39211258	0.39211258	0.39211258	0.39211258	0.39211258	0.39211258	0.39211258	0.39211258
¸ßË¹°×ÔëÉù´¦Àí (436).mp3	0.18621626	0.18621626	0.18621626	0.18621626	0.18621626	0.18621626	0.18621626	0.18621626	0.18621626	0.18621626	0.18621626	0.18621626	0.18621626	0.18621626	0.18621626	0.18621626	0.18621626	0.18621626	0.18621626	0.18621626	0.18621626	0.18621626	0.18621626	0.18621626	0.18621626	0.18621626	0.18621626	0.18621626	0.18621626	0.18621626	0.18621626	0.18621626	0.18621626	0.18621626	0.18621626	0.18621626	0.18621626	0.18621626	0.18621626	0.18621626	0.18621626	0.18621626	0.18621626	0.18621626	0.18621626	0.18621626	0.18621626	0.18621626	0.18621626
¸ßË¹°×ÔëÉù´¦Àí (437).mp3	0.31094834	0.31094834	0.31094834	0.31094834	0.31094834	0.31094834	0.31094834	0.31094834	0.31094834	0.31094834	0.31094834	0.31094834	0.31094834	0.31094834	0.31094834	0.31094834	0.31094834	0.31094834	0.31094834	0.31094834	0.31094834	0.31094834	0.31094834	0.31094834	0.31094834	0.31094834	0.31094834	0.31094834	0.31094834	0.31094834	0.31094834	0.31094834	0.31094834	0.31094834	0.31094834	0.31094834	0.31094834	0.31094834	0.31094834	0.31094834	0.31094834	0.31094834	0.31094834	0.31094834	0.31094834	0.31094834	0.31094834	0.31094834	0.31094834
¸ßË¹°×ÔëÉù´¦Àí (438).mp3	0.037500948	0.037500948	0.037500948	0.037500948	0.037500948	0.037500948	0.037500948	0.037500948	0.037500948	0.037500948	0.037500948	0.037500948	0.037500948	0.037500948	0.037500948	0.037500948	0.037500948	0.037500948	0.037500948	0.037500948	0.037500948	0.037500948	0.037500948	0.037500948	0.037500948	0.037500948	0.037500948	0.037500948	0.037500948	0.037500948	0.037500948	0.037500948	0.037500948	0.037500948	0.037500948	0.037500948	0.037500948	0.037500948	0.037500948	0.037500948	0.037500948	0.037500948	0.037500948	0.037500948	0.037500948	0.037500948	0.037500948	0.037500948	0.037500948
¸ßË¹°×ÔëÉù´¦Àí (439).mp3	0.17382616	0.17382616	0.17382616	0.17382616	0.17382616	0.17382616	0.17382616	0.17382616	0.17382616	0.17382616	0.17382616	0.17382616	0.17382616	0.17382616	0.17382616	0.17382616	0.17382616	0.17382616	0.17382616	0.17382616	0.17382616	0.17382616	0.17382616	0.17382616	0.17382616	0.17382616	0.17382616	0.17382616	0.17382616	0.17382616	0.17382616	0.17382616	0.17382616	0.17382616	0.17382616	0.17382616	0.17382616	0.17382616	0.17382616	0.17382616	0.17382616	0.17382616	0.17382616	0.17382616	0.17382616	0.17382616	0.17382616	0.17382616	0.17382616
¸ßË¹°×ÔëÉù´¦Àí (440).mp3	0.2302737	0.2302737	0.2302737	0.2302737	0.2302737	0.2302737	0.2302737	0.2302737	0.2302737	0.2302737	0.2302737	0.2302737	0.2302737	0.2302737	0.2302737	0.2302737	0.2302737	0.2302737	0.2302737	0.2302737	0.2302737	0.2302737	0.2302737	0.2302737	0.2302737	0.2302737	0.2302737	0.2302737	0.2302737	0.2302737	0.2302737	0.2302737	0.2302737	0.2302737	0.2302737	0.2302737	0.2302737	0.2302737	0.2302737	0.2302737	0.2302737	0.2302737	0.2302737	0.2302737	0.2302737	0.2302737	0.2302737	0.2302737	0.2302737
¸ßË¹°×ÔëÉù´¦Àí (441).mp3	0.03831479	0.03831479	0.03831479	0.03831479	0.03831479	0.03831479	0.03831479	0.03831479	0.03831479	0.03831479	0.03831479	0.03831479	0.03831479	0.03831479	0.03831479	0.03831479	0.03831479	0.03831479	0.03831479	0.03831479	0.03831479	0.03831479	0.03831479	0.03831479	0.03831479	0.03831479	0.03831479	0.03831479	0.03831479	0.03831479	0.03831479	0.03831479	0.03831479	0.03831479	0.03831479	0.03831479	0.03831479	0.03831479	0.03831479	0.03831479	0.03831479	0.03831479	0.03831479	0.03831479	0.03831479	0.03831479	0.03831479	0.03831479	0.03831479
¸ßË¹°×ÔëÉù´¦Àí (442).mp3	0.15275362	0.15275362	0.15275362	0.15275362	0.15275362	0.15275362	0.15275362	0.15275362	0.15275362	0.15275362	0.15275362	0.15275362	0.15275362	0.15275362	0.15275362	0.15275362	0.15275362	0.15275362	0.15275362	0.15275362	0.15275362	0.15275362	0.15275362	0.15275362	0.15275362	0.15275362	0.15275362	0.15275362	0.15275362	0.15275362	0.15275362	0.15275362	0.15275362	0.15275362	0.15275362	0.15275362	0.15275362	0.15275362	0.15275362	0.15275362	0.15275362	0.15275362	0.15275362	0.15275362	0.15275362	0.15275362	0.15275362	0.15275362	0.15275362
¸ßË¹°×ÔëÉù´¦Àí (443).mp3	0.18557924	0.18557924	0.18557924	0.18557924	0.18557924	0.18557924	0.18557924	0.18557924	0.18557924	0.18557924	0.18557924	0.18557924	0.18557924	0.18557924	0.18557924	0.18557924	0.18557924	0.18557924	0.18557924	0.18557924	0.18557924	0.18557924	0.18557924	0.18557924	0.18557924	0.18557924	0.18557924	0.18557924	0.18557924	0.18557924	0.18557924	0.18557924	0.18557924	0.18557924	0.18557924	0.18557924	0.18557924	0.18557924	0.18557924	0.18557924	0.18557924	0.18557924	0.18557924	0.18557924	0.18557924	0.18557924	0.18557924	0.18557924	0.18557924
¸ßË¹°×ÔëÉù´¦Àí (444).mp3	0.32230002	0.32230002	0.32230002	0.32230002	0.32230002	0.32230002	0.32230002	0.32230002	0.32230002	0.32230002	0.32230002	0.32230002	0.32230002	0.32230002	0.32230002	0.32230002	0.32230002	0.32230002	0.32230002	0.32230002	0.32230002	0.32230002	0.32230002	0.32230002	0.32230002	0.32230002	0.32230002	0.32230002	0.32230002	0.32230002	0.32230002	0.32230002	0.32230002	0.32230002	0.32230002	0.32230002	0.32230002	0.32230002	0.32230002	0.32230002	0.32230002	0.32230002	0.32230002	0.32230002	0.32230002	0.32230002	0.32230002	0.32230002	0.32230002
¸ßË¹°×ÔëÉù´¦Àí (445).mp3	0.16974592	0.16974592	0.16974592	0.16974592	0.16974592	0.16974592	0.16974592	0.16974592	0.16974592	0.16974592	0.16974592	0.16974592	0.16974592	0.16974592	0.16974592	0.16974592	0.16974592	0.16974592	0.16974592	0.16974592	0.16974592	0.16974592	0.16974592	0.16974592	0.16974592	0.16974592	0.16974592	0.16974592	0.16974592	0.16974592	0.16974592	0.16974592	0.16974592	0.16974592	0.16974592	0.16974592	0.16974592	0.16974592	0.16974592	0.16974592	0.16974592	0.16974592	0.16974592	0.16974592	0.16974592	0.16974592	0.16974592	0.16974592	0.16974592
¸ßË¹°×ÔëÉù´¦Àí (446).mp3	0.09865532	0.09865532	0.09865532	0.09865532	0.09865532	0.09865532	0.09865532	0.09865532	0.09865532	0.09865532	0.09865532	0.09865532	0.09865532	0.09865532	0.09865532	0.09865532	0.09865532	0.09865532	0.09865532	0.09865532	0.09865532	0.09865532	0.09865532	0.09865532	0.09865532	0.09865532	0.09865532	0.09865532	0.09865532	0.09865532	0.09865532	0.09865532	0.09865532	0.09865532	0.09865532	0.09865532	0.09865532	0.09865532	0.09865532	0.09865532	0.09865532	0.09865532	0.09865532	0.09865532	0.09865532	0.09865532	0.09865532	0.09865532	0.09865532
¸ßË¹°×ÔëÉù´¦Àí (447).mp3	0.058713667	0.058713667	0.058713667	0.058713667	0.058713667	0.058713667	0.058713667	0.058713667	0.058713667	0.058713667	0.058713667	0.058713667	0.058713667	0.058713667	0.058713667	0.058713667	0.058713667	0.058713667	0.058713667	0.058713667	0.058713667	0.058713667	0.058713667	0.058713667	0.058713667	0.058713667	0.058713667	0.058713667	0.058713667	0.058713667	0.058713667	0.058713667	0.058713667	0.058713667	0.058713667	0.058713667	0.058713667	0.058713667	0.058713667	0.058713667	0.058713667	0.058713667	0.058713667	0.058713667	0.058713667	0.058713667	0.058713667	0.058713667	0.058713667
¸ßË¹°×ÔëÉù´¦Àí (448).mp3	0.26190552	0.26190552	0.26190552	0.26190552	0.26190552	0.26190552	0.26190552	0.26190552	0.26190552	0.26190552	0.26190552	0.26190552	0.26190552	0.26190552	0.26190552	0.26190552	0.26190552	0.26190552	0.26190552	0.26190552	0.26190552	0.26190552	0.26190552	0.26190552	0.26190552	0.26190552	0.26190552	0.26190552	0.26190552	0.26190552	0.26190552	0.26190552	0.26190552	0.26190552	0.26190552	0.26190552	0.26190552	0.26190552	0.26190552	0.26190552	0.26190552	0.26190552	0.26190552	0.26190552	0.26190552	0.26190552	0.26190552	0.26190552	0.26190552
¸ßË¹°×ÔëÉù´¦Àí (449).mp3	0.07609055	0.07609055	0.07609055	0.07609055	0.07609055	0.07609055	0.07609055	0.07609055	0.07609055	0.07609055	0.07609055	0.07609055	0.07609055	0.07609055	0.07609055	0.07609055	0.07609055	0.07609055	0.07609055	0.07609055	0.07609055	0.07609055	0.07609055	0.07609055	0.07609055	0.07609055	0.07609055	0.07609055	0.07609055	0.07609055	0.07609055	0.07609055	0.07609055	0.07609055	0.07609055	0.07609055	0.07609055	0.07609055	0.07609055	0.07609055	0.07609055	0.07609055	0.07609055	0.07609055	0.07609055	0.07609055	0.07609055	0.07609055	0.07609055
¸ßË¹°×ÔëÉù´¦Àí (450).mp3	0.4515305	0.4515305	0.4515305	0.4515305	0.4515305	0.4515305	0.4515305	0.4515305	0.4515305	0.4515305	0.4515305	0.4515305	0.4515305	0.4515305	0.4515305	0.4515305	0.4515305	0.4515305	0.4515305	0.4515305	0.4515305	0.4515305	0.4515305	0.4515305	0.4515305	0.4515305	0.4515305	0.4515305	0.4515305	0.4515305	0.4515305	0.4515305	0.4515305	0.4515305	0.4515305	0.4515305	0.4515305	0.4515305	0.4515305	0.4515305	0.4515305	0.4515305	0.4515305	0.4515305	0.4515305	0.4515305	0.4515305	0.4515305	0.4515305
¸ßË¹°×ÔëÉù´¦Àí (451).mp3	0.26325968	0.26325968	0.26325968	0.26325968	0.26325968	0.26325968	0.26325968	0.26325968	0.26325968	0.26325968	0.26325968	0.26325968	0.26325968	0.26325968	0.26325968	0.26325968	0.26325968	0.26325968	0.26325968	0.26325968	0.26325968	0.26325968	0.26325968	0.26325968	0.26325968	0.26325968	0.26325968	0.26325968	0.26325968	0.26325968	0.26325968	0.26325968	0.26325968	0.26325968	0.26325968	0.26325968	0.26325968	0.26325968	0.26325968	0.26325968	0.26325968	0.26325968	0.26325968	0.26325968	0.26325968	0.26325968	0.26325968	0.26325968	0.26325968
¸ßË¹°×ÔëÉù´¦Àí (452).mp3	0.3214988	0.3214988	0.3214988	0.3214988	0.3214988	0.3214988	0.3214988	0.3214988	0.3214988	0.3214988	0.3214988	0.3214988	0.3214988	0.3214988	0.3214988	0.3214988	0.3214988	0.3214988	0.3214988	0.3214988	0.3214988	0.3214988	0.3214988	0.3214988	0.3214988	0.3214988	0.3214988	0.3214988	0.3214988	0.3214988	0.3214988	0.3214988	0.3214988	0.3214988	0.3214988	0.3214988	0.3214988	0.3214988	0.3214988	0.3214988	0.3214988	0.3214988	0.3214988	0.3214988	0.3214988	0.3214988	0.3214988	0.3214988	0.3214988
¸ßË¹°×ÔëÉù´¦Àí (453).mp3	0.21807751	0.21807751	0.21807751	0.21807751	0.21807751	0.21807751	0.21807751	0.21807751	0.21807751	0.21807751	0.21807751	0.21807751	0.21807751	0.21807751	0.21807751	0.21807751	0.21807751	0.21807751	0.21807751	0.21807751	0.21807751	0.21807751	0.21807751	0.21807751	0.21807751	0.21807751	0.21807751	0.21807751	0.21807751	0.21807751	0.21807751	0.21807751	0.21807751	0.21807751	0.21807751	0.21807751	0.21807751	0.21807751	0.21807751	0.21807751	0.21807751	0.21807751	0.21807751	0.21807751	0.21807751	0.21807751	0.21807751	0.21807751	0.21807751
¸ßË¹°×ÔëÉù´¦Àí (454).mp3	-0.066591315	-0.066591315	-0.066591315	-0.066591315	-0.066591315	-0.066591315	-0.066591315	-0.066591315	-0.066591315	-0.066591315	-0.066591315	-0.066591315	-0.066591315	-0.066591315	-0.066591315	-0.066591315	-0.066591315	-0.066591315	-0.066591315	-0.066591315	-0.066591315	-0.066591315	-0.066591315	-0.066591315	-0.066591315	-0.066591315	-0.066591315	-0.066591315	-0.066591315	-0.066591315	-0.066591315	-0.066591315	-0.066591315	-0.066591315	-0.066591315	-0.066591315	-0.066591315	-0.066591315	-0.066591315	-0.066591315	-0.066591315	-0.066591315	-0.066591315	-0.066591315	-0.066591315	-0.066591315	-0.066591315	-0.066591315	-0.066591315
¸ßË¹°×ÔëÉù´¦Àí (455).mp3	0.11965102	0.11965102	0.11965102	0.11965102	0.11965102	0.11965102	0.11965102	0.11965102	0.11965102	0.11965102	0.11965102	0.11965102	0.11965102	0.11965102	0.11965102	0.11965102	0.11965102	0.11965102	0.11965102	0.11965102	0.11965102	0.11965102	0.11965102	0.11965102	0.11965102	0.11965102	0.11965102	0.11965102	0.11965102	0.11965102	0.11965102	0.11965102	0.11965102	0.11965102	0.11965102	0.11965102	0.11965102	0.11965102	0.11965102	0.11965102	0.11965102	0.11965102	0.11965102	0.11965102	0.11965102	0.11965102	0.11965102	0.11965102	0.11965102
¸ßË¹°×ÔëÉù´¦Àí (456).mp3	0.12835199	0.12835199	0.12835199	0.12835199	0.12835199	0.12835199	0.12835199	0.12835199	0.12835199	0.12835199	0.12835199	0.12835199	0.12835199	0.12835199	0.12835199	0.12835199	0.12835199	0.12835199	0.12835199	0.12835199	0.12835199	0.12835199	0.12835199	0.12835199	0.12835199	0.12835199	0.12835199	0.12835199	0.12835199	0.12835199	0.12835199	0.12835199	0.12835199	0.12835199	0.12835199	0.12835199	0.12835199	0.12835199	0.12835199	0.12835199	0.12835199	0.12835199	0.12835199	0.12835199	0.12835199	0.12835199	0.12835199	0.12835199	0.12835199
¸ßË¹°×ÔëÉù´¦Àí (457).mp3	0.2844109	0.2844109	0.2844109	0.2844109	0.2844109	0.2844109	0.2844109	0.2844109	0.2844109	0.2844109	0.2844109	0.2844109	0.2844109	0.2844109	0.2844109	0.2844109	0.2844109	0.2844109	0.2844109	0.2844109	0.2844109	0.2844109	0.2844109	0.2844109	0.2844109	0.2844109	0.2844109	0.2844109	0.2844109	0.2844109	0.2844109	0.2844109	0.2844109	0.2844109	0.2844109	0.2844109	0.2844109	0.2844109	0.2844109	0.2844109	0.2844109	0.2844109	0.2844109	0.2844109	0.2844109	0.2844109	0.2844109	0.2844109	0.2844109
¸ßË¹°×ÔëÉù´¦Àí (458).mp3	0.1335637	0.1335637	0.1335637	0.1335637	0.1335637	0.1335637	0.1335637	0.1335637	0.1335637	0.1335637	0.1335637	0.1335637	0.1335637	0.1335637	0.1335637	0.1335637	0.1335637	0.1335637	0.1335637	0.1335637	0.1335637	0.1335637	0.1335637	0.1335637	0.1335637	0.1335637	0.1335637	0.1335637	0.1335637	0.1335637	0.1335637	0.1335637	0.1335637	0.1335637	0.1335637	0.1335637	0.1335637	0.1335637	0.1335637	0.1335637	0.1335637	0.1335637	0.1335637	0.1335637	0.1335637	0.1335637	0.1335637	0.1335637	0.1335637
¸ßË¹°×ÔëÉù´¦Àí (459).mp3	0.2782598	0.2782598	0.2782598	0.2782598	0.2782598	0.2782598	0.2782598	0.2782598	0.2782598	0.2782598	0.2782598	0.2782598	0.2782598	0.2782598	0.2782598	0.2782598	0.2782598	0.2782598	0.2782598	0.2782598	0.2782598	0.2782598	0.2782598	0.2782598	0.2782598	0.2782598	0.2782598	0.2782598	0.2782598	0.2782598	0.2782598	0.2782598	0.2782598	0.2782598	0.2782598	0.2782598	0.2782598	0.2782598	0.2782598	0.2782598	0.2782598	0.2782598	0.2782598	0.2782598	0.2782598	0.2782598	0.2782598	0.2782598	0.2782598
¸ßË¹°×ÔëÉù´¦Àí (460).mp3	0.42341742	0.42341742	0.42341742	0.42341742	0.42341742	0.42341742	0.42341742	0.42341742	0.42341742	0.42341742	0.42341742	0.42341742	0.42341742	0.42341742	0.42341742	0.42341742	0.42341742	0.42341742	0.42341742	0.42341742	0.42341742	0.42341742	0.42341742	0.42341742	0.42341742	0.42341742	0.42341742	0.42341742	0.42341742	0.42341742	0.42341742	0.42341742	0.42341742	0.42341742	0.42341742	0.42341742	0.42341742	0.42341742	0.42341742	0.42341742	0.42341742	0.42341742	0.42341742	0.42341742	0.42341742	0.42341742	0.42341742	0.42341742	0.42341742
¸ßË¹°×ÔëÉù´¦Àí (461).mp3	0.340535	0.340535	0.340535	0.340535	0.340535	0.340535	0.340535	0.340535	0.340535	0.340535	0.340535	0.340535	0.340535	0.340535	0.340535	0.340535	0.340535	0.340535	0.340535	0.340535	0.340535	0.340535	0.340535	0.340535	0.340535	0.340535	0.340535	0.340535	0.340535	0.340535	0.340535	0.340535	0.340535	0.340535	0.340535	0.340535	0.340535	0.340535	0.340535	0.340535	0.340535	0.340535	0.340535	0.340535	0.340535	0.340535	0.340535	0.340535	0.340535
¸ßË¹°×ÔëÉù´¦Àí (462).mp3	0.112226866	0.112226866	0.112226866	0.112226866	0.112226866	0.112226866	0.112226866	0.112226866	0.112226866	0.112226866	0.112226866	0.112226866	0.112226866	0.112226866	0.112226866	0.112226866	0.112226866	0.112226866	0.112226866	0.112226866	0.112226866	0.112226866	0.112226866	0.112226866	0.112226866	0.112226866	0.112226866	0.112226866	0.112226866	0.112226866	0.112226866	0.112226866	0.112226866	0.112226866	0.112226866	0.112226866	0.112226866	0.112226866	0.112226866	0.112226866	0.112226866	0.112226866	0.112226866	0.112226866	0.112226866	0.112226866	0.112226866	0.112226866	0.112226866
¸ßË¹°×ÔëÉù´¦Àí (463).mp3	-0.111381374	-0.111381374	-0.111381374	-0.111381374	-0.111381374	-0.111381374	-0.111381374	-0.111381374	-0.111381374	-0.111381374	-0.111381374	-0.111381374	-0.111381374	-0.111381374	-0.111381374	-0.111381374	-0.111381374	-0.111381374	-0.111381374	-0.111381374	-0.111381374	-0.111381374	-0.111381374	-0.111381374	-0.111381374	-0.111381374	-0.111381374	-0.111381374	-0.111381374	-0.111381374	-0.111381374	-0.111381374	-0.111381374	-0.111381374	-0.111381374	-0.111381374	-0.111381374	-0.111381374	-0.111381374	-0.111381374	-0.111381374	-0.111381374	-0.111381374	-0.111381374	-0.111381374	-0.111381374	-0.111381374	-0.111381374	-0.111381374
¸ßË¹°×ÔëÉù´¦Àí (464).mp3	0.2252607	0.2252607	0.2252607	0.2252607	0.2252607	0.2252607	0.2252607	0.2252607	0.2252607	0.2252607	0.2252607	0.2252607	0.2252607	0.2252607	0.2252607	0.2252607	0.2252607	0.2252607	0.2252607	0.2252607	0.2252607	0.2252607	0.2252607	0.2252607	0.2252607	0.2252607	0.2252607	0.2252607	0.2252607	0.2252607	0.2252607	0.2252607	0.2252607	0.2252607	0.2252607	0.2252607	0.2252607	0.2252607	0.2252607	0.2252607	0.2252607	0.2252607	0.2252607	0.2252607	0.2252607	0.2252607	0.2252607	0.2252607	0.2252607
¸ßË¹°×ÔëÉù´¦Àí (465).mp3	0.03285891	0.03285891	0.03285891	0.03285891	0.03285891	0.03285891	0.03285891	0.03285891	0.03285891	0.03285891	0.03285891	0.03285891	0.03285891	0.03285891	0.03285891	0.03285891	0.03285891	0.03285891	0.03285891	0.03285891	0.03285891	0.03285891	0.03285891	0.03285891	0.03285891	0.03285891	0.03285891	0.03285891	0.03285891	0.03285891	0.03285891	0.03285891	0.03285891	0.03285891	0.03285891	0.03285891	0.03285891	0.03285891	0.03285891	0.03285891	0.03285891	0.03285891	0.03285891	0.03285891	0.03285891	0.03285891	0.03285891	0.03285891	0.03285891
¸ßË¹°×ÔëÉù´¦Àí (466).mp3	0.45378292	0.45378292	0.45378292	0.45378292	0.45378292	0.45378292	0.45378292	0.45378292	0.45378292	0.45378292	0.45378292	0.45378292	0.45378292	0.45378292	0.45378292	0.45378292	0.45378292	0.45378292	0.45378292	0.45378292	0.45378292	0.45378292	0.45378292	0.45378292	0.45378292	0.45378292	0.45378292	0.45378292	0.45378292	0.45378292	0.45378292	0.45378292	0.45378292	0.45378292	0.45378292	0.45378292	0.45378292	0.45378292	0.45378292	0.45378292	0.45378292	0.45378292	0.45378292	0.45378292	0.45378292	0.45378292	0.45378292	0.45378292	0.45378292
¸ßË¹°×ÔëÉù´¦Àí (467).mp3	0.25694382	0.25694382	0.25694382	0.25694382	0.25694382	0.25694382	0.25694382	0.25694382	0.25694382	0.25694382	0.25694382	0.25694382	0.25694382	0.25694382	0.25694382	0.25694382	0.25694382	0.25694382	0.25694382	0.25694382	0.25694382	0.25694382	0.25694382	0.25694382	0.25694382	0.25694382	0.25694382	0.25694382	0.25694382	0.25694382	0.25694382	0.25694382	0.25694382	0.25694382	0.25694382	0.25694382	0.25694382	0.25694382	0.25694382	0.25694382	0.25694382	0.25694382	0.25694382	0.25694382	0.25694382	0.25694382	0.25694382	0.25694382	0.25694382
¸ßË¹°×ÔëÉù´¦Àí (468).mp3	0.18840799	0.18840799	0.18840799	0.18840799	0.18840799	0.18840799	0.18840799	0.18840799	0.18840799	0.18840799	0.18840799	0.18840799	0.18840799	0.18840799	0.18840799	0.18840799	0.18840799	0.18840799	0.18840799	0.18840799	0.18840799	0.18840799	0.18840799	0.18840799	0.18840799	0.18840799	0.18840799	0.18840799	0.18840799	0.18840799	0.18840799	0.18840799	0.18840799	0.18840799	0.18840799	0.18840799	0.18840799	0.18840799	0.18840799	0.18840799	0.18840799	0.18840799	0.18840799	0.18840799	0.18840799	0.18840799	0.18840799	0.18840799	0.18840799
¸ßË¹°×ÔëÉù´¦Àí (469).mp3	0.3842534	0.3842534	0.3842534	0.3842534	0.3842534	0.3842534	0.3842534	0.3842534	0.3842534	0.3842534	0.3842534	0.3842534	0.3842534	0.3842534	0.3842534	0.3842534	0.3842534	0.3842534	0.3842534	0.3842534	0.3842534	0.3842534	0.3842534	0.3842534	0.3842534	0.3842534	0.3842534	0.3842534	0.3842534	0.3842534	0.3842534	0.3842534	0.3842534	0.3842534	0.3842534	0.3842534	0.3842534	0.3842534	0.3842534	0.3842534	0.3842534	0.3842534	0.3842534	0.3842534	0.3842534	0.3842534	0.3842534	0.3842534	0.3842534
¸ßË¹°×ÔëÉù´¦Àí (470).mp3	0.067148946	0.067148946	0.067148946	0.067148946	0.067148946	0.067148946	0.067148946	0.067148946	0.067148946	0.067148946	0.067148946	0.067148946	0.067148946	0.067148946	0.067148946	0.067148946	0.067148946	0.067148946	0.067148946	0.067148946	0.067148946	0.067148946	0.067148946	0.067148946	0.067148946	0.067148946	0.067148946	0.067148946	0.067148946	0.067148946	0.067148946	0.067148946	0.067148946	0.067148946	0.067148946	0.067148946	0.067148946	0.067148946	0.067148946	0.067148946	0.067148946	0.067148946	0.067148946	0.067148946	0.067148946	0.067148946	0.067148946	0.067148946	0.067148946
¸ßË¹°×ÔëÉù´¦Àí (471).mp3	0.04416824	0.04416824	0.04416824	0.04416824	0.04416824	0.04416824	0.04416824	0.04416824	0.04416824	0.04416824	0.04416824	0.04416824	0.04416824	0.04416824	0.04416824	0.04416824	0.04416824	0.04416824	0.04416824	0.04416824	0.04416824	0.04416824	0.04416824	0.04416824	0.04416824	0.04416824	0.04416824	0.04416824	0.04416824	0.04416824	0.04416824	0.04416824	0.04416824	0.04416824	0.04416824	0.04416824	0.04416824	0.04416824	0.04416824	0.04416824	0.04416824	0.04416824	0.04416824	0.04416824	0.04416824	0.04416824	0.04416824	0.04416824	0.04416824
¸ßË¹°×ÔëÉù´¦Àí (472).mp3	0.09768676	0.09768676	0.09768676	0.09768676	0.09768676	0.09768676	0.09768676	0.09768676	0.09768676	0.09768676	0.09768676	0.09768676	0.09768676	0.09768676	0.09768676	0.09768676	0.09768676	0.09768676	0.09768676	0.09768676	0.09768676	0.09768676	0.09768676	0.09768676	0.09768676	0.09768676	0.09768676	0.09768676	0.09768676	0.09768676	0.09768676	0.09768676	0.09768676	0.09768676	0.09768676	0.09768676	0.09768676	0.09768676	0.09768676	0.09768676	0.09768676	0.09768676	0.09768676	0.09768676	0.09768676	0.09768676	0.09768676	0.09768676	0.09768676
¸ßË¹°×ÔëÉù´¦Àí (473).mp3	0.32409745	0.32409745	0.32409745	0.32409745	0.32409745	0.32409745	0.32409745	0.32409745	0.32409745	0.32409745	0.32409745	0.32409745	0.32409745	0.32409745	0.32409745	0.32409745	0.32409745	0.32409745	0.32409745	0.32409745	0.32409745	0.32409745	0.32409745	0.32409745	0.32409745	0.32409745	0.32409745	0.32409745	0.32409745	0.32409745	0.32409745	0.32409745	0.32409745	0.32409745	0.32409745	0.32409745	0.32409745	0.32409745	0.32409745	0.32409745	0.32409745	0.32409745	0.32409745	0.32409745	0.32409745	0.32409745	0.32409745	0.32409745	0.32409745
¸ßË¹°×ÔëÉù´¦Àí (474).mp3	0.2829555	0.2829555	0.2829555	0.2829555	0.2829555	0.2829555	0.2829555	0.2829555	0.2829555	0.2829555	0.2829555	0.2829555	0.2829555	0.2829555	0.2829555	0.2829555	0.2829555	0.2829555	0.2829555	0.2829555	0.2829555	0.2829555	0.2829555	0.2829555	0.2829555	0.2829555	0.2829555	0.2829555	0.2829555	0.2829555	0.2829555	0.2829555	0.2829555	0.2829555	0.2829555	0.2829555	0.2829555	0.2829555	0.2829555	0.2829555	0.2829555	0.2829555	0.2829555	0.2829555	0.2829555	0.2829555	0.2829555	0.2829555	0.2829555
¸ßË¹°×ÔëÉù´¦Àí (475).mp3	0.002529718	0.002529718	0.002529718	0.002529718	0.002529718	0.002529718	0.002529718	0.002529718	0.002529718	0.002529718	0.002529718	0.002529718	0.002529718	0.002529718	0.002529718	0.002529718	0.002529718	0.002529718	0.002529718	0.002529718	0.002529718	0.002529718	0.002529718	0.002529718	0.002529718	0.002529718	0.002529718	0.002529718	0.002529718	0.002529718	0.002529718	0.002529718	0.002529718	0.002529718	0.002529718	0.002529718	0.002529718	0.002529718	0.002529718	0.002529718	0.002529718	0.002529718	0.002529718	0.002529718	0.002529718	0.002529718	0.002529718	0.002529718	0.002529718
¸ßË¹°×ÔëÉù´¦Àí (476).mp3	0.23945463	0.23945463	0.23945463	0.23945463	0.23945463	0.23945463	0.23945463	0.23945463	0.23945463	0.23945463	0.23945463	0.23945463	0.23945463	0.23945463	0.23945463	0.23945463	0.23945463	0.23945463	0.23945463	0.23945463	0.23945463	0.23945463	0.23945463	0.23945463	0.23945463	0.23945463	0.23945463	0.23945463	0.23945463	0.23945463	0.23945463	0.23945463	0.23945463	0.23945463	0.23945463	0.23945463	0.23945463	0.23945463	0.23945463	0.23945463	0.23945463	0.23945463	0.23945463	0.23945463	0.23945463	0.23945463	0.23945463	0.23945463	0.23945463
¸ßË¹°×ÔëÉù´¦Àí (477).mp3	0.21440497	0.21440497	0.21440497	0.21440497	0.21440497	0.21440497	0.21440497	0.21440497	0.21440497	0.21440497	0.21440497	0.21440497	0.21440497	0.21440497	0.21440497	0.21440497	0.21440497	0.21440497	0.21440497	0.21440497	0.21440497	0.21440497	0.21440497	0.21440497	0.21440497	0.21440497	0.21440497	0.21440497	0.21440497	0.21440497	0.21440497	0.21440497	0.21440497	0.21440497	0.21440497	0.21440497	0.21440497	0.21440497	0.21440497	0.21440497	0.21440497	0.21440497	0.21440497	0.21440497	0.21440497	0.21440497	0.21440497	0.21440497	0.21440497
¸ßË¹°×ÔëÉù´¦Àí (478).mp3	0.039331786	0.039331786	0.039331786	0.039331786	0.039331786	0.039331786	0.039331786	0.039331786	0.039331786	0.039331786	0.039331786	0.039331786	0.039331786	0.039331786	0.039331786	0.039331786	0.039331786	0.039331786	0.039331786	0.039331786	0.039331786	0.039331786	0.039331786	0.039331786	0.039331786	0.039331786	0.039331786	0.039331786	0.039331786	0.039331786	0.039331786	0.039331786	0.039331786	0.039331786	0.039331786	0.039331786	0.039331786	0.039331786	0.039331786	0.039331786	0.039331786	0.039331786	0.039331786	0.039331786	0.039331786	0.039331786	0.039331786	0.039331786	0.039331786
¸ßË¹°×ÔëÉù´¦Àí (479).mp3	0.052548185	0.052548185	0.052548185	0.052548185	0.052548185	0.052548185	0.052548185	0.052548185	0.052548185	0.052548185	0.052548185	0.052548185	0.052548185	0.052548185	0.052548185	0.052548185	0.052548185	0.052548185	0.052548185	0.052548185	0.052548185	0.052548185	0.052548185	0.052548185	0.052548185	0.052548185	0.052548185	0.052548185	0.052548185	0.052548185	0.052548185	0.052548185	0.052548185	0.052548185	0.052548185	0.052548185	0.052548185	0.052548185	0.052548185	0.052548185	0.052548185	0.052548185	0.052548185	0.052548185	0.052548185	0.052548185	0.052548185	0.052548185	0.052548185
¸ßË¹°×ÔëÉù´¦Àí (480).mp3	0.24766007	0.24766007	0.24766007	0.24766007	0.24766007	0.24766007	0.24766007	0.24766007	0.24766007	0.24766007	0.24766007	0.24766007	0.24766007	0.24766007	0.24766007	0.24766007	0.24766007	0.24766007	0.24766007	0.24766007	0.24766007	0.24766007	0.24766007	0.24766007	0.24766007	0.24766007	0.24766007	0.24766007	0.24766007	0.24766007	0.24766007	0.24766007	0.24766007	0.24766007	0.24766007	0.24766007	0.24766007	0.24766007	0.24766007	0.24766007	0.24766007	0.24766007	0.24766007	0.24766007	0.24766007	0.24766007	0.24766007	0.24766007	0.24766007
¸ßË¹°×ÔëÉù´¦Àí (481).mp3	0.06320125	0.06320125	0.06320125	0.06320125	0.06320125	0.06320125	0.06320125	0.06320125	0.06320125	0.06320125	0.06320125	0.06320125	0.06320125	0.06320125	0.06320125	0.06320125	0.06320125	0.06320125	0.06320125	0.06320125	0.06320125	0.06320125	0.06320125	0.06320125	0.06320125	0.06320125	0.06320125	0.06320125	0.06320125	0.06320125	0.06320125	0.06320125	0.06320125	0.06320125	0.06320125	0.06320125	0.06320125	0.06320125	0.06320125	0.06320125	0.06320125	0.06320125	0.06320125	0.06320125	0.06320125	0.06320125	0.06320125	0.06320125	0.06320125
¸ßË¹°×ÔëÉù´¦Àí (482).mp3	0.30113584	0.30113584	0.30113584	0.30113584	0.30113584	0.30113584	0.30113584	0.30113584	0.30113584	0.30113584	0.30113584	0.30113584	0.30113584	0.30113584	0.30113584	0.30113584	0.30113584	0.30113584	0.30113584	0.30113584	0.30113584	0.30113584	0.30113584	0.30113584	0.30113584	0.30113584	0.30113584	0.30113584	0.30113584	0.30113584	0.30113584	0.30113584	0.30113584	0.30113584	0.30113584	0.30113584	0.30113584	0.30113584	0.30113584	0.30113584	0.30113584	0.30113584	0.30113584	0.30113584	0.30113584	0.30113584	0.30113584	0.30113584	0.30113584
¸ßË¹°×ÔëÉù´¦Àí (483).mp3	0.28246218	0.28246218	0.28246218	0.28246218	0.28246218	0.28246218	0.28246218	0.28246218	0.28246218	0.28246218	0.28246218	0.28246218	0.28246218	0.28246218	0.28246218	0.28246218	0.28246218	0.28246218	0.28246218	0.28246218	0.28246218	0.28246218	0.28246218	0.28246218	0.28246218	0.28246218	0.28246218	0.28246218	0.28246218	0.28246218	0.28246218	0.28246218	0.28246218	0.28246218	0.28246218	0.28246218	0.28246218	0.28246218	0.28246218	0.28246218	0.28246218	0.28246218	0.28246218	0.28246218	0.28246218	0.28246218	0.28246218	0.28246218	0.28246218
¸ßË¹°×ÔëÉù´¦Àí (484).mp3	0.34769642	0.34769642	0.34769642	0.34769642	0.34769642	0.34769642	0.34769642	0.34769642	0.34769642	0.34769642	0.34769642	0.34769642	0.34769642	0.34769642	0.34769642	0.34769642	0.34769642	0.34769642	0.34769642	0.34769642	0.34769642	0.34769642	0.34769642	0.34769642	0.34769642	0.34769642	0.34769642	0.34769642	0.34769642	0.34769642	0.34769642	0.34769642	0.34769642	0.34769642	0.34769642	0.34769642	0.34769642	0.34769642	0.34769642	0.34769642	0.34769642	0.34769642	0.34769642	0.34769642	0.34769642	0.34769642	0.34769642	0.34769642	0.34769642
¸ßË¹°×ÔëÉù´¦Àí (485).mp3	0.25030705	0.25030705	0.25030705	0.25030705	0.25030705	0.25030705	0.25030705	0.25030705	0.25030705	0.25030705	0.25030705	0.25030705	0.25030705	0.25030705	0.25030705	0.25030705	0.25030705	0.25030705	0.25030705	0.25030705	0.25030705	0.25030705	0.25030705	0.25030705	0.25030705	0.25030705	0.25030705	0.25030705	0.25030705	0.25030705	0.25030705	0.25030705	0.25030705	0.25030705	0.25030705	0.25030705	0.25030705	0.25030705	0.25030705	0.25030705	0.25030705	0.25030705	0.25030705	0.25030705	0.25030705	0.25030705	0.25030705	0.25030705	0.25030705
¸ßË¹°×ÔëÉù´¦Àí (486).mp3	-0.014550485	-0.014550485	-0.014550485	-0.014550485	-0.014550485	-0.014550485	-0.014550485	-0.014550485	-0.014550485	-0.014550485	-0.014550485	-0.014550485	-0.014550485	-0.014550485	-0.014550485	-0.014550485	-0.014550485	-0.014550485	-0.014550485	-0.014550485	-0.014550485	-0.014550485	-0.014550485	-0.014550485	-0.014550485	-0.014550485	-0.014550485	-0.014550485	-0.014550485	-0.014550485	-0.014550485	-0.014550485	-0.014550485	-0.014550485	-0.014550485	-0.014550485	-0.014550485	-0.014550485	-0.014550485	-0.014550485	-0.014550485	-0.014550485	-0.014550485	-0.014550485	-0.014550485	-0.014550485	-0.014550485	-0.014550485	-0.014550485
¸ßË¹°×ÔëÉù´¦Àí (487).mp3	0.25816995	0.25816995	0.25816995	0.25816995	0.25816995	0.25816995	0.25816995	0.25816995	0.25816995	0.25816995	0.25816995	0.25816995	0.25816995	0.25816995	0.25816995	0.25816995	0.25816995	0.25816995	0.25816995	0.25816995	0.25816995	0.25816995	0.25816995	0.25816995	0.25816995	0.25816995	0.25816995	0.25816995	0.25816995	0.25816995	0.25816995	0.25816995	0.25816995	0.25816995	0.25816995	0.25816995	0.25816995	0.25816995	0.25816995	0.25816995	0.25816995	0.25816995	0.25816995	0.25816995	0.25816995	0.25816995	0.25816995	0.25816995	0.25816995
¸ßË¹°×ÔëÉù´¦Àí (488).mp3	0.23730132	0.23730132	0.23730132	0.23730132	0.23730132	0.23730132	0.23730132	0.23730132	0.23730132	0.23730132	0.23730132	0.23730132	0.23730132	0.23730132	0.23730132	0.23730132	0.23730132	0.23730132	0.23730132	0.23730132	0.23730132	0.23730132	0.23730132	0.23730132	0.23730132	0.23730132	0.23730132	0.23730132	0.23730132	0.23730132	0.23730132	0.23730132	0.23730132	0.23730132	0.23730132	0.23730132	0.23730132	0.23730132	0.23730132	0.23730132	0.23730132	0.23730132	0.23730132	0.23730132	0.23730132	0.23730132	0.23730132	0.23730132	0.23730132
¸ßË¹°×ÔëÉù´¦Àí (489).mp3	0.13962471	0.13962471	0.13962471	0.13962471	0.13962471	0.13962471	0.13962471	0.13962471	0.13962471	0.13962471	0.13962471	0.13962471	0.13962471	0.13962471	0.13962471	0.13962471	0.13962471	0.13962471	0.13962471	0.13962471	0.13962471	0.13962471	0.13962471	0.13962471	0.13962471	0.13962471	0.13962471	0.13962471	0.13962471	0.13962471	0.13962471	0.13962471	0.13962471	0.13962471	0.13962471	0.13962471	0.13962471	0.13962471	0.13962471	0.13962471	0.13962471	0.13962471	0.13962471	0.13962471	0.13962471	0.13962471	0.13962471	0.13962471	0.13962471
¸ßË¹°×ÔëÉù´¦Àí (490).mp3	0.37308037	0.37308037	0.37308037	0.37308037	0.37308037	0.37308037	0.37308037	0.37308037	0.37308037	0.37308037	0.37308037	0.37308037	0.37308037	0.37308037	0.37308037	0.37308037	0.37308037	0.37308037	0.37308037	0.37308037	0.37308037	0.37308037	0.37308037	0.37308037	0.37308037	0.37308037	0.37308037	0.37308037	0.37308037	0.37308037	0.37308037	0.37308037	0.37308037	0.37308037	0.37308037	0.37308037	0.37308037	0.37308037	0.37308037	0.37308037	0.37308037	0.37308037	0.37308037	0.37308037	0.37308037	0.37308037	0.37308037	0.37308037	0.37308037
¸ßË¹°×ÔëÉù´¦Àí (491).mp3	-0.122205146	-0.122205146	-0.122205146	-0.122205146	-0.122205146	-0.122205146	-0.122205146	-0.122205146	-0.122205146	-0.122205146	-0.122205146	-0.122205146	-0.122205146	-0.122205146	-0.122205146	-0.122205146	-0.122205146	-0.122205146	-0.122205146	-0.122205146	-0.122205146	-0.122205146	-0.122205146	-0.122205146	-0.122205146	-0.122205146	-0.122205146	-0.122205146	-0.122205146	-0.122205146	-0.122205146	-0.122205146	-0.122205146	-0.122205146	-0.122205146	-0.122205146	-0.122205146	-0.122205146	-0.122205146	-0.122205146	-0.122205146	-0.122205146	-0.122205146	-0.122205146	-0.122205146	-0.122205146	-0.122205146	-0.122205146	-0.122205146
¸ßË¹°×ÔëÉù´¦Àí (492).mp3	0.14685938	0.14685938	0.14685938	0.14685938	0.14685938	0.14685938	0.14685938	0.14685938	0.14685938	0.14685938	0.14685938	0.14685938	0.14685938	0.14685938	0.14685938	0.14685938	0.14685938	0.14685938	0.14685938	0.14685938	0.14685938	0.14685938	0.14685938	0.14685938	0.14685938	0.14685938	0.14685938	0.14685938	0.14685938	0.14685938	0.14685938	0.14685938	0.14685938	0.14685938	0.14685938	0.14685938	0.14685938	0.14685938	0.14685938	0.14685938	0.14685938	0.14685938	0.14685938	0.14685938	0.14685938	0.14685938	0.14685938	0.14685938	0.14685938
¸ßË¹°×ÔëÉù´¦Àí (493).mp3	-0.03881975	-0.03881975	-0.03881975	-0.03881975	-0.03881975	-0.03881975	-0.03881975	-0.03881975	-0.03881975	-0.03881975	-0.03881975	-0.03881975	-0.03881975	-0.03881975	-0.03881975	-0.03881975	-0.03881975	-0.03881975	-0.03881975	-0.03881975	-0.03881975	-0.03881975	-0.03881975	-0.03881975	-0.03881975	-0.03881975	-0.03881975	-0.03881975	-0.03881975	-0.03881975	-0.03881975	-0.03881975	-0.03881975	-0.03881975	-0.03881975	-0.03881975	-0.03881975	-0.03881975	-0.03881975	-0.03881975	-0.03881975	-0.03881975	-0.03881975	-0.03881975	-0.03881975	-0.03881975	-0.03881975	-0.03881975	-0.03881975
¸ßË¹°×ÔëÉù´¦Àí (494).mp3	0.25903684	0.25903684	0.25903684	0.25903684	0.25903684	0.25903684	0.25903684	0.25903684	0.25903684	0.25903684	0.25903684	0.25903684	0.25903684	0.25903684	0.25903684	0.25903684	0.25903684	0.25903684	0.25903684	0.25903684	0.25903684	0.25903684	0.25903684	0.25903684	0.25903684	0.25903684	0.25903684	0.25903684	0.25903684	0.25903684	0.25903684	0.25903684	0.25903684	0.25903684	0.25903684	0.25903684	0.25903684	0.25903684	0.25903684	0.25903684	0.25903684	0.25903684	0.25903684	0.25903684	0.25903684	0.25903684	0.25903684	0.25903684	0.25903684
¸ßË¹°×ÔëÉù´¦Àí (495).mp3	0.15417588	0.15417588	0.15417588	0.15417588	0.15417588	0.15417588	0.15417588	0.15417588	0.15417588	0.15417588	0.15417588	0.15417588	0.15417588	0.15417588	0.15417588	0.15417588	0.15417588	0.15417588	0.15417588	0.15417588	0.15417588	0.15417588	0.15417588	0.15417588	0.15417588	0.15417588	0.15417588	0.15417588	0.15417588	0.15417588	0.15417588	0.15417588	0.15417588	0.15417588	0.15417588	0.15417588	0.15417588	0.15417588	0.15417588	0.15417588	0.15417588	0.15417588	0.15417588	0.15417588	0.15417588	0.15417588	0.15417588	0.15417588	0.15417588
¸ßË¹°×ÔëÉù´¦Àí (496).mp3	0.08843274	0.08843274	0.08843274	0.08843274	0.08843274	0.08843274	0.08843274	0.08843274	0.08843274	0.08843274	0.08843274	0.08843274	0.08843274	0.08843274	0.08843274	0.08843274	0.08843274	0.08843274	0.08843274	0.08843274	0.08843274	0.08843274	0.08843274	0.08843274	0.08843274	0.08843274	0.08843274	0.08843274	0.08843274	0.08843274	0.08843274	0.08843274	0.08843274	0.08843274	0.08843274	0.08843274	0.08843274	0.08843274	0.08843274	0.08843274	0.08843274	0.08843274	0.08843274	0.08843274	0.08843274	0.08843274	0.08843274	0.08843274	0.08843274
¸ßË¹°×ÔëÉù´¦Àí (497).mp3	0.21127164	0.21127164	0.21127164	0.21127164	0.21127164	0.21127164	0.21127164	0.21127164	0.21127164	0.21127164	0.21127164	0.21127164	0.21127164	0.21127164	0.21127164	0.21127164	0.21127164	0.21127164	0.21127164	0.21127164	0.21127164	0.21127164	0.21127164	0.21127164	0.21127164	0.21127164	0.21127164	0.21127164	0.21127164	0.21127164	0.21127164	0.21127164	0.21127164	0.21127164	0.21127164	0.21127164	0.21127164	0.21127164	0.21127164	0.21127164	0.21127164	0.21127164	0.21127164	0.21127164	0.21127164	0.21127164	0.21127164	0.21127164	0.21127164
¸ßË¹°×ÔëÉù´¦Àí (498).mp3	0.031440616	0.031440616	0.031440616	0.031440616	0.031440616	0.031440616	0.031440616	0.031440616	0.031440616	0.031440616	0.031440616	0.031440616	0.031440616	0.031440616	0.031440616	0.031440616	0.031440616	0.031440616	0.031440616	0.031440616	0.031440616	0.031440616	0.031440616	0.031440616	0.031440616	0.031440616	0.031440616	0.031440616	0.031440616	0.031440616	0.031440616	0.031440616	0.031440616	0.031440616	0.031440616	0.031440616	0.031440616	0.031440616	0.031440616	0.031440616	0.031440616	0.031440616	0.031440616	0.031440616	0.031440616	0.031440616	0.031440616	0.031440616	0.031440616
¸ßË¹°×ÔëÉù´¦Àí (499).mp3	0.18247315	0.18247315	0.18247315	0.18247315	0.18247315	0.18247315	0.18247315	0.18247315	0.18247315	0.18247315	0.18247315	0.18247315	0.18247315	0.18247315	0.18247315	0.18247315	0.18247315	0.18247315	0.18247315	0.18247315	0.18247315	0.18247315	0.18247315	0.18247315	0.18247315	0.18247315	0.18247315	0.18247315	0.18247315	0.18247315	0.18247315	0.18247315	0.18247315	0.18247315	0.18247315	0.18247315	0.18247315	0.18247315	0.18247315	0.18247315	0.18247315	0.18247315	0.18247315	0.18247315	0.18247315	0.18247315	0.18247315	0.18247315	0.18247315
¸ßË¹°×ÔëÉù´¦Àí (500).mp3	0.1292343	0.1292343	0.1292343	0.1292343	0.1292343	0.1292343	0.1292343	0.1292343	0.1292343	0.1292343	0.1292343	0.1292343	0.1292343	0.1292343	0.1292343	0.1292343	0.1292343	0.1292343	0.1292343	0.1292343	0.1292343	0.1292343	0.1292343	0.1292343	0.1292343	0.1292343	0.1292343	0.1292343	0.1292343	0.1292343	0.1292343	0.1292343	0.1292343	0.1292343	0.1292343	0.1292343	0.1292343	0.1292343	0.1292343	0.1292343	0.1292343	0.1292343	0.1292343	0.1292343	0.1292343	0.1292343	0.1292343	0.1292343	0.1292343
¸ßË¹°×ÔëÉù´¦Àí (501).mp3	0.0830576	0.0830576	0.0830576	0.0830576	0.0830576	0.0830576	0.0830576	0.0830576	0.0830576	0.0830576	0.0830576	0.0830576	0.0830576	0.0830576	0.0830576	0.0830576	0.0830576	0.0830576	0.0830576	0.0830576	0.0830576	0.0830576	0.0830576	0.0830576	0.0830576	0.0830576	0.0830576	0.0830576	0.0830576	0.0830576	0.0830576	0.0830576	0.0830576	0.0830576	0.0830576	0.0830576	0.0830576	0.0830576	0.0830576	0.0830576	0.0830576	0.0830576	0.0830576	0.0830576	0.0830576	0.0830576	0.0830576	0.0830576	0.0830576
¸ßË¹°×ÔëÉù´¦Àí (502).mp3	0.030593678	0.030593678	0.030593678	0.030593678	0.030593678	0.030593678	0.030593678	0.030593678	0.030593678	0.030593678	0.030593678	0.030593678	0.030593678	0.030593678	0.030593678	0.030593678	0.030593678	0.030593678	0.030593678	0.030593678	0.030593678	0.030593678	0.030593678	0.030593678	0.030593678	0.030593678	0.030593678	0.030593678	0.030593678	0.030593678	0.030593678	0.030593678	0.030593678	0.030593678	0.030593678	0.030593678	0.030593678	0.030593678	0.030593678	0.030593678	0.030593678	0.030593678	0.030593678	0.030593678	0.030593678	0.030593678	0.030593678	0.030593678	0.030593678
¸ßË¹°×ÔëÉù´¦Àí (503).mp3	0.25293446	0.25293446	0.25293446	0.25293446	0.25293446	0.25293446	0.25293446	0.25293446	0.25293446	0.25293446	0.25293446	0.25293446	0.25293446	0.25293446	0.25293446	0.25293446	0.25293446	0.25293446	0.25293446	0.25293446	0.25293446	0.25293446	0.25293446	0.25293446	0.25293446	0.25293446	0.25293446	0.25293446	0.25293446	0.25293446	0.25293446	0.25293446	0.25293446	0.25293446	0.25293446	0.25293446	0.25293446	0.25293446	0.25293446	0.25293446	0.25293446	0.25293446	0.25293446	0.25293446	0.25293446	0.25293446	0.25293446	0.25293446	0.25293446
¸ßË¹°×ÔëÉù´¦Àí (504).mp3	0.49267375	0.49267375	0.49267375	0.49267375	0.49267375	0.49267375	0.49267375	0.49267375	0.49267375	0.49267375	0.49267375	0.49267375	0.49267375	0.49267375	0.49267375	0.49267375	0.49267375	0.49267375	0.49267375	0.49267375	0.49267375	0.49267375	0.49267375	0.49267375	0.49267375	0.49267375	0.49267375	0.49267375	0.49267375	0.49267375	0.49267375	0.49267375	0.49267375	0.49267375	0.49267375	0.49267375	0.49267375	0.49267375	0.49267375	0.49267375	0.49267375	0.49267375	0.49267375	0.49267375	0.49267375	0.49267375	0.49267375	0.49267375	0.49267375
¸ßË¹°×ÔëÉù´¦Àí (505).mp3	0.47751653	0.47751653	0.47751653	0.47751653	0.47751653	0.47751653	0.47751653	0.47751653	0.47751653	0.47751653	0.47751653	0.47751653	0.47751653	0.47751653	0.47751653	0.47751653	0.47751653	0.47751653	0.47751653	0.47751653	0.47751653	0.47751653	0.47751653	0.47751653	0.47751653	0.47751653	0.47751653	0.47751653	0.47751653	0.47751653	0.47751653	0.47751653	0.47751653	0.47751653	0.47751653	0.47751653	0.47751653	0.47751653	0.47751653	0.47751653	0.47751653	0.47751653	0.47751653	0.47751653	0.47751653	0.47751653	0.47751653	0.47751653	0.47751653
¸ßË¹°×ÔëÉù´¦Àí (506).mp3	0.16151235	0.16151235	0.16151235	0.16151235	0.16151235	0.16151235	0.16151235	0.16151235	0.16151235	0.16151235	0.16151235	0.16151235	0.16151235	0.16151235	0.16151235	0.16151235	0.16151235	0.16151235	0.16151235	0.16151235	0.16151235	0.16151235	0.16151235	0.16151235	0.16151235	0.16151235	0.16151235	0.16151235	0.16151235	0.16151235	0.16151235	0.16151235	0.16151235	0.16151235	0.16151235	0.16151235	0.16151235	0.16151235	0.16151235	0.16151235	0.16151235	0.16151235	0.16151235	0.16151235	0.16151235	0.16151235	0.16151235	0.16151235	0.16151235
¸ßË¹°×ÔëÉù´¦Àí (507).mp3	0.07500923	0.07500923	0.07500923	0.07500923	0.07500923	0.07500923	0.07500923	0.07500923	0.07500923	0.07500923	0.07500923	0.07500923	0.07500923	0.07500923	0.07500923	0.07500923	0.07500923	0.07500923	0.07500923	0.07500923	0.07500923	0.07500923	0.07500923	0.07500923	0.07500923	0.07500923	0.07500923	0.07500923	0.07500923	0.07500923	0.07500923	0.07500923	0.07500923	0.07500923	0.07500923	0.07500923	0.07500923	0.07500923	0.07500923	0.07500923	0.07500923	0.07500923	0.07500923	0.07500923	0.07500923	0.07500923	0.07500923	0.07500923	0.07500923
¸ßË¹°×ÔëÉù´¦Àí (508).mp3	0.26350325	0.26350325	0.26350325	0.26350325	0.26350325	0.26350325	0.26350325	0.26350325	0.26350325	0.26350325	0.26350325	0.26350325	0.26350325	0.26350325	0.26350325	0.26350325	0.26350325	0.26350325	0.26350325	0.26350325	0.26350325	0.26350325	0.26350325	0.26350325	0.26350325	0.26350325	0.26350325	0.26350325	0.26350325	0.26350325	0.26350325	0.26350325	0.26350325	0.26350325	0.26350325	0.26350325	0.26350325	0.26350325	0.26350325	0.26350325	0.26350325	0.26350325	0.26350325	0.26350325	0.26350325	0.26350325	0.26350325	0.26350325	0.26350325
¸ßË¹°×ÔëÉù´¦Àí (509).mp3	0.30818313	0.30818313	0.30818313	0.30818313	0.30818313	0.30818313	0.30818313	0.30818313	0.30818313	0.30818313	0.30818313	0.30818313	0.30818313	0.30818313	0.30818313	0.30818313	0.30818313	0.30818313	0.30818313	0.30818313	0.30818313	0.30818313	0.30818313	0.30818313	0.30818313	0.30818313	0.30818313	0.30818313	0.30818313	0.30818313	0.30818313	0.30818313	0.30818313	0.30818313	0.30818313	0.30818313	0.30818313	0.30818313	0.30818313	0.30818313	0.30818313	0.30818313	0.30818313	0.30818313	0.30818313	0.30818313	0.30818313	0.30818313	0.30818313
¸ßË¹°×ÔëÉù´¦Àí (510).mp3	0.13911574	0.13911574	0.13911574	0.13911574	0.13911574	0.13911574	0.13911574	0.13911574	0.13911574	0.13911574	0.13911574	0.13911574	0.13911574	0.13911574	0.13911574	0.13911574	0.13911574	0.13911574	0.13911574	0.13911574	0.13911574	0.13911574	0.13911574	0.13911574	0.13911574	0.13911574	0.13911574	0.13911574	0.13911574	0.13911574	0.13911574	0.13911574	0.13911574	0.13911574	0.13911574	0.13911574	0.13911574	0.13911574	0.13911574	0.13911574	0.13911574	0.13911574	0.13911574	0.13911574	0.13911574	0.13911574	0.13911574	0.13911574	0.13911574
¸ßË¹°×ÔëÉù´¦Àí (511).mp3	0.17687505	0.17687505	0.17687505	0.17687505	0.17687505	0.17687505	0.17687505	0.17687505	0.17687505	0.17687505	0.17687505	0.17687505	0.17687505	0.17687505	0.17687505	0.17687505	0.17687505	0.17687505	0.17687505	0.17687505	0.17687505	0.17687505	0.17687505	0.17687505	0.17687505	0.17687505	0.17687505	0.17687505	0.17687505	0.17687505	0.17687505	0.17687505	0.17687505	0.17687505	0.17687505	0.17687505	0.17687505	0.17687505	0.17687505	0.17687505	0.17687505	0.17687505	0.17687505	0.17687505	0.17687505	0.17687505	0.17687505	0.17687505	0.17687505
¸ßË¹°×ÔëÉù´¦Àí (512).mp3	0.018393189	0.018393189	0.018393189	0.018393189	0.018393189	0.018393189	0.018393189	0.018393189	0.018393189	0.018393189	0.018393189	0.018393189	0.018393189	0.018393189	0.018393189	0.018393189	0.018393189	0.018393189	0.018393189	0.018393189	0.018393189	0.018393189	0.018393189	0.018393189	0.018393189	0.018393189	0.018393189	0.018393189	0.018393189	0.018393189	0.018393189	0.018393189	0.018393189	0.018393189	0.018393189	0.018393189	0.018393189	0.018393189	0.018393189	0.018393189	0.018393189	0.018393189	0.018393189	0.018393189	0.018393189	0.018393189	0.018393189	0.018393189	0.018393189
¸ßË¹°×ÔëÉù´¦Àí (513).mp3	0.1953283	0.1953283	0.1953283	0.1953283	0.1953283	0.1953283	0.1953283	0.1953283	0.1953283	0.1953283	0.1953283	0.1953283	0.1953283	0.1953283	0.1953283	0.1953283	0.1953283	0.1953283	0.1953283	0.1953283	0.1953283	0.1953283	0.1953283	0.1953283	0.1953283	0.1953283	0.1953283	0.1953283	0.1953283	0.1953283	0.1953283	0.1953283	0.1953283	0.1953283	0.1953283	0.1953283	0.1953283	0.1953283	0.1953283	0.1953283	0.1953283	0.1953283	0.1953283	0.1953283	0.1953283	0.1953283	0.1953283	0.1953283	0.1953283
¸ßË¹°×ÔëÉù´¦Àí (514).mp3	0.25116396	0.25116396	0.25116396	0.25116396	0.25116396	0.25116396	0.25116396	0.25116396	0.25116396	0.25116396	0.25116396	0.25116396	0.25116396	0.25116396	0.25116396	0.25116396	0.25116396	0.25116396	0.25116396	0.25116396	0.25116396	0.25116396	0.25116396	0.25116396	0.25116396	0.25116396	0.25116396	0.25116396	0.25116396	0.25116396	0.25116396	0.25116396	0.25116396	0.25116396	0.25116396	0.25116396	0.25116396	0.25116396	0.25116396	0.25116396	0.25116396	0.25116396	0.25116396	0.25116396	0.25116396	0.25116396	0.25116396	0.25116396	0.25116396
¸ßË¹°×ÔëÉù´¦Àí (515).mp3	0.24312726	0.24312726	0.24312726	0.24312726	0.24312726	0.24312726	0.24312726	0.24312726	0.24312726	0.24312726	0.24312726	0.24312726	0.24312726	0.24312726	0.24312726	0.24312726	0.24312726	0.24312726	0.24312726	0.24312726	0.24312726	0.24312726	0.24312726	0.24312726	0.24312726	0.24312726	0.24312726	0.24312726	0.24312726	0.24312726	0.24312726	0.24312726	0.24312726	0.24312726	0.24312726	0.24312726	0.24312726	0.24312726	0.24312726	0.24312726	0.24312726	0.24312726	0.24312726	0.24312726	0.24312726	0.24312726	0.24312726	0.24312726	0.24312726
¸ßË¹°×ÔëÉù´¦Àí (516).mp3	0.25626388	0.25626388	0.25626388	0.25626388	0.25626388	0.25626388	0.25626388	0.25626388	0.25626388	0.25626388	0.25626388	0.25626388	0.25626388	0.25626388	0.25626388	0.25626388	0.25626388	0.25626388	0.25626388	0.25626388	0.25626388	0.25626388	0.25626388	0.25626388	0.25626388	0.25626388	0.25626388	0.25626388	0.25626388	0.25626388	0.25626388	0.25626388	0.25626388	0.25626388	0.25626388	0.25626388	0.25626388	0.25626388	0.25626388	0.25626388	0.25626388	0.25626388	0.25626388	0.25626388	0.25626388	0.25626388	0.25626388	0.25626388	0.25626388
¸ßË¹°×ÔëÉù´¦Àí (517).mp3	0.31681502	0.31681502	0.31681502	0.31681502	0.31681502	0.31681502	0.31681502	0.31681502	0.31681502	0.31681502	0.31681502	0.31681502	0.31681502	0.31681502	0.31681502	0.31681502	0.31681502	0.31681502	0.31681502	0.31681502	0.31681502	0.31681502	0.31681502	0.31681502	0.31681502	0.31681502	0.31681502	0.31681502	0.31681502	0.31681502	0.31681502	0.31681502	0.31681502	0.31681502	0.31681502	0.31681502	0.31681502	0.31681502	0.31681502	0.31681502	0.31681502	0.31681502	0.31681502	0.31681502	0.31681502	0.31681502	0.31681502	0.31681502	0.31681502
¸ßË¹°×ÔëÉù´¦Àí (518).mp3	0.1683096	0.1683096	0.1683096	0.1683096	0.1683096	0.1683096	0.1683096	0.1683096	0.1683096	0.1683096	0.1683096	0.1683096	0.1683096	0.1683096	0.1683096	0.1683096	0.1683096	0.1683096	0.1683096	0.1683096	0.1683096	0.1683096	0.1683096	0.1683096	0.1683096	0.1683096	0.1683096	0.1683096	0.1683096	0.1683096	0.1683096	0.1683096	0.1683096	0.1683096	0.1683096	0.1683096	0.1683096	0.1683096	0.1683096	0.1683096	0.1683096	0.1683096	0.1683096	0.1683096	0.1683096	0.1683096	0.1683096	0.1683096	0.1683096
¸ßË¹°×ÔëÉù´¦Àí (519).mp3	0.2663158	0.2663158	0.2663158	0.2663158	0.2663158	0.2663158	0.2663158	0.2663158	0.2663158	0.2663158	0.2663158	0.2663158	0.2663158	0.2663158	0.2663158	0.2663158	0.2663158	0.2663158	0.2663158	0.2663158	0.2663158	0.2663158	0.2663158	0.2663158	0.2663158	0.2663158	0.2663158	0.2663158	0.2663158	0.2663158	0.2663158	0.2663158	0.2663158	0.2663158	0.2663158	0.2663158	0.2663158	0.2663158	0.2663158	0.2663158	0.2663158	0.2663158	0.2663158	0.2663158	0.2663158	0.2663158	0.2663158	0.2663158	0.2663158
¸ßË¹°×ÔëÉù´¦Àí (520).mp3	0.19100851	0.19100851	0.19100851	0.19100851	0.19100851	0.19100851	0.19100851	0.19100851	0.19100851	0.19100851	0.19100851	0.19100851	0.19100851	0.19100851	0.19100851	0.19100851	0.19100851	0.19100851	0.19100851	0.19100851	0.19100851	0.19100851	0.19100851	0.19100851	0.19100851	0.19100851	0.19100851	0.19100851	0.19100851	0.19100851	0.19100851	0.19100851	0.19100851	0.19100851	0.19100851	0.19100851	0.19100851	0.19100851	0.19100851	0.19100851	0.19100851	0.19100851	0.19100851	0.19100851	0.19100851	0.19100851	0.19100851	0.19100851	0.19100851
¸ßË¹°×ÔëÉù´¦Àí (521).mp3	0.27662098	0.27662098	0.27662098	0.27662098	0.27662098	0.27662098	0.27662098	0.27662098	0.27662098	0.27662098	0.27662098	0.27662098	0.27662098	0.27662098	0.27662098	0.27662098	0.27662098	0.27662098	0.27662098	0.27662098	0.27662098	0.27662098	0.27662098	0.27662098	0.27662098	0.27662098	0.27662098	0.27662098	0.27662098	0.27662098	0.27662098	0.27662098	0.27662098	0.27662098	0.27662098	0.27662098	0.27662098	0.27662098	0.27662098	0.27662098	0.27662098	0.27662098	0.27662098	0.27662098	0.27662098	0.27662098	0.27662098	0.27662098	0.27662098
¸ßË¹°×ÔëÉù´¦Àí (522).mp3	0.1591053	0.1591053	0.1591053	0.1591053	0.1591053	0.1591053	0.1591053	0.1591053	0.1591053	0.1591053	0.1591053	0.1591053	0.1591053	0.1591053	0.1591053	0.1591053	0.1591053	0.1591053	0.1591053	0.1591053	0.1591053	0.1591053	0.1591053	0.1591053	0.1591053	0.1591053	0.1591053	0.1591053	0.1591053	0.1591053	0.1591053	0.1591053	0.1591053	0.1591053	0.1591053	0.1591053	0.1591053	0.1591053	0.1591053	0.1591053	0.1591053	0.1591053	0.1591053	0.1591053	0.1591053	0.1591053	0.1591053	0.1591053	0.1591053
¸ßË¹°×ÔëÉù´¦Àí (523).mp3	-0.022656199	-0.022656199	-0.022656199	-0.022656199	-0.022656199	-0.022656199	-0.022656199	-0.022656199	-0.022656199	-0.022656199	-0.022656199	-0.022656199	-0.022656199	-0.022656199	-0.022656199	-0.022656199	-0.022656199	-0.022656199	-0.022656199	-0.022656199	-0.022656199	-0.022656199	-0.022656199	-0.022656199	-0.022656199	-0.022656199	-0.022656199	-0.022656199	-0.022656199	-0.022656199	-0.022656199	-0.022656199	-0.022656199	-0.022656199	-0.022656199	-0.022656199	-0.022656199	-0.022656199	-0.022656199	-0.022656199	-0.022656199	-0.022656199	-0.022656199	-0.022656199	-0.022656199	-0.022656199	-0.022656199	-0.022656199	-0.022656199
¸ßË¹°×ÔëÉù´¦Àí (524).mp3	0.39884728	0.39884728	0.39884728	0.39884728	0.39884728	0.39884728	0.39884728	0.39884728	0.39884728	0.39884728	0.39884728	0.39884728	0.39884728	0.39884728	0.39884728	0.39884728	0.39884728	0.39884728	0.39884728	0.39884728	0.39884728	0.39884728	0.39884728	0.39884728	0.39884728	0.39884728	0.39884728	0.39884728	0.39884728	0.39884728	0.39884728	0.39884728	0.39884728	0.39884728	0.39884728	0.39884728	0.39884728	0.39884728	0.39884728	0.39884728	0.39884728	0.39884728	0.39884728	0.39884728	0.39884728	0.39884728	0.39884728	0.39884728	0.39884728
¸ßË¹°×ÔëÉù´¦Àí (525).mp3	0.13649312	0.13649312	0.13649312	0.13649312	0.13649312	0.13649312	0.13649312	0.13649312	0.13649312	0.13649312	0.13649312	0.13649312	0.13649312	0.13649312	0.13649312	0.13649312	0.13649312	0.13649312	0.13649312	0.13649312	0.13649312	0.13649312	0.13649312	0.13649312	0.13649312	0.13649312	0.13649312	0.13649312	0.13649312	0.13649312	0.13649312	0.13649312	0.13649312	0.13649312	0.13649312	0.13649312	0.13649312	0.13649312	0.13649312	0.13649312	0.13649312	0.13649312	0.13649312	0.13649312	0.13649312	0.13649312	0.13649312	0.13649312	0.13649312
¸ßË¹°×ÔëÉù´¦Àí (526).mp3	0.21397161	0.21397161	0.21397161	0.21397161	0.21397161	0.21397161	0.21397161	0.21397161	0.21397161	0.21397161	0.21397161	0.21397161	0.21397161	0.21397161	0.21397161	0.21397161	0.21397161	0.21397161	0.21397161	0.21397161	0.21397161	0.21397161	0.21397161	0.21397161	0.21397161	0.21397161	0.21397161	0.21397161	0.21397161	0.21397161	0.21397161	0.21397161	0.21397161	0.21397161	0.21397161	0.21397161	0.21397161	0.21397161	0.21397161	0.21397161	0.21397161	0.21397161	0.21397161	0.21397161	0.21397161	0.21397161	0.21397161	0.21397161	0.21397161
¸ßË¹°×ÔëÉù´¦Àí (527).mp3	0.23302862	0.23302862	0.23302862	0.23302862	0.23302862	0.23302862	0.23302862	0.23302862	0.23302862	0.23302862	0.23302862	0.23302862	0.23302862	0.23302862	0.23302862	0.23302862	0.23302862	0.23302862	0.23302862	0.23302862	0.23302862	0.23302862	0.23302862	0.23302862	0.23302862	0.23302862	0.23302862	0.23302862	0.23302862	0.23302862	0.23302862	0.23302862	0.23302862	0.23302862	0.23302862	0.23302862	0.23302862	0.23302862	0.23302862	0.23302862	0.23302862	0.23302862	0.23302862	0.23302862	0.23302862	0.23302862	0.23302862	0.23302862	0.23302862
¸ßË¹°×ÔëÉù´¦Àí (528).mp3	0.41082057	0.41082057	0.41082057	0.41082057	0.41082057	0.41082057	0.41082057	0.41082057	0.41082057	0.41082057	0.41082057	0.41082057	0.41082057	0.41082057	0.41082057	0.41082057	0.41082057	0.41082057	0.41082057	0.41082057	0.41082057	0.41082057	0.41082057	0.41082057	0.41082057	0.41082057	0.41082057	0.41082057	0.41082057	0.41082057	0.41082057	0.41082057	0.41082057	0.41082057	0.41082057	0.41082057	0.41082057	0.41082057	0.41082057	0.41082057	0.41082057	0.41082057	0.41082057	0.41082057	0.41082057	0.41082057	0.41082057	0.41082057	0.41082057
¸ßË¹°×ÔëÉù´¦Àí (529).mp3	0.28578874	0.28578874	0.28578874	0.28578874	0.28578874	0.28578874	0.28578874	0.28578874	0.28578874	0.28578874	0.28578874	0.28578874	0.28578874	0.28578874	0.28578874	0.28578874	0.28578874	0.28578874	0.28578874	0.28578874	0.28578874	0.28578874	0.28578874	0.28578874	0.28578874	0.28578874	0.28578874	0.28578874	0.28578874	0.28578874	0.28578874	0.28578874	0.28578874	0.28578874	0.28578874	0.28578874	0.28578874	0.28578874	0.28578874	0.28578874	0.28578874	0.28578874	0.28578874	0.28578874	0.28578874	0.28578874	0.28578874	0.28578874	0.28578874
¸ßË¹°×ÔëÉù´¦Àí (530).mp3	0.15603736	0.15603736	0.15603736	0.15603736	0.15603736	0.15603736	0.15603736	0.15603736	0.15603736	0.15603736	0.15603736	0.15603736	0.15603736	0.15603736	0.15603736	0.15603736	0.15603736	0.15603736	0.15603736	0.15603736	0.15603736	0.15603736	0.15603736	0.15603736	0.15603736	0.15603736	0.15603736	0.15603736	0.15603736	0.15603736	0.15603736	0.15603736	0.15603736	0.15603736	0.15603736	0.15603736	0.15603736	0.15603736	0.15603736	0.15603736	0.15603736	0.15603736	0.15603736	0.15603736	0.15603736	0.15603736	0.15603736	0.15603736	0.15603736
¸ßË¹°×ÔëÉù´¦Àí (531).mp3	0.2319004	0.2319004	0.2319004	0.2319004	0.2319004	0.2319004	0.2319004	0.2319004	0.2319004	0.2319004	0.2319004	0.2319004	0.2319004	0.2319004	0.2319004	0.2319004	0.2319004	0.2319004	0.2319004	0.2319004	0.2319004	0.2319004	0.2319004	0.2319004	0.2319004	0.2319004	0.2319004	0.2319004	0.2319004	0.2319004	0.2319004	0.2319004	0.2319004	0.2319004	0.2319004	0.2319004	0.2319004	0.2319004	0.2319004	0.2319004	0.2319004	0.2319004	0.2319004	0.2319004	0.2319004	0.2319004	0.2319004	0.2319004	0.2319004
¸ßË¹°×ÔëÉù´¦Àí (532).mp3	0.24019364	0.24019364	0.24019364	0.24019364	0.24019364	0.24019364	0.24019364	0.24019364	0.24019364	0.24019364	0.24019364	0.24019364	0.24019364	0.24019364	0.24019364	0.24019364	0.24019364	0.24019364	0.24019364	0.24019364	0.24019364	0.24019364	0.24019364	0.24019364	0.24019364	0.24019364	0.24019364	0.24019364	0.24019364	0.24019364	0.24019364	0.24019364	0.24019364	0.24019364	0.24019364	0.24019364	0.24019364	0.24019364	0.24019364	0.24019364	0.24019364	0.24019364	0.24019364	0.24019364	0.24019364	0.24019364	0.24019364	0.24019364	0.24019364
¸ßË¹°×ÔëÉù´¦Àí (533).mp3	0.60187936	0.60187936	0.60187936	0.60187936	0.60187936	0.60187936	0.60187936	0.60187936	0.60187936	0.60187936	0.60187936	0.60187936	0.60187936	0.60187936	0.60187936	0.60187936	0.60187936	0.60187936	0.60187936	0.60187936	0.60187936	0.60187936	0.60187936	0.60187936	0.60187936	0.60187936	0.60187936	0.60187936	0.60187936	0.60187936	0.60187936	0.60187936	0.60187936	0.60187936	0.60187936	0.60187936	0.60187936	0.60187936	0.60187936	0.60187936	0.60187936	0.60187936	0.60187936	0.60187936	0.60187936	0.60187936	0.60187936	0.60187936	0.60187936
¸ßË¹°×ÔëÉù´¦Àí (534).mp3	0.23876587	0.23876587	0.23876587	0.23876587	0.23876587	0.23876587	0.23876587	0.23876587	0.23876587	0.23876587	0.23876587	0.23876587	0.23876587	0.23876587	0.23876587	0.23876587	0.23876587	0.23876587	0.23876587	0.23876587	0.23876587	0.23876587	0.23876587	0.23876587	0.23876587	0.23876587	0.23876587	0.23876587	0.23876587	0.23876587	0.23876587	0.23876587	0.23876587	0.23876587	0.23876587	0.23876587	0.23876587	0.23876587	0.23876587	0.23876587	0.23876587	0.23876587	0.23876587	0.23876587	0.23876587	0.23876587	0.23876587	0.23876587	0.23876587
¸ßË¹°×ÔëÉù´¦Àí (535).mp3	-0.04748746	-0.04748746	-0.04748746	-0.04748746	-0.04748746	-0.04748746	-0.04748746	-0.04748746	-0.04748746	-0.04748746	-0.04748746	-0.04748746	-0.04748746	-0.04748746	-0.04748746	-0.04748746	-0.04748746	-0.04748746	-0.04748746	-0.04748746	-0.04748746	-0.04748746	-0.04748746	-0.04748746	-0.04748746	-0.04748746	-0.04748746	-0.04748746	-0.04748746	-0.04748746	-0.04748746	-0.04748746	-0.04748746	-0.04748746	-0.04748746	-0.04748746	-0.04748746	-0.04748746	-0.04748746	-0.04748746	-0.04748746	-0.04748746	-0.04748746	-0.04748746	-0.04748746	-0.04748746	-0.04748746	-0.04748746	-0.04748746
¸ßË¹°×ÔëÉù´¦Àí (536).mp3	0.17305356	0.17305356	0.17305356	0.17305356	0.17305356	0.17305356	0.17305356	0.17305356	0.17305356	0.17305356	0.17305356	0.17305356	0.17305356	0.17305356	0.17305356	0.17305356	0.17305356	0.17305356	0.17305356	0.17305356	0.17305356	0.17305356	0.17305356	0.17305356	0.17305356	0.17305356	0.17305356	0.17305356	0.17305356	0.17305356	0.17305356	0.17305356	0.17305356	0.17305356	0.17305356	0.17305356	0.17305356	0.17305356	0.17305356	0.17305356	0.17305356	0.17305356	0.17305356	0.17305356	0.17305356	0.17305356	0.17305356	0.17305356	0.17305356
¸ßË¹°×ÔëÉù´¦Àí (537).mp3	0.17397279	0.17397279	0.17397279	0.17397279	0.17397279	0.17397279	0.17397279	0.17397279	0.17397279	0.17397279	0.17397279	0.17397279	0.17397279	0.17397279	0.17397279	0.17397279	0.17397279	0.17397279	0.17397279	0.17397279	0.17397279	0.17397279	0.17397279	0.17397279	0.17397279	0.17397279	0.17397279	0.17397279	0.17397279	0.17397279	0.17397279	0.17397279	0.17397279	0.17397279	0.17397279	0.17397279	0.17397279	0.17397279	0.17397279	0.17397279	0.17397279	0.17397279	0.17397279	0.17397279	0.17397279	0.17397279	0.17397279	0.17397279	0.17397279
¸ßË¹°×ÔëÉù´¦Àí (538).mp3	0.28660774	0.28660774	0.28660774	0.28660774	0.28660774	0.28660774	0.28660774	0.28660774	0.28660774	0.28660774	0.28660774	0.28660774	0.28660774	0.28660774	0.28660774	0.28660774	0.28660774	0.28660774	0.28660774	0.28660774	0.28660774	0.28660774	0.28660774	0.28660774	0.28660774	0.28660774	0.28660774	0.28660774	0.28660774	0.28660774	0.28660774	0.28660774	0.28660774	0.28660774	0.28660774	0.28660774	0.28660774	0.28660774	0.28660774	0.28660774	0.28660774	0.28660774	0.28660774	0.28660774	0.28660774	0.28660774	0.28660774	0.28660774	0.28660774
¸ßË¹°×ÔëÉù´¦Àí (539).mp3	0.12348211	0.12348211	0.12348211	0.12348211	0.12348211	0.12348211	0.12348211	0.12348211	0.12348211	0.12348211	0.12348211	0.12348211	0.12348211	0.12348211	0.12348211	0.12348211	0.12348211	0.12348211	0.12348211	0.12348211	0.12348211	0.12348211	0.12348211	0.12348211	0.12348211	0.12348211	0.12348211	0.12348211	0.12348211	0.12348211	0.12348211	0.12348211	0.12348211	0.12348211	0.12348211	0.12348211	0.12348211	0.12348211	0.12348211	0.12348211	0.12348211	0.12348211	0.12348211	0.12348211	0.12348211	0.12348211	0.12348211	0.12348211	0.12348211
¸ßË¹°×ÔëÉù´¦Àí (540).mp3	0.26192337	0.26192337	0.26192337	0.26192337	0.26192337	0.26192337	0.26192337	0.26192337	0.26192337	0.26192337	0.26192337	0.26192337	0.26192337	0.26192337	0.26192337	0.26192337	0.26192337	0.26192337	0.26192337	0.26192337	0.26192337	0.26192337	0.26192337	0.26192337	0.26192337	0.26192337	0.26192337	0.26192337	0.26192337	0.26192337	0.26192337	0.26192337	0.26192337	0.26192337	0.26192337	0.26192337	0.26192337	0.26192337	0.26192337	0.26192337	0.26192337	0.26192337	0.26192337	0.26192337	0.26192337	0.26192337	0.26192337	0.26192337	0.26192337
¸ßË¹°×ÔëÉù´¦Àí (541).mp3	0.14458352	0.14458352	0.14458352	0.14458352	0.14458352	0.14458352	0.14458352	0.14458352	0.14458352	0.14458352	0.14458352	0.14458352	0.14458352	0.14458352	0.14458352	0.14458352	0.14458352	0.14458352	0.14458352	0.14458352	0.14458352	0.14458352	0.14458352	0.14458352	0.14458352	0.14458352	0.14458352	0.14458352	0.14458352	0.14458352	0.14458352	0.14458352	0.14458352	0.14458352	0.14458352	0.14458352	0.14458352	0.14458352	0.14458352	0.14458352	0.14458352	0.14458352	0.14458352	0.14458352	0.14458352	0.14458352	0.14458352	0.14458352	0.14458352
¸ßË¹°×ÔëÉù´¦Àí (542).mp3	0.13771632	0.13771632	0.13771632	0.13771632	0.13771632	0.13771632	0.13771632	0.13771632	0.13771632	0.13771632	0.13771632	0.13771632	0.13771632	0.13771632	0.13771632	0.13771632	0.13771632	0.13771632	0.13771632	0.13771632	0.13771632	0.13771632	0.13771632	0.13771632	0.13771632	0.13771632	0.13771632	0.13771632	0.13771632	0.13771632	0.13771632	0.13771632	0.13771632	0.13771632	0.13771632	0.13771632	0.13771632	0.13771632	0.13771632	0.13771632	0.13771632	0.13771632	0.13771632	0.13771632	0.13771632	0.13771632	0.13771632	0.13771632	0.13771632
¸ßË¹°×ÔëÉù´¦Àí (543).mp3	0.25624093	0.25624093	0.25624093	0.25624093	0.25624093	0.25624093	0.25624093	0.25624093	0.25624093	0.25624093	0.25624093	0.25624093	0.25624093	0.25624093	0.25624093	0.25624093	0.25624093	0.25624093	0.25624093	0.25624093	0.25624093	0.25624093	0.25624093	0.25624093	0.25624093	0.25624093	0.25624093	0.25624093	0.25624093	0.25624093	0.25624093	0.25624093	0.25624093	0.25624093	0.25624093	0.25624093	0.25624093	0.25624093	0.25624093	0.25624093	0.25624093	0.25624093	0.25624093	0.25624093	0.25624093	0.25624093	0.25624093	0.25624093	0.25624093
¸ßË¹°×ÔëÉù´¦Àí (544).mp3	0.3301782	0.3301782	0.3301782	0.3301782	0.3301782	0.3301782	0.3301782	0.3301782	0.3301782	0.3301782	0.3301782	0.3301782	0.3301782	0.3301782	0.3301782	0.3301782	0.3301782	0.3301782	0.3301782	0.3301782	0.3301782	0.3301782	0.3301782	0.3301782	0.3301782	0.3301782	0.3301782	0.3301782	0.3301782	0.3301782	0.3301782	0.3301782	0.3301782	0.3301782	0.3301782	0.3301782	0.3301782	0.3301782	0.3301782	0.3301782	0.3301782	0.3301782	0.3301782	0.3301782	0.3301782	0.3301782	0.3301782	0.3301782	0.3301782
¸ßË¹°×ÔëÉù´¦Àí (545).mp3	0.38632542	0.38632542	0.38632542	0.38632542	0.38632542	0.38632542	0.38632542	0.38632542	0.38632542	0.38632542	0.38632542	0.38632542	0.38632542	0.38632542	0.38632542	0.38632542	0.38632542	0.38632542	0.38632542	0.38632542	0.38632542	0.38632542	0.38632542	0.38632542	0.38632542	0.38632542	0.38632542	0.38632542	0.38632542	0.38632542	0.38632542	0.38632542	0.38632542	0.38632542	0.38632542	0.38632542	0.38632542	0.38632542	0.38632542	0.38632542	0.38632542	0.38632542	0.38632542	0.38632542	0.38632542	0.38632542	0.38632542	0.38632542	0.38632542
¸ßË¹°×ÔëÉù´¦Àí (546).mp3	0.20302615	0.20302615	0.20302615	0.20302615	0.20302615	0.20302615	0.20302615	0.20302615	0.20302615	0.20302615	0.20302615	0.20302615	0.20302615	0.20302615	0.20302615	0.20302615	0.20302615	0.20302615	0.20302615	0.20302615	0.20302615	0.20302615	0.20302615	0.20302615	0.20302615	0.20302615	0.20302615	0.20302615	0.20302615	0.20302615	0.20302615	0.20302615	0.20302615	0.20302615	0.20302615	0.20302615	0.20302615	0.20302615	0.20302615	0.20302615	0.20302615	0.20302615	0.20302615	0.20302615	0.20302615	0.20302615	0.20302615	0.20302615	0.20302615
¸ßË¹°×ÔëÉù´¦Àí (547).mp3	0.26383397	0.26383397	0.26383397	0.26383397	0.26383397	0.26383397	0.26383397	0.26383397	0.26383397	0.26383397	0.26383397	0.26383397	0.26383397	0.26383397	0.26383397	0.26383397	0.26383397	0.26383397	0.26383397	0.26383397	0.26383397	0.26383397	0.26383397	0.26383397	0.26383397	0.26383397	0.26383397	0.26383397	0.26383397	0.26383397	0.26383397	0.26383397	0.26383397	0.26383397	0.26383397	0.26383397	0.26383397	0.26383397	0.26383397	0.26383397	0.26383397	0.26383397	0.26383397	0.26383397	0.26383397	0.26383397	0.26383397	0.26383397	0.26383397
¸ßË¹°×ÔëÉù´¦Àí (548).mp3	0.12548262	0.12548262	0.12548262	0.12548262	0.12548262	0.12548262	0.12548262	0.12548262	0.12548262	0.12548262	0.12548262	0.12548262	0.12548262	0.12548262	0.12548262	0.12548262	0.12548262	0.12548262	0.12548262	0.12548262	0.12548262	0.12548262	0.12548262	0.12548262	0.12548262	0.12548262	0.12548262	0.12548262	0.12548262	0.12548262	0.12548262	0.12548262	0.12548262	0.12548262	0.12548262	0.12548262	0.12548262	0.12548262	0.12548262	0.12548262	0.12548262	0.12548262	0.12548262	0.12548262	0.12548262	0.12548262	0.12548262	0.12548262	0.12548262
¸ßË¹°×ÔëÉù´¦Àí (549).mp3	0.09322239	0.09322239	0.09322239	0.09322239	0.09322239	0.09322239	0.09322239	0.09322239	0.09322239	0.09322239	0.09322239	0.09322239	0.09322239	0.09322239	0.09322239	0.09322239	0.09322239	0.09322239	0.09322239	0.09322239	0.09322239	0.09322239	0.09322239	0.09322239	0.09322239	0.09322239	0.09322239	0.09322239	0.09322239	0.09322239	0.09322239	0.09322239	0.09322239	0.09322239	0.09322239	0.09322239	0.09322239	0.09322239	0.09322239	0.09322239	0.09322239	0.09322239	0.09322239	0.09322239	0.09322239	0.09322239	0.09322239	0.09322239	0.09322239
¸ßË¹°×ÔëÉù´¦Àí (550).mp3	0.18498567	0.18498567	0.18498567	0.18498567	0.18498567	0.18498567	0.18498567	0.18498567	0.18498567	0.18498567	0.18498567	0.18498567	0.18498567	0.18498567	0.18498567	0.18498567	0.18498567	0.18498567	0.18498567	0.18498567	0.18498567	0.18498567	0.18498567	0.18498567	0.18498567	0.18498567	0.18498567	0.18498567	0.18498567	0.18498567	0.18498567	0.18498567	0.18498567	0.18498567	0.18498567	0.18498567	0.18498567	0.18498567	0.18498567	0.18498567	0.18498567	0.18498567	0.18498567	0.18498567	0.18498567	0.18498567	0.18498567	0.18498567	0.18498567
¸ßË¹°×ÔëÉù´¦Àí (551).mp3	0.31791833	0.31791833	0.31791833	0.31791833	0.31791833	0.31791833	0.31791833	0.31791833	0.31791833	0.31791833	0.31791833	0.31791833	0.31791833	0.31791833	0.31791833	0.31791833	0.31791833	0.31791833	0.31791833	0.31791833	0.31791833	0.31791833	0.31791833	0.31791833	0.31791833	0.31791833	0.31791833	0.31791833	0.31791833	0.31791833	0.31791833	0.31791833	0.31791833	0.31791833	0.31791833	0.31791833	0.31791833	0.31791833	0.31791833	0.31791833	0.31791833	0.31791833	0.31791833	0.31791833	0.31791833	0.31791833	0.31791833	0.31791833	0.31791833
¸ßË¹°×ÔëÉù´¦Àí (552).mp3	0.1518395	0.1518395	0.1518395	0.1518395	0.1518395	0.1518395	0.1518395	0.1518395	0.1518395	0.1518395	0.1518395	0.1518395	0.1518395	0.1518395	0.1518395	0.1518395	0.1518395	0.1518395	0.1518395	0.1518395	0.1518395	0.1518395	0.1518395	0.1518395	0.1518395	0.1518395	0.1518395	0.1518395	0.1518395	0.1518395	0.1518395	0.1518395	0.1518395	0.1518395	0.1518395	0.1518395	0.1518395	0.1518395	0.1518395	0.1518395	0.1518395	0.1518395	0.1518395	0.1518395	0.1518395	0.1518395	0.1518395	0.1518395	0.1518395
¸ßË¹°×ÔëÉù´¦Àí (553).mp3	0.46913666	0.46913666	0.46913666	0.46913666	0.46913666	0.46913666	0.46913666	0.46913666	0.46913666	0.46913666	0.46913666	0.46913666	0.46913666	0.46913666	0.46913666	0.46913666	0.46913666	0.46913666	0.46913666	0.46913666	0.46913666	0.46913666	0.46913666	0.46913666	0.46913666	0.46913666	0.46913666	0.46913666	0.46913666	0.46913666	0.46913666	0.46913666	0.46913666	0.46913666	0.46913666	0.46913666	0.46913666	0.46913666	0.46913666	0.46913666	0.46913666	0.46913666	0.46913666	0.46913666	0.46913666	0.46913666	0.46913666	0.46913666	0.46913666
¸ßË¹°×ÔëÉù´¦Àí (554).mp3	0.043418594	0.043418594	0.043418594	0.043418594	0.043418594	0.043418594	0.043418594	0.043418594	0.043418594	0.043418594	0.043418594	0.043418594	0.043418594	0.043418594	0.043418594	0.043418594	0.043418594	0.043418594	0.043418594	0.043418594	0.043418594	0.043418594	0.043418594	0.043418594	0.043418594	0.043418594	0.043418594	0.043418594	0.043418594	0.043418594	0.043418594	0.043418594	0.043418594	0.043418594	0.043418594	0.043418594	0.043418594	0.043418594	0.043418594	0.043418594	0.043418594	0.043418594	0.043418594	0.043418594	0.043418594	0.043418594	0.043418594	0.043418594	0.043418594
¸ßË¹°×ÔëÉù´¦Àí (555).mp3	0.34388763	0.34388763	0.34388763	0.34388763	0.34388763	0.34388763	0.34388763	0.34388763	0.34388763	0.34388763	0.34388763	0.34388763	0.34388763	0.34388763	0.34388763	0.34388763	0.34388763	0.34388763	0.34388763	0.34388763	0.34388763	0.34388763	0.34388763	0.34388763	0.34388763	0.34388763	0.34388763	0.34388763	0.34388763	0.34388763	0.34388763	0.34388763	0.34388763	0.34388763	0.34388763	0.34388763	0.34388763	0.34388763	0.34388763	0.34388763	0.34388763	0.34388763	0.34388763	0.34388763	0.34388763	0.34388763	0.34388763	0.34388763	0.34388763
¸ßË¹°×ÔëÉù´¦Àí (556).mp3	0.2495459	0.2495459	0.2495459	0.2495459	0.2495459	0.2495459	0.2495459	0.2495459	0.2495459	0.2495459	0.2495459	0.2495459	0.2495459	0.2495459	0.2495459	0.2495459	0.2495459	0.2495459	0.2495459	0.2495459	0.2495459	0.2495459	0.2495459	0.2495459	0.2495459	0.2495459	0.2495459	0.2495459	0.2495459	0.2495459	0.2495459	0.2495459	0.2495459	0.2495459	0.2495459	0.2495459	0.2495459	0.2495459	0.2495459	0.2495459	0.2495459	0.2495459	0.2495459	0.2495459	0.2495459	0.2495459	0.2495459	0.2495459	0.2495459
¸ßË¹°×ÔëÉù´¦Àí (557).mp3	0.30077934	0.30077934	0.30077934	0.30077934	0.30077934	0.30077934	0.30077934	0.30077934	0.30077934	0.30077934	0.30077934	0.30077934	0.30077934	0.30077934	0.30077934	0.30077934	0.30077934	0.30077934	0.30077934	0.30077934	0.30077934	0.30077934	0.30077934	0.30077934	0.30077934	0.30077934	0.30077934	0.30077934	0.30077934	0.30077934	0.30077934	0.30077934	0.30077934	0.30077934	0.30077934	0.30077934	0.30077934	0.30077934	0.30077934	0.30077934	0.30077934	0.30077934	0.30077934	0.30077934	0.30077934	0.30077934	0.30077934	0.30077934	0.30077934
¸ßË¹°×ÔëÉù´¦Àí (558).mp3	0.063163176	0.063163176	0.063163176	0.063163176	0.063163176	0.063163176	0.063163176	0.063163176	0.063163176	0.063163176	0.063163176	0.063163176	0.063163176	0.063163176	0.063163176	0.063163176	0.063163176	0.063163176	0.063163176	0.063163176	0.063163176	0.063163176	0.063163176	0.063163176	0.063163176	0.063163176	0.063163176	0.063163176	0.063163176	0.063163176	0.063163176	0.063163176	0.063163176	0.063163176	0.063163176	0.063163176	0.063163176	0.063163176	0.063163176	0.063163176	0.063163176	0.063163176	0.063163176	0.063163176	0.063163176	0.063163176	0.063163176	0.063163176	0.063163176
¸ßË¹°×ÔëÉù´¦Àí (559).mp3	0.19195345	0.19195345	0.19195345	0.19195345	0.19195345	0.19195345	0.19195345	0.19195345	0.19195345	0.19195345	0.19195345	0.19195345	0.19195345	0.19195345	0.19195345	0.19195345	0.19195345	0.19195345	0.19195345	0.19195345	0.19195345	0.19195345	0.19195345	0.19195345	0.19195345	0.19195345	0.19195345	0.19195345	0.19195345	0.19195345	0.19195345	0.19195345	0.19195345	0.19195345	0.19195345	0.19195345	0.19195345	0.19195345	0.19195345	0.19195345	0.19195345	0.19195345	0.19195345	0.19195345	0.19195345	0.19195345	0.19195345	0.19195345	0.19195345
¸ßË¹°×ÔëÉù´¦Àí (560).mp3	0.1124108	0.1124108	0.1124108	0.1124108	0.1124108	0.1124108	0.1124108	0.1124108	0.1124108	0.1124108	0.1124108	0.1124108	0.1124108	0.1124108	0.1124108	0.1124108	0.1124108	0.1124108	0.1124108	0.1124108	0.1124108	0.1124108	0.1124108	0.1124108	0.1124108	0.1124108	0.1124108	0.1124108	0.1124108	0.1124108	0.1124108	0.1124108	0.1124108	0.1124108	0.1124108	0.1124108	0.1124108	0.1124108	0.1124108	0.1124108	0.1124108	0.1124108	0.1124108	0.1124108	0.1124108	0.1124108	0.1124108	0.1124108	0.1124108
¸ßË¹°×ÔëÉù´¦Àí (561).mp3	0.10823688	0.10823688	0.10823688	0.10823688	0.10823688	0.10823688	0.10823688	0.10823688	0.10823688	0.10823688	0.10823688	0.10823688	0.10823688	0.10823688	0.10823688	0.10823688	0.10823688	0.10823688	0.10823688	0.10823688	0.10823688	0.10823688	0.10823688	0.10823688	0.10823688	0.10823688	0.10823688	0.10823688	0.10823688	0.10823688	0.10823688	0.10823688	0.10823688	0.10823688	0.10823688	0.10823688	0.10823688	0.10823688	0.10823688	0.10823688	0.10823688	0.10823688	0.10823688	0.10823688	0.10823688	0.10823688	0.10823688	0.10823688	0.10823688
¸ßË¹°×ÔëÉù´¦Àí (562).mp3	0.12186827	0.12186827	0.12186827	0.12186827	0.12186827	0.12186827	0.12186827	0.12186827	0.12186827	0.12186827	0.12186827	0.12186827	0.12186827	0.12186827	0.12186827	0.12186827	0.12186827	0.12186827	0.12186827	0.12186827	0.12186827	0.12186827	0.12186827	0.12186827	0.12186827	0.12186827	0.12186827	0.12186827	0.12186827	0.12186827	0.12186827	0.12186827	0.12186827	0.12186827	0.12186827	0.12186827	0.12186827	0.12186827	0.12186827	0.12186827	0.12186827	0.12186827	0.12186827	0.12186827	0.12186827	0.12186827	0.12186827	0.12186827	0.12186827
¸ßË¹°×ÔëÉù´¦Àí (563).mp3	0.46216848	0.46216848	0.46216848	0.46216848	0.46216848	0.46216848	0.46216848	0.46216848	0.46216848	0.46216848	0.46216848	0.46216848	0.46216848	0.46216848	0.46216848	0.46216848	0.46216848	0.46216848	0.46216848	0.46216848	0.46216848	0.46216848	0.46216848	0.46216848	0.46216848	0.46216848	0.46216848	0.46216848	0.46216848	0.46216848	0.46216848	0.46216848	0.46216848	0.46216848	0.46216848	0.46216848	0.46216848	0.46216848	0.46216848	0.46216848	0.46216848	0.46216848	0.46216848	0.46216848	0.46216848	0.46216848	0.46216848	0.46216848	0.46216848
¸ßË¹°×ÔëÉù´¦Àí (564).mp3	0.25183484	0.25183484	0.25183484	0.25183484	0.25183484	0.25183484	0.25183484	0.25183484	0.25183484	0.25183484	0.25183484	0.25183484	0.25183484	0.25183484	0.25183484	0.25183484	0.25183484	0.25183484	0.25183484	0.25183484	0.25183484	0.25183484	0.25183484	0.25183484	0.25183484	0.25183484	0.25183484	0.25183484	0.25183484	0.25183484	0.25183484	0.25183484	0.25183484	0.25183484	0.25183484	0.25183484	0.25183484	0.25183484	0.25183484	0.25183484	0.25183484	0.25183484	0.25183484	0.25183484	0.25183484	0.25183484	0.25183484	0.25183484	0.25183484
¸ßË¹°×ÔëÉù´¦Àí (565).mp3	0.25528243	0.25528243	0.25528243	0.25528243	0.25528243	0.25528243	0.25528243	0.25528243	0.25528243	0.25528243	0.25528243	0.25528243	0.25528243	0.25528243	0.25528243	0.25528243	0.25528243	0.25528243	0.25528243	0.25528243	0.25528243	0.25528243	0.25528243	0.25528243	0.25528243	0.25528243	0.25528243	0.25528243	0.25528243	0.25528243	0.25528243	0.25528243	0.25528243	0.25528243	0.25528243	0.25528243	0.25528243	0.25528243	0.25528243	0.25528243	0.25528243	0.25528243	0.25528243	0.25528243	0.25528243	0.25528243	0.25528243	0.25528243	0.25528243
¸ßË¹°×ÔëÉù´¦Àí (566).mp3	0.38743556	0.38743556	0.38743556	0.38743556	0.38743556	0.38743556	0.38743556	0.38743556	0.38743556	0.38743556	0.38743556	0.38743556	0.38743556	0.38743556	0.38743556	0.38743556	0.38743556	0.38743556	0.38743556	0.38743556	0.38743556	0.38743556	0.38743556	0.38743556	0.38743556	0.38743556	0.38743556	0.38743556	0.38743556	0.38743556	0.38743556	0.38743556	0.38743556	0.38743556	0.38743556	0.38743556	0.38743556	0.38743556	0.38743556	0.38743556	0.38743556	0.38743556	0.38743556	0.38743556	0.38743556	0.38743556	0.38743556	0.38743556	0.38743556
¸ßË¹°×ÔëÉù´¦Àí (567).mp3	0.12747416	0.12747416	0.12747416	0.12747416	0.12747416	0.12747416	0.12747416	0.12747416	0.12747416	0.12747416	0.12747416	0.12747416	0.12747416	0.12747416	0.12747416	0.12747416	0.12747416	0.12747416	0.12747416	0.12747416	0.12747416	0.12747416	0.12747416	0.12747416	0.12747416	0.12747416	0.12747416	0.12747416	0.12747416	0.12747416	0.12747416	0.12747416	0.12747416	0.12747416	0.12747416	0.12747416	0.12747416	0.12747416	0.12747416	0.12747416	0.12747416	0.12747416	0.12747416	0.12747416	0.12747416	0.12747416	0.12747416	0.12747416	0.12747416
¸ßË¹°×ÔëÉù´¦Àí (568).mp3	0.19682497	0.19682497	0.19682497	0.19682497	0.19682497	0.19682497	0.19682497	0.19682497	0.19682497	0.19682497	0.19682497	0.19682497	0.19682497	0.19682497	0.19682497	0.19682497	0.19682497	0.19682497	0.19682497	0.19682497	0.19682497	0.19682497	0.19682497	0.19682497	0.19682497	0.19682497	0.19682497	0.19682497	0.19682497	0.19682497	0.19682497	0.19682497	0.19682497	0.19682497	0.19682497	0.19682497	0.19682497	0.19682497	0.19682497	0.19682497	0.19682497	0.19682497	0.19682497	0.19682497	0.19682497	0.19682497	0.19682497	0.19682497	0.19682497
¸ßË¹°×ÔëÉù´¦Àí (569).mp3	0.28409413	0.28409413	0.28409413	0.28409413	0.28409413	0.28409413	0.28409413	0.28409413	0.28409413	0.28409413	0.28409413	0.28409413	0.28409413	0.28409413	0.28409413	0.28409413	0.28409413	0.28409413	0.28409413	0.28409413	0.28409413	0.28409413	0.28409413	0.28409413	0.28409413	0.28409413	0.28409413	0.28409413	0.28409413	0.28409413	0.28409413	0.28409413	0.28409413	0.28409413	0.28409413	0.28409413	0.28409413	0.28409413	0.28409413	0.28409413	0.28409413	0.28409413	0.28409413	0.28409413	0.28409413	0.28409413	0.28409413	0.28409413	0.28409413
¸ßË¹°×ÔëÉù´¦Àí (570).mp3	-0.012734052	-0.012734052	-0.012734052	-0.012734052	-0.012734052	-0.012734052	-0.012734052	-0.012734052	-0.012734052	-0.012734052	-0.012734052	-0.012734052	-0.012734052	-0.012734052	-0.012734052	-0.012734052	-0.012734052	-0.012734052	-0.012734052	-0.012734052	-0.012734052	-0.012734052	-0.012734052	-0.012734052	-0.012734052	-0.012734052	-0.012734052	-0.012734052	-0.012734052	-0.012734052	-0.012734052	-0.012734052	-0.012734052	-0.012734052	-0.012734052	-0.012734052	-0.012734052	-0.012734052	-0.012734052	-0.012734052	-0.012734052	-0.012734052	-0.012734052	-0.012734052	-0.012734052	-0.012734052	-0.012734052	-0.012734052	-0.012734052
¸ßË¹°×ÔëÉù´¦Àí (571).mp3	-0.002315208	-0.002315208	-0.002315208	-0.002315208	-0.002315208	-0.002315208	-0.002315208	-0.002315208	-0.002315208	-0.002315208	-0.002315208	-0.002315208	-0.002315208	-0.002315208	-0.002315208	-0.002315208	-0.002315208	-0.002315208	-0.002315208	-0.002315208	-0.002315208	-0.002315208	-0.002315208	-0.002315208	-0.002315208	-0.002315208	-0.002315208	-0.002315208	-0.002315208	-0.002315208	-0.002315208	-0.002315208	-0.002315208	-0.002315208	-0.002315208	-0.002315208	-0.002315208	-0.002315208	-0.002315208	-0.002315208	-0.002315208	-0.002315208	-0.002315208	-0.002315208	-0.002315208	-0.002315208	-0.002315208	-0.002315208	-0.002315208
¸ßË¹°×ÔëÉù´¦Àí (572).mp3	0.12213429	0.12213429	0.12213429	0.12213429	0.12213429	0.12213429	0.12213429	0.12213429	0.12213429	0.12213429	0.12213429	0.12213429	0.12213429	0.12213429	0.12213429	0.12213429	0.12213429	0.12213429	0.12213429	0.12213429	0.12213429	0.12213429	0.12213429	0.12213429	0.12213429	0.12213429	0.12213429	0.12213429	0.12213429	0.12213429	0.12213429	0.12213429	0.12213429	0.12213429	0.12213429	0.12213429	0.12213429	0.12213429	0.12213429	0.12213429	0.12213429	0.12213429	0.12213429	0.12213429	0.12213429	0.12213429	0.12213429	0.12213429	0.12213429
¸ßË¹°×ÔëÉù´¦Àí (573).mp3	0.36553097	0.36553097	0.36553097	0.36553097	0.36553097	0.36553097	0.36553097	0.36553097	0.36553097	0.36553097	0.36553097	0.36553097	0.36553097	0.36553097	0.36553097	0.36553097	0.36553097	0.36553097	0.36553097	0.36553097	0.36553097	0.36553097	0.36553097	0.36553097	0.36553097	0.36553097	0.36553097	0.36553097	0.36553097	0.36553097	0.36553097	0.36553097	0.36553097	0.36553097	0.36553097	0.36553097	0.36553097	0.36553097	0.36553097	0.36553097	0.36553097	0.36553097	0.36553097	0.36553097	0.36553097	0.36553097	0.36553097	0.36553097	0.36553097
¸ßË¹°×ÔëÉù´¦Àí (574).mp3	0.204002	0.204002	0.204002	0.204002	0.204002	0.204002	0.204002	0.204002	0.204002	0.204002	0.204002	0.204002	0.204002	0.204002	0.204002	0.204002	0.204002	0.204002	0.204002	0.204002	0.204002	0.204002	0.204002	0.204002	0.204002	0.204002	0.204002	0.204002	0.204002	0.204002	0.204002	0.204002	0.204002	0.204002	0.204002	0.204002	0.204002	0.204002	0.204002	0.204002	0.204002	0.204002	0.204002	0.204002	0.204002	0.204002	0.204002	0.204002	0.204002
¸ßË¹°×ÔëÉù´¦Àí (575).mp3	0.3855546	0.3855546	0.3855546	0.3855546	0.3855546	0.3855546	0.3855546	0.3855546	0.3855546	0.3855546	0.3855546	0.3855546	0.3855546	0.3855546	0.3855546	0.3855546	0.3855546	0.3855546	0.3855546	0.3855546	0.3855546	0.3855546	0.3855546	0.3855546	0.3855546	0.3855546	0.3855546	0.3855546	0.3855546	0.3855546	0.3855546	0.3855546	0.3855546	0.3855546	0.3855546	0.3855546	0.3855546	0.3855546	0.3855546	0.3855546	0.3855546	0.3855546	0.3855546	0.3855546	0.3855546	0.3855546	0.3855546	0.3855546	0.3855546
¸ßË¹°×ÔëÉù´¦Àí (576).mp3	0.1555767	0.1555767	0.1555767	0.1555767	0.1555767	0.1555767	0.1555767	0.1555767	0.1555767	0.1555767	0.1555767	0.1555767	0.1555767	0.1555767	0.1555767	0.1555767	0.1555767	0.1555767	0.1555767	0.1555767	0.1555767	0.1555767	0.1555767	0.1555767	0.1555767	0.1555767	0.1555767	0.1555767	0.1555767	0.1555767	0.1555767	0.1555767	0.1555767	0.1555767	0.1555767	0.1555767	0.1555767	0.1555767	0.1555767	0.1555767	0.1555767	0.1555767	0.1555767	0.1555767	0.1555767	0.1555767	0.1555767	0.1555767	0.1555767
¸ßË¹°×ÔëÉù´¦Àí (577).mp3	0.21462482	0.21462482	0.21462482	0.21462482	0.21462482	0.21462482	0.21462482	0.21462482	0.21462482	0.21462482	0.21462482	0.21462482	0.21462482	0.21462482	0.21462482	0.21462482	0.21462482	0.21462482	0.21462482	0.21462482	0.21462482	0.21462482	0.21462482	0.21462482	0.21462482	0.21462482	0.21462482	0.21462482	0.21462482	0.21462482	0.21462482	0.21462482	0.21462482	0.21462482	0.21462482	0.21462482	0.21462482	0.21462482	0.21462482	0.21462482	0.21462482	0.21462482	0.21462482	0.21462482	0.21462482	0.21462482	0.21462482	0.21462482	0.21462482
¸ßË¹°×ÔëÉù´¦Àí (578).mp3	0.39306495	0.39306495	0.39306495	0.39306495	0.39306495	0.39306495	0.39306495	0.39306495	0.39306495	0.39306495	0.39306495	0.39306495	0.39306495	0.39306495	0.39306495	0.39306495	0.39306495	0.39306495	0.39306495	0.39306495	0.39306495	0.39306495	0.39306495	0.39306495	0.39306495	0.39306495	0.39306495	0.39306495	0.39306495	0.39306495	0.39306495	0.39306495	0.39306495	0.39306495	0.39306495	0.39306495	0.39306495	0.39306495	0.39306495	0.39306495	0.39306495	0.39306495	0.39306495	0.39306495	0.39306495	0.39306495	0.39306495	0.39306495	0.39306495
¸ßË¹°×ÔëÉù´¦Àí (579).mp3	0.06855592	0.06855592	0.06855592	0.06855592	0.06855592	0.06855592	0.06855592	0.06855592	0.06855592	0.06855592	0.06855592	0.06855592	0.06855592	0.06855592	0.06855592	0.06855592	0.06855592	0.06855592	0.06855592	0.06855592	0.06855592	0.06855592	0.06855592	0.06855592	0.06855592	0.06855592	0.06855592	0.06855592	0.06855592	0.06855592	0.06855592	0.06855592	0.06855592	0.06855592	0.06855592	0.06855592	0.06855592	0.06855592	0.06855592	0.06855592	0.06855592	0.06855592	0.06855592	0.06855592	0.06855592	0.06855592	0.06855592	0.06855592	0.06855592
¸ßË¹°×ÔëÉù´¦Àí (580).mp3	0.19109744	0.19109744	0.19109744	0.19109744	0.19109744	0.19109744	0.19109744	0.19109744	0.19109744	0.19109744	0.19109744	0.19109744	0.19109744	0.19109744	0.19109744	0.19109744	0.19109744	0.19109744	0.19109744	0.19109744	0.19109744	0.19109744	0.19109744	0.19109744	0.19109744	0.19109744	0.19109744	0.19109744	0.19109744	0.19109744	0.19109744	0.19109744	0.19109744	0.19109744	0.19109744	0.19109744	0.19109744	0.19109744	0.19109744	0.19109744	0.19109744	0.19109744	0.19109744	0.19109744	0.19109744	0.19109744	0.19109744	0.19109744	0.19109744
¸ßË¹°×ÔëÉù´¦Àí (581).mp3	0.3200599	0.3200599	0.3200599	0.3200599	0.3200599	0.3200599	0.3200599	0.3200599	0.3200599	0.3200599	0.3200599	0.3200599	0.3200599	0.3200599	0.3200599	0.3200599	0.3200599	0.3200599	0.3200599	0.3200599	0.3200599	0.3200599	0.3200599	0.3200599	0.3200599	0.3200599	0.3200599	0.3200599	0.3200599	0.3200599	0.3200599	0.3200599	0.3200599	0.3200599	0.3200599	0.3200599	0.3200599	0.3200599	0.3200599	0.3200599	0.3200599	0.3200599	0.3200599	0.3200599	0.3200599	0.3200599	0.3200599	0.3200599	0.3200599
¸ßË¹°×ÔëÉù´¦Àí (582).mp3	0.017548513	0.017548513	0.017548513	0.017548513	0.017548513	0.017548513	0.017548513	0.017548513	0.017548513	0.017548513	0.017548513	0.017548513	0.017548513	0.017548513	0.017548513	0.017548513	0.017548513	0.017548513	0.017548513	0.017548513	0.017548513	0.017548513	0.017548513	0.017548513	0.017548513	0.017548513	0.017548513	0.017548513	0.017548513	0.017548513	0.017548513	0.017548513	0.017548513	0.017548513	0.017548513	0.017548513	0.017548513	0.017548513	0.017548513	0.017548513	0.017548513	0.017548513	0.017548513	0.017548513	0.017548513	0.017548513	0.017548513	0.017548513	0.017548513
¸ßË¹°×ÔëÉù´¦Àí (583).mp3	0.2647202	0.2647202	0.2647202	0.2647202	0.2647202	0.2647202	0.2647202	0.2647202	0.2647202	0.2647202	0.2647202	0.2647202	0.2647202	0.2647202	0.2647202	0.2647202	0.2647202	0.2647202	0.2647202	0.2647202	0.2647202	0.2647202	0.2647202	0.2647202	0.2647202	0.2647202	0.2647202	0.2647202	0.2647202	0.2647202	0.2647202	0.2647202	0.2647202	0.2647202	0.2647202	0.2647202	0.2647202	0.2647202	0.2647202	0.2647202	0.2647202	0.2647202	0.2647202	0.2647202	0.2647202	0.2647202	0.2647202	0.2647202	0.2647202
¸ßË¹°×ÔëÉù´¦Àí (584).mp3	0.24798131	0.24798131	0.24798131	0.24798131	0.24798131	0.24798131	0.24798131	0.24798131	0.24798131	0.24798131	0.24798131	0.24798131	0.24798131	0.24798131	0.24798131	0.24798131	0.24798131	0.24798131	0.24798131	0.24798131	0.24798131	0.24798131	0.24798131	0.24798131	0.24798131	0.24798131	0.24798131	0.24798131	0.24798131	0.24798131	0.24798131	0.24798131	0.24798131	0.24798131	0.24798131	0.24798131	0.24798131	0.24798131	0.24798131	0.24798131	0.24798131	0.24798131	0.24798131	0.24798131	0.24798131	0.24798131	0.24798131	0.24798131	0.24798131
¸ßË¹°×ÔëÉù´¦Àí (585).mp3	0.25138342	0.25138342	0.25138342	0.25138342	0.25138342	0.25138342	0.25138342	0.25138342	0.25138342	0.25138342	0.25138342	0.25138342	0.25138342	0.25138342	0.25138342	0.25138342	0.25138342	0.25138342	0.25138342	0.25138342	0.25138342	0.25138342	0.25138342	0.25138342	0.25138342	0.25138342	0.25138342	0.25138342	0.25138342	0.25138342	0.25138342	0.25138342	0.25138342	0.25138342	0.25138342	0.25138342	0.25138342	0.25138342	0.25138342	0.25138342	0.25138342	0.25138342	0.25138342	0.25138342	0.25138342	0.25138342	0.25138342	0.25138342	0.25138342
¸ßË¹°×ÔëÉù´¦Àí (586).mp3	0.14705327	0.14705327	0.14705327	0.14705327	0.14705327	0.14705327	0.14705327	0.14705327	0.14705327	0.14705327	0.14705327	0.14705327	0.14705327	0.14705327	0.14705327	0.14705327	0.14705327	0.14705327	0.14705327	0.14705327	0.14705327	0.14705327	0.14705327	0.14705327	0.14705327	0.14705327	0.14705327	0.14705327	0.14705327	0.14705327	0.14705327	0.14705327	0.14705327	0.14705327	0.14705327	0.14705327	0.14705327	0.14705327	0.14705327	0.14705327	0.14705327	0.14705327	0.14705327	0.14705327	0.14705327	0.14705327	0.14705327	0.14705327	0.14705327
¸ßË¹°×ÔëÉù´¦Àí (587).mp3	0.22724628	0.22724628	0.22724628	0.22724628	0.22724628	0.22724628	0.22724628	0.22724628	0.22724628	0.22724628	0.22724628	0.22724628	0.22724628	0.22724628	0.22724628	0.22724628	0.22724628	0.22724628	0.22724628	0.22724628	0.22724628	0.22724628	0.22724628	0.22724628	0.22724628	0.22724628	0.22724628	0.22724628	0.22724628	0.22724628	0.22724628	0.22724628	0.22724628	0.22724628	0.22724628	0.22724628	0.22724628	0.22724628	0.22724628	0.22724628	0.22724628	0.22724628	0.22724628	0.22724628	0.22724628	0.22724628	0.22724628	0.22724628	0.22724628
¸ßË¹°×ÔëÉù´¦Àí (588).mp3	0.3167733	0.3167733	0.3167733	0.3167733	0.3167733	0.3167733	0.3167733	0.3167733	0.3167733	0.3167733	0.3167733	0.3167733	0.3167733	0.3167733	0.3167733	0.3167733	0.3167733	0.3167733	0.3167733	0.3167733	0.3167733	0.3167733	0.3167733	0.3167733	0.3167733	0.3167733	0.3167733	0.3167733	0.3167733	0.3167733	0.3167733	0.3167733	0.3167733	0.3167733	0.3167733	0.3167733	0.3167733	0.3167733	0.3167733	0.3167733	0.3167733	0.3167733	0.3167733	0.3167733	0.3167733	0.3167733	0.3167733	0.3167733	0.3167733
¸ßË¹°×ÔëÉù´¦Àí (589).mp3	0.33009288	0.33009288	0.33009288	0.33009288	0.33009288	0.33009288	0.33009288	0.33009288	0.33009288	0.33009288	0.33009288	0.33009288	0.33009288	0.33009288	0.33009288	0.33009288	0.33009288	0.33009288	0.33009288	0.33009288	0.33009288	0.33009288	0.33009288	0.33009288	0.33009288	0.33009288	0.33009288	0.33009288	0.33009288	0.33009288	0.33009288	0.33009288	0.33009288	0.33009288	0.33009288	0.33009288	0.33009288	0.33009288	0.33009288	0.33009288	0.33009288	0.33009288	0.33009288	0.33009288	0.33009288	0.33009288	0.33009288	0.33009288	0.33009288
¸ßË¹°×ÔëÉù´¦Àí (590).mp3	0.04881342	0.04881342	0.04881342	0.04881342	0.04881342	0.04881342	0.04881342	0.04881342	0.04881342	0.04881342	0.04881342	0.04881342	0.04881342	0.04881342	0.04881342	0.04881342	0.04881342	0.04881342	0.04881342	0.04881342	0.04881342	0.04881342	0.04881342	0.04881342	0.04881342	0.04881342	0.04881342	0.04881342	0.04881342	0.04881342	0.04881342	0.04881342	0.04881342	0.04881342	0.04881342	0.04881342	0.04881342	0.04881342	0.04881342	0.04881342	0.04881342	0.04881342	0.04881342	0.04881342	0.04881342	0.04881342	0.04881342	0.04881342	0.04881342
¸ßË¹°×ÔëÉù´¦Àí (591).mp3	0.21654636	0.21654636	0.21654636	0.21654636	0.21654636	0.21654636	0.21654636	0.21654636	0.21654636	0.21654636	0.21654636	0.21654636	0.21654636	0.21654636	0.21654636	0.21654636	0.21654636	0.21654636	0.21654636	0.21654636	0.21654636	0.21654636	0.21654636	0.21654636	0.21654636	0.21654636	0.21654636	0.21654636	0.21654636	0.21654636	0.21654636	0.21654636	0.21654636	0.21654636	0.21654636	0.21654636	0.21654636	0.21654636	0.21654636	0.21654636	0.21654636	0.21654636	0.21654636	0.21654636	0.21654636	0.21654636	0.21654636	0.21654636	0.21654636
¸ßË¹°×ÔëÉù´¦Àí (592).mp3	0.29875338	0.29875338	0.29875338	0.29875338	0.29875338	0.29875338	0.29875338	0.29875338	0.29875338	0.29875338	0.29875338	0.29875338	0.29875338	0.29875338	0.29875338	0.29875338	0.29875338	0.29875338	0.29875338	0.29875338	0.29875338	0.29875338	0.29875338	0.29875338	0.29875338	0.29875338	0.29875338	0.29875338	0.29875338	0.29875338	0.29875338	0.29875338	0.29875338	0.29875338	0.29875338	0.29875338	0.29875338	0.29875338	0.29875338	0.29875338	0.29875338	0.29875338	0.29875338	0.29875338	0.29875338	0.29875338	0.29875338	0.29875338	0.29875338
¸ßË¹°×ÔëÉù´¦Àí (593).mp3	0.15858895	0.15858895	0.15858895	0.15858895	0.15858895	0.15858895	0.15858895	0.15858895	0.15858895	0.15858895	0.15858895	0.15858895	0.15858895	0.15858895	0.15858895	0.15858895	0.15858895	0.15858895	0.15858895	0.15858895	0.15858895	0.15858895	0.15858895	0.15858895	0.15858895	0.15858895	0.15858895	0.15858895	0.15858895	0.15858895	0.15858895	0.15858895	0.15858895	0.15858895	0.15858895	0.15858895	0.15858895	0.15858895	0.15858895	0.15858895	0.15858895	0.15858895	0.15858895	0.15858895	0.15858895	0.15858895	0.15858895	0.15858895	0.15858895
¸ßË¹°×ÔëÉù´¦Àí (594).mp3	-0.004006248	-0.004006248	-0.004006248	-0.004006248	-0.004006248	-0.004006248	-0.004006248	-0.004006248	-0.004006248	-0.004006248	-0.004006248	-0.004006248	-0.004006248	-0.004006248	-0.004006248	-0.004006248	-0.004006248	-0.004006248	-0.004006248	-0.004006248	-0.004006248	-0.004006248	-0.004006248	-0.004006248	-0.004006248	-0.004006248	-0.004006248	-0.004006248	-0.004006248	-0.004006248	-0.004006248	-0.004006248	-0.004006248	-0.004006248	-0.004006248	-0.004006248	-0.004006248	-0.004006248	-0.004006248	-0.004006248	-0.004006248	-0.004006248	-0.004006248	-0.004006248	-0.004006248	-0.004006248	-0.004006248	-0.004006248	-0.004006248
¸ßË¹°×ÔëÉù´¦Àí (595).mp3	0.11415597	0.11415597	0.11415597	0.11415597	0.11415597	0.11415597	0.11415597	0.11415597	0.11415597	0.11415597	0.11415597	0.11415597	0.11415597	0.11415597	0.11415597	0.11415597	0.11415597	0.11415597	0.11415597	0.11415597	0.11415597	0.11415597	0.11415597	0.11415597	0.11415597	0.11415597	0.11415597	0.11415597	0.11415597	0.11415597	0.11415597	0.11415597	0.11415597	0.11415597	0.11415597	0.11415597	0.11415597	0.11415597	0.11415597	0.11415597	0.11415597	0.11415597	0.11415597	0.11415597	0.11415597	0.11415597	0.11415597	0.11415597	0.11415597
¸ßË¹°×ÔëÉù´¦Àí (596).mp3	-0.07853942	-0.07853942	-0.07853942	-0.07853942	-0.07853942	-0.07853942	-0.07853942	-0.07853942	-0.07853942	-0.07853942	-0.07853942	-0.07853942	-0.07853942	-0.07853942	-0.07853942	-0.07853942	-0.07853942	-0.07853942	-0.07853942	-0.07853942	-0.07853942	-0.07853942	-0.07853942	-0.07853942	-0.07853942	-0.07853942	-0.07853942	-0.07853942	-0.07853942	-0.07853942	-0.07853942	-0.07853942	-0.07853942	-0.07853942	-0.07853942	-0.07853942	-0.07853942	-0.07853942	-0.07853942	-0.07853942	-0.07853942	-0.07853942	-0.07853942	-0.07853942	-0.07853942	-0.07853942	-0.07853942	-0.07853942	-0.07853942
¸ßË¹°×ÔëÉù´¦Àí (597).mp3	0.26837003	0.26837003	0.26837003	0.26837003	0.26837003	0.26837003	0.26837003	0.26837003	0.26837003	0.26837003	0.26837003	0.26837003	0.26837003	0.26837003	0.26837003	0.26837003	0.26837003	0.26837003	0.26837003	0.26837003	0.26837003	0.26837003	0.26837003	0.26837003	0.26837003	0.26837003	0.26837003	0.26837003	0.26837003	0.26837003	0.26837003	0.26837003	0.26837003	0.26837003	0.26837003	0.26837003	0.26837003	0.26837003	0.26837003	0.26837003	0.26837003	0.26837003	0.26837003	0.26837003	0.26837003	0.26837003	0.26837003	0.26837003	0.26837003
¸ßË¹°×ÔëÉù´¦Àí (598).mp3	-0.064642705	-0.064642705	-0.064642705	-0.064642705	-0.064642705	-0.064642705	-0.064642705	-0.064642705	-0.064642705	-0.064642705	-0.064642705	-0.064642705	-0.064642705	-0.064642705	-0.064642705	-0.064642705	-0.064642705	-0.064642705	-0.064642705	-0.064642705	-0.064642705	-0.064642705	-0.064642705	-0.064642705	-0.064642705	-0.064642705	-0.064642705	-0.064642705	-0.064642705	-0.064642705	-0.064642705	-0.064642705	-0.064642705	-0.064642705	-0.064642705	-0.064642705	-0.064642705	-0.064642705	-0.064642705	-0.064642705	-0.064642705	-0.064642705	-0.064642705	-0.064642705	-0.064642705	-0.064642705	-0.064642705	-0.064642705	-0.064642705
¸ßË¹°×ÔëÉù´¦Àí (599).mp3	0.13661264	0.13661264	0.13661264	0.13661264	0.13661264	0.13661264	0.13661264	0.13661264	0.13661264	0.13661264	0.13661264	0.13661264	0.13661264	0.13661264	0.13661264	0.13661264	0.13661264	0.13661264	0.13661264	0.13661264	0.13661264	0.13661264	0.13661264	0.13661264	0.13661264	0.13661264	0.13661264	0.13661264	0.13661264	0.13661264	0.13661264	0.13661264	0.13661264	0.13661264	0.13661264	0.13661264	0.13661264	0.13661264	0.13661264	0.13661264	0.13661264	0.13661264	0.13661264	0.13661264	0.13661264	0.13661264	0.13661264	0.13661264	0.13661264
¸ßË¹°×ÔëÉù´¦Àí (600).mp3	0.5103198	0.5103198	0.5103198	0.5103198	0.5103198	0.5103198	0.5103198	0.5103198	0.5103198	0.5103198	0.5103198	0.5103198	0.5103198	0.5103198	0.5103198	0.5103198	0.5103198	0.5103198	0.5103198	0.5103198	0.5103198	0.5103198	0.5103198	0.5103198	0.5103198	0.5103198	0.5103198	0.5103198	0.5103198	0.5103198	0.5103198	0.5103198	0.5103198	0.5103198	0.5103198	0.5103198	0.5103198	0.5103198	0.5103198	0.5103198	0.5103198	0.5103198	0.5103198	0.5103198	0.5103198	0.5103198	0.5103198	0.5103198	0.5103198
¸ßË¹°×ÔëÉù´¦Àí (601).mp3	0.22332802	0.22332802	0.22332802	0.22332802	0.22332802	0.22332802	0.22332802	0.22332802	0.22332802	0.22332802	0.22332802	0.22332802	0.22332802	0.22332802	0.22332802	0.22332802	0.22332802	0.22332802	0.22332802	0.22332802	0.22332802	0.22332802	0.22332802	0.22332802	0.22332802	0.22332802	0.22332802	0.22332802	0.22332802	0.22332802	0.22332802	0.22332802	0.22332802	0.22332802	0.22332802	0.22332802	0.22332802	0.22332802	0.22332802	0.22332802	0.22332802	0.22332802	0.22332802	0.22332802	0.22332802	0.22332802	0.22332802	0.22332802	0.22332802
¸ßË¹°×ÔëÉù´¦Àí (602).mp3	0.34364998	0.34364998	0.34364998	0.34364998	0.34364998	0.34364998	0.34364998	0.34364998	0.34364998	0.34364998	0.34364998	0.34364998	0.34364998	0.34364998	0.34364998	0.34364998	0.34364998	0.34364998	0.34364998	0.34364998	0.34364998	0.34364998	0.34364998	0.34364998	0.34364998	0.34364998	0.34364998	0.34364998	0.34364998	0.34364998	0.34364998	0.34364998	0.34364998	0.34364998	0.34364998	0.34364998	0.34364998	0.34364998	0.34364998	0.34364998	0.34364998	0.34364998	0.34364998	0.34364998	0.34364998	0.34364998	0.34364998	0.34364998	0.34364998
¸ßË¹°×ÔëÉù´¦Àí (603).mp3	0.20379126	0.20379126	0.20379126	0.20379126	0.20379126	0.20379126	0.20379126	0.20379126	0.20379126	0.20379126	0.20379126	0.20379126	0.20379126	0.20379126	0.20379126	0.20379126	0.20379126	0.20379126	0.20379126	0.20379126	0.20379126	0.20379126	0.20379126	0.20379126	0.20379126	0.20379126	0.20379126	0.20379126	0.20379126	0.20379126	0.20379126	0.20379126	0.20379126	0.20379126	0.20379126	0.20379126	0.20379126	0.20379126	0.20379126	0.20379126	0.20379126	0.20379126	0.20379126	0.20379126	0.20379126	0.20379126	0.20379126	0.20379126	0.20379126
¸ßË¹°×ÔëÉù´¦Àí (604).mp3	0.06187377	0.06187377	0.06187377	0.06187377	0.06187377	0.06187377	0.06187377	0.06187377	0.06187377	0.06187377	0.06187377	0.06187377	0.06187377	0.06187377	0.06187377	0.06187377	0.06187377	0.06187377	0.06187377	0.06187377	0.06187377	0.06187377	0.06187377	0.06187377	0.06187377	0.06187377	0.06187377	0.06187377	0.06187377	0.06187377	0.06187377	0.06187377	0.06187377	0.06187377	0.06187377	0.06187377	0.06187377	0.06187377	0.06187377	0.06187377	0.06187377	0.06187377	0.06187377	0.06187377	0.06187377	0.06187377	0.06187377	0.06187377	0.06187377
¸ßË¹°×ÔëÉù´¦Àí (605).mp3	-0.06133765	-0.06133765	-0.06133765	-0.06133765	-0.06133765	-0.06133765	-0.06133765	-0.06133765	-0.06133765	-0.06133765	-0.06133765	-0.06133765	-0.06133765	-0.06133765	-0.06133765	-0.06133765	-0.06133765	-0.06133765	-0.06133765	-0.06133765	-0.06133765	-0.06133765	-0.06133765	-0.06133765	-0.06133765	-0.06133765	-0.06133765	-0.06133765	-0.06133765	-0.06133765	-0.06133765	-0.06133765	-0.06133765	-0.06133765	-0.06133765	-0.06133765	-0.06133765	-0.06133765	-0.06133765	-0.06133765	-0.06133765	-0.06133765	-0.06133765	-0.06133765	-0.06133765	-0.06133765	-0.06133765	-0.06133765	-0.06133765
¸ßË¹°×ÔëÉù´¦Àí (606).mp3	0.13033569	0.13033569	0.13033569	0.13033569	0.13033569	0.13033569	0.13033569	0.13033569	0.13033569	0.13033569	0.13033569	0.13033569	0.13033569	0.13033569	0.13033569	0.13033569	0.13033569	0.13033569	0.13033569	0.13033569	0.13033569	0.13033569	0.13033569	0.13033569	0.13033569	0.13033569	0.13033569	0.13033569	0.13033569	0.13033569	0.13033569	0.13033569	0.13033569	0.13033569	0.13033569	0.13033569	0.13033569	0.13033569	0.13033569	0.13033569	0.13033569	0.13033569	0.13033569	0.13033569	0.13033569	0.13033569	0.13033569	0.13033569	0.13033569
¸ßË¹°×ÔëÉù´¦Àí (607).mp3	0.36597773	0.36597773	0.36597773	0.36597773	0.36597773	0.36597773	0.36597773	0.36597773	0.36597773	0.36597773	0.36597773	0.36597773	0.36597773	0.36597773	0.36597773	0.36597773	0.36597773	0.36597773	0.36597773	0.36597773	0.36597773	0.36597773	0.36597773	0.36597773	0.36597773	0.36597773	0.36597773	0.36597773	0.36597773	0.36597773	0.36597773	0.36597773	0.36597773	0.36597773	0.36597773	0.36597773	0.36597773	0.36597773	0.36597773	0.36597773	0.36597773	0.36597773	0.36597773	0.36597773	0.36597773	0.36597773	0.36597773	0.36597773	0.36597773
¸ßË¹°×ÔëÉù´¦Àí (608).mp3	0.18992847	0.18992847	0.18992847	0.18992847	0.18992847	0.18992847	0.18992847	0.18992847	0.18992847	0.18992847	0.18992847	0.18992847	0.18992847	0.18992847	0.18992847	0.18992847	0.18992847	0.18992847	0.18992847	0.18992847	0.18992847	0.18992847	0.18992847	0.18992847	0.18992847	0.18992847	0.18992847	0.18992847	0.18992847	0.18992847	0.18992847	0.18992847	0.18992847	0.18992847	0.18992847	0.18992847	0.18992847	0.18992847	0.18992847	0.18992847	0.18992847	0.18992847	0.18992847	0.18992847	0.18992847	0.18992847	0.18992847	0.18992847	0.18992847
¸ßË¹°×ÔëÉù´¦Àí (609).mp3	0.06645179	0.06645179	0.06645179	0.06645179	0.06645179	0.06645179	0.06645179	0.06645179	0.06645179	0.06645179	0.06645179	0.06645179	0.06645179	0.06645179	0.06645179	0.06645179	0.06645179	0.06645179	0.06645179	0.06645179	0.06645179	0.06645179	0.06645179	0.06645179	0.06645179	0.06645179	0.06645179	0.06645179	0.06645179	0.06645179	0.06645179	0.06645179	0.06645179	0.06645179	0.06645179	0.06645179	0.06645179	0.06645179	0.06645179	0.06645179	0.06645179	0.06645179	0.06645179	0.06645179	0.06645179	0.06645179	0.06645179	0.06645179	0.06645179
¸ßË¹°×ÔëÉù´¦Àí (610).mp3	0.21297133	0.21297133	0.21297133	0.21297133	0.21297133	0.21297133	0.21297133	0.21297133	0.21297133	0.21297133	0.21297133	0.21297133	0.21297133	0.21297133	0.21297133	0.21297133	0.21297133	0.21297133	0.21297133	0.21297133	0.21297133	0.21297133	0.21297133	0.21297133	0.21297133	0.21297133	0.21297133	0.21297133	0.21297133	0.21297133	0.21297133	0.21297133	0.21297133	0.21297133	0.21297133	0.21297133	0.21297133	0.21297133	0.21297133	0.21297133	0.21297133	0.21297133	0.21297133	0.21297133	0.21297133	0.21297133	0.21297133	0.21297133	0.21297133
¸ßË¹°×ÔëÉù´¦Àí (611).mp3	0.046266757	0.046266757	0.046266757	0.046266757	0.046266757	0.046266757	0.046266757	0.046266757	0.046266757	0.046266757	0.046266757	0.046266757	0.046266757	0.046266757	0.046266757	0.046266757	0.046266757	0.046266757	0.046266757	0.046266757	0.046266757	0.046266757	0.046266757	0.046266757	0.046266757	0.046266757	0.046266757	0.046266757	0.046266757	0.046266757	0.046266757	0.046266757	0.046266757	0.046266757	0.046266757	0.046266757	0.046266757	0.046266757	0.046266757	0.046266757	0.046266757	0.046266757	0.046266757	0.046266757	0.046266757	0.046266757	0.046266757	0.046266757	0.046266757
¸ßË¹°×ÔëÉù´¦Àí (612).mp3	-0.16526192	-0.16526192	-0.16526192	-0.16526192	-0.16526192	-0.16526192	-0.16526192	-0.16526192	-0.16526192	-0.16526192	-0.16526192	-0.16526192	-0.16526192	-0.16526192	-0.16526192	-0.16526192	-0.16526192	-0.16526192	-0.16526192	-0.16526192	-0.16526192	-0.16526192	-0.16526192	-0.16526192	-0.16526192	-0.16526192	-0.16526192	-0.16526192	-0.16526192	-0.16526192	-0.16526192	-0.16526192	-0.16526192	-0.16526192	-0.16526192	-0.16526192	-0.16526192	-0.16526192	-0.16526192	-0.16526192	-0.16526192	-0.16526192	-0.16526192	-0.16526192	-0.16526192	-0.16526192	-0.16526192	-0.16526192	-0.16526192
¸ßË¹°×ÔëÉù´¦Àí (613).mp3	0.084296994	0.084296994	0.084296994	0.084296994	0.084296994	0.084296994	0.084296994	0.084296994	0.084296994	0.084296994	0.084296994	0.084296994	0.084296994	0.084296994	0.084296994	0.084296994	0.084296994	0.084296994	0.084296994	0.084296994	0.084296994	0.084296994	0.084296994	0.084296994	0.084296994	0.084296994	0.084296994	0.084296994	0.084296994	0.084296994	0.084296994	0.084296994	0.084296994	0.084296994	0.084296994	0.084296994	0.084296994	0.084296994	0.084296994	0.084296994	0.084296994	0.084296994	0.084296994	0.084296994	0.084296994	0.084296994	0.084296994	0.084296994	0.084296994
¸ßË¹°×ÔëÉù´¦Àí (614).mp3	0.27826384	0.27826384	0.27826384	0.27826384	0.27826384	0.27826384	0.27826384	0.27826384	0.27826384	0.27826384	0.27826384	0.27826384	0.27826384	0.27826384	0.27826384	0.27826384	0.27826384	0.27826384	0.27826384	0.27826384	0.27826384	0.27826384	0.27826384	0.27826384	0.27826384	0.27826384	0.27826384	0.27826384	0.27826384	0.27826384	0.27826384	0.27826384	0.27826384	0.27826384	0.27826384	0.27826384	0.27826384	0.27826384	0.27826384	0.27826384	0.27826384	0.27826384	0.27826384	0.27826384	0.27826384	0.27826384	0.27826384	0.27826384	0.27826384
¸ßË¹°×ÔëÉù´¦Àí (615).mp3	-0.27145648	-0.27145648	-0.27145648	-0.27145648	-0.27145648	-0.27145648	-0.27145648	-0.27145648	-0.27145648	-0.27145648	-0.27145648	-0.27145648	-0.27145648	-0.27145648	-0.27145648	-0.27145648	-0.27145648	-0.27145648	-0.27145648	-0.27145648	-0.27145648	-0.27145648	-0.27145648	-0.27145648	-0.27145648	-0.27145648	-0.27145648	-0.27145648	-0.27145648	-0.27145648	-0.27145648	-0.27145648	-0.27145648	-0.27145648	-0.27145648	-0.27145648	-0.27145648	-0.27145648	-0.27145648	-0.27145648	-0.27145648	-0.27145648	-0.27145648	-0.27145648	-0.27145648	-0.27145648	-0.27145648	-0.27145648	-0.27145648
¸ßË¹°×ÔëÉù´¦Àí (616).mp3	0.34878993	0.34878993	0.34878993	0.34878993	0.34878993	0.34878993	0.34878993	0.34878993	0.34878993	0.34878993	0.34878993	0.34878993	0.34878993	0.34878993	0.34878993	0.34878993	0.34878993	0.34878993	0.34878993	0.34878993	0.34878993	0.34878993	0.34878993	0.34878993	0.34878993	0.34878993	0.34878993	0.34878993	0.34878993	0.34878993	0.34878993	0.34878993	0.34878993	0.34878993	0.34878993	0.34878993	0.34878993	0.34878993	0.34878993	0.34878993	0.34878993	0.34878993	0.34878993	0.34878993	0.34878993	0.34878993	0.34878993	0.34878993	0.34878993
¸ßË¹°×ÔëÉù´¦Àí (617).mp3	0.32742655	0.32742655	0.32742655	0.32742655	0.32742655	0.32742655	0.32742655	0.32742655	0.32742655	0.32742655	0.32742655	0.32742655	0.32742655	0.32742655	0.32742655	0.32742655	0.32742655	0.32742655	0.32742655	0.32742655	0.32742655	0.32742655	0.32742655	0.32742655	0.32742655	0.32742655	0.32742655	0.32742655	0.32742655	0.32742655	0.32742655	0.32742655	0.32742655	0.32742655	0.32742655	0.32742655	0.32742655	0.32742655	0.32742655	0.32742655	0.32742655	0.32742655	0.32742655	0.32742655	0.32742655	0.32742655	0.32742655	0.32742655	0.32742655
¸ßË¹°×ÔëÉù´¦Àí (618).mp3	0.2576995	0.2576995	0.2576995	0.2576995	0.2576995	0.2576995	0.2576995	0.2576995	0.2576995	0.2576995	0.2576995	0.2576995	0.2576995	0.2576995	0.2576995	0.2576995	0.2576995	0.2576995	0.2576995	0.2576995	0.2576995	0.2576995	0.2576995	0.2576995	0.2576995	0.2576995	0.2576995	0.2576995	0.2576995	0.2576995	0.2576995	0.2576995	0.2576995	0.2576995	0.2576995	0.2576995	0.2576995	0.2576995	0.2576995	0.2576995	0.2576995	0.2576995	0.2576995	0.2576995	0.2576995	0.2576995	0.2576995	0.2576995	0.2576995
¸ßË¹°×ÔëÉù´¦Àí (619).mp3	-0.18381953	-0.18381953	-0.18381953	-0.18381953	-0.18381953	-0.18381953	-0.18381953	-0.18381953	-0.18381953	-0.18381953	-0.18381953	-0.18381953	-0.18381953	-0.18381953	-0.18381953	-0.18381953	-0.18381953	-0.18381953	-0.18381953	-0.18381953	-0.18381953	-0.18381953	-0.18381953	-0.18381953	-0.18381953	-0.18381953	-0.18381953	-0.18381953	-0.18381953	-0.18381953	-0.18381953	-0.18381953	-0.18381953	-0.18381953	-0.18381953	-0.18381953	-0.18381953	-0.18381953	-0.18381953	-0.18381953	-0.18381953	-0.18381953	-0.18381953	-0.18381953	-0.18381953	-0.18381953	-0.18381953	-0.18381953	-0.18381953
¸ßË¹°×ÔëÉù´¦Àí (620).mp3	0.02683448	0.02683448	0.02683448	0.02683448	0.02683448	0.02683448	0.02683448	0.02683448	0.02683448	0.02683448	0.02683448	0.02683448	0.02683448	0.02683448	0.02683448	0.02683448	0.02683448	0.02683448	0.02683448	0.02683448	0.02683448	0.02683448	0.02683448	0.02683448	0.02683448	0.02683448	0.02683448	0.02683448	0.02683448	0.02683448	0.02683448	0.02683448	0.02683448	0.02683448	0.02683448	0.02683448	0.02683448	0.02683448	0.02683448	0.02683448	0.02683448	0.02683448	0.02683448	0.02683448	0.02683448	0.02683448	0.02683448	0.02683448	0.02683448
¸ßË¹°×ÔëÉù´¦Àí (621).mp3	0.07764449	0.07764449	0.07764449	0.07764449	0.07764449	0.07764449	0.07764449	0.07764449	0.07764449	0.07764449	0.07764449	0.07764449	0.07764449	0.07764449	0.07764449	0.07764449	0.07764449	0.07764449	0.07764449	0.07764449	0.07764449	0.07764449	0.07764449	0.07764449	0.07764449	0.07764449	0.07764449	0.07764449	0.07764449	0.07764449	0.07764449	0.07764449	0.07764449	0.07764449	0.07764449	0.07764449	0.07764449	0.07764449	0.07764449	0.07764449	0.07764449	0.07764449	0.07764449	0.07764449	0.07764449	0.07764449	0.07764449	0.07764449	0.07764449
¸ßË¹°×ÔëÉù´¦Àí (622).mp3	0.26621208	0.26621208	0.26621208	0.26621208	0.26621208	0.26621208	0.26621208	0.26621208	0.26621208	0.26621208	0.26621208	0.26621208	0.26621208	0.26621208	0.26621208	0.26621208	0.26621208	0.26621208	0.26621208	0.26621208	0.26621208	0.26621208	0.26621208	0.26621208	0.26621208	0.26621208	0.26621208	0.26621208	0.26621208	0.26621208	0.26621208	0.26621208	0.26621208	0.26621208	0.26621208	0.26621208	0.26621208	0.26621208	0.26621208	0.26621208	0.26621208	0.26621208	0.26621208	0.26621208	0.26621208	0.26621208	0.26621208	0.26621208	0.26621208
¸ßË¹°×ÔëÉù´¦Àí (623).mp3	-0.08236113	-0.08236113	-0.08236113	-0.08236113	-0.08236113	-0.08236113	-0.08236113	-0.08236113	-0.08236113	-0.08236113	-0.08236113	-0.08236113	-0.08236113	-0.08236113	-0.08236113	-0.08236113	-0.08236113	-0.08236113	-0.08236113	-0.08236113	-0.08236113	-0.08236113	-0.08236113	-0.08236113	-0.08236113	-0.08236113	-0.08236113	-0.08236113	-0.08236113	-0.08236113	-0.08236113	-0.08236113	-0.08236113	-0.08236113	-0.08236113	-0.08236113	-0.08236113	-0.08236113	-0.08236113	-0.08236113	-0.08236113	-0.08236113	-0.08236113	-0.08236113	-0.08236113	-0.08236113	-0.08236113	-0.08236113	-0.08236113
¸ßË¹°×ÔëÉù´¦Àí (624).mp3	0.23075047	0.23075047	0.23075047	0.23075047	0.23075047	0.23075047	0.23075047	0.23075047	0.23075047	0.23075047	0.23075047	0.23075047	0.23075047	0.23075047	0.23075047	0.23075047	0.23075047	0.23075047	0.23075047	0.23075047	0.23075047	0.23075047	0.23075047	0.23075047	0.23075047	0.23075047	0.23075047	0.23075047	0.23075047	0.23075047	0.23075047	0.23075047	0.23075047	0.23075047	0.23075047	0.23075047	0.23075047	0.23075047	0.23075047	0.23075047	0.23075047	0.23075047	0.23075047	0.23075047	0.23075047	0.23075047	0.23075047	0.23075047	0.23075047
¸ßË¹°×ÔëÉù´¦Àí (625).mp3	0.4041168	0.4041168	0.4041168	0.4041168	0.4041168	0.4041168	0.4041168	0.4041168	0.4041168	0.4041168	0.4041168	0.4041168	0.4041168	0.4041168	0.4041168	0.4041168	0.4041168	0.4041168	0.4041168	0.4041168	0.4041168	0.4041168	0.4041168	0.4041168	0.4041168	0.4041168	0.4041168	0.4041168	0.4041168	0.4041168	0.4041168	0.4041168	0.4041168	0.4041168	0.4041168	0.4041168	0.4041168	0.4041168	0.4041168	0.4041168	0.4041168	0.4041168	0.4041168	0.4041168	0.4041168	0.4041168	0.4041168	0.4041168	0.4041168
¸ßË¹°×ÔëÉù´¦Àí (626).mp3	0.13034949	0.13034949	0.13034949	0.13034949	0.13034949	0.13034949	0.13034949	0.13034949	0.13034949	0.13034949	0.13034949	0.13034949	0.13034949	0.13034949	0.13034949	0.13034949	0.13034949	0.13034949	0.13034949	0.13034949	0.13034949	0.13034949	0.13034949	0.13034949	0.13034949	0.13034949	0.13034949	0.13034949	0.13034949	0.13034949	0.13034949	0.13034949	0.13034949	0.13034949	0.13034949	0.13034949	0.13034949	0.13034949	0.13034949	0.13034949	0.13034949	0.13034949	0.13034949	0.13034949	0.13034949	0.13034949	0.13034949	0.13034949	0.13034949
¸ßË¹°×ÔëÉù´¦Àí (627).mp3	0.036685303	0.036685303	0.036685303	0.036685303	0.036685303	0.036685303	0.036685303	0.036685303	0.036685303	0.036685303	0.036685303	0.036685303	0.036685303	0.036685303	0.036685303	0.036685303	0.036685303	0.036685303	0.036685303	0.036685303	0.036685303	0.036685303	0.036685303	0.036685303	0.036685303	0.036685303	0.036685303	0.036685303	0.036685303	0.036685303	0.036685303	0.036685303	0.036685303	0.036685303	0.036685303	0.036685303	0.036685303	0.036685303	0.036685303	0.036685303	0.036685303	0.036685303	0.036685303	0.036685303	0.036685303	0.036685303	0.036685303	0.036685303	0.036685303
¸ßË¹°×ÔëÉù´¦Àí (628).mp3	0.36601233	0.36601233	0.36601233	0.36601233	0.36601233	0.36601233	0.36601233	0.36601233	0.36601233	0.36601233	0.36601233	0.36601233	0.36601233	0.36601233	0.36601233	0.36601233	0.36601233	0.36601233	0.36601233	0.36601233	0.36601233	0.36601233	0.36601233	0.36601233	0.36601233	0.36601233	0.36601233	0.36601233	0.36601233	0.36601233	0.36601233	0.36601233	0.36601233	0.36601233	0.36601233	0.36601233	0.36601233	0.36601233	0.36601233	0.36601233	0.36601233	0.36601233	0.36601233	0.36601233	0.36601233	0.36601233	0.36601233	0.36601233	0.36601233
¸ßË¹°×ÔëÉù´¦Àí (629).mp3	0.119787104	0.119787104	0.119787104	0.119787104	0.119787104	0.119787104	0.119787104	0.119787104	0.119787104	0.119787104	0.119787104	0.119787104	0.119787104	0.119787104	0.119787104	0.119787104	0.119787104	0.119787104	0.119787104	0.119787104	0.119787104	0.119787104	0.119787104	0.119787104	0.119787104	0.119787104	0.119787104	0.119787104	0.119787104	0.119787104	0.119787104	0.119787104	0.119787104	0.119787104	0.119787104	0.119787104	0.119787104	0.119787104	0.119787104	0.119787104	0.119787104	0.119787104	0.119787104	0.119787104	0.119787104	0.119787104	0.119787104	0.119787104	0.119787104
¸ßË¹°×ÔëÉù´¦Àí (630).mp3	0.13048577	0.13048577	0.13048577	0.13048577	0.13048577	0.13048577	0.13048577	0.13048577	0.13048577	0.13048577	0.13048577	0.13048577	0.13048577	0.13048577	0.13048577	0.13048577	0.13048577	0.13048577	0.13048577	0.13048577	0.13048577	0.13048577	0.13048577	0.13048577	0.13048577	0.13048577	0.13048577	0.13048577	0.13048577	0.13048577	0.13048577	0.13048577	0.13048577	0.13048577	0.13048577	0.13048577	0.13048577	0.13048577	0.13048577	0.13048577	0.13048577	0.13048577	0.13048577	0.13048577	0.13048577	0.13048577	0.13048577	0.13048577	0.13048577
¸ßË¹°×ÔëÉù´¦Àí (631).mp3	0.31929973	0.31929973	0.31929973	0.31929973	0.31929973	0.31929973	0.31929973	0.31929973	0.31929973	0.31929973	0.31929973	0.31929973	0.31929973	0.31929973	0.31929973	0.31929973	0.31929973	0.31929973	0.31929973	0.31929973	0.31929973	0.31929973	0.31929973	0.31929973	0.31929973	0.31929973	0.31929973	0.31929973	0.31929973	0.31929973	0.31929973	0.31929973	0.31929973	0.31929973	0.31929973	0.31929973	0.31929973	0.31929973	0.31929973	0.31929973	0.31929973	0.31929973	0.31929973	0.31929973	0.31929973	0.31929973	0.31929973	0.31929973	0.31929973
¸ßË¹°×ÔëÉù´¦Àí (632).mp3	0.37698328	0.37698328	0.37698328	0.37698328	0.37698328	0.37698328	0.37698328	0.37698328	0.37698328	0.37698328	0.37698328	0.37698328	0.37698328	0.37698328	0.37698328	0.37698328	0.37698328	0.37698328	0.37698328	0.37698328	0.37698328	0.37698328	0.37698328	0.37698328	0.37698328	0.37698328	0.37698328	0.37698328	0.37698328	0.37698328	0.37698328	0.37698328	0.37698328	0.37698328	0.37698328	0.37698328	0.37698328	0.37698328	0.37698328	0.37698328	0.37698328	0.37698328	0.37698328	0.37698328	0.37698328	0.37698328	0.37698328	0.37698328	0.37698328
¸ßË¹°×ÔëÉù´¦Àí (633).mp3	-0.05246216	-0.05246216	-0.05246216	-0.05246216	-0.05246216	-0.05246216	-0.05246216	-0.05246216	-0.05246216	-0.05246216	-0.05246216	-0.05246216	-0.05246216	-0.05246216	-0.05246216	-0.05246216	-0.05246216	-0.05246216	-0.05246216	-0.05246216	-0.05246216	-0.05246216	-0.05246216	-0.05246216	-0.05246216	-0.05246216	-0.05246216	-0.05246216	-0.05246216	-0.05246216	-0.05246216	-0.05246216	-0.05246216	-0.05246216	-0.05246216	-0.05246216	-0.05246216	-0.05246216	-0.05246216	-0.05246216	-0.05246216	-0.05246216	-0.05246216	-0.05246216	-0.05246216	-0.05246216	-0.05246216	-0.05246216	-0.05246216
¸ßË¹°×ÔëÉù´¦Àí (634).mp3	0.37535232	0.37535232	0.37535232	0.37535232	0.37535232	0.37535232	0.37535232	0.37535232	0.37535232	0.37535232	0.37535232	0.37535232	0.37535232	0.37535232	0.37535232	0.37535232	0.37535232	0.37535232	0.37535232	0.37535232	0.37535232	0.37535232	0.37535232	0.37535232	0.37535232	0.37535232	0.37535232	0.37535232	0.37535232	0.37535232	0.37535232	0.37535232	0.37535232	0.37535232	0.37535232	0.37535232	0.37535232	0.37535232	0.37535232	0.37535232	0.37535232	0.37535232	0.37535232	0.37535232	0.37535232	0.37535232	0.37535232	0.37535232	0.37535232
¸ßË¹°×ÔëÉù´¦Àí (635).mp3	0.16630864	0.16630864	0.16630864	0.16630864	0.16630864	0.16630864	0.16630864	0.16630864	0.16630864	0.16630864	0.16630864	0.16630864	0.16630864	0.16630864	0.16630864	0.16630864	0.16630864	0.16630864	0.16630864	0.16630864	0.16630864	0.16630864	0.16630864	0.16630864	0.16630864	0.16630864	0.16630864	0.16630864	0.16630864	0.16630864	0.16630864	0.16630864	0.16630864	0.16630864	0.16630864	0.16630864	0.16630864	0.16630864	0.16630864	0.16630864	0.16630864	0.16630864	0.16630864	0.16630864	0.16630864	0.16630864	0.16630864	0.16630864	0.16630864
¸ßË¹°×ÔëÉù´¦Àí (636).mp3	0.1707145	0.1707145	0.1707145	0.1707145	0.1707145	0.1707145	0.1707145	0.1707145	0.1707145	0.1707145	0.1707145	0.1707145	0.1707145	0.1707145	0.1707145	0.1707145	0.1707145	0.1707145	0.1707145	0.1707145	0.1707145	0.1707145	0.1707145	0.1707145	0.1707145	0.1707145	0.1707145	0.1707145	0.1707145	0.1707145	0.1707145	0.1707145	0.1707145	0.1707145	0.1707145	0.1707145	0.1707145	0.1707145	0.1707145	0.1707145	0.1707145	0.1707145	0.1707145	0.1707145	0.1707145	0.1707145	0.1707145	0.1707145	0.1707145
¸ßË¹°×ÔëÉù´¦Àí (637).mp3	0.11656706	0.11656706	0.11656706	0.11656706	0.11656706	0.11656706	0.11656706	0.11656706	0.11656706	0.11656706	0.11656706	0.11656706	0.11656706	0.11656706	0.11656706	0.11656706	0.11656706	0.11656706	0.11656706	0.11656706	0.11656706	0.11656706	0.11656706	0.11656706	0.11656706	0.11656706	0.11656706	0.11656706	0.11656706	0.11656706	0.11656706	0.11656706	0.11656706	0.11656706	0.11656706	0.11656706	0.11656706	0.11656706	0.11656706	0.11656706	0.11656706	0.11656706	0.11656706	0.11656706	0.11656706	0.11656706	0.11656706	0.11656706	0.11656706
¸ßË¹°×ÔëÉù´¦Àí (638).mp3	0.04627678	0.04627678	0.04627678	0.04627678	0.04627678	0.04627678	0.04627678	0.04627678	0.04627678	0.04627678	0.04627678	0.04627678	0.04627678	0.04627678	0.04627678	0.04627678	0.04627678	0.04627678	0.04627678	0.04627678	0.04627678	0.04627678	0.04627678	0.04627678	0.04627678	0.04627678	0.04627678	0.04627678	0.04627678	0.04627678	0.04627678	0.04627678	0.04627678	0.04627678	0.04627678	0.04627678	0.04627678	0.04627678	0.04627678	0.04627678	0.04627678	0.04627678	0.04627678	0.04627678	0.04627678	0.04627678	0.04627678	0.04627678	0.04627678
¸ßË¹°×ÔëÉù´¦Àí (639).mp3	0.20795894	0.20795894	0.20795894	0.20795894	0.20795894	0.20795894	0.20795894	0.20795894	0.20795894	0.20795894	0.20795894	0.20795894	0.20795894	0.20795894	0.20795894	0.20795894	0.20795894	0.20795894	0.20795894	0.20795894	0.20795894	0.20795894	0.20795894	0.20795894	0.20795894	0.20795894	0.20795894	0.20795894	0.20795894	0.20795894	0.20795894	0.20795894	0.20795894	0.20795894	0.20795894	0.20795894	0.20795894	0.20795894	0.20795894	0.20795894	0.20795894	0.20795894	0.20795894	0.20795894	0.20795894	0.20795894	0.20795894	0.20795894	0.20795894
¸ßË¹°×ÔëÉù´¦Àí (640).mp3	0.18693161	0.18693161	0.18693161	0.18693161	0.18693161	0.18693161	0.18693161	0.18693161	0.18693161	0.18693161	0.18693161	0.18693161	0.18693161	0.18693161	0.18693161	0.18693161	0.18693161	0.18693161	0.18693161	0.18693161	0.18693161	0.18693161	0.18693161	0.18693161	0.18693161	0.18693161	0.18693161	0.18693161	0.18693161	0.18693161	0.18693161	0.18693161	0.18693161	0.18693161	0.18693161	0.18693161	0.18693161	0.18693161	0.18693161	0.18693161	0.18693161	0.18693161	0.18693161	0.18693161	0.18693161	0.18693161	0.18693161	0.18693161	0.18693161
¸ßË¹°×ÔëÉù´¦Àí (641).mp3	0.24481836	0.24481836	0.24481836	0.24481836	0.24481836	0.24481836	0.24481836	0.24481836	0.24481836	0.24481836	0.24481836	0.24481836	0.24481836	0.24481836	0.24481836	0.24481836	0.24481836	0.24481836	0.24481836	0.24481836	0.24481836	0.24481836	0.24481836	0.24481836	0.24481836	0.24481836	0.24481836	0.24481836	0.24481836	0.24481836	0.24481836	0.24481836	0.24481836	0.24481836	0.24481836	0.24481836	0.24481836	0.24481836	0.24481836	0.24481836	0.24481836	0.24481836	0.24481836	0.24481836	0.24481836	0.24481836	0.24481836	0.24481836	0.24481836
¸ßË¹°×ÔëÉù´¦Àí (642).mp3	0.09340445	0.09340445	0.09340445	0.09340445	0.09340445	0.09340445	0.09340445	0.09340445	0.09340445	0.09340445	0.09340445	0.09340445	0.09340445	0.09340445	0.09340445	0.09340445	0.09340445	0.09340445	0.09340445	0.09340445	0.09340445	0.09340445	0.09340445	0.09340445	0.09340445	0.09340445	0.09340445	0.09340445	0.09340445	0.09340445	0.09340445	0.09340445	0.09340445	0.09340445	0.09340445	0.09340445	0.09340445	0.09340445	0.09340445	0.09340445	0.09340445	0.09340445	0.09340445	0.09340445	0.09340445	0.09340445	0.09340445	0.09340445	0.09340445
¸ßË¹°×ÔëÉù´¦Àí (643).mp3	0.18574637	0.18574637	0.18574637	0.18574637	0.18574637	0.18574637	0.18574637	0.18574637	0.18574637	0.18574637	0.18574637	0.18574637	0.18574637	0.18574637	0.18574637	0.18574637	0.18574637	0.18574637	0.18574637	0.18574637	0.18574637	0.18574637	0.18574637	0.18574637	0.18574637	0.18574637	0.18574637	0.18574637	0.18574637	0.18574637	0.18574637	0.18574637	0.18574637	0.18574637	0.18574637	0.18574637	0.18574637	0.18574637	0.18574637	0.18574637	0.18574637	0.18574637	0.18574637	0.18574637	0.18574637	0.18574637	0.18574637	0.18574637	0.18574637
¸ßË¹°×ÔëÉù´¦Àí (644).mp3	0.30880046	0.30880046	0.30880046	0.30880046	0.30880046	0.30880046	0.30880046	0.30880046	0.30880046	0.30880046	0.30880046	0.30880046	0.30880046	0.30880046	0.30880046	0.30880046	0.30880046	0.30880046	0.30880046	0.30880046	0.30880046	0.30880046	0.30880046	0.30880046	0.30880046	0.30880046	0.30880046	0.30880046	0.30880046	0.30880046	0.30880046	0.30880046	0.30880046	0.30880046	0.30880046	0.30880046	0.30880046	0.30880046	0.30880046	0.30880046	0.30880046	0.30880046	0.30880046	0.30880046	0.30880046	0.30880046	0.30880046	0.30880046	0.30880046
¸ßË¹°×ÔëÉù´¦Àí (645).mp3	0.2630472	0.2630472	0.2630472	0.2630472	0.2630472	0.2630472	0.2630472	0.2630472	0.2630472	0.2630472	0.2630472	0.2630472	0.2630472	0.2630472	0.2630472	0.2630472	0.2630472	0.2630472	0.2630472	0.2630472	0.2630472	0.2630472	0.2630472	0.2630472	0.2630472	0.2630472	0.2630472	0.2630472	0.2630472	0.2630472	0.2630472	0.2630472	0.2630472	0.2630472	0.2630472	0.2630472	0.2630472	0.2630472	0.2630472	0.2630472	0.2630472	0.2630472	0.2630472	0.2630472	0.2630472	0.2630472	0.2630472	0.2630472	0.2630472
¸ßË¹°×ÔëÉù´¦Àí (646).mp3	0.21160027	0.21160027	0.21160027	0.21160027	0.21160027	0.21160027	0.21160027	0.21160027	0.21160027	0.21160027	0.21160027	0.21160027	0.21160027	0.21160027	0.21160027	0.21160027	0.21160027	0.21160027	0.21160027	0.21160027	0.21160027	0.21160027	0.21160027	0.21160027	0.21160027	0.21160027	0.21160027	0.21160027	0.21160027	0.21160027	0.21160027	0.21160027	0.21160027	0.21160027	0.21160027	0.21160027	0.21160027	0.21160027	0.21160027	0.21160027	0.21160027	0.21160027	0.21160027	0.21160027	0.21160027	0.21160027	0.21160027	0.21160027	0.21160027
¸ßË¹°×ÔëÉù´¦Àí (647).mp3	-0.005307786	-0.005307786	-0.005307786	-0.005307786	-0.005307786	-0.005307786	-0.005307786	-0.005307786	-0.005307786	-0.005307786	-0.005307786	-0.005307786	-0.005307786	-0.005307786	-0.005307786	-0.005307786	-0.005307786	-0.005307786	-0.005307786	-0.005307786	-0.005307786	-0.005307786	-0.005307786	-0.005307786	-0.005307786	-0.005307786	-0.005307786	-0.005307786	-0.005307786	-0.005307786	-0.005307786	-0.005307786	-0.005307786	-0.005307786	-0.005307786	-0.005307786	-0.005307786	-0.005307786	-0.005307786	-0.005307786	-0.005307786	-0.005307786	-0.005307786	-0.005307786	-0.005307786	-0.005307786	-0.005307786	-0.005307786	-0.005307786
¸ßË¹°×ÔëÉù´¦Àí (648).mp3	0.043977007	0.043977007	0.043977007	0.043977007	0.043977007	0.043977007	0.043977007	0.043977007	0.043977007	0.043977007	0.043977007	0.043977007	0.043977007	0.043977007	0.043977007	0.043977007	0.043977007	0.043977007	0.043977007	0.043977007	0.043977007	0.043977007	0.043977007	0.043977007	0.043977007	0.043977007	0.043977007	0.043977007	0.043977007	0.043977007	0.043977007	0.043977007	0.043977007	0.043977007	0.043977007	0.043977007	0.043977007	0.043977007	0.043977007	0.043977007	0.043977007	0.043977007	0.043977007	0.043977007	0.043977007	0.043977007	0.043977007	0.043977007	0.043977007
¸ßË¹°×ÔëÉù´¦Àí (649).mp3	0.2735668	0.2735668	0.2735668	0.2735668	0.2735668	0.2735668	0.2735668	0.2735668	0.2735668	0.2735668	0.2735668	0.2735668	0.2735668	0.2735668	0.2735668	0.2735668	0.2735668	0.2735668	0.2735668	0.2735668	0.2735668	0.2735668	0.2735668	0.2735668	0.2735668	0.2735668	0.2735668	0.2735668	0.2735668	0.2735668	0.2735668	0.2735668	0.2735668	0.2735668	0.2735668	0.2735668	0.2735668	0.2735668	0.2735668	0.2735668	0.2735668	0.2735668	0.2735668	0.2735668	0.2735668	0.2735668	0.2735668	0.2735668	0.2735668
¸ßË¹°×ÔëÉù´¦Àí (650).mp3	0.09268891	0.09268891	0.09268891	0.09268891	0.09268891	0.09268891	0.09268891	0.09268891	0.09268891	0.09268891	0.09268891	0.09268891	0.09268891	0.09268891	0.09268891	0.09268891	0.09268891	0.09268891	0.09268891	0.09268891	0.09268891	0.09268891	0.09268891	0.09268891	0.09268891	0.09268891	0.09268891	0.09268891	0.09268891	0.09268891	0.09268891	0.09268891	0.09268891	0.09268891	0.09268891	0.09268891	0.09268891	0.09268891	0.09268891	0.09268891	0.09268891	0.09268891	0.09268891	0.09268891	0.09268891	0.09268891	0.09268891	0.09268891	0.09268891
¸ßË¹°×ÔëÉù´¦Àí (651).mp3	0.03155581	0.03155581	0.03155581	0.03155581	0.03155581	0.03155581	0.03155581	0.03155581	0.03155581	0.03155581	0.03155581	0.03155581	0.03155581	0.03155581	0.03155581	0.03155581	0.03155581	0.03155581	0.03155581	0.03155581	0.03155581	0.03155581	0.03155581	0.03155581	0.03155581	0.03155581	0.03155581	0.03155581	0.03155581	0.03155581	0.03155581	0.03155581	0.03155581	0.03155581	0.03155581	0.03155581	0.03155581	0.03155581	0.03155581	0.03155581	0.03155581	0.03155581	0.03155581	0.03155581	0.03155581	0.03155581	0.03155581	0.03155581	0.03155581
¸ßË¹°×ÔëÉù´¦Àí (652).mp3	0.009668745	0.009668745	0.009668745	0.009668745	0.009668745	0.009668745	0.009668745	0.009668745	0.009668745	0.009668745	0.009668745	0.009668745	0.009668745	0.009668745	0.009668745	0.009668745	0.009668745	0.009668745	0.009668745	0.009668745	0.009668745	0.009668745	0.009668745	0.009668745	0.009668745	0.009668745	0.009668745	0.009668745	0.009668745	0.009668745	0.009668745	0.009668745	0.009668745	0.009668745	0.009668745	0.009668745	0.009668745	0.009668745	0.009668745	0.009668745	0.009668745	0.009668745	0.009668745	0.009668745	0.009668745	0.009668745	0.009668745	0.009668745	0.009668745
¸ßË¹°×ÔëÉù´¦Àí (653).mp3	0.3495447	0.3495447	0.3495447	0.3495447	0.3495447	0.3495447	0.3495447	0.3495447	0.3495447	0.3495447	0.3495447	0.3495447	0.3495447	0.3495447	0.3495447	0.3495447	0.3495447	0.3495447	0.3495447	0.3495447	0.3495447	0.3495447	0.3495447	0.3495447	0.3495447	0.3495447	0.3495447	0.3495447	0.3495447	0.3495447	0.3495447	0.3495447	0.3495447	0.3495447	0.3495447	0.3495447	0.3495447	0.3495447	0.3495447	0.3495447	0.3495447	0.3495447	0.3495447	0.3495447	0.3495447	0.3495447	0.3495447	0.3495447	0.3495447
¸ßË¹°×ÔëÉù´¦Àí (654).mp3	0.27432498	0.27432498	0.27432498	0.27432498	0.27432498	0.27432498	0.27432498	0.27432498	0.27432498	0.27432498	0.27432498	0.27432498	0.27432498	0.27432498	0.27432498	0.27432498	0.27432498	0.27432498	0.27432498	0.27432498	0.27432498	0.27432498	0.27432498	0.27432498	0.27432498	0.27432498	0.27432498	0.27432498	0.27432498	0.27432498	0.27432498	0.27432498	0.27432498	0.27432498	0.27432498	0.27432498	0.27432498	0.27432498	0.27432498	0.27432498	0.27432498	0.27432498	0.27432498	0.27432498	0.27432498	0.27432498	0.27432498	0.27432498	0.27432498
¸ßË¹°×ÔëÉù´¦Àí (655).mp3	0.26636887	0.26636887	0.26636887	0.26636887	0.26636887	0.26636887	0.26636887	0.26636887	0.26636887	0.26636887	0.26636887	0.26636887	0.26636887	0.26636887	0.26636887	0.26636887	0.26636887	0.26636887	0.26636887	0.26636887	0.26636887	0.26636887	0.26636887	0.26636887	0.26636887	0.26636887	0.26636887	0.26636887	0.26636887	0.26636887	0.26636887	0.26636887	0.26636887	0.26636887	0.26636887	0.26636887	0.26636887	0.26636887	0.26636887	0.26636887	0.26636887	0.26636887	0.26636887	0.26636887	0.26636887	0.26636887	0.26636887	0.26636887	0.26636887
¸ßË¹°×ÔëÉù´¦Àí (656).mp3	0.046049908	0.046049908	0.046049908	0.046049908	0.046049908	0.046049908	0.046049908	0.046049908	0.046049908	0.046049908	0.046049908	0.046049908	0.046049908	0.046049908	0.046049908	0.046049908	0.046049908	0.046049908	0.046049908	0.046049908	0.046049908	0.046049908	0.046049908	0.046049908	0.046049908	0.046049908	0.046049908	0.046049908	0.046049908	0.046049908	0.046049908	0.046049908	0.046049908	0.046049908	0.046049908	0.046049908	0.046049908	0.046049908	0.046049908	0.046049908	0.046049908	0.046049908	0.046049908	0.046049908	0.046049908	0.046049908	0.046049908	0.046049908	0.046049908
¸ßË¹°×ÔëÉù´¦Àí (657).mp3	0.21188858	0.21188858	0.21188858	0.21188858	0.21188858	0.21188858	0.21188858	0.21188858	0.21188858	0.21188858	0.21188858	0.21188858	0.21188858	0.21188858	0.21188858	0.21188858	0.21188858	0.21188858	0.21188858	0.21188858	0.21188858	0.21188858	0.21188858	0.21188858	0.21188858	0.21188858	0.21188858	0.21188858	0.21188858	0.21188858	0.21188858	0.21188858	0.21188858	0.21188858	0.21188858	0.21188858	0.21188858	0.21188858	0.21188858	0.21188858	0.21188858	0.21188858	0.21188858	0.21188858	0.21188858	0.21188858	0.21188858	0.21188858	0.21188858
¸ßË¹°×ÔëÉù´¦Àí (658).mp3	0.22140649	0.22140649	0.22140649	0.22140649	0.22140649	0.22140649	0.22140649	0.22140649	0.22140649	0.22140649	0.22140649	0.22140649	0.22140649	0.22140649	0.22140649	0.22140649	0.22140649	0.22140649	0.22140649	0.22140649	0.22140649	0.22140649	0.22140649	0.22140649	0.22140649	0.22140649	0.22140649	0.22140649	0.22140649	0.22140649	0.22140649	0.22140649	0.22140649	0.22140649	0.22140649	0.22140649	0.22140649	0.22140649	0.22140649	0.22140649	0.22140649	0.22140649	0.22140649	0.22140649	0.22140649	0.22140649	0.22140649	0.22140649	0.22140649
¸ßË¹°×ÔëÉù´¦Àí (659).mp3	0.3494289	0.3494289	0.3494289	0.3494289	0.3494289	0.3494289	0.3494289	0.3494289	0.3494289	0.3494289	0.3494289	0.3494289	0.3494289	0.3494289	0.3494289	0.3494289	0.3494289	0.3494289	0.3494289	0.3494289	0.3494289	0.3494289	0.3494289	0.3494289	0.3494289	0.3494289	0.3494289	0.3494289	0.3494289	0.3494289	0.3494289	0.3494289	0.3494289	0.3494289	0.3494289	0.3494289	0.3494289	0.3494289	0.3494289	0.3494289	0.3494289	0.3494289	0.3494289	0.3494289	0.3494289	0.3494289	0.3494289	0.3494289	0.3494289
¸ßË¹°×ÔëÉù´¦Àí (660).mp3	0.25106612	0.25106612	0.25106612	0.25106612	0.25106612	0.25106612	0.25106612	0.25106612	0.25106612	0.25106612	0.25106612	0.25106612	0.25106612	0.25106612	0.25106612	0.25106612	0.25106612	0.25106612	0.25106612	0.25106612	0.25106612	0.25106612	0.25106612	0.25106612	0.25106612	0.25106612	0.25106612	0.25106612	0.25106612	0.25106612	0.25106612	0.25106612	0.25106612	0.25106612	0.25106612	0.25106612	0.25106612	0.25106612	0.25106612	0.25106612	0.25106612	0.25106612	0.25106612	0.25106612	0.25106612	0.25106612	0.25106612	0.25106612	0.25106612
¸ßË¹°×ÔëÉù´¦Àí (661).mp3	0.05860766	0.05860766	0.05860766	0.05860766	0.05860766	0.05860766	0.05860766	0.05860766	0.05860766	0.05860766	0.05860766	0.05860766	0.05860766	0.05860766	0.05860766	0.05860766	0.05860766	0.05860766	0.05860766	0.05860766	0.05860766	0.05860766	0.05860766	0.05860766	0.05860766	0.05860766	0.05860766	0.05860766	0.05860766	0.05860766	0.05860766	0.05860766	0.05860766	0.05860766	0.05860766	0.05860766	0.05860766	0.05860766	0.05860766	0.05860766	0.05860766	0.05860766	0.05860766	0.05860766	0.05860766	0.05860766	0.05860766	0.05860766	0.05860766
¸ßË¹°×ÔëÉù´¦Àí (662).mp3	-0.03477721	-0.03477721	-0.03477721	-0.03477721	-0.03477721	-0.03477721	-0.03477721	-0.03477721	-0.03477721	-0.03477721	-0.03477721	-0.03477721	-0.03477721	-0.03477721	-0.03477721	-0.03477721	-0.03477721	-0.03477721	-0.03477721	-0.03477721	-0.03477721	-0.03477721	-0.03477721	-0.03477721	-0.03477721	-0.03477721	-0.03477721	-0.03477721	-0.03477721	-0.03477721	-0.03477721	-0.03477721	-0.03477721	-0.03477721	-0.03477721	-0.03477721	-0.03477721	-0.03477721	-0.03477721	-0.03477721	-0.03477721	-0.03477721	-0.03477721	-0.03477721	-0.03477721	-0.03477721	-0.03477721	-0.03477721	-0.03477721
¸ßË¹°×ÔëÉù´¦Àí (663).mp3	0.16268396	0.16268396	0.16268396	0.16268396	0.16268396	0.16268396	0.16268396	0.16268396	0.16268396	0.16268396	0.16268396	0.16268396	0.16268396	0.16268396	0.16268396	0.16268396	0.16268396	0.16268396	0.16268396	0.16268396	0.16268396	0.16268396	0.16268396	0.16268396	0.16268396	0.16268396	0.16268396	0.16268396	0.16268396	0.16268396	0.16268396	0.16268396	0.16268396	0.16268396	0.16268396	0.16268396	0.16268396	0.16268396	0.16268396	0.16268396	0.16268396	0.16268396	0.16268396	0.16268396	0.16268396	0.16268396	0.16268396	0.16268396	0.16268396
¸ßË¹°×ÔëÉù´¦Àí (664).mp3	0.5403266	0.5403266	0.5403266	0.5403266	0.5403266	0.5403266	0.5403266	0.5403266	0.5403266	0.5403266	0.5403266	0.5403266	0.5403266	0.5403266	0.5403266	0.5403266	0.5403266	0.5403266	0.5403266	0.5403266	0.5403266	0.5403266	0.5403266	0.5403266	0.5403266	0.5403266	0.5403266	0.5403266	0.5403266	0.5403266	0.5403266	0.5403266	0.5403266	0.5403266	0.5403266	0.5403266	0.5403266	0.5403266	0.5403266	0.5403266	0.5403266	0.5403266	0.5403266	0.5403266	0.5403266	0.5403266	0.5403266	0.5403266	0.5403266
¸ßË¹°×ÔëÉù´¦Àí (665).mp3	0.09741576	0.09741576	0.09741576	0.09741576	0.09741576	0.09741576	0.09741576	0.09741576	0.09741576	0.09741576	0.09741576	0.09741576	0.09741576	0.09741576	0.09741576	0.09741576	0.09741576	0.09741576	0.09741576	0.09741576	0.09741576	0.09741576	0.09741576	0.09741576	0.09741576	0.09741576	0.09741576	0.09741576	0.09741576	0.09741576	0.09741576	0.09741576	0.09741576	0.09741576	0.09741576	0.09741576	0.09741576	0.09741576	0.09741576	0.09741576	0.09741576	0.09741576	0.09741576	0.09741576	0.09741576	0.09741576	0.09741576	0.09741576	0.09741576
¸ßË¹°×ÔëÉù´¦Àí (666).mp3	-0.15357855	-0.15357855	-0.15357855	-0.15357855	-0.15357855	-0.15357855	-0.15357855	-0.15357855	-0.15357855	-0.15357855	-0.15357855	-0.15357855	-0.15357855	-0.15357855	-0.15357855	-0.15357855	-0.15357855	-0.15357855	-0.15357855	-0.15357855	-0.15357855	-0.15357855	-0.15357855	-0.15357855	-0.15357855	-0.15357855	-0.15357855	-0.15357855	-0.15357855	-0.15357855	-0.15357855	-0.15357855	-0.15357855	-0.15357855	-0.15357855	-0.15357855	-0.15357855	-0.15357855	-0.15357855	-0.15357855	-0.15357855	-0.15357855	-0.15357855	-0.15357855	-0.15357855	-0.15357855	-0.15357855	-0.15357855	-0.15357855
¸ßË¹°×ÔëÉù´¦Àí (667).mp3	0.13977548	0.13977548	0.13977548	0.13977548	0.13977548	0.13977548	0.13977548	0.13977548	0.13977548	0.13977548	0.13977548	0.13977548	0.13977548	0.13977548	0.13977548	0.13977548	0.13977548	0.13977548	0.13977548	0.13977548	0.13977548	0.13977548	0.13977548	0.13977548	0.13977548	0.13977548	0.13977548	0.13977548	0.13977548	0.13977548	0.13977548	0.13977548	0.13977548	0.13977548	0.13977548	0.13977548	0.13977548	0.13977548	0.13977548	0.13977548	0.13977548	0.13977548	0.13977548	0.13977548	0.13977548	0.13977548	0.13977548	0.13977548	0.13977548
¸ßË¹°×ÔëÉù´¦Àí (668).mp3	0.15675151	0.15675151	0.15675151	0.15675151	0.15675151	0.15675151	0.15675151	0.15675151	0.15675151	0.15675151	0.15675151	0.15675151	0.15675151	0.15675151	0.15675151	0.15675151	0.15675151	0.15675151	0.15675151	0.15675151	0.15675151	0.15675151	0.15675151	0.15675151	0.15675151	0.15675151	0.15675151	0.15675151	0.15675151	0.15675151	0.15675151	0.15675151	0.15675151	0.15675151	0.15675151	0.15675151	0.15675151	0.15675151	0.15675151	0.15675151	0.15675151	0.15675151	0.15675151	0.15675151	0.15675151	0.15675151	0.15675151	0.15675151	0.15675151
¸ßË¹°×ÔëÉù´¦Àí (669).mp3	0.27518556	0.27518556	0.27518556	0.27518556	0.27518556	0.27518556	0.27518556	0.27518556	0.27518556	0.27518556	0.27518556	0.27518556	0.27518556	0.27518556	0.27518556	0.27518556	0.27518556	0.27518556	0.27518556	0.27518556	0.27518556	0.27518556	0.27518556	0.27518556	0.27518556	0.27518556	0.27518556	0.27518556	0.27518556	0.27518556	0.27518556	0.27518556	0.27518556	0.27518556	0.27518556	0.27518556	0.27518556	0.27518556	0.27518556	0.27518556	0.27518556	0.27518556	0.27518556	0.27518556	0.27518556	0.27518556	0.27518556	0.27518556	0.27518556
¸ßË¹°×ÔëÉù´¦Àí (670).mp3	0.34035593	0.34035593	0.34035593	0.34035593	0.34035593	0.34035593	0.34035593	0.34035593	0.34035593	0.34035593	0.34035593	0.34035593	0.34035593	0.34035593	0.34035593	0.34035593	0.34035593	0.34035593	0.34035593	0.34035593	0.34035593	0.34035593	0.34035593	0.34035593	0.34035593	0.34035593	0.34035593	0.34035593	0.34035593	0.34035593	0.34035593	0.34035593	0.34035593	0.34035593	0.34035593	0.34035593	0.34035593	0.34035593	0.34035593	0.34035593	0.34035593	0.34035593	0.34035593	0.34035593	0.34035593	0.34035593	0.34035593	0.34035593	0.34035593
¸ßË¹°×ÔëÉù´¦Àí (671).mp3	0.2907712	0.2907712	0.2907712	0.2907712	0.2907712	0.2907712	0.2907712	0.2907712	0.2907712	0.2907712	0.2907712	0.2907712	0.2907712	0.2907712	0.2907712	0.2907712	0.2907712	0.2907712	0.2907712	0.2907712	0.2907712	0.2907712	0.2907712	0.2907712	0.2907712	0.2907712	0.2907712	0.2907712	0.2907712	0.2907712	0.2907712	0.2907712	0.2907712	0.2907712	0.2907712	0.2907712	0.2907712	0.2907712	0.2907712	0.2907712	0.2907712	0.2907712	0.2907712	0.2907712	0.2907712	0.2907712	0.2907712	0.2907712	0.2907712
¸ßË¹°×ÔëÉù´¦Àí (672).mp3	0.3085059	0.3085059	0.3085059	0.3085059	0.3085059	0.3085059	0.3085059	0.3085059	0.3085059	0.3085059	0.3085059	0.3085059	0.3085059	0.3085059	0.3085059	0.3085059	0.3085059	0.3085059	0.3085059	0.3085059	0.3085059	0.3085059	0.3085059	0.3085059	0.3085059	0.3085059	0.3085059	0.3085059	0.3085059	0.3085059	0.3085059	0.3085059	0.3085059	0.3085059	0.3085059	0.3085059	0.3085059	0.3085059	0.3085059	0.3085059	0.3085059	0.3085059	0.3085059	0.3085059	0.3085059	0.3085059	0.3085059	0.3085059	0.3085059
¸ßË¹°×ÔëÉù´¦Àí (673).mp3	0.20046923	0.20046923	0.20046923	0.20046923	0.20046923	0.20046923	0.20046923	0.20046923	0.20046923	0.20046923	0.20046923	0.20046923	0.20046923	0.20046923	0.20046923	0.20046923	0.20046923	0.20046923	0.20046923	0.20046923	0.20046923	0.20046923	0.20046923	0.20046923	0.20046923	0.20046923	0.20046923	0.20046923	0.20046923	0.20046923	0.20046923	0.20046923	0.20046923	0.20046923	0.20046923	0.20046923	0.20046923	0.20046923	0.20046923	0.20046923	0.20046923	0.20046923	0.20046923	0.20046923	0.20046923	0.20046923	0.20046923	0.20046923	0.20046923
¸ßË¹°×ÔëÉù´¦Àí (674).mp3	0.22188807	0.22188807	0.22188807	0.22188807	0.22188807	0.22188807	0.22188807	0.22188807	0.22188807	0.22188807	0.22188807	0.22188807	0.22188807	0.22188807	0.22188807	0.22188807	0.22188807	0.22188807	0.22188807	0.22188807	0.22188807	0.22188807	0.22188807	0.22188807	0.22188807	0.22188807	0.22188807	0.22188807	0.22188807	0.22188807	0.22188807	0.22188807	0.22188807	0.22188807	0.22188807	0.22188807	0.22188807	0.22188807	0.22188807	0.22188807	0.22188807	0.22188807	0.22188807	0.22188807	0.22188807	0.22188807	0.22188807	0.22188807	0.22188807
¸ßË¹°×ÔëÉù´¦Àí (675).mp3	0.15952694	0.15952694	0.15952694	0.15952694	0.15952694	0.15952694	0.15952694	0.15952694	0.15952694	0.15952694	0.15952694	0.15952694	0.15952694	0.15952694	0.15952694	0.15952694	0.15952694	0.15952694	0.15952694	0.15952694	0.15952694	0.15952694	0.15952694	0.15952694	0.15952694	0.15952694	0.15952694	0.15952694	0.15952694	0.15952694	0.15952694	0.15952694	0.15952694	0.15952694	0.15952694	0.15952694	0.15952694	0.15952694	0.15952694	0.15952694	0.15952694	0.15952694	0.15952694	0.15952694	0.15952694	0.15952694	0.15952694	0.15952694	0.15952694
¸ßË¹°×ÔëÉù´¦Àí (676).mp3	0.23717642	0.23717642	0.23717642	0.23717642	0.23717642	0.23717642	0.23717642	0.23717642	0.23717642	0.23717642	0.23717642	0.23717642	0.23717642	0.23717642	0.23717642	0.23717642	0.23717642	0.23717642	0.23717642	0.23717642	0.23717642	0.23717642	0.23717642	0.23717642	0.23717642	0.23717642	0.23717642	0.23717642	0.23717642	0.23717642	0.23717642	0.23717642	0.23717642	0.23717642	0.23717642	0.23717642	0.23717642	0.23717642	0.23717642	0.23717642	0.23717642	0.23717642	0.23717642	0.23717642	0.23717642	0.23717642	0.23717642	0.23717642	0.23717642
¸ßË¹°×ÔëÉù´¦Àí (677).mp3	0.4410898	0.4410898	0.4410898	0.4410898	0.4410898	0.4410898	0.4410898	0.4410898	0.4410898	0.4410898	0.4410898	0.4410898	0.4410898	0.4410898	0.4410898	0.4410898	0.4410898	0.4410898	0.4410898	0.4410898	0.4410898	0.4410898	0.4410898	0.4410898	0.4410898	0.4410898	0.4410898	0.4410898	0.4410898	0.4410898	0.4410898	0.4410898	0.4410898	0.4410898	0.4410898	0.4410898	0.4410898	0.4410898	0.4410898	0.4410898	0.4410898	0.4410898	0.4410898	0.4410898	0.4410898	0.4410898	0.4410898	0.4410898	0.4410898
¸ßË¹°×ÔëÉù´¦Àí (678).mp3	-0.06557474	-0.06557474	-0.06557474	-0.06557474	-0.06557474	-0.06557474	-0.06557474	-0.06557474	-0.06557474	-0.06557474	-0.06557474	-0.06557474	-0.06557474	-0.06557474	-0.06557474	-0.06557474	-0.06557474	-0.06557474	-0.06557474	-0.06557474	-0.06557474	-0.06557474	-0.06557474	-0.06557474	-0.06557474	-0.06557474	-0.06557474	-0.06557474	-0.06557474	-0.06557474	-0.06557474	-0.06557474	-0.06557474	-0.06557474	-0.06557474	-0.06557474	-0.06557474	-0.06557474	-0.06557474	-0.06557474	-0.06557474	-0.06557474	-0.06557474	-0.06557474	-0.06557474	-0.06557474	-0.06557474	-0.06557474	-0.06557474
¸ßË¹°×ÔëÉù´¦Àí (679).mp3	0.43563935	0.43563935	0.43563935	0.43563935	0.43563935	0.43563935	0.43563935	0.43563935	0.43563935	0.43563935	0.43563935	0.43563935	0.43563935	0.43563935	0.43563935	0.43563935	0.43563935	0.43563935	0.43563935	0.43563935	0.43563935	0.43563935	0.43563935	0.43563935	0.43563935	0.43563935	0.43563935	0.43563935	0.43563935	0.43563935	0.43563935	0.43563935	0.43563935	0.43563935	0.43563935	0.43563935	0.43563935	0.43563935	0.43563935	0.43563935	0.43563935	0.43563935	0.43563935	0.43563935	0.43563935	0.43563935	0.43563935	0.43563935	0.43563935
¸ßË¹°×ÔëÉù´¦Àí (680).mp3	0.22445849	0.22445849	0.22445849	0.22445849	0.22445849	0.22445849	0.22445849	0.22445849	0.22445849	0.22445849	0.22445849	0.22445849	0.22445849	0.22445849	0.22445849	0.22445849	0.22445849	0.22445849	0.22445849	0.22445849	0.22445849	0.22445849	0.22445849	0.22445849	0.22445849	0.22445849	0.22445849	0.22445849	0.22445849	0.22445849	0.22445849	0.22445849	0.22445849	0.22445849	0.22445849	0.22445849	0.22445849	0.22445849	0.22445849	0.22445849	0.22445849	0.22445849	0.22445849	0.22445849	0.22445849	0.22445849	0.22445849	0.22445849	0.22445849
¸ßË¹°×ÔëÉù´¦Àí (681).mp3	0.2877819	0.2877819	0.2877819	0.2877819	0.2877819	0.2877819	0.2877819	0.2877819	0.2877819	0.2877819	0.2877819	0.2877819	0.2877819	0.2877819	0.2877819	0.2877819	0.2877819	0.2877819	0.2877819	0.2877819	0.2877819	0.2877819	0.2877819	0.2877819	0.2877819	0.2877819	0.2877819	0.2877819	0.2877819	0.2877819	0.2877819	0.2877819	0.2877819	0.2877819	0.2877819	0.2877819	0.2877819	0.2877819	0.2877819	0.2877819	0.2877819	0.2877819	0.2877819	0.2877819	0.2877819	0.2877819	0.2877819	0.2877819	0.2877819
¸ßË¹°×ÔëÉù´¦Àí (682).mp3	0.22179332	0.22179332	0.22179332	0.22179332	0.22179332	0.22179332	0.22179332	0.22179332	0.22179332	0.22179332	0.22179332	0.22179332	0.22179332	0.22179332	0.22179332	0.22179332	0.22179332	0.22179332	0.22179332	0.22179332	0.22179332	0.22179332	0.22179332	0.22179332	0.22179332	0.22179332	0.22179332	0.22179332	0.22179332	0.22179332	0.22179332	0.22179332	0.22179332	0.22179332	0.22179332	0.22179332	0.22179332	0.22179332	0.22179332	0.22179332	0.22179332	0.22179332	0.22179332	0.22179332	0.22179332	0.22179332	0.22179332	0.22179332	0.22179332
¸ßË¹°×ÔëÉù´¦Àí (683).mp3	0.3936252	0.3936252	0.3936252	0.3936252	0.3936252	0.3936252	0.3936252	0.3936252	0.3936252	0.3936252	0.3936252	0.3936252	0.3936252	0.3936252	0.3936252	0.3936252	0.3936252	0.3936252	0.3936252	0.3936252	0.3936252	0.3936252	0.3936252	0.3936252	0.3936252	0.3936252	0.3936252	0.3936252	0.3936252	0.3936252	0.3936252	0.3936252	0.3936252	0.3936252	0.3936252	0.3936252	0.3936252	0.3936252	0.3936252	0.3936252	0.3936252	0.3936252	0.3936252	0.3936252	0.3936252	0.3936252	0.3936252	0.3936252	0.3936252
¸ßË¹°×ÔëÉù´¦Àí (684).mp3	0.16179436	0.16179436	0.16179436	0.16179436	0.16179436	0.16179436	0.16179436	0.16179436	0.16179436	0.16179436	0.16179436	0.16179436	0.16179436	0.16179436	0.16179436	0.16179436	0.16179436	0.16179436	0.16179436	0.16179436	0.16179436	0.16179436	0.16179436	0.16179436	0.16179436	0.16179436	0.16179436	0.16179436	0.16179436	0.16179436	0.16179436	0.16179436	0.16179436	0.16179436	0.16179436	0.16179436	0.16179436	0.16179436	0.16179436	0.16179436	0.16179436	0.16179436	0.16179436	0.16179436	0.16179436	0.16179436	0.16179436	0.16179436	0.16179436
¸ßË¹°×ÔëÉù´¦Àí (685).mp3	0.24670994	0.24670994	0.24670994	0.24670994	0.24670994	0.24670994	0.24670994	0.24670994	0.24670994	0.24670994	0.24670994	0.24670994	0.24670994	0.24670994	0.24670994	0.24670994	0.24670994	0.24670994	0.24670994	0.24670994	0.24670994	0.24670994	0.24670994	0.24670994	0.24670994	0.24670994	0.24670994	0.24670994	0.24670994	0.24670994	0.24670994	0.24670994	0.24670994	0.24670994	0.24670994	0.24670994	0.24670994	0.24670994	0.24670994	0.24670994	0.24670994	0.24670994	0.24670994	0.24670994	0.24670994	0.24670994	0.24670994	0.24670994	0.24670994
¸ßË¹°×ÔëÉù´¦Àí (686).mp3	0.3152361	0.3152361	0.3152361	0.3152361	0.3152361	0.3152361	0.3152361	0.3152361	0.3152361	0.3152361	0.3152361	0.3152361	0.3152361	0.3152361	0.3152361	0.3152361	0.3152361	0.3152361	0.3152361	0.3152361	0.3152361	0.3152361	0.3152361	0.3152361	0.3152361	0.3152361	0.3152361	0.3152361	0.3152361	0.3152361	0.3152361	0.3152361	0.3152361	0.3152361	0.3152361	0.3152361	0.3152361	0.3152361	0.3152361	0.3152361	0.3152361	0.3152361	0.3152361	0.3152361	0.3152361	0.3152361	0.3152361	0.3152361	0.3152361
¸ßË¹°×ÔëÉù´¦Àí (687).mp3	0.18800586	0.18800586	0.18800586	0.18800586	0.18800586	0.18800586	0.18800586	0.18800586	0.18800586	0.18800586	0.18800586	0.18800586	0.18800586	0.18800586	0.18800586	0.18800586	0.18800586	0.18800586	0.18800586	0.18800586	0.18800586	0.18800586	0.18800586	0.18800586	0.18800586	0.18800586	0.18800586	0.18800586	0.18800586	0.18800586	0.18800586	0.18800586	0.18800586	0.18800586	0.18800586	0.18800586	0.18800586	0.18800586	0.18800586	0.18800586	0.18800586	0.18800586	0.18800586	0.18800586	0.18800586	0.18800586	0.18800586	0.18800586	0.18800586
¸ßË¹°×ÔëÉù´¦Àí (688).mp3	0.08676202	0.08676202	0.08676202	0.08676202	0.08676202	0.08676202	0.08676202	0.08676202	0.08676202	0.08676202	0.08676202	0.08676202	0.08676202	0.08676202	0.08676202	0.08676202	0.08676202	0.08676202	0.08676202	0.08676202	0.08676202	0.08676202	0.08676202	0.08676202	0.08676202	0.08676202	0.08676202	0.08676202	0.08676202	0.08676202	0.08676202	0.08676202	0.08676202	0.08676202	0.08676202	0.08676202	0.08676202	0.08676202	0.08676202	0.08676202	0.08676202	0.08676202	0.08676202	0.08676202	0.08676202	0.08676202	0.08676202	0.08676202	0.08676202
¸ßË¹°×ÔëÉù´¦Àí (689).mp3	0.20513058	0.20513058	0.20513058	0.20513058	0.20513058	0.20513058	0.20513058	0.20513058	0.20513058	0.20513058	0.20513058	0.20513058	0.20513058	0.20513058	0.20513058	0.20513058	0.20513058	0.20513058	0.20513058	0.20513058	0.20513058	0.20513058	0.20513058	0.20513058	0.20513058	0.20513058	0.20513058	0.20513058	0.20513058	0.20513058	0.20513058	0.20513058	0.20513058	0.20513058	0.20513058	0.20513058	0.20513058	0.20513058	0.20513058	0.20513058	0.20513058	0.20513058	0.20513058	0.20513058	0.20513058	0.20513058	0.20513058	0.20513058	0.20513058
¸ßË¹°×ÔëÉù´¦Àí (690).mp3	0.19240838	0.19240838	0.19240838	0.19240838	0.19240838	0.19240838	0.19240838	0.19240838	0.19240838	0.19240838	0.19240838	0.19240838	0.19240838	0.19240838	0.19240838	0.19240838	0.19240838	0.19240838	0.19240838	0.19240838	0.19240838	0.19240838	0.19240838	0.19240838	0.19240838	0.19240838	0.19240838	0.19240838	0.19240838	0.19240838	0.19240838	0.19240838	0.19240838	0.19240838	0.19240838	0.19240838	0.19240838	0.19240838	0.19240838	0.19240838	0.19240838	0.19240838	0.19240838	0.19240838	0.19240838	0.19240838	0.19240838	0.19240838	0.19240838
¸ßË¹°×ÔëÉù´¦Àí (691).mp3	0.17252442	0.17252442	0.17252442	0.17252442	0.17252442	0.17252442	0.17252442	0.17252442	0.17252442	0.17252442	0.17252442	0.17252442	0.17252442	0.17252442	0.17252442	0.17252442	0.17252442	0.17252442	0.17252442	0.17252442	0.17252442	0.17252442	0.17252442	0.17252442	0.17252442	0.17252442	0.17252442	0.17252442	0.17252442	0.17252442	0.17252442	0.17252442	0.17252442	0.17252442	0.17252442	0.17252442	0.17252442	0.17252442	0.17252442	0.17252442	0.17252442	0.17252442	0.17252442	0.17252442	0.17252442	0.17252442	0.17252442	0.17252442	0.17252442
¸ßË¹°×ÔëÉù´¦Àí (692).mp3	-0.002272047	-0.002272047	-0.002272047	-0.002272047	-0.002272047	-0.002272047	-0.002272047	-0.002272047	-0.002272047	-0.002272047	-0.002272047	-0.002272047	-0.002272047	-0.002272047	-0.002272047	-0.002272047	-0.002272047	-0.002272047	-0.002272047	-0.002272047	-0.002272047	-0.002272047	-0.002272047	-0.002272047	-0.002272047	-0.002272047	-0.002272047	-0.002272047	-0.002272047	-0.002272047	-0.002272047	-0.002272047	-0.002272047	-0.002272047	-0.002272047	-0.002272047	-0.002272047	-0.002272047	-0.002272047	-0.002272047	-0.002272047	-0.002272047	-0.002272047	-0.002272047	-0.002272047	-0.002272047	-0.002272047	-0.002272047	-0.002272047
¸ßË¹°×ÔëÉù´¦Àí (693).mp3	0.13563907	0.13563907	0.13563907	0.13563907	0.13563907	0.13563907	0.13563907	0.13563907	0.13563907	0.13563907	0.13563907	0.13563907	0.13563907	0.13563907	0.13563907	0.13563907	0.13563907	0.13563907	0.13563907	0.13563907	0.13563907	0.13563907	0.13563907	0.13563907	0.13563907	0.13563907	0.13563907	0.13563907	0.13563907	0.13563907	0.13563907	0.13563907	0.13563907	0.13563907	0.13563907	0.13563907	0.13563907	0.13563907	0.13563907	0.13563907	0.13563907	0.13563907	0.13563907	0.13563907	0.13563907	0.13563907	0.13563907	0.13563907	0.13563907
¸ßË¹°×ÔëÉù´¦Àí (694).mp3	-0.09607387	-0.09607387	-0.09607387	-0.09607387	-0.09607387	-0.09607387	-0.09607387	-0.09607387	-0.09607387	-0.09607387	-0.09607387	-0.09607387	-0.09607387	-0.09607387	-0.09607387	-0.09607387	-0.09607387	-0.09607387	-0.09607387	-0.09607387	-0.09607387	-0.09607387	-0.09607387	-0.09607387	-0.09607387	-0.09607387	-0.09607387	-0.09607387	-0.09607387	-0.09607387	-0.09607387	-0.09607387	-0.09607387	-0.09607387	-0.09607387	-0.09607387	-0.09607387	-0.09607387	-0.09607387	-0.09607387	-0.09607387	-0.09607387	-0.09607387	-0.09607387	-0.09607387	-0.09607387	-0.09607387	-0.09607387	-0.09607387
¸ßË¹°×ÔëÉù´¦Àí (695).mp3	0.19290257	0.19290257	0.19290257	0.19290257	0.19290257	0.19290257	0.19290257	0.19290257	0.19290257	0.19290257	0.19290257	0.19290257	0.19290257	0.19290257	0.19290257	0.19290257	0.19290257	0.19290257	0.19290257	0.19290257	0.19290257	0.19290257	0.19290257	0.19290257	0.19290257	0.19290257	0.19290257	0.19290257	0.19290257	0.19290257	0.19290257	0.19290257	0.19290257	0.19290257	0.19290257	0.19290257	0.19290257	0.19290257	0.19290257	0.19290257	0.19290257	0.19290257	0.19290257	0.19290257	0.19290257	0.19290257	0.19290257	0.19290257	0.19290257
¸ßË¹°×ÔëÉù´¦Àí (696).mp3	0.23383906	0.23383906	0.23383906	0.23383906	0.23383906	0.23383906	0.23383906	0.23383906	0.23383906	0.23383906	0.23383906	0.23383906	0.23383906	0.23383906	0.23383906	0.23383906	0.23383906	0.23383906	0.23383906	0.23383906	0.23383906	0.23383906	0.23383906	0.23383906	0.23383906	0.23383906	0.23383906	0.23383906	0.23383906	0.23383906	0.23383906	0.23383906	0.23383906	0.23383906	0.23383906	0.23383906	0.23383906	0.23383906	0.23383906	0.23383906	0.23383906	0.23383906	0.23383906	0.23383906	0.23383906	0.23383906	0.23383906	0.23383906	0.23383906
¸ßË¹°×ÔëÉù´¦Àí (697).mp3	0.11009413	0.11009413	0.11009413	0.11009413	0.11009413	0.11009413	0.11009413	0.11009413	0.11009413	0.11009413	0.11009413	0.11009413	0.11009413	0.11009413	0.11009413	0.11009413	0.11009413	0.11009413	0.11009413	0.11009413	0.11009413	0.11009413	0.11009413	0.11009413	0.11009413	0.11009413	0.11009413	0.11009413	0.11009413	0.11009413	0.11009413	0.11009413	0.11009413	0.11009413	0.11009413	0.11009413	0.11009413	0.11009413	0.11009413	0.11009413	0.11009413	0.11009413	0.11009413	0.11009413	0.11009413	0.11009413	0.11009413	0.11009413	0.11009413
¸ßË¹°×ÔëÉù´¦Àí (698).mp3	0.20004198	0.20004198	0.20004198	0.20004198	0.20004198	0.20004198	0.20004198	0.20004198	0.20004198	0.20004198	0.20004198	0.20004198	0.20004198	0.20004198	0.20004198	0.20004198	0.20004198	0.20004198	0.20004198	0.20004198	0.20004198	0.20004198	0.20004198	0.20004198	0.20004198	0.20004198	0.20004198	0.20004198	0.20004198	0.20004198	0.20004198	0.20004198	0.20004198	0.20004198	0.20004198	0.20004198	0.20004198	0.20004198	0.20004198	0.20004198	0.20004198	0.20004198	0.20004198	0.20004198	0.20004198	0.20004198	0.20004198	0.20004198	0.20004198
[truncated: 790 more rows]
[truncated: 12 more columns]
