# Supplementary material for: Music-induced emotion flow modeling by ENMI Network
Source: PLoS One. 2024 Oct 21;19(10):e0297712. doi: 10.1371/journal.pone.0297712 (PMC11493256; doi:10.1371/journal.pone.0297712)
Supplement: S1 File — (ZIP) [file pone.0297712.s001.zip › minimal dataset/Augmented dataset/Music features/mfcc_1.csv]

File_Name	MFCC_1_1	MFCC_1_2	MFCC_1_3	MFCC_1_4	MFCC_1_5	MFCC_1_6	MFCC_1_7	MFCC_1_8	MFCC_1_9	MFCC_1_10	MFCC_1_11	MFCC_1_12	MFCC_1_13	MFCC_1_14	MFCC_1_15	MFCC_1_16	MFCC_1_17	MFCC_1_18	MFCC_1_19	MFCC_1_20	MFCC_1_21	MFCC_1_22	MFCC_1_23	MFCC_1_24	MFCC_1_25	MFCC_1_26	MFCC_1_27	MFCC_1_28	MFCC_1_29	MFCC_1_30	MFCC_1_31	MFCC_1_32	MFCC_1_33	MFCC_1_34	MFCC_1_35	MFCC_1_36	MFCC_1_37	MFCC_1_38	MFCC_1_39	MFCC_1_40	MFCC_1_41	MFCC_1_42	MFCC_1_43	MFCC_1_44	MFCC_1_45	MFCC_1_46	MFCC_1_47	MFCC_1_48	MFCC_1_49
¸ßË¹°×ÔëÉù´¦Àí (1).mp3	-203.07101	-178.30597	-188.50531	-205.16385	-174.60733	-149.56133	-185.38852	-177.82529	-198.2291	-204.6153	-193.92049	-203.77855	-204.27	-193.12871	-182.72185	-203.6411	-198.64122	-186.63397	-185.17822	-189.08653	-199.35793	-219.28864	-196.25497	-168.32399	-176.52734	-188.27971	-182.63387	-233.90715	-215.26926	-227.36801	-229.11615	-209.68724	-199.39859	-171.99164	-182.60847	-182.02057	-198.41095	-162.09488	-126.1505	-172.46562	-174.95328	-189.64902	-168.46173	-144.26883	-149.08047	-177.70905	-148.5335	-140.94826	-145.16487
¸ßË¹°×ÔëÉù´¦Àí (2).mp3	-137.12901	-105.98762	-123.66699	-147.5763	-122.56273	-141.50491	-121.92735	-103.29413	-125.59413	-153.70892	-130.23943	-148.46162	-166.3377	-134.11723	-143.43155	-149.40059	-123.30964	-146.22203	-129.86526	-117.41025	-141.95805	-140.19861	-109.22184	-121.053474	-115.63047	-103.38888	-97.59113	-177.08679	-138.19164	-143.2265	-158.6524	-121.43258	-129.6623	-132.84795	-112.98014	-131.97054	-153.11371	-122.92506	-137.3215	-140.15904	-124.25064	-145.32196	-155.9236	-123.32753	-138.6742	-157.99915	-114.354	-119.740685	-104.887276
¸ßË¹°×ÔëÉù´¦Àí (3).mp3	-149.41286	-115.04268	-138.7183	-135.14627	-103.11698	-120.31478	-141.71985	-115.188225	-147.09529	-146.3208	-96.91687	-106.71906	-119.569496	-87.4061	-102.42938	-134.07948	-97.765	-109.07423	-149.14342	-127.730354	-144.33853	-100.420364	-83.61307	-104.25573	-101.52624	-59.40848	-71.07068	-165.314	-140.17949	-161.99426	-121.944954	-88.48479	-93.22575	-129.11446	-98.0334	-120.594894	-96.449295	-62.06134	-60.876087	-111.68827	-80.692245	-103.52198	-130.27155	-102.43691	-127.53272	-134.93301	-111.217865	-119.54621	-94.77598
¸ßË¹°×ÔëÉù´¦Àí (4).mp3	-255.69173	-234.58629	-252.87708	-270.67087	-235.47758	-237.34763	-228.99744	-218.64487	-240.98213	-239.98407	-225.98077	-254.22342	-249.30008	-224.11504	-251.33495	-246.05116	-216.43816	-236.6727	-226.27428	-205.73279	-216.22853	-176.12277	-168.57921	-198.95343	-188.7889	-169.09581	-199.13281	-171.34549	-142.37431	-156.42165	-150.7153	-109.85398	-128.58812	-146.709	-116.77857	-133.68404	-180.40533	-152.02876	-165.73853	-201.71999	-171.06923	-188.84149	-180.5044	-156.12907	-168.67287	-197.65564	-170.05212	-186.05186	-177.24728
¸ßË¹°×ÔëÉù´¦Àí (5).mp3	-173.43274	-136.30914	-118.97839	-39.59431	-23.516447	-61.924995	-117.121346	-131.16586	-174.35219	-88.59467	-58.15019	-65.5234	-8.210688	12.73583	-6.0554447	-50.37703	-34.898376	-76.13357	23.703228	40.262997	8.287488	-24.36087	32.877075	13.785665	-149.19614	-32.22572	-26.984642	-221.78793	-62.735497	-6.600569	-313.47055	-241.3654	-194.57033	-125.1214	-117.22205	-172.1277	-182.49806	-168.56432	-185.09232	-97.612404	-69.90046	-93.13607	-109.81415	-102.87926	-135.29425	-119.73775	-91.832436	-129.52403	-139.51001
¸ßË¹°×ÔëÉù´¦Àí (6).mp3	-97.32351	-73.74609	-92.741936	-39.4251	-7.68727	-22.529642	-15.58849	2.5969028	-21.538586	-70.06267	-47.259617	-50.700092	-70.43913	-27.8961	-13.622709	-65.503654	-38.492184	-36.84959	-77.171906	-63.13983	-75.13059	-100.73144	-77.307976	-82.389496	-29.228264	-28.426222	-52.856102	-58.720673	-37.896183	-66.3558	-79.392586	-51.048645	-39.468224	-41.003643	-30.172049	-48.013485	-74.28509	-54.145393	-59.932796	-67.283134	-64.04894	-79.894844	-60.548454	-47.85015	-65.796555	-82.57306	-49.704613	-61.06374	-56.67646
¸ßË¹°×ÔëÉù´¦Àí (7).mp3	-322.82062	-300.5798	-327.75626	-341.62906	-310.73123	-334.46207	-267.81705	-234.13089	-230.46178	-265.60983	-267.3381	-257.4995	-248.085	-252.34137	-269.5997	-247.6952	-253.27435	-289.17926	-281.50864	-260.4614	-279.1505	-321.10522	-292.12042	-316.42557	-328.19528	-307.581	-328.19766	-253.37827	-272.4175	-281.57474	-319.45572	-313.41876	-346.4157	-335.63464	-311.55948	-327.3159	-320.5969	-297.7182	-302.29767	-317.73798	-300.4403	-306.96176	-326.05347	-299.22083	-320.84396	-277.5779	-290.8072	-338.7047	-325.41565
¸ßË¹°×ÔëÉù´¦Àí (8).mp3	-166.44069	-132.34271	-128.05573	-101.22746	-121.38907	-162.35083	-125.4129	-99.16917	-92.66236	-154.88112	-131.56189	-150.57329	-110.51625	-132.35876	-183.29532	-145.98747	-133.35219	-106.059746	-54.148823	-81.88841	-131.15242	-172.57298	-158.13641	-140.10088	-110.388885	-134.32497	-177.23248	-193.07402	-156.51613	-157.43216	-109.02554	-125.309395	-145.05025	-156.49782	-116.392365	-101.69122	-94.78629	-116.83017	-154.02184	-140.88666	-137.58034	-135.25134	-140.63498	-139.91692	-156.61273	-154.17857	-119.47381	-127.142105	-167.32553
¸ßË¹°×ÔëÉù´¦Àí (9).mp3	-94.69194	-65.38642	-90.78121	-93.923904	-48.296734	-81.68142	-23.855429	-6.993524	-29.3423	-135.36214	-101.12065	-94.053894	-39.6836	-32.15108	-78.8429	-63.67213	-58.647156	-48.319843	-65.200424	-47.877388	-57.578518	-101.254944	-85.9386	-119.315636	-52.598198	10.2237425	-4.7141166	-50.866943	-38.499702	-71.31324	-136.1857	-115.165115	-126.60411	-63.868965	-45.42333	-71.30948	-124.05903	-91.674324	-104.480255	-13.541422	-9.683738	-54.42696	-98.00196	-66.58355	-86.987175	-43.712082	16.329262	12.9266205	-54.004707
¸ßË¹°×ÔëÉù´¦Àí (10).mp3	-157.89162	-129.73943	-151.80539	-138.04288	-114.990974	-140.03893	-165.46516	-136.61684	-153.16516	-138.15712	-113.53178	-132.03827	-130.08621	-104.02948	-127.05475	-124.57809	-89.4809	-107.60636	-151.69576	-109.20285	-128.22673	-131.93466	-93.66441	-111.20059	-145.92311	-109.471504	-136.15025	-149.07372	-117.89298	-133.92767	-149.77628	-110.51079	-125.62131	-155.84384	-125.45045	-141.29434	-177.95947	-151.69058	-174.71729	-150.55534	-124.3605	-143.03568	-169.26826	-144.17636	-172.07436	-160.84042	-140.83276	-169.74225	-193.93146
¸ßË¹°×ÔëÉù´¦Àí (11).mp3	-153.2986	-151.77449	-166.16508	-120.56356	-96.852585	-107.456566	-104.76848	-92.70993	-109.356926	-102.033134	-70.1899	-64.42951	-92.38914	-86.71467	-110.30058	-103.14363	-78.55609	-99.2955	-64.18013	-56.73049	-83.67616	-108.057945	-79.37759	-92.60729	-102.453835	-77.768364	-89.77098	-86.31572	-57.568985	-64.20778	-127.70054	-86.843254	-84.93065	-115.916214	-93.680145	-122.72459	-157.33308	-142.39536	-161.14096	-45.987167	-20.347475	-50.54634	-262.28406	-227.59969	-250.11684	-151.1172	-133.9513	-159.05869	-264.5017
¸ßË¹°×ÔëÉù´¦Àí (12).mp3	-104.891754	-87.73689	-112.46144	-95.0012	-72.031555	-94.86452	-14.568125	-1.2449268	-34.320816	-175.18988	-143.38081	-166.35706	-134.0516	-118.269196	-132.69327	-171.38203	-125.76138	-115.89728	-207.69307	-172.26297	-182.50403	-164.16862	-134.32768	-130.68146	-169.39175	-125.90514	-109.51173	-126.3542	-114.043816	-122.42954	-153.37764	-133.47119	-159.33698	-103.6629	-86.17442	-107.53588	-180.04227	-133.54189	-136.68494	-138.65543	-109.663155	-132.49477	-144.10468	-114.495224	-134.7551	-69.11429	-65.57045	-129.47441	-117.87376
¸ßË¹°×ÔëÉù´¦Àí (13).mp3	-140.91463	-113.066086	-133.56003	-132.96841	-114.76301	-136.60565	-144.6487	-116.951675	-139.35512	-143.82198	-127.005424	-147.27065	-102.465454	-100.98211	-120.47339	-116.82982	-93.56808	-119.60501	-132.24551	-108.985374	-130.07423	-123.71274	-75.114815	-95.68457	-161.21577	-139.58919	-161.47456	-152.53635	-120.0526	-142.35114	-162.55156	-129.56651	-142.60707	-151.48433	-127.41135	-147.20331	-117.0642	-96.66785	-101.912735	-111.540634	-97.42208	-127.02481	-146.51819	-112.247375	-130.50337	-136.96312	-108.92953	-137.16612	-154.75385
¸ßË¹°×ÔëÉù´¦Àí (14).mp3	-47.59217	-28.861792	-58.29438	-79.539024	-32.984726	-47.353184	-85.359245	-74.749146	-104.87644	-76.35768	-44.280724	-68.24217	-87.39819	-57.072567	-59.31963	-17.295181	14.75767	-8.409918	-54.36077	-33.80291	-64.64848	-76.53086	-50.079018	-66.12721	-68.55438	-47.182873	-65.02956	-111.48166	-62.727974	-56.230644	-47.056133	-26.893137	-42.829224	-102.60305	-75.03607	-95.704895	-96.30018	-62.987522	-77.50193	-80.98085	-22.028542	-28.622269	-40.69497	-13.680904	-39.687912	-53.896736	-29.076584	-45.79931	-50.036728
¸ßË¹°×ÔëÉù´¦Àí (15).mp3	-164.87213	-143.42038	-167.22504	-179.40906	-155.05002	-162.92072	-156.12827	-134.58932	-140.62714	-154.30035	-135.60733	-153.7805	-192.31949	-165.42001	-175.60196	-146.1767	-78.45855	-75.40896	-179.0066	-160.50385	-184.33252	-172.39609	-135.49475	-133.80809	-165.27885	-100.89513	-84.664406	-161.9732	-143.79932	-161.49696	-157.52045	-132.64667	-153.37268	-194.64171	-174.27582	-191.61075	-177.07483	-151.7745	-164.5438	-186.6301	-162.20294	-186.85802	-155.40988	-120.68984	-124.53284	-139.88712	-102.92462	-116.11929	-148.3727
¸ßË¹°×ÔëÉù´¦Àí (16).mp3	-245.70493	-211.61229	-225.14197	-261.29337	-211.58548	-177.58835	-225.15692	-195.84705	-175.01857	-240.91187	-229.04813	-256.6036	-243.02213	-229.87189	-224.28107	-209.16861	-206.73863	-175.48875	-184.69914	-205.79897	-241.59224	-195.29791	-197.14804	-230.5002	-233.48918	-196.97949	-174.39565	-223.89929	-204.6946	-174.00882	-216.7065	-205.31158	-185.93314	-182.544	-193.2889	-174.25659	-253.48149	-238.91452	-234.56151	-240.26553	-206.88094	-221.64793	-259.28265	-233.39076	-253.16653	-266.41696	-237.71823	-252.21643	-168.05226
¸ßË¹°×ÔëÉù´¦Àí (17).mp3	-155.19394	-134.61238	-153.23212	-142.84541	-127.48959	-135.08435	-131.79912	-125.78184	-131.59152	-149.16872	-121.74137	-133.56612	-112.61789	-88.32962	-92.8659	-98.950935	-94.75188	-121.95783	-131.91005	-101.4217	-96.76886	-96.127396	-83.19028	-91.85542	-131.27756	-107.791916	-114.6711	-179.06024	-152.61916	-164.4833	-118.54981	-120.154236	-147.36256	-181.45357	-153.82721	-168.33353	-94.60818	-99.985985	-135.0409	-169.23138	-141.88113	-145.37012	-114.96429	-80.408875	-99.26805	-174.75925	-142.37274	-164.70506	-150.01306
¸ßË¹°×ÔëÉù´¦Àí (18).mp3	-156.20839	-124.13781	-129.92403	-184.08707	-165.97995	-188.55386	-115.357895	-97.33	-101.31592	-106.910866	-90.858894	-104.738075	-130.4071	-104.81194	-122.15423	-192.47583	-160.28242	-173.78355	-205.75092	-182.72816	-200.20258	-192.57016	-166.0495	-152.18729	-208.4123	-181.0223	-194.45958	-96.64972	-76.162636	-98.12243	-135.83345	-124.120544	-149.50314	-109.49268	-85.716705	-88.20639	-106.78964	-90.16678	-85.14982	-124.09226	-103.27413	-119.04106	-198.1654	-151.25407	-139.61812	-169.932	-181.22372	-181.20645	-113.06791
¸ßË¹°×ÔëÉù´¦Àí (19).mp3	-135.88625	-168.69823	-173.06004	-148.78601	-141.92113	-159.89403	-120.333115	-140.54922	-108.46367	-137.59003	-142.3764	-161.22163	-172.35413	-172.48524	-173.8166	-110.85002	-104.644585	-129.32585	-123.88869	-127.6676	-148.78629	-184.11366	-153.02979	-121.88742	-164.12228	-157.3529	-146.50029	-158.53342	-112.17832	-103.345764	-178.04918	-154.93605	-123.17023	-149.11282	-144.2376	-101.03912	-146.62991	-162.08714	-160.07257	-146.21318	-157.95473	-160.02242	-156.59697	-133.57385	-155.92293	-87.49586	-108.82942	-100.32207	-129.46556
¸ßË¹°×ÔëÉù´¦Àí (20).mp3	-257.26056	-256.94748	-253.23811	-125.15276	-141.1885	-158.86919	-233.11339	-245.10556	-283.13507	-306.9839	-271.48373	-285.04688	-174.77798	-170.52876	-204.12515	-147.7614	-193.57686	-248.51575	-275.1179	-255.35423	-229.3556	-199.07014	-200.05049	-237.74243	-202.95462	-226.57304	-282.12085	-248.1122	-235.33803	-230.72005	-270.9566	-251.16533	-274.6826	-252.05312	-231.05962	-199.7962	-256.68933	-251.28381	-250.40717	-244.40413	-246.30254	-269.18875	-222.03923	-230.37918	-212.93143	-305.98782	-273.1429	-270.80194	-203.57753
¸ßË¹°×ÔëÉù´¦Àí (21).mp3	-199.90811	-207.05692	-207.84491	-265.38828	-242.05841	-263.74487	-242.18027	-237.31291	-223.84163	-248.98148	-229.76347	-252.29129	-276.58	-256.93387	-258.9829	-314.31946	-287.03104	-313.64578	-221.34743	-197.55077	-208.2612	-229.76402	-216.76239	-214.23242	-279.3443	-277.66293	-298.34796	-150.51816	-178.83537	-170.0978	-290.47354	-255.93243	-251.71005	-283.23566	-248.495	-236.28123	-233.4229	-233.6992	-224.45349	-269.96332	-250.28365	-240.52333	-243.12273	-193.70818	-199.28203	-293.2575	-271.05646	-283.38736	-200.65164
¸ßË¹°×ÔëÉù´¦Àí (22).mp3	-108.875496	-89.53572	-102.25858	-103.39961	-136.04166	-119.52628	-106.0784	-69.8156	-87.69494	-185.79718	-173.79076	-177.06827	-93.85082	-64.33501	-72.95065	-146.88927	-168.83534	-145.17957	-135.05086	-157.795	-150.00647	-209.89626	-195.27774	-204.58827	-229.14558	-237.31348	-279.05542	-212.5952	-175.12155	-148.40802	-26.650139	-6.420409	-31.301077	-199.96875	-185.57639	-148.87416	-79.48594	-55.91913	-83.533485	-221.6833	-227.21118	-263.93573	-89.77065	-82.06278	-109.05837	-161.76573	-149.88847	-190.31075	-88.88987
¸ßË¹°×ÔëÉù´¦Àí (23).mp3	-181.744	-187.54472	-165.79343	-173.06961	-174.38211	-188.11116	-227.07326	-228.86794	-245.69159	-202.45126	-203.00311	-225.63776	-237.49112	-225.43379	-237.31345	-178.21178	-163.99207	-159.48422	-203.22693	-194.77422	-212.99509	-203.8534	-209.44556	-213.79225	-145.4228	-138.4004	-153.3664	-133.36494	-113.62255	-112.40307	-140.88678	-137.72127	-152.73671	-150.81084	-134.6259	-152.3736	-144.40193	-140.6038	-192.50627	-149.76816	-137.46881	-148.34813	-195.18034	-162.50056	-172.58221	-125.61867	-120.53778	-127.57982	-155.03267
¸ßË¹°×ÔëÉù´¦Àí (24).mp3	-168.3324	-157.14435	-158.0118	-127.97922	-99.20307	-93.721535	-118.38771	-125.87563	-145.85435	-84.80328	-108.99524	-152.83488	-225.88147	-202.43417	-226.39873	-130.92265	-125.43193	-147.22104	-128.11719	-140.99614	-166.27623	-131.42052	-118.115456	-95.80523	-57.255234	-56.87216	-82.92776	-182.80089	-116.327255	-93.15206	-146.34317	-123.15402	-117.94232	-88.12421	-93.957985	-113.2571	-162.95988	-143.3744	-174.39035	-73.71662	-94.86292	-131.68896	-179.94826	-127.14342	-128.47119	-159.50935	-135.25743	-157.81194	-85.520615
¸ßË¹°×ÔëÉù´¦Àí (25).mp3	-287.3021	-251.74748	-263.74054	-199.95248	-177.91391	-214.42076	-191.818	-167.91742	-200.00417	-206.57837	-173.9545	-181.28784	-238.3436	-217.29253	-237.00578	-235.86223	-225.44904	-234.55002	-165.32263	-158.95073	-199.0447	-242.89444	-213.54437	-228.0989	-199.34962	-194.6913	-206.88008	-254.45905	-232.30907	-252.32153	-202.60657	-178.65472	-203.75954	-255.36557	-238.7188	-266.52887	-205.25375	-187.85724	-199.00919	-211.89403	-193.69283	-218.54517	-199.18187	-169.59895	-186.73363	-222.87157	-201.96442	-219.23444	-221.4882
¸ßË¹°×ÔëÉù´¦Àí (26).mp3	-132.55779	-114.30524	-128.8948	-126.59168	-100.86901	-118.75035	-145.31871	-115.976105	-129.02856	-154.83997	-132.04573	-151.43997	-169.49614	-131.8687	-139.31354	-139.2001	-120.45163	-123.282234	-160.98651	-135.38849	-138.18379	-91.06626	-108.81631	-127.15448	-131.98169	-109.76732	-121.308365	-132.51007	-107.370346	-112.93853	-118.03541	-110.81352	-133.31949	-155.69176	-131.49445	-151.46254	-161.99643	-141.42334	-153.51317	-169.60677	-138.04857	-146.74332	-151.40901	-132.22133	-121.96816	-167.87228	-142.33682	-161.18428	-103.60435
¸ßË¹°×ÔëÉù´¦Àí (27).mp3	-139.7623	-126.954796	-118.795135	-153.14256	-152.71582	-160.76222	-211.12029	-184.96396	-190.69824	-113.66477	-106.04258	-106.740204	-129.60481	-118.77799	-152.43283	-65.57115	-58.562057	-74.53721	-69.93619	-44.640076	-67.69889	-147.43973	-102.693825	-128.8875	-271.08597	-243.4351	-241.38829	-179.43365	-180.5949	-201.80011	-132.24138	-109.2397	-128.74507	-221.98167	-178.90755	-186.65457	-253.07202	-231.4435	-245.28793	-202.36316	-181.56805	-204.4952	-159.0539	-137.44044	-151.9335	-172.2307	-153.40788	-176.95047	-148.52904
¸ßË¹°×ÔëÉù´¦Àí (28).mp3	-174.19342	-162.0905	-181.85992	-159.47514	-125.12255	-129.2263	-160.59793	-138.13582	-153.23842	-111.191635	-99.07453	-116.54234	-136.222	-111.9917	-123.1033	-129.9827	-111.00284	-122.63378	-76.669716	-80.8125	-113.4636	-167.15356	-144.43935	-148.93686	-131.42223	-120.24848	-141.95792	-120.82272	-94.5986	-103.88147	-147.42886	-133.45045	-147.96898	-138.92348	-121.4919	-118.67948	-41.922607	-23.003725	-38.70975	-105.354866	-86.982506	-104.75685	-132.03336	-115.91382	-132.20372	-118.00111	-94.62442	-96.46344	-64.58125
¸ßË¹°×ÔëÉù´¦Àí (29).mp3	-185.59206	-158.59047	-174.48718	-108.8152	-75.51879	-84.72039	-156.94624	-136.325	-172.56151	-148.70782	-121.920265	-144.69493	-173.63916	-135.01376	-152.93745	-163.86987	-132.93538	-143.52684	-105.49452	-87.46995	-110.22556	-122.29187	-113.31094	-150.74008	-169.00888	-143.83746	-155.74628	-179.0037	-139.6471	-144.12726	-198.46893	-167.28171	-177.76611	-136.23857	-102.72402	-113.44055	-151.53497	-134.25545	-159.32603	-155.02017	-136.01917	-165.99927	-158.28851	-133.42372	-154.83353	-166.59456	-147.32751	-169.43327	-129.04079
¸ßË¹°×ÔëÉù´¦Àí (30).mp3	-100.9361	-102.71774	-134.27325	-187.06032	-155.40533	-148.43321	-142.6725	-117.62375	-129.76201	-149.24586	-125.36756	-137.52405	-121.575516	-123.933464	-140.65671	-188.50446	-166.81042	-176.0411	-160.87659	-147.04724	-149.77112	-150.93677	-133.54207	-161.1165	-137.1244	-121.039696	-117.47644	-135.53955	-130.2175	-153.60434	-109.33103	-83.42497	-135.37569	-156.43903	-113.78208	-104.877975	-145.07172	-130.37932	-154.87668	-119.93865	-101.77547	-122.3039	-248.87103	-196.13329	-181.79903	-152.92632	-123.77691	-138.3281	-164.0184
¸ßË¹°×ÔëÉù´¦Àí (31).mp3	-92.69179	-93.65468	-114.72893	-120.128624	-91.6727	-110.80722	-106.87727	-74.50362	-87.547325	-115.32141	-92.258064	-112.19063	-130.35907	-102.47614	-116.20754	-98.78956	-85.98784	-111.97457	-133.3846	-99.67807	-114.07399	-117.41302	-80.59756	-77.35345	-136.7177	-105.21783	-120.6077	-88.656075	-67.20734	-94.17308	-115.19452	-93.3111	-108.97696	-95.08806	-77.638214	-98.79246	-123.71135	-96.634056	-117.47677	-123.66965	-94.0578	-99.446686	-115.018295	-93.0773	-120.08127	-126.09341	-102.20886	-113.18332	-121.14035
¸ßË¹°×ÔëÉù´¦Àí (32).mp3	-131.41116	-157.45512	-181.03262	-209.8017	-188.67793	-199.39183	-219.68173	-215.41992	-220.83759	-121.09263	-95.55391	-123.978485	-194.83577	-173.655	-181.32028	-190.5915	-163.84239	-191.38338	-166.95966	-145.0692	-171.61696	-152.05087	-121.33621	-126.2988	-203.47168	-183.18848	-206.06839	-180.27122	-163.02216	-189.98727	-233.81598	-194.88426	-200.39458	-172.17305	-146.22183	-163.41544	-163.94827	-144.19402	-158.16974	-204.97136	-188.83902	-219.6979	-177.57846	-154.22433	-173.76341	-151.24858	-128.73209	-145.54593	-224.96156
¸ßË¹°×ÔëÉù´¦Àí (33).mp3	-136.01428	-123.11461	-126.4686	-132.46661	-129.7036	-149.89073	-132.21132	-104.6895	-120.45028	-132.00864	-110.1279	-118.12009	-100.34783	-99.72799	-121.56401	-151.17923	-125.316536	-144.6042	-142.28429	-133.11366	-156.67863	-47.287724	-41.413113	-57.565586	-153.6126	-151.45915	-168.66154	-157.91975	-124.230934	-122.39794	-165.3185	-139.15971	-159.59314	-143.08449	-139.50201	-146.60858	-133.8307	-122.31844	-126.85618	-98.21347	-104.52567	-141.79048	-127.44675	-110.17262	-125.54643	-153.58432	-128.88222	-149.71902	-108.04051
¸ßË¹°×ÔëÉù´¦Àí (34).mp3	-151.8863	-127.75532	-107.57753	-128.14941	-99.40219	-109.94251	-61.52196	-82.17326	-94.49617	-68.89013	-80.0321	-100.60751	-182.0904	-142.39996	-119.51121	-86.92331	-81.813095	-76.81621	-93.68973	-66.773094	-58.763783	-74.72432	-96.81329	-145.55421	-91.26462	-75.26806	-83.08852	-201.1809	-198.67322	-143.01509	-89.35245	-77.997894	-85.32777	-200.40137	-194.32787	-219.5538	-159.44058	-159.57074	-164.06342	-160.65826	-172.51189	-180.52975	-145.76799	-133.613	-150.83351	-186.29996	-160.39815	-150.72287	-95.61187
¸ßË¹°×ÔëÉù´¦Àí (35).mp3	-188.46445	-150.74335	-167.18231	-196.48134	-162.20969	-190.99669	-147.1915	-125.84826	-145.48232	-123.91794	-53.074387	-65.363815	-110.98406	-93.0138	-114.36469	-118.260475	-94.70789	-127.2984	-139.3507	-114.298775	-131.69826	-122.01478	-105.38275	-122.50434	-182.24826	-167.1117	-193.38402	-116.986595	-95.16725	-118.85259	-139.64235	-113.20771	-123.83735	-152.02264	-118.381195	-130.60065	-140.74152	-107.035965	-123.87134	-143.63329	-134.54854	-157.98335	-149.4204	-129.58803	-157.7155	-172.76245	-145.69199	-150.13681	-156.69217
¸ßË¹°×ÔëÉù´¦Àí (36).mp3	-120.10401	-108.1134	-125.14776	-138.18092	-132.36037	-139.2295	-125.43953	-103.44513	-112.53236	-123.21258	-111.490395	-117.94242	-132.97284	-112.58348	-118.30329	-138.70424	-130.50941	-136.9435	-112.00292	-91.5341	-107.01181	-114.99481	-97.726326	-106.00918	-124.81986	-110.14364	-131.25612	-61.92301	-58.046833	-81.121994	-78.76964	-58.021416	-81.05236	-99.38143	-88.77993	-137.45622	-96.232605	-78.96767	-102.58164	-86.3939	-77.51879	-97.23195	-82.157585	-41.292656	-52.817307	-99.98997	-82.954834	-103.202446	-107.27615
¸ßË¹°×ÔëÉù´¦Àí (37).mp3	-273.10376	-245.83238	-246.56473	-242.74266	-240.75368	-269.1171	-282.24808	-270.9418	-265.9576	-161.95892	-133.10892	-135.66212	-247.3879	-230.91418	-235.43169	-240.53662	-232.8726	-250.3196	-210.36705	-192.45988	-206.98587	-269.7301	-246.9861	-264.13147	-294.48706	-268.13644	-283.1504	-197.51547	-175.13719	-162.62129	-182.53488	-193.99934	-213.51515	-241.48857	-217.23111	-225.88074	-215.62462	-208.0436	-227.94513	-275.8486	-255.99532	-268.90414	-266.1094	-245.12764	-268.32816	-200.66615	-180.35603	-195.89494	-176.23373
¸ßË¹°×ÔëÉù´¦Àí (38).mp3	-112.43204	-103.33295	-126.15833	-127.438286	-97.9219	-116.55341	-96.88306	-71.463135	-78.16766	-143.06117	-115.672516	-125.77147	-148.10547	-121.97893	-114.756935	-140.80386	-124.85011	-153.53049	-150.88828	-112.25155	-131.68784	-123.87562	-103.3075	-135.67833	-115.32562	-96.55335	-115.863945	-133.35527	-96.10992	-112.307556	-141.18689	-114.8928	-134.93858	-121.68997	-108.67589	-131.15396	-130.42294	-108.4058	-136.97444	-138.63763	-101.79849	-111.585075	-131.38597	-104.415825	-128.95628	-80.98108	-69.43178	-98.919075	-127.271324
¸ßË¹°×ÔëÉù´¦Àí (39).mp3	-148.16035	-116.29134	-131.79822	-140.18304	-116.84547	-127.3545	-138.52193	-117.89774	-140.77405	-140.73935	-115.08072	-139.07733	-135.29788	-125.97783	-147.92169	-167.06543	-140.66293	-156.01668	-157.41563	-133.35182	-151.96674	-176.7728	-135.2365	-144.4195	-163.1494	-138.48175	-139.11543	-122.86841	-92.68652	-116.69696	-99.53316	-101.30265	-126.1754	-174.42133	-148.88536	-151.31996	-157.2576	-135.01038	-165.15257	-118.96841	-89.98138	-99.62644	-131.82666	-110.49264	-138.40025	-154.22961	-128.73001	-157.85867	-139.57874
¸ßË¹°×ÔëÉù´¦Àí (40).mp3	-9.539492	70.31795	76.33719	-3.0497992	54.009304	56.138985	-39.979076	-2.150255	-1.9607347	6.2276783	32.584805	-10.706473	1.0468277	34.530716	2.3103242	-9.305545	17.865952	4.2504478	-5.18629	40.363518	11.816468	2.5197551	44.35556	9.702976	7.341705	32.874947	-6.026022	27.818449	62.291153	35.827705	35.984386	58.020233	15.35446	48.505253	75.57568	69.507576	-7.1882024	55.848747	46.77758	-25.66705	20.045107	28.69897	-43.17738	-10.186203	-7.1395197	10.666781	38.01593	-0.6804438	-4.705089
¸ßË¹°×ÔëÉù´¦Àí (41).mp3	-184.15065	-181.75648	-188.90247	-202.18965	-184.56367	-204.10054	-214.00592	-187.36046	-203.3986	-192.15674	-202.39178	-225.9346	-192.73985	-165.87086	-148.33054	-181.3551	-145.47476	-131.22156	-180.48909	-167.82259	-189.23901	-171.48114	-162.3117	-191.1497	-195.57027	-185.1205	-200.31602	-192.53539	-193.75685	-200.40643	-204.45161	-183.6253	-191.60828	-199.58812	-189.51006	-209.59825	-214.20259	-181.53166	-161.92896	-182.47342	-171.85672	-177.77496	-206.15909	-157.6626	-155.50151	-172.49161	-155.28607	-173.28351	-188.48495
¸ßË¹°×ÔëÉù´¦Àí (42).mp3	-51.297306	-56.46261	-70.085945	-68.626205	-66.66018	-99.44036	-96.04156	-61.42304	-60.555058	-32.01166	-38.854744	-66.107834	-70.300385	-30.870647	-19.034084	-110.53787	-79.64025	-105.53672	-42.70039	-30.588923	-19.066164	-68.63475	-50.118366	-53.97017	-72.79494	-54.572132	-73.00591	-119.46477	-94.66519	-123.28233	-122.57239	-96.81853	-120.94941	-107.68111	-76.5619	-86.812935	-76.00061	-54.44203	-76.034164	-52.939133	-62.99214	-82.94308	-108.86121	-63.47413	-55.71324	-96.00798	-90.208725	-108.36617	-108.907646
¸ßË¹°×ÔëÉù´¦Àí (43).mp3	-145.0359	-116.6612	-136.57198	-206.31264	-186.14513	-193.90082	-295.63422	-265.3561	-274.93262	-202.22023	-204.25317	-195.07796	-96.60394	-86.576225	-127.84559	-239.49643	-206.05046	-229.34648	-194.67378	-217.18402	-263.5594	-163.69371	-147.99599	-170.70023	-185.96347	-169.32721	-194.06248	-91.22707	-71.28289	-98.93554	-248.91954	-227.90031	-246.58755	-137.30746	-124.755135	-149.823	-108.06124	-89.10584	-77.346176	-109.37106	-140.53421	-117.71649	-227.42178	-199.56389	-212.30318	-200.21242	-177.56517	-210.59947	-117.86656
¸ßË¹°×ÔëÉù´¦Àí (44).mp3	-157.41534	-130.73137	-156.65028	-135.26192	-103.35762	-123.82768	-175.43939	-164.94795	-187.96559	-193.8441	-173.74918	-187.22537	-131.16272	-108.57778	-127.649704	-156.88469	-135.29883	-155.31067	-151.07297	-130.79391	-161.1786	-146.52194	-104.34367	-113.91271	-193.55307	-162.85573	-175.33406	-245.41426	-198.93312	-207.29074	-132.73895	-141.1319	-177.1588	-199.68481	-169.5461	-184.02765	-124.65707	-114.84473	-145.3417	-212.87483	-170.64821	-163.70685	-158.38765	-143.85432	-180.23625	-174.07219	-142.35234	-169.0049	-156.0716
¸ßË¹°×ÔëÉù´¦Àí (45).mp3	-178.90361	-151.38678	-161.359	-226.84486	-193.68152	-190.41245	-217.23357	-191.77997	-204.8695	-206.61092	-177.30626	-195.44002	-172.02957	-158.40356	-179.50566	-165.92206	-141.1004	-157.668	-176.09108	-144.93819	-161.41896	-165.91373	-136.6027	-158.07706	-212.49953	-179.7306	-190.49971	-199.6931	-162.18927	-177.25244	-180.6034	-155.4825	-175.29623	-152.90468	-140.41109	-156.57138	-129.50093	-112.56586	-125.65243	-183.6021	-157.16693	-172.42078	-152.64946	-122.95391	-145.89943	-161.7005	-141.70607	-160.07544	-165.231
¸ßË¹°×ÔëÉù´¦Àí (46).mp3	-156.51558	-139.43471	-136.9265	-147.72517	-104.83031	-116.65443	-150.56195	-151.24174	-158.51936	-110.28343	-107.96578	-132.80333	-152.32828	-130.48436	-138.9275	-61.562504	-69.049126	-89.10009	-139.15318	-116.245186	-123.77927	-122.195465	-107.86734	-126.516266	-97.79573	-59.86861	-55.913063	-189.44359	-153.81071	-148.64363	-78.56381	-76.87484	-55.668964	-97.00163	-86.13499	-90.77439	-69.67671	-76.18866	-117.40944	-163.12085	-138.82344	-154.73819	-119.86789	-104.12653	-104.205	-128.19774	-132.21306	-169.11856	-131.97868
¸ßË¹°×ÔëÉù´¦Àí (47).mp3	-250.9696	-234.37361	-239.69206	-199.74193	-205.7495	-239.92912	-235.61238	-235.50473	-192.14055	-312.82004	-283.64505	-279.33966	-183.19348	-220.02246	-279.57697	-160.76602	-180.9394	-212.67615	-187.53517	-133.76208	-156.0568	-313.36038	-293.46185	-278.12192	-274.44653	-277.66443	-297.3168	-290.88858	-268.05957	-292.79315	-111.04611	-134.95073	-157.52383	-313.17493	-304.16388	-329.23907	-278.21838	-245.4793	-230.10944	-297.29123	-280.99014	-308.11868	-204.92236	-211.98915	-222.03429	-265.4714	-144.63237	-126.53562	-343.61227
¸ßË¹°×ÔëÉù´¦Àí (48).mp3	-167.77322	-176.78583	-183.47527	-206.4462	-183.70471	-205.00494	-270.0236	-225.33362	-191.01059	-198.6532	-228.38666	-278.81744	-255.11116	-254.0496	-249.18242	-207.18004	-196.38126	-178.58199	-182.32352	-167.19276	-167.23055	-251.0972	-226.25388	-233.0351	-185.05583	-185.23267	-200.339	-149.45053	-128.76523	-145.20311	-164.62923	-136.72154	-150.15533	-207.26973	-141.2308	-135.92522	-163.53679	-154.8725	-186.97879	-187.47598	-165.18579	-172.13554	-179.02759	-188.7889	-214.62682	-206.7713	-189.84602	-205.04668	-187.76796
¸ßË¹°×ÔëÉù´¦Àí (49).mp3	-43.01262	-24.016304	-42.983906	64.63871	83.66504	45.336952	-85.855286	-73.93961	-77.66709	-16.505932	29.235683	28.631824	32.517963	51.57381	30.287895	-75.47693	-41.222908	-53.84516	-143.17511	-123.743	-126.9358	-49.763836	-32.22301	-46.915688	-93.20766	-59.620674	-49.17217	-6.5688353	53.220627	57.82891	56.25668	70.12735	33.68389	-5.6309896	15.527504	-2.982155	52.922802	67.38494	42.38193	-26.149458	-21.225023	-20.375809	8.524681	46.81671	19.464956	-75.36027	-57.162457	-88.02837	26.794033
¸ßË¹°×ÔëÉù´¦Àí (50).mp3	-136.5474	-126.14331	-155.33385	-154.50536	-138.51935	-153.31693	-131.54083	-118.59767	-132.00258	-103.885414	-86.78454	-102.20361	-148.63223	-135.65752	-154.9219	-181.26491	-158.85835	-178.08446	-179.1597	-153.57162	-151.94684	-189.78337	-159.62135	-174.86847	-158.79382	-140.64203	-152.81389	-166.42293	-141.46938	-158.55136	-158.2375	-131.51305	-149.43588	-147.64658	-147.85324	-178.41824	-152.79678	-137.2895	-163.02505	-139.15613	-108.63736	-120.27306	-157.13318	-134.9464	-151.91869	-144.07729	-114.53104	-137.43852	-136.91206
¸ßË¹°×ÔëÉù´¦Àí (51).mp3	-175.34708	-161.97276	-161.90614	-244.5428	-209.09984	-220.0544	-238.78574	-227.78004	-262.36487	-259.01535	-242.46532	-259.8597	-244.50627	-237.14807	-234.58264	-252.32448	-250.85713	-261.99112	-165.4871	-146.17299	-178.88846	-209.33891	-188.58163	-209.62599	-160.72713	-144.02087	-171.11523	-159.05107	-132.66881	-145.23465	-102.2909	-107.17543	-147.09433	-163.99786	-165.97635	-187.44666	-99.85075	-94.4735	-106.312126	-198.69562	-173.0742	-163.6524	-182.28831	-159.6651	-158.02428	-193.80397	-196.4573	-182.28676	-268.208
¸ßË¹°×ÔëÉù´¦Àí (52).mp3	-163.0715	-155.82207	-169.63237	-203.87668	-174.53458	-156.23062	-259.39276	-232.60335	-253.69958	-249.59738	-229.26677	-247.21642	-251.12773	-228.2484	-241.39671	-191.35939	-188.71797	-233.94524	-203.69316	-177.38715	-195.55714	-237.73833	-216.69748	-219.18146	-194.48328	-184.29007	-201.95227	-148.02127	-128.28273	-137.12404	-145.66109	-138.9057	-173.22675	-150.16435	-146.98518	-154.5978	-175.48946	-170.36566	-195.40575	-184.80457	-166.54112	-177.76541	-231.22638	-211.85583	-227.93001	-234.75722	-203.77312	-209.0551	-247.88669
¸ßË¹°×ÔëÉù´¦Àí (53).mp3	-34.40714	1.1934254	-15.602108	-69.849266	-44.96659	-55.40926	-47.56284	-21.096148	-34.87095	-108.11799	-75.45778	-98.37678	-61.351955	-50.38386	-79.14845	-44.13326	-37.847466	-62.750137	-57.401157	-42.96148	-69.126015	-85.934364	-61.36994	-50.14298	-46.906643	-32.543995	-63.56528	-86.23089	-57.353004	-68.21725	-38.867996	-29.02421	-52.57152	-88.8343	-58.554317	-77.52608	-42.43347	-21.075247	-34.09856	-131.49248	-105.52047	-123.093636	-57.017284	-31.107141	-27.989178	-76.98527	-43.59513	-55.333904	-21.141495
¸ßË¹°×ÔëÉù´¦Àí (54).mp3	-244.2819	-203.60545	-188.74144	-170.11845	-176.3307	-170.98402	-154.35841	-136.15666	-161.3212	-183.22928	-171.62802	-162.49248	-206.60802	-179.45496	-201.1579	-147.86093	-117.06996	-138.64001	-176.49467	-148.3473	-167.66415	-160.29276	-178.92842	-190.25003	-59.771206	-47.56827	-66.519554	-232.62117	-180.01817	-140.1287	-204.88708	-198.60977	-230.56108	-126.39717	-109.85948	-120.83772	-139.74863	-144.72691	-120.85431	-161.42783	-195.11041	-258.46225	-149.2743	-155.92291	-183.55379	-219.34286	-202.45883	-187.69131	-248.40854
¸ßË¹°×ÔëÉù´¦Àí (55).mp3	-76.256	-49.44684	-56.258156	-47.1795	-37.494877	-46.160717	-65.06657	-40.978405	-60.866974	-53.160767	-29.67752	-44.85388	-44.50089	-4.7498336	-11.956249	-57.787685	-35.49065	-59.737274	-37.308464	-20.284718	-20.35344	-15.2124405	13.12298	-19.8647	-52.10583	-36.318363	-65.75655	-46.899166	-22.108213	-42.481693	-78.2569	-54.442684	-65.51851	-67.021774	-47.75551	-60.318615	-44.84491	-24.697271	-45.13707	-63.80669	-42.20878	-24.29002	-57.791294	-45.54219	-65.10577	-27.63727	6.2850957	-2.4792755	-36.941456
¸ßË¹°×ÔëÉù´¦Àí (56).mp3	-182.12462	-153.50267	-160.73624	-157.31413	-140.36841	-167.42497	-178.73746	-167.56825	-167.13037	-208.37846	-175.07573	-192.8209	-199.3303	-184.42772	-191.48952	-202.75516	-169.60498	-185.61298	-148.024	-131.30923	-141.3975	-186.14404	-164.51517	-182.88876	-198.07013	-176.78624	-197.81023	-206.86531	-168.3095	-160.04175	-195.63084	-169.54878	-179.7328	-161.19945	-134.9665	-145.30667	-210.40213	-177.99388	-195.71045	-178.78746	-157.21297	-183.78253	-180.58798	-172.23349	-179.68518	-194.64734	-165.79994	-188.08865	-143.33543
¸ßË¹°×ÔëÉù´¦Àí (57).mp3	-103.76723	-73.49226	-92.24501	-143.01593	-111.21291	-116.85081	-159.54694	-133.86346	-138.75316	-154.34949	-135.81253	-159.03099	-154.14664	-144.40797	-166.81714	-214.99023	-186.1441	-188.78049	-75.16553	-40.88627	-68.41128	-173.69626	-144.2613	-159.4723	-122.56804	-97.014366	-109.46517	-158.41527	-142.41978	-156.42279	-60.44332	-38.569614	-85.85584	-151.92723	-139.51471	-144.05804	-174.97952	-160.14427	-167.99185	-152.975	-130.32947	-145.22267	-102.1894	-79.75504	-96.33979	-162.65222	-125.090805	-119.56796	-171.52934
¸ßË¹°×ÔëÉù´¦Àí (58).mp3	-132.66861	-108.341576	-130.73605	-136.23328	-106.91808	-124.106514	-137.33064	-113.990585	-141.30595	-189.67412	-158.29631	-159.27673	-162.23286	-134.25269	-152.68141	-153.99074	-126.33746	-150.14246	-175.68184	-147.20212	-161.01538	-166.34471	-148.69127	-166.17398	-211.78038	-177.123	-185.39551	-188.09424	-168.62308	-187.73509	-140.59166	-138.12422	-168.9231	-182.73807	-145.56075	-148.92674	-160.57957	-136.41272	-162.21158	-158.281	-139.74547	-163.53415	-162.21765	-134.84933	-163.28993	-164.13446	-135.77599	-154.44424	-150.69391
¸ßË¹°×ÔëÉù´¦Àí (59).mp3	-192.58487	-193.26349	-218.75525	-282.35703	-260.23895	-255.25099	-254.26404	-251.4119	-273.35178	-168.5306	-138.24866	-155.68584	-152.9226	-134.41278	-154.76886	-176.60577	-156.67941	-178.16286	-150.29941	-125.696556	-137.50993	-189.09427	-179.222	-194.75865	-119.51762	-98.6136	-119.78813	-157.0585	-120.29699	-142.7857	-184.0058	-164.72127	-192.25816	-191.10245	-168.32704	-184.85721	-195.11244	-175.69714	-192.22325	-186.74666	-156.94365	-169.5547	-144.07057	-130.65039	-153.50323	-137.741	-113.07612	-143.04453	-185.21564
¸ßË¹°×ÔëÉù´¦Àí (60).mp3	-132.67772	-99.71552	-122.06517	-142.1032	-111.71474	-132.69176	-192.2624	-147.49481	-155.62952	-147.90594	-122.593414	-135.61407	-102.44227	-81.54346	-101.95777	-127.57028	-100.41647	-121.93481	-181.50041	-153.8929	-179.57687	-147.26567	-119.8652	-146.95964	-143.15636	-111.36868	-140.23003	-78.17445	-56.07055	-92.254105	-110.42488	-55.519924	-75.86715	-73.14969	-59.52806	-95.60624	-160.53741	-109.662056	-115.43911	-144.76602	-120.32329	-136.2152	-142.34229	-118.79314	-138.73817	-135.03973	-109.92377	-136.6963	-91.13282
¸ßË¹°×ÔëÉù´¦Àí (61).mp3	-139.61115	-117.68221	-121.62188	-182.33139	-157.25284	-173.1778	-236.51569	-160.47076	-151.59946	-146.62057	-130.87534	-142.95721	-159.62216	-136.23042	-149.56444	-145.86424	-131.75609	-128.27913	-219.7393	-204.3998	-233.15901	-225.58409	-202.04839	-216.6332	-184.65245	-169.43443	-182.3528	-200.10602	-175.26028	-193.2231	-144.14844	-125.688614	-142.462	-223.04698	-193.9076	-208.74902	-201.10805	-175.48471	-203.03148	-183.44073	-169.88725	-187.25786	-197.2452	-164.43468	-178.02318	-184.34538	-164.0796	-177.87791	-189.71735
¸ßË¹°×ÔëÉù´¦Àí (62).mp3	-305.6877	-285.04395	-307.19278	-275.8596	-246.85303	-257.2701	-268.78693	-245.2222	-249.4973	-283.1444	-279.95972	-292.9016	-315.08032	-288.26987	-305.7707	-348.02402	-320.54852	-326.10345	-308.39575	-303.53192	-328.3819	-361.58282	-332.3008	-357.23065	-298.77588	-294.07535	-323.4556	-338.44595	-304.31033	-299.50867	-311.01096	-290.5407	-296.02832	-257.74582	-247.83829	-263.27292	-199.77342	-180.17282	-191.81252	-315.30188	-299.95563	-341.16763	-274.34625	-252.9968	-275.56577	-338.89374	-305.61734	-323.01154	-222.55536
¸ßË¹°×ÔëÉù´¦Àí (63).mp3	-107.41712	-84.935936	-107.20965	-162.43694	-137.46623	-154.41177	-162.35031	-140.37749	-160.59537	-140.00035	-104.71801	-129.85593	-174.84332	-130.97018	-154.13087	-165.69159	-116.37413	-147.78262	-141.54848	-121.456604	-150.37857	-156.87419	-132.00566	-158.81107	-165.45834	-154.07977	-181.26045	-152.30873	-132.4839	-155.65297	-165.13164	-140.07968	-149.54974	-167.27289	-91.17312	-83.761536	-181.26157	-155.39636	-167.23329	-140.75055	-131.57094	-156.8732	-138.68115	-125.6747	-157.05298	-195.17058	-162.91878	-173.16896	-165.30717
¸ßË¹°×ÔëÉù´¦Àí (64).mp3	-13.133995	36.37534	37.151245	-21.162035	-17.337048	-44.39923	-71.21719	-43.272125	-34.98845	27.341627	34.728737	0.11311506	-4.1989555	-3.9316366	-34.48485	68.59511	101.87552	70.00207	-28.760384	35.219887	27.386377	-37.52845	19.914059	20.878586	-25.73857	-2.704896	-20.202597	40.301342	89.59289	76.57814	40.601864	72.286964	44.286762	63.61226	89.135666	60.096706	-34.06606	-22.337831	-26.490902	6.802206	31.836664	-9.54254	56.129776	107.59406	83.602684	28.103731	46.24694	24.963285	76.801125
¸ßË¹°×ÔëÉù´¦Àí (65).mp3	-91.843605	-76.60084	-95.41224	-104.95798	-78.18532	-105.27287	-159.56895	-140.46227	-167.97997	-74.07139	-36.34909	-44.258076	-49.481117	-8.044274	-15.757444	-109.16701	-76.27267	-82.465645	-94.304665	-61.505478	-73.16631	-130.08478	-96.18417	-112.39176	-129.53943	-97.47027	-117.15029	-50.525345	-14.260966	-29.446533	-51.09441	-34.080456	-56.879444	-48.677197	-23.835781	-53.052742	-39.07537	-14.349034	-37.38744	-74.74131	-51.509884	-84.877075	-99.587296	-58.85136	-60.62067	-44.202137	-34.445133	-67.839	-58.51508
¸ßË¹°×ÔëÉù´¦Àí (66).mp3	-71.391174	-59.592823	-69.22263	-171.9918	-166.8938	-166.54861	-209.0128	-186.87303	-178.78339	-193.11719	-204.32701	-239.26419	-198.28358	-169.42294	-175.87169	-239.94307	-231.60507	-263.11334	-226.086	-204.7017	-189.88802	-209.3582	-189.08934	-183.20052	-276.0159	-234.00616	-228.99718	-211.12573	-205.7875	-211.28908	-249.29128	-223.16962	-241.42612	-229.17838	-198.78476	-210.53378	-55.229733	-73.624825	-81.64495	-198.24501	-168.15741	-166.4639	-76.65206	-71.659485	-89.702354	-161.75182	-166.5147	-191.35085	-205.19113
¸ßË¹°×ÔëÉù´¦Àí (67).mp3	-351.00156	-315.14355	-314.84225	-382.11887	-349.1379	-368.8109	-262.6133	-240.89734	-278.62674	-319.53528	-271.15576	-287.56125	-385.40524	-351.29456	-369.21436	-365.03067	-328.4307	-347.87045	-177.3063	-180.08522	-209.97025	-237.94688	-208.62341	-204.55394	-323.32574	-292.12814	-287.514	-304.82568	-256.99692	-250.90294	-308.50452	-277.55124	-268.73282	-389.35464	-354.16638	-371.44775	-325.51562	-302.83652	-324.3441	-360.77225	-323.29187	-345.284	-141.88167	-132.62788	-127.48016	-188.72302	-149.23376	-131.56044	-263.0417
¸ßË¹°×ÔëÉù´¦Àí (68).mp3	-129.36034	-163.50784	-192.72362	-157.31113	-143.69745	-148.78542	-172.58862	-144.0736	-116.00504	-149.17383	-136.66634	-145.7502	-76.47964	-97.78438	-78.38459	-207.84021	-168.8657	-129.9664	-107.082375	-130.80357	-142.27063	-137.82391	-170.25697	-183.22127	-162.43146	-115.81042	-96.79639	-114.01948	-96.65235	-52.710506	-173.3969	-174.81145	-205.57957	-75.44375	-50.889816	-33.95105	-196.67476	-152.84596	-120.655876	-83.221924	-88.18914	-119.18727	-143.73099	-104.15468	-96.47508	-229.8889	-193.44864	-181.74878	-87.763596
¸ßË¹°×ÔëÉù´¦Àí (69).mp3	-113.31924	-92.21281	-112.321106	-79.70622	-60.738136	-69.8576	-109.8452	-76.39801	-62.433823	-97.17608	-67.32835	-59.121796	-40.134155	9.7834	22.334328	-57.340343	-55.618248	-74.64431	-124.34974	-91.53681	-99.46915	-84.01182	-61.51709	-85.09461	-135.50063	-113.63884	-125.04419	-179.96225	-156.53374	-174.993	-78.31891	-66.840065	-75.20709	-134.62982	-98.8296	-94.33436	-145.58661	-121.72251	-123.01841	-92.18491	-65.665726	-81.862495	-94.22659	-77.66101	-84.38104	-33.38664	-28.066187	-23.283165	-13.243439
¸ßË¹°×ÔëÉù´¦Àí (70).mp3	-222.01605	-202.92752	-207.64156	-138.96185	-140.41772	-147.04959	-208.67064	-225.41483	-230.59612	-234.57477	-249.19385	-263.10254	-237.67557	-221.2597	-216.7954	-258.5136	-251.1819	-270.9612	-334.80124	-307.7089	-322.83572	-187.31425	-152.00307	-150.83853	-232.26688	-202.97847	-216.31555	-197.7287	-187.34749	-187.6189	-316.27975	-292.1696	-316.2645	-317.47974	-300.58948	-325.83606	-307.0372	-301.27353	-313.0581	-317.75613	-285.51465	-309.6487	-172.42343	-145.04156	-121.58713	-178.0729	-172.68527	-174.55984	-256.84967
¸ßË¹°×ÔëÉù´¦Àí (71).mp3	-157.26952	-137.58878	-156.32362	-194.29265	-159.54248	-179.44806	-276.72852	-247.20688	-261.90363	-144.74194	-118.29124	-143.94313	-174.7102	-161.2658	-161.84737	-167.57536	-139.8801	-139.36993	-215.55171	-186.92105	-198.56027	-117.318954	-97.54794	-122.50357	-166.61562	-150.895	-156.42485	-163.72144	-128.62163	-136.48807	-168.59642	-144.17519	-164.96193	-143.53252	-114.10575	-125.70394	-168.41605	-152.5852	-164.63043	-165.20949	-152.7769	-173.00098	-134.9135	-129.10979	-148.43979	-167.60254	-150.76599	-169.33846	-196.41997
¸ßË¹°×ÔëÉù´¦Àí (72).mp3	-101.628235	-70.30681	-88.57571	-91.50779	-62.40254	-81.2275	-244.6417	-214.36302	-240.6236	-67.35667	-37.421997	-53.15238	-108.76867	-80.0613	-107.47795	-188.61676	-199.41516	-228.9397	-250.14644	-237.16455	-258.3171	-246.14807	-215.8591	-235.20816	-211.51495	-213.04068	-195.60332	-143.27133	-101.15981	-101.62629	-142.44745	-135.8172	-111.0397	-68.576836	-4.091661	-3.230833	-183.74962	-187.40103	-191.32736	-173.12288	-149.01971	-160.57335	-159.54619	-160.67258	-190.27213	-116.16506	-90.77447	-104.24795	-128.8406
¸ßË¹°×ÔëÉù´¦Àí (73).mp3	-36.048325	-13.600703	-17.09994	-33.026436	-26.72667	-47.747337	-76.647285	-56.591366	-54.84018	-85.78514	-71.525116	-85.65707	-37.873264	-26.219938	-39.227306	-33.823177	-28.281923	-43.59415	-41.43554	-38.42593	-54.510944	-48.050644	-33.71633	-45.357044	-30.979088	-18.954853	-18.311176	-31.20797	-16.734985	-18.307562	-103.04813	-79.673935	-96.74133	-128.3598	-94.081604	-108.763466	-152.44403	-124.0883	-143.4476	-83.99109	-94.3612	-76.86841	-75.70767	-54.976845	-70.27332	-112.52758	-90.24784	-101.92034	-110.70341
¸ßË¹°×ÔëÉù´¦Àí (74).mp3	-162.19147	-152.28358	-109.69462	-219.96693	-211.13303	-211.35013	-182.05492	-146.88106	-110.18669	-255.14056	-235.1061	-226.02235	-222.07097	-217.309	-244.40526	-261.31726	-241.78317	-265.94348	-251.98128	-235.23299	-247.3802	-273.0101	-240.59195	-247.65616	-179.79611	-161.38608	-134.57944	-130.79155	-152.78987	-154.23376	-217.11328	-203.79837	-201.34906	-191.06874	-191.61801	-185.36925	-162.82578	-185.61765	-239.90773	-169.3755	-195.1035	-213.43706	-210.32523	-201.60251	-210.43478	-211.68405	-200.62976	-184.16403	-263.381
¸ßË¹°×ÔëÉù´¦Àí (75).mp3	-175.80789	-158.73793	-175.63515	-216.10873	-189.61473	-204.61108	-224.44162	-193.75403	-209.2736	-245.83511	-199.06894	-203.51428	-214.77237	-189.79483	-209.9732	-174.53307	-155.70354	-176.28906	-208.1231	-183.38527	-205.97229	-217.36673	-188.52682	-206.93732	-224.44179	-193.18796	-208.38791	-206.81566	-180.79242	-203.13675	-228.5641	-195.86223	-215.59381	-225.0965	-190.15523	-212.68318	-186.98076	-160.23553	-181.79523	-128.73654	-104.17697	-122.48525	-103.45251	-94.31749	-112.368904	-159.19371	-137.35976	-157.76888	-178.48036
¸ßË¹°×ÔëÉù´¦Àí (76).mp3	-135.53929	-132.64664	-177.33272	-135.37411	-106.15609	-116.343925	-166.18524	-88.176155	-69.15673	-111.42378	-83.130806	-105.16321	-196.29994	-160.26904	-178.90149	-218.95454	-213.61565	-261.03625	-159.46841	-131.06946	-151.25594	-127.119965	-108.43658	-136.66805	-125.40035	-95.32562	-108.88631	-137.50372	-121.725266	-126.31534	-104.581116	-85.77562	-100.210526	-202.67378	-181.06987	-205.3642	-136.67262	-113.01885	-132.6302	-130.08394	-102.53506	-119.216125	-131.67676	-104.47314	-123.09769	-140.12123	-119.665695	-143.75092	-138.28459
¸ßË¹°×ÔëÉù´¦Àí (77).mp3	-171.21367	-139.6102	-158.81664	-146.82388	-121.379326	-145.07115	-109.96473	-90.87772	-106.68005	-149.29565	-124.71927	-145.82695	-129.27965	-101.93718	-128.17339	-148.55843	-109.76528	-116.9102	-109.22856	-82.73054	-93.72764	-177.7971	-159.00903	-194.81871	-236.22144	-218.09119	-230.63675	-270.64148	-243.25252	-265.37897	-288.23575	-256.00912	-277.42026	-132.25133	-111.091034	-131.8306	-158.21263	-129.95105	-153.9745	-162.77884	-131.3219	-149.75064	-187.74754	-160.55873	-185.32991	-182.33795	-156.12933	-175.21762	-159.82738
¸ßË¹°×ÔëÉù´¦Àí (78).mp3	-42.440666	-17.426342	-41.409397	-90.697	-73.26767	-94.58777	-84.34436	-66.92879	-95.40605	-74.27638	-49.613865	-69.50426	-54.044407	-30.354322	-45.514862	-39.608757	-20.554686	-43.079624	-45.772274	-7.547138	-24.582752	-64.52568	-43.21513	-55.92669	-118.21071	-94.377754	-103.44557	-63.76807	-51.211746	-89.40617	-39.577312	-22.807404	-49.18034	-57.582283	-39.22463	-61.22998	-116.44709	-87.25911	-105.05324	-77.69063	-46.008175	-67.12242	-58.95943	-24.880959	-39.748234	-68.36228	-52.338505	-67.96407	-52.089123
¸ßË¹°×ÔëÉù´¦Àí (79).mp3	-113.96361	-92.34267	-80.5968	-93.29306	-62.5683	-50.4537	-100.59766	-59.083084	-43.58105	-92.7987	-88.77862	-118.768364	-87.259605	-63.66721	-56.90117	-100.99111	-85.53544	-106.06908	-57.027943	-46.133495	-67.815735	-88.68883	-88.47178	-112.15707	-96.987724	-66.220024	-86.95785	-62.92645	-63.93935	-116.92543	-106.9579	-84.796486	-104.25198	-98.99539	-69.70595	-69.721794	-71.68474	-69.19681	-82.7335	-90.826004	-82.090385	-90.80841	-82.340805	-48.80637	-56.320995	-78.86116	-32.030186	-30.635653	-65.00163
¸ßË¹°×ÔëÉù´¦Àí (80).mp3	-96.05243	-85.23999	-107.08917	-24.80995	-5.522403	-17.220053	-81.573074	-101.1909	-121.79398	-88.87224	-79.560486	-109.42022	-170.91739	-153.67099	-166.55525	-129.94553	-104.54923	-114.42049	-235.89485	-207.83916	-218.21373	-123.67186	-106.82836	-133.0551	-155.9558	-153.69666	-176.59152	-172.16116	-127.6055	-121.22597	-57.78525	-66.007904	-86.05458	-123.48114	-128.93594	-165.68846	-132.69176	-110.27151	-121.91743	-216.76012	-184.35226	-195.03983	-152.88542	-153.09416	-168.07603	-177.05713	-151.25703	-161.97968	-183.34993
¸ßË¹°×ÔëÉù´¦Àí (81).mp3	-158.79958	-121.22964	-128.4458	-140.88116	-116.965	-143.96709	-142.72508	-126.10679	-144.27512	-156.19684	-133.84149	-152.6277	-171.54839	-144.38202	-155.9011	-177.7603	-160.11465	-173.0495	-159.66228	-140.05103	-166.3561	-145.5737	-143.7138	-170.10156	-195.04663	-160.48145	-164.55946	-140.4832	-146.67183	-179.50487	-163.3611	-144.50514	-167.59491	-164.21393	-147.57803	-173.07953	-152.04163	-143.9839	-165.11977	-188.4043	-163.15509	-178.816	-167.01083	-145.8331	-160.85513	-166.38399	-147.93579	-165.36844	-168.42795
¸ßË¹°×ÔëÉù´¦Àí (82).mp3	-227.88481	-191.06151	-190.67891	-147.39436	-131.57782	-153.58043	-78.47148	-57.65052	-81.92738	-137.70155	-120.48529	-142.18864	-139.02798	-138.43385	-140.20148	-153.48618	-171.74794	-191.08205	-181.92223	-165.16182	-189.85431	-133.05055	-98.38488	-80.12452	-172.37204	-148.02774	-151.42024	-183.46324	-169.8603	-186.10678	-173.49641	-168.47955	-190.84416	-84.55798	-67.86252	-86.830956	-208.0095	-130.11772	-106.715515	-169.41956	-173.00569	-201.81245	-183.92122	-169.94798	-162.41237	-195.04956	-178.16916	-201.69197	-182.30972
¸ßË¹°×ÔëÉù´¦Àí (83).mp3	-185.2732	-165.34946	-188.80838	-257.21664	-171.52452	-159.91557	-235.15892	-176.26411	-190.93549	-279.4069	-188.51706	-180.00096	-323.5523	-199.1818	-167.4962	-315.0683	-301.40128	-314.79535	-304.38263	-284.97513	-307.09525	-368.55255	-341.69617	-366.97653	-254.17201	-235.14453	-265.89325	-287.17908	-262.53268	-282.81546	-264.9754	-237.875	-267.49814	-249.67377	-228.46985	-251.36273	-280.46075	-245.0099	-255.70738	-317.16086	-291.62302	-312.71835	-358.5528	-322.92725	-346.75507	-321.4821	-294.49045	-320.53046	-180.60298
¸ßË¹°×ÔëÉù´¦Àí (84).mp3	-67.56109	-29.59385	-37.858757	41.73378	87.43154	73.6223	53.668774	69.42939	32.383156	31.8621	65.89038	43.554455	-49.706383	-25.384012	-35.868366	2.359867	65.0597	50.62957	-34.975338	-25.058252	-51.372585	-37.0992	-25.953281	-43.515976	-20.24445	11.351295	-0.8892432	0.37799788	40.945847	38.33614	-29.757854	2.9535594	-12.741642	14.434027	36.046917	-5.6130958	-36.855522	25.06602	16.495846	-10.658599	30.452423	-4.9106407	-3.9834855	42.99201	48.353767	-0.5302812	37.497803	-1.615103	-16.301775
¸ßË¹°×ÔëÉù´¦Àí (85).mp3	-174.17975	-145.10233	-148.41606	-143.58331	-97.37199	-101.45502	-192.9168	-169.29907	-185.65948	-155.78203	-135.05067	-149.05333	-164.80603	-138.0073	-151.62505	-215.57072	-193.70413	-208.5021	-161.49673	-148.85545	-168.11938	-148.82735	-132.33818	-155.2734	-101.84908	-73.00604	-93.41579	-212.26688	-194.60449	-202.4697	-125.81526	-111.31224	-131.43153	-205.72517	-184.71663	-190.93234	-59.586117	-42.98947	-59.93304	-172.2314	-135.24968	-136.64757	-89.66906	-90.3443	-117.76037	-134.46942	-110.465836	-119.66867	-134.75925
¸ßË¹°×ÔëÉù´¦Àí (86).mp3	-283.53436	-248.02734	-264.7508	-307.11255	-279.56497	-285.62738	-236.92046	-167.89958	-166.747	-241.48248	-223.94794	-246.29988	-285.35303	-268.77652	-297.21008	-312.4402	-281.37335	-305.82007	-336.96597	-304.3787	-321.4947	-285.17435	-260.4554	-284.84317	-287.36545	-277.5671	-284.5116	-273.7646	-248.97253	-259.08847	-259.97217	-242.78407	-265.4643	-273.5698	-241.77017	-252.82545	-254.25688	-219.4914	-237.81107	-275.08282	-254.61774	-276.41763	-232.64395	-220.84456	-234.42847	-286.79977	-252.61049	-264.1791	-228.45682
¸ßË¹°×ÔëÉù´¦Àí (87).mp3	-292.4435	-260.65408	-250.91048	-169.65433	-139.7516	-164.36234	-291.95654	-278.3955	-292.64084	-183.79036	-170.02504	-191.70291	-264.64008	-251.59749	-269.22626	-193.65671	-177.5893	-194.50671	-252.09004	-248.36966	-266.95764	-129.97891	-119.65389	-151.31606	-229.09079	-236.4054	-241.37085	-229.1161	-198.84506	-186.44891	-255.29088	-242.49788	-250.73216	-202.3674	-148.71878	-155.53723	-359.25937	-332.55133	-349.21387	-148.9159	-118.72293	-124.71192	-325.50208	-305.4242	-305.11417	-360.06995	-324.4216	-321.06146	-225.54414
¸ßË¹°×ÔëÉù´¦Àí (88).mp3	-149.87668	-123.31023	-146.09602	-137.11217	-119.276505	-147.59924	-150.77141	-123.97445	-141.74353	-135.13368	-114.3878	-121.54528	-134.13332	-109.85654	-121.74719	-154.74203	-131.46057	-152.20944	-127.6909	-102.08361	-118.621346	-72.59797	-69.96568	-73.4237	-84.05334	-81.98307	-99.39152	-133.66776	-107.54073	-127.68367	-92.26514	-81.54892	-106.616394	-85.80716	-59.93839	-53.33664	-112.678925	-86.29992	-102.40228	-141.1999	-107.87187	-124.57481	-129.23425	-109.71866	-131.05353	-132.98122	-112.07836	-138.97276	-104.143074
¸ßË¹°×ÔëÉù´¦Àí (89).mp3	-181.34816	-144.7954	-146.83508	-165.01509	-144.5866	-168.30133	-191.16026	-158.51108	-174.71523	-146.65161	-138.20424	-162.25685	-198.59456	-157.13644	-173.67924	-152.71385	-116.511116	-122.97267	-162.78703	-129.91109	-147.15718	-161.21083	-129.13576	-130.04636	-190.86095	-165.14314	-182.69595	-207.49336	-175.37796	-183.55656	-221.20876	-192.81238	-213.80461	-218.23605	-196.80106	-210.40686	-202.05498	-161.8077	-173.22227	-149.64339	-130.13443	-153.04507	-177.76309	-148.68721	-159.37848	-167.77272	-134.05783	-147.33084	-166.97377
¸ßË¹°×ÔëÉù´¦Àí (90).mp3	-358.36786	-327.8413	-343.13098	-343.17963	-322.15982	-343.82333	-370.60736	-330.92453	-345.13495	-246.60472	-242.38652	-264.69724	-355.50485	-328.45465	-346.48004	-376.19003	-344.96814	-368.68903	-338.35446	-312.89807	-319.93048	-345.4118	-310.96243	-331.2743	-304.7719	-282.69296	-308.8757	-327.1456	-303.45438	-316.4694	-364.09317	-327.9979	-342.16705	-378.2664	-343.1053	-364.89136	-365.02634	-333.44247	-355.51498	-370.825	-346.65897	-371.7495	-281.0577	-284.95505	-303.6565	-361.8801	-333.54758	-353.20105	-367.12704
¸ßË¹°×ÔëÉù´¦Àí (91).mp3	-148.35506	-110.797554	-115.14755	-167.62756	-167.41364	-187.04814	-86.02783	-74.854515	-90.06379	-113.287094	-98.823746	-110.66208	-162.41963	-140.82307	-147.91695	-111.75662	-104.666046	-112.0004	-104.79962	-88.901855	-104.4979	-165.41812	-150.8211	-154.6021	-127.10442	-115.78761	-119.31857	-144.41609	-134.86984	-142.0972	-132.7616	-136.15501	-170.4137	-155.63785	-148.83751	-145.7112	-167.14314	-137.04178	-136.31161	-216.58195	-180.02199	-195.76976	-194.19516	-162.09425	-136.93416	-187.31512	-141.73383	-127.13578	-167.16997
¸ßË¹°×ÔëÉù´¦Àí (92).mp3	-145.42267	-107.00095	-99.82074	-117.840195	-86.78761	-108.06632	-77.204994	-59.137257	-91.027916	-131.64516	-108.896805	-134.71094	-87.844	-67.376625	-86.27313	-98.10405	-67.447044	-60.65552	-113.730255	-92.200096	-115.17503	-108.347565	-93.60695	-120.483444	-124.164024	-102.69224	-112.7416	-85.8864	-70.87319	-48.335773	-67.11432	-68.0524	-107.243546	-59.213158	-72.53818	-134.74751	-81.04826	-69.38809	-102.9982	-110.89224	-72.26919	-76.75089	-77.934296	-69.32319	-94.08743	-124.60572	-90.636894	-81.30828	-96.407486
¸ßË¹°×ÔëÉù´¦Àí (93).mp3	-98.858955	-66.75147	-71.95812	-95.52424	-69.611786	-86.5402	-103.373665	-82.56039	-103.04337	-41.370182	-12.88549	-29.44426	-90.46143	-74.4851	-108.06485	-118.424095	-94.23774	-114.04951	-133.85916	-106.38705	-101.937386	-94.65193	-86.81072	-106.1355	-102.234634	-96.83461	-127.10789	-138.48056	-106.15557	-88.168785	-76.06239	-63.142506	-75.544014	-86.91291	-111.16824	-129.59578	-134.55913	-112.3329	-103.85701	-136.38556	-106.576096	-127.785	-116.885796	-108.9607	-106.201584	-97.35823	-70.142876	-81.65747	-139.81917
¸ßË¹°×ÔëÉù´¦Àí (94).mp3	-139.45221	-131.36261	-149.81818	-136.0328	-105.2538	-118.93225	-115.65531	-90.347534	-110.26135	-84.3336	-62.35567	-81.47256	-124.98827	-78.22432	-85.86227	-160.05014	-147.37917	-169.02097	-170.44145	-158.91576	-182.5168	-168.45789	-144.90819	-172.8212	-227.08653	-209.04318	-224.35896	-174.62903	-153.0299	-173.79985	-166.09732	-149.04782	-178.34921	-145.33739	-139.35756	-176.50192	-52.260456	-9.376714	-32.625847	-151.94316	-129.70776	-144.25317	-203.37468	-192.3878	-214.66806	-244.33951	-227.95044	-255.826	-196.44246
¸ßË¹°×ÔëÉù´¦Àí (95).mp3	-222.44757	-213.64561	-226.98987	-199.07639	-198.57964	-224.86034	-155.42311	-136.29759	-153.29694	-149.40596	-135.26575	-148.63443	-118.94043	-103.43029	-121.708725	-42.19962	-22.72673	-39.39856	-147.34248	-112.7411	-106.13887	-190.90083	-167.389	-171.6336	-134.36859	-105.89248	-102.994675	-156.6194	-138.31529	-144.666	-174.27992	-159.46277	-166.35947	-205.98878	-188.73175	-207.34758	-219.35678	-207.68596	-213.62804	-226.12181	-188.59421	-183.81496	-161.56851	-150.51085	-151.80867	-130.04727	-137.66968	-149.95636	-117.99797
¸ßË¹°×ÔëÉù´¦Àí (96).mp3	-101.34385	-70.41285	-83.879486	-84.39781	-64.91426	-84.10525	-125.26973	-82.58658	-76.515724	-61.108788	-37.19795	-33.964783	-117.62054	-87.67922	-98.690155	-100.76096	-84.635376	-108.15477	-50.38808	-30.859272	-27.190897	-80.99231	-53.751682	-72.023865	-112.10276	-80.1317	-93.90936	-68.509224	-42.492725	-60.16709	-97.89535	-70.12191	-91.76189	-62.575806	-31.644722	-57.306576	-73.0082	-35.496273	-43.959347	-69.443	-49.305058	-54.289024	-65.17651	-27.39988	-36.8796	-63.47027	-35.168526	-35.68988	-60.16895
¸ßË¹°×ÔëÉù´¦Àí (97).mp3	-269.21997	-248.5469	-257.66376	-176.32729	-168.07387	-191.36404	-141.48756	-121.44725	-142.72408	-117.53684	-109.4981	-119.877655	-169.004	-146.46011	-149.39215	-151.085	-133.30963	-147.61247	-137.91245	-119.65199	-117.59159	-140.14987	-125.67459	-125.37219	-107.418045	-64.355415	-68.126434	-172.33008	-150.85075	-152.43599	-171.17519	-148.1081	-151.00984	-207.77737	-182.55885	-197.98586	-206.20276	-194.17271	-203.69441	-166.86111	-148.44699	-166.98926	-148.52179	-128.89703	-131.04224	-167.6934	-145.18889	-154.63068	-202.30518
¸ßË¹°×ÔëÉù´¦Àí (98).mp3	9.319183	26.151918	-19.876953	-2.3874543	41.989975	22.037556	-66.32925	-75.2915	-102.51359	-126.74153	-110.411575	-140.94124	-22.767206	31.753153	28.892328	-13.369965	43.648647	45.755966	-24.028883	-32.608536	-64.97075	20.639284	46.555855	21.370691	-148.63571	-103.58887	-101.02421	-184.98373	-161.72672	-178.70062	-45.62385	-42.931896	-62.310467	62.091965	84.9415	75.25562	-100.30511	-99.94434	-111.19268	-97.82251	-85.854744	-103.30826	-54.750893	-41.458298	-50.407097	-59.139347	-24.08237	-23.269169	-65.820694
¸ßË¹°×ÔëÉù´¦Àí (99).mp3	-108.09966	-90.612236	-98.8751	-75.02879	-59.114994	-68.82653	-96.77611	-69.18408	-67.2294	-37.476017	-8.292552	-20.090843	-64.98573	-62.14853	-58.86725	-73.775986	-66.79157	-47.24118	-94.25691	-73.38851	-63.72513	-78.52006	-51.67099	-60.004227	-72.608315	-57.252224	-72.948685	-84.357124	-48.031853	-40.53699	-84.83182	-62.67298	-64.77805	-106.47469	-86.243484	-94.63151	-126.06237	-113.60906	-134.26437	-47.393642	-25.084042	-57.191845	-70.974464	-68.07571	-86.31936	-40.78153	-29.38707	-37.23372	-101.52602
¸ßË¹°×ÔëÉù´¦Àí (100).mp3	-241.9489	-220.62418	-240.13815	-263.59323	-237.09479	-251.6724	-227.00092	-204.04314	-210.84334	-217.70259	-195.79575	-220.32019	-242.22408	-208.88283	-230.7408	-232.04193	-208.05391	-218.75278	-229.02452	-193.79951	-208.05223	-239.65634	-217.41563	-235.85109	-227.36087	-199.73868	-224.8275	-235.6156	-207.79672	-230.47768	-240.69661	-214.51582	-238.60736	-222.29155	-202.65685	-218.89206	-310.34103	-280.18185	-306.4978	-269.58173	-237.74704	-251.24629	-236.19165	-197.24788	-206.13358	-232.88364	-202.87024	-210.26276	-243.71727
¸ßË¹°×ÔëÉù´¦Àí (101).mp3	-58.3998	-51.013462	-70.5181	-127.33017	-96.967316	-113.50482	-126.38262	-104.756935	-127.490585	-67.21204	-37.125847	-47.729134	-104.72455	-79.3525	-91.30966	-101.68072	-78.15294	-107.317665	-121.97327	-97.73966	-117.636406	-112.01472	-94.19343	-112.01881	-115.45066	-90.34461	-100.11302	-120.583565	-86.999664	-79.53584	-59.827538	-37.718636	-61.922733	-122.96511	-109.018715	-126.49371	-72.167534	-38.51096	-47.437283	-100.995255	-64.014534	-66.231926	-83.52796	-69.88551	-97.20803	-89.00879	-66.56123	-77.78464	-60.038883
¸ßË¹°×ÔëÉù´¦Àí (102).mp3	-118.06686	-93.98898	-113.39653	-82.36766	-62.771416	-91.63994	-145.28006	-122.58486	-139.45058	-163.50993	-137.74811	-157.24174	-106.72705	-68.90168	-84.51026	-106.85813	-85.50866	-89.195816	-85.26052	-69.530685	-98.374664	-94.49549	-75.97246	-75.02648	-189.17079	-158.77312	-182.69836	-89.42215	-79.12263	-110.96754	-115.60773	-103.969826	-136.8309	-85.589165	-76.017204	-104.06452	-105.10065	-83.37751	-104.85227	-146.75827	-130.53877	-154.24759	-88.72454	-58.79725	-55.601982	-175.69644	-123.0733	-102.34962	-130.92844
¸ßË¹°×ÔëÉù´¦Àí (103).mp3	-197.39581	-174.63127	-184.48428	-254.89131	-235.7956	-253.14845	-208.23	-201.32094	-217.68645	-189.02136	-164.70146	-184.15836	-279.91125	-257.99942	-281.301	-191.69783	-187.99165	-211.12938	-261.9743	-250.88095	-274.74942	-284.70267	-250.77676	-231.4621	-282.11328	-260.45956	-281.98718	-151.88666	-150.56255	-161.05978	-307.94284	-281.50113	-296.47205	-292.94482	-259.13397	-253.3468	-264.8784	-236.13448	-244.30669	-173.1666	-172.14096	-198.39679	-240.12796	-190.43373	-180.98257	-229.22902	-207.94351	-244.90266	-257.76843
¸ßË¹°×ÔëÉù´¦Àí (104).mp3	-46.655533	-19.258844	-36.008045	-50.070877	-43.086044	-68.67115	-26.972181	-21.631147	-35.64006	-111.36416	-65.72478	-75.205826	-109.270706	-83.92972	-107.70858	-62.691162	-26.610096	-40.349953	-51.181625	-25.902689	-44.55307	-87.617676	-68.70689	-91.70731	-103.55817	-83.018394	-105.91905	-36.718403	-18.837694	-38.68822	-57.361538	-28.125473	-54.419655	-26.332937	-6.4301963	-25.005508	-71.37877	-41.466934	-56.690006	-42.7883	-21.55524	-34.58783	-103.52183	-73.2698	-90.55384	-118.38948	-100.97135	-115.79622	-119.67472
¸ßË¹°×ÔëÉù´¦Àí (105).mp3	-44.27456	-30.020721	-32.501263	-90.26889	-48.86216	-70.128395	-73.59712	-62.413166	-88.130646	-159.03003	-138.46136	-154.79694	-35.928177	-35.10451	-73.72334	-34.509968	-29.573477	-35.0709	-42.558163	-54.204014	-85.0287	-116.21289	-100.77171	-112.2297	-60.205963	-43.072124	-33.3829	-81.649956	-70.538795	-56.935074	-144.26607	-111.71795	-97.41421	-99.58451	-71.613884	-89.29725	-73.91648	-64.50535	-79.6953	-129.75157	-107.83168	-131.94788	-169.83821	-145.92006	-155.50337	-61.03756	-54.592102	-82.69999	-90.37238
¸ßË¹°×ÔëÉù´¦Àí (106).mp3	-269.04404	-237.3836	-232.16795	-268.99725	-245.1519	-260.74893	-283.8076	-261.03888	-265.19278	-262.59335	-238.68724	-257.40457	-262.0099	-234.78584	-200.005	-224.33086	-206.57712	-201.57928	-226.60782	-222.36578	-233.70038	-202.9306	-214.75656	-229.4399	-243.80658	-218.13162	-215.68222	-221.99142	-206.05507	-218.45702	-239.53546	-223.64586	-239.53484	-235.47682	-206.43953	-190.81213	-220.57912	-213.10306	-227.81384	-236.28917	-199.34123	-193.94882	-237.96642	-198.86888	-183.60991	-263.1028	-224.30772	-221.86485	-258.87897
¸ßË¹°×ÔëÉù´¦Àí (107).mp3	-201.72171	-182.00742	-202.20973	-184.5018	-159.27055	-169.73904	-109.640465	-72.59591	-120.50157	-277.8235	-253.88792	-276.6382	-289.83548	-261.1366	-275.46017	-203.06467	-156.98824	-183.13797	-66.56243	-78.19369	-140.64114	-207.1296	-183.3386	-211.20598	-274.40994	-238.20428	-264.00504	-276.13138	-248.23203	-270.5986	-170.04306	-95.59869	-112.453865	-233.12593	-206.84067	-213.80925	-222.8814	-209.8342	-215.91724	-210.63197	-179.72258	-182.57979	-213.83571	-202.60767	-215.49133	-270.99542	-249.74045	-264.83188	-232.3197
¸ßË¹°×ÔëÉù´¦Àí (108).mp3	-138.67296	-113.21507	-122.74377	-152.5002	-139.33705	-145.3406	-196.38782	-165.52602	-179.05618	-136.05339	-98.81115	-107.81585	-170.63367	-141.37245	-156.58961	-136.749	-123.756996	-147.17001	-137.99954	-104.55746	-114.903145	-146.51335	-130.8156	-144.68658	-186.97478	-157.84772	-169.90582	-164.60107	-143.27518	-150.9715	-173.39633	-157.44173	-174.19788	-196.08234	-156.3114	-154.72769	-164.7004	-145.63545	-166.85802	-178.46272	-160.13771	-177.84785	-145.8966	-146.07692	-163.03833	-208.92398	-197.51881	-231.42198	-202.70029
¸ßË¹°×ÔëÉù´¦Àí (109).mp3	-320.8386	-292.39136	-306.55667	-300.31137	-275.29504	-294.51895	-277.187	-253.73172	-273.34445	-274.7693	-245.59438	-254.09563	-284.54074	-274.6664	-301.38675	-288.4524	-259.48065	-259.1209	-264.8954	-242.41423	-258.5631	-272.78473	-252.55846	-275.73242	-281.77377	-259.36444	-274.70645	-257.4411	-242.28139	-257.3354	-225.11002	-205.82594	-223.16129	-264.07373	-242.46115	-255.726	-279.49518	-253.21411	-273.84204	-253.38025	-230.27927	-240.58578	-264.8111	-240.43477	-253.77196	-285.27628	-263.0101	-283.64435	-269.26352
¸ßË¹°×ÔëÉù´¦Àí (110).mp3	-352.2888	-331.9627	-350.40497	-318.47668	-266.78067	-258.75165	-326.09686	-287.96854	-301.59567	-259.88745	-239.29578	-252.99637	-253.00948	-225.28299	-222.43169	-209.18703	-205.80394	-199.54657	-211.83406	-195.5077	-185.082	-144.51642	-115.674225	-129.32162	-195.43571	-193.62134	-193.37485	-259.6062	-246.49794	-219.7029	-296.25546	-269.04224	-289.83008	-240.72174	-214.24234	-241.72993	-194.35329	-186.16873	-182.23256	-189.87108	-191.85985	-207.12852	-257.53336	-240.0299	-238.56131	-315.68445	-296.1046	-332.38406	-263.55826
¸ßË¹°×ÔëÉù´¦Àí (111).mp3	-128.92741	-104.03401	-105.68277	-39.93566	-35.350136	-70.90768	-71.34477	-45.017204	-47.80328	-61.75332	-36.862057	-49.971817	-76.73637	-65.89036	-85.39789	-120.23087	-107.143196	-108.164055	-51.031834	-40.65203	-41.927193	-177.77335	-142.15839	-152.46477	-78.81319	-57.65449	-75.89703	-66.64937	-38.19122	-37.69624	-49.42897	-20.580763	-34.829464	-66.54011	-37.88573	-57.538616	-47.5998	-20.771029	-39.543564	-10.064536	10.076183	-20.748356	-41.851418	-25.29647	-41.55571	-70.974556	-47.17057	-71.39919	-107.21319
¸ßË¹°×ÔëÉù´¦Àí (112).mp3	-95.890945	-86.50547	-123.727394	-95.5065	-76.217995	-113.67257	-171.41452	-136.59048	-106.472565	-241.31097	-192.86087	-163.459	-191.44415	-176.50694	-193.03894	-229.9516	-210.09203	-215.05576	-201.0156	-172.67273	-181.72644	-203.63124	-183.31055	-185.9432	-199.74524	-174.28615	-176.90115	-164.79974	-150.72882	-162.894	-146.29175	-120.25215	-133.40279	-131.93626	-92.617035	-99.00645	-224.53174	-151.39972	-129.7302	-159.05966	-139.7351	-134.58589	-190.72571	-173.71526	-171.56387	-153.70355	-128.9906	-137.6984	-187.09836
¸ßË¹°×ÔëÉù´¦Àí (113).mp3	-124.47703	-98.8643	-92.92402	-164.01785	-144.23792	-168.81633	-126.49712	-107.232994	-122.47233	-136.24261	-127.703156	-129.89484	-125.028984	-110.93417	-114.8392	-122.097626	-100.50169	-125.61564	-141.57793	-119.50366	-116.466805	-112.53168	-101.605835	-116.299286	-123.99439	-119.82184	-140.99026	-120.66343	-121.91289	-140.36586	-199.06924	-165.23228	-155.69597	-155.09123	-142.12505	-163.84258	-150.63048	-126.37535	-148.94762	-124.95631	-112.95228	-125.6971	-64.27455	-73.371086	-80.27429	-139.13612	-123.20867	-140.9778	-110.04436
¸ßË¹°×ÔëÉù´¦Àí (114).mp3	-116.62578	-124.57679	-131.05	-109.72353	-112.532974	-117.37646	-188.87428	-174.71184	-175.23894	-142.75873	-59.2035	-47.309845	-148.9954	-134.12793	-129.52008	-70.055756	-66.945496	-68.11246	-79.48597	-98.91765	-154.36688	-114.95683	-101.78852	-110.24446	-173.86604	-152.64725	-171.8386	-177.30313	-166.38019	-191.37004	-93.89634	-55.09986	-49.222363	-96.869354	-65.487854	-53.618946	-60.73368	-32.749256	-35.482746	-151.66814	-140.27522	-156.77264	-179.74442	-189.00232	-174.5139	-196.66768	-205.85484	-197.1526	-161.90257
¸ßË¹°×ÔëÉù´¦Àí (115).mp3	-170.57425	-148.43254	-173.90858	-166.87003	-146.51752	-156.48148	-161.84769	-153.02467	-170.15993	-114.539276	-122.894745	-158.84564	-147.41762	-141.86809	-165.30423	-167.47324	-141.6841	-155.15071	-160.40192	-140.95705	-163.081	-162.43002	-144.72821	-165.23476	-162.76839	-133.78206	-145.3215	-179.56221	-142.34962	-159.50581	-169.98149	-143.67761	-155.99667	-185.5666	-174.98828	-187.12772	-143.43712	-119.60352	-113.91252	-142.3828	-140.23166	-152.79568	-166.13438	-130.69176	-127.18342	-149.27559	-144.09764	-172.48761	-167.01219
¸ßË¹°×ÔëÉù´¦Àí (116).mp3	-222.64172	-213.3869	-204.48444	-260.67746	-231.5656	-233.03911	-283.48984	-260.9398	-272.70398	-283.23712	-258.56335	-264.80753	-298.65213	-250.87288	-239.2817	-306.70306	-277.37863	-275.61172	-181.88376	-177.97383	-177.80377	-260.27634	-251.90683	-268.56223	-173.56177	-193.87396	-185.63193	-262.38757	-235.23807	-232.61024	-282.49048	-264.7543	-261.9188	-235.88124	-220.07721	-214.53052	-281.9804	-263.28003	-278.85382	-241.09773	-222.53165	-204.14679	-248.30284	-240.02542	-257.18326	-296.60086	-265.83322	-260.1428	-237.35687
¸ßË¹°×ÔëÉù´¦Àí (117).mp3	-199.80562	-195.73096	-196.6683	-234.46812	-209.40794	-233.24915	-206.134	-175.68431	-160.9467	-166.93326	-173.7658	-209.77835	-186.31387	-180.43657	-179.13014	-210.16508	-186.73863	-177.40433	-235.77782	-211.14867	-233.36998	-194.11879	-190.4821	-223.55138	-238.01462	-204.90154	-212.57706	-139.05402	-155.60214	-181.66356	-234.06369	-188.78925	-161.69034	-189.85646	-164.53053	-144.166	-190.45285	-182.18884	-179.72546	-211.14128	-193.1758	-186.75508	-215.92365	-203.73634	-196.80548	-213.00304	-202.44362	-213.925	-210.31575
¸ßË¹°×ÔëÉù´¦Àí (118).mp3	-136.85919	-134.7681	-152.68617	-191.66162	-178.85475	-139.57323	-215.50603	-209.634	-205.8632	-164.32451	-165.13768	-176.11618	-107.392456	-140.67253	-112.6378	-159.3573	-117.38681	-112.380806	-232.31207	-199.36682	-175.42847	-105.73851	-51.995426	-51.488068	-184.72345	-190.19351	-190.09506	-199.13187	-161.26895	-159.88242	-145.6114	-118.39207	-106.071396	-185.91393	-166.29852	-112.51454	-214.3197	-162.14029	-152.29869	-183.4545	-195.02905	-216.20935	-234.58127	-236.1921	-268.92114	-200.40672	-219.30852	-265.4482	-157.15834
¸ßË¹°×ÔëÉù´¦Àí (119).mp3	-219.10452	-190.696	-196.31683	-310.9218	-292.96765	-316.20703	-374.30194	-341.27875	-356.55975	-389.37094	-355.9379	-381.26495	-391.8968	-354.06003	-377.7569	-387.47824	-359.07645	-390.44797	-266.063	-241.45804	-220.03168	-256.8377	-224.842	-223.74107	-286.555	-270.41064	-287.36545	-235.39087	-214.98186	-197.21835	-319.0566	-301.75418	-322.191	-210.08426	-211.25015	-241.935	-288.6002	-269.7916	-293.1776	-365.46823	-340.52136	-363.88275	-260.60925	-240.41809	-243.47903	-273.0196	-259.5138	-282.66376	-356.0918
¸ßË¹°×ÔëÉù´¦Àí (120).mp3	-257.97607	-228.58577	-249.76077	-268.1115	-236.63136	-250.91037	-269.99493	-218.39194	-216.02803	-228.47322	-171.67316	-185.97159	-218.27368	-187.76817	-202.85815	-192.5216	-162.24448	-189.69804	-110.92073	-94.79413	-79.515274	-109.834984	-81.062744	-103.4229	-151.18097	-136.99455	-128.28845	-113.78793	-87.49689	-103.266815	-104.74984	-104.506065	-131.0624	-120.77767	-93.47647	-97.74802	-86.832306	-101.22491	-141.03645	-136.40181	-123.410965	-161.12268	-136.63158	-129.96324	-169.8625	-172.40697	-159.88138	-193.96439	-216.97734
¸ßË¹°×ÔëÉù´¦Àí (121).mp3	-160.00345	-167.328	-157.64447	-166.01584	-172.64847	-200.175	-141.96628	-163.24307	-186.52711	-180.16928	-168.63199	-147.6773	-197.59685	-168.52998	-151.79507	-193.9353	-171.10522	-187.53543	-121.17716	-142.11139	-163.16243	-195.51614	-161.18863	-167.69981	-194.97871	-163.38232	-172.69745	-177.24268	-164.08316	-198.01974	-168.694	-151.63344	-180.56573	-183.07425	-158.61534	-164.9016	-186.53331	-153.46921	-163.3877	-188.45673	-158.62576	-163.50668	-201.32202	-161.47325	-175.33788	-189.28865	-162.72836	-188.47447	-191.22862
¸ßË¹°×ÔëÉù´¦Àí (122).mp3	-150.76813	-134.27446	-159.88791	-167.53108	-145.56169	-166.01195	-208.30807	-189.8129	-220.83409	-241.45451	-217.92242	-237.99712	-238.4807	-221.44078	-241.2318	-225.84225	-200.8689	-208.94962	-216.31212	-191.17117	-213.8475	-248.0772	-213.73705	-220.77113	-237.40057	-212.61926	-233.33496	-241.41605	-202.71317	-214.48915	-184.69519	-177.94073	-196.94856	-211.78435	-191.82278	-212.72089	-213.47499	-205.27136	-229.30106	-228.73415	-218.38443	-236.09843	-268.11984	-240.44553	-250.20335	-166.73734	-171.23007	-191.79477	-206.96567
¸ßË¹°×ÔëÉù´¦Àí (123).mp3	-311.558	-285.7815	-299.3776	-312.63678	-249.52673	-239.68248	-217.45137	-223.20619	-227.87047	-285.54407	-269.50735	-267.36017	-304.85602	-290.61084	-303.00873	-265.18338	-250.26184	-243.93275	-260.66525	-244.26286	-258.91895	-283.51047	-271.2565	-277.12863	-318.83954	-292.87418	-307.93262	-226.4571	-232.64412	-239.32962	-227.35835	-228.5482	-244.43126	-335.3571	-310.9037	-336.03442	-291.20837	-276.09515	-264.53812	-225.15901	-232.89668	-238.7622	-329.2666	-300.18118	-322.5769	-272.20526	-258.7018	-265.25092	-336.57886
¸ßË¹°×ÔëÉù´¦Àí (124).mp3	-111.93879	-78.872574	-76.46983	-87.481926	-81.43818	-78.61996	-127.953125	-109.60032	-130.85027	-187.82881	-163.32574	-176.99936	-105.77977	-69.26879	-72.33847	-84.745255	-58.463303	-87.32675	-107.86255	-80.10652	-106.80038	-128.1901	-98.41833	-124.8934	-82.67502	-69.864685	-63.836575	-166.32874	-144.5814	-158.86603	-156.31934	-133.93103	-156.36491	-101.50602	-78.93561	-111.566605	-137.59131	-115.68254	-143.70172	-176.79556	-102.77182	-81.06066	-138.30759	-156.69801	-194.61517	-142.33377	-112.176506	-112.71153	-121.89193
¸ßË¹°×ÔëÉù´¦Àí (125).mp3	-333.70395	-312.1386	-337.86517	-351.49338	-308.21335	-319.52512	-383.99805	-355.32645	-378.41476	-333.98105	-306.53043	-321.0694	-343.09933	-319.8757	-333.41962	-352.54578	-332.5795	-344.45926	-338.13446	-315.6636	-337.16837	-334.466	-313.36975	-330.6658	-352.65625	-329.0458	-345.45114	-350.30713	-326.9404	-343.85776	-329.5334	-294.79834	-307.03494	-330.2875	-302.69595	-329.94998	-351.56317	-327.50168	-344.35007	-392.7663	-359.67337	-383.25653	-348.9582	-309.81104	-319.13937	-394.40402	-360.3037	-386.91397	-302.59445
¸ßË¹°×ÔëÉù´¦Àí (126).mp3	-227.10844	-244.92538	-259.48196	-234.17714	-253.70709	-270.02502	-286.25555	-277.33826	-299.80566	-315.74506	-282.63647	-268.83456	-274.50024	-273.61636	-289.36105	-268.45932	-278.5143	-307.5854	-334.14563	-306.2235	-314.08456	-299.93738	-290.4504	-307.40012	-320.01248	-291.3542	-296.3949	-260.2934	-256.91516	-283.07465	-266.54196	-237.90349	-212.03343	-282.1624	-270.2537	-280.20624	-277.23422	-257.5055	-262.35992	-271.82788	-249.36534	-253.02904	-204.79974	-207.95116	-206.44203	-250.43301	-230.92651	-249.05745	-267.8252
¸ßË¹°×ÔëÉù´¦Àí (127).mp3	-164.0141	-155.56985	-176.57559	-211.10953	-189.28542	-210.15012	-199.2832	-184.8004	-208.54388	-193.83784	-153.81822	-159.92702	-176.7104	-171.95099	-200.90567	-206.41272	-182.35849	-195.62752	-238.68013	-199.63086	-206.12477	-201.43929	-170.08966	-182.4493	-158.29376	-151.975	-151.7809	-216.59592	-195.40746	-218.49306	-186.4808	-148.68143	-119.366295	-170.49835	-146.52034	-163.49771	-216.58101	-204.02078	-223.35883	-197.06065	-176.72241	-196.28566	-189.79507	-156.08401	-167.09424	-224.81465	-192.68094	-206.06137	-203.3977
¸ßË¹°×ÔëÉù´¦Àí (128).mp3	-174.99069	-151.06783	-175.91306	-279.76343	-263.72632	-273.70346	-224.77728	-203.64774	-215.04147	-222.78076	-200.62943	-218.06122	-231.12383	-213.87245	-224.41574	-219.63457	-167.50836	-164.81932	-209.07585	-201.16762	-194.41965	-174.25458	-167.88597	-195.28847	-221.39046	-193.49384	-205.45992	-153.61995	-152.29713	-162.1856	-247.76817	-233.09589	-244.70319	-209.98279	-192.16727	-211.91533	-279.91748	-257.1755	-270.67917	-224.89668	-199.55202	-208.9794	-197.85426	-172.79329	-186.72253	-184.99817	-180.86462	-208.92023	-236.32338
¸ßË¹°×ÔëÉù´¦Àí (129).mp3	-224.12509	-212.65039	-232.35548	-319.0774	-300.7324	-321.85864	-341.8798	-317.1633	-341.99747	-354.5081	-329.91006	-356.9136	-302.19653	-277.80518	-290.36078	-318.2906	-301.2184	-318.88818	-359.01245	-335.42972	-353.7853	-372.12885	-342.18057	-366.0057	-316.77673	-293.98953	-312.0336	-359.10178	-336.7629	-358.3056	-378.9846	-352.29105	-374.35037	-382.0534	-353.29724	-378.42987	-326.4453	-304.03064	-326.10397	-364.6961	-335.86514	-357.8884	-355.11227	-336.15677	-361.57727	-311.5771	-249.84282	-261.58185	-260.18127
¸ßË¹°×ÔëÉù´¦Àí (130).mp3	-222.31291	-203.25047	-207.15486	-212.32932	-194.21085	-205.44621	-237.8428	-217.48505	-224.24167	-188.91022	-183.07475	-200.53535	-216.95218	-196.97214	-202.02274	-256.00854	-242.7888	-253.05838	-227.6712	-220.19362	-230.00322	-239.75212	-222.56989	-230.80414	-272.48206	-252.03792	-260.0038	-266.78607	-246.15706	-244.77676	-272.65253	-253.19273	-271.4489	-184.61697	-174.07921	-160.45279	-153.74438	-165.17606	-181.87425	-203.89668	-199.60324	-214.38533	-222.7228	-205.27325	-208.81056	-208.29596	-185.58092	-197.75728	-225.65677
¸ßË¹°×ÔëÉù´¦Àí (131).mp3	-269.79517	-250.7386	-260.81046	-240.65982	-237.21147	-246.36456	-256.64786	-236.91689	-242.30403	-230.32063	-228.48862	-257.6129	-286.48047	-253.25749	-254.87035	-253.79935	-235.79314	-246.92139	-231.25266	-221.35785	-219.08705	-239.3086	-220.44673	-220.53421	-250.88562	-233.62119	-232.5563	-249.52596	-231.22125	-233.55678	-255.35149	-238.99464	-236.79536	-232.03754	-218.16142	-229.01248	-224.19699	-219.95819	-233.12408	-260.86734	-231.04263	-228.87761	-241.20299	-211.73378	-210.39163	-235.7104	-221.93407	-226.26839	-197.93655
¸ßË¹°×ÔëÉù´¦Àí (132).mp3	-333.95682	-317.79874	-333.28226	-210.23656	-226.00717	-255.8117	-306.34528	-272.47638	-269.82065	-328.74057	-295.5931	-308.04984	-210.31168	-229.13777	-267.7185	-287.9	-278.48465	-298.99277	-316.9829	-293.9682	-316.60025	-269.60303	-269.37726	-283.39566	-333.27698	-306.16272	-317.08694	-344.94565	-314.9947	-333.02054	-307.5016	-286.49463	-293.6126	-297.42828	-289.55588	-305.7454	-330.50092	-313.547	-328.39648	-185.25917	-192.73157	-183.94893	-210.26974	-231.97894	-261.94345	-291.58994	-273.29648	-265.38687	-238.9676
¸ßË¹°×ÔëÉù´¦Àí (133).mp3	-138.34102	-121.79935	-140.95375	-130.09969	-113.54074	-116.22827	-111.549904	-99.44088	-107.89071	-107.89129	-96.65119	-104.1044	-101.20135	-88.93333	-94.54553	-87.53336	-78.260315	-90.33522	-76.79647	-64.84593	-74.323	-73.67837	-57.090134	-76.30786	-114.4522	-98.25828	-114.32476	-90.05402	-75.81105	-92.04728	-98.93233	-79.6869	-99.266846	-71.309265	-60.849636	-67.89472	-88.65542	-50.330917	-52.74456	-126.284805	-78.87548	-65.97467	-66.60476	-85.01094	-91.97627	-148.96312	-125.2853	-118.05899	-112.39375
¸ßË¹°×ÔëÉù´¦Àí (134).mp3	-297.0481	-279.59967	-298.96994	-252.845	-237.42914	-254.57362	-254.3224	-224.80058	-244.63678	-235.7909	-242.47954	-265.22964	-186.63057	-178.30806	-195.806	-206.13185	-220.46404	-233.05696	-272.6759	-244.02599	-244.91054	-271.44815	-238.56871	-254.2988	-262.28403	-262.75604	-262.75378	-257.05054	-232.87688	-245.05156	-317.49405	-282.25024	-282.51843	-319.42874	-294.65222	-317.29535	-265.77716	-243.90247	-275.24927	-300.37854	-288.3432	-313.38452	-307.3439	-282.15445	-287.43463	-341.3012	-315.707	-335.3229	-345.61752
¸ßË¹°×ÔëÉù´¦Àí (135).mp3	-185.3725	-175.43102	-178.86255	-125.43743	-129.04897	-140.43507	-161.49168	-142.24594	-134.72	-245.23688	-229.04718	-200.8295	-84.735985	-80.70899	-105.6009	-297.66205	-255.03458	-255.30736	-153.57988	-161.1317	-164.90944	-257.48343	-241.47476	-267.64932	-101.440186	-109.48937	-159.51431	-190.88318	-188.59059	-236.29813	-183.43268	-167.92162	-150.60632	-234.6764	-232.63206	-248.85722	-206.1565	-192.77393	-218.92926	-153.50851	-171.04895	-179.42105	-120.17317	-131.17476	-130.3556	-193.61795	-184.8771	-192.92902	-109.585
¸ßË¹°×ÔëÉù´¦Àí (136).mp3	-271.54434	-260.55075	-279.59824	-260.53406	-252.26819	-267.55557	-227.6988	-241.08437	-260.99554	-242.57413	-221.9438	-238.58841	-316.6893	-286.18402	-298.1298	-299.53455	-280.40237	-290.08545	-234.38376	-249.2141	-276.9961	-301.5652	-214.76389	-176.63777	-189.79265	-186.94356	-196.52693	-290.3537	-258.54755	-270.24686	-284.65933	-273.1845	-293.3712	-275.4652	-248.03172	-260.77142	-228.6142	-227.43962	-235.1627	-304.78632	-284.21884	-292.32623	-288.93524	-253.36188	-262.51443	-254.10213	-221.87529	-201.5292	-244.25089
¸ßË¹°×ÔëÉù´¦Àí (137).mp3	-219.04436	-195.72319	-206.58743	-210.70328	-171.23836	-178.40036	-179.50137	-159.35626	-172.46925	-154.93648	-153.80705	-186.43527	-207.8821	-182.53467	-194.03763	-141.44568	-133.23466	-174.40527	-199.8955	-177.5702	-176.89114	-127.799286	-91.58218	-114.6012	-184.11241	-146.80508	-163.33846	-159.70601	-116.88655	-144.2671	-223.72144	-207.34096	-226.16208	-230.40536	-206.84619	-222.42876	-232.3488	-209.84167	-230.50615	-263.70038	-240.31096	-254.58847	-210.40372	-181.9939	-195.2012	-206.77138	-118.5161	-103.62055	-204.31447
¸ßË¹°×ÔëÉù´¦Àí (138).mp3	-216.99341	-218.73035	-237.34041	-239.43279	-228.70584	-249.41534	-249.46802	-200.62001	-174.37865	-235.66415	-208.13867	-205.03387	-248.91376	-221.34222	-223.39153	-211.25885	-203.00969	-220.62924	-218.02147	-210.72597	-240.39421	-257.41098	-233.47015	-246.44028	-216.56517	-205.90694	-207.23074	-223.66747	-210.2194	-225.13875	-233.96179	-209.87166	-229.59663	-206.85	-215.79407	-235.72244	-239.42503	-212.10855	-207.77565	-197.81955	-190.22536	-171.93523	-229.02042	-217.09732	-234.46083	-212.26578	-212.60045	-201.94795	-232.36377
¸ßË¹°×ÔëÉù´¦Àí (139).mp3	-220.01767	-184.85352	-198.78387	-182.85901	-194.00998	-208.672	-242.9428	-189.44415	-179.94632	-240.65523	-213.9445	-227.85855	-184.38626	-175.99107	-167.66924	-183.75586	-176.93196	-186.73799	-205.18349	-180.48578	-170.8783	-210.03952	-186.1582	-189.87202	-153.1923	-138.26837	-143.71405	-184.22603	-153.6707	-140.2304	-214.58667	-198.05983	-186.09164	-223.6544	-211.71834	-239.23424	-155.30272	-160.93698	-192.21582	-212.93819	-195.99904	-198.86176	-204.2129	-193.2035	-203.10883	-188.52809	-183.71213	-182.44742	-169.20169
¸ßË¹°×ÔëÉù´¦Àí (140).mp3	-247.0172	-230.0901	-227.34894	-256.93604	-235.02112	-241.84799	-199.52313	-171.25128	-175.74646	-199.30492	-193.44571	-177.90097	-149.08615	-171.66759	-171.66983	-292.47467	-270.01797	-285.52423	-199.42352	-216.02914	-262.38757	-260.00702	-196.90201	-146.23477	-242.83772	-240.6001	-273.9784	-155.56332	-163.21573	-191.32787	-92.08145	-75.730804	-97.44921	-229.44614	-238.23918	-255.36542	-233.09293	-227.87054	-250.97128	-207.48892	-181.82646	-203.76915	-232.31793	-223.51627	-195.34921	-130.59532	-117.08198	-134.4658	-291.2801
¸ßË¹°×ÔëÉù´¦Àí (141).mp3	-207.10559	-173.65459	-177.91432	-203.88274	-172.99254	-192.77045	-196.08911	-159.8655	-186.08345	-105.086685	-87.9496	-115.789856	-221.95457	-184.4906	-207.20451	-127.76722	-108.32366	-121.584816	-168.78241	-141.9234	-149.2912	-103.691086	-82.43277	-110.67385	-124.71272	-95.41664	-116.99533	-136.5798	-98.61303	-113.75593	-127.597855	-101.87918	-126.61555	-102.32084	-91.742775	-99.31754	-119.74528	-85.15981	-100.27202	-91.30636	-48.82991	-63.748394	-141.57477	-143.17583	-167.31204	-120.14363	-107.83454	-124.31468	-139.55537
¸ßË¹°×ÔëÉù´¦Àí (142).mp3	-248.15201	-245.54755	-243.07028	-248.21556	-237.34187	-247.3764	-293.40878	-255.45398	-256.44415	-233.21481	-220.8299	-224.54347	-238.7423	-214.41426	-214.08058	-258.4302	-235.45477	-243.26459	-267.3896	-249.04233	-259.02402	-252.06557	-244.89754	-249.332	-228.88348	-222.75279	-219.87305	-212.66281	-196.5645	-198.55385	-174.78772	-152.22122	-178.07098	-227.20436	-219.00148	-236.76523	-232.51074	-232.29413	-236.91599	-258.46173	-242.06857	-253.63347	-271.94217	-239.60533	-246.81624	-199.535	-183.08684	-186.51685	-196.02982
¸ßË¹°×ÔëÉù´¦Àí (143).mp3	-250.86755	-226.3446	-222.96729	-277.85345	-256.16727	-257.45636	-114.97998	-135.64764	-129.51498	-246.08481	-228.47563	-228.25056	-296.83923	-270.9126	-287.2519	-243.31033	-222.30809	-250.83286	-226.0179	-208.4235	-230.26854	-242.4299	-213.78409	-217.40028	-196.17902	-188.11055	-186.50615	-247.93147	-225.01373	-230.76205	-269.35104	-232.1755	-243.7462	-272.0274	-242.80833	-249.41922	-256.65823	-243.90126	-239.13217	-287.1527	-251.55841	-256.99875	-258.6188	-240.3352	-247.84933	-302.1233	-275.21136	-278.96637	-311.00632
¸ßË¹°×ÔëÉù´¦Àí (144).mp3	-286.54855	-286.32516	-297.8237	-337.46017	-314.91956	-336.06485	-332.79495	-297.053	-315.6432	-335.75	-301.56305	-314.43597	-323.3236	-301.38495	-298.80283	-314.24945	-285.81555	-279.03494	-338.1067	-307.14975	-326.9437	-331.74008	-301.32693	-316.33606	-314.45737	-273.16876	-269.06262	-296.2597	-285.0389	-303.0897	-315.21652	-289.27164	-292.31873	-310.6456	-268.9575	-241.23027	-292.38333	-280.3714	-295.0649	-261.0944	-268.78506	-278.6833	-303.16122	-274.43985	-283.69574	-255.27817	-254.49811	-270.05576	-301.46274
¸ßË¹°×ÔëÉù´¦Àí (145).mp3	-234.44469	-216.31235	-234.20866	-229.8923	-205.03023	-215.45518	-220.96469	-189.51933	-197.46512	-212.42276	-192.98053	-211.08337	-215.77043	-203.97784	-217.07967	-198.1028	-167.96086	-179.13892	-174.46715	-148.70737	-141.24164	-152.18709	-128.81369	-138.95027	-157.78865	-133.74579	-152.9377	-132.75227	-119.23867	-121.970375	-117.040955	-110.67003	-129.82426	-155.46614	-133.76103	-143.36987	-180.1913	-189.82498	-207.7235	-158.71904	-134.32408	-143.90712	-151.23854	-136.65779	-155.36961	-126.50187	-124.43005	-149.49246	-160.06879
¸ßË¹°×ÔëÉù´¦Àí (146).mp3	-317.2913	-291.29596	-311.34946	-339.34747	-307.06418	-330.94754	-303.99374	-282.5652	-308.2177	-292.06696	-275.5936	-305.16278	-333.89148	-299.7231	-310.99957	-329.81543	-302.96323	-319.0377	-344.6097	-317.34668	-338.97083	-338.112	-298.5215	-318.3332	-299.75784	-277.72348	-294.16336	-325.14392	-293.6997	-311.77234	-332.8925	-295.79718	-314.07382	-339.77966	-313.72995	-336.46512	-346.13385	-314.41156	-332.9622	-312.6194	-278.68497	-300.0886	-315.7861	-288.22946	-310.03064	-334.04913	-295.57956	-307.81876	-339.44418
¸ßË¹°×ÔëÉù´¦Àí (147).mp3	-173.31116	-182.81653	-210.09818	-218.1337	-203.04329	-210.38649	-173.37708	-165.01149	-182.48978	-226.3928	-208.1707	-220.92072	-188.45653	-177.32817	-189.23505	-238.02681	-223.16327	-240.26457	-206.73543	-209.42009	-227.86049	-236.2269	-225.94128	-246.12413	-214.82538	-190.44098	-207.63354	-210.26297	-204.65294	-228.12183	-190.34128	-177.42282	-187.78546	-258.5008	-256.6066	-279.45917	-210.2678	-199.93265	-216.98386	-303.24768	-281.97147	-299.50772	-210.85251	-215.56265	-236.78154	-309.03604	-291.8158	-310.75146	-248.31985
¸ßË¹°×ÔëÉù´¦Àí (148).mp3	-206.63106	-227.91089	-244.66748	-255.50404	-188.92189	-163.1481	-184.20395	-152.73987	-118.28436	-233.61612	-212.6053	-227.99904	-256.64594	-239.36134	-256.11755	-255.78242	-243.06454	-249.66109	-175.36765	-160.24388	-157.8607	-195.17268	-183.33961	-179.20125	-173.01176	-198.03212	-201.85805	-249.19583	-209.71065	-200.7004	-261.24945	-239.93996	-218.77739	-189.42761	-173.16653	-185.01265	-161.03543	-172.87727	-207.55159	-273.8293	-238.10202	-229.19186	-99.057465	-129.59145	-141.87842	-215.97205	-212.34657	-200.95345	-134.96819
¸ßË¹°×ÔëÉù´¦Àí (149).mp3	-181.12056	-209.62291	-255.42186	-244.66568	-219.9129	-177.84935	-207.44464	-224.01762	-220.84747	-274.25305	-243.39905	-221.94266	-272.5703	-258.9023	-262.16968	-288.19577	-264.95645	-262.2839	-234.87978	-237.25452	-233.12578	-179.41643	-201.75224	-180.22896	-217.78798	-222.80933	-199.9031	-263.05447	-245.74753	-211.2515	-267.1866	-239.41663	-213.25166	-179.1359	-202.79652	-189.22124	-246.03906	-230.13394	-216.04387	-241.0252	-242.49638	-247.29929	-281.19025	-262.2045	-272.28928	-259.05014	-235.09474	-234.4925	-229.88756
¸ßË¹°×ÔëÉù´¦Àí (150).mp3	-63.419777	-57.07452	-73.27384	-72.044205	-60.93743	-75.53587	-159.65413	-168.56999	-202.65334	-147.1238	-138.68768	-141.28825	-126.51757	-89.30784	-95.39078	-138.34834	-120.643486	-138.3553	-67.063705	-43.267918	-81.639366	-99.58646	-67.75986	-90.57799	-174.83234	-163.64743	-152.51263	-201.23912	-172.64375	-169.93098	-120.47219	-96.07578	-117.22021	-151.44794	-143.24782	-152.87662	-161.63599	-123.08718	-91.02203	-88.95215	-55.761414	-71.34321	-133.54361	-125.16052	-115.485825	-175.1176	-146.57936	-149.13263	-73.96812
¸ßË¹°×ÔëÉù´¦Àí (151).mp3	-205.24881	-170.42964	-180.80006	-229.58708	-217.7273	-228.92172	-250.64453	-234.4481	-242.46011	-222.77597	-171.36638	-175.42955	-268.75732	-257.43542	-273.46323	-298.48145	-280.6704	-303.50616	-271.73715	-249.11116	-254.21852	-253.74615	-237.08162	-244.76239	-260.2355	-238.72227	-246.30077	-287.60544	-262.7229	-267.1062	-248.14757	-244.23906	-270.46463	-252.16194	-248.55759	-276.77353	-273.46967	-204.42973	-176.9272	-244.46638	-214.2089	-217.25554	-217.92776	-198.01123	-203.04971	-192.12029	-162.48085	-178.32918	-252.12746
¸ßË¹°×ÔëÉù´¦Àí (152).mp3	-235.30876	-222.02725	-238.49396	-284.10803	-259.63635	-273.18777	-196.8604	-189.08192	-195.75319	-292.6732	-271.31317	-293.7078	-187.57124	-186.2996	-197.65077	-192.23473	-187.87064	-189.65749	-157.10143	-143.4833	-159.09659	-160.84132	-137.73347	-141.37347	-176.83252	-142.30408	-139.32594	-170.09074	-138.70726	-130.06113	-189.81812	-164.75816	-182.12755	-265.0983	-237.69505	-248.61147	-236.70259	-218.46967	-236.86092	-271.96994	-250.11826	-262.45343	-222.54822	-210.42265	-225.11377	-248.77452	-220.60117	-209.74852	-234.66641
¸ßË¹°×ÔëÉù´¦Àí (153).mp3	-224.20177	-237.96072	-245.17732	-247.66827	-232.193	-240.93654	-167.35265	-180.50493	-205.2352	-233.8457	-244.38855	-253.7013	-138.9293	-179.72269	-174.17435	-266.58237	-268.61594	-301.44333	-280.87445	-270.7651	-289.91638	-271.5522	-257.60083	-239.0031	-294.32285	-282.01108	-287.71887	-324.3873	-296.84943	-292.6508	-332.06284	-309.6077	-317.98544	-332.0683	-311.06854	-326.39075	-354.4746	-326.67822	-337.53424	-245.86531	-259.881	-246.60292	-313.69736	-306.2737	-306.93365	-268.71564	-282.79208	-318.55313	-343.80347
¸ßË¹°×ÔëÉù´¦Àí (154).mp3	-306.35007	-283.6879	-305.86874	-338.5853	-306.95816	-321.80597	-258.1603	-236.60225	-257.74982	-254.66524	-231.39784	-241.89638	-244.61739	-222.85872	-238.02545	-236.64404	-228.7297	-246.93231	-295.7447	-267.78674	-285.31036	-334.26245	-301.3936	-315.83386	-349.9982	-312.30948	-335.51685	-324.25717	-296.0978	-310.93103	-326.1263	-307.2036	-332.06866	-348.934	-316.65457	-329.0267	-332.06613	-307.6803	-322.55585	-352.8508	-326.19623	-343.7917	-363.36884	-335.5062	-356.5584	-369.88995	-341.52267	-358.46567	-373.22583
¸ßË¹°×ÔëÉù´¦Àí (155).mp3	-324.99008	-305.7667	-327.868	-216.76935	-236.3627	-249.50063	-234.97496	-241.94373	-259.80075	-292.94455	-258.78757	-260.6016	-296.6702	-285.62634	-310.60007	-300.0825	-285.78125	-294.667	-301.2971	-272.0438	-252.44652	-323.68552	-299.3529	-319.82608	-275.44232	-274.68137	-282.28873	-342.13043	-317.39792	-337.60638	-292.7378	-283.83618	-307.72937	-307.46414	-296.85715	-303.3838	-287.34485	-255.22736	-240.17418	-294.52805	-273.21555	-280.97723	-267.70578	-260.4767	-286.13022	-281.52667	-281.46234	-314.48462	-313.46222
¸ßË¹°×ÔëÉù´¦Àí (156).mp3	-161.276	-151.63686	-185.90326	-227.11372	-194.77512	-211.28716	-201.03917	-159.94589	-135.80498	-165.83809	-162.84148	-175.98026	-152.90099	-149.50185	-148.86984	-201.87079	-166.79108	-155.50175	-176.31323	-156.83745	-144.8185	-130.70859	-124.22007	-117.68632	-130.32858	-133.97607	-148.0936	-164.55252	-140.36423	-132.43532	-188.13321	-158.46097	-172.28932	-120.56661	-136.40668	-181.63318	-211.3572	-178.38168	-189.33429	-201.20386	-183.1754	-206.34924	-182.89392	-170.04573	-165.43001	-141.11543	-146.83691	-143.87149	-154.31842
¸ßË¹°×ÔëÉù´¦Àí (157).mp3	-201.72107	-212.4221	-179.12683	-321.05927	-295.12592	-310.66196	-314.92743	-282.67593	-277.7332	-299.69315	-288.37375	-297.84348	-285.0278	-273.73395	-282.0724	-267.08395	-252.75964	-250.5791	-295.54382	-275.91257	-293.40204	-290.88196	-275.34286	-283.31342	-293.5093	-270.16852	-275.94968	-293.69626	-270.41818	-277.8202	-290.36963	-267.7611	-284.90417	-275.29526	-256.39163	-272.3617	-301.0472	-282.47754	-292.84943	-309.89352	-280.38107	-294.68054	-249.93596	-229.2051	-247.1541	-221.80219	-203.82137	-208.35461	-258.3866
¸ßË¹°×ÔëÉù´¦Àí (158).mp3	-174.9833	-155.7523	-163.13934	-177.77617	-165.30853	-179.92206	-141.58234	-117.40959	-127.22039	-168.99481	-153.19269	-158.07408	-143.03828	-122.74994	-137.33714	-178.07245	-150.127	-155.01552	-157.73247	-133.87442	-154.98312	-142.87772	-123.13391	-139.01881	-177.119	-145.82727	-162.58772	-161.66185	-139.15215	-139.90108	-139.96799	-147.16855	-179.12967	-141.16234	-120.78585	-133.37274	-171.71823	-150.65514	-164.00845	-163.97781	-139.1217	-139.52605	-171.84341	-156.68858	-173.63492	-150.04878	-129.51791	-151.45872	-151.35316
¸ßË¹°×ÔëÉù´¦Àí (159).mp3	-165.09482	-162.17776	-160.61562	-211.84706	-209.70053	-207.795	-251.13725	-247.01239	-250.41916	-245.64116	-229.80779	-231.2182	-132.84088	-114.841324	-118.56873	-122.060616	-109.5659	-115.38728	-137.85971	-116.72207	-116.35247	-172.83107	-157.86937	-176.8025	-247.40057	-224.94572	-243.19928	-204.4389	-184.44952	-185.46474	-333.86374	-306.10135	-325.0732	-154.98518	-139.71635	-146.79114	-182.1587	-161.48524	-172.01515	-185.2199	-174.29831	-186.90514	-255.0966	-252.90823	-254.78508	-169.60065	-152.45563	-160.13756	-147.73654
¸ßË¹°×ÔëÉù´¦Àí (160).mp3	-297.84244	-278.25766	-276.45004	-287.05685	-282.29465	-316.6205	-315.77863	-297.3726	-320.8759	-255.13084	-240.26585	-229.27213	-229.6832	-238.0427	-241.2982	-287.00018	-251.91148	-247.46948	-228.44698	-233.86469	-215.54366	-189.8327	-212.47604	-199.19632	-250.1805	-254.09665	-247.23225	-225.58607	-235.12804	-215.6326	-238.19412	-212.46349	-159.25584	-233.6333	-200.2122	-191.47173	-186.96863	-203.75977	-230.01332	-240.59142	-200.45856	-168.6342	-226.07878	-233.3152	-271.02106	-225.7955	-236.39891	-268.22916	-306.4429
¸ßË¹°×ÔëÉù´¦Àí (161).mp3	-231.12439	-209.61339	-210.95592	-125.72682	-98.52244	-106.23054	-90.69106	-73.66228	-87.7258	-125.75708	-119.391754	-140.0455	-188.7373	-164.32404	-180.75998	-206.05792	-184.08595	-209.2279	-135.52936	-108.780525	-122.46841	-121.88699	-97.878365	-121.72107	-58.834217	-36.900208	-69.38503	-179.9379	-153.28304	-163.54736	-208.88005	-183.32893	-201.32463	-118.084335	-102.403625	-124.350845	-134.28642	-115.390724	-138.3204	-120.543144	-109.363205	-130.3287	-128.25917	-94.50971	-113.10065	-186.23381	-156.81378	-174.96445	-186.59904
¸ßË¹°×ÔëÉù´¦Àí (162).mp3	-245.83183	-220.73344	-242.52226	-280.34616	-251.93288	-271.40164	-298.1471	-267.09503	-289.83096	-224.91762	-194.47443	-194.69449	-245.23317	-225.52486	-236.40564	-252.9561	-225.722	-254.36423	-278.13672	-248.16484	-262.73053	-275.33557	-258.45245	-270.19745	-267.60944	-241.04898	-255.70235	-217.3586	-208.45943	-235.53766	-279.2899	-255.9723	-270.13702	-248.12392	-207.85808	-237.46384	-281.4327	-257.6704	-266.05444	-209.24652	-176.09929	-189.07054	-146.47452	-168.85315	-246.17725	-248.76529	-224.81865	-239.01283	-250.29016
¸ßË¹°×ÔëÉù´¦Àí (163).mp3	-139.53542	-128.66519	-118.708115	-159.22159	-140.60724	-153.30507	-144.68532	-148.91196	-164.7328	-183.62949	-167.38448	-178.247	-188.7912	-162.84485	-180.08655	-167.39235	-136.2545	-132.19398	-174.97879	-142.84802	-147.85643	-155.05504	-138.40579	-155.0021	-174.56291	-152.59055	-170.23557	-184.43169	-155.5314	-168.13675	-164.70676	-129.75206	-119.63446	-169.2102	-148.13226	-162.56842	-163.22827	-144.36331	-140.67094	-166.03842	-143.10295	-156.80737	-154.45184	-141.0953	-154.96762	-156.46048	-131.80247	-146.04103	-162.02087
¸ßË¹°×ÔëÉù´¦Àí (164).mp3	-230.22223	-224.74681	-210.87366	-256.19797	-225.86427	-189.40367	-188.7957	-180.8157	-184.44365	-217.05463	-188.99495	-180.38896	-255.3357	-230.77695	-247.66872	-157.63234	-157.25728	-160.82738	-211.0463	-224.07564	-231.49304	-229.13159	-205.27654	-191.65681	-254.3434	-238.0389	-238.57228	-248.18687	-217.46686	-196.10931	-192.52922	-195.32968	-218.77036	-227.94482	-205.6149	-187.4062	-224.8682	-183.1513	-163.8191	-184.77098	-191.83844	-207.97958	-142.46506	-177.42795	-240.38145	-203.88878	-192.8006	-204.23491	-181.67346
¸ßË¹°×ÔëÉù´¦Àí (165).mp3	-211.46011	-191.9318	-207.58005	-240.40862	-218.20537	-231.47743	-298.51178	-268.5236	-289.3932	-156.60811	-141.12837	-164.41527	-176.11324	-161.89435	-179.89633	-185.26115	-161.0535	-165.28748	-180.29659	-162.68185	-182.02449	-195.46964	-178.95612	-196.97005	-220.10075	-197.53313	-211.36165	-260.30466	-239.86504	-258.3905	-200.67665	-193.85344	-215.94771	-207.30023	-196.15018	-213.49132	-209.52475	-187.75018	-195.5131	-212.07156	-188.75595	-196.12302	-208.2702	-196.07166	-216.27963	-221.19095	-206.94179	-225.39343	-250.42824
¸ßË¹°×ÔëÉù´¦Àí (166).mp3	-274.0417	-272.26288	-283.25574	-305.70792	-288.97147	-298.86795	-316.42017	-295.24158	-304.8486	-334.52655	-307.7898	-323.09732	-296.61493	-263.411	-263.29373	-227.74399	-204.2919	-189.57831	-345.15445	-317.7468	-337.58743	-268.07922	-248.71315	-277.1349	-356.1238	-328.4483	-354.35388	-360.90314	-333.15872	-352.3232	-322.47803	-310.54025	-325.02237	-360.76022	-333.18875	-368.93176	-337.97055	-323.92474	-338.07236	-372.35098	-338.83423	-355.1647	-324.5447	-296.51987	-290.15408	-327.14404	-299.4357	-346.25156	-355.73282
¸ßË¹°×ÔëÉù´¦Àí (167).mp3	-233.90369	-216.16211	-230.7779	-228.5077	-218.27248	-218.15486	-237.40628	-218.68317	-215.77391	-174.12184	-146.10173	-152.28568	-222.53273	-199.25134	-214.36836	-204.93681	-198.25183	-215.88852	-232.86354	-209.36122	-219.4293	-222.12021	-217.52022	-217.14897	-206.572	-193.84497	-171.61633	-260.3533	-232.75133	-229.6131	-250.3806	-224.69336	-234.02295	-207.85677	-160.64835	-154.66002	-133.66255	-124.93371	-145.7879	-227.62312	-170.55486	-142.97937	-239.86345	-211.85223	-218.8521	-212.16064	-216.1236	-225.63991	-198.2842
¸ßË¹°×ÔëÉù´¦Àí (168).mp3	-295.8626	-265.12955	-286.02814	-322.98868	-295.4765	-317.7218	-334.69644	-306.44836	-325.37524	-342.84207	-319.2053	-339.4947	-333.9091	-298.0432	-321.02765	-299.29547	-277.9077	-298.81873	-269.30127	-259.8214	-269.52625	-298.1892	-271.5547	-291.93692	-321.79166	-295.309	-319.97	-352.06842	-327.46866	-358.38724	-347.0838	-314.016	-335.16843	-302.6864	-276.2451	-285.9719	-310.96146	-286.6916	-300.80667	-302.38403	-274.0283	-283.97812	-310.19247	-291.4492	-315.89972	-339.68384	-304.95798	-322.93393	-363.1651
¸ßË¹°×ÔëÉù´¦Àí (169).mp3	-190.97383	-189.62927	-203.83142	-111.66556	-84.57103	-92.39307	-206.43236	-176.32939	-191.83124	-172.47375	-166.0118	-177.28874	-214.96214	-166.10559	-153.82713	-212.00972	-187.47447	-196.05226	-173.99371	-178.1674	-206.71928	-226.04353	-199.79349	-222.43156	-104.220314	-91.373535	-118.18974	-192.65009	-170.49704	-167.53503	-172.08902	-161.45604	-177.55183	-216.56828	-193.94789	-213.91547	-225.57716	-196.485	-218.29008	-212.96193	-195.16646	-194.03244	-203.34822	-178.74838	-184.15129	-103.94667	-81.446815	-97.579216	-196.93655
¸ßË¹°×ÔëÉù´¦Àí (170).mp3	-286.13058	-286.1177	-292.1514	-218.08844	-232.59769	-219.10362	-319.12842	-305.19247	-312.3648	-303.1391	-287.37845	-299.38666	-213.16731	-212.45338	-200.51263	-336.9455	-309.49936	-321.88223	-257.14862	-261.9785	-261.15598	-136.835	-170.82657	-161.62146	-319.8383	-295.55402	-297.33298	-271.42883	-267.76147	-271.76776	-297.86838	-282.5781	-291.56686	-302.48767	-277.20288	-293.28445	-307.71094	-286.88782	-301.4743	-323.914	-297.46933	-315.94128	-298.8979	-279.00143	-304.58136	-304.2945	-280.47223	-295.7045	-297.34042
¸ßË¹°×ÔëÉù´¦Àí (171).mp3	-169.96175	-153.76315	-172.90807	-141.81073	-103.87031	-97.080154	-135.71162	-120.36409	-140.78934	-163.89879	-141.8971	-146.45572	-116.78753	-107.82996	-120.07323	-111.45955	-113.55538	-139.974	-162.94495	-152.21747	-168.5644	-132.47545	-113.75434	-135.08864	-155.95158	-130.77707	-133.45474	-156.49771	-129.44476	-142.45073	-156.50398	-132.15987	-134.02194	-155.41367	-142.44627	-154.67067	-142.63094	-118.24456	-132.15715	-153.28905	-133.57817	-141.07613	-141.38307	-110.890175	-120.74853	-154.95229	-132.16347	-146.08206	-150.17455
¸ßË¹°×ÔëÉù´¦Àí (172).mp3	-122.99703	-104.60847	-120.07966	-144.44756	-105.19152	-119.35098	-148.26099	-129.42917	-150.37561	-35.30075	-10.658293	-28.676392	-122.18346	-91.49566	-98.54987	-87.8043	-65.37608	-74.7295	-130.53255	-100.17554	-101.44736	-88.13786	-81.70571	-94.672844	-103.61328	-104.91692	-129.42433	-102.89109	-88.91102	-89.6826	-117.97804	-100.27025	-109.68318	-192.87614	-148.0049	-155.15955	-121.39365	-86.1588	-98.039375	-112.94905	-96.72739	-99.8259	-107.36964	-103.99812	-130.64217	-144.12747	-133.78857	-167.9117	-126.97794
¸ßË¹°×ÔëÉù´¦Àí (173).mp3	-215.88676	-201.14294	-221.72516	-161.43356	-179.58992	-196.9614	-204.39162	-202.15959	-230.74797	-180.9189	-181.87207	-201.34544	-239.64592	-204.28014	-203.32275	-215.84883	-213.21155	-240.69237	-223.8222	-210.40942	-238.50806	-232.52263	-207.84521	-216.0467	-228.69803	-207.677	-222.04831	-228.91887	-202.48079	-209.32579	-219.76385	-197.26395	-213.10806	-230.39064	-193.85129	-206.12115	-214.56482	-191.12173	-199.75279	-237.83209	-211.93105	-225.72247	-257.9816	-232.94398	-247.91748	-232.64426	-222.8258	-238.23996	-249.28278
¸ßË¹°×ÔëÉù´¦Àí (174).mp3	-296.8344	-264.77084	-278.97632	-300.84302	-285.6437	-309.8015	-315.9155	-296.1903	-325.97763	-233.41257	-219.35152	-227.72217	-242.26454	-238.99434	-268.84076	-303.21857	-276.38922	-296.98135	-263.9251	-220.81288	-206.24236	-238.11696	-218.47908	-239.21547	-303.13675	-275.6129	-297.5469	-176.02512	-193.88821	-206.68208	-253.88577	-231.84639	-244.50923	-273.06647	-249.28293	-259.62592	-180.98848	-207.29648	-219.95013	-255.16914	-219.25764	-222.01866	-237.75322	-213.37825	-233.56956	-251.78473	-223.13322	-233.25475	-240.30351
¸ßË¹°×ÔëÉù´¦Àí (175).mp3	-120.5538	-113.77067	-124.65247	-113.94069	-100.50631	-111.879585	-137.89203	-131.81252	-143.43005	-101.85702	-90.24262	-93.73492	-156.29776	-141.78133	-155.40556	-127.27003	-124.56972	-135.59796	-115.59585	-121.87268	-140.45636	-210.4411	-182.76036	-203.35431	-96.48064	-87.14899	-103.72068	-218.44655	-191.71265	-211.93903	-138.79784	-132.44911	-144.64919	-232.05424	-210.93387	-237.23857	-214.73927	-194.18288	-210.42468	-118.11121	-107.29892	-120.054855	-122.90695	-88.11599	-78.03133	-114.79056	-97.975204	-109.69031	-118.10254
¸ßË¹°×ÔëÉù´¦Àí (176).mp3	-118.70154	-97.30689	-100.88388	-115.08042	-101.848885	-110.91826	-139.66946	-113.950035	-115.580345	-123.424866	-101.385704	-106.17467	-133.0404	-111.56108	-117.39787	-128.3286	-112.039955	-120.03746	-91.53796	-87.176445	-108.43416	-96.19386	-70.81271	-91.956635	-119.565094	-93.12027	-86.023476	-118.022156	-101.176216	-118.98707	-137.05061	-110.40511	-111.971794	-140.02617	-109.11206	-106.42588	-123.09279	-112.03167	-115.035805	-129.15517	-107.89412	-115.75294	-118.05856	-96.17232	-108.540726	-131.40213	-109.45343	-110.67974	-126.39702
¸ßË¹°×ÔëÉù´¦Àí (177).mp3	-282.92703	-269.90384	-282.03152	-245.03159	-228.47153	-229.72037	-253.84511	-235.97523	-252.23306	-294.0274	-263.3957	-280.06027	-280.22717	-258.77716	-279.35675	-287.71484	-261.06845	-281.68683	-287.47266	-266.04153	-283.33502	-249.45651	-209.14206	-191.58994	-263.217	-237.19798	-252.17111	-301.73367	-269.59903	-282.73907	-260.3748	-248.82129	-271.2904	-273.83966	-253.11627	-278.22516	-285.22852	-256.5057	-270.14053	-260.85318	-237.22612	-233.97151	-245.74509	-230.3343	-245.00964	-294.17984	-272.93997	-296.65906	-266.67502
¸ßË¹°×ÔëÉù´¦Àí (178).mp3	-319.52304	-292.5132	-310.08704	-311.2831	-287.3018	-295.09106	-297.6432	-280.29486	-294.54025	-304.88687	-275.45255	-283.3833	-270.81262	-267.10312	-284.71786	-293.98108	-276.55267	-294.44186	-277.29572	-262.3348	-265.32358	-318.77206	-286.6142	-290.3901	-304.43665	-275.21576	-283.28284	-308.74448	-283.1695	-293.24365	-312.6596	-286.69052	-304.32538	-269.32114	-249.21979	-265.48495	-281.42007	-254.01363	-264.61487	-176.70493	-192.03984	-183.2185	-290.07837	-262.38925	-267.59122	-288.08987	-269.43607	-283.79672	-326.19968
¸ßË¹°×ÔëÉù´¦Àí (179).mp3	-178.4093	-157.78554	-168.16306	-198.83325	-172.50641	-176.9699	-166.19023	-152.75287	-171.10085	-145.6267	-152.547	-176.55104	-212.66641	-193.24614	-195.21571	-168.60324	-160.65514	-182.37839	-207.73946	-187.83728	-200.52628	-224.6923	-211.96017	-232.67772	-170.31125	-147.85591	-137.13565	-213.54309	-205.99847	-219.45285	-196.98434	-197.93027	-214.22997	-158.40308	-145.4497	-140.50189	-190.84187	-176.80417	-185.77025	-216.22072	-190.10072	-202.6274	-170.00873	-150.9325	-161.17244	-199.46841	-187.53122	-201.20457	-222.8166
¸ßË¹°×ÔëÉù´¦Àí (180).mp3	-276.15164	-259.54294	-270.92062	-314.17493	-284.42758	-289.232	-295.4383	-270.68365	-261.1807	-280.66684	-259.09338	-252.5468	-182.93306	-205.98521	-221.1952	-293.31116	-278.35135	-290.24814	-267.0896	-260.80692	-279.56198	-207.51123	-220.12457	-212.51195	-220.09682	-240.8772	-266.9934	-242.5217	-235.71082	-214.27834	-225.50327	-224.55394	-245.3663	-275.08636	-261.37888	-275.22534	-229.88979	-240.08575	-260.9125	-240.33688	-236.43524	-234.29489	-284.52948	-274.29633	-295.5588	-267.7844	-264.80643	-298.07956	-225.2314
¸ßË¹°×ÔëÉù´¦Àí (181).mp3	-224.00076	-223.56058	-227.13065	-247.23134	-237.6495	-256.46533	-250.85931	-242.14029	-258.96524	-176.60085	-209.1138	-280.12338	-237.98111	-228.76205	-234.14294	-265.69	-228.1777	-226.69095	-263.74075	-214.88696	-188.07176	-212.64081	-214.82623	-239.8689	-268.00565	-241.65923	-240.55093	-258.71268	-243.70247	-266.40732	-226.18915	-226.26877	-229.42131	-202.24704	-223.61786	-268.15652	-218.03407	-230.38695	-254.24985	-249.34383	-246.65541	-257.9244	-274.40182	-256.22867	-266.99118	-250.95428	-250.69727	-267.2685	-296.6863
¸ßË¹°×ÔëÉù´¦Àí (182).mp3	-315.08878	-291.46857	-302.81995	-226.47609	-201.5651	-203.98766	-240.55647	-218.91557	-228.37971	-208.44765	-194.38393	-190.6383	-277.72195	-268.02856	-262.28995	-267.97775	-225.76482	-220.09566	-257.39865	-228.15347	-237.96257	-258.1713	-235.01991	-249.46342	-275.26266	-250.30078	-258.08755	-279.24585	-276.5706	-298.76422	-249.90178	-229.53824	-250.9473	-231.70552	-220.85982	-228.66017	-212.72318	-194.55354	-199.07863	-271.69644	-260.3359	-259.52344	-273.92636	-239.76189	-235.31943	-247.11034	-226.3604	-228.37488	-233.73125
¸ßË¹°×ÔëÉù´¦Àí (183).mp3	-286.04193	-265.54507	-267.65274	-275.36597	-232.47568	-214.93361	-259.3944	-223.92984	-239.23834	-277.43515	-272.9942	-270.89447	-234.7733	-205.30243	-215.1973	-293.30115	-269.61633	-288.14127	-254.16907	-233.33281	-235.12698	-237.08894	-243.09624	-265.33167	-265.634	-249.93126	-268.83737	-201.1102	-195.2223	-188.1642	-229.05702	-216.93262	-241.5063	-189.47208	-187.47562	-180.77869	-220.07718	-196.38435	-204.54483	-239.87158	-211.70515	-225.48946	-269.0198	-214.56773	-205.64606	-261.66656	-239.10545	-252.22948	-285.13055
¸ßË¹°×ÔëÉù´¦Àí (184).mp3	-219.40076	-212.89276	-243.89606	-242.98746	-212.62924	-211.7163	-203.39954	-184.10394	-206.5416	-233.13484	-230.40508	-257.12408	-293.84882	-270.31772	-288.0804	-247.99089	-207.65938	-211.94783	-232.98793	-226.86447	-245.32816	-260.14603	-246.38303	-265.61075	-190.04932	-157.65723	-168.69524	-146.04222	-144.95439	-153.49516	-187.66205	-172.43372	-181.74057	-231.95137	-226.37442	-250.96231	-261.59378	-230.52945	-240.24846	-162.53943	-145.52321	-144.7079	-217.82925	-201.62979	-225.185	-268.20053	-240.01799	-257.22238	-177.10701
¸ßË¹°×ÔëÉù´¦Àí (185).mp3	-187.66469	-174.71358	-172.04533	-160.48	-178.20396	-199.94344	-243.45132	-240.59354	-231.08047	-312.6724	-290.3104	-301.4658	-260.79645	-261.218	-279.5374	-223.19028	-222.93091	-224.54674	-232.4648	-240.85402	-262.41455	-243.7511	-226.29184	-227.28403	-235.16669	-227.50957	-223.7465	-224.7223	-218.39291	-227.32347	-242.72462	-239.18044	-237.28677	-188.2006	-202.99245	-236.0046	-274.0439	-264.6402	-283.15506	-202.9503	-206.96394	-223.1754	-259.94336	-205.68365	-166.671	-295.30914	-269.11108	-263.4794	-235.28401
¸ßË¹°×ÔëÉù´¦Àí (186).mp3	-260.4725	-233.15688	-237.5578	-139.28584	-161.54405	-200.50775	-200.09546	-167.6046	-179.07095	-178.14792	-141.4581	-160.40454	-191.18513	-160.19351	-175.25143	-206.55972	-171.32199	-190.00597	-173.84598	-176.86444	-218.66345	-266.27628	-237.34459	-260.90958	-275.93134	-246.32059	-249.67549	-330.2358	-298.8787	-292.31635	-323.60016	-290.76318	-279.34796	-225.71768	-244.63193	-265.34305	-253.60909	-241.1881	-254.9438	-228.9152	-238.3523	-268.41507	-237.59729	-245.31624	-284.87863	-246.66214	-214.89313	-230.25566	-180.76176
¸ßË¹°×ÔëÉù´¦Àí (187).mp3	-286.7894	-260.8377	-277.1623	-295.36444	-281.37836	-297.77597	-272.75046	-260.689	-268.8628	-324.0462	-297.7056	-312.29495	-138.43625	-141.04422	-178.60072	-230.41853	-218.50198	-229.98306	-219.30414	-203.41875	-188.06583	-285.4682	-261.12762	-266.47162	-248.49738	-219.31389	-207.19066	-287.45245	-268.8331	-270.8158	-328.44116	-299.2971	-306.10556	-271.26807	-260.9934	-265.34045	-317.39682	-294.7574	-302.73746	-241.38979	-239.69633	-255.85498	-279.08313	-247.82343	-254.56618	-229.78455	-224.79855	-248.36937	-280.12668
¸ßË¹°×ÔëÉù´¦Àí (188).mp3	-349.68622	-330.7514	-348.66675	-325.16168	-307.84952	-320.7807	-310.41263	-296.69235	-313.30444	-319.26752	-303.18304	-318.7867	-324.20544	-310.22702	-322.4743	-334.17566	-320.85107	-332.69614	-307.71375	-293.66293	-297.27695	-335.27045	-312.5052	-316.15854	-319.3143	-307.78973	-319.9082	-306.08633	-288.86157	-292.8445	-304.01926	-299.94836	-310.65967	-323.11624	-306.45892	-311.51096	-323.0806	-312.70706	-329.53296	-320.32312	-304.89658	-313.38287	-332.4532	-311.32288	-317.96478	-308.2146	-300.0605	-310.30746	-325.25015
¸ßË¹°×ÔëÉù´¦Àí (189).mp3	-262.4423	-236.49701	-252.14064	-222.57582	-207.46489	-224.66458	-250.46007	-225.09624	-244.41786	-197.22891	-205.99011	-238.59688	-251.009	-232.41197	-262.43118	-219.00897	-198.56822	-194.68938	-160.32603	-133.19586	-164.28004	-141.41327	-173.32016	-232.2885	-220.16342	-202.45227	-224.13252	-223.66951	-182.70697	-168.27057	-236.20699	-187.98764	-200.25908	-242.71216	-223.34708	-244.93123	-254.13048	-223.96881	-244.48772	-234.31464	-213.33049	-237.60089	-211.74069	-205.61848	-240.95311	-252.84555	-220.84793	-243.76617	-243.01608
¸ßË¹°×ÔëÉù´¦Àí (190).mp3	-272.7281	-245.41417	-268.1602	-192.15971	-200.68442	-245.69116	-262.5134	-246.47104	-255.84843	-279.70468	-254.63211	-251.81133	-148.3119	-125.59332	-151.82967	-109.358025	-106.87925	-146.09029	-151.87495	-138.81966	-168.16687	-94.57931	-121.80193	-83.463425	-182.16942	-162.63297	-187.76514	-177.72719	-147.22081	-149.09874	-171.7714	-143.09793	-161.37453	-190.07811	-167.48808	-195.63496	-182.90251	-155.0966	-176.84056	-129.02594	-124.804596	-153.0061	-185.28755	-155.32019	-163.74054	-184.44443	-149.45934	-110.82731	-184.15297
¸ßË¹°×ÔëÉù´¦Àí (191).mp3	-228.26593	-205.65428	-189.01286	-183.32976	-204.4064	-247.79973	-132.59395	-165.07867	-182.17831	-116.06402	-140.86533	-150.04457	-251.05687	-220.5452	-223.4546	-140.87845	-170.76611	-222.91028	-206.5078	-191.74281	-197.48184	-203.20067	-176.33376	-156.87643	-160.14732	-167.87251	-184.68575	-185.91414	-172.77736	-187.48291	-208.58852	-190.93877	-207.73747	-185.01344	-193.49387	-227.45848	-189.2533	-159.50217	-138.21317	-235.4729	-192.8498	-183.85367	-202.97264	-181.1569	-176.61206	-172.00325	-180.43788	-220.76854	-169.1377
¸ßË¹°×ÔëÉù´¦Àí (192).mp3	-242.10983	-205.58784	-213.72406	-187.65372	-179.95052	-197.08327	-235.72429	-223.21869	-245.29355	-229.62535	-212.32808	-228.57935	-242.58168	-225.06781	-244.75885	-258.21823	-236.29646	-267.1779	-226.24594	-204.67844	-218.14378	-284.80594	-249.19484	-265.89734	-248.54907	-224.0924	-237.77086	-241.64784	-218.05836	-229.45218	-241.3702	-218.80193	-236.9671	-268.46207	-243.76436	-260.85788	-233.9632	-216.15845	-237.71675	-245.60556	-213.96402	-222.62929	-201.26068	-185.75717	-209.1517	-178.61496	-166.905	-187.13951	-201.30664
¸ßË¹°×ÔëÉù´¦Àí (193).mp3	-209.08205	-180.91583	-193.02841	-239.04669	-208.49979	-223.23819	-195.38678	-182.33432	-209.32579	-221.28009	-193.02979	-178.05092	-231.75821	-201.14076	-217.0208	-222.43976	-196.62186	-213.11557	-225.34528	-193.3496	-193.86258	-159.9509	-152.98976	-180.66898	-237.91925	-209.06975	-229.61928	-202.6474	-186.17395	-187.74919	-196.46437	-185.57455	-201.00818	-167.04951	-181.26094	-206.04079	-154.48315	-125.99869	-153.56584	-232.64766	-209.49734	-225.5864	-193.41814	-194.13474	-223.38052	-180.78539	-163.39961	-186.27563	-205.55403
¸ßË¹°×ÔëÉù´¦Àí (194).mp3	-187.66032	-166.9917	-182.95671	-181.7194	-168.01479	-176.86064	-183.07751	-156.136	-144.1163	-170.99687	-154.8564	-169.73944	-164.23535	-150.76228	-180.72302	-250.58498	-231.98221	-247.92793	-214.601	-200.1832	-219.12956	-247.44083	-228.19135	-242.25305	-207.44516	-193.24911	-209.28708	-275.4907	-252.61252	-272.1174	-247.58266	-226.06866	-231.47417	-282.3486	-262.0923	-289.77252	-228.0002	-212.82304	-208.16315	-277.3217	-257.98398	-281.2349	-266.09155	-247.16528	-268.60425	-268.10114	-194.34018	-196.93022	-253.76389
¸ßË¹°×ÔëÉù´¦Àí (195).mp3	-303.73288	-283.314	-285.8505	-315.1566	-291.60852	-300.17172	-316.5949	-300.3911	-319.5933	-334.29535	-298.62433	-309.11542	-315.34448	-294.8586	-317.75546	-311.2311	-284.40952	-273.97516	-328.2463	-308.34802	-332.82224	-328.16486	-296.54706	-303.50583	-286.11176	-271.35745	-294.16095	-310.1227	-285.64627	-302.95648	-305.5317	-276.06393	-292.14066	-317.27963	-292.77145	-317.9012	-325.30597	-301.5829	-324.1797	-289.05148	-284.03836	-312.8742	-249.62393	-238.88583	-255.43614	-319.76498	-294.63794	-304.80768	-312.56497
¸ßË¹°×ÔëÉù´¦Àí (196).mp3	-282.69562	-259.87317	-254.04489	-259.45535	-261.4296	-275.025	-276.81598	-260.95544	-279.09525	-284.3113	-269.01562	-282.18726	-279.58588	-261.10245	-269.62234	-289.53998	-273.02646	-274.15506	-265.5986	-256.78027	-262.13248	-308.71005	-289.4251	-309.79837	-238.6371	-234.85437	-265.5124	-226.29408	-232.91849	-235.51248	-286.49948	-266.53485	-280.12454	-257.97247	-261.63623	-275.0332	-247.99237	-229.25896	-217.32259	-235.58914	-224.93022	-231.23692	-298.0691	-280.5816	-295.65414	-296.91165	-272.9438	-265.50284	-286.3139
¸ßË¹°×ÔëÉù´¦Àí (197).mp3	-240.06013	-217.55772	-233.77261	-291.77795	-254.09149	-265.694	-280.23724	-253.08994	-271.6879	-298.8139	-269.8903	-274.0532	-176.6582	-148.49324	-161.8498	-164.50542	-160.09262	-144.73575	-199.90544	-199.99776	-223.00893	-201.23969	-198.33383	-200.25931	-287.12082	-255.61836	-272.85962	-250.49872	-217.64789	-229.74	-303.1439	-273.45227	-288.95847	-324.87793	-300.90695	-315.21802	-376.51358	-345.38028	-363.92	-383.59686	-345.58835	-371.9482	-388.90094	-355.21762	-379.0667	-391.61847	-355.31693	-379.05566	-388.05884
¸ßË¹°×ÔëÉù´¦Àí (198).mp3	-259.68152	-257.34732	-270.23444	-254.12332	-237.59814	-244.9765	-223.00615	-209.6976	-219.26498	-238.37401	-225.36948	-245.91461	-237.74026	-228.44939	-225.19672	-287.65466	-264.39127	-257.53067	-226.48392	-218.58421	-235.86581	-211.06529	-205.09268	-216.21309	-185.20699	-181.56326	-185.02126	-229.63245	-222.35327	-239.8668	-327.4726	-299.20764	-313.12112	-277.18835	-257.33633	-260.09418	-220.63428	-235.57867	-249.46822	-318.89972	-310.57788	-339.9892	-322.4972	-299.604	-303.9345	-248.29279	-247.88396	-261.12314	-248.8762
¸ßË¹°×ÔëÉù´¦Àí (199).mp3	-159.83394	-144.20557	-147.31827	-138.29208	-129.91055	-148.7179	-149.3548	-135.59471	-151.68063	-151.29828	-125.12693	-119.71978	-150.06065	-135.48795	-139.3861	-137.19836	-130.15456	-150.5543	-153.39282	-128.54428	-124.734604	-142.79713	-133.13068	-160.32768	-151.94125	-122.67079	-120.70836	-150.4649	-130.99759	-141.0208	-177.16264	-157.18054	-161.83315	-224.59656	-152.44945	-140.11102	-253.24782	-243.87695	-257.8397	-305.48642	-280.21005	-294.47913	-310.2672	-286.80615	-299.349	-300.37613	-233.48235	-239.93452	-355.8596
¸ßË¹°×ÔëÉù´¦Àí (200).mp3	-234.27888	-219.67348	-229.77612	-306.9653	-285.53027	-305.51996	-195.2824	-187.009	-191.53354	-247.30101	-220.72707	-235.42357	-127.79455	-136.08958	-148.24005	-164.23888	-163.52666	-178.7739	-136.43694	-137.91742	-151.93044	-136.63611	-135.99326	-131.40602	-241.38715	-225.3826	-252.72511	-250.35063	-245.45396	-255.80595	-165.91142	-167.64227	-174.10594	-218.67572	-195.45029	-194.46587	-240.4159	-200.07478	-165.77023	-156.35524	-145.13846	-127.30136	-199.87283	-196.77948	-221.42506	-223.52155	-205.72017	-220.72188	-253.7834
¸ßË¹°×ÔëÉù´¦Àí (201).mp3	-178.77032	-159.90685	-179.26825	-197.24257	-163.40926	-151.49973	-195.80962	-180.84341	-200.83922	-187.98457	-154.74728	-144.58568	-158.1756	-147.57283	-155.5183	-179.26102	-168.58295	-177.23305	-189.97314	-158.2119	-160.52077	-186.5841	-163.76396	-179.8473	-186.21744	-157.51549	-172.57959	-155.08878	-140.098	-139.44383	-137.17004	-138.9987	-156.22357	-160.51419	-146.69351	-134.01222	-145.41187	-128.27463	-146.14009	-192.88686	-162.65506	-175.4006	-182.48888	-162.10751	-175.71077	-182.76794	-170.62154	-166.84653	-133.57216
¸ßË¹°×ÔëÉù´¦Àí (202).mp3	-132.55533	-165.91699	-182.59962	-164.31494	-130.2659	-132.77007	-172.71072	-195.58833	-205.75832	-164.60316	-189.06589	-228.8439	-249.18518	-227.33899	-251.26599	-216.28505	-199.5549	-184.5265	-165.4006	-177.66486	-204.74525	-215.18059	-184.68912	-203.25423	-193.00998	-184.51283	-179.80602	-221.80296	-198.36589	-208.51839	-200.51091	-204.13107	-226.32793	-209.66	-199.97563	-204.46234	-260.9768	-200.43492	-155.78496	-221.70676	-213.21112	-198.42601	-160.31097	-130.84558	-136.12645	-223.31232	-188.55853	-162.65395	-198.5982
¸ßË¹°×ÔëÉù´¦Àí (203).mp3	-228.51094	-219.75363	-242.29263	-244.54733	-226.31033	-237.04643	-223.59839	-215.52519	-221.0028	-253.51653	-243.64157	-253.40306	-176.38315	-175.50525	-203.01309	-274.87036	-249.29877	-267.66214	-257.36365	-248.12376	-268.36093	-272.86642	-254.9101	-254.93132	-276.44788	-261.5883	-284.21713	-273.79727	-257.6782	-265.11322	-289.47385	-267.55844	-270.43954	-261.63446	-210.3171	-206.39128	-205.42741	-201.41563	-221.011	-230.16075	-236.95317	-267.7855	-297.81363	-274.0761	-272.03574	-288.2772	-261.73132	-261.2791	-234.42793
¸ßË¹°×ÔëÉù´¦Àí (204).mp3	-222.2397	-186.79544	-177.99234	-186.26518	-154.16283	-166.8974	-163.62552	-134.47935	-148.8552	-212.11063	-187.0351	-217.68132	-179.48405	-154.11949	-177.35744	-140.75294	-137.34175	-174.01912	-147.72105	-141.58217	-162.12077	-239.86832	-213.00378	-232.74622	-254.9263	-241.03778	-234.09145	-261.9624	-209.51642	-184.64127	-307.04153	-278.77994	-292.79382	-259.0348	-244.2309	-270.6245	-277.59317	-262.27188	-280.17993	-253.5947	-232.72635	-241.06311	-305.18887	-275.44885	-299.52115	-279.04846	-260.85764	-284.29013	-295.33752
¸ßË¹°×ÔëÉù´¦Àí (205).mp3	-241.08249	-240.60042	-255.92245	-236.40779	-197.05806	-168.73639	-250.27167	-240.87909	-269.82013	-282.55142	-266.8073	-296.0348	-247.12186	-229.40807	-211.95981	-277.66544	-264.3665	-268.06384	-145.34602	-177.35736	-249.2652	-275.44406	-245.19551	-243.10712	-290.18335	-275.9009	-281.41718	-211.01065	-220.95587	-244.28407	-304.95557	-275.6708	-291.6836	-256.4086	-230.05838	-251.50168	-281.86057	-260.9457	-274.64725	-312.33786	-285.11176	-309.07675	-200.87775	-215.7696	-242.64246	-223.83443	-229.36055	-212.4078	-188.37712
¸ßË¹°×ÔëÉù´¦Àí (206).mp3	-94.39432	-80.396454	-101.12574	-118.88462	-78.55389	-88.69073	-131.26755	-115.4793	-129.73978	-106.50798	-81.59855	-95.153595	-107.42449	-66.88852	-77.248695	-146.16977	-132.56105	-142.97574	-108.4282	-84.05947	-106.12784	-148.65765	-134.91364	-140.56006	-133.3176	-118.179405	-131.9582	-51.375225	-38.90083	-58.861935	-122.96248	-126.42022	-144.12096	-115.11048	-97.72601	-117.12499	-139.6965	-109.790474	-122.16262	-157.47583	-144.57605	-154.8139	-93.851906	-75.91519	-94.01213	-119.9185	-86.229126	-91.534256	-158.92339
¸ßË¹°×ÔëÉù´¦Àí (207).mp3	-288.53854	-268.6865	-282.05884	-225.178	-222.90504	-235.35132	-242.87434	-250.46234	-293.09378	-269.30386	-237.44138	-256.24063	-244.46684	-231.39015	-251.61024	-250.33585	-240.94301	-265.0802	-273.2815	-256.78784	-276.01135	-257.3997	-230.0598	-240.64534	-214.06123	-208.19395	-200.43266	-226.40431	-210.55013	-226.59633	-242.39339	-215.24297	-198.90419	-270.7497	-253.76245	-275.80078	-232.76456	-220.49347	-239.10489	-248.52472	-216.13809	-192.9676	-211.8271	-215.31375	-228.33856	-241.35944	-233.20206	-243.18275	-276.97726
¸ßË¹°×ÔëÉù´¦Àí (208).mp3	-293.86182	-276.39053	-291.13806	-317.26523	-288.107	-299.1985	-262.83224	-255.66685	-276.78482	-303.98914	-258.29382	-263.24036	-331.12488	-313.09268	-328.20926	-291.29025	-275.4248	-288.58786	-317.8922	-294.0711	-303.23535	-325.0105	-305.32928	-320.68542	-343.51727	-310.7274	-329.268	-313.5763	-291.24805	-305.3309	-300.147	-271.0149	-289.13614	-351.71432	-329.69864	-348.17282	-316.817	-293.96353	-312.1684	-341.64813	-310.13687	-329.82248	-342.35995	-292.33514	-295.60184	-345.42648	-320.46127	-345.4884	-345.0591
¸ßË¹°×ÔëÉù´¦Àí (209).mp3	-239.32608	-209.56685	-220.3427	-186.53476	-182.4321	-175.68336	-168.15178	-153.68839	-169.44464	-165.90805	-153.93176	-179.74586	-159.54175	-157.62012	-176.01045	-198.94232	-178.59183	-206.21425	-189.11084	-172.67194	-184.66531	-145.3717	-119.01359	-136.07013	-139.38828	-115.57647	-115.385506	-191.08139	-171.6766	-196.0964	-220.5156	-194.53627	-206.55348	-220.91374	-187.21654	-181.28545	-213.16168	-192.94351	-204.63931	-202.65074	-192.46208	-203.69862	-179.53014	-160.11057	-165.5291	-201.95915	-170.9367	-179.47145	-205.76852
¸ßË¹°×ÔëÉù´¦Àí (210).mp3	-225.65735	-195.16013	-193.81795	-161.76627	-155.32025	-121.30946	-217.0993	-214.17949	-220.33412	-204.24542	-188.35884	-180.76521	-157.23239	-174.24268	-157.19057	-210.40056	-205.55992	-209.70494	-191.23828	-182.17688	-190.81999	-149.72208	-142.12743	-150.07498	-193.49136	-199.49275	-218.55241	-246.42097	-225.43376	-248.39076	-212.62227	-171.84277	-163.99524	-225.7604	-208.52544	-209.97116	-197.78734	-173.74901	-161.70631	-210.60582	-198.68385	-199.2628	-190.54396	-181.39325	-194.3958	-176.52994	-161.57109	-135.04532	-194.7026
¸ßË¹°×ÔëÉù´¦Àí (211).mp3	-162.87894	-155.10844	-181.07118	-81.91531	-68.22524	-83.185585	-86.403694	-61.91649	-86.20962	-214.26495	-193.64703	-204.05453	-159.22821	-146.87239	-179.17424	-152.73828	-136.61421	-150.89496	-134.58649	-123.95055	-137.74583	-131.25952	-112.878456	-112.2032	-172.90314	-161.64609	-177.03976	-118.70332	-86.47185	-94.35806	-148.2824	-136.99062	-164.16306	-182.12212	-154.34229	-159.77475	-47.077065	-18.655996	-45.75086	-141.16443	-126.695656	-134.98235	-154.65398	-131.52364	-147.14394	-108.9439	-98.10345	-118.23631	-153.61403
¸ßË¹°×ÔëÉù´¦Àí (212).mp3	-174.95978	-151.01341	-170.01112	-168.79228	-147.19421	-178.26907	-193.2205	-193.11584	-222.2339	-146.65335	-139.0029	-168.99751	-218.88168	-217.42235	-241.49876	-153.06729	-132.54163	-160.79433	-228.43929	-217.63905	-244.9097	-200.29492	-198.78302	-227.86777	-198.7634	-166.36322	-178.17247	-232.62021	-213.88435	-240.96748	-146.71837	-129.08511	-153.25046	-208.9034	-196.91478	-224.49649	-206.04796	-188.10753	-217.3326	-211.75038	-194.83429	-195.73384	-233.02858	-211.71495	-213.79707	-134.07576	-104.606895	-110.56241	-200.90747
¸ßË¹°×ÔëÉù´¦Àí (213).mp3	-275.61145	-256.85287	-280.41647	-273.75735	-254.3469	-268.8963	-281.5976	-257.78192	-280.30856	-289.32596	-269.29132	-285.72696	-287.08026	-265.53677	-285.79453	-277.63535	-246.79698	-263.4253	-292.83865	-269.55084	-293.79135	-294.02042	-264.26526	-283.30704	-326.01434	-295.52258	-318.65598	-282.08572	-257.63266	-273.49155	-286.7127	-265.4294	-278.10175	-292.06003	-267.47876	-284.19424	-309.77814	-287.2182	-304.3484	-308.68286	-281.67084	-306.29886	-324.24884	-295.20123	-312.49985	-315.5976	-292.33978	-310.81094	-322.3781
¸ßË¹°×ÔëÉù´¦Àí (214).mp3	-210.05025	-166.32387	-140.22328	-178.05713	-137.14987	-147.71835	-167.94522	-148.05696	-176.44333	-274.39832	-235.37013	-259.06287	-139.76802	-133.64096	-161.43987	-200.10138	-190.4711	-210.79112	-182.58536	-155.06346	-185.50099	-183.64041	-152.35266	-174.07391	-127.84999	-98.99555	-127.65914	-249.86908	-224.49768	-254.55748	-237.2577	-213.63321	-236.62738	-143.15321	-118.34611	-126.76776	-191.97983	-169.56789	-201.05133	-153.91292	-118.92153	-142.12082	-231.02083	-183.64911	-167.69908	-226.3949	-203.04382	-235.80392	-217.8268
¸ßË¹°×ÔëÉù´¦Àí (215).mp3	-222.68404	-207.17577	-192.08324	-233.84589	-210.5582	-198.52359	-202.579	-204.84167	-209.40459	-218.41745	-198.17017	-176.58339	-217.38152	-205.27667	-198.3776	-193.57549	-193.31697	-207.65877	-370.335	-335.63892	-359.37967	-383.6254	-353.7832	-384.19678	-387.07074	-347.18222	-363.93842	-206.01277	-196.39174	-220.59314	-193.7249	-188.63113	-206.28668	-217.68045	-194.92162	-202.67694	-229.24036	-204.36227	-220.75145	-224.44844	-196.7446	-201.45161	-202.49187	-191.75356	-207.8638	-211.11867	-194.03984	-207.96523	-218.22597
¸ßË¹°×ÔëÉù´¦Àí (216).mp3	-211.30386	-208.31102	-206.52007	-212.12277	-209.61531	-211.95944	-245.35822	-222.46056	-207.70352	-223.77864	-224.55801	-240.74901	-177.5812	-166.46172	-165.69693	-212.17871	-197.84169	-202.15775	-204.15765	-191.14528	-198.17572	-204.89653	-187.67458	-190.30127	-183.28397	-173.6972	-175.21829	-208.1517	-203.99979	-206.07048	-207.51903	-195.97183	-217.02386	-217.69328	-219.08054	-218.64534	-239.60414	-239.94943	-244.97708	-275.2191	-264.00055	-261.8456	-229.75688	-229.36899	-226.79967	-247.30693	-242.27284	-236.20299	-239.25238
¸ßË¹°×ÔëÉù´¦Àí (217).mp3	-253.47911	-247.20937	-270.65186	-327.80844	-302.00687	-319.75153	-281.2486	-284.437	-297.831	-308.8919	-281.3925	-275.62668	-267.71893	-253.53021	-256.21536	-308.85867	-282.278	-269.42218	-332.1752	-301.077	-307.7926	-297.604	-295.47455	-327.45004	-307.38248	-306.08536	-328.9733	-316.7603	-304.9745	-316.46872	-329.15424	-308.76755	-327.24146	-350.37177	-319.88553	-329.83908	-235.34616	-240.56828	-270.43732	-295.59308	-273.51926	-298.7063	-247.37645	-249.51753	-278.01453	-288.68063	-255.37094	-274.1612	-292.59668
¸ßË¹°×ÔëÉù´¦Àí (218).mp3	-234.70949	-213.38591	-228.9254	-215.08801	-196.5102	-199.56537	-213.56187	-198.7535	-200.40631	-183.67772	-170.90808	-177.05211	-245.09178	-226.40985	-248.14304	-311.38776	-286.44565	-303.3175	-340.1269	-305.8741	-332.71423	-345.2982	-317.20807	-338.8084	-351.4841	-315.2885	-331.82422	-152.6979	-131.86536	-135.9943	-138.71495	-126.1625	-148.74002	-152.63222	-128.40486	-136.38086	-173.54385	-151.95418	-152.5924	-161.92285	-149.58841	-164.81885	-131.37753	-127.49863	-134.53062	-184.09108	-164.35884	-182.11671	-161.98792
¸ßË¹°×ÔëÉù´¦Àí (219).mp3	-236.99591	-222.82214	-222.28735	-272.2247	-245.3563	-251.9269	-272.7929	-245.43402	-239.39163	-269.91635	-236.44066	-216.47743	-216.22768	-224.18614	-221.81339	-217.71791	-224.63924	-262.51135	-269.36157	-258.85825	-284.3205	-261.67584	-257.19464	-256.79498	-236.9963	-229.32465	-250.0455	-250.65582	-210.63416	-200.30038	-253.3198	-239.14171	-251.14478	-267.4238	-252.95924	-263.2909	-186.86595	-202.28079	-226.40915	-246.80374	-230.93527	-250.93042	-238.84763	-215.26144	-223.78592	-260.6814	-242.75003	-247.54106	-271.0297
¸ßË¹°×ÔëÉù´¦Àí (220).mp3	-287.72525	-270.86584	-281.56476	-214.01143	-222.53091	-243.95015	-264.4559	-259.4278	-287.5171	-301.61655	-273.64285	-281.23862	-310.45273	-284.9207	-289.14423	-173.78897	-200.25241	-190.35136	-268.5597	-251.1122	-225.8639	-115.37269	-154.01912	-140.88716	-241.09236	-222.12358	-182.13306	-268.28458	-242.14651	-204.26828	-243.98303	-259.62442	-279.13092	-175.82298	-205.06847	-237.96684	-264.82394	-257.97186	-272.72202	-114.50044	-155.32892	-239.45564	-255.48393	-253.81236	-276.169	-281.3061	-264.92038	-276.14166	-252.6909
¸ßË¹°×ÔëÉù´¦Àí (221).mp3	-26.31549	-6.7453556	-39.157196	-47.970066	-28.45078	-38.632797	-92.42128	-74.70409	-100.57013	-63.124504	-41.940434	-59.885063	-74.354515	-56.898537	-45.60284	-38.93848	-22.680756	-51.78517	-51.32437	-29.188223	-50.54716	-41.365284	-22.072233	-45.12006	-70.39039	-48.51609	-64.09778	-93.11821	-64.2469	-80.487175	-41.722477	-39.28662	-64.59189	-50.373966	-17.291632	-34.060825	-52.43685	-30.14302	-49.776638	-42.117455	-19.065132	-44.882656	-66.929375	-50.498463	-63.750305	-89.98586	-44.9391	-49.3531	-74.937706
¸ßË¹°×ÔëÉù´¦Àí (222).mp3	-128.2313	-124.54453	-140.74773	-199.91916	-162.1369	-145.94925	-184.67085	-161.01006	-178.42819	-135.11784	-139.79593	-173.0653	-155.79153	-146.22765	-152.51468	-191.9691	-156.31082	-155.27737	-182.07469	-174.27519	-190.48538	-201.55411	-167.61174	-178.7361	-184.56096	-160.59654	-160.76682	-158.9624	-152.54568	-167.816	-161.6482	-134.21965	-123.1298	-155.45856	-148.98575	-165.61589	-183.35342	-155.72972	-169.0617	-170.53723	-163.51074	-175.25647	-165.44835	-160.21825	-185.73288	-174.95998	-168.30571	-192.71814	-169.37202
¸ßË¹°×ÔëÉù´¦Àí (223).mp3	-184.45673	-168.70091	-180.9619	-236.67842	-207.01918	-215.97984	-240.47107	-214.11006	-226.40157	-242.82976	-221.0211	-231.10574	-215.9072	-208.86693	-230.75253	-197.26085	-171.54787	-186.50085	-175.98051	-164.99062	-177.15012	-206.40207	-185.23045	-209.12924	-223.23607	-198.26616	-215.19319	-186.90407	-168.38759	-180.78069	-199.49905	-176.83168	-190.84381	-216.71301	-185.02538	-170.15999	-194.35445	-175.08058	-187.96619	-212.71277	-186.18979	-184.7197	-181.15787	-173.98315	-184.65611	-221.09969	-198.62747	-222.0385	-223.40762
¸ßË¹°×ÔëÉù´¦Àí (224).mp3	-204.67068	-191.22911	-224.25914	-208.70953	-209.17867	-242.94727	-218.3952	-195.2313	-224.76328	-156.08545	-150.19003	-180.3215	-199.40286	-183.90382	-206.5405	-236.33495	-206.8822	-230.22269	-237.78981	-219.36354	-228.41905	-135.99928	-147.32184	-188.52682	-175.86856	-163.43452	-183.63084	-209.8193	-172.96124	-173.70372	-217.7675	-180.46078	-196.15437	-204.86282	-152.88472	-145.01183	-175.71951	-155.41653	-178.76103	-196.86598	-166.50014	-175.98767	-205.39056	-179.97955	-169.21606	-185.93723	-148.2963	-146.58763	-92.52735
¸ßË¹°×ÔëÉù´¦Àí (225).mp3	-158.14673	-140.7406	-136.15863	-150.09561	-134.43718	-146.46146	-156.81721	-146.07484	-152.02985	-187.35153	-181.2383	-181.84828	-243.24138	-226.3355	-239.85701	-211.58914	-195.14111	-189.97186	-229.80336	-217.49088	-226.49037	-206.25621	-195.00731	-200.5203	-251.28941	-232.32169	-235.54103	-185.38368	-180.83566	-180.9825	-228.56087	-215.6542	-223.01088	-220.32271	-206.06403	-205.38785	-261.9064	-245.21616	-248.20004	-218.18465	-209.14183	-215.33777	-239.88951	-224.10284	-237.32826	-225.64531	-217.7601	-227.99217	-273.25424
¸ßË¹°×ÔëÉù´¦Àí (226).mp3	-215.21368	-203.53531	-225.38916	-246.8685	-218.421	-227.59727	-236.4644	-199.77567	-207.34204	-212.05594	-194.3277	-229.96866	-210.26288	-190.01547	-200.9116	-217.95776	-189.21938	-199.58199	-182.32681	-169.9358	-184.72856	-195.8196	-176.60583	-198.12454	-215.09868	-199.08008	-214.99092	-225.00941	-206.2115	-226.63808	-180.03185	-173.6717	-190.00842	-207.86768	-189.50252	-212.0276	-237.57584	-198.08653	-212.61613	-238.84628	-221.77353	-246.11165	-264.17456	-251.24599	-251.22498	-262.42657	-241.70894	-264.9014	-303.0811
¸ßË¹°×ÔëÉù´¦Àí (227).mp3	-245.92462	-187.25554	-166.72725	-188.16515	-183.13148	-203.04745	-260.9895	-222.95354	-200.11195	-207.5867	-193.8835	-226.19928	-216.38779	-196.73083	-213.21977	-207.06786	-189.25613	-211.9149	-230.81847	-199.45775	-208.00449	-216.01503	-198.87442	-219.75626	-263.94278	-230.77684	-250.99791	-240.26102	-226.39272	-240.45148	-258.31744	-235.79547	-233.22623	-200.77902	-180.02039	-191.80165	-240.86095	-221.89738	-231.17482	-221.24657	-216.033	-236.3955	-205.72305	-186.87465	-190.46288	-254.6708	-196.6545	-156.71446	-170.1488
¸ßË¹°×ÔëÉù´¦Àí (228).mp3	-297.8027	-279.53223	-301.12668	-266.75214	-268.28864	-288.41095	-147.50797	-120.52889	-117.896355	-238.66783	-217.13881	-234.88438	-248.12318	-230.01172	-243.84328	-184.46466	-144.53207	-155.49924	-180.917	-153.32922	-164.50208	-236.85216	-214.68855	-230.87512	-256.71143	-235.74046	-252.7949	-125.27499	-135.66692	-151.93715	-212.8476	-195.23051	-207.84631	-243.16306	-222.36281	-243.4146	-259.21103	-202.39296	-210.49042	-152.15044	-132.0481	-146.91519	-228.8922	-211.11272	-231.75616	-246.75392	-225.72867	-243.09982	-216.3512
¸ßË¹°×ÔëÉù´¦Àí (229).mp3	-194.76459	-192.87947	-201.07587	-197.81735	-184.96127	-192.03806	-219.41522	-174.74808	-131.70808	-137.37141	-132.22195	-93.75177	-176.97198	-162.8389	-185.70868	-185.83624	-164.74254	-181.33348	-195.00273	-155.87862	-143.94452	-186.62112	-168.29941	-165.3603	-139.29582	-159.65266	-179.0263	-146.18445	-153.22908	-155.81453	-186.74226	-172.91469	-160.77393	-138.26564	-154.31546	-157.58984	-190.02531	-171.2823	-149.2385	-191.75674	-175.704	-168.81068	-180.40353	-179.93553	-199.2941	-113.17447	-139.3255	-156.57759	-164.56577
¸ßË¹°×ÔëÉù´¦Àí (230).mp3	-364.29965	-328.4318	-335.72324	-355.88187	-325.78516	-337.2368	-359.9555	-330.08325	-340.63184	-368.47354	-338.66617	-345.87625	-379.05048	-343.8564	-353.32504	-379.19162	-346.8045	-357.26825	-369.38452	-335.823	-347.35373	-359.48083	-332.3676	-345.5919	-350.9931	-318.94983	-329.98514	-369.9499	-339.00275	-360.75623	-357.52234	-329.49182	-348.9229	-297.91467	-271.33115	-263.0587	-267.9288	-244.69847	-243.55357	-254.69287	-230.10167	-223.87862	-248.97466	-232.92177	-243.55553	-280.87637	-254.37297	-270.5191	-335.36728
¸ßË¹°×ÔëÉù´¦Àí (231).mp3	-39.660934	-21.174437	-30.040977	-41.229736	-13.965656	-21.402584	-12.506187	47.655155	48.992844	39.938072	68.46008	41.221836	-7.1192284	11.800143	4.7224526	56.249073	55.959717	23.779394	34.862915	65.46039	55.167614	36.388718	63.449223	54.84374	16.439207	21.863348	-31.379642	55.686817	80.09433	38.546585	38.90129	79.910416	62.88204	65.16474	79.4906	34.827156	-16.416302	18.244625	-7.2950797	-90.594505	-71.83903	-79.48515	-141.90291	-119.54979	-127.2257	-108.17299	-89.20617	-101.08239	-175.36852
¸ßË¹°×ÔëÉù´¦Àí (232).mp3	-196.82008	-178.12254	-198.46628	-163.46529	-155.09917	-146.46758	-135.91104	-144.34639	-147.31308	-207.09273	-188.02234	-204.14627	-138.33478	-137.10616	-143.10217	-185.65544	-177.46547	-184.39198	-164.57977	-151.85646	-175.58237	-344.27844	-287.38245	-268.74963	-225.57494	-212.43886	-234.60873	-284.8026	-259.5772	-266.5615	-171.4059	-156.99753	-133.87437	-148.61453	-149.49057	-154.57605	-162.46527	-175.74327	-192.68472	-158.94203	-154.14569	-175.75934	-83.79005	-105.04177	-148.16481	-150.30116	-165.95721	-199.79703	-118.483215
¸ßË¹°×ÔëÉù´¦Àí (233).mp3	-53.600647	-26.533627	-45.633873	-48.049004	-18.175201	-34.389687	-50.850113	-16.428583	-36.328278	-24.629292	2.0785472	-15.674303	3.2486944	34.475204	-3.8212354	-35.271156	-13.201631	-24.521322	-43.91317	-16.380438	-33.29756	-67.652596	-46.692154	-70.54608	-32.986557	-16.897755	-43.95332	-66.25951	-27.287199	-25.569567	-32.82695	-17.984486	-35.811348	-44.17973	-10.093415	-26.075388	-48.106503	-35.912033	-58.52311	-9.172509	9.194191	-9.488192	-22.919107	22.373468	6.983853	-23.188375	-10.747387	-32.9968	-42.24649
¸ßË¹°×ÔëÉù´¦Àí (234).mp3	-215.15985	-197.45822	-175.31651	-243.25867	-230.6765	-210.49007	-305.8264	-271.13226	-293.30566	-245.15315	-219.35027	-195.1238	-300.20102	-270.78253	-264.72928	-123.28465	-129.70755	-121.064545	-184.8427	-182.57735	-206.38127	-206.42567	-209.2439	-215.03392	-197.81529	-153.95683	-140.59889	-240.37202	-251.59103	-273.00583	-186.22641	-199.74991	-184.7041	-195.84091	-213.6591	-262.4136	-294.82016	-280.6377	-306.29056	-281.79712	-256.99417	-268.63617	-163.95944	-149.40973	-138.67204	-185.52032	-190.35844	-196.46791	-169.5417
¸ßË¹°×ÔëÉù´¦Àí (235).mp3	-172.16829	-147.94176	-164.4095	-139.50645	-117.27376	-142.7482	-196.18684	-166.20514	-186.96576	-210.74358	-179.5634	-203.50514	-224.74576	-186.4596	-200.21407	-175.24968	-152.2889	-172.75911	-196.98553	-177.90532	-199.01198	-229.56163	-202.47618	-211.77486	-194.14835	-167.65837	-191.93382	-315.60107	-285.7555	-307.67963	-341.8389	-312.33096	-329.48743	-233.45842	-204.5119	-216.73683	-265.96988	-235.791	-259.6794	-238.3781	-210.12474	-231.41264	-243.4474	-225.89053	-252.83893	-251.3075	-215.27957	-232.37102	-172.51218
¸ßË¹°×ÔëÉù´¦Àí (236).mp3	-160.28233	-154.85547	-165.69586	-201.62454	-200.01038	-204.98077	-217.3937	-167.04794	-156.71115	-261.84518	-203.3563	-195.97554	-288.98376	-267.2451	-274.59122	-321.2973	-294.64694	-312.79156	-294.04666	-273.9662	-301.88086	-268.95453	-236.10698	-247.30606	-257.87424	-224.93988	-231.90901	-244.47224	-223.91202	-229.38086	-240.22511	-238.52951	-268.16885	-206.52895	-186.6632	-187.20505	-285.18387	-255.3423	-274.93655	-244.12119	-231.6052	-249.72763	-242.9304	-228.51128	-244.04527	-108.22631	-110.62301	-103.80432	-168.85086
¸ßË¹°×ÔëÉù´¦Àí (237).mp3	-241.89645	-210.777	-208.14996	-227.63681	-208.97705	-240.16943	-260.61005	-247.07007	-270.4447	-278.84418	-254.02301	-282.65796	-327.49112	-298.64175	-311.00635	-168.90712	-178.69093	-172.94398	-257.14273	-259.71237	-279.72302	-242.55313	-189.99312	-192.40878	-295.4517	-262.03964	-281.37537	-274.66223	-242.36823	-263.8226	-250.31787	-217.32115	-237.12921	-251.19878	-216.83347	-234.13173	-202.3589	-195.94637	-196.86588	-210.31169	-184.55946	-217.26085	-229.21388	-210.3254	-209.74167	-333.67773	-307.18533	-329.00266	-250.9384
¸ßË¹°×ÔëÉù´¦Àí (238).mp3	-275.13913	-249.20938	-264.62543	-352.04803	-320.73856	-335.8794	-205.38448	-203.09674	-219.84068	-232.9137	-207.83145	-215.51472	-236.926	-213.39873	-223.0362	-276.59586	-248.94138	-246.50806	-244.11804	-208.01518	-219.82385	-256.00406	-236.58038	-235.6941	-341.7519	-304.02072	-323.56918	-229.51782	-224.02455	-251.77675	-205.4426	-179.32033	-205.36415	-319.086	-278.2701	-270.73703	-296.80078	-268.568	-292.8327	-232.64586	-208.55705	-208.87106	-284.7926	-272.44882	-312.99643	-177.98914	-180.96358	-201.40178	-222.2461
¸ßË¹°×ÔëÉù´¦Àí (239).mp3	-201.07997	-187.20479	-204.43533	-145.10406	-123.182365	-121.4817	-132.02937	-140.59111	-172.49242	-165.9244	-156.34885	-162.066	-183.6682	-177.27849	-181.34662	-160.1046	-157.58543	-159.52255	-189.45999	-167.8865	-153.19188	-145.34001	-129.09505	-149.7676	-177.4328	-164.74507	-180.66554	-204.45334	-153.7006	-147.70131	-204.25002	-193.49011	-194.38617	-151.30661	-156.03973	-162.68059	-191.02228	-176.37933	-173.30293	-156.04999	-174.47624	-154.08177	-164.27672	-151.11829	-154.89626	-190.30676	-197.80064	-217.71599	-182.89009
¸ßË¹°×ÔëÉù´¦Àí (240).mp3	-181.44902	-105.23468	-98.91271	-182.24075	-171.27576	-183.44913	-177.52321	-158.26712	-166.4498	-77.58628	-71.44404	-99.89542	-192.37576	-166.92827	-176.67618	-218.3051	-183.61343	-197.09349	-93.868866	-87.10692	-116.32862	-188.10226	-165.349	-185.8151	-132.51451	-110.37216	-126.6045	-158.70187	-137.16876	-161.72916	-171.08173	-178.10492	-218.47998	-187.56009	-170.77048	-192.15341	-161.88216	-136.19533	-145.47408	-242.34056	-206.70132	-196.98267	-228.99422	-191.19362	-201.80798	-183.17294	-156.99335	-162.64107	-160.04141
¸ßË¹°×ÔëÉù´¦Àí (241).mp3	-93.137764	-116.51947	-148.11737	-113.38766	-139.80754	-184.29091	-210.56793	-191.31155	-215.22493	-121.37541	-107.734474	-106.01489	-207.12424	-207.3632	-212.19852	-230.16606	-212.54794	-201.97293	-128.65802	-108.91532	-92.14099	-90.11425	-118.97311	-170.20393	-94.41263	-122.27004	-140.2333	-194.20546	-184.5192	-208.15541	-251.4292	-236.8409	-263.8877	-183.6103	-168.69966	-188.21388	-187.35014	-168.47174	-177.67226	-159.86098	-137.11974	-120.218445	-169.37318	-169.5581	-187.51826	-172.43054	-150.0317	-162.49133	-86.455345
¸ßË¹°×ÔëÉù´¦Àí (242).mp3	-126.70984	-127.677376	-160.32715	-78.63558	-105.04435	-146.98541	-85.019806	-98.33198	-105.72138	-125.10729	-73.7484	-61.927036	-135.0291	-113.96921	-136.43336	-136.53915	-141.71294	-185.58807	-126.170876	-115.626945	-145.33247	-81.473434	-64.4519	-86.009995	-170.98697	-121.04989	-103.039154	-151.9581	-134.67575	-157.73781	-159.77701	-140.69997	-163.74742	-128.25568	-114.71585	-128.62419	-74.83959	-68.94961	-99.919075	-175.2513	-117.62018	-125.14802	-146.25647	-134.3502	-166.69272	-133.13702	-111.39216	-128.3943	-138.25746
¸ßË¹°×ÔëÉù´¦Àí (243).mp3	-234.98318	-171.57639	-163.22594	-235.49962	-188.29799	-191.89796	-234.2016	-200.58328	-210.83795	-205.78499	-201.06831	-221.09138	-220.9045	-194.51767	-216.08766	-183.7207	-174.5252	-200.61314	-202.45276	-179.62323	-196.37141	-176.34554	-132.56842	-151.04193	-223.79776	-201.07819	-213.31236	-203.35754	-179.40247	-192.28844	-208.42165	-186.07315	-209.12183	-198.56377	-182.65163	-204.66695	-192.89592	-181.868	-206.69218	-186.1276	-167.64081	-181.53831	-164.80685	-148.2489	-168.16846	-185.43147	-173.7251	-198.12506	-159.79059
¸ßË¹°×ÔëÉù´¦Àí (244).mp3	-138.9538	-115.74862	-124.53612	-206.8409	-94.739426	-69.20273	-72.10774	-68.11353	-114.04193	-79.837845	-81.00002	-138.40138	-134.48232	-120.80924	-142.77393	-161.58551	-44.14857	-35.640015	-199.22667	-189.93669	-220.13568	-70.65907	-43.384335	-61.295517	-286.60825	-255.22208	-278.07922	-72.52602	-28.65328	-54.540718	-117.596214	-98.433655	-125.77081	-156.34767	-152.41548	-193.51588	-70.50585	-58.727512	-83.5277	-67.31608	13.582183	14.829826	-103.006065	-92.506355	-106.45498	-114.85441	-98.86409	-134.92859	-195.7958
¸ßË¹°×ÔëÉù´¦Àí (245).mp3	-109.8055	-89.48578	-106.63001	-153.1923	-125.381676	-141.4066	-123.24738	-102.79049	-138.99648	-156.0231	-158.75212	-149.5212	-179.84868	-189.02974	-227.94565	-134.76213	-56.557224	-60.026154	-142.84242	-132.03893	-124.01545	-152.53445	-135.79512	-154.86197	-204.81787	-188.38962	-209.784	-230.41539	-188.77998	-186.79405	-181.64154	-189.32547	-197.97661	-219.89629	-223.36743	-250.48859	-88.518654	-82.62247	-90.04837	-142.63002	-127.70626	-157.57611	-173.28615	-155.32767	-178.89436	-176.34097	-124.27129	-145.85168	-190.80476
¸ßË¹°×ÔëÉù´¦Àí (246).mp3	-199.37505	-170.08096	-193.00749	-185.94757	-158.92552	-174.22403	-199.29138	-162.49475	-172.84167	-140.66446	-117.33072	-140.26752	-171.34563	-144.47984	-156.05396	-184.21599	-161.66913	-181.73813	-71.661446	-65.18863	-108.44656	-250.7134	-220.42647	-235.36627	-133.80139	-116.90565	-146.87346	-119.16391	-64.30899	-60.492718	-173.35034	-154.04788	-184.39156	-101.68932	-76.88736	-100.71384	-236.24806	-215.63036	-235.85338	-120.11217	-101.756676	-123.50935	-197.65805	-161.26721	-166.91345	-201.86728	-173.847	-198.77814	-131.02908
¸ßË¹°×ÔëÉù´¦Àí (247).mp3	-117.19166	-92.95362	-108.79999	-72.115875	-66.112434	-96.119576	-127.5791	-108.19021	-85.4066	-109.60728	-86.11296	-122.80583	-111.08186	-90.41056	-124.39829	-179.12613	-118.299065	-113.648186	-169.44456	-112.20225	-110.49969	-185.97159	-131.81178	-129.36694	-203.42476	-168.7589	-176.17651	-211.47505	-212.31432	-213.12021	-137.06557	-131.74643	-138.91504	-191.59966	-167.51245	-168.3782	-240.67572	-213.64565	-221.35355	-165.01074	-143.26898	-159.19923	-194.42065	-173.66776	-174.00987	-171.8897	-144.36887	-158.52821	-130.65915
¸ßË¹°×ÔëÉù´¦Àí (248).mp3	-201.74895	-175.7725	-200.40965	-269.5101	-247.32965	-267.10864	-195.84428	-183.01549	-199.5102	-201.04231	-166.94695	-184.84178	-186.58487	-153.6966	-173.90372	-138.70358	-112.880974	-132.18594	-122.287346	-96.611336	-118.69264	-246.89766	-216.64977	-228.15462	-147.8255	-117.879684	-129.7391	-249.5716	-235.15167	-238.22641	-186.2166	-171.19931	-191.19241	-247.76941	-200.01898	-186.22151	-182.30185	-157.31506	-173.94643	-223.15019	-194.50604	-210.92278	-224.76297	-190.7746	-208.22223	-174.99826	-149.32278	-162.81305	-205.22949
¸ßË¹°×ÔëÉù´¦Àí (249).mp3	-159.90475	-161.1842	-152.0839	-214.23825	-196.89227	-218.7007	-238.68228	-214.87592	-236.86734	-244.85005	-205.86397	-224.36302	-230.10664	-202.41145	-207.72893	-243.13321	-219.50218	-243.57204	-220.63158	-201.15344	-218.82516	-175.72858	-176.8861	-195.78131	-131.15868	-148.55939	-168.13683	-116.80525	-140.02449	-176.76039	-159.54402	-172.807	-189.76607	-179.87791	-159.29669	-151.53476	-214.61926	-184.48257	-195.49933	-202.62766	-182.39255	-217.55861	-207.71024	-187.59721	-198.48865	-156.10995	-181.81923	-231.42943	-252.34334
¸ßË¹°×ÔëÉù´¦Àí (250).mp3	-255.86774	-227.04106	-243.58536	-261.3561	-195.69162	-168.02116	-202.77435	-125.69989	-119.23879	-186.35522	-189.61722	-207.29736	-142.28625	-151.01865	-160.10416	-279.21484	-258.51028	-280.26892	-228.54509	-204.43063	-214.1163	-207.33514	-186.05554	-183.39229	-177.1008	-205.6985	-257.8217	-209.49225	-158.43217	-130.92625	-185.0246	-161.34917	-161.89862	-161.84563	-176.72128	-212.91246	-299.1833	-274.3869	-291.8301	-329.1686	-313.67694	-330.16162	-255.3289	-218.87347	-199.19589	-180.89505	-178.06528	-177.51917	-156.7922
¸ßË¹°×ÔëÉù´¦Àí (251).mp3	-171.7249	-138.39734	-146.04886	-171.83821	-151.69551	-165.57048	-233.56367	-210.69952	-233.44554	-196.46962	-191.90965	-215.6931	-269.83566	-244.67706	-273.40036	-178.7082	-153.97154	-165.98654	-132.7867	-106.63234	-129.2479	-147.958	-122.75389	-148.71529	-165.17632	-154.44267	-172.40648	-184.39459	-166.04778	-188.70265	-195.18898	-170.52835	-182.14896	-214.8085	-192.1472	-210.65282	-221.76129	-195.27472	-213.00983	-181.68579	-167.16132	-186.57938	-192.4527	-184.43173	-211.57564	-173.1161	-143.81807	-150.8822	-198.93248
¸ßË¹°×ÔëÉù´¦Àí (252).mp3	-101.57306	-96.44273	-126.777855	-232.02426	-241.0815	-282.7353	-174.82185	-136.33798	-117.692535	-201.90535	-165.16653	-146.99895	-122.58151	-118.02298	-150.47533	-237.68867	-225.01015	-217.7623	-248.87854	-197.33746	-161.0021	-134.69374	-112.867455	-114.46942	-298.79248	-264.8707	-240.2956	-170.12714	-152.80965	-142.7977	-113.23699	-97.00752	-103.85678	-236.64948	-230.3126	-250.4063	-145.01506	-122.62695	-136.66139	-142.01451	-142.16487	-170.13281	-160.94589	-135.33061	-149.0151	-158.30153	-152.81648	-149.8551	-115.23695
¸ßË¹°×ÔëÉù´¦Àí (253).mp3	-195.7514	-173.55125	-175.48445	-72.76229	-30.000195	-40.004044	-165.28928	-142.68468	-153.28125	-173.61731	-160.08784	-183.2297	-216.6007	-189.36465	-186.5039	-231.58661	-186.02394	-165.34477	-204.42049	-170.43172	-172.70906	-220.76366	-200.14673	-199.079	-211.32121	-176.93742	-126.55143	-175.30605	-152.79262	-175.67052	-202.99411	-190.14728	-155.94354	-221.7107	-217.83574	-245.3245	-254.67482	-238.95142	-259.21265	-267.0567	-252.5338	-243.09395	-184.92966	-180.5785	-197.0247	-213.67921	-233.98561	-283.37387	-277.58688
¸ßË¹°×ÔëÉù´¦Àí (254).mp3	-221.64679	-219.36801	-223.79852	-207.20943	-199.30653	-218.6101	-185.63242	-180.548	-170.5695	-144.04375	-157.49174	-186.31894	-239.42883	-212.6859	-233.3199	-217.77266	-193.38475	-194.79462	-187.64667	-171.51744	-183.16331	-222.84138	-184.54492	-174.85936	-206.6511	-215.43626	-229.22946	-246.06934	-236.68513	-246.01465	-183.18916	-185.35269	-165.16797	-208.94478	-188.92563	-177.85855	-266.34656	-235.77167	-253.98158	-212.31548	-210.54413	-221.38895	-225.1048	-210.3854	-212.12788	-197.87082	-176.79536	-175.61996	-255.41216
¸ßË¹°×ÔëÉù´¦Àí (255).mp3	-257.2129	-229.99234	-219.19637	-241.02643	-250.9807	-278.6265	-159.94691	-183.2965	-182.01277	-231.18074	-210.44225	-210.18607	-248.16293	-246.67482	-253.37892	-240.8222	-159.91904	-105.423065	-213.11755	-203.7717	-178.93213	-271.01666	-246.17188	-272.77032	-286.19476	-189.3596	-120.64789	-145.26054	-173.59834	-221.35411	-229.7403	-214.01744	-222.63281	-243.39146	-226.55357	-234.44992	-59.224194	-68.87205	-102.22054	-261.8819	-262.66913	-290.94635	-216.95084	-242.64699	-284.23654	-279.69928	-252.57378	-253.45514	-115.991295
¸ßË¹°×ÔëÉù´¦Àí (256).mp3	-223.85501	-209.0746	-207.54317	-291.7938	-231.3205	-212.91365	-247.38322	-212.25784	-196.08601	-262.5628	-255.17215	-268.08255	-214.11343	-196.25096	-220.31596	-245.69475	-214.84442	-220.60458	-271.28244	-249.1541	-262.32953	-208.78358	-202.0648	-216.64523	-203.71062	-170.10031	-182.86021	-218.84633	-215.83806	-244.6672	-211.63094	-197.54295	-215.33466	-200.62338	-205.14659	-224.55025	-132.62076	-138.37288	-164.58743	-163.42812	-149.01389	-172.57094	-147.56252	-151.67487	-181.62813	-208.3319	-187.60922	-197.85658	-160.75592
¸ßË¹°×ÔëÉù´¦Àí (257).mp3	-264.16382	-251.05734	-270.7913	-272.31503	-254.44618	-256.40466	-233.30765	-219.04233	-208.6301	-256.72134	-243.83939	-264.10995	-280.4259	-261.88126	-288.22556	-249.0914	-235.84436	-230.38434	-278.0745	-260.11813	-279.4108	-299.04385	-261.7094	-266.99457	-269.9303	-250.25656	-265.7819	-275.44305	-246.91736	-274.08215	-275.14832	-241.55238	-251.13356	-260.8529	-238.94875	-240.61288	-278.41	-260.71835	-279.00327	-265.7173	-246.3993	-261.66354	-218.23888	-229.83926	-261.6715	-273.54208	-260.03452	-274.9054	-266.09244
¸ßË¹°×ÔëÉù´¦Àí (258).mp3	-64.42898	-49.34412	-49.49072	-96.13076	-60.66727	-60.542225	-71.61183	-37.76008	-58.879326	-63.723698	-24.951096	-37.978523	-67.64812	-33.672108	-42.777508	-24.214128	1.2172443	-12.660107	-48.12698	-28.441994	-58.67043	-46.654377	-13.284836	-30.10441	-28.170599	-8.32242	-33.493633	-37.923428	-17.762451	-32.17955	-90.438286	-67.438614	-90.29552	-66.350136	-36.060066	-61.369694	-77.08772	-51.20778	-74.13525	-61.300392	-29.567825	-48.287113	-50.12384	-36.742126	-69.81453	-40.251236	-26.072407	-47.12912	-26.248928
¸ßË¹°×ÔëÉù´¦Àí (259).mp3	-129.70137	-110.68066	-132.07556	-173.06555	-162.11847	-190.02686	-99.910614	-94.60302	-115.709076	-102.79854	-71.08757	-61.19983	-132.1278	-117.30516	-139.95863	-71.83111	-39.494816	-42.935497	-158.58652	-127.73804	-145.90169	-73.410614	-58.33468	-54.365803	-67.59802	-47.007515	-69.272255	-75.840675	-52.00353	-75.007835	-114.1472	-87.38578	-102.01963	-113.67322	-78.00579	-102.636604	-88.822975	-24.920555	-23.841915	-102.276215	-71.31033	-84.20473	-52.684772	-42.35943	-78.83835	-214.88474	-194.03227	-204.74306	-47.194485
¸ßË¹°×ÔëÉù´¦Àí (260).mp3	-147.54607	-159.62628	-170.42622	-237.96478	-220.20247	-228.78374	-161.934	-171.57135	-171.23088	-187.42723	-172.51093	-176.58966	-270.30655	-248.32336	-268.98422	-206.35071	-182.85179	-192.17245	-166.67796	-168.41946	-147.10303	-237.39026	-215.20197	-230.07114	-225.70413	-194.02794	-198.7915	-263.7371	-241.90375	-268.61517	-196.22351	-165.48477	-165.27794	-188.99155	-175.41273	-201.98058	-214.54182	-177.24931	-171.17165	-174.33218	-158.26112	-173.68358	-168.52724	-169.22418	-172.20482	-215.02864	-164.5295	-138.51016	-184.47873
¸ßË¹°×ÔëÉù´¦Àí (261).mp3	-211.84709	-183.74919	-198.58362	-132.19038	-146.75697	-158.5896	-226.15247	-199.67233	-207.67023	-168.60939	-126.27831	-131.36072	-214.2414	-207.98737	-236.62488	-272.52625	-238.38388	-240.56142	-151.12619	-133.67932	-154.30641	-206.89412	-189.13048	-220.6772	-81.07488	-76.556885	-100.181854	-245.9019	-216.47372	-225.62546	-329.1248	-303.838	-331.72916	-260.56198	-242.38791	-255.70161	-228.71658	-205.96936	-227.18459	-207.69902	-184.33852	-205.40553	-238.30728	-234.80327	-253.76985	-290.41333	-247.60796	-263.02264	-214.8394
¸ßË¹°×ÔëÉù´¦Àí (262).mp3	-168.4859	-140.00595	-131.57045	-136.98705	-119.859474	-108.85434	-149.31326	-86.42991	-76.48203	-156.67671	-154.60127	-172.76889	-118.177246	-134.54184	-137.8062	-153.88008	-160.75156	-185.43018	-172.60533	-185.17899	-213.2067	-167.98	-158.83209	-138.8655	-138.6442	-135.99863	-138.55865	-185.61897	-157.02092	-124.00421	-195.97697	-165.93744	-158.15538	-211.33482	-158.56834	-123.75048	-117.70454	-111.802025	-143.06766	-166.40443	-139.55894	-107.24174	-157.97333	-132.80147	-139.29498	-199.95166	-174.41592	-153.70575	-131.09619
¸ßË¹°×ÔëÉù´¦Àí (263).mp3	-179.64125	-161.57748	-179.63396	-204.38687	-178.71304	-172.10193	-258.6934	-180.62885	-175.77469	-197.62236	-205.25146	-214.675	-145.95055	-129.89651	-144.40451	-187.37285	-160.11021	-180.95665	-199.0232	-193.576	-214.95221	-169.88057	-149.0188	-165.43033	-226.86656	-194.06158	-198.76437	-156.85168	-148.07143	-141.82349	-231.16898	-202.41473	-196.58919	-211.62067	-188.40143	-187.3042	-202.19069	-175.99525	-179.31827	-252.88663	-225.83179	-242.15968	-243.00903	-230.20071	-245.86461	-196.0876	-193.5582	-218.4044	-198.5479
¸ßË¹°×ÔëÉù´¦Àí (264).mp3	-229.16841	-202.80162	-193.27446	-182.88058	-183.22433	-147.98376	-261.97543	-245.11617	-230.89561	-172.44185	-171.32243	-119.70419	-122.92404	-161.75359	-167.26993	-158.25642	-178.05956	-191.0429	-173.6683	-168.5634	-128.8654	-240.91931	-198.46913	-166.03838	-219.65741	-206.7832	-212.63509	-157.46843	-178.11394	-156.95059	-145.79831	-167.5389	-151.53221	-239.72084	-219.4572	-229.20436	-175.093	-183.87253	-169.53047	-151.7048	-170.38113	-169.28343	-272.484	-256.618	-277.0638	-262.73148	-228.86514	-208.24968	-187.19926
¸ßË¹°×ÔëÉù´¦Àí (265).mp3	-130.83282	-102.19005	-127.570526	-125.70672	-111.89938	-127.350044	-153.19612	-127.63174	-156.71915	-117.70844	-98.15487	-113.24753	-138.01183	-105.42015	-125.958984	-158.87291	-123.275795	-140.29153	-138.98817	-104.832054	-110.56219	-92.79244	-74.436584	-88.83274	-143.85721	-109.161255	-127.292465	-104.27783	-84.02091	-103.673454	-129.45168	-98.16413	-117.32143	-157.70612	-125.97573	-150.60942	-119.60657	-97.914024	-113.110825	-117.285835	-86.62108	-95.49991	-129.74712	-115.035706	-132.10306	-142.62117	-91.239365	-83.36433	-135.5691
¸ßË¹°×ÔëÉù´¦Àí (266).mp3	-313.17398	-284.9701	-287.5046	-306.43463	-260.7338	-242.3178	-207.77347	-193.46733	-196.70322	-222.11098	-196.3458	-197.26677	-167.8647	-187.43188	-246.10544	-201.85852	-195.52025	-200.83438	-188.881	-184.51749	-190.13922	-123.00776	-128.171	-129.71858	-206.57582	-172.26256	-176.72609	-186.53284	-176.92876	-169.30876	-113.500694	-102.772934	-102.335686	-205.39545	-172.19884	-140.16687	-175.20285	-149.44295	-129.83931	-103.345085	-109.826	-122.588036	-172.28662	-150.55458	-147.0598	-228.99133	-234.61426	-245.69196	-162.7349
¸ßË¹°×ÔëÉù´¦Àí (267).mp3	-129.73894	-107.28954	-109.810524	-104.287704	-68.11287	-63.602924	-95.67217	-74.27416	-88.79131	-156.03139	-129.30594	-139.79228	-147.5494	-125.11055	-144.12808	-130.25272	-117.86709	-129.70888	-123.956726	-102.60347	-102.226875	-174.44882	-153.25668	-154.94026	-193.59184	-168.74649	-183.63918	-282.44153	-238.08922	-219.56442	-296.13074	-267.59048	-270.77948	-246.41156	-223.7418	-226.22787	-304.78796	-273.5781	-268.8608	-91.48069	-75.648575	-91.14161	-155.82329	-127.73171	-145.41025	-206.2151	-182.47559	-188.30882	-220.14688
¸ßË¹°×ÔëÉù´¦Àí (268).mp3	-84.8709	-51.080486	-66.03487	-77.20347	-51.18537	-65.953636	-108.07616	-74.3705	-88.782074	-91.21112	-56.780254	-79.32236	-84.1035	-60.94345	-86.93323	-64.33366	-47.45299	-74.062294	-102.772835	-78.62921	-104.12871	-92.10304	-57.260468	-67.398766	-80.42112	-50.873318	-80.789055	-105.83039	-80.262314	-106.223694	-79.90628	-58.12871	-80.339005	-91.03358	-64.748314	-83.84101	-73.182304	-46.223473	-65.87176	-95.457794	-60.44479	-53.623985	-85.56058	-61.70462	-84.38728	-93.791084	-61.04002	-77.86667	-84.50661
¸ßË¹°×ÔëÉù´¦Àí (269).mp3	-246.80827	-218.6255	-221.62985	-231.11406	-219.62251	-238.56429	-267.56116	-253.7543	-262.28616	-224.9612	-228.06339	-219.98111	-307.70477	-291.25623	-293.1327	-255.42424	-244.51332	-249.8316	-301.7309	-280.35898	-300.4001	-280.2429	-275.2016	-297.7386	-295.1088	-273.32516	-283.29184	-297.49234	-279.1704	-306.73038	-245.03114	-234.48167	-242.74742	-206.72765	-206.775	-216.24403	-269.6753	-229.0299	-235.80106	-223.3438	-210.54022	-233.1928	-240.10156	-241.59517	-283.45438	-208.59062	-198.07909	-217.26686	-234.30646
¸ßË¹°×ÔëÉù´¦Àí (270).mp3	-135.36421	-144.58891	-168.45865	-180.67807	-159.66994	-171.25041	-180.07423	-161.48715	-183.3728	-220.44868	-201.13539	-225.38339	-235.5085	-201.66605	-222.40948	-276.8623	-245.06888	-262.56216	-272.25232	-239.66393	-262.59424	-226.92363	-197.49568	-212.69473	-206.95001	-199.97816	-224.19548	-191.17686	-187.33694	-208.78851	-247.49763	-209.99937	-217.92613	-170.70566	-169.62758	-201.69485	-209.8092	-172.92711	-174.54353	-173.50056	-156.36223	-167.56366	-187.00261	-170.45033	-179.8429	-164.45644	-164.0191	-207.68715	-226.29665
¸ßË¹°×ÔëÉù´¦Àí (271).mp3	-146.63051	-142.16644	-176.2867	-156.22504	-130.98138	-153.15689	-157.3824	-155.02095	-176.29584	-173.96086	-154.11317	-173.2416	-124.995415	-129.39081	-132.82112	-97.806496	-105.29741	-102.34872	-189.96909	-181.91837	-202.88998	-162.647	-146.376	-159.1348	-148.40004	-125.01925	-115.845375	-136.72552	-99.691696	-84.49298	-147.52669	-137.13728	-123.44342	-179.5852	-142.66151	-131.3691	-164.86914	-135.5623	-132.6851	-223.17548	-201.80069	-221.13603	-145.79979	-132.92763	-149.66316	-99.390686	-114.50788	-133.31741	-142.25575
¸ßË¹°×ÔëÉù´¦Àí (272).mp3	-235.4849	-210.17722	-230.01231	-230.08661	-199.37251	-216.02919	-229.78352	-216.98817	-245.6633	-211.84909	-198.94254	-211.45859	-228.42276	-206.02057	-223.15764	-216.30176	-192.17412	-206.01985	-247.92659	-227.29485	-242.2665	-227.41608	-203.12653	-218.01222	-228.59052	-202.27051	-218.36569	-203.57263	-180.15744	-200.71004	-184.14163	-171.93777	-188.64719	-246.69179	-216.829	-232.4474	-209.30272	-184.6883	-200.62367	-201.61699	-180.98877	-210.50403	-198.87253	-180.02512	-205.46678	-213.89703	-181.98885	-199.8754	-205.55495
¸ßË¹°×ÔëÉù´¦Àí (273).mp3	-166.86198	-156.1269	-135.94809	-228.81833	-204.90863	-228.13632	-98.72346	-95.822784	-131.8119	-174.09978	-157.44943	-172.11084	-133.3302	-156.14462	-186.26765	-198.1028	-159.60225	-165.76466	-156.10686	-163.56946	-190.5093	-112.30947	-120.630005	-153.81169	-47.64191	-46.443134	-76.418106	-166.94739	-146.21603	-135.61032	-131.37204	-146.07803	-157.34415	-155.39264	-124.25545	-104.70184	-171.91968	-152.20018	-184.2262	-118.343376	-92.0492	-117.41181	-182.2591	-167.79947	-172.88297	-141.84442	-113.54452	-135.09273	-172.66003
¸ßË¹°×ÔëÉù´¦Àí (274).mp3	-113.67304	-89.77343	-110.2371	-93.84357	-87.97128	-112.541046	-54.69979	-54.636665	-83.72769	-139.08028	-83.247284	-89.8566	-145.2749	-120.99044	-136.1946	-147.38968	-114.20027	-137.09401	-140.18925	-114.9566	-139.11469	-28.153782	-11.420269	-44.32506	-123.60628	-100.46557	-110.86573	-96.27267	-76.62476	-88.85952	-107.437935	-96.68418	-105.98128	-66.20322	-58.214554	-83.47423	-50.94673	-31.005638	-56.437374	-142.48187	-114.992935	-115.96948	-146.18068	-124.980385	-145.08913	-130.40579	-98.751816	-104.962006	-132.20381
¸ßË¹°×ÔëÉù´¦Àí (275).mp3	-302.414	-273.8734	-275.1801	-156.31555	-136.66814	-113.886635	-233.34344	-210.21498	-237.52405	-148.04308	-131.69269	-137.95616	-289.67206	-254.72922	-248.52306	-281.5443	-256.9549	-268.37994	-280.6808	-266.77563	-288.5274	-316.57184	-283.11047	-297.3264	-230.1844	-191.67683	-189.99718	-224.51659	-200.5301	-179.22339	-176.71025	-182.4666	-157.53275	-260.26917	-223.84103	-221.81435	-225.27472	-204.62787	-197.00198	-122.10169	-137.04428	-154.79193	-147.97353	-162.79358	-181.64781	-255.26561	-239.8073	-255.2781	-196.71613
¸ßË¹°×ÔëÉù´¦Àí (276).mp3	-179.52159	-164.55559	-179.35669	-190.68233	-157.4583	-174.68329	-275.3491	-261.0749	-289.51508	-314.623	-295.40674	-292.65924	-174.9448	-147.47945	-163.10321	-244.72733	-221.8355	-233.72292	-169.074	-152.2874	-144.08202	-180.80124	-165.66986	-167.65224	-180.03987	-150.46652	-155.44377	-211.85004	-199.11374	-220.6101	-216.65685	-204.97571	-224.99875	-224.89586	-196.46555	-219.37064	-247.40381	-224.25703	-232.57283	-224.12497	-225.41394	-242.64825	-266.3058	-200.09335	-188.892	-247.59245	-206.33528	-206.53705	-207.18015
¸ßË¹°×ÔëÉù´¦Àí (277).mp3	-234.03473	-206.55083	-218.97449	-197.22075	-173.20625	-200.26042	-232.97127	-221.0798	-238.31795	-166.41872	-143.32022	-165.13191	-196.26942	-170.63261	-183.41313	-115.29189	-86.49316	-109.19521	-224.43735	-186.14539	-215.28725	-231.93808	-174.07208	-161.25052	-147.24223	-137.62602	-164.42102	-116.7104	-95.92432	-108.41175	-108.93564	-112.13542	-120.99672	-136.25557	-131.29213	-159.88727	-173.77155	-153.07318	-167.17357	-185.72783	-149.46584	-160.54683	-124.295166	-124.573784	-139.05402	-153.52242	-130.23174	-142.84995	-206.8923
¸ßË¹°×ÔëÉù´¦Àí (278).mp3	-147.49823	-158.97505	-192.1543	-260.3689	-210.58066	-203.36691	-192.97287	-162.81374	-128.3244	-222.15337	-221.63814	-261.71045	-237.19398	-210.15514	-216.77234	-153.31052	-157.233	-123.119354	-88.90219	-99.17382	-139.87538	-162.55273	-145.16122	-174.25958	-130.61557	-167.04343	-221.60403	-170.95677	-132.99652	-122.06942	-170.99828	-177.18846	-146.10924	-95.78774	-102.54184	-105.38692	-161.34628	-146.40475	-124.55639	-214.77782	-192.162	-193.00804	-236.30788	-193.98204	-160.64558	-233.14476	-226.86943	-241.49883	-243.11945
¸ßË¹°×ÔëÉù´¦Àí (279).mp3	-73.92735	-40.975945	-61.434956	-174.09248	-154.71342	-177.04419	-76.122215	-70.46017	-86.68279	-63.386627	-49.43057	-60.661057	-122.79309	-80.03743	-70.92684	-65.547134	-46.37557	-78.40908	-106.25878	-100.429565	-124.440475	-98.21773	-55.828667	-57.744823	-109.47581	-84.7612	-106.84224	-94.88736	-58.16264	-61.396564	-56.55936	-31.686802	-60.251667	-125.44466	-102.47901	-117.26751	-76.29647	-51.28652	-82.597694	-101.019905	-73.6317	-92.48176	-60.51553	-27.769693	-39.980625	-75.18619	-65.07241	-90.16051	-111.77427
¸ßË¹°×ÔëÉù´¦Àí (280).mp3	-189.39078	-182.68457	-217.52342	-171.32352	-172.79454	-191.47037	-155.08107	-141.28862	-158.09253	-206.74777	-153.73872	-148.08075	-174.15117	-134.90405	-139.73508	-178.88513	-150.78152	-165.42218	-194.4882	-164.67497	-177.9591	-187.06906	-172.81517	-197.25868	-186.5396	-162.04736	-177.4044	-194.71011	-177.96097	-194.9062	-164.88823	-144.31436	-165.79723	-173.39565	-159.07446	-181.92316	-153.79443	-147.33734	-165.47386	-171.8927	-146.39595	-161.73386	-143.096	-134.79819	-139.83733	-174.58116	-151.6996	-158.29361	-172.73834
¸ßË¹°×ÔëÉù´¦Àí (281).mp3	-168.55124	-143.94221	-164.01625	-134.08151	-125.66816	-145.18047	-173.2953	-168.58249	-190.61133	-127.33603	-112.14228	-121.67064	-147.53778	-127.98915	-136.57135	-72.05866	-38.509895	-49.892212	-194.18268	-152.17038	-143.9475	-184.73227	-202.82428	-223.24414	-203.8877	-193.00304	-213.42097	-131.4283	-109.330795	-120.13661	-156.18765	-134.21178	-141.38438	-200.2858	-183.04918	-206.59209	-78.813545	-46.0249	-52.241467	-127.2617	-117.4735	-132.89317	-186.79613	-166.73933	-193.52037	-98.274796	-85.94584	-108.46316	-121.35297
¸ßË¹°×ÔëÉù´¦Àí (282).mp3	-32.901085	-6.7444615	-28.187958	-126.52093	-97.51642	-111.566376	-81.63014	-58.217236	-75.533195	-97.04055	-77.1672	-95.008514	-113.11993	-98.6403	-122.56341	-112.315125	-62.91932	-77.38309	-137.88484	-112.54726	-144.75241	-31.140076	-5.049953	-26.916368	-90.40568	-58.04186	-89.77342	-79.09953	-53.46321	-65.061386	-100.543976	-76.208	-84.04992	-9.747812	22.998913	-0.829497	-48.202496	-25.473854	-56.91013	-73.1997	-59.4664	-83.892525	-31.481993	-6.9218235	-28.124386	-103.50859	-75.183586	-93.24189	-109.72144
¸ßË¹°×ÔëÉù´¦Àí (283).mp3	-65.665924	-51.89736	-79.0484	-138.72646	-112.38085	-126.63203	-144.09642	-129.14003	-159.1955	-132.03165	-106.51482	-112.80044	-117.84086	-100.80339	-128.51257	-156.78067	-128.90176	-150.7632	-123.55946	-99.72189	-120.339005	-112.57038	-115.368454	-121.51665	-104.463715	-76.33899	-88.59487	-129.04553	-108.3626	-128.90704	-141.65808	-135.07695	-147.82793	-126.548874	-100.86126	-128.1245	-133.09933	-115.61023	-133.08438	-89.8865	-31.092781	-36.00925	-154.88191	-129.75446	-131.2702	-78.447075	-49.67631	-64.57521	-155.22348
¸ßË¹°×ÔëÉù´¦Àí (284).mp3	-199.4557	-191.19211	-171.55919	-294.20898	-279.44022	-285.83456	-261.9187	-242.0259	-240.4485	-236.29787	-223.11882	-204.05934	-252.1828	-227.63704	-225.1096	-191.72119	-174.46748	-174.17226	-318.31958	-296.89542	-312.46112	-239.80074	-232.85156	-250.07109	-265.252	-252.09027	-257.0832	-225.15184	-228.33429	-225.54869	-358.8618	-280.75668	-258.83435	-250.25667	-238.62769	-250.38727	-229.50679	-220.712	-228.09328	-239.20381	-172.32784	-174.27167	-247.69194	-225.00415	-248.46439	-214.27394	-205.84698	-214.75528	-254.49078
¸ßË¹°×ÔëÉù´¦Àí (285).mp3	-50.662727	-14.417628	-22.416803	-55.398476	-41.67335	-52.32203	-60.23173	-33.969364	-48.835518	-55.691154	-27.101187	-52.641193	-66.5654	-48.405643	-49.92815	-67.52808	-29.1235	-46.00957	-42.597267	-40.416946	-59.992058	-46.012867	-30.13747	-54.965843	-49.582626	-5.162121	-22.181273	-20.705315	18.280754	4.876921	-45.58575	-30.099606	-54.364723	-110.81156	-85.02564	-104.85503	-57.86013	-16.8831	-10.504008	-112.84242	-85.09795	-99.78697	-123.62718	-90.17583	-104.54138	-38.15994	-5.293262	-29.526062	-13.473213
¸ßË¹°×ÔëÉù´¦Àí (286).mp3	-114.07205	-91.791855	-102.67153	-80.93213	-48.957584	-70.52094	-139.42824	-119.31702	-129.18353	-118.462456	-104.11292	-130.15167	-103.72831	-71.71495	-89.02244	-100.46733	-75.26779	-64.56631	-55.26622	-31.73536	-52.605072	-138.26315	-116.50275	-136.10144	-130.50906	-108.08415	-130.78955	-100.74725	-58.41597	-64.17723	-113.95438	-87.09559	-100.45549	-103.60708	-84.520966	-114.08538	-116.14523	-106.36573	-128.90065	-112.8801	-100.10845	-110.12511	-98.53507	-91.087906	-102.624435	-116.17405	-83.64602	-102.72521	-95.331665
¸ßË¹°×ÔëÉù´¦Àí (287).mp3	-133.58733	-149.42548	-223.22585	-182.98302	-173.31947	-207.83453	-176.08693	-140.9194	-149.47784	-191.2088	-166.12404	-198.79173	-154.57451	-151.21059	-189.37169	-257.64923	-239.51036	-255.92738	-171.57321	-160.67908	-177.22083	-227.38359	-194.7211	-221.30461	-121.15924	-110.61594	-126.365364	-262.7524	-231.89937	-247.10579	-116.613014	-88.34211	-102.8781	-141.77136	-116.87406	-142.79782	-177.76999	-177.25471	-209.28455	-265.52747	-231.5296	-228.9331	-145.5877	-138.34088	-163.4216	-112.12023	-95.11914	-118.15162	-117.35286
¸ßË¹°×ÔëÉù´¦Àí (288).mp3	-210.7755	-194.56606	-217.7197	-270.548	-254.72147	-278.66205	-301.05338	-277.81885	-302.55045	-254.72475	-231.4816	-244.37328	-276.89633	-263.00195	-273.78516	-252.27722	-253.98245	-290.40793	-194.17027	-187.0969	-197.55176	-289.30344	-278.68652	-306.77832	-255.54266	-242.54526	-258.68372	-268.75293	-246.4669	-250.11237	-293.91992	-278.41876	-307.6216	-243.88022	-225.82855	-247.54832	-253.86432	-230.27382	-245.59923	-256.22534	-225.42645	-253.33807	-280.98962	-268.10248	-291.65652	-213.12381	-200.69609	-222.77066	-248.1194
¸ßË¹°×ÔëÉù´¦Àí (289).mp3	-322.6872	-294.64456	-309.04773	-194.44159	-182.63307	-155.76537	-164.65492	-175.00648	-204.82014	-134.85703	-161.2351	-167.70177	-218.73557	-217.17255	-204.29956	-271.45663	-255.9918	-262.61923	-198.62122	-222.16364	-214.4666	-195.13782	-173.91266	-197.85738	-229.7829	-202.27324	-209.20213	-130.75388	-162.18011	-214.67838	-208.18736	-196.2806	-173.25993	-280.25073	-249.1646	-243.39047	-317.84167	-290.73233	-313.27698	-200.30992	-189.66016	-195.7186	-213.24223	-179.53064	-150.32687	-100.66536	-131.64085	-124.405174	-177.77057
¸ßË¹°×ÔëÉù´¦Àí (290).mp3	-136.38094	-109.24737	-128.35559	-63.274998	-57.392937	-65.924065	-23.675512	-15.504807	-75.98597	-67.699005	-57.16892	-65.21936	-111.94944	-86.67285	-104.759285	-102.72264	-66.394196	-63.07145	-101.575455	-88.99662	-108.21778	-58.895145	-53.739414	-70.148315	-55.666245	-44.442966	-57.68258	-108.784325	-89.4752	-100.61168	-93.65078	-86.20943	-104.88932	-120.0576	-103.35858	-124.2553	-118.53492	-109.41938	-127.17622	-91.93879	-71.85916	-88.26702	-93.75055	-68.70854	-68.70933	-150.47359	-119.61899	-133.7733	-204.76869
¸ßË¹°×ÔëÉù´¦Àí (291).mp3	-177.98332	-155.22353	-168.98405	-233.04384	-210.6936	-208.46439	-148.36852	-157.52171	-188.88663	-237.58022	-220.55275	-233.65544	-180.44081	-167.34053	-198.17609	-253.1135	-227.78984	-251.67854	-215.56918	-195.15887	-207.66035	-251.13509	-234.10797	-251.02946	-228.2205	-190.85686	-173.53598	-119.493286	-131.47406	-168.99478	-121.92677	-153.3069	-182.11028	-179.07684	-141.40736	-153.2489	-175.91202	-164.51085	-199.1491	-26.332355	1.1313832	-21.108114	-182.77295	-139.15074	-164.32832	-259.38452	-181.71957	-172.72893	-145.49023
¸ßË¹°×ÔëÉù´¦Àí (292).mp3	-197.39919	-171.24257	-180.53986	-258.5368	-226.68234	-241.01189	-141.25018	-118.166245	-136.22887	-175.48988	-142.61766	-155.69801	-173.70993	-158.14516	-161.61015	-172.68573	-143.50684	-143.91206	-117.304474	-110.90748	-123.966515	-171.1763	-152.35243	-164.67743	-184.49269	-158.47978	-148.9672	-186.15665	-159.61327	-172.89131	-147.29457	-138.43813	-145.26646	-167.50397	-152.90625	-147.1956	-206.35847	-186.42467	-204.07605	-148.9761	-106.56495	-128.42854	-144.15257	-98.63799	-109.937584	-228.89018	-183.82695	-178.3777	-119.78641
¸ßË¹°×ÔëÉù´¦Àí (293).mp3	-78.58534	-60.166435	-73.46119	-64.165924	-68.70039	-97.84138	-107.70474	-86.52852	-95.16274	-111.33598	-76.773026	-78.6149	-121.073715	-80.32236	-89.13861	-129.57895	-101.77815	-129.74904	-147.40253	-126.21081	-155.83821	-90.561356	-86.82786	-105.63809	-130.41231	-104.86297	-119.093346	-108.27544	-80.4037	-63.52772	-81.01485	-63.095985	-67.6705	-92.66145	-61.332935	-72.77918	-99.27359	-66.044106	-80.290276	-97.1992	-76.50441	-101.00936	-118.52597	-96.03239	-114.504555	-78.177704	-47.026215	-48.18696	-93.61731
¸ßË¹°×ÔëÉù´¦Àí (294).mp3	-125.296196	-141.28085	-119.439804	-125.69082	-141.7871	-140.47972	-150.49734	-153.58917	-195.80803	-101.06663	-126.88572	-142.44173	-193.82715	-170.8985	-176.34041	-185.63431	-161.6997	-183.00218	-208.58984	-191.05469	-212.28848	-179.53935	-163.38292	-167.43556	-232.12909	-206.80984	-227.15076	-230.95128	-196.57552	-208.62093	-213.40166	-189.88689	-210.3991	-154.20445	-148.08	-178.57129	-203.01642	-185.88007	-150.80202	-158.0645	-150.13466	-165.84824	-192.8578	-148.06517	-105.033394	-190.13435	-185.40657	-209.8326	-154.91959
¸ßË¹°×ÔëÉù´¦Àí (295).mp3	-113.70485	-76.99272	-85.76406	-132.5586	-93.01169	-108.32288	-84.68027	-74.325485	-103.592995	-119.26956	-83.81911	-97.90369	-100.25122	-79.67236	-108.29603	-122.808716	-97.06516	-114.80335	-109.92009	-77.869026	-97.55836	-88.01147	-71.53218	-94.34018	-109.74358	-81.093445	-103.53277	-97.74916	-89.15	-103.033775	-100.78211	-70.304924	-86.953	-96.47761	-74.37199	-91.27823	-87.831116	-73.216064	-104.40241	-110.6293	-85.779106	-103.371216	-87.53105	-75.64344	-113.03341	-108.924934	-90.946526	-104.1617	-104.838356
¸ßË¹°×ÔëÉù´¦Àí (296).mp3	-62.055416	-44.644543	-66.3735	-134.40282	-112.858925	-144.76344	-50.125656	-24.569876	-58.24662	-100.314415	-88.94136	-119.32718	-26.54107	-11.739693	-46.661083	-62.48728	-55.311775	-89.72413	-69.05032	-12.932087	-23.986563	-72.38074	-63.28186	-109.01973	-81.82025	1.5129108	-5.5255475	-156.68118	-116.70095	-119.447655	-186.83604	-150.289	-130.8554	-128.10013	-129.04973	-149.23474	-150.69032	-150.95042	-172.36188	-127.58225	-90.15452	-75.13864	-125.28345	-118.83515	-87.67858	-156.09065	-133.32472	-126.38311	-145.19676
¸ßË¹°×ÔëÉù´¦Àí (297).mp3	-144.74194	-123.561424	-151.44199	-136.44897	-114.16313	-144.76125	-152.86821	-125.697235	-144.83649	-157.89577	-131.62634	-148.66023	-162.84077	-129.46692	-157.31415	-168.91013	-133.09428	-146.45683	-158.99226	-136.97093	-156.3118	-131.05008	-113.34009	-137.6446	-168.96996	-141.52716	-151.85155	-154.53503	-129.04282	-148.63138	-136.44847	-121.81442	-149.98474	-144.46553	-116.68439	-136.02742	-156.87758	-122.094536	-136.08789	-151.4031	-122.27263	-150.69356	-145.8227	-121.211	-127.904175	-140.21445	-120.71867	-145.0852	-147.69177
¸ßË¹°×ÔëÉù´¦Àí (298).mp3	-221.62843	-183.5592	-201.79718	-250.33604	-210.87639	-203.84471	-228.22214	-210.12054	-220.95197	-198.72247	-172.78166	-193.39465	-119.11389	-133.64133	-148.91605	-119.48648	-129.97139	-164.60939	-209.39093	-206.3757	-242.64928	-172.69974	-149.88876	-159.39622	-227.4227	-197.4734	-215.39941	-198.62297	-179.04105	-200.79916	-235.11443	-189.2253	-196.1489	-184.08423	-167.61815	-191.2765	-93.97264	-96.6723	-86.48475	-125.78259	-109.659065	-85.42214	-159.07866	-141.75879	-137.7144	-202.07027	-184.0598	-201.13104	-161.8612
¸ßË¹°×ÔëÉù´¦Àí (299).mp3	-135.68724	-120.976456	-126.2544	-124.69822	-107.81587	-111.54206	-95.79868	-77.62948	-85.51016	-166.64667	-124.18752	-119.71017	-108.67889	-88.883804	-89.22812	-165.95058	-136.25702	-145.12904	-151.88484	-129.33005	-133.44525	-125.01245	-103.159515	-118.682365	-134.86955	-122.38977	-128.45073	-178.57286	-144.51576	-141.06696	-124.24087	-131.87645	-151.30153	-101.994	-86.64351	-104.829956	-118.64582	-93.86503	-99.071465	-103.89005	-87.07151	-92.29109	-125.18045	-111.091484	-123.62667	-121.26702	-88.10778	-93.46517	-156.22446
¸ßË¹°×ÔëÉù´¦Àí (300).mp3	-139.97601	-121.18593	-132.82622	-160.64594	-135.20123	-149.5847	-145.81114	-129.75581	-151.07199	-120.12421	-83.54651	-87.98157	-150.72604	-113.68172	-121.26353	-130.69518	-114.61409	-141.04079	-176.05946	-142.4398	-160.24539	-46.399906	-38.91395	-55.42374	-106.318275	-82.11885	-100.6584	-91.59628	-71.46979	-89.48501	-175.13759	-162.94284	-201.92737	-125.97016	-109.6705	-143.85146	-163.64745	-148.97282	-166.7605	-186.25807	-152.47603	-143.04262	-178.38493	-153.34586	-167.0827	-68.158615	-53.939342	-73.89819	-58.16921
¸ßË¹°×ÔëÉù´¦Àí (301).mp3	-219.46425	-192.59549	-211.51688	-197.96361	-180.60101	-200.0035	-226.60889	-190.41417	-204.12376	-202.53874	-169.54008	-181.85808	-192.4883	-201.92352	-237.83806	-264.73993	-244.42917	-254.26772	-262.71307	-253.57835	-253.07808	-296.9815	-266.73264	-277.33548	-262.4764	-273.75143	-312.10513	-317.69293	-294.7453	-310.25592	-346.36783	-310.2159	-312.41174	-324.53	-306.13028	-331.76605	-302.77243	-280.46655	-309.5939	-299.3874	-281.10068	-295.2337	-334.2426	-303.3669	-321.79517	-291.24005	-274.29446	-301.70447	-333.70587
¸ßË¹°×ÔëÉù´¦Àí (302).mp3	-63.678387	-47.78321	-76.91939	-134.60564	-96.9699	-111.044754	-148.9011	-118.79603	-145.49237	-153.51819	-129.49551	-149.30225	-128.1054	-85.13354	-79.78466	-64.95817	-76.73063	-111.49396	-84.979324	-89.49647	-75.72147	-156.56651	-123.10699	-131.5558	-62.045204	-92.87479	-115.02005	-135.54431	-112.85283	-126.099724	-98.99622	-33.41233	-34.007557	-48.56084	-22.106714	-38.510113	-89.61817	-70.710884	-95.04477	-104.410545	-82.4692	-105.82418	-113.01669	-87.91528	-108.90348	-143.39131	-121.88379	-151.45071	-160.91241
¸ßË¹°×ÔëÉù´¦Àí (303).mp3	-286.98685	-265.25613	-299.1728	-262.6454	-242.99844	-271.46603	-180.6218	-182.75249	-214.40022	-255.14635	-236.54051	-258.072	-365.2702	-332.89645	-356.18884	-393.1401	-354.19473	-373.5699	-393.4419	-361.6141	-388.0361	-289.10477	-275.36353	-308.82397	-239.72383	-216.36804	-241.2263	-232.60274	-197.86575	-220.72072	-226.63994	-207.77885	-232.42299	-369.51733	-336.11884	-359.32474	-386.923	-330.77618	-341.24838	-359.1685	-313.05365	-309.02722	-218.29187	-180.5849	-168.56721	-206.11806	-177.59753	-162.14406	-206.95676
¸ßË¹°×ÔëÉù´¦Àí (304).mp3	-295.95142	-273.62036	-277.19083	-288.53552	-224.07689	-219.01454	-280.94498	-267.06052	-287.95798	-215.08041	-209.70543	-201.86584	-226.25146	-228.73523	-248.54196	-223.68404	-199.8791	-204.37592	-203.45694	-189.48836	-199.31412	-233.5221	-224.90613	-231.04958	-269.02332	-246.0267	-262.69162	-227.72923	-242.62083	-274.95526	-269.82507	-244.12225	-250.86371	-234.942	-211.92159	-218.11542	-206.72696	-192.56017	-175.79288	-111.49245	-96.07331	-81.86688	-203.69556	-205.94545	-194.50275	-210.50887	-227.53624	-253.92755	-316.8867
¸ßË¹°×ÔëÉù´¦Àí (305).mp3	-137.20915	-129.7546	-141.90446	-125.39743	-137.26207	-122.83217	-134.55173	-137.28055	-152.90385	-166.40823	-166.94975	-180.63148	-208.5579	-183.65298	-188.03598	-102.184296	-134.4395	-159.03722	-151.6666	-145.36494	-150.84685	-137.79945	-135.82715	-128.4799	-196.5784	-137.37653	-112.63225	-214.39647	-177.20486	-137.88527	-167.05043	-185.3571	-167.1452	-146.04996	-155.56581	-127.74836	-230.09505	-216.33978	-235.7011	-154.26755	-158.34569	-126.648315	-214.39642	-206.77405	-226.38416	-230.21379	-219.4631	-232.45714	-229.61853
¸ßË¹°×ÔëÉù´¦Àí (306).mp3	-102.02925	-109.601265	-127.04438	-98.10019	-95.33633	-109.43028	-174.11569	-145.25673	-157.66986	-114.046104	-94.51013	-135.29265	-149.61682	-127.148254	-150.19463	-57.71466	-72.1685	-109.71731	-150.3633	-139.86191	-156.0693	-171.38632	-141.5812	-125.16465	-156.52567	-135.14355	-157.81407	-144.90933	-125.450165	-145.99399	-158.92076	-121.83524	-99.34664	-126.705635	-108.060356	-123.34283	-84.02671	-64.73414	-91.45863	-148.86331	-105.36516	-105.74052	-137.99216	-114.24114	-109.82389	-121.2337	-110.95492	-121.75376	-124.12447
¸ßË¹°×ÔëÉù´¦Àí (307).mp3	-168.92088	-166.5713	-163.52567	-161.00197	-162.9792	-191.84729	-199.98465	-168.31268	-142.86853	-201.33191	-177.42975	-141.85654	-234.19585	-215.23685	-225.54768	-228.21938	-232.44188	-257.96808	-210.71555	-191.64743	-211.49005	-150.37352	-169.89595	-178.24347	-199.42845	-198.41833	-223.96358	-145.34804	-147.04178	-155.17036	-123.34642	-121.68462	-131.3028	-133.52182	-156.32814	-186.13387	-105.039604	-140.9853	-163.64531	-249.39665	-229.04968	-246.43207	-223.57014	-227.99373	-234.23128	-142.4736	-132.23352	-139.65764	-170.18796
¸ßË¹°×ÔëÉù´¦Àí (308).mp3	-72.48277	-48.67875	-76.9221	-112.221695	-76.33411	-94.88411	-63.97439	-38.86726	-63.938698	-90.98273	-71.619316	-102.07243	-42.531048	-25.471144	-40.426273	-90.52321	-59.575397	-74.07036	-74.5766	-45.771793	-61.604176	-40.89986	-14.71909	-38.57045	-52.063713	-29.08078	-44.03968	-49.603584	-22.933949	-29.954117	-66.06208	-33.248512	-37.49964	-68.78992	-40.29392	-59.14009	-56.825836	-45.312157	-77.7455	-43.201996	-15.403874	-36.236027	-74.624886	-47.596592	-62.484493	-66.08381	-36.83797	-58.869152	-70.711754
¸ßË¹°×ÔëÉù´¦Àí (309).mp3	-92.8413	-111.124886	-158.76515	-106.012474	-130.99089	-180.50572	-115.21121	-83.52087	-95.0927	-102.34421	-78.08667	-90.2493	-137.28018	-108.25445	-131.33849	-191.94748	-150.44301	-152.3636	-150.36151	-119.41246	-127.511604	-158.66971	-130.77795	-150.93382	-120.92018	-100.02951	-124.85683	-181.97433	-149.04645	-167.1894	-130.09776	-105.53833	-96.73129	-93.157646	-80.53351	-83.06991	-92.817795	-92.03577	-125.93546	-160.03062	-143.9459	-171.46077	-102.909004	-104.30133	-143.05576	-69.781944	-54.730297	-81.35892	-81.955795
¸ßË¹°×ÔëÉù´¦Àí (310).mp3	-147.8402	-123.45895	-144.1399	-238.4857	-217.14189	-231.5845	-182.52003	-124.681206	-118.62564	-164.09067	-145.51756	-165.22588	-243.17943	-220.05876	-232.50969	-132.8058	-115.6407	-130.31961	-162.40556	-152.29547	-183.483	-120.81543	-101.878456	-122.410255	-137.15457	-116.27212	-110.20853	-216.67618	-176.39351	-188.80478	-250.23164	-189.65749	-181.65105	-146.73051	-126.47792	-154.62654	-146.74324	-127.29694	-147.40813	-118.61374	-90.59969	-78.71873	-182.44589	-167.34743	-188.8499	-148.16696	-121.99963	-117.61981	-255.70448
¸ßË¹°×ÔëÉù´¦Àí (311).mp3	-148.73764	-111.715706	-127.91314	-150.04605	-165.37177	-153.32703	-197.39423	-169.53183	-181.68784	-152.0405	-131.52206	-146.86938	-110.195625	-88.68266	-102.24337	-71.14636	-53.639374	-83.73773	-146.59822	-127.52937	-119.06351	-159.92084	-142.89774	-159.97603	-118.66003	-103.576836	-136.84105	-159.7207	-142.8336	-159.7985	-108.48386	-88.1676	-110.36179	-194.98894	-159.90721	-142.5763	-117.44249	-101.32643	-110.90979	-88.65181	-74.78864	-94.31874	-68.08639	-31.885529	-46.375862	-134.24887	-111.73448	-122.1591	-137.16939
¸ßË¹°×ÔëÉù´¦Àí (312).mp3	-141.11395	-122.841	-131.10295	-198.97598	-153.6831	-141.99902	-148.65428	-127.09391	-156.12108	-167.42699	-140.54779	-129.4366	-185.4376	-142.41151	-150.5665	-181.31723	-170.3213	-184.1491	-212.28166	-190.34904	-205.34436	-145.17433	-128.14471	-140.31116	-177.73495	-155.12288	-164.61067	-158.14772	-130.09776	-135.00269	-191.86446	-155.19856	-150.70984	-168.50522	-142.8758	-150.93231	-178.26233	-160.86534	-173.21916	-152.89696	-136.74434	-169.22946	-164.1618	-142.3277	-158.74637	-119.79693	-89.42892	-102.929115	-193.97733
¸ßË¹°×ÔëÉù´¦Àí (313).mp3	-23.091488	6.9138813	-12.646819	-110.2789	-87.54272	-107.8186	-101.455894	-64.18963	-71.84897	-75.580826	-34.88483	-46.55328	-129.29965	-129.21153	-153.73485	-96.5828	-101.83112	-118.46823	-126.40439	-121.439026	-156.40608	-125.20672	-130.42062	-168.23366	-90.97758	-107.584114	-139.22818	-85.73939	-82.4995	-87.27756	-131.7759	-133.08047	-178.64305	-180.7333	-156.62454	-173.27437	-150.28648	-122.55132	-141.43315	-126.777664	-91.974525	-109.44574	-120.10602	-96.01191	-74.166885	-147.44922	-135.65668	-143.2103	-58.895187
¸ßË¹°×ÔëÉù´¦Àí (314).mp3	-190.25003	-197.94405	-189.55243	-152.48842	-183.2549	-215.60925	-236.92717	-247.9083	-277.9059	-51.595547	-25.526178	-34.24802	55.85563	86.25446	75.28228	-115.295616	-92.12696	-73.52411	-250.83484	-247.79167	-285.45514	-256.25317	-253.92767	-295.8733	-175.98573	-60.20647	-46.15202	-275.34665	-237.91406	-252.90504	-220.21205	-193.06885	-203.5193	-219.1054	-206.21281	-192.90215	-70.73082	-43.6498	-35.08186	-230.6896	-234.19272	-257.58582	-154.81143	-175.28967	-154.60143	-283.7908	-259.2036	-258.8233	-299.02075
¸ßË¹°×ÔëÉù´¦Àí (315).mp3	-177.41626	-163.46605	-174.16559	-256.84518	-206.48862	-200.24258	-285.63782	-272.24677	-296.1766	-269.05426	-261.19916	-294.1295	-265.97476	-248.03574	-260.9386	-313.92847	-293.9439	-313.23996	-306.35437	-280.5061	-304.08945	-181.79723	-158.37772	-166.71605	-167.8681	-146.26833	-163.355	-211.59856	-217.51215	-201.7503	-317.23575	-288.46405	-301.8713	-233.86443	-209.45741	-231.69025	-237.67557	-210.83682	-224.60605	-224.25255	-213.47162	-247.0861	-223.1928	-217.55661	-233.61153	-220.4089	-196.12027	-209.48119	-182.80238
¸ßË¹°×ÔëÉù´¦Àí (316).mp3	-127.273415	-82.81275	-88.91628	-148.82997	-69.41329	-58.695225	-69.91409	-54.528954	-73.242294	-148.81056	-122.603966	-149.67131	-7.0153456	18.435417	-4.6372275	-173.54752	-144.66559	-164.1511	-151.82518	-118.55276	-133.98622	-55.085327	-40.187153	-51.54798	-142.96548	-117.68454	-126.94131	-65.71603	-56.835693	-78.47534	-55.79965	-42.2902	-66.491425	9.343771	42.11699	7.2333565	-127.88045	-104.76006	-116.99305	-105.94349	-86.34503	-106.9638	-17.293104	33.218002	3.8313103	-42.248547	-23.171587	-48.454357	-19.609217
¸ßË¹°×ÔëÉù´¦Àí (317).mp3	-307.35715	-277.12723	-290.3679	-93.14373	-73.46246	-72.010895	-106.517746	-93.46344	-107.69371	-172.90645	-165.32753	-176.89604	-203.13515	-158.88446	-133.13387	-362.02042	-328.89603	-356.95956	-177.70448	-171.13664	-167.97806	-175.68578	-178.71933	-179.99257	-212.1994	-207.53273	-209.63847	-119.78557	-124.39759	-144.46617	-196.42053	-174.9883	-176.84366	-327.21243	-305.2826	-332.61575	-93.174095	-82.09211	-109.715034	-184.31596	-168.63031	-178.29826	-279.57986	-264.0396	-279.30304	-284.07565	-202.24657	-175.71664	-307.88733
¸ßË¹°×ÔëÉù´¦Àí (318).mp3	-90.84976	-125.645676	-163.9003	-158.63869	-167.34123	-195.85739	-136.71722	-121.13155	-150.9078	-65.7812	-90.56099	-94.88681	-140.78893	-127.21939	-147.74619	-62.794044	-90.044495	-115.82166	-157.5674	-116.14018	-110.07727	-144.89874	-122.15957	-124.165016	-191.95839	-120.04715	-80.010765	-169.73537	-150.26839	-130.11356	-152.90692	-165.86041	-201.1817	-180.4263	-148.58223	-160.5825	-113.243385	-137.55095	-163.9408	-92.79018	-126.97069	-147.39003	-180.76546	-164.19846	-157.10156	-111.65764	-123.73589	-128.84317	-100.76392
¸ßË¹°×ÔëÉù´¦Àí (319).mp3	-99.33907	-72.58264	-90.02306	-61.751297	-54.377262	-84.339386	-88.23955	-65.19713	-86.856804	-115.54915	-85.68236	-111.247955	-105.034874	-53.64976	-70.89317	-92.39758	-70.971664	-89.56316	-79.38594	-59.18112	-88.9145	-80.01055	-42.20373	-59.97946	-73.16735	-55.51346	-81.63988	-84.01338	-75.78294	-86.95274	-162.04538	-141.38722	-164.7366	-87.29774	-68.685	-79.80024	-137.32352	-112.281166	-112.33052	-213.13422	-180.49442	-195.78357	-108.00998	-64.10094	-35.23215	-115.89421	-104.76229	-120.06333	-128.68497
¸ßË¹°×ÔëÉù´¦Àí (320).mp3	-168.19893	-144.3505	-158.12495	-272.9048	-226.73186	-242.67612	-235.73996	-207.62994	-222.5976	-157.75185	-138.38564	-159.38461	-196.88649	-170.4257	-191.9138	-214.82132	-179.59366	-198.2185	-134.07199	-117.58634	-135.51619	-154.13426	-135.91022	-160.28049	-209.84454	-184.95659	-211.87073	-203.55995	-177.14166	-190.13748	-153.46732	-150.64938	-183.65282	-194.06235	-161.66019	-166.47682	-123.226845	-103.53481	-129.65874	-148.74503	-133.58492	-155.72346	-143.96812	-123.02385	-138.21964	-210.41075	-175.60239	-192.13501	-160.08978
¸ßË¹°×ÔëÉù´¦Àí (321).mp3	-249.22035	-263.1212	-280.89212	-304.87198	-291.4878	-320.44495	-240.37585	-221.67175	-252.78157	-290.37094	-280.1629	-302.6596	-265.29507	-269.55624	-305.32626	-336.99387	-304.4451	-330.7727	-337.5878	-305.221	-326.44696	-335.75012	-300.33572	-302.02066	-324.68845	-296.62036	-317.61777	-254.44933	-234.08618	-271.4084	-268.5841	-239.6309	-242.1383	-244.94815	-221.89005	-203.81818	-224.96436	-243.30936	-287.54703	-291.2752	-272.78558	-283.14465	-272.17725	-273.2744	-274.63498	-266.1987	-273.68008	-305.68243	-287.8961
¸ßË¹°×ÔëÉù´¦Àí (322).mp3	-165.52217	-159.93869	-114.67365	-121.32032	-132.78337	-129.22375	-167.4236	-168.62402	-167.61514	-180.49193	-161.04639	-126.7649	-120.93454	-105.01882	-134.03386	-105.894936	-137.7534	-190.24374	-132.88159	-114.10515	-128.83351	-100.7811	-87.4846	-128.56117	-92.76374	-129.61906	-194.39856	-154.88252	-122.209404	-121.34744	-111.60352	-95.92596	-130.19775	-115.63174	-119.309204	-121.422325	-75.61851	-56.174683	-80.060486	-189.78812	-131.59013	-125.772865	-125.054924	-87.03223	-96.0654	-78.382164	-58.348038	-85.07996	-139.76141
¸ßË¹°×ÔëÉù´¦Àí (323).mp3	-208.78346	-205.72337	-193.42819	-221.32925	-202.26547	-197.02837	-141.98003	-159.62172	-161.0693	-198.53084	-180.83376	-176.37216	-205.93091	-169.9827	-125.022285	-149.61311	-169.323	-187.87038	-236.39325	-204.4188	-197.69542	-237.71115	-222.63647	-242.89655	-145.71016	-141.6915	-154.38402	-166.83932	-177.82007	-192.58287	-212.41684	-169.44724	-143.67216	-165.7592	-174.44193	-194.24905	-197.96048	-169.63583	-157.82446	-181.57236	-187.23573	-204.49078	-201.21844	-195.98174	-216.29996	-179.8928	-194.93204	-219.60927	-129.89572
¸ßË¹°×ÔëÉù´¦Àí (324).mp3	-239.03789	-204.50533	-183.1189	-255.69562	-232.23466	-214.35995	-214.55235	-188.936	-208.36737	-196.6133	-196.55423	-220.67484	-142.891	-166.27293	-177.38283	-173.75476	-186.04791	-187.0102	-260.20776	-230.35527	-226.17546	-166.89047	-192.20529	-180.22588	-188.37502	-180.39394	-150.12308	-152.55357	-142.95544	-165.78473	-167.19528	-156.00319	-162.19685	-171.16957	-149.77728	-137.56421	-163.50374	-168.36719	-139.26326	-230.70741	-201.75505	-225.67906	-207.05501	-162.14865	-143.08076	-147.77684	-179.57954	-225.84377	-238.36119
¸ßË¹°×ÔëÉù´¦Àí (325).mp3	-175.99951	-190.69595	-199.83876	-195.44994	-169.2351	-150.29932	-227.91693	-209.95294	-210.14877	-232.11215	-205.95361	-214.22473	-157.48389	-184.29112	-192.66472	-137.79013	-174.57559	-212.2464	-238.99779	-234.89719	-244.8759	-191.007	-171.25328	-173.18294	-229.22511	-181.33804	-139.05438	-146.64528	-146.75359	-181.0808	-186.42569	-191.6157	-158.08554	-190.8306	-160.63274	-169.76093	-247.8075	-175.0131	-113.42261	-134.0733	-125.32913	-140.72307	-204.338	-210.32599	-242.28091	-90.24165	-108.692665	-150.70819	-125.018776
¸ßË¹°×ÔëÉù´¦Àí (326).mp3	-213.9782	-198.41782	-215.08324	-156.80383	-136.30606	-153.76463	-190.72523	-174.96616	-195.84653	-166.57146	-164.09406	-163.38469	-145.7965	-133.9611	-157.91391	-184.89517	-155.03616	-173.05171	-132.88905	-102.87512	-112.37018	-196.04958	-153.69153	-144.18361	-181.83829	-177.26111	-203.58676	-105.93914	-111.94738	-147.99919	-186.39339	-171.90395	-195.15265	-205.2797	-186.58305	-209.80289	-179.34131	-159.13388	-167.11014	-160.15686	-147.91266	-168.88669	-124.40562	-114.376396	-147.0536	-209.81583	-176.02744	-160.637	-212.6827
¸ßË¹°×ÔëÉù´¦Àí (327).mp3	-95.57253	-69.529564	-87.56994	-71.69662	-35.22869	-35.19251	-82.804665	-59.734886	-88.94328	-48.01353	-22.692646	-38.003345	-75.867195	-37.93285	-61.649166	-75.55854	-48.736134	-71.44889	-76.35925	-42.44085	-68.491776	-102.95514	-66.00106	-77.28969	-107.5134	-72.52555	-90.101845	-51.03059	-28.31593	-54.884556	-72.61754	-43.76012	-63.959305	-98.9645	-68.34869	-91.96585	-104.677795	-76.00116	-98.81282	-71.52548	-45.940945	-70.525734	-77.16175	-44.177246	-52.962906	-82.32069	-57.3269	-80.4868	-80.30735
¸ßË¹°×ÔëÉù´¦Àí (328).mp3	-322.82498	-295.18375	-311.19724	-248.821	-232.89632	-235.94359	-207.47469	-180.36783	-175.916	-219.61151	-204.64435	-207.77005	-240.44017	-222.15639	-249.34499	-224.64114	-198.26689	-215.8292	-280.90582	-247.27747	-265.70703	-286.2547	-263.61685	-291.26764	-192.30058	-175.04608	-184.99266	-271.00082	-247.72939	-250.87936	-204.79485	-192.00795	-215.34807	-284.95734	-262.36157	-271.15027	-216.51427	-185.6904	-204.34009	-184.06429	-157.00679	-177.04207	-155.61606	-154.71378	-163.62367	-227.12473	-209.47952	-217.57378	-255.03362
¸ßË¹°×ÔëÉù´¦Àí (329).mp3	-213.58102	-202.1063	-224.43268	-195.8205	-189.92381	-212.74751	-275.03677	-230.39967	-240.25337	-258.33273	-239.25012	-244.69852	-233.45093	-194.92531	-188.68367	-216.28473	-192.72531	-200.73685	-193.53474	-163.14626	-151.62857	-221.58794	-186.97351	-186.0161	-211.54866	-195.79054	-194.73912	-202.42917	-216.14891	-254.46141	-184.39131	-159.78233	-172.96138	-209.03662	-199.17223	-222.81929	-198.30832	-179.08327	-205.84636	-204.17203	-173.37273	-184.21318	-231.21733	-211.94153	-226.98878	-157.61601	-142.33931	-150.1012	-183.02959
¸ßË¹°×ÔëÉù´¦Àí (330).mp3	-190.14595	-167.88422	-158.36026	-216.48889	-197.36511	-229.5057	-326.16663	-294.55045	-307.199	-157.72995	-166.45981	-174.58907	-113.47254	-127.66279	-196.06941	-181.00345	-155.45613	-144.82158	-160.95105	-171.85005	-205.57889	-189.2621	-192.34085	-175.83382	-222.50027	-221.31456	-234.73386	-319.37817	-287.02603	-306.81116	-156.56287	-148.20117	-132.76842	-159.98833	-166.65833	-150.67097	-280.97775	-255.682	-261.91217	-220.25914	-202.29472	-184.58066	-158.44287	-171.82408	-200.34879	-133.34247	-149.33473	-150.18092	-291.9462
¸ßË¹°×ÔëÉù´¦Àí (331).mp3	-168.76974	-153.93944	-157.04384	-199.73683	-174.90321	-160.38722	-321.16153	-297.80624	-328.68973	-221.0994	-226.91313	-253.54935	-233.23561	-205.15352	-216.83841	-187.36597	-185.32608	-208.57535	-269.83472	-262.39267	-272.23532	-194.99255	-207.82501	-204.53888	-162.19113	-185.31108	-207.5326	-259.45346	-242.16162	-265.6277	-351.60944	-330.7849	-349.2476	-259.17578	-262.35162	-280.614	-263.12103	-227.97832	-222.34818	-236.55038	-219.70294	-250.64975	-275.01358	-250.39252	-279.73422	-219.08273	-193.07472	-198.71739	-273.11816
¸ßË¹°×ÔëÉù´¦Àí (332).mp3	-140.91537	-110.614296	-83.360664	-139.09848	-115.92117	-100.15811	-118.82658	-113.13457	-115.418846	-232.2984	-199.56198	-203.25153	-171.9504	-143.85533	-155.3154	-166.61603	-151.59193	-184.04288	-126.89582	-127.031265	-161.21172	-192.21275	-164.58824	-193.89384	-239.42236	-211.84938	-228.09683	-170.55954	-155.83029	-171.00139	-164.64505	-133.94829	-127.37202	-58.452145	-62.97461	-86.951614	-134.04663	-112.581955	-121.150986	-130.3604	-140.26688	-183.67987	-171.70981	-146.62657	-125.43351	-126.04261	-123.57791	-137.26627	-161.01324
¸ßË¹°×ÔëÉù´¦Àí (333).mp3	-317.48126	-291.35895	-306.08514	-286.59387	-260.33762	-280.78992	-242.81987	-219.79747	-239.03256	-282.35596	-262.30396	-281.87723	-271.41782	-237.65166	-254.49802	-271.169	-242.29744	-254.99522	-273.11862	-241.20651	-254.828	-210.34967	-182.24751	-211.37569	-291.74765	-260.84015	-272.70853	-253.24889	-235.91501	-246.59453	-267.56396	-241.18813	-251.55232	-248.62267	-220.11266	-240.96985	-211.38069	-183.56728	-202.57501	-259.79373	-243.5912	-263.174	-242.59671	-217.21371	-240.64032	-259.26953	-234.01004	-258.2887	-243.48157
¸ßË¹°×ÔëÉù´¦Àí (334).mp3	-29.474037	-1.5315309	-22.38847	-55.54609	-23.953863	-36.933926	-31.380493	-3.8439813	-32.288914	-54.144142	-22.910583	-46.239864	-42.18875	0.58825696	-11.617837	-80.57525	-46.142494	-68.46068	-77.20933	-44.0948	-57.906895	-56.432037	-25.226679	-35.662376	-45.09521	-29.451262	-51.80776	-67.53969	-42.212906	-72.81698	-51.34786	-26.048056	-44.722977	-33.883312	-10.98027	-32.494465	-68.22275	-41.312393	-54.509968	-75.06842	-46.160362	-66.88983	-50.177155	-30.613798	-58.544193	-50.396496	-11.42122	-25.7413	-44.286526
¸ßË¹°×ÔëÉù´¦Àí (335).mp3	-239.69914	-224.78754	-249.06563	-274.01917	-231.23216	-246.7007	-213.83028	-205.24304	-177.5553	-198.46371	-196.78224	-189.9616	-273.8154	-248.84406	-266.2104	-202.92119	-225.70267	-254.29462	-189.47742	-198.42404	-229.69318	-263.08008	-261.56982	-273.66638	-177.2246	-184.44016	-183.19257	-232.34293	-211.80003	-233.25099	-279.6092	-279.14035	-310.98584	-337.33102	-315.07315	-337.534	-305.6634	-290.09378	-319.93637	-322.07767	-293.9774	-308.0164	-298.06906	-256.40533	-224.38506	-167.20268	-165.9517	-145.80344	-224.30525
¸ßË¹°×ÔëÉù´¦Àí (336).mp3	-48.080715	-68.70607	-125.96552	-198.82484	-181.31169	-217.29865	-217.20251	-113.42094	-61.23558	-140.81944	-67.94276	-79.95324	-82.06074	-59.221478	-63.184677	-82.537186	-64.8038	-49.509018	-21.029568	-4.8457475	-29.074009	-111.08186	-133.64905	-154.18207	-120.437546	-113.28562	-127.46628	-160.46002	-136.63618	-147.93358	-189.77036	-170.51694	-205.95966	-205.49107	-180.5768	-197.61351	-178.26028	-152.65157	-135.13312	-59.32566	-57.26362	-111.96739	-185.95294	-168.45828	-190.49648	-217.3401	-187.09482	-203.9021	-135.07344
¸ßË¹°×ÔëÉù´¦Àí (337).mp3	-136.30952	-108.19219	-132.94353	-125.49473	-116.08245	-103.84237	-161.76318	-133.66135	-156.39534	-113.893135	-108.59646	-152.02351	-106.61811	-97.33771	-128.0525	-142.03387	-109.93379	-130.76593	-185.20264	-159.41634	-174.58983	-173.70827	-131.51588	-131.22336	-224.98691	-183.10931	-186.88866	-179.97238	-191.72661	-210.66478	-219.95145	-195.42992	-175.79158	-119.05382	-93.85409	-119.97146	-72.15602	-54.24442	-91.354904	-78.562035	-56.888493	-86.840485	-80.66786	-46.189564	-60.21782	-46.318314	-32.57069	-56.011303	-27.708883
¸ßË¹°×ÔëÉù´¦Àí (338).mp3	-207.02095	-203.38875	-225.2625	-186.4958	-185.54356	-196.18872	-176.19211	-185.20401	-184.78848	-209.69864	-197.40617	-201.29175	-219.81616	-202.833	-205.88145	-227.17165	-216.2909	-236.22882	-237.56776	-219.95943	-248.48297	-232.32376	-203.77583	-204.25325	-207.74571	-206.0322	-222.81856	-204.02887	-201.56764	-222.82443	-234.83467	-207.41776	-225.43681	-229.02689	-197.0789	-211.13245	-232.03839	-199.54306	-214.88863	-239.74165	-204.21286	-206.77826	-246.73343	-226.05132	-246.89575	-222.99184	-212.97081	-228.19504	-247.43694
¸ßË¹°×ÔëÉù´¦Àí (339).mp3	-107.590096	-88.06407	-94.48289	-33.378708	-18.1753	-37.09698	-49.021664	-32.231438	-58.870426	-79.88618	-46.90482	-56.789345	-74.5426	-53.361725	-51.06442	-51.44088	-23.959888	-45.424534	-68.4618	-47.539463	-61.685806	-34.545704	-47.018814	-88.76304	-89.62123	-88.67598	-89.5383	-73.976845	-53.396996	-85.02703	-90.05768	-58.806076	-67.63717	-86.8307	-61.317947	-57.76702	-84.06011	-74.5889	-89.61227	-120.59591	-86.069984	-88.650276	-60.41473	-37.92568	-63.386997	-91.373634	-68.55715	-85.267746	-92.24705
¸ßË¹°×ÔëÉù´¦Àí (340).mp3	-179.76797	-150.01399	-157.88802	-253.52277	-225.6088	-256.53925	-249.6355	-224.18105	-250.69766	-81.77059	-48.56911	-73.119095	-279.3206	-253.97148	-286.8855	-174.34114	-161.50526	-197.36621	-324.39465	-288.5769	-314.5492	-181.25519	-165.61978	-205.45824	-177.66522	-159.54749	-192.00983	-241.22777	-215.7487	-238.50003	-127.6296	-113.61888	-150.91333	-63.63628	-33.17081	-51.902424	-132.07689	-131.49088	-110.38164	-91.776276	-99.90667	-160.54431	-63.905727	-107.907875	-90.17618	-113.7506	-108.78303	-162.32076	-108.40621
¸ßË¹°×ÔëÉù´¦Àí (341).mp3	-180.04347	-144.06229	-135.22905	-100.336426	-123.95181	-124.839325	-221.21533	-197.87389	-197.67947	-160.05247	-169.39612	-148.2378	-174.33185	-178.1326	-133.58272	-198.28728	-201.92368	-226.79488	-178.7965	-178.91579	-166.95525	-189.4152	-189.5807	-190.54909	-200.20047	-201.49353	-191.57773	-227.84045	-229.82555	-254.32433	-178.89998	-206.31764	-162.27878	-149.20493	-193.11179	-193.49184	-194.61098	-219.75175	-172.45404	-100.22051	-143.71225	-109.98171	-177.25499	-201.99995	-233.68802	-170.10982	-192.57973	-145.32722	-191.873
¸ßË¹°×ÔëÉù´¦Àí (342).mp3	-46.289085	-43.476353	-101.90065	-104.32467	-131.34209	-139.39433	-219.81367	-184.44153	-160.03294	-99.31032	-136.92822	-144.62447	-102.92318	-138.18791	-161.89679	-191.49324	-153.77844	-144.95338	-102.56678	-136.63222	-112.37117	-123.51849	-140.59923	-151.74513	-210.92007	-201.00835	-230.9543	-128.9713	-113.11108	-93.43356	-81.94097	-93.82787	-107.02372	-179.13815	-177.93498	-155.8171	-195.13678	-200.26598	-205.72006	-117.71692	-125.707756	-115.780266	-170.49239	-144.25774	-138.33858	-181.0311	-168.99063	-145.85912	-135.12334
¸ßË¹°×ÔëÉù´¦Àí (343).mp3	-136.01208	-137.34496	-103.39012	-123.13319	-142.60913	-134.41751	-199.74368	-190.48843	-197.11447	-183.17935	-161.17326	-140.53342	-241.96826	-216.65535	-227.19987	-218.34274	-199.864	-198.44836	-154.09315	-145.90524	-151.34758	-205.7794	-201.2966	-222.30061	-191.22435	-177.84277	-189.04723	-174.49855	-146.40562	-111.17219	-192.02536	-186.77545	-181.28783	-209.74805	-199.96931	-207.63225	-141.53827	-144.84781	-160.5959	-188.90138	-193.73141	-210.3069	-209.73169	-179.76207	-189.71808	-154.80084	-135.89578	-144.32324	-210.04234
¸ßË¹°×ÔëÉù´¦Àí (344).mp3	-260.6273	-242.91367	-252.81483	-177.731	-143.6023	-179.62459	-201.05382	-179.39276	-206.95056	-257.6886	-225.00964	-238.55304	-234.5475	-212.40376	-235.71416	-232.20296	-214.69292	-225.56401	-244.18834	-210.5339	-221.2634	-246.09206	-223.73003	-217.95526	-249.61453	-171.66852	-158.5729	-137.00656	-107.29045	-131.98071	-216.14418	-185.15546	-204.76685	-199.2745	-216.4217	-247.94087	-188.61551	-209.6797	-243.26839	-146.58525	-152.9266	-192.49501	-207.01047	-187.46556	-161.66429	-214.4701	-219.37158	-257.0188	-116.03424
¸ßË¹°×ÔëÉù´¦Àí (345).mp3	-227.2306	-171.8706	-140.95816	-138.32365	-110.118195	-131.1403	-95.77855	-97.11635	-136.20428	-156.14304	-142.12169	-167.11732	-92.119125	-63.98921	-79.28816	-30.24166	2.7495854	-26.246479	-91.055984	-54.372818	-56.410484	-109.694565	-77.93092	-95.528336	-70.66242	-39.880245	-65.19333	-93.68415	-81.59654	-109.959816	-51.908344	-25.162668	-51.98589	-74.090546	-61.62103	-84.599556	-113.22053	-71.07293	-64.42287	-70.65283	-50.446354	-64.707954	-87.688034	-83.4355	-117.74286	-76.71987	-49.51096	-74.432556	-77.51059
¸ßË¹°×ÔëÉù´¦Àí (346).mp3	-76.24235	-59.316242	-83.73427	-81.5232	-61.046024	-53.275597	-117.72566	-95.00629	-107.96492	-98.338295	-44.780407	-30.496885	-26.532488	-7.6930037	-39.138546	-64.73961	-44.86665	-75.40143	-95.424576	-66.53854	-83.06412	-45.969578	-23.050905	-47.5889	-77.81181	-64.06868	-93.14026	-97.020195	-76.40703	-88.99836	-100.14024	-69.173615	-70.494774	-96.44958	-70.246864	-89.6836	-118.48811	-94.51034	-101.2643	-81.13684	-64.42685	-72.55875	-74.781944	-16.147745	-21.848656	-63.632843	-50.737614	-85.998856	-106.57493
¸ßË¹°×ÔëÉù´¦Àí (347).mp3	-201.67813	-194.6291	-194.05519	-252.3883	-247.27106	-242.04083	-278.47205	-244.98177	-231.7804	-308.03952	-271.89505	-294.9622	-261.7316	-237.20497	-224.29747	-274.79785	-249.66447	-260.54614	-152.84445	-174.8376	-167.6521	-221.76454	-200.58444	-201.6445	-242.18295	-222.6236	-246.0747	-271.1299	-242.01729	-260.06308	-256.55457	-239.91534	-249.4761	-232.83832	-219.74042	-248.83	-211.42415	-227.4339	-253.00974	-156.82162	-138.72366	-180.86891	-248.8067	-227.0795	-236.70352	-269.84167	-240.29526	-238.81529	-232.48431
¸ßË¹°×ÔëÉù´¦Àí (348).mp3	-125.12175	-90.93806	-100.40888	-121.493904	-106.7475	-131.3325	-138.66412	-138.9589	-168.53615	-225.27396	-219.35886	-252.20972	-230.17477	-220.67836	-267.86136	-130.17923	-134.1566	-142.09421	-107.00173	-132.36865	-174.42592	-101.81376	-141.76933	-112.22201	-334.3861	-310.27094	-337.12787	-326.9367	-308.47275	-336.02267	-160.80879	-134.23097	-152.43932	-264.01425	-242.69035	-278.77097	-103.69289	-46.35445	-75.12067	-165.704	-154.56781	-160.86711	-144.1282	-167.86331	-176.13792	-123.17971	-125.6271	-161.37314	-137.33571
¸ßË¹°×ÔëÉù´¦Àí (349).mp3	-97.310005	-61.11297	-75.54136	-99.52157	-83.47202	-110.71521	-101.33918	-89.913445	-117.13104	-178.22278	-175.53815	-164.3377	-65.81963	-32.49528	-52.696945	-167.33955	-151.71579	-150.04681	-55.309227	-51.677307	-77.22482	-35.365444	-24.672195	-73.47959	-80.836655	-40.00073	-31.37316	-95.325935	-67.73512	-51.616486	-79.4255	-68.49668	-78.725006	-79.23275	-42.3615	-56.946808	-94.7115	-68.33718	-79.51564	-50.04225	-54.33861	-87.06966	-95.43766	-85.22379	-97.32066	-86.50294	-47.484756	-73.72552	-153.73148
¸ßË¹°×ÔëÉù´¦Àí (350).mp3	-145.31248	-125.26238	-157.30855	-96.865944	-46.51181	-63.279835	-88.25241	-95.74509	-143.14044	-150.19774	-104.818375	-90.19532	-104.05048	-79.74895	-97.278625	-57.024616	-39.261272	-60.692738	-111.9399	-88.54667	-114.39028	-83.976845	-61.704453	-77.2276	-106.48288	-64.909805	-74.179695	-84.86097	-67.96196	-85.18416	-32.644672	-15.220334	-26.380182	-113.36835	-82.93348	-115.60578	-155.11505	-131.51297	-141.77805	-86.02432	-67.98811	-102.2403	-148.101	-127.65055	-152.84612	-162.83197	-75.89808	-50.24883	-53.00554
¸ßË¹°×ÔëÉù´¦Àí (351).mp3	-172.26524	-146.93056	-160.73419	-156.06284	-132.07193	-122.079506	-153.26878	-136.57988	-145.26762	-116.18611	-120.5327	-157.32573	-160.57204	-142.3885	-162.39302	-129.23236	-125.16626	-137.22894	-153.70532	-130.09306	-120.62386	-160.55333	-122.21018	-125.96832	-153.71121	-130.31862	-141.08286	-115.58749	-120.394684	-145.39	-156.46268	-135.7452	-156.84573	-140.6114	-122.42032	-146.93881	-112.018234	-85.03583	-108.663124	-115.29049	-106.440186	-114.768295	-117.0591	-125.668106	-153.87218	-109.867004	-130.02068	-170.70078	-151.95393
¸ßË¹°×ÔëÉù´¦Àí (352).mp3	-301.17606	-271.92117	-293.95435	-311.07092	-281.43784	-297.54248	-302.1736	-268.11432	-281.2232	-296.41473	-267.1495	-272.05548	-300.74695	-267.1729	-287.06702	-300.53128	-260.68982	-270.05444	-263.98587	-242.30426	-266.8832	-254.08218	-240.67508	-260.90643	-259.0675	-237.00334	-259.49246	-267.80222	-240.87228	-255.9484	-261.13806	-243.1798	-246.0111	-254.93301	-223.58125	-215.7161	-250.27838	-223.78458	-230.02805	-259.55777	-232.46933	-244.98613	-270.31635	-226.38358	-215.8278	-230.32346	-221.21213	-241.02501	-266.19586
¸ßË¹°×ÔëÉù´¦Àí (353).mp3	-216.17735	-193.40253	-186.7057	-240.31258	-213.13953	-204.17468	-248.75916	-221.36983	-222.94952	-224.56894	-199.17343	-205.35393	-258.78668	-236.04462	-254.20325	-212.74013	-194.29198	-210.02957	-183.63094	-168.39163	-195.00938	-45.909798	-26.621567	-62.064598	-268.17938	-254.4304	-268.63205	-218.98605	-191.77747	-209.73517	-243.86266	-198.22118	-189.5077	-205.03502	-211.22781	-240.47137	-256.77582	-244.55035	-255.35367	-180.2846	-207.52731	-224.9418	-114.69471	-109.05052	-101.80662	-168.87677	-158.72588	-192.08229	-97.28225
¸ßË¹°×ÔëÉù´¦Àí (354).mp3	-163.03749	-128.40384	-135.26755	-123.45185	-115.96139	-136.43263	-222.86755	-172.76169	-157.17299	-142.54501	-133.86195	-135.71382	-102.47811	-131.62526	-143.03549	-140.85876	-179.6345	-173.43842	-86.63497	-68.40478	-88.91765	-128.53528	-109.85464	-123.86619	-114.99911	-90.18205	-104.66409	-97.88265	-81.22151	-85.75872	-134.07784	-97.40475	-117.571045	-127.12228	-90.32745	-101.191795	-133.73022	-98.803444	-119.63671	-94.93545	-67.48388	-91.72019	-115.23579	-90.27702	-120.814026	-103.29411	-76.68312	-109.726494	-118.73931
¸ßË¹°×ÔëÉù´¦Àí (355).mp3	-173.10886	-148.15564	-164.69261	-184.85152	-157.77487	-175.279	-164.90498	-150.48651	-172.96642	-199.76439	-169.85712	-180.05235	-281.9627	-278.82028	-310.9881	-196.51941	-182.45558	-200.37804	-196.33318	-169.8265	-175.4453	-199.58731	-162.85587	-162.17159	-197.54114	-161.44965	-183.96646	-176.03918	-156.3062	-172.00606	-178.96335	-151.2565	-163.42827	-172.49078	-147.59229	-157.15306	-165.9913	-155.39311	-166.12605	-177.62657	-152.7507	-160.81946	-184.46648	-153.52762	-164.17957	-159.3858	-142.11539	-168.61914	-174.50693
¸ßË¹°×ÔëÉù´¦Àí (356).mp3	0.78693706	17.105793	-21.811914	-176.54233	-170.15149	-180.9544	-33.383728	-0.8257846	-25.328327	-187.87184	-153.96617	-93.311554	-32.67809	2.3204749	-17.391233	-207.4313	-194.3396	-163.38766	-56.352512	-5.9186993	-0.104853265	1.3945782	8.100968	-74.549736	-54.32221	-43.138412	-89.5877	-168.86201	-123.97386	-123.20695	-188.04488	-179.24963	-201.5278	-137.97026	-92.41402	-100.2844	-182.25357	-156.5355	-169.64722	-107.04317	-75.84981	-97.670204	-88.88562	-50.450466	-73.28399	-107.19735	-92.7244	-136.7451	-132.65524
¸ßË¹°×ÔëÉù´¦Àí (357).mp3	-71.507095	-49.67277	-78.36788	-147.40921	-120.59839	-142.69237	-102.24784	-81.039276	-110.549	-154.27527	-125.04336	-134.9098	-149.40065	-128.18549	-152.86719	-123.18661	-118.95461	-137.85454	-148.27895	-118.725716	-128.07169	-94.98061	-75.906494	-88.57632	-129.27333	-99.2025	-113.78554	-115.608665	-110.82112	-139.24922	-124.81737	-128.26947	-136.95067	-140.5697	-127.27451	-134.93448	-109.38923	-109.50923	-147.58191	-120.070045	-92.56385	-117.17	-119.18126	-99.42988	-103.57798	-56.311813	-35.089195	-69.90868	-82.379654
¸ßË¹°×ÔëÉù´¦Àí (358).mp3	-121.88386	-93.968414	-116.9352	-157.04512	-114.58343	-131.00116	-140.95238	-169.8171	-181.10951	-170.80067	-143.93315	-161.79834	-192.309	-184.26237	-213.70943	-212.68678	-176.06923	-197.06894	-147.86824	-168.58385	-165.91373	-144.30023	-146.41826	-156.40767	-134.0135	-152.5605	-178.96156	-210.21817	-177.57094	-185.3526	-212.69046	-199.93056	-198.99815	-196.51349	-192.95563	-159.72989	-175.83675	-155.74069	-177.87505	-255.35802	-227.94238	-246.0709	-208.67543	-176.60811	-131.93088	-200.67572	-176.95366	-212.96814	-216.66614
¸ßË¹°×ÔëÉù´¦Àí (359).mp3	-184.37062	-157.43608	-119.99443	-146.16641	-152.03142	-119.400795	-156.94923	-167.89459	-155.84796	-151.66882	-138.28545	-111.352745	-175.9288	-172.14423	-183.05444	-119.41524	-154.0489	-165.15419	-118.72334	-105.42442	-139.03633	-165.00368	-135.94652	-78.97152	-158.66754	-135.32826	-110.79825	-139.75381	-119.84265	-146.98526	-168.88377	-153.80714	-123.87725	-41.238743	-7.809633	-31.91931	-93.13592	-79.66736	-83.407585	-71.3453	-53.189754	-71.137215	-176.35464	-138.94472	-118.13053	-195.83241	-154.8047	-120.55087	-137.56955
¸ßË¹°×ÔëÉù´¦Àí (360).mp3	-51.401405	-43.93604	-69.49393	-82.32483	-56.564014	-69.531265	-43.757633	-24.81821	-28.723375	-37.152145	-28.259075	-48.37353	-64.08704	-37.2176	-46.494778	-72.46515	-44.517193	-64.06139	-12.316008	-5.926984	-34.305336	-43.472363	-18.008549	-31.979296	-39.07929	-9.246551	-34.363815	-40.4768	-7.4884152	-31.335571	-47.11457	-15.647472	-34.719627	-20.151365	8.448891	-4.354187	-35.199406	-10.671166	-19.357733	-53.036648	-22.397486	-35.384464	-0.6864039	12.586977	-37.271366	-51.665108	-22.26909	-43.067913	-16.742939
¸ßË¹°×ÔëÉù´¦Àí (361).mp3	-306.29446	-278.4969	-298.84317	-275.7263	-252.61606	-265.98807	-202.96422	-185.48642	-181.16594	-257.9665	-243.83208	-267.14255	-203.76216	-190.7231	-218.489	-220.3951	-194.84473	-190.78284	-238.16931	-241.40468	-271.80032	-250.82204	-238.72562	-253.60237	-258.0414	-245.22194	-265.7839	-290.99365	-275.3461	-298.35196	-289.45782	-263.10074	-282.02826	-273.01224	-250.63916	-275.11902	-206.30548	-202.34334	-205.08752	-271.68152	-254.4748	-264.06747	-264.7299	-244.2315	-264.13855	-267.71234	-244.08122	-247.51068	-311.3462
¸ßË¹°×ÔëÉù´¦Àí (362).mp3	-58.04579	-26.241364	-58.55796	-72.7646	-63.312695	-65.589264	-49.787373	-29.134598	-64.31851	-109.01548	-118.57778	-128.5311	-133.55005	-109.268875	-113.67312	-86.292046	17.100473	27.684397	-91.01782	-96.75261	-81.576294	-75.467094	-70.19563	-95.98197	-116.57486	-107.60649	-115.25946	-89.8658	-79.17887	-89.24326	-100.80628	-81.585655	-73.183	-118.59964	-99.40899	-116.82127	31.44502	56.22887	11.013208	-150.68623	-134.2352	-102.92299	-88.309	-78.84145	-78.13157	-119.79389	-78.337265	-76.16353	-77.54636
¸ßË¹°×ÔëÉù´¦Àí (363).mp3	-95.49197	-97.905525	-102.84778	-129.89108	-118.576675	-119.40135	-116.80502	-98.821	-79.35502	-126.31784	-112.249855	-126.70666	-137.68169	-108.09188	-125.68162	-122.60395	-123.73115	-101.34879	-69.059	-53.15883	-88.54439	-94.75085	-114.282486	-135.55145	-126.57754	-75.97369	-56.08609	-22.429907	1.8556933	-18.703308	-149.20059	-120.59079	-110.048485	-125.439354	-117.83828	-127.63642	-131.85432	-137.18588	-151.63808	-86.97211	-90.87951	-87.01772	-101.20234	-129.82367	-205.81094	-124.67308	-133.83446	-136.89825	-130.31416
¸ßË¹°×ÔëÉù´¦Àí (364).mp3	-192.94398	-197.92297	-221.72005	-215.16974	-193.63936	-213.97441	-232.71593	-212.63078	-231.68796	-181.71312	-156.66635	-176.83493	-201.79564	-187.29767	-175.55525	-214.28525	-184.33208	-186.092	-226.91718	-193.7469	-206.72726	-209.02853	-208.28723	-233.09163	-232.9423	-213.6825	-229.38347	-230.28609	-198.49185	-203.62892	-229.91248	-202.69939	-189.96559	-182.87022	-202.38548	-234.6229	-248.06364	-213.54495	-196.00616	-188.73747	-157.36084	-175.76398	-186.21661	-170.90532	-186.78899	-173.845	-153.0198	-168.55513	-173.48259
¸ßË¹°×ÔëÉù´¦Àí (365).mp3	-164.00146	-133.90947	-146.02911	-135.266	-24.374962	-17.103764	-239.03137	-176.26799	-173.64421	-293.85	-275.3235	-266.59793	-149.44698	-125.943985	-149.73068	-222.79814	-229.93188	-234.75302	-166.91034	-141.47691	-139.57213	-74.66539	-52.351845	-68.36474	-164.26439	-136.70232	-144.3505	-131.38539	-114.212845	-139.754	-211.23442	-216.05551	-259.81253	-280.37228	-273.92984	-262.7354	-111.18461	-94.26516	-127.5227	-151.73895	-132.22676	-150.62526	-174.38824	-149.5711	-169.64952	-120.80965	-114.99577	-147.00067	-170.2874
¸ßË¹°×ÔëÉù´¦Àí (366).mp3	-341.18707	-311.90082	-334.4786	-354.42267	-323.23468	-347.19965	-351.31854	-327.95837	-349.24155	-376.4434	-340.61404	-359.54648	-375.17633	-339.47586	-360.04037	-215.62218	-203.83615	-235.47862	-254.59657	-224.02156	-225.11783	-261.08887	-248.11787	-273.704	-281.15717	-265.17047	-281.54904	-309.81998	-290.4774	-320.28375	-337.92197	-306.12558	-319.65576	-362.7829	-321.89658	-342.1856	-309.0417	-281.2277	-298.4574	-333.93442	-302.25226	-320.9471	-338.02655	-315.28204	-331.1585	-184.88805	-162.8425	-184.59818	-214.70038
¸ßË¹°×ÔëÉù´¦Àí (367).mp3	-61.967056	-53.652504	-83.45336	-146.42743	-106.53984	-88.597534	-44.511063	-56.808372	-101.68671	-68.171295	-73.00011	-60.260918	10.272867	26.611156	-5.023741	-72.87939	-24.60553	-45.9288	-51.2834	-98.220505	-178.88927	-70.02078	-95.32707	-89.68965	-108.49874	-94.50005	-63.7697	-57.119022	-99.09186	-161.14749	-44.008636	-48.665844	-63.920944	36.480904	33.00619	-12.0946455	-44.72923	19.981716	16.289211	-85.33596	-83.764755	-85.67602	-74.14938	-100.56099	-126.7861	-82.673035	-84.770874	-72.4309	-114.90892
¸ßË¹°×ÔëÉù´¦Àí (368).mp3	-147.56104	-123.5312	-165.5005	-93.864044	-84.488525	-99.42006	-92.8859	-80.56121	-93.374176	-83.77271	-71.22045	-90.81175	-84.71575	-75.216064	-97.13333	-89.864815	-73.33297	-82.4976	-85.20013	-72.043915	-83.548035	-70.03791	-58.782654	-79.209045	-85.32939	-68.66424	-80.12323	-67.599014	-57.368923	-77.303925	-65.8546	-52.079155	-68.14917	-104.66826	-56.65748	-62.056377	-133.32857	-72.66452	-63.26616	-149.59827	-156.03625	-168.36674	-116.16555	-128.91026	-182.148	-105.13625	-88.86538	-151.6069	-100.871574
¸ßË¹°×ÔëÉù´¦Àí (369).mp3	-135.81842	-108.07711	-127.73158	-140.67174	-99.47366	-95.106735	-105.49756	-103.95939	-136.1892	-84.22404	-83.75702	-114.349	-109.54441	-100.93277	-129.87433	-87.54328	-81.825005	-97.126884	-90.05508	-63.85149	-72.731064	-67.2139	-51.042156	-56.44922	-94.593765	-44.76856	-55.379063	-124.23276	-77.91215	-85.31721	-101.57945	-67.62158	-86.349815	-171.01979	-131.37282	-98.910965	-162.651	-140.28555	-125.879456	-153.79108	-133.3859	-128.60155	-51.44747	-13.148934	-30.917385	-167.56305	-146.63583	-150.96909	-135.90852
¸ßË¹°×ÔëÉù´¦Àí (370).mp3	-123.56141	-79.830055	-71.24301	-137.67723	-105.652756	-100.9427	-94.22302	-62.580055	-84.48416	-144.24333	-112.047165	-132.16844	-139.33849	-110.6733	-125.71973	-163.92989	-129.44296	-138.62106	-170.94003	-135.74467	-147.54535	-133.36018	-111.201126	-122.63522	-74.44197	-49.591625	-78.39232	-87.133934	-66.23981	-99.22736	-132.2388	-110.039154	-132.26149	-61.12247	-42.021553	-56.63822	-84.99619	-59.73161	-72.284294	-136.61789	-101.5037	-104.92174	-57.65901	-35.735203	-61.349937	-106.11032	-76.03526	-92.79052	-121.624565
¸ßË¹°×ÔëÉù´¦Àí (371).mp3	-119.77024	-66.22787	-69.581436	-225.72739	-118.46084	-84.90807	-195.47899	-166.7082	-174.5712	-163.80173	-165.2017	-202.18834	-163.85857	-168.00726	-181.78076	-142.23909	-141.05612	-185.5999	-175.47766	-125.95987	-105.25037	-161.70807	-133.00676	-138.98698	-154.92767	-139.74834	-156.47942	-145.27779	-123.893974	-147.09427	-132.9314	-104.425095	-123.47712	-95.119194	-64.69101	-89.64855	-150.70999	-88.161194	-99.51855	-193.9949	-189.0104	-220.57195	-358.87982	-327.18195	-352.40643	-221.99573	-187.69296	-191.43552	-354.31357
¸ßË¹°×ÔëÉù´¦Àí (372).mp3	-306.0606	-281.86942	-281.01846	-322.30188	-291.30533	-291.48953	-306.9795	-270.72165	-255.54022	-315.90396	-286.08273	-298.82385	-215.94115	-235.12584	-258.32007	-231.3955	-243.41537	-263.60025	-215.26176	-213.60895	-243.92482	-272.79526	-261.48682	-282.46844	-236.7746	-245.51413	-271.79626	-289.5703	-261.72852	-254.21748	-288.1328	-271.96606	-296.30505	-302.65765	-276.73633	-279.08575	-250.34898	-261.83752	-298.32007	-242.11775	-220.442	-240.5839	-320.4014	-266.38278	-228.23459	-313.9321	-288.00702	-286.90833	-258.8464
¸ßË¹°×ÔëÉù´¦Àí (373).mp3	-247.00426	-213.66515	-196.84149	-224.02695	-200.94276	-203.35593	-190.8836	-163.21004	-140.94118	-89.63373	-120.128365	-130.49832	-212.92293	-212.6936	-231.32991	-147.6192	-151.39915	-174.14893	-207.03418	-173.45854	-187.46437	-146.0498	-160.87115	-182.40851	-196.93433	-177.53268	-152.62059	-179.44928	-175.675	-185.09679	-169.3884	-144.03616	-145.81485	-173.5872	-176.78026	-191.62917	-242.31377	-236.78273	-253.9796	-192.87796	-200.50328	-238.06888	-244.21855	-216.24925	-232.84477	-132.83946	-136.647	-161.03053	-239.24872
¸ßË¹°×ÔëÉù´¦Àí (374).mp3	-117.316864	-92.24736	-126.59873	-167.9194	-141.88086	-125.460815	-197.06137	-179.62263	-154.69188	-78.22192	-27.827963	-33.026844	-156.10263	-143.12393	-137.90938	-94.10083	-63.688663	-77.451256	-115.48989	-98.85149	-117.09282	-140.02794	-113.64889	-87.85398	-28.67329	-20.042282	-66.83177	-126.65884	-93.87061	-93.70692	-68.30067	-32.94735	-56.95165	-78.366974	-59.81105	-78.87326	-105.05974	-79.06877	-93.632	-71.786446	-46.501442	-69.21295	-92.6798	-69.54128	-94.586655	-96.18722	-80.9653	-119.677986	-151.88034
¸ßË¹°×ÔëÉù´¦Àí (375).mp3	-163.91696	-143.69217	-150.1119	-60.72751	-40.26835	-79.23161	-172.99928	-159.62961	-194.67305	-136.19084	-93.90746	-95.27454	-141.8327	-136.74579	-169.33517	-180.38545	-84.80802	-87.498375	-73.95233	-114.74376	-120.339264	-217.30974	-143.3527	-93.01902	-102.35563	-100.15491	-121.535225	-263.2782	-245.94237	-281.9735	-166.16364	-145.96886	-155.80457	-231.58968	-220.7003	-248.67815	-75.22511	-87.54665	-126.86639	-245.9931	-225.07018	-253.091	-88.68699	-71.32361	-106.289925	-171.30157	-186.41167	-196.29292	-80.459206
¸ßË¹°×ÔëÉù´¦Àí (376).mp3	-62.432243	-44.09948	-76.147316	-228.8609	-201.98236	-198.59616	-206.1841	-183.14497	-213.85794	-140.51073	-163.84935	-166.23232	-177.06332	-176.62666	-201.49445	-195.59816	-162.54813	-125.32706	-190.92174	-141.34662	-97.37193	-211.20302	-156.97903	-112.86773	-106.56987	-94.4437	-126.53521	-221.47017	-184.31232	-194.20522	-68.8866	-83.97075	-53.491684	-222.77704	-181.49371	-175.58852	-95.520226	-138.05013	-156.77425	-113.86368	-156.84361	-227.68378	-208.1549	-172.15625	-120.148056	-202.48106	-161.93677	-161.33565	-122.8884
¸ßË¹°×ÔëÉù´¦Àí (377).mp3	-200.44026	-173.70901	-185.30638	-150.28462	-131.43175	-135.79153	-104.62554	-127.71027	-156.57204	-140.6386	-129.00987	-154.75229	-112.480255	-132.22708	-158.39589	-124.95087	-143.1069	-191.3547	-204.36467	-197.06873	-219.68309	-105.09512	-123.364	-142.60767	-98.34598	-78.27521	-86.307915	-147.83842	-135.79706	-147.32605	-128.10661	-47.42775	-64.25679	-30.994068	-11.130017	-48.715023	-179.19565	-171.86842	-196.53432	-146.15254	-102.734924	-114.0808	-161.29175	-141.0514	-158.98433	-126.13852	-104.40586	-93.49789	-185.15065
¸ßË¹°×ÔëÉù´¦Àí (378).mp3	-122.86192	-86.89832	-104.268974	-131.26082	-99.39933	-107.6197	-134.66441	-107.366806	-123.408516	-124.30496	-93.31703	-116.05461	-100.00459	-84.75634	-110.15973	-114.21262	-88.934364	-106.299866	-119.48883	-96.64226	-122.031075	-117.12358	-91.96179	-113.71148	-113.672806	-88.698494	-99.47823	-129.86182	-97.19218	-119.30532	-101.31081	-87.20048	-121.48326	-123.515076	-94.3842	-106.48107	-121.57666	-92.24719	-110.64419	-118.81077	-73.697945	-68.12222	-99.948425	-80.255424	-103.64501	-137.14282	-105.65951	-121.123024	-123.076195
¸ßË¹°×ÔëÉù´¦Àí (379).mp3	-110.4891	-87.12509	-85.32957	2.5465958	81.26833	61.790585	-105.207085	-92.764885	-85.41633	-121.26259	-103.68838	-124.72065	-85.437996	-89.3059	-108.78758	-102.051186	-98.57148	-120.274055	-81.61379	-79.24166	-120.922356	-103.27341	-106.56842	-120.88314	17.713202	49.66783	29.127817	-119.55292	-98.43745	-102.04884	-87.77703	-24.35363	-24.008226	-110.10206	-92.475204	-118.13429	-133.92009	-123.02706	-141.67741	-117.13768	-109.09296	-117.073265	-100.01218	-83.787575	-103.085014	-117.259125	-103.51607	-99.59401	-79.20778
¸ßË¹°×ÔëÉù´¦Àí (380).mp3	-150.1391	-121.01162	-131.18692	-155.59282	-117.769295	-113.43469	-144.78307	-134.75827	-174.3656	-173.54187	-141.28702	-145.74472	-163.54005	-128.76509	-149.43391	-150.15959	-115.92236	-132.4615	-135.97601	-114.130264	-134.25745	-171.8801	-138.54715	-139.28767	-175.11014	-137.49464	-143.81285	-134.20044	-108.28615	-131.53505	-109.881935	-70.94607	-95.02395	-143.72812	-127.66691	-148.28572	-122.03252	-99.206055	-127.925545	-99.71993	-78.98255	-107.48961	-52.95055	-9.247498	-29.048023	-199.72122	-162.84888	-173.4458	-196.45436
¸ßË¹°×ÔëÉù´¦Àí (381).mp3	-182.48322	-173.22226	-175.659	-215.42221	-196.14845	-212.75664	-212.72917	-202.25017	-217.58325	-216.70795	-181.50024	-184.13503	-189.3359	-172.39188	-174.19196	-229.55164	-199.31474	-206.84656	-222.40057	-205.6382	-199.92969	-204.73515	-179.7554	-183.59071	-200.78052	-183.33588	-204.5383	-189.02045	-191.47868	-210.35878	-216.94223	-192.64641	-198.1797	-187.564	-161.52785	-162.54211	-200.8177	-173.35901	-161.84138	-211.30594	-181.0359	-180.13171	-183.63866	-170.50452	-180.94008	-166.40501	-157.12222	-170.75394	-197.5575
¸ßË¹°×ÔëÉù´¦Àí (382).mp3	-239.31297	-225.38786	-252.15094	-241.20012	-224.01884	-212.15094	-229.86568	-224.67209	-251.83571	-208.60146	-209.3752	-212.65973	-195.80191	-173.74698	-160.29924	-214.63846	-194.9464	-209.32924	-229.88902	-200.97816	-216.24658	-217.67128	-192.85133	-219.57718	-233.56049	-214.70215	-221.84193	-240.96532	-209.70303	-213.17714	-240.87357	-216.86461	-236.87921	-258.90646	-229.3441	-247.46454	-240.04936	-212.27052	-233.03969	-262.40387	-234.63692	-240.38492	-238.66435	-219.61646	-236.04298	-235.34412	-220.51724	-210.14073	-229.65977
¸ßË¹°×ÔëÉù´¦Àí (383).mp3	-226.08527	-241.41315	-239.49893	-246.43115	-243.39569	-258.59583	-295.00107	-267.8598	-246.38599	-304.97406	-283.5787	-267.013	-278.0659	-266.1562	-257.05115	-280.82776	-281.27057	-273.07382	-259.00925	-266.21353	-306.20255	-251.68724	-264.50467	-272.0019	-326.20078	-298.28897	-297.37286	-319.74976	-304.31625	-308.8373	-334.18805	-318.55386	-337.019	-257.05356	-262.4231	-281.1869	-227.89519	-225.4781	-237.40173	-152.18335	-172.9076	-197.62732	-221.69617	-228.03426	-251.6773	-295.4968	-281.73657	-284.31708	-297.23438
¸ßË¹°×ÔëÉù´¦Àí (384).mp3	-101.81021	-105.041245	-186.43929	-54.17953	-34.311077	-74.29187	-123.826	-109.32374	-143.2092	-72.688255	-69.73358	-88.40311	-140.47713	-169.35193	-213.55333	-155.63258	-130.96542	-96.47617	-55.808636	-75.46199	-153.535	-114.823906	-55.71891	-36.591064	-100.20664	-51.30065	-59.113064	-80.15115	-60.65973	-71.82191	-100.9541	-106.65231	-160.01599	-247.10153	-203.67165	-205.96452	-51.422306	-33.17405	-40.90036	-172.52887	-149.52917	-188.38005	-126.58956	-94.73783	-119.90982	-167.09361	-180.64503	-209.57909	-118.68758
¸ßË¹°×ÔëÉù´¦Àí (385).mp3	-329.0258	-301.30234	-314.6028	-319.39902	-295.49283	-318.18866	-321.5556	-301.15424	-329.1027	-333.92087	-304.0213	-322.2559	-337.19287	-307.3982	-318.1472	-340.18127	-304.5957	-319.79974	-328.61325	-300.5847	-314.90692	-331.3048	-306.77652	-322.43857	-336.09958	-306.85925	-323.046	-353.23434	-320.8973	-337.17972	-342.18405	-309.6308	-333.454	-351.81693	-318.02478	-331.04755	-347.9321	-321.18134	-333.3008	-347.4738	-320.80502	-347.85947	-349.86902	-325.77737	-354.715	-353.89438	-325.95642	-357.05167	-361.35074
¸ßË¹°×ÔëÉù´¦Àí (386).mp3	-172.221	-207.12082	-234.98007	-94.31474	-137.96329	-209.27672	-285.5633	-260.70203	-262.15176	-270.5068	-241.44632	-254.77069	-268.28568	-249.12009	-257.81418	-234.96768	-239.11208	-261.3804	-273.59155	-262.5464	-287.10724	-294.37704	-271.31085	-275.79282	-282.14426	-266.7497	-279.99338	-308.03067	-271.66757	-277.32828	-323.51382	-289.54642	-298.00504	-317.94327	-288.98163	-296.39624	-277.84344	-236.49767	-158.47049	-159.24026	-201.34279	-191.84776	-193.12392	-231.58153	-260.1528	-243.52005	-261.70956	-244.73192	-166.74394
¸ßË¹°×ÔëÉù´¦Àí (387).mp3	-236.69348	-240.36818	-239.94604	-281.30823	-243.87784	-258.79828	-250.27866	-245.67331	-263.0161	-316.69788	-257.05188	-227.17786	-188.42401	-181.30632	-222.87877	-163.07433	-154.42424	-190.81143	-251.1472	-237.07211	-202.66844	-122.227165	-112.587296	-169.11542	-136.21388	-116.030266	-146.28053	-147.51048	-161.56302	-163.332	-221.65924	-193.44138	-203.23325	-247.09909	-223.52966	-237.489	-183.33307	-191.66008	-140.09796	-210.8153	-183.51471	-206.05528	-218.39867	-197.24947	-221.88544	-129.45357	-170.76788	-159.52174	-197.95589
¸ßË¹°×ÔëÉù´¦Àí (388).mp3	-150.86731	-146.78557	-154.7366	-145.26117	-138.56975	-142.78886	-65.33904	-70.181786	-91.69829	-211.14467	-168.423	-150.45026	-157.6317	-125.74332	-137.20148	-60.123978	-41.838917	-64.83304	-172.94914	-167.53288	-153.08287	-142.94395	-117.87351	-141.05054	-116.04773	-89.95097	-100.88742	-160.60666	-155.36266	-160.54218	-128.95584	-116.70262	-142.45763	-145.50261	-112.49577	-73.36139	-172.56761	-147.73137	-159.5927	-144.22017	-114.92552	-123.65871	-169.87254	-178.5684	-193.5783	-158.64677	-142.17271	-144.68779	-11.136811
¸ßË¹°×ÔëÉù´¦Àí (389).mp3	-34.01465	-10.884496	-35.680492	-23.138243	1.9590211	-36.394024	-123.71878	-79.95518	-41.890545	-83.90557	-104.8699	-156.45299	-266.7463	-199.1622	-149.05212	-144.36818	-123.1504	-149.4021	-89.67713	-66.40892	-81.74705	-53.347466	-91.66845	-115.47072	-52.638557	-19.570404	-36.214638	-74.11551	-14.16486	-33.3865	-161.24724	-151.81262	-151.76059	-89.35876	-69.23381	-117.18995	-80.93662	-83.31745	-121.21094	-35.721684	5.1264586	6.0027227	-33.178455	-6.5731277	-32.836906	-200.80136	-182.96332	-181.73639	-13.764705
¸ßË¹°×ÔëÉù´¦Àí (390).mp3	-191.90964	-162.52997	-178.86942	-71.95012	-63.351597	-116.29163	-174.1432	-165.32814	-194.66617	-184.65517	-166.19223	-186.00905	-180.68971	-153.93642	-138.10774	-93.47734	-117.585785	-156.56398	-238.3794	-203.45651	-199.25111	-229.31985	-206.50246	-237.95073	-181.771	-141.10748	-151.39908	-189.16753	-179.54167	-202.45732	-207.90034	-196.53423	-194.85835	-222.66405	-168.32063	-181.64642	-173.49973	-168.53635	-190.96877	-176.75337	-158.00471	-178.23479	-174.94531	-170.65662	-203.26096	-121.61092	-137.26843	-143.69385	-79.475
¸ßË¹°×ÔëÉù´¦Àí (391).mp3	-86.25831	-62.83857	-86.834816	-87.53921	-60.36239	-86.3564	-88.63957	-65.70442	-94.521164	-71.618774	-41.852154	-60.187275	-121.56879	-87.42728	-99.81563	-80.57867	-87.80615	-121.88552	-64.99558	-37.418377	-65.653015	-96.24106	-66.22489	-59.9609	-135.6798	-104.40757	-125.658394	-53.172848	-59.142284	-65.49469	-125.19124	-97.0512	-118.027054	-98.022156	-76.815094	-94.13581	-79.81274	-39.790012	-48.17118	-98.118706	-56.96823	-65.54995	-41.323555	1.3345414	-17.084335	-37.07033	20.933294	11.788496	-56.110115
¸ßË¹°×ÔëÉù´¦Àí (392).mp3	-48.203045	-20.04804	-38.437225	-103.71119	-60.828056	-76.34735	-98.28769	-61.312187	-83.392914	-121.262054	-84.93041	-103.33454	-121.464386	-82.92313	-90.22823	-71.18729	-34.183796	-33.12055	-63.99654	-24.881104	-41.073082	-96.79603	-54.343918	-65.905716	-48.197937	-16.261213	-34.635044	-117.30371	-84.62814	-93.45817	-83.59929	-54.10477	-75.38572	-129.12386	-96.82801	-124.01407	-130.23186	-97.38475	-116.08634	-106.74929	-68.43435	-85.729706	-54.61799	-21.917212	-40.40279	-121.244965	-69.08312	-80.64728	-57.186546
¸ßË¹°×ÔëÉù´¦Àí (393).mp3	-230.6317	-204.18802	-203.34688	-253.17523	-247.04948	-277.38852	-267.59204	-257.77072	-267.03156	-121.42024	-146.82327	-209.60466	-194.71033	-209.25526	-254.703	-283.44614	-240.12636	-230.50461	-141.48372	-152.74052	-189.42957	-78.06807	-61.893852	-111.26879	-215.80856	-190.1453	-213.05978	-214.81734	-159.77257	-154.28275	-210.55602	-180.2888	-178.2495	-140.02919	-131.39877	-120.40443	-161.37593	-165.45691	-188.73688	-173.6954	-158.40887	-187.39128	-140.39384	-109.708466	-142.703	-100.77129	-7.925465	-5.908315	-252.77164
¸ßË¹°×ÔëÉù´¦Àí (394).mp3	-256.63104	-238.53098	-267.96323	-328.07544	-296.47153	-300.29074	-252.101	-203.99791	-207.61935	-236.94354	-221.87115	-182.16829	-239.12817	-203.37332	-177.99065	-223.61716	-236.18704	-248.3807	-150.09006	-171.27563	-197.76184	-217.46733	-208.86794	-219.41466	-166.21912	-155.07353	-170.64752	-180.3256	-120.64144	-129.17416	-186.26216	-172.16016	-182.86943	-106.94357	-118.43872	-142.5235	-108.2357	-94.34528	-123.32539	-77.74594	-56.062023	-74.762276	-145.25047	-110.345726	-117.125854	-130.22685	-107.88596	-113.64683	-153.67401
¸ßË¹°×ÔëÉù´¦Àí (395).mp3	-68.95579	-33.71766	-49.878822	-148.96085	-121.094894	-138.56406	-146.54364	-122.778984	-141.70126	-159.78291	-119.25956	-120.37422	-125.73103	-112.64683	-139.93092	-135.5173	-103.1828	-111.9293	-110.50633	-65.522415	-84.567955	-138.19444	-109.90295	-135.81105	-133.92459	-114.22828	-135.1096	-116.28074	-98.50952	-117.27459	-140.33797	-116.56438	-129.01161	-145.70987	-112.52857	-124.45095	-164.77863	-122.28098	-125.37587	-163.22183	-136.11623	-154.16507	-146.49136	-131.07167	-134.76813	-132.99335	-111.604195	-134.1447	-113.26082
¸ßË¹°×ÔëÉù´¦Àí (396).mp3	-158.31285	-148.2617	-169.22144	-158.24219	-144.6984	-155.56168	-172.62762	-138.8841	-140.09253	-187.52756	-170.22733	-169.96811	-187.68152	-165.19965	-185.51767	-180.2655	-159.72452	-184.16238	-182.52661	-159.32368	-167.75812	-194.82854	-162.0054	-187.35059	-177.3471	-148.44405	-160.94403	-167.76263	-137.72565	-146.08507	-174.10844	-142.09628	-150.9774	-142.44609	-133.07806	-156.10362	-155.04454	-147.24873	-170.36124	-185.4427	-156.15707	-165.14491	-169.17471	-149.7543	-152.95802	-171.35997	-151.11778	-164.12558	-166.94846
¸ßË¹°×ÔëÉù´¦Àí (397).mp3	-87.63534	-54.19524	-72.58737	-131.24454	-117.97196	-159.63676	-159.58234	-138.14188	-171.32018	-167.4063	-137.41196	-169.42421	-148.15576	-114.092964	-113.90366	-94.66858	-81.70631	-80.57322	-127.88268	-127.83208	-144.00883	-75.467094	-41.862125	-51.1124	-142.42693	-110.90988	-125.63982	-165.00175	-137.97028	-137.5507	-130.09291	-85.17082	-64.27072	-127.95695	-102.14033	-106.146164	-107.02984	-93.24488	-109.6315	-173.06006	-134.8005	-146.91557	-91.36513	-46.35319	-55.917957	-109.37234	-104.0879	-126.91403	-123.12514
¸ßË¹°×ÔëÉù´¦Àí (398).mp3	-29.876781	-8.18011	-40.354694	-61.336117	-15.431339	-14.43517	-47.74863	-47.368507	-66.4906	-42.66581	-41.471428	-63.573112	-35.89854	-34.684208	-59.962376	-88.701485	-66.73796	-82.670166	-26.095488	-9.700517	-32.382397	-67.76226	-58.66613	-76.45015	-97.68932	-95.54055	-114.36334	-44.40584	-50.101917	-50.65438	-79.32588	-65.261536	-52.165955	-52.20855	-26.811834	-50.017654	-67.68183	-43.16921	-65.190765	-42.737305	-50.460587	-70.83033	-51.509853	-52.286083	-63.841602	-33.675186	-21.517319	-51.807888	-24.510975
¸ßË¹°×ÔëÉù´¦Àí (399).mp3	-153.55322	-174.93773	-191.183	-94.71775	-76.02178	-66.01897	-100.072205	-136.28862	-155.3463	-135.83113	-159.41356	-168.92607	-162.3509	-173.40872	-188.31555	-24.861761	-23.508238	-50.01119	-116.29155	-139.04736	-163.88309	-181.88235	-163.90352	-161.38708	-196.42686	-180.83344	-188.21959	-62.33813	-98.44843	-163.74153	-121.46189	-153.64502	-179.82404	-164.07907	-177.76297	-224.14784	-184.4165	-54.51583	-21.904896	-167.89268	-157.75383	-174.2221	-156.60786	-170.94037	-186.15916	-169.08937	-177.74254	-183.56781	-131.38264
¸ßË¹°×ÔëÉù´¦Àí (400).mp3	-100.76058	-113.79611	-132.59184	-110.58532	3.3951416	8.229179	-151.79948	-126.05307	-143.528	-107.96888	-96.59759	-149.93535	-76.133255	-33.304966	-58.43923	-111.834496	-97.61007	-106.964096	-66.674034	-44.926937	-77.56313	-92.20247	-93.59556	-134.9725	-100.23316	-91.195	-94.84253	-75.634964	-52.89929	-75.544014	-100.977905	-107.39262	-135.25247	-135.66017	-103.03418	-129.18173	-131.08025	-125.49017	-159.62996	-41.28521	-21.661787	-52.355885	-85.45782	-88.85427	-126.750725	-141.5454	-102.52013	-116.90049	-162.4834
¸ßË¹°×ÔëÉù´¦Àí (401).mp3	-155.10208	-181.23798	-225.49434	-128.7795	-100.77944	-102.134674	-108.019646	-52.63282	-77.39464	-149.05603	-94.16246	-69.68743	-103.005806	-91.94816	-96.2102	-114.03255	-107.83291	-136.00995	-115.19099	-107.133194	-120.656876	-99.61105	-106.351906	-156.25613	-106.89489	-93.41284	-107.87884	-215.21951	-190.45738	-206.78122	-157.27061	-141.26761	-168.26187	-244.48476	-233.09686	-267.03906	-182.57097	-158.33438	-154.7699	-258.70218	-224.70157	-220.77303	-116.01336	-53.70247	-69.24697	-12.007513	26.430721	9.374103	-40.97412
¸ßË¹°×ÔëÉù´¦Àí (402).mp3	-305.98544	-266.69266	-272.02054	-295.1955	-266.26965	-284.59375	-254.52275	-228.88885	-249.67038	-231.18347	-215.59074	-239.47455	-238.98012	-218.64815	-237.0159	-294.21228	-250.75064	-252.09114	-306.88724	-278.2239	-299.55426	-328.46967	-287.6775	-285.89932	-313.05408	-289.47476	-295.7229	-326.3214	-284.15506	-276.52017	-339.23163	-302.06604	-308.1663	-337.74377	-307.46127	-325.76154	-307.56775	-293.75095	-306.0911	-320.09787	-288.3584	-295.58292	-288.07928	-258.7608	-253.68538	-278.5215	-254.289	-272.70294	-276.667
¸ßË¹°×ÔëÉù´¦Àí (403).mp3	-354.17203	-324.696	-324.9865	-153.2963	-178.25096	-168.88696	-252.74138	-258.0474	-205.14987	-138.39032	-189.06163	-293.08456	-329.2262	-313.24344	-296.89783	-196.17146	-120.960205	-105.95506	-188.59044	-188.74602	-221.5277	-156.05698	-154.79712	-186.97221	-43.68729	11.671634	-11.531063	-369.52206	-336.59134	-348.27637	-312.90308	-262.2852	-191.6799	-165.5681	-185.60513	-215.14491	-219.61961	-192.21867	-213.07292	-116.933975	-113.96102	-180.45534	-369.84555	-332.97235	-343.76346	-206.71738	-185.47678	-172.21388	-385.79462
¸ßË¹°×ÔëÉù´¦Àí (404).mp3	-117.732544	-129.29213	-187.07156	-136.59314	-120.49429	-173.78581	-164.50044	-150.3645	-113.53951	-151.1092	-145.65294	-154.9849	-201.97166	-177.8119	-190.40424	-146.33702	-120.72235	-149.5771	-164.2973	-122.68098	-131.4959	-309.6223	-289.34793	-291.66455	-321.99783	-294.24753	-306.6193	-363.95126	-330.0851	-345.86823	-124.253235	-127.88005	-96.60214	-135.95822	-111.32113	-109.94449	-168.91466	-146.8747	-176.35864	-173.18222	-151.50261	-176.89684	-171.15335	-147.81497	-175.96968	-285.1572	-265.71353	-285.60873	-164.31569
¸ßË¹°×ÔëÉù´¦Àí (405).mp3	-31.43474	-21.21202	-63.506413	-88.783966	-79.185104	-89.23892	-52.713657	-19.224176	-36.294044	-94.387924	-106.91384	-123.28864	-40.82995	-18.015419	-37.572502	-183.0588	-172.73662	-187.03009	-164.85484	-159.94753	-234.55885	-74.65599	-82.12506	-117.24369	-84.60744	-81.3135	-113.031456	-23.535803	8.604556	-5.9578433	-136.40182	-139.4219	-180.24397	-189.1666	-154.69186	-126.93265	-64.71652	-27.705446	-47.196945	-102.64447	-85.47216	-73.604	-185.3332	-154.7732	-128.29189	-166.34406	-78.76265	-47.861744	-8.9218025
¸ßË¹°×ÔëÉù´¦Àí (406).mp3	-167.98216	-151.76515	-153.70116	-176.36496	-149.39955	-140.99309	-42.016262	-33.67271	-77.33163	-124.790596	-94.1554	-111.80578	-121.504585	-122.79658	-153.78316	-22.792336	-12.041985	-42.50725	-117.769646	-88.11533	-111.70015	-104.237495	-88.177505	-79.68861	-217.26991	-202.85762	-173.74655	4.4363837	7.583546	-40.38634	-96.84536	-89.93808	-117.7185	-231.66048	-177.05188	-135.41028	-55.704445	-35.77533	-68.177704	-34.955814	-16.191797	-19.22295	-88.50112	-131.27782	-195.56729	-243.21657	-237.23225	-276.7585	-113.20818
¸ßË¹°×ÔëÉù´¦Àí (407).mp3	-40.795322	-46.464157	-77.348625	-282.64716	-285.11356	-348.1005	-126.40157	-127.68212	-118.12012	-176.37317	-180.79317	-236.09355	-164.56438	-91.229225	-48.795933	-40.1339	-37.729023	-37.53373	-46.914207	-58.691875	-72.6393	-70.90901	-76.15406	-105.28952	-358.1718	-326.63107	-348.65366	-126.51554	-122.879654	-119.80352	-85.652664	-114.24474	-167.81685	-128.68515	-132.39716	-137.10623	-100.124466	-94.73758	-103.83251	-114.928314	-118.50212	-116.40937	-121.436264	-15.351612	-14.264208	-28.500954	-17.245018	-36.95095	-47.18547
¸ßË¹°×ÔëÉù´¦Àí (408).mp3	-285.28357	-252.22266	-278.17712	-241.31201	-207.21927	-214.01895	-213.90083	-205.11975	-230.37878	-211.33922	-188.88792	-212.53194	-272.6655	-240.75279	-252.94324	-239.15797	-214.30588	-241.11612	-305.5209	-270.4355	-294.06027	-272.6206	-251.02515	-272.96747	-301.59937	-272.76254	-286.90118	-262.46042	-231.42789	-246.64755	-251.10283	-217.24811	-239.38434	-273.68878	-244.26047	-256.45245	-284.0631	-263.6217	-290.96255	-282.00424	-258.0204	-270.37427	-279.3827	-248.8264	-260.0368	-287.72687	-259.80145	-281.05728	-283.13678
¸ßË¹°×ÔëÉù´¦Àí (409).mp3	-188.74266	-176.865	-174.96118	-54.9832	-106.222595	-186.1322	-249.91339	-243.07462	-276.45264	-114.07678	-98.52916	-81.80595	-175.88182	-149.2527	-129.00253	-119.716965	-114.68168	-120.54762	-142.47862	-89.99282	-42.894794	-234.88483	-215.97183	-244.38988	-69.13572	-52.44843	-44.464203	-138.095	-158.47153	-132.80675	-60.324745	-49.140903	-89.286255	-157.58	-177.67711	-211.73419	-290.76218	-256.4848	-270.64398	-231.94049	-199.65009	-180.59587	-148.89859	-145.84021	-165.2374	-173.5456	-151.05437	-175.24721	-127.60783
¸ßË¹°×ÔëÉù´¦Àí (410).mp3	-241.82533	-243.76425	-281.75385	-277.44092	-247.11206	-249.92586	-256.55542	-247.75653	-254.3185	-259.4711	-254.13683	-269.2664	-270.81198	-263.4219	-288.24637	-285.14612	-263.9648	-276.02167	-250.5437	-254.27692	-275.2038	-300.32663	-277.96942	-298.57535	-296.92435	-261.6159	-259.12952	-278.21643	-266.2268	-295.74515	-242.69196	-252.35878	-287.80212	-233.81812	-239.60802	-229.37523	-254.0793	-231.8365	-200.49963	-174.09894	-208.618	-228.69771	-207.59317	-219.54144	-192.81499	-237.677	-252.59163	-269.13348	-214.42715
¸ßË¹°×ÔëÉù´¦Àí (411).mp3	-222.97256	-190.62065	-189.71997	-250.81448	-235.1632	-255.8216	-227.94794	-222.9665	-237.50014	-248.56958	-221.05226	-233.41528	-201.42918	-200.84337	-222.72961	-218.80885	-193.18793	-205.76987	-204.27907	-184.8858	-178.85551	-204.6876	-188.64801	-198.13785	-236.16896	-188.31076	-176.20769	-233.17096	-205.4974	-225.92076	-224.24736	-193.9514	-199.74649	-199.79974	-198.3185	-218.20178	-183.84193	-187.36253	-205.89378	-191.1704	-181.67653	-206.47836	-193.86609	-173.58699	-169.5537	-176.66142	-171.96098	-187.48705	-228.45094
¸ßË¹°×ÔëÉù´¦Àí (412).mp3	-174.58269	-184.22212	-185.46404	-206.72215	-208.70612	-203.87886	-242.53494	-211.49239	-214.99663	-271.75974	-250.19405	-274.83826	-292.95453	-265.4064	-270.25293	-293.6673	-274.02225	-296.0079	-289.46475	-271.80188	-299.07983	-283.25113	-266.50858	-285.17294	-307.88748	-282.11417	-308.24493	-317.80624	-281.01807	-295.26385	-317.94333	-284.238	-303.50375	-322.8082	-291.02658	-310.19623	-320.7232	-289.74448	-312.27823	-335.76923	-296.35983	-315.2721	-327.16544	-292.29868	-314.05356	-337.6161	-300.1243	-323.52615	-326.0956
¸ßË¹°×ÔëÉù´¦Àí (413).mp3	-143.87642	-152.40889	-156.84389	-300.87833	-211.52194	-147.95949	-172.11363	-154.21686	-173.82686	-323.31985	-295.66434	-317.46484	-172.79147	-60.758633	-42.274166	-172.85301	-157.25749	-182.49225	-213.48041	-178.87073	-202.86049	-307.61993	-277.59335	-310.73373	-178.78801	-169.9358	-179.70815	-237.82141	-223.59702	-235.15642	-225.46823	-199.7499	-221.76765	-295.70993	-272.97922	-295.862	-180.38016	-154.84428	-168.65616	-287.95123	-264.7133	-278.23438	-225.57072	-111.385994	-63.72035	-32.20798	-43.534855	-100.11612	-151.6311
¸ßË¹°×ÔëÉù´¦Àí (414).mp3	-211.07999	-194.27148	-210.81482	-226.77219	-208.37273	-215.46904	-179.77623	-158.13475	-167.4979	-199.23856	-205.07951	-227.56738	-198.67072	-185.18474	-186.59924	-213.02968	-197.82962	-206.24568	-177.88245	-172.9483	-210.62909	-235.30885	-204.00056	-207.77597	-242.8434	-210.53787	-219.6717	-198.68385	-202.5864	-216.44208	-196.76343	-187.68153	-198.17384	-225.01524	-204.84781	-216.27591	-215.92099	-200.8113	-203.00249	-176.29535	-178.8063	-181.09132	-213.57335	-199.42763	-223.81088	-232.76059	-222.47408	-228.25311	-180.64873
¸ßË¹°×ÔëÉù´¦Àí (415).mp3	-82.23503	-60.815273	-96.48997	-70.27918	-59.411415	-87.122185	-88.8278	-62.48766	-43.030296	-93.01542	-64.12987	-80.81022	-100.0397	-95.53218	-120.13187	-117.8387	-103.459366	-130.76521	-123.18314	-93.041275	-104.14993	-118.3824	-85.47324	-85.62688	-110.48645	-84.60082	-95.89165	-123.47212	-97.65059	-109.05555	-109.377106	-87.60184	-111.7942	-112.01681	-85.95571	-102.88766	-15.859611	16.35994	-6.4050727	-85.73174	-77.187836	-64.11287	-85.002785	-57.86147	-80.84054	-117.26229	-75.71715	-98.625145	-38.7133
¸ßË¹°×ÔëÉù´¦Àí (416).mp3	-244.26006	-213.27357	-216.76299	-205.37192	-183.48941	-195.73709	-126.36352	-161.27556	-217.40363	-206.22533	-151.1969	-158.03862	-232.0482	-202.59981	-215.35934	-149.23753	-107.24026	-119.68095	-178.20674	-71.130066	-61.713943	-278.76028	-251.8331	-261.51923	-236.48396	-205.71059	-234.91348	-58.169605	-33.786045	-55.47347	-198.89816	-187.26573	-190.1059	-225.9181	-201.56673	-222.05081	-254.70827	-212.57892	-223.71298	-265.6289	-240.70222	-262.25134	-267.85617	-252.05284	-270.11038	-200.42574	-189.62244	-199.2347	-265.72977
¸ßË¹°×ÔëÉù´¦Àí (417).mp3	-320.40088	-306.59583	-336.89737	-352.91028	-306.74277	-298.94852	-321.5217	-304.6155	-330.35547	-333.52496	-307.1493	-334.34998	-328.52325	-299.63696	-317.99768	-326.58472	-313.14276	-342.90115	-348.7088	-317.9659	-330.1827	-329.91898	-309.35724	-308.27228	-326.17526	-304.87323	-317.97626	-339.11453	-305.46082	-307.22644	-296.549	-292.0658	-319.69348	-313.8427	-295.20728	-319.12878	-313.12128	-291.43518	-305.86765	-346.3312	-307.11148	-317.65314	-311.44083	-289.5552	-311.2501	-316.20004	-295.98062	-309.34192	-322.47543
¸ßË¹°×ÔëÉù´¦Àí (418).mp3	-142.66847	-140.48715	-182.9007	-151.38118	-134.63582	-146.55573	-177.9054	-162.95132	-180.68388	-161.68608	-135.93788	-158.94972	-198.33078	-175.3004	-151.11252	-182.7188	-146.62593	-154.2857	-126.4432	-108.80027	-138.26451	-164.32384	-152.2962	-162.18504	-173.40195	-169.31215	-185.99692	-191.57878	-170.03177	-173.92535	-183.9022	-186.32747	-201.73346	-186.29279	-174.51962	-158.61298	-201.39323	-181.99571	-171.79819	-207.88637	-176.2457	-175.54187	-182.7105	-153.68622	-153.82414	-154.63095	-120.513306	-136.53119	-171.38426
¸ßË¹°×ÔëÉù´¦Àí (419).mp3	-258.31235	-234.34715	-251.24016	-336.30783	-300.4734	-324.24435	-213.73006	-190.56477	-224.61464	-230.21994	-219.72812	-229.30116	-295.9345	-256.67194	-262.30045	-271.51852	-244.86304	-271.27643	-231.26103	-206.26482	-229.20203	-295.5888	-253.25021	-264.71964	-268.27274	-215.53473	-189.42928	-179.46837	-183.04349	-210.02122	-283.90897	-275.21378	-268.86493	-237.01727	-203.74217	-223.62822	-285.55118	-264.34824	-290.86154	-293.78384	-262.3914	-282.7674	-229.54527	-202.63481	-216.71683	-266.93524	-268.79727	-303.33414	-236.67729
¸ßË¹°×ÔëÉù´¦Àí (420).mp3	-252.26057	-225.26659	-221.89769	-171.69403	-177.53816	-198.65524	-217.20451	-198.39546	-215.09735	-221.4271	-194.48302	-201.99892	-214.18248	-184.12259	-188.43748	-188.44106	-167.68318	-191.30583	-218.7636	-199.35693	-215.45766	-215.56558	-195.19781	-199.73286	-188.13585	-185.7507	-200.5578	-208.05328	-178.39209	-175.14241	-226.79794	-202.24924	-220.61246	-232.50906	-213.07782	-233.812	-188.13814	-155.17714	-154.1861	-232.7777	-201.44476	-212.01195	-229.2625	-204.4861	-224.14955	-260.60828	-230.82797	-224.16331	-103.95082
¸ßË¹°×ÔëÉù´¦Àí (421).mp3	-152.35262	-148.21547	-160.1217	-132.33983	-156.75708	-183.29309	-166.4326	-150.5717	-151.90443	-175.15776	-161.15932	-195.98204	-204.99239	-173.98775	-182.4631	-171.1684	-163.04065	-173.76881	-173.3524	-164.08405	-173.47433	-180.6948	-156.46281	-174.67998	-118.38495	-139.69028	-161.59567	-195.6574	-175.0531	-197.62257	-199.20032	-176.31905	-177.60396	-156.80615	-158.38481	-198.36531	-221.7885	-196.49156	-215.75642	-224.41808	-190.9359	-203.43575	-191.44566	-158.03055	-175.91478	-164.23962	-147.56068	-153.74782	-215.06805
¸ßË¹°×ÔëÉù´¦Àí (422).mp3	-275.30054	-249.62047	-250.58372	-270.23752	-236.76688	-231.2575	-215.07077	-218.04637	-221.40068	-243.76128	-217.61313	-206.28955	-259.8144	-247.69586	-249.16927	-285.66345	-264.76852	-278.93497	-301.2927	-270.2845	-275.8732	-291.27347	-265.97873	-285.96997	-304.90472	-274.4543	-290.82468	-293.8438	-267.46112	-283.5247	-237.61351	-228.45854	-221.3788	-277.80978	-259.65442	-279.05383	-286.53845	-262.78793	-280.93695	-280.9395	-255.3575	-262.94516	-281.375	-261.0722	-271.10416	-289.99557	-258.22028	-268.83932	-280.7087
¸ßË¹°×ÔëÉù´¦Àí (423).mp3	-337.82764	-309.97934	-336.18277	-350.5035	-318.31586	-337.1343	-274.86874	-261.245	-303.0262	-327.33282	-300.48297	-336.30826	-335.58875	-265.42596	-264.1434	-243.73814	-226.4758	-264.98996	-330.07962	-295.92694	-318.74045	-302.22363	-268.13266	-286.50687	-197.87509	-179.73602	-217.37083	-323.4317	-278.7093	-262.1445	-321.34512	-306.70023	-333.3815	-157.3781	-151.00674	-194.11101	-330.12103	-301.3978	-319.1985	-220.33864	-214.07178	-226.49721	-102.124985	-91.21157	-131.87901	-321.63467	-292.46674	-306.93195	-269.81595
¸ßË¹°×ÔëÉù´¦Àí (424).mp3	-105.09647	-88.93799	-122.925186	-176.36922	-124.11524	-124.81979	-106.33351	-84.60609	-57.56548	-174.76317	-168.01175	-183.38385	-140.44305	-163.4897	-173.46767	-161.50934	-142.7089	-177.91821	-32.75193	-5.2644954	-32.639046	-65.83792	-75.63435	-60.452225	-56.097782	-0.7093247	-27.265991	-60.450237	-24.830992	-47.723686	-103.043205	-84.853004	-106.15836	-45.30888	-27.438528	-36.68723	-202.75462	-167.11143	-184.99417	-118.00689	-103.32453	-134.9321	-131.8464	-124.65506	-160.33417	-246.36403	-128.93108	-103.46553	-68.544785
¸ßË¹°×ÔëÉù´¦Àí (425).mp3	-271.71393	-238.19257	-219.75798	-254.9507	-222.02216	-229.40916	-188.97832	-176.7306	-184.68242	-185.83371	-159.02492	-158.04738	-143.7242	-127.37951	-144.30533	-122.286385	-118.2077	-144.06612	-175.44312	-146.4714	-149.99403	-175.7037	-158.26457	-172.54486	-166.2758	-154.67238	-147.26653	-196.14929	-178.37918	-188.62569	-135.02184	-161.61192	-213.63419	-220.80272	-195.10725	-209.76997	-206.42554	-180.6853	-189.47073	-185.18005	-192.68655	-192.36148	-259.06308	-226.32994	-230.59528	-220.13402	-212.85492	-181.8561	-242.16008
¸ßË¹°×ÔëÉù´¦Àí (426).mp3	-185.21527	-183.13086	-199.76884	-226.00061	-223.74796	-208.04381	-149.26933	-173.91104	-209.24625	-245.20071	-201.08035	-160.95557	-184.09183	-180.79283	-197.50182	-172.33592	-148.76276	-133.17706	-185.75156	-164.80305	-180.19423	-124.49486	-123.84802	-120.108734	-109.95548	-107.72324	-100.5917	-171.17508	-150.13669	-167.57552	-193.65837	-179.05092	-170.09802	-151.57999	-129.3002	-113.234695	-83.18922	-122.74563	-161.93208	-230.6569	-194.81482	-165.26637	-216.41826	-219.2504	-230.18578	-145.74757	-132.35852	-151.27354	-125.12024
¸ßË¹°×ÔëÉù´¦Àí (427).mp3	-49.158367	-30.93237	-35.754128	-81.78045	-51.240704	-64.87136	-19.39915	-5.627628	-21.527254	-45.871838	-27.283129	-53.340954	-53.596203	-24.912819	-38.87799	-66.571724	-7.365154	-20.567127	-73.23625	-17.572248	-10.250814	-46.253723	-33.68518	-61.413105	-36.997265	-32.58029	-59.96762	-78.32924	-47.530354	-54.912426	-107.79486	-83.15275	-81.82855	-57.61292	-33.536842	-53.213463	-43.8709	-32.65369	-45.494183	-88.81218	-62.522778	-86.56523	-95.81294	-58.09544	-51.409206	-40.96977	-14.322796	-38.52375	-44.73888
¸ßË¹°×ÔëÉù´¦Àí (428).mp3	-221.9775	-242.37146	-256.8895	-282.77737	-264.0827	-262.6046	-272.42615	-269.03232	-252.336	-278.33136	-271.63583	-262.53592	-294.76764	-228.38216	-174.77043	-304.63882	-281.629	-293.26102	-195.24045	-228.34602	-294.7954	-258.1253	-262.8806	-278.80484	-292.57315	-277.99905	-305.40457	-281.67636	-266.13782	-291.78674	-279.88263	-262.2938	-269.4848	-301.22	-261.3657	-245.00941	-301.23303	-286.06058	-306.1046	-265.64938	-258.3032	-221.63805	-255.24733	-265.65543	-299.1717	-279.53366	-285.0419	-326.1957	-242.91763
¸ßË¹°×ÔëÉù´¦Àí (429).mp3	-223.37857	-202.10738	-195.0528	-241.50827	-213.20586	-240.90862	-210.59926	-166.74353	-147.09494	-146.16013	-127.80991	-136.14853	-135.73718	-101.48726	-91.935684	-171.3237	-156.49878	-184.93686	-95.23549	-101.76017	-132.40752	-98.923134	-90.476456	-101.27041	-109.1239	-85.33094	-108.39331	-208.09935	-161.03355	-165.85782	-177.62672	-158.01219	-190.02281	-130.70334	-118.98595	-135.26172	-98.29121	-82.55124	-105.69517	-194.82199	-173.17747	-176.85893	-115.02774	-87.7873	-85.05618	-114.365395	-93.20703	-110.44012	-73.67822
¸ßË¹°×ÔëÉù´¦Àí (430).mp3	-131.29575	-85.62332	-111.47567	-102.25632	-96.71366	-101.055374	-81.52914	-54.664967	-64.30209	-19.162537	40.110382	24.660475	-213.03062	-201.09221	-216.27484	-93.122375	-88.4183	-123.48262	-151.73	-133.89072	-162.69673	-128.85342	-74.225716	-98.982	-84.84083	-62.663635	-82.63078	-118.3564	-89.32454	-124.931694	-107.994804	-116.00546	-159.317	-145.70357	-108.559296	-162.4895	-99.51967	-76.53297	-103.591354	-159.78323	-166.33382	-223.23682	-175.39316	-128.43323	-119.64875	-98.90516	-92.69228	-112.53302	-117.62752
¸ßË¹°×ÔëÉù´¦Àí (431).mp3	-208.92398	-191.24994	-224.40057	-248.56033	-221.20505	-240.18788	-299.27942	-270.4664	-283.77377	-317.04208	-285.59982	-310.78705	-328.1289	-297.08032	-316.5261	-175.50125	-170.78256	-181.5017	-201.06258	-199.4288	-213.07286	-291.41254	-261.45	-278.88083	-322.61124	-288.0613	-309.91635	-233.6627	-219.48367	-244.49483	-163.36818	-152.13713	-178.79599	-256.17447	-220.96342	-239.6538	-254.03113	-223.76213	-236.42929	-303.69672	-270.62085	-278.56696	-262.00266	-189.2206	-184.55038	-145.29694	-124.72856	-152.03732	-255.88344
¸ßË¹°×ÔëÉù´¦Àí (432).mp3	-151.73561	-150.58038	-174.6251	-194.88681	-160.8947	-170.43091	-123.636444	-120.68313	-116.1594	-150.28604	-149.6922	-175.07613	-184.50868	-163.32866	-174.72234	-121.198784	-131.77591	-143.01161	-90.67044	-106.741425	-127.995865	-174.8913	-147.94667	-164.18628	-70.54425	-91.58103	-68.34751	-102.1719	-115.001114	-109.24333	-69.51071	-92.56515	-124.629616	-105.93734	-112.18289	-98.11086	-189.62738	-160.0574	-167.43077	-142.42569	-122.904816	-108.29665	-185.01797	-151.41023	-136.4761	-163.13057	-153.76897	-176.8184	-177.19409
¸ßË¹°×ÔëÉù´¦Àí (433).mp3	-287.0368	-257.96957	-254.28352	-217.44533	-210.89929	-228.80237	-256.964	-245.49454	-246.41194	-314.3293	-274.75638	-265.5558	-170.809	-180.6222	-163.97932	-213.3573	-223.40323	-233.81456	-235.10004	-233.02206	-253.42003	-257.18634	-254.67294	-273.2177	-198.61336	-154.16156	-117.79938	-273.04272	-182.61943	-152.30382	-219.1327	-226.01051	-222.37767	-235.37476	-210.99348	-198.69191	-197.34927	-209.49417	-255.0377	-127.94135	-133.74797	-153.64896	-167.89522	-160.91248	-157.57205	-168.03967	-165.7953	-130.52615	-209.86595
¸ßË¹°×ÔëÉù´¦Àí (434).mp3	-351.91086	-326.81143	-343.05118	-298.69476	-271.71356	-290.90744	-367.05655	-336.25778	-364.084	-270.96448	-262.7898	-274.724	-311.03113	-292.8163	-316.64157	-288.88895	-276.5058	-297.52243	-372.53314	-338.25198	-360.69412	-329.35522	-312.45355	-332.17676	-309.21017	-286.28494	-299.74088	-254.633	-251.35747	-268.46237	-223.59406	-216.36914	-220.81622	-239.99068	-169.72263	-171.51825	-293.66083	-278.07965	-291.78067	-195.49072	-171.97061	-187.00378	-380.12976	-354.0886	-371.0598	-196.54366	-190.8636	-188.93336	-200.59122
¸ßË¹°×ÔëÉù´¦Àí (435).mp3	-255.55116	-247.61777	-257.43777	-213.55168	-234.06873	-224.94342	-261.15616	-273.04605	-265.38116	-262.0145	-264.16	-276.48355	-257.905	-249.60489	-266.7568	-323.71173	-303.04166	-298.14496	-286.31747	-281.10205	-282.10574	-266.05457	-264.33826	-244.1513	-276.6795	-254.41608	-257.40695	-315.40005	-300.10934	-321.00848	-337.95724	-324.21347	-333.51047	-294.4693	-284.57175	-294.90042	-264.4491	-249.61348	-242.74211	-328.50687	-307.9261	-315.63766	-254.74078	-265.70493	-273.84418	-294.70584	-264.4614	-239.62584	-268.15002
¸ßË¹°×ÔëÉù´¦Àí (436).mp3	-75.068855	-84.83193	-123.49792	-143.37256	-113.15003	-132.82013	-176.73235	-161.21622	-166.49336	-104.9442	-79.116356	-100.65158	-122.91802	-140.71129	-122.87427	-175.66447	-137.91597	-116.59671	-100.505554	-88.69189	-89.459755	-174.51443	-184.65538	-211.6361	-151.15923	-132.59315	-150.94011	-103.77999	-85.42874	-113.814064	-184.79823	-184.13815	-189.3114	-155.53256	-132.37048	-118.74718	-116.63528	-88.220375	-73.24709	-204.45612	-173.06145	-171.42656	-113.35758	-116.23995	-128.30475	-73.639084	-67.80468	-113.85913	-211.39981
¸ßË¹°×ÔëÉù´¦Àí (437).mp3	-320.51517	-296.16437	-317.09637	-247.5211	-230.09161	-241.24873	-276.9687	-264.18564	-276.91653	-283.14175	-269.00955	-285.77527	-311.85324	-289.80032	-318.53058	-314.18192	-279.62875	-295.0891	-229.90741	-207.65918	-221.82523	-310.7298	-282.78336	-303.58795	-250.01868	-236.54822	-252.3275	-291.54453	-267.82904	-285.26126	-287.3665	-269.5867	-285.49786	-339.15665	-311.3562	-332.40973	-262.29916	-243.1845	-264.59067	-220.8965	-216.61507	-239.93437	-229.25853	-208.42265	-216.24194	-274.54242	-255.48514	-282.1968	-213.99997
¸ßË¹°×ÔëÉù´¦Àí (438).mp3	-204.96442	-160.90526	-142.80817	-184.126	-143.2009	-156.16745	-174.73834	-164.84236	-185.14958	-185.14415	-151.84962	-157.75728	-169.50163	-155.4893	-177.32722	-206.02423	-172.32562	-190.81764	-188.63287	-177.64659	-198.26425	-195.9552	-162.985	-168.34377	-200.18973	-170.04807	-183.67444	-178.18622	-160.8085	-176.92157	-173.99681	-159.62616	-181.54404	-183.90556	-168.32259	-173.95398	-155.64374	-156.1596	-174.80621	-198.84296	-181.40875	-199.77396	-184.58331	-154.28787	-164.58443	-214.60445	-176.36781	-187.0751	-178.80545
¸ßË¹°×ÔëÉù´¦Àí (439).mp3	86.30992	105.66558	78.89875	76.151405	107.182396	91.20019	-18.649784	-4.1120296	-35.978027	0.845603	30.14321	5.979247	-45.775803	29.276503	32.19305	73.00985	119.45521	87.47627	-34.300266	-7.2555547	-18.439749	18.91614	27.06752	-33.906998	31.433853	61.22734	22.334566	12.455637	37.221554	26.540497	-33.89665	-4.7301497	-19.11327	58.47288	95.24474	72.79365	62.23429	84.57817	40.574177	37.267048	53.323864	22.083591	-15.478825	2.152234	-15.32178	-29.206543	28.085062	18.520706	-30.096945
¸ßË¹°×ÔëÉù´¦Àí (440).mp3	-142.60426	-145.16652	-174.03241	-177.68663	-158.20052	-144.26642	-151.83936	-169.13205	-203.666	-168.49532	-189.473	-187.0437	-198.34004	-222.3061	-282.07025	-264.7405	-225.48277	-222.06454	-209.91122	-196.8976	-218.80125	-143.7577	-159.03055	-174.57309	-168.22583	-176.89229	-196.10878	-214.1782	-204.03697	-217.88737	-150.89256	-121.10703	-130.97482	-192.84581	-165.68721	-183.48816	-165.35603	-150.70511	-176.67656	-134.93668	-126.30306	-140.5878	-157.29759	-138.15964	-146.88235	-136.5386	-113.6598	-128.72372	-148.8092
¸ßË¹°×ÔëÉù´¦Àí (441).mp3	-212.7224	-195.04593	-199.38528	-155.22897	-115.05212	-134.75523	-183.74161	-172.83804	-190.17279	-197.92029	-183.45901	-194.55878	-173.8947	-167.31392	-193.56927	-206.68208	-185.17415	-193.34367	-198.55583	-180.13443	-197.41481	-217.3469	-193.91467	-211.47964	-191.49136	-156.54358	-161.70584	-189.4887	-166.76549	-176.60016	-195.9612	-183.68825	-203.06264	-158.5886	-144.53273	-160.58983	-213.7572	-185.47583	-200.24023	-186.79604	-161.02109	-173.1774	-191.35913	-163.0437	-183.44586	-202.21709	-182.37227	-188.51585	-177.35445
¸ßË¹°×ÔëÉù´¦Àí (442).mp3	-173.0843	-180.53578	-184.70409	-146.96521	-145.24179	-160.46796	-194.77818	-161.15904	-159.09149	-188.94455	-150.96063	-148.08122	-203.56143	-176.90242	-193.13908	-198.58298	-173.51234	-198.29735	-168.12247	-181.17828	-201.41574	-190.66313	-179.52274	-189.87184	-237.79279	-200.98079	-223.36115	-213.29016	-182.27736	-196.15942	-210.47661	-184.46169	-211.51338	-201.95206	-213.32718	-242.0969	-237.25682	-226.76398	-220.11273	-251.11116	-236.55798	-252.47777	-172.67986	-173.52333	-178.74759	-190.67964	-183.36832	-212.87024	-254.59955
¸ßË¹°×ÔëÉù´¦Àí (443).mp3	-123.355095	-110.52902	-119.62053	-122.68117	-109.068245	-126.22752	-131.39725	-99.06502	-107.90517	-134.38168	-118.34593	-135.76573	-136.17923	-101.60631	-119.054344	-61.99877	-57.617752	-100.0714	-45.02674	-24.51429	-36.31624	-83.55387	-62.99782	-88.99008	-117.15612	-92.22034	-111.97392	-115.711655	-100.53395	-126.84961	-115.34537	-89.91274	-113.59087	-126.06316	-88.37126	-101.75283	-138.39919	-114.177956	-133.50864	-116.11872	-97.30956	-122.44157	-84.21485	-62.805996	-74.167076	-83.58997	-80.05966	-111.80417	-67.686935
¸ßË¹°×ÔëÉù´¦Àí (444).mp3	-194.75064	-179.28413	-200.0071	-262.7911	-237.61403	-263.90506	-230.94304	-200.893	-206.29512	-239.06326	-206.78467	-220.96875	-201.11554	-172.49384	-190.42888	-231.06459	-212.9611	-241.02435	-201.47765	-200.31499	-234.69238	-224.99985	-205.16348	-233.0556	-174.9812	-168.22447	-195.66023	-233.54	-221.5776	-246.57028	-233.1883	-204.93588	-222.86163	-264.3784	-241.00726	-263.30228	-177.8034	-183.52805	-202.42657	-216.34157	-226.91783	-268.01953	-192.19658	-174.47513	-209.69833	-273.75525	-252.69391	-256.19046	-157.515
¸ßË¹°×ÔëÉù´¦Àí (445).mp3	-220.43001	-205.57431	-224.40292	-269.22644	-257.25558	-278.7717	-248.27213	-226.9172	-255.19185	-311.37845	-283.0079	-289.90686	-288.9434	-258.70724	-260.77225	-192.2164	-210.96106	-244.38347	-252.37445	-224.47127	-220.22932	-311.29254	-286.1286	-295.82388	-233.18587	-227.13919	-237.56558	-265.39215	-240.64996	-256.46716	-285.70667	-235.8345	-243.18686	-230.13344	-227.14851	-245.78296	-295.5525	-269.1485	-290.34277	-272.0222	-207.85016	-197.14636	-189.77397	-187.71922	-192.09819	-240.005	-223.92441	-242.70525	-233.76112
¸ßË¹°×ÔëÉù´¦Àí (446).mp3	-167.15451	-171.47334	-201.76025	-220.07239	-192.1032	-208.95096	-154.64838	-158.1598	-179.71742	-198.89851	-200.45108	-219.82053	-206.512	-194.28458	-207.02545	-222.25142	-186.31638	-195.95047	-218.12099	-198.3683	-215.81978	-215.81519	-202.71405	-221.4063	-239.11021	-208.28809	-214.17157	-182.4668	-166.62352	-181.78906	-181.52957	-172.47723	-188.7938	-201.8127	-181.2744	-201.53294	-210.35939	-192.13864	-219.15959	-183.20595	-152.99068	-166.71233	-212.68521	-189.18489	-173.82274	-212.0154	-190.0138	-198.64952	-222.98082
¸ßË¹°×ÔëÉù´¦Àí (447).mp3	-231.91621	-201.75735	-201.27696	-157.24442	-157.53827	-175.48645	-165.37994	-162.28226	-201.8771	-210.02452	-184.93478	-209.64769	-216.19608	-223.73456	-258.72424	-225.15414	-213.77809	-238.13434	-142.18233	-112.236885	-132.75163	-143.99384	-124.77297	-153.77959	-187.3049	-191.53345	-223.46178	-205.59604	-195.08339	-201.50142	-209.43628	-164.31705	-174.48592	-195.69199	-199.20065	-193.98648	-208.75247	-218.60326	-246.80254	-182.00124	-150.9908	-161.71582	-230.99419	-199.75812	-213.31038	-116.61303	-93.87783	-123.619064	-212.58972
¸ßË¹°×ÔëÉù´¦Àí (448).mp3	-143.78868	-128.49837	-159.81256	-129.42339	-101.57119	-120.54265	-104.61252	-83.25202	-83.490204	-99.145096	-84.423325	-98.35353	-107.850655	-88.04094	-93.39206	-122.90296	-91.472466	-105.526505	-104.81513	-73.97998	-90.83748	-110.30423	-82.93221	-105.96919	-110.33794	-82.78776	-116.03916	-124.24719	-98.67958	-122.519554	-135.92996	-111.65582	-134.90686	-147.31165	-127.47532	-145.81494	-161.66487	-142.7679	-150.71103	-127.27331	-88.83996	-108.850655	-129.7995	-106.27889	-119.458984	-138.76863	-119.51465	-132.88939	-160.20613
¸ßË¹°×ÔëÉù´¦Àí (449).mp3	-162.90398	-138.31795	-155.35463	-158.89145	-131.85764	-144.05396	-162.91574	-139.44002	-156.329	-159.1556	-137.9787	-162.3094	-177.10805	-147.53983	-155.22726	-100.12868	-67.92981	-81.24663	-169.49408	-143.94456	-157.73546	-142.8161	-131.90991	-143.47635	-140.48735	-119.79574	-140.28831	-179.10068	-152.59807	-161.4981	-140.27563	-116.0177	-132.15625	-133.42343	-110.21427	-129.52028	-126.63718	-101.53509	-112.84572	-189.63174	-174.49818	-189.49606	-130.37706	-123.76153	-130.74515	-133.38472	-122.93693	-139.58916	-159.59816
¸ßË¹°×ÔëÉù´¦Àí (450).mp3	-251.02696	-212.56847	-217.94281	-114.28842	-94.531166	-89.03257	-148.52904	-138.55557	-141.67924	-136.10416	-116.95584	-120.540955	-96.6582	-86.03423	-93.72531	-73.15398	-62.51439	-59.523483	-132.2703	-124.75592	-141.34952	-356.9086	-321.80634	-337.16296	-81.87043	-70.689026	-76.89641	-163.5811	-146.6724	-165.55194	-24.95316	-25.359056	-43.602345	-80.35392	-69.099724	-75.090515	-86.158424	-65.96815	-70.32663	-72.28638	-88.13205	-82.8406	-129.55293	-110.96966	-116.8102	-126.59127	-110.47679	-116.91897	-127.27414
¸ßË¹°×ÔëÉù´¦Àí (451).mp3	-143.7568	-119.01916	-136.67091	-158.78052	-126.727356	-142.5072	-143.25412	-118.35959	-144.27245	-145.2349	-117.82143	-139.78975	-167.24374	-135.8956	-156.00597	-141.3432	-114.13851	-140.21246	-141.92763	-114.93546	-138.39182	-152.27112	-120.87284	-141.63538	-153.18521	-121.609245	-143.04268	-151.83871	-127.121796	-140.72025	-157.05884	-118.183395	-136.70073	-156.09406	-125.23498	-150.93645	-153.65346	-116.61209	-130.5685	-143.59894	-113.7093	-133.41861	-147.8446	-123.15772	-141.30463	-137.69092	-116.31155	-138.29807	-165.13072
¸ßË¹°×ÔëÉù´¦Àí (452).mp3	-250.70206	-224.20459	-232.27379	-175.27206	-168.39613	-186.8399	-174.32431	-164.43994	-183.68053	-188.64227	-192.43175	-176.35675	-168.53314	-154.84012	-176.85367	-214.97302	-186.198	-200.21057	-221.96675	-196.6213	-207.08574	-164.39368	-145.02449	-163.69267	-243.73492	-216.21043	-230.32376	-218.1546	-204.75838	-219.63184	-191.05255	-175.87552	-178.01645	-196.91844	-197.74199	-225.14233	-266.7542	-235.2789	-241.79599	-228.12195	-191.81357	-194.2215	-226.76833	-180.59056	-192.31505	-245.3781	-211.18048	-220.67143	-193.06471
¸ßË¹°×ÔëÉù´¦Àí (453).mp3	-174.60638	-155.43968	-170.90648	-134.47943	-110.97349	-115.85755	-163.27716	-145.08655	-161.05173	-137.3567	-89.73294	-81.99465	-131.25787	-102.27453	-122.06806	-55.102734	-22.111654	-41.599648	-135.91034	-112.052925	-116.38618	-129.98856	-116.690384	-131.91002	-114.66821	-100.36311	-122.12834	-5.125037	19.15387	-6.42155	-83.2767	-104.97988	-139.5015	-74.11138	-58.835003	-78.206894	-129.368	-134.84201	-158.21652	-101.36832	-91.867195	-104.37149	-126.09463	-116.961975	-140.34155	-97.44122	-93.2444	-120.7715	-120.0806
¸ßË¹°×ÔëÉù´¦Àí (454).mp3	-274.44113	-269.1312	-284.26608	-319.58536	-292.53143	-295.97745	-199.56522	-189.412	-189.03334	-293.07153	-283.11215	-311.9902	-217.88495	-198.08864	-199.23537	-280.65387	-223.08691	-172.40448	-290.5195	-278.82343	-283.4214	-244.51929	-222.19527	-193.40004	-221.04346	-149.16315	-175.4715	-167.10852	-176.2925	-154.50461	-215.46951	-219.47163	-199.0595	-173.76054	-184.40704	-172.6569	-201.44481	-221.42288	-216.48952	-262.68756	-253.42957	-270.05487	-269.4739	-269.88962	-286.67163	-250.1024	-214.71657	-195.47083	-233.52922
¸ßË¹°×ÔëÉù´¦Àí (455).mp3	-130.98955	-82.53763	-100.13037	-135.90062	-107.24831	-135.24503	-174.85916	-143.75494	-144.96388	-132.10002	-127.57858	-158.29768	-146.35889	-137.98083	-162.82736	-185.39207	-175.96526	-185.32774	-224.49701	-194.09145	-209.97476	-140.58832	-115.547676	-139.19756	-127.72398	-124.08261	-158.32224	-176.87582	-148.23709	-164.74518	-149.38051	-118.00689	-136.65955	-150.78606	-116.68302	-136.61021	-188.61948	-153.18234	-168.52037	-115.96792	-108.95843	-111.61599	-201.04922	-171.7557	-170.92195	-166.82634	-122.103836	-124.24279	-160.23851
¸ßË¹°×ÔëÉù´¦Àí (456).mp3	-260.7608	-259.57275	-285.7591	-279.5296	-246.11993	-216.12038	-331.8643	-303.46826	-321.5137	-243.74614	-213.64594	-196.41017	-223.42902	-208.79826	-238.0619	-226.25543	-217.46942	-232.14314	-329.06982	-301.31284	-304.38184	-347.26654	-318.96765	-331.88342	-204.63922	-190.50485	-221.86113	-276.71628	-245.17566	-231.66803	-219.438	-201.39803	-216.76085	-220.40057	-217.44725	-229.59486	-214.02293	-185.37453	-168.56825	-271.04532	-245.15437	-219.22592	-324.42993	-303.27063	-330.12332	-161.15118	-187.45757	-253.77097	-267.4629
¸ßË¹°×ÔëÉù´¦Àí (457).mp3	-200.90085	-211.5573	-228.06287	-232.31172	-212.89818	-201.10582	-236.0332	-218.24059	-219.01237	-217.34824	-212.84988	-232.88464	-201.15958	-203.66386	-228.25882	-249.14883	-218.60898	-212.60043	-252.39384	-219.67758	-223.27177	-215.12881	-210.41373	-242.75592	-242.7532	-216.93056	-223.43387	-173.20238	-189.76978	-216.93741	-237.76942	-214.62758	-225.64449	-195.92863	-201.3294	-214.3389	-228.02428	-216.23732	-230.89172	-233.09958	-220.09363	-229.65074	-215.60594	-219.68585	-244.913	-256.62006	-233.77747	-249.65877	-254.48817
¸ßË¹°×ÔëÉù´¦Àí (458).mp3	-71.92183	21.654795	26.16221	-120.00495	-120.77859	-113.69655	-122.712265	-115.52698	-140.92679	-128.04105	-96.56159	-88.19708	-141.57834	-129.11003	-135.21944	-124.47686	-111.801216	-136.11166	-91.63019	-65.52879	-80.77876	-116.52277	-98.3431	-110.73702	-111.22144	-103.0069	-120.465675	-130.68459	-108.63528	-101.54548	-127.49684	-108.32931	-124.74042	-113.97736	-97.99881	-118.31761	-85.38892	-89.97543	-125.40901	-132.44617	-102.0395	-115.67496	-130.13896	-95.908394	-96.30276	-121.085	-98.33648	-84.85558	-123.10419
¸ßË¹°×ÔëÉù´¦Àí (459).mp3	-264.31152	-236.32605	-242.6207	-222.81062	-219.9988	-216.72025	-223.77275	-214.76236	-208.97556	-269.08948	-264.30167	-265.63013	-309.3725	-292.03986	-304.25333	-235.55063	-236.24474	-227.01561	-256.917	-236.48447	-254.27441	-200.84741	-204.57957	-196.59148	-326.26993	-297.01868	-312.42737	-268.23715	-245.28722	-267.0016	-240.86143	-194.09152	-194.644	-236.05869	-227.15045	-227.02051	-269.55756	-251.55893	-264.07617	-281.16132	-245.45125	-246.69472	-334.11258	-306.94446	-328.85825	-224.67365	-221.1547	-243.56526	-211.35289
¸ßË¹°×ÔëÉù´¦Àí (460).mp3	-218.68915	-201.34317	-216.92006	-346.27228	-316.9877	-334.8973	-385.8166	-350.57465	-380.65088	-372.69653	-343.22787	-371.98376	-372.41425	-339.69092	-365.89563	-373.0033	-337.637	-362.46906	-191.77565	-172.90956	-191.24506	-168.7623	-140.78334	-136.80602	-121.563	-98.86481	-105.36389	-141.83911	-127.15036	-142.58176	-194.30412	-173.82954	-180.36644	-254.7258	-226.19402	-254.27454	-190.9955	-176.85973	-167.50568	-170.1447	-182.50066	-215.11855	-302.5653	-273.2811	-278.06448	-266.35913	-220.87799	-182.69025	-376.83862
¸ßË¹°×ÔëÉù´¦Àí (461).mp3	-254.52905	-231.83519	-249.59009	-232.85556	-202.14848	-211.78743	-153.94484	-174.90292	-173.29294	-217.32219	-207.78102	-222.812	-236.11484	-217.36507	-234.8976	-226.49216	-208.1965	-209.58998	-277.0016	-250.46184	-273.28128	-244.96921	-218.67873	-217.00195	-227.37135	-206.26465	-218.39914	-200.9499	-202.83183	-232.38289	-250.06837	-223.82553	-232.23149	-259.1909	-233.13857	-220.90192	-231.82635	-231.2874	-253.6992	-256.56595	-226.73862	-217.35126	-265.25922	-243.67372	-264.31137	-301.9043	-262.13083	-250.44989	-258.78555
¸ßË¹°×ÔëÉù´¦Àí (462).mp3	-174.9833	-147.82698	-165.14568	-191.93741	-172.65459	-192.45956	-176.9472	-147.01973	-168.20877	-191.48178	-170.87343	-188.35541	-170.4645	-154.53067	-179.62038	-155.68289	-145.34708	-166.04993	-202.9295	-179.25034	-210.58717	-208.3094	-177.29709	-191.70119	-226.33804	-196.96199	-214.18668	-157.86076	-142.39177	-163.7493	-216.04565	-194.67932	-224.17644	-195.55086	-173.02988	-179.58054	-231.01071	-211.34227	-229.51083	-174.38303	-149.40721	-159.59882	-193.10558	-179.30737	-213.5313	-158.91031	-143.13496	-155.00653	-151.83328
¸ßË¹°×ÔëÉù´¦Àí (463).mp3	-119.15597	-89.21413	-107.84317	-125.099594	-106.44372	-113.419136	-209.70178	-194.80559	-204.37904	-138.30362	-121.004005	-128.15132	-149.33392	-108.86214	-94.29184	-170.63597	-147.0946	-168.70526	-173.3407	-155.17761	-169.2289	-95.29014	-74.76039	-82.8768	-91.086136	-64.00372	-79.961754	-128.38348	-115.563995	-138.43053	-110.90331	-103.88395	-130.34866	-92.78885	-56.168034	-55.181248	-92.593666	-58.856754	-64.747406	-59.367786	-11.771991	-32.950012	-122.151596	-86.52124	-71.68715	-50.388515	-19.023638	-39.18396	-67.99469
¸ßË¹°×ÔëÉù´¦Àí (464).mp3	-213.96574	-206.59686	-235.5112	-258.5223	-233.6861	-247.23952	-178.86656	-165.81213	-190.47093	-209.78983	-188.10399	-211.40747	-197.64008	-192.20512	-193.5792	-208.54147	-189.03348	-208.74818	-166.79628	-134.78648	-133.62206	-238.38231	-227.72728	-248.07346	-191.51912	-166.98096	-188.48656	-260.85547	-229.2144	-241.8269	-246.06638	-242.8456	-266.1055	-251.74539	-227.95454	-226.92459	-252.93683	-235.9062	-259.19516	-251.02171	-225.6699	-241.01508	-247.6297	-216.47607	-242.48425	-234.88422	-231.42831	-247.14076	-184.94519
¸ßË¹°×ÔëÉù´¦Àí (465).mp3	-209.7565	-171.45628	-165.97655	-163.91142	-168.26785	-209.47922	-178.78265	-172.53966	-204.70926	-183.45312	-157.3563	-176.6211	-138.7074	-130.66441	-137.55783	-159.7681	-153.87889	-176.91173	-214.44586	-184.8572	-201.39474	-185.95003	-165.16727	-172.48753	-222.71243	-189.58577	-200.24513	-227.40923	-201.03622	-223.71056	-222.29604	-201.96954	-225.58557	-198.47963	-179.30984	-195.97324	-204.46542	-185.06189	-205.98409	-209.55159	-189.6652	-209.8983	-235.69662	-189.50626	-180.99994	-221.9642	-192.69345	-202.17891	-194.64903
¸ßË¹°×ÔëÉù´¦Àí (466).mp3	-180.11774	-162.84746	-177.14757	-159.42607	-152.44543	-163.32967	-185.60411	-157.27835	-161.26598	-174.59256	-159.30664	-176.23465	-199.14879	-193.82404	-219.22162	-231.30385	-211.70697	-227.8364	-264.97418	-241.63918	-260.47037	-233.97627	-216.03215	-221.52325	-195.55356	-168.60764	-169.39883	-162.39532	-159.4886	-164.71568	-173.48956	-149.00972	-150.59734	-150.74048	-141.67569	-160.95865	-179.04007	-164.39297	-173.99222	-153.93898	-140.11424	-155.45523	-102.99197	-93.49215	-113.28474	-178.10826	-130.72845	-105.72759	-123.38004
¸ßË¹°×ÔëÉù´¦Àí (467).mp3	-220.58366	-215.58658	-261.36194	-247.2488	-225.68237	-252.76321	-258.9181	-227.39635	-247.12799	-280.47702	-254.84009	-281.01898	-285.96085	-268.7544	-287.4338	-231.94029	-193.49042	-205.91597	-198.19041	-167.0126	-183.97635	-254.51303	-229.54225	-245.02356	-286.44617	-261.11752	-280.4823	-246.09789	-212.66284	-235.15356	-208.06038	-188.19398	-189.45053	-212.84898	-182.8804	-200.77574	-200.71284	-174.4177	-194.20221	-208.171	-190.99736	-222.35396	-159.38449	-146.7556	-172.29112	-199.30786	-186.17082	-208.61578	-236.93936
¸ßË¹°×ÔëÉù´¦Àí (468).mp3	-219.49467	-196.39581	-220.51024	-210.88405	-198.13109	-217.46286	-209.53389	-200.38885	-202.08627	-212.36789	-195.91972	-198.59935	-209.14206	-180.40627	-194.54683	-230.0654	-193.24852	-187.82321	-238.96219	-201.9133	-196.22638	-221.09702	-199.03873	-204.40569	-199.6391	-182.91795	-193.31197	-225.38217	-189.34837	-197.15564	-221.78941	-197.10849	-225.97884	-203.7313	-196.92609	-207.08125	-187.69226	-183.89731	-217.45753	-225.95795	-201.30286	-221.58061	-206.58821	-178.36218	-190.73706	-226.71184	-197.15172	-215.38321	-173.0715
¸ßË¹°×ÔëÉù´¦Àí (469).mp3	-314.7736	-296.06558	-321.78494	-286.56836	-255.8876	-253.2292	-288.19034	-270.25107	-290.81726	-311.3435	-285.3206	-306.40506	-298.6687	-225.8936	-219.8023	-291.7882	-285.33047	-311.52213	-266.34174	-242.75557	-244.16093	-290.21332	-268.17914	-291.20337	-241.7205	-248.71967	-283.08853	-295.02255	-288.51474	-314.85925	-326.40598	-309.06174	-342.7597	-337.8823	-298.845	-297.2514	-345.66956	-316.96014	-333.02475	-335.41193	-310.01462	-325.63116	-189.248	-193.05826	-192.1365	-271.86032	-265.7283	-286.06726	-277.24805
¸ßË¹°×ÔëÉù´¦Àí (470).mp3	-40.430695	1.7156234	-17.065866	-38.192513	9.61477	-6.9360175	-57.474636	13.507067	12.843891	-22.324461	0.56632423	-25.736792	-53.639896	-7.4785004	-6.8855715	-42.82843	7.6064043	16.711964	-40.14277	-4.26043	-16.117971	-63.43413	-29.930126	-43.250553	-55.82934	-32.98785	-52.585487	-62.13446	-19.385948	-23.7833	-13.918016	18.32096	-19.049477	-27.976934	10.803798	-16.362679	-34.72867	-0.36164576	-21.673277	-81.02679	-3.8385508	0.42002234	-66.83924	-41.83218	-47.434513	-64.12852	-30.127256	-47.46194	-62.355816
¸ßË¹°×ÔëÉù´¦Àí (471).mp3	-162.77028	-136.97086	-138.60939	-145.25252	-156.48863	-181.07544	-227.27179	-205.4013	-228.46619	-227.15196	-180.81636	-153.07098	-159.63318	-142.66034	-164.92313	-192.91876	-162.39034	-153.58711	-172.93419	-179.64107	-210.11935	-193.40009	-201.74675	-236.32562	-184.05263	-157.02301	-155.52968	-186.17853	-166.96278	-190.67252	-173.12743	-176.15915	-196.78412	-249.56734	-211.72234	-238.16449	-171.08301	-147.03296	-172.98761	-167.65979	-151.29309	-172.33208	-189.23141	-155.4675	-131.54974	-156.82503	-126.287674	-123.82532	-187.05573
¸ßË¹°×ÔëÉù´¦Àí (472).mp3	-233.97903	-218.55225	-243.56712	-256.7319	-242.14073	-249.39346	-185.2362	-192.83696	-192.87968	-205.58513	-202.04372	-236.268	-251.67139	-223.54956	-230.76622	-238.80722	-216.00066	-235.37486	-216.7401	-200.91862	-215.36757	-229.32512	-215.77892	-217.28723	-216.27817	-184.90393	-184.74994	-261.2315	-236.844	-258.27747	-251.99706	-237.23033	-264.58658	-246.85292	-224.99854	-248.41985	-204.81653	-192.7262	-179.00407	-249.79993	-235.56276	-258.4322	-235.85132	-217.42819	-213.17154	-250.20956	-223.32321	-240.96854	-205.51768
¸ßË¹°×ÔëÉù´¦Àí (473).mp3	-128.65991	-110.739334	-120.87456	-108.8064	-101.14063	-105.53284	-148.69458	-100.54609	-70.53426	-107.62028	-123.216064	-161.40208	-127.679726	-118.661736	-145.14717	-149.17284	-125.57084	-139.51286	-145.34476	-145.24907	-168.1626	-126.32966	-126.950096	-113.31111	-124.58588	-105.90462	-124.87926	-141.7442	-103.61497	-99.428734	-135.24388	-112.19323	-114.04259	-147.57596	-129.1017	-103.99621	-106.98568	-82.57721	-87.71951	-177.73291	-141.69499	-142.16792	-150.00209	-119.3464	-132.61841	-203.26886	-185.24028	-205.13058	-198.88971
¸ßË¹°×ÔëÉù´¦Àí (474).mp3	-245.26115	-221.63658	-247.31602	-191.13914	-161.0146	-173.03268	-160.05418	-137.62189	-160.46606	-237.97516	-230.12396	-255.57683	-284.53293	-238.90181	-211.94136	-165.61389	-137.93295	-162.60516	-172.20033	-140.4092	-144.57043	-229.96164	-194.19714	-206.382	-239.59903	-204.41678	-225.22952	-164.2779	-144.75945	-162.88707	-146.33627	-112.89874	-131.07297	-199.75838	-178.54668	-195.77745	-261.85016	-255.97778	-280.78787	-203.30183	-192.72643	-184.74222	-161.65005	-170.27621	-202.0227	-256.568	-218.86258	-228.4626	-227.19424
¸ßË¹°×ÔëÉù´¦Àí (475).mp3	-196.63275	-166.59839	-176.62108	-162.30243	-121.63258	-136.53085	-245.24724	-215.46295	-236.22511	-204.34026	-191.5036	-219.86388	-94.13635	-92.51383	-108.78795	-132.37517	-113.02401	-117.10968	-221.5472	-153.96776	-149.02347	-166.54118	-138.13037	-134.74385	-238.89958	-226.11295	-229.3142	-72.88103	-67.98692	-83.857765	-122.658035	-105.92448	-115.85143	-155.67268	-118.71938	-129.44911	-160.72546	-139.22939	-160.89279	-240.4148	-225.50642	-241.57437	-99.504974	-97.674515	-112.24868	-112.44795	-93.58548	-120.15427	-116.4917
¸ßË¹°×ÔëÉù´¦Àí (476).mp3	-205.43526	-180.48296	-153.90353	-161.6254	-143.56055	-145.77422	-197.33696	-186.23135	-194.30717	-166.49994	-153.0402	-160.41687	-181.60094	-154.37201	-155.47726	-152.87042	-145.25671	-158.43266	-165.51363	-148.4158	-158.78557	-181.19382	-154.91843	-154.3232	-181.30116	-176.0534	-187.94147	-155.05414	-130.15775	-122.22879	-177.57265	-162.30827	-174.52965	-207.73907	-189.21536	-200.41928	-184.69548	-152.7092	-148.09	-179.88135	-170.98155	-177.55328	-167.027	-126.28701	-146.27956	-204.6835	-190.63176	-198.92363	-155.12973
¸ßË¹°×ÔëÉù´¦Àí (477).mp3	-185.69794	-171.86742	-148.26648	-229.47792	-211.5861	-229.66531	-252.89786	-232.48228	-236.40706	-256.8035	-227.18092	-238.93942	-169.08754	-162.45886	-189.13255	-222.78246	-208.27658	-194.39941	-164.61563	-170.32208	-164.49725	-257.35352	-223.4879	-230.15898	-180.96848	-171.3981	-188.27844	-208.26671	-179.2162	-178.45149	-223.36633	-194.17534	-165.42662	-250.68286	-226.9713	-232.2756	-217.50853	-202.28886	-215.23593	-283.95654	-247.50986	-238.63649	-262.95193	-232.83958	-245.77654	-249.1789	-213.33221	-223.86548	-262.83505
¸ßË¹°×ÔëÉù´¦Àí (478).mp3	-137.53052	-90.74106	-104.99595	-151.3887	-117.89891	-132.99309	-153.68819	-150.41	-167.88547	-188.73094	-153.92783	-157.48628	-152.69939	-139.64008	-162.03098	-169.98468	-163.44145	-182.81746	-137.46286	-141.5191	-174.5369	-170.21039	-161.82986	-165.44328	-123.527695	-98.03973	-114.79726	-184.95413	-161.58104	-183.18645	-171.70224	-140.75551	-155.69461	-186.38483	-180.17017	-207.9355	-154.49115	-142.08498	-169.35417	-177.61987	-181.9254	-195.90837	-122.64452	-133.69885	-169.52792	-197.19542	-163.49797	-187.19244	-115.751724
¸ßË¹°×ÔëÉù´¦Àí (479).mp3	-199.96483	-196.21608	-215.37573	-210.9262	-187.76982	-183.3924	-204.88367	-192.31444	-189.86897	-225.6697	-206.29637	-220.65936	-194.76335	-182.25526	-187.94998	-214.88332	-207.45052	-222.93591	-177.67604	-160.10902	-190.97939	-138.90869	-123.34861	-128.00018	-145.30699	-136.65486	-158.23344	-210.12262	-199.70708	-217.09332	-223.19275	-205.70116	-224.14165	-185.64392	-166.3997	-180.95456	-205.43411	-199.56845	-229.33655	-240.25336	-216.09416	-227.9166	-206.53009	-197.63905	-208.87163	-199.24417	-174.40462	-193.58446	-209.59946
¸ßË¹°×ÔëÉù´¦Àí (480).mp3	-254.7215	-234.0182	-251.25536	-240.21838	-222.9249	-243.13586	-142.6792	-121.2192	-122.91336	-183.8459	-188.58722	-199.78664	-251.28085	-227.84735	-242.04326	-270.30524	-249.34123	-257.5318	-201.16217	-196.44832	-218.06609	-162.1978	-150.44994	-162.929	-208.25829	-181.31294	-187.19218	-220.8122	-201.1542	-223.47289	-279.97852	-255.79285	-269.43024	-225.75955	-208.80348	-229.1914	-252.0349	-218.01918	-237.69388	-249.86328	-220.69333	-239.16489	-177.93977	-175.43741	-177.65776	-173.20363	-168.13402	-180.24446	-234.679
¸ßË¹°×ÔëÉù´¦Àí (481).mp3	-233.24597	-226.07802	-208.007	-233.80347	-221.10278	-256.20877	-140.78035	-146.31226	-145.2708	-156.253	-154.0431	-174.60332	-251.25224	-229.87428	-223.3543	-258.68292	-230.15126	-241.10687	-169.18303	-148.75084	-162.55177	-184.87967	-156.52858	-174.61644	-225.15231	-223.59908	-243.52322	-241.2928	-223.79005	-240.54565	-184.71733	-156.2198	-178.22618	-132.16907	-128.7855	-118.997665	-247.64359	-217.0317	-234.0463	-260.4484	-237.30339	-263.06943	-166.6874	-143.86133	-138.94905	-158.46521	-148.90482	-168.49463	-212.86688
¸ßË¹°×ÔëÉù´¦Àí (482).mp3	-145.42473	-128.63873	-136.20956	-135.55588	-130.45297	-133.04622	-149.78035	-141.16373	-167.64937	-180.33337	-160.2497	-147.53004	-111.91719	-116.23383	-145.76917	-146.41725	-142.72575	-153.05687	-170.12793	-142.04124	-142.43152	-191.44608	-159.69644	-131.95891	-155.07544	-133.70993	-146.80641	-152.95491	-137.60715	-147.96658	-177.29964	-152.91681	-169.04362	-222.45612	-199.63377	-202.72275	-176.71767	-160.56631	-175.95778	-160.14722	-131.58821	-125.18114	-153.43013	-133.40933	-140.20546	-179.22961	-145.57811	-142.9728	-143.6836
¸ßË¹°×ÔëÉù´¦Àí (483).mp3	-250.96054	-230.63878	-248.83305	-226.8007	-206.26706	-227.80833	-223.40366	-184.51022	-192.05411	-200.94313	-191.13449	-208.8189	-183.46974	-145.30992	-155.03346	-214.16537	-196.52338	-196.71489	-236.43666	-207.09346	-214.70186	-193.87457	-181.07669	-186.34805	-233.53526	-201.34088	-211.42523	-151.1371	-134.86575	-149.80757	-220.08487	-205.15283	-205.00305	-221.18666	-209.54373	-229.3467	-212.88243	-189.41972	-200.57527	-218.55275	-185.08601	-183.16461	-178.98836	-165.90762	-190.36758	-217.09773	-191.90085	-213.33977	-216.22437
¸ßË¹°×ÔëÉù´¦Àí (484).mp3	-226.41629	-216.70647	-241.2274	-217.89862	-214.86	-247.97545	-194.058	-202.16891	-223.2798	-259.1903	-240.66066	-261.16086	-274.00818	-251.93642	-268.68658	-268.81918	-241.05284	-262.92236	-223.85141	-189.78078	-188.47963	-231.17795	-211.26709	-232.30511	-203.43463	-192.27563	-204.52415	-194.9402	-190.95914	-216.9323	-194.03046	-173.78627	-190.98914	-253.53079	-233.99196	-253.08704	-255.05618	-233.73192	-248.37051	-267.96603	-240.79463	-259.2039	-246.93494	-237.98328	-259.93213	-280.26447	-251.10736	-259.52548	-275.47067
¸ßË¹°×ÔëÉù´¦Àí (485).mp3	-137.74974	-110.846214	-113.44358	-139.39929	-115.73136	-132.66292	-140.18114	-85.90684	-86.33396	-167.71898	-136.60477	-153.92764	-177.02081	-175.42674	-225.84547	-98.88608	-19.336206	-13.721783	-48.815456	-24.831606	-57.75653	-145.22603	-130.285	-158.52818	-125.60728	-56.918945	-41.627502	-47.52822	-3.0711973	-30.246164	-121.06786	-101.928314	-125.10257	-150.89687	-103.76618	-87.36791	-106.60446	-77.5882	-105.390335	-113.11438	-119.67104	-146.68105	-186.91273	-167.35115	-187.30229	-177.275	-156.48203	-169.57475	-198.43199
¸ßË¹°×ÔëÉù´¦Àí (486).mp3	-212.54591	-222.3551	-262.85562	-222.13269	-202.09102	-224.09325	-226.44554	-197.03899	-202.89551	-180.94255	-193.21962	-213.50172	-241.10468	-205.02017	-207.51524	-193.83081	-194.11479	-226.18274	-193.90323	-169.26118	-182.20172	-216.60434	-194.03719	-199.64221	-197.51842	-182.1093	-202.00479	-192.98444	-165.69258	-160.49738	-213.62762	-167.61084	-172.43434	-275.1865	-193.90962	-161.51088	-201.06955	-216.2667	-222.94545	-218.88054	-234.32751	-265.58417	-221.6307	-200.91664	-221.08467	-223.46585	-227.09193	-256.13315	-187.14897
¸ßË¹°×ÔëÉù´¦Àí (487).mp3	-161.1862	-141.39935	-159.14177	-137.33905	-125.644066	-150.03925	-169.3711	-146.50693	-161.85689	-141.50206	-122.4773	-141.4593	-163.7858	-139.95122	-157.8808	-126.24264	-120.03472	-108.30165	-174.80235	-149.95139	-171.27806	-151.29837	-130.66885	-163.40683	-187.03932	-160.54951	-172.55699	-119.97201	-114.40962	-145.39665	-154.07542	-139.25159	-157.13354	-143.45619	-115.32254	-118.95877	-148.93495	-107.83734	-120.37166	-127.914825	-101.51529	-87.38283	-115.00517	-96.23416	-113.25725	-108.68821	-93.16097	-100.3515	-128.34955
¸ßË¹°×ÔëÉù´¦Àí (488).mp3	-163.58058	-151.1245	-173.52165	-192.333	-164.3374	-183.88284	-176.01381	-152.11163	-172.19717	-228.83011	-185.0821	-195.6889	-181.07715	-162.96489	-180.77843	-212.15862	-163.10869	-164.75604	-190.45193	-178.21948	-201.55244	-193.08084	-170.4555	-185.91002	-170.71034	-146.92905	-167.67412	-183.66934	-161.67038	-183.93665	-177.94322	-160.4374	-187.33112	-178.58669	-151.33813	-170.90031	-147.75275	-125.941216	-134.61192	-150.59041	-123.84324	-133.40819	-150.50966	-133.73721	-158.38872	-146.8086	-130.53703	-147.22475	-184.75276
¸ßË¹°×ÔëÉù´¦Àí (489).mp3	-102.143005	-97.5122	-92.17746	-144.19801	-130.11726	-137.26826	-152.8962	-124.30267	-126.36897	-128.54904	-123.17762	-154.22618	-173.87209	-153.65639	-167.55481	-143.39542	-141.82733	-151.38678	-122.894325	-112.902	-106.10548	-156.00323	-140.91823	-152.09048	-134.49336	-129.63719	-139.03046	-146.65027	-124.977715	-131.1716	-142.56847	-117.905846	-136.80318	-157.6403	-127.88829	-143.65068	-135.68857	-119.138794	-146.1215	-149.06746	-135.7004	-154.12851	-166.5815	-146.65504	-152.11423	-136.49019	-124.135735	-123.76087	-145.13403
¸ßË¹°×ÔëÉù´¦Àí (490).mp3	-53.56648	-40.330605	-65.28639	-60.277325	-42.97038	-67.47436	-76.59119	-47.04924	-64.253044	-61.9697	-48.263725	-69.949425	-76.1825	-58.72549	-80.51741	-116.47821	-83.64144	-96.95302	-131.66464	-98.57152	-108.38278	-97.95481	-69.467545	-81.255844	-115.481705	-95.998375	-107.76547	-136.70691	-105.64073	-116.96823	-120.9638	-93.50934	-114.028305	-120.12874	-86.423096	-113.00857	-110.362236	-78.5962	-76.73195	-48.987072	-26.948357	-51.77995	-94.85897	-66.34602	-90.97552	-115.90392	-85.73175	-105.60759	-99.98895
¸ßË¹°×ÔëÉù´¦Àí (491).mp3	-327.38928	-294.07874	-316.16623	-230.48235	-225.05923	-214.683	-371.11203	-344.55548	-370.52505	-295.27652	-265.65933	-292.61105	-272.53616	-253.21825	-260.7062	-279.1817	-257.2139	-275.494	-277.36993	-268.8798	-262.23306	-236.53589	-225.09871	-242.08054	-344.43942	-317.53406	-349.06076	-335.7202	-298.85202	-308.07483	-241.68929	-227.88588	-255.15642	-309.7109	-286.753	-282.09073	-349.59595	-318.69293	-331.6904	-307.56165	-278.89975	-293.01312	-293.43973	-271.26993	-296.51486	-383.40317	-344.59357	-370.89102	-329.14575
¸ßË¹°×ÔëÉù´¦Àí (492).mp3	-265.63623	-246.69257	-229.20047	-220.1927	-246.0911	-288.5682	-178.48549	-190.92245	-223.87694	-222.2809	-229.614	-267.80026	-199.85196	-216.6206	-225.73915	-198.124	-210.01968	-176.62527	-218.09471	-182.3222	-181.76848	-216.45671	-208.01118	-244.01176	-192.24988	-200.72476	-230.08778	-282.44177	-265.0043	-284.25064	-208.61821	-230.74808	-254.52621	-248.1688	-227.59154	-242.4037	-237.85556	-232.84058	-232.75664	-277.33582	-258.00623	-277.20847	-202.03502	-217.09222	-264.96512	-246.43375	-223.5734	-239.42981	-271.39883
¸ßË¹°×ÔëÉù´¦Àí (493).mp3	-79.550545	-44.905117	-66.25517	-38.794754	-13.841536	-43.486877	-71.13405	-62.880093	-78.96535	-50.166985	-22.304066	-40.005	-95.97999	-61.96501	-73.499084	-61.67106	-0.4626226	-5.1076045	-48.5936	-19.851133	-9.542539	-107.471596	-55.28103	-58.867664	-99.386955	-67.65448	-80.5765	-98.58811	-62.930054	-81.27107	-12.1736555	9.058176	-28.31846	-81.47745	-52.80553	-61.688137	-12.723029	15.955985	-6.358931	-101.48906	-78.90472	-106.51209	-61.204914	-2.824214	-25.51996	-51.97403	-26.290106	-44.08941	-66.24623
¸ßË¹°×ÔëÉù´¦Àí (494).mp3	-204.14165	-185.07742	-198.68713	-77.71778	-82.338104	-105.18784	-211.4626	-179.20692	-186.00745	-187.45053	-191.40076	-223.81418	-121.67268	-120.13413	-134.46202	-201.45633	-176.01237	-200.25903	-222.28392	-192.90765	-192.90204	-82.568054	-27.867376	-43.842552	-143.39961	-146.69366	-168.84373	-206.847	-183.17264	-184.88321	-139.98547	-144.53278	-161.28754	-186.03632	-152.38945	-148.18597	-199.61813	-187.53436	-191.58856	-26.046774	-13.345747	-51.78844	-182.88467	-184.5379	-194.84903	-213.02873	-206.53731	-218.0218	-76.720505
¸ßË¹°×ÔëÉù´¦Àí (495).mp3	-311.9769	-292.2363	-314.10492	-342.37878	-304.78204	-320.0459	-308.16144	-276.50012	-280.54352	-308.74152	-279.7928	-284.44528	-307.26538	-287.05722	-308.82346	-302.50717	-280.80185	-301.7521	-282.98203	-262.97757	-276.9119	-300.82812	-280.52316	-302.17883	-313.36618	-281.948	-297.86526	-320.91974	-294.00113	-308.9347	-312.80383	-284.50177	-285.08002	-316.73837	-294.6075	-322.71204	-307.01138	-286.71964	-295.30832	-291.26312	-267.54376	-289.02054	-318.94888	-297.28217	-321.44843	-320.7739	-282.51532	-289.47183	-321.51392
¸ßË¹°×ÔëÉù´¦Àí (496).mp3	-178.10713	-199.41219	-252.76819	-167.2139	-165.01979	-189.91609	-228.28375	-224.06653	-253.10205	-159.81528	-165.81197	-192.37872	-207.81824	-178.26126	-189.30524	-203.45972	-213.35109	-242.9065	-242.92299	-225.54588	-240.4852	-246.88235	-222.4981	-244.44673	-146.64436	-126.88797	-134.737	-263.07208	-232.21544	-237.602	-216.31654	-180.5462	-170.6145	-225.16618	-203.17046	-227.36378	-187.27907	-176.47946	-213.89496	-248.53996	-236.4415	-244.2075	-223.28134	-227.72087	-252.18361	-247.77187	-243.1077	-267.06277	-199.13441
¸ßË¹°×ÔëÉù´¦Àí (497).mp3	-193.39279	-187.10324	-199.63022	-207.48532	-182.89981	-194.2241	-217.84743	-196.19727	-214.9996	-205.95085	-202.6854	-221.47876	-204.07227	-181.40073	-188.98145	-216.56673	-203.21158	-224.45107	-187.83864	-180.9245	-193.4092	-190.50046	-186.23267	-196.55855	-219.34651	-202.64708	-216.10576	-189.13576	-171.55884	-184.95111	-212.04013	-199.07822	-210.08536	-191.6095	-183.25708	-188.57207	-216.24515	-198.9266	-195.67062	-208.13277	-189.18492	-207.32446	-223.97818	-197.38943	-207.63126	-188.67615	-184.70367	-207.79794	-181.07199
¸ßË¹°×ÔëÉù´¦Àí (498).mp3	-297.3951	-276.88278	-240.70229	-295.09787	-283.249	-258.27136	-266.46146	-275.4372	-267.0385	-214.43082	-223.4524	-255.60303	-264.4876	-242.96074	-241.1001	-240.6101	-242.45853	-268.36356	-277.1949	-260.14804	-273.52863	-226.42928	-230.15936	-220.1604	-329.96387	-293.73563	-288.34677	-341.24863	-308.8519	-317.48392	-323.3554	-315.45255	-344.4036	-269.2969	-258.27823	-273.08325	-286.25253	-256.60532	-279.87393	-340.653	-311.0978	-331.26794	-338.28387	-306.3397	-309.3061	-346.491	-318.83994	-340.71265	-354.9561
¸ßË¹°×ÔëÉù´¦Àí (499).mp3	-233.72766	-205.50162	-220.87738	-289.94092	-259.07242	-254.66978	-247.71706	-236.50557	-242.79402	-182.28304	-210.0672	-257.10397	-135.28001	-162.56552	-202.37984	-223.23965	-208.46976	-221.77678	-235.69667	-224.68533	-248.36484	-188.83644	-187.50375	-215.31146	-163.46533	-177.93163	-210.10876	-173.88391	-155.16856	-124.88734	-163.93553	-175.19879	-203.08638	-162.44081	-163.6042	-188.0103	-112.70332	-133.15756	-125.34945	-185.81537	-164.47023	-182.6098	-185.69023	-132.2616	-101.83039	-158.29993	-129.09	-123.760475	-152.00223
¸ßË¹°×ÔëÉù´¦Àí (500).mp3	-82.70348	-56.598667	-65.08667	-66.96703	-34.16533	-52.072933	-73.36321	-47.2783	-63.651714	-84.34267	-66.21518	-82.93537	-80.15502	-71.24237	-100.29462	-69.14788	-48.41319	-79.39345	-66.60142	-43.005512	-68.00592	-42.664722	-15.935457	-49.915993	-81.268745	-65.191536	-86.028145	-122.26631	-70.03572	-59.55429	-76.38787	-57.70403	-87.77871	-216.41086	-124.27123	-89.58088	-51.835125	-36.56174	-64.94875	-107.16229	-76.29303	-105.466805	-105.545265	-87.10834	-105.73426	-151.58768	-115.97587	-142.2088	-103.98592
¸ßË¹°×ÔëÉù´¦Àí (501).mp3	-77.47044	-56.880394	-78.97258	-87.0307	-67.43223	-83.46526	-83.13636	-62.75687	-70.91303	-97.072975	-65.202774	-67.00382	-91.3182	-54.108753	-57.535526	-53.50399	-30.411499	-59.37062	-61.922832	-40.565525	-64.98641	-90.60938	-64.09089	-67.746445	-88.2719	-40.40598	-39.923695	-100.49416	-71.58296	-96.66858	-98.65091	-84.33474	-95.571	-79.32252	-58.563587	-60.96728	-88.62869	-69.562965	-99.02632	-40.063843	-23.810709	-52.958027	-68.6257	-62.08303	-96.040886	-105.740234	-90.06957	-105.38027	-94.45104
¸ßË¹°×ÔëÉù´¦Àí (502).mp3	-30.77386	2.4879057	-19.503605	-199.65024	-142.79771	-125.95594	-117.896385	-110.94602	-129.49538	-119.72007	-103.908936	-113.10854	-113.307625	-112.49688	-136.96657	-24.74717	-0.25932282	-23.607656	-109.14788	-77.133995	-91.37544	-144.50465	-134.58246	-150.97105	-102.820206	-113.2207	-129.88588	-149.65727	-143.0528	-163.78758	-24.343534	-0.7195321	-19.673178	-162.94296	-160.91304	-173.83867	-87.59973	-84.95151	-120.727615	-98.00291	-82.15209	-107.48269	-140.05241	-126.77826	-147.03474	-79.22697	-33.392864	-51.165382	-96.40467
¸ßË¹°×ÔëÉù´¦Àí (503).mp3	-248.96916	-247.93303	-260.86465	-232.53104	-231.71835	-233.6815	-328.50952	-299.54572	-310.28754	-224.84709	-229.73012	-273.5352	-215.09573	-193.54831	-212.29095	-204.64793	-210.33397	-247.84474	-232.86743	-222.66508	-241.77895	-274.30634	-269.22745	-276.8487	-248.65395	-243.48701	-232.26808	-215.23296	-176.27644	-166.64473	-272.22543	-251.23917	-273.41208	-302.97195	-257.9779	-271.31747	-208.56424	-218.56465	-241.23651	-259.82755	-240.47038	-234.90114	-268.6203	-263.09192	-288.0399	-249.03485	-265.51138	-277.63974	-231.71872
¸ßË¹°×ÔëÉù´¦Àí (504).mp3	-68.457504	-49.421967	-59.071484	-111.946915	-87.47285	-87.608734	-29.399376	-10.092517	-25.493792	-82.401695	-62.692467	-77.34586	-115.70381	-72.65717	-67.698944	-151.6421	-134.79932	-139.52618	-57.56292	-25.308426	-26.80397	-95.7293	-75.84708	-83.21472	-93.80711	-74.38971	-84.47114	-95.89765	-79.36864	-87.67201	-50.541576	-24.16871	-25.15181	-71.40295	-48.23008	-43.73451	-94.12265	-72.167435	-79.925415	-191.27734	-154.94765	-162.22583	-212.94888	-211.19653	-215.86578	-306.75568	-266.03683	-270.1964	-196.90405
¸ßË¹°×ÔëÉù´¦Àí (505).mp3	-313.2066	-283.16388	-297.84125	-235.1361	-175.74829	-132.50084	-167.01201	-181.55666	-177.91133	-240.58945	-225.01688	-236.5906	-266.0246	-251.57947	-249.86569	-302.03223	-275.8709	-291.6064	-287.39398	-260.33682	-269.256	-298.97482	-278.66132	-297.9692	-256.70142	-239.78131	-253.58673	-128.14685	-145.9827	-132.23587	-209.403	-217.26512	-251.80493	-259.86636	-248.06882	-254.28947	-300.58334	-276.46152	-290.3006	-296.1028	-266.17496	-280.77597	-319.54126	-292.41653	-310.87753	-222.69827	-166.00139	-120.941216	-128.73402
¸ßË¹°×ÔëÉù´¦Àí (506).mp3	-284.09286	-267.06564	-291.08295	-279.90335	-266.97302	-283.53595	-303.55487	-271.9995	-275.55994	-218.00465	-221.92119	-210.80495	-308.70523	-278.32663	-287.81348	-277.5684	-257.37732	-275.52335	-288.45825	-266.13736	-282.59842	-296.1824	-268.745	-269.71567	-314.9014	-284.6142	-304.70905	-331.09528	-294.63974	-303.31055	-302.10437	-281.68265	-296.0182	-334.71982	-303.3823	-330.94547	-297.35657	-274.89127	-300.1372	-293.1431	-265.32553	-273.8843	-298.5083	-275.38974	-303.55423	-276.9066	-247.98624	-248.93623	-290.9059
¸ßË¹°×ÔëÉù´¦Àí (507).mp3	-126.41423	-119.52051	-149.77086	-178.96637	-161.43433	-184.3888	-98.81709	-70.0961	-86.53419	-187.75092	-166.72017	-188.37122	-194.29895	-160.33516	-154.97823	-121.94232	-126.629555	-160.93466	-80.25463	-57.092182	-76.599236	-94.40952	-76.67415	-93.69549	-125.22133	-101.70386	-129.15565	-58.56431	-35.458755	-58.27949	-160.85045	-147.15977	-158.36597	-113.9115	-112.10373	-135.39146	-180.61636	-160.29248	-168.38664	-121.29138	-93.17548	-116.47282	-193.92386	-171.63826	-178.99489	-178.30193	-145.15239	-139.82768	-215.32515
¸ßË¹°×ÔëÉù´¦Àí (508).mp3	-126.15925	-116.53445	-133.5848	-77.34604	-81.65686	-105.25045	-122.53295	-107.787926	-143.4438	-89.10697	-67.44063	-64.814156	-86.981026	-39.358734	-26.484589	-97.87326	-74.35079	-98.364586	-73.860916	-80.580444	-120.37934	-97.74094	-60.447815	-77.084015	-79.9642	-56.555843	-66.02408	-106.43311	-111.58193	-144.2383	-70.396065	-53.069977	-75.04104	-69.34411	-63.34799	-86.16396	-185.24907	-179.22923	-214.76288	-75.290344	-27.492186	-53.34118	-71.24693	-70.44747	-98.1468	-92.778824	-88.210014	-111.839676	-65.20501
¸ßË¹°×ÔëÉù´¦Àí (509).mp3	-75.88771	-76.46394	-86.14174	-141.11995	-118.287384	-132.83203	-125.69522	-117.14145	-127.16875	-166.1756	-150.80994	-178.62779	-163.15826	-136.98792	-159.3628	-158.25285	-140.59348	-156.05598	-165.01006	-150.07198	-168.29132	-185.92812	-172.977	-189.23535	-223.8384	-199.69388	-223.03131	-210.2953	-188.80734	-200.11415	-209.5323	-184.42975	-206.4375	-149.04138	-144.75258	-168.81328	-197.85101	-178.34856	-203.16412	-227.67694	-203.8173	-215.57506	-189.27158	-183.53462	-196.62523	-219.12732	-203.44334	-213.469	-263.3544
¸ßË¹°×ÔëÉù´¦Àí (510).mp3	-182.29738	-176.09341	-211.31276	-233.80789	-231.79984	-248.79356	-204.60245	-177.49237	-171.38954	-219.61688	-196.54141	-218.01208	-239.78996	-220.42387	-250.44531	-209.99759	-197.5032	-199.37767	-132.56174	-122.903206	-165.25948	-197.49974	-189.72675	-217.17491	-188.8424	-198.67502	-210.73007	-198.62985	-113.55903	-111.55772	-221.48764	-194.05101	-174.37651	-265.68787	-231.42946	-249.45152	-252.79248	-153.65019	-123.41641	-288.07254	-258.4876	-273.05548	-180.50221	-208.54404	-213.23505	-258.36008	-237.68513	-246.76964	-243.9531
¸ßË¹°×ÔëÉù´¦Àí (511).mp3	-185.47656	-158.45006	-186.15497	-142.59428	-120.84273	-158.81137	-163.85458	-148.73311	-172.24194	-151.9023	-136.37038	-171.14403	-212.74373	-191.5749	-181.09369	-144.37048	-135.89291	-165.58995	-178.95468	-154.54129	-161.17743	-180.71588	-156.82861	-158.06374	-217.87654	-183.42604	-194.20581	-132.80983	-100.542694	-109.49678	-161.59535	-140.49036	-166.86113	-156.58585	-131.31886	-154.1711	-112.881294	-90.07447	-120.99105	-162.05675	-119.06849	-100.55921	-169.0368	-154.1856	-179.29561	-185.23193	-174.65944	-191.67253	-174.70068
¸ßË¹°×ÔëÉù´¦Àí (512).mp3	-252.93547	-252.10481	-256.54538	-319.43747	-287.0178	-296.4035	-256.95865	-257.7033	-292.1072	-307.6528	-263.3164	-243.72353	-214.7215	-193.46107	-133.33418	-306.39023	-214.31667	-150.87933	-300.9391	-261.96613	-243.94817	-279.3459	-263.83203	-284.9185	-323.04813	-301.62073	-317.2147	-106.90827	-132.43481	-82.26752	-171.47781	-204.53185	-195.78636	-296.54315	-287.90952	-282.88113	-217.8104	-217.78107	-173.88719	-258.84015	-259.59427	-261.9648	-148.63367	-191.00075	-200.54105	-166.6184	-208.09558	-248.58405	-275.24142
¸ßË¹°×ÔëÉù´¦Àí (513).mp3	-145.63771	-144.37686	-151.08891	-196.37961	-178.9926	-198.76886	-194.4354	-193.78642	-223.56728	-210.70755	-201.43211	-213.86078	-171.24303	-136.64462	-145.34155	-191.67746	-196.63467	-175.11436	-186.01021	-181.6264	-177.25603	-214.97258	-198.49045	-198.17964	-141.77173	-154.33063	-178.63695	-192.4689	-186.60237	-177.9162	-167.04674	-146.62462	-145.56462	-181.42616	-157.24223	-162.06773	-244.73074	-221.45595	-232.63281	-224.38525	-178.53923	-185.50407	-237.70932	-209.80217	-226.89934	-155.12968	-143.57654	-164.72789	-137.00159
¸ßË¹°×ÔëÉù´¦Àí (514).mp3	-183.52087	-154.74837	-174.36229	-276.7434	-265.34323	-293.29233	-240.73831	-249.4998	-291.57907	-126.0343	-128.42792	-111.566376	-218.96465	-217.44586	-227.92944	-131.91676	-132.76718	-136.78961	-153.10936	-125.06636	-127.63674	-181.03888	-189.78653	-167.72198	-140.7129	-140.09496	-152.80142	-127.020256	-143.30322	-130.99004	-155.70784	-170.27611	-164.69344	-138.07289	-118.14771	-132.45724	-168.29791	-146.00493	-116.01152	-180.97183	-173.04774	-148.91661	-150.22966	-106.56919	-90.500175	-235.22064	-210.98567	-195.03587	-190.78706
¸ßË¹°×ÔëÉù´¦Àí (515).mp3	-158.22906	-118.39016	-129.86798	-107.42095	-114.11859	-130.34918	-120.950905	-108.68061	-110.15253	-175.98862	-170.81845	-180.91028	-176.45586	-169.02336	-194.07253	-161.96411	-155.18646	-174.56029	-110.72149	-109.57229	-108.10239	-191.25594	-159.6634	-160.69424	-158.53912	-135.48868	-136.8535	-81.00723	-70.991486	-62.603214	-154.94966	-164.37202	-190.08969	-127.263466	-111.64793	-97.853065	-207.8805	-177.19026	-179.88283	-219.27206	-159.0244	-181.23157	-167.94238	-109.76516	-124.58814	-83.7523	-67.77213	-88.6046	-152.38441
¸ßË¹°×ÔëÉù´¦Àí (516).mp3	-120.92055	-97.13351	-117.71093	-114.519394	-102.181786	-122.56969	-134.49403	-112.82983	-131.65662	-133.72229	-112.78538	-127.71441	-115.632805	-81.73749	-95.825134	-128.20567	-103.92812	-118.85924	-77.6453	-49.57027	-63.256584	-65.49869	-44.73663	-71.31053	-37.5763	-17.541185	-46.56943	-69.29547	-40.04814	-65.804245	-72.71355	-50.06328	-79.84615	-60.457546	-37.882114	-68.41436	-71.32575	-35.4206	-59.488846	-116.64353	-94.5406	-126.97938	-77.97095	-53.755684	-79.00711	-61.750946	-49.508915	-85.27918	-1.3046771
¸ßË¹°×ÔëÉù´¦Àí (517).mp3	-238.57047	-220.25232	-247.36221	-154.33104	-153.21402	-156.37236	-134.63266	-129.46405	-143.92606	-141.86755	-111.2043	-123.212685	-159.99072	-141.60092	-152.52126	-192.74097	-170.33446	-201.86517	-122.61982	-108.00731	-126.81887	-75.624794	-49.483128	-73.84799	-164.92337	-144.92169	-152.77544	-182.60744	-173.04034	-192.78252	-178.44208	-161.08316	-178.56894	-119.30754	-95.91109	-127.73856	-212.5157	-185.3347	-199.58214	-268.13623	-207.25049	-183.96446	-132.69078	-118.04263	-132.17432	-121.833626	-113.46095	-129.75536	-146.34645
¸ßË¹°×ÔëÉù´¦Àí (518).mp3	-164.47682	-188.68892	-165.61891	-205.0409	-180.2079	-158.48856	-173.21632	-201.86238	-249.88542	-158.72972	-189.4836	-199.82954	-175.68591	-189.37936	-186.32544	-199.73894	-187.15196	-146.03304	-275.51752	-217.28363	-174.3059	-172.29597	-183.99844	-218.62915	-156.36989	-184.71904	-232.86005	-217.06914	-199.03813	-213.85602	-268.85452	-241.67311	-246.59956	-243.92038	-166.2637	-131.72174	-246.86919	-217.54074	-216.81532	-227.55696	-200.66814	-149.62546	-240.7294	-223.91801	-200.21938	-225.39635	-196.68388	-175.61215	-214.89645
¸ßË¹°×ÔëÉù´¦Àí (519).mp3	-126.624214	-44.45792	-34.813427	-77.45279	-83.853584	-129.69763	-77.582436	-54.9614	-43.431313	-32.33716	-18.781849	-33.74291	-46.009308	-69.40576	-96.94339	-97.14963	-95.54709	-132.45073	-123.90159	-121.43537	-98.363144	-112.29133	-130.714	-131.37157	-188.07323	-151.3079	-169.1174	32.28153	46.54979	-14.533747	-58.40372	-55.404373	-85.63851	-94.8339	-67.12866	-77.622284	-136.18344	-153.29749	-185.30522	-68.53577	-51.114204	-80.54942	-212.94492	-201.37509	-216.76042	-111.10331	-93.77869	-89.57307	-133.73892
¸ßË¹°×ÔëÉù´¦Àí (520).mp3	-205.16492	-176.03386	-191.76788	-99.39076	-87.8201	-136.46342	-151.58603	-133.29462	-135.01097	-175.60663	-155.86815	-136.41618	-194.08467	-168.84421	-186.31499	-188.24579	-170.39822	-180.29926	-186.35669	-167.62723	-175.35028	-139.27571	-121.20873	-111.20199	-165.37329	-152.84311	-183.3103	-88.92468	-96.58555	-126.70171	-137.12212	-106.4356	-122.572205	-37.72186	-26.212006	-35.594936	-173.6479	-135.57454	-119.46939	-196.23727	-174.77042	-191.12732	-171.15471	-144.91733	-164.08337	-208.00143	-175.69766	-181.76787	-161.49321
¸ßË¹°×ÔëÉù´¦Àí (521).mp3	-240.72316	-243.33968	-268.48557	-298.83313	-278.29178	-300.8636	-331.23904	-295.3501	-313.71634	-347.17972	-312.9587	-328.70795	-290.2118	-274.0546	-299.4378	-285.21384	-243.31952	-243.29358	-279.1064	-259.22733	-280.66797	-257.47678	-253.51474	-282.77795	-316.02972	-291.8498	-309.17502	-328.51187	-297.48138	-317.04163	-309.12402	-291.3074	-312.71738	-313.25546	-286.15927	-308.91727	-319.30054	-292.33664	-307.451	-309.441	-286.86108	-304.6575	-329.61102	-248.30522	-210.16899	-261.29965	-237.77197	-251.90288	-302.51334
¸ßË¹°×ÔëÉù´¦Àí (522).mp3	-151.5115	-130.69203	-151.20346	-148.2182	-129.65848	-146.19438	-169.07272	-139.2409	-130.81775	-84.65955	-78.75254	-94.90768	-170.16225	-131.937	-116.22054	-107.625824	-38.081306	-32.05209	-120.78903	-102.16251	-125.23927	-115.46397	-89.372444	-119.645645	-105.37089	-76.541595	-101.65118	-72.63372	-51.56883	-61.28012	-155.99992	-134.25363	-156.29478	-69.9066	-56.407646	-76.33903	-129.26483	-103.51372	-121.28622	-157.17113	-128.39287	-148.39885	-136.78961	-109.00059	-97.64569	-137.27098	-120.318474	-149.00877	-146.91222
¸ßË¹°×ÔëÉù´¦Àí (523).mp3	-264.00534	-212.93573	-203.9966	-278.04214	-250.02884	-253.72182	-217.42639	-205.3134	-202.64897	-286.673	-246.97603	-232.52473	-284.67838	-266.6258	-291.2482	-274.54868	-268.64987	-295.89856	-208.96309	-179.36725	-173.81679	-173.8274	-197.24648	-247.6949	-229.40695	-150.96262	-118.85831	-216.81285	-209.36064	-203.41614	-223.32909	-236.39272	-287.4632	-236.35626	-229.91362	-228.9382	-246.03719	-247.6285	-270.86493	-248.01537	-240.00012	-239.13817	-210.94884	-231.44386	-270.64343	-257.25952	-248.88338	-262.82672	-284.3658
¸ßË¹°×ÔëÉù´¦Àí (524).mp3	-192.94125	-182.28566	-198.10109	-208.91278	-202.91559	-203.56102	-252.72157	-233.65239	-255.91954	-277.20105	-249.71674	-268.91098	-285.19986	-265.21472	-283.419	-267.5899	-253.46352	-260.63666	-231.71599	-232.45552	-263.7454	-210.53783	-202.06789	-223.05112	-205.56633	-200.8855	-221.36441	-254.02245	-235.69067	-245.04747	-204.35864	-202.44418	-217.01164	-233.27577	-218.71472	-237.17921	-235.81102	-204.90671	-208.7056	-257.53214	-235.49931	-258.32913	-241.30981	-216.53255	-204.8234	-287.45285	-262.03833	-285.49976	-197.8746
¸ßË¹°×ÔëÉù´¦Àí (525).mp3	-345.80096	-317.8604	-333.13742	-366.56512	-339.953	-359.43912	-353.24722	-317.18295	-336.99692	-362.82034	-325.45834	-349.403	-362.33292	-330.17444	-347.7311	-328.47458	-299.2936	-321.0549	-304.3794	-280.73132	-294.95114	-335.82495	-299.01578	-314.48035	-343.79785	-315.80096	-338.44446	-328.75037	-306.1383	-326.22644	-342.6965	-312.35602	-336.52786	-336.05173	-304.07764	-322.40207	-311.9132	-280.4602	-299.5024	-326.60367	-297.21548	-322.56143	-362.62372	-327.09906	-344.26886	-341.74677	-318.943	-351.61136	-335.7348
¸ßË¹°×ÔëÉù´¦Àí (526).mp3	-174.12189	-174.83133	-162.24529	-278.83716	-253.02556	-244.83203	-176.63521	-190.21442	-172.46587	-269.76428	-239.77614	-213.75711	-170.04167	-168.60724	-213.84952	-139.11182	-163.75615	-183.13008	-157.41978	-159.65399	-178.27318	-204.9668	-137.7846	-106.034485	-191.40393	-138.35501	-115.80644	-136.7334	-147.04163	-142.8618	-180.12094	-177.17886	-181.0703	-231.40315	-225.43062	-250.57202	-166.93741	-160.18892	-157.71532	-178.51625	-166.18034	-183.85164	-238.4705	-222.93747	-200.5342	-222.25575	-198.32114	-196.79135	-152.10536
¸ßË¹°×ÔëÉù´¦Àí (527).mp3	-220.76984	-239.50993	-292.42914	-294.71292	-245.7294	-266.64508	-284.9587	-257.70157	-285.15134	-289.1485	-250.22806	-260.99664	-291.1376	-282.519	-310.17554	-206.44272	-166.89232	-166.54692	-206.107	-184.6151	-196.428	-240.3649	-208.72502	-192.78821	-210.31696	-198.32056	-188.16653	-233.29897	-187.5709	-150.51651	-199.31555	-164.95996	-154.65971	-156.45927	-136.43085	-133.29369	-194.54292	-197.96478	-210.61592	-215.98735	-212.44225	-253.81613	-262.98407	-243.5165	-276.4193	-302.6871	-259.8112	-289.27255	-265.3811
¸ßË¹°×ÔëÉù´¦Àí (528).mp3	-151.59138	-136.00655	-161.62741	-32.185406	-13.864261	-53.41608	-132.09677	-87.41127	-56.310368	-92.006454	-26.720661	-26.602928	-44.32997	-30.391724	-57.63422	-85.47301	-56.713467	-66.44106	-27.847435	5.9719853	-7.665416	-70.12141	-88.90677	-106.945625	-67.1972	-28.14915	-47.495453	-31.184797	-22.358248	-57.02662	-114.271576	-79.626564	-98.15925	-137.10326	-60.82419	-41.181828	-39.867077	-32.73633	-42.417118	-92.41133	-82.96128	-99.85315	-39.616447	-13.026083	-32.8191	-89.43928	-63.76217	-81.08715	-58.838898
¸ßË¹°×ÔëÉù´¦Àí (529).mp3	-186.52722	-173.1979	-158.63008	-178.28168	-180.35248	-192.50594	-138.08855	-151.60913	-161.71432	-154.20502	-150.34451	-155.7179	-218.18831	-191.19736	-203.18745	-159.50493	-167.67775	-158.40283	-107.58983	-113.68569	-131.75386	-174.01279	-182.1604	-208.20535	-216.48827	-158.59035	-140.17433	-179.98346	-158.58878	-158.83258	-181.04086	-155.42781	-148.39078	-146.74431	-144.82906	-167.5403	-230.06444	-252.42003	-296.87122	-168.15419	-180.9436	-215.74452	-169.84651	-174.47032	-188.16942	-199.60786	-200.592	-216.14575	-157.30043
¸ßË¹°×ÔëÉù´¦Àí (530).mp3	-151.73085	-134.34036	-155.82133	-153.32306	-121.96227	-121.982544	-226.44719	-214.79199	-239.68044	-166.1503	-138.78282	-154.96085	-155.94124	-124.62865	-158.19073	-309.98962	-288.7709	-302.15018	-335.9984	-299.3911	-305.0442	-229.90466	-255.1613	-329.11288	-170.58759	-166.09454	-178.83678	-154.68857	-130.04524	-141.0586	-100.351006	-69.64592	-96.071526	-148.24704	-128.46704	-145.40761	-235.71848	-191.27187	-191.82066	-241.8591	-223.99863	-250.1421	-311.37015	-283.22903	-286.80063	-232.55173	-218.80284	-224.52202	-144.6296
¸ßË¹°×ÔëÉù´¦Àí (531).mp3	-271.16708	-248.40492	-263.16302	-220.2384	-200.90779	-202.81783	-234.34944	-203.86595	-211.72542	-227.62204	-197.36192	-210.1709	-228.19801	-224.4742	-245.42462	-252.2824	-230.15558	-240.14613	-265.2437	-234.71725	-224.11967	-267.9143	-246.62032	-254.5969	-275.13562	-259.1307	-272.02335	-289.5118	-267.6661	-288.89505	-270.59308	-258.95752	-286.4788	-199.12285	-181.97633	-183.16426	-231.11015	-211.97527	-226.4771	-264.69077	-245.42543	-271.9675	-245.29811	-230.08876	-244.3305	-190.98697	-200.09837	-228.21863	-292.42093
¸ßË¹°×ÔëÉù´¦Àí (532).mp3	-224.17982	-214.4675	-232.2478	-116.22445	-138.47949	-119.188774	-98.227	-119.38965	-169.19502	-205.44952	-166.77243	-133.49487	-173.2206	-104.73608	-129.4239	-133.26134	-129.99176	-143.00926	-233.71443	-210.47061	-207.63342	-264.3452	-245.81436	-259.02805	-114.60996	-112.95443	-149.12091	-183.14322	-211.31833	-239.94725	-250.87958	-126.92104	-131.73793	-150.8364	-123.56238	-148.3094	-187.24652	-167.42484	-172.56319	-182.03105	-148.83939	-166.3599	-140.99438	-115.64886	-111.82945	-239.62971	-218.97783	-236.56331	-325.84686
¸ßË¹°×ÔëÉù´¦Àí (533).mp3	-252.05928	-241.58891	-250.91612	-245.8173	-231.03265	-235.86128	-277.03174	-280.35187	-307.6377	-254.1148	-244.73398	-259.2855	-275.62915	-261.81635	-271.80286	-304.43192	-290.8973	-307.5323	-344.9585	-318.89914	-338.71246	-208.08218	-211.88445	-238.4106	-253.51292	-253.89359	-276.4747	-186.21277	-209.87865	-214.95287	-296.693	-289.01035	-304.5951	-311.25653	-305.33844	-324.72583	-367.2378	-338.502	-363.96423	-199.53745	-216.62085	-210.12732	-233.15659	-247.71179	-282.91763	-227.33707	-201.33864	-202.28134	-256.37955
¸ßË¹°×ÔëÉù´¦Àí (534).mp3	-286.33777	-259.78793	-264.362	-270.7223	-242.65273	-258.44952	-233.47134	-238.35489	-255.95671	-288.8354	-268.22113	-251.90166	-245.82681	-254.63625	-266.959	-173.90092	-214.67035	-270.14487	-316.46744	-272.41208	-249.70644	-251.3283	-258.60342	-291.21194	-266.98526	-247.19307	-271.03436	-268.65164	-247.79646	-266.93405	-262.5649	-250.78134	-262.68576	-231.06303	-174.85541	-144.0474	-143.90639	-136.99635	-164.01564	-275.98038	-244.27856	-238.50192	-223.91893	-211.52682	-243.1388	-239.28365	-226.7657	-243.64331	-228.99306
¸ßË¹°×ÔëÉù´¦Àí (535).mp3	-130.93188	-107.28895	-136.65343	-69.06849	-40.32567	-62.00177	-69.0087	-50.16852	-75.69363	-62.20276	-45.299805	-85.523094	-106.76937	-73.835594	-93.52696	-93.74266	-70.63771	-103.49405	-172.6675	-145.3978	-134.73735	-104.45133	-74.61994	-93.92697	-47.88826	-27.655502	-53.58687	-121.55207	-104.925674	-131.93423	-78.96294	-52.555378	-77.0344	-48.419964	-20.358809	-43.326122	-98.35042	-97.20319	-133.83302	-97.5345	-37.3891	-47.204674	-105.98998	-80.33239	-107.35097	-136.71483	-104.48303	-109.53051	-151.46901
¸ßË¹°×ÔëÉù´¦Àí (536).mp3	-112.25264	-118.14375	-129.53758	-172.85165	-166.91304	-169.52597	-128.9466	-120.305664	-115.33348	-165.44199	-135.97487	-147.8326	-169.4162	-166.10178	-133.64093	-195.40045	-182.50674	-186.13138	-157.24779	-176.11871	-189.69775	-140.22218	-112.564606	-138.20267	-162.93625	-161.72134	-160.48659	-135.08594	-111.12111	-106.996475	-152.12474	-160.51259	-139.36441	-214.36246	-177.66875	-162.58293	-168.88635	-162.65561	-175.42572	-210.45389	-191.88663	-201.18874	-189.37247	-194.67662	-217.21706	-158.59413	-137.96167	-139.20203	-172.17163
¸ßË¹°×ÔëÉù´¦Àí (537).mp3	-211.85219	-219.7932	-240.59578	-259.34668	-251.26576	-268.61514	-195.50743	-200.18523	-236.02899	-265.5829	-233.88873	-252.23021	-235.93938	-236.15887	-230.36298	-243.13783	-202.78423	-179.0991	-185.58133	-172.38982	-197.76387	-268.13474	-170.5768	-128.27718	-158.66533	-172.42325	-178.56403	-217.51479	-193.89912	-207.97783	-219.47758	-212.13777	-229.87642	-270.82773	-238.54121	-221.17474	-270.11832	-220.99544	-225.69435	-190.97644	-181.46231	-184.32239	-188.80292	-193.91	-225.81328	-220.3976	-224.98003	-251.60144	-215.50572
¸ßË¹°×ÔëÉù´¦Àí (538).mp3	-183.00957	-141.0076	-143.62094	-147.76523	-115.37584	-116.05595	-110.86635	-94.9276	-119.799805	-183.6636	-146.99835	-148.75566	-177.03227	-160.54074	-168.95792	-110.70448	-88.682846	-110.74696	-180.78038	-132.17639	-133.21251	-164.69313	-145.53018	-162.67401	-112.76976	-89.53166	-118.94582	-164.75679	-145.70908	-163.96988	-145.68878	-133.35861	-147.78487	-154.16429	-150.21187	-163.12407	-140.6203	-103.58661	-119.530815	-171.03862	-157.91896	-183.22856	-112.4392	-117.199776	-155.19508	-172.0149	-152.27092	-178.02232	-104.84453
¸ßË¹°×ÔëÉù´¦Àí (539).mp3	-170.63277	-149.69212	-168.44232	-114.44527	-100.2654	-86.0169	-119.46565	-32.776226	-5.3224792	-112.02103	-117.96752	-118.41615	-138.88449	-137.22047	-135.95525	-131.63573	-116.15165	-116.06396	-112.22441	-92.882484	-101.43795	-69.76227	-66.5954	-73.403114	-82.626366	-62.96035	-77.28186	-94.93403	-77.37495	-93.076454	-148.309	-118.065765	-122.53508	-149.17708	-110.0203	-92.31218	-152.50906	-137.09554	-130.14648	-57.218815	-48.213802	-72.393295	-145.84299	-128.49242	-140.78249	-35.414936	-14.160484	-24.001474	-18.743721
¸ßË¹°×ÔëÉù´¦Àí (540).mp3	-156.73125	-132.65752	-134.50632	-183.58519	-171.36752	-161.87059	-196.39299	-166.52252	-168.87793	-87.79934	-73.806046	-102.68614	-145.04707	-131.35909	-154.61595	-139.55336	-111.66797	-109.57151	-157.08049	-137.77574	-149.65651	-194.76923	-189.57913	-194.46826	-241.37355	-224.8793	-223.12233	-166.90091	-152.20253	-160.8723	-169.24692	-157.00021	-157.11572	-148.61864	-118.88451	-133.197	-107.124084	-92.00638	-115.02036	-137.3724	-122.28068	-141.93456	-188.69856	-165.681	-160.79092	-190.39795	-175.01741	-186.12587	-250.22568
¸ßË¹°×ÔëÉù´¦Àí (541).mp3	-171.99138	-161.86142	-177.932	-156.56485	-167.04599	-180.7257	-223.07433	-236.99423	-280.0284	-160.4263	-139.00789	-157.16356	-164.70514	-136.59482	-154.24283	-171.47478	-119.04106	-118.391106	-288.89676	-278.77884	-299.76068	-281.83484	-243.68382	-216.39659	-299.01175	-281.1076	-302.3271	-194.7197	-141.74393	-108.56085	-218.07321	-222.18001	-264.0439	-255.06787	-260.63223	-293.40295	-309.218	-290.7875	-312.70895	-326.18546	-304.75778	-318.94196	-172.13345	-168.72206	-182.132	-174.2515	-159.88852	-136.95096	-221.78403
¸ßË¹°×ÔëÉù´¦Àí (542).mp3	-195.1324	-191.99597	-195.75159	-155.68433	-176.292	-194.47629	-182.58092	-192.29036	-208.2415	-211.6277	-202.92307	-194.21315	-222.52603	-200.90353	-176.1167	-199.9687	-152.61154	-128.94203	-163.24428	-162.60403	-185.6712	-235.45279	-161.85573	-133.663	-174.5552	-147.39026	-130.18755	-190.18718	-194.24733	-223.19353	-194.76433	-195.82457	-209.67996	-203.2821	-189.4107	-170.6876	-157.96205	-158.65845	-175.07687	-211.25287	-163.26593	-131.33778	-149.71231	-145.87299	-135.76054	-207.13626	-177.13548	-129.74234	-183.42757
¸ßË¹°×ÔëÉù´¦Àí (543).mp3	-287.10883	-267.31647	-274.79196	-278.56976	-254.40509	-283.20493	-285.18018	-257.6666	-274.1141	-282.15964	-275.5946	-305.79013	-202.13103	-201.9925	-225.52257	-302.28455	-271.343	-296.55502	-322.80136	-294.91373	-308.42038	-310.16302	-286.4046	-306.521	-311.66547	-294.34036	-313.73288	-276.127	-256.47046	-281.10547	-279.17975	-239.35204	-254.15845	-268.45715	-236.15782	-229.75665	-207.29897	-194.94615	-220.85373	-279.82437	-253.77159	-267.99216	-288.5054	-272.80344	-293.92142	-284.70123	-244.98665	-255.41772	-243.08194
¸ßË¹°×ÔëÉù´¦Àí (544).mp3	-272.94183	-244.43913	-249.85063	-310.79074	-280.91757	-294.64746	-335.99713	-309.17096	-329.3018	-333.80328	-304.9354	-322.7125	-337.19174	-313.16818	-332.77615	-228.37468	-204.97546	-206.39943	-206.25473	-175.04332	-171.97194	-232.30603	-204.25156	-204.8387	-235.89655	-216.97182	-225.4302	-246.43439	-168.83322	-153.04305	-225.70676	-203.18504	-212.97586	-209.40666	-191.10574	-190.41473	-179.9046	-170.16907	-182.33998	-190.49522	-164.66008	-164.8904	-260.17398	-233.75653	-242.35312	-191.89375	-183.81609	-199.95554	-122.04016
¸ßË¹°×ÔëÉù´¦Àí (545).mp3	-151.68932	-148.80821	-144.69347	-177.57588	-174.3766	-175.73988	-200.6233	-147.24713	-122.50789	-120.01384	-102.913315	-125.88783	-230.89384	-217.96048	-236.27145	-196.7946	-192.47534	-192.77103	-130.727	-78.17156	-72.96434	-74.180824	-61.512894	-87.38607	-145.88339	-138.07443	-159.42998	-188.75331	-168.87726	-195.75235	-188.05186	-173.771	-166.85828	-145.56062	-131.88136	-136.7536	-102.01974	-98.10006	-105.06176	-239.43027	-233.49332	-221.56766	-181.47754	-185.22719	-221.8505	-155.35355	-79.37293	-75.98923	-95.84357
¸ßË¹°×ÔëÉù´¦Àí (546).mp3	-195.59998	-178.20496	-190.70474	-143.4309	-152.94576	-154.30446	-166.45776	-129.38736	-120.50126	-119.525276	-132.21024	-133.24113	-195.45973	-180.84923	-187.56085	-143.0291	-162.6136	-188.80748	-213.3062	-196.97673	-171.4896	-187.68605	-196.17142	-189.03998	-172.3078	-155.75197	-136.22629	-158.39131	-138.71506	-110.79169	-148.64806	-166.29422	-186.41077	-159.348	-160.99396	-182.7019	-126.20764	-144.4224	-131.17352	-151.03275	-151.2339	-144.74107	-151.2684	-142.55956	-119.3411	-163.2657	-134.601	-124.363914	-117.62044
¸ßË¹°×ÔëÉù´¦Àí (547).mp3	-180.36958	-170.60866	-184.0494	-129.45796	-164.59572	-244.24438	-230.77269	-174.86317	-135.638	-117.19234	-51.058296	-54.07551	-82.22514	-72.495056	-114.75079	-195.22064	-203.18333	-219.74461	-158.69466	-144.34033	-101.33042	-134.08473	-113.65159	-119.84268	-166.53574	-159.51225	-179.5471	-140.50296	-108.206215	-123.15937	-207.61769	-99.06515	-71.49017	-133.17729	-140.1883	-171.89522	-137.01534	-128.28877	-139.33595	-126.08743	-110.94975	-150.69812	-164.17706	-136.62569	-133.73813	-95.20876	-65.919975	-85.78718	-179.66713
¸ßË¹°×ÔëÉù´¦Àí (548).mp3	-342.47015	-318.12823	-345.87894	-280.83197	-277.29303	-279.71378	-273.07333	-249.40196	-297.85458	-230.35939	-245.25392	-252.2896	-298.81924	-268.93692	-274.87192	-304.83832	-291.08557	-311.73853	-261.41565	-258.30807	-266.04913	-274.33588	-259.2672	-262.15137	-224.95874	-225.48595	-240.40746	-319.44073	-282.6677	-271.8709	-303.69788	-288.04642	-287.9104	-234.78224	-238.06718	-237.68393	-265.8412	-251.02193	-280.3368	-287.94495	-256.75858	-253.80006	-259.31958	-235.30717	-225.22957	-326.2563	-303.44342	-329.07825	-244.64966
¸ßË¹°×ÔëÉù´¦Àí (549).mp3	-175.64343	-174.29924	-179.07983	-156.49442	-133.43997	-139.29047	-124.90815	-88.12836	-84.8202	-148.50174	-120.78124	-146.92694	-184.5947	-155.61761	-180.16875	-194.6806	-150.5059	-164.83308	-203.682	-177.07817	-176.18193	-142.90585	-141.51419	-166.91164	-171.29324	-178.61884	-200.95876	-120.8707	-109.41504	-107.88431	-138.64381	-125.03367	-127.92869	-100.51383	-105.856026	-111.834	-179.62514	-162.84052	-155.15991	-255.94495	-239.51468	-246.34525	-119.50551	-98.77672	-122.69335	-196.50279	-179.16576	-197.23946	-155.29836
¸ßË¹°×ÔëÉù´¦Àí (550).mp3	-100.01871	-72.131485	-101.30216	-107.08313	-99.91209	-125.06137	-90.61693	-80.74983	-107.83421	-99.64312	-99.393814	-135.58485	-64.52804	-30.356573	-44.769615	-91.58698	-38.570045	-40.257748	-160.4048	-119.64718	-132.24374	-54.9353	-42.032387	-75.245255	-131.6698	-109.55697	-114.75658	-176.8708	-152.26859	-167.08167	-117.9077	-82.70977	-99.10112	-152.68767	-121.516594	-142.763	-94.57123	-72.971245	-100.26564	-105.64481	-74.78449	-101.69293	-65.8883	-20.661625	-43.525986	-113.78597	-77.808495	-103.25591	-71.95622
¸ßË¹°×ÔëÉù´¦Àí (551).mp3	-125.6133	-118.83535	-142.7012	-136.77786	-107.69852	-91.52396	-173.74013	-129.79309	-97.92791	-178.1703	-160.75177	-190.98259	-172.78746	-144.9447	-173.05049	-135.10948	-118.880806	-147.18668	-158.57639	-138.49538	-145.15413	-184.29266	-114.20589	-96.8361	-121.80307	-91.75233	-108.10925	-130.47285	-99.50672	-111.769005	-110.00879	-90.546135	-119.34316	-121.06405	-95.941895	-118.68831	-142.24182	-114.820305	-135.39029	-174.2432	-147.3292	-172.87148	-168.89417	-136.6044	-156.46562	-157.44586	-128.08286	-146.01785	-125.851105
¸ßË¹°×ÔëÉù´¦Àí (552).mp3	-220.8858	-200.34146	-233.03883	-191.0745	-167.74753	-181.94435	-240.8358	-220.02242	-256.657	-223.08798	-196.15619	-219.54738	-197.47041	-176.74338	-197.54385	-273.02667	-178.17892	-164.68553	-191.27936	-169.51733	-198.78854	-108.09262	-85.479836	-118.176674	-187.96628	-156.69765	-181.85919	-159.43451	-142.6493	-170.54486	-222.29716	-201.18571	-233.94083	-164.25833	-138.65375	-156.45358	-218.29425	-181.11774	-209.83118	-214.59486	-188.87486	-220.05809	-185.1303	-136.89467	-140.84027	-288.49063	-223.48576	-225.32147	-144.49576
¸ßË¹°×ÔëÉù´¦Àí (553).mp3	-231.03857	-227.03004	-252.84099	-96.42622	-70.7875	-95.42448	-147.43327	-125.588745	-147.97102	-152.02312	-160.41496	-200.92441	-268.63586	-216.92188	-183.77034	-298.92844	-264.00305	-266.26227	-307.05243	-255.62721	-229.81358	-339.5282	-259.94797	-223.96182	-303.60867	-258.7901	-245.50471	-275.21097	-262.39325	-260.63156	-329.0008	-309.2672	-338.6035	-350.73544	-322.41812	-347.88046	-371.71793	-342.7862	-369.01422	-350.7343	-311.0792	-306.873	-355.92523	-315.22824	-325.23456	-229.25395	-251.6512	-301.41483	-259.33072
¸ßË¹°×ÔëÉù´¦Àí (554).mp3	-135.18178	-142.63329	-149.68622	-114.89695	-71.02563	-72.614426	-207.66913	-186.60089	-206.81621	-199.61147	-198.88457	-191.14589	-153.77156	-131.29106	-158.4793	-148.63077	-174.97162	-145.16273	-150.23782	-132.51314	-160.48982	-175.97675	-153.46489	-159.28603	-101.513176	-97.93775	-128.8517	-163.95096	-142.6918	-136.81868	-190.64917	-183.55403	-202.03928	-131.44463	-130.55336	-121.33165	-151.13046	-150.61967	-141.35	-155.63501	-146.7626	-175.01991	-122.62242	-93.81025	-109.14122	-97.6819	-68.52702	-78.33967	-198.95473
¸ßË¹°×ÔëÉù´¦Àí (555).mp3	-174.36583	-160.22241	-140.89368	-267.98914	-230.09016	-170.35585	-260.5694	-234.07228	-221.14151	-290.42343	-286.89648	-301.13824	-202.378	-178.20828	-186.48737	-196.5355	-178.22975	-183.58522	-113.01084	-109.14733	-116.87747	-270.8444	-257.36172	-240.26674	-234.37279	-215.19643	-207.9679	-281.7105	-238.05524	-228.73726	-240.11578	-207.71486	-196.50853	-184.33992	-190.57983	-227.28516	-252.35313	-235.20485	-239.09021	-207.91052	-229.14636	-269.81464	-272.29742	-256.22977	-259.88223	-187.04019	-163.84926	-128.5505	-272.4215
¸ßË¹°×ÔëÉù´¦Àí (556).mp3	-141.07959	-106.056114	-115.710724	-186.53741	-169.49077	-188.59998	-194.12209	-170.7843	-178.4286	-204.90216	-179.02483	-198.90123	-178.3986	-181.43814	-206.55884	-155.07198	-126.51999	-144.8149	-166.99608	-159.45044	-184.07913	-150.0871	-135.57355	-164.97224	-123.06996	-126.36724	-160.85008	-184.33003	-156.8524	-169.49376	-229.3964	-196.89581	-195.63309	-228.1924	-222.77347	-248.50888	-198.86308	-177.56075	-135.12645	-188.80196	-169.53334	-190.95638	-200.55682	-193.34174	-211.33107	-233.45088	-220.42685	-239.56918	-152.88362
¸ßË¹°×ÔëÉù´¦Àí (557).mp3	-234.19873	-202.47047	-201.39392	-241.05544	-225.21376	-244.7864	-171.66966	-162.07394	-195.8173	-212.4132	-187.9343	-192.17223	-135.73375	-113.08294	-96.41015	-181.21445	-159.57213	-187.39066	-136.07909	-124.33649	-149.7262	-150.731	-126.688835	-143.20757	-212.14265	-136.37202	-138.18571	-214.0748	-195.19142	-217.93256	-268.68042	-238.00893	-256.39154	-250.06819	-232.10883	-247.8897	-203.18146	-186.58604	-196.09813	-179.37268	-149.60704	-140.29504	-202.15102	-181.26547	-177.64676	-215.35371	-185.32814	-192.22546	-174.25008
¸ßË¹°×ÔëÉù´¦Àí (558).mp3	-59.691685	-30.489653	-47.33553	-8.150212	6.8854113	-20.731693	-64.9823	-45.842533	-74.73202	-58.720066	-33.381073	-60.2808	-87.62854	-68.075005	-90.09989	-19.834976	-2.5969915	-38.11961	-58.65324	-21.924698	-46.2557	-83.87247	-45.90292	-67.83656	-54.782703	-12.641021	-29.770424	-41.312634	-6.701404	-24.341583	-43.64871	-18.632912	-39.900066	-43.046185	-26.687248	-56.118843	-48.157356	-23.129486	-39.733448	-47.28919	-23.567772	-42.41185	-34.93703	-23.70698	-55.910873	-57.62574	-33.250835	-51.740437	-54.120415
¸ßË¹°×ÔëÉù´¦Àí (559).mp3	-124.54772	-116.47219	-133.97375	-158.38158	-149.399	-178.38773	-160.51323	-114.44261	-60.413143	-186.29262	-165.24187	-186.77672	-179.35104	-161.5427	-182.35483	-159.85745	-135.09459	-142.44391	-155.19418	-118.817116	-78.249504	-105.03323	-75.9081	-107.69028	-164.48851	-151.26396	-178.74498	-133.33673	-79.06195	-80.87575	-138.07962	-143.03238	-149.41777	-240.76025	-224.17223	-254.82692	-198.01091	-177.34381	-193.10187	-173.5529	-179.63983	-180.59744	-203.671	-134.8194	-109.74611	-142.86781	-132.71545	-125.48001	-232.62198
¸ßË¹°×ÔëÉù´¦Àí (560).mp3	-231.42531	-227.32222	-241.70697	-245.50497	-220.04495	-209.24469	-218.27237	-211.70714	-229.04126	-206.75389	-195.31963	-214.6018	-227.1517	-205.06528	-213.15521	-208.75009	-186.60838	-181.1467	-287.8574	-244.69533	-248.39047	-180.6792	-136.41763	-152.74013	-231.09647	-213.46603	-235.63437	-181.35089	-159.49529	-155.12872	-219.86938	-210.78218	-243.86188	-182.41501	-169.46152	-194.97247	-207.68068	-191.21024	-213.20796	-183.63731	-167.22408	-197.72083	-267.59912	-244.12059	-257.89447	-128.99835	-122.42729	-164.5041	-198.86554
¸ßË¹°×ÔëÉù´¦Àí (561).mp3	-218.23433	-189.10152	-189.71098	-117.235725	-101.337326	-99.848976	-135.9799	-117.70085	-105.468704	-186.51907	-169.76448	-183.60884	-236.79068	-226.14978	-258.52457	-212.23898	-182.32028	-207.41638	-264.4961	-246.17354	-273.06094	-244.41342	-217.50948	-231.39027	-105.03106	-90.68862	-106.461	-233.17934	-206.81798	-214.57988	-213.17278	-169.08168	-177.44356	-206.33185	-196.10918	-214.42116	-69.439255	-48.921665	-48.270287	-248.05132	-235.66118	-235.3758	-204.89903	-186.25822	-216.25343	-147.94098	-113.26579	-110.60568	-279.892
¸ßË¹°×ÔëÉù´¦Àí (562).mp3	-295.03366	-274.9658	-293.3179	-301.1167	-282.17288	-297.22928	-314.72604	-297.69727	-312.6777	-315.77078	-296.3763	-302.71948	-311.32037	-289.15536	-305.82858	-309.0437	-292.30402	-306.7422	-317.80106	-300.06918	-319.34784	-325.6772	-305.6664	-327.32407	-340.13416	-321.41953	-342.6022	-356.31424	-329.5002	-355.15662	-347.09854	-320.12726	-338.46155	-346.32803	-315.55823	-333.7688	-348.5552	-319.29517	-339.92404	-336.96478	-307.24332	-325.74313	-390.80002	-359.7171	-377.33353	-355.6312	-328.81577	-356.2429	-346.51306
¸ßË¹°×ÔëÉù´¦Àí (563).mp3	-168.63455	-144.72351	-133.40263	-180.43112	-157.16512	-146.60347	-163.06201	-148.59212	-152.6189	-152.15862	-152.72438	-137.27846	-119.80078	-152.73346	-189.2603	-200.50731	-172.45258	-159.24704	-175.1771	-158.12056	-146.97539	-151.9511	-162.16823	-189.8864	-196.17198	-173.67818	-173.62311	-167.77924	-184.47925	-190.36894	-160.39667	-172.37245	-191.39793	-221.01381	-203.877	-198.80745	-198.8832	-191.01187	-157.36256	-191.43237	-219.41458	-257.2409	-261.6456	-205.0936	-161.0648	-196.61008	-211.92642	-190.21149	-321.58728
¸ßË¹°×ÔëÉù´¦Àí (564).mp3	-124.78229	-132.10439	-122.27953	-154.12682	-139.54587	-143.91492	-143.2789	-130.19559	-131.28093	-126.06094	-101.46819	-110.6905	-156.59155	-151.17178	-155.33516	-128.87	-119.51108	-103.733574	-108.821	-110.83243	-99.285706	-114.67167	-117.90412	-107.77852	-85.89714	-71.1491	-90.4709	-140.38165	-102.03362	-103.11159	-115.05859	-105.941345	-88.669876	-105.046936	-123.18427	-128.40857	-94.104324	-110.01214	-117.13268	-70.814995	-77.553795	-102.523315	-59.385574	-45.819614	-75.10005	-107.926704	-115.74995	-96.54584	-142.4597
¸ßË¹°×ÔëÉù´¦Àí (565).mp3	-219.94728	-205.24057	-211.5558	-196.55313	-152.43523	-158.2893	-227.40703	-210.71803	-244.19983	-190.09291	-166.82332	-183.99347	-160.29015	-139.35817	-159.85074	-205.6672	-197.42123	-214.90479	-162.11696	-127.52096	-145.89157	-201.19125	-160.10323	-138.45169	-189.18988	-158.66513	-177.37578	-154.47551	-129.09166	-149.94034	-106.966255	-86.27217	-128.4646	-156.90286	-126.227165	-144.53665	-184.80077	-142.478	-143.88982	-188.59082	-158.70367	-181.24934	-176.64452	-153.09726	-183.42921	-171.98257	-139.01607	-148.80984	-209.81161
¸ßË¹°×ÔëÉù´¦Àí (566).mp3	-280.80597	-244.20474	-217.81577	-168.08353	-176.30899	-128.20316	-246.13763	-229.53621	-208.25874	-235.89952	-217.75035	-174.51848	-269.85843	-234.44318	-198.66295	-245.90756	-243.82703	-247.43182	-206.82874	-219.30646	-206.69368	-267.61426	-240.72514	-237.14099	-245.30685	-246.59692	-280.04642	-247.83022	-243.93993	-244.57724	-266.7647	-246.32416	-253.82227	-287.24008	-279.7739	-307.3353	-286.5594	-267.1638	-290.2852	-267.3902	-259.22852	-273.901	-233.55571	-222.81485	-204.01614	-250.02661	-237.16281	-212.65886	-168.90028
¸ßË¹°×ÔëÉù´¦Àí (567).mp3	-396.63937	-362.55234	-376.27335	-296.44342	-270.19568	-289.82306	-290.51865	-253.20851	-259.43347	-273.1217	-246.97707	-254.2155	-306.27267	-272.20068	-285.58807	-289.42108	-256.59723	-266.59344	-268.8272	-234.92522	-216.6364	-370.9512	-340.7537	-346.28918	-385.8077	-355.57574	-371.76932	-327.9935	-296.39536	-301.55258	-279.564	-256.54544	-266.701	-258.67203	-236.22429	-238.67763	-281.65204	-262.79227	-274.9787	-236.21138	-217.08046	-223.16707	-214.93431	-224.95479	-254.37941	-373.21124	-349.42715	-350.5726	-386.78955
¸ßË¹°×ÔëÉù´¦Àí (568).mp3	-233.51079	-202.94768	-219.81354	-151.07693	-158.49681	-203.1018	-144.67928	-151.42749	-167.19374	-260.97372	-240.95355	-262.31018	-261.52768	-201.13326	-177.78476	-158.15262	-182.42911	-240.14708	-155.44843	-159.50194	-128.1717	-221.12827	-218.25404	-227.24443	-257.48914	-189.6438	-181.21515	-171.61931	-145.19067	-176.70557	-117.789795	-103.912544	-132.02571	-160.87793	-138.37354	-148.83115	-80.51027	-60.70857	-90.18457	-153.35036	-153.03177	-179.83583	-241.73341	-222.59457	-232.34148	-226.40515	-156.98273	-145.14117	-217.35522
¸ßË¹°×ÔëÉù´¦Àí (569).mp3	-131.13356	-114.606476	-135.94547	-168.62755	-160.09203	-177.68294	-223.66016	-220.62883	-249.3125	-187.89568	-186.44861	-189.56525	-203.55083	-180.58093	-193.72235	-207.77379	-199.292	-225.28008	-224.35992	-209.73402	-231.57816	-210.38168	-204.46835	-240.82439	-229.72705	-215.96898	-230.43765	-96.26561	-66.338585	-75.312775	-285.00388	-271.87482	-293.43973	-99.11525	-111.363014	-114.95902	-185.33426	-162.02275	-141.42339	-115.47877	-114.0716	-117.8601	-201.27023	-140.72707	-118.88396	-131.95088	-135.66089	-156.37814	-220.86012
¸ßË¹°×ÔëÉù´¦Àí (570).mp3	-202.52377	-199.0108	-221.87189	-309.19955	-285.8891	-284.27032	-204.93822	-203.96446	-211.55334	-212.02487	-223.70697	-217.63399	-243.75877	-249.13757	-268.27463	-245.93492	-237.46135	-252.85646	-267.01248	-264.55737	-281.157	-241.03088	-236.28117	-218.0106	-202.5031	-205.86258	-220.33165	-270.8009	-263.2851	-255.95767	-225.86908	-221.30948	-236.59084	-239.33855	-207.26193	-224.43929	-267.46405	-243.99715	-259.81503	-257.90118	-234.24828	-210.34918	-320.9415	-287.29208	-279.94962	-315.25204	-295.13263	-302.0703	-228.58377
¸ßË¹°×ÔëÉù´¦Àí (571).mp3	-179.84834	-161.34541	-179.0642	-133.36403	-129.24615	-157.87616	-153.61897	-138.66768	-170.9094	-263.3306	-238.01111	-244.44267	-205.50414	-181.31502	-203.34508	-170.4624	-157.68074	-166.79633	-158.30443	-138.15865	-145.82365	-231.29277	-207.08789	-217.2674	-180.11218	-159.21558	-175.05922	-184.53717	-184.84929	-211.18324	-178.71783	-169.44531	-187.61987	-223.97401	-198.74133	-215.28802	-232.48749	-219.44847	-251.31459	-196.61147	-175.0061	-188.57927	-166.47694	-142.65466	-159.03752	-208.56593	-192.71828	-222.86185	-178.15129
¸ßË¹°×ÔëÉù´¦Àí (572).mp3	-146.12372	-118.41274	-138.08289	-132.20181	-102.481865	-119.90027	-167.8889	-133.42413	-140.93175	-133.36949	-130.88918	-154.3464	-192.31912	-161.74051	-194.48532	-224.22421	-198.51378	-213.08342	-227.26996	-195.97546	-186.5754	-203.40251	-158.0026	-150.65247	-193.23706	-161.63737	-159.57564	-186.45215	-160.06087	-174.56888	-249.00313	-211.75143	-221.4302	-151.44693	-156.66867	-171.22914	-245.37057	-219.40721	-237.30534	-126.31582	-118.17798	-142.70177	-156.61525	-138.88184	-163.44708	-170.86989	-143.57103	-162.10124	-181.56555
¸ßË¹°×ÔëÉù´¦Àí (573).mp3	-220.75665	-132.99243	-124.43917	-109.02234	-85.00441	-111.5106	-140.91368	-121.809845	-123.411194	-132.3483	-114.59823	-146.90152	-82.89399	-60.18087	-90.056816	-111.063324	-85.45605	-100.75102	-47.103985	-35.746166	-66.23098	-52.645214	-31.387714	-54.201374	-14.811348	3.6574948	-26.773981	-39.811142	-15.8701315	-52.151928	-124.4138	-77.04676	-78.527695	-141.15446	-117.16415	-138.29942	-102.01956	-85.731964	-108.60053	-147.4212	-130.37549	-158.313	-82.796036	-70.3591	-110.53256	-97.95874	-65.42392	-90.483154	-97.3425
¸ßË¹°×ÔëÉù´¦Àí (574).mp3	-68.545	-85.25815	-115.55035	-164.59193	-151.3016	-173.65248	-130.84445	-129.20926	-156.08018	-162.15962	-143.79503	-149.39513	-169.21509	-188.69572	-185.272	-260.00183	-141.69408	-110.028114	-132.7818	-137.3248	-117.50707	-184.54166	-170.1058	-182.08788	-237.08582	-147.8644	-122.29237	-197.10704	-152.34306	-109.76421	-208.64178	-186.3579	-147.60583	-173.69249	-170.07208	-189.74004	-105.23442	-101.52042	-120.044174	-266.0804	-204.49554	-149.5184	-180.20157	-149.19731	-133.35138	-173.14166	-148.15868	-167.78845	-178.80371
¸ßË¹°×ÔëÉù´¦Àí (575).mp3	-173.41586	-153.16396	-165.87007	-140.53842	-120.8309	-136.3848	-142.53712	-98.67992	-115.138336	-159.58403	-129.82153	-150.48148	-175.4704	-164.66316	-158.13141	-203.09665	-212.73433	-220.04456	-103.378654	-76.04554	-86.85824	-262.12738	-250.79335	-269.559	-211.3098	-216.33026	-242.96451	-201.73784	-177.52057	-197.44142	-209.83423	-176.39612	-194.90749	-103.535995	-76.88176	-99.81379	-111.51187	-93.88442	-126.27587	-152.709	-122.11264	-142.51645	-162.17625	-133.07474	-138.48935	-156.40321	-148.42766	-173.74263	-172.71115
¸ßË¹°×ÔëÉù´¦Àí (576).mp3	-41.886547	-14.127564	-40.236847	-277.07727	-212.94933	-165.62677	-54.535873	-18.363111	-37.73194	-122.67137	-52.525627	-49.306778	-94.515625	-90.4004	-115.723694	-80.63006	-117.49705	-109.41586	-107.54223	-89.30617	-98.940636	-109.53655	-96.55135	-120.30751	-167.22215	-192.82504	-254.0303	-205.27982	-190.57361	-219.81584	-179.19109	-140.5736	-125.55802	-87.554985	-60.86421	-120.69769	-208.61566	-154.05319	-146.72032	-49.543137	-29.210495	-54.03052	-149.67818	-117.27016	-104.84042	-61.28687	-26.818588	-54.758446	-231.7687
¸ßË¹°×ÔëÉù´¦Àí (577).mp3	-162.72194	-150.96527	-179.53717	-214.83109	-148.98802	-130.15381	-215.48875	-162.91998	-155.03444	-171.233	-149.79015	-155.7902	-193.45447	-163.06145	-174.70944	-185.80807	-166.11978	-185.86835	-174.70985	-157.93985	-169.91943	-203.6052	-166.8836	-177.07301	-207.24983	-181.76639	-206.94763	-157.35106	-129.53865	-142.89372	-190.6616	-175.94872	-200.32635	-215.2221	-181.95305	-201.361	-152.64658	-121.18903	-140.11725	-166.79121	-141.59285	-160.80336	-206.85191	-175.20769	-184.40108	-207.97372	-183.04105	-208.40953	-117.235794
¸ßË¹°×ÔëÉù´¦Àí (578).mp3	-89.27514	-62.137505	-81.97171	-104.97639	-74.68869	-86.52194	-62.64385	-35.87801	-48.85201	-55.931202	-33.087025	-47.33989	-70.14873	-41.44848	-59.897038	-78.27603	-62.539207	-87.78272	-114.289215	-85.30399	-106.262924	-95.6352	-74.24873	-64.75819	-133.1287	-112.80321	-115.74631	-107.9135	-93.3363	-124.769104	-132.60796	-115.90103	-146.62172	-122.69476	-116.79079	-143.71568	-153.77325	-127.801735	-125.34238	-100.50514	-89.89763	-114.256	-77.349915	-61.666107	-93.98739	-99.17425	-69.64676	-87.4236	-106.77277
¸ßË¹°×ÔëÉù´¦Àí (579).mp3	-149.0503	-139.24756	-172.19524	-133.7763	-116.972176	-144.05539	-153.60472	-139.11697	-161.69951	-158.52602	-138.18515	-153.8242	-204.08699	-174.26312	-190.20906	-136.25554	-124.60752	-158.60654	-163.23724	-138.50578	-144.60262	-158.97961	-150.18498	-157.98064	-209.76617	-166.99156	-188.57507	-162.34158	-132.79906	-157.2615	-215.18524	-185.34988	-214.44473	-153.87831	-122.994705	-138.01877	-116.96154	-106.71982	-128.17165	-199.86128	-178.44371	-207.47194	-166.56424	-130.81218	-144.25446	-152.43434	-121.35177	-121.721596	-181.25377
¸ßË¹°×ÔëÉù´¦Àí (580).mp3	-166.20198	-173.73885	-157.72462	-221.44876	-229.14964	-232.3645	-304.03827	-286.49094	-296.70908	-228.7518	-228.76903	-234.70792	-194.83496	-180.15565	-178.62206	-166.84192	-162.45876	-186.66617	-136.5768	-145.58505	-128.60307	-200.81184	-160.99106	-132.2983	-206.64163	-192.29713	-207.04167	-119.396286	-139.4631	-161.9429	-144.29694	-153.0109	-196.63121	-154.04971	-163.71362	-191.36893	-192.54378	-161.64673	-149.88542	-155.5763	-165.695	-197.37704	-152.96881	-156.92174	-140.51346	-231.5735	-218.93745	-219.43779	-187.8361
¸ßË¹°×ÔëÉù´¦Àí (581).mp3	-181.00618	-159.04189	-156.67775	-134.76114	-134.89426	-142.42996	-102.72329	-78.51858	-110.30743	-142.11295	-146.94177	-161.59222	-124.745415	-110.26239	-117.55364	-142.15997	-143.28938	-139.62115	-93.29588	-104.17603	-126.40994	-152.68431	-160.427	-169.40614	-240.86748	-205.04578	-193.61066	-161.41624	-152.4701	-137.82945	-81.02532	-68.390976	-90.44057	-121.97763	-122.73441	-118.25624	-227.74783	-196.91266	-209.86632	-135.87846	-140.32558	-141.50867	-96.08806	-75.2205	-85.27165	-118.39561	-124.5604	-168.65198	-213.04974
¸ßË¹°×ÔëÉù´¦Àí (582).mp3	-107.29016	-79.06998	-86.779106	-135.69774	-110.14953	-125.96667	-85.17361	-62.342052	-79.68493	-147.0092	-119.88894	-143.62578	-100.65101	-79.3341	-106.63511	-144.37563	-125.9892	-137.54837	-144.3495	-112.79632	-122.26288	-113.64308	-89.32669	-115.92343	-140.51562	-116.74541	-140.08548	-115.687225	-92.37931	-121.49992	-161.08374	-126.25781	-144.57422	-139.65933	-108.97909	-121.93235	-116.32771	-90.4334	-115.23633	-131.03734	-110.64736	-130.61768	-122.27375	-106.68344	-140.831	-148.8159	-108.88274	-125.056885	-123.33985
¸ßË¹°×ÔëÉù´¦Àí (583).mp3	-126.55068	-118.65976	-135.92287	-124.92427	-105.81408	-122.74992	-172.81259	-143.05435	-158.86086	-198.96368	-172.91898	-192.2067	-175.05481	-161.59714	-151.597	-244.22552	-221.5834	-248.34575	-236.58748	-204.33519	-232.95753	-221.12149	-188.80484	-208.04712	-188.318	-159.7896	-181.16365	-185.50737	-164.24252	-183.11623	-179.98969	-150.8346	-177.82642	-178.39023	-150.6019	-150.70027	-161.76823	-124.65352	-126.419205	-182.81755	-153.59654	-183.5677	-112.67398	-94.81465	-102.43715	-117.74301	-89.8809	-106.9967	-158.59442
¸ßË¹°×ÔëÉù´¦Àí (584).mp3	-197.67065	-203.29129	-241.98538	-290.51535	-281.9758	-313.96432	-240.47961	-233.17657	-197.39807	-167.97858	-183.90822	-229.45827	-277.8279	-249.93877	-217.46536	-273.04446	-267.96475	-304.3439	-229.04973	-201.67892	-218.07191	-118.78332	-83.46088	-103.619484	-213.21825	-192.05156	-205.42433	-157.15614	-115.432785	-116.316216	-193.07771	-186.26898	-192.47124	-195.17813	-181.0249	-203.57756	-209.57076	-210.76642	-221.37468	-184.1121	-184.35396	-203.24632	-181.64235	-166.39449	-180.00053	-180.05371	-160.94612	-172.22372	-236.61879
¸ßË¹°×ÔëÉù´¦Àí (585).mp3	-380.95334	-343.41458	-365.506	-384.42905	-345.26547	-363.55576	-376.6019	-344.71378	-373.4663	-361.7356	-322.59732	-336.0972	-225.93259	-195.16086	-204.53127	-139.00568	-120.66187	-135.97578	-130.87437	-111.38408	-133.69365	-250.28381	-233.77298	-268.1905	-245.04245	-192.27849	-186.96118	-237.8906	-218.47478	-229.07825	-162.75977	-121.189766	-113.47795	-209.52882	-189.2694	-200.7788	-189.0224	-132.139	-115.5941	-335.3388	-304.58002	-328.766	-239.59569	-224.54132	-250.31622	-96.464035	-85.12934	-96.92302	-99.0664
¸ßË¹°×ÔëÉù´¦Àí (586).mp3	-203.62729	-202.3315	-206.61618	-185.41989	-177.2888	-186.61552	-201.68144	-165.98056	-177.36403	-193.73096	-189.62982	-189.59634	-178.00424	-145.88226	-142.4856	-184.12747	-204.12439	-249.3495	-163.47064	-177.72438	-207.25558	-182.7551	-176.40683	-197.12016	-180.59262	-176.61172	-147.9994	-203.83531	-166.2411	-146.99112	-154.34758	-150.52504	-159.81914	-174.70784	-155.86362	-149.21979	-198.44669	-179.42854	-170.13559	-190.80023	-174.69313	-199.39763	-169.75534	-168.92682	-201.63138	-165.29318	-138.84338	-108.38383	-178.44902
¸ßË¹°×ÔëÉù´¦Àí (587).mp3	-185.2009	-157.17888	-186.9502	-189.66557	-166.22032	-182.50143	-97.50431	-66.3408	-84.303474	-115.1904	-101.17695	-131.98312	-138.8964	-123.98866	-154.2358	-159.2127	-137.7784	-150.26646	-109.30779	-86.36901	-108.957	-199.28745	-145.75784	-139.93665	-131.91844	-104.68564	-119.2501	-146.82051	-120.82853	-144.2987	-118.88321	-103.65423	-103.94122	-162.55185	-128.59254	-134.51392	-78.41228	-67.184204	-69.95476	-103.07866	-65.22632	-85.54347	-100.88393	-84.67797	-89.813675	-135.63737	-118.19061	-136.65283	-130.24017
¸ßË¹°×ÔëÉù´¦Àí (588).mp3	-217.76282	-236.6283	-257.60297	-107.542915	-83.77902	-119.19975	-231.74434	-208.70288	-229.91216	-182.50002	-162.0965	-187.38582	-249.00021	-236.01381	-262.4469	-224.1648	-135.87138	-135.11464	-93.99401	-53.136604	-58.76705	-197.30176	-217.59407	-272.46835	-199.49327	-185.03526	-160.14404	-164.57127	-145.29532	-175.40512	-180.63054	-182.18866	-201.05789	-258.60733	-236.61996	-246.20729	-182.11926	-156.2408	-175.35728	-116.35337	-112.871086	-139.6435	-148.13237	-117.239494	-139.66533	-173.34148	-147.5879	-168.00365	-248.98634
¸ßË¹°×ÔëÉù´¦Àí (589).mp3	-279.19467	-256.73132	-266.88348	-286.63736	-270.3186	-277.15186	-302.63858	-281.04636	-304.15674	-306.38235	-290.01718	-306.81482	-318.48087	-293.82077	-306.90448	-302.91333	-282.813	-299.23068	-314.35858	-296.5477	-318.9857	-318.63797	-291.31125	-299.12518	-323.31088	-302.32822	-318.7106	-315.49664	-296.14273	-301.05817	-310.714	-295.78326	-315.36588	-335.72147	-308.49405	-326.14392	-336.09286	-307.5989	-308.3818	-308.2046	-298.45288	-308.45612	-338.6706	-312.55893	-330.6763	-348.31525	-319.23608	-339.29495	-283.24167
¸ßË¹°×ÔëÉù´¦Àí (590).mp3	-301.7096	-276.68475	-302.44766	-274.47607	-257.59222	-266.08292	-307.96774	-275.38733	-300.38553	-290.43948	-282.62906	-315.06107	-313.24652	-279.92447	-294.21167	-297.32816	-265.17767	-291.21497	-298.37213	-273.12408	-294.21494	-312.24783	-277.82657	-285.8266	-299.6387	-274.01556	-300.81183	-282.939	-262.29715	-274.604	-286.39166	-257.07056	-275.67804	-292.37317	-262.72766	-285.92404	-266.40546	-253.961	-290.1859	-287.2092	-248.37352	-254.93465	-265.56683	-201.36348	-214.9	-318.1792	-282.02042	-291.19656	-287.21237
¸ßË¹°×ÔëÉù´¦Àí (591).mp3	-130.29675	-99.48018	-114.269775	-178.3464	-156.14296	-169.41429	-267.20605	-221.66528	-205.19228	-191.80092	-147.13217	-147.55893	-219.98132	-223.33266	-254.20174	-92.8069	-71.82724	-92.29766	-201.5207	-178.28793	-179.54552	-276.57196	-246.51173	-248.79213	-148.55592	-129.7759	-149.09865	-208.30637	-174.68672	-187.46275	-89.26061	-66.308556	-88.34633	-116.47517	-95.82893	-112.22983	-196.08524	-181.71419	-211.08546	-99.1501	-68.08504	-84.78777	-86.72867	-82.47573	-120.407036	-99.97628	-82.7934	-113.67796	-180.34622
¸ßË¹°×ÔëÉù´¦Àí (592).mp3	-187.34253	-163.60881	-171.99997	-291.82083	-265.88446	-272.42877	-284.1814	-260.84818	-264.59326	-345.08267	-312.24426	-329.35645	-197.26561	-142.55396	-153.0042	-225.02672	-208.40166	-223.43935	-206.09741	-201.11177	-226.05548	-169.61766	-152.77536	-164.79158	-189.78583	-190.6916	-194.80476	-144.84822	-115.23695	-136.95071	-273.0135	-239.57457	-259.94128	-174.6427	-179.43456	-180.21544	-300.08078	-245.00699	-226.37456	-370.25165	-343.53336	-371.5877	-275.37454	-260.33643	-270.34232	-369.5458	-340.65546	-366.31256	-334.05054
¸ßË¹°×ÔëÉù´¦Àí (593).mp3	-129.33582	-80.28459	-93.24498	-344.29742	-312.15045	-338.24094	-357.34967	-331.06494	-356.93878	-206.33284	-231.59819	-247.89888	-324.53336	-294.5295	-309.76047	-324.62378	-293.49832	-312.47852	-261.1593	-234.26395	-255.1344	-177.84447	-156.67639	-193.16638	-271.94147	-248.6411	-269.99954	-316.3577	-271.98843	-244.11613	-305.17273	-299.9834	-316.24783	-351.5222	-228.1718	-188.29245	-276.6305	-241.02325	-257.93127	-112.04006	-100.51027	-100.3938	-149.94604	-155.75824	-159.6731	-215.78064	-187.19775	-205.76164	-277.5261
¸ßË¹°×ÔëÉù´¦Àí (594).mp3	-220.01286	-199.80072	-204.898	-212.45947	-189.34558	-209.71918	-184.12445	-173.5739	-194.76956	-220.23944	-195.96172	-206.45885	-328.00595	-310.59204	-311.36322	-195.77007	-192.30865	-228.44102	-299.02985	-237.47066	-210.77466	-257.82947	-257.9807	-278.04135	-274.44934	-252.1215	-271.4374	-234.3311	-208.08447	-230.9435	-231.70949	-214.2615	-225.01183	-227.01688	-196.8989	-211.49437	-122.548546	-102.1244	-130.5391	-143.04823	-127.00579	-120.2458	-217.76692	-209.60963	-238.87477	-217.26231	-205.24573	-215.36153	-195.05232
¸ßË¹°×ÔëÉù´¦Àí (595).mp3	-224.36504	-191.09792	-191.98424	-111.62253	-77.85189	-74.41544	-79.211945	-76.72185	-101.93645	-130.20702	-107.49535	-132.61534	-171.09814	-164.90446	-207.97336	-106.00251	-89.86317	-106.72325	-66.44342	-64.5392	-72.9687	-117.14352	-94.048546	-99.346886	-117.74369	-108.20154	-104.18841	-132.73407	-84.517654	-76.956	-82.49679	-81.339516	-66.21913	-114.47184	-116.716606	-140.60587	-107.84544	-86.43744	-106.61255	-136.52983	-117.17785	-118.76055	-140.89478	-115.384415	-120.10686	-158.43752	-142.24469	-111.78478	-110.30635
¸ßË¹°×ÔëÉù´¦Àí (596).mp3	-183.5288	-179.46628	-148.35794	-223.67336	-200.79457	-232.7074	-157.21126	-124.526596	-137.22888	-151.4221	-142.40129	-160.5785	-142.20087	-124.30528	-126.01546	-223.40266	-216.40955	-235.6868	-218.9708	-179.08348	-171.19559	-215.03424	-191.09285	-188.487	-212.54904	-178.16667	-165.53857	-192.91866	-166.64557	-186.77727	-139.69661	-116.82093	-137.5255	-211.51543	-173.9441	-194.75677	-194.13828	-171.43672	-174.53723	-107.87456	-99.93121	-130.39163	-195.78856	-167.33208	-190.95978	-173.12547	-152.13414	-162.41843	-219.75801
¸ßË¹°×ÔëÉù´¦Àí (597).mp3	-84.66229	-57.62456	-73.9986	-99.6851	-52.61952	-32.37059	-100.50803	-90.26297	-120.63212	-61.243835	-36.048523	-67.7242	-129.73692	-145.85432	-191.037	-79.21375	-50.255444	-79.005585	-99.94785	-103.36355	-140.84474	-240.91805	-225.93622	-257.40457	-162.47102	-149.12083	-171.50066	-104.59837	-102.002975	-122.606285	-131.08432	-146.4767	-161.86476	-95.453	-95.07071	-118.87169	-82.24112	-74.298004	-107.12658	-215.27873	-182.44528	-202.80704	-84.34444	-76.910095	-92.826614	-228.8534	-210.99736	-247.73717	-113.02904
¸ßË¹°×ÔëÉù´¦Àí (598).mp3	-160.18224	-172.6507	-212.79895	-231.70448	-213.94348	-219.01642	-238.9926	-226.90639	-254.49348	-189.51735	-161.74098	-175.97893	-214.4948	-213.79863	-246.06856	-223.50154	-206.52216	-211.68866	-256.72357	-236.81642	-255.68817	-256.70184	-232.39937	-229.07756	-265.33414	-229.9075	-243.5283	-228.33514	-223.92299	-240.96198	-185.59506	-177.96877	-199.63564	-219.0298	-197.3581	-222.25345	-163.21541	-161.31471	-171.99486	-192.54308	-177.35077	-184.36108	-137.33232	-162.16986	-191.27998	-170.94464	-156.41055	-163.25037	-241.61192
¸ßË¹°×ÔëÉù´¦Àí (599).mp3	-81.72078	-82.9815	-77.156166	-142.89175	-119.25707	-117.02384	-218.04106	-172.15355	-168.11476	-100.31952	-128.88107	-139.5388	-123.22737	-124.90057	-120.57466	-217.38661	-172.392	-182.04495	-205.1841	-185.7895	-214.27313	-128.49307	-116.30124	-127.86962	-214.20003	-196.19019	-220.94307	-132.3125	-122.36049	-134.42523	-133.07016	-132.4834	-149.14508	-193.44974	-180.7012	-191.96924	-133.10313	-117.8588	-111.47124	-124.090645	-115.36748	-129.62209	-102.17158	-106.604294	-92.635864	-167.86156	-152.34569	-171.06697	-217.33391
¸ßË¹°×ÔëÉù´¦Àí (600).mp3	-275.59598	-230.03702	-240.07545	-289.80536	-258.7786	-270.5211	-293.74075	-265.77496	-279.2688	-283.43796	-253.12291	-245.15997	-303.58105	-281.677	-302.1874	-309.45145	-295.2213	-319.39462	-338.74985	-314.54556	-339.4586	-345.42218	-324.83426	-347.74194	-329.5947	-299.387	-304.85608	-346.03296	-324.59232	-344.2521	-340.17804	-321.28293	-350.09116	-365.4333	-335.99042	-368.51016	-376.36197	-337.4557	-357.68887	-381.88458	-344.42624	-368.59476	-384.55283	-350.2481	-376.30276	-257.0642	-227.6462	-213.96742	-273.02924
¸ßË¹°×ÔëÉù´¦Àí (601).mp3	-100.87115	-81.90643	-109.44059	-124.27028	-114.42091	-123.65389	-123.295746	-121.58293	-120.55621	-117.27039	-105.22671	-122.37153	-156.9176	-118.19518	-129.67844	-158.0372	-129.58717	-151.45123	-132.30902	-111.490265	-127.16406	-142.24472	-122.1052	-125.67502	-138.14363	-119.24729	-138.758	-122.259315	-117.20645	-141.42491	-113.53746	-112.739	-148.7674	-160.88129	-130.76022	-140.55814	-148.84857	-116.49183	-126.99705	-132.51935	-105.175896	-129.6323	-145.88612	-121.57053	-139.33232	-151.64566	-131.32625	-148.9002	-169.62634
¸ßË¹°×ÔëÉù´¦Àí (602).mp3	-166.1106	-119.59173	-142.23845	-212.92921	-187.53658	-196.01225	-173.80165	-156.74214	-182.46613	-231.48526	-205.2944	-209.27257	-207.70847	-192.30765	-213.69995	-130.66536	-160.58066	-161.49088	-243.20886	-233.36185	-265.7761	-244.1542	-178.19006	-173.60655	-194.51848	-174.21619	-180.57104	-174.63008	-142.95338	-145.16328	-173.78235	-167.0497	-194.20491	-167.25117	-141.21027	-150.079	-160.51729	-145.04767	-164.67706	-179.5958	-165.63304	-192.8979	-148.27992	-92.07213	-89.394455	-231.68983	-203.9936	-220.44913	-210.95573
¸ßË¹°×ÔëÉù´¦Àí (603).mp3	-280.97675	-265.90103	-291.06976	-311.40897	-264.4389	-261.1249	-261.85876	-253.55345	-287.93198	-319.15842	-300.1506	-328.7749	-311.11835	-271.1171	-273.9598	-257.7733	-237.92775	-231.72745	-317.54016	-293.52777	-319.74237	-283.29163	-262.67688	-282.2829	-290.29507	-271.9933	-286.65457	-275.42502	-263.5495	-264.50278	-329.72083	-300.4381	-319.08173	-293.44614	-261.44586	-282.73523	-309.24774	-291.2003	-317.6912	-344.6218	-312.39117	-333.07074	-381.4639	-330.31653	-330.93826	-284.029	-255.40343	-263.30298	-254.00508
¸ßË¹°×ÔëÉù´¦Àí (604).mp3	-159.14725	-137.47675	-141.61057	-191.24493	-185.87898	-202.02724	-116.77198	-128.85458	-153.32045	-162.37234	-180.91905	-195.72713	-156.81581	-147.82791	-167.84944	-119.36132	-153.4756	-158.60846	-105.77384	-115.70452	-150.97243	-170.0376	-155.7166	-135.03189	-84.71013	-93.272125	-117.42202	-183.78348	-140.70596	-119.38365	-107.70793	-106.54473	-105.64972	-153.71307	-173.393	-194.54518	-105.21449	-98.98086	-136.92506	-171.66008	-157.95778	-135.55046	-144.51411	-114.80007	-140.48262	-151.30122	-151.70734	-176.68661	-54.842106
¸ßË¹°×ÔëÉù´¦Àí (605).mp3	-62.84417	-45.305653	-69.912056	-67.73698	-38.206795	-59.513885	-103.962326	-70.739105	-84.415596	-90.14946	-70.74519	-85.3997	-103.3801	-85.19582	-112.09063	-89.344955	-67.821976	-93.1362	-71.77082	-46.91181	-63.72927	-48.68822	-28.633509	-62.41157	-121.939064	-96.661026	-116.55031	-111.22847	-91.03827	-118.82268	-102.64099	-77.778656	-99.20882	-79.097565	-54.95723	-85.49687	-67.23535	-57.32077	-79.76146	-64.79676	-12.236895	-23.449497	-116.787415	-92.875244	-114.14229	-144.96158	-125.35965	-150.58195	-157.32869
¸ßË¹°×ÔëÉù´¦Àí (606).mp3	-76.47805	-28.765816	-54.527863	-43.674946	-24.305244	-52.13119	-96.718346	-67.75664	-77.1376	-143.45422	-122.26611	-145.98056	-227.45442	-195.30415	-179.28452	-199.41954	-170.87524	-174.76521	-221.87288	-169.82643	-151.23242	-74.17926	-69.21914	-112.77285	-118.26859	-113.93633	-113.31391	-170.31506	-185.86543	-213.40494	-165.44255	-131.12103	-110.783936	-153.69774	-130.2655	-142.57887	-146.55505	-126.93318	-150.4368	-136.85675	-112.682106	-127.89092	-65.74169	-11.025837	-22.613995	-102.61955	-116.7254	-163.32886	-113.42045
¸ßË¹°×ÔëÉù´¦Àí (607).mp3	-63.479706	-34.09111	-41.43441	-44.366123	-13.500241	-21.04959	-66.62819	-30.995857	-39.928104	-23.121607	1.0160034	-20.004265	-64.42218	-34.928333	-54.12973	-66.6041	-35.310165	-43.706703	-60.36336	-43.04862	-56.631897	-55.697556	-29.379738	-40.92852	-73.250885	-37.669884	-45.222942	-104.923546	-96.6791	-109.738914	-160.63643	-139.70395	-144.25522	-70.87353	-26.38304	-15.597916	-133.31404	-96.85182	-102.81852	-76.15504	-89.426994	-116.106476	-129.44745	-114.20882	-121.0489	-51.138435	-36.264557	-54.92089	-74.40391
¸ßË¹°×ÔëÉù´¦Àí (608).mp3	-150.2013	-114.49698	-129.58131	-184.06367	-155.3756	-166.00272	-177.1354	-149.54268	-159.95023	-181.40887	-173.24858	-197.95891	-143.7073	-148.62097	-171.22157	-109.08778	-79.68667	-112.505264	-196.45384	-137.32587	-84.52044	-195.34773	-167.86455	-169.73381	-144.11234	-136.16121	-134.7481	-139.9525	-135.79825	-138.38603	-169.0673	-146.80737	-170.1107	-184.96695	-155.97787	-168.59773	-191.10484	-176.25978	-185.34929	-199.6043	-173.43394	-179.95506	-133.76543	-118.669975	-149.02544	-112.98074	-79.28724	-96.03081	-113.744774
¸ßË¹°×ÔëÉù´¦Àí (609).mp3	-138.4654	-109.39842	-124.08346	-98.8888	-85.87078	-113.24762	-123.86955	-101.181046	-130.84087	-77.66932	-57.366573	-70.0321	-109.19746	-62.956192	-85.26374	-114.582726	-93.4251	-114.18374	-143.73769	-116.15729	-118.236534	-111.0737	-106.47043	-126.945694	-72.33771	-41.209656	-56.841583	-94.78137	-65.751976	-80.31011	-103.04553	-76.108955	-90.0527	-131.90762	-99.57346	-120.075935	-141.15607	-112.22109	-128.30847	-83.60432	-66.00269	-81.3189	-78.22062	-66.0088	-96.20254	-78.48623	-35.27789	-51.7206	-139.73447
¸ßË¹°×ÔëÉù´¦Àí (610).mp3	-295.82483	-301.67392	-355.47403	-282.39383	-284.6337	-327.88696	-266.6366	-267.55698	-302.1397	-260.38495	-259.09225	-277.15744	-279.20026	-268.74658	-270.54904	-237.037	-231.98233	-241.82085	-224.55525	-222.6165	-244.60239	-214.54305	-202.70996	-226.49142	-193.69937	-165.68297	-205.60196	-259.84314	-173.1141	-185.5826	-311.0187	-137.74525	-97.1201	-374.91418	-351.3833	-375.3722	-301.5588	-273.78156	-303.4297	-357.06442	-335.7474	-365.97763	-336.68503	-325.99957	-365.39316	-287.09912	-285.9872	-349.28162	-186.24094
¸ßË¹°×ÔëÉù´¦Àí (611).mp3	-271.96878	-199.29211	-180.96234	-294.48477	-272.39474	-302.95056	-303.5555	-274.63092	-300.13803	-334.57385	-303.522	-333.19635	-321.6799	-292.79636	-316.5457	-325.37833	-303.385	-322.33554	-126.539505	-108.23902	-137.38982	-70.00457	-42.380077	-68.49053	-105.2212	-75.65533	-96.25112	-71.83882	-69.73575	-87.391304	-161.14769	-139.20288	-178.35648	-108.84744	-74.535576	-68.841705	-125.123505	-100.94989	-107.31921	-143.5776	-115.806015	-116.37834	-87.92347	-63.58887	-83.578186	-134.76385	-81.45376	-84.73374	-129.8887
¸ßË¹°×ÔëÉù´¦Àí (612).mp3	-164.8171	-189.67947	-218.98291	-255.04227	-242.54489	-230.42567	-184.73534	-209.37093	-251.06477	-267.62714	-209.16107	-157.62756	-211.10745	-211.88719	-240.01714	-225.7331	-220.9782	-217.61508	-197.33444	-167.70412	-184.9865	-265.83188	-262.8294	-286.21402	-235.63828	-214.10495	-175.79498	-152.80847	-188.6815	-211.17897	-249.79591	-240.92911	-214.95773	-217.69307	-202.21683	-227.01474	-206.89368	-225.02098	-269.4766	-149.59212	-129.31595	-142.14307	-259.19962	-249.21654	-273.4607	-257.75775	-236.57349	-246.20714	-255.35553
¸ßË¹°×ÔëÉù´¦Àí (613).mp3	-225.29564	-221.14468	-247.32626	-216.07889	-166.69955	-124.79299	-246.2574	-232.94939	-238.3693	-200.83444	-211.42961	-241.55879	-242.28514	-224.24919	-201.83136	-184.66432	-203.37701	-226.68329	-124.460396	-171.7798	-233.30745	-265.99072	-242.77608	-257.6556	-251.3011	-225.92892	-213.70882	-192.43187	-181.62471	-213.3375	-162.85052	-187.78354	-213.71333	-169.55128	-192.81415	-181.61354	-172.8414	-167.15291	-164.63802	-260.5415	-208.61833	-166.62204	-259.55298	-242.75143	-264.6559	-222.74295	-210.55539	-207.80061	-180.64316
¸ßË¹°×ÔëÉù´¦Àí (614).mp3	-128.91888	-112.31097	-154.65184	-182.65186	-149.27194	-151.99622	-180.48116	-151.92871	-170.67213	-141.78069	-120.77984	-149.45454	-154.26904	-140.3162	-175.37042	-153.68575	-151.79556	-164.6215	-181.06584	-162.59587	-173.57663	-164.9321	-150.30742	-165.28008	-189.2243	-157.1373	-169.5637	-157.90965	-139.82756	-167.25874	-168.38887	-153.09863	-182.29845	-164.4545	-136.40204	-148.16158	-127.81533	-111.982956	-145.48482	-172.46861	-139.5176	-150.73044	-196.10828	-168.7853	-177.8942	-196.67894	-174.04916	-191.86473	-170.75758
¸ßË¹°×ÔëÉù´¦Àí (615).mp3	-126.18806	-145.25172	-189.04688	-66.82151	-51.550797	-37.541416	-147.94418	-106.944885	-93.82672	-73.36981	-61.144096	-62.16544	-157.0656	-125.59967	-140.74785	-29.519808	-35.330883	-49.16479	-70.627426	-30.123827	-19.034264	-103.89088	-76.569466	-73.96603	-77.616806	-33.28887	-27.740736	-151.92812	-120.32287	-120.25478	-110.57401	-107.64499	-138.25842	-193.99542	-97.56398	-75.6804	-71.56614	-46.62572	-54.307613	-45.404716	-32.182384	-62.11585	-154.48706	-145.42944	-174.17168	-191.27625	-169.94766	-195.78755	-47.661144
¸ßË¹°×ÔëÉù´¦Àí (616).mp3	-167.2524	-177.0381	-201.89671	-263.73926	-243.0062	-258.64484	-224.69371	-183.13698	-122.929016	-232.66821	-237.13673	-240.22029	-220.50763	-216.19612	-183.02724	-191.45268	-198.73613	-228.72466	-225.53137	-230.82896	-250.4634	-154.74153	-191.67963	-237.75749	-270.09024	-247.38506	-261.6856	-187.50111	-213.4418	-237.46297	-246.54425	-231.6345	-236.3894	-186.2979	-178.22888	-175.70305	-229.80301	-210.74397	-177.77333	-140.62088	-159.43385	-133.16962	-213.44748	-213.90851	-223.29564	-263.40164	-207.15903	-197.5765	-115.09098
¸ßË¹°×ÔëÉù´¦Àí (617).mp3	-122.082756	-100.145454	-110.87947	-158.40515	-145.43037	-158.87868	-167.37328	-156.12642	-176.17854	-211.3518	-194.178	-197.64436	-107.40554	-80.689644	-101.771065	-202.37993	-176.992	-201.40718	-285.5151	-269.93546	-252.37973	-189.68567	-179.8085	-197.39297	-253.38824	-222.28159	-234.68057	-123.87001	-113.36344	-145.89879	-143.4302	-131.58829	-153.3116	-211.97047	-161.61288	-146.77682	-211.60223	-192.20291	-197.73994	-217.69588	-200.42297	-206.48048	-102.5719	-93.98455	-117.786385	-282.40857	-280.89334	-262.56512	-267.9018
¸ßË¹°×ÔëÉù´¦Àí (618).mp3	-273.99896	-259.81702	-273.56854	-153.25812	-157.47374	-181.04292	-147.9865	-135.10268	-160.70325	-201.05157	-181.28459	-198.34474	-268.6109	-252.27272	-277.8462	-271.70468	-251.46803	-283.5069	-197.5597	-189.7826	-203.30696	-170.9035	-160.00905	-152.74376	-189.51268	-146.39868	-161.16821	-283.2386	-256.79926	-257.553	-159.75206	-152.39871	-156.57242	-146.82951	-133.31926	-147.68356	-151.93272	-147.11574	-158.16867	-144.98999	-147.42271	-174.66786	-167.52486	-153.13177	-155.34944	-276.60736	-259.81302	-280.017	-229.98419
¸ßË¹°×ÔëÉù´¦Àí (619).mp3	-55.430058	-27.743763	-50.14335	-35.26612	-16.783388	-50.997013	-32.772022	-10.402744	-28.52046	-62.611656	-33.4917	-50.791565	-41.6209	-7.4650497	-30.951477	-50.20728	-31.729229	-52.491436	-59.660797	-30.651604	-48.354645	-48.300922	-22.33591	-50.493774	-74.202126	-41.140682	-56.36138	-22.519829	0.9029139	-11.867478	-39.71646	-8.583451	-37.46147	-37.33614	-2.4072473	-22.158743	-65.22801	-26.654087	-37.86281	-66.32182	-25.781382	-43.71498	-80.54895	-37.219627	-38.99791	-75.89683	-39.864815	-60.15534	-59.115242
¸ßË¹°×ÔëÉù´¦Àí (620).mp3	-330.98816	-304.20438	-332.59464	-327.9034	-291.19315	-303.42935	-321.12256	-293.33713	-328.4566	-288.21143	-269.15848	-293.82104	-211.24818	-193.41286	-222.02086	-194.02972	-186.6609	-213.54352	-239.65926	-203.67776	-208.03728	-358.8984	-308.81992	-313.9201	-368.8303	-338.27014	-355.19513	-220.16777	-204.79808	-238.96855	-238.59247	-205.55653	-221.08463	-282.26663	-247.13585	-252.54352	-233.2101	-204.5766	-231.55669	-327.66998	-286.26834	-298.50467	-231.81898	-206.13133	-216.31754	-278.21545	-244.00734	-260.6737	-283.47275
¸ßË¹°×ÔëÉù´¦Àí (621).mp3	-40.66059	-13.277809	-34.847557	-45.500298	-28.677223	-41.164154	-43.193165	-19.44057	-37.597256	-42.910084	0.6536826	-3.03397	-52.8837	-18.301702	-28.724232	-89.73983	-58.672237	-76.7413	-19.862356	-9.319074	-36.13257	-48.701763	-22.614756	-49.187466	-63.069176	-35.86608	-37.53623	-25.599108	-7.2329736	-27.107769	-57.76379	-28.732208	-51.613518	-20.175808	10.003355	-0.7069605	-11.875761	15.365856	-6.6414776	-53.551907	-9.519307	-24.730152	-56.817997	-16.578678	-35.02097	-40.751747	-12.176954	-33.916912	-73.84827
¸ßË¹°×ÔëÉù´¦Àí (622).mp3	-170.1433	-142.7666	-153.64027	-190.45609	-164.43484	-171.5909	-169.04057	-131.33498	-123.439125	-148.91359	-120.98148	-132.83853	-158.14963	-147.68864	-174.36183	-146.48532	-134.68242	-149.50954	-174.94781	-130.1112	-126.97545	-127.57934	-112.78405	-127.05039	-122.12266	-112.73038	-140.09444	-109.94454	-90.439026	-118.93004	-159.73529	-133.9166	-125.1336	-126.8705	-133.79132	-151.74373	-179.85014	-156.9571	-166.76707	-106.4517	-120.49702	-155.7134	-154.27536	-133.29501	-152.21538	-146.52643	-142.27475	-143.8267	-195.85873
¸ßË¹°×ÔëÉù´¦Àí (623).mp3	5.9006343	48.507282	30.757463	-32.607113	-12.924422	-38.241596	-9.636921	2.7727194	-25.301659	-34.239117	-6.2521377	-19.019018	11.630079	34.95509	11.120522	-5.579423	19.394491	-11.512466	-45.90011	-7.5648212	-16.581198	-16.086824	2.4086056	-27.275957	-202.57826	-119.869705	-132.79962	-9.3533945	13.442848	-14.014311	-4.0072374	20.078598	-1.666543	-42.519157	-15.692835	-37.166954	-7.1994233	14.40586	-11.879841	-24.636023	-3.2377646	-21.569996	16.194618	41.762203	9.976489	-8.045591	27.427214	3.4058008	-25.633505
¸ßË¹°×ÔëÉù´¦Àí (624).mp3	-321.73627	-296.20172	-315.54422	-312.00647	-276.31778	-279.0597	-280.4224	-256.07947	-278.6108	-288.82727	-267.3886	-278.6057	-315.4339	-288.9416	-307.09116	-312.98038	-287.07767	-312.4729	-286.62933	-256.3284	-274.32404	-298.3841	-276.3724	-298.43225	-303.79074	-279.69424	-293.08487	-316.28778	-287.6971	-299.84857	-343.0539	-319.17285	-337.8571	-296.8594	-269.4938	-295.31052	-317.39404	-280.37766	-304.06702	-320.88843	-292.1452	-313.13483	-295.39713	-270.3106	-285.1411	-224.84375	-215.57448	-243.20273	-305.9636
¸ßË¹°×ÔëÉù´¦Àí (625).mp3	-211.60353	-185.34827	-184.73969	-218.21986	-200.43105	-216.47702	-189.8936	-173.19223	-164.03171	-171.24841	-167.1402	-190.41083	-194.89156	-172.96371	-189.036	-179.82536	-158.40883	-157.63243	-165.29477	-156.87885	-174.0159	-191.7718	-169.10011	-161.92284	-188.31795	-175.82933	-196.70149	-188.94305	-171.61519	-174.1403	-174.92651	-156.16196	-171.88031	-165.47227	-164.82443	-171.48033	-181.15334	-163.63293	-181.74925	-179.86697	-161.57387	-180.78902	-161.49826	-151.24742	-162.35164	-153.24777	-149.84172	-168.30034	-156.56592
¸ßË¹°×ÔëÉù´¦Àí (626).mp3	-327.63107	-323.0758	-349.45807	-317.6138	-296.8735	-299.83514	-240.2293	-215.25603	-218.10858	-310.4258	-284.28665	-297.6631	-206.0773	-191.95941	-216.64621	-291.7091	-266.78046	-273.96072	-281.30273	-227.16258	-224.27013	-286.60904	-272.44403	-287.54037	-307.30954	-282.73532	-285.6285	-268.87457	-252.03873	-258.6866	-299.97202	-261.9687	-265.3459	-295.4983	-285.29468	-310.35333	-231.31496	-250.88713	-277.401	-268.4108	-241.40823	-275.3208	-250.53548	-235.62971	-232.75575	-307.84445	-279.48416	-296.30112	-283.94553
¸ßË¹°×ÔëÉù´¦Àí (627).mp3	-152.96315	-124.62146	-131.84433	-85.322914	-53.045567	-61.8938	-184.7948	-151.6801	-169.78746	-74.541466	-44.299374	-56.11539	-96.07943	-74.72369	-94.66379	-63.165646	-50.29023	-76.37031	-89.705	-75.18701	-93.96812	-73.13089	-62.10936	-90.05758	-65.37212	-41.05083	-54.26882	-89.53422	-66.43587	-79.027626	-81.19381	-68.38873	-87.4393	-95.22676	-72.74759	-91.44733	-92.71795	-82.01489	-106.93521	-83.504845	-53.85306	-71.83314	-87.41457	-65.59721	-80.766685	-86.024574	-55.064945	-70.98982	-76.1767
¸ßË¹°×ÔëÉù´¦Àí (628).mp3	-161.5066	-157.21454	-136.77068	-160.35056	-172.21652	-175.65593	-136.21045	-84.19099	-79.21982	-140.54523	-102.85663	-118.111206	-115.34873	-96.894646	-118.071144	-71.18952	-92.6716	-118.99281	-113.59348	-96.84702	-115.97959	-95.9572	-82.60722	-63.419415	-135.41139	-107.101006	-124.778366	-162.73073	-121.97645	-92.96152	-106.03266	-90.52723	-81.29924	-117.07214	-101.15356	-94.04083	-78.90438	-89.63503	-125.7151	-93.04726	-111.70726	-138.54527	-88.05471	-99.98245	-110.84436	-105.777954	-114.17115	-146.56273	-190.37796
¸ßË¹°×ÔëÉù´¦Àí (629).mp3	-105.9703	-111.00312	-164.151	-99.04173	-79.390755	-117.9532	-85.86258	-47.11525	-70.295525	-130.5285	-56.88421	-56.557228	-166.26302	-131.14442	-119.38424	-132.12575	-144.7495	-170.51747	-142.94963	-138.62325	-140.03844	-129.88762	-133.0068	-142.61433	-171.23235	-136.35968	-122.88533	-194.09521	-213.3176	-263.17627	-234.79993	-198.96545	-158.32265	-158.82565	-144.26729	-163.23277	-158.8562	-155.14838	-177.2261	-170.79419	-148.01312	-121.03767	-165.75648	-154.5684	-164.87477	-151.7702	-130.44852	-157.03568	-170.02582
¸ßË¹°×ÔëÉù´¦Àí (630).mp3	-186.66725	-171.15169	-182.82301	-182.66656	-154.63684	-163.29126	-151.054	-150.21742	-147.6876	-145.10628	-121.54968	-107.55318	-120.13012	-121.56394	-124.81297	-228.79802	-195.47368	-185.86307	-191.4229	-157.68227	-160.80429	-160.2742	-149.81067	-166.39122	-164.85855	-159.62817	-161.02257	-182.3888	-156.58044	-177.48589	-157.91162	-135.6614	-148.6662	-124.06972	-101.09346	-124.68217	-134.9689	-104.247215	-116.31804	-148.55061	-143.78598	-147.85577	-152.66785	-130.46211	-157.10178	-169.95045	-150.60518	-151.58353	-165.3595
¸ßË¹°×ÔëÉù´¦Àí (631).mp3	-131.2038	-111.53565	-136.54376	-156.57736	-129.4529	-136.54085	-77.213905	-65.99157	-65.08706	-137.18443	-118.50311	-135.68964	-160.13031	-125.817154	-141.00595	-100.66796	-74.08359	-96.06806	-111.67007	-101.12272	-115.62142	-192.075	-164.24937	-188.94025	-130.55516	-104.84701	-125.85291	-137.56752	-118.86202	-130.53177	-153.04463	-122.25439	-139.05522	-117.26425	-96.79376	-121.74808	-132.75146	-124.380455	-151.6472	-153.23026	-126.45792	-141.97144	-104.85057	-74.41512	-97.76133	-158.34467	-131.89302	-145.28064	-218.88174
¸ßË¹°×ÔëÉù´¦Àí (632).mp3	-199.79648	-176.24158	-198.28125	-191.62589	-179.11203	-198.93079	-244.00868	-210.65428	-224.37404	-248.19766	-219.39214	-238.6261	-248.23465	-214.07584	-228.10693	-242.57806	-214.1011	-237.09714	-229.53323	-195.74985	-204.59555	-194.9651	-182.50851	-199.4137	-252.99393	-215.52208	-227.22223	-250.5107	-226.84273	-245.08315	-240.11627	-202.67737	-223.7219	-240.51529	-201.95607	-217.98663	-245.16441	-213.6747	-233.26556	-236.57695	-206.29257	-231.52731	-257.05646	-224.79137	-242.62386	-246.38942	-210.24875	-239.4345	-236.57939
¸ßË¹°×ÔëÉù´¦Àí (633).mp3	-103.16929	-59.83083	-75.10324	-74.62912	-75.70325	-102.7362	-78.01066	-35.206657	-37.607975	-110.995804	-90.452484	-108.36391	-90.058205	-84.42995	-92.05475	-113.61148	-97.452	-121.947754	-115.53573	-94.03631	-117.30522	-117.17274	-94.881516	-113.339096	-113.79874	-95.350204	-116.86983	-128.40236	-100.741714	-120.40399	-102.2301	-82.776855	-99.99896	-117.2821	-83.92975	-103.23433	-120.873955	-97.60827	-125.09531	-123.405304	-100.56922	-129.72339	-112.80429	-88.30014	-107.69323	-121.04998	-88.48688	-98.05958	-130.23076
¸ßË¹°×ÔëÉù´¦Àí (634).mp3	-285.32773	-253.36174	-228.00755	-258.91364	-249.03339	-241.81369	-233.29884	-248.88881	-266.54187	-275.59058	-261.68515	-249.41849	-262.173	-264.3436	-283.07828	-244.04672	-253.89253	-247.77614	-290.1794	-275.39963	-261.7662	-243.88684	-224.87985	-221.71457	-181.20932	-205.36108	-219.05676	-244.05481	-239.27336	-256.45184	-194.87068	-215.32074	-229.9782	-231.03087	-224.81084	-228.65057	-242.55962	-226.64958	-205.33598	-212.26962	-210.03165	-175.1815	-223.75864	-238.91866	-288.47562	-283.78903	-266.0313	-296.39203	-203.23135
¸ßË¹°×ÔëÉù´¦Àí (635).mp3	-96.65388	-42.495663	-24.5186	-123.87202	-120.08745	-156.99886	-85.77393	-97.786644	-102.0218	2.0508113	28.82888	4.843541	-77.57816	-64.037834	-98.21199	-122.7497	-93.4923	-91.49562	-93.02604	-84.92723	-100.07943	-53.53397	-36.65412	-56.48763	-19.48248	3.0107234	-23.019938	-77.39294	-61.206326	-49.545162	-65.15316	-31.960512	-42.455025	-170.98389	-153.01389	-136.89726	-210.74237	-100.83799	-74.4091	-6.160333	6.1538067	-21.99061	-102.9325	-96.985016	-121.600266	-268.86288	-238.64772	-264.25998	-249.08533
¸ßË¹°×ÔëÉù´¦Àí (636).mp3	-170.98045	-153.77768	-170.16942	-168.1448	-145.94226	-164.10092	-222.3821	-196.5522	-211.32683	-198.13203	-178.00262	-159.79814	-186.93988	-198.22351	-229.46254	-188.27614	-176.61327	-192.51172	-210.48683	-192.80045	-200.34941	-203.62073	-185.73517	-188.96626	-170.28488	-144.17842	-153.88086	-120.02842	-84.95264	-108.70986	-170.74907	-146.19748	-163.5829	-199.09836	-187.23317	-211.99727	-229.68277	-189.75919	-197.51093	-176.9612	-154.16942	-173.60767	-175.92567	-184.47229	-200.53488	-153.73222	-172.39282	-209.2926	-125.562355
¸ßË¹°×ÔëÉù´¦Àí (637).mp3	-290.01376	-278.3297	-303.4898	-276.78207	-270.21622	-279.1304	-178.34102	-157.94154	-158.33661	-297.6902	-281.15903	-275.9428	-215.92233	-194.63448	-206.95874	-167.11145	-81.3037	-87.08734	-278.39984	-275.09363	-290.0944	-164.7294	-193.31859	-228.2926	-285.6217	-276.87314	-300.68512	-267.72318	-267.99026	-273.6474	-215.43007	-214.90286	-217.19862	-278.94058	-276.94775	-304.0858	-218.10446	-213.27847	-241.58594	-122.41432	-105.95605	-148.4837	-230.42876	-217.85086	-218.7929	-206.86723	-202.61237	-215.29886	-161.86836
¸ßË¹°×ÔëÉù´¦Àí (638).mp3	-151.0882	-151.97598	-180.35107	-155.82454	-145.55284	-172.11415	-203.71127	-175.32184	-164.73033	-226.03123	-204.94878	-212.20268	-252.72652	-224.11728	-234.42384	-175.49225	-153.77922	-156.76105	-196.10448	-173.46744	-180.13496	-204.94775	-193.15746	-198.8459	-251.90126	-203.14612	-172.5757	-199.72128	-135.39365	-120.427956	-176.32712	-86.47301	-61.731033	-201.84573	-174.35716	-184.69225	-99.688156	-57.21664	-60.86445	-130.15929	-100.34289	-112.778694	-89.3484	-67.27183	-83.90369	-216.40115	-189.32904	-199.56679	-95.243256
¸ßË¹°×ÔëÉù´¦Àí (639).mp3	-235.02591	-236.31863	-275.21066	-184.33023	-173.98071	-196.6854	-192.37898	-187.27501	-215.82477	-220.9711	-213.91339	-221.7327	-175.46194	-168.6747	-192.4593	-177.67023	-191.58157	-156.9323	-124.1921	-124.98132	-146.89766	-197.37173	-187.44167	-201.7824	-165.4437	-154.79503	-154.95221	-135.37184	-151.83266	-148.07239	-223.84953	-203.84485	-212.31454	-251.04703	-222.95155	-209.4509	-147.25653	-178.78839	-161.93721	-236.31316	-196.04936	-149.8799	-262.78165	-228.04707	-234.66873	-182.26706	-205.8177	-191.54031	-237.69469
¸ßË¹°×ÔëÉù´¦Àí (640).mp3	-147.7544	-89.20678	-93.05977	-129.87074	-109.38757	-119.645386	-130.8697	-125.99446	-153.42403	-168.08643	-157.29703	-170.70262	-209.26553	-182.27882	-183.24579	-252.84816	-231.35587	-254.94234	-228.1745	-188.68599	-170.47473	-68.98473	-51.880276	-67.30208	-93.70125	-75.9272	-78.050705	-131.81226	-118.09759	-133.74834	-170.97025	-164.0499	-181.00774	-132.20712	-154.69365	-160.81807	-133.459	-130.93172	-123.158394	-242.12645	-192.00383	-152.93513	-222.0184	-205.00842	-231.85316	-83.72829	-67.609726	-88.75109	-117.23427
¸ßË¹°×ÔëÉù´¦Àí (641).mp3	22.4285	31.704287	-9.547619	-74.256424	-60.639378	-71.21708	15.656974	20.77362	-14.439514	-10.218095	13.138792	0.7881742	-27.769249	-24.591602	-28.27052	-158.29456	-9.18987	30.640568	-122.39258	-126.63236	-156.53624	-114.25829	-109.27538	-56.95096	65.76505	59.61743	-6.3868165	-50.97088	77.48461	102.89012	-21.186579	-32.837486	-108.624756	-39.454773	-32.33683	-32.633255	-48.782883	-19.664244	-26.72422	63.014175	101.697464	58.98608	-107.63763	-35.135723	-3.1503477	-109.68244	-103.6453	-114.81268	-38.04296
¸ßË¹°×ÔëÉù´¦Àí (642).mp3	-70.74067	-50.21619	-61.298603	-95.29046	-82.65907	-101.875015	-50.10455	-34.82351	-50.784714	-53.924816	-27.967133	-64.68828	-105.139145	-95.09781	-117.737	-80.2421	-43.901543	-39.455196	-100.90501	-94.71534	-114.26642	-78.84974	-61.97319	-65.1988	-37.703327	-17.943363	-41.260506	-117.1266	-92.414246	-96.95967	-89.41126	-80.163765	-101.630196	-47.09429	-4.5907893	-19.662796	-93.23333	-83.42829	-101.959435	-71.373276	-57.302547	-76.668884	-111.00266	-107.70575	-128.82732	-85.308975	-77.31908	-106.776665	-67.08415
¸ßË¹°×ÔëÉù´¦Àí (643).mp3	-163.88943	-145.2731	-163.41669	-81.92599	-60.389103	-79.31642	-84.69554	-64.18494	-91.6415	-362.21893	-312.07697	-312.0066	-352.29166	-319.32022	-345.04684	-88.19752	-91.67501	-105.86495	-353.12796	-313.8182	-324.33167	-112.07369	-78.40602	-108.77407	-257.43066	-242.3935	-274.30225	-158.83742	-136.61319	-156.1597	-121.79218	-69.00063	-58.63483	-106.30103	-111.704254	-136.51886	-20.28098	11.006483	-10.702767	-281.08105	-258.74997	-296.79706	-125.61146	-102.19044	-122.78197	-357.82916	-325.74762	-352.81042	-283.33182
¸ßË¹°×ÔëÉù´¦Àí (644).mp3	-204.01793	-200.23477	-212.60176	-226.41666	-203.88727	-230.38461	-228.01996	-204.78203	-219.72687	-230.14003	-207.13457	-202.73555	-224.53113	-199.38806	-223.52113	-232.83676	-206.11618	-219.98453	-207.48303	-187.01399	-161.51884	-196.92859	-180.18858	-195.62814	-228.90005	-206.83499	-216.91975	-194.72945	-164.48537	-189.28366	-194.66197	-192.75465	-220.93004	-229.01144	-193.9907	-190.87137	-212.0467	-186.61467	-178.35924	-219.9139	-206.4537	-218.60599	-181.8895	-181.88618	-197.30193	-219.57504	-199.95276	-204.92072	-200.4898
¸ßË¹°×ÔëÉù´¦Àí (645).mp3	-88.09154	-62.476654	-83.01969	-103.35181	-57.3719	-74.66704	-131.51707	-127.94682	-136.7705	-103.11628	-80.59834	-75.63097	-107.044266	-85.29805	-95.74087	-99.65456	-78.30723	-81.40852	-124.71069	-97.31304	-115.63706	-59.469498	-62.27002	-64.55215	-35.82107	-15.826909	-46.535114	-106.25802	-89.34633	-97.04606	-71.74443	2.7607427	-16.43868	-217.29448	-210.05551	-198.97322	-263.6467	-237.88237	-243.79962	-173.94011	-162.76657	-199.46815	-43.59652	-16.332432	-63.471848	-170.69064	-156.40297	-149.51382	-209.05527
¸ßË¹°×ÔëÉù´¦Àí (646).mp3	-183.01135	-185.29102	-204.5244	-229.665	-196.62383	-211.24036	-194.21121	-156.21002	-154.7422	-170.63878	-156.23674	-161.678	-170.50565	-144.22977	-141.04282	-180.53871	-153.75291	-171.22478	-202.83762	-181.12837	-200.57858	-219.1488	-191.00075	-195.59732	-197.45197	-158.4796	-147.95607	-142.01364	-127.496	-156.93953	-194.94	-183.49619	-204.82288	-200.98865	-177.40846	-188.4678	-154.72348	-172.6036	-194.90656	-197.71623	-188.01114	-214.74213	-214.74287	-188.12392	-210.59439	-188.45517	-160.59834	-159.75056	-196.84085
¸ßË¹°×ÔëÉù´¦Àí (647).mp3	-12.230823	5.096571	-12.495617	-3.612849	41.847763	22.534729	-5.9850245	41.62076	28.32483	-8.272618	25.072538	5.1974792	19.278397	26.262533	-16.052292	-36.12156	-3.5640264	-26.357838	-1.7136861	18.354683	-5.4290485	-16.650146	22.983232	-0.19034427	-28.147114	4.227088	-5.597287	13.439733	28.568739	-7.8861156	34.818275	60.73313	30.242735	-43.66388	-9.113629	-13.26786	5.220521	35.050686	18.305939	7.049206	41.202717	12.422253	1.4957132	43.342194	13.710867	11.316079	41.71888	21.846668	14.46753
¸ßË¹°×ÔëÉù´¦Àí (648).mp3	-198.66116	-181.89204	-166.49881	-187.08682	-212.22134	-260.53067	-129.45694	-111.12084	-123.34881	-227.50377	-242.2031	-265.1365	-282.133	-281.81393	-303.01755	-204.29706	-225.17212	-253.32497	-188.16673	-138.4176	-100.01568	-203.97769	-184.16159	-211.08344	-252.03842	-229.33746	-206.8513	-208.08893	-219.0717	-236.24924	-211.2519	-219.91614	-247.00581	-254.58195	-258.59094	-285.71478	-311.01215	-288.607	-285.16663	-249.16602	-243.85663	-248.09183	-179.39247	-95.67204	-114.56198	-221.3662	-219.00716	-243.3897	-188.79802
¸ßË¹°×ÔëÉù´¦Àí (649).mp3	-220.81783	-201.45297	-215.15474	-213.21552	-197.88274	-220.0892	-176.75356	-166.59238	-171.81505	-249.50677	-215.39107	-219.24876	-219.70213	-211.66774	-210.24318	-165.96742	-167.53522	-191.54475	-198.98984	-172.03307	-189.64108	-215.61774	-195.65842	-216.07477	-195.46661	-167.13397	-183.31467	-200.03778	-173.78357	-185.69688	-216.80472	-189.83412	-188.92555	-253.40071	-220.43523	-222.93832	-245.89159	-213.64076	-198.68665	-256.0662	-214.73386	-220.14952	-210.47621	-173.13982	-166.15607	-211.34924	-181.56468	-193.43295	-171.02779
¸ßË¹°×ÔëÉù´¦Àí (650).mp3	-300.37082	-266.14783	-280.70728	-319.69403	-283.54465	-277.93848	-291.35342	-264.22678	-265.98404	-298.5689	-266.4517	-283.358	-272.92014	-254.92921	-273.38443	-153.75554	-172.90991	-200.12317	-284.3174	-247.52553	-247.70575	-258.59396	-241.77827	-251.46442	-303.83963	-274.7574	-291.98166	-263.7944	-239.11505	-228.20055	-291.1155	-266.13193	-265.14267	-255.15549	-244.50082	-274.2284	-294.52985	-254.1086	-229.28723	-266.73886	-256.37723	-276.37338	-272.91534	-270.89404	-302.0531	-262.66455	-240.16551	-263.86597	-276.07883
¸ßË¹°×ÔëÉù´¦Àí (651).mp3	-83.27778	-101.907555	-169.70116	-65.299774	11.730046	-1.538286	-246.36697	-84.48007	-58.867344	-269.1094	-241.7748	-241.6679	-233.7312	-197.45366	-176.23982	-227.45328	-236.04916	-283.90958	-119.31038	-140.54536	-235.49364	-147.88367	-139.82523	-204.32692	-125.8269	-113.73246	-160.13057	-254.35991	-237.07677	-264.35013	-236.61545	-221.18594	-237.92969	-212.55045	-215.5336	-225.62021	-198.6516	-200.08543	-228.19221	-126.57832	-152.56528	-197.71916	-203.57208	-191.96304	-211.22711	-119.42717	-87.9387	-104.13787	-82.06522
¸ßË¹°×ÔëÉù´¦Àí (652).mp3	-205.40979	-173.96695	-181.66824	-139.07306	-126.06567	-163.36873	-163.75737	-137.26512	-163.20605	-138.767	-105.51179	-109.46612	-96.891106	-80.47521	-111.5478	-104.36232	-90.16815	-122.853455	-83.93699	-53.80659	-66.99574	-93.40067	-64.90082	-83.235756	-68.40037	-48.95291	-87.67612	-60.879307	-28.568409	-47.418114	-42.308876	-22.705847	-72.964676	-76.120895	-22.947754	-45.396877	-127.20158	-36.51911	-19.288172	-181.50768	-158.9552	-164.5184	-193.00009	-170.10098	-197.1619	-138.79305	-126.073074	-144.96822	-140.05217
¸ßË¹°×ÔëÉù´¦Àí (653).mp3	-113.53607	-98.26385	-133.62048	-128.65988	-104.013664	-128.95003	-85.84531	-73.76436	-105.08127	-67.48295	-54.323433	-95.91793	-76.95824	-43.163353	-77.68133	-117.241486	-51.290188	-55.236275	-130.20445	-81.61716	-83.52477	-122.13584	-95.817955	-119.18015	-104.57905	-75.31311	-93.28473	-106.659096	-81.417305	-97.09645	-89.33791	-64.37765	-87.26631	-92.0063	-64.08443	-81.20716	-117.4552	-86.95685	-113.20432	-123.74758	-95.66996	-118.20644	-115.98473	-89.59724	-104.81252	-115.4327	-93.88954	-113.56259	-136.21423
¸ßË¹°×ÔëÉù´¦Àí (654).mp3	-203.43307	-176.40562	-147.74733	-288.89154	-253.89073	-272.9652	-244.53064	-256.45984	-278.50012	-267.88077	-235.99219	-219.5671	-214.52507	-212.23775	-225.70612	-246.34717	-221.67654	-232.0015	-200.26566	-198.41466	-209.78108	-221.70302	-210.67574	-221.47928	-232.61139	-202.13203	-195.23082	-301.74664	-286.79932	-294.1121	-202.48306	-203.20605	-204.56172	-250.50557	-255.11156	-273.08987	-317.84528	-275.5642	-258.69107	-245.21504	-257.39682	-308.3873	-341.30478	-307.95782	-318.19162	-236.58199	-228.61107	-255.99144	-240.12723
¸ßË¹°×ÔëÉù´¦Àí (655).mp3	-293.8253	-251.36356	-229.34769	-179.7629	-156.39426	-183.7477	-38.811844	-21.01364	-45.960915	-112.38911	-98.12364	-120.18393	-184.54291	-168.97737	-186.52353	-222.61775	-213.20071	-242.20096	-275.09277	-251.09074	-255.65738	-198.57755	-183.08945	-202.53275	-231.47807	-214.5097	-231.34868	-266.16605	-252.10596	-266.00128	-190.88933	-164.27734	-170.67105	-170.60628	-179.47435	-198.01779	-203.46657	-185.08836	-201.01782	-229.33743	-198.67482	-219.4429	-200.35683	-200.5737	-188.64581	-227.00005	-223.14122	-234.47963	-172.67963
¸ßË¹°×ÔëÉù´¦Àí (656).mp3	-350.26367	-303.6855	-329.27222	-312.72424	-293.0865	-338.79755	-242.61168	-215.80438	-206.20276	-239.69193	-217.8491	-233.15007	-216.6193	-203.25668	-216.69827	-328.6103	-297.8736	-323.5318	-382.71152	-343.243	-363.74237	-358.66837	-327.5637	-350.56656	-274.7274	-192.59476	-195.27959	-325.55136	-243.22739	-221.64383	-290.4981	-261.10245	-290.67627	-331.10254	-307.07593	-333.07983	-372.50732	-338.25455	-362.80878	-289.73407	-273.50842	-296.58145	-303.11942	-276.91122	-308.60944	-323.71393	-283.57425	-294.15796	-317.416
¸ßË¹°×ÔëÉù´¦Àí (657).mp3	-201.0693	-191.30348	-216.93335	-229.92834	-206.68152	-224.01198	-187.67532	-180.44337	-201.20428	-251.16837	-218.46161	-224.6943	-230.89418	-212.59499	-235.85675	-214.39043	-186.39159	-188.31194	-136.0316	-136.4814	-164.30771	-203.49692	-195.02649	-189.76805	-238.08514	-211.30775	-218.33795	-213.69681	-197.8833	-204.51454	-231.98601	-218.3297	-239.95602	-223.18379	-211.14247	-237.32448	-221.74072	-193.33554	-197.20816	-237.45757	-210.90103	-224.59949	-209.31055	-185.86903	-201.38022	-206.70149	-173.55281	-176.53311	-181.46873
¸ßË¹°×ÔëÉù´¦Àí (658).mp3	-196.82477	-174.5206	-180.37473	-212.96333	-194.66174	-208.79887	-173.37912	-170.04951	-184.6809	-238.13611	-208.73035	-179.39673	-190.92935	-211.30411	-240.73505	-192.37022	-210.1196	-229.70616	-206.40605	-200.19514	-167.44266	-203.96545	-211.46498	-214.70432	-238.18506	-237.2209	-245.0993	-225.22522	-223.86649	-242.33463	-255.45622	-215.2756	-218.1474	-206.95367	-208.23329	-231.31041	-191.80676	-179.6237	-201.86418	-211.7011	-195.20631	-210.15668	-204.43744	-205.88377	-237.82693	-240.82631	-220.56952	-225.89882	-240.62201
¸ßË¹°×ÔëÉù´¦Àí (659).mp3	-175.99162	-170.11409	-185.82031	-209.42188	-205.42355	-228.12006	-191.72726	-175.92601	-196.03122	-186.69328	-183.85867	-213.93924	-217.6267	-189.4066	-212.69095	-241.2648	-214.70293	-236.24455	-220.89227	-204.32652	-220.34584	-232.38081	-206.28682	-225.67497	-179.97264	-145.27657	-155.88818	-151.03764	-144.12817	-170.95563	-193.9498	-177.00177	-194.6254	-196.58716	-178.80647	-192.6245	-190.28172	-164.69955	-179.19716	-181.61418	-154.15741	-172.58627	-196.76346	-170.95691	-188.84062	-221.41695	-198.54337	-220.90794	-210.62332
¸ßË¹°×ÔëÉù´¦Àí (660).mp3	-26.985312	1.1469617	-17.184082	-44.492893	-37.53691	-56.962948	-80.27323	-49.089405	-64.240845	-119.16124	-98.08301	-124.61958	-100.038345	-67.19156	-96.35683	-162.67393	-135.83163	-139.61809	-123.014305	-97.62358	-118.40157	-135.88509	-130.94705	-129.08157	-80.15294	-66.423645	-72.98777	-116.08533	-95.26083	-86.80717	-114.25304	-83.499245	-71.51191	-40.349586	-6.9518914	-16.95491	-23.28654	-0.1359219	-26.591627	-57.532345	-40.989784	-66.491356	-71.429245	-76.86781	-108.96955	-99.46478	-79.42395	-101.66945	-65.53659
¸ßË¹°×ÔëÉù´¦Àí (661).mp3	-306.79428	-273.45438	-282.38	-291.3087	-257.5803	-267.79935	-261.61212	-234.2909	-240.7192	-251.8994	-234.94012	-264.10385	-292.3601	-254.6655	-273.12183	-283.09082	-250.6498	-256.62723	-272.51413	-233.98355	-244.79016	-269.23953	-240.16188	-269.05637	-300.86157	-262.31738	-271.82425	-263.08337	-245.22617	-266.52945	-291.33176	-267.22668	-290.8387	-296.30936	-269.2966	-278.61624	-304.13364	-274.1057	-301.1414	-302.77765	-274.5813	-301.05792	-297.4607	-265.83905	-275.1791	-273.01068	-262.19522	-289.1858	-302.16727
¸ßË¹°×ÔëÉù´¦Àí (662).mp3	-198.27634	-178.45746	-190.59682	-155.01393	-126.37772	-148.24893	-150.03651	-119.768715	-137.28207	-211.50928	-178.6062	-187.62921	-160.77087	-149.75502	-170.57014	-209.35928	-166.70793	-166.70238	-130.05693	-106.184326	-127.31746	-180.16681	-163.69295	-181.93015	-210.8514	-180.71712	-202.3233	-236.96985	-196.23836	-195.05664	-133.47702	-107.37657	-125.80952	-217.05669	-191.94508	-213.3472	-210.9469	-188.56583	-199.91302	-131.85042	-117.72763	-146.00206	-179.78198	-153.59941	-176.32256	-159.7199	-140.41306	-157.70416	-231.56012
¸ßË¹°×ÔëÉù´¦Àí (663).mp3	-118.5039	-78.39618	-68.68297	-171.41933	-159.11188	-172.5943	-161.85977	-122.612915	-108.039604	-110.76319	-93.906044	-100.52249	-146.43567	-125.55696	-142.06409	-132.59628	-135.74068	-103.17901	-81.65484	-71.70018	-80.38503	-153.24724	-165.6536	-182.68137	-95.89173	-58.885506	-55.423603	-157.73306	-114.944534	-123.0832	-156.11363	-138.21849	-152.05974	-119.41934	-100.51904	-124.28004	-166.3213	-147.93173	-167.27518	-124.00276	-121.97974	-156.5224	-124.363335	-106.50036	-71.62785	-63.639664	-95.8134	-143.6202	-131.32504
¸ßË¹°×ÔëÉù´¦Àí (664).mp3	-225.83171	-205.99623	-218.13368	-260.05832	-256.132	-286.87042	-292.01874	-266.20508	-278.78485	-323.77408	-297.66214	-312.33566	-348.19217	-323.85144	-338.57208	-349.97534	-317.98093	-334.6298	-351.77985	-327.97705	-346.77832	-298.71225	-276.16916	-295.87332	-335.87204	-304.45282	-321.3737	-335.23724	-315.52554	-340.13574	-318.81772	-302.1583	-325.60428	-277.5554	-258.05225	-278.90646	-209.22812	-173.18579	-183.85992	-209.53091	-197.52061	-221.31143	-257.1012	-226.12506	-216.36958	-263.50662	-254.06885	-276.29337	-301.97256
¸ßË¹°×ÔëÉù´¦Àí (665).mp3	-304.81754	-287.1793	-305.85007	-206.27356	-202.54504	-219.49437	-186.03156	-179.97978	-198.76295	-197.82845	-188.573	-175.32048	-207.78764	-204.92596	-229.48843	-217.73985	-194.26645	-201.70863	-289.71088	-277.30356	-287.82764	-281.94864	-258.00302	-264.28055	-173.7443	-160.58809	-181.24481	-231.8939	-198.234	-213.99428	-218.08778	-236.08063	-253.82939	-218.90544	-212.26405	-218.8609	-270.11432	-259.23093	-264.2565	-301.80124	-277.54993	-284.13058	-296.38593	-273.4194	-296.93802	-288.51624	-260.91595	-297.99243	-237.36505
¸ßË¹°×ÔëÉù´¦Àí (666).mp3	-364.88782	-331.89185	-357.29474	-216.58798	-211.76782	-207.30779	-255.36627	-216.54169	-217.09265	-296.60837	-279.02826	-296.8585	-353.2885	-318.71512	-336.1025	-373.24387	-348.85748	-372.43225	-303.77246	-281.55676	-284.3526	-226.58417	-216.24684	-213.91292	-337.05945	-310.2445	-330.7765	-309.73538	-281.33832	-299.1929	-254.58606	-247.73618	-257.29898	-290.84232	-277.6418	-316.7383	-359.91577	-324.62302	-349.08752	-337.168	-310.3539	-339.526	-267.41248	-227.34984	-233.14854	-368.8579	-341.60724	-363.68948	-377.49463
¸ßË¹°×ÔëÉù´¦Àí (667).mp3	-160.2697	-91.11498	-68.03622	-124.87179	-96.36049	-92.54663	-99.14127	-69.85499	-77.24451	-143.25703	-111.06136	-120.72913	-126.33659	-109.71579	-133.94666	-91.23107	-65.63458	-92.37374	-99.94259	-74.189	-89.85741	-69.409225	-41.605125	-56.71719	-58.932045	-39.84348	-60.95004	-66.35008	-34.250195	-48.10697	-77.19302	-44.652573	-60.96058	-114.89869	-81.07301	-94.36963	-76.45356	-48.936813	-73.27087	-61.942635	-46.260796	-78.07229	-71.22236	-37.606007	-58.341076	-122.030716	-92.75511	-104.750244	-120.51387
¸ßË¹°×ÔëÉù´¦Àí (668).mp3	-188.44286	-196.19217	-213.43257	-180.81085	-161.11458	-175.37521	-379.0344	-342.91473	-354.93713	-225.9528	-202.2426	-188.26912	-212.71042	-197.65593	-179.89906	-219.35905	-219.19049	-207.74403	-274.77985	-253.23398	-246.57338	-215.23004	-218.21631	-220.69696	-169.91922	-125.74252	-110.43811	-176.22154	-165.98238	-149.44212	-155.51662	-130.93349	-158.65862	-222.36	-194.71484	-203.6599	-163.73311	-141.14609	-152.17764	-148.28362	-158.77333	-172.61801	-209.96622	-196.49864	-207.13148	-162.53755	-146.05641	-139.63786	-148.9386
¸ßË¹°×ÔëÉù´¦Àí (669).mp3	-270.31104	-285.7847	-304.08124	-159.5903	-130.90201	-156.84767	-182.66277	-212.38293	-201.20403	-371.02786	-343.2422	-367.29855	-334.35736	-322.8645	-346.41467	-376.53375	-333.84918	-354.19962	-290.37646	-266.44537	-294.81384	-360.2702	-328.02695	-351.18176	-365.94623	-341.6454	-374.31183	-380.24506	-351.75446	-374.08624	-385.40826	-351.19275	-371.79303	-157.1429	-129.10786	-146.74283	-175.66743	-143.01826	-163.26813	-158.8569	-141.4008	-146.95345	-192.28427	-173.69334	-190.7173	-195.08269	-174.57668	-187.55232	-179.22263
¸ßË¹°×ÔëÉù´¦Àí (670).mp3	-124.253365	-126.1202	-81.40293	-222.67592	-183.5058	-144.82013	-187.52214	-203.78128	-231.15292	-192.81009	-177.11717	-177.21649	-178.66768	-146.75739	-153.55261	-156.51266	-138.42322	-134.58154	-230.55814	-191.12051	-211.6289	-117.75945	-148.00278	-202.2946	-139.2715	-119.501434	-141.0682	-115.557274	-142.31966	-195.15845	-181.62338	-175.39977	-156.49377	-106.1238	-104.388794	-124.75066	-145.40793	-130.96844	-139.03433	-174.68344	-161.09933	-175.42647	-149.04836	-136.4958	-128.6114	-154.97206	-154.76268	-127.018616	-113.58012
¸ßË¹°×ÔëÉù´¦Àí (671).mp3	-130.41908	-93.45751	-93.33885	-105.62526	-95.30051	-138.27603	-78.91155	-66.626366	-95.819244	-57.80991	-39.085068	-78.58311	-85.54764	-49.602543	-78.358864	-79.67501	-28.55933	-32.316715	-139.1193	-87.1562	-84.91241	-154.53636	-121.91936	-131.9068	-169.01941	-142.74898	-164.17876	-157.08115	-120.483315	-139.35457	-126.455414	-97.5244	-118.72153	-139.33766	-100.98284	-108.05866	-81.18052	-79.80575	-116.910805	-96.22057	-70.890045	-96.232765	-100.2363	-82.27726	-115.55691	-91.19834	-67.63998	-78.79046	-48.292923
¸ßË¹°×ÔëÉù´¦Àí (672).mp3	-16.980522	-7.2510037	-35.536835	-37.75729	-20.81797	-47.91457	-73.18907	-54.693123	-71.991486	-75.192955	-48.881	-71.07339	-38.013794	-12.819927	-43.021126	-41.102333	-30.97279	-64.65276	-53.24695	-36.75668	-54.214867	-43.175785	-29.014898	-54.735455	-51.369717	-42.41509	-71.75968	-69.41293	-51.807144	-63.90753	-88.46524	-49.753468	-39.527256	-70.663414	-63.1504	-83.07444	-52.540764	-15.068613	-18.626713	-44.462906	-24.230753	-46.745934	-23.762936	25.612673	8.61032	-11.782133	22.545897	2.7184296	-35.72014
¸ßË¹°×ÔëÉù´¦Àí (673).mp3	-217.04301	-193.14412	-174.37706	-190.98045	-168.14217	-160.61354	-220.24597	-207.39795	-220.62904	-183.79579	-154.09558	-166.98196	-214.31775	-199.09322	-218.81194	-184.96893	-161.56604	-147.39525	-184.48647	-181.34367	-161.05524	-200.8643	-178.85956	-187.89917	-200.09077	-185.5539	-183.00238	-143.88339	-102.811745	-112.80407	-203.66524	-189.18774	-215.88815	-134.91818	-102.25275	-113.50969	-220.90622	-191.2499	-202.40198	-165.0562	-139.4469	-163.37083	-213.40009	-189.35362	-202.44685	-180.8644	-130.74355	-125.62201	-180.03107
¸ßË¹°×ÔëÉù´¦Àí (674).mp3	-224.75284	-197.47148	-219.06482	-241.85928	-218.51234	-237.66805	-216.35391	-191.37465	-208.69148	-243.69981	-225.98917	-248.55951	-304.82153	-268.61072	-273.7407	-230.47363	-236.09029	-245.77463	-293.5619	-248.7965	-230.105	-281.53665	-253.7064	-254.80124	-298.5224	-273.69876	-280.40244	-294.02945	-270.67035	-298.02185	-277.81375	-244.6575	-267.6103	-279.064	-266.2893	-280.90497	-279.30334	-256.28598	-285.01398	-296.61404	-269.4601	-290.2534	-326.839	-296.52866	-314.8301	-300.3063	-282.27188	-299.75412	-242.94193
¸ßË¹°×ÔëÉù´¦Àí (675).mp3	-396.969	-361.31995	-371.00653	-156.10092	-163.10649	-158.96062	-164.14406	-167.45383	-161.18343	-306.53906	-249.58301	-272.15552	-209.76372	-160.72102	-144.71619	-148.89888	-112.38172	-130.92023	-155.582	-134.68333	-141.02138	-157.09895	-149.11427	-160.46622	-328.54126	-305.07806	-319.0941	-392.6478	-359.00485	-370.07285	-168.91748	-146.7915	-145.1892	-164.09961	-116.72478	-119.033356	-194.37982	-184.14201	-206.57544	-176.67278	-140.50996	-135.45747	-237.21335	-221.10127	-220.50389	-203.23476	-195.95166	-205.12268	-98.06581
¸ßË¹°×ÔëÉù´¦Àí (676).mp3	-145.5608	-139.28235	-152.88715	-137.821	-129.12352	-169.17685	-102.430115	-82.82525	-106.31963	-211.5115	-163.10725	-135.9324	-107.94106	-106.15407	-137.34242	-87.80176	-45.7265	-50.743343	-185.3639	-182.09952	-192.4718	-130.46855	-112.655136	-146.04523	-174.084	-152.40504	-176.85246	-70.53929	-73.495865	-95.352585	-154.14755	-97.31768	-89.40217	-76.254036	-72.10721	-98.09664	-101.85432	-24.075617	-8.147385	-165.7244	-159.82668	-181.93748	-63.500824	-47.074024	-76.16095	-126.30043	-92.93564	-92.24241	-165.89398
¸ßË¹°×ÔëÉù´¦Àí (677).mp3	-209.9556	-186.7853	-176.4914	-236.9228	-229.46364	-261.97787	-256.75488	-243.06537	-274.2907	-215.14542	-210.61989	-232.2191	-243.73207	-237.12569	-238.6582	-219.807	-206.84259	-207.47162	-96.945366	-133.98206	-148.57294	-243.6237	-223.88081	-234.32817	-349.2838	-320.0977	-337.88342	-259.85922	-244.00777	-263.49396	-293.1677	-274.8097	-297.5819	-325.0498	-294.25504	-315.939	-327.5051	-306.02173	-323.84113	-254.79321	-229.41165	-245.18858	-175.24957	-195.44481	-215.63692	-293.54797	-268.43253	-287.91525	-240.73123
¸ßË¹°×ÔëÉù´¦Àí (678).mp3	-15.911307	29.845207	19.02699	-23.854134	-0.68748647	-30.153751	-24.153278	1.8902366	-8.380298	-25.49063	-9.563295	-25.279537	1.6844479	26.979755	5.4285836	-12.421852	18.32179	-5.111308	-35.078964	-17.264593	-31.981934	11.104106	38.870636	14.51496	-43.155685	-7.692596	-14.157149	23.338448	48.382904	30.361763	-37.437572	-7.031922	-23.148678	3.7443893	31.310455	14.968621	-37.909317	-7.633486	-17.338568	-44.769543	-18.570135	-33.951427	-12.995017	28.89516	8.37437	-28.152813	6.8203707	-32.771862	3.4711041
¸ßË¹°×ÔëÉù´¦Àí (679).mp3	-248.54997	-228.80869	-214.56824	-260.5719	-233.82773	-244.62427	-205.7989	-210.51607	-203.60301	-226.55524	-210.48114	-218.37012	-234.52751	-228.1532	-249.73148	-312.5858	-276.81967	-291.65033	-290.8333	-274.00107	-283.03897	-286.78683	-251.44711	-258.9673	-277.10168	-271.19684	-287.46204	-331.98206	-305.72806	-330.80606	-312.9157	-282.08908	-269.94427	-311.74683	-295.90695	-323.37415	-245.25798	-232.32927	-250.82947	-288.9498	-263.33633	-287.99777	-282.97998	-254.90875	-255.96486	-289.24283	-262.58398	-282.3849	-310.62778
¸ßË¹°×ÔëÉù´¦Àí (680).mp3	-83.279175	-79.20986	-115.91085	-112.13766	-110.67524	-147.10378	-136.67693	-125.6343	-151.65073	-129.86488	-128.53517	-172.05925	-155.74158	-155.77188	-189.63399	-171.34062	-172.8933	-186.73434	-204.51671	-166.69054	-165.47983	-153.08162	-141.20961	-149.17642	-143.58267	-128.41373	-125.85066	-108.06115	-70.92015	-87.789024	-125.00723	-117.22052	-143.97652	-148.88307	-134.0948	-158.83026	-141.7457	-149.91815	-175.14214	-159.40147	-132.31232	-139.51254	-152.60925	-156.10477	-165.54468	-206.15364	-187.47093	-185.6092	-143.81827
¸ßË¹°×ÔëÉù´¦Àí (681).mp3	-59.363655	-37.345955	-41.524487	-83.442535	-54.580574	-71.552246	-59.652935	-31.810501	-49.28109	-57.80781	-33.819748	-58.291004	-67.46165	-38.771145	-55.54291	-66.895355	-36.48351	-60.555923	-48.23809	-23.17618	-49.899143	-60.857838	-42.173325	-59.403053	-66.36113	-30.11182	-39.855732	-21.691486	-2.646282	-28.79405	-24.943138	-8.390685	-27.420046	-37.461605	-22.939894	-37.338448	-41.866264	-22.581364	-42.196648	-23.071878	1.855574	-28.958977	-17.961988	18.884747	0.91819334	-37.723904	-24.934086	-39.84523	-64.63371
¸ßË¹°×ÔëÉù´¦Àí (682).mp3	-90.43097	-58.45696	-76.57227	-0.00223294	22.063778	-4.5098467	-25.293932	-10.370733	-35.381493	-31.905966	-4.5773854	-12.38392	-0.006501067	40.39706	14.274665	-39.21701	-12.23429	-30.381792	-48.364258	-19.694859	-40.441902	-47.89997	-20.766891	-43.87967	-36.32454	-16.332014	-30.57414	-36.341057	-5.832161	-20.594309	-41.260117	-8.598764	-31.983818	14.408247	39.004963	7.332126	-46.145935	-13.82754	-34.685078	-31.962498	-17.56676	-44.24356	-32.868664	4.097056	4.419183	-36.278034	-4.612242	-15.139945	-18.817327
¸ßË¹°×ÔëÉù´¦Àí (683).mp3	-110.64389	-114.99886	-141.13596	-98.1757	-126.30205	-179.19588	-171.65546	-161.68834	-131.24791	-178.71098	-180.48743	-185.57077	-158.98837	-163.5902	-166.07532	-84.27141	-105.2088	-133.76445	-140.96469	-120.817795	-115.387596	-145.10123	-107.210434	-82.13334	-143.42963	-116.14331	-72.4244	-169.78448	-151.08672	-162.8652	-110.3286	-123.7092	-111.26319	-115.18369	-119.6403	-155.51381	-86.751625	-102.15699	-120.00807	2.471443	49.72166	14.717108	-151.76566	-126.32871	-125.99354	-168.993	-156.44063	-173.11937	-117.82645
¸ßË¹°×ÔëÉù´¦Àí (684).mp3	-30.484188	-9.9756	-35.18084	-54.18708	-31.804472	-61.955906	-57.120262	-41.77687	-66.63251	-16.490452	11.805017	-38.217224	-86.02859	-54.851036	-66.33285	-66.0755	-44.404396	-65.84429	-64.09621	-26.295406	-34.644035	-62.713505	-44.695507	-53.27164	-85.24768	-62.123737	-53.172756	-62.41427	-40.17423	-53.775352	-64.20268	-32.903587	-47.89282	-60.0108	-38.539616	-48.43224	-72.77886	-30.66869	-22.244976	-45.67773	-25.619905	-55.69716	-54.527534	-21.2087	-43.916904	-47.952404	-30.645617	-56.720654	-80.11581
¸ßË¹°×ÔëÉù´¦Àí (685).mp3	-138.08612	-131.37886	-145.00446	-91.49878	-91.66694	-115.07418	-150.17384	-138.3591	-153.92963	-115.7724	-88.19979	-97.37023	-140.26602	-119.90706	-136.18846	-100.69289	-74.95206	-97.38065	-115.678764	-90.60342	-118.146454	-97.05568	-77.569115	-103.53909	-89.17177	-53.25143	-68.92671	-109.14267	-81.097305	-97.3557	-133.65773	-102.13349	-117.49748	-127.41884	-98.26435	-118.25666	-111.64832	-86.438995	-97.21626	-130.94548	-107.95997	-129.59558	-139.40631	-117.42236	-132.29391	-151.57518	-120.740814	-135.13048	-147.87979
¸ßË¹°×ÔëÉù´¦Àí (686).mp3	-141.68857	-144.1294	-146.95433	-135.33131	-125.94544	-150.18085	-119.141426	-146.86516	-170.4135	-84.316315	-77.48441	-91.0608	-134.0328	-132.20811	-164.66661	-147.67064	-156.76103	-143.87984	-206.7757	-194.9822	-217.96262	-201.08858	-199.79079	-188.88171	-206.69283	-196.24602	-226.9688	-170.97618	-147.73349	-159.31029	-158.99687	-126.20794	-100.91094	-150.54704	-151.64786	-145.2646	-134.78152	-105.311035	-124.9457	-105.82749	-136.84016	-172.28452	-100.17909	-59.77422	-75.92989	-231.57744	-216.80809	-230.1576	-186.52362
¸ßË¹°×ÔëÉù´¦Àí (687).mp3	-90.950424	-64.5876	-87.27779	-109.59281	-86.13401	-103.242645	-60.374905	-45.23948	-61.917007	-73.574524	-46.27157	-52.14239	-112.2527	-91.42771	-116.48641	-94.418304	-70.962524	-86.74945	-74.86518	-50.48657	-66.01301	-79.39459	-68.48208	-95.6505	-92.718956	-57.281395	-60.605663	-78.986664	-55.021908	-69.795715	-34.50847	-25.670748	-49.737198	-54.294403	-36.77731	-46.56696	-93.49858	-62.93804	-71.080795	-86.70558	-67.96014	-95.430626	-100.58538	-59.80189	-57.079563	-94.1685	-68.13533	-82.16871	-111.966675
¸ßË¹°×ÔëÉù´¦Àí (688).mp3	-129.92055	-93.0088	-89.535515	-125.3563	-110.42826	-138.38808	-222.31577	-199.1323	-229.56035	-185.27611	-158.04158	-158.58516	-181.25883	-162.72458	-183.62006	-137.91174	-119.85583	-134.011	-142.67886	-127.06016	-148.03984	-183.0608	-163.86322	-171.44722	-208.44911	-180.02057	-196.10197	-129.15543	-105.73596	-129.97607	-137.73068	-117.84747	-140.67432	-107.51241	-80.65905	-108.1959	-148.74751	-113.80768	-123.45636	-171.37148	-132.60652	-142.61304	-184.14697	-147.65254	-171.92455	-153.68878	-130.53789	-134.04997	-146.60649
¸ßË¹°×ÔëÉù´¦Àí (689).mp3	-4.3170238	3.7209594	-23.041483	-49.333332	-28.319527	-53.290165	-85.730095	-72.16513	-95.02645	-95.542244	-75.57539	-99.904144	-58.530304	-58.809803	-89.877525	-126.31728	-87.65822	-71.86276	-86.89902	-76.573135	-85.49514	-84.05225	-34.1654	-30.12385	-73.83318	-52.69059	-84.08714	-83.81279	-65.208145	-83.92137	-135.01402	-114.15165	-138.7284	-59.822495	-31.010162	-53.921154	-68.26128	-45.67717	-51.36302	-72.090195	-45.210236	-56.28083	-108.293526	-84.65117	-102.14488	-20.990639	21.814373	-8.21472	-60.551216
¸ßË¹°×ÔëÉù´¦Àí (690).mp3	-301.6338	-275.753	-290.91055	-197.47409	-182.91002	-198.92984	-237.33975	-212.9318	-228.85004	-237.61493	-222.57103	-229.83974	-176.07602	-181.2022	-203.89673	-237.86911	-213.96536	-227.42462	-196.17355	-183.10576	-159.96	-234.04536	-212.75325	-187.45416	-133.81596	-154.81145	-146.00865	-196.11667	-171.52126	-157.58266	-211.55664	-191.1723	-208.71721	-197.63214	-198.93848	-202.6116	-163.99088	-157.78526	-184.95482	-204.103	-193.3038	-214.80902	-245.26614	-214.58592	-226.47537	-226.91144	-205.73535	-225.01204	-242.58014
¸ßË¹°×ÔëÉù´¦Àí (691).mp3	-107.73031	-97.68183	-115.7623	-148.86357	-139.20973	-147.48657	-97.3129	-113.31719	-140.56462	-91.25769	-81.40049	-79.21639	-149.02454	-156.02388	-189.77936	-158.10466	-150.88417	-175.2068	-190.64433	-158.28802	-133.81215	-184.74434	-169.03786	-188.68953	-149.56781	-139.68709	-118.912254	-161.38736	-145.0975	-136.30432	-152.54326	-132.79927	-125.26133	-161.75084	-136.94191	-147.15501	-96.793785	-96.68452	-87.653496	-57.37871	-73.26464	-81.73136	-116.11218	-113.74591	-142.08562	-167.17087	-171.79488	-202.11784	-156.80219
¸ßË¹°×ÔëÉù´¦Àí (692).mp3	-222.73457	-200.48958	-197.05931	-243.05586	-204.00548	-217.64487	-223.58817	-199.36038	-214.59496	-202.57828	-195.69147	-226.37245	-205.5042	-181.91322	-197.98666	-112.22461	-105.96374	-132.37004	-171.96466	-152.60231	-155.88852	-183.86847	-135.41223	-141.82463	-152.24509	-146.97289	-164.51794	-233.95242	-201.0206	-213.6462	-232.6635	-201.9689	-215.26883	-162.72182	-152.20163	-163.06267	-197.34546	-173.64528	-179.10197	-132.72221	-119.02655	-157.30228	-180.24959	-148.57921	-164.20903	-222.84601	-205.51596	-231.85764	-203.4102
¸ßË¹°×ÔëÉù´¦Àí (693).mp3	-115.257034	-72.76246	-70.513115	-67.38652	-75.40218	-109.8985	-82.74049	-67.65379	-96.048416	-58.849743	-54.73737	-69.84676	-40.28681	-16.935713	-54.579987	-71.23979	-69.076035	-98.77824	-120.42467	-97.91497	-98.84423	-83.65109	-88.09749	-110.050545	-42.687847	-36.019512	-56.28778	-50.97132	-23.20583	-43.756927	-76.03326	-45.1894	-70.71505	-46.281494	-36.10105	-44.698036	-89.72584	-56.76597	-65.59774	-51.561295	-26.85964	-52.296013	-106.50256	-71.016846	-86.322105	-88.580765	-76.97002	-118.11687	-84.53852
¸ßË¹°×ÔëÉù´¦Àí (694).mp3	-242.12546	-190.84218	-174.35342	-342.58365	-312.5121	-336.15045	-200.2583	-234.31578	-319.63483	-256.93683	-218.39496	-213.95564	-240.71776	-206.2574	-207.6075	-263.16583	-238.9685	-259.9429	-368.24902	-305.55542	-291.9758	-355.98273	-328.31177	-352.62308	-297.24982	-262.41125	-284.41223	-224.426	-193.60008	-171.81387	-361.19806	-326.21933	-348.07526	-377.98453	-344.70297	-368.5591	-319.0782	-290.93314	-317.0586	-268.43652	-251.48505	-281.45142	-323.15967	-309.85947	-337.49716	-238.05032	-211.77118	-207.80774	-177.1075
¸ßË¹°×ÔëÉù´¦Àí (695).mp3	-85.12867	-49.272575	-73.272964	-97.24734	-72.53826	-92.40253	-124.20132	-94.02013	-105.46978	-41.417347	-18.866789	-39.625343	-65.53724	-41.691883	-64.13154	-71.55795	-48.809185	-72.83568	-101.36921	-57.886864	-67.09128	-150.72627	-123.19568	-121.639725	-56.16266	-31.428318	-53.456726	-65.35561	-43.46427	-67.32972	-46.063137	-34.700436	-56.58834	-52.045517	-17.69899	-30.337101	-85.55229	-55.55221	-65.38293	-60.650246	-33.781265	-50.708477	-69.6618	-51.940617	-73.88586	-48.772587	-35.55727	-64.891	-46.234425
¸ßË¹°×ÔëÉù´¦Àí (696).mp3	-171.631	-167.5823	-172.1255	-157.24167	-142.45378	-135.78104	-191.64667	-169.815	-186.2919	-136.3512	-149.96529	-163.39294	-174.57675	-167.72734	-165.98647	-186.63739	-168.85968	-192.41353	-168.6372	-166.9469	-164.6298	-213.72426	-196.40341	-216.87552	-229.27838	-206.48732	-208.90672	-206.8274	-177.73135	-169.0265	-201.04576	-186.8876	-194.28172	-188.67339	-168.9881	-138.09875	-257.38895	-206.5169	-196.60606	-215.30644	-188.89479	-200.09335	-228.88281	-218.75403	-238.39313	-226.4342	-192.8688	-192.51276	-151.82176
¸ßË¹°×ÔëÉù´¦Àí (697).mp3	-75.1183	-40.942833	-63.52251	-109.412476	-72.925735	-84.24008	-126.49374	-103.893486	-104.07244	-106.30356	-78.8688	-69.83165	-59.43355	-39.765465	-53.15527	-59.82975	-53.90594	-60.35106	-25.205143	-5.574976	-37.109005	-58.04758	-32.30052	-46.89225	-63.3722	-59.170845	-107.78913	-77.22827	-68.777664	-89.679695	-90.42215	-67.772316	-64.4329	-45.960064	-43.007732	-79.943016	-66.25358	-55.354584	-61.28833	-20.896317	25.461363	19.169313	-71.938416	-73.34246	-118.802795	-91.7329	-86.46447	-120.987785	-62.73309
¸ßË¹°×ÔëÉù´¦Àí (698).mp3	-202.00322	-175.89644	-195.87634	-182.27737	-153.03755	-163.50792	-199.06973	-163.81871	-186.67516	-184.78235	-153.56192	-170.30174	-151.84114	-121.99627	-146.23364	-117.47862	-92.712105	-106.95208	-130.9799	-97.578316	-114.743675	-120.6196	-87.86896	-105.97347	-125.332794	-95.50337	-109.45989	-131.27545	-100.15533	-118.799324	-113.65183	-89.6993	-102.65958	-129.9009	-102.84847	-122.26975	-105.624115	-80.35053	-99.71672	-119.04348	-91.37156	-114.05256	-88.48287	-71.53894	-102.65571	-100.80622	-73.94703	-101.08343	-131.98233
¸ßË¹°×ÔëÉù´¦Àí (699).mp3	-136.0228	-107.46498	-131.30138	-139.83464	-80.478615	-92.88944	-127.19361	-94.64726	-97.4054	-136.8651	-111.22383	-133.93117	-140.30522	-97.981804	-93.553024	-129.29517	-102.66617	-126.233826	-142.23065	-112.45619	-132.60202	-142.61473	-96.084625	-99.92861	-101.82509	-79.0054	-101.2243	-138.52881	-106.56011	-126.81181	-146.2427	-111.85363	-124.92372	-122.73188	-87.27409	-111.03989	-120.61604	-92.235016	-114.609665	-153.58907	-129.8155	-162.8804	-83.59156	-60.91655	-87.52431	-123.38049	-97.084114	-120.34499	-130.43915
¸ßË¹°×ÔëÉù´¦Àí (700).mp3	-192.2991	-202.81056	-223.38976	-232.09312	-195.39099	-187.71553	-251.42973	-214.90892	-172.80014	-208.29434	-228.98213	-282.28738	-139.85168	-164.50172	-193.08615	-190.53644	-209.9815	-268.8262	-226.39172	-183.32236	-160.89981	-175.59882	-178.08743	-211.46776	-126.40567	-132.27203	-155.05994	-193.43828	-151.49994	-175.27148	-225.389	-221.5541	-213.16011	-241.58563	-244.71513	-267.65884	-217.74191	-188.42198	-195.13661	-102.590904	-147.05632	-164.61389	-237.36345	-187.31717	-141.93286	-205.81429	-211.4614	-245.1228	-202.70149
¸ßË¹°×ÔëÉù´¦Àí (701).mp3	-148.60472	-118.36156	-138.24031	-122.29802	-84.45867	-99.7542	-110.445854	-78.69087	-93.68122	-85.0899	-64.190834	-90.27308	-149.46094	-125.97098	-148.55159	-114.12169	-99.45439	-113.05068	-138.96266	-112.788475	-132.58496	-158.19852	-124.07128	-135.82422	-125.74457	-69.84759	-74.4617	-131.79933	-91.59571	-86.25448	-58.907272	-38.10235	-68.98753	-132.0819	-64.95083	-63.209217	-45.22261	-19.267008	-32.443943	-91.078125	-58.209545	-64.44556	-110.62765	-86.79274	-109.84277	-146.93938	-103.662224	-103.683304	-73.56717
¸ßË¹°×ÔëÉù´¦Àí (702).mp3	-112.14446	-97.284584	-128.7892	-89.00871	-99.539734	-139.09705	-121.01923	-81.87682	-77.25054	-144.78064	-130.68066	-146.73949	-155.2043	-124.433525	-123.333694	-103.61099	-99.22567	-106.977776	-20.618727	-5.8743563	-27.767298	-114.46222	-86.66172	-101.374596	-151.68379	-130.31291	-124.52168	-93.19085	-74.478325	-97.6092	-74.052605	-43.649563	-59.06604	-104.82848	-89.97121	-82.9609	-57.05649	-40.276527	-73.11026	-98.38484	-74.81481	-76.33922	-35.152905	-13.065846	-44.198795	-205.81757	-154.80716	-121.47739	-277.6639
¸ßË¹°×ÔëÉù´¦Àí (703).mp3	-134.78456	-114.30642	-135.24933	-154.45245	-142.87398	-167.12866	-197.779	-160.73871	-162.96031	-311.35342	-293.23352	-321.40472	-221.55432	-194.7745	-217.00658	-195.52126	-163.01572	-178.45154	-180.9172	-153.94792	-175.78064	-171.78996	-143.11075	-163.32828	-308.9563	-277.39056	-291.66037	-239.89075	-220.63121	-239.22527	-227.76074	-204.83615	-234.74089	-188.1321	-167.41405	-193.53833	-180.94708	-154.95135	-181.59282	-239.74593	-215.15485	-237.21262	-158.94931	-155.1793	-163.84663	-260.14157	-240.63814	-265.71027	-170.80452
¸ßË¹°×ÔëÉù´¦Àí (704).mp3	-57.8429	-71.89323	-118.38805	-224.12851	-187.3746	-158.68646	-246.03146	-215.52739	-214.34908	-205.32993	-205.30714	-169.27066	-116.509995	-150.01825	-202.48506	-182.707	-159.15205	-151.02357	-257.10754	-220.9676	-195.19118	-222.94348	-223.79532	-241.91248	-52.348083	-47.929966	-35.510056	-125.55075	-78.60688	-55.72479	-216.08037	-222.58507	-256.38705	-243.74849	-210.50673	-205.23859	-82.26006	-46.389587	-34.59469	-113.2152	-130.17097	-179.14563	-156.13586	-154.49225	-122.0667	-119.91353	-132.97704	-178.52838	-205.59505
¸ßË¹°×ÔëÉù´¦Àí (705).mp3	-163.57	-142.09427	-147.15565	-23.956673	2.529032	-11.727031	-99.14995	-85.589005	-95.544266	-107.659615	-82.830505	-112.73832	-134.75423	-108.61454	-127.20554	-120.47221	-95.64456	-116.90921	-169.53545	-137.13756	-157.07054	-161.55336	-140.53554	-156.56415	-3.1691365	24.122576	-16.476202	-72.91572	-64.021866	-90.84895	-111.59235	-82.75913	-91.78758	-101.97143	-89.695335	-121.44063	-128.09627	-91.56991	-95.56719	-156.58461	-128.32823	-145.91785	-133.77408	-124.89053	-139.45912	-31.49634	-10.586738	-47.40802	-103.295616
¸ßË¹°×ÔëÉù´¦Àí (706).mp3	-132.42944	-109.42551	-124.10982	-112.94621	-79.64465	-92.99588	-125.59786	-83.23751	-87.5378	-160.46147	-98.05164	-100.74731	-144.89404	-85.0274	-76.412415	-117.817444	-70.3756	-64.14315	-74.56861	-42.854668	-47.987583	-103.07072	-64.194305	-67.34627	-88.425674	-65.281944	-82.40094	-104.88155	-58.473515	-60.038605	-135.81372	-108.17987	-119.19408	-107.48023	-58.880714	-78.79894	-106.69045	-81.52965	-101.32595	-108.80164	-80.19324	-93.65254	-125.529106	-79.57866	-85.38248	-120.977516	-87.58692	-97.010895	-118.59586
¸ßË¹°×ÔëÉù´¦Àí (707).mp3	-143.483	-118.68857	-112.97686	-127.26042	-126.556854	-169.57814	-76.90756	-63.49111	-100.01279	-162.32962	-176.2662	-192.44582	-111.31579	-99.357475	-132.29407	-250.89777	-223.28842	-252.81421	-107.75925	-58.460777	-45.730125	-109.19386	-86.64615	-103.02704	-154.57234	-137.6731	-159.2233	-154.6368	-135.77695	-163.80894	-188.23947	-176.30333	-192.584	-101.766975	-81.83327	-101.30654	-202.83273	-181.2356	-207.90665	-132.40504	-107.3862	-128.07494	-168.01811	-147.5528	-156.63522	-164.15034	-145.82898	-174.25737	-127.11841
¸ßË¹°×ÔëÉù´¦Àí (708).mp3	-165.2632	-145.3059	-153.34293	-138.98108	-134.59723	-151.06982	-195.2477	-173.69887	-198.2541	-188.90916	-159.68054	-167.3025	-176.54889	-139.29968	-126.99809	-170.86807	-148.76814	-170.77673	-153.45905	-143.81194	-145.50172	-186.22876	-146.57312	-125.74805	-168.54105	-156.79964	-169.57835	-154.92238	-149.87166	-173.3172	-176.534	-143.71024	-148.60222	-158.79272	-138.39102	-144.88542	-188.1149	-160.06798	-170.29681	-180.44254	-154.16199	-148.01212	-171.60565	-159.08586	-162.08636	-187.92047	-167.8894	-192.1786	-155.72191
¸ßË¹°×ÔëÉù´¦Àí (709).mp3	-203.20332	-204.85583	-197.00742	-252.18527	-237.39262	-245.1206	-201.2921	-206.14697	-211.83118	-275.80197	-247.77441	-265.59225	-203.05809	-212.45494	-221.74905	-275.27368	-225.22296	-193.18857	-195.90141	-208.54457	-218.78563	-220.60864	-208.76326	-223.39767	-247.52846	-231.93555	-241.08296	-210.73824	-201.3159	-202.46268	-249.36473	-229.28296	-249.684	-209.41103	-209.48856	-227.75299	-254.2278	-239.22939	-261.61014	-223.13023	-213.85379	-199.67609	-242.83226	-233.3208	-236.26486	-211.01654	-206.73045	-192.22948	-239.57994
¸ßË¹°×ÔëÉù´¦Àí (710).mp3	-171.64427	-167.42076	-190.19377	-206.69641	-183.05943	-195.33147	-210.52283	-183.05432	-207.33498	-191.33746	-169.85852	-187.01588	-193.72755	-167.43	-193.16122	-175.83192	-150.21483	-173.29004	-185.26703	-159.99265	-188.0415	-194.60617	-162.80568	-187.64984	-201.47765	-168.95097	-180.87871	-175.60097	-146.11386	-162.19157	-181.0858	-152.55798	-171.70242	-190.0404	-158.33018	-176.5666	-192.92401	-174.45099	-196.06361	-166.63345	-143.1355	-168.44537	-196.5046	-169.69153	-189.3593	-195.74864	-174.35559	-197.83461	-182.65366
¸ßË¹°×ÔëÉù´¦Àí (711).mp3	-121.67486	-95.04924	-111.14048	-91.01706	-74.47611	-91.66954	-104.065765	-76.01843	-103.42269	-100.727165	-78.17055	-98.37487	-139.47737	-14.633584	3.9155052	-153.9456	-123.10268	-143.30103	-87.31325	-58.30158	-85.187904	-104.07814	-74.74141	-101.63543	-95.48984	-69.60807	-96.31906	-56.06088	-10.00938	-12.995636	-130.5273	-100.260544	-116.917206	-129.82458	-93.59466	-103.01714	-91.22154	-78.60475	-87.55394	-98.81512	-78.90084	-90.14833	-68.390915	-21.141493	-38.534405	-109.218155	-89.46205	-113.46345	-134.06963
¸ßË¹°×ÔëÉù´¦Àí (712).mp3	-249.6509	-240.28783	-238.93748	-186.22583	-168.4924	-173.5597	-130.09412	-108.59572	-129.20969	-151.8219	-139.35631	-156.22215	-134.0166	-140.87752	-137.73064	-201.93509	-178.79265	-172.63144	-160.10223	-145.4947	-129.75276	-131.44484	-115.14518	-123.06439	-159.6039	-142.37839	-139.34027	-125.351616	-123.940704	-123.98095	-122.47304	-118.07828	-131.13934	-126.10043	-124.08961	-118.11154	-218.92297	-191.39503	-194.1203	-264.18607	-235.84743	-232.75621	-207.03365	-186.26173	-190.84709	-232.52473	-202.4599	-190.26317	-207.99281
¸ßË¹°×ÔëÉù´¦Àí (713).mp3	-103.456985	-78.527016	-97.022354	-101.26163	-84.82403	-110.750244	-138.29561	-103.500206	-101.699814	-97.46967	-76.186646	-101.593704	-7.314163	17.870073	-18.668177	-28.49113	-4.6299763	-21.01908	-20.954514	0.48262608	-9.720424	-35.06226	-12.632189	-14.310835	-39.191326	-10.493579	-23.550898	-27.684223	-15.618526	-35.173416	-54.669426	-37.11652	-38.521095	-42.304577	-28.507128	-42.248863	-65.882965	-50.467136	-76.525406	-67.20269	-43.74006	-55.99377	-82.70968	-46.552475	-46.690228	-79.72396	-55.28788	-70.098625	-20.288849
¸ßË¹°×ÔëÉù´¦Àí (714).mp3	-140.14372	-140.26749	-149.52844	-102.393715	-69.78269	-69.9849	-166.8527	-143.64209	-147.2017	-113.2684	-98.81748	-120.7373	-67.557205	-41.649075	-64.61538	-62.58537	-59.054173	-80.6837	-68.43144	-45.006542	-62.005737	-77.666534	-35.88526	-43.05081	-66.23944	-57.562256	-73.78748	-58.71569	-51.536804	-71.33852	-117.48227	-75.72342	-72.929825	-69.08471	-53.01786	-63.530575	-48.817253	-8.888312	-24.977541	-115.23136	-93.71106	-113.772156	-59.81197	-37.770576	-45.287148	-109.15617	-76.48819	-76.52814	-87.53195
¸ßË¹°×ÔëÉù´¦Àí (715).mp3	-80.20359	-53.47348	-69.1871	-83.76297	-55.40483	-78.44716	-70.7248	-48.82813	-67.04529	-84.009766	-66.661644	-75.795494	-86.898796	-55.918564	-63.189095	-60.35474	-53.18933	-79.01002	-84.35487	-57.627754	-71.27876	-66.35605	-49.933224	-69.08602	-63.937153	-49.782463	-58.840084	-75.163315	-62.62762	-84.46663	-83.92094	-67.7403	-59.44482	-81.19515	-70.28685	-86.86266	-83.65519	-71.9676	-78.004585	-105.996445	-89.125374	-94.53594	-103.52706	-108.24705	-130.01721	-105.54881	-75.363365	-81.46056	-96.5669
¸ßË¹°×ÔëÉù´¦Àí (716).mp3	-204.5204	-183.80348	-202.76102	-211.5868	-195.18323	-218.11214	-298.6276	-281.01324	-283.76547	-335.7596	-301.43796	-297.12595	-204.02486	-172.84563	-172.63686	-180.3982	-154.68143	-169.95158	-165.08081	-138.69316	-164.34877	-256.32938	-251.80753	-275.10086	-237.03075	-199.24632	-203.117	-235.94514	-206.03233	-200.90877	-251.05144	-233.70218	-254.44919	-261.17035	-259.41263	-291.77692	-283.09607	-259.28427	-274.03885	-206.89792	-203.16394	-254.78632	-279.47028	-268.05777	-294.22638	-149.80994	-122.62357	-134.17917	-303.75436
¸ßË¹°×ÔëÉù´¦Àí (717).mp3	-68.4671	-42.027557	-60.61301	-13.719541	1.0072471	-11.220412	-49.796013	-33.88733	-62.517162	-83.25565	-31.055265	-36.38421	-186.23447	-160.91371	-147.87752	-150.57184	-132.25307	-146.08138	-6.5917807	32.619854	14.708256	-41.503387	-21.471228	-47.404606	-89.96171	-101.31331	-125.78053	24.362326	58.43912	34.56202	-60.707592	-44.033104	-75.78835	-94.85643	-60.575375	-80.70305	-133.62082	-148.1917	-120.0795	-97.221634	-85.73634	-116.16584	-90.94436	-86.16562	-89.59138	-157.54903	-175.4056	-188.88754	-32.29432
[truncated: 771 more rows]
[truncated: 12 more columns]
