# Supplementary material for: Music-induced emotion flow modeling by ENMI Network
Source: PLoS One. 2024 Oct 21;19(10):e0297712. doi: 10.1371/journal.pone.0297712 (PMC11493256; doi:10.1371/journal.pone.0297712)
Supplement: S1 File — (ZIP) [file pone.0297712.s001.zip › minimal dataset/Augmented dataset/Music features/mfcc_10.csv]

File_Name	MFCC_10_1	MFCC_10_2	MFCC_10_3	MFCC_10_4	MFCC_10_5	MFCC_10_6	MFCC_10_7	MFCC_10_8	MFCC_10_9	MFCC_10_10	MFCC_10_11	MFCC_10_12	MFCC_10_13	MFCC_10_14	MFCC_10_15	MFCC_10_16	MFCC_10_17	MFCC_10_18	MFCC_10_19	MFCC_10_20	MFCC_10_21	MFCC_10_22	MFCC_10_23	MFCC_10_24	MFCC_10_25	MFCC_10_26	MFCC_10_27	MFCC_10_28	MFCC_10_29	MFCC_10_30	MFCC_10_31	MFCC_10_32	MFCC_10_33	MFCC_10_34	MFCC_10_35	MFCC_10_36	MFCC_10_37	MFCC_10_38	MFCC_10_39	MFCC_10_40	MFCC_10_41	MFCC_10_42	MFCC_10_43	MFCC_10_44	MFCC_10_45	MFCC_10_46	MFCC_10_47	MFCC_10_48	MFCC_10_49
¸ßË¹°×ÔëÉù´¦Àí (1).mp3	-2.8792799	-1.5068662	-4.7576427	-5.197201	-7.155034	-10.402721	-12.901825	-8.542543	-10.093889	-14.248304	-7.092022	-10.545158	-12.149301	2.4037187	-8.632599	-7.012644	-0.8412008	-11.340319	-9.039974	-5.2168446	-6.8055944	4.257315	-1.9317951	-10.400598	-8.803097	-8.429513	-7.050835	-2.6923509	2.7986321	1.7776738	-3.5747628	-6.1056843	-11.287117	-7.031719	-9.593259	-7.9530725	-9.330239	-14.437101	-13.71442	-7.9487214	-7.30816	-1.981993	-5.5602636	-5.9514256	-12.293442	-2.1301975	-5.488152	-11.554262	-8.493027
¸ßË¹°×ÔëÉù´¦Àí (2).mp3	-0.44945621	7.5647326	12.144171	24.416737	18.95721	15.511199	11.008689	15.980031	15.908191	22.913143	14.93984	10.871422	-3.4701207	8.646801	8.295164	15.989582	16.490124	14.550227	13.73786	18.065449	15.679127	20.066032	20.667706	15.080577	6.5379505	9.20654	9.264026	30.05502	24.41284	12.369414	20.141388	19.94329	17.591602	10.119883	17.884626	19.881039	24.7416	23.522556	22.727057	16.832941	13.45251	7.7255654	2.0427265	11.052692	11.846443	26.929354	20.380665	7.36131	11.768386
¸ßË¹°×ÔëÉù´¦Àí (3).mp3	24.40337	23.14445	18.805601	13.320808	17.106585	16.905903	18.598827	18.82272	13.081305	12.616499	12.201181	9.8491955	17.337162	15.675493	12.226915	24.5513	23.71022	17.272423	9.286837	10.756321	10.537751	16.454277	18.892714	20.725014	12.608545	5.0500846	5.9055634	1.9701225	-0.2822536	3.3951347	14.393492	12.643055	14.951312	11.314182	11.198818	7.6347637	13.452806	15.752267	9.639163	7.5596876	13.610778	13.919081	31.279163	28.514832	28.176823	10.545036	14.200338	6.5045385	12.930613
¸ßË¹°×ÔëÉù´¦Àí (4).mp3	-0.78575635	-1.3069584	-0.99480486	-8.852591	-4.1574693	-5.6788826	2.5852475	0.43329847	2.7320328	0.07571408	-3.0237508	-2.6943536	9.36627	11.135337	16.955507	-8.266367	-4.7751403	3.921562	0.2022692	7.369527	14.349218	2.6433191	3.4084702	7.436576	3.2383041	4.1603985	6.999052	11.410154	10.983621	10.996416	11.966043	15.544453	12.593873	6.907696	8.388386	7.2455864	-3.343266	-0.81485283	1.4744444	1.1551887	-0.98849225	-2.4605043	3.0242682	-2.595893	-7.8170996	4.7401543	2.2112026	-0.012926102	2.0777524
¸ßË¹°×ÔëÉù´¦Àí (5).mp3	16.184645	10.010485	3.6966069	-2.2809317	-1.2422318	8.910388	13.39964	11.358699	10.059423	14.859909	11.734787	8.8361225	11.655505	6.3788643	-3.5797634	-0.92511207	4.3069983	-0.18239558	9.402311	10.8258	7.9588585	5.088274	16.06352	15.790843	15.142397	27.017666	28.894081	11.890476	4.9360228	1.2258866	-12.368662	14.203447	24.137787	10.7378235	17.731688	12.947002	16.503613	16.460955	23.919466	-3.0309308	0.96413755	-1.0330386	0.83558625	5.346733	9.612132	35.700714	36.11398	23.374084	11.276436
¸ßË¹°×ÔëÉù´¦Àí (6).mp3	9.126047	2.324586	6.1492057	11.333345	11.693554	19.69463	18.504498	15.762151	18.78909	-8.645101	2.5087533	5.658417	-7.717125	-5.706361	-2.0896938	2.0958667	0.9315802	6.3983555	-5.945058	-6.462899	-14.266052	-4.149202	-1.765619	-7.5609865	-6.0958633	-6.471229	-2.6625307	17.747738	19.316963	24.24964	-0.9960166	-3.1916556	5.2459683	2.366908	4.250221	6.155271	14.148914	17.432587	12.5046215	-2.3898454	-0.09773815	0.54176605	11.693218	13.524028	14.7425995	15.843148	15.232945	10.607819	-0.7704369
¸ßË¹°×ÔëÉù´¦Àí (7).mp3	4.824931	6.756884	3.2958312	4.8877153	5.031227	1.0726748	22.476719	18.408077	16.463669	9.124795	9.678295	11.53163	5.9024982	6.641245	0.4211753	0.86919457	-2.9907393	5.09916	0.19694307	3.111159	5.9666085	9.127408	4.6073127	1.3322706	14.685274	12.555778	2.540259	9.834207	14.330927	11.050886	13.2879	15.987649	16.120638	10.8105955	6.160476	-2.7221527	14.850454	18.491535	18.070591	10.828209	13.7216835	11.170247	14.972638	20.22005	24.460823	8.264066	12.223429	13.474288	13.886263
¸ßË¹°×ÔëÉù´¦Àí (8).mp3	0.71336067	5.104912	4.8790455	4.72799	7.3187857	4.0622106	4.7613034	6.4431677	1.8781269	-0.3892191	-1.9908856	-4.263034	1.3428553	3.3763363	3.762587	13.140547	7.079442	1.3969511	3.6401994	8.629221	11.5942745	-2.0601285	-2.4708369	-1.899765	6.4311247	5.798501	7.8224707	-11.063648	-0.19765848	6.980249	5.135249	9.368105	7.853506	5.7594047	4.4408846	3.5859754	-0.7357851	3.887485	6.2851214	5.5173464	7.017878	4.8685074	2.4657512	6.088616	5.2340446	10.681566	7.836109	3.3777273	4.415677
¸ßË¹°×ÔëÉù´¦Àí (9).mp3	-3.593917	5.511563	8.947963	-11.525084	2.516264	10.91133	-0.16229588	-1.1791036	-3.4174738	8.14738	1.7711099	1.3484402	7.164076	8.933147	9.966789	1.5930325	3.8288543	1.7861929	2.4939775	11.186617	7.586174	11.529147	14.597384	12.107014	7.295393	13.605108	8.905268	-1.302486	-7.101491	-13.31842	13.631183	10.042733	7.480096	-5.468589	-1.3938341	-4.590389	-8.356672	-3.8774393	-3.7468169	17.313793	20.57507	29.850105	-7.9225388	-0.610914	-6.09566	8.909819	18.347061	19.78058	1.9152786
¸ßË¹°×ÔëÉù´¦Àí (10).mp3	12.001749	12.663197	13.919184	7.4912996	13.704225	11.365761	8.522823	12.860437	9.922201	-0.45419732	5.164577	3.3640223	11.330282	8.608941	6.033686	11.073197	11.989519	12.8341255	11.288906	15.443203	22.199585	16.36356	19.809517	20.307209	12.42418	9.294536	0.08903873	12.23949	20.797127	23.15764	4.337804	3.9439197	2.5596418	3.257382	-0.3502169	0.7791678	10.608021	5.5800476	-1.8107846	4.17592	5.6275835	2.1305351	8.928633	8.928292	17.154316	-5.2572803	1.9338183	2.4010959	0.6222215
¸ßË¹°×ÔëÉù´¦Àí (11).mp3	5.169042	5.1751566	7.1834702	11.594332	12.850466	5.5898886	7.2098885	12.283924	10.853846	5.4075546	3.2570236	0.029286474	-0.06689459	5.8112655	13.179676	8.846367	7.4390554	2.2577705	12.823881	18.317715	20.110538	4.684176	8.052529	2.897645	2.8159404	2.728003	6.853823	8.144939	9.841309	0.9863004	12.461582	7.2297306	6.388622	3.896049	5.614305	10.581152	6.797784	8.705599	6.243309	3.2105732	8.815888	8.619524	-0.5458226	-4.439824	-1.2332428	7.739627	13.534348	15.744646	-4.598901
¸ßË¹°×ÔëÉù´¦Àí (12).mp3	13.815993	23.020874	28.434605	13.745876	16.00343	18.890064	6.5852323	13.340469	15.554258	24.950449	24.62082	17.59098	14.372776	16.014954	13.644678	13.50259	19.12281	17.336838	26.651443	22.915585	13.349882	27.510342	18.51563	9.469352	29.254206	21.677397	8.785131	11.6957	17.453764	18.813713	11.627771	14.394414	12.868701	12.092506	17.032997	19.308485	15.341482	18.411758	16.43351	19.409992	26.963211	27.2659	15.483886	16.76978	10.694503	-4.345093	1.2882893	9.813999	9.944103
¸ßË¹°×ÔëÉù´¦Àí (13).mp3	8.81062	7.439786	2.9791222	5.4730816	7.5644283	11.471855	8.6421175	8.914539	10.112243	-7.897686	-10.451924	-14.8168335	18.335579	19.85709	21.652618	-8.031378	1.4730401	5.9352236	6.5520086	11.148788	10.944682	5.5433044	8.035935	15.732374	4.531148	4.932952	6.6172075	-0.95763886	-4.1108685	-4.795849	4.80207	7.8240824	3.0295005	-1.5930197	5.582158	6.814765	6.412748	6.173198	5.3281975	5.3702993	4.6685953	8.730654	7.1993465	11.99556	11.964917	10.987394	11.452774	5.5269833	7.2305436
¸ßË¹°×ÔëÉù´¦Àí (14).mp3	15.988783	16.173576	18.622583	4.179969	6.3366084	0.0717386	-5.666451	-5.034447	-0.4604075	17.128033	4.5127935	-5.707525	5.962699	0.68448865	-2.5377665	4.2904544	22.167938	32.420494	9.701455	19.517664	21.975594	3.8373303	5.4808903	-3.3343587	9.013192	11.248859	11.81276	9.901857	7.9224887	1.1287757	6.071259	6.263631	1.2064931	1.6474485	5.5945673	5.913105	12.410664	12.23269	5.857217	9.848576	12.528699	15.696318	24.701786	21.908018	22.31076	16.04001	16.047613	18.91225	1.1782581
¸ßË¹°×ÔëÉù´¦Àí (15).mp3	10.166309	11.010372	8.10405	-0.9611154	8.539381	6.374205	4.6720257	4.7928424	8.616314	7.5912275	9.277534	10.775099	7.523142	11.680614	10.439341	3.7472477	5.386006	6.751158	10.247899	8.819756	8.146257	8.191051	9.480053	7.4559126	-1.6986618	0.10216622	-1.7897258	3.5757587	3.1698585	3.7333379	-5.9478846	-2.6156268	-5.6668997	11.337124	9.349474	9.609035	-12.227646	-6.168847	-6.8530927	5.2455273	6.971574	10.573006	-1.8777597	2.2625122	4.694418	-5.6092415	-11.807922	-8.949452	0.32822245
¸ßË¹°×ÔëÉù´¦Àí (16).mp3	23.804548	22.066528	11.965027	11.226938	10.571329	6.197813	17.883274	18.365223	9.577074	5.4219966	8.201504	7.0315714	19.794888	24.95675	15.501165	7.4470916	13.155859	8.0072775	10.087465	14.030342	14.414093	8.349126	16.352924	18.729012	11.204504	18.01272	14.258696	18.314148	16.710217	9.288857	13.344709	11.014276	8.719823	12.806295	16.50355	7.1542416	12.520419	16.913757	14.746117	10.27993	11.9998455	5.8677397	11.076597	13.848923	12.635277	8.947592	10.345319	11.263745	6.1817102
¸ßË¹°×ÔëÉù´¦Àí (17).mp3	5.4488063	1.9677718	-7.736147	8.576116	6.3042407	0.48887077	-4.4060116	-1.2732766	0.98142755	-3.8111372	-0.43822256	6.6990986	9.620308	5.390027	6.4025984	15.251398	15.310119	8.792078	6.223922	1.9835122	3.1720383	5.843874	7.0607843	6.866011	-2.2430735	0.48470247	3.9681304	-4.989337	-8.193287	-6.665448	6.9477453	8.141226	9.59882	-10.865746	-9.830985	-4.640358	8.034077	11.438592	12.92443	-3.957735	0.88852483	4.189422	4.62647	2.475149	-0.21901321	-1.7984195	-0.27744082	1.3443182	0.47396517
¸ßË¹°×ÔëÉù´¦Àí (18).mp3	-1.1917574	4.2476845	1.0539043	-0.6834122	3.5158696	5.9035797	-9.425892	-1.6665118	-1.7253718	-14.578958	-19.0934	-22.42627	-3.843761	-0.5324487	-3.0513158	-3.0598412	-0.6143794	-3.0081654	-1.0467424	0.16876015	0.41459882	-2.978684	-6.02077	-8.505863	-2.5972018	-3.7436442	-0.8907057	-1.3498669	1.5977035	7.7914343	-4.914419	-2.2290373	6.8484755	-1.9242676	-6.2729297	-3.0108075	-4.1538067	-4.3391213	3.0874038	-16.20264	-14.816786	-13.400771	-3.3208642	0.4589529	3.2619133	-4.732163	-4.6773443	-2.2171443	0.99899626
¸ßË¹°×ÔëÉù´¦Àí (19).mp3	9.761122	14.224333	12.343721	6.560009	7.9722433	5.4955525	6.9692545	10.314247	4.879958	8.580885	9.643946	5.793786	3.0137033	7.5726967	9.759529	1.7074838	-2.1236851	-3.6955082	6.4460897	9.086598	4.25231	8.074384	8.7666	6.590738	7.837915	6.079143	7.730337	7.972761	4.674941	4.899354	6.6667776	11.3770485	6.046609	8.392527	7.9073424	3.4952905	9.023802	9.472864	12.674725	6.540575	11.263704	12.048326	8.851032	8.148035	6.3589773	3.5226636	5.043418	7.3743687	8.652943
¸ßË¹°×ÔëÉù´¦Àí (20).mp3	-2.6247745	-1.4759135	-3.7090414	11.489393	15.406527	11.753767	13.561956	9.351684	11.332373	6.5214214	6.9176064	3.436449	12.81445	13.5665455	6.7179976	7.9852552	8.9584255	4.9579606	-5.8413057	-2.1618395	-4.3781533	10.222576	7.664454	3.9735248	5.0533814	3.1784978	5.669834	-3.4719844	-2.7474606	-0.693868	7.427471	10.310976	8.902402	1.8163801	7.8120937	5.0244675	0.073383436	0.6851026	-2.472514	3.8224487	4.433489	3.10104	3.1299973	5.3292856	7.0414515	-2.1143184	-4.0274234	-5.348646	9.641851
¸ßË¹°×ÔëÉù´¦Àí (21).mp3	-7.631659	-1.0451198	1.564889	-2.7680364	-2.346888	-8.260083	-8.542732	-2.9717228	-2.3672528	8.879459	10.074919	1.5640178	4.548891	10.391247	11.328565	27.503624	19.07492	11.06456	7.453816	10.539494	10.55986	-1.4497356	7.445982	5.008619	8.744677	12.429205	15.406796	1.5270193	3.5167325	-1.497676	20.843079	19.247187	11.2390785	8.065035	8.003254	8.135351	5.3661957	8.980736	8.421484	-6.913725	-3.4409332	-5.05678	19.83936	20.112354	16.2798	12.922876	13.421886	12.728637	-4.6973267
¸ßË¹°×ÔëÉù´¦Àí (22).mp3	-3.8237326	1.678787	3.5931182	4.90736	6.139102	8.729357	0.18505758	-0.03606808	0.7770375	11.523756	14.4960785	12.012003	19.829765	12.406067	2.0760195	4.292502	3.0526147	-1.706998	-6.545999	-7.9076385	-4.293126	3.1761823	0.25791943	-6.1519365	-6.594672	-9.681866	-9.698763	11.762442	9.574844	7.248505	-9.625713	-6.8039045	-4.6420283	5.198876	10.237108	13.157411	2.6880653	4.306395	6.6893873	4.1849365	4.825576	4.612544	8.53126	4.9954224	6.7907586	17.987444	15.0815735	14.006043	15.452544
¸ßË¹°×ÔëÉù´¦Àí (23).mp3	4.3265276	2.031362	0.2616549	16.252468	9.680596	10.841349	11.964987	10.838105	17.475105	-1.1735327	7.441921	9.702913	4.577889	12.964535	15.583749	20.02269	18.705238	13.093924	6.6188188	13.82458	13.914846	0.49623337	-1.5167947	1.9843605	-0.81115586	4.28683	1.5736042	0.824142	5.560087	2.0679553	10.917791	11.400039	4.4478507	-2.639289	-0.37351733	1.585343	-4.0899134	-5.04772	4.122963	4.744708	9.339647	5.152981	9.179762	3.7920861	-3.1881266	10.435214	12.084388	9.046138	5.0933666
¸ßË¹°×ÔëÉù´¦Àí (24).mp3	9.694198	12.373236	10.487464	0.5301961	0.1694566	-0.12880689	0.60197484	-0.25413612	0.47225636	0.6389863	-1.790058	-3.860635	-7.2611036	-6.6442175	-7.078231	-6.2002387	-3.6461158	-3.005704	0.95727503	-0.45839998	-0.943318	-6.3178144	-1.457303	-1.4661539	4.130828	13.026657	9.808464	8.505129	10.753555	9.746919	7.547061	5.0495043	-1.4024034	-10.520126	-1.6718196	6.6962495	2.985312	9.405119	18.473452	-8.595522	-10.008325	-5.7135763	2.3659787	3.0137649	-2.5255988	-4.43079	-4.113514	-1.8677088	3.252512
¸ßË¹°×ÔëÉù´¦Àí (25).mp3	-4.441404	-6.1325436	-9.899064	-7.26193	-11.2376175	-13.859662	4.6123505	0.07476959	-10.65878	2.9189358	3.1138916	2.8352666	9.8776245	13.951883	10.577621	-1.1595352	-3.85555	-6.03637	-5.1740108	-7.901354	-5.517047	-3.3766985	-5.900673	-5.484406	0.55968523	-5.304059	-5.5286293	-9.599291	-7.2691135	-2.42028	-0.83469874	-0.6713958	0.23480612	-2.9927433	0.34802502	1.3183229	-18.28482	-20.512388	-18.996437	-10.687012	-14.992625	-20.281742	-5.342833	-5.08124	-6.5819826	-7.281416	-10.196234	-13.19644	-15.650684
¸ßË¹°×ÔëÉù´¦Àí (26).mp3	3.3699212	0.043277882	-4.385846	-4.5639915	-1.0410516	2.7736213	3.605305	-0.79639024	-2.296277	5.384007	9.8406315	8.203418	4.3962445	2.5270348	-2.9282718	-3.3356285	0.52355933	8.514601	10.555243	4.7141895	-0.8626727	-9.002675	-6.058342	-4.083343	0.6949582	1.9394879	-4.7354913	1.1843225	4.087624	2.6426344	6.250785	6.561679	-2.4651353	3.7633553	0.98134434	-1.638737	14.644003	5.836192	2.2862415	5.023554	5.014097	2.816543	6.027841	3.2180302	2.5211246	-2.4228425	-5.3168125	-10.618209	13.65965
¸ßË¹°×ÔëÉù´¦Àí (27).mp3	-12.733798	-12.606011	-9.908432	-8.478861	-3.4062066	-11.160479	4.299328	7.769929	7.149968	-3.5044975	-2.596191	-2.7309947	3.7903137	4.5135736	9.521638	0.20251727	-0.3359772	-2.8620644	14.839508	16.140493	7.873229	15.43342	24.063484	21.783096	13.229336	12.336563	10.613274	-0.45497102	4.565112	3.1217794	4.307788	3.0220315	9.775751	-3.5868244	-3.606388	0.7776429	9.054558	6.2419534	1.871775	15.043049	14.5883255	10.444096	-5.8882384	2.7427032	6.2838535	11.432594	17.83248	11.896906	2.7817159
¸ßË¹°×ÔëÉù´¦Àí (28).mp3	-9.337885	-6.2087626	-6.426958	-6.3978586	0.069808155	6.2328362	3.3712287	2.2154813	-0.08428274	-9.862268	-7.139249	-0.81118983	-3.528751	-4.5501328	-4.9283733	-7.379819	-9.066624	-7.0683193	-2.9175658	4.2256327	11.762865	2.812416	1.1575251	-4.259232	14.349297	10.838886	2.3047628	-5.7740784	-3.884767	-1.5773723	5.4780855	4.201767	3.6723487	-13.7465	-6.401614	-2.7683306	4.5829215	0.5065651	-6.210476	-0.343073	1.0668232	-0.7521676	10.203207	6.471484	7.1883264	-6.8298774	-3.9152176	-2.5320914	1.1584944
¸ßË¹°×ÔëÉù´¦Àí (29).mp3	6.619496	14.28406	18.5792	-1.4503918	1.952558	2.142822	3.2185333	6.418545	8.258157	6.7568784	7.3329835	0.58914614	4.6037807	-0.80533135	1.5362306	5.595271	4.61872	3.8279812	6.3470163	9.85694	5.569939	6.9702005	4.827871	8.9376135	8.374962	6.6375003	4.213643	18.99414	9.959047	2.9623868	10.008144	7.040225	6.799698	8.237484	6.901736	5.0489473	6.840315	7.765008	13.756865	7.3930826	1.4020483	1.5623542	5.4836535	1.4145945	-0.38711083	-8.442742	-5.2169123	-9.020172	5.5628414
¸ßË¹°×ÔëÉù´¦Àí (30).mp3	1.030067	7.910284	11.309809	-5.3110886	-1.0330861	-4.626725	1.3310027	2.9234724	1.7999828	13.733629	11.9613905	10.225609	12.439144	17.509785	21.675297	18.190418	18.798874	16.03738	10.619713	11.432721	11.018448	0.25513834	9.334698	14.907126	21.874363	26.095528	20.50594	7.7014837	13.699494	18.75169	3.605929	6.56793	17.425533	16.878838	6.827013	-4.4823103	18.775534	16.635448	12.250025	8.970499	5.496438	-3.7442536	3.5493128	9.327614	6.227438	4.2449756	7.416193	5.7649674	12.154166
¸ßË¹°×ÔëÉù´¦Àí (31).mp3	3.4658473	10.939215	16.590515	11.960602	17.378836	23.012632	20.807692	22.652237	21.765598	25.928698	26.52969	24.272373	6.584466	6.2726126	3.1399827	14.151428	15.669556	18.353123	1.0486152	11.52411	17.188011	3.2619057	4.929457	0.48675323	17.987827	30.027658	31.870403	2.7216892	12.199305	16.272984	31.499638	24.444805	9.877062	16.249928	19.261488	15.322033	8.932433	10.072807	11.999037	15.678588	19.57546	20.655819	12.72061	12.841494	8.437264	16.159687	18.054684	13.425976	14.808199
¸ßË¹°×ÔëÉù´¦Àí (32).mp3	4.4648867	11.661216	9.317163	16.003021	22.311188	17.19839	10.1535845	17.62337	15.721788	15.779526	10.75322	6.8985434	26.30569	24.00536	23.044165	5.01322	8.856189	11.145536	33.982025	35.655735	34.926586	25.085598	18.255962	13.302651	16.719921	17.167137	28.427708	-4.2731857	-3.5846033	-3.9642553	0.10271168	5.3343954	10.338579	-1.5519593	3.1462307	15.283416	12.129162	19.444992	23.103354	9.47992	17.411865	22.06231	29.62016	32.6477	33.375443	15.2904	24.571098	24.651455	3.9367027
¸ßË¹°×ÔëÉù´¦Àí (33).mp3	7.8016624	4.680025	4.337747	5.753866	16.558638	20.609695	0.07617653	1.7938358	5.8747454	-0.34321454	-3.6087012	-7.0403194	6.201232	3.5735953	-0.23356488	7.103647	4.9735518	0.44636363	12.687358	14.808035	12.837791	-8.819217	-6.139806	-10.158312	20.652822	19.369505	14.501795	8.600443	4.210495	-1.0548174	9.997689	13.184357	13.904575	-4.4426317	-1.1369209	-1.2778053	3.605822	1.3794037	0.29924524	5.3768396	8.470969	14.665197	-0.4999982	-2.738718	-7.502654	8.092194	5.526133	6.006989	-2.6673222
¸ßË¹°×ÔëÉù´¦Àí (34).mp3	6.6559067	4.929432	-0.64957494	5.387446	2.1258614	-5.692484	-22.004768	-19.937412	-8.893916	-21.695385	-20.783213	-19.85632	3.8257463	-6.5864124	-17.238253	-9.277	-11.377563	-16.501152	-7.9199	-2.9899435	-6.1970224	-3.82487	-5.1219015	-2.6660652	8.654385	4.442856	-5.5133476	1.6489444	7.3416376	1.6415179	-14.221716	-6.7941484	-8.271076	-0.3546397	5.705858	1.089219	0.3085299	8.407139	11.135962	-2.070735	-2.8971405	4.941292	3.592173	1.178085	11.113071	3.3966258	12.274488	26.642862	4.6707864
¸ßË¹°×ÔëÉù´¦Àí (35).mp3	5.277635	8.20787	10.157339	11.50469	11.801937	12.292927	5.6353035	6.9185123	2.9149704	-1.4732108	-3.8048105	-0.26133883	15.631621	14.237118	12.56776	20.093494	15.473539	10.919815	10.08157	15.054279	15.753168	11.176993	13.972723	11.488172	15.659136	12.0212965	10.302696	-0.105420604	7.4682975	7.190583	5.9666986	4.43552	3.68749	24.797081	20.083828	12.0362015	11.840309	9.725636	8.506211	9.467705	10.397814	8.001106	11.400517	12.944065	13.991268	11.67831	9.477522	7.7612295	-10.035329
¸ßË¹°×ÔëÉù´¦Àí (36).mp3	-3.0777125	-0.9982511	-6.676852	-13.375288	-11.045395	-8.535442	6.0891514	-2.6279097	-4.9598255	-5.027179	-3.7010584	-2.09879	-11.26257	-10.27824	-8.135544	-9.388333	-1.1685547	-4.384699	-0.4808829	-4.803006	-4.9394274	-7.8880644	-8.370473	-6.206809	-17.587646	-15.619805	-13.477817	-11.980369	-11.796879	-17.210726	-0.6650048	-0.74680716	-3.3808584	3.0096784	4.051981	2.2430425	-17.145014	-11.007858	-10.541094	-6.2323494	-5.797317	-4.6837425	-25.622166	-26.82171	-19.029348	5.7527914	4.917598	-1.2734525	0.2995441
¸ßË¹°×ÔëÉù´¦Àí (37).mp3	16.500246	19.09758	10.34412	6.970101	10.522189	18.149958	14.165888	19.482212	18.75532	19.893188	16.090717	10.696182	11.363911	18.238438	9.99737	6.4939833	14.118186	17.269026	11.585981	12.013038	11.093963	11.987938	18.26078	21.379047	25.084074	28.863388	23.445843	6.387217	9.29081	8.67897	3.0142033	10.424111	7.726686	17.98498	14.495598	11.45639	10.3063755	11.684339	13.930015	8.509483	10.643076	14.84424	23.856771	21.310688	20.433521	8.782958	10.912855	13.35804	-3.7494159
¸ßË¹°×ÔëÉù´¦Àí (38).mp3	-14.858397	-14.874587	-12.016048	1.88659	5.5802956	9.693453	1.5759668	-5.3380895	-3.4790606	-2.1591296	-2.7538173	-5.964298	-3.9080389	-3.9962199	-6.223459	-17.716133	-8.531457	1.0570577	-3.221637	-4.0069447	-2.986784	4.950988	4.947362	10.86843	4.1558113	-0.8768446	-0.9552201	4.9103603	-0.030761361	-4.0934267	-2.4047616	-0.7588341	-3.6995268	-3.3684497	-10.019495	-15.258671	-5.8439875	-6.8079925	-8.196308	-11.610678	-12.711218	-7.4086485	-7.735914	-0.707389	-0.507815	-0.628441	-3.549823	-1.2425264	9.999893
¸ßË¹°×ÔëÉù´¦Àí (39).mp3	-0.5236145	2.348153	3.7221284	6.8001137	5.94565	1.0931747	-4.689937	-2.5510292	-8.773523	-4.9861326	2.083198	3.942535	2.956427	0.59079635	-4.51977	11.339083	3.3175504	2.9998646	3.381606	2.8116956	6.4756775	11.254631	8.977296	11.567068	-0.8525894	4.419151	3.0263393	6.0949965	7.69553	11.362348	-5.3813915	1.5451176	11.869111	-4.698794	-0.009967566	5.2060657	7.321098	4.119096	6.897496	7.8731594	12.562565	8.257769	-8.220992	-3.0387578	0.44979566	1.78123	1.6641048	-5.178853	4.182271
¸ßË¹°×ÔëÉù´¦Àí (40).mp3	14.668991	12.645054	6.234585	22.756683	16.052906	14.641961	11.295576	10.293742	6.28561	6.217471	8.3800125	7.706817	16.595024	16.940613	15.880767	7.387429	10.392796	11.1124325	25.449907	21.198473	18.17646	19.850492	19.517136	16.053043	18.352556	14.825705	4.804877	17.1296	16.007984	13.013645	15.2792225	20.255322	16.993155	11.687247	10.171207	8.71208	12.113514	15.856036	20.294712	20.714193	22.60669	17.388441	6.528764	16.639679	12.789628	17.85963	16.529192	14.395548	19.18557
¸ßË¹°×ÔëÉù´¦Àí (41).mp3	-8.021347	-12.609164	-6.4755726	5.7881937	6.8885384	8.782372	2.5589085	1.7135763	2.3259635	-3.4957438	-0.82951635	1.7793576	-3.372096	-6.6082344	-6.8660927	-23.091728	-18.414276	-9.280966	-7.653305	-13.274595	-13.082989	-5.5655394	-4.1020613	-6.2971582	-1.850839	-3.153617	2.591297	-3.9396048	-9.213055	-4.7878366	-8.799253	0.08986512	9.069668	-2.569048	-5.768042	-4.579403	5.347471	-8.059437	-7.9084406	10.843803	6.444153	5.741581	-18.085617	-5.057435	-3.368564	-2.6599026	-9.592615	-4.1234207	-17.362684
¸ßË¹°×ÔëÉù´¦Àí (42).mp3	-4.326463	-1.4872665	2.889172	12.037884	12.834433	9.258791	9.803407	10.80901	8.208252	16.649132	13.532812	15.276737	8.941166	8.892781	4.270844	12.760061	9.109142	3.0868359	0.764867	2.153764	-2.9472876	11.427027	14.38465	16.457155	-7.4248524	0.35795903	-2.4414241	6.329805	8.240328	11.996832	2.44965	5.738511	-2.288423	11.308546	5.4106	-5.7781525	12.127388	9.670756	7.5396905	4.245229	3.8275247	9.163978	20.23439	12.899338	10.432069	-4.150813	4.78445	6.552654	-2.2189665
¸ßË¹°×ÔëÉù´¦Àí (43).mp3	19.894115	11.066555	-0.22094694	9.531763	13.8267975	10.697633	6.8599706	7.6555815	2.7630968	-2.8315845	0.75581825	-0.289222	2.722855	10.868544	13.752747	23.189453	22.036919	14.572302	-5.225401	-1.4231764	7.1511755	1.6734016	4.172926	2.0736737	22.742283	23.109047	13.089187	-1.8976855	3.3730385	3.7372205	4.537676	11.6663475	6.7050595	-6.4185076	-0.14523903	0.9602897	14.910979	10.585727	1.4019989	-6.128843	-1.439083	-4.6994233	-6.263084	-1.0981565	-5.141034	-3.4814978	2.7640984	5.4366446	-0.0452848
¸ßË¹°×ÔëÉù´¦Àí (44).mp3	3.9241652	4.4219	9.357413	5.869211	6.543315	1.5467721	3.5156698	7.762521	12.902266	10.609285	9.568411	11.292203	10.027247	5.7090845	1.7566781	15.146363	13.225739	14.397213	7.363405	10.165238	14.483248	4.280539	12.657174	14.082098	11.241122	9.97394	5.5801177	5.031914	6.9612513	5.0755777	7.4917088	7.534218	6.6038733	3.2315905	2.1710916	-2.0571804	8.606224	7.590522	2.485283	7.2876883	5.9423394	3.4349747	6.604703	6.974359	5.9721723	-0.4731417	-3.7493434	-4.6827774	2.0549703
¸ßË¹°×ÔëÉù´¦Àí (45).mp3	7.893226	7.6604977	0.24709578	5.3084183	8.731814	1.694901	11.046111	10.666682	13.382187	12.94717	9.592786	9.1490555	5.467957	6.876419	8.554634	5.508911	6.086797	3.618782	7.066196	3.4899304	7.416914	4.172731	5.1711807	4.2315636	3.026829	3.4237607	1.6621311	6.308726	6.9081707	3.7788	4.645613	4.7430086	-1.1267707	-5.248804	-4.7355947	-2.764144	4.336742	7.7579794	12.20978	6.8808274	6.9600844	5.689981	9.507533	0.9406132	-8.512472	-8.330116	-6.974066	-10.785261	-7.9311686
¸ßË¹°×ÔëÉù´¦Àí (46).mp3	2.205307	3.5904148	6.71654	-10.191301	-12.595301	-18.3334	-7.314828	-5.400402	-3.6298728	-2.9703977	-7.9919176	-7.361113	-24.21167	-20.870762	-12.194952	-4.9591312	-7.3887243	-2.2641304	-20.387463	-17.537783	-16.141113	-6.358344	-9.220482	-8.00044	-25.692533	-22.532944	-11.95706	-6.707223	-3.503533	-1.8569624	-14.902174	-18.864317	-12.504967	-6.931261	-15.608942	-19.976948	-8.237421	-7.1485844	-11.679756	6.461521	5.865998	3.215541	-12.4066725	-20.61476	-23.87204	-11.746498	-7.689758	-10.215456	-11.023323
¸ßË¹°×ÔëÉù´¦Àí (47).mp3	21.83277	19.279856	15.566778	3.9334927	5.4496737	6.4301047	10.083473	15.007732	9.180489	17.671442	15.343454	8.58112	7.0091944	10.732061	15.849832	-0.8068386	5.6802726	6.203474	20.367426	13.282105	3.2261157	20.534504	21.639069	17.86953	7.9643164	9.85988	9.231186	17.401485	14.963186	12.499802	-5.6107616	-10.461949	-5.4293714	16.64203	15.769795	12.693028	10.688205	9.992552	8.550444	1.4787112	6.2171884	14.400791	1.8848194	11.762705	10.88607	18.000711	13.147909	7.0185056	8.923216
¸ßË¹°×ÔëÉù´¦Àí (48).mp3	7.2434683	10.933085	8.103199	2.274778	7.175394	3.0384736	13.306517	5.6920757	4.411146	4.5919228	8.50708	14.268321	7.7289333	13.804795	13.766653	12.418638	11.512924	5.2364	11.4611225	15.990785	10.60841	21.275646	19.617939	14.48027	-2.5639367	6.7446976	5.272546	11.976617	7.363433	2.3295467	14.489117	18.23705	22.251354	5.8233075	10.004717	10.648478	2.4363794	10.3239155	13.488203	19.808857	14.497069	17.151989	10.745055	14.209036	16.70011	10.426174	9.851509	8.304412	17.579165
¸ßË¹°×ÔëÉù´¦Àí (49).mp3	-2.086659	-0.16551429	3.374051	25.964489	22.883533	19.576687	15.55566	16.242863	10.826906	9.776093	13.63139	8.719723	4.4930615	4.076638	2.2962232	7.6913652	7.2113705	7.184363	12.803099	15.363342	7.876234	-2.9203427	-0.30979657	-3.1124582	4.8333397	8.135419	7.1208715	-5.4579115	7.914735	13.582243	13.359766	12.800905	18.685131	0.47736508	5.1504765	10.70842	11.578632	11.3618355	9.327713	7.651581	7.2097893	7.252905	11.533395	14.952274	16.71366	12.962147	8.976324	5.735158	6.1170044
¸ßË¹°×ÔëÉù´¦Àí (50).mp3	9.667497	13.817213	18.857351	-0.6916475	-0.10127914	-3.7203186	-16.08867	-15.033451	-14.613696	-1.418901	-11.504238	-18.008057	-5.204768	-4.717517	-2.7256584	-12.858574	-9.865082	-7.8208976	-3.5885851	-2.7785864	-1.8126191	-1.3829472	4.6705065	0.57448965	-4.4045286	-1.0215929	-7.5609984	-4.1741767	-3.7134414	-7.5137644	2.1530201	4.3327336	1.7462714	-9.86104	-4.9655933	-1.7043328	6.850008	-3.8669229	-10.026842	-4.112776	-8.817305	-13.499083	2.0094256	0.937246	-2.751139	-2.3689861	-5.131993	-4.3549223	-9.953993
¸ßË¹°×ÔëÉù´¦Àí (51).mp3	9.59038	15.726413	14.737978	17.738754	18.290909	14.768377	8.221867	13.490281	14.981497	12.21257	14.921808	11.474533	3.577372	12.143185	7.013999	11.058826	13.0118885	12.444635	-2.255581	1.7247641	-0.14166427	14.978107	15.609499	5.0818286	-0.9506892	-1.5859859	-2.3125997	10.038706	6.551915	2.6388416	2.118084	0.27854234	3.1619387	0.74247193	-1.4099622	-4.7578297	23.106915	20.836893	15.622096	13.444942	17.21399	12.921297	6.2702436	19.601665	16.234818	12.52405	12.411259	12.09716	30.88284
¸ßË¹°×ÔëÉù´¦Àí (52).mp3	2.0077991	7.148499	5.962138	-14.646946	-7.542877	-10.605898	21.192825	20.909388	12.840149	4.4567633	5.5927157	2.3629856	-1.6970282	0.87295616	1.1708144	1.8868788	-0.9989387	-9.750427	1.3146863	6.066251	5.7201586	-14.328711	-8.717948	-10.701634	-13.04149	-11.160703	-12.74758	-5.9633646	-2.169938	1.7976942	0.40045097	4.14312	2.8929942	3.836833	4.689912	6.56367	2.4711633	4.716355	3.0650625	-0.4621142	-3.8240545	-4.9375973	-7.1031256	-1.2351832	1.0589551	-2.8918347	-7.153943	-13.919794	-11.807815
¸ßË¹°×ÔëÉù´¦Àí (53).mp3	-16.597847	-12.453592	-12.337815	10.869999	5.1443768	-4.5290504	-5.9618587	-10.699108	-10.880019	14.54932	13.82049	12.421391	-1.9744438	2.5899029	6.6781673	-10.3951645	-5.041648	2.3709311	-10.769074	-7.5895777	-11.254543	-6.516722	-8.013007	-12.728617	-7.390489	-4.3040442	-6.708623	-10.797323	-8.911074	-7.160953	-15.1077585	-13.926476	-12.61697	4.3276234	1.1801145	-4.0844007	9.537858	2.6626143	-5.3521433	5.255908	2.4794424	6.296544	-11.132326	-5.3619847	-0.3504264	4.786769	-1.0160532	-1.0526345	-7.7716293
¸ßË¹°×ÔëÉù´¦Àí (54).mp3	23.030926	15.167184	12.827015	10.199846	16.422281	9.540803	7.1043935	3.3947473	0.53496	17.083164	17.55332	12.756967	14.058779	11.931549	8.157169	24.405626	32.593956	25.334347	2.5778043	3.942462	3.265592	11.268909	16.60094	14.743348	-2.2245095	3.8500564	1.3631295	12.541201	13.845898	8.529513	13.404381	15.710049	7.954465	11.459812	10.787701	-2.4196427	12.608225	15.475968	7.8640003	7.5330215	14.302158	23.60202	8.484903	15.225218	20.57598	12.06556	16.6515	12.761002	5.174038
¸ßË¹°×ÔëÉù´¦Àí (55).mp3	5.064557	6.15309	0.9259939	5.8704567	0.6584316	3.6461716	-0.0805279	2.345186	3.7037892	7.4276924	6.594573	3.554302	1.3642094	3.70177	9.674661	1.7159232	4.5390224	8.3927355	1.7197953	3.311888	5.9487543	4.5483527	4.05982	6.106164	-4.2433763	0.53265774	7.2750263	9.952766	9.041088	4.1039557	6.772405	7.3330426	3.8402462	-2.0421662	-5.7636733	-8.164608	-1.6937166	1.4520844	1.7770035	-5.479184	-6.5384254	-0.7225396	2.646204	8.496642	9.0021	0.4230427	1.3003552	3.5984368	-1.1278428
¸ßË¹°×ÔëÉù´¦Àí (56).mp3	-4.040008	-1.6815226	-8.188375	-0.29326385	-1.2872845	-5.323557	10.920765	12.580208	11.934562	7.965612	1.2861205	-7.3365216	-0.6416351	2.5519748	2.9927945	1.2705173	0.6445991	-1.5917864	-1.5922397	0.7342628	0.5921137	-3.8927574	-2.590159	3.450237	3.772646	5.9117537	6.718171	11.595909	1.4855494	0.59708613	1.9997295	3.4426262	0.90914583	8.422162	7.859973	6.507393	-2.6560125	-1.0064905	-4.706719	11.113604	8.590324	4.3119164	-4.4661875	-5.8250637	-4.1618686	-4.877289	0.4764641	1.3476832	-3.2837925
¸ßË¹°×ÔëÉù´¦Àí (57).mp3	-7.2289433	-4.297961	1.869031	7.053232	2.6734138	-0.41564813	11.299946	11.94455	10.263119	-9.266947	-6.6259623	-4.513942	13.663247	10.953068	12.483134	-1.6664946	-4.3493333	-7.8541174	7.3674746	8.685546	8.601776	7.3224936	11.636178	16.282787	0.7800172	9.592419	16.716625	0.94779193	3.2017376	3.2333808	-14.552292	-11.124325	-7.945874	7.446567	8.38633	5.998541	2.2027364	5.2231836	13.594191	3.9053226	4.6282845	-4.100366	-5.2223377	9.183136	9.203359	21.352875	13.313379	10.586452	20.54826
¸ßË¹°×ÔëÉù´¦Àí (58).mp3	-10.087387	-4.237008	-5.5252295	-9.02006	-6.6036777	-3.786123	0.18845868	0.9581047	-2.65042	0.8479784	-2.7398245	-7.54618	-0.8873867	1.466289	0.38201535	-2.208325	2.1128545	-2.9740267	-1.6975739	-9.60169	-14.798403	-14.200541	-11.441689	-13.325219	5.2835684	4.760868	-0.90941215	4.187235	2.1882439	1.9683735	-13.861521	-15.538448	-19.458523	-20.625721	-22.840376	-20.097225	-12.900732	-5.559435	-6.265228	-7.005123	-9.530462	-12.320978	4.8164825	-0.19778688	-0.10633172	5.8329144	4.665508	6.6129084	5.8965464
¸ßË¹°×ÔëÉù´¦Àí (59).mp3	3.7773395	4.974889	3.810597	-5.9895563	-1.190516	2.964705	2.5899193	7.9658575	6.9481955	9.259878	12.189067	11.892679	3.171566	12.492984	14.335188	12.93834	14.57448	13.634644	10.376108	11.830715	12.3847065	4.077347	6.2003694	7.107262	6.2736535	8.5968075	6.217286	22.709446	21.683002	18.655891	10.01475	14.985142	16.028908	24.675606	25.550972	22.711567	6.019566	17.612745	24.429083	6.5616856	16.095516	15.267565	-5.81469	-0.38256902	0.95092773	5.330824	4.138048	2.315517	-0.63890976
¸ßË¹°×ÔëÉù´¦Àí (60).mp3	14.1687765	19.695837	21.380688	10.75714	12.169777	11.953737	8.567926	14.445507	18.503757	9.56487	7.7872744	-1.6556735	13.57733	14.00064	2.990954	-1.2770102	-6.651929	-2.690155	-1.6643794	3.783824	2.9472344	4.566987	-0.5426319	-3.1773784	6.0494666	9.2691145	6.350914	5.897978	5.7216177	3.9342887	9.817675	6.9820437	-0.041568086	11.642923	4.6861496	-0.9330478	6.9423103	10.129688	7.205882	6.942684	3.8340971	3.8496327	13.819654	13.514589	11.221592	9.305599	5.978801	8.225375	3.1266599
¸ßË¹°×ÔëÉù´¦Àí (61).mp3	-0.7506834	-3.4611468	-8.755567	-7.6197386	-5.1402707	-5.6338916	2.7711458	4.3217936	1.4811791	-7.70075	-8.019188	-10.15348	11.008636	8.525055	4.2026114	5.947604	1.2053677	3.1508698	7.7356195	9.910117	14.444937	13.837584	4.7626038	1.7987962	-5.4009113	-2.393052	1.6649303	-7.8310456	-6.6174374	-7.0079403	-3.7325993	-3.0795696	-5.352654	5.0802603	3.0889258	1.3345772	1.8830189	4.547469	8.051943	-2.968999	-5.958136	-5.5006905	0.21818042	3.7490141	3.2367363	-11.077421	-4.3150926	1.3573014	-0.048567533
¸ßË¹°×ÔëÉù´¦Àí (62).mp3	-1.9887661	-2.5528848	2.539447	-10.641441	-6.9422665	-6.4416027	-6.4299126	-11.096475	-6.8586483	-5.9235997	-5.3805428	4.7040024	-9.920461	-11.001324	-12.269682	-3.0464046	-2.1504796	2.813152	-10.802995	-10.223905	-5.7254605	-7.8246307	-8.3125	-7.7448683	-5.898819	-6.118559	0.97880006	-4.071129	-7.1598034	-7.3227572	-3.87334	-12.309845	-15.220325	-13.812741	-12.283549	-14.83132	-5.7921896	-8.063984	-11.672886	-2.052025	1.811846	-2.3977745	-17.668814	-13.353763	-14.253097	-4.3068933	0.9580313	4.89132	-5.922035
¸ßË¹°×ÔëÉù´¦Àí (63).mp3	-5.863905	-3.456543	-3.0629058	14.994378	12.643562	4.4625883	8.34044	3.6259985	1.910508	10.167906	17.21286	15.397953	0.16545343	1.1893457	2.723508	0.9827835	-0.38129058	-5.0803485	-3.9741347	-2.4227862	1.8601811	-1.0282962	0.39389428	-4.407469	14.310118	8.119591	3.0089877	14.917246	13.956511	3.5007927	9.402072	10.73665	6.192195	6.2351246	0.92819595	1.7002456	-6.534191	-2.8621173	1.1635584	-1.2566631	2.4577966	6.9294906	-5.7285347	-0.19137312	9.113525	5.0183706	3.455244	2.6097317	18.279049
¸ßË¹°×ÔëÉù´¦Àí (64).mp3	10.635922	16.43347	18.805517	2.8063269	7.328973	13.288061	12.849413	14.302643	15.124078	7.589599	6.9387107	5.242579	4.2361073	3.978735	2.3781354	20.440662	19.16061	18.525848	9.090094	-0.54028726	-0.93024194	1.0564134	11.251333	14.279863	-1.2800424	4.485855	10.674431	15.016174	8.081852	2.2093143	2.0669827	6.2614393	9.39603	12.555223	17.416386	15.784567	10.912565	12.480339	10.984161	10.083349	15.412524	20.504814	11.234878	7.619054	4.5433245	21.553745	25.92037	27.943638	3.5315294
¸ßË¹°×ÔëÉù´¦Àí (65).mp3	-1.1513939	-4.0874667	-2.9617825	19.942617	14.944199	8.289765	6.777138	-0.80087024	-3.7239232	4.8905125	11.291556	12.844712	2.2046485	7.663019	7.619649	3.824389	-2.311895	-6.3541374	-6.5610657	-1.1635697	1.5709887	-3.6514823	-1.1503003	1.5997553	2.1988635	4.0680056	6.1889496	-11.426003	0.33918768	9.165656	-4.6547127	0.33502868	0.63714576	-10.835661	-7.5884523	-4.7131267	-7.485735	-4.074512	-0.21990538	-3.3792477	4.5589366	12.548683	-0.34349072	-0.028552085	3.3570385	-0.3776149	2.3678982	0.94968	2.8425841
¸ßË¹°×ÔëÉù´¦Àí (66).mp3	-3.8315823	-3.0320735	-5.216654	-3.711133	-0.33368096	1.3935919	3.5721893	0.060043644	0.032978594	0.22363505	4.6708655	6.7003736	14.853439	8.923373	7.0481977	20.638138	15.090033	9.721812	4.4903727	6.9900618	7.836405	6.810999	10.575628	6.488125	12.194437	7.1539745	-5.4123354	-0.84938526	-2.3814816	-1.0426732	7.4116354	14.736439	12.608206	4.306509	8.374712	7.4555244	-2.2700925	3.6621413	2.063949	-7.2233267	-6.838953	-9.85821	-6.3671885	5.141901	13.409634	6.548436	2.3732893	-3.3244658	6.467907
¸ßË¹°×ÔëÉù´¦Àí (67).mp3	10.503994	14.964735	9.766184	6.230138	3.3039174	-2.9673462	7.0597277	7.786579	7.812834	2.2931902	-3.4000864	-3.9662437	12.631287	16.777418	12.444537	6.2498965	1.6150172	3.4388487	-7.498473	-8.755975	-7.8481755	-23.664656	-25.401592	-26.6331	-6.2566357	-8.812174	-3.7514396	-2.373928	-11.518774	-14.107466	-1.9732037	-4.0464783	-8.99943	12.50318	9.689864	4.6682673	2.456413	1.2979019	-1.1355622	3.8529341	1.9560332	1.9981397	-7.5160565	-8.201847	-15.333355	-13.4099455	-20.131535	-18.675493	11.68313
¸ßË¹°×ÔëÉù´¦Àí (68).mp3	-1.1928816	6.538043	11.719305	9.635292	13.6140375	11.743312	13.146584	11.0820055	2.2526515	5.4358406	7.869977	9.028315	8.55034	6.414564	6.5696454	11.567535	11.257669	9.133537	-1.1086504	5.74842	10.862177	5.1492953	10.705885	8.664928	8.380373	7.7764263	8.145757	7.058295	7.590454	7.071068	8.805325	14.628458	15.942551	2.1720433	5.191554	3.0298314	9.408121	13.330968	9.280306	1.825895	12.564283	17.147642	10.917986	7.6130295	5.589204	10.322104	10.018837	7.179323	0.7932014
¸ßË¹°×ÔëÉù´¦Àí (69).mp3	-5.083623	0.9427535	8.697144	2.908545	-2.5480626	-4.1418915	-5.29242	-6.0414705	-9.505526	-1.7312131	-9.011059	-10.871847	3.2191966	8.864605	18.522888	2.8976185	0.816656	0.8444037	7.668485	5.9445043	10.94082	2.0176644	-5.7698135	-8.341311	-2.145926	-1.9670366	1.6328591	10.557274	10.468699	10.821678	4.4343257	5.98666	-2.3213239	11.846893	8.950478	-0.87596977	17.862803	9.9043045	-0.88341147	0.5550941	-5.928559	-9.106456	6.037553	7.736846	8.415157	8.870609	8.519157	11.804661	1.9128773
¸ßË¹°×ÔëÉù´¦Àí (70).mp3	4.284443	5.121545	0.47833106	3.5472617	5.4306235	7.2608995	-1.1105696	0.2724647	2.1707425	0.65739816	4.773092	2.341177	4.6143827	2.0252967	1.0199175	-10.730179	-12.682142	-22.852093	15.693722	21.810015	18.580296	18.611115	13.089056	7.391254	6.3148413	21.268688	24.859493	7.769276	8.82761	6.158082	21.170095	22.364595	23.845264	10.8364105	16.964567	16.659231	6.5665216	17.02098	19.347345	11.512344	8.912088	12.11956	-10.243986	-10.400149	-8.63979	-11.460182	-9.310846	-8.851479	10.524292
¸ßË¹°×ÔëÉù´¦Àí (71).mp3	-4.4481564	-2.8116198	-2.4177158	0.24109638	1.6151689	3.0510166	9.318045	10.389303	5.3992414	10.073261	11.738607	14.668634	-15.970404	-11.195274	-12.602812	-4.883001	-12.660407	-15.725338	-6.410015	-6.061385	-3.3920019	-0.07449579	-1.5709927	-5.153859	-0.023397341	6.1294327	8.999294	-8.458978	-6.127643	-9.912151	-12.240332	-14.029308	-17.78447	5.65293	6.2743773	2.2653217	-22.96287	-13.700778	-11.337992	-8.601825	-10.622568	-11.708591	-4.483196	-6.9068723	-15.535776	-19.710363	-12.321524	-9.3182335	0.5057583
¸ßË¹°×ÔëÉù´¦Àí (72).mp3	-7.1994286	-1.9528128	4.9052167	-3.2581184	-12.026121	-10.41629	2.1409783	3.933196	6.0196724	15.253405	16.271515	21.131186	8.138575	9.536191	7.1269903	6.395803	13.609383	20.262306	3.9634671	1.0290532	3.401576	-1.0382998	0.7488128	10.210754	3.1338587	7.2006865	10.535053	12.952799	8.048835	6.3952703	18.946072	20.127235	15.989161	17.044117	12.434954	10.487705	1.4069537	-1.21758	-5.1524944	7.352416	2.0284238	8.309479	9.102274	8.332809	7.650277	6.2171774	12.933008	16.137512	15.418037
¸ßË¹°×ÔëÉù´¦Àí (73).mp3	8.343555	9.827695	13.738907	1.0138698	-1.6960237	-6.795006	12.125759	12.555117	12.885742	18.524143	17.902477	15.423419	5.2964997	10.303923	3.7233977	12.465008	11.483373	9.708519	11.972709	12.5820675	8.633737	5.652897	13.7661	16.19444	15.4236765	17.716331	17.910698	14.333618	11.192067	12.476858	6.2275896	11.412843	17.213947	13.736019	14.323484	14.757492	13.261576	14.05168	16.708286	8.199046	9.652353	5.8811407	3.6774955	7.4083614	2.863065	1.9614239	3.4232638	-1.5025356	19.825527
¸ßË¹°×ÔëÉù´¦Àí (74).mp3	-13.675899	-22.848139	-19.591036	-14.845938	-11.492062	-12.740355	-7.2274837	-10.249828	-6.0148277	5.937398	5.6605806	5.733464	9.980451	10.663497	11.28187	9.780926	12.347313	12.787697	17.957314	13.598869	2.503034	1.334588	5.9456215	5.4882298	-19.303343	-9.361223	-2.5970569	-8.25779	-6.0720825	-6.284832	4.396391	1.36688	0.90935934	-2.4712443	-2.3977852	-11.56049	2.8646142	-1.733913	-2.231896	-4.4748025	-3.911175	-4.0542574	1.3810972	0.9706812	1.6426508	-13.778809	-10.428583	-13.1205845	-1.0148816
¸ßË¹°×ÔëÉù´¦Àí (75).mp3	8.455032	13.960614	11.163097	4.3530216	7.978747	8.437874	4.436742	7.51125	11.487437	14.0526905	11.44973	9.865391	14.544786	11.917898	8.68885	13.016275	10.302445	12.66764	17.024992	14.323881	13.937514	6.540927	5.607138	10.773937	6.1674438	10.077392	8.824811	-5.6937666	-4.1923275	2.9713564	-1.4556491	4.9464235	5.0888796	-10.478567	0.69371665	1.4060369	4.3740478	6.4627085	1.8526297	15.798664	17.617586	16.148386	10.758381	16.181997	17.933262	12.082925	13.164019	9.742144	15.066019
¸ßË¹°×ÔëÉù´¦Àí (76).mp3	-1.4248087	3.4549918	5.856851	2.3714592	0.48649168	-4.6291466	-9.3331785	-13.507586	-13.304531	0.4702546	6.906427	10.740028	2.0019608	2.5295851	-1.646243	0.6494571	2.660795	4.6214976	8.343338	11.568262	11.213894	-3.6878479	1.7070007	4.673023	-4.141619	-3.0543706	4.662679	-4.2960043	-5.2004194	-9.110262	-13.950317	-14.965891	-4.449706	6.75329	2.250116	-1.5908874	-4.7853255	-4.9366207	-4.7546463	-8.869877	-10.764253	-7.886451	2.5443697	3.3235826	2.318634	-15.9154625	-14.464598	-11.975231	7.5040493
¸ßË¹°×ÔëÉù´¦Àí (77).mp3	14.919258	12.261112	10.959122	3.493258	5.709355	5.4946804	2.1485786	9.476692	13.71472	-2.7838526	3.5030022	2.475446	1.302289	4.084819	12.019482	-8.3151455	-5.2685738	-2.878838	-10.505383	-6.5077624	3.1652675	2.3701024	2.5979483	4.793827	-0.77504194	4.9910784	4.882679	-8.979322	3.0203667	6.8325257	-1.5493139	2.8660986	3.6352894	5.9234943	4.9639473	6.1785765	10.001389	10.215582	11.970936	7.7273903	3.6491528	0.22865918	12.182083	20.445995	25.7546	16.967613	15.879101	7.9862013	1.9775462
¸ßË¹°×ÔëÉù´¦Àí (78).mp3	5.265879	15.301853	17.89986	1.2933993	1.3150103	5.2951736	1.5057199	9.623801	15.739843	14.489471	20.279512	23.11966	0.91518056	5.53915	5.090911	-6.0213227	2.4109821	9.897693	23.987518	26.19551	29.261665	11.973963	14.428482	17.098072	11.926083	16.150518	16.197369	5.880471	19.886887	26.95805	14.056666	12.753031	9.024382	9.425243	14.780481	26.356247	10.736469	13.073292	16.9348	11.644025	18.48669	20.553755	15.247019	17.886227	15.927858	13.463242	9.795882	5.3158603	11.913675
¸ßË¹°×ÔëÉù´¦Àí (79).mp3	7.762463	8.671748	5.2033467	1.993008	2.5664868	0.5492078	8.8827915	2.4715836	-0.61020434	10.025784	6.1777678	9.706772	4.896446	-0.107034445	-3.5456378	5.104368	7.2384696	5.744449	6.4177036	1.1527166	-9.117973	-2.455564	-2.1218894	4.352952	4.693351	9.099928	11.328789	-4.0866847	6.461568	20.057379	12.112457	13.524189	8.380437	-5.8268733	-1.9928479	-1.2604306	-14.102685	-7.229002	-10.851245	-1.1128415	-0.8512014	-8.0568495	11.834597	9.693093	4.872451	1.5077255	2.401912	-1.9652796	4.0885143
¸ßË¹°×ÔëÉù´¦Àí (80).mp3	2.6333487	3.3232474	-1.9033079	-8.943106	0.65330553	4.574455	11.555912	17.278162	14.593734	10.279633	11.66371	10.1164665	11.770369	17.41262	18.100464	7.6664867	3.047822	-1.2834631	21.098091	22.632204	19.870731	6.048054	6.098252	0.9732978	2.4202778	-2.5599494	-3.831715	2.1061225	3.774928	1.6921031	6.3738947	10.144062	3.728243	5.0385313	7.1849427	8.556894	-9.320756	-9.281458	-10.733311	17.391872	14.826435	14.897436	10.219879	15.120884	16.179485	0.094617695	3.8999877	3.383578	14.353485
¸ßË¹°×ÔëÉù´¦Àí (81).mp3	0.66450953	-2.512017	-5.545664	2.5598907	6.310097	4.919028	1.223976	2.113266	-1.1074039	-0.3640359	2.3229556	4.8284693	-9.655435	-4.5801673	-10.593021	4.447874	1.1571372	-2.835152	6.07333	6.2342052	5.389358	-2.7802505	-6.443902	-5.3804445	6.751276	8.775617	6.7246556	1.852314	5.301766	8.420481	-3.892908	-0.34423572	2.3574133	-1.550597	-3.215763	-7.6715198	-3.2904963	0.4670707	9.655697	2.186902	6.596999	3.5564995	-2.3003988	2.5959756	1.6019502	1.4517429	6.6269054	3.8549266	7.439373
¸ßË¹°×ÔëÉù´¦Àí (82).mp3	27.09314	20.46738	13.279586	17.326363	21.165684	31.254726	6.8930798	14.75536	17.220476	14.0585	14.25268	15.152071	3.6556032	7.8528137	2.9717646	3.3594375	10.966034	8.6075735	18.05471	19.762531	13.955507	22.173689	23.63778	15.426768	6.5498714	8.25628	7.1495028	18.214708	16.763296	6.658592	2.650948	4.300209	-1.6776716	4.5845857	7.9146366	9.051511	14.708626	15.880318	16.03146	-2.883419	-1.0552727	5.0784907	7.7190585	10.184302	6.179789	9.729693	16.58722	15.913036	14.894476
¸ßË¹°×ÔëÉù´¦Àí (83).mp3	6.667515	13.355221	13.881598	12.744817	9.291273	8.492384	15.322283	13.31678	7.336381	11.781656	17.397964	21.437134	-3.8270264	-1.120671	-1.7797558	9.776176	7.3652844	11.681715	15.50242	17.023209	11.33638	9.118055	15.067196	15.243186	17.527391	9.166639	6.757852	14.354632	13.308072	7.5787296	19.729588	22.28897	16.949337	12.949121	13.817043	13.145327	15.577402	6.751027	-0.38038597	2.1424265	-0.50917995	-1.7037032	24.144512	21.753807	18.266935	8.178562	14.512879	12.777086	4.242438
¸ßË¹°×ÔëÉù´¦Àí (84).mp3	10.419243	2.8370621	-0.91394114	8.450768	8.420775	3.2845242	2.5991023	2.6773982	-0.45537892	-2.716175	-1.1510968	-0.6379494	-5.6148744	1.3490462	4.4724274	-0.23456986	-0.46804357	1.0612943	-3.094959	0.7884765	1.2191751	-5.5287724	-3.9017353	-2.3340669	13.546421	9.918213	4.31427	-9.30657	0.31688103	2.0768843	-0.8599185	-0.32514605	-2.798965	2.19275	2.764192	5.3511715	-0.27451593	7.2247286	6.7429934	8.045449	5.0011253	-0.84091926	-10.913536	-7.6494617	-3.0076652	-5.2268744	-5.1805964	-5.2779264	-3.936057
¸ßË¹°×ÔëÉù´¦Àí (85).mp3	19.76137	21.143633	24.73384	23.813253	23.853502	19.246613	17.0697	21.619745	24.253056	7.6958246	18.502485	19.462269	17.860329	17.81226	11.773581	9.940058	13.082224	20.270315	20.338085	24.922588	17.649721	13.048323	20.08042	22.371407	35.754837	31.076324	16.379848	29.214443	37.182964	33.298485	21.96674	20.470226	19.807472	16.74113	21.943527	21.095623	0.46669614	14.996362	16.673016	19.407362	22.017567	15.979788	16.928045	17.957638	11.997972	9.313284	10.007425	10.870049	10.117786
¸ßË¹°×ÔëÉù´¦Àí (86).mp3	15.361385	16.593622	13.617551	6.419471	9.46496	7.4308043	13.379419	12.729761	8.053235	2.0503669	7.6285067	7.495174	10.6968	10.748695	17.613167	13.030801	14.865698	14.725227	6.532155	7.5264506	5.2920637	0.7957554	3.3974223	-2.4919283	10.4031725	5.0531635	-1.6866726	9.885057	10.994503	7.3723083	2.2381377	7.9057093	12.683197	-3.115278	-1.3314903	2.300368	14.472875	9.9632	6.3904324	5.8451586	0.72510654	-5.5195975	8.605113	7.2219667	3.2517703	12.198851	10.98015	7.8858776	13.628492
¸ßË¹°×ÔëÉù´¦Àí (87).mp3	12.531012	11.456283	5.513064	7.5410166	9.476573	3.2576404	2.1540027	9.779105	15.470645	-12.758813	-9.774941	-6.6179886	3.3648458	8.730497	6.2230124	10.387972	12.787693	7.964218	-0.006413221	5.4572167	12.243641	-7.8238764	-9.434669	-11.805731	-10.861738	-11.845573	-15.926076	2.389235	5.0288553	3.8176503	4.2136655	8.332615	-0.82501996	19.397804	8.2916565	-8.51481	8.042259	19.502464	16.854212	6.769006	5.5626974	-1.5006243	8.072639	12.181305	4.432763	9.818703	18.678993	21.735592	-3.4863558
¸ßË¹°×ÔëÉù´¦Àí (88).mp3	23.86644	23.491657	22.379482	19.393173	16.166653	16.144394	23.23985	20.428783	15.148411	8.10008	9.381874	3.9411407	7.3396406	11.960424	14.642847	21.035587	20.422516	12.591477	-0.57918704	1.985476	-2.8429418	-1.4252111	-0.15573514	-1.9354178	-7.8067255	-2.826877	-1.0793205	9.520729	1.3358657	-11.901711	8.346643	10.437294	9.484502	4.917604	4.4559402	5.579743	-2.9089313	-1.2031448	2.3844442	7.583338	13.06159	18.8157	9.826651	8.290044	3.925365	10.825306	10.343063	16.366476	20.047909
¸ßË¹°×ÔëÉù´¦Àí (89).mp3	-7.9293437	-2.6190767	-0.3395481	-4.7612004	-2.8046045	-9.411303	-2.249274	-5.7819257	-8.119432	-8.349855	-10.897228	-7.037428	6.4861603	2.52322	0.57476467	-3.0466275	-7.409293	-6.2776213	2.7252815	10.91888	9.749722	-5.8583856	-9.748537	-9.193082	12.786768	10.998754	11.611988	12.591553	10.492474	12.854631	-4.3871536	-5.7473955	-5.703249	2.4694655	6.9244766	7.148303	-2.077521	9.086649	10.918626	16.8292	14.280722	6.2610936	0.14620775	1.5134798	4.1141744	-9.737495	1.2789851	1.8268254	-10.819779
¸ßË¹°×ÔëÉù´¦Àí (90).mp3	-0.050429255	3.9383764	9.001846	-0.9965293	-2.3708594	-5.7534246	5.532937	4.8198166	2.5504928	0.37441593	-3.0891502	-5.1084824	9.355501	4.008968	-3.03286	4.1145773	6.5571566	2.6513343	-5.1239414	-1.3524143	3.893497	2.6689827	5.8976145	6.3846707	0.6753645	3.932127	3.5985603	23.956062	17.08693	13.95225	-4.020286	-2.0611157	-5.566642	8.543725	6.6505575	-0.05514267	-6.7892704	0.9019388	5.402704	3.9332232	4.716834	1.0151055	4.5118885	8.544367	12.050968	7.4828186	1.3638923	-2.2650166	8.288455
¸ßË¹°×ÔëÉù´¦Àí (91).mp3	2.2999878	-1.9716835	-12.719522	1.1753592	1.4013567	0.20593739	0.6322236	2.8845139	1.7690791	1.0507689	6.7043667	7.9818745	-0.7154502	-1.08206	0.22889224	-5.1285057	2.6182313	4.4637346	-2.9837575	-4.7000165	-3.6006722	5.4616528	5.313138	9.729999	-5.7353706	-2.975031	-2.715374	2.7234616	-1.0541692	0.45945585	-0.07676989	4.6448207	5.575447	11.798985	10.643424	3.3621407	8.21726	11.143074	7.327958	15.431799	13.131556	13.287149	7.810693	10.754431	0.79240847	16.845182	8.951867	7.891404	-0.08339152
¸ßË¹°×ÔëÉù´¦Àí (92).mp3	8.289802	9.861975	10.144761	10.780011	11.051342	11.001396	6.3068504	10.474453	10.468893	12.030877	13.608612	13.39863	6.4742384	3.086457	1.9639703	7.588894	5.2694883	5.3110323	8.877049	4.563818	0.4127772	5.8133698	10.703104	18.110355	7.639637	10.318348	10.048198	7.654663	5.0102463	4.2101326	-0.05435875	2.229262	2.607281	1.169708	1.8077556	18.75554	9.024377	10.764437	12.584722	-1.1498477	-2.1902122	-1.8029141	9.216288	3.989636	5.2714286	5.939403	9.579546	8.250209	8.740343
¸ßË¹°×ÔëÉù´¦Àí (93).mp3	0.68499357	0.28328457	-1.9284295	18.969772	17.536814	8.527824	14.522755	17.548477	15.988564	13.664138	16.940973	19.080666	2.0960498	2.489799	1.3669386	11.172506	6.341799	2.2754893	8.888554	11.461397	10.472525	2.572529	10.444868	11.660186	-3.692285	-1.0748826	-0.8026813	3.427194	6.6064153	7.750402	2.4032803	5.4510417	6.001375	6.0147386	12.738239	10.470551	12.9034195	12.031926	11.249819	9.816038	11.685407	8.535799	3.4757907	10.370898	11.610843	0.6445994	8.118083	13.638926	8.982089
¸ßË¹°×ÔëÉù´¦Àí (94).mp3	11.479708	9.084559	5.4845176	26.930431	21.11495	19.321865	16.475388	18.313126	14.858484	-0.7485702	5.033009	9.163633	2.340584	3.4937706	1.9869007	5.037422	10.559186	12.304334	-12.503322	-12.718471	-12.910112	-14.115181	-14.524532	-13.704349	4.149946	4.41119	3.8848522	-8.308472	-6.693218	-6.072114	13.272197	14.5828495	12.718546	0.57524014	7.394988	13.086969	12.265566	5.1885967	1.5249081	-2.708593	2.313481	-3.1155982	6.283889	15.52931	15.751291	9.242096	6.809185	9.474046	5.611952
¸ßË¹°×ÔëÉù´¦Àí (95).mp3	5.928764	7.8877883	10.213455	6.5363607	11.8377285	17.629257	14.574117	15.403029	16.029224	-2.0254881	7.7016306	15.018288	12.557741	14.392035	16.356773	4.014003	7.256731	10.9989395	-1.168144	5.7781363	4.8143764	17.90924	13.210017	9.754116	8.718191	10.524635	17.382725	-2.162881	-0.8232269	-5.459606	1.1299392	4.6299944	8.415694	2.9865186	2.9922824	13.879437	21.933235	17.097742	12.909073	6.9744706	11.8734665	11.820976	4.1028137	11.085585	9.64937	5.101346	3.7116108	5.667082	7.6263065
¸ßË¹°×ÔëÉù´¦Àí (96).mp3	-2.1820323	-0.69304514	1.9902518	14.927679	11.89451	16.040901	4.7944613	1.4164803	6.90749	6.6503716	1.8619149	-3.1661673	5.956541	6.296354	2.084621	17.90142	12.1042385	13.666752	-11.399241	-8.795189	-3.483346	-8.428732	-7.193886	-9.01716	14.614016	9.544861	5.834859	-9.183819	-6.055183	-0.5791629	-10.514854	-6.845067	-7.6852045	-2.3175485	-1.4697672	-5.989792	-10.053415	-6.1228957	-5.4454346	-2.8449426	2.4962375	4.3216543	-2.5048509	0.7973877	-3.7981706	-4.4035554	-4.0830464	-2.6084304	3.5136817
¸ßË¹°×ÔëÉù´¦Àí (97).mp3	27.010323	24.406633	19.590729	-2.005169	0.7323548	4.979991	6.414302	2.7666411	-3.3180034	4.1682544	6.777721	-0.08375853	2.8469646	9.280265	3.3979392	-6.3937426	-1.5831034	2.46063	-4.529351	-9.702472	-18.942183	-1.4732871	4.363268	3.6723716	15.7377825	25.612686	27.077032	-0.6082098	5.481276	-1.4252459	0.7704919	5.237484	2.1546147	5.6308384	5.041461	8.256838	12.514187	13.737675	15.91418	3.3163126	5.7059536	9.739611	6.3314075	13.834272	12.307529	23.837345	20.727404	8.767893	12.575806
¸ßË¹°×ÔëÉù´¦Àí (98).mp3	3.3948317	5.199745	6.55412	10.707865	11.252258	15.453466	-11.024304	-12.674157	-6.4350257	17.104647	14.406229	9.186787	-1.535047	2.7373497	2.4630473	1.983785	3.453299	4.6147356	4.634431	3.555873	4.5560265	12.900447	8.883024	3.1206486	6.747628	6.358648	0.50899094	12.5634365	16.023087	10.038425	8.693028	5.2139893	6.912533	10.744795	10.061392	7.6308613	0.08103466	-0.5574606	-1.7145115	8.656084	9.633825	8.17067	-5.065692	-4.6262026	8.076281	-9.944801	-1.1289818	3.3721528	5.833359
¸ßË¹°×ÔëÉù´¦Àí (99).mp3	1.0335877	4.4354563	8.995134	7.4692125	8.385568	3.4491534	6.472467	6.679328	3.6565661	0.2665012	0.38918656	1.4784656	4.7539625	1.3093097	6.3385224	2.0387707	5.7723603	5.275859	11.214809	10.619777	4.764607	16.75877	12.002407	13.710093	1.8936632	8.566756	10.433729	2.308423	1.0729872	-1.8954213	8.3877125	10.6098175	9.57266	8.461962	13.094559	14.170002	14.25167	12.651661	14.323489	-1.7013761	2.0300941	6.2938538	5.003391	6.630862	3.642745	2.2568216	7.9896984	4.7948313	1.2098515
¸ßË¹°×ÔëÉù´¦Àí (100).mp3	-3.4637756	1.4755034	0.1343458	2.4676018	-0.5389688	-0.11143774	10.049522	5.1893024	3.2911472	-7.7920065	-8.582863	-10.008287	5.4535446	2.0522237	-0.3653099	-4.8582773	-9.801419	-8.972335	-5.696704	-6.4637117	-5.934391	-13.053396	-16.298481	-22.221752	-6.572653	-3.295017	2.7877192	-0.17513663	2.0085511	1.3510273	-10.589716	-8.628937	-7.585392	-4.707107	-5.6473284	-2.327909	-1.4463775	-2.6792672	-7.143095	5.4322796	9.513915	9.165876	3.9552991	0.81596166	9.172203	-0.8257147	-4.346631	-12.2722	-4.9081783
¸ßË¹°×ÔëÉù´¦Àí (101).mp3	-1.4615909	0.5126549	5.030917	-5.0622377	-9.937784	-12.508148	-8.257776	-7.742582	-5.5376196	10.174482	0.1817323	-0.44541204	-3.3495321	-0.8343948	-3.3143	-4.656603	-3.7181976	-6.061431	-4.0351844	-2.6064594	-4.2129602	-5.049097	-5.994067	-4.128412	-8.413433	-8.285916	-12.539948	3.55333	0.63800883	3.9825504	0.31642827	6.912526	7.45205	-13.24038	-5.626136	-5.526864	-4.19785	-10.1951685	-12.4878645	-5.3470135	-8.040208	-11.493671	-21.853558	-18.746956	-14.015486	-0.31879097	-5.9646916	-11.141573	-18.346235
¸ßË¹°×ÔëÉù´¦Àí (102).mp3	-6.1526785	-4.6482134	-6.9370995	-6.316296	-2.9664006	-0.3413208	11.614342	6.0138016	-5.47971	-10.701653	-9.029608	-7.312667	1.6149712	2.7711174	1.6068381	-0.2790206	-1.6560868	-3.0152617	-3.4804122	-0.9426447	-0.41148126	-2.5917482	-5.574014	-6.9203634	3.0210238	3.933645	1.8206527	-2.1243317	3.3340425	8.352936	-4.240235	0.9778638	3.1248925	5.1363297	10.666701	13.791716	-1.9439932	8.119442	9.254786	10.598298	14.015689	7.7628355	-1.4183247	-4.9595656	-6.1022515	5.593671	-0.1185264	-4.6895785	5.572219
¸ßË¹°×ÔëÉù´¦Àí (103).mp3	14.045645	11.634642	7.08718	-5.914278	-6.885435	-9.354721	-7.677839	0.4293179	0.65780175	8.473846	11.016673	11.485346	0.39299786	2.646858	3.2218137	5.2431107	5.8276906	8.504802	10.743104	11.724607	9.879585	7.6104593	7.474456	0.6770041	7.472272	8.885349	12.554791	1.2696679	10.865055	6.819266	1.6355484	6.4732656	1.6685679	5.9217854	11.056193	6.174103	1.410535	7.7091675	3.005169	0.9340856	2.3672094	3.3848615	10.098906	16.816729	13.942463	2.0631924	5.0689344	5.243881	6.90929
¸ßË¹°×ÔëÉù´¦Àí (104).mp3	-16.221836	-4.2583904	-4.2377477	0.01467979	-1.7513888	1.7795486	-13.70121	-9.366572	-4.721389	-5.0039234	-4.345084	-5.4112635	-10.921437	-5.1870003	3.6977868	2.8300028	1.688102	0.44111487	-9.636141	-13.419053	-8.6239605	0.6864418	0.12154758	1.249154	-6.4709177	-2.5003598	4.596919	-20.500519	-15.105116	-12.343108	-2.4245632	0.39894205	0.20078659	-15.548009	-13.014852	-7.8913393	-5.68981	-1.0013009	-1.3175465	-18.88667	-13.2104645	-14.347397	10.363024	4.1776924	-4.7703195	13.354561	9.598261	8.825282	-1.8999678
¸ßË¹°×ÔëÉù´¦Àí (105).mp3	2.5320728	1.7028933	1.9933472	-5.769905	-0.7601078	-2.8798268	25.908577	29.015524	20.277294	-5.0591874	5.2380304	8.550443	-8.702135	-6.26721	1.1725397	20.26089	13.297825	5.737582	5.302236	1.7334338	6.3653674	2.8328757	2.0883765	-1.191045	3.2521207	2.8857074	-5.523514	7.2502346	10.186567	5.488453	-3.3455906	3.630412	4.2608986	6.111475	6.005709	5.3800435	3.5029364	-0.33339065	4.299085	6.1367016	7.685569	6.2066436	4.412607	7.1569204	6.8680625	3.5411406	4.6691103	6.1021056	6.1618285
¸ßË¹°×ÔëÉù´¦Àí (106).mp3	10.725319	4.009738	2.8410413	-6.1869717	-0.9210453	1.0954306	-3.6093874	-0.20696579	-2.4905434	-16.288315	-16.911541	-19.876373	-5.1556263	-9.612374	-13.445459	1.2538302	-1.1108341	-2.605706	-1.9460537	-0.3367797	3.811004	-12.057343	-14.587673	-16.042942	0.5909391	-4.076333	-13.43209	-9.911211	-9.804153	-11.079081	-1.1240435	-0.91708285	-7.310172	2.628425	-1.6545858	-7.3843956	-18.68981	-11.87189	-7.5972247	-14.447399	-11.579967	-17.377699	-7.589836	-11.556802	-6.5406036	-5.0025806	4.105031	3.1783428	-13.257944
¸ßË¹°×ÔëÉù´¦Àí (107).mp3	-11.799583	-7.6545835	-0.46153447	5.747155	4.0762615	6.953763	-2.4386477	7.0113497	14.995161	20.852459	13.659618	11.784513	24.53408	25.053465	28.196669	18.559757	14.208731	12.545386	22.368351	19.665127	8.345005	14.097305	14.21605	8.270543	17.13749	18.2448	17.699354	5.3947687	15.592517	11.327724	1.6058922	2.485796	6.2929606	15.117721	18.433283	16.987698	-1.6487942	-3.3784122	-11.803385	-4.626083	2.003584	5.7054276	2.9713027	6.898349	1.1209445	1.2069452	2.0479827	7.2776413	11.79095
¸ßË¹°×ÔëÉù´¦Àí (108).mp3	-1.1124134	3.5212066	5.362296	17.188454	11.058586	12.145822	-7.657921	-7.243655	-2.495466	7.4249105	7.5371284	4.8610306	5.7422724	3.572157	9.496914	10.384918	3.0157826	4.4583235	14.317664	13.956186	17.907984	12.983921	12.187066	17.504377	12.585354	9.079138	11.415538	6.9814157	2.9152007	-1.2054628	13.214287	9.964109	4.1258726	2.6290615	1.7791032	4.6450043	-2.9149332	-3.635325	-8.211832	14.276994	15.765814	18.267653	8.90774	5.3086443	5.1857734	7.962096	14.290893	17.976353	7.3503036
¸ßË¹°×ÔëÉù´¦Àí (109).mp3	1.7616338	3.5768209	10.405651	6.268791	14.189585	20.81781	16.007145	15.939762	14.485662	22.395996	19.483772	10.964562	4.832915	11.249762	11.247819	4.385305	2.8713577	0.21609151	2.3157206	2.1159735	6.9331574	15.643032	9.418252	5.298937	10.99489	10.29864	11.439671	12.365342	13.064013	16.870598	24.184025	23.340416	21.01471	9.744774	9.633144	13.484405	0.69742745	3.264594	1.0071479	2.6124516	5.759223	3.6717176	2.2585828	5.3176947	-0.70538324	3.9137106	5.5351796	2.7006137	-14.188889
¸ßË¹°×ÔëÉù´¦Àí (110).mp3	18.744741	21.660456	21.62791	12.418018	14.459025	11.53668	21.293243	16.01121	9.29195	24.441156	19.881485	14.139326	22.996088	24.407635	15.131528	-1.4783199	4.8545847	6.4360714	-3.7602787	-2.003426	-5.3163013	6.0596833	2.7074766	-4.4585743	1.5699898	-3.214131	-11.841178	-8.319059	-3.1102765	-4.582276	22.39089	20.401457	15.864729	9.642128	21.693516	27.079668	5.650092	8.439455	1.524145	-8.587202	-9.153833	-13.558672	2.7269926	6.804298	-1.6761899	11.426723	14.2945595	18.550846	2.7650366
¸ßË¹°×ÔëÉù´¦Àí (111).mp3	15.686653	15.981855	14.573896	-12.818263	-5.7175217	3.1504474	-2.7273889	-2.8487887	-5.8537803	-4.600107	-1.194099	-2.7166383	-0.046669424	-1.376159	-0.67924464	7.3333244	7.4110937	4.221755	4.748271	7.182715	10.70105	20.863682	20.242298	13.668229	-2.4336135	1.2778393	3.1555617	4.1033926	7.1612167	10.129278	5.4214296	1.8617913	-3.4511251	2.9539146	5.3090506	3.1512492	-0.8836775	3.1842442	1.7859267	11.267478	7.531142	8.552389	8.063892	11.528114	16.647932	4.0943766	13.109221	11.984541	6.2706633
¸ßË¹°×ÔëÉù´¦Àí (112).mp3	7.901556	0.40441668	-7.518858	16.748539	23.881868	13.613535	4.4089346	5.0999193	-2.7681568	3.0189075	5.400809	6.00945	-9.395471	-4.8549147	-1.6916538	-8.744367	-0.98667264	-4.1734667	14.14716	9.818071	6.177517	7.9828453	13.294291	15.786119	24.915648	20.055584	8.844549	-1.6847676	6.462749	10.142578	-3.9649158	4.8106976	6.0622883	6.3538775	9.148127	8.865113	6.6841955	5.865575	2.3124006	-5.8699503	-4.6534004	1.8844225	4.8134985	7.932116	-3.2650285	9.332197	6.600036	-3.4223306	2.5868595
¸ßË¹°×ÔëÉù´¦Àí (113).mp3	-9.807327	-9.03578	-4.7351084	-7.671092	-11.31278	-9.904274	5.7267528	4.9266667	10.330601	-12.2521105	-5.258187	-4.59993	-6.9797916	-0.91126525	-3.889295	-6.4917765	-6.4696836	-9.571777	-10.160152	-8.188246	-2.5798085	10.047751	11.163742	7.5260754	2.353784	-3.9512722	-7.0303288	2.5878248	-3.404012	-3.3047857	-2.05859	-3.3957982	-6.8544927	2.6064517	2.4702816	3.775323	11.922063	17.665833	16.532358	-1.9186776	-7.9838	-4.083075	-20.045027	-16.90147	-15.949886	-8.824728	-10.603254	-15.904019	-4.934691
¸ßË¹°×ÔëÉù´¦Àí (114).mp3	-2.1682937	4.9926877	0.22905684	9.153847	11.064171	8.705622	-3.1742096	-3.126933	-1.00153	7.589384	8.341443	0.1940403	1.5308928	3.3026872	8.411747	7.9158106	5.081977	-6.2010536	3.0314503	8.849773	15.895818	-2.862228	4.058172	5.1601267	4.7918177	5.9694595	9.7327	-4.2603836	2.0613658	4.2065907	-4.5644207	3.527416	0.067873836	-1.0134013	-3.1523368	-3.368112	5.453203	4.2169104	-0.98527956	1.8440204	6.172296	8.30718	-0.9665623	5.3327847	4.5934563	9.26199	6.981265	3.9911215	-13.118825
¸ßË¹°×ÔëÉù´¦Àí (115).mp3	7.0499444	6.0437603	3.2414775	9.797855	10.95426	9.9684305	-4.382541	-1.9155203	1.4993424	6.946692	4.0891914	3.50584	-1.6809254	7.940758	11.271607	3.099454	-2.4847338	-6.564911	10.032064	12.98651	12.238749	6.7556133	6.026161	10.516959	1.8629845	-0.18070272	-4.6128883	12.343025	13.15991	11.716312	13.444883	15.017026	11.82049	-8.465196	-2.1393054	2.1558123	6.439995	5.81078	-1.7161423	0.4962681	3.1692638	7.734363	5.5619483	1.0349643	-10.633894	-9.409082	-3.2233312	1.7680919	7.508734
¸ßË¹°×ÔëÉù´¦Àí (116).mp3	11.14459	10.6177	6.096268	-8.299372	-5.226101	-0.85704476	-1.7310004	-5.113472	-5.343193	-4.0034246	-3.8339846	-2.2884645	-9.548778	-15.247626	-12.445961	-15.183019	-16.219044	-14.178376	-3.4984493	-11.977428	-14.597182	-4.034979	-10.52551	-14.919397	8.615217	11.022816	9.310841	1.337853	-2.6563978	-1.308641	-10.605533	-9.496276	-5.12497	-18.16612	-10.593193	-8.536362	-9.328762	-2.5194302	3.373032	14.284204	15.102495	6.801772	3.2916577	2.6525419	1.8394268	2.3741732	7.625246	11.700552	-4.366051
¸ßË¹°×ÔëÉù´¦Àí (117).mp3	-4.5185175	-1.953349	0.044843614	1.6941545	-0.052081943	-2.7278225	6.7936444	5.3018036	-2.3184106	-3.579003	0.76630145	9.358641	-0.06656209	5.1685762	2.946454	-0.43878686	-1.9353613	-9.422114	3.202427	-3.227192	-10.782549	-8.955578	-4.015204	0.019580066	0.7869909	3.253337	0.000345707	-8.5123205	-5.0169597	1.7354896	-4.364787	-3.0792847	-0.84292406	-2.382847	0.25697044	-1.0709318	4.0668306	5.683358	-1.2117355	5.697788	7.9630136	5.2891626	-5.513408	0.6618509	-1.2116364	-7.1193833	-5.0010195	-13.876066	2.8388457
¸ßË¹°×ÔëÉù´¦Àí (118).mp3	14.471593	18.446909	13.263964	7.4925404	12.881512	10.377773	8.483285	14.205542	12.770687	7.3383484	8.562379	4.575865	7.26095	9.199614	7.85237	9.459961	14.094714	6.8926945	16.091412	16.539375	15.54686	11.205623	16.975895	16.094395	6.7607317	4.984312	3.4185762	18.934368	14.421901	10.783268	14.304031	10.1564045	1.131704	15.445218	13.499216	7.684082	15.238293	17.295681	14.822403	-1.5759276	7.325965	5.525769	-2.2030299	1.8501526	8.610137	5.854402	9.727573	2.1798658	14.168067
¸ßË¹°×ÔëÉù´¦Àí (119).mp3	10.676712	14.658697	9.1372175	23.890057	27.74979	27.749401	15.378547	15.33368	14.17576	6.7983336	7.742854	6.604047	11.08745	9.785929	7.5996475	4.5850153	6.427604	11.615838	26.421206	23.68732	18.39162	-5.3172493	-6.427473	-3.997795	-8.173603	-3.4405222	-6.537216	20.376389	17.220238	17.939816	16.327385	15.745541	16.149792	9.149778	12.221532	8.535261	-1.5370092	7.3574286	10.209185	16.276592	19.658836	12.682804	26.44806	16.85196	8.795875	5.922947	2.6783772	5.079298	12.07109
¸ßË¹°×ÔëÉù´¦Àí (120).mp3	11.065716	11.467321	13.015701	3.2085128	4.641903	0.92520714	10.854291	8.237278	5.217826	12.409267	13.398414	7.5470657	12.366381	12.5690155	12.55703	13.808136	13.952536	13.980453	13.705791	17.224493	10.175287	-1.6664435	3.717251	6.2450175	2.462597	3.1191545	8.580076	-0.58581257	1.7751269	1.7320364	6.87044	2.0452216	1.5312047	-2.8189323	-3.69126	-5.7574224	4.270688	3.7526665	1.866537	4.4634743	7.914793	7.9052944	0.98416	3.6206315	5.9780703	3.6289175	4.6697636	9.900878	10.359634
¸ßË¹°×ÔëÉù´¦Àí (121).mp3	-17.248274	-17.766468	-18.662964	-15.515941	-12.938843	-14.7819	-17.250305	-18.536526	-19.542437	-3.1433487	-3.2919848	-10.675503	-13.044958	-10.138258	-12.905067	-9.888716	-9.000314	-8.853048	-6.9920464	-9.623715	-11.66787	-0.39058873	-0.19467998	1.107091	-5.240947	-0.885731	-3.5677118	-11.191171	-3.33489	3.4690366	-2.2561433	-0.23191485	-2.5907335	-8.877012	-9.301966	-4.6995144	-8.512926	-8.373371	-10.313276	-7.375374	-5.2600107	-5.758996	-2.7202883	2.2084265	-1.5066996	-2.5556731	3.9985392	6.5098486	-1.0222359
¸ßË¹°×ÔëÉù´¦Àí (122).mp3	9.916155	9.083977	12.674007	-10.899893	-7.939598	-3.7421303	-4.8539634	-5.354358	-4.6530695	-1.587937	4.1896143	1.822577	4.954351	10.77457	10.110586	-2.78962	-0.4572276	1.889231	1.1972594	1.1693364	-2.2007942	10.9466715	3.9174209	4.1688857	4.174625	5.107128	2.9949615	0.6194189	6.130673	13.023714	6.2542953	-0.10253847	2.0282183	-6.280861	-5.185407	-9.641777	11.424053	10.845493	16.347082	11.330069	14.693317	13.35619	22.817663	24.775024	23.62915	-0.420623	1.2195201	0.8759166	2.5935135
¸ßË¹°×ÔëÉù´¦Àí (123).mp3	-5.956111	-2.347157	-5.455174	-9.16765	-1.5780736	7.7264767	-9.748589	-7.424229	-8.057781	-15.561401	-11.9253025	-13.724714	-8.669453	-5.361004	-4.726	-19.60926	-14.393575	-8.62221	-19.082882	-18.36278	-20.66244	-15.28977	-13.180307	-10.86031	-8.802243	-0.9323457	-1.536182	-8.06977	-12.755056	-11.1103	-9.3777	-5.704411	-7.6146116	2.8702645	-3.2273803	-11.708078	-8.455992	-12.361059	-17.112873	-7.666132	-8.041758	-14.504421	-7.5617895	-7.4454165	-4.644314	-5.2731476	-3.4800944	-2.1693397	-12.082628
¸ßË¹°×ÔëÉù´¦Àí (124).mp3	14.7791195	18.626883	12.449738	5.087038	10.474226	11.618376	15.81299	17.899996	18.824474	8.927225	8.256079	-0.84218144	16.35025	14.9769	19.190104	-2.7766104	1.8897033	6.184756	2.9893234	13.313267	19.672459	8.744362	13.1931	14.627594	11.413461	14.793051	5.2219954	5.0054693	5.8898215	-4.0962853	22.038082	25.064573	16.676388	5.686084	3.0822902	2.2101383	17.026234	17.362896	16.566269	14.0959015	7.9323874	5.22799	11.116006	19.538883	25.403563	-5.7591515	-1.9111189	-5.455631	-2.6368651
¸ßË¹°×ÔëÉù´¦Àí (125).mp3	7.7791376	8.791483	7.265466	0.27341357	-3.988372	-4.025373	8.630605	7.5571756	9.192304	1.7683511	3.4748464	-1.4063147	-3.4699411	-4.6940565	-7.358721	-5.480788	-5.2242093	-9.482952	-4.481662	0.6602315	-3.073714	-0.023454845	0.059229672	-1.3482362	2.8483524	7.7049294	4.19639	4.9684596	4.749029	1.0599073	-2.0397973	1.7653892	-6.206298	-3.045989	0.41201353	2.270858	-12.749169	-7.8235445	-11.1155205	6.4348087	10.807711	12.149872	1.9712812	-2.5506697	-7.1763954	-6.4449854	-2.992275	-3.2420712	-5.3018627
¸ßË¹°×ÔëÉù´¦Àí (126).mp3	3.721846	2.4566965	-0.21962559	1.0223386	0.33555794	5.302409	-1.6473184	0.79693544	9.775507	9.303345	3.2204654	-3.3952065	-1.7908043	-2.7894983	-4.1708374	-6.463235	-3.3375504	-1.6702541	-7.5554237	0.48663065	-1.320004	-7.241909	-7.459717	-2.309108	-7.6661186	0.84846	2.154756	-7.8214064	-8.077511	-5.6421914	-6.410843	-11.115889	-15.600825	-12.724783	-13.786179	-14.661364	-7.342349	-8.207816	-10.542595	-7.080105	-5.061553	-4.8948174	-5.912795	0.24265803	3.280967	6.721429	9.930429	0.7390117	3.8535204
¸ßË¹°×ÔëÉù´¦Àí (127).mp3	2.6702929	2.5887644	5.9295073	6.5967617	10.951936	8.202543	9.105206	15.551422	16.300682	7.4962325	0.9136896	-1.4551605	8.27359	9.568945	16.85698	0.14127874	12.489482	14.228803	13.969338	12.4836445	10.375043	7.176629	6.4864683	4.3550997	3.5140748	10.394766	6.09031	2.03589	6.662407	5.448865	7.2491217	8.102713	6.556202	20.65041	14.408316	9.697699	7.209327	13.586113	14.766117	20.040825	17.9627	11.112038	3.2052767	0.8527519	-3.832064	1.6165175	8.684822	5.9965887	4.5897913
¸ßË¹°×ÔëÉù´¦Àí (128).mp3	-1.0884256	-3.4423723	-7.917651	-5.0197744	-7.3239946	-8.1654625	-3.922727	-5.820083	-12.419108	-15.145861	-11.645623	-12.35895	11.959402	6.693449	9.58202	-8.849402	-6.1683073	-7.5163603	-7.2472196	-9.498902	-13.9393425	-9.970995	-13.962408	-6.051461	-9.620558	-11.416981	-9.150783	-9.441363	-15.761887	-11.475552	-11.772131	-7.7299523	-8.01184	-12.475893	-12.726835	-13.147724	-8.563315	-8.647465	-8.468964	-14.8299	-22.274202	-12.322353	-9.605241	-10.153209	-10.910313	-13.447609	-17.969036	-14.315263	-3.9004622
¸ßË¹°×ÔëÉù´¦Àí (129).mp3	-1.901838	-6.6060553	-0.49293706	-5.977554	-6.577552	-1.0093288	6.854851	8.248144	2.7974906	2.6440556	3.7903786	3.8751447	7.3215528	9.22897	4.48378	-7.300417	-7.0595117	-11.2904625	-1.6654899	0.44509086	4.557251	7.156205	5.0572333	5.095842	7.2106733	4.743926	8.137613	0.53302884	3.0324287	-4.0784144	-2.988803	0.7534352	-0.99259764	10.13563	8.473732	6.7801347	0.6238272	2.2310593	0.5706141	1.5280172	9.656094	8.939203	-3.0925512	4.559122	8.031298	5.9719963	7.5987544	7.8178415	4.942127
¸ßË¹°×ÔëÉù´¦Àí (130).mp3	14.75362	15.191393	7.7909546	8.4116745	10.62114	16.789564	7.4598637	4.098125	2.9613988	-4.414015	-8.423058	-11.899776	-17.961891	-8.970607	-3.1463041	-6.1684265	-10.054684	-9.619241	-4.7290764	-9.033534	-2.934166	-3.9658709	-2.3994074	-4.5961456	-0.005056441	-3.0631974	-0.57673305	6.581847	3.5471275	-0.17622933	-7.193587	-2.59997	2.0829542	16.81952	23.15589	18.059628	0.5933391	5.829773	9.349843	11.7150955	14.648752	17.277668	7.16809	12.352943	9.211206	10.212271	11.957279	15.1554165	12.46891
¸ßË¹°×ÔëÉù´¦Àí (131).mp3	0.5548398	3.8189614	9.634319	-11.193657	-12.769344	-18.054668	11.061012	4.535168	-3.7830768	-3.0886068	3.301228	6.7456284	3.1055503	11.619202	10.920502	-7.029571	-3.3906848	-7.2568164	-1.5631063	1.4742929	-1.6234771	-7.265414	-6.430276	-4.913677	1.6762248	7.5532694	0.67276883	-10.729506	-3.1091747	-11.1958275	3.295619	3.4526772	-1.0488739	-7.9650984	-2.09963	-2.7716813	-8.163731	-5.741412	-0.41039318	9.092037	6.70702	-1.8861597	3.7577085	4.6494393	-2.1779995	3.2816496	0.9020432	-5.161847	-0.50331765
¸ßË¹°×ÔëÉù´¦Àí (132).mp3	0.15539801	-4.0994015	-8.884993	1.5881835	1.3340911	5.7723603	-0.09530491	-2.110527	-7.0127993	4.4023914	0.3921914	-0.24747747	-10.802616	-8.261379	-6.0945587	-9.239501	-6.9097404	-3.2346148	-8.406839	-6.6646667	-6.5909348	-3.1750488	-6.500596	-11.279774	-11.339092	-11.089294	-7.551042	2.9079437	2.4089513	6.07337	-5.637748	-4.3171177	0.75602233	-4.6805353	-6.291363	-1.1335232	-3.4870524	-1.2417732	-0.91543126	-8.153044	-6.9455624	-7.911668	-0.88124114	-3.592377	1.4411492	-6.801753	-5.015111	-5.5541186	-12.464838
¸ßË¹°×ÔëÉù´¦Àí (133).mp3	2.233445	1.2368315	-3.944387	3.834096	2.975202	4.871317	11.833206	5.232251	-4.849742	13.962118	6.902178	8.639338	5.575373	4.4622483	4.750018	12.65617	10.807314	3.116602	15.518076	15.776209	12.580875	9.630723	14.818836	12.875698	11.762643	10.903047	7.4661937	3.3515801	0.56095624	0.025392324	25.487026	20.593147	16.347218	3.8796086	12.921331	15.821981	-1.3105835	7.299058	12.494718	-5.786411	1.2604542	0.88336813	0.6988263	-3.2265158	-1.9464669	-6.075961	-8.149467	-8.044069	0.8661759
¸ßË¹°×ÔëÉù´¦Àí (134).mp3	-5.568096	-0.61445993	5.4629326	-8.07115	-0.5078855	-6.919989	16.59605	20.252787	14.530651	9.572672	14.866287	16.37066	16.456705	13.869689	15.921976	-10.438862	-7.212285	-3.4509497	5.8578243	9.740884	8.491362	0.22949442	8.341622	8.496723	13.256119	12.613101	12.889958	18.9122	14.44911	5.9374495	6.5521197	5.4059463	4.3421946	17.330204	16.788263	10.9342985	8.109953	10.325201	8.458379	3.8568227	9.770366	5.1593933	-4.9200716	-4.723288	-0.9852562	-0.7365016	4.505474	7.3691854	3.7177973
¸ßË¹°×ÔëÉù´¦Àí (135).mp3	-16.29954	-12.043148	-13.570805	8.168124	8.627951	3.9528785	-7.3888836	-4.916703	-0.11030519	-16.938026	-5.9652295	-1.6352566	-6.518924	-7.37642	-6.066556	3.276044	-0.34620467	-7.7950325	-4.705868	-0.19927204	-0.34538004	-5.224868	0.5329321	2.629012	-5.0622783	-3.713333	6.602104	-5.1989665	-4.712301	-7.825495	0.9049368	0.9980441	1.0075337	5.242466	-0.19758898	-13.57256	-6.424918	-3.5895662	-5.151305	3.9523854	3.793772	10.933815	16.742264	10.298664	-2.9419951	-13.502037	-12.1653595	-6.8216877	0.65625125
¸ßË¹°×ÔëÉù´¦Àí (136).mp3	-11.318106	-11.600197	-7.1125937	-8.589478	-7.2792444	-1.9043303	-7.173236	-6.9416337	-1.4583793	2.5634365	-0.720587	-6.539677	-0.12711418	-4.2414546	-11.535912	-4.069012	1.7261362	-3.8318706	-2.866055	0.3586794	5.6155567	7.7773952	-3.6376514	-7.791438	4.429261	-0.3235631	0.28051323	-2.3740244	3.0571008	6.9984093	-6.66691	-6.353918	-6.019237	0.8303295	0.42225555	-3.6401176	3.130459	1.3173323	1.0105269	2.6117523	5.2585235	4.673934	-13.367205	-11.014575	-13.533285	-5.7572174	-1.5345396	0.19178939	-3.75195
¸ßË¹°×ÔëÉù´¦Àí (137).mp3	13.9940605	13.363374	9.281952	4.309095	8.403074	15.577691	-11.843386	-13.284749	-13.608265	9.473113	9.325001	5.0941067	7.8165407	-0.13850735	-6.7354603	13.075746	15.065855	16.490576	9.658944	5.1885386	2.1367707	-4.516707	-0.09607983	-1.2855611	4.8138647	1.0434018	0.6578832	8.015794	7.2628336	8.269737	4.4492016	-5.996459	-6.344539	-8.321875	-5.4502606	-4.417346	-6.798167	-5.737854	-6.859185	-6.9720707	-2.7818618	0.40155452	-5.4669533	-4.409554	1.3086252	-9.537567	-11.739124	-5.652622	5.096921
¸ßË¹°×ÔëÉù´¦Àí (138).mp3	-5.0158167	-4.542048	-4.7235994	1.5459814	4.4689913	1.3997285	-5.2621026	-0.30641532	-0.42017752	12.503038	6.9733973	1.8314992	0.82658005	-3.16485	-3.6858525	-12.267145	-6.345872	0.45662004	0.9069618	-3.1514819	-7.9506354	-2.4576945	2.699414	9.417982	-2.758822	-1.7540574	-12.957575	2.1157603	-7.193735	-13.615091	-3.844374	-5.2484407	-5.0835934	4.421567	0.8970857	8.436979	-5.0831566	-4.612026	-2.7992597	-8.215446	-16.8877	-17.678682	-4.0001936	-4.3102946	2.1184387	-9.959389	-11.188791	-11.5155	-6.322257
¸ßË¹°×ÔëÉù´¦Àí (139).mp3	12.576132	8.958195	3.9916027	-10.2347355	-10.04829	-13.468765	10.595439	2.600274	-0.84975487	-0.8304763	-4.238428	-8.086897	-9.999208	-5.27255	-7.9314146	-7.4107018	-3.9471583	-5.3915386	4.727089	1.1335804	1.6822956	6.2506227	9.023703	6.8946295	4.7587433	6.174058	9.681794	2.9845114	4.309737	-2.1630147	-6.0019913	-5.4032755	-3.995059	18.550877	17.011532	12.417015	-3.480086	1.2955681	0.4767394	10.612723	16.100754	16.390604	17.82825	16.706997	13.689871	-9.415443	-7.4294157	-4.435493	3.6979797
¸ßË¹°×ÔëÉù´¦Àí (140).mp3	15.634877	14.921108	6.4292674	-8.631861	1.721855	1.4363561	12.209448	7.4248357	1.1178637	20.258024	20.879192	21.649605	4.711775	10.7755995	7.4326973	3.5212731	5.579749	6.009407	-0.048181325	-2.2303195	3.1781874	7.367099	7.980998	6.4836607	13.633053	12.916431	9.238428	10.750111	9.681732	4.5243187	17.010578	19.374344	22.755081	-1.5300462	-2.8256273	-3.447276	6.749534	6.5383043	-2.027491	20.816704	17.483921	8.351761	10.378648	15.528364	10.398605	28.698435	28.042625	23.40863	-5.7786617
¸ßË¹°×ÔëÉù´¦Àí (141).mp3	-10.586834	-3.5383863	3.4746923	6.346779	12.307948	6.280631	10.36445	13.43359	16.178997	4.299056	10.482658	9.641662	19.334862	23.953913	23.999725	0.21108723	7.3222785	7.531323	16.815525	10.895981	1.7870891	15.746727	15.802359	9.093787	10.07815	11.597715	9.448086	-2.8827496	10.585061	12.845768	6.380494	4.7840424	16.057777	1.8120884	4.0298724	-0.37789655	17.55867	13.285351	12.889622	9.32729	14.193649	16.213627	3.4297833	5.1651077	5.994508	22.817135	21.611626	14.345773	7.1625276
¸ßË¹°×ÔëÉù´¦Àí (142).mp3	-3.0075548	-4.0144935	-9.42024	-8.871051	-9.1968775	-9.1906	-6.1186185	-7.403843	-7.084913	16.223892	5.6352763	-0.8451023	-7.9221554	-10.88646	-10.485563	-11.469591	-18.86036	-20.714336	-4.6672306	-5.7108793	1.6340053	-14.656923	-11.333371	-6.4986553	-5.8105955	-16.737797	-21.032742	-10.935053	-5.393732	-4.258931	-6.550274	-7.141349	-9.011162	-13.664032	-15.397371	-10.851801	-0.4263429	-2.083911	3.704342	-6.129757	-2.3758516	0.1483894	8.819193	0.16041675	0.58813846	-8.234493	-2.6884224	-1.2322278	-14.523424
¸ßË¹°×ÔëÉù´¦Àí (143).mp3	24.339962	16.455055	9.817766	16.846792	12.251041	3.3447006	-2.6825802	-4.070753	-5.270821	-8.127446	-2.3576396	-0.04282257	6.069529	4.458434	2.8984058	4.2874913	0.35195845	5.1028814	-2.3241374	5.7926598	8.805826	6.904805	6.844343	3.4347363	-8.187567	-5.296793	-5.121598	9.222221	2.8091738	-1.1429181	-6.7334757	1.3829428	2.1526072	5.921851	2.2402887	-1.3121219	-4.328314	-9.193438	-10.077852	-0.8938827	-7.5685787	-5.957098	-4.5311985	-3.4980612	-0.87942326	-14.2827015	-4.5090427	-3.0818944	1.321523
¸ßË¹°×ÔëÉù´¦Àí (144).mp3	6.2545586	11.667391	1.4949889	8.840815	13.58628	8.181693	16.540478	17.116081	8.194013	17.884256	14.243781	10.583351	5.9382253	11.8354025	9.63885	15.504742	7.759266	6.3201838	21.209621	15.207993	8.965067	9.12701	12.225025	3.0926213	-1.646699	4.710951	1.5148845	4.4029384	11.377819	6.4933853	8.044391	9.7655525	4.3742867	7.6363087	8.8833885	3.1824236	-2.4609606	3.678011	0.5662068	-2.5775795	3.2888508	-1.0476589	11.021569	12.288315	10.402523	0.09735179	6.659752	5.007867	1.1274278
¸ßË¹°×ÔëÉù´¦Àí (145).mp3	-0.7833509	0.31851906	-0.8510401	6.888646	12.037533	13.078877	13.51944	9.003533	-3.6530058	1.5173826	7.960779	6.940364	3.9070616	6.525865	-0.1368101	-2.306938	-4.954876	-9.109451	5.858175	0.5404504	-4.8392663	11.30986	8.191885	5.3913136	6.2815247	2.01402	-0.5640868	3.660863	7.624912	5.48915	1.9821385	4.7852926	4.500014	7.439872	9.951381	11.368877	4.0110292	12.460545	15.388212	-2.0340326	0.87100995	-1.0484836	14.001801	14.594557	13.519066	-1.5623888	5.80508	7.4321575	2.325977
¸ßË¹°×ÔëÉù´¦Àí (146).mp3	8.3602	11.71509	10.030571	2.8741815	1.4146004	-3.851222	-6.9754677	-1.5727035	4.5414324	-3.1877387	0.93838745	4.2990627	-4.3288035	-0.03233111	-3.4495654	0.11969094	7.7378025	4.2533	1.8360729	5.3659997	10.145631	-2.76628	6.466124	9.21649	0.24527225	2.4575844	2.9807854	5.4452267	5.4675055	3.0251093	4.060834	-1.8850507	-5.2069545	9.3149395	7.3625584	2.2593474	2.2340946	2.4908993	-3.195294	-9.64492	-3.3411307	-0.9154636	7.1012745	3.5927336	-4.0489254	-9.491735	-5.2270527	-1.3536118	10.369303
¸ßË¹°×ÔëÉù´¦Àí (147).mp3	-8.09452	-8.220528	-8.856265	-14.281689	-13.330996	-7.3365927	-10.8703375	-13.441797	-9.745527	-12.331793	-10.0324745	-7.151289	-13.983547	-17.076653	-21.115112	-9.10017	-10.142633	-8.082289	12.234873	10.765503	10.179704	-2.8971648	-3.008257	-5.411178	-1.3630008	-3.6875725	-8.8434	-9.720135	-13.404488	-17.793022	-14.178175	-8.793352	-3.9138834	-2.746346	-8.223884	-7.5139976	3.1564004	4.54977	5.497899	-1.6351483	-7.127269	-14.430952	-19.454666	-14.348057	-9.367653	-6.2008204	-8.261009	-10.548941	-3.748094
¸ßË¹°×ÔëÉù´¦Àí (148).mp3	0.5467197	3.304356	7.21077	12.8011265	15.06599	15.436804	5.5335884	-0.9569323	-3.6916356	12.941871	7.674296	7.430285	20.335396	14.996515	18.221796	-6.920644	-8.115496	-7.7164707	-0.8803922	1.6840285	-0.28565872	-8.2859	-8.304031	-10.342835	8.017662	13.609036	7.8562813	17.016708	4.5702047	1.0393183	-5.592349	-4.987071	-2.428978	10.505972	11.03788	16.827353	5.7175965	3.0153933	-1.1066952	1.4696876	2.0770624	1.7447044	6.3628874	3.338103	6.6664343	9.654524	6.639516	9.789698	7.759062
¸ßË¹°×ÔëÉù´¦Àí (149).mp3	19.102833	21.49844	24.031605	6.34354	17.103016	15.729151	8.502222	16.545979	22.149818	15.840786	21.011253	20.227959	25.329906	24.858723	18.710657	21.606579	15.743084	7.9701705	19.632826	26.205616	26.42173	13.10384	19.995377	12.695171	17.962635	24.093758	26.004112	25.959461	27.981586	22.656988	15.084793	20.416618	16.268236	14.498008	24.446373	20.026142	27.63358	24.60822	20.865025	10.332548	13.6364765	16.105774	15.190973	17.696423	12.813759	7.55461	14.756838	17.395279	14.908411
¸ßË¹°×ÔëÉù´¦Àí (150).mp3	3.3899033	7.9310775	8.70526	-0.90782964	-1.8081961	4.9622717	3.0615187	-0.5140008	-2.1309865	-4.1370373	3.5371978	7.5073137	9.376711	11.646829	16.032017	3.5183392	3.5739508	0.78695107	5.388843	2.980494	-1.9431365	18.213581	21.939453	22.305508	5.1030188	7.621358	0.50414795	1.5927522	-0.2830788	0.6391649	10.871637	13.968281	18.896189	12.672956	7.671816	-0.5470268	4.579776	4.9486394	4.8093505	9.695649	7.6005564	1.5070959	8.244427	6.469868	9.83122	10.252964	13.4061165	12.98978	5.708043
¸ßË¹°×ÔëÉù´¦Àí (151).mp3	-8.72658	-5.380842	1.9425058	-7.4532175	-6.308606	-4.075729	3.1515555	4.360781	8.377341	-7.7476406	-11.5721	-14.881218	-4.5457687	-4.5205574	-4.5907383	11.854266	4.8072405	-3.3946137	3.8553941	-0.52156675	-2.08618	-4.0460978	-3.0264769	-0.1878161	-1.8963125	-5.2344084	-7.5298295	-1.0071561	-3.6724954	-0.1332376	-6.3068256	-3.8467484	1.0346459	-0.5712573	-2.6723251	-5.992296	11.892241	-1.3418629	-9.591275	-8.307202	-12.575285	-13.951208	-6.5081534	-5.232442	-1.6102283	-1.9770718	-2.9590282	-5.5488386	1.0804585
¸ßË¹°×ÔëÉù´¦Àí (152).mp3	15.597727	11.896528	21.837536	9.210199	7.7610893	8.832212	5.2872505	0.98628855	-3.75955	6.223919	8.887125	11.897268	-0.95525706	2.4544995	-0.4638492	8.253081	11.761595	3.8721263	-4.4841986	-4.2608523	-6.9962606	6.062406	3.2612758	-1.8050618	-15.262236	-10.551502	-9.3635235	3.0730672	3.8243666	3.8685498	-5.1999407	-8.581602	-13.684088	-0.2949019	3.0770466	1.2777836	-7.458824	2.3867266	8.486709	-5.1940074	-2.5583878	-0.40687704	-4.9206433	-2.3517697	-0.12140031	11.092901	7.3391466	-1.6549629	-4.2492943
¸ßË¹°×ÔëÉù´¦Àí (153).mp3	-0.9659314	-1.1556755	-5.1851153	-13.6786995	-10.495857	-14.148933	-9.524494	-6.8992558	-13.817072	-0.7612698	1.8952425	-6.667253	5.4773507	11.0878315	10.280564	10.504862	4.3918924	-2.155718	4.7072906	2.3083835	-2.5992303	10.509808	9.041811	2.9100022	6.446957	11.097215	6.888914	12.621546	12.652448	10.992621	12.159107	11.353964	4.355096	14.177348	10.682829	14.045105	10.626881	4.6004047	-3.2433743	7.678945	13.486736	12.366217	12.668186	16.22341	11.4001465	9.816863	14.03974	12.801996	16.553112
¸ßË¹°×ÔëÉù´¦Àí (154).mp3	0.043869674	1.7053738	5.2003393	10.39868	-1.865408	-6.1758413	-3.7222965	1.7711549	0.6502998	1.3439037	2.0346224	0.52554303	-6.155552	-5.2892485	-0.29441696	-2.4145913	-4.6493006	-4.7548304	-8.132896	-7.197665	-10.354734	0.8080083	0.7871566	-3.3432555	8.277783	4.676479	-0.72831106	-0.594238	-2.6203363	-6.312327	-2.4357438	-4.8728776	-8.322594	-9.699319	-2.4842057	2.7374318	-3.7663424	-0.048150152	5.122773	-5.644267	-1.138863	-3.6790605	3.039891	-0.3002393	3.2605262	-1.0451744	1.9552596	-0.6893146	-13.469335
¸ßË¹°×ÔëÉù´¦Àí (155).mp3	-1.8151331	-1.8533031	-1.8490775	-4.7884607	-3.669324	-3.107835	2.5175095	-1.1706396	2.1624188	-3.2140253	0.5311397	0.24211939	-8.402053	-6.96535	-12.644971	-1.0901589	2.0313065	8.19379	-5.0247107	-7.369767	-7.426754	-2.3018484	0.8351317	-0.08336459	-5.1605654	-10.766735	-13.723775	-3.3589551	-6.698181	-4.1501856	-5.4800577	-5.7732186	-8.929598	-0.06514598	-4.0156555	-7.5024843	-7.567316	-8.04304	-7.7338505	-8.641586	-7.607978	-4.4087696	-6.7663546	-6.9490485	0.18851364	5.2929325	0.8679312	-1.62604	-1.6317649
¸ßË¹°×ÔëÉù´¦Àí (156).mp3	1.5894802	3.9603171	7.629993	-1.1032045	-5.056651	-8.126399	5.641105	-0.061225712	-3.62925	-4.4387436	-2.4317918	-1.7501025	-4.7652116	1.8025215	2.7500172	-3.8925395	0.38654286	2.482807	6.1852894	3.102787	-0.7184315	4.7184715	8.004692	11.035727	-2.3601542	0.47731572	3.762684	1.1862011	2.5937898	1.6362298	5.122862	8.17515	8.432869	2.7762594	0.5918241	4.245321	1.3531866	1.3720495	0.928972	5.505094	5.496747	7.206029	0.24150395	1.5225081	-2.4490213	3.6694229	2.1014626	1.1652415	1.1776222
¸ßË¹°×ÔëÉù´¦Àí (157).mp3	-14.574222	-16.247505	-13.436973	-2.688191	-1.6255009	-0.51816237	-7.0106688	-6.7085867	-5.550183	-8.488107	-8.974166	-18.599339	-12.886305	-13.182149	-17.76515	-19.393932	-17.894175	-20.788742	-4.103199	-2.7793322	-4.570761	-8.594977	-9.566221	-14.556769	4.689205	-0.41840798	-4.1950912	-13.002913	-6.308254	-6.4099565	-2.0608697	4.5348854	5.5028405	-2.6441646	-2.918933	-10.814714	-0.7590562	-0.9046545	-2.7576346	8.513981	11.038597	7.459944	-4.7345414	-4.404316	-5.64134	-8.376135	-11.00113	-13.506319	0.62918985
¸ßË¹°×ÔëÉù´¦Àí (158).mp3	-0.34253708	-2.5050108	-3.4526992	-8.456935	-7.746296	-11.182701	-5.903135	-1.3254207	2.3972828	-5.0727224	-0.13009894	-8.054245	2.6996832	4.4436936	3.3231668	-9.206361	-3.61979	-5.4293723	5.409191	6.100382	3.2949667	2.371945	7.1717157	7.417164	4.080641	7.4740753	1.9827945	2.762726	6.390258	5.095322	2.6224322	0.93795574	8.763324	-5.5634203	4.59755	12.930773	27.260708	18.602783	11.900452	6.157872	-5.0189652	-10.168043	14.9882555	13.526611	9.794311	3.2579262	4.020563	7.882531	11.459516
¸ßË¹°×ÔëÉù´¦Àí (159).mp3	-13.481912	-5.2574806	-9.395386	-18.626404	-15.954056	-18.220526	-25.442356	-19.769657	-22.911034	-4.029771	-2.2009397	-4.7979383	-3.6300733	-6.709309	-8.183912	-9.87697	-6.7960005	-1.1077974	2.7486863	0.09106374	-1.5794169	-7.0801153	-11.252555	-11.785343	-10.896773	-8.8609915	-7.3596168	7.2860837	2.4810936	1.4106895	-1.012989	8.275259	9.612542	-2.2800717	-3.4487987	0.7611903	13.7228775	15.14545	15.611827	8.464821	7.228242	12.821281	0.8959239	8.513359	10.38819	16.569649	11.626438	8.168821	-1.9789991
¸ßË¹°×ÔëÉù´¦Àí (160).mp3	2.2473884	-0.7002311	-10.386027	-4.7941093	-7.4701633	-12.595504	-4.8935165	-0.9349733	-2.7936578	3.68134	8.206631	4.7956185	-1.0448834	0.8325625	-2.2117653	7.4553814	2.338506	0.20336452	-10.871208	-5.5277634	-7.2561436	-9.894001	-6.007581	-11.01371	-9.500942	-8.488469	-11.347051	-12.36437	-7.5607977	-10.141033	-11.413	-10.857982	-15.626753	11.228871	9.733258	13.25453	0.20700715	1.8045095	3.1425152	4.923647	0.46677613	-5.909765	0.56982315	-1.0151393	-4.6615286	-6.904314	-3.387165	6.609778	-6.904325
¸ßË¹°×ÔëÉù´¦Àí (161).mp3	0.7678348	6.711791	-0.7609901	-8.121852	1.6154233	8.386005	-0.7808789	4.158208	-4.1356583	-1.0448198	0.07362944	-4.7469873	12.971926	13.768746	10.946875	6.357075	7.1119804	4.1116123	1.9572605	2.0266695	-5.9902377	7.6939783	4.4349523	-0.41172904	-0.19076371	-0.2769332	-2.2505841	6.2870436	4.76087	1.7840705	6.655534	10.720399	10.100175	-1.927579	3.786846	2.8787687	-3.8435576	-1.7129889	-2.2934804	-1.3714435	2.3918047	-2.6762555	2.2306736	14.96821	18.421028	7.911706	2.100698	1.0442942	9.971727
¸ßË¹°×ÔëÉù´¦Àí (162).mp3	-6.881797	-5.9189463	-4.136511	-3.5081778	-0.24579448	-2.3582087	-3.495136	1.5538288	1.7963009	-3.650587	-3.7715788	-0.837282	6.397007	3.536792	3.5145078	-8.036222	-6.4275055	-6.802311	1.9338748	2.9059377	4.372856	-4.013456	-2.1160195	-1.3476498	-6.3627663	-5.9077806	-1.2862225	-5.323205	-7.476063	-11.807316	-4.6076155	-1.7798609	0.66996264	-13.521704	-10.95771	-12.791016	-3.7229455	-6.4407673	-9.039188	-9.200446	-7.616192	-9.530775	5.8661766	0.03670621	-13.853685	-5.670445	-6.2797146	-6.942184	-4.2410164
¸ßË¹°×ÔëÉù´¦Àí (163).mp3	-0.4452956	0.045763668	-8.616917	12.636412	2.4120915	-1.9064364	14.635126	10.8439865	4.194222	6.5043945	7.7345223	10.744581	-14.604155	-7.599004	-1.5275016	-2.8203661	-7.109439	-10.492537	-2.0352564	-4.7370133	-2.5131326	3.1547327	6.9881277	10.260576	-7.0719833	-2.080494	3.9676948	-6.9361134	-5.137593	2.9735198	-1.64025	-0.5855893	1.1300766	0.4524277	-2.071065	-9.486981	-4.90527	-2.0783753	-1.4386067	0.39211112	-4.026023	-7.0515723	-1.5958569	-4.667311	-12.123374	-1.8302679	-0.87540424	0.52572185	-9.765978
¸ßË¹°×ÔëÉù´¦Àí (164).mp3	-1.147877	2.1287603	2.9605405	25.173857	21.100662	10.904461	-2.2387233	-2.1541252	1.6443646	-4.286581	-4.7799387	-5.66215	5.127119	11.424509	15.097231	9.832127	15.489458	17.139568	13.0568905	13.715164	13.364155	0.8699869	2.4017494	6.454691	3.3186202	5.2238626	-4.308008	4.5711694	-3.616618	-3.30259	1.5201141	5.098587	5.838109	1.6679296	-2.436555	-7.8422604	3.1452856	2.504509	9.042908	4.640456	8.314869	2.1397827	-11.291241	-7.9131527	-4.0747147	-7.974306	-2.4541507	-5.9414206	-8.325298
¸ßË¹°×ÔëÉù´¦Àí (165).mp3	-9.630936	-0.9626097	-0.86897284	2.3468518	5.1199846	3.2316852	12.389169	13.726271	9.857613	0.5742837	7.8952036	13.008524	-8.250294	-8.217829	-6.4034815	-6.630083	-4.2037325	-7.3693967	-0.5592947	4.447525	7.6034613	0.3090483	-2.6197386	-8.1002035	4.245362	2.0131645	-2.61391	9.671925	12.72125	10.099155	-5.0759983	-2.418929	-3.4719677	2.11785	0.522904	-7.8162794	-6.990834	-2.0817485	-7.623968	3.1628976	1.7245574	1.4666274	0.4638766	1.0927713	-4.304728	-6.0779243	-2.9140778	0.9124815	8.534967
¸ßË¹°×ÔëÉù´¦Àí (166).mp3	8.599865	13.187193	6.5498004	14.131052	23.430603	22.312433	11.943819	17.102337	15.553778	13.872133	15.094263	20.886726	7.681372	8.348742	2.1995583	-2.1582627	-2.0237188	-3.749009	7.8640475	3.2399638	4.704279	-10.404409	-6.088606	-0.23857602	5.801455	6.787261	10.047283	14.471437	5.817815	-4.764124	2.4811642	9.705957	4.386017	11.750118	6.575253	11.089827	-2.4343052	0.77259547	2.3530676	5.016699	-0.33934462	-1.4560001	-5.526368	8.516571	14.899463	9.431953	10.867681	5.7402096	6.3001237
¸ßË¹°×ÔëÉù´¦Àí (167).mp3	-7.665344	-1.2572522	5.3055415	1.5677423	3.3861618	3.2830167	-2.666102	0.6130793	-3.5371995	-18.12398	-20.470762	-20.194397	-6.1049075	4.4567285	9.193037	2.506129	8.4019	13.036211	-12.656333	-7.038279	1.7894256	3.1519978	0.86138284	-5.405083	3.7058623	4.439629	2.6003518	-12.081104	-6.515852	0.37473032	1.2126076	-3.8577235	-4.464472	14.264027	-2.360632	-10.097897	-1.0393867	0.5218415	3.6263814	-5.4786468	-15.682736	-10.878173	6.5991783	9.597958	7.862483	-4.7858562	-4.0757284	-14.987507	2.8338332
¸ßË¹°×ÔëÉù´¦Àí (168).mp3	5.670558	4.4548845	4.2640247	6.120248	0.32776785	-2.118852	-0.78439635	-3.167996	-7.0909443	-0.020416737	5.6027694	6.2506485	7.3580236	4.143098	1.9692293	-4.391641	-3.2514312	-2.9984787	5.79637	-0.6176035	-5.067044	3.9911854	8.351504	13.918377	3.6312191	3.7829728	3.3447332	-6.215066	-4.2433305	-1.8521936	7.196211	11.645193	11.07004	3.1975894	6.196517	9.937859	6.847941	-0.45347786	-4.0267124	0.15794551	-1.2794546	0.69643235	-7.990754	-7.480666	-8.151088	10.310593	15.050673	17.155933	7.5822654
¸ßË¹°×ÔëÉù´¦Àí (169).mp3	-2.6466475	1.8318903	-0.19142193	16.887226	10.9657	8.026649	7.1756063	5.6837473	6.0941873	14.595553	13.853296	11.071248	9.791008	15.626835	13.114613	13.760937	14.754116	13.423962	9.492836	10.772011	16.92515	21.453438	17.581057	19.858326	21.19083	17.741568	8.695019	2.851028	5.955743	7.3669844	13.643477	12.998025	12.858715	18.918898	15.235676	12.474319	0.5578033	5.6088324	10.608379	7.096049	12.920132	7.1114445	12.194446	14.788477	16.463243	6.785624	0.29953873	-1.765727	8.563611
¸ßË¹°×ÔëÉù´¦Àí (170).mp3	10.486791	14.097541	13.3128605	-5.149709	-2.9827719	-4.2252884	3.6842794	2.6682997	-0.88330364	-22.064028	-12.424844	-14.419664	14.390953	12.347088	11.430621	-1.8416365	-0.24847597	-3.3463645	13.740619	17.638908	15.028366	6.236946	13.266949	12.895555	14.6432905	16.634686	11.345465	-10.441358	-10.370813	-6.3962307	-7.56005	-6.4842024	-8.174249	-2.5068808	-1.3137448	0.15818386	-11.468318	-9.266963	-8.057244	-7.808012	-10.049815	-12.960743	9.759056	10.984562	9.709808	-5.2354164	-1.9270658	1.3374666	-12.636538
¸ßË¹°×ÔëÉù´¦Àí (171).mp3	3.1973197	3.9832342	0.9429466	-7.3583527	-4.129905	-8.640104	-2.787477	-3.5871315	-10.238731	0.68143785	4.206001	8.804325	-1.5097177	-3.0617006	-3.6544375	-20.854721	-11.74187	-0.20389205	6.545804	7.65695	6.512489	1.0975263	4.972146	10.728118	-10.448978	-11.561263	-14.302436	2.8519769	2.2371118	0.7157775	7.6110616	-2.1219456	-16.14394	-5.4308147	-3.0145173	-1.0470258	2.3472037	6.0716243	8.803761	-10.730173	-7.564883	-11.704502	-5.539937	-6.180396	-8.902248	17.70981	16.615623	9.581654	-1.1716105
¸ßË¹°×ÔëÉù´¦Àí (172).mp3	-15.544293	1.4044962	10.324356	-8.553535	-11.52882	-13.275682	-18.80748	-22.040108	-26.548836	2.3722281	-1.7202061	-9.851784	-0.14200926	6.239408	5.3590155	-1.45223	-10.082405	-12.565235	3.3661277	-8.137202	-16.395943	-16.434336	-14.146746	-11.873022	-5.5574837	-14.640375	-14.86714	-18.058086	-12.578274	-7.7608695	-0.54471374	-4.578349	-4.3757253	-17.911816	-18.504642	-17.601543	-18.599749	-13.619932	-10.56077	-8.115567	-5.5044374	-9.57761	-12.49954	-9.155505	-5.742708	-4.4612145	-10.934849	-15.556625	-14.237129
¸ßË¹°×ÔëÉù´¦Àí (173).mp3	-7.2157516	-10.922497	-12.5145	-4.3524075	-10.077692	-15.380299	-3.9016678	-7.007552	2.775774	-13.470314	-14.127232	-5.6190224	-6.01567	-1.4571204	0.9046124	-11.743162	-12.380886	-11.185314	6.1665034	0.19275749	-4.3310637	-12.3472595	-11.019003	-8.222607	-9.629929	-6.1490293	-0.38541818	-10.925375	-13.999153	-11.008488	-4.1599236	-5.483852	-4.747249	0.24398203	-0.794535	3.5526228	-12.68371	-8.4390135	-2.2528324	-5.851858	-5.5229664	-7.3501663	11.936119	4.670551	5.6555505	-11.600638	-11.704742	-11.499069	-3.7191565
¸ßË¹°×ÔëÉù´¦Àí (174).mp3	10.115953	4.3080487	-1.2615539	3.0048904	-4.2125177	-8.267849	-3.9217436	-2.314826	-5.229368	-10.64055	-8.5697775	-9.299486	-6.4160557	-5.3163357	-9.257725	-2.9339209	0.6621141	-2.5281413	11.099512	7.440984	7.1020675	1.0421598	3.0882752	3.9977233	6.6820793	5.0338564	6.3248396	-15.273459	-8.087936	-3.4776216	-11.67873	-5.2915745	-9.944845	-2.9730372	-6.0004854	-14.327574	-8.579006	-6.5674677	-3.9760861	-7.480381	-3.1362877	-2.4026873	11.186741	14.321993	13.526751	13.57275	8.119982	6.1146483	-12.824104
¸ßË¹°×ÔëÉù´¦Àí (175).mp3	-2.7289908	-4.958041	-1.6754175	4.5410414	-1.5742097	-4.6948867	7.207833	8.279245	7.064192	-15.756514	-12.313964	-5.6372776	19.683159	18.565514	21.779528	-6.597435	-5.605284	-4.55783	-8.771866	-6.784315	-0.70767695	16.910318	11.694273	10.039291	8.209384	7.658061	10.5895	-5.619162	-4.8827324	-9.533339	13.263073	5.4335136	4.6802387	-2.5488408	-2.9181533	-1.5408891	-8.64085	-10.006932	-9.292203	-4.8805323	-2.2278128	-0.26892373	-3.4047213	-4.50908	-3.4599197	5.938375	1.2709104	-8.233534	9.211853
¸ßË¹°×ÔëÉù´¦Àí (176).mp3	4.935873	6.879677	10.912935	-1.0847464	-0.40694222	9.331236	2.112813	3.9080207	-0.021550804	12.338139	9.389885	8.793265	8.205275	19.033318	22.17413	4.264331	3.9605255	-5.850065	-4.363128	-1.3643318	1.4742093	-2.3350894	-2.7754765	-0.08227968	3.4864752	-2.23729	-6.906928	-21.112892	-15.516737	-4.234361	-9.893396	-11.858209	-17.286106	-1.3769069	1.672161	2.012391	3.987846	4.1522193	7.4871426	-5.265736	1.3174562	4.3845596	5.4994864	6.2809305	0.40758845	-0.91577303	3.2826672	-0.44175857	-10.353519
¸ßË¹°×ÔëÉù´¦Àí (177).mp3	-11.913796	-4.784683	1.2893564	-20.976078	-13.872625	-9.992075	-4.276368	-4.8943224	-0.61912036	2.4750547	2.418619	-1.5328089	5.1565075	2.2863805	3.4733143	-10.862274	-6.0210066	-4.526699	-12.83342	-8.007723	-6.1716337	2.0974808	-3.4838724	0.54194903	4.222321	2.708064	4.513085	-3.0079792	1.79059	0.7226776	-2.7941346	-4.3314915	-3.3221607	-6.182644	-12.722523	-12.467703	-5.8255277	-9.351475	-11.984739	-14.573794	-12.919054	-12.367556	-4.2849817	-8.652684	-11.587033	-0.7230845	-1.7513239	-3.6675591	-5.4247737
¸ßË¹°×ÔëÉù´¦Àí (178).mp3	5.722355	3.0887597	2.3071084	16.262894	15.539818	13.343689	20.314705	24.210014	15.319829	9.303368	14.010569	18.22784	14.117514	14.721203	20.155586	21.89294	23.584568	21.730473	18.492737	16.870417	11.31913	13.776609	15.87801	10.914783	19.030333	24.91883	21.36993	21.406816	22.251549	19.926449	27.665123	24.048178	18.835724	26.870968	26.612312	28.326084	24.593204	26.061539	21.2733	11.959583	16.130043	13.3263855	15.67442	20.264229	17.853632	2.13377	10.196638	14.146712	6.860374
¸ßË¹°×ÔëÉù´¦Àí (179).mp3	12.669733	14.866526	16.828136	-3.4744692	6.787488	15.012783	-7.9081116	-10.512971	-8.920626	-1.8436191	1.553726	4.6733093	8.884473	1.8497763	-4.517598	-7.397604	-13.750844	-15.794947	0.87289625	3.039997	8.079159	4.3289404	2.5851963	0.5821716	-1.9971914	-5.5094004	-4.1803055	-0.06296229	3.6895509	6.011602	-0.1962651	-1.1908997	2.0259435	10.771561	12.891155	19.354652	17.448328	16.540749	12.443966	12.638271	9.429344	7.184602	7.351139	9.51671	12.052558	9.645471	14.37989	14.123677	0.3998267
¸ßË¹°×ÔëÉù´¦Àí (180).mp3	-9.46566	-8.364786	-7.7898064	-4.6328306	-0.14272204	-1.3329782	0.49065906	-2.3134646	-6.6813707	-7.406718	-8.197422	-8.8050785	-4.303501	-4.580001	-3.40702	-12.566685	-7.493741	-2.1575124	-8.797228	-9.749962	-6.459343	-11.82181	-9.323429	-13.360359	-5.428879	-4.7198167	-2.0560656	-12.809926	-15.718784	-16.09287	-14.403118	-7.9268117	-5.1684303	-2.9849486	-1.8294106	-3.6603968	-5.2250366	-6.6602626	-4.459999	-5.471241	-5.8755465	-2.595283	-10.382051	-13.172392	-15.329926	-2.5336404	-2.2096446	-0.005591232	-12.244894
¸ßË¹°×ÔëÉù´¦Àí (181).mp3	11.67411	17.177565	19.432886	6.784089	12.671198	13.324393	12.297022	16.551102	12.886432	4.7072644	10.322144	18.56098	11.608316	10.834238	2.1725922	-4.268322	2.118237	4.7542253	5.217915	2.624731	3.5841763	5.2846193	1.8450773	-0.5376374	-1.6640012	1.1685901	0.5333869	16.116215	9.279859	7.6581516	8.160082	7.8262973	7.5208554	4.2753863	4.18004	10.343014	2.0615306	8.100243	5.6211042	8.37591	8.302761	13.50873	7.8405623	2.7699246	-3.8649962	-3.1006193	1.0341852	4.077863	6.190003
¸ßË¹°×ÔëÉù´¦Àí (182).mp3	9.598215	10.07537	13.780161	-4.7572412	0.85771596	-1.7057587	9.1688595	12.463251	3.688262	-0.66572464	-4.6604733	-10.355003	9.039803	17.08593	12.912434	10.458258	7.2840843	2.7027593	-8.609711	-4.1380205	-9.44055	-5.7671385	8.66592	13.280438	4.036166	5.972457	1.074771	36.19764	29.011078	16.155539	14.555724	12.245708	12.189829	16.262693	19.914598	11.806921	6.9014378	10.921127	8.335373	24.685595	30.061586	34.073845	11.747162	14.013777	10.478036	14.104104	20.943207	21.215454	13.712362
¸ßË¹°×ÔëÉù´¦Àí (183).mp3	-1.4334551	-7.391608	-3.2177315	0.100166015	-11.657061	-16.96602	-12.911479	-6.6881084	-2.6794052	2.6217368	-2.2137198	-3.6081257	-4.0049877	-7.807967	-9.123592	-7.3469677	-8.128115	-11.631617	-4.326249	-6.9172845	-13.285925	-7.5996494	-10.267105	-9.867376	-11.591564	-14.708486	-11.071756	-9.532209	-10.287481	-8.601763	-10.108796	-13.918209	-16.69584	-5.5249853	-4.616207	-11.351942	-12.739393	-11.436016	-8.051821	-11.8404	-3.059393	1.005785	-4.51326	-9.156593	-8.257799	-5.940393	-3.4691234	-1.6840687	-3.9734733
¸ßË¹°×ÔëÉù´¦Àí (184).mp3	7.200012	5.359563	4.406521	1.4545168	3.6410537	1.1457076	-5.8122463	-5.8894005	-13.635595	-4.240525	-0.84947383	4.191102	10.838917	8.716049	7.945959	-2.8172293	-5.3214726	-1.6007828	1.4791205	4.5664015	3.917709	2.1733274	2.6885524	-2.0627382	0.03728509	4.4654665	3.2708237	-3.49425	-6.2899923	-5.544429	-19.310574	-11.964607	-6.867278	7.245022	6.21356	0.6006153	-1.8995258	-2.5698888	-1.289336	7.079946	10.195944	6.5805807	2.3374465	1.8679135	0.143736	-4.256998	-3.3784664	-4.362446	-7.0248537
¸ßË¹°×ÔëÉù´¦Àí (185).mp3	-23.68185	-21.773998	-21.516735	-10.382603	-0.85367656	4.497925	-6.35506	-7.721163	-8.567244	-4.0256195	-1.8932585	2.494558	-4.7910414	-1.7634848	0.52874583	-17.751167	-15.391829	-18.46245	0.80623734	2.2702088	10.417917	-9.339946	-7.5337534	-2.3300576	-13.379208	-13.723244	-12.422834	-8.817454	-6.7629685	-6.600567	-19.369507	-21.64904	-26.11267	-10.613659	-11.073313	-12.265072	-9.221809	-12.404057	-21.224552	-1.0057427	6.183461	13.509989	18.548199	-6.388627	-15.016031	9.400824	13.967016	12.376109	-3.9852936
¸ßË¹°×ÔëÉù´¦Àí (186).mp3	17.905396	19.720823	14.452116	0.71418226	-1.27215	1.0595169	6.7344856	9.894098	7.915822	8.147444	10.380774	15.09111	7.0361567	8.675573	5.809766	11.514607	7.3332977	11.650578	-0.0621827	5.05449	7.8357773	10.50375	11.138291	6.9511786	-3.0902474	4.3093195	3.7763119	12.50285	17.820438	11.365439	14.701191	14.07552	13.724728	5.1408334	9.121786	17.418324	18.446472	20.05085	18.793129	9.767883	14.317867	13.405695	13.361876	17.591995	17.117687	7.5470276	3.8354506	-1.4675452	-0.95421994
¸ßË¹°×ÔëÉù´¦Àí (187).mp3	-1.5445594	0.11002469	-0.5830274	-3.6307492	-2.1594598	-3.867268	-7.1003428	-4.0589924	1.8101296	-5.101546	-5.182963	-8.699078	0.0602116	-4.8477106	-4.991581	-0.720626	-2.7465487	-2.0088072	-5.318051	-2.6227725	-3.1240044	2.0483885	0.33081198	-5.1688166	-2.0603328	-7.651641	-3.4259233	4.0663037	2.4213037	-2.649168	-5.769177	-0.005235612	-1.8552771	-0.48270175	3.0107546	-6.533441	4.702533	4.7359686	0.2955142	-1.0620818	-0.2900344	3.7234697	-4.3746834	-2.9577456	-7.9468794	-9.916551	-11.966422	-13.495187	-5.102027
¸ßË¹°×ÔëÉù´¦Àí (188).mp3	2.7350173	3.8156118	0.6099063	-13.012701	-10.87193	-15.4967	-1.2526535	-0.893873	-9.40365	-1.5890822	-3.9811094	-12.299192	0.01965928	-2.9505053	-12.143501	-5.800988	-6.0634	-13.032888	2.8251903	0.22059488	-5.6723504	-8.719666	-8.214552	-10.222147	5.3255625	3.040453	0.02212575	-12.1430645	-6.212818	1.7920152	3.7358768	5.8077087	3.8860927	-2.9229896	-3.7250075	-8.170324	3.509015	-1.1749455	-14.283706	-9.936033	-2.638687	-4.855213	-7.8242292	-5.5978823	-9.773249	-3.0942092	0.05234816	-7.6154537	4.979208
¸ßË¹°×ÔëÉù´¦Àí (189).mp3	-0.26669383	0.49303234	5.698497	8.277956	9.789117	4.786217	11.032612	10.4843025	11.885197	5.589444	3.4556317	0.6818383	3.365032	4.6928205	8.57488	17.888273	14.749882	10.542247	3.7972388	11.424974	5.8607554	6.287458	9.438839	10.963478	14.611618	10.206514	3.9576604	8.131344	8.929169	7.164971	5.8138304	13.877228	16.252762	7.9351215	9.158321	6.8053737	10.411981	12.464181	8.063881	-2.184381	0.6248008	3.028359	-0.89330256	1.1685363	0.9125294	5.7648597	2.4618268	1.6846014	0.45864454
¸ßË¹°×ÔëÉù´¦Àí (190).mp3	5.0734143	8.33012	7.003774	7.370026	5.0957456	-0.3029251	4.889823	1.598509	3.8912764	4.0812902	2.2419105	0.8437933	-0.83403075	2.6439328	2.1870453	1.5042994	1.7992086	-2.6027844	-0.46125036	0.88116133	1.9071075	11.728163	10.394638	7.1533966	-0.6823338	-5.743505	-7.8607125	-5.704894	-3.0788846	0.27116483	-11.640692	-5.851705	-3.8980646	-4.2091	-7.377904	-12.683386	9.620298	4.5920906	-6.012191	4.7524967	0.40708196	-1.399457	12.088951	9.115547	7.041771	10.139156	8.589351	6.7436447	1.3274734
¸ßË¹°×ÔëÉù´¦Àí (191).mp3	6.746829	5.683422	1.0668696	-3.126226	-4.0877266	-8.011541	-1.2053735	-0.016468197	-3.1772199	0.9436099	-2.439582	-8.458044	1.7321192	-1.8682696	2.8478208	-4.72355	-4.4878798	-2.6616921	-8.613963	-3.988732	-0.2778899	2.1484773	1.0569152	5.925584	-2.4201634	-3.895731	-7.3295135	-4.0010967	1.5033154	0.60143167	2.387185	2.4659872	1.4833398	4.3743916	6.2343397	9.907898	-9.3928385	-7.497731	-8.048355	7.043168	4.54413	1.421258	-3.898321	-5.5021358	-10.243511	0.16727674	7.552143	13.332598	-3.4937289
¸ßË¹°×ÔëÉù´¦Àí (192).mp3	-7.471612	-4.197502	-4.5780497	-11.866539	-10.004458	-2.620894	0.96918386	0.7977721	5.2253327	6.815099	3.876564	-1.9656273	13.078393	13.827644	14.035545	9.607991	6.7933807	2.562107	3.8758302	9.204439	14.104845	-2.0176444	-1.348015	-1.2865899	-2.386495	1.3489256	0.12647605	8.407808	2.4920583	-5.5490723	3.6624198	7.4353886	5.6854296	11.356253	11.985096	4.6671553	10.097854	14.466621	19.254486	6.938961	7.759031	5.4001293	-4.540734	-3.7324722	-2.0246081	7.1689177	4.051388	-1.8614866	4.5686436
¸ßË¹°×ÔëÉù´¦Àí (193).mp3	18.043076	11.848301	5.7938004	-7.0097065	-4.872442	-4.8910155	11.650287	9.866322	10.531193	8.48731	2.0767386	-2.934529	10.085789	12.599467	12.824003	6.041419	11.0271	10.4305935	19.86082	12.507795	3.853858	-7.089488	-4.126903	-4.4312096	-2.2987251	-2.4081845	-3.4167736	3.4213316	2.4413142	5.31796	10.05121	15.157473	15.329531	3.5452888	4.621105	5.118466	1.3233902	1.9761922	6.2493	3.2474883	6.7699614	8.984604	-1.9697907	7.267162	9.507536	4.8278503	11.408026	9.337561	11.95302
¸ßË¹°×ÔëÉù´¦Àí (194).mp3	-3.833372	-3.0755143	-1.0690104	2.0094452	4.2753987	1.0027096	-8.174321	-2.4836538	-8.162479	-5.844331	-1.7871552	-1.598747	-8.402657	-3.1546907	-5.6487775	-3.7304268	-0.20599347	3.6381087	-1.3500794	-2.1850915	-1.4655375	-4.8868303	-2.158616	5.0981083	-3.95475	-0.5988718	4.343057	2.1620803	-0.80843675	-4.844807	12.333983	10.432465	8.679434	-4.9772143	-7.7951765	-7.981486	-2.6233764	-1.9519665	-0.54442257	-7.4237814	-8.500607	-8.325455	-2.5990534	-3.9264686	-5.3857117	-10.093967	-8.883014	-0.64351505	-8.193885
¸ßË¹°×ÔëÉù´¦Àí (195).mp3	-7.9040146	-5.1891418	-6.8367987	2.6350842	12.498182	13.805273	5.642253	4.484616	3.3314817	12.0107	7.9951625	3.0387092	9.168895	9.683228	5.8780584	6.7599463	2.4469614	-1.6270256	7.8062143	10.8642025	12.227966	2.5234206	7.643539	7.4217668	9.247851	12.633141	15.045368	-0.9098437	-1.9807898	-4.3230762	6.7725544	8.421502	5.286955	10.70133	11.761705	6.518376	3.4621725	7.8036337	8.007776	7.1950793	11.519846	7.6305547	-3.8854876	-4.275977	-11.988495	3.8293753	8.411558	5.9135494	15.48839
¸ßË¹°×ÔëÉù´¦Àí (196).mp3	-19.28367	-11.591036	-7.913521	-15.994899	-15.82575	-12.625729	1.7850918	-6.07508	-11.354094	10.916204	1.1653111	-6.1058764	-5.792838	-8.325629	-8.136454	-15.303993	-14.116209	-11.330066	-3.689474	-4.9470735	-7.7940073	-8.91641	-10.979512	-8.808783	-5.500991	-11.432283	-14.0082035	-12.999881	-9.987707	-4.512236	-6.567952	-9.868116	-17.788174	-6.9250712	-8.202459	-13.259101	-12.648119	-13.55903	-8.631784	-11.31452	-12.336467	-8.172762	0.6410277	-4.378127	-8.991709	2.356601	2.4285555	3.8084133	-5.418063
¸ßË¹°×ÔëÉù´¦Àí (197).mp3	16.191559	14.054678	13.287776	4.2707825	14.369558	21.617075	-1.5863061	-2.5019245	-2.450097	-8.229944	-5.5483217	-4.1588163	3.9354334	2.8257394	5.752099	8.080829	11.171192	11.660353	3.683536	9.690701	9.707307	19.010948	16.73523	10.914036	3.6743264	7.492941	6.1841784	27.079372	31.02443	25.061338	1.1108766	3.5713391	6.8561563	22.363918	16.876152	13.18178	21.667187	20.167143	16.460234	10.833395	16.269253	15.212973	-0.42900297	9.7214365	13.703479	13.603701	14.920553	11.292176	11.738604
¸ßË¹°×ÔëÉù´¦Àí (198).mp3	10.721907	6.4435897	-2.297207	3.7966437	3.4801078	-0.8124394	-4.633253	-8.618217	-4.928381	-3.9696639	-1.7693582	5.242573	-8.128503	-3.9864638	-7.304617	-0.4979034	-6.829509	-8.853657	-3.3746686	-2.3907907	-4.516801	-6.774045	-7.119252	-6.436185	-19.340227	-16.42488	-13.586866	7.7171893	10.413281	4.188513	8.400782	9.812685	6.476209	-0.9958814	1.2189245	-0.11324799	-8.133116	-1.0929762	2.4313395	8.790765	13.1718445	20.70953	9.630915	6.3671246	0.4057791	-3.76388	-0.7734026	10.489782	1.844055
¸ßË¹°×ÔëÉù´¦Àí (199).mp3	-3.630769	2.3688056	-0.26900142	2.5204055	2.5518947	-3.5806124	-0.35129368	3.2523165	7.628685	9.910666	9.191867	8.254658	-2.827821	-2.611034	-3.1030269	-5.549778	-2.5849712	-2.3265362	8.105071	3.5923948	1.841428	-4.138357	-0.59045863	6.3348455	2.565566	3.0060751	6.300455	-6.749321	-7.1784277	-12.803852	-5.177703	-4.112104	-10.162969	-5.0109243	-8.462004	-11.979328	-19.11951	-7.8204107	2.182372	11.701825	14.431348	9.6740265	5.0384197	4.2856274	3.001538	4.532363	12.277893	12.443399	22.148144
¸ßË¹°×ÔëÉù´¦Àí (200).mp3	12.16088	22.126953	23.587564	20.782486	23.782753	20.512074	1.9616989	2.7190752	-4.283008	0.2568611	7.5792036	8.174038	-6.932645	-9.320413	-6.557432	-3.3888848	4.0589023	3.5315182	3.4431002	9.80835	12.109133	1.83741	2.7348576	-3.558601	-2.0243776	3.64604	9.52816	2.8428237	7.58017	5.0167727	7.043972	3.9880934	2.7588253	-10.362532	-4.35087	-1.3863277	7.2249217	-5.648123	-13.378099	0.20609608	2.0034063	-3.5779214	5.638815	10.838149	10.991341	-11.619654	-7.6566896	-9.399862	-3.965334
¸ßË¹°×ÔëÉù´¦Àí (201).mp3	1.8274001	1.9399593	3.5985417	-8.473614	-10.49061	-7.7678785	-2.485704	-1.8759191	-4.241111	-2.5349011	-3.9798932	-3.250875	-10.905848	-9.476881	-5.834016	-1.7417886	-5.8484325	-12.722708	4.547747	-2.4468987	-12.021403	-7.438119	1.8096129	4.10327	3.2280483	6.18672	0.3639232	-9.695425	-10.333075	-6.0210285	-4.663143	-4.4521704	2.2155871	-9.450207	-6.3535175	-10.7200165	-10.611839	-12.696947	-12.722524	-11.287313	-8.764603	-5.8591185	-15.054653	-13.547218	-14.108347	-7.83362	-9.420394	-6.881428	-3.1852834
¸ßË¹°×ÔëÉù´¦Àí (202).mp3	4.98464	8.7883835	10.327769	4.066094	8.618753	4.3206043	-1.9377669	4.4224873	10.337825	2.15127	8.324336	15.735066	14.086857	13.374632	13.898265	11.218441	6.86197	-1.2988204	-1.3241498	5.028572	10.614372	3.0267642	7.4711	10.703334	5.5570297	5.2474303	-0.11202413	8.210567	12.479921	6.2630024	4.3748045	11.178673	13.791	3.9856236	5.759803	3.9361439	9.743039	6.485219	5.555612	-0.5054555	-3.1793041	-1.6486351	10.943228	9.029846	-1.4201609	5.50006	5.3454223	2.415636	8.960305
¸ßË¹°×ÔëÉù´¦Àí (203).mp3	-4.7145867	-5.984835	-7.8393493	-14.09763	-9.875039	-12.072948	-17.837074	-16.647282	-13.384854	-13.617582	-13.494545	-11.190593	-4.057828	-10.011852	-2.114723	-5.456041	-6.781562	-5.116432	-13.712654	-20.357178	-21.381788	-19.980839	-17.75146	-12.664347	-5.9737167	1.0234321	7.4925504	-1.7573384	-0.46652624	-0.70959926	-16.981728	-16.783842	-16.561413	-23.696953	-12.333404	-12.06238	10.330044	5.7409744	0.50446606	-2.7863538	-0.29689914	6.9704704	7.2603235	3.6866713	-0.7855778	-12.593623	-11.577618	-12.7703285	-6.993351
¸ßË¹°×ÔëÉù´¦Àí (204).mp3	5.694282	0.8508807	-3.8296947	-6.5380335	0.40174997	6.0196576	8.240377	6.1477423	1.6789485	1.0147502	1.3033302	-3.7315338	-5.532241	-3.8456583	0.32630062	-5.989376	-0.5001513	1.6911438	-5.1734095	-3.9410598	-3.9138038	5.785164	11.180262	16.855846	-4.3186135	0.021904975	-3.0645328	8.132799	6.412693	3.6160655	4.034614	3.9316044	8.340584	-3.4596183	-4.5696282	3.3727841	-7.0002804	-4.244063	-1.5613947	-3.5929117	-5.853918	1.8082072	8.49296	1.8909698	-3.7826185	9.149866	11.857809	18.694176	-1.0558925
¸ßË¹°×ÔëÉù´¦Àí (205).mp3	-2.5662694	-1.2454336	0.03146535	0.12701482	1.3939221	-1.5978543	7.5969834	5.5177364	0.49579322	-4.5315604	-0.10579172	-9.571508	-4.643106	-3.5888157	-3.1729262	-3.1557024	-1.4593589	3.1072495	-5.2486696	-4.263772	-4.848854	3.1473024	4.5896378	0.20595607	-4.4791355	-0.5923098	-1.75918	0.17730984	-1.0752201	-0.1114068	9.74581	9.281351	4.5079694	5.2160835	7.214194	4.0509973	-1.7038525	-1.9227879	-1.4916753	0.21884939	1.0264332	-0.11986591	-9.637453	-3.4030404	-5.3829656	-12.060146	-8.712774	-14.461683	-8.234812
¸ßË¹°×ÔëÉù´¦Àí (206).mp3	-0.3948021	-3.8452783	2.7683601	-6.2101297	-6.887084	-5.320259	10.954422	7.3825035	8.464874	9.763058	9.921493	12.144793	-1.9383811	0.736892	-1.1962395	-1.6246675	-2.6421266	-7.8857765	7.3840184	2.3673186	-2.8689046	-5.0230784	-4.55118	-0.43715072	-3.6964726	7.0240746	6.3031197	-0.6270352	2.6566374	10.288092	-3.6118808	-8.739232	-7.0787506	-12.576258	-4.572782	-6.8209834	19.132702	13.500429	8.798075	9.523317	1.9540241	3.424882	-5.93748	-0.68355244	1.8353388	-8.52872	0.43574762	-4.917575	-12.330603
¸ßË¹°×ÔëÉù´¦Àí (207).mp3	16.269886	15.491529	17.358688	10.354818	12.186403	13.838294	13.934135	17.655952	25.361956	8.140534	10.446798	7.25103	-8.819008	-8.819862	-7.1016865	-2.5226097	-0.65443057	0.084169984	-5.441557	-3.4303055	-4.7862577	3.3771622	10.1894	4.599204	6.674433	2.3133814	-8.913736	9.014028	3.9236002	3.7960987	-6.593185	-7.1722374	-15.252594	-4.639187	-3.4243703	-8.146575	12.614525	8.837425	3.3010073	-12.151698	-11.6947365	-5.6351113	-3.9865623	-8.581293	-4.6087418	-7.419299	-1.801144	-10.211382	-21.706688
¸ßË¹°×ÔëÉù´¦Àí (208).mp3	12.55506	16.347496	20.941353	23.151714	25.51001	17.534386	3.9483252	9.346719	11.022068	16.021908	15.741482	11.453281	19.907799	19.187984	21.957243	9.16285	7.3140764	0.2962349	22.047993	21.97256	22.731213	21.270576	15.179386	15.397839	17.305555	19.848927	18.80598	11.2878275	10.632263	11.861864	15.380545	15.44453	14.467703	23.759506	26.833202	32.601753	10.474827	13.311007	17.795456	18.804903	19.080048	20.497364	19.263735	13.897768	10.538012	5.7902865	16.841331	19.774586	15.445005
¸ßË¹°×ÔëÉù´¦Àí (209).mp3	6.4211893	-2.96065	-10.620669	-20.988735	-11.897494	-7.8852634	-9.911937	-10.621605	-18.14639	-7.0540886	-8.331712	-10.061634	-10.614876	-12.271858	-19.443806	-11.399156	-8.778988	-8.863935	1.9153354	6.9864793	5.6180964	2.8646104	-1.6408546	1.0666571	-9.782991	-8.899181	-11.964371	-12.472402	-10.313677	-8.999185	-5.5126467	-5.4340734	-7.3539205	6.6895294	9.022608	13.862371	-9.734812	-7.8900657	-8.166284	-13.612332	-14.194937	-10.07615	-12.749175	-13.125273	-6.4467835	-15.118145	-18.027584	-19.864853	-5.341604
¸ßË¹°×ÔëÉù´¦Àí (210).mp3	22.024643	15.604874	6.731209	11.89613	10.554498	3.2984343	0.8156581	4.191196	6.496107	8.204341	8.237686	0.39314926	8.775171	14.249878	10.014385	-11.411656	-8.6812	-5.0923305	-26.030224	-17.454754	-7.4879217	-2.4773717	-1.5523256	-2.683969	-2.437796	4.000369	11.303444	12.09633	18.175936	21.073051	17.24937	9.434952	8.426828	19.086449	17.227772	10.569485	13.434575	10.789988	7.6300077	18.981798	19.507717	13.540128	6.896861	12.599716	8.727587	1.8451241	10.0926895	9.666226	12.272931
¸ßË¹°×ÔëÉù´¦Àí (211).mp3	1.6870182	11.634155	14.998636	5.081726	3.5015824	5.732995	3.9885721	2.662095	-4.211456	3.603727	11.118312	12.227658	17.25705	18.062904	21.200481	18.719406	21.613144	22.731358	11.829365	9.901613	12.375164	18.007084	16.657524	7.393831	14.531012	17.907747	9.311517	18.528564	9.944426	9.940977	27.188765	25.527435	23.82727	21.320517	17.499922	11.502863	9.694077	3.6080842	-0.00420475	18.788383	16.414501	13.450631	24.87556	24.0285	24.424286	14.228862	17.676495	16.677002	23.577894
¸ßË¹°×ÔëÉù´¦Àí (212).mp3	15.496241	18.450996	19.769098	13.245606	16.158978	20.985207	-12.099232	-10.776371	-4.052514	8.241473	7.564141	3.2097058	4.034533	1.2421018	4.982086	-4.5515547	-1.9768641	2.5712075	-5.6238623	-3.2870688	-1.7274983	-19.244318	-16.140337	-20.530182	11.23156	9.202299	0.72550094	-15.0902	-8.6400795	-1.7420986	6.98396	8.660885	6.6174793	-6.979022	-4.5788584	-4.6765623	-11.842428	-7.564272	-9.5566635	-1.650297	-1.3022546	2.5933082	8.215861	10.115195	13.30624	25.12436	18.151518	12.405114	8.882297
¸ßË¹°×ÔëÉù´¦Àí (213).mp3	14.659887	10.792334	11.6920395	6.3624535	12.316431	14.526815	3.98848	9.878593	13.9618025	-1.6696666	3.7800705	4.69154	5.9247026	2.5448453	2.8033485	2.7067578	1.3838345	-0.9141841	13.718006	16.032497	13.732897	-3.779284	-0.48561352	0.8567384	8.731818	7.999888	7.163947	2.2620306	-0.37230194	-1.317435	-3.3360233	0.9449303	2.519855	13.725426	13.768887	13.925999	19.123558	17.22349	15.827464	12.521328	8.25546	5.8169813	7.097474	7.4545712	8.343279	5.360082	6.949692	8.912116	16.377136
¸ßË¹°×ÔëÉù´¦Àí (214).mp3	10.902529	2.0821724	4.3852262	10.311491	0.27160937	-4.031195	21.52491	13.655914	9.260678	2.4395747	-4.559445	-14.668846	-2.4728832	-3.3695507	-0.4316591	5.1377106	3.6816602	4.315013	-4.8851933	-3.8289754	-0.9064077	6.147596	1.5452995	2.2750154	13.935281	14.8885355	11.384972	-3.460159	-1.0418144	0.122080505	-17.163149	-5.927098	2.811843	-6.83263	-5.2954607	-6.528764	3.7947094	4.8026342	8.715952	-5.2446823	-0.008145928	4.809428	-1.8767233	12.480837	21.89074	-5.5209785	-2.3976219	0.64165956	5.0926857
¸ßË¹°×ÔëÉù´¦Àí (215).mp3	-3.691478	-8.197086	-8.332573	4.973149	5.8946867	5.9928923	-4.2655654	-2.3645372	-1.068089	8.771122	1.7598913	1.0976783	-1.6004491	-4.045418	-2.1459537	-15.612898	-9.433912	-3.8419456	0.20478222	3.9532137	-3.7513676	-4.7941732	1.641182	1.3852472	0.079180025	1.2860441	1.8028325	-19.937513	-21.275862	-17.338366	-16.454306	-18.311619	-16.93761	-5.470577	-8.336802	-11.98312	-6.123416	-5.718335	-1.7679197	3.860624	-7.5553885	-14.729652	-8.780565	-12.281969	-10.947439	-8.471239	-12.248142	-12.824186	-14.479187
¸ßË¹°×ÔëÉù´¦Àí (216).mp3	15.097576	21.616768	19.583153	10.784771	17.610094	23.470173	15.634018	21.207615	20.26724	15.672941	20.846659	26.057335	18.646656	21.015568	18.79665	10.71797	19.658878	23.51199	20.30186	19.608757	15.783268	21.838894	15.897291	12.274996	32.818565	29.772608	26.321854	10.629572	17.046726	12.531948	6.6985884	12.276247	18.281902	17.419933	19.292435	13.443388	14.96306	17.008396	17.435322	19.695797	19.80768	7.175533	9.278094	6.08713	1.6875021	5.032889	8.201785	10.376064	8.310722
¸ßË¹°×ÔëÉù´¦Àí (217).mp3	4.195198	-2.2697396	2.8686981	0.25477612	-2.0998921	-4.9186044	9.099073	7.178361	3.065247	6.739743	3.2261872	-1.6960332	4.7801857	0.6411227	-1.9212382	18.98367	11.439049	5.822175	15.907295	9.467166	4.896263	7.508933	3.7466664	2.2434149	3.1788826	5.4894114	7.320393	13.900698	12.801387	7.430967	4.87481	9.7603245	13.445288	13.386964	8.174557	0.8319384	-1.4326276	-4.6249585	-6.3743615	-6.373557	-0.522263	-3.5826316	-4.93132	-5.6703005	-10.896308	11.6427	7.926447	11.37552	7.9550076
¸ßË¹°×ÔëÉù´¦Àí (218).mp3	-3.650391	-11.8350525	-17.440228	10.574799	5.9527164	1.7619325	16.305424	11.754395	9.063091	-8.533129	-4.439357	-5.980709	4.7990856	7.448971	7.2079325	3.571235	6.3058057	7.3232584	8.306543	9.164381	13.046441	21.482693	13.140137	6.7713985	9.614663	8.640686	9.14784	-18.942768	-15.035981	-13.63571	-25.290043	-27.658806	-27.96498	-9.959297	-10.705326	-9.216138	6.9849453	4.8161564	-2.61163	-11.486454	-6.1067066	-4.1234884	-1.4209452	4.082568	5.167382	-0.45390472	-8.642558	-12.930019	-2.0352604
¸ßË¹°×ÔëÉù´¦Àí (219).mp3	0.13794227	-1.4109933	0.8841187	-3.4909708	-2.4470892	-5.2378225	-9.377293	-2.3064024	4.216407	0.33568254	-3.3331385	-3.5390148	-2.5715592	-1.1053747	-1.9854816	-0.62745273	-7.174719	-9.064329	1.0902028	-3.0488653	-3.0142043	-0.9340905	-0.68082225	-0.4464476	-7.5162964	-10.758827	-13.847084	-0.22171551	-3.8750443	-8.619333	-3.1185255	-4.320466	-2.0298145	-2.6534772	3.1513596	0.324043	4.425232	0.03202769	-6.4426355	-5.2892385	-3.5695646	-6.814907	-2.793135	-0.45078522	-1.19436	-3.6145215	-2.569094	-4.865493	1.1579704
¸ßË¹°×ÔëÉù´¦Àí (220).mp3	-3.1059546	-1.3043587	-4.3898754	-6.0012035	-3.2289917	-1.4073777	-6.111985	-0.8396065	1.5887107	-0.49167898	-0.34898442	1.0176607	-1.1052125	0.11968458	-0.7099606	-7.0970297	-9.168515	-12.577898	-4.2585745	-8.870636	-14.309576	-9.475356	-11.322693	-12.517736	-11.572084	-15.724129	-23.10285	-9.689606	-15.280205	-13.070549	-14.04302	-11.848095	-3.1167166	2.5624232	-0.27931848	-0.081490725	-8.505508	-8.167903	-2.9875565	-5.850864	-4.840764	-3.1563535	-2.8370814	-1.1459252	0.8622702	-2.5769832	4.8698907	4.473373	-7.1715946
¸ßË¹°×ÔëÉù´¦Àí (221).mp3	4.7700114	3.2567494	2.4312122	2.3280063	2.3396885	2.346438	-9.9730015	-10.947411	-5.123963	4.4310904	1.31986	-3.4357572	-8.215528	-8.750369	-13.036582	-0.8287074	-2.4396603	5.023899	-10.293718	-0.82327867	11.4993515	-5.192518	-2.7606823	2.9168634	-8.00885	-8.549993	-7.8626933	-8.452961	-9.558359	-8.500615	-12.473816	-13.887663	-12.5428505	-5.652442	-6.4457183	-0.9524685	-8.948814	-8.267685	-6.909487	-9.8813	-11.094198	-11.453431	-7.2975864	-11.13432	-11.640372	-2.7316642	-4.5231085	-5.0275803	-2.5938869
¸ßË¹°×ÔëÉù´¦Àí (222).mp3	-6.1330376	-9.586882	-12.729671	-8.379122	-9.199547	-7.1087337	-3.4447908	-8.79299	-7.478486	-7.173091	-7.336691	-6.7106676	-10.595409	-12.018844	-7.9178333	0.35349476	-5.1883397	-7.198103	-16.545076	-15.258373	-10.28849	-3.666122	-3.875271	-0.7816679	-15.277084	-12.397323	-4.3396316	-9.890017	-10.887646	-15.244658	8.4753685	-3.259262	-5.1066694	-6.8151493	-7.786335	1.2263049	8.895939	3.6715736	5.7089586	-7.8099337	-6.315572	-4.0322328	5.8964605	1.0660634	0.4693935	3.7695732	1.0661166	-1.3546927	-2.6118846
¸ßË¹°×ÔëÉù´¦Àí (223).mp3	1.086859	-0.009436965	4.681032	8.389096	7.640402	12.820061	-2.7582998	-2.2374175	0.37838966	-6.0829697	-2.3496695	-5.145339	3.0001354	-0.13468169	10.092687	-2.0375996	0.59434265	5.2106757	-5.2903695	-9.005638	-10.569288	-2.1379013	-5.051053	-3.9070315	-2.8307643	1.1838993	-0.6741056	4.6583138	7.641221	7.6731987	3.886525	3.3269749	8.033264	6.912862	7.7263584	4.188384	0.6114118	-0.22367652	0.9370825	6.367486	2.7851348	2.273849	-1.2682025	-0.62342024	0.9401477	4.8410735	3.3666182	7.425303	3.343358
¸ßË¹°×ÔëÉù´¦Àí (224).mp3	0.14231049	-6.6414413	-7.155676	-3.7692294	-3.8455327	1.6969534	-1.5960635	5.015279	8.707088	-2.1361508	0.17247719	1.6127304	5.2612534	4.5390835	0.23679042	6.355236	2.721214	3.6797013	-0.72100955	1.374364	0.49301612	0.27141196	-3.0771322	0.5734093	9.246376	1.0794828	-2.7027645	10.719173	7.669138	6.307707	-8.225529	-8.145838	-2.6722748	3.3715105	2.4782238	6.5410223	-8.808163	-6.1800456	-4.4582376	0.62566966	-1.5802752	2.6272488	-5.08208	-9.630261	-3.1080341	-1.1050357	-2.511001	-4.289118	-2.4852114
¸ßË¹°×ÔëÉù´¦Àí (225).mp3	-9.094498	-14.5915985	-18.009836	-5.425014	-8.751586	-7.3628044	-4.209651	-1.9493418	0.2399584	13.254743	11.147877	10.041279	1.533196	5.7845755	6.907703	-9.565493	-7.6758914	-17.2354	1.2342075	6.2063484	6.912053	0.24156785	2.8304362	-4.2293577	-0.72126913	3.6297636	1.9468666	-6.541251	-2.6511574	2.54218	2.5872853	0.42735445	-3.136142	7.569836	5.708156	4.28371	-4.543569	-2.2474627	-3.9956536	-3.621945	-3.520297	-13.070781	-0.0776304	-2.8408365	-13.226682	-8.899479	-2.8141997	-2.7405567	-4.4103727
¸ßË¹°×ÔëÉù´¦Àí (226).mp3	-13.591789	-10.730379	-7.732487	-14.804432	-11.206968	-12.966965	-1.5011277	-3.6654396	-9.184349	-5.88339	-7.3898115	-6.893713	-6.3519263	-9.915926	-11.319143	-5.654257	-7.4084363	-11.099396	-11.553423	-6.4888105	-10.490151	-11.46633	-14.055918	-11.83624	-9.371494	-9.435894	-8.134281	27.415773	26.191113	25.435776	22.659937	29.372738	25.555191	16.458755	19.266308	21.628597	7.802669	12.254414	3.980113	-5.0750127	-0.21366042	-2.4740877	5.3147125	7.564076	5.8982506	-0.6985081	7.778311	8.028858	6.016522
¸ßË¹°×ÔëÉù´¦Àí (227).mp3	-1.1027155	4.0898976	12.295475	3.8749576	7.6212907	5.12781	11.5451355	6.166382	6.7248464	-2.1862772	-0.8463791	-1.1322684	4.683119	8.644945	15.965225	-0.46637064	-0.94381326	0.7549855	2.2658262	4.16442	-1.4232128	6.373277	8.094593	10.655386	5.741865	9.301135	14.15967	14.637136	8.384966	7.071847	9.965677	8.181196	0.89428854	-2.043027	-3.5628958	-1.0503069	9.08979	17.59452	16.707642	-0.5840021	4.009356	9.787773	-3.4545395	-2.774795	-3.766929	2.6190932	2.6992645	3.5645263	9.346547
¸ßË¹°×ÔëÉù´¦Àí (228).mp3	15.318193	15.557893	23.844585	23.171822	25.134907	26.178196	4.7957993	5.247751	4.2428274	-9.955311	-6.412983	-3.7199774	4.297761	7.3769894	9.958921	-5.694769	2.051139	-0.582417	-1.8789451	-5.019558	-2.5839064	-6.561734	-6.877492	-12.926363	4.413948	4.5093575	6.5446014	-2.7700505	0.7149197	2.6041303	-10.873514	-6.5960445	-2.5272377	6.5728836	3.2987576	5.649773	15.6833515	8.629911	8.686322	-3.2994251	-1.9504436	0.122733116	-11.331212	-4.990557	-6.2083235	-2.669932	2.6037796	2.9450593	4.3027444
¸ßË¹°×ÔëÉù´¦Àí (229).mp3	-7.4874797	-9.844681	-11.775267	-20.318052	-8.503668	-10.968887	0.3237836	-0.24956755	-1.3822665	5.2157164	4.473223	-1.1099904	-10.326425	-10.060967	-16.283691	-12.053431	-11.335646	-17.87714	-16.71191	-15.006258	-18.188242	-8.719325	-6.1588907	-7.0845823	-12.423077	-14.890839	-14.10314	-17.109827	-22.657028	-21.041878	-8.322308	-14.19714	-9.119233	-10.880155	-12.48169	-14.035067	-13.501324	-16.227446	-15.283345	-18.178574	-11.63682	-10.838659	-11.232567	-13.027361	-14.035575	-0.82831633	-1.2065363	-11.384962	-17.877663
¸ßË¹°×ÔëÉù´¦Àí (230).mp3	9.125926	13.837905	10.221621	11.181561	13.989397	11.223452	5.35509	12.77065	16.272562	17.880941	16.132254	13.012835	15.886019	21.884418	19.472904	10.85808	13.890802	8.673384	14.901932	19.227173	15.970774	8.295469	11.403728	4.4742785	12.483157	12.9151125	9.512623	9.368828	9.214426	14.66399	12.057737	19.562191	21.49561	12.847839	16.50269	22.336266	-11.016456	0.855197	11.915477	4.5366397	6.6009436	-4.3098617	-3.508186	-0.16453257	6.9086094	0.80683297	-1.4737992	-7.711642	13.063017
¸ßË¹°×ÔëÉù´¦Àí (231).mp3	-3.2030091	-2.280134	1.8965693	14.318918	8.722403	6.759755	5.572893	3.1575944	0.96515054	18.607735	20.502445	23.566267	9.180012	9.990818	11.546455	13.353961	14.486906	15.892584	27.787577	22.905334	22.493261	21.039919	20.840006	19.611942	20.40934	23.403149	25.78598	24.378557	23.62275	21.020676	19.34143	15.694841	12.447111	15.062138	12.351135	14.128262	-2.0991573	1.8536294	7.9027042	2.1373305	3.1246228	-2.8144913	-4.192827	0.81483567	2.6251094	9.5884075	7.1749835	-1.9164214	5.2956777
¸ßË¹°×ÔëÉù´¦Àí (232).mp3	12.0389595	9.799056	6.5066833	2.3640158	-1.8496339	-9.904957	-14.131977	-12.720926	-11.124406	-13.114032	-16.408009	-14.072397	9.90469	4.329984	4.643843	0.17816752	5.4795127	2.7278562	-1.5868226	-2.745467	-3.0879836	1.784541	-4.124648	-5.442929	-6.390621	-7.929663	-15.252451	36.212723	35.44837	26.377094	33.731663	31.877792	23.716057	-2.4272165	-4.116798	-6.2344637	-10.403433	-6.6137686	-5.521673	-5.521746	0.068677366	1.7849789	2.5000858	5.3927126	8.228159	-10.577731	-10.687801	-10.8844385	2.8610966
¸ßË¹°×ÔëÉù´¦Àí (233).mp3	2.7223597	-1.0048344	-2.2068079	-15.953823	-10.618162	-5.671858	-1.303715	-7.0778294	-7.195148	-4.9639225	-4.0629654	-6.731282	-2.7763681	1.1775206	1.7044783	-11.71557	-14.016708	-7.618168	2.7748556	3.9422562	4.336418	4.460158	4.351755	5.3640842	-13.947097	-7.4351296	-8.828707	-8.051987	-11.618976	-14.823879	4.915987	-1.1173478	-2.970923	0.90352166	3.3834717	4.9123516	-3.9070992	-4.2388678	-12.791643	7.5423794	5.496273	0.1744917	-10.27414	1.1501062	6.852152	-5.3243966	-4.435712	1.9968812	-6.0456066
¸ßË¹°×ÔëÉù´¦Àí (234).mp3	1.3146644	3.5610118	2.2606204	7.5473185	8.152684	4.4150925	23.82581	17.019054	15.624157	4.408176	2.1882927	-0.4737965	11.793474	10.7487755	5.4358597	-20.51568	-15.819404	-12.580996	-28.369062	-26.951328	-28.204899	-4.8271236	-13.917778	-26.193195	-6.155957	-8.041719	-10.308916	3.340932	6.948456	6.091361	-7.9210634	-5.936181	-9.276693	-7.278956	-7.274221	-2.9671726	8.754581	14.286768	13.259684	12.690185	14.507228	9.049223	-18.212042	-20.09779	-20.210184	-5.1282206	-4.448421	-7.098322	-7.4494457
¸ßË¹°×ÔëÉù´¦Àí (235).mp3	-0.21058762	3.4219227	-0.3424165	-16.53458	2.9638567	13.51367	8.242796	11.709897	7.19028	14.205625	14.166249	5.448043	8.467733	5.291275	4.7619104	1.0051042	3.1151576	2.0860825	4.147668	4.5997157	6.712164	8.360479	5.837488	-1.1023877	-3.5542567	-5.205186	-4.805905	19.26759	14.271717	8.722029	6.648997	6.7766266	8.145649	5.1385574	3.8699026	3.7356582	10.259203	11.786371	18.761387	11.445379	10.771627	3.1254013	0.59525347	3.5666516	4.9255652	-0.15328544	1.6654252	5.1108403	8.982065
¸ßË¹°×ÔëÉù´¦Àí (236).mp3	-1.5354618	1.0933473	3.052467	2.7649012	8.565191	6.435344	-1.3024881	1.6276093	1.5815349	8.235171	17.433388	13.5021925	14.262381	17.509361	18.55444	18.89441	19.103252	22.170877	4.457895	9.636187	16.483002	-0.26950946	-1.0787089	-4.031682	-1.9452958	-2.309175	-6.4071546	-4.216694	-2.3181047	-3.4432483	-1.1933011	6.1328497	6.3358335	-2.4959986	-1.7467353	-11.32054	14.005713	15.737967	15.735465	0.71113855	2.1341095	-0.9251522	9.970985	11.914135	11.230421	-0.040077463	2.7250094	-0.009969696	22.327131
¸ßË¹°×ÔëÉù´¦Àí (237).mp3	19.207474	9.843147	5.965176	-4.8496284	-1.2931314	5.047359	3.0444987	7.2931194	10.791345	6.1596694	10.892195	5.7874475	18.629484	14.0901165	8.907183	11.633739	12.40039	14.1893425	1.9553485	7.96976	9.061537	-0.77292997	2.3167963	6.152483	1.99801	2.4549532	1.1663792	6.8387985	6.9620523	13.688753	24.168543	26.682032	22.660164	2.3134232	6.763751	7.269305	4.5610356	4.994295	3.382812	-0.2689197	2.3700929	7.4053574	-9.899751	-8.216246	-8.098415	18.865395	19.152796	18.957462	-11.21586
¸ßË¹°×ÔëÉù´¦Àí (238).mp3	-6.346689	-2.2290792	1.0292178	8.210589	15.263615	13.879592	6.7615232	4.9840536	5.481205	5.902202	1.8832589	-3.7165647	-4.6271896	-2.7715712	-0.8213825	-6.07255	-12.837305	-20.625324	-15.989859	-8.614248	-9.809021	-21.21797	-14.734634	-15.1856785	11.735172	6.853232	-0.27980977	2.5236535	5.8660126	12.766817	3.2550602	1.8145559	4.292805	1.0831549	3.6929944	3.0665793	-7.615861	-0.5072879	5.5549827	-7.2653937	-4.091617	-10.705672	7.5953565	8.906993	5.6057005	19.07189	16.238834	9.293257	-3.8909655
¸ßË¹°×ÔëÉù´¦Àí (239).mp3	7.978339	6.8171735	5.9616833	9.46619	9.504765	8.463444	4.525503	9.600452	11.283638	-5.690565	-2.4058878	-4.5078664	3.2198186	1.997328	-8.3472	2.888187	9.052704	11.63593	4.0002174	5.5306864	2.4724243	13.854141	19.332943	16.920723	13.012621	16.450813	14.675711	11.795929	14.180462	11.641194	7.0730453	9.424154	5.9425206	7.5317388	4.6773624	-3.8970842	10.463678	12.750945	2.0104184	7.222041	9.042457	8.866682	5.3331513	15.041154	21.863533	3.0971303	2.8591151	7.5617075	5.6122046
¸ßË¹°×ÔëÉù´¦Àí (240).mp3	-4.958898	6.4751368	6.385031	-3.1905508	0.8147213	2.7372181	-8.306042	-5.1984353	-13.3256645	-3.5669308	5.0659	4.367237	0.28305838	2.7659965	-2.4059975	17.776897	12.131903	7.0997515	-2.302464	1.0997529	10.14155	2.3035402	-1.2142123	-7.7812643	-14.272319	-16.959812	-15.354004	9.877132	9.207472	7.174755	-10.135183	0.10413949	3.0965755	-0.9916576	3.6814528	8.642867	1.7042042	0.4885049	-2.431878	-1.5179951	1.3732258	0.27016908	-5.25823	-3.0431175	-1.3469212	-1.4452695	1.7845057	2.5593476	5.7303367
¸ßË¹°×ÔëÉù´¦Àí (241).mp3	-14.46423	-11.192724	-10.645536	-13.47435	-9.613373	-9.303293	-7.4018583	-3.582131	3.3778627	-22.402271	-23.039068	-23.958302	-2.6538644	-1.3976096	-4.6290693	-9.44376	-7.7502213	-8.089309	-12.448314	-16.187828	-15.4217	-16.741913	-15.353811	-20.669643	-6.3893175	-8.469418	-4.635294	-7.449561	0.38845497	3.0198698	-4.5472794	3.6190648	5.081561	4.7014437	6.431219	6.609376	9.666473	4.08577	-2.1381755	-25.799095	-23.276659	-24.166101	-19.663807	-14.098427	-18.037766	-15.044531	-6.3821983	1.5203798	-6.761698
¸ßË¹°×ÔëÉù´¦Àí (242).mp3	-1.1917592	-4.361987	-5.016733	5.347274	2.8984814	2.5401802	2.5532389	6.856985	5.380436	8.722255	5.87391	4.3114004	-2.818223	-1.0126283	1.0456643	5.592553	4.542126	13.293093	-4.1269255	-0.8015895	0.59884274	8.109076	3.6657724	7.6792	-7.057659	-2.691119	-2.8728898	2.8775818	1.6256418	2.8185287	13.000708	11.643712	14.199965	17.803783	12.593651	13.299029	0.8901826	5.0072584	5.8617325	7.2639546	8.797593	8.847315	-0.5114232	0.1688034	-4.336108	-4.995717	-9.262748	-16.636719	-9.657204
¸ßË¹°×ÔëÉù´¦Àí (243).mp3	-9.582805	-0.6861681	5.1901264	3.3143516	5.1603622	5.835513	-11.048619	-1.6215132	-3.2688594	-2.9099236	-2.210434	-1.5600564	-2.5505242	4.030359	6.4322023	3.2077248	7.0707	17.005672	-2.6274436	0.6737665	0.98996055	2.984879	1.436256	0.570581	0.25106418	-3.1681821	-4.889571	4.9121385	3.9840853	-0.61077744	9.543945	7.0794144	7.9420567	-10.01526	-6.006464	-6.0718136	0.702886	0.90387434	0.15223312	-3.9408545	-1.1981201	1.3130273	7.9367714	7.5648994	4.712763	-0.36007577	3.3687186	1.7441663	0.63516927
¸ßË¹°×ÔëÉù´¦Àí (244).mp3	-3.4685812	-11.082072	-7.8511586	0.019504905	1.9681275	2.3190265	10.402689	12.408216	12.13998	-2.6137693	4.644909	-0.41860282	8.289388	6.1355925	1.3741071	21.127415	4.5543356	-5.1066427	11.557016	8.26905	4.6369925	4.989505	6.962841	4.457076	13.454148	16.91929	14.346874	-1.6694992	-0.036389023	-7.8143806	-0.06575483	-1.582934	-8.618069	8.399163	14.975436	11.996794	0.22219148	2.8997502	1.8271763	3.9547315	13.841597	12.744781	-2.7379491	-3.9276514	-6.646326	8.122789	4.1723814	-7.393529	4.6702003
¸ßË¹°×ÔëÉù´¦Àí (245).mp3	15.725311	17.991922	17.497934	13.306812	13.143053	14.532848	10.288038	11.190987	10.614942	2.8062134	5.9781175	8.072008	7.7982254	1.2181352	1.7808827	4.642897	7.387399	2.9641101	15.745699	12.9473915	9.213151	24.146206	17.06918	20.190777	12.536678	16.868282	17.83818	20.89106	12.433109	3.9083698	6.8435144	4.337343	6.2764297	1.2248664	3.8874536	6.377287	8.218584	13.743692	10.150173	20.224361	18.172407	16.365337	-3.6783369	3.1651354	4.683844	-0.94636846	5.959217	7.9914713	2.7831829
¸ßË¹°×ÔëÉù´¦Àí (246).mp3	11.148395	7.504333	-0.027895391	6.8109107	4.9946346	-1.4206691	19.189503	25.09446	22.913862	-0.6234112	3.9766097	7.0535793	9.579662	13.037157	17.294569	3.1537392	9.968946	13.214868	10.469781	3.9632173	7.964544	13.317026	12.173858	6.2593803	4.00138	5.8103952	1.532967	7.7194824	3.4457636	7.9762545	-0.9419831	6.978526	15.652717	14.47865	13.180454	11.3632145	15.055996	14.417115	16.246923	14.177115	10.43853	3.7267432	4.533099	10.828142	9.004478	16.909775	18.273476	8.149288	10.58485
¸ßË¹°×ÔëÉù´¦Àí (247).mp3	-9.485025	-6.851492	-3.3479676	12.6676655	6.5253634	3.2260666	-6.9479704	-2.9046464	-3.2146378	7.339588	9.971287	11.605179	11.136734	3.672924	-2.7383943	5.9175143	1.0350431	-2.8767605	3.7315311	3.195205	1.9485525	7.9539194	-0.11530763	-4.2531266	20.094164	16.825611	13.691679	2.739073	4.7210035	-0.7340466	1.2754264	-4.235592	-7.488396	6.741502	9.946106	9.194542	1.7414379	3.7532375	1.296767	-6.232336	-0.8898807	-0.10481518	22.274323	13.586928	6.511098	12.938036	12.72109	9.433955	0.2564651
¸ßË¹°×ÔëÉù´¦Àí (248).mp3	-3.5670438	4.2433596	6.5568347	9.572603	12.883127	11.480155	2.9278154	1.8453594	-0.040867448	5.736051	10.025663	9.633076	-0.7205243	-1.4161752	-7.699396	-10.89484	-13.473189	-8.875378	-23.968208	-21.052135	-18.439503	5.285058	4.895398	2.58968	-1.5581095	-4.4873247	-14.038462	2.2243018	2.877203	5.7945137	3.6140056	-0.29608992	-1.604556	17.215008	9.020873	5.6505923	-6.7988725	-7.0118337	-12.963689	-6.2798557	3.1112278	11.315973	0.13916427	-3.8417215	-7.1678295	-4.1861563	-4.9623475	-6.6489525	2.467865
¸ßË¹°×ÔëÉù´¦Àí (249).mp3	-13.120464	-11.812469	-9.886093	-9.728924	-4.790002	-6.3856287	-7.009367	-1.4487536	-2.0047948	2.2491882	5.980171	6.2133493	-3.498511	-9.5557	-11.151289	-8.843183	-7.433694	-9.705943	-14.90251	-6.2928324	-5.307332	-12.3322525	-9.357279	-10.401106	-10.756837	-2.8721616	-1.0586209	-17.34713	-12.620722	3.6786232	-10.978735	-2.7118578	-2.8556046	-0.08023221	-1.2785712	-6.109859	9.561243	4.945923	-1.3967168	2.6330366	8.609234	6.465733	0.5779791	6.22637	1.9218836	-13.958992	-8.553211	-13.413619	-12.561064
¸ßË¹°×ÔëÉù´¦Àí (250).mp3	-7.2468543	-4.42857	2.5578654	5.858821	-4.522976	-11.818207	-9.738329	-14.475456	-16.667185	8.379604	2.557403	6.1412582	-9.97673	-10.015002	-12.915553	0.47838452	-4.0983405	-5.12237	13.051748	12.812438	12.581847	-7.907424	-6.6619873	-1.2288711	-11.475708	-11.443801	-11.685329	-1.6965091	-6.82544	-4.819065	-2.550321	-4.7936335	-7.5472608	4.2886906	6.521167	13.207943	-10.972101	-5.855194	6.1619425	-20.297825	-14.46781	-5.3074017	-16.032513	-16.35747	-19.69986	-15.369259	-14.232168	-18.749865	-0.18528911
¸ßË¹°×ÔëÉù´¦Àí (251).mp3	-10.447283	-7.30396	-7.1902657	5.252424	4.375113	1.8506129	0.71861404	8.470772	4.428225	0.3494741	-2.036754	0.55661577	-1.4510088	-1.721905	-1.2988858	-12.339554	-8.526919	-10.674388	4.824891	5.4143724	1.8546268	-10.66218	-10.328888	-5.950141	-9.03162	-7.5973377	-12.028987	2.7257037	2.043322	4.1103907	-5.969428	-5.2276816	-13.743395	16.909706	19.544125	21.535063	-7.521528	-1.4224218	-3.8929486	-0.1267798	3.0100951	7.370734	-5.8163366	0.4868937	0.64966106	5.823064	-0.37751102	-0.99459445	-8.446562
¸ßË¹°×ÔëÉù´¦Àí (252).mp3	6.526103	2.7864418	2.3617887	13.703596	14.330299	16.845606	2.4615161	9.2751875	6.399333	15.099453	11.696062	7.3134108	-0.9728863	-2.5420203	5.021238	10.452017	9.390195	4.6055284	8.194155	6.486277	2.6858692	10.636293	7.0695367	3.2537174	0.39901415	-0.78706694	-2.820229	17.48853	14.8895855	5.3757806	4.1255255	4.7341447	2.6363392	14.958373	12.757238	9.923998	14.920418	16.957544	15.360227	13.119198	19.772324	19.038399	12.356796	16.215115	12.74013	1.6423074	7.8011417	6.255063	12.975065
¸ßË¹°×ÔëÉù´¦Àí (253).mp3	4.7680187	7.611223	4.9290953	-2.163032	-3.652308	-4.370774	-7.8527575	-5.118283	6.2722855	2.3592536	-3.4513495	-12.31053	-6.724723	-5.877466	-10.442588	6.434189	-1.0574248	-3.7539568	-26.177841	-26.27737	-24.293097	4.0842385	0.3997011	7.2058296	-7.174648	-11.05736	-9.179668	1.3411224	-1.539554	-5.974712	1.1338261	-8.1769085	-9.238256	-9.079844	-6.1706915	3.4721546	1.1676556	0.33160618	1.6205779	-6.136468	-4.316893	-1.7100825	7.619053	8.373807	10.451919	-0.24659978	1.2793171	7.712307	4.0213714
¸ßË¹°×ÔëÉù´¦Àí (254).mp3	-16.496582	-12.214401	-15.296692	-12.632034	-5.373744	-0.121162295	-4.987198	-8.182769	-16.92046	-15.398155	-15.20281	-13.914486	4.4966273	6.1969523	5.397611	3.2855458	3.0294185	0.34003824	-12.032988	-3.3690891	0.689536	-5.613655	-3.4756947	-8.265032	0.67683595	2.9043245	0.58592427	10.234359	14.20771	15.687057	2.1331463	1.7757881	-5.9049206	2.0160606	-1.2427241	-0.86567575	2.4239194	10.067709	9.320013	-2.1125872	0.5360687	-6.118266	-0.61245525	-1.1756216	-5.739189	-10.985693	-3.8239808	-3.365327	-1.0308807
¸ßË¹°×ÔëÉù´¦Àí (255).mp3	8.707203	15.188133	11.803164	9.626132	12.670717	7.469013	10.489868	12.994754	8.437436	12.356689	16.210915	10.343285	6.0812902	7.718813	2.1418068	11.476788	12.814455	8.881954	-3.429088	8.03783	1.815983	10.4201765	12.860206	10.518016	3.866374	5.827595	4.0395885	2.6308787	6.727545	9.978691	4.721499	5.671215	4.7992725	13.445899	12.141176	8.871328	12.8656645	15.210487	7.593922	7.026437	7.3704844	13.56273	12.210146	18.940655	13.939566	12.048788	12.892311	12.526103	5.8073673
¸ßË¹°×ÔëÉù´¦Àí (256).mp3	-7.4085264	-4.923819	-7.33566	4.926066	-1.336239	-2.6161008	6.482335	-1.6847347	-7.6739225	-2.108976	-2.6885285	-6.858071	-7.7431927	-11.331658	-10.157506	7.8327003	5.555993	0.30771554	-1.1735817	-1.1432486	-0.9940783	-14.678239	-13.186761	-9.756369	-5.894745	-2.8031762	-3.8770833	-10.787159	-9.316111	-8.605389	7.4214945	10.329941	8.959312	-6.311963	-2.4059753	2.2982078	-11.0755625	-12.521671	-11.559851	-9.800131	-4.2851176	-7.7247477	-16.57174	-15.807852	-12.239311	-1.2840333	0.22286034	-3.369835	1.0436177
¸ßË¹°×ÔëÉù´¦Àí (257).mp3	-3.5471401	-3.193541	-4.787502	9.72175	7.494426	5.6860027	0.99673593	4.7313733	1.4986472	2.0468569	2.6035218	5.0322065	5.702035	6.452262	5.728365	-1.2428728	4.928078	2.089329	-5.6287913	-8.313678	-12.516859	0.24116093	1.3597245	-0.9279255	7.2866783	3.5614514	4.092065	9.977911	8.217916	10.213732	11.058363	4.3641396	2.2444282	4.1900377	1.821553	1.422861	-11.180275	-11.17561	-13.881178	-10.6366205	-7.8497133	-12.891983	-15.961805	-10.552098	-10.157807	-9.004726	-11.35928	-13.697304	-12.530575
¸ßË¹°×ÔëÉù´¦Àí (258).mp3	12.517029	8.804325	9.794371	11.792267	4.5943995	9.031063	2.302891	7.863922	13.220692	-0.12062767	2.7016616	1.3966875	-1.6416808	-0.0858729	-2.823964	14.159756	14.261578	2.2756872	-7.072317	-5.480236	-7.329072	-1.9983037	1.4641852	-0.3382039	-8.602797	-7.347406	-10.784214	14.861172	13.516489	19.568993	18.989807	17.248554	15.652196	-6.674321	-5.4384336	-13.469124	-6.2835846	-7.2868476	-7.834963	8.650549	6.8349347	2.1993492	-16.370466	-11.999207	-9.620638	-1.9763565	-1.1657548	-5.8160634	-0.8276454
¸ßË¹°×ÔëÉù´¦Àí (259).mp3	14.266422	17.95824	11.895927	-1.3881171	-0.93153703	-4.510477	14.943805	20.56211	9.036737	6.15481	7.81682	6.9248223	8.250226	14.790894	12.373487	11.796446	6.867031	5.610175	8.187963	7.3450575	4.1393166	12.472013	15.616555	11.9250145	7.8505177	3.2063076	7.661257	-1.994876	-1.0915071	-0.80305356	2.7756217	5.275544	4.661932	8.050434	0.96070915	-7.175475	6.918949	7.232704	15.035984	12.9895315	12.418518	16.27305	3.106442	-0.74368936	1.0773048	9.992098	9.073082	6.3717346	-5.5148582
¸ßË¹°×ÔëÉù´¦Àí (260).mp3	-9.185408	-3.3821318	-1.1159793	9.27746	9.112836	7.7746906	19.278706	22.599792	20.912056	-1.3011249	-5.671674	-13.623928	3.929892	4.372483	-0.37589496	11.288292	9.946389	5.660824	-2.4520438	0.55660856	-2.0665026	5.195488	3.6655116	4.701828	5.296009	3.1515098	-2.6064467	2.3957772	1.0002567	3.1100132	8.29044	7.9971313	4.3653603	8.362398	6.718436	6.5650167	9.51479	5.428983	8.801731	10.429288	7.177415	7.308938	-11.746628	-8.39919	-3.873567	4.418764	1.2765231	-4.880127	10.426129
¸ßË¹°×ÔëÉù´¦Àí (261).mp3	-1.1084579	-0.8779071	3.04002	6.574006	5.944304	4.2917976	-2.1877532	3.2636337	-5.328106	2.6149487	7.8883734	10.319979	4.7716503	1.5638514	-1.5733411	4.1948824	-5.5109043	-8.842306	-0.11052561	5.7524853	11.844797	-1.2599642	2.8508778	10.008576	3.811399	-3.711643	-6.176949	10.738286	6.224674	-1.3429854	6.227802	7.02899	2.6453207	4.994729	7.3415604	8.609268	-0.3737439	2.14018	-0.5883365	4.6268616	4.1977625	-2.9817023	6.507942	5.592903	5.193717	7.788126	5.7629557	2.2690125	-8.840377
¸ßË¹°×ÔëÉù´¦Àí (262).mp3	-4.463976	-1.0397999	-2.3703456	-7.302739	-10.768087	-9.56245	11.819405	5.006606	0.8549098	-6.438569	-7.902883	-10.53574	-0.9684943	0.6172444	3.0768147	-0.50824976	0.266308	2.9709983	0.92939055	9.041605	8.677723	3.2042778	0.78548133	-2.717502	-8.753159	-8.014177	-6.19102	0.9841405	-0.60243917	7.307158	-5.247241	-1.3488512	6.4593315	6.386821	8.467611	7.9181385	-7.0592623	-4.1993885	-0.9155262	-0.20047295	-0.65596247	-1.1705987	-17.3512	-17.574842	-13.572633	0.20354861	-5.094583	-0.7212844	2.1246095
¸ßË¹°×ÔëÉù´¦Àí (263).mp3	-1.1965368	1.9315975	-0.2923795	3.927444	6.300844	9.2144	10.255852	12.222233	8.60053	20.563366	19.69411	15.78521	21.896702	15.773532	13.914851	-4.3087735	-2.1156547	-0.05296433	-2.3881478	-0.11159372	0.7779128	-2.0093622	0.19777393	-2.8672576	9.720295	4.6854153	-0.2009215	3.430944	5.8055153	8.319828	9.569424	5.2751656	0.55821204	10.866939	5.5263786	1.9050411	12.074585	13.125203	8.7398205	10.328828	10.978725	2.4257216	6.822769	8.35092	9.51536	9.885286	10.6122055	4.5528717	13.996797
¸ßË¹°×ÔëÉù´¦Àí (264).mp3	9.412705	11.779404	7.7341547	4.619389	6.327905	4.3185573	14.253443	11.467186	6.7392044	8.223286	10.32333	7.3678017	6.80867	8.842599	11.124859	6.4580336	6.7421474	4.4978275	3.354858	5.173647	8.557614	6.1017723	7.135666	4.8589582	20.086075	13.019604	8.649425	9.552437	9.884909	9.547209	6.0356464	8.866392	5.117489	12.462996	9.606074	8.353278	18.896294	14.596628	9.406069	5.9404984	7.868594	1.1007347	11.916945	14.216385	14.31959	14.65847	14.643095	11.009352	7.203556
¸ßË¹°×ÔëÉù´¦Àí (265).mp3	-1.6531827	0.87072957	1.2928627	1.4842694	-1.0412594	-1.5992249	9.008892	12.142409	11.305037	-6.21136	2.0013087	4.2544394	-4.764445	-6.123519	-3.0337114	-1.0526168	-5.3665667	-0.9863236	-13.440416	-9.613095	-8.226097	1.9411207	-0.19033623	-4.252963	6.769163	-3.5401986	-8.7535	-1.0884132	-4.83142	-9.368734	2.4683037	-3.2362761	-3.782635	2.0251086	5.553707	9.250036	-11.857779	-5.9950485	-3.0936565	3.6866312	1.4081296	-1.0627438	-12.6572075	-8.11086	-4.7382264	-1.2929249	-13.913763	-13.1500435	2.5469823
¸ßË¹°×ÔëÉù´¦Àí (266).mp3	13.766342	10.883216	5.3067327	18.037575	8.7733555	5.9867096	5.7361355	0.3314035	-5.6047764	-8.518138	1.0369369	-3.5006108	2.1233053	3.4991014	11.182743	18.170176	20.609009	15.822063	6.0124617	8.301331	0.5071972	-0.3034234	3.3591652	3.8200498	0.15755072	5.41257	5.6593657	10.60007	16.417463	14.984425	3.711406	5.4277163	2.0712962	7.315133	7.876048	7.00762	3.264461	-4.96548	-2.5759416	-9.643241	-8.451754	-5.571611	6.285447	6.4104137	-0.020106554	-4.568312	-1.9766423	-5.4932127	3.9442244
¸ßË¹°×ÔëÉù´¦Àí (267).mp3	13.757271	11.6658325	10.688351	11.936857	13.41226	9.0599985	-1.3334233	5.99738	9.892117	9.560188	5.3970156	-3.0363348	-8.138285	0.5548537	-0.6718405	0.5305606	1.3483939	3.5173094	6.199293	4.7870684	1.5360922	11.792653	13.476544	10.203922	18.493034	19.222256	15.148545	18.48568	10.859668	12.866809	4.125519	10.156933	10.947224	-4.201131	-1.9014205	-3.8112488	3.5767624	13.346872	12.989706	-2.0583034	1.4666798	2.4999948	5.410424	14.703872	12.491667	0.025163472	8.15197	6.805113	10.199301
¸ßË¹°×ÔëÉù´¦Àí (268).mp3	9.002041	8.023363	6.623596	1.9671725	4.4753413	2.2162862	8.806911	9.59045	8.815514	10.926895	11.84124	15.555294	7.928057	9.591311	10.752523	5.603853	12.757125	15.39082	15.446785	20.955694	21.26994	-3.284727	-2.22735	2.3760905	3.2200632	2.3976078	11.320928	8.975922	8.143726	11.1330185	7.621122	2.9633198	3.2605698	-6.2971506	4.9823394	8.487127	5.2709036	9.0126295	8.739198	-8.256759	0.6025422	-0.9397898	-3.4548721	2.0116544	8.495569	3.6598487	13.078095	6.8353815	9.546105
¸ßË¹°×ÔëÉù´¦Àí (269).mp3	-6.600774	-13.12371	-15.395363	-9.728741	-6.0977383	-2.639906	-1.9801451	-7.637352	-9.354668	-11.056181	-15.911196	-22.519228	-7.4716	-5.2372694	-0.09582857	0.64404404	0.48008683	2.311204	-1.1047235	-1.2954104	2.6303167	-1.1710393	-4.272252	-6.707315	8.283213	6.178245	1.3844098	5.7692966	10.584909	9.251539	-6.648936	-3.1016965	-2.962575	-12.308161	-9.507486	-14.000898	-8.094376	-3.8150468	-6.4394765	-3.813421	-1.059638	-4.421109	-9.756725	-3.7562191	-1.775597	-2.4185886	-5.667468	-16.904037	-8.372532
¸ßË¹°×ÔëÉù´¦Àí (270).mp3	8.384515	5.351246	-1.3499691	21.012701	13.924224	8.162381	0.5419888	2.5517201	0.19861144	10.0199585	9.343143	14.105814	5.5128984	3.4784648	3.3863556	8.73325	16.940804	10.155625	4.8878984	2.4035885	1.0384102	3.7601237	5.0501347	8.44231	0.71977717	4.9135237	3.595108	5.359781	5.564662	6.0696487	13.469915	8.162382	8.578978	4.037459	5.336303	9.303471	-0.8295866	0.92902374	-6.3407826	2.4482393	2.7531042	9.355053	6.6372194	4.089563	-3.4946506	-3.3192391	-4.521129	0.05654621	0.58985037
¸ßË¹°×ÔëÉù´¦Àí (271).mp3	-6.1968384	-6.828538	-5.3378363	7.979559	1.8517884	2.6310992	-11.181068	-1.5616602	8.926112	2.5126138	4.8545246	3.516305	-5.0514107	-1.3417732	-3.7708192	-13.340237	-4.509239	-5.5348797	-8.9591875	-1.5322496	6.349411	-2.117129	-2.927126	-7.5438333	-5.306255	0.8073761	1.0673624	-2.4867108	-3.55903	-6.0246763	-8.517318	-8.45099	-9.338626	-0.53486204	-5.522684	-9.627561	-3.163064	-6.1711464	-0.18162242	2.3760707	6.4890785	9.071642	-5.0460196	-6.964674	-6.7456307	-6.597638	-6.62239	-0.37151062	4.2376595
¸ßË¹°×ÔëÉù´¦Àí (272).mp3	-1.6975119	0.9421185	0.6673361	-0.7581456	-3.5703406	-6.7380204	0.26686573	1.677435	-3.3763857	-12.50668	-11.535625	-8.841236	5.6404057	1.5753206	-8.18343	-8.677287	-4.4598346	-5.689867	10.868132	11.712589	8.155563	9.232454	8.244635	6.2472687	10.431903	10.459377	8.877042	16.41222	15.248283	9.910276	4.0207005	5.2429976	8.382015	14.308058	23.147896	23.892967	-6.8293867	-1.9487419	-2.5374064	15.799319	19.095482	17.254992	4.210905	12.332596	14.355755	6.9066324	13.282249	18.311619	4.679239
¸ßË¹°×ÔëÉù´¦Àí (273).mp3	5.9408526	6.7146664	0.44788408	8.151791	9.447427	2.0986767	1.1462798	3.9849424	8.527021	4.2944727	5.9902096	3.1255972	0.33490998	5.012086	14.124992	7.130244	6.4852943	7.657066	-2.2668958	-0.1409101	-2.0100374	-1.3599313	-0.69923973	-0.30221626	2.5043106	-0.14801052	1.3690406	-5.531053	-0.7989181	-1.4864724	6.9569397	13.549291	10.817084	5.7540526	4.3016233	-1.6403339	5.4052362	2.60618	7.1791763	-0.43622363	3.5488904	5.173498	9.03545	8.145359	8.886465	-3.121952	-7.4475207	-13.889296	7.397645
¸ßË¹°×ÔëÉù´¦Àí (274).mp3	-2.8348117	-1.4948342	4.0883226	-16.19301	-15.959858	-11.701355	8.027994	4.632524	0.4560591	3.6609826	4.1303596	-1.9048724	-5.2202396	-0.25125593	-2.5825918	-6.2122574	1.8626081	9.117619	7.0868654	10.27561	13.537214	1.9221629	5.355692	18.475698	2.8755913	4.294763	4.402666	-3.9962454	-0.013826191	0.7546118	-11.120045	-6.3671384	-1.7030379	12.763169	10.167355	7.7175803	31.716324	26.79039	19.946568	-4.159682	0.28014123	-0.019604683	9.547704	6.7164516	4.865938	1.2858188	1.4088622	-1.7951416	-2.406127
¸ßË¹°×ÔëÉù´¦Àí (275).mp3	10.397877	2.7516365	0.9913485	-17.832476	-14.051472	-13.168865	10.330471	15.155202	16.180172	-10.795432	-8.0388775	-7.221039	-1.8533158	0.07794744	7.9007387	13.287462	12.989656	8.896914	5.118701	13.448944	16.44271	8.882648	8.1124735	3.2460709	-10.257787	-0.81889886	1.571718	-16.608578	-15.968491	-18.16008	-12.935838	-14.135571	-11.23606	-2.65542	-1.9014981	-2.0429702	-10.063842	-10.832359	-9.630868	-1.3820474	-6.3221483	-5.899124	-13.935878	-13.022603	-10.547202	-6.51875	-6.572027	-4.425865	-10.405091
¸ßË¹°×ÔëÉù´¦Àí (276).mp3	-20.531864	-15.234005	-8.511762	-8.741092	-10.516058	-7.082138	9.141041	9.633993	9.5487995	15.905138	12.638008	8.3018465	-1.7524366	-6.768649	-7.078006	7.448749	6.711772	4.8566904	-0.9987996	-0.71319604	4.43307	1.1869267	0.2486403	3.6161752	-15.061528	-3.8135324	2.0820935	-1.0221996	0.41666722	-0.6828138	0.51673824	5.454917	8.017407	5.0595007	8.624974	6.1929655	5.324547	8.540498	7.4697146	10.6369095	7.726906	11.506573	12.630886	-0.028210908	-3.2712774	1.7106483	4.420952	7.3870096	-0.77599305
¸ßË¹°×ÔëÉù´¦Àí (277).mp3	8.129623	7.837736	4.840197	12.514224	6.60128	1.3013849	-8.713626	-0.5675128	3.5431256	7.5529532	7.977768	10.775825	2.5913033	1.4866147	-0.8779255	10.903826	4.8894434	-1.6216861	2.656155	8.175383	10.749811	-3.256228	-5.3084707	-7.645191	-5.065704	-0.5657544	-8.791092	-2.5518513	3.643162	9.082103	-24.101852	-18.784664	-13.434423	-0.18454939	-1.5711823	-4.9679365	-3.554861	-1.6358944	-5.9797435	-9.698902	-16.004196	-16.471628	-5.058695	-2.408192	3.3280654	-8.718877	-6.059704	-1.2168365	9.399052
¸ßË¹°×ÔëÉù´¦Àí (278).mp3	8.31227	18.19157	27.332401	15.525053	7.387412	4.3991046	5.8706408	3.967473	7.0822444	9.665138	12.042385	22.19085	7.3570423	9.953607	12.537832	6.806769	8.436433	6.0951376	4.1088514	4.1919603	-1.8676842	-3.2825103	-5.31363	-4.0406876	-1.474499	3.3124108	7.5289326	4.516106	5.1966143	1.012747	7.98438	8.252339	6.479015	-7.7920594	-1.7266364	-3.217301	-6.437475	-5.4946947	-2.2418427	12.309191	14.130928	7.273707	14.597599	9.349918	8.306947	16.212343	11.889847	6.3388453	15.184866
¸ßË¹°×ÔëÉù´¦Àí (279).mp3	-6.088125	-1.860335	-9.876799	15.468103	12.625512	6.8125057	2.3517249	8.189947	7.5099354	7.3995647	3.8611968	2.4496028	4.083261	1.3906157	3.5351844	0.014821485	-4.5892506	-4.731509	8.307357	9.77183	12.043619	-5.785204	-3.666217	-5.7624993	15.155453	11.035124	1.9227676	0.39897442	3.834652	0.43451858	8.321916	6.912362	7.3542805	-1.8840945	-5.071288	-7.64161	-3.1616628	1.0372204	4.802442	0.9662284	-4.7274637	-13.669221	3.3793397	6.909878	3.6826053	1.1945632	0.23227078	-4.2014604	9.862117
¸ßË¹°×ÔëÉù´¦Àí (280).mp3	14.014648	14.430786	15.151981	-4.3029585	-5.162937	-9.323959	4.1329527	3.881107	-1.7154498	2.2974432	-0.058130205	-5.0022135	6.67293	-1.0492661	-2.6293573	9.915064	6.7887487	2.788308	15.822182	12.520361	8.767601	3.792786	1.5644492	5.033721	9.524696	13.935986	13.956142	12.839189	10.538047	3.3315325	10.223419	10.280363	14.850668	-2.3661397	-3.338003	-0.505127	-4.255875	1.1335635	6.0011344	-0.7897064	-4.14179	-4.0526295	4.0486984	5.02921	-0.4504706	4.758671	2.8091664	1.6329741	4.240006
¸ßË¹°×ÔëÉù´¦Àí (281).mp3	-4.921435	-2.625254	2.9052424	5.189275	6.081727	0.77677524	20.623379	21.069588	23.621475	16.310404	12.512945	7.5629	26.654858	25.678907	18.265018	16.687466	21.35154	17.412617	10.969818	8.239897	7.0530753	12.34253	10.421612	10.474355	11.698059	9.117785	4.2785187	12.917597	14.835796	6.8568506	8.570795	10.380562	8.653815	20.922686	22.024439	22.882206	13.5316105	11.068266	8.58756	3.5972805	10.657643	14.776365	15.784168	16.82286	11.45218	2.8261123	4.6832523	0.29903376	-0.92989683
¸ßË¹°×ÔëÉù´¦Àí (282).mp3	6.7130632	4.0996256	-2.7669635	17.895737	16.167273	18.032604	11.053152	7.579596	0.8301377	1.0111645	4.376263	2.219392	0.15811789	2.1584284	5.0776057	6.885272	11.402182	12.228091	-1.4421539	2.0644777	0.6013538	11.056161	14.50589	12.144839	9.037378	10.876809	13.217178	11.597639	4.379212	5.4296494	-3.2784708	-1.3890427	1.8545471	14.1251545	11.154936	3.1148489	10.060319	4.351796	2.2396376	8.941945	9.662291	4.8541245	2.9879036	1.5422406	-2.6224668	6.4694543	3.3493886	5.4905424	5.306658
¸ßË¹°×ÔëÉù´¦Àí (283).mp3	-0.5799799	-6.0469975	-9.338268	-13.396768	-12.561832	-12.955113	-14.59048	-8.056939	-6.0578475	2.984118	1.76118	-1.800991	-1.2633228	-5.2121906	-3.3713899	-9.674876	-4.0797977	-3.456657	-10.754641	-3.6554668	2.623556	0.24157724	3.327355	2.3149405	4.1877527	-0.16327228	-0.6036528	6.0921116	4.0471144	-4.508297	-2.7597642	-2.9087944	-2.1897645	-1.082642	-1.5020559	1.679248	10.316898	5.944313	2.6673393	-1.0237054	-5.528485	-3.5789487	6.884117	8.320459	12.938004	-0.19899583	-0.55949295	-1.2365048	12.206212
¸ßË¹°×ÔëÉù´¦Àí (284).mp3	1.5664623	-0.29724464	-9.78327	-1.9660764	4.0977	4.225023	-10.502315	-6.339259	-11.467763	-5.8756647	-6.122406	-13.474823	-2.6644008	-0.16776925	1.8931897	3.5564985	5.012561	3.6600432	2.963528	9.7242775	12.815664	12.165388	11.803045	10.663267	7.299609	10.210072	17.048979	3.7317533	3.321654	1.5752158	9.692535	-3.2464638	-11.205664	-20.465961	-18.33036	-24.196697	4.01306	2.8149803	-5.8481646	-6.2945986	1.777019	2.8529136	-1.5393163	-3.4521804	-8.186722	-3.2330754	-1.7571805	4.6618147	-11.769268
¸ßË¹°×ÔëÉù´¦Àí (285).mp3	10.9044895	9.275755	10.59765	0.43877876	1.6802144	5.401143	1.9176252	3.0387664	6.2089148	-5.88043	0.80171263	1.1728526	10.930951	8.45526	6.0600853	-4.759242	-1.6223011	-2.6121294	-3.2325501	-6.795267	-4.9565306	8.314011	7.0888796	8.991823	-5.6080933	-7.0229435	-0.474824	11.25737	8.84991	1.644372	-0.58374155	0.70968825	1.9404954	-7.0124745	-4.3215036	-6.28893	3.5910351	1.637779	0.15632296	-6.03193	-9.421072	-8.276946	0.74541706	-0.8171033	-3.1273825	5.3370667	8.202077	11.364498	-0.54226047
¸ßË¹°×ÔëÉù´¦Àí (286).mp3	-10.780981	-12.572513	-14.201134	1.8765225	3.0147562	4.0262675	2.2237487	-2.6552963	-11.33095	-0.41932762	-1.998529	-6.3738403	4.3976593	0.88682824	2.5229285	-11.813963	-9.712421	-9.903915	3.4929478	4.0400405	4.9418554	-10.245489	-6.2327604	-6.2578793	-3.4461846	-4.24243	-1.6810468	-4.6609845	5.792589	4.2188416	1.1302836	-0.52970433	-0.12696178	-2.167623	-5.346883	-4.349871	6.543193	2.6005447	-0.14567587	-4.4210715	-4.835328	0.93884283	12.6980915	8.244509	2.4555254	-1.6563462	-0.016159415	1.88949	-0.90613866
¸ßË¹°×ÔëÉù´¦Àí (287).mp3	-26.95285	-28.157974	-22.766674	-13.958172	-16.335684	-11.29254	-26.030706	-21.575443	-15.988918	-14.953379	-11.24604	-9.1784935	-10.383098	-8.609175	-3.5084114	6.835253	2.6458187	2.0894628	-2.3557758	-5.5470543	-2.4683743	-4.054991	-0.877236	-3.0818095	-13.913925	-11.059923	-15.793245	-6.7397666	-4.384966	-7.350592	-19.982513	-16.481413	-10.526693	1.007043	4.1672983	5.440746	-4.67527	-2.672866	-7.6679497	-1.8815281	-2.2071872	-3.9035747	-16.117764	-10.065348	-6.179764	6.8812895	3.395012	3.0327592	3.499069
¸ßË¹°×ÔëÉù´¦Àí (288).mp3	-8.707018	-8.529351	-7.586157	-3.7169724	-8.597506	-11.103529	0.463051	-0.84212613	-2.004323	0.15126646	-0.8653194	-7.0765924	6.1722317	8.658745	4.61322	-6.9697485	-6.1918693	-1.908683	-4.2204213	-3.7721114	-3.1932874	-2.1736007	-1.5062221	-1.4017591	-13.638984	-10.512135	-9.770363	-2.595759	1.8001446	2.325394	-6.841397	1.5418103	4.965879	-4.8615828	-3.307776	0.14125788	4.3415713	-0.83736694	-2.1177778	2.5840628	1.7492919	-0.38196203	2.3173099	2.6406698	3.0111535	-12.647037	-12.638879	-8.359386	4.387618
¸ßË¹°×ÔëÉù´¦Àí (289).mp3	10.6007595	8.692468	0.7705736	-7.7092476	1.9344172	7.7055397	3.1728325	3.1752803	-0.04815346	5.9735165	4.4746943	5.3381925	6.7565293	6.16735	6.9451323	1.1003209	3.6004863	-1.2854036	2.632217	5.2949286	8.14131	12.800058	9.647355	6.983246	10.227846	13.533049	21.590298	5.4859767	6.4281855	12.476206	8.081902	2.3666215	2.0438209	14.192649	5.7938056	2.274768	10.181931	8.822873	0.5504198	9.340193	8.056488	8.059297	10.55402	8.129414	3.6841486	1.1401638	1.0614662	4.60434	11.077762
¸ßË¹°×ÔëÉù´¦Àí (290).mp3	-0.32846713	-7.829541	-11.584609	15.233207	7.624505	3.928421	6.11303	5.1044936	6.0924187	-4.0966725	-5.99847	-3.200958	-4.795163	-3.6238945	-9.637669	3.4966035	4.9772224	5.542466	-0.113508135	-0.8809968	1.2751186	1.7674398	-4.2704144	-3.0566163	10.367008	6.5539904	9.257318	-8.24766	-2.3789232	-3.649345	-2.9464357	-3.9764495	-8.818588	-9.135812	-6.5254292	-0.9306226	-4.576896	-13.219646	-18.242443	-16.554865	-15.329649	-15.106918	10.48526	10.824718	6.0793724	11.589987	4.9152355	0.40395847	3.2470214
¸ßË¹°×ÔëÉù´¦Àí (291).mp3	9.345299	6.906005	2.3510146	0.86137	9.150523	4.743405	5.53148	7.186757	2.6937423	14.601753	16.91259	15.880718	20.46768	19.453537	26.258703	18.80881	20.988846	23.789728	13.475189	9.931515	8.753065	12.007342	11.666914	15.612746	24.17758	21.40807	15.597846	14.428493	16.130005	8.631482	9.725969	15.287362	18.465141	20.745163	21.250366	18.764347	1.9018886	7.954262	12.296509	15.233088	17.849941	7.629891	14.2563715	15.195562	10.841479	25.590828	26.880043	24.414047	-2.2101603
¸ßË¹°×ÔëÉù´¦Àí (292).mp3	13.692476	12.281852	8.182066	13.115184	10.38912	4.414117	-2.4918551	-6.812915	-7.121817	-9.424115	-2.775638	-7.8550835	5.095293	-1.3464845	-6.9965715	-4.948797	-8.142366	-8.507418	5.726017	4.1550417	7.7875338	-4.4734826	-9.329941	-10.467043	13.233672	8.421913	2.7925751	5.9901943	-0.09661943	-2.265107	11.943934	11.407833	5.691752	0.25153837	1.4295595	-1.8217404	5.4953585	7.982879	11.801895	9.576375	19.299002	26.6395	23.991316	21.471659	18.90131	9.876787	15.109675	13.985861	0.6319343
¸ßË¹°×ÔëÉù´¦Àí (293).mp3	-5.6727676	-5.587969	-17.805622	7.2502527	11.755442	10.965758	9.607443	12.408608	11.868916	12.631093	16.517452	16.091366	17.256823	11.488516	3.1023982	8.675743	6.7298646	6.6026196	15.174234	10.6110935	10.9217205	-0.16341588	8.413135	12.046011	10.315424	16.224216	15.269543	12.044925	9.883677	10.959681	-8.72579	-12.631609	-11.065963	23.511482	18.272175	12.906628	6.913624	14.500028	14.629387	1.9911082	-7.2634997	-13.858139	-10.0268135	-5.030645	4.0262976	-2.9028826	5.5915422	11.707654	11.450113
¸ßË¹°×ÔëÉù´¦Àí (294).mp3	-3.8786032	-3.1063554	0.026528537	0.67336035	-2.1472948	-1.4663723	-4.844177	-5.1658354	-9.887337	-3.3538675	-7.0596676	-8.084368	-2.812789	-5.141719	-5.469428	-14.396128	-11.079248	-9.121296	-6.4503994	-2.0579472	-3.0475664	7.2015743	5.132353	8.029044	3.9395733	6.8282127	6.0697837	-11.303766	-3.7124476	-10.36216	-0.059162915	5.7326326	11.295332	-6.096561	-7.9539905	-5.771803	-0.8067485	-0.8635065	-3.3999965	-11.389622	-12.192907	-16.318874	-2.8444185	-3.9990392	-4.1549587	-12.202596	-12.796827	-10.8498955	-5.239867
¸ßË¹°×ÔëÉù´¦Àí (295).mp3	-1.5215726	-7.247359	-14.005001	0.70349365	-1.297021	1.2800639	0.5055833	-0.13424468	0.8846731	10.225339	5.3001013	2.4851325	-6.5964117	0.20795015	0.57240975	7.008773	8.809692	4.664378	-3.3781333	-4.1712584	-1.4119563	-6.440522	-1.7017176	0.9847474	-1.5593958	1.520476	3.1823542	8.39419	3.021247	0.9457699	-3.862801	1.6278361	-0.13098581	-1.8503836	-0.24392265	-3.1904674	-17.693579	-16.82325	-8.439105	1.7472229	3.0809922	1.2839402	-5.2314005	-4.127091	-1.4326628	-4.5649514	-8.04113	-4.8021574	-4.1959305
¸ßË¹°×ÔëÉù´¦Àí (296).mp3	10.66134	10.089413	3.2126124	14.9668255	18.37248	13.321836	8.07819	10.936208	13.116839	7.8838844	12.957411	9.736849	7.628154	13.352269	15.491497	8.525698	19.76556	19.678734	9.304861	6.3192515	-1.7309818	10.002646	13.33684	11.879088	12.649398	17.666927	13.511919	4.7778306	15.170268	20.701832	9.211605	12.539324	9.878439	6.380904	10.466568	17.338032	11.164722	14.261221	10.857577	-6.6997213	-3.17445	1.1227078	10.449976	10.771504	6.814576	9.963966	10.347406	9.657406	8.03683
¸ßË¹°×ÔëÉù´¦Àí (297).mp3	-1.4816756	3.9415572	3.0029826	7.470188	10.083256	9.853727	8.477633	3.9894888	4.627615	10.853152	8.083542	1.1130811	2.368816	3.7718816	1.7527149	3.6253262	13.317654	17.871574	2.2906253	9.372386	10.6777	25.998505	25.310085	17.454802	-8.526358	-5.140334	-6.0662155	10.343449	0.2990904	-8.904383	2.795737	3.928846	7.614546	1.9279184	6.3129063	10.480688	12.110128	14.9763365	18.739859	-2.8825152	5.000608	13.5693	8.335419	3.7956529	-3.978106	2.3768768	2.552546	0.47306162	5.742346
¸ßË¹°×ÔëÉù´¦Àí (298).mp3	13.327864	24.887085	27.388954	7.4848666	20.201183	15.11592	7.445378	10.848718	3.802293	22.517115	22.409653	16.377226	-4.964652	4.8915224	7.873502	0.2034379	13.377972	16.830755	4.960405	7.4801884	10.824495	25.693016	23.850609	18.83527	10.453609	11.041256	7.2322245	2.684241	3.699508	0.5113494	23.239246	20.801945	15.809366	19.01745	16.747955	12.940621	3.9446473	10.201103	4.302139	12.245482	19.558914	14.538717	24.197742	28.953342	23.093197	9.822138	16.76694	12.780359	7.8763757
¸ßË¹°×ÔëÉù´¦Àí (299).mp3	2.842875	1.9781907	-1.4758965	5.264279	2.3258753	-3.0397806	-0.6568476	-1.3906368	-0.4584215	16.550068	14.220255	8.3026085	0.8082557	1.6578695	-3.0771549	10.025511	16.38871	9.493801	18.451817	16.760635	4.382768	7.153369	11.465345	8.059536	2.6253972	4.6513314	-4.3273783	10.957466	17.081608	13.074421	3.2152877	13.064269	12.692627	-0.26014012	10.414297	12.731436	-1.5240676	1.1165841	-2.9199004	-10.307047	-9.272581	-12.051107	3.2973146	8.432224	9.797718	16.521511	14.450291	7.439677	22.536394
¸ßË¹°×ÔëÉù´¦Àí (300).mp3	10.18857	9.997883	8.588694	9.917414	5.866762	6.9723525	25.89585	20.423235	8.534348	-1.2800726	1.0764368	-6.239169	1.9795426	0.6386499	5.5771112	-5.9053316	0.242447	1.1425276	-7.811801	0.82146335	2.3342376	8.8337555	14.820864	14.972651	4.312989	12.342232	13.459301	-3.5806336	-2.3656435	-4.5457563	4.8344417	6.570738	6.6904044	12.83456	12.3860035	12.649007	4.390283	8.13366	8.966843	13.138147	14.069574	6.9600687	11.855736	10.591623	15.211297	-1.1376424	0.5842724	2.5262258	11.056858
¸ßË¹°×ÔëÉù´¦Àí (301).mp3	2.387629	7.9185605	13.021603	7.39787	4.3831825	2.6525636	8.388097	8.533618	6.0938044	2.2189662	5.347959	6.2178035	1.3329163	7.320732	11.597438	17.955793	17.350554	13.999489	7.4066677	13.350591	13.893247	19.973587	21.07594	19.982426	1.7015052	10.13916	14.966467	18.14555	16.742416	13.244438	13.2226715	10.712918	4.442387	6.968315	13.491871	15.477001	-2.0352063	4.4387183	7.325801	20.530859	16.166866	8.586019	13.689398	17.394363	12.114859	5.4587927	6.05373	5.3045855	15.03661
¸ßË¹°×ÔëÉù´¦Àí (302).mp3	-0.5764383	3.3758626	-1.4252284	17.065544	14.625832	11.044094	21.436163	17.741114	11.864548	1.4341898	4.309083	6.5490627	8.715347	9.886399	3.8737164	9.116991	16.503902	22.91634	15.287649	13.444859	11.445953	14.935989	18.974209	17.54339	5.0365276	11.13727	16.075544	-1.7335541	8.940876	12.140617	1.8171788	8.161577	7.706728	3.748226	7.2328916	6.612814	13.1697235	12.685575	13.614107	-1.5386823	5.883298	3.8278534	6.78188	8.544895	10.520056	-4.3939667	-2.0966678	-4.832362	22.023846
¸ßË¹°×ÔëÉù´¦Àí (303).mp3	4.137787	0.5331354	-5.0957475	-6.8322916	-5.6978498	-5.0261583	-13.095913	-17.471443	-19.875984	-5.882202	-4.162883	-6.6917744	15.952828	14.202217	17.734802	5.7862787	12.853473	13.873774	0.056524634	3.214027	0.25674027	-2.7817075	1.1863084	1.5318666	-9.775992	-8.198512	-5.5832853	-6.8359804	-7.7000055	-8.35484	-3.7614903	-1.1656966	0.11263019	13.825428	14.888229	12.500837	10.75952	7.513954	4.276023	10.129652	6.925663	-1.9997402	-7.5266614	-3.6853042	-1.0898665	-20.446438	-20.140152	-12.781515	-22.939049
¸ßË¹°×ÔëÉù´¦Àí (304).mp3	5.336496	-4.3817596	-10.82509	1.9738607	8.812445	14.514844	3.48456	3.790215	3.3694606	-6.1315103	-2.4335687	-4.553952	2.2038946	-0.021941423	-2.5643828	11.418974	4.935425	-4.8851695	0.017243326	0.61356044	2.9107141	-1.0902318	-1.5159363	-11.985816	12.86598	13.929548	14.124439	-2.6874275	0.9923601	7.067169	7.2671046	7.2492323	6.490466	-7.042153	-2.4074733	5.561705	1.3578656	2.5726082	-3.493652	-11.937538	-13.141008	-16.335571	-4.77971	2.1061678	6.3796625	2.1142836	4.3209066	10.326067	8.210357
¸ßË¹°×ÔëÉù´¦Àí (305).mp3	7.774857	11.589571	18.966305	6.845047	8.932455	0.61453635	2.6971147	9.404653	9.892986	16.302685	17.585554	12.102932	14.330751	14.015045	13.435671	8.441239	14.51442	11.098422	14.141485	20.413523	23.959316	8.853891	14.047304	14.857098	9.536415	6.1616125	-2.1355684	13.6261635	8.182594	1.1926355	-0.20129988	3.134711	4.615233	10.630544	13.322416	5.224366	14.216361	19.82927	18.18853	4.0679684	12.854105	14.058016	10.732242	14.005358	17.491432	12.959284	13.3791275	13.167806	23.923807
¸ßË¹°×ÔëÉù´¦Àí (306).mp3	0.017834993	0.9093225	-3.7788277	18.885967	17.914864	14.035216	15.625233	14.048867	12.667553	5.2032146	2.0422	6.7637615	-1.8976955	-2.4860795	2.8782482	-2.0357866	-3.687745	2.7822945	8.8871355	10.276491	9.073069	23.84616	19.070435	14.551764	7.8751106	5.1833506	2.5652533	1.0690439	1.7982156	4.7570496	13.673193	12.09752	5.186953	14.435632	12.744211	18.433472	2.1058397	4.7559743	4.6394253	0.84794116	1.91612	-0.38559937	5.5313253	6.250499	1.7314968	7.580457	3.6563456	0.7620635	-6.1046724
¸ßË¹°×ÔëÉù´¦Àí (307).mp3	4.599575	4.572313	11.005077	-2.3944001	-5.0144267	-4.0617466	-10.639404	-2.1411586	3.704409	6.0026913	1.8631629	-6.052294	8.362086	6.8300977	9.309465	-0.323041	4.6857967	8.564284	9.692002	13.708444	15.808521	1.0634414	5.1840963	-10.444082	10.215914	8.13045	4.5448604	17.3852	13.08605	13.432765	4.3858404	11.515714	9.574314	20.200687	21.501144	17.624672	7.662712	12.300973	14.577488	16.335339	16.410736	19.10913	7.8755083	14.45141	11.824959	11.0233345	9.050842	6.279917	5.6962147
¸ßË¹°×ÔëÉù´¦Àí (308).mp3	1.0233891	-0.37463978	-4.09703	-0.39413142	-1.9293742	-2.7583456	-3.668348	-0.3799839	9.058094	9.336854	6.3840113	1.1274302	-4.181936	0.50006783	5.3063297	-1.4133443	3.7810884	9.999946	-10.3736	-9.026828	-4.005063	-16.452618	-8.709005	-5.7930818	-8.420249	-9.062603	-7.972951	2.665789	1.6703413	-5.7191496	-11.531145	-9.188536	-9.876415	-5.4581757	-9.676899	-10.276808	0.67182463	-2.8889458	-3.7829003	-9.790398	-0.8572675	4.4966717	-3.3111115	-8.1385355	-6.2923794	-5.87329	-8.1589775	-17.00291	0.549504
¸ßË¹°×ÔëÉù´¦Àí (309).mp3	4.0974946	9.5641	2.587584	5.8058386	10.233188	12.778536	9.068335	3.9626245	2.9564285	15.643209	24.251652	18.63168	9.396717	14.068081	17.90066	23.76712	20.923803	17.074043	16.765697	21.923187	17.593071	2.9574697	7.903052	8.025573	4.4784813	7.945964	10.91808	16.984936	16.498451	21.539352	18.09	21.354996	11.639158	9.908567	15.916296	14.184514	11.169088	16.347698	23.568481	18.816498	23.65884	21.51624	7.913348	20.618118	25.589943	7.937972	8.010774	3.6799278	13.178088
¸ßË¹°×ÔëÉù´¦Àí (310).mp3	-15.549272	-11.488077	-8.56151	-13.033603	-13.03842	-13.4208555	1.3913254	-2.798534	-6.588336	2.3324566	6.8588495	6.8590145	-1.6575348	0.48653805	-8.0045395	-6.522893	-6.8682995	-5.0298715	-6.228882	-6.9056697	-1.6922903	-1.6087847	-2.047174	1.7068763	10.643498	7.5546336	11.543173	-6.330934	-14.993549	-16.847866	-7.4937143	-6.643942	-8.3566	7.3195744	3.7035089	3.466856	-22.261787	-23.2052	-27.930923	6.3273716	0.85614026	-4.8511925	-12.257874	-15.164752	-12.293514	-13.497389	-9.574121	-7.9965057	-9.721821
¸ßË¹°×ÔëÉù´¦Àí (311).mp3	3.1043508	2.9003563	-5.0381684	3.0272758	-0.9418384	-1.43965	7.3079777	5.5708337	5.6314073	7.280307	3.2441282	4.4093275	0.07276571	2.46114	0.28997564	1.2304443	1.2312633	-2.2934203	-2.8098612	-0.03573495	-2.2449088	-0.47406068	-3.116024	-3.3917506	2.1185803	2.2528057	-3.5852263	-1.1328225	1.9473664	2.2179937	0.61953545	-4.2384415	-6.842159	9.187822	5.1250186	6.0055957	3.202591	9.649755	10.6264715	-15.703033	-7.4787183	-7.6609344	6.986724	10.673049	9.482113	-0.30380207	1.6517845	2.1411245	11.039921
¸ßË¹°×ÔëÉù´¦Àí (312).mp3	7.296321	0.73479354	-2.0484092	-1.9942309	-10.381571	-6.17776	-0.17266345	-2.3358388	-6.497303	-2.1587725	0.74543643	0.98305225	6.7134027	0.79167986	0.29232508	-4.52694	-2.203089	2.5663347	1.7521353	2.581962	0.054375708	-11.850326	-11.802668	-9.440687	-8.034077	-13.676912	-6.4198093	-17.420012	-15.324512	-8.10759	4.3050857	-0.25328863	-5.8237796	-5.0266914	-5.0149555	1.4293237	0.7516352	-4.350173	-11.701363	-1.0956976	-3.0818968	3.907373	-10.11478	-13.136471	-15.610201	3.7164078	-0.9128616	-7.46739	-5.64272
¸ßË¹°×ÔëÉù´¦Àí (313).mp3	27.199932	36.364082	35.179955	18.024672	9.426584	7.466193	7.6427393	16.240284	18.804768	11.003279	5.446542	-3.8645997	-10.303022	-6.110988	0.6810254	16.139368	17.457466	12.191119	40.29706	42.345367	34.29544	9.864472	6.0018797	8.201182	5.336724	3.079483	5.724757	0.9768605	1.090768	-0.28916454	4.0306454	5.394676	11.121954	6.130106	13.503083	15.806744	13.84522	19.68698	19.022324	-0.63156176	7.9974823	11.512912	6.0477805	5.4678316	-1.6827157	8.35693	8.665286	3.9120488	4.938297
¸ßË¹°×ÔëÉù´¦Àí (314).mp3	14.333307	19.830814	18.28094	0.118254766	2.3125162	-0.000763029	16.0555	22.2138	25.26243	5.4908	1.2524679	4.549318	-4.263241	-3.0607576	-3.4884856	-10.468554	-12.672349	-11.650346	22.72065	28.021156	21.07958	-11.513687	-14.498695	-14.760955	-3.94481	-7.0635743	-5.060878	0.30793765	0.54140705	1.9492023	-4.2368493	-5.449799	-5.497818	-22.463928	-19.871819	-19.71775	-1.3157474	-2.9346943	-0.73395324	1.3714635	2.7933536	6.6471243	7.4826064	12.451374	14.111568	21.948366	24.167856	20.539204	13.731165
¸ßË¹°×ÔëÉù´¦Àí (315).mp3	9.593427	9.423252	2.3718007	16.41646	8.22844	4.704838	2.3204021	7.40262	6.3842525	-4.354612	-1.0418013	-1.057489	4.4043417	8.078722	7.1454334	-6.2084436	-1.5137361	-4.093059	1.9316039	-2.8502288	-3.2811866	-1.4124563	4.7735314	0.4718869	18.249939	12.65193	15.658863	9.692678	6.5040617	1.6049109	-3.207016	3.1753817	1.372371	-2.1305861	-0.7751707	-1.6293943	1.5671487	-2.41567	-3.1410148	0.3545725	2.5200682	-4.4168124	1.2355666	-4.297817	-3.6712856	0.20906377	-7.2904687	-13.944818	-0.15133908
¸ßË¹°×ÔëÉù´¦Àí (316).mp3	11.310366	4.994516	2.871124	0.4136201	-2.658724	-7.51577	15.146872	14.676756	16.840664	0.1256715	0.42543054	4.7618613	1.4169024	6.6481423	7.0740433	4.9198422	8.817439	10.100924	9.523912	11.964235	13.160443	5.499962	4.087878	-5.5080743	25.7296	27.154766	27.566418	15.769337	13.274279	18.8326	5.214414	11.639841	18.147522	16.676727	12.857123	8.695675	12.921272	17.382011	21.929165	-5.7159305	2.4269066	3.6921299	12.019945	14.161549	9.264721	9.857594	11.495394	7.474659	11.159957
¸ßË¹°×ÔëÉù´¦Àí (317).mp3	-0.4789273	-4.908815	-7.5209618	-14.272988	-7.375079	-2.3738284	-8.847554	-7.363929	-9.227236	-6.5951686	-7.1593466	-4.8017826	-1.921355	-8.2371235	-14.599509	1.9914348	6.5364437	11.637529	-25.235916	-21.487642	-26.408688	-13.16851	-15.997731	-12.103253	-19.903557	-16.271992	-8.62855	-3.711649	-10.237044	-11.718988	-5.3858256	-6.6831465	-3.4982715	-9.214291	-3.2917144	-9.602751	-15.754408	-17.766907	-5.7802734	-4.441635	0.24960817	1.6558005	-5.3927155	0.2799161	3.3988438	2.7333415	-7.1557317	-11.440187	5.1039305
¸ßË¹°×ÔëÉù´¦Àí (318).mp3	4.5596957	5.7430363	2.900838	6.875629	11.784674	11.66239	14.76671	14.225212	13.5673275	2.0718727	10.640053	9.969788	10.357433	7.1748695	4.6017785	8.924828	10.7183895	8.04423	10.400177	13.556403	10.512501	9.971661	9.5280285	10.255827	9.378154	15.480031	12.109826	-1.7621992	5.3207355	9.585964	6.665164	9.528218	9.817808	14.190529	17.181034	20.105595	-0.52454126	6.863907	12.465128	6.753683	8.181474	11.573718	9.299568	6.2728252	2.3251	5.154097	8.564544	9.979802	10.77817
¸ßË¹°×ÔëÉù´¦Àí (319).mp3	11.794076	8.859367	9.781025	0.67559403	-0.12651968	1.3909551	2.0399792	-1.2300515	1.7832867	1.0548418	4.7767267	11.160027	10.797039	30.288313	33.27072	13.207766	11.982515	11.66865	7.3356915	6.2016335	5.90555	-0.73083764	0.7844674	6.569244	9.999506	7.3033237	7.717135	3.082428	2.8161497	-0.031695604	-0.43308413	0.34110323	-1.1424165	17.63723	20.769611	11.727921	-7.021229	2.8288047	6.5507474	-0.3997266	0.21626449	1.7947007	11.139317	18.938175	15.361333	8.477395	11.413646	9.939011	8.596077
¸ßË¹°×ÔëÉù´¦Àí (320).mp3	-13.642284	-8.083679	-1.8362937	-9.32139	-7.6127777	-7.4643145	5.1174045	2.018059	0.99075997	3.9264464	1.7243645	-1.8075414	-5.5648994	-1.6634394	2.899239	-4.0861063	-7.9496183	-16.096565	-24.891615	-24.84484	-24.627287	-4.563717	-1.0687116	-5.2808056	-14.784319	-9.595509	-5.1179094	3.6776278	2.170605	-1.2790853	-17.422033	-5.227594	9.737717	8.114906	4.6435957	1.1539161	-8.974203	-5.660919	-7.4233546	5.011077	8.011646	5.312009	-9.189622	-7.6621094	-8.6081505	15.515806	7.9900675	-0.5988442	-6.8078537
¸ßË¹°×ÔëÉù´¦Àí (321).mp3	8.968573	10.082447	11.534819	13.440695	14.880934	13.836085	9.650171	17.432049	18.775053	4.1551385	9.114212	6.8635406	2.8030496	10.410629	15.6865635	8.254072	8.128496	8.547603	15.352964	10.050325	1.1214391	9.263175	10.382765	5.1066656	9.668747	11.535306	10.795996	-2.651137	1.6955785	1.19384	0.36830342	-0.36404634	-1.6062536	3.8301148	6.9800997	6.4019775	5.079439	6.600097	8.550803	3.6819637	5.766671	9.063685	10.97214	10.840339	11.660342	7.0358315	11.4452	12.902733	11.89633
¸ßË¹°×ÔëÉù´¦Àí (322).mp3	2.0695286	6.8877172	1.5976446	5.7336187	4.4266214	-2.2400448	6.9302588	6.1326118	2.5155036	9.81584	9.219703	5.5611725	0.52511203	2.4521546	0.3700609	0.95648474	4.034108	7.188642	-2.691792	1.2803099	-3.3207128	0.21654952	-4.503792	-3.9707222	2.2907243	7.381377	15.131637	16.621407	15.8623085	12.633776	10.029213	8.628082	5.2498746	10.420607	11.64846	3.5283265	0.3580349	1.2952236	-1.317507	20.859245	18.723053	10.831645	-0.35617173	-1.4643111	-2.0574322	3.6034627	-0.11496669	1.0466166	2.8726423
¸ßË¹°×ÔëÉù´¦Àí (323).mp3	4.160107	4.1286445	1.2635717	-16.079483	-13.348619	-10.604265	2.2372198	1.1359166	1.2960556	3.8042524	5.7086635	4.0687513	0.33448154	-3.3338652	-4.7913523	-9.908709	-6.518753	-2.4370897	10.346823	-4.1695404	-18.458303	10.717105	6.476506	1.3801851	-13.763701	-4.374632	8.476622	-3.9069753	1.4822633	2.5912056	7.3884945	9.501808	7.570654	-3.0035515	2.994176	-2.51197	18.542881	15.08399	8.046381	-5.199153	-0.5561894	3.2189965	-1.6790198	-4.064954	-4.3407173	2.5137687	0.36011982	-0.45308638	-9.745357
¸ßË¹°×ÔëÉù´¦Àí (324).mp3	13.260088	15.302828	10.432547	9.669079	16.484928	15.41403	12.13533	14.131117	9.82968	3.0479603	6.548129	5.038035	0.10473126	9.542333	7.077585	7.248702	9.635647	5.2546434	15.654677	13.348697	9.057014	8.408434	13.962386	11.185002	14.996831	13.817631	6.7539096	16.228868	18.873032	22.112087	6.54107	8.865546	6.2391396	9.9194975	13.494126	7.313363	3.3847058	10.010963	10.506279	17.330006	23.733425	16.215252	4.874812	1.813395	4.675234	8.99892	14.518568	9.757321	8.161847
¸ßË¹°×ÔëÉù´¦Àí (325).mp3	6.3906612	15.519896	15.597782	27.540115	24.84214	16.235626	23.412548	25.429619	24.494602	28.840866	28.72828	29.476261	8.389883	11.482401	5.898967	5.6181593	12.659753	11.605804	18.04918	20.675884	12.167252	27.5112	23.890713	16.05353	14.419869	11.682479	7.168782	9.96567	14.720657	16.30405	14.107592	15.88965	10.91013	9.280256	13.8511305	13.455275	12.706707	12.908934	8.660402	1.8185772	2.325046	-9.15674	12.11882	16.865788	14.750544	8.857975	22.052792	29.268648	8.798014
¸ßË¹°×ÔëÉù´¦Àí (326).mp3	-6.931133	-4.0820446	-7.2530437	5.1266456	3.4772878	-3.382039	2.3003485	4.2104683	3.9397464	-12.497587	-8.995789	-7.0230513	1.303348	5.9809675	8.810351	-4.3373427	-0.89662576	-2.981937	-0.61725956	-3.7176332	-4.6309857	0.4992758	-3.6501474	-4.599807	-6.4871445	-3.4825027	-6.1799016	-11.982797	-9.3727455	-6.583602	-3.4587796	-5.5888586	-7.6983824	5.081705	1.9180379	-2.7997737	-9.762322	-5.3591695	-3.0033631	8.941252	6.5713444	6.311431	2.8621523	2.7230198	0.92984486	-10.675283	-9.798403	-10.949798	-5.136052
¸ßË¹°×ÔëÉù´¦Àí (327).mp3	11.200485	12.320105	11.587067	4.27623	0.13890877	-4.126197	7.4964123	-0.09706721	-4.744271	-6.684431	-2.1364055	-4.3360844	-3.9902475	0.19372642	2.4723608	-1.3563261	0.9267074	6.502458	-4.9333363	2.1645136	5.295541	0.9535785	4.0742683	5.33463	7.303879	6.9111	2.2192988	0.08137512	6.822678	10.98933	9.986938	16.170664	19.946026	14.32099	10.678252	7.073017	-3.3006227	1.7880431	1.4019521	-6.860159	0.824888	11.501807	0.26014578	0.5914776	-7.4318895	6.321665	5.769941	12.070303	18.028717
¸ßË¹°×ÔëÉù´¦Àí (328).mp3	-3.1483183	-0.53506136	1.4329011	-6.715234	-11.180736	-15.091906	22.176748	15.32356	12.409325	1.9947875	-0.5179422	-8.498711	-11.912676	-5.3229637	2.989015	4.730133	7.7762575	10.686755	8.387241	9.868355	11.111227	6.6425524	9.171936	11.210348	18.543182	17.313168	12.4912615	1.2832193	-3.624538	-0.9216442	-10.771901	-5.7610173	-11.7811985	4.8689613	1.7219975	4.0178757	1.3892752	2.9748726	8.418356	3.4696856	9.394218	12.715395	6.4022703	2.4113612	0.38533753	1.9292188	9.029932	10.691591	-3.1414833
¸ßË¹°×ÔëÉù´¦Àí (329).mp3	4.6224327	1.1560137	-2.312457	-3.5041249	3.1230912	12.077795	10.335995	5.2223997	3.7066507	8.503151	13.875195	15.271418	10.403706	12.100422	10.0780525	14.145037	10.937881	4.5483427	11.898016	6.372929	0.5153391	5.3193707	2.501404	2.2729244	5.048651	2.029698	-1.904311	2.4949691	8.362932	9.579758	12.334787	9.276585	0.94873005	11.608528	15.930706	19.809662	8.258942	9.456932	11.671035	-2.8386998	7.8767653	15.704402	-1.9175994	-0.79840016	-0.8184378	-7.179048	2.420399	-2.2466311	19.717026
¸ßË¹°×ÔëÉù´¦Àí (330).mp3	-18.35336	-16.30152	-4.5875545	2.5671177	4.2209578	6.6238956	12.906063	13.52419	13.960075	-11.695028	-6.959423	-2.0655115	-5.8941154	-4.0002174	-11.908422	-11.579702	-15.760473	-11.378065	-9.0962515	-11.2541275	-11.745464	-9.476481	-11.142851	-8.306501	4.2863655	6.2210984	5.2984896	5.5455384	15.535083	17.020248	-9.474274	-8.30962	-6.845146	-12.809281	-12.968632	-6.6643143	5.681032	10.425162	10.964127	-16.133633	-13.866546	-8.1126995	-13.9893265	-14.850515	-17.94886	-2.2553494	-6.794669	-3.6104138	12.114453
¸ßË¹°×ÔëÉù´¦Àí (331).mp3	14.350351	13.7872925	1.3536096	22.039925	17.407263	10.126051	-2.222002	0.74734604	-1.7253971	1.3694385	5.1600957	6.4942713	4.344368	7.655076	-0.06362587	1.200067	9.372929	13.732999	18.076862	18.943157	15.457474	-5.2494836	0.56832707	-4.362776	2.527915	6.0186505	2.0226703	4.376258	11.705384	13.259986	17.909073	19.41362	16.998413	-1.5945315	-0.27005908	-2.6002195	12.015732	14.577321	7.193038	-0.08338335	11.466113	14.9757	14.464953	24.023222	25.5182	12.638649	12.518036	11.786478	8.052694
¸ßË¹°×ÔëÉù´¦Àí (332).mp3	-1.4453995	-4.8668556	-4.1462364	10.03573	8.555318	6.930091	11.458881	11.012533	8.282305	-2.6633685	-4.405674	-10.249104	-0.5319134	2.4691877	1.6261955	2.0399628	0.52538586	-3.3168793	-9.755743	-12.644417	-10.955036	2.1249917	6.1690817	7.3829765	-1.0511804	2.2238262	3.6686008	-8.891485	-12.732884	-16.41412	-9.745262	-9.891106	-10.206729	-6.894434	-0.19364816	1.2791625	-4.335756	-2.692985	2.2807941	0.8836108	-5.106244	-7.942352	5.246068	5.174019	6.7082033	-0.5157998	1.2319107	5.9116745	-5.260755
¸ßË¹°×ÔëÉù´¦Àí (333).mp3	0.83621365	5.0057807	9.572924	0.93557173	6.1368074	2.6859598	7.7004237	7.9025583	6.439291	0.55194	1.8716826	3.8270893	-5.346263	2.5355942	4.961889	-3.8381073	1.3204074	10.250952	2.8544383	2.3484895	0.30836996	-3.040883	1.9232577	4.0480337	-1.741336	2.1142323	4.032074	0.33458692	4.0382633	-4.5432053	5.015664	-3.8542838	-8.862279	-9.108784	-5.654431	-0.364451	-3.1797261	-2.6062922	-6.997835	-8.636532	-6.343938	1.647733	-7.3821335	-4.3558407	-7.222623	-8.81493	-2.5784848	1.5907031	-2.1502714
¸ßË¹°×ÔëÉù´¦Àí (334).mp3	15.279432	11.679868	5.016945	-9.343813	-6.1831512	-8.466732	-3.290393	1.300024	-1.6165317	11.785448	8.351948	-0.05410476	7.782984	-4.540514	-5.762389	6.0001726	4.425775	-4.721299	4.0894628	0.75077116	2.3590178	-1.5311421	-1.031457	-2.1312757	-11.534344	-4.1556005	0.55982	-18.316696	-8.468934	-5.344443	0.85645527	-3.7954423	-9.383549	-6.952271	-10.90358	-12.232043	-21.334396	-12.656862	-10.506981	-3.240439	4.890642	6.859639	-11.390663	-2.9131067	0.6335047	20.89595	8.218271	-4.3160124	4.1398625
¸ßË¹°×ÔëÉù´¦Àí (335).mp3	4.98048	7.6907105	4.433033	6.3056507	8.082277	9.253981	-3.1418912	-7.6934357	-4.6763415	-18.041264	-8.610592	-7.9977217	5.8855715	11.996538	17.011753	2.5156834	1.3399062	5.844001	-7.8391814	-6.5940123	-9.383795	1.1549578	5.2366443	3.062892	0.0698168	1.8434144	-3.2807503	16.719742	22.16082	17.89051	7.533302	8.315042	8.9468	16.141602	16.150545	8.900593	12.174887	13.165865	10.435501	17.35352	14.9126	11.821686	7.507304	7.433334	1.5390613	-12.536162	-7.316963	-3.6033225	-5.7967887
¸ßË¹°×ÔëÉù´¦Àí (336).mp3	8.420904	10.736167	4.3886366	-2.8112037	0.6164986	3.2933722	5.578738	10.967976	10.734903	21.24313	26.235695	23.700743	21.028784	17.131844	14.274492	0.29393384	6.0182543	6.393106	2.242444	6.2836084	10.054712	8.326029	9.339455	6.547831	1.7621975	5.757078	4.1440153	-3.8582804	-6.288498	-2.291135	4.673086	8.265287	8.479094	1.7816676	5.7459793	0.8685583	4.5685196	13.745304	16.21308	19.996586	21.403637	12.517588	2.3988352	6.9565115	10.29086	2.910987	-0.071347296	-6.7095013	4.7500095
¸ßË¹°×ÔëÉù´¦Àí (337).mp3	19.446325	16.737375	5.9320416	4.4852533	6.240611	4.844487	8.667512	5.9547873	5.9891787	13.767624	15.2616415	13.282636	12.8422575	14.517135	14.603761	34.044846	29.24551	13.1842785	10.147463	13.821269	15.483934	13.604458	11.226622	15.1656685	6.911646	13.90921	16.454603	4.993593	10.057087	13.653304	4.383784	6.18293	4.514296	13.28199	13.064379	11.966554	8.6708145	19.950878	30.28749	17.883598	17.150368	8.835104	13.465469	6.7280407	4.530539	-0.63638103	13.536044	15.199467	14.246952
¸ßË¹°×ÔëÉù´¦Àí (338).mp3	-3.0992904	4.67933	4.0667944	-5.219652	0.11101174	-3.3106756	-6.4807224	-2.7521186	-3.9819245	-1.8800056	-1.9478687	-6.456601	5.343954	3.8004534	2.3682096	-3.0409555	1.2416472	4.1636643	3.196097	5.8959537	9.0672035	6.345494	5.052781	0.36164516	2.204991	1.654008	-5.173993	8.2047	6.70553	2.9372756	3.0033288	8.730989	11.567005	3.1680553	8.807442	11.517078	4.482397	4.9784203	1.5850303	5.5252595	6.0440493	0.91410947	3.3624952	10.020585	6.9577703	8.171171	9.519308	8.148891	-1.0960104
¸ßË¹°×ÔëÉù´¦Àí (339).mp3	6.718134	4.2355328	3.0950446	1.4567517	-3.5926316	-0.67525685	-14.945256	-11.46789	-4.093883	-0.6268876	-0.4006321	-3.148948	4.576451	1.2917129	0.57397956	15.076883	11.564902	7.845745	-4.1158924	1.059879	-1.7819122	-1.8114989	0.89039516	3.9990063	-5.2190857	-2.130205	-0.7334975	18.143848	21.162973	14.854286	5.850153	8.373174	5.608988	-6.3912926	-3.9046607	-0.38006637	2.4934654	9.486724	10.012819	10.141657	4.6548147	3.1280408	11.205593	6.881959	5.909565	-0.26001698	-0.86042386	-0.8146651	9.632036
¸ßË¹°×ÔëÉù´¦Àí (340).mp3	0.10440552	3.4669728	6.7417274	15.843878	13.788552	9.831355	-1.9770206	-6.793474	-2.7737417	-0.86620605	-3.255226	-5.5554833	23.722813	19.64627	14.697217	-3.4999995	-3.8182373	-7.006197	7.7577	8.77147	6.055788	11.683233	10.7966585	13.676611	0.013747316	1.961467	6.8632507	7.989502	16.944927	21.233402	-5.8847814	-4.127047	-1.7647052	11.181639	11.075701	11.0576515	15.633749	17.870174	12.491463	6.238516	8.405085	16.30254	7.0384502	7.2967863	5.9217877	3.2467194	7.101163	12.01517	8.568889
¸ßË¹°×ÔëÉù´¦Àí (341).mp3	22.717789	18.126915	11.479106	3.6299162	10.228974	15.80613	13.989228	17.300377	8.787515	6.6043553	10.411728	8.5984	8.54838	15.792582	5.940134	16.382627	26.489153	29.433231	20.5781	24.885225	18.909147	16.384783	21.604641	13.897383	20.347328	20.330742	17.367401	13.065235	20.505531	29.471905	11.817631	14.405397	8.383004	8.642498	15.423153	13.904025	11.314854	17.79078	13.020251	9.73225	15.219732	10.462598	14.810825	24.162163	27.582867	21.493128	24.996979	10.125321	3.2829394
¸ßË¹°×ÔëÉù´¦Àí (342).mp3	8.866254	10.79174	11.8692665	8.040136	3.8221526	0.23896313	1.9022835	6.0951	8.095412	8.360688	9.402706	12.270833	7.3470087	3.0219042	5.287574	6.0940456	0.6558231	-0.4318068	7.7941613	8.139055	5.2793074	8.443332	10.340901	9.00226	13.61265	15.583745	8.815285	2.0707831	5.563509	3.0682454	8.225726	14.7625475	13.341952	7.57172	5.891127	6.7410703	8.204022	9.027474	14.772631	4.2888536	4.6704264	3.1721933	1.5449817	4.072779	0.25818723	2.3730664	6.233694	4.101198	7.670245
¸ßË¹°×ÔëÉù´¦Àí (343).mp3	18.508692	20.23731	12.497334	5.5682707	9.785168	13.848837	6.233475	6.4687138	7.4939804	-7.6644526	-6.7317357	-13.012191	-3.6767821	0.61825264	-2.8665915	-1.6852133	2.77624	0.81269896	-7.5521107	-9.445702	-16.9724	-4.3146152	-1.0606289	4.107477	-10.293911	-0.6710543	7.2098145	17.970963	11.620544	0.632244	2.3074331	4.44141	3.2546806	6.006536	11.096024	9.801462	-4.7520266	0.025923662	5.452351	-2.048523	2.8473575	5.9565635	3.1795774	7.749573	10.182167	1.2324808	0.29224682	-4.7656336	-5.370783
¸ßË¹°×ÔëÉù´¦Àí (344).mp3	-1.4249163	-1.1393716	-5.1775393	5.0423155	9.777266	2.3591185	0.63515496	0.002957195	-0.056517124	2.349017	-5.736925	-6.8364134	1.4615556	2.2928896	5.1717863	-0.6545344	2.2086022	1.5312018	0.36094555	-6.688474	-8.657721	-2.3950264	-5.37839	-0.9961634	0.27027047	2.525221	-1.1031082	-5.1620464	-7.044735	-3.57515	-7.2682505	-12.21801	-9.493989	-10.883952	-10.733829	-6.9012313	7.483058	13.434755	19.731913	20.479765	16.947731	18.74775	13.387438	14.266891	10.283799	14.767662	16.319328	22.220398	6.565218
¸ßË¹°×ÔëÉù´¦Àí (345).mp3	24.607754	10.848428	6.9614	6.251384	5.2501497	2.3468106	11.419941	22.365763	25.40497	10.933399	12.034016	17.104177	19.877712	17.157303	13.918692	2.8030126	9.087286	13.375544	12.191225	11.361965	7.838154	11.946883	13.806004	5.3615685	16.54933	17.79263	20.715757	3.3520339	6.7184496	10.733998	10.198553	12.102336	11.578133	10.028491	9.311134	16.707447	12.473115	10.8052	7.3705645	12.700246	13.201778	15.038864	11.4087715	9.661102	8.698777	8.688555	8.016994	4.709562	10.448076
¸ßË¹°×ÔëÉù´¦Àí (346).mp3	-10.670506	-11.673672	-14.193928	-0.6941725	-4.1304693	-4.3044763	-7.0579004	-11.033608	-15.282182	1.5294197	3.6360335	6.382385	14.892557	3.1569068	-12.100298	1.701733	2.590373	2.1837003	3.4623642	-0.5375011	4.3467746	0.36666214	2.6846228	0.8995452	3.5299954	6.5066385	7.9435487	-4.6852717	-0.38883734	0.12286329	-19.206928	-19.980785	-15.023236	-17.613758	-19.513191	-18.624592	-10.100195	-11.239315	-13.273758	0.44815361	-4.9378204	-4.8886957	-6.73361	4.9009295	6.9781523	-4.27676	-2.7502186	-0.1071195	-13.542189
¸ßË¹°×ÔëÉù´¦Àí (347).mp3	6.7059994	5.990442	1.1699767	6.316937	11.192251	4.0492754	9.797816	5.0579767	-3.2260313	8.220518	12.833488	15.076552	9.621116	11.227501	6.7432995	9.724861	15.201143	11.876478	10.606215	10.81158	8.849691	4.3692503	8.750308	0.93607634	-1.5518181	3.1356268	5.73955	21.288128	16.956312	14.412947	13.164239	15.090559	14.508865	5.1863003	12.112579	15.288923	1.2687064	3.12452	0.22597703	6.5437756	6.5069585	9.745972	7.690467	10.859624	8.566896	-0.60611784	0.84320724	1.6030493	-0.4478023
¸ßË¹°×ÔëÉù´¦Àí (348).mp3	8.325491	18.005367	17.479477	7.9510036	4.8178244	8.982016	12.379122	5.6943274	8.937813	5.4716644	6.0658875	11.827463	17.79842	20.084751	16.01027	4.1067357	7.139696	8.79981	3.6381745	4.8486247	10.127766	6.4451556	8.742319	6.920229	14.127579	12.984289	11.823236	14.977409	19.624	22.490067	22.964203	23.419037	22.41557	14.518824	16.151579	9.683249	4.5893145	3.7398095	5.937561	1.7500446	2.7726676	4.973698	-9.0847435	-5.547355	-7.537349	4.6427183	1.8606862	0.1339066	7.6403046
¸ßË¹°×ÔëÉù´¦Àí (349).mp3	3.3317213	8.318327	9.531107	9.582551	16.16856	18.898281	7.1246386	8.17952	7.940751	9.266624	12.032092	6.3565693	9.65822	14.197912	11.860301	7.003581	9.304579	-0.7660739	7.766314	12.399403	12.848032	-4.100526	3.1902497	-1.9790316	11.124587	15.930751	20.864058	18.312046	10.929314	7.894763	5.289469	7.4342356	10.034145	18.613012	13.47448	7.3721986	9.412149	17.332678	12.106449	5.083606	9.825073	14.479792	9.342229	10.769516	4.7172704	-20.24178	-23.473398	-22.545094	-5.7156277
¸ßË¹°×ÔëÉù´¦Àí (350).mp3	19.509499	19.394674	19.744667	15.524057	16.900532	9.042666	4.6014066	11.023733	23.342196	4.37512	3.5108585	-2.1866355	21.89094	25.070618	22.522034	15.337105	7.560824	-1.9976417	17.278698	13.975406	3.9841812	28.704128	24.500248	13.800054	18.694733	19.315609	16.434849	5.770252	12.542148	3.263197	9.568217	12.174217	7.2869997	9.045588	15.420067	18.202747	9.325499	5.3325806	-3.1259515	9.374676	12.43268	13.274731	7.392894	7.521619	3.2950149	10.466273	9.031553	1.2838458	10.837256
¸ßË¹°×ÔëÉù´¦Àí (351).mp3	13.49745	4.5994244	-0.41829062	-0.7049115	4.48722	4.7808127	7.8129163	10.371819	8.683598	12.452414	14.85606	11.8583355	13.74521	8.126097	0.7871961	16.989681	17.639679	12.343422	8.337765	15.067595	14.121071	22.953438	23.704647	19.46002	20.2181	17.89384	12.682301	12.519304	13.330525	11.566956	20.257664	18.79477	17.98176	13.259989	9.338462	4.416662	25.216362	23.546999	14.785664	6.2812185	9.49747	6.7914476	1.2267929	8.615749	9.160306	5.991948	11.23186	17.1179	0.7544706
¸ßË¹°×ÔëÉù´¦Àí (352).mp3	4.2057548	2.7802613	3.2196183	-7.1155586	-9.846632	-14.536869	-7.2242527	-1.6637977	-3.5447955	-5.2093954	-7.6153207	-9.73908	-1.0237759	-0.86020863	-5.926818	-8.369338	-12.906842	-12.979303	0.4851632	-4.0923615	-0.33083904	-8.68648	-9.867657	-12.593006	6.1480503	4.6206827	-0.63857305	1.7115421	1.1163507	2.931006	-0.85056984	-4.4964867	-4.782212	-10.0619755	-6.275688	-0.58095205	-11.4422035	-8.057391	-9.140846	-7.715876	-4.5297966	-9.264086	-7.414217	-11.497177	-13.430546	-16.36255	-12.4058275	-7.4664497	-9.511527
¸ßË¹°×ÔëÉù´¦Àí (353).mp3	7.4404535	12.46262	13.2301	-3.0419035	-4.503474	-3.8186884	-7.5413246	-1.4484506	-0.20159814	22.267323	20.019941	13.0316305	-6.0906663	-6.0611954	-3.5716364	14.329733	13.542425	12.664602	3.7824135	1.7677828	2.7829132	-0.54523504	3.1821291	6.377469	-13.715998	-11.096764	-10.7208605	5.222351	4.5050693	8.751628	-10.133764	-3.6678555	-5.4505014	15.412228	15.343487	14.898247	-14.937582	-7.183934	-10.727131	8.059925	15.523218	17.64347	1.0077891	6.3037205	6.482341	12.293112	11.681145	14.291883	5.835227
¸ßË¹°×ÔëÉù´¦Àí (354).mp3	21.937576	20.418514	17.41999	-4.216885	-3.3818655	-1.6495678	-2.3527381	11.122725	17.380562	12.3082905	15.37737	7.9992685	32.415504	30.35846	11.367197	10.915098	13.986628	10.083982	4.062615	8.847031	13.479002	22.591053	15.209702	16.04907	17.433035	20.165865	13.558659	9.653476	7.6316624	4.9099045	-2.9149497	1.4908786	3.3813908	1.2630489	3.4413917	-5.246661	-8.18434	-3.240409	-9.8561945	3.701075	-2.4643433	-6.8971143	-4.4199495	-4.0915565	-7.006506	-3.9323912	3.9085398	6.4815874	-1.3841302
¸ßË¹°×ÔëÉù´¦Àí (355).mp3	-0.97890747	-5.8481035	-10.269812	-9.614383	-2.6230927	-3.2605128	0.2809093	-2.1049192	-4.458415	-9.901363	-7.8272886	-7.651433	-5.55739	-1.1251956	7.0392723	12.899284	7.9282894	7.0361285	7.388862	6.9724817	0.8808114	7.78654	7.401366	4.570221	10.683638	7.4517803	8.660222	-3.4103513	1.3198984	3.3779626	6.902131	5.364649	3.349093	3.2450137	3.9167356	6.0115385	2.1464598	0.06653851	-6.112185	-6.029321	-6.7379413	-12.449997	-7.6604595	-6.8081446	-12.645086	-4.5272484	-3.4180894	-5.39285	-10.707313
¸ßË¹°×ÔëÉù´¦Àí (356).mp3	-4.1042557	8.225337	22.322495	22.984047	25.163652	17.690882	31.737162	29.574505	33.5318	11.46463	12.795385	7.705265	17.932568	22.702206	17.237913	10.667105	17.028036	11.253017	22.63765	25.408592	21.539114	9.271017	8.700689	6.0351605	8.885279	15.236622	23.991823	15.747955	14.729012	11.803596	14.638094	21.112005	23.828104	8.353419	16.900309	16.11629	9.037495	9.978328	12.595038	13.184902	13.44495	9.225177	2.233528	10.895516	15.20862	30.797676	27.090485	15.834295	14.366273
¸ßË¹°×ÔëÉù´¦Àí (357).mp3	18.296185	19.138176	5.4402075	11.951916	19.998653	19.596626	5.0026155	10.296199	10.5493145	8.6067295	13.492067	14.550938	15.838887	17.257923	15.050153	8.121636	10.417081	10.059507	2.799293	-1.252718	2.0288768	17.11647	16.43018	15.15605	30.678658	28.922653	25.30378	14.096982	19.499714	21.307304	11.74703	14.21409	11.102786	11.930897	15.076451	10.3172455	12.130992	20.610682	25.069704	18.341888	21.215786	18.163336	-3.3506732	-2.6466193	-4.9400167	2.8904624	14.815624	21.02573	7.3137646
¸ßË¹°×ÔëÉù´¦Àí (358).mp3	5.0367546	11.716175	13.250216	13.181143	16.702284	13.6984215	6.6679373	8.3095665	8.112412	2.7502851	3.2187047	9.897617	13.135534	20.642727	23.952576	13.989649	17.520525	21.264698	6.128045	17.320927	16.836288	8.379351	12.254266	9.680607	6.17159	15.173414	19.184448	11.874493	9.947666	12.932644	14.092936	20.467613	18.741014	11.719633	14.436112	12.260948	3.018623	4.974307	1.9229237	8.207505	14.674556	17.357365	11.161636	11.862476	6.318267	15.228165	13.874513	18.13422	16.725292
¸ßË¹°×ÔëÉù´¦Àí (359).mp3	16.242037	15.4084015	10.11237	20.5054	22.824886	15.922907	17.965103	20.414974	12.069366	5.8732443	8.887796	7.8924866	14.97518	18.38368	13.214283	13.407524	17.6786	13.80064	-2.850042	-1.0329733	1.4946581	20.817905	13.690189	11.264366	-1.4226125	7.640215	5.175063	13.234829	9.43326	4.586028	7.534363	3.968227	2.1143112	13.939539	14.276571	10.1301	20.829205	22.898096	22.486507	33.545036	25.134953	22.100174	2.4666886	6.277748	9.838539	24.024199	15.731054	9.321047	7.6874323
¸ßË¹°×ÔëÉù´¦Àí (360).mp3	13.223261	18.046167	17.727453	5.1030784	6.696639	2.1996124	-7.692478	3.7696753	10.482646	0.7387596	0.20627412	5.172306	6.0432587	2.41095	0.28138298	3.7915921	6.1649084	7.600156	0.009948015	2.326268	4.5783978	13.483271	4.294263	-3.7847748	7.428443	15.268523	11.240647	11.54957	15.608499	14.0745535	23.025389	20.314583	22.992405	15.497105	14.684694	12.207936	6.661803	5.9011235	8.340252	5.543585	11.446206	16.126926	5.50893	7.2487855	-1.2150642	-0.8813788	1.4970059	6.245782	5.7891207
¸ßË¹°×ÔëÉù´¦Àí (361).mp3	3.126098	5.4818606	6.493021	12.571907	13.895645	9.92005	0.46465373	1.6808989	8.235273	3.8527403	6.0983996	7.068983	5.1447415	6.2066216	3.0178716	-1.0954695	2.2771726	6.036777	6.706786	7.013397	9.396696	13.37053	16.249968	22.37302	7.0043173	6.648838	7.1884866	1.0042259	10.0450325	11.366268	9.450306	9.935279	12.654184	8.625307	13.577588	15.552649	14.709276	13.85473	4.1610317	34.275215	27.23801	19.608124	11.9910145	14.143047	10.629593	7.4437685	6.572731	6.612268	4.3810797
¸ßË¹°×ÔëÉù´¦Àí (362).mp3	4.5666637	10.258021	10.015135	13.318588	9.808264	2.366392	6.09831	11.183084	4.719819	4.3828745	6.6727953	10.859634	12.052704	9.503695	4.985065	1.5747144	0.9724927	-3.469219	8.930384	12.8903265	10.463232	10.5290575	11.340108	21.616707	1.8439775	7.4998217	-3.2262945	7.438342	-0.11183357	0.8162343	3.5843494	17.561928	18.807117	-2.8068523	-4.7064476	0.13742611	13.018311	13.627262	11.991465	12.022972	11.322139	0.90749127	13.628578	14.481677	8.762374	22.409706	16.356403	14.249226	12.054046
¸ßË¹°×ÔëÉù´¦Àí (363).mp3	2.0954876	8.441102	8.325266	5.7992306	6.252338	9.880984	15.614397	16.077963	9.99135	23.493942	21.852768	18.074398	17.34619	19.317692	16.012024	14.607576	19.571476	12.363643	3.9801664	9.479616	14.934493	8.905874	10.190845	-0.53542197	4.607421	6.7108774	-0.6283014	-2.3702126	1.0414665	5.6315575	6.982125	1.5885955	1.5421426	26.865036	23.040195	17.261677	16.95806	16.655727	11.15206	4.785918	8.618319	7.7975597	2.6708555	5.6492205	13.5324955	11.478428	16.80949	16.300163	13.244541
¸ßË¹°×ÔëÉù´¦Àí (364).mp3	6.6400204	6.403329	9.249557	4.4004374	6.922566	7.4436245	10.084298	5.412236	-0.2852068	2.401606	12.73741	12.594618	-4.099804	2.779049	0.6607381	-12.12183	-2.7024603	-8.684004	7.028242	1.5221303	-1.3400127	-2.966172	-3.6045043	-5.158079	-6.868181	1.0139561	8.037718	-5.725631	0.74101454	2.3678417	2.0615683	1.1591258	1.8664988	-9.795521	-7.894725	-11.841324	-10.038252	-12.8361	-11.041324	15.04734	8.416122	1.9206793	10.370476	4.147703	-1.4150513	7.210731	5.3132353	6.278677	15.303979
¸ßË¹°×ÔëÉù´¦Àí (365).mp3	-13.623049	-9.836832	-8.519381	3.0025206	0.3721066	2.0913582	-17.4977	-29.074148	-30.097267	22.100288	16.078148	20.012161	18.360325	16.43335	12.459551	7.0726604	15.291837	19.70108	9.4169445	2.8244598	-2.672884	-10.271727	-6.529374	-6.9883995	11.678097	9.683725	7.452124	-11.766203	-4.9088554	-5.026139	-3.0294764	-2.6489644	4.242001	4.713081	7.601941	10.238367	2.837597	1.8483466	3.7577991	-1.9688395	-1.9615655	-7.9915	4.147504	3.821354	1.242249	-4.9004	-0.4001228	1.8487966	-3.6324267
¸ßË¹°×ÔëÉù´¦Àí (366).mp3	-4.40828	4.085525	17.812485	5.4454346	0.68367434	-1.0277188	3.2750888	2.7351205	6.074649	7.1163845	9.658783	8.354322	9.309692	7.1216135	1.1746601	6.017263	0.62358505	4.4800816	-7.030436	-6.5615172	-6.2975206	-7.3005176	-5.2395124	-0.10787439	1.6925453	-0.3321146	-1.5945947	0.47345808	-0.981553	-4.7127934	1.2557733	7.382903	5.678322	2.7919712	-2.250051	-6.9245415	-0.4966672	-1.3174787	-7.8531623	-3.574384	-1.407826	-7.658576	-16.556412	-7.099298	-4.7921224	-10.826536	-0.7167851	6.091501	6.709425
¸ßË¹°×ÔëÉù´¦Àí (367).mp3	1.6379604	2.780941	7.9232635	4.5647097	3.895726	4.7490344	2.3794289	7.042849	10.501766	7.786944	7.872291	5.133757	12.371108	15.802481	12.125924	10.473833	13.872728	12.291195	7.2720785	8.90814	15.900704	6.5301256	7.169568	5.273343	-6.1592417	-1.5286252	-0.089374274	2.0058537	9.032413	12.578477	3.7705674	7.3490586	7.777156	-0.32803643	4.6785192	3.4008145	13.098005	4.739895	5.441053	-2.602862	-6.2493296	-8.75625	6.9467916	10.751706	9.274267	5.673128	8.169142	1.2799437	10.959326
¸ßË¹°×ÔëÉù´¦Àí (368).mp3	24.83479	25.110806	18.573572	18.890678	21.42295	16.685984	29.621698	22.357908	15.175449	12.429804	17.788435	24.484158	16.970888	21.551702	31.270746	12.377451	13.978792	9.284725	10.624294	12.645711	8.821682	10.030943	13.312704	20.700058	7.9088697	8.543795	9.452621	7.9628296	12.266117	17.146305	14.52891	16.840658	14.915802	12.314376	16.692247	19.550266	8.208913	18.613785	21.377787	7.4065485	11.357035	10.895643	14.235667	14.496487	8.665777	26.414833	22.634169	14.16913	21.30182
¸ßË¹°×ÔëÉù´¦Àí (369).mp3	8.692982	4.431741	7.5619593	13.571926	5.73127	-4.2370443	3.586761	1.8473847	0.52186316	2.914754	5.406354	3.0131145	14.818426	13.481501	14.425297	3.7967958	-1.1229675	-4.3014603	13.531145	15.318157	10.902729	4.336353	5.6228886	6.658904	-1.1453582	0.28983408	1.0851583	1.8030026	2.69531	4.638875	11.24143	4.835498	0.2961731	-1.4938227	1.8454549	3.1471827	1.7407897	10.543855	12.8122635	1.3120358	0.53351116	-0.5986324	1.9184997	0.62189263	-3.5710542	9.185913	6.9955997	10.543151	5.308139
¸ßË¹°×ÔëÉù´¦Àí (370).mp3	23.09618	16.782333	10.160942	15.274605	15.074872	12.23308	12.195301	14.671785	14.788642	14.513724	15.052444	17.060326	-4.8152	1.3692563	-2.4188986	6.336776	12.427733	15.955481	-7.9754725	-4.473756	-9.175819	26.054491	28.513842	32.88989	5.839775	10.083939	11.730974	18.805801	20.902676	24.52589	8.567592	17.295528	16.426685	12.33876	14.477069	11.361411	18.11254	20.45195	21.072746	18.65492	21.66043	19.063606	17.771263	16.18799	7.9712386	16.872715	17.995394	10.237912	17.308079
¸ßË¹°×ÔëÉù´¦Àí (371).mp3	8.765022	8.743909	8.141985	22.329983	2.435884	1.9241605	1.2299582	-1.1491017	-3.640125	-3.9079928	-4.2593813	-4.7299294	2.6412196	5.273329	-0.86070824	-4.927013	-0.31028986	1.7906163	0.4322579	-1.2246671	-5.2916203	10.1587715	8.664599	1.7258314	-0.13561015	8.021919	12.358011	5.3117957	2.951263	0.8822293	-11.922958	-1.7698343	1.0793378	-3.4476771	3.366355	11.729973	5.030175	16.631496	17.871635	0.17806864	-6.2988715	-3.0792794	-2.2974398	2.28005	3.2828841	14.16925	15.862444	6.3349833	7.004238
¸ßË¹°×ÔëÉù´¦Àí (372).mp3	13.85909	17.107216	4.680007	12.565392	14.27615	14.330006	14.525649	11.740782	5.233902	14.8594475	19.86187	14.920512	2.0249367	2.9376707	2.0488696	-5.823636	1.0965729	0.9953182	3.581184	5.320487	4.612051	6.3154163	15.86912	20.438904	6.7203197	10.389534	13.034933	11.433048	15.907825	7.4386535	11.29061	15.268034	14.26775	8.56687	9.94473	4.870091	5.1473017	4.6724014	8.283106	4.5041046	7.830249	8.20887	16.840366	12.112392	5.086878	13.24975	15.870398	12.296686	3.6584435
¸ßË¹°×ÔëÉù´¦Àí (373).mp3	4.0182695	5.0060863	2.5669942	3.4881175	8.088524	10.128286	-12.454849	-7.3517585	-1.1012602	-4.158056	-6.2517548	-4.9508395	-1.4018203	-1.2058605	-6.7592597	3.044807	-0.14490613	0.14458072	2.9145012	0.57453036	-2.4254286	5.640517	6.6546717	10.687202	0.4298262	1.8757278	-1.0672214	17.429085	14.621467	15.583117	5.3533344	6.591573	7.2171526	10.926285	16.948126	18.04748	26.056637	26.204636	21.77162	14.09016	23.435009	32.961487	19.79442	19.144829	15.86834	9.353832	10.812674	9.561283	-0.4828949
¸ßË¹°×ÔëÉù´¦Àí (374).mp3	-2.0192072	0.95596355	-1.4228017	12.745846	13.257963	6.467719	-0.16759002	6.361617	3.158836	-7.19127	-10.533497	-9.48912	4.1871505	4.699371	3.61923	-10.88579	-24.145367	-24.800219	-14.175652	-4.746585	4.994879	-5.3258934	4.5825295	4.788474	-9.536932	-11.698631	-19.787876	16.608488	19.245152	15.329855	-7.109544	-7.101515	-9.015496	-11.374977	-9.468028	-9.77434	9.199451	8.334679	0.12799329	7.526829	11.196659	15.472172	-0.5990097	-1.917716	-5.4231205	2.6340957	5.568137	15.732483	16.838993
¸ßË¹°×ÔëÉù´¦Àí (375).mp3	17.365116	13.303644	9.544468	22.23254	25.833702	21.749878	15.459686	18.388489	18.083904	9.352472	4.283147	-2.484527	15.765917	18.492092	17.918001	13.944448	15.61913	13.488346	8.34304	8.179916	7.0316896	16.276733	11.279671	3.3826587	17.078018	18.095665	17.133102	27.440285	27.519909	27.31585	11.593611	7.117819	-1.8379533	18.163094	15.854632	9.865162	-5.1241126	5.564213	11.10355	16.835695	15.421191	11.063498	17.921593	24.643845	21.962759	7.690829	14.058363	13.402641	16.479156
¸ßË¹°×ÔëÉù´¦Àí (376).mp3	14.540558	11.727274	10.853474	3.2846067	-0.24190283	0.8649887	3.2500517	4.777952	0.54015386	-2.6495214	-1.9256711	-3.5961003	7.669883	9.528189	6.3710938	17.454586	19.114647	16.572472	5.2742953	5.6798897	2.9496315	9.178402	13.433802	7.66461	7.8189487	9.240822	0.86475766	12.865053	14.397024	12.166761	0.007659674	11.751005	9.164528	6.584382	0.8661002	1.3295714	12.308243	13.496712	8.817091	7.7041574	9.309841	7.393485	10.976071	10.446258	6.7927155	4.4111443	1.9795073	-7.271673	2.455101
¸ßË¹°×ÔëÉù´¦Àí (377).mp3	0.9477755	9.652882	3.260023	11.431084	11.811022	12.276646	3.1031585	8.695281	9.743994	9.417238	6.479542	5.7227964	24.386059	28.07314	30.158936	9.33306	13.645533	20.351454	16.089148	24.053934	23.934036	14.980764	19.264063	15.801884	6.0451183	3.7660942	4.63215	11.13793	14.002257	16.130936	-9.710136	-9.879038	-6.9940453	6.857049	5.4844294	1.5073465	26.271757	23.450727	23.920734	-5.67828	-9.651076	-12.023963	2.5687463	1.1787894	-0.64991814	9.903259	9.007093	4.2399197	30.392662
¸ßË¹°×ÔëÉù´¦Àí (378).mp3	1.5753803	3.9204888	0.12040087	8.308292	6.886491	5.130952	10.229379	7.2370586	3.3784714	0.8616766	3.4518805	-0.3711806	17.676367	12.403637	13.867834	3.4616125	5.8302145	1.1765659	17.01921	15.258678	9.510867	2.9122882	5.7363014	5.863048	11.661985	7.9358315	8.984472	-0.3216831	3.9724503	0.5563582	13.87145	11.298617	9.261913	9.838496	15.399563	18.938377	-4.7888684	-3.3427181	2.698164	0.2936989	0.82047623	0.36161625	-1.2654483	0.48768288	-0.1614722	0.10974121	4.7214212	7.8020496	6.085634
¸ßË¹°×ÔëÉù´¦Àí (379).mp3	-6.3368144	-6.000983	-3.6456327	13.163	13.161061	9.344667	-7.27122	-4.603906	-6.5381985	-6.0738893	-5.258829	-12.127695	7.9033127	5.879772	5.1164885	-2.6740394	-4.7052803	-2.1873636	2.000535	1.2669272	2.0621207	0.24709219	4.394994	10.484207	8.250202	12.690937	8.660923	-2.988	4.2616897	7.3299227	-8.043877	-3.433768	-2.6651235	-4.1615534	0.046377927	1.304048	8.486148	2.0328782	3.097755	8.243225	4.525739	3.3378675	-8.896284	-7.2838335	-3.3882473	19.296852	14.490884	8.518155	2.6988056
¸ßË¹°×ÔëÉù´¦Àí (380).mp3	7.291546	6.2215843	-0.76627076	4.523844	-1.5743638	-0.9644092	4.610358	4.591394	6.94419	6.8746347	-0.9814539	-3.038179	-3.043725	-4.5378637	-7.5591516	1.5566909	-3.9852448	-6.7824783	5.074621	4.0344653	1.2253597	-2.2663093	1.5682933	0.60356903	8.035393	3.8860495	0.5046562	8.620581	12.78323	8.4256525	-13.427037	-6.206202	-9.29236	-7.835723	-6.0011516	-7.415278	-4.8742685	-3.6701322	-6.86551	1.0718051	2.018521	-0.4895339	-4.3975205	0.172487	4.1225533	-2.1554892	-7.860792	-8.126199	6.133419
¸ßË¹°×ÔëÉù´¦Àí (381).mp3	16.162434	16.616465	13.3358	10.624462	8.473825	11.430132	10.870596	12.774762	13.628195	13.109113	18.616665	13.408984	15.188937	10.452404	9.951515	26.592583	21.234406	9.516523	16.722271	17.63118	13.387492	4.140484	8.774109	5.8529043	4.2344046	7.820627	17.534466	4.051784	3.2433805	0.03498891	9.871343	9.477329	4.7680674	5.0676174	6.8278904	-2.3280945	9.082979	7.814947	-2.7276917	11.132656	6.810054	0.10173762	9.376541	7.810016	6.769052	0.3619116	4.228769	-1.959159	1.3270394
¸ßË¹°×ÔëÉù´¦Àí (382).mp3	5.3749666	7.6414585	5.937788	7.7230196	4.1575875	-0.32709688	2.2774458	7.20582	10.761999	6.697124	4.6067467	0.9821315	8.7653885	8.601706	4.875406	24.94344	20.774637	21.176128	24.955734	20.504246	20.323837	15.659214	22.510128	19.418991	9.692079	10.469271	4.4131527	10.398696	7.4149647	8.752994	5.032449	5.1233573	-2.1474328	13.328621	7.683648	-0.61196655	11.398634	11.624207	10.084257	-2.5367453	2.2881963	7.515347	-9.5531645	-0.64284205	4.311848	-3.0137444	-0.62491226	-1.4399627	10.497702
¸ßË¹°×ÔëÉù´¦Àí (383).mp3	-10.5410385	-7.529024	-4.2922497	-1.1689392	-2.7479916	-8.526269	-9.038155	-11.661428	-9.953449	-7.4961762	-8.2198925	-7.4480205	-0.9072241	-4.0530767	-12.045472	-10.635974	-14.962294	-13.19772	-11.685968	-10.845028	-4.4900393	-10.724987	-10.959062	-8.666054	2.6621437	-2.9506977	-1.8979328	-1.6162701	1.0793343	-0.3357582	-8.790541	-2.9594283	-0.72534525	0.6391582	-2.1448488	-2.8897343	2.593161	-2.7287164	-2.3486733	-0.8064307	-3.1826563	6.0206285	1.6241472	0.9220469	0.19105172	3.8861732	3.634111	-3.8969345	-11.358889
¸ßË¹°×ÔëÉù´¦Àí (384).mp3	-1.664918	-3.896965	-9.169649	-8.249647	-6.0073195	1.6163512	9.86956	6.6211777	7.387375	5.1871467	10.89512	11.291046	9.971537	17.820938	18.785408	15.153688	21.967186	12.140144	5.0751376	12.183889	20.679281	16.918686	11.24252	7.6120787	19.81091	15.387588	4.6615057	5.5253935	0.8969437	0.25937188	3.2809546	7.276787	12.423525	15.489994	15.95013	7.2290583	24.169674	19.899887	13.396032	-1.1622465	-8.875071	-5.9717445	-4.3800273	-0.19739307	3.3181126	17.602713	22.858238	21.673798	13.157799
¸ßË¹°×ÔëÉù´¦Àí (385).mp3	-4.163826	-0.9253476	-5.088627	9.901561	7.01476	8.277457	2.117253	5.235173	11.992232	6.726065	8.312773	3.4755478	14.536817	17.780874	16.203056	-0.35648498	3.763105	8.071474	11.824799	12.4223795	11.068948	17.316166	11.230915	8.072203	15.484901	10.305136	10.94795	24.401943	19.141285	14.582689	7.8519983	14.761468	22.82063	25.067839	14.380083	10.998644	18.61821	19.34107	16.075083	16.774609	19.488707	20.361439	14.117325	13.683744	9.111477	13.415222	6.5773582	-6.147455	21.244648
¸ßË¹°×ÔëÉù´¦Àí (386).mp3	3.1603353	7.8017893	10.012869	-7.135154	-3.0629444	1.8027725	20.053688	14.2228985	4.132425	8.402739	6.511119	1.0805969	1.8758233	7.4810343	6.9376802	-4.081857	-1.6164807	8.621836	-1.9021082	6.313162	10.595385	0.3568353	-0.92002934	1.5935397	9.879966	9.586874	3.3868673	10.872078	13.149721	2.4915252	8.982507	1.858395	-5.8340077	7.2994595	7.7074633	11.133746	19.066015	20.366343	11.489976	7.7060375	13.187914	10.944498	9.353255	16.637438	23.341297	14.304342	20.850853	18.278736	10.203655
¸ßË¹°×ÔëÉù´¦Àí (387).mp3	4.198666	11.149174	11.508144	3.1609821	9.612242	6.1976247	1.502607	3.2068849	8.594854	22.688948	11.067693	6.859168	2.8588238	6.598699	7.278206	11.701546	10.012888	9.384599	20.534763	18.634083	11.294827	-12.59807	0.09272842	5.1922045	3.745555	2.6932497	-4.8902445	8.937645	1.7382233	-10.827412	9.681113	13.667192	14.585329	3.1656723	4.756818	-0.70031536	12.470071	13.820013	9.120453	4.828283	10.13217	9.514336	-5.066273	2.1042058	2.3763394	10.1807995	13.620834	9.210083	5.090065
¸ßË¹°×ÔëÉù´¦Àí (388).mp3	0.86106944	3.350661	0.6593309	3.9495459	0.20205742	-4.3303556	0.4909321	0.55630714	2.2946057	0.06635493	1.0132864	5.599431	5.541301	2.9008524	-4.467799	11.116414	7.3017592	6.8600874	-5.2063503	-4.5272245	-4.419502	5.335311	6.9888096	4.44977	15.087714	14.547342	12.558677	5.5852947	6.929434	5.161031	2.7981162	4.4307947	8.187197	3.2476647	6.251732	5.8478746	2.779061	1.3714325	0.4562736	0.67347986	2.2216938	5.2658386	-2.3139005	5.7795386	2.016341	-5.5210705	-5.0973287	-7.1371336	4.511344
¸ßË¹°×ÔëÉù´¦Àí (389).mp3	14.066584	18.193775	13.577261	2.7710736	10.671957	13.070676	-3.5493128	7.2003784	4.569264	8.25322	8.642084	11.855673	19.143448	-0.011457205	-4.6642714	13.416973	8.7833805	2.667982	5.7189393	3.7344286	-1.1414108	6.1712217	9.658826	10.829401	6.708044	3.8172154	2.180841	3.463254	0.07776466	-2.5772824	10.868564	8.904364	9.737521	24.50084	22.158178	16.869236	-1.8180251	-1.3526185	0.35055286	10.567051	6.744609	-0.7590773	12.305735	11.525724	11.585259	9.645308	12.765746	11.93019	14.698691
¸ßË¹°×ÔëÉù´¦Àí (390).mp3	7.6641107	15.212927	17.109072	-5.143491	-3.1425934	-8.576636	10.147548	14.004284	10.289503	7.328083	9.453827	14.923027	6.2674546	10.0943775	5.6936255	5.7281513	14.021583	16.62414	-2.5136476	1.7448843	0.34547067	9.227804	2.6260786	0.39433783	6.0611095	4.954614	8.620581	8.512594	9.240511	7.1381807	4.920171	12.593305	13.312038	12.629433	12.991947	7.5143857	-2.8238635	2.5342855	1.8417956	5.7902403	10.626999	6.5375657	0.2941392	-1.7123104	-4.1651726	6.3184566	10.124751	11.933674	2.0013423
¸ßË¹°×ÔëÉù´¦Àí (391).mp3	-3.7798362	5.7455606	10.498417	16.749016	15.681712	14.163607	21.850689	15.867985	15.41682	12.904919	16.202309	17.517706	23.337444	26.00592	28.267376	13.7256365	15.810446	15.561663	11.651128	14.45293	10.528473	9.85961	11.100615	7.948326	25.415777	22.62022	16.694057	5.945187	10.655173	6.853852	17.990608	22.403313	25.367947	5.849288	10.704949	9.105852	14.474493	15.821694	13.396502	18.044693	16.581188	15.538348	16.346012	17.61502	19.076962	15.690199	17.847946	10.920371	-7.599491
¸ßË¹°×ÔëÉù´¦Àí (392).mp3	-14.386879	-10.924307	-4.355037	1.975859	1.7099013	3.2375402	-6.35489	-1.5776072	0.51405776	8.377916	13.8902445	21.750011	7.472274	8.89617	3.4214597	6.8672466	6.986178	4.4767013	-2.9825885	-0.38158703	5.617334	4.1083336	6.3660374	5.531863	-1.6764827	-1.4381845	-5.8694777	4.9889216	3.3375778	-0.79043645	7.489888	4.7045927	-1.4625173	7.4164906	6.321617	9.62076	1.8596507	0.4662733	0.12888443	-2.1549034	2.0005994	-1.3539653	2.6475534	-1.0176542	-3.152968	9.670973	12.580854	11.78829	1.3297346
¸ßË¹°×ÔëÉù´¦Àí (393).mp3	16.838352	16.091211	10.154286	9.218525	10.713092	9.813927	10.042423	12.446163	7.321795	6.5898004	7.564974	6.1556706	1.824597	5.9223413	12.861887	16.246204	10.321836	-3.534173	15.87192	21.346733	14.712402	10.372849	11.772256	12.56945	9.384573	16.280258	15.697695	17.869068	20.977383	18.008148	10.497416	15.167673	15.246854	11.351293	18.245337	12.306233	6.1913204	13.090414	6.8929725	28.457336	25.751019	14.365791	4.6806364	4.8324056	4.861901	9.627818	8.5348835	6.180561	5.4923925
¸ßË¹°×ÔëÉù´¦Àí (394).mp3	2.7248106	3.5611856	2.7285604	-1.7381568	4.1453743	1.7487515	2.9009886	5.270113	3.176083	-0.41010857	2.328257	3.7148829	2.2227151	-3.0365727	-6.6285667	1.6642873	-1.9505689	-1.4751456	-5.390873	-4.618827	-0.7101521	-4.1759596	2.957639	8.0341425	13.980496	9.595585	0.14837846	0.8158332	8.278924	5.358639	2.2905457	3.4269352	-3.0084107	-8.490838	-10.600681	-8.552733	6.8123336	12.809847	14.36527	-2.7547956	2.140007	4.46344	12.276488	8.710569	4.0494857	1.7045336	3.7002125	4.011168	7.511344
¸ßË¹°×ÔëÉù´¦Àí (395).mp3	4.147628	4.991164	0.32335508	-3.563552	-3.578759	-3.3008733	-2.026458	-0.2590443	7.960293	0.66259205	1.5402906	1.709363	3.6774483	-4.3829517	-10.956311	1.4960582	-4.9551735	-6.1147714	3.5391958	-3.6265333	-10.861433	-2.0329587	-2.4388232	-3.2994313	-2.0255375	-2.8714702	-4.5134344	-7.547514	-4.1914563	-5.1884303	-5.442424	-0.51535237	-2.8911963	-8.419086	-8.545648	-7.2690487	-7.6969585	-2.6039732	-0.87438214	10.144156	10.390547	6.8342595	-4.9390783	-1.8690617	-6.083292	8.174819	10.894032	8.717841	3.462448
¸ßË¹°×ÔëÉù´¦Àí (396).mp3	11.234095	12.41638	13.840385	3.4843838	6.1753597	0.5482726	13.776324	13.515888	5.841547	4.814164	-0.8191557	-3.5539718	8.995827	10.776878	13.086898	7.8322525	11.61814	16.50533	12.811786	11.172184	7.2012596	3.4032092	2.586792	4.621338	3.6317306	9.617494	6.001007	12.254383	9.661709	6.1590996	18.960686	13.425223	10.562746	1.9076245	6.264193	9.097886	6.6763544	8.0567255	8.034094	11.803238	15.655644	15.418095	9.411567	9.468149	14.532866	4.603997	10.026097	9.8397	8.427668
¸ßË¹°×ÔëÉù´¦Àí (397).mp3	1.7472023	6.2671785	2.4019566	7.016765	12.531975	16.173107	13.984133	18.58397	18.80204	16.798819	13.685796	14.528303	3.6718426	4.8090024	-1.4050033	12.695055	11.704243	13.368078	10.760764	13.0003195	15.349982	8.234973	11.596444	13.368746	14.874574	12.304173	14.2987385	9.142763	17.55597	17.162231	11.310102	8.412561	7.875834	17.062405	11.356283	8.922129	-2.4686081	1.6122568	-3.7059352	13.48214	20.849125	21.556313	7.9501038	7.9088097	6.794691	16.706701	19.384163	27.003693	8.541947
¸ßË¹°×ÔëÉù´¦Àí (398).mp3	17.587858	18.210232	13.53923	10.040119	7.302226	5.860091	7.5480986	0.9386865	1.3648493	12.625378	8.584407	1.5920228	7.905338	10.065741	12.101706	3.0143514	2.2515178	4.107521	29.153446	30.823689	28.139875	19.625826	17.626743	13.473579	2.9777904	4.519326	10.640957	15.724203	13.413172	8.703886	13.338191	9.79496	9.2143955	21.17259	24.41798	20.308834	10.283672	6.384721	7.65448	5.289636	5.8346243	0.9014905	6.9736147	2.2968931	0.2480222	3.817623	4.0955377	7.861124	22.761532
¸ßË¹°×ÔëÉù´¦Àí (399).mp3	-3.6425471	-5.4395933	-6.2832856	2.53069	2.7818096	3.5035539	1.7103131	3.047683	1.8450001	-2.1505885	-0.06667742	1.1135917	3.7679267	2.4319034	2.5754952	2.107757	4.7126446	-0.46224606	13.476016	16.099552	13.486408	11.324148	10.859583	11.239703	18.58041	17.675653	10.24396	5.202703	10.764825	18.89769	-3.227431	5.566457	3.7015977	2.746149	7.162087	9.406887	5.624251	7.411252	4.056139	9.608284	13.13284	6.7614794	7.49607	6.811351	5.7551517	0.65636826	0.50341845	3.6280804	3.0614564
¸ßË¹°×ÔëÉù´¦Àí (400).mp3	7.7010717	12.795822	13.799796	0.9604929	-5.216259	-5.257806	6.4970355	4.0878854	3.0805376	2.6631033	0.58099777	-0.39479572	4.9633455	6.460803	7.6972265	1.0021049	-4.37097	-5.1976404	17.434813	22.36382	20.137934	21.18119	23.470985	24.67356	1.1909717	5.7863407	11.761117	7.3579464	10.325226	13.667461	3.2554002	4.6932087	5.6062694	13.763408	14.24086	13.985138	4.417058	5.29385	4.925721	8.236866	13.421581	18.345543	5.7671714	11.818658	16.034584	20.40316	17.651733	10.298656	11.2303705
¸ßË¹°×ÔëÉù´¦Àí (401).mp3	8.843258	13.434031	18.248648	17.10857	21.063736	16.676632	8.045546	15.190472	18.93494	22.806898	18.684708	13.103386	7.906125	15.199274	27.387745	11.381866	21.624825	28.18027	18.07962	24.314201	20.48531	9.8964405	13.104832	15.444468	10.445479	14.001329	16.88314	18.247679	18.414932	17.86905	7.6849885	18.053314	20.8404	23.28328	24.925	19.726404	18.241074	19.012436	15.100824	33.164272	24.17788	21.556625	17.52426	16.683544	17.574518	7.3690696	15.389399	15.230411	22.121647
¸ßË¹°×ÔëÉù´¦Àí (402).mp3	18.665504	20.74192	13.828188	16.21719	13.08215	6.048198	15.555143	20.185364	19.101505	9.8293705	17.47837	20.339561	14.411875	21.069725	19.934658	21.755337	16.588455	13.303646	9.228966	16.099192	18.115927	13.943629	14.788719	11.952572	7.7002525	13.723406	13.05465	18.28761	16.48801	9.415961	22.76691	20.133648	9.751112	24.531849	21.218391	14.771435	12.986609	18.213928	12.942394	24.48565	17.289135	7.7043753	19.765913	23.175589	14.079833	20.01589	22.716156	22.478777	13.8310995
¸ßË¹°×ÔëÉù´¦Àí (403).mp3	30.01424	29.206612	16.642246	18.577036	20.526968	14.446338	9.164225	17.297874	11.070621	8.818665	14.999462	29.417152	23.28246	23.600975	14.193733	13.556566	12.4835415	5.623962	21.123432	29.55833	36.595345	8.782947	15.615679	16.900131	3.8265557	9.23612	7.782145	15.529215	16.859768	12.495911	24.142641	20.096111	7.899366	6.8842297	14.583313	12.79919	6.6739388	11.777876	10.075331	23.669075	29.521042	40.75329	19.113504	21.424732	13.911758	18.325493	21.964626	12.124466	15.087227
¸ßË¹°×ÔëÉù´¦Àí (404).mp3	-0.14853613	2.2870178	7.2197714	17.755457	22.060116	17.059174	15.206488	21.302479	15.5624075	8.208145	12.619669	5.8862076	14.799372	19.347343	15.211451	-5.8445334	-6.8076086	-7.43394	-4.861783	-4.180078	-6.327108	13.490551	7.622301	1.8364987	-0.68462855	3.5855002	0.6411667	7.3235955	6.0073967	1.1955757	7.997405	12.310641	8.756315	3.8732803	10.191887	6.7094545	10.154806	22.196348	23.934074	29.512205	33.157845	29.790169	11.19334	20.513962	23.267063	9.146181	9.049398	10.210037	12.482939
¸ßË¹°×ÔëÉù´¦Àí (405).mp3	14.000076	19.753122	12.594934	4.8381166	6.321673	4.083818	-5.259137	1.0563269	3.8180857	11.864546	13.045645	9.664141	3.240293	10.53076	7.949068	-17.087948	-23.162174	-16.44604	10.559002	7.5851254	9.614143	9.721736	17.002375	21.126205	9.451171	10.661286	6.6320972	16.308174	15.767055	6.339647	27.467022	24.375904	17.28284	0.8921925	6.707041	8.33797	2.833068	11.9607525	10.383446	5.598777	6.845959	11.017767	7.3294325	5.6699677	6.5231056	-3.7569284	6.618209	7.3637285	13.091635
¸ßË¹°×ÔëÉù´¦Àí (406).mp3	16.523865	14.7563095	11.365093	-1.3194039	4.585704	2.2419448	-9.302826	-10.126851	-10.075029	9.716442	10.189945	4.055294	3.9225967	10.785811	10.3155775	5.2762213	3.3878112	-4.4846535	18.032648	21.431248	17.726303	2.1118956	8.538195	5.5560837	-2.5725546	-5.034622	-4.954609	-6.077009	-2.7086961	-5.26477	-6.796647	-4.02209	-2.464242	-14.607236	-15.110481	-19.105331	3.3962057	5.8295364	9.218867	3.5805292	6.8273134	8.144653	5.3920965	7.113881	6.211186	19.939554	21.075813	16.728977	-0.24002013
¸ßË¹°×ÔëÉù´¦Àí (407).mp3	-1.4277765	-4.259798	-2.001554	2.4730763	1.1464944	4.3706446	-8.978269	-8.847799	-3.1201158	3.1092257	4.658833	5.1806955	8.842197	6.370088	3.2318225	4.561094	7.5298405	5.5516033	10.836895	8.070271	2.4516814	7.974708	11.513834	8.228261	5.054194	4.98839	4.6216393	-1.4234416	-4.8206167	-5.661087	-8.8776245	-14.262583	-17.15411	4.071661	0.16587827	0.3781989	-8.713942	-8.996002	-2.6475394	-16.81782	-16.513508	-9.295584	5.662443	12.107103	9.4147215	7.3999853	1.8731453	0.21246374	-0.120473266
¸ßË¹°×ÔëÉù´¦Àí (408).mp3	-8.020862	-11.156278	-9.241896	-3.2492533	-2.4380903	-6.6089435	2.6706913	-2.6841767	5.3233066	-7.096795	-0.85042375	3.5188	0.5962801	2.4714036	4.7792654	-5.6848426	-5.2074633	-5.8066177	2.9010274	1.8077242	0.4059661	-3.5423226	-0.95970756	1.5312569	9.278517	13.310891	15.056931	-11.397366	-11.379376	-10.439682	-4.5980377	-1.126442	2.3811069	-13.530058	-13.188646	-8.202306	-13.774806	-16.349926	-18.529633	-12.584373	-8.258372	-9.992451	3.8303556	4.5365553	8.638295	-10.362856	-11.401542	-6.0128326	-10.910875
¸ßË¹°×ÔëÉù´¦Àí (409).mp3	25.309616	29.792389	23.250677	4.9236183	5.334256	2.1853166	14.644995	15.999027	16.919422	2.8130302	5.2937264	5.3419695	8.538521	6.638424	3.9025583	15.861101	17.944454	10.218247	4.1462903	17.719315	12.702234	3.9403758	1.66303	4.390235	26.854977	22.506784	12.936228	7.067906	10.304226	8.164942	18.817642	18.187601	13.059549	3.8314931	12.055241	15.877556	28.144829	24.997751	17.455647	-2.4085557	-7.030391	-7.1764045	4.670573	16.053097	25.90666	0.80659825	2.509191	8.071548	9.1197605
¸ßË¹°×ÔëÉù´¦Àí (410).mp3	8.927943	8.968597	6.7104826	8.131054	8.3089695	8.4887905	10.960253	10.358287	9.907057	7.6977143	9.813864	9.4517145	0.7430818	3.7620144	9.433671	11.392036	8.942156	7.3497977	3.17252	5.560101	3.5987408	10.916544	9.87679	12.499934	11.233111	10.339017	5.380729	9.634239	6.4140663	6.764882	9.898136	9.061962	6.714814	10.812757	12.63196	6.2908607	15.102126	9.150385	7.930919	5.070344	7.43532	8.388781	8.598351	13.434531	10.646606	14.26454	17.587461	15.5486145	5.881858
¸ßË¹°×ÔëÉù´¦Àí (411).mp3	4.939824	3.9993734	-0.83101785	9.622775	10.521429	7.861902	-14.514605	-7.90239	-12.083525	9.46951	9.675699	6.5163655	0.003914859	-1.3462522	-3.0790753	-1.5153453	-3.2437525	-2.7074807	-4.2892895	-4.8573465	-6.512931	3.18674	0.65247804	-2.0959258	-2.4885585	-1.005218	-1.361436	-7.756652	1.2378495	5.273843	-1.2099786	-1.0046995	-3.9812498	3.9907336	5.2701674	9.644394	-3.169887	0.47656563	9.850552	-7.5990663	-3.161758	-1.3292294	-8.106905	-5.374894	-5.3066845	-6.416563	-5.8694453	-4.068841	1.2329059
¸ßË¹°×ÔëÉù´¦Àí (412).mp3	-4.9487715	1.0592397	1.8197869	-6.8489575	-9.788912	-14.124519	-11.359628	-7.1568403	-13.3173	-0.2736808	0.5681344	1.1449409	7.087988	7.4172735	0.38040888	4.4135647	5.251315	10.72978	-2.0571437	-7.060244	-9.658932	-1.442019	-5.0759974	-11.704924	2.957747	1.185581	4.8281555	0.01307866	-0.29171658	-3.6589587	-0.008860469	-0.5833849	-1.8646176	2.5446885	7.339613	4.6146874	1.8259189	2.5448532	2.9442644	5.6207933	4.662823	1.3820858	3.7812252	1.3169935	-1.4854147	4.3697786	-1.2943063	-6.8140306	5.671645
¸ßË¹°×ÔëÉù´¦Àí (413).mp3	12.12262	16.49691	12.3371725	19.693428	13.543127	8.185602	6.6759505	11.751017	15.071377	8.56664	18.686808	22.729115	16.174067	7.6185913	2.4256835	35.94828	31.112316	18.339573	15.694506	15.355757	9.165113	26.236214	22.71196	16.07835	0.12862259	2.2890136	-1.1946278	16.75808	16.852911	16.184593	13.8840885	9.488811	5.3187704	-1.2703208	-2.307916	-1.8700815	1.0405976	0.5033637	-2.6301851	0.5257979	7.534761	3.0622096	5.208414	0.7979172	2.627367	-12.022104	-3.3085346	6.3893137	4.523364
¸ßË¹°×ÔëÉù´¦Àí (414).mp3	-7.533608	-5.9490557	2.1416628	3.3911548	1.2225868	1.4977448	8.075205	11.037785	0.15795434	-7.9202085	-0.1791537	2.7136674	-7.2259746	-1.9951739	-3.4112365	-0.33276403	5.4071417	3.16416	-13.361235	-6.0327845	-0.78706	-11.772775	-5.48057	-0.95624346	-6.694456	-2.3701713	-0.60511774	1.516668	-0.12500095	0.3468132	-13.0228405	-11.023382	-0.5379074	1.534527	7.4043884	6.169002	-0.25706074	2.141795	2.893279	-3.0992446	-2.6059527	-12.759428	-3.8315997	0.5517958	1.6369737	0.7280198	-2.265602	-1.09237	-13.932283
¸ßË¹°×ÔëÉù´¦Àí (415).mp3	5.814474	9.006216	1.9704823	-1.8388935	2.7568073	4.1658216	5.399148	9.194514	11.579847	10.870234	9.402531	5.8102636	6.944002	4.0725193	0.67588055	1.7138165	3.4198947	10.045792	14.85271	12.197012	2.9536872	7.0060415	4.3396072	5.227953	8.422507	11.178415	7.6650996	1.4425867	6.0729084	2.8636208	3.4146066	6.2963367	6.8746905	21.466038	21.611305	13.441843	14.774431	13.976429	6.943391	9.264191	10.329173	10.924002	0.45972508	7.558778	7.072526	2.23314	0.17930317	3.786559	-5.9150248
¸ßË¹°×ÔëÉù´¦Àí (416).mp3	-10.270069	-12.489456	-8.583621	-8.267769	-10.10035	-13.531696	8.8824835	8.147069	1.6799495	3.3543348	-0.05543351	2.8822546	8.985357	3.8340795	3.423335	-7.0757074	-9.896654	-10.820362	8.800613	15.5685625	14.821913	11.63534	4.523449	-0.6582779	-4.1653013	-4.928417	-5.932872	5.62788	1.1380908	12.57774	2.8607745	1.1026579	2.216655	-0.46920955	-0.42422444	-1.8070168	14.103205	-4.3484287	-8.610067	-3.1434286	-6.593644	-4.459904	10.905618	4.193821	-6.1925793	1.6069181	3.0372818	-0.26783276	-3.5711026
¸ßË¹°×ÔëÉù´¦Àí (417).mp3	-5.2906322	0.120811656	0.82874316	6.0299544	3.3979044	-1.2237604	7.373257	3.0992005	2.8888552	-3.507215	-3.8322582	-5.9060087	-9.013142	-4.8279724	2.1897364	1.7587471	0.5119603	0.6079335	2.4612894	-2.6493921	-3.5510492	-0.8114968	-3.5181346	-3.9579537	-15.091705	-8.047855	-2.0611343	-4.970706	-1.5260743	2.9966688	2.6838474	5.5672073	8.962007	1.3269937	-4.729222	-9.285364	-5.1560793	-4.5327053	-2.1809874	-13.002113	-7.2800016	-0.02221787	0.52530944	-3.956532	-7.051642	-13.573444	-8.911249	-5.6009254	8.106522
¸ßË¹°×ÔëÉù´¦Àí (418).mp3	-19.309677	-8.876413	-0.82044804	-8.826437	-3.8688974	-1.8207755	-5.038143	1.8434105	17.131874	-22.902199	-17.066462	-10.06364	7.0778813	4.1568627	3.8601308	6.8092704	6.1430035	-1.0528522	-9.258192	-10.641073	-10.772509	-12.570105	-16.936373	-14.984104	-7.9235134	-4.4148617	2.4178257	3.0160115	7.0921216	13.9596	-5.009604	-0.6556707	1.0923913	-2.5105941	-6.942458	-9.052421	4.8605766	10.175463	9.92759	15.021662	13.301327	8.5101385	25.437885	14.081556	7.474126	6.5829077	6.567772	4.9945908	-4.0285273
¸ßË¹°×ÔëÉù´¦Àí (419).mp3	8.876766	6.1521482	-0.18302912	7.379674	9.844703	3.7615595	-3.071555	-1.8600106	-2.545855	13.940147	19.27495	16.261135	9.800911	4.920539	-0.36021578	5.8446503	6.4859257	4.1221223	6.0465508	5.6124	5.3523827	15.733453	15.703017	18.941582	-8.049198	-0.73867756	-2.4503627	1.3841794	-1.1041176	1.4453359	6.46605	14.6476	10.340647	3.2918236	6.558326	7.081834	16.946445	22.548052	20.836136	5.9035735	7.0936127	4.872691	4.6809874	13.942962	14.82654	16.085653	20.023548	13.958464	10.707371
¸ßË¹°×ÔëÉù´¦Àí (420).mp3	-0.22674718	2.8038049	3.9405992	-6.807453	-0.95378184	-1.1794995	8.727791	13.666043	10.122769	-8.131145	3.985096	2.320955	13.310131	14.106684	8.551672	13.484104	8.924565	2.0107899	12.454083	12.593981	9.317329	0.38620412	0.20051813	-2.4979649	-3.4510372	3.9237375	12.123009	15.934168	14.52207	18.968983	6.6226425	15.436066	18.374485	1.8030229	6.6455746	6.1565647	5.530489	9.510641	9.28423	-3.5398571	-2.1349874	0.9017941	4.817621	9.622789	11.854126	5.461536	1.5013013	3.616997	0.29337293
¸ßË¹°×ÔëÉù´¦Àí (421).mp3	8.022258	12.294242	7.7503934	-11.535524	-11.307056	-11.610844	-4.4428334	-4.9856935	-11.020729	-8.270296	-5.6553144	4.496747	15.349446	8.429739	1.512774	-5.374219	0.9244743	-0.45359126	-9.271474	-5.2851686	-10.140817	-10.729766	-6.9501753	-7.442351	-13.6906	-15.581973	-12.547098	-14.170605	-4.096843	-3.499532	-9.814198	-9.518312	-8.688627	-12.31106	-8.484661	-1.2482154	4.7026653	7.276314	4.28078	2.3369484	3.647777	-0.94397545	4.3511157	4.4511824	1.4022624	9.113081	10.211228	4.399063	5.3988123
¸ßË¹°×ÔëÉù´¦Àí (422).mp3	-5.4684515	-4.9769554	-5.272973	5.8581066	-0.23517072	-2.5245302	-8.719131	-11.786139	-10.034543	-5.4544053	-3.6661856	-6.453498	-6.528734	-6.164972	-6.5196147	-3.5534205	-5.0269513	-11.473231	1.6221886	-2.3110583	-1.4144677	8.687145	8.388972	7.866727	7.4490557	10.0434265	10.57378	1.3432921	4.2691083	2.8157663	11.988492	12.314175	5.1174097	5.539186	4.987481	7.3232074	6.1570444	10.0113945	13.70628	-5.6759996	0.49461508	6.179037	-0.7371985	-3.2193828	-4.5829635	9.599377	4.9759626	7.1589346	0.83897007
¸ßË¹°×ÔëÉù´¦Àí (423).mp3	-3.7301817	-1.6401205	-1.7483256	-2.0666144	-3.9899826	-2.7376184	1.5235105	4.135654	6.313917	-7.778804	-3.6156383	2.7495537	-6.4954767	2.5131364	6.0320516	3.0863147	-0.7607193	4.2177505	-4.429973	-5.152931	-6.857888	6.8330126	4.0988503	5.761935	9.510891	10.835833	7.937234	18.326984	15.391657	12.365361	0.68790615	-0.66459537	-2.9715497	9.673412	8.511106	8.750457	-0.29143858	-4.2719097	-3.9629078	22.918377	21.157656	24.752546	5.0989656	1.4743571	0.41792077	9.637904	10.793728	14.366245	-4.037836
¸ßË¹°×ÔëÉù´¦Àí (424).mp3	1.9997305	5.9135466	9.513276	9.626114	18.895159	15.634896	-0.80428827	11.000959	13.995333	-13.510254	-3.924138	1.6490878	-2.7818456	-7.586293	-9.391692	0.58172506	4.1504126	-0.79144025	0.8877481	-4.144927	-5.8862057	-0.91940117	7.443149	8.425555	-1.6964704	-1.4557844	-3.292491	0.887439	-5.982156	-6.790205	7.0048237	5.3606205	-2.263452	-1.1871872	4.5791855	8.957948	25.842106	23.32377	19.40455	15.718334	15.001823	14.938906	1.9303825	4.758536	11.204805	15.185471	7.374051	-0.49745435	-3.4487853
¸ßË¹°×ÔëÉù´¦Àí (425).mp3	7.46792	9.497883	8.9597435	8.197895	11.800125	12.885635	-5.4719257	2.9349272	-0.6832824	6.669634	10.517838	10.376154	7.681826	8.359781	5.3317366	7.004302	8.112023	11.657456	11.899256	13.196043	6.348168	2.9165423	8.647325	15.167301	-2.727397	-2.924798	0.8443953	3.009771	1.9634254	2.844975	1.115609	2.7624252	11.463263	15.63974	20.756065	21.283428	-4.527375	4.2739773	6.94837	3.315339	8.52974	9.539345	11.008038	17.51964	15.704388	6.3759336	11.21042	6.0448556	8.189753
¸ßË¹°×ÔëÉù´¦Àí (426).mp3	-5.5969086	-0.3167534	5.2019653	7.5056295	7.1900616	4.675864	11.158394	17.39723	27.234653	18.97782	11.769398	3.2605343	15.422348	17.72256	25.646206	19.691175	19.185745	11.807909	11.577806	16.936626	22.092068	-1.050867	-6.3853035	-9.211612	-1.5394089	4.3574204	7.6259956	22.569986	19.943575	15.709391	8.126543	14.184709	2.884714	0.81868494	-0.5217526	-5.1504264	-0.35395664	-0.007686317	4.1222105	8.106354	7.2493706	1.831301	1.682966	4.9540505	10.744274	2.6547072	2.7012324	3.6146502	2.4199147
¸ßË¹°×ÔëÉù´¦Àí (427).mp3	5.034544	7.8093944	11.135986	9.182728	9.431873	13.513385	10.822338	7.789767	5.230775	-16.72956	-10.408695	-1.7192094	8.871393	6.831812	-1.4518158	-1.0201484	-2.1207614	-2.8631647	16.975937	6.298421	-1.3205501	3.619403	0.31243873	-1.5526257	9.431151	8.788633	6.579872	1.5734125	-3.016822	-1.3795182	4.7390523	9.247339	9.016809	2.2150414	2.6336427	3.393301	-8.406094	-1.7334211	4.11955	12.2598	6.406204	2.1432033	3.8097115	4.945704	5.9562883	-4.0653276	-5.3597894	-3.5620348	4.670427
¸ßË¹°×ÔëÉù´¦Àí (428).mp3	7.4792347	7.0189342	5.1510754	10.594938	12.352542	10.820886	11.34898	7.9424276	3.8701835	9.465834	7.5421824	7.8838816	3.750554	13.066235	9.523358	8.393595	5.0084248	3.628427	5.268447	6.333088	7.0196886	13.4321575	16.176388	13.511698	11.013699	7.3234625	6.4387226	4.1396284	12.694141	16.247475	6.708481	9.781738	9.591095	13.29647	12.222569	12.583272	6.574593	5.5732727	5.264382	6.2410517	9.918833	9.008496	5.7675695	9.063361	3.9967437	6.2188997	9.3052435	13.080643	11.442969
¸ßË¹°×ÔëÉù´¦Àí (429).mp3	-2.3330545	-0.9595083	0.41012162	2.0432765	0.98003983	5.0366507	12.11957	5.9273624	3.7529411	18.57607	13.568045	15.817392	14.704465	10.551041	9.617754	-3.8293881	2.389776	7.976359	-1.5448426	-8.435909	-15.476796	-0.9780413	-8.421077	-10.866994	-2.290687	0.114475116	-0.31672922	-6.001376	0.23096156	-2.262388	8.79102	5.721998	7.997053	-10.287554	-1.7272744	2.033493	-7.0299263	-4.6120286	-0.55165553	2.9091573	4.541419	2.919593	-9.937885	-2.8966212	-1.4465117	-7.3367825	-7.545051	-8.452665	1.8369061
¸ßË¹°×ÔëÉù´¦Àí (430).mp3	9.197747	11.218338	9.024225	11.300716	8.72386	6.9474053	4.614544	3.301645	2.7880082	15.411856	12.945371	10.215622	-8.333676	0.7504157	4.025337	7.596213	6.8217278	8.099449	18.612494	14.715112	8.50477	-3.0589175	-10.118761	-17.42735	0.19831598	2.4088154	2.7142024	11.553316	10.651763	8.072408	-6.4402494	-3.1086063	4.979784	1.8184317	2.8631988	2.387208	-1.3183366	1.3151333	4.4490795	4.6318607	6.160969	6.3684807	7.347845	19.049494	16.519768	-7.232877	-4.080281	-0.13635927	11.481774
¸ßË¹°×ÔëÉù´¦Àí (431).mp3	6.35851	5.2745457	1.9337304	3.5398545	6.423291	1.7748005	19.926817	18.385918	15.975399	12.873882	19.553524	22.946465	7.6484604	15.747494	20.896118	3.1402202	8.286895	12.974466	5.0990334	4.299289	11.407675	5.0235443	9.98958	7.5736656	9.389463	13.720598	16.540886	8.872858	12.303467	13.395176	11.027881	9.634579	7.3427367	20.980888	16.121555	12.585878	4.0330963	18.635994	17.364742	19.209625	20.050936	21.899021	25.729645	44.95122	47.25528	22.185928	17.668066	11.880613	23.36781
¸ßË¹°×ÔëÉù´¦Àí (432).mp3	16.306736	14.490337	18.165747	-8.365583	-1.2256987	5.145074	-9.660544	-10.535582	-15.021123	-4.8603725	-6.735367	-4.0819287	-15.707115	-13.895758	-9.616832	-8.309247	-11.378643	-17.143887	-5.0584674	-5.0589643	-3.4187727	-3.9435792	-6.1480684	-12.51731	-4.4473042	-11.8213215	-12.708921	-11.607189	-14.623616	-16.023605	-3.4074085	-12.689062	-14.150372	3.8393395	-4.594266	-15.580732	-10.472803	-10.099442	-12.702198	-16.744556	-12.527	-13.486451	-1.5511533	-6.2648945	-4.550305	-11.217836	-10.003691	-3.036396	-6.7966313
¸ßË¹°×ÔëÉù´¦Àí (433).mp3	13.916201	14.423305	11.095249	3.3784642	7.869807	11.970612	17.478363	17.07101	8.22334	15.877092	12.260025	8.861933	5.13861	8.700678	0.06469345	-0.03259754	0.6072193	5.335605	16.316639	13.816748	7.2146482	-2.4545758	1.8217374	5.370417	0.95726895	-1.2022576	-1.1046497	6.707217	0.5862799	-2.2260113	4.7268944	8.639521	14.399736	1.4534978	4.854064	-5.0712733	-0.5202931	2.9247131	7.8093343	-2.7158933	-3.4739788	-12.56674	9.750703	7.0463696	-0.3961295	8.309053	10.297588	2.7584767	15.354727
¸ßË¹°×ÔëÉù´¦Àí (434).mp3	9.47171	5.8925676	-0.5488889	-5.352927	-2.5712566	-1.1878378	9.557536	7.4116497	4.915034	-0.66410834	6.7781925	13.286262	-18.030281	-8.921192	-12.547752	6.047512	1.6852685	-1.7268541	9.615323	8.814659	3.238731	-13.294552	-14.700807	-17.888851	5.771593	6.247079	7.411734	3.7880101	4.4448986	7.0892525	9.8748255	3.0803685	1.7941067	-9.485191	-13.78083	-13.663549	2.6690924	6.6508493	4.2652893	-0.87671065	1.1040008	-0.20837027	10.36786	15.95035	15.131473	-2.1270628	-4.9528337	-4.349929	1.4751403
¸ßË¹°×ÔëÉù´¦Àí (435).mp3	-8.775277	-12.17499	-17.573364	-6.2431087	-9.297766	-7.039735	-9.121854	-8.891291	-9.20499	0.6168289	0.033559583	7.1003237	-8.50819	-6.8667026	3.3964572	4.3236227	2.4848888	-1.1073985	-6.157823	-6.1532784	-6.658617	8.957698	13.152134	12.941344	3.9660406	-1.2245008	-6.01169	-7.4084587	-8.938977	-0.09679943	2.5796824	-1.1548214	-3.564449	19.480808	24.930817	28.964727	7.580347	2.3393736	-6.738309	12.984055	14.300633	18.518261	9.100726	9.855477	10.326379	31.846073	25.281494	21.409338	-14.910824
¸ßË¹°×ÔëÉù´¦Àí (436).mp3	2.9637284	5.3132486	9.179032	14.848669	23.462694	20.257927	12.921006	14.602528	12.144991	5.7179956	10.778351	10.138811	3.208776	7.362679	5.909892	32.80339	23.670963	13.58195	9.74268	10.98053	9.3636055	3.2460322	2.9083827	4.314649	7.011313	11.511641	11.029833	-8.227454	-0.036429346	5.670191	4.474324	8.366701	9.085527	17.443829	12.026331	9.77158	5.946201	7.538723	2.6632571	15.477845	13.510824	5.1916986	5.0645	10.07161	7.312376	10.760633	11.713598	16.231579	0.4989679
¸ßË¹°×ÔëÉù´¦Àí (437).mp3	11.651662	9.05785	4.1609535	5.372966	-0.27280647	-1.0945265	8.625668	9.442608	12.366554	5.5694413	2.99167	3.8723068	5.709933	2.45047	-2.8477774	-9.639323	-3.4314752	-1.6140263	4.6492486	8.524258	3.6817424	-13.655939	-9.326904	-11.269901	0.05063969	-2.1391609	-5.102459	-1.8219073	0.26433122	-1.2845345	1.6468804	5.2485666	2.955463	-4.9959726	-5.5234423	-10.037359	3.4890053	-0.46288145	0.36514872	-3.4779353	-2.2912126	-5.549035	7.4305058	0.9174817	-5.167	-3.8848224	-2.7991266	-7.021948	-10.447027
¸ßË¹°×ÔëÉù´¦Àí (438).mp3	0.7561541	3.741187	3.7471209	0.8306661	3.993289	6.60636	-0.81331855	-0.99104613	-1.5227352	-1.8250706	-5.107234	-7.7127	2.9586565	3.127067	-0.11541036	1.4466232	-1.1628962	-3.887721	0.39804956	-1.1428709	-6.9609303	7.8903885	3.1951525	1.454094	5.857608	7.222972	13.497686	-1.3659921	-1.5310723	2.1158135	-6.670932	-3.7792273	3.7845554	-8.098625	-7.469123	-0.46638125	-9.760308	-4.4296618	-5.664854	2.0041425	1.4265682	4.2361145	0.48303944	1.351907	7.58749	1.1548223	5.897195	8.778252	4.038045
¸ßË¹°×ÔëÉù´¦Àí (439).mp3	11.12231	8.694439	16.064983	7.259877	7.253249	4.335906	1.4984362	-0.24952412	0.22523797	3.8040953	9.011797	14.412284	5.0813313	4.8636227	4.8588724	8.694962	1.37702	-0.25359905	11.194168	13.36621	9.469458	6.086042	5.91502	1.6078097	10.694265	10.330448	3.4716861	6.528145	7.083612	3.4160066	9.486451	8.898999	-2.3873742	0.83266515	0.77132845	-5.8857417	0.90731585	-2.2487228	-6.7106295	8.789955	10.913771	8.720175	2.6471248	1.7597277	0.76323915	-2.0037515	6.231636	8.219345	1.1499877
¸ßË¹°×ÔëÉù´¦Àí (440).mp3	18.04543	18.454372	25.72625	15.89679	18.1932	16.007353	15.264826	16.116499	15.027502	7.86153	10.711295	12.47083	8.557885	10.791898	11.959883	10.544954	11.767359	6.336163	15.234729	16.753824	20.293438	12.177017	11.752747	7.412629	1.940907	-0.70887256	5.2324076	7.790971	7.5617485	4.241845	8.893059	15.58074	10.309094	-2.6870418	-3.8677373	-1.1913115	-6.500269	-6.09111	-7.3947897	-1.4445105	-2.3731775	-0.1548059	0.88461834	-0.6900444	-3.258975	9.713804	5.6992607	9.901306	0.8525073
¸ßË¹°×ÔëÉù´¦Àí (441).mp3	-1.7961408	2.1110857	3.158516	-1.7921478	-1.1903231	0.38360345	5.5341268	6.752505	8.452929	9.393728	4.4059124	3.5916457	0.35740095	2.106573	-0.0790357	6.9673433	10.306732	8.018671	9.640812	10.287822	6.8838367	-6.2907414	-3.6154203	-5.6759067	-10.132471	-3.9354281	-1.0933505	-9.013056	0.8293025	10.565744	-5.1584086	-0.7601118	5.5969462	3.6854372	5.094792	8.145302	0.18400119	-2.440024	-8.029329	-1.0019736	-2.1678162	-3.9872305	-4.2092333	-2.0007737	-4.6524534	6.469282	5.327689	-5.360377	5.3556094
¸ßË¹°×ÔëÉù´¦Àí (442).mp3	-6.183071	-6.1721344	-16.380642	-5.264134	-2.6345344	-5.9107447	8.610641	-0.7161857	6.753456	10.753998	4.2048845	3.8670025	1.3545122	-0.4834817	-9.396046	-0.7588881	1.1678715	2.6448326	3.340282	7.53724	18.330078	13.108019	13.277952	4.67844	24.316029	28.961136	24.746983	9.770176	7.9335737	3.6791344	13.169329	10.456022	8.801235	-6.944053	-6.5136995	-4.4364038	11.295974	12.610298	8.306272	0.5264439	3.4882538	-1.4982762	-3.1729507	-1.6200199	-2.9081192	3.5152307	-0.8494834	-2.2116392	8.150387
¸ßË¹°×ÔëÉù´¦Àí (443).mp3	-3.5937905	-1.9084489	0.9268372	7.4796042	13.721298	10.700336	10.355359	7.7906685	9.869814	10.670768	5.731168	2.565642	5.7671566	9.557158	11.268351	2.8106875	9.073299	9.744099	-1.7250297	11.237158	11.556141	8.296976	7.555706	14.358965	7.639725	7.782261	4.237376	0.4856559	5.047345	9.326649	-2.4176788	-1.4151785	-1.75943	-2.193341	7.346386	8.755024	-3.2741714	0.51776755	2.3770733	2.2919033	4.8345203	3.2603064	5.575672	1.0864234	-8.147575	12.207567	8.773141	-1.692622	13.3365345
¸ßË¹°×ÔëÉù´¦Àí (444).mp3	9.870511	13.001421	9.9185	12.696316	7.149151	5.8369856	11.27754	13.426712	14.099957	1.1400855	1.6268916	7.294589	19.33184	12.6052265	8.196574	7.9517765	2.7547183	1.1043864	3.9164424	4.3413672	11.663093	13.420689	12.939444	7.3510456	3.236703	4.5331635	4.9904175	7.7067766	11.381614	14.230574	13.580436	16.206717	16.102379	2.3674998	6.5798388	10.474432	13.353172	16.387466	10.294985	4.3997917	15.843597	22.518879	13.47552	17.19609	17.547358	14.682661	12.942515	7.952467	5.257716
¸ßË¹°×ÔëÉù´¦Àí (445).mp3	18.488838	14.880438	18.82444	9.282478	11.263201	10.481977	1.3216529	5.3925796	5.9701447	15.961285	12.097617	4.706054	9.187733	6.374496	4.444459	0.14769813	-1.1927512	-2.6492095	15.674299	12.308161	7.7898564	7.4406614	7.9925394	10.068395	12.70993	12.5856	11.918524	2.1325188	2.5640879	-2.6742775	-0.058913946	9.142198	15.68384	-3.7337747	2.406453	-0.58762366	4.5237794	10.434805	9.926988	7.2837048	1.7013785	-2.7722254	-8.230713	-8.436228	-8.738779	12.636894	14.82999	12.606916	11.02866
¸ßË¹°×ÔëÉù´¦Àí (446).mp3	0.98781914	7.0458326	6.706826	6.872245	12.147392	11.516472	-11.58436	0.12559065	3.8095007	-1.604152	-0.4932981	-0.43663728	7.2201066	7.50317	4.5221477	18.782982	15.659663	20.591988	5.4364586	2.7174697	2.7158446	20.582245	15.746197	12.946455	2.5918903	-0.4471686	3.3274221	5.9284396	3.3378863	10.152572	3.0325372	4.7427673	1.6764904	2.467539	6.1256175	2.334854	17.93385	17.969875	15.30344	6.2762365	5.085205	6.1112766	12.554585	8.568418	-0.25612104	3.949597	9.01388	6.1710014	-0.56155217
¸ßË¹°×ÔëÉù´¦Àí (447).mp3	5.101528	6.555414	1.8280456	-2.0702808	1.4802679	1.6697955	-0.55963933	8.844032	17.190702	18.204626	23.8816	24.412926	9.644704	21.087626	28.015873	10.511156	15.830863	21.428215	5.308361	5.3405123	2.717084	2.7150517	6.2102804	0.8482913	-0.9418715	7.5591497	14.36026	12.410062	23.256243	24.440456	14.904212	14.002131	5.312148	10.528583	13.046208	8.292147	11.042189	19.642296	28.814243	12.354332	17.177998	12.060812	12.577293	14.987778	12.5403385	15.0394945	18.527836	19.165817	8.609455
¸ßË¹°×ÔëÉù´¦Àí (448).mp3	3.7779331	5.646242	14.820707	-15.666591	-12.476483	-12.317081	-4.250789	-10.475813	-11.765272	-3.0192683	-3.8154058	-2.604951	-5.0070424	-5.211653	-5.9177275	-11.646116	-12.935671	-8.24972	-14.146013	-12.939672	-12.539078	-29.213646	-25.27702	-17.7444	-6.7328978	0.94450027	2.086062	-1.611121	-0.62415636	0.404481	7.667744	8.495939	10.824804	1.4557812	1.7820991	-3.642861	-5.6411886	2.5332553	4.161531	6.794878	7.4354057	5.298952	0.57722783	0.13680682	1.0363958	6.3612137	4.3527308	7.747793	10.335859
¸ßË¹°×ÔëÉù´¦Àí (449).mp3	-2.871388	-8.5928135	-13.95855	13.311676	8.623453	10.854529	1.2423058	1.459929	1.7171054	5.815223	7.870802	8.982564	3.1442258	7.568804	10.978195	7.109064	1.7547755	-7.811369	8.500125	6.4837503	5.4783354	7.604513	5.8595605	3.0950391	3.4501505	5.7762775	5.7499037	-8.371717	-11.257257	-8.628368	3.9363463	4.2016754	9.699267	5.7780676	7.71017	5.5595512	-5.635034	-7.794248	-10.324578	8.910423	7.596981	10.634863	4.7880373	5.462311	9.059668	-3.8605323	1.2433937	7.0997286	-0.45720696
¸ßË¹°×ÔëÉù´¦Àí (450).mp3	14.56639	14.42475	12.786831	-3.481863	-2.652113	-4.682502	-9.112604	-3.5077372	-3.3991814	-4.4786806	5.8221793	15.245622	-0.22758305	-2.087857	-2.3270032	4.2092447	-0.6126867	-3.8618307	10.75292	16.589363	22.127632	20.769375	18.656578	12.873384	-3.3753934	-6.750784	-9.667991	-4.659693	-3.2150843	-7.7630568	4.509997	4.575431	6.446047	-0.7546282	-4.3433065	-3.5311403	18.801968	18.557957	13.1803	6.8692946	9.538354	7.3136063	-7.962637	-4.933339	-0.9062545	-0.06808086	2.9374866	4.4644322	10.040737
¸ßË¹°×ÔëÉù´¦Àí (451).mp3	11.575754	8.264476	12.331003	-4.762251	3.279029	3.8665276	2.1648388	2.0181637	-2.093353	-1.445209	3.8565965	7.355216	6.8565087	5.898534	6.4838605	0.13002476	5.511078	9.27771	3.8261137	3.730104	2.0014658	11.640419	7.1155443	0.11357033	3.5474045	-1.0825932	1.5684797	8.62117	7.9801245	6.457305	0.9593717	1.9868913	2.5439413	8.358295	6.5778513	4.7718353	-3.1142526	-4.2352943	-9.759493	2.0261338	-3.7837963	-0.027365208	3.830707	1.3184763	-2.075797	1.7232717	1.651004	2.5374963	-2.0566685
¸ßË¹°×ÔëÉù´¦Àí (452).mp3	6.610945	3.7684782	2.6914299	9.994757	10.004914	7.184825	6.9473925	5.886734	13.314948	6.581846	8.203928	2.6346273	12.32472	19.041817	18.314018	12.883066	8.486525	4.1631107	20.093155	15.435623	9.516697	9.348772	3.3095956	2.797936	6.4285173	7.534798	9.401407	-6.1829467	-1.9609267	0.43468732	9.13324	-0.049486637	-2.0087862	7.6819825	3.5697877	2.3315644	0.62242883	-4.2097535	-0.90729684	8.005117	-1.6897492	-5.127427	-1.0441144	0.08619705	-1.9476995	6.8638983	5.4261246	7.3248425	8.303141
¸ßË¹°×ÔëÉù´¦Àí (453).mp3	1.1304598	2.655638	-2.7165258	-8.474283	0.7935678	5.7306175	11.434589	5.812558	9.860998	20.382072	15.359595	15.380894	0.84633684	3.0722876	3.611232	7.161922	8.507931	5.1253133	13.737585	4.7496953	8.46285	-1.5160995	-2.4070284	3.8976445	6.3698664	8.172005	7.955102	0.107928514	1.5621896	1.1895297	-5.0860987	-6.073682	-4.5725446	5.8276796	-0.34975934	-4.5844455	-0.078737944	-4.583989	-3.5924249	5.002915	5.3621526	2.7587538	-3.7416687	-0.9952444	4.75883	5.153103	0.9494986	6.1012535	-0.74388576
¸ßË¹°×ÔëÉù´¦Àí (454).mp3	12.632603	10.272642	7.6426744	18.21719	17.158974	13.191681	-3.7238023	2.2633288	0.9383202	8.298087	7.769534	6.909814	9.0524	5.7186	4.338891	1.3893284	3.3396902	0.946761	11.363386	10.460274	8.052994	19.20332	16.180796	7.1516643	9.556828	9.733236	10.2892685	-9.817104	-11.96143	-13.897093	-13.965126	-12.879561	-15.925972	-16.4021	-15.15509	-11.41861	-10.385284	-5.7127705	-1.9201064	3.0557253	8.358075	3.3014235	3.2546487	10.2712	9.57038	-0.18184221	-3.8320832	-4.2966113	-21.523666
¸ßË¹°×ÔëÉù´¦Àí (455).mp3	1.7209281	-2.0925937	-4.9425106	4.2944994	8.593283	11.839369	-21.850048	-23.856262	-22.389236	9.402294	5.1988206	8.867069	3.4605265	4.0103216	3.4218874	4.7560263	4.0478277	-1.4834194	6.905566	2.8731155	0.8266442	9.655457	5.045723	-0.1938672	-2.8134034	-2.088136	-4.1885686	0.8255408	4.3676977	2.7317097	0.20351002	-0.1905666	-3.3670652	-7.016677	-8.578648	-8.75176	-3.703536	-2.2636983	2.2209482	7.594207	3.9935718	3.3710446	10.783421	8.38834	5.7682924	2.6574252	9.080896	9.184357	6.1065874
¸ßË¹°×ÔëÉù´¦Àí (456).mp3	15.303944	13.610896	17.916243	23.150887	21.141926	11.661285	10.680603	13.040515	9.664686	1.570756	-0.7295208	-5.758312	-3.073001	-1.8552227	-3.2935596	1.9962423	5.286458	3.73598	15.239233	17.50713	11.665569	6.3829064	10.70068	8.201272	-6.436162	1.689756	4.2945642	-4.7914486	-1.8615113	-8.881439	7.7643757	4.1101418	-3.6200948	-9.213772	-7.0111637	-6.446907	-8.035795	-0.62889546	-3.8623328	10.561563	9.295084	6.7013526	5.206171	9.006523	12.233024	-5.84258	-2.6279354	4.148928	19.369827
¸ßË¹°×ÔëÉù´¦Àí (457).mp3	-3.3732085	-6.7748013	-4.5597034	1.3873692	-5.903364	-7.271062	-6.8856544	-4.311951	-4.9139357	-1.5392283	-3.5328581	-4.5269837	-8.939911	-8.550816	-12.402119	-2.090431	-7.1612444	-9.817851	-6.0429344	-5.2821856	-4.8054123	-11.501919	-7.7485757	-3.522193	-2.4761944	-4.9780383	-4.833584	-4.101098	-8.270069	-6.987215	-10.351691	-10.514235	-3.695919	-13.809813	-15.635555	-10.387192	-6.785471	-11.145445	-3.5251248	-7.460058	-9.608917	-5.8515115	-8.462118	-12.08697	-10.495951	-5.026768	-8.194199	-11.032058	-7.5022984
¸ßË¹°×ÔëÉù´¦Àí (458).mp3	7.2355375	19.589748	17.063034	8.878734	8.840926	9.086978	2.8074884	5.901345	10.081399	3.621285	3.7884452	3.7397985	8.528933	9.767845	2.4338396	5.1699615	4.6482587	6.528462	18.025532	17.483725	13.117065	3.3103123	4.466773	4.4488935	11.228122	7.4279146	11.673066	8.648734	10.229191	1.3614696	2.29355	6.526716	9.527714	5.1100397	19.499619	16.455954	-0.8879329	3.3328602	7.6237283	16.216015	16.694479	10.0459175	13.475508	11.525487	5.8499146	8.214527	8.326616	3.3198621	14.070511
¸ßË¹°×ÔëÉù´¦Àí (459).mp3	25.603971	28.368044	30.743279	31.793238	37.30555	31.071194	20.604925	23.502321	12.610798	17.6697	21.37616	19.840933	14.085693	15.326494	10.956624	34.35383	43.718903	41.554623	22.531631	22.13655	15.201572	33.246254	36.823235	26.81565	18.843624	16.075878	14.763523	8.379808	17.03687	21.49369	30.606033	27.592552	23.773155	33.107582	38.80207	31.470638	18.420086	23.254513	23.053387	39.523895	34.699135	25.582907	18.299906	15.669687	11.035726	41.065674	45.165955	41.411533	13.049277
¸ßË¹°×ÔëÉù´¦Àí (460).mp3	-3.653091	-5.13196	-2.3245497	10.939844	12.938253	12.616182	25.86416	20.563313	9.656296	1.2614961	11.873159	13.52103	14.375437	9.34853	2.507354	5.6350594	4.4910703	-0.7707029	-14.239173	-12.275768	-15.592091	-6.8932247	-8.371922	-2.1956542	-8.560317	-7.07594	1.3131933	8.210095	12.108085	16.805433	-5.0361376	-4.385494	-9.661488	-6.805479	-7.2586393	-6.848798	2.216589	-5.9530783	-6.2697353	-16.471472	-17.319378	-13.636612	-14.397299	-11.806128	-7.0200815	-5.5219975	-6.0134354	-6.977046	-9.448921
¸ßË¹°×ÔëÉù´¦Àí (461).mp3	9.462497	8.736354	6.002989	3.7411284	6.294457	2.8139145	5.8716216	7.214198	6.575753	2.3903675	6.079922	4.188636	16.17339	14.68196	12.164881	15.519632	19.867039	15.304758	7.5656347	5.3057117	3.132963	-3.3952048	1.6625521	6.497561	7.3268766	-1.4709804	-11.470982	0.28304693	1.0453613	4.607531	10.427988	8.144562	-1.7434406	5.1343646	6.206842	6.275036	4.5432606	8.920008	6.0063405	1.5012833	3.898321	5.7880745	9.903986	8.595539	5.8513403	4.6637926	1.3022344	-3.0869598	12.991479
¸ßË¹°×ÔëÉù´¦Àí (462).mp3	-8.060103	1.0836563	8.983847	2.4421651	2.3665745	8.39076	0.7867687	0.06712556	0.17480117	0.90459704	-0.3756215	-8.6722145	-10.5044365	-3.4092205	-7.8626833	11.011955	16.14371	9.579966	-7.640173	-5.091134	-2.9857469	13.933941	8.513367	5.147009	3.8075645	7.2469206	5.3639407	-0.56537133	1.7631463	3.2519898	-7.5369964	0.76481134	-1.4631824	6.9047194	3.5233393	-1.3638507	3.755726	6.147325	2.2127135	0.9112936	2.1779647	0.6767629	-1.9012473	-5.7049904	-3.763111	17.5866	12.094588	7.694555	6.07528
¸ßË¹°×ÔëÉù´¦Àí (463).mp3	10.455074	11.396252	7.4750333	0.2017433	4.4672413	2.8621726	-1.126454	2.5382333	-0.9638444	5.7630653	12.810045	13.421	7.7023525	10.382612	5.874611	0.25879765	2.8887718	0.4678917	3.4623926	-0.4814389	-5.7253137	21.258116	27.972494	23.371284	24.27256	28.249481	25.95142	13.994077	18.682917	21.460812	11.163254	18.23907	12.092551	9.156634	5.15349	3.5261352	11.224596	19.674007	20.533203	8.806611	15.044468	21.492537	14.539026	12.1471405	8.236637	11.876728	10.400413	8.081551	-0.014012039
¸ßË¹°×ÔëÉù´¦Àí (464).mp3	0.14449032	2.854271	4.7150183	6.812502	9.945729	8.142754	0.35933635	-4.92188	-7.7934666	-0.55218804	-2.5400684	-1.9721012	-0.8594302	-5.357214	-7.5860515	2.303205	11.150292	16.037836	-16.104027	-9.106415	-5.2553697	-8.007117	-1.1293948	4.879401	-14.485007	-8.654864	-10.866175	17.222473	15.68133	12.953989	8.875885	8.917842	5.1085887	7.518472	3.6577911	-1.00054	16.075876	15.912046	19.077381	4.8473306	8.45805	8.079571	-0.4550439	10.034328	17.742073	1.6340419	-0.27861142	4.226716	0.23246849
¸ßË¹°×ÔëÉù´¦Àí (465).mp3	6.7642374	2.2578402	1.0473403	-2.5996256	4.387635	8.745052	5.7500124	0.74259895	4.3379917	17.354683	17.73935	10.48522	2.2806945	11.792274	12.6430645	5.954204	4.8275924	2.0850952	6.5288405	2.0430574	-7.786419	-0.1420505	0.9218986	1.0227894	-5.728507	3.7272055	10.233753	2.396142	7.4196434	13.433777	4.6761446	2.293828	12.695396	6.0635176	1.4334009	-0.61425185	13.293282	10.098914	6.2730637	2.6895165	0.7406791	-1.8180575	9.509602	5.3381176	5.2576847	13.763643	10.03498	8.060703	1.4669939
¸ßË¹°×ÔëÉù´¦Àí (466).mp3	-12.474088	-8.242263	0.08660567	-2.9299233	-1.7118211	2.8371441	-5.254857	-0.94795054	-0.05865407	1.6975375	-1.6179727	-5.191345	-20.35152	-13.438337	-9.49897	-1.9553252	-1.0914851	-0.30575758	8.3302	7.416893	3.912549	2.4328275	6.781039	-3.9609642	2.5749173	-1.7174927	-1.9407445	3.8750157	9.821896	10.575386	-3.736746	-3.3897855	-1.012097	-8.181807	-9.101231	-8.431662	3.525549	4.406325	2.9122589	-5.909087	-5.0610914	-1.8943856	-9.713083	-4.5766573	-3.7419355	2.373319	-0.24865782	2.917491	-5.5892878
¸ßË¹°×ÔëÉù´¦Àí (467).mp3	-2.4302456	1.1123316	3.831873	-8.115345	0.3603871	3.8228133	2.4741282	0.94361556	0.30506396	2.5117865	5.2713394	8.794364	-0.7284315	2.1233437	7.544277	3.3335752	7.153878	5.484538	0.89532053	2.9009147	2.8402505	8.104519	7.130136	0.98317295	11.253478	11.914774	9.321886	16.718983	14.361623	13.012985	-4.4254847	-0.9207649	-0.29115033	8.599615	8.619141	6.6273184	7.1815705	6.762124	5.576639	0.46689695	-1.8282284	1.502811	8.311715	6.726609	4.949852	6.4836817	10.316261	12.56258	10.914444
¸ßË¹°×ÔëÉù´¦Àí (468).mp3	3.3947525	8.149746	7.4416714	6.983918	14.441401	17.428692	8.609251	12.535067	11.471443	12.644333	19.356789	10.806772	11.266907	14.061554	10.983799	11.240303	9.285662	6.4169664	4.3033886	8.044177	13.235252	6.1937923	15.283625	11.615735	3.0395427	8.861911	5.1474805	20.238335	15.574493	8.093843	13.915803	16.41772	19.206913	14.450292	22.035332	21.448578	14.501945	12.462816	3.266328	3.8920846	9.4018	5.204241	19.331028	12.182402	2.2332988	14.753601	18.044922	18.125114	7.0619116
¸ßË¹°×ÔëÉù´¦Àí (469).mp3	5.0747437	10.311644	15.633989	1.0810049	0.6576955	1.8160236	7.1330576	6.617854	8.820763	19.16529	14.001972	10.229628	1.2200294	3.7143779	10.689733	5.7014675	10.035847	15.10112	-0.025782347	0.7470787	3.238968	5.615902	6.510451	7.6608706	-5.5383368	-4.2223544	-0.4185951	-4.9535265	-1.9839476	2.550836	-5.6309977	-0.64446974	-0.17663674	-11.523823	-5.34116	-4.1112165	2.7701716	-1.3524544	-6.880867	11.838797	1.379967	-5.575341	-9.82844	-3.987014	-4.486782	-5.952649	-3.5446208	-6.3921742	6.235325
¸ßË¹°×ÔëÉù´¦Àí (470).mp3	-2.715996	5.804391	5.751605	10.410201	12.370149	7.171749	10.75852	8.643259	8.650671	6.706771	4.063313	0.08766599	3.0585742	2.064979	-3.6684752	2.3837013	1.6528566	-0.7113996	6.2365303	5.3493557	-2.1055894	4.806556	7.257742	8.405114	5.1036654	9.629665	16.945354	9.557341	7.5485153	7.458723	13.326445	6.6858206	2.3496644	-2.450657	5.211091	7.738819	-4.201326	1.1832951	1.9522362	7.09694	12.5646715	16.827515	0.26821065	11.295519	8.124603	4.538948	8.428633	10.07259	-7.843835
¸ßË¹°×ÔëÉù´¦Àí (471).mp3	-9.9063425	-8.270279	-7.5872107	-6.6887627	-7.783209	-5.0549426	6.4423466	6.112162	5.1087484	-10.94515	-3.9897575	-3.5331678	-5.5021305	-4.057626	-8.567981	-7.6318016	-3.3936672	-1.2861236	-1.9308465	0.95030576	5.736146	8.054468	1.4747417	-0.70638484	0.33879662	-1.1019609	-0.8061832	-0.837649	-2.0877414	-3.080093	-0.43557885	-0.34101865	4.3331933	8.697375	12.162231	13.607075	-3.1038382	-1.2662613	9.077351	8.156747	4.0319495	3.622641	18.970926	17.014717	4.9334173	3.4876993	-1.4826682	-1.2252213	9.850729
¸ßË¹°×ÔëÉù´¦Àí (472).mp3	0.694461	-4.278995	-7.6772804	-3.6604528	-5.766906	-6.465502	-2.6864138	-7.396313	-10.738749	-1.667735	-0.5700975	8.619457	10.188507	7.861046	4.0282936	-2.6116557	-6.3161073	-10.9781065	-2.3300076	-2.0404491	-2.8596907	-3.1464257	-0.2297101	-1.9606647	0.4603573	5.9913344	3.7743921	3.4173687	2.0524094	5.201258	0.68139726	-1.905141	-4.948677	-12.014839	-8.636079	-11.794244	-15.997377	-14.8097925	-22.895655	-10.257132	-4.155641	-4.301344	-15.360004	-12.551085	-18.162514	-9.115742	-11.360359	-10.775377	-9.088318
¸ßË¹°×ÔëÉù´¦Àí (473).mp3	-0.8298615	-5.066691	-6.9086747	-4.3945284	-7.3204975	-11.205619	-8.217768	-8.494364	-6.0219584	-6.564275	-10.974319	-12.848396	1.652339	-0.7473838	-5.3605957	-10.170839	-11.751846	-13.847828	1.0459194	-3.5178967	-4.00107	8.787989	6.8217087	1.4293272	-12.232056	-6.636093	-7.2940016	-6.3894706	-7.644477	-4.421261	-12.836847	-11.413057	-18.588535	1.9968342	2.7451854	-1.4323694	15.241728	9.501671	0.15730262	8.975073	7.28022	5.239918	-21.488667	-20.04389	-11.2913	2.3526926	4.4537544	6.9419785	-3.8719764
¸ßË¹°×ÔëÉù´¦Àí (474).mp3	8.45326	3.5689015	0.7463321	-2.0354319	1.1203578	-1.3568163	5.8277564	6.562874	10.9192915	6.153078	6.841687	-0.64700466	29.985943	16.107323	5.6276407	-9.373447	-7.013936	-8.112671	-7.7773848	-5.10007	-4.3642097	-4.6802163	-3.1531787	-9.783849	0.26608124	9.930237	11.854942	-1.4950038	-1.8803827	5.7489967	5.827756	15.543675	7.125041	-10.25728	-6.579425	-2.7409818	1.6929201	-0.018491447	4.6964693	-3.616113	2.5156455	3.2549963	4.3686	8.091883	8.472883	12.956528	9.479969	4.843959	-5.750355
¸ßË¹°×ÔëÉù´¦Àí (475).mp3	-14.542264	-14.003393	-17.334034	-15.887579	-21.04397	-19.819265	5.1196136	2.039771	-0.8162418	-3.4389086	-8.109129	-9.9117985	-0.6233463	-0.42439526	1.4947532	-8.2602625	-9.919416	-10.560957	4.3619366	0.8074104	-0.45411366	-30.672626	-29.568703	-23.719776	3.5002444	3.4328692	4.5965657	-29.785934	-27.41753	-21.922462	-28.415314	-29.038012	-17.082308	-28.996635	-26.873611	-22.62046	-7.648229	-4.9125214	-3.7672887	4.4674997	-6.963332	-13.910282	-8.311288	-12.635403	-10.679825	-14.66296	-19.473648	-20.405233	-17.267738
¸ßË¹°×ÔëÉù´¦Àí (476).mp3	-12.262615	-11.391927	-14.143621	6.8255134	3.6178699	-4.7198157	7.9978647	12.372004	15.025847	-5.548955	-5.5225706	-4.9033513	0.39428633	-2.2001421	-5.0919247	-21.162586	-15.839538	-15.83848	8.169765	10.665564	4.480434	-13.162129	-7.6291485	-14.860385	-8.939697	-3.5834012	-0.74801135	-6.770723	-10.357749	-6.6785984	0.016118586	2.0158782	-3.0644813	15.3449135	20.026196	23.312965	20.582481	22.450724	21.038769	11.355703	15.247744	9.647085	9.999901	18.023134	18.284218	19.650894	20.267504	18.135208	20.691925
¸ßË¹°×ÔëÉù´¦Àí (477).mp3	9.541164	9.736225	-2.0110874	10.556591	14.364584	15.291304	11.294682	12.205083	13.514599	13.878166	16.021517	15.499923	7.327076	10.019457	14.228183	0.9179309	10.883571	8.732189	4.2428412	10.224665	5.62842	20.134398	23.11219	19.03518	-0.85207677	4.413733	12.425969	6.0415163	9.326867	2.0005317	6.3959036	6.1251297	-2.0371659	1.8371389	13.180327	13.091593	10.31245	18.445593	19.597408	5.975507	10.82946	6.5115585	21.72831	23.28565	23.856506	10.368586	14.295095	12.611858	15.443529
¸ßË¹°×ÔëÉù´¦Àí (478).mp3	23.3997	19.305332	16.318619	-7.802087	-11.004168	-15.7960415	-0.8053877	-0.023811072	-3.772845	-16.933765	-9.634719	-0.38753888	-1.135639	3.4629204	2.089921	-0.19323093	0.025173068	-0.6653828	3.875193	5.295658	14.050171	-0.6636193	0.07220554	3.1350908	-6.1408424	-0.3653773	0.9649933	1.8021238	3.0945756	-1.2791545	1.0763412	2.3654788	1.4798251	8.850597	4.6493225	8.537798	-4.9047995	-0.57424	-0.08382031	6.439748	9.32666	7.5861177	-3.846146	-8.205194	-11.847377	-13.890097	-10.781343	-5.666647	-8.022272
¸ßË¹°×ÔëÉù´¦Àí (479).mp3	-2.3935237	0.23797885	-3.4423964	-5.9882994	-2.4848542	-3.828644	-2.158321	-2.2213283	-6.2158413	4.0044847	4.0967693	-2.77534	1.9313899	4.0645256	2.767272	10.81406	9.328154	5.615901	4.5720787	8.747444	7.163476	-4.4893684	0.9245319	1.1406705	9.941492	10.9456005	2.837661	-10.25563	-0.14655071	-0.6270522	1.2180191	5.8556614	4.260684	10.133657	9.222182	3.1838267	0.36413693	7.9784784	6.2852964	-3.4763827	2.6420944	-3.3522344	14.149538	13.37757	4.243669	2.2080271	6.3315	-0.6451746	7.2302413
¸ßË¹°×ÔëÉù´¦Àí (480).mp3	18.974491	26.057358	27.823189	4.0726004	9.191466	8.103287	33.43268	29.511831	25.936544	8.636286	11.20102	5.9935336	24.81913	30.707943	31.115845	9.947094	10.090222	2.396446	0.5517174	0.2493242	2.5631394	-8.016731	-7.649327	0.5127368	8.860397	1.5010887	3.5816083	4.389649	4.6978054	3.301179	1.7159455	-1.5430744	-5.273617	6.3319726	11.710734	8.807837	13.223367	13.091389	9.453056	5.882756	0.38424292	-2.2525473	6.2215443	4.8566356	1.9033194	-11.6104	-3.141755	3.1403224	3.2715347
¸ßË¹°×ÔëÉù´¦Àí (481).mp3	0.7920438	1.2625777	4.8500443	2.8057544	3.2338445	2.097203	-8.617838	-13.827753	-7.2444696	-5.647194	-10.0551605	-3.6489995	6.3226614	5.1613884	2.120935	-1.6568335	-0.10608311	-4.7317114	-13.919006	-15.829943	-13.133736	-15.314682	-16.944979	-20.831656	7.3701057	0.1298101	-2.2721906	-3.359425	-2.7066746	-8.821569	-8.822319	-11.782479	-7.1456137	-0.35303235	-4.659486	-1.2096641	-4.5600653	2.8042414	8.704132	6.475159	0.22110331	-2.9578376	-11.374097	-16.47081	-14.377887	-12.319515	-15.401613	-15.332779	0.8538699
¸ßË¹°×ÔëÉù´¦Àí (482).mp3	3.0379274	3.8460517	4.0858254	8.534198	4.114366	0.8163749	3.4586802	6.606947	3.3070397	12.04682	8.682881	6.4552183	15.569136	17.098919	13.6295185	4.2656317	5.687765	13.573986	7.5897946	14.456463	14.067614	20.853798	19.603748	4.4962745	2.3436441	8.887906	11.192518	1.2699361	6.001168	5.3647165	-3.9180298	1.9739772	1.1597121	5.8423405	12.5451145	15.589044	2.6372616	7.9256434	14.920177	11.046692	5.5987377	-1.1316165	11.326878	11.891556	7.338379	3.5733833	11.647507	9.942221	19.51233
¸ßË¹°×ÔëÉù´¦Àí (483).mp3	4.43565	4.770268	4.4292555	6.4787264	8.6721735	13.839382	-10.558489	-8.892026	-10.641502	2.2121062	1.0034215	3.8402982	-8.844166	-7.068356	-4.2034054	0.3664616	-4.6567616	-10.400607	2.4315338	3.3286233	3.310502	2.604995	2.5639694	2.9627824	-3.7020094	-4.602088	-2.0758843	-5.8479342	-3.989935	-1.3817089	-2.242488	-1.3930941	3.005688	9.3091755	5.7367897	11.669508	-11.101981	-3.8944225	-5.783002	-1.5058715	-0.18897748	5.936448	3.183737	1.8259548	3.2331946	13.103664	7.8265133	9.689398	-2.5741882
¸ßË¹°×ÔëÉù´¦Àí (484).mp3	7.4212685	12.24004	22.939964	2.5289783	3.881953	8.354954	-4.2435803	3.6430087	11.985025	13.1778755	16.67141	19.603771	0.03832674	1.8362451	-0.78086656	0.000324547	5.0550127	11.72458	6.4030523	-0.16645591	-0.6621537	0.4884887	3.230462	0.5008292	10.055552	-0.68662673	1.2432263	-0.48764125	0.60605466	3.5537982	-2.0687802	4.433803	-0.72876287	18.075119	18.151344	17.959202	13.763998	6.522706	3.571673	-2.5147078	5.194583	9.425835	11.014542	11.366919	14.45952	1.4154109	3.338262	3.625834	-2.636947
¸ßË¹°×ÔëÉù´¦Àí (485).mp3	6.6467505	15.08542	13.258135	6.964592	5.670757	1.7491438	-0.80072856	2.8589058	4.0069714	25.020973	22.579021	18.296066	14.253871	17.771551	17.00414	6.359782	0.27113047	-4.8895144	18.829735	22.303623	22.280107	6.1093726	17.132471	18.047382	11.477554	12.534873	4.5926414	12.332533	18.816826	23.668276	7.353586	9.981928	0.739869	11.128594	10.500911	11.869433	8.088979	9.465164	12.548273	16.703407	18.153416	12.122618	-7.87045	-3.1259756	2.1808674	8.721685	5.442852	-3.5030766	-4.4587035
¸ßË¹°×ÔëÉù´¦Àí (486).mp3	12.525011	11.798168	6.320756	12.536724	19.131363	24.1969	18.029396	17.981674	13.363091	3.9257307	9.404741	7.5995874	16.393787	14.573523	13.485025	6.7666483	2.6139436	0.39875382	9.643175	11.935139	13.679476	9.595566	7.50656	5.573653	5.762292	4.169489	-2.533617	-1.4573386	1.9424753	-2.967852	3.0088677	1.9087986	-0.3452384	12.655444	4.4167976	5.1342955	7.4739685	14.900326	14.881268	4.424355	4.4294243	9.280035	4.9626846	9.969808	15.300726	11.281138	15.343493	17.516438	5.727255
¸ßË¹°×ÔëÉù´¦Àí (487).mp3	16.508533	20.409843	8.058547	-2.35529	7.9481535	11.313602	1.8815217	6.1644735	3.7484798	10.007019	7.7022552	13.72355	-0.78435165	3.3633564	8.197734	8.869188	6.830732	9.986725	-0.8930343	4.11629	1.7557528	7.8502026	6.207838	11.052521	9.942229	7.3304033	-2.1232295	6.253434	8.132334	12.818536	18.905697	17.316242	15.09321	18.856411	19.258415	15.372104	14.151035	22.150154	13.009143	8.071526	12.531681	1.248476	10.56106	9.48115	8.734547	4.904401	7.1181746	9.401984	8.900624
¸ßË¹°×ÔëÉù´¦Àí (488).mp3	-10.024204	-11.336317	-9.289022	0.14182271	0.011822522	-2.7317154	-3.077485	-4.4673634	-3.2346492	-17.743046	-13.142363	-11.200573	-20.228155	-16.420464	-18.413582	0.85647	0.07911241	-0.874419	-10.195328	-9.452135	-14.55897	-0.8202589	-2.388333	-3.964797	-7.3082085	-11.898266	-11.357704	-10.220276	-17.843102	-20.856691	-14.436183	-17.227184	-5.7300005	-1.277079	-2.656652	-2.7443295	-8.319476	-10.546425	-17.997185	1.8920491	0.75602126	1.8584653	-9.243798	-6.903604	-12.3204975	-15.213453	-15.707771	-17.997234	-10.352337
¸ßË¹°×ÔëÉù´¦Àí (489).mp3	-0.94103837	-2.1146266	-1.3495681	-11.169119	-7.932985	-1.5766011	-5.1565466	-5.6901217	-0.8188491	-8.358566	-2.404477	5.517641	10.777132	13.6334095	13.967903	10.412993	4.3606205	2.9459252	3.8481026	6.334967	4.7763395	10.668236	5.0295105	0.8667937	-9.790123	-14.039276	-10.283472	-1.9864616	-6.0655475	-12.598251	15.514008	12.712013	16.282375	4.593631	-1.767938	-3.014288	-2.3165526	-2.9537253	-4.8725796	-3.1175642	-1.5979929	-2.5107386	-4.810625	-7.6467876	-11.122309	-0.580786	-3.0182383	0.6478331	-0.9800702
¸ßË¹°×ÔëÉù´¦Àí (490).mp3	1.1894481	3.72339	9.363626	13.164385	12.116334	16.183851	10.412317	16.314238	13.008917	-4.819109	1.9991263	7.125876	4.437575	13.224819	12.808553	12.973766	15.461788	14.120947	16.141743	13.156911	7.2340546	14.745546	15.121177	12.121231	14.446121	14.424996	14.560218	15.735981	15.576126	8.403187	16.88462	19.882023	22.645538	18.513706	14.374486	12.805492	15.338896	15.756884	11.264645	13.703484	17.460526	11.166424	17.890612	18.768415	17.155663	24.227512	24.832058	21.438168	11.741703
¸ßË¹°×ÔëÉù´¦Àí (491).mp3	12.431368	10.936397	2.9266644	-12.668133	-16.302973	-17.711163	13.65102	7.628294	4.9766927	-4.780552	-2.0820942	-8.6425905	6.6892123	4.95454	-2.4019098	-10.1422205	-8.489761	-6.674575	2.4808702	0.79347247	-0.5222687	4.3513665	2.5059977	-0.35959315	-1.1655242	1.2312105	0.8594756	-13.306633	-9.127583	-5.649803	7.1409526	4.6102276	2.0701137	7.139897	11.832991	6.0463834	4.0590963	10.560638	9.751548	2.3918352	0.03661877	-0.6016829	-12.919124	-9.615389	-7.820875	8.107277	8.938317	6.235667	2.8502307
¸ßË¹°×ÔëÉù´¦Àí (492).mp3	11.104206	9.01565	5.447225	6.942068	10.3101635	20.67738	-6.6579003	-10.953939	0.023911357	-3.8934927	1.4381242	6.961264	4.130899	0.23204228	3.2596233	8.224144	9.7387295	5.000281	-0.8475652	-6.550605	-6.8545046	-9.743615	-13.646902	-13.081859	-3.1992803	-9.0422125	-9.050037	6.17189	9.679289	6.0683613	6.403597	6.5694823	4.8553658	8.188419	7.134729	6.570696	7.241903	3.7381551	4.0612416	13.644945	12.026627	13.914245	3.7509236	4.0083647	4.286721	11.342583	8.155428	3.099883	9.376697
¸ßË¹°×ÔëÉù´¦Àí (493).mp3	23.434057	24.267319	22.721487	9.334305	10.862684	14.425175	14.760571	16.132637	12.255682	18.780285	22.81807	22.573708	16.021551	16.021433	18.728329	26.29548	19.07286	16.587498	23.648376	19.741676	13.843468	12.619662	20.923828	18.207346	17.932215	22.14455	16.878603	34.07457	32.448677	19.96122	6.9433284	11.738017	17.942451	12.310546	7.432721	1.0394357	7.6419973	9.441485	8.866848	16.431976	15.971818	10.662555	12.008291	13.095882	8.65468	22.984352	18.056343	5.0313525	8.918539
¸ßË¹°×ÔëÉù´¦Àí (494).mp3	-2.0371559	1.0825999	1.2328316	2.5250068	4.7304325	5.3504686	3.515034	7.1380835	8.454487	4.7537084	4.9940987	7.180238	15.495373	19.336838	14.843075	-1.1809142	-0.8869269	3.0131266	-7.0178747	-2.0906186	1.926693	3.862994	7.349163	9.972893	9.805786	17.05452	13.763651	-4.5575857	2.6415384	7.690524	0.7457198	0.8628764	2.092089	10.479037	8.104506	5.476179	4.4980755	6.6669416	2.3222446	3.1914005	6.8788133	4.313541	6.8301983	8.776393	13.685087	2.5420969	4.1007667	7.821265	-8.330063
¸ßË¹°×ÔëÉù´¦Àí (495).mp3	-4.306039	3.4717443	8.7043915	12.623485	9.988291	4.3514156	-8.536956	-6.0311217	0.36753726	8.488719	1.5013058	-2.3414478	7.5398674	3.4380145	1.5255617	-0.53441036	3.5044322	9.292235	-5.305612	1.316042	4.8463945	4.704833	2.4868598	-4.885129	-1.4714434	-1.4984603	4.089381	3.851244	1.8314885	0.9237587	-4.947362	-1.3746381	-8.115514	-5.8281455	-3.6288686	-0.941941	1.0868407	0.9213964	2.5161586	1.6781608	5.74685	10.641808	0.8670772	-0.9732778	5.382879	11.34683	7.548558	0.69026494	2.103512
¸ßË¹°×ÔëÉù´¦Àí (496).mp3	2.3038836	4.611223	9.606035	12.991833	17.805336	12.698687	6.636134	7.3216906	3.6683917	8.61996	8.732401	-1.0585427	8.0618305	11.3426	6.0944047	6.2338686	1.796198	-0.4335078	9.523413	13.312818	13.478534	10.414009	8.449764	9.666998	2.8061032	10.462016	11.010427	13.932607	11.739758	7.153684	17.190998	6.741744	3.7398067	15.648342	13.73822	8.511095	4.0711484	3.5567937	5.778202	8.898193	13.540764	8.936422	3.5220935	9.331482	15.856043	5.642517	9.935153	7.3016815	5.1965694
¸ßË¹°×ÔëÉù´¦Àí (497).mp3	6.6122375	8.511063	7.61112	14.169655	11.663147	7.9164124	2.184208	4.8410845	4.9202614	-7.4349036	-2.590939	1.094246	8.204473	7.5635715	4.832897	1.6327944	7.6199236	6.1673527	2.149963	9.984307	17.621397	3.89675	3.9725142	6.8014283	2.7097754	0.91109484	-2.9477034	0.37924337	1.9565568	-4.4000444	-7.679344	-2.519549	-0.761793	-6.7991085	-3.8763669	-1.1081431	-11.452947	-9.752747	-9.291027	11.362329	10.827721	9.059281	-4.761582	-2.4722035	-6.6653953	0.3997113	-2.87121	-5.168971	-1.034011
¸ßË¹°×ÔëÉù´¦Àí (498).mp3	11.205828	14.909735	9.701748	6.484807	10.80998	9.173212	8.597492	12.309858	10.930111	7.4950633	6.6094236	-1.3082143	12.308779	12.283037	9.001783	11.813591	13.638399	14.663929	6.695691	2.3330402	2.456358	2.8868842	0.93772835	-0.08522838	10.647505	12.907999	4.3319726	18.433992	16.315653	11.8155575	8.924587	15.333532	17.249195	4.112736	5.5931873	1.2945545	6.8016744	3.4667473	-4.6468706	-0.75391567	11.264704	12.7101	22.195377	17.08972	10.916342	15.209839	20.216858	16.715094	20.427618
¸ßË¹°×ÔëÉù´¦Àí (499).mp3	13.4026985	16.558681	20.278183	7.825609	11.283158	12.704111	20.276634	19.790203	20.317814	4.8672986	9.183561	12.20196	6.1567307	9.4748955	11.099541	4.1490426	6.6805825	3.1990986	0.8628253	4.6470904	-3.2877054	11.173448	8.408041	1.2132175	12.972864	14.401766	11.865433	1.294639	6.8570204	5.572406	-9.641523	-9.329164	-7.5346036	-1.8537061	-3.5923495	-5.2579126	-0.01121527	-4.242783	-0.56152165	3.572991	3.9142962	3.3904002	14.018423	8.737305	5.119751	-10.911771	-16.13513	-17.884811	-10.531136
¸ßË¹°×ÔëÉù´¦Àí (500).mp3	12.273285	8.356844	7.342909	-2.9460728	4.18949	3.451941	-0.3909065	6.0947847	11.608515	28.686707	25.626928	21.796762	-0.18386638	5.799983	8.140275	-2.2524452	4.5117207	8.015881	4.9176006	7.607023	7.0877633	-12.404617	-4.2727785	-8.531597	-10.277819	-6.496751	3.0165992	-5.219472	1.2191006	6.6810803	6.903443	-0.5330325	-8.454472	13.023886	20.973906	22.149143	32.50108	33.908035	33.631878	-8.22064	-4.6021595	-4.149584	37.84276	33.73103	23.718464	1.8302279	6.6033154	3.0216038	22.461922
¸ßË¹°×ÔëÉù´¦Àí (501).mp3	12.813404	12.709834	7.6670775	16.591381	13.022001	11.768307	16.282618	5.494075	-4.5279264	16.209106	8.527702	6.9353104	11.142301	17.603615	21.460789	-2.8440554	5.2727494	10.257873	18.115273	23.038069	17.949123	0.012104601	2.8127162	4.0303297	10.606911	8.928257	4.4648085	22.92128	16.519009	8.575369	-14.123049	-7.300848	-4.550658	0.60762846	0.07240826	1.4055187	2.5113747	5.2287493	8.046192	15.804199	21.10747	18.348007	5.4949474	9.0421505	18.299007	11.159374	11.13327	17.036274	-2.5135725
¸ßË¹°×ÔëÉù´¦Àí (502).mp3	-1.3570567	7.168657	4.8215303	-3.939665	5.733248	-2.3518205	6.8009133	11.809164	14.434023	3.9630573	-0.4543342	-1.9711113	12.77776	10.33166	12.357895	-1.8103429	6.956876	10.825268	0.43488395	0.7419442	-2.0093706	14.154599	11.5409355	7.4854145	11.1300955	11.77347	11.182591	9.988449	8.645496	11.794046	-4.707671	2.2837589	1.717336	18.092783	13.890141	6.48991	8.344263	13.157365	22.917568	13.35848	9.338751	9.003316	9.716116	11.019701	6.543592	3.760152	-4.4652433	-7.798131	-4.1807795
¸ßË¹°×ÔëÉù´¦Àí (503).mp3	5.5068417	12.35544	14.569614	4.038741	6.8510003	5.818738	16.19358	17.939678	11.679602	3.6703668	3.0173645	7.2991104	-6.3646984	2.5806198	7.6570425	8.007832	9.578367	8.833761	11.297268	8.008436	4.4660673	8.946873	13.424467	12.648485	9.520991	8.015695	1.3947062	-4.063043	-0.07166032	7.3230295	12.522408	9.492191	1.9683731	0.08707902	13.049913	14.746554	8.614443	12.860586	17.550644	13.453564	13.64765	9.950923	5.470498	10.424934	14.220846	10.774885	14.42524	9.759915	7.9438763
¸ßË¹°×ÔëÉù´¦Àí (504).mp3	-10.934311	-5.2763777	-5.6079965	1.733212	4.639854	-2.3135219	6.0916853	4.998224	5.7736855	-2.4829822	-1.8802196	5.7395163	-3.4829264	-2.6106324	-0.24048133	-0.86881137	-6.2784667	-9.015951	8.983511	7.4935403	5.84355	-5.6526117	-0.7759026	-0.57988346	-4.3322487	-2.127643	2.0613875	-1.1242157	1.5290817	-0.92358613	-9.181877	-5.1852283	-3.4908223	1.7368367	2.301014	2.104076	2.2330153	9.819408	9.738823	-5.7683153	1.7769096	-6.472641	10.625032	8.2073345	4.109337	11.50235	13.115527	9.241742	2.332093
¸ßË¹°×ÔëÉù´¦Àí (505).mp3	10.919991	9.374544	13.923811	27.041363	25.420794	19.45992	5.827581	9.024107	8.641622	11.83367	16.66045	15.491858	15.915353	16.67917	13.0186405	9.435564	15.434652	17.230545	0.89324325	3.1406522	3.1409633	11.497008	12.933413	15.975322	10.973549	7.992989	4.402096	0.9830067	3.8169894	1.0963967	11.504607	13.512379	16.904993	12.60664	19.649986	21.543327	18.444088	20.65918	16.321407	1.4217469	5.5426455	4.487809	-1.2930093	5.682001	12.958455	22.908812	16.918446	16.221205	1.3451817
¸ßË¹°×ÔëÉù´¦Àí (506).mp3	-0.7093483	1.1033564	-0.8707603	-3.9768949	-0.45329717	5.204628	-3.491459	-3.0325472	-4.421479	-5.937001	-8.121029	-9.813289	-6.800223	-10.952624	-9.542173	-10.652538	-7.9573975	-9.216715	-12.051121	-11.83937	-9.198196	2.670856	-1.4092586	-0.9987428	0.45711148	1.582509	-0.5070875	-9.096572	-6.127918	-5.070708	-13.8467045	-8.495537	-12.091075	-2.710203	0.6166105	1.938468	-1.6920134	-3.995881	-2.5510085	-5.298337	-10.623034	-7.546773	-8.055435	-12.734327	-16.303318	-11.845568	-9.850644	-10.028734	-5.7941465
¸ßË¹°×ÔëÉù´¦Àí (507).mp3	3.676759	6.4359922	11.919895	-6.922374	1.3795717	1.2548872	22.31056	19.842688	20.046974	8.468266	10.707183	14.945458	20.351425	15.120771	6.618013	17.796646	20.811058	26.316456	14.322527	12.550829	10.574611	21.855541	14.087521	15.248857	-5.9293404	-1.5220702	2.5697355	-0.28883803	-1.154782	1.415914	-5.405568	-1.4396868	-3.372218	8.518294	11.589209	14.662247	-5.1557336	-3.681826	-1.5626383	8.265541	6.607421	12.472739	-0.710911	1.1127862	5.403109	-5.192191	7.716532	9.600742	-9.578062
¸ßË¹°×ÔëÉù´¦Àí (508).mp3	-0.70759296	0.81755775	-3.4968011	-12.09714	-19.088173	-16.033655	8.605404	13.822292	11.320653	-11.601023	-15.899312	-9.655243	-17.427258	-5.0847473	7.7324023	-12.277954	-11.958153	-6.244521	-17.661064	-17.557419	-12.525599	4.5276375	6.5412517	6.7738767	-8.5190525	-13.293377	-21.587132	-8.763393	-8.636343	-12.452644	-2.7663722	3.3353374	9.179625	-0.69933224	-8.211079	-13.196072	8.215812	8.943668	7.5165634	-0.23998645	7.4288254	6.4121737	1.8604513	8.763229	14.460329	-1.1851876	-7.303898	-4.800399	2.7153246
¸ßË¹°×ÔëÉù´¦Àí (509).mp3	-8.133649	-4.978337	-1.304152	0.9849908	6.6202693	14.068541	3.3823752	6.8374043	3.9430497	-6.9809384	0.22738472	7.4513865	8.810523	10.881386	13.102018	11.011576	11.729305	3.0821292	5.9064894	8.44959	0.6254417	11.130238	15.630245	16.223621	17.476892	18.167355	19.432823	8.066815	13.099422	13.068606	0.028924718	-0.74092233	-2.35983	-6.569566	-2.1555872	-0.028973728	-5.1077347	-0.54409224	-2.5217044	-8.05995	-7.0897274	-7.594218	-2.086788	-4.790531	-2.2730942	-14.617039	-9.432953	-12.582094	-14.639293
¸ßË¹°×ÔëÉù´¦Àí (510).mp3	6.060611	6.138962	12.664799	12.94085	11.861355	13.486856	5.8395605	6.901269	2.6004467	9.917248	15.387384	24.684664	13.300564	20.320793	23.368572	-12.904565	-7.8189244	-7.7633815	0.43385172	0.89933443	0.018662184	1.8931701	3.3223858	-1.5472527	-8.888653	-6.330594	-8.656519	1.1877055	3.2931256	6.038595	-9.568174	-5.7023	-5.734233	2.1122098	5.4513307	5.1154237	9.769265	8.514386	5.796732	3.3988395	7.345842	9.666937	8.35504	9.255724	6.2415547	-11.701238	-13.501899	-23.325508	-1.3850007
¸ßË¹°×ÔëÉù´¦Àí (511).mp3	8.33477	7.798819	8.041304	10.753721	13.352543	19.340944	7.783478	8.9731655	14.359076	10.051559	7.141034	2.1370344	5.6624384	4.098668	7.35903	8.589046	12.375326	16.012945	10.978813	12.399875	12.44149	15.911699	15.39888	12.623867	8.061245	8.644861	7.1774926	11.852533	12.712372	7.165681	4.0195456	1.991422	2.8267865	9.533335	12.559683	13.922471	8.000704	7.8690295	11.136169	0.4141748	5.814375	2.8032143	4.376275	10.062378	4.2591815	5.006135	6.852037	4.817512	20.639523
¸ßË¹°×ÔëÉù´¦Àí (512).mp3	10.776192	10.75662	7.11118	7.970604	6.1219378	4.599824	7.0084743	12.73716	15.175819	18.855976	13.409654	5.0644665	6.499672	9.804311	5.925273	28.732365	14.207708	7.162852	5.591714	9.27962	12.237081	-0.7219531	6.017914	11.928394	-7.0672684	-0.59470487	-7.0674744	8.836314	9.47353	7.892718	7.865423	9.246588	8.975618	14.4250145	13.842915	12.985178	7.673888	9.16658	5.5775075	4.798799	9.694147	4.420239	9.009947	9.691748	15.578192	4.7688165	7.6402826	5.332967	-1.5348454
¸ßË¹°×ÔëÉù´¦Àí (513).mp3	3.589666	-0.79886454	-1.2476497	1.8180566	1.0871811	1.1301155	-6.2787113	-6.3013654	-1.4473779	-0.8512845	3.6007438	6.458007	8.671537	7.720669	8.264774	11.790175	12.673797	12.645484	8.184462	6.3215504	12.567925	10.549795	6.4504704	7.2348723	24.757599	25.030817	22.445057	-2.5097427	-1.017426	-3.8216918	-7.1902776	-2.2933033	-2.875402	3.1286573	4.0862374	2.8569438	6.395994	9.966127	14.209062	9.523088	8.139234	10.460903	7.0385666	6.927013	10.231537	4.9395037	9.181492	9.750107	9.498743
¸ßË¹°×ÔëÉù´¦Àí (514).mp3	16.075176	11.245418	7.388899	4.182913	8.580819	8.843616	9.356529	13.603715	20.390373	3.2000039	4.4911957	5.2587023	8.217501	3.7233553	-9.902069	-1.5209795	1.3242943	9.396481	-4.6780176	-4.3303003	-1.5814894	9.621487	9.807697	7.017649	1.7065226	1.3416963	9.986069	6.4617534	6.0270367	9.45385	-3.8629975	-0.70298505	8.919083	7.611367	1.016124	-4.0587544	-3.4240708	-5.870311	-10.463127	3.7281315	5.107193	2.2539985	9.738886	3.6324673	6.532065	6.1572742	2.829097	1.5111564	2.6361337
¸ßË¹°×ÔëÉù´¦Àí (515).mp3	4.0314255	6.181361	7.3216133	14.93617	13.098476	13.35607	4.186839	10.810774	13.254434	-0.15385449	5.8641114	7.8516426	0.19293469	-2.561942	0.08200296	1.3875847	1.2669065	-0.7732902	-16.497927	-11.603792	-3.6289587	1.5450343	2.7568824	4.4070525	-2.409468	-3.5674872	-1.3764639	-11.303959	-5.32742	3.5461066	2.0923686	4.4036436	12.339926	20.51916	17.165113	6.823228	14.1823225	13.450178	4.7463837	3.230404	8.7061825	11.318529	15.627968	12.279104	4.0136247	9.132799	3.6903133	-0.24116004	11.7394495
¸ßË¹°×ÔëÉù´¦Àí (516).mp3	14.69009	16.236675	18.325968	12.977686	19.152102	11.61278	18.51447	15.618628	8.920277	14.546496	20.24355	18.743816	15.190823	13.649466	12.507544	13.074438	12.14204	13.857611	25.600363	24.650358	19.434834	11.629966	13.559923	15.404848	16.669771	19.84652	15.84447	29.5977	25.132	21.805012	18.28175	23.211006	21.118462	9.652898	12.516962	13.355888	21.95424	21.819817	11.091532	-1.2759482	5.22793	8.101131	3.3805132	6.1076045	10.113505	10.936502	13.980365	17.823278	16.447712
¸ßË¹°×ÔëÉù´¦Àí (517).mp3	12.916485	10.437401	5.8705654	1.1837662	-2.0076485	-3.1616883	7.2449274	4.5847282	-5.5908203	-10.682717	-5.0733967	-1.6982031	-1.523835	-2.9676914	-0.13825613	4.44492	4.507782	8.088526	14.164879	20.046679	25.933025	0.8711293	1.2521319	2.3451672	-8.1643715	-8.0701	-6.514919	-10.203897	-7.36338	-8.951506	6.713296	5.5827518	0.9326724	-0.31470513	1.845068	0.561697	12.385893	2.2667155	-5.0534086	17.045696	17.675888	15.083819	17.148201	17.91817	13.624987	6.7897806	6.1728373	5.5192637	4.168829
¸ßË¹°×ÔëÉù´¦Àí (518).mp3	10.066673	12.506448	8.685549	10.640928	17.17871	10.379299	-1.4801826	4.1539	14.338206	10.8360195	12.214031	10.973489	11.532926	15.27466	16.344788	9.41592	10.549232	6.62716	24.283508	15.6146145	10.168242	3.3973198	1.0744233	-2.7179735	9.397566	15.447796	21.256691	-3.1123633	-0.38511276	3.6918395	-0.027766347	2.0212355	1.9533204	8.486493	8.681462	3.8445458	5.6219196	5.831644	0.86172146	12.606724	5.5370417	5.7628627	7.123087	4.345952	0.8058231	-4.869268	0.01308322	-2.9836934	2.0234947
¸ßË¹°×ÔëÉù´¦Àí (519).mp3	1.5412834	-1.1813241	2.3412542	-14.263985	-11.400677	-8.828701	10.010341	12.285489	12.047678	0.8316891	6.6938553	2.3715882	5.2728267	6.07463	8.097265	8.343573	8.335986	6.4202275	0.8047802	1.0317336	5.3456407	6.575922	4.1356306	7.9867077	16.291946	17.17506	16.986294	8.29581	12.74908	8.233541	-1.644989	5.2299967	6.8611717	12.315874	14.162433	12.467324	3.1502004	-1.092871	-1.6970749	6.3319774	9.888446	17.646093	-1.3300087	0.061644822	0.061311424	6.218736	13.215731	18.362179	17.440716
¸ßË¹°×ÔëÉù´¦Àí (520).mp3	9.721481	8.292443	3.5813608	6.5633154	7.148963	3.6229832	-3.1412864	10.223062	15.340269	14.807095	11.089247	7.3524523	16.768925	20.853382	24.05917	3.6008646	6.179471	6.2915583	12.368017	7.340906	6.7708263	3.645605	7.780689	2.6149576	1.0541632	6.037394	-1.4859974	-1.9198468	5.6908493	24.57322	12.2384205	13.592897	4.7397366	14.93369	11.783593	4.733927	-1.6012323	5.390628	9.323845	10.561179	12.522106	15.663855	3.1794593	5.0574408	0.99674845	12.096962	7.1251183	3.8986578	6.581299
¸ßË¹°×ÔëÉù´¦Àí (521).mp3	-14.084692	-7.1086626	-1.3451369	-7.0181665	3.8212361	3.2673805	15.267002	7.1536846	6.114637	1.5930549	3.6482828	2.0560546	-9.729897	-8.312807	-9.207251	-19.695108	-11.339537	-10.907859	-5.0873146	-5.678582	-1.4692209	-6.636381	-7.791671	-3.4067476	-5.1716385	-1.5273013	0.39745528	-7.4016867	-6.48433	-3.4841094	7.797285	2.1238189	2.8053496	2.810779	-1.3739688	-2.541541	4.736782	-0.0619179	1.2915081	-0.8261758	3.6624148	6.052495	-1.4843695	-12.913105	-14.837044	-4.0033774	-0.14640427	3.2281964	5.376501
¸ßË¹°×ÔëÉù´¦Àí (522).mp3	14.86614	22.365574	21.650522	14.527969	13.593733	6.0208025	-1.5691037	4.4605155	8.159197	-2.63759	4.676529	-2.8809147	11.027929	8.549086	-0.22114259	16.373722	14.405109	8.192104	-0.015311778	8.774264	4.4115047	15.924728	17.23648	19.894344	4.686131	12.054707	16.604115	10.817666	12.248945	4.552474	8.0991535	14.498617	14.194059	17.309814	16.41503	15.516815	1.277702	5.0038548	0.9149533	6.9057727	5.0812855	3.6591656	3.8384435	4.0264606	5.270367	11.653557	22.297165	22.584251	11.602213
¸ßË¹°×ÔëÉù´¦Àí (523).mp3	10.548508	14.417795	12.991594	22.981941	20.593334	13.257387	10.52837	11.559298	8.772886	23.628162	22.260124	16.90977	10.196998	14.975296	19.543983	15.558855	22.005535	31.395632	15.548778	11.820614	5.07061	1.0902165	1.1327946	8.115824	9.115889	6.447899	4.48005	8.923079	12.499626	7.432518	8.609319	13.712693	16.984707	3.0506568	4.8568163	3.5716195	10.792432	9.442039	11.768855	0.73860896	0.69377184	1.5160995	3.552219	10.48171	13.642287	17.626606	12.964108	10.344441	15.887028
¸ßË¹°×ÔëÉù´¦Àí (524).mp3	-14.93623	-10.030276	-6.4281898	-6.422436	-5.62263	-6.781158	-5.0178814	-4.757922	-3.5015066	-16.866413	-14.090261	-11.525114	9.036345	9.153126	7.380048	-6.599386	-1.7610431	-4.723939	-4.8893967	-8.358038	-7.167092	2.6833496	-6.0508757	-10.910122	-2.9891539	-2.9792953	-3.7642388	-4.2309422	-4.860566	-0.6870297	-11.330936	-14.885751	-12.926365	0.0381974	-5.7565994	-14.566498	-4.1794653	-4.95983	-7.095912	-6.2918653	-0.4224582	1.483917	-15.763177	-13.531668	-8.033843	8.437694	10.089659	2.0830264	-10.238331
¸ßË¹°×ÔëÉù´¦Àí (525).mp3	10.532303	6.5215626	6.8737693	2.0794113	6.086071	11.735805	8.207884	10.640663	12.031485	8.994038	7.4029856	-1.3593938	19.519432	13.864193	6.881036	2.4983504	10.813327	16.562508	21.471046	20.470154	9.153081	9.57617	11.205543	8.668003	14.794732	15.334908	12.989218	5.5360427	6.4292517	4.859445	9.053574	9.28965	9.598845	6.7862415	6.5923557	3.042199	2.8694835	4.856097	13.154753	5.2791586	6.8613644	15.013638	17.373356	13.5037775	14.20677	11.132002	16.428135	18.469366	12.783813
¸ßË¹°×ÔëÉù´¦Àí (526).mp3	-10.207491	-4.48624	-8.0518465	1.7120903	6.5986934	12.695351	15.126395	14.638294	6.9056783	-1.5730498	2.1610653	3.0750847	2.1352763	7.2385836	12.744022	-5.5719805	-2.2094867	7.36561	0.22060555	2.1297088	5.105666	6.4571576	8.063438	6.234544	2.4318557	-1.5365956	-5.4041615	6.13484	11.830854	5.3850183	0.7755866	1.3963894	-0.53535426	6.9038215	9.92469	12.811868	-12.562933	-3.44589	-7.2858744	1.6772642	4.0032425	-0.92612326	0.7100071	8.246751	7.6441565	0.464836	3.624654	2.2897449	21.48759
¸ßË¹°×ÔëÉù´¦Àí (527).mp3	24.669964	29.084976	26.02634	5.6191	0.7060241	0.9452853	11.670254	12.762903	17.070225	4.42679	1.9886246	1.7871971	2.7617445	6.2843595	7.5818706	2.5278416	5.6484337	7.5630093	2.0393856	1.736542	1.2450134	7.7710676	0.48076534	-2.4550626	8.208155	9.528096	3.7789698	12.993274	12.094145	10.832809	19.557158	16.20907	9.096508	5.413557	12.697002	9.656069	6.8511667	9.796736	9.026872	14.89031	16.681536	14.219879	14.331557	11.995867	5.502536	11.932628	11.243265	1.770159	19.981594
¸ßË¹°×ÔëÉù´¦Àí (528).mp3	18.148664	20.401222	18.016577	1.783206	5.293565	8.045439	16.919474	11.1416445	6.689632	12.515227	4.942382	4.49024	6.849306	4.915457	7.0229335	16.827663	13.023005	8.199154	1.656774	3.2585375	4.444115	7.877178	14.446749	11.767519	8.205984	9.101839	3.7417192	-1.498023	5.068592	5.6060734	0.9969941	4.599828	14.045235	13.88888	12.698603	1.5587043	-3.9266877	-0.02076812	4.004341	4.3528557	6.993348	5.386898	13.961597	11.743748	12.736139	15.987835	8.663741	4.7860937	7.8360825
¸ßË¹°×ÔëÉù´¦Àí (529).mp3	21.571627	17.416237	9.5971	14.649351	11.192629	3.6590252	4.905381	6.7834797	11.20459	16.061913	13.7457905	14.458187	13.38744	12.222051	12.527188	10.395443	12.071342	14.763199	1.3692887	2.447288	4.069361	5.8630586	8.148811	13.32186	15.302049	13.322109	3.2162218	11.788591	12.089858	13.457487	26.110481	19.992325	15.02114	0.045013808	0.97059155	-2.0970569	8.727927	11.0558815	10.212325	11.785657	14.792429	16.544943	10.721409	6.302214	4.514701	-7.3608465	3.842226	21.948578	2.303479
¸ßË¹°×ÔëÉù´¦Àí (530).mp3	-4.5263443	2.8848503	5.397376	-0.30324993	8.504601	7.271662	7.4611664	15.758814	16.963614	-0.39096606	-1.9237766	-5.242647	15.99165	18.555729	17.93312	12.161406	16.470043	12.788617	8.265115	11.65866	3.86133	4.0565767	10.3030615	21.761456	0.36495805	9.610843	9.826361	19.65341	17.440971	17.191591	11.632765	10.187928	12.223364	8.011584	11.326941	8.513477	-3.3587825	-0.14401677	-3.6489024	17.459387	16.833664	13.442856	16.501324	21.97779	20.934336	12.177044	8.831339	5.809954	3.3711646
¸ßË¹°×ÔëÉù´¦Àí (531).mp3	2.4139287	1.3946964	2.5719974	17.76569	15.33247	12.373312	6.176915	0.85843927	6.6880593	5.6875	0.8032072	-10.149925	3.2275739	2.0063193	2.9582052	-13.851706	-12.117237	-7.4772263	2.291304	2.0045054	-0.12287772	-12.075851	-7.7956963	-3.8450632	-14.773663	-12.079021	-13.888056	3.6895704	-1.6115024	-3.9942334	-15.514259	-10.735075	-4.6090155	-8.660319	-17.838404	-21.061049	-17.623909	-20.353714	-20.908087	3.685736	3.526571	6.7910776	6.15042	5.419871	5.618648	6.0136814	2.7312684	1.0419437	10.909181
¸ßË¹°×ÔëÉù´¦Àí (532).mp3	-2.372241	1.3922219	2.779492	9.623003	10.455088	11.469238	6.9338293	10.47157	13.184003	8.757226	11.443342	7.7237053	5.0394087	4.8584337	-0.75522625	-2.395711	-5.1316686	-2.7872803	5.8281946	8.254783	3.839357	-3.71209	-5.051216	-8.282944	8.926081	12.080219	7.6989746	6.9723268	9.667381	6.708777	3.3830996	1.4110415	-1.1947865	0.848737	2.321901	4.894788	12.704083	12.634997	8.460548	4.520441	10.199671	16.434317	10.729712	8.490645	11.014507	8.479552	12.714104	16.66032	14.023873
¸ßË¹°×ÔëÉù´¦Àí (533).mp3	-1.6298072	-0.6975336	7.0040293	-0.25878343	2.7077248	2.378287	5.380196	7.514445	16.818237	1.9555947	1.9568505	-2.8888953	4.7311945	8.831313	7.7039566	-4.949786	-3.0479355	-11.186119	-4.332656	0.7567777	-2.4454007	4.920994	5.8202724	5.954154	-12.267673	-7.6906295	2.0988195	0.9722232	1.4360554	0.68290085	11.346331	13.488319	9.819479	18.918919	15.361999	12.098492	8.808685	9.036924	15.084364	27.93813	29.26717	16.741499	6.772009	12.546	17.553383	12.543392	2.6163626	-2.5938892	6.095841
¸ßË¹°×ÔëÉù´¦Àí (534).mp3	16.927448	14.72134	11.491285	4.8085184	7.3504524	0.086411566	24.926655	17.857292	0.07893646	3.716004	4.047639	3.3709779	-0.5908705	1.4993855	1.0800627	6.5232415	11.728435	14.544898	8.73895	12.967205	12.463103	6.314157	9.861412	4.7208557	8.750218	12.967356	10.441126	-7.3658857	-5.6265106	-0.094745636	0.98902595	5.2814617	7.4197216	6.2245235	6.9370146	1.4274124	15.563688	13.853474	6.8504972	15.277372	17.092653	13.523129	16.136848	13.654567	12.8822	11.050116	10.442696	5.5875435	5.5987372
¸ßË¹°×ÔëÉù´¦Àí (535).mp3	-3.3217816	-2.4305427	-9.618603	18.350452	17.10415	18.974491	2.8330786	1.8302406	-4.6080766	13.461008	15.5976925	7.297129	4.4817305	2.0298226	-5.5771375	11.324498	16.20961	24.837505	12.004456	8.686556	8.049954	5.931182	11.304396	12.112644	16.63134	14.241237	12.045532	-0.7797114	-0.3121975	2.0267942	6.185156	14.502814	15.894978	8.372564	11.272192	9.593118	-7.8489275	-1.6928337	-0.06698537	21.292366	28.984804	25.504375	3.081964	2.7860785	1.7207967	29.759167	23.375206	13.537376	17.547588
¸ßË¹°×ÔëÉù´¦Àí (536).mp3	5.903981	11.626329	10.41921	16.705708	10.227531	3.6043677	4.200531	5.515667	1.6947948	6.020115	4.869169	9.168923	-4.6625175	-1.6319748	-0.2073229	6.7429256	2.424326	0.40414184	15.600688	12.160138	7.049837	3.1337535	4.1345325	6.2981267	16.447176	17.943634	15.213055	2.0738087	6.874899	7.3323727	10.596965	9.660366	9.331271	9.797711	5.1126556	0.20611328	10.249008	13.1810665	11.457186	18.619953	14.917402	7.763241	-0.18209517	1.9669192	0.28618944	-1.912867	1.4409901	-0.16457683	0.92796487
¸ßË¹°×ÔëÉù´¦Àí (537).mp3	0.60505646	5.3158226	6.8030424	6.2896576	7.949688	9.266508	-3.639305	0.22790442	-4.8480873	14.517513	11.671732	5.987025	1.4867241	6.5459723	1.4124072	11.702154	5.3629184	2.6028948	0.56409246	3.841567	7.4656186	1.9405432	-2.4486706	0.18530142	-3.0922222	-0.21318305	1.9511901	-12.048389	-8.626982	-12.263632	1.4455247	4.3202353	-2.2381902	10.484211	12.562785	8.122167	8.69281	3.8493629	-4.5218496	-2.0184212	3.6409492	0.6501097	-0.031356573	5.7479553	1.6715515	11.254494	19.369162	19.94646	-8.566253
¸ßË¹°×ÔëÉù´¦Àí (538).mp3	-2.4729624	1.1864645	4.229684	16.332531	12.231728	5.39632	11.869064	14.701052	8.916098	3.0116973	14.50472	15.495305	0.7953788	6.6031685	0.825906	-5.2904644	-1.9728951	1.1844834	13.255882	7.2140937	2.2513654	7.627127	10.441896	4.1267767	5.391406	0.7694433	1.0176249	4.7910066	3.5113583	8.139372	5.6105785	8.79152	11.683649	1.5146425	5.5292387	7.0316124	2.9907408	2.3144548	0.23612857	8.782198	9.006646	5.8930635	12.284777	12.5417385	16.078787	10.3587475	12.092429	9.590549	8.060055
¸ßË¹°×ÔëÉù´¦Àí (539).mp3	13.083724	12.539714	3.2754457	-7.2047844	-1.234536	-3.7726512	7.7104335	14.835745	11.536692	-2.9952443	-3.14231	-15.456547	3.5341458	5.765703	12.541031	2.3189554	0.36608014	-3.2641692	19.876099	18.609179	18.801422	11.348428	12.671591	16.767914	17.501625	16.12143	17.112356	-4.728616	-4.6454067	-10.838793	10.482915	14.077854	11.276321	0.75848544	0.9606377	1.7546664	-1.8331053	2.765158	2.6450567	15.172753	16.859224	16.515015	9.916601	7.1475844	9.174002	9.821007	18.491034	13.755222	10.397594
¸ßË¹°×ÔëÉù´¦Àí (540).mp3	28.56401	20.063753	10.260544	12.345079	13.924231	3.4324474	17.248959	18.784487	19.04875	-1.5140018	-3.0662546	-6.2278013	-8.690517	-3.8767548	4.0172687	13.67296	15.934809	6.6990433	23.320185	23.844843	16.25439	8.133358	7.3657203	5.234544	6.3438187	13.60312	19.431974	8.023369	14.886905	15.777122	6.1491117	3.6336713	4.2307434	7.9957266	14.19709	14.834742	-0.50455153	3.2490296	8.039916	-7.3752317	-1.5583951	-4.9966545	8.939125	5.659329	8.399896	16.253803	19.257847	16.183285	13.927781
¸ßË¹°×ÔëÉù´¦Àí (541).mp3	19.358349	18.111816	17.56952	12.201938	10.022229	10.909312	3.620456	9.557815	17.8691	2.9391415	11.44831	9.832502	1.1664832	9.065729	7.96627	-1.8593329	7.9581914	16.086044	9.584526	14.266877	18.454784	20.401817	12.039801	2.797184	27.75821	25.516243	21.078136	4.9386373	3.584695	4.08728	-16.845451	-5.3917484	3.3224	22.868317	23.611584	16.460835	19.586716	15.175796	13.318359	22.800688	17.393896	9.1674385	11.320505	10.13443	7.7551847	5.9559226	8.354077	0.6265173	1.0517421
¸ßË¹°×ÔëÉù´¦Àí (542).mp3	1.7170827	6.0637536	5.805382	-2.8251362	-4.436272	-3.3312683	4.4132643	5.4654107	7.3333325	-1.2184495	1.298701	8.267326	7.655856	2.8175507	-2.3428059	10.989584	3.569529	-3.1612506	9.969044	15.138585	13.784245	3.3489327	1.3623489	-1.8881599	-0.3522922	-0.06776491	-5.2756653	-0.68668574	1.1305829	-4.5693254	2.3718462	-2.2371962	-3.6161394	-1.6868358	-5.917822	-1.8399832	0.20736876	1.7904463	-4.9929214	15.885644	6.134742	-4.8183346	-3.8889952	0.62322474	2.7283432	-1.3416307	0.9319812	-1.8032954	7.041404
¸ßË¹°×ÔëÉù´¦Àí (543).mp3	3.7520208	-3.682325	-3.3913505	2.9633076	1.3243592	4.630627	-1.6805884	5.6862183	-0.92924297	11.207012	13.217707	16.2212	-1.7220569	-0.73990643	-2.079237	8.187962	7.314371	8.725374	11.879656	9.435307	3.9613905	6.474297	8.558538	13.729099	2.3863516	5.0167093	4.8449316	2.7990208	10.778496	12.9824505	4.550093	4.422236	2.9925227	-8.322707	-0.042797804	10.825844	-0.6653041	-0.47379348	-0.41643053	8.448059	10.505647	13.630538	7.391978	13.096753	12.988277	9.05076	2.071359	-4.681963	4.309723
¸ßË¹°×ÔëÉù´¦Àí (544).mp3	-8.612775	-7.583602	-1.3461585	-1.5856161	-1.0038197	2.0858443	-0.43370438	3.4493124	0.5194297	13.832066	16.443638	14.803135	0.20913517	5.0797853	4.8118687	-4.2947316	0.6025798	-0.2965963	-6.0209293	-2.8890572	2.2701461	8.125874	6.492088	6.5093703	0.3956838	4.577512	-1.4266922	1.4095902	-0.4083506	-3.5457406	-3.6588783	-4.0798206	-5.2144327	-9.979488	-5.6316714	-3.3019385	5.2569113	3.0511782	2.7418914	5.70868	7.81196	13.19108	-2.9831576	2.7712226	6.8164096	11.073078	10.215992	8.313735	2.4406133
¸ßË¹°×ÔëÉù´¦Àí (545).mp3	23.844614	24.319212	27.323944	-5.9929395	0.42376775	-3.6823707	15.301375	9.87279	13.640818	5.402273	4.3862042	0.9049077	6.7520313	4.01624	3.6454153	0.26412988	3.4959323	-0.5302832	2.9989324	0.15864384	0.39228195	6.270667	3.7049086	6.206235	28.725971	23.001934	26.995106	8.598183	3.2470236	0.65319103	20.267231	19.32137	13.03581	27.40525	28.158894	25.405209	8.726091	11.865747	14.469122	28.19284	40.52243	38.673473	4.611395	4.456707	4.117141	19.466995	7.5487957	1.9208622	4.1997857
¸ßË¹°×ÔëÉù´¦Àí (546).mp3	-10.582253	-4.9900723	-9.078706	-11.597395	-13.536369	-20.563889	-12.188326	-6.6176205	-3.9874797	-10.278153	-9.129671	0.7999585	3.1997106	-5.3375816	-9.835839	-9.194464	-8.620867	-10.042343	-10.899262	-10.966036	-6.8058095	0.4888387	-6.5484433	-6.58148	-13.830734	-7.077153	-3.5066848	-3.5417573	-6.366795	-6.192277	-2.4364743	-0.61243355	-0.6600775	-4.0059648	-7.5716877	-13.397402	-0.5361335	2.6619616	2.8809867	-6.667611	-3.025969	-4.8283176	-5.616925	-5.7731986	-0.22578967	-9.128031	-9.588725	-11.531513	-10.331329
¸ßË¹°×ÔëÉù´¦Àí (547).mp3	10.654757	10.222435	10.341509	2.8958836	3.9179397	-4.4647074	3.0335155	-6.0900893	-9.54775	2.5728006	0.9373896	-0.46019724	5.862807	13.845289	22.67399	5.0732627	3.4672217	0.22808099	1.8895904	3.3864865	0.5996075	0.22930384	-1.8390518	-0.18657199	1.9938576	6.685793	7.083947	11.796887	7.2136965	-2.249052	-1.9939923	-1.0043378	-1.4132787	-6.9745026	-5.790702	-1.2545869	-5.9613	-1.5575974	-2.9882114	-0.24224022	-3.0951014	-1.6750064	8.105795	6.167348	-1.9051225	3.7314312	10.654344	7.4107084	-0.7165909
¸ßË¹°×ÔëÉù´¦Àí (548).mp3	-5.4251323	-0.2822013	6.26143	-3.6380706	-5.6434	0.31730762	-4.3823433	-3.8653948	0.643227	0.5852128	3.7040477	-1.0650738	-1.932223	-7.5474176	-11.874359	0.14252497	1.9162635	6.2775726	-3.9809942	-10.789726	-4.916156	3.8030758	-0.690295	-2.75574	-7.42243	-10.6761265	-4.960457	2.2742095	-1.1598973	4.208186	5.004483	4.121343	10.891505	-6.8503976	-3.244776	6.688617	-6.726275	-3.6498866	-8.666821	8.833899	10.874492	5.582606	4.4792337	0.3911178	6.5024347	12.039282	14.402541	21.45689	1.3872734
¸ßË¹°×ÔëÉù´¦Àí (549).mp3	13.773003	13.452235	8.813801	0.21378195	-1.6738977	-4.0500584	7.8698273	15.644499	13.646042	-0.19518182	-1.8692964	-4.099286	-7.303009	-0.5610376	2.9689598	2.6352844	2.770698	-2.5192516	-8.708624	-3.3279526	-8.35609	12.095351	14.062597	12.942225	10.939371	7.1029716	7.7117977	9.451923	5.840853	5.8747416	1.8840401	3.7193725	4.628694	-0.3659135	4.704834	15.36409	-2.4937425	-0.31860727	-6.0878487	4.054687	6.905586	1.2027469	12.646252	9.646352	1.3770725	6.921838	10.114988	12.500077	19.573189
¸ßË¹°×ÔëÉù´¦Àí (550).mp3	4.426334	5.4713244	4.041984	11.256784	13.736129	7.505988	14.265962	14.47999	10.6863365	19.830166	24.908905	31.072496	2.6113615	2.9053462	6.358329	11.78038	18.07759	22.626213	4.418619	7.8385925	8.064617	6.773921	10.723015	14.809585	-4.372635	3.1141872	4.129072	0.030984774	1.1012466	1.3304393	20.60048	19.147943	7.1350174	11.881364	11.744663	10.477787	11.94542	14.336567	13.408928	18.322186	19.314014	18.08129	12.251885	8.592747	8.751715	12.002579	14.644982	15.734097	2.8829262
¸ßË¹°×ÔëÉù´¦Àí (551).mp3	-2.072811	0.3033853	1.8302562	-11.365409	-6.327076	6.3280277	0.011065881	0.48030114	3.123615	7.6156564	9.119505	5.5250607	17.035822	14.578515	12.117245	1.2724149	-1.7675045	-3.7487838	1.2080158	3.2544553	0.8899908	10.7853565	16.170044	15.83027	-11.307322	-0.424087	4.525629	15.036935	11.723781	9.826173	-5.867175	-8.345652	-6.9385366	-0.5600283	0.24635568	2.913642	4.519925	2.4525194	2.614746	12.362469	10.255612	5.4010115	7.7500167	12.040117	15.949029	11.580176	13.783746	21.168488	23.03396
¸ßË¹°×ÔëÉù´¦Àí (552).mp3	-5.389595	-3.6075463	-0.9606759	6.860862	3.5876145	1.8377672	2.2505453	6.360869	8.456558	-4.5383215	-3.3819766	-3.5711906	-0.80623	1.6926725	-0.13639814	7.2107706	8.576947	3.9202242	0.048909724	3.972558	12.469328	-9.525922	-11.927809	-6.6860433	11.4401	12.898311	9.446983	-12.504354	-8.310854	-7.8254557	1.0297449	3.6639872	7.381578	-3.5103288	-0.90442526	-0.49466136	15.094749	14.270144	12.286916	8.3877125	9.650114	13.405092	7.694334	2.1923285	-2.726107	-1.0428972	-1.4965508	-1.8347967	4.178514
¸ßË¹°×ÔëÉù´¦Àí (553).mp3	13.203268	18.212543	18.254757	8.433332	6.44079	3.2789927	6.5726733	2.6243305	2.841392	2.850633	-0.69731987	-0.21546525	0.40217257	-0.40505898	3.601214	5.6023884	8.471956	8.4401	9.001248	6.741544	6.1604443	7.4306545	2.090788	2.7441504	9.80701	11.162626	11.491445	13.657822	13.698572	6.892627	16.447868	18.017893	13.312099	3.061632	11.17691	10.022482	11.741922	10.085348	4.6135592	15.705137	18.490767	11.735853	1.9632345	9.031297	9.469611	8.291691	7.429659	9.704451	13.48585
¸ßË¹°×ÔëÉù´¦Àí (554).mp3	-0.6645826	-5.2832646	-12.850834	13.240049	12.804931	8.875728	-6.105935	-1.1463995	1.7652172	5.845722	13.963364	11.350955	8.987164	12.25145	7.719057	5.94372	7.709557	8.269114	0.15638205	2.6361	10.454157	2.4521294	0.115219	-1.1094105	11.358644	12.728668	13.086878	-2.0190945	5.430762	8.016671	3.3010135	-0.38404533	-1.7955947	13.175735	10.542061	2.1060562	-1.1697474	-0.14985216	0.97107106	2.3926988	5.567164	11.210548	2.7173665	3.3500257	1.8751297	15.040329	12.629538	11.667048	14.213762
¸ßË¹°×ÔëÉù´¦Àí (555).mp3	-4.4935026	7.4796867	10.343164	9.000637	12.555532	6.159523	7.333765	5.697841	5.0693536	2.2171855	5.286785	9.373285	17.367922	17.571796	12.821688	4.4122357	3.3112204	3.0519562	4.0925765	6.1459146	8.198152	19.864567	19.948257	9.396275	7.6294394	2.6148171	-4.2123795	-3.8633873	-5.443351	-13.762509	2.8978453	4.159835	1.0431225	2.755742	11.735106	23.74342	11.168684	4.219199	-2.83878	7.3749113	15.150396	23.105347	23.078072	27.9785	24.425278	-7.092695	-2.3738158	1.1613635	16.366558
¸ßË¹°×ÔëÉù´¦Àí (556).mp3	2.393849	1.3378906	-5.189199	-3.1166096	0.9822067	2.420648	0.46466625	-2.283564	-1.7429317	0.20407957	4.5981064	1.6553824	2.9401817	3.9056613	3.8223934	10.048937	8.601576	13.069544	6.817304	14.40013	19.670431	19.833641	19.790089	12.959205	25.31223	30.774117	29.459406	28.932327	31.67743	24.89844	13.995124	17.525074	13.224125	3.6410024	14.692549	19.877506	13.424478	19.555458	15.95046	11.395179	17.774048	24.84872	9.343785	11.154812	9.436765	11.084362	15.715681	17.550205	13.137957
¸ßË¹°×ÔëÉù´¦Àí (557).mp3	7.783473	13.178273	4.9618874	2.4290628	-4.3578873	-6.592878	-7.6814785	-10.097657	-10.592878	-7.251503	-3.3168302	-3.365199	1.4023532	2.489056	2.9106836	-23.257814	-12.072329	-4.3117986	15.879095	8.65576	4.7715893	-14.090274	-16.90459	-17.807526	11.567491	0.08508575	-5.385145	-1.4548324	1.7819884	5.9538403	14.900129	13.512075	11.331955	7.9613667	11.997576	7.321007	20.74954	23.285545	15.86641	13.443778	11.6343975	4.6848836	14.3287325	15.63756	12.659344	7.640434	9.547758	2.8015985	-17.587036
¸ßË¹°×ÔëÉù´¦Àí (558).mp3	8.967468	2.9342496	-6.0767326	7.3732142	17.888706	24.070467	18.886234	26.064182	26.807674	12.471356	12.275389	8.761347	16.829693	15.794233	6.115491	1.26549	6.4453063	10.201996	20.434248	9.0307455	2.818384	16.734905	20.137302	16.671375	-4.9276295	3.0316856	7.4035997	-6.1118526	-3.032904	3.2932289	13.919373	10.595828	9.91497	-0.69952714	-2.6832366	2.9070728	13.203004	16.605988	13.324676	4.622533	-0.122745275	-2.3878062	4.855951	9.861187	10.642366	7.6191816	11.750856	16.476675	6.1991816
¸ßË¹°×ÔëÉù´¦Àí (559).mp3	-1.1809094	0.8228187	1.9344738	5.6768847	0.24570787	3.1213388	5.553474	6.5946274	2.9217865	-17.226625	-9.425193	-0.22525829	-3.0937715	2.4919558	7.773546	8.410829	11.154902	9.179907	-3.1281972	0.29716763	2.2079432	9.036373	8.351304	8.402283	0.8724034	4.2800665	-2.6377437	-9.635286	-7.584507	-4.2595124	-0.3476207	1.0886564	4.785609	10.770712	11.917801	11.557193	19.252834	17.924915	25.985222	3.03085	5.0390854	-1.9745222	16.014545	6.841553	2.236774	6.602867	-0.2408135	-2.8074386	9.141525
¸ßË¹°×ÔëÉù´¦Àí (560).mp3	-3.791273	-5.969842	0.49603996	-9.251166	-5.9242077	-7.8418283	-7.023794	-9.93271	-4.358756	-11.5420265	-7.2866154	-3.2137089	-10.466158	-17.508297	-17.727554	-0.17020214	-3.7344387	-6.4187593	-4.663421	-1.5256108	4.562837	-9.693357	-4.4197044	-1.8053024	-24.101452	-15.733533	-5.5728536	-10.591942	-5.45315	-7.283426	-20.083214	-18.974937	-17.606651	-8.934021	-4.9865294	-5.802312	-12.680581	-7.531684	-6.997061	-5.591799	-9.60342	-6.556343	-1.5539188	-1.4616008	-2.8140078	-12.35367	-4.7937245	-0.025158495	-2.8841128
¸ßË¹°×ÔëÉù´¦Àí (561).mp3	8.622808	9.625822	9.656864	-3.9013262	-4.0050907	-3.6318235	8.026772	6.925961	9.326095	4.3850694	7.062196	5.067496	-0.7697268	8.488852	17.947899	-3.861023	-0.9123241	1.3128965	7.9829082	11.824484	10.942511	0.39375395	2.4243345	0.46375585	-3.5191271	-8.412289	-7.3618765	-0.87578726	-1.766902	-5.515117	1.8146178	1.3556542	-2.3739538	4.173352	6.6100245	11.610426	-6.922173	-5.1053267	-5.950929	6.6989026	13.739156	9.249383	-0.19840622	2.3393378	12.479273	12.397741	4.9948244	4.518224	7.150024
¸ßË¹°×ÔëÉù´¦Àí (562).mp3	0.9264415	0.7587303	3.1642747	3.5756936	3.826215	7.7526155	9.526023	2.1026397	-6.2745676	-3.47968	2.1280365	7.7054048	-7.179594	-0.87371314	2.5745094	4.178055	2.4385386	0.37464142	1.1158509	-1.1172123	-3.6369877	-8.2000885	0.2671289	0.38578153	2.2084336	-0.89686996	-1.6492312	3.368976	4.802883	1.451016	6.8219566	7.427924	8.313669	4.3731556	6.606101	6.8341036	8.640144	8.032827	5.3005147	4.738743	4.7184744	3.9181519	4.6103916	6.199026	10.341271	-7.599246	-1.7959528	2.519455	1.4453404
¸ßË¹°×ÔëÉù´¦Àí (563).mp3	18.952873	21.320559	19.797165	24.039629	19.702393	16.590279	8.286702	18.057106	17.969757	9.401323	13.397804	12.927423	12.628462	19.044863	18.386536	20.281591	13.448395	7.264948	20.266672	19.625017	19.167152	6.9396024	7.9164333	12.03149	12.268576	16.518648	18.154633	21.489185	23.33136	21.575224	13.75887	15.477177	15.912235	23.206448	28.899818	33.457115	20.812632	21.70859	22.503494	26.807756	29.668034	33.36452	45.23539	33.99009	24.27903	27.11167	32.56373	31.2434	15.352318
¸ßË¹°×ÔëÉù´¦Àí (564).mp3	25.28476	29.214422	30.48888	16.540497	19.21428	12.049622	-2.1250768	-2.046439	-6.257524	5.172831	7.79269	0.8852599	18.753899	17.371582	22.61082	20.292698	15.843686	12.631869	16.953163	18.032745	16.084196	28.755363	30.7503	24.323597	8.932941	13.937561	14.661224	17.665085	11.115855	1.9280686	0.21584827	-0.22729075	0.730052	8.009321	11.506937	13.011782	-0.93923026	0.40846327	-0.7554969	-8.527955	-0.59777725	7.239933	0.79528296	-2.2212253	5.280189	35.188423	30.707565	24.344006	-8.6300535
¸ßË¹°×ÔëÉù´¦Àí (565).mp3	9.1466675	8.104025	5.5005503	4.055738	4.2965317	6.6177645	4.7221394	4.919748	4.801267	6.985206	4.5164766	-1.9190283	-1.1238981	-2.0711	-3.1602235	12.484381	14.480386	13.368048	3.5305877	4.059583	2.8590174	1.344299	3.328407	1.1201973	11.11413	8.810294	2.8872943	12.600954	12.488102	11.282696	-2.680561	2.3439174	9.232259	7.3044047	8.540577	8.10143	13.457632	10.075212	4.874484	9.067711	7.21019	8.047637	9.660751	1.7660415	-4.7162237	5.3570366	2.597351	-3.8748825	4.4625645
¸ßË¹°×ÔëÉù´¦Àí (566).mp3	10.89679	12.557588	11.632568	5.9139605	8.910993	8.971106	8.320056	5.4229193	7.5344214	8.637709	8.970174	4.4258766	13.321259	12.545456	6.9977827	9.75857	13.996485	8.040459	7.977767	8.260333	5.589161	9.102696	8.230007	10.881053	17.217281	12.414789	8.038459	11.416561	9.022143	9.908554	14.042631	10.747056	12.436762	15.297802	17.397305	15.942881	-6.1138268	-0.52335805	5.7057934	-16.746216	-11.901806	-14.162167	12.947646	11.991687	8.334153	10.62841	9.358917	9.522164	4.9449224
¸ßË¹°×ÔëÉù´¦Àí (567).mp3	16.600807	20.183151	15.308268	6.665472	12.96401	13.440825	11.940784	12.01218	7.5546255	3.9325485	10.045046	6.5347605	19.736809	20.713968	24.443493	15.65712	19.125736	15.431381	10.932383	11.80728	4.732771	24.267405	31.57454	28.403038	18.737526	19.966766	16.754845	14.422445	18.86864	19.636774	7.8428726	12.8483515	9.083313	12.701985	12.274561	-2.4320884	9.37284	13.633259	7.809229	3.2090468	7.12925	11.77981	1.990066	4.5835743	9.100168	17.850077	22.043997	22.137583	19.74611
¸ßË¹°×ÔëÉù´¦Àí (568).mp3	7.1008472	7.890836	2.8629472	8.616159	12.043637	12.161295	3.6394277	9.921938	17.81128	3.2816854	5.8340397	11.380857	13.2985935	11.475132	14.463572	2.1465137	7.178905	10.291555	3.8866272	5.4140635	6.9066815	7.4604397	13.98472	14.628977	-0.9804473	4.668317	12.023226	9.60968	14.464394	14.305786	-7.9784865	-3.6578274	3.2662077	3.4710047	7.406232	5.2711735	-3.16249	0.562621	0.53249776	14.107052	11.399004	8.699377	19.066912	19.423426	12.912742	6.041102	11.783994	5.07543	3.717259
¸ßË¹°×ÔëÉù´¦Àí (569).mp3	3.2402315	3.5139627	3.3078663	2.4260662	2.3403144	-1.8446064	9.4254	5.379414	0.66709036	4.537097	3.8864813	0.26612887	2.7070544	-2.174654	-2.7770824	-0.7277795	-2.145641	-6.468809	-6.3365097	-1.4834732	-5.0467405	-1.6309127	-2.1505764	-8.243151	3.4131074	8.39768	17.288395	-12.199289	-14.908921	-20.966768	-9.839878	-0.7061872	-3.1523323	3.399531	3.165793	8.4281435	5.3760633	7.0103188	9.305949	2.1302676	4.373832	8.040991	10.638105	4.275118	-3.0435581	6.1263237	2.598091	8.011869	27.182602
¸ßË¹°×ÔëÉù´¦Àí (570).mp3	-5.7385597	-11.453785	-7.2961884	7.3141994	4.039115	-0.66982275	-13.848941	-18.616112	-22.446976	-11.211213	-18.808977	-20.143967	-1.5456449	-2.8887699	1.8942823	-12.82622	-10.319786	-5.739414	-13.325512	-19.388382	-27.833906	-31.954664	-28.694073	-29.080523	-14.9321995	-11.62105	-2.6795096	-5.356423	-8.964466	-12.83779	-7.2513876	-7.3093534	-6.0939584	-20.505318	-24.248207	-26.684462	-17.715673	-16.726341	-15.402245	-4.3431306	-16.436335	-16.40349	-14.438485	-12.754717	0.60235876	16.569859	6.309496	-3.175981	-17.230473
¸ßË¹°×ÔëÉù´¦Àí (571).mp3	-19.749237	-7.1282206	3.2016244	9.478956	7.539221	14.815706	-5.7687764	5.6222005	12.669627	5.477276	4.7579484	-0.207353	4.85384	6.1681776	4.9509945	-16.411182	-5.537532	-4.1861544	21.146904	16.414116	10.08452	-7.544155	-6.6613073	-8.591608	4.9435377	2.373906	3.1224473	11.640785	9.670407	6.1895094	8.702394	11.451897	11.61838	0.03126552	4.245144	8.078159	1.3995259	8.48575	22.053123	-2.854197	1.0076637	-3.4033806	18.453728	15.359966	16.523777	5.1863246	2.3953748	-1.7565408	-3.813319
¸ßË¹°×ÔëÉù´¦Àí (572).mp3	13.407952	13.292685	8.407455	0.40180877	4.129449	3.4223976	6.4369316	5.2297816	8.677759	-8.537157	-4.5538397	-7.344013	21.00636	11.940847	3.1243525	10.342109	9.547483	7.639835	8.846899	8.343824	1.5574812	8.443155	-3.8550797	-8.397282	-4.1418223	-5.9144745	-11.23665	20.449804	13.542049	6.4049335	1.7130054	1.4156532	-1.4786153	-13.882597	-9.644056	-2.2233863	1.5821812	5.580326	18.21156	4.8291044	6.518537	8.147298	-9.778905	-1.7697506	-2.5942373	0.96023077	5.3245277	5.08803	15.5555725
¸ßË¹°×ÔëÉù´¦Àí (573).mp3	18.452965	13.056786	11.805672	12.458157	5.895944	4.470626	18.62809	18.678947	11.282779	-8.552221	-4.460955	0.541386	0.9738406	9.309952	7.5084896	4.992491	3.8830929	2.861962	16.121098	16.184938	20.57713	33.508213	33.939026	31.897818	-7.4852524	-12.185149	-10.514904	2.358486	3.4297998	3.3275177	10.409043	11.934656	13.26867	5.549158	6.4308248	7.470222	-5.0335236	-2.4194942	-8.191473	-5.0469937	-0.9855112	0.22072804	11.477463	12.777267	6.255476	17.725384	11.218594	6.6296663	22.343624
¸ßË¹°×ÔëÉù´¦Àí (574).mp3	14.545419	11.846562	15.489336	-3.7599797	-6.01201	-3.524406	6.417924	12.011079	16.584263	-6.164109	4.424367	9.822819	6.075158	10.98577	5.691883	23.693968	0.68102694	-15.7628565	16.595657	15.0356245	13.8302355	6.1911697	11.107969	17.926397	10.934938	12.722908	9.143841	8.965673	13.711222	6.4256215	1.3336723	9.750154	6.8993297	-2.1350842	-2.3159482	1.6034406	-0.4954305	6.6268187	5.548201	18.841368	11.002113	4.910797	6.2110844	6.0826483	0.8653371	-8.220783	-8.471537	-12.746674	13.445017
¸ßË¹°×ÔëÉù´¦Àí (575).mp3	8.364854	9.88198	8.462208	15.419863	16.199696	9.986433	5.0282598	11.973301	15.7535095	19.237114	18.362858	8.748323	-4.0734234	0.9466599	1.2091761	-13.460686	-8.995914	-7.9624147	20.738564	16.254179	12.634974	21.22459	26.959671	28.328806	-4.170703	4.210981	2.2483237	-4.951455	-11.079401	-10.057119	6.0242853	9.268131	9.006685	9.010942	11.066509	6.405245	5.0818505	3.9302068	7.1560507	20.840084	16.064697	9.795786	5.0838356	2.5998015	0.75498706	12.046116	17.499731	17.523201	-6.5908713
¸ßË¹°×ÔëÉù´¦Àí (576).mp3	17.197739	17.96371	12.363077	22.07874	11.561186	5.6714106	13.108702	6.858099	1.9012967	13.307873	20.839195	19.865334	11.61044	12.042486	14.103309	6.7556267	12.176113	12.87908	1.6058748	7.119161	11.9086	5.1602907	4.443677	5.33237	12.880253	17.205566	19.840158	0.90591776	5.8509965	13.318171	16.898298	16.83841	12.135642	13.710415	20.737404	19.063345	5.102392	6.535456	1.9282966	21.98368	22.58075	24.71216	11.165251	6.629557	0.29229003	7.32998	2.823103	2.484727	20.840366
¸ßË¹°×ÔëÉù´¦Àí (577).mp3	-3.434002	4.6442127	12.590952	-2.1622329	-3.928345	-4.544446	4.708067	6.3287077	2.0339804	4.329067	10.856047	7.8739796	11.161665	11.430674	6.8707943	-0.9958547	1.9850937	1.7615998	6.781084	7.738622	11.128014	8.004592	5.7419577	-2.6014779	5.0325675	11.249131	16.979551	8.691069	11.043459	2.8948607	8.799819	4.7478724	-0.5932455	9.821489	10.317029	7.3899126	-7.3684206	-4.450094	2.7088437	11.489083	15.840803	18.745031	1.7529733	5.161454	4.347227	17.200624	15.165029	15.863288	3.4734294
¸ßË¹°×ÔëÉù´¦Àí (578).mp3	20.918598	17.523275	7.362709	23.740421	17.729084	10.054333	15.231271	18.020817	10.534145	13.122877	9.583736	3.5164137	9.703278	6.90945	0.8973596	21.300053	19.849754	17.429024	-11.351913	-8.926938	-11.936115	-4.0405464	6.1270123	6.164647	17.185524	9.587418	3.6463604	13.693613	14.5887985	15.019656	19.379604	23.858284	27.85011	12.114423	15.020531	12.858996	13.52267	17.296051	17.984478	25.376617	23.578695	14.82445	19.325336	20.168526	18.735695	14.609371	12.781487	13.354624	4.817474
¸ßË¹°×ÔëÉù´¦Àí (579).mp3	-2.1656814	-4.0084105	-6.0692477	-16.693413	-15.093256	-10.308079	-2.7288032	-7.8210745	-9.480446	-7.9151897	-4.015269	-0.83924717	-1.5172334	0.52419025	-1.77805	-12.181915	-10.104848	-5.7625957	-10.241234	-14.1607895	-14.988517	-1.9524387	-0.5865123	-4.001382	0.06803846	2.5518444	1.9181672	3.3182998	0.212183	4.103455	4.2738833	1.010022	-6.50066	0.35971236	3.9947617	7.360076	-14.1041975	-14.820288	-15.67882	-1.2819151	-4.536089	-4.440721	-5.4950867	-10.91845	-9.895525	2.9743521	3.6017668	4.212173	3.7844324
¸ßË¹°×ÔëÉù´¦Àí (580).mp3	-20.65937	-18.518131	-12.593067	-0.9504876	0.28558353	1.0175066	1.161319	6.9846697	4.1768084	-21.019995	-14.904818	-15.558418	-9.540593	-2.6462195	2.2908196	-3.6851492	-2.3781579	6.226802	-11.601128	-10.966126	-11.049856	-7.1160917	-10.392138	-14.363681	-1.4282281	-4.6649294	-6.831583	-13.513346	-7.5677824	-7.161584	-9.271632	-4.066339	9.387928	-16.838905	-15.973736	-15.471723	-12.653284	-6.048959	-1.3556547	-5.312456	-7.233582	-3.0266702	-3.265238	-4.2460833	-1.1066318	-7.8809752	-5.9159355	-3.7636833	-12.26305
¸ßË¹°×ÔëÉù´¦Àí (581).mp3	-4.9376116	0.89900815	-2.2392368	-6.956905	-3.402372	-3.2681723	-8.833305	-7.8277836	0.14765239	8.259819	10.61113	6.84742	-4.9177475	-1.5501981	-6.021948	21.672121	24.47319	23.326614	18.078888	21.705448	29.396292	27.7764	28.533024	27.449842	16.62703	16.238325	12.480539	9.094635	6.940109	2.1139598	6.1777406	5.1772556	1.8262864	1.2161378	6.284113	-0.61894757	7.225363	8.713675	7.6617556	0.97301745	-1.7798946	-5.2406335	0.7719594	-3.3891342	-5.267851	17.257822	19.804897	17.110916	-1.2058458
¸ßË¹°×ÔëÉù´¦Àí (582).mp3	9.831211	5.9361124	3.3300266	15.726785	11.411483	3.7276273	-3.5695238	-4.673618	-3.3961236	8.467885	11.016352	7.131999	9.602694	14.829823	22.748867	23.652975	22.050247	17.30954	11.664484	6.3330393	6.818084	-2.266511	-1.9010165	1.2685208	-0.1353733	2.0847611	5.8527794	10.879119	7.2894564	5.8296337	-1.8614056	-3.674821	-3.501418	-7.688775	1.5427604	0.022479273	7.1619124	8.490397	4.0265937	2.4042706	2.925149	1.6858264	9.479824	7.636907	3.2979367	14.247908	16.86039	19.710398	8.442848
¸ßË¹°×ÔëÉù´¦Àí (583).mp3	-1.8707525	-1.823266	8.432047	19.885649	21.88412	18.863096	10.744652	3.200457	0.9906486	0.63241446	-1.7924702	-6.326541	-8.569114	-6.947689	-2.3945975	-11.6875	-11.463407	-11.798458	8.8562565	8.280001	-0.42918414	7.819538	2.4980936	-4.847093	5.1093197	8.2915	5.592148	-2.9625633	1.0900581	4.2607856	11.188633	6.8397985	7.3198442	11.918852	10.19256	9.634067	10.067088	-0.708881	-0.3235842	0.2574867	7.350772	8.944675	6.397274	4.812825	2.5838358	3.3310878	1.7184448	-1.5796146	7.367095
¸ßË¹°×ÔëÉù´¦Àí (584).mp3	2.464419	11.0206585	17.532034	15.680052	21.454178	23.43747	9.343484	8.282157	5.7056417	-1.5353136	-1.2957505	1.8533739	16.230715	12.921695	6.5684896	15.802286	15.956429	10.682954	11.687027	15.478304	16.035954	9.932408	9.490067	13.885458	11.945957	13.830681	15.888567	24.803371	21.185822	14.170914	20.72359	22.790924	18.776283	28.378809	26.049896	24.036907	10.93483	14.550838	15.550961	6.2539644	10.061128	20.552933	35.05226	30.577742	30.872116	3.1998367	8.6591835	22.115662	10.348071
¸ßË¹°×ÔëÉù´¦Àí (585).mp3	4.867811	8.129507	13.887505	5.4909544	8.337417	8.756661	-4.6823053	5.468296	8.722224	6.5599365	9.781933	10.868591	-14.625645	-11.78182	-7.662902	-2.8412676	-9.89724	-9.921858	-7.8597097	-11.474982	-17.15433	-8.94718	-4.302501	-1.6164482	-10.659735	-11.49593	-14.788653	-5.742432	-2.8101988	-8.308207	-2.5800335	-6.8913536	-5.1724687	-6.1479487	-4.359009	-3.708664	1.3624033	-6.9920206	-8.087818	5.9289026	9.461482	10.315898	-8.393301	-1.0101545	8.529803	0.1470604	2.9569051	-0.6964915	13.528228
¸ßË¹°×ÔëÉù´¦Àí (586).mp3	-0.41926473	-5.119544	2.0392792	-2.908399	-4.178603	0.27252057	-2.8013482	-5.557056	-8.968807	-3.454159	-2.2278736	0.36228055	4.046942	2.6157022	-0.2503871	2.6365466	4.617971	11.3024235	15.784787	17.747448	25.410667	-6.2134466	-2.3950996	-7.015953	3.2599049	2.6428418	-1.7567368	10.233244	-1.5022967	-8.314484	0.21846248	9.212547	7.8959713	2.029149	-1.5810826	-6.674747	10.342691	7.053828	7.3180065	-14.043947	-3.327949	8.927915	7.43855	11.005621	16.333183	0.63143486	3.767805	-0.21326457	-11.848194
¸ßË¹°×ÔëÉù´¦Àí (587).mp3	-4.985196	-10.570921	-6.7270575	6.0802546	2.1019096	2.9257846	2.281655	6.818909	13.092742	2.199198	0.704914	5.9770308	-11.930855	-12.2637825	-11.042323	5.856308	2.4961925	-0.0445566	-13.586111	-11.776669	-8.986756	5.88074	6.586726	4.873337	-7.664402	-9.296993	-7.308049	7.742631	4.771925	4.947788	-10.214355	-7.0181036	-13.012352	-6.029894	-7.87842	-4.665749	-7.2526474	-5.3639393	-8.264462	11.569248	13.708966	16.393017	-19.43228	-16.198719	-11.395799	-4.9873824	-4.3942714	-3.2556329	-3.5808895
¸ßË¹°×ÔëÉù´¦Àí (588).mp3	8.151323	7.5530286	9.507974	8.125492	7.509539	9.17963	-2.732919	-1.3864119	-6.828119	-1.6979289	-2.197534	-6.020796	-14.1642	-12.109453	-13.277218	-3.8298404	11.163429	14.32095	8.961048	16.086145	13.373514	0.98344487	1.8912265	10.736603	17.982788	20.339085	17.749626	9.464668	9.165686	4.2405367	4.9157963	11.736418	10.490933	12.527775	10.557463	5.004874	21.877884	17.094942	18.402878	4.9889593	13.233486	21.275225	-2.3489947	4.4330835	9.053169	-8.859358	-3.0728383	-5.9233646	15.735809
¸ßË¹°×ÔëÉù´¦Àí (589).mp3	-0.7194029	0.16038322	8.709536	4.2505975	3.4222965	1.9868503	-2.6040926	-1.0529555	1.7856922	-1.7530848	-3.2081366	1.8472043	2.6997209	-0.49484083	-6.511101	9.354351	9.212885	4.9532204	-5.254654	2.4925976	7.519202	4.99355	2.0581667	0.9719964	0.52375925	-1.5109489	-1.8042742	1.7249842	2.93966	3.1845388	2.2241168	2.4587371	8.01616	6.1695747	2.3520255	-2.817683	4.5484614	8.091436	6.9663916	7.3793354	8.110726	5.389825	8.616931	14.56788	14.787401	9.583116	8.233131	10.766797	18.054462
¸ßË¹°×ÔëÉù´¦Àí (590).mp3	-18.899775	-15.198196	-5.232038	-3.9247737	-6.342353	-3.7908776	-6.828923	-6.527275	-10.243209	-5.7414412	-2.3430166	-3.7782662	-8.135226	-5.8226123	-5.159575	-1.6905904	-3.1369214	2.4693518	-0.6226181	-5.282854	-7.2798176	-8.438568	-9.099414	-9.022725	10.697086	3.8799963	-3.4387815	-4.5262046	-0.798584	4.9670978	-11.22554	-12.4633465	-10.424393	-1.7457334	1.8358076	3.3918223	-6.8723116	-3.5364099	3.3746185	-6.95893	-7.302272	-3.57801	0.88469034	-0.98331934	-0.4137994	-6.650552	-7.8673625	-2.5045528	-5.102365
¸ßË¹°×ÔëÉù´¦Àí (591).mp3	12.163129	8.272488	1.3645513	10.393564	12.293255	13.750786	16.814869	11.941245	9.668676	3.8641114	2.1938884	-6.2326317	1.7524557	4.172516	10.662581	9.247622	6.951701	2.5896552	4.871855	5.658725	6.0651484	-4.52349	-0.644583	-2.6934435	18.641148	12.921049	-1.2072719	-13.840652	-10.676729	-12.605022	9.498167	8.29719	10.244982	5.9863224	7.3136315	8.735003	-3.2728348	2.3783221	6.2729053	6.3512325	7.4030466	3.9801834	4.804423	4.1336336	2.1918523	2.7670019	-3.979869	-12.142017	-4.2238083
¸ßË¹°×ÔëÉù´¦Àí (592).mp3	7.387971	16.703325	22.447409	19.660448	15.877027	10.580926	-7.7538834	4.0296583	6.6760073	20.324253	22.123205	26.223728	5.263734	19.231636	20.795155	2.653196	7.403819	11.468777	-4.3463902	3.0441484	3.166616	15.202833	23.216852	15.571361	20.595556	30.060787	31.16323	17.978983	13.313555	10.629951	1.6944435	11.365255	17.735878	18.809422	18.814558	17.624874	18.892006	15.609085	15.860755	12.022575	14.506509	13.257414	0.78639	2.573214	2.7593575	0.8955896	5.934907	6.6507034	5.5182076
¸ßË¹°×ÔëÉù´¦Àí (593).mp3	-10.089258	-3.7192135	-2.4258547	20.201988	18.399433	8.055079	14.422796	14.912201	10.825333	7.7505584	14.728132	14.960514	9.099495	13.5256605	15.902609	10.178787	10.123283	14.810062	9.432845	8.246149	9.860354	13.1597395	6.1573687	1.9154186	-0.09625965	5.290325	7.2336435	14.844659	11.822933	7.6815805	15.360596	14.621378	12.284375	17.743443	7.1298075	3.1455061	6.6438484	-2.3504758	-2.7737453	-6.698765	-1.3166261	7.295037	1.9142141	10.643763	11.2558155	6.585351	6.4428062	2.528564	18.143677
¸ßË¹°×ÔëÉù´¦Àí (594).mp3	0.8004411	8.08867	10.629597	-2.814414	1.5452049	0.5213231	8.603191	9.2200165	3.3507893	14.645862	20.094986	16.815948	-4.9635167	5.19975	0.9870908	-0.49684703	5.160703	4.6258984	6.7386227	-2.0451946	-9.455057	-7.5965843	-6.6471157	-8.63848	0.44846895	4.404129	6.287236	19.16278	20.393087	26.592989	7.57567	8.860987	2.3237557	9.379594	3.5950928	0.7528086	8.132806	10.257595	6.2025576	5.2243567	11.423997	6.3996935	-7.3211565	-0.077112995	4.556926	4.2899065	2.419314	-1.7589427	2.5301063
¸ßË¹°×ÔëÉù´¦Àí (595).mp3	6.0238366	4.4924397	2.9439855	3.9781199	0.7671939	-7.076714	1.9517357	2.9154503	-8.036395	8.286694	6.9889936	3.1854725	-1.1327589	2.3548937	3.3580093	-4.975444	-4.574353	-8.46018	-5.5461245	-10.227642	-17.088701	6.1978407	4.6733394	3.1310654	-8.352022	-10.105379	-8.079818	-6.4572163	-10.601811	-11.022035	-5.6006756	-3.3477669	-7.0928845	-7.895916	-7.4429197	-5.833117	-4.3961916	-4.4900856	-8.521477	-8.504902	-6.211914	-6.759891	13.990028	15.570045	9.888606	-9.078751	-5.6674376	2.2554915	-18.180744
¸ßË¹°×ÔëÉù´¦Àí (596).mp3	-5.2896843	0.76277417	-0.1648454	2.3802416	2.595583	4.256726	-1.5961996	-2.5753708	-8.690834	-13.654707	-16.011198	-2.626934	-9.057524	-5.7461905	-6.683261	0.93056035	4.3831224	9.064211	-13.209045	-16.847767	-23.842068	-6.0154614	-3.3440995	3.548866	-11.249101	-19.543463	-14.62709	-13.636655	-15.117416	-18.158897	-14.739315	-15.648202	-24.641296	-7.1717577	-11.81897	-15.102051	7.572338	7.75457	-1.9042522	-21.828247	-20.25372	-27.068989	9.156796	8.140898	5.944829	-9.094297	-10.2052	-6.7852297	-6.4856167
¸ßË¹°×ÔëÉù´¦Àí (597).mp3	5.996022	4.6285048	4.200874	-2.1373568	-1.4544802	-8.016319	-13.905805	-7.3129263	-7.9382224	-9.082848	-4.6840997	-0.18640503	4.110557	3.2220871	1.9876008	3.7581482	13.514273	11.5189085	-3.885147	3.6914337	11.669134	10.226223	8.79121	3.4030192	10.843266	14.157337	15.153431	-13.097317	-9.735104	-3.4492955	0.5867759	4.5128813	4.376215	1.9349706	-0.14281204	-0.66039526	8.697474	7.3827868	8.088835	9.76692	12.306757	7.8496733	7.418252	7.1386023	-1.9639157	4.3044066	6.206392	3.980219	16.98001
¸ßË¹°×ÔëÉù´¦Àí (598).mp3	8.433646	6.306547	1.0086389	13.070241	14.946949	14.788376	9.560489	8.414428	7.072879	17.531626	10.028087	4.6318865	-1.6786603	-0.90589046	2.7114775	5.945281	2.5880795	-0.93740237	-4.908431	2.4081912	2.0155673	9.064479	5.8588977	5.541501	11.532902	8.059607	5.623616	10.143795	10.691135	2.687623	1.6992875	10.390212	4.2380133	-1.0176741	6.8884068	1.1755378	3.6685636	-0.09471984	-8.520172	2.679841	3.1726367	-7.166226	6.1056304	3.8509083	-3.6863773	5.0484514	5.895192	7.5567455	6.6000595
¸ßË¹°×ÔëÉù´¦Àí (599).mp3	-1.5579824	-5.743752	-4.6072884	-14.225231	-12.495818	-8.896874	-0.9667046	-2.8941338	-6.248534	7.0577374	9.46372	8.09041	12.319822	10.359443	9.375553	2.980785	11.089452	13.743418	5.6726046	4.582879	8.23954	-6.0743804	-5.8646603	-11.254212	10.287537	8.550481	1.6185039	9.666198	10.231422	14.4030905	8.422691	1.5357895	-1.7219954	7.5737343	8.53138	7.0047946	9.792833	8.0745125	11.18483	10.239334	20.139816	27.549122	-14.948995	-10.541641	-12.68766	12.021473	11.900862	7.7650394	10.435957
¸ßË¹°×ÔëÉù´¦Àí (600).mp3	10.104794	4.113207	-3.8351228	3.822186	9.118939	10.022475	-3.9842649	1.735357	1.6704416	-11.521091	-11.829943	-13.335135	-10.615379	-2.68021	5.2514553	13.76409	9.405127	12.901493	3.150595	4.0523024	2.5526395	8.677435	9.981092	8.780993	-6.9272704	-4.08722	-4.0056963	-0.2951702	-0.41200924	1.0927802	-8.181882	1.9484229	10.132672	0.68880594	1.830543	-1.2644762	2.6752849	1.7054899	5.8372755	10.538662	8.1222	5.8201523	1.1525536	4.99175	8.970783	-3.742186	-4.5220346	-6.800563	0.5261335
¸ßË¹°×ÔëÉù´¦Àí (601).mp3	-5.174297	0.6451362	9.042331	2.7880557	-2.4862652	-11.829737	-1.1061852	-5.056036	-12.080484	-0.88936096	2.9101589	-0.85705256	5.8600273	2.1400132	-2.3832054	-4.333539	2.415122	1.9839739	-5.08945	-1.2728322	-2.4904072	-8.155885	-2.5210614	0.3201285	-0.66543174	-2.2537956	0.7481816	-9.772358	-4.785414	-1.6831383	-14.444546	-12.82959	-10.123421	-8.156879	-10.813768	-11.383255	0.040840745	1.640152	7.5416946	9.18866	3.132922	3.1474547	-1.8245397	-0.005228281	4.682125	-3.7222812	1.7107823	1.8085128	11.044983
¸ßË¹°×ÔëÉù´¦Àí (602).mp3	3.6860843	9.489891	7.6673946	5.411541	-0.045793593	0.2432394	-5.4634447	-2.3375154	-1.3831176	11.122057	12.098614	10.706084	7.5139027	10.297251	10.886705	4.812706	12.012264	3.5930305	3.640843	11.386694	10.887531	15.281353	14.75033	13.963354	17.778744	14.805386	11.315987	13.374598	9.1372385	4.7034197	5.616173	-0.23950279	3.9228656	3.674273	5.3285956	3.4606302	3.926953	5.4731774	9.045335	0.865306	2.0209122	-2.5435996	2.1861293	8.323298	11.655821	-0.69815445	-2.685564	-8.9897	-4.6188197
¸ßË¹°×ÔëÉù´¦Àí (603).mp3	-7.4031754	-6.8610883	-10.21949	1.2384315	-0.17700696	3.490522	3.2128053	-1.219476	-4.93542	-2.6507733	1.077048	9.9142685	-0.15019	-2.7578743	-6.872392	-15.88138	-10.707754	-13.500643	4.280966	9.689095	8.882717	-4.603632	-0.22321653	3.3294191	5.324264	5.707848	11.687046	5.159033	5.9645243	5.574096	10.172903	7.5347815	10.783989	-13.177416	-10.04797	-6.3103	-2.507465	-1.3902383	0.09035444	2.404972	-1.5879033	-1.0724435	-0.12663335	2.924097	-2.299766	2.4567103	-1.5295503	-0.4991263	0.6881012
¸ßË¹°×ÔëÉù´¦Àí (604).mp3	-2.988707	-0.095804095	3.685058	-0.62451625	2.1970575	-6.696969	5.3378406	-0.19704255	-2.894677	0.82475615	-1.2615201	3.8603907	14.704159	12.764681	15.105104	-8.968199	-3.7308707	-4.7846518	16.909893	9.221573	8.734773	8.780607	5.2129326	1.5602784	-5.0540795	-2.7199538	-0.64984983	2.2252753	-0.9034213	-2.1386075	6.255771	2.5196857	8.393676	-0.92364824	-0.356838	1.0904946	3.263751	3.1659424	4.3122716	13.003671	16.743134	8.777984	9.826219	7.402117	4.564624	-5.3560505	-7.2126856	-10.018677	6.3712544
¸ßË¹°×ÔëÉù´¦Àí (605).mp3	16.056152	15.69473	11.562441	6.041042	8.46672	4.23765	-1.6579509	-0.1393565	-0.28693825	-6.117082	0.8367477	2.8872113	-5.968646	-2.3642817	0.34716934	-11.591866	-10.47264	2.1303282	-0.05220157	3.7685657	7.6738315	-9.941889	-3.1442258	8.720213	2.4882345	10.625352	18.186527	7.5725565	4.392827	1.8442497	0.15490425	4.532962	1.7675576	5.3668385	5.487994	-0.053851448	-11.949339	-4.4983034	-0.6565814	12.838177	10.454634	6.284734	12.175601	6.366771	5.5649633	0.68939817	0.9582641	-4.9772825	-5.4165654
¸ßË¹°×ÔëÉù´¦Àí (606).mp3	6.0479326	-4.204769	-12.773361	1.481895	3.060196	4.74576	2.6403937	1.9131641	-5.883492	14.465803	16.609524	10.93508	4.853693	11.947931	18.002312	13.349844	19.609695	14.848681	20.723404	21.893272	16.552998	-1.9547135	4.358682	10.355405	0.19949014	6.8701077	9.153654	8.257084	3.833994	-4.528781	5.6234646	5.9654818	9.407497	13.778564	17.067345	11.931517	13.990162	15.561434	13.699039	12.215725	11.384732	1.9335493	6.8242245	9.720777	12.125059	14.827722	27.340754	37.42932	2.3622184
¸ßË¹°×ÔëÉù´¦Àí (607).mp3	1.5240904	2.277024	-1.1603286	21.415886	12.397125	0.48824382	18.272518	11.075596	5.5610847	6.4891224	13.4743805	14.141452	10.117532	17.738588	19.261257	15.569731	10.816977	3.7910273	1.2451773	3.3695707	5.1150956	6.811256	10.200749	7.4366484	13.922167	8.551403	6.6411953	0.8895744	0.51171297	1.27686	8.249041	11.8673935	2.5540853	-2.9841623	-2.0497122	-6.7591143	5.888481	5.14876	6.397503	6.875464	1.0445065	-2.62472	0.9483559	-0.27196085	2.3699093	2.585416	3.2575142	7.338961	0.09303139
¸ßË¹°×ÔëÉù´¦Àí (608).mp3	5.7740173	2.8637805	1.5532026	-13.521786	-8.9765835	-9.029647	4.7070417	5.3905134	-4.1018085	-0.3266105	-7.340561	-13.243504	-7.3276596	-7.4102077	-5.1541376	-0.05499518	-2.8191648	-5.790784	-8.191809	-2.0670848	-0.35089475	-11.769079	-11.582721	-13.639159	-12.860621	-13.007427	-16.532494	-2.6110463	-2.265498	3.3907022	-9.064911	-9.945749	-14.946264	-4.910472	-2.7030175	-0.3031385	-7.8952208	-3.4852676	0.12652528	14.224524	11.180036	9.284716	-1.9736238	1.6459683	2.9539707	1.5714418	1.429082	2.3038163	-14.975115
¸ßË¹°×ÔëÉù´¦Àí (609).mp3	-7.878687	-1.1843262	-3.0976415	-3.051958	-0.69065344	-0.32111222	-6.222665	-11.868687	-23.722216	14.947556	11.598772	4.5202293	4.4413824	5.2285995	4.0946836	4.6316314	5.3036904	0.43808955	4.9236107	2.077241	3.6500053	1.2149996	0.020689845	0.21324138	-2.883658	0.80464095	5.6576343	3.4017916	5.754326	14.086403	0.9850875	2.448403	4.5421815	-0.83799493	3.2926085	0.6532424	3.4810662	6.9887834	4.043089	1.5581169	4.416172	7.7798524	-4.1749907	-10.559016	-1.2188654	-8.315621	-8.941964	-5.0324764	4.124718
¸ßË¹°×ÔëÉù´¦Àí (610).mp3	4.0455923	2.5292137	-3.48332	-0.63388383	4.3696175	3.7878976	-1.2332292	6.461571	7.0029335	-1.4922547	9.184492	21.551708	-2.5739532	4.061717	15.227264	13.779169	17.35172	20.912746	19.231339	15.122036	-1.0229164	8.810879	7.0835176	-1.4530853	-1.8461366	4.4507155	10.611101	4.765952	2.1602716	2.1913085	0.97952485	-4.586278	-3.6152337	3.1795046	3.53517	1.2999023	-7.856855	-2.5304542	1.4334179	4.1167364	9.554339	2.6037025	0.11309335	9.153042	9.277987	-1.4917312	1.7982516	5.2582226	4.363679
¸ßË¹°×ÔëÉù´¦Àí (611).mp3	-12.847218	-5.749934	-1.416558	16.524334	20.446423	25.695595	12.140278	12.352867	15.445301	12.895227	16.484394	18.951183	14.0760765	18.049522	26.672073	14.848934	11.442899	9.0564	-2.755186	3.487451	5.237642	12.342248	2.642018	-5.230177	5.766737	7.6936207	4.397176	-1.999391	0.3533668	2.7238936	15.622584	16.366512	16.240177	-35.31579	-23.480986	-24.586643	-7.32647	-5.1428776	-5.584976	-2.7799938	-1.3492732	-0.22891127	2.9661803	-2.392312	-10.843397	-9.761671	-3.4902377	-2.8565478	-12.014902
¸ßË¹°×ÔëÉù´¦Àí (612).mp3	5.8509607	6.7834554	5.881371	-2.1673522	5.3177195	11.52433	6.884613	8.236372	9.431353	-4.626788	2.0196102	-0.57770985	8.330053	5.4378014	7.3520823	9.186466	12.458805	8.402209	17.479477	19.507765	12.613775	5.2386374	8.939442	4.294478	0.63858855	2.5509946	5.6646986	3.522684	1.0852673	5.220642	3.0384555	4.628584	7.410862	14.162643	8.812046	3.446047	-1.6375222	-2.7914586	2.373967	17.439203	14.602476	13.036346	-4.942558	-4.717291	-5.9024224	0.93593377	9.538345	7.559757	5.977749
¸ßË¹°×ÔëÉù´¦Àí (613).mp3	5.734887	6.285169	4.359196	1.3113146	4.283086	4.7786093	7.3707447	8.228186	5.537962	6.3725033	6.2959986	3.572969	0.5992509	0.5984358	1.3674202	9.408062	8.601379	17.04555	9.050755	10.916744	12.733797	11.169357	5.536539	-3.9893918	4.0338645	3.7272727	5.6534014	0.63134134	4.6694746	4.3955216	1.1636164	3.4067175	9.201334	4.952091	4.547532	1.3723466	9.926994	10.838919	5.7229757	-1.3879068	-0.5463457	0.3093727	4.674695	4.3679676	0.20486271	9.119961	8.767127	7.3594775	0.7426121
¸ßË¹°×ÔëÉù´¦Àí (614).mp3	11.714736	13.319502	14.926245	-5.291259	-3.5593653	-0.8930243	-2.7695303	-1.8509784	-4.300807	-9.7486	-2.781102	-3.403266	-4.011315	-0.91162205	3.5133297	-7.181439	-7.4872837	-7.524145	-3.0685003	-0.5475699	4.947757	4.71929	0.83607364	-6.4907956	1.7485858	6.539379	6.6777525	-3.8461037	-2.9494553	-4.51809	-7.435546	-3.7708726	0.55811304	-0.7879797	-9.443219	-17.825768	4.850875	5.8787146	10.428656	-2.1448994	-1.2209702	-7.8905077	-11.986614	-8.414958	-8.589905	-3.560258	1.2114897	5.01919	3.6745443
¸ßË¹°×ÔëÉù´¦Àí (615).mp3	0.9971466	5.3829155	16.42197	-1.7492179	-0.40487432	4.111665	6.4618354	-0.70242614	-5.210724	1.7399688	3.9383922	2.2659621	14.859726	7.9567213	4.0061297	8.162778	4.4935765	4.309522	3.7085667	2.4509773	-3.2096357	2.0285382	3.6479876	4.627721	12.971497	7.094331	5.559147	15.318882	12.473099	4.8903317	3.335466	9.407975	15.113115	14.634871	6.536623	0.30334082	-9.428776	-12.046228	-13.071396	-0.41763145	4.2578516	4.6824403	-8.433538	-5.208467	1.7012007	13.710051	12.382822	19.107534	9.511824
¸ßË¹°×ÔëÉù´¦Àí (616).mp3	-4.38058	3.101876	3.3120766	7.483534	10.9869795	13.558686	-5.9900656	-3.718571	-5.909507	-7.2987423	-5.903594	-3.2648165	-0.86846656	-1.8293412	-7.208702	-0.60109395	4.790161	1.9099882	2.022793	10.263392	12.544123	-10.025206	-5.690894	-0.10021114	-1.4755074	-0.10088581	-4.581147	-1.6404508	3.196836	2.5626974	2.9883754	5.746913	2.4416604	5.044279	10.115194	10.378115	1.7334133	6.7341027	4.42667	-2.7734857	3.7751153	0.27965546	3.581253	0.9535706	-0.51122546	-4.7970552	-7.457812	-5.4120436	3.0975282
¸ßË¹°×ÔëÉù´¦Àí (617).mp3	5.8902917	4.3246737	2.0173724	-2.083222	3.7106528	3.1890643	22.89581	27.488266	24.669653	9.16383	15.620174	11.600054	15.166793	24.404224	15.263582	16.288277	15.811497	12.965855	15.281823	12.368919	3.1422393	1.5103328	10.155603	20.389433	12.441172	11.012678	7.8354435	16.996817	17.5228	14.783211	3.3412719	5.423046	0.42236245	0.09493378	17.828049	18.455627	1.6874292	11.121239	12.948105	10.824635	18.128887	12.3336115	0.64142406	9.873863	9.132011	-3.1727598	-9.278236	-15.530151	-1.5488645
¸ßË¹°×ÔëÉù´¦Àí (618).mp3	18.308764	10.927469	0.9895503	-5.8917203	-4.8758345	-4.4117513	25.0904	31.04535	39.78667	2.7306554	1.6662784	0.6176931	-1.9660921	5.4873166	0.65266716	6.932623	6.053443	13.563133	1.9881294	5.700013	3.4041898	-12.96566	-10.454596	-7.7900887	15.52071	12.765612	5.7879257	12.914909	9.111979	3.3451562	-10.247062	-3.9478335	-3.0496042	7.608864	11.177414	16.850882	13.131924	11.017403	10.126167	-4.930927	-7.043132	-2.886322	-1.2531304	-2.237602	-6.095461	1.7144829	4.673764	10.570365	2.484355
¸ßË¹°×ÔëÉù´¦Àí (619).mp3	-1.4202322	5.3840513	1.7689915	4.1920643	0.68706167	4.1685863	7.459015	6.966727	4.0049415	13.445512	13.901762	15.881356	-8.9227295	-2.211906	12.748142	-1.630068	0.5477025	2.502602	7.263966	7.57213	5.65204	8.780983	5.3708224	-1.6887633	10.514362	10.454127	6.3223543	0.08285566	-3.4024348	-5.7515855	-0.08171101	4.55278	0.72327435	11.209528	10.339847	6.085529	10.298868	8.122719	4.3740005	-1.0833522	4.9686627	6.6116066	9.876547	2.6133132	-0.49657893	1.6923969	4.8426733	9.115108	6.872071
¸ßË¹°×ÔëÉù´¦Àí (620).mp3	4.655812	5.928588	8.467731	2.1364484	0.95173013	-1.670125	-3.259018	-3.067222	-0.21567053	-10.104921	-9.500277	-21.913162	-4.373229	-4.2053604	-5.0058546	-9.237371	-10.596214	-8.670214	-14.610634	-14.9184	-17.670536	8.320782	4.020651	7.6879544	-4.8268676	-1.3003696	1.3414769	-0.89304686	3.9268105	4.8296747	-11.086369	-15.663196	-18.717346	-8.926389	-11.337254	-8.403478	-5.0000544	-13.438545	-16.743732	-6.8362226	-6.0662613	-7.504236	4.0104246	-3.6129313	-2.7491114	5.866032	-11.957084	-13.109659	-19.523174
¸ßË¹°×ÔëÉù´¦Àí (621).mp3	-6.284275	-0.061948508	8.078341	-2.4248319	1.4558568	3.914764	-12.450567	-6.281242	-3.8570633	2.245347	0.07822758	-8.87249	0.105577886	-4.769586	-3.1106033	-3.2144494	-4.9142647	-6.5633245	-2.2376842	-7.3309946	-9.942249	-15.726524	-16.096432	-14.781002	-11.646225	-9.033429	-10.889181	-4.409895	-6.8318763	-13.791813	4.2737913	3.1931584	-2.6909523	-6.575509	-4.1662908	-4.5618696	20.440765	23.096643	16.706245	0.611246	-3.746933	-11.034435	-2.5125184	-0.20294741	6.493477	3.990282	4.763188	6.0352726	-7.4145584
¸ßË¹°×ÔëÉù´¦Àí (622).mp3	10.063409	9.298443	9.776163	29.408203	22.08123	22.881647	10.785643	4.8501368	2.2955155	3.7865586	1.1249447	0.4877192	18.828768	17.125511	11.442556	11.608595	11.308462	9.302943	-3.129833	0.52576125	-0.36830676	6.800726	7.202878	4.67441	5.8207912	6.096488	6.8626056	0.7997066	-1.3903669	1.8105948	1.1253829	-0.5914402	-2.7148466	1.0819833	0.6152475	2.2812243	10.059019	5.0833206	1.558791	-4.4932184	-9.401493	-1.0085813	0.6231358	-5.2383747	-13.814579	4.5764437	9.806615	8.71447	-5.146652
¸ßË¹°×ÔëÉù´¦Àí (623).mp3	8.488332	4.1179137	0.64080846	5.064067	6.5633373	3.8444571	8.555804	10.329184	14.549166	-1.7865887	5.0816374	10.703049	10.498114	11.834696	10.442474	9.351221	14.977103	23.894547	-2.4152102	0.5960656	1.1436085	8.413244	2.8747609	-2.6071649	9.551079	9.955139	6.221742	24.659222	19.693214	13.917455	3.2947023	13.283434	15.156059	-9.185488	-3.8501787	-3.320648	-6.7090244	-2.1224275	-5.33735	5.694518	7.9160757	6.8832445	3.3422174	8.439709	6.8494344	13.560745	8.551705	6.3129187	1.6555831
¸ßË¹°×ÔëÉù´¦Àí (624).mp3	-3.568388	5.029011	3.491421	4.187607	-1.0779791	-7.9921694	13.387297	12.870722	7.922349	-6.71406	-7.5796585	-14.395398	10.015627	10.877874	13.077663	-2.0744085	-2.3898416	0.12509274	7.3905663	8.279689	8.97954	4.2760563	3.587174	5.429444	11.501855	7.443695	5.3209887	2.3550863	-0.036061883	3.6059966	4.537448	2.813711	2.862002	7.2306137	3.6234422	-1.4006209	-2.534323	2.7430804	3.6398058	0.045366526	3.7027938	-3.8390472	7.3741646	6.9605436	7.1838818	-3.8895	-1.8063226	2.6551833	0.42165884
¸ßË¹°×ÔëÉù´¦Àí (625).mp3	-22.716906	-19.784227	-17.195919	-19.447783	-15.224049	-6.693187	-7.948046	-5.540065	-9.784587	14.037434	9.137922	7.0206738	7.225951	11.616909	14.326886	3.0778487	2.27771	-1.8642256	-0.8826605	2.0504284	4.6247945	-0.86791825	-0.67175424	2.4011626	-0.23001894	1.9784435	9.688343	-5.7676406	-1.0112956	-0.07761978	-0.28044227	-1.8850923	2.1703892	-3.9902067	-2.9883776	4.7170973	-5.9661226	-8.691048	-19.739674	-8.3635845	-10.640188	-7.179184	-12.849406	-19.370716	-21.56603	-9.914309	-7.3226624	-5.2474895	-2.730689
¸ßË¹°×ÔëÉù´¦Àí (626).mp3	-1.4771382	5.1507325	9.940242	4.344621	4.7125387	6.605872	5.6487617	2.5671844	-1.8975804	7.447986	9.031372	6.9258285	12.652484	15.136407	7.0388484	3.628192	2.8452487	2.9615893	9.789591	10.855378	5.9450235	5.931305	8.258304	7.089485	10.023238	11.26033	7.9141645	5.2803836	7.61449	1.1376013	12.475736	13.001522	5.9818783	8.966318	8.740963	5.1016088	-1.9207063	1.6138368	-2.1125596	8.727375	9.01421	8.896687	-2.2015452	8.197398	3.681059	-1.1945627	0.42890802	4.0840955	-4.338276
¸ßË¹°×ÔëÉù´¦Àí (627).mp3	7.515049	11.970946	14.40078	0.118321896	1.9856925	2.0686002	3.3218818	5.237111	7.4484105	-4.893263	-3.6228437	-4.220346	14.238309	15.462765	11.809373	20.000435	14.047653	15.556971	25.24989	28.021673	23.64508	18.341457	18.138397	27.312239	12.15032	7.701731	5.442624	20.038155	17.580582	17.935543	15.981901	16.666214	12.336619	23.056519	15.67294	11.012361	8.776456	14.248188	28.025482	9.853876	15.383051	11.724588	14.097223	9.57352	7.131379	12.987396	8.948623	6.541711	6.8745575
¸ßË¹°×ÔëÉù´¦Àí (628).mp3	-6.165556	-0.371361	0.22777158	0.97867656	-1.3600867	-2.7861214	15.379706	10.706688	10.963419	-7.228815	-5.3975554	-2.811541	6.722186	9.453622	5.3625584	-2.482543	-0.53936315	1.1115274	5.875983	0.79371417	-3.0530193	1.5444734	-1.3141772	0.4770563	12.83157	5.770592	-3.368335	1.9518261	-1.3224896	-0.4519343	-1.7971106	1.041961	0.96289635	-10.875498	-8.540178	-1.4377244	1.7774723	-3.6889248	-8.996599	-0.75391996	-5.192163	-5.4121485	-7.2979865	-9.525104	-11.684393	0.011153787	-2.1193955	-4.0557466	2.535388
¸ßË¹°×ÔëÉù´¦Àí (629).mp3	14.123012	24.64907	24.468533	35.019325	32.196163	22.608894	20.523663	22.048618	22.754295	-0.06015259	6.2984695	5.027768	3.9193296	5.816021	9.151298	10.79603	14.958729	11.440075	9.040878	0.39163727	-8.069675	12.108528	5.731886	2.0388598	18.548763	12.719141	11.0597515	10.110277	13.312478	22.799938	12.157398	12.906175	10.48457	-8.138485	-11.63748	-12.25839	-5.2231703	0.48930112	-1.4191711	3.1129112	10.2805605	8.932585	12.005422	4.3627906	0.24039096	26.086552	22.951792	19.577545	15.567833
¸ßË¹°×ÔëÉù´¦Àí (630).mp3	-0.23428118	5.555402	4.919258	14.857838	10.882061	16.439121	12.600347	5.0507293	1.7509446	12.008934	8.761452	4.881231	21.243439	22.667799	21.123898	15.824478	8.60748	11.266937	13.310257	8.090768	9.840491	5.436616	8.330053	8.424963	5.058571	13.462162	9.227656	19.53275	17.53022	18.203007	24.962059	21.732792	20.229916	8.043732	12.499668	12.517041	14.514145	10.293125	8.705612	1.8318206	6.155471	5.746018	6.294175	4.2571907	6.920946	12.86086	12.495045	4.159798	16.474247
¸ßË¹°×ÔëÉù´¦Àí (631).mp3	2.971037	9.089484	14.819109	11.885926	13.657494	11.996816	-0.95212364	0.79481405	-1.8404214	4.0641966	6.1810026	-0.5637421	5.042871	10.793043	13.269482	6.398941	4.51386	4.1792374	-3.1802063	3.6077828	8.344107	-0.63768816	8.780798	10.791373	8.662465	7.3650694	2.4972985	3.3219495	1.1253321	-1.9333041	3.0211658	1.7210575	0.21623659	15.188982	13.073999	7.886862	3.1067326	8.905082	11.604799	18.492538	19.566555	23.42981	19.246529	16.826881	11.446392	17.797466	14.659178	7.9181585	14.890629
¸ßË¹°×ÔëÉù´¦Àí (632).mp3	4.3661075	0.21286178	-2.6135688	2.9332814	1.1927917	-9.531158	-10.699313	-2.8537548	0.1679661	-6.7219753	-1.9264876	3.1352906	-4.0897784	-5.104617	-8.761843	-15.622078	-9.034807	-6.7890763	-10.839371	-13.542585	-14.129593	-13.299973	-12.730464	-12.556789	-13.593361	-8.322121	-3.783214	-9.798508	-7.249591	-7.0199947	-5.686766	1.7199385	1.7071408	11.8228245	10.187813	4.0744033	-6.3269734	-4.210288	-2.6044104	-1.9092927	5.784288	10.726806	-1.735879	-3.1119819	-8.170961	3.421134	2.2101789	-0.8180232	7.312694
¸ßË¹°×ÔëÉù´¦Àí (633).mp3	15.442784	17.030367	7.536619	6.645882	6.4051943	1.3668714	7.2996798	0.23082948	-4.0217786	-0.121899545	-0.12636912	-1.7744279	1.18369	2.373702	4.7424536	-9.351253	-10.393178	-4.3759813	7.386834	3.5203433	5.4813356	8.9695	7.4537864	4.2801714	10.970116	10.719599	8.547876	13.1460495	11.460459	13.488903	7.835057	4.2549734	5.282584	9.4332695	6.5850854	5.063836	-8.819063	2.603596	6.5054617	-1.3049042	3.7118974	10.476717	14.426159	14.796546	10.660113	8.889347	1.6098852	-3.6428592	1.816581
¸ßË¹°×ÔëÉù´¦Àí (634).mp3	-3.8056316	-2.435971	-1.0071311	-0.7073636	-1.8029282	3.4371014	-2.046682	-1.7037728	-3.2948198	-1.5781025	1.3091537	-5.6309214	-1.4003205	0.22700842	-3.6628075	-5.0540433	0.9926837	1.8173048	3.7235065	0.42745954	-1.492739	9.639253	6.8052516	2.2504883	7.97294	8.110981	7.3683777	5.6027384	5.1740255	7.466992	-3.36829	4.4337754	17.721682	2.3609486	-4.061903	-13.38855	-4.6955323	0.924956	-1.1210611	6.9679823	6.0111	5.1815453	6.4419775	3.3065462	7.5974164	-10.719992	-3.1680288	-1.8802001	-5.710929
¸ßË¹°×ÔëÉù´¦Àí (635).mp3	-11.396945	-11.763607	-8.3285	-9.248802	-14.662905	-13.88299	-3.281419	-2.96414	-4.0348845	15.316376	15.585621	12.342009	1.6126332	8.123272	12.148827	21.779367	18.784374	15.434412	-6.069907	-7.5804353	-8.008278	-7.2953477	-6.0299797	-5.668436	20.504658	23.672901	24.185686	11.298387	12.785061	8.476197	-0.7316373	6.8323836	4.6825514	3.9054847	3.915701	6.2666016	1.9118422	-3.9790075	-12.645577	-7.8654027	-0.03591548	-2.2568755	4.853401	4.371442	3.094952	11.357252	11.029243	4.6866794	8.350132
¸ßË¹°×ÔëÉù´¦Àí (636).mp3	8.670061	10.057844	14.11175	2.2015157	6.390233	6.3977065	16.170353	13.998259	11.536416	1.6294752	-1.3349082	-5.4577103	4.4988785	1.0216084	-2.4553976	8.170023	-3.3141887	-14.136111	5.2587795	4.376131	2.9099357	3.6738508	2.9332104	2.20401	13.29258	11.240349	12.588231	14.247269	10.552896	6.853922	6.9911623	3.1090193	8.026657	10.191786	11.564201	17.60757	17.156769	16.599895	14.447982	17.728065	14.0675335	15.306494	5.8030844	11.3723955	9.962642	2.8704627	6.9063916	9.779558	5.6136937
¸ßË¹°×ÔëÉù´¦Àí (637).mp3	-0.002823085	-0.45209944	-5.9104576	-9.353058	-4.201219	-4.745536	0.908546	4.2438073	2.346788	-8.046597	-6.2681675	-2.2576602	10.681199	13.132279	14.580276	0.56692153	-4.7262764	-11.37908	-3.972327	-0.5440626	5.141014	4.2250266	3.5556116	5.151084	-2.3431604	-8.747935	-5.194688	0.8156362	-0.30369252	-2.8382368	4.6528397	-0.97072935	-2.842803	6.5028267	7.438728	11.561327	-3.7921176	-7.0125656	-11.259858	0.06939227	-2.4677386	-7.3679647	-11.339365	-9.183821	-3.5395145	-6.163641	-7.753331	-7.0436974	-9.504065
¸ßË¹°×ÔëÉù´¦Àí (638).mp3	1.0635026	4.901556	6.6655097	9.429382	13.684666	13.101665	12.631452	10.940521	9.98431	17.513958	26.285461	24.994884	17.089983	16.008474	8.925806	0.019360662	4.495413	9.111251	12.253973	13.750924	8.848461	14.2848015	14.080862	12.222503	11.543793	8.779226	-0.62516797	12.952667	12.2818165	11.026466	22.0349	20.906073	17.366665	18.204338	15.567236	10.320482	14.94277	9.212858	1.9939044	-2.6928334	3.5951872	2.0369697	0.41425693	1.1722348	2.5144196	13.103437	12.025158	5.5175743	8.852278
¸ßË¹°×ÔëÉù´¦Àí (639).mp3	12.312368	16.07426	9.879861	17.123934	25.226097	31.64225	10.727873	13.597258	17.08975	4.522707	13.298737	12.190639	8.208477	12.556141	11.587332	8.843761	10.718492	5.860297	7.832076	3.7974818	0.000332773	11.970427	17.227488	18.71556	26.309654	25.064999	20.484413	11.798784	17.136715	16.765335	22.46967	21.991688	18.651434	24.87857	21.054554	12.696802	4.5239887	10.472157	10.898653	21.189342	16.850357	7.407285	28.43119	25.240425	20.845478	10.800885	10.773673	7.239299	17.940166
¸ßË¹°×ÔëÉù´¦Àí (640).mp3	1.7250197	1.3546017	-2.9061713	-2.5318828	-1.7641014	-3.891377	-5.3330183	-3.147641	-1.5109872	-7.521676	-6.0307074	1.8409064	5.4413705	2.6061325	-0.8435979	-4.6871843	-2.3159726	-9.364841	5.0482893	4.441529	1.1899014	-2.7522578	-3.9730272	-8.077066	3.089073	3.300863	0.9779004	0.31483245	6.703521	6.788045	1.1535144	6.1007466	8.24333	-8.604003	-5.8814473	-6.5440097	-4.912257	-5.8612747	-9.607433	-1.5614653	0.8439775	1.3264256	-6.227502	3.109713	6.9558086	0.37910187	-0.10090685	5.5974708	4.1504865
¸ßË¹°×ÔëÉù´¦Àí (641).mp3	17.895273	12.813902	12.52869	33.70609	26.131468	17.216694	12.521635	9.158516	12.445919	28.244967	28.476284	30.831158	17.37194	15.384726	7.149297	17.941784	26.841103	25.339622	8.031	6.582002	9.8412285	7.7290144	8.400175	7.0569916	18.654202	27.246826	20.464787	-2.7151678	5.6067495	8.60191	3.3662076	7.634982	2.3205085	22.434109	15.780507	11.625853	11.077223	3.0638652	0.066477	7.1663995	14.69781	20.25795	1.9382867	15.495466	17.024944	1.2723613	2.9371512	0.1518262	19.688637
¸ßË¹°×ÔëÉù´¦Àí (642).mp3	5.460829	0.18038714	-5.158064	8.9791155	5.9760656	5.672082	18.159391	21.793999	19.864159	3.3262627	11.12958	15.432044	-6.8138266	-1.0741045	-2.1463292	27.91737	23.720394	18.787495	16.01987	16.551964	15.186308	4.3355756	3.0511775	4.1271205	15.113843	23.020905	14.8402815	3.1508389	6.593812	5.7964296	6.1527996	6.154073	10.890081	22.528097	24.725985	23.577452	5.4580126	12.408766	15.751579	-0.039442927	4.8450236	8.845615	-8.657405	-7.1610403	-7.130971	2.9889193	5.3080034	10.918797	1.0820706
¸ßË¹°×ÔëÉù´¦Àí (643).mp3	-7.894511	-5.3099375	2.264309	-3.7569659	-5.029552	-6.5496774	-12.270411	-4.392545	-1.6474996	7.32259	6.6353827	7.75012	-1.7265854	2.0010056	2.5188384	-1.5156963	-1.1960115	1.3928316	11.300381	14.347906	17.58554	-6.338398	1.3815141	6.521035	-9.538509	0.5333287	8.684563	-8.430328	-7.487173	-6.3638515	-4.591525	-2.5464206	4.0794396	5.0243187	7.1938467	4.9390283	-7.273715	-8.343926	-5.3046103	8.109205	6.878167	8.8043785	-1.4854778	-3.4482427	-1.8638213	15.326358	9.117441	-1.1637636	16.834606
¸ßË¹°×ÔëÉù´¦Àí (644).mp3	-5.608547	-9.679678	-8.06164	5.7667317	10.152394	5.3042927	-11.061251	-6.4087276	1.7829189	-4.858839	-3.3552868	-1.7445953	-3.5058188	-8.480999	-15.203975	-14.360367	-12.35065	-13.401315	-5.0969634	0.52369976	7.675433	-12.602305	-12.126913	-7.7500024	-3.9601595	-0.9046602	1.6795994	-2.5572114	-10.129856	-17.2985	-11.758658	-13.530092	-9.477528	-16.48778	-14.403379	-8.916334	4.2443423	-1.7905524	-3.006403	-12.07373	-11.467207	-10.376101	-7.106341	-3.5834904	-0.52329695	-5.489793	-4.0690312	-3.314121	-3.4252548
¸ßË¹°×ÔëÉù´¦Àí (645).mp3	14.883321	12.339231	11.507608	17.161377	19.630482	17.69535	-15.720879	-8.034728	-6.6800914	31.284695	24.970272	20.106579	7.814559	14.528347	20.046309	6.052636	15.012043	12.652756	21.69157	25.184656	29.263031	2.4964304	1.407767	1.6704069	14.218008	16.809814	9.501083	9.982375	12.224464	15.894629	8.331624	14.608743	17.125795	18.382555	15.648832	18.180126	18.342405	15.736769	17.980824	-0.83946294	-0.6928695	-2.9977777	17.892696	24.325745	21.24449	-6.472639	-9.233103	-15.678047	-7.462082
¸ßË¹°×ÔëÉù´¦Àí (646).mp3	7.202757	14.458172	15.672234	10.107103	11.84606	8.533863	5.1085663	3.4967084	-3.6593397	-9.129033	-3.6623635	-4.221044	2.7832232	9.130907	10.237608	9.630074	13.581526	12.513069	16.300446	11.165753	11.449001	9.63376	9.774937	12.765612	-0.2855331	1.5666014	-7.3439674	-0.3695068	2.7350826	5.388298	5.223832	12.465143	13.310848	10.977897	9.563627	5.0632153	-3.9525962	-3.8003778	-8.888934	18.952589	18.81456	18.382385	7.200219	11.725719	17.413773	9.233729	5.038645	-0.43250453	15.92915
¸ßË¹°×ÔëÉù´¦Àí (647).mp3	14.3068905	14.988697	17.446579	13.573467	12.179247	6.841829	16.868305	16.392769	12.905397	2.0314808	9.120478	15.562145	3.4780722	10.054351	9.902395	0.506968	6.452141	12.684551	13.319283	17.39786	25.338501	6.665022	8.904468	5.8637056	1.6047256	5.2550135	5.953271	8.30514	13.933841	6.0674543	5.9749885	9.777074	10.416872	12.085796	7.3828535	6.5694113	7.8685217	9.345901	15.182219	12.455881	13.106176	9.96084	12.349867	4.790923	8.535272	8.773812	6.79094	-2.1413536	17.345184
¸ßË¹°×ÔëÉù´¦Àí (648).mp3	22.227528	18.474367	16.889751	-1.1984458	6.0616307	14.446447	24.133413	18.895142	5.540975	-13.015683	-8.73859	-9.995523	9.540585	7.2155256	2.4763684	-1.4027275	-2.7757907	3.8220768	-13.68347	5.2631845	15.418135	-6.287635	-2.5852175	4.771969	4.6102133	4.1896815	2.6734037	12.115831	16.671837	13.446152	3.3209453	13.62635	15.352345	-11.2191925	-8.614364	0.9135585	0.39369965	2.5169034	-3.6372643	5.8377094	1.7832993	-0.17026694	9.628067	11.306777	4.654684	9.65988	14.961229	17.59899	-0.6893796
¸ßË¹°×ÔëÉù´¦Àí (649).mp3	-1.7299368	0.38508648	-2.231598	7.1928654	4.6612325	1.8839426	-3.3550491	1.8151617	11.213413	11.327274	7.5811424	3.9491968	5.3774643	4.4983864	0.07524693	-3.819995	-2.5952735	-0.221071	-1.333603	3.7426918	2.2115684	7.3060327	9.774031	8.830296	2.5675554	3.534199	1.0205929	3.2833452	6.0447035	9.836761	2.6736765	6.7392154	2.6005301	-3.1076005	-2.9794543	-4.1186	4.9557004	3.0366187	2.4056332	-0.87784845	6.7314105	11.218462	-17.361984	-13.520963	-8.429045	-1.4858999	3.3096368	3.6126132	6.446016
¸ßË¹°×ÔëÉù´¦Àí (650).mp3	4.0851297	7.814533	11.199945	11.71023	13.440792	8.529357	15.904397	9.259943	1.6309704	12.543869	12.80335	10.991373	6.9070625	5.8403006	3.9216387	10.453884	7.9543495	4.1210966	-1.0699897	0.33545488	4.017985	-0.1177309	3.7142248	-0.6896639	15.809952	10.082424	2.1319191	-2.034244	5.4175963	6.5417786	8.552825	11.443137	12.093552	3.2349243	7.8456917	5.733433	6.6595635	6.0582027	6.626152	7.1475496	8.014862	6.784211	10.450232	2.2825124	-0.5795026	12.881745	11.758417	8.266798	8.828601
¸ßË¹°×ÔëÉù´¦Àí (651).mp3	1.6151958	2.341924	6.8408513	-0.9215022	-0.6398065	-1.3893275	14.056856	12.893495	14.685403	27.073685	26.97029	15.3095045	22.675629	0.14986387	-7.7944565	11.118692	12.567899	11.601311	0.69090116	3.9687147	6.3266287	7.076588	10.800872	14.2882595	7.247143	9.323003	7.4614735	28.6863	35.115715	37.204308	20.51149	26.046608	24.274998	17.72036	26.815739	27.215172	18.980186	24.65009	19.262766	8.647978	14.0939045	15.783543	-13.096795	-2.9364831	4.619113	28.107048	21.179504	19.607927	14.995818
¸ßË¹°×ÔëÉù´¦Àí (652).mp3	3.9115157	4.458372	4.29114	5.317894	8.069456	11.023321	7.321314	8.420553	4.6318226	-2.4982076	-1.1521845	-3.3628273	-9.615998	-5.4745283	-4.0518737	19.230297	14.647066	18.317755	13.452169	16.709032	16.32885	10.217385	12.337705	8.379278	15.809801	20.079258	18.80637	14.309682	17.770443	15.6887	2.4902453	12.245441	18.084614	8.815567	15.957158	17.436232	12.4841385	8.053051	5.138323	8.398552	12.945684	16.795794	6.3863335	3.2705379	0.87882245	19.901337	23.117935	22.092693	15.027376
¸ßË¹°×ÔëÉù´¦Àí (653).mp3	13.179473	17.350185	19.829252	17.965065	17.247633	20.481512	5.183555	11.886549	16.092022	5.0161986	19.216146	27.348904	-2.2583208	4.2246647	2.145787	5.6698785	10.036798	17.146345	-1.0647461	-0.19678536	-3.4883907	7.6083364	8.01288	1.9777296	-1.0422269	2.2247038	-0.6271625	13.433977	14.7901745	11.648626	9.881198	14.736223	20.054312	5.4674296	11.906679	4.685872	1.3696936	3.1418467	11.827471	6.577491	11.336685	10.134506	7.9866753	11.357361	7.625573	17.790466	18.508633	15.832602	-2.5033267
¸ßË¹°×ÔëÉù´¦Àí (654).mp3	8.537996	6.8672695	6.397447	10.578894	6.6450424	4.96654	5.924005	8.342593	8.2753105	-1.289975	-0.14231491	7.632668	0.7234513	-5.019542	-12.948829	-0.23169672	-0.92635256	3.7926638	-8.07717	-1.4577222	-1.0337417	-10.884508	-7.9585047	-8.49119	-7.8314466	-7.0582776	-5.942635	4.8392296	7.599387	9.197943	3.0441809	8.29346	5.863392	9.513276	8.301203	8.753336	19.117859	12.344901	8.610017	6.944724	15.309391	15.563193	13.731453	17.168022	14.506706	12.527296	15.223793	16.995583	-1.0994278
¸ßË¹°×ÔëÉù´¦Àí (655).mp3	3.9095716	2.8018079	3.1222901	-14.213862	-8.264191	-3.3623247	5.7245846	-3.5250401	-9.606319	20.416111	17.164219	10.563081	7.594242	16.231037	22.15546	-5.4175158	4.0763745	12.273809	1.0724697	3.8383036	4.5459466	0.28729707	2.4757948	-0.55255747	7.8449783	12.590195	13.453217	2.5720658	4.87024	5.3549194	0.1546818	8.121824	5.108654	-1.5495543	-0.7253586	-4.44343	4.110434	5.8326845	0.733531	-2.0600686	2.3993928	6.867293	1.1825447	-4.218131	-1.9825041	6.1014204	2.0457535	10.0771675	5.4209948
¸ßË¹°×ÔëÉù´¦Àí (656).mp3	-1.3190924	0.91667473	5.368293	6.5421476	7.8069153	1.4399298	7.4832077	6.4922504	2.1733084	11.545742	9.423721	0.39557177	0.7829155	2.9809847	1.0922481	3.1466389	9.943246	11.143423	4.025775	2.4539247	1.7347789	9.268511	3.319172	0.82214063	22.282528	12.312151	10.080349	3.6715107	11.8833275	8.313789	4.9483433	5.456178	13.5852165	5.704946	8.317992	6.2476187	5.250105	8.74431	13.580559	-1.3105757	-2.9205136	-1.5725845	8.497352	9.546396	3.379106	10.268028	12.093732	11.694077	7.004136
¸ßË¹°×ÔëÉù´¦Àí (657).mp3	-7.8790226	-7.642645	-1.594312	-2.9169626	-3.8574896	-3.4390569	-4.520176	-1.8441877	-1.0435847	12.907983	6.21727	-1.3857837	2.4044662	3.5523098	0.6483063	-7.275561	-10.4551325	-13.102249	0.91752636	0.002367973	-2.8219428	7.965311	7.523345	7.32401	2.0907657	-0.06800461	3.1821043	-12.29994	-7.7600374	-7.1034393	-6.650138	-4.288718	-8.812406	-3.0503888	0.94510543	2.8594513	-6.282664	-7.245728	-7.5429173	15.271692	15.680688	14.679199	-0.8759305	0.18709394	1.067153	-5.111731	-6.4775324	-13.537196	0.05635485
¸ßË¹°×ÔëÉù´¦Àí (658).mp3	12.453443	15.344269	6.647518	3.2193303	11.704706	16.079502	-6.3177433	-2.7780137	1.6961037	-0.8299469	0.003659919	4.563365	11.297178	10.778208	10.111108	13.628057	15.528814	19.614655	12.876944	16.148693	15.338894	17.477463	20.671598	14.037981	18.34455	19.483427	20.812119	10.871666	16.10495	18.946733	28.42345	30.884033	20.744205	21.170975	32.166054	34.27464	31.8252	38.574387	35.01767	38.160297	39.106644	28.792198	24.505196	33.741188	38.423542	26.632301	31.113953	27.37007	19.147846
¸ßË¹°×ÔëÉù´¦Àí (659).mp3	-4.884979	-1.4834473	-3.0761247	1.5128999	9.173503	9.1690855	-0.59022355	-5.3345065	-0.8742144	3.4729543	5.9429154	6.4514093	18.093143	15.805973	13.170029	2.9669466	3.947125	5.0096464	7.232584	6.889925	6.0922613	-5.5228596	-2.3783083	1.0540245	0.29117236	3.9010863	7.1380835	1.8706309	2.7968707	6.807259	7.736882	7.518686	6.0168495	4.4033885	10.152188	9.488672	14.829864	14.719897	9.589242	14.50757	16.11016	15.122845	6.736395	4.889336	5.082889	-2.1561387	6.1350765	9.519703	-5.0347576
¸ßË¹°×ÔëÉù´¦Àí (660).mp3	6.064716	0.322785	-1.640033	-3.5086691	-3.5942898	-3.701528	3.8015058	3.7117443	-1.4527992	4.7593575	11.201187	9.333788	10.463966	12.42094	8.528631	7.964141	10.140935	1.3510095	3.6589432	8.268219	11.554098	9.714939	10.887943	5.291702	3.668481	2.5614572	0.98243713	-12.6049595	-6.8504305	-7.493131	-11.459215	-0.3531528	-0.5676645	-3.4710963	7.284811	9.367464	-0.06939696	-1.328055	-6.459668	17.792654	15.48452	10.408509	-5.377652	-4.1900635	-7.5447354	1.2287234	5.789034	3.483306	-2.1866639
¸ßË¹°×ÔëÉù´¦Àí (661).mp3	17.022469	14.521024	9.89625	24.811901	26.65724	21.349182	14.870892	12.559678	12.334565	7.5670295	16.698982	12.089228	26.673496	20.482056	18.98547	26.85695	28.267048	26.480194	12.380618	14.120397	16.627918	21.94909	27.456192	26.406347	13.452276	21.191044	25.437798	18.460323	16.79181	10.244043	17.112637	20.253265	12.849761	8.468421	8.127078	10.096214	19.728374	25.939281	26.902357	18.120304	22.750183	23.764297	26.315315	23.847404	14.515992	16.73398	20.202251	28.4653	19.472374
¸ßË¹°×ÔëÉù´¦Àí (662).mp3	-21.12082	-16.202385	-17.897192	-0.354505	-1.4874378	-8.302873	-11.93923	-16.991024	-15.273789	19.006947	17.986736	19.863518	2.8054113	4.7876945	12.234224	4.7808933	13.459307	11.747412	-6.6729794	0.71155816	-8.088881	-10.04892	-12.69047	-10.457018	12.558315	14.247862	19.101704	6.1416416	4.7985415	-0.37091786	3.9765868	-0.91628575	-5.3557262	13.929892	14.079811	10.854596	1.478987	1.8704681	0.56118906	12.794216	13.450909	17.769695	5.184901	4.9333572	2.404968	-7.6132193	-7.7859173	-8.510481	8.2206745
¸ßË¹°×ÔëÉù´¦Àí (663).mp3	4.8098254	10.859232	9.357431	-12.971582	-8.869427	-7.8478656	-7.08472	-5.516597	-9.165964	-2.8084602	-4.528044	-3.8107028	3.0769193	5.0273495	7.4597087	10.168316	11.689666	14.543711	-1.7414423	1.4654746	0.6094551	0.66218764	-1.113137	5.2797914	3.399176	2.677754	7.8498597	-6.3420415	-5.259748	-5.8023176	-11.606417	-9.899368	-10.792698	-6.6727	-6.4578495	-8.645573	-4.3721724	-3.6965032	-8.167412	-7.263402	-2.4780273	4.9503846	6.5640316	6.7768793	6.995511	4.98765	4.488136	5.568375	-4.998823
¸ßË¹°×ÔëÉù´¦Àí (664).mp3	17.730297	18.125671	19.16047	12.142921	8.435872	9.523246	-7.5220623	-3.0134025	-3.6667209	-1.849525	-0.20654279	-7.2473116	-4.3384557	-1.2851208	-1.7324854	-4.602684	-3.0916708	-5.343379	7.403677	1.1605856	0.30711263	18.144085	16.6324	16.898672	4.9908924	4.7908316	1.4479631	1.7857525	7.34214	1.4850124	10.4920845	9.388983	8.160206	7.977289	7.445113	-0.07982991	4.3122373	5.3379116	5.6740804	-2.0285714	0.9886642	2.582939	11.377901	1.7085582	-2.3901155	5.444054	1.3392074	6.132557	3.9452145
¸ßË¹°×ÔëÉù´¦Àí (665).mp3	8.174978	11.887939	4.847163	7.902071	14.647934	16.593956	9.407523	9.343362	2.8168352	-3.674632	-5.1740856	0.879253	-3.9166286	-2.4953585	-8.797212	9.552291	6.908798	1.9754372	-9.2116585	-6.393888	-7.7572823	0.87834847	2.2028987	3.8860683	-3.3316915	-2.5446277	-0.60343444	1.5819432	0.7802979	1.9327431	4.040775	7.07003	9.474067	11.662668	14.850723	14.00631	6.096568	1.1408159	2.4285617	-7.892945	-2.5369554	0.43464315	-6.108243	-3.8437295	-5.382206	8.64243	2.5998638	5.483643	-5.441243
¸ßË¹°×ÔëÉù´¦Àí (666).mp3	-8.3617935	-6.4623423	-3.1075623	8.584987	14.180628	8.444402	1.152786	-1.3178142	-3.620489	21.123951	20.61719	15.567216	12.152485	12.382513	8.099772	5.5320826	8.260475	14.429077	24.111526	19.679592	16.022505	12.31827	17.809969	11.060456	10.691197	8.424414	8.5297	28.97911	35.120567	28.056334	0.79063547	5.4771132	9.783609	20.670979	27.18362	27.209583	4.242646	11.5903225	16.160467	12.412472	9.607155	4.825288	9.747055	13.609151	7.1781015	11.340797	13.132994	8.493223	17.777992
¸ßË¹°×ÔëÉù´¦Àí (667).mp3	13.355918	20.662014	24.570065	-6.8096447	1.214829	1.4941365	2.4472723	10.384847	6.899642	-3.3512187	-8.368088	-10.141763	3.5338807	3.9762678	3.2948742	4.7803392	2.7190518	-1.1929324	-2.8003817	7.411582	7.9852853	-2.709885	-0.7358649	1.7566574	11.408045	15.061761	16.116804	20.962791	19.715786	15.846619	21.723839	16.694271	15.137571	2.7027545	1.8365054	-4.118411	6.2385883	4.9589424	10.138481	16.075361	15.517729	18.562508	19.86364	23.684336	29.964222	0.72541463	-0.8805844	2.6579874	12.695416
¸ßË¹°×ÔëÉù´¦Àí (668).mp3	-3.676761	2.7514913	6.7299023	5.3829856	8.627832	4.3122406	25.665775	24.874687	18.11254	7.1952143	11.327814	6.9617705	10.660203	9.713902	-3.2893443	5.7241898	6.2594404	-4.3982964	11.943186	20.667439	21.390224	-0.65545803	1.1351659	-1.0891086	-2.7797987	0.35921413	0.15641868	-5.8109226	1.4479923	6.281791	-9.71688	-10.023296	-8.648883	16.035275	18.330729	8.269001	3.6330667	9.411758	7.3227963	3.2030091	7.851742	6.7240667	15.282778	21.673246	13.08769	2.267252	3.3181996	-7.8192854	2.7797031
¸ßË¹°×ÔëÉù´¦Àí (669).mp3	11.949896	14.171579	6.350167	-0.9079535	4.262038	1.7747741	9.692631	15.095554	11.267988	15.679535	14.189432	8.678946	18.722157	23.921484	18.45523	7.2711315	10.010715	11.690024	10.809543	8.274589	-0.6255083	8.664007	9.568271	9.748853	12.517553	15.95952	11.980083	12.621046	12.13365	10.5885935	6.8792496	7.9961505	13.798121	2.6067262	3.7988877	3.7637105	-0.6540056	-1.1981707	0.91249126	0.24738011	1.0741738	2.2239575	14.985535	12.902653	10.6098	8.395857	7.6057973	12.243107	3.0806031
¸ßË¹°×ÔëÉù´¦Àí (670).mp3	-2.3651109	-0.80256224	-2.165443	-13.21018	-9.5495405	-8.420994	-2.861468	-1.8186677	1.9775686	-7.474402	-8.137049	-8.04486	1.00825	-0.41437864	-1.5732021	6.295086	0.6266887	-3.7354584	2.2444122	2.400906	4.144569	-18.85598	-16.147762	-13.379787	4.6089845	1.7537243	-6.1362514	-7.1839714	-4.714176	-3.3225718	-6.9868183	-8.149622	-4.6165056	-14.706809	-12.544165	-13.278374	-4.693497	-3.6584096	-12.706425	-1.9946692	1.1471933	-3.9585264	-9.138989	-8.059553	-8.152091	-8.658997	-9.284359	-7.408867	-15.966274
¸ßË¹°×ÔëÉù´¦Àí (671).mp3	19.512321	8.587237	-0.46277153	2.1113029	12.17865	23.00407	1.4154472	2.9643302	4.3825264	13.23397	14.882365	8.750101	14.949682	15.38504	15.256745	-2.458298	-2.5730274	-2.0846157	17.601746	15.278283	13.6127405	8.385759	9.271017	4.310568	10.690105	9.348755	7.402355	7.435645	13.262468	14.912474	14.932285	20.095762	22.673157	15.186962	21.675228	20.68989	7.1082864	13.0475645	11.669132	5.13267	8.803122	9.529118	-1.8953016	1.8873477	1.7913909	-3.6571834	1.4134291	-1.3065007	-2.801125
¸ßË¹°×ÔëÉù´¦Àí (672).mp3	10.289078	11.671996	16.625824	8.452532	6.5693083	4.1611705	9.632225	14.331845	15.251125	3.422104	-1.3788071	-4.563912	8.370183	4.5235476	2.4589574	8.343232	6.645743	8.51302	12.716934	5.558297	2.5660577	10.985153	6.0481997	1.6294539	-4.2718453	-10.367235	-3.8625917	1.9202111	1.5448874	2.1554031	9.743091	3.9446623	4.927534	2.9712415	0.14122424	-4.0339704	8.688834	8.66775	3.219905	-3.5335088	-1.0873762	-8.676249	-8.569157	3.179602	8.771578	3.8492975	9.595467	15.328926	0.4332867
¸ßË¹°×ÔëÉù´¦Àí (673).mp3	13.627283	14.913633	5.874101	12.442497	16.339039	5.087712	14.955095	18.51057	12.65877	16.942291	17.637383	16.270014	13.556326	15.278959	20.155563	8.740207	16.196041	10.876963	6.302822	19.422047	15.821494	14.571009	25.383093	17.99026	12.587908	17.144793	17.436848	23.636742	14.324795	5.751589	15.910363	20.638624	20.69687	14.821663	15.778	12.953437	24.518234	29.383032	23.19381	18.988838	22.09106	21.888071	11.352589	14.6584215	11.830974	16.605	15.320971	10.486367	11.709345
¸ßË¹°×ÔëÉù´¦Àí (674).mp3	-3.2911687	8.044498	13.096991	1.9428207	7.9899797	8.467475	9.224012	7.37807	1.3444291	-0.063440084	2.707016	9.616619	18.580673	12.439005	8.702448	7.1312184	4.6336966	-0.24464941	13.79792	7.9125977	1.8372166	11.236008	12.109129	11.547668	11.45012	11.526536	10.424318	14.374201	12.083291	9.261689	-5.915797	0.01930809	8.813303	10.2564125	9.63749	13.667691	8.945246	3.8527286	3.9819813	13.34893	17.754889	23.418077	27.0672	26.234379	23.50844	2.2409682	5.316548	4.9084	7.150158
¸ßË¹°×ÔëÉù´¦Àí (675).mp3	12.54007	13.793049	12.36418	-4.7866325	-2.5330758	1.636579	-0.9714655	0.61097515	-3.4138258	16.907444	15.901019	16.4964	5.2765093	7.60408	3.9504395	-3.3554282	-3.4133606	-3.6967874	2.7204537	4.9344325	1.1034892	-1.3788077	4.6790257	3.0307117	4.6125817	9.140587	17.730463	14.520826	19.134922	18.993263	3.668046	0.5854751	2.5224211	-8.77641	-1.3733152	7.738312	3.2650156	4.9420013	0.7527507	16.924328	10.35248	10.069443	12.352797	7.5145454	1.5233296	5.4851694	4.054819	-0.5038592	13.568519
¸ßË¹°×ÔëÉù´¦Àí (676).mp3	3.286611	7.0300674	8.379742	4.177248	0.24988276	-4.1910744	10.28754	12.8622875	8.5818615	-0.37376934	0.7966924	-2.9426851	-5.6963477	-0.1325396	3.5076952	-1.832185	-4.200975	-1.5644358	5.482828	9.89107	7.9261436	-0.9145037	-1.2708068	-6.923683	-8.524522	-5.492908	0.5941001	1.5584812	5.92223	7.767534	4.9805675	7.9502964	13.087345	13.342464	17.117111	12.616066	3.7722769	-4.843012	-7.980011	9.821143	6.900668	2.8187802	20.241673	15.66626	10.901464	24.598886	22.68507	24.117481	10.343879
¸ßË¹°×ÔëÉù´¦Àí (677).mp3	-7.1641636	-7.758169	-12.289379	-4.4288692	-5.196602	-2.0185258	0.30015492	4.607053	5.082219	-4.1009126	-2.5478265	-3.6668959	9.64925	8.33644	2.843874	-4.7476883	-1.3487761	5.1359572	6.8386083	6.8904743	1.6414149	-10.79154	-4.831702	-4.007691	13.407412	11.53515	9.696474	5.7562013	6.9926624	8.440406	6.7644687	5.621063	5.805914	8.246212	4.7052107	-0.626567	5.933679	7.588887	14.068689	3.2005334	5.551076	4.0793777	3.3215175	2.9010816	-4.896434	0.49256027	2.4138145	2.394504	-5.7126603
¸ßË¹°×ÔëÉù´¦Àí (678).mp3	6.519931	14.791973	18.946291	6.5284133	7.6331015	8.452065	1.8441	3.7049801	13.996023	-6.605288	-3.0855105	2.527276	11.997768	15.837163	12.943736	9.434614	14.1386795	18.507122	2.2089198	4.698142	3.2898521	8.421087	14.670794	6.235699	3.046109	-1.9712193	-6.4748116	15.150488	15.606672	7.5519276	5.920481	4.666145	-5.0211163	-3.146522	4.8080196	4.94213	7.1120615	6.201153	3.6395617	6.928791	13.416452	9.3333235	8.775982	8.451473	7.0988207	6.5013266	14.157034	14.630657	20.959248
¸ßË¹°×ÔëÉù´¦Àí (679).mp3	6.6350565	8.5955515	4.5009494	7.6689467	8.880139	5.255906	11.918722	7.805332	-3.1106625	13.3438225	10.443838	13.127331	9.214504	10.318416	3.7085006	6.926656	16.162983	13.608572	4.6216946	6.2840505	10.847821	-1.1644703	5.8816004	-2.769218	8.845631	11.653776	8.647956	10.580667	13.832434	9.786312	11.114808	11.807929	10.489437	8.276942	12.382374	14.954489	13.537861	13.263327	11.227392	9.914485	9.527977	5.440562	16.163315	15.104248	12.029836	3.4017096	1.5520216	10.648625	6.710767
¸ßË¹°×ÔëÉù´¦Àí (680).mp3	5.012392	13.214394	11.703587	15.759401	22.622849	29.672607	18.898266	14.87172	11.756668	4.517395	12.582109	13.319933	10.151789	9.001337	12.653608	14.160911	7.151983	2.210291	1.5154045	5.552526	7.7751775	10.552906	14.771261	10.293913	11.868364	16.19385	14.267176	14.062554	11.936715	11.708267	19.313507	19.950663	21.682869	4.285579	9.9083185	17.932064	4.626923	20.010788	23.251057	14.546289	8.779057	5.981308	5.0335875	11.517385	10.751991	7.782316	9.912886	1.4061532	28.846561
¸ßË¹°×ÔëÉù´¦Àí (681).mp3	8.329214	7.907583	3.3751569	12.560276	15.85549	13.877047	5.674635	8.21144	4.292154	11.565153	11.927378	17.578503	12.056144	13.7142725	10.552193	11.328024	5.9124393	6.3660393	19.676323	17.602646	10.528048	11.793581	11.955428	5.7598143	12.615734	12.911106	15.462016	2.5189207	3.8178716	11.639978	12.048017	17.009869	24.084377	21.227465	17.736294	18.475811	-6.2576885	-2.9216073	-0.27024192	-3.685425	2.0569978	3.091561	5.2548046	1.4350684	5.1847806	9.610525	13.866718	12.966198	-0.88178253
¸ßË¹°×ÔëÉù´¦Àí (682).mp3	13.147272	14.791277	13.136397	13.483276	20.98365	22.136303	12.6963625	10.143124	13.9949465	11.355867	9.804353	10.1215515	14.514518	15.512541	14.044223	10.83765	10.16526	11.100682	13.379923	8.624054	7.548319	3.2128186	3.2481673	2.5931575	12.799288	13.302307	13.338195	9.671881	7.6026745	5.379744	17.658567	15.203123	3.456966	15.0424595	8.276357	6.1136813	7.9859447	9.753648	6.0045404	2.465695	6.201062	9.729048	7.3933477	11.285876	20.383625	9.783264	9.44445	4.1941924	6.579221
¸ßË¹°×ÔëÉù´¦Àí (683).mp3	7.945325	6.8429127	5.314507	7.1293387	6.004431	10.356445	15.087001	19.645636	11.494732	7.9696026	12.295841	9.496639	17.436085	19.744541	15.692597	8.747938	4.746655	-5.097453	11.237343	10.924574	6.4664307	26.083925	21.48397	10.140142	9.284311	11.908636	8.001747	17.590763	14.1215515	8.644249	0.5457763	3.5088894	0.14429583	10.694278	8.259822	11.751955	14.388717	12.597391	8.256683	-2.3610198	0.80185163	-1.5503184	-1.214318	6.1016297	11.540261	16.602978	13.458329	9.27782	12.127743
¸ßË¹°×ÔëÉù´¦Àí (684).mp3	-5.259176	-3.9254494	3.3266802	-5.684092	1.3070481	8.187253	14.556475	7.789915	2.069458	11.347058	16.637123	18.806229	3.690087	1.2624515	-1.310055	-0.5250789	-0.37887195	-1.5350183	0.04449618	3.4826877	8.891916	6.652135	-0.40441477	-0.03305292	-6.6037197	-6.452723	-5.156296	0.8128586	-1.5706198	-4.188805	8.140011	5.2419395	-4.7950764	-2.2726574	-1.5310038	0.25256783	6.71609	6.986984	4.774927	5.504489	7.351421	5.184685	4.9167814	4.102702	1.1633782	3.923107	3.760591	1.7785805	6.022211
¸ßË¹°×ÔëÉù´¦Àí (685).mp3	-1.4613891	0.7680731	3.4271357	4.3671017	5.371108	-0.5810567	-2.594588	-7.317692	-10.071869	6.936615	8.676911	3.9275413	13.888144	19.901175	19.065392	9.460403	9.887003	10.599167	10.864695	11.133453	12.475353	4.2367706	4.4644966	7.1211376	7.196454	5.6971774	1.6584439	0.3883165	3.9279616	3.0492334	4.2259336	5.4012623	3.493928	-5.871625	-6.1835995	-5.9807425	-1.8915647	3.1337123	1.9550633	-0.17398624	-0.46215105	-2.4148285	0.6547596	1.9478005	-4.1819925	7.7314553	3.2930803	-1.457592	3.7257257
¸ßË¹°×ÔëÉù´¦Àí (686).mp3	1.4724052	2.257129	-2.4776237	9.099682	6.565337	7.3167276	5.356108	12.050567	14.176409	10.14288	9.279861	5.554437	2.1940541	1.7343423	3.8622022	4.277997	-2.7481275	-8.73865	-14.410395	-10.556903	-13.576931	-4.550349	-4.6554976	-1.8164524	4.657939	1.7265757	0.30523556	-8.14625	0.3738705	-4.090921	7.8933606	6.517277	4.0870504	8.69655	14.20949	10.205178	8.234734	-2.1485207	-8.285911	2.2450652	2.9662862	3.9601622	5.70256	2.3993397	-1.740969	-14.655754	-12.124994	-10.546637	7.0613217
¸ßË¹°×ÔëÉù´¦Àí (687).mp3	5.912534	3.1822073	0.87984633	10.305173	8.882286	-0.5750484	8.431797	13.51274	9.76287	-3.8795745	0.470253	1.2523618	4.8344493	4.6053295	3.5479074	17.943409	13.205355	1.8208834	7.816564	8.615553	7.2039785	8.965645	7.188323	7.1606064	5.712693	5.138664	2.9098382	4.004066	1.5809711	-0.586504	3.7921386	1.2052087	-1.1942854	4.0567284	5.7724967	8.393904	-1.4111687	0.9041673	-5.911133	12.160976	17.300266	12.499088	-1.0665691	3.0036798	1.1796193	2.2504983	6.7172546	5.9511414	8.065014
¸ßË¹°×ÔëÉù´¦Àí (688).mp3	13.011438	10.373888	10.310141	4.350357	3.6170678	6.5799656	-12.182625	-15.369032	-12.897877	9.127606	8.930662	8.863096	-8.950161	-11.055658	-9.915008	-2.6411083	0.97421074	-3.681102	5.029598	5.9799743	3.2347364	7.542881	14.758776	12.433079	-3.5003045	2.580934	7.0619593	14.183357	19.107502	22.355215	6.6474547	8.678519	9.17484	2.6747918	5.337796	7.2506676	8.303064	8.993579	5.3159842	3.0196548	-0.877609	-4.329978	-18.520624	-11.180508	-3.9043705	-4.5685053	-0.100686446	-1.0439761	15.893647
¸ßË¹°×ÔëÉù´¦Àí (689).mp3	6.301321	7.577552	4.5129695	7.652672	11.125929	7.23046	-11.542804	-12.271897	-15.818259	-8.509322	-10.140623	-17.749195	5.912101	7.9144325	1.1119795	7.838578	5.0783334	4.005604	13.267232	10.185103	3.4607148	6.7441015	-1.4627972	0.9202491	11.835337	15.195019	14.532648	9.829925	9.469507	8.585204	2.532239	6.114728	14.029235	-5.470681	5.1892447	6.2240067	22.232452	19.87054	19.323448	8.820112	13.395723	8.397295	11.708497	21.576523	25.468792	8.54954	12.031143	5.9625707	-2.7154303
¸ßË¹°×ÔëÉù´¦Àí (690).mp3	14.9069195	16.798586	9.681399	5.4094787	4.59968	8.147405	18.284279	15.192556	10.022514	6.639045	5.7601957	7.373892	-1.6298974	1.408555	4.7222424	3.482574	4.7756042	4.7506003	6.62229	11.154125	1.2173239	1.8682557	2.2659647	-0.31522232	1.0420885	6.517509	7.066214	11.679587	13.488142	12.404751	14.677274	12.404704	3.7895763	7.611306	10.6628065	8.848793	11.966042	15.85877	18.504135	-4.957661	1.9975684	4.926122	3.2747633	9.479912	8.2373705	-0.4721045	-2.786958	-4.901249	5.264722
¸ßË¹°×ÔëÉù´¦Àí (691).mp3	-6.980708	-2.443855	-3.8829975	-8.9573765	-4.212557	-2.5780187	-18.033089	-18.858728	-20.103607	-2.1104927	-3.483881	-0.04945472	8.223589	6.9998727	5.1499567	-7.1973944	-2.4178915	5.1327806	-8.490999	1.5384363	2.023739	9.953758	8.792564	5.4008427	-1.035561	3.949048	4.619996	6.7563925	5.2743745	1.6623819	8.171387	3.122783	-0.5106645	0.421651	-0.48482037	4.8186126	-7.845682	-8.804	-9.692111	-10.865658	-11.621023	-14.419576	-11.866875	-6.5212154	-9.647951	-2.317055	0.9551593	0.35527948	-0.61430836
¸ßË¹°×ÔëÉù´¦Àí (692).mp3	-4.8447213	-6.94248	-9.930426	3.257672	0.020646945	-6.118078	6.6573873	0.001194269	4.30947	-3.971787	-0.5157453	0.85521114	-5.852782	-8.673122	-15.247704	-22.240673	-9.81012	-10.022715	2.4830034	-7.7200093	-6.7186556	-17.148617	-24.909258	-27.246265	-5.1386147	-14.679045	-22.462242	-12.544832	-9.964951	-3.2266424	-1.4822696	2.3906603	4.0567374	-4.5718336	-3.5732667	-0.86633974	-7.2151346	-5.4842606	-6.32053	-13.714293	-12.02519	-11.272598	-0.55241674	-4.0416374	-4.162829	-0.30880582	-2.5873322	-2.0129192	-10.470757
¸ßË¹°×ÔëÉù´¦Àí (693).mp3	-2.5576816	-4.2080326	-4.1712174	-7.599844	-0.8344551	1.7324909	-8.23826	-1.2895355	-0.6253396	12.021214	9.944864	8.377774	8.1772175	9.158577	10.213829	2.570644	2.2011623	3.4003282	5.7450757	6.266325	5.776644	16.155788	20.52793	24.393753	3.7670546	10.827313	13.002801	10.202006	9.3766575	16.503387	14.463612	14.748297	14.805179	6.858222	10.432236	3.169765	10.597272	6.049109	1.1123459	10.278226	9.347396	5.4767537	17.235743	15.439772	11.722801	0.03811921	2.7075682	8.30217	13.976208
¸ßË¹°×ÔëÉù´¦Àí (694).mp3	-4.50933	6.970696	10.1926	1.320317	2.6727052	0.9147194	6.7349234	13.360485	16.933514	11.571896	8.895599	2.22692	5.421114	3.7976503	1.8759704	10.8274765	13.824415	10.460395	-1.5664318	-0.03529024	-2.568961	11.269823	14.535576	10.31922	14.822069	18.29634	18.948341	15.532885	13.342602	4.582848	8.044786	6.4028606	1.7561405	-0.82508826	-4.049834	-2.290887	6.7204695	14.391294	14.872205	7.181317	16.467607	19.129583	3.4371576	7.766858	2.7334328	1.4105018	6.4553423	7.5410676	17.566254
¸ßË¹°×ÔëÉù´¦Àí (695).mp3	3.269247	8.9920845	14.440475	8.473904	11.256605	6.35075	4.326991	-1.8403192	0.071970746	6.8525124	6.872127	6.454171	-10.422379	-2.048919	4.2095175	13.592349	21.082806	16.552711	10.655268	6.0605984	6.252885	2.2987218	2.2135677	-3.8094091	6.434203	8.627792	7.854953	1.7309098	2.3715131	1.1263163	6.8706026	13.0220585	12.25799	7.3057737	6.8679857	0.20591426	14.289988	11.630569	-2.1711493	0.68812793	2.6804464	7.3062844	-3.4357715	0.21648091	4.349738	10.8161545	14.742146	18.731544	-0.59407306
¸ßË¹°×ÔëÉù´¦Àí (696).mp3	-15.2881775	-13.442534	-12.457262	-11.878603	-11.701023	-10.850792	-9.459255	-6.670475	-5.3458233	-7.8214474	-12.341771	-9.254334	-3.1538105	-5.8094134	-11.161358	0.11642045	-0.8661804	-6.798419	-3.7761226	-7.9315634	-15.623655	3.4301739	1.1273923	0.2935223	-3.3559952	-5.2716665	-7.5217123	-16.06114	-13.69372	-7.952244	-3.395313	-2.8606467	-0.25759017	-7.3158274	-8.329285	-6.443336	1.7892015	4.307529	8.084637	2.3927908	3.3049731	4.6852937	1.4798782	6.1176033	3.6465166	8.8012295	5.2843256	5.664091	-7.947117
¸ßË¹°×ÔëÉù´¦Àí (697).mp3	19.784834	14.446348	7.4469285	10.160109	17.691597	15.323427	7.203477	7.874441	4.613381	5.708061	9.9502325	8.605892	10.901247	12.585124	7.9534817	-3.5986278	1.0005057	3.0698483	17.429941	22.478354	29.634012	4.6145563	9.280556	4.899369	7.623894	10.45749	15.785496	8.65149	13.348909	22.845207	18.150578	23.029367	18.5731	9.279758	10.171124	8.950096	9.342236	17.635227	11.89794	6.81437	16.10223	13.9370985	5.8844194	7.317815	12.455657	2.6822758	-1.3757027	1.99321	9.432526
¸ßË¹°×ÔëÉù´¦Àí (698).mp3	2.8479326	2.7554963	-2.0947385	0.85342467	0.045312047	1.3388269	6.042124	5.3279977	3.8936048	-0.193892	-2.9488568	-3.579781	8.271669	8.485215	1.5476456	3.3175478	5.1088967	2.8960996	-1.814899	-1.3062198	-0.56063825	-7.926844	-2.2453115	0.71626294	0.2056818	-3.9004989	-1.8146714	3.2339616	0.59959584	3.3384962	-0.3295429	3.1417742	4.4844637	-10.584071	-5.190196	-1.3125812	6.5696936	5.96872	3.2686014	12.720415	4.5756207	3.8039765	3.186946	-4.836644	-5.8449616	8.617419	9.471529	7.065613	-4.267502
¸ßË¹°×ÔëÉù´¦Àí (699).mp3	-2.2050128	-2.1242719	-3.4694843	10.381641	16.134861	11.785661	13.827927	13.801421	8.35575	-5.870311	2.4733713	12.40549	4.324979	9.852648	12.7716255	13.589563	18.306698	26.06741	1.8776768	9.846467	9.390599	0.8394183	1.2282069	3.5818465	3.179582	10.115118	6.273964	0.9342467	3.1369216	11.593397	0.8377633	1.3752894	2.157333	4.0835705	7.822505	0.9764781	16.50175	13.05164	10.812553	3.985257	5.1251016	14.159378	16.87471	11.666866	17.769073	-2.8226378	2.210883	7.664181	-0.03115791
¸ßË¹°×ÔëÉù´¦Àí (700).mp3	5.4398484	7.9212236	7.0921392	17.225552	13.810361	6.452961	10.788409	14.899757	11.932636	7.388837	7.4140215	11.161031	6.6612635	10.171664	6.3978343	9.8386965	6.9526925	10.600151	11.449661	9.292891	9.537544	11.165856	8.717248	9.021547	-8.20627	-5.0446897	-0.5849459	1.6681485	6.1872673	8.759478	5.794547	9.9292965	9.615073	5.759199	8.358718	9.2715435	18.032104	15.437952	12.26222	7.211486	11.465887	10.974387	20.481438	10.49663	9.244051	11.718902	4.8121176	7.781902	2.8445709
¸ßË¹°×ÔëÉù´¦Àí (701).mp3	4.8806763	1.9287975	-6.469489	5.2988033	1.4721437	1.0533218	-0.6638914	-2.0901842	-4.1530075	-4.823129	-2.7659998	4.2955256	3.3329496	6.819366	0.8989368	0.16783619	-0.7500857	-7.2070837	3.1085296	5.707514	5.455509	11.214456	6.0085764	5.5678663	19.7058	18.869469	18.352554	1.9463447	20.802698	27.304075	14.455078	13.730194	14.913889	12.042896	10.600573	11.286613	6.6096983	6.5604405	6.468075	10.512909	15.097105	23.840881	0.82611233	3.4674275	5.941305	5.091667	7.990711	7.5428057	5.3481083
¸ßË¹°×ÔëÉù´¦Àí (702).mp3	11.892328	14.206448	12.3394165	26.789085	33.941086	30.890078	15.681865	18.85128	19.878109	7.223679	18.481232	25.970364	28.338972	24.74369	13.733826	21.318233	25.917385	31.416672	17.254333	17.611494	20.223646	14.415203	23.93925	30.183746	35.5759	35.03001	25.92098	15.946227	17.28079	13.348784	18.380095	23.835411	28.281061	20.968822	26.143707	21.812954	12.102388	13.896593	14.841136	0.26781642	3.364986	-3.2581282	9.205976	11.356127	15.457813	19.745895	21.874376	14.487742	10.00012
¸ßË¹°×ÔëÉù´¦Àí (703).mp3	-19.157206	-15.114811	-13.930458	-2.8380206	-1.5237362	-3.477326	-6.945498	-7.522953	-5.901845	-0.02646567	9.969248	13.741968	-13.198879	-12.688967	-10.201334	-5.6005797	-0.31665465	1.651356	4.538688	8.112964	10.370107	-0.6000025	-0.2532294	-3.7515469	8.742156	10.719639	2.1592891	-0.542704	3.0998409	9.040178	8.784936	12.158361	7.9704094	-2.4526649	1.4465905	8.908524	1.5120974	6.505842	3.112391	12.670893	9.659028	-0.9862819	5.2827673	0.06669651	-1.9198681	-0.13258678	5.2260695	1.5890783	3.5003428
¸ßË¹°×ÔëÉù´¦Àí (704).mp3	16.998737	21.335484	23.093987	-3.165986	-3.560363	-2.088468	30.08089	23.398241	15.260495	11.059782	13.812849	6.4067106	0.47454226	-1.7744377	-2.9272563	2.1535378	4.7284718	0.3725634	17.78968	13.592453	4.478962	12.481161	16.770596	17.772705	2.6896844	4.7812905	-0.81887674	3.4855185	0.051459536	2.3076372	5.11876	7.035475	7.957486	14.96904	17.403208	19.685091	-3.6519537	1.339512	-0.34037465	5.9914417	7.6005445	15.674092	10.108837	14.275045	9.230253	-3.7701266	0.6997999	14.337002	9.372976
¸ßË¹°×ÔëÉù´¦Àí (705).mp3	8.350513	3.2853181	2.8076334	0.76512027	2.9750767	-3.5956364	9.897154	11.721924	9.031994	10.611823	16.084967	15.3216915	7.4454174	9.379045	12.239313	11.514795	11.91035	9.440965	12.226292	10.020574	6.7118244	-0.9079712	1.7546687	-4.110551	1.8122993	0.13051724	0.44926885	0.8254424	6.441554	5.304605	8.996499	7.0419545	2.0974767	6.426742	8.668915	7.558355	3.0733461	7.839301	-2.924807	5.6537437	6.0514884	6.4197073	4.952066	4.207153	5.0822325	10.061558	8.475817	3.6125069	7.81539
¸ßË¹°×ÔëÉù´¦Àí (706).mp3	3.5450797	1.5549984	5.415567	17.256447	16.611189	18.828373	11.131199	10.497956	7.2573433	11.760145	17.708048	19.460945	16.453182	11.457192	5.716279	9.545715	13.3253145	13.25162	21.207447	18.062729	10.560391	5.3776293	4.867889	4.591194	-12.004938	-5.17261	0.2257774	5.9519463	8.162901	0.91786516	7.8604484	10.229229	5.0362763	-6.6839876	-0.5542449	-1.8241665	12.057064	13.886341	16.291533	9.033503	1.8498229	-6.9006343	14.631914	15.797937	7.2974987	15.066137	15.611429	9.533132	13.440843
¸ßË¹°×ÔëÉù´¦Àí (707).mp3	29.413357	20.275051	16.065033	10.865345	9.531912	-1.3123171	4.3585315	9.602621	10.703051	20.570438	20.752123	20.122087	15.100025	14.702699	6.1217976	2.848176	6.4861403	2.0531285	3.8796253	7.601018	9.574754	-2.5864391	-1.5752735	-10.097748	-2.1317272	-0.619189	1.3539494	17.387882	9.923333	-0.45350105	4.3393645	5.6785717	4.0401435	14.431116	15.433609	18.083359	7.551125	9.357864	5.5343466	-10.199797	-4.3994727	1.3326641	-8.494739	-9.197899	-11.668814	-7.797839	-3.7211418	-6.99757	7.626894
¸ßË¹°×ÔëÉù´¦Àí (708).mp3	4.018587	4.6048727	5.1511297	-2.3112624	4.458805	8.685883	-4.9560356	-0.4086185	-3.9919753	8.48258	9.044769	6.343013	12.998034	6.7637024	-0.6438575	4.9947767	3.055541	4.106241	0.00759387	-3.8370667	-1.8727227	8.662956	8.090581	6.905551	2.728531	6.95594	5.3561144	3.3526301	1.704934	-1.1628771	2.0881727	2.561334	-0.83029544	-0.6189343	-1.0726231	-0.9851667	8.653021	8.352989	7.343308	16.116417	9.115358	7.7597094	4.5426626	2.0025728	-0.8200171	5.690465	2.3399425	1.3527391	6.916692
¸ßË¹°×ÔëÉù´¦Àí (709).mp3	-5.818081	-9.972548	-10.6931305	-14.074465	-14.567605	-8.587314	-11.316578	-15.018311	-9.914133	-9.021397	-8.566847	-8.953581	-15.684827	-10.017289	-5.8634396	-13.001873	-13.447004	-6.379861	-15.614625	-13.413288	-5.9226403	-10.3966465	-11.009676	-18.726913	-13.930885	-15.662021	-21.34504	-15.685112	-12.830893	-6.018326	-13.666029	-16.169212	-14.702735	-9.043655	-10.626666	-11.067133	-14.830668	-15.337179	-10.616756	-12.313467	-11.156026	-7.924345	-4.352322	-10.529769	-15.353184	-7.834112	-9.689621	-17.912014	-5.5766373
¸ßË¹°×ÔëÉù´¦Àí (710).mp3	-8.661153	-8.438405	-7.741186	-16.209822	-23.310951	-24.00846	-17.474577	-10.010879	-8.209172	-2.1107094	-5.800021	-8.851606	-0.89920205	-10.476587	-14.755699	-12.045902	-11.122086	-4.542488	-21.221062	-20.253502	-10.941825	-13.344489	-16.609165	-12.587698	-5.5723553	0.1347869	-3.0044212	-5.703935	-10.365688	-6.4730816	1.2644184	5.5876174	10.970881	-2.367222	-3.649491	-8.304122	-19.769444	-14.53403	-10.474701	-8.717615	-5.7653427	-4.493313	-2.1765695	-0.36548498	3.4993773	-6.4198074	-6.2093863	-7.060301	-7.6375837
¸ßË¹°×ÔëÉù´¦Àí (711).mp3	10.624329	15.534547	18.190498	3.3788724	12.146844	9.027907	11.316711	12.112448	3.4203358	4.4004183	4.4747944	5.9776545	17.625769	11.825121	10.403225	19.38021	20.558014	13.9974375	10.589375	6.329028	2.5234785	8.262436	8.62154	8.315103	7.532261	2.6011064	4.010947	10.781711	13.840904	8.884904	8.368866	4.9800167	-0.7868364	5.9888735	3.1198225	4.68379	10.095653	10.851248	6.041318	12.445297	7.997611	5.845435	6.196761	8.049474	4.7360687	-0.1805737	2.9994855	11.692305	-1.6400483
¸ßË¹°×ÔëÉù´¦Àí (712).mp3	-0.15728718	1.7601252	2.0213747	4.2155223	4.557535	1.4654006	-3.3097992	0.14031702	3.473434	-2.589902	-0.88189733	-4.771305	-5.1807747	-5.6197186	-7.078699	18.637249	16.621368	9.67045	3.1271558	6.654171	6.3359375	0.27122736	7.6507664	11.643188	20.463867	22.168652	23.429684	9.1208515	19.125244	9.53255	2.7651675	7.432066	7.1754384	5.1602902	6.356944	3.6902528	0.07271099	-0.1977383	-0.49577236	10.064992	3.7826912	-0.6378296	-0.9689254	6.85131	6.1205854	-5.1658483	-3.3157022	-8.637477	4.4734015
¸ßË¹°×ÔëÉù´¦Àí (713).mp3	-3.128594	6.142111	8.092621	13.558283	24.006405	24.978144	10.328825	10.363322	5.267098	10.020363	11.783135	16.86177	10.678829	19.891245	10.1589155	-11.124071	0.8280659	2.526493	2.647091	2.4461758	-1.7628313	6.9163423	6.985941	9.469535	1.1326522	1.4731438	2.9389598	-0.16359414	8.150537	7.2231064	-0.006851196	1.8387271	-1.5127463	9.517975	2.2836103	2.9700484	3.6933951	7.4639206	20.118044	2.3083916	8.791424	13.143084	-3.5543523	2.1777787	1.4662602	5.1368	8.458679	0.45865917	-12.382043
¸ßË¹°×ÔëÉù´¦Àí (714).mp3	9.728722	15.652038	12.718056	3.9198737	-0.085511	-0.47114915	4.782233	9.1082325	13.3855095	7.902197	7.660178	-2.2034416	3.3476164	6.7913966	11.79082	11.836075	11.779402	9.127424	15.065779	20.298893	21.923634	8.740851	6.7938824	6.8922305	0.89668715	4.877977	3.9454906	6.960236	8.699755	4.343587	23.561424	16.152164	14.825658	8.366782	13.655159	7.86779	0.124821186	7.141709	8.9098015	22.305252	23.212982	18.114063	12.170406	12.209755	9.735108	12.158649	13.555849	11.5308485	10.279835
¸ßË¹°×ÔëÉù´¦Àí (715).mp3	-9.055728	-3.7988605	0.9814147	-8.516028	-5.613583	-5.9837484	-8.173189	-7.9712563	-10.877753	2.872327	-1.358938	-4.5286927	-13.054534	-12.463684	-15.855955	1.2912478	-0.63568884	-2.9915445	1.6100845	0.7376444	-3.741476	-9.472767	-12.100116	-10.034889	-13.013227	-13.118755	-11.469528	0.6363332	-1.0020171	-1.0566262	2.3497574	0.6727938	-3.5758774	-8.595258	-5.7476683	-4.1477323	-10.89863	-8.9388685	-10.859864	-23.022411	-20.889587	-18.31765	-18.156242	-14.3932	-11.096094	-12.968297	-13.384989	-6.3892846	-13.216589
¸ßË¹°×ÔëÉù´¦Àí (716).mp3	6.6318007	6.8241014	11.580463	-2.2155814	0.8938956	5.574323	-10.331682	-8.556103	-8.716255	-8.1524515	-10.271891	-11.498024	-1.1385851	0.6874813	-2.1891317	12.531925	13.567612	10.14983	10.765578	11.140753	7.0806956	-11.478953	-7.884164	-9.087566	-20.780933	-13.533243	-3.9123635	3.6983116	2.006182	4.377162	-9.689993	2.064606	7.554757	-10.4121685	-7.19808	-0.7832009	-1.9009188	-2.469572	-6.0319195	11.558846	9.1129	6.522039	-3.7124078	-2.3191411	2.3215346	7.861964	9.234835	3.1715984	-13.067076
¸ßË¹°×ÔëÉù´¦Àí (717).mp3	12.044151	9.507925	6.4810987	0.24841255	5.980247	12.724455	12.039803	9.637893	4.8544927	14.245768	30.637989	28.301676	16.841726	15.149379	4.7013354	18.07726	15.3202915	5.61407	22.796158	26.764484	25.397884	5.2008123	6.2325115	-2.142767	10.930645	8.650676	7.2046046	10.531297	7.4516077	7.810713	7.115135	9.553572	8.919236	8.97904	11.776548	13.339334	11.715822	14.219174	8.285137	7.6763315	12.127609	17.803825	18.931257	15.80937	6.524102	3.9153452	12.058546	13.333092	37.67684
¸ßË¹°×ÔëÉù´¦Àí (718).mp3	-1.6532412	-3.3136177	-5.524831	-6.251254	-8.871056	-3.3212683	-0.22284257	-9.899462	-14.682611	8.095706	0.32243702	-7.735535	-1.8094105	2.0132189	1.8481009	4.108076	1.9915074	5.803817	0.03325808	2.5163898	5.5441236	-5.574827	-2.10096	-2.6581464	-2.2795322	-3.241283	-0.30525523	4.253744	2.2135	0.57522655	-6.4112945	-5.2323246	-0.2943346	-3.2952995	3.47955	14.114626	-4.8865614	-3.984411	1.2311027	0.73288214	1.9183097	0.79966134	7.9927015	4.0775156	1.6533754	-1.5590509	-4.3108582	0.9185692	8.988042
¸ßË¹°×ÔëÉù´¦Àí (719).mp3	9.608306	14.041542	11.687683	1.2712038	8.032038	10.144098	4.422986	2.8969898	2.9698591	4.419796	1.7229551	4.589705	-15.655977	-10.368428	-13.096945	2.324297	4.9634953	2.3271341	3.1545095	10.243296	8.247654	9.144824	8.410517	-2.905104	10.4894	9.078374	7.9306407	8.656961	8.868978	9.354019	15.913248	13.874235	10.98082	23.99965	18.732586	16.505123	1.9145246	-0.12047432	1.2759595	-2.0388572	1.8484504	3.0191755	-14.291374	-11.040225	-6.462249	-3.2879884	1.244722	7.728489	12.074154
¸ßË¹°×ÔëÉù´¦Àí (720).mp3	3.3118598	6.169999	3.5237217	5.6766157	8.051625	9.231019	-3.054551	1.3557161	5.9303355	13.138428	4.430931	2.819026	5.545948	5.9263706	0.7953308	6.2160673	11.141779	13.00951	4.4048443	4.0632114	-4.183934	15.258888	18.114113	13.800734	5.9082155	2.9614806	-3.137859	-1.2437928	3.583183	3.977911	15.368597	11.541147	5.780106	8.342792	7.427802	2.8977523	-0.58091044	6.1462812	9.420339	7.120773	2.3573923	2.060783	4.475341	-2.1771653	-3.4169297	-1.6772177	1.6609032	-0.2131507	-2.589229
¸ßË¹°×ÔëÉù´¦Àí (721).mp3	3.6492963	3.1399117	5.6547766	21.021671	19.117022	5.586589	13.282454	9.876411	7.0440717	19.346218	25.253906	29.115068	15.501106	10.944855	3.3683777	6.1842546	10.498299	13.892876	12.844912	15.931896	17.902643	14.893185	17.830385	10.687869	6.550404	6.8102274	6.119636	-0.06203115	2.6779935	-3.188169	14.631111	8.544731	2.8629606	17.144768	19.585213	13.669811	16.38653	25.959084	23.661919	9.95384	10.596504	6.8802156	18.089201	11.760975	15.607388	-1.3774285	3.9528556	-0.29408652	1.0753521
¸ßË¹°×ÔëÉù´¦Àí (722).mp3	14.678197	18.431595	19.994282	-4.1042337	6.302103	7.855757	5.399043	8.2223425	1.5689251	9.439959	16.77267	11.564135	18.29129	20.810944	15.261045	15.44399	21.509075	23.094604	0.7887873	7.432008	4.449185	9.523684	8.608815	3.1161127	7.9079695	12.490751	12.104895	17.54311	16.856773	18.807634	-5.286619	-0.3560475	-0.6461535	4.1601696	6.352873	-1.5035537	-4.271183	-1.6438863	0.3975361	-6.50323	-3.2830641	0.19355828	2.767905	5.6221876	5.8137403	-10.825352	-3.600109	3.8824902	-3.8037603
¸ßË¹°×ÔëÉù´¦Àí (723).mp3	-5.1988087	-1.0146207	1.2651654	-16.84468	-14.7059555	-14.45108	6.6092362	8.9058895	8.8531065	-22.557	-19.56953	-9.730525	-2.2103853	-3.2310386	-4.650112	-24.110703	-17.892815	-17.761696	11.214893	6.874299	6.3917	12.583887	22.651985	19.853413	-7.255913	-7.690464	-9.627134	-13.503498	-7.5626497	-3.9475672	0.3354764	-6.434767	-6.3284893	-5.1638727	-0.44806635	-4.202701	-11.757147	-2.574255	2.666647	-16.3111	-7.8726273	3.4888694	-10.681971	-9.731225	-12.48802	-3.879796	-5.5623827	-5.082344	11.822527
¸ßË¹°×ÔëÉù´¦Àí (724).mp3	-26.314844	-25.640938	-17.158281	-19.87359	-18.302963	-11.14159	-3.6727605	-7.121587	-10.266771	-7.717102	-14.699173	-13.703945	-14.869303	-15.257923	-6.8580856	-7.036188	-7.3705688	-7.0045156	-2.9087236	-11.381819	-10.998024	-5.354303	-5.226261	3.33781	3.4545798	0.6795398	-0.46117696	13.379448	9.549805	3.9979944	0.3104225	0.60297537	-6.5674353	-14.465114	-13.69429	-7.902864	8.232397	7.1289315	5.0532475	9.401315	10.479438	17.854664	4.507004	1.9199561	1.4552525	-12.336502	-12.346333	-9.131728	0.6635794
¸ßË¹°×ÔëÉù´¦Àí (725).mp3	-0.43666512	3.3753188	-2.0937345	-2.725624	-0.3588265	8.080864	5.4665365	4.4130864	4.6150618	16.638758	16.001461	14.955683	9.346312	10.080421	6.4202337	7.533719	12.2171	7.7435656	17.478363	8.718323	5.552563	13.256659	14.524487	11.155745	6.1358542	9.548904	12.317193	4.28707	10.101384	16.54968	-1.232852	2.9859664	6.646233	10.128464	11.255023	11.911707	1.9550116	5.968228	0.20188531	12.423794	14.668842	13.1258335	3.3769517	-1.6003609	-7.1972117	9.613092	6.4894257	-0.6179666	-3.7779233
¸ßË¹°×ÔëÉù´¦Àí (726).mp3	-10.197218	-1.1809132	-5.716672	-3.7267025	-8.162442	-5.724963	9.938549	4.6154165	3.411694	0.3287344	-7.251116	-5.969516	-2.963464	-0.6886928	-2.506497	-3.8281534	-7.925417	-3.5638928	-12.0909395	-15.422344	-15.736801	-5.031972	-6.685856	-5.603142	1.8614929	5.9198723	2.0314612	2.1284525	3.1073904	9.932299	-6.572898	-2.7805264	-3.7835736	9.105502	11.907703	7.98382	-3.3040242	-2.137129	-0.007671356	7.2057257	8.995028	14.136889	-6.795512	-7.840144	-3.6970904	-4.3335843	-5.1362524	-1.5861075	1.1247976
¸ßË¹°×ÔëÉù´¦Àí (727).mp3	-1.4253445	5.3000016	9.956327	-11.119558	-5.1648693	-4.0436497	-0.11362788	0.8041947	5.7733083	1.4758334	0.8521195	3.0290916	-5.8195596	-4.780008	-12.561522	1.6231134	2.3391995	3.777495	0.121004134	-0.7803745	-0.44557798	-5.5528007	-1.4556451	0.7067286	1.6379352	9.273186	9.360933	-2.9964325	-5.025692	-2.6246338	7.7478724	3.1080046	4.6315713	-0.64429903	2.2420905	2.0711174	7.126402	4.8631516	8.856694	-0.8793847	-2.4120016	-3.2073622	-6.406789	-2.2225199	-0.38042873	12.365374	12.609516	12.944777	0.6464328
¸ßË¹°×ÔëÉù´¦Àí (728).mp3	-1.4496138	4.1846724	-0.29806405	5.3599997	11.897124	10.843639	8.371151	10.403481	4.361579	10.584311	8.677649	7.832963	15.525495	13.94836	12.726215	13.01655	12.99884	15.422015	19.450096	18.533382	24.910099	16.936481	18.791039	14.683172	14.847882	16.441254	19.127869	13.539763	16.865837	14.057705	19.272348	24.972301	24.276596	15.501019	19.096014	11.245842	12.961433	10.833711	3.2548442	26.47094	25.120056	20.755096	8.778933	9.002201	10.628696	10.215492	9.280961	3.9201276	5.229254
¸ßË¹°×ÔëÉù´¦Àí (729).mp3	18.717976	17.916645	3.5227065	18.750526	19.215687	13.412895	19.458462	18.25821	11.073381	25.298523	23.72816	13.977163	20.664139	17.43201	12.834251	20.510056	24.599178	19.825539	19.21613	16.975006	20.353104	0.20628509	14.496773	20.798504	20.516111	15.490852	10.663761	22.049828	21.093678	16.31778	24.962517	23.77409	13.351257	27.481272	21.751266	15.351315	29.054718	32.087486	28.985886	10.08028	12.197866	15.117113	14.6485815	19.182419	12.203932	16.631378	21.198847	11.324935	14.893929
¸ßË¹°×ÔëÉù´¦Àí (730).mp3	-15.116254	-9.781218	-8.04792	-19.772259	-20.28435	-10.38199	-14.579702	-14.337025	-9.574547	-7.6593933	-8.588034	-10.81728	-11.443377	-8.6248	-9.323341	0.42590892	-3.045599	0.70457673	-8.884408	-7.6966763	-1.5525959	4.219598	4.4373236	13.361745	4.0964656	-0.33546346	4.27159	-11.939787	-11.87846	-16.474823	0.26622668	-3.4701548	-3.7766674	-10.895561	-15.566635	-18.46659	-11.26309	-11.587507	-8.004182	-1.8566864	0.082416594	1.3886298	-9.625481	-11.2575245	-11.607355	-17.29445	-19.107744	-17.280706	-13.9997015
¸ßË¹°×ÔëÉù´¦Àí (731).mp3	-0.48296902	5.7445602	7.8833094	7.8078656	9.197492	0.028070986	-2.6982627	0.87241775	1.2358971	9.106741	14.126726	9.668179	17.907127	18.447262	22.904062	8.023811	7.1113443	9.253029	22.214245	18.99347	16.846256	7.332752	9.404703	5.3584566	12.830508	17.034584	17.75564	11.703354	11.711128	9.808172	1.4166281	4.827793	8.145046	2.8207016	3.119372	1.3501453	18.65519	17.010532	15.827471	18.122921	13.662244	11.916624	8.89509	9.347816	4.9359975	4.7059736	2.019573	-2.2715452	-9.0462675
¸ßË¹°×ÔëÉù´¦Àí (732).mp3	-2.4096386	2.7585852	4.063429	1.6231153	0.8170167	3.018623	2.987364	1.7722155	0.22794008	-1.6975086	-5.175338	-7.9921618	1.7427926	1.7251068	2.5562296	6.648018	-2.3908296	-6.5308905	-4.216216	-0.3681761	7.585948	-4.6811743	-6.3290076	-5.3590856	-1.2277501	3.9780133	6.6325045	-2.9410024	-6.253814	-3.7836318	-7.705432	-2.328712	8.86467	3.349977	3.6211045	1.7300799	-8.767021	-3.8182092	-7.451257	2.2343767	7.4585714	9.939855	1.3372526	2.5448864	0.61178803	0.6736195	0.9945892	-2.6692133	8.364937
¸ßË¹°×ÔëÉù´¦Àí (733).mp3	2.008188	0.25698566	2.8960943	-8.573261	-10.179766	-13.452999	-10.043091	-6.724967	1.5590034	-7.8069534	-5.558714	-2.9240146	-2.8611784	-6.363934	-6.163415	-16.013622	-7.1282597	2.7348166	-1.638897	-6.1442666	-1.0048572	9.228825	13.903431	10.629988	0.3477074	-8.687869	-9.921111	-9.656342	-10.588086	-5.886595	8.560574	2.6946735	-3.5907772	-10.521288	-6.07385	-1.8797753	-2.0122097	-1.0465368	1.6612586	0.15188068	-6.230159	-4.5814857	-18.621521	-19.3824	-14.50962	-6.794608	-9.615351	-12.429086	3.0888271
¸ßË¹°×ÔëÉù´¦Àí (734).mp3	6.2325964	9.049362	7.443549	-3.936078	0.16229598	-0.82911015	-2.7752929	-7.1319437	2.6926064	8.893061	9.609628	6.428024	4.1177564	5.696511	4.910466	9.447145	4.0952787	3.2842364	-4.428714	-3.653472	-7.305564	14.725582	10.6721115	10.963311	23.483688	17.627998	10.288297	2.747254	-1.6923182	-10.351995	11.124935	12.8812065	11.699332	21.302814	15.03638	6.823786	9.1584215	10.607525	3.2230654	15.232744	15.124704	14.328783	17.945662	20.878094	17.691498	13.149963	18.125595	19.46995	9.981298
¸ßË¹°×ÔëÉù´¦Àí (735).mp3	0.09380284	1.6540267	-0.70290476	21.45972	21.006113	12.969341	18.648312	22.68162	17.950077	12.903576	13.215874	9.541781	5.1319437	5.794264	6.3479156	9.428501	12.089648	19.078587	5.286228	6.7748523	3.8770037	11.791723	6.7498393	1.313766	0.1707748	4.3144383	8.282316	4.9022794	6.053298	6.1285467	13.610805	16.26905	17.99128	11.083048	9.387093	8.137688	30.886303	30.25328	22.878166	3.0652266	10.054735	11.02585	-10.272474	-4.200448	2.444286	2.5565581	1.3184807	-0.39018205	-0.63567245
¸ßË¹°×ÔëÉù´¦Àí (736).mp3	-8.162037	-2.9912682	1.4298732	6.9826555	8.606991	5.934888	6.9525547	10.056167	4.988406	-4.314601	-2.0297353	6.8686476	7.8506074	5.916292	8.942422	3.3534772	7.460417	10.965322	-0.13471478	4.539893	3.9054456	-9.708414	-1.8449655	1.6048138	0.5494477	3.3689933	8.015568	14.254909	16.752247	14.133966	-1.1418054	-1.9217597	-6.027349	-0.6179677	-8.362362	-13.199546	7.8141336	7.568727	8.144952	-7.7065344	-5.3760853	-0.07207878	6.2293453	10.503727	9.087303	-5.4801416	0.25436497	2.5481238	-6.079846
¸ßË¹°×ÔëÉù´¦Àí (737).mp3	4.9018445	6.1723247	7.95399	9.864611	14.226889	20.028748	-0.49531895	3.138628	-1.4279629	17.144821	10.534038	7.785159	13.044203	6.0222373	-4.341032	4.064811	3.642263	1.038687	-4.240059	2.846496	2.439156	-1.6493654	-0.6218438	-1.7687321	16.638065	8.807962	0.59635174	11.8817215	6.0541706	5.432975	-8.318936	-9.2722225	-8.538242	-4.8043165	5.896798	12.755937	-6.504119	-6.8315544	-0.029259205	2.2482572	3.8047156	7.064711	15.923362	16.06405	8.372595	-1.54936	-1.1314529	3.625193	-5.4158354
¸ßË¹°×ÔëÉù´¦Àí (738).mp3	-14.514787	-13.481952	-16.674889	-11.592129	-9.2832775	-12.670881	-8.716217	-4.9737744	-8.6557865	-3.229661	2.0671482	2.9598253	-5.141135	-7.1406956	-14.511461	12.431766	10.077318	7.0749087	-4.905357	-8.785146	-14.7186575	-2.0608153	-2.568295	1.0855943	17.254467	8.970539	7.103099	-6.2786016	1.8743248	14.468156	-9.433568	-14.220306	-14.631605	-5.177777	-0.71413124	0.56487906	11.702897	9.990685	10.498816	8.08118	5.9264746	1.2923181	-9.586851	-1.792062	-3.04498	-12.763129	-9.753981	-7.2568493	-3.446412
¸ßË¹°×ÔëÉù´¦Àí (739).mp3	16.46762	12.716299	8.588547	13.023622	13.363833	8.415697	16.553692	13.114443	5.671322	11.676443	14.648919	13.18444	10.240749	10.847769	9.752745	13.744462	16.196829	17.205967	10.54394	13.019892	10.548952	9.352752	13.279152	15.753009	10.112709	9.105618	5.2503557	15.907137	12.470562	9.399901	18.165283	18.958923	18.834402	6.680904	10.492575	10.883989	5.1506796	7.5901775	11.146919	8.045713	9.640959	13.467777	8.972879	12.71469	14.986111	3.2782042	7.6454563	11.045597	17.38702
¸ßË¹°×ÔëÉù´¦Àí (740).mp3	8.899262	9.789932	8.130734	3.8702064	1.410531	-1.1433303	1.8550326	2.125531	-1.9509685	-8.476733	-7.1822176	-7.6144056	4.561739	7.4425106	0.04821927	1.5138235	11.194648	11.252958	17.882626	7.599304	2.5901017	-0.37200028	0.64718735	-4.353771	7.831936	1.7579893	-0.840205	-0.558166	-1.4259524	2.6611433	17.489372	14.85421	10.877535	10.985212	15.854001	4.860145	-1.6192603	5.876625	16.006092	1.9873819	2.2013898	-4.5011854	26.999798	25.373455	21.02629	8.702768	11.565565	12.180744	-5.8174314
¸ßË¹°×ÔëÉù´¦Àí (741).mp3	5.069002	2.4634585	2.31321	-0.4329409	-2.0356688	0.9406746	6.811292	10.677704	13.692352	11.085762	9.30958	4.345676	0.15283988	4.738613	4.2121	-0.75523156	-4.7615457	-4.3076553	-13.554641	-8.262892	-6.3956904	1.81573	0.8671424	0.103004515	0.1372917	6.8501635	7.2685366	-3.3654263	-4.6495824	-5.0746665	0.4829832	2.0495827	-2.7688856	3.352191	5.8348064	2.9058447	-0.73609984	-2.4330158	-5.3293457	4.0386853	-0.45939207	-1.5660529	11.330772	5.088991	3.2031689	1.001999	4.647768	10.937702	9.357632
¸ßË¹°×ÔëÉù´¦Àí (742).mp3	7.3996735	4.066078	-2.5951219	2.9220676	5.8247347	7.4810877	11.787823	16.95885	11.618679	12.585222	12.166577	8.088988	14.058614	19.280178	18.274967	15.235782	18.014751	12.837998	-4.778123	3.2448454	2.1441836	2.2644935	3.6794262	-0.6370616	-12.435274	-11.734944	-19.924831	11.529453	12.929005	11.697443	8.070618	9.679781	4.513912	8.728143	8.523341	1.0238004	-0.54484296	8.780045	14.786458	0.8907882	1.9532282	9.381967	7.3473434	11.475964	11.590492	11.37879	13.660221	9.123396	8.348323
¸ßË¹°×ÔëÉù´¦Àí (743).mp3	10.832562	7.6055765	6.123395	21.211046	21.32947	10.972246	9.034212	18.800346	22.853134	3.0981865	9.700355	9.743309	15.908815	16.181585	11.019722	-0.023055077	5.9172063	8.080763	15.795345	4.239975	-6.613457	8.759104	2.1912525	-1.9913685	9.62958	15.447196	19.297348	2.793541	3.1219726	-2.8293998	7.2058954	16.189238	21.65052	5.773441	11.579882	8.955858	0.6157683	5.7069488	6.9598036	17.614155	13.365696	9.787645	14.742695	12.837337	7.9953394	6.643346	13.340258	16.613146	13.05435
¸ßË¹°×ÔëÉù´¦Àí (744).mp3	0.44563562	-3.0502343	-3.6680923	7.815251	7.353071	0.70348305	12.9489155	9.1699505	7.1046486	15.985672	15.357388	13.847011	11.638434	18.617863	17.297321	6.6513653	8.884257	6.6704717	21.539215	19.009483	8.572035	20.500145	19.79892	14.068207	-2.9170356	5.3462	8.856226	1.7870266	0.7844869	4.188015	-1.7012775	-0.8902793	-5.4309144	-1.2626481	4.799367	5.4746437	3.4858124	6.616272	9.254997	4.500761	9.041264	11.703081	-3.3515258	-3.1217375	-5.687928	0.53077185	4.115403	3.6323419	7.0227757
2	13.299366	3.2105856	7.7321434	3.5369928	-0.7366671	0.43163833	7.610766	0.9648087	-3.470667	-3.2465122	-3.2680218	4.8032246	-0.7996712	-13.815617	-10.388795	-3.6866505	-11.762881	-6.3799777	-7.7117267	-11.099139	3.1128407	-1.7098684	-1.107976	0.8601811	2.1673746	-1.6368604	0.53207296	21.679253	0.1023767	-3.272267	0.1510175	-10.6577215	-3.162564	-10.978602	-2.1375105	-1.3825232	-13.354352	1.7324246	1.7351726	4.8135924	-2.5889213	-2.5445063	-2.2843895	4.928349	5.2970204	-1.9521061	3.387954	-5.063047	-8.262904
3	8.289983	2.6813872	19.454697	-3.5542488	16.240385	0.91629046	5.4168534	15.495389	10.141696	9.293844	12.119336	6.0271816	2.112467	8.690366	-0.68515235	7.377195	6.645473	6.0992055	10.508494	-4.883446	8.9983225	4.5049744	13.968368	7.2633224	12.302487	8.548869	9.259111	14.611255	17.525515	10.071394	8.060275	7.1671996	6.064135	9.452654	0.93690014	1.3642095	8.836506	8.068374	4.671141	2.2428792	5.4701347	4.087204	9.320289	5.775061	12.350492	6.982305	12.781845	19.579893	10.37222
4	2.7234917	-1.6791877	0.08700778	-13.458409	-1.9420272	7.3519306	3.4631817	0.78324383	-5.5163875	-18.395765	-13.582692	8.595708	1.9301267	13.018716	-7.1531205	5.705311	21.264044	2.9769585	11.879563	-10.176517	-2.8706129	-2.3125677	-4.084516	2.0925877	9.358001	17.71878	3.762742	-10.844665	-15.509556	-10.995075	-3.752366	-11.952455	-4.390888	-6.064144	-3.4488382	-0.16826327	-7.2864413	4.2161555	9.9547205	6.998661	10.577824	8.939034	11.882367	-0.73289794	10.833904	-7.28516	1.3574063	12.40886	0.7115008
5	2.1927795	-3.2637436	-4.6346173	-16.235952	-10.044976	8.988578	-6.8343635	-9.074924	1.0927464	2.7333148	-2.7434056	1.4388065	-8.771767	-11.639061	1.6650072	-4.5511937	7.5996284	7.005619	-8.072798	-8.030229	-3.4682224	-8.722169	-13.126742	-1.8851724	-4.584233	-3.5150988	-6.8012004	8.968413	3.0293016	1.4293156	-3.4855797	-5.415152	19.06877	-2.1037362	3.6843069	-0.48326814	7.5738845	11.944341	5.1779637	0.2242517	2.3104076	-5.371878	-3.2949073	-8.387757	-2.9599335	-0.20338471	-4.557286	-1.6163064	-3.3447685
7	8.219357	2.6124465	6.143728	7.415543	4.226044	0.8874841	-1.4437722	4.7758045	2.2927902	7.864704	3.053318	7.359236	0.12670708	-4.5128584	9.481345	-3.322056	1.8207054	-0.6267095	9.596163	-2.682521	3.1407654	1.9779507	-1.8417387	4.0505657	5.0758715	5.5866113	2.1571276	9.003029	2.0470645	-5.0925975	8.891416	4.553654	8.237069	2.4450893	3.900771	10.167824	10.447414	2.5948381	11.246136	-0.086169876	6.769835	7.9941063	-1.8857256	12.31702	10.45864	0.795412	10.2176695	7.673693	9.659865
8	-8.787578	19.997366	4.390617	2.489516	6.50737	7.3827286	-3.2064488	-1.1644608	0.32413164	6.2286296	-1.5793697	3.4740007	15.906982	0.37992477	4.170159	8.735632	1.6672397	2.599677	2.9262743	0.29145703	28.758245	8.9309435	-10.389418	13.490838	7.2365212	-5.378142	8.797471	8.307622	-1.1638513	19.62176	0.5475642	21.834091	1.8395976	3.4285574	8.274497	17.176752	6.2166734	11.237552	4.0845337	4.5732913	11.82532	-3.6086473	16.382643	6.3075047	-5.083151	6.0000043	5.1955376	6.4091225	4.9909415
10	-6.442232	-3.783207	-2.9096403	11.1214	-7.207454	14.1050005	5.8822455	4.763166	6.9598823	6.1678467	9.006863	11.032036	17.294596	-4.305343	22.250486	4.6376934	-7.636038	-5.7143292	3.3738825	17.403084	-9.705455	12.264512	1.2013649	-3.1767294	-12.364319	-9.966803	15.771313	13.19237	9.612249	11.905131	24.424948	9.418595	1.1792679	13.668861	12.3981905	16.565628	4.6694016	17.711775	11.227722	16.180727	7.451532	7.6980247	10.729203	0.30980566	12.572873	-5.6892114	4.328285	7.5137525	8.9409895
12	2.0888407	8.621238	2.5444539	4.9466243	14.778488	-2.8403492	-8.89474	-11.918892	-7.594965	4.023112	-1.8179547	3.4065025	-3.1352117	17.595512	15.548546	28.711374	11.431487	14.349967	11.2363405	7.708919	2.4729478	6.0756783	-1.4606756	7.282751	-1.3167737	4.997811	6.098184	10.92933	3.8521564	3.5971138	-6.92646	12.6651945	19.293777	12.919019	3.5450509	-5.8746567	-8.212489	3.2501564	-5.7050576	-5.8824	-5.7317047	-2.5352669	2.2859106	-6.8362007	3.8271391	4.4422193	10.445534	-3.8483095	-4.1982174
13	-1.841345	7.589194	3.9614131	10.385777	7.0539184	3.6294587	12.040462	6.384458	15.2435255	-1.1837648	7.3792553	8.566949	3.445409	14.854477	6.9569764	5.4721465	19.943687	7.739577	-2.971978	2.0826213	12.810416	12.233479	-2.2487717	-8.395005	11.69975	2.144704	5.6012263	13.074352	24.256838	-1.645547	8.698316	0.07768265	-2.3037045	1.2436433	-8.1519785	6.098137	-8.182484	1.3253652	5.2303886	3.973087	7.0127735	1.8352942	-3.1643894	14.797501	6.671251	-9.9193945	4.0623093	8.043103	6.5442424
17	5.706488	5.9469986	5.4824104	-16.888615	13.449122	-8.448745	-2.594595	-2.5702136	6.4290504	5.217009	17.70867	3.9549863	5.383385	2.5102043	2.5422719	-15.828041	21.795496	-10.836747	-5.9749985	3.4730642	4.77423	10.642747	10.950321	8.439218	4.863251	9.9203825	9.206962	-0.84424573	8.099594	0.6335194	9.763119	10.696225	10.862365	-4.0510974	21.91466	9.144787	4.273707	1.054494	-0.76179534	5.536013	5.4778748	0.123446465	7.524292	2.5697482	3.16097	0.25968567	17.884985	-4.828202	7.289434
18	-16.189478	-13.287551	-7.808122	1.3902909	2.2832134	-9.869006	-4.864115	1.7190186	-11.614667	-9.374572	-5.779728	6.5316186	-26.759699	-14.139499	-7.8499875	-9.097297	-11.103969	-2.2127554	-7.363003	-4.7141814	-7.357685	-0.6650582	-20.126581	-4.2307744	-0.98796463	-9.76638	-18.994432	-11.850101	0.30372426	-13.720623	-9.801848	-4.909559	-8.95433	-13.375877	-15.461395	-3.2200859	-8.289698	5.281871	-5.317492	-7.2687087	6.261481	-5.6925945	-1.7337261	-6.297753	-14.319736	-7.9542937	-15.972382	-16.797197	-15.352183
19	1.1070162	3.1506023	-6.875429	1.1137528	-6.276922	1.4706535	-2.2590015	2.1099777	7.116488	-1.3155473	3.871774	-1.7049254	12.195226	3.7071083	6.168741	-1.2907991	2.3732579	0.008362134	9.076785	1.5330516	5.910852	3.7330716	1.9734641	10.134584	9.701003	12.238988	-5.9238315	0.46211377	2.116477	5.561964	-4.25287	-3.0545099	19.14711	26.944801	6.1266723	2.5596247	5.474301	8.894176	11.170204	13.815178	7.8694024	11.207044	13.115314	4.266424	-0.4705371	-3.8684156	3.7046041	14.1788	-2.8458087
20	-12.062935	-10.550025	7.2438354	-8.4376135	19.506971	-0.14831035	14.809154	23.567919	15.28629	4.436505	-2.64335	-3.5226095	6.862047	20.764402	-5.250515	5.8245564	15.270879	14.890859	18.571417	-1.0296655	14.719376	20.981041	24.28893	3.6987612	-6.3245254	2.2511237	9.7924795	10.578917	25.347204	-11.688576	21.187235	11.683957	28.186945	-13.259682	29.189795	22.932798	-0.62793964	-4.1164002	-1.6755844	24.115158	13.145669	10.091906	-0.42533746	-14.209233	9.543356	16.936722	20.644934	2.3536708	4.57632
21	-4.8526664	1.9639584	-5.592121	-13.493832	-6.392444	-3.9335005	5.106771	-5.0108886	-6.462691	2.500735	-0.7446287	-17.55791	-16.641603	-13.179038	-0.51565665	4.474233	-2.4042647	-1.649506	2.6610618	2.1470375	-4.354162	4.6279945	7.083483	0.6632862	5.208636	5.6854234	-8.629539	1.5903417	0.51754856	11.341316	2.8126953	-0.26831564	-11.979735	0.6475032	-1.7590289	-2.335176	9.8918915	10.765443	5.763824	-5.2385726	-3.8256166	6.337293	-3.4726207	-3.7400572	-7.4406395	1.0655184	-6.7214603	-2.2294955	1.1837128
22	6.6590266	0.6532952	-4.772438	-13.219142	-4.1094613	-2.0553885	0.99530154	6.353269	-1.0298113	4.3633814	1.7275637	0.25437388	7.1383343	-6.8744693	0.42203522	-4.481342	2.5256462	2.8401976	8.336434	-8.242109	-5.111487	-4.926534	-8.285492	-0.8860418	-3.7833035	3.233175	-9.684063	-5.0169945	16.183153	5.4763412	17.121626	1.6126767	-0.20369403	15.856156	0.492088	4.952624	-1.087675	6.357321	10.946465	8.2786	17.788334	-2.1224232	3.1080596	5.9257183	3.78407	-1.0317231	13.320691	5.6423554	8.361038
24	10.267893	0.30394188	3.3994713	17.137629	24.722198	13.121449	10.203286	4.2241783	18.33803	26.538412	13.367054	3.1179733	9.791634	2.3870316	8.219504	14.111571	3.184517	3.0627592	4.50623	1.2509602	1.2167829	3.700078	-7.0497375	-4.370714	7.4613576	-7.182634	2.1968765	-2.8889363	7.67985	7.5247827	6.9094796	26.27098	20.487772	-7.0583763	9.358563	13.686954	7.1895356	-1.8002361	8.035781	12.202281	16.81621	1.0814391	4.6802516	8.532265	-20.391804	2.8728468	-9.062053	2.7742894	6.4429555
25	14.34452	27.236872	32.90659	22.989187	25.691664	12.608799	20.542255	7.9398446	8.798787	18.087261	28.542664	17.455069	27.754808	25.154428	22.480993	24.126678	31.013718	34.06868	-0.9381617	18.227629	26.361769	12.291531	23.765024	12.064903	9.3050585	21.645464	16.877968	17.400387	8.2350645	23.468863	15.507409	23.695992	22.169418	3.3457983	21.37548	16.63589	13.202912	25.18371	10.622882	19.857635	20.851788	20.192545	17.229637	7.4041743	5.440767	34.88626	23.345955	16.63437	12.449595
31	5.923756	10.542445	-0.22072093	-1.7985572	21.394127	6.009813	16.192766	22.668991	16.526226	-2.4258754	7.8151336	9.029612	3.587865	-1.780418	14.838284	23.913422	-1.2032713	26.04863	-12.362217	-0.8853886	0.45405874	1.3847699	-10.0519	4.890492	3.9755287	4.032452	7.9187336	12.298795	8.491504	-15.064263	21.847925	-6.7530866	5.6529746	-3.2448273	9.330614	13.901364	16.157442	7.6500344	1.2689345	-3.4086037	-17.729813	11.3605795	6.1571674	0.15108745	-11.621979	3.237079	15.1983385	-13.409038	1.6300439
32	6.3070474	11.903255	4.0199437	-8.433185	1.979184	-1.3180704	3.4337342	-4.038191	-0.8159202	6.5108476	3.552317	2.7000134	-2.9602082	12.110421	3.0700681	2.0974722	2.855109	-4.2646317	13.618276	2.1046603	12.900333	0.47691345	-5.692388	-1.7109017	-7.243055	3.986644	3.7829704	-0.6307315	10.595718	5.023565	4.40383	7.676497	-0.22074826	-4.56298	-4.7320614	-0.42531347	-0.5366972	0.21677907	-1.1914135	18.887487	5.289044	4.396274	3.1472642	2.9572792	-1.5434748	4.663857	3.8571336	6.1045055	-1.49859
35	-3.7347667	-7.605204	-16.085655	-26.375902	-13.2916565	-16.15615	-18.294651	0.7067296	-20.591757	3.6824515	-3.1280982	-14.41891	6.758545	-6.728189	2.2103527	-2.8725853	-17.87013	6.857746	-22.405355	-13.212696	-13.344887	-12.820045	-18.92713	0.8750542	-8.774484	-7.9331756	-14.406116	-17.843504	6.901167	-12.354969	4.067171	-2.3414593	-6.5459576	-13.210223	-6.587664	-19.86031	-16.55837	-22.92958	1.346182	-4.543488	-5.7883945	-16.310406	-1.7935661	-8.997774	13.738036	-16.785463	-4.5032287	-3.215195	6.081351
37	10.343285	8.466885	1.6423975	28.387793	19.665434	20.437908	8.825943	14.837626	-1.4611605	9.785119	10.524123	17.747135	16.563478	11.771901	18.85747	5.2348833	9.132895	28.920393	15.409194	9.448571	1.0248405	15.427449	5.5786405	19.839943	17.91785	12.131139	0.019882837	-3.761617	6.6935077	4.563376	17.582308	24.983032	1.1581411	4.3001447	-0.69677097	23.792074	16.712286	20.587515	9.657944	4.7605033	9.16404	-2.7898648	22.244932	34.453743	8.709918	3.8714101	22.119612	5.6064296	32.52104
39	-13.557712	-15.33579	-11.856166	-11.914052	-20.99576	-5.2922473	-10.83438	-8.346243	-4.2453804	-11.026505	0.3877039	-10.94177	-5.764156	2.935135	-6.2605968	-5.9669876	6.462094	-1.303826	6.354552	-5.4329967	-3.6664436	0.6504334	-10.456412	-5.882177	-12.884501	-4.9016376	-5.509627	-13.391332	-14.255235	-3.5441978	-5.7837987	-3.77013	-5.549581	-3.2067068	4.563731	0.30131546	-9.475258	11.750848	-6.826458	-23.085518	-12.718633	-9.645995	0.7992818	2.4119174	-13.819043	-11.219761	4.8279853	-13.62914	-9.379615
[truncated: 722 more rows]
[truncated: 12 more columns]
