# Supplementary material for: Music-induced emotion flow modeling by ENMI Network
Source: PLoS One. 2024 Oct 21;19(10):e0297712. doi: 10.1371/journal.pone.0297712 (PMC11493256; doi:10.1371/journal.pone.0297712)
Supplement: S1 File — (ZIP) [file pone.0297712.s001.zip › minimal dataset/Augmented dataset/Music features/mfcc_11.csv]

File_Name	MFCC_11_1	MFCC_11_2	MFCC_11_3	MFCC_11_4	MFCC_11_5	MFCC_11_6	MFCC_11_7	MFCC_11_8	MFCC_11_9	MFCC_11_10	MFCC_11_11	MFCC_11_12	MFCC_11_13	MFCC_11_14	MFCC_11_15	MFCC_11_16	MFCC_11_17	MFCC_11_18	MFCC_11_19	MFCC_11_20	MFCC_11_21	MFCC_11_22	MFCC_11_23	MFCC_11_24	MFCC_11_25	MFCC_11_26	MFCC_11_27	MFCC_11_28	MFCC_11_29	MFCC_11_30	MFCC_11_31	MFCC_11_32	MFCC_11_33	MFCC_11_34	MFCC_11_35	MFCC_11_36	MFCC_11_37	MFCC_11_38	MFCC_11_39	MFCC_11_40	MFCC_11_41	MFCC_11_42	MFCC_11_43	MFCC_11_44	MFCC_11_45	MFCC_11_46	MFCC_11_47	MFCC_11_48	MFCC_11_49
¸ßË¹°×ÔëÉù´¦Àí (1).mp3	-19.693657	-22.311	-20.234535	-16.304634	-15.41248	-13.750752	-3.8140855	-10.842127	-16.599194	-1.946677	-6.513593	-12.691463	-14.539407	-10.748001	-12.218773	-3.246941	-8.599205	-10.332945	-9.435731	-8.216627	-5.5051785	-4.9926276	-11.627249	-13.049297	-6.5978913	-5.2167377	-6.9586544	-15.742644	-20.708996	-18.660007	-16.603111	-10.332283	-7.90522	-7.397941	-6.46807	-4.2564816	-17.360191	-10.374802	-9.917597	-3.4594665	-5.69553	-7.2430325	0.21698907	-7.7875957	-3.1118646	-3.0365102	-6.590725	-6.637647	2.2257743
¸ßË¹°×ÔëÉù´¦Àí (2).mp3	-11.130977	-13.561593	-6.340831	0.92275965	-6.9258633	-10.418898	-3.2775044	-5.80503	-6.731163	-2.2805014	-10.986567	-19.291721	-11.3027725	-11.136194	-7.883436	-8.535309	-7.1203957	-2.6249118	-14.342069	-11.833141	-10.27892	-2.7403212	-8.971137	-9.747257	-13.616134	-11.846457	-6.7758875	4.3207283	1.6195453	0.98223907	-10.106866	-6.874158	-0.8617187	-10.148288	-12.836468	-4.934608	-9.525295	-11.495792	-12.852461	-4.9772687	-12.236807	-19.327145	-22.32399	-18.407238	-15.744534	-14.466259	-10.589394	-10.852563	-3.5531163
¸ßË¹°×ÔëÉù´¦Àí (3).mp3	-5.447791	-12.942173	-12.492142	4.958937	-5.4759283	-4.287973	9.297661	3.3260334	-0.72867435	-10.232744	-3.246226	2.8241167	-6.838418	-1.0706065	2.3333511	-0.79583573	-0.5175228	-1.5475854	-5.364462	-6.2066174	-3.223734	-0.3992705	4.779594	1.8291749	-3.80755	-3.6551838	-0.8146347	0.77046514	-6.329892	-7.1401486	-0.30103135	-4.7485857	-2.052939	0.533077	-4.964366	-9.166904	-0.34374127	4.0387783	1.6448109	-8.925632	-12.408417	-16.033253	8.975702	0.1056914	1.0035107	0.18369205	-3.5627751	-6.6451178	-9.606056
¸ßË¹°×ÔëÉù´¦Àí (4).mp3	-7.72128	-6.4439235	1.089124	-21.558449	-13.839338	-10.0458355	4.926056	-6.012993	-13.570417	-15.994953	-15.533627	-13.074095	-5.800131	-7.9641294	-0.20655954	-12.733651	-12.418475	-4.6523876	-1.6552529	1.1833835	3.2745028	-4.853798	-4.3362527	-4.6310005	-7.8253317	-6.1087503	-8.717203	2.560081	3.3148952	12.394815	-2.782125	1.2387872	1.0742526	7.4888077	-1.3148031	-8.23406	-6.464256	-7.114902	-8.906001	-1.6426868	-5.4850264	-5.1505237	-4.240381	-5.2117095	-8.206305	-7.1104655	-9.416637	-5.1735106	-3.754962
¸ßË¹°×ÔëÉù´¦Àí (5).mp3	8.631309	8.738801	3.6624537	-1.5202967	-6.490755	-6.619388	3.9668143	-0.10347378	3.8796697	-10.058573	-2.019908	4.311596	6.319455	0.42478812	-1.2124468	-21.15881	-19.6946	-15.218925	-11.44495	-13.376217	-8.9910965	-3.4274535	0.26184136	5.4773574	0.8341044	-3.423426	-4.0440674	2.2943456	7.605405	3.8924925	-16.966171	-5.985238	-8.080492	-8.233637	-2.177205	0.9145632	12.074851	6.128958	9.782458	-11.202851	-6.838146	-3.4091346	0.78639233	6.3886695	8.092951	-9.04645	-8.739983	-6.571761	7.0765243
¸ßË¹°×ÔëÉù´¦Àí (6).mp3	-4.784715	-3.2031245	7.91619	7.4469705	3.9242496	2.7198005	19.99488	13.245503	13.978519	4.365182	14.688696	20.420248	8.928791	6.6279554	0.08855605	-4.3657765	1.8466315	8.821151	6.8737087	6.979164	0.010523796	10.555458	8.01478	7.7863617	2.2635794	8.755709	3.8690124	15.819691	13.47214	5.1526165	14.566254	9.927282	4.4233065	1.6707646	3.4039173	11.096695	15.985836	17.193258	8.658075	2.8064733	10.713812	14.241406	4.4277024	8.739082	12.245426	-2.6683233	-1.2994425	-2.681209	7.129957
¸ßË¹°×ÔëÉù´¦Àí (7).mp3	-2.471959	-2.8975558	-6.684901	-6.882201	-11.280151	-12.794648	-3.65738	1.3534347	3.4291239	-2.0457973	-4.9315734	-0.6515229	-6.34645	-12.573414	-19.405552	-6.4888244	-11.478797	-16.449213	-2.3848534	-3.682246	-3.640434	2.9772882	-3.2149737	-8.290282	0.058081433	-7.0610485	-10.101109	2.4359784	0.66966975	1.2059636	0.5010827	-1.1766	0.58757925	-5.484506	-4.539285	-9.037756	5.8959236	2.8563814	9.16621	0.25717047	-0.5493897	-0.47961608	-3.6629763	-1.8118523	-1.8095062	-0.40073353	-1.3393847	-6.444767	-4.8970046
¸ßË¹°×ÔëÉù´¦Àí (8).mp3	-14.196762	-8.180727	-4.129703	3.3613153	-2.1348403	-6.5828857	-3.2742515	-4.6413765	1.1195863	-8.153505	-12.779091	-13.613878	1.5106279	-3.1302261	-9.393604	4.536115	0.8052791	1.0281395	1.9819262	3.8676267	4.0090675	-6.042261	-10.272967	-4.444831	3.419697	-3.309422	-14.634142	-22.245895	-14.869724	-10.21924	1.1642396	-0.08002329	0.7058371	-7.3851104	-2.0939586	5.1422234	-1.4377966	-5.0353703	-8.479948	-2.3128211	-2.5153549	2.5853238	-2.8440413	-1.78551	-0.34756938	-6.259033	-5.887948	-4.4802184	-3.028848
¸ßË¹°×ÔëÉù´¦Àí (9).mp3	0.78168035	0.73551494	-0.34866792	-14.246855	-5.3472915	3.6941953	-2.5827854	-4.0057116	-4.426345	-10.975216	-6.773673	-7.0151033	-2.986114	-0.415578	1.0059799	-9.261056	-4.7528105	-5.390917	-2.0008957	-1.4480925	-2.8461518	4.2215014	5.6430826	2.3656807	-9.753138	-11.978527	-10.515837	2.6076002	0.25538182	-1.1910479	4.8279853	-0.36369607	-5.388836	-15.370418	-12.634481	-7.6769404	2.1184337	2.1046138	-0.028265536	1.0799756	3.6728826	7.6998324	-4.1381874	-1.0207156	-3.207379	4.2839136	-5.323037	-7.020664	1.0760553
¸ßË¹°×ÔëÉù´¦Àí (10).mp3	-6.472644	-9.925833	-13.083166	-13.035543	-5.284875	-4.23178	-0.61237484	-6.1397924	-12.058165	-16.613083	-13.501736	-12.209076	-13.116306	-16.013067	-16.361313	-11.045324	-9.505508	-5.0948014	-0.38325274	-5.3441978	-2.4981167	-9.0585	-13.866379	-11.774889	-12.042547	-15.344149	-15.086626	1.1175367	1.3136415	1.7145889	-9.308406	-6.803264	-4.075099	-11.733949	-11.484465	-5.988289	3.5189357	4.9255724	2.6662347	4.783286	-4.4369287	-9.764289	-3.9495788	-5.2050743	-0.16249347	6.917074	8.326716	3.743936	-2.3433843
¸ßË¹°×ÔëÉù´¦Àí (11).mp3	1.7780845	-0.05608833	4.1456213	-9.935339	-9.081382	-3.8390942	-12.221003	-13.930273	-13.950035	-1.0917228	-10.319387	-15.529497	1.8891877	-0.22219825	-0.074579716	3.686697	2.9669886	1.3778468	9.220711	12.493486	12.4473	-5.5528984	-5.867467	-4.107912	-2.944728	-6.155614	0.636784	-8.422975	-5.106475	-6.690736	4.723133	0.8903162	1.9436138	-17.715714	-22.22414	-22.112373	12.585256	9.153578	2.7713962	-11.62725	-8.019526	-4.917453	-14.174685	-15.005056	-10.746281	4.7058954	4.6914043	-2.546175	-16.478098
¸ßË¹°×ÔëÉù´¦Àí (12).mp3	6.446538	9.199886	14.16838	-3.629489	-2.6707265	3.879808	6.1873217	5.8210945	7.156291	10.496817	7.2846956	6.7079096	-4.709182	4.2831545	11.505976	0.8501493	8.508517	7.9642553	11.60051	6.97517	-0.33931744	18.93195	17.669931	8.018646	3.2231479	7.451619	12.547073	19.347973	20.757746	15.869278	8.727228	13.866104	10.986665	2.8915856	8.307966	12.393522	14.856895	13.055792	15.586281	5.119112	12.873759	20.46399	-0.47822624	-1.88672	-2.9384646	10.483894	13.246822	12.086593	-6.6375794
¸ßË¹°×ÔëÉù´¦Àí (13).mp3	10.772461	8.643548	10.272841	4.179946	9.763746	14.967804	15.450085	13.001595	7.2297387	3.8667512	-0.5424956	-0.6023936	19.410603	24.593794	23.769356	-8.519777	-4.5139627	-1.7593584	11.526165	11.203823	14.720161	-9.57768	-9.375666	-5.186839	-9.844292	-7.2920713	-1.5588654	-9.745311	-10.489915	-8.08201	7.232909	7.101273	13.256113	7.271703	4.585239	1.7369924	8.976791	11.825568	14.248278	6.872546	2.8780193	-0.45090103	8.1587715	11.746672	17.771261	8.94936	10.940643	13.105634	10.456263
¸ßË¹°×ÔëÉù´¦Àí (14).mp3	3.64061	-3.3955553	-8.497583	-4.324318	-5.9684076	-9.314587	0.69772524	-2.8267937	-4.4931383	-4.096751	-12.41176	-15.557342	3.1400852	4.492429	4.82411	-14.98514	-10.550051	-3.0859632	-1.215421	2.6804898	4.274953	-6.194458	-6.1162105	-8.925695	-0.032170534	4.8361864	6.758497	1.235123	-3.2310107	-4.4122906	7.6318874	4.3857164	5.341154	5.5678787	-0.50129175	-4.48044	-11.846464	-6.73113	-0.8310447	-1.965895	-4.2187214	2.4180212	0.3441326	-7.4156847	-5.0133276	0.5306376	-5.773365	-1.9017386	2.727575
¸ßË¹°×ÔëÉù´¦Àí (15).mp3	21.012974	19.060415	22.326683	-13.412961	-7.693304	-3.392137	-4.2800856	-3.3621106	-0.5456604	6.5593224	3.2501206	3.1784391	-14.20056	-15.3346405	-21.14721	0.5837272	-4.669804	-1.0783361	8.738488	0.35449225	-6.7166123	-2.5336084	1.5890069	2.0234077	-1.3595335	-3.8351169	-1.0833111	3.7593486	-6.6622972	-7.3411713	-4.811493	-7.834097	-8.478518	-2.037399	-5.3436937	-2.581786	-6.759857	-3.5677705	-3.5560405	2.9291549	2.7488892	5.1908607	2.401907	3.875853	8.202217	-3.1631172	-5.4895425	-1.1992375	1.8776933
¸ßË¹°×ÔëÉù´¦Àí (16).mp3	9.364135	12.387789	7.127731	2.2798383	6.111293	3.734519	3.1060321	4.074942	-2.4403481	-5.6356716	-6.2083645	-6.661881	11.599788	11.825187	8.106928	2.9883208	4.1844225	5.5402794	6.3582244	7.619115	3.8528738	3.4715238	4.313195	4.5188293	4.3585787	7.521989	9.885658	8.159041	4.65737	1.5724902	8.527011	7.266968	4.5639534	10.345305	6.73585	2.6494913	8.585026	7.1248527	7.5603604	1.5483758	1.0233085	2.0050569	-1.2419264	1.1704651	4.010175	-0.7516993	-5.4048586	-4.856015	0.9779339
¸ßË¹°×ÔëÉù´¦Àí (17).mp3	-4.5405836	-2.5492954	-4.5814853	-3.994199	-3.9317508	-3.6400394	-1.3605053	1.0109383	5.661153	-9.479311	-9.898996	0.95852256	12.478472	11.833103	14.211063	4.8364205	2.3642173	1.7805467	-4.657348	-6.0075655	-4.2169003	-6.0023127	-4.3904324	-3.4327703	-8.968149	-7.3805037	-1.6360934	-7.2390423	-3.9173694	2.2805529	-3.076664	0.40907028	4.0674486	-12.081967	-16.311543	-18.697151	3.0937183	2.0422757	4.3272376	-4.5489626	2.4187136	4.8637295	-11.807595	-8.352126	-5.9860077	-14.907551	-18.85448	-13.531876	-11.931801
¸ßË¹°×ÔëÉù´¦Àí (18).mp3	-12.79087	-8.842334	-3.1001062	-11.058227	-8.309841	-7.7097473	0.69820213	2.325946	4.9513216	27.06509	20.458576	20.042353	-14.065552	-10.07763	-11.70351	-17.355797	-11.58945	-11.125162	-11.827704	-16.285143	-18.70889	-9.332873	-11.1249695	-10.432739	-3.3583484	-6.2431707	-3.8643765	-0.5745477	-6.9494495	-14.707087	-10.312555	-7.1333776	-11.295897	14.054483	7.856452	10.963555	-7.1431518	-9.294031	-3.090685	9.518475	3.8282728	8.758963	-5.795537	-13.747371	-10.728355	-8.841572	-7.917268	-2.3253639	3.1743274
¸ßË¹°×ÔëÉù´¦Àí (19).mp3	2.4536314	2.0224535	2.8757036	-0.20108283	-4.9310665	-5.4347754	4.2220697	4.900106	4.1851635	5.5281367	3.6381738	-0.24024263	5.9277225	4.2486377	3.5330963	3.2642138	-5.892444	-3.2809947	6.567265	1.6447239	-4.3687296	4.5903597	1.71441	3.8593495	8.759989	3.9902	6.7884016	7.8036036	1.3087283	2.7173367	3.4973512	3.7510839	3.1415422	5.4020147	6.197503	4.024737	5.990326	5.882436	9.131191	9.00149	4.8564005	5.787962	-3.270113	-2.863139	-4.230088	-1.2698544	-4.089096	0.4831409	-0.28681767
¸ßË¹°×ÔëÉù´¦Àí (20).mp3	-9.754221	-12.460903	-10.843914	-0.8054055	-5.5265293	-8.5764475	5.4905605	2.2883973	4.4515047	-8.09005	-7.5763845	-3.8087893	-10.200243	-10.044764	-8.776695	6.4387846	1.960399	-2.0012934	-11.62722	-12.341865	-9.352579	-4.3146834	-7.664581	-6.4731164	-0.47655958	-4.389729	-7.4363327	-10.77638	-12.784035	-7.492104	-14.368501	-8.390898	-10.360819	-4.4819193	-0.36293966	0.90443563	-7.1101174	-10.162224	-7.538055	-2.0428543	-6.729271	-5.2520075	1.5584061	-0.9229492	0.8866159	-19.782133	-16.235064	-10.184488	8.70838
¸ßË¹°×ÔëÉù´¦Àí (21).mp3	-16.768984	-14.416589	-7.815559	-15.249894	-17.952019	-21.205254	-7.4045057	-7.9314747	-5.0544844	-1.2646524	-5.007916	-14.856874	-16.036133	-6.743883	-0.83356786	11.532101	3.0579937	-6.4775066	-8.897259	-7.1457624	-1.4473779	-6.692038	-5.4551487	-3.9438074	-3.533614	0.65662324	0.68969226	-5.396301	-3.880848	-5.0463147	7.60649	6.735756	8.150569	-1.1225122	1.9277363	0.3712635	-1.2360824	-2.9246593	-0.2868762	-14.411257	-10.595713	-5.086866	-9.688822	-7.761856	1.2118146	-2.02E-05	-2.8100777	-0.7346314	-10.42849
¸ßË¹°×ÔëÉù´¦Àí (22).mp3	-6.636878	0.44808084	8.887578	1.9293468	2.10623	5.35925	-2.3865566	0.72770673	5.1822777	2.5173006	-0.66437125	2.8235795	-7.8027887	0.44838768	1.5692863	1.905108	-3.3787866	-5.9658327	-6.9281054	-9.543327	-6.2697067	-3.4440958	-7.993246	-15.602635	-12.733837	-16.122814	-24.299429	-5.7889843	-3.8986173	3.552834	-4.0349393	-3.6299639	0.46125358	1.0991831	1.1977835	7.2180653	-10.882051	-15.513657	-14.103537	1.9889884	-4.210759	-5.6231003	5.111803	3.3771896	2.979627	-13.459525	-16.78527	-15.0121155	3.4050221
¸ßË¹°×ÔëÉù´¦Àí (23).mp3	-2.446433	-8.52392	-7.72449	-3.5569983	-10.445031	-11.154225	14.645906	3.0635643	-4.6334896	-8.745739	-10.849871	-15.112356	6.285546	4.0098777	1.5461936	6.2103534	3.842916	3.9818137	5.1173954	7.7163577	6.35248	-2.504467	-11.526183	-6.8399096	-11.483197	-9.664412	-6.39731	-7.894657	-2.5229468	3.6351	2.3338935	-0.32155007	4.3236756	-5.249653	-8.968869	-6.761018	-10.416111	-16.09761	-12.061291	-7.139106	-4.763104	-3.261423	12.555952	6.607169	1.1310039	-2.2102113	-6.8040676	-3.8459346	1.8939576
¸ßË¹°×ÔëÉù´¦Àí (24).mp3	5.719088	3.9822335	4.2680173	-14.912904	-15.587809	-8.500559	-7.687519	-10.774531	-7.4281063	-4.193	-8.853845	-16.948772	-27.235668	-26.383278	-19.635197	-14.489489	-14.859528	-14.949453	-1.3730619	-8.690591	-16.843666	-17.192566	-14.1001625	-9.439947	2.991889	2.595094	-3.639248	0.23320735	-13.796788	-14.324568	-13.907825	-13.515254	-10.874788	-10.859499	-13.992829	-10.478653	-4.5103965	-6.830512	-6.675543	-11.355669	-21.50034	-26.02274	-15.907698	-19.558632	-16.34938	-16.036686	-16.015991	-11.241095	6.3858614
¸ßË¹°×ÔëÉù´¦Àí (25).mp3	-6.9930663	-4.865547	-3.5353093	4.4330626	-2.0142345	-7.9882665	-12.069819	-12.836548	-13.143008	6.4650993	4.340731	5.9054127	-4.104656	-0.35682696	5.9400444	0.56287783	-3.7325242	0.9139356	8.089114	2.95376	-3.5357015	-8.466275	-10.629062	-10.887697	-7.139903	-12.924207	-10.783862	-9.599577	-5.614129	-0.2553895	-15.819643	-18.57012	-15.530943	-7.602357	-7.230366	-2.5078204	-10.96641	-12.36647	-4.9960833	0.045982808	-5.1648626	-9.618078	-10.9885235	-14.312079	-14.32763	-6.133294	-12.890379	-9.744751	-14.159206
¸ßË¹°×ÔëÉù´¦Àí (26).mp3	8.385096	5.1071415	1.1705631	10.336402	6.918338	5.086572	0.67582405	-3.8033662	-3.2639189	-3.0043573	-1.6802213	-1.9636104	1.0859741	-0.6829411	-3.0625029	-3.6012096	-1.6368312	5.1150627	11.233213	6.978202	2.614722	-4.742054	-2.3486946	-2.5809164	0.14792699	4.855438	5.414132	-0.082181334	4.0441017	1.2961333	4.5600305	5.7568693	2.8945477	2.0071023	-0.42837495	-0.12722325	4.3907614	-0.25908327	3.810792	1.0420632	-6.067454	-7.690719	0.39410126	-1.0237426	0.90650505	-5.8222494	-9.569393	-19.162706	6.0368247
¸ßË¹°×ÔëÉù´¦Àí (27).mp3	-7.2141213	-11.948092	-9.491669	-15.26721	-13.344633	-11.468109	-0.002612948	1.8457291	4.7337313	-4.8329706	-10.86183	-7.287761	-5.361065	-13.210453	-11.513233	0.70273817	-3.0034652	-2.9478686	-8.190579	-5.8546734	-5.490651	-10.081056	-4.0115175	1.6137689	3.6368961	-1.4086053	-6.376478	8.339697	10.019569	10.726511	1.6188124	-0.09419763	-0.7517598	-20.251583	-22.227367	-18.287968	-6.4201546	-11.639676	-8.1892605	4.769635	3.9373577	10.546051	-0.22442324	0.97998255	4.1070275	2.875856	2.9643123	3.2321365	5.764121
¸ßË¹°×ÔëÉù´¦Àí (28).mp3	-13.707809	-18.3152	-23.39854	-10.889919	-8.86098	4.5353656	-14.134896	-18.104599	-14.404623	-17.43096	-17.652443	-7.0512247	-2.0775335	-6.312726	-5.64688	-9.205141	-13.42863	-4.958711	-18.135414	-22.032665	-21.512756	-13.054125	-11.193027	-7.814516	-10.030237	-14.483225	-16.724104	-23.63412	-19.38492	-12.687818	-2.2597725	-4.0258923	2.6586401	-12.403513	-16.734068	-15.747917	-30.723484	-31.863771	-24.46732	-10.485685	-15.133032	-15.8449745	-4.4958878	-6.8225	-0.5567158	-1.4777534	-5.422097	-4.066102	-5.924726
¸ßË¹°×ÔëÉù´¦Àí (29).mp3	-3.3488727	1.5412854	10.146833	2.4551759	-0.95535606	3.1356404	-3.2393212	-4.9829416	-2.7003274	1.2465911	1.0428534	5.1405563	5.421433	9.66818	17.903873	-1.1742169	-7.2092547	0.9962484	-10.007132	-7.370863	-2.224154	0.7555213	-2.3099134	-3.0733986	-8.754261	-10.22323	-12.170562	15.086451	5.719966	-0.6422789	-4.9850273	-8.841955	-3.042752	1.614739	6.3769956	5.644534	-3.5353532	-7.244108	-3.8824253	1.6808925	-7.7416015	-12.490392	8.581151	4.8635087	10.812288	-9.4200735	-10.974363	-11.607374	7.2001095
¸ßË¹°×ÔëÉù´¦Àí (30).mp3	-4.554283	-7.4976134	-4.995005	-14.611918	-17.338444	-14.601435	-3.7955153	-5.4937725	1.2760901	-2.9713225	-12.186141	-10.361851	1.6505117	-0.24021307	3.0327024	2.6788085	-1.0453169	-3.325682	-4.630811	-5.0018744	-2.218518	-10.58698	-9.461351	-9.048381	15.495123	16.761536	13.978472	5.686285	5.0353317	7.887991	7.47686	10.031387	11.915674	3.1210227	-8.184614	-8.043192	-10.180204	-8.187414	-8.712965	-5.7272964	-3.6852336	-2.327505	-14.267636	-2.0889635	4.0282435	-7.2110615	-5.8593655	4.949447	-0.65421325
¸ßË¹°×ÔëÉù´¦Àí (31).mp3	-4.211649	-2.5175004	-0.69741905	-4.7325463	-5.748701	4.3460283	-9.199226	-3.8281536	0.4657158	6.6219125	5.8635798	6.6493673	-9.0962925	-11.193457	-11.600285	1.8082708	-4.762055	-3.4391303	-8.027161	-6.7531157	-8.494612	6.361671	-2.0284786	-10.273411	-10.791615	2.4658623	9.447128	-2.6735888	-8.647472	-3.119575	-2.9335504	-2.2834392	-0.835818	-12.420622	-11.893937	-6.213331	-11.191145	-11.831463	-7.93711	-15.843822	-13.640633	-7.492741	-4.691715	-4.0825415	-7.101102	0.44219252	-2.5353403	-1.4490588	-4.8034797
¸ßË¹°×ÔëÉù´¦Àí (32).mp3	4.9989347	12.213112	10.383908	-4.6339226	-4.192646	-3.1514893	-21.946545	-19.92413	-19.460764	3.2614644	-2.009686	-8.370592	4.9455805	-4.110595	-3.7187696	-18.788406	-24.336239	-19.520313	25.394566	17.441921	11.737554	14.855196	5.1328645	-1.1179014	-3.5715542	-7.9213333	-0.7069756	11.2406435	10.161596	13.819056	-3.0303817	-8.022476	-6.3604674	-7.971507	-10.171961	-10.119063	1.9257579	-0.33532488	2.3344274	-4.5310965	-6.838529	-7.8764277	-13.086561	-7.778754	-7.2940564	5.1299524	11.791618	15.299198	-0.4591025
¸ßË¹°×ÔëÉù´¦Àí (33).mp3	-13.007156	-17.082483	-18.687971	-16.13676	-10.225765	-5.048343	-18.966389	-24.208881	-28.28157	-31.929424	-31.882465	-31.435333	-17.306446	-17.521845	-16.793732	-14.1418085	-18.065378	-22.394604	-6.687568	-14.444359	-16.457987	-1.5157179	-6.0002527	-5.8813705	-8.324459	-11.149334	-18.902649	-15.335993	-12.245644	-15.655638	-14.680277	-16.37947	-11.319298	-15.894	-15.010244	-18.782837	-12.216305	-15.356195	-12.989094	-7.1044016	-13.723658	-12.724329	-17.871899	-18.36847	-23.589767	-14.517399	-16.004276	-9.745847	-16.506344
¸ßË¹°×ÔëÉù´¦Àí (34).mp3	-17.28717	-14.519544	-9.462219	-8.652685	-17.036745	-12.945798	0.69197667	1.422935	0.15304387	0.48810744	-6.10217	-11.349838	-3.9978192	-5.0874987	-7.423896	6.209875	2.7703934	2.9131126	-4.448307	-6.9584665	3.9555893	7.620499	6.38377	-7.9397173	11.453533	11.895876	5.834222	-7.5639086	-4.7845697	-5.66201	-13.658806	-13.64593	-12.936932	-10.901598	-17.134005	-23.222664	-12.458174	-14.027236	-13.14028	-12.891499	-24.449055	-30.894178	-7.6464024	-6.07865	-6.0762796	-2.5148735	-6.818037	-3.8482652	-8.897515
¸ßË¹°×ÔëÉù´¦Àí (35).mp3	-5.474962	-2.5412903	2.2072203	-2.980163	-3.0727973	-4.212883	5.456282	4.4210777	3.6231112	-9.0755005	-13.389009	-8.159839	-10.158346	-14.379554	-18.106485	-4.9934177	-7.263113	-7.8099613	-0.9527017	-2.579285	-0.12573218	-3.3224678	-3.4078145	-5.0254726	8.433674	1.5524681	-3.0982025	1.314346	1.5391679	4.6211066	4.9788713	1.4444418	11.757456	-1.7656626	-5.811639	-9.806313	-3.4534862	-10.686939	-15.322561	-7.0361576	-6.438091	-11.239276	-1.6109588	-2.1857023	6.099798	4.5266943	3.3574495	8.09037	-11.594257
¸ßË¹°×ÔëÉù´¦Àí (36).mp3	-4.906292	-9.9201	-16.422197	-9.288778	-8.285551	-7.10663	8.615301	-2.1836421	-8.726371	1.8220575	-0.8853773	-0.36415052	-12.063751	-13.887013	-11.641724	-10.866086	-6.786433	-7.7721577	-17.475288	-18.586208	-15.786543	-7.7647896	-2.1547465	0.9300366	-6.425378	-13.085733	-11.510721	-8.372202	-5.801261	-6.822434	-3.0507207	1.158395	2.5429933	7.260995	3.252147	4.5171585	-8.476608	-8.540971	-5.1551237	-2.2348194	-1.8929656	0.30391538	-22.75524	-21.781296	-14.334918	-6.2886715	-6.6720467	-6.7101383	-2.9595976
¸ßË¹°×ÔëÉù´¦Àí (37).mp3	-5.277792	-1.9793429	-1.1563238	-5.4164953	-6.98461	-8.865562	2.857201	0.03148052	8.37052	-14.83042	-14.573032	-7.078945	-4.1349726	-10.523491	-11.157555	4.214536	-7.6994762	-10.684704	3.3426757	-3.8703578	-0.5339043	-13.701194	-15.330509	-13.5187	0.888235	-0.9227837	0.8167941	2.3052804	-7.425574	-2.4022098	-3.7177095	-4.5881457	-11.326839	-6.7432337	-7.1782913	-10.06692	8.4607115	3.897257	-0.2313981	-8.047659	-17.305344	-15.034151	-9.531597	-17.32303	-19.077463	-2.8651462	-7.5967555	-8.989998	-8.582651
¸ßË¹°×ÔëÉù´¦Àí (38).mp3	6.5945697	3.16366	-5.4118648	8.971804	6.7524586	10.055132	1.6682715	-2.4466288	-2.296157	-4.791662	-6.8728	-6.848233	-5.0532007	-8.183524	-6.0660143	-4.7518196	-6.462203	-3.041679	-8.213612	-11.481064	-10.682343	-1.8379264	1.2043961	9.914444	7.6466475	0.99009925	1.3291292	-4.1728563	-1.8254359	-2.2698088	-7.8540287	-5.960512	-13.997343	1.0915253	0.049751386	-4.324251	-9.635714	-9.086395	-10.888718	-3.6032	-2.767178	-3.3548348	1.9685609	0.57710254	-4.6577444	9.69654	4.462185	-3.2797978	5.9081917
¸ßË¹°×ÔëÉù´¦Àí (39).mp3	-5.3598676	-2.1343966	3.1676984	-1.13631	-5.1509237	-7.9526725	-12.096916	-7.3845396	-9.414648	-2.1653984	0.07167637	-0.0716089	1.9399284	1.9759834	2.3131013	-7.4852037	-8.5396185	-4.3526564	-0.083672404	-3.1773193	-4.2018824	-10.642551	-4.912368	-0.4001813	-5.2887063	-5.7205753	-0.71477383	-1.8884395	-3.6087542	5.9383698	-8.794262	-4.3446293	-2.3068423	-11.868895	-7.0124197	-0.3113644	-2.2109199	-3.7637494	-5.969222	-2.1953862	-1.5577096	-4.8854523	-4.8306546	-6.024607	-7.8699765	-11.041378	-12.57493	-11.467997	-14.308447
¸ßË¹°×ÔëÉù´¦Àí (40).mp3	8.014326	-0.8330747	-1.722636	4.4955554	0.7183472	0.31507745	2.767745	-0.8774815	-1.4828466	-8.936876	-9.480034	-3.114801	0.9765961	0.9432541	6.9949846	10.870088	8.741522	4.2336698	5.2046576	-0.6795097	-3.2855968	9.424332	5.6361737	7.3111486	4.3944902	3.73215	1.4112118	-1.1679318	3.5787783	12.786458	-6.227739	-3.359868	0.43379304	-5.099288	-1.3659887	0.2750547	6.469616	-6.4541364	-6.4761467	5.520693	0.9863745	1.7286642	4.744278	9.960096	6.062023	-1.603811	8.787071	15.492294	8.068749
¸ßË¹°×ÔëÉù´¦Àí (41).mp3	-3.3935814	-13.193533	-7.828779	-6.0807223	-6.891348	-2.0478218	-8.25877	-9.13578	-7.2737417	-7.4410834	-11.793575	-12.001652	-14.194384	-15.377389	-8.585909	-16.280445	-11.163261	-4.551536	-15.879186	-22.472103	-19.84575	-25.174194	-22.76998	-14.005432	-6.8766823	-13.511806	-8.560177	-3.8009028	-12.9732895	-9.6688595	-9.876886	-7.2842712	3.2152724	-1.4028144	-8.1862	-11.308327	-8.639223	-9.539413	-6.7531366	2.702759	-2.39943	-4.1161637	-23.92188	-25.749321	-19.522343	-19.46492	-20.724442	-16.54409	-24.962036
¸ßË¹°×ÔëÉù´¦Àí (42).mp3	-8.418625	-6.0086737	-0.70263976	13.228609	8.147918	0.72661376	2.2193763	0.8300748	7.552453	11.75366	5.446199	6.010634	0.12679565	1.0448482	-0.78995574	-10.489084	-12.670218	-12.214809	2.187746	-1.3708761	2.2157016	17.035427	8.653273	5.846555	-13.330992	-11.519622	-13.229385	3.1862292	-3.7656107	-8.47883	-2.5679164	-3.0561776	-7.7009544	6.4520974	4.32751	0.9989743	11.505014	5.544353	2.9039078	0.40741473	5.8180256	10.210872	4.5317163	5.4881325	3.9252195	9.638842	12.325544	5.8801484	5.97826
¸ßË¹°×ÔëÉù´¦Àí (43).mp3	6.2625027	4.724162	3.834523	-10.352665	-6.0892196	-3.3193188	-5.633361	-4.9359474	-1.7299532	-24.471786	-18.142467	-9.924	-0.49211204	-2.508692	-4.2684116	1.9146866	-1.4817511	-6.3030095	-4.417306	-6.5929637	-4.723668	-3.8247528	-3.221127	-2.2119427	11.694536	7.535291	7.6570554	-0.19454658	-3.5871518	-4.7002296	-12.262501	-6.5496006	-4.9063826	-6.363963	-10.349691	-10.566877	2.5068016	-2.3392456	-4.026278	-6.3831863	-4.7457876	-7.3572927	-24.507732	-16.39251	-17.541609	-9.538132	-7.119897	-10.612838	-14.500471
¸ßË¹°×ÔëÉù´¦Àí (44).mp3	-3.0096054	-3.6450398	-1.2659044	-4.8484674	-5.153689	-5.7793674	1.0949821	0.6722117	1.9541605	5.391105	1.7616339	2.680985	3.424951	0.584558	0.22159666	9.409168	11.947536	13.75063	11.602736	9.41638	9.449578	7.854312	11.407288	14.273222	8.7138	8.221368	8.354044	2.130263	-2.2951794	-2.6356604	8.639034	6.330649	1.770327	4.215089	6.134799	8.246977	6.517175	4.3811374	-3.04321	-0.779592	-0.4610565	3.5834115	3.8771036	-1.5465199	-1.9336698	1.4322258	-1.1457368	-8.441519	2.5817523
¸ßË¹°×ÔëÉù´¦Àí (45).mp3	-2.899715	-2.6662765	-3.163371	-0.718735	-0.6735635	-0.877093	3.0142767	-2.2290125	-2.5423207	-12.152746	-8.785042	2.6794558	-2.7134209	-2.4551055	-1.3051555	-4.057151	-5.9112015	-5.8269997	6.6058073	0.39773434	-1.3254381	3.7814305	2.127111	4.6875367	-10.578808	-8.968047	-4.8012786	-16.828945	-7.9029036	-4.08055	3.0884047	-2.5344827	-6.057364	4.711887	5.2150607	4.944273	1.179758	-0.1977228	2.8100402	-9.316256	-7.779009	-8.440925	5.8596296	-4.164111	-7.27534	-11.299972	-8.825916	-12.23044	-9.261195
¸ßË¹°×ÔëÉù´¦Àí (46).mp3	4.2053595	-1.3025233	-0.73462296	2.03437	-6.6035695	-8.576804	-5.0579953	-11.214785	-10.761194	-3.8130853	-7.251973	-9.9616585	-10.8245945	-12.371396	-4.4577327	-6.043605	-10.29484	-8.193616	-10.896178	-13.612344	-10.634148	-0.6844691	-7.3526487	-8.336291	-6.0174303	-9.024476	-11.13875	-7.472954	-4.0487933	-4.8306484	-10.135371	-8.722955	-2.9379823	0.26998794	-4.222493	-2.916717	-10.446606	-6.445478	-8.810522	-2.2146933	-7.886832	-14.23769	-7.2536993	-14.6551075	-20.484364	-15.788452	-14.729781	-19.685738	-16.95505
¸ßË¹°×ÔëÉù´¦Àí (47).mp3	1.6509739	6.1780634	8.642845	-1.7312909	-7.687008	-9.202731	6.587574	6.4493747	3.1164484	1.7421194	-3.4165258	-0.25436574	2.8273985	4.197209	7.6875186	-2.7504258	-3.5574102	-6.800086	8.992392	2.56316	6.2393	1.0857053	8.022305	11.403239	2.6265461	-0.81096756	-0.15435237	1.4197786	3.5337408	2.6261938	-9.666389	-11.3115425	-8.831778	1.4171901	0.08866173	-0.48810446	1.3404729	-1.8168576	0.6710764	-6.9819584	-6.2853727	-6.4809456	4.5140305	7.205579	9.794144	-0.16521141	-9.862522	-13.248516	-6.648968
¸ßË¹°×ÔëÉù´¦Àí (48).mp3	-0.12508589	-0.9692894	-3.877417	-3.1000295	-0.64774096	-6.848816	3.8559275	0.6626384	2.1647043	1.1525426	-0.36636007	-5.2222395	0.46831462	3.0876162	3.4885535	0.99818015	-5.744272	-3.8013234	6.7000117	1.4689214	2.5739374	3.4788725	7.0011163	7.809787	-3.576006	-2.216788	-0.29433855	6.6965814	1.2634213	4.6435523	16.590628	17.067019	9.434062	0.81112576	2.3798547	4.989153	-1.4791584	-3.8445415	-9.376129	9.275586	1.4675653	6.641983	-2.520819	-3.892291	-7.2380867	0.118395776	-5.6068006	-1.730395	0.3573588
¸ßË¹°×ÔëÉù´¦Àí (49).mp3	7.0012503	3.5634694	-0.362987	4.0540934	3.4567006	2.9940405	8.946657	9.258833	5.013412	-1.3575783	3.6821668	3.6898053	-2.0392394	0.94625133	-0.083084345	2.129598	1.4194336	1.3340571	8.484841	4.801322	2.653101	-14.513346	-13.751104	-14.487146	0.92173433	2.5269725	-0.1528076	1.0265388	3.2702513	9.197529	7.103564	5.6351213	14.857973	0.41618344	2.9069707	7.4250126	-8.627361	-6.732539	11.808746	9.6647415	10.310022	11.726824	1.2096858	7.2064075	16.836866	8.04691	-1.7716722	-7.001123	-8.585885
¸ßË¹°×ÔëÉù´¦Àí (50).mp3	-6.60056	-7.8779726	-7.5295424	-8.444151	-12.54426	-8.928083	-3.8850493	-4.844185	-8.638198	-14.806433	-18.376785	-12.662287	8.363115	-2.0954428	-7.2100344	-2.2143471	-3.015592	-3.317482	-3.0785575	-0.88939476	3.080123	-5.2140064	-6.4256783	-6.5358686	-9.506485	-13.15033	-15.0618	-8.652262	-9.910213	-9.068291	-11.312022	-10.663169	-5.299948	-15.908269	-11.039513	-7.5536513	2.9986138	0.04572007	-4.470611	-9.318844	-9.7853565	-3.7680058	-2.4347339	-5.4137745	3.0413933	-11.304651	-14.667945	-16.058783	-11.293951
¸ßË¹°×ÔëÉù´¦Àí (51).mp3	6.8921337	6.0296807	7.4326663	3.383202	12.103314	13.1944275	5.931696	8.087302	9.528511	6.379629	8.419934	10.69043	-1.3547711	5.372267	6.151994	5.8569202	8.404694	7.1657414	1.9048842	2.4044158	2.0453787	-17.13269	-17.009008	-19.63136	0.35860747	-6.7994375	-10.041531	-11.280676	-9.499359	-7.07561	-1.9405481	-11.483606	-20.989586	-3.6383553	-12.727784	-10.941584	12.349529	8.934799	1.7466732	3.565038	5.822878	9.391947	-1.7069973	1.0750347	0.920676	7.1695895	6.947694	5.6170297	18.415508
¸ßË¹°×ÔëÉù´¦Àí (52).mp3	2.8789067	-2.7720666	-2.83079	-13.28853	-5.8029766	-1.6736995	-8.351722	-11.473187	-14.656496	-10.216505	-7.429275	-8.217724	-6.973284	-11.781613	-10.8960495	-5.1083107	-13.387375	-19.49421	-6.2095585	-11.189667	-10.8549	-16.230038	-15.856174	-14.628901	-13.748187	-17.89175	-21.934553	-1.735924	-0.5095459	-0.0504985	-7.8024426	-3.663811	-4.922962	8.556525	5.573888	7.1202297	-7.3277063	-8.794468	-4.9702497	-12.477009	-15.250204	-12.262935	-17.911705	-16.079073	-12.928627	-5.234421	-12.561459	-16.596535	-26.546717
¸ßË¹°×ÔëÉù´¦Àí (53).mp3	-9.921579	-10.475417	-7.042284	4.570532	0.124055415	-5.3591413	-6.678703	-2.4441543	-3.2427683	3.1826525	2.5850067	4.608243	4.420001	1.8134209	-5.615265	8.14268	14.883951	20.977821	0.2800126	3.7693372	0.72560835	-8.387077	-10.299254	-10.795307	-3.0598116	0.7795441	4.009227	-2.9494061	-3.6379392	-3.865137	6.6317673	9.653908	7.4580355	-5.8089676	-2.2808814	-0.45312607	22.696762	18.940468	13.098989	-0.6329275	-4.8027897	2.5256891	-3.5587072	-0.67100644	1.3252873	10.404528	15.47212	12.986198	0.7071257
¸ßË¹°×ÔëÉù´¦Àí (54).mp3	7.249696	2.7301362	-0.007896423	4.7763987	4.2985563	5.0862513	5.7411146	10.043877	18.689478	-0.30756345	-1.9284331	-2.385898	-1.6207945	-1.2280624	-1.5733789	27.22976	26.474432	24.107674	-8.786004	-12.449249	-14.527023	1.5660462	1.8152183	5.4148884	-1.6517137	2.1811671	-0.78278124	8.437365	7.2167273	7.575428	2.6132593	0.9534497	-3.9068	-1.8143079	1.9097351	0.29663056	6.8318186	6.5910854	3.4902601	3.9559908	9.570286	13.983706	3.9622784	5.5073705	9.759521	6.017083	4.929017	2.2343051	3.58114
¸ßË¹°×ÔëÉù´¦Àí (55).mp3	-3.3466778	-4.5845757	-6.46612	-3.7401304	-8.584631	-8.497346	-5.9162264	-9.8650055	-8.245285	-1.9881524	-4.9447913	-2.8048897	-3.4554214	-1.5562074	2.4181824	3.0551672	-1.1127275	-2.3746634	-4.9754505	-5.092119	0.9495418	11.514268	9.238655	4.6646914	-8.696791	-9.02141	-7.333355	1.0234385	-1.9367594	-0.8332329	-9.243886	-9.737862	-1.6168128	-13.408921	-6.562688	1.8778825	-2.7651958	-0.31671923	-1.5577261	-0.8660992	-4.0625677	-1.1940227	-0.6669742	-0.99230605	1.1329082	-8.200357	-2.1052005	0.23667568	-4.0812035
¸ßË¹°×ÔëÉù´¦Àí (56).mp3	2.2240238	-1.0043912	-6.244091	-8.509494	-14.519525	-16.977993	-10.35321	-19.099388	-13.698595	-8.607339	-12.013271	-11.414425	-9.65554	-10.8464985	-10.903683	-13.137406	-11.515107	-7.58338	-0.38973832	-5.235405	-8.157324	-18.319569	-18.761717	-8.349038	-1.0403285	0.015963316	3.5783691	-14.460936	-9.770091	-1.1779044	1.2813396	-0.5425792	-3.012073	-15.366443	-15.000673	-11.858709	-24.939507	-24.817726	-21.610628	-1.096389	-7.2267537	-7.5008116	-14.4325905	-17.881247	-13.803008	-22.819511	-18.303146	-14.468417	-10.71697
¸ßË¹°×ÔëÉù´¦Àí (57).mp3	5.070457	7.6308537	18.549026	1.0579286	1.5525746	0.66303873	1.4641953	0.37523144	1.3766701	-11.153791	-13.658241	-22.393772	-3.644814	-5.385579	-2.9424233	0.7185298	1.2346348	1.2862402	8.214359	1.3124726	-2.7611136	6.1237526	-2.2015204	1.8469706	2.1684425	4.4370556	5.7593436	-3.8682559	-5.6782274	-8.43404	-1.2979457	-1.4731092	-1.2419443	5.779686	3.9934733	-2.103273	-12.272854	-14.142303	-9.699108	0.31675124	-4.2101064	-6.37984	-1.3448923	8.108528	7.302929	-9.160689	-0.722584	5.9897017	-4.4908643
¸ßË¹°×ÔëÉù´¦Àí (58).mp3	10.083609	9.178099	10.880632	0.14204812	-2.2599096	-1.4923251	-3.2009811	-5.0351005	-1.6131202	-8.821851	-9.579849	-8.775034	-10.358429	-10.708702	-13.684746	1.0353606	5.9058056	2.9127562	-8.027664	-8.857827	-4.1261005	-8.793472	-7.392852	-12.030508	-12.857652	-5.954098	-8.100192	4.759765	2.0130274	3.1211011	1.0644494	-3.6128516	-9.182959	-22.578741	-20.760239	-15.029041	-8.752664	-10.296039	-14.06242	-5.397018	-9.332889	-8.722757	16.116186	7.212107	0.6066782	-3.6856754	-8.619719	-7.671214	2.598064
¸ßË¹°×ÔëÉù´¦Àí (59).mp3	-2.934969	-13.173103	-15.692714	-18.23006	-14.325794	-3.6838498	-4.7250805	-2.514853	-5.0824466	-2.9580636	-1.3407977	5.339723	-5.963788	-5.0358515	-3.6717737	-8.957954	-6.9171834	-2.4237494	-9.425693	-7.1315966	0.7601553	5.7202244	-1.3602052	-4.3124466	-7.803508	-4.865374	0.22607677	2.386469	-1.6494405	0.95586795	-3.7475781	-0.77968526	4.410694	-8.299837	-8.199417	-2.0645285	0.89850116	-0.78938717	5.036285	0.8215864	3.0470867	0.137856	-1.5878236	-3.0106282	-7.1733565	-8.664002	-10.857981	-12.160286	-5.5126085
¸ßË¹°×ÔëÉù´¦Àí (60).mp3	3.8304994	-0.6943587	-2.152536	-15.394033	-15.037444	-10.770415	-6.956956	-4.002207	-2.5541093	-11.256109	-8.8074875	-11.944475	0.93513834	-3.2590914	-5.2419257	-4.167167	-11.022829	-4.7078466	-8.146761	-13.785437	-19.841454	-5.6489286	-4.6818447	-4.476615	-0.0493055	-1.9596767	-6.1215467	-4.793587	-5.7281904	-2.2670698	-2.7692394	-4.7185783	-2.2598107	1.1493151	-5.7380657	-4.2898827	-10.718782	-6.643159	-3.475439	-2.126392	-7.7458124	-7.576622	-19.210537	-17.668053	-14.57268	-1.793113	-8.653381	-9.73645	-23.169641
¸ßË¹°×ÔëÉù´¦Àí (61).mp3	7.2904463	2.7948673	1.8530331	-5.268853	-3.1456723	-0.5958049	-8.718482	-9.530775	-7.820119	-2.276561	-4.077612	-6.77635	-13.293681	-7.961344	-6.108554	-0.40525734	-4.6980934	0.10913992	-8.37031	-10.572596	-13.232212	-2.2745893	-0.7130066	6.4464273	-4.21406	-10.3026905	-9.481657	-5.5186605	-9.429151	-8.069416	1.8147736	-6.3903637	-6.6189165	-9.311043	-3.3127227	0.9098567	-7.9374485	-8.835945	-2.226138	11.773863	3.699932	0.7099277	-7.453994	-5.4050713	0.8168279	-0.22176194	-1.1062334	1.6357597	0.19796789
¸ßË¹°×ÔëÉù´¦Àí (62).mp3	-15.904721	-20.25967	-21.576632	-9.748833	-12.336691	-11.391147	-20.236767	-23.086748	-14.696604	-10.002304	-13.9614105	-9.0884495	-20.801147	-22.762184	-13.537941	-24.917166	-27.796	-20.099895	-18.892963	-23.573261	-20.60728	-18.566471	-24.979778	-26.890667	-16.636826	-19.294998	-19.161127	-17.409779	-19.873604	-15.303484	-15.551174	-18.87997	-19.865063	-25.054337	-22.06908	-19.119577	-28.49804	-25.977705	-16.822561	-26.837254	-33.28155	-38.52528	-35.24601	-30.782764	-23.593252	-14.140707	-17.867666	-12.325909	-28.421574
¸ßË¹°×ÔëÉù´¦Àí (63).mp3	4.564424	-6.328536	-9.67104	-6.475144	-12.238327	-9.205047	6.4173756	3.0255265	2.622729	-2.7622855	1.7642428	4.239092	-12.47468	-10.512001	-4.960149	-6.0518074	-8.087047	-9.364889	-17.423	-13.506723	-5.3207407	0.5528159	-2.8738098	-1.427172	3.1983876	0.68076473	-1.1429281	10.505466	5.6031046	3.3986037	3.6902714	5.930389	4.3950787	0.65417254	-1.3668324	-0.3554871	-16.339575	-12.395773	-7.166589	-6.580942	-9.665822	-13.913057	-7.1764946	-5.5136437	-10.858902	-6.8440385	-6.3841524	-1.5358461	4.6939917
¸ßË¹°×ÔëÉù´¦Àí (64).mp3	-0.51174563	-8.613638	-17.980675	-6.69486	-10.698753	-15.537808	0.7311672	1.6475036	0.017358184	1.9510523	-1.131355	2.3545022	-3.689079	-2.0650444	-4.1484013	-3.5328813	-7.1331344	-2.8912072	-5.038807	-0.22950584	2.6908023	-7.5486875	-11.618116	-14.396721	-10.43784	-8.556708	-0.7700862	-5.3033047	-5.9161386	-2.7050867	1.5228894	-0.34928304	0.6207742	-1.0768061	5.3464823	4.429093	3.162037	-1.6015333	1.6590707	0.9628511	2.7856789	4.194295	3.9717753	-3.373862	-5.8952684	-9.862421	-7.093915	-10.620924	-0.102695465
¸ßË¹°×ÔëÉù´¦Àí (65).mp3	-9.390811	-9.143162	-7.2109423	7.6200457	-0.18302977	-8.352831	9.194533	0.40258163	-3.0127118	5.053554	4.3904066	-2.7812738	-13.524882	-12.447666	-10.12656	-11.247707	-7.60707	-5.5440044	2.4956877	5.436331	2.7230453	-5.256162	-3.5309029	-4.7544775	3.5792556	0.28930748	-0.28407073	-7.7286906	-6.4626927	-4.702968	-0.81795454	-0.14779094	0.26696432	-4.1882243	-6.103017	-4.725538	-2.961669	-4.2248917	0.33505636	-13.681524	-12.449162	-10.546795	0.23850727	-2.3087678	3.8964443	-3.187346	-2.7097597	-0.9006673	-3.7694762
¸ßË¹°×ÔëÉù´¦Àí (66).mp3	-9.022942	-6.638065	-5.5333233	-3.9097161	-5.3956404	-3.2039409	-1.3475306	-3.744172	-0.08713439	-2.2625303	2.6362042	0.87464446	10.336423	7.1211114	8.966177	3.7235882	-1.7026544	-3.4736903	-3.2521071	1.9683352	4.729771	-2.1005566	2.679133	-0.33985466	-3.3025846	-2.8322783	-7.862611	-8.139086	-9.8654375	-9.446975	-2.2303116	-2.8370533	-4.6957703	-12.418203	-7.6076956	-5.4317603	-7.6825585	-15.432391	-12.18704	-21.779566	-25.175114	-20.745827	-18.406696	-27.361172	-27.53915	-1.1578627	-1.0266731	-0.23380363	-1.1141282
¸ßË¹°×ÔëÉù´¦Àí (67).mp3	3.5006917	0.14884245	-2.9237702	0.34779346	-7.5828342	-13.036104	20.779934	12.093592	5.45516	-18.087725	-24.43831	-26.494328	-5.1019344	-4.279953	-3.545286	-1.1248009	-6.846081	-11.094307	0.12498635	-4.3844433	-12.909447	-5.7224693	-17.096241	-22.306042	-22.347828	-19.630798	-11.969382	-13.819786	-17.206165	-14.913572	-12.076762	-17.985119	-20.13586	-0.15445346	-1.6308742	-0.17221713	-19.656303	-20.303164	-16.911385	-1.9808353	-4.5634665	0.14129722	-2.93572	-6.9192257	-7.5628557	-7.9216433	-0.45815414	0.9145764	-0.2751407
¸ßË¹°×ÔëÉù´¦Àí (68).mp3	-0.7905899	3.7342181	4.640783	2.5201342	1.4323581	1.0768387	3.0195007	-0.56683624	-3.694522	4.1840158	-0.039698772	0.7513322	5.5910597	3.9002254	1.4550331	3.1293492	3.0898094	5.0620594	2.379491	4.5080433	5.7344193	2.1105561	4.978411	6.061015	2.4879014	0.6877867	3.4899461	9.952174	9.838631	5.177044	4.634612	6.5891247	5.510502	1.6551507	1.8804784	3.0130198	-0.014421582	7.2579465	6.5263824	2.569147	6.247569	2.507414	0.4366553	-1.0929828	3.2663734	-1.90594	-0.7200533	1.0410081	-1.1307278
¸ßË¹°×ÔëÉù´¦Àí (69).mp3	-16.97624	-13.736109	-11.507444	-2.857537	-6.263546	-2.8554993	-4.5141125	-1.4459705	-0.26221913	-23.648674	-26.955338	-25.444141	5.318639	-3.0792685	-0.076005325	-3.4332423	-8.809984	-10.513237	-11.008034	-10.270518	-0.8738704	5.7392955	-5.606353	-6.94568	-9.393856	-10.763472	-7.3016515	-0.5506004	-5.4654007	-3.032094	-8.047596	-13.936603	-16.853683	-18.059517	-15.514291	-9.772478	-19.030083	-14.581836	-10.241831	-10.132613	-13.969979	-10.460457	-3.1720467	-3.9957685	-6.893137	3.1527245	1.3966526	5.146139	2.3938193
¸ßË¹°×ÔëÉù´¦Àí (70).mp3	-9.233437	-7.473892	-10.004265	-1.4461706	-0.078338265	-3.20548	-2.2133725	-5.3944144	-2.1242852	-1.9405923	-3.0206513	-5.5899105	-10.842586	-10.525897	-8.076114	-6.8253384	-1.067055	4.317297	4.7153664	-0.08558512	-4.904441	-2.52878	3.9106886	8.972986	-0.77984506	-3.3261318	-3.6560245	4.6459665	1.5679677	-1.3719542	-3.7724228	-2.450194	1.3683364	-0.59640545	-0.81005824	-2.5550344	2.6855881	3.4275284	-0.8789369	-11.986456	-7.069682	-6.174122	-16.120129	-8.654388	-0.8180085	4.06131	9.263595	8.968021	5.0370917
¸ßË¹°×ÔëÉù´¦Àí (71).mp3	2.0657363	-6.7940235	-1.7535295	-9.334974	-8.770704	-3.81537	8.231913	8.260866	2.0096266	3.8735473	2.5613153	0.30489922	-23.66655	-16.705645	-16.5622	-12.52514	-14.676758	-11.90777	-1.2442521	-8.913407	-8.725962	-6.1075215	-7.868156	-5.6420217	-3.7816255	1.7500277	13.388566	-9.453434	-10.395798	-12.651188	-8.074403	-6.5489383	-9.674576	-11.06452	-12.84027	-12.925682	-14.404381	-9.11654	-2.9380763	-11.992992	-17.398949	-18.74147	0.8042859	-3.2548897	-6.9948587	-11.610438	-6.429388	-0.58145195	4.9867735
¸ßË¹°×ÔëÉù´¦Àí (72).mp3	-26.412071	-21.445248	-12.379282	-14.3795395	-16.59163	-14.882838	-14.3256	-16.304037	-15.338508	2.094942	2.789463	5.551527	-2.896733	-5.580801	-9.990746	4.654193	6.3074727	7.6443663	-5.417334	-14.056831	-15.953278	-5.4496603	-12.558027	-12.297654	-1.1214724	-0.98602325	1.5624402	-2.9563737	-2.1416125	0.7862304	17.002142	17.114786	11.125635	-8.546125	-5.4748945	-4.9452553	-8.964999	-16.092237	-12.384422	-7.7130146	-15.208282	-11.013672	-2.7209716	-4.8812475	-3.1859126	0.3635833	0.72553045	1.0986363	5.697468
¸ßË¹°×ÔëÉù´¦Àí (73).mp3	-5.4670267	-2.4638884	3.4696772	11.79225	8.634644	0.35679784	2.2070932	0.63210493	8.307229	2.839343	0.9141936	3.6861477	3.4263477	5.920252	0.67575777	2.6973743	2.3880613	0.52903974	2.6552403	-0.6919216	0.8167497	-8.319246	-3.2580118	0.6927362	6.21694	4.224366	5.332497	4.8167515	9.112482	19.156967	-4.240585	-4.806232	0.5458601	9.225232	8.983695	13.432367	2.6690178	4.9088635	7.0663347	3.8248057	2.6271646	2.8889222	3.8767104	6.7867184	7.569843	1.0214736	0.6313555	-0.51037884	7.472491
¸ßË¹°×ÔëÉù´¦Àí (74).mp3	-7.3385386	-13.410601	-8.697889	-16.993277	-14.652948	-9.853523	-0.2919272	-1.7136737	-0.44835553	-8.262215	-9.457341	-4.0780745	-1.9677184	-5.467188	-10.016922	-4.3082376	-5.173568	-5.3154697	-1.7005026	-6.49434	-11.687353	-8.489626	-5.970002	-0.4962511	-12.788442	-6.0170813	-0.61145353	-7.8622675	-10.543844	-5.019151	-13.014932	-13.813396	-11.946941	-10.562143	-18.03548	-22.697998	5.9064655	1.0628138	0.8024038	-3.6681728	-5.7482147	-8.05358	7.1849957	3.6330829	2.5397158	-7.1472473	-7.5576	-9.620696	-6.3066998
¸ßË¹°×ÔëÉù´¦Àí (75).mp3	-7.023416	-6.8260617	-5.733799	-13.00696	-14.042597	-12.416363	-2.7531168	-11.820091	-5.7785654	-8.881456	-19.638027	-26.453505	-15.873689	-20.449701	-16.72768	-5.21167	-8.763313	-2.5838907	-5.554727	-1.8257574	3.198082	-9.221807	-7.705955	3.4004655	-2.8765197	-6.168202	-4.7764907	-2.60047	-4.487726	-3.376677	-10.48334	-9.398352	-10.837806	-16.992077	-10.291668	-5.0336547	-1.5109622	-2.75175	-1.0656785	-8.85026	-13.445065	-9.812049	-8.678446	-9.134169	-7.166964	-15.110209	-10.401176	-7.0580635	-16.932312
¸ßË¹°×ÔëÉù´¦Àí (76).mp3	-4.8491426	0.6569891	-2.3221803	-4.570568	-8.961937	-5.6916456	-8.91666	-6.4009247	-5.149138	-7.8373575	-1.5009887	0.5065864	-12.591296	-9.838896	-11.40596	-2.7329195	-2.2288885	-0.60162574	-3.8123643	-3.0035477	-8.1784115	8.8956375	10.661758	8.493436	5.750965	4.9626956	9.803804	-9.881152	-11.365641	-9.8874035	-13.950211	-11.119248	-6.0078964	1.299152	-3.9218256	-4.002115	-11.179394	-12.449118	-13.793696	-19.445942	-26.922113	-25.964834	-12.774523	-13.977348	-13.694878	-7.6502266	-14.358816	-15.697089	-0.99361855
¸ßË¹°×ÔëÉù´¦Àí (77).mp3	-0.09927273	-0.24288885	6.6486864	-2.1646862	-2.7238297	-7.0574384	10.00642	10.608053	11.4249325	-5.152672	-4.471367	-6.108107	-2.1250064	-4.582868	-0.42939836	-1.3951263	-0.15718631	-0.97638154	-3.29477	-0.6558937	3.3210099	-5.315128	-9.78673	-14.077229	-3.7132902	-5.7483654	-8.581004	-25.78416	-14.340488	-12.029304	-6.615565	-10.33868	-6.0551996	1.3446605	-5.16313	-2.797576	3.1506593	-2.829592	-6.4954567	1.0680025	-4.8887634	-1.9299223	-3.974636	1.9620266	10.234535	2.4265342	-2.7940357	-2.4171999	-2.3832784
¸ßË¹°×ÔëÉù´¦Àí (78).mp3	-3.8028512	-7.1185517	-14.669462	5.255651	-1.8083949	-6.897441	0.79405296	-1.8537878	-6.5661373	-14.540181	-10.684127	-1.1848434	2.6936817	-1.8350811	-4.051646	-3.2356	-6.446144	-9.420727	-4.480479	-9.582365	-8.324995	-7.7173967	-11.225922	-8.777312	0.19584936	-4.878785	-2.7022126	-3.9753118	1.0160881	4.3811035	-4.9931226	-8.735266	-5.7497854	1.6145093	-7.738579	-10.396186	2.8609343	1.7515271	4.38791	-8.095893	-8.135927	-6.350158	-6.1869826	-10.232839	-10.149542	-0.9147993	-6.0673923	-12.4920845	10.318725
¸ßË¹°×ÔëÉù´¦Àí (79).mp3	3.4629035	1.1777153	2.1805873	-11.489067	-8.749389	-7.967778	-3.9495683	-6.849413	-3.6352878	7.3695593	2.337259	3.3188076	-1.7020594	-9.78989	-9.597456	2.3324528	-2.1488209	-3.6598566	0.19087313	-1.793278	-3.1952305	-5.9851894	4.1852465	15.939734	-2.9000614	-2.875751	-0.016585946	-4.794227	-2.993725	-6.8282404	1.1607711	0.50436646	5.809992	-4.1892147	-0.71397245	3.726235	-2.9189382	-4.288831	-8.231186	4.1331916	-1.622071	-5.4475875	1.0789443	-1.0703323	-1.2520906	-1.5896946	8.11999	4.159086	17.983658
¸ßË¹°×ÔëÉù´¦Àí (80).mp3	3.5508585	2.1416	-2.3812568	2.6322548	-2.194519	-5.8179574	-1.2423723	6.770149	7.9687576	2.4377537	7.600091	3.5803022	13.058671	15.479965	16.299416	9.452065	10.095234	8.577345	22.61525	23.899204	24.414257	-6.091048	-1.2212884	-1.2347208	0.56280833	-0.27019054	3.9722319	-1.9582765	-2.2809157	-2.8148425	0.34390146	7.4885154	10.837465	0.059703708	-1.6043987	-0.39551234	3.3768742	-1.0272058	-1.0412581	-8.447683	-7.5264654	-1.8843546	4.0419474	3.2016377	2.5290637	-9.585711	-7.81975	-7.0899787	-6.9620113
¸ßË¹°×ÔëÉù´¦Àí (81).mp3	4.997965	-4.260498	-9.784199	2.6885197	4.1652865	6.982519	0.8423066	-3.4287667	-3.1841302	-5.702124	-8.300786	-1.6018857	-20.400421	-16.133436	-13.460953	-14.253866	-11.780512	-8.7200775	6.1613164	-2.3548245	-7.076149	-10.165836	-10.177568	-3.387567	-14.357271	-9.694469	-3.1465414	4.0547156	3.4584637	3.6543813	-11.09989	-8.524621	-4.427778	-2.4084988	-2.7545009	-4.104776	3.583674	-0.83058316	0.36090928	-0.6311701	-0.6010252	-0.052884623	-13.752422	-9.623691	-12.571451	-6.206891	-6.3167987	-3.4954443	-6.6631813
¸ßË¹°×ÔëÉù´¦Àí (82).mp3	13.732868	10.307741	8.606764	-1.6146939	3.2001722	3.549437	7.213189	2.0353637	-4.229221	15.352274	13.683657	9.55575	10.762442	10.8026705	10.745953	-0.4683229	5.5207033	6.2712684	6.650102	2.1918406	-4.7382283	-3.0648158	-2.7730823	1.6780564	10.373646	8.675074	9.161332	17.477524	17.79649	11.432917	6.5100613	9.095278	6.801998	0.4762183	0.06515682	2.223392	-5.5465813	1.2512724	0.043682456	5.5005703	5.436775	5.418663	4.356453	3.735865	0.78035766	-2.9254012	3.052555	0.74087596	0.7881598
¸ßË¹°×ÔëÉù´¦Àí (83).mp3	5.1259117	5.596304	5.535274	-6.4340973	-9.503696	-9.340125	4.8062725	5.5398974	5.401745	-3.964445	-3.1285353	5.445814	-8.542914	-15.873372	-14.372958	-6.1544924	-7.168721	3.6918874	5.1265373	2.736087	-0.64557153	-10.20115	-10.569405	-10.396318	2.2271478	-1.0972515	-2.6287913	-1.158647	-4.197466	-7.9860854	-0.25211966	3.911901	6.59717	1.9450544	3.44277	4.753846	-4.128685	-8.504267	-6.943792	-11.885734	-11.373102	-10.143944	19.410156	11.21252	4.1204467	-9.609315	-2.1373062	0.46405536	4.187606
¸ßË¹°×ÔëÉù´¦Àí (84).mp3	3.397559	-0.99190176	-0.94926125	-7.9036183	-11.266038	-17.519144	-8.326572	-11.077539	-10.60755	-3.6253104	-11.2986765	-9.876728	0.6106371	3.704117	6.260293	-6.7260375	-2.717612	0.8228826	1.0999945	-3.461755	-12.864871	-7.642126	-7.1974473	-6.725654	7.018177	4.301977	6.786602	-13.557661	-21.755083	-23.50962	-19.062557	-13.027185	-9.885097	-10.836169	-12.132616	-10.780474	6.1968255	2.863413	1.124459	-5.3547416	-8.724239	-8.7333975	-4.6724157	-1.0600109	9.125326	5.898221	-7.109189	-11.76119	-6.4147644
¸ßË¹°×ÔëÉù´¦Àí (85).mp3	5.6175065	-0.66298544	3.0036056	3.4597416	2.5600173	9.416458	0.30815268	-2.9047832	-6.6511006	2.017141	-4.4504266	-0.8859005	-10.006323	-13.771636	-8.996468	-5.672427	-8.669008	-15.594368	-10.931872	-15.684647	-16.509539	9.183594	5.834861	7.0238924	-11.734058	-9.547096	-2.3246472	0.8434155	1.659003	3.5914147	9.310539	3.7548256	-2.9802556	4.8891997	3.8623943	6.5116086	9.463023	11.562842	6.4352226	7.9627857	8.6030655	10.035813	11.975292	7.998992	2.5282795	-3.7782125	-3.6361768	-4.0450654	-3.4718747
¸ßË¹°×ÔëÉù´¦Àí (86).mp3	-1.521244	-0.4489467	3.5486028	1.7252741	-1.5338598	-3.248546	-13.271463	-10.924174	-6.1880364	1.1270218	-0.8923103	-3.16741	14.284756	3.227275	1.268806	-3.22853	-5.91302	-2.4335654	8.639982	3.2904298	-4.265777	-3.9560702	-1.9493033	4.5444174	-6.257306	-6.193773	-11.421699	-1.330969	-3.2839477	-7.781872	-3.998963	-0.4942907	-2.6378136	0.0678823	-4.61147	0.44522607	-3.252507	0.122180946	8.424896	-5.9819655	-5.370917	-3.6384706	0.7329415	3.1789768	3.2332077	-1.7447095	-0.22836566	2.159144	-10.054363
¸ßË¹°×ÔëÉù´¦Àí (87).mp3	-19.474895	-17.987724	-13.619869	-6.3578043	-7.896304	-10.139729	-10.954796	-11.190695	-9.485628	-28.103172	-26.352207	-13.019574	-19.393452	-17.022554	-14.792623	-20.275074	-23.840038	-20.392288	-19.230251	-20.361557	-22.478382	-7.6602263	-19.860062	-24.646786	-14.589162	-23.23626	-22.875137	-6.1669135	-8.512894	-6.191639	-22.7223	-22.356277	-20.2216	-0.27060282	-8.513336	-10.093528	-19.612368	-15.74668	-13.988892	-10.097741	-13.271425	-5.380183	-14.008743	-15.267462	-9.5504055	-6.1392393	-9.629543	-12.05986	-11.665112
¸ßË¹°×ÔëÉù´¦Àí (88).mp3	2.1724806	0.6508802	2.4205647	-0.75049376	-6.6081524	-10.841507	4.535873	-0.062367916	-5.227135	-2.1020277	-1.2613447	1.4612448	-4.8740215	-1.0931575	4.467415	-4.296617	-7.1024265	-4.783265	-16.930494	-14.455959	-13.098034	-4.3904448	-2.7014537	0.5167033	-0.13127375	-8.6736765	-14.24498	-11.285625	-15.604523	-20.429394	-5.2711735	-5.3561654	2.6228375	-7.717959	-1.4115957	2.2614727	-1.0282834	-6.897053	-6.6263137	-7.272689	-6.130827	-4.95422	-1.6263646	-2.8333008	-0.88382447	3.7932496	-0.068867385	5.359169	12.16384
¸ßË¹°×ÔëÉù´¦Àí (89).mp3	-6.3756967	1.256073	1.7641294	-8.674008	-9.112764	-12.159302	-9.993973	-12.461632	-10.824278	-4.801133	-8.747443	-8.30154	5.662	6.838318	5.7799873	0.94806117	-0.81867886	2.3899431	-6.2312136	3.3569021	5.2716146	-7.0945835	-3.1832616	-2.751567	3.8000083	0.41876113	4.032984	6.963005	4.969269	11.983665	-19.280418	-15.804511	-12.771535	-7.5761414	-8.477894	-4.09553	-3.245047	-0.19933838	-2.5208697	2.261707	3.159981	-2.2451622	-5.7548637	-7.8151264	-4.593924	-11.431923	-7.542533	-8.960125	-12.551032
¸ßË¹°×ÔëÉù´¦Àí (90).mp3	-16.11731	-23.203875	-19.483746	-18.39171	-23.250933	-23.663822	-16.555847	-12.717798	-10.904568	-3.0678964	-8.388514	-6.3498726	-22.976572	-20.87104	-14.003353	-14.793428	-13.990195	-10.481375	-17.420834	-13.232061	-4.2380457	-6.551404	-9.666677	-10.407791	-12.066608	-17.160511	-19.097069	-3.634183	-11.618229	-8.618191	-19.13757	-19.315285	-14.81065	-12.749468	-13.648976	-12.43171	-11.899131	-13.494621	-9.531743	-11.570674	-16.732998	-15.484978	-0.3073531	-1.4236126	-10.752621	-3.9735613	-13.878761	-7.6448717	-13.352449
¸ßË¹°×ÔëÉù´¦Àí (91).mp3	-6.0521245	-7.3134	-13.493116	-1.1168197	-6.9319453	-9.13793	-5.218856	-7.897603	-9.266926	-2.0193748	-4.055375	-6.641573	-15.364114	-18.030134	-13.517702	-12.705685	-8.025546	-4.480546	-7.638088	-16.40587	-14.110722	-8.496346	-4.3363647	3.0464523	-9.498791	-10.51206	-8.434128	-10.355606	-18.562695	-12.54224	-4.0410495	-7.682925	-8.07576	3.9731526	1.6126041	-0.8194543	-11.171608	-5.8642325	-3.4076583	-6.6112404	-8.6556225	-8.080069	-16.862717	-9.4340925	-4.522854	-4.284748	-5.189951	1.5544715	-3.6408973
¸ßË¹°×ÔëÉù´¦Àí (92).mp3	4.9743037	5.2351675	4.6974854	-1.4350939	0.23432767	5.932427	1.9212506	4.851751	7.379865	5.2821293	2.2319617	1.9004713	6.843319	6.2815857	6.3737903	10.2959175	7.8401775	6.1416173	8.625639	3.8257987	-2.8376844	-0.46552622	-2.3909068	-0.26082033	2.519443	1.3084258	4.1523433	-5.4926233	-0.8817323	2.1733344	5.5598063	5.1792097	7.1280456	-7.4955854	-8.312919	-3.883385	5.5727634	5.0143833	3.8761144	2.9636745	5.198903	1.1583046	4.883135	1.087137	3.2390418	4.9842424	7.8980665	6.3967867	-8.380249
¸ßË¹°×ÔëÉù´¦Àí (93).mp3	-2.936256	-3.5471914	-1.2531012	7.6042485	2.4466271	-4.5926456	13.46787	10.211338	10.051568	-3.5252738	0.1286583	13.615931	-1.0534497	-0.21280973	0.5424756	-4.593372	-0.6255178	1.7155199	3.3188202	0.06894958	0.0977301	-0.5311578	6.3808255	5.053723	7.886129	0.10481322	-3.5804505	-1.2224438	1.3219908	1.4253213	2.1963193	2.5633366	8.5680275	-0.27881575	2.9619982	1.6422086	6.1325474	7.622	12.473865	-5.684971	-4.7059784	-5.637204	11.013489	8.91926	3.5151567	3.8516834	5.1313367	2.7936547	8.472109
¸ßË¹°×ÔëÉù´¦Àí (94).mp3	-1.5947409	-5.6339808	-6.9116774	10.18867	7.9874067	5.1362143	13.1076565	8.034027	5.647338	-14.874006	-14.752657	-13.794598	-5.204613	-5.1650667	3.268612	0.87603325	-0.6814096	-0.07443404	-27.84287	-23.713936	-13.7260895	-23.470894	-24.339561	-21.387524	2.6526313	-2.7248557	-3.9954858	-23.898308	-26.445663	-23.380157	-1.803705	0.1353451	-3.2277498	-6.9441366	-8.555515	-7.0121927	-8.98183	-6.087011	-2.8145275	-17.682959	-14.896845	-14.442742	-13.559975	-9.366929	-9.942978	-20.383793	-23.744587	-24.69234	-12.491142
¸ßË¹°×ÔëÉù´¦Àí (95).mp3	-6.3341866	-5.1365147	2.4048808	6.817313	6.7089787	9.390894	4.3038454	-0.39132845	0.7472833	-3.8798578	-2.954956	1.9993308	-17.28841	-18.072735	-9.713778	-16.6788	-16.547993	-11.294437	-15.022597	-15.449629	-12.854121	-14.15082	-13.945522	-8.510517	-9.204093	-9.476177	-3.6761909	-17.260685	-21.522278	-23.974012	-11.25926	-11.407189	-4.0360336	-0.752007	-5.80693	-3.5678754	5.329464	5.261737	5.362328	2.1794066	-0.56443477	2.0426893	6.612918	2.8693585	-0.14150357	-3.4574857	-4.5670204	-11.171276	-12.495138
¸ßË¹°×ÔëÉù´¦Àí (96).mp3	-12.88529	-5.069744	-1.1370107	0.5939241	-2.7308173	-1.1871116	-1.4698902	3.746664	6.9394307	12.304663	12.529486	6.72187	9.548068	9.3412895	9.877671	14.033684	10.698839	10.256691	15.491304	15.369623	17.660948	4.810366	-1.5933695	-6.554731	2.4865847	0.30809838	-0.08438446	5.6130075	5.4218526	4.5946584	-9.060103	-8.42794	-4.092627	20.327797	16.374634	10.873138	8.025698	10.247425	12.088816	10.276426	7.8049374	5.984581	15.249952	18.45551	19.3455	6.249304	7.0591536	7.874446	-8.63541
¸ßË¹°×ÔëÉù´¦Àí (97).mp3	1.7850107	-4.662759	-6.696746	-8.797667	-7.986067	-10.281807	-24.690605	-27.602354	-23.249187	-13.408165	-13.238153	-9.988058	-4.988429	-6.668785	-7.6766133	-13.339451	-17.51884	-14.731693	-3.1573455	-3.0261593	-3.4441586	-9.965229	-9.507169	2.6930969	-15.309195	-13.845018	-7.8044853	-1.486261	0.5686668	1.4065223	2.187199	-0.23829314	0.8580884	-2.9344563	-13.045251	-11.417989	-9.832399	-16.384724	-14.274764	-27.949085	-38.407787	-30.700705	-3.6669583	-3.5324419	-4.744245	-15.66799	-11.05878	-6.171729	-4.3147593
¸ßË¹°×ÔëÉù´¦Àí (98).mp3	-0.04836276	-2.1273825	4.389005	-6.3349214	-7.709095	0.39596483	-12.135538	-18.13765	-24.657505	0.31170097	-6.046707	-11.689487	-8.52276	-12.755997	-12.191495	-5.687294	-11.725379	-8.294193	-3.8998308	-4.990265	-5.3034244	-2.4099374	-8.370483	-11.237302	-2.3342857	-6.0648794	-7.216402	-3.8564057	-8.432756	-10.785511	7.8551073	-1.5075933	-6.892516	-4.2892027	-9.589979	-5.6471596	-2.7628279	-3.6923356	-4.7222247	-8.154842	-9.749292	-6.9266124	-10.197768	-8.585945	2.7654066	-0.30290103	0.12694538	-0.47569442	1.0698012
¸ßË¹°×ÔëÉù´¦Àí (99).mp3	-0.57693356	-3.3559704	3.7176604	0.5184082	5.057149	3.2306902	0.45037943	-0.7262373	3.2630541	-5.0120163	0.42790952	3.3572984	-2.9648833	-0.69333464	1.4492731	7.5537224	4.297649	2.9416192	-1.0085306	-2.945928	-2.6379921	10.376888	3.8934827	6.0417814	9.077459	3.8220787	3.0637918	-4.3397565	1.8427043	2.8011603	4.047991	3.6211677	2.1821384	3.9393032	1.2795198	0.49645695	8.9572935	2.1082935	2.9278743	-5.9745073	-6.553542	-6.1329	-6.4401326	-13.522002	-13.113539	14.197783	13.558976	14.92774	-0.7822829
¸ßË¹°×ÔëÉù´¦Àí (100).mp3	-20.543259	-20.458271	-23.744007	-20.988401	-20.613716	-18.688877	-2.2407393	-9.901009	-4.5035295	-24.865927	-28.598743	-35.568947	-22.886906	-23.445484	-14.523176	-20.817474	-26.31197	-16.90349	-19.883703	-26.15069	-24.332018	-27.257141	-31.99841	-31.098576	-29.162243	-31.133478	-26.354553	-21.636734	-25.60926	-24.511074	-28.798481	-28.73624	-23.323515	-21.292683	-26.089619	-18.529789	-16.965359	-19.736992	-18.127768	-11.7294445	-10.245983	-4.4875507	-22.167686	-18.73427	-6.1536098	-12.560224	-26.013443	-29.087997	-23.347008
¸ßË¹°×ÔëÉù´¦Àí (101).mp3	0.8651004	-0.8726572	3.7445147	-12.901762	-13.035944	-9.717703	-8.048445	-14.323714	-16.552944	13.1156845	10.564358	18.007069	-15.180178	-14.411396	-6.9444103	-10.671369	-11.707849	-13.136297	-6.724593	-7.4438825	-9.085568	-1.8492196	-0.7059953	1.3255565	-7.1255326	-10.627571	-12.791843	3.348665	-2.1852484	-0.02147904	0.1959348	-1.937756	-1.7434069	2.1087162	2.0550385	0.7524361	-0.1303232	-0.49130207	0.7469438	-5.8407693	-0.009370327	3.666411	-13.159936	-11.080961	-2.3134098	-0.5983091	-0.94889975	-0.43715453	-8.723171
¸ßË¹°×ÔëÉù´¦Àí (102).mp3	-14.652845	-15.572122	-12.339732	-1.5631737	-3.3465195	0.13798064	7.9442945	5.3982906	0.9543494	2.6232843	-3.0094995	-5.023393	-5.355779	-11.554398	-6.875846	-3.5310292	-0.13613087	4.7376585	-19.901562	-15.820307	-16.558895	5.4323034	2.123329	-4.073849	-7.402211	-9.040815	-5.386053	-6.669956	-1.523325	4.610731	-16.256382	-7.8013554	-1.449089	7.888764	7.807712	10.514335	1.1707797	6.505106	4.9445176	13.027333	13.198139	8.115908	-6.4417677	-11.446028	-10.341352	-3.4487562	-6.952574	-3.763763	-0.32000569
¸ßË¹°×ÔëÉù´¦Àí (103).mp3	0.8386431	2.2270854	3.245128	-0.72876203	-3.766385	-3.618404	-9.309046	-11.0781	-8.910209	7.1645393	4.0646734	1.43875	-2.1076381	-5.7031856	-5.5940437	-4.1899076	-5.872468	-3.752828	3.5637832	1.3371997	-1.1352971	1.2333788	0.05013144	-5.7035046	9.782696	1.9032354	-3.4269292	3.8007247	2.4075215	1.9739697	-14.374218	-9.116491	-15.537638	-9.120682	-4.7812276	-4.530701	-3.3233418	-2.54235	-6.530526	6.73864	7.7983294	6.7764215	-0.37954712	-0.4763732	0.81622726	-9.452972	-11.972145	-13.754921	1.5110221
¸ßË¹°×ÔëÉù´¦Àí (104).mp3	-11.8848095	-10.555169	-8.526854	3.267116	-0.7819542	0.48797795	5.093132	12.498383	15.398855	8.455915	6.9676723	7.404066	2.933197	5.0158362	9.889917	0.28039095	-0.80907553	-3.4194856	2.3598585	-2.7756493	-2.6388237	6.3743925	4.101584	3.140479	7.8404937	2.6128898	3.0907063	11.017625	16.755627	16.728565	15.584116	10.008776	12.387653	-14.811483	-10.718391	-7.6999507	-3.5533	-3.1274667	-4.528537	7.2208276	6.3257265	6.8428326	14.008345	8.822532	2.1300225	-0.822142	-1.026416	3.622386	-1.4236917
¸ßË¹°×ÔëÉù´¦Àí (105).mp3	-4.6406145	-7.4316583	-4.3203354	-1.7684858	7.3824854	2.7311823	4.0500393	1.2955524	-2.2851775	-7.886306	-8.771071	-8.41018	17.788807	14.670826	10.1869545	10.098848	11.126022	5.5146313	6.7293024	7.577821	8.611124	-4.6901464	-9.255476	-8.007668	0.3450358	4.5903964	0.49462482	-6.0722	-8.88978	-5.8690104	-5.044077	-3.1918116	0.8439124	-5.513446	-6.6806693	0.14074731	1.4552016	-6.3188443	-6.354806	-3.5414433	-7.205326	-9.756395	2.658205	-2.703141	-1.1620426	15.778465	10.994171	12.325562	-2.82486
¸ßË¹°×ÔëÉù´¦Àí (106).mp3	-19.659021	-18.71833	-10.664301	-14.360013	-17.235518	-15.227612	-31.540064	-26.341663	-16.460144	-24.485088	-30.852617	-28.220922	-13.91128	-17.785038	-14.810457	-25.629885	-27.35086	-21.491482	-20.601849	-24.47522	-16.726875	-12.726294	-17.190962	-16.343357	-20.591076	-25.807177	-20.402187	-22.20486	-23.883455	-15.192495	-21.462616	-25.98795	-18.059223	-11.24768	-17.14577	-10.283758	-10.648442	-18.957474	-18.404549	-21.258224	-29.643044	-28.99757	-14.364107	-19.016323	-10.037405	-31.867123	-25.32523	-11.877793	-20.444077
¸ßË¹°×ÔëÉù´¦Àí (107).mp3	-16.943384	-11.986855	-3.100066	-6.9295607	-4.313997	3.1972237	-5.844084	-2.66608	3.8353896	-11.196774	-14.6548	-13.461477	-3.668162	-6.4668865	-6.298004	11.661797	7.0554037	7.5109816	17.174927	15.727476	13.64949	4.106688	3.5804825	7.064479	10.692113	5.9964757	8.894655	-2.8854175	2.0628698	3.8500495	-19.604794	-13.906352	-2.0464075	0.358553	-3.020788	1.0879372	-7.18487	-8.909345	-14.298285	-11.92009	-7.581792	-3.9699275	-0.59827757	-8.696696	-14.750056	-13.187715	-17.511314	-12.003073	-20.326054
¸ßË¹°×ÔëÉù´¦Àí (108).mp3	-7.0837855	-5.079328	-2.04005	8.87525	4.9113226	6.3723097	-12.071737	-14.444643	-15.156342	-8.79615	-6.2401414	-4.063377	-5.112589	-7.415848	2.0521388	-1.0232667	-6.64342	-3.774677	-2.9908922	-1.8383884	3.133603	5.166586	3.5182288	7.7371645	-7.641794	-11.837624	-4.0071955	-4.0551243	-4.216339	-1.2861005	-0.8672831	6.7772365	9.493631	-11.563915	-11.112445	-6.5967016	-7.498962	-11.910627	-9.03063	4.259469	-1.3619989	-5.856908	1.6412348	-0.92924577	-0.8374488	0.371109	2.5487545	2.6372447	-8.816244
¸ßË¹°×ÔëÉù´¦Àí (109).mp3	-16.381937	-21.572206	-10.236128	-9.731617	-8.643522	-9.215246	-14.437982	-14.720287	-14.620485	-16.294655	-13.763877	-15.92794	-10.2677555	-9.29545	-6.3285484	-6.571068	-9.856997	-9.642128	-11.128221	-11.0641365	-8.051171	-10.157923	-13.938215	-8.627283	-8.685429	-9.508132	-5.1827135	-7.8878818	-13.139473	-8.788467	-0.57689095	-3.7314303	-2.2983022	-22.050928	-14.307983	-10.31313	-13.734117	-13.709046	-8.606508	-9.669237	-12.329012	-12.968662	-10.426891	-12.761858	-18.080828	-0.80358475	-3.534961	-9.7911	-22.98411
¸ßË¹°×ÔëÉù´¦Àí (110).mp3	2.9167194	3.671806	-1.2450975	2.0564785	4.89223	2.2907476	2.995276	-0.67767125	0.3442418	2.8954768	-2.232185	2.6499417	-0.6642991	1.4466337	-2.157559	-11.754068	-14.505432	-14.881195	-39.96068	-33.955734	-27.29356	-15.812351	-6.632782	-4.845452	-12.734177	-12.555817	-13.967663	-16.23855	-16.462456	-12.109177	7.9363747	7.4702544	10.607309	-7.6738453	-4.831776	1.7100883	-6.284212	-8.805875	-9.041424	-25.684418	-26.688454	-31.041348	-10.295981	-15.461014	-16.632654	5.6603746	4.275052	3.4278283	-11.384766
¸ßË¹°×ÔëÉù´¦Àí (111).mp3	-2.945673	-5.7642665	-4.1683264	-5.5694904	-4.0958686	-4.159256	-7.2239676	-3.3240812	-1.8351357	-15.109875	-11.999819	-11.469204	3.5903852	4.216777	2.1900024	0.15395217	-3.3587499	-2.0409703	22.459494	17.543821	11.939339	6.768978	2.4983222	-0.06121838	-8.894337	-4.2952766	-1.3138005	-4.6660933	-6.0440984	-2.965728	-5.9073415	-4.5626335	-6.2212687	-0.2711198	2.0086706	4.0635815	2.5339403	0.9629163	-1.3441365	-1.1738354	1.6378202	-3.9138432	-5.619337	-6.727303	-6.2330422	-1.0836596	2.5711508	2.7789829	6.4889145
¸ßË¹°×ÔëÉù´¦Àí (112).mp3	7.857481	0.78495723	-7.5860987	-1.11153	-2.848139	0.9587713	6.266557	-5.704015	-8.798649	-6.3124313	-2.8830836	1.1109512	-15.066261	-10.367965	-16.544357	-7.326284	-10.854727	-9.993557	-21.751244	-20.099396	-13.874605	-9.861638	-8.686926	-1.0996798	0.39994985	-1.2916524	5.508415	5.846156	2.8601172	-3.6498284	-13.681363	-9.049262	-1.3796585	0.3689665	-6.551346	-3.203228	-6.20675	-5.629078	-3.2360888	2.5400052	-5.4890347	-2.023366	-2.078354	-8.469817	-6.2748613	4.6753697	-1.0647798	-2.8829672	11.6344595
¸ßË¹°×ÔëÉù´¦Àí (113).mp3	-16.137943	-20.622911	-16.156483	-6.713847	-12.272001	-16.378342	-4.1968455	-5.271776	-4.1116624	-21.694664	-21.285475	-15.113794	-2.4855878	-0.0922364	3.408022	-0.49658278	-5.894759	-9.474667	14.065434	8.934099	8.109991	-0.9023004	-0.6458911	-5.25663	-1.2772225	-5.969736	-6.7396374	0.593446	-6.8558974	-7.818187	-13.052961	-13.390904	-10.608301	-4.350476	-9.362056	-10.658565	-12.102343	-11.259638	-9.629803	3.8561225	-1.4065595	0.23392719	-21.43141	-19.703732	-13.249297	1.2515701	-3.533132	-0.55701834	2.2715597
¸ßË¹°×ÔëÉù´¦Àí (114).mp3	-8.108109	-3.2367685	-1.9951427	2.2305417	-5.1494637	-5.9743805	1.4673207	-2.324622	-0.8734297	0.26048246	6.3423347	1.2566103	-1.3716422	-3.0009172	1.2575184	4.632898	-4.5077596	-9.82284	-6.5285044	-13.813142	-22.12082	-3.3242192	-3.3644428	-0.036810517	2.4357429	0.4942031	4.9046717	-2.8048959	-1.355308	5.485329	1.6815939	5.310312	3.4463396	-3.8324587	-2.700572	-2.5063648	23.030464	15.588769	11.560408	5.7706857	6.521589	13.481732	-7.9957952	-7.7812834	-0.35887945	4.677561	-1.9868772	-2.3143063	-9.622343
¸ßË¹°×ÔëÉù´¦Àí (115).mp3	4.3840094	-4.0181603	-4.5645485	1.1522977	0.9097449	3.4366398	-12.557737	-10.556876	-7.5072527	-0.4687031	-4.4641438	-9.076702	-7.8225775	-4.482514	-6.7203665	-12.325047	-9.544157	-6.655034	0.22842312	-4.037484	-4.4077277	-3.636043	-8.158176	-7.554825	-1.7698789	-8.373381	-8.743992	-1.3585503	1.2619699	0.6829294	0.43983927	1.0272985	7.972194	-10.907871	-10.1612425	-7.669463	-0.7511511	0.4684434	-1.4577231	-4.423601	-4.4844933	-5.3453217	-5.357169	-5.1977944	-5.1295285	-13.158488	-10.060935	-14.710318	0.15397167
¸ßË¹°×ÔëÉù´¦Àí (116).mp3	-4.318555	-4.8549275	-1.486346	-13.684575	-15.451082	-12.528647	-14.484579	-19.002235	-18.167423	-6.074897	-8.873777	-7.8381715	-24.822239	-20.860851	-11.28451	-30.795313	-25.285923	-20.518822	-4.1355953	-15.303098	-11.404865	-4.2391276	-11.977824	-17.933771	2.8148615	4.9484167	0.9932358	-3.7179415	-5.834837	-6.284788	-11.01495	-14.1762085	-9.548663	-17.84885	-11.811918	-5.9239845	-8.202953	-10.060123	-11.597502	-7.9836006	-5.118453	-6.0726833	-5.8735256	-12.691499	-15.93431	-21.384954	-13.400623	-6.889901	-0.40172982
¸ßË¹°×ÔëÉù´¦Àí (117).mp3	-11.62482	-10.735897	-3.1827724	-17.671902	-23.851065	-23.305357	-14.117605	-12.112013	-7.4179864	-8.54608	-9.964907	-10.277914	-16.366116	-18.833775	-13.092049	-23.953499	-21.749416	-15.643621	-3.6726165	-16.147015	-19.286201	-12.910284	-15.319272	-15.22044	-19.287556	-17.454002	-15.027498	-11.415017	-15.746895	-12.898763	-19.216225	-15.121781	-4.92032	-11.025084	-10.592928	-6.378875	-4.8247004	-6.306429	-4.457732	-4.4271765	-7.6373177	-2.655564	-10.963165	-8.041453	-5.2343388	-14.510998	-13.079781	-11.153376	-11.14034
¸ßË¹°×ÔëÉù´¦Àí (118).mp3	2.6043253	7.052074	5.080755	4.7536	6.649089	8.164442	5.5178337	9.682439	10.030821	16.06601	13.32074	7.7796392	7.173811	7.7839217	5.899758	2.284884	2.9466724	2.098649	10.12907	13.072849	11.630191	-12.9468155	-8.372656	-5.5711985	-0.53485733	-8.719004	-11.734213	-9.5541315	-8.408196	-5.681295	-2.0229964	-7.0305614	-8.672586	3.8666787	-0.53619504	0.32150608	-2.6823478	-7.495451	-6.0730424	0.9767234	1.0266682	0.9699389	-9.569165	-3.6043472	0.5840964	1.055357	4.221139	6.372278	-2.7514603
¸ßË¹°×ÔëÉù´¦Àí (119).mp3	3.5192797	-2.8909588	-3.6935673	0.11807829	0.9630779	5.447934	-2.8224206	-1.4016644	2.0471795	-9.391523	-9.468581	-3.0505934	-1.1165825	-3.2847664	-5.528405	-3.7587116	-8.643242	-3.808003	12.841958	8.720681	6.9007797	-3.4998012	-7.816076	-8.535746	-10.366631	-11.8162565	-13.4203205	9.844213	6.3942413	5.5105433	3.9544716	1.0637392	7.0351458	15.221268	13.549541	10.670363	-3.2430515	1.2085898	0.9611696	1.4803793	1.397671	-0.5618166	3.7312148	5.0173054	3.535427	-2.2363222	-2.7516818	3.0794368	5.2532415
¸ßË¹°×ÔëÉù´¦Àí (120).mp3	-5.7102113	-7.329257	-4.6490793	-6.2454143	-15.140856	-16.083614	-0.5138749	-5.8536935	-8.069189	-1.6471784	0.05556822	-2.055019	-8.126714	-7.889168	-5.7869473	2.607766	1.5628269	-0.5942332	1.1370183	6.1943846	12.291917	-6.3060684	-3.7546291	-2.45543	0.50547636	1.0494308	5.9223127	2.5445697	1.5682085	1.1243544	9.188555	4.2962275	-1.2107337	-3.12131	-1.712802	-0.10265523	2.7985651	4.902742	5.600546	1.7171175	1.414282	8.12387	6.247947	1.3152987	-3.650321	0.7869257	-3.325427	-3.813951	-3.2470446
¸ßË¹°×ÔëÉù´¦Àí (121).mp3	-15.424802	-17.790825	-14.139069	-23.202692	-21.152351	-23.163452	-16.394598	-18.607147	-15.442009	-12.378222	-18.40742	-15.083488	-14.928498	-15.982768	-12.920273	-16.902817	-17.36781	-12.530561	-8.31096	-11.444893	-13.451457	-10.946482	-12.096907	-11.011848	-13.290615	-9.620895	-10.751592	-6.2475066	-8.592933	-10.097886	-7.132285	-7.1158123	-7.341506	-13.650604	-12.980217	-8.834677	-12.310141	-13.188187	-12.067623	-12.311875	-13.263529	-11.909238	-8.147109	-12.075392	-16.750786	-10.583484	-12.390739	-12.614552	-15.477882
¸ßË¹°×ÔëÉù´¦Àí (122).mp3	6.5062113	9.246823	8.043851	-2.9634943	-1.9745295	-0.43672013	-3.686183	-10.815468	-11.634905	-5.105496	-9.233226	-6.5683293	-6.949494	-4.237817	-2.742362	-0.112446904	-3.3065827	-4.9195385	-17.33537	-13.794878	-13.426287	-10.254821	-6.0227833	1.9248049	3.4645154	-6.677531	-14.264494	1.1461527	-1.551142	4.604559	6.183197	0.53159785	4.0525465	0.48580408	0.8250761	0.30157673	2.8797288	6.101983	4.7370224	9.579683	6.189683	3.2903593	9.335961	6.3252573	10.151712	-0.79217577	-3.6505861	-3.004784	-6.555846
¸ßË¹°×ÔëÉù´¦Àí (123).mp3	-15.195853	-12.41197	-6.424632	-19.31421	-3.914572	5.941653	-1.7618906	-2.1181636	-2.999163	-8.3917265	-9.264793	-7.5361843	-15.694835	-16.186386	-9.999825	-11.741566	-9.549318	-1.6659853	-10.738937	-9.005719	-3.6021256	-17.387974	-20.426058	-19.239937	-16.818443	-15.323318	-9.769796	-14.362228	-16.296667	-13.591497	-7.025164	-6.927715	-3.926876	-7.7121115	-8.966929	-7.9348636	-16.99564	-15.564098	-12.4870205	-12.553736	-12.233305	-10.570478	-19.044268	-19.211874	-15.379083	-3.6641045	-11.520082	-12.053144	-15.630043
¸ßË¹°×ÔëÉù´¦Àí (124).mp3	-4.4853134	-5.688613	-3.1827314	-3.5617075	-7.7498307	-2.0894334	1.1214502	-8.74526	-12.2726	2.0413053	-4.9513807	-12.833179	-13.172243	-15.295761	-6.228332	3.164485	-4.767825	-6.9838166	-6.631839	-5.4608655	3.596498	2.9108214	-3.8906152	-3.5878701	-1.8028429	-5.0098853	4.5466676	-2.8086917	-8.011176	-17.53137	-0.7512294	-1.9809492	-4.000844	-0.6112205	-2.870795	0.1719138	-1.936963	-5.0597687	-5.4543304	7.4324026	-2.4844427	-3.377534	6.4583597	7.814254	8.766857	-0.51407224	5.593276	9.662945	-4.833868
¸ßË¹°×ÔëÉù´¦Àí (125).mp3	-0.5669144	-1.236567	-4.1551657	-7.692294	-9.751474	-5.1446686	-3.1373363	-3.127502	-2.0905817	-8.777603	-5.987747	-12.814989	-6.2873163	-15.009585	-22.19546	-17.586946	-14.3500805	-11.588327	-3.0618687	-7.3823752	-12.835672	0.9931771	-1.2347585	-4.8714876	-18.462036	-12.243561	-12.533903	3.923209	-2.1763358	-8.451888	-7.2551985	-7.4401765	-8.662514	-13.02717	-9.556583	-8.702603	-13.138997	-11.903736	-14.186477	-7.48691	-7.681878	-5.0325365	-2.8648016	-11.595466	-18.986572	-18.689966	-20.66827	-23.727997	-20.213776
¸ßË¹°×ÔëÉù´¦Àí (126).mp3	1.071802	-3.5868468	-0.9043284	-9.435555	-10.632223	-5.1035633	-8.910753	-13.130374	-4.109105	-5.280513	-7.5623374	-7.177788	-8.94895	-10.178518	-9.546566	-12.480289	-12.491003	-14.879494	-14.723196	-15.090569	-10.262422	-9.021699	-15.117737	-13.909371	-22.993927	-22.94917	-22.781483	-8.461178	-12.476875	-13.237697	-13.817735	-19.136803	-17.84292	-14.028435	-19.787708	-19.111061	-17.360594	-18.947136	-18.651981	-15.843376	-15.901402	-12.094711	-24.100292	-20.39492	-14.548029	1.0615209	2.0848165	-4.46246	-7.2680755
¸ßË¹°×ÔëÉù´¦Àí (127).mp3	-4.026701	-13.283645	-10.090328	-2.9094777	-1.3801801	-0.4650118	-4.291686	-1.8655328	-3.3361306	-15.363338	-14.418703	-10.142661	-0.1422675	-1.4083602	0.28641596	-2.6880648	-1.4031718	-0.85850775	-9.635874	-2.8585844	1.0589329	-15.202135	-16.368095	-12.399993	-0.32157457	2.266973	1.731493	-5.3581796	-7.900075	-9.515597	-7.8439217	-4.029616	-1.3933873	-1.8412473	-0.9839178	5.4655495	-0.43164968	2.0278523	2.524097	-0.6964863	-2.4360409	-1.1091439	-17.875502	-19.013744	-21.045898	-20.319534	-11.101612	-3.6555388	-1.6989996
¸ßË¹°×ÔëÉù´¦Àí (128).mp3	-10.929865	-15.919056	-19.858082	-10.402245	-15.746019	-10.752347	-17.744911	-21.314236	-23.486801	-14.351433	-21.85175	-19.654377	-6.6602354	-6.63645	0.558542	-18.547657	-21.812965	-15.521605	-6.255358	-15.131228	-15.426796	-20.213064	-23.84935	-20.40231	-11.402735	-17.05188	-11.730563	-12.54409	-23.812878	-17.954433	-19.68618	-19.636707	-14.852657	-18.59639	-21.326836	-20.529942	-29.410606	-30.4203	-27.323843	-13.742485	-17.143486	-7.8818293	-12.28611	-15.842968	-12.528646	1.0416052	-9.507822	-14.0138035	-11.120913
¸ßË¹°×ÔëÉù´¦Àí (129).mp3	-1.4140017	-14.412277	-14.493839	-16.790829	-19.843018	-21.204245	-6.789762	-7.854596	-13.051408	-6.5258856	-5.7910624	-3.933163	-4.1062627	-1.1318139	-1.549643	-8.026817	-9.700632	-10.996127	-13.755541	-17.948181	-15.323852	-12.9279995	-11.50199	-10.705654	-10.755503	-15.4757	-11.138912	-8.968847	-11.926702	-16.369926	-11.565447	-12.060393	-8.4929	-5.9312406	-7.578732	-4.843943	-11.876793	-12.18031	-12.212579	-11.112839	-7.5314	-7.532293	-15.061052	-12.641615	-11.19376	-8.814245	-12.946478	-12.662233	-4.2233033
¸ßË¹°×ÔëÉù´¦Àí (130).mp3	2.097458	7.486258	4.713147	5.7128158	1.1302865	-2.1993067	-2.9074988	-3.8489347	-6.4118886	-7.375525	-14.069294	-14.610094	-14.06975	-15.713742	-12.703405	-16.443401	-10.930254	-6.671918	-3.1037242	-6.9520564	-14.624798	-9.247501	-13.298786	-9.309492	-5.9662223	-7.079726	-1.706894	5.4005203	-0.41063285	-2.9806213	-8.256782	-11.782339	-9.516516	6.3305573	9.254443	4.695085	-1.3314989	-5.520055	-7.0854416	2.370542	2.9025156	1.7131916	-13.320386	-10.530702	-6.9738154	-5.624197	-7.3055897	-8.445854	2.1639562
¸ßË¹°×ÔëÉù´¦Àí (131).mp3	-23.511812	-29.607449	-29.808598	-18.514542	-28.618004	-31.264786	-27.271442	-32.90794	-31.248404	-9.674166	-10.7908325	-19.969776	-16.4642	-13.686981	-8.2342415	-12.855577	-16.352516	-19.762192	-14.776852	-12.845268	-1.5276039	-18.929821	-22.198364	-16.258919	-13.008677	-17.157322	-14.781136	-21.121073	-21.952911	-23.655853	-12.465935	-20.070457	-15.899795	-16.506395	-23.782234	-17.692432	-19.446163	-22.28248	-15.76107	-6.933405	-17.793697	-16.127316	-13.384983	-18.60321	-15.615667	0.3197631	-8.705627	-14.340231	-5.3363905
¸ßË¹°×ÔëÉù´¦Àí (132).mp3	-18.020332	-20.686268	-21.5904	-3.389234	-8.958847	-11.813893	-14.682251	-15.310369	-16.086672	-9.924496	-10.882266	-5.9466214	-8.326729	-9.897491	-7.6474853	-16.020645	-15.742873	-12.553066	-6.2286663	-13.705016	-10.713896	-9.105339	-14.775574	-13.398542	-15.609362	-19.749914	-15.422046	-12.2733965	-13.257699	-6.939599	-13.934585	-17.525259	-13.073042	-12.341049	-14.627014	-10.440901	-16.522755	-16.254606	-14.678148	-2.887127	-7.416469	-7.9303026	-4.380197	-9.885891	-6.8552847	-11.311384	-12.999259	-8.425827	-13.18343
¸ßË¹°×ÔëÉù´¦Àí (133).mp3	-9.85034	-9.001475	-8.9643755	-17.618832	-11.318569	-3.734147	-24.595474	-23.754307	-23.800667	-12.97122	-13.785312	-7.96006	-6.018284	-4.6359606	-5.8302994	-1.6384628	-0.76363444	2.5192785	-4.3469334	-2.5348458	0.9858913	10.898066	6.805024	13.94271	-17.646746	-22.793888	-21.03965	-24.99082	-28.111038	-34.24214	-23.901543	-26.840626	-20.508987	-22.0869	-20.882542	-13.389102	-25.677797	-26.723618	-17.684193	-12.951401	-25.31562	-19.656303	-3.872449	-9.6966305	-11.160063	-17.39587	-19.34864	-14.311258	23.96939
¸ßË¹°×ÔëÉù´¦Àí (134).mp3	-2.9258442	-3.7730103	-10.500865	-7.6909647	-7.758011	-12.143238	-0.44759834	0.104726054	1.6539085	5.5765743	7.4578485	6.2574787	1.2338614	1.2005535	10.0311985	-14.50656	-10.858786	-4.88063	0.48896897	5.52868	4.818719	-1.4146945	1.5997992	6.1285176	3.1718225	7.80005	12.359648	8.003294	4.3660975	0.3006304	-6.9557343	-9.298834	-1.4241966	-3.0473351	-7.82555	-14.796981	1.965787	-1.8189704	-3.0949903	2.6918066	-0.81301266	-8.34894	-12.423429	-11.81432	-4.5382404	-3.7526736	-0.9815209	1.0893766	-14.890803
¸ßË¹°×ÔëÉù´¦Àí (135).mp3	-6.8163433	-8.636457	-10.46034	4.696749	5.659751	2.5611985	8.927614	8.767916	7.9933424	-1.5726476	2.7093382	-0.13272125	1.5252987	-3.2926116	-4.3939896	-1.1559066	-8.296782	-8.84423	-3.820672	-5.6824913	-9.566959	-22.48624	-20.729853	-13.1943865	-5.355817	-4.4520483	2.1288385	-15.876291	-18.163948	-14.745178	-13.216969	-13.757006	-10.329927	-0.4492988	-9.579805	-13.82801	-11.956152	-13.416311	-10.414084	-10.342665	-5.4538054	2.767705	3.8844175	-5.4558144	-8.488267	5.2747483	1.1150886	8.385949	4.882102
¸ßË¹°×ÔëÉù´¦Àí (136).mp3	-14.454833	-22.7571	-22.811455	-9.045593	-10.668574	-11.5847	-8.045021	-12.26335	-7.9493685	-15.644062	-16.904507	-13.233698	-18.068281	-19.192848	-16.004414	-17.755554	-13.22514	-10.325077	-1.4458148	-7.5686226	-11.589441	-4.4906464	-8.442465	-4.2684593	1.6084533	-0.45748293	3.8369462	-8.444982	-12.954126	-11.224129	-17.191479	-22.26234	-20.305775	-11.779175	-14.01173	-12.133233	-2.9873981	-11.083731	-5.913186	-11.934212	-12.439677	-9.385228	-21.66417	-23.344095	-19.174442	-10.938732	-12.952491	-8.4524975	-13.22389
¸ßË¹°×ÔëÉù´¦Àí (137).mp3	-4.9148808	-5.9639187	-3.219818	-18.508142	-13.363712	-6.4212465	-9.236475	-13.988959	-14.014785	7.857728	-0.76002777	-7.8734965	-12.158873	-11.154657	-12.112373	-1.3077766	-0.6053975	-3.4436083	1.7815361	0.54284567	1.0363014	-6.476435	-5.097218	-2.550243	5.04739	-0.74812514	-5.271596	-1.0729507	2.148967	7.3470063	-15.022879	-18.399681	-17.916397	-10.636761	-11.911226	-10.529842	-27.410135	-31.13712	-22.432228	-16.707615	-20.474201	-17.328426	-12.842901	-12.901541	-8.321432	-11.055546	-10.486624	-5.6867013	2.1622365
¸ßË¹°×ÔëÉù´¦Àí (138).mp3	-10.621673	-14.721217	-14.0702	-4.624525	-7.825407	-11.550182	-5.283675	-1.2504494	3.6143813	-6.892372	-3.7282143	1.8241711	-22.268917	-14.064354	-4.551439	-14.75911	-14.9156885	-5.9020805	-12.334324	-15.653821	-21.161816	-6.6135674	-9.494905	-7.5938067	1.2876996	-6.59433	-10.014877	-10.437426	-15.052229	-12.141449	-10.963946	-15.946077	-15.020464	3.0547004	1.7700098	5.3907356	-3.7570944	-5.691008	-5.8226757	-11.268909	-17.794308	-18.828596	-8.470352	-15.269636	-10.257835	-14.21077	-16.700615	-10.636466	-7.0056067
¸ßË¹°×ÔëÉù´¦Àí (139).mp3	-11.70508	-12.554941	-9.193413	-8.849182	-11.30339	-14.017794	-6.350548	-9.540501	-2.7652478	-12.707494	-14.0575075	-9.32795	-18.52333	-22.057514	-17.32321	-9.283172	-15.787933	-16.851055	-10.131281	-11.120143	-3.9201345	3.4995975	-2.2237709	-2.2018776	1.7195861	-1.3141701	-2.5400171	-13.082669	-8.778725	-7.797331	-11.466969	-8.809593	-2.5968628	14.305016	11.975513	20.840202	-5.0810475	-8.8652	-10.932907	8.493716	8.323683	7.4161644	5.8622913	6.7955456	3.5464473	-12.555886	-15.40567	-12.931713	-5.0634284
¸ßË¹°×ÔëÉù´¦Àí (140).mp3	0.06105447	-1.6543401	-5.777333	-10.108191	-6.1535997	-8.085164	10.865156	9.312672	5.047266	19.822449	14.387289	13.592585	0.28127164	6.166304	7.623054	-12.359581	-11.033712	-11.69758	-3.7569156	-5.679782	-4.1218405	14.124453	10.11568	7.667148	17.46004	9.367989	-1.0175692	2.1735997	-0.3425613	-1.2782348	3.317574	-3.936232	-5.8440757	-7.3863277	-9.673023	-4.5469756	5.3888655	7.297984	2.4527402	7.3769655	6.1529217	5.8684206	8.363798	11.00605	6.031191	-4.449839	-11.416129	-15.664349	-10.36597
¸ßË¹°×ÔëÉù´¦Àí (141).mp3	-7.8295693	-9.310644	-10.964647	-15.655428	-11.721518	-11.566256	-2.3594794	-4.1073275	-4.538708	-11.864746	-15.182806	-10.389465	6.4412007	3.3276885	8.500145	-1.892633	-5.9513054	-5.837242	-0.18040846	-3.9748294	-5.972093	-18.754642	-11.096442	-3.5566401	-4.73486	-4.0879145	3.8671958	-15.180336	-5.0309954	-3.297952	-6.10969	-7.8321548	-5.11279	7.0501943	4.0933146	-1.1561453	-7.619766	-11.200697	-7.012654	-3.171066	-6.272085	-6.177141	0.025489494	4.506829	4.727849	14.637291	6.8264704	0.30105525	-0.40539366
¸ßË¹°×ÔëÉù´¦Àí (142).mp3	4.247973	1.793755	2.4193249	-18.271673	-21.999138	-19.513622	-25.514332	-24.561031	-22.352219	-0.42261615	-4.179694	-8.856328	-12.659235	-11.194131	-5.709561	-20.319916	-24.621593	-23.48315	-6.4271593	-10.851913	-11.775161	-25.202515	-21.981659	-15.8122425	-12.182427	-22.981419	-25.666567	-7.84122	-6.934733	-2.3770394	-26.883163	-27.843662	-21.480259	-18.699183	-23.410793	-15.469503	-6.2809873	-10.326143	0.5707071	-16.474669	-17.095875	-16.593287	-9.136362	-12.773224	-6.83407	-10.233461	-18.94926	-16.44095	-22.35194
¸ßË¹°×ÔëÉù´¦Àí (143).mp3	9.50992	-1.2281618	-2.2151613	-4.1512485	-6.6275973	-5.809471	-4.731492	-6.689236	-3.051463	-19.074219	-16.542015	-6.7039495	-12.818045	-15.790373	-13.7675	-0.7421986	-2.3519185	-8.842333	3.4415424	0.41652486	-6.9619093	-4.3881407	1.2834065	5.4931965	-2.0765913	-1.4109036	1.9696815	2.3700857	-2.0635917	-3.1989388	-10.706081	-16.729614	-25.123692	0.17671126	-3.050336	-5.3362656	-10.675764	-14.886103	-7.822011	-12.5665655	-14.539309	-12.067795	-7.486187	-11.189089	-1.1989149	-13.883946	-9.608768	-5.7530303	-13.639074
¸ßË¹°×ÔëÉù´¦Àí (144).mp3	-5.3774557	-1.7997139	-1.1875306	-8.498834	-4.820552	-1.4226674	0.52710897	-1.8731824	-2.205597	-7.9718475	0.005267978	1.5526377	-5.245263	-1.1428735	1.4214289	3.9737365	-4.9105015	-0.10697898	10.818209	0.12690045	-10.54081	-3.2128463	-5.76153	-3.1079006	-4.910136	-2.8925948	-2.1577644	3.134107	-2.5521746	-7.760806	-9.7156725	-8.217205	-9.005119	-5.4283314	-5.085886	-5.0840535	-8.071859	-6.7828636	-2.0669498	-10.658094	-11.9352455	-15.238684	-8.0585575	-10.275358	-3.6491556	-6.005562	-5.4486933	-4.7214727	-8.407748
¸ßË¹°×ÔëÉù´¦Àí (145).mp3	-19.884054	-15.26886	-8.699685	-9.695764	-8.487344	-1.2789338	6.5621295	6.10215	-0.06951034	-4.2203712	-3.386447	-2.2589781	-2.304762	-5.4242616	-3.3080146	-3.2128172	-3.9681273	-5.2834473	-2.633997	1.939106	1.1549511	-2.95604	-4.43544	-3.134687	-7.378656	-9.599352	0.18359995	-3.7171066	-0.825081	-6.360779	-6.695902	-1.6850314	-3.6266797	-0.63347256	-2.7056558	3.1746895	-3.197178	-1.5034759	-3.6297805	-8.093206	-0.813433	2.7921076	8.423971	7.9644694	10.579805	0.45142156	2.1244211	-5.874903	-1.3181634
¸ßË¹°×ÔëÉù´¦Àí (146).mp3	-10.867172	-11.630856	-11.060111	-10.125465	-12.359106	-11.372309	-11.699504	-16.111145	-15.726365	-8.132943	-6.6619167	7.044695	-17.956467	-12.584202	-8.994467	-17.498024	-12.047749	-9.118678	-13.104416	-13.344672	-9.056309	-9.506435	-8.325448	-7.448909	-3.6269517	-8.197172	-5.216381	-5.815922	-6.617371	-7.2249556	-12.71509	-18.353159	-17.781097	-1.5972943	-3.1659937	-5.9090137	-6.7814198	-8.424548	-13.23819	-20.674404	-15.020354	-16.646717	-13.264635	-12.48082	-6.384207	-24.034952	-19.569067	-18.23547	-7.7062836
¸ßË¹°×ÔëÉù´¦Àí (147).mp3	-7.9917316	-10.218207	-15.383027	-15.790858	-14.232895	-12.445467	-15.526543	-19.951515	-17.271797	-9.332207	-14.783697	-13.158674	-6.1237435	-15.166784	-11.668627	-3.611908	-6.9016943	2.2167737	8.261553	-0.4636469	-5.971057	-10.252293	-18.679913	-18.361755	-3.8084764	-11.373974	-9.471855	-7.858569	-17.353607	-13.784326	-8.882854	-12.521568	-15.6656475	-9.829983	-17.225977	-19.825775	-0.51272523	-7.7672253	-3.4906492	-5.4408164	-8.983303	-7.2460213	-17.701073	-19.50309	-17.047493	-10.7855015	-15.649672	-13.36747	-15.6827755
¸ßË¹°×ÔëÉù´¦Àí (148).mp3	-4.421088	-5.282754	-0.8218355	6.8718157	2.4855082	1.0294878	1.590428	-4.221544	-3.796598	2.369024	2.0549245	6.26803	10.517834	8.8146515	10.452906	-12.221667	-16.27932	-11.797909	-4.8866167	-8.196562	-7.538763	-9.458479	-4.5585523	-1.0329614	5.541788	8.014912	5.831049	5.814151	-0.6245599	0.68697	-14.089717	-15.252283	-8.406067	0.96765286	0.60495317	4.820062	3.877919	3.4200082	0.23761404	-1.9507806	1.0684776	0.89764243	4.7927513	4.312451	6.0965343	-0.49007252	-1.1627133	2.338796	4.8239965
¸ßË¹°×ÔëÉù´¦Àí (149).mp3	15.114546	21.635551	25.081211	7.854301	17.364704	13.727282	9.051463	18.475147	24.066475	15.95317	21.06351	16.11705	11.416062	13.664505	3.456587	15.986995	14.706196	10.736969	15.266769	18.653793	17.466629	10.122534	13.211573	10.817137	15.701498	17.659044	21.646835	17.053633	19.649672	15.637701	17.746979	18.350592	12.48485	8.528704	16.850687	15.989728	21.376984	20.412807	16.882479	10.146945	13.35873	15.37063	20.826996	17.615105	14.235937	1.5166947	10.691373	14.928638	14.854271
¸ßË¹°×ÔëÉù´¦Àí (150).mp3	6.144902	1.1021857	7.3979278	14.868729	7.0251403	12.152139	5.6300955	-0.23529279	-1.2423043	8.495688	8.590405	10.323148	7.035137	10.53175	16.57382	5.636641	8.3591385	8.217056	1.1344576	-3.737833	-9.220499	-2.0317225	-2.5012212	-1.5297406	10.620855	4.6822863	1.7436233	-4.8675776	0.42345116	3.0541701	8.36442	4.58839	5.00007	17.370472	8.818224	5.1870527	-2.7722158	-5.653949	-4.5378838	-1.8081424	-0.50630116	-4.5646205	10.499611	12.498758	16.312317	6.7017126	11.765672	12.53995	11.9704075
¸ßË¹°×ÔëÉù´¦Àí (151).mp3	-11.80196	-13.706718	-19.433094	-15.696656	-23.01963	-22.676144	-8.469339	-7.2759914	-2.4253435	-16.650232	-18.782803	-19.704502	-21.621613	-21.853579	-21.949604	-6.8590107	-15.938824	-24.396564	-15.562901	-11.305462	-6.5845585	-19.345688	-19.544193	-13.470885	-25.958872	-27.613598	-24.1208	-12.332708	-14.604229	-10.1971	-13.74699	-14.786943	-15.74661	-11.03863	-13.173243	-13.2066765	-7.8382854	-14.148697	-13.422762	-29.12003	-22.733252	-22.251255	-17.560692	-16.006886	-12.602888	-13.74461	-14.978083	-10.371323	-4.678314
¸ßË¹°×ÔëÉù´¦Àí (152).mp3	-6.6113567	-10.598577	-6.8643875	-4.702919	-10.026908	-7.048349	-0.9456819	-3.552978	-6.16666	-6.623148	-9.601543	-0.008543134	-15.273169	-14.958355	-13.468631	2.2012024	-1.124757	-5.855053	-8.201722	-12.791178	-15.513445	-5.700329	-9.915173	-5.7157063	-16.87702	-7.2096047	0.3786332	-1.360217	1.1053892	3.1260943	0.45661488	-10.335171	-13.342985	-6.836588	-5.4349875	-11.220203	-7.111638	-6.156041	-2.5151772	-10.262985	-9.532743	-1.2965082	-21.571709	-25.035313	-22.449722	6.6725883	2.0300086	0.94871277	-22.630604
¸ßË¹°×ÔëÉù´¦Àí (153).mp3	-4.454458	-5.2403812	-7.9693413	-6.2951717	-8.460447	-9.838499	-4.8869567	-7.8793964	-21.186485	-1.9210546	-6.231111	-8.421259	3.0791173	3.5323484	5.283079	-0.6252583	-4.751386	-16.185776	-5.823264	-7.35955	-7.3071537	1.0130057	-5.5428886	-4.210632	-7.8188143	-6.505577	-7.2864137	-4.4647455	-4.4354057	2.3178086	-4.0142813	-3.9389777	-2.070541	3.9244335	-5.889656	-9.600563	-8.124645	-11.224171	-8.961145	3.9672265	3.7382288	3.9372432	5.600236	4.398216	2.6164095	3.174108	5.534932	3.4823608	4.668721
¸ßË¹°×ÔëÉù´¦Àí (154).mp3	-5.7467794	-7.174386	-2.1231606	-8.186239	-13.355786	-6.696597	-12.351172	-10.194009	-7.1232586	-8.638127	-7.6705036	2.8275213	-14.455246	-17.689192	-11.148926	-3.6367145	-8.3992405	-11.932899	-13.385122	-13.774201	-14.050917	-8.569351	-13.342386	-13.043843	-7.1319857	-14.210417	-16.176128	-14.369381	-14.792846	-12.737346	-8.869283	-12.901263	-16.584688	-15.254829	-16.034973	-14.02755	-12.007324	-11.478474	-2.678698	-14.324982	-12.987568	-14.424156	0.62309533	-7.7390113	-12.264374	-12.098206	-13.333163	-16.145557	-15.629469
¸ßË¹°×ÔëÉù´¦Àí (155).mp3	-12.187241	-15.016541	-13.617088	-1.8960533	-8.36487	-6.393431	4.826049	1.1132028	0.8379189	-12.262581	-7.8152714	-3.8004367	-12.243788	-14.280779	-19.986868	-11.57258	-8.4482565	-5.901802	-12.228098	-13.705706	-9.360952	-9.37311	-12.283846	-15.152735	-7.910518	-13.940926	-18.229408	-6.1054764	-11.921137	-6.733381	-20.695404	-20.68338	-21.948547	-16.268044	-18.085764	-15.93057	-18.697086	-17.598778	-9.171417	-10.152498	-15.372521	-13.075661	-3.7468984	-16.125774	-22.368946	-6.1993237	-13.616587	-8.776721	-11.379808
¸ßË¹°×ÔëÉù´¦Àí (156).mp3	1.2341182	1.2549993	-1.5958393	-4.8565483	-9.994284	-11.702897	-12.193322	-8.246214	-2.3731956	-5.678235	-10.450457	-10.454527	-8.2449665	-5.977209	-2.9982016	0.2656744	2.1004267	5.174477	3.5591304	-0.8517268	1.2470192	-0.574911	-2.6855245	-0.0990189	-3.7268293	-3.1032114	-1.258656	0.16352701	1.0723478	6.889229	5.3759823	4.5997396	4.4047766	5.9164276	-0.029389262	-1.609008	1.0909421	1.4647514	2.828597	-2.6963987	-4.708931	-3.7571259	0.24964249	-1.6081344	0.7734254	4.658695	-0.98751366	-3.38209	-6.629136
¸ßË¹°×ÔëÉù´¦Àí (157).mp3	-18.42852	-23.249475	-15.200697	-18.972954	-15.677776	-12.477458	-20.459492	-13.743364	-11.370775	-13.012779	-15.339217	-20.168055	-12.202733	-18.238586	-20.942059	-15.672911	-21.422653	-25.27974	-18.794184	-19.523167	-18.102924	-10.350261	-14.103832	-15.4160385	-9.461512	-15.119755	-16.116322	-14.813028	-14.189485	-14.266478	-15.0150175	-18.118237	-23.416039	-24.812494	-23.391552	-22.384132	-23.183067	-23.039055	-23.250032	-20.594662	-17.93608	-15.706223	-16.518145	-19.453901	-22.86715	-11.617344	-16.331121	-13.873497	-10.279802
¸ßË¹°×ÔëÉù´¦Àí (158).mp3	-2.276228	-9.418173	-10.939336	-7.129957	-16.126995	-13.491136	-6.738215	-10.536851	-2.5296178	-4.6264687	-4.037126	-5.209639	2.7602968	5.5999074	10.94965	-16.222824	-4.0642405	6.0179434	1.8436422	-5.1182	-11.109083	-1.2541903	-1.6471564	-1.7645085	2.527636	2.3161476	4.303794	7.5597315	4.3088765	3.447721	10.780991	7.761471	9.4279785	-4.7907877	-1.9962779	3.556798	11.273227	3.7970579	1.2021914	-0.4399956	-3.4575117	-7.0069523	6.0500107	2.4625487	0.8344603	-2.3197165	-1.2168298	-0.25750315	1.2416131
¸ßË¹°×ÔëÉù´¦Àí (159).mp3	-19.050749	-17.50953	-18.414879	-8.345638	-7.814067	-8.533903	-13.155163	-16.176682	-18.310032	-17.564993	-13.24663	-6.929702	-3.7913299	-8.549826	-3.200449	-10.458187	-11.774353	-8.643263	-3.994989	-9.679426	-10.323727	-13.580751	-19.595892	-19.67434	-20.81147	-21.31029	-16.315262	-17.666155	-16.937523	-13.516903	-7.985759	-4.7123337	-3.1250453	8.166311	1.6423812	2.1934493	10.104921	13.244267	14.989989	18.551855	12.247864	12.486242	19.55875	16.528385	23.612297	5.347394	5.9881225	9.659954	-2.6655786
¸ßË¹°×ÔëÉù´¦Àí (160).mp3	-5.794013	-11.439529	-17.344463	-11.448819	-15.126396	-16.852097	-15.215729	-14.537847	-12.893169	1.1335168	-1.1787306	0.8467698	-5.485103	-9.209795	-9.679185	-4.335497	-9.922668	-10.958452	-10.971925	-12.772586	-10.512579	-9.667881	-8.961326	-9.193246	-9.823523	-12.115061	-11.813162	-16.825497	-16.495197	-14.0112915	-15.769862	-14.263956	-16.99352	-4.5007896	-3.525497	4.2167788	-3.0271158	-8.400551	-2.9037719	3.1549232	-5.9042044	-5.877006	-3.1378312	-10.864523	-19.734718	-12.211285	-12.578428	-6.203766	-17.759186
¸ßË¹°×ÔëÉù´¦Àí (161).mp3	-4.780203	-2.7326925	-0.6547891	-15.735385	-10.015942	0.13557988	-9.4715805	-1.0219166	1.3568643	-0.017104924	-1.798261	-3.9957848	-6.8134165	-10.385155	-12.967714	1.5999786	-1.2941865	-0.7511883	-10.072519	-13.154781	-19.711067	-11.632652	-11.833054	-15.310617	-13.990392	-15.687529	-18.325336	-8.765185	-12.690546	-11.191463	-3.5428529	-4.8094654	0.5009262	-12.638568	-10.119838	-8.25816	-9.795044	-12.379633	-15.228556	-13.17838	-15.231918	-14.822321	-15.703203	-12.853361	-3.0976412	-6.5258875	-4.763657	2.768021	-9.9174
¸ßË¹°×ÔëÉù´¦Àí (162).mp3	-13.000288	-17.39479	-13.245836	-13.295572	-13.266818	-13.237117	-12.417193	-14.205608	-12.939898	-8.845155	-9.636539	-7.1053777	-4.0052495	-8.7751	-5.339177	-28.355408	-22.1502	-14.675333	-3.5899777	-10.2339325	-13.587581	-8.320864	-11.804613	-10.359707	-21.573185	-19.619074	-10.126222	-15.265501	-16.697468	-14.722572	-26.578913	-21.83427	-12.175243	-12.969692	-14.372698	-9.386642	-23.02968	-22.595764	-18.127403	-18.891794	-21.1308	-24.416569	-15.665623	-17.855537	-12.433661	-7.373295	-10.301727	-8.805717	-22.260006
¸ßË¹°×ÔëÉù´¦Àí (163).mp3	-14.999601	-11.472167	-15.211604	-1.9173864	-0.89072806	-2.906941	5.748971	-0.99475205	-5.649911	1.5519998	-3.8704824	-2.2667587	-14.554341	-8.877525	-9.010422	-14.905222	-16.916674	-20.344267	-8.968006	-6.9522796	-5.664466	-10.48485	-6.8006754	-0.879488	-14.444289	-17.926743	-13.018547	-22.63676	-20.985268	-9.958109	-9.469712	-8.14756	-5.232752	-4.655284	-8.703293	-6.7421665	-6.2250566	-6.679418	-8.4515	-6.6042314	-11.8543215	-12.543009	-11.443817	-13.816528	-13.569063	-2.4895604	-3.0806453	-2.247042	-2.987753
¸ßË¹°×ÔëÉù´¦Àí (164).mp3	-4.89054	-6.054297	-2.6746116	13.16617	11.687107	6.9917	-5.166805	-2.98808	2.8120992	-9.838388	-12.100248	-9.294735	-9.965834	-7.4092393	-4.32602	9.98457	14.6773615	16.259453	14.34931	9.608333	8.13881	-5.6137953	-2.6372855	-0.18464112	7.006049	-0.25277698	-6.0714283	-10.590858	-10.023161	-2.8893313	-3.4995713	-2.2525363	0.81682897	-10.053417	-16.146683	-14.754635	-10.256454	-7.7444673	-0.000203818	-0.07463741	-0.8992591	-3.0724945	-6.68699	-10.162326	-19.093695	-12.889439	-8.849699	-12.289953	-8.348841
¸ßË¹°×ÔëÉù´¦Àí (165).mp3	-8.040462	-4.216649	-2.0289652	-9.6765785	-6.332897	-2.6394577	-0.8231299	-1.153284	0.40575838	-2.5493855	0.3469844	-2.1944568	2.4395475	-2.0821016	-6.6707525	-3.8040876	-2.7970247	-3.0123706	-7.1512065	-2.0628216	2.7013054	-3.8560472	-4.0095034	-0.6579591	2.5916028	-3.44908	-8.351738	-6.166131	-4.6850815	-1.6339166	-5.310106	-2.9215784	-6.3081574	-2.227865	-5.8371243	-11.988432	-16.549622	-10.846949	-15.7161255	-8.249772	-10.031394	-4.365705	-8.105599	-7.886375	-12.114517	-4.474888	-7.3328304	-13.849764	2.17646
¸ßË¹°×ÔëÉù´¦Àí (166).mp3	-3.3271604	-3.8468118	-1.22749	-3.676587	-2.277028	2.0153267	-1.5767677	1.2995322	3.1921232	-3.474955	-3.6496863	0.65817654	-13.931378	-5.778983	-6.0634575	-3.4265437	4.087368	5.0245686	-2.0540273	-6.4394217	-3.0053368	-8.331933	-5.0524473	5.58928	-9.974891	-9.737061	-0.28199324	-2.4116895	-8.889804	-10.646088	-9.986383	-7.086375	-5.4712925	5.2269926	-2.688783	-4.3464327	-18.143677	-12.667041	-5.2589064	-18.331497	-10.794666	-9.001398	-12.619146	-5.3255396	-2.2833328	-3.5140014	-3.9083738	-0.61097467	-3.965784
¸ßË¹°×ÔëÉù´¦Àí (167).mp3	-21.61541	-18.479885	-13.878664	-7.7170506	-12.056492	-11.109493	-12.478187	-14.662457	-12.710504	-4.661185	-9.216339	-10.916758	-17.309307	-18.745865	-19.643827	-19.910286	-25.404995	-22.933083	-20.435879	-25.166306	-18.491924	-19.841846	-22.114307	-20.073574	-6.612506	-6.181945	-1.7139959	-25.770058	-20.512754	-13.359578	-17.160328	-22.768293	-18.667166	-16.982517	-23.78782	-20.141838	-5.389947	-8.249114	-10.197893	-8.353669	-7.5343623	-8.5992775	-11.1022835	-16.29516	-18.278103	-8.598644	-14.5417	-23.352045	-7.2489014
¸ßË¹°×ÔëÉù´¦Àí (168).mp3	-10.10709	-14.339256	-19.048267	-13.833908	-21.57412	-28.692095	-4.600107	-11.227638	-13.032398	-12.797406	-14.6713085	-14.417297	-4.937846	-11.556314	-12.837471	-15.36595	-16.64761	-17.743996	-5.3984146	-10.430233	-6.3466883	-15.49809	-15.807917	-14.461448	-11.147974	-10.1904125	-8.737381	-23.309036	-21.652008	-14.753595	-11.4916	-7.7428527	-4.4233117	-5.888444	-7.65506	1.3235139	0.2230359	-11.564072	-10.771519	-12.145033	-12.769972	-8.383385	-19.504204	-16.399244	-13.284376	-11.765453	-6.880085	-9.406256	-10.309397
¸ßË¹°×ÔëÉù´¦Àí (169).mp3	4.149956	6.2465963	7.4417124	2.6478167	0.45581627	3.782237	2.6720772	0.16950935	-0.4985346	8.792687	7.5913124	8.208907	6.776299	8.099932	6.8032017	1.7035552	0.58446014	0.72080004	4.360445	3.4499955	-2.687612	12.871096	8.657127	11.784338	5.9585395	-1.939146	-2.9851687	1.417269	-0.2684999	10.924385	4.1794558	4.048071	6.2279816	7.6981583	6.105839	-0.003857732	-5.300536	-5.916912	-0.9436624	5.139651	5.630973	4.143971	1.9247205	3.0901966	8.496815	10.384271	2.7462199	4.294054	-9.27314
¸ßË¹°×ÔëÉù´¦Àí (170).mp3	3.9187193	1.1312414	1.3566554	-2.2925858	-5.7177067	-2.1431842	-5.951173	-7.3380356	-3.831016	-24.183922	-21.337524	-26.659746	11.318717	8.493827	7.743507	-16.24766	-14.400716	-10.859759	5.4104156	2.7802787	3.9402585	-1.996595	-0.9502169	1.9653845	-20.450579	-16.106333	-10.70856	-11.661219	-18.787865	-24.386795	-13.067421	-19.627304	-17.513157	-15.311647	-11.555576	-6.5309258	-17.610533	-18.340471	-18.19464	-20.499989	-25.998425	-29.791634	6.337244	0.8240599	2.774687	-7.502145	-6.8812075	-2.8227103	-15.534327
¸ßË¹°×ÔëÉù´¦Àí (171).mp3	0.32976055	1.1452187	-3.1874146	-13.068134	-11.500724	-4.588516	-7.3106136	-13.461518	-17.06493	-11.816201	-7.0805516	5.547779	-9.838957	-14.492664	-16.053844	-16.605858	-13.611912	-11.900986	-1.6591574	-0.8757121	0.074320674	-6.938708	-7.3463497	-10.404772	-14.156546	-13.74188	-11.718595	-1.0584085	-0.27789143	4.903656	4.4968586	-0.1430141	-3.189248	-14.707095	-17.206024	-16.036764	-6.4212413	-4.585663	-4.9650908	-16.178555	-16.792696	-24.93723	-18.659431	-17.791988	-10.725095	15.206928	15.646721	11.311922	-18.904926
¸ßË¹°×ÔëÉù´¦Àí (172).mp3	-8.730936	2.6075983	12.352396	-6.279221	-6.708333	-3.0299196	-19.062607	-23.824799	-21.161293	4.144676	4.591769	-1.5447657	-1.8981622	-2.8194425	-3.8377256	-9.9419	-9.580149	-7.810589	2.6354346	-3.5217144	-10.746355	-9.812855	-8.466221	-4.8615913	-9.406277	-15.603945	-15.374743	-13.484041	-13.495377	-10.909527	-12.597608	-21.821976	-14.251705	-26.820543	-20.981041	-13.327459	-13.985784	-8.181082	-7.172901	-6.7584524	-9.323559	-7.194169	-9.678194	-11.494324	-16.378944	-7.7090015	-14.555373	-10.201138	-5.847081
¸ßË¹°×ÔëÉù´¦Àí (173).mp3	-6.48786	-15.701291	-17.166336	-9.851128	-20.194458	-24.901142	-2.9407148	-10.306961	-11.960756	-12.109213	-17.34329	-14.197596	-24.540428	-19.974375	-10.604227	-14.0074215	-18.884644	-23.46651	-7.910783	-10.592269	-13.1219635	-19.296024	-21.138105	-15.023052	-11.961714	-13.6026745	-11.784563	-21.830849	-19.595451	-9.510542	-3.0004563	-9.9255905	-9.532119	-22.65073	-11.824765	-1.6915405	-13.819276	-9.524832	4.9365487	-7.8236513	-12.698509	-12.080378	4.1455483	-5.329292	-8.527331	-8.285381	-19.086681	-19.390766	-14.387526
¸ßË¹°×ÔëÉù´¦Àí (174).mp3	-0.7013316	-5.5001507	-11.86418	-12.505346	-10.763171	-6.5882206	-14.183187	-13.081575	-14.597242	-13.60267	-11.657428	-9.437913	-14.920988	-12.086989	-11.0667715	-19.44117	-19.532177	-15.943998	-6.3340244	-2.3602028	1.6642214	-9.1616535	-7.6548347	-4.0362964	-16.178963	-14.903679	-10.613646	-16.803146	-10.4512615	-10.191395	-18.31931	-14.135255	-7.841132	-18.577068	-22.22586	-24.48365	-15.638683	-14.48609	-6.2079763	-16.050375	-14.501509	-7.692418	0.53019387	-1.0222144	-5.4767914	-2.570618	-8.723163	-4.464596	-16.449684
¸ßË¹°×ÔëÉù´¦Àí (175).mp3	-0.8902006	-11.872623	-12.825315	6.587206	2.8785157	6.5714116	-5.694232	-8.453708	-8.314602	-17.011946	-17.570324	-10.271441	2.4561884	-2.1945658	4.987626	-0.18199171	-4.3434296	-3.271254	-8.625013	-11.972706	-9.389017	0.23721993	-3.743192	-5.5337725	-0.3341713	-7.4066253	-8.814993	-5.305087	-9.192457	-10.631863	-5.508247	-3.1988866	1.5694294	-7.838472	-13.688823	-11.743795	-24.732967	-19.98244	-12.661554	-5.9020576	-8.21204	-7.211579	-7.0690727	-3.0023105	0.95366657	-1.0267535	-14.077978	-19.433617	6.1146116
¸ßË¹°×ÔëÉù´¦Àí (176).mp3	-2.665346	-8.366636	-11.095418	-10.426126	-14.202797	-0.9858831	4.4878597	-7.6116843	-3.9215748	-14.241638	-15.451347	-16.452347	-14.907725	-6.3284793	1.9708464	-10.572423	-14.935449	-17.158619	3.732336	-6.581415	-18.179737	-6.331848	-10.6414385	-17.659336	-16.267094	-18.89615	-15.363428	-18.385872	-22.781578	-27.898167	-26.58266	-29.225391	-17.89539	-15.7594595	-14.028045	-5.082866	-11.78101	-13.371129	-6.799095	-10.75472	-8.857164	-7.7681613	-12.15354	-12.384895	-5.8574986	-10.888496	-9.991571	-8.455933	-4.3696337
¸ßË¹°×ÔëÉù´¦Àí (177).mp3	-17.727036	-13.511527	-10.571253	-12.260305	-15.750901	-13.751686	-8.259676	-13.669384	-7.7346067	-7.526841	-9.037931	-8.716536	-13.131592	-15.261213	-7.6537237	-13.534401	-13.586422	-13.840477	-24.424885	-25.259296	-22.464111	-8.126849	-4.6277723	3.351931	0.6408081	1.440129	6.536862	-1.4079026	-4.650593	-2.1773553	-13.96203	-15.623854	-15.544558	-11.226074	-21.670397	-26.29459	-11.947348	-17.635513	-20.782423	-10.403058	-8.245449	-13.293295	-8.050631	-14.203656	-9.607311	-2.950386	-8.623521	-13.966917	-16.594296
¸ßË¹°×ÔëÉù´¦Àí (178).mp3	2.8392248	-4.3206797	-7.6689034	-0.19574058	-4.812886	-0.25143182	15.376249	11.829922	3.7552495	3.536004	4.234481	7.5147676	4.0525465	5.5319023	10.712055	8.405904	2.9546869	-4.5192537	-7.116191	-12.656082	-8.861775	2.2435338	1.8189304	-0.4580621	-0.49797553	-0.54003364	0.22508733	8.848328	4.820923	7.1881495	4.7168293	6.881312	9.508383	4.77073	6.822071	9.7739315	-7.068737	-7.8671093	-11.1464815	-10.503307	-10.064135	-2.8542442	-12.079015	-9.34953	-8.927594	-19.123148	-20.354881	-17.150608	-8.593237
¸ßË¹°×ÔëÉù´¦Àí (179).mp3	15.257524	16.960361	19.285175	-1.56744	-2.1379685	-3.9039707	-11.735691	-17.336372	-16.604843	-5.0680714	-0.84723055	1.2915183	0.48667437	-4.828251	-6.5589585	-19.204456	-21.453682	-19.630535	1.3800397	-8.324334	-4.778725	-5.0108256	-8.624307	-15.35227	0.46387666	2.624833	12.045762	-4.577414	-8.010388	-12.287382	-1.828672	-7.5806255	-14.204845	20.03564	20.218018	26.230959	10.759888	6.9824133	9.574291	4.6944027	1.5230716	-2.0714865	14.974048	11.051376	17.870132	2.758655	0.9835608	6.1187763	2.8284092
¸ßË¹°×ÔëÉù´¦Àí (180).mp3	-14.626045	-14.601645	-14.76021	-20.27362	-14.116294	-10.2634945	-11.656681	-14.358263	-11.611079	-18.990885	-21.220112	-17.447659	-0.23514181	-3.5217822	-5.1492133	-17.001648	-19.273483	-12.754993	-17.464924	-18.281963	-13.712953	-14.285067	-14.290552	-14.216778	-10.999138	-10.245281	-5.4804277	-17.35339	-22.385921	-16.156918	-13.785179	-15.947367	-23.408978	-11.691149	-9.95295	-7.6082554	-6.9207296	-13.974316	-14.321442	-14.523632	-17.256538	-11.489309	-14.408756	-20.506077	-19.997667	-10.798559	-18.045557	-21.607056	-19.62191
¸ßË¹°×ÔëÉù´¦Àí (181).mp3	12.837622	13.521612	16.79366	10.151386	15.044369	12.842073	8.503347	11.534683	10.26999	9.379206	13.770897	11.621704	3.8841033	3.927838	2.5858788	-1.9334029	-0.2750278	6.1417236	3.6005635	-0.26948777	2.221981	2.9662256	-2.4185667	-12.089139	-14.414786	-12.439045	-7.719016	3.7402697	-1.0983992	-0.8251852	0.11214228	-0.007633984	1.0896666	-2.8068156	-6.605979	-5.318614	-1.8074949	-6.033655	-12.164764	6.04883	-2.6409788	-0.30538934	-10.31333	-16.191406	-18.180992	-12.358586	-10.745771	-4.3041773	-11.080982
¸ßË¹°×ÔëÉù´¦Àí (182).mp3	-19.977505	-26.09525	-32.697617	-25.672686	-25.788683	-20.937584	-11.472302	-12.730451	-5.0564194	-12.08971	-22.184364	-19.76249	-27.19461	-29.021765	-30.76226	-13.731436	-15.961255	-8.869819	-19.925827	-20.02165	-24.589285	-17.151594	-13.9433975	-12.529003	-11.56262	-19.923573	-16.819921	-9.896557	-19.90913	-23.284107	-1.4890798	-5.9859324	-11.537046	-2.271377	-5.5594606	-5.4888935	8.143396	0.9587729	3.1043782	-4.418495	-6.175019	-2.6573532	-13.753042	-15.795982	-11.524298	-20.078758	-20.83434	-9.543829	3.048479
¸ßË¹°×ÔëÉù´¦Àí (183).mp3	-2.4528754	-6.9988484	-8.195272	-7.198309	-14.590172	-15.507797	-17.156094	-16.41336	-12.080326	-4.1079793	-7.6198483	-7.3789487	-27.17572	-22.735931	-18.33237	-24.198368	-25.584738	-23.425304	-28.756239	-26.937952	-27.459509	-11.253161	-18.685349	-12.61529	-18.741085	-18.49457	-9.729804	-10.825375	-18.577023	-13.269611	-12.844852	-18.284397	-18.437225	-6.144822	-15.927692	-17.26373	-19.696432	-20.264963	-14.734818	-16.313896	-17.33968	-22.145153	-9.957407	-18.009613	-16.670124	-11.059714	-16.687502	-19.143343	-4.9394035
¸ßË¹°×ÔëÉù´¦Àí (184).mp3	-9.508987	-15.211475	-15.57513	-13.808852	-9.393133	-9.85288	-15.030269	-13.97003	-14.7632885	-7.632036	-10.927891	-10.3610115	-0.7322707	-5.4414215	-5.6572156	-11.972391	-18.748352	-12.34545	-7.587961	-7.910632	-3.661262	-5.685503	-5.761984	-6.3185587	-21.844822	-21.356464	-20.258558	-5.054136	-10.043985	-1.4982238	-14.061312	-12.928591	-8.993329	-6.8116846	-10.858958	-12.457229	-7.7401056	-15.387696	-17.527885	3.6087103	5.83532	9.942606	-2.9479797	-5.772118	-4.610998	-13.88006	-18.263935	-21.380192	-5.174869
¸ßË¹°×ÔëÉù´¦Àí (185).mp3	-23.415085	-21.118359	-18.889313	-10.287193	-11.5673485	-15.637527	-16.783514	-18.750587	-15.787003	-1.9057362	-4.479887	1.8723359	-5.9486136	-8.137402	-4.218381	-5.6356072	-8.895578	-15.754345	3.3342538	-1.1504831	0.2625287	-11.856698	-15.484204	-13.468424	-12.675126	-10.972137	-4.9110994	-17.431553	-20.976341	-21.818098	-16.74924	-19.361265	-17.722874	0.31396326	-3.58665	-4.720568	-6.53292	-8.419115	-14.15646	-6.951308	-0.8980422	3.2549	4.68327	-13.949604	-15.446751	0.038279235	2.0378237	5.8399496	-15.081751
¸ßË¹°×ÔëÉù´¦Àí (186).mp3	22.783981	19.791908	10.64492	0.871819	1.6495696	8.758936	-4.553653	1.7459145	5.5264416	10.41615	5.3999615	3.2327633	5.9548893	11.719566	12.833847	10.895473	8.927736	9.4636345	3.7185025	14.403292	14.252156	14.567761	14.708866	14.57298	-11.930281	-1.8807634	1.1496379	-0.3279984	5.5259495	8.322985	5.418187	4.040427	6.394876	0.20842896	-0.02168499	5.265001	6.445596	7.1902714	10.052761	6.286838	7.2854257	7.2970743	11.637592	9.277341	7.0423527	8.753691	8.056498	6.434345	11.266512
¸ßË¹°×ÔëÉù´¦Àí (187).mp3	-10.954236	-12.802841	-13.279171	-11.836575	-16.597542	-17.527441	-19.004665	-13.0864105	-6.8509865	-19.777029	-17.413536	-21.726803	3.7768738	-0.922399	-6.0579424	-13.54772	-16.262886	-15.637264	-10.520847	-13.086245	-10.64113	-12.836199	-15.733318	-18.048813	-9.091078	-9.661745	-7.224464	1.24325	-3.1251278	-1.2569557	-8.629442	-9.726299	-7.4365053	-7.1874056	-10.713982	-15.494354	-9.236338	-10.26198	-9.715668	-9.422724	-13.355906	-6.3923845	-16.770563	-15.359663	-13.44421	-11.467487	-11.265963	-11.745005	-11.85631
¸ßË¹°×ÔëÉù´¦Àí (188).mp3	-9.604812	-8.715607	-6.3162193	-23.49329	-19.5251	-18.967205	-11.237026	-18.64494	-28.125753	-9.565205	-15.374053	-20.982462	-13.68928	-17.11219	-26.401283	-19.43716	-23.686882	-30.602123	-1.2772816	-7.119162	-9.086855	-29.896801	-19.997894	-13.834869	2.1764188	-6.433214	-14.726432	-18.497269	-19.374086	-12.206755	-0.4979324	-0.7771007	3.9839287	-8.0841675	-11.198462	-9.485289	-8.950094	-16.415327	-22.686424	-26.251217	-18.788345	-19.969746	-10.4175	-12.6272335	-19.097633	-12.439341	-13.159881	-18.493937	-5.542722
¸ßË¹°×ÔëÉù´¦Àí (189).mp3	-9.848997	-14.41885	-9.901741	-1.3348081	-1.6015306	0.14210413	7.811206	-0.47506344	-0.90992033	-1.6127377	-2.8890285	-2.3832223	-5.286503	-11.630056	-14.365305	2.6124327	1.4289343	1.6934564	-7.8057156	-7.80402	-7.3251257	-0.68060726	-2.8497682	-12.905506	-5.1581507	-4.878401	-3.37543	-3.444641	-3.6471725	-2.448621	-11.031551	-14.225808	-13.168552	-2.069398	-7.3307543	-7.2964096	2.3423803	-6.4876213	-8.046165	-2.1793063	-4.5792108	-7.627593	-7.615146	-3.9236426	-0.940355	-12.203075	-12.135992	-1.8914926	-12.905797
¸ßË¹°×ÔëÉù´¦Àí (190).mp3	-9.031188	-6.9859476	-2.7653298	-5.501029	-7.5680027	-12.075039	-11.035294	-11.002117	-1.4027027	-0.6630366	-6.2062526	-6.845769	-7.6595507	-11.164385	-6.695058	1.2323936	0.44592056	0.7705014	-6.6655574	-8.377357	-5.916475	10.034437	9.592521	7.511185	-1.8033028	-9.206406	-8.765749	-5.5408735	-11.022226	-18.945862	-3.9365153	-11.517873	-8.755071	-15.153393	-16.813652	-12.376098	-22.316824	-15.013841	-12.910542	3.7723026	1.9692649	-0.53290135	6.981297	3.7747293	7.225589	2.7966247	6.186942	5.1932745	-8.661376
¸ßË¹°×ÔëÉù´¦Àí (191).mp3	-1.1856849	3.0502405	3.6398563	-2.2507248	-4.314414	-5.0609674	-3.4570677	-5.796506	-8.973856	-4.197459	-8.809475	-6.289835	-18.008816	-11.761968	-3.5518916	-6.6656427	-9.48913	-11.121877	-6.5293317	-8.773619	-6.886892	4.449053	-2.304871	-4.923003	-16.039167	-11.543025	-13.211891	-9.692911	-15.292564	-12.477603	-11.26387	-11.442414	-10.938185	3.0653095	0.47793412	-0.33181435	-7.941661	-9.4138565	-8.883266	-2.4854598	-2.5217538	-3.145053	-8.610576	-10.866968	-11.655177	0.47367305	-2.3084764	-1.5362515	-2.7984872
¸ßË¹°×ÔëÉù´¦Àí (192).mp3	-15.904385	-10.7031975	-10.481573	-8.680868	-5.321958	1.029108	3.6203032	-3.430065	-8.423005	6.378585	1.4961979	-2.6962872	17.48618	12.536088	4.9880924	-1.0122147	-3.3730817	-7.5771637	-0.24709332	-3.6331506	-3.4744873	-0.31952834	-2.4875886	4.498522	-11.762434	-14.614806	-9.014141	1.293345	-5.85191	-6.86135	-7.0611305	-4.9867716	0.52783585	3.8106685	3.621992	2.3791988	0.7134744	-3.2297747	-4.7544756	-6.594406	-13.4734535	-13.608792	0.61066175	-6.0978985	-11.365352	-3.2887611	-3.395821	-8.248686	-3.535389
¸ßË¹°×ÔëÉù´¦Àí (193).mp3	-3.9844131	-3.6627765	-4.0311823	-20.268047	-15.912498	-10.830139	2.145301	-0.6686264	2.460764	0.54314697	-0.6806466	-0.98765016	6.676359	0.5734205	2.0772233	-9.275922	-8.586384	-5.188753	0.025463477	-7.9787807	-15.494247	-8.180287	-6.080491	-6.2175426	-6.0196657	-7.9100833	-9.57958	-3.618456	2.0806541	12.697304	9.227099	2.4673383	3.8734984	4.273903	0.013474107	-3.8899636	-18.225983	-16.055988	-8.879793	-0.6331209	1.9852774	6.653279	-2.614088	-6.030181	-3.5014372	0.88460624	4.1079555	5.2242236	11.015043
¸ßË¹°×ÔëÉù´¦Àí (194).mp3	-3.220649	-6.47612	-8.46047	-3.9812748	-4.485035	-2.3995533	-9.0515585	-2.378358	-0.11934775	-3.6584535	-5.89299	-6.129966	-15.123064	-14.260434	-10.4151535	-12.761439	-15.638323	-13.575329	-2.1286688	-8.640368	-7.5180597	-18.404526	-20.462988	-15.546579	-1.6428665	-8.019745	-7.814783	-17.405895	-18.559559	-14.637392	9.23854	1.7614248	0.4486674	-12.842223	-14.433685	-13.399113	-6.2660203	-6.179946	1.3431838	-10.675348	-19.029861	-20.266756	-4.103461	-7.345459	-9.735851	-9.05521	-3.3980432	2.4663239	-18.419455
¸ßË¹°×ÔëÉù´¦Àí (195).mp3	-11.148239	-12.068865	-15.163464	-9.433303	-4.948326	-0.62686074	-2.8828664	-7.93987	-8.274828	-6.4193807	-5.5683618	-8.383757	1.7971389	-6.169751	-13.439329	-7.731451	-8.610964	-9.772315	-10.880249	-7.6529036	-1.0454793	-8.417389	-8.570525	-11.204144	-9.912914	-8.216057	-5.009695	-12.504496	-16.581387	-17.685537	-12.642626	-11.724157	-7.27227	-2.8946784	-3.202339	-3.7398689	-10.942219	-14.036715	-16.79683	-9.967745	-5.6463604	-10.4629965	-15.167764	-14.325844	-16.895317	-17.196518	-9.975546	-12.376081	-4.1208215
¸ßË¹°×ÔëÉù´¦Àí (196).mp3	-17.89098	-20.035519	-17.710308	-15.48446	-17.7989	-9.557734	-13.265274	-20.197859	-14.673672	-7.2979393	-11.915907	-9.707138	-17.82107	-23.987385	-25.928822	-27.076473	-21.711622	-15.078711	-15.712254	-19.18481	-16.94821	-18.092636	-20.58702	-14.113531	-8.864893	-16.087086	-27.920992	-16.13479	-25.68227	-24.604946	-26.33685	-22.613537	-26.395824	-11.620646	-19.51093	-22.63998	-33.608826	-31.816296	-23.806057	-23.251015	-24.62267	-19.43652	-6.0795555	-12.218175	-11.959759	-10.467621	-7.196377	-5.1789637	-22.802704
¸ßË¹°×ÔëÉù´¦Àí (197).mp3	14.540102	7.751933	4.72116	4.958953	3.0442483	7.984897	-9.963826	-14.815902	-9.465878	-12.152955	-16.782372	-13.309668	-1.8208089	5.318779	14.955732	2.0779233	6.100533	6.4663014	-1.3339682	-2.0277228	-7.4377317	0.9492854	5.3844686	5.7628727	-6.3472867	-5.8611712	-6.649893	16.64938	16.476704	14.428593	4.074292	-1.6605914	-1.6515195	7.8750033	7.0366144	7.929698	-0.9680882	1.6223836	5.01216	-1.4305985	0.006918699	4.4004154	-10.96265	-7.2463455	-2.5651984	-9.644741	-11.203611	-12.114038	0.32068098
¸ßË¹°×ÔëÉù´¦Àí (198).mp3	-12.360931	-15.695736	-23.079721	-12.599982	-13.957969	-15.584896	-18.6669	-18.33443	-14.87138	-17.720528	-15.367954	-11.767799	-21.873348	-17.997856	-19.008627	-10.773233	-13.711628	-9.588363	-4.283679	-9.609943	-11.19464	-15.457878	-19.624569	-21.5609	-13.906332	-15.187643	-16.575077	-0.01211071	-3.0796475	-12.834007	-6.49662	-7.6352882	-11.38757	-19.302982	-19.143879	-20.307713	-15.7844715	-15.168065	-15.633089	-7.682876	-10.7874565	-7.4315042	-8.895618	-13.402943	-9.941399	-10.894346	-12.4729805	0.8901969	-11.909041
¸ßË¹°×ÔëÉù´¦Àí (199).mp3	-1.269936	-0.09001958	2.9407144	9.725988	4.8052893	0.32195866	-4.1611414	-2.2520623	0.39123598	5.3717504	4.407237	9.889898	5.16955	2.735339	2.8083167	-3.5750628	-7.4313936	-11.451789	-2.8986459	-3.069852	2.6316338	-3.0544503	0.43286353	-0.9604642	5.317396	6.92036	13.466803	5.840563	-0.44596314	-3.1852555	-5.457864	-8.65518	-7.9147453	-12.014908	-4.229559	-2.0834908	-18.77322	-18.910254	-23.421867	-0.19286188	2.149945	5.3869476	-3.6861334	-8.055011	-8.251253	1.582494	13.164877	16.9452	2.7589757
¸ßË¹°×ÔëÉù´¦Àí (200).mp3	3.274256	6.6596956	6.2202997	3.7941434	2.256182	-1.3893318	-7.502015	-9.101139	-8.605386	-8.338371	-10.273382	-3.9706118	-13.189472	-17.460167	-16.6516	-6.923005	-3.4455361	-4.030257	-1.9867623	1.2635944	1.1686287	-15.340942	-15.768557	-18.845976	-2.6045947	-8.965296	-5.637391	-16.752865	-15.1110115	-16.545254	6.415752	1.1918795	-3.1048024	-16.77816	-12.054326	-8.151751	-5.9107294	-10.494734	-9.330144	-1.2625504	-3.6633291	-8.597375	-4.076354	-5.922909	-3.3124354	-19.175823	-19.229368	-16.238594	-17.328571
¸ßË¹°×ÔëÉù´¦Àí (201).mp3	-8.326691	-9.796649	-10.651169	-19.041487	-15.159075	-13.120382	-12.575123	-14.025913	-18.967232	-8.456968	-6.921231	-7.9217706	-8.863383	-10.760859	-6.6989555	-8.4452305	-13.937694	-16.430422	-8.850852	-14.770019	-18.494146	-8.034031	-5.1599617	-5.648027	0.860227	-1.6587634	-6.0480857	-10.812691	-14.43867	-13.588463	-12.205029	-10.826958	-7.958274	-14.0394745	-15.960561	-15.943718	-5.903462	-10.182558	-6.918833	-15.210492	-15.847167	-14.374147	-10.377102	-8.589467	-1.8539344	-10.129983	-17.676695	-10.344196	-7.3355503
¸ßË¹°×ÔëÉù´¦Àí (202).mp3	4.11071	1.6934714	1.7268649	-1.3376708	-2.8461757	-3.532124	0.5868939	-0.73380727	1.7937874	1.1309693	3.2205327	9.955708	-6.5785704	-11.128683	-9.444396	4.0767527	0.28761402	-3.2992132	-5.5427256	-1.115263	-1.4751875	-3.4342403	-5.6759367	-7.185132	1.6385976	-0.776631	-4.0438504	4.222657	6.9684644	3.7127922	1.9601606	-3.7984333	-6.008337	0.54574186	-7.6111684	-8.079808	-2.0327864	2.3402371	3.4255295	1.8666248	-3.7266905	1.2007396	-10.322149	-9.137112	-9.511938	-6.660166	-8.732199	-3.962204	0.17737198
¸ßË¹°×ÔëÉù´¦Àí (203).mp3	-12.078835	-13.372664	-9.162392	-12.397844	-14.462707	-5.378583	-22.061268	-26.670153	-26.262386	-23.9749	-25.534298	-26.864971	-18.481777	-26.309689	-22.832813	-16.6575	-24.877865	-22.7762	-21.120256	-24.602861	-30.190662	-27.481512	-18.095882	-10.696834	-16.246948	-17.209644	-21.975319	-13.676518	-9.913683	-5.3780956	-11.511122	-15.975045	-16.681534	-14.925316	-22.964695	-20.91751	2.9157288	2.1679597	1.7976823	-8.556517	-10.426544	-8.249692	-15.92787	-12.140673	-6.9775834	-17.86216	-16.254738	-13.800412	-12.592566
¸ßË¹°×ÔëÉù´¦Àí (204).mp3	-16.247828	-12.158506	-12.43396	-8.249392	-14.433882	-9.774538	11.300014	3.8818119	3.6002421	-12.344631	-18.755682	-21.320322	-23.996647	-21.149044	-12.162511	-5.9503775	-9.181859	-13.585001	-14.478323	-19.16261	-16.098734	-5.018238	-4.2794633	2.6156664	-10.426193	-13.528763	-9.484328	-8.725487	-12.663894	-7.962617	-13.278647	-10.748684	-7.497947	-15.727692	-17.252872	-15.72464	-12.003994	-14.715297	-14.139828	-6.527229	-12.134006	-6.5244007	-10.041487	-11.748198	-14.351315	-6.735366	-9.208723	-9.783999	-6.2648582
¸ßË¹°×ÔëÉù´¦Àí (205).mp3	-5.926528	-10.414478	-6.6490755	-11.549858	-5.1056895	-1.001801	-3.435044	-7.8504324	-12.199539	-12.623871	-14.199085	-20.17067	-7.886301	-11.725198	-7.263523	-3.611522	-5.4639273	-4.7590356	-6.1379595	-5.2876053	-7.893096	-1.1174932	-6.976947	-6.5120997	-9.080269	-9.63928	-7.1248865	-3.0736823	-7.3936324	-7.844166	0.034867823	-6.7901793	-13.6128025	-10.078661	-12.511159	-4.1207876	-7.2608643	-9.380947	-5.4636307	-13.024036	-13.289189	-11.996317	-9.902103	-9.7325	-8.504927	-14.470404	-15.910851	-16.571617	-8.29933
¸ßË¹°×ÔëÉù´¦Àí (206).mp3	-2.3244915	-4.807616	0.7376024	-2.457305	-5.2236814	-1.3337954	9.639542	2.9548619	0.13280047	1.5034733	6.2765245	9.207735	-8.444157	-12.662139	-12.051056	7.535844	7.783775	8.238232	-8.375521	-5.6626616	-5.317803	-0.6390095	0.467934	4.877243	-0.20174837	1.323522	-0.23190969	11.149006	6.647848	5.804028	17.261328	14.890857	9.84083	-12.525878	-10.303116	-9.091681	9.032223	-3.4129362	-9.337987	1.7955115	-3.3821256	-3.4785862	4.2515607	3.3431792	8.705734	2.215753	6.462798	0.2178685	-10.927679
¸ßË¹°×ÔëÉù´¦Àí (207).mp3	-5.2130895	-5.223097	-3.640645	1.2997788	-0.7965889	-0.0363034	10.910198	7.0743723	2.6265998	0.7921309	-2.8728712	-4.713991	-16.909529	-21.3424	-23.55738	-11.757999	-15.475275	-12.334673	-11.560396	-10.375311	-16.472654	-3.45813	-4.8309603	-8.981333	-10.438233	-11.901309	-13.275117	-4.778159	-12.328764	-10.6269455	-2.7891617	-6.912547	-12.401884	-8.013635	-11.239971	-20.28963	-3.0250812	-4.0932717	-5.640839	-6.6082907	-10.964598	-9.555863	-2.2370136	-12.493932	-9.9563	-13.283916	-12.607597	-14.500321	-22.595318
¸ßË¹°×ÔëÉù´¦Àí (208).mp3	7.4013166	6.8913937	9.162211	-1.6983494	0.8369716	1.8790044	-7.6141148	-8.235388	-6.430476	-7.9392004	-10.605315	-9.629419	8.866265	2.2027867	-1.6953346	4.2394	-0.22807169	-3.8499207	17.049423	10.017247	11.758373	7.8433533	3.6329637	6.5402484	-1.8274124	-0.05708921	-0.04257974	-16.022451	-13.331114	-7.7317266	-19.696608	-19.47115	-10.378558	-0.51337993	4.562369	9.99898	1.0435176	2.2832544	9.318795	2.797044	0.78723276	9.157324	-3.3036785	-8.402758	-8.543041	-6.25368	-4.797116	-1.8206464	-14.68915
¸ßË¹°×ÔëÉù´¦Àí (209).mp3	-9.118458	-15.897253	-21.13477	-28.239471	-21.711403	-12.572613	-2.1433399	-5.918714	-9.400758	4.510843	0.29465473	-2.8611588	3.5993423	-0.86862636	-3.628148	-6.3740177	-8.747183	-13.13054	4.4404736	5.0329933	6.4012604	1.3696164	-0.9857197	-1.911561	-6.6788816	-2.9854155	4.279546	-8.043507	-10.257936	-11.463949	3.2380357	1.9069189	3.7643485	18.575813	16.96194	17.908625	4.3463745	1.4559157	-7.617693	6.814972	-0.05044204	-3.5302854	-4.641079	-4.567977	2.2606754	-4.269919	-5.487447	-4.505628	0.52994406
¸ßË¹°×ÔëÉù´¦Àí (210).mp3	10.689614	7.8250055	6.215254	0.12501284	-0.71801037	-0.7051635	-22.553585	-17.459486	-11.78216	-8.734639	-8.012764	-5.414959	1.7523868	1.1290299	4.719036	-15.841236	-16.303421	-11.963757	-19.083813	-23.521523	-19.913422	-7.376109	-15.011459	-16.416506	-7.314064	-11.029328	-13.069621	-1.3833442	-1.7756457	-1.4158629	-5.0734644	-4.8398085	-1.3708224	4.275342	5.776951	7.6917787	-1.2313638	0.70571446	-1.3907723	2.1540768	-0.28922886	-0.77602744	5.263436	9.831022	16.8275	8.481687	10.187733	9.062338	7.087171
¸ßË¹°×ÔëÉù´¦Àí (211).mp3	0.7495085	9.101133	8.852789	11.724368	11.582418	0.8282476	14.785162	8.963917	3.8385613	6.8319235	2.6858652	2.7922626	11.617216	9.499859	13.340147	16.70653	18.489864	19.366322	4.5927267	5.2984533	7.8248587	2.3183637	3.321087	-0.57625127	0.8188672	6.8288755	9.128092	2.7944577	0.42106342	-0.5357976	-1.3672402	-8.105054	-4.434875	14.7760515	13.756463	11.669668	-5.749316	-2.4666734	5.1205807	3.592547	2.74292	0.61949587	8.0299225	9.019252	0.7297781	3.5376568	3.654738	0.006067365	10.297793
¸ßË¹°×ÔëÉù´¦Àí (212).mp3	-6.0073915	-7.65679	-2.3711798	-5.252634	-2.6817248	-4.426746	-10.073189	-11.160816	-14.146518	-8.234402	-12.88825	-10.009332	1.5880291	-1.9113923	4.6275234	0.24934077	-8.121383	-15.838391	-9.183769	-10.385574	-6.0104184	-13.470377	-12.085387	-19.81453	-8.38645	-9.252743	-11.831932	-0.07678479	-5.417919	-15.329516	1.113246	-3.1012616	-2.380097	-7.7510257	-6.726326	-17.397644	-13.409052	-13.865716	-21.361359	5.711178	-2.690465	-8.646769	5.698662	4.460253	1.8853369	5.24748	3.0060453	4.0211315	0.5286499
¸ßË¹°×ÔëÉù´¦Àí (213).mp3	7.392541	-0.8534685	-1.830915	-5.80694	-2.57556	-0.45546883	-3.120043	-4.911452	-2.1955643	-0.3743404	-1.1230204	-2.0336902	-5.205785	-8.42696	-8.041375	-3.421194	-7.9457436	-11.0517025	-13.10228	-8.164217	2.5332282	-5.905392	-6.9343786	-5.8341064	-10.230763	-7.2105284	-2.6784482	-11.985704	-8.445311	-2.8395271	1.0037081	0.019945264	1.9014605	10.8616295	1.3902847	-1.7956526	5.2977257	-0.9752357	-2.2711036	-5.4622974	-3.9604754	-2.5563807	7.335335	-2.1390965	-9.931053	1.798846	-2.7243752	-6.211934	2.537984
¸ßË¹°×ÔëÉù´¦Àí (214).mp3	0.91676974	1.4861288	5.53432	4.996481	4.59262	5.0591497	-12.657524	-20.970634	-18.953892	-13.178356	-19.72919	-20.062698	-5.0342736	-13.226511	-13.003536	2.4030185	-1.3049045	-0.6930664	0.097298145	-4.8436527	-7.8383718	-10.589355	-12.080919	-9.050611	-8.829715	-6.4523277	-2.5982928	-7.8526335	-10.8679285	-10.405733	-14.752144	-14.106334	-15.199114	-2.9023273	-8.758862	-10.421565	-1.5347023	-4.6652517	-8.64208	-1.4549044	-3.7533236	-4.976291	-8.427304	-12.679115	-6.7158284	-8.542089	-9.68695	-9.805925	-7.8518324
¸ßË¹°×ÔëÉù´¦Àí (215).mp3	-3.3802354	-3.7319417	2.5141056	-10.978725	-9.479921	-2.9069304	-15.652155	-10.1362505	-5.434799	-3.9899902	-5.6167393	-6.242994	-1.8028789	-5.5512266	-2.5664473	-4.6979427	-4.6180935	-3.3307748	-8.218309	-9.726526	-11.326904	-14.086249	-10.639452	-12.710238	-11.126541	-12.468527	-13.095994	-17.968197	-22.644745	-24.784847	-16.691698	-17.804422	-14.554695	-7.488823	-16.012524	-13.076381	-7.9121437	-14.092989	-10.773713	-16.958292	-19.225925	-12.800453	-9.115225	-16.411491	-16.532051	-12.013876	-13.56456	-9.857544	-11.729821
¸ßË¹°×ÔëÉù´¦Àí (216).mp3	-2.0709631	0.9632622	6.4191647	0.541036	7.7460556	13.956524	5.607127	10.945363	10.745121	7.9679403	12.738457	20.99678	-1.2618804	-3.0904236	-1.4848849	-0.93940365	4.6825566	12.278835	6.1931105	7.018121	7.7247114	6.812149	9.314196	9.398684	20.357864	21.578247	20.839062	15.29342	14.404896	12.70701	5.5365567	2.2561727	3.3038354	7.785277	8.911403	6.4507923	-6.9975343	-0.79475415	4.162869	3.334054	5.189703	-1.2579504	10.289759	8.475559	11.704404	9.899206	5.9956746	7.9306774	24.200785
¸ßË¹°×ÔëÉù´¦Àí (217).mp3	2.7734451	-6.162189	-8.740678	0.23869985	-7.179446	-8.615714	-2.3302526	-1.8477492	-3.5047886	-6.833909	-4.339424	-4.559372	-6.2698298	-4.468377	-4.645315	0.022045672	2.8270817	2.9230268	-5.5563326	-3.8769364	-0.85078937	5.86018	2.2785993	2.904486	-2.1933186	-2.6645327	2.7307723	-2.4630532	0.35968095	-2.0687728	-5.404599	-1.441949	-2.1131926	3.1305997	-1.8642559	-4.2732277	-7.35828	-4.3317747	-4.7171745	-13.687021	-12.057119	-19.226154	-4.520791	-3.9551287	-10.712669	2.4633746	-3.6454024	-3.3895397	-1.8141521
¸ßË¹°×ÔëÉù´¦Àí (218).mp3	-16.35743	-18.435873	-15.630415	-8.28846	-12.940906	-8.552694	-4.2270803	-5.8594017	-0.72104526	-8.077049	-9.924135	-9.136892	2.0220983	-4.929982	-3.8509684	-6.2066727	-12.129084	-14.580561	-3.56215	-5.327384	-2.9005024	-5.576803	-13.184977	-17.372978	-2.9853106	-8.476751	-6.5967865	-9.702553	-12.26163	-10.055918	-8.807592	-9.684872	-13.940695	-3.5753133	0.41990817	5.847558	-5.892794	-13.079377	-14.6784115	-6.9962196	-11.07374	-13.489043	-8.512226	-9.8198185	-8.126521	-6.7842464	-12.45167	-11.107418	-7.039256
¸ßË¹°×ÔëÉù´¦Àí (219).mp3	-5.9990125	-10.385491	-7.0495253	-12.579754	-15.035805	-11.13533	-7.841982	-6.6572237	0.2179121	-14.718862	-16.11925	-10.347582	-5.6155663	-6.3128166	-6.237705	-2.8103032	-11.818695	-19.54955	-7.7839274	-17.985653	-22.296913	-8.7143545	-12.868309	-7.09704	-11.35853	-17.852266	-15.824661	-6.020604	-3.9310088	-5.581236	-12.02446	-13.556965	-1.5612248	-12.644266	-7.732152	-2.9699929	-4.565984	-12.44239	-16.519749	-9.743359	-15.823215	-19.37511	-10.599151	-9.600639	-7.775169	-4.168681	-8.192938	-6.8629093	-3.8363192
¸ßË¹°×ÔëÉù´¦Àí (220).mp3	-7.56001	-8.799812	-10.037754	-6.8591185	-8.773306	-8.048944	-12.265134	-14.801762	-9.69302	-10.272984	-13.221136	-8.23643	-9.662018	-10.895369	-6.477087	-7.8711505	-11.974026	-10.579432	-6.8938336	-13.888779	-15.401655	-9.618191	-11.6943	-9.259892	-11.852272	-17.619087	-20.74053	-22.49998	-18.396606	-11.4812565	-11.806944	-15.23494	-15.4665365	-0.5909053	-5.967099	-8.710205	-10.021855	-13.16357	-10.6195545	-5.1652794	-4.397402	1.2491069	-5.8819757	-8.102641	-14.327395	-9.329771	-9.578221	-2.3451822	-6.364107
¸ßË¹°×ÔëÉù´¦Àí (221).mp3	-0.36912745	-2.7992811	-1.4783475	0.8190774	-1.6072886	1.8775454	-7.9464235	-11.881456	-9.91291	-2.8280175	-2.4605067	-5.3039055	-5.800046	-9.537643	-12.08523	-2.7785976	-6.809186	-12.240856	-5.4585266	-2.7232127	-5.123265	1.5653747	-0.3382182	0.5524116	-12.251678	-14.762482	-9.081321	-12.994777	-12.117367	-9.021903	-11.844464	-12.740122	-13.373474	-12.914648	-11.1201105	-10.110685	-1.2431939	-11.777137	-11.656076	-13.500246	-18.755596	-23.486809	-9.742178	-11.369959	-7.0355587	-4.820671	-7.1195583	-2.8115819	-9.556166
¸ßË¹°×ÔëÉù´¦Àí (222).mp3	-1.4524542	-7.6016536	-9.053347	-16.791475	-15.600802	-14.3834915	-0.17450845	-7.3353844	-2.0419667	-9.231297	-8.982979	-8.116184	-2.4480104	-5.6482215	-1.3439507	-2.2934532	-2.3354776	-1.9058609	-15.54619	-20.377167	-23.693918	0.116793275	-1.7868829	2.8791497	-13.788422	-11.685963	-4.7399106	-4.6114917	-9.206974	-7.567646	-13.963337	-16.34655	-15.993601	-5.080709	-15.709528	-17.349586	-0.34519786	-3.0231109	0.8113909	-2.3194623	-3.5230212	-4.6445637	3.3183074	-1.8744626	-1.6010776	2.299211	-4.5096893	-7.809388	-2.835976
¸ßË¹°×ÔëÉù´¦Àí (223).mp3	1.9007872	-2.0962827	0.11049372	-1.7795084	-12.221746	-6.9934425	-26.392715	-25.042645	-18.312702	-13.568998	-13.641284	-8.402732	-7.195338	-12.334539	-11.482942	-11.249987	-15.480872	-10.246645	-1.6184473	-8.909866	-5.0141745	-11.698652	-16.441088	-17.429134	1.2197134	-1.2311513	-1.3443329	-6.908788	-7.254492	2.5367546	-4.2006235	-10.137977	-10.8953495	0.44538182	2.7468045	6.2214756	-1.583825	-6.167141	-2.8289115	4.232921	2.1226134	4.7724166	-6.6828327	-7.8835416	-5.9192457	0.37404794	-5.5671816	-0.05722642	-8.894779
¸ßË¹°×ÔëÉù´¦Àí (224).mp3	-5.193034	-9.940469	-15.767984	-4.213035	-12.379972	-19.508827	-1.9045792	0.090587616	-0.81257147	5.1488414	3.9257216	1.7606913	2.7918358	-2.1893444	-5.3316994	-12.779539	-14.912218	-13.938012	-8.521097	-10.146807	-11.60532	0.43550044	-2.3381824	-10.839373	10.09161	2.0430372	-0.69249976	-5.9102163	-7.2248707	-0.36125362	-25.077488	-27.074944	-20.567337	-13.593369	-1.3959564	4.857332	-1.2992367	-7.2233987	-8.535471	1.3213859	-3.2388756	2.4748101	-18.06049	-16.308876	-4.6785483	-9.524071	-7.6631937	-1.5966017	-6.052465
¸ßË¹°×ÔëÉù´¦Àí (225).mp3	-27.581821	-25.667591	-18.623009	-13.66513	-20.073822	-21.398422	-10.612717	-9.948854	-5.2340403	-9.169177	-14.547049	-11.620906	-10.532747	-7.542295	-1.0854214	-8.947145	-10.744554	-11.050415	-16.595211	-12.279679	-11.569998	-13.595625	-15.328392	-15.773836	-12.884306	-12.924026	-14.655587	-9.967569	-7.5536766	-2.5846877	-21.998524	-25.836884	-20.188885	-3.1505132	-10.3905325	-6.811042	-2.4353142	-5.7167277	-7.3632727	-5.8714533	-8.214247	-13.736579	-21.107819	-23.68608	-27.271606	-13.204205	-11.944448	-11.605913	-12.404562
¸ßË¹°×ÔëÉù´¦Àí (226).mp3	-13.678223	-13.776766	-14.453505	-21.491041	-19.024876	-17.08897	-9.70101	-13.395308	-18.329891	-12.32925	-14.762841	-10.348127	-11.114037	-14.050437	-13.449051	-8.303195	-12.676879	-15.314096	-17.118286	-15.598171	-14.755138	-15.917208	-22.285698	-28.557	2.0124338	-6.1031456	-2.4460826	16.656012	6.2183394	-1.2216954	0.54154366	3.261863	12.864155	5.133093	4.342884	4.005523	-1.3060156	-2.6798992	-5.2241716	-10.95413	-10.576283	-12.204052	-10.0017395	-6.40102	-3.194455	-11.944479	-12.8636055	-10.230689	-8.207851
¸ßË¹°×ÔëÉù´¦Àí (227).mp3	-16.098763	-11.231219	3.19595	-12.750603	-14.287855	-10.488335	1.3059342	-0.28561944	1.3711425	-12.950443	-9.25954	-5.4756703	3.4836612	-1.6051441	-1.6454341	-1.8367019	-3.330525	-9.100452	-14.586288	-15.085983	-14.346689	-0.5300856	-2.773679	0.4897554	-6.5459623	-3.8257952	-1.5076091	9.61761	2.4512897	-0.99270326	3.1951013	-0.9445947	-4.6380844	-6.468457	-7.165825	-2.86683	-1.6797314	4.1252747	8.864916	4.3321376	2.1807601	5.027712	-0.55865026	-1.0720111	-0.5285626	-7.1611977	-4.5993714	1.8979347	7.305109
¸ßË¹°×ÔëÉù´¦Àí (228).mp3	-6.6492753	-4.784724	-0.3861711	20.194923	16.991451	14.790385	-6.8579407	-4.6456976	-4.9551563	-0.90771294	-8.141077	-13.106239	-4.9580994	-9.912703	-10.865471	-23.176676	-20.007658	-15.2822895	5.6076565	-0.04700935	8.855776	-6.6589437	-8.73207	-9.809744	-11.016222	-12.788698	-7.8490677	0.9209912	3.3902168	2.0705874	-11.904976	-7.7040987	-0.25537598	1.6191733	-4.3816414	3.2410126	-6.205515	-5.111848	4.669524	-5.849301	-8.591984	-5.1250963	-14.6553335	-10.793999	-5.3484697	-3.9022913	-9.144529	-10.424974	-6.764125
¸ßË¹°×ÔëÉù´¦Àí (229).mp3	-5.4941072	-9.716789	-7.0990944	-8.932177	-4.626376	-11.8079815	-3.4526715	1.4072633	2.5991516	1.4810323	1.1924788	-1.3505394	-0.018411756	-7.501293	-13.343042	-1.468272	-6.2762012	-9.131318	-13.14945	-11.4880295	-8.560493	-12.298644	-8.1077585	-6.5555353	-9.38464	-15.658135	-12.776881	-15.106709	-22.249706	-23.156055	-17.16672	-19.032738	-9.835249	-12.869192	-17.389122	-14.173391	-4.8112392	-12.140478	-13.397847	-14.944739	-9.447132	-10.138098	-8.492631	-7.2093916	-7.229267	-1.5328691	-0.4724636	-4.4423656	-11.436893
¸ßË¹°×ÔëÉù´¦Àí (230).mp3	-9.637111	-6.2387204	-1.7886596	-2.189061	-7.8044686	-14.074776	-16.637054	-18.584066	-13.292444	-12.059878	-11.849703	-6.459057	-6.950899	-7.100631	-2.9653063	-17.324593	-15.89924	-13.783476	-8.774932	-8.2513275	-3.2996297	-13.723742	-15.698963	-14.614962	-7.0152283	-7.792676	-1.8506091	-6.806961	-14.645797	-19.506046	-12.000725	-10.826757	-7.7332025	5.045101	5.211544	11.028961	-14.657474	-14.230828	-10.651381	-17.30634	-14.691496	-8.283638	-6.0671473	-12.531708	-17.088478	-15.358632	-23.967667	-25.606165	-27.132713
¸ßË¹°×ÔëÉù´¦Àí (231).mp3	12.299816	12.9931755	17.077036	-0.8526081	5.001462	5.3326454	13.257918	15.9811735	14.8797245	13.763564	6.1965775	7.688037	27.05782	18.744118	17.383533	8.561563	11.634893	23.074635	15.905067	15.038306	18.814804	11.809867	9.235369	10.318097	5.1426926	8.218692	13.304381	5.364429	6.0646944	11.935123	14.251856	16.69666	14.489212	2.2309926	4.5699873	13.737833	-1.2958612	-6.077711	-8.084977	-2.2203238	-2.3764133	-9.146288	-12.942709	-13.344389	-10.550316	-4.0490494	-7.7590647	-9.4260235	-10.339363
¸ßË¹°×ÔëÉù´¦Àí (232).mp3	-0.46395504	-2.9085078	-3.1915393	-4.650899	-8.524364	-8.870597	-5.3987594	-5.161935	-6.2384386	-22.051422	-28.4893	-24.99422	-5.006086	-11.599241	-7.4331503	-15.6221695	-11.87483	-9.0346985	-6.919558	-13.58355	-21.781322	-15.213481	-15.484345	-13.587975	-9.147178	-14.9362135	-20.746674	19.991274	21.276535	17.8104	30.459583	23.076488	24.572536	21.47923	11.462381	5.489562	-9.76927	-13.233088	-14.302845	1.8778474	-4.70275	-8.033935	12.353234	10.169858	1.0314704	0.67537594	-3.3630362	-7.70687	1.1336379
¸ßË¹°×ÔëÉù´¦Àí (233).mp3	-10.509104	-8.213112	-2.474694	0.3077829	-6.722019	-3.035018	3.329286	-0.6971552	-2.0012743	7.4327965	5.950541	8.861107	1.2534921	1.4778382	4.817199	11.885063	12.242924	14.905697	-3.7573361	-4.603512	-0.43687516	0.0406878	-3.175706	0.74157894	7.421282	4.4278855	5.443016	-6.310735	-2.7859445	-4.6323595	2.9792469	-2.2166016	2.4475725	1.0537999	-0.64462626	-1.2185743	-6.3286524	-2.6210217	-5.724675	7.579353	1.9284511	1.4248004	-0.77089244	-7.469407	-4.6557636	-10.618145	-10.418784	-10.555368	-9.297102
¸ßË¹°×ÔëÉù´¦Àí (234).mp3	0.3406651	-0.68342435	-0.6629507	-1.8464062	-4.022603	-4.6621532	11.438742	0.5714674	-4.2792506	-2.734433	-1.5563166	0.14554223	1.8665497	-1.3369812	-2.729386	-17.371344	-12.470375	-10.468949	-19.40968	-21.98967	-21.78908	-6.0944552	-13.250392	-18.375477	5.22838	4.5946617	2.765514	-1.5374335	-3.4782515	-1.9726086	-12.867008	-9.729607	-7.383403	-14.821207	-20.47234	-25.471449	-6.1170025	-9.153797	-7.9535747	6.07721	4.3620853	5.6470256	5.891895	7.9973173	7.296837	-6.516199	-8.769522	-11.227928	3.8574722
¸ßË¹°×ÔëÉù´¦Àí (235).mp3	-6.603164	-5.918811	-8.464411	-1.5615158	0.60297215	2.8152058	-8.26322	-3.9021142	-2.38957	-4.1493955	-0.995229	1.3385775	-0.12603839	-3.5569935	1.2069726	-10.3200035	-4.256594	-2.734526	-5.96868	-10.575127	-11.902128	-9.038557	-7.0198183	-9.0364	-12.52096	-13.420282	-5.201927	0.93434703	-1.2363472	-2.0217795	-1.8316314	-3.754272	-3.5460029	-11.232044	-11.420761	-9.656678	-10.45141	-10.110642	-3.4864047	-5.5621595	-6.7742105	-13.403895	-10.135002	-9.877034	-9.918785	-3.8714762	-4.7349863	0.49961674	1.8024106
¸ßË¹°×ÔëÉù´¦Àí (236).mp3	-1.3684391	-4.6058664	-3.6574106	3.2086575	2.1229212	2.0732322	-4.211622	-13.372829	-17.152533	-11.395761	0.80038923	3.8049917	-6.8266063	-2.860571	0.64154893	-1.5321646	-2.1103182	-7.6544476	-5.62718	-2.7080004	2.9203067	-11.973947	-13.727633	-9.418279	-13.310911	-15.667404	-22.995802	-7.406455	-10.243435	-11.856697	-3.6379824	-3.8642719	-7.07909	-10.921883	-7.226531	-10.211542	-1.0512004	0.6285726	0.5509708	-4.3432903	-5.235339	-5.9833074	13.119865	4.7467527	4.2033844	-0.35099447	-1.7626542	3.9471488	10.601724
¸ßË¹°×ÔëÉù´¦Àí (237).mp3	-1.3616549	2.5826988	9.236797	-12.811581	-19.038372	-17.780394	-1.6879475	-0.41402715	3.842608	6.1781507	5.31072	3.0611358	9.794878	5.8570952	3.9529562	14.973433	17.176174	16.853893	-2.0598102	1.2541229	6.4640694	-0.5791233	-3.0292692	4.3262057	-10.44092	-10.170725	-6.526204	-3.560917	-6.3566732	-6.2174625	9.467969	9.813184	0.33154106	2.9937444	-0.5637041	4.830535	20.947346	17.178352	14.844476	0.7580404	-5.853322	-7.655768	6.1032643	1.2771798	-1.6286409	3.1284766	0.99021024	2.8744853	-4.4208684
¸ßË¹°×ÔëÉù´¦Àí (238).mp3	-7.324391	-10.495887	-3.7416525	-2.7002172	-0.2641204	-4.386691	10.503988	3.0355663	-4.0076857	-11.170071	-4.772068	-1.2922868	-7.694606	-11.327376	-15.335699	-4.573386	-14.712702	-21.314522	-22.343748	-23.01759	-20.9086	-24.182278	-24.40855	-22.989819	-6.804204	-7.481392	-3.3881958	-4.3299656	3.987185	8.221688	-3.5456023	-5.372671	-4.116768	-9.935545	-9.9321995	-5.541911	-17.603096	-14.921232	-12.835648	-21.096725	-21.453398	-21.473764	-4.6531496	-6.3542986	-11.76234	13.512333	9.071505	8.308076	-18.914555
¸ßË¹°×ÔëÉù´¦Àí (239).mp3	5.9159174	-1.4283216	-3.2894516	-1.5086714	-7.5738263	-5.5552955	-5.1032643	-5.89919	-8.042072	-12.547871	-13.368975	-10.129941	1.414022	-2.2271252	-10.11106	-3.524633	-2.4007778	2.389705	-8.625649	-5.7025847	-3.6336026	-0.38923287	-2.3456268	-3.6853456	-2.5170546	-5.6485243	-6.9343414	-8.553682	-11.170828	-3.5312943	1.4077199	3.1366582	7.970722	-9.4096775	-11.461981	-16.853737	5.058795	4.6681576	1.1790372	0.93243515	0.8085938	3.907072	-3.1480427	0.5812279	1.7986698	-4.1630573	-7.9375196	-4.3487997	-3.0334806
¸ßË¹°×ÔëÉù´¦Àí (240).mp3	-8.948692	-5.053173	-2.8257847	-1.4549009	0.5094655	1.0323966	-14.713179	-17.36858	-18.484001	-11.362902	-13.373625	-15.202881	-5.8687544	-5.154625	-2.1600125	3.0131378	4.755527	5.4105153	-0.04811415	-4.9449873	-5.007903	2.899693	0.93831897	2.2663875	-1.7328508	0.27357024	6.624499	-0.051311105	-2.973237	3.2578278	-12.028074	-8.732583	-5.665446	-4.495585	-6.4375696	-9.268442	-20.759247	-15.699267	-10.860083	-12.260244	-9.907282	-4.892005	-24.276287	-16.44283	-9.115658	-7.8579264	-7.491878	-5.8976073	12.745975
¸ßË¹°×ÔëÉù´¦Àí (241).mp3	-14.897806	-13.71979	-12.068178	-12.866293	-7.796609	-8.605473	-13.063612	-10.700678	-1.6089753	-18.448307	-15.044632	-12.963935	-1.929657	-4.5220604	-2.7492707	-24.698858	-15.164004	-8.521967	-8.516944	-11.574451	-13.213354	-10.281752	-7.217613	-8.797563	-1.0930531	-6.154587	-6.442834	1.3990523	-2.4313169	1.0455198	-0.11427045	-4.047489	-6.322808	-6.938482	-9.390531	-5.0793056	-1.447923	-4.1543207	-6.58805	-21.665943	-18.782639	-15.486176	-13.3566	-15.246712	-19.942774	-11.697269	-8.071516	-4.1005545	-2.6280503
¸ßË¹°×ÔëÉù´¦Àí (242).mp3	7.982313	7.577359	-1.6762612	4.4132833	1.7386723	4.6618695	10.7608	9.205431	6.9188776	1.4505769	1.3340498	4.560156	-7.289524	-7.2092867	0.9650334	2.8842733	4.34152	4.093691	-0.6919759	-4.743059	-11.205197	0.6457729	4.2224607	3.0706756	-17.289948	-9.20209	-5.617381	2.0993977	7.5234327	12.961684	-3.5777893	-5.5508204	-12.532669	13.151719	4.24641	-1.5826986	7.3463826	4.5167255	-7.574123	-1.4212688	-0.8062378	3.3699014	-6.298234	-4.0146065	-4.8616605	-9.71029	-12.666103	-12.092704	-14.989883
¸ßË¹°×ÔëÉù´¦Àí (243).mp3	-14.967202	-21.6356	-19.979172	-6.7685122	-8.702288	-3.957602	-10.433702	-7.3362527	-3.890246	-3.0375698	-9.012715	-8.215809	-11.426744	-5.498225	-0.75917447	-6.976989	-13.814348	-15.948138	-11.879883	-10.653221	-6.827971	-18.419373	-22.819954	-16.453117	-7.525137	-2.1884365	7.174538	-4.7450075	-7.0170236	-10.661255	-13.665161	-9.982941	-6.4485226	-13.3409605	-12.04731	-9.996177	1.8721086	1.3271568	0.5378567	-16.69934	-13.380842	-12.098482	-4.236219	-5.114831	-12.9422455	-8.505003	-9.550819	-12.1488285	0.90600806
¸ßË¹°×ÔëÉù´¦Àí (244).mp3	-12.606913	-12.122865	-8.381611	-13.208752	-23.849894	-23.26448	-5.319086	-7.619317	-15.486401	-7.826126	0.104077995	-2.4859664	-1.5323474	-8.061153	-10.977089	9.062196	-5.366767	-10.759537	1.6766641	-3.654468	-4.146368	4.958477	4.7240067	3.2175364	-7.0845766	-1.7993487	-1.9048324	-2.0359442	2.0775914	3.268497	-5.572991	-2.793767	-1.0983244	1.6871619	-2.0493915	-6.133268	-4.50959	-2.2381744	-2.9784138	-7.626429	-0.48301196	-0.65198904	9.235347	6.8717604	2.0033815	-4.9755745	-14.526457	-21.394436	-0.6671286
¸ßË¹°×ÔëÉù´¦Àí (245).mp3	1.8560362	2.6118238	8.498997	6.652284	6.473672	7.3175974	-7.06083	-3.3046436	1.1872993	0.827405	-1.251945	-0.01598978	1.5825684	-2.5868864	-2.0395718	-3.7065382	-6.5777774	-5.3374615	6.9665914	5.27932	10.1012125	17.591133	9.845942	16.28304	4.974167	7.8189096	10.498042	15.173209	8.104475	2.7664325	7.4277983	3.751642	1.7136626	-0.20972684	-0.54271144	2.708087	3.8334692	9.52856	5.01214	3.222727	6.4737954	3.3692632	10.257278	4.724979	2.1882913	-10.232826	-9.85838	-5.4430504	-3.0408769
¸ßË¹°×ÔëÉù´¦Àí (246).mp3	-4.4101987	-6.2910814	-8.759066	-0.38489154	0.105323195	4.3532043	6.500396	7.7672596	14.757813	-15.310944	-15.733775	-6.110896	-0.32802212	-1.1938709	-0.3183444	-12.336491	-6.957653	2.0167763	-4.5681195	-10.001796	-7.9134135	-0.38015717	-1.6400303	-4.072432	-1.1028174	-5.0511684	-8.958298	-5.8851833	-14.326015	-7.4947767	-1.737534	-0.6159897	5.062936	-1.762514	-3.1685953	-5.4587774	0.3027486	-7.1201754	0.18070571	-0.009996593	-1.4674323	-2.074506	-12.495058	-10.414791	-11.27612	-2.4185617	-1.0988305	-6.4616632	0.9217052
¸ßË¹°×ÔëÉù´¦Àí (247).mp3	-3.4813719	-6.927579	-8.91094	9.606901	9.543747	4.5464296	-10.853045	-12.527477	-7.3954453	-2.847438	-5.42702	-4.4588833	6.7126274	5.008543	12.745183	-13.292915	-16.50981	-14.113526	-2.9418988	-8.60802	-8.2337885	-14.917702	-18.020254	-11.3557625	-10.95159	-9.57609	-6.8707914	-3.671561	-6.2714505	-2.3529198	-4.378804	-12.591103	-15.298826	4.3720136	0.65218025	5.8922877	-6.3857403	-4.8316245	-4.4129686	-2.8097835	-9.267047	-15.365717	3.253801	-1.2765762	-1.7758694	4.5618877	-2.1680903	0.55512	-0.111130476
¸ßË¹°×ÔëÉù´¦Àí (248).mp3	-11.595972	-11.343039	-10.914732	-8.483097	-8.256429	-7.076969	0.49660528	-2.7481923	-2.3379662	-9.46607	-3.2613363	-0.3242524	-18.044973	-17.781858	-19.29853	-16.466265	-17.79649	-17.53322	-13.946149	-13.079424	-13.1305895	-9.927763	-15.043691	-7.7113657	-12.263853	-7.118977	-4.2018766	-4.519739	-8.428589	-1.8307936	4.6235857	-1.7775028	-9.110922	12.425958	7.2776785	7.799156	-20.750555	-19.19392	-19.30687	-20.283783	-13.479827	-5.365433	-24.034883	-23.03857	-26.623432	-16.236856	-16.452274	-15.48325	-5.6575274
¸ßË¹°×ÔëÉù´¦Àí (249).mp3	-7.101954	-5.2726083	-2.5653162	-19.631044	-19.297575	-17.044449	-13.390287	-11.250839	-8.864113	-20.242954	-18.082848	-12.243893	-27.73879	-26.421799	-15.155382	-20.710884	-26.615082	-24.967705	-7.9950724	-8.105452	-12.800439	-9.518766	-18.911926	-21.035229	-17.070456	-16.734062	-14.028538	-12.63073	-16.131853	-17.29516	-8.850966	-14.045212	-13.574993	-18.475002	-20.483723	-12.115487	-13.783337	-15.735772	-12.226421	-7.5058126	-8.325409	-12.524925	-20.56732	-22.434425	-20.639992	-14.336562	-20.19513	-31.144665	-17.82005
¸ßË¹°×ÔëÉù´¦Àí (250).mp3	-13.415644	-18.317715	-18.381264	-6.4643135	-12.378801	-12.081254	-24.268013	-20.406475	-22.167604	-9.988218	-15.221596	-5.344219	-17.343332	-23.018642	-18.665745	-21.727142	-25.27344	-23.31151	5.7855206	2.4097548	11.06386	-8.92454	-12.373428	1.1315569	-10.811674	-12.757099	-20.258842	-5.726466	-12.19246	-11.127597	-19.897728	-21.20885	-12.812426	-0.030396104	-7.0848007	-9.077198	-33.145576	-29.0476	-14.015202	-26.800308	-19.17966	-12.900596	-17.57938	-12.465385	-11.399548	-11.97251	-18.599182	-16.451963	-3.7323709
¸ßË¹°×ÔëÉù´¦Àí (251).mp3	7.2645664	2.165823	3.3469076	5.1937227	0.80782676	0.5841099	-10.174848	-8.691734	-7.427333	9.321555	7.1523733	5.9318523	2.7801056	5.2642736	0.6831149	3.3665223	7.5417414	1.7986577	15.019385	11.399449	10.273691	6.5253463	1.5352728	-0.780509	-2.8266037	0.14311814	1.2385919	1.7042947	1.0367082	-1.8187033	11.985829	11.710411	12.683313	11.424179	11.199993	11.991642	2.2552676	4.566041	2.756565	7.254074	5.1042247	6.1639996	5.1338506	6.318487	4.9724092	8.279802	5.617923	9.854571	0.3695966
¸ßË¹°×ÔëÉù´¦Àí (252).mp3	6.082469	6.195301	10.175423	0.41719526	1.4982018	7.684017	-14.254187	-5.914342	0.4107288	0.41301522	-4.236305	-1.4379371	3.5499392	-0.5221358	-4.5353394	1.9439735	-1.7929754	0.80145717	-8.175126	1.6629432	0.5530822	3.4316864	1.5978291	0.080707565	-9.989996	-6.7570786	-7.696269	8.530878	7.453824	6.590171	4.785777	0.88169193	2.4676542	13.697408	10.916974	7.474623	15.375991	10.06415	6.764621	4.067406	3.0520763	5.1929293	-4.3870506	-2.293684	-2.9478652	0.15425336	0.3054725	0.18600953	-7.811858
¸ßË¹°×ÔëÉù´¦Àí (253).mp3	-4.4933453	-2.5400295	-2.4542713	-9.00519	-11.326657	-10.77331	-13.022728	-17.508778	-2.5899644	-14.698866	-13.687453	-15.168707	-18.28185	-25.463379	-24.200993	-10.310374	-19.694717	-12.021509	-17.431396	-21.59161	-21.419937	-12.75042	-17.745512	-4.1727476	-10.043024	-17.951347	-11.19508	-22.527943	-24.568207	-22.64942	-0.21464884	-13.534934	-10.912149	-16.973085	-20.913025	-15.185881	-14.67798	-19.741272	-18.212303	-13.679056	-13.635588	-8.608847	-14.892098	-18.107742	-12.601057	-2.730525	-9.353006	-18.015358	-26.060696
¸ßË¹°×ÔëÉù´¦Àí (254).mp3	-8.296463	-18.639719	-22.877594	-13.8737755	-13.422061	-21.125008	-7.984498	-12.81556	-19.069954	-9.676859	-20.074478	-27.270138	-8.294905	-16.833344	-29.25277	-9.954052	-13.896814	-5.7687607	-15.087931	-19.846418	-15.887043	-18.067463	-16.537071	-11.283909	-7.258582	-10.931554	-13.951366	-2.6765027	-9.98019	-10.032057	-5.302706	-9.940419	-12.512133	-8.265211	-18.765795	-12.010668	-17.196117	-18.482895	-14.96284	4.2679086	-4.0514703	-13.281372	-7.372738	-12.778708	-3.6801596	-8.147726	-11.3767395	-13.69438	-11.175608
¸ßË¹°×ÔëÉù´¦Àí (255).mp3	12.43758	10.767584	11.190622	2.0172443	2.3788838	-0.8346203	6.953341	7.523589	6.6684046	1.2622972	2.171207	2.9844747	-7.2718816	-7.5721745	-7.5416822	10.092655	8.341608	4.696809	5.559918	6.420535	0.38360465	-5.6616516	-3.3611588	-6.1162257	0.7378604	-0.001144782	1.8090627	-1.0926785	-0.82575864	0.875652	-13.99412	-13.612171	-13.661737	-0.44102716	-0.6565982	3.9914784	-3.2532406	-3.9067612	0.36987507	6.374896	2.3057945	3.1279473	5.474263	7.19754	0.6868735	-0.45663762	3.087317	5.657747	3.9634478
¸ßË¹°×ÔëÉù´¦Àí (256).mp3	0.46167636	-3.9180899	-4.5194893	-19.274004	-19.164423	-10.322399	-18.58477	-17.995403	-16.183756	-5.5399942	-12.520341	-14.086834	-15.731592	-21.97705	-17.15459	-4.316564	-6.6569057	-3.8533573	-18.012209	-21.336128	-17.043972	-7.5804152	-8.22598	-1.9021058	-21.073463	-18.948715	-17.074306	-15.806984	-15.493488	-17.721165	-6.2880993	-6.3376894	-2.383796	-2.5294037	-8.072155	-3.9189134	-8.172157	-12.027544	-15.379677	-19.810207	-16.3997	-21.779325	-21.005692	-23.070389	-15.681428	-4.4111934	-11.164366	-12.797819	-0.5338368
¸ßË¹°×ÔëÉù´¦Àí (257).mp3	-2.0965867	-9.287832	-19.648916	1.4755983	-2.1264353	-0.12925234	3.3828633	2.545313	4.1395583	3.716466	-7.8058195	-16.191208	0.39397168	-6.282933	-5.2854776	4.9960375	4.75246	6.605912	-7.2282248	-14.077177	-17.960894	-11.229006	-9.088902	-10.423782	-2.3555653	-3.7138603	-5.959241	7.527503	5.3912826	6.826381	-8.176535	-7.731781	-2.5492465	-4.360213	-11.142144	-11.636139	-13.569056	-16.785126	-12.7614	-13.676699	-18.520248	-23.265118	-16.031708	-16.583382	-12.6194935	-12.075874	-19.98138	-26.898777	-27.58119
¸ßË¹°×ÔëÉù´¦Àí (258).mp3	8.031899	9.408902	11.706479	1.92136	1.5649807	10.909899	5.904677	9.374235	17.30983	-6.3667965	1.0890402	0.8264192	0.006321788	-2.3101559	-0.07153916	-5.3885565	-1.5335646	-1.9546063	6.2092505	5.480592	0.13318998	-5.4007874	-2.5056925	3.021977	-1.9497349	-5.139545	-11.364618	11.617656	15.128501	21.41574	16.325054	9.899498	8.401789	-4.4092255	-2.9254372	-0.113568425	-4.86227	-5.5966063	-5.9645123	5.6689615	1.1083441	-1.2776518	-21.72396	-13.262459	-11.5820465	-0.19876458	-1.8219762	-2.6261065	-4.3076324
¸ßË¹°×ÔëÉù´¦Àí (259).mp3	-0.051326692	-10.460928	-13.696117	-3.1933577	-8.658482	-13.419582	13.310243	12.725592	10.480032	4.074464	-0.5078014	3.553288	-5.3608027	-3.9511971	-5.8849406	-6.320324	-5.0071716	-0.13696733	-6.0507803	-8.762718	-10.167508	8.365162	7.315813	11.565862	-8.950128	-5.107659	-2.6351066	-7.183883	-7.532647	-8.5779915	-18.63181	-18.576431	-9.637228	-7.9887657	-11.8235445	-14.70666	-1.6454234	-8.046138	-5.656803	4.5162787	-3.0171256	1.2795069	0.34186673	-3.3184834	-8.404911	-6.0967884	-3.2791824	1.369844	-15.965714
¸ßË¹°×ÔëÉù´¦Àí (260).mp3	-22.750801	-18.382792	-10.837191	-11.254805	-12.087759	-9.166513	-15.675512	-13.354139	-7.338022	-1.4980273	-4.11304	-12.293515	-2.7115235	-6.951999	-8.118435	2.6599574	-3.16306	-2.3630476	-7.821062	-4.572464	-2.8511362	-3.639746	-4.523804	-1.4516171	-7.44499	-7.176194	-6.3729277	-2.257925	-5.3846164	-4.488077	-9.562233	2.0557325	5.954022	-7.865819	-8.46269	-4.5383472	-8.71002	-9.743122	-3.0082157	8.1669	1.3166579	-7.5951114	-9.109022	-11.832777	-4.1646576	5.2907133	-4.4064593	-13.795168	-3.4993987
¸ßË¹°×ÔëÉù´¦Àí (261).mp3	-5.1678586	-5.5197506	1.0536155	3.353279	2.4106407	-1.5052354	-16.208332	-12.5711155	-13.310808	-14.108902	-11.132668	-8.447333	-9.290905	-13.975174	-12.302467	-7.0417595	-16.449871	-10.380463	7.261563	7.4567485	13.485422	-15.335094	-17.90498	-12.293858	12.199089	9.531707	6.4881477	-0.9150932	-4.076668	-7.1694202	-11.291245	-11.074388	-9.905478	-6.01759	-13.581945	-6.0232935	-8.475153	-13.739824	-13.912466	-17.503315	-13.92709	-9.092705	6.1648884	-2.326311	-4.9753294	-19.088306	-18.255028	-12.355203	-8.17119
¸ßË¹°×ÔëÉù´¦Àí (262).mp3	-19.26844	-12.693936	-4.9268	-3.6043277	-4.180541	-2.1533515	-4.292896	-11.353936	-11.0179825	1.6616073	-4.0549207	-9.179877	0.36099976	-5.073371	-3.9313893	-1.6735455	-4.7170773	-9.324028	-6.878562	-2.320357	-2.686173	0.2607835	-4.848716	-5.146388	-8.196256	-2.0862222	-1.7431419	-4.727373	-5.8501406	3.3596284	-23.817753	-17.855482	-6.898032	-28.225311	-14.725851	-0.9395639	2.2581747	1.1334288	-1.6968703	-7.453643	-10.583972	-4.7654705	1.5223589	-2.3302042	1.8573183	-1.3327032	-6.2258453	-1.1963258	2.0512626
¸ßË¹°×ÔëÉù´¦Àí (263).mp3	0.29205376	-3.9214077	-2.7771761	-6.8999963	-8.712769	-2.7158954	-6.562149	-13.696175	-8.859968	10.797507	0.4807276	1.0740855	1.8483706	3.7135544	11.205725	-8.22818	-8.30851	-4.998393	-6.4595222	-10.854161	-9.920314	-7.081664	-12.283545	-12.921469	-13.676641	-13.149483	-11.196398	-5.8056254	-5.357797	3.7307525	-17.776653	-10.384069	-3.6193964	-5.255104	-6.249854	-2.3834176	-1.4318296	-1.364198	3.0601506	-3.5651424	-8.471874	-9.304445	1.4965796	-5.842085	-8.697241	-14.500458	-15.464983	-15.357752	-0.95177877
¸ßË¹°×ÔëÉù´¦Àí (264).mp3	-2.4826977	0.9838951	3.853487	-1.6570525	1.9939631	3.7886438	2.5535564	-1.2540779	-3.784206	2.4810796	3.570068	4.199198	0.84998393	3.9127808	8.748623	5.847642	5.630705	5.009556	-0.99866796	0.89504546	7.5137844	-4.3268557	2.78344	4.6183376	12.829231	7.8522778	5.618507	7.5020866	4.8406973	5.874095	1.4982892	3.8802109	4.5396347	0.9216409	0.07477474	6.8756275	8.351139	5.701438	3.0748477	1.9194095	4.6543255	-1.5531218	0.8030113	0.4318108	4.402895	-6.201108	1.3511553	8.13045	0.329547
¸ßË¹°×ÔëÉù´¦Àí (265).mp3	1.0426071	-0.2482486	0.9327314	7.133202	2.8753922	-1.1310892	9.30006	5.750476	-2.9528213	-4.0309134	0.37987468	5.519623	1.8962191	-8.62759	-10.282722	-9.259165	-3.0077114	2.6871293	-5.4232626	0.05534175	2.2126646	-2.5712461	-5.8105392	-4.662097	-5.10061	-10.487095	-4.871951	2.31104	-1.9190816	-7.1149163	-10.347785	-8.9515085	-4.935333	5.0882506	-0.041508734	3.9946404	-0.6020058	-1.9633286	4.2590985	12.79135	5.3668175	3.5701141	-5.6943684	-3.5483475	-1.649038	0.019394102	-9.255137	-8.129442	8.773206
¸ßË¹°×ÔëÉù´¦Àí (266).mp3	-9.115732	-8.636768	-2.3379617	-6.4305	-10.216456	-6.283948	-18.516483	-18.521328	-11.594773	-17.322231	-12.403767	-12.945004	4.4624324	0.09193431	-10.840925	5.169992	-0.7974003	5.548676	3.5484257	-5.060262	-6.2760744	2.7806966	-2.0140681	3.18854	-7.692063	-9.789515	-7.1521063	-3.297903	-5.0878105	-0.72281754	8.037479	2.660905	10.5687	3.8192701	5.3052545	9.448518	-13.727617	-13.847029	-1.8049535	-7.076979	-6.4753623	2.2077415	-6.5803614	-10.464533	-8.346583	-5.978052	-7.884778	-7.134409	0.1155324
¸ßË¹°×ÔëÉù´¦Àí (267).mp3	10.942555	8.150461	7.67483	-4.471478	-10.478033	-9.8737335	-4.9569297	-1.5627465	4.6628714	5.3659964	-0.072466314	0.31431776	3.4278016	-0.33049375	4.8674355	-3.351291	-5.7275286	-1.6537673	-1.6668117	-5.336321	-1.7582176	-4.095706	-7.194309	-1.6496168	6.2267957	1.784539	-1.0684252	-4.7315683	-1.5480875	5.574202	-17.51572	-13.508677	-7.729869	-17.333	-17.340382	-11.658545	-13.261977	-11.698217	-4.8138466	7.0600233	6.8036594	3.8721325	0.9129832	-1.2705829	-3.3680148	7.005723	-1.1641006	-8.363523	-8.169155
¸ßË¹°×ÔëÉù´¦Àí (268).mp3	-11.890198	-6.845462	-0.18008387	2.236761	-5.7065535	-11.433508	-2.3356194	-5.0529594	-6.430834	-8.016029	-6.684121	2.0359547	-2.6136193	-5.9116416	0.12356633	-6.087742	-9.992453	-11.055744	-2.834353	-4.9181175	-9.217606	-3.03631	-9.453853	-4.6500797	1.4394264	-10.938721	-8.735192	-5.8532677	-6.39392	-6.393942	-10.153091	-12.0420265	-5.027178	-16.243788	-12.374992	-3.9551759	-6.684033	-8.109777	-2.571665	-13.354311	-10.7733135	-16.63835	-2.8443573	-0.72456867	5.8769693	-5.344273	-1.7983745	-0.3831487	-5.3908157
¸ßË¹°×ÔëÉù´¦Àí (269).mp3	-14.386182	-16.67994	-10.853157	-14.146618	-19.022154	-10.876434	1.515906	-7.45956	-4.5324383	-18.714634	-24.121214	-28.944054	-2.122212	-7.1783915	-2.970692	-11.912367	-17.291332	-8.8396	-11.1932335	-14.663229	-15.745388	-5.5210977	-9.435761	-14.376116	-8.022251	-10.097757	-7.406907	-7.186701	-5.3265	0.66201067	9.065341	2.482647	-6.2109394	-1.3771963	-3.5068064	-9.934599	-18.597256	-14.96603	-10.184557	-7.250989	-5.060371	-1.8047885	-11.163378	-9.631383	-7.3297014	-7.4693203	-10.030178	-12.674778	-15.058374
¸ßË¹°×ÔëÉù´¦Àí (270).mp3	-1.2730294	-1.0240489	6.080163	-18.25911	-15.443058	-14.581158	-4.652053	-5.9339895	-6.5468187	-11.108248	-14.059058	-8.309353	-19.32941	-15.103761	-3.0009904	2.6944375	-2.1831656	-6.652661	-15.531149	-18.152481	-17.247168	-6.8329706	-5.8618784	-6.111465	-7.949082	-6.056929	-5.7820683	5.564848	-2.0414474	-1.6784762	5.109025	-3.056839	-3.8160806	2.6298938	-1.8220079	-2.843727	-2.0824802	-9.085337	-19.83755	-14.051762	-16.79469	-13.242699	3.0771756	-1.7190511	0.87579924	-3.7682106	-2.611197	-0.32930684	0.08040887
¸ßË¹°×ÔëÉù´¦Àí (271).mp3	-16.743431	-19.437502	-21.25322	-5.307674	-12.7694435	-16.677187	-10.21146	-11.203793	-9.221164	-11.870553	-16.986156	-13.894413	-2.793225	-5.478076	-12.296745	-21.736422	-16.80553	-16.582302	-14.437576	-18.399307	-17.820934	-13.293383	-24.110645	-22.34143	-9.914012	-8.852993	-2.5731072	-11.415031	-13.455887	-11.666509	-11.50573	-16.468136	-12.502172	-13.388883	-14.762514	-12.465433	-17.310127	-11.618647	-4.247901	0.19430482	-0.8195708	-0.96458375	-11.057123	-20.256632	-16.180899	-7.127618	-11.382037	-5.6330194	0.5897247
¸ßË¹°×ÔëÉù´¦Àí (272).mp3	-12.12087	-8.648979	-5.9927826	-22.474329	-22.683704	-21.504623	-15.062535	-8.973183	-6.493056	-10.904237	-12.58914	-10.55199	-16.635212	-18.062422	-12.443344	-7.4802465	-13.00984	-8.490887	-4.245785	-1.401035	2.9409928	7.138946	4.5429153	-3.200568	0.7363632	-0.54474676	-5.754297	7.1100426	1.5176063	-1.2851869	-0.6290667	-0.7934929	0.093532085	-9.304901	-4.629918	0.9051522	-10.885042	-7.9666996	-5.255844	8.540664	8.172388	5.1936893	-2.0556042	2.5198047	5.4213533	-3.0957928	-1.144265	3.7983212	-5.7675433
¸ßË¹°×ÔëÉù´¦Àí (273).mp3	0.5770448	-1.1314237	3.218852	-5.7097983	-5.5233183	-6.888503	1.7268652	-3.3499577	-5.8730907	-7.1210647	-1.9382155	-3.7187269	2.9871988	0.64944094	2.6232185	-9.901463	-9.016068	-1.2725508	2.241683	-2.2334716	-11.449863	0.06374933	-1.9820817	-8.959518	-9.357012	-16.746632	-19.63458	-8.287762	-8.738279	-8.262172	9.364877	8.099499	5.274677	-12.40604	-11.690153	-2.111088	1.7930161	-3.2575703	-3.3480031	-5.773341	-8.638697	-10.554258	0.19690862	-4.786453	-6.107062	-10.795492	-12.516516	-11.375624	3.208765
¸ßË¹°×ÔëÉù´¦Àí (274).mp3	-9.987005	-6.9274135	-10.076812	-18.976082	-16.796694	-16.906452	-0.46264684	1.9478718	-0.9433018	-5.4551916	-1.8141352	-0.7870096	-5.3668423	-8.382804	-10.647448	-2.7110162	-2.864559	-1.5565432	-10.924478	-8.330618	-8.269569	9.027052	9.928438	15.629885	15.637424	14.607073	12.727724	1.4691635	-2.3874624	-1.2368493	-16.083698	-8.686945	-1.5327345	13.099487	12.662532	16.036015	16.837873	12.238376	13.2467	-0.033497542	0.7126096	-1.3549157	4.92698	2.8005314	0.7413468	-1.9196439	-2.6167006	-5.9075623	-2.9636254
¸ßË¹°×ÔëÉù´¦Àí (275).mp3	-6.3482437	-13.26347	-8.819182	-12.64677	-10.763123	-7.77997	-4.5883136	-14.599319	-18.735046	-0.6075632	2.06106	4.3260326	-7.6023426	-5.8506927	-3.479206	-2.1700356	-9.882708	-17.637184	-13.4363985	-12.361173	-8.82155	-1.871377	-6.3065767	-8.120595	-28.722687	-23.615974	-13.052907	-5.176044	-11.323072	-10.387315	-5.749361	-6.575226	-3.5939193	-4.923937	-11.88357	-7.952664	0.45851806	-2.6915267	-3.6281319	8.484233	6.261954	5.018552	-3.9450548	-3.5866158	-1.2614512	-13.920185	-17.840326	-15.865942	4.015149
¸ßË¹°×ÔëÉù´¦Àí (276).mp3	-5.363479	-8.059515	3.6105533	-12.360577	-20.770233	-14.174583	-1.0152259	-6.7485123	-12.409697	-5.368151	-6.936389	-9.590385	7.094859	5.0569334	7.032738	6.1760716	6.2981668	8.810481	14.423419	10.514656	14.86762	9.454331	4.4269667	7.2987914	4.3746333	4.839258	11.689369	-8.540636	-10.043967	-10.320385	-8.845935	-6.884283	-1.3507524	-8.725365	-11.899314	-13.256567	-9.233278	-5.060591	2.0635266	2.6391537	-1.441295	-4.9086447	-7.2669907	-7.205723	-8.2100115	-10.745574	-4.525164	-0.11888571	4.6273623
¸ßË¹°×ÔëÉù´¦Àí (277).mp3	-11.559456	-13.194562	-8.581844	-5.3603697	-16.303055	-18.467434	-10.046387	-8.635413	-2.679607	-10.039527	-12.533772	-7.9968905	-1.5598856	-9.109704	-11.887586	-11.147743	-11.724243	-10.822598	-1.8893899	-9.437246	-18.5549	-23.806385	-19.743828	-12.985488	-6.558558	-6.8714542	-12.72995	-7.34311	-6.536311	-2.3362966	-25.281239	-25.08863	-26.088818	11.31691	-0.38599214	-13.739416	-22.286083	-26.090422	-22.724869	-8.669805	-12.719804	-11.079599	-9.794883	-12.56104	2.4362383	-7.6520233	-7.429457	-0.4289998	-17.961891
¸ßË¹°×ÔëÉù´¦Àí (278).mp3	12.321339	13.685659	18.549334	4.8459086	1.6055061	2.93798	4.966068	7.872452	7.817628	0.8237217	-2.7342634	-1.4176675	4.225894	5.2408295	11.398525	5.1353264	3.630251	5.907029	11.773708	11.1386175	1.697681	9.972118	8.0326	1.4918748	-0.92265636	3.2975557	4.9568706	12.334049	11.804016	6.8663263	4.872047	5.2889028	4.3608418	10.833111	12.133661	6.8208027	-8.292532	-4.8924117	0.856948	7.793575	3.2743049	-2.0860658	1.5995585	3.706542	2.5660515	10.40494	6.5977917	0.7543185	1.9197047
¸ßË¹°×ÔëÉù´¦Àí (279).mp3	-3.9252036	-7.2521954	-15.906006	7.787825	1.4406857	2.707897	-2.0761592	3.003539	5.785665	4.687826	-1.9566221	-0.38612366	-12.922031	-4.893794	3.261166	-0.35358936	-7.578545	-9.028833	16.041368	15.549385	18.786695	3.7463567	2.8022983	3.124293	5.922364	-3.6485906	-8.297474	-6.348574	-3.9948065	1.3351125	5.7854705	3.3219974	9.892623	-2.3592613	-4.285243	-5.0049825	4.1561155	1.3594973	-3.7103505	-12.670605	-9.702751	-10.579222	-0.9168221	0.7141134	4.1266685	0.1055637	-4.2733393	-13.354134	-9.591361
¸ßË¹°×ÔëÉù´¦Àí (280).mp3	5.649542	2.8588161	0.17450243	-14.692598	-15.536583	-16.157936	-8.494878	-9.223794	-6.5948687	-9.740852	-8.608079	-6.8335757	3.51153	-8.993254	-8.648487	-3.305793	-3.0250382	-1.6714807	-1.9843042	-1.0445802	-1.4097344	-3.7820556	-6.0453024	-8.308447	0.93065387	-2.752134	-2.546842	0.8996386	-3.2631302	-5.02099	-7.8538275	-7.709695	-10.490305	-14.477745	-16.986778	-12.759672	-13.5534935	-11.142869	-6.5929513	-0.20912173	-6.5032873	-3.1049392	-2.2213242	-7.436076	-7.754161	-6.1128263	-5.5233097	-3.4639645	-8.60897
¸ßË¹°×ÔëÉù´¦Àí (281).mp3	-6.36266	-4.1525183	-1.416734	7.276282	8.5570965	6.6213465	14.645468	15.946848	18.408634	-8.957282	-10.016996	-9.981388	-5.454542	-2.6988688	1.8701546	6.845979	4.922217	6.4600096	13.867782	18.35994	16.22881	14.209824	10.523328	11.449093	17.99313	9.528343	3.0818882	-7.520107	-4.421925	-0.5978923	-3.548627	-3.7271461	-7.678226	14.160513	14.490236	14.887074	-5.302218	-11.605839	-3.944284	-3.7923372	0.011907816	-2.8350992	-4.557374	-6.7160254	-7.4444537	-4.199531	-8.8524	-14.760679	-18.344065
¸ßË¹°×ÔëÉù´¦Àí (282).mp3	-7.0190983	-1.7151222	-2.039227	-8.09943	-8.729616	0.75680476	-4.5959573	-13.566006	-11.799838	-8.696747	-10.576157	-7.7201004	-6.065643	-6.426829	-4.5778046	-12.807346	-2.7931	5.2656174	-13.916479	-10.118882	-9.665282	4.198339	1.6516924	-0.14865065	0.8704082	-1.256457	-2.845931	3.6872168	-5.2140636	0.8695513	-5.2043085	-9.067856	-6.699254	2.7150135	-2.6583996	-3.0134687	11.987241	6.2088256	2.274509	9.285344	2.1056805	-4.8479843	-6.689759	-7.8960385	-8.360767	-6.0607758	-14.807618	-11.242966	-10.772423
¸ßË¹°×ÔëÉù´¦Àí (283).mp3	4.8143578	3.6483507	4.2444487	-11.787776	-10.016958	-7.5981836	-4.9161015	-5.38159	-8.721624	-11.5218	-5.7236204	-1.5533247	-4.684992	-2.349342	-1.4370428	4.1125064	3.107252	0.45599338	-9.136856	-5.552175	-0.69633615	-4.019352	-1.5275224	2.2150173	1.4442532	-0.6518409	4.088267	4.234223	-0.28716946	-2.1772656	6.7561493	3.8906462	2.048427	10.350749	4.2680116	3.298181	11.465071	8.420614	11.242781	4.622915	-3.567123	-4.168594	15.497323	6.0516176	9.889545	7.1139116	0.80617195	0.5944963	9.150262
¸ßË¹°×ÔëÉù´¦Àí (284).mp3	-0.93505335	-0.7692479	-5.53296	-15.729734	-11.6609535	-4.5926695	-10.057916	-8.977609	-8.135108	-7.723448	-12.9713745	-15.90427	-5.906697	-4.6356316	-0.25543606	-3.6308112	-2.3200293	-6.2962055	-4.869406	-2.8751502	-2.794073	0.4548177	-2.2982976	1.0966411	-1.3324252	-3.576136	0.08109993	-4.072091	-5.6606994	-3.0171456	-10.58942	-11.458931	-12.063528	-15.656487	-21.765394	-28.405071	-9.105336	-6.2506924	-2.814956	-9.291828	-6.1841173	-0.42439657	-18.058409	-21.247433	-17.07288	-12.081148	-13.559769	-11.608736	-17.85348
¸ßË¹°×ÔëÉù´¦Àí (285).mp3	4.546463	12.211596	17.272	1.4337023	-2.8641493	-0.7356548	6.5250807	5.3705506	2.9374208	-11.722599	-10.430772	-5.8165703	12.31188	7.2405252	3.7759104	2.863252	2.1941578	-1.2976218	-7.3856173	-6.791336	-1.1453402	9.0848675	9.805778	13.137119	14.380835	-0.79385376	-9.390831	8.714518	10.431496	14.650693	-0.51438415	-3.0979085	-2.9689372	-15.727865	-11.267272	-5.07081	10.008745	7.5909076	1.5669124	-12.521046	-12.261721	-4.399716	-14.345596	-15.675406	-3.5904753	-1.7455546	-1.4567223	-3.873105	1.1161387
¸ßË¹°×ÔëÉù´¦Àí (286).mp3	-6.279917	-7.240785	-5.6207914	-8.174696	-5.6502323	-5.923764	-2.4427996	-1.0171611	0.75862706	-3.6993659	-6.0090394	-8.351926	-0.34543538	-5.3188624	-1.0083778	5.5419135	6.498885	1.8846745	15.62966	8.978783	4.5092583	-0.5576376	-2.79552	-7.3945065	-2.5587683	-8.560667	-3.5317042	-2.2594397	3.2474236	1.9983377	3.5711424	10.825399	16.665874	7.314889	1.5376667	-4.6447506	12.518813	3.8317642	-3.2265327	8.688521	6.729849	5.015657	9.304518	3.2271323	-0.4530623	4.952432	12.723268	22.661251	0.98845524
¸ßË¹°×ÔëÉù´¦Àí (287).mp3	-17.90221	-23.699276	-29.406836	-14.866529	-23.143587	-22.936668	-16.23938	-12.118007	-5.040484	-9.844332	-4.8423014	-5.1553583	-3.2324362	-5.546521	-11.799229	-2.5214329	-2.3147373	-0.15722364	-9.997601	-15.711401	-20.35907	-10.406424	-12.411156	-14.930022	-4.7485547	-8.457813	-15.18259	-18.416634	-20.198252	-21.026434	5.3374386	-1.1726713	0.2703114	5.210533	0.75668824	4.445469	1.6260726	-3.354871	-14.464496	-4.9339046	-3.523523	-5.363527	-11.980352	-8.372104	-5.4113393	11.075476	4.6151323	0.67929375	6.2117863
¸ßË¹°×ÔëÉù´¦Àí (288).mp3	-7.6653986	-7.5149736	1.6998961	-3.7654607	-13.182476	-16.364332	-4.9973187	-6.31906	-6.129611	-12.000485	-6.0744762	1.9587134	6.2855005	6.015229	-0.6999823	-8.000996	-8.746319	-9.715841	2.665566	1.0863086	0.44423875	-17.204094	-16.727917	-10.759431	-18.363733	-20.911049	-27.0867	3.2849135	-0.37089005	-2.9954498	-13.352922	-11.032864	-6.498047	-17.58672	-17.480545	-17.82179	-17.014793	-11.950237	-12.485306	-5.813869	-9.453814	-5.335553	-8.105885	-7.348644	-6.408118	-8.526325	-12.097821	-8.467598	-7.2946973
¸ßË¹°×ÔëÉù´¦Àí (289).mp3	5.2250695	0.81949717	-3.152042	-11.771603	-3.919507	-0.37307227	3.303759	1.5090239	-4.1660805	4.705635	2.7781818	2.936411	-0.2287333	1.3141499	4.0571146	-1.2092204	-0.3673234	0.78422475	-0.24972546	0.6208903	-1.1167963	-4.250147	-5.788521	-4.5550566	0.5769697	3.228603	8.592703	1.5796132	-2.607142	-4.944545	7.416885	5.510211	3.141099	-0.6812763	-5.836255	-3.1662254	-0.22609925	-3.0085957	-7.89124	3.5856266	1.0250351	3.40969	1.9947095	2.1293929	1.4135492	1.3820021	0.5054993	1.4115913	3.9869676
¸ßË¹°×ÔëÉù´¦Àí (290).mp3	-3.4919991	-6.414628	-7.8364334	14.241828	7.746167	11.018608	-7.2912807	-3.566593	7.0061502	-1.3363214	-4.8667707	1.3100988	-13.9575815	-12.726176	-9.537499	1.9703572	14.513813	15.113274	6.87751	5.1621647	2.7067363	10.5125885	10.38899	13.41602	12.127751	7.8785906	8.562168	-1.9387	-0.087741196	0.821959	-9.30648	-7.6079597	-8.550055	-4.312469	-1.8126701	0.61759996	-3.5182662	-8.672965	-10.818869	8.779747	1.7654743	-2.3389602	-5.564803	-3.5344658	-3.37593	1.1702416	-3.2661085	1.352008	-6.131142
¸ßË¹°×ÔëÉù´¦Àí (291).mp3	-2.2841423	1.586045	1.4142798	-7.9763036	-3.2847219	-7.657465	-2.4949005	-0.769413	-3.0447242	-9.311298	-9.594891	-7.9942155	-1.4461321	1.3754988	6.7119236	4.5304184	3.4115021	10.220118	4.394181	5.12961	4.3295336	8.674076	4.0425496	7.6628103	8.777569	13.458189	8.52034	10.945896	12.471593	12.19297	5.6712933	12.533272	15.362852	-2.0644968	-3.9686308	-3.4329226	6.550831	8.404346	6.758659	-1.4489638	1.9198835	0.741701	-6.481682	-6.58246	-2.704289	14.369286	11.900175	12.242597	-8.37827
¸ßË¹°×ÔëÉù´¦Àí (292).mp3	-21.863892	-19.298399	-21.929258	-15.222936	-19.760685	-23.885704	-2.4438758	-4.159951	-6.419311	-29.541946	-27.671106	-22.095127	-12.04412	-13.434807	-7.5330515	-14.35654	-17.32392	-9.801882	12.52792	9.948526	13.89225	-2.000698	-5.4543314	-1.967469	-10.2892685	-12.843578	-8.527493	-22.022951	-18.810675	-11.383293	3.6656675	-3.453224	-5.605419	-18.182613	-16.738235	-10.821358	-5.1351	-7.3578963	-6.902049	-29.2583	-31.833755	-31.695402	-10.856377	-7.773696	-5.246789	1.5853748	8.06115	12.4750395	-4.6797767
¸ßË¹°×ÔëÉù´¦Àí (293).mp3	1.140351	-2.7652512	-9.298523	1.8937337	-0.09238189	-1.0541514	4.9282203	7.0634336	9.7497635	-0.75556815	-9.659544	-11.8197	-8.446672	-8.4548	-10.959892	8.125387	3.5247812	1.1710539	-1.974809	-7.0795836	-6.807913	0.28167284	7.5075836	4.7786646	7.551392	3.1965055	-2.8752468	11.224838	3.338873	2.407413	2.1088076	-5.1940393	-3.3811727	22.05222	14.587863	16.1894	6.7729387	2.1201286	4.1726823	9.7178135	10.64208	8.976626	0.88007987	1.2367382	6.4902806	-9.847975	-3.3568866	7.5236425	0.029059082
¸ßË¹°×ÔëÉù´¦Àí (294).mp3	-6.2830067	-5.3209286	-0.27727067	4.3414655	4.6605434	1.349884	-8.122131	-5.495739	-6.1992216	-3.993391	-4.206909	-6.1968336	-11.084787	-7.92253	-6.54039	-5.2539754	-6.792609	-7.652587	1.9007357	-0.021184862	-1.9621336	3.079782	1.9161371	4.9794893	-10.380941	-6.909076	-4.4541044	1.5150212	-0.3498079	-5.458761	-3.504908	-6.39773	-3.0142453	-5.0374913	-4.0994186	-7.875412	-4.5768604	-7.3487015	-5.774638	-7.4875536	-8.26708	-10.792103	-10.500778	-6.311002	-5.4043803	-19.248802	-20.322495	-16.423079	-0.20008874
¸ßË¹°×ÔëÉù´¦Àí (295).mp3	-6.4878488	-4.2213464	-4.6527395	-1.362493	-1.0869749	4.327982	6.376381	4.9063435	5.675452	0.06275457	-2.353934	4.0402336	-6.9945803	-3.8729715	6.2490673	-10.06048	-6.9235067	-4.1988277	5.955845	1.0767299	3.3908644	11.010586	7.259207	9.640478	4.1661654	1.3744702	2.466896	0.34795707	-4.2219176	-3.675929	3.5810158	4.2919006	2.834652	-1.7301924	-5.3611317	-4.316452	-4.9331164	-9.47221	-10.049667	-1.6088018	-7.972781	-10.090218	-0.8584804	-4.2531366	-10.732675	-0.3700021	-3.7904758	-2.1727014	5.399206
¸ßË¹°×ÔëÉù´¦Àí (296).mp3	-1.4354712	-5.55811	-9.620005	5.0753455	7.2559924	3.8502412	6.646135	5.9526377	7.7051053	8.373104	12.114851	12.079727	-2.5655491	-0.9115255	9.331516	-1.3812097	4.4088435	9.682165	1.3636216	-1.7776177	-2.1915357	-1.334347	-0.19462037	0.37452394	-0.76601017	-9.823177	-10.917611	1.9240329	1.9299619	-5.7037954	14.373485	11.811747	1.657291	21.348166	25.837963	25.111717	7.176402	12.3658285	12.981955	5.867435	12.592612	11.93384	1.449538	4.776052	2.0201192	12.301987	8.00093	11.26829	5.505438
¸ßË¹°×ÔëÉù´¦Àí (297).mp3	-0.14982063	-3.9114194	-13.246109	-7.134671	-10.187103	-14.216573	-8.4419365	-14.355583	-11.4380665	-12.365897	-17.138317	-22.908539	-12.142088	-11.596138	-16.088905	-13.334067	-9.556343	-5.811985	-10.540143	-10.566771	-6.691204	-4.9299736	-4.585245	-3.0484548	-16.836096	-14.550839	-16.514359	-7.264369	-17.03623	-22.23511	-9.687977	-10.546522	-3.0363145	-18.091183	-15.655058	-22.151855	-25.207735	-23.226791	-15.073529	-15.889998	-9.508537	-10.723501	-11.936319	-20.006218	-19.021542	-12.006086	-16.148075	-18.15608	-11.055403
¸ßË¹°×ÔëÉù´¦Àí (298).mp3	-3.029004	-3.8295622	1.6140914	-2.4202337	-1.6807361	-2.2262619	-5.477208	-5.7264023	-1.8997122	-11.225068	-12.890911	-15.444506	-10.980042	-10.298349	-9.627155	-0.04323411	1.6504023	-0.542395	-4.8457775	-10.560625	-12.244646	3.9241667	0.4294203	-0.5412395	-25.029854	-19.693968	-12.03783	-14.2994175	-11.63266	-7.3780336	0.9830622	-6.5604005	-8.728672	-3.1201134	-8.1926155	-4.230038	2.3575253	-0.1268889	-1.3377609	0.9608902	5.435237	4.2228537	2.3730047	0.052316487	3.5683155	-0.45143652	-2.119154	-8.003337	0.15650512
¸ßË¹°×ÔëÉù´¦Àí (299).mp3	8.277581	-0.45996296	-6.850364	4.6020246	-3.8084126	5.7750072	2.3742745	-3.931613	-1.0074756	-8.517813	0.10978556	5.7877665	4.065839	3.3484144	2.7140079	-11.402074	-10.827059	-5.822115	1.8451023	-0.96006036	3.1699965	-12.121515	-17.405468	-12.918085	-7.8573427	-8.669272	-8.781874	-4.6196165	-3.3843362	-3.9069412	2.2365468	-0.037403107	-4.828461	5.7484984	10.362427	16.957253	0.47642648	-5.5323825	0.6244585	-5.64129	-15.614522	-13.092284	-13.2712755	-14.049835	-10.483549	-4.872175	-1.145524	4.0419087	17.45811
¸ßË¹°×ÔëÉù´¦Àí (300).mp3	15.314452	10.518106	10.775145	9.220166	2.169445	0.83877575	19.668049	10.995548	5.677535	-2.0138445	-6.894688	-3.7902265	2.8350415	2.1038172	6.362485	2.2332246	3.1906323	2.7885504	-2.2704358	-4.2998652	-3.2902327	10.114252	12.607828	19.626715	5.4636717	5.991277	13.491258	4.2699485	8.558837	10.487194	-0.037632465	5.0664816	10.367804	2.8199635	1.0707926	2.872163	2.4326158	1.546294	-0.6296629	2.5074534	3.6328444	3.5435374	3.3648076	5.2565007	12.407734	14.551493	15.853225	16.801205	-19.6378
¸ßË¹°×ÔëÉù´¦Àí (301).mp3	-2.1683624	-1.5032108	-0.32945168	8.7183075	1.0375087	2.0914235	-14.896315	-8.969087	-6.9903007	1.2262225	-3.3936565	-4.701871	4.3596573	4.3505826	0.49758834	7.8263416	3.2947135	-3.5150142	-2.533331	-2.955955	-3.2843342	-0.95608836	-5.19707	-13.481721	-8.901844	-9.721451	-2.5517056	-2.636862	-4.1316204	-0.30196023	-0.9992747	-2.6929674	-1.3104559	-7.142627	-4.472726	-3.7167764	-11.19254	-14.834032	-13.0113735	-1.2528416	-3.8078039	-3.7296119	-6.729682	-0.9139348	1.9879897	-1.4869474	-4.2553344	-6.984915	2.3882713
¸ßË¹°×ÔëÉù´¦Àí (302).mp3	-4.239372	-6.787014	-9.334892	-3.819635	-1.8315184	5.4661536	15.5666065	7.313225	5.467861	-8.404106	-5.8890133	-3.3234384	-2.9187183	-2.7711387	-5.5515113	6.696247	8.275291	4.835704	9.0022335	6.0888815	3.9646177	4.825126	6.467944	8.724791	2.0271852	5.2511787	11.06403	-1.6875501	0.73246837	3.6621451	-6.0132732	-7.1379175	-4.758424	-11.87513	-5.139803	0.7687476	7.782915	3.9444494	3.779368	-1.3261621	-0.53940845	-8.476773	4.5532465	1.9662284	1.2339712	-17.119764	-17.382801	-7.765989	7.8022766
¸ßË¹°×ÔëÉù´¦Àí (303).mp3	-1.3278241	-3.638816	-3.169629	8.329393	-0.3182032	-4.0834174	-0.32899976	1.6321943	6.3305607	-2.0127473	-4.7298784	-1.3024936	1.7074847	-1.524745	3.577914	-5.6835256	-2.5235705	0.6964859	-3.2982411	-6.1282425	-5.9247456	-10.444981	-13.444193	-13.925931	2.4483147	2.8895328	5.1300573	2.8902125	-1.0727556	3.5061343	8.609667	8.005607	10.876921	6.675908	2.913033	0.33134723	4.8366375	0.31652695	2.1825378	-7.2287087	-11.976412	-11.838165	-17.315035	-16.308714	-9.420117	-20.7886	-18.411976	-10.661469	1.6194555
¸ßË¹°×ÔëÉù´¦Àí (304).mp3	-13.028512	-16.345608	-16.644596	-6.557871	-11.217301	-6.3974934	-4.8528414	-13.381373	-12.726877	-5.8592353	-8.347324	-5.5820713	-17.623829	-22.335949	-23.808975	-7.442189	-13.107496	-12.455769	-12.137414	-18.4845	-21.491432	-14.353398	-15.990341	-15.165585	-4.428643	-8.378108	-4.1644907	-9.208666	-11.056208	-11.877031	-25.511894	-26.20325	-18.111134	-17.728981	-22.248428	-15.297668	-10.552284	-8.780775	-7.5388436	-0.19307716	-1.6148741	-2.7357926	2.1998844	3.8598833	8.496405	-4.3648806	-4.19786	7.107996	-6.9826627
¸ßË¹°×ÔëÉù´¦Àí (305).mp3	5.634136	7.072283	10.647722	-1.0741678	1.3638113	0.94281936	0.69029355	2.810122	3.8262632	-3.7997878	-0.91438913	-9.058367	5.3585496	2.306232	-0.71745384	6.4334164	6.4101763	3.869985	13.747778	8.069006	9.075505	9.072029	8.725759	11.436982	-7.3842034	-0.1990481	-0.5990697	9.196275	8.819433	7.2221985	-2.0436978	-1.4454978	2.5770078	6.310917	5.4123464	2.4596963	-3.7601337	-1.2996727	2.2212002	-0.14879546	6.274351	7.9559193	-1.9472983	-1.1891435	2.6112607	11.959555	7.6651554	5.1248665	3.6735587
¸ßË¹°×ÔëÉù´¦Àí (306).mp3	3.55013	2.6832705	-1.9545135	12.970451	9.21305	8.1867	2.5151422	-2.65785	1.093301	1.3306634	-9.977931	-11.063332	-7.331981	-8.30754	-10.889032	-1.1844758	-0.2507044	-7.6049504	-3.4781377	-5.552019	0.21387124	7.243108	8.7655735	16.002901	-3.5905027	-9.594804	-8.698498	6.941866	2.603184	2.922062	-5.347123	-1.7793479	-1.3442553	17.390938	10.20768	9.871679	2.893216	3.1294818	6.2753763	-4.299542	-4.0173798	-1.014908	9.141684	7.7496443	4.4071503	6.4765534	2.1223974	2.1584299	-11.988932
¸ßË¹°×ÔëÉù´¦Àí (307).mp3	-4.183573	-4.547345	1.8606582	-12.2962055	-11.733582	-16.196136	-15.3183565	-8.994212	0.47716603	-2.8082626	-6.9362135	-9.430254	-7.878341	-10.731491	-11.119509	-6.659232	-7.229081	-2.1530085	-7.3169775	-11.743225	-7.908725	-5.048544	-5.860565	-9.73741	2.649967	-3.4343667	-8.073532	8.651714	3.0089676	9.2877655	-2.7091498	1.5453496	4.634726	6.795807	10.138933	12.797923	6.216571	7.4739237	10.075012	1.8066472	-0.048944294	-1.160248	0.15843588	0.74400574	4.4326124	3.9033484	1.0479648	3.034236	-5.0958486
¸ßË¹°×ÔëÉù´¦Àí (308).mp3	2.3557947	2.2424936	-1.1867216	1.2589395	-3.323416	0.1330154	-1.0636868	-0.71796566	2.7326055	0.6845965	0.2934119	-6.6753664	0.4586646	0.90219194	4.666035	-5.471092	-0.871902	6.376193	-4.487652	-1.3428999	1.0676746	-10.179878	-8.40733	-9.077631	-4.3305645	-7.30684	-10.570641	-5.6189313	-8.391296	-6.771454	-16.284071	-11.600574	-6.874487	-2.9478536	-10.108124	-15.056814	-7.904983	-8.216284	-2.857408	5.261179	0.97401184	-5.569933	-1.9913547	-7.9668617	-10.495829	0.5786179	-5.773985	-4.807672	2.66279
¸ßË¹°×ÔëÉù´¦Àí (309).mp3	1.8169181	6.7721443	0.5111927	0.28909388	2.300049	-2.7696633	0.5918939	2.9254398	4.144402	8.550143	11.2122965	11.718981	5.5603104	5.623399	8.745083	4.5765553	0.15069413	0.08570588	0.4011218	1.0532774	2.75804	2.243239	-0.76418495	-6.75722	2.6051831	-1.4258835	-2.9298139	-8.066911	-8.7071495	-2.1903658	4.4986095	6.9108057	7.226701	8.334145	9.497054	6.5539846	-0.7973437	5.4720016	13.95171	2.85359	3.9251118	3.031344	1.020651	-0.32240894	-8.034716	5.1278315	-0.8776865	-4.0153008	-3.182137
¸ßË¹°×ÔëÉù´¦Àí (310).mp3	-25.669165	-27.670105	-25.245506	-16.342936	-20.057434	-20.822395	-26.31529	-20.741478	-12.460566	-8.816841	-16.828857	-15.4950075	-12.378874	-18.972008	-19.72038	-11.7018585	-18.971188	-19.248842	-3.5800297	-10.513658	-21.03294	-6.1857853	-15.120758	-10.472803	-7.0482016	-10.426876	-5.7759047	-22.873096	-24.529057	-21.246056	-7.7541676	-9.052892	-6.690657	3.0247893	-2.4019158	-0.07683861	-33.019547	-38.246933	-40.83457	-19.290668	-12.248236	-4.8788557	-8.023005	-21.147247	-21.779417	-6.720236	-8.014143	-5.279906	-10.789788
¸ßË¹°×ÔëÉù´¦Àí (311).mp3	-12.151014	-7.298614	-7.635826	1.522134	-5.3838234	-4.2065916	-4.5027275	-5.926487	-2.1519616	8.418545	-1.4069445	-0.36876494	-3.6670642	-7.165269	-7.4867	-2.8779619	-6.647897	-11.389898	-5.3795676	0.05847594	1.9196527	-3.0733228	-10.316385	-10.372188	-5.9849463	-1.339052	3.0880451	-0.19536282	-0.2419666	-0.111697525	15.985064	5.6119213	-0.85501575	-4.2842684	-3.27735	0.8674113	0.83389074	1.5616745	5.4760714	-13.305527	-5.0011854	2.2301226	2.576268	0.50186074	-1.3704953	-9.757826	-7.6025877	0.48896515	8.303626
¸ßË¹°×ÔëÉù´¦Àí (312).mp3	-0.93845224	-2.8418183	-1.9794816	-9.640717	-16.962158	-12.682558	-1.188069	-6.6290855	-3.4065785	-11.0946665	-9.168571	-7.8175926	0.90967584	-3.6890426	0.43515778	-7.5661063	-10.775565	-1.1420673	-17.330181	-11.511799	-10.896919	-10.353832	-16.036182	-8.086367	-20.309584	-17.96429	-9.089088	-11.990011	-13.716194	-12.222368	-28.50676	-29.689224	-20.746082	-7.3482256	-11.0792265	-8.215818	-3.1859539	-6.544957	-4.3704433	-8.033142	-9.836802	-10.259655	-13.20135	-20.852654	-22.786598	11.777731	5.282634	-4.863928	-13.952307
¸ßË¹°×ÔëÉù´¦Àí (313).mp3	-8.568223	-6.3051777	-8.077404	-3.6949213	-14.619177	-12.44872	-20.157953	-20.911758	-15.072134	-11.186529	-13.652445	-11.191886	-6.3132343	-7.2018347	-6.0526237	13.786971	17.394741	14.865707	-2.0817056	-6.1929393	-0.67573	-0.29882535	-2.8303328	-7.249175	3.6021333	-2.8049374	-4.0085287	-7.512816	-11.98127	-6.9258018	3.576459	2.2496018	-1.9215496	7.401801	-0.9793926	-8.053051	13.75745	6.3341765	1.8394622	-13.704489	-11.605175	-8.756449	-7.979007	-12.904611	-8.729119	2.6300817	-2.4859586	-3.314774	3.8983557
¸ßË¹°×ÔëÉù´¦Àí (314).mp3	11.04196	10.5076065	10.109515	-16.333078	-21.27216	-21.46608	10.211788	11.690371	12.340365	2.3545072	-2.5895658	6.428138	-24.43243	-21.008743	-17.542618	-18.893166	-19.482815	-11.708645	4.961629	4.669403	3.4973679	-16.04617	-22.077202	-27.176708	-22.719025	-20.520275	-13.795945	-9.946478	-11.719409	-12.93907	-29.76249	-33.006092	-31.255722	-24.761553	-29.27018	-24.561378	-9.113225	-7.8816123	-3.926475	-2.7077594	-7.56392	-9.153702	10.62286	11.222812	14.478529	5.7850437	7.8600473	7.936427	-14.850504
¸ßË¹°×ÔëÉù´¦Àí (315).mp3	-1.066011	2.5261025	-2.6001616	-4.5689697	-0.20702136	-1.7890575	-7.0251856	-7.9076495	-6.532693	-9.230625	-10.976586	-7.869133	-5.6862144	-2.2056587	-1.3590016	-16.205296	-19.223972	-18.620895	-5.194469	-10.719409	-9.806297	-13.854163	-12.605113	-13.932455	-1.3509033	0.28952116	7.923587	0.7009835	0.89358103	-2.9726036	-8.78844	-11.270083	-13.368881	6.8172884	-1.1597449	-8.742182	-3.272503	-8.382071	-5.78833	-17.199203	-17.59717	-19.957634	-0.2977308	-8.728937	-5.8622456	-11.127129	-13.123379	-15.439804	-18.566034
¸ßË¹°×ÔëÉù´¦Àí (316).mp3	-10.647791	-17.997883	-20.41121	-9.711935	-9.051199	-11.828318	6.117199	3.4090493	5.042548	-16.048948	-19.827732	-17.776775	-16.016115	-10.167862	-2.6529853	-5.861923	-2.852644	-0.54198897	-8.759185	-11.428976	-8.010551	-2.0213146	-9.140842	-11.92358	0.32418936	2.6115007	4.8962374	2.4972596	-0.7321931	3.7825108	-2.1345274	0.2840011	-2.8253706	-4.776202	-6.7731056	-8.237371	6.1773624	2.0484948	-1.907314	-2.8466473	-1.5206051	-1.491391	-4.857423	-7.3224797	-7.9659853	-7.2988787	-11.387892	-9.75533	1.6425903
¸ßË¹°×ÔëÉù´¦Àí (317).mp3	-23.310543	-18.36137	-13.450843	-18.369087	-10.909079	-0.5593665	-17.987919	-20.104351	-18.193073	-8.293312	-11.417492	-6.329077	-12.87806	-14.553816	-15.688204	-10.87344	-8.624563	-5.0475063	-23.045465	-23.455006	-17.413137	-15.4059725	-19.194042	-14.760619	-8.655159	-12.200977	-12.555726	-0.1713051	-11.58852	-14.204884	-19.28295	-21.508291	-16.855927	-14.538143	-13.1978245	-17.45282	-8.031437	-11.431608	-6.612485	0.07103062	-5.409712	-2.5012217	-8.499497	-12.179754	-11.046757	-6.9225345	-12.172567	-8.570129	-9.5243435
¸ßË¹°×ÔëÉù´¦Àí (318).mp3	2.015057	-0.33163142	-5.743593	2.6597443	-0.766001	-2.3900836	-4.913701	-11.216768	-7.161717	-2.6911392	-3.0946677	-0.47146183	-3.381236	-6.3039875	-1.3975861	6.204665	2.2880085	2.3238018	4.1661916	2.1987834	1.6325166	-2.0844443	0.47874516	6.3854756	-2.3000848	0.87939763	0.74682814	2.703373	0.24650294	6.7021	3.1923664	4.0457535	3.852948	-0.65767586	1.8136686	2.0140595	0.5313105	5.846286	8.264566	7.764748	7.3587027	10.877699	9.455248	4.735427	0.7250497	2.8489723	1.7337387	-0.97909486	7.274065
¸ßË¹°×ÔëÉù´¦Àí (319).mp3	2.308241	-0.112873316	-0.28226185	0.73552924	-5.1663203	-6.6768627	-7.5957575	-7.2636843	-1.9844859	-2.3346562	-5.2481356	-2.8731937	3.9002228	-13.605452	-17.503922	0.73726046	3.4145918	6.5434685	11.446138	3.0056882	4.51693	-13.340537	-12.54249	-12.497559	0.5967642	-1.5596555	-8.15365	-1.3774664	-3.1716566	1.38601	-3.5795298	-1.9696434	-3.8521123	-19.338266	-15.619682	-18.772577	-23.798466	-18.474644	-8.686848	-18.472916	-19.577957	-15.497726	2.7348237	-4.144814	-9.403439	-19.495289	-24.756687	-21.479671	-26.474215
¸ßË¹°×ÔëÉù´¦Àí (320).mp3	-6.540528	-5.353966	5.3342724	-17.047316	-17.883488	-20.357624	-17.553555	-18.36464	-12.975151	1.9262421	-4.2120366	-1.8808717	-12.638335	-16.76458	-16.052675	-10.997128	-12.596159	-16.905502	-16.72554	-19.041504	-16.008322	-11.654739	-13.082752	-13.451147	-20.001833	-18.002003	-11.765961	-10.977947	-7.3873596	-5.689018	-19.286366	-16.750885	-14.057305	7.9222817	4.1479745	2.1594343	-1.8342044	-2.5807853	-5.486186	4.0873656	-0.7742394	1.1197872	2.1678755	-6.084994	-7.7043624	-16.163166	-10.991037	-8.5198765	-0.86764103
¸ßË¹°×ÔëÉù´¦Àí (321).mp3	0.5396387	-0.88181627	0.055691123	-2.7171736	-1.8219686	0.7292041	-7.887499	-2.4080455	-4.1475534	-2.9893556	-2.297824	-2.1481524	0.82910097	1.7170244	2.2627006	0.6590062	-0.2884107	-3.1321406	-0.5157397	-0.8136643	2.4950144	-2.4861803	-1.9037546	-2.9760814	-2.841011	-5.709051	-9.588213	-10.191341	-13.516863	-18.679707	-6.7598457	-10.95894	-10.859867	-0.98033893	0.41142687	5.581676	2.1012406	2.4382012	2.7750154	-3.676	-5.5436335	-0.47590292	5.5521736	2.0282362	3.175171	1.4186109	2.5228395	1.7468673	-5.798751
¸ßË¹°×ÔëÉù´¦Àí (322).mp3	2.340978	-1.4826208	-2.0596228	0.9304211	-3.9316838	-1.5038836	0.76908576	-1.9527524	-0.7920021	3.0866914	0.6291535	1.6812506	3.6668992	2.4283438	1.3229635	1.8380758	-3.8104973	-11.378756	0.36686417	5.413926	2.8286572	6.2845173	1.0427983	-8.793408	1.9994855	2.043614	-7.362653	9.467951	5.050545	5.1489687	7.7806063	2.6363535	1.661981	4.776911	5.416883	-2.4888103	0.7800467	3.1607234	10.475088	10.456484	6.713257	6.7033606	-5.546178	-8.079351	-4.9406786	2.4088411	2.5591638	7.672718	3.9509006
¸ßË¹°×ÔëÉù´¦Àí (323).mp3	-2.7622752	-4.475958	-4.739679	-11.471703	-10.356572	-9.526266	-3.1403391	-10.391693	-9.4299965	-8.925045	-11.438654	-8.369469	-13.287046	-14.324017	-11.852451	-7.24703	-10.629942	-6.181164	-5.774432	-15.123567	-19.388062	-1.1675977	-8.560181	-9.709394	-14.078712	-14.516626	-11.431232	-3.0069172	-5.408216	-7.3111773	-11.056141	-3.3323035	-0.56248105	-5.9775453	-6.5625677	-6.7300606	-11.822651	-11.249411	-4.177819	-11.820029	-11.502722	-9.866194	-7.5125	-8.920355	-6.0375233	-2.9365983	-10.47817	-13.749075	-11.149593
¸ßË¹°×ÔëÉù´¦Àí (324).mp3	5.4553785	4.673851	3.5618296	-3.266685	1.9347692	3.567076	-6.401026	-3.1969295	-2.0803053	-3.0769515	-0.3900301	-1.7939876	-1.9692979	5.384999	4.8282776	1.0415509	3.500928	4.2728972	0.6918601	0.5979939	0.8041495	4.8914356	6.484303	3.1721985	2.9450536	4.886697	2.9700427	1.7596208	5.087964	4.6647854	3.0377154	2.0374599	0.15970704	6.378145	7.8803043	6.2139945	6.042207	5.5662565	5.418477	0.196827	3.875197	3.3477583	-2.0464735	4.8915358	12.766063	5.853318	4.978064	-0.45508838	5.9577956
¸ßË¹°×ÔëÉù´¦Àí (325).mp3	6.111367	7.7071347	10.169207	12.291969	15.480559	9.592848	14.582754	15.451995	18.519665	10.310181	6.794159	10.789455	3.844616	4.296241	6.292221	5.611432	6.0832524	2.6382413	7.34359	10.999315	9.026157	2.6834722	7.141404	12.881876	4.084133	4.4161444	7.649707	-2.1692722	-2.4507747	7.9779615	5.164488	9.706126	10.284126	-0.062601	4.1729355	6.933791	-0.8895922	9.039679	7.3521214	1.2049708	-0.45128798	-5.7480154	0.73846334	1.7320058	4.1410837	1.8695636	10.5832615	12.617956	-3.000916
¸ßË¹°×ÔëÉù´¦Àí (326).mp3	-13.762359	-13.671854	-15.184456	-2.9509091	-10.062227	-11.38731	-12.776472	-13.928122	-14.061689	-11.361349	-8.433414	-10.493723	-4.6361084	-2.116372	2.5093603	-8.222866	-3.8054075	-4.5806174	-1.9878926	-6.3249807	-4.715472	-7.81312	-10.635149	-3.4002373	-21.801699	-21.58812	-23.70113	-3.7362945	-8.737349	-16.867947	-13.601819	-15.799932	-11.5721	-18.080067	-23.652855	-25.54831	-29.666933	-21.924074	-10.945445	-2.0186436	-7.681714	-5.775443	-14.18936	-13.371293	-6.443243	-4.8149767	-5.064198	-8.203835	-5.133223
¸ßË¹°×ÔëÉù´¦Àí (327).mp3	9.767497	8.837055	12.765436	3.5025356	-2.8466678	-7.5808654	8.604361	-0.5987088	-1.7016268	10.2645645	12.538286	13.304096	-10.376709	-8.771745	-3.695907	-3.5821316	0.9297581	15.174434	-2.0033207	-1.8361359	-1.9779178	5.71994	3.1079388	0.29273978	-2.1588523	-4.2719407	-5.4053802	2.3248558	4.3159466	-0.90045005	0.4219276	5.7089324	8.863552	12.982705	9.500156	7.4965	-9.7936	-8.771797	-4.8974442	-11.175921	-10.507353	-11.794193	5.240905	2.9901795	6.5203433	4.919371	-0.28680408	1.1478399	-0.5845139
¸ßË¹°×ÔëÉù´¦Àí (328).mp3	-6.290684	-8.535618	-14.528284	-1.4822944	-8.178751	-11.388192	11.606483	5.4605007	4.0233746	1.3702382	-0.6332339	1.0762622	-1.8998041	-2.6712155	-2.3610172	0.86618304	-1.3884294	2.0120068	2.9969895	-2.5737097	-5.248428	-11.806301	-9.33533	-10.256964	-4.351837	-10.109268	-13.405935	-9.954946	-15.39514	-11.701279	-11.617498	-11.009584	-7.6698084	-5.851883	-8.754853	-6.2934318	0.11474857	-1.4853781	3.540419	-2.5572162	-0.4660253	4.0266557	-8.607265	-13.734066	-8.3730755	-17.337288	-13.424749	-4.660133	-12.16081
¸ßË¹°×ÔëÉù´¦Àí (329).mp3	-0.1522938	-7.1785045	-9.3965025	-7.9498935	-3.1331267	4.6796145	-6.4735165	-8.106564	-9.633316	-2.9136598	-2.3432884	7.8860507	5.300421	6.2328415	10.565146	-0.46048737	0.68917364	-2.033156	3.7342348	3.0999544	0.008707523	-14.125002	-9.498667	-10.834608	2.917356	-4.3550935	-0.6399244	14.762126	8.092836	0.6446202	7.5554047	3.776525	4.5008173	1.0050521	3.7824306	13.980855	2.9418223	-5.756905	-4.7033987	-3.576383	-3.1372476	2.60055	-7.0406466	-11.272863	-10.833082	-6.481738	-3.1035771	-4.0586553	11.809915
¸ßË¹°×ÔëÉù´¦Àí (330).mp3	9.554382	12.11668	16.536648	-4.7244196	-8.936141	-9.791171	-12.930498	-9.102285	-4.816848	-13.473755	-9.616639	-4.59188	-12.219469	-15.644264	-22.64616	8.682247	5.9174285	6.543213	-14.298571	-12.336365	-19.632885	-3.650743	-0.6873757	-2.811689	2.7702262	1.1984278	-2.394719	-7.079725	-3.3769505	-1.0679525	10.111876	7.7224126	4.416373	-7.266287	-5.7725887	-2.6108403	-1.9035683	-2.2376266	-1.6665866	-4.519463	-5.886648	0.19377589	-6.6533127	-3.1096828	-2.964436	4.19065	0.26952004	-1.7864354	-2.6149142
¸ßË¹°×ÔëÉù´¦Àí (331).mp3	-19.626408	-18.331638	-19.289034	-17.76371	-25.44316	-20.284452	-9.296831	-9.351088	-9.331257	-10.305025	-11.711844	-16.238977	-9.657072	-11.855127	-14.706173	-17.52858	-20.319199	-13.564893	4.422942	3.2769	7.19293	-4.4724956	-0.655831	-4.1896834	-7.4316683	-7.592659	-9.339903	-8.806372	-7.602505	-4.7056303	5.217728	3.248344	-1.3311325	-10.18099	-9.295473	-8.313617	0.100955814	-1.0147865	-0.94005626	-8.249115	-9.801398	-13.718298	2.8554428	-0.3785262	-6.0695	-11.413247	-14.973728	-6.6063895	-8.580251
¸ßË¹°×ÔëÉù´¦Àí (332).mp3	-8.375675	-5.0562963	-0.71817833	-10.571941	-9.225586	-2.020216	-4.96539	-4.2338347	-0.20308231	-0.81436527	-4.268706	-4.4495535	-7.4912024	-9.564108	-6.2264433	-22.988514	-28.745167	-31.329235	-8.153501	-13.580387	-14.699348	-24.616903	-21.3031	-14.792277	-7.320508	-6.6608677	-6.7507367	-15.064926	-17.298761	-21.737322	-10.420068	-9.195943	-6.8542757	-6.574977	-5.5939493	-3.5591004	-16.686165	-17.055275	-13.938154	3.63935	-0.43093693	-1.5689306	-0.69121003	-0.31758854	3.264655	1.4292669	-8.468551	-10.684869	-15.230102
¸ßË¹°×ÔëÉù´¦Àí (333).mp3	-17.072113	-15.342929	-13.768496	-17.356525	-12.607794	-8.790215	-13.749609	-15.966134	-14.820967	-16.319632	-16.442278	-13.326412	-14.311082	-16.041122	-10.300209	-12.568783	-13.897181	-10.707111	-16.545994	-13.705704	-11.539742	-8.271175	-4.5676174	-3.9937153	-12.235615	-13.332251	-9.247585	-10.488758	-10.72328	-13.141267	-24.101433	-24.437227	-22.075163	-25.660568	-22.762962	-12.64364	-12.821533	-14.180608	-13.629457	-14.179691	-15.567717	-11.71474	-16.143276	-18.915916	-20.532627	-11.450735	-15.958559	-11.861877	-10.117081
¸ßË¹°×ÔëÉù´¦Àí (334).mp3	14.82744	13.841679	14.039124	6.869236	6.397705	6.650719	6.1823645	3.511794	4.141089	4.7178283	3.63788	-2.1330907	0.5353863	-4.155471	3.72479	12.0968895	11.246048	4.7920456	10.231417	9.295287	11.805994	15.657469	15.291536	17.45073	12.590668	9.857275	7.0115566	10.666488	5.1193256	4.228112	18.26418	8.462706	3.5117102	8.985233	2.0959063	-0.13903567	9.400856	9.199142	10.608221	12.832279	16.221357	16.527323	-5.659738	-4.388895	-6.189785	13.894627	11.03672	11.352951	-2.5362759
¸ßË¹°×ÔëÉù´¦Àí (335).mp3	-13.2764	-10.867771	-11.123695	-1.3779463	4.6795626	12.36076	0.35615104	-2.2566097	-2.8529449	-5.895547	1.9314086	0.46370298	1.8044785	6.6979294	8.420184	-1.9402257	-6.8700905	-7.1811767	-1.0013344	-4.8806577	-6.541266	-5.4985476	-2.8599963	-0.17146617	-1.9565544	-2.2627728	-0.28707606	5.498338	4.9447713	2.3831916	-2.175185	-8.802671	-10.078501	2.1319308	1.4425805	-1.1287079	4.058612	0.05431527	-1.6812519	-0.14763692	0.3814962	1.0651889	-17.744186	-9.056207	-4.0137873	-2.7133863	0.06877202	-0.46027023	2.2119374
¸ßË¹°×ÔëÉù´¦Àí (336).mp3	0.5412234	-0.18166155	1.2429858	-12.941086	-12.571614	-10.877588	5.863644	14.471212	16.181118	-17.071232	-9.033468	-0.64377856	-8.569273	-1.9887228	8.2301	8.21756	8.331375	6.486186	5.2360673	8.436003	5.5986795	7.128928	6.484976	6.105006	7.9172115	-1.0240842	-2.0622516	2.4948177	-5.8032293	-8.855978	-5.1136394	-5.2134705	-9.097589	-11.410837	-12.308025	-14.307615	4.638317	8.661645	14.126244	21.249804	18.769783	8.329651	-0.33088696	-2.7431257	-0.09530109	-8.802873	-14.35721	-11.712815	1.2778915
¸ßË¹°×ÔëÉù´¦Àí (337).mp3	9.229383	5.367807	-2.8618245	3.1208637	5.9898663	6.069751	12.306765	4.6118145	-0.2954561	2.9530725	0.9938072	2.8180628	2.025838	1.6544547	5.8058033	-9.0830965	-7.614313	-1.7611375	1.5778854	1.1110983	7.2134795	-2.3556883	-3.8064094	4.1287274	-12.879734	-10.495445	-2.5823207	9.836611	11.82815	14.319227	12.224891	7.727436	5.917306	2.917587	-0.14035213	-4.813355	-0.39717364	3.0989094	4.4075904	3.010092	3.7067614	1.3627933	-17.798021	-12.244349	-5.7509995	-17.512291	-12.170942	-7.462315	-9.022667
¸ßË¹°×ÔëÉù´¦Àí (338).mp3	-5.866789	-7.995452	-13.235108	-10.839621	-9.779343	-7.571019	-16.550934	-17.608356	-12.160067	-14.911929	-17.118847	-13.916234	-7.8982906	-8.2781315	-2.8911328	-14.436873	-15.370415	-12.049376	-0.3450925	-4.157465	-7.136904	-2.361165	-2.1747737	-0.11953306	-1.5695657	-7.7587385	-12.002992	0.71080583	-3.6312332	-10.848351	-6.8956184	-4.8690395	-6.496061	-17.574593	-13.488329	-8.111259	-7.4243717	-7.8648634	-6.583031	-7.1855097	-12.123428	-12.013264	-4.165744	-3.873332	1.7462819	-4.2598925	-7.6616497	-9.668539	-6.815963
¸ßË¹°×ÔëÉù´¦Àí (339).mp3	-0.98922247	-7.561759	-10.946215	0.22186887	-6.1897345	-1.336648	1.6447849	-0.65469956	-0.8972992	-2.7887242	-3.7671053	-4.25272	-2.9808135	-10.467028	-13.499143	-17.421474	-16.872818	-7.0626407	-11.085475	-13.537647	-9.623205	-1.4365168	-1.9225005	-2.9522142	-4.3713555	-5.5379863	-5.647009	-1.4633591	-5.1473002	-4.446589	-15.607957	-10.412502	-7.0204697	-7.846939	-11.065895	-6.8984632	-3.02737	-5.6932144	-4.770093	-7.4266796	-10.098538	-3.4899187	6.8401937	-2.913283	-11.222226	-2.736592	-8.700667	-10.844847	3.5001383
¸ßË¹°×ÔëÉù´¦Àí (340).mp3	-4.354502	-5.891137	-6.0236483	6.7016034	-1.6467007	-1.0957975	-16.359974	-17.605606	-8.839944	-3.356529	-1.1247414	0.77527064	5.049626	0.1313327	1.3346074	-20.364664	-22.553055	-22.474785	-7.914068	-8.801027	-7.522089	-1.4325534	-4.2331724	-15.922312	-8.636234	-7.470154	-3.0025225	-10.860037	-1.3662126	5.6325364	2.1257813	1.4409426	2.1313584	6.104801	7.403902	10.470268	5.025208	11.26265	10.636393	-2.2072175	-3.1100907	-1.0516088	5.994645	6.762382	4.5126905	-5.3173647	-7.9137154	-8.507672	11.022169
¸ßË¹°×ÔëÉù´¦Àí (341).mp3	4.372031	-0.30899948	2.265335	-0.9248346	1.6833382	7.884247	5.0049834	1.0529809	-0.09080613	-6.9129353	-11.45262	-6.4943438	-0.8590882	-2.2305593	-2.9729586	2.5553746	4.116551	4.051405	7.9857206	4.9495964	5.554393	-0.41201958	-1.0275685	-0.35828394	6.301587	0.52974033	1.3187304	4.548011	2.6489286	-0.6304648	5.5918508	0.5017524	2.7330704	4.35019	4.1325445	6.6460705	6.490127	4.8684626	5.473625	3.3261366	3.4182413	1.6444137	6.689519	6.523385	-0.040046632	7.631606	6.006166	1.8665059	-1.7512016
¸ßË¹°×ÔëÉù´¦Àí (342).mp3	5.958476	6.205203	17.018724	9.072475	16.061249	17.465122	7.4718895	9.2518215	9.917509	8.331493	10.084214	8.466286	4.534001	4.9293356	6.4773073	9.589811	8.0677	7.2532015	7.9762173	10.955366	8.615778	5.2206755	3.5540762	0.574081	11.605469	14.8774605	16.873085	17.267326	20.115908	15.860566	9.361516	5.162789	0.71630573	8.972812	4.384833	7.5419416	12.177847	14.460232	17.047506	10.975199	12.90543	8.309893	13.963533	17.554476	20.581245	12.503425	11.9264965	7.0222826	7.893023
¸ßË¹°×ÔëÉù´¦Àí (343).mp3	-0.5385431	4.899806	1.2784015	6.640332	6.7483745	7.315242	4.1363173	0.2647931	2.7738667	-11.443116	-8.867308	-12.575094	-21.460083	-24.157726	-25.437016	-18.350206	-15.850428	-9.927809	7.2708607	1.5170293	-1.7235909	-18.314926	-21.700943	-21.748512	-15.588548	-19.850237	-16.453667	-12.490061	-17.410551	-8.978462	-7.624577	-13.331015	-7.8770494	-12.327385	-15.8281355	-10.736802	-15.522374	-16.730904	-8.572543	-9.675185	-11.895948	-11.282476	-15.588435	-14.975117	-12.898781	-20.007088	-13.405858	-7.040693	-16.341284
¸ßË¹°×ÔëÉù´¦Àí (344).mp3	-8.205295	-11.321539	-9.97563	-2.6387775	-0.7662079	-5.68717	-9.047398	-12.47904	-7.24327	-8.351608	-14.847666	-14.195267	-10.666836	-4.569233	0.5892978	-12.352951	-14.131379	-11.393993	-13.067915	-17.013836	-13.011677	-19.339048	-23.282804	-15.579136	-12.603798	-15.289827	-5.274623	-6.6431656	-14.430119	-10.885687	-16.95372	-14.71395	-6.4861746	-6.307537	-10.799346	-12.113899	9.672398	8.169203	8.204046	13.295876	14.720638	8.749941	11.048633	8.408166	6.0326934	8.350866	11.213795	12.418467	15.03796
¸ßË¹°×ÔëÉù´¦Àí (345).mp3	9.524839	1.2212056	2.17418	-2.725853	-4.202163	-10.21364	-3.3663316	-1.8928993	-4.201679	3.5120885	3.5489678	6.640709	10.048432	4.614383	0.76548016	-4.169831	-3.2475686	-6.174281	13.240092	12.978262	12.884953	0.43345332	1.7130423	3.249813	10.301711	3.241786	1.859715	7.5694647	7.0920086	4.9716425	2.8120966	1.2548492	5.2143183	8.962164	8.956123	7.547243	6.5109873	10.392277	8.114651	1.7228432	5.3911977	8.335171	9.696365	10.928982	13.966305	-0.6097536	-2.621368	0.29186916	7.4328547
¸ßË¹°×ÔëÉù´¦Àí (346).mp3	-1.0032682	-8.430407	-6.351101	-2.063059	0.47749764	2.8954978	-10.221505	-11.385189	-12.168964	1.3245862	1.3217983	3.152561	-0.95449644	-10.971012	-11.491319	7.487876	7.881225	9.026766	14.164933	3.692425	2.0446904	-1.0627124	-9.04545	-9.559633	10.38677	7.0420475	8.072329	-5.375188	-2.048702	2.5634947	-14.794776	-17.309969	-9.353527	-8.150679	-6.832762	-1.3320458	-11.644077	-15.874051	-10.524481	2.4862885	-0.48995137	-0.21175915	-4.4388022	-12.775269	-10.388916	-7.9558167	-10.475653	-9.840456	-10.781236
¸ßË¹°×ÔëÉù´¦Àí (347).mp3	0.6525289	-4.322934	-3.7520003	2.3450882	1.7939553	0.3398205	7.702162	4.4171844	0.00538516	-14.383768	-9.455101	-1.9329582	-0.7119571	0.08073032	-2.8411894	4.1917973	8.088743	5.706026	8.210588	9.008245	4.6477585	0.5009036	5.249782	8.709856	-10.900614	-8.178377	-5.1909676	-1.3994621	-5.205779	-7.340576	-2.6353064	0.6233125	8.044408	5.0898323	2.0379517	-1.3279645	-1.5348319	-0.3051088	0.031086683	4.534976	1.6801414	-1.4245111	5.713294	-1.8535018	-2.9997187	-12.000324	-9.148056	-3.4378798	-3.3338318
¸ßË¹°×ÔëÉù´¦Àí (348).mp3	2.9370327	1.7279767	2.5941727	9.032158	4.488781	6.407943	8.415023	-1.4770229	-2.9351325	3.5754848	-1.5215647	-2.7745357	7.428109	6.773598	2.7346082	3.977559	-1.1184285	4.2008657	4.812914	4.588672	3.9278028	5.7012525	5.2037907	3.9042428	-4.266735	-9.033127	-6.726699	4.3368206	2.9265063	5.406546	7.9552956	8.921212	12.79377	2.0336533	-0.6183698	-4.222528	3.0589159	-1.549623	-3.2654839	6.2676716	-1.9228487	-2.2793515	-11.149684	-16.18689	-14.665714	3.3116338	-1.1177881	-6.1236563	0.46526754
¸ßË¹°×ÔëÉù´¦Àí (349).mp3	-13.305912	-17.941078	-11.30441	8.288948	4.3590317	-2.2487886	11.361868	6.903018	3.75204	4.9658575	5.6653657	3.0661016	1.5055898	3.418426	6.9499273	15.615795	13.523409	7.711608	7.0565453	4.947653	3.054319	-12.979908	-9.559458	-12.409134	5.2885804	2.5963335	-4.1249447	19.793978	12.478949	8.4155445	1.6244321	1.621412	6.886112	-1.4391732	4.5640635	3.292544	3.297648	5.8016553	5.1307745	-1.0484202	-0.25994527	-7.167516	8.532428	7.4136667	5.29653	-0.7327535	-7.1068625	-5.4804535	-2.3268328
¸ßË¹°×ÔëÉù´¦Àí (350).mp3	8.894303	3.4792771	-2.0566938	-14.299425	-19.83208	-25.015291	4.8738933	2.106588	0.17405027	-2.3863428	-7.412449	-12.091419	3.401535	-1.3396369	-7.655563	1.573917	-3.4706097	-3.384865	-9.399719	-9.176298	-8.075869	6.771626	4.9207697	1.830909	-2.2326822	-2.658751	5.532651	-4.2839174	-1.9154295	-6.224926	6.567722	3.655658	2.4323084	-1.171385	3.6048515	11.029949	1.5458603	0.72400975	0.068305224	6.6151166	5.5100284	6.536504	0.7902561	-0.096673414	2.4421499	11.1094265	0.10263649	-2.0145416	-6.109539
¸ßË¹°×ÔëÉù´¦Àí (351).mp3	2.7248595	-2.5163622	-9.328506	1.0201815	-1.9252354	-2.1332784	-6.252778	-5.8079057	-1.6470723	12.553837	10.126522	-0.1732164	11.305318	8.784241	4.0985756	17.813538	17.354744	11.946239	2.375372	6.7435045	11.325132	10.256765	0.44884896	-2.063374	-2.5235658	-3.2251077	-2.3874545	-9.040792	-8.997793	-3.9840832	-13.664719	-10.036474	-3.4905348	-3.8258567	-6.592625	-9.631623	1.1044295	0.22295022	0.2491082	-2.620592	5.762748	7.871852	-9.041523	-1.3175656	-4.1235256	5.6558933	3.0042782	-0.5342562	-0.10653159
¸ßË¹°×ÔëÉù´¦Àí (352).mp3	-7.696475	-12.025524	-9.525953	-8.916912	-11.716635	-15.474123	-12.189095	-16.802202	-18.010834	-7.7511597	-17.409805	-16.279434	-13.649622	-14.185615	-15.635967	-9.200851	-9.947044	-5.57173	-4.2533484	-12.430904	-7.744401	-13.518178	-11.998508	-13.667002	-6.989337	-11.237807	-15.765614	-11.5889015	-16.341324	-7.0479355	-17.506046	-19.966	-11.020107	-17.51604	-19.114742	-10.569876	-15.266535	-15.02552	-11.717697	-18.412693	-19.29203	-14.615199	-11.597192	-16.620214	-13.413476	-21.009113	-19.84555	-11.708828	-7.2292795
¸ßË¹°×ÔëÉù´¦Àí (353).mp3	4.903864	4.001851	5.8102	-11.122286	-8.448048	-5.137315	-16.041492	-13.612967	-9.583653	7.883772	6.6465826	3.752082	-21.164883	-25.255833	-26.056328	-7.7946205	-9.935032	-3.7289774	-13.024702	-15.572001	-11.915951	-8.287372	-13.574272	-15.342476	-9.261154	-18.41027	-21.990442	-6.25723	-8.056072	-8.7550125	-9.829894	-10.857231	-5.074361	-0.3346575	-5.4698944	-5.867291	-18.741404	-16.747456	-23.030796	-0.16750485	4.2462273	6.916335	13.831518	13.229334	3.2331505	3.3154671	1.724901	3.2123885	1.3397404
¸ßË¹°×ÔëÉù´¦Àí (354).mp3	-1.7197537	0.7632754	5.5251036	-11.279427	-7.367214	-3.950711	-13.252333	2.968501	13.296779	11.351054	10.494526	5.7333827	30.764519	27.215794	11.864735	5.26935	5.7465916	5.7880554	0.5699942	-0.349846	-2.0300488	-4.4788475	-2.0322955	1.8646843	7.6385326	5.8062177	5.1484237	4.3162723	10.537608	11.587849	6.730135	13.141139	22.038269	6.6891184	10.127113	11.776564	-1.7868357	0.55434585	0.38821447	-0.16327631	2.3829806	-1.2229161	7.2819366	9.151833	8.032526	9.302498	12.319618	11.647492	-6.9118166
¸ßË¹°×ÔëÉù´¦Àí (355).mp3	-18.185858	-20.995625	-18.70205	-12.320213	-12.692167	-11.013981	-9.000677	-15.960025	-17.310757	-14.230313	-14.614452	-15.001623	-12.385144	-14.201611	-9.852463	6.286114	1.4231583	5.442729	-3.1060214	-3.8982906	-2.0632966	-13.1141615	-9.305309	-1.3679981	-6.87819	-11.883255	-6.3472385	-2.1779404	-10.648273	-11.563517	-8.078566	-11.743701	-8.525896	-5.232444	-5.101012	3.1807666	-20.05085	-16.451702	-11.701431	-20.503386	-20.572374	-19.37018	-22.505863	-21.125393	-19.673885	-17.641533	-17.072151	-19.404032	-10.405008
¸ßË¹°×ÔëÉù´¦Àí (356).mp3	-12.830081	-16.386463	-15.279103	2.3906605	5.0549803	8.171013	-22.322365	-10.621474	-7.68878	5.7110786	8.731665	5.566247	-8.195614	-5.986246	-1.3537581	2.4306507	7.228997	7.800849	-0.33971256	-0.36916196	2.6858268	-9.2646885	-15.468012	-12.923592	-11.197315	-13.242821	-9.31654	1.3306706	-0.48843825	0.013916671	7.4351273	7.655074	9.581366	-3.7920668	1.0349114	0.80580664	-3.6915326	-3.366124	1.2912936	2.4643803	2.4453473	6.9059176	-3.9856572	-2.517998	1.7046207	4.5218887	1.7888707	-1.5367308	-2.7132242
¸ßË¹°×ÔëÉù´¦Àí (357).mp3	-7.406351	-9.732491	-9.207678	1.8714395	3.2765255	1.1427962	-8.384256	-4.7201633	-5.9874277	5.7792525	8.079836	12.861042	13.878088	9.957853	7.623638	1.1927278	-1.9350927	-3.553311	10.420787	5.3603716	3.069709	-2.7543807	-8.6077	-6.640266	-3.106165	4.235491	9.117409	-0.8840517	-5.024929	-6.4549685	0.13302246	3.3130746	4.933029	4.399161	2.4955485	0.5681543	7.4213815	13.954939	16.931423	9.635496	13.684438	8.015295	-1.8672748	-7.0279036	-8.684816	-6.2366543	-9.448413	-7.3166304	-1.5515702
¸ßË¹°×ÔëÉù´¦Àí (358).mp3	-3.2218041	3.619132	0.584791	-3.8602517	-2.3984034	-3.683841	1.8969858	0.594553	5.131383	-11.208744	-11.969445	-0.8347945	-0.8955363	-0.9473957	0.809483	-11.549887	-9.200689	-9.106623	3.9851346	0.4947212	3.0775728	6.3150954	-0.8189429	-5.964137	2.6249223	4.5991154	3.6097612	-8.632209	-9.496511	-1.2751379	4.771963	3.2095783	0.48884022	5.117428	4.6302786	5.459393	-6.414131	-1.8211051	1.8045585	-3.011417	-0.41412324	-3.6435094	6.0345044	9.160315	6.626035	4.3182836	-2.4621382	-3.2497149	3.7460182
¸ßË¹°×ÔëÉù´¦Àí (359).mp3	17.821865	15.7245245	14.2742	15.071046	15.327196	10.281201	13.756786	15.644178	8.954256	8.10852	3.1652074	2.4692419	-4.2181845	-8.373038	-9.261484	8.974056	14.473283	13.372589	9.0392685	1.2011278	-3.6823292	28.956284	19.42065	13.274387	-10.604268	2.707647	5.864439	-2.184832	-4.6186404	-2.6795099	-6.94169	-9.591515	-3.4993916	15.114935	7.9335384	1.8878834	13.525222	21.986763	19.512615	13.291773	11.815849	16.700695	8.025204	9.01463	8.8880005	-3.3390684	-2.8908062	2.6223843	8.9471655
¸ßË¹°×ÔëÉù´¦Àí (360).mp3	8.856579	7.2447033	11.125887	6.9093885	-1.856159	-7.148052	-0.49795163	-3.065175	4.8052588	-2.887131	-6.2174435	-1.5483993	-4.7439575	-2.7865443	-2.6063535	-21.448393	-18.480019	-13.443207	-7.5512543	-10.05204	-3.7209435	-9.180195	-9.544386	-2.7422462	-3.3804543	-1.859079	0.07085502	-10.304801	-9.281893	-9.214397	-7.811773	-5.719213	1.5470273	-9.114166	-9.799808	-14.123238	4.870316	-4.6146173	-11.638952	11.369946	3.9001868	3.6990297	-8.694415	-9.114368	-8.516237	2.781316	11.508949	16.691261	5.699034
¸ßË¹°×ÔëÉù´¦Àí (361).mp3	-6.7138886	-9.064192	-8.197949	3.38941	2.631885	5.8033466	0.19454108	5.6106777	6.3462963	7.2835236	1.8187022	0.26176494	5.4861975	3.2114391	12.549654	-0.45836496	5.1559267	6.4036555	3.638082	2.2192326	5.353735	5.190837	5.5315228	11.4868555	-1.4069011	-2.3004527	-2.9144146	-4.4591904	-0.15047142	-3.2443206	4.1930156	3.6368766	10.78056	15.556969	12.605738	11.125592	4.884055	4.7978477	-0.13745117	14.119169	4.2614856	-3.6080513	2.8054237	-4.5771523	-8.65046	-1.8353795	-5.0858583	-7.4030356	-15.682072
¸ßË¹°×ÔëÉù´¦Àí (362).mp3	6.0993576	0.08064246	2.0597105	4.1447854	4.9039726	4.59121	-14.075514	-5.1605597	-4.154365	2.0487463	4.9660482	6.783103	8.561735	-1.4086448	-1.0250046	-8.991354	-11.712278	-12.4193	2.082026	2.989509	3.555744	13.596252	6.123871	-5.3514585	-0.96105486	-1.2072241	-0.2713452	4.425092	5.7325563	9.916336	4.34001	-1.0304788	-9.112648	-7.2264023	-11.211042	-6.8138666	-10.322893	-3.1564023	3.4064865	7.486094	7.030689	-1.4313207	0.5733725	-0.72270095	-0.59881806	-0.23584151	-3.3789902	-2.5675797	5.0871124
¸ßË¹°×ÔëÉù´¦Àí (363).mp3	6.2547274	6.6693068	9.370848	7.5713835	8.240156	12.662037	16.739529	18.16757	13.573732	3.184473	6.3610754	1.0395739	-0.8193808	1.28882	1.8594564	17.016376	7.501486	4.728805	9.618675	9.390479	9.974176	6.848998	7.023199	3.7310085	9.933771	4.238208	4.6293163	-2.2381015	3.1487894	12.028664	2.843347	6.5613327	4.1707025	14.467137	8.564366	8.170059	5.139466	4.6305447	7.908595	8.555248	6.252012	1.9541	4.9684105	5.2531037	1.4765646	-0.5991163	-1.0764968	-0.05267533	4.9400864
¸ßË¹°×ÔëÉù´¦Àí (364).mp3	0.6211069	-6.056494	-9.831429	-9.825369	-11.180414	-9.025247	-6.997259	-14.101706	-16.867126	-5.779198	-0.95221955	7.27604	-6.01175	-4.4018364	-6.2225533	-16.201965	-16.38089	-22.903755	-6.1716585	-10.90744	-12.354941	-15.822332	-20.323425	-19.977932	-8.410944	-8.55946	-0.78984636	-11.644621	-13.151447	-9.672683	-12.527153	-8.737439	-2.4422317	-8.298113	-13.847572	-18.774412	-25.05994	-25.327564	-13.953928	-5.3568306	-4.9210334	-7.3392925	3.729238	0.25382754	-6.842362	-3.3161159	-7.334152	-12.071354	9.462018
¸ßË¹°×ÔëÉù´¦Àí (365).mp3	-22.064339	-18.892895	-17.735111	-9.9870405	-6.839196	-3.8701875	-19.822666	-28.269302	-31.179996	-13.237895	-15.414019	-15.884358	-10.329133	-10.201261	-7.6474333	-6.331481	-5.6072254	-0.9990282	-6.001072	-11.813279	-11.98541	-10.189438	-17.467243	-19.812592	0.022914782	-0.14176238	-0.36067253	-13.021286	-14.475061	-10.737463	-20.185207	-23.926521	-22.488409	-11.455534	-17.234497	-13.458082	-2.504694	-5.6016207	-12.264484	-15.78965	-15.737366	-14.864746	-29.734854	-27.305317	-26.013882	-6.4467716	-15.748759	-18.154556	-10.705155
¸ßË¹°×ÔëÉù´¦Àí (366).mp3	-14.751473	-9.7451935	-0.16579878	-5.4375744	-11.021521	-12.958493	-11.467533	-17.39648	-12.882631	-12.707493	-10.314677	-7.9323673	-3.1565845	-8.646641	-12.796034	-5.0173187	-9.370817	-13.513344	-12.076527	-14.8856125	-14.718905	-13.114945	-18.627571	-13.752997	-9.50959	-15.583578	-10.289019	-13.361479	-15.073958	-14.310429	-14.992264	-11.802059	-8.886597	-14.696589	-15.599617	-12.973629	-1.9952459	-11.727705	-20.207245	-8.479521	-10.921035	-17.007973	-18.572012	-18.303247	-17.744026	-6.0466385	-4.3234076	-2.8295496	3.244844
¸ßË¹°×ÔëÉù´¦Àí (367).mp3	-6.3641286	-1.7854035	2.6580832	1.7375579	7.7490396	7.040367	4.5650263	2.9528816	-6.114852	6.4404283	8.080849	6.2511873	1.9304781	8.216725	13.939154	14.220495	9.81818	2.0719597	5.4143257	5.567625	4.3367386	4.592738	4.9168224	6.455223	-9.689199	-3.5757089	0.025061369	-0.29252282	6.4553776	4.731119	-2.826058	-1.2497565	2.9901984	-4.864128	3.0735838	8.361274	-5.988353	3.5586414	11.84971	7.3669343	4.2399645	-6.8631105	4.2709856	6.315776	4.201063	-1.0688019	2.5467396	4.008627	3.4990866
¸ßË¹°×ÔëÉù´¦Àí (368).mp3	15.143524	17.239025	15.847237	-6.1528897	-2.7803345	0.49775043	7.49831	-1.0993302	-6.3125887	1.3874856	-2.4323647	-5.1851797	-2.667245	-2.2680726	-2.102491	-5.3484287	-6.9130697	-7.500928	1.1760466	-3.817864	0.12724733	-5.356183	-4.577888	-1.9109628	-13.329801	-15.338249	-11.396145	11.317888	1.673063	-8.467346	13.773284	8.387049	5.8824644	-7.65427	0.3118229	4.2706747	9.020092	10.658983	14.15034	6.2412453	7.4334726	1.7413251	9.315763	6.94601	4.344655	11.531907	11.556284	11.444836	1.9303565
¸ßË¹°×ÔëÉù´¦Àí (369).mp3	-2.2815282	-2.712744	2.3170366	0.9880464	1.9281082	6.578459	5.1604824	-2.4726982	-11.338905	1.4065478	-1.7833133	-12.281712	9.5924835	3.888013	1.757509	4.7268515	-0.19657815	-4.521656	20.665646	9.013767	0.5199939	4.0437045	2.8645153	0.35480937	-3.1832747	-7.272791	-5.323254	-7.0466394	-8.37463	-7.4865093	4.4308786	5.816718	6.180291	-8.505188	-2.041185	0.91223913	7.263995	9.906851	8.083059	0.5392557	-7.4638643	-11.264751	-4.7246227	-8.970996	-8.574722	-6.308546	-11.443124	-4.8297405	3.5223565
¸ßË¹°×ÔëÉù´¦Àí (370).mp3	-8.760784	-7.9551344	1.2940018	7.5265245	7.7268686	5.7430153	-5.29058	-6.429463	-2.4360778	1.7493461	0.633815	2.7199974	-11.259729	-8.281247	-8.302937	-12.960792	-9.415915	-2.7145565	-20.802483	-22.212917	-27.752016	4.013033	6.6706576	12.309853	-16.594364	-13.259308	-12.062711	5.074744	2.2385507	1.0695871	2.397638	5.4796124	9.251102	3.8667297	-1.8572891	-5.8849754	2.5217545	-2.651256	4.5987635	-2.0542498	-9.786041	-7.872201	4.440421	-0.46332723	-2.9204772	7.861537	3.2037392	2.5144064	11.075581
¸ßË¹°×ÔëÉù´¦Àí (371).mp3	-7.810645	5.552661	13.360474	9.054351	-2.860683	0.43520084	-5.3737774	-7.077039	-8.334993	-6.823807	-7.957653	-10.936441	3.3724813	-0.76319146	-6.05393	-10.775665	-14.034252	-13.932535	-4.3318915	-12.835419	-15.27449	-11.494442	-15.929918	-16.032322	-4.450485	-0.74842167	4.3947744	-2.3593013	2.5474687	5.5328293	-6.140234	-5.8842072	-5.610573	-2.0924182	0.6185266	3.9578075	8.054006	1.9979181	-3.350627	-6.118904	-8.393054	-14.079685	-14.679245	-15.607861	-9.775518	4.5424156	5.0655875	3.2226038	-0.48055884
¸ßË¹°×ÔëÉù´¦Àí (372).mp3	-1.6388823	-2.9851835	-6.474839	-5.9475946	-4.869583	-1.3154311	3.7244887	-0.34978512	-3.6749096	-7.984858	-6.4703364	0.33886304	-2.8934932	-4.7000084	-4.6305094	-8.371955	-5.8213625	-4.2647104	0.65277934	2.218061	3.2405052	-11.89827	-10.018387	-5.155394	-2.8843315	-6.164213	-5.092836	0.6767137	-1.075605	-6.504615	-2.612042	-5.9483113	-4.954981	3.055543	-1.1473411	-2.7004638	-2.1393094	-6.424825	-11.384705	-3.7728655	-2.910622	-2.3265297	1.4945127	0.523132	-2.6727839	-6.9688773	-0.50714594	5.9399967	5.8326035
¸ßË¹°×ÔëÉù´¦Àí (373).mp3	-4.3898196	-1.0341489	1.6219244	-3.4788475	-0.69337225	2.0953226	-15.44871	-11.715061	-2.200238	-2.6376767	-7.381353	-4.4839015	-10.213436	-8.688492	-3.728055	-1.428489	-10.719252	-17.292147	-9.655404	-14.862411	-19.343948	3.6302338	-3.9471393	0.49025095	-12.458488	-14.103958	-10.422895	-4.648999	-10.703594	-4.9088287	-0.18418851	1.9751344	5.738188	-10.497837	-9.157612	-11.916925	-3.2859497	-8.673633	-11.856071	10.10416	10.721287	7.237964	-11.553794	-5.8884068	0.70334256	5.763228	5.3579855	6.057548	-10.056267
¸ßË¹°×ÔëÉù´¦Àí (374).mp3	3.6328611	2.1763055	5.0695014	12.457968	9.24496	4.4521427	-2.2996814	1.6674418	4.8135777	6.600226	9.165671	9.478546	3.7714684	0.36333933	-0.92944926	-5.4750614	-10.038932	-2.6125648	-12.947862	-12.674126	-1.115554	-5.96735	-6.1906233	-12.644836	-7.0133924	-5.05291	-12.410154	1.1403306	-2.0579765	-3.5714664	-0.2590574	4.0562677	7.161357	-6.0705557	-4.2001467	-9.644668	1.7850288	-2.043488	-1.843781	29.107327	27.860687	22.11235	-2.3596487	-8.272847	-12.773926	-8.175566	-3.9496856	1.3083282	17.59665
¸ßË¹°×ÔëÉù´¦Àí (375).mp3	-0.82135963	2.49211	5.513963	4.7054825	1.8958066	-2.1827705	1.367564	3.7158246	4.7908373	3.5323296	-2.746162	-4.185226	-2.2466273	-1.2415781	-1.9564234	7.6364594	0.7005894	-4.7092366	7.867675	8.203323	6.4902973	13.549647	10.453583	3.9633725	7.616865	3.7122192	1.209299	3.2391138	5.577703	7.7192316	-7.2473884	-9.43383	-5.3894787	6.7876186	10.844797	11.468008	-4.7233167	-2.9832075	-9.245211	7.4334936	5.0394993	9.349134	-9.476044	-3.636897	-0.30040994	10.953304	13.453739	14.048475	-0.65148306
¸ßË¹°×ÔëÉù´¦Àí (376).mp3	-6.590123	-9.83782	-8.89006	-14.190934	-11.523902	-7.420375	-20.767693	-17.819424	-8.832046	-9.367356	-11.815275	-7.2062225	-11.042775	-8.123766	-4.919626	3.259028	3.6468096	9.005106	-1.7433801	6.701717	6.128278	-8.562592	0.8852322	4.3027487	-11.708667	-13.880881	-13.947984	-3.0726972	-2.939139	-5.1716204	2.3195908	9.136265	5.735091	-9.2488575	-11.156366	-11.640262	10.54744	10.5722065	5.9449434	3.225832	4.9659743	4.220268	6.294503	6.0134163	5.6412244	-8.621715	-5.0856733	-5.3790226	-9.298754
¸ßË¹°×ÔëÉù´¦Àí (377).mp3	-11.649721	-14.115076	-17.53286	10.330496	6.0830903	0.7870737	-3.1119344	-5.598814	-6.029014	-7.194866	-10.404282	-12.131706	14.347143	13.28269	15.078003	10.43803	9.047896	3.785715	4.855839	6.6697216	9.289122	7.2670593	10.675955	9.463696	-1.4095192	-3.2172542	2.5800705	7.8709054	6.828121	5.1646843	-10.358676	-17.683249	-16.16919	-8.36262	-7.645172	-4.163108	2.2823963	0.99990356	2.3472145	1.1495684	5.457789	7.3472466	-10.255631	-15.657494	-21.181568	-11.95686	-0.7182958	-0.3947847	6.1409903
¸ßË¹°×ÔëÉù´¦Àí (378).mp3	-4.968479	0.78795063	3.1909165	6.087341	0.92899346	3.502754	-7.168478	-2.9124112	2.2025466	-9.178284	-10.625164	-7.3895655	15.353633	13.007511	9.82873	0.17999358	-3.9762578	-4.228718	8.549538	7.893593	9.338509	6.4832335	6.4233	-2.40666	12.66598	9.360233	7.1095195	-3.4940758	-5.243836	-4.4333506	14.0882015	5.9775224	-7.8515954	1.5478995	-4.401242	-1.1313812	0.91422546	-1.7853243	-6.8589416	-5.440361	-0.40345466	1.5230825	5.978724	0.89109623	-5.5219173	-1.7306151	2.3301034	13.986564	2.0991511
¸ßË¹°×ÔëÉù´¦Àí (379).mp3	-15.698192	-20.186737	-15.231243	-10.289705	-5.983063	0.17198607	-11.437744	-12.031811	-5.27864	-26.154396	-24.725185	-25.647411	6.7017493	-1.0646007	-5.295266	-1.6525463	-8.564467	-9.553387	-9.853603	-8.297601	-11.881123	-5.0031404	-8.988595	-9.072111	-12.354256	-12.324196	-12.759816	-13.10638	-11.36208	-9.964989	-10.068789	-13.143965	-13.853631	-22.348112	-20.35512	-24.987408	-7.658724	-18.935104	-20.740326	2.9336927	1.5262419	3.696979	-2.5367284	-6.073735	-10.889389	10.783377	5.5316806	7.663869	1.9192104
¸ßË¹°×ÔëÉù´¦Àí (380).mp3	-12.713291	-11.276369	-9.9028015	-4.1802306	3.610591	5.77964	7.5871954	3.084495	2.4718525	15.351749	10.303477	9.962444	-4.5146885	2.4566526	1.5562751	-0.75089955	-0.7381112	2.0048099	-3.0147362	-0.4028628	1.0798304	-0.9047627	1.2092087	0.4368058	-0.11879572	-10.042323	-9.086694	0.8046905	4.1546946	3.2515364	-5.9486294	-2.835351	-0.46667284	-7.335554	-8.603075	-6.10902	-1.8976392	-2.4518354	-4.7466717	-0.046910733	2.7065988	10.264938	-8.794676	-9.653826	-6.016807	-8.952413	-4.1356125	-0.10085152	5.7155323
¸ßË¹°×ÔëÉù´¦Àí (381).mp3	0.2987392	-0.58458996	0.45940608	-0.5724209	-8.977379	-12.219466	4.8005667	-0.13049054	1.6834241	-12.185301	-7.4862337	-2.4307191	11.582396	1.4449203	10.762421	-8.074217	-11.974836	-7.841015	3.5061963	-0.9857296	2.9493659	-3.3327436	-8.089432	-6.4524307	1.7281543	-3.2734149	-11.964542	-3.555872	-8.858543	-11.748195	-9.964936	-13.913469	-9.873048	-8.493565	-10.017553	-7.7023	-15.038082	-10.739462	-11.329813	-15.426682	-17.26683	-11.493279	-11.224705	-11.6267	-6.7013865	-5.3250475	-5.795965	-10.019379	-8.676212
¸ßË¹°×ÔëÉù´¦Àí (382).mp3	-3.572758	-4.4293795	-10.294319	7.1250653	-1.9033931	-4.9183254	-0.22250345	-0.87872726	-3.5390303	0.7633929	5.616533	3.9189897	2.8711672	4.1122427	6.6188498	20.989708	13.96434	10.546856	12.364674	11.278286	16.134048	0.15458846	1.5477788	-3.2936962	1.4601659	2.0584908	-1.827551	6.023226	2.5043156	7.4561596	6.455447	-3.4983246	-9.900736	-11.51869	-14.109902	-20.003222	0.012563825	-4.8623385	-2.642839	-12.614975	-11.742285	-3.4356005	-10.766553	-8.871437	-4.193526	-13.7427635	-10.56954	-4.224657	-1.9303651
¸ßË¹°×ÔëÉù´¦Àí (383).mp3	-11.860267	-13.803598	-13.38851	-10.204378	-13.4343605	-22.233212	-23.814175	-20.897472	-11.288193	-17.511051	-18.572685	-10.644128	-13.852172	-23.325191	-21.506569	-14.987476	-22.952219	-17.646942	-15.68988	-19.260197	-21.811584	-14.025747	-20.531149	-21.338346	-17.186571	-16.558971	-8.059544	-15.283276	-18.020596	-14.737337	-14.983797	-16.523916	-17.265388	-7.238427	-8.704702	-7.1596665	-3.5559983	-7.2726784	-6.687508	3.1544414	-3.4067855	-0.9937717	-4.0637684	-8.813593	-14.625918	-4.3235893	-8.744228	-16.212797	-14.586618
¸ßË¹°×ÔëÉù´¦Àí (384).mp3	-2.195786	-3.9426193	-8.388662	-4.658161	-9.447617	-3.7607083	6.17692	6.991375	11.804441	-3.5918643	-0.4137627	1.7653469	7.1207466	6.9620743	4.8465605	2.7866673	-0.041061163	2.5065966	-3.518111	-1.4386444	2.7659447	20.119625	21.01482	18.234821	5.431782	-0.5669979	-5.9230022	-13.641005	-14.501867	-11.790188	6.023816	5.1322036	2.0624943	-6.294826	-1.0309002	1.0354669	-13.980574	-8.022524	-0.7396047	15.541777	6.1559772	-5.211897	-1.3814901	-0.1993437	3.975143	0.22201481	3.8382926	6.1197705	6.29342
¸ßË¹°×ÔëÉù´¦Àí (385).mp3	-5.8466935	-11.132175	-12.847614	-1.4306661	-0.27254754	9.633841	-1.2449759	-7.0624146	-3.8005614	-8.392449	-6.5682745	-3.5401487	-11.018654	-8.00681	-8.120706	-11.695985	-15.527792	-17.788548	-8.365717	-8.120658	-1.4993575	3.2162116	-0.6950151	-2.8233542	-2.839133	-8.334282	-5.9185944	7.7161226	1.7366551	-1.1234344	-4.908785	0.5207316	8.591473	-1.194142	-1.9243939	4.388527	2.1853683	-2.5922766	-0.06373569	5.1383314	4.650822	2.6968346	1.0313835	0.42919183	1.2979772	2.7680252	-4.0259724	-13.955076	3.2220163
¸ßË¹°×ÔëÉù´¦Àí (386).mp3	2.4067655	0.38009858	-0.26537794	-8.402651	-9.268568	-9.543627	-1.4531662	-6.950627	-6.2108955	-18.310146	-20.833847	-14.78952	-4.8212843	-12.445189	-12.942518	-1.6693681	-11.494922	-13.299295	-8.937772	-9.115948	-21.596733	-13.268902	-18.751762	-17.742994	-4.930647	-11.036063	-11.944326	-3.2255716	-11.523239	-11.86524	-15.13975	-15.769863	-12.009613	-11.672834	-18.175888	-7.258393	-5.7367268	2.5783932	7.005562	5.310515	5.2846384	6.1887097	5.999341	4.7146273	1.3173704	5.396227	6.32203	3.3507464	5.6578827
¸ßË¹°×ÔëÉù´¦Àí (387).mp3	-3.7178082	-1.9028659	-0.15946871	-9.681619	-2.1653528	-1.2484852	1.2105968	-3.6732144	-2.4840581	3.294238	4.242543	6.205245	-1.7071038	1.7381374	-5.3342624	8.482294	1.6514416	-4.709835	12.482289	9.35681	6.834734	-11.933834	-1.3291974	1.36547	-1.0861245	-2.8303754	-4.040993	7.065531	4.547927	-4.686701	6.3101864	-0.827159	1.8450173	-4.645629	-1.9878067	-2.9083319	7.1840305	8.64229	7.9595747	-4.374295	-3.4679792	-5.2060456	-7.618748	-6.602059	-3.5464258	7.3907976	7.9073634	5.8367443	-1.690171
¸ßË¹°×ÔëÉù´¦Àí (388).mp3	2.7929277	-1.8064898	-2.5130918	-3.4969316	-9.087076	-8.054279	0.540684	-6.6285686	-7.10213	3.6942239	0.07554805	3.4750433	-11.572337	-8.043015	-6.631708	-5.699455	-6.4789734	-0.99488175	-4.646944	-5.436638	-5.1338987	-0.99497163	-5.961277	-1.9704208	-5.0034366	-6.380334	1.3018041	2.7075667	-0.80781937	-0.08814019	-1.7548617	-5.3574414	-1.9976106	1.9203352	0.24965112	1.129825	-11.1516285	-13.003328	-8.157176	-3.3740487	-2.2691712	5.938244	-0.04990843	6.3933964	3.6083667	-4.230344	-6.2476788	-6.7658186	-4.304928
¸ßË¹°×ÔëÉù´¦Àí (389).mp3	-8.791314	-10.09705	-4.196698	1.6374047	0.7941415	-1.0906297	1.3815255	14.29874	11.133773	7.398781	8.716866	6.382289	6.399557	-4.6536465	-4.4190273	0.4064182	-3.1049035	-5.8587604	9.870777	-1.8144327	-6.583764	3.2334905	7.570715	6.018152	-0.13712615	8.098156	12.646854	7.301118	4.4093094	-1.3408983	7.2767096	5.703497	7.000189	1.1099463	-5.9025955	-9.350632	-6.7058716	-11.493929	-7.8774714	4.885801	2.168507	1.9938495	9.603176	5.352765	3.7142754	12.202391	4.1356745	4.290803	9.789415
¸ßË¹°×ÔëÉù´¦Àí (390).mp3	5.9042172	5.9418526	5.409831	-17.267822	-17.57129	-14.576616	3.6378822	1.6128978	1.476543	6.8179507	0.1358887	-0.9728241	-1.0365039	0.6408379	1.5735571	5.0424724	9.698149	9.592398	-4.046913	0.53955144	0.7840781	1.4993643	-4.62636	-8.269204	-7.087644	-8.249889	-5.510183	7.8311377	2.2471907	-1.9293818	3.95728	8.185051	10.564361	6.8139167	0.4838207	-8.900379	2.6199193	4.2400947	1.065336	-1.551043	3.1301682	5.163868	-1.1851131	-2.458093	-6.809931	4.6374187	6.4226413	8.37365	2.0001383
¸ßË¹°×ÔëÉù´¦Àí (391).mp3	11.018747	14.254555	16.879889	3.5221138	-3.161704	-4.1147575	8.219528	1.2100532	0.5512854	4.289729	3.5430028	7.9763002	16.665787	10.589891	7.766835	11.920347	5.8007026	2.5964308	13.955501	12.315578	13.607653	18.448822	18.560062	13.142645	11.075521	11.783536	15.752092	10.168283	11.763802	9.2164345	6.114179	1.8398981	-2.0697954	11.072452	7.9767666	6.0085135	-5.9427557	6.540881	15.05151	16.32614	9.206482	8.674205	1.5561696	1.8744361	7.1487327	0.25744376	-4.20162	-5.022396	0.86565685
¸ßË¹°×ÔëÉù´¦Àí (392).mp3	-4.390438	-5.1770773	-3.1504943	11.020384	7.9308352	7.1075125	-4.326543	-3.9656625	-0.83022165	15.7620535	10.730038	7.5433364	2.440178	4.0113015	5.110861	9.628025	4.5354857	-0.94616306	-5.0629725	-0.7494006	-0.058000386	3.5849652	2.7574582	3.0687551	6.0139856	-0.80628115	-6.4111843	3.0818768	2.4385483	-4.6126385	-5.044914	-6.9272995	-5.192177	5.202744	2.6568959	1.1810304	3.99219	3.8678098	9.847794	-0.08613396	0.5322382	-4.1461067	-7.83039	-7.8486805	-6.639921	5.546116	4.254691	2.7217803	5.7524376
¸ßË¹°×ÔëÉù´¦Àí (393).mp3	13.654478	12.365122	4.0554757	3.0708776	0.36802948	-1.1978865	7.6613183	7.5262623	4.12381	3.77264	0.7721205	-4.1598597	-0.41741306	-0.07711136	-0.34653282	-5.5946393	-0.38913947	-1.8254206	-0.1227355	3.4663596	7.737256	11.558367	10.501383	8.920284	-10.206137	-1.1913775	8.947508	5.7839456	6.4037423	2.8271894	2.6103902	0.87898743	2.8142529	-1.5410768	0.001975894	1.766186	7.4451647	12.401296	12.448385	9.521008	12.070154	8.462735	1.1677226	1.5998065	-3.4347367	-12.404496	-9.87171	-4.783697	-1.8958611
¸ßË¹°×ÔëÉù´¦Àí (394).mp3	-0.21366948	-5.857854	-8.049486	-16.038054	-8.275991	-6.336399	-4.21051	-5.44521	-1.678085	1.1173319	-1.3529869	-1.5798974	-8.6402235	-6.4535813	-3.4990802	-1.736848	-5.3478484	-4.909781	-4.551324	-8.761042	-8.88808	-10.7415085	-6.922321	-1.240022	8.064768	2.4336295	-7.5787134	-14.117826	-14.35622	-10.749855	-5.2729216	-8.476711	-14.962197	-0.80564827	-10.063965	-7.974614	7.6333504	8.367476	8.567811	-5.8305836	-9.085331	-13.401729	-2.052423	-1.7456789	0.44303298	-11.454111	-10.645271	-9.051487	1.6130501
¸ßË¹°×ÔëÉù´¦Àí (395).mp3	-18.964863	-17.008247	-11.743811	-6.5766177	-7.6767387	-10.350484	3.1408858	1.7151971	3.8410456	-2.6287916	-1.415313	-0.5066347	4.0982046	4.0445337	-0.09088132	-8.119209	-4.4021134	2.0799108	-9.0785	-12.921638	-8.714302	-5.4319506	-8.197351	-3.6101367	3.4659944	-2.1092255	-10.84218	-6.3689632	-6.32498	-5.140443	-11.016821	-7.6069636	-6.3210716	-16.339294	-18.779747	-14.561758	-14.703288	-13.155157	-18.783043	9.111097	5.1756105	-0.8584246	-4.77218	-5.360783	-7.9479265	-5.6165857	-3.995223	-1.7131541	-8.224686
¸ßË¹°×ÔëÉù´¦Àí (396).mp3	-5.313485	-3.7260103	1.3183475	0.45268047	1.5143316	0.5428713	6.632263	3.684586	3.0213292	-15.767853	-19.055285	-16.158981	5.2496076	3.3467584	10.040297	8.144087	4.229874	7.4072285	3.3016074	0.44383386	-2.0142562	-2.589202	-11.637116	-13.884806	-18.440872	-12.256321	-15.650204	-7.337724	-9.037727	-5.4028244	-4.762637	-2.7761354	3.2616804	4.7707195	0.4529207	0.18042988	0.8563409	-6.2152658	0.2319077	1.4504504	-1.9592702	1.6593612	7.7872443	2.4629507	5.6198645	-0.57669914	-3.5900483	2.695938	7.868578
¸ßË¹°×ÔëÉù´¦Àí (397).mp3	4.6651344	9.056474	9.29459	8.165972	8.462351	6.746376	11.594976	11.779549	8.696724	4.04982	-2.1589952	3.893196	-0.46759832	-1.6467334	1.1535071	9.95476	8.284849	7.2894726	5.932843	-0.55290884	-2.2448437	3.519748	8.809611	16.166548	5.447477	5.5547605	9.337559	4.3257465	8.365799	8.14186	9.718897	3.3536224	5.301634	8.598296	2.3294752	5.4238014	6.5563846	3.8568587	2.6041756	-1.5588639	-1.361248	3.8896174	12.720905	9.180809	16.72828	17.57132	11.9685	19.435102	5.700934
¸ßË¹°×ÔëÉù´¦Àí (398).mp3	-5.093532	-3.832377	-2.0776963	12.43825	-1.3474232	-4.704981	15.944702	12.082825	11.544379	10.195286	3.0033095	-1.6782057	4.33337	5.098932	11.351211	10.177728	6.7416754	6.2410316	-2.393125	-4.452322	-1.0088269	16.065262	14.25256	13.45949	7.2832885	6.620294	13.93743	-1.2363322	-1.8445963	2.4238563	8.192208	3.7082038	3.1000023	2.8977082	-4.569017	-4.128886	13.0344715	11.402823	9.256726	10.823971	9.572887	12.205583	8.749788	9.575116	9.488947	15.373783	12.485558	13.602442	9.050533
¸ßË¹°×ÔëÉù´¦Àí (399).mp3	-4.872941	-10.707425	-9.480595	-3.30001	-4.5724335	-4.1914396	2.586297	0.37910795	-5.0975137	4.856183	1.7655193	-0.5925294	6.3647513	4.298767	-0.43495542	3.4914768	2.4292924	1.0099839	10.321917	11.635286	9.581535	15.658682	5.498256	0.04027307	2.556245	1.6311162	2.3679125	4.240383	3.3904428	4.9980135	-3.735905	-1.1426007	-3.992498	1.2645032	-1.3711934	1.8293834	-5.787285	-11.344751	-9.605082	-0.58473176	0.88520825	5.0243077	8.027909	-0.20602947	-2.1248398	-7.6571198	-8.9368925	-3.8101559	-22.923302
¸ßË¹°×ÔëÉù´¦Àí (400).mp3	12.132366	14.424883	14.0288315	-5.0149703	-7.195527	-3.613882	1.9651701	-2.121703	-3.9473886	-4.492375	-7.0552087	-7.872489	-0.5042181	-1.9765044	3.2653372	10.732187	11.290089	10.926748	-1.8376651	-2.663483	1.6380117	8.18857	10.899735	13.819196	5.8763475	8.785789	12.603182	10.391638	5.9838543	5.161049	6.6137323	8.223324	3.6244717	-2.3459795	-1.1220088	1.7336397	11.372015	9.455149	6.3294697	-4.7112675	2.5285556	10.409597	1.7693415	-0.17960387	3.2378368	3.0127015	2.2839556	-3.9009	-0.701657
¸ßË¹°×ÔëÉù´¦Àí (401).mp3	3.9785247	6.734377	8.547706	12.191975	13.093132	3.5067444	-22.14159	-21.498524	-15.486444	-3.678737	2.0310442	6.223195	-0.5543887	-5.304815	4.9164066	5.201858	2.7074928	1.386844	15.000731	14.218861	16.713326	5.5827684	5.690434	0.96324843	2.878129	5.6267776	14.796542	11.966327	5.9871783	-0.37233502	5.703469	0.7435376	-0.8873651	5.433578	5.2065334	-4.305575	-0.6711054	-3.3134067	-0.56056154	2.8931618	7.0028114	13.04344	8.261617	2.175453	-0.44626015	12.977185	9.536402	7.712618	10.056389
¸ßË¹°×ÔëÉù´¦Àí (402).mp3	-0.20192909	5.107544	6.72878	-2.2470107	-0.6282134	-0.41397372	-16.588505	-11.470058	-9.43215	-3.0542855	-4.112834	-2.7036057	-7.263007	-3.0265048	2.292336	2.9830217	3.2471793	-0.39602762	2.3888245	4.247326	3.8078885	0.27045965	-0.24823728	-2.426783	5.3966827	1.2563021	-4.8199124	0.28815484	7.999096	5.336446	7.956024	10.813242	4.7039433	8.675867	3.3233943	0.8936171	-0.1313997	2.1624155	-1.3678784	18.363407	14.821381	15.148439	7.4724054	8.602152	3.3774362	6.568925	4.169403	5.1037474	-3.1963923
¸ßË¹°×ÔëÉù´¦Àí (403).mp3	-8.83476	-6.051115	-3.0043206	1.0220338	-2.0657375	0.66424364	4.2174315	4.5066485	3.8634822	6.384036	7.502956	12.630857	-3.8203874	1.488415	2.4042826	9.966566	5.9934354	7.983494	6.288945	7.445999	2.5022054	8.168786	7.490035	5.6073976	-12.79173	-4.681365	8.453419	0.43262735	-4.9094605	-4.4323845	1.0876374	4.358634	3.6366577	9.548359	8.472655	7.685999	-17.075169	-17.54181	-6.177039	-1.5196137	-4.6121798	-7.8861833	-21.386784	-22.618383	-16.390602	2.2890682	3.5403042	5.1191382	-14.971506
¸ßË¹°×ÔëÉù´¦Àí (404).mp3	4.339642	5.8276825	3.4441714	2.8465247	12.056557	15.496576	14.248331	9.994283	4.4274764	4.788148	6.5997934	2.2592132	9.388792	12.61756	12.06292	-21.140646	-19.835012	-7.640115	-29.105743	-22.086773	-17.477951	5.1298213	3.547759	6.7377405	3.1591887	2.7453191	-3.1886914	-11.275833	-10.37037	-3.5266714	9.161449	10.509238	4.096266	-8.310932	-4.5287614	-0.094289154	0.09911287	0.22651482	-0.9926827	-5.333358	-6.548021	-8.630966	1.2084794	4.789797	12.065544	3.6789474	0.64856076	-4.520411	13.424218
¸ßË¹°×ÔëÉù´¦Àí (405).mp3	-14.803689	-13.706362	-4.876663	3.50851	0.64883626	0.55580485	2.7086582	4.679098	2.1350698	12.734402	11.523859	1.7882116	3.6048446	4.559577	9.497201	-14.503159	-18.497269	-23.779064	0.60405034	-4.094476	-4.281048	1.9285662	4.479638	5.950989	-11.878683	-10.883145	-8.954998	-5.4067774	-3.37398	-2.648487	2.3140147	2.28788	4.660823	0.41551197	1.0347515	3.243105	-4.968059	2.6483614	6.4845467	4.5187464	-0.28836834	-1.4147782	3.6659036	1.8899325	4.812301	-2.060913	-3.2812102	-5.20048	6.255807
¸ßË¹°×ÔëÉù´¦Àí (406).mp3	9.584821	6.9312997	2.9108794	2.5659878	1.0930605	-4.5457516	2.7574277	-2.8664753	-5.215613	-4.569204	1.00949	4.957319	1.0055782	1.4896597	-3.6287153	4.804976	3.4092226	1.4955224	-0.85724634	3.5790524	1.1423596	-8.028809	-5.073884	-1.4068108	-11.786279	-14.730736	-10.923901	6.4145823	4.953521	7.354867	-4.152335	-5.370207	-9.469868	-15.469337	-13.270289	-8.45812	6.084162	2.6652594	2.8884065	-3.783763	-3.3683648	1.4443415	2.6590285	-0.25778705	-7.354064	8.930954	7.1906853	5.567354	3.141629
¸ßË¹°×ÔëÉù´¦Àí (407).mp3	-1.8541676	-6.2803736	-12.438142	-14.077297	-17.173372	-11.928153	-0.021090984	2.435577	9.10274	-7.62459	-9.332819	-3.2592998	-1.0199322	4.0848966	2.170117	3.3782058	4.4866314	6.1852045	11.289997	13.320862	8.063638	7.9208155	3.064734	0.20839237	-4.7995744	-10.197357	-8.137416	-6.9464507	-10.018698	-9.998281	-10.582878	-11.403137	-15.103527	-12.016281	-10.651117	-9.370479	-14.534536	-11.400226	-9.537831	-8.012571	-6.5609055	-5.6122913	-19.060871	-19.63712	-11.727114	-0.14986244	-8.763242	-9.92465	-24.842863
¸ßË¹°×ÔëÉù´¦Àí (408).mp3	-26.011375	-30.236046	-31.678432	-11.121322	-4.7647867	-0.3572126	-7.9674044	-13.345592	-5.547165	-6.3635397	-2.4077873	1.9520752	-5.438096	-7.676527	-7.709204	-4.327722	-9.560023	-14.5209675	-10.336143	-8.976694	-8.974363	-14.755808	-18.314816	-15.449022	-7.640701	-1.8930387	6.5224576	-22.288593	-20.77352	-14.505209	-11.191257	-16.742973	-12.487211	-22.994583	-24.367443	-20.508324	-23.769482	-31.204859	-32.03472	-14.552729	-18.836952	-16.489132	-10.2685585	-13.965357	-15.335756	-27.95879	-26.72279	-21.002842	-22.08567
¸ßË¹°×ÔëÉù´¦Àí (409).mp3	13.235775	15.688137	10.385614	8.467955	13.501881	14.50822	-0.14435136	-5.131033	-8.71384	6.8336244	9.778464	9.871399	5.739768	9.002947	8.100606	4.130376	7.489257	9.377004	8.813304	5.647566	2.0043964	2.6857443	-0.70188385	0.44840515	0.85141575	3.4549048	1.5500088	8.213389	12.678648	7.7152653	13.577088	10.60093	7.991313	1.8147109	4.2967377	-7.4846935	23.471813	19.95218	10.511347	-6.896957	-8.558401	-4.7393246	-15.954013	-18.16756	-17.194708	-3.5435743	-5.392931	0.116342306	13.9817915
¸ßË¹°×ÔëÉù´¦Àí (410).mp3	0.585157	0.3147031	-3.8633313	-3.760872	-2.3786414	1.3850539	10.143293	4.881393	4.055832	-1.3125703	0.12322545	1.4122577	-3.7168944	-8.183591	-11.132309	-7.1817966	-5.9599695	-5.5918036	-1.2583246	-1.9431722	-10.132757	7.2206025	-2.1526306	-6.3607903	6.5912104	2.5867078	-5.1821566	5.541583	-0.7189529	-3.9197392	0.92883277	-1.4867301	-1.4438448	5.404064	4.497166	1.0575881	1.179033	1.8395272	2.9870038	5.9786215	5.846014	-1.3921741	7.483777	7.838673	8.214893	7.9853973	8.456458	8.966616	2.688352
¸ßË¹°×ÔëÉù´¦Àí (411).mp3	-10.961561	-1.5029576	1.5933774	0.08787167	-1.8420732	-2.4266849	-10.398285	-5.0841894	-5.181984	-14.807919	-7.7534857	-7.7243094	-6.6584473	-8.388624	-11.130783	-9.870833	-11.173283	-13.783774	-12.26388	-10.394037	-2.5526261	-0.6109523	-3.6560233	-1.838843	-11.732249	3.7032685	12.218644	-18.099361	-13.4247265	-6.570492	-9.4899025	-9.671816	-9.391275	-4.8231225	-6.050802	-2.6929848	-2.4063184	-0.46371245	3.0756612	-3.5487218	-3.5195274	-5.7203274	-4.4598756	-2.8650775	-5.576476	-2.4236522	-2.2800398	-0.63716865	-4.528973
¸ßË¹°×ÔëÉù´¦Àí (412).mp3	-11.747701	-10.400809	-8.299664	-8.386945	-14.577095	-19.631208	-16.812042	-15.004411	-17.630926	-13.692116	-17.972755	-17.066223	-15.207048	-17.089298	-22.243578	-15.0384655	-19.032434	-22.790565	-10.798685	-17.48482	-21.447659	-13.412146	-21.938633	-28.306973	-19.215174	-19.086975	-13.239547	-17.486183	-17.124441	-14.574295	-9.030998	-12.388077	-12.260119	-2.3520172	-10.525177	-12.745714	-12.537104	-14.53779	-6.918219	-11.168328	-14.059391	-13.865496	-9.563997	-16.719849	-15.919982	-15.595902	-13.697628	-11.4734	-15.4426985
¸ßË¹°×ÔëÉù´¦Àí (413).mp3	10.930146	9.347558	6.476665	13.7623825	9.815832	6.590387	-1.7932053	-2.642786	-10.632044	2.5856438	4.4851155	8.581215	3.3469362	-0.84716177	-1.3141081	8.612408	4.38871	-3.540344	3.296266	-2.621708	-2.1957402	1.0130414	-2.0787697	-8.747957	-8.855248	-6.4379735	0.71046317	-16.92025	-17.33286	-15.0958	4.1354194	0.5523107	-0.014052689	-11.616632	-7.649703	-10.819954	-17.39315	-14.144407	-14.359018	-12.799361	-11.124371	-11.501913	-5.230052	-4.4231296	-3.2605863	-11.145475	-10.183491	-1.9922252	3.4317684
¸ßË¹°×ÔëÉù´¦Àí (414).mp3	-12.717543	-12.147209	-11.089731	-4.472345	-3.8334684	2.768136	10.501604	0.6575162	-8.645654	-5.927367	-5.571875	-9.240695	-14.627367	-12.062183	-7.816515	-2.007785	-6.5227194	-7.052716	-10.891163	-11.018389	-6.664012	-22.278294	-14.155317	-10.091171	-18.614147	-9.847942	-0.5942965	-5.192123	-4.141117	-1.140226	-14.121931	-11.774835	-0.14061022	-7.7062664	-10.456492	-9.120527	-1.605559	-2.176374	-2.654082	-6.442938	-8.499133	-10.589611	-6.431758	-6.0978165	-7.9565387	-5.923089	-11.294628	-11.312756	-6.923916
¸ßË¹°×ÔëÉù´¦Àí (415).mp3	0.82998824	-0.45949295	-4.554013	-2.1846223	-5.995467	-3.8079088	4.848564	1.1085937	4.808912	3.1198297	-2.1747875	-1.803594	8.359262	0.8684386	2.5189817	-7.353549	-6.7045975	-3.651452	1.5387701	-0.5248487	-0.78001356	-6.1706343	-6.0246215	-0.28028432	-1.7577567	-0.6561131	-2.8325415	2.9028895	1.2896304	5.1239324	-6.1538653	-4.205799	2.0544062	5.6190434	7.510785	8.1914425	0.15249577	6.019744	12.552068	11.136747	6.328865	9.605019	-2.7146819	0.66928816	6.0156446	5.6677628	0.41904628	0.8098379	-6.705964
¸ßË¹°×ÔëÉù´¦Àí (416).mp3	-7.9873085	-2.1596437	8.323546	-8.7553215	-12.339758	-9.460505	9.099645	9.545382	4.3772664	-11.950014	-16.043991	-12.496069	-5.624723	-14.016045	-8.871418	-9.622256	-14.04721	-14.559408	-6.9035606	2.338419	4.34217	-8.800069	-13.8580265	-10.910208	-8.008345	-17.074818	-22.794657	0.8620559	-0.7462932	10.783213	-1.0139242	-2.3964589	5.677803	-14.194574	-19.749836	-14.619824	-4.411997	-11.871759	-10.796614	-8.517157	-21.369177	-22.855534	-7.5033326	-9.786144	-8.335445	-0.21342546	-4.390581	-9.11356	-16.634377
¸ßË¹°×ÔëÉù´¦Àí (417).mp3	-13.927947	-14.090887	-10.299782	-21.116165	-13.763346	-4.402394	-11.558338	-16.842152	-21.358936	-15.72303	-21.893278	-27.384851	-18.190025	-21.801872	-22.426395	-17.997746	-23.753351	-20.827412	-12.700529	-16.67479	-13.1490135	-4.3462477	-10.507023	-9.283626	-31.830246	-27.821922	-22.986307	-7.2226152	-12.822989	-7.6820803	-10.336094	-10.915376	-11.293021	-15.720741	-15.097294	-16.50458	-14.247332	-16.463318	-14.306373	-26.839668	-22.772099	-21.778551	-9.01412	-17.195621	-20.123112	-13.308083	-19.18644	-18.562809	-15.682856
¸ßË¹°×ÔëÉù´¦Àí (418).mp3	-16.188438	-15.977194	-20.99345	-7.5069714	-5.337267	-1.953859	-12.5904875	-9.965467	5.274155	-8.682434	-10.955142	-11.2605915	-12.393458	-19.499832	-14.034521	-15.888602	-13.723709	-11.141147	2.257069	3.796118	4.3087096	-5.4089046	-12.970405	-11.110067	-17.654308	-22.532028	-17.474724	-9.035555	-12.002056	-5.5581174	-8.6802435	-12.4426155	-12.924646	-2.2701092	-7.864481	-7.084361	-20.153563	-18.319523	-7.460994	-7.2553387	-9.974766	-10.529932	-7.41644	-14.056025	-5.315283	-19.933529	-18.160002	-16.724052	-4.12393
¸ßË¹°×ÔëÉù´¦Àí (419).mp3	-8.995194	-11.579546	-12.652018	0.40625048	0.17316663	-2.1598125	-11.346241	-13.717169	-15.813051	4.990119	2.9548204	3.9129891	-3.0090132	-8.492019	-8.981821	-11.964022	-12.322707	-9.575701	-17.951199	-17.474222	-17.426577	-4.1979127	-8.7857685	-1.7548517	-14.377029	-11.273436	-5.114075	3.2076674	-6.7743254	-12.3882065	0.87533534	1.0970944	-0.058285266	1.9865353	-3.0261903	-5.0504584	14.180141	12.4478445	10.721639	-6.1946106	-7.5619955	-8.559283	4.266237	2.3886538	-1.5054246	9.678656	7.853939	0.6646523	0.99987566
¸ßË¹°×ÔëÉù´¦Àí (420).mp3	-11.296268	-7.993628	-7.3454385	-5.366777	-1.1094565	-1.825113	-3.0537243	-1.71048	0.8530104	-19.539066	-12.61209	-7.000322	-2.0533729	-3.6165843	-7.519271	-1.8455725	-5.287159	-3.552616	14.255207	11.242532	6.1182947	-7.133438	-9.074816	-8.46898	-1.7714345	5.080069	10.930973	11.3558235	2.4616845	7.3844833	1.1579223	4.4107594	7.1697245	-13.113441	-8.703579	0.16745423	-4.8812995	-4.6383095	0.3312763	-7.8518066	-6.049893	-7.6759415	-14.012888	-8.011293	4.4052815	-10.407661	-12.487542	-3.6513953	-2.4317513
¸ßË¹°×ÔëÉù´¦Àí (421).mp3	-2.3310647	-1.5153246	3.300045	-13.503887	-14.922628	-5.3832245	-4.520821	-12.299334	-16.601318	-5.6736937	-6.2340765	-6.501852	-0.9845228	0.1821146	-1.4952908	-11.983079	-8.891426	-6.2837086	-14.104909	-11.752413	-10.326822	-16.351147	-17.073814	-15.285355	-14.525584	-20.43711	-18.178665	-12.9517765	-14.016813	-19.00233	-12.95928	-16.181164	-19.48771	-14.545794	-16.210545	-13.188051	-11.271437	-10.416664	-7.451948	-19.0765	-22.364529	-23.950172	-7.1683865	-9.695478	-11.198206	1.4537518	-2.7925305	-3.6417258	-7.037006
¸ßË¹°×ÔëÉù´¦Àí (422).mp3	-15.340851	-14.045858	-9.615923	-12.067175	-7.90811	-1.0878454	-11.038107	-16.788609	-17.199753	-14.691875	-12.12574	-6.423662	-5.790413	-7.815153	-2.0706751	-10.627173	-14.117924	-14.020889	0.90925395	-5.83115	2.0585194	-4.475748	-1.28915	2.0065355	3.054061	3.1180325	4.0766773	-7.400787	-11.832048	-11.928614	5.746463	4.9115906	1.0158217	0.73579985	-6.271187	-9.688757	-7.1893935	-7.384699	0.16074003	-15.850834	-13.856051	-6.4556007	-7.1222343	-14.6807575	-18.244747	-5.9057198	-9.730894	-6.84711	-16.367867
¸ßË¹°×ÔëÉù´¦Àí (423).mp3	-23.62835	-23.84549	-15.255302	-12.802101	-15.259873	-16.142967	-7.657271	-9.041624	-14.078323	-20.145508	-24.008604	-26.381369	-17.5043	-11.485054	-12.262917	-18.147408	-22.612534	-16.574165	-17.971222	-17.652905	-13.612993	1.9010496	-0.79045814	-0.6317158	-4.5266213	-9.3022	-14.408924	12.297977	6.6971745	5.51921	-6.810734	-12.570316	-12.193325	-12.2623825	-13.764141	-7.445159	-13.357378	-11.2398815	-8.746721	11.630556	7.440667	3.6554859	-2.194076	-8.119998	-2.893976	-4.696677	-6.4552593	-2.3829489	-17.934284
¸ßË¹°×ÔëÉù´¦Àí (424).mp3	14.777201	17.79826	25.45934	1.9757688	1.355437	1.5104004	0.26892656	4.1712017	0.77725416	-1.5894024	-3.9675565	1.5571538	-2.1147892	-7.3107715	-7.6950126	-15.387878	-14.930497	-12.245848	4.261427	-3.0091677	-9.284224	6.8654633	11.293631	9.232166	-3.6950202	-4.7336426	-3.7707248	0.7219776	-7.03086	-3.3346262	6.3903522	3.2894344	0.033142865	10.713131	15.872507	15.321583	12.929966	20.91691	19.648142	9.097007	0.8814769	-5.0241256	4.4163113	2.5594625	5.7705746	6.2746325	3.5496747	-2.7148652	13.196959
¸ßË¹°×ÔëÉù´¦Àí (425).mp3	-6.4984965	-5.7537756	5.170497	-24.624714	-17.064743	-6.443036	-8.104296	-14.837088	-10.96867	-1.1761706	-1.4536041	3.372548	2.245056	-5.2398157	-13.001503	7.522821	3.9428177	2.880344	-2.5899744	-4.245743	-2.903091	-3.951669	-10.263973	-13.618338	-6.972556	-8.540779	-6.382263	-5.034104	-8.201869	-4.023171	-2.0753067	-7.9172297	-13.446471	-5.291194	-6.1197944	-10.786449	-18.898006	-10.05187	1.1946976	0.992558	-0.93725926	1.808921	-13.138348	-11.193261	-8.918802	-2.7145128	-4.738199	-1.4332645	-10.611891
¸ßË¹°×ÔëÉù´¦Àí (426).mp3	5.131957	7.7465477	15.040129	4.9775257	7.300941	6.9242363	2.968066	4.1020937	9.315658	1.5697393	3.9725718	2.199408	-0.5278406	-7.158882	-3.8029037	8.619337	14.1301	12.829109	11.077989	6.7194214	6.0306273	-0.45777783	-1.7630069	-4.176219	2.6384668	6.8304567	9.71689	-2.0256066	-6.269394	-1.2963045	2.56318	1.2220643	2.5375204	6.8651237	7.014227	5.194646	7.9162226	6.8408804	5.338073	8.946914	8.702799	6.9892435	9.45883	10.432711	12.904179	4.635786	-3.5989227	-7.763356	1.1022218
¸ßË¹°×ÔëÉù´¦Àí (427).mp3	13.68513	14.377388	14.083034	-0.20605691	0.9668565	0.47994477	7.4262867	3.550184	7.1781416	1.565213	5.46074	2.5951295	14.115543	8.807747	-1.0095284	-3.0470088	-1.8799907	-1.809603	6.130987	-0.6756133	-5.7622356	-1.1632396	-7.1797066	-6.2722874	8.234514	6.6105027	1.4867909	-3.368579	-6.8696632	-0.6355795	1.8316176	3.644937	7.5226574	-1.7275336	-1.6294143	-2.674778	-2.595176	-2.6329951	-2.635063	9.150259	4.485441	0.5409119	10.249625	6.5051594	9.259674	3.30599	0.39193875	-0.5646291	-0.097749755
¸ßË¹°×ÔëÉù´¦Àí (428).mp3	6.636263	5.3329105	4.986806	7.4648304	7.0946493	12.600207	4.068987	2.2190952	-1.481745	-2.5584593	-6.0516253	2.8635654	-2.6335144	3.765777	6.555982	7.340054	-1.4421866	-4.1356335	7.516593	5.1976132	0.35375464	1.6686572	3.807308	5.567485	16.834946	7.222615	10.357135	8.3313465	9.784571	7.0441895	13.488775	13.943661	11.810991	4.5228543	1.0680069	1.434137	2.6744838	-3.4317303	-7.7895846	-0.2360021	0.1058059	4.2138166	1.9365568	-0.74387425	-1.021401	8.004417	4.9763374	1.5518322	2.260696
¸ßË¹°×ÔëÉù´¦Àí (429).mp3	-0.5511352	-8.252247	-6.3817344	-9.967712	-10.310768	-6.5612836	0.5126879	5.1550627	5.380085	-1.4726031	-0.590101	6.084519	1.2887663	0.5062757	8.602093	-6.951049	-5.691713	1.7377309	-3.9218302	-11.15649	-19.127048	14.834776	11.590575	5.2392044	-7.503434	-10.066996	-8.573912	-1.6776819	-11.002118	-19.545977	-1.483458	-6.1625967	-8.518965	9.020462	7.329405	1.6162417	11.345644	5.9681025	3.136495	-9.281576	-8.454172	-10.34247	-3.9379601	1.6288593	1.5467315	-3.8233967	0.011373669	5.735635	-5.66697
¸ßË¹°×ÔëÉù´¦Àí (430).mp3	-8.108916	-7.990878	-4.354512	10.256731	9.135924	14.503799	-7.082857	-10.282082	-9.629147	-3.5197651	-12.472397	-7.0802355	-4.478689	-4.2267537	-5.0914288	0.2700975	0.38256237	4.743264	-0.5942971	-9.673618	-12.561598	5.555597	5.7182856	12.160675	-5.4261546	-9.667092	-6.257516	-3.2671728	-8.078653	-7.417053	0.20472133	-2.6084623	-3.9429264	-4.1580048	-4.8810663	-4.820934	-3.3815892	-12.942875	-13.280903	-4.1313696	-5.681525	-4.1098657	-4.3887634	-7.1104946	-7.980873	-6.2135706	-8.331602	-9.558933	-5.8444414
¸ßË¹°×ÔëÉù´¦Àí (431).mp3	-7.3754373	-10.462806	-16.068241	-20.265163	-17.58164	-15.25702	-6.4423213	-7.712977	-5.2312775	-1.3151844	-3.1920524	-4.6822453	-11.132581	-8.511473	-0.96980923	-6.836142	-1.1802094	9.785179	-6.155672	-10.281572	-1.3027273	-26.116966	-16.132029	-13.035894	-16.259727	-18.678009	-15.589342	1.4308331	-9.944693	-12.429186	2.6945777	1.0446978	5.1701517	-10.608942	-12.724234	-12.56876	-7.267422	-3.3029482	-2.1423612	-2.5463998	-2.4375792	-5.020332	3.5979462	15.382324	19.666925	5.5089808	-0.71287453	-1.2839103	-4.5553374
¸ßË¹°×ÔëÉù´¦Àí (432).mp3	-9.22035	-19.081379	-20.538433	-16.465841	-14.190275	-8.894292	-14.067551	-19.168606	-19.311052	-11.0143795	-17.563145	-13.583902	-5.7338266	-15.028156	-12.395935	-12.268057	-16.31985	-18.57409	-9.666175	-12.966485	-11.212304	-5.027897	-10.091045	-13.847233	0.07964164	-5.6979113	-8.176925	-9.025009	-10.740505	-10.935897	-4.4451094	-10.815737	-12.425682	3.9921277	-6.5701065	-12.790084	-14.809173	-13.683349	-9.47348	-15.090336	-16.507195	-10.770149	-8.550388	-8.517151	-0.24757397	-7.939663	-11.232777	-7.8181686	-7.5530515
¸ßË¹°×ÔëÉù´¦Àí (433).mp3	3.522376	0.8166734	0.3621412	9.660175	6.2505593	6.938547	-0.5450284	-5.8899918	-5.957613	-2.9271455	0.9273834	2.6104786	3.094742	4.083298	1.2828555	-1.9678729	-6.6181593	-3.3499887	8.934388	0.23665623	-3.9216383	-14.537763	-15.231913	-15.995375	-24.263037	-15.255902	-9.0541115	-6.520541	-9.000453	-7.817523	-1.3687376	-4.3061886	1.6246922	-19.609875	-10.237691	-8.389499	-7.7641573	-11.655104	-22.925892	-4.9512343	-12.661236	-26.613043	-1.1282712	-6.909462	-13.70639	2.0287642	-1.5499198	-6.746187	-3.8131876
¸ßË¹°×ÔëÉù´¦Àí (434).mp3	-8.214797	-8.329755	-6.9334373	-15.001567	-15.702194	-15.842089	-6.2645183	-9.514187	-7.4162035	-27.923862	-21.85643	-15.91492	-6.4215226	-3.0308716	1.9203243	1.4772911	-6.382954	-6.078468	-7.3619223	-13.460158	-11.834328	-7.9913588	-13.729605	-21.386253	-1.3519493	-0.9094274	2.4102871	6.1983995	2.9714725	4.2839518	-10.957746	-8.914469	-2.1312375	-3.157117	0.5540999	6.390073	-9.962101	-11.823273	-9.835076	3.9372468	3.7580028	7.9947567	-5.556275	-5.3225174	-5.66757	-8.641559	-9.419562	-6.9067326	-12.8032255
¸ßË¹°×ÔëÉù´¦Àí (435).mp3	-17.049023	-27.009945	-27.866562	-3.0211754	-11.608805	-8.502735	-7.4941053	-14.720747	-15.531084	-3.1924314	-11.892149	-9.757914	-15.17553	-16.494894	-15.093495	-11.075937	-21.547886	-16.278435	-17.01521	-25.84314	-18.674843	-5.3341675	-0.573256	7.053401	-18.942068	-21.49807	-12.041502	-21.75326	-24.043846	-21.698765	-24.928696	-28.357544	-26.87894	1.2458974	0.6996738	-0.2727282	-8.264973	-17.654339	-20.655914	-16.366016	-22.066528	-19.568108	-1.9120147	-2.7587924	-2.927397	4.346931	9.484056	12.2033615	-19.373198
¸ßË¹°×ÔëÉù´¦Àí (436).mp3	6.5688868	7.3426843	8.120735	12.426628	13.612002	14.860763	14.15432	13.727301	16.09539	6.754356	7.1177835	6.103609	1.6649804	1.8770294	4.7979527	5.6915836	8.283875	3.5783322	9.955132	5.8831015	3.3854518	2.1560168	4.3740516	10.050229	-3.3700647	-0.1421333	-1.3464211	9.083878	8.862805	2.143309	0.4861019	1.870472	1.28026	8.996209	4.4113936	5.2612457	2.8340101	2.2397077	2.1490095	-4.773826	0.33571774	-1.5394843	9.151332	14.773423	12.09406	-1.0560181	-0.82722384	2.4437194	0.57659686
¸ßË¹°×ÔëÉù´¦Àí (437).mp3	-2.209032	-5.922144	-10.664905	-9.931023	-17.486994	-16.21574	-7.8004427	-10.878836	-5.2622104	-3.7509499	-10.862312	-13.134764	-5.7885137	-8.684393	-10.256546	-6.6641655	-10.460136	-15.684826	-5.462702	2.1980162	5.1800323	-25.223606	-24.368149	-18.039242	-10.423165	-17.61603	-21.607096	-4.431754	-9.556176	-10.4618435	-14.080162	-19.374222	-24.778	-15.49329	-19.784752	-19.811413	0.36168998	-8.069203	-13.529528	-15.898633	-17.043419	-22.043789	-21.609415	-21.579536	-18.482426	-16.549294	-16.7168	-21.59755	-20.046707
¸ßË¹°×ÔëÉù´¦Àí (438).mp3	-15.972201	-9.662346	-3.3305662	-12.315485	-10.009977	-4.047654	-2.4570613	-8.388002	-8.636651	-11.328577	-10.064477	-6.255022	-2.8192613	-4.9662805	-5.325776	-19.04987	-16.575377	-11.923534	-9.573526	-10.010668	-14.300682	-10.771649	-10.963551	-3.4420795	-13.963676	-11.165823	-4.613779	-1.326694	-8.879845	-3.8731055	-9.748193	-9.7969675	-4.6222267	-8.781614	-10.130335	-3.923202	-9.48	-5.288211	1.5829246	0.81849515	-3.9383345	-3.5429163	-0.43837905	-6.1432333	-7.934742	-2.6912293	-5.5341673	-1.2087533	4.7691236
¸ßË¹°×ÔëÉù´¦Àí (439).mp3	4.255493	-2.5526533	-0.33873397	2.6798344	-3.146123	-3.9436922	-11.839321	-14.285249	-14.512287	-1.0747235	-6.0453095	-3.3473058	-3.3443813	-9.887892	-6.183145	-3.9807546	-13.409491	-10.597266	5.787732	4.7211137	-3.6697736	-14.599748	-19.298573	-9.320671	2.1985853	-1.9849907	-8.510866	-2.389034	-0.41665602	-0.3035807	3.4671025	2.4592695	-2.7187648	-3.3643172	-0.3468858	3.3926456	-5.1502466	-7.704919	-9.455714	2.020823	2.5355177	-3.4654977	-3.9159474	-3.6030993	-0.30764344	2.1171927	0.07152532	1.7971175	3.0817676
¸ßË¹°×ÔëÉù´¦Àí (440).mp3	8.710438	2.5840173	2.5183198	2.0446086	3.8521857	4.997778	4.4737806	-0.65012026	-9.369162	6.196725	1.662946	2.976352	6.6040196	3.1383383	-3.596652	0.56761867	0.18223631	0.6153276	5.0724764	5.2485514	4.961961	11.9960785	10.009516	4.7941236	-3.965113	-4.521992	-0.9338324	2.2681904	1.7637507	4.0324078	-3.3456707	-3.2562501	-5.2435017	-23.351425	-19.108154	-14.6704855	-7.4799957	-13.401389	-12.181008	0.35690185	-6.144946	-8.5779085	-14.960343	-20.10241	-16.913689	-16.895504	-25.486835	-23.826324	2.4543438
¸ßË¹°×ÔëÉù´¦Àí (441).mp3	-19.61642	-16.46669	-14.814663	-6.5014167	-7.342696	-3.4062152	-11.361692	-15.413399	-12.851271	-9.801146	-16.638557	-13.117765	-3.2228224	-7.3236766	-12.062414	-2.7160304	0.11708927	-2.7292898	1.778841	-4.918041	-9.65539	-14.370951	-14.057626	-10.69631	-20.060328	-9.356165	-4.7879944	-12.245615	-12.306943	-7.3524675	-20.43407	-12.886047	-5.109839	-10.257654	-13.278154	-11.187407	-7.2503223	-14.542303	-15.931173	-10.901691	-16.759844	-13.841965	-22.87297	-19.705376	-16.875912	0.10139382	-3.9276328	-6.8664455	-7.668004
¸ßË¹°×ÔëÉù´¦Àí (442).mp3	-4.163434	-6.4287424	-12.415336	-0.5513133	-5.6178303	-13.64722	-8.875513	-6.0226774	2.0438962	3.2560558	-2.7516012	0.9580112	2.2678957	-4.8536344	-9.192395	-11.474222	-5.9895163	-0.95280063	3.85611	3.9917588	7.319298	10.317316	6.9876275	1.745645	-13.380243	-4.9196987	-3.3211203	4.492606	2.4292657	-1.149102	-10.022522	-9.546583	-1.7735506	-5.955942	-11.605909	-17.52586	3.8788524	-2.233498	-0.15519938	-7.806176	-7.820536	-9.334543	-2.6715066	-8.957395	-6.4397707	-4.803779	-8.90486	-7.6822124	0.06270599
¸ßË¹°×ÔëÉù´¦Àí (443).mp3	-9.260923	-7.2412033	-5.391479	-1.3522673	3.9487147	7.746496	-1.7471639	1.6387464	5.089406	6.0951095	2.0531678	-1.8158015	3.9811144	4.4511313	8.161873	3.821167	2.8384929	0.38862777	-3.5970738	-4.230621	-1.0594125	-1.638576	-9.50382	-5.0659266	7.9071345	-1.0273607	-5.8368807	-2.6120813	2.2016296	5.764885	-11.574565	-13.619411	-12.840674	-7.8187437	-4.891449	-2.4267683	-8.227945	-7.4272313	-6.1440725	-8.087219	-8.9318695	-10.038221	-6.8340445	-8.47243	-12.104384	1.8592322	-2.9897108	-10.531721	-3.4287567
¸ßË¹°×ÔëÉù´¦Àí (444).mp3	4.0095673	4.670104	6.532689	-6.5557795	-7.266202	-5.8575306	11.884211	7.842684	3.8575988	-12.859602	-12.866519	-6.521847	-0.4347396	-6.6822834	-1.8050071	4.166294	-2.273263	-10.2954445	4.0791755	-3.083056	-3.6218228	8.256108	3.5070524	5.1897564	2.816571	5.644416	8.290996	-5.262909	-3.5350504	3.1487923	1.3454126	3.631743	7.403203	-4.510308	-3.981667	0.04047087	6.8709674	5.5209513	8.856861	4.231854	5.1050444	6.4604774	13.764574	10.30559	9.786285	3.4172149	0.7493489	-1.4853214	14.540345
¸ßË¹°×ÔëÉù´¦Àí (445).mp3	-9.076321	-5.6534066	5.3304615	-9.409585	-13.121952	-15.291009	-8.218561	-12.470972	-9.361162	-5.493168	-2.628378	-0.8530622	-3.4251027	-2.9270983	3.8747287	-5.8952923	-5.3007517	-5.028265	-0.17050046	-4.5220413	-5.744241	6.2863693	-0.06281757	1.0566446	-2.6731231	-4.2370224	-4.2470284	-13.500296	-13.445232	-12.2653	-4.5282235	0.9489194	7.5329247	-6.900922	-7.0032296	-9.604325	-6.9767933	-9.332026	-10.096793	0.44227394	-4.44123	-11.100899	-14.870966	-16.791603	-12.483595	12.748292	11.687769	17.159744	7.534025
¸ßË¹°×ÔëÉù´¦Àí (446).mp3	-2.8966663	-6.0318384	-11.707287	-1.2455455	-1.50571	-0.3979187	-9.005111	0.9325185	6.808634	-7.1478252	-6.8427887	-8.4084835	-3.412321	2.8941522	5.3767824	3.680809	2.2700253	6.683216	4.152377	-1.2637147	-4.011743	22.4678	12.976343	8.889015	-1.0801826	-4.909599	-4.4521275	-0.67983943	-8.473974	-7.6526546	-5.1964035	-2.64121	-1.8435827	-17.113754	-15.525805	-13.434306	1.1765848	-0.6773982	-4.5535817	-5.346656	-7.908991	-3.6651855	1.781796	-1.4952009	-4.070093	-2.2277381	-3.7037225	1.1142511	-0.2735924
¸ßË¹°×ÔëÉù´¦Àí (447).mp3	-13.119217	-12.776776	-10.496265	-2.94105	-2.98322	-3.3113291	5.722579	6.2896748	4.9768434	-7.3416815	-4.6724873	-0.6514399	0.95467895	1.1685926	0.6660229	-0.70307046	-4.567444	-8.116678	3.5054827	-2.0562627	-5.6392775	3.642799	5.069501	3.3792934	-7.692259	0.6804546	1.7319313	7.886694	14.658712	14.840902	2.7252827	11.577153	15.31315	9.244259	6.282	7.1662965	-2.6647782	2.9325335	10.446341	-2.1848125	4.127771	4.2856016	6.929913	7.540703	8.385538	4.382946	1.8939048	3.5245366	1.1990414
¸ßË¹°×ÔëÉù´¦Àí (448).mp3	-1.9179795	-0.99496496	3.3890965	-16.629776	-14.247588	-10.598028	5.4647484	1.004999	1.5213536	5.7113194	1.736695	-3.5608387	-3.9715524	-6.7881746	-9.459953	0.96543175	-0.049711287	4.034629	-0.06503719	2.1990125	-0.014436781	-1.7877419	-2.7369115	-1.0215614	-8.830315	-10.981297	-7.292265	-2.8421571	-4.3350964	-6.8231945	2.3005164	-2.2837868	-2.191945	-9.408812	-6.68188	-4.7551756	-3.866269	-6.1028852	-8.565477	-7.426756	-9.854503	-6.331978	-2.034307	-4.36851	0.22561412	1.5945878	-3.7343946	0.24067694	-7.292302
¸ßË¹°×ÔëÉù´¦Àí (449).mp3	-19.26441	-19.970825	-23.939657	0.89862627	-2.746961	4.598913	-10.798479	-10.380951	-8.198446	-1.7988222	-6.507586	-9.63709	-2.5802674	-1.2088927	4.1911306	-15.154947	-10.405589	-5.7532425	0.037193447	-1.6894543	-6.6151943	-2.638085	-4.877331	-3.7363472	4.095526	0.1024493	0.32845914	-25.75423	-24.979176	-22.29638	-1.9651053	-8.098402	-10.394108	-6.613574	-9.336302	-10.22117	-10.244889	-13.870956	-13.922684	-4.325819	-11.856215	-8.652588	5.2933435	2.9870665	4.281356	-14.329981	-14.055956	-5.399617	-9.465908
¸ßË¹°×ÔëÉù´¦Àí (450).mp3	-0.33807373	-2.0763736	-2.4841425	1.0965056	2.8565516	3.598833	7.0790534	2.4059749	2.104966	-15.774797	-8.368002	-0.28964934	-1.9874041	-3.4923687	-9.330138	7.646517	3.883653	0.6444783	-4.088487	-4.188117	7.073473	7.536688	3.44411	5.991256	-8.385951	-11.217459	-5.9842815	-17.894949	-25.478428	-32.13745	-3.222516	-7.7163467	-14.006828	6.8514814	8.014722	4.378977	-1.5992887	-3.991982	-3.9787774	21.063343	15.741755	8.067381	-0.5773696	1.0170028	1.4047287	-10.648799	-7.9367294	-4.7405024	-10.473543
¸ßË¹°×ÔëÉù´¦Àí (451).mp3	-13.930925	-16.441893	-9.653496	-20.83997	-16.283955	-16.76511	-10.971201	-18.529049	-19.082516	-15.311398	-17.244673	-15.051174	-9.857591	-12.358612	-8.247407	-22.001657	-22.421413	-18.464657	-9.047184	-19.993988	-24.045238	-11.065815	-13.187228	-12.80864	-13.460577	-19.15179	-21.931574	-12.3604355	-12.528933	-8.850222	-19.905666	-21.43908	-17.61407	-6.659155	-12.801167	-14.303398	-19.68915	-20.998457	-18.748257	-17.351833	-22.682636	-20.298252	-9.181438	-19.580088	-26.449425	-13.095432	-19.425674	-16.548212	-20.259724
¸ßË¹°×ÔëÉù´¦Àí (452).mp3	-19.167797	-17.684093	-9.171135	9.912748	4.3886824	3.5043244	-5.220243	-10.1580715	-2.0523214	3.1746402	1.709346	3.9858308	6.709427	8.153629	12.260298	-12.158737	-18.570524	-14.0068035	-4.391911	-11.2368965	-9.742645	-2.3665566	-6.038147	-2.0887046	-20.922789	-18.735325	-11.091709	-9.056887	-9.738338	-8.370403	-13.79006	-14.756341	-13.295596	-5.47266	-11.136875	-17.360714	-13.006731	-13.596371	-9.355574	-4.712719	-14.433992	-8.468614	-19.634766	-19.26622	-10.137384	-6.717277	-7.9499063	-3.8591843	-5.2401
¸ßË¹°×ÔëÉù´¦Àí (453).mp3	-16.394608	-13.90654	-14.157893	-16.575794	-12.693178	-7.5967045	-13.880402	-18.528938	-20.95867	1.6394477	-4.5559916	-1.6171026	-22.175875	-19.90836	-23.226492	-9.456591	1.205926	-1.1781472	-0.6276114	-6.7660794	-3.2410927	-8.384099	-14.40316	-19.367123	-10.085306	-9.845567	-8.101859	-3.0470629	-1.5670903	-0.9832579	-1.7382636	-6.0918045	-8.944195	-8.261246	-13.9825325	-13.214787	-4.9812117	-11.038207	-15.049665	-7.340726	-10.096031	-9.938945	-18.207863	-19.94681	-21.19574	-7.516382	-13.956718	-15.945073	-12.38471
¸ßË¹°×ÔëÉù´¦Àí (454).mp3	5.5053253	-6.0270596	-4.036463	2.0540442	-2.5140884	-5.816449	2.917093	5.417067	0.8252089	0.8413428	-6.0340776	-8.530079	-2.1496744	3.3073115	2.3191147	-8.724089	-4.134388	-5.608657	4.947647	-1.166355	0.31176338	10.593939	3.0831466	2.373719	-3.1019342	-9.390321	-10.278441	-9.240459	-12.379967	-12.408476	-2.8548033	-5.280222	-5.3480425	-8.358285	-8.0138855	-6.2720327	-9.982023	-8.753166	-8.936499	-6.7069755	-11.201137	-15.702251	-0.09803241	0.9935883	4.745598	-12.047728	-17.454859	-15.058837	-14.908617
¸ßË¹°×ÔëÉù´¦Àí (455).mp3	-2.9864006	-12.128895	-16.50218	2.3580043	2.6380298	3.2273831	-13.531317	-15.573627	-13.208982	5.9201193	0.07053256	-8.10775	-5.7608376	-12.276715	-17.322628	0.543669	-2.7990308	-4.43419	-8.2993965	-11.838445	-9.594206	-15.524618	-16.86883	-18.289318	-11.2477865	-12.877523	-16.169928	0.9330052	-2.2072165	-5.5955167	-9.358069	-9.244409	-9.750635	-5.755484	-7.339035	-3.2677298	-19.678604	-17.64129	-9.271295	19.368889	15.091951	17.9187	-6.8450766	-3.7602036	-5.0077634	-2.0326743	-2.3561535	3.8740473	5.1335287
¸ßË¹°×ÔëÉù´¦Àí (456).mp3	5.9455748	0.19139779	0.78654814	11.220335	8.812661	5.375555	-2.3981228	-4.680683	-11.953531	-13.341867	-13.173902	-14.077368	-3.0049906	-4.7301025	-4.0443473	-6.703081	-5.0900993	-0.3878518	3.3076952	-1.3401574	-2.3862176	-4.28664	-8.249842	-11.102615	3.9744065	5.2365656	1.2727287	-20.020512	-14.888874	-10.371076	-3.1717875	-9.194384	-9.01104	-10.980842	-13.689721	-13.268078	-14.4732685	-17.756563	-14.488909	-6.9143577	-4.654649	0.6098897	-8.497318	-7.0930715	-6.265445	-9.9599	-9.961031	-16.139812	-6.8947854
¸ßË¹°×ÔëÉù´¦Àí (457).mp3	-11.139862	-13.732072	-13.126162	-7.0587883	-12.569328	-12.9604	-16.251675	-17.01173	-14.841404	-13.80231	-16.612576	-16.059729	-19.971138	-21.787325	-19.661947	-15.534812	-17.741455	-15.698851	-16.640738	-19.309204	-12.67893	-16.953548	-18.64082	-17.275616	-16.099049	-17.435963	-12.34104	-5.0185647	-14.055356	-17.313864	-8.629974	-18.156773	-14.854591	-11.434017	-19.329386	-13.93705	-5.3353686	-18.909454	-14.079237	-14.280619	-18.999496	-13.419568	-10.07915	-17.728186	-19.615486	-15.922899	-21.14166	-22.698538	-11.393654
¸ßË¹°×ÔëÉù´¦Àí (458).mp3	-1.5793034	-1.2737068	-1.2638069	4.688759	6.4226027	6.890971	-5.886306	-8.504971	-4.6100807	4.1129017	5.757105	1.7191954	5.056672	1.8727044	0.047859117	4.0686355	-2.7777426	-8.969846	5.893667	6.273395	3.5832593	-3.5378962	-13.119875	-21.264278	9.474747	-0.20038992	-1.4776014	9.08254	4.904268	3.6784027	-13.36306	-6.7519007	-2.021053	-0.9295112	1.9593595	3.2751224	2.598706	-1.508153	-2.5564203	4.592545	1.9745326	0.67199594	4.0454583	1.3445675	5.2636137	-0.07956147	2.3092043	3.6445296	-6.2192254
¸ßË¹°×ÔëÉù´¦Àí (459).mp3	7.8841586	11.078005	10.376538	9.072378	15.785312	18.281431	-10.210131	-10.487593	-13.118374	-12.775044	-18.078156	-25.46681	-15.621239	-14.255672	-8.167359	6.135105	9.989406	5.53866	9.755035	5.3517094	0.84581214	10.42747	15.76141	10.699045	1.0872164	0.10396421	-5.315484	-8.534002	-3.1618063	2.924898	15.003981	10.174051	4.3401556	0.58029103	4.2559595	-3.2405455	7.662605	7.9963884	6.950989	10.55103	14.283153	11.24519	3.8283854	7.693465	10.130159	14.850594	15.206968	10.437071	-14.506519
¸ßË¹°×ÔëÉù´¦Àí (460).mp3	-12.028839	-16.947544	-15.49048	-5.3449464	-0.89587	0.18698037	-3.1991708	-3.911469	-7.3432665	-5.179564	-5.4688835	-1.944969	-7.176085	-8.305589	-9.011421	-5.913479	-9.826878	-12.697735	-9.202863	-11.540397	-11.832958	7.474496	9.1439495	5.174832	-7.774452	1.7862496	14.268116	10.461718	5.7213907	6.468381	-21.674221	-15.802559	-9.468502	-3.0144134	-9.690493	-17.504852	-9.43014	-13.41026	-10.964163	-7.7653913	-7.4421325	-7.4061356	-34.496597	-32.537582	-28.782478	-10.59592	-8.4305725	-4.763157	-13.440136
¸ßË¹°×ÔëÉù´¦Àí (461).mp3	-12.307554	-18.251614	-23.196821	-4.2553754	-3.361475	-3.5559149	-2.1774912	-0.6511235	2.1214485	-0.034343414	-8.369784	-11.720873	0.3697075	1.554841	3.4283793	-6.2361264	-1.4963835	2.7954564	-9.428063	-8.529976	0.68469197	-8.90694	-7.120875	-0.85102165	-11.009968	-19.219276	-22.356201	-4.3405046	-4.357579	-6.789715	-4.926401	-7.12256	-7.203974	-4.188206	-7.2988667	-2.3759887	3.751461	2.8216023	-2.1804552	-9.569181	-6.021334	-1.4967833	-11.035845	-11.265438	-14.88178	-19.123352	-14.088125	-7.4249015	-1.9752384
¸ßË¹°×ÔëÉù´¦Àí (462).mp3	-17.288736	-16.525137	-11.697096	-5.10486	-10.456207	-11.334922	-15.379995	-18.546843	-13.6930065	-17.787048	-16.327732	-21.405533	-19.679758	-18.409332	-18.66085	-4.420989	-4.521242	-5.745534	-8.113901	-13.364598	-17.938614	-7.5833826	-2.03264	-0.41600192	-11.077503	-10.450123	-7.4146266	-2.761693	-0.5083003	-1.9878972	-8.33134	-5.4685802	-5.2214937	-13.315676	-16.424253	-17.479912	-4.283606	-8.375578	-10.460499	7.0411015	1.6479691	1.5559062	-11.036274	-15.829748	-14.9998665	7.341843	-1.9032952	-1.8889734	-8.696593
¸ßË¹°×ÔëÉù´¦Àí (463).mp3	5.1077466	6.2353287	7.4461174	6.782118	4.6127687	3.385191	-13.782398	-12.428625	-13.7865505	-6.382313	-7.0222945	-0.21438129	11.562826	14.24935	5.5719376	-4.6860986	-8.433519	-11.142921	-17.786673	-16.539562	-13.90181	-11.628167	-10.98962	-8.289595	-11.818647	-13.533142	-18.745026	-16.022385	-19.120588	-15.615371	-2.8728468	-0.9563811	-8.335492	-0.7610875	0.55552685	2.2659953	-19.643513	-21.661495	-18.69111	10.79804	6.7964864	8.589852	-13.81009	-8.021198	-3.94938	-12.698899	-12.644931	-11.461313	-2.7412767
¸ßË¹°×ÔëÉù´¦Àí (464).mp3	-6.559085	-6.768428	-7.743083	-7.62938	-5.2512846	3.749028	-6.560025	-11.111283	-13.738886	-13.502243	-23.329939	-25.552605	-15.779038	-22.521645	-19.602058	-5.837475	-4.885515	-1.9621533	-17.639751	-16.783749	-12.111248	-14.263996	-12.897266	-8.644983	-7.1406527	-9.438704	-4.719851	-12.467346	-12.8164425	-0.51304394	4.589752	-3.600315	-8.1704035	-0.40580764	-6.2128153	-9.133892	4.5122995	0.38168338	3.2141929	-5.851327	-3.9867976	2.9353766	-5.583932	-3.2818072	2.7518563	-4.505908	-6.1832314	-1.9766779	-0.77709615
¸ßË¹°×ÔëÉù´¦Àí (465).mp3	-11.557307	-5.114935	-0.14001551	4.2153373	5.990369	2.9516897	-6.822191	-12.538277	-8.735045	0.73716426	2.0633974	0.68103206	3.5213156	2.2085807	4.2626247	4.6383286	1.2292758	0.11740732	-11.805977	-13.00299	-14.712147	-4.238187	-0.4221171	0.9508833	-13.535841	-9.534714	0.5855222	-4.0818295	-3.127389	7.1479483	-11.427843	-15.626886	-9.705031	1.2448592	-3.101486	1.4886916	3.8158116	4.6435018	6.8080864	-5.4949865	-5.8107347	-4.237374	-6.8473635	-1.2717183	2.9533966	3.190136	0.69351095	8.462426	3.449508
¸ßË¹°×ÔëÉù´¦Àí (466).mp3	-9.18469	-14.07376	-8.840418	-7.169761	-14.757012	-12.2500305	-10.766571	-9.41298	-0.7969908	-6.703555	-4.407513	-1.5647229	-19.328152	-13.345254	-8.665697	-6.4488544	-2.9547184	-0.31340933	-7.164676	-6.494092	-5.79923	2.891796	1.9603899	-1.2223592	-15.87996	-12.074035	-3.4047306	-7.050498	-10.014848	-10.077387	-1.0611346	-15.520494	-17.51743	-9.797672	-14.093309	-14.233875	-5.948474	-10.132562	-12.589402	-8.8533125	-15.7207985	-18.545862	-19.40592	-19.467869	-10.751431	1.8589563	4.9838743	7.412463	-1.1538042
¸ßË¹°×ÔëÉù´¦Àí (467).mp3	-3.7578397	-4.3557725	-5.7401423	-14.70228	-16.183472	-21.476107	-20.479063	-18.917137	-19.842894	-15.1117935	-12.358471	-7.9618187	-8.441143	-10.390467	-6.902107	-8.269383	-6.997538	-7.445011	-3.1873326	-7.6799088	-6.8823237	-14.020683	-12.133936	-12.931591	-4.977216	-5.136017	-0.27546495	-3.3658137	-3.221943	-4.4712105	-12.086664	-11.948055	-6.931076	-21.454878	-15.695159	-11.567559	-0.78304064	-5.0345426	-2.7806726	-6.3931913	-13.91605	-20.705599	0.48385623	-5.1182194	-9.369715	-0.9731723	-4.335603	-3.0590773	-0.33340132
¸ßË¹°×ÔëÉù´¦Àí (468).mp3	3.0580685	0.8356041	-0.022630572	2.9288037	9.568956	7.3999553	3.4897313	0.60970724	3.5064864	1.480181	4.719886	8.391816	-3.3061962	-2.158888	2.639134	-5.659929	1.6004462	6.628537	1.2333951	1.858441	7.0804224	6.005265	8.557292	7.9002466	4.807114	7.447296	4.120588	13.203043	3.4697928	3.6654227	5.9488482	8.088028	13.085983	8.47205	5.75142	3.75252	7.985321	3.2076826	-3.6894116	2.1230068	4.203912	3.677112	8.792488	4.326687	-1.7512108	6.444201	6.7878084	8.573337	3.0194876
¸ßË¹°×ÔëÉù´¦Àí (469).mp3	-7.4181576	-12.652068	-12.172302	-14.212585	-11.4655075	-9.005922	-5.7076797	-11.216307	-14.994932	-7.580388	-7.3791285	-6.609251	-20.52496	-27.35069	-26.846626	-5.21474	-3.9583745	-6.370759	-18.883896	-15.0120125	-15.298637	-13.052063	-12.396624	-9.581057	-15.815571	-19.563711	-15.510184	-9.807384	-17.511246	-20.565388	-20.349953	-18.099983	-12.487869	-16.98014	-15.54702	-16.128693	-14.984943	-12.456123	-8.48231	-7.7534285	-7.2174807	-12.216368	-7.53205	-8.15184	-6.308778	-17.207085	-20.507505	-19.180962	-6.261737
¸ßË¹°×ÔëÉù´¦Àí (470).mp3	-11.118698	-7.0148544	-2.892683	-5.8842945	-6.614358	-4.485676	-6.528178	-11.334818	-10.735295	-14.259108	-16.637018	-13.897601	-1.6470891	-7.3964453	-8.650323	-10.672275	-1.0384033	6.456339	-17.506947	-19.258999	-14.173365	-10.784291	-8.519304	-4.9184628	-17.943651	-11.873585	-0.0994637	-9.167481	-10.646135	-9.423005	-0.03539884	-1.0342389	0.10350227	-20.814955	-17.52064	-13.057606	-6.460024	-10.135801	-7.0542974	-3.541708	-5.82253	-3.6794286	3.3443644	-0.79531825	-2.4466257	0.4466378	-3.9714518	-6.5863514	2.078858
¸ßË¹°×ÔëÉù´¦Àí (471).mp3	-3.9544253	-0.7978964	3.0530605	-5.7483206	-2.5898	-0.7951634	-17.956177	-15.474143	-17.396067	-18.440975	-10.66831	-7.425696	-12.073576	-10.674175	-10.161075	-5.361558	-0.8360472	2.2281122	0.25756484	1.0089761	3.2879868	0.8782948	-5.5298805	-8.638549	-4.3831463	-3.6397448	1.2128232	-2.9811254	-4.291076	-4.2612457	-1.2344558	-6.0820894	-1.7382444	-8.192565	-4.408091	2.5745816	-0.47992727	-6.5602093	-4.6918073	1.6925535	-0.4658748	1.947513	5.930954	5.01431	1.9746174	-7.8984814	-13.158815	-12.419542	0.78767145
¸ßË¹°×ÔëÉù´¦Àí (472).mp3	-10.223163	-19.602741	-23.390177	-17.962818	-22.465302	-18.806248	-6.5159836	-12.209856	-10.799313	-13.990373	-21.02541	-22.23286	-17.878979	-20.383404	-9.120173	-14.327244	-18.615723	-17.675383	-5.417595	-9.371023	-12.08247	-8.83804	-17.832077	-10.665688	-7.8704495	-4.2333226	-4.352518	-14.643439	-20.835234	-18.77731	-16.934841	-24.29858	-32.28936	-12.465776	-11.98509	-13.466677	-18.475967	-20.333052	-25.635422	-16.391113	-12.595152	-9.850565	-19.849642	-16.191656	-13.6114435	-18.906467	-22.65031	-14.55904	-13.679752
¸ßË¹°×ÔëÉù´¦Àí (473).mp3	1.8840139	2.2041426	2.2426128	2.9149504	-1.1103001	-1.9701624	7.134464	4.9898586	2.4940653	-5.7277713	-12.7574625	-15.789642	-2.6553028	-0.8306252	0.4730036	4.6622176	1.5423709	2.2444806	2.4455638	0.34138435	3.4850047	0.5551566	-2.807626	-2.705861	-8.3785715	-4.0057926	-2.3954408	7.848011	-2.8774836	-1.8149476	-15.194235	-16.317852	-14.89219	-1.9989939	-5.4819865	-1.1850528	-1.0645527	-6.1885195	-3.0026355	-7.493084	-4.3401413	0.15257218	-18.868694	-14.196611	-5.621586	-2.6196752	-6.864917	0.7392704	-4.2313986
¸ßË¹°×ÔëÉù´¦Àí (474).mp3	-6.7881603	-12.809734	-20.262604	-3.0476077	-6.502261	-5.4987946	-2.9076114	-4.9489985	-7.134633	-4.2358904	-6.192665	-6.494219	9.468931	8.24844	2.0292983	-20.402103	-26.694138	-28.344067	-21.441463	-20.168968	-9.105028	-20.856403	-16.165422	-8.788803	-17.326372	-11.946942	-6.88974	0.25718927	-3.5732849	-1.3551459	-8.987802	-7.0333333	-10.588173	-4.331132	-12.046062	-13.461108	-2.2422628	-7.2178125	-12.843409	-7.8082376	-11.410318	-7.823822	-2.3334966	-5.1640067	-3.7165947	-14.142746	-9.453146	-4.450896	-1.5791276
¸ßË¹°×ÔëÉù´¦Àí (475).mp3	-36.03753	-36.636574	-30.732243	0.45630974	-7.7454414	-11.5438595	3.1987343	-1.1296884	-0.011936724	-8.643528	-13.138073	-12.436268	-5.725384	-12.255796	-13.838106	-25.73029	-20.004978	-12.888912	-4.1954145	-14.806128	-16.452763	-19.221731	-26.278095	-21.156353	-8.658472	-10.040939	-8.441682	-12.159229	-17.181973	-19.429375	-19.017979	-23.072247	-14.9920025	-29.498062	-31.579353	-25.502167	-11.33434	-12.316813	-2.1323018	-20.927559	-26.695515	-27.678566	-19.311474	-23.659378	-18.562433	-14.429759	-17.807629	-21.06401	-0.28689805
¸ßË¹°×ÔëÉù´¦Àí (476).mp3	-4.5760283	-7.4799223	-9.641312	-14.584541	-6.0167294	-2.1199794	-1.6874353	4.586309	5.7718477	-3.3727558	-2.642633	1.8282193	1.4093528	-1.9145997	-9.680611	-8.262016	-7.373042	-0.7129754	3.5291634	4.001341	-1.1097329	-6.1695633	-7.9078465	-11.038858	-6.729045	-6.9012766	-7.283009	4.8795757	4.3764815	2.8676734	-1.7648354	-4.4540277	-7.9909754	9.347359	2.7557604	7.0569797	5.914752	8.666071	11.273148	7.9483275	14.956833	16.571949	12.605568	9.475016	6.6438355	7.703046	4.5465746	4.1430306	12.158236
¸ßË¹°×ÔëÉù´¦Àí (477).mp3	-7.8297715	-15.973173	-10.189273	-13.963816	-15.794821	-16.686504	3.6836948	-1.3073134	-1.3983419	6.1833725	-1.6367935	-2.3795757	-1.3100057	-14.553167	-30.949339	-5.94304	-9.026351	-6.7377048	-22.336525	-28.42162	-25.337383	-12.66951	-18.339909	-15.114635	-12.025217	-18.200031	-23.446144	-14.386812	-18.628305	-12.5599785	-17.41803	-14.950838	-5.908596	-5.833869	-4.2944956	-2.4190984	5.6659985	2.3798442	2.1590536	-11.985922	-13.731511	-8.925577	-3.764985	-8.29415	0.13850525	-10.463213	-16.312868	-27.646725	-27.030987
¸ßË¹°×ÔëÉù´¦Àí (478).mp3	9.679311	12.061775	10.00308	-7.4146166	-5.341585	-0.46475744	0.658687	-0.021096349	-1.6270794	-5.244244	-3.4448075	2.9434814	1.5628443	3.0585656	5.911212	-5.361183	-7.6482697	-4.310747	-6.6692677	-1.7872441	0.18487605	-4.7126956	-1.5793858	1.0002927	-9.903503	-8.108274	-3.4030771	-5.2036953	-3.6679332	-1.284556	-0.8083733	1.4370544	2.2011783	5.799661	-2.8311288	1.7152582	-4.9729786	-4.0913496	-3.2584994	1.2289661	1.8146484	5.949664	-10.508183	-11.1321125	-11.677751	-5.5457554	-4.2698474	-1.6550527	15.771597
¸ßË¹°×ÔëÉù´¦Àí (479).mp3	-8.453566	-7.20327	-4.7537403	-4.411787	-6.1531124	-9.083464	-15.529957	-13.600613	-10.116829	-21.045794	-15.591953	-14.604588	2.651702	0.31742185	-0.5227636	-10.570855	-9.476473	-6.9232254	-13.449228	-13.66147	-14.771237	-3.2415743	-2.243555	5.6721087	-0.78505456	-3.1572175	-3.767924	-9.990862	-13.205869	-14.51923	-7.3677063	-8.40363	-7.8297825	-11.629493	-7.3254313	-0.46902466	-11.779505	-9.958382	-12.706999	-1.0199373	-6.4835215	-9.776783	9.050901	3.528148	-2.967183	-21.278172	-15.166321	-16.476486	-11.087518
¸ßË¹°×ÔëÉù´¦Àí (480).mp3	11.350451	8.677515	7.9555697	-15.996559	-15.934887	-14.653763	-8.638699	-14.122178	-9.091288	-6.600479	-7.9004574	-6.657216	-8.8154125	-5.3027654	1.0430794	-2.293111	-6.549495	-6.9858294	-3.954478	-9.087847	-12.122074	-15.054239	-15.777731	-3.7224655	-12.454592	-12.933207	-6.1647696	-0.357274	-4.7010813	0.33429313	-15.967136	-15.385329	-11.296333	-2.6338918	0.22422576	-2.044955	-15.323462	-14.436773	-14.559	-5.789798	-13.16782	-7.9006453	16.111649	13.752756	20.029385	-13.654128	-6.3218966	-6.2329674	-7.7012978
¸ßË¹°×ÔëÉù´¦Àí (481).mp3	2.7691448	0.28031456	3.8504732	-0.120718904	-4.052596	-4.184086	-8.118464	-12.395269	-7.462498	-4.559571	-9.868365	-5.030141	1.5313591	-1.832965	-0.82523346	-3.888014	-7.7617817	-11.870811	-18.746975	-21.353424	-19.679169	-28.016108	-19.600742	-6.592881	2.9624298	-5.7403364	-7.540052	-13.00613	-12.130545	-8.685434	-4.624873	-9.607798	-9.182892	3.0635417	-3.6985679	-0.966653	-6.258252	-9.310347	-7.407672	-9.450442	-13.315287	-17.46558	-12.16386	-14.39937	-12.016798	-13.512663	-19.123226	-18.735392	-0.48987517
¸ßË¹°×ÔëÉù´¦Àí (482).mp3	8.94154	4.102711	7.5910225	6.632183	0.15588683	-3.8513286	-6.922675	-7.6941338	-22.45495	-3.799067	-5.5294075	1.3619581	10.326585	9.243748	-2.3154538	11.796429	5.390371	4.354621	-2.803308	-6.108675	-0.7400369	2.9228969	1.691627	-0.5736051	-1.6447644	-0.71830654	1.6491957	-0.30672738	0.067738354	-0.5309776	-13.286613	-14.761244	-11.148409	-9.371237	-10.965328	-2.094947	-1.8790756	-5.8129478	-0.13331282	11.170961	4.4294434	3.0380368	11.07387	8.440871	4.488077	5.3525963	2.5024626	4.3768153	8.795708
¸ßË¹°×ÔëÉù´¦Àí (483).mp3	-4.0701814	-3.0553517	-6.845918	-9.598771	-13.074751	-13.843399	-15.27228	-14.555983	-7.832267	-10.6430855	-19.648808	-19.769367	-12.776481	-13.292322	-6.916088	-1.7157058	-9.472387	-15.906737	-7.257354	-4.045215	2.8220408	3.2503223	-0.26572728	-2.6604877	-22.479767	-19.704247	-11.696819	-12.037868	-11.132372	-8.688528	-6.959714	-10.267816	-5.567155	-1.4861321	-4.563372	-4.220686	-24.710615	-20.347698	-20.058796	-24.292341	-15.953785	-6.0720367	4.869277	-0.5623189	0.035262704	-0.7155858	-9.964359	-11.975166	-3.1711292
¸ßË¹°×ÔëÉù´¦Àí (484).mp3	-9.42391	-8.206641	-5.7881365	-3.0136592	-8.212365	-16.852713	-10.57382	-12.387667	-6.530259	-5.011407	-9.934987	-13.210388	-12.975464	-11.621091	-7.6908503	-5.063429	-6.4032874	-2.5438757	-4.577798	-7.64697	-7.123617	-7.207803	-4.296133	-6.320475	-3.7307909	-9.932323	-5.7803965	-5.0554724	-4.3459206	5.2902746	-10.083293	-10.976335	-16.708412	-2.1801722	-9.1749115	-13.341084	-12.556927	-14.490742	-12.000967	-7.945048	-7.008558	0.46680444	-3.7037835	-12.805538	-15.952796	-7.2932367	-11.952564	-9.47016	-9.643309
¸ßË¹°×ÔëÉù´¦Àí (485).mp3	5.1573744	2.5444467	1.5526811	2.3591115	1.3823845	-1.7139511	-4.668849	-1.042189	0.3796259	10.748758	-8.148018	-16.21766	2.4770942	-1.9375529	-11.5489025	10.888594	4.4234495	0.031178385	1.2868841	1.947993	-2.8132067	-3.0461984	3.0390112	1.9109643	1.2264893	-2.9932213	-3.4906673	0.66074234	-1.992012	-3.0088077	-10.3202915	-4.4432344	-0.36254728	6.610442	13.663328	19.516937	7.444707	6.692317	6.190033	5.8966303	0.30086964	-5.0333853	-17.561268	-10.224949	2.7110853	-10.955751	-12.571911	-11.735334	-7.374102
¸ßË¹°×ÔëÉù´¦Àí (486).mp3	5.732492	1.5921104	-5.3553295	3.832151	3.065959	1.0978267	6.430804	5.934838	8.236521	2.1788034	1.2187251	0.72241133	-0.91005677	-1.2924191	4.3395133	5.1994867	0.55423063	0.4980513	0.56614244	-2.4454093	-3.5465586	-3.276208	-2.9157155	1.51715	5.855036	2.6545827	-4.3297443	-10.690401	-5.836673	-3.1680849	-6.903894	-6.2493544	-0.8525937	-4.346816	-7.1106215	-0.21539378	3.9606419	3.8168547	5.067112	-1.8063476	-5.3194046	-2.0576105	1.1866816	1.7786639	1.8712995	-2.2051492	1.0827127	-1.8646367	-2.3805702
¸ßË¹°×ÔëÉù´¦Àí (487).mp3	-6.6451473	-8.131249	-5.27401	3.2413855	-0.11653429	-7.434149	2.5069845	-2.1227415	1.11425	8.859881	6.177752	5.087636	-21.088709	-16.750727	2.6401713	12.702321	7.041	7.1690183	-1.3171167	-7.0210457	-9.243223	3.8810472	-0.77692455	-5.0881853	-15.913647	-18.465923	-11.390051	2.526307	4.931757	1.64904	5.1659136	2.2987742	-4.482295	9.2425995	4.7324924	8.770445	-1.1491971	-2.5305223	-1.0119889	5.97626	4.411722	1.1882087	15.116785	5.182755	6.6807885	8.398244	4.53596	8.08706	0.9924709
¸ßË¹°×ÔëÉù´¦Àí (488).mp3	-16.553024	-14.579874	-18.152382	-5.014843	-13.517301	-13.836095	-21.25889	-23.247955	-22.229187	-32.14227	-32.031746	-20.493103	-14.7227125	-13.104801	-14.656843	-14.428188	-14.836537	-12.100103	-21.322906	-20.360508	-19.629772	-15.815282	-24.555223	-24.42841	-29.191729	-28.81215	-26.979488	-29.615334	-22.693943	-16.544079	-9.269415	-14.668093	-15.5146885	-14.678642	-16.835365	-15.536317	-16.709057	-17.877031	-17.53409	-8.188978	-14.648411	-21.616245	-8.780781	-14.082752	-24.832699	-16.934572	-19.689701	-24.738022	-24.555637
¸ßË¹°×ÔëÉù´¦Àí (489).mp3	-0.01098983	2.333938	9.693472	-16.382952	-17.232624	-11.844808	-5.6135263	-2.3162649	-0.106289595	-6.6327186	-4.7709026	-0.6689433	7.9361753	8.883699	9.168563	6.42388	2.7027564	6.466104	4.782098	3.5995493	9.130299	-11.990587	-14.711038	-15.597364	2.1970234	-3.1550167	1.882128	-10.080654	-12.695548	-12.623177	6.6202517	1.8353586	1.1097385	-5.6826744	-5.186233	-0.55902207	-9.837101	-10.232241	0.36412215	-9.959343	-5.7738905	-5.735855	-22.307713	-22.666634	-12.346245	-1.7818756	-6.695505	-4.2365475	-4.4298887
¸ßË¹°×ÔëÉù´¦Àí (490).mp3	8.47637	6.308467	7.2884727	1.1121702	1.8096043	4.8957043	0.83943766	4.458686	7.0805783	3.665378	3.7080865	-3.4476323	4.0563197	8.841839	9.2367935	-1.6770757	1.2202094	-0.9195459	15.81139	14.988565	13.017804	7.6174617	9.15476	13.390711	7.929302	11.8464365	15.413754	10.658128	7.9407954	3.6478603	3.871313	3.7072952	5.680963	6.8142347	1.7748176	2.4076304	-0.9264189	8.417366	10.215864	3.218376	3.7948031	1.8856885	6.4515653	9.765688	15.472623	13.441304	5.194778	6.528665	3.3528733
¸ßË¹°×ÔëÉù´¦Àí (491).mp3	-4.4005904	-4.309556	-0.083263695	-11.886156	-15.295681	-17.702147	-1.2889365	-6.325301	-9.326864	-9.359614	-4.5202227	0.31025591	-0.27997032	-4.9409523	-8.606552	-30.569632	-27.669355	-26.647554	-14.063829	-17.110352	-8.378883	6.9345865	4.1583858	4.6755447	-14.594474	-16.725483	-15.460786	-22.896252	-24.810062	-16.701445	-2.431633	-5.6666613	-5.0879097	-14.884828	-14.840015	-8.418987	-15.67207	-13.597822	-11.445553	15.2703	3.7685547	1.5986619	-16.730045	-16.689817	-13.243172	-7.1771364	-3.4221249	-4.1598577	-16.562836
¸ßË¹°×ÔëÉù´¦Àí (492).mp3	1.2812403	-2.3809814	-0.7593449	3.638514	0.26292568	2.8700666	-2.4038398	-7.5498285	0.9737495	-5.320424	-11.343992	-12.015906	1.539027	-1.3639038	-0.004980356	0.49511927	-0.3551783	-0.40163112	-4.6781626	-8.095916	-0.59863865	-10.311321	-16.567417	-19.957897	-3.7254694	-11.917462	-14.109369	0.2848095	-0.3841138	-6.1893787	0.72927946	-5.115405	-6.0846424	-9.450232	-21.637527	-26.276627	0.21752357	-4.8042655	-1.4807861	-12.452041	-18.448957	-19.026775	1.3835908	2.9345572	-1.2390056	5.1345816	-3.0579257	-3.1437843	3.9853826
¸ßË¹°×ÔëÉù´¦Àí (493).mp3	-11.75234	-6.519068	0.84006315	-8.648277	-7.0455008	0.6594155	13.444017	8.055559	2.9196126	-6.242475	-7.698785	-4.327012	-16.687054	-17.084522	-9.543336	-6.101201	-9.250878	-10.293205	-11.322361	-9.6807995	-7.4478154	-3.9909604	-2.4237008	-2.9198527	15.377451	10.108196	6.7089	5.22756	-0.37692016	-8.370184	-15.24144	-10.078161	-8.532313	-19.046932	-20.542673	-18.268301	-4.012418	-9.767012	-11.006416	4.1764636	-2.6038117	-5.575644	-12.750633	-21.371334	-15.412212	-4.260021	7.31854	13.24003	-3.326971
¸ßË¹°×ÔëÉù´¦Àí (494).mp3	3.3928618	3.8091164	1.9596504	1.254722	3.756382	-0.34388995	5.7882185	-1.3109635	0.6925847	6.6577473	7.00354	1.7837799	-0.77260786	1.3947713	5.3451977	-5.8003116	-8.696643	-6.343197	-3.6540575	-4.143013	-4.2617655	-7.551859	1.5252326	4.753034	-5.6789036	3.0851645	5.255422	-0.021435529	1.8897113	5.3729467	5.2287893	2.8984308	6.655664	3.1659005	2.7473302	1.8665346	1.9482539	0.33062387	-1.1611843	-0.6745534	-2.6064415	0.10323125	4.4788895	7.827924	11.392054	-6.60026	-4.7032537	0.39203888	-12.853538
¸ßË¹°×ÔëÉù´¦Àí (495).mp3	-14.172901	-9.83494	-0.7081244	-8.257458	-9.78489	-6.443123	-16.552322	-11.730974	-2.517166	-4.7832146	-9.717045	-14.016567	2.756638	-7.326542	-14.904406	-4.135666	-6.9004507	-14.285711	-15.405173	-13.729493	-13.772558	-14.301081	-20.401966	-15.64711	-5.943103	-2.7757318	-1.0015631	-4.1362224	-7.251691	-4.0469246	-10.280468	-10.423775	-13.205658	-9.574296	-11.48229	-9.3143215	-4.0574236	-2.9884074	-2.0741148	-19.894283	-19.970554	-15.688148	-14.675355	-19.397696	-15.824343	-6.634206	-9.070374	-9.919359	-10.801907
¸ßË¹°×ÔëÉù´¦Àí (496).mp3	-2.4640203	-1.0629864	0.8801814	2.7897305	1.7689792	-4.621392	-2.8997874	-3.3592968	-0.28615093	2.7751446	4.244633	1.2969016	-16.095884	-15.44215	-12.282723	4.982029	-0.9892662	1.060091	-0.9577069	-1.8647162	-3.5289423	-6.750716	-8.6851635	-1.933341	3.503722	0.24832058	-5.4825325	-0.17976575	-2.511709	-0.11358237	13.066611	11.673532	3.5924234	-7.0720997	-9.833816	-10.865045	-0.82295454	-0.079876445	-8.327524	3.783125	1.5596462	-3.290105	0.09976357	-3.3648818	-2.5644836	-0.119504064	-3.1099215	-3.1250815	4.5315113
¸ßË¹°×ÔëÉù´¦Àí (497).mp3	-3.8982263	-6.095795	-8.759715	-0.005204737	-2.4134636	-2.9223828	-8.090108	-5.347829	0.50938404	-7.87495	-12.836059	-15.282947	-3.39985	-5.1025257	-4.83141	4.897995	-0.97387636	-2.1118393	-0.9058808	-3.42963	-6.386732	-1.5009984	-3.7689455	3.3376935	-0.46672136	-6.0112906	-4.6708245	-15.618593	-14.042644	-12.971411	-10.015066	-13.2596	-11.36319	-13.208004	-13.634576	-9.591017	-15.654648	-18.296547	-15.262423	-2.317102	-7.8415337	-7.551898	-9.458905	-10.770394	-12.175884	-9.545244	-13.674284	-18.974564	-3.7278998
¸ßË¹°×ÔëÉù´¦Àí (498).mp3	-2.0383427	1.5341402	4.4341373	5.9470253	3.3832269	3.4555073	3.0274572	4.795427	7.0514774	1.0926173	-4.524564	-12.180069	-5.8387403	-2.1843712	4.8867884	7.9088964	11.425697	12.760804	-0.76395994	-6.1996202	-6.6546164	3.3173227	0.15899688	-0.1533117	-3.032143	-0.7836046	-4.003127	8.406305	2.8115048	2.1425605	0.16648161	-1.0759956	-2.31948	1.1078777	-1.1671138	-1.1758235	11.663075	9.489433	4.982416	-11.016933	-2.8813374	-1.4937897	11.400318	5.0872555	4.848979	4.1899033	6.3304787	7.875704	5.280779
¸ßË¹°×ÔëÉù´¦Àí (499).mp3	11.766283	14.260164	13.229301	5.241551	4.523491	6.1016016	13.587725	3.982136	1.6694129	3.1188447	2.646412	-4.9550653	-1.3115921	-2.3432946	-12.819222	-9.866464	-8.444057	-1.5214918	-3.4096026	-2.2227604	-4.990081	6.4778423	-1.1257812	-2.9482324	6.0901465	6.6405015	2.9608812	-8.296217	-4.531283	-2.0164938	-0.7681084	-6.2096767	-11.120547	-11.535355	-11.924557	-12.051227	4.639844	0.68524265	5.815	-9.417222	-3.9095678	6.700902	7.919941	7.7774725	9.789686	-6.5525103	-6.871846	-2.2574441	-1.5542479
¸ßË¹°×ÔëÉù´¦Àí (500).mp3	-5.5036893	-8.72476	-3.605691	-1.7816775	0.59541345	1.3474741	-3.5088682	-7.397829	0.002440572	-17.85226	-9.356831	-3.6413517	-2.7123837	-5.747282	-6.22608	3.5772872	0.8590212	-4.9998655	-20.183826	-21.40687	-23.436571	-22.212826	-23.119438	-19.602558	-19.489246	-21.624414	-24.641914	-8.222663	-10.096103	-12.113955	-10.033574	-12.28958	-12.613882	9.564151	-0.5227078	-4.3620887	-4.7747927	-8.234167	-11.1087475	-3.7478323	-6.816336	-4.352651	-9.697563	-9.251713	-4.7783327	-2.143369	0.1445601	-2.728742	-5.0711336
¸ßË¹°×ÔëÉù´¦Àí (501).mp3	5.061884	1.1470299	-0.1476354	11.347031	13.478996	21.115309	-1.3020506	-4.2659874	-9.650386	16.516926	6.789052	7.563486	0.10385847	4.4304137	5.44349	-12.1551895	-10.900578	-15.684914	0.26310742	-4.8347425	-6.7541504	-10.5859	-7.153217	5.6930084	9.28563	1.4808906	-1.0845964	2.201922	1.5088843	2.9012024	-5.1445103	-5.508129	-3.6675665	-4.623866	-1.7061322	2.81925	3.6384504	6.666175	5.7261147	-4.841075	-2.4652	1.3033121	6.101832	3.4739943	8.359035	7.735203	9.166037	14.352435	1.690772
¸ßË¹°×ÔëÉù´¦Àí (502).mp3	-9.362273	-2.8591692	3.7543645	-13.925874	-4.933447	-5.2627635	-1.661185	-1.3026345	-0.63254994	0.81938004	3.2216077	4.351121	11.858155	8.277128	9.496813	-0.11074865	-0.38411435	3.7979512	-19.213724	-9.447296	-6.745549	6.47188	1.7480733	4.7598457	14.063839	10.000191	13.652962	1.9165765	6.7637577	11.091961	-7.832325	-2.1823475	0.94387954	3.2559776	-0.82170004	-4.31766	2.7932827	3.8893797	8.454623	3.0715542	1.4137056	6.265315	10.164049	7.2145505	4.2360315	-10.522107	-10.132463	-7.323292	4.346995
¸ßË¹°×ÔëÉù´¦Àí (503).mp3	4.9113107	5.056451	4.302555	6.2316017	4.430091	0.24195129	-3.5707235	-0.22475752	-2.538242	0.36192054	-2.3560953	3.6554184	-5.550523	-9.631374	-8.5587635	5.8968387	0.61093825	-6.924132	-6.100741	-1.8950956	3.30442	2.149047	1.2227659	-0.663545	5.878828	-2.5048997	-4.339347	-13.50219	-7.3691926	4.313087	4.6714735	-0.26830316	-3.6166856	-9.801907	2.1956406	5.648097	0.21631214	0.030480891	3.0578825	3.1643019	3.095617	2.6858933	1.7413015	-0.48186088	2.062005	6.807756	8.134481	8.678461	5.9174047
¸ßË¹°×ÔëÉù´¦Àí (504).mp3	7.476306	2.4063606	-1.0877466	-5.951374	-8.6420555	-6.5088444	4.945151	-0.18181595	-2.8862815	-10.41777	-8.664525	-1.9069724	12.904519	5.4307694	4.7122073	8.621626	1.058532	1.9839997	12.013649	9.454712	13.1950245	-0.9833261	-5.2845917	1.7168822	-3.1234906	-0.6386299	4.767088	-16.644772	-12.398792	-6.877121	-3.1036558	-2.933567	3.4288197	3.576528	6.9682035	6.8176827	0.38209724	-5.602264	-6.442462	-5.8782988	-8.864229	-5.610174	1.6884784	-0.59063786	-4.6349773	-4.196513	-11.8883	-11.745803	-0.5478386
¸ßË¹°×ÔëÉù´¦Àí (505).mp3	-1.4312407	-3.9741669	-4.1880407	8.012234	10.297882	12.746053	5.3545065	2.086054	-2.4318843	10.407984	7.3585024	5.9990473	6.2871337	8.853768	6.7799196	-6.96213	-1.7233312	0.58443534	-10.917856	-10.702994	-8.289919	-0.6164722	-0.69123065	1.1948276	-0.9135284	-4.550019	-4.16711	-15.652757	-14.487088	-12.69803	3.991376	2.9023137	5.5662985	-0.82991564	0.78202575	5.4517016	2.5100021	2.9874706	0.66105795	-13.2102375	-13.522076	-10.061619	-12.142626	-11.045342	-10.01944	3.8849468	4.9931273	8.136883	-12.128168
¸ßË¹°×ÔëÉù´¦Àí (506).mp3	-8.953332	-15.399222	-20.369793	-15.848612	-18.651989	-10.665679	-19.633312	-19.456152	-16.991661	-5.16234	-13.639151	-13.450382	-28.520996	-28.27203	-20.09451	-20.83131	-25.510387	-24.61433	-18.155453	-24.822512	-17.917	-17.910988	-16.518948	-8.95759	-9.725135	-14.820419	-11.332224	-28.689262	-25.199856	-17.377357	-16.534592	-21.607258	-19.52246	-15.197778	-18.623716	-14.102442	-21.043339	-22.31315	-18.746883	-8.817319	-17.378807	-13.661157	-18.484972	-26.33939	-27.91821	-16.690258	-19.463104	-14.471443	-13.629195
¸ßË¹°×ÔëÉù´¦Àí (507).mp3	-6.7536483	-4.6323214	2.0836241	-7.917451	-6.226824	-6.7951164	-18.007189	-7.1054053	1.5793557	3.1687376	2.980334	4.9074655	0.7533263	0.004724622	-0.07602366	8.397742	4.772812	9.154092	6.9081473	3.6551147	3.858586	5.1801796	-2.6162496	-1.302201	2.589528	-1.7843983	-5.7737637	-11.832239	-12.1074	-5.4801273	-15.5121975	-11.542402	-6.889898	-18.092495	-17.820086	-12.636539	-18.9351	-15.526503	-10.517696	-12.5675335	-23.185543	-24.700464	-8.884896	-7.2272196	-5.1722107	-8.871122	-7.8542	-2.267788	-13.874472
¸ßË¹°×ÔëÉù´¦Àí (508).mp3	-6.753293	-11.794603	-8.412277	4.68382	4.3839593	13.017375	0.9481573	1.705929	-4.5713363	9.06726	4.437315	9.021335	-12.611732	-7.6675234	-1.7617	9.057401	1.5577626	1.1453044	4.518649	3.5532272	1.2204642	-15.279624	-14.963821	-14.272118	-1.2246529	-1.7740645	-1.1701341	-10.914478	-8.865026	-9.360402	10.78459	9.008814	13.828985	-7.1122913	-10.382046	-13.118333	1.8645724	2.0347257	1.7719076	-8.295695	-7.9076824	-1.6723388	-6.2047453	-7.2928343	0.6976725	14.365908	9.779028	9.131298	-9.993839
¸ßË¹°×ÔëÉù´¦Àí (509).mp3	-15.324861	-17.373688	-13.478139	-16.279978	-16.322071	-11.072693	-1.8692622	-6.523714	-5.701701	-19.927994	-18.828787	-20.196918	-28.303257	-28.37904	-31.26564	-15.7561035	-16.947971	-20.5481	-9.250744	-12.1549225	-17.225702	-4.433421	-10.14782	-7.114032	-8.825521	-13.11968	-13.220484	-9.849926	-12.497875	-8.963224	-16.461601	-16.723335	-15.310766	-13.240159	-9.828587	-11.322315	-14.819934	-14.848147	-18.053654	-27.286064	-23.898064	-21.436039	0.25456017	-4.797572	-2.947889	-12.181747	-12.236088	-8.253483	-22.486927
¸ßË¹°×ÔëÉù´¦Àí (510).mp3	2.4120326	0.48317003	-2.5739317	10.752135	8.983118	10.740159	4.092986	4.7378774	5.302786	3.9931688	5.163202	7.5053453	5.355793	4.428408	-0.45915893	-13.468075	-10.444742	-9.406359	1.9222759	-1.4843066	-3.3976	7.4741898	6.0672574	0.9891955	-3.193515	-3.072199	-2.9958239	2.69152	7.8671427	6.5224085	-6.995578	-5.2647753	-4.9948034	-2.2774296	-6.5519056	-2.2582426	-3.6072106	-4.8910227	-6.136467	-10.809323	-6.5964794	-4.882406	5.680976	3.9484186	1.969466	-11.13014	-8.110671	-14.020915	-2.864117
¸ßË¹°×ÔëÉù´¦Àí (511).mp3	4.392389	0.58032465	-3.4560044	2.4307141	-1.5436299	-6.430353	14.261041	12.489032	15.008525	-6.2050066	-10.48292	-15.808672	-3.9771557	-7.293322	0.365115	-8.809529	-6.049593	-3.8296192	11.867712	8.951457	11.851676	5.6018806	5.37766	7.7422934	10.905258	2.4183493	-0.7168752	-6.9528074	-0.3901881	6.5478663	-11.871545	-16.232224	-7.0866976	-0.5646497	-1.7751979	-3.0008497	1.6252726	0.07773578	-1.8059518	-10.480876	-4.1319847	0.24207985	3.7684894	4.450203	1.0304575	14.505142	10.393602	6.470792	4.755424
¸ßË¹°×ÔëÉù´¦Àí (512).mp3	1.6757329	-1.552924	-4.553503	-6.361809	-4.557921	-1.7740419	-1.4472976	1.9085834	2.2887208	4.0428586	-0.022384197	-9.642675	1.4873343	3.018997	3.0760524	11.450351	5.1517406	4.836294	-2.0463	2.2096238	1.8257108	-6.999897	-8.603178	-0.15120307	-12.170208	-16.260342	-16.269913	7.9419894	7.5199037	6.772083	4.102355	2.7062721	5.77201	0.3641171	-3.283533	0.19300579	3.1517458	4.1694145	5.037448	-3.8988514	-3.8787208	-5.1021805	5.970418	5.05613	9.0479145	3.1779273	3.7689943	1.5906768	-1.2927856
¸ßË¹°×ÔëÉù´¦Àí (513).mp3	-0.35119826	-0.44867772	-4.8217573	-3.7187018	-3.558813	0.42923558	-7.4987063	-5.582526	-9.684382	-2.6832464	0.9520137	4.4815507	9.152324	3.4938798	3.8616936	5.8097777	6.73762	12.423878	11.168433	6.216097	10.394521	10.04652	3.1047444	7.6579666	19.50247	19.135386	24.222746	4.2688284	0.5744844	-2.6783123	-8.537186	-9.371498	-10.53829	8.189367	4.1699247	3.9935918	6.200482	11.801338	16.589342	7.966099	3.3673863	3.9601963	10.587815	6.9915667	8.686907	0.03641878	-4.007545	0.63047355	2.8540032
¸ßË¹°×ÔëÉù´¦Àí (514).mp3	-8.996559	-10.037794	-4.95487	-0.03191617	-0.050220966	-3.2513509	4.972521	2.62847	2.194257	23.473877	19.882473	14.782446	-3.568334	-6.129733	-14.672697	-8.2333765	-6.961914	0.40392894	5.132268	-3.0867617	-3.995579	6.0698433	6.0465336	5.087779	8.283935	7.0668592	11.802939	-0.8601872	4.361348	15.513063	-1.2500498	-3.3410015	3.6804435	-7.347128	-15.890505	-17.724054	-12.305327	-10.451786	-6.805005	4.7761536	3.9921043	2.6547396	-3.0619953	-1.4553559	3.7153127	8.606694	-0.266688	-0.34548235	-9.072245
¸ßË¹°×ÔëÉù´¦Àí (515).mp3	-12.520296	-11.171007	-4.6222	10.846262	9.062248	7.695078	-16.52283	-12.685985	-5.5772896	-13.210807	-10.851492	-1.8517706	-11.150063	-18.753723	-14.756874	-3.285835	-3.0093803	-0.22301796	-10.95528	-12.510155	-6.837345	-6.396061	-1.7660217	0.4849488	-6.4688005	-7.39691	-5.357561	-10.133719	-3.7182302	2.0078855	3.8703556	2.414866	9.252799	12.08648	11.788638	8.055765	-1.037821	-3.3448005	-5.020267	-4.5504456	-12.042088	-16.196083	1.8838967	2.0509202	1.7376158	9.9881115	5.208419	6.150043	2.2453349
¸ßË¹°×ÔëÉù´¦Àí (516).mp3	-1.061832	-0.7746158	0.9760931	-5.017313	-4.136746	1.9601823	0.16173854	-0.6440512	3.5088017	-12.936038	-8.513043	-6.8571415	-13.326248	-11.93081	-10.409632	7.5707817	-3.3697467	-4.1433167	0.432598	-0.34343138	2.7952394	-6.768404	-7.753861	-7.162075	1.0224879	-4.670771	-6.9198923	1.1372739	0.52396214	6.443981	-11.257281	-10.114709	-5.0154276	-6.8287115	-5.4973583	1.0414765	6.89719	3.4629216	0.5584293	4.9085226	2.4995089	-0.22736025	-12.893142	-10.353794	-5.822979	3.134163	-3.0022213	-4.794484	-5.0280867
¸ßË¹°×ÔëÉù´¦Àí (517).mp3	-1.2757394	-1.7124004	0.6509172	-1.439699	-3.26033	-4.696045	7.517009	1.3659894	-2.3536773	18.390173	14.227117	13.820568	17.187973	10.980949	14.704314	1.4746933	-0.011245549	3.8011434	-3.0347862	-5.1575375	1.2377261	0.16810122	-7.9151006	-5.005452	-18.21878	-18.263103	-16.449163	-9.018654	-4.8854823	-1.6873287	-1.4896147	-2.6604295	-2.498115	-0.02379036	1.8124456	-0.4979307	0.46302652	-8.413189	-13.405809	0.9788186	-3.5583603	-5.1480856	12.932494	7.3231726	5.484557	23.265182	16.12011	12.963896	-3.7615
¸ßË¹°×ÔëÉù´¦Àí (518).mp3	4.65759	1.4977102	4.110158	5.543885	3.667364	3.8426466	-5.668667	-5.0341196	0.88048863	7.290086	7.07859	7.5506363	6.759035	4.8817444	6.837683	0.6224905	1.2973651	4.4194474	4.093806	5.244233	6.786373	2.7574096	-4.7235813	-10.727177	3.86087	3.879844	8.622656	-17.833689	-13.67232	-14.20852	-7.299883	-9.930561	0.63349044	-4.7327394	2.1846209	4.3194056	-1.7727492	-3.2271013	-4.5973425	1.6789367	-1.0303475	3.7841454	-6.08162	-2.4813886	-2.144806	-6.572565	-6.3275533	-6.7746267	-3.1328533
¸ßË¹°×ÔëÉù´¦Àí (519).mp3	4.708625	-0.08966206	1.7096932	-17.133404	-17.403889	-12.968479	11.640041	8.336451	6.6568003	16.151459	18.498302	12.0710335	5.156578	1.8529909	-0.76374966	22.832777	20.829758	21.61213	3.673369	3.0366104	7.887398	8.872084	6.8534822	4.874325	9.666906	12.566635	18.530308	-14.075983	-8.3047695	0.48806942	3.4442735	8.202903	9.93831	4.0596447	-0.49451312	3.100015	8.051874	4.367851	5.7597647	-4.2479763	-1.2224528	4.661603	-8.260301	-10.686252	-15.722307	-3.3369246	-6.231724	-8.250917	-17.465698
¸ßË¹°×ÔëÉù´¦Àí (520).mp3	4.3775535	-2.84483	-3.661493	-8.875273	-9.6661005	-14.316199	-12.294634	-17.647833	-14.992964	10.173338	5.0639505	5.188597	-2.903674	-6.320448	-4.2193885	-4.91631	-8.8431835	-9.475048	-5.7029076	-8.890633	-3.1075404	-25.583488	-18.006973	-14.601196	-15.829642	-15.099825	-13.355146	-3.264229	-6.3727245	-5.0374923	-8.878273	-17.489399	-25.131832	-16.674559	-24.354286	-27.741596	-30.745188	-25.144535	-18.355164	-13.847891	-15.614901	-8.719744	-27.972713	-24.913342	-23.179718	7.6890965	-0.5300617	-0.07812999	-2.550762
¸ßË¹°×ÔëÉù´¦Àí (521).mp3	-10.835539	-11.703296	-12.00046	-7.2075624	-7.6618633	-9.473205	-11.161512	-11.894882	-11.14406	-21.54618	-19.373775	-9.756135	-15.858	-16.986088	-15.9302635	-24.113628	-20.899248	-9.997796	-13.054256	-17.594091	-18.435553	-6.8252444	-12.736237	-11.727995	-14.339382	-15.89983	-12.29818	-16.53389	-22.700153	-19.971008	-4.0808544	-13.090559	-11.5769005	-12.509924	-15.374715	-15.411224	-8.821226	-14.855961	-15.150351	-7.565504	-9.935122	-10.589202	-8.125883	-18.816166	-14.90239	-10.754065	-13.505577	-11.089279	-15.3278
¸ßË¹°×ÔëÉù´¦Àí (522).mp3	6.2505503	3.2043877	6.0970902	8.637466	12.541178	15.007067	3.351365	6.9213824	6.154852	-3.9057364	-2.165635	-4.310618	7.586316	0.19039366	-2.4291153	-4.273735	-1.3858516	0.861779	-3.7460196	-5.8542175	-9.573572	10.478803	7.083048	3.8967285	9.288271	9.422579	8.077473	5.9858265	4.2366357	0.70186496	11.27152	10.437134	6.258583	8.417951	6.708996	6.3685617	-0.81367385	2.812954	3.1097095	5.5172954	2.8990564	0.019767404	-5.7582273	1.7519836	6.72709	0.2283304	6.4975805	9.38972	8.008438
¸ßË¹°×ÔëÉù´¦Àí (523).mp3	-0.71602905	-12.837152	-11.80954	6.0174923	5.9829674	4.1351256	2.2624946	3.2782798	3.64273	0.31682888	3.382196	2.4992917	-1.9546976	-4.0273824	-9.811957	1.3970456	2.0514925	7.8625956	-2.025321	-3.7353597	-1.5789409	-8.108833	-9.095347	-11.589031	-1.3086402	-1.7872262	2.902577	0.1386378	3.2802286	0.49995	7.9604664	9.627644	4.0991116	-4.5625973	-4.9582963	-1.0393119	0.7769275	-1.8378294	0.43917376	-6.346491	-3.4925504	0.5167491	-3.9776964	-2.6185021	-3.0483003	5.3649855	-3.9681318	-4.2290673	2.66006
¸ßË¹°×ÔëÉù´¦Àí (524).mp3	-20.745443	-21.353348	-20.222267	-4.9073186	-16.325903	-13.612225	-10.02726	-16.709658	-11.586372	-32.947445	-30.008083	-26.377983	-5.8317404	-8.166666	-6.0458026	-20.270504	-13.981842	-8.758409	-14.2539	-17.10938	-9.070449	-12.258062	-20.38776	-23.057596	-7.221934	-9.5946865	-7.6108627	-10.74309	-16.234076	-14.128109	-6.855087	-12.953311	-8.827945	-7.287934	-12.974962	-19.76529	-4.178199	-7.034294	-6.820285	-22.533875	-21.544739	-17.719719	-23.716484	-25.725437	-17.549736	-15.705316	-12.82278	-11.441326	-15.093733
¸ßË¹°×ÔëÉù´¦Àí (525).mp3	-9.694452	-10.650393	-5.4025555	-2.6955395	-6.836941	0.5960664	-2.2632594	-1.1995828	0.03942609	8.217493	-0.3475627	-2.8470776	7.623801	1.4716411	-4.637947	-2.7348242	12.1622	9.019714	12.818095	12.314421	11.811966	2.8751178	2.6998312	5.346032	14.529494	10.245642	7.9398584	7.5259967	5.3705993	8.411467	7.1834564	4.018608	7.349694	2.316574	-3.3959842	-6.980148	-10.50595	-4.5674763	-1.5517144	1.9779814	-4.744833	-5.2510757	2.9685047	0.2710986	3.1208894	15.0055275	14.394712	5.953918	16.349182
¸ßË¹°×ÔëÉù´¦Àí (526).mp3	-18.517548	-15.7859335	-13.927931	-21.927158	-18.259022	-12.357679	9.273939	2.595202	0.69767356	-7.884388	-4.4084315	0.07622999	4.2400923	1.6046693	1.3497081	-0.71264184	0.36790264	1.7622675	5.683139	1.6205816	-0.60707796	1.3151958	2.1206853	2.2086618	-6.8396106	-4.3626337	0.2966133	14.673419	13.731609	12.411781	-4.427471	-10.190888	-10.402233	-6.662283	-9.725995	-6.1813836	-8.678197	-4.433644	-6.6041822	-3.831159	-4.0954285	-8.554712	1.3543833	4.730618	8.0150795	-2.898179	-3.2979774	0.14606589	25.751701
¸ßË¹°×ÔëÉù´¦Àí (527).mp3	11.321317	8.034395	3.4194536	-13.050573	-12.665136	-10.846047	4.6260347	4.4614353	6.1822968	-8.905419	-11.855259	-9.734953	-11.433489	-8.382042	-6.4372444	-12.538821	-13.319905	-7.7493467	-11.93362	-12.5832	-11.058442	-7.345998	-10.522562	-8.828152	0.6430026	-0.5855892	0.42482203	2.6800094	0.7748648	4.060552	4.151102	8.539521	7.4337735	3.6291537	6.097328	5.146651	5.1532316	4.8036966	3.783753	6.571146	8.83032	7.748053	-9.297331	-10.09082	-6.6950693	-9.272192	-10.630343	-17.472572	-4.124066
¸ßË¹°×ÔëÉù´¦Àí (528).mp3	-5.2797747	0.3319229	5.348956	-9.564989	-9.427638	-12.659721	5.1078978	6.1409006	7.3053827	9.589237	2.0039055	3.2445717	-2.7063694	-8.960691	-12.93052	-5.974669	-7.2094717	-5.8261237	-4.6681175	-0.77579796	8.419453	5.694516	6.0381913	-1.7912245	-11.869482	-8.191907	-6.3017817	2.0128653	1.5409302	-4.0078516	-10.688504	-12.915299	-3.9862611	8.9213705	1.7029793	-6.5713654	0.8010944	0.99294204	6.1643534	1.978087	-0.17851862	4.90804	-12.238001	-9.644419	-5.851567	-13.341642	-8.763899	-6.973215	0.55602396
¸ßË¹°×ÔëÉù´¦Àí (529).mp3	1.6001475	4.893399	2.1505413	11.426163	13.710211	16.901834	2.32633	3.804274	4.788328	11.989149	3.1927543	-0.8623706	-4.2496467	-2.098783	4.6148357	8.387889	9.392485	11.787012	-1.7108946	-1.0930116	1.9477191	5.39464	4.527813	6.199522	4.45402	15.962133	20.167747	17.605267	20.749004	19.65173	25.719265	27.653103	22.559742	2.2826822	-2.4195364	-4.7677245	2.5134332	2.2801652	6.0653486	17.66959	14.513093	11.757372	16.366335	12.358858	10.445808	-14.457884	-8.631962	4.931011	9.918821
¸ßË¹°×ÔëÉù´¦Àí (530).mp3	-9.009161	-5.741253	-2.4302182	-7.0140867	-1.110335	-0.77349037	2.31804	2.0175242	-0.6830231	-2.075367	-3.5521443	-3.743102	1.4988384	-6.8279734	-6.782711	-5.1579795	-4.4153905	-5.536051	-4.2499127	1.4833595	-0.013648927	3.1284695	5.7794437	13.414467	-9.885328	-1.2883909	3.408362	5.4389324	0.9206457	-3.1630888	6.286729	-0.6041369	-0.6397852	4.6317863	3.2103996	3.2889833	-11.745394	-13.765364	-12.157658	2.9792345	0.7012794	-2.9160566	4.1271286	7.925551	8.58361	2.8921494	0.14644098	0.61214507	13.507006
¸ßË¹°×ÔëÉù´¦Àí (531).mp3	-1.5150868	-6.37898	-5.7794285	0.71861506	4.0326133	5.769911	4.6192055	-6.398331	-11.380257	4.673036	-2.6185586	-5.478284	3.084514	-8.585952	-13.355675	-10.692592	-13.286274	-12.270239	-8.413162	-6.698958	-4.5429916	-23.980625	-23.740158	-21.481113	-28.332268	-28.938314	-30.169064	-10.320186	-19.849442	-23.522724	-18.576859	-18.225716	-19.578144	7.691845	-3.709369	-7.0640116	-11.347912	-17.840765	-18.531294	-20.819145	-18.342312	-6.2126966	0.07058594	-7.68895	-8.460272	11.476684	8.284559	-0.29341745	5.61922
¸ßË¹°×ÔëÉù´¦Àí (532).mp3	-10.679527	-9.628965	-14.473431	4.774108	5.9932694	8.990961	0.021118551	2.6879234	-1.0229496	2.1813636	7.342637	10.464674	-10.538626	-5.803163	-4.6216726	-4.8676586	-9.21736	-13.065234	0.08905843	2.5206065	2.6699667	-22.148952	-16.351658	-8.850834	7.946387	5.7477036	5.51427	2.3309753	3.9686644	4.272393	-13.893608	-21.377766	-19.626959	-8.299949	-7.106616	-6.6043673	2.9690046	2.8741841	6.2768507	5.3065286	5.6694884	6.464362	2.3348222	1.1068656	2.5329208	1.504674	1.3358352	8.42348	-3.4821591
¸ßË¹°×ÔëÉù´¦Àí (533).mp3	1.0455682	-2.2349253	1.7210383	-9.6238575	-13.865807	-10.973441	3.7453752	-3.17256	2.1560645	0.41933224	-6.0478053	-8.913668	-6.292386	-9.902112	-10.4913645	-12.582969	-14.241509	-14.256292	-16.612625	-18.908562	-19.288849	-6.5217867	-6.6291656	-6.0259466	-14.893553	-20.608616	-17.902079	10.9028425	5.306673	-0.8984169	14.441627	8.736603	1.4802728	10.183979	9.486017	5.4697495	-2.6252394	-7.2549863	-1.9364501	-3.0292478	-1.844032	-8.68488	11.578415	13.574331	8.146292	-10.25704	-7.1875105	-4.674067	-9.593744
¸ßË¹°×ÔëÉù´¦Àí (534).mp3	-7.883791	-1.8306338	-0.14877996	-10.544317	-5.919308	-5.4662485	11.860393	6.9133577	-2.056298	-3.1342845	-10.633596	-4.6758785	-4.3780737	-10.726516	-13.184654	5.2332077	5.9274154	5.345937	-9.101061	-2.168579	2.561298	-2.376714	-3.726921	-11.57201	4.757949	1.4894128	-6.555497	-11.74592	-16.546436	-19.280943	-5.359894	-6.269392	-4.5394545	1.7186313	2.0322304	1.5840721	5.2680187	-2.095251	-6.612732	0.69698507	6.8850856	4.30539	-3.155284	-3.3657374	-4.0480433	1.0080338	-0.29343075	-6.637291	8.947877
¸ßË¹°×ÔëÉù´¦Àí (535).mp3	-2.3474965	-3.7421432	-8.804016	-13.497892	-11.817816	-4.1735196	-4.019254	-4.923123	-0.10855895	-0.42068142	-9.074901	-14.613854	-3.4360132	-4.2000585	-8.102248	5.3921194	3.8656878	1.7477875	-0.7647422	-0.25011948	3.3692596	7.0836926	0.9327261	-3.3791301	1.9834837	-2.5965676	-9.676624	-6.4738164	-5.6728873	0.14690733	-3.4899797	-6.9135656	-5.8356943	-5.816635	-10.534836	-12.289164	1.7048969	3.1367848	2.2286627	-13.395428	-25.984219	-23.455454	-2.0294197	-8.398804	-10.072456	1.3859721	-0.97025925	0.52152586	-7.1297255
¸ßË¹°×ÔëÉù´¦Àí (536).mp3	4.9377747	9.99518	5.425272	17.258144	15.288082	15.747671	2.5134397	-0.94075257	-2.4647317	13.176823	12.052705	17.983805	-9.614557	-5.822956	2.1942005	-3.7521212	-8.0501585	-6.5757437	14.175769	13.221113	13.284318	-5.808224	-8.713275	-10.355921	7.178218	6.2528377	8.26376	-2.0375242	3.4628892	6.7682867	7.451516	9.610462	6.633649	0.34714273	5.591638	9.654775	7.8902764	8.339364	10.877293	-4.1200333	-12.2299185	-17.774096	-3.0422559	-3.7625504	-0.6629121	-1.6392183	1.0021093	5.1404076	8.1749935
¸ßË¹°×ÔëÉù´¦Àí (537).mp3	1.0735434	0.8024683	-0.4432643	-1.9831611	-6.221479	0.58756363	-7.4812436	-6.165058	-12.307009	-7.625484	-6.666362	-3.7942867	-5.1188912	-1.205697	0.7841082	5.155431	-2.105535	-1.7817832	-5.3183002	-0.99058187	-3.1949327	-4.774486	-5.4336376	-2.2279906	-6.1369915	-5.839303	-3.745141	-22.594921	-14.066425	-6.530775	-13.015484	-12.133427	-11.984837	6.1099577	0.17018193	0.25292194	-10.962873	-11.358693	-8.836113	-1.5351942	-0.69427735	-1.2924125	-5.4510784	0.36497504	-3.366876	10.90357	7.8205686	0.30729175	-5.0435443
¸ßË¹°×ÔëÉù´¦Àí (538).mp3	-4.411816	-0.9046757	2.7989213	3.7673182	3.1299772	3.3336644	3.7137513	2.8567753	5.037174	-4.987924	-0.6847286	5.8781266	7.9131784	6.694853	-0.2650863	-2.3007092	-1.5385884	2.2198763	12.023619	2.4772599	-1.0450493	26.536766	19.060307	8.6943245	-6.893749	-9.956076	-5.1424932	-2.3202515	-2.0295277	0.14091066	-3.5885627	-4.3319063	1.5648062	-4.2384763	-1.5068941	-4.981569	-6.8901806	-7.8263397	-7.217375	-5.6659784	-4.702105	-5.2570763	5.7632065	3.3028681	-4.8767676	10.16483	9.62858	13.166389	-2.8595266
¸ßË¹°×ÔëÉù´¦Àí (539).mp3	-5.636407	-6.0583305	-14.587463	-2.1914651	-2.168847	-1.312305	-10.965461	-15.416363	-9.863121	-5.1622825	-10.054846	-17.852177	-7.144492	-4.774312	-1.3123413	3.392264	-7.5669184	-5.144308	-4.830197	0.93963206	2.601999	-1.2345955	-3.5484176	1.4107256	2.8010943	2.8149886	-2.5654752	-19.398106	-20.444788	-25.672161	0.5085757	-3.285585	-3.9469452	-12.716016	-19.689316	-10.571293	-11.0798435	-13.079046	-7.3572206	3.913965	4.240195	2.867248	-6.366942	-9.482186	-0.7201124	-6.6083903	-1.4897859	-0.50363594	-7.860511
¸ßË¹°×ÔëÉù´¦Àí (540).mp3	1.2407176	-0.1192165	-0.17359781	-0.74180114	1.5330704	0.34599358	-9.386401	-9.894691	-8.725292	-22.483763	-17.253624	-12.814589	-1.0197623	2.0274954	12.208086	0.9385868	5.3674684	5.727766	17.961956	10.842411	4.7909794	-1.1926087	-3.7675667	-1.3611048	2.3569064	9.654697	15.7494545	11.425024	9.958429	12.286841	15.907959	15.091489	21.07166	6.6111627	7.092333	13.162083	4.9179335	1.4218214	9.236283	2.7637854	8.121891	11.92972	-6.4344788	-8.763428	-2.1279898	10.435443	10.723934	8.29918	0.39654803
¸ßË¹°×ÔëÉù´¦Àí (541).mp3	9.211392	6.7506933	7.9330683	23.937454	18.08128	17.475819	0.11475879	-0.31495503	6.476112	-1.0828224	3.066401	8.345245	-6.041259	2.270335	8.583616	-4.9506083	-7.2587843	-8.805778	6.8025837	6.0730515	14.786134	0.40612653	1.949873	0.7608087	-2.5297818	-2.5865412	-6.936841	-9.748537	1.8023697	7.215702	-13.693575	-4.8532786	2.8118815	8.58988	5.363455	1.2436069	-5.2700987	-4.163991	-0.34938192	2.0201087	1.3141305	-0.9325571	15.5016365	10.806388	9.478502	-1.6575729	1.0214876	3.8228128	-6.830254
¸ßË¹°×ÔëÉù´¦Àí (542).mp3	-9.144957	-13.81352	-16.508453	-6.2804995	-8.812112	-8.118009	-3.4853036	-9.274777	-8.123406	-16.683805	-16.041414	-3.5231144	-5.498912	-11.137947	-7.0161324	-15.084117	-12.612367	-8.290945	2.3682816	-4.2371817	-4.954476	0.54557884	-5.1667194	-4.9033537	-10.0416565	-11.041668	-10.766127	-7.1431766	-11.276044	-13.312538	-8.571632	-11.795801	-11.263056	-10.039179	-9.474699	-3.1689148	-9.955222	-10.351456	-13.434242	-9.044768	-6.4108486	-7.24147	-2.8743517	-6.185091	-7.031002	0.021109939	-3.083202	-1.6652516	-5.9283667
¸ßË¹°×ÔëÉù´¦Àí (543).mp3	0.8070791	-10.1656	-5.67066	2.0206587	-5.5273314	-5.572447	-4.8755093	-3.780752	-3.889453	1.8201598	1.9751878	5.177277	-3.0264368	-1.1218615	-3.2160165	-3.539207	-4.3650126	4.034844	-4.2205915	-5.7612643	-6.12548	-0.08351904	-6.5594416	-7.745067	-5.1379447	-5.709357	-4.2232704	-2.7126317	-0.4019665	-0.22224447	-11.347343	-7.715602	1.7790219	-8.470074	-4.037717	3.3839705	-2.6787658	-0.3677066	-0.37661338	-2.1709821	4.0589366	7.6588345	-7.996734	-4.2864237	-3.9034207	-5.7617235	-9.066614	-4.3362927	2.332881
¸ßË¹°×ÔëÉù´¦Àí (544).mp3	-15.481029	-14.570719	-5.3270965	-4.658617	-11.799204	-12.696722	-16.92098	-9.504288	-7.082858	-0.64343053	0.34990638	1.5805299	-3.800364	-11.71457	-12.875433	-16.933348	-14.227654	-9.781475	-11.355141	-8.50214	-1.119277	-15.611667	-14.058543	-3.164559	-2.8203585	-0.9604897	-0.044686794	-7.2784667	-13.737581	-10.712761	-9.096635	-13.097106	-12.378704	-7.410336	-3.7220619	-1.352437	-2.6977062	-9.203045	-1.5956708	-4.1643105	-5.261263	2.1246119	-9.1641445	-8.74935	-3.9028316	-11.3587675	-9.703082	-6.993045	1.2605923
¸ßË¹°×ÔëÉù´¦Àí (545).mp3	25.18638	28.945877	30.622498	5.336774	10.53248	15.46936	12.79459	10.803509	11.197705	3.87655	1.6525	2.5374084	5.326636	1.3082582	0.66497016	7.568325	0.844311	0.045427114	-16.564083	-16.20269	-7.3263826	13.016219	11.883619	11.136709	23.505924	20.358803	27.309544	8.136034	-0.12838042	-2.3345797	17.30091	9.1671715	6.0334196	11.848228	18.649609	15.535246	9.966444	10.137664	9.607394	21.625332	25.192623	22.48626	7.2060976	5.1261864	1.3710661	16.403448	-0.6479256	1.5910856	1.3387682
¸ßË¹°×ÔëÉù´¦Àí (546).mp3	-8.181708	-12.941448	-14.206022	-15.211897	-19.611336	-18.850655	-13.753498	-6.1567626	-1.0845336	-11.873657	-11.623947	2.3053648	-2.468711	-9.96751	-10.667451	-14.613552	-13.045773	-8.182172	-12.742514	-12.494984	-9.661308	-2.1082318	-8.892625	-6.705593	-22.363182	-18.976204	-11.560911	-4.086538	-8.016375	-6.9617276	-5.323957	-6.6763344	-13.152257	-5.7901297	-9.750418	-11.272566	-4.6480727	-3.4280522	1.1573594	-1.5427763	-3.856914	-4.0644183	-9.311189	-9.1488905	-1.1767024	-13.655655	-6.4330587	1.4776511	-4.0310163
¸ßË¹°×ÔëÉù´¦Àí (547).mp3	10.678674	3.0023708	2.811647	-3.4173882	-6.3949494	-15.074335	-9.094278	-10.236542	-4.3187327	-10.71195	-8.468123	-6.3258257	-6.048722	-2.256147	-0.98409176	-1.8932791	-7.912695	-6.419099	-3.1698787	-7.500137	-2.455821	-5.1161966	-8.299243	-5.1715975	6.3936777	3.0472143	2.5158021	0.27778327	1.239003	-0.21407944	-0.76059175	-4.95286	-3.9503841	-8.983024	-9.086384	-11.345327	-3.396296	-4.0226216	-6.2033553	-8.636507	-9.158922	-7.9447594	-10.961567	-6.5423717	-9.91835	-1.5223048	-2.3599787	-0.29030752	-5.779543
¸ßË¹°×ÔëÉù´¦Àí (548).mp3	-14.700475	-15.305337	-13.332048	-7.196144	-9.470684	-6.7677355	-8.396938	-6.0310802	0.10148405	-9.070757	-8.441057	-7.479953	-11.743286	-9.985144	-11.064454	-15.558667	-21.860395	-17.290062	-10.481518	-14.806878	-9.861121	-5.6279697	-11.23876	-7.0415735	1.3951454	-5.1338806	-6.4892273	2.6072373	-5.2051973	-1.0960073	-7.314015	-11.304341	-5.520007	-8.258133	-5.1073065	-0.6501558	-15.745753	-7.9338703	-6.9497805	0.5415601	-0.6229086	2.3468819	13.666512	5.588933	7.16245	-0.05773425	-0.05475676	4.3294163	0.31634092
¸ßË¹°×ÔëÉù´¦Àí (549).mp3	15.926875	7.087987	6.5844274	-4.224124	-7.9986644	-9.837788	-12.262587	-4.030639	1.9601268	-5.2038593	-9.499164	-16.570269	-12.362919	-9.356003	-4.556842	-14.955267	-15.606209	-15.785605	-14.342215	-13.962368	-13.062614	13.912491	11.62546	12.354338	4.9100733	1.6745174	-4.396806	7.0815315	4.5074306	7.1538897	2.5824296	-6.787553	-5.4279633	-9.966108	-9.846503	-8.236932	-5.4593606	-1.6183782	-3.7044811	-9.812427	-6.701025	-4.5904055	-2.6431603	-1.7072033	-5.019862	9.354551	2.0793257	2.6666157	-14.086249
¸ßË¹°×ÔëÉù´¦Àí (550).mp3	17.7188	15.788247	13.388849	10.132893	7.6431046	5.8087606	0.24039194	2.0538027	7.110589	5.59639	7.6947074	5.709919	-11.629362	-14.897062	-11.0069	9.9726715	9.167695	11.826477	14.565478	8.356609	3.9553287	7.2698774	2.8694887	-1.7223521	5.7677317	2.9447572	4.6134243	5.120128	0.61222875	-3.2616928	6.4403067	7.762308	9.726246	7.905823	4.129661	5.775589	5.9073668	3.7608097	4.641633	-0.70427865	-1.7464997	-0.63791823	-3.3583503	-15.372977	-14.621052	-10.092211	-8.838707	-4.996934	-13.749559
¸ßË¹°×ÔëÉù´¦Àí (551).mp3	10.59461	9.489599	12.949154	-0.61121243	4.174121	5.234305	-2.630923	4.5345345	6.8401623	2.932632	0.38006195	-1.7501657	10.399982	2.8374417	-4.8831973	3.4900331	-3.6193507	-2.8753014	-9.298471	-6.5809574	-1.802712	5.933316	3.4138887	1.078374	-12.332804	-4.0843844	1.6248926	13.718041	8.345625	7.569632	-1.0411625	1.2569098	4.8517065	2.7585	5.7531724	9.356693	11.765873	7.341998	1.9160051	11.471342	9.673733	8.561663	5.81693	3.8917933	6.5144444	12.973848	8.261608	10.810881	5.4145207
¸ßË¹°×ÔëÉù´¦Àí (552).mp3	-18.91861	-16.375938	-11.969333	-3.0259752	-1.6391168	7.685526	-2.8668618	-9.87393	-17.260532	-7.6897926	-7.3813467	-9.200796	-6.674875	-7.4619217	-8.929062	-7.865765	-2.9142451	0.07292616	-0.12316677	-6.041439	-8.419157	-9.238501	-20.60063	-26.48981	-3.809789	-6.363911	-0.68974215	-3.7675848	-7.7129498	-15.341685	-6.076231	-5.3838243	-0.32990783	-14.020981	-9.212644	-2.8685894	-3.073487	-6.231498	-9.959898	4.8973083	0.1377872	-5.8003364	-6.7765694	-6.079108	-7.8116927	-8.6308	-15.077637	-10.561393	-4.653249
¸ßË¹°×ÔëÉù´¦Àí (553).mp3	5.258951	8.655022	5.3702583	11.782728	10.882187	10.813567	3.9854336	-0.99127567	-0.9255346	-5.896477	-7.9807835	-9.880365	-10.458666	-6.668848	1.2103899	-7.045959	-7.5813937	-2.9353452	-11.776991	-7.864519	-0.029265946	-3.1710134	-3.786471	-2.4701807	-10.537382	-4.076895	7.023066	5.718499	3.2225602	1.3741826	4.474472	-0.12495473	-1.8032687	0.48417595	4.4131837	6.0682325	-10.443901	-9.970795	-9.440039	11.726627	6.069257	3.7379625	-9.903097	-5.6048822	-4.2663307	1.7217714	-0.24523418	-1.6729686	7.445545
¸ßË¹°×ÔëÉù´¦Àí (554).mp3	-0.009743989	-3.5941558	-7.1086273	-3.0387893	-2.2236419	-0.9689158	5.090624	3.1212935	-2.7752938	8.522253	15.805935	10.578947	7.7459435	4.6278973	7.32743	5.12254	6.74125	7.212941	3.858222	3.0071816	10.89929	-0.5833101	-4.5278516	-5.784567	11.078946	8.989676	10.354015	7.083231	11.230679	8.411824	5.1423116	-4.9011774	-11.904245	12.534663	12.63699	6.1510983	3.7829278	2.5934992	5.4718103	8.223904	2.754393	-6.30284	2.534792	4.537133	-0.029289484	-1.7196984	6.6152453	8.943291	5.2614446
¸ßË¹°×ÔëÉù´¦Àí (555).mp3	5.707284	12.810303	15.880884	-10.37151	-4.0431805	-0.09766476	-14.526724	-11.24913	-0.7852355	-9.708812	-12.051881	-11.401718	4.9709177	-3.7816324	1.4192852	13.128635	2.9675813	7.171976	3.6294794	-2.3816504	-9.82789	-2.8432937	-8.621716	-5.481186	-2.5789254	-4.5277443	1.7297416	-17.200966	-27.101933	-23.82056	-8.540613	-7.978993	-6.0813828	5.1312103	6.098466	1.1569041	-7.359444	-7.9860625	-10.409172	0.76531684	2.761744	-3.511877	-4.4776745	-1.5787312	-2.4577355	-6.2313585	-0.7111666	5.9873095	-8.15986
¸ßË¹°×ÔëÉù´¦Àí (556).mp3	-4.0878067	-7.1083527	-10.518076	-15.286396	-12.594166	-9.126442	-0.8707401	-5.5921097	-2.2062497	-1.8232484	-5.468658	-9.37	-4.46467	-5.194617	-5.5625014	-8.090797	-11.953286	-14.680262	-0.34062007	-0.83259964	-2.3648896	8.971538	2.7100115	-4.8045387	8.590179	4.6494436	3.1443872	-0.50879633	-4.5226116	-9.043139	1.4199587	2.501977	7.7126865	-1.327121	3.708095	3.5034933	10.752136	13.182028	9.119932	2.5453541	2.2892928	9.041321	5.2887096	3.6740336	4.200846	4.1911926	0.98353624	-4.4472055	0.2529071
¸ßË¹°×ÔëÉù´¦Àí (557).mp3	6.4353294	1.5567634	-5.7601366	-10.733931	-16.486023	-14.853252	1.0078388	-7.523363	-3.1484182	-9.232033	-7.715619	-6.0632153	-3.1810288	-2.2155151	-2.6072767	-12.235156	-12.375306	-9.852177	20.871613	11.076885	13.814083	5.4366817	2.8163354	-0.9881607	9.016731	3.8138962	1.6607863	3.7153063	4.727337	6.127616	2.4715214	-0.8465736	-2.065051	-9.697246	-10.110417	-10.342302	24.484985	25.60115	25.621246	5.9837065	11.66647	12.762379	7.867882	11.534029	13.894253	-6.5615244	-1.7384281	2.2658343	-4.145152
¸ßË¹°×ÔëÉù´¦Àí (558).mp3	9.964085	2.9196773	-2.15246	-5.967531	-2.7477126	3.807497	-0.600589	-0.19137499	-3.531314	-10.214466	-11.515905	-8.10055	1.4967386	-0.77456033	2.1013563	11.528575	9.11648	5.493874	-1.4086497	-4.7704515	-1.0674802	-8.69408	-11.188441	-10.619294	-4.512933	-0.8331592	-4.653612	-2.6467662	-11.355088	-6.41057	2.2904582	-4.9275765	-4.53047	-3.9925947	-2.8060825	-5.076224	-0.04658951	1.5761724	7.0443563	7.248884	8.0614395	6.038081	2.1874254	1.0743415	-0.19995147	10.018614	10.151643	8.599869	3.301888
¸ßË¹°×ÔëÉù´¦Àí (559).mp3	10.988948	13.11404	13.630549	3.3709335	-2.431279	0.8304095	5.868417	-0.009351909	-0.938165	-10.690211	-7.555476	-10.448505	-3.426252	-3.7878864	3.669969	4.0895424	2.512059	6.624423	5.7385993	2.873266	3.7918062	13.103401	17.719181	23.937881	-11.471123	-9.506434	-8.563971	-6.435726	-9.867388	-7.4668303	-0.91817456	5.384083	11.089939	8.313513	6.1201706	8.167133	4.928215	1.1818291	4.8578525	3.3248978	-0.58805084	-0.039409935	-0.116987765	-2.2770185	1.3510673	5.6110005	8.483116	13.810949	10.5102625
¸ßË¹°×ÔëÉù´¦Àí (560).mp3	-14.268217	-19.64807	-11.470631	-21.827309	-19.608318	-14.351756	-17.143757	-22.877916	-21.23886	-12.035025	-14.704686	-10.720856	-30.511185	-33.236904	-31.896187	-15.9334545	-17.86127	-14.474307	-20.808338	-29.665545	-25.410124	-19.665798	-12.20767	-9.318575	-31.668283	-25.023409	-21.807041	-20.242748	-15.744534	-12.098412	-32.10369	-33.64176	-35.40302	-9.244076	-12.546159	-18.822104	-26.370358	-25.17187	-22.69619	-14.343536	-15.577895	-15.189938	-16.947239	-18.161446	-14.569803	-11.28649	-16.060345	-20.146168	-8.14826
¸ßË¹°×ÔëÉù´¦Àí (561).mp3	9.075554	9.37525	11.827635	15.364056	10.475754	10.201368	27.57426	21.328814	20.087666	8.39622	10.797373	15.117563	-3.2465954	-2.5229154	-0.7320441	-30.604612	-25.57172	-18.895075	-1.7119257	-0.9267007	-7.1192565	-10.174459	-9.606914	-3.3750048	-1.3110178	-3.9152083	-4.5345426	-1.0363756	-3.5683668	-7.2520876	-7.667487	-4.7101483	2.7232895	-5.0205145	-0.9620203	3.8847692	9.764572	11.277966	15.215988	-1.425061	-0.996987	-1.6504772	-15.312124	-16.643612	-6.7569685	6.8595176	9.388609	1.6771917	-10.772964
¸ßË¹°×ÔëÉù´¦Àí (562).mp3	-12.86888	-14.521376	-11.634665	-7.475127	-11.584827	-7.5387993	-5.9966154	-12.602961	-16.95775	-17.299484	-14.085482	-4.425512	-16.034876	-12.256481	-14.183108	-13.728924	-15.593312	-9.947049	-8.134767	-13.277824	-10.634537	-12.795946	-12.578415	-8.874056	-8.027236	-13.298058	-17.652302	-8.959814	-9.257975	-7.713851	-1.8048519	-4.952051	-8.128349	0.73870337	-3.483792	-4.1649776	-4.4709253	-6.8280487	-5.5393567	-11.004499	-12.893095	-8.264347	-11.599512	-7.6422048	4.0793943	-11.574611	-10.546343	-8.710768	-10.404568
¸ßË¹°×ÔëÉù´¦Àí (563).mp3	-10.48747	-3.417744	5.1427145	-4.3467965	-8.794222	-11.202425	-18.612362	-10.059412	-15.443147	-4.6210165	-9.819473	-15.727252	-8.420086	-4.856126	-8.654097	-15.56066	-9.816491	-10.897641	-5.6353498	-0.013708353	-2.5325067	-19.011278	-16.992046	-21.412285	-12.241245	-10.051388	-13.771354	-9.573274	-6.0425873	-9.070858	-8.746802	-4.0105925	-5.721584	-1.2266762	6.2208633	2.1360152	-13.594244	-7.8833117	-4.7474318	-10.677361	-6.8451977	-2.489873	8.017876	0.89931786	-7.963068	-2.2288845	-1.6809996	-11.003073	0.12470925
¸ßË¹°×ÔëÉù´¦Àí (564).mp3	12.533651	12.267279	15.222769	2.0609272	5.6960588	2.993151	7.674256	3.1986132	7.1957817	-15.484623	-7.1118608	-2.8095393	17.790874	15.085056	13.310518	2.7483988	1.196466	3.073676	10.918987	11.384321	9.962317	18.667229	17.271698	13.989164	5.6864233	7.367293	12.460243	-11.092701	-19.117973	-16.526615	-19.612648	-16.782175	-13.75206	-8.575939	-7.106119	-7.2159348	-18.448513	-17.104174	-14.279361	-28.083273	-21.519066	-25.116959	-8.461397	-12.259435	-19.293224	26.38813	21.948439	19.34205	-8.795189
¸ßË¹°×ÔëÉù´¦Àí (565).mp3	-4.6910825	-2.7244525	0.40624443	5.560601	1.7055669	2.4983873	-2.6482334	-5.8238797	0.38542074	0.24742994	-2.7424116	-7.640134	0.88573235	-4.748905	-5.1471543	12.215755	5.407982	4.6209416	2.6965997	-1.5231769	-0.017644912	-5.846244	-2.744212	0.1642413	6.7667274	7.115596	4.781989	2.374498	-1.0186006	5.947156	0.5992148	-2.4537528	-3.3697772	3.683487	5.8604136	6.0178223	7.4569044	4.9548917	3.8796191	-6.9944024	-5.2489123	-1.062922	5.2070527	-7.4870496	-16.205212	-5.1819177	-7.051583	-0.37995476	-5.8666973
¸ßË¹°×ÔëÉù´¦Àí (566).mp3	3.8222942	5.8321877	9.253892	5.176058	5.248748	5.494377	10.122474	6.044998	3.0605998	7.5734234	7.9819927	6.0255604	1.458664	10.343848	6.4654408	8.563928	8.432634	7.6913815	8.609993	5.761013	3.7344456	16.358604	10.359362	7.7690434	11.314001	9.349808	4.21864	3.518004	2.7416763	9.145784	10.395021	15.301737	20.862488	7.5256844	6.4541225	3.5078301	-1.7613069	-2.6036925	-6.736416	-10.370609	-7.524291	-5.2676105	6.5881596	2.2190423	0.7904655	4.5812993	0.18144178	1.9448237	5.1789713
¸ßË¹°×ÔëÉù´¦Àí (567).mp3	-1.487465	-4.4408817	-5.279712	-25.049553	-21.94671	-13.87978	-18.31472	-22.655807	-18.52296	-11.310703	-12.422739	-18.565456	-8.336403	-6.467989	-1.8936769	-6.601552	-12.568171	-14.279421	-16.555676	-11.845635	-0.39237115	-1.4024	-2.4687624	-2.6876478	-4.5113273	-11.618199	-14.172119	-12.818249	-12.284748	-9.103793	-9.491864	-11.627762	-4.6165943	-7.981146	-14.37885	-13.785507	-4.1384735	-4.272323	-5.431219	-5.0774126	-6.89375	2.713168	-0.38572502	-5.2699013	-11.915896	-13.294075	-16.205906	-15.944345	-6.200981
¸ßË¹°×ÔëÉù´¦Àí (568).mp3	-9.188602	-5.2341585	-3.7407243	2.949771	1.1348011	-1.4127524	-1.8671937	-0.6466013	5.022982	-6.3467054	-7.567369	-6.593968	6.3230114	-4.0245743	-3.066544	2.850015	2.650654	2.7139914	5.239064	0.60715854	1.5068464	3.68821	6.021309	6.401322	-5.996594	-1.6586101	4.147363	7.1277885	6.344499	-1.2445235	-9.557734	-9.1549	-8.0056	-13.8468895	-9.94795	-5.3171177	-11.339507	-6.8749294	-4.2026353	0.37438047	-5.684212	1.7945428	-0.02035749	-1.420095	3.1924667	-4.3990955	-5.6533833	-6.455606	-2.0644934
¸ßË¹°×ÔëÉù´¦Àí (569).mp3	-3.9156036	-6.9774413	-10.019609	-0.2572936	-4.4228373	-5.8881664	5.9492884	-2.9192655	-5.5971947	5.3845825	2.5662913	-0.8958448	-8.957973	-10.682726	-6.0934353	-20.85072	-20.336372	-19.655865	-12.911263	-14.01199	-14.576336	-1.2976941	-9.733533	-11.142787	-0.45082667	-2.9737144	-2.7852032	-16.878372	-15.896891	-15.311092	-15.063364	-14.258226	-11.697321	10.614861	8.526171	3.6665444	9.683556	9.955839	10.550613	9.823938	6.9194283	5.438572	5.721962	2.976728	5.9469934	9.026821	18.119118	20.060009	5.6490755
¸ßË¹°×ÔëÉù´¦Àí (570).mp3	-6.275368	-14.984652	-20.846039	-21.14315	-19.435432	-20.616673	-15.220657	-20.433132	-20.488708	-12.718252	-24.483246	-17.784206	-4.1193514	-14.16968	-14.47925	-17.907692	-18.18851	-16.79923	-23.320747	-26.754509	-30.279963	-30.164858	-34.129326	-25.45264	-18.583889	-17.507504	-17.697836	-21.437042	-25.330643	-23.061176	-10.056301	-14.655834	-23.753397	-19.07514	-18.504597	-19.63322	-31.145851	-31.086761	-27.067913	-26.739258	-26.571037	-19.484543	-28.522984	-26.330536	-19.1195	-15.378452	-14.343685	-6.481143	-10.837563
¸ßË¹°×ÔëÉù´¦Àí (571).mp3	-7.033231	-3.985844	-2.734046	15.964641	10.549526	1.6034443	7.3833694	7.109249	-0.39445233	-2.7044446	-3.6514215	-4.3044667	0.61637616	-5.415454	-4.7166758	-8.608139	-12.817772	-18.381481	24.451374	24.951506	19.620806	-12.376006	-12.843376	-15.197462	14.84213	14.653242	19.137264	6.926202	8.151452	-0.11830258	11.033888	10.55468	17.784676	-5.043786	-15.19495	-16.865732	1.3009187	-0.5874685	2.3610172	5.047179	4.5540295	2.933968	-2.1257472	-1.5777885	4.807564	-3.9168062	-2.510838	-0.90750563	-2.7282865
¸ßË¹°×ÔëÉù´¦Àí (572).mp3	-2.6673236	0.18292177	3.59874	0.3897518	1.3255299	3.9478812	-14.223501	-5.0136466	3.12799	-2.9239933	-0.018841267	-7.0728273	-0.74934244	-4.8289533	-8.0881	-3.9359632	-8.076273	-10.724005	0.5602625	-4.1792564	-11.230288	-7.9193115	-4.742182	-5.0306125	-15.187528	-17.202797	-16.81665	-14.037327	-14.329007	-10.73707	-8.510576	-5.4952593	0.6718669	1.1866754	-4.330618	-14.213938	3.605648	-2.6590536	-5.05612	9.211985	2.3629823	-2.2712533	-0.5514886	5.262517	8.886009	-3.3654358	-3.2745094	-6.5607615	19.973707
¸ßË¹°×ÔëÉù´¦Àí (573).mp3	3.331597	3.7458792	5.673964	19.528484	11.953213	3.8319232	9.664044	6.6383743	9.378539	5.8380847	6.838178	4.2037773	-9.590195	-11.401657	-6.6401696	16.480345	7.306423	6.568183	1.5895455	-2.0375497	-5.09625	-3.908132	-7.074073	-6.0855274	4.3826947	1.8873017	-0.016713738	-5.3015575	-4.3043556	-5.296273	-1.5155821	-0.6313033	1.0545732	-2.5910113	0.95970494	6.606167	-3.4073732	-3.9298186	-4.1187897	-4.2719665	-3.750916	-2.5736198	-12.988566	-11.411117	-9.059242	-15.233028	-13.185465	-6.7260733	-10.00903
¸ßË¹°×ÔëÉù´¦Àí (574).mp3	15.898513	16.103422	14.931868	-8.819069	-10.282137	-7.2948475	7.320093	12.484973	15.560217	3.4150715	6.783453	12.578078	4.4026527	5.852375	6.798614	17.333588	-4.5567894	-13.903631	23.597172	19.315155	15.890163	9.621702	5.4141903	5.2802835	5.843727	9.632446	11.905732	7.0687723	9.45482	4.4981036	-5.6181946	-0.26169297	4.600356	0.62685084	-1.9140756	3.3027601	11.162094	13.930786	8.59702	4.090599	2.0388508	1.0159053	1.2598712	5.1125374	2.151964	-6.5587277	-6.9251127	-13.181784	8.377913
¸ßË¹°×ÔëÉù´¦Àí (575).mp3	-2.0077684	-2.8248355	-0.7073096	-4.316799	-6.12172	-6.4818687	-4.3929	-0.92908734	4.041241	-3.12152	-7.316208	-14.91333	-7.6326313	-7.347041	-4.7378635	-7.9357424	-9.549717	-12.277314	-5.029377	-7.0981517	-8.348872	15.113542	16.757269	20.385448	-21.84013	-20.996075	-17.10052	-10.192796	-15.300745	-12.247988	-5.167879	-3.8656163	-2.1115322	1.7618971	-2.8842263	-15.904105	3.907575	-1.8100505	-5.6349893	3.3918853	1.9551212	5.489667	-3.8234353	-2.1423051	-0.16394845	-6.205032	-2.3449795	1.2193241	-5.167984
¸ßË¹°×ÔëÉù´¦Àí (576).mp3	-21.602512	-23.077402	-17.09908	6.901911	4.421241	3.2094622	-10.30669	-12.409777	-11.609795	-5.4094005	-9.677156	-9.459009	6.97908	5.9616804	4.8457613	2.7209349	7.5745783	8.075874	-1.2481322	1.0064112	7.3449125	0.732247	-2.584429	-0.5391378	8.530056	5.657679	-5.298854	-3.322985	1.9338706	8.500399	5.818656	8.871471	7.580632	-3.1919246	0.22145098	5.3120813	-10.280859	-8.073757	-6.8868446	-8.427631	-13.605162	-8.304104	6.0127244	3.9805765	0.40641063	-18.319887	-14.413725	-5.624467	4.3810368
¸ßË¹°×ÔëÉù´¦Àí (577).mp3	-8.081381	-0.49349752	0.74197423	-9.164108	-8.729025	-4.982929	-1.3615732	-3.408099	0.6389049	-6.1805983	-7.5491896	-7.7728624	2.6665282	-4.357152	-5.7068467	-13.110352	-13.581692	-3.901482	-3.5905318	-5.594981	-4.2099895	-13.3302145	-12.147637	-10.53804	-4.708688	-2.8868182	-2.5687954	-8.9176855	-8.821097	-9.054371	-2.9198017	-6.570393	-10.04216	-2.1627004	3.3627048	5.054208	-15.819115	-13.809279	-0.4481149	-8.688942	-6.4025164	-3.1023548	-2.8060865	-5.4733114	-4.775001	9.547518	1.8422277	4.8371468	-12.008621
¸ßË¹°×ÔëÉù´¦Àí (578).mp3	-3.8332534	-4.0595627	-3.2786133	2.4064567	1.7583009	0.68040717	-6.914302	-1.1802782	1.915531	6.519079	3.8782258	1.6244954	-2.578869	-2.5948138	0.07614446	1.5970476	-2.332086	-2.7249029	-0.8626019	-2.7149017	-7.0275574	5.3904047	8.328108	5.594113	6.1482716	3.6034138	-2.7676022	1.200176	-1.4447215	-7.559	-9.237782	-9.244583	-6.8531737	1.4922152	5.0291343	8.169511	5.910637	-0.6476433	-6.9602923	-4.0024567	-4.6238174	-6.920497	8.857969	5.9285316	0.29006857	-1.8063805	-1.8792336	6.0792513	-8.030514
¸ßË¹°×ÔëÉù´¦Àí (579).mp3	-8.321239	-16.812492	-18.965803	-12.236648	-14.631967	-14.991112	-1.7532425	-7.216152	-5.442832	-4.600835	-3.661164	3.4407141	-8.022833	-12.078962	-8.877133	-8.460423	-11.92934	-14.60032	-11.315877	-9.468215	-6.3912745	-2.210092	-6.23402	-4.692895	-14.940628	-17.489672	-15.283865	3.2014503	-0.31702447	-3.8600755	-20.697033	-20.115536	-16.059658	0.66658664	1.0992053	6.8903027	-4.776348	-3.9548182	-2.3372467	-9.800972	-16.30669	-26.008327	-11.520911	-9.186499	-0.6693691	-6.454794	-1.3893406	0.89508736	-7.8909826
¸ßË¹°×ÔëÉù´¦Àí (580).mp3	-12.432685	-14.141405	-8.311459	9.187956	5.512867	3.734219	-3.7989893	-7.7169576	-13.032597	-23.873726	-21.268623	-13.144626	-11.156078	-5.3122134	-3.4454994	-0.7920159	-5.2822475	-6.552621	-8.783965	-9.706673	-9.152468	-4.9954824	-7.2135296	-8.794636	-7.7164316	-4.871009	-5.63248	-12.796828	-8.676254	-5.0712967	-15.347744	-15.205078	-16.631134	-15.071142	-14.546974	-15.418779	-5.0035906	-2.2956762	3.7460191	-2.9787421	-8.017578	-10.356941	-1.456627	-6.941636	-2.7161434	-10.126173	-10.014585	-5.7457256	-2.1001217
¸ßË¹°×ÔëÉù´¦Àí (581).mp3	-1.5193369	3.0208006	10.594578	-10.647595	-9.260198	-4.199526	-1.334446	-3.7001908	-1.8194387	4.0369186	5.0313325	1.1073079	6.3268456	8.632342	10.239376	12.102032	12.090021	12.353474	27.176235	27.489132	33.001347	18.58989	20.27256	20.251694	11.03674	7.840693	2.6130571	-12.712238	-15.284067	-15.700069	-10.720736	-13.290943	-17.319794	-7.327776	-7.7366333	-7.564787	2.833074	0.8415669	-0.55080974	-10.569698	-21.825026	-25.814098	-15.072539	-10.463358	-3.9742382	-0.63819647	2.536016	0.52830255	-12.548597
¸ßË¹°×ÔëÉù´¦Àí (582).mp3	3.943582	2.8241146	4.649413	-8.726131	-7.5303845	-8.0519705	-0.106818214	-4.8518405	2.6376212	3.2324114	-2.9876606	-7.0040727	7.400494	7.7710814	14.212515	27.799234	25.333225	16.730309	7.934723	4.2252626	8.282826	-1.4218181	-7.4316883	-9.472953	-1.877393	-1.5970516	3.4745717	0.572414	-7.2306843	-6.995427	0.10940415	-7.709808	-7.9496393	-11.997359	1.2394698	3.8489156	-1.1746099	1.8032844	-1.6479831	7.9797316	3.500761	5.6776314	-5.4700785	0.8969263	4.2235594	22.729797	16.277798	9.727995	8.149196
¸ßË¹°×ÔëÉù´¦Àí (583).mp3	-0.7001691	-3.8842366	-0.66166055	17.850626	9.504988	11.661791	9.050171	1.0930389	2.6231606	-6.6872244	-7.066375	-10.246551	-22.923527	-24.462448	-15.667337	-17.27969	-21.706581	-19.428782	-3.6766083	-3.609851	-7.366563	3.917815	2.4440534	7.9621477	2.108562	3.1519418	5.6293354	16.596441	18.961136	16.371765	-3.1711283	-2.7055426	6.8396645	4.8860474	1.8841956	-0.44808924	-6.0621758	-5.6503863	-3.0172932	2.9068413	4.1199613	0.14354092	7.514592	5.3779182	12.184549	-6.8311996	-5.9538946	-8.897637	4.28049
¸ßË¹°×ÔëÉù´¦Àí (584).mp3	4.655542	6.1119804	9.184032	11.59016	10.449541	12.223035	1.4300797	-0.55635947	1.2703305	4.6037107	7.2720804	3.8185549	1.739459	2.3577228	3.0607142	6.8571835	-0.54583645	-6.0447826	-9.397223	-8.845881	-5.8051376	-4.7021627	-5.487009	-3.041269	-6.163664	-0.7015054	3.680366	-6.907789	-2.8374887	-2.6876755	-12.6651945	-11.670099	-4.65862	-13.553404	-7.5410256	2.697564	-6.864887	-1.783279	11.055149	6.5725393	4.457824	5.9831724	-0.4924094	-3.7270908	-4.3250303	-3.1887512	-7.7461367	-6.042409	8.107963
¸ßË¹°×ÔëÉù´¦Àí (585).mp3	-11.041208	-5.8691845	3.101216	-1.6238165	-10.98332	-15.4808235	-15.522867	-8.50432	-10.093632	-12.710626	-4.593113	1.8998907	-9.859829	-9.907299	-3.6638684	-5.65837	-17.213892	-13.455388	-1.534342	-5.3769665	-9.018965	-12.702034	-12.793747	-11.27301	-14.603224	-18.716629	-23.83043	-5.5132627	-4.7470756	-0.019163642	-22.589756	-18.471334	-10.194363	-21.305218	-23.923655	-18.515976	-6.8029613	-5.6565533	-10.222057	-0.19989371	-2.1031609	-2.4959376	-2.9186807	-3.786291	2.2136016	7.220113	8.214706	3.3843756	16.301659
¸ßË¹°×ÔëÉù´¦Àí (586).mp3	3.4435327	-11.190399	-4.9947762	-15.317764	-18.743256	-13.614988	-15.039173	-19.588894	-16.221148	-3.6514413	-9.901871	-1.1229433	-16.562012	-10.140453	-4.167445	4.041173	2.864287	4.289592	-0.22374827	1.7369444	12.956104	-16.6572	-14.391916	-12.704905	-3.836711	-6.316174	-3.2022135	-6.468317	-9.074039	-11.644188	-2.3569562	-7.54879	-10.668373	-8.446637	-14.866172	-19.111176	-8.544388	-14.761511	-7.2619257	-17.678528	-14.473356	-14.837513	-15.074893	-10.325159	-10.626846	-8.277123	-3.8252504	-1.2547605	-15.431257
¸ßË¹°×ÔëÉù´¦Àí (587).mp3	-18.564293	-13.536758	1.292501	1.66375	-2.3598435	-5.2293634	-7.954525	-10.098491	-11.626947	0.811894	-0.025297165	-0.07466209	-7.374484	-10.1206045	-10.584983	5.492948	0.41886294	-4.0356646	-12.223747	-7.1848855	1.8967426	2.9237914	-5.1364574	-12.501653	-13.93408	-14.885668	-11.030037	-0.26486766	-1.7685401	4.084943	-1.7205967	-1.4815753	-0.30118585	-0.4881715	-0.89558196	1.6392239	-10.2101345	-7.406551	-1.4532135	-8.349259	-12.766376	-12.627677	-4.417099	-4.199787	-6.24532	-8.230173	-6.7570887	-8.147999	-4.378411
¸ßË¹°×ÔëÉù´¦Àí (588).mp3	4.9345865	-1.5968007	-3.1345673	4.6888213	2.7813544	1.858505	-14.49176	-10.425869	-8.424401	-0.12348658	-4.3669086	-10.3924675	-10.4612255	-16.26017	-17.23089	-8.21106	0.9808132	12.38363	-0.5646246	-0.6914836	0.39228424	-1.5860524	-2.622722	9.185371	8.513662	10.564308	14.797974	-3.7308998	-3.1289325	-4.0016127	0.45092177	4.403259	5.2542944	0.39577788	-1.1068995	-2.0631833	3.0512118	4.1160803	9.299724	11.896635	19.167868	22.258682	0.76313335	2.814937	3.0096474	-11.024969	-2.325154	-1.7439365	4.1299267
¸ßË¹°×ÔëÉù´¦Àí (589).mp3	-10.486799	-14.310489	-10.650135	-11.033902	-11.722425	-10.579918	-10.805889	-18.212498	-13.302392	-11.783481	-19.696423	-14.726635	-16.511398	-14.856934	-11.187851	-4.404999	-3.2419708	-6.8986015	-0.9712254	0.52867633	2.3723547	-3.1818042	-4.687386	-4.3867984	-5.678564	-9.900114	-10.0096245	-9.06447	-6.3954396	0.83676004	5.001561	-3.8906968	-2.2288647	-3.9078367	-6.8082623	-8.248868	8.507776	4.4571743	-1.8610492	-2.94333	-10.288813	-9.06411	-5.0754747	-7.4915586	-2.4915838	-6.750471	-7.467291	-0.6519682	6.5334873
¸ßË¹°×ÔëÉù´¦Àí (590).mp3	-20.801872	-17.470676	-9.252182	-12.9935	-16.26876	-7.5479684	-4.716078	-7.187802	-12.041066	-10.447166	-8.871483	-9.669455	-27.032806	-22.795033	-14.647736	-13.395488	-17.251049	-14.270315	-14.966478	-20.901546	-17.677948	-18.980175	-21.728996	-19.088402	-9.853821	-17.870186	-19.215218	-13.978132	-11.165932	-0.08092186	-17.178259	-16.402573	-6.9338875	-13.670065	-15.892549	-8.316484	-11.648724	-13.650959	-13.328017	-15.036566	-14.419829	-10.441595	-9.376343	-12.057555	-15.327265	-22.344246	-20.393795	-13.657195	-9.527332
¸ßË¹°×ÔëÉù´¦Àí (591).mp3	0.6246214	3.203016	2.7025027	3.684206	0.3759365	1.2622998	12.218876	6.446283	-0.3438456	0.2353419	1.0516219	2.4207664	0.9971106	1.7490495	8.299894	-2.7256408	-7.667848	-8.143262	-12.981304	-6.4186606	3.5523043	-4.4128447	-10.637636	-16.137613	-16.814198	-11.298853	-7.0236225	-10.805927	-13.825296	-16.308704	2.0037432	-3.5577915	-6.671119	11.231954	6.3511887	5.449153	-0.31728297	-0.6095493	5.2402635	-14.03711	-11.441366	-8.02544	11.8027935	14.2157	8.967427	6.7443895	3.5408616	-1.1482835	-9.049923
¸ßË¹°×ÔëÉù´¦Àí (592).mp3	-14.819814	-11.448253	-11.570541	-3.5466638	-0.60323703	4.791752	-13.272788	-7.356967	1.0964663	-1.8081735	0.29634178	4.1259212	-4.5484495	1.4686863	3.3694303	-19.20887	-8.904787	-0.9556067	-0.6527046	-1.6717789	-10.063316	1.0073968	0.90332955	-6.816819	8.443605	9.497568	10.534679	-15.000414	-20.112734	-17.987194	-16.235048	-17.329174	-9.065449	-1.2334126	1.0483159	-2.3082128	6.1827483	-5.5083756	-8.186129	-1.9905366	-0.96949077	-4.396399	-1.7585166	-4.4114337	-3.8483343	-2.8233132	-6.8207617	-10.073753	-8.028146
¸ßË¹°×ÔëÉù´¦Àí (593).mp3	-8.976856	-7.412652	-5.7003446	18.434166	11.8347225	2.7671587	-5.707981	-0.36873606	4.582651	5.8729815	8.595612	9.866528	-1.4885191	-0.8089054	-0.58682805	-0.47128028	-4.752131	-1.5762687	1.501023	-2.430599	-1.5460275	3.467266	-2.5178008	-2.1749587	-3.421471	-7.6413565	-1.5361946	1.833551	4.381135	3.1008701	6.968344	4.619725	0.14851624	2.5193903	-9.476345	-10.274677	-2.5443075	0.48239136	4.4492464	-2.0339427	8.293935	13.017452	0.5991893	9.470249	7.442046	3.0689917	-1.0357138	1.4914556	-8.920452
¸ßË¹°×ÔëÉù´¦Àí (594).mp3	-4.0929985	-6.378621	0.9273975	-3.5454235	-6.376176	-7.116925	1.9121913	-0.6662063	-3.7172031	-12.632636	-13.791128	-17.06136	-12.889332	-10.814188	-12.255661	-13.73756	-17.497946	-21.038582	-15.632665	-15.009931	-18.68192	-15.906939	-17.154898	-13.867208	-14.277874	-7.6532397	-2.777705	-2.7092056	-9.321446	-10.702224	1.0530165	-0.99154824	-2.2591043	-6.6877604	-8.492246	-0.55962545	-4.9671974	-6.617121	-7.870112	-11.519335	-6.3538284	1.1132016	-11.410838	-10.040903	-10.534534	-0.36698574	-10.829119	-16.661545	-0.4011046
¸ßË¹°×ÔëÉù´¦Àí (595).mp3	-1.4111432	-2.333177	4.249328	7.3618813	2.7085867	-1.8754544	1.0038975	2.7914517	-0.8593443	2.6769614	0.18511553	-2.3647451	-8.121946	-7.7707567	-0.36673856	2.161191	3.034213	-0.24946022	7.8872194	4.0521374	4.1245937	-3.9956937	-4.564911	-4.0069513	-1.1413714	-5.9455395	-6.539197	-10.852446	-0.77610826	5.2950726	-6.805968	-5.3680654	-2.417055	-4.2071085	-2.5137572	-1.9242008	3.0021868	1.4586582	-0.5755574	6.0683846	5.653632	3.3991382	-7.702929	-1.1893201	-4.5975323	-10.569244	-5.037953	-0.6493575	-2.7947493
¸ßË¹°×ÔëÉù´¦Àí (596).mp3	-14.380586	-14.524195	-5.8071384	-10.941956	-14.931913	-11.28801	-13.936309	-9.633039	-7.6565094	-2.672161	-1.2710673	8.515934	1.6836376	7.0743957	9.346903	-0.041424394	-9.871841	-12.297229	-1.7272446	0.15802103	2.3142986	-20.94519	-12.758776	-6.309511	-12.424667	-15.908539	-10.655568	-8.728572	-12.759697	-15.465124	10.416555	7.437192	4.6756854	-28.031126	-22.119726	-15.4689455	6.134153	5.2163486	8.843647	-2.5809598	-0.9022466	-0.25538588	-12.978708	-15.278408	-9.675138	-14.3519125	-16.33001	-5.707466	-12.501659
¸ßË¹°×ÔëÉù´¦Àí (597).mp3	-13.889831	-18.113728	-16.215416	-10.638439	-10.584829	-12.5261	-18.725273	-18.770657	-30.805326	-5.5407767	-4.771676	-5.0673966	3.0493588	-2.747208	-5.544334	-12.155853	-10.159855	-5.2066784	-11.861413	-10.771114	-11.646929	-1.5342014	-2.203257	-5.0382824	-16.692776	-16.667679	-13.93354	-11.53709	-14.963069	-18.152983	-9.6135235	-10.843277	-8.114071	-3.9865937	-12.634906	-30.519016	-8.331879	-9.673244	-10.978362	-8.266012	-7.4216413	-8.482409	-9.071533	-14.005833	-17.887676	-10.072924	-12.5620365	-5.521739	-9.168877
¸ßË¹°×ÔëÉù´¦Àí (598).mp3	3.4709277	0.78789306	-5.0857058	13.877743	4.612099	5.9914503	1.4316626	-1.6007099	-5.742864	10.067596	-0.7892194	-8.238207	1.3131282	2.0325446	4.654891	2.8090727	-5.9788322	-4.7249374	0.84813	1.657234	-0.022231042	-0.6962898	-4.5770226	8.383369	1.8706512	-5.546706	-10.087856	4.5389595	4.2528486	1.2974063	-2.8525968	-4.5287805	-2.540635	-5.507367	-4.2625856	-5.3961587	3.7827997	-8.718948	-13.879807	-10.782837	-12.187486	-13.021837	-2.0974226	-7.0136824	-5.541769	-10.769974	-19.425339	-18.665596	-14.102255
¸ßË¹°×ÔëÉù´¦Àí (599).mp3	-1.6470261	1.3679249	2.3696911	-3.3319845	1.7379268	3.517324	2.6351151	-5.1802087	-16.96991	9.224341	9.915259	10.400053	11.86412	11.242657	17.427694	3.6571152	0.99159217	3.9712696	8.240393	4.966173	1.3498294	10.300594	8.741058	5.7964644	-2.3914795	-0.7466103	0.71324134	8.224684	2.1436906	-4.3281474	14.027888	10.614274	8.155834	6.248391	5.472027	5.9691777	9.049906	11.604366	19.42168	-0.9974477	-0.6293257	-0.003006578	6.9697733	13.925594	9.073969	6.4767714	6.3431616	7.390428	6.2556906
¸ßË¹°×ÔëÉù´¦Àí (600).mp3	5.618971	5.028362	2.6710596	-13.031389	-9.256984	-3.6366963	-9.962499	-9.1656475	-8.939459	-16.587196	-18.025066	-15.179242	-11.146365	-10.508924	-5.901311	-11.168132	-7.0364504	-0.79346764	-10.918852	-8.167654	-10.402316	-5.06015	-8.321278	-3.5492835	-15.856801	-16.40495	-13.801315	-12.921843	-11.397396	-9.429825	-19.533804	-9.405213	-0.63191915	-5.9432354	-9.192497	-6.537669	-10.268779	-13.230489	-9.882693	-3.7773607	-7.179639	-13.886588	-14.5756645	-12.925915	-8.400707	-15.988078	-10.692392	-7.4844403	-2.7401457
¸ßË¹°×ÔëÉù´¦Àí (601).mp3	-3.9656029	-6.0235457	-7.5064745	9.889266	-0.6596796	-6.2097516	0.5484614	-4.7237544	-4.4735737	-1.3067086	-6.298612	-12.033799	-4.61695	-7.048813	-8.110266	-10.814207	-5.878871	1.492568	-13.1985035	-12.830832	-5.369277	-9.181632	-6.1033707	-0.38346118	-2.4138815	-4.643809	-3.761221	-8.067557	-5.889981	0.16379721	-11.614569	-5.082686	-6.234867	-8.126633	-8.24914	-5.42612	-1.747787	-7.3563256	-5.218339	-4.7844763	-14.055038	-13.205098	-0.5613012	-9.017823	-8.36315	-7.0883427	-8.237183	-5.6209297	-2.5064158
¸ßË¹°×ÔëÉù´¦Àí (602).mp3	-6.9529696	-8.051041	-5.8033047	-0.34529984	-2.4584515	-1.4316936	-8.271086	-13.378323	-13.584423	-10.275363	-8.826988	-5.538644	-1.9131846	-7.7434793	-8.590349	2.2504838	7.3350897	6.4782333	-1.0900071	0.3606657	-5.39736	10.183542	2.0156822	2.395753	9.489391	9.267788	6.0412936	-0.102031246	-4.424676	-0.80598134	-6.6238685	-14.0657215	-18.725304	-20.006233	-16.484158	-11.931955	-9.407856	-11.441364	-7.972828	-19.445343	-21.161152	-23.315647	-13.542469	-6.5158534	-3.2679696	-11.177267	-13.627232	-14.234999	-14.892128
¸ßË¹°×ÔëÉù´¦Àí (603).mp3	-23.766573	-23.857033	-20.397308	-5.724744	-10.274597	-5.408044	-19.18163	-25.079967	-24.387787	-18.75407	-15.120293	-4.8430495	-11.739156	-9.495733	-1.6316457	-14.816735	-10.964561	-8.347859	-13.406778	-16.804153	-17.808693	-1.6094917	-3.163777	-3.746181	1.6877958	-1.0411445	4.438616	-16.81263	-17.918743	-11.556704	-9.5045185	-14.065756	-14.820028	-13.006266	-20.861052	-20.711191	-4.8703995	-8.273339	-11.942132	-19.550922	-22.880272	-19.343666	-13.055258	-14.625368	-17.288252	-14.096668	-13.466389	-7.1517973	-7.098769
¸ßË¹°×ÔëÉù´¦Àí (604).mp3	-4.9586825	-7.9309855	-7.6191216	-0.46263388	-5.2019434	-8.447427	15.198296	12.25809	11.842201	4.4124475	-1.2721864	-2.0162997	17.41951	12.166143	11.983147	-8.283575	-3.262425	-2.9899843	16.69344	14.975313	10.123291	5.602312	5.0703497	4.508682	-6.7562375	-1.6733196	-0.008342505	-11.047413	-9.909098	-3.2494233	6.639058	8.543806	14.441761	1.8023118	4.608382	6.6626334	4.876461	1.7490759	4.0810814	15.060543	20.11014	12.907623	9.076626	8.998129	8.429459	-10.70529	-14.714947	-16.038887	8.514719
¸ßË¹°×ÔëÉù´¦Àí (605).mp3	4.353724	3.5413864	1.2108332	-3.0458264	-2.08217	-3.8869567	-12.293619	-6.2351084	-0.38416538	-3.2436383	-5.2457604	1.1345257	-0.6753481	-2.527041	-7.977111	-8.322048	-7.22754	-12.967726	-9.505184	-15.938798	-17.270966	-6.3138475	-7.172696	-4.870716	3.8273602	5.8876724	9.567916	-7.888605	-5.5540695	-8.869888	-16.875969	-16.079319	-18.233717	-5.015312	-2.0283587	3.7489266	-5.2501116	-2.4373665	-5.4539404	-3.6803281	5.2904224	13.17996	-5.4839587	-10.332916	-8.416504	6.4496355	-4.059881	-10.955231	-17.795635
¸ßË¹°×ÔëÉù´¦Àí (606).mp3	-1.3599467	-0.77308214	-0.5737502	-3.8398323	-2.2784753	-1.8738747	-3.9385004	-3.04592	-5.1637926	0.831522	2.7894475	1.7505922	-2.1683319	4.0625696	9.09734	6.7018723	3.7846513	1.7020682	3.8351235	8.245619	5.1256256	-1.1052362	4.347209	6.5283785	-5.477397	0.8989047	4.2221003	7.784287	5.9512978	8.461289	5.3146763	2.556567	4.7416744	3.462506	3.3173523	7.458323	8.840214	4.3128786	2.7173605	5.9190173	-2.628162	-8.015013	-10.809092	-11.572556	-7.9447303	8.617561	13.854605	18.932764	2.14571
¸ßË¹°×ÔëÉù´¦Àí (607).mp3	0.060052752	-0.7572379	4.8741665	3.423795	1.46201	4.525115	-3.4176946	-5.961603	-3.4126039	0.78567874	0.8237424	-4.6721563	2.8713222	6.3205543	4.25002	-8.498058	-5.2881093	-1.2369299	-3.026119	-2.2163541	0.22303969	3.7618234	1.3224022	-2.9577122	-2.922853	-6.4475517	4.933824	0.09540917	-0.52577496	-0.80222845	-2.736675	-3.8427632	-2.7814229	1.5829234	-0.5729036	-0.90540695	-7.965085	-2.3019638	5.830429	8.623317	7.504942	2.6934464	4.8286624	-2.0492089	-2.8579993	5.9036818	8.352502	4.092743	2.0756404
¸ßË¹°×ÔëÉù´¦Àí (608).mp3	-12.560434	-13.131596	-8.700388	-13.415745	-14.534393	-7.238901	-0.96935725	-2.5409431	-6.90689	-2.151029	-10.533622	-16.938951	-8.917045	-7.9667015	-2.871624	-5.0889177	-9.456798	-16.784788	-14.802349	-6.3260612	-1.0151894	-23.997793	-20.945368	-15.51029	-18.337692	-19.734087	-16.308592	-10.119976	-15.933771	-6.2538137	1.0004185	-6.7062593	-5.925947	-10.377631	-8.812069	-5.949571	2.9420595	1.5377128	3.3689828	2.5369797	2.9706638	2.9876773	-0.5110613	-7.5712576	-14.545847	-0.6867585	-5.4290543	-6.079038	-8.971632
¸ßË¹°×ÔëÉù´¦Àí (609).mp3	-12.210161	-7.3778486	-8.440901	1.5891385	1.6360512	-2.4934688	2.271964	-1.1729429	-4.8824415	11.731583	11.409355	7.780821	7.1198797	8.484328	16.772047	4.695002	1.215543	0.6591362	0.10263139	4.5479155	11.0405035	2.4844503	-2.2596033	-6.2651215	14.367609	12.834214	5.2204466	11.563488	7.888077	6.514537	4.611512	5.531349	2.5422778	4.6717396	9.129772	7.4980354	-1.9398496	0.32093978	-0.28247365	9.64693	8.857101	10.173412	5.086156	1.6914564	0.9742588	-4.6577444	-6.3191395	2.2203536	10.18795
¸ßË¹°×ÔëÉù´¦Àí (610).mp3	-13.650648	-12.97949	-15.59079	-17.924911	-14.837035	-11.426729	-25.28761	-23.565321	-14.922206	-21.752193	-18.249788	-14.8642845	-18.033203	-11.442766	-2.7743044	-18.89869	-20.863476	-20.06472	-11.325351	-20.062323	-28.675642	-1.5847809	-11.732641	-21.204626	-22.803148	-19.12296	-4.0166054	-13.339127	-21.816914	-21.5	-12.714756	-12.015266	-10.1966	-12.315801	-11.023173	-7.4479	-16.604677	-16.89605	-12.999591	-3.830607	-10.412632	-19.482862	-6.2599673	-5.615885	-7.2360826	-5.4275117	-7.3836064	-7.1554813	6.3644657
¸ßË¹°×ÔëÉù´¦Àí (611).mp3	-21.690746	-6.248951	3.6219811	4.524705	3.1668973	3.567792	-4.7022896	-7.3464603	-3.200389	-6.4496636	-6.775174	-5.859999	-8.718357	-3.8409994	6.9615827	2.597083	-4.490838	-6.1128645	-3.083525	0.000737369	1.4608502	0.1252779	-7.8461437	-13.722262	-7.000555	-12.790188	-15.820203	-1.6731877	-2.4864655	-2.221788	7.178793	1.2206776	-1.6469942	-12.185831	-2.820217	-1.4826574	-0.87099254	0.8901183	7.528605	-19.979053	-13.336357	-12.620046	-4.903425	-2.8305717	-7.844634	-1.8636432	-0.51680326	-0.22624528	-0.36582732
¸ßË¹°×ÔëÉù´¦Àí (612).mp3	1.5466018	-0.47373062	-3.3003056	-10.368411	-10.016069	-0.49694353	-0.61163193	-2.7521048	-0.5340371	-4.1708035	-2.4670646	-1.6856085	-0.2673294	-4.622278	-8.103929	1.0116535	2.2847853	5.112021	-3.152629	-0.11457205	1.5893176	3.7914195	-1.1095237	-7.748556	-4.91062	-5.529505	-0.25591633	4.0360456	-1.9729366	2.6166432	3.9696422	-0.041686997	4.407211	3.8032582	-0.10324687	-8.607332	-3.1837425	-6.2567253	-6.346916	-1.4847587	5.866406	8.685327	-3.8743143	-9.028536	-12.060263	-2.9965777	-2.659517	-3.4913225	2.4749346
¸ßË¹°×ÔëÉù´¦Àí (613).mp3	3.8332162	1.7533978	1.9429151	-5.131505	-2.163376	3.295713	4.725129	4.335868	6.1282206	4.807749	2.2966707	-0.63300216	-1.6389178	-3.7178106	-1.7544409	10.915755	5.003332	8.004467	6.804362	5.070632	3.54887	8.998987	1.7795304	-1.6452938	-0.5326581	-0.60628444	1.2238424	-7.7626147	-5.317994	4.9851074	-0.54821163	0.34963	4.2384186	2.3611507	1.6579878	0.11122489	8.193017	7.2764263	3.3481295	-9.878128	-8.201023	-1.9512134	-4.8176365	-1.7362366	1.55584	-0.3082943	-2.1682901	-1.2898747	-0.5305867
¸ßË¹°×ÔëÉù´¦Àí (614).mp3	-3.3327317	-4.9381723	-3.587092	-24.751986	-16.810577	-2.2127023	-1.7895362	-5.8098288	-2.9673812	-15.30377	-7.9612303	-5.1284714	-2.875635	-10.123173	-10.478893	-0.06660007	-2.3029509	-0.4470993	5.251251	3.113513	7.243164	0.01469332	-7.8837852	-10.733116	-14.806395	-12.791657	-5.726903	-12.283663	-11.364811	-11.8917465	-10.22443	-7.278639	-9.67691	-7.6371217	-13.773888	-8.236929	-0.266368	-0.9555798	1.2519501	-11.41197	-9.537033	-11.906143	-6.943663	-12.3870125	-15.032822	3.1741757	5.6866846	14.985169	8.083808
¸ßË¹°×ÔëÉù´¦Àí (615).mp3	-1.9963859	-1.4524956	7.245882	2.4799666	3.3772454	0.6477614	14.557579	3.1110969	1.3935921	-7.5975256	1.3343734	3.4989648	-2.2733295	-3.190379	-1.1861572	6.9225144	8.370031	10.995023	7.4123425	8.339594	5.6267095	0.8336604	2.1298249	-0.98887527	8.186136	12.277191	13.329866	14.503875	6.981706	0.82566833	3.8225992	3.4804354	9.651506	1.0193825	-2.5842056	0.6143228	16.08363	18.163456	20.38364	6.420009	3.7927537	0.1282419	-1.8763707	-3.045607	-3.8349705	5.7544174	3.1245189	3.6231894	-8.681977
¸ßË¹°×ÔëÉù´¦Àí (616).mp3	-11.106741	-7.286624	-2.5487487	-0.90984225	-1.6545082	-5.4855385	-8.02843	-9.327358	-9.079105	-12.142252	-13.900263	-11.050758	-6.010785	-7.9525013	-4.770879	-5.0546722	-7.0556364	-14.712631	-5.8255043	-3.3618245	-4.0029607	-12.905325	-12.76854	-12.252132	-13.733059	-11.354694	-11.028847	-10.052537	-9.366133	-6.215604	-10.565809	-8.782904	-9.566898	-6.013466	-3.8960087	-3.9673107	-2.1217308	-5.2553806	-5.6476216	-4.4571214	-0.6658147	-2.0754433	-2.127153	-9.590087	-10.714965	-15.110714	-17.026598	-12.196306	4.5722013
¸ßË¹°×ÔëÉù´¦Àí (617).mp3	-7.4639273	-1.0140767	-4.8380146	-6.1099434	-7.2716603	-12.496496	9.45915	3.8816032	-4.7894077	-3.7485557	-6.1331787	-0.23002982	-0.40809077	2.158691	5.5649047	11.4286995	7.456846	-2.162991	-4.440875	-11.355717	-10.047134	-3.3362708	-7.3116684	-12.122893	1.2986505	0.10007492	1.4059641	3.973453	0.9627933	-3.2289793	-5.283064	-3.1986885	-16.342453	-9.964199	-8.1389475	-20.712349	3.8902447	0.5539191	-1.6408961	-13.658548	-3.73324	1.6213586	-0.1552735	1.2299919	-8.577423	-40.10978	-40.062042	-29.611126	-14.489613
¸ßË¹°×ÔëÉù´¦Àí (618).mp3	-14.699509	-20.0583	-31.866642	-5.0977263	-8.716854	-10.955024	9.520147	5.155142	6.512948	-12.76591	-16.429207	-10.541086	-11.158716	-10.67629	-9.318178	-2.0859	-5.0181007	-2.3503122	-13.917561	-14.825676	-17.550629	-8.532345	-9.019272	-12.661419	-19.873241	-18.11553	-13.570489	-16.261948	-11.609317	-4.088315	-5.455364	-5.779766	-2.7247796	3.7747583	-3.381338	-0.060551673	9.776417	2.827328	-4.101892	-12.467239	-15.056588	-12.339843	-5.298546	-10.401183	-8.772831	-7.6267385	-11.298241	-3.3133183	-7.420179
¸ßË¹°×ÔëÉù´¦Àí (619).mp3	8.212357	8.694607	3.5941627	6.544696	2.6790845	-1.0875486	5.852186	4.7122526	5.6073847	5.489856	7.0204134	10.485744	-8.470822	-8.666229	-5.952283	-6.691312	-5.9094996	-6.012021	1.7958672	3.7690446	5.2895384	8.775101	4.264178	0.2736692	6.621674	5.5762653	1.1518137	-1.1450071	-0.6968049	0.44180667	-9.531826	-8.056751	-3.461157	-5.2071714	3.91862	7.487399	-3.602675	1.055362	1.2767975	-15.672382	-6.05345	3.8591728	1.7553968	-0.5405078	0.49813452	0.79454166	0.41534	4.3717146	1.4500893
¸ßË¹°×ÔëÉù´¦Àí (620).mp3	-14.913721	-15.158995	-16.291624	-14.256682	-13.7411375	-10.772538	2.4444385	-1.1784744	3.6219103	-12.697326	-13.15735	-16.642845	-16.669273	-21.583187	-22.090324	-7.8964496	-17.005638	-20.557663	-30.716124	-33.37822	-32.479694	-17.13721	-18.42683	-13.367643	-16.653553	-13.479312	-4.7176986	-15.26316	-5.253861	3.9700387	-21.577827	-32.02916	-38.957054	-21.766106	-28.170935	-26.881159	-23.393282	-20.02467	-17.242924	-15.403822	-16.252867	-19.451431	-19.944439	-18.261091	-8.714341	-12.0815	-21.293777	-13.143637	-18.517757
¸ßË¹°×ÔëÉù´¦Àí (621).mp3	9.939848	6.4774165	4.0428247	-3.838605	1.8808215	6.2748375	-3.9057884	-5.8905983	-20.17246	-12.309898	-14.114569	-16.670832	-12.423819	-12.601139	-8.127149	-0.88339984	-1.9024981	0.8701209	2.8502636	-0.29404238	-0.41377383	-8.326908	-6.857148	-3.7463377	-8.454536	-10.345298	-10.940809	3.8008094	-3.8356085	-9.394623	-5.4331293	-13.009451	-12.459965	-13.343037	-10.047497	-9.556714	-5.3678975	-8.170948	-4.319651	-5.271293	-12.0718355	-18.704006	2.6971736	2.0050225	7.7648973	-0.92544276	-5.920509	-9.165968	-15.285317
¸ßË¹°×ÔëÉù´¦Àí (622).mp3	-0.20225324	-1.1439941	-1.0434499	5.5570507	-1.2732878	2.2293272	-4.6528363	-0.6010194	4.431776	-6.3259935	-16.908241	-13.596235	19.190151	14.123398	11.422716	15.024843	9.7490635	7.878961	1.6683922	1.5598946	6.1726484	5.6750937	0.7147605	7.0589113	1.4891247	1.0197666	-2.506176	3.7745628	1.0861938	3.771895	1.2593287	-3.1301541	0.61575645	3.736989	-1.1165086	0.1920869	-0.7077025	-6.591906	-5.942039	-1.8796635	-13.310943	-14.740762	-0.9572069	-7.1241546	-7.523213	2.6867282	6.87788	8.137404	-3.24149
¸ßË¹°×ÔëÉù´¦Àí (623).mp3	-19.265923	-14.487001	-10.304419	-0.059527576	0.5398431	-2.2521439	-10.85685	-14.747752	-18.784843	-20.416075	-15.427244	-15.572086	-16.050018	-22.62407	-24.122974	-10.793337	-13.881475	-12.849781	-6.5602484	-1.4322419	2.1889443	-8.617467	-8.689007	-5.679206	-4.193855	-2.7839284	1.1000006	-1.765319	-9.773351	-7.4643145	1.117586	-5.2185917	-5.8828907	1.2903066	-2.7667942	-6.5149355	-25.624805	-23.996323	-18.00967	-16.15438	-19.11258	-22.708584	-10.013405	-12.550678	-23.12281	-11.385189	-13.791189	-15.8262615	5.098536
¸ßË¹°×ÔëÉù´¦Àí (624).mp3	-8.885511	-10.514434	-10.944532	-3.5329514	-10.188103	-17.16639	-1.8229454	-7.0804424	-9.13706	-12.365869	-12.71605	-9.6689415	2.1085763	-4.2997923	-2.54783	-14.023885	-16.2392	-9.831566	-8.357095	-6.576104	-1.739131	-4.0670834	-3.3883626	2.3164668	-6.172043	-9.209267	-8.009908	-9.437023	-15.078614	-14.133785	-4.131252	-8.06319	-9.303545	-1.2699509	-14.941971	-22.747719	-1.7200371	-5.5138035	-7.190876	-3.5062015	-6.434866	-5.4864383	-12.400318	-7.6692276	-3.888911	-9.75682	-17.490868	-20.264458	-3.1207194
¸ßË¹°×ÔëÉù´¦Àí (625).mp3	-4.859229	-6.503219	-6.7486677	-5.308199	-6.3998938	-4.828731	4.909228	5.469223	-2.4456282	2.3331585	0.22240734	-0.55937994	4.4952707	2.2293456	1.2695028	-5.772149	-6.062591	-1.7390223	-5.1654835	-6.197556	2.3061318	1.2829437	0.43589547	4.225205	6.7498784	1.2346201	-0.96455693	-8.294588	-2.644405	2.671668	-0.118804485	0.40962678	1.7945187	-2.2327645	2.3682237	9.450565	9.153187	1.2171855	-10.283532	-1.7226875	-2.4167395	-2.8342943	-3.1563132	-7.689742	-8.581866	-5.48223	-7.148287	-9.369129	-6.422384
¸ßË¹°×ÔëÉù´¦Àí (626).mp3	-17.49541	-14.0745	-8.813002	-9.370102	-8.107144	-5.0574045	-5.108959	-2.6855145	0.96413445	-0.070816875	-1.4682063	1.1503103	2.8642893	6.0232306	7.2145877	-0.2540568	-7.28459	-11.86981	-1.1644391	2.7964907	-0.6478286	-1.5136304	4.373211	7.262023	-1.7958605	0.6635628	3.8725948	-2.8181372	-0.58891344	-4.9748354	4.965268	4.849686	-2.3383996	0.1852738	1.8507185	4.651287	-1.7022511	-3.4416633	-7.014503	-12.272634	-11.337549	-8.613892	-14.008621	-6.8956304	-3.340109	-8.837	-9.832588	-8.6467	-3.1001425
¸ßË¹°×ÔëÉù´¦Àí (627).mp3	1.459778	4.36399	9.700929	-0.43582666	3.2401338	2.3741155	-4.5256286	-4.201807	-1.5606891	1.4303293	8.765749	11.330524	2.5872102	1.0796894	2.4708936	6.413873	4.43084	-4.6206274	9.548015	6.971313	9.047929	4.84597	6.8493834	14.220173	0.47419494	-0.07877517	-4.2750673	2.1825438	1.5372741	6.663728	3.7573228	-3.7901032	-5.2430334	-3.8633416	-1.981597	2.298979	-13.441299	-3.8802545	-2.6442099	7.634455	3.8466902	-2.0135415	6.3546076	3.7728193	9.450824	-7.428391	-11.242227	-9.453697	-13.343878
¸ßË¹°×ÔëÉù´¦Àí (628).mp3	-6.6009173	-7.4565954	-3.223588	-7.8633924	-10.851989	-8.650091	-13.279522	-12.546845	-6.8242283	-44.373627	-38.374256	-31.143114	-15.891424	-22.215452	-15.451677	-4.3222117	-4.7169814	0.97633374	-13.792479	-20.28339	-17.768188	-14.1047945	-14.992777	-9.34103	-21.383156	-21.554647	-17.230484	-1.974745	-8.788169	-6.562616	-8.201157	-7.898057	-4.589806	-4.037429	-7.3250904	3.2573328	9.550678	0.09318042	-2.7641187	1.7668408	-0.15461981	0.7430622	-7.2776566	-8.551972	-6.6659317	-3.6906023	-11.800789	-16.752983	-5.368351
¸ßË¹°×ÔëÉù´¦Àí (629).mp3	-35.241688	-33.11511	-32.994736	-41.536697	-42.122856	-35.148293	-32.10473	-35.400497	-36.065903	-3.959635	-22.026731	-21.760468	-2.7351463	-13.484836	-17.205927	-2.6106727	-2.914445	-4.5357366	-7.401414	-14.753363	-12.624274	-6.3194723	-14.647137	-12.349319	-18.723324	-17.035774	-11.999533	-2.4513178	-5.692025	-2.1353397	0.5703081	5.242605	8.563628	2.000064	-5.536088	-1.7993581	-7.550669	-8.963359	-14.8958645	-2.6934981	2.8704238	6.6222124	-2.0895479	-10.322072	-13.050915	-20.403814	-25.162966	-19.108984	-8.750401
¸ßË¹°×ÔëÉù´¦Àí (630).mp3	-4.8336477	-6.763155	-6.2943077	5.9225006	3.378368	7.4055157	-2.8601613	-2.2757902	0.23069423	6.482022	6.2914877	5.125087	6.220269	5.323751	0.90626764	12.029827	5.3037815	3.4682007	-1.5809042	-4.3475766	-1.7647207	6.8229475	7.687579	8.526857	-0.7731005	3.386794	3.6112962	2.4903703	5.1123323	6.171768	12.941045	5.388343	8.43439	-1.1605446	-3.3097017	2.9272506	1.7086326	2.25535	6.8773117	4.1355395	6.865306	6.821207	9.160158	6.0816255	7.680099	15.8661	8.18935	7.2280536	11.016006
¸ßË¹°×ÔëÉù´¦Àí (631).mp3	3.062335	0.074827075	-2.616647	1.4088324	-0.28286952	0.54764813	-3.9956293	-0.2925229	4.75589	-4.9804077	-7.657772	-9.292582	-6.647607	-2.9788527	-1.0164468	-20.921371	-26.083395	-16.456272	-0.009938598	5.724841	11.906216	-6.8386536	-6.5411954	-9.069183	-5.4365954	-7.009713	-5.2954817	5.555641	3.8820834	-3.8516793	-4.901579	-8.589532	-5.885067	-7.5424614	-7.6528273	-9.713376	-11.247694	-7.9688396	-8.060414	-9.633297	-9.460137	-5.787121	-13.746918	-12.157673	-6.207846	-2.8472867	-7.6346254	-8.329201	-5.3074026
¸ßË¹°×ÔëÉù´¦Àí (632).mp3	-11.203912	-14.411358	-8.649731	-24.14009	-19.704716	-12.744053	-17.255104	-14.945234	-10.886715	-20.708338	-17.317154	-14.336884	-8.225183	-9.863135	-10.024614	-15.642505	-16.386772	-22.37132	-20.966385	-20.399662	-12.088817	-11.332176	-18.777695	-12.988337	-17.456318	-20.557274	-21.853146	-27.221434	-25.163187	-25.572346	-23.366234	-19.693657	-12.177	-16.206146	-22.08405	-19.656841	-22.693182	-19.731873	-6.252507	-14.174902	-14.564714	-18.034763	-19.552624	-20.352688	-20.83628	-21.853779	-25.032734	-24.56049	-8.949568
¸ßË¹°×ÔëÉù´¦Àí (633).mp3	-0.40438223	3.8633308	7.7824364	-0.37252852	5.723837	5.745352	-1.2538874	0.27715248	-1.3123136	2.0588334	3.6266274	10.221936	7.068863	8.472731	11.036272	-3.0594187	-2.3961825	1.6877768	-5.286889	-9.630859	-4.2519264	-1.7255285	0.6216676	0.732524	0.01221776	-0.4820878	-4.3709707	3.607695	1.9244928	3.7890944	6.944474	3.8678596	4.9123564	-2.743936	1.7106645	1.1005158	-6.7115326	3.2694488	8.359203	2.2235754	1.5505714	0.84784204	14.098917	13.258446	9.974705	-0.18072075	-2.1628017	-0.35774672	-3.675527
¸ßË¹°×ÔëÉù´¦Àí (634).mp3	-10.053048	-8.38876	-1.9325181	-10.12573	-11.393576	-5.9699345	-8.252472	-8.113369	-7.971022	-8.770451	-10.417933	-8.761192	-8.029491	-7.189666	-6.3955793	-5.796605	-3.6687512	-2.1829658	-4.6516147	-4.3395457	-5.031263	2.1020284	0.2407291	-1.4115953	2.22512	1.1945049	0.78388053	-6.58532	-8.159767	-11.344633	-7.285869	-1.5680996	1.5048678	-6.87002	-5.410165	-5.2387056	-1.422912	2.1784606	6.512725	2.7579355	1.5318426	6.812734	1.3423055	-2.7147264	-5.513415	-11.20512	-17.082045	-20.080643	-8.946098
¸ßË¹°×ÔëÉù´¦Àí (635).mp3	-13.850922	0.003350586	5.1603007	21.341492	13.078943	8.669405	4.4830294	6.9294176	7.564849	-3.1502671	-4.2247944	3.6700075	-4.1010675	2.06814	3.8898048	9.143575	11.169617	19.811306	9.798243	8.432439	7.949509	-1.716449	-0.52015436	1.8795667	0.5362988	4.643222	13.1808605	16.283867	17.922894	8.011433	3.2203484	4.013877	3.8584428	-5.3084145	-4.562953	1.3921087	-5.6847496	-3.8286	-4.9838376	-10.206177	-9.851928	-12.83898	4.697834	8.37822	13.555033	-13.332907	-14.507428	-18.388445	-3.8530877
¸ßË¹°×ÔëÉù´¦Àí (636).mp3	3.8286018	8.642423	14.633192	9.976972	12.310783	13.59469	6.1147614	4.229413	3.4163573	-10.509644	-15.132545	-11.554934	0.69028413	-5.327288	-5.4394693	4.5236273	-3.0859728	-2.9069345	-2.5182333	-4.660495	-1.707712	-7.2235637	-7.442594	-7.0150414	12.324894	16.22422	17.045107	4.991357	4.7832756	11.135197	10.786528	2.6263146	-0.6648127	7.0673113	3.398979	-2.8053808	3.1656642	4.6205134	7.13097	15.160134	7.8227096	8.118208	7.4731874	9.906229	7.5753307	-3.996711	-2.570776	-7.7319393	13.289317
¸ßË¹°×ÔëÉù´¦Àí (637).mp3	-8.974368	-14.299264	-20.817434	-13.784432	-14.743354	-8.009178	-1.2230406	3.0131934	4.355344	-20.43209	-16.917908	-6.3901186	13.990527	12.642687	11.417666	-11.948071	-6.23193	-1.1059049	-12.035177	-14.011521	-17.767776	4.8329344	6.1432724	6.7294273	-8.623518	-13.379797	-5.6043034	-6.701659	-6.5272074	-8.34875	4.756469	-1.4440079	-5.327755	-7.5151186	-5.619766	-2.1384983	-5.369215	-12.664657	-12.829969	-9.016659	-6.716736	-3.8899827	-28.555063	-30.179657	-21.674713	-8.7215805	-14.177801	-11.965211	-10.518769
¸ßË¹°×ÔëÉù´¦Àí (638).mp3	1.5344427	0.22792983	1.2555352	-2.1704013	-7.5445414	-5.405942	-3.3785625	-12.463392	-5.3849096	12.275109	6.7454085	7.3201933	-8.37074	-14.098833	-6.5117893	-5.6084166	-7.4677663	-12.723009	1.0936536	-1.7247643	-2.7482247	-5.4286633	-3.2273614	-11.017599	-12.917353	-8.372065	-6.443619	0.6382078	-3.5149055	-7.8440084	-8.41123	-7.9444675	0.7201193	-12.554808	-6.7602754	1.426339	-15.869087	-14.24526	-3.8350441	2.5004609	-0.48079264	2.6452794	-3.3029637	-3.3720276	1.9438274	3.189858	-3.6895626	1.8010561	-1.7303053
¸ßË¹°×ÔëÉù´¦Àí (639).mp3	0.47184318	4.4036283	4.219043	6.446029	9.115242	9.699352	-1.4472873	-4.8566694	-2.1572309	-2.9104464	-1.7824209	-0.6850184	-0.33984578	6.5908594	7.4151897	3.2534523	3.6890602	1.7302125	6.5747876	6.8295317	-0.7823652	4.8950706	7.139886	14.487667	7.585588	12.190708	8.8595085	0.27441362	2.9349885	8.1021805	-0.55804014	1.6305604	9.118654	2.0235703	3.9094543	6.8708277	2.157214	1.939317	2.0843322	1.5621231	3.007095	2.2267559	5.7213244	3.5666559	4.9176636	7.4294434	6.582195	5.1344724	4.6662703
¸ßË¹°×ÔëÉù´¦Àí (640).mp3	-4.9858556	-4.351696	-6.9516616	-4.767359	-4.9785495	-5.384654	-14.172779	-10.615538	-17.339474	-16.300495	-15.937541	-16.343891	-1.7667737	0.6327052	5.082826	-7.6669436	-12.163118	-14.819389	1.941991	1.9766675	0.46402743	-4.752212	-12.624971	-12.630669	0.4558468	-3.4433084	-1.133059	5.5118284	3.3424575	1.9750795	0.764807	-0.24996805	1.1891567	-13.059113	-10.614516	-9.543417	-14.062534	-8.962425	-10.782263	-3.3871408	5.090272	2.0862472	-5.724394	-3.2887397	-4.959042	11.347643	7.333872	2.9072804	-1.6159413
¸ßË¹°×ÔëÉù´¦Àí (641).mp3	-13.2549515	-6.9465914	-1.6990912	-16.586739	-14.610477	-14.504626	5.0333853	-7.1702843	-11.40768	0.5973284	0.94196844	-5.4003377	14.96558	11.275153	10.270312	4.297611	2.1057072	1.9380631	6.9937334	3.8347037	-0.2443676	2.2169783	2.1327682	5.8867154	3.0366862	4.300671	5.68917	-15.764475	-10.628282	-6.30095	-6.5930214	-10.578798	-5.128315	3.9351335	0.9464099	-2.890408	1.5647287	-3.4664	-1.3374331	-8.943621	-6.7104197	-7.435309	-11.947531	-4.854352	-2.822402	-4.943056	-7.879527	-9.111362	-9.06891
¸ßË¹°×ÔëÉù´¦Àí (642).mp3	-1.6736566	-5.375238	-6.094271	-1.4617988	-8.931837	-8.582454	-11.121317	-10.743872	-6.4554167	-6.5402145	-8.850002	-0.3216617	0.018620968	-3.4567144	-6.492575	-2.4441514	-0.8567537	1.5863955	1.763071	2.9479415	3.7967932	-8.068489	-5.4493456	2.230066	-13.726177	-10.798491	-6.072111	-2.231007	-5.3408313	0.024216056	-12.594628	-15.357475	-16.509827	4.996413	-3.6176329	-5.761581	5.8936863	6.509741	10.827696	-9.845556	-7.6959066	-8.89476	-11.682425	-14.680855	-10.277989	-0.6817123	-2.4811509	-3.158129	-12.071112
¸ßË¹°×ÔëÉù´¦Àí (643).mp3	-0.50146043	-8.51097	-0.8081608	-6.955258	-13.80464	-14.665982	3.6133518	10.683911	13.969248	-3.6570888	-2.2049375	-3.1288807	-13.784309	-9.065597	-5.5752444	-1.0820873	-7.2751675	-8.497839	6.2717943	1.0457942	-2.7623143	3.815463	3.5646825	4.7516017	-16.659864	-13.489097	-9.161415	-9.67766	-9.407375	-7.0643997	-12.415243	-5.306294	5.0837994	6.5961933	4.5426106	6.8192115	-5.496925	-2.4172907	0.03277546	-14.187655	-13.808311	-5.854309	-13.839646	-19.59747	-14.240409	-0.92579573	-3.781106	-7.1063066	1.3006716
¸ßË¹°×ÔëÉù´¦Àí (644).mp3	0.008361101	-5.583728	0.6636824	9.842581	9.12656	11.712877	-5.2003536	-5.496002	-1.1969908	-3.7656102	-2.2818708	-0.2266798	-15.104702	-17.958328	-16.027277	-19.723934	-16.878164	-13.81901	4.1521363	4.2306786	6.1796346	-10.851126	-7.33784	2.0915103	0.28234816	-1.660099	1.8959191	1.0003495	-7.5417643	-10.482886	-2.477757	-12.714524	-14.446867	-13.639225	-13.440634	-7.2178783	1.735085	-0.88882875	-2.236953	2.1753974	-2.0514097	-1.460655	-3.0411367	3.523434	6.2375956	-10.5113735	-4.2008567	3.760829	1.7829114
¸ßË¹°×ÔëÉù´¦Àí (645).mp3	1.4052775	-3.59811	-1.5040025	-4.1617994	-3.776442	1.9270649	-12.941376	-17.649794	-10.494552	6.926976	2.6592774	-0.73325217	11.666517	6.464825	7.0237074	8.701118	7.3572407	6.882534	-2.6008224	-12.646135	-9.811374	10.053653	10.61802	5.1222177	-16.552553	-13.319515	-10.754061	1.3200908	9.230349	15.433466	-19.077488	-20.719486	-22.11095	2.1035414	0.07974721	2.6771255	0.8957566	-3.0598993	1.4250222	-3.8008583	-6.4057064	0.007720172	-20.287611	-17.989433	-10.956911	-5.512221	-10.701408	-12.299068	-19.502659
¸ßË¹°×ÔëÉù´¦Àí (646).mp3	4.751292	9.447351	12.801157	-0.7602663	-3.9152496	-6.9237804	-6.061552	-14.095253	-14.876117	-16.513885	-13.325462	-8.160552	6.3002024	12.402028	14.001709	7.4956923	0.7727318	0.8292209	-10.252562	-7.2320433	0.361277	0.63958734	-0.5233296	-0.71696925	-11.646785	-8.503777	-3.5202053	-2.660634	-2.105603	-2.3504474	-3.706154	-6.374653	-3.5071952	-1.1851065	0.8595259	0.8318362	-7.195835	-8.315084	-9.920584	-2.5866303	-5.5385633	-0.67525	-4.0137525	-6.735596	-0.65310293	-1.7483842	-6.259289	-4.3459496	4.5259333
¸ßË¹°×ÔëÉù´¦Àí (647).mp3	3.984146	2.3665183	5.7416754	-1.5731025	-6.1594224	-7.1221447	-0.026139557	1.13227	3.3329344	-4.453077	-7.8265204	-14.134184	-2.4363546	-2.112101	1.7098522	-12.680441	-8.203972	-5.094042	12.190487	7.8471766	3.1442137	-3.1486	3.1068425	-1.1218631	-11.575278	-10.678463	-4.0114393	-4.371742	0.5867711	6.8978624	-5.2886915	-4.7096477	4.3810034	2.937117	-1.1748796	2.8788114	-13.039956	-9.419517	-3.9403543	6.901254	7.058708	2.3889406	-8.974611	-7.636862	-6.7775683	-3.0439742	-7.634599	-8.792153	-18.785172
¸ßË¹°×ÔëÉù´¦Àí (648).mp3	-2.0987082	0.9712679	8.171139	-2.6072521	1.1607141	1.0789316	0.52045125	-0.4445618	-5.2169394	-13.441954	-13.985098	-22.532406	1.8653965	-2.0209022	1.2045186	-6.005803	-9.854483	-6.0691347	-11.786379	-14.08766	-15.744272	-12.478344	-5.584877	10.040598	-6.855321	-3.5961268	-0.5352573	6.1097093	2.1690736	-3.125533	-3.5189896	-2.6175861	-4.8060126	-17.968252	-23.319399	-22.021551	-10.8957405	-8.422139	-8.048027	-9.698851	-10.362692	-5.366601	-12.8572445	-18.623323	-20.202156	-10.877171	-8.7010765	-6.9232855	0.04641679
¸ßË¹°×ÔëÉù´¦Àí (649).mp3	0.35809353	-0.022036552	1.8772174	-0.9289311	-9.18369	-15.131414	-7.7444677	-2.702786	-1.5423297	-6.3203115	-8.128256	-4.856058	3.8952498	-3.5938873	-6.1756883	0.8062053	2.2020102	8.047782	-4.0331945	-7.744808	-4.3394423	-1.4431853	0.97585946	2.28799	6.1113214	4.6720343	4.928055	0.3784802	0.43968672	1.5817713	-6.196534	-0.6522176	-1.5312076	-21.837608	-22.681366	-15.638605	1.2955726	-1.123474	0.6724037	-8.873382	-11.590903	-8.952326	-6.3250284	-5.1432076	2.53395	-17.155212	-14.949298	-9.694101	-2.6930707
¸ßË¹°×ÔëÉù´¦Àí (650).mp3	-8.118889	-9.645839	-10.135643	-15.015462	-9.381954	-4.9095125	3.6320786	-5.7665033	-6.5102854	0.59410053	-1.2602508	-1.1335471	-2.7237773	-2.7136621	-0.11283265	10.252158	2.205584	-4.1433697	-17.520145	-13.030295	-4.685645	-13.409464	-15.533031	-12.446912	-4.9779997	-6.3581266	-8.510625	-10.522323	-6.9653425	4.2269034	1.6763803	0.64881927	1.8675501	0.60080427	-1.1350088	-4.112655	-7.1300125	-2.2118156	1.671542	-8.313654	-13.775504	-13.668743	3.1905684	-5.541687	-3.8566246	0.32353303	-3.2933478	-6.8172984	-2.2809744
¸ßË¹°×ÔëÉù´¦Àí (651).mp3	5.5792503	5.7844925	13.026756	-12.355907	-7.3981595	0.5236275	0.6837902	4.5630436	8.491642	13.9126	6.7806187	-3.4470177	5.840803	-5.546634	-6.5604935	3.0704176	-3.5455256	-7.774461	-3.3185601	-1.7165364	-1.1067132	9.092904	8.760228	12.151122	12.884914	9.647166	8.149515	7.90976	11.092226	16.311016	11.567995	12.195993	15.10313	11.42981	11.225457	8.3593445	2.777512	8.611378	9.981516	-5.564538	-5.0302863	-4.9949217	-20.347038	-15.914756	-13.887647	19.021233	15.659098	16.990105	-0.77842504
¸ßË¹°×ÔëÉù´¦Àí (652).mp3	-5.110739	-4.9236164	-2.0889275	-7.5572014	-0.95218885	5.7802854	5.213625	2.640915	5.585435	-7.430834	-5.8160105	-2.6844099	-8.613657	-13.974174	-14.702526	5.254342	-2.6660469	-4.360034	5.6552367	8.439482	9.115472	-5.738099	-7.7229614	-5.0533285	5.728174	9.084716	10.482609	8.244013	1.6593574	4.6698627	0.10266155	-0.9703107	-2.7986994	-3.7937176	-2.8167243	0.04931122	4.403101	-6.573861	-4.2374654	-1.8218546	1.4239981	0.22382295	-3.4769812	-8.731694	-17.499838	14.505201	15.747639	17.27378	13.492142
¸ßË¹°×ÔëÉù´¦Àí (653).mp3	-4.337824	-2.1858478	-5.472355	-10.797148	-10.056377	-1.9529115	-11.351122	-15.446696	-14.142273	2.046021	1.0807853	2.8722692	-9.44644	-10.482365	-7.046417	-0.44802785	-7.767619	-3.536323	-8.70102	-10.496517	-15.525509	-1.7196157	-5.104763	-8.828946	-6.711831	-8.736319	-5.4574466	-3.2837696	-8.734657	-7.4245644	3.020161	1.6121767	-2.4693742	-1.3427186	-3.4161353	-7.898105	-12.610519	-13.749056	-13.298323	-2.122065	-3.897163	1.3702868	10.857187	8.664131	8.541031	-8.261988	-8.840561	-4.786248	4.495741
¸ßË¹°×ÔëÉù´¦Àí (654).mp3	7.395774	2.9789805	2.7940702	1.6054958	1.2723613	1.5382462	2.5341532	-3.8728886	-10.077303	-5.8149614	-7.642359	-2.0620584	0.01882216	-7.108698	-12.126859	-4.8744082	-8.066121	-6.5506234	-4.7223463	-1.1391926	-1.5436954	-17.432983	-17.381721	-12.778404	-18.19511	-16.44711	-13.232363	-5.5921817	-3.8630786	-2.987478	-0.11151904	-1.4831767	1.2028089	-0.081728615	-0.30946112	0.09130013	10.35832	5.0726132	-0.42196864	3.257801	5.9039574	7.0936036	7.514282	3.9456587	-6.6625595	4.9907217	2.4735613	-1.0335158	-2.5538201
¸ßË¹°×ÔëÉù´¦Àí (655).mp3	-5.613592	-6.231402	-0.5893614	-1.4956248	-7.1866426	-7.470719	-8.669223	-14.69352	-5.255851	-6.112232	-3.8130918	-3.2241044	-4.019765	-2.237099	-7.3869553	-9.435583	-10.694258	-11.748899	-1.1778448	-1.1103486	7.1504226	4.5934916	2.364006	-0.85516346	10.127294	7.9121532	9.536518	-0.89457923	-6.374607	-3.6351886	-11.568657	-7.122514	-4.685449	-10.110108	-13.018935	-14.409208	-1.5745721	-4.8336763	-8.676624	-9.0892315	-4.73762	1.1406523	0.345486	-7.641434	-5.1761074	-2.7365105	-8.403501	-1.985997	2.4978342
¸ßË¹°×ÔëÉù´¦Àí (656).mp3	-4.690988	-8.883982	-11.3004675	-7.794485	-12.694106	-11.523468	2.8328571	2.021226	-2.7578874	6.7169175	-0.74033964	-1.3704054	2.451348	1.549866	2.9897296	-8.018497	-10.007532	-8.132317	-2.7327828	-10.898898	-13.206221	-12.9437065	-11.438253	-5.4201603	-7.645603	-12.410921	-10.289629	-10.61018	-5.6411986	-2.5686853	4.022958	-2.742339	-2.4674475	0.00598076	-6.4910545	-10.0902815	-8.761089	-4.737324	-0.09527576	-5.652561	-6.636253	-2.3350976	1.9607968	0.90146136	-2.9689722	-5.745049	-6.3140316	-5.7389727	-3.5256593
¸ßË¹°×ÔëÉù´¦Àí (657).mp3	-11.14629	-12.3863735	-14.832684	-9.152054	-15.998459	-18.508139	-2.2583747	-5.8129935	-10.689969	-2.5973778	-5.190348	-7.637864	-14.789415	-17.885025	-17.78614	-11.267594	-14.060356	-11.848425	-10.465735	-21.874413	-24.801964	-0.42193055	-2.6920614	1.0851433	-6.194435	-8.00584	-5.547104	-9.556135	-11.245876	-7.224204	-24.737448	-30.172855	-36.523624	-2.4994693	-6.963191	-8.988163	-7.1463633	-4.534064	-6.799103	-8.401913	-7.9192724	-4.6565223	4.6632557	-2.1446977	-1.6471573	-6.231574	-3.5167062	-1.8893496	-7.936062
¸ßË¹°×ÔëÉù´¦Àí (658).mp3	-4.934842	-4.0123835	-10.351615	-16.498528	-9.667885	-3.4872763	-10.7733	-12.784431	-10.198007	-18.34652	-17.628479	-6.0765414	-5.700548	-11.704504	-17.445194	-1.7777671	-5.9404864	-5.153466	-6.4197016	-4.480212	0.9796041	-2.295174	-4.7182465	-4.6718283	-2.046134	-4.210892	3.502408	-1.1280303	0.64638454	5.1194477	4.9283285	11.467758	4.9164114	14.062414	18.940327	24.827618	17.595444	20.967026	19.979836	11.831749	10.090136	-2.1259437	-3.146861	2.8152788	4.265531	-7.484951	-5.2840447	-5.577837	-1.4931308
¸ßË¹°×ÔëÉù´¦Àí (659).mp3	-2.5011597	-2.5072224	-0.83016145	-3.684481	-1.9730957	-2.2938256	2.2464797	-5.5527477	-6.5926933	-6.9631147	-9.8448715	-12.552717	3.1942112	0.5617917	2.4699457	-7.733062	-7.6742883	-1.4230902	-9.109197	-7.8381047	1.6702375	-0.10722011	-6.721735	-6.05029	-10.262796	-8.477208	1.5858124	19.076883	13.4471855	11.272111	1.6009352	-3.2503731	-3.6218426	-0.6580089	1.1427784	2.7595584	5.5650444	3.2918015	1.832675	11.619681	9.142317	9.417593	-4.794282	-5.1726246	2.2648582	3.0322294	1.8537532	-2.412681	-0.6524406
¸ßË¹°×ÔëÉù´¦Àí (660).mp3	5.174138	0.9476016	1.3427578	-9.847851	-8.986637	-10.048819	7.550229	1.3258705	-3.3545403	-11.919243	-5.852804	-5.2872066	1.4861975	-3.2828646	-4.197256	-12.346576	-8.373327	-9.682268	-11.164074	-7.1796722	4.171421	-5.9984026	-2.218759	-6.2207813	-0.015885495	-0.115778774	4.07159	-15.46819	-10.783935	-7.0190687	-14.340937	-10.316503	-6.9629593	-4.33477	-6.9763675	-10.783383	-4.0544167	-3.2725692	0.062379047	-8.73568	-12.002197	-16.14926	-17.681162	-24.209366	-31.045544	-4.786726	-5.6347	-4.7220125	-3.3793519
¸ßË¹°×ÔëÉù´¦Àí (661).mp3	10.796357	11.30983	13.008562	10.4162855	13.809081	10.017505	15.180711	7.6066923	8.615135	14.545973	10.746765	3.7363982	20.008566	12.268713	7.286296	23.882198	23.19862	22.54804	5.902529	3.4314642	7.107382	14.084631	13.059472	13.8925495	12.037558	22.060434	27.414164	17.119595	17.700253	6.1641955	12.487579	14.840875	16.806393	7.2850947	2.4308972	6.7162323	16.952122	11.081787	5.6396933	5.5269203	10.540766	17.266167	9.34131	8.2581415	6.8042583	8.678589	12.3838005	13.706342	6.0663576
¸ßË¹°×ÔëÉù´¦Àí (662).mp3	-7.320293	-6.7831283	-9.361267	-8.315057	-6.795719	-6.2823257	-7.7938213	-8.287342	-5.152359	4.904689	3.177315	11.443309	10.825609	9.925253	7.6673875	4.650096	3.152094	-4.3515177	-0.36155364	-0.873909	0.7261232	11.315601	5.891097	5.6353025	-2.7449045	4.6612763	11.48225	6.461783	-6.957958	-12.241061	3.1973796	0.72332627	4.0161247	-0.48380047	-1.1411926	1.4256519	3.8924055	4.091463	4.6505938	-9.234425	-13.24394	-8.443303	4.415613	-0.8236846	1.4664962	-14.491758	-11.920376	-2.818904	-1.2561646
¸ßË¹°×ÔëÉù´¦Àí (663).mp3	1.2488112	1.9104209	7.0746584	-16.501137	-21.028658	-24.890461	-9.188503	-12.670952	-17.435722	-6.3510036	-6.919179	-2.2453647	-5.545214	-10.046965	-7.92113	6.2419596	3.2116108	8.606918	2.1602583	2.4623673	1.5644932	5.2702155	0.7800193	3.4171977	-2.6982756	4.8429174	14.04798	-7.192383	-1.5324894	2.8000069	-17.706604	-20.225088	-15.784027	-14.832899	-15.273712	-12.315168	-15.578034	-9.990124	-6.9260893	-15.355745	-11.4097395	-14.745718	-9.885084	-10.176456	-5.7629914	10.027134	9.229945	10.312555	-11.839807
¸ßË¹°×ÔëÉù´¦Àí (664).mp3	7.0999727	1.6289526	1.5583043	5.9982047	1.3358784	-1.0895383	-9.733648	-8.642778	-4.3564034	-11.810814	-14.458271	-18.523449	-18.261517	-16.466059	-14.411411	-17.711796	-16.387047	-15.453857	-20.372494	-22.40553	-16.302462	-6.200089	-4.320014	-4.3795443	-15.077486	-8.391775	-4.29603	-15.280717	-12.133562	-10.566431	-11.116426	-9.082617	-7.904386	-4.331504	-7.4101496	-10.795422	-3.8129578	-2.2571058	0.613119	-1.4279658	-6.1241627	-5.5131044	-10.084873	-8.369938	-11.455172	-5.009247	-10.455017	-2.7682648	-6.08422
¸ßË¹°×ÔëÉù´¦Àí (665).mp3	-5.053667	-7.0332966	-8.190549	1.7076247	0.18357772	-2.6307924	0.66635144	3.735328	-1.5311711	-6.4074907	-3.7439604	-1.6869063	-11.191754	-15.259486	-18.50586	6.711008	4.5896873	4.1331806	-18.983711	-17.216747	-11.740778	-4.9238443	-8.905247	-4.1368675	-18.81418	-16.961618	-12.341499	6.2243443	10.1079445	11.47879	1.8077036	1.8059101	5.8999	10.418423	13.362284	12.117197	1.2661014	-5.8280916	-6.7740126	-7.4522996	-13.693872	-16.507965	-17.85009	-16.262875	-13.344828	-9.598902	-12.126001	-3.4750834	-9.0227785
¸ßË¹°×ÔëÉù´¦Àí (666).mp3	-20.043705	-20.014044	-12.370589	-27.212114	-35.45706	-29.315235	-17.953352	-14.3685255	-12.468641	-4.9486628	-13.962048	-13.908282	1.630933	-5.797658	-10.433109	-8.59495	-3.342666	6.7246237	-22.87279	-25.33045	-19.661583	-10.075161	-9.032768	-4.3869085	-11.672689	-10.597836	-9.712795	-11.129265	-10.133446	-8.499329	-25.485126	-28.043676	-14.687062	4.45319	9.801258	6.4299984	-13.042961	-11.767207	-12.366798	-7.506097	-13.240093	-13.978957	-23.254845	-22.674736	-16.261051	-7.466391	-7.46107	-7.4096365	-5.0467396
¸ßË¹°×ÔëÉù´¦Àí (667).mp3	0.17756775	-11.47592	-15.646214	-1.3854492	2.2229862	0.8184775	-11.302769	-8.00473	-5.431468	-9.535814	-3.9598298	2.493847	2.7193594	-0.3623903	-0.3045476	-4.388559	-9.097571	-12.191191	-9.406958	-3.6835666	0.18077001	-8.98197	-5.757165	4.841895	8.185714	9.872707	12.205404	2.037588	5.262291	12.341876	-2.411728	-5.354437	1.6524873	-6.074328	-2.6129048	-4.545917	-6.5598617	-2.5818355	8.570098	-6.41953	-13.689325	-15.899327	-3.1531446	-8.021507	-9.298283	-11.116863	-14.864576	-11.325179	-10.535692
¸ßË¹°×ÔëÉù´¦Àí (668).mp3	-7.336296	-7.1758385	-15.173958	7.7740593	-0.51767933	-6.785684	-4.7918634	-7.891934	-1.7709765	-3.5853074	4.33156	7.778004	-7.640621	-7.5816174	-14.1651535	0.55453324	-6.555998	-8.374062	-1.0779386	-3.708906	-8.199366	-1.7257197	-5.4839754	-8.182408	13.2649555	11.193739	10.306325	-1.7523215	4.1198807	1.9922131	4.3513184	-1.680346	-1.5052546	0.9039537	-0.5736593	0.51263463	4.8884535	1.8995084	-1.7670058	4.1555634	3.4856544	-0.25928995	-2.9752643	-0.927495	-0.9886375	12.062166	4.028214	-0.60893345	0.31274712
¸ßË¹°×ÔëÉù´¦Àí (669).mp3	8.76033	6.8444753	3.9999847	-4.441149	-4.8390675	-1.554745	4.569528	5.7311964	5.055711	8.678032	1.932802	-1.6491542	6.089073	4.447831	-3.9846766	-4.036851	-0.8248697	-0.42552572	-6.2066417	-7.290552	-8.26628	-6.3486633	-7.1921763	-4.891468	-2.249494	0.2574932	-2.548551	-14.059898	-14.76227	-8.35667	-10.002524	-5.688491	-5.4673443	-4.990682	-2.8538105	1.9355869	-1.2545302	-3.1268198	-7.3224535	-4.294154	-3.1323001	1.758578	11.450756	3.3415623	5.6331162	-4.7319508	-5.3061624	-0.10141456	-1.7243567
¸ßË¹°×ÔëÉù´¦Àí (670).mp3	-4.743552	-4.092992	-0.2887161	-13.589481	-11.1329155	-7.2701225	-7.580943	-6.1429577	-2.533514	-19.674686	-14.795434	-13.9862	-21.773563	-15.483625	-12.145746	-20.867294	-17.206896	-10.697283	-6.823303	-6.6446247	-3.2609067	-17.900208	-15.354868	-19.103073	-18.637733	-20.037594	-18.417679	-10.380504	-6.8115034	-8.847338	-6.535139	-8.04947	-4.5612736	-10.611335	-9.889528	-11.117119	-15.436936	-19.046669	-21.875078	-12.06334	-6.9728622	-7.6933494	-11.959055	-14.819626	-10.781946	-11.377663	-11.619002	-7.9594793	-15.76226
¸ßË¹°×ÔëÉù´¦Àí (671).mp3	-7.5249815	2.0169876	2.5989318	7.190297	6.691681	-0.6862769	-3.2308216	-3.238171	1.7168294	-2.894414	1.4377829	-0.6082761	2.5104306	1.3985395	5.0007887	-10.490067	-4.5307846	0.46520534	2.852841	3.6430652	3.4561672	-1.7108482	-5.9120502	-4.0691633	1.7476778	1.3496441	0.7992384	1.6102059	7.685448	11.767146	1.5359716	-3.3331935	3.1211178	-9.231197	-6.4257975	1.2422235	1.8405132	3.9652061	4.395062	3.3755293	0.64744836	4.4385653	-8.955799	-9.163139	-12.531529	-10.098377	-9.527615	-6.2907386	-3.511963
¸ßË¹°×ÔëÉù´¦Àí (672).mp3	8.911991	-0.11111283	-1.3807061	7.087994	4.6025686	8.204188	6.0174	6.4289017	11.296719	-9.937671	-2.2823284	1.9577905	10.51862	5.79887	1.3355839	19.135534	10.607292	6.643854	-2.1213014	-7.700438	-4.6819196	15.536766	6.995747	-3.3087611	5.578102	-2.461808	-10.03671	5.6083584	6.346526	7.549778	0.2992586	2.5266259	5.7252665	-7.1932206	-7.3865695	-17.563152	-2.8712568	-0.8662969	0.1359402	-3.315102	-4.1733136	-3.1415	-12.420378	-12.6395035	-6.6808414	-13.474715	-15.991276	-7.3661766	-7.151825
¸ßË¹°×ÔëÉù´¦Àí (673).mp3	-1.1813055	-2.2164636	-1.1598107	-1.8291852	-3.9554815	-0.6266038	-10.740234	-5.867157	-1.3175356	-5.7405496	-10.92197	-6.083161	-4.2448864	-9.9699135	-12.605956	8.069651	2.1626568	-1.0147868	7.258676	5.7061577	6.75274	5.0657787	4.986353	-1.2195152	3.8647242	1.7101283	7.8463974	-0.98529005	-2.4591994	-0.1161412	6.990678	0.3979904	-6.5134153	-2.0635915	1.049355	4.5522947	-3.1458347	-2.702965	3.2731566	-0.005404174	-1.0516785	-2.339186	0.08801636	-1.2782906	-2.1646366	-0.85641104	-0.6981936	3.6354623	9.200664
¸ßË¹°×ÔëÉù´¦Àí (674).mp3	-8.415128	-5.998596	-7.90647	0.17591003	-4.4154444	-7.6740794	-4.424096	-8.436798	-12.8469305	2.0373614	2.3502133	-2.8729444	0.6303235	0.47046039	-1.2286382	4.117705	-1.0748861	-1.6283522	-11.477631	-3.3366895	-1.2939007	-9.566263	-3.3722348	4.615119	0.46993718	-2.1413357	1.7451279	-6.2414064	-1.2186443	5.554062	-7.5081606	-6.708972	-5.5441628	1.1745188	-3.234858	-6.41999	4.291874	-7.3246794	-6.0654087	-3.0844624	-3.32253	1.8131517	-0.05265391	-5.2444344	-11.834375	-7.216022	-8.631721	-1.8500655	-3.0525427
¸ßË¹°×ÔëÉù´¦Àí (675).mp3	-16.861275	-13.411449	-7.5188284	-11.067883	-12.921527	-8.405045	0.5331248	-1.9062599	-2.131666	-4.51463	-11.828804	-12.86438	-11.032496	-10.238245	-9.0781555	-4.0867352	-7.6752877	-7.564457	-12.394885	-13.252991	-12.506884	-9.812763	-10.223037	-12.94413	-17.53659	-21.589611	-22.132732	-13.4883175	-14.061933	-8.979475	-4.4705834	-14.877277	-15.385881	-15.397526	-17.502983	-17.81756	-15.073185	-17.537868	-14.050839	-14.248791	-9.007881	2.5657759	-3.0828085	-12.621563	-10.817478	-16.673878	-23.796188	-19.457848	-9.740439
¸ßË¹°×ÔëÉù´¦Àí (676).mp3	-1.065319	-4.2320004	-3.8716242	-17.305317	-16.696789	-13.262127	8.144593	6.3429356	7.1175213	-25.837753	-16.16838	-6.935912	2.6807945	-3.8168595	-7.010432	-20.067013	-23.077145	-14.625483	-8.967903	-5.248421	-1.1815901	-18.77229	-19.487835	-18.982464	-12.494049	-18.67871	-19.851028	-11.88773	-16.497946	-11.956309	-18.230312	-20.37272	-14.722942	-17.036566	-18.804394	-15.118353	-22.205572	-11.669531	2.1968055	-3.7624292	-10.4596405	-5.6130276	-2.991951	-4.432139	-9.247684	6.8589144	-5.2086573	-1.5230739	-5.0135584
¸ßË¹°×ÔëÉù´¦Àí (677).mp3	-13.481411	-19.61036	-15.509276	-8.495847	-11.038801	-15.692518	-0.7415201	-6.457063	-11.093237	-13.468321	-13.45672	-14.689193	5.7252426	0.36836317	0.43733484	-2.7160792	-5.224231	-0.2214967	2.283385	0.967986	5.9178514	-17.661644	-17.652096	-13.120031	-15.141911	-8.920557	-0.117091686	-8.578335	-13.639458	-6.2758446	-1.4390445	-5.724449	-1.1647813	-7.013263	-11.71912	-15.292844	-4.4785748	-6.748753	-7.174142	-21.125504	-17.442207	-13.7661085	-2.9421856	-9.087112	-11.2138405	-14.613753	-14.769917	-14.882483	-17.74955
¸ßË¹°×ÔëÉù´¦Àí (678).mp3	-14.858855	-22.657011	-19.54171	-5.45563	-10.24495	-9.186303	1.5386548	-6.716136	-9.120382	-11.306473	-14.573171	-9.125959	-3.6360059	-7.976013	-12.725425	0.829579	-5.414338	-7.802723	-3.1329923	4.1605797	5.4860563	-13.307865	-7.865712	-9.88185	-18.59552	-15.418883	-9.360084	13.3726425	-1.7382016	-8.73858	-7.878974	-7.4929085	-6.8936195	-19.42133	-18.554396	-19.963923	-10.154903	-12.957797	-10.082468	-9.949115	-8.293985	-9.975882	-8.212851	-11.967763	-12.254251	-2.748332	0.83907473	3.1670763	-14.746871
¸ßË¹°×ÔëÉù´¦Àí (679).mp3	-5.969969	-4.1115685	-0.7870884	-11.4702835	-5.553949	2.2368524	2.2231646	-0.913486	-7.456761	3.7679772	5.8119764	1.7626876	7.080611	3.6617656	4.061942	-8.817865	0.2917855	1.4188845	-1.2777297	-4.293211	-4.9563217	-12.715257	-8.948307	-5.1882467	0.47873843	-3.5114448	-9.100098	-12.370361	-9.453973	-5.590991	2.690564	-0.6845282	1.4110115	7.392237	6.5457873	5.1754684	9.251301	6.915757	5.5497193	9.059597	7.6926193	5.4449778	3.3362966	5.5108166	9.998486	5.4241796	0.74187356	-1.4675512	-3.4798846
¸ßË¹°×ÔëÉù´¦Àí (680).mp3	-7.6904287	-6.014579	-1.2397236	-1.9296583	5.329408	5.8823733	-5.6496754	-4.78869	1.0247551	-0.40073824	2.2978091	-0.29188558	1.5768313	-9.563109	-9.422747	-2.273303	-7.761677	-7.4093065	-11.406158	-14.012227	-4.7554646	-2.3631017	-3.9065256	-4.4672375	-7.278926	-13.884989	-8.36993	-16.34568	-23.855461	-17.489086	-3.189351	-4.972522	1.5631454	-16.187687	-12.679926	-5.1716614	-7.554843	-8.024635	-2.2513762	9.454276	0.59786135	7.266216	1.2647139	-3.523522	-1.3466216	-5.464368	-7.395261	-11.63165	-16.302765
¸ßË¹°×ÔëÉù´¦Àí (681).mp3	-1.6295735	-0.63529575	-3.2725787	-11.062309	-6.7489715	-1.6349721	-8.802984	-4.936251	-2.7554235	-7.484815	-8.5425415	-0.5522086	-10.551705	-7.046073	-1.3399223	-9.904976	-11.773238	-8.974219	-2.606144	-3.842843	-4.460285	3.4432883	-2.4013636	-7.11782	-14.444033	-9.03708	-2.6712704	-2.4129412	-2.0023732	0.8008274	4.3409653	1.7961152	3.2594786	2.8076057	-0.13266955	3.5723078	-18.188404	-11.739189	-8.949276	-2.1229422	1.8797042	1.0107775	9.705648	5.8080053	4.892695	8.651001	11.755077	15.022496	0.4059438
¸ßË¹°×ÔëÉù´¦Àí (682).mp3	3.714006	-0.46882555	2.6361904	6.962552	6.6881433	8.282989	7.2256527	4.7611103	11.262287	17.085342	21.056187	16.752914	11.6282835	1.1208769	-1.51352	1.6832842	-0.16951245	5.961658	9.84299	5.209118	7.91292	2.5935597	5.2359433	11.792919	5.8763657	6.375825	1.1686041	3.3741457	4.357659	2.4846501	-0.6671118	6.0583982	8.660303	8.901686	3.4649966	5.736533	3.0593033	0.72866845	-2.7462044	7.325309	9.898049	12.733072	5.105177	-4.80012	-12.5779705	1.8086247	-4.58292	-6.672965	3.274684
¸ßË¹°×ÔëÉù´¦Àí (683).mp3	10.055611	5.8535557	5.11804	6.654147	1.6233454	5.9013724	4.6561694	6.06513	8.893024	8.857719	3.5411053	0.89832133	12.351168	8.765587	7.9409456	14.61055	10.47324	7.60569	6.2864895	-1.0732923	-3.900279	7.1939383	3.7412648	5.44562	2.3039129	2.1197846	7.0954776	-3.0726604	-2.9347005	-3.507222	-3.1094325	-2.8480206	-3.1102133	4.9578104	-0.8807569	-2.279431	5.485752	2.2436929	-1.2518733	-11.362333	-12.0697565	-11.294876	-8.673947	-9.054199	-6.8644648	8.8719845	8.19359	4.900848	9.062529
¸ßË¹°×ÔëÉù´¦Àí (684).mp3	-10.1698885	-6.140083	-8.690385	-7.2532854	1.3367727	8.929284	12.362571	5.8990183	-0.36058125	-9.001919	-1.6549647	0.70532453	-8.57427	-8.548031	-7.1392136	-2.0418563	-2.4489841	-1.7864058	-4.6192474	-2.3990817	1.5045326	-0.25575477	-6.6613073	-5.4326725	-17.92989	-16.7706	-13.439024	-7.102836	-8.820049	-7.0534954	2.8169057	0.08178738	1.9501541	-3.749102	-3.5764813	-1.3512615	-1.327739	-0.84736323	0.06155458	1.8604206	-1.5420408	-6.7386484	5.538544	1.8754959	3.5235875	-0.3514242	0.031770557	-6.8877563	5.34016
¸ßË¹°×ÔëÉù´¦Àí (685).mp3	-0.4982108	1.835745	4.7130775	11.082029	8.414872	-1.4208757	-15.029254	-21.095272	-22.622974	6.9918633	2.3105738	3.0107427	20.600224	24.68801	27.664078	5.429015	6.664201	3.4503796	21.63131	23.200844	11.543657	5.842555	1.411417	2.7343838	5.945614	1.9158442	-0.103568316	-3.0404081	-5.9822464	-7.215526	7.2872133	5.267189	4.3736315	-5.1470175	-4.1046343	-4.9996214	-2.8650656	8.177536	10.637757	3.0504937	3.3011737	1.515705	-1.3513526	-2.0771065	-0.8073282	-0.8531417	-2.5991914	-4.642663	5.444397
¸ßË¹°×ÔëÉù´¦Àí (686).mp3	-9.657001	-11.858251	-6.972431	-2.3764129	-1.9597085	2.432698	2.4327934	2.999711	2.0711198	3.5849059	1.2151046	0.9883211	4.52709	1.0851096	0.45494062	6.6299324	-0.25883907	-5.1142306	-20.593838	-23.71099	-21.37059	-4.4323707	-7.509679	-6.303591	-0.36410114	1.9706625	2.856515	-11.299519	-11.073336	-9.815771	-4.2995863	-3.1972399	-1.7591406	7.4363694	7.5576615	5.295548	1.6989284	-3.92286	-6.940525	4.467138	5.484997	6.39913	-4.66319	-5.687293	-9.592371	-23.186237	-27.61589	-29.949608	1.7868097
¸ßË¹°×ÔëÉù´¦Àí (687).mp3	-4.8557167	-6.851651	-0.7770158	-6.50352	0.36602992	-1.4182757	-4.580572	-0.52374023	1.7815447	-15.962694	-12.943447	-5.378834	2.1088042	-5.5309024	-9.217684	-12.95232	-13.679468	-13.802776	-21.0542	-14.586658	-4.3290443	-4.1931105	-3.9507494	-4.0151033	0.15144491	-4.710626	-9.359948	-1.9086791	-4.0775304	-3.2462525	-0.57715964	-6.9658484	-1.9917672	0.81606454	-7.0254583	-4.54788	-0.5047088	-1.0059166	-6.5434504	3.5569139	1.8108921	0.64153165	-6.123501	-5.1943297	-2.0170615	-0.609657	-3.8390977	-5.5098495	-4.992601
¸ßË¹°×ÔëÉù´¦Àí (688).mp3	5.129615	4.736803	12.0583515	2.7036366	-0.013932258	-4.5055866	0.28629375	-3.6158361	-4.3339825	11.877195	9.808765	9.0529175	5.4230165	-2.5420744	-5.92869	-3.5026853	1.38749	6.2930546	10.920789	10.62219	7.9442987	4.1580715	11.407094	7.86419	-2.9081588	0.8198507	3.506188	3.2554255	8.622215	14.634743	5.3008685	-1.8723681	0.46249887	-0.8343091	-2.0256402	2.8210688	-0.3479932	0.53408957	1.8879654	6.638508	-3.9779577	-3.455092	-16.921875	-11.437502	-8.183524	-7.282242	-4.786196	-0.99165094	2.3051963
¸ßË¹°×ÔëÉù´¦Àí (689).mp3	-0.4775169	0.74637234	1.5563377	3.379125	-0.7039168	-5.0315685	-15.643211	-15.991758	-18.712856	-2.2887995	-3.5925975	-6.242306	10.1629715	11.649872	5.0852213	15.6702	18.051773	14.863269	9.305798	7.7505255	3.0667715	7.559863	1.9647478	3.3614445	1.2976673	3.3902245	2.3830492	11.100278	0.50421906	-0.44790524	-13.144702	-16.584524	-13.989672	-8.770238	-1.8227104	-1.7709844	20.4077	18.269844	12.26386	1.5917791	1.2773191	-1.0123931	16.305567	20.325634	23.957787	-14.428959	-11.059744	-8.906686	-10.345644
¸ßË¹°×ÔëÉù´¦Àí (690).mp3	7.633501	4.5790157	0.3277334	-13.536751	-8.299046	3.0018096	-5.3679314	-1.0766587	4.183752	-9.973558	-7.4530277	-3.684978	-7.7363505	-8.760344	-9.352658	2.7071872	2.2627122	-3.6055243	0.20481493	0.04648626	-5.563695	-0.8367412	-3.646986	-5.319186	-1.2377006	1.9876512	2.8646903	8.664487	8.023703	3.3616858	0.010137457	-1.5071377	4.482202	4.0597486	4.7035885	6.305896	5.0886893	5.8851347	1.2657355	-12.0424795	-4.964755	-4.074864	-8.2109375	-8.414977	-5.8955736	-10.378645	-9.040232	-2.9935856	-0.7367801
¸ßË¹°×ÔëÉù´¦Àí (691).mp3	-1.8659791	-0.6754079	-3.0077057	2.7316413	-4.9943724	-12.000733	-8.778583	-8.508491	-8.769478	-0.9160431	-8.375668	-6.8563137	3.8071837	-5.4314384	-12.492872	-5.085641	-11.379526	-7.391932	-16.482523	-6.8005605	-5.4184456	4.6379156	0.5988449	-2.2774715	-6.224776	-8.175349	-7.6197944	-11.822087	-9.069548	-11.339575	8.169214	-2.3668659	-9.706493	-2.5643163	-0.13150313	5.137116	-8.020413	-6.747922	-2.4237118	-6.6989822	-8.450612	-9.0156145	2.021802	5.9568663	6.490209	-7.4393516	-3.573296	-0.9883014	-2.0125594
¸ßË¹°×ÔëÉù´¦Àí (692).mp3	-1.3409549	-0.8557837	-5.59943	-0.9852141	-2.5710268	0.73057556	9.922176	6.837677	3.1724885	5.2180195	1.5542315	-4.893634	-15.989471	-19.769169	-23.183483	-21.826523	-21.053658	-23.224236	-18.467398	-17.02976	-7.923692	-1.4026164	-8.54381	-11.573502	-6.989555	-12.789757	-15.884066	-2.322732	-3.3270807	-2.9986537	3.616372	1.0843463	7.4490175	7.8219433	7.253054	6.632291	-6.333018	-1.6003842	-10.990551	-9.661242	-16.810976	-21.82713	6.3612566	2.68867	2.4219646	-3.4161415	-8.348597	-5.863673	-9.478037
¸ßË¹°×ÔëÉù´¦Àí (693).mp3	-5.14764	-4.1844096	-1.2746953	-3.8893328	4.086429	1.5936847	-8.956179	-9.887386	-6.097289	7.319338	7.870928	7.1835	-15.906483	-14.352785	-9.0141735	-10.295528	-8.003622	-1.318022	-3.4376245	3.3548179	9.133006	9.417582	9.84373	10.412788	-5.803997	-2.0014822	-4.912378	-8.367324	-9.331093	-3.1001642	-4.281952	-0.5397934	5.906701	-7.8625164	-5.604553	-0.5909188	-2.9114428	-0.3058374	-3.9517584	-4.6159062	-4.269937	-3.5473545	-0.04228747	2.8679366	6.72785	-8.03031	-10.816317	-6.021692	-11.772577
¸ßË¹°×ÔëÉù´¦Àí (694).mp3	-10.026445	-4.175357	1.589042	-13.524339	-15.635562	-9.348539	5.8250074	7.873657	8.494441	-8.966704	-7.46835	-6.9875116	-1.7217982	-1.9225826	0.64330953	-4.9087567	-5.5470495	-6.6805735	-15.909055	-14.750172	-11.911584	-4.803313	1.1105471	1.7725348	-1.8319438	-1.7735269	2.7999096	2.959149	5.99226	4.485728	4.246497	-0.3416521	-4.2773604	-22.420435	-20.412098	-16.028862	-2.2802868	-0.65056777	-0.9021187	0.20680255	2.7876306	3.716055	-19.385769	-10.14326	-10.597521	-4.666726	-4.1790266	-1.5552999	0.12721872
¸ßË¹°×ÔëÉù´¦Àí (695).mp3	-8.709756	0.8810147	8.480451	-18.195095	-17.402912	-19.585155	-15.042041	-14.492104	-7.6190996	-7.9886055	-9.654879	-7.765489	-10.084867	-15.032105	-17.971474	-5.41333	-2.9565902	-0.9218331	-10.174179	-16.942823	-11.67451	-11.984309	-3.0429544	3.7493193	-6.456203	-7.275461	-2.509126	-17.837267	-18.002762	-14.66165	2.5105715	4.105541	0.1854367	-11.706116	-5.021717	-6.464712	-0.5300009	-1.1686815	-0.41660577	-10.470106	-7.458458	3.3460593	-8.185232	-11.9677105	-5.88295	4.1430492	-2.2199683	-6.3039165	-13.413786
¸ßË¹°×ÔëÉù´¦Àí (696).mp3	-22.68944	-24.166231	-21.680979	-19.53627	-23.783405	-21.921276	-24.95663	-25.090416	-22.787033	-12.311138	-16.562714	-15.658061	-10.741065	-21.716682	-22.902285	-13.605032	-19.078196	-24.836084	-7.8838615	-16.027386	-16.521484	-3.2694259	-8.848961	-6.940933	-5.89999	-8.26711	-4.375424	-25.880976	-26.28891	-14.352814	-7.563218	-11.013557	-9.670039	-15.391368	-14.563692	-11.263102	-22.047087	-22.567816	-9.33296	-2.312848	-8.409372	-8.380241	1.1380473	-2.2570987	1.956653	-4.52543	-4.7064857	-5.544811	-16.340876
¸ßË¹°×ÔëÉù´¦Àí (697).mp3	1.9510869	-9.129988	-16.957932	-11.604061	-6.7086234	1.6610302	3.184319	0.8663192	-0.84129107	-2.0054073	3.1824079	6.329867	0.73443145	-2.8049698	-4.5364704	-9.397891	-9.488661	-1.7530124	6.2164893	3.6961236	0.7413902	-0.7018695	5.946885	10.157445	0.4078012	-3.7270112	2.1135666	6.5210505	8.098022	11.502266	10.963846	4.9960785	5.8087044	1.3764844	5.263674	10.251251	-10.501848	-5.466277	4.5058126	-4.773895	-6.064439	-1.493899	3.9330416	-0.21523684	-7.710312	-0.44891363	-8.353284	-10.542015	2.1705954
¸ßË¹°×ÔëÉù´¦Àí (698).mp3	-11.638078	-9.809015	-6.1237564	-7.109993	-8.159291	-2.9774113	-1.6376454	-13.013433	-9.733161	-12.526995	-13.704275	-10.15684	-2.9546175	-6.794485	-5.9826994	3.0453877	4.047791	-0.7448897	6.3952255	6.9248905	8.74277	2.3005497	5.9833746	3.2583873	8.2941265	3.923436	6.818599	-1.7701695	-7.2429776	3.117723	1.4954739	-0.93621755	1.7877051	-2.6617873	-7.606724	-6.5259676	9.555145	8.575523	5.6604643	-1.9818066	-3.2832942	-1.0970991	3.6348019	-0.21300507	0.8468788	1.6447847	3.3219209	6.509903	-4.9681215
¸ßË¹°×ÔëÉù´¦Àí (699).mp3	-12.957428	-7.2359505	4.856246	5.993643	8.441835	7.857275	12.226265	13.041685	12.681283	3.1125321	4.4501257	9.133014	5.5855103	5.40732	4.293471	-0.6638065	0.54270875	8.398657	1.1423378	4.199232	10.534055	15.114565	9.789341	15.04003	14.300694	22.411255	15.344977	-8.788955	-5.3311653	7.3574467	10.325424	6.2777977	7.3796215	-1.0679909	-4.880066	-9.366887	0.6423528	-7.135144	-10.754286	13.637634	9.514124	13.201094	15.2482605	5.5411663	-1.7323868	-7.5149965	-9.814497	-4.4497066	-8.663264
¸ßË¹°×ÔëÉù´¦Àí (700).mp3	3.2920086	2.5298111	-6.4901385	7.9552565	6.9119244	3.1764846	3.8735838	3.539972	4.6478395	-1.356149	-5.6909904	-7.2753406	8.643885	10.823612	6.7329144	6.723504	-0.69535756	-4.205994	2.396317	4.2685103	9.235973	2.8329072	0.36145616	-3.3174417	-4.257413	1.796037	5.688266	0.33326164	7.831113	11.94961	1.6773219	0.4111458	0.24187356	2.5875125	2.0006125	2.181923	1.5925559	1.4900653	7.078205	4.2171946	7.8722353	11.501125	6.604623	7.455986	9.793621	6.858749	-1.5471162	-6.214059	4.374349
¸ßË¹°×ÔëÉù´¦Àí (701).mp3	3.4738135	-3.9061599	-9.412035	-1.9006538	-1.6908123	6.187419	-1.150025	1.3640772	3.9713624	2.9900641	1.7266281	3.9976788	-1.0369079	1.8887081	3.625194	0.81066203	5.232418	2.566845	3.997084	0.31271374	-2.149652	3.0650096	4.468831	7.035677	-5.626794	-8.108048	-9.246159	-5.026634	9.657141	14.385172	1.4818984	1.0333782	-1.478436	2.2473648	8.284914	9.238691	-6.8305154	-4.3518033	1.9683515	-8.144302	-6.86504	1.3045975	-8.52553	-4.037661	4.248297	-9.426058	-10.771422	-11.738291	-3.8744307
¸ßË¹°×ÔëÉù´¦Àí (702).mp3	-13.312536	-16.226082	-12.765867	3.2084618	-6.971568	-18.205421	-0.41621077	-6.216477	-9.655132	7.158725	11.484567	18.256123	-10.040121	-10.513969	-6.018243	-0.03342724	-4.217165	-2.1555166	-14.251429	-18.701887	-13.016221	0.48419207	0.30636287	-2.6985621	6.4417844	8.306488	13.633473	-26.528278	-24.979607	-22.728043	-19.348415	-19.399937	-18.712902	-6.002672	-4.1062236	3.1125607	-5.822446	-9.250738	-11.107265	-2.5136142	-1.5555491	-1.1556243	-18.027454	-19.359844	-17.63736	3.9804463	-3.7552328	-7.8706107	-6.4652686
¸ßË¹°×ÔëÉù´¦Àí (703).mp3	-8.600926	-5.5301685	-6.053812	-5.574903	-0.49662462	-4.119855	-4.184519	-4.4383564	3.7812927	-9.582941	-9.707044	-9.622916	-14.981065	-13.165936	-10.386068	-10.804824	-9.257751	-8.925043	-9.151439	-9.539626	-6.1928687	2.4111233	-2.9408758	-2.522177	-11.346874	-2.9640245	-0.99838036	-0.5397923	-2.9379609	-0.61608887	-13.877783	-10.0783205	-10.006277	-6.5021477	-3.9889855	-0.92670405	-9.551394	-1.936352	4.3320885	8.8763485	4.7266207	1.4545391	12.333897	7.43917	4.127619	1.7487357	4.442986	-0.39240733	14.806772
¸ßË¹°×ÔëÉù´¦Àí (704).mp3	12.373518	13.94979	5.9903483	0.46374297	-6.3120947	-4.2361403	8.506113	10.479989	9.927898	4.0254526	6.6921787	1.4531243	-4.7268944	-8.273407	-9.15657	0.07062	-2.52442	-4.9186373	7.6271343	5.7126083	2.4256065	6.8099585	7.123018	13.170682	0.2078796	-2.2314427	-4.5257983	-8.699882	0.5328406	1.1048824	1.3125222	-2.0274181	-4.094012	3.063376	6.32129	11.131685	-8.758863	-5.383193	1.0090492	3.7407765	6.399711	7.3032837	4.7729278	2.2359142	-3.96409	-3.6107824	0.49034762	1.6769818	4.949556
¸ßË¹°×ÔëÉù´¦Àí (705).mp3	-5.8502197	-3.4823875	0.65145946	-8.978449	-12.252014	-9.172238	2.5407119	-0.18699062	2.45582	-0.76622343	-6.842331	-6.112894	-2.2027917	-3.6823666	-8.201201	-4.9656334	-12.871065	-10.238655	-12.877731	-13.060341	-10.149364	1.8205664	2.9987607	-3.0126429	-3.622718	-6.628538	-7.2627583	-9.755257	-7.5514555	-6.8657565	6.858941	2.6525378	4.307167	-6.4450855	-8.539602	-12.8089695	-7.919651	-3.4391212	-2.6945896	-15.398327	-13.871109	-8.050846	1.6820717	-5.5477505	-13.985967	-8.067961	-12.616153	-16.230974	-1.492556
¸ßË¹°×ÔëÉù´¦Àí (706).mp3	-1.1067052	-2.9534926	3.856497	4.6620555	7.370121	5.734264	-9.400522	-0.32813329	7.3449974	-11.298317	-8.037256	-1.8092481	5.4974723	7.6101313	11.8946495	4.708053	1.2735281	6.1785545	-6.3675156	-10.67696	-12.360558	-15.085306	-15.011028	-13.442915	-9.29921	-1.5521166	8.826702	-11.540687	-8.782239	-14.604901	-4.1771746	-9.015129	-9.082623	-11.503872	-9.985361	-11.671682	-0.29668617	-6.484394	-8.41679	-4.0755258	-10.16858	-15.099021	1.4254951	0.25903967	2.372811	0.91462505	3.2803898	1.922789	3.3162677
¸ßË¹°×ÔëÉù´¦Àí (707).mp3	1.6319778	-0.51546705	4.1589665	-4.283263	-2.2868834	-1.1517041	4.348788	5.977691	7.331826	15.169064	14.955683	17.82687	0.29003832	-3.3782425	-1.8047247	-8.230089	-2.2697742	-0.49935633	10.626719	15.998479	13.4331255	-12.790014	-7.89976	-5.8438745	12.287886	7.6136513	7.022876	2.234257	2.0362637	5.2638273	3.4509883	0.3015837	-2.9743888	2.4857383	-1.6854415	2.8132777	-0.6094301	-1.266626	0.1985687	-1.6316476	-5.990184	-5.788233	-1.5678515	-9.612356	-11.703594	-11.918732	-5.8755517	-5.8156404	-3.057088
¸ßË¹°×ÔëÉù´¦Àí (708).mp3	7.9808598	8.959681	8.702932	5.8829246	7.6006985	7.614203	-2.052163	-4.0621653	-6.290946	8.590424	1.9786637	7.2812424	12.037608	5.170864	0.88860285	2.4000626	-0.90321964	-0.55037045	5.9388285	-3.731208	-2.672025	-3.5588844	3.7152324	2.1759493	-3.9119763	-1.1754024	2.0894918	5.472457	1.254076	-0.009684563	-21.107899	-18.521875	-10.502825	0.51572084	-2.1761122	2.3928113	6.361319	-0.4407307	-6.668228	13.870617	7.939774	6.9539523	5.665571	0.5213493	1.9023447	5.5663548	4.3030467	3.8356144	11.04877
¸ßË¹°×ÔëÉù´¦Àí (709).mp3	-4.482025	-10.837028	-12.404057	-12.013494	-14.650978	-13.260418	-8.187077	-11.14183	-6.78113	-20.681309	-17.842997	-12.452538	-10.076487	-9.845574	-6.9521303	-16.85482	-13.108557	-4.3171997	-11.132414	-13.662938	-10.169646	-9.657919	-16.567787	-21.775635	-14.567286	-16.268143	-20.304142	-19.661148	-18.019169	-6.9584265	-13.630326	-22.324345	-20.14649	-5.755186	-14.405033	-21.036236	-13.631811	-20.279907	-15.081411	-13.196106	-9.953865	-5.662624	-9.9187565	-13.699231	-8.647424	-9.930965	-9.68415	-14.737141	-17.78674
¸ßË¹°×ÔëÉù´¦Àí (710).mp3	-10.061548	-12.163668	-9.437874	-22.017918	-18.302681	-7.982201	-7.165371	-7.551204	-4.6555996	-12.640636	-17.449947	-17.040474	-6.839061	-9.005163	-14.795214	-10.696349	-13.899374	-10.584162	-10.853239	-15.429937	-13.518101	0.6667685	-4.6595078	-2.250926	-4.66917	0.024853528	5.412819	-0.4379327	-1.5212733	0.82981324	-11.155836	-7.8066993	0.2094034	7.3629775	0.83329177	-3.7373328	-4.883789	-5.184463	-3.852471	-17.339478	-14.309525	-10.43073	-0.30103457	-1.6168593	-2.8601036	-3.9940786	-8.170195	-9.514425	1.7248311
¸ßË¹°×ÔëÉù´¦Àí (711).mp3	5.644284	6.498981	6.2577543	5.5141373	7.914034	6.450601	2.4837697	-1.1004167	-3.4037828	-12.32229	-10.882132	0.22822636	-5.2429404	-9.618053	-8.685416	7.6421113	2.8240104	-3.7109346	-8.251467	-7.5995293	-4.676701	5.622433	4.3335314	-0.33272374	0.9771784	-4.616889	-0.3229707	2.3230166	-2.2663488	-4.2038693	3.5617027	2.6135356	1.3699477	-2.3058782	1.0260174	4.0962563	0.46749374	-1.8551202	-2.3612704	4.5032797	-2.692481	-6.5202866	0.65764487	1.3063406	-0.033839464	2.7604709	0.22835827	-0.51512563	-6.015379
¸ßË¹°×ÔëÉù´¦Àí (712).mp3	-7.5457935	-14.287195	-7.5925355	-15.043865	-15.412122	-11.769268	-12.083397	-15.916851	-21.784748	-8.830524	-14.178703	-13.737333	0.12935328	-1.4459554	-5.2779837	-10.69474	-10.748823	0.4621647	-14.84903	-8.508841	-3.129745	-8.153207	-11.501961	-2.9028971	0.39098692	-2.1412497	11.246763	-1.1421536	2.7298324	-1.4011878	-1.9526283	-2.8604403	3.0955045	5.955306	-0.32060713	-0.45258376	-14.179165	-17.822466	-10.9766655	-15.338782	-22.195862	-13.196474	-18.490194	-16.93281	-5.431848	-9.554989	-17.992573	-23.952883	-15.681576
¸ßË¹°×ÔëÉù´¦Àí (713).mp3	-2.9367073	-1.5672486	-2.6262822	1.2285035	2.6620162	-0.76237524	-4.2148733	-5.796692	0.6081876	3.031417	-1.966288	-6.155232	-5.229307	-3.370922	8.854547	-7.164075	-5.9732	-1.3733805	1.4229548	0.2996589	-6.1851892	14.276506	3.4658732	1.5695231	6.4500237	0.97936654	-3.4879875	-5.467552	-3.8709283	-7.8219585	-7.571418	-3.6938722	2.4964437	10.057728	10.289529	8.842131	-1.3503315	-4.2659464	-2.731443	5.2387013	1.4135319	6.665176	3.9183154	1.013212	0.73841524	2.354969	-0.7795153	-0.8384085	-11.991913
¸ßË¹°×ÔëÉù´¦Àí (714).mp3	10.188934	9.867733	12.527445	2.9339752	3.1384063	4.710363	3.819161	-5.8561096	-2.3443387	-0.9394461	-8.648592	-11.978397	-2.9155557	-3.1946912	0.3715691	8.8785095	6.8395686	4.3457947	7.4455037	7.371833	6.536733	2.193401	2.9974644	1.084169	-0.8682006	-2.7670944	-1.0338447	9.059029	5.762594	7.476103	-1.5549794	-0.83256495	8.4439535	0.09158802	2.0197945	-0.67142284	4.6239977	1.0786457	0.14151758	10.630631	10.724024	17.587105	7.869749	2.2985687	0.70671254	7.1624813	10.768497	7.244336	1.632592
¸ßË¹°×ÔëÉù´¦Àí (715).mp3	-7.133736	-8.326548	-9.708826	-9.634884	-8.361464	-6.6490774	-8.895456	-11.707256	-14.689946	1.9274671	-10.203547	-11.096371	-21.490967	-17.713766	-15.735477	-3.5029454	-7.28426	-13.019526	-19.81913	-15.20918	-16.738024	-10.663576	-12.800768	-14.777588	-8.690018	-7.1324687	-4.646022	-14.151762	-16.112217	-19.862864	-12.525396	-11.854438	-12.421015	-12.782551	-14.193489	-15.993067	-21.564404	-23.88308	-24.032206	-27.802595	-28.213463	-20.414051	-15.400406	-19.004333	-23.978325	-19.588478	-20.104202	-6.4443254	-6.658495
¸ßË¹°×ÔëÉù´¦Àí (716).mp3	-0.37027454	-5.5172324	-14.422586	9.421211	9.756743	10.279052	4.41106	-1.1462965	1.1617515	-8.526175	-9.043599	-9.596383	-1.7684602	-5.4535446	-6.729703	-4.1015215	-8.767349	-7.1959863	-10.467207	-4.924202	2.2271159	-3.4173536	4.210043	10.854797	9.409167	13.159376	12.097711	5.4501677	-1.7780719	1.4963212	9.881414	8.557738	9.630604	9.433455	9.2682295	14.700197	3.3107443	2.4772034	7.462248	14.716404	9.902937	3.7762086	3.2318723	3.3454156	10.086725	4.4486113	3.41815	3.1983624	-2.243499
¸ßË¹°×ÔëÉù´¦Àí (717).mp3	7.1249547	2.6276793	0.663572	1.5966702	1.0879046	0.08754873	10.252796	2.116092	-5.950991	7.2104797	-2.8689322	-4.74081	6.642561	3.9879096	-0.45537102	8.2087145	13.104889	12.089458	-0.07483938	-9.18253	-11.343832	4.68803	3.6645832	0.56846094	9.337974	11.534729	11.501316	-3.660042	-5.1089883	-6.866269	10.626417	11.067331	3.6199107	-6.6913614	0.85138875	9.105845	7.0634885	6.3745594	3.504511	3.0046206	6.7638893	15.873657	-0.46205497	-2.2370386	-3.0817502	8.432205	10.73428	12.073521	-19.667877
¸ßË¹°×ÔëÉù´¦Àí (718).mp3	-10.97341	-13.408148	-14.494822	-13.690554	-19.057438	-17.610907	-9.944414	-11.75211	-10.968711	-2.9368181	-11.894514	-13.995848	-4.245227	0.34061146	3.8054252	-9.59949	-13.70771	-8.636419	-3.9341168	-12.529764	-14.29093	-17.638714	-18.754852	-7.97805	-2.6623762	-5.5997467	-9.281952	-6.9763455	-8.325998	-6.3797874	-13.590921	-18.305065	-8.845624	-4.5905867	-7.6392984	-9.629869	-16.50127	-15.332457	-9.250142	-5.534774	-8.798817	-8.758654	-16.443851	-19.918253	-19.490196	-11.725728	-14.557205	-5.404184	-9.696517
¸ßË¹°×ÔëÉù´¦Àí (719).mp3	-12.251862	-13.980574	-9.137946	-3.95098	-6.434147	-5.084059	-5.976871	-6.772832	-7.585755	-21.222303	-17.732258	-6.6555715	-16.568205	-14.810178	-13.893074	-11.079782	-13.963557	-17.62812	-14.021055	-6.4662123	-5.760698	-4.2658806	-7.94142	-11.718723	-3.055511	-12.427454	-10.307285	-6.0160985	-4.1615825	-5.558287	-1.4619582	0.57109046	3.030837	3.8482568	-2.3200686	-0.3240097	-1.2994342	-5.5802126	-8.714922	-7.766357	-7.715253	-5.5906096	-3.0809708	-1.5042281	2.3635383	-13.707371	-11.312925	-7.134541	-6.7490845
¸ßË¹°×ÔëÉù´¦Àí (720).mp3	6.3047056	4.520878	1.1451638	3.361576	2.252785	2.6342506	-6.374629	-2.5873027	1.4207251	-0.48752022	-4.117223	4.472063	-1.3615923	-6.2294397	-10.252856	-2.4055686	-0.43233466	-4.743396	0.5744888	0.12268233	-5.6057997	2.9883704	8.884529	11.532177	-15.289743	-6.326708	-6.0004573	-5.384471	-1.8422807	1.5544891	0.7029172	-2.326768	-6.2982974	-3.359718	0.78234494	4.455548	-11.174683	-8.516594	-4.784094	-1.6844625	-5.2252684	0.31630197	-3.3743224	-8.039245	-8.81489	-9.011405	-4.645376	-3.0011406	-4.953723
¸ßË¹°×ÔëÉù´¦Àí (721).mp3	0.047673464	-6.8752413	-2.0264	3.6677356	-0.84690803	-6.031716	3.694107	1.7646394	-0.83403105	4.3444552	1.747885	1.7859061	-8.019602	-13.554472	-12.757702	0.9447681	-0.9133718	1.8301018	1.0455898	-2.9891992	0.9777301	3.36378	-1.4729955	-5.802226	-1.3455267	-10.326515	-17.450151	8.988049	5.1064873	4.042528	9.937585	3.0303955	-5.641325	-2.9205337	-5.372387	1.851168	-2.8436246	4.94409	4.5309677	5.2874846	-2.5302913	-11.529565	10.191996	2.3171303	4.915722	-7.995919	-12.655205	-13.588049	-9.01147
¸ßË¹°×ÔëÉù´¦Àí (722).mp3	9.709475	14.215927	13.211447	-0.1366992	7.5224876	-0.64238757	-1.1676139	5.7212763	3.6244998	9.339769	16.173344	13.822527	11.270826	12.148935	6.719247	18.152472	25.387848	28.321442	5.1342554	12.785566	9.177238	-8.686562	-6.8301773	-5.171888	-6.6449184	-1.605473	-2.0067031	5.77833	3.8910108	9.853024	-5.4428043	-4.3858986	-3.3212867	-4.9243965	-3.9227242	-3.0315504	-14.762116	-14.615343	-7.4452114	-6.5194473	-7.026594	-3.2639675	7.307438	7.6582165	3.3711395	-7.4944577	-6.4926047	-9.05915	-13.51807
¸ßË¹°×ÔëÉù´¦Àí (723).mp3	8.012119	-7.035179	-10.132019	-16.266514	-12.785759	-9.028588	7.0137706	5.3363395	4.6655884	-3.4175527	-11.335598	-12.174405	3.6741457	6.8530617	9.47814	-16.24911	-24.272743	-24.377052	19.25932	17.013	12.911482	-7.7783413	-6.170352	-4.487853	-10.349466	-14.905988	-17.101814	-1.0441946	-2.2097495	-0.6771124	-4.942979	-12.329283	-8.68978	-6.087618	-4.315666	1.0782892	-5.11141	-12.70187	-14.627147	6.627798	-2.7411938	-5.098936	-15.69495	-18.771805	-15.7200165	-7.0875597	-7.105736	-3.5415688	7.1134415
¸ßË¹°×ÔëÉù´¦Àí (724).mp3	-21.90134	-23.53415	-15.907629	-18.807175	-16.146955	-6.2453437	-3.7882276	-11.541772	-8.810839	-16.131601	-16.647625	-13.997956	-12.22883	-14.073629	-7.2900805	-8.815269	-6.345764	0.65612805	-6.0854554	-13.039503	-9.864712	-1.0201664	-2.2058444	4.2654843	-4.4553785	-2.811301	-0.47123438	0.6338384	-1.8520449	-3.0705495	-13.436105	-14.964642	-14.365307	-24.496788	-28.04359	-24.496733	-20.519684	-17.33617	-11.354691	-2.993424	-9.11955	-6.3109174	7.833469	2.7860131	0.18036762	0.1916771	1.7579957	2.3634462	-3.918501
¸ßË¹°×ÔëÉù´¦Àí (725).mp3	-0.670469	0.2830074	-0.9138339	4.495825	-0.13897651	-0.3012486	0.5693836	0.09528205	1.2172624	4.990985	4.1133056	-5.672856	-1.3211343	2.3634026	-0.114831686	1.7205632	4.8894978	2.2870412	-0.50453734	-0.8268936	1.251638	-7.2152863	0.6511526	4.818321	0.53330755	-2.964166	-3.4456885	-6.491477	-1.3843532	1.0199949	-2.952413	-5.285303	-3.3019087	-2.3569434	-3.86866	-5.606075	-6.468906	-2.1375341	-0.72458076	8.07213	4.3819256	7.3950567	-0.6471588	-5.1293707	-8.552827	9.479562	5.3300257	4.1110215	-1.0019891
¸ßË¹°×ÔëÉù´¦Àí (726).mp3	-13.319316	-14.0957	-10.161436	-24.3592	-24.031754	-11.32519	-2.6168065	-12.145521	-18.03245	-9.206066	-19.78453	-15.648464	-25.303473	-21.844088	-17.2457	-6.3981266	-15.482946	-8.392272	-23.612661	-22.32835	-19.28947	-9.719132	-11.724567	-10.677458	-3.135101	-10.712798	-10.37558	-7.126786	-12.416906	-6.191419	-9.121283	-11.444141	-7.8963103	3.2418067	-1.2502191	0.9270045	-0.20930398	-8.552741	-14.569867	3.3824215	-0.22603494	1.8848574	-30.563847	-33.576653	-29.307297	-15.404856	-14.217495	-10.4522	-8.276974
¸ßË¹°×ÔëÉù´¦Àí (727).mp3	-7.5227675	-3.4206867	1.140949	-8.81653	-4.7116904	-1.876837	-0.3681032	0.20071775	7.4732037	0.4566709	1.4001565	4.453989	-7.107457	-8.942333	-15.905504	-0.43528867	-4.2256217	-1.4346694	-0.69471306	-4.897145	-0.29655427	-12.968688	-17.591356	-18.132902	-1.1359844	-2.1343703	-3.7341075	-11.59268	-10.611835	-2.623682	-12.780117	-11.018623	-3.3850794	-5.569724	-10.651494	-11.690439	3.6993737	-8.5649	-10.976009	-6.81947	-5.631899	0.421871	-0.8267842	4.716762	7.9514046	5.141162	8.946724	11.779537	0.5799278
¸ßË¹°×ÔëÉù´¦Àí (728).mp3	5.7777963	8.449713	8.5913315	9.794115	10.485489	13.8316555	12.607119	9.854401	6.9758782	7.339506	4.866077	10.279568	16.816473	15.773029	18.019375	18.318752	9.653395	10.312493	33.124115	27.886646	29.462887	5.89856	7.4864264	8.577082	23.060266	13.7432375	7.7363386	12.639191	13.908499	13.781753	14.986464	12.817849	10.15298	4.39223	10.959988	14.209335	21.950417	19.843979	17.716106	21.526978	22.016254	23.283709	12.22123	10.861002	11.962922	15.095223	15.381737	12.576885	9.628213
¸ßË¹°×ÔëÉù´¦Àí (729).mp3	-11.510139	-16.705486	-16.710001	12.890619	8.471637	12.4081955	-2.8643184	0.36482543	2.707505	-5.1749744	-7.1503506	-7.180398	0.6611064	-1.297822	2.9935088	-0.98668873	-4.575903	-6.773355	15.77853	4.650221	-0.6093006	-4.0823445	-10.130522	-6.9748755	-14.381147	-8.934048	3.063074	3.5415134	5.1614633	12.6091175	-4.0498567	1.6747861	2.0126941	3.5428596	-1.283225	3.7091565	8.17522	0.4191563	-1.9271721	-11.219646	-11.35907	-14.600073	-5.1406	-5.78887	-4.9875774	-1.450766	1.684329	1.5772884	-9.238937
¸ßË¹°×ÔëÉù´¦Àí (730).mp3	-8.106375	-11.1948185	-8.198551	-15.830894	-14.48068	-5.3141727	-25.59208	-26.034594	-21.540546	-11.714918	-15.081203	-13.153791	-13.094985	-14.715185	-8.342331	-5.5613117	-10.6643095	-11.685417	-18.34731	-22.27526	-12.028936	-10.8615885	-9.19183	1.5012012	-12.961294	-15.536374	-11.331224	-10.868286	-16.702425	-14.854843	-5.27489	-11.581352	-8.527098	-4.5677743	-10.595066	-11.653353	-8.2481575	-8.396958	-7.67556	-1.3719293	-3.338642	-6.8434725	-16.57098	-15.052071	-8.275848	-4.3877077	-10.753572	-12.178298	-17.416931
¸ßË¹°×ÔëÉù´¦Àí (731).mp3	6.787306	0.23086917	-1.0856012	-1.7510977	-0.41343176	1.6435922	-5.1391015	-1.7267644	0.8321021	2.2425687	2.1606607	-0.42211118	0.98176116	-0.24020286	8.52839	-2.0855227	0.626824	7.0597696	10.076142	10.581744	12.079146	-19.934086	-15.627785	-10.150003	1.7929502	-0.42694086	1.5499709	2.1538632	0.2992554	2.0642338	-4.5844784	-3.8755708	3.2620466	0.89273745	-6.271449	-7.752934	0.46498406	-1.136294	-3.252125	-6.7943506	-13.055604	-8.488752	-7.5067396	-12.177044	-18.326345	-13.057169	-13.996946	-14.434711	-8.23872
¸ßË¹°×ÔëÉù´¦Àí (732).mp3	-2.3520572	-0.09323564	1.2164869	-9.10601	-7.617854	-1.7487667	-8.132315	-4.1074305	2.2367141	4.3852367	3.706446	-0.1588741	-6.034966	-3.7410364	-0.5248898	-0.6913241	-3.6503372	-3.7597299	-0.66104025	-0.5787322	-1.9858208	11.657209	-0.63022256	-2.869443	-0.08274251	0.72383255	-3.60915	4.935235	-2.3923144	-3.156062	0.30252025	-2.1709735	0.14158174	1.0693917	0.72633696	-2.436646	-8.672825	-9.355957	-6.5378284	1.7914549	3.5746284	-2.4209692	0.033347785	-0.44544077	0.1368362	-2.884297	-0.9254844	-2.5301876	-2.6183772
¸ßË¹°×ÔëÉù´¦Àí (733).mp3	-11.374574	-14.333727	-11.975082	-18.389168	-26.178902	-25.47919	-18.76264	-21.726633	-15.824118	-30.169281	-23.059742	-17.87717	-10.013746	-12.278852	-8.422283	-22.209375	-19.847675	-15.015051	-13.466194	-18.933945	-19.644121	-7.5029783	-0.070568085	0.9268865	-1.6894432	-12.713151	-14.29871	-10.505957	-14.582531	-14.991792	-9.013911	-15.445528	-23.655743	-23.095781	-23.066008	-23.157948	-19.608173	-26.680517	-18.204159	-9.299433	-18.003578	-13.112621	-29.706514	-30.243843	-27.508911	-19.04432	-26.423374	-23.319641	-8.8517685
¸ßË¹°×ÔëÉù´¦Àí (734).mp3	-3.8418946	-7.8758965	-14.362869	1.817018	1.0407696	2.3887563	-0.5861428	-7.6355476	-10.317734	4.0453987	-5.4276752	-9.860321	5.350436	4.417964	7.6558337	-17.704304	-6.7458096	3.6921868	-11.785127	-15.119762	-15.786909	1.0582975	2.0394285	1.6053495	2.909253	-2.5037253	-5.9123816	-16.085222	-17.19205	-19.327473	-5.887997	-7.0907125	-2.9677033	-12.310205	-15.056606	-16.493063	1.8235533	3.2703855	-0.06775227	-9.4317465	0.6798346	5.5289793	6.183131	1.8304517	-5.8526936	-13.213734	-14.3382	-10.051413	-8.417483
¸ßË¹°×ÔëÉù´¦Àí (735).mp3	-5.975831	-5.188943	-1.7478719	-3.6940203	-5.0374784	-6.9677696	0.0827342	5.939186	7.846113	1.0082059	-1.9896263	-4.9687366	0.7043712	-3.1355765	-7.450733	-7.310579	-5.6682987	-5.7691956	-10.064663	-12.0653925	-6.0920277	-1.663734	-5.8231287	-2.6985977	10.633848	0.99872565	-1.9670321	-10.791948	-9.38587	-9.919715	-3.9167275	-1.5344597	-3.0564885	2.9365273	-0.60379153	-1.9503349	15.860151	17.586498	15.60607	3.030243	4.20766	8.127227	-13.340715	-11.020996	-14.241335	0.4377091	-3.6458614	-2.05075	3.6919212
¸ßË¹°×ÔëÉù´¦Àí (736).mp3	-6.5252824	-3.2012649	-4.0281925	-0.8444336	-6.817539	-9.131519	6.3167133	3.0000994	3.015854	-4.3260756	-7.7715807	-6.0877275	2.3867862	-7.480979	-12.39723	-15.114523	-7.1818132	2.5415509	-12.395293	-8.289095	-4.1026235	-1.6612538	0.595111	1.0975848	0.20054007	-5.494089	-2.83538	-2.4237385	-6.823345	-11.450975	0.94512844	-0.43230832	1.7710516	-4.8768163	-10.332222	-13.130083	-9.8765335	-8.430683	0.4002147	-4.0433664	-8.702953	-3.8690827	-4.2333384	-11.373086	-3.1867967	4.4253597	-0.64562386	-2.2420316	-6.5379004
¸ßË¹°×ÔëÉù´¦Àí (737).mp3	-4.407075	-2.5601501	0.29580873	0.39393803	-4.761279	-8.305237	-8.361488	-9.102318	-11.057554	5.374758	4.057522	4.7353134	0.21688524	-7.2524953	-12.450886	-2.3943195	-4.630081	-2.439764	-9.342283	-1.1986107	5.6785507	-3.7478633	-5.537508	-4.220895	-2.440892	-5.175484	-3.5983388	-6.3545713	-3.4747822	-3.3808813	-13.965692	-18.169605	-17.08183	-20.961546	-17.405487	-11.781086	-8.037447	-11.446544	-4.8206434	0.12236869	-10.38349	-6.550475	-6.5788307	-7.336809	-4.0849657	-12.412588	-12.404409	-8.896244	-15.742523
¸ßË¹°×ÔëÉù´¦Àí (738).mp3	2.6884422	5.761821	1.0863196	3.4021163	2.856977	-2.8976731	0.49344954	8.092855	4.608772	3.219694	6.939786	8.578621	10.040007	8.269138	4.7701635	-2.4347696	-1.3205665	5.1576977	-1.696032	-6.7993884	-6.0154405	7.532332	5.5053177	2.6194875	-2.2097514	-3.7608519	-1.8631687	-9.299386	-7.7633147	-4.146458	11.318075	7.4436975	5.453519	14.295268	15.13435	15.674538	6.1660686	11.528276	10.7817545	4.360079	-1.9872727	-7.6152425	-0.9747685	2.0828652	2.7078526	5.1503487	11.13538	5.9123287	-1.3679987
¸ßË¹°×ÔëÉù´¦Àí (739).mp3	10.722208	7.8762383	5.295181	12.364943	9.406195	6.584655	6.914811	10.691164	12.394662	14.291458	13.882572	6.8724422	2.9986832	2.345069	3.1955695	11.430073	11.708761	13.940533	9.624315	5.510175	3.2693925	14.561893	10.655563	1.0085385	11.848162	4.284232	-0.05150017	13.107283	7.411533	9.735214	11.0652485	7.129929	3.4641652	-2.5097604	-1.2470456	3.311821	4.6584067	6.993863	10.512863	12.41095	14.955849	12.424402	-5.034721	-1.7489649	7.1317434	5.1514196	7.3916397	8.09207	-0.022300389
¸ßË¹°×ÔëÉù´¦Àí (740).mp3	-11.340052	-14.511722	-4.5059195	-2.422935	-10.256512	-8.422291	-1.6844548	-7.2887893	-12.111658	-10.127782	-9.223655	-7.524536	-19.339378	-15.369989	-11.738168	-5.14406	0.64399767	-0.086627126	-3.7840831	-9.209343	-9.349631	-9.885541	-10.512119	-7.4750504	-8.604715	-17.884724	-24.622753	-13.503009	-12.9868145	-7.1989565	7.228113	2.4392548	-1.5847275	-3.9442441	-8.805181	-15.992629	-9.253788	-10.808479	-8.14549	-9.4162655	-12.942158	-16.327995	7.546838	8.667842	9.431763	-2.2180614	4.163083	4.0467167	-9.232386
¸ßË¹°×ÔëÉù´¦Àí (741).mp3	-15.474795	-13.099943	-10.388317	-3.6332667	-8.860067	-5.2967577	3.7388215	2.8204799	1.0400364	-8.194213	-11.720807	-9.881508	-15.404552	-10.370853	-4.8422537	9.03824	-1.0398245	-4.2393045	-15.680553	-14.080353	-11.168242	-1.1485004	-2.4714086	3.9347634	-6.8427067	-6.468446	-3.7169836	-9.146589	-13.83873	-8.474049	-9.831224	-12.286457	-11.723055	1.6580613	-3.6076014	-2.6684768	-2.9210784	-5.7428093	-5.806655	-12.262617	-14.411577	-11.164954	-18.46347	-23.537266	-21.21228	-4.5461874	-5.346263	-4.952365	3.4112475
[truncated: 747 more rows]
[truncated: 12 more columns]
