# Supplementary material for: Music-induced emotion flow modeling by ENMI Network
Source: PLoS One. 2024 Oct 21;19(10):e0297712. doi: 10.1371/journal.pone.0297712 (PMC11493256; doi:10.1371/journal.pone.0297712)
Supplement: S1 File — (ZIP) [file pone.0297712.s001.zip › minimal dataset/Augmented dataset/Music features/mfcc_12.csv]

File_Name	MFCC_12_1	MFCC_12_2	MFCC_12_3	MFCC_12_4	MFCC_12_5	MFCC_12_6	MFCC_12_7	MFCC_12_8	MFCC_12_9	MFCC_12_10	MFCC_12_11	MFCC_12_12	MFCC_12_13	MFCC_12_14	MFCC_12_15	MFCC_12_16	MFCC_12_17	MFCC_12_18	MFCC_12_19	MFCC_12_20	MFCC_12_21	MFCC_12_22	MFCC_12_23	MFCC_12_24	MFCC_12_25	MFCC_12_26	MFCC_12_27	MFCC_12_28	MFCC_12_29	MFCC_12_30	MFCC_12_31	MFCC_12_32	MFCC_12_33	MFCC_12_34	MFCC_12_35	MFCC_12_36	MFCC_12_37	MFCC_12_38	MFCC_12_39	MFCC_12_40	MFCC_12_41	MFCC_12_42	MFCC_12_43	MFCC_12_44	MFCC_12_45	MFCC_12_46	MFCC_12_47	MFCC_12_48	MFCC_12_49
¸ßË¹°×ÔëÉù´¦Àí (1).mp3	-12.259256	-9.18693	-13.200506	-8.715328	-16.362452	-17.663399	-26.453064	-32.22606	-31.65682	-7.667779	-11.435707	-17.61588	-14.591536	-19.544289	-22.262291	-10.909622	-16.545258	-16.185526	-11.757959	-13.258682	-12.131301	-3.8169146	-6.0996017	-12.629924	-10.1598625	-9.483692	-13.641277	-16.967081	-16.857286	-22.27763	-9.228193	-3.8346403	-12.856958	-13.367952	-14.163631	-10.048748	-10.594266	-17.638985	-13.755562	-5.506235	-9.115324	-19.530624	-5.6706247	-11.200791	-11.864592	-9.307463	-10.333683	-13.266539	-2.859622
¸ßË¹°×ÔëÉù´¦Àí (2).mp3	11.0202675	12.114038	11.303073	0.4826448	5.35693	8.562729	-3.732502	4.898961	11.605797	4.6813736	0.78515387	-6.4714775	8.315166	7.4746375	8.797893	8.1797695	11.389519	11.580788	7.7540936	12.003871	5.0878887	12.2062	11.332846	7.835017	3.7880461	8.060818	4.412341	14.4984045	10.89743	6.989089	7.0361767	9.227359	6.0795116	3.0334253	1.5546427	5.307921	10.796244	13.490541	8.797468	6.325722	8.522831	8.584076	10.411354	5.199211	0.9925122	7.566353	11.554279	11.859966	-1.142014
¸ßË¹°×ÔëÉù´¦Àí (3).mp3	12.956461	3.5615304	-0.95050704	8.209523	3.9859638	3.5892754	14.897544	11.152248	8.088756	9.103024	4.0740414	1.5157765	4.5029078	6.7690854	10.451289	14.314877	8.373966	3.8956816	5.22612	6.9255915	12.408604	5.9449735	14.452912	18.524323	2.5361862	6.9475813	5.6995373	13.134785	9.046181	2.0048273	7.3985167	4.3657594	2.957087	9.802238	5.9146786	-0.98592293	-1.5390058	5.8880644	5.0065002	-1.6776552	10.293125	13.9896965	17.414951	10.835045	8.992555	7.653018	3.9148188	0.3730629	15.1072855
¸ßË¹°×ÔëÉù´¦Àí (4).mp3	4.1852217	9.22644	14.673353	3.0496948	4.4028187	1.6051092	5.8630767	0.4589864	-1.1027218	-7.4972258	-0.7607873	1.8962083	8.347092	10.405066	12.72612	1.5669719	10.61899	12.431828	2.7742965	6.432396	1.2950399	-2.975709	1.7266227	7.0931616	-5.330798	1.2342019	1.359674	4.1532855	7.740199	11.191332	-3.6035876	3.7474134	7.2672033	14.507527	6.946949	-0.17968908	-5.7118874	-0.6504744	0.4434493	7.000124	8.602404	9.095143	-2.596535	7.202983	2.609892	4.736031	3.4046216	-2.2142763	6.7418604
¸ßË¹°×ÔëÉù´¦Àí (5).mp3	12.508827	5.344517	1.8208338	-14.23245	-9.807992	-1.0370721	4.5448694	10.136246	9.522314	7.650833	2.2298286	-2.410477	3.7187471	2.8628078	2.746542	-6.6718855	-7.3697777	-6.0458984	5.7232924	5.0321894	-1.1973128	3.0241838	13.167986	17.912252	6.26604	8.857173	11.752897	5.238494	2.1501117	-3.6071968	-8.750191	5.7203875	2.790513	4.2255807	5.5845394	5.8423214	22.320345	27.311935	26.751328	2.5647476	-3.3655155	-11.203948	5.1796637	6.6198926	4.3335676	-7.374065	-9.321089	-6.687403	2.6473565
¸ßË¹°×ÔëÉù´¦Àí (6).mp3	-2.6546311	-4.542113	-8.727848	-15.783037	-10.777725	-8.427002	2.2289755	3.2585397	12.2952385	-5.1765046	1.7052933	0.4253834	-6.481023	-7.0613236	-4.1491995	-5.5655613	-6.2345963	-3.6602526	0.41127956	-6.517328	-11.963572	-2.952992	0.6869043	3.2543447	1.2268834	3.7228322	7.6020145	-9.659809	-7.7001376	-7.1317477	-14.242043	-14.238362	-10.258831	-3.762916	-6.2863407	-9.085226	-7.3738017	-11.7274475	-18.023178	-19.892487	-16.64358	-16.723724	-10.974087	-3.288645	0.8758385	0.06024921	-3.355166	-4.898407	-1.3518167
¸ßË¹°×ÔëÉù´¦Àí (7).mp3	2.9256182	1.6630269	0.77159345	6.731584	8.489946	3.5720031	8.626685	9.1353	9.762121	9.593819	9.476782	6.211371	2.272781	1.2518566	-3.483655	4.992835	7.042759	4.6773205	9.867819	18.092108	20.615164	12.217822	6.6302195	-0.8722157	3.071126	5.561445	5.6611443	5.351225	8.400355	9.98572	3.00686	7.8507214	12.796277	-1.0993013	4.2544384	-0.06446752	8.106905	8.723116	11.962983	12.625299	12.909029	10.016508	3.02933	3.3534157	8.648762	6.508696	8.479991	6.23264	6.9284525
¸ßË¹°×ÔëÉù´¦Àí (8).mp3	2.3886664	-3.5904639	-1.7757087	0.8160143	-2.8098185	2.50307	4.3100185	-1.881276	-0.8365583	6.3168087	7.1996474	8.170851	-1.0441604	-3.2595015	-1.1894269	7.0230875	4.4513764	0.24293162	0.5634521	-8.23E-05	3.191064	-4.6646395	-4.727845	-3.2492275	-0.8840364	-7.904278	-14.73398	-6.31477	-7.5216327	-11.285572	-1.6316311	-4.105747	-6.671278	-6.5488567	0.2590549	5.3155518	-3.0659814	-2.6450706	-2.9559371	-4.4150295	-0.5313724	-1.4366698	-1.6239891	3.670539	1.511179	6.750205	1.588938	-0.6267528	2.6929486
¸ßË¹°×ÔëÉù´¦Àí (9).mp3	-3.0794783	2.2730074	1.8209486	-4.6953073	3.7408319	7.7544613	3.179633	4.1219687	1.5110605	1.0691181	-0.6386985	-3.8861775	10.253288	14.935634	13.118259	-2.735591	2.2438395	-1.8744184	1.6281205	-0.68348104	-10.755582	-3.132886	3.956756	5.0144544	6.968689	10.53006	1.8801957	2.908381	2.5992148	-1.907182	3.4623284	8.2942505	15.925415	10.416637	11.726587	8.020477	10.912291	11.085928	9.670931	4.331031	8.6701765	9.296616	-1.9374516	-1.8261683	4.740409	8.809241	8.710083	12.676186	3.816074
¸ßË¹°×ÔëÉù´¦Àí (10).mp3	3.8759725	2.67833	-11.116032	-3.0292525	0.58949393	-4.330961	6.870363	3.6673467	-2.0497768	2.6603851	6.6798997	0.6798874	2.3499413	1.1845725	-0.12849295	-0.55903274	6.870838	9.212179	14.662911	18.035225	15.833299	10.071451	15.60721	26.185549	6.5704384	5.139458	9.156977	8.996476	8.345297	4.4510727	-3.131602	-1.7305322	-0.1734913	11.55892	10.526583	6.717596	18.09746	15.959568	13.361017	6.133566	1.6481926	1.7510312	-0.3729999	-0.26628646	0.039025426	8.859255	11.833488	9.078871	-5.3197026
¸ßË¹°×ÔëÉù´¦Àí (11).mp3	-14.460115	-14.751966	-6.2258663	-6.176341	-3.5560915	-1.4917622	-3.1767504	-2.9970884	-2.4450731	-16.676384	-9.098389	-14.861074	-0.14305215	-2.9596527	-7.3581877	-0.9669086	1.2266414	1.2454545	-2.5494828	-1.9528748	2.5205913	-8.170173	-6.6823454	-5.870131	-5.6280155	-7.614544	-11.245859	12.882707	10.484282	-1.4189882	14.7130785	17.68457	10.267586	-2.6810303	-4.921253	-6.8419905	11.932508	16.534122	15.449891	-2.6572952	5.1292186	11.626026	-8.9423065	-5.2316217	-3.0659847	9.084852	9.8048725	10.3410225	8.774872
¸ßË¹°×ÔëÉù´¦Àí (12).mp3	-3.259915	2.9141288	3.368493	3.3517768	-0.63382655	-0.90221107	2.5287051	3.267859	-0.8747806	-5.4643764	-5.4710336	-1.2493807	0.18098348	-1.3355181	0.65174043	0.5362191	-3.896089	-6.6193314	6.2628217	-2.2741904	-8.408131	-1.0082512	0.28428864	-1.046632	-6.806799	-2.5353897	1.0875154	0.24172628	2.829572	0.14003366	-4.359293	-1.4870397	0.30895472	-11.766239	-3.969201	1.9410251	8.116585	4.36285	0.8513659	-10.697706	-4.519608	-1.2367249	5.2971153	2.5239556	-5.236366	-3.9307065	-0.3613689	-1.4609232	-5.314583
¸ßË¹°×ÔëÉù´¦Àí (13).mp3	7.328421	11.352654	13.840542	2.885493	3.9302058	1.4609334	18.701021	18.302895	17.7614	-1.4998187	-1.1835091	1.9139332	5.5885396	9.448208	7.8760877	-10.154643	-4.0576663	-3.2460287	7.3416133	5.362577	10.149677	-5.855775	0.019810796	-1.5510287	-7.751395	-3.0490375	-2.7076142	3.1684737	2.979464	0.34168655	8.820713	7.545107	4.1853094	6.38527	5.5004253	5.1798525	-1.9959303	0.53696656	-0.6163793	5.7414775	3.9870672	5.9850574	9.178611	10.624115	7.5545883	8.707102	9.916769	13.383974	10.560347
¸ßË¹°×ÔëÉù´¦Àí (14).mp3	5.9342155	8.749594	15.9370575	-3.0500298	4.6088285	0.59491724	5.9748187	9.6754675	16.52425	18.436647	8.923687	0.85321057	9.537327	7.7898326	7.9358907	-7.2141104	5.2677464	13.921226	18.74926	20.46632	18.564054	5.726019	4.7797656	3.146471	9.522601	12.567104	7.6290503	12.584995	9.04677	9.545592	13.89259	16.251106	12.585209	13.297045	10.473758	5.988854	10.387835	9.9693365	7.2647915	2.4013216	4.006074	11.703501	11.068401	10.555602	6.4984627	11.848554	12.403215	8.7481	2.1447394
¸ßË¹°×ÔëÉù´¦Àí (15).mp3	0.51980704	-2.6372733	-1.4918227	-5.388949	-0.7483934	4.2747235	-11.4715395	-8.008999	-10.296957	9.077742	4.3825836	7.835028	3.958321	2.302953	-5.492135	-1.2185655	0.8305235	-2.001965	4.7266417	-1.2380188	-2.2508783	-5.261199	-6.170933	-7.8053355	-11.576679	-1.0335469	0.29199362	-9.591118	-14.066775	-9.780361	-1.3185747	-5.4887733	-11.132635	-4.870102	-7.2035427	-10.254042	-3.7436852	4.6686354	8.169086	3.968391	5.1362753	15.528401	13.612299	8.531561	7.148553	3.2212563	1.3544695	-2.2894828	2.4322543
¸ßË¹°×ÔëÉù´¦Àí (16).mp3	21.990604	24.488544	18.437347	15.280714	13.223108	5.6528645	-0.17247528	2.8294616	-1.4305546	-1.4938133	6.638895	13.999472	7.5565357	7.5930533	9.172975	8.819693	10.3600025	5.040354	10.684553	15.735174	15.484662	3.835507	6.5043607	7.0889196	14.129865	12.09025	10.580105	11.761679	8.762043	5.3033934	9.223911	9.866352	6.5267253	7.4454813	7.300414	4.252622	5.623987	11.788933	7.6821423	12.320509	13.037522	8.783808	5.6581135	13.717071	18.742947	22.16724	13.353458	5.084008	0.6726267
¸ßË¹°×ÔëÉù´¦Àí (17).mp3	15.586445	7.251431	-5.231849	-1.3586005	1.8774432	1.3140559	3.6870704	7.087734	8.167547	-9.094703	-9.5033865	-7.3500605	6.8016977	6.322544	4.053085	7.6436157	6.062224	7.6954336	-6.3405075	-3.1016588	-4.116638	-1.3895854	-6.3909926	-10.076492	3.3037586	2.0412197	0.21695358	-1.0564275	-0.39089465	-0.417499	-5.3620377	-1.4369599	1.8475616	-4.066725	-6.7895603	-5.2416935	-4.386113	-4.411554	1.5827689	8.897193	7.060335	4.748054	-2.5178444	-2.3548293	-5.9838886	-3.6064503	-6.9131193	-5.522771	3.7930086
¸ßË¹°×ÔëÉù´¦Àí (18).mp3	-10.607367	-4.4168344	2.5368772	9.396925	9.227743	4.820775	0.46451637	-1.8163764	-1.7361383	14.445583	10.629044	11.563885	-5.930357	-5.8598814	-2.783716	7.7047577	2.3805854	-2.4397378	5.8114014	6.729349	2.9381523	-3.442588	-7.54546	-8.463532	4.295464	1.8315911	6.3467665	1.8575336	3.519868	2.9745688	-9.4617	-14.615883	-16.846294	0.116728455	-0.6797278	3.6393266	-5.1228456	-3.89253	-2.572712	-3.8059316	-11.444396	-10.688278	8.375639	2.576236	-2.889974	-3.3694777	2.2286727	0.8298767	-13.926141
¸ßË¹°×ÔëÉù´¦Àí (19).mp3	3.9800394	7.4627986	6.958617	-7.25626	-5.794034	-0.059160173	3.6931581	5.550573	4.458618	-1.211848	2.4147286	0.30339542	16.713974	14.524513	11.088308	6.357156	1.1143235	5.80637	3.6928878	3.032809	0.895983	4.5752983	7.1387	5.5251665	11.782657	13.388839	10.300717	11.194113	6.5227456	7.413719	6.7922153	9.016169	6.9071097	2.8816097	8.08274	5.3487425	6.3574486	7.365656	7.078232	8.962568	5.788294	2.0734174	3.4763758	5.170505	1.0287795	3.6151004	0.4967605	-1.3785594	-2.943386
¸ßË¹°×ÔëÉù´¦Àí (20).mp3	-9.344746	-5.571394	-5.6156187	-1.0978999	0.6225413	3.224905	10.009499	8.459497	6.832034	8.33397	8.575438	11.74321	-0.34267825	4.947992	3.530346	6.6103187	6.918414	11.201023	-10.1145935	-5.8678055	-6.28578	6.5648704	6.1473966	8.015074	0.18801838	2.817455	10.1415825	-2.8316956	-0.01609099	0.88008916	1.6795354	3.7010164	3.0438955	5.0732384	3.6155696	-1.7121198	-8.809408	-0.87060094	-0.32148588	6.697685	7.530783	7.22255	5.726378	5.3312635	4.9607553	0.9671326	0.45486003	-1.254385	9.290259
¸ßË¹°×ÔëÉù´¦Àí (21).mp3	-10.020462	-6.6010447	-3.4416673	-15.6043825	-14.698301	-12.827309	-1.5657136	0.22137168	0.20871037	-2.1032271	-0.8020202	-4.6670666	-15.833956	-5.8916397	-2.6678014	12.328468	12.194487	6.971238	-6.4822464	-0.077865124	3.71307	3.9873614	4.5371566	0.24968314	0.194139	4.5222006	1.7777383	-5.807126	-1.4958111	-3.5327158	5.0185843	7.4268913	9.788845	-1.258565	3.5096235	1.8324411	3.903065	5.676041	3.6442072	-10.138397	0.8240036	-0.390973	-7.3159823	-12.107853	-5.6288056	0.29211366	5.179752	5.0122585	-8.318544
¸ßË¹°×ÔëÉù´¦Àí (22).mp3	-13.88813	-9.362368	-6.7396655	-0.20635548	0.033200383	1.5938547	-5.064515	-4.889634	-2.6258564	5.0950294	4.6135254	7.7294445	-0.45148212	4.0429993	1.5657568	7.223092	1.6009496	-6.1633654	-5.165962	-0.9051167	0.8108033	-2.4012275	-3.874975	-11.585367	-8.018133	-7.7310047	-4.9567213	3.7148092	-1.1505858	-0.4763498	-7.881978	-7.894786	-1.6435333	5.6135383	8.000817	7.5582104	-3.418501	-4.910517	-1.8429193	4.395579	0.38847452	-1.8743582	0.69774044	-1.4822015	0.7925143	5.836898	0.8108277	1.9290184	-2.9494796
¸ßË¹°×ÔëÉù´¦Àí (23).mp3	2.4077635	0.84897935	-2.6454973	-0.22774571	-8.102772	-11.63122	9.81705	3.7334552	-8.31521	-9.810013	-10.584934	-15.803336	8.277023	7.365677	8.336342	-8.899466	-5.6236563	0.70548964	7.815035	13.905499	15.364147	-4.0318995	0.41447082	5.1950884	0.9237169	3.1978834	5.7440157	3.572815	3.0566397	7.778751	-5.28846	-3.3528948	3.1407595	11.431643	9.970423	9.350631	5.174884	6.7870083	10.89053	8.275091	5.2162275	1.9905344	18.792809	14.94886	13.559019	-4.7000456	-4.149966	-8.03369	4.380799
¸ßË¹°×ÔëÉù´¦Àí (24).mp3	14.119876	14.711745	9.529478	-12.867878	-14.42238	-12.88871	-17.41899	-10.949158	-4.325592	-4.550394	-4.55869	-4.5904055	-9.941884	-11.453001	-7.5489545	-3.74959	-0.03427306	-3.349651	-8.58426	-7.0966296	-9.880665	-10.517387	-9.921469	-9.120478	-0.27259022	-3.4013376	-11.378546	-8.217337	0.39009184	3.0274177	-6.7517047	-12.329409	-17.019152	-2.4422135	-2.6260765	-2.7530112	-7.402356	-6.116489	-3.838251	-4.6802616	-13.26543	-16.482954	-14.6744175	-10.734402	-10.502073	-6.9602365	-5.2402015	-4.8630066	10.775278
¸ßË¹°×ÔëÉù´¦Àí (25).mp3	5.0562277	4.372553	0.3554588	26.504036	23.165081	18.755417	4.3158774	3.3790338	0.9107168	18.042412	16.352621	11.724378	-8.739723	-5.62307	-3.4529195	9.364658	10.194555	11.027187	-2.8562627	7.0611753	11.82535	6.841425	3.6645308	-4.937004	-4.780962	1.6149862	4.745651	0.54250216	7.6685677	10.902161	5.884149	5.6240373	3.5842395	8.703833	4.327243	3.3682723	7.7276983	15.007166	19.027706	17.364662	20.07967	18.866842	11.924474	15.899574	15.907925	14.213699	14.473019	12.61578	8.068045
¸ßË¹°×ÔëÉù´¦Àí (26).mp3	9.277269	7.951707	7.604594	6.8020535	-0.13365482	-5.9152913	0.7001042	0.7729603	-3.2009022	2.447176	-2.7470415	-9.72213	5.754501	2.3100748	-1.3885052	-3.8810625	0.25146735	-1.2497001	7.1386666	7.0127306	6.5081453	2.6623504	3.3453903	-0.7923374	5.8654213	8.43395	6.027795	4.4158187	1.7113571	-0.6637515	0.019148588	-3.2066479	-6.877193	-2.716189	-1.1342406	0.1610027	8.07659	7.3593864	5.680618	10.091304	3.2401652	3.073933	-11.19431	-6.74228	-7.5156546	-2.988518	2.085177	5.0974545	-1.0313879
¸ßË¹°×ÔëÉù´¦Àí (27).mp3	7.920622	3.9522154	-1.4963584	-6.433628	-2.5236602	-5.506177	12.797245	14.78339	16.393251	10.007759	5.5044575	5.286298	16.666397	13.429367	9.680041	4.2859097	3.6267426	6.459032	13.364042	16.74834	19.212683	16.304876	19.852991	12.022144	3.9893792	6.4645514	-3.686376	18.245445	19.052324	24.414509	-0.69332117	-2.0773551	-1.6860139	-5.156386	-2.3125129	-3.4013846	4.1895046	2.6573787	9.560568	10.045094	13.281794	21.242802	13.289996	9.580367	7.756856	18.5006	19.204678	18.734722	14.008966
¸ßË¹°×ÔëÉù´¦Àí (28).mp3	-5.508658	-3.5200918	-2.3805249	-2.4153366	-1.0649594	5.467328	-3.4341607	-8.697296	-9.3812275	-14.665152	-15.935532	-9.494335	2.6524956	1.6084099	-2.066071	6.680915	6.415949	9.127751	-11.572485	-13.014646	-3.7281537	-6.871073	-5.3817344	-6.480733	-14.119169	-13.542284	-19.315586	-19.9304	-18.808712	-21.784927	-4.8442235	-3.2667272	2.8347268	-16.094353	-17.999485	-18.803213	3.6964352	6.999742	1.5250757	-15.24724	-12.503208	-9.48304	-12.148556	-12.787277	-14.928659	10.6520405	6.6512876	-2.0627007	-4.136742
¸ßË¹°×ÔëÉù´¦Àí (29).mp3	-2.494603	1.9272513	7.2406263	11.72941	6.68774	2.3154001	0.84650475	5.1149893	15.147646	14.949274	20.089361	20.493011	7.2246027	8.860767	11.976933	1.8146952	-0.4371993	-1.302429	3.1164174	3.8052864	6.7719975	-5.2268963	-5.987773	-3.4917357	-8.931452	-3.0966837	-1.8693284	14.67861	9.791945	4.3512125	1.9651278	-1.862882	-4.6480865	-1.6351161	1.0721847	-5.574142	-2.3544059	0.5574953	7.6024103	0.41749918	-0.5541123	-5.8959384	14.173164	12.071899	12.869921	6.3648844	9.050389	7.7962484	7.5658484
¸ßË¹°×ÔëÉù´¦Àí (30).mp3	-2.0454755	3.6781335	1.7396286	1.2556145	0.7324548	-1.5547869	-4.6433115	-0.28259546	4.4632425	3.4151435	3.5322185	4.0587444	-2.9671578	1.2301865	-1.543561	1.4373455	5.5787554	-0.14588001	-6.319704	-4.286865	-5.25923	1.0516655	-4.548464	-4.6773148	7.2548485	9.991113	5.1895194	10.8815	12.826387	12.743065	-0.17229454	5.8269367	10.298747	11.098251	3.9371662	5.7244673	-1.064698	1.7244095	-2.0410502	1.0948894	6.8040357	0.40055668	4.7251406	10.446295	10.245384	-2.4199977	-0.63940024	7.56916	4.8811016
¸ßË¹°×ÔëÉù´¦Àí (31).mp3	3.9634783	7.695914	4.0916886	-4.7842536	-5.447856	-0.18183511	5.8525615	6.2029953	1.2515193	15.091265	14.177724	13.431057	-8.354468	-9.14697	-12.67134	-2.963387	-3.0042818	3.0254116	-6.4942045	-0.58018136	1.2360282	3.9774382	5.4757586	-0.29846758	-11.0575905	-4.557118	-1.9757394	-1.3272617	-3.9262118	-1.140049	-4.80013	1.2800723	4.1389227	5.0374384	6.661787	2.6208453	-0.9772469	-1.3853943	1.7945468	-13.800477	-12.4324045	-7.615444	-3.2515807	-3.055434	-9.705185	-4.21373	-2.3248992	6.886737	3.2794025
¸ßË¹°×ÔëÉù´¦Àí (32).mp3	2.8199058	9.566633	8.006483	1.7244039	3.5167005	1.5055194	-14.507763	-13.255687	-17.834652	8.14883	8.310768	0.24573934	-4.681923	-10.608789	-16.828274	-23.893719	-19.5624	-18.380604	9.650852	7.337805	3.1659763	6.161614	5.677347	-3.0199227	-13.785852	-15.096182	-9.976233	25.105522	27.245617	24.317373	13.722771	4.073274	-1.9277122	12.6571455	10.56681	4.0765066	-13.390116	-13.06944	-9.076337	1.1920514	-0.97120166	3.224292	-3.5975657	0.73406297	3.8589303	-12.610798	-12.896722	-13.925848	3.600529
¸ßË¹°×ÔëÉù´¦Àí (33).mp3	-6.047914	-4.8668823	-8.032141	-24.452965	-16.975723	-15.907927	-18.759132	-12.628362	-2.3750553	-26.88953	-21.24118	-23.934132	-17.085215	-15.706545	-12.82085	-8.8429985	-10.617967	-16.204348	-5.624993	-8.728216	-11.906038	3.398258	5.743081	5.8846884	-14.810475	-11.807935	-17.124813	-8.910788	-4.3779163	-11.767507	-2.420886	-1.8193958	-1.2174563	-8.050921	-8.699485	-18.858719	-9.191788	-6.3373165	-10.240997	-3.3992805	-7.1261196	-2.2764878	-7.7275186	-7.6107426	-15.792816	-5.4082527	-4.8792887	-1.8430594	-0.075479865
¸ßË¹°×ÔëÉù´¦Àí (34).mp3	-10.576187	-11.753174	-13.720165	9.173088	0.65101814	-6.7807646	-4.226268	-9.81291	-9.1201935	-0.28740692	7.3586483	16.923481	0.13438272	3.080383	2.200419	-1.9590967	2.74004	1.2560073	-3.5669456	-14.845886	-16.980705	-10.815226	-15.509045	-11.7411995	9.161314	7.607958	-0.85147226	-0.26203358	3.968532	-5.1771727	-14.699858	-14.231905	-19.213737	1.8397326	8.395123	5.2117505	7.0864286	8.987244	6.219082	2.3387535	0.33681875	-8.978833	-7.0645037	-1.3076302	9.116732	2.890987	12.203742	20.389683	-22.204796
¸ßË¹°×ÔëÉù´¦Àí (35).mp3	1.0050993	7.020817	7.3103886	-0.893208	3.8962429	5.866939	-2.3234825	3.6344013	2.2642584	6.902709	-1.067546	-4.851714	5.1177816	10.104876	15.576446	9.149186	6.3752937	6.401408	12.653336	13.1116	6.5924497	14.891958	16.317654	14.656021	0.80283356	0.21613961	0.9911258	15.782593	16.546171	18.636658	18.39116	17.286102	20.92524	9.697329	11.316608	6.115039	3.2695472	1.2529979	-0.68947184	3.6404548	6.2863927	4.454211	-2.0951247	0.32603797	3.4664783	-1.4503345	1.9752426	9.8262005	-11.0373535
¸ßË¹°×ÔëÉù´¦Àí (36).mp3	6.597038	6.0334578	-3.3048677	0.2782149	2.9098353	1.3541797	17.915009	6.910301	-6.2585144	4.00836	-0.99602306	-6.08312	3.2187176	3.031924	-0.2943846	-5.679052	4.130946	10.36062	12.254234	8.417851	3.4195423	-1.215426	-2.3454394	4.2247267	8.575224	5.271887	1.9634086	0.23116183	3.3756294	8.576969	-2.451659	2.4082308	1.3665128	1.1573144	3.7069817	8.983335	0.16599739	3.6587424	9.414931	2.1750488	3.6317332	6.9413953	1.4251157	-2.2575076	4.4710994	-10.198006	-9.953156	-16.144987	9.657959
¸ßË¹°×ÔëÉù´¦Àí (37).mp3	11.725936	7.436945	-1.9975965	6.6615076	7.5535784	11.421303	7.578936	7.5906	15.724746	2.1169593	-3.6176991	-0.8214594	0.26054853	-0.647159	-2.7509856	1.5526106	-3.6680489	1.0219684	-4.705937	4.4933224	7.414552	8.993385	10.641514	11.912825	15.244593	14.993422	17.701572	7.0504737	5.850321	3.2502136	5.228422	9.128997	1.5293083	15.600044	16.98175	13.623909	14.893357	18.514706	23.202478	9.735478	6.8201604	3.5141098	5.122668	6.2094374	6.4235697	10.674736	11.642351	6.948079	-8.215828
¸ßË¹°×ÔëÉù´¦Àí (38).mp3	11.838655	9.707132	2.9218717	5.5621905	7.2395177	13.374673	2.2780252	-3.4465837	-2.3352504	2.1165388	-0.6880907	-5.9438286	2.2255445	2.776197	-0.46941555	5.820747	4.178384	12.6711235	-2.9313366	-3.0889125	-6.8602896	-5.4226847	2.690843	7.145392	9.150925	7.606142	6.2792816	4.942397	5.8199244	1.7057436	-4.257095	2.1210222	-3.0708065	5.6159935	7.379019	2.0114036	1.286824	3.2646868	4.6017456	-0.37972462	2.1333256	-0.5333122	7.35324	8.047869	7.1909914	9.270174	5.7438674	10.450535	3.3484094
¸ßË¹°×ÔëÉù´¦Àí (39).mp3	3.0196521	5.32197	8.041674	-5.54235	2.4399297	2.0510807	-4.896222	5.4294405	2.0838242	0.6898541	0.60577154	3.1993053	11.858878	19.900572	22.10138	19.006386	15.970789	7.5256333	18.67604	18.943537	9.847483	1.7409434	1.2413186	-2.445159	5.5803967	2.9818895	0.122383505	-4.2325263	1.6013901	5.0888186	-8.15427	-4.055525	-0.5068461	7.9058022	8.741121	6.4221263	-5.0501127	-0.9783697	-0.2103876	-1.2882766	1.0501906	0.11952597	-1.1112417	-0.045566514	2.1793418	16.520914	11.008837	9.350195	3.6535628
¸ßË¹°×ÔëÉù´¦Àí (40).mp3	8.882799	9.627773	9.326431	7.766043	5.5844564	11.678638	8.277643	7.2592297	5.872577	2.925881	4.738823	10.214306	13.660025	13.33024	13.617944	7.4066997	6.67085	2.6982799	15.463585	11.885412	3.7372613	12.211443	16.601057	15.500217	25.892197	20.002106	11.561024	13.495876	14.607475	11.573439	13.6943245	16.695358	12.367399	9.508423	8.518509	8.082086	10.376032	8.099443	1.821033	2.4266555	3.8268046	0.8316781	7.5853405	13.548249	8.354176	15.42412	22.42387	20.765175	12.74023
¸ßË¹°×ÔëÉù´¦Àí (41).mp3	3.8795295	0.6226219	-0.78505564	-8.721942	-1.6873577	-0.19646236	-8.071055	-2.4076154	-2.150175	3.24375	0.7539429	-4.535119	7.652477	3.8625116	-1.4492807	-2.837432	-1.5137031	0.6388864	-4.5287466	0.9558389	1.7959151	7.6199	15.17201	10.40448	-6.941246	-4.0046787	2.6876023	2.5165243	4.9557476	-0.40009862	-1.4173198	4.0979013	8.106712	6.568203	3.0905435	5.545056	5.7151947	1.7496439	1.1759757	-2.231542	-6.5766926	-4.3656373	-0.4929674	-13.606328	-17.085087	-4.7626476	-4.6705	-3.1915832	0.13584167
¸ßË¹°×ÔëÉù´¦Àí (42).mp3	-12.621483	-1.6370981	3.9456654	6.5208116	4.0952463	-0.19653487	6.7524743	7.454383	4.493234	7.230857	7.159962	12.152038	13.426101	6.1735744	-4.269819	2.463293	8.140886	7.2155724	16.167953	13.14625	11.547744	9.546841	8.968656	4.6813517	7.83496	10.032666	5.04893	9.526726	10.504992	8.200983	4.116152	4.1309347	0.7027342	5.9835157	4.9933147	4.838949	-5.117902	-7.413883	-5.2923794	4.82775	6.472418	8.934172	0.9448844	-4.2562966	-5.3890567	4.6444483	11.992797	9.591224	6.810545
¸ßË¹°×ÔëÉù´¦Àí (43).mp3	1.362349	7.9479265	13.326069	-3.3239741	1.8564249	1.8700907	3.2671642	7.5164337	7.3399982	-7.559784	-6.051468	-7.9418173	-3.9961922	-6.981737	-7.357152	10.1883545	7.6827154	3.713859	-5.336422	-3.0817003	-2.8688014	-11.071579	-9.749185	-11.076931	9.840496	13.667761	16.79157	1.5177407	-6.5491257	-9.107851	-3.3535082	1.2358843	-2.128294	0.98668814	4.2629433	3.1904395	2.7610562	8.439713	8.767405	-6.734008	-6.6569014	-7.691763	-5.4264946	-1.0486639	-1.7593205	-3.653208	0.7069291	1.2888671	-18.53934
¸ßË¹°×ÔëÉù´¦Àí (44).mp3	-6.271681	-3.1894348	-1.1486323	-1.248821	3.0187128	0.37643287	7.435122	8.044289	8.98732	4.6960526	4.755436	4.127885	5.024042	5.7712593	4.0114446	3.218734	3.167059	-4.036237	7.7889996	9.507708	11.159379	5.734528	9.407515	5.896929	4.30244	5.4570007	2.4745414	5.9564753	6.1280875	-0.47444874	-3.3948083	-3.7389088	-0.5260282	12.733173	18.25066	15.679213	-9.743593	-4.672293	1.1917505	7.134564	5.0381403	6.041008	1.5141039	1.9007995	3.7139115	6.0931473	-2.8878326	-7.6992354	-1.2625241
¸ßË¹°×ÔëÉù´¦Àí (45).mp3	12.078783	7.097694	3.337966	6.862544	6.164502	4.2537217	16.721317	15.538588	9.253426	3.8686266	-0.20284489	0.44831067	4.715484	6.445021	5.3179045	-4.086239	-1.0916371	2.0998545	7.0216923	6.2374153	2.7967768	0.27217758	7.958473	10.088406	1.3959955	1.3180654	-0.9879495	-6.612773	-4.957013	-4.0967455	-2.4000988	-2.1396053	-5.340621	13.377367	9.549208	7.7168097	4.405202	-3.3304026	-5.285432	-8.32034	-4.000416	-5.9319124	-2.4358077	2.6172209	2.2265997	2.2466006	6.3190413	3.3391511	10.909165
¸ßË¹°×ÔëÉù´¦Àí (46).mp3	2.497373	2.1247754	-0.12549931	5.543442	2.859591	3.00246	1.0130043	-0.20310599	-4.0862365	-0.7759694	3.266827	7.6868105	22.582462	15.93792	11.693884	1.8739346	5.677029	8.295849	14.159361	15.218495	14.332451	17.562674	18.624714	12.876205	14.286712	8.491436	1.1935184	13.0843525	6.396014	-4.022496	2.6928785	5.979181	3.9270146	13.116735	22.902306	19.398647	1.398942	9.978157	16.9601	-7.9137363	-5.8182354	-8.936565	-2.3745968	-3.1276286	-13.750692	-7.302752	-2.4367576	-2.4526334	7.574523
¸ßË¹°×ÔëÉù´¦Àí (47).mp3	11.9153595	7.934637	4.517349	3.1121545	4.291827	3.9549346	9.441805	11.847496	7.1899776	16.616745	9.917755	4.1533294	4.8960714	8.574326	13.608028	-0.8670709	-1.8724805	-4.588402	-1.7443755	0.9696936	9.186581	16.24722	17.97511	13.379118	10.237497	10.480815	7.937264	11.618208	14.486301	15.240259	-3.1627727	-2.1931276	-2.3742547	12.557095	10.775724	10.520169	14.708508	8.392969	5.7672987	9.417244	10.228319	4.5885706	4.293742	8.752402	6.957131	-3.3945875	-5.055337	-3.9208565	6.1145453
¸ßË¹°×ÔëÉù´¦Àí (48).mp3	4.4054117	7.0836115	4.9343987	8.46763	12.550838	12.206825	7.907476	6.7716527	4.40081	0.54616123	5.176763	4.700428	5.686143	10.074982	9.095277	0.65147346	1.8308877	0.3769927	6.5999355	7.386209	7.813044	13.797897	11.410214	11.281456	11.344744	13.652021	11.648588	5.278141	11.360609	13.509904	6.139922	8.426733	6.941062	11.803769	7.8875737	4.0346107	4.3746467	5.495004	8.378565	4.861742	-2.8101804	-8.438825	-8.854979	-6.850549	-9.355227	-4.2849655	-5.552027	-3.4022543	-2.035823
¸ßË¹°×ÔëÉù´¦Àí (49).mp3	10.921507	6.7641335	1.7367357	14.872627	21.050144	23.418386	-5.496565	1.5201505	-1.5686944	9.741403	15.040173	9.131811	3.684295	7.869255	0.54014486	-3.5237637	-4.985463	-1.7569242	6.3741713	2.788464	-1.4477415	12.532414	16.420256	13.895683	2.688065	0.18401492	-1.9692804	21.41911	20.278267	22.285526	12.010521	18.850285	29.282585	-6.0635676	-4.656039	-0.003355357	16.160465	14.217302	-1.566015	-1.8898224	1.923125	3.4191062	18.66415	18.253334	16.393257	14.2288265	15.578394	16.977257	9.161547
¸ßË¹°×ÔëÉù´¦Àí (50).mp3	-5.1527386	-1.81744	-0.068345994	2.4640207	1.8375546	-4.4338045	-1.3523372	-2.669302	-7.444076	-4.3766017	-4.5596304	-0.1994468	11.414324	7.602741	3.313435	5.948331	12.562654	16.145237	19.24901	12.711971	7.806277	11.034212	7.506733	4.706332	2.5122988	3.92276	1.3437338	0.13053884	-1.5590599	-3.146627	-6.0708065	-3.978154	-4.1547484	-7.89727	-1.851559	9.536034	4.540102	4.999236	-2.6376266	4.6315	9.758022	13.897911	-3.833001	-4.79121	1.2222902	7.9571114	4.246765	3.2700524	-0.33510077
¸ßË¹°×ÔëÉù´¦Àí (51).mp3	7.8723364	8.38098	7.899206	18.970928	19.677677	15.781271	15.370559	19.2574	20.730059	11.851841	19.32596	18.159103	-0.9182024	9.818157	11.15693	9.585354	13.941235	10.660087	21.193558	30.005142	34.628563	2.308256	7.1809406	5.2780013	24.508715	28.715322	29.395117	3.9027462	4.897962	2.066419	17.693075	22.126694	28.952995	3.3029034	3.31804	4.6208744	2.9526978	9.090307	-0.19222456	0.09536266	3.5139852	4.2367687	10.339324	9.912912	4.298976	10.017405	13.515318	10.7033205	18.70451
¸ßË¹°×ÔëÉù´¦Àí (52).mp3	4.9748373	-0.35955274	-3.6190472	-0.805663	1.8223481	4.772421	-6.7350993	-3.33814	-8.166409	-4.905838	-0.14167589	-2.7652628	2.1963344	-2.050045	-5.769149	1.4034991	0.1647027	-2.116949	-3.8782892	0.44436944	1.1189301	10.225269	5.4903727	-0.11287227	-6.691739	-5.8825216	-13.730001	-0.43179902	-0.44951725	0.16846777	-10.781574	-12.677629	-15.166112	4.2884493	4.472693	7.117526	-14.437587	-10.213722	-4.469853	-10.905476	-16.007383	-13.815659	-1.4324634	-2.042284	1.479749	5.299515	3.172092	1.8926182	-5.4080653
¸ßË¹°×ÔëÉù´¦Àí (53).mp3	-9.965067	-6.314686	-4.0721283	-3.6992638	-2.8362546	-8.6613	-4.2348766	-3.8856	-1.9092606	0.9584542	-0.61263573	-6.4371805	-9.465677	-9.552111	-10.235889	-13.927847	-17.381067	-15.584345	-4.9744296	-8.818634	-8.180244	-7.879509	-10.423024	-10.03728	-8.175587	-6.3894987	-5.338957	-2.7843409	-1.8717825	-1.8938248	14.743818	13.722865	7.137679	-6.053294	-1.5885953	-1.1960474	-5.902565	-7.4965334	-11.11161	2.5271497	0.66748446	3.9612818	-8.03331	-6.8515725	0.51312566	3.7060301	-4.011477	-5.6413536	-2.2545376
¸ßË¹°×ÔëÉù´¦Àí (54).mp3	12.262972	10.2708645	4.962593	3.6422448	4.721302	2.385726	17.339205	29.361305	34.553062	7.7899055	15.393896	7.4945216	8.538185	17.37806	21.368235	15.98424	17.515862	17.70382	4.5353484	0.97164655	1.2184522	2.509435	5.1999636	7.328411	12.28937	17.580534	19.123953	11.918146	12.212339	9.947678	8.921095	6.2207136	5.192815	13.951886	15.847191	12.870678	9.402856	12.802799	4.9204516	3.6862946	11.4321785	15.3656	6.027787	6.8448305	14.482866	11.62525	12.193701	4.2911005	8.791727
¸ßË¹°×ÔëÉù´¦Àí (55).mp3	6.877966	4.607741	0.55355686	5.9176025	4.9694815	-2.3887782	11.3424	10.424208	10.628416	0.5512577	2.5587049	3.1335683	9.139296	3.519132	-2.1839643	15.42453	13.339442	15.5473175	1.1794844	5.2307696	5.8899426	6.454275	2.5858197	2.6760309	9.236961	7.8945217	4.9407067	11.064175	8.094693	4.667831	11.400131	11.647392	11.523125	-2.7765212	3.4429705	5.450838	6.44796	8.691027	4.46539	5.443331	4.2500544	-0.3030495	4.2194347	6.9639482	9.251913	-4.885432	0.4138248	-1.1066844	-4.525296
¸ßË¹°×ÔëÉù´¦Àí (56).mp3	1.9575565	2.289979	1.4450027	-4.9573965	-11.631514	-12.630499	-10.724972	-9.085335	-6.2830787	-2.7642984	-2.3086758	-5.9425316	-1.5588971	-4.4935927	-4.116374	-0.075567484	-2.6412988	-3.0280025	1.0159913	-2.5565174	-2.4906735	-10.703567	-15.103907	-13.653611	-0.8965671	1.1515455	6.062365	-10.08792	-12.633504	-4.633285	12.42927	11.153068	3.9827251	1.2319367	-9.415562	-10.486912	-9.762325	-6.938986	-4.7797413	4.792676	7.8086467	7.893649	-7.8043556	-7.246165	1.6885008	2.689781	-1.6139321	-4.7430124	-2.940093
¸ßË¹°×ÔëÉù´¦Àí (57).mp3	14.756935	14.560333	14.873634	22.730688	9.940021	0.6919303	-0.8168089	-2.8717668	-2.3531241	3.9717371	-1.6945984	-6.5121813	-13.770264	-13.501473	-12.412054	5.612602	3.305816	2.6655216	4.1239367	-1.7941991	-13.577995	4.9307947	-2.8691206	-5.1045485	-3.9329908	0.028371498	-1.0051439	-6.756593	-5.557227	-8.857946	2.0265434	2.50675	6.3942595	-6.6374216	-2.3790627	-14.265882	-1.6407344	-1.501436	-8.834037	3.7314227	3.991872	1.7904373	5.278984	11.3135805	9.336822	-5.1509314	-6.7516994	-3.2199597	-11.561296
¸ßË¹°×ÔëÉù´¦Àí (58).mp3	4.004656	4.248464	1.9176946	-4.045538	-2.682635	0.45427263	1.9592597	3.2877312	3.087449	-2.0890708	-3.5001857	-10.432449	19.703983	12.869459	4.7266245	3.3274026	7.3285813	5.6595078	4.353193	4.396811	2.8171062	2.7133229	7.044524	3.403911	-7.695196	-3.725868	-9.718618	-1.8344877	4.9206266	3.1500328	6.6225204	6.347164	4.9716206	-0.1674946	2.4868793	2.3095932	0.18473458	5.402083	4.1768656	7.052839	9.972841	13.986746	17.252445	16.928934	18.030851	0.5471093	3.2712767	2.9896073	28.934801
¸ßË¹°×ÔëÉù´¦Àí (59).mp3	-6.4679537	-11.660543	-13.489938	-2.9567804	-1.7071239	1.1478372	-1.8838549	1.4215668	2.5813737	-0.3356527	4.8187227	5.442766	-6.3735075	-2.5040286	0.6500516	-2.695643	-1.7402264	-4.0515924	-0.448656	-0.60404	0.85137486	5.4680333	0.9946234	0.6612885	-0.38865554	10.062067	9.049633	-3.4214182	-2.9082723	-4.6214666	3.7201524	4.8911614	-0.6939444	-9.811789	-10.167784	-9.707213	6.066254	8.988057	13.54725	8.921469	14.26646	14.057472	3.1949139	6.0618606	8.664164	-11.332806	-3.7480423	-3.0283284	-5.5822744
¸ßË¹°×ÔëÉù´¦Àí (60).mp3	14.614503	15.190726	13.780983	1.1444479	3.4950366	3.046747	-5.939096	4.577791	9.739941	-1.456836	-0.28135914	-7.467765	3.7403643	7.1255274	12.2739525	17.617668	11.366617	16.168451	7.900818	1.9382852	-5.8484373	0.41519946	1.9003111	1.1471105	-3.8020716	-1.0029188	1.3586674	-4.395262	-2.9792142	1.7448221	-4.071601	-3.4786515	-4.2576003	-13.943466	-13.861182	-6.5681777	2.7422438	8.306231	7.292964	1.9095005	0.24017262	-4.5408106	-2.1765926	1.9197993	4.506075	-4.5536156	-5.028512	-3.2591703	-3.529599
¸ßË¹°×ÔëÉù´¦Àí (61).mp3	6.21675	0.24105507	-6.4193726	3.0914643	5.2826433	2.263537	10.107208	13.976386	10.645016	4.6969967	7.4139075	5.114868	-8.18079	-5.8681574	-5.777093	-12.088249	-12.212902	-3.7140465	-1.872409	2.3367338	2.1673105	2.6121976	5.144788	4.211347	-2.448954	-3.7206542	-3.050334	3.858523	3.5285192	-1.1221371	1.6599486	-1.3543614	1.7229776	-6.6918764	-6.626605	-2.4982562	1.5952904	-1.8852017	4.1031103	12.464415	9.918337	1.7755636	5.071339	4.3707786	3.4736362	-4.167986	-4.0618696	-3.1867607	-0.8724091
¸ßË¹°×ÔëÉù´¦Àí (62).mp3	-5.2386146	-6.462794	-5.125812	-0.004526913	-1.4726675	1.9263794	2.63875	4.3616114	7.583705	-4.4887824	-5.9264727	-3.1122298	-1.9966058	-0.2715367	3.2922657	-4.788768	-12.480522	-10.648108	-5.933137	-10.098501	-7.512542	-10.227571	-8.3155775	-10.113028	-8.501656	-8.410901	-2.4865801	-6.035164	-4.8307877	-8.124851	-9.862751	-12.618759	-11.840471	2.366015	0.95598215	0.58791363	8.754152	7.852811	1.7625862	-8.111588	-15.81378	-22.889599	0.998707	-1.324349	-1.095593	4.3919168	3.8250961	6.41491	2.4313295
¸ßË¹°×ÔëÉù´¦Àí (63).mp3	-1.6585019	-7.686732	-8.423446	2.9754963	-0.43739837	-2.8001094	0.27660197	2.285017	7.1559515	5.5072703	6.7360573	4.512613	-6.3736463	1.1380467	1.852636	-1.8864932	-2.1630876	-3.513879	-14.891535	-12.399559	-5.827548	6.600573	7.8622017	16.435635	-2.0236	1.4004709	-0.35659924	0.77253807	3.6702392	0.27768815	3.6610181	3.7571611	6.206934	-0.24062347	-8.163096	-9.969574	-5.801463	-4.0874367	-6.779666	-1.5178027	-6.34812	-8.801658	14.912525	17.449238	15.631052	6.6970043	8.294728	5.3425612	6.2875843
¸ßË¹°×ÔëÉù´¦Àí (64).mp3	-0.13481551	10.424755	16.852541	-5.5166245	-3.1344295	-11.836246	2.9498599	-0.16135503	-3.579206	21.890078	19.17799	12.021582	-2.1824763	0.305207	1.5876726	20.940826	12.367504	6.837586	8.138504	6.022682	-2.3046982	-5.4748826	-2.016354	-0.018121928	2.6160533	9.937328	7.567482	14.033119	12.634545	9.351465	7.697792	12.86462	6.4718914	19.67033	16.564804	8.712447	8.534285	6.142091	1.0454907	0.54304093	6.1165094	10.995377	18.158197	16.708405	13.067926	4.2998104	3.3126454	4.619937	6.841104
¸ßË¹°×ÔëÉù´¦Àí (65).mp3	-8.730775	-6.626246	-7.177932	10.178815	7.91136	4.374384	11.72789	9.226442	10.906216	9.7603	3.6909053	-4.1795144	2.4759035	0.52482986	-1.6580554	-9.756113	-9.913393	-8.068962	2.676192	3.8616083	4.390022	5.2172728	-1.9295826	-4.5988693	8.358356	4.637767	5.9996815	3.398304	0.89313126	-2.5366826	-3.3886192	-6.6741457	-12.386398	-12.998524	-16.181618	-18.344158	-6.3358684	-8.31806	-5.531992	-11.040594	-5.425773	8.7279	2.37887	8.225318	7.1811132	-2.741088	-7.2409067	-3.7434921	-12.113825
¸ßË¹°×ÔëÉù´¦Àí (66).mp3	24.934952	21.81997	19.022636	3.3926206	6.581908	3.4830136	3.2096183	0.84575677	4.7454004	2.3556862	4.0765767	8.750839	10.065348	9.382046	11.019289	5.1679635	7.108926	5.6034737	2.2168126	3.2721455	6.111491	4.7744274	6.6255913	0.86409813	5.685298	9.901272	3.7446647	-6.378871	-0.7862197	-1.0706897	3.1277554	5.4014597	6.1976204	0.61083835	6.3102126	11.444992	20.138885	27.285103	27.166885	-3.4351497	-0.4634984	3.6828172	7.0576916	8.114168	16.979717	-4.1351223	-0.33021653	-2.5685947	8.075513
¸ßË¹°×ÔëÉù´¦Àí (67).mp3	8.70802	5.9426813	3.1353505	15.596147	6.9668255	0.61197627	17.556396	20.379265	18.893454	-1.09791	-1.5361774	-6.2130923	6.6341763	8.108251	5.854633	11.377647	7.532217	-2.195647	10.43232	15.562918	11.060291	17.476837	20.100893	25.45557	-12.902627	-3.702188	0.5201367	-3.9556224	-3.106441	-5.5257177	-1.8052555	-4.9516487	-8.701758	12.399744	14.02891	14.809218	8.014685	4.07288	1.4373429	10.269771	10.196938	10.088103	-2.9939883	-5.0608664	-12.63442	5.3459945	4.2505417	1.4086376	6.753832
¸ßË¹°×ÔëÉù´¦Àí (68).mp3	2.9193919	8.7866335	9.683898	-1.5212643	1.7671571	2.5722182	7.3518267	5.950688	3.2027984	7.4323716	3.607244	3.9578571	0.9185921	0.7836829	-2.1468797	4.3291078	7.5293865	5.8276844	4.9750915	5.5510945	5.914182	4.3716693	8.581948	7.967802	6.6459365	1.1950891	-2.9420972	9.726891	9.169907	1.3979189	3.8349414	5.889701	15.526326	11.561663	11.679322	6.1848173	2.8881278	3.8055882	3.8724954	3.6697435	1.5911677	7.5617104	0.0571675	0.45398924	-0.073773205	6.985799	6.700317	5.14869	1.9418185
¸ßË¹°×ÔëÉù´¦Àí (69).mp3	-7.447919	-7.4095984	-8.36627	4.1207623	0.05304098	-4.727127	-5.667244	4.9948378	6.666869	0.72508734	-4.057754	-13.421657	6.7673254	10.869585	14.539259	-7.7046676	-2.516506	-1.8871745	-1.1564876	0.7281864	2.4259362	10.852112	8.564747	6.7662973	12.437521	13.593768	10.4844265	6.218935	8.429194	7.8734283	-6.5487704	-6.4259987	-11.391735	0.561803	-1.9779994	-1.6336299	2.3296027	-5.4206457	-2.8050559	0.036207736	-0.78980637	-2.3645885	-2.1855903	-2.7963357	-5.2600026	16.020414	9.517867	3.3966317	-0.81869066
¸ßË¹°×ÔëÉù´¦Àí (70).mp3	-7.9135685	-5.870208	-8.537901	-0.69175917	-0.86712044	-0.075758174	-3.6909554	-3.7166874	-1.2964854	-0.32138628	3.4795876	9.361086	-9.905823	-5.895912	-9.37165	18.763165	26.600918	25.095718	17.610657	17.263191	14.175023	1.1079819	3.1785798	-0.19181141	-6.659136	-3.5940332	-2.0682974	-2.6873012	0.12753713	-6.258238	6.403866	8.059034	2.2106261	6.2690473	12.819344	20.04868	7.504263	10.951252	12.894508	8.207807	12.7421255	6.055624	-14.378066	-7.726634	-1.0580623	-7.2524843	-9.409627	-11.095243	20.042362
¸ßË¹°×ÔëÉù´¦Àí (71).mp3	23.68055	15.1032505	10.8792095	6.3016434	8.516776	14.07745	15.543982	13.09254	8.867676	9.798631	9.681035	8.154976	-1.557845	0.07221031	-5.2714705	1.1443126	2.7609687	6.789487	10.546642	7.866988	0.10953516	8.70955	9.75131	9.640528	4.98131	7.9820414	12.784494	9.234692	13.347926	13.146536	18.251461	23.30342	20.058475	8.49386	4.930049	-1.4273	15.237669	20.156597	26.933971	8.451643	6.0256357	4.8486047	20.98265	21.758732	19.497833	17.683374	26.638699	33.60366	20.617872
¸ßË¹°×ÔëÉù´¦Àí (72).mp3	6.876907	8.701868	9.033035	-14.2918625	-9.4099865	-9.580976	2.1665287	-0.7341738	0.9094777	4.91792	11.198176	16.09793	-1.9210267	-2.304841	-8.499769	5.9366293	7.435792	6.1091404	3.133915	-8.485144	-12.528291	3.002577	-1.0670428	-0.20037076	1.2798166	4.02521	1.8468974	-0.28594667	5.054303	4.878728	2.2814305	1.1933924	-2.8173037	12.069176	5.20568	1.1245906	-4.367261	-5.686178	-5.091209	6.1448946	3.4166114	1.6435127	0.22362739	1.6797922	2.1341052	4.851741	13.119825	3.0850072	1.9623815
¸ßË¹°×ÔëÉù´¦Àí (73).mp3	7.6837034	8.061466	5.490522	18.317385	24.790226	17.749601	6.6570635	8.517414	14.047882	4.3005495	5.6882267	11.917413	11.54034	12.857545	8.949243	16.538883	13.561758	11.364064	0.4472773	-0.8934128	-3.5045145	-3.2115092	2.6704807	3.347488	4.6538315	9.78188	5.513485	7.7877474	9.668551	13.378864	14.428677	14.254855	6.411139	21.10845	24.51125	19.65158	14.317945	13.67184	12.045576	5.0807014	6.9407997	3.4870763	11.274849	14.468666	3.32729	4.63561	8.248262	8.57534	2.4772394
¸ßË¹°×ÔëÉù´¦Àí (74).mp3	-4.4100475	-11.230959	-8.98089	1.6392876	5.610301	1.9486079	7.412875	6.3267403	1.3096842	-3.8612218	-2.3336124	-0.7343369	-2.6919446	2.8927317	8.989232	5.454031	10.829212	9.992141	-1.5535982	1.3861942	-0.3150174	7.3628335	12.535667	8.792541	-9.737774	-6.1831865	-2.5939267	-8.284405	-3.4815352	2.8679492	0.47394	2.4653444	1.459092	1.999468	0.2994299	-14.461147	6.276526	4.764392	13.262757	1.1781785	5.405565	1.106899	13.03055	8.949642	2.673752	-7.943424	4.7202873	2.316557	9.358907
¸ßË¹°×ÔëÉù´¦Àí (75).mp3	-2.3843358	-1.3761699	1.0230576	2.1824346	2.5198212	0.37379995	4.5739207	4.3583145	4.551565	-2.431175	-7.0247955	-9.118881	-4.6454506	-7.460696	-15.468992	1.7761757	2.3559499	2.6403928	-3.3642063	-2.4239504	-4.286989	-7.504781	-5.812368	-7.6030803	8.292396	3.9343874	1.8334854	9.176134	11.976011	16.003208	14.211582	13.592447	10.317577	16.280306	15.898217	12.590345	10.984314	7.926117	2.9966762	7.451885	8.077991	-2.803924	-1.4815726	0.9637838	4.5524416	-1.631123	-2.810787	-5.2087893	-0.17418003
¸ßË¹°×ÔëÉù´¦Àí (76).mp3	-2.1782982	4.8437424	10.930452	-2.4760766	-0.2649399	-1.9313991	-10.139074	-3.3883004	-4.8200364	2.8755686	8.180996	4.2288294	7.081745	8.544615	-0.1598407	9.813618	12.887112	7.8774424	-1.2995307	3.270975	1.5353395	13.763339	14.82415	12.3769245	15.516492	5.793969	0.08511853	-6.2439423	-1.3077931	-1.3981563	4.1056967	1.4505916	4.584925	15.05464	14.956429	15.902582	8.911982	7.7583556	2.5509655	5.683368	-2.6654425	-11.652111	-0.15931797	6.882621	9.952663	0.9716983	0.4093415	2.3633788	10.704098
¸ßË¹°×ÔëÉù´¦Àí (77).mp3	6.674292	3.3460443	7.975582	6.0763903	9.896974	17.281437	13.375009	11.615502	9.684059	0.00955224	2.1261868	-1.0603584	-0.8219328	6.5614314	18.651337	8.971447	11.995794	6.605198	3.3414426	8.794036	9.468193	5.9696903	4.437625	2.2642426	3.0485418	4.8229723	2.7716293	-2.8481922	3.4115515	5.973833	4.261509	2.9174643	3.2105546	2.48243	2.0048788	-0.98236585	9.097399	7.2932425	-0.4100175	9.805405	4.9714437	1.0463537	8.983445	4.904828	5.417569	6.6156793	4.508081	3.160971	4.0987782
¸ßË¹°×ÔëÉù´¦Àí (78).mp3	12.899402	15.059309	15.275513	6.469466	7.8904924	9.622711	6.1060686	11.5426035	14.737414	10.2786045	9.09198	11.683611	-0.25895917	2.208282	7.408242	10.0144005	12.671062	11.059093	0.4717314	6.5370445	8.452244	-4.335478	-3.875846	-1.7848256	14.876932	9.386658	2.4624414	-2.445466	2.719906	6.682973	-2.3520653	-0.60427946	1.2629911	6.608851	12.5717125	18.20206	6.7308855	11.260987	2.8627434	13.485468	10.443363	10.258961	1.5137519	7.4379363	8.49539	-4.895162	3.4634397	8.956533	4.818777
¸ßË¹°×ÔëÉù´¦Àí (79).mp3	-0.3706332	1.6311975	-0.7839991	0.13253129	-4.2331195	-12.642835	-3.9248133	-2.176906	-5.390807	-3.459989	1.1042148	1.8435156	-3.6030872	-2.5345306	-4.231414	-5.551114	-2.699108	-0.39619312	0.9206488	5.3806114	8.401236	0.6496644	7.5303354	8.221562	5.3563595	10.078415	10.171273	-3.5311913	-1.436685	2.598433	15.315966	14.361847	20.83953	20.790493	16.300713	14.676555	15.620012	18.161861	21.78403	15.170973	11.834615	0.59234124	0.5708633	4.5061593	3.4350083	-0.5653396	-0.18494368	-0.8645278	-0.061314374
¸ßË¹°×ÔëÉù´¦Àí (80).mp3	10.029682	9.168956	7.05578	-1.3023595	6.147216	10.742684	-0.6142686	7.8802586	4.357695	10.174521	15.777465	12.843878	15.309511	20.918493	18.106169	13.812502	15.025313	10.637321	22.6482	29.266897	28.25624	11.055413	19.176117	21.904305	4.117123	6.8683004	9.145348	-1.4895202	1.8082556	-2.4054956	8.639043	17.53072	17.736067	0.6637202	3.8650398	5.151378	22.88092	17.2336	12.666629	2.169776	2.5346546	4.4510455	1.8648071	5.0253334	-5.41191	6.3798428	13.8379	14.852624	4.873854
¸ßË¹°×ÔëÉù´¦Àí (81).mp3	11.574937	6.2293167	-2.0498986	-6.264266	-4.910538	-4.619667	-3.29865	-3.2522898	2.3680997	-0.048840344	8.078479	14.283817	-5.4108686	-3.6311674	-3.5129375	-4.4703207	3.8380914	2.2603223	0.111362666	1.0278184	3.9304461	-9.023564	-2.9100666	2.526504	-10.020931	-6.887439	1.045455	2.6440206	3.0211527	5.139476	-7.3467503	-2.648851	-3.3139236	-3.844689	1.4673434	-0.002847984	3.5454855	-1.4454505	-5.0467815	13.32316	11.415039	-0.41365412	-17.320656	-10.854331	-13.3473625	3.8414233	1.6754811	2.3659863	-0.90319777
¸ßË¹°×ÔëÉù´¦Àí (82).mp3	12.291067	11.375193	8.411398	-3.154893	6.8758936	5.1643877	11.030352	10.749668	4.592916	8.239099	11.053163	5.293452	11.234732	12.746496	11.9999895	2.7712588	7.341612	8.778204	2.232145	7.363591	9.848507	15.436983	18.012486	14.513445	13.821774	15.654622	9.550414	12.917383	17.795727	16.798439	14.936216	16.250496	17.551765	-10.977005	-9.3687725	-14.203193	-0.17106044	8.682301	6.257991	12.62977	12.431536	14.39992	7.8834057	9.522341	7.5985417	11.178377	13.329691	7.6362762	11.614084
¸ßË¹°×ÔëÉù´¦Àí (83).mp3	9.8269825	14.682098	14.243965	3.2861872	3.2264779	2.5888622	16.61938	16.199526	14.233892	0.088057175	-6.667695	-6.2351227	5.419172	0.5678108	-1.6974843	-6.7308655	-1.2484695	6.359229	15.040411	14.175734	6.9986925	17.066536	13.955425	7.7088504	7.711302	12.9163475	15.264903	10.125116	8.684237	-2.1423788	16.553799	20.81269	19.972542	6.5459595	9.265775	-0.35542995	10.484419	4.7307606	4.1504393	1.5181863	5.6203976	-0.55025244	8.852341	15.012397	18.929691	3.4401298	9.183988	3.6841955	13.6313305
¸ßË¹°×ÔëÉù´¦Àí (84).mp3	3.4262516	-3.0388062	-9.188332	-4.161875	-1.9655627	-5.860744	11.465352	9.016594	1.2173988	14.513781	11.650063	7.0741796	-8.494286	-4.1735907	-7.3256555	-2.5729213	-5.7155957	-6.564475	-6.580637	1.1030877	-3.0070963	-0.5796672	1.5620508	-3.4580634	-12.767773	-7.1354938	-5.1658955	-1.2566047	12.503437	13.826362	10.333034	2.8614666	-4.0207534	-7.607315	-0.9142261	7.260483	1.2814994	4.7942233	1.8559208	-6.0366354	-3.7325997	-3.3626225	-0.13581488	4.0920067	3.4527526	21.984879	15.898718	9.828203	0.32091945
¸ßË¹°×ÔëÉù´¦Àí (85).mp3	7.733919	9.379156	9.554779	15.801005	17.731926	15.215996	7.3868446	10.55142	9.865437	5.1822023	-1.566677	-6.0665	6.230321	5.937278	1.7835069	7.579425	7.5787206	7.4751205	-7.483735	-5.3691306	-5.056575	-3.2994256	-0.67206824	3.0271058	15.374609	9.774488	1.7823532	8.276815	10.401511	5.4570074	-2.7677798	-1.3445114	-0.18517447	3.9730496	11.740369	13.006962	1.414107	8.487892	10.946042	21.594563	22.336681	15.05611	8.791154	5.639902	3.7642097	-1.6019211	4.19351	6.2470846	-7.7695165
¸ßË¹°×ÔëÉù´¦Àí (86).mp3	6.4543447	4.358605	-0.008110195	3.4987245	-0.01669383	-4.1966076	5.8774843	0.052112103	2.9632616	6.370575	4.031823	-5.8452644	6.9158993	6.3792953	9.410707	2.707921	-0.9967576	3.8558993	13.253307	8.078642	1.1655606	17.29539	20.518396	21.422792	4.3405643	4.1723785	1.1636027	6.820364	6.8865366	1.7931657	1.715157	3.2055862	2.0677686	14.640643	12.520798	12.310211	10.344676	8.610065	11.099268	3.8181298	7.011716	8.020425	4.440828	8.41803	10.359386	13.400833	7.248283	-0.82922345	1.6309774
¸ßË¹°×ÔëÉù´¦Àí (87).mp3	12.060457	12.909704	12.134687	13.686473	14.394885	4.945213	7.674259	15.105566	12.671438	-1.1683364	6.2836604	6.969823	-0.68305194	1.7772236	-2.3755581	10.649608	11.225311	7.2821445	2.6554606	8.171437	12.724758	-0.9234349	1.047944	8.437283	-0.7261288	-1.25086	-5.384058	10.394377	8.542464	-3.8857849	5.224313	12.61059	13.590141	1.8603793	8.801664	11.667969	12.632319	15.149562	8.246276	-1.3194323	-2.4522157	0.18308368	14.153108	12.607313	10.451971	17.041594	19.260174	15.238321	-15.642275
¸ßË¹°×ÔëÉù´¦Àí (88).mp3	-0.60382235	0.7174693	-1.5495383	1.7040536	-2.0585284	-2.1677227	-3.362209	-3.9692335	-8.064516	-2.5801163	-2.4260323	-0.73845655	-0.27489293	-0.17688382	-4.23945	-12.209301	-2.7999249	0.49747443	-0.44468158	-3.3628936	-3.779976	-3.146015	-0.7282691	1.5707779	0.9378629	-0.6609458	-1.2924182	-3.6277008	-2.279881	-2.23863	-7.915477	-9.540981	-3.3241587	-1.1690836	0.008326083	3.2498336	11.957926	7.726248	5.698651	1.9251183	6.462767	10.770203	3.7765064	7.1297793	3.3738894	7.532129	6.9512744	5.2823257	7.6686273
¸ßË¹°×ÔëÉù´¦Àí (89).mp3	-3.6444154	2.8954492	3.0200872	6.173448	4.535809	5.5796003	-0.8942832	0.08558631	-4.451906	-0.21007735	2.9826555	7.0700016	8.085253	10.28463	12.938225	19.17299	18.544495	17.10163	3.3690805	6.986021	5.5441427	8.51053	7.0364428	0.85364985	14.602401	15.455912	16.672127	28.130531	21.284473	18.50819	-13.657031	-3.5700328	-8.937744	-2.2209525	0.73110586	0.12044002	13.679623	14.79645	16.771412	3.2705703	4.3011236	4.379	9.76835	9.179778	6.970455	6.9899054	4.9549932	-0.003512263	1.8284838
¸ßË¹°×ÔëÉù´¦Àí (90).mp3	3.0279284	-4.153011	-4.4195795	-10.296421	-8.45201	-3.5863264	-6.8248277	2.3389661	3.1387162	2.2573185	1.85833	0.009576142	-4.192226	-2.6998687	4.546179	-3.1309028	-3.5371547	-1.6904647	-5.0417223	-2.8696055	-5.136776	4.877885	3.941126	1.473385	0.60494363	-4.5891	-6.1675406	-9.0784025	-7.504518	-5.6783257	-8.383913	-5.535088	-2.4384706	-0.48412806	0.69856775	0.26830518	-5.7507167	-4.0081263	-2.7778502	-4.938896	-3.996023	-2.2106354	0.8881552	3.4222467	-2.2079115	-6.0574236	-6.0932813	-2.59376	-11.043569
¸ßË¹°×ÔëÉù´¦Àí (91).mp3	3.3477645	0.07555485	-1.746304	10.943063	5.088862	6.739862	-1.1864352	-1.4782429	-4.2763457	-1.524827	0.6458173	-5.169959	-1.7743835	-8.763371	-13.146902	-7.8271847	-0.6895657	3.4304018	-9.693577	-10.613272	-10.759094	2.8378189	4.924041	8.529951	-8.77018	-9.887815	-9.044466	-9.128744	-13.610154	-10.34371	-2.1332662	-2.0050707	-0.12729633	0.71314704	2.935762	-2.1777973	1.472573	2.20123	-2.3494108	2.1591265	2.8049479	2.8148007	-4.5571356	-6.861056	-6.1792784	2.8426318	-1.0997913	1.8650119	-6.346814
¸ßË¹°×ÔëÉù´¦Àí (92).mp3	4.9506435	6.5162554	1.4798062	1.9838767	7.306376	10.441984	2.858344	10.972155	20.193634	5.6494455	6.1525173	10.393834	4.0069485	5.6439466	4.2031875	1.8006107	-0.4951144	-1.2218916	-1.2252073	2.278874	-0.95663726	-0.52519953	0.44072807	5.7145114	-1.1732361	4.7096157	4.414985	-4.0149384	-2.3940554	-0.015136063	3.5979502	1.4069076	2.0167468	-11.282015	-12.345608	5.138753	6.094986	2.232259	5.377755	7.30124	5.53086	3.8777199	-4.942154	-1.5018855	-0.26015055	1.300453	4.2870264	1.8712676	-13.57272
¸ßË¹°×ÔëÉù´¦Àí (93).mp3	2.6618824	0.61795497	-4.717929	3.712311	7.0179257	-0.009202361	0.8352201	4.930264	6.9754295	5.824417	7.456892	7.5929155	2.2852416	4.9037743	4.661845	1.8200946	4.4116316	-1.2032733	1.0105832	-2.810872	-7.7037992	-9.648552	-2.739644	0.3450723	0.26999724	-4.60072	-1.9756246	4.271291	2.696158	-3.9325223	3.2831235	8.76789	9.469353	-5.816412	-3.7046785	-1.1402416	5.106732	9.49165	13.039078	-1.4384979	3.3017824	1.337261	7.3884296	3.3952131	-7.4205146	7.0479355	11.795931	7.600332	20.525204
¸ßË¹°×ÔëÉù´¦Àí (94).mp3	-1.1563604	2.4200583	2.3205433	8.460838	6.6030226	-1.1875591	20.3392	13.858786	7.984378	-6.2731237	-1.7678194	-9.8529415	4.1533213	3.3467326	6.2182508	9.020857	9.810013	2.739572	-13.600022	-8.747814	-2.2219374	-3.1065118	1.8186767	7.139213	16.532707	20.180367	16.589937	-20.005323	-17.365513	-13.751295	3.1784987	1.5340824	-4.0990376	-6.755282	-1.7960794	4.7683325	-1.4364517	-4.4394712	-4.986617	-8.902285	-5.3372498	-5.8381963	-7.261159	-6.5419216	-8.528356	-10.010241	-6.7840004	-9.196087	12.869589
¸ßË¹°×ÔëÉù´¦Àí (95).mp3	-4.7845683	-2.7856596	-2.494922	7.2154956	8.108305	18.786922	9.635933	9.840192	3.104431	-12.355045	-10.4125	-7.3126273	-21.740421	-21.561165	-19.116642	-7.239362	-10.344285	-14.074865	-23.64883	-16.36954	-12.561022	-8.500159	-6.47805	-2.3728142	-19.330221	-16.214037	-11.341762	-6.863015	-10.686449	-14.483662	-10.235846	-3.9347022	3.9370723	14.18137	17.451414	18.166975	3.660284	6.5788145	5.698162	15.135941	9.172287	1.1956985	7.0086036	5.9791	7.837913	-3.621931	-1.2853475	2.8340461	-5.928108
¸ßË¹°×ÔëÉù´¦Àí (96).mp3	-11.787577	-11.116166	-13.714729	1.1890396	1.269816	0.3429678	23.02797	12.969105	7.3698597	9.862171	12.200037	14.539986	16.352634	17.993877	17.236431	11.333832	17.239857	20.046772	14.796971	13.299793	13.96643	14.342808	17.609268	14.467713	11.424313	13.1412	11.281088	6.624714	7.9673815	6.4828324	-5.396827	-2.100519	-2.0476007	4.233268	7.271757	0.17257404	18.798542	18.41935	14.577909	0.8808701	2.7069697	8.372182	11.937668	15.588993	17.414715	0.48567155	3.1156638	6.287526	-9.294123
¸ßË¹°×ÔëÉù´¦Àí (97).mp3	3.9064965	10.323103	12.317979	-5.183143	-1.8845949	5.5369053	-0.031190813	-10.515623	-16.660612	2.6135921	2.0095613	-1.7070501	1.6740172	2.068836	-0.91555285	4.3264422	12.075167	11.817499	27.777786	18.754068	10.681846	7.313348	7.5947556	6.2551537	11.72016	15.539257	15.63302	9.427567	12.468893	8.686931	13.153395	16.472338	11.980078	25.124073	22.459034	21.321144	2.6313875	2.7139301	7.6456823	7.7983885	6.5128126	4.076162	5.3323183	9.547713	9.801683	12.6091385	12.1389885	6.180131	19.57744
¸ßË¹°×ÔëÉù´¦Àí (98).mp3	3.0202084	4.275709	3.080927	2.698403	1.8198242	2.9710393	-4.236394	-1.5107896	2.3622227	-1.4244722	-1.9747849	-9.673273	6.7074933	0.350101	-0.60322833	0.20449615	8.378572	14.875643	-0.7025995	-1.3638408	0.74023336	1.3886638	4.8145227	0.9438479	-2.2440374	-0.7556064	-0.11001952	-4.127227	-4.6448264	-5.383077	1.3458409	-1.1748142	-5.6421595	-2.9364116	1.008711	-0.7944175	1.7868932	-1.0404251	-2.3758724	-9.730507	-11.103479	-3.9689596	-0.43916214	1.8593982	3.5693364	6.43816	1.9079227	-3.6443558	-3.1652918
¸ßË¹°×ÔëÉù´¦Àí (99).mp3	6.1104555	6.6673985	12.49457	3.6762571	6.7450686	3.882021	11.694117	9.228047	4.7232027	14.431467	12.362583	11.128195	-6.3368692	-1.1212332	4.691258	12.722682	5.8453126	2.7331948	0.652647	-0.48151496	-2.6731014	16.382492	9.819494	4.7137856	5.5993786	5.757349	2.585802	3.666156	2.0665402	-5.341984	9.242618	9.004849	3.1324975	0.6928433	5.2354274	2.284216	6.9727964	4.088989	5.593685	3.5039926	4.9172277	1.5715206	-9.528528	-15.493068	-16.029552	16.463848	19.993511	16.55233	4.6965084
¸ßË¹°×ÔëÉù´¦Àí (100).mp3	-2.3059819	-4.6121817	-4.3663917	0.8076198	-0.5530256	0.33071417	7.830737	3.6391554	2.606163	-12.245216	-8.592597	-4.2180033	0.085110664	0.25725853	4.0627513	-3.4205077	-5.51755	-2.3001115	-1.599951	-3.1132643	-2.9298258	4.911871	1.3506002	0.32922435	-4.7773867	-5.2239447	-4.127754	-3.760985	-7.634728	-7.104665	-8.018394	-9.1804	-7.013791	-5.5822535	-6.6101356	-2.4443946	3.552102	4.070365	3.7841773	-1.7725503	1.4019203	4.842937	-0.43732792	8.297509	13.013654	8.115483	0.19155282	-9.882046	-5.9357967
¸ßË¹°×ÔëÉù´¦Àí (101).mp3	2.1796095	1.2850881	6.1504345	6.568796	5.7912836	4.0778227	-5.0680437	-11.396432	-17.900501	12.187511	7.441519	8.07757	2.478974	2.7842066	4.678379	-5.5727134	-0.90612215	2.5826907	-0.15917242	0.26802087	-7.3960447	0.54043776	1.9865632	7.3727	-5.855351	-0.019737273	3.299182	-7.4335756	-12.662605	-10.523067	7.6510963	6.2619696	2.8399098	1.5678058	-0.60691655	-2.7439373	-1.6597046	2.2388794	0.7719904	17.209194	14.633213	12.288603	-15.825703	-9.089664	-6.635833	-1.621842	0.12087262	-3.5421753	-4.2711325
¸ßË¹°×ÔëÉù´¦Àí (102).mp3	-6.037956	0.017230213	7.651158	7.57998	9.382555	15.522364	0.15030596	2.962106	-5.2668085	8.695964	6.0967207	-3.9380927	5.1713114	-0.08326906	1.0703356	4.734565	11.193944	14.227253	-2.5940504	6.4421377	6.723263	8.69528	7.4037533	-3.618687	8.872711	9.1529045	4.4139433	-2.11825	1.0762762	0.067860246	-1.5635481	3.2893906	5.066485	15.81888	13.524706	14.33139	3.356636	5.84458	2.2076185	7.4816675	11.500335	10.61958	10.290859	8.701624	6.381845	11.06687	3.7497427	2.6481776	11.210833
¸ßË¹°×ÔëÉù´¦Àí (103).mp3	12.9850235	12.496061	8.948192	10.690498	9.115412	1.3492873	6.115702	1.4884115	-2.8408418	10.637566	5.9726276	-1.2919757	1.3762188	3.1784585	0.06757742	5.819073	8.085148	2.875976	9.165379	12.845528	14.0379305	6.007559	4.976802	-1.4615784	9.897247	7.713765	9.051933	0.029634833	-0.5589868	-0.6978705	2.3636322	3.5667887	-2.1708992	5.8271008	7.6488523	4.3294244	-6.2131124	3.0480685	4.260597	5.3799233	12.071973	17.94165	-2.8987226	-5.465831	-1.7452996	-7.9016232	-5.318491	-4.6382737	6.396904
¸ßË¹°×ÔëÉù´¦Àí (104).mp3	-8.765808	-5.072411	-8.383446	-3.0338955	-5.718189	-5.0462284	6.828865	9.23369	10.176546	11.06004	3.4733522	1.6346083	-0.72138864	5.547558	7.178423	-1.2376095	1.6513014	2.820666	6.7969875	2.1465862	0.073304534	4.092048	0.726606	2.4603386	8.731185	6.3582835	2.2662334	19.123226	18.08733	16.085197	7.214657	3.5190606	5.3841763	-3.2090425	2.030319	6.855488	-3.1577833	-6.2224655	-8.576749	10.511	8.935104	9.087808	13.692333	7.7652802	1.3369489	-3.5334911	-0.5745881	7.4887896	9.180241
¸ßË¹°×ÔëÉù´¦Àí (105).mp3	2.650058	10.243515	8.722881	16.006994	19.461002	16.949152	-8.593835	-7.708581	-7.1634254	-6.3279753	-1.6458037	-1.3062403	5.7979894	6.407612	7.6158605	4.933886	16.81884	14.901317	12.500988	17.338945	20.178276	1.0793732	4.0461397	4.681102	5.4252214	7.3230486	2.2761111	4.34111	4.5093045	3.189498	5.53162	6.5653577	4.3531303	8.727939	13.81958	14.673704	7.621522	3.2583618	5.1289783	1.8727081	2.200454	2.4268882	5.1768384	0.71782637	-2.262269	-2.0737357	-0.11205155	2.8443513	0.9723426
¸ßË¹°×ÔëÉù´¦Àí (106).mp3	13.102436	8.143789	1.1673841	12.351663	16.404333	15.372227	-5.955142	-1.8926505	-5.231752	-0.04843664	6.1514673	1.6317338	-3.50062	-6.016244	-13.419742	-7.5765486	-5.580238	-10.3874	-14.250759	-16.655674	-13.283973	-7.044471	-7.8326416	-8.49025	-4.283346	-4.056918	-2.5764003	-3.4028723	2.0165062	-3.2412963	7.0404844	0.9843312	-2.4512506	-8.684038	-8.449987	-6.074629	-1.4430213	-0.033960342	1.9236062	6.9118423	-2.986183	-11.751623	-6.0165024	-0.9185915	-1.1870182	-15.43894	-2.6020596	-0.29703724	-2.3673325
¸ßË¹°×ÔëÉù´¦Àí (107).mp3	15.047104	19.232904	14.439446	9.899279	9.007579	6.461665	12.017547	13.00244	9.7899475	-4.1367946	-2.9978466	0.86269253	12.6489935	8.637356	2.1782866	11.464663	13.049153	6.8893747	19.968115	20.961296	16.530054	2.8243334	7.7846217	10.018205	4.0807533	8.943018	12.623915	6.534624	9.147408	7.661542	14.102036	10.949003	9.389221	6.910629	11.050054	14.116757	3.2024345	4.291465	1.105073	19.78048	16.401318	7.938569	10.902583	11.946224	0.16381842	-2.7965193	8.399454	17.999702	5.861719
¸ßË¹°×ÔëÉù´¦Àí (108).mp3	9.377018	5.4654837	7.211444	16.419945	12.197166	1.2859676	8.2536	7.6400805	9.759832	-10.100143	-2.6296515	1.9072239	4.2235126	-0.23226553	-2.7403002	-5.510289	1.0156995	7.9644184	2.174138	-1.5396723	0.12523052	7.8582077	7.9192023	6.550412	5.7459955	7.905031	12.185803	1.8464267	7.6079845	8.770636	20.468702	15.05788	12.911284	15.552542	6.8513308	-0.7692076	8.756304	7.1039686	4.7869444	6.9313145	8.724762	3.608127	6.69534	9.627578	11.266861	8.02346	11.922417	17.326994	-4.3481636
¸ßË¹°×ÔëÉù´¦Àí (109).mp3	-5.8580894	-3.20399	-2.1190867	-0.841014	1.6821901	-3.8406792	-12.442661	-6.8339047	-6.005519	-13.428326	-9.025864	-8.444181	-0.956669	0.9508909	3.4018383	-3.1451073	0.67121476	2.152062	-12.878781	-8.672499	-4.305443	-8.085829	-8.580627	-6.5828905	-3.1306725	-2.9208245	-6.201872	-11.541681	-11.564531	-9.190899	1.7849803	5.514483	5.9558754	-6.0663548	-4.724209	-13.01959	-7.6148844	-7.9216003	-9.719778	1.7072043	0.7507828	-0.7264323	0.47757655	-1.4290575	-8.554559	12.096535	15.496077	9.131643	-5.4988837
¸ßË¹°×ÔëÉù´¦Àí (110).mp3	8.15834	15.136431	10.466242	1.0418432	13.399763	16.369059	10.636713	6.846121	4.7403865	5.034284	-4.102042	-1.7931082	-8.026347	-2.145298	-1.7755709	-9.647218	-0.032395273	5.3762083	6.4396334	0.76483524	-3.816506	5.2650433	10.711079	16.180473	-7.2354193	-7.167003	-5.9967337	-8.796915	-6.6119347	-8.953122	12.0952635	8.24344	10.368842	-12.388078	-9.192466	-6.9885926	1.2755216	3.7858043	3.9696975	-6.960305	-4.488536	-8.50638	-11.905413	-11.696388	-13.219358	8.487078	11.46385	18.688622	-0.8748323
¸ßË¹°×ÔëÉù´¦Àí (111).mp3	-4.3598757	0.5058044	-1.8376446	-4.205403	-3.777032	-4.463361	3.0732322	4.5619326	4.7674246	-4.3161955	-1.0514328	-3.665688	6.027961	12.624807	7.284161	5.623418	7.318008	3.6332593	17.562733	14.696438	3.8570735	11.485573	11.881123	8.573359	-8.009083	-10.592475	-12.141	-9.678825	-7.9995413	-14.3782835	-1.4235245	-1.6486095	-1.5229584	16.403446	14.855854	9.627658	15.83396	19.778233	20.951931	2.230927	9.200039	15.606641	-7.6713934	-11.368373	-17.479065	-1.5916216	-0.7743234	-6.0518045	2.1969318
¸ßË¹°×ÔëÉù´¦Àí (112).mp3	8.003354	12.591339	11.274172	5.1064796	8.7556095	5.042259	12.489197	4.1915026	-7.434265	13.561467	9.669746	0.5048964	4.677576	12.4163	6.1715612	15.915968	12.653431	10.4394	-5.2539597	-0.55584896	-1.6219063	9.635239	13.4787445	6.6600084	10.211769	10.663477	6.3381205	2.0203474	5.1218295	10.90143	2.7142315	8.678736	10.666601	17.741581	13.372302	14.369123	3.9156349	11.019058	5.9024544	13.835961	11.670721	6.0299797	1.1117837	2.1750505	3.8832712	9.503204	8.659178	2.5275133	2.458606
¸ßË¹°×ÔëÉù´¦Àí (113).mp3	-10.989141	-10.86396	-14.656641	14.423529	23.11942	23.209118	-4.455097	-5.381385	-6.9582243	-11.910223	-12.514061	-9.428868	2.0404184	6.1257954	1.4741662	13.82403	9.475613	5.012864	24.885399	24.74142	15.5261965	-3.2650585	-2.867543	-6.840005	3.8929484	12.424257	16.990871	5.0824895	9.058182	9.865329	2.789218	5.045022	-3.4934137	8.10021	7.3692794	1.5829978	8.849309	9.184649	5.5729084	22.672892	22.356915	15.968215	-9.886244	-10.197811	-3.524959	12.402623	13.495327	19.537365	9.486312
¸ßË¹°×ÔëÉù´¦Àí (114).mp3	-8.019928	-2.7895913	0.88739574	-3.8726244	-2.348844	3.1162586	1.0961975	4.131671	2.4144518	12.117526	9.796954	1.368745	-6.2396903	-2.760334	3.061875	-9.049208	-13.67189	-12.204026	-1.3565776	-11.041113	-15.412544	2.3735147	-0.7778802	-1.4542365	2.44657	2.1720695	0.50672257	5.1124077	4.564668	5.4490137	-7.844707	-3.3434887	3.7245612	24.13818	17.011702	10.499354	15.023014	11.552116	2.5469272	4.260841	-1.5808096	-1.4986488	-11.7874775	-5.323946	1.3041925	6.165579	3.997986	-0.48194337	0.41450056
¸ßË¹°×ÔëÉù´¦Àí (115).mp3	4.1938868	3.637263	9.880019	8.23456	7.2437325	3.292203	1.7909534	8.1090355	8.612581	1.1863651	3.5216641	9.629856	-2.3569434	0.33209604	2.7274766	-1.5443482	-0.33132106	0.089955926	2.6595802	5.4635067	5.191007	5.8750753	6.397584	7.339672	8.914607	4.022958	-4.966499	11.860405	14.06646	13.057604	17.764172	16.03703	17.469694	5.0937243	4.967987	0.3503605	-4.9236517	-1.0017104	-3.9328623	-12.2499275	-13.569332	-18.610111	13.636381	6.656927	4.084683	0.9230159	-0.13121855	-0.44714245	-0.6594597
¸ßË¹°×ÔëÉù´¦Àí (116).mp3	0.13136303	-4.584231	-5.5910163	-7.4851375	-6.8382998	-4.005185	-5.3978395	-5.051872	-5.062735	3.696437	3.2864575	1.9104246	-5.1715317	-3.1390727	-1.9028637	-12.97726	-12.125242	-5.655571	2.4173675	-0.62324953	2.956106	-1.1637084	0.80312985	-5.710064	-1.2195795	3.7564278	1.0281502	6.4577494	-0.64379305	-9.64893	-2.0297182	2.3606565	6.8426046	-1.4960742	3.435896	2.2058713	6.7269607	9.083113	9.851447	-10.858757	-12.002298	-11.882786	-6.802953	-2.3664117	1.3435208	-6.516718	-6.16825	-7.9430256	5.360339
¸ßË¹°×ÔëÉù´¦Àí (117).mp3	-14.468056	-10.521502	-3.8462987	-9.141034	-8.456549	-7.650753	-9.556068	-5.197544	-2.3717227	-9.017921	-13.090357	-11.815079	-16.367233	-16.27101	-8.865667	-17.633972	-14.940151	-13.087669	0.57931876	-1.7368305	-4.439957	-10.092358	-6.637845	-1.6857718	-8.162562	-12.344498	-15.451658	-10.564206	-15.9689865	-17.730045	-5.7215147	-10.389076	-5.844661	-16.861378	-11.019771	-9.840351	-5.076437	-7.174409	-5.249633	-2.5900934	-5.2558994	0.07233584	-10.057695	-4.6324825	1.6787982	-6.093095	-8.155023	-3.8432527	-9.607696
¸ßË¹°×ÔëÉù´¦Àí (118).mp3	0.44878352	2.4426806	1.2874384	7.033435	6.07145	5.599471	7.9373074	14.305585	9.336287	11.753254	18.754894	15.062091	8.125999	9.369047	8.159451	14.232904	17.985966	18.161354	20.448315	17.908112	10.98807	12.998093	6.349922	0.4032748	3.1421278	-2.8356605	-9.003002	-4.939138	-6.567156	-9.427966	-6.4796915	-5.4357905	-3.2671223	0.31811497	-2.2492576	-0.31367952	16.815435	13.050047	10.784634	3.5723083	3.1573086	1.324928	-4.952463	-0.73683965	3.733658	2.6518087	10.518839	25.567768	0.57172513
¸ßË¹°×ÔëÉù´¦Àí (119).mp3	5.418621	-2.890547	-5.1542473	-3.9943743	0.17708105	5.712329	8.688015	12.94405	9.857788	6.4205	8.477928	8.659216	6.6114874	8.530392	4.9620895	-6.322935	-1.3504254	3.626488	14.502222	8.773656	1.6360674	8.433782	10.599083	4.9546223	0.47855943	1.546926	2.8996015	13.35899	10.131863	3.6053786	11.675072	15.192301	19.768099	9.891897	16.267338	21.714552	6.798933	11.1060095	12.409542	15.59568	18.329762	20.126862	7.524981	11.690263	8.889461	12.668833	13.827684	10.644381	9.246216
¸ßË¹°×ÔëÉù´¦Àí (120).mp3	3.161705	7.77211	9.183001	4.2331967	0.5972296	0.6382102	6.2564387	7.3878365	9.537714	13.2403755	21.995365	17.040813	9.749813	11.266665	8.083347	13.077588	10.418479	5.2622876	11.409695	9.969585	7.5202208	-5.1845264	-1.7169061	-1.6958337	3.5072815	6.814972	1.3752248	6.269492	0.31013164	-0.09604454	9.822902	13.85252	12.044247	5.4281588	7.098108	4.888818	0.46425816	8.275828	13.833333	9.802427	8.902297	15.349996	8.714446	5.3191404	-1.8997138	8.820144	6.8412266	11.318295	10.842554
¸ßË¹°×ÔëÉù´¦Àí (121).mp3	-4.1082554	-5.48131	-7.849639	-12.7234	-7.797864	-4.602835	-5.0706286	-3.3055716	-2.749988	-7.5511694	-11.747929	-7.0873404	3.7015615	-1.7632453	-1.3624666	1.0309119	1.8979391	1.7805142	-6.4139047	-5.4480743	-2.0956855	-0.060181662	1.0889769	-1.4177811	6.9875736	4.8403187	-1.6629411	1.6781005	-0.8978051	-0.040563464	-7.5726013	-7.646369	-3.4017882	2.3653965	1.3682331	3.0535727	-0.23850894	-0.57873696	-4.2548447	-0.4608693	-2.0423894	-6.367038	9.919928	4.849122	-3.3463356	3.7851582	0.9377084	4.3914733	-4.701296
¸ßË¹°×ÔëÉù´¦Àí (122).mp3	-4.150902	2.8679175	9.600188	4.3004475	7.6549616	10.424695	12.545461	11.658733	10.182681	9.089732	7.862321	8.056209	2.0738904	3.9574084	3.9036336	11.573	7.338835	2.6072187	-3.9124262	2.7597575	3.474406	2.0715606	1.6590852	3.3859525	5.204898	3.5058281	-1.7098426	13.220228	9.589544	11.088496	-0.5547041	2.7125657	9.518225	10.086296	14.478579	17.865929	4.226134	12.23465	15.313648	8.84748	10.377062	6.891499	8.349189	3.2072735	2.0810304	4.976476	9.703307	7.012933	7.883806
¸ßË¹°×ÔëÉù´¦Àí (123).mp3	-7.2441473	-6.8736997	-0.100672364	12.904108	12.287636	7.3252687	1.8610623	12.124252	18.54095	1.1883566	5.6909113	4.5917807	6.117722	5.2779226	6.675124	4.6611104	9.823588	15.176351	2.228956	4.3168087	8.60199	-2.2465167	-4.8653574	-7.3100324	-3.833403	2.5609508	7.802231	-13.053425	-9.525561	-1.763868	-0.93868893	-1.0925797	-2.4168248	8.584073	8.984802	6.5418525	2.6452394	2.7718294	2.9247932	-9.616123	-3.8457427	6.175307	-5.811397	-4.695429	-10.424438	0.9141424	-2.9220533	-7.180272	1.7519437
¸ßË¹°×ÔëÉù´¦Àí (124).mp3	2.3841813	6.383017	5.628524	8.160444	6.343404	4.5561776	-3.6717958	-4.050777	0.3306589	11.661768	9.041985	0.10185003	2.9025726	-4.7575817	-8.394313	5.6195917	0.41189504	-2.0202646	7.26099	10.310957	10.794378	20.489151	18.67056	12.622089	13.629089	10.529259	3.405875	7.140221	9.019236	-1.469648	11.954136	13.381889	9.954691	-2.502589	-1.213181	-2.3589582	-0.21230838	6.2349515	1.1470709	3.7467654	0.6208291	-0.32377422	8.81179	14.82662	19.183548	9.765274	11.2626	7.104222	10.948172
¸ßË¹°×ÔëÉù´¦Àí (125).mp3	6.6551485	7.9749646	5.03192	4.721276	8.259043	7.1980753	6.4680443	7.7911186	3.1643176	8.529443	3.8289456	-7.2583685	4.4125047	2.222802	-0.9502981	-5.497242	-0.55740285	2.6205115	11.506741	8.022732	1.8599321	9.578269	12.605465	12.217997	1.357089	-2.1268334	-8.16831	7.3524294	8.437183	2.5581932	5.0168815	4.975629	0.51036495	-14.534233	-0.9652786	9.464197	-2.815363	3.092246	2.9614449	12.052433	9.889076	9.338619	15.459177	11.606178	3.536506	-2.9004543	-1.0134366	-6.906172	-7.181491
¸ßË¹°×ÔëÉù´¦Àí (126).mp3	2.7367754	3.0426793	4.92781	-3.9504786	-1.6844448	2.9730582	1.4336405	-4.2828193	2.0360937	0.90143985	-3.3178144	-4.3440514	-1.4225103	-3.7721786	-4.2592144	-3.750177	1.7937897	5.3771057	0.40033406	-1.0261124	-2.883586	-6.9518237	-3.704214	-2.0369363	-12.505032	-14.972006	-18.594501	2.5676837	2.7185638	3.6195376	-0.5007807	-6.9536543	-9.200128	-6.2026396	-6.5374475	-2.4749756	-1.6511725	-4.8611345	-6.457581	0.7360662	-3.455604	-7.214534	-21.787453	-16.949522	-14.01975	6.2864723	12.926546	5.739705	3.3440826
¸ßË¹°×ÔëÉù´¦Àí (127).mp3	4.8554735	-0.21921021	-2.3670068	5.8098793	9.467525	11.015329	-1.6331658	-1.9396048	-4.510024	3.1780076	-2.4833994	-5.680904	-5.6339264	-3.324052	4.3184385	3.42678	4.333157	3.8861814	-2.5436475	1.9590758	4.726429	5.808093	1.2565521	0.19033444	10.238338	10.069646	7.513565	6.427064	5.560978	4.437734	-3.2258792	-4.07114	-4.4134164	-0.4681101	-1.766186	0.3052783	6.8434916	6.405846	4.760876	0.65784436	-0.7388011	0.1152634	1.1232097	-1.6558323	-3.4234672	-0.4713119	5.720331	9.585892	7.973797
¸ßË¹°×ÔëÉù´¦Àí (128).mp3	4.9195986	4.7872868	-3.9928265	2.1849108	2.2226017	3.149039	-15.342312	-11.095911	-9.068973	8.283438	2.4268649	2.5528393	-3.9605372	-3.5889363	-1.9263185	-0.05455464	-8.247017	-8.879334	0.8959244	-3.117987	-5.2666006	-17.775143	-15.717008	-5.5976963	14.5719185	10.007866	7.677572	-7.2040186	-11.305784	-3.6907458	4.464975	3.993814	2.2583833	-7.5554047	-9.900053	-14.224352	-6.3104963	-7.644401	-12.152952	12.735529	6.236005	5.230846	-0.2651261	3.606915	4.5681496	8.08515	3.3451877	5.698467	-1.1347498
¸ßË¹°×ÔëÉù´¦Àí (129).mp3	3.8793817	-2.8684316	-2.137881	-1.3235292	-4.9124413	-10.464636	2.7460446	6.2564487	3.2991552	2.4829593	5.4826446	10.225429	13.90588	9.8111515	3.03861	7.3898926	5.4362264	1.1685473	-4.6132727	-3.950028	-0.24323493	10.006052	8.18044	2.862952	-4.5949163	-2.5545306	4.251395	1.3971747	-0.8242328	-3.372439	1.1361376	4.3787384	6.343946	0.60137177	0.4155679	-0.18781674	0.32785243	-2.4826431	0.12702335	4.4840503	8.585344	4.6265025	4.327856	7.7713046	6.354553	4.3789496	4.2136755	2.4141555	3.5579374
¸ßË¹°×ÔëÉù´¦Àí (130).mp3	11.543203	10.340209	7.730487	8.356005	12.138678	8.806345	6.572374	9.630205	7.912935	-4.533993	-5.6217422	-12.53668	5.0654764	-1.2615063	-8.059031	5.437649	15.726258	19.203712	-5.2870593	3.109864	9.928862	-2.2662122	-4.4445972	-2.0246005	8.581717	8.043096	9.396113	6.8869925	4.175962	-4.7831416	-10.476837	-7.2407703	-8.281488	1.553878	3.357581	-2.5155132	6.526022	3.263217	3.8938746	20.925838	22.16544	19.344545	-6.5023756	-4.8560295	-4.2398276	-8.138808	-5.616658	-13.702332	7.0156584
¸ßË¹°×ÔëÉù´¦Àí (131).mp3	-5.840103	-7.7786956	-6.2869754	-3.7630239	-7.386803	-16.581722	-8.08998	-8.787046	-17.996468	-6.8433256	-4.836122	5.008821	4.228463	7.3202558	5.825781	-0.7974794	-2.161491	-3.6327205	-8.857557	0.58146405	5.450472	-4.6462536	-3.6825702	-5.5661616	-0.013661414	-1.6655874	-4.472068	-9.961701	-8.684105	-13.89609	-1.1821394	0.8253662	2.2983599	-1.0109293	-1.3392202	4.626416	-11.709202	-8.07723	-4.1645694	3.720242	0.76329565	-3.5854735	-2.512274	-0.44427574	-3.7988164	1.6454992	4.145768	-1.3226492	-5.959196
¸ßË¹°×ÔëÉù´¦Àí (132).mp3	-6.966171	-6.3621182	-7.196335	-3.2783315	-4.970649	-2.1118894	-10.301046	-6.261174	-4.122089	8.296488	7.1691027	2.9454284	-10.822418	-7.9983788	6.9685097	-1.1357132	2.5060005	12.106612	4.350796	1.4679409	4.0128875	1.4255764	-1.3348631	-1.848378	6.662196	2.5111532	2.6397247	10.733303	9.974863	8.978001	1.4178721	-1.2357852	-2.6558042	-6.64909	0.72849953	0.60462135	-5.036462	-3.598157	-4.3131285	3.8310843	1.3246565	0.5168147	1.7474072	1.1792278	4.468678	6.9635267	5.259459	5.059033	-0.35941556
¸ßË¹°×ÔëÉù´¦Àí (133).mp3	-18.996658	-16.729517	-21.067799	-25.254337	-25.229713	-28.318672	-28.744774	-26.90289	-28.181599	-5.4438014	-9.626751	-19.277172	3.9085102	2.665496	-5.341073	0.42324686	-2.9131823	0.43943712	-11.643209	-3.7245393	-2.679072	12.22187	14.496309	17.787561	10.942625	4.6836615	0.5376189	-1.9202032	-8.237285	-16.330282	-1.0809984	2.6983247	4.9225655	13.316526	6.251075	-0.6109873	33.383812	33.692543	31.62043	15.209466	15.882541	13.91693	-0.30250862	2.890964	4.9342413	18.377905	5.2864976	-5.641242	19.696503
¸ßË¹°×ÔëÉù´¦Àí (134).mp3	9.636913	11.029779	13.919896	16.117975	10.399931	1.5872165	6.619259	8.953138	9.530571	10.985144	12.532724	14.121712	8.770402	11.850934	12.609612	-9.311706	-0.51187944	2.1309674	10.10512	14.555388	11.585593	21.067026	19.880592	17.467749	5.5618267	12.079157	11.589703	4.815195	6.706357	0.17627907	4.142424	3.3305674	6.1888175	6.635992	7.8922157	5.205388	14.071415	14.448156	20.265953	18.35354	18.405289	21.331041	6.728464	8.397005	5.604808	19.923119	19.753067	16.618204	5.415062
¸ßË¹°×ÔëÉù´¦Àí (135).mp3	10.971455	6.7257442	0.27462718	-7.868952	-6.550949	-8.1790495	18.812725	13.902853	9.120461	6.8846726	6.031975	-9.240305	5.806042	0.912376	7.4135513	4.000511	4.7621083	1.978261	-3.789693	-8.33364	-19.161747	-14.791281	-11.384842	-4.4429345	-7.6859994	-6.1336327	6.3354297	-6.688216	-5.742738	-1.3447967	-23.48276	-18.972887	-15.56608	2.1409612	-1.2260112	-3.7788284	-7.290546	-6.111697	1.8904064	-18.896755	-15.655653	-8.237518	-19.731304	-23.907234	-19.419313	7.638041	-0.23194051	-2.1089118	-4.021328
¸ßË¹°×ÔëÉù´¦Àí (136).mp3	-2.9065058	-7.217053	-16.327341	0.28752294	-0.4737656	3.9027953	-3.4449897	-5.2084665	0.106613874	-10.648303	-10.393129	-10.47375	-7.37723	-7.06424	-8.968084	-11.309055	-7.7913465	-5.476921	1.8659296	0.9010011	1.6666577	-0.75707847	6.117521	6.5602493	-4.6336346	1.5935721	9.793303	1.9235266	-1.533001	-4.8563175	-4.4244556	-3.2625656	0.5391904	-5.32566	-7.6994305	-6.609167	1.7691716	-1.4696149	1.2960559	4.0657406	1.21411	-1.4818803	-2.4423437	-3.5212584	-2.597185	-7.348617	-9.62332	-6.733087	-6.960676
¸ßË¹°×ÔëÉù´¦Àí (137).mp3	-6.3730226	-5.5626493	-1.8131542	-10.009398	-5.1517086	1.941905	2.7192266	1.8963552	-3.0269153	-4.8591	-6.7317085	-11.5521755	-2.2223847	-2.2621455	-5.0749226	1.7352357	4.623189	4.78222	2.628034	3.5545921	3.0996187	1.4716859	7.544504	7.8870745	-0.20455784	0.032728553	-7.585535	7.6628666	6.4420404	8.159019	-3.1363187	-5.561316	-8.906656	-6.9748654	-2.189255	4.2740855	-1.2120275	-6.806247	-8.183984	7.445547	1.7122496	-7.505191	-10.0651245	-3.406576	-1.3433527	-6.653407	-4.6713943	-5.453865	10.036045
¸ßË¹°×ÔëÉù´¦Àí (138).mp3	-8.980604	-7.078602	-2.2452874	6.2990885	5.7734613	1.9216206	16.372696	11.329161	7.462204	-7.067608	-0.61286384	2.5426626	-2.382937	-1.1579232	1.2121485	-5.500045	-6.525445	-5.2320843	-4.235537	-6.2949505	-8.49287	14.534895	8.516309	5.3224983	6.2813916	-3.0190892	-7.3550634	-8.640022	-6.1111903	0.38378793	4.8547735	6.482717	10.988226	9.126299	12.441286	14.021114	5.484736	3.4128065	-3.138357	-7.9265804	-10.134783	-15.085813	-7.4380774	-8.231031	-5.760715	-3.719519	-5.051135	-7.587416	4.422669
¸ßË¹°×ÔëÉù´¦Àí (139).mp3	1.5877702	6.6229343	3.5165682	-6.7278357	-8.467161	-12.021429	3.9125783	-0.2198661	2.8273335	4.812646	6.685497	6.0734243	-7.86563	-13.237883	-14.304665	-3.6470842	-9.00613	-8.16078	-13.227709	-7.391696	-8.22692	8.820208	4.060073	0.5235448	-1.8296343	-2.3749115	-5.819895	-7.740617	-8.150213	-8.556824	1.9526939	4.235498	4.9244337	18.542099	20.4192	24.959019	8.067163	3.3478892	7.036883	28.340715	34.88933	31.288616	20.754513	24.30444	17.88501	3.6851006	8.904028	4.7470417	7.0873575
¸ßË¹°×ÔëÉù´¦Àí (140).mp3	-15.580895	-8.508919	-6.421562	21.669823	21.56942	16.415047	11.611427	13.841792	9.206335	11.795053	15.208715	15.721174	2.6997638	5.7388325	7.084075	4.87342	4.575949	2.636859	6.622078	8.00439	16.295351	20.674732	16.046053	11.047346	10.36114	14.95059	15.6461315	-4.7971888	0.3738998	2.7172022	6.84449	6.4909863	8.75944	8.142141	8.608639	4.8358603	6.94853	14.658569	12.880255	3.1096334	9.089791	10.940941	11.392494	16.719036	10.678193	4.368269	8.280649	1.3105447	0.7457814
¸ßË¹°×ÔëÉù´¦Àí (141).mp3	11.955626	14.123505	13.487488	11.562673	17.769787	17.757547	22.898996	23.179447	16.81313	0.18493626	2.7812908	7.00861	8.020559	8.8204155	7.2499733	-1.9467609	4.026046	8.851982	-5.2657423	-4.6983595	-2.5335698	24.23387	19.129915	9.383087	10.156607	13.602949	11.425831	6.537825	18.58266	18.15913	-1.1519436	0.5832832	4.6057777	-1.0301995	-1.3474097	-7.6483173	-6.7435737	-5.5416994	-7.5072985	2.5925455	11.07942	13.84671	-0.3111732	10.492713	14.9617	-13.040085	-11.21198	-14.749813	5.8131056
¸ßË¹°×ÔëÉù´¦Àí (142).mp3	-5.874322	-5.6933403	-5.9735417	-15.344402	-15.298126	-18.345306	-4.8923917	-9.738125	-12.09834	0.42556542	-3.4716482	-8.317986	10.368292	-0.18090498	-0.044483542	-2.9834604	-2.9324405	-3.8810413	0.5173844	3.022589	3.9250798	-11.754912	-5.725145	-5.482409	1.0823828	-5.1869917	-10.644797	-18.721865	-16.787603	-14.117607	-1.1182666	-8.803743	-13.196221	-9.995413	-15.7094755	-14.389246	-3.9007292	-2.416442	7.843561	0.7504349	-2.5596972	-0.9922207	-8.156008	-6.0710793	-0.66449475	-12.059613	-12.071041	-5.783675	-14.749706
¸ßË¹°×ÔëÉù´¦Àí (143).mp3	-9.558881	-13.355406	-14.408596	-9.038708	-9.569734	-10.687012	-6.843501	-0.51692665	2.5410507	-6.688836	-11.436756	-9.56157	-4.527363	-5.313942	-3.7600234	7.9704185	9.3859415	9.695141	4.255555	3.9502563	3.8436499	5.034772	7.2007556	6.7151885	3.8894897	4.3399825	6.3861437	-1.0688212	0.09798488	-2.2372084	-0.4125601	-1.7783711	-8.578815	9.486999	6.5235395	1.02742	3.1151624	-0.27219117	0.9109602	6.054181	-0.70936406	-6.383818	3.02279	1.5819906	5.882166	4.2522936	2.7488632	0.37239504	-9.933172
¸ßË¹°×ÔëÉù´¦Àí (144).mp3	-2.3663106	3.711955	6.663605	-3.8417263	3.5177565	13.763601	8.449053	9.513468	9.060468	3.9216168	11.363684	8.424545	-0.5314652	5.07594	3.0793133	11.054993	2.8677692	2.7815742	9.734728	8.304132	9.958462	4.2272277	6.013792	7.1155624	10.188778	9.959883	4.201265	8.001961	6.4949694	-0.40455475	-1.7191696	0.7671932	-5.396821	1.1122899	3.4990854	2.1148217	2.3162231	5.587576	5.3793583	-6.573592	-3.7149382	-6.910124	-1.5205638	5.3916416	5.0166216	-4.6874313	-0.40298945	-4.0042152	0.9073741
¸ßË¹°×ÔëÉù´¦Àí (145).mp3	-1.6937908	1.0258691	4.9090023	7.768451	5.757598	6.12372	4.4818125	8.72109	4.123075	8.52861	3.9376557	-2.289673	5.1060486	2.189665	1.7936745	17.05492	12.96713	11.439201	8.52658	3.4778512	0.14998007	-14.801456	-8.931515	-11.69289	-0.3344293	-1.4975321	0.19894153	-13.279076	-12.948616	-13.249998	-6.3674507	0.03239131	-1.9490207	4.7148924	3.6287093	-2.3429947	-2.7140188	1.1338316	4.421891	7.4738517	9.363268	9.901131	-0.75286174	6.2122045	8.626703	-9.148897	-3.1701665	4.7229614	-0.45741445
¸ßË¹°×ÔëÉù´¦Àí (146).mp3	-8.02003	-2.8174286	-3.2114162	-1.3280193	-0.7615952	-5.473634	-0.69543505	0.010672092	0.8585242	6.098267	6.90695	17.196377	-3.466383	2.9664342	5.2582197	-8.319052	-3.3709571	4.054298	-1.9201615	-0.077399224	3.2846656	2.072944	7.4153013	8.885968	3.571165	0.8899065	1.7413573	-0.7729229	1.9673678	1.630574	-3.4035058	0.6972954	-1.4315691	3.409715	6.184951	5.9113193	3.8442144	4.4401054	0.06499458	4.0661926	6.339222	9.780357	-3.306744	1.0209432	9.6546135	-8.980396	-6.917906	-11.120334	4.9754953
¸ßË¹°×ÔëÉù´¦Àí (147).mp3	-4.9815516	-2.7566485	-1.2339768	-4.9929733	-0.9572569	-8.4709	2.186602	3.6501637	2.953954	10.786497	6.3857365	5.4017277	17.54435	17.46045	17.664774	9.306657	8.050624	12.040037	0.17961234	-2.3560445	3.9381466	-1.1597015	-5.1334305	4.42206	-2.429819	-0.7446868	2.0588615	1.0390477	-4.769945	-2.9817586	-5.0719757	-8.649638	-9.54023	-4.209763	-3.2529058	-1.9461826	-2.0794706	-6.9150844	-6.300561	12.195845	8.582907	5.0657473	-1.2115877	-0.5348675	-2.589797	7.8880377	7.9432096	13.6220045	-5.6858974
¸ßË¹°×ÔëÉù´¦Àí (148).mp3	-1.9248061	0.56648123	1.2977295	17.507141	17.015568	18.73353	3.7727773	-1.0857296	-0.94531727	21.14861	26.738544	23.107979	7.04039	19.092258	19.418047	9.891283	11.728904	6.41949	-0.45665988	-4.5759315	-7.8591404	12.215099	19.392765	16.804562	7.9718084	9.472048	4.0865	27.524391	16.957762	6.46039	1.5325502	4.621054	3.794638	-1.7933346	2.297367	6.9275446	5.6583986	10.925077	11.417856	21.337341	15.163708	6.327491	8.18875	12.196323	9.481937	7.5761805	9.351844	1.1837522	1.5589507
¸ßË¹°×ÔëÉù´¦Àí (149).mp3	12.006912	23.979153	36.395805	30.882708	27.374313	14.138952	16.291887	24.434923	19.19627	36.641197	32.104515	19.70142	18.827713	23.924133	22.002272	27.094803	26.59852	20.864908	13.999582	21.846302	18.649761	10.315114	13.396271	10.8698845	20.914997	20.649593	16.218145	16.25987	22.827724	15.796089	25.770752	29.151745	16.64981	8.669624	20.150368	16.12716	28.846304	28.896454	22.603813	21.88625	29.40786	24.738682	33.31144	33.103184	30.1515	15.933479	21.109768	21.384308	26.298008
¸ßË¹°×ÔëÉù´¦Àí (150).mp3	15.324674	17.313513	17.136143	16.977371	17.542347	16.781258	8.981146	11.156126	7.4039555	16.02269	17.643938	19.49534	14.411572	19.339699	20.949993	20.148264	19.514835	12.465038	4.161476	4.252324	3.8554885	-1.9947046	5.2086864	8.610279	8.243261	8.361244	8.282989	6.463004	10.720711	6.517952	11.607044	10.624044	5.947994	8.896754	14.219397	12.378834	-0.014516279	9.888252	15.8612995	16.99221	17.944094	13.383021	18.910662	18.891254	17.626831	7.7239404	17.87875	16.58422	10.427551
¸ßË¹°×ÔëÉù´¦Àí (151).mp3	-5.531723	-7.1487665	-6.1411567	-9.9997635	-13.326528	-8.949431	13.248996	8.896345	4.486738	-1.923739	-3.6560884	-7.30372	-11.002123	-5.905325	0.07440591	0.22027731	-2.3766935	-5.887638	1.97389	3.3764076	5.0208206	-5.538368	-1.9015453	6.2239447	-20.380527	-16.11982	-17.713638	4.2304354	-2.4672825	-2.244607	-6.784401	-5.363803	-5.8796625	-1.7130847	-0.7494555	0.5022501	-1.0127459	-1.6155443	0.15969598	-1.8620586	-7.058812	-13.321657	-7.3214483	-4.422195	-6.2727222	-5.917036	-7.404434	-5.4253855	7.3450985
¸ßË¹°×ÔëÉù´¦Àí (152).mp3	4.8771496	6.048281	2.8726676	7.5270863	7.9580717	12.730976	-4.7694726	1.0751228	0.92414683	-2.4291816	2.1891112	11.210787	-3.5803635	0.115338355	2.598228	-3.8825574	-2.4769895	-2.4318688	-3.7303228	-1.6133993	-1.1406393	2.5774412	-0.117318764	0.41224474	-2.4259238	-0.30834606	1.5732274	0.6056523	7.0455217	4.0985475	4.3986883	3.4507658	-0.34896213	1.7581007	5.1507053	0.685186	15.3411045	9.906719	8.699695	2.6168451	2.579049	1.4105593	-7.2669134	-9.348708	-10.022486	12.838535	6.5569305	2.184923	3.2637272
¸ßË¹°×ÔëÉù´¦Àí (153).mp3	-0.107740164	5.335043	7.6221247	6.420103	7.3111625	1.575807	13.318899	16.197826	14.381386	2.1115372	0.01565361	-5.336377	5.2133346	7.77931	4.801424	2.8744717	8.693853	11.315892	9.104669	12.096893	14.165829	5.536028	5.190119	2.2565968	2.8081212	4.822003	3.5674467	4.256557	8.847864	11.975838	13.781217	11.327761	6.251148	9.992975	5.4462657	4.9086785	-2.097121	3.6607704	1.9262834	8.781826	14.505893	12.579724	14.890633	16.310432	8.247778	8.549661	13.410384	9.91223	8.392085
¸ßË¹°×ÔëÉù´¦Àí (154).mp3	4.9580717	2.4652572	-1.9878044	-3.0333686	-2.0920813	3.7911096	-4.5459366	-0.37294003	5.7627344	1.3166411	4.0304356	6.302129	0.42215443	-1.8710519	-3.3560648	7.1520185	5.1394587	3.2082396	2.7298265	6.409169	5.1077595	9.35312	8.270134	6.776223	2.607866	1.5927818	3.065642	8.190865	0.69009954	-5.209327	-1.1238105	0.08816284	5.881609	0.9848572	1.7603106	4.0566025	1.2029755	5.833353	6.6239734	9.866755	5.0580416	-3.5070128	13.841852	13.0106735	5.067214	-2.1211014	1.0843132	0.31964332	-1.4819261
¸ßË¹°×ÔëÉù´¦Àí (155).mp3	0.46977234	-0.788574	0.51047117	-1.2926507	-0.8987916	-1.4473246	11.897432	14.062706	21.413593	6.211463	4.0954123	3.1680164	4.8809886	6.1856003	4.192034	2.8913677	8.170704	10.76535	1.0730805	2.3624446	-0.7185099	-1.9858338	5.3665323	5.2803802	0.047967374	-1.6482931	-6.9434423	6.139247	5.0452275	6.925106	-11.236631	-6.1125655	-2.7788377	-5.708433	-1.8112545	1.2529602	0.12532553	-5.30021	-5.7587814	-1.2723618	1.1497406	3.1401143	-1.7651284	-5.487667	-2.8436964	1.5074033	-1.5045408	-1.2054155	-0.051439375
¸ßË¹°×ÔëÉù´¦Àí (156).mp3	-0.260849	3.828991	7.132517	4.3653936	6.4537306	4.0150294	1.7911779	-0.3658467	2.2018042	0.58343184	0.2762065	0.630296	-0.26406544	0.95003057	1.2383606	14.324586	6.9776535	4.429046	-0.2709915	3.3267648	4.560669	-2.7007735	-0.74531615	-0.8861771	0.5495702	-3.9992776	-4.6427507	2.7000353	3.562803	7.2243876	2.9452076	8.485136	8.028275	6.324956	3.3250055	8.453026	14.983902	18.206772	12.959856	4.457898	6.7683644	2.523195	3.2764575	4.6890926	6.6027493	2.639083	2.643078	1.7495236	-7.152565
¸ßË¹°×ÔëÉù´¦Àí (157).mp3	-11.674443	-14.846382	-15.333185	-0.734503	-7.4487514	-11.128257	-3.9644537	-1.268805	-6.7408705	-3.4066663	-2.4679537	-6.311301	1.0342672	2.2710311	5.359272	-2.877967	1.509856	-1.3331863	-3.5449584	-0.70109606	-2.6488233	11.065957	10.400192	7.366927	3.9063733	3.7175636	-0.16069661	3.1384041	3.5141993	9.284085	-1.8676076	-2.8270874	-5.7493343	-1.8988721	-3.3838987	-9.853506	-7.1156287	-7.879516	-13.004204	-4.5077095	-1.1378492	-3.254178	-13.094339	-4.1395226	-1.8438435	-1.8924444	-3.280086	-2.0021472	2.5854993
¸ßË¹°×ÔëÉù´¦Àí (158).mp3	2.3845825	4.5778217	4.285424	-3.5172572	-0.9992596	-0.14290616	-1.2820847	-4.7938833	-0.56116664	2.5670822	3.4011831	-3.828097	11.450674	13.298235	10.691963	-2.1669567	6.823264	11.468418	5.7359767	4.456789	3.8560898	-5.638661	-0.9433615	3.1489558	0.27957743	4.14317	8.084429	14.711397	13.134748	11.293922	3.828477	7.4743404	15.708661	-6.4785395	-1.207754	-2.4336748	-4.552915	-1.5035945	0.5770134	3.78228	-2.1704154	-9.571192	-0.96324444	-0.15988946	-4.295633	-2.5517702	-1.1811333	-1.1334476	3.9596322
¸ßË¹°×ÔëÉù´¦Àí (159).mp3	-9.6092	-7.3955393	-11.914667	-4.1665707	-2.5170949	-7.4474535	1.3825574	0.056868106	-0.28900677	-16.52392	-10.598013	-12.946793	-4.0155983	-5.540329	-6.173991	-13.169429	-15.279797	-14.614596	-8.01443	-13.323124	-14.800987	-8.904187	-11.715647	-13.172679	-6.4244394	-5.062157	-3.4939137	-11.8401575	-12.173565	-17.436333	5.3809557	4.497596	2.2569928	13.254377	12.829836	11.141663	4.419077	9.442072	2.5977721	-0.79310286	1.6257674	1.1201	18.469584	18.730862	21.207561	-5.0588408	-7.3766737	-12.503571	-4.144946
¸ßË¹°×ÔëÉù´¦Àí (160).mp3	0.68170035	5.1649704	1.6303929	2.4692125	6.1340322	7.6994753	3.7153602	7.1110487	11.450851	9.783013	6.746927	4.0137386	4.069705	1.69889	0.124168545	4.090708	0.023498654	-6.9832306	-3.6621788	-1.9930086	-4.7427554	-6.341914	-5.243698	-7.211746	-3.6081398	0.2965967	0.23069677	-9.27987	-8.851001	-8.209238	-15.40687	-10.994068	-12.715334	5.382682	1.5173931	-0.003583916	0.9512168	-2.5811486	-6.610064	-0.942749	-1.9500675	-3.5121112	0.4403904	-2.8955822	-3.7222753	-5.793497	-2.4076433	-1.2275727	0.43356156
¸ßË¹°×ÔëÉù´¦Àí (161).mp3	4.834825	5.186098	6.635523	-6.651738	1.5995537	4.0190673	21.439774	19.881187	12.0320015	6.0429034	8.621601	15.577938	6.1074414	2.6302836	-3.3365831	17.496035	12.475172	5.6953163	-5.5128984	-0.6591851	3.148515	-0.29594287	0.85587096	-9.543043	13.202964	10.836222	2.0483928	4.2200804	7.0019774	5.3303633	5.8192625	8.972912	7.67679	0.55541044	1.3350409	0.1456914	22.768719	25.241402	28.521381	12.016636	10.63715	7.408759	7.9664917	8.463173	5.7270317	6.420284	2.9451184	-1.7024575	-2.602507
¸ßË¹°×ÔëÉù´¦Àí (162).mp3	0.06277898	-0.5213948	-3.6593802	2.7349415	4.13581	-0.55343664	0.124461055	-0.1703068	-3.9175048	1.2602285	-2.4699583	-5.6101155	2.2541792	-5.0885363	-5.9127164	1.8172122	4.5115952	2.2587342	-2.4672704	-0.8350913	0.15594514	-2.8170702	0.43014526	-0.99307686	-10.497868	-7.214963	-6.400565	0.14921284	-0.18229741	-8.322186	-10.140934	-3.763327	1.4131992	2.7727797	6.66173	6.820232	-8.283957	-5.7538257	-4.668811	-2.668806	-0.41514668	1.2774932	-9.698509	-7.931446	1.6234086	2.4186337	-0.5436759	-2.1152368	-9.668583
¸ßË¹°×ÔëÉù´¦Àí (163).mp3	-10.280865	-9.018957	-13.26881	9.124897	7.176735	5.14358	-5.8875	-4.548813	-1.6195505	1.1441126	-2.647478	-4.256861	-4.115736	-2.579271	-11.49665	-11.951403	-14.06566	-22.531048	1.8015018	1.3519636	-4.378497	-8.993032	-4.5771575	-4.0425134	-3.911193	-8.067782	-6.2554984	-12.845404	-7.251975	-1.0331721	4.6073413	0.2761464	2.4583416	6.69698	5.44366	3.574059	2.7155752	1.4096795	-5.2780895	-1.7693338	-1.3005583	-4.6559505	-6.3122478	-6.508012	-6.3854637	7.8804765	8.188666	4.848117	4.432392
¸ßË¹°×ÔëÉù´¦Àí (164).mp3	-0.41332716	3.4219766	4.545471	14.262202	13.741161	4.521772	2.8370657	4.864317	3.761036	-0.8920215	-0.384898	0.31014705	-5.4627686	-0.16916907	2.9892423	9.903301	13.617043	15.701544	12.514786	14.2959385	12.718557	7.00655	6.180328	0.7977346	14.641357	10.325177	3.7751353	-3.7213836	1.996181	3.7503028	0.64445585	2.7297359	8.103213	-6.4393997	-10.44981	-13.591133	5.0039825	-0.14165926	-2.2876966	-0.2825777	0.5386734	3.2283013	-4.843831	-4.231424	-2.572608	-10.317453	-3.8617916	-10.593481	1.4910386
¸ßË¹°×ÔëÉù´¦Àí (165).mp3	0.2578268	6.935086	6.620815	10.186409	11.695253	11.735888	11.570812	14.106506	13.383242	-1.0450833	7.687851	10.220234	18.818764	19.30371	15.148811	9.248173	14.661631	9.390832	4.8249283	13.198643	16.977608	1.7116413	10.193455	10.962348	12.046186	10.417103	3.884842	6.281929	11.829706	16.097324	3.4194195	9.494881	12.063391	3.8641102	5.5854073	-0.9638298	2.7553353	8.110208	4.776305	2.8597984	-1.1066966	-1.6416879	-6.252719	2.404799	0.7907872	8.27886	10.947582	11.227091	8.730843
¸ßË¹°×ÔëÉù´¦Àí (166).mp3	-3.5037065	-0.53889555	1.3445022	9.480406	7.5769944	6.07816	6.2892103	9.66567	11.1907215	-4.1783247	0.7492378	4.8876247	-4.1610985	1.2806499	-5.3841133	-0.21238393	2.9913785	4.3004503	3.556728	5.6930227	2.4128346	4.2730904	9.910479	13.567401	2.5978403	5.540271	9.108996	1.8210768	1.570294	4.157174	-4.054179	-0.98414564	-3.7036607	8.889812	7.4163985	8.220966	-4.125435	-0.085265756	-3.02821	2.9067383	2.38554	-1.9796995	1.1015459	4.9335814	3.3683074	10.878552	11.094036	13.877139	9.990393
¸ßË¹°×ÔëÉù´¦Àí (167).mp3	-14.207544	-13.243783	-12.429445	-5.4297214	-10.087255	-15.202127	-4.0183644	-3.3304925	-4.1150045	-4.834831	-0.4213571	-5.3433867	-4.9704704	-4.5085917	-4.8256617	-16.809168	-18.029163	-11.6255665	0.9155437	-0.8258906	-0.97184193	-18.506336	-16.168938	-15.373173	-8.41995	-8.073067	-4.1803427	-8.769318	-7.951922	-9.999495	-17.472393	-18.88766	-16.307913	-8.613267	-3.2337918	-0.11688152	2.12223	8.823516	12.635443	-3.1140552	-6.7479043	-11.423123	-5.5771403	-5.3761806	-0.9825689	-3.4043348	-10.336161	-14.011894	-9.081189
¸ßË¹°×ÔëÉù´¦Àí (168).mp3	-10.845625	-3.0992498	-2.9292796	2.5477312	2.0089903	2.3973606	5.23685	4.6582355	4.90203	1.6911446	1.7226996	1.5123892	11.92222	10.711002	8.371731	-3.7640796	-2.843058	-0.80047697	-3.7298625	0.8119903	4.0941086	-5.595495	-2.0765078	0.42620182	2.5418706	0.9810246	1.535846	1.7988403	2.3843498	2.3384557	2.8337746	2.679667	1.7977376	7.240509	3.6188664	3.954053	8.503702	7.182432	6.9715195	9.3822565	9.862164	8.372879	4.2316093	5.2993393	3.746287	6.5625935	6.421669	-3.5756888	4.912736
¸ßË¹°×ÔëÉù´¦Àí (169).mp3	15.794843	17.935974	20.976072	5.4312677	10.612375	15.277505	9.761469	6.253516	2.6226068	4.4774528	5.633042	0.06912586	3.8234053	4.441413	0.45425788	5.600685	6.3776226	6.5388784	4.2858925	7.0622325	4.0034547	16.165802	17.987978	22.261478	7.300926	9.497248	6.3680944	11.689811	9.172395	10.493603	9.093373	15.6878605	13.734196	7.191674	11.671246	13.452961	12.53809	10.93461	6.629421	14.271797	15.225599	11.2721615	3.5713928	6.6589513	3.6626985	10.681782	5.8392677	4.3199553	10.9760685
¸ßË¹°×ÔëÉù´¦Àí (170).mp3	4.4136677	5.7449245	3.838032	8.923049	12.104738	12.92425	3.328382	2.3893652	1.4017096	-4.49462	4.4844875	8.336202	9.645714	13.904412	9.097511	6.1591983	10.27149	9.272238	6.2027464	3.1170917	-2.2571206	-3.0566971	-4.9061303	-1.571912	-12.751497	-11.070964	-2.0322733	-2.7586684	-6.0533233	-19.558048	-9.057831	-13.733076	-11.856668	-1.704951	3.834201	10.412826	6.5189695	2.2377305	-1.336548	-5.3453965	-7.2608633	-12.2449	14.930577	14.616735	12.304182	12.711363	10.9777775	6.053293	-6.507125
¸ßË¹°×ÔëÉù´¦Àí (171).mp3	0.739918	11.635976	13.738459	-9.224018	-11.445056	-4.644455	-2.9312797	-6.6704173	-12.344585	-1.0160079	1.0314668	6.40227	-20.974579	-17.21373	-17.94939	-3.757629	-9.530593	-2.9213176	1.0279679	1.2901456	-1.210643	-10.095915	-14.049625	-18.092236	-13.814096	-17.07415	-17.614582	-0.27281034	2.9154315	9.168129	-9.616074	0.9648288	9.218288	-9.413482	-11.133387	-14.528908	-6.1060247	0.9254967	4.489152	-10.479143	-7.529111	-11.66598	-2.640028	-4.7594867	-3.1077476	25.535948	29.64027	23.534191	-0.7453737
¸ßË¹°×ÔëÉù´¦Àí (172).mp3	0.21139705	4.1085334	12.070223	11.060608	11.682465	14.527881	0.34304786	3.4229522	11.199265	-1.6630867	2.6290615	-3.2541404	-3.4620237	-0.82175434	3.7115383	4.674977	7.8030777	4.287788	-0.9933071	-1.9135551	-2.9005914	5.6348934	9.813585	8.041772	-5.362065	-0.1421799	2.3302178	0.94269943	3.9343596	-0.31048155	0.0349676	-9.638393	-11.249313	-1.8700316	-0.5038244	2.4330025	6.7863445	6.2499385	-0.15663141	-1.0383395	-2.96846	-0.4726981	-8.331927	-4.591464	-7.7602143	10.876577	9.279213	6.8153152	9.906397
¸ßË¹°×ÔëÉù´¦Àí (173).mp3	-3.0610394	-8.915228	-6.00935	-6.7408977	-13.546906	-18.07862	1.9939218	-1.3325423	4.017461	-2.1505516	-4.6451173	-4.274237	-7.0963173	-9.562211	-7.291198	-6.1321898	-7.011836	-6.1402583	-6.091441	-5.086595	-2.3715632	-5.2128897	-11.024328	-7.52919	-5.2872148	-1.2173837	6.422425	-12.996332	-7.2167597	-6.18155	-1.3222721	-3.5903773	-8.760002	-12.760506	-5.509321	-3.6196437	-11.477262	-10.192438	-1.4821393	1.1504089	0.8208811	-4.3007774	10.32837	8.126162	9.779998	0.42655808	-5.7617207	-5.1609025	-8.851795
¸ßË¹°×ÔëÉù´¦Àí (174).mp3	3.8682497	9.619225	10.157909	17.103355	16.738297	10.514273	-4.4653344	1.879701	3.4044895	-6.236927	4.5803976	1.1336558	-12.915247	-5.5429034	-2.727737	-11.170928	-12.906939	-6.919879	3.3702874	5.1249704	3.7391644	4.6386943	5.3002157	4.828618	6.750906	0.7895304	-0.803638	-12.196196	-4.7503223	-7.17734	-1.4781607	0.25875884	4.5055637	-4.313584	-3.1072993	-2.4806888	-12.279379	-9.466227	-7.408087	1.3579488	-0.73556006	0.45087814	3.4867072	2.8771527	-0.93791485	0.2853847	4.729788	7.637574	-0.18574114
¸ßË¹°×ÔëÉù´¦Àí (175).mp3	-1.3188213	-2.4601488	-0.8892948	-1.4858263	-2.8124804	-1.9968607	-6.744827	-8.630988	-16.225355	-4.5121984	4.634768	8.588571	-5.448094	-7.1276307	-4.860437	4.8237457	7.8840184	13.347562	-0.09234589	-1.6002014	2.1624985	-0.6638936	5.027366	5.256875	2.1066544	-1.6214058	-4.9250984	2.155836	-1.496908	-6.207172	-10.892821	-11.205774	-15.359937	1.4249585	-3.2328203	-7.9291663	-8.957228	-6.44995	-8.028486	-3.7273536	0.92999315	4.5949345	5.441238	2.0963216	1.9825047	-6.5573835	-9.288698	-18.29874	9.510164
¸ßË¹°×ÔëÉù´¦Àí (176).mp3	-2.901752	-2.8654804	1.9455848	-16.884314	-12.05649	-7.4473386	7.268794	4.836414	5.737921	9.490671	13.809328	13.792753	2.3960607	12.69035	14.618642	-5.5931854	-1.9724706	-10.908347	0.2908416	-0.095410585	-0.16847491	0.28360206	-2.2677314	2.3299818	-1.3725255	-5.3571324	-8.368271	3.0257125	2.2307763	9.53721	-3.5770354	-6.2084994	-5.678461	-7.8643193	-3.0966852	-4.3581643	-4.552462	-3.9342535	-5.813931	-1.3590363	3.8038015	1.8157645	-4.340909	1.2645767	4.508397	-5.901679	-2.7562373	-10.004332	1.8721246
¸ßË¹°×ÔëÉù´¦Àí (177).mp3	-21.818462	-11.022133	-3.3478115	2.3840837	-0.61899024	-1.748489	4.5407143	7.302911	12.289501	1.0754223	2.729525	-0.09369701	-9.999302	-2.9448645	4.168189	-2.7159235	0.30969715	-1.748044	-12.812419	-9.713394	-4.5849295	7.7831755	5.8591657	5.2560563	12.633808	11.146868	12.082014	8.187966	9.799839	10.311738	-10.529054	-9.102247	-1.8619158	-2.3347826	0.30017734	-1.6501658	2.9240167	-4.6526995	-10.727385	4.505806	9.085152	2.3029065	2.2606268	3.803946	6.4724226	2.224578	1.0311825	3.5634866	-1.755987
¸ßË¹°×ÔëÉù´¦Àí (178).mp3	1.2583013	-1.9692945	0.7277957	9.052227	3.2486556	4.5958962	10.399719	12.042135	8.126888	7.1815534	11.550254	11.700237	8.185747	12.114098	14.716261	3.2492344	6.576291	-0.56042886	-8.2459135	-12.477948	-13.783495	5.384424	1.7950265	-7.4309335	-7.535264	-4.231589	-2.1930478	5.250558	6.4349318	5.472663	2.9114308	12.649544	12.614271	8.847794	7.572298	3.0027578	-6.09461	-2.2483988	1.0887452	-21.602379	-22.222137	-20.221909	-0.32865924	1.7574496	-1.1109318	-12.823803	-12.358972	-12.291441	-6.4516892
¸ßË¹°×ÔëÉù´¦Àí (179).mp3	19.078802	18.97976	16.330036	16.131252	11.214376	-1.2663176	-11.044699	-6.2790513	-3.2061439	-3.4316912	4.5638847	5.8726687	5.2816024	4.624687	3.7246304	-3.1621928	-2.9957972	-1.0230443	0.17484021	-2.2591481	1.2564921	3.4292867	7.35012	14.999434	19.942627	16.899021	19.491493	-0.8464968	1.7170036	-2.9323804	2.6701498	-0.8437016	1.0545033	29.156961	28.730549	20.67942	4.5667534	6.827965	9.864921	15.016206	14.550013	6.530583	26.001263	23.08588	23.361189	3.8599882	4.3837566	4.730729	4.481281
¸ßË¹°×ÔëÉù´¦Àí (180).mp3	-9.999514	-3.5071616	-4.895626	-8.877837	-5.3646927	-4.854654	-1.0035139	-2.7998295	-1.1048787	-5.3936815	-7.439517	-10.914294	2.0370295	1.019852	-0.5817198	-0.46515268	-1.7815617	0.13545205	-3.031547	-2.3796883	0.42923155	-4.887457	-2.8813386	-6.4202456	-10.89168	-4.8086452	0.8303882	-6.94922	-9.376158	-11.577635	-0.71610546	2.3203666	-1.183989	-5.772889	0.65533185	-0.95895725	0.7245707	-2.1229098	-1.9760778	-5.9356136	-6.7096634	-5.524974	3.227726	0.37003794	0.85329735	-3.7742498	-3.8180566	-7.80775	-15.4258585
¸ßË¹°×ÔëÉù´¦Àí (181).mp3	6.2892303	12.3172655	13.4927635	22.211403	24.893248	12.545467	14.936373	16.778574	20.474129	13.005661	18.864765	25.365574	9.216714	16.049225	9.889416	20.368492	21.80127	22.713879	21.878902	11.529494	2.7145324	4.3323374	5.237317	-2.510721	-2.6395912	0.38274956	3.398307	13.214703	13.373161	12.963995	-0.58297706	-0.06458721	-0.80789256	-3.6978557	-5.148359	-5.7891064	-2.3889236	-6.5403624	-10.803794	-0.78649807	-6.12521	1.836523	1.2764833	-3.4550662	-4.301825	-5.2328677	-8.231653	-0.46435875	-6.763463
¸ßË¹°×ÔëÉù´¦Àí (182).mp3	-1.9607145	0.4064325	3.1426458	-16.614414	-9.737349	-8.513834	-10.731052	-0.4296239	0.45760772	-15.546707	-12.979525	-9.456224	3.5132809	6.7816877	5.2133226	-6.366575	-0.031869948	-5.666225	-9.900201	-0.6793933	4.487183	-4.368824	2.2851741	0.1398067	14.391682	13.461004	6.4046297	-3.7123847	-2.376417	-5.138372	6.761594	11.299154	7.8602953	21.65156	21.063358	9.87326	15.378274	11.328004	3.1178493	3.7399817	7.76405	3.0954864	-5.0468693	3.1371722	6.0064793	3.0654426	7.6362443	11.121649	12.967566
¸ßË¹°×ÔëÉù´¦Àí (183).mp3	7.199012	2.615067	-2.4549267	8.115033	5.256291	-4.7930517	-2.2152753	1.8994752	2.8673995	-12.846138	-10.514051	-8.772139	-8.005823	-9.68736	-11.057959	-7.9198685	-7.1893654	-8.946632	-1.3960268	-9.316719	-16.816631	-5.1376677	-6.5409584	2.8263903	-11.222732	-6.135405	-0.367532	-8.366341	-12.899253	-12.84399	-2.2376943	-0.8776352	2.345839	-7.553048	-9.94892	-12.2973385	-3.4967108	-3.3337982	-8.267334	-2.1479485	-1.0369709	-1.3985991	-7.365653	-13.556423	-13.104971	-3.1613796	-8.532728	-15.192825	-0.71961933
¸ßË¹°×ÔëÉù´¦Àí (184).mp3	-18.058037	-19.8759	-20.655811	3.416891	5.0834093	3.4373465	-3.0609949	-9.186823	-14.277679	-0.829594	-1.3689082	0.35176337	-7.224	-5.9914656	0.9479669	5.8330097	-5.4181805	-13.143256	6.1620073	3.0128226	3.2176561	2.191416	-3.6172495	-11.323126	-4.6900697	-6.9312778	-8.843234	-9.779002	-7.9884048	-3.949266	-8.840491	-9.6269655	-4.988366	-3.8331618	-6.706096	-9.123552	1.0315806	0.7770819	0.52909935	-0.38083053	2.4592943	4.768817	-6.2424164	-7.292641	-4.716815	-4.6471334	-0.52923036	-1.2600193	-7.27433
¸ßË¹°×ÔëÉù´¦Àí (185).mp3	-6.985987	-2.4688587	-5.658431	-10.419836	-12.093365	-16.719732	-12.929652	-13.046222	-10.540026	10.655033	7.1717825	10.140436	2.703421	5.975428	10.1964855	14.116205	8.7867985	0.8350649	12.742157	11.386993	9.334761	0.6274142	3.9944596	2.5893676	8.074313	8.5774145	4.3309126	-2.163106	-3.9654083	-7.2693586	-0.7056081	0.5106403	3.4828367	4.37375	6.112691	8.534567	12.862093	12.592695	5.1020107	-4.047963	3.2870026	0.61377025	5.1364455	-11.637251	-14.791081	5.848154	6.770776	7.6001453	-4.0153193
¸ßË¹°×ÔëÉù´¦Àí (186).mp3	17.098736	20.471098	15.935722	-4.022985	4.6256022	14.380426	8.475342	4.8940063	1.7279172	10.163786	13.869949	9.954446	9.285558	14.578606	9.782867	13.2147045	16.96788	14.259386	8.3524685	16.541103	14.752516	13.936991	15.146091	15.371062	4.7751403	4.5015326	-0.7747319	11.59194	11.415882	8.380572	12.796194	11.136932	9.317602	4.3864975	7.572074	8.117487	5.3007164	10.622702	11.067897	8.0555935	9.12583	5.7267227	4.0416203	6.969134	12.869772	17.40266	17.576643	13.896265	14.058878
¸ßË¹°×ÔëÉù´¦Àí (187).mp3	-1.5462472	4.2505765	0.78146863	-9.309217	-10.076319	-7.7068405	-3.2001076	-0.81770283	0.6287804	-8.651373	-3.829474	-10.109783	-0.9304749	0.08394426	0.86163414	-8.554932	-4.7089357	0.53725547	-7.3642826	-12.671524	-12.9808445	-4.208825	-7.5266256	-11.803999	1.9301972	-3.6501703	-8.459373	1.160118	3.353394	6.11755	10.702711	6.775653	5.3045025	5.032589	4.3885355	-4.8567233	3.2226734	4.154917	0.20170373	2.4888945	-2.5920763	-1.1397555	-13.769511	-10.467978	-6.735	-0.7367234	2.3275483	4.922489	-2.5133743
¸ßË¹°×ÔëÉù´¦Àí (188).mp3	-8.192059	-6.0701237	0.04393432	0.79740673	2.7208233	7.314883	-1.1130985	-3.8677106	-8.29233	5.869382	-1.4069743	-9.733437	-7.001602	-3.3399785	-3.7779	0.38717878	-0.3409287	-3.5553074	4.616807	3.450953	-3.832087	-5.3223977	-7.6242547	-10.237143	6.167142	4.9830112	-0.7343905	3.512691	3.342021	2.870791	2.3886027	5.6120467	12.834066	7.160566	6.660893	1.9424117	1.4646677	1.6501012	1.9059763	-2.3152616	-0.5485871	-8.51591	4.200036	2.152687	-5.2095966	-6.1199102	-4.46064	-1.0828881	2.5443258
¸ßË¹°×ÔëÉù´¦Àí (189).mp3	-4.0537186	-4.0293207	-1.6273507	5.605715	5.868757	0.08534679	7.4182606	-1.3131244	0.5786762	3.1552773	6.3150644	6.9453125	-0.5657311	-7.1659193	-7.778013	8.073725	3.409493	-3.2807088	8.728918	7.0858316	3.0961368	0.70722175	6.79871	12.170567	9.803424	12.303286	14.480677	-0.44877213	3.607103	3.5914662	-2.6287394	-1.2777333	1.8449687	5.363653	1.7498119	0.009362519	-1.7538179	-5.7970195	-6.250492	4.067758	2.311851	0.95063615	-0.30826643	3.8071141	8.990889	2.2425947	3.4594018	3.3745837	1.8480375
¸ßË¹°×ÔëÉù´¦Àí (190).mp3	1.1522374	1.1712147	-2.1842225	3.6971326	2.7132032	-0.6923616	-4.3111734	5.0267673	8.340124	6.259947	3.8458958	-2.777474	-3.989346	-0.35172033	-0.9350881	-1.1010199	1.8265879	11.855464	-5.1335564	-3.2777252	-0.91933006	7.7584133	9.607676	8.258324	9.873092	6.874279	8.191926	-5.0624948	-3.3486276	-4.714226	2.2489676	-3.875287	-2.5800683	-5.9515886	-2.104389	3.2427046	6.736412	1.7625825	-3.0789602	5.181531	1.8047833	3.6650612	14.971148	15.486382	10.763407	2.01778	7.7911706	1.0900291	-1.7364783
¸ßË¹°×ÔëÉù´¦Àí (191).mp3	5.835945	7.188925	7.28205	-0.56753695	0.64931417	4.69548	-0.19683671	-0.49314725	-3.6732807	-11.916968	-12.337449	-6.1971526	-4.6621857	-5.5993433	-4.7795386	-6.4018564	-6.6601877	-5.35285	-2.5410595	-2.296208	-4.7987976	4.2484407	-0.46608174	-6.415535	-14.528347	-12.467241	-11.182621	-8.393881	-10.267667	-11.428649	-8.19973	-1.0853873	-2.878423	0.6019669	5.078313	9.650751	-13.044561	-7.337087	-5.32065	3.329488	1.0494474	-2.039568	-3.629932	-3.152852	-9.241262	3.1466303	3.9197958	7.8672686	4.718237
¸ßË¹°×ÔëÉù´¦Àí (192).mp3	-1.5697644	4.270561	3.8742642	-1.3900039	3.8207448	2.8367164	-5.2722764	-7.3865013	-2.3728034	2.3608875	-0.5144969	-3.6548853	15.3975115	16.59707	19.557644	1.3137767	5.101995	2.6739678	5.4655085	5.6838064	-1.8142407	9.360973	6.964588	6.937675	0.72297734	-3.8813503	-1.9083625	8.022683	5.4769373	3.9777143	2.3575816	6.844624	7.0212803	10.284186	12.363639	10.755926	0.7224324	2.0163379	-0.76980186	-5.0342417	-6.1870766	-9.879525	8.828883	10.212584	8.00272	-2.6422539	-2.5615985	-5.9495	-6.083493
¸ßË¹°×ÔëÉù´¦Àí (193).mp3	-9.290988	-1.2457514	-2.4661827	6.067863	6.0700293	6.6879473	-6.023346	-2.761812	1.2758596	2.2390778	1.0857255	-1.8703228	14.566408	11.920328	7.5951242	1.683897	1.7329688	0.42093176	2.97129	-4.5850677	-10.660023	-2.3963966	4.505041	4.1801205	5.372152	8.793404	7.43262	8.242142	12.656148	14.066598	8.603275	7.4835663	11.340109	6.1845646	7.0953636	6.258236	-7.2136507	-9.21478	-9.015184	12.002487	14.645131	16.449232	-5.327673	-2.7030025	3.6465201	6.9555197	13.695044	11.858452	13.439053
¸ßË¹°×ÔëÉù´¦Àí (194).mp3	-2.032651	2.6070898	2.9765577	2.732998	4.387428	2.5868819	2.378873	3.661769	6.2097235	2.5142841	0.56099856	-4.2966094	-11.107953	-4.610673	-0.37478402	-5.4685955	-5.115542	-0.70040816	-1.749696	-1.5232064	7.3548017	-7.927776	-7.625512	-3.0234838	-4.0956273	-7.099958	-8.586241	-4.077141	-1.8420002	-4.84538	14.47926	12.073531	5.2781634	2.8850162	5.1251187	8.649866	-7.6293235	-4.8157845	-0.30954033	-6.698057	-7.1524234	-7.3119974	3.2811217	-1.9260515	-6.857821	0.25606185	2.0428314	-1.936312	-11.178139
¸ßË¹°×ÔëÉù´¦Àí (195).mp3	-5.810816	-2.7715483	-8.641262	-7.5015593	-6.151856	-5.80984	-3.0474334	-2.4202585	1.7592697	-5.147439	-0.15944672	-4.134531	5.293	3.7514305	3.2770066	-1.8398626	-2.278245	-7.45502	2.5959911	-0.067759514	-2.6976864	8.824054	3.3076777	2.6901002	-0.7213764	2.656253	-2.592412	-6.6414948	-1.010005	-4.0755024	2.998858	-1.2393701	-6.855171	-0.3159435	0.5851215	-0.86724436	-3.0523953	-0.99654275	0.566596	-8.17296	-0.8732034	-2.3769755	-3.2543612	-6.485628	-16.721043	-7.9034443	5.089806	1.9695215	-4.618103
¸ßË¹°×ÔëÉù´¦Àí (196).mp3	-8.365319	-6.4000535	-10.520678	-12.760629	-9.28696	-2.1681068	-2.4069114	-8.583019	-10.549173	-7.5605083	-9.596927	-10.061771	-9.960438	-12.658514	-8.515833	-12.547805	-3.3959377	2.2440085	-6.713257	-8.400253	-7.3307905	-2.9318848	-4.0710087	-3.3626332	6.325668	6.9364414	2.3596811	-8.972654	-10.757473	-8.909773	3.854483	8.517191	8.95174	-8.8164	-6.5255003	-0.5851373	-6.8105087	-11.701929	-20.783354	-14.769848	-9.955912	-13.113701	5.152336	2.51685	-2.5199497	-0.121955395	7.0504026	0.52057314	-8.987944
¸ßË¹°×ÔëÉù´¦Àí (197).mp3	19.847134	17.978756	14.320162	12.329927	3.5257123	-2.3056989	4.7083635	5.175022	11.113402	4.4350624	0.47302103	-0.5757964	5.043865	13.047573	14.163416	2.3388083	7.753141	4.9995193	0.8323935	1.7905754	0.2099464	1.2806046	5.691601	5.199605	11.517065	13.386637	4.775487	10.1749325	11.038918	6.7683196	16.250334	15.792636	10.034565	18.34779	20.184755	14.863123	14.0634365	18.487844	18.274246	0.106855996	5.8562984	6.8070736	3.33799	9.589893	5.935153	4.074909	10.293854	13.673228	10.163903
¸ßË¹°×ÔëÉù´¦Àí (198).mp3	-10.025	-12.089875	-16.77392	-4.265778	-8.56397	-9.767328	-9.397478	-7.72753	-14.946886	-19.23114	-12.536401	-8.437414	-18.153826	-15.7584505	-23.55103	-12.290857	-8.463765	-9.737789	-6.8078012	-9.56427	-10.971097	-11.978085	-11.872625	-15.385572	-8.130535	-7.186064	-9.746069	-11.6954365	-9.826963	-18.908257	-7.9037485	-3.1265736	-4.910185	-20.916037	-17.511137	-14.529192	-13.9643345	-12.63018	-15.200397	-8.429366	-7.3349705	-11.155342	-7.386078	-11.8351755	-4.9690733	-5.3663874	-5.2348866	-3.1100683	-9.654426
¸ßË¹°×ÔëÉù´¦Àí (199).mp3	-1.2349701	0.5294014	-1.7894338	5.244165	7.3564863	6.6770053	1.6328613	3.0148988	-0.10072267	11.076109	7.221398	5.85902	7.9744925	8.972879	6.644395	2.6149893	3.5169554	5.1247616	-1.4284173	-0.69352454	1.2398049	-6.218832	0.22851807	2.3448272	8.111899	7.930688	10.14312	8.864811	9.586956	13.243622	4.341033	6.120112	3.4303074	5.0907354	13.847806	12.36677	9.542671	4.685525	-2.2398639	13.45826	14.150799	16.20305	12.51774	12.037714	7.344297	2.3396819	6.4677505	-2.6378713	17.959745
¸ßË¹°×ÔëÉù´¦Àí (200).mp3	9.626449	10.002779	1.7377324	-4.103493	-6.029236	-10.199509	-1.6444424	1.6074733	-0.19169793	-2.0521421	2.429402	9.818752	-8.94593	-4.7072773	-7.5882335	0.41635957	4.539122	2.2018125	-8.000914	-2.5248804	-1.2528106	-21.707235	-18.105713	-19.943317	7.2018647	4.2518234	6.0000935	-14.835979	-13.113434	-16.603794	-0.34770292	3.9184172	2.7409072	6.7481413	7.173093	2.7688284	-0.88221395	3.4656067	2.6467452	-0.8632411	0.4144662	-6.631304	-2.762617	-2.992498	-3.3976245	-7.3506403	-4.258108	-4.2129087	-11.748844
¸ßË¹°×ÔëÉù´¦Àí (201).mp3	-5.0627813	-5.3409567	-15.370366	-2.606156	-8.238531	-10.419762	-1.6001499	1.3979228	5.3117905	4.2550945	3.0799825	-7.484889	-0.5573627	0.9500191	3.3373718	-2.7516851	-3.6134968	-6.1658764	1.3678509	0.98553425	0.25238264	-1.2645555	2.1691823	-1.4346802	9.80465	7.4614334	1.6254661	-7.2233253	-8.137998	-10.44306	-12.382036	-7.988549	-6.2600107	-9.966955	-15.64626	-16.385695	3.2975075	0.70768195	-7.211364	-0.37804773	1.4616542	1.980748	11.615799	11.513533	14.826185	-3.6968296	-3.8717532	-7.0849705	-8.079397
¸ßË¹°×ÔëÉù´¦Àí (202).mp3	1.8871058	2.3104415	2.6940694	6.3827004	2.2810612	1.2566267	5.1272583	5.7119894	5.4552755	1.7488903	0.73207426	4.2964497	-2.6191754	-1.5447525	2.4130695	-2.1216273	-3.0751467	-5.748806	-4.679794	2.615016	3.9893842	-0.41347897	5.190998	3.9067755	4.8250036	5.1211004	-4.2632732	7.911214	8.759932	5.0687885	5.1044006	4.449461	2.0130847	5.0666885	-4.276394	-5.7571135	11.198559	4.3040657	0.7760267	2.7309618	3.4431417	2.2851548	3.6207533	1.486793	0.7556591	-6.3086596	-4.8353524	-1.3208833	-3.2267709
¸ßË¹°×ÔëÉù´¦Àí (203).mp3	3.8852625	9.42613	13.866329	-1.184279	-3.3180354	-4.195951	-8.207535	-7.8894444	-12.6156	-14.067505	-9.003144	-9.916041	-9.928829	-8.8683605	1.0911318	-0.46916917	-5.727832	-8.325042	15.437217	14.262082	7.916994	4.995466	12.2866745	10.561842	4.2660832	5.2928896	1.4136229	-13.055843	-4.184117	-3.4436252	8.6902075	7.6025476	4.5909014	6.361743	-2.530864	-7.520771	8.193743	10.362326	8.766471	11.71027	15.905619	14.351702	-3.3109472	2.0188484	1.1514249	2.260728	4.64578	4.7658453	-7.0197554
¸ßË¹°×ÔëÉù´¦Àí (204).mp3	4.513516	-5.572787	-9.844555	0.14679849	0.30075824	0.75895774	-10.814741	-6.6150603	-8.983208	1.0308819	-3.744767	-3.982871	3.9358504	2.3345566	1.0717661	-2.1422937	-0.7953785	-1.4901556	-6.691623	1.541245	17.14443	4.3978853	6.120735	4.4722443	1.5963175	-2.1225421	-0.35107648	-3.6268198	-6.908892	-6.75863	5.8702526	2.4081216	-4.097826	-10.658951	-7.078001	1.6522355	-5.1438694	-3.7769418	-6.6534824	-3.7619917	-0.6739559	2.540646	0.55231977	-2.7123644	-10.57964	1.5915374	-0.27187812	-0.33015937	0.98144364
¸ßË¹°×ÔëÉù´¦Àí (205).mp3	2.4809113	3.9780507	4.8789644	-6.308124	-0.6350554	0.12668312	4.6862755	6.694483	9.016878	1.3237718	0.24495494	-5.3532915	-1.5822656	-3.062767	-1.3222953	1.3721603	3.2895308	3.617971	-6.3751	-2.8904033	6.218606	3.6026692	0.25572747	0.5981283	-1.4828813	-1.6475577	-1.0600668	-0.78757966	0.56023335	-1.5444261	15.119259	7.5270047	-1.0111372	3.480002	3.7495143	7.5703483	-0.72418666	3.048053	8.647263	9.44829	3.251491	-1.5518903	-7.9027023	-7.178642	-4.7159834	-8.678281	-7.1728926	-10.050325	-0.9762639
¸ßË¹°×ÔëÉù´¦Àí (206).mp3	3.7862825	3.1151226	-2.2294197	-0.7042986	-1.8032447	-4.526353	-3.4546409	2.356553	9.605511	-2.8140178	0.14237785	-0.33312416	8.086	0.13993841	-9.678667	12.371075	16.132431	13.625423	-4.867218	-9.181459	-7.4230785	-5.611548	-1.8536801	-6.8135376	11.609684	11.1857815	10.191111	14.120874	18.08293	22.25581	8.395907	14.846857	16.962368	-11.873196	-4.6262116	4.6385536	-4.5663967	-6.2890487	-8.042095	3.6527596	3.0317588	-4.9574056	5.2155	6.808592	6.65199	0.1403277	-0.09499365	-0.6535866	-11.252262
¸ßË¹°×ÔëÉù´¦Àí (207).mp3	11.29775	10.611176	8.806828	-4.6835737	1.640611	7.2449417	6.077171	7.5890894	11.607318	11.022852	9.715856	3.0189295	-4.863671	-1.6596394	-1.2244257	-6.8995676	-5.8337555	-5.0613794	-2.1403725	4.409911	2.8679557	0.6118848	-0.62612	-2.381133	-3.9200377	-2.4065623	-7.8649654	-1.9843556	-6.150159	-1.8144431	4.6281943	2.9118638	-0.7724168	2.2179227	6.988843	3.5482137	6.9797707	4.486779	3.1137896	-4.168029	-7.709569	-7.6676717	-1.3122013	1.2524451	8.138506	-6.3320684	-4.818282	-8.077797	2.3851442
¸ßË¹°×ÔëÉù´¦Àí (208).mp3	12.941822	11.255392	6.4518976	7.7405853	4.458059	6.9533787	1.0374081	0.063854456	-1.1798375	-1.0185965	-6.755021	-7.5789695	12.501369	7.9827933	2.4413261	14.750469	18.121899	14.783878	5.991239	6.092126	4.8070145	17.60403	16.108963	12.278306	0.2806962	2.6665695	3.3407927	-4.7122135	-0.54401207	2.233819	-3.629838	-10.936092	-7.7021627	10.21936	14.9119	18.768028	14.651699	20.650955	19.20252	13.038647	14.439334	16.731781	6.4803786	2.3331404	2.189608	0.24891254	0.94178265	3.5764542	3.088164
¸ßË¹°×ÔëÉù´¦Àí (209).mp3	10.9030905	5.8294835	2.1270547	-18.514927	-10.17072	-11.540049	10.236471	15.559776	17.026762	9.621155	12.14493	6.8852234	14.989061	11.944916	14.98036	-0.07147758	3.3806071	4.765049	4.3188496	1.7038895	-3.1398044	8.403392	3.0856936	-4.808198	23.366707	23.514128	25.805115	16.38179	16.553955	11.577636	3.3914068	9.384384	11.123854	10.505354	17.355955	12.6542425	28.317797	24.144896	23.69883	18.05054	14.771996	19.129202	11.9309845	10.966135	9.12949	17.934084	13.374375	4.68723	7.9771385
¸ßË¹°×ÔëÉù´¦Àí (210).mp3	13.126985	10.257814	6.016662	-3.4925685	-4.7307487	-1.733989	-14.027248	-10.81272	-12.838737	-14.519224	-12.4622	-11.21872	1.1138489	0.50032187	2.9703698	-6.763088	-5.070674	-6.784339	-8.750169	-13.9583025	-18.224415	-1.2964637	-6.253384	-12.132441	-10.5098	-12.621552	-9.374066	0.12239236	3.054325	3.9731658	-7.3025494	-4.8912106	-9.479304	9.779549	10.971895	9.096706	-0.82061046	-4.7350063	-13.410912	-11.670887	-8.159193	-12.552322	13.307207	16.861881	15.420576	10.324016	7.7662992	2.6018357	6.5589504
¸ßË¹°×ÔëÉù´¦Àí (211).mp3	0.8644742	10.127978	7.3325434	4.5376077	1.2402941	-9.550364	13.357072	13.795967	9.951154	3.8416562	3.7362828	-0.8928473	12.2278805	10.930716	10.628422	7.2030973	13.290309	9.613276	6.635137	11.586803	11.49718	-4.331791	0.55504185	-3.1027083	-2.0303526	3.042455	6.392687	1.8965025	5.3070207	1.9132824	-4.301781	-15.300513	-11.842232	-2.91327	1.293544	-0.43188727	-5.894232	-6.7988586	-0.21219242	4.157007	0.8448738	-3.2514348	4.6837835	10.338725	7.5628824	-2.4903567	1.8617917	-0.33131766	-1.785087
¸ßË¹°×ÔëÉù´¦Àí (212).mp3	-1.8892214	-0.7163307	-5.303183	7.926791	8.726657	10.079388	10.0109825	11.166122	11.397169	8.271253	9.325903	14.937644	4.8501167	10.04383	16.41438	13.878384	13.753315	21.503254	-4.1287045	2.9923153	7.521703	1.1023799	7.633436	13.919729	26.612595	25.441856	15.127017	7.2490444	16.638494	18.297905	11.689642	9.543476	6.9067445	6.9826155	8.045624	6.267231	17.172173	15.310408	15.2557745	12.877373	17.858036	20.330334	13.497461	12.635111	4.1993065	13.338469	10.893528	5.461806	4.7794137
¸ßË¹°×ÔëÉù´¦Àí (213).mp3	5.5583124	7.7633734	7.0978208	4.9805765	10.110874	3.4278264	4.584608	8.394815	8.555504	-0.75691307	10.15641	11.075662	9.303469	14.110619	6.5507784	12.36008	7.979703	0.89528495	11.143932	7.613937	5.855332	13.649954	13.037361	6.297347	10.384172	12.309363	15.295182	16.599257	13.828747	12.280196	14.844568	19.656832	21.298557	16.855171	15.095406	14.973812	9.757904	7.2055464	9.190689	14.793269	15.456062	15.408188	8.744546	10.523058	3.963422	17.296772	16.025883	11.969497	15.585667
¸ßË¹°×ÔëÉù´¦Àí (214).mp3	3.7144504	6.0522556	5.6936398	14.844511	17.560978	13.178045	1.5793885	-0.050605357	-1.0079225	-2.457561	-2.5670657	-0.5084854	-7.272352	-6.0973253	-2.0668938	5.746589	7.9242687	7.7210693	5.8194027	5.9239726	12.9512005	10.72348	11.867424	10.742995	15.7941	13.681749	4.0057964	-0.61706305	2.1714962	8.329879	-12.334959	-5.5246515	-2.9551554	-1.6740043	-3.951469	-8.919186	8.713346	7.234624	5.7516556	3.0780854	8.367067	6.1726084	-4.24096	-2.5077157	7.067282	2.9331295	6.232106	2.8993456	-4.9860954
¸ßË¹°×ÔëÉù´¦Àí (215).mp3	-12.751125	-7.9714136	-8.254106	-9.100282	-5.1199646	-6.2500887	-11.241562	-7.8147287	-3.9741716	2.2564428	-6.708515	-10.284075	-5.16778	-5.783701	-3.6007175	-2.9183953	-1.2778877	0.07919127	10.041545	5.5180845	1.96666	-1.6003095	0.005481571	-1.2009571	-3.123912	0.51830775	-0.09979257	0.38806126	-4.656829	-0.49518302	-3.2650456	-1.646471	1.897275	4.0868554	-1.4774444	-3.9122882	-1.0470452	-9.7441025	-5.5078325	-2.940238	-9.315004	-10.070266	-9.349698	-10.375677	-6.291518	-7.8717327	-8.958204	-6.0044284	-3.0837445
¸ßË¹°×ÔëÉù´¦Àí (216).mp3	-5.23531	-0.7997832	0.70069003	2.8117125	13.055959	19.58524	12.844042	14.173672	5.44068	12.434818	19.157944	18.345955	-10.35442	-13.029566	-18.087082	0.18670702	5.272107	5.541007	17.637703	17.488802	10.855078	15.37645	13.2489395	2.8193977	17.104122	21.308315	14.544706	12.734595	17.981749	13.94254	6.5174465	13.389782	10.095327	9.341196	14.093143	15.887201	-4.0179987	5.062625	3.7987852	7.970301	4.8962717	2.6253865	5.9753675	12.434109	17.214912	10.785521	12.3749485	9.490509	16.03353
¸ßË¹°×ÔëÉù´¦Àí (217).mp3	11.433663	7.302558	8.926729	12.30896	5.316744	-3.4025266	4.6478715	3.4948463	0.79065317	-5.536832	-1.1217154	-5.6567187	-3.471437	6.917781	4.7504916	15.811825	15.666716	9.736942	10.018766	12.026093	12.469265	17.287422	16.644526	15.709032	1.314935	5.268466	7.6415615	5.138826	10.648245	6.7669106	2.0523696	6.8565006	9.708866	9.807251	9.250238	0.9943688	1.5328109	1.2648158	-1.5478392	-2.3058403	0.6878054	-1.5997319	-0.23905542	1.6999328	-1.5329629	16.54095	12.140476	7.7851515	4.216687
¸ßË¹°×ÔëÉù´¦Àí (218).mp3	-0.71144116	2.8515427	2.887209	-2.6983867	-6.367151	-7.9040403	-4.8250265	-7.043686	-2.6450348	-8.339442	-10.005726	-9.863354	-6.2763863	-4.759267	-4.50185	-2.0373242	-3.4104033	-1.8627272	3.4686801	7.9928493	14.901636	9.896282	8.032291	8.457075	5.0770493	5.1074877	6.086589	-2.5531757	-3.3374367	-3.3206677	-5.734531	0.7437819	-2.7323966	5.525568	6.4616528	6.95889	4.696421	2.8623488	-2.0554917	7.166545	5.27689	11.784245	-1.5135704	-3.2026708	-3.9106631	5.8513117	2.846191	-4.282913	-25.272015
¸ßË¹°×ÔëÉù´¦Àí (219).mp3	-4.2660837	-2.3942165	-6.569785	2.9542074	2.9303486	5.460745	9.921761	4.2793083	-1.716737	-9.42316	-4.8101015	-6.3182654	-4.270609	-3.02638	-3.2885945	-5.9182725	-3.2361984	3.173957	-3.1100192	-6.0069437	-6.5576334	-0.94077027	-4.015853	-5.767894	0.083690256	-0.16141543	4.90244	3.0317352	-1.7346462	-7.014227	-3.2022552	-2.6862566	1.2560496	-10.051552	-5.682848	-1.6669444	-7.9437814	-11.830988	-8.613316	-7.0123672	-8.527935	-10.788479	-3.1094923	-2.849966	-8.904211	4.0690393	2.8653607	8.642092	3.0503652
¸ßË¹°×ÔëÉù´¦Àí (220).mp3	0.62667394	2.9960163	-2.5401301	-8.781734	-3.4222121	-1.2448375	-3.9060137	0.518971	11.149212	0.39984238	0.8839371	2.3439527	0.4497949	2.8860068	3.379919	-8.187536	-7.0966077	-4.998723	0.5179758	-0.053641498	-3.705175	-6.8788223	-7.473274	-6.3097906	-1.093128	-8.870465	-15.006482	-3.8142004	-4.35855	-7.7683816	-1.8910632	-2.202805	-4.6890845	1.4962132	-1.0704343	-3.7525382	-1.2237921	2.7217245	5.317092	-5.318035	-1.0163627	13.041778	4.079304	7.1121874	5.2229395	1.4524379	-3.2834759	4.2061205	7.0447607
¸ßË¹°×ÔëÉù´¦Àí (221).mp3	2.0697324	0.37050796	0.8174444	-0.5069873	-0.7621155	-4.1679835	-7.9482346	-7.111481	-6.980687	-1.446914	-0.050969124	4.3898983	-3.3262162	-1.6871128	-2.9792829	0.57476145	-4.5416293	-2.6813388	5.3988857	9.91736	13.909277	-2.2709508	0.6646681	1.6403311	-5.284901	-5.1036396	-5.3237777	-4.658411	-4.7004676	-3.8883529	-12.560706	-16.705425	-20.537025	-13.651249	-7.527734	4.0465474	-2.4486663	-9.101899	-4.949745	0.11893587	0.96573985	-3.23066	-1.8562664	1.7614979	5.3648424	2.3033724	0.93223417	-0.6596103	-11.7607765
¸ßË¹°×ÔëÉù´¦Àí (222).mp3	-1.2781416	2.4205396	0.7320505	-0.4689978	-4.838648	-8.076944	4.3361115	3.3802187	3.572823	-6.689261	-4.341966	-2.3563807	6.1832113	8.934633	10.385226	-2.2895162	-2.719343	-4.6254044	-3.0842602	-7.0484743	-13.575502	5.845525	4.496495	1.6780034	5.911289	4.3111887	3.4496946	6.0801487	5.611124	9.112429	-7.6802187	-12.27529	-14.694544	-6.4274244	-9.877987	-8.145171	5.008527	3.6766808	0.45059788	0.0326463	1.5756687	-2.0775716	-0.7419206	-2.0828967	-2.2804794	-3.72149	-5.9278483	-6.5885973	0.055598408
¸ßË¹°×ÔëÉù´¦Àí (223).mp3	11.931961	5.607421	4.281536	9.45756	8.114272	6.947842	-15.86248	-16.039406	-20.619244	-9.225362	-6.4681425	-5.163115	-8.040653	-6.2316	-5.667491	-4.998783	-10.2319145	-4.5320663	3.701859	6.716802	7.0058537	-4.0417075	-2.903648	-2.3661222	2.4063883	10.723856	10.7983	-0.7048216	2.358049	4.7267694	1.0629885	4.5726643	8.987754	8.12249	6.1993613	3.4580245	0.1963671	0.62451625	-1.0837256	15.197287	16.837746	13.011364	-2.9755173	0.79385537	3.0945935	0.69198716	5.026953	12.990959	4.501126
¸ßË¹°×ÔëÉù´¦Àí (224).mp3	0.71815366	8.566342	18.090141	7.044442	-1.1152222	-1.760774	8.025301	11.4739	4.5815988	12.161396	16.673107	19.815079	15.357801	11.136208	10.558022	-0.004791498	6.093296	4.3177333	0.22227606	1.2393535	-1.7656164	6.578866	11.230528	16.895844	12.05262	15.165393	16.11923	-5.3155737	-1.3494936	-1.3854194	-0.91236895	-0.82686055	3.8513408	3.0024652	3.5080914	4.1964293	10.907301	13.601576	13.843298	11.306648	7.9108734	0.10681659	4.8980484	4.021324	2.5812802	-2.6450174	7.173026	9.964426	0.37330326
¸ßË¹°×ÔëÉù´¦Àí (225).mp3	-2.6719286	-6.7381372	-5.7634926	-7.902897	-11.799219	-9.944765	-17.889215	-19.1085	-11.950846	-13.596121	-15.343916	-17.100353	-10.937101	-13.058252	-10.43998	-2.4125047	-7.8162746	-7.819707	-2.0159237	-2.1954625	0.4911481	-16.131605	-15.162422	-14.69991	-6.0064387	-5.0579214	-2.319506	-10.2389145	-7.99257	-6.8851843	-12.81208	-15.39258	-11.943717	-4.929861	-7.809179	-6.8304067	3.1441398	1.0591564	6.3505106	-3.362876	-0.08735923	5.105233	-15.879203	-8.7974205	0.5634968	-10.863088	-10.999582	-7.6418934	7.9077973
¸ßË¹°×ÔëÉù´¦Àí (226).mp3	1.8902254	4.0210376	4.65958	-8.542455	-4.8968754	-0.6951113	9.712704	6.044709	3.7277145	13.677065	19.389786	21.276382	15.061672	16.447992	17.755379	12.634703	13.784822	6.3253546	-5.6564445	-1.0613656	0.60527885	4.735002	4.5413933	7.9747844	13.079845	13.22065	17.972214	12.386496	12.063848	9.246287	3.3470283	6.9551783	11.554184	10.918207	12.959555	2.788862	9.549772	7.0817404	5.762091	-11.465622	-4.578616	-0.69344574	9.114752	9.041481	5.447415	6.909959	7.503193	10.09417	-5.2957497
¸ßË¹°×ÔëÉù´¦Àí (227).mp3	-2.1405602	-10.67868	-7.147025	-17.816843	-20.16957	-15.347686	5.5115194	3.0842638	1.2454783	-2.2729423	0.59478545	1.175785	-2.0510626	-0.9570921	-1.1375201	12.918638	8.684915	0.5340887	-2.805924	-5.1787267	-8.066441	8.210115	3.591447	-2.7289736	7.122818	10.816429	7.285163	0.65145063	3.067858	-0.82976526	-0.73194134	6.417299	4.670106	-0.43121254	6.8423986	7.427005	-1.8439684	2.9219851	4.1773534	-0.04649727	2.3972924	3.2914782	13.838483	10.952322	9.300335	9.772445	5.13043	5.4611444	0.46776533
¸ßË¹°×ÔëÉù´¦Àí (228).mp3	0.97993237	2.4219105	1.4079771	6.785086	9.889404	14.606476	14.181814	12.0029545	7.9751196	14.195945	10.504198	11.171459	5.318889	3.2854943	4.387467	18.745892	12.543537	10.262139	26.559269	19.503181	21.876339	7.721447	8.28799	1.3064231	-2.4471717	3.471408	4.0876837	4.672095	6.409394	0.45609295	14.17149	16.586773	21.396282	5.925169	8.169329	14.514299	12.458179	15.757545	19.532158	12.686681	12.206711	18.2999	15.002662	16.500437	18.985107	22.906239	22.844477	29.133823	16.904877
¸ßË¹°×ÔëÉù´¦Àí (229).mp3	3.560151	6.3868966	4.247965	-1.160305	2.4115105	1.104316	15.684053	4.636907	-0.6661658	-5.509153	-0.5325014	-3.32027	11.81484	12.309553	14.883688	9.991798	6.3000374	2.0429728	11.6026745	7.6926746	-0.30421448	-6.9980726	-5.0939226	-8.22345	-6.1065435	-5.7654676	-3.2319517	-10.956644	-10.263838	-10.6106615	-3.4363296	-4.304142	-0.8373083	-9.48888	-7.900946	-4.152005	3.6791222	1.7897122	-6.239204	-3.9033728	-0.3005134	-9.067298	-0.3339285	5.802078	6.130186	-5.6671853	-0.7148709	-0.31351438	-4.4709616
¸ßË¹°×ÔëÉù´¦Àí (230).mp3	7.9936337	16.12377	18.375027	13.511359	9.764774	9.728342	9.78401	12.469406	11.003075	16.903297	16.117193	10.859627	21.372166	23.306503	11.655358	14.125534	24.265793	17.210588	15.266249	16.146921	14.033224	6.328388	11.891301	13.424774	18.183681	23.049065	22.794521	10.910679	14.074718	12.657518	10.316278	18.843895	16.132055	34.86844	36.708878	25.750286	4.2747927	11.961035	-0.87987745	-1.6158807	0.64703345	-1.7945602	3.5546508	4.1134243	5.729389	-0.83576727	5.197258	7.00768	9.501298
¸ßË¹°×ÔëÉù´¦Àí (231).mp3	7.46101	0.13829672	-3.5862243	-7.9743505	-10.707766	-9.390876	-0.6866816	1.657054	-1.1219244	9.791789	10.031701	11.6543865	4.115819	4.631654	0.53052855	7.7146487	8.621225	10.525292	12.970329	16.37699	20.64427	11.281542	12.843811	15.787456	2.5471272	2.0691423	-7.641203	14.154734	14.556046	20.742369	20.678001	23.037018	22.115723	15.01074	13.444826	12.064971	2.4304066	-0.59297353	-1.967778	-2.674563	-1.631057	-4.672077	-6.3203974	-8.889643	-12.44995	6.477847	6.3067656	5.612932	5.4803076
¸ßË¹°×ÔëÉù´¦Àí (232).mp3	8.586561	9.354396	8.476655	-8.405474	-1.8875103	-0.8402836	-0.6488654	-1.0712963	-2.4429524	-16.159683	-10.82809	-10.548172	-11.965883	-11.533453	-4.7276874	-18.910263	-17.794563	-15.600608	2.550824	0.27619332	-2.515365	-3.5290418	0.01969558	-0.6638169	-7.8073444	-4.7215424	-1.0939748	15.314047	11.722395	4.0200243	17.271637	10.50254	9.6990795	24.532328	22.554611	21.423775	1.0820389	0.16046345	-4.112584	6.5968947	7.1055226	9.807055	18.173277	19.90472	22.475174	8.279578	7.534501	0.8874618	-3.2580233
¸ßË¹°×ÔëÉù´¦Àí (233).mp3	-3.6652389	-1.5621219	-2.11311	7.1152973	2.5691142	4.1623387	8.009388	2.099811	-4.3556876	11.453686	9.068294	4.3276777	14.554504	18.470512	16.767778	1.3257351	1.9844804	7.3485317	0.4849214	2.0532746	2.836026	0.05776292	-1.7708269	-2.4440393	9.055233	7.9347744	12.835977	10.357723	10.157463	8.948139	3.8738875	4.0138626	7.4411993	1.0345377	4.7936983	1.7894874	-3.98308	-0.54502743	-4.127767	6.4353743	7.206273	4.180444	5.542745	3.9663465	0.77500266	-2.3872917	-5.351243	-7.8363957	-4.5677376
¸ßË¹°×ÔëÉù´¦Àí (234).mp3	-1.7666774	1.7499324	2.4799175	-2.9308348	-3.1008837	-4.458354	14.658581	6.9118605	-1.8808467	-1.2230985	-1.2164078	-0.32048634	1.4646679	3.091206	4.003811	-14.012659	-7.731539	-7.2572603	-10.990783	-1.319312	3.2577395	-10.028854	-1.376541	7.417534	26.730656	18.128906	7.4379416	-2.41072	-1.2290143	-2.254564	-7.3231525	-4.4677153	-2.5502055	-4.4955025	-0.92194986	1.5886798	-9.977148	-8.930625	-2.38407	0.5073334	6.10411	4.9724174	0.8486353	5.0912905	4.73026	-1.9924445	-3.6379085	-8.738968	-0.850502
¸ßË¹°×ÔëÉù´¦Àí (235).mp3	2.1847224	-0.4589337	-6.215359	9.109037	16.574457	20.83397	2.042936	6.3573313	9.947947	2.782921	10.378948	9.596281	12.594402	7.7130404	6.7867837	-4.195609	2.4265387	2.7917557	4.172307	-1.7728968	-0.8699021	3.265233	3.2501526	0.09874852	7.927357	7.25125	8.432974	3.5985699	4.913873	8.098021	6.1614943	7.8744226	9.00103	1.7112614	-2.1924992	-7.485864	4.5975313	3.9513993	0.8619799	0.37593418	2.4383435	-6.5869255	-3.4557745	-3.3562965	-5.4862633	-1.4539464	-1.6294711	1.6774557	10.672007
¸ßË¹°×ÔëÉù´¦Àí (236).mp3	11.340385	13.701523	4.4897814	9.169882	14.351196	5.6502953	-2.9804468	-7.848868	-15.497676	3.8993804	-6.102091	-7.1150074	-0.38902497	2.606906	0.087939724	-4.0235505	2.5049016	2.7975762	0.9324926	0.09379065	0.73079264	3.0245824	-1.7554085	-4.2188997	-10.224811	-8.805847	-16.53025	-0.19899537	-0.4683476	-7.0294533	-2.362128	-2.6260343	-2.6989784	-0.9146912	-3.1851768	-7.08912	1.9339378	1.4052564	-3.6289902	-3.360117	-1.3264154	-1.1728736	8.540707	8.046965	4.1538982	-7.623635	-10.194561	-3.22448	13.511594
¸ßË¹°×ÔëÉù´¦Àí (237).mp3	6.2308226	3.0962305	6.1371346	8.817932	7.1630154	5.801818	5.476802	14.369623	14.414854	22.952564	24.07037	20.042229	23.426283	19.877853	20.819523	14.163179	14.630623	8.270521	3.0151637	11.583351	14.21357	14.619808	11.111808	16.625744	5.6874037	6.7009683	9.84127	0.8567871	5.6716385	9.454216	9.543894	8.830092	1.2778838	6.5927296	3.6713467	4.842313	18.122105	21.206356	20.551708	8.1746645	13.329527	15.591491	18.60706	14.243778	9.564871	4.0732183	10.541145	12.304134	11.012339
¸ßË¹°×ÔëÉù´¦Àí (238).mp3	8.370845	10.09263	13.147114	17.532207	18.385979	10.314568	10.276581	12.407642	15.473255	7.668499	5.6069093	-0.7318988	4.320764	1.5731248	-3.7498217	4.7713532	4.2262383	1.0780165	-8.3316345	-4.9861875	-4.0053825	-2.6543217	-3.5975084	-5.356018	9.266291	9.8367195	9.657003	0.94193375	16.816763	24.25213	3.5423996	5.720291	9.474728	8.130391	5.506116	5.800392	2.033269	9.109895	3.6544816	-10.658573	-7.4376144	-6.549	-1.4089944	3.69658	-2.1913235	9.239166	16.636572	13.709097	-15.148604
¸ßË¹°×ÔëÉù´¦Àí (239).mp3	3.3826575	-1.1840646	-5.011604	8.593729	8.716201	4.77378	-5.5192423	-6.032299	-6.9833636	-10.010464	-4.308911	-5.9429364	-11.272839	-9.539312	-10.654847	-4.5910606	-6.0453644	-6.537513	5.6038294	-0.89426404	-4.1867375	-9.242139	-10.499844	-14.17141	-15.796755	-9.388805	-5.6404986	-9.082449	-3.4566326	0.23456356	1.0201689	0.7113075	5.692408	-19.837708	-16.048862	-18.545021	4.202659	-1.0392537	-8.010985	0.037324756	2.3090763	6.121361	-24.678825	-23.813736	-23.842833	-2.241075	-1.7488734	-4.1959467	-9.218272
¸ßË¹°×ÔëÉù´¦Àí (240).mp3	-4.0226336	0.44951218	-1.693204	4.2671127	9.8974285	8.584447	-3.5173569	-3.8627467	-6.6553726	-1.9771935	-1.3353106	-3.4177113	-0.03353864	1.2701315	3.3333821	14.588987	12.981253	6.1700144	-0.53957695	0.4997865	2.5670161	-0.26420742	-5.63239	-15.803942	-0.80813104	-1.6979504	1.605243	0.8331834	5.2613983	13.803259	-3.6462102	-4.3321977	-3.629825	-4.3596516	-2.776763	-4.548047	-3.450745	-1.987546	-4.9794083	-8.768759	-3.4736738	-1.2746267	-4.3826275	-5.1986904	-8.435959	0.70295584	-0.42798537	0.22579598	16.054625
¸ßË¹°×ÔëÉù´¦Àí (241).mp3	-8.364729	-6.362362	-4.189045	-5.1479645	-1.7323784	1.0518417	0.15479946	8.580382	11.478467	-0.6783015	-1.0673243	-4.945055	-0.25156695	-2.2480025	-0.9481818	3.113749	-2.2059836	-5.561554	-1.6448408	-5.7197423	-9.610523	-3.4841952	1.6589262	7.2336745	-0.5412659	-2.747861	-5.46165	11.14074	7.452573	5.9096627	1.65066	1.3150992	-2.0454223	-4.6913986	-3.6915338	-2.677481	9.879169	12.094721	16.030163	1.3944894	0.29328316	-1.335802	8.281879	10.410858	2.7915742	-7.8939557	-1.9187582	2.8237984	0.68226117
¸ßË¹°×ÔëÉù´¦Àí (242).mp3	12.870594	21.172695	31.613544	1.4957777	6.944638	9.585552	10.817736	7.33677	5.35014	-3.0170927	-7.392299	-5.5849705	5.2782726	4.6082644	5.7608967	-1.9134436	6.135953	13.598146	-1.5940905	-0.87534446	1.7627966	12.649398	12.399103	6.402356	-7.6964235	-0.014229894	5.249126	10.879835	18.537277	30.39714	5.770244	7.710367	3.949256	6.695498	6.830511	6.5627537	6.0570297	13.170879	11.31912	3.6091075	4.2879114	8.1758175	-2.0758562	8.459151	10.587648	-8.58773	-1.65556	5.921135	6.889991
¸ßË¹°×ÔëÉù´¦Àí (243).mp3	-10.031632	-3.8784523	0.6729846	2.1533384	4.2692575	2.2750404	0.11481288	-0.45757872	-3.6669333	0.50244886	2.8190641	1.9821625	-2.5563493	2.8322096	5.480609	-0.3726241	0.99228394	3.3099332	-8.631356	-3.2115924	-2.532002	-0.61878955	1.8146493	4.5514007	5.8914385	8.417385	14.541406	-0.77490216	-5.739236	-10.214033	-7.2588973	2.2419882	3.3521352	-6.1998005	-2.7099974	-3.7137651	1.7042099	3.3737385	1.305145	-1.9598353	1.2998807	-3.3232815	-8.3467045	0.16526777	-1.8446689	-14.014814	-9.450111	-3.4773424	5.3251853
¸ßË¹°×ÔëÉù´¦Àí (244).mp3	4.946708	10.171239	5.8349943	-1.7314893	-7.392873	-11.309116	7.2931137	14.2799425	14.188292	15.821218	19.72092	15.31912	4.9637976	6.917165	6.7944937	20.348995	4.626054	-2.855071	-1.3679894	-0.5657691	-0.50666696	1.496568	5.460981	5.735913	1.1076045	7.6970162	8.421906	-5.396593	-1.977521	-4.678089	16.042675	14.898778	7.3317018	-5.0929246	-4.6905065	-7.815398	0.5775361	7.9829144	10.674488	-6.469182	6.222911	6.109631	12.394035	18.355381	15.707917	-6.653993	-5.9850016	-10.520094	-3.3207147
¸ßË¹°×ÔëÉù´¦Àí (245).mp3	0.21351302	1.8765482	-0.45596033	13.287039	11.157455	0.000115395	1.272651	4.0367103	2.9777932	-0.7167262	-0.753788	-3.3561907	-1.1227201	3.0259738	7.6432858	-2.4710188	1.4882379	1.1459854	5.5476007	5.368771	8.57118	3.0361118	8.453747	13.266113	-7.2909164	-0.82802635	4.131546	4.3972406	8.906925	5.890184	6.368517	7.071186	7.605754	4.234998	7.3391724	10.411328	-10.114197	-7.437821	-9.080291	-8.296345	2.4480386	16.31608	17.244263	13.713163	12.785046	-1.4018421	0.5184746	4.159124	1.2143399
¸ßË¹°×ÔëÉù´¦Àí (246).mp3	8.126025	6.6795883	2.3292396	12.64362	12.294748	8.285538	0.19235186	3.4576972	12.525505	-1.6245484	-0.56207204	2.6922224	-7.5146036	3.3708408	6.062972	-9.609766	-1.9293969	1.8165338	3.1681247	8.287783	12.018879	11.069447	9.482897	-0.40002245	4.5303307	4.4181423	3.832315	1.5965922	-4.2944536	-4.7297716	4.3052974	3.186242	5.8528843	10.432496	13.011457	22.761667	-5.576638	-3.2712991	4.1476107	11.073254	9.174902	8.118066	-12.749403	-6.9835086	-4.5455036	3.2884285	-2.415485	-4.0710764	-0.49248365
¸ßË¹°×ÔëÉù´¦Àí (247).mp3	1.880287	-4.9916286	-9.404999	-7.8991027	-2.282423	-4.800956	-6.8585157	-10.604428	-7.3714433	0.851972	-1.1814348	-1.2001674	-2.0596054	-1.0490556	3.546906	3.7785711	2.933023	-0.3645957	0.5171478	-3.9439657	-12.298239	-10.718078	-10.167858	-3.4697669	-8.062151	-5.5327706	-2.352755	-2.8279052	0.092252776	0.7979669	2.4438055	5.43693	2.1349595	11.891493	10.922903	8.841162	4.755872	5.542078	0.5414603	-1.3588501	3.0202668	0.9068222	11.135755	7.7242603	4.226268	4.241088	0.9727666	-2.6882074	1.3109226
¸ßË¹°×ÔëÉù´¦Àí (248).mp3	-7.052288	-1.1135346	-5.3658767	-2.9733891	0.41148317	-4.310178	2.8146422	0.42702162	-4.9164376	8.959774	8.077625	6.8295107	3.270172	2.1891098	0.48259458	-9.194793	-10.362465	-15.257484	-2.4477797	0.48579085	1.3643738	3.7786562	1.5652356	2.457782	8.176906	3.4194345	-0.3105041	3.327003	-1.2234589	-3.0573192	10.019003	10.346823	13.6780815	4.571361	10.87454	14.156107	-8.666389	-10.9946785	-12.473602	-13.665869	-7.792738	-4.23153	-5.666977	-6.9175496	-9.207366	-8.173135	-6.928136	-4.737981	-5.8409777
¸ßË¹°×ÔëÉù´¦Àí (249).mp3	1.0846741	2.589705	3.8956962	-8.033709	-6.4685287	-3.4133763	-0.018988222	4.407818	2.1005468	-10.283576	-8.33347	-8.723944	-9.485761	-8.456334	-3.5440688	3.7613993	-0.6010816	-4.6466856	-1.4572525	1.395533	0.37719876	1.5788375	-6.1569767	-7.5991364	-8.718835	-10.393963	-8.995174	-6.416518	-6.8224	-5.547585	1.46063	-4.273835	0.8740643	-12.384569	-11.540977	-9.318487	-7.5600157	-10.929913	-12.227372	-10.556985	-12.721704	-10.674502	-13.896998	-12.461615	-6.9566183	-6.986948	-10.081062	-16.195318	-3.5739646
¸ßË¹°×ÔëÉù´¦Àí (250).mp3	5.2031884	7.974463	11.052279	-1.5603018	-0.51756525	0.43124694	-12.794962	-12.019104	-14.737942	-17.891407	-15.572198	-12.971181	-19.273363	-18.516441	-9.240715	-9.006079	-13.585329	-13.158975	0.005922705	-4.485587	6.231675	0.26140955	-0.61468756	9.773615	-7.4423723	-7.696932	-2.508115	-6.117619	-8.59525	-11.434692	-14.646099	-16.2883	-13.952951	-4.206686	-12.340506	-17.098696	-3.7372427	-0.7232357	6.9015837	-18.383741	-11.095942	-9.61343	0.43025485	1.6950288	-3.8621862	-0.20646602	-3.2325568	-4.1187196	-6.0916758
¸ßË¹°×ÔëÉù´¦Àí (251).mp3	11.992838	11.233292	14.2414665	8.011403	6.8815856	2.4062865	11.051439	13.226036	14.6865425	15.889691	18.32491	21.143661	1.1697547	11.228493	18.073275	17.834314	21.129992	10.258876	0.42097783	7.201249	1.6031853	7.5248528	6.5481253	7.1079054	4.1664352	6.5297165	9.3564625	7.2488136	8.389713	4.5502195	21.167713	22.81686	24.247864	19.808254	19.91141	21.290848	31.486021	24.007126	22.702562	16.524525	22.477743	21.687534	10.949112	16.772772	21.19712	19.73023	15.9278755	12.319608	18.222672
¸ßË¹°×ÔëÉù´¦Àí (252).mp3	13.9925785	16.39671	19.818762	-0.21744598	6.2770824	14.660583	-10.28694	-0.49266088	4.1226892	9.965599	2.777071	-2.0849257	-1.3201036	3.3361912	5.0489173	8.109169	8.046981	7.889207	6.0703955	5.5397835	2.119387	-0.8931848	4.271943	1.0159867	2.8215146	-3.7304072	-7.7495155	4.70716	11.115036	11.443998	1.0755067	6.7689524	10.351713	15.0012865	15.398693	7.4337516	8.524531	8.25687	5.9561625	3.236423	5.761931	8.839487	13.46031	12.619796	8.895588	3.371957	6.830555	4.8121414	11.5886135
¸ßË¹°×ÔëÉù´¦Àí (253).mp3	5.070693	0.98385644	-0.30754954	-9.879974	-4.4988985	-3.4723997	-13.584376	-11.975473	-5.65199	-10.2279215	-6.2168536	-5.0493817	-11.641605	-19.749657	-22.319517	0.6230377	-6.5632086	-6.215291	-12.830436	-14.845634	-16.382	-1.4525262	-11.559746	-8.176275	-2.8203273	-15.145231	-11.592468	-23.095287	-23.626368	-21.209896	4.0232205	-7.219017	-7.274622	-13.326227	-16.57459	-13.7483425	-9.899435	-12.354349	-11.877366	-8.73099	-7.8431835	-8.153854	-20.437553	-23.078766	-21.495642	-5.1721005	-6.167515	-7.9069676	-8.040317
¸ßË¹°×ÔëÉù´¦Àí (254).mp3	4.9393854	2.641233	-1.6255044	-6.647042	-1.8257456	-0.25771797	0.5193939	0.9969517	-6.789221	-4.047157	-2.66209	-0.689594	0.540841	-5.362936	-4.5317345	8.401117	9.132462	9.41382	5.1396494	6.9016514	14.315477	-6.5167465	-2.9830883	-0.7309735	6.227105	4.8063936	0.14354086	9.373615	9.244758	11.260455	-14.325474	-8.682556	-10.6638565	2.604535	-1.391928	-7.0335364	11.446417	10.293333	6.188695	14.689629	11.207636	2.4143393	12.041698	10.284696	12.232941	6.3884387	7.165745	-0.05689615	4.2827406
¸ßË¹°×ÔëÉù´¦Àí (255).mp3	12.8515415	13.712065	10.777541	-0.37192148	3.5207276	2.2574286	8.016672	8.997753	6.8084154	11.916267	9.633498	7.960207	-5.1482162	-2.7124407	-0.9039036	5.839164	3.7688696	3.7860498	8.816608	4.540374	-4.337719	0.76493484	4.3605833	-2.5970626	6.8055086	1.5373294	-0.6601677	4.0365133	3.0993261	-0.669376	-6.0695915	-2.0426497	-4.5789914	2.9073036	0.744653	0.8160475	10.4635105	8.06433	5.2128835	5.295948	11.388714	13.833645	10.182018	12.311909	12.140704	8.863844	15.515153	15.585967	4.182158
¸ßË¹°×ÔëÉù´¦Àí (256).mp3	9.47644	9.107577	4.657859	-6.381235	-7.944253	-3.4574947	-5.882143	-12.211221	-13.696186	-1.3693697	-3.4509602	0.4969304	-5.7914596	-3.6379476	0.1391277	9.930199	4.573071	1.0607039	-16.641748	-16.519306	-12.837681	15.401185	15.979691	14.784306	6.5107775	0.15832752	-5.627964	-9.332342	-8.087657	-4.4425416	3.139556	4.297737	7.933039	-0.7440678	-0.07379234	1.2955633	-7.5333834	-4.195661	-9.655398	-16.676712	-11.5545635	-8.719058	-19.332514	-14.114921	-0.7421288	-0.7680157	-2.003212	1.7428796	-1.6058276
¸ßË¹°×ÔëÉù´¦Àí (257).mp3	0.40015036	-2.8662796	-7.2613935	5.5874643	5.510333	4.4288254	5.810725	3.5087872	7.1836634	8.829466	5.1993394	7.947573	9.367632	4.9551387	1.7609642	10.902647	10.019064	10.070789	6.5918884	10.897068	10.986908	-3.218283	-0.20529346	-4.246684	1.5362723	1.1849985	-4.9990826	16.846497	20.269073	18.283733	-3.752248	-1.5183587	-2.075438	0.6219055	-4.5012836	-7.7149067	-1.9337385	-1.1713778	0.024015129	-2.6516535	-6.232297	-12.6736965	-7.92412	-6.7467604	-5.7171516	-8.187172	-10.277315	-6.0071077	-21.29045
¸ßË¹°×ÔëÉù´¦Àí (258).mp3	10.540424	12.095179	10.954479	7.350302	8.416821	8.442866	9.675642	11.07278	17.097971	-4.5582943	8.528412	16.101778	5.189498	3.9579766	5.149672	17.38943	20.403118	18.462502	16.580202	18.550207	13.505903	8.015718	11.518388	11.108816	15.998919	13.946842	20.616125	1.4002229	7.536943	10.826849	6.3120785	6.597021	8.050429	0.4074062	5.956398	12.555231	-1.4992307	1.7084773	0.9536037	3.122632	-1.3051488	-6.6270556	-17.222504	-7.5468626	-0.3188929	0.97986376	4.3364954	11.397459	-9.0425005
¸ßË¹°×ÔëÉù´¦Àí (259).mp3	-8.003794	-6.587286	-12.425026	-2.5914264	-5.4062805	-2.8125215	3.2507854	0.553955	-0.429106	2.1334498	-0.6413794	4.606105	-13.556578	-6.7272205	-3.4532912	-8.92016	-5.4792094	-1.838865	0.7827022	1.6070226	-1.6638336	0.19885409	-2.407885	1.2675171	-18.167532	-16.726463	-17.091873	-8.24237	-11.277361	-9.865181	-17.771793	-15.540443	-8.353107	-14.665164	-12.215906	-18.532986	1.8070675	0.90893483	0.1112299	1.1519009	-0.9330758	-0.87120664	-1.4559394	-1.0441318	-3.3429193	4.4941654	5.836965	0.11737114	-10.714687
¸ßË¹°×ÔëÉù´¦Àí (260).mp3	-12.496222	-10.782815	-9.963934	-16.641214	-9.1178665	-1.7831395	-34.870247	-30.022774	-17.768562	-2.9296541	-0.5774446	-4.3745937	3.9645503	1.4198186	-2.1606164	4.4299746	3.1194482	3.4461882	0.1742216	2.7028854	-0.8921658	17.098972	10.184509	3.7013798	-4.7066817	-6.658319	-4.3765044	4.0019403	2.48604	-1.7499807	7.106245	4.422603	3.435365	-12.08208	-9.565556	-7.7989597	1.809416	-8.890915	-8.186784	4.243726	5.6623993	4.550529	-10.950483	-10.877758	-2.356492	5.1177893	-0.4847119	-12.268251	-8.334878
¸ßË¹°×ÔëÉù´¦Àí (261).mp3	4.3840895	5.0895414	5.892993	1.8177477	-2.8661537	-7.005151	-15.061966	-4.556467	3.149798	-2.8517828	-2.8358061	-4.5357404	-10.831626	-9.847616	-7.7827206	5.5664096	4.162244	3.158218	8.408494	8.915057	10.771578	-9.389465	-8.48118	-5.112521	13.444183	10.334115	13.364077	5.676085	4.628202	-1.6770028	3.817996	5.774948	2.0954804	-1.3290836	-1.6940166	3.1670392	0.56851286	-2.985808	-1.2602057	-9.943264	-3.8293972	-2.0796075	11.798161	11.873771	11.545164	-0.6626098	-8.055233	-9.524773	-8.222429
¸ßË¹°×ÔëÉù´¦Àí (262).mp3	-14.478927	-9.767971	-3.4075727	3.1112046	11.473011	9.591446	6.7238355	7.229471	4.241076	16.337915	14.11467	18.384249	10.502686	7.226204	-2.1144743	4.576419	7.1593556	9.118602	3.7553358	10.098777	19.922203	5.219692	5.9290957	-0.24429688	-8.524851	-3.0704176	-3.541556	20.464867	15.487862	9.884209	7.3689504	1.954864	-4.1019554	1.5888134	-1.4550419	1.6470872	6.9540715	10.589004	15.833141	-9.20184	-6.58628	-5.099496	-11.027472	-8.271475	-1.1215352	0.55269814	0.7222868	0.031626105	3.8779263
¸ßË¹°×ÔëÉù´¦Àí (263).mp3	15.966346	13.510827	12.676111	13.002193	8.824319	-1.4179432	-4.5278444	-8.109938	-6.8104887	7.121217	1.7264724	3.7724004	-0.7332128	-3.2661462	1.2176219	10.688535	13.906473	10.77044	2.0207536	7.6521773	12.55094	9.559437	11.04214	5.432063	23.141314	14.099138	4.082761	12.066205	9.607151	7.930069	15.119225	12.23037	8.616503	16.92997	15.186123	10.466534	0.3103001	5.1148863	5.6220236	8.556969	8.106836	1.1542678	2.9072332	-0.6504624	0.42890662	7.9695544	7.839382	7.376255	14.311886
¸ßË¹°×ÔëÉù´¦Àí (264).mp3	7.6314325	10.327799	5.2663198	5.479573	5.4188337	2.6549194	1.744946	1.9777117	-1.6852167	0.021610558	2.5281808	2.7508378	1.410629	4.174865	5.2818904	8.647563	8.607195	4.60248	-0.14701036	4.798092	6.110405	6.3330398	6.2922773	3.9032154	0.20673448	0.6139127	-1.8105747	5.729141	5.453201	9.040874	-4.754836	1.4414759	2.9869432	3.1565657	4.849113	9.389507	3.0431788	2.3577929	3.5014129	3.4394712	2.5993843	-2.8595018	5.9364953	9.749479	15.465847	7.4047837	8.428982	6.6613846	7.099683
¸ßË¹°×ÔëÉù´¦Àí (265).mp3	12.992022	9.809565	9.244335	7.1634283	8.293726	7.6605377	10.427692	6.0927086	6.9390516	-6.9086723	0.3950816	2.2190838	2.24971	0.30076376	-0.030494273	-2.8565335	-0.44093654	-1.2447202	-0.40916765	1.5364068	-1.0741377	-1.943904	3.9623213	4.645096	8.3065	6.7659397	1.6996728	5.7827044	0.6385406	-5.237565	0.83667076	0.96016514	4.7470307	12.088282	9.452647	5.5717907	-3.3452773	-4.890068	-2.8184285	4.424704	8.609909	17.198944	2.7907343	2.5543756	-2.7396877	5.0032377	-0.4142871	0.017239422	5.7323875
¸ßË¹°×ÔëÉù´¦Àí (266).mp3	18.04586	19.297068	13.357962	3.5599825	6.475444	5.3700485	34.347366	29.127747	19.83829	-2.1324246	6.464862	4.629052	10.78401	18.629692	28.181398	18.762331	23.10445	20.882088	9.030926	15.67105	20.587872	11.731731	11.70405	13.15555	12.597328	19.120184	25.635494	13.823317	17.119837	16.241611	15.525732	10.583023	4.9621763	12.706361	14.009923	12.375896	12.387478	5.7364745	2.598345	4.4827795	-0.21530265	-2.9444618	7.028288	2.1662278	-2.2075055	0.7585164	4.0819077	7.601589	2.2965002
¸ßË¹°×ÔëÉù´¦Àí (267).mp3	9.275354	15.615635	11.514826	-4.106551	2.9044576	1.7598948	3.7514164	9.364335	6.972713	22.48436	20.367321	13.583572	13.043636	10.847843	5.401187	2.5546086	4.517167	6.0698333	13.077415	14.1534	9.262539	3.436772	1.1612087	-0.27848697	20.29089	24.449934	26.438538	13.598673	12.674876	9.087767	10.352211	11.37105	7.3728423	16.746532	13.658425	9.161565	4.506572	7.3750196	8.602993	5.2956753	11.647778	8.3102665	8.613987	7.3679914	6.2632456	19.683762	15.582423	13.769439	22.96785
¸ßË¹°×ÔëÉù´¦Àí (268).mp3	-18.70925	-8.260875	-3.8986354	-9.59395	-6.8600435	-7.850554	-0.6352322	5.0054417	4.210964	-0.73073816	7.1503553	9.281502	5.713089	1.3133502	5.045393	5.1040726	3.3563828	1.1551149	3.0066981	3.6745386	-3.4305558	9.361289	1.5175726	-0.40361857	7.74342	5.144948	7.5538316	0.6523657	4.345277	8.713457	-12.283104	-9.627775	-5.406602	2.7828696	4.9270706	5.425991	5.8987656	2.0679517	3.6436388	-6.6657596	-11.476833	-16.05754	17.155975	16.54948	16.175446	16.698154	13.493422	8.986616	5.5140886
¸ßË¹°×ÔëÉù´¦Àí (269).mp3	-10.687519	-9.597559	-5.3133025	-0.7662968	-6.9128036	-7.10209	-13.731395	-12.001006	-4.937576	-4.232785	-7.8743253	-11.773006	11.80652	8.7386055	9.47395	-3.6153028	-1.2759489	6.7743425	-2.3903499	-1.3904829	0.46604005	0.02182874	-1.9032794	-8.236229	9.786871	5.3507032	3.6439319	10.856079	7.8613544	9.680774	18.378792	12.171387	6.991583	10.10639	6.3627124	-2.8527107	-6.160867	-3.2072253	-2.2010932	-8.687691	-5.544692	-7.8368654	7.309497	6.1754227	8.42293	-1.9557867	-1.0007796	-1.565534	4.2185965
¸ßË¹°×ÔëÉù´¦Àí (270).mp3	-9.913546	-12.388521	-3.9820077	3.3672314	-0.17451322	-1.335313	-4.0666676	-1.3162438	3.128445	-8.396671	-7.389061	-9.68744	-6.984433	-4.2876697	-1.0572912	-8.167967	-9.051443	-6.4681005	-10.600616	-4.4899697	0.38048008	3.8061142	3.171217	4.596987	-5.383395	-1.8100572	-2.4306297	-0.45579273	-4.5389676	-5.9953747	10.716043	1.2856139	-8.149077	-5.7815533	-9.352675	-6.42258	4.6814604	-2.9419208	-15.305525	-11.687588	-13.409471	-14.67318	9.9359865	5.5151997	3.8966086	-4.452369	-1.89259	9.483998	0.19821809
¸ßË¹°×ÔëÉù´¦Àí (271).mp3	-6.4712906	-5.949061	-1.1835488	1.51684	0.76208186	-3.4664364	-0.29878217	-4.0688577	-1.844817	4.294086	-2.2953355	-10.608584	-5.484307	-7.19833	-13.760897	-7.986234	-5.5337934	-4.79038	-13.475203	-13.056831	-7.8527274	-5.1290903	-7.546203	-10.276703	-6.973647	-5.479281	-2.9570794	-8.223988	-7.061691	-3.0946274	-11.072689	-8.407282	-5.980013	0.52669406	-3.6527708	-1.4177278	1.4538534	2.4649978	-0.5438402	19.236721	11.92602	8.593759	-14.765875	-12.473797	-9.783686	-6.2115736	-7.0518484	-2.6481233	-0.5572107
¸ßË¹°×ÔëÉù´¦Àí (272).mp3	4.4146156	5.6817484	2.88264	-0.59717536	-5.5472765	-6.004283	1.0302486	7.0184526	3.5106034	0.7159359	8.856313	11.08549	11.306328	4.396266	13.229723	14.897886	13.174875	10.571399	7.459349	8.68037	15.294983	8.485025	6.1470976	-2.2524712	12.791084	12.685651	6.787182	2.203462	0.07003307	-4.8335004	-9.619093	-2.9558196	-0.43133968	-11.03163	-6.4660835	-3.8269713	-1.3521802	-1.5910192	-5.7626467	-4.373088	5.336555	1.7245814	-9.056037	-3.399045	1.1528364	6.455345	8.334204	7.3655167	4.500276
¸ßË¹°×ÔëÉù´¦Àí (273).mp3	-6.7831936	-5.481805	1.569205	11.302895	10.176823	4.634458	7.0075283	1.8566234	-2.1300983	-7.990264	0.3186622	1.8249795	8.601619	8.623854	12.239897	-5.480814	-1.7362559	-1.0370986	2.627967	2.7239585	1.5384185	-0.08350515	3.6840167	7.5101304	-7.99892	-10.952198	-15.67902	-6.8976364	-5.0763035	-8.00035	8.315893	5.3059883	0.40293014	-0.98290646	5.8698277	8.575271	3.8098497	5.697317	4.9744897	-10.5168915	-8.573212	-5.8761954	-0.9879575	-2.4325702	-6.8697577	-10.203565	-9.934554	-11.296404	-1.2913843
¸ßË¹°×ÔëÉù´¦Àí (274).mp3	1.2338672	4.3527093	2.2785044	0.8070495	-4.0004425	5.3028755	4.3973446	8.160215	9.553263	7.3265038	12.915489	14.783249	16.426003	17.41819	17.57021	11.035721	8.020583	2.1894295	-11.940229	-0.8868723	7.1918926	-0.72701305	-5.6461926	-4.828411	-6.6594014	-2.644188	-5.307234	-0.8443823	-5.9832463	-7.8085527	4.180237	6.300652	8.535324	-14.835863	-10.299269	-13.488644	-2.9513965	-5.8488474	-13.711411	-3.5081964	-4.4550896	-12.0875435	0.39420176	-5.8855214	-6.9746947	3.0866346	3.791357	-3.8908176	9.56045
¸ßË¹°×ÔëÉù´¦Àí (275).mp3	-2.875312	-6.944662	-7.6426196	2.511199	2.8087254	-1.4288436	4.294628	9.814688	9.581661	20.872013	22.623196	12.221544	2.572991	4.8505583	-1.2025023	-0.08792968	0.222211	1.7954998	-8.147612	-7.392091	-5.394492	3.2266016	2.5103855	1.3474914	7.933687	8.371464	12.021936	3.1533487	-2.6419659	-7.4634104	-6.765835	-5.7042093	-3.5689087	2.7752903	-0.58503115	1.8468562	1.6330143	1.5673671	0.20250583	10.94567	10.87327	12.261976	1.3764992	3.559548	0.54717773	7.1210666	2.9673681	3.6233165	3.9924545
¸ßË¹°×ÔëÉù´¦Àí (276).mp3	15.479082	12.9334955	16.95789	-7.977151	-4.1404524	1.5597824	4.224788	4.9995174	3.5247521	-0.07084125	7.77351	7.226825	11.305323	15.388987	20.388577	15.033132	20.515804	23.825684	24.911776	19.344936	16.429214	20.893354	19.662697	16.576069	24.123404	20.83185	14.826127	0.108058095	-2.730742	-5.4726253	-6.1824694	-3.7377567	-4.076205	-4.762624	-3.7138991	-5.567502	-1.0967565	2.2584221	1.583029	1.9045402	5.3294635	-5.01641	4.0083838	0.109799385	-5.210806	2.4123876	-1.4090906	-3.1683574	6.216675
¸ßË¹°×ÔëÉù´¦Àí (277).mp3	2.4439068	1.8043164	-0.17180055	13.098307	8.301481	6.712593	-0.45814157	2.4484758	6.9958215	11.99849	6.7854996	5.3823266	3.8013186	1.9437813	-0.033651233	7.3585134	7.4622984	10.190596	10.048529	10.551054	7.651496	0.002593641	3.6190536	6.2960653	-8.922125	-3.3234527	-9.420212	3.4753687	6.1626225	-2.7640312	-10.017534	-6.885844	-9.230856	2.9979174	-2.189855	-4.279859	-8.497946	-6.3678	-1.4851909	22.266552	18.326054	18.387362	-3.7109606	-5.341297	1.8106658	0.072977066	-2.3946142	-2.512746	2.0391207
¸ßË¹°×ÔëÉù´¦Àí (278).mp3	-2.318602	-2.7397676	-4.6694756	16.280737	8.648971	1.4426248	6.695667	11.05164	6.038105	1.8536975	1.9837012	3.520798	16.963783	16.499226	18.58677	3.567617	4.3325553	2.8128214	1.6603128	-1.2500596	0.67672116	2.1139655	6.442532	7.405439	-1.9895377	4.8820586	12.826841	2.5757992	-0.012237549	-0.089190245	11.67637	8.731695	5.0761886	-5.5056634	-6.771855	-5.038004	5.158241	9.351955	6.7773314	24.342411	18.409256	13.63972	9.60442	7.3759685	3.3136802	11.548656	17.328674	14.970547	9.59664
¸ßË¹°×ÔëÉù´¦Àí (279).mp3	-5.1311707	-9.386475	-16.14252	5.101771	1.8324732	-0.43970785	-4.265678	-3.8485503	-3.6664145	-2.219848	-3.6758542	-0.70297766	-15.497197	-8.309339	-2.9715657	-16.364809	-15.691127	-16.551682	11.852692	10.614107	16.585022	-6.566448	-4.1083083	-3.1893485	-3.4812007	-4.2172556	-10.579938	-4.559806	2.6029973	11.826419	3.752069	2.761418	1.3639342	-1.293726	-2.514492	0.37580484	-5.5174108	-3.275053	-5.991641	-11.980202	-8.060762	-4.8943644	6.0639415	11.000771	7.3467093	3.3322208	2.2326076	-4.4612203	-6.3063755
¸ßË¹°×ÔëÉù´¦Àí (280).mp3	-15.632071	-7.978111	-3.7709143	-14.014677	-11.394381	-8.102678	-15.361755	-13.281764	-11.080224	8.3592415	1.5241892	-4.236979	0.70980704	-4.6338882	-10.424635	6.1379976	6.2546973	4.3993535	9.009783	2.9118447	-0.25708777	-1.6081619	-0.4306233	2.1346178	4.05814	3.4095387	-4.5145984	-6.3226457	-4.107946	-9.125226	-6.3900137	-1.6639509	-2.0066085	-8.6445675	-5.8440638	-9.527901	1.3650131	2.6303618	4.609901	8.480243	4.999913	2.346379	0.27125692	-4.432292	-10.453472	-9.277707	-9.594855	-10.602549	-2.1720314
¸ßË¹°×ÔëÉù´¦Àí (281).mp3	7.066538	13.762341	12.547991	17.924406	22.692924	17.79559	4.708233	10.684652	8.624548	22.818369	23.511889	13.503726	15.29476	19.796392	15.220933	6.5962667	8.330799	2.6399198	20.362877	26.057226	26.563938	17.964878	20.124992	20.216667	19.48759	21.852642	22.429607	8.107832	11.970128	12.741031	4.7781496	3.703471	-4.335048	16.982222	23.425804	27.378832	11.547464	3.871856	-1.1420147	22.136194	22.802643	17.771812	-1.5339267	0.5239447	2.261436	2.718843	5.356065	5.0085306	-7.4545717
¸ßË¹°×ÔëÉù´¦Àí (282).mp3	4.642561	3.2800612	-2.6929395	-4.5423217	-2.7101738	-3.8988662	10.361879	6.6865497	9.919557	1.0437155	2.7359588	3.5342367	2.79743	5.4313793	4.414551	13.956856	17.985863	16.390858	-2.1653056	0.768965	1.0449959	5.1046176	5.146778	6.375568	-2.2244508	-2.1909869	1.9831445	6.8608356	4.152564	4.5093107	10.466255	6.166564	-0.12409675	8.278787	9.327836	6.713577	5.7080097	3.7699604	2.0865002	2.9287534	-2.1517591	0.055190146	-6.770995	-5.591117	-6.2163773	-11.071657	-9.627274	-3.4147587	4.754822
¸ßË¹°×ÔëÉù´¦Àí (283).mp3	20.619759	18.289688	15.250081	13.472774	10.630365	8.738546	1.5718068	3.4361563	2.9918447	7.212921	9.393088	6.7000327	3.6102781	8.5468855	16.60338	1.2010348	8.696138	15.891953	10.09105	11.267573	8.782296	4.031936	5.9264894	-1.433799	19.638994	16.099453	12.596137	6.732204	4.0163116	6.9977484	7.0979652	11.530815	4.8706064	5.8403854	9.137575	7.8348684	16.30944	18.815353	17.699455	10.603995	-1.8073223	-1.0527076	9.683815	6.782405	4.6016436	2.4128757	8.008533	15.19168	13.875872
¸ßË¹°×ÔëÉù´¦Àí (284).mp3	2.0621536	2.4557729	-2.978331	-4.5387955	-4.5261693	-5.8174214	10.518276	14.238176	11.478368	2.8944702	1.2149432	-5.200436	2.5108075	7.4898243	7.150937	-4.4811864	-7.907603	-14.327608	5.4693346	2.3327713	-1.3260527	9.706185	9.48342	11.408035	2.107858	5.2704554	4.0019264	-2.037793	-0.70080847	0.4251818	3.6684053	13.792237	14.53056	10.485422	7.1195827	-4.330788	-10.901169	-2.9250793	-1.8429071	0.7977476	5.368948	3.9562702	0.07447444	0.9370582	-3.23904	-15.775879	-7.900596	2.826569	6.6428137
¸ßË¹°×ÔëÉù´¦Àí (285).mp3	8.91502	4.994192	8.963946	-0.013091899	1.7918054	-2.7707133	-0.176996	5.518012	7.6609287	-3.9091556	-8.37216	-14.87207	10.427973	9.420374	10.065569	2.7871947	6.100613	1.5294309	3.1749644	7.3045387	10.960581	8.0174675	3.8890703	7.800523	19.328178	12.627798	7.515333	-2.8845918	1.4943438	1.316762	-2.4346116	-7.082658	-11.672865	4.3567867	0.008085877	-3.2211843	10.35862	2.4283648	-2.7055376	-2.3872588	5.318454	8.881891	-2.9830112	-4.537691	-5.8378363	-3.4242327	-0.29869068	0.4888572	-8.332551
¸ßË¹°×ÔëÉù´¦Àí (286).mp3	2.8482788	5.8622646	7.112206	8.071176	2.9955747	-4.442835	-6.0348387	2.7861419	5.137086	3.3010054	10.878222	12.909079	10.835232	15.13595	15.6584015	6.9168396	9.273856	4.2960854	1.387687	2.157948	0.002800837	5.109953	12.2941	12.925543	16.664627	14.4022875	10.532608	3.796537	0.7791182	-2.777493	11.738971	15.510883	14.438972	13.662471	14.578888	13.126225	12.492949	13.52195	9.454157	20.859968	17.721962	14.623142	16.516989	13.376337	8.62818	5.5958157	7.274308	9.8689785	7.208564
¸ßË¹°×ÔëÉù´¦Àí (287).mp3	2.3592215	9.76634	11.275097	4.990765	5.667165	9.947904	15.735961	16.033613	17.467789	-1.165081	5.3232985	3.8037744	4.7908382	4.732938	6.7145634	8.469854	12.504772	11.238386	-3.0515313	-7.279792	-13.875533	10.062427	7.025906	6.484126	0.6976446	2.1074533	2.3537393	-11.179125	-8.683128	-13.709188	18.379704	15.164777	15.301643	7.015003	7.6624203	6.2698517	0.4556687	-0.22103155	-1.5820944	6.9073534	8.5426655	9.937602	-5.182359	0.67057145	5.485337	6.17054	7.0268335	2.4701886	6.224887
¸ßË¹°×ÔëÉù´¦Àí (288).mp3	2.9637055	7.188533	12.873381	5.8507595	2.8132854	-1.914339	6.2624226	6.229617	1.4002354	1.0850948	3.4731777	11.4501095	13.801245	13.324869	5.600408	4.6281667	6.24209	2.4322844	5.8237305	12.252075	8.213044	-4.3764553	-6.0798635	0.13624132	-4.4211226	-1.441306	0.06969803	29.847548	22.300537	9.818695	-1.591835	3.0415907	7.1885595	3.122839	3.765371	1.9711766	-7.7195835	-5.3575974	-9.882191	-0.89886856	2.97056	3.6657295	-2.5531085	5.9406796	14.4125395	6.525479	3.3309593	6.060234	0.19338542
¸ßË¹°×ÔëÉù´¦Àí (289).mp3	4.0991664	4.268459	2.267439	-2.6003532	8.244354	4.1107936	13.227905	17.304405	13.131971	2.829453	6.0624537	6.7225833	8.85948	7.6146765	8.257935	6.867994	9.813843	11.718843	5.6284466	10.012138	5.514535	-8.7121315	-5.7146373	0.5364131	-4.001131	0.3202784	0.5283041	3.5203128	4.2299395	12.791651	7.0727997	6.15232	3.3260775	3.5695138	5.9225044	8.457809	11.338186	9.692341	4.3680305	4.963998	4.8544216	-2.1765833	5.6187954	6.4520845	3.3873618	4.4524345	5.902133	6.073623	5.1780167
¸ßË¹°×ÔëÉù´¦Àí (290).mp3	16.304317	20.819828	19.248056	16.75355	14.084502	15.719542	22.642822	24.912	18.80183	8.11188	13.714874	12.255497	20.64257	21.509377	16.59074	22.631021	25.205627	21.188839	27.399044	32.035187	30.410072	9.685589	9.904421	7.7609434	14.925123	14.0059185	12.303011	11.598975	12.326557	13.026812	3.0249114	8.114201	13.140425	5.673262	3.3107533	1.4213318	6.3563557	14.314075	24.349525	25.683533	27.929089	22.708477	14.969032	16.296219	12.082344	-2.3038876	4.9185514	7.546615	9.832781
¸ßË¹°×ÔëÉù´¦Àí (291).mp3	8.186947	11.897546	10.947538	1.8423018	5.248421	0.7622261	-6.070034	-4.047335	3.1573486	-2.6273532	1.1812401	-0.096955165	-0.1658303	2.6200533	8.793836	1.7572358	8.1847515	10.143879	9.489922	7.91585	0.11577046	10.932713	12.262186	13.991536	2.628544	7.9781046	1.8857169	2.6753798	9.218332	17.572449	4.513917	6.856303	5.50377	0.6015388	2.4453473	3.5431097	3.8287034	6.257161	9.446177	5.6032896	7.9462934	3.226333	-6.7184443	-1.5909009	4.8867865	20.158295	16.728233	14.429913	11.431932
¸ßË¹°×ÔëÉù´¦Àí (292).mp3	-4.640017	1.7904544	-4.9910088	4.902841	2.4049232	3.181818	-2.6514463	3.3729815	7.5263977	-4.985551	1.5886066	8.339621	5.4461894	7.284981	7.913093	-4.5128345	-6.4367895	-3.528603	13.652681	11.655903	13.887369	0.69581825	6.8512774	9.899374	2.164457	-0.7365303	-2.1177883	-0.5801616	-4.821622	-3.400263	12.672981	9.030528	-0.31487858	0.7829068	1.5728886	1.8375045	-5.6116786	-3.587218	-2.2480593	-13.96067	-11.985918	-13.614321	10.10071	2.4046679	-3.586927	7.100499	10.412838	9.355521	-3.2158787
¸ßË¹°×ÔëÉù´¦Àí (293).mp3	7.3485126	7.935384	6.9501266	1.963124	-1.6558604	-5.1077733	6.95806	8.194439	6.562296	11.489723	5.362398	-0.45744732	19.0831	20.270094	10.913393	12.458576	10.629177	7.284532	-7.9951296	-4.233323	3.0187337	2.1320639	9.547529	9.400519	9.170476	13.692076	13.357555	-5.194887	-6.242461	-3.918886	16.15694	8.243475	5.225172	-0.85150015	-3.5396633	-5.740056	4.3065023	1.6559402	1.6836863	14.186285	11.847794	7.7977266	9.734339	11.529879	6.877536	-12.367855	-8.417812	-6.802081	-0.9333086
¸ßË¹°×ÔëÉù´¦Àí (294).mp3	-10.877296	-10.826764	-5.878483	-5.235652	-5.7107897	-4.321089	-7.005597	-3.1883905	-0.36251923	-6.904012	-3.7014086	-6.6482725	-5.26923	-8.915003	-11.621162	-11.111776	-12.085057	-15.090834	3.6415977	-0.12890202	-5.237321	-2.754825	3.266056	1.6964746	3.2809305	4.1287656	-2.6854553	13.216196	11.8573	6.473874	5.9998374	6.614945	8.674116	-7.965266	-4.050458	-6.4320955	-4.094088	-4.7346697	-6.63029	-8.983049	-2.0001488	-1.8393458	-12.987714	-13.871452	-10.242767	-14.423344	-11.907585	-7.519226	-6.2679505
¸ßË¹°×ÔëÉù´¦Àí (295).mp3	3.5247676	-2.0730824	-6.713503	2.611887	10.313814	11.845272	1.5713048	3.2750332	3.6362653	2.2108228	2.0406952	3.6849325	-2.6316547	0.05804628	6.412507	0.98538923	7.4634886	2.1947207	16.746168	14.474392	15.830506	13.25572	11.721947	13.761389	5.698268	11.064479	12.5656185	0.09829885	7.909563	11.475027	1.616016	9.594597	8.279415	5.755976	0.8559525	0.6832703	3.4240587	0.40034086	3.590469	4.081015	2.6235588	6.081622	10.470856	9.254866	10.5447645	8.012154	3.1547713	-2.1728559	7.9712462
¸ßË¹°×ÔëÉù´¦Àí (296).mp3	-0.8314347	0.008422375	-0.87133944	13.484202	13.338964	5.252709	7.6215515	11.966025	10.949583	6.341715	11.90998	18.041637	9.09029	7.8775597	9.009269	5.2476006	6.560557	7.5668974	9.615123	10.074587	4.8371964	-0.3775351	3.0536954	2.2397897	7.6336164	8.293599	3.723536	1.983239	17.711815	21.970295	12.454139	13.745837	3.2657304	15.990834	23.517895	28.308567	7.1565485	13.126898	10.305876	15.379837	12.86459	9.497776	6.8422146	6.09997	0.957047	11.184082	5.463315	6.63067	8.570639
¸ßË¹°×ÔëÉù´¦Àí (297).mp3	-1.5704565	-7.8992825	-11.83274	-12.353394	-7.6288614	-1.21204	-13.171358	-13.311926	-9.183695	-4.4097633	-5.2274666	-8.8087435	-10.203449	-6.912785	-8.035306	-4.527895	1.2477001	2.7621582	-0.2586622	1.1356776	-2.7583594	-3.5795896	3.4360468	5.629788	-5.864419	-7.2688794	-11.095372	6.634016	-3.664476	-10.692186	-8.781132	-7.0828323	-6.769574	-11.248734	-8.40022	-14.096228	-18.759502	-14.133821	-14.440054	-4.9098234	-0.5826166	-1.8607066	-6.411475	-10.265919	-12.983351	-11.927113	-11.438467	-8.784374	2.8902369
¸ßË¹°×ÔëÉù´¦Àí (298).mp3	-4.3411818	-0.25131506	4.98412	0.9617529	-2.4025607	-4.0058427	-0.96746856	-4.0803385	-6.181329	-17.357496	-14.509218	-13.733309	-3.0554485	-4.0661535	-3.51445	1.7625401	-3.334341	5.2842865	3.0658069	-1.7773813	-5.5701294	1.8774377	-3.1449242	-5.268183	-3.5630736	-1.3585472	-1.9477278	-2.6864104	-2.83015	0.96887934	-3.2003126	-3.5562148	-5.692469	-13.197698	-12.168703	-6.900319	10.701265	9.401907	11.395393	-4.317773	-5.742718	-6.2765794	-1.2307467	-6.530953	-4.360313	-2.0340722	-5.792163	-6.58979	4.286066
¸ßË¹°×ÔëÉù´¦Àí (299).mp3	-0.978551	2.4571352	0.8897672	2.94813	1.6107404	0.44776893	3.4498744	10.947311	13.936785	14.070122	5.06616	1.3255733	14.925283	13.998932	10.104471	12.9792	15.239794	7.560726	-0.26827478	-0.40839136	-9.692108	-8.680142	-9.146895	-10.25342	-13.186716	-10.244741	-4.98184	8.187049	9.465215	2.7070057	4.109254	-0.7138634	-0.07019663	9.595978	18.82061	21.904728	10.520653	13.190542	12.217689	10.626837	8.381288	6.1033025	-1.8692262	3.385501	11.593905	14.739761	13.88829	4.132091	9.09003
¸ßË¹°×ÔëÉù´¦Àí (300).mp3	11.848259	11.376173	7.657283	20.866764	21.71057	13.963834	-5.256241	-8.440449	-1.6659731	-3.5051498	5.159175	7.345301	9.216333	7.2354426	1.2353792	13.178812	16.552723	13.302205	14.390242	12.793418	12.083876	3.6609015	9.619097	14.89567	5.3283076	1.4168565	2.8468666	10.000164	13.95174	12.921531	7.5200553	14.690349	17.35095	10.005666	12.517519	18.77607	-5.7318664	1.3658817	1.3177576	6.9433346	8.403395	4.813455	6.9071074	6.6005955	9.344073	10.5562525	6.9629965	4.028484	24.567303
¸ßË¹°×ÔëÉù´¦Àí (301).mp3	5.0940433	2.0496316	-6.550659	7.236038	4.1581573	5.8225727	2.9182343	1.9537721	-1.4913906	0.9865012	0.19313672	-2.970827	6.7247305	3.9833865	1.0977647	10.88365	9.004751	2.0408568	4.1885724	3.46139	1.9401526	14.023846	8.398619	-5.2577176	-6.506816	-2.4829168	2.293548	4.882994	7.6233253	5.7011967	12.98527	13.535424	5.2483015	-7.2310047	2.4738557	4.77509	4.18587	-0.985505	0.3793531	9.776411	7.0460863	2.1145048	5.437041	14.967086	19.086279	11.102648	12.166637	11.66758	12.250587
¸ßË¹°×ÔëÉù´¦Àí (302).mp3	-2.7006698	-8.84704	-10.045388	6.4702654	0.45844048	-2.0098717	22.934214	20.266884	21.15934	-3.36767	3.1523902	2.045425	9.56986	10.267536	6.653047	3.2472858	4.8845944	4.4949093	6.9117603	5.7639866	-1.3525412	-0.79304683	2.8552773	4.7910976	4.8886514	6.397642	-0.073489875	1.6156557	8.781992	10.964401	-4.68317	-5.286728	-6.2673426	-2.3359604	7.4754367	4.143795	7.543867	7.16932	3.78613	-5.023771	-6.1530294	-9.026144	5.5470505	8.69722	5.901125	-5.311158	0.972147	5.1474857	3.2975595
¸ßË¹°×ÔëÉù´¦Àí (303).mp3	11.499479	13.570747	9.292391	21.631474	22.003586	23.817204	3.0710351	5.853659	19.889797	-11.330948	-10.396198	-7.4560175	21.881762	20.937637	14.927935	4.950836	10.634602	10.108095	11.613693	14.641274	13.258965	11.025998	6.0442986	-0.36779302	22.941116	25.734062	23.865961	22.096676	22.534082	22.863192	19.286987	22.828617	23.219921	6.798038	14.621209	14.542853	13.707476	15.909835	14.985487	6.999378	5.7797403	3.3899713	10.781518	8.478897	4.8433475	0.7581208	0.69334066	-0.23710525	14.829711
¸ßË¹°×ÔëÉù´¦Àí (304).mp3	-0.8121203	2.8989873	3.5457916	0.45219028	-4.863575	6.3653955	-2.3977876	-7.817346	-10.75071	4.242949	5.731201	1.5225241	-11.247822	-12.537986	-14.590988	13.882172	8.108756	7.7452793	-0.16303176	-0.42632636	-0.5483458	-1.7252336	6.5437555	5.8972206	4.776076	0.4831512	4.156442	-3.8261	-0.5243226	-3.193175	-11.419598	-12.164412	-11.135626	-5.4999866	-9.301655	-6.5580444	-3.2457633	-4.9748282	-5.9788113	-1.1599383	-1.8992742	-0.44417942	7.453064	12.603661	10.296583	-7.6882324	-5.4294863	4.547908	11.426647
¸ßË¹°×ÔëÉù´¦Àí (305).mp3	-0.59762657	2.6438227	1.3043272	-2.3643625	1.36797	3.2528048	2.388117	2.5526378	1.1478382	-2.1304383	-0.9992399	0.22226453	-11.804529	-8.193166	-8.819704	-3.0427153	-8.322975	-4.0330763	-10.087305	-7.0121193	-9.2886505	-3.5224547	-2.486446	-0.40349013	4.0083055	-3.0578604	-3.8430257	3.2640076	3.856347	2.5444179	2.025071	1.5859365	1.109858	9.44219	5.633483	4.4451494	-0.81683743	3.012835	6.7638807	0.42435423	2.1195867	0.61477625	-2.599228	-0.5567268	3.982676	16.98215	16.590687	12.029074	8.313193
¸ßË¹°×ÔëÉù´¦Àí (306).mp3	0.15136625	-0.03210962	-1.240933	11.402027	7.2858086	6.9631743	11.709971	10.037835	10.456375	6.310176	10.640324	16.031515	6.850469	9.8178005	10.245209	2.4325485	6.282522	5.5717015	-3.7512627	0.9378253	5.9248757	10.183212	8.582894	12.72233	-12.141537	-12.0913105	-9.301857	16.236212	9.79	11.037731	-0.45427507	3.1155083	1.7993108	-3.281741	-0.3071947	-0.34927642	8.659231	4.3317823	-3.5496616	2.7161021	4.6032	1.6471819	14.670659	11.080835	7.1597877	0.6654731	7.561537	9.47245	-8.9643345
¸ßË¹°×ÔëÉù´¦Àí (307).mp3	-4.3401113	0.0571185	-0.7493207	-2.1565897	2.159041	3.9370155	-1.1211188	1.6157204	1.3692204	-3.3205419	-3.2037666	-4.981596	1.3628258	5.0675373	5.6973567	-1.124935	-1.101563	5.781117	-2.026127	-3.8854718	-0.17868865	-0.46735287	0.5744684	0.70712817	0.075264275	3.5032082	6.1098566	-2.3508155	-6.251137	-5.1660824	-14.864698	-8.780283	-5.304182	1.4680014	0.8853917	-0.08801553	1.4460633	-0.20273577	-3.1906123	7.443839	12.081902	11.438574	2.9114976	6.7972355	9.753099	-4.501128	-5.528923	-8.973492	-9.639496
¸ßË¹°×ÔëÉù´¦Àí (308).mp3	1.0558547	4.640834	0.20850037	12.29081	12.5932665	13.118042	2.2376456	6.3087053	8.444501	-5.289917	2.7927573	6.154667	5.5218754	-1.0459418	-6.890981	6.3042345	5.667029	0.4682698	10.346349	14.479051	13.612917	6.7353973	6.757406	7.9057803	1.8078562	6.4666934	9.402021	11.77369	4.184848	-2.514772	-8.136395	1.338484	6.121435	2.3348477	7.906557	13.875089	-7.5458	-4.3369265	4.7229548	12.105031	10.428917	-0.9019146	5.6730514	1.3900019	-5.180381	4.860694	7.8523464	10.30854	4.269329
¸ßË¹°×ÔëÉù´¦Àí (309).mp3	1.7085011	4.7536836	10.333967	-0.23091182	4.339881	10.245581	-0.2240476	-2.4217381	-2.3396692	1.311568	8.506741	7.653737	8.365446	12.685394	13.015521	7.565584	3.122541	-3.9643862	0.7043377	1.259804	-6.719597	-1.0444182	2.193005	-0.13717175	-3.641266	-2.826951	-0.81038564	0.6738641	2.121678	-2.707723	11.061977	10.336325	5.9077005	0.4278378	4.9444237	5.7290797	-1.5570607	-1.8900731	-1.7716938	-0.16661799	-0.036814153	-0.40004277	-0.8593785	-8.463309	-7.2721243	-10.932669	-7.6250424	-7.703663	-4.303323
¸ßË¹°×ÔëÉù´¦Àí (310).mp3	13.133818	13.934944	10.334303	10.988468	6.4658895	-5.510167	6.1651073	3.662762	5.123452	0.40674114	0.65931016	5.1320887	-6.2501106	-4.6269417	-1.2295794	5.2338986	7.9599905	4.6640058	8.623411	11.561211	7.2666893	17.893038	16.692638	17.64719	12.164047	7.9298844	0.12507135	-1.0975852	1.671772	5.2370243	11.403181	11.543228	12.572444	4.6537204	5.8355775	14.446238	-4.4927454	-0.8013511	2.2505908	4.6115804	9.561409	10.099323	0.6158599	-7.7998776	-5.303907	11.57024	7.6017785	0.170838	1.8205688
¸ßË¹°×ÔëÉù´¦Àí (311).mp3	-1.053268	-3.2350004	-6.0405607	0.9954456	-0.47520238	-0.4486107	10.116003	4.896315	4.686917	5.9671288	5.6632204	5.8456354	-0.64264625	1.5474049	0.56544155	-7.9350767	-1.7261938	-1.3609701	-8.506749	-3.0211601	0.42489982	-1.0928248	-0.42877573	1.9139066	-6.8002963	1.8178246	3.4000578	0.8910997	5.510555	10.338211	12.570293	13.329563	13.647663	0.95480084	2.7105598	2.6786027	5.8814	2.7710686	3.078817	0.781293	6.478427	9.975065	-15.240603	-12.916704	-12.2982025	-6.15691	-4.3532505	-3.6442587	-3.2293975
¸ßË¹°×ÔëÉù´¦Àí (312).mp3	-3.8709097	-5.839534	-8.250284	-3.1400514	-3.3779142	-4.029197	-6.693145	-4.5852523	-5.525898	-18.456364	-19.712353	-14.06481	5.509428	1.3604941	0.9572879	1.6480783	-1.8047762	-8.342098	-7.8008957	-3.3283138	-2.8117757	-3.2094622	-4.9475517	0.069193125	-8.046798	-10.654886	-6.725692	-8.518889	-9.662699	-9.369911	-20.127045	-21.579065	-16.102104	-13.462161	-8.023999	-0.21601209	0.24219191	0.92963326	-3.7682292	-4.6274257	-5.8874917	-8.492717	-20.770428	-24.185816	-22.707073	4.7121143	4.2367344	-2.4869747	1.5444894
¸ßË¹°×ÔëÉù´¦Àí (313).mp3	-12.772577	-12.924816	-12.833011	-4.7073784	-6.300982	-7.739772	-5.0686445	3.2957478	5.739361	9.582327	16.70666	14.425629	-4.8199587	-5.0597653	-4.134813	0.4652415	-1.5570436	-6.806551	3.723247	-1.0161676	-3.510505	6.4700103	7.427436	9.562277	4.0802236	1.0890704	-1.6724095	-7.7167377	-8.0232315	-6.7848907	2.512401	4.4870796	9.856522	6.3997993	7.7693663	2.9802442	7.6619387	4.7203646	-3.05683	-10.704274	-10.531632	-10.184223	-14.975908	-9.704538	-4.2960577	3.6445818	0.3893596	-0.8368012	-1.9589568
¸ßË¹°×ÔëÉù´¦Àí (314).mp3	5.1931877	8.430503	8.430233	-18.057217	-19.366062	-20.328175	5.0607033	9.851202	13.332972	7.2150984	6.903904	8.1735735	-11.167061	-7.3802676	-5.267148	-5.4039736	-5.41045	-0.18569458	-2.2899609	2.2144077	1.5093645	2.3046741	4.448804	2.6923456	-3.505916	1.2430704	4.1477833	1.6720771	-2.0642202	-7.717519	-10.435502	-12.433065	-17.819296	-3.4208221	4.8901224	5.4018154	-6.525538	-3.9149528	-0.43023127	14.094674	13.598205	15.441973	10.441223	13.615574	11.206282	4.015982	5.0256257	2.499402	-10.843261
¸ßË¹°×ÔëÉù´¦Àí (315).mp3	-4.9062424	-0.9764576	-1.0781391	2.50504	-0.96603894	-2.7239134	0.15417495	1.1127127	-1.3777025	-7.4067335	-1.4433355	2.8964634	-1.9528862	5.8291655	3.562294	-6.90117	-3.1462936	-0.16327474	-9.149489	-4.28376	-0.05451481	-12.939922	-12.40094	-12.940836	8.507666	2.0085156	3.728706	6.061199	10.647163	8.501713	11.321909	11.073157	4.764305	1.5899115	4.5646806	6.051756	4.5263014	2.1030016	-5.196129	-7.245826	-4.2328033	-6.781028	2.6011322	1.1949031	2.0089598	-1.792545	-0.2521928	4.622839	-3.8042512
¸ßË¹°×ÔëÉù´¦Àí (316).mp3	2.7662108	5.7626963	2.7843323	8.8308325	3.274507	-4.724478	-3.038097	-1.8887899	2.1342292	-7.5499935	-6.1519184	-2.3162231	7.5331397	12.252029	12.951257	7.1246424	5.6757526	-1.3067873	0.21599883	-4.299222	-4.4308553	0.36757433	0.01631862	-5.29615	-12.254862	-12.148017	-14.329164	-4.8341646	-3.699747	0.11414254	10.054718	10.432184	11.587448	1.8921809	-1.5367694	-3.3363805	0.53349626	-1.8434639	-2.9808276	-1.6602147	2.0141234	3.813228	6.367262	1.3374697	-5.9323115	-5.938356	-4.4410806	-1.4886858	-6.764784
¸ßË¹°×ÔëÉù´¦Àí (317).mp3	-0.17980534	1.899437	1.2399853	-8.559412	-6.4363594	-1.4588029	-5.6998706	-7.3477855	-11.75065	11.107328	10.004865	16.33245	-7.0336294	-18.363407	-19.650703	10.867649	6.2243223	3.1225414	-2.8301902	-1.6941254	0.74409854	-1.6097201	0.53049845	4.558317	6.2799606	3.456475	-0.69603485	3.3787537	-3.3050802	-4.6948633	-15.41053	-11.623267	-7.0603714	2.8607523	6.711403	3.7734818	-6.9350224	-7.734767	1.4299153	4.1405015	-2.9531605	-5.966362	11.508858	9.771778	12.25181	4.263025	8.647029	10.620359	-11.769453
¸ßË¹°×ÔëÉù´¦Àí (318).mp3	0.12955253	2.245016	0.5515143	6.2218666	3.9850948	4.193637	12.177214	5.336475	3.7059216	14.4248085	13.178238	3.154354	-1.6614318	4.4988832	0.44122443	4.348737	7.5896482	8.945652	3.5869737	3.9086912	7.3353853	-2.8258438	3.3494768	7.0292525	-1.0620573	8.582279	8.582482	4.9122934	-0.5615585	-0.67034686	8.689285	9.878275	6.140476	3.03737	-1.6687081	-3.5312114	2.469569	4.924297	8.43701	5.659592	8.495011	9.262507	8.642464	13.881735	10.393922	4.6683073	0.4004131	-3.2205	7.0030556
¸ßË¹°×ÔëÉù´¦Àí (319).mp3	4.6072483	-5.2172995	-7.6131353	-1.3758991	-1.406494	3.096559	-0.14136924	3.3155186	-0.077171385	-6.6657295	-4.046954	4.722719	19.547174	27.032207	22.094414	-9.070006	2.6118636	4.371318	10.391748	8.706146	8.737341	3.3195457	2.204117	0.6857047	-0.4055069	3.051528	5.814459	3.577248	0.9079168	0.19920182	-5.4324436	1.4513545	-3.440539	-8.493462	-6.140956	-9.613132	-16.795675	-15.217529	-13.929248	-4.0597043	-4.425907	-5.158371	1.4673648	1.167568	-3.9559045	-1.6735094	-6.4773707	-7.0119915	5.937125
¸ßË¹°×ÔëÉù´¦Àí (320).mp3	6.535797	7.871739	13.118525	-6.7137794	-9.579943	-16.38618	-9.273287	-5.9269686	-7.564936	10.036763	6.4506407	7.3501034	5.3761306	7.4882054	13.638142	6.5936556	6.363081	-0.464814	-2.6262062	-1.1477721	2.8896313	-0.5351449	-3.8321686	-6.1116657	-4.267049	3.6145911	6.70463	11.466018	7.600587	4.179914	-16.349535	-5.4743824	0.2807016	17.575468	11.018829	4.289695	8.1608515	1.864614	-3.9216766	-1.0130345	-5.3511324	-8.255241	13.14069	10.471136	13.843791	3.9119205	3.998252	6.374608	16.67099
¸ßË¹°×ÔëÉù´¦Àí (321).mp3	4.7898097	2.6540651	1.0828137	8.864588	15.994259	13.086861	2.103456	6.479541	11.010999	2.6058376	4.4874043	6.9651456	4.3112135	9.531609	11.174512	15.995472	20.41972	12.723106	16.303429	14.218187	9.0156145	5.445044	12.784339	7.423522	10.060801	7.7838078	3.1229577	-3.5465302	0.58087623	-1.9230688	5.9862022	6.602297	-0.49938297	5.205236	10.0489235	10.244623	5.9466248	8.099287	9.974876	5.8876877	10.23281	9.1560545	12.896753	15.13661	11.9178505	5.8723288	10.013891	7.728716	0.8975207
¸ßË¹°×ÔëÉù´¦Àí (322).mp3	2.2868023	-0.9711841	-0.9321219	9.2493725	5.9326997	5.5131655	2.468707	-0.1138193	0.20205833	2.2987814	-0.6788373	-0.89753395	4.259823	1.6062058	-2.073731	9.328251	3.488041	-2.6687765	4.4529047	4.0790234	-3.2044659	-3.5242	-2.736226	2.6124308	-1.4082142	0.44876957	-2.0624666	4.3922577	3.7882624	2.698794	4.672038	5.007537	2.534034	2.696273	2.6389308	-1.6829327	-0.27485293	-1.6161411	4.5998225	8.801201	5.5990133	4.6846914	-4.2621393	-6.258942	-12.076122	-4.952136	-3.6525307	-7.7386355	7.057003
¸ßË¹°×ÔëÉù´¦Àí (323).mp3	-3.707994	-3.5927205	-3.194311	3.142434	6.0436816	1.1615138	-2.4495282	-3.6431918	-1.8992243	-8.149317	-7.0089397	-7.4636083	-4.585142	-8.466667	-9.568152	-6.4633045	-7.657995	-7.4376035	-14.591427	-12.3673	-9.9449215	-1.4812291	0.0750342	-3.9550793	-13.429956	-9.743948	-14.605658	-6.2662363	-7.610039	-10.080502	-7.856356	-9.630808	-14.227345	-2.2917032	-3.1530795	-2.2337525	5.2475924	2.87052	-0.3472228	-4.107342	-0.4257036	-5.666623	1.1059068	0.17166916	1.2498546	-2.397676	-3.8796973	-8.664806	-1.4570118
¸ßË¹°×ÔëÉù´¦Àí (324).mp3	-0.57702005	4.586335	7.905176	3.3774242	7.404914	5.7448845	7.3183746	9.834693	9.949766	1.7425344	5.375179	3.7522092	-2.132742	0.94881487	0.3630441	2.4159508	4.4433804	0.76962066	8.5229025	5.9169245	2.0725977	5.672223	8.545687	3.169138	2.6868324	5.181183	3.9746485	-2.862521	1.8607891	-3.569529	-0.9165904	-0.056630366	-0.987741	6.4169893	10.267492	8.919127	6.1704483	8.468729	7.4238853	15.656244	12.644287	6.995616	3.611185	-1.9181314	-4.7683935	3.3877242	8.349832	2.28334	3.641675
¸ßË¹°×ÔëÉù´¦Àí (325).mp3	8.5725355	8.778587	9.220219	-6.831162	-1.2368664	-3.9429219	4.647531	9.594374	15.56882	6.175743	6.1056466	4.1661625	2.3130982	7.9925394	8.842444	5.951827	10.471485	9.388113	10.172445	10.584537	6.85421	-11.635672	-0.34051532	3.4857516	7.171988	3.944407	4.893094	-1.780393	-0.010538012	7.396681	7.352511	12.142426	7.0498667	10.032429	19.28848	15.58868	8.196003	11.055529	7.9543695	6.896076	6.89384	5.1393967	9.001755	11.23567	10.571468	0.81888694	6.62471	11.867018	-0.5419555
¸ßË¹°×ÔëÉù´¦Àí (326).mp3	1.2957662	2.4646134	7.7871017	0.00053668	-0.17586869	-1.1278758	-8.557703	-0.25590825	0.37718773	-11.380901	-7.2807493	-10.148422	8.719271	14.294264	13.037654	-7.2277155	-3.5651064	-7.6545267	-5.500557	-2.153766	-2.9026644	-9.646981	-6.270583	-3.8006063	-11.205753	-13.217318	-15.380167	-1.4078568	-5.7794266	-10.290939	-14.682604	-9.225619	-6.8079863	3.1221676	2.390076	2.3908277	-5.096135	-6.8774843	-4.4740977	-0.37355375	-0.78955364	1.1950603	-14.058296	-12.00511	-9.255496	8.070669	6.947522	1.5888675	5.886709
¸ßË¹°×ÔëÉù´¦Àí (327).mp3	15.46001	13.093512	12.113157	1.009723	-3.4269853	-10.575899	0.30986315	4.2043395	8.832783	6.2086773	4.718402	-2.961285	-8.930614	-6.4709725	0.6107664	-1.4270391	3.459422	3.1560106	4.886738	1.9688832	-2.8207736	11.245237	6.304225	-1.8038051	1.4832118	-4.100508	-4.6120043	1.7088392	4.036042	8.883934	1.1625032	8.633693	7.9467897	14.795715	11.131355	4.741125	-4.0887084	2.1193063	4.8191113	-11.431137	-7.266547	-3.202228	-0.7511533	1.4344122	2.011972	1.8462358	1.1684426	-1.653073	4.0173817
¸ßË¹°×ÔëÉù´¦Àí (328).mp3	4.310359	3.0303762	1.0298532	18.278225	15.872758	11.933561	4.782471	6.050168	2.8178473	-7.6041446	-0.47484988	2.4594781	11.277366	13.678076	10.941103	-4.8692513	0.7746062	3.7907505	17.72404	8.191385	1.4881465	0.655579	3.0631068	1.1768253	-10.823004	-14.163734	-18.985256	-1.6443439	-6.6754208	-9.767313	-4.0096235	2.4210052	4.7251577	13.471046	8.774525	7.3565664	4.3839507	1.20761	-6.7982473	3.995088	4.400143	-2.6807628	-11.892157	-13.043776	-10.980322	-17.784683	-9.158077	-0.83414364	-0.17603886
¸ßË¹°×ÔëÉù´¦Àí (329).mp3	7.3594685	9.470383	7.0841894	2.911854	7.300685	4.003876	9.041921	7.6603947	1.2045066	0.09116721	3.5450516	7.7906775	15.967552	11.109553	11.720711	13.419678	8.504658	6.07673	14.474382	10.933843	7.3507605	10.918463	3.6146617	-0.05945003	7.767701	6.1556444	4.516833	12.691504	11.1967	6.3469224	14.817349	13.150642	13.624378	17.917955	18.133059	16.489782	5.625419	1.9707284	0.9217937	7.006981	6.9230084	8.5665245	5.069946	3.4757583	-0.34972775	-2.412227	-3.4751434	-1.6064826	5.2364073
¸ßË¹°×ÔëÉù´¦Àí (330).mp3	10.694675	8.926686	5.4281883	14.527096	14.572489	8.987656	12.21014	10.175543	2.9783654	-11.108067	-8.198923	-6.317309	-0.49800992	1.9987204	3.6439548	5.25903	3.3803878	3.6646376	-6.4759426	-2.7783103	-2.0042143	8.794603	11.340656	3.170055	15.7089405	17.624355	4.9355726	3.5173614	5.8873997	5.3848066	4.0937853	6.737771	4.806502	1.5209074	3.9647973	5.2145863	7.4581914	5.117337	1.3938676	1.5879219	6.7753005	8.617515	-3.9106712	-3.9536848	3.1954005	2.4273667	-2.299769	-8.230619	2.592391
¸ßË¹°×ÔëÉù´¦Àí (331).mp3	-1.7127073	-5.7364373	-4.632921	-12.652924	-21.253826	-21.92685	7.2835937	9.249025	8.519682	-2.0352144	-2.330881	-2.2051609	-3.2536402	-1.9554427	-4.894549	-19.662828	-21.373514	-16.633036	-8.459446	-5.3824606	-5.8364887	-6.2960587	-1.3959234	-4.3891315	-7.7566586	-9.924905	-14.867146	-9.772758	-7.785107	-1.7609878	11.4071665	13.576291	9.9198	-4.6882668	2.3305926	6.6120024	-5.796357	-6.236989	-4.125938	-5.805019	-12.146454	-16.137985	3.6484554	2.0035295	-5.596489	-12.114226	-11.553362	-6.3724394	3.4363492
¸ßË¹°×ÔëÉù´¦Àí (332).mp3	14.841309	9.68304	4.9130898	1.0861394	1.6917108	0.8375934	-10.727087	-4.4307394	-4.0975084	4.7399244	12.147584	14.574497	7.588722	4.9578953	2.4851189	-10.707988	-6.575552	-1.752702	13.206781	11.052137	10.80052	0.3984397	-1.2131271	-4.222467	10.903172	11.766293	14.327629	1.6651413	6.447898	7.3049107	10.910897	6.2749367	1.7918406	1.0251969	3.2330103	9.453409	-4.5125294	2.97714	3.1638443	6.9182806	11.57976	17.517376	4.617386	3.9680915	-3.6208906	19.806187	11.584606	8.268307	3.0118468
¸ßË¹°×ÔëÉù´¦Àí (333).mp3	7.5025954	10.545205	5.830097	6.954439	5.693234	8.4357	-9.5725765	-8.662676	-11.559727	0.50333005	0.6701658	0.21727315	-11.454785	-6.7993727	4.552784	-6.004758	-6.668544	1.1929201	7.814187	1.8770659	0.8471452	5.3661137	3.8582408	7.6579447	10.009153	6.126477	0.9075546	-17.362879	-10.059613	-6.8030148	-17.097485	-17.511267	-18.78677	-19.558895	-12.895672	-7.2570963	1.4236705	-4.25167	-9.777067	-11.863651	-12.036457	-9.780963	-4.4135776	-6.8615556	-8.554166	-2.27787	-8.586756	-2.1592748	5.856251
¸ßË¹°×ÔëÉù´¦Àí (334).mp3	23.696033	21.71896	16.86385	11.985006	13.164215	11.232737	17.391365	21.785912	26.062643	20.404997	23.39666	16.40276	4.342462	3.146809	4.872487	19.495377	22.777655	17.083694	10.429686	12.9785795	6.5875597	18.604275	21.977364	17.839577	21.31969	19.869442	12.958239	24.142467	20.170246	10.673247	12.922028	14.55649	8.322397	3.6719728	4.627531	7.641014	23.550276	22.667942	17.263672	23.73843	24.089672	18.951527	5.316459	3.5450702	8.46486	7.593787	16.226025	18.764803	13.017246
¸ßË¹°×ÔëÉù´¦Àí (335).mp3	-3.72966	-2.5107698	-1.0764806	15.3596325	21.57071	22.32175	-2.2233145	-3.614183	-3.391653	-6.182917	2.8218045	2.9819102	7.322402	18.076454	19.256884	-2.662827	-3.8087819	-3.6765127	-4.7063503	-8.784416	-5.993064	-1.5413597	1.0487984	-0.26833218	-8.519391	-12.617834	-13.537025	6.3939104	6.8408833	6.7357416	1.7405101	-2.5862832	1.9064198	4.6639934	4.40443	0.6498213	5.401668	7.4630322	6.901819	13.073166	13.704653	8.03912	-4.3803167	-1.0700407	-1.3536408	-9.644888	-4.561956	-4.291849	8.10478
¸ßË¹°×ÔëÉù´¦Àí (336).mp3	0.6559776	4.158986	8.0758505	4.307435	12.040964	10.637073	18.53704	14.378951	9.44623	12.962112	21.190685	23.478292	13.338909	13.197811	13.110039	11.552811	10.1167965	9.184607	5.1060867	4.6575084	-1.4189315	7.3613806	11.1092205	10.426589	5.374017	7.0323014	5.806443	2.996912	4.987127	1.0063262	-3.2353127	2.6398065	9.1448765	9.434072	3.2280188	1.0085084	3.6671925	8.69481	11.264306	9.49938	11.428635	4.8680005	-2.1263387	0.26255035	-1.4760216	15.395445	8.115504	5.3144073	2.3672523
¸ßË¹°×ÔëÉù´¦Àí (337).mp3	8.780043	9.112262	5.4471908	1.0682287	5.9256144	5.3201537	18.356167	12.813419	10.951847	7.73597	8.057103	8.414613	7.425564	9.159376	11.226738	8.030462	14.487703	12.040104	0.9936065	7.4831886	9.592199	9.311991	7.7889194	11.25444	11.543623	4.520235	4.9807386	6.5282364	9.05069	11.961943	12.540346	8.925532	5.067136	2.4168236	3.6324892	1.1632199	-4.393825	8.608807	17.984879	0.61433315	3.097386	-1.6278174	17.61055	9.766499	8.192392	8.891327	16.192657	11.923165	24.21065
¸ßË¹°×ÔëÉù´¦Àí (338).mp3	4.259115	0.9048381	-5.524601	-6.395367	-5.666984	2.152382	-16.809761	-16.194366	-10.073322	-8.188182	-9.741211	-9.54257	-3.9176989	-3.224161	0.004117305	-6.1440916	-10.873099	-6.1800394	3.2936535	0.9327508	12.65658	-0.44780505	-1.6599535	-2.7334478	-0.36727035	-8.62269	-8.083205	-6.220542	-6.174994	-7.6953535	0.007143187	1.8812926	-1.3889174	-21.869436	-9.824011	-7.074235	-4.124198	-5.66053	-3.7578003	-9.699417	-11.939394	-11.203534	8.164656	7.983037	13.210243	-6.2178745	-10.086168	-12.267829	-5.978794
¸ßË¹°×ÔëÉù´¦Àí (339).mp3	-6.598583	-6.4575524	-8.263122	5.2908163	0.19117391	0.5335678	0.4866904	2.7324686	10.537721	15.989458	8.657566	-0.06828511	2.1852689	-3.496817	-7.1212554	10.692975	12.119719	15.901798	-4.205083	-4.1181746	-2.7871275	4.560009	10.674776	20.920815	0.686998	2.7745948	2.5128014	-2.2581651	1.2270578	4.1844573	2.3261683	9.354208	10.491293	10.104163	9.771795	4.9782324	7.7697687	8.872004	6.179761	8.0748415	4.3043556	2.0811176	4.5446687	4.7601395	3.0628293	1.0979404	2.623034	2.1323578	10.58672
¸ßË¹°×ÔëÉù´¦Àí (340).mp3	5.5822897	-0.9011167	-7.606044	13.835183	15.248489	17.487	-7.572108	-2.7729425	-1.4540223	2.3001115	0.48333824	-0.946275	4.935035	10.544884	9.2104	-0.44668168	0.7810304	-0.62028986	-2.4289951	1.8065002	0.36934528	-1.6001931	3.5931087	8.082485	6.733016	11.512751	8.224071	2.2867475	12.50378	14.234306	-4.8524494	-4.7765055	-5.902323	10.381844	6.647064	6.4868746	-2.4158287	4.753166	7.447366	9.845276	12.928844	17.318245	5.467535	7.749485	6.6358633	0.81415963	-2.0802069	-0.26127267	5.097756
¸ßË¹°×ÔëÉù´¦Àí (341).mp3	22.405174	20.438179	8.167593	-0.59277433	5.4215527	9.696465	16.53079	18.791018	14.057358	-1.3606749	-1.3985896	-5.1541157	2.9198256	3.3846345	0.12641883	8.317142	13.589352	10.103291	12.093245	16.274101	11.028614	2.3420901	7.8961806	8.427995	6.626237	10.260809	8.253785	11.733141	18.013952	18.986404	10.805645	14.519009	4.998022	3.8008988	10.000281	12.84464	7.792297	13.859836	7.6986766	3.394147	4.5912447	1.2560934	12.649858	19.927168	18.666084	4.497947	5.4692564	5.989854	9.408997
¸ßË¹°×ÔëÉù´¦Àí (342).mp3	14.80678	16.535475	15.65806	7.212611	9.241825	5.909637	22.7409	18.0643	11.109217	8.058301	9.765623	3.8500288	6.5905056	11.71025	13.111083	12.262522	12.17325	6.588464	7.8572974	9.625766	7.60915	7.177761	14.037584	5.4684143	17.673645	25.29166	30.798534	14.160013	13.634559	3.7935147	5.536581	13.778145	13.889509	4.8153887	8.809086	6.639456	15.923124	19.104408	16.63918	6.859069	10.284958	10.422039	6.9367266	11.558895	8.486195	16.306126	18.08759	14.718323	6.3751917
¸ßË¹°×ÔëÉù´¦Àí (343).mp3	-4.32331	-2.0143454	-6.6577053	3.2435522	6.78475	2.59894	2.9802887	10.5194235	13.811081	0.6806741	4.098628	-5.049141	7.7527905	13.4528885	9.087425	-8.622782	-1.2961767	-1.2026603	-0.3160432	0.61375976	5.291939	-14.043128	-7.6998944	1.8462224	-16.06719	-14.021015	-5.8091455	-10.806124	-11.179493	-8.264109	-1.2627933	-2.171672	-4.809764	-3.781349	-3.4356394	-5.5577383	-12.963415	-9.710093	-14.696002	-11.294405	-5.8439307	-2.125268	16.084496	17.921782	12.88867	-3.27064	-2.6034305	-3.6552486	6.196235
¸ßË¹°×ÔëÉù´¦Àí (344).mp3	1.6117941	-0.09094742	-2.1981888	-4.614399	-4.157837	-4.4700317	-3.335334	-6.367148	-5.611141	14.905886	3.121854	-2.2404323	8.079525	5.0734005	4.827168	-9.980504	-8.661351	1.4266605	13.796059	7.0762196	5.8347874	10.51251	5.0708647	2.8650732	5.19179	1.7879322	-1.3706114	-1.8741875	-2.658876	2.0549302	7.696257	3.2033966	8.365433	-2.363169	-2.0658746	-2.3476996	10.029547	16.470848	11.743059	6.2772083	15.04344	9.29693	6.274487	8.329903	6.0368214	15.615561	16.398094	12.583317	3.8681035
¸ßË¹°×ÔëÉù´¦Àí (345).mp3	11.689307	11.593552	7.9945116	-2.6693578	-2.3972259	-6.520719	-0.95172775	5.427471	14.199469	5.7510004	8.399999	8.345781	4.90283	8.103909	2.4200873	-5.1399193	5.3193607	8.007385	13.063666	11.2255945	7.196018	4.0913506	5.9895773	8.481408	2.5373678	8.888979	14.713707	8.592897	14.461343	19.529066	17.776901	10.447378	5.0106716	2.4155507	8.455884	6.970525	24.187958	11.829198	-0.003843308	-8.230051	2.7880638	5.5325418	7.3308163	16.642784	21.831495	-3.8802783	0.24700963	0.6930543	-1.4995345
¸ßË¹°×ÔëÉù´¦Àí (346).mp3	-1.0327293	-6.615281	-5.1718464	-8.373837	-2.8792117	1.2622335	-6.5385485	-2.2680755	-3.6292892	-3.244469	3.3894436	1.7698871	10.701438	2.3901005	-5.4759097	6.269415	6.4128995	6.749116	-4.4461994	-7.045885	-3.7756894	-9.001237	-9.618744	-10.235913	0.37139544	3.220487	3.4890423	11.167384	10.768343	9.810115	-3.224874	-1.9489796	0.16948873	-5.4645286	-7.4531727	-7.285843	8.304176	2.0679193	-3.9637277	6.673414	7.6984177	6.325936	7.5112114	11.773485	7.8963165	-3.3395326	-8.167331	-7.961239	-14.352327
¸ßË¹°×ÔëÉù´¦Àí (347).mp3	4.851488	5.797165	4.806305	4.151279	10.09709	7.0035233	15.398091	11.270262	2.0976562	0.07017833	6.3986278	8.220083	-0.7648804	1.6387926	-4.9714193	15.690147	14.943451	7.399531	3.7997868	2.6575513	2.3565154	-4.863538	2.8844397	13.276026	-0.36865222	2.363241	3.3958259	7.0886083	2.698669	-3.903956	6.8349333	8.741557	12.07768	12.899302	10.195532	6.6826763	-1.2403262	3.132094	7.6603336	8.072561	10.966915	12.920256	15.752149	8.742584	5.570453	2.666113	1.8207583	1.9505489	8.296902
¸ßË¹°×ÔëÉù´¦Àí (348).mp3	10.770768	13.870977	22.461466	14.847126	12.932913	9.89551	9.488352	8.516085	13.07882	9.8371525	5.470788	3.9422412	19.52472	21.973238	17.772125	6.1194363	2.3870912	-1.1814046	5.0481753	7.5114765	10.425058	3.8548794	5.567462	5.452012	-2.7703576	0.31832135	5.7399473	4.6342707	10.275776	14.224425	-2.0863981	-0.06731123	-1.3522196	21.65104	16.929014	10.448251	7.8303013	6.2669315	1.3920488	9.793076	4.4385505	4.1147814	-12.923016	-9.871244	-8.487772	-2.8810353	-5.447748	-3.1844091	8.742506
¸ßË¹°×ÔëÉù´¦Àí (349).mp3	2.5436583	7.062098	11.792095	13.614116	15.326164	14.790674	9.191677	10.563729	5.5057	4.1018577	5.073558	3.9175932	12.4730835	7.74115	-2.637378	0.14920141	3.3446789	1.3432145	4.9734955	8.208823	4.963909	-0.01031208	-1.5818843	-6.917667	8.892779	10.891348	5.3102846	13.198627	8.207113	4.578974	5.065077	10.457123	10.51156	2.3437266	-0.6924436	-8.695479	10.509986	11.549664	6.8191204	11.427109	15.991087	23.153275	13.724402	14.998909	13.040783	-3.8920627	-6.266043	-6.4129877	-0.30780226
¸ßË¹°×ÔëÉù´¦Àí (350).mp3	17.277884	11.704845	12.470009	16.224806	10.669184	2.50451	4.877798	6.506536	11.29491	0.6210073	-1.8344184	-7.2383895	-3.4308481	-3.0520504	-10.507441	-5.75105	-3.2799153	1.0131507	-8.7941675	-3.6532292	2.2428975	-4.0784254	-3.770348	-4.166394	9.7832985	4.141343	2.5278287	-0.33803827	-1.7685738	-7.593147	14.674114	14.778347	8.46713	5.379238	10.69747	13.630394	10.210173	10.924458	7.1605053	2.8407638	7.998416	11.923354	-3.5771012	4.4898567	8.73839	11.455354	1.7317936	-1.4678352	0.22424197
¸ßË¹°×ÔëÉù´¦Àí (351).mp3	23.4448	15.666099	2.8652086	7.2151356	10.732798	3.5950413	3.6346693	3.6799278	2.1908672	10.692238	7.1774335	5.684939	8.360769	9.209698	5.737952	9.097044	15.5716915	14.363256	17.47944	14.280888	7.1695986	15.494421	11.359828	7.7285776	3.2643805	6.249	4.2327766	-1.7720803	3.5466177	6.8275924	11.056575	13.109259	13.898886	1.0249337	4.6793475	6.4954023	6.7842627	8.741849	5.7486525	-3.6625113	5.6276193	2.454075	-2.3902287	-0.2892787	0.5198441	7.5644474	7.005882	10.576069	3.7331052
¸ßË¹°×ÔëÉù´¦Àí (352).mp3	7.8847275	5.997019	2.9523034	9.599789	6.788095	5.0099325	-1.7730637	3.6693547	6.512853	-0.7267825	0.50243807	6.3335915	5.111907	0.40050232	-1.2527446	4.0990534	8.564207	7.194444	9.541555	5.845911	3.694721	-5.6667347	-0.46142823	9.716824	6.92204	3.3582969	-2.1355484	-2.0165815	2.490151	12.267762	-2.7043507	-5.9848413	-2.1600513	-8.747559	-10.274176	-8.052881	6.575884	3.387603	-2.164912	0.98946863	-3.0775123	-0.7619184	7.963585	1.8711194	-0.4697303	-9.95491	-3.6388202	-0.81889915	2.3221998
¸ßË¹°×ÔëÉù´¦Àí (353).mp3	11.834321	14.327636	10.241518	14.918707	10.808884	2.2482512	1.6937869	4.225625	5.7808943	15.982815	13.967933	9.827143	-7.4594455	-8.455937	-10.856256	7.5011377	10.417845	8.54994	0.16916466	-6.2353826	-10.459759	-0.5821594	0.93536764	-0.99224454	4.1329193	2.1991763	-1.1396661	5.7478995	9.910097	11.140907	16.134447	7.865427	3.6989436	5.05462	5.8507986	5.9856377	12.903907	12.143871	9.561935	-2.498169	0.04034865	2.3222961	1.7891828	6.041285	4.7781	9.591015	12.139839	20.016375	6.6299825
¸ßË¹°×ÔëÉù´¦Àí (354).mp3	3.1452568	6.1852927	3.5555892	-5.3349495	2.950946	6.155465	-7.413092	-1.5231245	-0.64792645	2.2311687	0.25297797	0.7693801	5.727402	4.1060762	5.5247297	1.4628785	3.61627	7.1690283	14.399246	15.908756	14.216446	0.39999896	3.5413787	2.9374044	2.4461572	4.2772965	2.4910614	8.685055	9.097034	12.515457	1.1961578	7.1977057	7.455387	14.856808	12.836859	8.553392	9.256329	7.712999	1.9322716	-8.997412	-6.5807676	-8.598142	4.5892353	10.188362	13.12932	6.0676403	7.5306234	11.326337	-5.9711647
¸ßË¹°×ÔëÉù´¦Àí (355).mp3	2.709669	-1.3966063	-0.734475	13.253313	8.1013775	2.0498357	-4.114391	-2.2611158	-1.5926056	3.0089765	-0.5304979	-3.541966	1.8267758	-0.88755107	0.07035458	8.901485	10.254009	12.672119	3.6260223	6.580847	2.4052405	5.509043	3.7980688	2.337996	7.2259026	7.1568313	6.876092	13.480431	5.996081	3.1964226	0.42748296	1.9185683	-0.223997	1.1916609	4.215901	6.6046166	-6.0725183	-0.9113401	5.482787	-2.7091537	-2.7005918	-6.898018	-2.7853818	-1.0459383	-5.1393304	-7.66932	-4.433935	-3.4643097	0.89331686
¸ßË¹°×ÔëÉù´¦Àí (356).mp3	-5.707547	-0.21776623	7.8490744	8.054749	11.190421	17.044857	18.254347	20.066893	21.02375	4.0805783	7.6701155	4.9094315	13.992226	9.157218	4.216643	12.124699	13.987638	10.682903	8.257969	11.742542	9.431904	4.7372475	0.08206546	-3.1816514	0.9886285	3.950142	6.6105227	13.867374	11.406086	7.03804	4.6284456	10.136879	13.755889	-1.3585057	1.1758792	4.229046	1.7209036	3.5150619	2.848554	9.199282	6.9543567	1.4196959	5.2147145	7.0499015	8.629959	5.4843016	5.834851	7.806534	9.365557
¸ßË¹°×ÔëÉù´¦Àí (357).mp3	6.5876436	9.793884	15.693637	18.39415	18.221905	15.35774	4.974266	12.421494	14.252785	12.100246	10.116126	10.561096	11.755408	11.304855	9.719117	12.250252	19.40202	13.464111	16.744339	17.038254	11.244019	11.616779	13.402577	12.63065	11.45855	6.0044446	6.6502686	-0.47866106	-3.1777782	-8.937571	1.546934	4.7068644	6.142103	3.8742948	4.953735	4.0052404	11.322351	17.372318	24.144188	10.094696	12.516306	13.098179	4.5880213	3.6805077	0.16763645	13.218992	13.854104	14.384661	12.133174
¸ßË¹°×ÔëÉù´¦Àí (358).mp3	1.8461349	8.981188	11.506233	23.100574	23.664299	10.400737	3.6555634	10.245232	10.593584	4.8392196	3.1637313	3.4117322	12.455361	13.089359	11.233549	3.4734373	5.9381533	2.6702793	2.7292504	7.0626526	9.032495	9.231792	9.791571	4.144312	10.117121	14.540983	11.94035	20.771748	15.523078	9.783229	6.2688475	19.711643	21.042904	10.009788	14.207857	6.9850693	12.886986	19.824165	14.264061	4.051848	7.4133987	4.1937547	4.3452954	10.586798	5.8658724	17.319067	16.016083	12.542309	8.131565
¸ßË¹°×ÔëÉù´¦Àí (359).mp3	16.584282	15.658827	10.413591	10.637745	17.372189	6.5655894	9.90662	12.624136	8.534748	7.399788	4.4613085	0.7544323	-11.306101	-7.129842	-7.956984	2.702497	7.0554466	3.6146495	6.6473093	5.516608	6.1827183	37.66381	29.263615	14.323701	8.338088	14.96511	11.205065	-7.875405	-5.8611155	-7.0132675	1.5582919	0.5983994	4.8178067	3.0166676	5.732869	4.904872	4.7385902	11.62719	17.135925	-5.013343	-5.512432	4.715031	22.529625	15.980698	5.8896	-4.875227	-0.954389	4.5409107	8.219477
¸ßË¹°×ÔëÉù´¦Àí (360).mp3	13.059729	17.60297	20.856215	14.70092	13.698437	13.018721	5.905691	1.3523917	-0.022041619	1.9186037	0.03385955	-3.678997	2.4828439	5.2505264	5.048692	6.2091637	11.289991	16.905426	5.5089064	8.318188	12.91417	-0.8267404	4.9517717	5.6682253	24.075699	20.934946	13.960373	10.370979	14.720235	16.252277	15.408001	13.748184	7.2192125	12.780806	12.971449	9.013176	-6.6615925	-1.834772	1.216484	10.553709	8.435611	10.215215	0.06783193	2.9499354	8.69729	12.549897	10.151052	6.8346744	2.742661
¸ßË¹°×ÔëÉù´¦Àí (361).mp3	5.0051694	8.971219	3.421526	9.961754	16.237778	12.787451	3.637577	9.719601	9.236801	9.816024	14.593111	19.006107	11.584218	14.991137	21.18705	8.697468	15.237251	12.322455	11.47934	18.654451	17.612167	5.823783	6.1292305	7.1109815	7.222999	14.238802	14.903767	-2.8681178	2.5930614	2.3513262	11.490103	11.418979	7.7482557	21.900448	22.573956	17.97713	3.824606	5.3072085	3.009069	4.554527	3.9444027	-0.3246771	6.365014	1.6847761	-0.18802077	5.062154	1.9679142	-7.23737	14.173235
¸ßË¹°×ÔëÉù´¦Àí (362).mp3	8.899474	8.7576	5.8239965	6.0545216	15.941273	12.220404	13.896557	12.698376	9.952061	9.5601425	22.577568	14.564625	9.49061	8.933301	3.3795753	13.781359	18.966602	17.84599	5.6686754	9.362736	3.9855652	6.13638	4.053523	4.2876244	8.026419	6.0559745	6.326337	18.361332	20.076488	14.558332	7.0349255	21.89439	16.287708	3.093077	3.1176271	1.9901108	9.500549	15.2228985	14.244094	11.300641	13.776834	4.7660966	2.437857	9.844378	13.4604645	9.9423065	12.059015	9.685033	3.3395202
¸ßË¹°×ÔëÉù´¦Àí (363).mp3	-1.3918474	-2.6732316	-8.234093	-4.790034	-3.9412549	-3.2391949	-1.1896924	-5.709198	-1.8217958	-7.721703	2.218812	9.287279	4.8571324	9.683247	6.5928316	0.1941393	-0.883833	0.8589251	7.8759356	1.4367417	-7.5653934	4.7859955	2.7685077	4.4691467	10.870081	13.666323	14.642725	0.40896672	-2.5556316	-0.7436714	0.93125737	5.8159885	6.6554747	-10.735764	-12.756012	-4.002555	-10.025306	-11.471227	-5.903663	-1.5000317	-4.8718824	-4.2782	6.5548153	7.6879654	8.7097645	-8.658338	-5.7116556	-5.6032143	-8.545919
¸ßË¹°×ÔëÉù´¦Àí (364).mp3	5.218625	0.31934845	-4.6445975	0.17191029	-2.1014373	-1.2729666	1.5852897	6.0003405	8.0488	-19.952663	-11.735436	-8.83869	-1.5141302	-1.204067	-6.974656	-3.9609463	-8.672537	-11.962698	-4.372863	-1.8007569	-4.3385344	-7.5399284	-6.3190174	-8.4544115	2.428398	3.4937253	2.9490047	-3.5170147	-1.773787	-3.5240545	1.8197336	5.469686	5.1772294	-0.55723166	-0.01548326	-2.3374612	-7.00915	-9.496159	-6.655057	1.3607522	-4.8912125	-8.105644	-0.72056407	0.6698631	-3.165434	-9.224419	-3.4788728	-7.051427	-0.06044203
¸ßË¹°×ÔëÉù´¦Àí (365).mp3	7.005334	0.17606032	-5.7333646	11.0477085	2.833955	-4.590065	5.718287	4.8456144	11.795284	-16.71496	-7.847623	-5.822174	2.9643545	3.441888	4.716115	-5.435124	-6.9191027	-10.629497	-8.162863	-5.496115	-5.650052	-10.185562	-9.560067	-9.213621	-5.3556814	-6.92008	-11.696457	-11.00128	-12.517633	-8.860889	-5.9251976	-6.247815	-1.5093274	-7.0917816	-6.8128796	-4.236247	4.966263	3.9025238	3.8463101	-0.5902756	3.5305367	4.6202908	-6.0015917	-3.5927086	-7.139282	-1.7850201	-0.21698166	-1.7869692	-4.187237
¸ßË¹°×ÔëÉù´¦Àí (366).mp3	1.4782553	3.631257	8.71463	1.0622964	0.70566505	-0.44907475	4.3831606	0.3481331	3.5596175	-2.9975114	0.7228455	9.653097	0.69990474	4.7634697	6.939703	-6.026533	-2.7514975	1.840821	-2.6083074	-0.007400215	-2.8245769	-0.96168625	-1.3339236	-0.43429828	-4.866127	-7.5962076	-4.3682547	-3.3393488	4.220155	2.8910348	-4.413577	1.6081293	3.4335563	-6.282586	-4.0328684	-8.706051	18.619267	13.741276	7.5542397	13.568205	12.514099	6.6376443	0.79269016	3.5543985	4.3024035	0.37223858	1.9747483	3.6376278	1.0960778
¸ßË¹°×ÔëÉù´¦Àí (367).mp3	-4.231427	4.705278	8.856314	7.986636	7.616538	5.4973574	3.763303	1.6437764	0.59696746	3.8194585	4.8888984	6.096054	-1.2331845	7.193472	8.151955	3.8477306	7.352299	11.497745	0.25602996	1.0935353	4.447545	4.682333	6.8320923	8.2701645	-6.7053905	2.342041	4.517354	-0.60156906	5.5251293	9.247229	-4.5590453	-3.2676148	6.5939484	-9.114722	-1.1210556	4.1212077	0.5490402	2.1481538	-1.7199607	11.889912	10.16111	1.6319507	0.39152753	7.3957825	6.1819286	-1.3821529	5.099501	6.7691164	5.9835157
¸ßË¹°×ÔëÉù´¦Àí (368).mp3	21.96342	23.2547	19.220722	6.2550855	6.188653	0.75999403	3.0942678	0.169348	-9.047172	1.5389268	4.5942674	3.6177607	-4.0044556	0.81656134	1.5183996	11.239772	10.774409	2.3642068	-1.5693862	-1.3623163	-3.9025156	-11.008726	-5.405659	-1.9581265	-2.0730886	-1.5257626	2.6118736	11.594448	10.232809	4.8042836	8.650474	9.8581295	2.4031973	7.2417855	6.2503443	1.4263333	4.8859634	10.150043	10.4924755	9.809851	11.197051	12.611244	8.869127	7.814907	9.1749	24.107656	17.289076	8.155498	5.534195
¸ßË¹°×ÔëÉù´¦Àí (369).mp3	4.6438837	1.2795683	-1.9905459	-6.850088	-0.67496383	4.0173073	7.5112486	6.578336	3.323647	5.338747	3.9327402	0.81738186	9.160099	9.753158	8.429703	3.2083683	1.3901819	-2.6717837	2.83223	12.6975765	10.601032	-6.5542974	-3.4859354	-2.331587	-4.711931	5.870949	7.536047	-2.2161808	5.1949177	-1.6537147	-12.9965315	-10.439174	-12.6019945	2.5221834	6.3502893	5.3890886	17.94473	17.141792	6.098816	3.2856872	3.4663422	-0.68460673	-17.015186	-19.701809	-14.01919	-1.1275955	1.6420758	-1.7081711	6.620246
¸ßË¹°×ÔëÉù´¦Àí (370).mp3	12.11475	6.77003	3.1315534	16.103235	10.026455	5.485093	14.816342	9.352203	1.6280448	6.4813776	10.513418	14.072247	9.237135	12.632369	11.013366	7.5533266	3.61501	3.7610633	-2.6737242	-2.7420313	-5.967272	29.114487	26.028637	20.080227	1.0708671	10.327068	15.983051	13.000806	14.747331	18.564623	11.061276	15.619246	20.066116	14.771013	12.534072	12.681013	14.1975	16.827862	15.669123	17.80583	21.079735	20.190273	15.500643	16.956846	17.627926	26.628876	26.320807	22.607542	17.087107
¸ßË¹°×ÔëÉù´¦Àí (371).mp3	15.664452	13.320595	12.078234	11.48395	5.1782684	4.5492144	-2.08497	1.6449606	-1.4312589	3.6594324	5.7789354	9.614883	5.0726495	-0.022675186	-10.565559	-4.5456924	-5.032714	2.3397818	2.7179952	-1.8851666	-5.3925085	-0.34198204	-2.6092741	-5.808843	2.166	6.5637536	5.441182	-5.1795425	4.069959	1.9790602	-0.19146049	3.1463308	-2.2218676	-3.8871694	2.0960412	5.4981055	4.7602806	-2.0350811	-1.8959781	4.10245	11.269333	17.591263	6.0090013	5.887042	2.6094408	4.6832876	6.8561735	7.109263	17.94646
¸ßË¹°×ÔëÉù´¦Àí (372).mp3	-1.4237441	-1.3675321	-3.6006517	5.649494	4.512297	2.3796396	11.667788	6.8864293	1.007067	4.1769633	0.0662303	0.8411027	-2.497183	0.49200067	3.9547644	-2.0763898	-0.072142735	0.98053664	3.98357	5.848708	4.343546	-2.928173	1.9843526	11.5540905	-2.0916352	-4.312811	-4.5804205	10.939062	6.759746	-1.4122939	8.8790245	8.988441	4.7205887	12.091187	11.610318	8.955725	6.464879	5.433949	-3.9889534	-0.68819827	5.336775	7.8786745	8.648195	5.7945786	1.1105686	1.2092429	5.7276964	4.7206078	13.188353
¸ßË¹°×ÔëÉù´¦Àí (373).mp3	4.651887	5.4181547	6.5821953	0.7874252	7.170678	2.8992379	10.281111	10.937935	9.940744	5.557191	5.5455685	5.331891	1.3992689	10.911383	14.551058	-1.9967657	-7.163933	-12.333437	-0.66508734	0.60798985	1.1656816	6.304203	1.829433	1.2696059	-5.092527	-5.8249655	-4.8211784	-15.860012	-18.466255	-10.729084	-4.650401	-3.358335	-2.1032772	-14.789884	-13.203878	-11.032377	-10.181092	-11.753043	-21.243141	4.1278296	1.8736334	-1.5213845	-14.297996	-7.3492575	-5.649502	5.128975	6.461642	6.063449	4.4223423
¸ßË¹°×ÔëÉù´¦Àí (374).mp3	6.393593	11.904833	16.59915	16.395931	13.879385	6.8631134	4.792743	9.230805	9.75444	9.521675	7.463213	4.634494	9.87693	8.579158	4.978837	-18.738243	-24.267826	-16.064423	-6.449086	-8.771387	0.36490494	11.264409	15.09196	16.071762	4.4951057	6.848719	14.16242	-3.7859616	-2.8287969	-4.1836576	-3.2622058	2.6523862	4.957011	6.9869547	10.108932	4.1192365	1.323002	4.857658	8.199524	9.964149	4.63423	-3.817595	19.92308	16.34905	6.9108896	12.389858	18.598454	26.001682	23.045353
¸ßË¹°×ÔëÉù´¦Àí (375).mp3	9.465152	7.663099	8.630981	17.730312	21.36494	15.494961	7.039902	11.862251	9.222044	7.4853234	10.65814	14.898502	3.967709	9.121931	11.125231	21.481613	14.346706	6.805666	8.457596	10.139597	2.0013876	19.062092	16.891851	11.82436	16.252542	15.443685	12.0753765	3.7484913	15.580368	17.743675	-11.152636	-8.953922	-1.481915	12.289619	18.456059	15.41159	4.492375	10.154337	13.396694	27.5154	23.481398	20.29787	14.816779	20.409616	17.062935	12.311169	11.797701	9.693485	15.7996235
¸ßË¹°×ÔëÉù´¦Àí (376).mp3	-1.5810404	0.057579994	-4.9590282	-6.793341	-7.5030317	-4.476906	5.848031	7.013198	5.279288	-5.919916	-3.9674761	-3.2265952	-3.9669187	-1.2183192	-7.0143642	7.8949413	5.8427677	5.164488	11.990244	7.524328	3.6964011	4.515764	4.542371	3.6226683	-4.2427435	-5.4241743	-7.3130193	0.06698322	3.2354994	-1.5760089	5.06192	6.223344	3.2273612	-5.7019114	-9.56082	-7.360222	8.870844	11.686558	11.286586	2.745029	5.911702	11.071936	7.5828657	8.559642	5.3111606	-10.728642	0.90477747	6.3613396	-3.4455674
¸ßË¹°×ÔëÉù´¦Àí (377).mp3	-1.8617713	-4.842895	-9.845626	5.8258724	8.510171	2.6570008	2.350265	-3.3077517	-4.8871045	-10.367277	-7.453631	0.5136394	7.8925548	8.897977	11.492622	21.353352	22.439735	19.409222	12.837202	18.556671	17.856178	7.706033	7.1711955	8.102446	-1.5763036	-2.4115772	1.4523178	6.2321234	8.625379	8.270379	6.284025	3.5363717	0.13420486	3.969675	6.7838244	4.7651296	6.899128	7.6739073	3.0977528	-0.18414992	1.0643766	7.0372	-7.1284075	-8.122677	-9.934301	-13.363171	-14.081575	-15.011099	-3.9826446
¸ßË¹°×ÔëÉù´¦Àí (378).mp3	2.8667939	4.85678	3.2041447	6.9853697	5.532797	5.51921	-3.1433442	0.8802929	3.668395	0.24871182	2.06711	1.3411007	4.0868545	12.380126	9.983409	5.1560984	7.843844	7.055938	9.692688	13.5814295	10.612042	3.7095046	4.691145	-5.5512323	8.109055	10.49501	3.2911642	11.593263	16.624853	13.600941	-4.342883	-0.9453326	0.91834146	12.477978	9.363415	5.6895022	9.67561	9.6768	5.867567	2.0888686	-0.66295934	1.7169234	11.328217	8.83444	11.815283	1.1270489	2.3703833	8.660273	17.612423
¸ßË¹°×ÔëÉù´¦Àí (379).mp3	-9.09662	-11.132521	-5.7021027	1.7779801	2.3783424	3.6668472	-10.175235	-2.5894732	1.837907	-7.564158	-7.4684496	-2.8936844	1.5912386	-0.9795785	-11.873513	-5.0284247	-5.082309	-3.0707965	-19.652058	-12.636754	-7.468458	-10.612015	-11.993515	-10.145387	1.7155547	2.8192072	-0.28746188	-14.079618	-17.70951	-22.320019	-9.159645	-6.2814693	-4.5340652	-8.507777	-11.2117195	-22.873074	-14.565659	-10.402406	-7.5260134	9.31491	10.571365	9.473853	-8.693918	-3.7807546	-4.1384	9.500604	12.743381	8.417198	-0.6519582
¸ßË¹°×ÔëÉù´¦Àí (380).mp3	-7.8302355	-10.130782	-15.142319	19.580067	12.934622	10.603029	8.2565	10.820772	11.072844	26.146122	21.349552	14.820375	9.0973425	7.2862306	5.616579	0.48066732	1.0469335	4.8212147	5.829337	7.4231887	8.9480095	4.020762	6.810974	0.9276497	8.612756	1.2565794	-7.3773756	7.2504206	12.750906	7.3615427	-7.272159	-3.4351587	-2.5436985	0.83057284	0.22388066	-0.9968446	-7.0796604	-6.3277817	2.0998244	21.115822	21.20323	17.881718	-6.711237	-2.2093647	0.061457485	5.7433662	12.376776	5.641074	6.3827586
¸ßË¹°×ÔëÉù´¦Àí (381).mp3	-1.5865631	1.3280976	-3.5277715	6.031103	4.132455	9.226435	3.71376	7.737196	11.095696	-2.5389214	3.8326142	0.45749077	13.647001	10.420433	11.55822	7.4559717	12.657845	15.416867	10.54775	6.301459	2.3592536	9.295441	10.912403	8.990794	9.944962	9.9874935	10.229812	-2.2884464	-1.0197661	-1.8193547	5.2841063	5.7091875	-1.5019346	1.955673	4.3636065	1.215693	2.6162353	0.5071967	-3.1582534	1.0903419	6.7361236	6.046863	4.4794517	6.599943	3.9274218	9.839493	10.016435	3.407187	7.0480156
¸ßË¹°×ÔëÉù´¦Àí (382).mp3	1.467663	3.1821165	-0.034202814	6.81446	2.8411179	0.6752553	2.6426055	2.463067	4.4901986	2.1230617	12.315995	11.496765	3.5111198	7.6338377	10.92676	21.738617	20.391384	12.779207	15.063252	19.11627	19.896378	8.255997	15.987644	15.810437	12.687402	11.399464	3.199092	14.693096	12.970345	12.009183	19.695393	10.907301	12.863104	2.2004185	3.6581616	1.9362453	4.838886	6.8580313	7.5352116	3.9816833	1.4178411	5.1445317	0.21980911	1.2967337	2.8466089	-4.139636	-1.3346555	-0.6196183	4.8528943
¸ßË¹°×ÔëÉù´¦Àí (383).mp3	-7.517846	-7.917882	-9.119741	-1.9074992	-2.685629	-9.679171	-11.343769	-11.63962	-9.1562805	-6.7405515	-4.1584945	-5.096058	-7.212987	-14.520878	-13.702572	-8.690813	-12.076844	-12.873141	-8.0188675	-7.725375	-9.5404	-7.8289557	-11.654976	-9.832043	-13.075605	-10.345343	-9.234889	-5.0194387	-9.064386	-5.5467386	-3.9517417	-2.7479508	-5.10925	2.086618	0.1750165	-0.19508839	1.4370997	2.181479	-4.083454	7.96883	4.6992702	10.441505	-4.5968447	-2.6155877	0.91862845	9.849137	5.5074587	-8.67012	-8.352098
¸ßË¹°×ÔëÉù´¦Àí (384).mp3	17.339293	20.730587	18.654034	6.4223623	8.499853	14.79615	0.36690152	7.465136	20.793217	4.3392897	6.1426473	6.48784	3.3772576	8.55635	7.1772795	4.990779	7.6286955	7.380776	3.044734	-3.18262	2.0337389	11.907942	12.003718	8.747523	10.133211	13.743139	15.112035	0.9635403	-1.588249	-1.9595197	5.9975004	11.321625	13.347983	10.292969	11.479732	9.457399	21.290695	22.066036	15.927454	19.755396	25.626198	21.28984	-3.0959916	7.08463	11.943546	4.8916163	10.884755	15.61777	5.8107843
¸ßË¹°×ÔëÉù´¦Àí (385).mp3	5.8126955	4.9931	5.313651	20.179226	20.713568	24.163374	8.392373	9.227407	17.551277	1.0026336	4.6660438	9.887095	-5.254465	-4.618268	-7.2284994	-1.2277112	-4.9678307	-6.3548555	-7.175352	-9.325758	-7.184274	1.8211334	1.5667188	-0.4797994	-10.460098	-8.054116	-4.7446775	1.7521603	2.952214	4.0321665	-1.5862252	5.471076	7.1227827	-1.4513063	6.925706	14.527777	10.634798	7.9704027	8.74956	17.551373	17.068834	12.859057	8.33158	9.250484	3.6524832	17.228153	10.664368	-2.757144	13.184338
¸ßË¹°×ÔëÉù´¦Àí (386).mp3	8.780848	13.832651	11.169064	-0.19135424	3.4999566	4.739624	19.06351	17.577723	12.987955	16.905384	19.159145	11.937479	8.448475	11.788317	12.001877	6.7003226	10.272888	14.235609	8.433131	14.918416	24.330936	10.233637	10.448494	7.660041	9.934866	11.676641	10.5078335	15.491895	15.110678	7.86919	22.625063	19.461395	4.350008	18.692467	12.0759735	8.099068	17.397346	13.553843	7.752392	8.161894	12.163172	13.761831	7.724786	14.147119	15.736621	17.548878	22.366	13.149616	7.6441174
¸ßË¹°×ÔëÉù´¦Àí (387).mp3	4.0608187	9.096504	8.79655	11.239384	9.381273	3.3162677	5.294595	4.59378	7.613909	8.286849	5.517135	4.7744255	-0.6267106	9.923077	10.999842	10.5168915	11.04164	10.574882	13.914792	14.168983	9.34263	-6.484557	6.2822876	15.703527	3.4114969	1.4935669	-0.61756957	6.3531017	5.8403482	-2.2788122	7.946212	5.145875	3.5708728	9.477509	8.709976	4.695118	8.2504	11.422386	8.050857	11.924667	7.929676	4.699871	2.534117	9.868324	11.588381	7.731879	11.416639	7.8596	4.3605385
¸ßË¹°×ÔëÉù´¦Àí (388).mp3	8.039149	6.352988	6.48275	0.8949794	-3.111309	-2.9889994	4.6827755	0.14158733	2.4963157	15.163228	9.491645	6.143916	-5.068141	-1.8313043	-1.5619737	11.801109	14.895724	13.633534	0.8973383	2.768873	1.7842953	11.942865	12.478005	9.061796	0.25920254	8.39253	9.090456	4.0096445	3.0074048	0.47534215	-4.765809	-0.8661153	1.4741114	1.438808	3.4633734	8.144898	-2.0236964	0.31089774	-4.248599	3.9682817	3.2329779	3.6141634	4.691739	9.577648	10.765741	1.7960231	4.976811	-0.25876543	7.7394657
¸ßË¹°×ÔëÉù´¦Àí (389).mp3	1.9513129	-0.64016616	-2.7840986	8.035391	5.5560246	13.480214	-0.026793957	6.320157	3.5280726	-2.3809838	0.7237972	0.14493632	4.8934584	-3.3573582	-3.2242491	6.4609194	7.5662546	2.903565	5.7156	5.794259	7.169421	1.4375393	3.0659456	4.470208	6.038857	7.663554	4.5978146	11.684017	6.062646	-6.8271775	1.8269203	7.5317264	9.241963	6.559365	6.6737165	8.232018	-6.7884903	-4.270768	0.84784865	6.788299	0.6829895	-0.6978277	6.8269906	6.552346	9.806913	13.799064	10.065576	3.8845046	6.151165
¸ßË¹°×ÔëÉù´¦Àí (390).mp3	6.3365297	10.478691	5.963437	0.58453286	-5.0235853	-4.4848657	0.51631516	4.086649	7.259662	0.60300875	0.77628785	3.673093	8.677549	9.522749	1.3136382	3.9338913	7.240203	7.5513334	14.7191725	14.322132	8.064971	5.9353466	8.004772	11.198681	-3.975309	-1.9880071	-9.641223	9.546984	4.9421225	-1.1284423	16.433197	18.962776	15.91555	17.177689	12.740829	3.2135491	16.678837	13.416298	9.365862	3.4019136	8.855582	7.158492	6.872493	9.543753	4.209594	4.055692	6.71593	2.6985388	4.8157873
¸ßË¹°×ÔëÉù´¦Àí (391).mp3	16.876652	19.57637	20.939625	16.480875	17.277744	16.051744	11.889744	15.251361	18.716024	7.7319546	9.154459	5.743124	13.731213	10.087317	2.7462645	14.030279	13.867634	8.323976	13.7985115	4.5384746	3.7035472	18.687706	14.548548	5.5067177	14.306352	11.226702	7.727764	5.558277	9.978719	8.399921	4.4845243	2.7266817	-1.6553134	14.6992035	16.740559	17.702341	12.173374	14.80843	10.301947	11.225023	9.433518	6.513039	19.127174	17.43932	16.661606	14.966663	13.611799	10.852428	21.714535
¸ßË¹°×ÔëÉù´¦Àí (392).mp3	4.5707784	-2.7298555	-8.840789	6.9158	4.022215	2.2324634	-5.4003954	0.18179475	-2.8455224	5.460973	7.339242	13.815308	-4.077276	-3.0345762	-3.2727013	10.290957	8.36883	-0.733136	5.1148825	1.4939642	2.7624488	4.5259166	0.65457535	-5.228266	0.5316209	-11.113951	-17.245651	9.172718	9.794128	3.3267682	-1.3849406	-2.8406317	-9.648463	8.776378	11.512718	10.599377	10.698695	6.8755097	2.6510663	-2.0877829	1.3864259	-2.9157505	3.4384973	3.8167803	3.3838956	13.832885	10.45682	4.8192844	4.5801396
¸ßË¹°×ÔëÉù´¦Àí (393).mp3	14.379263	14.204018	8.389462	1.15463	1.1348429	5.941066	3.9470453	2.6437688	2.3296785	5.9016147	5.4393635	17.310059	7.5991316	7.0396457	3.3947885	4.184782	3.246159	4.862475	15.252205	8.812624	4.60338	-5.766739	-3.2513866	5.344679	-1.1203884	6.4664583	13.521975	5.2698345	6.1627955	1.3091304	11.262217	16.105455	10.418234	5.4244456	11.338951	7.614127	12.317268	12.5447235	5.412405	19.35714	20.404102	14.178046	4.755743	1.6664524	5.1267304	-1.0657492	2.9955344	1.9315083	1.239687
¸ßË¹°×ÔëÉù´¦Àí (394).mp3	7.1897116	4.463809	4.0721407	3.5385156	4.578931	1.7485534	4.160502	7.4935546	3.4167995	5.178803	7.6422234	2.594813	4.852713	2.6305523	-2.9332025	5.231761	7.101042	7.736947	0.8744458	2.809678	7.721326	-2.3498645	-0.52571726	0.16639374	3.7478104	1.919113	-2.4907928	-2.4622376	0.74200886	2.8718529	5.2237287	0.069864154	-12.032817	9.572189	4.103343	0.77157634	-9.558713	-4.9473968	-0.008587122	-0.7282564	1.3624051	2.733707	-5.652766	1.0647416	2.1405387	9.489291	7.366954	1.3387027	1.5185504
¸ßË¹°×ÔëÉù´¦Àí (395).mp3	-3.5495481	-1.2536339	2.5976968	-0.6566874	9.734216	13.6388	6.9509425	6.789287	15.033954	7.719491	1.5722688	-3.6638744	-1.2750443	5.021776	3.048708	10.848406	8.756501	12.717396	5.960617	-1.262399	-5.7148714	-1.3884662	2.1143794	12.384832	4.7211256	7.9594173	6.9057975	2.285995	6.9050403	1.7010641	4.4862785	6.0219555	6.077883	-0.56897086	3.8833556	9.172127	1.2976861	7.6147146	6.8819	3.0263078	4.2412596	-0.14367145	-5.087746	-4.977609	-2.9239473	-2.7062402	2.807663	-1.7796711	-4.0007825
¸ßË¹°×ÔëÉù´¦Àí (396).mp3	8.146365	12.600637	12.264127	9.07293	12.670143	11.080376	14.843639	9.607269	5.567447	-1.2078639	-3.5915406	-0.48259833	5.76563	8.602711	9.151512	2.4893646	6.0252824	8.127986	8.176916	4.116045	-5.2484355	21.86397	16.952606	16.302341	14.715845	11.838707	4.919044	15.5245285	11.309611	8.788683	9.319939	10.083271	8.079286	6.4578094	14.084616	10.726072	11.23538	9.368466	16.434944	6.5259943	4.370676	2.8314419	20.109722	16.466755	11.489626	6.588026	4.5507803	6.157909	12.360661
¸ßË¹°×ÔëÉù´¦Àí (397).mp3	-2.1050053	1.7453552	2.4148946	8.336272	9.320194	9.304455	7.948618	7.6915483	2.6361694	8.696239	10.4684925	9.80438	-3.5161433	-2.885693	2.8514638	10.20743	10.24189	5.567651	8.585754	1.4138854	-6.117386	4.9392037	2.1831074	7.728855	-0.18101346	5.205211	10.988052	5.317981	5.969136	0.67375886	1.7385373	3.6363943	4.536895	8.475866	4.057564	1.3154418	13.576921	15.235874	15.974539	14.017687	7.4323616	6.170245	15.385712	11.18695	8.6081085	6.6929245	8.469023	10.651588	9.791801
¸ßË¹°×ÔëÉù´¦Àí (398).mp3	12.01613	12.514746	5.2484655	2.3280842	6.1657815	5.7515345	7.839326	8.2997	10.2953005	8.49451	6.0117416	-1.4198194	8.658781	10.079596	11.743263	6.839743	7.0285606	6.899846	4.517391	10.634906	7.9200397	8.2531185	6.1647024	3.8963938	3.7791479	4.835047	7.9493594	0.7610654	1.4325652	0.8392551	0.051023006	2.7653637	-1.231555	6.326722	8.959917	6.8926463	3.8411894	11.741543	22.191065	5.429201	7.1969037	7.5597854	7.757221	9.065289	11.844133	5.250762	4.01927	4.033655	2.1562634
¸ßË¹°×ÔëÉù´¦Àí (399).mp3	6.6612015	5.5573325	3.4883845	19.541445	17.518013	9.6261635	4.7724285	4.518837	0.41845235	16.805027	16.920273	14.209681	7.187501	15.855672	18.753103	10.3048115	12.037212	11.326715	7.2282014	14.779366	15.539885	15.634163	11.4623165	1.444889	-4.158937	2.7213383	7.348102	10.023897	10.201941	12.325991	-2.6830823	2.8170676	-0.06928426	-2.3641067	-1.6164039	1.0622513	0.57575977	2.7719083	-0.8281995	14.14028	13.43074	9.965383	11.3276005	5.30816	-1.7718744	-4.4525948	-3.4488797	-1.7695055	6.6057377
¸ßË¹°×ÔëÉù´¦Àí (400).mp3	4.861395	6.9139404	7.797785	9.672697	-3.6374702	-6.9175773	2.5656438	5.9671774	5.4740095	12.883264	13.664156	11.471579	-1.5598518	1.3381917	1.3517125	0.67461514	2.8763952	7.0249615	-6.4123116	0.3310101	5.9117928	0.48641747	2.8418112	7.083673	2.8388317	9.133037	12.666232	2.2729068	5.092738	5.9014792	1.5570742	8.032998	12.686562	-3.924628	1.349968	2.2966247	-1.8493946	-3.3584528	-1.9896258	0.119216844	4.630507	4.819589	-1.4977508	2.641046	6.0249805	4.3952913	5.9474177	2.0081234	4.52829
¸ßË¹°×ÔëÉù´¦Àí (401).mp3	5.1454186	6.21581	9.02305	8.370176	8.19338	1.5144302	6.0057473	14.082032	15.770818	11.48115	14.830786	8.520462	7.359529	10.548932	8.062951	-4.771885	-2.825993	2.0956786	10.041539	8.519951	6.8126373	11.904517	8.215883	5.752033	4.8367906	7.448001	3.2480793	9.543819	6.1982126	5.229165	5.6340494	3.282785	1.0124195	4.761963	10.64381	10.113225	2.5722342	4.268935	6.7521114	3.932899	10.169327	8.195364	16.3646	11.535835	6.3215513	6.9342375	9.080664	7.0984793	18.839542
¸ßË¹°×ÔëÉù´¦Àí (402).mp3	12.095589	13.5544195	12.000215	9.021471	10.345064	5.0577126	9.89451	18.830906	17.814455	10.312123	7.95014	12.673952	10.136925	8.587143	7.759574	16.463453	14.666926	4.3730335	12.39403	15.583266	17.42767	10.546475	10.670267	2.9859521	11.936313	9.248241	5.8858795	13.911444	14.077168	7.525494	13.140905	13.484858	5.4744873	21.33783	20.913471	14.389924	5.4859324	11.576942	11.680271	24.286753	22.271208	15.705305	15.299765	17.429998	3.54247	3.1819816	4.419711	4.215091	14.010168
¸ßË¹°×ÔëÉù´¦Àí (403).mp3	21.928064	22.977428	16.37123	12.004288	13.788004	11.971846	12.054141	16.70269	7.452072	5.6961756	11.390503	22.539146	19.559109	26.091957	17.448807	11.122484	19.531532	14.0653	6.3959746	14.829678	17.27759	11.083242	19.289951	19.367075	-2.6434414	10.812555	12.999956	14.823925	19.531498	16.433468	16.99752	14.003092	5.7042336	2.7626739	7.099795	11.676916	0.70226467	0.1916494	0.23274925	7.839147	9.000553	19.980022	16.560955	19.325296	10.659838	19.18771	22.747223	18.391743	11.2078495
¸ßË¹°×ÔëÉù´¦Àí (404).mp3	2.2412345	3.6647098	7.0044785	12.756342	19.52835	17.795643	10.242027	9.530843	-1.6819186	22.179054	26.64867	21.153294	2.285287	7.12582	5.8900414	-0.5431684	2.5512373	2.7089934	6.646067	0.67932284	-1.1619768	30.801392	26.424496	24.285767	29.804764	27.998446	26.050209	10.548529	14.444202	16.088108	11.825795	17.07242	8.642477	7.44127	13.342897	10.550695	14.10276	16.543167	19.492672	5.235304	8.894252	4.354593	15.245653	14.238951	11.109694	15.407118	17.853922	13.9002285	25.162807
¸ßË¹°×ÔëÉù´¦Àí (405).mp3	3.7011886	7.501091	11.488922	7.7683177	4.096244	3.6609085	-3.4362907	3.052374	7.096549	6.7384386	6.517247	2.8866894	8.32481	5.7377725	6.8927355	23.559402	26.043053	32.024143	12.191639	11.850871	11.651707	10.336058	11.289017	9.027169	-3.999732	0.30088347	5.251137	2.052967	4.7868605	2.6896822	-0.035366863	0.5983468	0.9328136	6.4419794	7.422671	4.8328257	32.49015	31.406288	28.08668	5.4677796	6.611605	7.3175936	5.105733	6.2554064	6.678825	-4.6444597	7.6051245	7.7987475	4.552353
¸ßË¹°×ÔëÉù´¦Àí (406).mp3	17.33109	15.404927	8.146611	3.0756204	3.0298853	-4.6564693	-6.34315	-10.197449	-7.022312	3.6449184	7.3209724	9.21351	4.220749	1.6470593	-8.207695	-0.038552582	2.476665	5.3730545	9.727324	10.769968	7.331154	-7.0306196	-0.4280203	5.5560884	-4.808557	-7.399576	-5.8957753	-9.505989	-5.152435	-1.1614065	0.8780076	-0.13616419	-0.11714673	-0.84498346	-6.1800156	-12.183388	7.7687273	9.390072	8.485893	5.254853	8.341774	4.8573036	0.36889845	-1.9724056	-6.43756	12.544579	15.018447	20.717682	-11.461963
¸ßË¹°×ÔëÉù´¦Àí (407).mp3	-4.446843	-10.495256	-9.706202	-12.503992	-2.483858	10.164411	21.469555	26.504515	25.083939	9.278641	12.037353	12.568698	8.317249	5.0552206	2.5441685	3.2063866	3.8501616	7.088383	10.360583	19.478031	15.176361	4.7952914	-0.5754858	1.9765584	10.4884815	8.6611595	9.761037	3.899929	6.9068274	7.327097	-5.1528206	-1.7808545	-2.2679553	8.61703	14.130823	9.831135	1.7158525	8.956764	4.3420362	15.673689	19.91941	19.247559	2.943655	6.4752874	7.874042	2.9062858	8.444457	9.315191	1.081728
¸ßË¹°×ÔëÉù´¦Àí (408).mp3	-3.274582	-5.4487486	0.13796312	-0.538082	1.144516	1.2173879	-3.92626	-2.1310306	4.8159714	2.125311	5.0499268	3.20084	-0.47040504	3.8436136	7.255373	4.888771	9.72353	12.473879	2.1128483	5.998039	13.305618	8.618177	2.702794	-1.0839165	3.7035627	10.161324	13.897509	-1.523865	-0.9398637	-2.6975706	5.507368	4.8120584	7.3942223	-0.27329558	-3.206239	-8.482001	-4.542691	-7.867375	-8.058082	-3.669898	-4.388771	-2.7047386	-3.7385318	0.12825313	1.2077498	-13.377142	-14.20028	-11.231503	-14.68808
¸ßË¹°×ÔëÉù´¦Àí (409).mp3	-1.7786579	2.4709542	-0.5487856	6.7593803	12.792458	20.094357	10.449407	14.025894	20.545704	1.7390447	3.7977417	0.85083264	8.069984	4.8964806	2.265931	-0.25737536	2.9818485	3.3278215	16.855297	7.9784927	-1.0763029	6.481678	8.2169285	13.70241	17.006268	11.949621	5.6452913	4.8122025	14.602898	10.838049	7.1402855	4.2019653	0.80668265	-3.1460283	4.677718	2.9022374	28.616085	27.046886	18.410805	-11.368998	-12.138953	-8.795091	-7.3289633	-10.456666	-7.502206	10.284393	5.6371384	5.2705946	17.46842
¸ßË¹°×ÔëÉù´¦Àí (410).mp3	0.81697667	0.5922932	0.26503253	9.700445	8.809607	7.88408	9.29173	8.585225	8.227624	5.0767493	9.650943	8.9133625	5.299162	4.862693	9.589035	-0.26887813	3.3513973	1.0079396	2.2178965	4.710309	6.126461	13.883274	14.28838	9.0701685	11.902699	6.754199	-0.32320347	12.262457	11.997269	12.696114	4.2746367	7.43641	18.729143	9.273739	12.414177	5.3884735	4.7300158	5.4202347	1.3036416	4.2730384	8.786776	4.8108063	8.55493	11.629709	9.509317	7.556254	11.003369	4.438148	5.9904947
¸ßË¹°×ÔëÉù´¦Àí (411).mp3	-0.47342932	0.7920729	4.3336325	-6.4467278	0.26065373	-0.26561707	9.048612	12.200491	11.827706	-2.3447177	0.3886258	-5.617792	-2.2495975	-1.3611605	0.24548763	5.65701	11.595181	6.952054	11.594444	8.400351	10.819189	-2.513647	-1.1552219	0.012295201	12.416032	16.696915	21.527367	4.9934826	-1.2637808	-3.6654954	9.98607	-0.857166	-2.9863923	-2.6270587	0.792729	-4.8185987	-0.111195	0.2368992	3.9904468	-1.5260823	-1.1299431	-6.035241	0.82832277	-0.6168104	-10.5810375	2.7226658	1.5819998	-4.403745	10.831884
¸ßË¹°×ÔëÉù´¦Àí (412).mp3	-12.375675	-10.626514	-9.4526825	-10.160933	-11.897772	-15.771473	-12.58371	-4.0898457	-4.2354	7.2988386	3.8534307	4.8748126	-7.5871706	-9.852016	-12.384233	-14.395273	-12.181801	-6.3746963	-2.11977	-1.210109	2.0009925	-12.13045	-18.076061	-26.989792	-17.175392	-8.349717	-2.6935253	-2.7584739	-2.7106013	-5.5461593	2.856845	-0.12918115	-3.9562435	13.022232	7.5353637	4.2303724	-4.5785303	-1.9380547	-0.7428994	9.7949915	3.7357547	-0.11399332	0.7856043	-1.6138167	-2.4404159	-2.7883067	3.0697703	4.8710184	-1.3423357
¸ßË¹°×ÔëÉù´¦Àí (413).mp3	-0.75653344	7.858694	8.467021	17.456203	12.283342	6.414487	-4.8547964	-1.9303797	6.5739765	4.349296	4.783329	7.533592	10.803305	10.788986	5.5203047	16.752777	19.207844	17.00833	16.452724	12.410963	13.898594	7.394562	6.2101207	5.120777	11.515263	15.457656	16.808426	-18.722378	-18.101427	-23.093655	12.740604	12.177536	14.572825	3.3580384	7.193738	1.876227	7.479155	9.016715	1.5823431	5.4351244	9.793104	4.549748	10.878731	6.3781743	6.3344364	-3.0334158	-2.221413	-2.865493	1.3020058
¸ßË¹°×ÔëÉù´¦Àí (414).mp3	-3.5422602	5.998674	14.471449	7.9162397	13.275831	13.57922	15.117218	8.009344	-3.3184521	5.0314674	6.106269	2.3198485	-8.945242	1.2621623	1.5802898	9.505194	6.2893734	-0.29842085	-3.997085	-0.19566938	2.7032692	4.9645586	4.514424	-3.9360847	7.1066933	8.9691515	4.524282	2.8787704	6.1497	1.2558979	1.9733126	2.2314878	6.2562838	9.048395	4.4952803	0.29427814	4.349863	5.168339	0.33345684	-6.0362267	-2.6298432	-2.5847008	-0.7909841	3.4227495	1.0122893	0.62115467	-0.7067915	-6.5807486	-0.93064857
¸ßË¹°×ÔëÉù´¦Àí (415).mp3	23.222797	18.880436	13.824453	0.30081335	-1.8159744	4.3097363	9.919437	6.52894	0.5922055	1.0883418	3.6536984	2.947898	12.176195	6.631763	12.892925	-3.6144636	4.0317793	3.837582	12.467295	7.957676	3.0796237	9.746574	-0.053402603	-5.4584465	0.36772925	9.541007	14.99443	0.4816203	-0.014997482	3.0438223	1.5713913	6.5261993	6.2660127	8.618937	15.176488	21.700489	7.6947865	10.489156	12.330565	12.744423	6.5426006	9.000893	7.6299314	10.486079	8.183515	14.151788	18.152645	15.683473	0.3773753
¸ßË¹°×ÔëÉù´¦Àí (416).mp3	1.263948	5.083221	7.3561444	-2.3583155	-5.3242702	-6.266158	9.212635	16.004757	21.800846	13.239545	16.012686	10.8525305	14.138493	8.774137	5.601898	0.29794413	3.5816126	2.430573	11.640373	7.1526146	5.9121685	10.55546	9.697118	8.594006	-0.9173325	-2.642729	-1.7408664	4.474074	6.578045	12.980324	11.529182	13.11348	12.947906	1.1544094	-1.9645286	1.441668	10.986921	7.896316	6.621314	7.2622657	3.2859077	1.298201	8.958681	5.9340563	2.4895682	2.9231148	3.670554	0.47911382	3.5420327
¸ßË¹°×ÔëÉù´¦Àí (417).mp3	-9.498611	-2.6329665	7.3209763	-3.840677	-9.576258	-6.4968824	-1.647428	-5.399668	-12.695116	-7.4470997	-8.055958	-9.048542	-14.059769	-11.810317	-7.4740887	-7.1513057	-10.670465	-10.9722395	2.7402189	3.4568353	7.444457	2.2186577	1.6656793	-3.4382012	-8.972682	-11.082462	-15.562651	-1.5471288	-5.147835	-4.280709	3.003621	-0.3194418	-0.64628375	-3.2084866	1.1020021	0.76144457	6.127622	-1.2175275	-3.455577	-11.697334	-4.991944	-3.8762171	3.611548	0.1473816	0.13374758	-5.875978	-7.4592605	-8.219903	2.0042784
¸ßË¹°×ÔëÉù´¦Àí (418).mp3	-4.3959055	-9.568407	-20.448502	-4.1477127	0.6353312	4.0405006	-18.593426	-16.739954	-6.3447213	-0.4884016	-1.8202404	-0.06261724	-16.207962	-17.91169	-14.9923115	-2.9419913	-3.835862	-2.5061424	17.670677	22.872116	27.891409	-4.852091	-4.3666153	-5.7795544	-9.203913	-10.694765	-8.591499	4.332022	4.416855	6.2938156	-3.9809384	-6.4692497	-9.595167	-2.1487207	-1.2468637	-4.5646477	3.1263132	-2.2947893	-6.1798553	0.489272	4.938143	5.2025547	-9.630959	-7.9367485	-2.1812112	-4.322715	3.8307858	2.7218552	-1.7877247
¸ßË¹°×ÔëÉù´¦Àí (419).mp3	-6.6391973	-4.8770685	-1.3988237	3.3598516	5.6002936	5.119339	-6.1718383	-3.4341636	-1.8713889	1.8149111	-0.68770903	-3.7129452	1.6757336	-0.48712826	-1.4614565	-1.0724154	3.1413035	4.007862	-15.133266	-15.317614	-15.535521	9.048676	8.751049	10.385884	-6.394142	-8.602129	-8.377561	-11.05991	-12.945502	-14.631649	12.988821	11.274141	7.1202617	-0.466294	5.3269653	6.348014	10.7337	18.507864	16.146523	5.315446	6.930011	4.257127	7.205372	5.5501366	2.7643554	15.564011	16.140789	14.16732	-2.2469401
¸ßË¹°×ÔëÉù´¦Àí (420).mp3	2.1865702	1.6159078	-1.5927602	-13.343822	-7.369286	-2.5288982	-1.622843	-4.445808	-6.8608785	-13.781447	-6.7489986	-8.286377	-10.497383	-4.62402	-4.6113577	-4.3038607	-4.4001713	-9.587606	15.316503	18.030525	16.081444	-4.231016	-2.8302102	-6.8990173	0.2297926	7.1682506	10.345224	6.9779873	0.52758265	-3.4735153	12.360338	8.614416	-0.6197629	-9.661361	-3.873989	2.2695408	-9.677548	-13.572269	-14.260432	3.5811892	6.562182	3.0519176	1.3701437	5.5654097	8.247317	-2.4689045	-0.4665898	3.6032324	-0.39108425
¸ßË¹°×ÔëÉù´¦Àí (421).mp3	-5.419695	-6.1131372	-3.9504342	-9.312566	-11.53512	-1.3553076	-1.164947	-4.7300973	-9.026121	1.9227593	2.978434	3.7966647	-2.6183228	-0.16124946	1.6321819	-0.78801155	-3.7594516	-7.416804	-10.7531395	-4.583073	-1.3898096	-10.68964	-10.388235	-13.183745	-15.753711	-17.724743	-12.641464	-8.650187	-12.585041	-6.727683	-11.918303	-11.463518	-13.587162	-6.197171	-0.82796264	6.3212605	-9.355728	-8.877296	-11.141756	-17.96736	-18.289577	-21.625504	0.7108666	-2.0952022	-7.9408417	6.164031	-1.1955462	-6.095339	-8.4260845
¸ßË¹°×ÔëÉù´¦Àí (422).mp3	6.5422263	5.4216814	2.3206935	1.0632123	0.35783714	2.1412363	0.39677182	5.079196	6.5655384	5.758333	0.31701678	3.3912644	-0.12571949	3.1933727	4.3747635	0.009554401	-2.2674623	-4.7820015	2.851984	3.2955258	9.766254	2.6295424	5.023266	8.396455	6.5094123	6.8124523	5.375613	0.15214357	-0.29437587	-3.9413238	3.8258889	4.8962593	1.0161875	12.894196	9.076337	6.473589	7.1639366	4.6827707	3.4066637	-7.3966155	-4.2957826	-7.2838573	-4.421214	-2.0547113	-5.54465	4.0991945	-0.33316162	-0.9540105	-5.05821
¸ßË¹°×ÔëÉù´¦Àí (423).mp3	-4.7134604	-5.407448	-0.9174164	-2.9705405	-0.54335433	4.166074	5.247123	0.88668495	-4.7592707	-7.1644945	-7.8560314	-8.597819	-2.752503	-5.017363	-11.210962	-5.904199	-2.0000365	0.5548114	-4.746456	2.1091468	2.6682773	8.574677	10.730328	12.276819	4.18555	0.06746167	-7.3097334	17.162579	11.563171	8.6298275	-4.6699	-4.7217026	-3.7794771	-3.542773	-5.5268703	-6.481148	2.2852483	-0.57975847	-3.4819634	5.7679944	11.225698	16.516544	-4.441147	-5.942729	-2.5891714	-5.104846	4.1700654	9.637489	4.050607
¸ßË¹°×ÔëÉù´¦Àí (424).mp3	12.03302	13.074593	12.835239	5.5936766	9.522676	3.4013455	5.6130357	8.154135	6.411014	16.02699	17.714092	17.14672	0.85730463	2.9395468	0.2859702	-1.3066882	0.79270995	-3.2364688	-8.2659235	-8.173367	-9.5504875	2.0551417	2.0821104	1.5523455	-6.212393	-5.8102007	-3.7472186	-13.892057	-13.095253	-6.923081	1.8961166	5.5973577	5.5227785	2.5025728	7.782633	5.762025	8.651813	20.507784	17.836605	5.726494	9.579437	11.486465	3.4761264	5.3417263	4.9800234	14.417802	16.829586	13.988016	12.090279
¸ßË¹°×ÔëÉù´¦Àí (425).mp3	12.244429	12.398386	13.631176	5.7086787	14.072056	6.4420557	5.718463	6.8793955	3.0815017	13.007736	19.821047	15.44904	8.46044	14.274427	10.593094	2.290211	7.7355957	13.1747875	8.975266	12.052618	6.016926	10.203121	12.295498	10.662813	8.725021	11.787834	4.7221727	2.8219457	9.495439	12.360226	1.8531497	0.8253808	14.843966	11.257691	13.446793	8.310978	-6.0751038	8.885574	6.7955303	4.1244817	9.57906	5.061743	12.113403	16.778362	11.442959	4.1421256	8.432014	2.5949104	5.303605
¸ßË¹°×ÔëÉù´¦Àí (426).mp3	16.502163	21.100729	21.002766	9.21661	18.141298	11.617451	1.7689021	5.4264793	4.9730997	4.086054	9.287125	5.0970907	-8.522505	-8.245708	-10.737413	3.9091253	5.6579065	-0.5123305	6.5825276	0.07302624	-6.094146	-13.4341135	-7.902797	0.6994978	5.787164	7.620285	9.125597	-0.20566106	-6.415161	-12.901024	3.1154692	-0.1527263	3.4398804	11.673716	8.743469	11.186739	6.084339	11.051535	13.204773	31.026512	20.651136	10.725126	14.1652355	21.134817	17.884861	8.762011	11.476173	9.463989	16.574883
¸ßË¹°×ÔëÉù´¦Àí (427).mp3	-0.9404534	0.75695974	0.2109792	-1.2133874	6.8763514	10.540815	0.4669385	-1.179505	1.772423	-2.6711173	-0.011320829	6.5037866	7.75288	10.777888	5.583514	-5.49196	-3.0602162	-4.2002892	13.9566145	14.219643	19.110622	-7.079458	-3.6877704	5.638998	5.659821	4.2669816	-0.6678911	-5.067133	-2.6211498	1.8635843	0.30217957	2.352597	-0.30189782	-7.658271	-2.8112755	-2.0183783	-1.1781626	-2.162418	0.5467033	7.687618	4.517443	-1.3192444	7.883105	1.9095049	-0.335217	-12.0440235	-10.170879	-9.464638	0.5773001
¸ßË¹°×ÔëÉù´¦Àí (428).mp3	8.235634	13.340883	19.16663	19.714806	17.649496	15.299505	10.507784	13.374092	8.434719	0.42223495	-0.007673681	7.1975307	12.789585	11.138504	7.9297104	7.6779814	8.37631	5.851328	8.179152	12.700096	20.39695	2.2268903	7.622245	7.1842084	29.233845	25.173899	22.620516	17.166317	15.450798	13.653757	22.502972	22.792557	12.422945	14.84386	2.9492643	-2.0747595	7.528516	8.887385	12.646162	6.5340195	8.075863	9.4376135	9.217117	9.224928	9.940016	9.559962	15.010346	12.577713	3.728406
¸ßË¹°×ÔëÉù´¦Àí (429).mp3	8.373869	1.8461624	-0.36158666	3.4404366	4.177065	2.0228856	8.983088	8.108187	5.580993	7.673527	6.245082	7.6072907	1.3703873	-3.6780353	-2.7492714	1.9796247	7.4192524	13.250184	-5.694931	-8.3756695	-11.694885	18.836102	17.326744	13.690531	-6.608384	-2.991453	8.532587	9.269282	10.807707	1.5415595	1.3508855	10.578775	13.041847	3.4574683	0.59055257	2.4681237	13.866789	8.982872	-1.9648561	-13.408658	-8.175982	-9.047304	13.706124	18.330753	13.111893	13.474748	16.309406	21.047112	-6.892223
¸ßË¹°×ÔëÉù´¦Àí (430).mp3	6.562542	10.401831	10.524981	-0.9991865	3.8682978	8.242817	5.1821876	-0.667195	2.4519236	11.564625	7.7650456	10.149368	12.837624	13.039381	10.113567	2.2315485	9.688686	15.260884	11.796606	7.1029425	2.2358155	5.1437244	5.017851	5.657727	-3.6212027	-3.083396	-1.4902171	4.3317757	5.3078103	5.853266	-1.197678	1.980583	3.0631242	13.277656	16.347801	18.484142	-3.8441465	-2.293233	1.9221671	4.7300253	5.3067007	5.9249344	8.133236	6.40302	4.0958033	-6.079915	-0.85964334	0.06320655	-7.6097093
¸ßË¹°×ÔëÉù´¦Àí (431).mp3	2.1261823	3.1906314	-4.6894255	-2.847202	-1.1989433	-1.3420297	12.718682	4.9874125	-1.6268628	12.805082	10.562585	14.21463	4.2195864	4.784532	4.833981	-1.8357099	9.446286	17.31258	-1.6726434	0.47211397	6.1854143	0.8797326	9.543768	8.364101	7.96891	5.876836	3.6354775	3.1430137	-1.086419	-1.6229954	-5.022977	-4.8170347	-1.4739814	8.145704	6.7940707	3.0456023	13.59069	11.352211	11.718752	5.4674845	10.070879	3.274198	3.9060156	5.3805757	9.369122	-2.255355	-6.4074507	-12.75073	6.5834236
¸ßË¹°×ÔëÉù´¦Àí (432).mp3	-12.364365	-10.246594	-12.308397	-13.658054	-6.81763	-2.4977455	-14.293886	-22.200924	-20.666874	-9.153895	-11.00366	-4.541872	3.9273067	-0.8896402	-1.8748969	-13.160009	-14.452614	-11.614743	-7.0220437	-10.0888195	-13.810078	-9.080071	-8.560684	-12.062754	-2.1694233	-3.8811162	-5.791211	-1.1398833	-3.312127	-3.5414648	-6.299233	-9.391458	-9.056822	0.22773331	-8.131762	-12.696091	-6.1153564	-3.0090063	0.49037218	-8.465746	-10.120777	-3.5341954	-4.6276717	-4.761959	-0.71063054	-2.4855072	-3.7533839	-1.7188028	-7.5458813
¸ßË¹°×ÔëÉù´¦Àí (433).mp3	7.7581787	9.814461	5.118697	5.1719236	4.0958533	3.4090245	-4.4275007	-4.1607213	-1.7555456	8.620186	12.990852	6.4912395	1.4436145	2.2373028	1.6136074	2.726441	-1.0305613	2.079258	12.280422	4.994912	0.0782184	2.854731	-3.287511	-8.991453	-13.938319	-14.238464	-11.720291	0.30209988	-6.507218	-9.300865	5.9220743	0.9000842	-2.7765296	-16.4917	-7.410299	-0.54226136	-8.331453	-4.4460545	-7.5083733	4.223337	-2.3488016	-10.129296	5.227895	0.90579855	-13.528236	0.42366982	1.8908159	-0.6452661	6.7815495
¸ßË¹°×ÔëÉù´¦Àí (434).mp3	10.434358	13.481711	12.554413	-9.646664	-8.40399	-10.505754	12.837243	7.4636326	-0.22605136	-22.778263	-16.746367	-9.085108	12.8372	10.907276	14.684708	7.1561637	8.536808	7.381688	12.891571	7.2527084	-2.1778872	20.582405	21.864496	20.467089	8.400901	8.268851	10.586922	4.0766087	0.3289504	-0.7692038	-5.734848	-5.019956	-6.7673388	16.695179	9.236951	0.0320611	0.57454944	1.6703782	-2.1589842	19.502731	17.952322	16.737097	4.254593	5.6211076	5.35981	-15.417197	-15.61717	-14.05593	-7.9419727
¸ßË¹°×ÔëÉù´¦Àí (435).mp3	1.8330036	3.4549868	5.7375307	4.8527174	4.0567784	-1.2403154	4.0726523	3.1800494	2.8820252	9.453644	12.003689	18.406778	-2.394885	-2.4321835	15.416379	3.6360674	5.8636036	3.105317	3.9612489	8.650415	24.216963	13.729418	20.569427	12.14171	0.6878655	4.393298	2.8559365	5.947777	7.1860466	13.785046	-0.79326904	3.3018646	-2.2093983	14.07122	15.492393	16.139652	-17.79269	-12.696375	-15.239613	2.2843857	6.6995373	0.7926977	9.495699	11.610382	16.369238	27.040459	24.206175	15.045174	10.874975
¸ßË¹°×ÔëÉù´¦Àí (436).mp3	9.596819	9.167642	11.756487	15.570244	23.66695	21.283875	16.9985	19.228756	17.994034	7.7363477	8.793396	4.180364	3.0614395	0.59478354	0.32754445	0.1294182	4.207939	1.3211758	3.2974586	3.6562562	1.2821633	1.5518982	5.1079507	14.139156	-0.46971965	0.36101443	-4.6695	-1.6190605	4.5591536	5.4210863	-0.6363583	2.36974	2.5623775	-1.7689157	-0.3744877	6.7640924	-0.24006386	1.7132583	0.6082688	3.820631	1.1251764	0.5086577	8.45154	15.192685	10.581408	-3.5407865	4.004545	13.324423	6.6322994
¸ßË¹°×ÔëÉù´¦Àí (437).mp3	13.263756	10.763994	4.4644656	4.03076	5.07885	4.0491877	9.692243	8.0922365	8.192915	-1.1537869	0.86603063	-5.2164755	8.036315	11.526982	6.559555	8.755945	6.583016	-0.5099493	11.902482	10.608208	1.7425706	9.257286	1.6130121	1.2494117	-11.932486	-8.007265	-12.96854	23.274261	16.570278	10.65856	1.5029671	-1.3657154	-9.111759	1.6971011	-3.2275033	-6.3273296	6.6016245	7.579008	4.9299965	-16.756504	-11.772558	-14.937763	-5.9074054	-2.300912	-4.30573	-5.1293764	0.38971305	-7.096489	-8.3560095
¸ßË¹°×ÔëÉù´¦Àí (438).mp3	-11.839216	-10.923227	-7.0271387	-2.6739683	-5.871784	-11.034615	-2.0967548	-4.2566705	-7.0590863	0.001487225	-2.1043108	-4.716047	-9.099031	-12.4481945	-12.853616	-18.434828	-11.794286	-11.001501	-5.597472	-7.563218	-10.500406	-4.7023883	-4.849189	-2.5896397	-8.059726	-5.3062835	-3.5656624	6.0154696	0.4784329	0.8218162	-3.1291559	-4.691833	1.1937444	-12.669898	-9.734688	-8.967575	-2.169066	2.4124207	3.2843952	1.5047679	6.113983	1.8715602	2.171943	-6.9432383	-13.732145	1.7824705	2.4102247	-1.2339857	3.1246314
¸ßË¹°×ÔëÉù´¦Àí (439).mp3	15.049888	16.366493	22.072004	20.014412	17.180162	17.369547	-6.807577	-7.7728934	-8.194942	5.527515	3.9167564	1.9560211	-2.2003665	-0.7931568	8.039974	2.6313868	4.4706883	3.2989607	1.0064976	-0.81059116	-7.661305	6.0053644	3.9790168	1.320324	15.377953	20.639454	14.026129	8.877258	13.05723	14.477897	3.8626769	6.373287	3.0288343	10.639348	11.242563	6.009883	1.6857725	2.5200815	-5.0101995	9.006351	9.581448	20.3417	1.7438211	3.2893944	5.3370223	5.960272	14.818083	22.601435	-2.131135
¸ßË¹°×ÔëÉù´¦Àí (440).mp3	5.7110095	4.6895337	2.1388016	-0.53112227	2.8885026	0.47779083	4.942809	4.138117	0.6998035	5.668447	5.8908625	3.794087	9.544413	12.42069	20.727425	14.530511	11.26803	0.42794502	11.747633	13.668737	11.514822	8.977798	13.17831	12.421352	4.5091496	10.396078	17.99823	-2.4697	2.4892461	6.5497465	9.25702	6.456126	-0.99611694	10.357571	7.743586	1.7263858	16.25964	16.438292	12.819629	21.178276	19.718414	12.940415	9.174835	6.3748226	1.7409608	-0.60732913	1.0654861	0.8145118	6.4622393
¸ßË¹°×ÔëÉù´¦Àí (441).mp3	-10.204311	-8.548228	-11.167355	5.602786	10.849202	12.111971	-1.9017805	1.2615366	2.8568783	5.0813255	2.0518992	1.1782513	2.3944108	3.7723749	5.504244	0.95921475	6.9850407	6.8129463	13.60058	14.252861	12.394697	5.446911	6.170616	8.542662	6.229001	11.562376	7.1939893	-3.9728682	-3.3858051	-4.2666397	-17.21467	-13.447023	-13.041224	1.3827145	-2.5414593	-0.55957633	-3.9562368	-5.023348	-4.996565	5.857596	2.6867137	0.6458733	-4.761813	-2.233183	-3.812492	12.1629505	12.845549	12.684427	-4.7761
¸ßË¹°×ÔëÉù´¦Àí (442).mp3	3.0745013	6.912694	9.153358	2.988275	-0.25717866	-5.9159174	-8.619669	-2.8496032	-9.895618	9.107819	7.6709704	5.2752585	24.46908	23.42695	21.580717	-8.362656	1.3133137	9.346548	3.5723438	6.867006	8.987609	7.8810678	10.638308	7.487815	-12.005539	-8.139315	-7.156975	3.486587	6.775295	0.25864643	-8.491675	-3.050943	1.3071725	-1.3336742	-2.0138426	-4.088582	16.423708	11.984472	6.753358	-6.230461	-0.7747895	3.965745	2.022702	-0.3437689	-0.21371588	-3.5794473	-5.185136	-1.7946969	1.769933
¸ßË¹°×ÔëÉù´¦Àí (443).mp3	4.321598	4.341998	-0.087017	-1.0198379	7.455184	9.555304	16.0029	11.6922	7.930661	-3.571385	0.58087814	3.7556372	7.9451275	9.483402	11.913797	3.4042687	2.87857	4.743334	8.621987	7.3150167	3.6897366	-5.6270523	-0.1756401	8.566616	-1.7610068	-0.74168426	-0.8671814	3.0998502	4.76993	3.4233232	-4.385227	-4.4154043	-5.099393	-2.7044907	0.2890245	3.3044696	1.1917855	0.44473243	4.161777	-1.4772829	-1.01285	2.0312924	-10.348628	-8.523544	-8.204557	-0.2879327	-2.3690577	-2.138579	7.726787
¸ßË¹°×ÔëÉù´¦Àí (444).mp3	-2.0000424	-0.61848974	2.1854086	12.934403	12.988619	12.4350605	20.238987	15.159437	2.9170625	0.7390043	5.957657	4.484347	5.967325	-0.29774553	0.9944895	15.09776	12.443815	7.31392	1.9354136	3.701142	2.9038007	10.58358	9.060725	9.7531805	6.2735205	13.070229	16.935337	3.6012187	9.232815	18.067337	3.3388364	7.1130257	10.389179	8.789746	15.8355255	17.78048	8.96097	10.842487	5.6798134	8.6485405	7.0441	13.327683	18.701183	12.903116	6.115944	12.710553	12.664354	9.416506	14.250805
¸ßË¹°×ÔëÉù´¦Àí (445).mp3	8.624889	9.2257805	7.03242	-3.62927	-5.02061	-7.3248005	-5.8489947	-5.339612	-4.7663383	7.382553	5.537709	5.2836967	6.475909	5.8372207	4.813466	-2.593237	-3.1101365	-3.8625913	4.134426	3.9613285	-2.5799303	3.7487204	7.5884533	9.207969	-6.69402	-0.4354825	4.4341435	7.3802404	2.3025572	1.8060241	-0.16563424	9.289867	13.847884	-2.6470022	-2.9210143	-2.058551	-9.305029	-3.9504647	-4.014989	3.5553	-7.646721	-18.315453	-1.6331767	2.7058215	2.9620042	15.656848	12.900173	14.520985	-4.7472467
¸ßË¹°×ÔëÉù´¦Àí (446).mp3	-15.571491	-17.696142	-24.43528	-2.0214112	1.3195498	0.56171036	-3.3702188	-0.30985838	2.0691354	-2.263794	4.4217057	0.8423928	-8.542061	2.9789662	6.670863	13.86316	5.901922	9.32484	8.071002	6.438424	6.7400208	14.893278	10.643011	12.883677	8.432489	0.84085727	-5.5183687	-7.8979893	-8.192708	-8.066848	-6.956762	-6.8772707	-8.259178	-8.064291	-10.884926	-15.183937	5.7930784	3.9476	1.4385592	-4.0629625	-3.697653	-1.4150307	7.1637597	8.614946	1.4925368	6.0533237	5.4531217	4.469691	-3.2457848
¸ßË¹°×ÔëÉù´¦Àí (447).mp3	0.83104503	5.7025743	4.407584	7.575417	13.096936	6.7026596	3.5144763	9.348808	5.9036856	8.566837	11.580421	13.175372	2.646937	3.1941838	7.2847023	-2.5903327	-1.6113603	-4.7129836	4.7521944	12.075437	10.761045	7.941124	8.943682	10.16626	-0.831247	7.6597	11.513734	7.8568583	14.5924835	14.942157	13.843339	12.806266	14.17824	11.519869	10.883989	6.923367	2.4462235	6.5582542	11.325848	11.225418	14.656691	6.965163	17.754864	14.916471	11.007868	1.9816344	7.2411795	1.94458	2.2207935
¸ßË¹°×ÔëÉù´¦Àí (448).mp3	6.5487022	15.9879875	19.169672	12.3212595	14.435524	15.25149	9.336094	10.90943	6.1441455	15.523604	17.948864	13.066894	9.099684	11.138159	4.7348213	12.105913	8.939604	4.302864	22.07193	23.47834	16.053925	19.329866	16.137934	11.558646	7.316616	6.043907	0.04083562	10.188011	11.6555	8.724825	7.97141	9.095735	3.3095665	-10.480811	-2.52135	5.6228886	19.622337	12.851498	10.056777	2.1073792	8.113871	12.020601	10.644121	11.149917	13.820381	4.7652197	4.4974065	0.41132236	4.1727357
¸ßË¹°×ÔëÉù´¦Àí (449).mp3	-5.1205764	-6.0348854	-9.35554	10.863153	9.52956	15.557027	14.145086	17.016918	11.177012	6.5387087	7.6338882	9.963425	13.3589115	13.51471	13.944672	12.883173	9.36861	16.279816	15.430735	16.645437	12.268021	7.1216316	8.002584	4.0656843	7.993956	5.608562	5.2624173	0.7299701	3.7241669	1.6128163	8.101475	8.361246	3.2981057	9.827118	7.1536317	2.860367	-10.389017	-2.3756073	4.6957655	5.303609	-0.000313282	-5.082915	4.9945173	4.6851616	5.185604	-0.5321494	0.19958907	0.45029315	-6.53128
¸ßË¹°×ÔëÉù´¦Àí (450).mp3	1.0390222	1.3774892	-1.9303453	3.8155425	2.1230779	3.0819163	-1.0583183	-0.8844178	-4.7282434	-15.308518	-3.6080768	-0.8080907	-12.2717705	-7.052102	-7.5180984	-6.7912426	-7.781313	-7.22429	-6.470237	-9.040323	-12.815649	18.147232	12.073885	9.458776	-25.814442	-19.314653	-10.818859	-9.337333	-8.457991	-11.453604	-7.6085143	-9.795071	-8.201984	1.9944613	6.132868	-3.851146	10.146067	8.231726	3.6103337	8.672123	1.7126193	-0.70041615	10.65193	5.302987	3.0137842	9.925523	7.3908186	0.7310127	-0.24725932
¸ßË¹°×ÔëÉù´¦Àí (451).mp3	-0.1798414	4.314321	4.2072167	-3.2810287	6.495075	5.161912	5.985792	1.6796381	0.44201303	0.6030426	1.9826249	-0.79129195	15.371672	11.928371	5.3072276	1.9572318	4.8126736	7.7798724	15.283092	6.9485683	-0.6921844	6.2495184	3.8874626	2.418211	12.004486	12.766731	15.3165455	-0.12062469	6.8674774	9.048323	3.5902853	1.0458645	-5.529623	11.809683	8.665308	0.49354726	10.964579	11.504641	12.284061	9.927473	11.227172	9.493004	-1.0627517	1.7686663	-3.9904513	0.6298846	-1.7166059	-7.115036	12.408237
¸ßË¹°×ÔëÉù´¦Àí (452).mp3	3.0746176	1.8231058	3.9364452	5.120632	2.7602844	3.0065553	-10.316793	-8.459318	-0.22650808	3.6739435	5.4118853	6.336937	8.27418	7.2899737	4.562881	12.732002	10.427767	8.295517	-7.8931494	-4.6381383	-5.7690578	14.987179	1.4900056	-0.7186792	0.7362697	-1.0172602	0.73299325	-6.4482517	-5.832713	-8.286335	-7.4329505	-12.292904	-9.188335	-5.4591017	-6.7944746	-8.306971	-10.172169	-5.7660313	-5.8810835	0.79673696	4.0916977	7.4045234	2.8409023	2.2295675	-2.3906546	-0.39373845	-4.2086077	-2.1482792	-11.265613
¸ßË¹°×ÔëÉù´¦Àí (453).mp3	4.7926407	7.54313	2.952645	9.577643	10.778744	4.6988597	-9.796017	-4.625255	-3.8130538	-2.8588924	-4.8419795	-5.0011168	-8.015922	-9.6123085	-14.121355	1.4344966	8.618173	13.280166	9.3548565	11.412159	3.5118043	-8.20292	-9.160194	-5.399254	-4.707541	-1.7065642	2.0853367	-10.166302	-0.3178276	-0.46178573	5.0438414	2.1381178	-2.927247	11.153948	15.964562	18.666	-8.057585	-4.614666	-4.41653	-15.407686	-14.781804	-17.463913	-19.773426	-19.309406	-15.447727	-15.7938	-17.230888	-12.4243965	2.1694353
¸ßË¹°×ÔëÉù´¦Àí (454).mp3	7.6115623	-0.9894816	-1.5998094	6.8034353	7.0532646	5.829283	6.569319	8.265262	0.9889279	4.595103	8.998407	8.725461	13.027437	10.070105	6.0318165	5.8849554	1.3192762	-3.7581434	10.42638	6.602177	4.0746765	7.291462	4.074231	6.5047703	3.6010396	3.6131601	2.1549315	-4.970492	-4.725131	-7.044873	-6.994032	-8.276682	-8.436687	-6.011337	-3.3905375	-5.547854	-9.183497	-4.924844	-8.364321	-4.630952	-5.1299286	-8.233137	7.5236278	7.148861	5.545433	-8.6077795	-9.179851	-10.314472	1.231859
¸ßË¹°×ÔëÉù´¦Àí (455).mp3	9.707356	9.753415	10.698643	7.7564254	10.797682	11.243408	3.4847214	2.8750744	0.257088	-2.3554823	0.46719265	1.2175975	-1.227618	2.8988094	9.20326	1.3355885	2.8576431	5.03899	-7.658765	-3.5127578	-2.8162498	-9.168175	-10.850588	-14.734129	-7.9503093	-10.065222	-2.9316273	20.277977	20.522316	17.23638	-1.5969406	4.776241	10.083352	0.39194703	-1.1407716	2.7175639	-1.4784658	3.8946311	8.385681	27.651197	28.384619	26.044796	1.0941103	4.806405	3.0167613	4.01492	8.027541	5.4752917	20.70997
¸ßË¹°×ÔëÉù´¦Àí (456).mp3	11.695225	10.693597	14.750183	5.284258	10.119985	4.8437376	13.045339	13.083429	7.9073277	-2.5811172	-7.5717688	-10.318991	12.327034	14.389334	13.00671	-0.86448514	2.259747	2.3371437	11.85853	7.2256174	4.2371206	5.2800746	-0.46595532	-0.48003715	1.1703727	-2.966877	-7.290791	-5.230547	-4.4189425	-3.4737058	3.539057	3.7442813	2.6218474	-2.217784	-0.9030496	-7.35437	-12.7586155	-13.977972	-14.344579	0.88834375	1.523175	0.3626523	3.5055304	3.6756215	2.535797	-3.4124815	-4.093304	-2.8014493	-1.2601142
¸ßË¹°×ÔëÉù´¦Àí (457).mp3	-8.040821	-6.69226	-9.580316	-10.810874	-11.3018875	-13.269672	-15.019677	-12.037452	-10.666247	-12.970784	-15.967921	-19.764734	-14.741085	-13.61787	-14.304867	-12.228888	-10.803928	-8.738146	0.5554376	-9.731653	-8.66673	-8.499934	-7.7135687	-6.79984	2.3258514	-4.004464	-3.8824842	-2.388201	-7.4437037	-9.857525	7.0927887	-0.004507348	-0.9393606	-1.8097779	-6.217	-3.9946332	2.5649548	-4.3784676	-1.0351337	-2.1424482	-0.68275213	1.429687	-8.156214	-6.866317	-5.91609	4.6977034	-2.1820753	-7.3433046	-3.250164
¸ßË¹°×ÔëÉù´¦Àí (458).mp3	3.634468	13.195154	13.281555	5.7284594	13.581285	12.941404	3.8642633	7.1732874	8.310945	3.8245134	5.9556446	2.2066355	11.322693	13.21132	6.8907576	7.8533015	10.626057	11.217485	-0.12559369	-1.235024	-2.9880219	2.6381505	5.0374413	1.0580442	9.640061	9.726085	3.6549199	9.609828	6.0497513	8.598614	5.0241117	4.6721344	-6.870298	3.782834	4.365573	5.025079	5.091634	-1.1317451	-0.11830911	0.9676086	4.6628666	3.0917745	5.4619055	3.9529397	2.8245292	6.431217	10.817392	6.088503	-8.014911
¸ßË¹°×ÔëÉù´¦Àí (459).mp3	8.267276	12.828797	7.3756895	5.6012535	9.865185	4.5173154	1.2881634	-5.856636	-4.133817	-5.6097245	-8.663891	-12.755074	-5.0319853	1.1936991	4.9842157	6.4422	11.114259	7.2170997	6.1573563	7.3453875	6.0758953	7.9136596	12.757527	3.7822692	11.4764805	13.495859	8.100861	4.8248873	7.2475133	4.6172905	11.7453575	14.994192	13.179213	-3.489017	3.5106	10.342809	14.549901	15.838661	18.230934	11.289082	16.47232	13.30845	7.0982504	12.931307	10.667923	0.106514886	3.9351041	-1.7167563	5.801664
¸ßË¹°×ÔëÉù´¦Àí (460).mp3	-0.86540985	1.8220118	5.5346947	15.786966	12.197542	6.885625	3.7283893	5.0037723	7.610057	9.665245	8.641668	7.959733	7.435825	5.031848	1.5785565	8.64414	8.316677	5.5697694	-5.597394	-7.235693	-8.624877	21.951805	14.604191	8.41696	-2.607197	5.7496414	11.277491	-6.6399436	-10.354846	-6.255694	-26.177006	-19.985546	-14.836893	-2.8455787	-0.8253538	-4.99664	4.985381	-8.016216	-12.918019	-4.120363	-8.107273	-16.347052	-7.7179127	-7.8847733	-6.367178	-5.0839605	-9.318944	-9.610847	2.930925
¸ßË¹°×ÔëÉù´¦Àí (461).mp3	-10.386783	-7.4815893	-11.549636	6.176955	8.683501	8.3905735	-1.1090816	3.879507	-0.8190502	2.4020858	1.5668956	0.6920374	5.9730816	10.636676	8.976397	-13.568441	-8.495732	-1.0197409	10.501938	7.645218	10.097305	0.49515933	-1.0470554	-4.0352902	-4.4170146	-5.863138	-11.0075	-0.6027928	5.7452965	10.228289	11.236385	7.6271772	6.3049107	7.4273257	6.3172894	6.2518044	9.194431	8.963333	3.8944166	-7.4646316	-4.904228	-2.331656	-7.1553035	0.42484796	1.389533	-0.9292903	-4.3583255	-6.553934	12.596945
¸ßË¹°×ÔëÉù´¦Àí (462).mp3	-11.729422	-8.839898	1.5862172	13.107453	5.252367	4.8065667	-5.7077727	-3.145331	-0.27606523	-8.427248	-2.002411	-6.570422	-12.092493	-10.574696	-3.3400347	-5.782133	-7.875778	-3.0717673	-8.517417	-4.7890987	-3.1568794	16.311054	10.243293	7.742445	-2.5224597	0.025021493	-2.939279	-0.85009587	-1.3506312	-5.503733	1.910891	3.809433	-0.5307789	-9.788321	-7.2857466	-9.762194	-5.527356	-7.0245066	-10.699111	21.063072	11.355215	5.038643	-4.7966075	-0.90813476	1.5413373	-10.165045	-10.201406	-4.534194	2.529755
¸ßË¹°×ÔëÉù´¦Àí (463).mp3	7.120341	7.5361013	8.597381	23.122927	21.194054	16.073433	-3.9081843	2.8755503	-0.4053309	5.7339478	6.993287	6.037696	16.744873	13.128706	5.1464033	-3.6752932	-0.25079954	1.3833691	2.428931	2.5905504	0.7226489	6.402357	7.871152	4.2531366	5.5217314	7.87452	2.0682356	11.278595	10.65575	2.7948408	11.964441	12.847278	17.330555	14.149156	19.16607	13.855908	3.8365223	4.4613905	6.8716135	13.863529	11.33844	7.8209805	-5.641464	-1.2483745	2.674985	-1.6262952	-0.84349144	-6.9942465	10.779123
¸ßË¹°×ÔëÉù´¦Àí (464).mp3	-9.6050205	-2.2831864	1.4541252	0.6768672	0.9056114	2.9453552	-2.2751188	2.1576877	0.6563291	0.6386261	-1.0308177	-0.19669425	1.1618359	1.4117104	1.7567747	5.553753	7.9546657	11.047594	-4.8129086	-1.5437076	-7.449893	-9.9292755	-0.9327162	7.2799273	9.735535	12.245951	21.271463	-9.942346	-1.7568016	5.215903	9.61718	5.357861	0.09935692	4.1991954	-1.300395	-4.1853747	7.0123243	8.428666	17.10924	4.7701035	6.6586323	4.151682	-0.6702828	1.0272973	9.451848	-0.89597404	-2.9453843	-0.76971996	2.2998874
¸ßË¹°×ÔëÉù´¦Àí (465).mp3	2.5441976	1.8197536	2.2383847	3.5952828	10.312131	15.554146	-3.3931382	-0.37842387	-0.34164026	-0.66190314	1.4425888	0.51115596	3.9479115	4.453938	4.425392	7.918932	6.627698	3.6460166	4.966186	8.6132	5.6346035	6.56977	5.582365	-0.7476859	-3.0149703	3.9526317	12.60392	6.4971523	7.955975	8.89559	2.786426	6.697445	7.228959	9.547274	5.0629587	1.6817594	7.9077697	8.645578	9.845276	-1.1303719	1.6029332	2.3741364	5.836592	6.955654	9.186256	9.112315	6.9113293	9.100681	12.197111
¸ßË¹°×ÔëÉù´¦Àí (466).mp3	-7.1126466	-5.941656	0.8413441	-6.541189	-11.636347	-15.43707	-8.133776	-5.998644	-1.2689408	-6.985148	-1.548053	2.0431812	-2.1423464	2.74899	12.026134	6.991768	5.1563377	3.446414	5.8580413	7.626212	9.761615	8.037576	8.357052	8.368209	-4.763271	-0.63934976	2.9191577	-0.10110623	-3.4176815	-9.326269	-2.2780557	-14.366196	-16.036339	3.6966956	0.014593542	-2.0706143	-1.6324557	0.08592653	-5.118505	-1.9525325	-0.7943678	-1.1597384	0.23953724	-1.9306796	-2.1643927	1.8367757	1.1447811	3.4347715	-0.2541692
¸ßË¹°×ÔëÉù´¦Àí (467).mp3	-0.19090372	-1.2423879	3.5444126	-0.81171775	-2.3338895	-7.3569236	4.274795	4.041195	-1.3605357	3.0132322	1.3078814	3.3810482	7.872442	8.4763975	10.128198	3.547972	-1.5314982	-7.7471623	0.45258057	2.8166907	-1.2090957	1.5662506	2.3400187	2.2992818	5.053131	8.651445	13.228103	3.8781052	8.276308	9.411596	-3.2828615	1.2909622	-1.2940037	-3.765221	-3.7570715	-3.5691118	6.386385	-0.30919468	-4.8101745	-1.6885152	-6.522273	-11.207092	-1.0159993	-1.9860879	-5.516085	2.368201	1.0994893	-0.576314	-3.3534586
¸ßË¹°×ÔëÉù´¦Àí (468).mp3	11.439697	9.075756	6.6693654	6.405547	10.759823	7.2800126	2.7212238	5.7703276	3.9617393	2.7094588	7.586975	8.346428	5.633584	5.4426956	7.3256803	6.264054	4.174331	4.860159	6.289152	2.125307	3.215429	8.734413	10.504734	3.8161252	8.753447	15.834851	12.725908	9.448843	7.0081797	5.7319083	10.648775	12.823341	16.742865	3.2488575	3.7712746	-2.2519693	1.7740021	4.5281014	7.9204845	7.1540394	12.34639	14.542973	5.913232	4.6391115	5.4982886	16.801113	14.64538	6.1455593	0.30302703
¸ßË¹°×ÔëÉù´¦Àí (469).mp3	-3.9282477	-12.788332	-16.300861	2.844653	1.446564	-2.1100352	-2.341216	-2.3292012	-5.1283875	-4.134698	-3.15527	-3.5278804	-7.578928	-15.27764	-12.609594	-0.9204129	0.58909214	5.513076	-6.5809736	-10.446276	-14.596513	1.5464399	7.150814	12.147276	-6.1135373	-7.418598	-7.1352406	-6.4374533	-7.4829397	-7.2341304	-8.31899	-7.0089297	-3.628734	3.6897218	2.7725224	-0.050922006	2.6227026	7.606864	8.26798	4.3490696	4.626484	-1.6921296	-5.9712505	-8.63185	-10.89801	-6.5142508	-4.399311	-4.8077364	-1.2145398
¸ßË¹°×ÔëÉù´¦Àí (470).mp3	-14.484797	-9.861895	-5.3290305	-10.910019	-3.2160516	0.9638201	-6.0726233	-0.97095877	3.4019866	-3.7504866	-3.1173248	-5.0253143	1.801511	1.2531974	-3.1465611	9.245743	3.6961052	1.3914938	-0.6650711	-8.505193	-10.23526	-1.4116015	-0.15757954	-3.5199742	-4.9168234	-5.000679	1.5897188	-11.176283	-3.0139737	-1.6293865	8.100213	8.914987	4.927137	-2.5697374	6.185021	9.192239	-1.5671693	3.9358273	7.9759417	-0.4961658	4.486565	7.326275	-5.5092273	-1.8885909	-1.5220542	6.861058	5.759092	5.298647	-8.49606
¸ßË¹°×ÔëÉù´¦Àí (471).mp3	7.610778	-0.020742	-4.4597926	-9.036484	0.09624383	3.332201	8.762373	7.9844246	5.070589	-3.6105852	-0.8629431	-3.9887505	4.330527	3.9414644	-1.5057647	5.943935	6.7610736	3.4236205	5.561969	6.6689053	9.652582	3.6696684	5.5971813	1.1492851	12.486433	7.10691	4.1536083	3.4177377	9.530811	6.779001	1.482591	2.8178163	13.153351	7.6028404	6.8997173	4.470354	16.407253	15.19829	19.509111	-0.94759023	2.8668191	0.88937116	10.0170765	8.782783	5.1721406	-11.89752	-10.434645	-5.5518045	7.356163
¸ßË¹°×ÔëÉù´¦Àí (472).mp3	-4.7445803	-2.6795974	0.91209614	-11.345139	-8.833376	-3.0334775	-9.12574	-6.312728	-1.8186592	-16.057114	-18.765507	-14.997353	-15.421263	-14.655714	-4.6954427	-7.8634863	-8.632375	-9.855606	-3.5983212	-4.7427816	-4.4329896	0.82749915	-14.905169	-14.706749	-1.1872504	-6.7180996	-14.706425	-20.480171	-22.752445	-9.866213	-11.3981	-16.66206	-16.499447	-5.3422055	-4.345751	-3.7022645	-11.449747	-13.615057	-16.854836	-11.650417	-6.3473206	-2.2635996	-7.28496	-8.89101	-7.4403834	-13.635004	-11.3689375	-6.663802	-5.4536953
¸ßË¹°×ÔëÉù´¦Àí (473).mp3	10.146355	14.61742	16.262703	3.2525427	6.33906	8.002791	14.459872	7.976927	1.8651885	-1.509798	-1.0825227	-3.6143434	-12.66712	-6.2518086	-3.323328	27.311783	25.02876	19.412472	5.0167804	0.41513368	-0.9848151	-6.547524	-9.263521	-6.504134	15.936255	19.132822	16.964619	13.863264	15.503367	11.114515	-0.8700956	2.3536048	-0.16759068	-4.2576547	-8.969679	-3.3785558	-5.7491226	-7.778684	-13.968154	-0.7338618	-5.5344534	-5.0844655	7.3618903	5.0026093	0.07181926	-2.0777025	3.017643	9.293301	-7.8205743
¸ßË¹°×ÔëÉù´¦Àí (474).mp3	0.41273996	2.6256084	4.676548	1.1227751	-4.381212	-5.5566344	5.552919	8.230915	7.324566	1.7074275	3.4057417	6.019397	17.816805	15.185487	5.8861885	6.222459	4.15296	-0.97584283	-0.3117209	2.0865047	0.911198	5.294059	6.2497826	6.493933	-1.5432063	1.8601019	9.745382	4.4104548	6.693964	9.762045	13.211073	14.031476	6.909994	15.702163	15.672249	11.765198	2.2941198	3.3468747	1.189182	6.0025277	8.413812	8.180676	3.1527672	3.2277007	5.807722	-5.0586863	-1.9395819	-1.6092176	6.7006974
¸ßË¹°×ÔëÉù´¦Àí (475).mp3	-7.213146	-0.9120456	2.328887	12.750466	6.276387	2.2971709	6.7117605	4.3145285	3.7170362	7.4151115	7.7351193	10.286011	-6.235721	-0.63560975	-3.376991	-1.8595362	-0.24536705	-3.1995463	2.2115016	5.457341	5.731595	6.8816304	3.034122	0.369532	22.591085	18.558332	12.670607	10.821172	16.948528	7.7887945	10.275484	12.809471	8.674038	-4.678151	-1.5653924	3.0233166	12.591948	8.194328	12.296487	-5.856306	-7.013321	-8.790405	-13.225691	-4.3544188	2.0418832	23.945145	26.581919	28.10521	28.305122
¸ßË¹°×ÔëÉù´¦Àí (476).mp3	3.9316576	1.2138225	-2.5448272	-8.370232	-3.5305548	3.748956	11.838842	14.360933	7.0391054	-0.78503406	2.8858373	5.9657106	5.5609403	1.4533641	-9.645626	2.8252182	0.1461905	3.73231	3.7548862	0.68258953	1.4111181	3.1378527	2.9841154	-1.4981018	0.54544795	1.1768489	4.420142	3.434118	0.22266483	-0.5782012	7.646781	1.2928512	-8.329608	2.6169348	-3.16212	-0.29107496	-3.6630745	-2.9957778	-6.3685036	-2.772113	1.614003	8.489899	6.8033586	10.366783	7.8211374	-9.46418	-8.581195	-13.866909	-2.5115006
¸ßË¹°×ÔëÉù´¦Àí (477).mp3	-2.21532	-1.9371598	-0.8746455	-4.297009	-4.3373775	-10.376961	11.307306	14.878305	11.626514	2.337378	6.528783	3.4719846	2.3223186	-1.2317739	1.9861822	2.245952	3.7243903	-1.0034142	-13.892771	-14.480217	-15.032846	3.9234166	4.0558147	0.5119955	-9.880074	-3.603188	9.317062	3.7028055	2.718994	-1.448257	0.107317805	-1.3792486	0.49094757	1.5253795	6.148531	2.994813	1.3284764	3.7808442	2.981843	15.351837	14.108298	8.063204	10.306307	7.6145163	4.18832	14.454106	14.8412	9.189314	5.5457554
¸ßË¹°×ÔëÉù´¦Àí (478).mp3	3.8267045	2.5929637	-4.3250933	9.518678	12.716631	14.841378	8.098316	10.644133	11.586039	12.869993	11.908421	6.3900537	-0.22825444	1.5785552	-2.0948584	2.6345894	0.46476936	-0.5450752	-11.217699	-5.019496	-0.9168195	-3.591239	-3.8833435	-6.078863	2.5581021	0.23904258	-6.499128	2.8838453	8.494263	16.520544	13.907627	16.818281	16.327772	6.254821	1.6652479	6.5586004	-1.2236409	1.8944566	-1.0636966	-0.27247757	0.00289157	2.1468012	-2.3044584	7.427227	14.099087	23.773994	26.975319	24.95905	5.9565763
¸ßË¹°×ÔëÉù´¦Àí (479).mp3	-2.636693	2.8931632	2.2884722	-1.6597195	-2.0515192	-7.235077	-5.0353384	-0.8518138	-0.012455121	-8.641634	-4.9396214	-9.671599	-6.0381746	-0.02720213	-0.7668241	1.4453952	2.0151227	4.081895	-0.2651503	-5.7235355	-19.464077	-6.4320555	-5.997966	-3.7194333	-0.8715967	-8.146295	-12.382729	-12.859405	-11.065145	-8.399689	8.741562	9.071877	7.790087	-8.701068	-2.9939396	1.5735629	-7.7197113	-6.4964	-7.5858197	6.5752225	5.4623065	4.99914	6.154056	6.333584	6.02577	-20.562275	-10.509615	-9.951949	3.802351
¸ßË¹°×ÔëÉù´¦Àí (480).mp3	7.4167266	7.1101046	1.9922411	-4.8083787	-3.804463	0.48330024	5.4763327	3.230464	1.6133394	-8.0232115	-10.95116	-8.513083	-7.906559	-11.512148	-11.446094	0.24065125	-6.6481943	-4.108138	-2.0474033	-3.4231768	-4.371656	15.120729	22.433197	29.488014	-2.8020678	-2.3832936	-1.814766	7.6802044	1.6426682	-4.27724	2.7116177	0.16533792	-3.5860603	5.9333887	10.393547	9.460236	-3.039361	1.8908867	1.1954387	9.423785	4.2396545	5.2693233	6.349716	4.231371	11.420801	-0.38515416	1.7627287	0.4399017	14.157249
¸ßË¹°×ÔëÉù´¦Àí (481).mp3	11.112438	13.304806	8.304535	6.0436935	9.954811	13.911318	-1.6852398	-0.757266	-1.9903862	4.653498	3.0439622	-2.3751354	6.1698713	5.9121027	1.7771136	8.671526	6.535275	-1.3323982	0.8575852	0.46265155	-6.1603355	8.836638	5.83374	13.283632	6.707557	6.7599816	8.950943	0.38540447	3.2214327	2.9358292	20.08183	17.703098	18.372295	7.0434194	7.8259487	6.6621666	-3.083594	-2.4185088	-0.019423485	-7.1698637	0.42138994	0.7137477	6.552355	7.487632	3.0255065	9.079409	14.277088	12.688463	9.117759
¸ßË¹°×ÔëÉù´¦Àí (482).mp3	9.006469	13.015627	14.2809725	10.283804	12.620228	11.279368	-2.339086	6.292781	6.6961446	7.510009	9.145885	6.344598	-0.31772804	5.4806867	16.367733	10.12343	12.7451935	15.91279	5.190522	4.1794453	0.91415614	2.1585236	3.4373806	2.6922193	12.287008	17.019428	18.110203	10.400482	12.412625	11.822177	13.957131	14.276748	6.2909317	13.299733	14.532045	12.778061	10.638873	10.551701	8.807993	23.545967	17.478226	3.555122	6.1268406	13.842625	12.142305	13.473982	11.076803	4.562945	5.4910088
¸ßË¹°×ÔëÉù´¦Àí (483).mp3	5.920305	9.568118	5.6970406	2.2649853	6.6769342	11.096804	-4.683909	-3.815157	-1.6543097	-0.9996519	-4.7208076	-11.7612095	-4.070876	-0.20110697	2.1752713	-0.7193506	-0.71501654	-5.328797	8.830635	8.815495	11.357971	-0.8509919	-0.243455	-3.1404068	-2.0509436	-0.68726045	3.5570831	-7.4178553	-2.0666816	3.2231445	-5.9810915	-4.2261066	-7.8404574	7.1365376	11.254863	15.677924	-11.365923	-6.3113995	-4.458046	-9.767574	-3.19094	-2.6865067	5.670561	8.892044	9.981944	2.7216864	0.26938653	-2.1004019	0.7161559
¸ßË¹°×ÔëÉù´¦Àí (484).mp3	-14.489395	-9.559488	-5.44316	-2.8643696	-9.025882	-12.35424	-13.849557	-14.91107	-6.6151037	-14.204712	-14.237122	-10.039584	2.6450605	-2.8548985	-5.843073	6.527833	5.6079397	11.291105	6.9246144	1.9771414	-3.1563148	9.643517	9.115047	2.9300594	-4.2972927	-3.1464372	-1.110802	-8.502542	-5.725076	0.4030088	-6.2477856	-7.830177	-19.37162	-11.978911	-6.312725	-6.258614	-11.644972	-8.283884	-10.746422	5.8292212	4.477803	2.3773527	-7.732092	-9.067642	-5.3374367	-2.0501072	-4.542076	-7.712742	-6.7970576
¸ßË¹°×ÔëÉù´¦Àí (485).mp3	0.992679	5.606667	4.2483835	9.587947	13.302912	7.619165	6.8250966	-0.6691535	-1.2322443	10.904955	15.119278	14.245897	7.7091537	5.8129735	3.1597342	-0.007493138	-7.800057	-10.054804	6.4291935	13.25406	13.520294	-4.2009535	2.662548	6.03165	1.1040946	-0.67041695	-0.85005563	6.86856	12.438164	5.61934	5.3884544	7.9830894	6.079959	4.8889427	15.75989	21.657467	12.463757	16.351807	12.906245	1.2872604	0.6118847	1.5368167	2.2362196	7.3224277	10.102948	-3.007103	-2.1807818	-5.0509458	9.338918
¸ßË¹°×ÔëÉù´¦Àí (486).mp3	10.033522	8.192925	6.6260157	2.5969746	2.8282392	-1.8515464	13.265589	12.662205	10.2285595	4.1764474	4.239974	-1.8187487	5.633672	6.0233583	10.059475	8.331855	6.1713963	6.497875	3.7843208	0.4673873	-3.3927631	7.4482183	10.738613	9.104666	9.720327	10.117893	6.04224	2.4766178	4.2443905	4.5462837	0.12093127	5.350234	9.276923	8.090494	1.0544183	1.1844164	2.621429	6.609599	7.267536	0.89264727	4.055352	9.463207	-1.873955	0.32443202	2.5748348	5.0417185	8.832894	11.286316	4.4047623
¸ßË¹°×ÔëÉù´¦Àí (487).mp3	-0.9765681	0.9463395	-4.5635223	6.7056694	2.931401	0.22030604	-3.8439658	2.2270074	7.988494	6.9501047	8.405533	5.426833	-5.053111	-0.6330184	-4.0789723	13.060741	13.226578	8.704688	3.4048214	4.940753	5.2790146	0.6429044	5.7597046	10.535877	-1.9940202	-4.3867674	-1.1857914	-4.985402	-1.1146257	10.255873	-5.903452	1.1886194	0.80353177	8.152204	12.397593	14.625381	16.122	14.730198	9.756612	0.33706433	5.013192	4.5991716	15.037893	19.120312	18.016338	12.833216	8.789526	7.1776743	13.897172
¸ßË¹°×ÔëÉù´¦Àí (488).mp3	-5.384005	-3.1299245	-3.1006389	-8.550508	-10.36452	-8.767727	-7.789424	-6.8137407	-3.715368	-13.612339	-12.9165945	-6.081316	-6.5466166	-5.8504534	0.75836545	-12.311598	-14.512157	-17.616436	-16.08955	-16.13446	-16.588684	-15.924458	-18.881744	-14.5786495	-11.001192	-20.196377	-22.122978	-9.764345	-12.822635	-10.762991	-7.891135	-8.793781	-5.3040657	-15.756138	-17.317001	-20.510708	-6.231832	-4.4209137	-4.173545	-9.566248	-12.095814	-22.83118	-6.287522	-8.116934	-10.051567	-12.857492	-10.686663	-15.740454	-21.949574
¸ßË¹°×ÔëÉù´¦Àí (489).mp3	-2.53314	-5.791095	-1.9279627	8.532415	2.9436183	-0.33015707	2.5660338	-1.1372939	-8.687754	-0.8676261	-4.4789834	6.807142	11.999897	15.031345	10.4267	9.24105	12.541704	11.660833	16.41378	17.211132	18.42876	-11.598393	-9.5767355	-10.95075	6.308586	5.4048367	9.452489	-5.4528394	-7.110574	-12.417451	6.575242	6.7278957	5.8210526	2.3373811	1.1780427	-4.5373235	1.2458173	-0.3323136	1.0234923	-9.443153	-1.6584994	2.4054835	-8.5306635	-6.010459	1.9611571	-7.362774	-11.06766	-7.306056	-3.789577
¸ßË¹°×ÔëÉù´¦Àí (490).mp3	16.903385	14.008942	13.498477	-0.995602	0.20871711	8.825127	9.926047	14.154475	11.952807	6.7214775	-1.9319243	-4.1400805	8.591405	4.6137066	5.418169	4.403943	13.996627	14.453821	6.576606	8.903623	10.090685	5.8053026	4.171054	5.9823637	-3.3332126	-2.202496	-0.96871424	1.4455963	2.358214	-3.227623	-6.9125023	-2.1896007	3.0984044	12.706916	8.162127	5.144246	-4.572176	2.1462774	9.913925	-13.485357	-6.784103	-5.372601	1.9459279	8.485745	11.491456	7.1682415	2.614614	1.741319	2.966717
¸ßË¹°×ÔëÉù´¦Àí (491).mp3	11.69873	14.398836	16.557953	-6.723846	-6.0952215	-8.300952	4.5341964	5.0823236	6.8974667	-1.6554942	-2.5708838	-5.880496	9.772493	6.544909	1.2304255	-8.988378	-9.272364	-14.23074	-15.30121	-11.767762	-6.8762636	1.6547294	0.08055234	-1.2379783	7.990254	5.05748	-0.078784585	-10.912685	-7.7066193	-2.60938	4.9813013	7.1237135	14.848052	-7.1947236	-8.454786	-2.055047	-0.66693795	0.006933808	0.85436803	8.927893	4.834678	0.812349	5.2679963	-1.8104088	-7.368885	-1.7600962	6.1033993	9.896631	-2.0722437
¸ßË¹°×ÔëÉù´¦Àí (492).mp3	-3.9304032	3.6423237	5.600291	4.0164227	6.01408	12.431266	5.6736016	9.216505	10.400562	-0.31305265	1.0683011	1.44367	3.7912087	8.362243	6.821808	4.838209	6.6304765	1.0653841	3.4842882	3.4015925	7.5274	4.265912	9.041834	18.281776	-2.982082	-2.663085	-5.3591404	17.35488	17.10904	10.126309	0.7318839	1.3362964	2.824234	13.407015	11.07424	8.997398	2.8647969	2.897623	0.034632906	-2.9712157	-3.3915977	-3.7390518	8.283157	12.272455	11.732311	5.6424265	0.38678753	-2.6030536	8.5050535
¸ßË¹°×ÔëÉù´¦Àí (493).mp3	7.963268	11.292347	10.141363	8.550047	8.898308	7.4074764	11.214927	13.406918	12.462343	8.434755	10.108008	13.514048	21.36631	22.3358	18.218376	15.131393	18.706459	16.605646	12.743012	11.058799	11.916782	3.4429085	13.775	19.619934	14.320484	16.951996	8.489164	22.12801	21.386154	17.546469	10.791309	21.353718	26.47239	-4.384415	5.072362	4.440385	4.9330406	-2.8513968	-10.65218	5.764394	3.7899232	5.9042196	-3.036753	-4.0581326	1.3062513	10.819235	4.924111	0.12319386	6.840189
¸ßË¹°×ÔëÉù´¦Àí (494).mp3	15.3561125	15.552868	9.149531	0.18912348	6.2643046	-0.48219535	16.149431	13.846746	9.444834	8.229713	13.987227	18.526419	7.831929	8.814232	3.4918232	12.425192	10.600249	1.6987368	11.909376	11.186495	2.903265	-16.036612	-3.355965	1.3468218	-4.1567245	-1.980268	-2.47815	16.10663	18.509243	11.483845	8.056485	13.8671	12.219894	17.584082	9.567684	1.9147768	9.491876	12.757933	10.323819	9.330079	15.74406	14.250146	8.852863	10.505283	7.710003	0.15075932	4.298467	7.40454	8.633097
¸ßË¹°×ÔëÉù´¦Àí (495).mp3	0.6092758	-1.0210631	4.5677466	5.8421426	5.650673	3.8096976	-2.8078527	0.15769717	-0.8235919	13.9009495	5.1609354	-3.4370503	11.523384	5.8886805	0.90736264	0.29176688	0.903929	-0.14933628	5.971266	5.337842	-0.49706796	-5.433038	-0.39473575	4.070701	18.958763	11.302916	7.6232963	8.924119	11.847912	11.92603	4.2800336	1.9419484	-1.212849	-3.1406484	1.330885	2.3866677	0.010298282	5.5890036	3.530137	-13.583723	-9.054241	-9.417479	-6.1796036	-4.1747437	0.30820286	0.04662186	4.483508	-0.14836112	-13.460548
¸ßË¹°×ÔëÉù´¦Àí (496).mp3	0.8059752	3.6670809	10.623415	2.9218297	6.9339943	1.7602333	4.122512	2.0415413	2.0098972	-0.11158329	2.6116488	1.6797658	10.503439	4.334408	2.122422	1.3819776	3.253604	10.039032	0.8150602	1.9692186	0.9749429	5.8101788	8.360737	9.565724	1.2917252	-0.75768244	-3.4372876	0.24908754	3.7198746	4.560219	20.344147	15.289185	1.5796809	-6.1333284	-3.6438525	-8.485469	6.8484015	8.751871	6.169979	10.391947	6.108821	0.5708048	3.3754203	0.34451243	2.4502583	6.9063272	4.786996	4.998966	5.02403
¸ßË¹°×ÔëÉù´¦Àí (497).mp3	2.1986814	4.045061	4.028651	-8.301775	-6.9543943	-2.185826	3.390626	3.4724069	2.3753152	7.2978654	1.48971	4.15386	-4.7256293	-4.227398	-13.424449	14.007566	9.542008	4.147053	-7.2573013	-7.140409	-10.844502	-1.9861194	-1.9429408	-5.99887	-5.804888	-2.6430964	-5.8891616	-12.695698	-8.940933	-11.424598	-9.253965	-3.3955345	-4.717061	-15.170867	-11.876633	-5.280241	4.7650833	3.5908556	1.0472431	-0.06951067	0.4501733	-1.8317602	-6.4335675	-3.633244	-3.067303	2.3119183	5.5905046	9.251884	4.1239004
¸ßË¹°×ÔëÉù´¦Àí (498).mp3	2.8002172	9.98461	7.115643	14.078306	15.674953	13.525095	9.410128	15.07706	10.861692	3.8911695	0.14694522	2.8853028	3.9168663	4.3203816	6.0237617	4.381072	8.348554	9.677292	18.192013	18.069345	12.611213	9.801168	10.852543	4.982094	7.242561	1.0525647	-3.5607042	15.580212	13.102629	12.815342	12.376979	10.54932	6.152499	12.941095	18.634903	21.889814	11.977879	13.751583	12.5292225	4.43223	8.297264	4.0365663	17.718693	14.794487	13.558224	14.757957	19.502737	23.633276	16.405884
¸ßË¹°×ÔëÉù´¦Àí (499).mp3	15.21682	16.768112	13.566463	15.786123	7.3834314	2.7502103	7.0738	2.6644778	-2.0731707	5.861443	6.2844467	-1.9662313	-2.7650309	-1.6684611	1.7244455	-6.7456913	-2.70349	1.5117288	10.048072	10.897028	7.9983835	6.5928793	4.8110037	2.2497663	5.932006	10.403964	18.839836	-8.703284	-0.40123492	-5.57588	10.611244	5.634054	9.903164	-1.3320426	2.7516203	1.2829663	9.09255	10.0774765	10.029472	15.718565	16.448261	19.170692	14.071976	14.747995	8.179228	18.295296	8.507255	2.4508953	6.9170876
¸ßË¹°×ÔëÉù´¦Àí (500).mp3	2.5387397	3.3207974	1.7101493	-2.4673617	-12.041828	-17.22226	4.290736	1.9788175	5.440256	6.469603	13.15188	7.812766	2.1462839	0.8683965	4.5286694	-0.8015722	-0.18773413	-1.9878939	18.254637	12.870865	3.6664686	-12.721576	-5.7870555	-3.8598733	-7.1427784	-4.4245086	-0.7048918	4.228255	8.099889	9.329694	-2.0145483	3.6082597	6.908544	11.042775	11.723243	8.14378	31.581034	42.040497	38.046722	-3.2811878	-1.4856236	6.705855	34.84043	34.023598	29.563028	10.098043	11.177781	7.920662	17.584366
¸ßË¹°×ÔëÉù´¦Àí (501).mp3	16.013016	16.027136	9.952922	8.470496	12.394384	17.157852	0.14512622	4.9860597	1.6504471	8.461278	1.2758733	1.1647671	3.9975011	3.2366486	4.2825894	3.556869	6.1854134	11.475187	-0.85458064	5.040888	8.272438	4.9434743	6.651047	10.742623	11.469711	9.863127	7.945918	20.222168	21.51923	16.800114	3.2465723	0.89647907	-3.184005	7.657813	10.4398365	5.299933	11.97571	11.393499	5.72476	8.9373865	10.120942	7.742101	7.044546	4.425569	4.797081	7.2087345	7.381632	9.655872	4.8689637
¸ßË¹°×ÔëÉù´¦Àí (502).mp3	-19.82523	-8.072808	1.2719795	11.493942	10.4546175	8.773979	-1.3412455	-1.9236466	0.36075222	7.0777655	9.457701	8.866831	6.1096687	13.872971	13.6806755	-10.023676	-8.930466	-1.7440435	21.170181	10.07278	4.357778	5.5426064	5.2946568	3.4253247	10.810507	8.495646	6.3339334	0.1421476	6.175378	6.798015	-6.9750295	-13.036416	-13.672777	0.31099102	9.130932	14.553232	8.12589	3.7211447	-0.32268515	1.7813499	5.0456123	5.3036804	6.2129173	11.557491	12.9001255	-3.0426493	-8.652254	-12.233755	14.300114
¸ßË¹°×ÔëÉù´¦Àí (503).mp3	1.6063315	2.5921388	1.9444647	9.4560795	14.075709	9.526247	16.25402	15.675951	9.735374	8.42559	10.819472	11.711302	13.162138	11.743786	9.522284	3.6684463	5.5467024	12.005285	7.4024096	15.866303	17.276184	8.458689	13.082064	13.286499	5.5249414	2.9804704	-0.24339518	14.703428	8.101416	6.4220896	9.206353	9.299471	7.8882303	9.353081	15.840176	15.163429	6.7187033	6.5938673	4.8342533	17.998085	19.971676	12.245052	12.33065	15.0529995	14.544834	8.569597	13.373346	10.67855	7.9567833
¸ßË¹°×ÔëÉù´¦Àí (504).mp3	2.318974	0.21089691	-5.510844	8.819143	9.35927	4.5589447	-5.9264927	-2.979198	-3.9284956	0.96451414	6.5553923	14.066272	6.5664015	1.1595101	-5.493579	10.377586	10.805265	5.8349695	12.903342	10.566298	4.615642	2.7820115	1.6654041	-2.1172056	-0.56308883	3.1453001	3.2904603	0.8513017	2.252676	-2.9792268	-9.253316	-8.337893	-5.720526	-2.0380561	0.7348213	-1.1685588	-5.0226455	-0.8204099	1.0320237	3.0400882	4.923473	6.7680387	8.543856	10.80889	2.5000799	11.0844345	11.428328	6.699999	-1.2733533
¸ßË¹°×ÔëÉù´¦Àí (505).mp3	-2.3650193	5.714982	15.082037	2.5848846	2.1161115	6.509943	1.1567631	0.23418635	-4.040786	25.522171	20.460194	13.976634	6.2880774	13.028752	13.362686	12.823936	14.502548	10.077274	1.9687115	4.4329557	4.565749	7.390236	11.857695	14.877726	7.801662	9.808435	8.297251	-21.881306	-22.877329	-20.69839	8.007399	9.01078	15.497545	1.4056039	5.6280146	5.3272467	-2.7041492	0.658887	-2.4426327	-9.056903	-2.762578	-1.9193082	-0.5557548	1.4042444	-2.4820967	3.3897219	2.5707853	1.6159883	-21.596697
¸ßË¹°×ÔëÉù´¦Àí (506).mp3	3.4168668	-3.197259	-1.959089	-8.279493	-12.027035	-4.710694	-10.983794	-12.350996	-11.440472	0.06839067	-6.012526	-8.5296545	-3.0381956	-5.258127	-5.084691	-7.93771	-12.512077	-16.17926	-1.8310413	-6.8988285	-2.1570678	-13.115433	-10.269427	-8.260326	-0.48358363	-2.5404918	0.07624933	-10.983656	-8.942656	-8.649862	-11.48921	-14.512039	-12.946957	-3.7796175	-3.4961138	-2.008243	1.9050956	-4.6663013	-8.583292	3.135479	-6.9901667	-8.465616	-11.617424	-11.141485	-13.54122	-7.1222544	-4.313048	-6.008006	0.12900078
¸ßË¹°×ÔëÉù´¦Àí (507).mp3	2.4251738	3.5572443	8.989361	-3.95706	-2.1330652	0.5174296	8.783279	3.0459287	-2.8954759	25.68853	22.756897	14.96089	18.399385	13.637079	10.911018	19.730907	21.1661	28.437767	12.064775	14.282515	15.957021	12.851139	12.267537	8.3606415	17.88403	10.843006	3.18081	6.865232	4.783718	5.179637	7.9650664	11.718856	12.119962	4.3205767	7.578326	8.228789	3.7832584	0.56895673	-4.1851587	5.4258413	3.7247753	9.2055435	4.3882337	10.226662	4.2331486	4.396035	12.54011	14.527182	17.046131
¸ßË¹°×ÔëÉù´¦Àí (508).mp3	18.142078	22.301643	17.880531	17.756872	24.13779	29.969238	10.212771	10.315179	4.901497	19.341734	21.694885	21.7682	7.733269	0.8965348	-0.49710643	21.551655	22.311707	16.908222	18.709133	22.698341	20.094618	0.4430148	6.737589	13.080616	12.199743	18.729845	18.813866	5.5319614	10.19812	8.417597	26.040798	32.42906	33.3995	-5.6882524	-0.5876994	6.280694	5.42023	9.787415	13.440527	9.043577	6.8257904	6.275198	12.702836	15.082893	21.295012	20.653374	31.56696	32.613045	8.935031
¸ßË¹°×ÔëÉù´¦Àí (509).mp3	0.31347758	5.7823935	2.6525087	14.974452	18.630486	14.927087	0.6637885	-2.5806713	-8.173953	10.13129	11.098871	14.791771	-4.1046004	-0.8386642	-0.39128262	-1.6061673	-1.7496796	-3.519255	-14.509986	-11.739023	-14.552223	0.6607709	-1.756794	3.088924	-6.462535	-5.0475206	1.0888776	13.474864	8.579777	-4.416368	-9.417883	-4.509738	-4.326486	5.8782234	8.2783375	14.122734	0.9264781	-0.6452368	-0.12898111	-7.9996696	-1.0411048	4.3315825	9.772989	8.5764065	8.461975	4.9886923	5.127655	6.2270145	3.7506738
¸ßË¹°×ÔëÉù´¦Àí (510).mp3	9.582574	9.245007	8.038532	11.607753	12.360085	14.308689	5.849332	9.786269	8.711743	18.05085	21.413725	16.557316	3.3015323	8.377866	9.421299	-6.2682624	-3.364087	-5.719861	5.7613144	6.4323673	3.8126645	6.5912642	8.1247015	9.440729	0.08207616	1.9259243	4.251897	11.087245	11.572972	3.1386492	-5.4903984	-6.4969997	-6.903967	2.9561462	9.757436	15.0498085	-0.87370276	5.102912	1.2851479	8.06252	8.469475	6.3677025	10.442015	11.326496	4.373024	-3.0688515	5.141556	1.9919155	8.274242
¸ßË¹°×ÔëÉù´¦Àí (511).mp3	10.511745	12.2825775	15.170093	-7.070909	-3.9112492	1.2613087	17.900192	15.521347	9.538195	-1.3284917	4.5707536	6.660129	3.0731854	3.8557653	7.1637583	-0.6512209	2.8321583	10.821667	9.790606	5.843219	7.1836643	1.8175131	3.8055437	6.6145945	6.7852483	4.8897705	2.7423058	1.9413333	9.326267	9.6742	-6.131054	-1.5403156	7.7272296	5.875489	4.137655	-0.62507087	-4.5073447	-3.4635787	-5.455014	-11.695324	0.30942816	2.0139298	16.434578	20.921398	23.333603	12.477005	14.423227	15.554054	10.04319
¸ßË¹°×ÔëÉù´¦Àí (512).mp3	2.3961635	7.1775923	4.575054	11.611402	7.8636923	3.6127777	1.5897257	3.0564685	2.769492	10.628612	9.651707	2.767513	5.7390633	6.2625165	2.702509	12.555006	9.51267	4.6802015	4.979045	8.521172	6.8056245	14.360317	11.67643	16.983719	11.772448	7.0714474	4.1996117	7.7961144	10.114461	6.7643824	5.3596716	7.898628	7.31892	5.4708853	8.626923	11.00764	8.193501	8.587239	4.7504034	0.7565659	4.9296527	4.4088273	8.408264	7.810288	7.53761	2.2257419	5.83447	8.11661	8.62918
¸ßË¹°×ÔëÉù´¦Àí (513).mp3	-0.8072396	-0.001221925	-5.7816114	16.033657	16.884079	13.757919	-0.7682694	4.1612697	2.9600322	4.48563	9.419956	9.819807	14.679672	16.89338	17.663162	10.42803	16.4681	14.973966	16.49358	18.259823	11.758583	17.887129	17.9324	16.102331	11.131158	10.207	9.819536	12.632095	11.762272	5.1185427	6.3592653	6.4447007	1.1597282	17.166176	10.870298	5.5385294	19.693768	20.886951	20.557285	15.946734	13.526249	7.7903523	24.320969	24.296806	18.727074	17.520199	20.992847	25.905186	7.1056905
¸ßË¹°×ÔëÉù´¦Àí (514).mp3	9.629834	-1.097629	-5.112999	4.4618883	11.091157	16.56815	3.7761188	1.6920301	6.8835335	32.23287	35.70127	25.932735	9.343813	9.923489	4.9239244	-10.090858	-6.605034	-2.187655	10.526543	-0.80891454	-1.5811042	6.0548754	14.035695	13.093708	11.928494	14.393749	14.734936	2.17497	11.00832	20.602638	11.183798	11.394974	8.440149	-1.1713536	-4.743886	-11.978604	3.245803	4.7664604	4.102912	11.846115	13.892548	7.91966	8.57376	1.17596	2.2536187	19.716442	15.062405	12.5513	-9.816989
¸ßË¹°×ÔëÉù´¦Àí (515).mp3	19.669533	18.912249	16.70948	2.8474367	3.5213108	8.019839	-1.0672665	2.2803757	5.1478357	0.12732172	0.7434449	4.043705	-2.235563	-3.970868	0.2157613	5.795101	7.609226	5.9850626	17.277163	15.227941	10.949344	23.028267	17.105423	14.68093	25.934357	15.852531	8.934038	-1.3096628	6.202194	2.917455	7.391321	13.666463	16.14718	23.438154	23.03157	17.234585	7.0954895	6.228245	3.3280416	12.427257	11.631285	14.046223	15.474915	12.666336	4.076139	12.251837	9.212904	3.2721746	2.9048405
¸ßË¹°×ÔëÉù´¦Àí (516).mp3	8.876876	8.161858	1.5029812	-1.7864627	3.662368	12.136954	6.883102	10.5868025	11.153808	-5.7258034	6.300083	10.432844	2.8712356	-0.17412925	-6.03449	4.167265	2.5073051	4.5256367	-0.9380811	-0.11936414	0.089953125	5.3430367	3.2134733	3.0720432	1.7610062	1.5587018	0.15368766	11.120544	5.332751	4.0295496	3.9428613	7.640089	3.0403628	7.671434	6.258644	5.7484083	4.9808707	10.076178	7.6243114	7.0391545	11.326532	11.021322	18.301823	19.647676	14.41544	7.4611864	3.680892	-1.1794096	0.14488089
¸ßË¹°×ÔëÉù´¦Àí (517).mp3	-7.555071	-0.096729875	9.561528	5.559745	6.55634	5.421976	3.083056	-0.20895797	-2.1936576	17.507114	14.129816	11.955429	13.324289	15.228426	13.932756	-0.50292414	5.1610537	7.5496387	7.241331	6.593197	10.235544	4.256131	-0.51699156	1.1702688	0.88391924	3.7762396	2.8728304	-2.205457	4.126145	4.527252	0.6893133	-2.7799475	-10.565933	3.5628285	4.9992857	3.2770457	-1.9526993	-1.5827732	-1.5146035	10.958414	10.298701	4.707695	3.5376763	-0.71499646	-1.393461	19.744377	16.361816	9.365129	3.658905
¸ßË¹°×ÔëÉù´¦Àí (518).mp3	7.2756934	8.528851	5.1547933	7.776998	3.6374993	3.714607	-1.9474423	3.148018	9.997628	6.92142	8.877818	8.035841	7.054439	10.863752	7.404085	4.546294	10.197163	8.374764	14.152384	12.051843	6.888405	10.763345	12.189019	16.158396	11.721586	13.895296	13.941506	-0.14517722	3.8663814	5.459694	7.6126857	5.131768	13.248689	1.938679	7.437303	6.984892	11.959389	7.700234	4.467287	6.125042	4.1806755	5.3697805	3.1013768	1.1212432	1.3070164	8.515671	3.5380554	-4.4779096	3.8959124
¸ßË¹°×ÔëÉù´¦Àí (519).mp3	-3.246624	-1.2367852	2.084094	-10.064253	-4.618622	1.9288113	19.825197	14.391255	5.2399983	0.019297421	-3.2665715	-1.9421386	5.4244103	4.5490055	7.8308697	-3.522628	0.75933075	6.6731167	12.921255	8.7824745	4.462036	7.4245853	7.2689867	8.52196	8.287919	16.486225	16.975403	0.65659153	7.423215	15.012067	4.049428	8.286655	12.862658	17.063667	14.704602	14.17638	7.3060865	8.718765	16.400627	8.449101	10.386438	3.183946	7.672762	5.5703855	0.28457752	-4.3661175	0.71599543	5.209005	10.970585
¸ßË¹°×ÔëÉù´¦Àí (520).mp3	13.177139	9.985725	3.045763	-4.781043	3.4393513	8.005754	-9.340071	-2.5669422	-0.5782474	4.804388	4.6463013	4.09085	12.94611	20.44143	17.65329	9.401655	7.903268	3.3403964	-0.19227707	0.74501723	3.161983	-3.0853348	-6.455035	-9.266339	8.70875	12.848138	13.065165	0.8974743	-0.6106128	-0.8144927	26.326475	25.791653	24.793995	-1.5795106	1.199117	-2.5165749	11.228994	1.063148	-4.437971	8.685343	8.738579	12.521379	4.2023335	-1.8332375	-5.7405176	8.564993	0.26231122	-2.0774317	2.349864
¸ßË¹°×ÔëÉù´¦Àí (521).mp3	-4.9302073	-1.8245082	7.563612	9.409906	12.286816	10.127388	4.854657	-2.4866576	-9.604019	1.2759533	4.7137284	7.881641	-4.6123466	-6.069706	-0.70688194	-0.8009145	-0.68971217	2.8517017	-1.28689	-4.520404	-4.642068	-2.68237	-6.4420633	-7.517333	-2.8639102	-5.7740793	-9.577357	4.733768	-0.6701124	-0.122966886	5.708166	-0.21301815	1.4146101	7.058042	8.285963	5.2502155	-4.8146534	2.8698034	6.3205814	0.25379512	4.819406	4.4671764	10.458733	-11.694876	-15.134003	5.315728	-1.1933875	-10.898464	-1.6630105
¸ßË¹°×ÔëÉù´¦Àí (522).mp3	2.9490118	4.555431	3.6046433	-0.38188583	8.459135	11.600386	10.319489	9.627536	2.1429443	4.710234	6.815652	9.476755	4.1579094	5.6204114	1.2971362	2.6215692	6.209676	3.637776	-1.4138935	2.3368347	2.7199798	11.278492	8.6005	3.918888	21.22068	16.722383	11.184406	7.10594	0.8815734	-4.9402676	7.5186234	12.458271	6.4669714	3.9775286	10.297524	10.808521	9.593728	10.186072	3.9433339	12.349911	9.978562	5.639656	-0.6827926	9.405197	10.092688	6.579273	7.760849	4.7704544	8.805695
¸ßË¹°×ÔëÉù´¦Àí (523).mp3	5.917378	-6.692789	-7.042019	8.446264	13.660042	13.713736	9.586323	13.87862	7.20759	10.222086	7.7863417	5.6062	2.3702502	1.6096082	0.006064415	-0.76119125	0.6023521	3.5935109	-1.3970575	-5.590252	-1.3359909	3.188139	3.5346022	6.6550107	0.7521539	-1.1946561	0.04631734	3.738442	8.733355	4.8305917	8.515518	15.743376	16.690048	4.0671024	5.5751247	5.8132315	13.414183	9.408324	4.059409	-0.19960219	1.1697677	-0.20512438	0.6470181	3.177368	8.561938	11.3595495	8.910393	4.310118	7.6637034
¸ßË¹°×ÔëÉù´¦Àí (524).mp3	5.976672	4.225374	1.4543586	4.865733	-1.0250634	-3.783254	12.185537	8.267061	8.734125	-9.101988	-3.0875123	-5.68863	0.42527592	2.6819472	4.9259787	-3.169147	-1.9335552	0.50332034	-7.6548605	-6.0621133	3.754164	5.471055	5.661525	1.7754475	1.408272	4.1873546	6.032026	-4.3586082	-2.34503	3.2742386	15.028364	15.617602	19.191273	7.678381	9.48074	8.841666	8.84413	7.3983088	5.404809	8.2899	7.3194275	6.3860965	-7.458557	-9.147615	-11.093481	2.686586	0.19578344	-1.9338427	-6.108126
¸ßË¹°×ÔëÉù´¦Àí (525).mp3	0.42952248	1.244953	-0.37744415	3.9986212	1.5636442	-0.45838612	1.1298511	1.8837535	3.8124294	5.056906	3.1232104	-1.218308	12.276806	4.292569	-3.0719624	4.6879773	20.207464	21.529095	8.234989	12.52394	16.288364	-5.6878157	0.07862967	-3.598527	16.340113	17.601917	14.72986	10.86344	9.66114	14.326574	2.6186647	5.554906	7.624651	5.4376917	4.4956284	3.5776958	3.3027542	6.177273	13.909508	11.41172	4.1987844	2.02154	0.07554885	9.705811	10.3491745	21.367413	15.5836315	9.000666	19.629772
¸ßË¹°×ÔëÉù´¦Àí (526).mp3	-10.028593	-9.578315	-7.3931127	-6.3657064	-1.9422289	-4.020554	12.112736	10.870626	7.925603	17.673527	15.863865	14.310564	15.5641575	26.634861	30.719273	5.2095366	9.044081	8.4935665	8.958117	11.170935	3.7288756	13.753827	6.750354	3.8768146	10.347082	7.090136	6.497361	22.000652	27.7335	27.844883	1.7723473	-0.7363727	0.8844023	-0.96612626	6.1024504	14.907761	9.011313	13.179203	9.618333	-0.33713216	0.3809663	2.4872031	5.861258	11.417009	8.444813	5.36275	10.516743	10.005382	25.975655
¸ßË¹°×ÔëÉù´¦Àí (527).mp3	2.314788	16.30566	24.28162	5.195264	14.027914	13.894511	19.081078	12.244614	10.97299	2.0422852	3.8877406	-0.20676987	-3.1814814	2.9791746	1.7743337	-2.2468238	-0.92360026	-4.1264553	-5.2400737	-1.3115896	1.1185513	0.8753411	-4.9486513	-3.3686852	1.7020569	2.453104	3.1566882	7.7021923	9.839455	10.165382	12.519526	13.77042	8.913033	12.720684	14.493776	2.9599125	8.717894	10.555222	10.07699	6.847601	11.7876005	10.646478	-3.170716	-1.3267248	5.5625935	9.90696	12.387527	12.732281	6.432171
¸ßË¹°×ÔëÉù´¦Àí (528).mp3	4.2032547	4.220641	5.4514875	12.696769	13.427303	6.9993176	4.581511	7.5599775	3.745275	12.451438	11.319802	3.6240563	3.042283	-0.14346036	2.6326015	8.334642	12.00374	6.841711	-0.28107738	2.783437	7.849025	5.534811	9.23381	1.007368	12.430908	6.081452	-2.192804	14.641827	16.602703	10.33938	-1.9178896	-3.1282496	-3.7103102	4.6315145	8.241433	-1.4345427	9.258142	10.719034	14.395094	7.341364	9.216284	10.382726	5.4420385	4.532606	0.5582078	-3.3617797	0.1569717	-1.1639447	-3.7282994
¸ßË¹°×ÔëÉù´¦Àí (529).mp3	1.0927689	0.90926397	0.024180532	-2.2928991	7.569659	14.058868	10.061729	9.015454	8.565157	11.162656	6.9335203	8.116627	2.3006384	-2.041128	-0.67665994	6.2241573	14.641054	12.424474	-5.10306	-6.8971033	-9.121784	-1.3130155	4.1659794	9.850512	12.485226	25.560835	28.934004	34.733974	38.71833	34.006996	14.114498	30.751144	30.154184	4.344531	8.373226	8.726347	1.9342563	9.444601	17.617104	21.623337	28.94746	30.822918	19.207485	23.909615	22.40429	-1.8608172	-1.1862359	1.0886177	17.987234
¸ßË¹°×ÔëÉù´¦Àí (530).mp3	7.1715546	7.4732513	6.813843	4.113275	6.3863025	-1.7456995	7.035775	9.71327	10.771572	-4.890077	-0.8004823	-0.4288554	10.366869	6.2343783	3.5300949	4.477598	7.7123184	6.5732527	4.5398493	14.817174	14.53521	4.613349	11.52342	29.248049	-2.9186513	5.4269447	5.767786	10.53454	5.489998	-4.1382446	-1.4995217	-0.4726044	2.5902166	14.19355	17.704884	8.704276	0.37053537	-3.6640496	-3.4500875	5.8664894	11.921261	11.225488	2.9528995	11.737883	12.535038	12.57851	10.254026	10.230724	23.764622
¸ßË¹°×ÔëÉù´¦Àí (531).mp3	1.5779058	-0.5940123	-1.7033114	-0.053963184	6.829937	9.040071	-3.3241363	-4.3129826	-1.4399061	14.022501	10.357855	8.284932	2.3883252	-1.4347714	-3.6590261	4.2584476	7.8712263	6.3019724	-0.15633231	-5.1269298	-6.2775307	-23.736431	-16.378887	-12.300152	-9.734098	-11.799973	-14.424414	-5.0443764	-3.107808	1.9619135	-5.3078876	-0.84738755	-5.177553	15.143549	7.856744	-5.8776383	0.19944765	-2.9344878	-0.40591526	-14.820147	-4.2714906	5.361143	-1.5634953	-5.240587	-4.15332	4.959885	6.489584	0.9650917	3.8744266
¸ßË¹°×ÔëÉù´¦Àí (532).mp3	6.2410965	7.542036	7.8709707	7.2911735	11.832338	7.894483	-2.003993	6.5738325	17.056396	22.238232	20.644375	16.488192	13.159779	12.791254	4.304027	-7.5023518	-8.131253	-3.6905708	20.14283	19.122353	13.43828	-0.24967462	0.5531754	4.8965273	3.366432	5.66351	2.3404064	8.989626	12.084758	11.246671	4.959873	-1.8386112	-5.4046874	-0.7396393	1.5558987	0.8880053	8.095851	13.706946	19.171686	13.179384	13.191532	5.9465647	14.251846	3.894666	-8.675411	9.136883	12.922624	16.114138	9.316717
¸ßË¹°×ÔëÉù´¦Àí (533).mp3	13.779121	9.149029	13.499252	2.750195	3.8706746	7.9725738	6.847462	5.5687795	8.142122	6.196027	5.316493	-2.4909644	0.040995717	-5.417185	-6.670954	-2.11509	1.6715672	6.715438	-0.2693045	-0.84338474	-6.355282	-17.151237	-17.298653	-13.869473	4.231596	-3.4430563	-9.359297	18.795294	19.775736	8.157198	24.534039	21.860348	13.484669	17.540787	18.707249	15.200724	6.3403683	8.194522	7.028098	-16.179256	-11.00142	-3.697573	25.071266	30.95477	24.455297	-3.4629283	2.8373847	7.570964	-3.3444698
¸ßË¹°×ÔëÉù´¦Àí (534).mp3	2.4330382	5.443718	-0.4430203	4.8302283	8.258237	2.1939516	10.368206	18.370728	18.32822	14.404291	5.837508	1.4623146	6.2362976	6.4427443	4.201054	4.6823115	10.167278	11.858777	15.875059	11.827612	8.156672	2.553195	4.099654	1.6580842	2.4580798	5.406894	8.3436575	0.5385812	-1.2779658	-2.9831998	1.1077089	4.3723736	1.7905561	2.5795746	6.694046	7.659005	2.4469125	6.0772333	10.056917	13.575097	15.134367	6.0384784	-1.3882571	2.1714287	7.8173847	5.2864447	12.586742	6.7547493	13.925241
¸ßË¹°×ÔëÉù´¦Àí (535).mp3	6.7012205	9.075712	4.756288	-1.2379557	10.32453	15.025488	8.44194	7.770446	11.218933	-2.102322	-2.0431151	-3.3443587	-1.7624495	-0.6431182	-1.4492025	8.958724	10.179245	10.554994	9.794415	9.522243	2.981764	16.39289	17.977913	18.13102	17.401514	14.567462	13.882767	-8.068945	-2.6845446	6.1716514	18.158619	18.045036	15.024265	17.550423	15.334406	7.464526	7.0020037	5.2020655	4.640956	19.617676	21.303808	21.924221	-7.1993155	-5.1720476	-10.232594	2.1697876	5.99014	2.044892	10.940822
¸ßË¹°×ÔëÉù´¦Àí (536).mp3	-0.80709094	2.3877954	-3.4972956	9.331855	9.255091	8.812403	2.850119	-0.09424029	-1.8557097	25.345524	29.202604	37.444664	6.988059	11.324217	14.437887	-6.274461	-2.536563	-0.46077803	14.953894	20.125223	23.143618	1.2383568	0.15188023	-2.9325762	-2.3296087	-3.8723981	-4.9236755	13.846751	5.3025875	2.7571616	1.1221325	5.202886	4.254319	13.27616	13.9582	14.887951	4.0511847	5.4847155	10.163206	-5.318074	-9.649595	-19.933826	1.6927974	-2.4230845	-0.17498052	18.56694	20.94529	21.495605	19.90216
¸ßË¹°×ÔëÉù´¦Àí (537).mp3	11.014231	10.147911	5.98036	-3.0614355	0.10689726	8.754419	-5.5100393	3.39E-05	1.1363838	-2.7733135	4.1706314	4.404823	-2.0037339	0.41677898	3.2524846	17.660027	6.032111	-1.1524967	-7.195281	2.6426268	-0.5523633	2.7650962	-1.4390275	-0.78976834	-4.4221134	-3.7474246	-3.9059658	4.0763197	7.956967	10.696234	-4.3094025	-4.139508	-6.5893965	15.276586	8.41691	3.7684088	9.912291	8.192814	4.5714164	11.299976	10.650619	9.056522	-0.28637058	2.3395376	5.320963	4.220846	2.6560543	2.335519	10.150672
¸ßË¹°×ÔëÉù´¦Àí (538).mp3	4.882501	3.4130418	-1.2817391	11.753662	8.058844	8.140716	5.993655	9.2484255	6.5822864	6.3445687	12.228878	14.06608	33.271545	32.813023	37.32666	13.3604145	15.256547	12.851854	16.832504	14.081514	7.6882877	30.111088	22.89944	10.88766	-2.0104475	-1.8203266	0.16154265	4.2132072	8.680569	8.2703285	7.1281767	7.4107113	2.985889	3.5636826	10.619566	11.169143	-8.688096	-6.6691923	-13.347399	-0.024770856	3.0838807	6.215847	5.1155677	5.7480903	0.25974736	13.123629	10.139469	9.608366	-0.59215087
¸ßË¹°×ÔëÉù´¦Àí (539).mp3	-2.056271	4.7702036	0.1716828	9.530714	8.923353	4.8512955	2.4269357	-6.907545	-12.917246	0.024984017	1.4998645	4.737377	-1.1606668	0.74619836	-1.6331018	3.7741208	0.6332756	-0.24176061	-0.16822767	6.010017	-5.625807	2.0206113	0.44534177	-7.372591	-5.386901	0.6177771	3.7747314	-1.207933	-1.004466	-9.89183	5.750873	6.5715876	-0.29857805	2.389352	4.4190164	3.2878342	-5.7180953	-4.9074793	-10.758566	1.1348197	7.741622	6.645173	10.423517	5.1085525	0.99730074	-15.405898	-12.140131	-5.1017523	-3.0303311
¸ßË¹°×ÔëÉù´¦Àí (540).mp3	-3.7073784	-3.2380488	-4.649415	-2.548905	1.440465	1.2957351	-11.652373	-1.9955297	2.5524845	2.4267364	2.2501647	-1.248338	5.8798532	7.792304	11.12191	-0.47994548	-2.537821	-1.5194504	-0.954052	1.0632004	5.4823904	2.7659714	5.1655674	5.642478	13.407917	12.839458	10.863606	25.755352	23.064472	16.738102	13.300489	16.391582	18.651642	5.2678633	8.152427	5.7477064	-2.372641	-3.1671054	-1.0969815	20.216913	25.996279	28.37743	6.392962	1.0852821	-0.13606998	15.389114	15.833944	7.1347313	6.71758
¸ßË¹°×ÔëÉù´¦Àí (541).mp3	12.370444	12.331842	9.398965	26.601387	25.632812	26.048046	4.3757954	6.242744	6.5882797	24.302437	18.883953	19.224112	13.90829	22.422855	26.12704	3.4686708	8.673418	7.6802053	18.147322	19.26927	17.367687	6.5745997	8.89558	2.564826	-0.945003	3.7078183	-2.7470782	6.653831	12.078956	10.155842	4.0118775	13.506773	17.993671	3.9886246	6.6451035	7.717681	8.920944	11.24729	9.943531	15.968017	19.839125	17.424116	12.775433	16.474043	13.182836	-3.200279	-2.5075204	0.91400254	2.159062
¸ßË¹°×ÔëÉù´¦Àí (542).mp3	-8.526485	-6.741521	-6.3905115	-1.4124427	1.0900223	3.42903	0.8371273	-3.284976	-0.5376102	-8.036638	-6.481061	-5.343883	-6.079958	-7.1639385	-3.307794	-0.9361811	-6.953522	-8.97242	-0.35756046	-1.5333879	-1.8725525	8.429832	-5.54593	-12.420451	3.1979775	0.022841156	-5.120723	-1.701421	2.1901512	-1.7721113	-4.7132187	-4.494632	-9.551844	2.8608055	6.7712617	6.5652847	-13.665852	-8.252889	-1.4490218	3.0869436	-0.84531623	-4.3050423	0.7368149	-5.6857014	-13.791363	2.6751223	-1.8692901	-2.7444673	-7.148011
¸ßË¹°×ÔëÉù´¦Àí (543).mp3	17.926273	10.027342	3.4118154	17.198776	12.277016	6.9999695	15.423216	14.2665825	13.529356	9.796526	17.598198	23.466576	0.35792413	6.061466	5.6519136	10.611969	17.992111	25.45697	9.822304	9.178112	8.226576	13.6695595	15.582873	12.086567	3.2273562	4.164577	-2.906851	2.0291476	6.3705845	3.0075877	9.941731	11.786573	19.23682	11.026869	7.045722	-1.943377	7.4397597	10.088045	12.160815	17.10842	19.757214	18.03619	15.0862465	17.403225	19.485867	13.80801	6.739743	6.6007233	12.11489
¸ßË¹°×ÔëÉù´¦Àí (544).mp3	-3.4254193	1.8966042	0.90298194	2.013488	2.8857703	3.009584	2.5556664	5.917122	3.3534136	7.2612076	8.911181	5.619648	6.924027	2.7764502	1.2612716	-5.1632934	-6.103917	-5.883973	0.015650809	-1.6969631	-0.5174093	10.048269	3.2664795	5.745697	9.941301	8.729367	10.899036	0.9069486	0.88492167	-0.8193023	2.4819517	0.08390793	-8.03604	10.833441	9.8672905	5.0798426	-3.439714	-7.3916407	-1.8091476	4.5569496	3.3587878	0.86758214	5.9496126	8.547117	8.461776	-11.485886	-1.8109028	2.7076719	-5.7233214
¸ßË¹°×ÔëÉù´¦Àí (545).mp3	19.003723	22.768723	19.370964	18.175446	30.135197	37.131416	23.517168	18.422604	16.638786	-0.31672347	1.9756137	-0.61492425	9.114538	16.215206	21.448065	15.905461	14.162631	9.44372	9.90412	9.209513	9.976587	4.8062687	7.1803803	4.9454665	17.76313	14.7237215	8.982756	7.78941	9.614931	7.9043903	-7.2900753	-4.3294134	-9.642542	0.9837219	4.196864	2.5862236	1.5406537	5.1688766	4.088295	14.367119	11.064546	3.7287214	16.753044	28.344185	36.968376	21.727144	4.404168	0.24818256	2.4095612
¸ßË¹°×ÔëÉù´¦Àí (546).mp3	-1.8081013	-0.63263535	0.2512532	-6.9460535	-4.6253405	-3.1021056	7.5800304	4.3206825	-3.9023197	-11.183362	-10.598057	-8.218948	7.236483	3.073954	3.3869157	-9.972868	-7.3508854	-5.500661	-14.172497	-3.2330956	-1.0280054	1.2005966	-6.3713965	-4.938017	-10.358723	-8.973801	-10.297649	2.152057	-0.61886454	-4.8321357	-11.598095	-8.772253	-4.420353	-11.859226	-11.500479	3.9366841	-2.2037945	-2.394865	2.0684736	-4.919943	-1.99266	-4.1121845	-7.77571	-9.399082	-5.9952354	-0.9208199	-1.0160036	4.787943	-5.768285
¸ßË¹°×ÔëÉù´¦Àí (547).mp3	7.05208	8.7903805	10.556936	2.7605143	2.2795095	9.416046	-4.815676	3.3970685	6.483524	-13.730127	-8.22718	-3.9431643	-12.790731	-11.283425	-9.161479	2.982563	1.8861464	5.961187	4.07236	4.081708	4.0870113	-6.5108995	-8.123207	-3.4661994	8.708359	7.910702	3.560694	-1.0515047	-2.9822297	-3.1608346	7.9249516	13.7307205	16.054243	-5.493306	-5.883527	-3.8315647	-7.6073236	-2.635338	-5.216069	-15.793768	-5.089853	3.2750726	-9.77129	-12.246531	-10.008438	12.800484	4.6284604	2.3931952	-0.041175663
¸ßË¹°×ÔëÉù´¦Àí (548).mp3	-10.174917	-6.722318	-1.512703	-3.8337498	0.7521853	-2.1326818	4.1708136	6.1989403	10.770943	-10.359869	-7.2983694	-3.4013164	-1.4494694	-3.0046566	-8.435217	-1.3698336	-0.057291165	0.73553294	2.0309029	3.864474	9.423931	-1.4127811	-1.2668058	1.4460841	14.488407	16.357086	14.768637	16.966206	10.477187	8.991574	-1.2355427	-1.8902699	-0.7438722	10.2785	10.459262	3.0103302	-2.6640325	1.2755597	4.5820312	2.3687434	-2.161243	-0.79738986	17.780441	17.259819	11.093218	6.136382	5.9721365	5.217937	12.740995
¸ßË¹°×ÔëÉù´¦Àí (549).mp3	2.7445397	-1.8914495	-4.93619	4.790174	5.1205044	4.4714475	5.974553	12.793346	12.719849	6.9645414	9.458462	7.7992926	-11.656044	-4.424926	2.4199462	15.936101	9.62642	0.63021696	1.9420512	4.2679224	-0.7449484	9.997499	8.806673	5.1252584	4.778331	10.649231	4.955267	2.7312036	5.9069304	11.168209	8.062368	-0.42526007	-4.1439066	-8.489464	-11.448881	-12.383846	8.158262	6.0763083	2.856533	1.6593292	1.746128	0.83964086	11.608672	2.2179282	-11.1625	2.8850813	-0.08077574	0.010994196	-3.7268019
¸ßË¹°×ÔëÉù´¦Àí (550).mp3	2.8624969	3.8262053	0.049984336	3.0343668	6.4582815	7.156107	7.3922505	12.415489	16.304426	19.905457	23.24223	18.565292	-0.06572382	-1.1607851	-5.989089	17.41643	14.398983	11.612427	0.90936935	8.856625	14.786031	13.495216	8.623652	6.7817383	6.4428463	5.677462	3.1961107	-5.275362	-1.4117377	-5.122715	14.092739	14.695096	7.7389946	6.1536446	3.5121717	1.8699443	16.195604	13.746527	10.34511	-7.575287	0.70645803	-0.7257032	14.5592575	14.8444195	11.097927	-3.4897568	8.189249	12.490702	2.3745213
¸ßË¹°×ÔëÉù´¦Àí (551).mp3	6.5286827	9.481616	12.746113	8.50029	9.7250805	4.3659286	6.8623066	10.310142	9.631763	1.3961434	6.466729	8.690261	6.289218	5.793378	2.548021	-0.38755137	3.6402116	5.87244	8.445744	10.596928	8.207544	8.597973	1.0403183	-3.800043	4.5181704	14.064217	18.114788	18.91996	12.323986	7.04099	4.3417797	10.443154	14.207452	12.5012245	12.606732	10.885525	18.99417	17.101284	10.552698	12.356205	17.129875	17.06899	20.125942	16.260693	17.903488	20.804047	17.842007	9.880685	6.4216385
¸ßË¹°×ÔëÉù´¦Àí (552).mp3	-0.58195627	7.3414836	18.091482	-2.8997679	-3.0400987	-0.8109269	2.4081516	3.185258	5.0942764	21.286179	24.063446	12.863686	-1.3267889	-0.7665764	-1.5346717	0.11248037	5.8707705	7.321698	10.815628	3.7424564	3.3829422	-10.940995	-13.752951	-7.290943	-0.13659932	1.2845471	9.68296	3.859048	5.039032	5.516571	-0.051736295	3.3780026	4.921255	1.0277332	3.1634264	3.045951	14.385361	14.685711	6.988217	11.378141	9.783148	6.381393	12.574909	1.48775	-1.0623544	2.3481443	7.3655877	7.373416	-3.537027
¸ßË¹°×ÔëÉù´¦Àí (553).mp3	12.904753	16.780245	17.282768	22.15441	18.454973	12.902763	18.830193	23.131502	20.940266	1.5015783	8.7001	15.160834	10.06669	4.9452715	2.2039392	2.0500765	5.8312674	10.660955	3.7876692	3.7115135	9.603962	7.6015368	1.0019246	-1.0420125	-2.689781	4.9531164	11.104108	8.719707	7.5648384	4.281253	13.509958	10.616419	10.123747	10.494671	20.901947	20.177498	-0.40970945	6.5544744	12.167477	28.347748	18.847229	10.483276	13.838382	16.3277	14.774424	8.835876	8.90657	6.935462	6.2379804
¸ßË¹°×ÔëÉù´¦Àí (554).mp3	6.764115	13.191194	12.221656	9.772138	8.619171	3.4733715	12.688209	16.764977	14.965284	10.415301	9.83212	6.644743	17.165634	17.601646	13.130379	7.0698566	8.340071	7.152864	16.376266	15.178965	13.706852	2.2530613	5.697776	3.8804529	4.598316	7.07453	10.041298	12.725302	12.428728	9.465977	19.010267	13.173198	7.643975	13.195407	14.027325	11.091027	4.6137486	8.876558	6.888192	14.247997	11.345817	6.7626863	6.22685	6.139503	1.818822	12.427097	14.179844	12.703302	5.7086906
¸ßË¹°×ÔëÉù´¦Àí (555).mp3	8.51568	11.81115	-2.1899884	12.018879	10.286882	2.708265	13.307993	21.123005	17.462883	0.5568008	9.207252	15.765128	9.392485	6.152163	0.3180573	27.81897	27.295376	25.188232	11.226755	18.21405	22.49438	9.279112	9.310157	6.51175	10.83253	11.690716	10.679329	4.577058	3.185544	4.1145716	16.436718	18.003803	0.81272304	-4.9911356	-1.2629384	7.9476123	11.64827	10.789108	-0.33331382	4.8810353	14.674616	22.01323	6.921623	14.304676	4.304198	6.465931	14.308357	5.0526624	16.76897
¸ßË¹°×ÔëÉù´¦Àí (556).mp3	5.7637105	0.8192729	-6.26904	-1.8716979	3.7144828	3.966237	0.32287216	1.7737923	0.9172555	2.324376	3.8915143	3.5442417	-9.29903	-6.8664246	-5.360862	8.554921	16.214495	16.052954	2.8887494	0.878219	-5.130115	-1.9902005	-1.1663858	-0.69303536	-1.6774865	-4.348788	-8.913244	-0.27898055	-0.8337165	-0.34200966	9.085257	8.935267	9.646704	2.1549294	8.639016	8.721961	12.481429	12.909948	4.4956923	13.416556	19.662058	20.352201	5.4888735	8.028935	6.6193027	-0.38304514	-0.3721813	-6.4954605	5.766222
¸ßË¹°×ÔëÉù´¦Àí (557).mp3	10.355127	8.092978	4.1037397	12.969257	15.095375	15.7023535	23.61351	20.442858	15.957029	12.483192	12.393557	3.8468647	15.112001	14.491407	7.7402725	10.251955	17.357803	20.601048	27.340832	26.464205	28.772863	7.710083	8.181922	0.5498456	2.9906316	-1.8514068	-0.7644744	9.540086	11.702202	5.7431483	6.6836567	3.4273043	1.2736518	0.1818007	4.5082474	2.5885227	11.599798	13.647388	18.675098	1.4526123	-0.47527412	2.3784115	6.038337	10.397802	9.525686	3.6028008	2.1067688	1.4334084	4.4376216
¸ßË¹°×ÔëÉù´¦Àí (558).mp3	19.63035	17.669113	9.180374	6.1923637	10.920294	11.515209	9.383917	10.366487	6.5496635	-9.1549835	-3.37337	6.250249	20.933758	24.142433	28.746838	4.3725476	3.6008883	4.3653207	-1.2311444	-2.0423288	-4.2937546	9.038755	9.560326	10.771879	4.623581	12.425678	7.934502	4.26784	0.7493311	-1.7910132	1.4248978	2.739616	8.465454	-3.6020465	3.8487737	8.852564	15.519453	13.894978	3.4761686	0.36111477	5.751648	6.9698267	-1.404632	-5.910658	-3.8639097	-0.3713202	6.6020193	16.421692	6.6414123
¸ßË¹°×ÔëÉù´¦Àí (559).mp3	0.97289	3.948152	1.2239422	-0.22716522	1.9448562	11.191485	4.107872	-0.7952564	-2.1988535	-4.781084	1.1237622	0.23870718	-1.3416553	2.6663685	11.238949	2.1463175	-4.3405123	-1.0919012	8.517254	5.659908	5.378894	0.25312358	6.47093	5.8512993	-5.6771984	-2.901742	-2.9376643	4.537285	6.91271	12.123389	-4.0369945	2.9502668	2.960112	15.8051815	16.476597	12.790176	-6.1495976	-2.4863274	-4.001814	-3.955088	-2.8460388	1.8054125	-0.03592801	4.8992863	6.004074	5.573318	7.172411	5.328746	8.968957
¸ßË¹°×ÔëÉù´¦Àí (560).mp3	0.20021513	6.142735	10.721867	8.492872	9.078581	3.501534	-3.6231189	-5.952298	-4.82928	6.12531	0.6886684	-0.84234786	-3.5471709	-6.411367	-10.528753	0.9640423	-3.2038288	-3.3762765	6.4650545	-0.43426993	-0.8295963	4.432213	16.578041	19.37084	-5.9873133	3.150929	7.427138	-5.6698275	-2.4384303	-2.3170874	1.9481444	1.3621157	-1.0106269	2.988837	2.9102983	2.3379352	-5.962202	-2.3956037	-0.3756062	-0.4791915	5.337817	7.7787333	-1.6843189	2.6961923	3.0877295	3.152892	-0.060358107	-3.1444764	0.709659
¸ßË¹°×ÔëÉù´¦Àí (561).mp3	8.371583	6.3293104	9.568697	18.851334	18.433592	19.983606	13.655074	8.0081215	5.9337215	13.614437	8.496135	5.9347467	1.1684291	1.3183963	6.024248	-11.753693	-4.4262085	-5.4010735	0.7224978	6.96323	10.920567	0.018764108	0.9967601	1.2481205	3.0061693	2.5968761	4.0982733	18.64674	17.71157	14.006531	-2.4690456	4.6487746	4.7794867	-5.9163456	-6.57987	-9.356616	18.101215	16.653494	16.342964	9.484432	6.433744	-0.49805814	3.2114398	6.7679615	10.748921	13.358528	8.9064045	-3.0833082	2.293172
¸ßË¹°×ÔëÉù´¦Àí (562).mp3	4.7580914	6.5384893	12.625793	4.934449	4.6501575	3.557972	7.3374	4.4921503	-1.5409299	-4.0040517	1.7327988	5.2637606	4.5198812	8.236098	3.480053	-3.9709625	-2.4941583	1.101244	5.3943233	4.949527	4.883382	1.5212905	3.520945	1.668247	-8.913462	-3.9499624	-2.195838	5.451812	9.777069	14.063622	7.4724474	9.367155	6.707986	12.03388	13.892044	9.917538	4.694067	6.7491302	9.115477	11.137975	11.660261	11.910574	0.8258192	5.598866	4.166853	11.764731	8.065138	4.6398654	10.801072
¸ßË¹°×ÔëÉù´¦Àí (563).mp3	12.625179	19.120853	26.558754	15.178917	13.989567	9.832874	13.26861	17.912401	16.074184	19.376873	15.817284	9.86045	12.581886	16.704836	15.9902	10.484777	16.213371	16.953533	18.426088	20.910255	16.337334	12.863976	14.90087	16.073345	16.825296	15.747678	12.930249	11.742149	15.564764	21.21106	9.667061	13.462585	8.927183	18.94933	25.730762	26.501698	7.2794657	15.095008	17.12732	11.32456	14.762386	16.539015	16.173014	14.43295	12.604318	19.376625	18.585548	14.010345	16.773256
¸ßË¹°×ÔëÉù´¦Àí (564).mp3	-0.31816912	7.495837	14.503873	27.079704	29.287674	23.593388	15.668727	15.435197	18.541325	0.73658323	4.762583	6.8731375	16.646101	17.793976	11.637087	6.773089	5.468237	4.2995157	10.246381	13.350222	11.46526	-2.2296932	0.8449973	4.3042545	1.3858132	2.0746663	2.1875985	-4.624744	-11.715621	-18.755661	-13.196674	-16.504576	-14.9396515	-13.53795	-17.986275	-16.768742	-17.443922	-19.742577	-19.782093	-16.968761	-16.266489	-11.648817	-12.866887	-10.314976	-8.207658	11.054262	13.243593	7.753302	10.865991
¸ßË¹°×ÔëÉù´¦Àí (565).mp3	2.6558316	2.1250036	-3.7595758	8.709784	3.708696	-0.7112732	7.914092	7.6606474	9.388981	-5.421526	0.29515716	-0.65166116	-0.80215436	2.9701166	2.8290493	14.815166	8.737024	9.791067	6.0157733	10.183872	10.756954	2.3535833	3.1327913	0.34608412	5.844014	15.886436	15.436813	11.973209	5.6595907	11.251856	10.184608	8.591975	7.0807495	10.862774	15.936001	9.649371	13.622315	9.043322	3.980008	3.3920455	2.0168555	2.9781446	4.1847973	-0.27588487	-5.6814156	0.63465464	-4.5814943	-4.0240245	12.027885
¸ßË¹°×ÔëÉù´¦Àí (566).mp3	12.729694	14.399939	9.25901	5.9308586	8.27661	3.8322573	13.66357	14.391951	6.775812	12.261366	14.876124	10.532082	14.386847	15.201922	6.355068	10.010669	16.811077	18.214493	11.762089	16.085327	15.010591	14.874147	14.560205	9.06851	13.696734	25.417889	29.118172	6.821477	10.090813	7.8096013	13.402656	16.361057	16.093945	17.903511	19.031761	12.249252	5.816391	11.528832	6.966898	-10.41185	-3.9654834	-3.235019	5.440643	3.5423274	4.749792	9.416721	10.32576	7.3886657	-0.12724248
¸ßË¹°×ÔëÉù´¦Àí (567).mp3	20.161757	19.29179	11.408487	5.3666553	11.706266	9.8249855	-7.555657	-3.1107507	-5.539755	12.415411	12.45129	3.0750136	19.354355	26.81388	28.091143	9.309745	14.405882	7.479298	4.099331	1.8624356	1.2955196	19.80513	23.41085	17.369102	13.0677	13.921235	15.170208	15.435312	18.35986	10.395332	8.90191	12.575579	15.409283	-5.101371	-0.33965907	-3.3644867	11.391258	16.128218	15.023083	0.9077741	8.004229	12.72229	4.860394	7.767058	11.19546	20.573448	21.097801	19.572683	20.391983
¸ßË¹°×ÔëÉù´¦Àí (568).mp3	-2.493624	2.1033618	1.7967985	-0.89960945	6.399521	11.311197	-0.09240844	4.503255	8.481027	10.8480835	14.174173	15.381439	14.036051	13.538211	8.95871	3.0689764	9.262906	13.658882	7.6856823	6.0956793	3.6240802	2.6749842	10.252766	12.176125	2.985869	4.74017	4.2653084	6.3005714	9.294914	5.7681675	-4.750307	2.6618686	2.3050184	1.7485176	-0.19814557	-0.4952098	-14.323805	-9.27883	-0.98653686	-2.4502618	-3.0338576	1.4800155	4.883294	8.44757	13.707496	0.005195499	4.8834906	6.7159266	0.6905386
¸ßË¹°×ÔëÉù´¦Àí (569).mp3	-10.213398	-6.7739964	1.528726	5.47964	7.976283	13.094732	4.475236	5.905687	7.163431	5.605178	5.1154366	2.9210756	11.800752	8.237616	2.1451917	-13.660561	-7.5123477	-2.541846	-5.5044384	-5.7110634	2.9527636	-1.1359053	-1.2233295	0.747406	16.453003	12.914698	11.277859	-4.3372927	-0.32842207	-3.4193625	-5.98153	-4.5450153	-5.2538767	12.319235	11.887028	4.2310038	21.457623	18.785954	11.061047	6.1357527	8.509811	8.401745	11.094551	10.9963455	14.686077	-6.215563	6.3310604	12.89717	9.171738
¸ßË¹°×ÔëÉù´¦Àí (570).mp3	-2.4901235	-6.2584705	-5.833413	-12.756893	-17.702938	-15.505141	-3.8522305	-2.9947047	-7.989312	-4.5942793	-4.868191	3.329001	0.67801696	-3.0375328	-4.7975864	-1.6559672	-1.2705059	-0.59230936	-10.558327	-8.824448	-9.830421	-12.63611	-11.707227	-8.749639	-11.222626	-8.204643	0.84332514	-7.6174016	-11.286789	-12.439648	-10.991581	-13.973535	-14.003521	0.8975614	2.5437272	-4.3531036	-19.515705	-17.687664	-12.857607	-10.78982	-9.295359	-4.7056704	-1.3343805	-3.3578815	-5.590593	-14.4491625	-13.060695	-9.858425	0.85751176
¸ßË¹°×ÔëÉù´¦Àí (571).mp3	16.562603	20.858273	22.089851	8.132362	7.9730825	8.356768	2.4291515	0.017749012	-2.561383	7.2684	12.743168	7.6286955	7.053027	3.3777108	-3.7777638	5.5131884	7.347581	11.117062	15.983908	20.099861	15.328775	-5.543149	-1.8557608	-7.323165	3.1125634	6.2089033	6.6569624	8.504382	13.960248	11.640633	2.5858145	-3.7630515	-7.7273884	3.0499845	-2.087486	-2.4414246	6.1515	9.221496	5.930522	9.868447	11.419439	9.355065	3.189269	8.133034	8.950243	3.961081	14.480875	10.377464	2.9903622
¸ßË¹°×ÔëÉù´¦Àí (572).mp3	1.6309625	6.8034973	4.6669254	3.284496	7.3648396	11.106806	0.94268835	0.9650272	-3.4818587	-1.3969892	1.1548953	-3.3824632	-5.224681	-6.360011	-5.9900684	0.19878566	-7.376489	-12.873506	4.321109	3.852653	-0.16590035	2.5591984	-2.119715	-1.0822366	-7.7363024	-6.4213467	-4.635886	0.5466834	0.6653657	-0.59195924	11.868725	11.35579	8.8020525	18.128777	22.197731	21.851856	13.238724	11.375919	15.437708	22.374928	22.314634	25.274014	17.830774	20.108454	14.331932	8.157883	6.621789	5.1742196	3.9622097
¸ßË¹°×ÔëÉù´¦Àí (573).mp3	6.9950137	-4.478316	-5.820551	-1.9431982	3.62099	5.534425	6.767467	11.504492	8.648144	3.1915336	3.6988907	1.3461989	1.5623415	1.4635942	1.4506578	18.872791	12.901924	13.711296	-1.598346	2.7478979	1.8434477	9.283036	12.082079	13.934035	-0.47369188	-3.241581	-11.102713	13.322386	15.919815	15.328297	13.178717	13.682391	7.9198847	-20.794468	-11.513947	-1.8489335	-4.973135	-1.5080957	3.2035966	3.0574207	6.9536448	10.265043	1.4448371	-1.7226379	-6.6042066	8.229958	13.852443	8.415068	-3.4963548
¸ßË¹°×ÔëÉù´¦Àí (574).mp3	18.36013	20.358177	26.30235	-1.3674082	6.163678	9.506157	12.041349	17.673866	21.51529	10.488018	12.198348	11.252138	5.60144	14.387196	15.048531	19.969322	10.996942	2.1641376	21.327606	21.012238	13.20315	13.198745	7.477159	6.130206	3.2293777	18.040234	12.542927	11.637845	8.923026	3.3188581	-2.0099435	2.2737505	3.7382674	9.444222	11.633745	18.866066	14.141649	21.187359	15.761385	0.53840756	5.46614	1.5493509	11.470684	11.561159	4.1373663	17.039375	14.613609	6.3695607	6.2859516
¸ßË¹°×ÔëÉù´¦Àí (575).mp3	5.6737156	7.096898	7.8104963	9.221502	10.336674	10.630362	0.13028255	-0.30576673	2.2959666	3.772645	5.560737	0.6100111	3.7556214	4.9405327	-1.1017658	-0.7207641	2.0180387	-2.692338	8.020578	14.406939	13.9051285	10.606498	13.6951885	15.135467	-9.9841	-11.325527	-6.6143036	3.2491903	8.425099	7.571022	4.023396	2.1593952	-2.8190336	6.4800587	9.646955	14.056101	8.112585	10.463318	7.3707247	9.35663	15.1146755	16.671928	15.78626	5.0189614	0.94487154	18.486015	27.572292	28.994568	11.282532
¸ßË¹°×ÔëÉù´¦Àí (576).mp3	14.098818	15.645234	21.114527	8.390655	8.598484	5.385938	17.841028	14.502796	4.7530384	6.7260137	19.637585	28.575026	8.339568	9.992849	8.710743	1.48581	8.930291	10.478172	0.94967806	3.3634305	12.581652	1.9985958	3.1065376	9.769049	2.978001	4.1444073	3.4788826	14.949267	19.973625	23.426044	9.247601	13.173395	6.7008247	-1.8855641	7.267932	15.692961	1.351328	-2.8548634	-6.819361	8.578061	13.969816	15.147721	5.5541697	9.371522	5.797805	3.641784	5.557161	2.4627097	7.707382
¸ßË¹°×ÔëÉù´¦Àí (577).mp3	7.921816	15.953302	18.245033	8.208219	0.44348598	-4.351843	13.71463	9.009664	6.524122	6.334442	9.516017	6.8394012	19.115608	12.358234	6.261489	-0.2403107	1.8933141	10.535309	7.0249352	8.638145	8.759989	9.578112	2.3208988	-2.7388968	11.814898	14.998468	14.826197	4.8367	9.121899	3.5250058	7.311019	4.7891817	1.0898948	10.981307	12.631525	9.203053	-11.992936	-5.056631	3.7204804	-1.7119195	-0.55398774	1.7485875	3.4405138	5.9043694	5.7284527	14.786168	9.995062	8.596693	5.9731174
¸ßË¹°×ÔëÉù´¦Àí (578).mp3	17.808231	19.238335	20.011679	7.279915	7.4455223	5.52678	15.016411	12.882231	8.070938	6.1367836	4.504312	-2.547982	5.1151276	1.9086826	-0.9973169	4.0458317	7.8211308	-1.8594346	14.28384	17.818981	11.098734	-1.5087721	4.973695	3.432998	11.921649	13.708819	7.6582932	5.03776	6.7718124	1.5904449	1.8842238	4.820864	3.9552126	-5.4994354	2.3406754	6.437509	-4.1486454	1.4392099	3.4221783	12.043504	5.638266	-4.7027664	1.8375928	7.4645395	4.2319317	-2.4044788	-2.2502394	1.2790627	-0.24506742
¸ßË¹°×ÔëÉù´¦Àí (579).mp3	-15.900496	-13.94146	-5.2383423	-10.111341	-10.335621	-3.0993614	7.7803464	3.3300967	4.207667	-9.031887	-4.386395	5.0202804	-10.284743	-9.419764	-5.9695272	-7.539282	-5.9877667	-3.77953	-3.4819434	-3.8840995	-10.258825	-1.3611071	-3.746603	-6.1807156	-0.19746381	-1.889704	-5.2087994	-1.0596931	-2.8940628	-0.28373447	-5.8061976	-7.308485	-8.537205	7.4521017	3.1432915	3.153724	-1.4822135	-3.6668117	-0.7450428	-1.3694562	-5.3751755	-7.726388	-9.035201	4.3214617	12.443016	-6.4769673	-1.4811621	2.6469223	-7.9428997
¸ßË¹°×ÔëÉù´¦Àí (580).mp3	-4.3163123	-3.7765296	-2.411013	16.470783	15.676567	9.159463	-3.6720273	-2.7477837	-7.5469675	-2.1409163	1.9477093	3.8389857	-8.289152	-0.66518635	-5.868863	0.8238742	-5.0029583	-12.720722	-3.8814344	-3.7291512	-4.536374	10.126196	2.6118243	-2.9240832	-3.4240484	4.4097776	6.5146236	-5.067946	-1.4636629	-1.6997523	-11.658054	-10.96731	-12.476426	-4.9574885	-3.3241346	2.724607	0.7752321	0.034413338	-2.882057	0.21018428	0.19206011	-1.9216045	6.430855	3.663823	0.28366086	-2.8633425	2.1855621	-1.4649293	11.421883
¸ßË¹°×ÔëÉù´¦Àí (581).mp3	14.046099	9.898198	12.786493	0.491135	-2.6139364	-5.445607	-0.3566041	0.05915898	4.864273	1.5228541	1.078573	-1.2729088	19.666994	22.622066	24.795654	22.591423	25.350231	26.656197	15.787814	22.73954	28.809807	-4.517256	4.8210897	7.852271	10.028653	7.0587044	3.1574147	-4.820084	-11.075125	-9.741217	-12.9665575	-13.086873	-20.34074	-11.325411	-11.713796	-10.358883	10.80247	5.156969	-2.9669495	-7.875981	-12.60358	-17.002113	-9.279347	-7.3180532	0.157457	-11.541748	-10.251457	-11.341938	-6.783099
¸ßË¹°×ÔëÉù´¦Àí (582).mp3	17.690075	14.2402725	11.494644	11.611042	11.637911	10.682201	11.102518	8.2807255	7.521987	14.522095	12.313512	9.027264	11.039022	16.29108	22.108437	8.603255	10.076113	14.134263	9.310614	15.004597	9.562381	6.718313	8.44066	8.691838	3.2530534	7.8492146	7.9592056	11.906307	9.056321	12.691038	17.324419	9.146749	1.8508062	14.427509	17.082132	15.399697	22.634447	25.422554	26.143559	7.124048	8.390435	10.014029	15.739498	16.295347	15.686529	27.662321	23.8408	19.665436	7.529372
¸ßË¹°×ÔëÉù´¦Àí (583).mp3	0.21423268	2.402965	0.26233757	12.902071	15.215363	18.228619	4.010007	-1.5398886	-2.286992	8.031196	9.915559	13.814258	-1.3527353	3.1094522	-0.4826033	11.276407	14.64205	13.666062	-8.073672	-2.0163074	4.5577855	10.181029	11.700435	16.09531	5.067584	9.798279	7.8224354	9.312313	11.122401	3.953857	0.5863896	0.9450957	5.696253	14.84998	7.650424	-0.16316006	19.576405	7.9411435	7.8767204	-4.347216	0.57276225	3.9487367	23.37423	19.96305	15.182619	1.5979588	3.0173912	-0.41425768	-3.728606
¸ßË¹°×ÔëÉù´¦Àí (584).mp3	10.762726	11.646952	8.714262	14.650135	15.706249	16.570248	7.371856	6.519987	4.342297	8.86735	12.710613	20.722532	14.421694	9.486602	6.8848133	9.414789	11.247429	10.965919	-5.248502	-4.228241	1.8191193	-1.0000223	4.465129	10.112438	2.6336913	6.332077	5.923685	13.019871	21.736433	23.698662	7.157514	10.111935	6.5704145	22.90255	18.937586	14.233047	3.3851683	11.180557	16.612944	4.5618324	10.250814	9.12101	29.359238	32.775055	26.768589	12.495899	19.644802	24.64921	15.628643
¸ßË¹°×ÔëÉù´¦Àí (585).mp3	8.359308	11.4446945	15.354577	13.43593	10.564358	2.4928343	-0.63262916	5.1399055	11.081977	13.27326	15.371332	12.535868	5.968377	8.915163	8.144409	-4.728511	-12.036598	-13.9393015	-1.2547529	-0.35903335	-3.378921	-8.214622	-4.435427	7.5653257	-9.212073	-8.4002285	-13.340292	-0.37567744	-2.582335	-4.693053	-10.303549	-16.371975	-14.535862	-4.1884937	-5.7728944	-5.9357424	-0.39455587	-6.4231844	-10.05024	-3.4135022	4.851845	3.9790368	4.1906424	2.2680733	6.596143	-1.8442934	1.3979645	-2.6608946	7.625728
¸ßË¹°×ÔëÉù´¦Àí (586).mp3	6.4729123	-3.7023537	-2.0587976	-12.45699	-11.072975	-4.823267	0.5143261	-2.7285783	-2.0468576	-3.5255337	-10.0476	-5.4551125	2.09695	2.1923037	2.2359748	4.9714355	4.5892553	3.395488	4.007496	8.512034	23.146143	-15.904991	-11.378489	-8.70056	-4.320185	-6.290839	-2.2296267	-1.4014826	-9.108568	-10.168102	2.5627651	-0.80987024	-0.7250514	-8.040476	-12.767497	-16.785152	-19.111048	-19.74944	-16.504395	-4.683658	-1.2115507	-4.779277	-15.877108	-9.692589	-2.0622635	-9.224546	-0.9836316	1.9669985	-2.2316234
¸ßË¹°×ÔëÉù´¦Àí (587).mp3	1.5985054	1.9056547	7.686659	11.224054	10.527489	0.8918718	-2.8055186	4.0857124	9.5309305	6.3394365	3.914394	13.79256	2.8364942	5.796937	6.89264	19.474228	20.022182	15.394173	-2.7251604	2.8432918	8.049448	15.135637	14.654421	7.550851	2.0487316	-5.100253	-9.372332	16.583382	13.350352	12.4929495	16.23677	14.176064	13.142632	11.96845	13.638187	7.8908715	7.7979074	5.201174	11.475874	10.881113	12.550056	17.495388	15.122208	7.3946204	-0.35457194	4.4488606	9.218283	6.1527057	0.26437312
¸ßË¹°×ÔëÉù´¦Àí (588).mp3	7.79518	8.139782	7.787219	2.9874547	3.0728369	3.5934958	0.116128445	0.32761765	-2.8483243	-2.894908	-2.5069098	-10.203552	0.28005618	0.2979145	-6.4336157	0.7665431	6.901104	12.552984	3.820392	8.110337	6.697031	-1.397143	1.5916833	13.970615	0.30427822	8.306703	10.082652	-3.8696098	-5.7706785	-9.573727	2.7722473	8.016288	10.795475	1.559659	4.0805793	1.899637	8.534033	10.592688	11.338421	-1.3128452	5.1831775	6.1267505	15.295219	19.88668	21.5382	-0.006864905	5.266982	2.1608574	13.494311
¸ßË¹°×ÔëÉù´¦Àí (589).mp3	1.4326687	-0.56668174	-0.24956813	8.122828	7.0222225	1.8901441	4.880089	1.8137635	6.066933	8.298225	3.1841505	2.3989353	-3.1787615	-0.9968895	-5.030395	-1.3288212	5.177972	2.355379	10.695669	8.411003	8.16921	15.237963	13.08644	10.005907	2.5495024	3.8995025	3.1519299	5.295455	8.759104	11.174446	11.56546	11.220069	15.71406	5.392212	9.555334	12.689842	17.619747	15.362066	5.5010605	4.194551	0.21724904	-1.4590082	10.353437	2.9421637	1.2976426	8.342921	6.8531547	7.8661804	15.438092
¸ßË¹°×ÔëÉù´¦Àí (590).mp3	-6.9985895	-2.812786	-1.4586072	-10.376913	-8.069929	-1.0867496	6.0137687	6.2430005	6.437126	-7.3075924	0.34455556	5.245412	-5.7229557	-5.4651613	-3.6966374	2.7684803	4.5766525	6.321116	-5.8226414	-4.9429927	1.6913619	-13.897054	-8.090325	-0.87623584	-6.5145626	-4.2001257	-6.3954678	-0.40993416	5.215357	8.706618	-6.158131	2.6127977	9.850231	8.284322	7.195324	7.8715544	-9.635643	-10.458883	-5.5788054	3.079223	0.5854245	-0.9895279	4.7867713	5.434558	2.138692	-0.61954296	-1.4355793	-2.5649626	-1.6510218
¸ßË¹°×ÔëÉù´¦Àí (591).mp3	12.206834	12.5086155	7.758032	-0.7930032	2.2824807	2.0998292	13.780643	6.957803	1.8280668	0.06181109	0.23580039	2.4638689	6.943381	12.8508415	22.509684	4.7145863	8.086534	6.8742905	7.9338937	0.39524984	3.3156297	2.71347	3.3256326	4.293875	-2.2243166	-1.7026603	-1.5931274	-7.5153284	-1.4441507	3.4893773	1.543404	2.0879948	1.4501513	15.6207905	15.27902	18.82557	-2.2537396	2.3214135	4.738064	9.256184	1.8348428	-6.9433885	9.600557	12.3616295	12.397028	14.87339	18.191692	17.489788	3.8332355
¸ßË¹°×ÔëÉù´¦Àí (592).mp3	19.279327	15.609993	11.846744	3.4814806	5.5487547	1.99195	-3.927697	3.6409664	9.554996	18.877844	14.40395	10.287334	-2.0785892	8.710338	7.2961397	7.039503	15.282675	16.355932	13.495741	14.546249	8.775719	2.9636836	-0.24108124	-10.593258	-6.476826	-6.6404085	-10.217519	15.589456	10.611371	8.736296	6.709415	5.639456	9.450401	-11.283369	-8.124339	-8.956377	1.2487043	-0.40295172	2.6025832	17.240135	11.886718	-2.5497456	9.191198	10.674953	9.99881	4.3799515	5.552347	-1.4331658	6.0493917
¸ßË¹°×ÔëÉù´¦Àí (593).mp3	-7.390137	-5.495471	-2.232448	25.538967	20.314144	15.199418	8.827654	14.865814	21.267218	6.716521	10.783352	8.794217	8.253984	13.330466	12.817814	7.581787	11.676058	6.964447	13.166066	11.527092	6.727126	8.51498	7.639271	5.863713	16.415722	14.453438	16.68114	7.654192	9.47374	5.777404	7.489335	16.706268	18.9967	13.235203	-0.9584505	-1.694046	14.946441	19.36105	17.428783	-1.8174098	3.0614648	7.722785	9.663389	16.556194	7.6086063	13.422078	11.403915	15.076408	1.0548954
¸ßË¹°×ÔëÉù´¦Àí (594).mp3	-3.2109885	-5.570341	0.5169774	20.000639	14.842413	4.8058443	4.295185	4.596341	4.997283	6.689292	-2.0668461	3.4193428	-3.2760158	-3.6668124	-6.7720013	-3.6100912	-1.7760031	-3.6003852	0.47515416	-0.8345467	-0.53593034	-6.64382	-4.709752	-2.2229698	-4.2086077	0.9103575	0.76680374	-5.6333337	-3.2502372	-5.6450777	10.600901	9.090471	4.589436	3.1860273	6.0072126	10.614486	-15.205443	-10.385049	-7.186502	10.466776	14.738612	6.6546264	-5.2983475	-1.1196105	-6.4390745	3.5293176	0.76121783	-6.848907	14.1879635
¸ßË¹°×ÔëÉù´¦Àí (595).mp3	0.7053263	0.4379707	1.9188292	0.13165003	-0.93513924	-3.5036678	4.3040667	8.730747	4.7513113	12.056798	9.232849	5.5117455	5.6451097	9.065186	14.732401	1.6212964	5.0850925	0.12742549	7.4426928	17.880842	21.49194	-4.8041706	-2.4882665	-6.6125746	4.7178283	6.001829	-0.05532825	8.864887	7.8434706	7.4504647	-5.0487375	-4.770437	-5.3958173	1.9510351	1.5468569	3.4178185	2.5146503	6.777507	11.77495	1.911754	4.8971915	1.4894576	-4.6580114	-1.0912666	-1.7313167	0.3289671	2.3996558	-3.1540978	9.826044
¸ßË¹°×ÔëÉù´¦Àí (596).mp3	-1.2782521	-0.05062294	0.05423823	10.220533	8.671996	12.507126	-16.033707	-13.571373	-8.783785	7.200504	12.458618	11.95466	5.107715	5.128279	1.3168015	1.2615492	-4.4540925	-4.0571437	8.545527	8.84978	5.682071	-9.5024395	0.84009826	1.1190922	-4.02188	-9.9666195	-7.087555	-9.867128	-8.536381	-11.342804	-23.831226	-27.76537	-26.685156	-5.5456433	-0.5070488	4.439886	-18.584457	-26.394749	-28.345995	-23.746305	-23.471252	-23.243244	-14.53959	-12.23022	-6.917883	-16.898201	-13.274088	-7.776728	-14.665428
¸ßË¹°×ÔëÉù´¦Àí (597).mp3	5.091562	4.0925794	-2.622312	8.172256	4.8455806	-1.0040286	-1.7788495	3.3877878	5.1808987	7.2825375	8.208942	9.724238	2.419115	3.4112673	11.599028	12.266392	18.292465	16.050047	-11.572876	-10.842877	-9.329602	2.0813448	3.5301461	-4.569936	0.52620953	2.4924388	6.4628334	5.172686	8.26627	13.875354	-8.472691	-11.04208	-7.8100615	4.409849	7.048154	5.880047	8.768167	9.897664	13.331883	3.7182136	7.893078	6.857684	7.01764	6.18637	2.4587653	10.102411	7.2630987	12.030536	3.3295405
¸ßË¹°×ÔëÉù´¦Àí (598).mp3	3.2864943	7.684647	10.778286	7.362756	5.3693933	0.09261632	10.062342	12.567118	11.258247	24.931421	29.672863	22.984127	4.6042423	9.243219	4.779235	7.149186	9.619514	6.4316883	6.344985	10.93811	10.813078	6.8232527	10.3473015	14.299175	15.542015	16.72822	13.390385	6.2817183	14.42895	14.238043	15.477978	20.229805	23.212349	-3.435279	0.34291387	-3.706431	9.110756	8.591964	3.065716	-4.756679	-2.4366522	-2.5692687	-4.0094514	-2.9415817	3.9897156	1.5931177	-0.92475855	-7.399804	1.6829039
¸ßË¹°×ÔëÉù´¦Àí (599).mp3	5.4738445	9.117415	7.2166324	0.970106	0.13939953	-3.8303812	9.914771	7.843146	0.22969031	5.454936	7.5485086	11.042749	13.227905	18.46585	23.61298	12.748398	13.753382	14.840998	-2.1951575	2.4938462	-1.1650966	9.913656	10.157423	7.36292	7.298588	14.337502	10.297775	0.97396517	2.0295293	6.018805	0.46373785	6.7618837	9.926733	-5.201894	-1.7087108	-1.5611811	14.124117	9.390049	9.735416	2.8229704	15.302683	21.517618	3.850914	7.9177113	7.4496775	12.238886	13.941749	13.141549	13.308825
¸ßË¹°×ÔëÉù´¦Àí (600).mp3	10.751608	13.133628	12.548067	-6.105484	2.848662	5.879856	0.45589787	3.2325797	-0.17245626	-10.691868	-8.010216	-5.9164476	-0.1503149	-1.1670941	-0.54986143	1.1240112	4.973864	7.1193266	3.6425588	8.911938	7.6221685	7.406981	6.363804	1.3803751	4.507925	3.796898	-0.7804513	5.3193216	8.302259	2.5527258	-9.355839	3.2460666	15.512505	-3.866613	0.83249867	4.1794987	14.999393	8.075095	3.4389966	1.9138374	-3.0472984	-9.020457	-2.688779	2.475419	9.019881	-0.3194244	-3.1389718	0.9333601	1.2565155
¸ßË¹°×ÔëÉù´¦Àí (601).mp3	-8.815544	-9.646177	-6.950754	5.9931526	2.0106244	-2.397223	-2.6568973	-2.3508224	2.7997694	1.5981328	-8.034712	-12.16172	-8.959921	-6.868552	-4.252054	4.5094757	1.609757	-0.32631397	-8.276205	-6.738322	-9.662516	-9.684497	-6.3306704	-0.9255745	-3.8952289	-2.6732755	-3.0167594	-7.2597113	-6.1023617	1.5723821	-3.601284	3.6159835	9.513304	-2.5539634	-2.751708	1.5625179	1.4227421	-0.8461835	3.3571033	-12.447184	-9.179101	-0.18411848	-2.7584605	-9.301935	-11.494858	-9.265753	-7.399497	-13.029335	0.66713774
¸ßË¹°×ÔëÉù´¦Àí (602).mp3	-2.344588	-1.6311793	1.3347208	1.4976892	6.1566677	0.29576868	17.906635	18.752798	19.592949	-2.5581086	-3.469923	-6.8186436	-3.9486017	-7.303046	-6.1311035	2.4724162	8.5163555	17.462147	-6.8327208	3.2871947	7.200345	10.493174	6.051691	5.9702363	3.7796392	7.753486	1.3956155	-2.3620284	-0.66174996	-1.6442225	-1.5262494	-1.8387494	-2.8196301	-1.3642123	-1.9861529	-8.57655	-1.8351249	0.8772666	-3.1727486	-4.555884	-1.4283929	-9.9940815	-7.0771694	2.4031172	-0.115719795	1.3354664	-0.90305114	-5.8999276	1.6328683
¸ßË¹°×ÔëÉù´¦Àí (603).mp3	-10.325652	-8.692257	-6.427412	-1.6294107	-3.1411216	-4.9928603	-9.669206	-6.31903	-1.8188068	-5.8292546	-3.0682497	4.991419	-2.6705992	-0.709941	6.009179	4.523625	0.4184208	1.6107922	-4.306031	-4.706586	-2.6341782	5.912584	8.1663	9.364077	1.8729217	0.3477849	-1.2744272	-16.857939	-12.0674	-4.8237686	-4.3376446	2.7015953	6.61467	-0.6678667	-4.23598	-2.1869361	-0.4748094	1.0437719	1.8491278	-6.6836557	-4.130833	0.84017336	3.0305996	-1.3454336	-9.054682	1.9018391	-1.8352038	-6.1940784	-0.6293215
¸ßË¹°×ÔëÉù´¦Àí (604).mp3	10.153809	12.763369	8.24147	12.133398	7.5633297	5.726594	19.508183	22.23708	22.652039	13.500542	15.289593	17.165653	21.819704	17.197025	14.208953	-11.327381	-1.8777957	1.2660439	15.028843	17.457403	14.619595	10.394308	12.589391	6.295368	5.2442365	10.5782585	14.082911	-1.1956221	4.709993	4.980361	6.612821	15.180751	18.65345	7.387845	12.900582	19.376587	2.2916882	7.5151305	8.229607	8.797749	15.918083	9.0912075	10.284864	18.94161	16.601389	0.9793773	-0.63028187	-1.6908728	7.1197114
¸ßË¹°×ÔëÉù´¦Àí (605).mp3	2.0835276	2.5894315	0.16070879	12.041069	9.36068	5.7515674	-9.699358	-8.478161	-9.032595	3.0225136	0.73673105	4.372797	-0.5219102	2.0817432	10.055415	-9.353038	-7.812436	-4.92639	3.2225218	2.3092725	-3.0415828	-13.207193	-11.261352	-5.8322167	-0.6988003	6.8786926	11.685298	-5.212844	-0.49070334	6.078436	-1.6370596	1.2681687	-1.3558398	9.945137	5.4885955	1.9459989	2.164719	2.1149237	-1.4533827	-0.37899494	2.6541555	10.055006	-8.214527	-6.582672	-7.028823	2.0285714	-3.8783078	-6.380388	-3.1264782
¸ßË¹°×ÔëÉù´¦Àí (606).mp3	7.256554	5.8488855	-0.08104852	4.6857324	8.656297	5.893791	7.327887	6.2990923	3.430503	7.88443	6.80766	5.755679	13.309158	20.248693	13.464122	10.443054	5.5379944	2.9384751	18.706295	13.955673	10.236628	6.4599113	10.658376	9.251837	0.15556163	7.6195765	8.729141	9.466584	16.474426	17.930992	5.327819	6.829674	4.3636627	-7.5091686	-11.344545	-9.996048	5.913497	10.527799	11.16399	15.272306	7.6850305	-5.6224203	6.117948	3.6578016	-1.2317439	0.5171879	3.8026686	13.180551	8.957531
¸ßË¹°×ÔëÉù´¦Àí (607).mp3	0.4707291	3.75471	0.88367957	10.288471	5.2164283	-1.8101774	14.208	12.958152	7.504457	-11.747982	-7.0128803	-2.921784	-7.801445	1.7672236	8.218025	9.160196	1.1774114	-5.000867	-1.512942	2.6068742	0.43775076	4.5305843	5.2138977	-2.04177	5.702857	5.2530146	5.148331	3.0047588	6.56981	1.8296757	6.6413455	5.9957747	-2.1375198	7.5487556	6.8957653	6.852564	1.7097912	1.1296935	-1.2994926	4.710925	6.735963	3.6902492	1.9782455	0.23894823	1.9266694	-3.4551733	1.4558427	7.231414	0.17925495
¸ßË¹°×ÔëÉù´¦Àí (608).mp3	3.3802834	5.435341	5.5238132	-2.8203669	1.1831515	5.7466288	9.811787	11.016479	11.383696	0.53989315	-2.5121634	0.8502905	-10.240048	-6.497265	-3.163176	0.7018056	-0.48256254	-0.3787353	-0.4442603	5.204916	4.9387283	-6.6896286	-7.3256545	-5.2657814	-1.1320063	-6.748204	-4.732642	-2.2497294	-2.2870255	3.5861115	9.440838	4.166888	1.8984691	4.2484093	6.8391657	4.991286	13.725978	11.104528	4.542413	10.664304	10.921389	5.8910184	0.91528535	-5.745153	2.5087042	9.329777	7.278574	5.089907	0.0787667
¸ßË¹°×ÔëÉù´¦Àí (609).mp3	8.642517	17.56845	15.084242	8.653818	9.929959	1.9980476	4.296045	6.9301805	8.214292	14.087159	21.005007	12.310332	16.832893	18.03187	16.405231	11.054857	16.634079	16.677666	19.033745	23.145151	14.941744	7.0119476	7.5132756	4.4568624	15.217493	10.385459	12.354531	17.832355	16.52314	9.935556	7.928246	10.378389	13.290492	18.262154	16.288467	10.346941	12.698016	18.262604	18.662107	10.043545	17.77269	22.178528	10.721739	14.903117	23.460138	4.3391657	1.3421429	2.0044222	14.626957
¸ßË¹°×ÔëÉù´¦Àí (610).mp3	-12.382801	-9.808649	-7.5766487	-17.814487	-13.776329	-12.685552	-5.916345	-5.471353	-3.5120184	-6.4597874	-5.247491	-12.05411	-14.631786	-9.422418	-8.917767	-24.675674	-17.882683	-12.79574	-11.840689	-8.290401	0.8831374	-4.78788	-6.906866	-10.387353	-9.340967	-13.199117	-14.759078	6.332855	-1.6531597	-7.513135	-0.8675567	2.4594193	2.7930193	6.8035765	2.893016	-1.766276	-4.0351706	2.5154693	8.217017	9.527082	4.1015577	-1.8660156	3.2914057	2.0890052	2.3370569	10.612526	14.071429	11.429472	9.415921
¸ßË¹°×ÔëÉù´¦Àí (611).mp3	-2.449834	7.425386	2.562865	6.786848	9.973155	11.487534	2.4998581	3.5118637	9.630754	5.477154	11.14098	15.071821	0.6211934	7.7447147	8.416191	20.656162	17.586807	15.144961	-8.744646	-1.7218531	-1.6775182	-5.7234373	-6.320939	-15.698385	-5.193405	-7.1505694	-8.349978	3.585122	4.793294	9.95153	5.0260935	4.0850544	1.4492565	13.490017	14.855086	10.852988	0.8740543	5.0777454	11.217144	-12.422686	-8.443312	-9.531174	0.08888635	2.2703974	1.5759723	10.217395	6.748213	1.5066936	2.0651965
¸ßË¹°×ÔëÉù´¦Àí (612).mp3	3.0536852	3.2718003	2.1869807	1.8850889	5.516942	4.5358005	0.37781623	3.025024	8.776406	9.582369	3.039817	-0.60026675	-0.67734706	-1.1701436	-0.33963102	1.4523646	5.4411597	6.5163126	5.366683	6.058969	0.30720362	3.147389	10.600256	10.689555	-4.3010015	0.948429	3.825189	2.4888036	1.8629764	8.632846	8.346406	6.686282	6.5558195	3.9366283	4.614418	1.2760564	1.7572613	5.54937	16.586859	6.173133	4.8220205	1.5948105	6.1812263	6.708198	8.341297	-0.38142705	-0.19667447	1.1028657	4.964572
¸ßË¹°×ÔëÉù´¦Àí (613).mp3	17.469925	17.853506	21.151995	5.676522	2.2500634	3.0445187	8.313223	14.01029	12.78318	11.954325	14.908454	16.536236	4.4332037	6.617885	7.459673	12.41832	12.141099	17.800201	5.816619	8.800432	15.343586	10.165731	13.562458	12.185128	18.458319	18.407116	6.0408516	3.761194	10.544891	15.179347	4.8856063	12.018816	13.522846	9.541672	11.999586	5.77394	7.2487583	14.260519	10.477904	8.883004	6.604438	2.8402734	7.9237566	12.167497	13.857594	4.980225	6.98919	4.835416	9.161085
¸ßË¹°×ÔëÉù´¦Àí (614).mp3	6.5913553	-1.3960558	-6.2865477	-7.001019	-8.744302	-3.424101	11.66691	7.977707	5.603634	0.9388008	4.820984	4.0455117	-1.8065617	-0.42254373	6.3105764	5.361191	5.791378	5.875494	19.231495	17.708153	13.572424	11.3983135	9.460023	12.783956	-0.2517758	5.2514296	5.5064387	-4.833235	-2.6097782	-9.28387	-12.428488	-7.250882	-10.542011	-5.121812	-0.8389909	-1.6586442	2.8997889	-0.98503655	6.095518	0.18445045	6.6316786	3.1016126	7.0132494	7.6895432	6.315324	18.99935	12.061348	8.676817	13.039909
¸ßË¹°×ÔëÉù´¦Àí (615).mp3	-4.745944	-0.383682	9.958967	5.3483996	5.7118034	2.443819	14.681656	8.4752245	3.4736948	1.8107182	1.198534	-4.9295945	7.6295505	0.31897318	-6.5258436	1.8055396	0.41461372	-1.1628218	-0.53311884	-1.0005611	3.834763	-4.715321	-4.3126545	-5.8737674	13.667803	12.135889	5.2478027	2.3607228	-3.1676278	-7.4580846	8.151216	10.749904	11.107771	17.469418	9.485435	7.402217	-3.9848115	2.9048316	8.514573	14.347439	19.510735	25.442406	13.8550625	13.995743	6.294925	9.980339	9.49923	5.789238	-14.281483
¸ßË¹°×ÔëÉù´¦Àí (616).mp3	-5.871539	-1.7947456	-4.6305585	-0.46399474	4.4411488	6.726625	-8.283653	-7.3257284	-7.357153	-7.897341	-5.744468	-5.0224357	-2.4726949	-3.8963883	-7.3538494	-5.251567	-2.693985	-10.921053	-2.995074	-2.006189	-3.340443	-12.392671	-8.949028	-7.788373	4.401891	2.1016176	-2.600715	-8.251832	-6.565868	-4.6230965	-3.3381228	4.0812607	2.1414423	-4.7575502	0.8614094	-1.3121178	0.03226471	-0.58688635	-1.9901415	-2.3196707	2.5238543	0.38674182	1.9209603	-0.028016642	2.7192855	-3.8400414	-8.389732	-10.713011	2.9048443
¸ßË¹°×ÔëÉù´¦Àí (617).mp3	-7.139526	-0.53797925	3.7915087	-2.5989552	0.7473445	0.020240754	25.170898	22.044079	23.516327	5.8983765	3.3037152	6.023099	13.935834	9.580158	4.274726	5.900298	12.184234	13.991568	0.7104097	7.8313427	9.021587	-2.0104005	2.9491496	13.039598	17.949986	18.864977	16.578457	-10.987461	-9.486225	-1.7302036	3.075716	7.838328	13.971858	-1.4401667	-8.022217	-8.939472	7.6116405	9.744694	14.194054	11.472319	14.73161	8.375524	4.13616	2.38001	0.7766218	-22.71241	-10.916847	-3.950139	-14.839745
¸ßË¹°×ÔëÉù´¦Àí (618).mp3	-2.608794	-3.9380655	-16.751484	-5.0428853	-5.591037	-4.984632	-19.733454	-25.193977	-26.7133	-9.808784	-4.35845	-0.29223758	-2.596569	-2.0001297	2.6272402	-6.5600324	3.0477448	10.773758	-11.79776	-4.869872	-6.755664	20.473526	18.16706	11.840914	-3.4349859	-5.996865	-8.660234	-6.2442093	-2.2602136	-3.0938854	4.0073967	4.3537154	7.23594	10.283468	2.949492	4.476286	0.7599516	-2.2927184	-7.709826	-10.559084	-11.790728	-6.3244605	17.29383	14.58721	13.162861	6.334399	8.524193	7.7493606	-4.858841
¸ßË¹°×ÔëÉù´¦Àí (619).mp3	8.692579	9.808899	2.165794	21.756577	18.211702	17.185635	9.143489	10.267696	8.719622	12.780689	7.937258	7.412034	4.404227	6.4348507	12.170013	-3.9016314	1.5024133	-0.9367208	-1.5947886	0.35391545	1.0385314	5.9124956	7.6040974	7.826694	5.0671225	6.288913	2.7521744	7.732156	7.706805	7.0317216	3.3067899	2.0477805	-0.009898439	9.442477	8.122721	7.038468	10.782976	5.8813257	6.589325	-5.582984	7.7478733	17.497087	1.110476	1.6683946	3.497064	-1.2118695	2.9107738	7.9733524	-0.5403083
¸ßË¹°×ÔëÉù´¦Àí (620).mp3	-6.1756077	-5.3019667	-8.500628	-2.2110724	-2.3666804	-2.1865308	12.689015	10.471329	12.838316	3.4610488	5.414542	5.563781	4.37167	8.74773	10.933477	6.106642	0.76384693	-1.3930687	1.9059764	-6.379755	-13.258503	-5.021721	-1.1987346	0.4597577	1.0127854	0.34557304	1.8579654	6.4785404	11.751226	7.7108417	-6.6423397	-7.786936	-11.58112	2.1795857	4.0194087	7.5348835	-6.1492004	-7.4873133	-10.657537	-3.2945485	-1.4108343	-1.9900594	8.445481	9.272404	11.211575	8.69738	10.236526	7.9348097	-7.625989
¸ßË¹°×ÔëÉù´¦Àí (621).mp3	-5.501011	-7.9564514	-4.734689	-0.44712186	2.9158309	-0.3477298	5.2356877	6.9046183	3.7729583	22.761253	13.670482	8.607628	3.7392235	1.5664079	-3.9862142	12.817531	9.371115	6.974414	18.133492	20.534447	23.1908	1.7562677	0.15039396	-2.275349	-11.752974	-9.754931	-7.7753563	-16.441774	-17.666248	-17.438385	-1.5924127	-8.70248	-8.792448	-6.8996954	-10.867062	-7.5306616	8.449195	1.6174545	-5.847737	6.8043213	-5.2791996	-10.407743	7.871582	8.305121	6.8078585	6.1066074	8.559556	8.452169	-13.480464
¸ßË¹°×ÔëÉù´¦Àí (622).mp3	-1.0790668	3.6860623	1.4708862	7.736553	3.8249483	1.8923155	12.802435	8.1760025	4.740956	-7.9909124	-6.322701	-3.959871	14.445077	19.903809	22.34776	15.42902	17.956163	20.015238	14.627526	7.742895	7.321973	5.7991877	1.3064008	3.5868335	1.2535496	2.4794931	9.776848	1.2520666	2.7190707	6.4004545	14.828595	8.02231	4.087957	4.5502386	4.843008	8.651607	-0.88900924	-2.6916678	-3.9242032	5.71044	-2.7848127	-2.076041	10.4175625	11.351259	13.828333	1.1157757	4.3132544	3.8494904	7.8990774
¸ßË¹°×ÔëÉù´¦Àí (623).mp3	-3.3993855	-3.1396391	-4.5558558	19.949734	22.927189	26.94909	-4.1052613	-7.4289446	-8.321727	-4.014284	0.15133023	-1.4320849	9.548944	9.215973	11.668836	-3.0136962	-0.28396955	7.4144354	14.205417	16.158089	10.210316	8.843329	13.086169	16.494438	10.18961	10.095093	6.073735	6.617687	3.7362432	1.7946084	9.987839	2.991783	1.7216895	16.144272	18.93589	18.245487	-1.1952169	-3.6966307	-6.7669544	-0.6964495	1.3638654	2.9618807	9.34391	14.771116	20.943014	3.635633	3.6251814	-0.7320081	11.072144
¸ßË¹°×ÔëÉù´¦Àí (624).mp3	-2.3747277	1.3545486	0.40202865	-5.555491	-5.711054	-10.563332	1.5802526	-3.798109	-11.601143	8.010732	6.167736	0.2382076	6.5850744	5.662543	4.904179	-1.2906644	-1.0759618	11.747429	-5.631755	-4.7295756	-7.3448954	0.8314717	4.5527916	8.194332	-3.1204064	-3.3486686	-6.296335	0.9440564	3.4594688	-0.64246666	4.524274	4.5596313	2.2892537	2.6973233	-7.0676584	-15.04396	2.0577457	6.6224833	10.326988	-1.3059523	8.6187935	9.088778	-6.196084	-4.862235	-8.543617	-10.436097	-13.065786	-6.5649757	2.4899874
¸ßË¹°×ÔëÉù´¦Àí (625).mp3	15.10249	9.934806	4.1017814	13.679314	8.030671	10.025184	9.22546	9.334072	4.227399	-5.2129498	-8.182784	-4.975115	8.439356	8.144939	6.2063456	-5.1990814	-6.913101	-6.0139203	1.3000104	0.30522156	3.977129	3.4377644	3.9005117	6.5083256	9.019688	12.996505	11.672735	7.857522	5.2922482	4.7418213	1.196332	5.6227927	6.465948	2.495983	13.174606	13.215736	19.83868	16.84944	8.042152	8.255853	15.57834	19.426058	2.685562	7.141659	9.091257	0.7578773	-1.192546	-0.29394874	-5.006432
¸ßË¹°×ÔëÉù´¦Àí (626).mp3	-8.301928	0.003234565	8.799074	0.34812695	2.1576936	2.3626652	10.778887	6.8345413	8.239946	15.908547	17.199913	17.074276	-1.7355134	8.488328	13.2988205	15.047575	10.711374	5.125945	13.725767	18.605526	13.204476	4.3474045	13.201031	12.718239	5.6890993	7.745737	6.8374376	5.510374	11.166209	-0.3035795	10.555466	9.883886	2.0354064	12.308554	15.074751	21.460094	-2.3633146	3.7028997	5.2495165	4.871254	4.369548	2.1915586	-18.64893	-9.797901	-0.8632728	8.929983	7.214856	-0.16847007	6.2127666
¸ßË¹°×ÔëÉù´¦Àí (627).mp3	4.6897573	7.7158856	7.6985483	1.2705655	4.11095	1.7872494	-0.7607722	8.392565	10.32907	-5.381551	1.2212749	5.501153	-12.3545475	-4.246876	-1.5645735	-0.38075855	1.6459413	3.4140873	0.20878112	2.9072251	8.950533	-1.1655334	1.471473	5.7812862	-0.87199277	0.07717207	-6.6675205	-1.3151851	5.504778	7.404439	-4.7668324	-7.7772026	-9.499292	-5.460862	-6.9721413	-13.476322	-3.5900578	-5.8739367	-5.5764437	-6.731643	0.9813676	2.895074	-8.316071	-2.390749	5.2641134	-11.51968	-10.501242	-10.381363	-1.6789823
¸ßË¹°×ÔëÉù´¦Àí (628).mp3	2.9117565	1.3420925	-1.765377	-2.5920854	-1.2915857	1.9233217	10.054369	5.2948112	1.0024934	6.254717	10.328693	10.765966	-2.08369	-0.16876093	1.6048464	0.37217236	-0.082270235	1.4996716	0.20484832	-2.9905894	-5.125529	-7.8682714	-3.7341518	-1.8725452	14.415663	11.269848	5.1180577	7.373886	1.5772021	-5.918643	-2.2789254	-5.627003	-6.996164	17.695984	8.377791	5.484626	14.94328	10.548811	10.958941	4.7503004	12.541902	12.928003	2.1987395	3.100806	-0.729916	2.564197	1.8485057	2.0607104	13.070999
¸ßË¹°×ÔëÉù´¦Àí (629).mp3	3.821332	9.389847	11.602282	12.799301	7.038612	5.2255087	12.460097	13.262937	1.694847	23.493948	26.876806	22.851913	26.231659	34.55392	37.165886	-2.1615663	-4.356087	-1.9427105	8.821723	13.072636	15.21936	-8.897192	-8.248573	-4.423849	-8.314878	-10.340599	-11.523205	9.615268	11.932566	13.215689	7.1576157	10.998271	10.915636	23.268478	23.907045	26.36022	19.754684	27.02207	26.78127	-2.5498278	5.1948943	5.510915	10.952492	14.8340845	12.487006	25.50582	20.018852	13.999244	-4.3431425
¸ßË¹°×ÔëÉù´¦Àí (630).mp3	-0.28448945	-6.302101	-9.154684	-0.599643	2.9990833	-1.6024604	-10.151286	-4.47648	-3.0804305	10.584801	4.299054	1.1795033	-6.609291	-3.4012444	-3.254864	19.139465	12.978998	7.972615	-0.76258683	-3.6876411	-5.4653125	4.508201	11.514074	4.7275596	3.2025805	4.809613	5.7932034	-2.9518385	8.791367	11.678637	6.577593	4.544968	1.5439775	-0.49517512	-0.74224156	1.17705	2.8161726	-0.015085578	-0.452533	2.0067704	7.8099356	12.32744	4.8982954	5.9951053	4.323685	6.936656	3.9423285	6.827461	8.8048
¸ßË¹°×ÔëÉù´¦Àí (631).mp3	1.0067146	-3.5571406	-8.878021	5.991312	1.155426	-2.0319922	-0.49587452	-4.2158012	1.8929865	-8.424237	-9.065563	-11.926706	-9.077705	-4.02364	-7.1550884	2.4344692	2.1074765	4.080863	-2.670164	-0.72698766	-0.7354052	-0.11263853	-2.1159756	-8.904221	4.269642	3.0556197	5.4481463	-0.6497565	1.9560688	0.47916928	-1.8237936	-4.710698	-6.5290303	-0.9554293	2.2728207	-9.586612	-6.173422	-4.3749304	-1.7711697	-3.6607046	-0.3834343	-2.012859	15.162439	8.841916	1.5320491	3.4946332	1.8003668	-2.0234065	1.0199907
¸ßË¹°×ÔëÉù´¦Àí (632).mp3	-0.9979125	-1.5432744	0.94087076	4.092693	2.7877703	7.979355	8.215559	6.3422904	3.2457728	10.638252	6.7903066	4.666003	4.705208	8.588338	9.394397	3.7134218	7.883215	10.128603	5.958399	1.989613	5.2171364	4.857572	1.7695266	-0.7454178	8.528073	4.8252363	-1.2690165	0.9770179	8.483287	10.180085	3.1688373	3.2350454	0.29945344	4.584066	0.7949403	2.9418764	-4.6233444	-2.6537669	0.26194954	-9.1776905	-9.149059	0.5095424	3.3049626	1.647063	-5.085498	-7.595052	-4.474752	2.8095825	7.952894
¸ßË¹°×ÔëÉù´¦Àí (633).mp3	6.069497	7.216337	13.864025	-8.57153	-7.476994	-7.6022873	7.382843	1.7378819	-1.3270534	3.0335917	10.27302	13.110865	11.803453	14.305588	10.458658	-9.225504	-4.535111	-4.1922197	-11.707321	-12.897745	-7.137272	14.294416	11.261204	5.7533484	7.143449	11.581942	12.197367	3.6518936	1.2743672	-4.602003	9.487532	7.441818	0.9496939	5.179146	0.5970956	-2.576672	1.3983147	6.8790903	10.632588	1.3302224	3.1343136	1.1015642	-6.368106	-7.6744127	-9.57886	2.9634438	-5.074745	-10.603067	3.1302946
¸ßË¹°×ÔëÉù´¦Àí (634).mp3	11.5657215	11.7848835	8.612671	11.719395	6.5318775	5.541249	5.3045607	7.0879297	9.188349	10.6118145	9.602201	8.314324	12.602648	11.818232	9.91601	10.332699	16.424706	11.548773	7.6445217	10.813942	7.2862034	9.157366	2.1425915	-3.6853993	-2.659151	-2.0374007	-1.979183	-1.1098499	-0.13671947	-2.4338598	-11.922745	-4.4491973	-1.1907089	-3.0844908	0.5077044	-2.1249003	10.807499	12.122311	11.814953	6.1049585	9.139996	8.763397	12.039629	8.952835	11.356245	7.6607933	3.739151	0.88145065	-0.66786075
¸ßË¹°×ÔëÉù´¦Àí (635).mp3	-1.4580355	6.6197968	7.6389084	22.54058	24.236547	22.648266	1.2389319	2.799107	2.8222477	6.4943676	-1.179019	-4.4180536	0.46522713	2.683751	-3.5761752	-2.7617402	5.3453474	12.247447	18.411507	15.236946	10.862298	6.956135	12.992535	16.723652	4.169874	3.298449	1.2571508	6.921103	3.204258	-1.2526035	6.192341	4.411971	-1.0441617	3.0653143	1.460547	-1.4612589	9.261535	7.1679745	5.204389	-3.843641	-3.6259987	-2.3669689	2.4404728	6.660942	9.406708	5.687423	1.3306067	-1.7944311	2.1775541
¸ßË¹°×ÔëÉù´¦Àí (636).mp3	-5.6175127	-0.83338326	1.7233837	0.009079754	4.1944156	3.5909877	7.1647267	4.8596935	4.854246	3.1943338	-0.32310736	-0.7821206	2.6421337	2.903977	8.707346	11.977999	11.320139	7.193167	3.285118	0.2818081	-1.4584723	-0.3518721	-3.4672136	-6.190505	-7.6132097	-5.2657566	-5.459498	-1.8975983	-0.80235267	-3.9141533	-4.864026	-4.367179	-2.7933526	11.472461	10.167128	5.541087	0.57143474	2.6423583	2.1304684	21.445717	20.127804	17.35411	7.701598	9.548374	8.954015	-3.4592757	2.0379486	2.6284873	2.9123154
¸ßË¹°×ÔëÉù´¦Àí (637).mp3	-2.2886767	-7.610777	-14.789898	-3.5397363	-1.8670415	2.552312	3.170871	2.4585407	1.7438864	-4.820421	1.9912086	1.5070075	8.290039	7.41025	6.2974997	-5.265995	-4.1756496	-15.358649	-10.634502	-7.5607185	-9.293749	8.392868	12.562976	10.227114	-0.37207353	0.12616971	3.7618887	-1.1457686	7.2317915	6.995163	-3.6825643	-0.08913046	1.3600078	-3.595148	2.6645365	10.905075	-0.70977724	-1.5851002	-2.2490292	-6.084484	-2.9782987	-5.677492	-5.387521	-8.59721	-9.781559	-0.20016593	1.7612789	5.293548	-14.342941
¸ßË¹°×ÔëÉù´¦Àí (638).mp3	14.038282	16.539267	15.047474	11.386316	17.916325	12.504574	11.573359	11.86755	10.315554	29.761372	25.21733	14.253359	26.982265	26.15104	19.29478	5.600855	12.485273	15.11142	6.5066404	9.534651	5.754121	5.8901606	12.901653	12.245541	12.704008	16.700504	11.769396	8.724933	16.05389	21.43389	8.698046	6.330066	7.0344877	16.414343	17.891064	11.357475	12.726804	7.5793347	4.987817	21.646029	24.158272	20.538795	-7.6207557	3.395813	13.110411	12.386919	15.431213	12.183012	3.842462
¸ßË¹°×ÔëÉù´¦Àí (639).mp3	4.4197817	8.871359	11.555529	5.8644714	7.0274057	10.936802	3.2074623	4.52994	-3.596619	-5.554057	0.68479055	1.3126225	-4.129317	5.410493	4.915371	0.9352525	2.8482819	1.6593745	-0.36762238	6.394224	1.5045011	5.8642473	9.76288	8.278273	3.489542	-1.9889295	-6.100129	-3.715774	-2.7280693	1.3754265	-4.5770555	-2.3800611	-1.8937941	-1.9436548	2.0686986	6.7159758	3.8254714	3.9122593	4.340432	7.723057	6.361305	2.0965686	7.763964	6.654999	2.9544184	5.5100503	7.010651	3.2683158	3.8667293
¸ßË¹°×ÔëÉù´¦Àí (640).mp3	-3.0067523	0.34158397	-1.9898971	4.560528	3.127787	0.44406796	-20.172432	-16.153194	-14.771722	-8.269427	-1.8322498	10.016678	-7.723888	-4.1141825	1.0108318	1.8160241	0.6053957	-1.9291952	4.9215794	8.562106	5.5565014	7.3782835	1.1495092	-3.9568834	12.699759	4.982885	-1.1747475	0.31388676	-2.0592566	-4.779079	1.5991917	6.4256177	9.122125	-7.097477	-4.2147183	-2.9644928	-16.776342	-15.516251	-10.3472805	8.662507	16.886269	10.239613	-0.7165509	3.282606	1.1162477	4.932378	10.681186	14.761017	0.87220156
¸ßË¹°×ÔëÉù´¦Àí (641).mp3	-15.617866	-9.757299	-8.221664	8.687492	6.769058	7.0688477	11.1516285	9.708323	4.572832	-7.5988226	0.75376093	2.9853816	-0.7035012	2.9047909	13.056672	11.961899	8.632286	7.752162	6.9165936	11.389629	11.74085	6.888627	6.04836	4.41451	-4.7852526	-2.9970005	-4.720403	-8.347686	1.5298703	6.9464507	-23.054226	-22.519474	-14.77445	-7.3993573	-9.415779	-9.717133	0.90557194	-7.2523985	-6.927822	2.5214603	6.5366826	5.4757156	2.4733224	3.9306881	3.148703	-2.8652918	-1.7993437	-0.65826106	-18.51529
¸ßË¹°×ÔëÉù´¦Àí (642).mp3	0.5277239	-2.702128	-4.899473	3.3787546	4.676898	5.502709	3.3340034	10.140583	13.27741	13.7928705	14.098494	23.672642	11.761357	9.415445	3.8547626	-0.8572049	-0.38274252	2.6694958	-4.295604	4.3627415	8.510078	-0.6027972	5.2838564	6.6530333	6.122219	10.26022	11.458111	6.193058	4.0079308	0.10504539	-13.157467	-11.86263	-11.811783	12.061016	9.979425	6.081502	13.743836	8.788474	8.780055	-2.5461793	1.1405016	8.001916	-14.942592	-11.969162	-8.896217	3.3059464	11.914212	16.985468	-9.995377
¸ßË¹°×ÔëÉù´¦Àí (643).mp3	9.837425	5.3889403	2.8917305	3.531546	-0.28249168	-2.8640552	11.10536	8.402292	5.6227474	6.1707845	6.6860666	9.126052	3.5562081	5.427075	2.0767074	2.2600613	2.1409798	-1.5914181	19.775253	17.13269	13.372793	2.5593152	1.9677535	5.2014494	10.3128805	13.416195	17.292313	4.306633	6.1185155	5.2149057	2.3097472	0.6134459	-0.50094086	8.202336	6.9771376	10.494573	-7.8658695	-7.76536	-9.133709	-0.1793505	4.9224033	11.918404	1.5701461	1.5593238	3.6816278	5.359292	12.238856	7.5111823	11.138613
¸ßË¹°×ÔëÉù´¦Àí (644).mp3	6.125085	6.688547	12.5252495	18.178417	19.660294	22.170872	4.654935	10.298125	13.009563	17.939705	12.560465	5.3804607	2.7254114	4.4123716	5.844615	-1.8404958	1.357638	6.130728	11.081438	8.417223	4.372199	10.794296	7.1291795	13.017575	18.769222	16.054043	14.901209	6.7257223	7.9137254	7.597683	12.115379	12.343365	14.500636	8.018925	10.447699	9.399476	17.495731	11.927742	4.7557774	1.9305905	3.675918	3.4603896	5.7670794	8.823402	6.6866436	4.1778865	5.9111967	4.7039647	8.900053
¸ßË¹°×ÔëÉù´¦Àí (645).mp3	14.847289	14.434917	9.713379	6.687979	8.148187	9.052074	6.640337	7.922312	14.445551	26.371761	22.82663	15.970509	13.975269	17.057076	20.729103	3.5256212	7.0823026	3.5399435	1.3158867	10.785467	14.379855	3.040757	5.6110363	-0.09374225	2.7452326	8.054014	8.802506	4.749304	1.2041671	0.44251752	-1.5302079	8.329018	8.166692	9.205118	10.051266	3.4513655	-4.717841	1.0872259	9.730912	0.96475065	4.8132677	11.974887	14.711515	19.2962	19.582314	-5.9504013	-5.6553864	-5.727659	-1.4263338
¸ßË¹°×ÔëÉù´¦Àí (646).mp3	-0.8576983	5.939246	4.3279204	5.3887014	6.2038083	3.4383073	-2.3826506	-6.342385	-10.203455	3.867865	6.24617	4.5126095	4.886606	6.2277365	10.685335	11.572321	8.173262	10.475208	0.25929296	-2.7052405	1.9723754	-0.17334756	-1.0233058	-2.6510553	-2.1552536	-7.427574	-4.454606	5.1910105	8.126328	7.3045216	-2.3577967	-1.6309646	-1.6735344	0.67090905	1.8168336	2.912127	4.693511	4.19571	1.1246848	-2.2198718	0.67067105	6.1772046	16.27426	15.287341	14.835987	7.674249	4.8868227	7.3387327	5.56392
¸ßË¹°×ÔëÉù´¦Àí (647).mp3	5.3230104	5.297351	0.61874735	2.831616	5.30161	9.0882	0.6091831	3.605649	-0.75089335	-7.707324	-4.084085	-0.6910088	3.0515063	-0.5971861	-7.9623203	-0.7520481	9.001028	12.3309765	9.464553	10.854459	11.102715	6.3009205	13.281293	15.321363	-12.89708	-4.4522038	-0.55347407	2.8708267	8.391621	4.6748643	3.6389713	5.026207	5.316266	19.323524	11.950455	11.183612	-9.885996	-3.2647922	-2.7302656	23.75365	21.966763	9.991148	-5.980132	-3.1521142	1.6373394	8.467499	4.6941824	-3.900546	3.7829502
¸ßË¹°×ÔëÉù´¦Àí (648).mp3	12.213484	9.06959	9.529209	-0.058663636	5.0755863	1.1422434	9.246331	0.47613597	-9.641325	-12.26955	-8.472418	-2.851751	13.860615	14.783987	13.241676	-5.14221	-7.905155	-8.09827	-6.3411813	5.859668	13.026735	-11.53302	-2.4537666	1.6369375	-1.5435592	0.2297464	-2.3680673	2.764423	3.1058087	-4.7330084	-10.308138	-3.0478072	5.6690397	-7.7870674	-7.5655203	-8.274023	0.4350409	-0.13097546	-1.3170854	-11.096796	-8.329611	-5.7818317	-3.1193042	1.8332927	2.8584595	7.438478	9.5075	10.197981	5.0454254
¸ßË¹°×ÔëÉù´¦Àí (649).mp3	6.470566	11.860555	11.954813	5.7903566	1.0477574	-2.3806748	-4.6122465	-0.078408	-1.898299	0.019846618	1.0705174	0.4948604	1.6243982	0.4898489	0.21988308	-2.1747265	0.54452777	3.5863786	-1.826986	-3.1351442	-2.7519646	4.9053674	5.5145664	3.520088	0.30153763	6.721355	5.770681	8.168944	3.1086712	-3.3898537	-0.5447068	0.28617036	-3.8554885	-7.5642023	-7.3224483	-1.70819	4.83208	3.444697	4.5462227	-2.198874	-2.49464	-3.281599	-8.7118225	-7.255424	-4.851679	-7.3114533	-3.989109	-5.556656	10.513193
¸ßË¹°×ÔëÉù´¦Àí (650).mp3	14.271233	9.366273	5.2788396	-7.808664	0.2819697	8.991027	8.255073	6.4771204	6.800329	12.003351	9.500291	8.033749	5.7303357	6.5335073	5.5039024	9.576131	8.391237	9.8425865	-4.2253532	-1.9711156	5.4477396	-0.37808225	-5.98888	-7.2613306	5.990457	4.7803373	3.6487179	3.9434266	2.9241605	8.864807	8.210298	8.088657	5.5846786	4.234996	4.4887133	10.850958	1.1007456	4.5325823	5.39175	6.750311	0.63182616	-5.80159	6.895843	6.261676	11.058569	3.1528728	3.372137	0.02148974	-3.6645114
¸ßË¹°×ÔëÉù´¦Àí (651).mp3	19.914011	23.1105	24.07579	-0.11307484	3.9813714	8.216883	6.188724	5.021112	2.2673786	13.304965	6.371419	-0.28862223	6.3234453	2.0733435	-1.3984983	3.2310863	-2.085512	-1.7292256	5.423491	8.458805	7.8381367	24.737242	24.721998	24.799332	17.921045	24.011349	24.094276	3.9806418	9.626175	13.353813	8.61838	11.614693	7.9441276	5.873271	4.04519	-0.56871915	-1.9369745	6.945445	11.973661	-9.692779	-11.795737	-12.801034	-4.2520876	-4.176015	-8.034706	31.256004	21.673908	15.666771	9.223047
¸ßË¹°×ÔëÉù´¦Àí (652).mp3	18.05897	11.755051	11.161494	-4.6968284	0.49517906	0.23060942	16.10202	12.906504	10.423067	1.6246077	-1.8205519	-4.9749084	4.790499	6.022039	0.26997447	9.3015175	3.012179	3.0798442	5.200824	4.739549	1.7710056	31.468227	24.878342	17.856659	5.418647	14.442457	16.877426	0.81047547	8.2634535	12.783735	15.489889	11.787716	11.624138	15.18765	19.82193	16.200418	3.7866635	13.865715	17.956158	11.933319	13.356426	10.792248	4.349454	3.3172853	-1.4798568	9.207445	10.288061	-0.1728276	2.6852133
¸ßË¹°×ÔëÉù´¦Àí (653).mp3	13.647156	14.353339	11.363457	3.3316321	4.318315	17.013689	4.0296283	9.668183	13.353178	16.794317	15.104086	15.869719	19.611729	23.14407	20.1679	8.4516535	14.671452	14.450096	-0.45008433	-0.73210645	1.4867915	9.86362	11.864329	8.127462	8.076744	8.779598	6.4667163	9.135327	4.521864	3.4024887	0.015310466	8.746814	15.474576	10.697084	9.594469	-0.09653783	0.6185981	5.0714273	9.038144	27.069145	24.028112	17.34407	6.042515	6.268585	5.3861594	13.980116	15.003445	16.34476	18.690178
¸ßË¹°×ÔëÉù´¦Àí (654).mp3	12.554532	6.846768	2.7002277	10.239006	9.936915	9.162754	7.0326204	7.8026047	10.163979	9.325771	9.185999	6.1894298	0.646884	5.1787763	8.130192	9.275545	9.6473255	3.645758	5.3063116	8.380042	3.3436966	-3.2789326	0.7023228	1.3038152	-7.7287436	-3.7232316	-5.739354	-5.73825	3.3953085	2.5684748	4.340195	3.5110803	3.1328099	6.8108444	7.119896	10.6818495	17.087471	9.926889	3.775456	10.823355	15.409592	12.362673	-0.20763195	3.2051997	4.5560193	3.565381	6.6306534	4.2942834	2.9990683
¸ßË¹°×ÔëÉù´¦Àí (655).mp3	-0.7051797	2.7140825	4.277481	15.291704	13.2937765	12.367395	7.8536825	7.1420746	11.233416	-2.709678	-2.024499	-2.5713825	9.608158	8.012056	3.3146968	5.0943394	5.720241	14.001749	4.6515446	6.4648533	4.2824936	20.364645	16.151735	13.310822	13.123208	15.209513	11.263749	3.1963897	5.678015	4.887194	-3.7332654	-0.38799635	-5.0074406	-5.474424	-6.168136	-7.590372	-3.98533	-3.944012	-2.9571016	3.6385117	7.01083	9.316591	7.987861	6.517152	5.6194715	8.211658	7.015126	3.6527119	9.992128
¸ßË¹°×ÔëÉù´¦Àí (656).mp3	15.608885	13.49124	9.814521	-3.4268894	-7.182026	-6.46029	4.592375	7.823268	0.7046368	7.119978	6.9109697	6.415322	-0.9783838	5.0975103	7.5057983	1.2050128	2.8001525	4.297653	4.378922	4.214892	2.0213416	5.2442894	7.672347	4.7207584	0.8075237	-0.07688275	-3.8013554	-2.043368	1.2967321	-1.2079667	6.768671	8.573819	10.533642	7.860941	4.4039683	1.0710456	8.307358	12.717068	11.0325985	10.530937	10.964325	8.072133	12.167187	12.658922	6.9785013	4.8519397	4.0578117	2.0252688	3.0119743
¸ßË¹°×ÔëÉù´¦Àí (657).mp3	-4.6969852	1.6802754	5.6584334	-6.823641	-7.286086	-8.026142	-6.5956383	-6.688266	-8.693119	0.7721714	-4.1995516	-5.332364	-6.641382	-6.5154514	-16.10634	-9.820162	-5.972862	0.7994375	-7.536421	-17.874763	-22.759485	-3.6155612	-3.4313521	-2.9743156	-4.6127872	-0.14393196	0.8152698	-2.6595745	-1.2041252	-4.8236084	-8.254738	-8.243402	-10.594399	-3.623494	-7.4088144	-6.5182533	-6.6083035	-5.8158436	-9.121101	-8.886541	-7.980643	-3.8595915	4.7993164	4.6023865	8.049763	3.81576	15.35129	18.645573	-0.6882976
¸ßË¹°×ÔëÉù´¦Àí (658).mp3	-9.448242	-9.735566	-14.115584	-17.890224	-15.255762	-3.3732162	-2.9942918	-6.383179	-4.906152	-10.318727	-12.386351	-4.695814	-12.919804	-13.098141	-6.205678	-6.9786873	-9.98566	-2.5548987	-16.587559	-9.706125	-2.4470265	-8.770484	-12.57502	-9.661033	-7.7769375	-11.008132	-3.235724	-3.8304672	0.15749073	0.8753374	7.694551	4.897504	1.0851793	4.95484	5.9678016	5.9791317	5.323864	7.4479704	4.9648995	-2.1140938	2.0176194	-0.89694446	-1.8913375	7.0073195	6.8881736	1.3428869	1.387894	4.208828	17.923447
¸ßË¹°×ÔëÉù´¦Àí (659).mp3	4.4958916	6.884574	7.5107956	5.0740156	-0.17316747	-0.4613945	7.3369417	4.259494	5.4895716	-9.09314	-5.052903	6.77114	10.949766	5.07963	8.273212	4.204255	1.703049	1.1452922	2.3139164	6.475191	7.318263	11.090967	2.2760057	-2.1559563	-4.271945	-4.096588	0.83821607	8.667759	9.799597	22.654423	3.771672	5.912889	0.19688553	31.769691	29.159107	28.877205	19.927696	17.453512	14.68917	15.442233	17.257189	13.299969	15.099491	14.261669	14.284315	20.408262	15.9103565	17.601898	5.839473
¸ßË¹°×ÔëÉù´¦Àí (660).mp3	-2.095398	2.4869523	1.9090092	-3.0042958	3.6231098	0.34810486	-0.42444688	-1.2885016	-2.199145	-11.917433	-3.3350523	1.7920341	0.6782912	-0.09351481	-0.18776748	-15.06023	-8.362881	-10.7137	-3.065357	-5.0066156	-3.9097185	-8.309687	-5.6799903	-12.048349	-8.409745	-4.7854724	-4.0717106	1.9755657	9.495567	7.2880287	4.222345	-3.744209	-7.9229336	-1.723472	-4.0281	-2.613124	3.4418256	5.307082	3.628607	-14.830814	-7.687494	-2.5791035	-11.466042	-13.684856	-10.346954	-4.929557	1.5516875	-0.44662797	-14.554959
¸ßË¹°×ÔëÉù´¦Àí (661).mp3	2.5686858	5.5240192	3.6930912	-1.4016814	0.8934287	-4.3814588	2.7697253	5.4173136	6.6513405	8.048059	9.824773	4.3426495	16.094362	14.560113	11.339972	8.820505	11.101578	14.81624	2.8300276	4.3083353	-0.080572546	0.024178684	4.1647763	4.29146	13.6727705	17.86092	19.368797	3.4315035	4.808347	7.412721	5.726227	12.682257	11.359777	11.772851	13.176901	14.0750885	10.79114	3.437564	-5.0007653	-6.0029	-3.0533319	0.5811114	12.316826	10.281623	5.2662954	-3.4829993	0.72932637	6.590349	0.21509615
¸ßË¹°×ÔëÉù´¦Àí (662).mp3	-2.4642496	2.6902807	1.5339491	-3.1379933	-2.284595	-2.3104668	22.575996	20.431149	16.823898	8.276059	4.5341396	-2.6995046	13.21309	15.408827	17.356558	11.966156	9.318262	0.7909574	2.9815707	4.2747207	8.04818	17.857212	18.779694	15.891928	-0.34594312	7.019683	8.673544	14.0963	15.481379	15.855946	11.369783	13.524708	10.540967	7.7864485	6.753805	2.8546782	6.3289533	7.5018783	6.6021214	-3.7197945	-4.526225	-7.0337257	13.504821	6.5593643	7.722356	-8.251423	3.1491401	14.901841	6.481901
¸ßË¹°×ÔëÉù´¦Àí (663).mp3	-4.5627604	-1.2940929	-0.2038084	-4.1045203	-8.154397	-17.427202	-6.4870663	-6.172105	-11.572262	-1.2855315	-6.496735	-6.9757357	8.088299	5.240311	3.3140402	9.454199	7.2946277	5.5048103	3.1402617	0.7401353	3.5486445	13.048946	15.168414	17.040253	21.566673	20.65427	16.254179	-0.55777276	0.61898637	0.7104942	-4.9124675	-4.164025	-1.4819161	-6.07154	-4.6051598	-1.9245441	-11.294462	-5.102996	-5.9775133	-13.538364	-13.716401	-19.963005	-4.0781894	0.24752405	1.7315613	12.3020935	10.444701	12.568883	-10.5433
¸ßË¹°×ÔëÉù´¦Àí (664).mp3	8.3465805	10.007163	11.760763	3.7536762	4.2865615	4.944463	-2.5043602	-2.6476316	0.88679427	6.8341236	3.9459872	-0.14589947	1.708993	3.6163504	2.0942702	-2.7569935	2.019678	-1.6697323	-7.886667	-6.607758	-3.1063836	-10.202028	-4.44386	0.8954785	6.4735065	8.633278	5.1986046	-0.1477445	4.649719	2.6562326	0.31813022	8.332664	12.121227	12.545436	10.930374	11.926645	-1.9473834	1.5116266	-2.1556242	2.8602333	1.4829302	1.314034	-1.5508575	-3.5371141	-9.582907	-1.4649324	-2.446277	-1.0391517	7.0630903
¸ßË¹°×ÔëÉù´¦Àí (665).mp3	-6.09167	-1.9362253	-2.861767	-7.8364134	-5.321098	1.0564551	6.4279294	4.3822846	-1.867939	-12.2874775	0.7707349	-0.78297585	-2.3489833	2.3503199	7.56019	-2.45268	-1.581002	1.4616554	-4.4297814	-2.923479	-0.84515077	12.5169735	13.0836	8.833016	1.4626359	3.1517801	2.01238	1.4389437	0.25741613	-6.1062927	5.5321636	8.297478	5.247478	9.500206	13.294632	10.913897	3.1524425	4.3952317	-0.0862966	13.04885	4.069335	-2.4528897	-1.0524871	-3.5912137	-6.8105297	13.082551	10.9142	11.836373	1.0100324
¸ßË¹°×ÔëÉù´¦Àí (666).mp3	13.821129	16.10844	18.638128	0.65284216	-8.331539	-9.209106	1.337637	2.691136	-3.212028	3.8685117	0.55949944	2.2861257	4.3005657	1.3957672	-1.5972457	10.315161	18.642063	18.292707	-6.945767	-16.768087	-15.192466	4.428929	6.6563077	4.338436	3.1693635	12.512736	14.0308	-9.285173	-12.7746315	-14.152752	-4.342908	-6.8245645	0.81774396	-11.1364765	-3.5836678	1.757858	3.915274	5.2733326	1.8289713	3.8668776	4.913372	1.6782794	-11.467028	-12.12937	-3.0737512	3.840022	1.7240638	-0.4429091	5.039477
¸ßË¹°×ÔëÉù´¦Àí (667).mp3	17.18052	15.952081	16.440607	12.892775	18.613636	14.33279	18.522024	22.079983	21.79764	18.084978	13.85156	6.689541	5.533068	11.103312	14.578831	-12.366372	-8.742108	-9.931882	5.4516435	9.164433	11.296058	12.040344	17.063114	21.924242	11.167982	11.312025	6.423793	13.9367485	11.383928	9.733242	6.857318	8.715731	13.076702	19.232334	16.574347	14.518182	31.890581	29.35344	25.238625	2.7374954	5.302834	9.506325	-9.631758	2.0719783	6.3573675	10.113718	11.77356	5.321079	0.28699183
¸ßË¹°×ÔëÉù´¦Àí (668).mp3	-9.182323	-5.5815525	-8.26467	17.36166	18.578527	13.462818	17.322239	17.33201	13.304944	-2.068388	1.1772193	1.2303755	6.2842627	7.673249	0.58769673	-1.6493134	-1.113092	-3.8050916	6.7797623	11.799645	11.0017185	-7.0271807	-3.8546035	-10.465224	5.0240564	10.44083	3.5105267	-2.150397	9.373531	7.5771275	-7.316039	-5.490603	-2.6228926	8.13497	13.615759	12.781562	-1.926269	3.1145444	-2.2293272	-1.4426908	1.8238897	4.2914686	9.329315	11.744624	4.1562653	21.933372	15.464586	7.211083	-4.1617155
¸ßË¹°×ÔëÉù´¦Àí (669).mp3	5.8400083	10.122297	8.762548	-2.19294	-2.2033072	-5.1370726	8.357836	11.070998	8.266421	17.958878	17.228771	14.1067505	22.532639	21.234612	16.511316	9.892652	13.949465	11.199387	4.153214	1.9667823	0.111490965	7.4950933	10.050325	15.016757	7.081643	10.164454	5.5180445	2.8500257	1.0100586	-0.7554582	-0.18000159	9.849254	12.269745	-8.557429	-3.5354886	1.7014625	9.836915	4.8798256	0.091939986	0.79632694	4.8677325	4.1628923	8.338482	8.838406	13.479652	5.5730934	2.3731737	-2.6864977	-2.2101898
¸ßË¹°×ÔëÉù´¦Àí (670).mp3	0.48809615	0.15340519	3.1051905	-0.7011615	-1.4200685	-4.3358006	0.76848733	2.493491	10.935377	-12.49233	-8.511225	-11.276159	-5.4656277	-2.4597516	-6.6661196	4.1113305	1.4102635	-3.3804965	0.8403248	-0.5743784	-1.662603	-13.181469	-7.8829465	-3.4332676	-6.469652	-3.5103748	0.15218776	-11.028999	-6.1939898	4.026003	-0.48555747	-2.6799455	-2.9773052	-6.625904	-8.806879	-9.176886	-10.2154255	1.0964317	8.635687	-5.9743643	-2.6579747	-5.8788366	-7.4098454	-8.7400055	-10.375894	-9.031879	-9.123161	-7.5218763	-16.082947
¸ßË¹°×ÔëÉù´¦Àí (671).mp3	8.450346	3.7191052	1.5407802	2.396566	0.47459763	2.0902247	-6.5765886	-2.9527788	1.1398062	-2.9805193	-4.4842243	-5.356453	1.3124828	7.111869	6.930728	-3.981422	-2.4588823	-0.4932276	5.2506533	-0.8711636	-3.8231816	-1.5964994	4.4896812	7.0472813	9.431318	14.273502	18.44317	-2.4372532	-3.8736598	-1.1014258	-0.9241899	0.022032917	6.5628242	-6.585802	-5.9933233	-2.8505278	8.797168	9.873392	8.547514	3.301672	7.6322412	10.115733	-4.8564625	-2.1375906	6.302593	-8.006424	-6.491867	-5.327735	0.40598342
¸ßË¹°×ÔëÉù´¦Àí (672).mp3	12.278385	17.026651	21.442478	-2.3940468	-2.4532838	-4.697795	12.731585	14.431198	12.404224	10.132238	3.0185888	0.9600768	17.089851	16.203722	21.846403	16.726711	11.2246275	8.054173	13.200476	9.18231	0.7653053	10.964925	8.251438	-1.1189933	14.92334	14.701539	22.976166	5.000289	9.910387	7.1300535	4.180069	5.502646	8.697923	1.946994	4.2886715	10.382633	3.6095276	2.3923318	2.1818984	4.2022624	8.516403	9.78252	12.576166	14.1845045	12.90213	14.717033	14.230405	22.287006	3.5314674
¸ßË¹°×ÔëÉù´¦Àí (673).mp3	10.547842	11.039389	0.43128577	9.461308	3.7938962	0.31729105	-6.464488	-1.0608511	-2.6652508	-7.557626	-4.7465515	-3.3166687	-2.7835908	2.324564	4.7987127	17.139626	9.687157	-0.4825164	9.98132	5.5889463	1.8075333	-2.628306	1.8204511	-4.7016573	10.675005	10.505291	3.9018233	22.046783	10.631224	-3.5875711	3.6157799	5.030768	3.1883647	12.592291	12.113647	5.5746384	10.606004	10.517877	13.871969	11.642214	16.879295	18.708908	-2.9707084	7.547395	5.213196	5.5902095	5.450696	3.9016135	11.40053
¸ßË¹°×ÔëÉù´¦Àí (674).mp3	5.7738385	9.793325	9.710141	10.772117	6.6433187	8.578354	2.3677	1.5040886	-4.2957826	11.044174	15.637021	12.731623	4.131362	12.645838	11.043797	2.627254	2.8284214	2.3653777	-2.615573	-1.9879622	-1.7124609	11.50449	7.538566	4.005187	0.8074497	-0.6097907	0.700133	3.3270009	5.525728	6.471281	-3.0606976	0.7949294	-1.4391096	-3.2185056	0.9917271	3.0315826	9.201122	6.880027	13.252512	10.348241	10.21335	6.6521244	9.049241	7.904457	-0.09772676	5.8188086	8.365483	5.581421	0.15459311
¸ßË¹°×ÔëÉù´¦Àí (675).mp3	5.7827873	11.12355	12.315777	-15.389622	-10.595274	-3.9318144	5.002263	2.5863743	-2.2200186	9.965261	7.1780443	5.3807483	1.9472934	-0.53616244	-5.189443	8.723886	13.009626	21.259678	-5.3755426	-0.35239917	-0.79933417	0.7450825	1.5458306	4.4397635	8.359018	7.41208	9.435289	6.6730986	12.235075	18.1467	0.5037648	-0.7356274	5.32808	5.069339	0.88291717	5.923643	5.7556686	6.006365	3.696069	3.2020535	-1.0722059	-0.8075254	6.858897	6.944395	3.808621	-11.952019	-12.143836	-12.6180315	5.4551497
¸ßË¹°×ÔëÉù´¦Àí (676).mp3	10.78253	8.989569	2.0399883	6.475522	0.5196997	-5.7514687	5.2282662	5.9606695	8.646683	-23.610693	-21.380346	-13.442415	4.18012	6.700513	10.681675	8.755919	11.303816	15.424222	3.6198292	10.292143	11.778598	3.6241016	2.528369	1.0571418	4.6870756	2.0136547	0.25247845	8.767578	6.9134426	5.748395	-8.3270445	-9.8154545	-7.4077177	1.8871775	0.51303166	3.4636106	0.80529	2.1310766	8.535025	-0.3155592	-7.0280075	-10.232784	-3.4888482	-6.010389	-14.847254	22.7841	10.57082	0.42189908	15.897032
¸ßË¹°×ÔëÉù´¦Àí (677).mp3	-4.6613064	-13.258282	-9.867494	0.5399562	3.8092027	4.4411983	4.829873	0.22505152	-1.4628713	-8.467651	-10.371326	-12.96912	11.221142	7.751973	3.1468031	-3.1320376	-9.382116	-5.1366415	-0.87673545	0.8306776	10.2108965	-9.6881275	-6.67103	-4.6628904	-0.8625914	1.8656284	1.8566415	-2.50843	-7.471611	-2.82894	10.544857	5.369819	0.7719305	-1.4818169	0.33892596	0.6632745	7.4687138	4.19637	-0.7374013	-7.0392227	-8.172963	-9.94013	-12.062128	-10.755735	-1.8850987	-4.787157	-4.2202687	-5.5130267	-13.848997
¸ßË¹°×ÔëÉù´¦Àí (678).mp3	-2.5363867	-1.9434713	0.9931537	1.2587852	2.604505	7.0612516	2.6724076	4.432719	9.35671	3.3478382	8.126039	10.995321	3.081156	6.3241696	7.284439	0.9064392	1.6028054	3.2960474	1.2088467	6.0664644	1.8118981	-6.689315	-3.7348862	-3.3923068	-0.4322873	6.0707207	6.123258	-1.055296	2.7433968	0.9814839	5.3291216	5.9568357	3.5699387	-4.3137393	5.2985635	4.9155793	3.2348683	3.2242393	2.5514274	-11.065601	-8.981179	-2.5045545	2.9999843	1.3834825	1.342604	5.1878557	7.8043556	8.879254	-3.8190835
¸ßË¹°×ÔëÉù´¦Àí (679).mp3	14.321244	7.1544647	7.8077707	-2.071732	9.06647	12.920177	-2.512724	-1.0065899	-4.381214	11.11861	11.787013	3.911775	8.907357	10.980691	14.72998	12.497267	16.23042	15.712685	3.8086267	4.7322283	-2.205627	3.91217	7.59783	9.111278	6.531096	5.5138273	5.966838	8.494751	9.797401	5.550455	10.335646	8.111339	2.079635	14.001003	18.110886	15.749232	12.630447	15.330076	17.802916	15.281374	19.31649	15.338688	10.622631	16.739471	14.660755	19.027267	18.401768	18.435394	0.8997221
¸ßË¹°×ÔëÉù´¦Àí (680).mp3	-1.1104149	-3.4731684	-3.3235464	-0.39899784	-0.34124762	-6.419942	-11.235575	-1.1215837	6.907558	-0.68792397	3.5840497	5.1879063	-1.28514	-7.913248	-6.611314	0.7318672	-0.31893888	-1.9258752	-9.721734	-5.8546944	-0.5561098	4.7453046	5.2412243	-3.982474	-1.6836929	-4.070266	0.9466672	-0.51542914	3.7961712	1.2946157	6.943638	7.4791956	10.060627	1.5722756	5.521584	13.92141	3.2339666	-5.221365	-8.36323	11.620949	6.093706	6.5689173	7.5306506	5.4719753	4.5678754	-6.2717266	-4.369652	-7.4533644	-3.9334168
¸ßË¹°×ÔëÉù´¦Àí (681).mp3	-8.52231	-1.4857519	-1.7551601	-9.526369	-12.804501	-5.6964645	-0.7318325	0.8561478	-5.591654	0.27053064	-3.8643415	-7.2982445	0.49879086	0.17874736	-1.9578805	7.7249737	6.001008	4.761219	5.700796	7.1107044	1.5938993	11.187773	11.609587	8.886505	-6.852458	0.43133438	4.121849	-6.249959	-2.4928885	3.6134067	-3.3538718	-5.2232213	-2.5528748	-1.892172	-2.4204679	1.0780542	-1.2315031	1.4283373	6.64253	-4.686082	1.191302	2.998999	-4.4733562	-5.433076	-1.5558202	-10.565104	-0.98754907	0.9842301	7.762609
¸ßË¹°×ÔëÉù´¦Àí (682).mp3	4.0008726	8.06213	6.8249083	25.627449	23.307571	24.524456	7.201029	3.3345792	2.435638	11.5541935	7.0608215	-0.81173027	3.8313932	6.212848	8.907329	7.8706646	12.911313	15.925549	10.096674	12.3880625	15.58832	20.569582	13.649479	11.209801	15.611984	17.581448	9.398001	24.496115	23.818584	15.755983	9.078312	13.323883	11.365215	4.4533525	4.296603	4.334211	16.435623	13.819286	6.076955	3.331614	4.7753315	-3.4449322	7.2333426	8.819475	8.018615	15.173108	13.827928	6.092533	11.49877
¸ßË¹°×ÔëÉù´¦Àí (683).mp3	8.6763115	10.06226	10.292568	5.1360025	1.814013	4.9471297	0.69329727	1.7734038	1.2302091	9.162986	6.0829077	2.1912165	14.934102	7.7906914	3.7715468	12.551226	15.2115345	18.50174	2.5027828	1.5778658	3.4473917	12.31863	9.182099	5.9120216	9.482246	4.0665913	8.791487	2.9786198	10.428143	7.6526117	-0.92178494	-0.7155844	0.007682771	6.4716225	4.307229	8.480363	0.5081736	-1.8446015	-5.4539967	12.247215	11.358241	3.855774	-0.13355432	0.9614242	-1.5345857	0.61727214	5.0891523	8.8150215	8.061386
¸ßË¹°×ÔëÉù´¦Àí (684).mp3	0.33489674	5.4328175	1.5145516	0.080818295	10.914446	19.43129	14.453685	12.134132	15.664486	-0.19552165	8.969684	18.136751	10.205076	12.682817	10.531813	18.24508	14.093278	12.824831	11.600302	8.205846	5.4662685	18.756893	12.577091	9.765215	10.510754	11.252832	9.905306	14.609325	11.731457	9.823436	17.870094	20.099907	21.275959	9.592438	8.248511	4.6661935	10.431854	9.941906	8.573055	12.277485	10.540108	15.883568	11.755213	13.95049	10.230545	11.527169	10.774035	16.397385	24.594036
¸ßË¹°×ÔëÉù´¦Àí (685).mp3	-2.36908	6.155241	9.824144	4.7920494	6.893305	7.9033356	-20.051134	-22.969467	-16.733894	-1.6977245	-0.8329097	0.4217444	12.6680565	17.362057	16.830997	-2.6483865	3.026888	1.8003622	10.161953	10.759263	7.1039233	11.199028	6.049404	7.13416	11.020099	6.909221	0.12619099	-0.3560095	-2.6411257	-6.1150365	13.980237	10.965715	6.841281	2.143642	5.534337	3.5251617	-7.712699	3.8027844	5.0343256	10.699507	13.404108	8.560746	-1.6148759	3.1723387	6.579673	5.6530476	5.0907135	0.4949425	-2.8239026
¸ßË¹°×ÔëÉù´¦Àí (686).mp3	-4.231076	3.2175484	1.5460291	3.838679	6.8095446	4.2745256	5.0094204	4.6292768	3.6538033	2.7644453	5.567959	2.4323213	10.6633415	13.651986	13.171839	7.9729953	8.679117	3.1924613	-2.5578308	-1.3084276	3.055747	4.622388	8.297809	3.7374835	9.020971	15.205639	23.52472	12.660321	7.1792593	2.7262294	2.2238197	5.999735	2.1293068	9.306141	9.856398	3.9522684	6.3948765	6.213356	4.702469	9.170339	11.653587	14.203426	5.6975565	4.6723366	1.6389035	-3.791614	-3.6562166	-6.771273	2.7551515
¸ßË¹°×ÔëÉù´¦Àí (687).mp3	4.662553	6.095454	5.4661074	13.478292	16.179623	9.711933	-2.3929389	5.3996544	6.5029364	8.025671	10.166931	8.342708	3.8187497	2.4723039	-0.3241846	12.284933	8.85573	3.3804846	-3.9482408	-0.44336557	0.07550943	-4.2654266	-3.9162457	-1.1081138	-1.1167767	6.861986	7.755106	5.0690556	8.5245495	13.21213	7.897192	11.918812	13.185883	5.580864	16.529829	18.190542	1.4900265	4.148621	-2.5952554	9.378601	7.4264674	9.081276	-0.6360143	6.095354	5.8096385	-0.34953338	2.4677517	0.3588434	-4.3571854
¸ßË¹°×ÔëÉù´¦Àí (688).mp3	14.509115	10.67779	10.26606	4.888624	1.7032337	1.7909958	6.1758413	4.590537	7.6232867	4.216601	6.823633	9.3506565	3.9299276	-1.0792282	-11.881321	-12.129791	-6.0487247	-3.3126473	4.9015694	6.178396	6.950864	-3.3954227	4.7704167	3.60335	-2.268465	2.220835	3.8711028	11.476808	14.110992	11.394825	0.7942166	1.3293314	0.6533289	-1.0749094	0.75407	4.9976673	-1.6572466	-1.640358	-1.7849913	9.197304	0.9977205	2.2131033	-7.7104006	-0.46337909	7.5245943	9.727729	7.022132	5.8025475	12.649174
¸ßË¹°×ÔëÉù´¦Àí (689).mp3	-2.5982924	-1.8227605	-1.2766361	8.430007	5.8426623	6.0165577	-12.993503	-10.73049	-14.155255	5.008889	8.652255	12.609077	3.0725918	6.0497756	6.3767114	16.33263	11.943317	5.534815	5.7244797	10.630762	10.218151	-0.075105965	-1.1924618	-1.6167123	-0.047718883	8.622189	12.080113	10.39648	7.1286855	6.7365723	5.7764225	4.5121317	5.994299	-11.796808	-1.1856735	12.578664	0.36118454	6.0007744	3.5190794	5.421705	3.3779483	0.19780183	-3.9798574	6.724444	9.884994	2.8096745	7.743615	4.2624154	-5.9713726
¸ßË¹°×ÔëÉù´¦Àí (690).mp3	12.858698	12.29518	10.745993	-3.0587547	0.070806146	8.357353	6.1010017	6.1503506	4.7729616	1.9935541	6.549456	5.804173	-1.3162173	0.9987518	-3.3836608	6.5969353	7.8505583	2.6107488	-5.9268513	0.13636138	-1.2838752	-2.1013074	1.0246779	0.20241487	-1.4727626	1.1846697	1.3790164	1.6319435	3.0748782	-1.0307051	11.695379	4.0190706	3.958126	-6.601032	-0.5462445	-0.98894465	7.9521103	7.411256	6.0729923	-3.3703551	-0.54900515	3.3923717	1.7777963	5.2154837	8.332397	3.6920128	2.5225656	2.0612104	2.7426367
¸ßË¹°×ÔëÉù´¦Àí (691).mp3	-9.46279	-11.856447	-16.326012	3.1432037	-0.6535293	3.0237782	-1.0778836	-2.210436	0.44384378	-8.54054	-12.466745	-14.576313	-3.8007758	-6.038892	-0.7753228	-0.80991805	-3.0997906	-1.9140775	-11.787306	-9.203959	-7.2219853	-2.0401514	-1.7834163	3.8349519	-8.152233	-13.9667	-10.995421	-4.3289995	-8.614746	-12.316252	4.8460627	-1.0471283	-9.24431	-6.546656	-4.1420383	-0.77863383	-13.750519	-8.734962	-1.5889747	-3.1850145	2.082327	5.4632564	0.70193654	0.3265527	0.720634	-6.835857	-4.8200207	-1.3534083	-3.168789
¸ßË¹°×ÔëÉù´¦Àí (692).mp3	-3.8597212	1.4687983	2.053355	-5.215993	8.855935	11.369978	22.955746	16.418491	6.5517135	6.5782766	5.705802	5.1158524	12.401365	5.8341355	-4.2058506	5.1321154	5.9043245	-2.1553273	9.645083	14.07591	9.613064	6.3211985	12.208885	10.397086	-3.3022137	-7.7666006	-12.016591	2.1340349	10.417975	11.727003	11.184352	8.393102	8.956141	-1.4784924	0.45971072	1.3849213	0.23757645	5.510257	8.826485	6.17945	2.612321	2.85769	2.4446788	8.18881	9.49303	3.5117507	3.8904362	0.46081543	13.841895
¸ßË¹°×ÔëÉù´¦Àí (693).mp3	-2.7987328	3.6903486	9.201489	-5.7132254	4.1375074	9.015767	20.116858	13.8425865	15.375376	12.189701	18.060684	22.482656	-3.3796628	-0.89185196	1.6627347	-5.434904	0.4903497	14.312532	3.2264287	7.0096054	9.325417	11.575193	12.655718	16.986996	-2.4066684	4.083529	1.8263401	10.827788	15.240364	17.261705	6.746297	14.075259	15.4973345	-2.262688	3.4217052	2.6964355	-1.1957694	7.919574	1.2908866	8.687914	9.945962	6.5714397	18.584896	17.897276	14.098769	-11.9122715	-8.064377	0.34372532	-3.7143874
¸ßË¹°×ÔëÉù´¦Àí (694).mp3	-3.607411	-0.28381744	0.066909485	1.3143102	5.1564665	8.684565	2.1282	8.489324	13.769305	11.954702	6.068018	-4.4856305	4.5512767	6.635741	4.6355143	10.338284	7.1611185	3.778945	-6.9796543	-5.3828816	-1.3109598	9.518925	12.788292	9.852547	13.035774	14.590679	12.662085	10.279448	8.967205	4.5390205	10.719984	11.545027	7.545637	5.7869515	3.9775128	2.32758	4.7257295	8.501503	9.891089	0.09516621	3.44665	9.31616	-3.6983635	0.6430886	0.34547055	-8.243728	-3.064517	-1.0347424	7.6693196
¸ßË¹°×ÔëÉù´¦Àí (695).mp3	7.529266	12.570314	9.85827	5.7119284	6.244076	0.77538407	-2.7120779	-8.176762	-8.642515	-4.6826153	-1.3543855	-0.071142465	-2.7769709	-3.2202964	0.689405	9.128271	17.275654	10.887695	9.900929	8.6619425	11.972605	-8.6099205	-0.1305651	0.56504315	2.9286375	1.7768949	0.41466886	-11.5254345	-10.159274	-13.400547	1.6632473	7.7418113	5.9012275	-5.349473	-2.7215295	-4.707658	7.1530924	13.713547	9.821107	-1.87538	3.8839524	5.8138466	1.0180209	-0.30289876	0.35636747	-0.15319514	2.769553	5.0059195	-4.1219144
¸ßË¹°×ÔëÉù´¦Àí (696).mp3	-15.251387	-13.034145	-9.512398	-11.702908	-12.293316	-9.06629	-5.135044	-8.11636	-9.06491	-11.4985485	-7.5730424	-3.8311625	-7.6137476	-15.016557	-10.606455	-2.0716066	-8.81917	-18.69449	2.3875144	-0.27483702	-1.3456182	12.746473	12.369579	7.154871	14.242982	14.95154	12.757107	-1.7721937	-2.7700016	4.774017	1.5196133	4.3954926	5.2257214	-4.209612	-2.7820086	-6.5529337	-5.221611	-6.0551314	-1.3326886	10.424833	6.0000896	2.2476268	4.1494646	3.6527824	7.4413376	5.442074	3.2733512	-4.6496596	-9.122166
¸ßË¹°×ÔëÉù´¦Àí (697).mp3	-4.996093	-3.6828785	-8.682863	-4.2717485	-1.9357555	-1.6550975	6.08591	8.000309	4.241645	-2.395271	-2.1978061	2.1430192	-0.28782448	-4.861395	-6.9822216	-3.8398015	-4.1201863	2.7668955	-2.0946527	-2.2254877	3.4988759	-4.7650504	-0.030923188	2.434692	1.5365952	0.20742264	0.16998565	2.234927	-0.03169468	-0.3414647	13.88677	10.097326	8.982393	-1.0756588	5.6896195	12.1875725	-1.5442419	0.24896872	7.5350924	2.1898975	4.947082	6.3107347	4.089342	5.827485	0.9016497	0.5949095	-4.5138755	-7.9100995	8.206084
¸ßË¹°×ÔëÉù´¦Àí (698).mp3	-0.46178916	-0.37695408	3.4979513	8.426591	6.1573844	1.7249955	11.9671955	7.8058286	12.210747	4.110422	4.2841835	4.2537904	-4.001593	0.51236856	7.9873843	-10.334995	-0.11788052	-0.62044	0.52162117	3.4022744	3.9259415	1.4715984	10.874857	12.464709	7.1459637	1.7703317	1.091974	8.726403	4.9833517	7.06873	0.5736051	-2.7169223	-6.285984	-2.6899843	-0.115421504	0.19621316	-5.9098835	-3.703959	-1.7123334	10.746435	0.35146967	-5.2573204	-1.628135	-0.32208508	3.5353289	4.7836924	1.7117772	-1.9893684	-4.574423
¸ßË¹°×ÔëÉù´¦Àí (699).mp3	-6.5127654	2.3896427	13.557626	7.105772	3.4139757	0.16639987	6.3174715	4.4670706	2.9147892	0.4866758	4.6932116	8.876165	6.9257984	7.367094	4.3256154	11.286127	10.768627	9.0320015	5.5270424	4.3572598	7.449212	-9.3471365	-8.655272	-8.1835165	8.744307	15.43987	19.146595	9.21854	5.979061	5.4517565	16.284872	9.086893	-0.5383421	10.481682	8.310776	1.6850967	-2.5883603	-4.0657997	-5.8448215	-1.7788403	1.9879019	6.6209154	9.743498	9.254194	10.135933	10.21245	8.803868	6.273475	-3.8095474
¸ßË¹°×ÔëÉù´¦Àí (700).mp3	6.158392	11.490421	7.29989	9.793482	10.343342	8.012083	6.7576814	6.3676896	6.567505	0.66293895	7.168723	18.282528	8.865095	9.534422	3.557526	6.9742527	1.8982637	1.0587944	14.495188	12.117283	10.596336	-2.7857032	-0.15544194	-4.528223	-9.705498	-7.230094	-5.5716047	-3.9571385	4.7803965	8.121234	9.572845	8.301043	7.678587	5.071902	10.228983	8.462594	9.912329	6.9661126	3.9316397	2.7123735	7.02468	8.300373	15.332179	12.994815	10.08921	13.300716	7.4559164	3.698172	6.269944
¸ßË¹°×ÔëÉù´¦Àí (701).mp3	2.6446126	7.2765045	5.326026	15.201302	12.491983	11.625061	2.6645076	7.9641204	9.134031	5.433798	5.4541883	11.155669	12.357859	13.617516	9.456404	3.6238475	3.2375467	1.8620102	-2.6728263	-2.2202654	-5.727331	9.767189	7.251383	2.8123047	1.2606989	-1.4656192	0.06520337	3.7735925	-2.0882664	4.3858337	11.37152	8.559153	3.2317815	7.433521	-0.7266074	1.6786594	-4.1330295	3.5961528	2.3752046	18.80431	11.905831	10.049705	-1.1421411	0.007566132	3.682102	-0.38207105	3.1828966	3.5057538	-7.4438267
¸ßË¹°×ÔëÉù´¦Àí (702).mp3	10.974335	9.658525	5.0578012	13.367892	20.948792	21.838242	19.128887	17.611689	13.272215	15.713788	12.649218	9.915407	19.453228	14.600055	6.140094	23.622337	21.608654	12.292377	20.375381	21.14912	19.248466	2.0530396	9.128264	8.201021	-4.8441286	-3.7250192	-2.9001446	14.541942	14.477039	11.056278	17.221498	17.522566	13.788058	16.374437	15.836305	12.003722	12.72447	11.648666	7.191208	10.597813	15.186714	10.052496	24.461597	26.990658	28.510803	19.03482	5.315672	-5.077976	12.399771
¸ßË¹°×ÔëÉù´¦Àí (703).mp3	7.01897	11.840118	5.077485	-2.2419128	3.0888515	-0.045062453	8.240496	4.8115945	3.536999	0.9282267	1.4307902	5.866047	1.0630535	0.86425436	-1.6138067	-0.44876605	0.4294473	3.70807	-3.9053855	2.4115183	5.7347555	2.5069408	7.387907	8.920855	11.914818	10.058378	1.3325928	12.246136	14.864689	16.805449	14.7466	14.546538	12.796661	-12.803134	-4.7557535	3.1416569	13.0287075	17.473623	19.053648	16.24809	15.088423	14.359591	16.182238	17.627579	7.4744062	16.454433	22.0718	17.29174	22.440088
¸ßË¹°×ÔëÉù´¦Àí (704).mp3	2.5350232	6.029561	7.156061	24.554714	14.887825	3.7262735	3.4270897	11.398209	7.902703	4.8416247	6.763077	2.6209323	-3.868474	-2.9350605	4.3153915	0.61803114	1.3484346	-2.8595524	7.368175	5.1998634	-0.122418955	9.705223	14.678251	17.15	2.0689363	-3.008689	-9.028473	4.4289246	5.5201526	1.7977016	8.517028	7.118842	9.179523	16.66343	11.538357	9.679928	3.301498	3.957847	3.6089978	3.0184655	8.587112	9.008572	3.2454677	-0.61042243	-7.753515	3.944232	10.569555	13.334925	5.018174
¸ßË¹°×ÔëÉù´¦Àí (705).mp3	-5.6878004	-1.0851376	0.05176093	-0.4202615	2.2901511	1.017448	6.4353848	2.5264344	0.5231688	21.855516	13.701527	12.537994	4.9987698	9.979965	17.14355	5.823768	3.7449446	3.763218	-4.6203914	2.3943253	-0.8487805	4.7826133	6.245004	1.4341649	12.979191	10.893832	6.276765	-1.6539929	-0.97492886	0.20697854	-1.3611581	0.28715128	-3.3723822	-9.65785	-4.526211	-2.484924	-8.38509	-4.8736067	-5.4063907	6.428653	7.704917	7.169388	0.5474118	-5.336722	-10.968758	9.379213	7.4477377	-3.7605839	-4.916818
¸ßË¹°×ÔëÉù´¦Àí (706).mp3	1.7969804	6.673794	10.609663	1.3474144	8.141025	12.1312275	-1.1987772	8.306662	10.840637	3.5260568	-6.6324596	-10.871353	9.262436	12.488431	11.079565	4.1175694	4.600014	5.0264196	0.3757028	-2.5869865	-8.614653	1.4178369	2.695715	-6.543435	-0.44608968	5.988245	5.453374	0.6085629	1.549392	-9.85605	2.2778778	4.9138474	9.858646	4.291141	2.4601297	-6.311251	4.122686	-1.7420796	-4.0360646	-1.6496601	-6.117504	-14.184248	15.730681	19.193733	23.268425	4.217871	0.6091807	4.5032268	12.342552
¸ßË¹°×ÔëÉù´¦Àí (707).mp3	-23.652473	-20.941624	-10.752842	-1.5816959	0.9616562	7.1333976	9.823399	14.878582	16.11765	13.787671	17.834229	16.176228	-3.358849	-2.2530315	2.993544	1.6821771	7.2621183	5.061329	7.7309103	8.998165	10.498676	4.024648	2.5632386	1.4254992	8.313478	7.0699453	3.6760967	14.591711	12.103664	9.892681	8.855037	11.823149	8.573436	11.952639	4.4698954	6.1006308	10.839549	13.957627	18.833374	8.907406	0.8830528	-6.1504297	11.747638	10.327301	7.9190016	-3.483946	5.2711935	10.98142	3.5326996
¸ßË¹°×ÔëÉù´¦Àí (708).mp3	14.833528	18.399551	18.458849	3.2265575	9.760443	9.568075	4.791273	5.7984424	5.2670164	10.3317	7.468147	7.7229643	17.035076	14.044301	3.7480597	13.7105875	14.604142	13.63331	6.7661114	-0.9566599	-1.9748342	13.210547	12.427418	4.1733694	1.5692999	12.237033	11.894092	3.131811	5.97954	5.725197	4.294699	-0.12506747	-6.227667	2.576747	3.1591637	2.6506102	11.997574	9.788141	4.6214957	2.5159311	4.827982	6.520708	5.7469854	5.2114286	4.277517	12.546675	16.14452	21.06372	11.90254
¸ßË¹°×ÔëÉù´¦Àí (709).mp3	2.9798918	-0.2067051	-4.8939676	-4.055327	-3.1820507	2.8322492	2.2831678	3.374003	3.2063084	-8.319201	-2.565908	-3.840523	-1.54208	1.3996162	4.258703	-2.6249185	3.7241964	5.4665833	-0.25569698	1.6854013	3.6184728	6.3859634	4.7976117	-3.9706745	4.820223	-3.3775692	-10.144247	-5.561884	-2.149932	-0.31982136	-2.7939658	-4.323273	-1.7245679	0.4721052	-3.5785792	-5.7137756	2.0358963	-1.0135815	2.5014288	-4.865559	2.5954604	4.2352734	-0.3610426	-0.048393726	-3.8594255	-1.3870654	-0.31697708	-3.9725962	4.1661134
¸ßË¹°×ÔëÉù´¦Àí (710).mp3	-1.6872339	1.9936125	4.1722593	5.0000124	7.0013437	2.5273566	5.099271	11.936362	19.234837	0.6295387	1.6629927	-0.690894	11.397699	13.579884	12.752885	2.6800926	0.8613584	3.3072739	9.847034	6.6085105	7.3997936	14.545659	10.65024	7.7761383	21.868586	24.121527	22.986397	20.456688	11.138499	12.372561	6.150753	9.330067	10.344879	8.512596	9.494457	12.010072	5.529682	9.601036	15.852139	3.421713	11.033218	17.232265	6.502281	9.135456	9.19729	3.3283784	5.5443068	-0.20533957	15.862513
¸ßË¹°×ÔëÉù´¦Àí (711).mp3	-3.6652794	-0.13017032	6.014635	-1.9180453	1.1412964	-5.9384155	-4.7582893	-2.8726091	-0.06788814	7.2343764	4.5214214	2.8016553	-4.964112	5.219827	7.5878563	-2.9499192	0.8267989	-0.89203155	-2.865531	-2.835281	0.27756456	12.482672	13.729609	7.9555225	5.1399646	3.2158988	9.06769	6.237116	3.0066636	-3.7232199	4.4478292	3.9138062	3.595181	5.7056904	4.973755	5.6193123	-0.6444964	-2.0828044	-9.246	1.5249532	-1.4464227	-10.481821	-4.2757454	-7.490691	-9.573979	0.57203126	0.6999646	-0.7048485	-9.158663
¸ßË¹°×ÔëÉù´¦Àí (712).mp3	3.6187468	6.3316946	2.9154198	-6.854933	-6.925902	-15.926664	-10.079147	-4.866731	10.257146	-4.241354	-5.3544025	0.4060875	6.732503	3.3252976	0.56409216	-10.243919	-9.704402	-9.769149	-24.05375	-17.309708	-14.346315	-18.300262	-17.583008	-18.719852	-11.945931	-10.691324	-10.486235	-21.749844	-21.666891	-20.654968	-12.392143	-16.049456	-14.68144	-11.24428	-13.269928	-16.511454	2.8829935	0.2271632	-3.653784	-2.0670202	-6.399309	-3.7518919	10.736515	9.014744	6.178787	0.9908912	2.9774377	-5.270028	-1.1376127
¸ßË¹°×ÔëÉù´¦Àí (713).mp3	12.925076	16.61563	16.348562	5.0918093	11.306082	17.467106	0.9697678	3.4132051	4.88634	-1.1905991	3.908702	12.679195	6.631806	10.692059	6.2707577	6.381439	5.418599	6.5208917	-3.0875254	-1.525162	-0.6731424	13.959961	6.585029	3.8802989	8.706162	14.567215	10.455304	-0.3774106	0.34803373	6.7068615	9.6901245	10.697933	7.9683633	2.26931	1.8250862	0.849256	9.162452	8.335108	18.37471	9.462106	6.806043	7.988895	19.39078	15.596104	8.683838	4.3815293	7.6932955	3.527204	1.4285247
¸ßË¹°×ÔëÉù´¦Àí (714).mp3	10.675789	11.99371	15.457476	6.194808	5.7119174	9.983969	15.881075	8.296843	7.4324236	-0.56684697	0.03993527	-0.87017095	1.9093288	4.9188814	5.211527	8.634805	12.281145	12.665855	10.180283	10.692407	10.867082	5.6548333	5.4838247	1.8485942	8.603783	9.642413	6.188778	7.76324	6.6921396	10.06896	3.0158048	1.9671011	-2.1472862	10.859903	11.480771	7.331429	4.0807567	7.1706486	4.989313	11.568124	15.200911	16.034298	6.0394926	4.3115206	1.8081007	19.22041	17.578735	7.56968	-3.0503821
¸ßË¹°×ÔëÉù´¦Àí (715).mp3	0.09772088	3.5451913	5.471756	-8.742681	-3.9760857	0.38187766	-6.643919	-2.3799329	-2.2027056	4.2799773	4.8095183	3.7560718	-11.816399	-14.927832	-13.16988	-7.5227313	-7.199381	-10.166552	-3.8977346	-10.215321	-13.622777	-5.5682554	-3.5429819	-5.6406927	0.62878966	-0.4879462	-8.1747055	-12.132542	-10.859151	-14.6051445	-11.423856	-8.284643	-8.65317	-11.52791	-6.1735477	-7.572513	-10.571058	-15.562513	-18.33855	-12.739983	-13.159464	-7.1635866	-8.884868	-6.4073706	-5.854863	-13.949715	-10.16177	-1.8967406	-9.747215
¸ßË¹°×ÔëÉù´¦Àí (716).mp3	8.971147	12.559103	9.619129	11.927223	12.2943325	9.650007	14.336435	17.198982	13.214409	11.325535	11.099519	7.315828	-15.57639	-9.630402	-9.612114	3.2414722	-1.1181546	-0.30059773	6.972634	11.012114	13.207054	9.2654915	20.068382	19.031818	8.142805	8.296389	5.3906813	12.466459	9.318871	9.8979435	19.491657	18.858973	13.56572	15.191492	11.543487	9.651838	11.207905	11.335735	11.23588	3.5843244	9.51758	17.574583	19.62466	23.14048	22.494406	14.662199	15.896305	12.389006	25.044636
¸ßË¹°×ÔëÉù´¦Àí (717).mp3	7.1427984	8.161094	5.126542	-1.9330482	-0.80807495	-8.24341	6.1712623	5.507926	2.5018468	1.1270949	14.399549	11.972648	15.918594	17.171719	7.772888	5.397567	10.741161	10.204748	11.176502	6.7821198	9.340647	1.8135293	-1.0904886	-2.6793275	7.586445	8.960501	4.567276	2.1083522	3.5179958	-0.64365643	2.0464358	2.468289	6.9985	1.7520652	13.242171	12.941826	3.9804862	7.39918	5.7893953	10.58123	14.461769	10.96554	17.974972	22.60848	16.860863	4.749686	5.3958015	4.0029473	21.588411
¸ßË¹°×ÔëÉù´¦Àí (718).mp3	12.541317	10.153635	8.72271	-5.3357925	-3.5445788	-0.34766138	1.1312714	-2.958482	-3.7229927	-2.6419508	0.065558076	4.4579716	4.764106	8.428711	3.5515852	2.0570235	3.5715723	0.37023753	1.9328136	2.8190982	11.161261	-7.128026	-8.002362	-5.7705503	7.6788273	8.254326	10.8475895	5.670187	5.2619905	3.0464628	4.83016	3.5028362	1.263845	-0.9125209	-2.0329168	0.8815551	-6.3742204	-6.742358	-10.62302	4.782697	1.1618456	-2.2693176	-1.5060546	-4.5237765	-9.301688	-0.73329556	-4.380088	-4.572172	-2.560295
¸ßË¹°×ÔëÉù´¦Àí (719).mp3	-7.128418	-3.7529721	3.9874525	4.0292673	0.8112377	1.9948797	8.699284	7.701161	2.9795446	-6.169854	-0.59207547	1.4614449	5.760516	5.130093	3.606573	2.9568067	2.0384934	-5.8366013	6.9539237	14.407376	9.329033	2.1593785	-4.3997645	-8.154786	-5.6886845	-9.008564	-8.257011	-12.934147	-8.68486	-17.37607	-2.8939667	-2.5580292	-4.0650983	9.987846	7.2431383	0.7755618	8.262265	2.0677242	-9.487362	1.1077735	4.269825	7.9029593	1.573649	2.3675091	-1.3511398	1.5459621	-2.3016458	1.2830623	-2.38208
¸ßË¹°×ÔëÉù´¦Àí (720).mp3	-0.43449503	2.4093428	1.806149	-1.9778441	5.948143	5.7471323	3.5902612	6.1644907	0.7919063	7.357179	7.1689477	5.452363	5.808177	2.4341664	-3.223167	1.2777641	4.9004693	10.533533	3.693787	-0.3737719	-4.098898	3.283761	7.076605	8.196647	1.0328721	2.448793	-2.722275	-1.9086624	2.205425	3.4143107	-2.2098644	-7.3000603	-7.568797	5.132248	6.429988	4.4529486	0.47983435	0.23693258	-2.2465198	12.926925	7.541067	4.4114366	2.5545845	1.1668283	-4.286902	5.995424	4.2113276	2.803741	-1.2833667
¸ßË¹°×ÔëÉù´¦Àí (721).mp3	10.144272	10.4487	7.3421583	19.674114	16.687374	9.419579	19.19378	16.709217	13.719704	5.925332	10.551059	13.804215	10.775674	11.947608	10.96591	-0.3632512	-2.9429383	-4.3869934	14.650327	13.37158	19.047432	2.0271435	4.7747903	1.6390513	8.257523	4.0580053	2.6416264	8.413289	4.2447433	3.2125764	12.392333	11.93991	5.7909465	3.054042	5.139047	7.355706	-11.485735	-5.716614	-6.541056	10.430071	12.2480545	2.3083346	0.51037574	3.8912175	10.8704605	10.608287	7.7737126	4.379143	-1.5864099
¸ßË¹°×ÔëÉù´¦Àí (722).mp3	16.642931	24.164608	23.170845	-0.3545478	10.269644	15.321836	14.355201	14.715946	9.831053	5.1266375	11.546274	7.9175787	5.324198	14.734631	9.333239	21.151115	26.791733	25.525131	24.153973	27.610857	19.870548	-2.6917274	-3.9318304	-5.072463	2.2304516	7.580041	13.716017	13.6752205	15.335521	15.148369	-1.8864101	-0.6476648	-4.4947386	-0.76748586	-0.08532977	-6.2013855	-6.416863	-5.283647	-3.9563837	0.054255903	3.4525356	4.188627	10.736727	14.774467	13.463509	-1.6310549	-3.012878	-8.445278	-1.4786624
¸ßË¹°×ÔëÉù´¦Àí (723).mp3	15.300029	11.928972	5.266491	-2.8709414	-1.6572368	2.2383878	12.399441	9.400282	6.841011	-1.3044932	-1.9738	-6.892107	-5.4920053	-1.1548133	2.0929918	12.843305	16.717493	16.206745	0.84449697	3.6693468	9.373049	9.427073	8.525482	6.175146	-2.6701345	-3.4098086	-2.6973195	-4.297265	-5.5677395	-4.9961104	-10.682476	-8.869747	-8.130395	-2.8885422	-0.8350881	4.105487	-0.8480293	4.8716583	9.054701	9.677697	7.5088344	5.694344	-2.4462361	-1.143235	-3.216238	17.487778	12.5062275	10.782972	12.216171
¸ßË¹°×ÔëÉù´¦Àí (724).mp3	-10.386005	-6.4106283	2.5313735	-4.0272293	-1.4453272	2.1403537	3.4971662	2.2568245	3.9078789	5.9887753	1.1042815	-5.3273125	-1.441272	4.371308	6.9516096	-0.8467854	7.3244376	13.272152	7.857523	5.988213	3.1343303	5.998086	5.819445	3.1002414	4.4501324	3.1243038	0.12991342	4.9247017	5.4251137	8.822664	-7.2149897	-14.109711	-16.646881	-21.626371	-24.862995	-23.962883	-17.498201	-20.257612	-11.998443	-6.065226	-10.865835	-12.392902	7.555046	6.6439886	5.7907925	-1.4487019	-1.992862	2.915225	4.223066
¸ßË¹°×ÔëÉù´¦Àí (725).mp3	8.518216	14.819527	17.179184	11.057395	5.8427315	0.38547334	3.1884027	1.2640709	-2.3918903	-6.6797233	2.3894966	2.6452658	1.6183741	10.462004	13.964338	-1.5988841	4.1103954	6.135274	-1.58554	0.6291392	2.071075	5.5922422	0.7120539	-3.202939	-12.251888	-8.52036	-1.5633595	0.2516001	2.6050339	3.7287827	1.4411993	-2.9065146	1.9966476	-15.7416115	-13.191573	-10.946711	-8.634954	-2.1047945	3.0268178	8.9853	11.219229	13.538689	3.8072772	1.1571164	-0.7335111	4.404054	4.756275	5.547163	9.74712
¸ßË¹°×ÔëÉù´¦Àí (726).mp3	-9.805392	-4.7291183	-0.31214732	-14.646391	-9.10867	-4.319255	-0.7551199	-1.7728285	-4.0824914	-2.6132777	-4.773905	-7.9774203	2.5184557	3.178082	2.432169	2.7296996	0.79386723	-1.813076	13.605377	13.418402	4.501267	-2.659532	-4.8053794	-9.348555	-7.9161305	-4.638249	0.8287599	1.7794224	2.8553562	4.1611943	-4.2836227	-2.85604	-5.278157	8.0434265	8.359355	9.0354805	2.5669255	8.332005	16.015577	2.205715	0.1554178	0.7438637	-12.431434	-10.122057	-10.282207	2.470789	0.78934944	-5.231887	0.6151499
¸ßË¹°×ÔëÉù´¦Àí (727).mp3	4.371351	5.926159	1.2476219	6.528661	8.305071	5.064414	6.5980163	4.007481	4.238578	4.5072584	9.101373	8.649073	-4.35051	-3.8677487	-5.863855	-6.1551113	-3.0208082	-2.8313375	-7.4217167	-4.784504	-1.0697396	-9.865334	-5.034356	-3.6205807	3.0395203	-1.5916688	-10.08497	-2.4683464	3.8080373	2.8719735	3.9921863	1.9927686	0.90315557	10.040413	3.7149615	-7.3544493	2.368797	-2.371149	5.1015215	3.6036203	0.6334491	-1.6346092	7.140687	11.716337	10.604286	3.0923285	6.535799	10.675004	2.1499557
¸ßË¹°×ÔëÉù´¦Àí (728).mp3	0.7947532	3.340321	-1.9161198	2.2674751	3.5348866	-3.2276409	-5.6293755	-9.545752	-7.738631	2.06382	2.5147338	1.6269298	-8.249388	-3.3849354	2.39055	-0.12280716	-4.3093204	-9.249964	12.479918	10.762558	8.1157465	2.9264278	3.9923034	5.4121046	6.087493	8.586787	8.042448	8.993526	13.862944	12.464128	2.1153913	2.463294	-0.12462866	3.6618888	2.1824937	-0.38736862	4.7311616	1.0444224	-7.389282	4.131057	8.366327	6.837825	8.639488	7.9096875	1.9598125	15.995408	15.501732	9.162858	16.33638
¸ßË¹°×ÔëÉù´¦Àí (729).mp3	4.4447565	5.2994084	-4.0704274	5.69352	6.1539288	11.535918	16.728344	16.471607	12.468037	9.782221	12.835358	10.490554	28.66726	23.190851	8.844029	20.804735	21.265236	13.648938	9.900724	8.810324	5.509074	8.475786	15.280354	15.834578	20.015419	18.086182	14.969965	4.2867823	4.8104258	7.8546844	9.126348	11.591175	7.147336	-4.6364775	3.6416538	6.033223	4.9685206	8.738098	7.0649934	-1.8387764	2.8809848	1.6161878	5.436722	10.472582	6.2684736	18.866867	21.866484	12.1285515	0.33047894
¸ßË¹°×ÔëÉù´¦Àí (730).mp3	-3.9130328	-5.4667363	-0.015585005	-6.170965	-2.1400895	1.7637943	-10.367684	-11.6296215	-11.434328	-8.98171	-8.389516	-1.6734536	-5.7546654	-7.1170197	-7.383625	-1.154301	-3.2569425	-1.4641922	3.2141078	-3.0130072	0.8740716	-7.014174	-0.9855803	7.258275	9.673702	3.032971	1.1709144	-2.1884441	-8.037441	-8.64179	-12.657253	-6.911125	-0.7143887	-9.21488	-6.888772	-7.8116217	0.19317925	0.15780288	3.438344	-4.016922	1.2734249	-1.0112284	3.0093718	0.663757	2.1017394	-0.053302526	1.4834266	1.9439683	-4.3020782
¸ßË¹°×ÔëÉù´¦Àí (731).mp3	11.7746935	6.443974	9.26412	1.5304767	7.3457026	7.780349	6.1656528	6.619687	-0.3538931	5.0136557	7.9783225	7.4339247	5.0419536	9.999469	11.896578	6.5336456	5.7540503	5.3105574	14.132389	20.673866	19.131786	-7.9557734	-1.7337527	-2.1510441	16.18445	10.8323965	6.9892874	5.565694	2.5974913	2.1456742	12.314441	9.63552	10.913288	4.135849	1.7394567	-3.148068	0.813111	2.535012	-0.67420757	-5.2154922	-11.08054	-10.136394	5.6425705	1.0106065	-8.138898	-4.071555	0.9559853	-3.1009037	0.13968408
¸ßË¹°×ÔëÉù´¦Àí (732).mp3	-3.8358583	-4.9901853	-7.970454	-8.424644	0.5182798	1.7946242	-9.920276	-7.457712	-5.2629795	-0.5574196	0.9580216	-0.96483576	0.59425807	-2.882921	-4.2877946	4.5100493	-4.5390234	-6.536745	-3.8032498	1.2503338	5.311346	3.6838555	4.2090087	5.376093	-6.5314584	-4.0107727	-2.2203093	-0.7853546	-3.7951164	-4.947851	-6.3907385	-7.7512693	-8.938162	-4.7750344	-2.912382	-9.515163	3.3238502	0.8446827	-2.6303892	-7.9050817	-3.9160376	-4.0920286	-4.7804585	-5.939055	-12.267632	-4.282422	-2.1663606	-5.049848	-11.67545
¸ßË¹°×ÔëÉù´¦Àí (733).mp3	6.1804576	4.711147	2.913212	1.7361727	2.275264	1.1069335	-5.0457244	-0.5876771	3.540488	-10.302408	-5.539149	-8.242504	6.628621	2.18591	-3.546927	-3.1904614	-1.766992	-0.91724926	0.24089304	1.9812784	4.6862836	12.310907	12.69129	11.352816	8.102634	8.763632	9.826353	6.036183	8.123852	12.35965	4.698711	0.47806	-11.489342	-10.26593	-10.579077	-8.089268	3.295014	-1.3215035	6.228696	-4.6634874	-5.3361244	-0.5598653	-10.982327	-1.8991604	4.642418	-0.59002143	-1.3345714	0.88587105	5.809203
¸ßË¹°×ÔëÉù´¦Àí (734).mp3	3.8357725	8.81389	16.42756	6.3881783	5.7801366	3.284028	6.775888	14.760769	19.417732	12.704323	23.273693	20.07185	12.389711	10.466058	5.766841	5.009466	7.3384256	8.915533	4.9540253	2.087937	1.1906861	4.9072905	11.153586	10.370174	5.3696804	2.9980118	-3.4606318	-0.039960116	-4.546102	-12.164566	5.249422	-0.4502432	-2.458104	9.988682	5.8387265	-0.91630185	7.746353	11.014124	12.583372	14.8609295	14.628271	10.743616	7.942709	7.9397297	3.5062037	11.50039	11.726742	8.4028845	9.096674
¸ßË¹°×ÔëÉù´¦Àí (735).mp3	12.308771	9.526604	5.292466	0.062071532	4.2553606	10.532688	22.135212	26.187637	27.023674	-4.190118	-0.16406775	1.067155	14.627178	15.494383	14.909394	12.191309	15.260118	11.86348	7.7867074	4.326746	6.088317	10.997227	10.299692	5.795813	7.6868534	6.2675858	6.7817955	7.5080338	3.8252826	1.0847543	14.082569	13.500418	9.652327	3.2028465	9.285696	15.5385	12.352482	10.366192	4.2716722	5.251191	6.3804455	11.912764	-17.524158	-8.8723755	-1.0638629	-2.1841688	-2.217114	-4.710514	2.3432047
¸ßË¹°×ÔëÉù´¦Àí (736).mp3	-3.296908	-1.0982078	2.2501578	-1.6162922	-2.133478	-3.1476877	1.4171889	-4.8882017	-10.704999	-4.856786	-11.463614	-7.5990543	3.654686	1.011601	1.737172	-5.269397	-2.557819	-0.65446913	6.1864557	8.366421	5.8803916	2.668775	5.420542	8.611585	2.4765255	-0.32954723	1.4630367	-2.8500607	-0.018207192	4.2654686	-3.3767648	-4.9332294	-10.879499	-1.3852713	-4.800747	-3.4133234	-1.8609037	-5.830134	-7.9835215	-2.4537854	-14.676347	-9.668577	2.329649	-3.1471367	2.5664802	-8.179539	-7.8512383	-6.1288614	-1.3745193
¸ßË¹°×ÔëÉù´¦Àí (737).mp3	2.457361	-0.9490714	-3.6870568	0.22164865	1.1210254	1.2556846	-6.0415955	-3.6708102	-4.8217163	12.136042	4.6928544	0.66362035	3.4918268	-1.7493923	-8.047548	-1.4366593	2.6215653	1.3097081	-5.4571633	2.1326935	5.3757024	-2.335308	-4.269364	-1.8347627	9.924864	12.813376	5.7129116	-3.2681987	-1.6979232	-2.9936543	0.03904903	-4.24996	-6.228922	-12.746334	-9.218672	0.54817	-10.480608	-11.386617	-11.712004	9.904375	4.22752	1.4851836	-0.91501737	-3.643107	-2.2845132	-6.4089184	-2.85106	-2.5307853	-9.926264
¸ßË¹°×ÔëÉù´¦Àí (738).mp3	8.5558605	6.157243	-0.08313602	3.7453623	4.9101005	-3.06255	-5.1578827	1.3631655	4.067134	11.463505	8.833008	8.967623	5.152642	4.128221	1.4874371	0.26456386	3.333827	1.7003273	0.80218816	9.577795	8.225357	23.547974	24.027693	15.482555	-3.747159	-7.2915945	-6.2536535	-2.7927148	1.6625813	1.5956122	13.90628	18.273754	19.926151	10.036596	10.915504	8.333128	0.61230636	7.6003637	6.958126	8.25755	8.574787	9.128935	-1.3717406	4.599592	5.7545767	-1.5269642	4.304699	8.244742	8.561697
¸ßË¹°×ÔëÉù´¦Àí (739).mp3	12.214397	14.647608	9.043102	8.702705	12.818964	13.659151	7.4461	12.662557	14.255117	9.651691	6.88959	4.023907	0.019959807	0.66655505	-0.8669915	5.2745256	8.407815	13.714764	13.450912	13.82235	12.674155	6.544282	8.313324	6.7949247	6.868993	0.57993966	-7.502469	10.760113	12.473826	12.492449	11.742448	13.655493	13.76654	2.155698	3.5176954	3.2810614	2.9796474	3.7175205	6.5517693	8.142703	7.2937217	6.161791	0.16885799	7.165639	8.570017	6.9838557	5.8897533	7.0263596	10.324062
¸ßË¹°×ÔëÉù´¦Àí (740).mp3	-6.1046653	-7.4404063	-3.8939126	10.967482	5.805792	-3.102777	-9.623354	-6.8214974	-4.6930246	-5.279545	2.0912452	3.3309321	-11.066726	-8.565826	-7.8578386	7.735162	14.551683	7.2336655	-4.1681795	-1.4787347	-0.97193325	-1.7410078	-2.3953476	-2.924551	13.014217	7.500006	5.715047	12.654364	6.624517	1.4547834	2.19772	-1.5657074	-13.84514	1.59568	4.0823946	-3.8653326	-0.41898865	1.5966265	8.440996	11.260759	9.573214	4.370348	5.905954	11.023906	7.590367	3.886161	8.512529	1.6840432	0.34349102
¸ßË¹°×ÔëÉù´¦Àí (741).mp3	10.184328	4.63345	2.7584264	-3.5721884	-4.9800463	-6.274461	4.5080833	6.357629	4.5798497	5.230628	7.8943458	11.617065	-7.8924937	-2.1291633	1.8054229	5.449789	2.7943795	-6.1986127	-10.705334	-11.644435	-5.593572	2.9146152	7.28819	9.941772	-4.124869	-5.96906	-6.94999	-11.032675	-11.554197	-9.446064	-1.5119071	-1.1340073	-2.8635004	-2.2681353	-5.8681793	-7.4433746	-1.8823395	-1.8111991	6.339308	-6.3730044	-4.3147974	-5.0586424	-9.643185	-7.429876	-3.073043	-1.5651267	-1.5986964	-1.7508516	12.118145
¸ßË¹°×ÔëÉù´¦Àí (742).mp3	3.2346034	15.217167	14.8972845	8.075659	11.20335	12.534655	5.964772	8.413418	4.143613	-2.916946	-4.97429	-4.333652	1.8330653	5.9523497	10.19227	0.98977035	3.6123557	15.717437	5.136911	3.9093387	5.6920915	2.9789748	2.9310365	-1.5854541	-1.0428259	-2.7138052	-5.78802	13.66249	14.074181	9.656305	9.145794	11.334631	4.773059	6.4014173	13.609816	18.695652	4.4481444	9.842379	9.096567	7.937278	10.419609	8.777782	-0.3117657	8.447773	15.373619	2.2544575	5.2542896	4.8684254	10.740116
¸ßË¹°×ÔëÉù´¦Àí (743).mp3	9.174812	3.8763866	0.66426057	8.372709	15.620012	19.634773	6.736804	17.058367	19.759907	5.672906	9.1822	12.373352	6.5734243	1.7043554	-3.2720866	5.371999	5.656243	3.9201002	16.997982	6.5376663	0.495022	8.030129	3.9096634	0.6853652	7.826313	13.401585	17.23825	-3.1524568	-0.7299171	-4.92541	9.458824	17.145626	21.815083	1.5878823	4.3971148	8.021677	3.479628	8.958705	8.663953	8.514725	3.7529697	1.6928078	9.1970215	10.007246	5.7492304	14.459083	13.39316	10.578585	23.579353
¸ßË¹°×ÔëÉù´¦Àí (744).mp3	-19.144135	-16.356651	-15.065683	3.846284	4.1595497	3.8841147	2.8289475	7.25021	8.278624	24.865631	18.73005	7.812789	9.728014	6.424109	2.1726854	13.943122	12.920573	6.071155	19.886993	16.434807	7.5108485	18.836863	19.168953	12.537238	5.6926947	12.237192	9.548519	8.065944	12.790148	14.595214	-3.0270426	2.2983987	3.2317486	10.732815	20.903984	20.494083	2.5763054	10.368276	12.603547	0.87755716	0.80343837	-0.91511476	-8.144051	-8.0842	-6.3751993	6.470262	11.295715	11.515787	-0.4640516
2	-1.395854	0.48146677	-3.4110248	-0.98681813	2.7924109	-2.1179461	-3.9617739	-9.891496	-12.1242	-13.296302	-11.864329	2.1443365	4.2291803	5.151726	14.1478615	-2.30368	9.387221	16.087727	22.590845	9.680064	9.216411	-7.2986856	14.926904	-1.3516442	11.276097	8.871433	4.789417	7.1919274	-4.216198	-9.3175955	-9.317916	13.739655	3.2379305	6.5968156	5.467104	10.543307	-0.46842694	0.11829448	6.779527	-5.644936	7.7646956	11.37928	6.590607	-3.7040577	-1.1247911	-15.063927	6.3374724	6.1611214	2.290691
3	12.816147	6.7540946	-2.764248	3.2174854	1.7449422	6.991997	9.897885	5.433945	4.1178493	0.5632775	1.0530307	0.78895545	3.7224684	5.4763045	5.233189	2.07991	6.216549	12.379887	6.800221	7.982275	2.9520895	5.1080933	4.8143296	-0.05138151	7.137894	-0.07913979	16.956827	8.114587	5.615991	3.8898354	2.7529829	-0.8533056	3.008024	0.03682216	11.771958	4.387694	3.6738908	9.494928	4.6495767	-3.8227756	3.771716	4.9165363	2.1808136	7.721195	8.775922	1.0308089	10.514114	8.864095	7.2800183
4	9.188961	-5.9333825	2.463907	-13.179389	4.050611	-6.616366	-8.41426	-2.9187195	-1.3356944	2.0895958	-2.9055643	1.9358993	3.3748586	6.9786777	-5.6316695	2.008075	4.692465	3.402135	-6.8788133	-3.0029957	3.6671336	4.8855424	5.007767	8.831982	-4.545509	4.0558653	3.7118886	-8.299155	-12.109075	1.9619001	6.005853	0.3531119	9.62699	2.7091792	-1.0652257	-12.623433	-3.3815422	-4.376655	2.8800886	9.543874	7.229284	-0.9951167	4.6142516	6.3688874	1.6670824	-6.3616834	-6.322416	-7.694801	0.15330382
5	-8.5784855	-0.29752102	-9.737247	-1.8755308	-11.513763	-11.0054865	-5.3486896	-4.3653007	-2.8159568	2.2361903	-17.709955	-15.140248	3.7447102	-7.5614924	-6.587663	-5.5142503	-24.80317	-26.603302	-2.3658068	-12.902953	2.8859656	4.0413237	-4.0342536	-12.197825	-12.766526	-12.224377	-10.281886	6.3031044	-16.45629	-26.797853	7.9290676	-8.349365	-4.2630258	-8.667409	1.7759247	-1.9315137	-15.218297	-5.9423866	-13.340244	-10.249005	-2.2101285	-8.871135	-0.4767715	-4.5923533	-3.9919348	1.2087792	-1.5768375	-8.388859	1.9589624
7	2.9028947	-2.9934947	3.4884288	0.77119213	0.70926934	-0.2973764	-5.3924217	3.726453	4.778566	0.56406564	5.096629	2.5684872	4.440573	-6.4560604	7.804397	3.2931767	-2.2850416	-2.1291385	0.036476772	1.8373827	4.150935	4.012874	6.327206	3.0388958	3.4925022	-2.731063	5.9858403	2.5261438	2.5754354	-6.684522	4.3876944	-2.706014	0.38814893	-5.3919396	3.4625368	4.6920056	5.4112773	0.11725167	6.2150955	-1.4674683	-0.8348883	-0.4745057	-3.118452	2.7524033	0.19319136	-3.5244935	4.0714183	6.9043946	4.6750493
8	-8.853779	5.2683907	3.1558	-4.2695937	3.0163164	4.347737	-7.357881	4.502728	5.4591994	4.9847336	-2.6194584	-0.6182785	13.011108	-0.5193844	1.0626932	16.990519	10.176397	1.7291836	1.7570695	-1.9911047	10.240346	6.9751015	-3.2770736	16.860693	10.746926	2.8963826	-8.387698	7.9844193	-12.157594	-5.9452786	2.0115066	13.062154	2.7714546	2.9979763	-0.8076696	7.6843185	2.9312057	7.102033	1.9171847	3.8412979	9.811073	-6.3722634	8.748719	3.8031235	0.40228495	2.3125267	3.3986166	0.53855103	5.733892
10	-14.352445	-11.777973	-10.425277	-1.3132893	2.689783	3.8349655	-8.806455	-11.102237	-6.572698	-1.7789887	7.5425606	4.9599686	7.9971085	-17.653082	-5.107176	-15.407413	-8.747882	0.956613	1.8942279	-5.2914524	-17.09849	15.740936	-16.556736	-9.792241	-18.754875	-4.02401	-5.4627233	-7.1188126	-8.532726	-3.1371415	-11.856114	-14.12069	-10.724247	-9.954804	-14.049511	3.1577218	-0.6386568	6.332351	8.17516	-8.2174	-13.131276	-5.369104	4.105162	-4.1673446	15.458588	8.877984	-19.677214	-16.985292	-8.857074
12	-10.420637	3.9057379	-9.496821	6.383709	8.981491	-7.1823597	-3.40825	-10.197872	-2.4420404	2.9507353	-14.085366	2.187663	-1.1707817	11.318856	6.3594356	14.730763	8.58582	9.978944	7.045044	4.3195972	1.3899121	-4.2069626	-3.9491622	4.0090346	-0.34822497	0.47493538	3.31658	2.6855752	-3.6837454	-7.576288	-7.2182555	3.5803769	10.604802	-1.0226536	-7.8396416	-6.592427	-15.394456	-8.485017	-11.642159	3.4333713	-3.568016	-1.2153069	-2.5242403	-14.030186	1.4707612	-3.7940903	4.1911826	-4.210542	-4.6060767
13	-0.25951824	-6.8071856	-0.1745917	-4.6954627	2.15535	6.9826446	-1.7213464	8.840302	2.8743293	-7.5003395	-12.600858	-6.6516976	12.242912	1.9857107	10.926845	-5.116827	-5.2723765	2.8559053	16.441896	-12.6248665	5.81162	4.632512	1.4637479	1.978242	-4.224604	7.321993	8.233893	12.331122	3.0842087	-4.6838913	6.516098	6.0425477	1.0951209	-9.409993	-4.930124	-6.5808578	-3.2775257	0.64982414	-4.2205544	0.35045323	19.948599	12.543857	8.169504	13.279498	4.127362	0.7666581	-2.450807	4.6744533	-0.3680912
17	9.32759	-7.8222556	-6.6009274	-10.285491	-3.6916301	-3.9471848	-4.8272433	-16.82638	-5.5992265	0.5203273	-1.0534614	-9.323873	2.4946384	-12.521671	-19.213753	-3.7915401	9.797445	-12.9199705	5.748053	-6.625812	-1.8433895	9.891015	1.9637414	-3.6399891	1.4135636	-3.5845144	-15.230735	-5.835322	2.602277	-13.810692	6.0712733	-0.92138624	-3.9168904	-6.277742	3.7120724	7.846132	10.067712	-5.747972	-9.604649	4.104898	-0.6216118	-9.438125	5.323237	-14.06018	-1.6939839	-4.7197156	-0.3351163	2.4133525	1.7391714
18	-2.7268345	6.458883	-0.015657028	6.0907216	-11.750585	5.104069	13.009126	-13.195792	-10.445022	-2.870568	10.146996	6.266372	18.868652	7.316036	12.397124	24.494957	9.44424	-1.5443529	-0.7936242	2.288769	2.8785515	0.58282727	1.9637195	4.023117	0.48917422	-1.9508747	24.375574	32.22257	14.091901	-6.976318	-6.1241727	4.5053725	6.154176	19.745882	3.8625019	-3.8514385	8.835468	3.0378933	11.038297	-7.988539	4.801782	4.5013766	7.658447	6.9388213	2.8692846	3.7718372	21.43321	4.9470243	2.1387165
19	7.828056	-2.454177	-4.289635	-2.7157996	5.3124104	-0.8514557	0.88694006	-0.6429681	-11.747947	7.6128635	3.2091215	-2.010668	10.061492	8.938437	4.7360034	12.35241	1.86337	5.4601283	3.837003	13.031513	0.8362314	-0.11941373	4.0180526	5.4803634	-4.063942	-0.56221086	-12.186849	6.9261346	8.092595	-2.156012	-5.933747	-1.4984856	4.2773013	17.339056	-0.9867816	2.0413315	3.420643	9.682957	11.320344	11.8671465	-2.6804693	11.237652	16.561596	3.9150188	6.934263	0.4174528	1.3445371	16.614546	-0.6347294
20	3.1087382	-3.4948585	17.289167	18.988276	8.064874	5.016333	15.332208	8.136115	21.784151	8.448218	-10.120888	5.150328	13.372887	15.046993	-4.570202	7.1673245	13.275645	11.700616	12.814506	25.52572	2.3079808	12.392146	16.788954	13.151474	6.276093	3.767728	16.899628	9.911191	12.977092	2.3077257	18.742165	8.2840805	9.988054	-0.98080105	19.502153	12.989268	0.82729584	-3.816186	5.1254654	3.261008	7.765311	-3.4240313	-7.1423492	17.9563	1.8590094	16.005396	20.228256	0.3130896	6.2734265
21	-6.1348395	2.4306357	-15.410449	-17.760607	-12.527263	0.79700106	-8.149799	-4.162369	-18.344374	-19.313917	-3.7042415	-20.305323	-6.0536633	-7.7184405	-6.6626644	-15.086577	-11.922048	-15.971924	-16.678335	-14.700982	-13.300618	-14.756711	-2.8652408	-5.604284	-8.193646	-5.5163903	-13.027776	-0.95168084	-8.4188595	-0.8931532	-4.099567	-4.2660184	-8.428317	-4.1212516	-8.548307	-8.291366	-11.703069	0.031454723	-8.2949705	-6.1349864	-7.2339954	-4.0869927	2.3446379	-2.044644	2.1283147	5.2592335	-7.4830074	-4.1958995	-3.504318
22	-3.777028	1.3066883	-2.667876	5.030254	0.11511254	4.402511	2.6228263	2.6926572	-5.4115524	-6.216329	-9.9792795	0.028676987	-2.3598049	-6.371454	1.2830968	4.0659328	4.411975	15.140378	16.901415	-0.67477673	1.1653563	13.76356	6.324693	16.478613	0.68709445	1.0834099	9.001609	1.3628496	-6.0072455	11.604523	-0.17734134	-6.386763	8.126954	1.6691432	5.7800946	-3.0677214	7.8103957	2.9122717	-3.648269	-5.1828995	-0.725354	-2.848663	0.7729165	-5.6618843	-2.1496916	0.20734446	-2.1507764	13.871589	-1.8299408
24	2.5859663	5.4281044	9.187192	4.108473	-2.988326	-1.5012797	-1.6089722	-1.3898381	5.241533	14.142482	6.1316166	0.5488009	-4.885616	4.6967025	-5.079244	9.552475	-0.86959916	-1.8800588	9.130441	-15.448871	10.058102	2.0623446	2.511323	3.3423913	-3.6735923	2.0877328	-2.71374	7.6368194	-1.223848	0.09467951	-2.4367118	17.347458	8.978684	0.031111637	0.2122639	-2.5135622	-0.45262384	0.081091404	-6.318625	2.436858	1.2511727	4.1387315	-1.9909948	-8.509076	6.514637	-4.2239842	-4.1303244	-1.3789616	2.102053
25	7.9658523	-2.2584307	2.905317	0.25177822	8.453353	-0.9674676	-3.8417556	1.1020999	-8.901054	0.037428856	14.213735	7.11039	3.388192	-0.9904973	-1.4219885	2.2469676	2.7717087	9.805953	-7.4629827	3.9125316	12.546718	-1.3730497	1.617844	4.3243814	12.416809	21.326136	-2.1822722	12.304357	10.410111	14.21521	-3.3255146	9.584619	13.555415	0.7990014	16.415945	8.853394	4.1308002	31.37031	5.669005	7.422846	0.07889557	16.216997	7.17938	0.58662385	2.5445168	22.619537	18.599386	13.275803	8.875467
31	3.245896	-11.280349	-18.028006	-9.160579	-27.270294	-24.006927	-2.0472155	-5.1550336	-20.848148	16.379583	-1.1638108	-14.478954	-15.820354	-3.2987726	-35.09999	-10.822445	-5.2071805	-6.6659164	-5.5497184	0.10628128	-3.011809	6.395748	25.234964	6.1728244	8.84398	13.585124	3.8302844	1.7698207	4.8525968	20.211794	13.825833	15.482055	15.73261	4.2829804	3.9824126	1.9604403	16.122047	-4.4592023	3.5968602	10.959413	9.694715	-6.05526	5.9164605	18.215324	34.9119	13.031995	6.8844714	33.738987	15.341133
32	-7.9222627	-21.208382	-7.239658	-21.115396	-5.537807	-16.767014	-15.242481	3.2556832	-18.656572	-11.137058	5.299443	-17.207375	-6.9603906	-4.2294793	-15.943555	2.9226265	-14.935229	-1.7955027	-10.241956	-7.002292	-6.7321396	15.355168	15.725689	-2.6855538	7.9922605	11.730468	10.0972595	-9.132885	0.48743418	-0.46981516	-10.158584	-1.7605597	-5.054041	0.13815896	-9.498032	12.105313	13.024284	9.99299	-7.7577605	-10.300583	-0.1604352	-11.311616	-2.80688	-5.6880937	-8.005534	3.3474922	-9.364238	-1.0939159	-11.232066
35	-19.94771	-12.12043	-15.9396515	4.7223063	-10.673836	-1.0519449	4.928559	-12.142189	-20.251661	-15.86105	-27.0532	-5.727184	-5.181627	5.378897	-6.8612456	1.862923	-13.492671	-3.9217546	10.171809	-2.82949	-14.695378	9.3470335	-2.467819	-9.657546	-5.7057967	-10.148437	-15.986161	-12.0646515	0.58663684	0.3604801	-5.7895684	-9.699627	-22.550348	-8.360757	-13.739059	-3.663091	-1.691791	2.107999	2.312926	-10.679482	11.755427	-6.46513	-12.98038	-1.8754269	-3.4588826	-16.298403	-16.13368	-16.365816	-19.690289
37	6.5080223	5.812103	-4.7301145	11.168045	20.079126	6.410774	7.3111453	14.911426	-1.7312962	15.670574	17.855013	9.366439	0.036678314	5.500574	-0.38091406	-1.1921142	12.547184	11.317703	15.131585	-8.239612	-16.479004	-6.281204	-4.3801007	7.080742	14.525028	13.882749	-3.8389482	1.3645061	0.23494053	-1.588964	7.509201	4.6012464	-3.874583	16.959124	-2.6060379	14.790847	16.782997	7.9923515	9.046841	3.2846482	0.16307326	-8.394628	11.737416	10.752057	2.6215575	-1.4267851	-1.752274	3.3484647	9.254844
[truncated: 723 more rows]
[truncated: 12 more columns]
