# Supplementary material for: Music-induced emotion flow modeling by ENMI Network
Source: PLoS One. 2024 Oct 21;19(10):e0297712. doi: 10.1371/journal.pone.0297712 (PMC11493256; doi:10.1371/journal.pone.0297712)
Supplement: S1 File — (ZIP) [file pone.0297712.s001.zip › minimal dataset/Augmented dataset/Music features/mfcc_13.csv]

File_Name	MFCC_13_1	MFCC_13_2	MFCC_13_3	MFCC_13_4	MFCC_13_5	MFCC_13_6	MFCC_13_7	MFCC_13_8	MFCC_13_9	MFCC_13_10	MFCC_13_11	MFCC_13_12	MFCC_13_13	MFCC_13_14	MFCC_13_15	MFCC_13_16	MFCC_13_17	MFCC_13_18	MFCC_13_19	MFCC_13_20	MFCC_13_21	MFCC_13_22	MFCC_13_23	MFCC_13_24	MFCC_13_25	MFCC_13_26	MFCC_13_27	MFCC_13_28	MFCC_13_29	MFCC_13_30	MFCC_13_31	MFCC_13_32	MFCC_13_33	MFCC_13_34	MFCC_13_35	MFCC_13_36	MFCC_13_37	MFCC_13_38	MFCC_13_39	MFCC_13_40	MFCC_13_41	MFCC_13_42	MFCC_13_43	MFCC_13_44	MFCC_13_45	MFCC_13_46	MFCC_13_47	MFCC_13_48	MFCC_13_49
¸ßË¹°×ÔëÉù´¦Àí (1).mp3	-25.003967	-29.017326	-30.75489	-21.150589	-25.655298	-16.2839	-8.636207	-21.894646	-25.649054	-12.656555	-25.933197	-26.292439	-14.682081	-24.586004	-15.027708	-9.805414	-14.295765	-7.535169	-6.362681	-14.020172	-10.457353	-3.7357607	-8.888542	-5.236729	-8.598487	-10.934043	-8.598825	-17.352291	-24.846573	-31.3473	-5.97501	-9.222231	-10.416788	-3.225188	-7.3171086	-2.2265868	-22.203331	-17.829388	-5.4678016	2.0579562	-13.119112	-23.72733	-11.684885	-18.719007	-11.1272335	-10.169878	-16.383652	-6.370476	-0.018077374
¸ßË¹°×ÔëÉù´¦Àí (2).mp3	18.134329	15.8890295	10.072676	3.2471354	5.6975822	9.534272	-0.12790763	6.5182123	11.905554	13.868666	13.021666	11.3992	13.026876	11.726934	14.559076	3.2164795	7.6562824	9.3749075	12.800362	15.179071	5.3264904	11.329576	10.47064	5.5762787	9.020611	16.355917	12.358327	5.4684553	8.337494	6.5631948	15.166435	11.942006	9.388967	7.778934	13.251475	16.883842	7.907881	9.092669	12.169191	13.148007	10.85144	12.807655	12.088903	4.88109	7.28499	11.817254	11.3906975	11.371888	6.564815
¸ßË¹°×ÔëÉù´¦Àí (3).mp3	1.1927068	5.590722	11.584707	7.8043075	1.4071743	3.3354852	11.258719	4.3151965	6.4586363	6.1562757	6.5921803	3.276033	6.617489	6.6736145	10.58412	7.426819	1.8318013	0.07054451	4.03317	0.9354789	8.588898	14.716284	16.056793	14.431241	-1.6316059	0.7592196	4.672433	9.913663	5.1980577	2.6025972	-0.4298612	1.2828541	6.6076775	7.980402	6.7722216	2.711277	0.35117948	0.055375814	-0.5241411	-3.412897	2.127901	7.0381613	10.43998	6.571374	5.450222	12.136598	10.307019	10.03849	16.031298
¸ßË¹°×ÔëÉù´¦Àí (4).mp3	-3.6227202	-1.3403903	-0.78310996	-1.3596287	-0.82186294	-0.9786492	2.7455378	-2.2014542	-14.4736	-3.1978106	-2.7530885	-9.326722	-4.209839	0.66497236	8.931585	-2.0713375	2.414306	4.8903427	-5.698327	-2.0911016	-6.5259895	-4.896861	-5.5909443	-7.8109083	-11.15383	-11.062793	-5.3757343	0.26126784	-0.66375196	-1.5742979	-6.2350025	-9.613487	-1.9921781	10.863428	4.0761538	1.3057506	1.2566534	-2.624662	-3.6883984	5.9568615	0.099349976	-2.7421007	-10.166071	-1.6317894	0.064327724	6.5715	3.9741075	0.07706395	2.7161694
¸ßË¹°×ÔëÉù´¦Àí (5).mp3	-3.7108765	1.9948059	0.8025938	-6.387675	-4.9481473	-2.4792938	0.6306412	-2.9700322	-4.9415445	-0.75663936	5.3715687	4.7785807	0.72227347	2.4896588	2.6613488	-2.0629666	-7.3734546	-11.102272	2.5463161	-1.4348421	-0.32650226	2.472972	3.4707835	1.464542	-1.8447275	-5.8351355	-5.080656	9.648001	0.32528344	-3.4415514	-17.383898	0.24379212	6.224533	3.3541	3.2274454	-2.3933785	19.228456	17.351738	16.484999	-3.5544024	-6.561681	-7.2892723	3.755518	0.5297296	0.110245466	-3.7361274	-0.799395	4.9069705	3.1293268
¸ßË¹°×ÔëÉù´¦Àí (6).mp3	-8.212125	-10.467202	-15.528241	4.3320904	-3.779317	-6.8525023	-6.9279137	0.37891057	4.496008	-5.7528477	0.12692118	1.3314203	-4.757063	-3.9093447	0.9341112	-0.92591774	-5.668367	-3.509624	2.8278625	-7.1507554	-8.607216	-0.38407338	-1.0090499	4.323292	7.1301274	6.0296535	9.091047	-17.2999	-18.38013	-19.594027	-17.80347	-19.176477	-18.709341	-3.4251308	-8.879981	-16.891094	-23.012074	-27.412743	-21.96357	-12.044909	-19.254229	-21.687145	2.8465567	6.011789	4.7849007	-5.9512415	-2.8022165	7.55015	-9.922674
¸ßË¹°×ÔëÉù´¦Àí (7).mp3	-8.075102	-12.107983	-10.882259	-6.4923415	-3.0186453	-6.6016684	-3.673913	1.7355436	2.9648454	0.76379853	0.23787117	-0.8426094	-3.303171	-1.3609366	-3.3721142	9.436272	7.989694	-4.125501	0.74814737	4.7426176	1.2155125	-3.8931496	-12.058498	-15.51776	-3.4521482	-5.6509223	-6.295252	2.393839	3.486277	4.4822702	-3.9101102	-3.8785906	0.964104	-5.3331804	-8.921496	-7.218601	-1.875846	-3.720562	-3.526902	-1.6766855	-1.8900416	-1.2413381	-6.120466	-9.249196	-7.4374914	2.579547	-0.051405907	-6.278405	-2.107954
¸ßË¹°×ÔëÉù´¦Àí (8).mp3	1.144047	-1.1668147	6.389182	5.3689766	0.68274224	-1.9871403	5.370008	0.026854217	0.57212484	9.756865	4.5242243	6.4339447	0.2328531	-3.1688645	-13.303768	3.2178228	3.48627	3.813563	0.7708604	1.6656482	1.9743271	-1.6923699	-2.9141097	-0.64577144	-1.0640346	-3.726142	-4.1782055	-11.98751	-7.76894	-3.40359	-1.5797358	-6.176255	-2.211071	-1.0123017	1.3809211	5.9019365	-1.878999	-1.1851264	-6.0359526	0.45849997	3.8611746	-1.9538202	0.8182528	5.739512	7.553117	0.8382782	6.4834023	3.4308019	4.8993783
¸ßË¹°×ÔëÉù´¦Àí (9).mp3	-2.635396	-9.760048	-12.505984	-13.029587	-8.9495325	-0.23256183	7.3371177	7.338408	3.905466	-13.397139	-6.8223553	-5.576244	4.6758485	4.5492706	-0.26111817	-0.12535387	-3.2086546	-1.9537206	3.0166402	3.236576	2.3640008	0.47124207	2.0900583	4.730279	-1.2759478	-6.8728447	-8.561331	-1.0799232	-2.9764004	-3.100561	-2.190772	-1.6355157	7.4824305	-0.8782768	-4.3174324	-5.766179	1.150605	-1.8143654	0.32368532	-19.34082	-8.835509	3.3971026	-4.747427	-7.1887965	-5.8750973	-4.784914	-13.651371	-7.0327215	2.5297713
¸ßË¹°×ÔëÉù´¦Àí (10).mp3	-7.4514723	-6.222564	-13.185241	-17.47659	-20.408657	-18.845768	-1.7079587	-11.732154	-9.386773	-8.37125	-5.1077514	-6.2684245	-14.198784	-16.92537	-13.644356	-25.14959	-18.295887	-9.31027	-4.253886	-6.657398	-7.790405	-16.80761	-18.222734	-14.512528	-9.536868	-10.484803	-3.1240091	6.753987	-0.52480155	-4.085595	-8.396078	-6.692338	-5.556082	-5.356877	-9.0336	-8.708551	-3.2515852	-1.9151855	1.1997076	5.7478514	1.4247923	1.2401311	-1.262167	0.19949889	1.3292358	-1.4450758	-2.4385328	-6.506814	-11.290781
¸ßË¹°×ÔëÉù´¦Àí (11).mp3	-15.697666	-21.330215	-17.095455	-16.268795	-15.164936	-9.526087	-6.7995653	-16.01111	-17.129848	-15.239752	-14.135802	-9.282774	-2.624286	-4.368394	-12.442921	-7.811303	-8.464212	-14.119116	-15.323951	-13.908407	-9.999809	-6.8704576	-8.5876045	-8.780144	-14.003098	-17.005459	-10.684048	-6.592681	-7.453123	-1.6620011	3.325923	4.4114523	4.4183397	5.795413	3.6132624	-1.314354	8.838424	11.720751	14.1359215	-2.9725814	-1.277266	2.978677	-15.432007	-11.899986	-5.973867	0.779831	4.937001	2.7450066	-0.22078799
¸ßË¹°×ÔëÉù´¦Àí (12).mp3	11.121531	1.5948915	-2.3176446	1.2138013	-0.80994666	-0.977197	-1.1018296	1.5708153	2.4013684	-10.653022	-14.797956	-12.786702	-4.1465683	-5.2440166	-7.2330656	-4.537191	-6.3898115	-3.7454205	-3.0226421	-6.823899	-6.043893	-14.235357	-11.167071	-4.4543676	-6.258622	-1.8768446	-1.2862048	-0.6577009	-3.031302	-0.2766051	-13.3904505	-14.309609	-11.995033	-9.58238	-6.902262	-5.681615	-0.04794991	1.2196857	1.0396771	-0.21031213	-4.165684	-2.7347653	0.16773048	-8.339892	-16.097393	13.902765	12.415588	6.8420944	-4.80818
¸ßË¹°×ÔëÉù´¦Àí (13).mp3	-2.0857196	-1.432401	5.8117847	-5.5351896	-6.9537	-7.3818088	-5.801553	-4.5877686	3.361524	-13.336412	-10.131601	-6.176598	-1.8481226	-1.4944788	-1.6738374	-7.7244043	-2.5977056	-0.64445984	2.7335768	0.9647107	2.3819766	-4.412337	-1.634506	-2.4819806	-1.5348125	-2.30008	-0.5430625	-8.778934	-7.099004	-4.809885	-7.0050244	-9.672644	-7.6443987	5.084655	1.4159985	-0.43035185	-1.7498044	-2.405352	-6.4043183	12.088136	6.1697984	4.08914	-1.5852996	-0.026048064	-4.6003594	2.2374265	4.967987	7.797827	5.00992
¸ßË¹°×ÔëÉù´¦Àí (14).mp3	1.5862212	0.1669272	0.708054	-7.8914638	-6.0159264	-5.3620825	-0.70140016	1.5337857	-0.4009378	14.372347	8.056579	4.921675	0.42089278	3.3463345	2.6282892	-7.044943	-4.8374805	3.9808855	12.670222	7.3404217	7.4530487	5.645235	2.2415824	2.310483	7.0967875	12.01544	16.749422	-4.2608156	2.0177581	11.422634	6.2975597	8.3096485	2.8704848	-2.3626075	-4.077836	-5.1880636	-8.191191	-8.506992	-6.9387903	4.105473	-2.3562315	-1.2471639	3.0936637	6.6691365	4.2018027	11.332006	11.548765	9.509005	-0.6930411
¸ßË¹°×ÔëÉù´¦Àí (15).mp3	-16.671309	-20.322716	-19.129772	-0.3531226	-0.7602091	4.4592676	-16.709675	-20.897	-17.58014	6.9544106	-0.6453099	5.19466	-4.2910576	-1.7070332	-1.5675261	-9.437523	4.0142574	9.095916	-5.6671276	-4.9767427	-7.016803	-15.257951	-13.807417	-13.433458	-17.974022	-6.234391	-3.9931026	-10.8160925	-15.842115	-13.147999	-5.8645687	-11.203419	-13.260831	-15.4436245	-21.364496	-19.63764	-6.7637324	-2.749136	4.345976	0.24923134	-0.8065039	0.8187598	11.182505	6.82016	4.240923	-5.6171722	-7.909094	-5.54685	-4.723721
¸ßË¹°×ÔëÉù´¦Àí (16).mp3	-5.5893717	-4.791421	-7.010693	-3.3411698	3.332031	3.218019	-0.53746295	-1.1715857	-1.544203	-2.811499	2.2171288	-0.72924066	-5.111448	-3.9938278	1.8473737	8.887729	6.0268393	4.3013926	8.1843605	9.754211	4.575835	-3.6185703	-7.5890675	-7.256114	3.4727273	2.644786	6.7768	0.01072818	2.2782054	5.6698384	3.5174875	2.2505617	6.9557962	-0.8033467	-1.5445545	0.17359298	-6.6899443	-6.273185	-3.7084756	-7.348323	-3.2459497	1.8165486	-6.162693	-9.663837	-10.818008	4.3499694	2.9972105	0.71044147	1.2427559
¸ßË¹°×ÔëÉù´¦Àí (17).mp3	-4.501704	-4.5182924	-9.917555	-2.9102325	-0.53972805	2.2907276	6.934721	4.2215157	2.5278087	-6.7507687	-10.293835	-9.232365	3.4768429	10.336841	10.156048	5.325546	3.415464	6.7487173	-8.439146	-4.0863457	0.26045194	8.458807	1.1854143	-3.7250419	3.2810714	1.7338219	1.7064466	-17.630657	-10.660647	-5.4777203	1.1514058	2.1758022	1.7812935	-2.5684416	-1.5291566	2.2264574	-3.627331	-4.2382526	-3.8317204	3.9004474	4.8802614	12.094128	-14.452648	-12.977896	-10.972877	-5.4826384	-11.60557	-11.860117	-3.7588053
¸ßË¹°×ÔëÉù´¦Àí (18).mp3	4.0288053	7.6689196	11.184393	-6.31761	-8.615113	-7.3944826	-7.8702173	-5.647661	1.0269692	-0.958024	-8.448037	-4.4729786	-8.816732	-11.074386	-7.8395967	-5.8934646	-7.6423607	-9.04632	-0.98037773	-6.678219	-9.895889	-12.472409	-10.438879	-5.8348265	-17.524738	-16.108564	-5.2001805	-9.951817	-8.213963	-13.065218	-1.8358811	-8.662258	-15.600674	3.4503093	9.2353115	7.7480297	-5.3733277	1.7050867	-0.081315696	-1.2504704	-7.43522	-7.943693	-16.82499	-11.30271	-0.44452602	-0.3924387	0.12159115	-1.0757115	1.873591
¸ßË¹°×ÔëÉù´¦Àí (19).mp3	3.8734937	2.4563293	-0.82981807	-8.802771	-10.991393	-0.35167453	4.450534	4.866423	2.536566	-0.79341096	-4.795975	-3.565239	8.363893	5.1563234	5.649925	6.63362	1.0330517	-6.2730675	3.4545262	7.482271	8.485947	3.3503828	3.8737884	2.4567244	9.880392	8.670073	10.874536	10.227062	3.6668215	5.484905	2.7908368	5.8008623	4.0714836	1.3221459	1.525852	0.112454146	0.6657462	1.8748579	3.1127436	-0.6795273	-3.7695823	-1.7625501	-10.8793545	-6.266535	0.5475018	0.58572674	-2.0059686	-4.37125	-3.1237252
¸ßË¹°×ÔëÉù´¦Àí (20).mp3	-15.630545	-14.835053	-7.0475163	1.5374706	-2.1751978	-3.071811	3.5213528	2.0553992	-4.413912	-1.5243964	-7.693391	-5.1406126	-3.2735372	-7.7827063	-3.372221	6.4629498	3.6455672	2.165228	-22.527138	-20.017004	-13.649942	-0.28170827	-5.995579	-7.212696	2.4489622	3.3496904	-1.3915126	-18.78753	-11.450136	-6.45399	-8.35816	-9.405136	-5.1670685	0.11280817	-3.9819076	-6.9457827	-14.984993	-11.637344	-6.541643	4.831741	-1.1266248	-5.770565	2.146528	0.27742496	1.3350661	-10.879686	-5.2290792	-5.7815695	6.3687215
¸ßË¹°×ÔëÉù´¦Àí (21).mp3	-6.2915974	-7.3348465	-7.8071923	-11.269314	-16.898155	-14.390993	-2.6383157	-3.864267	-1.5756702	-17.949135	-20.69917	-20.88226	-15.135233	-10.898264	-7.38488	-4.6993475	-6.6409087	-7.8166733	-10.44475	-7.982775	-2.461847	-0.27872565	0.66572994	2.1701798	-4.88793	-6.2802653	-8.165678	-6.823617	-5.8157005	-5.9748993	-7.6318665	-10.476566	-6.645575	-16.573507	-9.920834	-6.356763	-5.2312307	-5.8771987	-1.9239873	-7.9241104	-6.9193935	-6.9031935	-14.717133	-22.896585	-14.6229725	-9.30233	-4.580443	3.2708135	-5.44473
¸ßË¹°×ÔëÉù´¦Àí (22).mp3	-5.30268	-6.565653	-8.984522	-0.8260189	-3.8263388	-0.9327221	-8.917656	-6.282192	-2.86984	1.3664527	-5.0986543	-4.631625	-22.022007	-15.533307	-9.397283	-0.29361522	-5.075144	-6.798763	-7.5904546	-5.5379076	-2.5486019	-10.6005	-14.790721	-16.939964	-11.097792	-14.817648	-8.62258	4.3557014	-3.4165692	-1.781835	-2.7959585	-3.9090323	-3.3044329	-0.8760783	2.073318	3.452384	-7.758235	-10.624161	-9.886819	-1.074956	-3.4612918	-7.264043	-1.7032866	-8.786381	-8.097219	-6.6257076	-8.239865	-2.6888885	7.8763733
¸ßË¹°×ÔëÉù´¦Àí (23).mp3	4.1631956	1.1801918	-0.4581282	-8.944597	-14.175413	-8.94116	-4.1817427	-13.153938	-17.226303	-18.153301	-17.666477	-12.861029	-12.96361	-17.372536	-9.312565	-5.528534	-4.9450474	-1.5707012	-10.953276	-7.7649965	-10.760318	-8.489706	-1.553335	3.147713	10.659014	6.170271	9.780352	4.5480433	2.578201	4.645358	2.2741044	-4.3194733	-0.39321172	-13.853995	-17.432802	-15.002777	2.3751535	3.2216833	3.4348936	-9.699965	-6.929763	3.5717587	-15.437076	-22.71634	-18.016724	-11.936119	-12.4817915	-10.452145	-3.7891185
¸ßË¹°×ÔëÉù´¦Àí (24).mp3	7.650375	5.208176	2.6776137	-12.210691	-12.184391	-10.474937	-17.395168	-15.453995	-12.431434	2.578142	-2.5061383	-1.1051292	-15.620632	-14.281061	-7.531562	-11.952873	-9.704954	-7.685314	-9.351256	-4.437287	-9.34905	-11.103864	-8.370046	-7.6274204	-10.412052	-12.250087	-14.370752	-12.766493	-1.152441	6.3378544	-9.805705	-7.1304827	-8.78285	-1.6062577	-6.4806147	-6.881001	-21.890259	-17.289282	-15.839902	2.4707978	-4.8460827	-2.8645267	-3.8964124	-7.563653	-7.4505033	-18.41935	-16.589619	-6.7374153	4.6744957
¸ßË¹°×ÔëÉù´¦Àí (25).mp3	0.865587	-0.41693813	0.26502937	0.6562065	-3.0599856	-5.6488705	-18.94643	-18.719587	-12.3881235	-7.928283	-8.061684	-4.5773997	-18.165903	-15.928451	-14.088035	-3.2884195	-7.588197	-6.196433	-9.249178	-9.039728	-18.41026	-4.200299	-8.14002	-14.019019	-8.269019	-9.154896	-10.246654	-10.278308	-10.872707	-10.297632	-13.066773	-9.961045	-7.467804	4.2826843	-2.500821	-3.14407	-8.118757	-5.7773986	-0.025174081	0.6907847	-2.09367	-2.7537653	4.3882723	3.3403032	1.8535173	6.250497	5.2145605	5.489456	-3.4088197
¸ßË¹°×ÔëÉù´¦Àí (26).mp3	0.13035244	-3.3600543	0.15783975	-7.1239686	-10.958689	-8.73398	-11.114855	-8.703505	-7.3458986	-10.864584	-19.923317	-28.353542	-16.334162	-14.181029	-6.868308	-18.906788	-17.518723	-15.375009	-6.2053213	-10.525746	-4.741326	2.9445229	-3.4967704	-5.2547503	-12.519756	-13.190989	-8.791033	0.97144884	-6.0887322	-4.705679	6.997612	0.3550936	-6.1100454	-7.251089	-10.721895	-9.325064	-11.414463	-10.82107	-9.148691	-6.675374	-7.9508557	-0.18565714	-13.869322	-10.946417	-7.0854807	-5.845174	-4.3490515	-2.9354253	2.2999692
¸ßË¹°×ÔëÉù´¦Àí (27).mp3	-8.564655	-9.036268	-13.183107	-8.868854	-13.627394	-14.916826	0.20589173	2.0890617	8.278797	4.0714965	5.7700853	3.6926415	-9.586615	-5.63715	-0.21798843	0.3626481	-5.4512424	-8.356189	-13.220402	-11.186143	-7.0843477	-0.4766183	0.73586786	0.22452638	-10.370389	-11.0465355	-17.752361	1.5152018	-1.3430532	0.43625736	-17.543072	-16.48998	-9.301949	-10.196035	-14.613063	-15.513205	-4.1516285	-6.9384813	-1.5807722	5.357657	3.1893816	7.6677265	6.000405	0.50629157	-4.6988096	5.5772543	0.52018493	-1.382659	-9.161443
¸ßË¹°×ÔëÉù´¦Àí (28).mp3	0.35821486	3.3365788	-0.5519526	-1.6512796	-3.4388804	0.3860882	-6.952912	-12.723984	-6.2180157	-9.580561	-12.089258	-10.541562	-12.400406	-12.430298	-11.19611	-6.998228	-13.788833	-11.362688	-9.212911	-12.925177	-9.6895275	-4.885965	-9.478823	-10.147483	-8.956322	-9.21121	-5.797617	4.10959	1.3642026	0.24756126	-0.92439646	-5.163718	-4.7320204	-15.941303	-12.500492	-6.7948337	-2.5594263	-4.750402	-8.155338	-3.1684346	-0.45968783	1.0648439	-17.331673	-12.852664	-11.534861	9.23462	2.9160404	-5.1403055	5.191531
¸ßË¹°×ÔëÉù´¦Àí (29).mp3	-11.57802	-7.773658	-0.9119299	13.185555	7.1252713	4.7778273	-10.484484	-9.406167	-9.230592	-7.0242996	-6.69598	-4.3982697	-12.601528	-7.136383	-2.590271	-16.806618	-18.364088	-16.092054	5.5650873	8.22433	10.423145	-11.425531	-12.675301	-20.54737	-16.045229	-11.294481	-4.0202475	-2.2438774	-0.26992136	7.64163	-2.686143	-7.56789	-7.132097	-0.8815439	-0.29083264	-4.135211	-7.8073645	-11.278765	-12.223452	-17.347584	-15.336811	-16.496378	-19.086046	-20.9297	-16.8891	-5.9343157	-5.890438	-3.7457633	-11.886856
¸ßË¹°×ÔëÉù´¦Àí (30).mp3	-9.323806	-6.514415	-7.14804	5.0514727	-4.728463	-6.6897645	-12.676079	-15.419696	-8.501913	-11.353819	-16.91293	-20.522236	-9.091847	-12.971677	-14.277583	-14.53371	-18.117922	-21.12228	-10.5429	-14.83191	-14.642235	-7.2659926	-23.326551	-32.22625	-8.74675	-11.942791	-6.4561596	3.3567595	-5.3593645	-7.1868343	-8.116243	-5.43326	-5.8988886	1.2164152	2.8550103	7.924645	-9.475624	-11.573433	-6.424653	-7.23743	-7.328767	-10.456795	-7.2503495	-5.8785343	-1.138418	-17.500393	-21.136326	-14.607971	-14.894708
¸ßË¹°×ÔëÉù´¦Àí (31).mp3	12.281643	8.402837	8.665546	5.5591135	3.495459	4.6857615	-0.14406618	-4.2623234	-4.0250263	3.2443807	3.2701015	5.846154	-9.100025	-8.7104645	-10.147388	14.030052	11.922472	12.769584	7.11351	10.247896	10.156872	12.918516	15.192727	17.0853	1.0931048	3.6769836	10.018166	0.25579906	-0.83076406	-2.7777414	1.1851004	5.87498	11.444318	-2.28606	0.022239596	5.752165	1.4396942	-0.58047354	5.3083735	3.3267522	-0.42264688	-3.0950904	8.732416	4.351	-0.31115463	10.642298	6.8600693	14.135805	15.680651
¸ßË¹°×ÔëÉù´¦Àí (32).mp3	2.0880017	2.90454	-0.9736484	7.314952	12.032825	13.349359	18.042892	14.614559	9.527275	-2.500372	1.0917296	7.8352633	-9.580612	-13.783982	-18.373562	-14.115611	-8.805105	-4.23677	-2.1097221	-8.287206	-15.789204	4.2877254	-4.8837876	-12.295937	-25.600555	-25.050835	-22.367577	10.9188	8.555893	6.0007763	9.443535	0.730698	-3.6452804	24.975292	16.122791	5.691206	-4.8369503	-0.45284414	6.8846083	-3.6253636	-6.472167	-4.042808	5.143569	1.1119021	1.6264176	-14.822805	-22.71596	-20.295265	-1.8114457
¸ßË¹°×ÔëÉù´¦Àí (33).mp3	-0.4437405	-3.1217537	-0.63787705	-11.659186	-16.297226	-18.034307	-20.188204	-13.927135	-10.209656	-13.530643	-14.875843	-10.6468315	-7.8280826	-16.411236	-16.347713	-3.6653767	-11.794809	-14.077964	0.89037687	-6.384419	-16.272387	3.8427043	8.220482	8.049815	-13.574257	-14.851793	-22.477442	-5.9295497	-5.6454253	-8.3053	-2.6528332	-1.3315115	3.5299933	5.7372913	-4.424826	-19.067112	-3.0907288	-1.8096627	2.4662607	-1.4076915	-5.5357924	-14.032164	-7.414422	-2.2068255	0.9934391	-16.780903	-16.503862	-18.791	4.7337275
¸ßË¹°×ÔëÉù´¦Àí (34).mp3	-9.650494	-8.601436	-5.8653746	-1.1236551	-3.7252755	-2.595354	-4.8870215	-3.5651166	-5.087883	-0.5840266	-3.121628	-2.4566808	-23.105095	-23.159554	-6.1876354	-1.3739765	3.3183866	8.583519	-12.926022	-15.222012	-12.285662	-7.064911	-6.0232587	-7.95873	-6.51866	-10.964484	-13.87014	-5.422864	-6.934247	-11.2220125	-6.6929255	-7.3614225	-7.95345	-10.270435	-9.060446	-3.5815253	6.1695185	0.44129184	6.5033646	9.656189	4.978195	-2.8814738	-11.484274	-15.787796	-18.029587	-6.155697	-11.203512	-6.383581	-5.0475464
¸ßË¹°×ÔëÉù´¦Àí (35).mp3	-7.2091126	-6.404717	-2.3365002	1.5256953	0.5286446	0.1434044	-4.606111	-5.021355	0.35831198	-1.7368813	-8.558194	-10.496132	-2.712687	-2.861404	-3.8491857	-16.345173	-12.790583	-1.9142544	0.15381375	-1.9658076	-7.59126	16.58724	13.396553	13.786364	-2.8298757	-2.3427606	3.4476511	18.039482	11.094784	4.6057153	14.934686	9.255796	10.88005	0.9240892	-1.0196027	1.5339904	-0.3000248	-8.528152	-5.4559674	-4.0737715	-8.66207	-7.7462873	-5.543786	-7.5363636	-5.2373023	-3.4733007	-6.9604044	-2.1134367	-11.766212
¸ßË¹°×ÔëÉù´¦Àí (36).mp3	7.366172	3.4995246	2.322288	9.689132	4.9545364	3.5549598	-8.690033	-11.122339	-7.6599083	-1.7591561	-5.5064545	-11.649201	-0.24540311	-4.9722657	-9.732724	11.18404	9.988174	10.023611	-2.5956159	-3.061503	-2.1971455	-2.627159	0.3031029	4.4148407	15.605934	6.8271475	4.73013	10.735741	6.882281	5.7132387	-13.962785	-11.541132	-7.9892044	1.1241935	-2.732074	-5.3210235	3.6340797	1.6860198	2.8551266	5.440852	-1.5781742	-2.4618955	-12.977659	-11.5579605	-1.4585359	-13.830102	-13.561695	-9.117413	-10.309331
¸ßË¹°×ÔëÉù´¦Àí (37).mp3	-15.927171	-21.601513	-12.262831	-0.93355006	-9.626126	-20.101875	-9.133089	-14.353721	-9.01148	-3.3682332	-5.178775	-2.445038	-12.266941	-19.622524	-19.197731	-7.6771154	-17.027548	-18.055595	-7.5939474	-7.911699	-9.622674	-5.9110184	-8.366079	-13.093987	-13.717157	-18.209412	-15.883596	-3.660451	-3.8845766	1.6882412	5.1745853	3.1437626	-0.6283005	-15.727532	-13.350111	-11.732727	-0.23839845	-7.0552096	-4.3900404	-11.734123	-20.14592	-15.780976	-22.65576	-28.112808	-27.277199	-10.578144	-16.963112	-19.4294	-6.7929945
¸ßË¹°×ÔëÉù´¦Àí (38).mp3	-0.22432765	-5.084351	-4.4944987	-3.0892444	-0.31345642	7.4766626	-10.334898	-11.468792	-5.6033807	-0.06478535	-8.398151	-8.865967	0.44903684	-2.6930425	-3.891221	3.8866832	-8.65965	-9.9041	-10.010464	-14.441822	-7.7236743	-0.9356895	-4.3794355	-6.891947	9.876635	4.8202643	4.888679	-10.771377	-8.45183	-6.3868885	-9.983119	-9.227724	-16.032074	-0.75231326	-6.330435	-10.170427	-5.0970535	-6.6170588	-9.970657	-18.039646	-16.102055	-11.024204	4.517885	1.1972299	-6.794245	3.071186	-1.9817648	-1.6787353	8.02247
¸ßË¹°×ÔëÉù´¦Àí (39).mp3	2.6594977	4.24012	11.37933	-0.37063444	-0.9621422	-1.6289933	-3.8356497	-8.59515	-14.410198	-4.7289834	-6.430603	-7.906127	7.798789	8.748695	4.8705373	6.3936	6.2184353	-0.685835	3.1718066	1.9469608	-2.19688	-4.5686073	2.2529645	2.3027062	1.2528483	-3.657804	-1.738918	-11.803682	-8.20209	-0.26059228	-12.111028	-7.8526907	-2.696505	6.218664	5.444118	6.0438514	-16.147764	-11.195049	-5.132268	0.73517954	-3.5261257	-6.0041733	10.826965	7.569824	3.5849981	13.120478	7.039665	10.510693	-2.7655044
¸ßË¹°×ÔëÉù´¦Àí (40).mp3	-0.11026268	-5.3382206	-2.2119727	-7.7995043	-5.6715803	-5.3545103	7.953229	9.736891	8.799266	1.0424769	-1.5327123	4.124663	-2.5045006	-6.2251163	-0.039872736	5.278866	5.84554	7.288125	-3.2729669	-6.629791	-6.4828033	-3.5595698	0.19114295	6.346493	0.6680888	0.998926	3.8481712	-5.4180202	-6.3758945	-1.4645169	-4.7317595	-3.6602519	4.002396	2.9301302	6.7855077	7.491768	3.8876147	-1.0299517	-2.0120084	7.4658885	5.839202	0.022749782	7.5918627	7.0491858	7.434123	1.8096772	7.5420685	10.556253	4.1680317
¸ßË¹°×ÔëÉù´¦Àí (41).mp3	4.4210305	-2.614954	-4.824709	0.5250567	-0.9961951	-2.4869063	-7.7742796	-10.583057	-7.3426666	4.094236	-3.8681357	-10.7249365	2.3735914	0.15465248	-0.5100025	-8.057907	-8.974833	-0.8613339	-5.437231	-7.528364	-7.593162	0.31984535	3.846725	8.117233	-7.4237776	-9.446993	-11.275641	-8.592598	-11.132411	-11.17874	-6.4019756	-8.869921	-5.9916306	-12.65587	-18.794718	-16.521702	5.0782356	1.1779295	0.2137239	4.966777	-3.8891466	-2.2364256	-2.5620136	-8.170878	-6.6645966	-5.4194345	-1.3627583	0.044264257	-6.4038763
¸ßË¹°×ÔëÉù´¦Àí (42).mp3	-13.778469	-3.4835014	1.384014	4.0323687	-0.505418	-2.7525864	3.223085	2.7290518	-1.4310448	4.09376	5.169709	3.3908534	6.2252154	-1.6787779	-11.583178	-5.324989	-1.7240617	-3.7829576	11.157234	12.407152	12.255793	-10.789711	-5.1840916	0.12721196	9.380339	2.979324	-0.21870744	-1.268297	-7.230271	-15.086007	-12.997548	-14.212057	-18.641022	-0.21116608	-2.0851312	-7.0410385	-13.157454	-8.388308	-5.0955553	8.4917965	1.6816974	-3.1672177	-9.402151	-5.1434155	-4.948455	-1.9134581	1.5596277	1.8756496	-11.3064995
¸ßË¹°×ÔëÉù´¦Àí (43).mp3	-9.95508	-8.974028	0.46341497	-12.86697	-8.7657795	0.26775885	0.36433634	-2.3246946	-5.126292	-5.5218606	-5.2079606	-2.4657426	-22.47892	-25.209736	-26.168991	-4.9088063	-8.306675	-4.6759024	-7.410186	-7.5436096	-10.601955	-11.514099	-18.216656	-12.796509	7.8199954	5.367876	-0.1523884	3.9713387	-6.752414	-6.9896736	-19.335655	-14.495529	-7.346076	-2.3666594	0.116949946	2.2607477	-5.18248	-4.640959	1.1529448	-9.361377	-13.22931	-12.488692	-6.242159	-14.7462845	-17.121992	-11.431135	-13.019099	-15.911691	-10.071797
¸ßË¹°×ÔëÉù´¦Àí (44).mp3	-8.664347	-8.206541	-6.4426193	0.080266595	-3.04173	-2.6936517	5.8918676	2.2913768	1.0310552	3.6021972	-2.5892494	-2.2343364	-0.6968215	-2.7700596	1.2587501	-10.3913555	-13.747698	-14.824524	5.37434	1.9401263	-1.2210802	-1.6261294	2.0435584	4.425152	-2.0601835	-3.9131956	0.1536942	2.6481347	2.5667	-0.73559576	-6.709377	-9.334221	-8.585253	7.500836	5.474573	0.18099974	-14.148415	-10.337299	-7.700082	-3.1069336	-1.0013002	2.2223363	5.188912	4.4773455	0.3915652	-14.097297	-14.365362	-8.516287	-4.7121725
¸ßË¹°×ÔëÉù´¦Àí (45).mp3	3.620604	-1.7780117	3.5934577	0.5782764	-3.82834	-0.35002878	3.5455217	-3.5215812	-7.097609	-15.293663	-17.715086	-16.239302	2.823713	-4.3393016	-5.266385	-5.937763	-7.78985	-8.228279	-5.082078	-6.962836	-2.4447613	-10.938177	-11.864525	-9.470728	-13.947679	-10.170909	-5.7682076	-9.693195	-10.757719	-8.950132	-19.800095	-18.47823	-13.525673	4.1921635	2.0912042	6.2008705	-4.3135366	-5.131833	-5.7781687	-18.150063	-15.858918	-10.308076	-14.612062	-12.6300335	-5.4901366	-1.2402731	-3.013877	-0.8929376	10.4770155
¸ßË¹°×ÔëÉù´¦Àí (46).mp3	-16.19327	-19.526642	-13.223913	-13.548381	-16.45286	-15.55691	-2.3179517	-6.638548	-4.140845	-7.601132	-10.232182	-10.38862	-0.47560486	-3.9330802	-0.22962433	-5.063362	-6.11903	0.42269522	1.3749031	-5.415491	-0.36340714	-5.6059837	-12.332133	-16.158215	-10.828971	-9.449114	-2.2373483	-0.82962024	-6.2756987	-3.138599	4.497396	-0.29446286	-0.8072295	1.792527	2.4296885	4.6160755	2.5698848	1.0890291	-0.4871384	-1.0400903	-8.050773	-0.21055281	-11.226618	-15.304881	-10.585817	-4.5027294	-8.316547	-14.679108	4.56567
¸ßË¹°×ÔëÉù´¦Àí (47).mp3	-4.969514	-8.206717	-5.339266	6.7502522	4.119609	5.884453	2.7003684	4.7189274	2.6809874	4.6794853	0.29632652	-2.608377	2.6233268	4.1079297	9.636696	1.0605404	0.5214568	-0.5422108	-27.765682	-28.861286	-21.60413	1.1281455	0.7997944	4.0630403	0.4692359	-0.14066029	3.3093104	5.907609	3.2323074	1.7425797	-0.24436107	-2.0699973	0.59779084	-0.82127345	-3.891232	-0.38539433	7.3960934	4.744935	5.743124	3.2476177	-0.18563202	-3.715856	-5.764937	-11.107767	-11.297287	-10.82247	-18.77215	-14.891935	-6.762063
¸ßË¹°×ÔëÉù´¦Àí (48).mp3	2.8984492	0.37868878	4.1452937	4.807667	2.2821689	3.4871533	-10.952158	-4.712453	1.5940732	-1.0651984	-2.406071	-11.317064	-1.8671201	-1.7195296	-1.8485293	-5.715417	-1.598957	-2.3925583	-0.69726324	-0.4969904	-3.0709476	-7.0897408	-4.8884177	2.9503534	1.6213167	3.0895495	5.4121065	1.8477924	2.2133777	4.0332284	-8.677374	-5.2902184	-2.7366939	3.9066744	2.6370625	4.308157	7.4265575	5.5513754	2.9777207	0.51406074	-5.1597385	-5.595213	-5.9742575	-9.052412	-17.720139	2.9517663	-0.1890795	-1.3603866	-1.4883363
¸ßË¹°×ÔëÉù´¦Àí (49).mp3	-1.4104929	1.4901226	1.2857971	4.296685	4.0939207	4.410266	-20.989355	-13.93891	-6.153845	2.206223	-1.3885558	0.2609952	5.360481	5.262947	-0.6064658	9.984104	7.592201	7.8497467	0.92149794	3.5302193	1.4844009	8.564036	9.494345	2.1974068	-2.9194283	-4.4449453	1.4052206	8.731724	-3.1434872	-7.4445114	2.224194	-1.2259881	3.2161264	-0.61347514	0.43962824	-1.7956157	0.21814406	-0.15393955	8.572306	-4.872443	-3.708186	1.2157642	3.8996644	6.1458454	7.1811852	8.391882	6.4551206	3.5842743	11.556789
¸ßË¹°×ÔëÉù´¦Àí (50).mp3	12.022782	10.242711	9.240073	12.197132	7.656724	4.5613966	4.4362717	-2.004059	-5.588146	-7.104354	-5.6194425	-0.31865105	4.901779	7.111176	4.464717	-0.060533285	-0.21474467	-4.314968	14.506979	9.327125	5.782814	3.820325	-4.540517	-4.9455204	-4.7573404	-0.86779636	-0.16100213	-6.885785	-7.17373	-8.741935	-7.7834587	-11.75869	-14.593069	0.45126203	-2.2237475	1.8937016	-13.97627	-12.049614	-8.674301	-7.749036	-0.12552363	7.0021286	-4.3515525	-9.229725	-5.4747763	6.652346	-7.034418	-10.593039	-3.2845762
¸ßË¹°×ÔëÉù´¦Àí (51).mp3	0.08707279	-2.7219682	2.2011313	5.983166	1.7238147	-4.947907	5.241159	0.69559944	-5.17279	4.390209	2.5494897	-1.8577744	3.10713	1.1057358	1.2907157	-1.8983164	-2.7340012	-0.29783863	11.634806	12.809015	8.96472	-18.060463	-17.565548	-13.487318	23.28714	22.509148	18.257313	2.2924614	1.1960355	6.0108156	19.59318	24.60799	27.119991	2.289051	3.655701	0.31857622	-13.232346	-7.3998103	-3.5523694	1.5197549	4.7974176	2.8868725	15.987049	12.609703	9.916723	5.1908894	7.0906754	2.7342472	-3.4849896
¸ßË¹°×ÔëÉù´¦Àí (52).mp3	0.6561234	-9.37969	-12.448044	-16.421968	-11.518784	-4.4400225	-14.749216	-10.168388	-4.331687	-3.4004788	-8.887112	-14.708137	-9.788874	-8.618866	-3.7111835	-5.4856415	-9.122099	-11.151623	-11.057131	-7.088501	-4.047739	13.31782	8.278761	4.496287	-9.158567	-12.145098	-17.124865	-4.6569433	-6.7992296	-3.2319775	-14.93168	-18.110195	-16.104507	-11.099343	-14.294886	-16.689352	-19.104893	-18.59596	-9.975157	-25.777563	-28.400814	-26.250216	-11.927364	-15.057353	-9.846363	-7.283661	-10.852974	-7.926479	-4.7565994
¸ßË¹°×ÔëÉù´¦Àí (53).mp3	-6.881544	-6.3879366	-2.98325	-1.9389359	-1.1664324	-3.0119758	6.0092063	11.080654	17.700735	-0.9367391	-7.9614906	-16.233517	-1.8935903	-4.3660364	-13.273033	-5.6205497	-5.1537795	-6.851558	-0.81054705	-4.113866	-5.9800367	9.219174	9.453569	2.4233537	-0.73462796	4.488385	7.332585	0.31177047	1.6977322	6.2321854	15.158655	11.13438	-0.5071006	-14.007266	-7.992276	0.09352821	4.5540333	4.02538	4.6046352	-10.042178	-8.920298	-6.7116327	-4.1176696	2.7928345	3.9945092	2.3467011	2.7123575	10.2871895	5.8467455
¸ßË¹°×ÔëÉù´¦Àí (54).mp3	0.13907024	0.9471146	2.3266249	-4.4339457	-9.223485	-5.7432623	16.082077	20.487175	22.442596	6.440313	6.264828	2.3072042	3.366547	0.5616281	7.2775674	-1.7870154	0.17843103	7.4048595	12.641745	8.144856	8.098372	7.519862	8.857624	5.1973505	18.592953	19.156487	19.695423	1.3054479	4.73621	6.626386	0.74921453	3.0971513	3.493532	-0.059393227	2.3412945	12.704298	1.9896524	4.6035004	4.6381464	1.1273108	6.102704	-1.0568538	5.257973	4.1370206	8.96146	1.6395092	1.6480589	-2.3788354	1.9592861
¸ßË¹°×ÔëÉù´¦Àí (55).mp3	-0.9563366	-3.0090904	3.0808165	2.948049	-1.9096367	-8.792941	4.260746	-1.3547373	0.5627761	-5.0741997	-8.319724	-4.6616235	4.594345	-0.4553858	0.32003796	6.721056	-0.10541546	-3.5664325	-1.7552428	0.5393654	4.581169	3.8180382	-0.7105253	-7.1933484	3.6368341	-2.2580044	-9.44586	1.2832143	-4.2521925	-3.3727286	12.421486	8.0904665	5.1105223	-4.7117224	-9.511372	-10.236376	-0.49294174	-0.77844	1.4092959	-1.6136838	-5.746879	-3.4728527	4.4814367	3.5289474	8.610548	-6.262994	2.2239063	3.202071	-7.5315714
¸ßË¹°×ÔëÉù´¦Àí (56).mp3	-3.34065	-4.801543	-5.082418	-3.279252	-10.975412	-11.394152	-5.253311	-4.1241426	-8.689171	-14.419322	-13.548008	-11.0997095	-9.913282	-12.64034	-5.5913334	-16.687223	-12.590116	-13.008211	-3.1066394	-2.5571508	4.070959	-10.042051	-18.020306	-17.442518	-7.985789	-12.162569	-8.479595	-24.327606	-19.203762	-9.630596	-6.147406	-6.0463247	-4.2030187	-16.015	-12.862488	-4.4897823	-18.670368	-16.945671	-11.569784	-12.885378	-15.983608	-17.73819	-4.1201754	-13.136707	-21.544373	-1.9553833	-6.8922734	-6.4342875	6.354466
¸ßË¹°×ÔëÉù´¦Àí (57).mp3	-2.969692	-9.192435	-8.185002	5.4287558	-5.2750793	-4.2927656	-6.945535	-1.8532183	0.039818734	-1.434772	-5.929925	-10.265119	-9.414587	-14.956643	-19.827831	-17.006569	-14.284784	-7.299885	-1.2423133	-8.185854	-13.488312	-2.5835443	-4.859521	-8.799291	-0.72279435	-9.092872	-13.682377	-11.234526	-12.591043	-11.440863	10.782545	4.7895203	2.0440564	-5.7943816	-1.9659554	-10.419523	-3.9918938	-0.3662448	-2.4786434	1.6171609	-2.6585932	-1.9850259	10.631418	7.6034093	0.9514349	-4.8753843	-2.4908056	-2.2998567	-15.776631
¸ßË¹°×ÔëÉù´¦Àí (58).mp3	-11.8791065	-14.827946	-15.738783	2.4474232	1.3980706	2.350813	-0.47234672	-7.1379957	-11.562229	-13.152735	-13.305744	-10.619522	3.9760466	-1.6916002	-0.71102995	-11.55908	-17.806492	-21.311295	8.129826	5.793964	4.75686	-0.11614096	-3.1078181	-2.7278314	-16.410187	-12.185125	-12.001758	-12.788083	-11.9626465	-14.724655	1.1057682	1.1057398	2.5618272	-1.8024471	2.055557	5.230177	-6.5776777	-3.6758504	6.2708864	10.689367	6.2858496	7.1467595	5.1297274	1.9465045	-0.5936638	-6.932383	-4.5295873	4.175138	2.5580757
¸ßË¹°×ÔëÉù´¦Àí (59).mp3	-4.843434	-6.631152	-8.413281	-13.040434	-10.174478	-7.1675653	-6.1461754	-6.6465416	-4.9890804	-13.075829	-15.023707	-10.391211	0.040773034	6.061313	6.5395985	-3.1297126	-1.8063165	-2.4107256	-2.3755782	-1.7058494	6.4321327	7.1369123	0.03389716	-0.087515354	3.9489527	2.6210203	1.7200077	-7.062668	-8.6505165	-1.8252326	6.6972075	2.9985847	-6.135518	6.4530106	4.8094053	3.992502	2.933773	-2.2283504	-1.9397844	-0.8134192	-2.4757042	-2.2265058	1.9088471	-0.5286759	-8.036388	-6.010432	-1.4367967	1.2119477	-22.842072
¸ßË¹°×ÔëÉù´¦Àí (60).mp3	-8.664883	-13.779732	-17.542316	4.57742	3.712615	1.8938036	-14.259984	-7.077489	-4.048508	-0.5082108	2.6480432	6.462785	3.811142	1.164116	4.70924	11.457225	5.326862	12.776459	3.6028614	-3.1258683	-2.22943	1.065975	-4.0151353	-10.969172	-8.95535	-12.289087	-10.669428	-14.190387	-16.753584	-7.2370687	-7.0923605	-9.90304	-6.7960978	0.63599926	-9.162446	-9.373016	1.1062078	-4.0772543	-1.0488777	-2.292819	-4.3814898	-6.1795115	-9.364877	-12.513747	-7.308037	-6.1528754	-11.205149	-15.848341	-6.157009
¸ßË¹°×ÔëÉù´¦Àí (61).mp3	-11.832653	-16.43684	-18.381126	-5.473449	-4.160777	0.82905036	-11.951624	-17.706223	-20.512474	-16.989357	-12.137758	-9.995543	-18.076754	-21.558643	-21.220509	-12.048933	-15.0759735	-5.8671837	-12.272898	-10.845118	-14.9351425	-18.40393	-18.780224	-22.954098	-12.388941	-17.103569	-14.953967	-5.352207	-6.1406593	-3.8550782	-14.640083	-14.515233	-7.8939743	-27.4534	-22.506985	-13.942213	-8.861153	-13.087299	-8.573599	-9.172579	-19.388302	-23.491356	-21.189484	-18.28809	-13.670523	-20.774345	-21.04322	-17.27033	-14.1636505
¸ßË¹°×ÔëÉù´¦Àí (62).mp3	-15.307613	-22.996159	-23.927439	-16.433477	-21.357574	-18.352438	-11.807937	-8.692726	-2.302105	-13.074892	-18.351631	-12.575563	-13.800661	-14.289991	-6.3828063	-23.380249	-30.446169	-23.874676	-15.660843	-19.361242	-15.842021	-16.104511	-20.207981	-17.041641	-10.645568	-18.720684	-20.921078	-19.029228	-23.221315	-17.154102	-16.893787	-25.966274	-21.093744	-5.4113493	-12.064201	-16.454678	1.8784752	0.24274045	-5.6000967	-9.519985	-22.304855	-29.336231	-4.975187	-4.657512	-3.3790922	-6.408262	-6.1149864	-6.330253	-7.8523636
¸ßË¹°×ÔëÉù´¦Àí (63).mp3	-10.072054	-14.860569	-18.421165	-12.750381	-13.075966	-10.45638	-8.295048	-15.108526	-10.122816	-17.98476	-23.393196	-24.009981	-6.2402744	-6.6414776	-9.512486	-15.681702	-12.71496	-5.777807	-20.681057	-10.1105995	-1.0220575	3.2903564	5.7213745	11.538625	-4.711458	-10.7852545	-14.9403	-12.572218	-15.252069	-19.69577	-1.1422863	-3.017589	2.437323	-18.36172	-11.227635	-8.908675	-7.939351	-16.945162	-20.82478	-3.545805	-6.4386177	-9.576205	4.568444	6.949076	-3.6865025	-2.2832515	-0.61902106	-4.4875193	-13.516394
¸ßË¹°×ÔëÉù´¦Àí (64).mp3	1.5737231	-11.888294	-18.728954	-14.03916	-16.739029	-16.230793	-4.7937336	-2.6420877	-2.3479412	-4.031459	-10.138259	-3.7791057	-1.3788149	-1.8083308	-3.7420583	5.672778	-1.3518666	1.0863501	-1.8885546	-11.261484	-19.153297	-2.0321548	-6.034141	-4.103858	-16.55958	-11.836988	-6.6299696	5.159466	5.7969093	8.901975	-0.4677038	0.47150305	-2.841168	-6.7999134	-7.0711737	-6.3308105	-1.7753663	-3.861522	-3.8026829	-5.480755	-11.273695	-10.253078	15.056572	9.801577	2.2247233	-10.04145	-11.69302	-13.84876	6.004972
¸ßË¹°×ÔëÉù´¦Àí (65).mp3	0.5950539	3.2903092	5.6879263	-2.0204287	-2.1022515	-2.7544122	2.0732477	1.0433655	-2.7991314	1.0840966	-8.021866	-10.559023	-9.776619	-4.691418	-0.55886215	-0.009245157	-0.20436382	1.9805747	-0.4468568	-1.5095692	5.985514	-3.3332431	-4.7503257	3.099957	12.03923	2.747142	2.9796538	-0.94651186	-4.250965	-6.980478	2.6510074	-2.3116446	-5.7965956	6.9137774	5.676278	3.025907	-8.35832	-7.6412983	-4.1494536	-7.9344215	-7.487254	-3.249333	5.3159065	7.0492015	10.180622	-5.086822	-6.0281706	-2.6543365	-0.4301983
¸ßË¹°×ÔëÉù´¦Àí (66).mp3	3.7902846	0.63182414	1.5460819	-4.869	-3.4095092	-1.9894595	-6.386958	-8.7219305	2.507121	-5.483888	-11.864198	-15.67758	-1.2870307	-7.329522	-3.8399234	-15.052855	-15.34865	-12.583479	-9.237104	-12.731564	-5.8222313	-4.548848	-4.7074075	-1.9025105	-1.9043095	-7.049265	-6.0671864	-10.265442	-7.1845574	-8.802647	-9.452919	-10.0267515	-5.2283516	-0.20750684	-0.85471594	2.4907637	17.187283	16.399975	16.636284	9.868847	5.6392174	3.633425	12.583201	8.044092	5.73962	-11.7000675	-9.439597	-6.6841288	-21.154808
¸ßË¹°×ÔëÉù´¦Àí (67).mp3	-12.666075	-11.459269	-5.198619	-1.7355609	-6.0238333	-8.479662	-4.993821	-9.009027	-10.744372	-7.054173	1.295095	5.517234	-10.924162	-10.705526	-8.368091	-4.399942	0.51195765	1.6945604	-7.7549744	-10.486289	-13.854962	-1.0861709	4.226593	1.323103	-18.87262	-17.436443	-12.016212	-16.053797	-23.055315	-20.884045	-13.698573	-17.824017	-20.669775	-0.82246506	-4.7366257	-4.317952	-2.8418071	-7.606866	-3.378399	-8.587877	-8.120429	-4.254141	-18.104172	-14.350529	-17.302227	-6.793339	-9.530878	-3.1833034	-6.352158
¸ßË¹°×ÔëÉù´¦Àí (68).mp3	-1.0969766	-1.4852751	-2.0826778	-13.071471	-5.3885107	3.694624	2.09552	0.70593596	4.134688	4.438896	-3.445846	-4.9531746	-0.5504103	-2.8831856	-1.2004837	-4.9905596	-1.3133435	-0.08703607	3.6412754	2.8653731	2.899335	2.4666412	2.6589975	0.969858	-1.6769991	-4.893546	-6.217253	5.8750615	1.5272757	1.3705332	-2.0725157	-7.2476406	-11.079203	8.275061	7.531805	2.8908014	-4.5351987	-3.7768233	-0.36016208	4.4081745	-1.8603306	-0.7535065	-8.068813	-6.7243094	-4.727358	-2.5229766	-6.2923374	-3.5315332	1.1837324
¸ßË¹°×ÔëÉù´¦Àí (69).mp3	-8.306889	-11.947079	-16.929737	-1.159183	-4.9337173	-6.475339	-4.3908134	-2.7220395	0.99337363	5.020297	0.6912893	-3.8875103	-4.6729155	-6.3069344	-7.21039	-5.721225	-4.1542225	-5.4627886	-2.8598142	-2.3647008	-3.9367871	-0.90398777	1.3946197	3.1888108	5.8629694	2.0256255	0.5272356	0.15376103	-1.915943	2.2685058	-10.251417	-8.506929	-10.583979	-9.80765	-10.015835	-2.3755171	-6.468008	-7.5992217	-1.683069	1.5345769	-2.3557246	-6.642212	-6.3700233	-8.532857	-8.309481	13.663888	7.681078	-0.7534802	-8.770744
¸ßË¹°×ÔëÉù´¦Àí (70).mp3	-12.310175	-13.81122	-14.646712	0.5626407	-4.04033	-3.3673396	-5.4722366	-5.8215237	-3.377951	-5.0963535	-8.456671	-7.4535217	-23.560734	-20.669033	-17.742395	-8.234704	-8.539751	-12.461502	-0.13297671	-2.0912046	-1.0598633	-14.340675	-8.382269	-7.881612	-9.070736	-7.5599194	-3.1704905	-5.75524	-8.0188	-9.331046	-1.4916604	3.2759337	1.3573743	2.4110768	5.7843056	2.2191079	-0.85821414	2.3798757	2.9834707	-1.9143817	1.3954146	4.7919135	-21.271173	-10.95945	-1.754051	-1.5742065	-6.0571756	-7.0075307	2.148999
¸ßË¹°×ÔëÉù´¦Àí (71).mp3	-3.193792	-9.374389	-11.555639	-9.846959	-17.700064	-14.918749	-21.972328	-24.314804	-13.410329	-10.323466	-14.095116	-21.380518	-0.95117867	-6.6719036	-6.8116007	-9.300546	-13.051146	-4.9870005	-19.156734	-17.604244	-13.760063	-2.3702831	-4.709819	-6.0516977	6.003328	4.4708943	5.96545	7.758066	4.0755644	4.982435	-8.219466	-4.6073284	-5.195651	-1.9049426	-1.5112299	1.7380664	6.637792	3.623296	10.686819	3.5325618	2.3312483	8.158821	-10.162525	-5.773554	-1.7718678	-5.1181984	-6.334565	-4.6902113	6.5186625
¸ßË¹°×ÔëÉù´¦Àí (72).mp3	-10.212521	-9.86489	-3.9837506	-18.59557	-13.737934	-9.0398245	6.213608	-4.323308	-16.781975	9.151611	7.8974147	9.176901	-7.6142173	-6.1502314	-1.307628	6.2105656	4.3059835	6.5820775	-18.375153	-24.103786	-25.269556	-10.92745	-14.783671	-17.244347	-2.3034692	-3.5636778	-4.1845036	-13.269253	-5.920273	-2.5266278	-9.302296	-14.194912	-10.873272	0.013152301	3.0611622	7.0119987	-7.935219	-16.07495	-15.101973	-16.413645	-13.304606	-3.0970402	-7.3239775	-17.618343	-13.937792	-2.1782851	-1.5277476	-4.5864277	-1.1353937
¸ßË¹°×ÔëÉù´¦Àí (73).mp3	0.39361578	0.07542911	-4.707392	1.9623725	0.609058	-4.9556684	-6.670678	0.74050355	10.772583	2.5371273	4.033662	4.1691074	1.7989179	3.7253094	6.193038	13.719482	8.352225	10.060522	-0.74648684	0.97591996	7.2220125	3.7366676	0.90591824	-2.8288352	-1.7346718	-2.0078862	-0.8416028	3.8764298	2.2354226	-2.2771769	7.5268326	6.4987063	1.9074821	-1.5463722	-0.86559993	-2.849584	-3.1604939	-4.8920836	-4.5694246	7.779353	6.7846065	2.6114764	-4.394515	-7.3341885	-14.504377	-0.6960728	-7.352292	-2.431	3.533686
¸ßË¹°×ÔëÉù´¦Àí (74).mp3	-5.6093726	-10.583323	-5.5964627	-13.274438	-13.350626	-16.294167	-6.790561	-7.575846	-8.242173	-6.2478113	-4.5781417	-3.8623452	-0.02294308	3.119414	4.882125	4.170929	2.7600584	-2.0914857	-1.8653295	1.2396164	0.060466647	-9.878267	-5.974677	-1.9617062	-11.965587	-15.205065	-9.156332	-8.328777	-8.439143	-1.5867453	-5.782713	-9.93985	-11.639465	-4.559115	-9.884733	-18.065289	6.443924	-2.3657625	-8.582471	-5.8188834	-5.74414	-2.4859836	-3.9441419	-12.765376	-13.697334	-19.45696	-16.295107	-9.039822	1.5837234
¸ßË¹°×ÔëÉù´¦Àí (75).mp3	-3.7073545	-1.3054875	-2.1145647	-4.542004	-6.587226	-6.6872587	-9.030343	-12.654299	-12.789055	-11.77935	-14.415312	-8.781219	-9.776834	-10.211445	-8.82363	-14.134676	-9.529198	-7.522213	-19.793571	-12.942541	-6.526351	-21.99554	-18.78069	-12.8144865	5.387922	-6.751652	-9.452401	-2.8246012	-2.968989	1.3169339	6.6768293	3.8951292	5.9495015	-4.5800653	-8.8274555	-9.055717	0.681718	-2.390523	-1.8706615	9.154065	7.5780096	5.2412543	5.0442505	5.659053	4.815571	-8.240723	-7.384613	-5.329026	-9.622593
¸ßË¹°×ÔëÉù´¦Àí (76).mp3	-10.944167	-7.2728715	-14.119141	-15.414573	-12.944264	-11.232946	1.0821406	-7.808158	-11.178053	-12.81086	-7.006957	-7.4920444	-9.006192	-6.7812233	-7.7438984	-3.4926445	-1.4864862	0.38102275	-9.995331	-11.102058	-9.453313	-3.6855438	-7.911731	-8.980426	-16.30777	-20.291256	-18.856728	-3.403424	-0.9646164	-1.0481131	16.676416	9.761986	2.7363193	-3.9947987	-2.973829	3.3660417	-0.64565605	1.0077444	4.6438055	2.4872603	-3.018496	-3.0601573	-4.88049	-2.9103823	-1.2878026	-5.3920393	-10.6198845	-10.38343	-4.844207
¸ßË¹°×ÔëÉù´¦Àí (77).mp3	-10.221722	-8.989362	-4.2030754	-1.1316612	-1.3532256	-6.970355	4.5241737	0.92156935	6.6262245	-8.161536	-10.009806	-9.717995	-9.108692	-10.056955	-3.9860253	2.8756077	-0.50196755	-1.8938982	7.63492	7.9318786	6.849302	-2.696216	-4.481556	-4.342634	-3.3843756	-2.0655017	-5.306109	-4.5185156	-8.668016	-4.831602	2.1558833	-1.9195565	-0.6351756	3.5789218	-1.1432271	-1.2770985	4.3712087	-1.3816364	-7.682451	-9.450107	-4.645737	-1.4065077	2.6619694	-4.4766607	-0.80719125	-9.055854	-8.6067705	-3.1398125	-0.6506091
¸ßË¹°×ÔëÉù´¦Àí (78).mp3	-2.2975488	-6.8342934	-5.468818	-3.299644	-4.3434267	-11.673971	0.47283062	-4.2364326	-7.0941067	-5.1876364	-11.241659	-10.088068	1.5415264	-3.8547702	-8.084669	-3.5885081	-7.8175397	-11.901329	-7.6318636	-9.493502	-9.057885	-8.751919	-7.5212264	-0.92911214	-2.1437588	-8.167869	-3.657383	-4.3938694	-4.1123734	-7.322955	-5.51291	-11.411345	-8.3815365	4.9955206	10.126747	12.032668	-14.406387	-7.961795	-4.8435373	-3.101215	-7.897683	-3.8780518	9.094226	3.3299294	4.93813	6.0037317	7.5493383	7.413206	9.019981
¸ßË¹°×ÔëÉù´¦Àí (79).mp3	-2.3272882	-3.525052	-3.6945047	-4.7528195	-4.6047077	-10.807232	1.2972653	-2.2356117	-6.033161	-6.12206	-2.560554	-4.420093	-1.9208492	-4.436949	-6.012005	-11.580497	-10.361692	-4.339163	-1.2082783	-1.0366532	-0.7552697	0.2638674	-1.8238498	-6.1469336	1.8079414	-4.193283	-3.1595984	0.6942797	0.6341446	-2.930865	-1.4892619	-5.965567	-5.6697006	-0.92110753	0.117522836	-4.2150116	-6.7075815	-5.130809	-5.1195335	-4.60491	-9.567007	-12.676282	-9.457076	-5.0956674	-2.5985706	-5.649248	-3.7789817	-2.2743819	-11.248621
¸ßË¹°×ÔëÉù´¦Àí (80).mp3	11.273655	15.670616	16.907192	5.58221	2.986748	1.4946442	7.319498	7.4225006	2.3560305	3.680369	-1.8977003	-0.7642437	9.730704	9.340937	10.461599	-0.11072838	0.87285733	3.1300213	8.661977	8.272079	5.2078967	7.457094	2.5394337	1.3178197	3.5475028	0.5641503	-1.2445401	-0.41666448	2.8147364	0.37305573	9.2116	12.979712	10.353521	0.36225137	3.2420754	3.9733655	11.4990425	5.7315784	7.3472652	-6.4713297	-8.730665	-4.3838534	-2.3075166	-0.44134182	-6.1676064	7.3467913	6.1671515	10.032261	-8.474097
¸ßË¹°×ÔëÉù´¦Àí (81).mp3	-10.2091465	-11.536437	-9.674483	-3.8853202	-6.7831383	-6.8731766	-8.972442	-8.795603	-7.6016326	-6.815	-6.07972	-5.389813	-8.505798	-6.736932	-0.40547	-3.7430851	-0.1440546	-2.2621837	3.8906245	-0.38391072	0.3934695	-0.47867104	1.2629281	6.131956	-15.182631	-15.498587	-6.864707	-4.634838	-6.0499935	-1.6484108	-0.7824492	-5.4381943	-11.4736805	-8.177654	-5.797082	-1.4229926	0.03223923	-8.166538	-5.770872	7.829803	1.5101022	-6.697455	-14.830389	-13.934648	-18.594765	-0.2627188	-1.8127154	1.1045798	-9.128541
¸ßË¹°×ÔëÉù´¦Àí (82).mp3	5.786703	0.23523772	0.20053762	-2.5380833	-2.424573	-10.552696	-1.5905876	-7.3470654	-7.8460045	10.589641	8.012703	3.2179995	8.136675	11.797375	13.4489975	4.4260087	4.8420153	7.256259	0.29191786	4.2911787	0.36196554	2.315436	5.887143	8.115394	-2.7639608	2.7985022	5.5321884	3.7088604	6.0263014	9.080651	6.4484234	5.2927737	9.173778	2.5675392	1.3739359	0.025314465	5.2810616	-6.8510666	-15.281916	7.987392	1.9576592	-8.951758	5.15574	5.5303082	5.1417456	0.47640663	-5.4824986	-4.7566147	-7.8709025
¸ßË¹°×ÔëÉù´¦Àí (83).mp3	-4.431286	-2.827209	0.7086313	3.8152409	6.469199	14.137371	0.9763208	2.0894494	6.1608186	0.5399516	-0.2590312	2.8552823	-2.1190412	-5.7976894	-3.8597398	-13.4982605	-9.8862	-0.22474772	7.883095	7.970966	3.7233586	5.910995	1.369427	-7.848095	-6.6393404	-2.6441104	3.6863036	-1.6022766	1.1367778	-1.290411	-0.30688936	1.084497	-5.463558	-0.3326816	-0.42115015	-4.7324553	-9.350273	-2.436465	3.4495134	-2.475044	-5.784051	-10.710592	-7.887925	-4.350349	-1.5035052	6.2596292	5.847016	0.36024627	-3.8328915
¸ßË¹°×ÔëÉù´¦Àí (84).mp3	-16.426973	-13.935272	-15.7519245	-14.371671	-14.978588	-14.938013	-0.8389062	-1.3227952	-4.1699786	-2.9234905	-3.8303924	-5.923115	-15.856342	-14.485675	-10.764358	-3.9457762	-7.748618	-9.388099	-21.957867	-19.646376	-18.721046	-3.7436671	-11.754131	-12.341818	8.785679	-4.0416183	-8.242559	-5.7312894	-8.992394	-9.182926	-4.4299965	-5.508626	-8.879105	-9.11071	-9.127446	-12.852137	-19.094364	-18.525627	-15.401465	-9.015771	-16.062902	-15.029836	14.654304	10.450632	2.2807896	-0.71274567	-3.523545	-4.6422157	-14.514111
¸ßË¹°×ÔëÉù´¦Àí (85).mp3	17.983849	2.2601423	-3.232955	-4.304669	-1.4629586	4.4791145	-5.0923576	-9.71451	-14.057543	-4.4420276	-14.482969	-15.337443	-1.1090862	-6.409111	-9.420721	-8.39636	-12.757371	-17.550604	-14.283579	-16.448362	-22.664728	-11.020753	-9.121492	-3.4241424	-10.456116	-11.527669	-8.966259	-21.843002	-25.626017	-22.465042	-6.627549	-8.006049	-12.34548	-13.278673	-10.380398	-3.1465693	-5.001464	-6.3128853	-9.025566	-6.2624073	-11.423048	-12.488673	-4.801082	-7.0705223	-5.6020336	-12.993139	-19.623579	-17.51775	-5.2904024
¸ßË¹°×ÔëÉù´¦Àí (86).mp3	-14.865301	-18.194637	-21.17474	-22.595015	-26.91182	-23.838463	-11.606976	-12.312244	-6.8547077	3.060092	-4.856228	-11.3409	4.0586596	-7.0169554	-19.921368	-11.812733	-17.495981	-15.160969	-7.454011	-8.970785	-8.634868	-7.3560967	-1.077424	5.9148464	-11.893983	-15.592343	-7.6934023	-0.7064556	-0.52529174	1.7629517	-9.254248	-19.920408	-25.809868	-15.306265	-19.39376	-15.558001	-15.377624	-15.160558	-8.798855	-3.7229207	-9.691772	-4.7693176	-7.8722534	-12.743629	-13.419007	-18.864796	-15.552613	-13.454987	-12.247224
¸ßË¹°×ÔëÉù´¦Àí (87).mp3	-19.03933	-16.442198	-6.2592263	-8.483463	-14.058381	-19.93528	-1.587358	-7.6388845	-8.842068	-9.945849	-11.318155	-11.984282	-9.976231	-20.20291	-19.132935	-6.1185265	-7.631962	-6.4701633	1.1172423	-6.9098434	-15.1952505	-18.072325	-18.94114	-15.991207	-4.1666236	-8.40146	-10.301201	-1.5113233	-8.75105	-6.0904403	-17.241468	-20.790592	-12.787943	-2.6412735	-6.2430744	-5.137926	-17.119274	-13.231399	-6.4198356	-0.46118754	-3.7060769	-3.6856632	-4.6549444	-13.853427	-4.658487	-7.3950577	-10.413962	-8.954036	-9.720453
¸ßË¹°×ÔëÉù´¦Àí (88).mp3	1.9171641	0.85726094	-0.83600485	-0.93409526	-2.4728484	-2.0887175	-1.6625674	-0.077121496	0.98729944	4.820324	-0.38268685	-0.99179125	3.196746	1.5830413	-2.435747	-7.895285	-0.36524776	5.9675665	-2.0239205	0.04338044	7.408161	7.269306	2.2281332	1.8228388	0.4104699	1.0956273	8.03937	-5.1932726	-2.0389984	1.5173708	-2.5984006	-5.887713	-6.803275	5.988141	4.3021593	5.192007	7.8040295	6.3961596	9.867584	8.42811	8.519344	7.604356	3.8199117	7.604966	6.2321024	2.818369	6.2046113	6.8006496	8.102508
¸ßË¹°×ÔëÉù´¦Àí (89).mp3	-12.096857	-6.299564	-6.1409097	7.854842	-2.2193723	-3.353827	-1.6563653	-1.9570088	-2.3151288	-2.8892965	-0.45673358	-5.628501	-10.789281	-5.1407986	3.010098	-3.042112	0.8455288	2.6925383	-0.2571092	-0.4971662	0.8485321	-10.348631	-11.722399	-9.643768	-3.1284456	1.6687164	4.350857	12.683126	7.6931295	6.7824984	-14.5578375	-8.006762	-7.406657	-7.638109	-10.7101	-11.736156	8.299618	6.4744077	0.8749274	11.909586	5.6302285	1.9533212	4.629495	3.044844	7.8573112	15.690198	6.524165	6.2559085	-3.6801765
¸ßË¹°×ÔëÉù´¦Àí (90).mp3	-7.2243476	-15.13098	-12.483401	-21.396412	-22.359447	-14.806432	-19.036644	-13.078042	-9.704491	-5.0591774	-14.66114	-15.924012	-9.210712	-11.871366	-8.528351	-17.84311	-19.290586	-14.061274	-2.3498714	-6.015214	-7.957266	-16.208376	-20.048513	-14.280605	-12.037964	-18.98322	-20.76638	-29.068157	-27.665829	-21.733803	-21.049038	-20.726074	-15.891284	-22.340767	-18.665058	-9.719805	-17.586258	-19.400356	-19.045408	-23.68268	-19.294258	-15.802986	-9.628589	-14.924127	-24.88944	-23.065048	-20.444939	-14.432972	-21.749355
¸ßË¹°×ÔëÉù´¦Àí (91).mp3	1.3659683	4.9733543	2.87707	1.3054758	-7.2963743	-12.338665	0.7160282	1.1963031	-0.61730605	5.2229195	5.7190313	3.4768353	-7.9143257	-9.750057	-4.779434	1.2194506	3.7468095	10.030443	-1.7832425	-3.2487264	-4.3950624	-6.4602394	-5.1690636	1.2708337	-4.7702513	-8.660023	-6.3274364	-0.90932566	-10.006939	-7.598853	1.2879424	-0.47546357	-0.5956503	1.2014858	-0.41256273	-3.3005404	-5.35446	-5.867223	-3.4307396	0.45761436	-3.6265187	-2.521483	-0.5107958	-2.0062795	-0.9052185	-11.636009	-3.2722144	-0.9386282	-6.3150373
¸ßË¹°×ÔëÉù´¦Àí (92).mp3	-13.460332	-6.836318	-7.359742	-2.6222577	0.920079	4.8595877	-2.9983063	-5.1543293	-0.4748885	-4.936204	-7.9244404	-2.0816796	-0.18657362	-8.784457	-9.583714	-7.2695704	-10.625734	-5.159046	-4.8570037	-8.111584	-9.251957	-10.717085	-8.150179	-8.169293	-5.9951134	-2.3702168	0.0313583	-5.5911093	-7.354815	-4.738927	-4.1872225	-6.198224	-3.0281606	-11.469994	-15.153769	-7.4288387	-5.4208717	-9.107343	-8.0374155	-4.8004947	0.95753914	1.8330486	-11.7360525	-7.72379	-6.5274296	-8.978657	-8.652105	-7.479397	1.112071
¸ßË¹°×ÔëÉù´¦Àí (93).mp3	-3.2554307	-3.8400583	-2.823985	-1.1769685	-1.6165278	-9.107125	-5.3662887	-1.2750735	5.429682	-7.8514576	-3.900807	-0.4432798	-7.1130133	-6.4914026	-3.0554626	-8.367559	-8.8203945	-9.954205	-9.171367	-9.452524	-10.108995	-10.648119	-15.003997	-13.286464	-7.92185	-8.894366	-12.817228	-12.247768	-12.002922	-10.4414835	-1.2106702	-0.15949106	1.8157725	-10.141586	-11.690079	-10.366192	-3.5227196	-3.7180288	3.4205804	-1.9711161	-5.0253134	-2.924441	-5.5052986	-5.8495913	-9.137295	5.5880637	6.1855235	5.3947325	6.8525476
¸ßË¹°×ÔëÉù´¦Àí (94).mp3	0.02894637	-3.986826	-5.535817	-1.6077452	1.876688	7.3034782	-0.5343549	-2.5858238	2.156563	-5.823562	-5.868943	-12.108235	5.4586425	3.0003479	4.592019	-5.9089966	-5.189065	-4.8462114	-0.9941309	-3.8972404	-2.3908794	-2.7383044	1.5840034	8.634143	11.633757	12.447546	14.246912	-14.70507	-18.677265	-17.445372	6.342063	4.278624	4.016011	5.77316	4.4519644	-4.8788548	-4.5944333	3.3540173	6.8566904	-0.102871805	-2.229002	0.44058186	-3.4179645	-6.535944	-7.7724285	-5.7290907	-3.689055	-9.391852	14.934924
¸ßË¹°×ÔëÉù´¦Àí (95).mp3	-6.574711	-12.205849	-5.8492575	1.2895925	-1.0426834	0.32274592	6.255685	5.2243185	2.3569438	-22.41597	-18.962347	-13.728192	0.45536125	-3.4191008	-4.572667	-4.143697	-4.405487	-2.5474265	-29.688772	-27.980299	-15.859324	-12.874878	-13.177967	-9.833264	-27.181442	-22.872194	-14.330868	-16.563358	-15.372738	-11.78357	-6.227831	-9.618322	-8.675657	-4.475664	-5.7631464	-7.9957905	-11.920509	-11.041326	-6.534437	-8.553955	-7.0781164	-8.317375	-4.6431403	-11.313133	-5.747735	-8.017929	-12.580911	-15.523306	-5.64145
¸ßË¹°×ÔëÉù´¦Àí (96).mp3	-15.210008	-18.50515	-18.34594	0.85605323	3.8833575	4.607378	-2.611548	4.8676634	5.321477	-1.3189873	1.3401742	2.8341873	4.090873	6.90091	5.7199054	3.9870296	7.329831	2.4861984	-4.106085	-9.232998	-4.4808087	-7.3987794	-3.787202	-0.7200652	0.72995126	-3.2677898	-5.273789	-6.751406	-11.474943	-15.131086	-7.4495287	-11.077505	-12.6087475	-23.504717	-23.912455	-24.993353	-9.79953	-7.192974	-4.567943	-14.912855	-13.662006	-4.419018	-5.442027	-6.3557377	-8.424507	-4.0188103	-7.056055	-6.8928294	-1.0317155
¸ßË¹°×ÔëÉù´¦Àí (97).mp3	-21.26302	-21.475933	-24.591618	-16.062607	-17.55613	-21.843826	-10.063274	-17.076351	-15.596182	-18.214878	-24.103945	-18.044436	-11.0645485	-13.915151	-8.833062	-4.5388536	-2.6168833	-1.8294567	-5.9039583	-3.5498738	5.7102385	-3.7781422	-12.394451	-10.649179	4.4858546	3.1840057	10.101735	1.11037	-6.8312845	-5.4463167	7.3336306	6.0802794	9.046436	-3.3628097	-10.071814	-18.776138	-0.17236495	-6.425539	-11.546066	-16.765478	-24.739761	-27.277538	-9.018911	-7.7192903	-4.6224313	-7.8263564	-13.771429	-12.303504	-19.719059
¸ßË¹°×ÔëÉù´¦Àí (98).mp3	-16.95959	-17.09039	-3.5070534	-8.053042	-11.902686	-9.27005	1.2786276	4.20488	4.1720634	-7.2454786	-10.4182415	-10.026765	9.342476	-2.6540475	-4.811672	-1.0387175	-3.003331	-3.7709394	1.1774516	-5.4909487	-3.6851234	-1.9674163	-2.4442358	-0.1467458	-10.742972	-10.4411335	-3.1903613	0.58679533	-6.046909	-7.184719	-3.7000887	-1.9297442	-0.682799	-11.268532	-8.96692	-3.4380698	-7.841738	-11.290129	-6.719071	-11.119479	-10.010719	-4.0652714	-12.727826	-16.923641	-11.02372	-0.1284289	-2.7363298	-5.8302565	-9.760378
¸ßË¹°×ÔëÉù´¦Àí (99).mp3	7.231942	9.275457	11.148238	-1.4868228	0.58117235	-0.6078211	7.2022715	0.0652166	-6.349844	-2.8958015	-0.54027253	4.3871827	-2.1881196	-1.1202468	4.007455	6.572867	1.1587166	2.1795385	0.19343072	2.013237	1.6876583	6.0324802	-2.8651826	-6.7962728	0.42659906	-1.7181765	-3.4174335	-8.53522	-4.9149446	-8.98348	0.33684337	0.72206706	6.1608315	2.4426613	2.7419105	3.3460593	2.7022154	-0.49405575	-6.7311134	-0.02879107	-6.5614367	-3.2354305	4.034957	-2.428142	-2.9920921	0.68100595	3.4084592	4.0696115	4.960086
¸ßË¹°×ÔëÉù´¦Àí (100).mp3	9.619037	7.7141085	6.2545013	4.363882	1.150868	5.893851	11.221128	2.1522996	-4.5089073	-6.930152	-0.36126482	-1.5226945	2.7453477	3.5963492	7.809396	3.1723695	-1.9125355	0.60507107	0.63456005	-0.44415176	0.9200504	7.106944	-0.29022974	1.6682241	2.3211122	-1.016517	-2.5383778	14.318613	0.4709741	-2.7337198	4.1499267	5.939374	6.697606	-0.06606376	0.95641273	4.8385286	-5.3262305	-9.38706	-4.3618937	-8.587477	-15.041812	-12.08559	-3.5691566	3.2287178	11.386986	8.932232	4.5365715	0.61621404	5.1803265
¸ßË¹°×ÔëÉù´¦Àí (101).mp3	-6.452285	-7.7789416	-7.3059144	-4.3517942	-2.2791739	2.6131165	-11.339035	-13.317181	-19.378586	-3.8710926	-6.0800147	-3.156768	-4.8871646	-3.54063	-0.417384	-16.229944	-11.087616	-6.1470766	5.691677	2.8349457	1.642107	-4.92856	-4.806391	-7.537446	-5.0064473	2.1175547	9.011174	-8.0746975	-12.263971	-9.026219	1.8644542	-2.6611104	-0.12440288	-5.61417	-12.065922	-6.982228	-16.05219	-8.711712	-6.325576	-6.5042295	4.4799204	9.306345	-2.8409624	-8.619909	-8.403785	-19.300425	-14.97897	-11.021795	0.37503457
¸ßË¹°×ÔëÉù´¦Àí (102).mp3	-4.460875	-2.5441523	-2.4622464	-3.675149	-3.6988592	-0.2881999	-4.5429306	-4.631449	-5.1552315	-14.532082	-9.009479	-6.9940705	2.3278756	-2.9308035	2.9890265	-3.5773222	1.2021077	11.29842	-1.6373025	-1.3519762	2.6998029	-0.97480667	-6.317539	-12.663523	-6.0440826	0.002155706	-1.9777768	7.4479527	0.821849	-8.002989	0.112407535	-6.1374717	-7.939842	17.892487	11.254744	4.962496	-0.9141356	-3.9246497	-5.5369306	7.9050727	6.716755	6.2823315	16.458782	11.743586	9.177652	0.9074467	1.5001167	-0.78365815	0.5450982
¸ßË¹°×ÔëÉù´¦Àí (103).mp3	-9.824938	-10.262701	-6.3479443	-5.9531693	-9.921167	-15.357395	6.5222254	-2.4664674	-3.8647585	-8.457125	-11.651646	-14.806471	-11.900225	-13.356428	-10.115404	4.057625	4.353408	0.09697527	1.328862	-2.0314186	-1.6879971	3.0815694	2.5295238	0.64915	3.2130897	-0.27802032	-1.224622	-2.1015997	-4.9181147	0.46082532	-7.59163	-8.859248	-9.024296	-7.654549	0.08162111	1.708989	-15.001424	-8.893736	1.3777776	-0.0744071	2.457245	-0.4216131	-7.0068803	-1.0566846	1.0865021	-9.380473	-10.557365	-12.536829	8.088419
¸ßË¹°×ÔëÉù´¦Àí (104).mp3	-13.945525	-12.195004	-9.694152	-11.010647	-14.165772	-13.948311	1.7848278	-2.561132	-0.87802607	0.7966876	-7.592636	-6.7554827	-5.2617025	-5.612067	-4.7529984	-8.567379	-6.245423	-1.8923006	0.9238413	3.5143504	2.8270497	-7.5891013	-12.471533	-16.824549	4.073907	0.06335235	-5.353465	15.392351	10.022318	6.024762	-14.166025	-16.280697	-13.4494095	-6.5235596	-7.8753834	-1.426123	-8.4787445	-9.249433	-7.447032	6.113614	2.7039788	7.7077727	-2.732481	-12.002872	-13.844118	-11.147653	-11.193329	-4.3697596	-17.432049
¸ßË¹°×ÔëÉù´¦Àí (105).mp3	0.9804312	5.511895	6.640094	-1.3882465	3.3154666	6.0568266	-11.25636	-11.001556	-7.3711987	6.837718	5.942083	0.5563616	-13.799136	-12.766259	-13.901859	0.22885054	1.3785452	-2.0049129	6.761141	3.1249304	-1.5596629	4.8820095	4.5446177	4.632523	6.3915415	3.1037176	2.013756	1.1128516	-3.6197562	-2.7145514	-14.025405	-9.182379	-5.6497498	-3.4358053	-3.7050853	-4.4081826	2.201233	0.69499016	6.6105986	-5.7369256	-4.2903047	3.897497	1.3587348	-5.87645	-6.4557667	-5.8968997	-6.685239	-6.5004444	7.019292
¸ßË¹°×ÔëÉù´¦Àí (106).mp3	-18.909792	-15.265537	-13.32724	-12.180857	-15.996893	-18.668053	-19.696362	-25.111362	-22.0085	-21.57513	-23.25534	-22.56141	-17.315443	-20.269293	-16.627697	-24.452227	-31.931202	-22.203465	-17.381683	-28.8406	-24.935724	-7.5896544	-18.333162	-16.664173	-17.193943	-18.42908	-9.831388	-16.838263	-21.836378	-16.66007	-14.727798	-24.83184	-22.100033	-18.364128	-19.978428	-9.726681	-11.144837	-18.434982	-18.411947	-7.2748632	-18.594143	-20.455072	-15.796408	-20.438004	-17.865688	-27.524273	-27.07303	-21.14899	-6.7557015
¸ßË¹°×ÔëÉù´¦Àí (107).mp3	4.24503	0.5030291	1.4712379	3.7356286	6.584337	10.450689	-1.5375165	-3.2755156	-2.833603	7.406743	9.015858	15.750117	23.575222	15.729984	13.584526	-3.7999413	-5.4747367	-9.098971	5.099217	7.70411	0.94702035	-9.386391	-12.148449	-11.099404	-9.163736	-5.1638384	-0.31957814	-5.774154	-11.338716	-11.159602	-0.4399702	4.2613835	6.84546	-7.850896	-5.3182917	-8.758628	9.590754	7.885459	11.902	16.910381	15.607704	9.096296	10.379395	13.338842	8.9274235	-0.18554556	9.761375	19.891659	12.322144
¸ßË¹°×ÔëÉù´¦Àí (108).mp3	0.32598037	-4.0321536	-2.5694714	3.615426	3.6494813	3.6500087	-8.169042	-11.876184	-9.013639	-0.38956308	-3.0764573	-3.2378314	-4.341906	-7.9643245	-8.541706	-7.848894	-4.112866	-2.5123825	-4.1471186	-5.334696	-2.105678	4.014724	-0.7255944	-2.1574967	3.5442119	-2.325551	-6.569032	-6.8694916	-4.4391336	-0.5359968	-9.036932	-8.77457	-4.062885	-3.816712	-10.281612	-10.479601	-8.726034	-12.004427	-12.126265	2.03016	-5.014296	-6.066897	3.9519587	-1.8424705	-11.256739	-0.008663833	-1.5916996	3.0643435	8.036667
¸ßË¹°×ÔëÉù´¦Àí (109).mp3	-21.769009	-16.733358	-14.490965	-9.664271	-15.540659	-20.840946	-17.765583	-19.935932	-20.654167	-13.8966675	-16.22989	-9.870169	0.26925284	-4.5889497	-2.445681	-9.508141	-10.755654	-8.809866	-23.452019	-27.624464	-23.936165	-18.135866	-14.616042	-12.236891	-17.63333	-19.5387	-13.430275	-3.7825532	-12.615081	-13.090559	-20.119873	-16.733864	-14.1923275	-2.4268208	-6.7234383	-9.552692	-6.3696017	-17.75238	-21.288858	-7.861924	-7.212655	-3.111802	-24.364828	-24.890884	-22.148705	-4.0029573	-10.543939	-9.915325	-7.118023
¸ßË¹°×ÔëÉù´¦Àí (110).mp3	-0.41081324	-6.0708	-8.50802	-13.914214	-14.0413685	-16.923603	-7.8484755	-13.802229	-10.016753	-26.53107	-27.10973	-21.781557	-16.147148	-16.28773	-7.6351175	-21.23207	-18.364086	-13.626111	-19.272331	-17.218748	-15.702253	-43.880436	-36.188477	-21.163433	-12.615715	-16.414238	-10.5783415	-14.707413	-15.845841	-15.123106	-11.414097	-13.86624	-6.8403726	-13.143959	-15.779676	-18.446232	-8.916342	-13.072137	-11.413473	-17.669662	-24.474228	-24.498	-28.739359	-25.72991	-17.577076	-0.16304123	-3.6283598	-2.3401008	-18.908356
¸ßË¹°×ÔëÉù´¦Àí (111).mp3	-13.527576	-5.387393	1.0044078	-1.0708458	-1.9507613	-6.871398	-14.089043	-11.176307	-4.275412	5.0038137	1.1865925	1.3816239	-15.58745	-16.837326	-15.901537	-3.3360453	-3.4086738	-3.0505962	8.433267	3.4217453	-3.5463755	9.884279	4.333643	0.24376214	-4.1275425	5.7204623	8.34675	5.571872	-0.52889884	-4.344078	-5.7329283	-6.2322173	-0.34377182	7.552654	5.574549	4.8477216	10.296509	7.370785	13.543927	7.2178206	8.363812	5.1990366	-4.573207	-4.613014	-3.0773754	-13.042431	-14.139809	-14.522497	-5.9899454
¸ßË¹°×ÔëÉù´¦Àí (112).mp3	2.1779103	-4.4921575	-6.357559	9.046536	7.300185	2.9569876	3.2900987	-5.728876	-3.1283422	-15.507531	-10.792301	-5.7284884	-3.4477706	-9.258899	-12.996237	-9.410194	-16.00361	-11.577002	-17.560528	-15.116368	-8.700532	-16.230946	-12.384552	-13.304627	-4.1371045	-8.024139	-4.9273653	-10.947534	-18.320938	-24.881052	-3.9581704	-7.356776	-7.788474	-1.7017195	-14.978283	-13.239904	-14.150623	0.35147527	7.2949347	1.0063161	-1.0874794	-2.0867953	-5.4786158	-11.655117	-7.208255	-7.881489	-13.082929	-11.693444	-14.667368
¸ßË¹°×ÔëÉù´¦Àí (113).mp3	-11.306534	-9.240362	-10.801919	1.343379	1.9650508	-0.8818937	-8.422359	-7.577078	-2.5075703	-3.0280619	-5.7843285	-2.3122988	-0.46898547	-7.364749	-8.080928	14.196907	3.981816	-3.237238	-0.5517204	-1.7454804	-1.9109519	0.17033494	-4.732636	-9.175241	4.6248403	0.96926206	-4.911404	4.6866865	5.186923	9.494074	0.059995636	-1.1502571	-2.9673343	7.4200573	-0.39289856	-5.4256353	-3.7710557	-4.325635	-8.745079	7.7839804	-0.17609444	-4.227968	2.6111941	-1.9264215	-0.31852657	-1.918219	-6.547814	-2.1583369	5.4129376
¸ßË¹°×ÔëÉù´¦Àí (114).mp3	-10.652657	-11.688826	-6.334423	-3.8653321	-3.0910285	0.44574094	-5.332752	-5.5325713	-10.241175	7.9457417	-1.92653	-2.1355925	-5.812961	-4.4462233	5.239976	-3.4482324	-4.881874	-3.8822746	12.365707	9.037845	5.5233345	10.0960045	5.246372	2.758107	-8.156403	-10.119034	-6.876351	7.187922	-0.3396956	-6.9021034	-15.866912	-14.611813	-9.304651	14.534203	13.056938	11.235411	-2.4690368	-5.3490105	-10.018895	-3.6993713	-9.359159	-11.024172	-10.323807	-5.5398283	-3.036968	-0.20182729	-5.042389	-2.6427765	5.005563
¸ßË¹°×ÔëÉù´¦Àí (115).mp3	3.2711198	-2.2283754	6.3379626	2.8617964	1.6287792	-2.0980415	-3.9406238	-2.5554595	-7.015542	10.17004	7.585146	6.511936	1.1357906	1.349026	-0.30387157	-10.046406	-6.728515	-5.99625	3.9120274	-1.3090159	-0.94091135	-5.3498297	-11.528019	-10.485804	3.5188706	4.5618386	2.0023334	-4.7177644	-7.3960886	-7.112053	9.143486	7.4141874	12.148716	7.382891	0.37661994	-7.017716	-17.670612	-12.375879	-8.907312	-12.149622	-12.528607	-13.150154	5.384568	1.0017378	7.007532	-2.505293	-3.4156685	-9.101358	-3.5411873
¸ßË¹°×ÔëÉù´¦Àí (116).mp3	-19.301006	-19.588898	-12.016911	-10.144222	-11.369919	-8.42551	-19.887787	-22.54956	-17.633575	-1.533786	-6.0720825	-1.2143843	-8.468008	-2.8453739	1.8744867	-24.521532	-21.957863	-16.570715	4.7067413	-0.6042632	3.469393	-4.870018	-4.085964	-4.4116735	-11.23965	-11.341156	-10.457636	-8.276996	-13.094948	-15.835427	-9.707994	-15.033894	-10.716677	5.539067	6.027026	5.8049526	6.9748044	6.0992694	4.306043	-29.553516	-24.4104	-19.307785	-17.787043	-18.165031	-13.865266	-25.935047	-24.345142	-14.665596	-2.0870404
¸ßË¹°×ÔëÉù´¦Àí (117).mp3	-12.272388	-8.423183	-4.0424376	-12.176819	-15.87533	-15.405797	-7.746415	-7.3029947	-4.4749455	-9.09576	-14.161016	-17.273932	-8.006683	-12.908913	-11.578344	-15.414586	-13.069115	-9.469053	-9.857921	-11.233128	-6.6335773	-5.3382425	-10.89912	-12.006123	-12.882317	-17.175331	-12.815235	-6.770018	-13.917918	-19.580132	-12.428797	-14.275359	-17.643353	-14.653198	-12.48247	-8.002861	-7.8443317	-15.3708105	-12.372818	-4.046153	-13.610217	-11.727304	-9.444753	-7.9812202	-1.5295607	-10.702	-11.234493	-2.2558358	-9.141396
¸ßË¹°×ÔëÉù´¦Àí (118).mp3	-0.4759416	-6.5324574	-14.1075115	-0.19677146	-1.1643478	3.4753542	-5.735016	-9.395463	-11.552702	-7.1644526	-2.1409683	4.407031	5.6797647	5.3002043	5.870446	8.84087	12.141313	14.664316	10.041491	12.07766	7.984642	-6.438844	7.216771	8.534655	-1.560612	-3.3213174	-3.9347386	-20.752506	-14.897552	-13.03907	-6.365632	-10.4079685	-8.3250675	-2.0841157	-2.6907232	0.33684725	11.192031	2.1440656	3.4339771	1.6359344	-3.9884439	-6.6407247	-5.8663397	-8.044386	-13.592266	3.0377574	3.9254777	13.571925	-4.635808
¸ßË¹°×ÔëÉù´¦Àí (119).mp3	-3.2460837	-8.670913	-8.348548	-17.001896	-18.767628	-12.138447	-7.091382	-3.2277882	-0.08747232	-6.0303864	-4.792766	-0.22514796	-9.520495	-10.166389	-12.970865	-10.727717	-6.563611	0.16519701	-2.7478676	-9.4776535	-9.920425	-0.60130084	-5.0894904	-0.8871086	-9.200716	-10.3347	-8.15576	-2.9353771	-1.0476898	-3.969033	-1.9921454	-4.3045473	1.9634717	-9.672058	-10.099455	-7.5026317	-12.682605	-12.149136	-11.901078	3.471333	-2.5861218	-0.47460556	-6.7246504	-6.5873623	-5.7622547	5.3233757	7.009197	4.851528	-2.9528437
¸ßË¹°×ÔëÉù´¦Àí (120).mp3	-1.1567004	-3.2075112	-2.0060453	-6.1936235	-10.97949	-13.1814785	-16.986158	-11.768379	-2.615293	3.158368	5.044939	7.972016	0.09907596	-4.435081	-2.006916	-3.143363	-10.358711	-10.3447075	15.876504	9.765935	-3.1261954	-8.699259	-7.2507706	-3.7248433	-3.1878638	-6.346595	-7.3636146	-10.71969	-4.8976088	2.502815	1.386666	5.2417517	7.943293	2.1295304	0.6555483	-6.5388803	2.9002128	3.364019	5.9131546	-8.518512	-14.338162	-9.122773	3.571612	-3.076638	-8.893999	2.3636446	-7.494534	-9.216956	2.4789426
¸ßË¹°×ÔëÉù´¦Àí (121).mp3	3.9844658	-3.1928144	-3.0263731	-0.15093355	-4.0482187	-6.8437824	1.9762158	3.221058	5.0501423	-5.749095	-6.7782087	-0.5745809	5.377017	-2.391129	1.6309513	-0.6625475	1.5172762	3.1584105	-1.2921426	-0.07342759	5.75173	-1.9879543	-1.3935754	2.597509	-5.9517956	-6.426089	-0.9166342	3.0104146	1.2065256	-2.2662635	-3.866702	-5.834464	-3.2593904	-10.410542	-5.807316	3.3667786	-2.0691636	-7.466312	-11.420599	-1.9200237	-0.025243044	4.0914316	-4.56308	-6.7374372	-8.457243	-4.442896	-9.02664	-2.7348828	-10.646793
¸ßË¹°×ÔëÉù´¦Àí (122).mp3	-11.40299	-11.791496	-22.35127	-12.20052	-10.223671	-8.745405	-6.925907	-8.01103	-5.5796394	-7.8720927	-14.132874	-10.28294	-2.6202078	-7.4064846	-0.1177966	-4.964018	-13.022058	-14.732796	-3.1820412	-6.422247	-2.6149397	-16.103922	-11.485366	-10.391485	-17.534973	-19.038445	-11.222329	-3.1695797	-13.080683	-12.655911	-8.498048	-10.633822	-11.69405	-9.1740465	-11.220924	-6.985245	-12.041615	-11.508196	-16.227274	-9.524702	-8.011677	-7.8484635	-9.171198	-16.108105	-17.066944	-6.169191	-8.409116	-10.534597	-16.023735
¸ßË¹°×ÔëÉù´¦Àí (123).mp3	-11.378543	-12.594227	-4.740042	1.1428928	0.122645974	-1.9438909	4.5387263	8.296446	2.270809	-10.183676	-15.392199	-16.765377	-14.201831	-13.563754	-6.898614	-12.43541	-12.339304	-10.145727	-13.951895	-21.626064	-17.167295	-4.5291414	-10.118591	-7.2397156	-7.506421	-12.4164	-10.786249	-12.744469	-15.108662	-4.0415688	-6.3154545	-8.334921	-9.807974	-11.547269	-15.274929	-14.913023	-5.243194	-4.131723	2.5340016	2.2018285	2.5502253	7.870571	-4.8448553	-6.076007	-8.273436	-13.496439	-16.251091	-11.18936	-15.216361
¸ßË¹°×ÔëÉù´¦Àí (124).mp3	6.2635727	5.570621	3.0505366	14.423685	13.028372	10.569065	-6.90621	-9.788139	-4.6757436	0.38856575	0.468278	-0.9542105	5.0137844	1.97317	-6.747998	6.6026525	3.225719	3.1284783	-1.6484644	-0.36135113	-0.7152287	12.349801	11.893156	8.883293	2.6512249	2.6685505	4.487612	10.709521	4.8686066	0.38601613	-12.840605	-5.789376	-0.99904716	3.6508517	-1.9469413	-2.2191038	-0.6030338	-2.469356	-3.6894836	-3.739451	-2.798942	-2.6811934	-0.07003859	2.639288	7.5532575	-4.0325136	-8.954039	-6.8503294	8.365002
¸ßË¹°×ÔëÉù´¦Àí (125).mp3	-2.08544	-7.916408	-12.048353	-12.933627	-7.3782597	-6.519923	-11.777987	-6.2786694	-8.310898	-18.5811	-13.22888	-11.490181	-14.815788	-10.932714	-7.979147	-20.980942	-19.518831	-19.407066	-10.870176	-13.653612	-13.430313	-11.6154995	-16.079067	-14.165104	-12.11859	-17.844543	-12.2872925	-16.841276	-11.921658	-10.388808	-9.039544	-12.977537	-12.682732	-18.578781	-11.833212	-4.641165	-13.875216	-11.50854	-8.876542	-1.1980739	-6.976181	-0.39029482	-3.6830282	-5.5161047	-9.289094	-7.389875	-9.249994	-14.545306	-13.122133
¸ßË¹°×ÔëÉù´¦Àí (126).mp3	-0.70047563	-1.4319005	-1.763395	-11.055039	-10.454618	-1.2975973	-8.423645	-14.3822365	-8.404707	-12.6453	-14.522785	-10.664275	-11.931791	-16.238716	-12.17734	-11.344653	-12.078107	-16.753036	-8.486395	-13.697191	-11.372082	-8.15493	-15.958475	-12.671867	-23.0202	-31.05336	-27.13427	-10.076843	-15.993838	-18.674845	-3.8826084	-12.562952	-7.866557	-13.294003	-15.748908	-10.103695	-18.416393	-17.70954	-10.840998	-12.319439	-21.346653	-19.064196	-16.042345	-17.767563	-13.945296	-5.8834286	-3.8749733	-2.792336	-8.816039
¸ßË¹°×ÔëÉù´¦Àí (127).mp3	5.9662046	0.045310885	2.3329523	0.37804508	-3.0633664	2.9854383	-2.5278168	-4.87096	-6.0160275	-4.517557	-1.9676353	-2.460453	-9.7990265	-14.313587	-16.698477	6.0342884	2.9123354	4.161857	-7.629731	-7.203871	-6.3984337	1.9980365	-1.1243603	5.140443	13.804349	8.549282	5.3798156	-0.65143865	-0.56331813	-1.6928669	0.6903756	-0.6390487	-3.6765654	-12.51008	-12.969595	-15.703138	3.9676166	-0.045228124	1.8256142	-2.2309668	-3.8036807	-4.941981	1.5210285	0.09286487	2.0550194	-2.098878	-1.3179855	1.4320298	6.7117567
¸ßË¹°×ÔëÉù´¦Àí (128).mp3	0.45589662	-1.5572071	-5.4513855	-2.1951613	-0.3670072	2.034037	-10.054736	-11.435855	-8.580391	-4.003105	-10.013655	-9.765358	-4.745927	-8.465479	-6.5800333	-4.8610187	-6.0981045	-3.9560258	-1.2694975	-3.9893482	-2.182059	-13.127947	-13.066934	-10.980412	0.007537544	-0.09186983	2.1937165	0.35495624	-3.5566597	-0.19983798	-10.501417	-6.4373484	-0.4942368	0.14197493	-8.003824	-15.253219	-6.3206816	-10.60605	-14.788855	2.0346973	-0.14516486	1.7625191	-0.2763425	1.7574749	4.482086	4.5898113	-0.8302849	-8.353665	-5.370884
¸ßË¹°×ÔëÉù´¦Àí (129).mp3	-5.8189106	-11.649021	-11.607744	-11.458216	-14.567879	-20.891739	-11.076214	-7.682924	-3.1484451	-4.689247	-10.538406	-9.97225	-8.549675	-10.116507	-6.898593	2.7974591	-4.84075	-1.9125258	-6.206984	-11.324795	-5.807047	-9.94492	-12.842979	-11.867024	-15.057337	-11.970779	-5.005473	-16.094868	-17.763811	-18.754633	-11.145336	-9.864981	-8.431552	-7.853894	-8.91975	-7.1645994	-13.428041	-18.109913	-11.906638	-8.010599	-8.742206	-8.648203	-4.5477567	-7.4155607	-8.020644	-11.086073	-14.795126	-16.415813	-13.121763
¸ßË¹°×ÔëÉù´¦Àí (130).mp3	1.8875601	1.5677533	4.209405	9.892889	14.103347	16.632435	16.464739	14.243807	22.39934	5.3765564	2.7062771	0.48259544	2.398475	-0.5698943	-0.21583915	14.004347	12.859528	7.1635447	-5.5742326	0.036456108	1.6327941	-5.6615243	-9.400033	-7.5546255	-7.4006863	-10.349379	-9.948096	-4.401841	-9.045332	-12.099894	-16.883501	-21.846054	-18.986809	-1.1659554	-2.1454165	0.42508298	6.254402	4.579155	9.624543	4.226063	1.0845091	1.5710832	-10.463919	-14.009945	-14.491478	-21.08203	-25.067986	-30.647177	-16.917576
¸ßË¹°×ÔëÉù´¦Àí (131).mp3	-10.447481	-23.5028	-28.251076	-10.497744	-16.489052	-18.332996	-19.110962	-19.123821	-13.965083	-9.148129	-16.79915	-23.90229	-19.78472	-23.001991	-14.677832	-16.580908	-25.25145	-20.427063	-17.690382	-15.913202	-1.8063904	-17.005066	-22.710384	-18.543411	-1.8108833	-12.1107435	-10.456068	-12.475262	-16.643347	-11.430841	-6.99104	-12.120748	-6.778562	-10.703868	-17.382462	-11.370575	-20.631565	-21.158031	-17.267963	-13.51249	-17.581648	-18.482964	-24.441116	-20.07304	-12.521036	-14.773563	-20.065685	-14.265864	-14.205486
¸ßË¹°×ÔëÉù´¦Àí (132).mp3	-18.384949	-15.537862	-11.333721	-7.37389	-11.458214	-5.856529	-15.703245	-17.844923	-11.257032	-2.1287322	-4.145376	-3.0246744	-14.163624	-13.979011	-8.272398	-5.634224	-4.5015025	-1.8514367	-5.0709467	-11.776459	-9.800644	-4.6598196	-9.183657	-7.426945	-7.721021	-7.054636	-3.5602667	-3.8490152	-10.028554	-2.2845862	-11.701815	-11.387945	-13.537854	-16.281055	-11.675175	-13.004154	-14.668701	-14.022207	-7.0671043	9.0749	1.526551	-0.024349213	0.1663841	-0.91717654	-4.829618	-4.662893	-4.0926666	-0.5725447	-4.577435
¸ßË¹°×ÔëÉù´¦Àí (133).mp3	-11.62937	-6.4500265	-4.916295	0.6399023	-6.305749	-10.227955	-3.4240038	-2.8233385	-1.3431522	-0.34201276	-3.2986524	-1.534028	-14.822845	-10.3169155	-11.664963	-9.948164	-13.716595	-12.489654	-13.499992	-11.623157	-13.040419	4.367373	4.390525	-2.0028117	1.227839	4.8316073	9.691193	7.279578	6.830461	11.0851555	0.6558639	-0.67834514	1.8888241	8.507282	7.300918	14.140291	19.592155	19.363297	14.699273	9.418209	6.351864	0.65468836	-9.276594	-3.5564504	-0.71072084	10.494755	11.187967	7.0968666	-6.360818
¸ßË¹°×ÔëÉù´¦Àí (134).mp3	4.093601	1.1705897	-0.010065913	7.8457985	3.041314	5.800691	4.799904	1.3095677	-3.3283389	3.9397988	2.5423303	-2.1158981	-6.706643	-7.4051476	-4.471549	-4.559349	-1.6626468	-4.9528017	-13.81674	-8.365347	-5.812233	-2.3396027	-6.3844295	-3.793284	-0.35416237	-0.66942924	1.0547785	-2.9898882	-4.6882706	-1.3986727	-5.1936736	-7.1767287	-2.1079037	-7.1039004	-12.161162	-12.70211	5.843747	1.3279471	0.66428524	10.428047	5.559157	6.6610274	10.324453	4.090026	4.44456	13.506229	8.351127	8.6462345	-6.66331
¸ßË¹°×ÔëÉù´¦Àí (135).mp3	-0.7861146	-6.212034	-4.443554	-9.213087	-9.808916	-7.3750267	0.90121967	1.2407374	6.27166	-2.88942	-2.1656075	-6.156048	0.23507117	-5.442069	-7.072159	-16.994057	-12.770018	-8.162696	3.428936	-0.76991	-7.042956	-17.227066	-15.426014	-13.962415	-9.188956	-9.56909	-7.3762665	-15.907766	-14.286763	-9.373816	-21.225502	-17.547321	-11.995222	-3.8712974	-10.498783	-9.30042	-11.229839	-11.282789	-9.745758	-7.5419097	-9.472578	-13.536514	-19.812847	-20.361298	-12.186247	-17.672565	-20.352306	-15.68447	-9.051041
¸ßË¹°×ÔëÉù´¦Àí (136).mp3	-4.435987	-8.880043	-12.774035	-6.668524	-14.351375	-16.815807	-12.060692	-14.26986	-12.276949	-12.135761	-8.903918	-6.727917	-19.457962	-15.951826	-7.1561766	-21.73993	-29.018373	-23.669458	-5.953372	-8.585243	-9.1996975	-7.3504725	-21.346643	-20.640717	-22.66937	-20.991156	-10.484741	-22.015823	-17.124	-11.155582	-12.049459	-12.796305	-11.5152025	-9.563854	-15.879873	-9.773874	-5.4933915	-8.333507	-7.647091	-13.30809	-19.238548	-19.50928	-12.493551	-12.940244	-15.399423	-14.488811	-18.190306	-8.849637	-9.387039
¸ßË¹°×ÔëÉù´¦Àí (137).mp3	-4.242607	-11.350567	-13.849037	-26.205986	-22.726805	-17.328045	-3.2582562	-6.9266973	-10.230463	-9.585337	-12.031519	-6.376812	-17.657146	-10.620598	-3.6777117	-22.609352	-18.841019	-13.142452	-8.182654	-13.437276	-7.447549	-2.885507	-5.8306785	-4.748762	-15.101227	-21.199678	-27.216997	-12.408848	-6.4264793	-2.2314904	-13.554908	-14.622652	-15.693191	-9.4556055	-7.6694727	-8.371351	-2.5607293	-11.055187	-12.232384	-11.191017	-10.904104	-12.374252	-14.761334	-14.160212	-10.701002	-10.9641	-8.900265	-10.805307	-5.470928
¸ßË¹°×ÔëÉù´¦Àí (138).mp3	-11.853334	-12.780195	-4.7083483	-5.058954	-8.85794	-8.7154455	6.5463285	0.22467792	-2.5377667	-20.013874	-12.925331	-8.664028	-4.768317	-7.099948	-2.0222313	0.58364993	-5.7380733	-10.36545	-10.787349	-14.805193	-17.317747	-4.339914	-7.886947	-1.570326	2.6247394	-7.671435	-11.166201	-7.6294737	-10.89299	-10.702578	2.3487325	0.23709017	1.3751003	-0.7939295	-2.8917084	-1.7140527	-9.186319	-10.878801	-6.481619	-15.788641	-13.834906	-14.536185	-18.323315	-19.450596	-16.039349	-8.398148	-9.064856	-6.4778733	-0.24113457
¸ßË¹°×ÔëÉù´¦Àí (139).mp3	-20.657248	-16.830479	-10.440023	-14.785077	-19.817188	-22.574623	-1.0107467	-3.4162893	-3.8655355	0.21441963	-0.26524854	1.9214704	-9.994455	-19.616636	-15.1415615	-10.361914	-11.817855	-5.9393773	-9.817906	-10.698483	-11.901768	2.510067	-0.4899442	-0.23462659	-10.474176	-7.748271	-5.9160547	-7.396353	-6.922299	0.8946319	3.380577	6.1345463	5.7638836	-3.8383288	-1.2599163	-6.7527943	11.64949	7.39272	3.0866947	18.921307	22.024311	20.26065	19.667767	16.378527	14.089289	10.876547	13.021326	11.684993	16.742317
¸ßË¹°×ÔëÉù´¦Àí (140).mp3	-26.750381	-20.818888	-14.541046	16.27282	11.008381	6.9630103	-1.0559312	3.098011	3.8871028	9.469405	11.459633	11.498018	2.2411437	3.47672	3.4520903	1.2395339	-0.41504526	3.0984674	4.684929	4.266761	1.9723725	0.5291095	8.47972	9.06376	3.2978833	9.398041	13.3588505	-5.585868	-9.63772	-5.8097143	2.2401254	-5.0287547	-4.6730204	6.021677	5.618698	-1.5737185	0.85084915	3.6659994	-3.0150638	-1.5533266	-3.9666579	-0.5510634	1.5577745	4.879339	3.7815557	-4.914337	-7.8668275	-9.534743	3.568812
¸ßË¹°×ÔëÉù´¦Àí (141).mp3	3.5484858	-0.38801998	0.44987297	-7.1626043	0.55806834	4.96752	14.350366	7.705278	4.2001367	-4.174208	-5.594575	-4.204972	-8.902357	1.1148223	1.595533	-15.856901	-6.835185	-7.531511	-22.605907	-15.80942	-12.414244	-10.798532	-12.435401	-16.372257	-0.9647039	-6.661629	-6.6327186	1.8490782	4.155458	1.8369296	0.43341073	-9.15559	-19.7809	-14.354223	-13.531798	-15.5729885	-17.441647	-20.93658	-19.818512	-21.940283	-22.198692	-20.407406	-1.6788776	3.4642825	5.674986	-12.615917	-13.569778	-16.274612	-10.003916
¸ßË¹°×ÔëÉù´¦Àí (142).mp3	-16.558746	-23.804264	-26.808262	-21.964432	-20.24718	-21.190907	-13.18955	-19.40231	-16.670353	-29.559494	-21.520172	-17.32299	-5.246478	-12.513752	-12.936903	-7.320345	-9.454809	-6.7486043	-8.443863	-14.71926	-13.859798	-11.447216	-17.347267	-17.735638	0.77204573	-2.9932613	-3.0546439	-23.600002	-22.914371	-16.074718	-7.8671	-15.538379	-22.267729	-14.683407	-17.772346	-11.391584	-5.857814	-7.6323085	-5.7359467	-14.208517	-20.495518	-22.585445	-21.334267	-20.600998	-10.663384	-17.550457	-18.557745	-13.906712	-10.1876545
¸ßË¹°×ÔëÉù´¦Àí (143).mp3	-32.39574	-32.52691	-25.892859	-30.39189	-31.783745	-28.028492	-8.855568	-4.755742	0.011379719	-16.235268	-21.194382	-15.30027	-11.056452	-16.548012	-10.527626	2.4852247	-0.6629118	-3.2871585	-5.8167133	-12.384815	-19.965282	-13.409306	-6.327607	-2.0857763	6.844723	-2.185866	3.8406882	-15.105448	-11.899307	-6.071285	-15.975002	-16.78836	-18.681686	-6.820526	-12.644602	-11.263666	4.563204	-4.5253506	-3.3917005	-13.542779	-11.952473	-7.7425237	-10.660815	-7.1696787	-2.8171606	-9.931837	-11.530588	-6.81336	-27.502655
¸ßË¹°×ÔëÉù´¦Àí (144).mp3	-11.339441	-11.351444	-14.643003	-17.96957	-14.256485	-8.176207	-7.94534	-5.2680774	-5.372718	-4.7021713	-1.5212984	-1.3952994	-10.344122	-10.029839	-8.901988	-9.830196	-7.963278	-2.3743696	-5.8813186	-11.967068	-9.58634	-7.3310146	-5.9922915	3.8306832	-1.1291474	0.47600648	1.0221692	-2.001113	-0.29840863	-2.1328154	-11.415199	-11.208817	-11.816689	-9.760511	-10.247001	-6.034417	-4.0410833	-5.9383454	-7.6106434	-10.781971	-6.6408215	-9.125877	-7.5764713	-5.8872676	-8.038033	-5.8963375	-8.573644	-7.27337	-9.644132
¸ßË¹°×ÔëÉù´¦Àí (145).mp3	3.4438899	-3.4344482	-0.12778208	-9.65387	-8.967431	-8.738815	-16.89768	-17.15566	-16.925438	0.12657331	-10.468891	-14.538092	2.137495	-1.1961192	-1.4999754	4.3241153	1.2876954	5.3056955	-8.549852	-8.516252	-7.4279146	-29.628702	-27.574831	-21.468681	-4.1852407	-9.282736	-4.2638006	-3.6862316	-8.029487	0.5520394	-2.3661408	-3.692021	-5.3905745	-9.047189	-8.5938225	-8.5315	-0.1761527	0.8963158	1.7935475	-3.236439	-5.1251583	-1.8970329	-8.394499	-9.2473	-3.8165061	-9.190992	-8.695869	-11.783268	-2.434279
¸ßË¹°×ÔëÉù´¦Àí (146).mp3	-22.549671	-21.32976	-16.420841	-8.730079	-14.944538	-18.711014	-13.307973	-9.851988	-9.083818	-3.1353712	-5.120985	2.8265061	-20.538223	-15.923782	-7.1206126	-14.321692	-17.491709	-13.884138	-8.561943	-13.1401005	-12.640816	-4.305865	-6.3258743	-5.4383836	-0.81117535	-3.547327	-7.87243	-12.39311	-12.627279	-7.539198	-18.767872	-11.650979	-6.028612	-2.1043565	-5.2714515	-3.5755272	-14.760102	-18.334541	-14.285481	-6.737474	-11.84861	-7.412311	-18.314472	-18.268612	-10.293829	-20.984404	-11.2674675	-8.827933	-15.821356
¸ßË¹°×ÔëÉù´¦Àí (147).mp3	6.217695	-0.16086829	-8.058273	-5.1714535	-8.917892	-9.736967	5.565452	-1.9574196	-5.772535	4.3036947	-5.1665483	-1.9143579	3.5087094	-0.91588545	-0.39473236	-5.1843195	-9.099898	-3.11275	-2.5410495	-8.7150135	-7.033832	-0.6652572	-6.8699093	-1.6757815	-9.825772	-10.69005	-4.1914477	2.5653663	-5.534295	-8.609058	-3.721829	-10.076377	-7.781165	-4.495774	-7.4304633	-11.99354	-14.464913	-22.363434	-18.302492	-15.936944	-14.999809	-13.059296	10.557262	7.2693734	7.6744804	3.3084974	-2.6516562	-4.1936126	-14.983259
¸ßË¹°×ÔëÉù´¦Àí (148).mp3	-0.9817699	-0.6111531	2.632185	7.148145	-0.7729505	-1.6698959	-14.382147	-9.8346615	-2.1393342	7.030633	9.496681	11.077419	-7.4807944	-1.4923272	2.247376	0.07918584	3.359243	6.362755	-18.289343	-18.608862	-18.637054	10.866809	4.1376057	4.8490314	2.9804196	2.5636377	5.0124426	13.499399	14.558371	12.548225	0.32431304	2.2835448	-1.9520332	-0.7155351	-4.4324493	-5.998645	4.9121165	7.369932	13.327174	9.505054	5.8584995	-0.97799784	4.9161835	5.7543354	8.455584	6.7237864	2.768779	-0.66175497	-10.039691
¸ßË¹°×ÔëÉù´¦Àí (149).mp3	3.8044438	10.5569725	10.252066	23.56517	15.064743	7.438315	9.443674	13.944582	6.839237	12.060327	9.959923	5.7902627	11.981204	10.6656685	5.3056	-2.801601	1.8721588	7.166371	2.0410397	2.6036978	2.6396217	2.5069206	6.6901827	8.592405	8.771005	6.3616533	6.8940477	3.472176	4.7476473	3.8956547	10.005486	13.855879	9.302751	4.757137	9.398615	4.999942	3.7175555	11.685645	11.21428	14.005384	12.47916	10.973217	15.333645	12.140974	9.369749	14.462785	7.3792396	1.8075323	9.471976
¸ßË¹°×ÔëÉù´¦Àí (150).mp3	19.593258	22.951473	20.973827	18.356535	21.916447	20.318178	10.817864	11.558117	9.751426	7.207125	9.694061	15.321556	8.138386	9.165746	11.808115	4.199357	-1.2348335	1.6064336	5.876375	4.0228195	8.163191	-8.168786	-7.899789	-5.877473	2.4231243	-1.1944613	2.7448063	-6.53111	-2.4097724	-2.3998759	3.5878243	4.0731697	4.79107	-2.735477	-0.77976155	1.3652773	5.411463	1.8456744	4.8495817	5.7973747	8.906779	11.582222	12.467255	12.495113	13.836012	0.36191308	1.4344606	7.012848	10.2277155
¸ßË¹°×ÔëÉù´¦Àí (151).mp3	-6.875478	-8.7804575	-2.1389809	-19.088327	-22.38808	-16.044657	-11.348087	-11.160114	-9.690682	-8.757841	-12.757206	-7.15633	-16.014935	-15.054092	-7.1318817	-18.594917	-23.741383	-22.987724	-11.003067	-7.603983	-3.4965677	-12.280741	-8.520088	-1.5340148	-11.877056	-8.903197	-8.194397	-15.091368	-13.248465	-4.9485826	-7.56012	-9.93535	-19.709194	-14.0275755	-9.907309	-3.339274	-8.131582	-2.341498	2.4659119	-8.77643	-10.720198	-15.904694	-9.175592	-8.884653	-4.629513	-3.6194983	-14.545296	-13.599346	0.06712577
¸ßË¹°×ÔëÉù´¦Àí (152).mp3	-2.357794	-9.686501	-10.275046	2.04261	-3.4614656	-3.8568354	-17.936996	-14.080124	-7.443733	-15.178952	-13.6865425	-2.12007	-1.3014519	1.0872821	0.70481503	-2.9385285	-0.53342164	11.211153	-13.211233	-11.72066	-2.8256168	-1.1540995	-7.396692	-1.2571812	-10.830687	-5.344549	-2.8607464	-8.846152	-6.8727226	-5.1605487	-6.6453485	-8.266895	-6.765917	-1.7981436	-1.4842979	-3.2606196	15.668327	6.2761974	5.8178005	-5.1158066	-12.782351	-11.153656	-15.459791	-14.453929	-14.23801	-1.5326039	-8.022749	-8.237585	-0.882413
¸ßË¹°×ÔëÉù´¦Àí (153).mp3	-0.535131	-4.9407053	-3.1217372	-10.549601	-12.190525	-15.810817	17.919916	12.266209	7.070292	1.4586084	-1.2279778	-3.7122638	1.9355954	3.322022	1.7328213	-3.8674154	-3.0689259	-1.0394584	-0.26165986	-1.5690265	5.7607	-0.76545393	-2.5494897	-1.4397817	-3.1129923	-3.7882023	-1.7662576	0.927929	-1.876174	-1.9710646	-6.8473682	-7.002298	-6.349822	-5.0361524	-8.839741	-9.007832	-13.5486965	-10.9593115	-9.184605	3.6901393	4.99596	3.469045	3.4233544	1.6907394	2.0088067	-0.5659654	-1.4159455	-5.7262044	-3.0414348
¸ßË¹°×ÔëÉù´¦Àí (154).mp3	-7.217374	-12.481289	-14.528713	-6.766407	-14.4388	-12.9681015	-6.512435	-9.908283	-7.0244627	-5.0315495	-7.8709383	-5.569692	-6.127557	-7.0046062	-3.5628924	-1.4154955	-5.8491316	-4.2344317	1.8948526	-2.0209136	-0.651362	-4.1294518	-7.106487	-5.2860026	-11.214361	-13.517353	-10.033488	-5.545339	-8.978216	-11.496065	-9.718143	-12.034402	-8.965851	-8.015701	-6.996746	-3.8795633	-6.9924326	-7.133958	-4.869974	0.55609393	-8.194391	-6.319735	-4.4208393	-7.8842487	-5.9026012	-8.26918	-7.162583	-9.353526	-15.453552
¸ßË¹°×ÔëÉù´¦Àí (155).mp3	-15.305258	-14.881646	-12.210417	1.9078226	-1.0989649	-5.1106987	6.50607	4.023232	5.4335203	-3.5017433	-2.1332839	5.4717636	-3.0346003	-6.520884	-5.035078	-1.2294009	1.8799523	-1.181298	-8.605304	-3.8702595	-2.030373	-7.4719954	-3.0510678	-9.251234	-6.3341894	-7.7036514	-8.462601	-1.2339318	-5.7890644	-4.399626	-16.43987	-17.192554	-16.37711	-11.950472	-12.166721	-8.100023	-5.3361454	-11.680563	-11.042985	-3.8500128	-4.5950437	0.32314834	-9.168745	-13.448681	-12.8922825	-6.046055	-14.724285	-10.46472	-3.7791224
¸ßË¹°×ÔëÉù´¦Àí (156).mp3	-6.571816	-11.366688	-15.944353	-0.76018214	5.4796333	9.997347	-5.4646688	-3.040959	1.0370429	6.170668	8.746219	9.157111	1.3970815	0.7643494	4.609872	-2.1566749	-0.09635466	3.8151414	-4.3025293	0.33809483	2.6250763	-7.4298034	-5.953061	-3.2865798	-1.8762715	-9.938581	-8.58865	-1.8416771	-8.006019	-2.3460522	-0.8489567	0.23105979	-0.6354767	2.084914	1.772949	-2.7818913	-7.654292	1.9150099	3.620717	-6.2118454	-5.1888623	-8.706497	2.0174932	1.3694375	6.456554	1.7681582	-1.2672276	1.1009669	-9.405712
¸ßË¹°×ÔëÉù´¦Àí (157).mp3	-14.708113	-18.746254	-12.2297535	-19.323586	-18.7695	-12.217254	-16.624788	-12.83242	-10.193476	-12.699139	-16.374325	-15.391125	-9.651136	-8.5186	-3.7282257	-6.7426376	-6.453806	-2.4304898	-5.0450916	-11.079001	-8.898251	-3.128139	-6.948722	-9.180435	-6.2497163	-9.901971	-13.883509	-5.62957	-9.480277	-4.6898813	-11.252619	-15.83712	-16.904072	-18.060764	-16.41628	-15.236204	-28.927128	-26.456726	-20.806068	-17.608538	-19.03798	-16.5124	-15.530802	-19.04869	-22.905918	-9.840996	-14.994175	-5.7920227	2.8836193
¸ßË¹°×ÔëÉù´¦Àí (158).mp3	-0.10183978	-2.6810768	-3.1619816	-1.2331698	-5.2760563	-10.885486	-5.579576	-5.912442	-2.6269138	2.4062846	-0.15946898	-1.6774714	-5.347167	-6.6513586	-6.9082556	-8.327065	-4.465659	-0.06180671	-15.346963	-16.010372	-14.640177	-7.964156	-11.372841	-6.592558	-8.292685	-9.841222	-8.451159	-1.7557156	-2.1647043	0.29270792	-4.306249	-3.983793	-10.930749	-11.256409	-12.437756	-17.945713	-23.60672	-24.66996	-17.98618	-24.252396	-24.415356	-17.882492	-17.61068	-16.488298	-16.801678	-8.262071	-11.57971	-9.997297	-11.886156
¸ßË¹°×ÔëÉù´¦Àí (159).mp3	-5.3916674	-7.1161165	-9.668165	-11.380218	-10.879883	-11.854788	0.57765603	-4.22429	-2.1338868	-7.305885	-1.9450597	-4.2032075	-13.784142	-13.801582	-9.885438	-13.678075	-17.688093	-16.496975	-6.9625587	-11.672636	-11.158117	-9.721585	-11.690349	-11.839466	-3.6658278	-1.7298157	3.1158812	-3.6819038	-5.803485	-4.6871767	-14.056085	-19.778652	-19.579725	-2.7303753	-2.5299141	0.9039042	-17.722767	-11.600894	-11.555402	-16.625023	-11.660242	-10.31271	0.14569664	7.099306	10.999403	-20.91853	-17.897598	-16.873466	-21.453793
¸ßË¹°×ÔëÉù´¦Àí (160).mp3	-10.304792	-4.4455223	-2.899012	0.53290623	-3.818751	-3.8144627	0.61093074	-2.7038233	-5.41042	-9.6680765	-8.058119	-4.099242	-2.2807298	-2.484491	-0.6675319	-11.801416	-11.553877	-9.247006	-6.5382805	-6.854298	-4.6257825	-6.222613	-8.282203	-7.151635	-2.7555232	-4.8855996	-1.4977323	-9.804684	-11.347242	-8.846223	-20.050213	-12.970697	-10.375217	-12.23056	-7.050872	-5.80532	0.75231653	-9.690463	-13.181833	-8.261688	-8.40498	-3.955492	-3.3976078	-7.2714906	-5.6784124	-8.3757	-9.477472	-16.550276	-14.892927
¸ßË¹°×ÔëÉù´¦Àí (161).mp3	-2.0503392	-1.0290418	4.2936096	-4.0371056	-2.7252374	2.368219	4.013886	6.0143056	3.7466366	9.569369	7.703803	9.106974	8.654829	5.96272	8.292739	12.878851	4.588798	-0.27121425	-8.156784	-8.244316	-1.8554173	3.19465	1.1168664	-2.080511	0.26865044	-4.2505665	-7.4665475	-3.6015782	5.696203	18.107548	-13.019721	-5.177912	-4.348328	-3.0474534	-6.7804003	-5.368399	10.069084	8.520578	7.7458897	5.2942104	4.2266197	8.646056	6.6647954	3.9748569	1.5781486	-1.5278404	-6.1033707	-6.4958143	-15.916097
¸ßË¹°×ÔëÉù´¦Àí (162).mp3	-14.1976	-17.759243	-16.688873	-8.213747	-9.730234	-8.549473	-11.654594	-12.853892	-15.072043	-19.14662	-18.078102	-19.325527	-4.2161326	-9.284117	-5.7560387	-8.627548	-9.537651	-11.243093	-10.746187	-12.782056	-13.092634	-12.868559	-9.473394	-2.007302	-14.5003395	-13.10004	-16.370304	-3.994401	-7.6413927	-14.8310175	-14.546545	-11.528713	-5.836232	-19.18109	-23.272451	-17.507317	-15.554132	-15.60694	-12.048008	6.7422423	0.7729529	1.3260274	-1.7764213	-6.8222637	-16.543953	-7.6425843	-9.640817	-1.6133777	-8.015295
¸ßË¹°×ÔëÉù´¦Àí (163).mp3	-13.978819	-15.822078	-13.614227	-16.024372	-12.595474	-8.217671	-5.9003563	-11.00678	-10.024706	-11.871119	-13.627604	-15.532637	-18.291176	-18.621471	-14.328405	-20.809898	-20.420776	-22.35865	-8.688039	-8.896977	-10.587836	-15.472727	-17.015886	-12.80842	-8.423222	-17.81482	-12.346083	-16.79094	-16.406559	-6.525934	-1.5645065	-1.908437	3.8290937	-9.194261	-14.413687	-13.866009	-7.791352	-10.051432	-6.101337	-6.7560697	-13.690123	-12.232291	-2.3328223	-8.564713	-7.243693	-7.751581	-7.1153107	3.4516258	-14.363817
¸ßË¹°×ÔëÉù´¦Àí (164).mp3	-2.2042227	-2.120161	-4.040072	-3.0074925	-2.4662209	-2.1004522	4.3749094	-1.6895247	-6.2377353	-5.5474567	-3.2187886	6.0461373	-18.24958	-10.353487	0.81386286	0.7168726	-2.7926784	-6.1418495	4.288887	2.86561	4.610508	4.0516753	7.173802	8.527428	-5.1564503	-5.651596	-1.1714123	-6.6032486	-4.110772	-0.22903728	0.8002012	-0.7190489	-1.9449351	-13.925838	-9.262157	-5.1298103	-6.724492	-7.3082366	-8.278339	1.4532743	-1.8590306	-1.3280938	-5.708392	-6.5728703	-12.826523	-12.864592	-11.930853	-11.30361	-9.6816025
¸ßË¹°×ÔëÉù´¦Àí (165).mp3	-1.8251259	1.4103694	4.975857	-1.7910372	-3.6105409	-4.434697	1.0897677	-3.6338186	-9.252287	-8.207699	-3.7806544	-0.7374652	8.556559	6.616811	-0.50885576	-2.829312	-4.578058	-10.734232	-15.104034	-8.995217	-1.4227201	-11.407962	-4.9729996	-0.7412962	5.2968984	2.5047204	3.4880538	-4.1532164	-4.5378504	-1.5976247	3.2537985	5.175503	1.7750368	1.4060498	2.1552765	-2.679647	-3.440162	0.39097005	4.100312	4.71812	0.55109525	-0.55872726	-0.4832973	1.7999002	1.2636058	-7.879431	-5.7847567	-4.9604964	4.451935
¸ßË¹°×ÔëÉù´¦Àí (166).mp3	-6.0922565	-6.9192085	-3.6134112	-10.246538	-7.5925884	-4.871703	-9.165453	-5.531705	0.66118026	-14.3022375	-12.81469	-10.760954	-22.963467	-16.63413	-15.818538	-9.741802	-14.874554	-8.810776	-7.5243435	-5.3450365	-3.6977158	-9.56529	-14.187351	-11.3577	-11.51078	-10.372949	-8.88872	-8.180225	-10.215124	-0.30395496	-13.94891	-17.569742	-16.826641	-9.307873	-9.59124	-11.832777	-9.716097	-14.304674	-16.116795	-4.4095483	-5.0415297	-3.6977391	-5.54088	-9.353437	-9.2422085	-10.69132	-10.532282	-5.1158366	-3.767717
¸ßË¹°×ÔëÉù´¦Àí (167).mp3	-11.159187	-14.11451	-18.570427	-6.7546396	-10.922677	-12.586346	-3.3031983	-5.5915728	-7.0951977	-28.011242	-30.252422	-32.128597	-5.802032	-11.744337	-13.02376	-13.204172	-12.126995	-5.3509035	3.8036132	-1.6831479	-0.91234964	-10.191706	-13.732943	-10.164652	-9.273987	-14.603366	-9.880659	-19.877718	-21.771046	-19.00167	-20.38977	-20.048054	-16.847424	-11.498752	-10.631289	-11.389021	-8.805465	-5.2031765	-5.98839	-13.186646	-15.568224	-14.6617985	-2.1744993	-5.333254	-4.308026	-0.3884586	-6.5922565	-2.6675215	-10.523457
¸ßË¹°×ÔëÉù´¦Àí (168).mp3	-16.007143	-11.436413	-10.811459	-4.311499	-5.9073544	-11.3229065	-7.026194	-7.227733	-1.5318997	-11.893435	-11.126221	-9.40151	-4.442969	-3.2782884	0.63068867	-17.080805	-19.24323	-15.402353	-7.04323	-7.387799	-2.8728976	-7.13153	-12.720423	-10.381615	-8.096618	-15.634848	-12.956596	-8.256731	-12.798689	-14.388243	-9.436576	-15.584817	-15.824073	-5.814086	-4.5322556	-2.4959812	-5.4375343	-4.257492	-6.675846	3.0233283	3.0363657	7.0500975	11.415474	5.393181	8.734917	-5.2936974	-9.635357	-10.708192	-10.526957
¸ßË¹°×ÔëÉù´¦Àí (169).mp3	8.846913	6.1571302	9.739362	-0.87305075	-0.8619729	5.1958466	6.4394693	3.8883348	4.9075923	-7.3604536	-5.465914	-3.6477983	-3.3430548	-10.722412	-12.278698	-10.223757	-2.5360303	-0.17152986	-0.68961763	-2.1448712	-9.230867	-10.578613	-11.005014	-6.274644	-5.641055	-6.6854105	-1.2444873	10.853514	4.432149	0.44886124	6.84663	3.628438	6.816343	0.6460055	-0.73588085	0.3601833	0.7201677	-2.0872245	0.17589545	11.307509	9.399168	8.931982	-6.9613495	-4.7600303	-5.861252	10.129549	9.859583	12.082501	-11.359659
¸ßË¹°×ÔëÉù´¦Àí (170).mp3	-11.701124	-8.135319	-5.4512763	11.972888	13.764669	15.828535	1.4140161	-6.0669737	-12.809805	-3.6429305	2.8778582	1.3635116	1.3015147	3.1384609	1.2049347	1.7547162	2.2879577	3.2757268	-0.7138419	-4.9571776	-8.341731	-5.8109627	-10.232947	-4.60073	-26.430023	-24.367746	-12.566398	-10.402796	-13.083284	-16.085667	-21.66677	-23.511225	-15.144205	-5.37383	-3.8588145	1.3395764	-8.803626	-12.648403	-9.514581	-12.009019	-13.452499	-14.22316	5.7536488	1.6288652	0.1823503	-20.351727	-16.161701	-13.03492	-18.72153
¸ßË¹°×ÔëÉù´¦Àí (171).mp3	-3.0415754	0.8806439	5.1243887	-3.209217	-5.2597313	-0.42054933	0.2825065	-5.9562073	-8.446713	9.998663	1.4922156	0.47222188	-22.596523	-19.800472	-22.190464	2.8769124	-8.901831	-14.890875	2.027783	-2.863846	-9.629124	-20.597458	-24.523872	-22.665684	-15.981644	-22.460846	-24.34157	-7.769306	-8.394163	-1.9807415	-18.934326	-15.465633	-3.064525	-12.5655155	-15.198002	-12.912262	-11.395689	-14.978151	-18.470411	-18.37697	-18.997433	-19.4346	-22.68342	-20.144705	-16.652924	0.7976158	5.544713	9.722403	-16.03939
¸ßË¹°×ÔëÉù´¦Àí (172).mp3	-2.766543	-5.9504175	2.7510653	-4.8807807	-2.6912293	3.3181748	3.2036157	2.6137257	5.758997	1.30336	-2.2442636	-5.9684734	-9.584493	-5.537951	6.876069	-6.42798	-1.2331556	2.966652	-15.954234	-15.626973	-3.6549344	9.713285	5.028622	5.3468437	-2.089443	-5.5562115	-2.416147	5.287031	5.3592253	4.5927725	6.259001	5.991318	9.787882	-16.812717	-8.825726	-5.7166576	-7.8022194	-9.595347	-8.328258	-5.4286366	-7.5741954	-1.9330475	-6.3291793	-15.799197	-22.498882	-4.162268	-8.785234	-11.826703	2.3055067
¸ßË¹°×ÔëÉù´¦Àí (173).mp3	-12.072605	-13.313151	-12.485479	-5.068734	-6.5716543	-4.1500044	-5.446104	-12.3692665	-11.584492	-1.0754654	-6.240592	-5.5258236	-15.70896	-14.304836	-9.18552	-8.478313	-11.0721	-12.322523	-4.8351035	-8.621344	-12.176959	-5.5583982	-14.529471	-8.365379	-20.934616	-19.734613	-18.151337	-13.587515	-21.378582	-20.052326	-19.737686	-23.731926	-22.389645	-27.335041	-20.02325	-17.477486	-29.400967	-31.890041	-25.774326	-22.348068	-16.36851	-19.904522	-10.758911	-13.037939	-2.1074371	-4.0384555	-9.087931	-7.104231	-18.09985
¸ßË¹°×ÔëÉù´¦Àí (174).mp3	-3.504837	-2.5516465	3.7497575	16.20257	14.927069	11.643547	-13.438807	-13.825241	-9.156706	-16.381742	-15.493832	-16.679739	-15.439066	-9.211951	-5.875616	-18.952993	-21.517723	-17.930952	-5.291293	-2.845974	-0.68802726	-9.7308235	-5.824199	1.6119602	-0.8096085	-9.038402	-8.247853	-6.680153	-6.217099	-11.612408	-7.613038	-13.219204	-8.1034775	-20.894196	-21.258108	-8.914108	-13.232534	-15.667496	-15.153624	-4.5332313	-5.3520727	1.201148	-11.745335	-15.703099	-14.368515	-5.553534	-2.9823284	1.7172391	-9.798583
¸ßË¹°×ÔëÉù´¦Àí (175).mp3	2.4065328	3.6537495	0.49560082	-7.5793633	-11.550871	-5.067048	-7.656308	-12.128277	-16.544907	-3.4707665	0.053116918	1.6844332	-12.572071	-14.620308	-10.9021435	-9.182779	-9.608492	-6.2559147	3.5299103	-0.8868954	3.2528002	-4.527706	-7.028433	-7.83202	3.1573277	-2.8322315	-7.5583415	-14.444963	-21.935589	-18.035625	-22.50343	-21.280247	-27.601051	-8.531824	-14.277172	-16.320957	-26.347897	-25.821754	-18.7989	-3.1915238	-7.3186684	-6.982074	-14.740263	-8.081473	-7.760558	-10.472731	-12.238856	-15.110828	-5.831954
¸ßË¹°×ÔëÉù´¦Àí (176).mp3	-4.873162	-9.845556	-4.22348	-12.429287	-13.495118	-17.365034	-6.296603	-12.7205925	-6.014444	-2.4821143	-5.0389414	-1.5524704	-12.72562	-14.956557	-2.819637	-15.430532	-19.247051	-16.847076	-9.871878	-8.999794	-9.978407	-5.5311294	-14.299257	-11.168108	-10.357804	-10.8327265	-4.130543	0.3360517	-6.186364	-5.604008	-13.129449	-15.594898	-13.489367	-6.115017	-10.116262	-6.797258	1.3059502	-1.8960083	-0.11868781	-3.7915506	-7.985529	-6.799751	-18.720854	-17.483692	-13.664276	-8.184511	-7.8593736	-3.5383976	-3.237965
¸ßË¹°×ÔëÉù´¦Àí (177).mp3	-22.132214	-21.764565	-16.406418	-0.7794905	-6.7494	-5.084956	-19.546898	-17.892002	-14.968358	-6.9570646	-7.46146	-4.892785	-17.479435	-17.47678	-16.59233	-11.160238	-7.026944	-5.4335737	-18.859987	-21.133776	-15.151082	-10.4663725	-7.6881647	-4.979966	-14.51008	-12.371579	-8.389304	-2.3309994	-3.6812005	-6.7635293	-20.327023	-23.294422	-19.270306	-1.7990108	-5.215169	-8.025152	-4.917868	-7.020721	-8.173941	7.1642413	3.6371675	0.39366627	-1.8205941	0.29985553	2.3742087	-2.2137458	-7.5614805	-10.353828	-10.305887
¸ßË¹°×ÔëÉù´¦Àí (178).mp3	-16.054201	-19.80781	-16.679703	-4.6474667	-6.8087654	-1.2632105	-7.5277042	-9.684774	-6.744206	-10.986576	-7.8306746	-2.9199815	5.403868	-0.56262124	-5.2050276	-12.3811455	-9.197045	-7.5910735	-15.95401	-18.695288	-18.741447	-20.21851	-22.741665	-20.53281	-21.425377	-24.12191	-17.561588	-7.559039	-13.445036	-13.767651	-17.78421	-17.637726	-16.288353	-3.1538305	-7.4576674	-9.978043	3.1301012	0.122959495	-2.0414224	-24.49688	-23.357937	-24.269337	-2.5603194	-8.754074	-5.181801	-16.596878	-20.20031	-26.534107	-16.626337
¸ßË¹°×ÔëÉù´¦Àí (179).mp3	8.269103	3.3717146	2.5279524	0.76799744	-0.25181904	-0.15723628	-15.793542	-15.876394	-17.213226	-11.5518	-5.862585	-4.378194	-8.195465	-6.3875513	-6.627541	-3.6411552	-8.1969795	-4.084887	-9.059426	-8.974377	-1.2360592	-4.905594	-2.1194992	4.0383067	8.716116	8.973675	8.973091	-3.6400297	-3.8488743	0.35747367	-2.702095	-7.973314	-9.088874	11.361037	4.4808435	-2.0179896	-9.421368	-8.098906	-5.4502864	-4.545206	-2.9872222	-2.3093197	-1.3532543	-1.1224833	0.056219205	3.8766165	2.300661	-3.6902356	-6.5591106
¸ßË¹°×ÔëÉù´¦Àí (180).mp3	-11.347419	-10.398339	-6.350108	-19.05183	-16.113922	-12.247704	-7.030523	-11.844444	-10.369955	-11.156992	-10.004419	-9.897782	3.9104013	2.453516	0.7604308	-1.8852792	-8.525694	-6.8526006	-9.306078	-8.104116	-7.997003	-4.15086	-3.9985938	-7.5772805	-5.7452908	-5.8826814	-5.014826	-5.059464	-8.313683	-12.697521	-5.2344823	-5.6255374	-8.258453	-12.412018	-9.583527	-5.2435217	-3.7070832	-12.321047	-13.692556	-12.308747	-11.692692	-8.14084	-2.358925	-10.276138	-9.840309	-12.21401	-12.89373	-15.065546	-11.173391
¸ßË¹°×ÔëÉù´¦Àí (181).mp3	-12.943956	-13.553473	-3.5871654	-5.2868614	-12.19902	-16.353271	-1.9177153	-6.281218	1.9618626	0.73535013	2.750485	-2.587583	-0.9282787	-2.8363843	-2.8871348	7.8313756	7.533819	9.735281	4.3211393	6.3216543	3.521886	-6.504116	-4.278776	-9.402302	-10.079327	-12.176173	-6.704809	-8.106654	-6.4171386	-4.151988	-9.143282	-10.092043	-2.124116	-8.34597	-12.648675	-3.0004404	-4.682766	-10.580798	-11.608927	-14.60861	-20.254951	-11.269526	-11.223593	-15.012935	-13.559973	-9.031649	-16.340733	-11.356763	-20.338024
¸ßË¹°×ÔëÉù´¦Àí (182).mp3	-1.1665592	-5.2029963	-8.117485	-23.434004	-17.96521	-3.9088588	-19.650454	-19.24963	-11.843726	-13.876394	-18.665367	-14.755564	2.9932885	-3.1149507	-1.806467	-32.579727	-23.352205	-18.182224	-21.563726	-23.569416	-17.983917	-14.67377	-16.977945	-14.366177	-2.6786418	-4.8443747	-3.2251089	-26.139105	-28.162937	-22.771473	-12.291486	-12.525787	-13.514837	2.328701	-4.8917665	-2.1240761	-8.46042	-16.36649	-12.931978	-12.16861	-14.54686	-10.761962	-27.033096	-24.638279	-19.71122	-33.782677	-30.565088	-27.729702	-12.882673
¸ßË¹°×ÔëÉù´¦Àí (183).mp3	-15.795965	-15.784191	-6.957328	-3.1336417	-0.13641465	-4.591309	-10.993572	-10.078951	-9.106965	-24.41576	-21.909847	-17.619474	-11.576109	-14.066456	-8.212703	-22.144836	-25.497347	-24.47468	1.310567	-5.9254208	-9.938892	-9.0134535	-16.01349	-13.237469	-7.6288586	-14.576693	-13.73452	-11.264651	-14.790571	-9.715475	-7.5668964	-10.647266	-7.100187	-9.479439	-11.50109	-8.538117	-13.077091	-12.636381	-7.7086554	-13.79782	-15.886448	-11.170982	-12.730589	-17.572346	-11.791523	-12.027073	-22.567085	-22.566605	-8.358323
¸ßË¹°×ÔëÉù´¦Àí (184).mp3	-17.314411	-25.903149	-30.304407	-17.21759	-16.811869	-7.527302	-8.076997	-17.375736	-25.047327	-7.872536	-12.826817	-16.72139	-20.516285	-25.541368	-28.76513	-22.384113	-29.452074	-28.6499	-11.231567	-16.338646	-10.9406185	-11.37697	-13.565775	-13.793135	-18.227936	-14.009151	-7.2882276	-19.55663	-20.791533	-17.122787	-18.11853	-18.28323	-12.026688	-21.291634	-26.530462	-31.640156	-4.2781863	-9.446142	-8.309951	-19.273203	-26.13485	-15.822194	-8.670187	-16.669321	-16.922215	-12.827459	-12.82206	-11.011602	-12.7680435
¸ßË¹°×ÔëÉù´¦Àí (185).mp3	-5.463927	-7.163718	-8.005942	-2.311079	-4.8179226	-8.889505	-15.787556	-19.079775	-17.414585	-5.3450475	-4.2498097	0.27091038	1.6684657	-0.013926327	2.1531417	-2.9447052	-8.973782	-8.160859	13.018861	6.1763496	3.0848505	-15.479862	-11.458855	-10.426258	-4.5386815	-7.196216	-4.350701	6.695905	5.926091	3.6826625	-0.81040937	-0.15297945	3.50816	2.8809552	2.942389	0.6617515	-12.805908	-4.700191	-0.675634	-3.0166655	0.98564696	-3.1760278	-13.778076	-18.821474	-13.606202	-10.275669	-8.66369	-2.869357	2.2684221
¸ßË¹°×ÔëÉù´¦Àí (186).mp3	-3.2175162	-6.623831	-8.885458	-6.7127714	-7.4032373	-3.2486506	-12.97593	-11.402061	-7.005209	-8.679724	-14.191463	-22.989845	-12.722908	-12.735649	-10.469263	-14.272974	-16.413975	-18.615788	-2.2097979	-10.931395	-21.578953	-14.92926	-13.863694	-11.060934	-10.523758	-12.123335	-2.1371427	-2.7957034	-3.6951745	-2.549252	-0.52499515	-1.9679326	0.9584009	2.1469276	5.007867	2.8223386	-4.219766	-9.059038	-11.794119	0.49686986	-1.5080514	-0.32702583	-6.568601	-2.532554	-1.6293074	4.3890686	-0.35977483	-3.6687322	-0.76408845
¸ßË¹°×ÔëÉù´¦Àí (187).mp3	-12.988109	-15.899406	-14.158019	-18.083889	-25.212606	-23.726948	-4.601968	-12.134018	-9.344751	-13.834461	-17.508854	-20.634705	-6.0435734	-10.58911	-12.834414	-18.50894	-17.3144	-11.282949	-16.138737	-21.929993	-14.12208	-14.394424	-17.307447	-16.747639	-23.860298	-22.85609	-18.094769	-4.081427	-8.269701	-7.3285804	-10.824669	-12.148682	-5.0632954	-1.9504039	-9.261447	-12.300837	-13.198461	-14.672168	-14.441712	-7.4339657	-17.893261	-19.82891	-25.612717	-23.58649	-18.717918	-5.0949583	-10.995768	-7.3312235	-14.488643
¸ßË¹°×ÔëÉù´¦Àí (188).mp3	-12.84301	-15.9580345	-15.010372	-3.7223835	-8.321442	-5.2315664	-9.391266	-8.494001	-8.908154	-16.920395	-14.4947815	-9.786512	-8.877502	-15.368104	-19.180939	-8.626408	-9.501259	-4.7508116	-11.262033	-10.164442	-7.187378	-17.113388	-18.12928	-19.824171	-8.0175705	-13.563755	-12.753798	-16.499681	-13.972376	-12.657665	-10.298302	-12.578602	-10.0581665	-7.3638377	-8.645992	-7.0028152	-16.440693	-9.697886	-1.0588338	-8.255097	-14.952511	-14.653633	-18.57082	-15.754103	-11.702479	-17.76926	-18.177504	-13.022526	-8.247835
¸ßË¹°×ÔëÉù´¦Àí (189).mp3	-19.644062	-23.185598	-21.96786	-3.4989004	-3.9350197	-2.197505	-11.701895	-19.341286	-18.127449	6.225878	4.3019457	1.7002563	-6.8654456	-14.275587	-15.174183	-6.391547	-4.1736555	-8.787612	-1.9711066	-5.966408	-5.77572	3.530222	4.030616	-0.03515029	-7.1280594	-0.42028335	6.725356	-8.387928	0.6682526	3.0152838	-8.266214	-7.5606833	1.4987707	-8.62229	-11.422413	-6.467053	-19.574907	-19.514454	-16.101805	-5.1945	-4.9932036	-1.8541348	-3.0147834	-3.9715853	-5.9629335	-14.392619	-9.207056	-2.6616616	-5.0785027
¸ßË¹°×ÔëÉù´¦Àí (190).mp3	-18.029613	-14.801734	-9.404709	-10.065474	-13.215594	-12.993311	-9.270521	-5.563079	-2.7583375	-7.538902	-10.590277	-8.804229	-18.63351	-11.887793	-1.3305464	4.3329177	0.4811902	3.574189	-5.6756144	-2.0619626	0.2867744	6.264564	8.166293	7.396461	8.478638	4.618535	0.11681044	3.6125183	-3.095322	-6.351399	3.3958125	-2.9195294	0.07050404	-6.1950474	-4.2107186	4.373908	-6.530491	-6.92316	-4.338003	2.6024134	-2.676291	0.6910126	6.5462494	3.7606654	-0.9118373	5.955048	5.636863	-1.9222515	-4.2751646
¸ßË¹°×ÔëÉù´¦Àí (191).mp3	-1.4436767	-3.036593	4.9886355	-1.5224295	-5.104673	-3.084012	-2.667656	-5.9859343	-4.837388	-13.946877	-15.666292	-8.126105	-13.2170105	-13.315537	-12.834656	-9.508563	-14.997224	-22.50803	-10.833342	-13.003212	-13.369818	3.8196661	-3.4928982	-6.317835	-8.092365	-14.498735	-12.931509	-8.750624	-11.633615	-16.389017	-12.555174	-14.329507	-15.191675	-8.942667	-14.825994	-14.701324	-17.479715	-12.986457	-9.696825	-17.04119	-14.261122	-6.389118	-11.002436	-12.126289	-7.519264	3.6237779	-0.17148083	-6.8017883	-0.17818114
¸ßË¹°×ÔëÉù´¦Àí (192).mp3	-6.974495	-3.0535684	2.8094409	-9.211798	-10.115017	-5.52826	-21.605406	-26.014246	-20.543598	-13.115112	-14.5663185	-10.967394	-1.1750602	1.5888864	0.09147513	-11.24531	-8.744547	-3.2646928	5.284298	2.3366363	-1.0687492	-5.012745	-11.408558	-9.532555	-3.8798368	-1.3603871	0.22739224	-2.2333748	-6.3949757	-10.380785	-10.720306	-6.9225483	-4.3758764	0.75589085	-3.1453211	2.3213983	-8.13084	-10.85894	-13.0149975	-8.510959	-3.7720313	-4.1904106	-5.7807064	-6.7215614	-14.9479065	1.058203	-5.6891694	-7.265312	-20.582745
¸ßË¹°×ÔëÉù´¦Àí (193).mp3	-19.880365	-13.331689	-6.470953	-7.326805	-14.183928	-10.432764	-18.793587	-19.124249	-19.306318	-6.0550823	-9.97267	-9.383195	1.920225	0.7690957	-1.2567981	-8.207764	-7.6012545	-2.676168	-15.50791	-16.698195	-10.831177	1.0367595	-0.5453944	-1.5440316	-4.4292397	-2.5476081	-7.069364	2.5790696	5.994091	4.1875653	-5.1217265	-5.0884695	-0.62577415	-1.1282395	2.181427	5.9676275	-22.667925	-23.089256	-19.619957	-5.387485	-9.43892	-9.02561	-7.236416	-8.680798	-1.1902013	0.3930694	3.7572641	5.130616	6.8776274
¸ßË¹°×ÔëÉù´¦Àí (194).mp3	-0.31436604	-1.1644499	0.13681895	-6.1279907	-4.678151	-0.9752071	2.87498	2.820456	8.019701	-1.5573009	-4.4984636	-7.1470747	-11.864999	-7.69553	-3.4392605	-14.034374	-20.50235	-19.788342	-15.236277	-19.653904	-14.677933	-18.769386	-19.244162	-15.49534	-14.248921	-19.383427	-17.38831	-10.84926	-10.692322	-12.391757	1.8219409	-1.5355654	-2.5927389	-2.8020597	-3.7101774	-5.6781235	-14.904423	-17.032768	-10.57634	-11.153923	-13.898475	-15.237091	-4.207427	-13.385496	-19.223133	-14.784529	-17.961956	-14.600748	-9.774374
¸ßË¹°×ÔëÉù´¦Àí (195).mp3	-15.496501	-14.353487	-12.729357	-17.12982	-21.31112	-15.339321	-13.259161	-18.424877	-8.378506	-21.561115	-18.915798	-16.369757	-20.465149	-21.72733	-20.089417	-19.669525	-18.921682	-9.290743	-19.657581	-22.871761	-19.648684	-8.173795	-12.199627	-9.6474285	-11.35421	-14.692268	-13.775642	-23.291323	-17.97657	-13.336481	-6.519763	-15.076616	-20.751358	-19.47916	-20.821594	-19.51049	-16.328362	-15.23596	-13.628478	-14.554253	-16.724964	-16.789684	-8.396959	-14.926968	-21.841854	-22.729317	-18.852104	-21.121546	-22.885983
¸ßË¹°×ÔëÉù´¦Àí (196).mp3	-17.89975	-14.879919	-11.862858	-10.714483	-11.102015	-8.858405	-12.669487	-15.771279	-15.470446	-14.771914	-21.501453	-24.062963	-14.451366	-18.915648	-7.764744	-12.23655	-9.946245	-3.5759606	-1.9939582	-7.4969425	-6.998525	-10.93078	-11.114785	-5.1460752	4.786746	4.708256	3.4380343	-5.5182486	-5.354782	0.273946	15.868351	16.684586	15.654882	-7.917285	-8.972977	-0.98538053	0.9808924	0.6593621	-6.3767867	-10.8687935	-8.972521	-11.2673645	-1.6787864	-3.1175117	-3.5614095	-8.700365	-5.194135	-6.9828568	-11.553126
¸ßË¹°×ÔëÉù´¦Àí (197).mp3	-9.889711	-9.576424	-4.290592	-3.0812168	-14.482536	-17.89082	-5.739273	-7.538768	1.7044373	-2.7227445	-6.2414646	-10.340827	-0.27315813	0.9779769	-0.36344916	-1.5672047	-4.7647004	-5.7796135	-1.6819563	-4.44811	-8.046659	-9.707331	-7.814801	-5.17132	-10.127983	-2.7043915	-2.9458752	-10.424123	-14.430158	-13.395988	-1.0539129	-4.770485	-4.9588795	2.7453957	3.7076907	6.690066	3.3203988	-0.2302	-4.6755486	-8.440842	-10.810465	-12.103782	-10.849544	-12.063286	-13.875308	-1.3989428	-1.2192969	-2.9378421	-8.4725
¸ßË¹°×ÔëÉù´¦Àí (198).mp3	-26.36633	-23.365124	-17.294716	-19.30095	-24.127272	-18.349089	-27.355373	-25.603657	-26.26404	-32.657196	-29.436316	-27.541042	-24.909111	-21.946346	-19.87693	-20.648975	-18.76972	-15.059669	-16.075394	-25.805756	-33.361134	-12.87786	-20.242807	-23.939888	-11.987202	-14.21657	-16.605618	-19.653217	-23.498463	-30.201363	-16.264626	-22.215263	-23.207243	-22.355864	-25.76815	-24.122578	-13.337496	-17.738176	-16.360718	-20.179	-24.048813	-25.99166	-32.16149	-25.356049	-10.196743	-21.87835	-20.859783	-19.75698	-9.588774
¸ßË¹°×ÔëÉù´¦Àí (199).mp3	-7.2949314	-11.805511	-10.2325535	-2.747816	-5.5189857	-9.640961	-7.5638323	-6.5926485	-3.0186973	5.6286464	-0.78582925	0.20008719	-4.6019573	-3.51623	-0.74139273	-1.565292	-4.3586807	-6.577915	-2.3467922	-2.4812932	0.65451473	-6.270314	-6.983359	-17.25451	2.2943738	-2.5366883	0.501206	2.991337	2.6271825	4.3533654	-1.0471596	-2.6855793	-2.5752306	-1.4992021	-0.3503077	2.2449324	20.668873	9.242749	2.6927028	-8.91205	-2.937057	1.0899711	-12.652362	-7.4296513	-9.992119	-7.687333	-1.5545431	-5.7048063	-4.542535
¸ßË¹°×ÔëÉù´¦Àí (200).mp3	-4.190974	-10.508262	-16.225212	-26.93132	-32.127907	-29.311222	-2.733763	-3.21512	-0.7885	-12.465311	-6.4429398	2.051167	-7.634296	-7.628796	-9.808454	-1.2494042	-3.6060963	-5.495829	-7.6703176	-7.1188	-1.453826	-28.201609	-25.36845	-22.393913	0.35450926	-4.2348166	-9.867332	-15.429124	-17.306908	-15.52607	-6.201263	-3.9573069	-5.6276593	-1.9911516	-2.03373	-4.6468167	-2.4231236	0.780084	-0.70872736	-8.667249	-1.9522452	-2.3056011	-4.298026	-8.124792	-2.8308656	-9.547731	-9.467669	-7.1762447	-2.9670756
¸ßË¹°×ÔëÉù´¦Àí (201).mp3	-11.671643	-12.491041	-10.568281	-17.301306	-11.606843	-5.2834125	-17.467314	-17.516392	-13.216608	-10.377744	-9.581377	-10.144248	-2.8859797	-5.9208913	4.2463264	-8.095905	-8.999571	-6.489425	-12.576971	-8.483912	-2.654872	-10.676791	-13.021546	-12.998009	-14.038244	-12.225084	-5.2231693	-15.600214	-17.288761	-12.023171	-20.564629	-19.818262	-19.408745	-15.499025	-20.282726	-13.769215	3.4769397	0.8615569	-4.706826	-10.823067	-8.25027	0.09633362	-3.4914694	-4.566873	0.9518114	-7.378146	-14.993488	-14.701926	-9.665449
¸ßË¹°×ÔëÉù´¦Àí (202).mp3	-0.4785245	-0.5380147	-0.60971093	0.077069074	-3.8971667	0.012019098	-1.0799887	-4.9753056	-3.4373302	-1.2871671	-6.089816	-11.298373	-10.216074	-13.842593	-11.571934	-4.4502053	-4.011869	-4.409098	-4.549859	-7.1728654	-1.9545965	-5.18192	-1.7228495	3.309608	4.0019197	-0.4047345	-6.9663205	-6.559992	-5.629811	-0.2715301	8.262421	5.056834	0.78505325	-1.2997712	-6.1587677	-3.8807497	-2.2691228	-0.66371095	0.11472881	-0.17759371	-2.77114	-0.4933598	-0.35687977	-2.6181145	5.720701	-0.94569147	-5.251068	0.4702534	-4.942508
¸ßË¹°×ÔëÉù´¦Àí (203).mp3	-7.0325384	-10.002672	-13.07417	-15.456594	-21.063797	-16.533333	-10.238117	-12.097517	-10.491507	-11.505595	-13.841974	-11.9138	-2.2982583	-2.7736945	-4.174911	0.6153858	-8.913975	-15.548263	12.351189	14.442751	10.7722	7.6698775	3.9802349	0.29594728	3.8502388	2.3767197	-4.438945	-23.085373	-19.244167	-18.60986	-17.024597	-13.515621	-10.428169	-5.585416	-5.2331133	-6.4625406	-0.42658544	4.333112	8.739735	5.6088004	8.041752	6.9615836	-16.999662	-9.8929825	-12.986582	-28.0013	-18.08674	-12.061386	-20.758755
¸ßË¹°×ÔëÉù´¦Àí (204).mp3	-17.970545	-15.683683	-7.878605	4.4747124	1.8610017	-1.0764551	-2.7404413	-3.683621	-6.3294077	-3.594827	-10.798853	-12.364212	-4.123895	-3.077548	-1.9985042	-1.6674502	-3.2691793	-4.365074	5.202607	7.101396	12.2217655	-11.302827	-10.986916	-11.527351	-6.7209806	-11.384497	-8.111351	-5.636963	-7.0513425	-2.0881975	-19.484833	-15.214982	-16.875973	-17.058865	-17.95509	-18.442663	-11.469234	-14.660229	-14.731973	-11.485787	-9.161374	-10.202362	-11.019661	-17.017006	-21.182255	-11.323429	-11.690136	-12.814526	-6.844103
¸ßË¹°×ÔëÉù´¦Àí (205).mp3	-0.8161633	-4.6814566	-4.582781	-6.7280073	-8.662905	-3.616523	-12.728029	-12.81266	-13.146779	-10.16471	-12.631685	-14.395543	-1.2987797	-8.670832	-1.536268	-9.52397	-9.110071	-2.8134942	-7.6596766	-8.808069	-17.219334	-7.5270624	-10.411377	-8.249047	-8.863726	-15.594056	-11.338601	-0.19285643	-5.218322	-8.04321	-5.5769153	-11.543533	-10.331244	-5.955373	-11.993228	-10.965644	-10.617317	-10.642722	-9.386124	-18.451939	-19.068367	-15.267237	-9.168415	-10.390483	-12.957024	-15.159185	-19.303099	-14.851933	-4.9030657
¸ßË¹°×ÔëÉù´¦Àí (206).mp3	3.7773218	-0.8184053	-3.871618	-1.9018557	-9.65065	-16.68426	-28.646093	-22.774767	-25.211346	-11.541059	-11.485242	-10.800877	-6.942622	-10.525509	-5.468203	-3.9240556	-7.029976	-8.92502	-18.036531	-15.271975	-8.902696	-20.566711	-23.487251	-27.246235	-13.5773945	-17.755886	-14.6343	-3.3418403	-1.9472706	-5.7191687	-16.972996	-14.726337	-10.061926	-13.848534	-11.062164	-1.8313758	-24.057886	-20.482735	-19.304604	-27.71463	-21.017342	-18.178871	-15.168573	-14.309553	-18.515951	-23.468346	-19.970608	-14.996277	-11.264618
¸ßË¹°×ÔëÉù´¦Àí (207).mp3	-11.942344	-12.052	-10.6325	-10.307765	-12.509251	-12.142487	-5.5350323	-7.5910797	-12.577435	-6.6467333	-9.564224	-13.237667	-6.28205	-5.1119146	-4.6989017	-3.4835439	-7.2250843	-7.9370112	-6.531109	-7.329111	-8.274086	-1.8554097	-9.976337	-10.8592	-17.995092	-12.295039	-3.7914886	-9.528356	-16.20086	-18.10979	-2.107788	-5.1553597	-1.1282419	-2.5221725	-6.138765	-13.675194	-8.690025	-8.419947	-2.367731	-12.605865	-14.198837	-7.0177402	-4.338193	-3.108986	7.1035185	-7.637732	-13.957558	-13.124314	2.865484
¸ßË¹°×ÔëÉù´¦Àí (208).mp3	-3.509109	-9.225825	-10.311557	-9.4748745	-9.861354	-0.17829758	4.4134884	-1.9524845	-5.987668	-17.330685	-15.852884	-10.313103	-6.5031767	-16.809116	-21.681858	3.380188	2.8138094	-0.5018653	-14.924818	-12.030127	-8.234218	-12.610345	-14.433533	-14.814882	-8.53211	-8.973904	-4.906807	-9.1461315	-8.232513	-4.316592	-13.682682	-17.449562	-12.385582	-13.6041565	-16.141033	-9.787724	-0.26041913	-4.27211	-9.838252	-11.039565	-9.228712	-2.092059	-19.529154	-18.210957	-12.567429	-7.8667026	-12.113689	-12.481543	-5.6375294
¸ßË¹°×ÔëÉù´¦Àí (209).mp3	-19.650913	-9.938637	-0.17248118	-8.670561	-12.150499	-11.748304	-4.3184795	-5.800827	-2.053792	-8.103084	-9.259951	-11.904049	1.1926053	-0.4950664	4.817987	-19.934525	-20.689762	-24.321146	-23.60312	-23.284035	-20.764893	-18.516136	-20.192528	-19.34927	3.8945065	-0.3164884	-0.3918333	-10.965412	-12.369553	-19.50035	-22.108559	-23.322628	-16.95958	-31.504185	-22.1315	-15.6592045	-2.0869844	-5.569326	-7.6929226	-1.094218	0.01635623	1.3390064	-2.966385	-11.569614	-8.974425	-0.6641109	-8.021187	-12.107929	-9.722624
¸ßË¹°×ÔëÉù´¦Àí (210).mp3	-1.5819894	-3.474572	3.0139542	-5.9373636	-10.233358	-1.2425057	-13.331464	-18.705067	-20.67274	-17.621292	-15.910835	-10.256672	-2.7156703	-5.9607296	1.7228048	3.8219423	-0.5582658	1.8750625	-7.1151533	-19.101181	-20.44497	1.1510435	-3.640955	-1.7962803	-13.188648	-21.309986	-26.384632	-0.8257754	-6.250076	-5.997059	-26.454576	-23.927204	-22.958595	-10.838324	-11.909907	-7.0359087	-23.434772	-23.892822	-25.32572	-24.298937	-25.351263	-24.662003	-3.0876908	-8.693279	-7.4235907	-5.6470156	-4.6683264	-5.8307433	-9.42693
¸ßË¹°×ÔëÉù´¦Àí (211).mp3	-5.9102116	-5.787709	-10.675416	6.273729	4.221461	2.1248407	-0.021488726	3.7150373	2.0761049	-9.487089	-11.621271	-13.2154255	-1.0634124	-5.0783453	-10.625181	-6.8758163	-7.7601843	-12.246124	-1.4694296	-5.999719	-8.24277	-4.3563423	-6.3106318	-9.522487	-5.2822943	-11.1114235	-11.431741	-15.884525	-10.457344	-6.992749	-9.093927	-13.582317	-9.885954	-12.853987	-16.228062	-20.358181	0.879789	1.2419279	2.9198465	-5.2489963	-9.419159	-1.939955	-2.9232693	-1.8578535	-5.6113677	-9.969671	-9.542902	-6.2489448	-10.541609
¸ßË¹°×ÔëÉù´¦Àí (212).mp3	1.1304969	-7.1171436	-11.947302	-23.936678	-26.226688	-29.076405	7.208291	7.8014894	4.9621496	5.081826	4.8570986	8.077813	3.563332	-0.7129017	-0.3849162	16.749908	10.840084	9.273565	2.5960803	0.21499282	0.055981427	12.644739	11.898401	14.614151	1.7317678	3.130116	6.486863	-14.419108	-6.0735846	6.8997707	2.60202	-2.9227023	-4.4062033	7.680437	6.037488	2.887144	15.889936	8.075237	9.284367	-0.41833878	-5.9342647	-2.9115005	-10.604357	-8.994719	-6.4055142	-11.087398	-8.11874	-6.197767	-2.069556
¸ßË¹°×ÔëÉù´¦Àí (213).mp3	-2.3781805	-2.2579024	-5.5236273	-9.920574	-8.260284	-11.749756	-7.3480635	-4.7114997	-2.0570998	-7.449133	-2.1790688	-1.756254	-4.2837915	-2.7502387	-3.837746	3.541997	-2.845845	-2.51479	-7.0886908	-10.880384	-4.748108	-1.8278548	-1.0648468	-0.96628726	2.8804588	-0.64182854	2.4989789	-1.3997068	2.1452212	7.2427316	-2.1466322	-0.7838913	5.078682	6.1180696	2.0660195	2.2829964	-6.180168	-10.191257	-5.7780647	-0.40723598	-0.030231297	1.2427028	-5.0455894	-0.4646476	-4.5192447	-7.241684	-7.2741346	-7.191379	-4.8604565
¸ßË¹°×ÔëÉù´¦Àí (214).mp3	-1.2549604	5.913743	3.9913461	-1.1616015	5.1945863	8.682102	-0.2777899	-4.9537625	-6.4119563	-17.190771	-15.12279	-8.009378	-8.084782	-7.272011	-10.4152355	1.27248	1.6842978	0.9312642	1.804483	-0.9364632	0.369164	-1.1223466	-3.86167	-3.6434715	-8.013646	-14.607451	-16.017948	-10.891996	-14.731132	-11.148255	-19.686462	-14.419118	-13.097544	-6.3309975	-11.283262	-9.883883	3.1217365	-2.9182727	-7.4784737	-14.822266	-11.96974	-9.260026	-7.7588377	-5.873837	7.2440453	-14.742229	-13.871578	-14.400827	-9.434423
¸ßË¹°×ÔëÉù´¦Àí (215).mp3	-25.040913	-19.916546	-13.60288	-12.746765	-11.74773	-11.5240345	-11.620996	-15.344731	-15.384505	-11.972776	-18.142097	-16.667007	-4.987999	-12.114346	-14.259687	-9.6773	-16.515165	-16.164486	-5.4398823	-9.6655445	-13.445356	-7.2600803	-8.360985	-7.7704606	-15.351509	-15.737696	-14.032753	-4.6962852	-13.287134	-13.416548	-4.8745155	-9.887502	-5.828387	-7.827215	-10.150965	-8.089108	-5.0200195	-17.931074	-18.563828	-13.63336	-16.574295	-9.28702	-11.961988	-18.796127	-13.489797	-11.985652	-20.88339	-16.700163	-9.508678
¸ßË¹°×ÔëÉù´¦Àí (216).mp3	0.7709731	-3.3591502	-6.331999	-0.22746599	2.3619595	9.22369	-1.813007	2.6004205	3.1562	0.55522096	4.6769996	6.128207	-13.940145	-14.461138	-15.407785	-12.826498	-12.601162	-9.710419	10.614063	6.6310406	10.05877	-1.5503205	1.7172894	-0.9117423	-6.0839086	2.3180532	0.18084066	-6.411149	-2.3094625	-6.9412766	-5.803547	1.5528972	10.803104	-8.633776	-1.1069021	-1.5692418	-3.3571844	-6.4136314	-14.2722845	-19.42225	-16.533302	-16.750126	-8.787125	-3.1390033	-7.2909536	3.91922	2.2189069	3.2839003	-9.689021
¸ßË¹°×ÔëÉù´¦Àí (217).mp3	2.4080853	-1.1977112	1.2529196	-6.6582613	-13.494896	-15.354122	-1.6492071	-9.037569	-10.459875	-14.632098	-12.670017	-7.791602	-5.9314127	-4.7587595	-4.8613133	-0.43168682	5.310219	4.6471863	-0.8445707	1.7234061	1.6644108	5.7421565	3.95438	2.1301074	-7.846843	-6.1672335	-6.367922	-6.574817	-5.5540285	-2.5775595	-0.3578595	-5.4590673	-7.411564	1.4929473	-1.9406492	-4.118329	0.6970935	-4.9851747	-8.219753	-9.792556	-8.815014	-7.6998563	-5.4314237	-7.13235	-11.276167	2.887459	-2.1871939	-3.1568651	-11.778709
¸ßË¹°×ÔëÉù´¦Àí (218).mp3	-17.459473	-15.903014	-7.8024974	-12.006314	-16.729258	-18.919867	-23.955406	-26.49324	-13.105986	-9.323288	-21.850182	-16.058496	-27.356071	-30.49039	-33.323162	-6.3583803	-8.389058	-6.133549	-11.015282	-7.499901	-2.1964493	-12.123898	-10.550609	-10.659544	-13.008768	-8.990192	-6.1994696	-11.779653	-13.366056	-10.622187	-7.00828	-8.541441	-14.897988	-10.202709	-12.466516	-8.500999	-9.856848	-16.582352	-18.174444	-6.5588527	-10.685753	-15.219578	-9.881266	-19.315022	-23.079075	-24.222801	-25.341835	-20.35532	-30.40823
¸ßË¹°×ÔëÉù´¦Àí (219).mp3	-15.332676	-19.559557	-19.594322	-13.133811	-12.262325	-6.0475407	-9.996368	-13.363957	-12.937935	-18.608105	-12.041051	-7.968311	-5.429592	-8.384022	-6.60531	-15.427126	-15.559298	-15.300207	-15.181568	-20.84681	-22.471468	-14.350252	-15.9243965	-6.8282576	2.2086987	-0.8364676	3.3447442	-11.504593	-11.937885	-10.96896	-16.77835	-15.904403	-14.218752	-18.206573	-17.498302	-13.597227	-8.697986	-11.682936	-12.498629	-7.49396	-14.394754	-15.061974	-17.007282	-14.251596	-16.77603	-8.1488495	-13.51289	-5.670917	-10.123516
¸ßË¹°×ÔëÉù´¦Àí (220).mp3	-9.687283	-11.432505	-12.842604	-4.8309307	-8.930867	-11.989269	-9.148984	-5.5288973	-1.1076344	-16.825617	-15.497423	-12.684715	-16.060612	-14.066518	-6.8943853	-13.720394	-13.787323	-10.587279	-10.396145	-6.605876	-7.304919	-7.271372	-9.24645	-6.806366	-5.873023	-8.828063	-10.610046	-6.302947	-8.178025	-6.4702516	-7.3152423	-7.2303977	-13.00539	-3.2205842	-6.5676937	-13.106243	-11.9704	-7.607561	-2.415475	-4.7640038	-4.4641914	-14.900603	-4.2326565	-5.9831867	-9.971072	-5.2451305	-8.470258	-2.767846	-5.69503
¸ßË¹°×ÔëÉù´¦Àí (221).mp3	3.6285508	4.7249866	5.010356	-5.848548	-3.4924092	-2.2142239	-9.298152	-6.566326	-3.7335498	3.6953015	-0.5396435	3.4696867	0.711661	4.7498326	6.8666344	-4.292497	-1.2650533	-7.3865633	0.48908055	2.124445	1.9708419	-1.0440059	2.2529645	9.316712	-14.3935175	-13.9392185	-9.537981	-4.1930285	-9.792255	-7.7229137	-14.169872	-19.00262	-18.736523	-10.6702175	-7.2153664	-0.47932965	-9.037584	-11.10128	-7.5565367	-0.52910364	1.9722154	1.4703429	11.520993	9.464248	7.208169	0.5010867	1.0522323	2.3657916	-2.2893326
¸ßË¹°×ÔëÉù´¦Àí (222).mp3	-9.015024	-7.4062667	-3.2477267	-6.500551	-7.1035457	-3.121931	-5.973063	-9.304489	-3.8057451	-10.285323	-11.053914	-14.180431	5.083567	5.238042	7.353774	-8.383846	-13.1557045	-10.163195	-4.795212	-12.56719	-10.855877	-12.857195	-13.639633	-11.281975	-10.003038	-12.626141	-10.444672	0.5901228	-3.5400467	-1.4109517	-23.558134	-18.053108	-13.053407	-11.036101	-13.32708	-11.505012	-18.27133	-20.27645	-16.803322	-11.127907	-13.954044	-14.272877	-7.83726	-10.936778	-10.1925535	-14.301462	-23.725948	-25.84949	-3.4365263
¸ßË¹°×ÔëÉù´¦Àí (223).mp3	-4.6120105	-10.860056	-6.3898706	-12.813616	-10.915229	-9.50794	-18.700676	-22.63475	-24.919615	-8.260857	-8.408392	-5.3077583	-13.494698	-14.047162	-13.304525	-4.898061	-8.018291	-7.3808928	-0.9920435	1.3416548	5.7214103	-9.735386	-10.061014	-6.724818	-12.021702	-8.483517	-2.454556	-11.97378	-9.484725	-5.808365	-3.4390361	-11.170394	-14.379171	-3.461066	-5.874665	-5.289343	1.9822462	-2.651775	-7.842704	-0.08684474	-0.9175642	0.7445978	-3.212274	-5.340936	-5.6127586	-11.735102	-13.569312	-5.9224396	-4.7775984
¸ßË¹°×ÔëÉù´¦Àí (224).mp3	-2.8176026	-0.7887807	0.6496899	1.9559555	-2.6882372	-6.3017187	-2.503147	-1.6040506	0.47570378	7.9550786	6.683256	2.1750498	5.295002	2.2505732	4.8351593	-12.957838	-8.761083	-5.3343444	-5.403163	-9.459119	-9.541633	5.5894003	6.6314883	7.460386	3.13469	3.5887065	9.907814	-8.627598	-2.298896	1.5182009	10.790675	7.152802	0.5308762	-5.0262337	-1.5323596	1.3074214	3.4637532	-3.4367828	-13.125832	-5.542594	-7.884636	-6.2344174	4.907543	0.49585652	2.9099078	-2.7805848	2.118586	1.7750111	1.6116664
¸ßË¹°×ÔëÉù´¦Àí (225).mp3	-16.63919	-17.591011	-14.588182	-9.9621315	-10.080984	-12.127394	-12.654644	-12.94884	-7.5653267	-21.364588	-25.672302	-19.109604	-11.875372	-11.935562	-6.2434406	-11.061396	-13.138094	-8.255394	-0.5066438	-5.9133534	-4.7071037	-17.59312	-19.792007	-18.072151	-6.1392126	-9.621799	-2.540935	-16.59527	-16.952444	-13.892874	-11.026028	-13.463699	-9.681308	-10.075281	-12.441171	-9.909208	-3.8695128	-9.540092	-4.672055	-6.3380547	-10.623935	-7.9740334	-7.8068113	-5.2843246	2.0804102	-11.303258	-13.432563	-9.172327	-2.223195
¸ßË¹°×ÔëÉù´¦Àí (226).mp3	10.147256	5.5985184	-0.8698097	-7.34052	-4.6290016	5.1637	3.8807197	2.1361814	-1.4751868	-2.8307824	9.947212	19.401379	13.847503	18.605036	18.21695	4.5717535	5.0738864	-0.40328783	-7.5688686	-6.718894	-3.7171013	15.958452	10.517303	7.517389	3.0218554	-1.2558584	0.7134816	-5.8643293	-2.7150786	-4.844293	-18.519104	-21.666584	-19.806301	-12.090382	-13.591608	-18.118055	-0.8774121	-13.626986	-13.146989	-11.203379	-11.887593	-7.4585257	10.730566	-1.2917354	-5.100319	-2.198143	-8.408798	-7.4308453	-5.569166
¸ßË¹°×ÔëÉù´¦Àí (227).mp3	3.6642041	-2.8158886	-3.473641	-16.03076	-14.675426	-12.2085	3.5924602	0.8672122	1.829854	-2.757471	-2.1409507	-0.95277494	-8.218346	-9.730321	-7.906069	2.2911904	-4.062724	-10.401808	-9.658934	-6.1722145	-1.4867785	-4.8160224	-8.264395	-12.777697	9.513405	5.884493	4.9688144	4.290728	-0.6324595	-3.4241915	0.19859481	5.177597	8.96015	-0.70663136	1.6263086	1.4419236	-4.9880495	-2.236417	1.6282289	1.0724862	0.6213595	1.6744764	17.268026	8.7054	9.606579	15.648356	6.888833	4.720798	-4.826375
¸ßË¹°×ÔëÉù´¦Àí (228).mp3	-18.065962	-21.030218	-20.561714	-17.628508	-21.655457	-18.321753	-0.27549064	-0.9447945	1.3297977	-5.1636887	-7.8317018	-11.723276	-11.126877	-9.413002	-7.8433704	-2.6017663	-7.30855	-9.284613	-7.803983	-8.494143	-2.957746	3.157668	-1.6953406	-6.952244	-4.3865347	-6.018915	-11.62295	0.26463628	0.5273062	-3.2835379	-2.2995176	-4.0635214	1.5551761	-4.851125	-8.1163845	-2.5989783	3.9853756	-6.5067873	-5.563422	-0.27045226	-3.1059203	0.21211195	-10.895281	-11.501793	-4.921129	8.555319	5.4553146	7.760314	8.213573
¸ßË¹°×ÔëÉù´¦Àí (229).mp3	-11.213322	-9.642918	-12.22504	-16.282845	-21.215508	-21.381706	-13.076765	-8.435636	-3.9077988	-17.063969	-13.259678	-12.460111	6.5226	2.5646133	0.42826372	1.924494	-3.4206119	-1.5730906	2.4305432	-0.55497885	-2.589035	-17.215683	-16.014591	-13.950363	-6.668274	-7.1220036	-8.729513	-7.2978687	-8.571562	-8.390129	0.8606839	-0.44917327	0.40356523	-11.263039	-9.715136	-10.546049	-8.775512	-3.7487159	-3.844844	-9.791388	-11.792377	-16.601765	0.33342615	-3.1935318	-8.693375	-16.764496	-16.419823	-12.137955	-10.509121
¸ßË¹°×ÔëÉù´¦Àí (230).mp3	-13.506252	-18.65881	-8.083237	-1.9988656	-15.730146	-17.192472	-8.617239	-16.286783	-15.566994	-6.5307865	-8.438866	-5.5044546	-2.9179769	-8.445094	-9.485263	-13.812763	-11.247709	-9.993719	-13.010736	-16.051167	-10.985643	-14.618118	-17.874098	-9.83932	-2.6350014	-2.8978157	2.9273214	-9.357602	-11.135527	-12.256715	-1.4140645	-3.8928497	-13.950432	1.4878503	-0.2737882	0.98870003	-7.3514023	-5.0608835	-6.156573	-8.159185	-11.177141	-14.492663	-10.907903	-14.786493	-15.380502	-25.627409	-22.248161	-13.57505	-24.799019
¸ßË¹°×ÔëÉù´¦Àí (231).mp3	0.18325472	-6.393056	-7.746014	-11.541496	-10.529737	-9.084133	-10.092255	-5.6553364	-3.627472	-5.8422003	-10.762102	-11.995094	-18.397392	-20.879435	-17.688812	-15.7583685	-19.887989	-21.131351	-14.769802	-19.095116	-17.18892	-5.333038	-12.16148	-13.83436	-5.5316405	-10.353638	-11.445782	-13.0377655	-12.596142	-16.123373	-5.724807	-4.629172	-0.51461315	-4.03721	-6.200306	-4.4029818	2.9549212	-3.7492619	-8.210911	-10.230424	-14.133728	-9.169832	-11.215775	-16.59832	-16.984959	-1.12797	-2.7735305	0.14015955	8.545225
¸ßË¹°×ÔëÉù´¦Àí (232).mp3	-16.01118	-18.060762	-17.330254	-4.5763574	-0.35911548	4.8329115	-8.273022	-8.085342	-6.734784	-12.351516	-14.251211	-14.9694195	-15.835437	-16.788921	-13.538259	-19.900124	-22.407982	-19.55566	-1.8713498	-1.0091128	1.4692729	-15.8712635	-11.292063	-10.631748	-12.715399	-15.475681	-14.947633	-18.958961	-21.510395	-21.524132	-6.9299593	-9.367195	-11.180744	8.605146	8.120314	8.864462	8.277199	6.802742	1.1952146	5.642412	9.534156	10.513226	8.961532	12.986607	11.902539	2.1012864	-0.20575547	-3.14319	-15.571901
¸ßË¹°×ÔëÉù´¦Àí (233).mp3	2.06962	1.2536327	0.7912047	2.190988	2.006723	5.4216576	-5.3766184	-1.4592117	-2.05958	1.2320175	0.97113216	-1.1561358	-0.34365928	-4.157673	-4.875848	-4.1049905	-7.89588	-5.9472885	5.0468273	4.40679	3.8835502	-3.6650295	-6.6630354	-4.074539	-17.747929	-11.139868	-3.0147057	-4.3344994	-0.20121798	-2.1238542	3.347508	-0.6470969	-2.3623865	-6.1192417	-2.8672621	-2.933157	-4.1786685	-5.5711455	-7.8810015	1.5511193	1.9232061	0.9885248	1.9106585	-6.32654	-9.658413	-0.833777	-2.9121437	-5.5144405	-5.204855
¸ßË¹°×ÔëÉù´¦Àí (234).mp3	-9.050683	-9.585901	-3.8800964	-12.283462	-15.274947	-9.039795	-13.280067	-15.770734	-14.677227	-4.817054	-9.541416	-5.0697503	-17.717197	-14.014223	-6.1063347	-17.219902	-22.314306	-14.063272	-22.359676	-26.155136	-24.248262	-10.314871	-8.582099	-11.204344	2.4392872	-0.69691837	-0.9373974	-12.406486	-10.695784	-8.086392	-14.610531	-14.747955	-10.304264	-13.878999	-14.90382	-16.324883	-15.241809	-20.028776	-19.14949	-8.823155	-7.853177	-7.0084934	-17.71365	-21.78756	-13.977161	-8.498568	-14.988261	-17.79845	-8.132097
¸ßË¹°×ÔëÉù´¦Àí (235).mp3	-9.3601	-10.980488	-8.088329	-0.6289352	-1.4534531	-3.5410142	-19.619576	-20.191273	-17.444168	-12.876123	-16.490435	-12.039877	-3.8346667	-2.1708927	-1.5508664	-4.2552013	-4.492239	-6.227404	-12.232548	-10.908528	2.5489259	-0.7589444	-1.3826678	-1.5278642	-5.046398	-5.5238333	-4.641526	-12.863441	-14.562326	-14.462202	-4.2761536	-3.08286	0.083557904	-7.2857037	-6.976145	-2.4228878	-10.154019	-10.995329	-9.593449	-3.0943604	-9.42128	-8.060647	-13.67645	-12.443039	-8.4121895	-5.05702	-14.830843	-12.341405	-2.878193
¸ßË¹°×ÔëÉù´¦Àí (236).mp3	4.894841	4.6138473	2.1633763	4.95115	10.538427	11.937495	-9.886765	-9.540376	-9.3415985	-8.818655	-23.593895	-19.569962	-12.409431	-12.864783	-12.606308	-12.542994	-13.907574	-17.873304	-6.4239755	-14.65207	-22.358887	-12.180105	-22.25457	-24.687326	-14.929221	-20.304316	-18.935442	-5.697891	-7.260597	-5.903246	-4.464106	-10.82229	-14.820361	-11.964762	-14.514473	-9.083748	-23.64943	-26.35739	-25.69008	-13.6137705	-13.910671	-14.187721	-14.801723	-14.544776	-10.854926	-13.887604	-18.624744	-14.219684	-8.278743
¸ßË¹°×ÔëÉù´¦Àí (237).mp3	-7.7230306	-6.9389358	-3.6644063	-0.24462676	-0.9608753	-0.18528497	0.42247844	-2.1666658	-0.18740562	2.277861	-2.179391	0.07677391	-8.16395	-3.7024827	0.3806005	-2.4944525	-5.8746486	-6.323555	-4.4073153	-4.679083	-2.8074481	-3.60069	-11.003077	-1.421428	-0.19081688	-4.8291693	-7.757497	-5.4006004	-8.488066	-5.5465364	0.29010335	-3.2521036	-10.260265	4.1538143	-3.263553	-6.3471923	2.859377	1.8854767	7.320834	-6.383621	-4.045696	-0.5286654	-1.5022255	-0.41855323	5.8907514	-11.053186	-8.707859	-8.348841	2.1845822
¸ßË¹°×ÔëÉù´¦Àí (238).mp3	4.349739	2.0748703	2.725387	3.352706	-3.284174	-9.244355	3.1797752	1.3013985	6.0104103	-0.16584289	-0.66219425	-6.2328067	-11.600332	-15.786356	-17.044436	-15.062611	-8.352679	-2.9950802	-6.351697	-9.0852585	-11.258976	-3.6789374	-7.044882	-4.5005426	-6.021717	-6.5765934	-6.588975	2.0790148	3.659014	7.6434	-0.023703396	-5.5540886	-2.4079373	-0.941488	-7.3717995	-3.020692	-6.940995	-12.230931	-19.785824	-15.545963	-13.091123	-7.6990128	-8.217479	-6.6497564	-11.949664	-6.175344	-1.6168299	2.7006996	-20.340816
¸ßË¹°×ÔëÉù´¦Àí (239).mp3	-6.9057302	-11.286954	-16.249111	-10.397844	-16.043186	-18.20131	-5.813791	-3.494115	-8.6573305	-20.3726	-19.852684	-17.467533	-12.5538845	-16.069895	-15.707351	-7.6328077	-13.188185	-10.912144	-7.098735	-10.593775	-9.769999	-5.5814548	-6.384833	-5.4760637	-19.76009	-15.8668585	-9.451295	-16.007103	-6.8857574	1.0361264	-6.199955	-11.912966	-9.571226	-18.427217	-16.882034	-15.760789	-12.001978	-15.203521	-12.679628	0.001709536	-3.7426834	0.15186228	-16.0905	-19.261143	-15.441517	-9.146204	-11.711401	-10.53784	-11.948402
¸ßË¹°×ÔëÉù´¦Àí (240).mp3	-5.5622587	-7.7287493	-9.272723	-7.2178764	-2.5431497	1.8343155	-10.722446	-14.347121	-9.646913	-7.3355293	-9.634375	-12.903862	-13.377474	-12.327299	-3.5531874	-3.3431046	-5.021266	-5.9547596	-11.750203	-11.404327	-13.033946	-5.806045	-10.894713	-12.971842	-5.7136803	-3.3429692	3.218948	-6.155716	-9.749523	-8.019407	1.8160808	-3.9180326	-9.483576	-10.609595	-14.581568	-14.920389	-0.3599977	-4.6935506	-7.4099164	-16.278564	-12.669527	-7.7724886	-8.754066	-4.163398	-0.7000313	-8.546095	-7.328644	-1.0402086	3.6622782
¸ßË¹°×ÔëÉù´¦Àí (241).mp3	-3.2201357	-10.043578	-15.104275	0.053040594	-3.9132633	-12.596569	-3.6122837	-5.8537626	-2.8013394	-3.146283	-5.7106953	-5.212576	-11.1510105	-11.986971	-8.666415	0.4726953	2.6838827	1.022625	-6.855808	-13.10437	-13.557632	-1.2230349	-3.5112858	-7.1730576	-5.242675	-10.242316	-13.253372	6.906309	-0.7735153	-0.37209082	-4.2475896	-9.329077	-10.036804	-16.942825	-19.29198	-20.045822	-4.325404	0.78590447	6.976872	5.286088	4.617692	9.022884	6.6056175	7.429577	7.755603	-7.547283	-7.787715	-4.7928576	-6.537262
¸ßË¹°×ÔëÉù´¦Àí (242).mp3	8.062099	12.926988	6.7903905	-2.3947194	5.3026333	2.9591045	7.8518124	4.7114577	7.06961	-7.576014	-3.3824897	0.7707628	3.0536094	1.1792518	2.0873291	1.6790655	3.2314372	-0.42057547	-9.736326	-5.6807327	-4.7234898	-3.3123796	-0.93625486	1.0890987	-3.4085503	-4.10945	-0.65149903	11.707499	9.356208	13.183119	5.6420527	2.6044464	-2.640508	-1.9827104	0.7145528	-1.3884246	-2.5441487	0.07436383	-1.4619573	-4.917407	-2.4363503	2.8102093	-3.365941	-2.2669876	-2.4135735	-13.241216	-7.138818	2.6342137	4.9546394
¸ßË¹°×ÔëÉù´¦Àí (243).mp3	-13.363905	-5.9065857	-5.6821537	-12.576973	-12.676014	-17.366714	-2.2303119	-1.3348542	1.1120688	-3.6337943	1.6581202	1.6647758	-5.951733	-7.8004074	-4.06518	-4.3754787	-3.255903	-1.2598534	-11.332636	-7.843258	-4.5343676	0.50396764	-0.8110637	2.0061874	-8.807018	-9.268465	-4.3484564	-1.7302971	-2.4393735	-4.171006	-13.299857	-12.744675	-3.4845357	-5.5000443	-7.3791733	-6.5498266	-6.9305887	-6.8365283	-2.1394444	-18.211246	-19.684711	-20.7439	-8.849105	-6.029529	-4.344024	-9.306653	-12.170568	-9.513873	-5.8287163
¸ßË¹°×ÔëÉù´¦Àí (244).mp3	-22.65674	-18.425474	-15.622575	-8.786299	-0.7651108	3.40708	1.2294881	3.5854135	2.5077143	-3.3108506	-1.6852608	-12.969482	-23.962706	-20.143734	-13.943939	-7.8015404	-8.027082	-6.4681034	-8.1133175	-11.2096405	-13.636363	6.4934473	2.7903156	1.488911	-5.4027824	-1.6789848	-0.1177997	-1.0749179	0.71524745	-0.057499647	-2.5769358	-0.48136193	3.1938043	-13.856493	-10.67905	-3.628737	2.6949496	4.889555	6.1768074	-12.128887	-11.688232	-9.659107	-7.7824225	-5.5561457	-2.3809137	0.0368869	-5.312168	-11.432643	-1.4285886
¸ßË¹°×ÔëÉù´¦Àí (245).mp3	-2.7423365	-4.285571	-3.1046052	-1.518604	-2.9295454	-1.9654684	-12.479909	-6.765276	-8.787438	-2.650682	-2.1333032	-3.4899638	-6.292468	-5.851992	-13.889538	-6.811695	-10.026254	-9.044685	6.209461	4.2764316	4.0376816	-3.08771	-3.670877	-7.273697	-13.378389	-15.178646	-10.642749	-9.834075	-4.424983	1.4600606	5.0645375	0.554148	-1.9007983	-3.7843122	-3.7001343	-1.7593653	4.046134	6.1689515	2.2071795	-0.21401462	0.91289306	6.546846	8.009523	4.0560365	5.553051	-0.65874875	0.4452839	-2.4048376	4.8391714
¸ßË¹°×ÔëÉù´¦Àí (246).mp3	-10.705217	-7.043667	-3.655941	-11.74042	-14.203803	-16.246109	-16.93152	-17.928326	-9.236784	-17.510738	-18.11384	-13.794799	-22.195261	-14.086585	-13.618721	-15.049492	-20.96087	-19.162987	-14.579093	-12.194491	-14.536231	-2.1965842	-2.795484	-3.2489843	-12.992728	-13.632109	-10.381228	-6.109271	-12.0853405	-14.402525	-6.861353	-11.854834	-8.569	-25.156292	-21.484327	-19.768583	-16.156116	-12.333166	-11.351925	-5.3534913	-10.6488495	-5.648147	-15.798126	-22.211952	-21.973713	-14.026421	-18.035858	-13.202448	-15.462094
¸ßË¹°×ÔëÉù´¦Àí (247).mp3	1.5380273	-4.932317	-3.4577475	-0.95373154	0.15682048	-7.158345	-1.9934034	-3.7294486	-4.4547806	-6.331478	-11.516412	-10.710861	-17.487993	-16.84749	-15.39181	5.361203	6.2247915	8.415916	-0.52792865	-5.3925953	-8.832446	-12.168287	-9.3422165	-2.762248	-6.1911697	-11.893217	-8.100778	-6.1891584	-11.413738	-9.912237	5.775545	4.5446973	1.7047548	9.21089	2.143888	0.001613557	-6.4460344	-3.191298	-2.501231	-3.5350769	0.39427507	1.8275088	11.074802	6.228786	4.464619	3.3845882	-2.845499	-3.533525	1.893157
¸ßË¹°×ÔëÉù´¦Àí (248).mp3	-24.249527	-16.329884	-13.941291	-9.701062	-14.408808	-14.440084	-16.00639	-17.082989	-19.463905	-14.267503	-9.789662	-1.9899744	-20.501919	-17.70886	-9.245729	-17.349632	-17.234661	-18.62933	-5.4478283	-7.33895	-4.165002	-13.892168	-17.718689	-15.317725	-5.8084164	-5.899434	-6.590254	-5.054117	-5.961422	-6.076	-1.8100858	-5.5612903	-9.317163	-15.495776	-12.354481	-2.4642491	-12.060411	-15.614363	-14.259788	-16.529194	-20.47007	-12.056484	-14.9226465	-21.471363	-23.418747	-4.622611	-11.842335	-14.399144	-13.987624
¸ßË¹°×ÔëÉù´¦Àí (249).mp3	2.2424338	-0.7770146	-1.12907	0.9388373	2.2475605	9.756693	-4.791746	-4.8388414	-5.3076057	-5.458987	-13.768162	-15.735091	-4.4070935	-5.9766665	0.2838539	7.2676163	4.9400234	4.8186502	-3.4799957	-7.0886374	-2.0850413	13.241813	5.0238843	4.256282	0.8547576	1.2818209	7.0654745	6.7043667	8.363342	10.02768	8.923331	8.101631	7.627797	-7.6487656	-6.9176497	-9.318172	-14.371605	-8.630727	-6.6754656	-3.2956963	-9.478678	-13.086077	-0.32075238	-0.30620795	8.096111	-2.6741953	-3.8889759	-2.297626	-6.6063647
¸ßË¹°×ÔëÉù´¦Àí (250).mp3	4.1273975	-2.2481365	-5.368066	-8.254818	-3.5716667	1.2511997	-14.026529	-15.96019	-13.685619	-20.6795	-22.706982	-18.127142	-9.581564	-11.245373	-6.9737635	-23.066444	-23.479176	-20.0997	-22.254469	-23.884272	-13.220321	9.819391	12.665512	16.10326	-9.54228	-14.247523	-13.951354	-17.92212	-15.812272	-11.040548	-10.036205	-13.066003	-8.755314	-10.607248	-21.736263	-29.343746	-12.004002	-14.449125	-12.453083	-20.892342	-24.294514	-23.03675	6.9102106	-2.960288	-8.806158	-5.2617464	-4.2304344	-3.0643964	-1.1728866
¸ßË¹°×ÔëÉù´¦Àí (251).mp3	-16.788506	-20.305748	-15.241786	-0.66952133	-4.237675	-6.640307	7.4828367	2.650735	4.167869	-2.984716	-2.615134	-5.6795306	-12.280529	-12.130238	-9.137591	-10.542062	-10.066763	-7.013464	-16.82756	-15.0642395	-19.556423	-6.137893	-14.500866	-20.36128	-7.7603784	-15.28124	-16.465067	1.9901204	-1.8421471	-1.6425593	-0.38544816	0.39335248	2.9919605	5.35201	3.6591825	9.724995	1.0953199	-2.9240975	0.07419485	-0.4111573	-1.5942297	-10.867619	-8.810045	-6.3319874	-4.0280304	-8.271563	-0.82360893	0.89474165	-9.900162
¸ßË¹°×ÔëÉù´¦Àí (252).mp3	10.824046	6.44834	6.0335875	2.2855723	1.5585402	-4.1816907	-1.1288823	-2.470755	4.116099	1.8797597	-4.3508654	-6.7268496	-14.485268	-14.6242	-18.65142	2.632483	0.9453123	0.3609964	-0.59519434	-0.1616903	-3.2754107	-3.8347764	-4.6992164	-3.4699779	-24.49423	-24.908615	-17.0359	-3.1187797	-0.054641217	3.7939568	1.8362298	6.0615044	10.71785	0.93131405	-4.1818156	-5.5049715	-8.833868	-5.0023437	1.1664896	-0.40501946	-3.8937504	-4.6071053	2.2173429	-0.058529526	1.6629584	5.6422253	5.4328656	3.1881497	1.1716323
¸ßË¹°×ÔëÉù´¦Àí (253).mp3	-4.491227	-11.030405	-7.78738	-21.17899	-18.290867	-16.426323	-10.519777	-11.110525	-6.4958935	-15.241608	-16.268524	-15.471144	-9.571203	-18.009361	-22.499987	-1.9850724	-7.1364136	0.11679399	-10.76972	-10.12273	-10.413041	-10.445221	-15.166886	-13.105522	-1.3497066	-12.716277	-10.253894	-4.984868	-13.41033	-12.118866	1.5927721	-4.5359535	-6.359829	-16.68629	-18.14468	-17.665945	-12.618408	-18.145233	-17.747395	-12.361077	-16.483492	-11.303156	-7.2874885	-5.9408507	-4.8647327	-7.085956	-12.471386	-20.217121	-16.755096
¸ßË¹°×ÔëÉù´¦Àí (254).mp3	-4.863079	-13.525677	-6.2874517	-7.0516167	-12.883662	-22.335018	-3.1271477	-10.399717	-12.48594	-6.476099	-13.540409	-19.08229	-10.041193	-26.966928	-32.06932	3.833014	-6.7716722	1.2329836	-3.5135145	-9.822755	-12.2012005	-15.185144	-17.286987	-8.807206	0.7318967	-3.139581	-1.6517527	-4.817853	-16.00177	-15.251435	-30.886688	-30.518194	-16.403131	-9.208156	-14.5506115	-14.781592	-17.81398	-22.24307	-17.587236	-5.166616	-14.098911	-15.534418	-2.3929696	-9.170761	-1.9221828	0.6473861	-6.116926	-4.4459333	-1.1042807
¸ßË¹°×ÔëÉù´¦Àí (255).mp3	-5.9623475	-5.853705	-1.2791947	-5.023406	-5.2800574	-6.1310043	7.0008965	4.3109493	5.9521866	2.1863096	2.2650638	4.627471	-8.666069	-10.77043	-2.5168872	-2.811564	2.2109392	5.792368	-6.8860044	-13.607981	-11.233829	-17.13466	-18.168629	-20.519787	-15.411118	-3.0457492	-0.2500305	1.777581	-4.0105033	-13.774174	-9.974506	-7.0389934	-3.3342607	-14.975032	-12.268038	-6.541682	1.0845221	-5.8135653	-8.941687	-5.839866	-4.3064413	-9.675518	8.424228	9.20933	9.386314	-1.236502	-2.6576288	-2.866571	0.5289561
¸ßË¹°×ÔëÉù´¦Àí (256).mp3	7.50965	1.1986601	-2.834931	-5.647144	-7.9411554	0.2514811	-14.416391	-12.784819	-13.12736	-3.9765332	-12.421476	-6.5963316	-16.087364	-20.3904	-20.127975	1.1836677	-1.0856593	3.2855546	-12.59698	-14.953468	-16.778969	13.534592	10.560713	8.526186	2.107784	0.10548577	-1.6248213	-3.9115725	-9.602739	-9.289888	3.0323608	-0.6149988	1.8520899	-2.7339978	-4.431653	-6.8977365	-7.37862	-9.678357	-17.072693	-14.730998	-21.094362	-19.317804	-16.59002	-11.990482	-10.536585	-3.2100215	-4.5423822	-1.6447195	0.89598686
¸ßË¹°×ÔëÉù´¦Àí (257).mp3	0.12362796	-6.726668	-13.538211	-6.0620036	-2.913198	-0.44729328	1.3646927	1.7806845	7.6543536	-0.5994357	-0.8142827	-0.22115618	3.1224341	-2.1727383	-4.4778004	3.8063493	1.5762954	3.81782	-5.972621	-0.13162208	2.7398686	-12.950056	-15.222079	-14.451207	-19.395546	-17.898048	-16.772697	-6.1677127	-4.7438936	-8.153533	-8.896975	-4.0534286	3.0103579	-8.105523	-9.910431	-6.578144	-3.6466644	-8.273924	-12.353031	-0.96982086	-8.898942	-12.665298	-7.5486536	-11.925844	-11.657866	-8.7566185	-13.710539	-7.6813636	-20.247623
¸ßË¹°×ÔëÉù´¦Àí (258).mp3	7.0402136	5.0072193	7.3791	-1.102537	-3.379734	-5.560891	2.363763	-0.9297751	-2.6386194	-5.561685	-5.569248	-7.3692865	1.8052956	-3.6096191	-4.1707354	11.3791275	12.775719	13.591486	-4.8834534	-7.414123	-14.704771	1.6800747	6.9458475	15.427058	8.573062	3.65166	5.4224753	-3.3036647	0.4416207	3.342315	-5.65504	-9.844242	-7.391311	-3.9042497	-0.8768687	5.480418	-9.520222	-9.63127	-5.6723742	1.4029586	-5.5171256	-5.6692038	-11.327633	-5.3111596	-2.5073576	-3.1692607	-2.694058	4.5341263	-2.4176319
¸ßË¹°×ÔëÉù´¦Àí (259).mp3	-2.5323553	-2.4193633	-2.3371549	-6.5873394	-10.465007	-5.033183	2.6692553	0.49046534	-2.236183	3.188953	-0.24186778	5.5690956	-14.746199	-15.57798	-16.491287	-3.3147357	-4.0094814	2.518273	-5.362269	-8.823124	-6.3882813	5.78001	-0.17041552	3.888513	-1.9153043	-8.010721	-13.115446	-6.32388	-4.451197	-1.7322817	0.7034474	-1.3135784	0.77255297	-17.599932	-12.1165695	-10.337518	-1.0191531	-2.3501277	-5.4065914	-1.4588987	-2.325849	-3.0981565	-4.279328	1.5666735	-0.08552396	-9.823151	-7.550869	-7.697071	5.2828364
¸ßË¹°×ÔëÉù´¦Àí (260).mp3	-1.750101	-6.918284	-8.350008	-13.261261	-8.490998	0.9241239	-16.384445	-18.443748	-8.78742	-14.463257	-15.236516	-6.5565133	-24.039406	-27.41188	-27.062641	-8.361149	-11.065528	-8.079828	-1.9089258	-0.7715384	-3.4043145	-8.599403	-8.836592	-5.906166	-24.268143	-20.015074	-14.062276	-9.858721	-10.90443	-14.774317	-13.714539	-13.883031	-9.590858	-14.652367	-18.925083	-23.048769	-19.30867	-12.677942	-4.933315	-7.933437	-10.682751	-9.093378	-12.941477	-11.496634	-8.274379	-8.501671	-10.377121	-11.939421	-20.168839
¸ßË¹°×ÔëÉù´¦Àí (261).mp3	-5.7046995	-11.473619	-8.783286	-4.263259	-11.059628	-10.956566	-12.478172	-9.4756775	-6.691325	-15.70621	-18.600296	-14.46378	-8.789646	-10.163704	-9.803875	-15.26737	-15.187611	-10.355354	-4.9853024	-3.925867	-5.6298833	0.30224684	-3.430678	-3.7144868	8.3784485	2.8361332	-0.92861027	-0.95098853	-4.185339	-6.666724	-5.493026	-8.846672	-11.65597	-4.099801	-7.594799	-8.327897	-8.2934	-8.971851	-6.470357	-16.230944	-10.869358	-2.811946	-2.271926	-1.7806654	3.9792209	-10.083504	-12.283002	-11.165366	-9.136919
¸ßË¹°×ÔëÉù´¦Àí (262).mp3	2.3249373	2.2496693	5.19992	9.666227	12.758486	8.572149	19.387358	14.284829	14.609573	13.636681	7.651824	5.7842298	11.686867	10.048088	4.7937193	7.4516406	8.120207	10.226223	6.7526608	7.295129	8.090953	4.5113363	4.2382646	-1.539824	10.043821	12.435803	8.625441	24.562408	19.63398	13.3978	5.9329066	0.8056886	-1.3281603	5.5415916	3.7813525	3.989389	-4.324735	-3.7692494	-3.7819188	-10.709513	-4.5564528	-0.14095414	-3.9198275	-4.076794	-0.55857193	-1.5602059	-3.5595093	-2.892658	1.8697786
¸ßË¹°×ÔëÉù´¦Àí (263).mp3	12.357138	8.865276	4.3890834	8.74131	5.982893	-2.2665849	-8.110663	-13.952651	-10.147968	-2.5235994	-3.8139713	1.8704695	-6.4747496	-5.051866	-5.8786764	-1.986618	4.062421	9.303308	1.916351	3.3219094	3.8868637	9.3678	9.151636	8.634033	3.5335317	3.9089866	0.7243664	7.5702863	3.621251	2.4838827	0.310803	4.2650757	5.2083063	7.4899416	6.089464	4.584115	-3.9791675	-0.66963065	4.583039	1.6933787	-0.6657149	-4.8650017	-7.8065166	-8.659684	-5.6287413	4.425884	4.077532	2.775261	-2.0411978
¸ßË¹°×ÔëÉù´¦Àí (264).mp3	-10.284512	-7.9176874	-4.782364	-4.315659	-4.0868998	0.96535444	0.035513237	-3.8386045	-6.9313154	0.10830724	-0.31900454	2.5455594	0.29834664	-1.8514524	-0.023234546	4.716648	-1.1245464	-5.325122	-6.994285	-1.4328263	2.4224906	-6.9876947	-0.6291137	1.4728554	-13.977682	-20.676441	-23.795023	2.6400561	-1.0238135	3.9494648	-5.918482	-5.693963	-1.6116481	-16.475916	-17.01997	-10.919094	-1.9807369	-4.7238245	-1.730469	2.191847	-5.241431	-8.343983	-6.1774435	-5.890272	1.0279604	-4.0078034	-4.644113	-0.6681218	-0.7277883
¸ßË¹°×ÔëÉù´¦Àí (265).mp3	-12.33883	-19.059294	-22.335688	-8.083832	-10.289049	-8.133287	-10.755742	-19.174656	-22.808756	-24.459745	-20.797333	-16.573277	-20.672709	-21.997517	-20.56326	-30.066736	-21.859962	-14.59436	-16.194128	-12.444241	-10.179283	-7.1518197	-6.3068924	-3.2662525	-12.271473	-14.09051	-16.318895	2.4902644	-10.788583	-15.931276	-17.674011	-12.12995	-10.203703	-6.442171	-13.15895	-16.502956	-21.163864	-23.931412	-18.37128	-6.8285723	-3.0215569	6.3124743	-12.790411	-15.172359	-14.481926	-8.770766	-12.384167	-7.828903	-12.271719
¸ßË¹°×ÔëÉù´¦Àí (266).mp3	-19.743134	-16.512764	-2.942893	-29.87415	-19.52267	-8.362671	-5.1556892	-2.4565477	1.9310857	-12.8277855	-14.50419	-5.9615602	5.3549743	4.1110363	3.2276754	10.605288	5.6608343	7.4711943	-5.368636	-7.7808647	3.333365	4.734371	3.2351935	4.6856937	-2.5696032	-5.444193	6.221339	-4.15038	-6.425231	-3.3113923	-4.471162	-5.651333	2.0448782	-9.474239	-3.503933	2.7162824	-10.922693	-8.29022	-2.9520183	2.075619	-5.399028	-6.6797695	-3.9956195	-14.090887	-14.327683	-7.1128836	-12.672243	-10.048303	-9.755114
¸ßË¹°×ÔëÉù´¦Àí (267).mp3	-11.850929	-5.7798986	1.3067328	-6.3567963	-9.007204	3.0536113	10.044549	6.8300867	4.3589797	1.3689582	-4.0898056	2.2214336	-3.247698	-10.537507	-15.08486	-5.2383943	-6.800025	-4.5157585	7.3286495	8.47245	7.7419295	-4.214838	-6.85804	-3.6919231	-7.2881384	-6.982086	-0.48856914	-14.841137	-11.606857	-2.7727695	-0.19467375	-5.3739433	-6.583911	2.8103123	0.24697927	4.45953	-7.2273498	-7.320639	-8.273331	2.6827085	2.0317123	0.20401871	-5.3653264	-9.292483	-10.984945	1.8471019	-1.7647882	0.2490648	-0.40897802
¸ßË¹°×ÔëÉù´¦Àí (268).mp3	-11.078087	-7.426608	-4.5977054	-13.638603	-9.526452	-5.253992	-1.518378	-3.8485801	-3.8042388	-6.0152235	-3.1602426	-1.9766717	-5.697701	-9.878725	-6.019532	-6.3376627	-8.689651	-10.075613	-5.5256734	-6.627835	-12.064724	2.78549	5.930532	8.929213	-1.6402396	-2.1482472	2.30094	-6.0891767	-14.726602	-19.361942	-13.571083	-14.438954	-7.5479574	-0.30892873	-2.3235624	-2.130745	6.006119	0.65582204	0.49771804	-2.7597153	-4.7527037	-0.2817993	2.7527475	1.407393	-1.1311095	-2.0226662	-3.528961	-2.3262072	4.7717123
¸ßË¹°×ÔëÉù´¦Àí (269).mp3	-19.1549	-19.066904	-17.668524	-12.826691	-17.928186	-16.713287	-30.31924	-29.677437	-22.295353	2.1748075	-8.502632	-6.1193438	-18.152683	-17.502346	-18.749779	-19.695625	-21.381435	-16.629263	-20.84309	-20.38327	-16.932293	-10.955698	-14.074672	-17.651382	-2.3111415	-9.5778675	-12.618616	-0.43310446	-3.0181677	-1.8093733	-5.5320616	-14.541382	-19.838346	-11.489416	-14.495462	-14.374746	-11.897751	-12.701928	-10.836128	-26.382736	-28.63094	-31.016184	-30.272877	-31.207167	-25.543266	-8.848017	-11.405846	-13.551147	-2.4473774
¸ßË¹°×ÔëÉù´¦Àí (270).mp3	-3.3959522	-7.0620003	-7.733485	-9.936476	-6.9802904	3.0032406	-4.4035044	-6.6864867	-1.196064	-23.64957	-19.642193	-14.782557	-11.076951	-17.59137	-15.943931	-21.169653	-22.006092	-18.69482	-18.10469	-17.860233	-13.427211	-11.623097	-18.794456	-21.16666	-5.5707006	-9.305297	-11.028946	-14.339773	-18.37654	-16.073458	-10.888433	-11.241022	-4.7339125	-10.389954	-16.004536	-17.376383	-6.2404733	-10.479584	-9.587648	1.5479398	-3.1575832	-3.4449248	10.376781	6.233286	4.019584	-5.5675726	-8.224268	-6.3284836	-7.943185
¸ßË¹°×ÔëÉù´¦Àí (271).mp3	-7.265399	-9.011367	-12.621583	-16.817646	-16.680756	-20.666088	0.024451375	-7.362684	-9.37273	0.6016222	-2.1280866	-2.134978	-11.926208	-11.741054	-11.083857	4.9515586	6.8961554	7.0664907	-10.433624	-12.298101	-15.151861	-6.0272727	-12.418199	-13.649208	-18.266577	-14.293234	-6.648819	-6.599407	-7.877062	-0.7998928	-13.892513	-12.23163	-9.28405	-4.6826873	-6.800931	4.4138823	-9.086975	-2.5997279	-1.7315557	3.2454307	-8.428357	-12.211688	-15.587111	-20.715342	-20.517609	-6.2287397	-9.956232	-12.968185	-4.101768
¸ßË¹°×ÔëÉù´¦Àí (272).mp3	8.929713	6.7661123	4.8265786	8.71706	1.587102	6.526683	2.3199406	-4.113831	-6.745741	-8.694174	-6.4510903	-9.575734	1.6313231	2.3264716	12.35891	-3.9609551	-1.6744034	-4.8550377	-9.2181	-14.303965	-14.752655	-0.025843382	-1.8568757	-3.4707775	6.711596	1.5592853	-1.3425844	-13.224426	-16.448809	-20.02459	-16.207775	-15.131866	-18.768261	-4.5453773	-9.967226	-3.3153386	-5.212925	-7.7348967	-9.93639	-8.37986	-7.3447695	-9.814278	-14.352171	-13.43284	-10.414853	-6.084151	-10.063342	-9.973925	-13.228917
¸ßË¹°×ÔëÉù´¦Àí (273).mp3	-2.16784	-2.0238876	3.8822298	-4.537616	-3.0473473	-2.8979533	3.9496965	-4.15683	-8.952751	-4.685746	-5.391084	-6.4239254	4.2206016	3.2869906	4.863944	-9.35781	-9.095465	-6.416287	-0.4370939	-3.9897127	-8.269575	-4.4523745	-3.488888	-1.4047706	-4.840954	-7.375229	-8.304135	-8.999008	-13.249526	-11.159922	1.4682355	-3.0636482	-3.0493965	-13.885239	-4.7332606	1.0192459	-8.677858	-9.131838	-5.6684628	-6.287323	-10.81811	-13.897861	-6.6157217	-8.142924	-6.94132	-5.008772	-10.709314	-12.844153	-11.077344
¸ßË¹°×ÔëÉù´¦Àí (274).mp3	0.44592917	-0.6306658	-4.90127	12.824581	3.5285168	2.1329389	9.083351	6.91467	5.6094804	-8.813269	-2.41356	8.865797	-4.0945973	1.5116744	6.918319	-2.5190563	-6.888549	-5.8328385	-6.1335125	-4.553501	-8.400434	-0.2958377	-7.2678	-15.639223	-12.806965	-12.509601	-11.4969425	-3.1056123	-7.6112804	-1.5742273	17.162237	9.600101	1.8847965	-7.717428	-6.946849	-13.616756	-11.00041	-12.499306	-11.053059	-7.6502805	-8.906576	-8.007229	-1.6856525	-6.3476195	-6.5110683	-10.897501	-7.858057	-2.6333814	-12.889907
¸ßË¹°×ÔëÉù´¦Àí (275).mp3	-9.366842	-8.790992	-4.4206934	-16.513725	-13.29291	-4.7157726	-1.9646665	-2.524077	-6.7529135	-12.687498	-15.223972	-21.817589	-4.9414597	-5.8682804	-6.46145	-8.418064	-11.24412	-10.297451	-14.584401	-18.238302	-11.38711	-13.103886	-13.273846	-13.370516	-6.763501	-4.5319433	-4.215129	-14.510203	-17.635862	-17.201546	-12.2649	-16.0985	-11.786955	-10.061335	-17.080566	-12.35037	-8.706424	-9.07671	-5.071969	-1.0431237	-7.999801	-4.5171576	-12.761745	-17.105856	-24.20819	-9.14583	-12.176462	-13.536369	1.2407948
¸ßË¹°×ÔëÉù´¦Àí (276).mp3	3.904769	4.935487	9.723082	-10.7806835	-7.132864	-2.694965	-3.6794918	0.42576307	1.4426945	-11.317484	-7.006084	-5.903258	9.215355	5.7885275	1.919643	9.080212	2.893083	-1.4659438	-0.39647138	-1.0898674	3.572916	-1.7427764	1.2549492	4.7332554	-2.0112357	0.0901953	3.8023589	-10.705236	-12.213076	-7.1199417	-6.5205884	-8.426451	-4.010153	-7.548561	-8.662676	-11.729581	-0.89528	-2.1289434	-3.2287457	0.78562236	-2.3745346	-8.975734	-5.3022833	-2.1191921	0.2951945	-13.347395	-16.818398	-7.8863535	-16.557358
¸ßË¹°×ÔëÉù´¦Àí (277).mp3	1.6133403	-0.63958377	2.2039266	3.9624152	4.1111984	4.539153	-2.9255934	-12.21974	-7.5910597	-3.8382053	-7.4811974	-5.187691	-11.629198	-12.315096	-7.489217	-6.19553	-6.897566	-2.8475235	-3.670165	-5.383877	-10.078829	-10.182401	-5.4403944	2.125043	-7.673401	-7.2458777	-10.435317	-12.612831	-7.6293793	-13.468598	-0.9518134	0.8408474	-4.073123	-2.6916394	-8.159561	-15.340035	-3.457683	-2.372705	-0.3196455	4.807982	2.0965626	4.35517	-1.7309742	-2.8926113	3.9070764	0.284586	-3.3459864	-4.8309507	-5.6460733
¸ßË¹°×ÔëÉù´¦Àí (278).mp3	-12.871931	-25.608547	-27.260853	-8.864193	-4.6558943	-2.7219398	0.41636366	0.62204677	7.9334793	-6.609815	-8.507164	-8.11113	13.602806	3.140883	1.3331685	-1.5984404	-0.70526475	3.4366446	2.431728	0.29268953	-1.4623944	-4.509185	-6.25743	-14.632439	-3.4637117	-2.51441	-3.7125106	-13.927464	-19.310726	-9.26494	3.359721	-0.20747063	2.010133	1.0366268	0.0498513	3.5425315	-8.215429	-11.714674	-3.0705726	3.737535	-5.2409105	-1.8454514	1.5497272	0.78122306	-1.1792122	5.1528225	3.989111	11.28549	-7.1889977
¸ßË¹°×ÔëÉù´¦Àí (279).mp3	-0.8593472	-2.294726	1.0174626	-9.401152	-14.468397	-15.559348	-3.9520597	-2.5895767	-7.1539183	-0.17915463	-1.4824241	-2.0310678	-13.618772	-7.9052763	-0.48125422	-14.487682	-13.408503	-10.466274	5.1657743	4.63864	2.966981	-5.831347	-7.970216	-5.328081	-3.9301238	-5.2681394	-8.417717	4.3922615	1.4186155	0.8319049	-10.672964	-7.530623	-2.9546847	9.236464	2.9994264	3.224834	-2.640695	-1.6295177	-2.6630125	-10.17235	-7.26727	-1.3357191	-5.5174847	-0.6799903	4.4020004	-0.4012398	-1.4175365	-1.8486718	-1.8795519
¸ßË¹°×ÔëÉù´¦Àí (280).mp3	-22.323635	-21.273628	-22.083723	-16.24416	-10.111851	-11.811956	-22.710608	-22.462734	-18.80614	-8.981235	-11.892111	-12.706288	-10.75537	-12.963902	-14.572264	-4.6214523	-3.7301376	-6.5617003	-13.062489	-11.33371	-7.0789433	-11.01516	-13.560165	-16.205433	-12.643093	-16.470167	-12.134579	-14.193896	-13.596641	-13.611753	-11.985684	-16.038841	-14.112788	-9.614331	-8.473323	-3.843353	-5.175435	-5.5630417	-7.169636	-2.3539634	-5.379582	-2.772944	-9.855225	-10.631697	-13.015748	-4.1818304	-7.3277216	-11.338092	-18.990871
¸ßË¹°×ÔëÉù´¦Àí (281).mp3	-17.216671	-15.9591	-17.271126	3.4035757	-5.420656	-15.599821	-11.196619	-10.860306	-13.418762	7.333552	11.085663	4.867178	10.33688	8.712864	-0.7106441	-7.449308	-8.747038	0.2873997	-2.5261621	-4.1610613	-1.5908401	9.019835	7.6602077	6.946192	5.7919226	3.034603	-1.3195583	-10.118031	-12.521472	-16.379074	-12.544363	-9.985338	-7.162196	-1.697017	-1.6433483	-1.0426044	-0.9048107	-1.2631452	-2.9569337	-16.709965	-28.462414	-35.534546	-13.327936	-15.748408	-12.32419	-10.454744	-15.231888	-22.880249	-11.26557
¸ßË¹°×ÔëÉù´¦Àí (282).mp3	-11.57111	-11.238541	-14.625533	-10.862484	-12.568624	-12.038393	-15.476304	-19.623745	-12.963755	-6.588623	-7.590106	0.9050389	1.1046059	-0.17448048	-1.8378186	1.6961169	4.0539246	7.335474	-6.0133305	-8.103761	-9.4663105	-3.6641445	-2.6587148	1.9002572	6.1950064	-1.6492733	-9.457151	-6.4516406	-9.425924	-8.331426	-5.206599	-9.299147	-11.444128	-5.144123	-1.2166069	-0.52746236	1.4438272	0.5637847	1.9509048	-5.359201	-11.146678	-8.853871	-3.6943784	-2.290455	-3.439839	-15.28488	-16.286165	-10.188935	-12.983925
¸ßË¹°×ÔëÉù´¦Àí (283).mp3	-7.4115562	-9.947756	-7.47431	-2.3595228	-4.11141	-0.92751026	-11.433422	-15.435824	-17.568623	-0.1244539	-2.622056	-0.9368353	-1.9735229	-6.0707846	-11.954675	-17.421661	-12.461855	-4.3564806	0.52388763	-6.799921	-8.102238	-5.61161	-10.542866	-19.157822	-2.8113494	-7.044302	-0.8434001	-5.576477	-12.471212	-9.378382	-9.073387	-12.603675	-12.029969	-15.673043	-15.397072	-16.756493	-1.4694054	-5.9939094	-8.595887	-9.04962	-13.549381	-6.0585012	-18.84093	-10.753722	-4.285964	-9.638278	-15.505388	-10.074888	-6.366912
¸ßË¹°×ÔëÉù´¦Àí (284).mp3	-9.773246	-6.3585854	-4.287059	-12.953285	-15.170419	-17.718174	1.027529	-2.1447551	-2.3150063	2.1049318	-0.79435563	-4.42848	-11.455821	-6.006095	2.8851066	-15.539251	-15.022574	-14.316997	-11.5892515	-19.595917	-18.48306	-5.2803698	-4.0473895	-2.9297545	-13.510879	-15.9717455	-19.380823	-8.675741	-8.562763	-1.2595477	-3.1804223	8.620479	11.170068	-5.5673656	-10.103052	-17.590393	-12.809036	-13.146698	-13.750765	-7.9554963	-9.346666	-14.207682	-5.1419997	-8.112206	-16.0037	-19.504166	-18.80891	-14.934465	-3.5778975
¸ßË¹°×ÔëÉù´¦Àí (285).mp3	-14.335666	-1.9484955	1.7909341	0.2645496	2.1711102	6.8114614	-3.7988632	-0.937686	7.9890122	6.404663	-2.1019568	-7.5287147	12.906933	12.4735775	14.281823	-5.266441	0.41038832	3.282033	7.5795965	10.697056	10.219357	8.718924	4.985194	2.9881103	-0.95725685	-6.6164594	-10.88666	-14.874175	-13.034431	-9.578799	-4.9152226	-10.14946	-13.313458	-8.615196	-10.096494	-6.117796	-6.709995	-10.042573	-10.397034	-18.188835	-13.805792	-8.758585	-10.072395	-16.51129	-16.536575	7.1196895	1.8829677	-4.796312	-6.0947633
¸ßË¹°×ÔëÉù´¦Àí (286).mp3	-29.835213	-23.711481	-9.802273	-21.141926	-25.75702	-26.814884	-12.503711	-13.478548	-13.343647	-6.894831	-12.992931	-23.404974	-16.153719	-17.476652	-13.196373	-8.318344	-3.8496263	-1.3240151	-12.980265	-14.174864	-15.440821	-7.1554947	-5.0108805	-8.641031	-18.07486	-16.533062	-13.768528	-6.4033036	-10.215975	-9.641381	-20.962769	-16.22591	-13.283798	-10.144711	-12.352221	-13.472482	-8.234152	-10.514409	-7.7029657	8.145399	4.624745	5.225366	2.1566887	-8.719767	-10.98298	-28.266275	-30.068357	-28.34531	3.86765
¸ßË¹°×ÔëÉù´¦Àí (287).mp3	-2.894409	4.396888	4.1155715	6.993699	5.703706	11.038812	-8.482342	-5.591736	0.827408	-16.733227	-20.124222	-20.043118	-1.6745157	-11.51141	-23.602612	-0.1262539	2.0025637	3.4582021	0.6909317	-2.271698	-0.6590774	-13.517217	-7.7424297	-3.6072836	-6.134322	-6.6535387	-1.2232386	-13.017873	-15.922966	-14.786905	0.2690372	-0.45039403	0.34763134	-5.282302	-5.400383	-4.6081524	-14.184626	-14.083092	-14.993807	-0.7348895	0.6974995	9.390928	-4.4350286	-8.171019	-9.586262	-15.160884	-9.61285	-13.45368	4.2137394
¸ßË¹°×ÔëÉù´¦Àí (288).mp3	-14.088577	-17.61059	-14.569688	-1.1419584	-4.7603908	-12.647444	-16.764467	-12.290321	-8.389016	-5.2323895	-9.692761	-2.0843916	-4.646019	-6.4652715	-6.559168	3.3482351	0.85742116	-1.6813962	-7.0563364	-1.6872244	-5.404393	-21.992825	-21.452229	-7.3238916	-8.763726	-10.82408	-11.665495	7.713833	3.0548558	4.922546	-8.623472	-6.461851	-0.9542217	-6.369042	-8.44265	-11.294815	-11.390827	-12.551422	-13.188836	-13.671602	-13.862394	-9.822726	-8.036745	-6.4807963	-6.123353	2.3549411	-5.675494	-6.6152973	-7.03999
¸ßË¹°×ÔëÉù´¦Àí (289).mp3	-12.996168	-15.525635	-11.786833	-12.710886	-4.1354637	0.1474719	1.0025843	0.6412456	2.1020045	2.6170406	1.7132427	7.911827	5.6548243	0.37276718	0.43436784	-0.027181268	-3.2167592	-6.0924916	-0.109113544	-3.4276435	-3.921835	-15.801331	-18.530708	-19.139122	-21.954235	-20.562382	-17.14386	3.2678504	2.33019	6.020241	-3.5692968	-2.763968	1.041647	-11.672882	-9.7693	-0.7319695	-10.460512	-13.178019	-11.336554	-7.5082297	-10.811642	-12.260403	-1.6793457	-2.3096046	-2.641934	3.8077075	3.666259	6.9268656	5.386918
¸ßË¹°×ÔëÉù´¦Àí (290).mp3	-6.843892	-9.766541	-10.409187	11.557457	13.19887	13.562931	5.990959	9.383352	13.540625	5.0808864	1.2975934	2.434795	4.3722878	6.1523914	6.6679654	-0.60289145	6.923657	13.525852	1.3965867	1.8859988	-3.699371	7.799386	6.6385965	2.984497	10.998066	10.7311	6.923007	5.629599	2.528542	3.517571	9.219614	10.221969	16.85382	13.246193	12.72024	10.287966	0.9025728	1.0856544	4.280118	12.64983	7.2360883	6.4396124	7.2598877	7.954544	10.44486	-9.206598	-9.228994	-6.1628103	8.435207
¸ßË¹°×ÔëÉù´¦Àí (291).mp3	-12.125095	-4.1895657	1.0707824	1.5445328	-2.3005438	-2.2034948	-15.012989	-18.125875	-15.262743	-18.911097	-17.149967	-15.36728	-6.880809	-10.761551	-5.956046	-19.244686	-13.205275	-1.6368911	-16.471302	-15.91261	-12.333532	-10.269177	-8.002005	-1.0870441	-13.075451	-6.970064	-1.9198983	7.6845675	6.255803	9.501989	3.7219708	-3.2526934	-4.4151597	-10.5339	-3.2697253	6.234063	-4.95903	-11.185614	-12.796454	-2.6878037	-5.212015	-5.158253	-14.907543	-16.091923	-5.890233	-2.1713958	-8.347952	-6.1889114	-6.715934
¸ßË¹°×ÔëÉù´¦Àí (292).mp3	-8.613241	-9.249556	-14.093659	-7.932447	-9.303459	-2.879196	-24.569376	-34.244133	-30.552029	-2.062796	-10.825116	-9.372105	-9.245532	-6.5957956	4.189932	-3.6328623	-8.987225	-7.2021427	-5.4553003	-17.185106	-12.761731	-0.90009004	-3.7588181	-4.473157	-0.13802455	-0.6429231	-0.99469835	-6.5651855	-5.308412	-2.6558094	-3.9597614	-7.875722	-7.2591105	5.92301	0.98786265	1.6593951	-4.899752	-10.45786	-10.002745	-5.7670436	-10.61052	-12.085053	-14.131842	-16.525063	-13.0817585	-13.771639	-15.246471	-6.1091924	-8.178608
¸ßË¹°×ÔëÉù´¦Àí (293).mp3	-0.23691934	-3.4598927	-6.0415215	2.6693387	-3.3576596	-4.163452	-2.0250835	-3.7929611	0.004076958	-4.5007353	-9.880869	-10.093203	-3.881515	-8.951763	-12.135672	2.4970787	-4.0997305	-5.5894337	-9.3370075	-11.41063	-11.2814455	-4.2229385	-8.647999	-2.75668	-5.2844353	-6.314929	0.6167593	-10.523975	-4.849682	-1.7793635	13.402414	5.584996	2.1088073	-19.79454	-19.9017	-14.561403	-8.807663	-14.989032	-14.250248	-10.758053	-5.0140104	-1.1589259	4.3620214	-5.060301	-6.3370934	-18.618427	-21.43624	-22.052681	-1.3455982
¸ßË¹°×ÔëÉù´¦Àí (294).mp3	-11.088878	-13.01865	-7.194689	-8.369427	-4.1670933	1.1133039	-4.6820107	-0.991284	-5.4199286	-4.7894955	0.69204533	0.37750936	-11.6076355	-18.225441	-14.12432	-4.8154254	-6.4244013	-9.080906	-3.5077577	-7.9601355	-9.414042	-11.911847	-6.0229115	-2.023437	-10.929627	-12.493935	-16.51205	6.2428827	-0.469164	-0.26246822	-2.279363	0.29720938	0.2335279	-10.276401	-9.453973	-8.769187	-3.255219	-4.483031	-1.4459519	-8.719739	-5.482606	-10.290979	-5.6380396	-9.841565	-9.879919	-4.9516454	-4.638244	-5.9945574	-5.157907
¸ßË¹°×ÔëÉù´¦Àí (295).mp3	-16.524834	-13.569338	-18.69641	-21.61257	-14.844389	-9.167123	-11.146059	-14.090559	-13.840342	-16.201927	-12.629072	-7.247711	-4.1874585	-6.41385	-2.7075372	-5.769908	-5.049113	-3.0293434	-0.6741619	-5.5766087	-2.8650966	-4.172428	-7.502614	-8.008806	-6.639103	-4.2827396	5.037934	-3.9201915	2.1868396	7.5417166	-9.434925	-6.106394	-2.5820994	-3.6356118	-7.940509	-1.2506782	-4.615428	-5.2089663	-2.2700212	-12.382525	-14.038693	-19.137566	0.18518835	-3.8719308	-14.254593	7.0981445	-0.99881625	-6.290472	-11.367693
¸ßË¹°×ÔëÉù´¦Àí (296).mp3	-2.4397197	-1.122709	1.7941612	-0.002384603	0.8546771	3.5249681	13.911427	11.166724	1.7268989	-4.498025	-6.952142	-6.7293897	6.3235054	2.1529028	1.8218317	8.93154	3.0432343	-1.4232824	6.940301	5.496063	3.5583117	1.2299039	3.9998982	9.809682	1.9372647	-14.609657	-17.515903	-7.331096	2.210447	0.50482947	-1.0695933	2.251203	3.2705336	4.3176217	4.6416483	0.7785738	2.164792	-1.111563	-6.36119	-14.145435	-8.307037	1.754013	1.1642029	-0.7718544	2.3335721	-7.600542	-6.0665293	0.8537799	7.5439954
¸ßË¹°×ÔëÉù´¦Àí (297).mp3	4.27431	-0.95524895	-8.851164	-9.713203	-7.2773914	-1.2703724	-0.8874401	-7.211139	-9.206166	-4.8853273	-5.830268	-4.0212307	1.1822453	-1.9234939	-0.8358202	-12.413385	-13.762482	-12.57936	5.9655666	-5.547397	-9.356909	-6.468836	1.2382588	13.133013	3.8643012	0.88233346	-1.0374751	3.7416244	-3.5512557	-1.6272384	-0.0754545	-0.33909267	-1.0800421	0.2702583	-3.3698812	-8.809127	-16.072735	-11.292638	-8.275759	-3.0704396	-4.113287	-3.2036383	-7.822058	-6.72497	-7.548209	-3.400929	-4.0969973	-2.5338864	10.239567
¸ßË¹°×ÔëÉù´¦Àí (298).mp3	1.6226346	1.5335616	5.062762	-0.31353748	-7.231127	-6.319062	-8.554996	-15.330643	-12.300545	-4.3232803	-8.346279	-7.340695	13.207301	11.4542885	9.693289	3.4188766	-1.3154646	0.6584452	8.369261	1.5027556	-8.111106	-5.322738	-7.2814026	-2.8280392	11.587264	8.8520355	7.4678674	3.3388934	-0.5943787	1.9452469	-10.919726	-6.715671	-0.8671751	-9.854883	-11.536659	-8.643035	15.389915	19.946655	23.964188	-5.9731836	-9.706804	-8.531931	-0.110949025	-3.109717	-1.4498729	0.28518003	-1.8147359	3.3858857	10.001198
¸ßË¹°×ÔëÉù´¦Àí (299).mp3	-14.444772	-16.369398	-13.961105	-15.25713	-13.745922	-10.421127	-23.237698	-20.609741	-24.199657	0.8134481	5.101573	9.210216	5.342408	-0.06811082	-0.3259318	0.47305435	3.5403419	3.2240777	0.82122296	-0.78666186	-5.7561054	-7.488916	-8.3737335	1.4820933	-3.8337274	-8.525141	-0.09271479	-1.2897354	-4.9341154	-1.4731308	-0.88773805	-1.72985	-0.5257734	2.956291	3.1602044	3.678988	-0.616714	-0.9813777	5.712041	8.117622	4.5524483	4.8485956	-4.8489785	-7.8266664	-6.0233755	-6.8516884	-2.9163516	-0.36102355	-1.682272
¸ßË¹°×ÔëÉù´¦Àí (300).mp3	1.834758	-4.7440658	-13.465338	4.7139707	4.8946066	1.2620618	-8.339097	-12.860926	-5.9785905	-13.993439	-5.993268	0.18381965	-1.9616944	-3.093915	-4.0940647	5.774758	0.18492723	-2.2738314	-8.891857	-8.310787	-5.431991	-4.268441	-1.1227547	3.6061077	-15.959262	-16.468725	-8.645836	-8.800417	-13.316465	-13.485549	4.36059	2.9665234	4.4685454	10.298349	7.7628813	4.107331	-9.981041	-8.647563	-9.143586	-5.4430785	0.9185207	1.7862637	-0.93114257	-7.0730066	-3.771775	1.1852512	-3.0495424	-3.166821	-0.010668576
¸ßË¹°×ÔëÉù´¦Àí (301).mp3	-2.0007567	-4.430353	-9.45167	5.6785603	0.95257163	4.511382	-0.31862956	-8.57064	-10.25477	3.4478197	-3.5179265	-6.7395086	-1.8683565	-3.5588298	-10.323859	4.3459454	1.8323514	-1.43257	-1.3339005	-8.075497	-6.623562	-3.0557992	-11.196355	-16.040668	-5.727701	-6.436489	-7.251019	-1.5220432	-1.0013087	-3.7320404	3.3436444	-0.52409536	-9.133183	-12.997276	-9.779762	-7.4339848	0.16732669	-3.4650397	0.41999972	5.9275856	-0.36115432	-2.3034167	-0.008952856	5.4725933	8.012924	5.9028983	2.9197738	3.5507193	-8.883498
¸ßË¹°×ÔëÉù´¦Àí (302).mp3	3.6594326	-0.4499334	-0.5661484	-7.4113736	-6.3912277	-1.1266456	3.7687566	-4.192066	-2.4010751	0.5287463	0.84292585	3.6049514	-0.56712997	3.620952	7.940992	6.926051	1.2918739	-11.248167	1.0389913	-0.93522257	-4.5304337	-10.735884	-6.491783	-2.1678114	-0.657809	-1.4429246	-3.2154021	0.06351554	2.5979848	7.9972143	-3.0332608	-3.0340917	3.0557709	-17.232782	-11.221917	-8.825138	-4.514941	-1.8716453	-2.3600082	-2.3002017	-8.498899	-10.178944	2.797336	-2.3276014	-4.54449	1.8639572	0.29104143	-0.8810725	-13.341178
¸ßË¹°×ÔëÉù´¦Àí (303).mp3	-2.7040334	-7.3962917	-13.5505495	2.086513	3.3577054	3.2787023	7.8658986	-3.297143	-5.4071255	-30.137972	-35.267868	-31.95177	-1.5436532	0.40202132	2.6376793	2.121476	-4.568982	-5.8198442	-7.062654	-2.3916798	0.6455145	12.086518	8.478421	9.5396595	-1.7843378	-4.6648307	-8.171627	15.236887	10.801636	12.800409	1.6753387	-0.89619935	3.092267	-9.902992	-2.2838914	-1.7285304	-1.9110062	-3.7300513	-0.18240842	-15.046892	-15.9800205	-10.210758	-2.3444614	3.230209	6.7510214	-4.806451	-1.0382407	2.1997023	-3.9340115
¸ßË¹°×ÔëÉù´¦Àí (304).mp3	-6.225094	-3.8565454	0.32412934	-8.590237	-13.615473	-3.749403	-10.386184	-14.858261	-23.571981	5.575097	4.73817	1.2066493	-6.4095755	-8.938357	-14.753654	6.354169	-3.7872765	-4.626302	0.47894436	-0.35826087	1.615483	0.88340867	3.417218	7.877001	-11.436459	-14.454321	-9.520546	-2.709587	-1.7100549	-6.6434746	-10.158085	-8.626741	-7.348547	-1.2381794	-5.494914	-3.583586	-5.035342	-2.1600716	-4.9837255	5.2221346	1.1035506	2.4501228	0.28922635	3.6529727	0.52226794	-10.618824	-11.036285	-11.808819	-1.63345
¸ßË¹°×ÔëÉù´¦Àí (305).mp3	-3.0405996	-9.367519	-17.111967	-3.3398008	-4.4984922	1.6305417	-3.3468971	-5.720911	-0.47464854	-2.1476297	-5.2995186	-6.0473013	-13.704301	-11.648383	-11.129144	-5.8054614	-6.5115986	-1.6665814	-10.288582	-12.539257	-14.080018	-8.588729	-8.832705	-0.89770406	-7.249256	-3.1893597	0.7810401	-7.2412543	-4.783725	-1.9200857	2.4156075	-3.2637398	-3.1425388	5.6105366	2.8243775	4.670455	-3.6279497	-11.588575	-6.553501	2.6802416	1.3724809	-1.6004901	-6.8811073	-11.186852	-6.745053	4.4691296	2.8953838	-0.7570367	-5.9893446
¸ßË¹°×ÔëÉù´¦Àí (306).mp3	-2.2883205	-3.66705	-4.730035	9.816561	3.2591128	3.1983838	7.789638	8.677811	15.452616	1.1465434	3.322513	7.416663	9.887781	2.5273325	-4.7911825	3.2631588	9.854012	4.9288325	2.4470086	3.9649467	4.1943293	9.413708	5.686223	6.476086	3.9254107	1.28037	1.2358687	-0.94088197	-10.100035	-9.13233	9.138247	8.527834	7.1025	-5.4628215	-7.897332	-7.769087	-6.8746095	-10.105541	-11.516857	1.7915442	2.4104364	0.25816512	-2.619718	-1.7056881	-5.170366	3.3214142	7.2513356	9.312937	-3.6677
¸ßË¹°×ÔëÉù´¦Àí (307).mp3	-14.812472	-14.947371	-13.419311	-0.13374782	0.15473711	0.28435344	-13.659399	-8.959622	-4.9726653	-9.237747	-4.4041977	-3.8420484	-6.1862426	-4.7148333	-1.1458074	-9.228405	-10.204981	-7.619794	-4.2468405	-11.392069	-6.4532795	3.5154204	2.5344071	4.0033255	-9.422724	-4.701173	-3.69039	-6.1041937	-10.992222	-13.840567	-18.305805	-16.21309	-12.258146	-9.079475	-12.063464	-15.064962	-2.7851455	-7.8889313	-12.786139	-4.038689	-3.5831766	-8.557563	-4.218168	-5.75825	-1.4868529	-18.080132	-23.700256	-22.210987	-13.260576
¸ßË¹°×ÔëÉù´¦Àí (308).mp3	-6.291424	-1.131075	5.342514	-0.497333	-2.8285654	-2.436553	-1.5160534	-0.9762637	-3.469787	-2.541369	-0.36580396	-0.44436085	-1.2699544	-3.913024	-2.6192026	3.530201	3.3653178	1.3366113	6.1854343	3.031733	3.259904	0.13177377	1.6010103	-0.09889153	6.6137857	9.543755	19.901154	4.7173104	-5.1428585	-8.397131	-3.6789622	3.8855634	4.604067	-13.6296215	-3.9503946	3.9649906	-4.582259	-7.2077103	-3.6528192	3.1308796	1.865446	-3.8660202	4.896526	-0.5913245	-3.483894	7.118146	6.695091	13.277025	1.9520385
¸ßË¹°×ÔëÉù´¦Àí (309).mp3	7.4347973	11.583029	13.908457	3.0477772	6.1792164	3.0095088	-2.255419	2.1583464	1.0814108	3.6359246	3.4379718	-2.182591	-1.9371699	-3.2156932	1.3671017	-7.482875	-4.46084	-11.23008	-5.7754183	-7.1108203	-10.456587	-10.672415	-11.863543	-10.274865	-12.211159	-9.691989	-5.8499746	-2.3757408	-7.248677	-12.173288	6.6336694	2.3078942	2.4967494	-3.0979824	-0.6044599	4.206158	-2.324801	-7.506448	-12.842171	-5.307119	-14.079302	-13.442782	7.9932966	2.1726613	-5.1176295	2.470278	-2.231123	-1.793044	-9.739404
¸ßË¹°×ÔëÉù´¦Àí (310).mp3	7.637718	3.9346843	5.7451863	-2.164963	-2.8773746	-4.4194574	-6.6570992	0.5249391	8.692968	-6.1633177	-9.697856	-8.82127	-9.887601	-8.896781	-0.114892304	13.572664	8.659828	7.4513702	-5.9548144	-1.3403728	-0.5292785	17.11535	11.826744	10.768036	5.87344	2.7307556	1.0117114	-16.781578	-8.654432	2.6186135	-10.372665	-5.503049	1.3522905	0.98096514	-3.368524	-1.9956876	3.7568684	0.10120852	4.126506	6.8462725	13.780102	17.379768	-2.0748167	-1.1941856	-3.895723	10.499406	7.1740303	-7.899969	-0.49148574
¸ßË¹°×ÔëÉù´¦Àí (311).mp3	-5.439334	-3.5600872	-3.0145264	1.0942447	-1.8970069	0.7654426	-1.0405749	-9.210283	-10.232389	-2.1108317	-3.993522	0.50400317	7.431116	6.22141	6.870599	-3.4885757	-0.83308446	2.3413877	-8.787245	-13.691297	-4.9976254	-2.7005208	-5.5948195	-6.2313347	-18.64641	-16.19644	-14.193844	-9.734222	-12.731362	-12.403955	5.42355	6.045549	7.060095	-18.635418	-11.970451	-3.735871	-11.192046	-9.9244	-3.5515795	2.5878918	1.9224323	3.8606768	-2.2959685	-8.002814	-0.74904835	-9.249668	-11.924194	-9.541376	-5.898796
¸ßË¹°×ÔëÉù´¦Àí (312).mp3	-6.211361	-12.4552965	-10.737639	-2.9193814	-6.4030495	-3.3491378	-2.2630498	-2.5818856	-9.460127	-27.365784	-25.075047	-15.157721	-9.357851	-10.509972	-8.908407	-3.7424357	-7.230732	-8.078798	6.481737	5.6710854	4.5817776	-7.796105	-7.028219	-3.0130491	-13.444105	-13.378544	-11.620134	-12.433393	-10.164917	-0.7901244	-2.3984065	0.3827431	3.3381038	-12.035814	-8.304145	-3.3566854	-7.2510357	-9.133342	-10.638416	-1.6830306	-3.335784	-9.310436	-18.283176	-21.811302	-21.802168	-1.2291764	-0.46578258	2.211557	8.9196615
¸ßË¹°×ÔëÉù´¦Àí (313).mp3	-3.023129	-6.547522	-16.720966	-14.426993	-11.087193	-11.511153	-14.812126	-13.669812	-11.09733	-2.303976	-3.8436608	-5.141597	0.7913555	-3.3231757	-5.4813375	-2.898496	-6.382779	-9.1876335	-10.272261	-8.680778	-9.760966	2.3228214	0.93224466	1.7674913	7.0723023	6.9394374	2.6420686	-5.9288425	-3.702504	1.610438	-5.682879	-5.8875093	-8.888187	0.86337227	-5.800591	-12.060468	-2.8983796	-4.9607735	-5.31307	-3.7368667	-5.0183964	-8.822411	-13.467439	-9.361193	-6.2035003	9.040216	5.927671	5.904111	6.1210003
¸ßË¹°×ÔëÉù´¦Àí (314).mp3	-5.1752987	-5.5795765	-4.500239	-10.391771	-14.03402	-16.514278	-10.845404	-13.426397	-13.1268015	1.2140102	-4.2350917	-5.4298334	-6.3301935	-8.358922	-5.286417	5.4964533	1.0639678	4.5982585	-22.255249	-24.069033	-24.411804	-5.114663	-3.8279176	1.4269778	-14.371099	-4.6386776	-1.1221262	-16.320448	-15.091379	-6.7503433	-22.169453	-18.473131	-18.283058	5.731844	11.319882	10.147065	-6.8685045	-6.892264	-4.711073	10.621503	10.326072	3.8070948	-1.4539579	0.24069944	3.5214589	-13.98432	-18.19017	-14.979591	-19.241234
¸ßË¹°×ÔëÉù´¦Àí (315).mp3	-3.5860412	-7.944704	-4.891147	-10.770433	-11.585137	-6.421082	-9.420284	-10.384623	-12.934075	-10.837236	-11.473044	-6.8897314	-6.916621	-8.114885	-11.783525	-14.286875	-10.340336	-13.174402	-11.263359	-10.626202	-7.438719	-2.6355696	-7.1451693	-5.7654343	0.110351026	-0.75921345	0.41173768	3.2783637	5.603237	8.746259	2.0426226	2.1724167	-0.97266674	-13.374062	-13.17455	-15.517516	-11.428545	-11.853314	-7.351737	-17.505497	-20.735275	-23.329136	1.3161962	-1.4263116	-3.9748821	-13.169186	-15.511495	-12.345936	-8.652471
¸ßË¹°×ÔëÉù´¦Àí (316).mp3	-18.585823	-15.2587	-10.673557	-18.721218	-13.2713585	-6.476932	-0.99419695	-6.6492124	-3.3465943	-17.454996	-16.857224	-12.460775	-4.33051	-9.158538	-7.8886557	-4.691514	-2.8075037	-5.3229947	-1.3828893	-3.2636638	1.7463055	-10.70438	-10.365048	-7.156435	-16.951391	-20.905804	-18.508312	-4.1294866	-8.575268	-8.666876	2.2373562	0.5736691	-2.5302331	-20.80116	-21.427086	-16.099352	-15.172647	-18.807835	-15.144393	-17.85043	-23.686531	-19.098026	-17.534782	-16.855692	-15.876902	-0.5268484	-8.361469	-10.285591	-9.8371105
¸ßË¹°×ÔëÉù´¦Àí (317).mp3	-2.5453491	-0.97779036	-0.738768	5.984569	1.5279518	5.6806073	12.9162855	0.42128205	-3.8050745	3.2475286	-3.6174052	-7.5748477	-20.162146	-18.826584	-16.219734	-1.9181898	-9.130775	-11.75908	-2.6444173	-4.465292	0.15857482	1.5810525	-2.1491768	1.5090238	-3.93875	-8.251416	-7.8285565	1.9573063	-3.7542655	-4.276587	-14.276961	-11.754383	-3.337296	-12.888315	-9.375226	-3.74207	-5.1136565	-1.3863215	0.49125463	4.4501147	-1.9280858	-0.10703209	-0.6641811	-0.82342064	3.8025427	-17.91763	-2.0759227	0.48727486	-18.810558
¸ßË¹°×ÔëÉù´¦Àí (318).mp3	0.23718753	2.4574094	-2.1947024	2.197193	-2.9613638	-4.520298	3.2763836	1.1699339	6.6604357	8.297903	3.2754436	-2.9599137	-5.3621945	1.139166	-0.8805015	2.0708265	4.3985715	11.92873	8.744452	2.9678645	5.6041417	-0.8187792	5.5723724	2.874588	-4.1411533	6.2519007	5.131484	-6.673259	-14.64142	-7.04576	1.1566544	1.3301445	2.0792422	-8.056045	-12.707036	-6.350601	1.567632	-4.3314624	-2.6332345	5.602419	4.990303	0.51375127	-3.5921462	1.3999532	7.733876	4.688796	-4.957448	-5.8823037	3.3883233
¸ßË¹°×ÔëÉù´¦Àí (319).mp3	-9.085257	-9.418491	-9.876723	8.007969	9.998893	9.374045	4.306674	5.562532	3.333884	-14.106329	-14.376091	-9.731398	-7.278548	-14.898115	-14.873169	2.766636	3.4252615	3.8599494	-0.31783915	-1.9361398	-0.7443812	3.7720234	0.49605238	0.22257626	10.951592	2.1321554	-9.311426	8.621559	-1.0994467	-1.6817511	-12.682444	-9.748978	-7.470689	4.3746924	0.14110637	2.4004064	-15.295551	-11.670022	-11.435377	-6.34767	-3.80513	-6.010512	3.4685276	8.346073	12.225956	-5.8216996	-5.8710756	2.692018	1.7212403
¸ßË¹°×ÔëÉù´¦Àí (320).mp3	-1.2764205	-8.455293	-10.365396	-10.68741	-11.961046	-13.842262	-18.157722	-16.411175	-16.216516	-2.6611767	-11.139211	-13.334446	-4.9733076	-3.5164375	0.7136773	-4.3544855	-9.153751	-10.338881	2.338358	-3.6235428	0.4596643	-4.4700413	-6.8625855	-5.168933	-19.333878	-16.836603	-7.6777167	8.07095	0.9892936	1.0709021	-17.62214	-9.207966	-7.9669657	-0.36015356	-2.07549	2.6578028	-3.0121126	-4.9714327	-4.82321	-7.021056	-12.238179	-11.41164	-3.409998	-4.412942	-2.1827846	-9.473016	-5.7548122	6.103876	-13.137204
¸ßË¹°×ÔëÉù´¦Àí (321).mp3	0.37373006	-5.036697	-5.7580075	0.026198685	-3.043015	-2.9243824	-2.0925405	-3.113062	-6.4584546	4.601758	-2.6217105	-1.2685146	-3.5483027	-6.8975973	-6.0548	0.51615214	-5.0474744	-6.2016864	-3.2495577	-1.2130271	-4.31132	-6.158545	-3.733704	-0.70112693	-5.5711613	-5.538361	-2.546741	-13.037845	-9.869928	-10.031639	7.3253245	5.4385414	0.2840398	2.323027	8.985586	10.462748	2.8831873	1.0496823	-8.631117	-0.532852	0.3456672	3.0117965	6.202076	5.530982	4.8242483	5.400268	5.7809043	9.44559	1.2060912
¸ßË¹°×ÔëÉù´¦Àí (322).mp3	3.4611309	-1.9539073	-1.3918259	7.1933093	1.2650924	2.3258767	-4.9901953	-7.9282503	-2.4940197	-3.7836716	-6.1869473	-2.8627443	0.22399044	-5.4307375	-11.780963	5.3368855	-2.8349075	-8.078722	2.0038068	-5.157664	-9.194069	-2.7692451	-6.156272	-10.213258	0.60991746	2.4967604	6.1706157	7.182581	7.3900204	1.3812051	-4.4155912	-3.126062	0.867345	2.4845283	-2.7190633	-4.210469	-8.240137	-7.6456375	-3.3702972	8.488049	3.2068608	3.5646935	-1.2862875	1.6186652	1.3451725	-6.920167	-3.5060802	2.6718955	5.43238
¸ßË¹°×ÔëÉù´¦Àí (323).mp3	-11.983624	-11.320866	-6.2046556	-9.191954	-8.776693	-5.934987	-8.225325	-7.9333467	-6.3658676	-10.015119	-9.325028	-7.667369	-12.101387	-14.275947	-12.794899	-3.9933739	-14.282138	-21.379683	-18.3846	-17.43731	-5.943695	-18.320301	-18.325695	-13.801802	-23.020864	-25.791111	-31.153793	-19.390575	-21.547344	-22.174786	-15.402567	-17.37035	-20.159328	-4.5660334	-13.079063	-9.92972	3.9092033	1.5709867	-2.3127594	-4.519454	-9.235872	-15.29882	-0.8307164	-5.8069186	-6.509204	-9.729886	-12.203779	-19.525375	1.7244263
¸ßË¹°×ÔëÉù´¦Àí (324).mp3	-5.220628	-4.505096	1.4967674	5.3709497	3.4480538	3.427581	3.7011194	1.935242	6.2572384	3.5247865	3.5793447	2.4645383	-1.1206766	-2.1099992	-4.22773	1.3184191	-0.7471969	-1.7032207	-9.4403305	-6.2904544	-3.1638548	2.5936131	3.5106854	4.6002297	-5.1566563	0.7628499	0.5927124	3.312874	2.211842	0.23868059	0.7163529	-5.9221096	-7.574741	0.82580984	-2.1539478	4.1707783	3.6538062	5.5195694	3.074546	6.357703	7.4163504	7.957984	-0.99431205	-3.7699928	-2.3749754	0.7957907	2.6221995	-1.9742814	6.3015747
¸ßË¹°×ÔëÉù´¦Àí (325).mp3	2.3865492	0.5183305	-3.8416796	-18.55923	-16.248484	-14.875245	-8.800467	-8.9137745	-3.3563352	-18.495508	-15.834273	-13.934323	2.9734921	4.593455	1.9243575	1.1019864	1.8148546	-0.4380488	5.553177	1.7204237	2.963368	-23.895035	-18.646852	-8.346251	-0.40439773	-1.0567478	1.8143632	0.2317188	-3.3042817	-5.0632915	1.9439309	5.1363087	4.9489136	2.909911	3.224778	6.043308	-2.9112544	1.1820514	1.8585801	0.49232227	-4.712777	-5.0112543	-2.0802417	-2.8896735	-4.651637	4.976649	2.9942043	-8.398392	-2.1652553
¸ßË¹°×ÔëÉù´¦Àí (326).mp3	-1.876261	-7.7634983	-1.8187723	-10.36512	-11.081395	-9.857777	-6.2190933	-9.4429455	-9.48959	-7.8227687	-11.986586	-10.723368	-5.0434847	-4.3880816	-8.594188	-13.662037	-9.555161	-8.587345	-9.47005	-10.754831	-16.329796	-18.95458	-13.030215	-4.8447185	-11.572985	-18.085136	-15.136969	-7.1393385	-13.053621	-18.161083	-13.5831785	-16.168457	-19.372372	-5.7012935	-6.2715874	-8.204823	0.36029705	0.91412854	0.114767194	-2.0869038	-6.008626	-8.306025	-11.96908	-12.171574	-6.872949	5.450685	2.7999153	4.2391276	-8.903135
¸ßË¹°×ÔëÉù´¦Àí (327).mp3	4.4878216	5.6839776	9.979603	-2.5598078	-0.4901022	-2.1855464	-18.64391	-19.318386	-11.030301	5.006181	1.7600111	-4.4423037	-3.1552432	-4.7115803	-2.9536679	8.701086	3.166966	-3.7492847	0.5167914	-7.9877186	-10.232043	2.5799568	-2.6661167	-4.2954082	0.49724072	-0.17013125	4.349125	4.6571045	2.7801285	-6.222761	9.7125	7.538515	1.5585222	9.250444	3.614277	7.1975894	4.1645374	6.061101	7.092779	5.250407	5.2991724	-5.2150564	-6.0115433	-2.993982	-1.3731722	2.6917534	-2.3653417	-6.8382144	1.9769837
¸ßË¹°×ÔëÉù´¦Àí (328).mp3	-0.99957633	-5.3242016	-5.8309703	-3.3755457	-1.3735106	2.534617	-9.8061495	-7.9376698	-7.0318823	-7.4520216	-1.4339238	0.9715396	-3.0806005	-5.6081295	-12.1119175	-13.670421	-14.709102	-7.732928	-5.6905985	-14.443832	-17.325834	-11.502857	-14.736803	-15.784376	0.89171886	0.04698229	2.7907028	-17.129238	-17.257236	-12.098518	-13.436479	-13.581869	-12.483444	-1.1972057	-1.2120454	3.52631	-7.01377	-11.480457	-16.103046	-6.224467	-14.8558	-21.812126	-15.848685	-15.5795145	-16.182674	-12.39344	-11.153421	-4.6574693	-9.609683
¸ßË¹°×ÔëÉù´¦Àí (329).mp3	-0.5716964	-1.7804238	-2.3713388	5.8493404	-0.29130834	-4.2681646	-8.046522	-6.3459024	-2.6911576	-6.048977	-10.275881	-8.609123	13.122475	5.653647	5.104292	4.669415	3.295765	2.1303246	6.09352	7.260397	4.1890817	2.1515784	7.0151944	11.440752	1.2045023	-1.028096	-1.4369348	6.9358616	5.016814	2.4315863	15.586009	9.796436	8.3396435	13.962436	16.558601	16.0698	3.347897	-0.46890056	-1.2190986	6.8722725	0.12451279	-4.5984154	4.332652	1.2017716	-1.4653205	-1.1382191	-5.543178	-1.07335	-3.6603646
¸ßË¹°×ÔëÉù´¦Àí (330).mp3	-16.461416	-15.358842	-13.795635	3.3840156	-1.1841354	-2.5620606	3.176999	-2.8192787	-7.957555	-12.559012	-10.713608	-12.601879	-12.812494	-16.027702	-19.201899	-3.8638496	-8.834675	-5.9688163	-4.3520355	-7.754906	-10.957024	-2.6691518	-4.8505807	-5.3635335	4.650312	1.1394018	-4.8140144	-5.9392242	-5.515116	-0.85209394	-11.0100155	-12.495954	-4.853962	-3.8301349	-6.38441	-0.75841635	-1.830093	-9.072915	-13.779803	-8.831487	-6.8298407	-0.4926068	-12.674164	-14.039653	-12.140965	3.2900805	0.25905094	2.2761288	-6.510215
¸ßË¹°×ÔëÉù´¦Àí (331).mp3	1.1001227	4.570671	8.663641	-9.452871	-10.837207	-8.188833	-5.867483	-8.80006	-9.353945	-5.6582556	-8.806473	-11.792834	-11.814556	-9.242121	-4.196789	-10.475311	-14.677136	-13.928842	-16.081926	-22.161572	-23.22362	-8.886159	-10.211985	-10.515852	-4.718435	-9.2274	-12.571272	-5.6330633	-12.237111	-11.7783375	-0.6717572	0.93898	0.020026475	-2.9515605	-7.8343053	-9.841741	-2.7839007	-8.103007	-10.560751	-1.8937248	-9.281169	-14.993028	-1.7355098	-2.954268	-8.135733	-10.170528	-11.48167	-8.438141	-11.357099
¸ßË¹°×ÔëÉù´¦Àí (332).mp3	-2.7029977	-0.90558076	-2.1932445	1.2232322	0.5231082	-3.0766792	-15.918916	-17.376858	-12.718447	-0.583693	-0.21084055	-1.870383	1.0409358	-6.2195673	-8.774086	4.8206396	4.293539	0.67266	10.320661	2.7388294	-0.8156132	1.0465922	-1.287136	-0.835161	0.2641053	-2.10769	-2.955938	-6.762854	-9.450453	-12.09594	-4.6581388	-8.634004	-9.2629175	-1.3990927	-3.3956263	-1.5899277	-2.5061965	0.10543302	1.735188	-4.7075663	-3.95111	-2.3392653	-8.74618	-10.505774	-14.559828	17.454859	11.636044	11.142424	-2.8941302
¸ßË¹°×ÔëÉù´¦Àí (333).mp3	1.9613211	3.7050498	-0.07978362	5.1950264	4.8558254	6.832019	-17.484531	-19.79244	-20.0785	-3.2329311	-7.858905	-9.68828	-18.157686	-17.209747	-12.113955	-9.67148	-17.338593	-17.048447	-9.44384	-10.137451	-5.0405955	3.6867723	-1.4695683	-4.391829	-1.8535352	-5.751934	-7.1430855	-21.818161	-19.703396	-11.691513	-21.082706	-20.545547	-13.957815	-24.150023	-26.014032	-23.29746	-5.9442897	-8.934168	-13.784123	-16.420881	-20.365253	-20.793118	-12.4373455	-13.202332	-12.322117	-12.582233	-19.14185	-16.141106	-7.820499
¸ßË¹°×ÔëÉù´¦Àí (334).mp3	-12.626455	-12.160694	-9.240616	-10.11964	-7.19468	-1.7557936	-2.0272598	-0.444997	0.9484154	-4.2778053	-10.057742	-8.014769	-17.095879	-11.571053	-10.202008	-13.565434	-15.825452	-13.201678	-18.548351	-19.479172	-17.458279	-3.72488	-8.072907	-6.1229715	-1.0680653	-6.918647	-5.627752	-0.22920406	-5.565818	-11.397484	-18.327723	-17.439577	-16.38219	-7.9198422	-9.245916	-13.733175	-9.578131	-11.980156	-11.217845	-6.4658823	-10.156935	-9.4147835	-6.415556	-14.819284	-21.551874	-6.4614325	-8.498812	-6.877482	-7.3627477
¸ßË¹°×ÔëÉù´¦Àí (335).mp3	-12.052115	-12.234571	-7.390837	-14.926551	-13.367712	-8.321451	-15.282834	-14.041237	-7.5858116	-8.621767	-6.1768913	-7.1137953	-4.109032	-4.019803	-3.1580997	-5.900676	-11.0489025	-11.539946	-3.420081	-10.002686	-16.199791	-3.6006713	-5.2968864	-6.5074577	-2.1152098	-3.538045	-5.649889	0.13330513	-2.6789393	-1.1279784	-5.794237	-5.5076885	-3.0032034	-5.7263002	-5.359018	-4.5651746	-8.11808	-10.74559	-11.768563	-7.880122	-8.304134	-6.3231325	-17.973545	-10.950088	-6.4918814	-16.646446	-15.074104	-6.863373	-23.689537
¸ßË¹°×ÔëÉù´¦Àí (336).mp3	-0.99381316	-2.512899	3.4000475	-7.866084	-5.897516	-10.410702	6.8263702	3.7279599	1.24118	-12.335699	-4.8869724	-1.8494953	-1.0594589	-0.5307086	5.434272	9.504044	7.129182	8.162729	8.462727	5.4062037	0.45269966	5.379836	7.6781464	3.0216463	-8.664841	-11.725497	-11.716452	-14.853058	-9.564394	-10.048473	-5.452341	-7.2433186	-10.959423	0.2830125	-6.269603	-2.8409817	1.4828498	4.737747	10.100203	3.2237978	3.025724	8.932623	-12.656465	-7.9386797	0.92820513	-0.067624934	-6.092005	-2.9337306	1.3006005
¸ßË¹°×ÔëÉù´¦Àí (337).mp3	-0.10637438	0.3298688	5.3655605	3.5875547	2.798977	1.8944826	14.544821	6.599827	11.955917	-1.6127691	1.7179437	1.5976992	6.4868226	1.5682776	2.9614809	0.89532727	3.2325392	-0.8192735	-4.6138177	-1.6776369	1.602557	-4.8068523	-1.2268711	4.2628837	3.5491383	-5.5248537	-8.75567	6.8401594	7.3759537	8.504686	8.174007	3.244382	4.841138	-8.397315	-9.850733	-7.899493	-2.4993634	-0.53566456	-1.8989257	-0.58709353	3.6207817	5.846383	7.588191	6.270487	6.5263786	-2.2819607	5.065339	6.758909	-1.7391748
¸ßË¹°×ÔëÉù´¦Àí (338).mp3	0.830306	-6.4299517	-15.949415	-2.11229	-1.0100237	7.2424192	-11.439008	-10.614122	-8.12654	-7.420136	-6.3964877	-3.8734183	-5.1232615	-7.0296593	-4.2781887	-10.938293	-18.356972	-18.85606	-4.543366	-6.5780287	-7.571838	-7.2020397	-6.357701	-3.5602279	-4.4200654	-7.9407253	-3.9863539	-8.757309	-8.628387	-10.816877	-2.605783	-3.1544757	-5.504058	-17.364967	-15.738686	-15.842254	-17.416607	-18.930096	-13.770257	-16.061031	-17.04914	-10.003785	-7.6765447	-11.22367	-4.2331104	-7.791555	-14.990371	-13.810907	-9.522486
¸ßË¹°×ÔëÉù´¦Àí (339).mp3	-1.6134092	-1.4706526	-0.8708726	-1.4815464	-6.3187456	-7.813021	-8.727668	-7.0264015	-0.9783069	9.461071	2.002573	0.71907365	0.41010687	-1.215774	-1.9441613	3.9421232	0.8877182	8.061686	1.480139	-0.42561042	2.315394	5.894555	6.790212	10.850142	-3.8406997	-3.670834	-2.107173	-0.8668041	-3.4035692	1.7677165	0.42532098	7.5826383	15.208199	7.431766	6.975403	4.8829603	13.409933	10.861824	9.934616	7.8410473	7.353764	6.2172422	-4.4850893	-7.6801786	-5.0153174	11.922196	9.128889	9.919747	0.44259766
¸ßË¹°×ÔëÉù´¦Àí (340).mp3	-4.390407	-11.141207	-12.991903	-3.575521	1.926864	11.9969635	-18.426334	-17.03532	-19.687832	-3.9759173	-5.331209	-2.1301444	-9.195992	-4.7248955	-2.188655	-17.489859	-18.070616	-16.383636	-16.540377	-17.645851	-17.889362	-7.087151	-7.0103135	-10.727505	1.1163691	-3.9133604	-8.41416	-3.2040496	5.125512	10.09601	-5.725022	-7.431545	-9.113621	-3.3604388	-4.1829324	0.098653674	-5.902814	1.0700303	9.069297	1.2603467	3.2314792	6.360412	3.7214684	5.3900576	4.270014	-7.4391727	-15.196593	-21.101051	0.70541114
¸ßË¹°×ÔëÉù´¦Àí (341).mp3	6.1911	2.3034496	0.25443554	-1.0118744	-2.676502	-0.51936996	-8.9332485	-6.1614122	-1.1530831	7.4961333	5.7028317	-0.06481287	0.8302224	-3.820318	2.7057345	8.024574	4.1650596	-0.53516364	3.6053238	5.7037597	6.318265	2.0303597	-2.4283721	-1.5894456	5.941906	8.602266	7.341118	8.185983	7.8611917	2.1847174	9.310388	6.4256897	1.4163327	1.3377869	1.7034781	4.2952304	1.6986306	3.2670112	4.8223357	0.3150952	0.8315473	4.3581157	11.235075	13.520325	6.261294	3.312132	3.2112017	3.4227962	3.307118
¸ßË¹°×ÔëÉù´¦Àí (342).mp3	2.040795	3.2912018	7.417315	6.14743	4.797675	2.654436	4.4514456	3.41086	2.2298362	5.9790354	7.4451637	4.8705525	2.3409257	5.97859	11.785152	4.1595273	8.546873	4.797866	5.789009	5.7893343	5.12416	2.7952366	4.802077	0.439006	4.690297	3.9199758	7.9065013	-3.850264	4.1725235	5.4128876	-3.0575294	2.6167343	6.810504	3.9165025	8.004147	3.405777	6.7668414	3.2299838	2.9767528	-0.29743177	0.74091023	-0.33112225	9.216192	4.836139	0.26499972	10.715825	11.1279335	9.963044	1.6310718
¸ßË¹°×ÔëÉù´¦Àí (343).mp3	-7.2060423	-11.614657	-11.564698	0.3778587	2.7399828	-0.6644163	-19.324642	-18.022621	-16.361252	-19.47562	-20.056458	-15.514907	-18.171638	-19.266901	-24.551516	-31.340778	-31.669369	-25.504131	-14.92363	-23.731922	-24.542194	-20.381126	-18.811535	-13.998523	-22.897793	-24.338005	-22.679972	-16.161873	-18.42466	-11.460724	-8.791304	-12.4012575	-8.181627	-19.786642	-24.856022	-22.890463	-5.619515	-15.778547	-17.994797	-19.373045	-19.88937	-16.008574	-20.590738	-23.145489	-19.429161	-23.96438	-20.795475	-14.505619	-14.96224
¸ßË¹°×ÔëÉù´¦Àí (344).mp3	-5.397933	-11.68416	-10.925074	-13.513573	-11.737289	-5.1053143	-15.660183	-16.407478	-10.198331	-6.325182	-11.685232	-10.057941	-4.812687	-5.805175	-4.365738	-14.291864	-22.707787	-19.614408	-9.053893	-12.144881	-6.905777	-11.820096	-15.698299	-8.447948	-12.426624	-12.217916	-15.1873	-16.30971	-18.517048	-11.811932	-7.369035	-10.271624	-6.023549	-7.744213	-9.99807	-14.791918	4.6164207	8.480316	2.9701786	2.4142647	7.193262	3.5481696	10.280866	9.507741	9.905096	11.24099	3.0860384	-6.4765654	5.307829
¸ßË¹°×ÔëÉù´¦Àí (345).mp3	-0.3186125	7.283454	10.141922	0.9264627	-1.9929738	-4.75266	-4.339363	-3.256784	0.07708883	-5.7180195	-2.7051206	-2.773686	-5.902897	-4.368751	-7.260456	-10.530514	-3.435508	-2.2159166	-0.057490826	-3.0707042	-1.6920353	-9.605602	-9.325248	-0.92647326	-0.19223166	1.4868973	2.3560944	2.3041525	-1.1175382	-2.2287982	-0.7894053	-6.632915	-5.5414476	-5.2198915	-0.82998765	-6.093291	3.6904318	0.76067746	-7.778704	-15.98678	-8.086252	2.2193215	5.5656123	5.368676	5.706268	0.2816291	-4.030672	1.3063675	6.785721
¸ßË¹°×ÔëÉù´¦Àí (346).mp3	-6.583769	-8.855796	-5.4323483	14.248057	8.292408	5.1895237	-18.14185	-22.757029	-18.46595	0.21345052	5.0207424	5.029305	2.9013813	-2.8124914	-2.665738	3.0982437	-0.9393195	-0.8342078	-6.0911074	-1.9191462	-2.230602	0.7650617	2.6085212	2.1220663	-3.9780602	-2.1563249	-2.2483246	-6.793078	-11.560005	-11.572531	-10.233345	-17.086075	-15.308243	-14.041892	-14.270114	-8.520008	-9.593031	-17.340326	-13.527443	3.3524463	1.4509497	5.3416314	3.6293998	1.6398579	2.2832074	-13.428763	-15.2742	-9.146692	-14.188335
¸ßË¹°×ÔëÉù´¦Àí (347).mp3	-1.7452369	1.6424668	3.8256886	-7.6522226	-3.8685372	-1.6709903	-8.503582	-5.3117037	-1.7646486	-14.670288	-12.172567	-9.3469	-3.5486941	-1.8539537	-5.9623165	-7.334747	-6.56497	-5.5985575	3.1097484	-3.4974678	-2.6450534	0.9040878	1.5476278	5.764368	-6.7384233	-6.8832574	1.4752581	-5.7576637	-9.765388	-9.692572	11.175503	3.9054039	4.9119825	5.6369896	1.1705122	-0.9299555	-1.6050813	-2.9291883	-1.471177	-1.6515772	-1.503569	2.7639952	0.9217024	-5.5212364	-5.2473245	-3.5772104	-7.251978	-2.750288	-8.07149
¸ßË¹°×ÔëÉù´¦Àí (348).mp3	-0.16491842	0.7943883	5.795363	11.196058	8.995038	11.146428	4.255748	6.315776	7.8079443	-0.36725932	-3.8730388	-2.5506659	7.447304	8.466507	6.943371	5.7863164	-0.001084551	2.1337938	3.969362	4.445359	5.5163355	4.4020023	3.5683389	2.6295257	-17.765533	-18.358063	-15.665265	-9.90082	-6.649376	-9.8666525	-11.403876	-7.1645985	-9.7456665	4.4888697	-2.38738	-3.1477804	4.529849	-0.7146267	-5.344168	-2.5268264	-6.9424343	-6.809394	-11.102531	-9.440131	-8.671064	-6.015143	-7.0712852	-12.790413	-0.8239124
¸ßË¹°×ÔëÉù´¦Àí (349).mp3	-2.1686363	-8.9249325	-8.210059	-1.162034	0.42091942	0.9921333	6.664716	9.934494	7.9744053	7.867983	6.8816314	5.356167	-5.8697357	-12.802664	-15.442083	2.2865484	4.0840034	2.4460897	1.3430194	4.391691	6.12147	-3.4950175	-8.426023	-9.071618	6.24172	-1.000035	-5.9951878	6.195918	7.0334725	3.4594283	10.416403	10.556488	8.939475	-9.040374	-7.4651704	-6.683528	2.1040907	1.4001002	4.005628	8.043476	8.335374	0.47972184	4.7522326	8.065681	12.316494	-3.6454985	-10.627525	-9.485286	-4.4734497
¸ßË¹°×ÔëÉù´¦Àí (350).mp3	-1.6374214	-7.47281	-6.942189	-11.038682	-15.609073	-15.558393	-5.6440625	-5.815424	-0.45390218	-1.6388907	-3.9709222	-2.8235211	-13.407145	-9.990812	-7.152499	-6.861783	-4.855111	0.8061353	-12.695971	-15.115824	-10.460895	-5.221611	-10.297934	-8.593037	-3.006018	-7.665536	2.6514993	-1.6250663	-4.6184793	-8.5808115	7.5308657	6.487651	6.453991	-2.3810916	-3.6810424	-3.1691191	-2.4941034	0.25022417	4.894052	0.42302912	-3.3126328	-2.0277784	-1.7975844	2.0817637	4.8707175	-5.1130714	-6.08953	3.4166791	-4.8088675
¸ßË¹°×ÔëÉù´¦Àí (351).mp3	-3.160946	1.634031	-0.25618088	-1.7093129	2.7242613	1.7713828	2.6709201	1.0127721	1.4340429	9.1119175	8.538932	7.08099	2.4849203	2.3515625	8.927196	-0.40494168	4.397612	3.8737302	11.69358	8.874504	2.5044768	0.3607241	2.3331723	7.2341676	-0.4600543	-1.3972707	-2.4623818	-2.9213881	-0.77750075	4.562338	-8.429857	-6.4709883	4.822033	0.6772673	-0.7739843	1.6408157	4.1661053	2.183451	1.4017673	-7.719489	-0.41561842	1.6986628	-1.8679458	-4.614676	-6.273205	5.227203	6.2184105	5.554291	0.57578033
¸ßË¹°×ÔëÉù´¦Àí (352).mp3	-11.1544285	-10.875736	-8.547552	-4.5811806	-4.8698525	0.6653137	-12.414856	-5.492406	-0.77763855	-4.5211196	-1.611306	3.5304265	-9.7900305	-12.136564	-9.765423	-5.548708	-5.328233	-4.9747133	-7.286822	-7.949009	-8.6950865	-1.755207	-1.7728598	4.0662603	0.40018275	-4.762939	-4.544297	-15.391215	-13.551722	-5.7058396	-3.244269	-9.511005	-4.4743567	-18.00999	-11.865209	-4.293212	-0.14352757	-6.357423	-10.88573	-6.890753	-11.471458	-2.509044	-0.8357822	-5.50023	-1.6985323	-5.8681455	-6.75912	-10.145384	-3.3937407
¸ßË¹°×ÔëÉù´¦Àí (353).mp3	2.8827753	0.22366965	-0.9547881	-13.210493	-4.6677284	-7.945568	-13.950596	-16.573082	-7.990803	-11.003159	-6.748515	-3.5408025	-3.8142862	-8.809681	-7.554636	-10.979866	-8.698973	-9.910486	0.115612864	-4.662587	-2.2084625	-2.3974125	-2.7096152	-6.8160706	-13.78665	-12.722864	-14.396683	1.7491152	-2.1026943	-7.5523205	-9.193047	-5.789551	-1.1471987	7.5908585	6.513627	3.07344	-15.125343	-17.754845	-16.594242	-0.8896556	-4.983382	-4.195456	7.058754	4.130198	2.8298597	8.842398	5.7260313	-1.2970474	11.461468
¸ßË¹°×ÔëÉù´¦Àí (354).mp3	0.45144528	4.0399137	5.955183	-4.566104	-4.043891	-6.53105	-14.694389	-25.681492	-22.051676	-12.64669	-23.0425	-12.815823	-17.538532	-21.808895	-8.8724785	0.49848995	1.6694696	6.1109056	14.469267	12.276242	8.80456	3.2630234	7.274116	7.60071	-2.5345411	0.6566069	5.596776	6.522638	5.4765906	5.170003	8.332308	3.1428666	1.3636837	2.668542	0.9864325	5.724268	0.6345937	4.2077203	11.515474	-3.6382284	-6.99988	-5.862778	3.9369178	5.3726654	13.137406	-0.67407376	-6.8439817	-3.3274128	0.6006012
¸ßË¹°×ÔëÉù´¦Àí (355).mp3	-3.8037765	-3.8754344	-4.188298	6.8415785	1.3416531	-0.9593791	-5.624329	-5.307719	-4.0463686	-6.4627285	-8.817493	-10.746597	-4.398246	-11.620321	-16.215939	7.58553	4.6844378	-0.55061567	1.4081826	-0.38366282	-1.6235868	2.3374796	3.5632846	0.92379344	8.083731	10.244877	8.73198	10.278136	4.4002857	2.567282	-0.45467502	1.6239468	2.3605523	-0.68935084	1.2859385	4.885914	-4.5855746	-3.7442403	3.1265526	-2.901963	0.15172827	0.813372	3.8577209	4.507671	-2.7613301	-6.2317085	-3.1158736	-2.5053926	-0.81408143
¸ßË¹°×ÔëÉù´¦Àí (356).mp3	0.20709795	0.6277811	-3.041275	5.954417	-0.02153945	0.87869424	-1.933084	0.3114553	-8.977231	4.952499	6.9286823	4.0490284	13.526131	0.1656518	-6.547058	8.835808	6.8039174	5.124822	11.511732	11.856553	13.843464	6.3878994	-1.0376837	-4.2913647	-0.1413433	-4.067577	-3.529498	7.603892	8.368416	6.700055	0.025585253	3.4095569	8.223833	-1.4233091	-4.5795317	-4.4125896	3.379571	2.752304	3.2846131	-2.3712618	-2.686184	1.1551493	2.5536914	5.760887	6.602252	-3.391739	0.76410615	5.4345036	6.527901
¸ßË¹°×ÔëÉù´¦Àí (357).mp3	-10.337743	-10.498381	-3.724977	-0.50194955	-1.0604577	1.4713422	-1.3002933	-1.6621175	-7.3063164	-4.2024846	-1.942929	-1.6938305	-0.6117521	-2.7829428	-0.5011814	-5.433522	-2.4548573	1.6186196	5.0084057	5.853463	2.9898343	3.6184897	-2.2859135	-2.4255128	-3.2227573	-4.4602523	-0.6783782	-5.5219927	-0.9965153	2.9122875	5.4898186	5.4602585	10.101109	-1.3902915	-2.053879	0.021950407	6.944947	11.487963	13.789129	7.5528812	1.7649192	1.7204064	-6.7183867	-7.1480517	-1.2994623	-4.6535044	-10.610365	-14.217707	3.0912018
¸ßË¹°×ÔëÉù´¦Àí (358).mp3	-3.6992798	-4.736944	-4.4589577	3.3220298	2.3827872	-6.006998	6.717952	10.079486	6.98179	-6.713521	-11.070238	-10.737108	3.4040153	2.3804386	3.393343	-5.689804	-7.5431986	-9.996799	3.1732395	8.049782	10.057827	4.8729258	2.45522	-0.26880825	9.767925	8.814777	3.8687992	2.0757518	-3.207664	-1.053439	3.3431568	3.9610488	0.8267689	2.4994044	5.903246	6.4203753	4.93178	5.355893	3.524756	3.92417	-2.7978137	-5.546097	6.482016	1.9486598	-1.4746857	4.553858	1.5522739	3.4871209	4.3229
¸ßË¹°×ÔëÉù´¦Àí (359).mp3	-3.8651733	-0.10223317	3.4367003	0.6612001	2.1899388	-1.71755	1.0613456	-0.21849632	-3.0789373	5.9457636	6.5424747	1.3896756	-3.3656278	-5.2204065	-3.9522092	0.2418289	0.0796691	-2.2139082	9.755997	10.306564	7.772952	18.981674	16.336063	4.4426165	13.714432	18.12981	14.562227	-15.195226	-12.765144	-10.309469	12.750649	13.164729	14.691637	-2.5803528	-0.6462703	6.69873	-1.954343	0.8609843	-0.5142652	-3.6701474	-7.3409023	-3.617406	4.797462	6.8148837	2.2287283	-6.940705	-2.3809054	3.5710075	3.4782467
¸ßË¹°×ÔëÉù´¦Àí (360).mp3	5.850217	1.3372364	3.3682175	-2.8678005	1.3349302	2.0301042	8.5577965	3.2861562	-0.84448665	2.9021406	3.2103589	4.185059	1.8221016	-0.6957355	1.4809619	2.2346883	-1.0061767	2.2540362	5.438732	-0.5254526	5.9986296	2.4888291	-2.4369044	-3.5086992	-2.2141573	-4.023267	0.09116733	-1.0248774	-8.825038	-14.625553	-1.1425791	-0.16594326	-0.3574078	-18.669537	-14.651694	-11.066566	-5.188985	-4.587398	-6.6088247	0.61748546	-4.5610304	-7.9242907	-9.720327	-10.754082	0.24992847	6.464484	7.84101	8.259472	-4.5525236
¸ßË¹°×ÔëÉù´¦Àí (361).mp3	-0.013446331	-0.1272819	-5.892009	-1.3883319	1.6704495	1.3771201	-0.3327083	0.604704	3.9566123	-0.7452018	1.3552771	2.533428	4.2175536	3.9650826	2.5511527	-2.3848243	-0.7145109	2.9295244	6.230515	5.257896	0.81090313	7.266763	5.7083864	7.572339	4.6635633	6.1280355	5.1435204	-0.41564482	-2.4291592	-2.600525	3.0172029	0.3450312	2.2063532	6.1007404	0.16418877	-0.8825164	0.7769363	-4.9020834	-1.775749	-3.4932876	0.34389666	2.9847546	-1.7057911	-7.857769	-9.039908	4.293503	-1.9545851	-6.0611405	5.5464454
¸ßË¹°×ÔëÉù´¦Àí (362).mp3	-13.105116	-13.127832	-3.3135514	0.011086583	8.753099	7.175597	-9.115138	-7.439657	2.9082813	13.838503	17.260458	9.800901	4.615314	3.8540037	4.0958657	-5.8876104	-3.8965812	-0.88271904	5.543209	6.919731	3.5880349	-2.6620321	-5.7932434	-15.003279	2.4456973	0.9985275	6.2216077	4.2050614	0.036896586	-5.7933893	7.757636	4.306347	-0.9521978	-1.1243901	-9.156814	-12.389131	-8.744146	-8.340852	-7.3798776	3.0976212	4.241501	5.6330156	-0.08113518	7.2058015	14.676005	-3.4718971	1.2375982	-2.7516246	-1.9464463
¸ßË¹°×ÔëÉù´¦Àí (363).mp3	15.492201	15.874966	9.117413	6.0077972	9.509271	11.458416	6.418651	4.9586916	8.06517	-5.7780666	-3.1393397	2.7431304	7.530734	3.715856	7.328616	17.458664	17.062895	13.800915	1.2638415	-2.4054832	-7.901437	1.7438167	-2.190537	0.4743181	-13.158398	-4.3448815	3.9510293	-7.908677	-4.2597675	-2.8616467	-2.2159727	-10.29973	-9.450973	1.0548073	5.3803544	5.9328794	15.178459	17.878506	21.412533	8.558615	4.9424148	3.4434001	6.5035605	5.052164	1.404968	-1.3271528	0.8775201	-2.6319861	7.8884425
¸ßË¹°×ÔëÉù´¦Àí (364).mp3	1.2396173	-3.0558276	-4.2384496	-8.021643	-7.3353753	-0.2931738	-11.312357	-6.1964693	-1.7383039	2.2813423	6.2491984	10.680229	3.1173246	1.0630463	-4.823686	-6.0040283	-11.593172	-9.541974	-8.005217	-3.6916323	0.73240525	2.7427793	-4.111864	-9.431173	1.9183958	-3.119936	-9.460257	-4.4370775	-7.835614	-9.855654	-5.554216	4.7473183	15.876593	0.813344	1.7964894	2.1585922	-0.5312133	-1.374021	-0.61077046	-6.6006465	-11.540742	-10.056411	-8.137516	-8.8962555	-6.380107	-12.092815	-13.199799	-12.932474	-7.883194
¸ßË¹°×ÔëÉù´¦Àí (365).mp3	-11.3708	-15.566288	-11.803154	-14.0963125	-10.421013	-8.365086	13.891138	9.245171	7.881283	-7.8279505	-5.7699203	-5.617153	-6.2864366	-3.8695414	-0.37137878	3.621901	-3.6243157	-6.6060586	-14.566959	-7.2782707	1.8665369	-9.800957	-11.361793	-6.451997	-12.463404	-12.6238165	-10.669312	-10.650053	-17.77841	-17.973518	1.3872075	0.045274496	1.3503352	2.3417625	1.3857408	2.0437737	4.195225	-1.3483379	-3.7926388	-2.9590735	0.6594403	3.8490963	-13.458952	-16.467377	-14.209396	-3.0083013	-5.5142574	-2.7053216	-0.7366281
¸ßË¹°×ÔëÉù´¦Àí (366).mp3	-6.6204925	-6.388508	-2.1081123	-10.752468	-16.86155	-15.880211	-5.119873	-9.689371	-9.7436905	-28.616922	-23.27105	-10.392188	-15.289704	-16.278511	-11.124345	-9.194936	-7.26553	-3.5260744	-10.9355545	-7.9121003	-4.9681664	0.34102625	-7.5541773	-10.295632	-8.523871	-12.875036	-14.008795	-11.640083	-7.4333744	-9.86442	-6.983736	-8.662426	-5.109759	-20.941109	-18.333492	-11.882717	3.8061287	1.3638501	-0.91182816	3.4337897	-0.94304687	-3.713615	-10.478015	-3.623681	11.568886	0.58091044	-2.8926277	-5.545142	5.5563507
¸ßË¹°×ÔëÉù´¦Àí (367).mp3	0.026139528	1.8166955	3.7412486	-8.725296	-2.5643818	4.710821	0.5355851	-1.9698709	-6.794219	3.3820214	2.6105602	0.60076785	-10.622887	-8.60637	-5.4040995	1.6425533	-4.955966	-2.2523844	-1.3159308	-4.0164948	-12.031047	6.235565	5.995714	7.2917285	-2.0398247	-2.8403563	3.1874247	-1.2466096	0.74140894	0.67007947	-1.8131393	1.0289686	5.6149254	-18.379538	-10.84573	-1.0105354	1.0980352	4.132811	4.088074	5.6550894	-0.45546782	-0.7927847	-2.640354	-2.9330716	-1.3442464	2.3173263	2.946868	8.571312	7.410102
¸ßË¹°×ÔëÉù´¦Àí (368).mp3	11.44774	7.778133	10.211812	1.0506239	-1.7360965	-5.63863	-10.461813	-11.194105	-11.827421	-9.4598255	-5.8698525	-10.660509	3.1284342	0.498837	-6.1252136	-11.383552	-9.896882	-9.552492	-14.482486	-7.6733747	-6.428076	-14.450404	-14.622139	-15.009885	-8.235426	-4.215682	-4.6436667	-3.5727956	-3.4608505	-8.594779	-2.8948033	-5.434083	-15.476856	-9.129051	-10.223608	-11.52834	-0.30654588	-2.9733431	-6.0909977	0.73038197	5.5464783	7.726134	-4.1565123	-4.1507273	1.5463433	5.364943	1.6257361	1.856113	8.361192
¸ßË¹°×ÔëÉù´¦Àí (369).mp3	-6.671172	-0.75207597	1.9845549	-6.133621	-8.20256	-9.184895	3.5883164	4.212545	1.4025488	11.103611	11.12509	5.83305	5.8408256	7.599939	7.7747564	5.964842	6.5259852	5.0527153	0.15427038	1.0126709	1.2568007	-1.8520098	3.6684747	6.1366844	0.085706234	-2.0912912	-8.675674	-8.381563	-5.204965	-4.6484694	-9.541458	-5.1290207	-4.920808	3.2087326	3.6010807	5.5729628	-3.7217731	-0.8634818	-2.164155	-0.61483693	2.3698964	6.1932125	-6.2793207	-9.107578	-0.827102	-2.0337894	-2.1107638	-4.0611157	7.199997
¸ßË¹°×ÔëÉù´¦Àí (370).mp3	-9.352001	-0.22948062	2.2096636	-4.139643	-2.2822387	3.4023368	-20.293213	-18.10719	-15.534085	-17.160364	-16.498981	-7.021822	-11.930393	-16.434471	-16.08755	-19.908257	-30.90215	-28.300982	-31.519703	-27.8129	-26.261925	10.111675	4.5048966	5.021103	8.242069	6.414062	0.4028773	-2.1783016	-0.5421274	1.4511058	5.8837714	6.815978	8.759182	9.042692	2.6167245	1.1870956	9.639499	4.7187395	6.790724	-0.86931384	-0.16595018	4.097068	7.9052105	5.315249	11.484083	-4.7459626	4.753335	8.768967	6.2168684
¸ßË¹°×ÔëÉù´¦Àí (371).mp3	0.9001338	11.424856	15.446209	-4.378755	2.6749544	2.6512842	1.7878991	6.590605	1.5847763	6.1537766	3.2661877	-0.4325915	9.774051	7.048911	-2.2867775	5.5562553	0.08839536	-3.5610092	3.201082	0.9825053	1.5061443	11.630451	9.799501	3.7630298	0.53778136	4.7219076	5.0048532	4.18581	8.399149	1.9043308	-21.046062	-15.064777	-11.574998	1.7219367	5.4532404	9.919266	2.6197486	-6.3105354	-9.88225	4.405856	5.376624	6.8525906	-2.147883	-4.9480104	-9.652232	10.229164	15.37998	14.005212	-4.8439
¸ßË¹°×ÔëÉù´¦Àí (372).mp3	-6.5495462	-9.894747	-6.839241	-6.446486	-4.582798	-0.9067129	-7.7728276	-3.4673927	-0.46268818	-9.714183	-14.487289	-6.606822	-7.1984296	-8.244709	-3.2629373	-4.2637033	-7.825135	-8.6117525	-1.2177955	-4.3626785	-5.6304855	-4.8429036	-8.604288	-4.958967	-8.824357	-11.359923	-10.664255	-3.4524155	-4.971876	-5.8044825	-0.12707914	-6.5485597	-16.395134	-4.8406916	-4.435276	-4.523856	3.1363225	-7.7182174	-19.310608	-1.1759053	-0.07214177	-0.08438653	-9.995924	-4.5189495	-2.79631	-6.7633896	-0.87029666	-1.633147	5.0113726
¸ßË¹°×ÔëÉù´¦Àí (373).mp3	-11.337866	-6.107648	2.4840598	-5.243243	-3.083334	-4.762003	12.811581	16.398914	13.966853	12.666893	13.988359	11.160513	9.233114	12.7342205	13.254999	0.79106814	-0.5262538	-12.946075	-6.6251	-3.764247	-0.21855414	0.6711379	-2.3077292	-2.4911203	-0.22656053	-1.3704648	-0.022422552	-11.485092	-14.623667	-9.338341	-5.3259296	-9.98094	-7.014757	-14.545765	-20.234646	-20.596199	-16.363995	-20.86395	-26.739737	-3.8698957	-14.772121	-29.57259	-26.521425	-23.003244	-17.39008	1.3141248	-3.3515162	-2.355401	-5.806076
¸ßË¹°×ÔëÉù´¦Àí (374).mp3	4.3662367	6.596743	15.593158	7.3274126	7.5963945	5.873189	0.73998845	4.0497093	9.821054	19.684246	19.310028	17.269604	6.615018	10.458647	10.856418	-2.0908432	-6.802378	-0.30618417	-1.2048596	-1.410245	6.3713627	16.080126	16.303917	13.275739	1.8361428	1.9063499	4.6577835	2.6661968	-2.38766	-2.631042	18.075731	17.174795	11.959429	30.464565	24.186897	21.0682	-2.2275229	1.0971688	7.800973	4.79491	2.8352842	3.434957	20.49148	12.935799	5.261855	17.575718	14.9289875	9.186018	16.701748
¸ßË¹°×ÔëÉù´¦Àí (375).mp3	0.91911155	-2.8326077	3.0059788	7.136688	2.415143	-2.94312	3.397615	1.0891929	0.4347366	2.095141	1.893409	6.2962933	0.18988657	0.74137545	-1.3229548	6.426118	1.0720915	0.72724336	6.883582	10.049305	2.640727	14.087674	11.586454	12.843388	0.5843125	-0.0519723	-0.4018716	-7.4127398	-8.405564	-12.167494	-18.876812	-18.192444	-11.1800165	2.3138375	-1.7149128	-5.2438965	8.596754	11.247326	1.7900501	12.611532	4.9398127	6.9145174	-3.2789397	-3.6414926	-3.3110263	1.4702243	-2.7901495	1.4990246	8.038174
¸ßË¹°×ÔëÉù´¦Àí (376).mp3	-15.163782	-10.082528	-4.0743504	-17.550308	-14.635913	-7.7320123	2.9119055	-0.06919128	-2.8364387	-6.037129	-5.290722	-2.9752417	-4.819764	-10.067562	-13.901059	-3.5210454	0.7645276	2.686407	6.750915	8.419411	4.022918	-1.7455109	2.4517882	3.4896464	-8.397281	-11.050417	-9.064849	-8.549995	-8.022269	-9.445297	3.6091769	2.4360185	-0.81694543	-6.400647	-11.273737	-6.1625166	6.2710333	5.589403	8.835548	1.5658828	1.1735393	0.6334239	-1.1610163	1.8781526	2.6860406	-13.134406	-4.0381775	3.7424397	6.3212233
¸ßË¹°×ÔëÉù´¦Àí (377).mp3	-7.076455	-17.09829	-18.187298	-2.3118129	-1.5624286	-4.0185814	7.172154	5.8092957	5.3742423	-2.075128	-7.6829	-10.378328	-3.0034294	-4.829599	0.09262359	8.24829	6.83776	-0.6154909	10.277198	7.4203205	5.803297	8.13393	5.2086754	-0.76507354	9.129768	5.3957405	5.261769	2.4779336	0.5027591	0.89220953	-0.26289427	-3.559126	-4.025295	-5.021866	-2.092637	1.4651202	5.2009654	-3.7873464	-12.136412	-2.6946626	-2.795761	4.1575575	-0.8312309	-5.8105297	-7.5822597	-8.126551	-13.345894	-10.364092	-5.8431487
¸ßË¹°×ÔëÉù´¦Àí (378).mp3	0.07727432	-2.1291807	-1.6469854	7.223179	8.965706	3.9771583	-3.047662	-1.5902307	-2.501276	-0.3822682	-3.1236444	-5.704705	-5.1277623	-8.908139	-13.450043	-7.397629	-7.7427273	-6.9033003	2.3847258	-4.726156	-5.1956244	-3.3705153	-6.240594	-4.5878334	2.325039	-0.58376765	1.8404467	-4.9073186	-5.564536	-4.902467	-16.749668	-10.299028	-10.672342	-3.642274	-6.2521324	-7.6056833	-4.0063686	-6.9430976	-7.519376	-13.692413	-1.4278389	3.752676	1.3765182	-0.03300315	-6.3302693	-6.1378603	-6.368336	-4.9445457	6.41819
¸ßË¹°×ÔëÉù´¦Àí (379).mp3	-1.8801525	-4.2449627	0.8843613	-7.9403977	-10.5940485	-2.4924016	-7.868032	-5.032941	-4.248243	7.0864515	8.780507	14.943415	-0.17062673	3.7442193	-6.551759	-5.3519115	-4.480921	-8.3138485	-11.295631	-11.323507	-21.668844	-8.4920435	-6.971977	-1.9467547	-4.59535	-8.547102	-12.438607	-7.6766453	-15.4897	-11.358171	-7.962224	-11.212919	-8.467803	-4.256611	-9.376921	-14.943102	-17.8093	-14.233631	-11.251879	3.546171	1.0129945	-4.8802915	-2.0155203	-1.6580565	-5.965378	5.6122437	12.6504965	9.603971	-12.985259
¸ßË¹°×ÔëÉù´¦Àí (380).mp3	-4.276836	-7.970459	-8.925686	12.570068	8.826918	8.75351	10.734613	6.952785	-0.15370005	-5.4114823	2.4712672	5.375978	-14.726786	-9.545397	-6.8462567	-17.688028	-10.301728	-1.2039691	5.052009	2.8682582	4.6531205	0.9323674	-2.5412436	-4.189888	-9.1623955	-10.038082	-9.933323	8.651312	8.138302	10.610157	-13.786417	-13.462193	-11.199156	5.675045	0.356552	1.190774	-5.863967	-8.270275	-4.1880293	9.408619	7.060356	8.757135	6.9407034	2.392868	4.2918715	-1.056124	6.9744782	5.9183583	-6.6076703
¸ßË¹°×ÔëÉù´¦Àí (381).mp3	-2.6668034	-1.934253	-1.1484365	-7.1219454	-10.427696	-11.984093	-7.670747	-4.50648	-2.4455006	-21.87328	-14.808781	-7.2648106	4.7075396	-3.5096672	-4.1261845	-23.924088	-22.623585	-13.735952	-0.5923112	-10.969518	-7.720953	-8.7923	-11.859597	-6.3242607	2.339747	-4.2999754	-16.510595	-4.070152	-9.794199	-6.403882	-25.125694	-21.788784	-18.317757	-16.859009	-20.783092	-13.427885	-17.6204	-17.248703	-8.653501	-26.305904	-25.035946	-18.829239	-3.0948513	-13.347786	-14.035007	-11.2944355	-12.931856	-5.1346674	-19.028336
¸ßË¹°×ÔëÉù´¦Àí (382).mp3	-4.399766	-8.148822	-8.920819	-2.5840418	-10.515844	-6.932002	-7.696781	-8.680565	-6.759536	0.9984591	7.4144945	8.258851	1.6121061	4.0547867	5.3022037	5.679859	2.7494106	3.9061575	8.915941	3.3609612	-1.4531237	-2.8654888	0.7473836	4.575119	5.11853	0.78388613	1.9280484	-4.676056	1.1579782	8.2910385	12.35249	3.051133	1.7625734	-11.085794	-10.469496	-8.46411	-6.069287	-8.321791	-10.417282	-0.34343106	-3.431086	-3.9456975	-6.443814	-7.2174654	-4.312726	-7.6450796	-10.522945	-6.0462666	-8.36896
¸ßË¹°×ÔëÉù´¦Àí (383).mp3	-10.632085	-15.938226	-15.476376	-6.6959553	-16.406153	-27.100567	-17.050472	-19.507217	-14.040043	-8.611639	-14.7841425	-16.238886	-15.518982	-20.354301	-14.443174	-19.78504	-23.627155	-15.277086	-12.173441	-16.588749	-28.542542	-17.689075	-22.194397	-19.41817	-19.250298	-21.484974	-15.398494	-16.538258	-20.137165	-15.764699	-20.619513	-20.252346	-17.302221	-3.0960526	-9.481268	-9.315289	-9.764431	-10.140584	-10.3779545	0.8562614	-2.9910097	5.2489	-12.904193	-10.760855	-7.76033	-7.295175	-12.140095	-16.637789	-13.423694
¸ßË¹°×ÔëÉù´¦Àí (384).mp3	-3.4574442	-1.5019078	0.6723311	9.515495	11.910578	16.118692	2.6369913	2.3758397	5.44459	-6.7719665	-3.3084393	-2.965159	4.2964892	3.2944274	1.2202172	4.2903934	8.92753	9.900114	7.1403756	8.559997	2.6777215	-1.4690616	-1.6491873	-0.58968914	3.387494	4.105827	3.6141033	1.3308026	-0.6921721	-9.018436	1.076706	7.0508337	11.354774	-1.0451725	2.880018	4.248107	8.0515995	12.542128	14.340903	4.045611	8.855141	9.843214	-5.1157627	-3.9112358	-8.333669	7.204577	7.6302075	10.29921	0.24322325
¸ßË¹°×ÔëÉù´¦Àí (385).mp3	-7.3786254	-5.830304	-2.2345095	0.14555317	0.7920977	6.8131075	-4.001788	-5.517021	0.4848553	-1.8469803	-3.4292984	-0.96603453	-11.215667	-15.997843	-13.857742	-6.285029	-11.423096	-15.726814	-18.838509	-22.38756	-21.074465	-21.962791	-18.921722	-11.711009	-27.037357	-25.836777	-16.082943	-24.475212	-22.868496	-19.315731	-21.564255	-17.761017	-13.924235	-9.870214	-7.23685	-0.33225793	-9.837598	-7.8221693	-3.7755837	9.7014885	3.1367264	-0.69318116	-4.269642	-7.812726	-12.38321	0.40052807	-4.905825	-10.807941	-20.315395
¸ßË¹°×ÔëÉù´¦Àí (386).mp3	9.519224	10.458183	6.271786	1.4295397	1.1426598	0.33867598	3.8982308	0.53794724	-1.4420127	-6.895472	-7.3081365	-8.889061	6.6265945	3.5496297	4.4578643	3.0631988	-0.1090903	0.6223551	2.2818727	0.43590587	-5.01015	0.32804972	-4.08665	-7.854305	4.6552563	-1.2439991	-0.7890253	-1.3835614	-4.20071	-2.2946043	-14.251966	-7.0811996	-8.174648	1.1155708	-6.533597	-8.164696	6.6072083	2.644835	4.8043585	3.395627	3.9599144	6.377174	6.601422	6.6313696	4.592781	3.9606006	3.4598417	4.171302	5.0636597
¸ßË¹°×ÔëÉù´¦Àí (387).mp3	-0.32219785	1.2892262	-1.357971	-4.5114913	-2.4176557	-4.65609	-1.9611062	-5.7178936	-2.3695526	-6.356298	-4.1846666	1.069563	-10.67775	-6.522651	-8.615337	-8.278035	-6.923262	-4.8055887	5.2492633	7.1729956	7.6358385	-15.722654	-11.724619	-9.336837	6.8493543	1.4591901	-3.789211	4.661912	-1.0285497	-5.94063	-1.2334647	-7.301551	-10.121266	0.74588674	-2.280609	-0.8412196	6.837536	7.966197	6.2560406	0.090744495	-0.6931511	4.919885	-14.79226	-9.506718	-2.0751228	4.9465075	6.38155	4.9148655	-2.029662
¸ßË¹°×ÔëÉù´¦Àí (388).mp3	1.988945	2.9641294	7.7235017	3.2568989	-3.320259	1.0374242	4.5824738	-0.47756982	-5.9867496	-3.8312926	1.7534966	6.25632	-12.901211	-7.9614973	-3.1278682	1.0939126	-0.4147784	1.2146438	-3.5375361	-4.039915	-5.4391136	-6.0417213	-9.174183	-7.770693	2.0502245	0.9401443	-1.3003601	-2.7333221	-2.683476	-2.413947	-12.043592	-8.268156	-3.1492321	-3.577095	-3.8666954	2.9051497	-17.501282	-10.564579	-10.235722	-6.131131	-9.011768	-6.2023077	2.450522	1.0973225	5.4308014	-2.6991992	-1.730972	-4.602242	-4.484567
¸ßË¹°×ÔëÉù´¦Àí (389).mp3	-4.6397476	-6.80597	-1.668513	-7.8585157	-10.507349	-7.1650896	2.98456	7.3992796	8.510563	1.8982604	2.6708472	2.4547443	-4.059984	-5.786914	-3.2490344	1.8021579	1.5460405	3.0323665	-10.390754	-4.7307167	4.9339886	3.5027146	3.8681147	4.629753	1.1331866	-1.497957	-1.7264072	2.8401663	0.6946838	-3.3647025	3.115907	6.008151	10.083053	11.095266	4.1706033	1.2521645	-2.327557	-1.4408903	4.5283184	-2.3821883	-5.9369307	-7.443813	12.954098	6.457508	-4.0717316	-3.440375	-6.9723997	-3.6628788	1.678968
¸ßË¹°×ÔëÉù´¦Àí (390).mp3	-1.4869752	-1.9259717	-6.62792	-0.39388973	-5.7511387	-9.093917	3.6322336	0.75915366	5.8394284	0.7082503	-0.429456	-1.0525401	5.589935	3.5950522	5.227545	4.6031184	7.430627	8.587812	3.2129793	5.000783	2.3795183	2.257482	4.7948017	6.540078	-4.3338737	-5.592261	-8.416478	1.7639803	3.2903316	3.891779	12.330515	15.465679	14.667517	4.2004733	-3.7254539	-10.072627	7.2349586	4.469333	4.533326	5.2856417	2.2534842	0.47645494	3.434049	0.36770028	-0.35291004	1.855109	5.9763327	3.4446816	4.4447875
¸ßË¹°×ÔëÉù´¦Àí (391).mp3	6.50356	-2.0772567	-4.1854706	16.18016	9.933061	7.2706356	12.658842	7.3338265	0.2936265	13.811195	8.886794	7.5169044	2.1618483	1.9666561	7.6277	7.969852	9.178314	0.8225173	12.290383	6.143136	11.291672	18.474258	17.029556	10.331556	1.1646767	0.09896624	3.9688063	9.135366	9.03323	6.090764	-1.1302304	-2.6321318	5.2856236	15.854416	11.140612	12.724126	-4.9686723	-5.6650934	-4.2893553	0.44589612	2.2995746	5.1074457	5.217168	3.6218743	2.0424044	14.062213	4.934612	4.076334	12.574564
¸ßË¹°×ÔëÉù´¦Àí (392).mp3	-1.3025672	-5.5313444	-1.6691166	3.3242347	3.931467	7.5156116	-15.226284	-15.724882	-15.2890005	-3.8171754	-9.812598	-12.240696	-6.535041	-4.964018	-3.944851	10.305113	5.6725063	-2.7247725	-5.152557	-2.8250167	3.8261008	-2.9679065	-4.6353445	-4.6745853	5.003291	-4.01085	-8.047545	4.8788195	1.6065476	-0.7203835	-5.011279	-8.144923	-12.499546	-1.2713253	-6.8092923	-11.672692	-0.78607583	5.5350437	4.82402	-1.894282	1.7113441	6.986952	1.5131409	1.9339658	4.90738	10.362247	3.051396	5.0467215	7.519065
¸ßË¹°×ÔëÉù´¦Àí (393).mp3	3.1140184	-0.03091067	0.30471563	-4.1415467	-5.9155083	-5.8375072	5.8965983	-1.9459257	-0.2978543	5.6022573	3.9825528	4.5093184	-1.7005844	-3.5514789	-5.0520105	-7.3074408	-1.9609454	2.7666793	19.097017	8.254704	2.6113048	4.7502203	3.2945757	-0.4661613	-8.389355	-6.4425254	-0.5622122	2.7005377	-1.5701387	-3.9832635	2.0703769	8.074179	8.400765	3.4549875	7.270088	11.44403	3.734089	3.9685988	-0.65047646	-9.99021	-7.425662	-1.0005686	2.3640997	-4.0926647	-7.334978	-3.132372	-2.8030457	-2.1888661	-10.260307
¸ßË¹°×ÔëÉù´¦Àí (394).mp3	7.304564	-3.9635184	-4.1402726	-8.857446	-8.864866	-6.271041	-1.0372059	-0.00916177	-1.2734134	-0.14633498	0.622019	2.2409515	-0.21972108	-2.7753377	-4.804235	-0.7258163	-0.0515275	2.474122	-0.43292773	0.730226	0.89905596	-10.951	-9.703951	-2.8697314	-4.2984495	-4.5113735	-1.2431304	0.85374314	-4.9027357	-8.111198	0.50123614	-4.8131495	-6.642214	1.0242031	0.012581915	-1.4899011	-14.553855	-10.768818	-7.904522	-1.5315981	-8.165927	-3.8664374	-17.726606	-7.8203235	-2.4089105	-15.924398	-13.166819	-12.12095	-4.4956703
¸ßË¹°×ÔëÉù´¦Àí (395).mp3	-2.648414	-9.808424	-8.307215	-8.100485	-3.9979064	-1.4363222	-9.221524	-13.638411	-11.638542	-9.360283	-15.864299	-10.515347	-13.217894	-15.82944	-17.920788	-12.306479	-10.784104	-6.2326803	-9.061373	-10.54785	-13.320481	-9.517109	-7.7008643	0.07864213	3.7332911	2.5858815	-6.140657	0.82103604	-1.8027681	-7.980397	2.9553962	-0.8369502	1.0816219	-13.944012	-16.247837	-7.240983	-3.0042996	-8.638233	-16.699411	-12.095462	-15.878701	-19.94084	-7.881601	-13.185764	-4.0946445	-19.096905	-15.778923	-11.609386	-7.2727427
¸ßË¹°×ÔëÉù´¦Àí (396).mp3	-5.4575768	-1.9148418	-2.2581396	-2.691643	-3.1893778	2.4308443	-12.385829	-8.106484	-6.150671	-12.210047	-8.461941	-2.2155578	0.50308025	-2.7959418	-1.4460938	0.11741836	-5.337105	-4.8884664	4.7884026	2.9030633	-5.7570934	18.760206	3.2443166	-3.7463965	4.742651	-0.08299023	-0.6304736	-7.8278613	-3.5066764	2.0917382	0.2329741	5.3413687	6.459542	2.4504414	6.451687	3.8335662	2.431378	1.6320953	4.7649994	-5.6808195	-6.78948	-9.061594	3.120017	-0.18373394	-2.739813	3.3707314	1.2207493	2.7536287	-9.39814
¸ßË¹°×ÔëÉù´¦Àí (397).mp3	-13.090424	-6.920395	-1.658046	-4.93358	-4.9993944	-1.7117841	-7.829381	-8.100896	-5.525202	1.9655912	1.1602279	4.971069	-5.963476	-4.280982	5.22704	1.000868	-2.0999699	0.025170892	5.157667	5.499831	3.4491775	4.1612973	-4.3673973	-5.3836007	-3.21664	4.4805164	10.811523	6.1078835	3.3353596	-1.3509948	2.2660325	4.790803	3.611618	2.962785	-4.5392923	-1.4929193	4.456469	0.87527204	1.0666707	11.648393	11.161509	14.343365	7.7796736	3.9131198	3.694543	5.6411247	8.895374	11.297062	14.6983185
¸ßË¹°×ÔëÉù´¦Àí (398).mp3	5.042041	3.8480954	-0.5178937	1.8411143	3.1053562	7.4926844	8.608613	10.869834	14.188967	3.9137585	-0.006356955	-2.5309196	7.115461	6.956526	10.987995	14.644158	11.981171	8.819387	3.2412822	3.147037	-0.60121757	9.977861	5.187277	5.401904	6.1699786	8.067136	10.617925	13.625576	9.656635	6.5326653	0.9001384	3.1646948	3.050818	0.52524006	4.116148	14.08333	12.520929	7.9862204	-0.3376416	6.5706415	8.307724	9.223583	6.7434406	9.805061	10.317608	9.616404	8.973713	4.171873	4.995697
¸ßË¹°×ÔëÉù´¦Àí (399).mp3	8.653975	6.6872063	7.3096776	1.894387	4.3277326	2.1983464	4.6855645	3.2712543	-1.7795899	23.704222	23.61137	21.971684	-10.431675	-8.987348	-11.217445	13.442406	16.1091	18.840185	-8.389921	-5.0019884	-6.820284	-7.5021243	-8.934057	-9.562689	-16.849873	-19.994392	-15.988831	3.1470773	-3.627327	-8.396156	1.3512442	0.5106548	-2.1158276	-7.0732126	-10.808555	-14.446856	-8.009533	-4.624574	-5.8067155	-2.3287423	-2.4190042	2.5149465	5.1011252	-2.8479676	-12.907423	-5.430133	-10.63323	-11.786152	-22.159935
¸ßË¹°×ÔëÉù´¦Àí (400).mp3	5.678917	4.026501	2.047497	5.7441173	1.0081171	0.02893579	11.225107	8.121726	2.5511546	2.0329309	4.5837984	7.3622737	9.727371	5.7077346	3.659152	0.6486932	-1.099195	2.1549633	-1.6347089	-5.057861	-4.4395595	12.748856	13.658798	13.206538	15.418726	12.453488	8.713453	3.3263242	1.9540757	-2.8547456	4.6150274	-1.4409573	-5.2642155	-0.34435645	-0.68169606	0.55678284	13.980381	12.438069	6.663534	-4.371819	1.889343	5.7099237	-1.9730297	-3.0331244	2.6121993	-4.657877	0.6543753	7.487293	3.6747391
¸ßË¹°×ÔëÉù´¦Àí (401).mp3	6.813857	5.8098307	7.5202713	-11.399233	-13.467098	-9.486252	-13.359869	-9.684795	-7.1315036	-6.347617	0.38474542	0.6502166	0.58551687	-0.77086514	-1.3570286	-3.3227854	-8.369112	-14.705809	6.7167296	-1.7944496	-5.4237623	0.39639908	-4.846628	-10.050236	8.361457	7.0553865	5.1666503	13.630117	7.73151	5.3262653	10.036836	2.9689589	-2.137617	11.326907	9.885961	-0.13675332	-10.754293	-14.287735	-9.767486	1.7864168	9.115227	6.962735	6.54626	6.965867	10.902016	4.220271	-2.5057254	-4.778484	-4.8005705
¸ßË¹°×ÔëÉù´¦Àí (402).mp3	-9.94837	-9.868409	-5.31126	-2.3696916	-1.1096157	0.020106673	-3.1256847	1.4573545	7.6186	6.544161	3.3543255	3.5687656	4.388597	-4.3778434	-7.043975	1.9283322	0.09647775	3.2219453	0.12483412	-2.6747904	-4.10433	-13.474508	-9.630677	-9.312059	1.2751224	-5.795079	-6.1338205	-6.8343353	-5.4765444	-3.7384849	-6.7865806	-3.9506648	-4.2094374	-2.99968	-6.32465	-11.563953	-1.4931552	-1.07656	-3.1910944	1.0492522	2.94461	7.624629	-0.861223	-0.92659855	-6.036831	-2.5999184	-2.6651974	-2.2609348	10.073104
¸ßË¹°×ÔëÉù´¦Àí (403).mp3	-5.5882993	-7.122614	-6.6408453	8.303879	7.91294	12.479884	2.3761985	2.0350409	2.0917702	5.6777105	6.7023964	5.157114	-0.11676389	1.6976237	3.2787125	-0.8857602	-2.398451	-1.1647068	14.389401	11.630398	7.241649	1.9903414	-2.080718	2.7511501	-4.2529	0.40573233	5.7633667	-12.359171	-10.850189	-4.5559125	-0.92474097	-0.22568172	1.3602594	-2.2373786	-3.156396	3.4418173	-18.396751	-14.429354	-4.4223375	6.3233557	5.6832705	-2.5958276	-16.409487	-17.171474	-18.196064	2.8350425	5.1567116	12.41506	-16.277695
¸ßË¹°×ÔëÉù´¦Àí (404).mp3	-2.3644395	-4.091111	-7.357414	1.8574926	11.44716	17.19552	0.28481317	-0.530869	-1.6686971	2.7770867	7.662837	7.747469	-2.5348456	-9.12108	-8.686089	-5.537041	-1.370161	-0.803505	-1.6265861	-1.152745	-2.295588	-13.65938	-17.942192	-19.1281	-7.4241724	-4.541291	-9.638226	-7.361606	-6.418609	1.7070037	1.7618566	-2.4888763	-1.5304346	-7.9540176	-6.0402136	-7.32642	9.6775875	0.2632767	-5.2845664	-6.5109396	-5.9555054	-2.6640494	3.3805084	0.20188588	-1.8082566	-0.61969686	-2.2175512	-8.323317	1.7199633
¸ßË¹°×ÔëÉù´¦Àí (405).mp3	-6.606756	-5.152355	2.522369	3.521041	5.106002	4.6379337	4.5447226	6.7757134	8.300329	1.2334261	2.742214	6.8664017	12.471535	12.126516	8.143326	-28.293581	-32.426796	-32.795486	-2.42248	-8.216885	-10.468527	8.9481125	1.197756	-6.3828974	4.271356	2.7429757	-2.116679	-3.9806395	0.7804196	-1.5354167	-1.6118255	0.30316925	7.3317194	-1.3926139	0.9883543	4.5803533	15.417998	13.91807	12.011837	5.168505	4.8228617	5.233042	2.9129043	0.3535835	3.4661524	-3.831119	1.9071493	1.747587	-6.516158
¸ßË¹°×ÔëÉù´¦Àí (406).mp3	3.8599973	6.9160004	9.108474	-5.3588037	-5.2591357	-3.5928774	-3.0541437	-5.281482	-5.1404934	-11.03195	-12.126974	-4.6545963	6.0111856	-2.6512675	-11.109682	1.7636466	0.14741033	6.3672028	0.5843704	-9.067813	-16.113947	-8.596727	-5.5489264	2.8121243	-5.7068634	-10.536121	-7.947255	0.11886272	2.0977426	8.742111	1.2115595	-2.0615282	-4.7218904	-1.1000063	-2.3806934	3.2354631	-1.0397551	-3.3679757	-8.033338	2.440085	2.2419355	2.9882164	-1.4349931	-8.426325	-17.594719	8.712547	2.2843113	-0.9165249	-15.4025345
¸ßË¹°×ÔëÉù´¦Àí (407).mp3	0.08679195	-6.953832	-9.964318	-10.732588	-13.8828125	-6.889991	11.16136	7.1664553	9.236147	4.9511385	6.497941	10.484156	2.2710228	1.5782385	1.7741413	2.4146314	3.521553	3.0590565	4.5534935	6.8383284	4.1446	2.6528897	0.84072596	-2.4308944	-6.966039	-9.5790205	-9.472034	0.20372704	-1.1511067	1.2278802	-5.465153	-9.86075	-18.385912	3.842075	-0.8779831	-5.0644064	5.4225416	2.4108028	-2.2890117	11.175291	6.315662	5.8353057	-13.296376	-18.612778	-19.876116	-9.206473	-8.48275	-8.891945	-3.0948362
¸ßË¹°×ÔëÉù´¦Àí (408).mp3	-14.875786	-13.502279	-2.183011	-23.365488	-15.923036	-8.670965	-16.748009	-21.121126	-20.505493	-10.4494095	-11.525259	-9.632908	-10.867798	-8.830669	-0.29994652	-8.545413	-8.554949	-6.7453985	-15.652359	-7.8691072	4.255485	-10.289782	-6.4048524	-4.1520767	-3.6376538	-4.168222	-2.5121312	-2.560835	-7.9872074	-9.003691	-7.6598444	-10.390444	-6.26947	-1.0382802	-2.9681802	-0.96716714	-14.977943	-17.55415	-11.173433	-10.525017	-11.9542465	-9.206085	-6.4550867	-6.740418	-8.211386	-23.18062	-23.196407	-20.767593	-24.46365
¸ßË¹°×ÔëÉù´¦Àí (409).mp3	0.7488557	-4.087248	-2.3520179	1.0849568	-0.6633657	1.1261836	16.47546	18.32668	23.974321	-7.2495275	-5.8557444	-6.715948	-0.8860401	-3.2376604	-5.277176	-2.374406	-3.1594377	-0.7028638	15.405741	5.751055	-0.60895014	-6.626382	-3.9766278	-3.9703667	-3.80199	3.3112426	6.302356	0.38003758	5.3587503	6.0138807	1.6241448	1.4786541	4.672485	3.5600562	7.638158	3.5851665	1.6123413	-6.4418235	-9.154797	-8.175717	-3.3971481	0.6401781	7.491995	5.1606293	7.5315247	-4.516802	-13.2879505	-17.161346	10.517867
¸ßË¹°×ÔëÉù´¦Àí (410).mp3	-3.3596084	-2.534072	-6.8902435	-1.385149	-3.0150945	1.9379097	1.1727744	-1.7790967	2.0378363	0.72056025	0.08820397	-3.58941	-0.7357403	-3.4533668	-0.61953384	-4.95007	-2.99796	-2.0343888	1.346673	-1.5030448	-1.6969863	-0.45672905	-2.9567733	-7.4878683	-4.771402	-6.29617	-9.37738	3.6179128	-2.0806687	-7.7138467	1.2105874	1.5771157	4.2273207	6.619205	2.6005464	-2.2870245	1.2288954	-1.1778414	-0.97108924	2.967595	6.338563	4.698114	3.3276715	1.3098354	2.9640503	-0.6517539	3.2211661	-0.6901264	-0.48771077
¸ßË¹°×ÔëÉù´¦Àí (411).mp3	-9.972885	-11.682572	-3.1839247	-6.046241	-9.760729	-12.815657	-0.5653706	-0.2781968	1.6235149	-19.059692	-15.420865	-10.185915	-2.066942	-3.4560256	-4.338992	-8.7677765	-1.9994915	2.226998	-3.5912483	-1.9592807	5.068432	-13.631018	-14.673523	-6.625407	6.3856936	3.1737187	8.679018	3.4061935	-4.1545873	-1.5055598	1.7190773	-0.8235376	1.2058538	-6.709009	-4.132502	-7.4727144	-10.789392	-16.54114	-18.249914	-6.9581537	-12.749193	-16.339657	-7.3694787	-11.724491	-15.872094	-11.857808	-17.588924	-21.694662	-8.946175
¸ßË¹°×ÔëÉù´¦Àí (412).mp3	-14.713045	-15.379126	-9.2702675	-10.446361	-17.738045	-14.978352	-8.572352	-3.1865997	-4.846159	-6.8831687	-14.023598	-10.825628	-14.338651	-15.027364	-11.031722	-14.054726	-18.36425	-20.853035	-7.987441	-11.284872	-8.334269	-16.942356	-23.02706	-22.841454	-20.52475	-23.21806	-21.281992	-19.768028	-22.578007	-18.951992	-10.266766	-12.923682	-8.858834	-5.335253	-5.0344195	-3.0329394	-12.014025	-11.200302	-6.6102147	-3.9192653	-11.605757	-11.29167	-6.1493998	-4.564878	-4.24104	-15.842479	-10.655735	-5.6643724	-7.823104
¸ßË¹°×ÔëÉù´¦Àí (413).mp3	10.677784	9.697556	6.468232	6.008423	5.056437	5.3584747	-7.1242914	-13.963516	-14.253263	-10.869353	-8.862508	-8.719322	-3.1006255	-9.501416	-9.104773	1.004928	-4.293253	-4.6561203	2.3411427	-1.9653032	2.8467073	9.880934	8.845951	11.243695	3.9528859	2.821803	6.908984	-17.471535	-19.253902	-21.241013	-5.8857737	-6.1285954	-4.6225147	-9.734719	-8.228412	-7.5222454	-2.9176185	-1.7803851	-5.436063	-1.1732137	-0.22886771	-0.7610319	4.3858414	-8.888647	-10.784657	-11.19295	-10.751028	-7.1765566	-0.86105955
¸ßË¹°×ÔëÉù´¦Àí (414).mp3	4.2308702	6.2686906	6.8673553	7.052663	9.395365	9.491417	2.3220692	-0.8862665	-0.1036917	6.510845	2.5408397	1.5825372	-5.0297484	-3.9427226	-2.9389794	-0.5612207	-4.5133476	-4.4530883	-2.340896	-1.4022436	2.6635723	-1.9387039	3.4253948	-1.0560532	1.3612205	-1.7943176	-3.6797905	-0.1663326	0.12682576	-1.4328048	6.1877093	-1.0650942	-2.8256006	-3.4838276	-6.206492	-10.515484	-10.074456	-7.0191402	-2.5611427	-8.57136	-8.031732	-2.9288206	-1.9396993	-0.6916612	-2.5505862	-2.9831104	-4.1697674	-8.828603	7.119237
¸ßË¹°×ÔëÉù´¦Àí (415).mp3	19.500572	11.636222	10.489709	-5.0887856	-6.6925077	-3.3518817	2.6145043	0.5691454	1.3206229	-11.239858	-7.8038683	-3.1738834	11.297368	1.856459	8.737154	-5.891046	-7.0752096	-9.624748	-11.923725	-8.444309	-0.6300186	2.0987737	-7.909878	-10.599272	-0.4822157	2.3412776	7.107344	-5.720867	-11.194405	-5.09058	3.6708202	2.731492	0.30583557	7.7645335	8.236199	6.8699055	0.76306903	1.371159	5.8906603	5.627187	3.1002488	6.0036387	-5.546488	-10.304169	-4.1699862	5.500677	0.84126246	-4.880515	2.6081738
¸ßË¹°×ÔëÉù´¦Àí (416).mp3	-1.1945114	-4.7971992	-3.9573855	-6.1741085	-12.230908	-12.766981	6.289423	14.046373	17.988571	7.026494	9.290187	9.276922	3.088983	4.3017535	12.743553	-6.1665764	-3.3270535	-0.6119145	1.1669636	2.3971744	6.006833	4.2384906	4.642095	-0.4890678	-13.827959	-19.022968	-8.986876	0.8922816	3.9884205	5.3278055	8.598016	11.257673	8.571262	5.059414	-0.5279297	1.9783981	-4.7005186	0.4906117	5.983653	6.8673973	2.7864246	3.311132	-6.064942	-2.918327	-2.3361132	-4.4140854	-7.2600822	-5.566165	7.558299
¸ßË¹°×ÔëÉù´¦Àí (417).mp3	-16.416798	-17.738386	-15.742417	-17.855782	-15.065706	-8.888225	-11.346983	-18.928713	-22.896732	-17.383793	-20.976654	-26.650808	-17.365896	-16.011932	-14.0992	-10.238493	-19.697247	-24.07164	-15.462617	-18.780205	-9.400316	-14.210186	-16.47594	-13.199872	-9.221082	-18.168617	-19.419537	-8.964239	-14.371727	-9.370886	-3.0724664	-11.055074	-9.971722	-9.019594	-11.1224375	-7.3571725	-14.016111	-16.757004	-12.832455	-14.326159	-18.10601	-20.188656	-4.0434933	-11.604131	-11.169304	-12.883488	-14.229923	-13.557624	-11.575268
¸ßË¹°×ÔëÉù´¦Àí (418).mp3	1.0095679	-8.2473545	-22.806417	-9.276592	-7.515586	-5.274167	-12.73264	-16.705578	-14.12858	-8.227006	-10.863237	-9.299074	-11.558628	-10.917074	-7.9433947	-15.304328	-19.164785	-19.101223	-2.3350022	-11.47489	-15.286309	-7.9525204	-12.647825	-11.530745	-8.944769	-12.718052	-11.302463	-7.456047	-7.3419075	-0.10287094	-8.345987	-14.847456	-16.32904	-13.086384	-18.028992	-15.246016	-0.83466303	-2.624466	2.633356	-24.5444	-21.391472	-11.596643	-12.355678	-7.473835	-3.2162328	-23.720608	-25.780355	-21.760906	-3.7691257
¸ßË¹°×ÔëÉù´¦Àí (419).mp3	3.3963742	-3.3442075	-7.713715	-12.4079895	-14.03281	-12.715784	-11.36021	-14.231731	-11.983696	-10.483478	-14.4722	-7.9284573	-13.3286085	-10.746765	-5.839265	-13.217485	-10.838226	-7.990655	-18.93835	-12.815519	0.6052213	-1.7508543	-7.260685	-5.235351	-10.766716	-10.090447	-7.292432	-12.886207	-11.27515	-11.49622	8.961585	5.988306	1.1791998	-7.690947	-5.399597	-1.8781302	2.6405787	3.1839004	-0.24293934	-16.696249	-17.719563	-13.901242	-3.1982965	-1.3200134	-1.8945969	6.893108	4.9010863	3.039266	-17.064682
¸ßË¹°×ÔëÉù´¦Àí (420).mp3	-7.970345	-9.530476	-4.3751373	-8.525592	-11.381517	-4.900065	-11.0860195	-14.031127	-12.829784	-12.79339	-13.184926	-12.488689	-8.599017	-10.256363	-6.71824	-7.7638693	-9.692147	-9.5141115	-2.729214	0.62882423	1.7300005	-8.086132	-9.272007	-9.630156	-5.1264005	-1.6114597	1.2417176	-4.3676276	-4.0152354	-5.6792536	-3.3275676	-12.118496	-19.59801	-14.735796	-13.886768	-11.789103	-9.427424	-13.007031	-16.631182	-9.655264	-10.732724	-10.259451	-5.9705467	-5.367486	-7.528984	-11.453468	-4.69832	5.1210794	1.9358807
¸ßË¹°×ÔëÉù´¦Àí (421).mp3	-8.573831	-9.475073	-6.203142	-4.8755426	-12.254986	-7.820551	-3.8107924	-10.972637	-10.701619	-1.0666779	-4.884813	-9.254286	-13.767115	-7.044423	3.8003445	-1.0786186	-8.510851	-6.6297007	-2.9584942	-2.9547257	-3.0283217	-8.498016	-11.862759	-13.172573	-11.158001	-13.353536	-9.138948	-10.307425	-16.222551	-12.833313	-12.215774	-13.628229	-12.234859	-1.648876	-2.1567519	-5.559105	-18.809147	-25.334705	-24.755306	-17.505562	-18.69205	-22.688736	-10.128227	-10.221479	-9.540238	0.6624375	-4.2940817	-5.7283454	-11.82282
¸ßË¹°×ÔëÉù´¦Àí (422).mp3	-11.301998	-11.022938	-8.660249	-8.627145	-11.845766	-6.945715	4.337701	7.0675254	10.892231	-5.6337795	-3.7897496	2.1545691	-2.7467492	-4.1182747	-4.3827105	2.7545831	-6.149374	-5.5245156	-4.749175	-7.117014	-5.4644027	-9.7399235	-12.113794	-9.169468	-3.7355592	-11.394062	-17.541506	-7.8145432	-9.119812	-4.3075647	-2.2891395	-4.3916206	-3.7667725	-9.576124	-10.643272	-12.376606	0.87314624	-5.6133122	-6.5858994	-9.422894	-9.39283	-9.317427	-15.414303	-12.014904	-12.407575	-9.966066	-15.196615	-12.09486	-10.010435
¸ßË¹°×ÔëÉù´¦Àí (423).mp3	-24.277008	-20.703793	-14.441942	-17.641024	-20.313995	-15.856998	-0.7588031	-5.2040167	-4.444644	-11.367588	-19.517782	-26.998838	-4.7737083	-9.140511	-15.153229	-10.573769	-6.375699	-0.14683522	-10.311382	-11.745266	-10.467644	3.4401588	-4.1166334	-4.009061	-4.293345	-7.285776	-7.8833876	-2.2136295	-2.956889	-0.7376797	-12.595337	-18.42134	-14.497192	-14.015101	-12.8525505	-2.9599695	-14.147373	-15.980101	-12.526957	-7.711441	-6.852427	-7.8180904	-3.5285244	-7.8793263	-8.427702	-21.029602	-15.49931	-9.041409	-16.7839
¸ßË¹°×ÔëÉù´¦Àí (424).mp3	21.32729	25.339687	24.334387	6.0503407	4.8166103	4.367308	-0.44541827	1.4229286	-2.5265439	11.305979	14.946813	15.21669	-1.4318393	-1.123958	-2.4025602	-7.387482	-9.70632	-10.092191	1.4768424	-1.9633833	-3.0530787	1.8342503	4.857484	2.7038863	-16.65381	-14.109533	-3.0060892	-3.8679	-8.044668	-0.8973162	5.7070026	7.280589	1.0130359	12.079809	16.375378	8.682352	8.490801	10.244598	7.7702513	0.79680866	5.4913664	-1.6713843	10.563995	10.080863	3.7527833	-2.4978943	-7.2673817	-8.593092	8.478354
¸ßË¹°×ÔëÉù´¦Àí (425).mp3	-11.988874	-10.302146	1.9688226	-2.8632507	-2.2654245	-3.4552157	3.8984795	2.9102137	3.0851972	-1.3112205	0.68579245	4.2561603	14.621163	19.073013	17.312477	4.041427	8.945674	10.812248	9.305673	3.5384336	5.02636	10.222576	8.34128	1.5128387	7.893175	3.2109163	6.3487387	5.7397833	5.5131216	8.621834	4.2737937	0.2522784	-6.59064	-7.025476	-9.9666395	-10.378202	2.0156908	1.962029	-2.9350255	3.674419	7.9543257	7.4504633	11.533469	3.676392	-0.7529467	1.4797665	3.2749944	2.6320775	-6.4582367
¸ßË¹°×ÔëÉù´¦Àí (426).mp3	12.53831	9.354254	5.141959	-0.89829195	5.7226467	4.080903	2.9988198	9.792143	10.050007	-3.9604285	5.9575086	6.7587566	-8.115611	-11.254482	-21.973747	-1.9253457	-1.3976171	-7.372609	3.787737	0.000419498	-3.9389453	-7.018638	-8.648635	-0.3157605	2.63697	2.9617538	6.7520447	4.246439	-1.485648	1.4686031	0.9255915	-3.835095	0.33030063	5.2576485	1.0108393	4.2491817	-4.268903	-2.2454116	-2.0972848	6.0223985	6.771716	3.2921934	8.850454	9.182342	4.4224105	1.5864038	-0.5979917	-6.1593866	20.525822
¸ßË¹°×ÔëÉù´¦Àí (427).mp3	2.3213048	9.950647	10.536577	6.1527214	9.611498	13.204729	17.82642	12.371454	6.7257442	14.661713	15.6894455	8.7829895	8.7685585	15.460414	13.453199	7.4612083	4.8901796	6.2652855	6.9418073	6.6825924	12.251177	11.363697	13.143553	10.979142	8.339305	8.979435	7.448165	1.6019456	-0.42803025	-0.049952984	4.8409634	3.50141	2.2464638	10.205408	7.221946	3.2012284	12.975504	15.768646	11.656729	16.542307	12.143478	13.871119	20.801455	17.848679	8.532679	2.3626618	0.38164067	-2.4756746	-6.1644983
¸ßË¹°×ÔëÉù´¦Àí (428).mp3	3.594407	3.4227278	3.3631897	5.2459073	4.7855787	6.4735394	2.2450757	7.756817	7.059911	-9.526516	-7.593773	0.1622721	2.675754	0.98747396	4.249463	-13.072963	-7.836948	-9.844259	-0.108839184	-1.4771696	-2.374201	-3.6677902	-3.3752933	-7.543307	9.043392	7.3865285	3.5461946	3.1017227	-2.5804179	-8.532265	3.3561177	3.499273	-0.8233296	18.52724	5.4851236	-1.4684734	-6.5032806	-5.003032	0.29138058	4.662099	1.8927075	4.708061	2.5921466	1.5249383	4.7397823	0.45385382	-1.1108115	-6.7299685	-0.6150412
¸ßË¹°×ÔëÉù´¦Àí (429).mp3	8.355894	-1.5595584	-4.897647	-14.183315	-13.347561	-10.87892	-5.2394485	1.1383905	4.024726	-2.5018706	3.0927896	4.4055843	-2.2138577	5.716642	9.783964	5.0027885	6.8165016	10.124608	-7.715724	-4.386179	-5.2259007	-1.9046104	-8.477169	-9.919693	-1.7775998	3.1294837	6.019061	-1.1975336	-10.051332	-14.420773	5.3349648	10.626034	15.5725	-13.707365	-11.452254	-8.860811	-3.9364433	-10.564104	-10.398487	-14.9091835	-11.655727	-6.873923	-10.479704	-3.8487954	-0.89023846	-8.936132	-5.2672763	-2.8394535	12.965716
¸ßË¹°×ÔëÉù´¦Àí (430).mp3	3.198773	2.503851	8.7429495	6.494084	5.410734	6.2599115	-13.336336	-12.121075	-2.6700637	-0.1876908	-4.092648	-6.4856615	-9.093454	-11.711529	-11.650665	-10.191896	-19.047173	-18.970009	-22.129532	-19.251081	-16.823418	-22.487448	-19.34502	-15.268156	-6.459473	-8.220112	-4.2121224	-3.652154	-5.1549063	-3.014017	3.1408377	4.3381376	6.5951443	-5.858424	-7.6849375	-6.2549725	-6.0738683	-10.164043	-9.45911	-5.3519278	-7.0338545	-5.079652	5.068163	-0.40019298	-3.8501902	-10.715556	-12.984875	-6.8630886	3.5454948
¸ßË¹°×ÔëÉù´¦Àí (431).mp3	8.290531	7.1425076	6.5878553	-7.827401	-4.6367326	0.57984984	5.712891	3.8572576	1.3853557	-3.737473	-3.9457066	-0.5375476	11.222902	1.679455	-5.53819	4.7263083	6.391258	15.098792	3.4461577	5.971648	7.3718133	-5.5391803	2.4164364	4.000644	0.86371803	-1.8571473	-1.0564036	0.99894315	-0.41091233	0.89216256	-2.5193632	-7.011231	-7.5526533	-8.64349	-8.909929	-9.820175	-2.184377	-0.96324044	0.15231937	4.409213	4.029724	-0.5342472	0.5271016	-0.08496606	3.692669	4.325383	1.924901	1.1172757	1.18044
¸ßË¹°×ÔëÉù´¦Àí (432).mp3	-0.38365048	0.60455287	1.3580661	-9.651354	-10.927441	-8.923052	-13.58845	-20.022636	-14.324921	-20.427994	-19.186821	-14.819712	-16.098494	-17.78577	-11.127553	-8.314471	-9.304794	-3.1193979	-8.960372	-15.5074415	-18.309727	-22.195908	-21.924377	-19.730396	-6.611983	-8.691343	-6.637782	-2.051931	-5.57149	-5.3149366	-7.8384957	-9.400896	-8.491703	-1.1304135	-9.107014	-10.792839	-10.4969845	-8.620675	-5.1656704	-3.6873355	-6.7694902	1.1465516	-11.684352	-11.245028	-4.2377863	-1.442247	-5.4381504	-4.3516707	-12.958742
¸ßË¹°×ÔëÉù´¦Àí (433).mp3	-3.1954503	-1.1232778	-3.4726996	-10.101175	-15.672245	-24.767445	-13.735247	-20.544083	-15.313768	-5.67409	1.751167	4.6649623	3.5965354	3.1176531	5.9673343	-6.8776007	-8.204946	-6.707793	4.4977345	-0.55058765	2.2186618	-4.145426	-9.044121	-16.823208	-22.869015	-16.140865	-10.972798	-8.571098	-3.436797	-0.78032553	0.43623742	-4.581867	-5.292836	-11.0822735	-10.847929	0.07043877	-6.8026886	-5.1954627	-5.624425	3.8031206	1.8624439	0.5379819	0.39200783	-3.651103	-9.23698	-4.858008	-4.0763316	0.64804673	7.1535215
¸ßË¹°×ÔëÉù´¦Àí (434).mp3	-2.1605916	-4.5124464	-4.9642897	0.92833483	-3.5088654	-7.5652905	-5.651887	-14.30482	-17.934832	-25.436897	-21.222683	-15.231609	-7.148983	-10.690479	-1.6353078	-6.0702543	-9.418486	-12.624105	-11.692859	-11.7961445	-16.2766	-0.081751466	1.5531515	0.21038604	-4.908614	-9.370209	-6.410741	-3.7953842	-7.2031016	-2.998962	-3.809774	-8.108704	-12.18474	-9.148598	-13.604872	-20.71947	6.511338	-1.9921052	-8.554024	-8.398756	-9.920317	-9.548889	-5.3385577	-9.259758	-7.802351	-1.1203358	-7.2075224	-9.203964	-8.39717
¸ßË¹°×ÔëÉù´¦Àí (435).mp3	0.6199403	-5.2595587	-6.9626484	2.6078405	-1.2418939	-4.4721994	4.527329	-0.05265689	-0.9426785	9.332185	5.506228	5.2031484	-11.728489	-17.468735	-14.163691	-27.692211	-24.85534	-14.857004	0.8388173	1.5387106	21.42858	11.2498455	7.5735717	2.8326411	-16.698719	-20.158676	-10.170863	-2.424251	-11.672758	-15.518458	-19.153362	-21.804749	-18.119095	-7.762991	-13.584892	-17.037338	-35.581837	-35.12581	-28.063217	-35.11347	-39.1837	-41.726685	-0.051104724	-2.1582909	2.2894871	-11.521862	-6.2132597	-5.1864805	-13.689087
¸ßË¹°×ÔëÉù´¦Àí (436).mp3	7.9128227	8.813011	2.6888688	6.2513866	2.2755277	5.4348626	-12.910252	-9.920063	-2.7965713	6.9337425	9.380489	6.2122073	1.3646932	-1.8909223	-1.7210237	2.4700246	6.0800934	4.368902	6.360251	3.8093858	3.1452737	-2.3918066	-7.55167	-6.678856	1.3294649	-2.6350715	-1.8852143	4.587502	1.669544	-1.2607449	-9.268814	-15.873837	-12.366513	-3.0587447	-5.5088053	2.4381497	-0.33678734	3.7873516	6.6919556	-8.325218	-5.902865	2.53093	-2.078514	-4.699375	-6.99222	0.44638196	5.8401585	3.4803143	-0.19681986
¸ßË¹°×ÔëÉù´¦Àí (437).mp3	-18.134705	-10.020939	-10.7478485	-12.546327	-6.3525357	-0.95871794	-13.691577	-13.753296	-8.870799	-5.5226784	-6.4749904	-9.005664	-8.723173	-3.7823277	-8.545734	-4.4875097	-7.3712115	-9.066501	-13.295925	-11.891106	-11.857495	-2.1726139	0.07406324	9.518891	-8.99402	-13.0819645	-13.809906	9.793534	3.3399315	-0.13127899	-8.125742	-11.43569	-14.083599	-10.588101	-14.731746	-13.032809	-8.708377	-10.208546	-13.504202	-10.890377	-13.014755	-19.896198	-9.655947	-10.114181	-3.631972	-12.559649	-9.971058	-9.945147	-6.451414
¸ßË¹°×ÔëÉù´¦Àí (438).mp3	-12.18834	-9.665356	-3.9083688	-1.0236862	-6.3426776	-5.6313214	-5.871741	-12.44767	-15.260126	-5.1161795	-5.4228067	-6.1397514	-11.449689	-23.458431	-24.080154	-27.133202	-26.568132	-27.158627	-9.773181	-13.881239	-10.714441	-4.660651	-5.8816204	-1.8796458	-17.85907	-17.786102	-10.358123	-9.033634	-11.439705	-10.497881	-2.4316673	-8.344568	-7.569543	-13.126673	-16.590574	-14.677853	-1.7615769	-2.479146	0.9651444	-7.7129793	-9.602318	-9.156216	4.703751	-4.4297895	-8.570992	-19.217377	-14.773823	-10.615284	-11.111887
¸ßË¹°×ÔëÉù´¦Àí (439).mp3	-1.5455651	-3.5198436	-4.4403853	-2.613483	-5.4655285	-7.302127	-4.1466036	-12.344987	-11.964149	-13.615169	-14.25608	-12.073538	-8.278611	-11.004995	1.3179212	-15.768816	-20.153744	-15.341015	-4.436558	-7.412618	-3.652513	-10.274084	-14.7441845	-10.253628	8.330389	8.990847	10.841352	-7.5556602	-4.9127555	1.1671017	4.4887605	4.4158	4.704612	0.09944874	-5.5172086	-5.2247763	-7.92975	-10.607577	-6.8324914	-4.823844	-11.028067	-24.118826	0.2568766	-6.243145	-7.2487826	-5.2921133	-1.6489218	-1.9828956	-13.571411
¸ßË¹°×ÔëÉù´¦Àí (440).mp3	1.2187893	-5.295464	-8.348295	-0.5546536	3.6590238	5.113794	1.8370638	1.9499873	1.7659228	2.8435154	2.5587378	2.9279604	3.2184827	3.613923	4.664222	-2.3365061	0.45395607	-0.40746555	8.666999	6.5046635	6.4774075	0.14127167	3.9786499	6.836742	8.752108	9.522853	6.608657	-4.0836325	-3.4056778	-1.0981061	-9.716143	-7.853261	-2.1707053	-4.4043093	-0.25003284	1.9813524	7.2931914	6.7643714	6.384752	10.701557	3.8235652	9.449942	6.8077416	4.846586	8.176374	2.9773574	7.2400217	13.178021	3.4689312
¸ßË¹°×ÔëÉù´¦Àí (441).mp3	-9.556442	-6.6724157	-1.5986247	2.574401	2.703117	8.190622	6.0236244	7.1151447	3.8503404	5.2715974	0.23656458	0.79592216	6.7017756	2.7610612	-0.21955037	-11.540022	-7.5210714	-0.19328845	6.225075	0.06784919	-0.8250655	9.434253	6.2221537	6.063222	1.6713129	3.9375806	6.922937	0.8307761	-4.1882133	-6.216359	-5.8488035	-12.493719	-15.87556	1.1296437	-8.345324	-5.9627037	-2.9935524	-1.4649266	-5.541571	2.3037105	0.019782811	9.171516	-4.322551	-4.0590215	4.296427	-1.9197859	-3.0035925	0.09195754	-5.98586
¸ßË¹°×ÔëÉù´¦Àí (442).mp3	-0.88164586	0.8784183	2.6559167	3.860363	-5.009449	-11.403135	-9.579088	-8.620138	-7.0908585	6.0029106	8.712992	4.248068	2.6800146	1.467504	-1.9029825	-7.420452	-4.299581	5.5285683	-3.3667476	-2.7478206	-3.214393	-4.239563	1.5385517	5.5301538	-5.270238	-7.027424	-1.5976351	-9.145549	-1.3037477	0.74414706	-18.00547	-15.496443	-16.887619	3.5474153	-4.2644887	-16.0168	7.0885396	3.7592082	-2.338254	-7.0859113	-8.287643	-2.7157474	3.265204	-0.75570965	0.66186917	-2.5891566	-11.509634	-15.647231	-5.9814672
¸ßË¹°×ÔëÉù´¦Àí (443).mp3	4.895216	1.2461979	1.9664431	-7.5356812	-4.6258297	-4.405316	3.0317101	3.1126711	6.5749083	-14.258869	-11.434656	-5.039589	-1.1469493	-6.6511207	-4.5910254	-3.8401775	-3.81612	-3.4859571	11.555829	7.102189	5.308511	-5.688487	-9.195372	-6.239201	-4.9206867	-9.1158695	-6.772728	1.6706223	-1.5622896	-6.451257	-6.1882596	-7.966756	-5.97534	3.931302	0.56260145	2.9185376	5.7637	0.35449535	-0.8099967	-9.212818	-7.7903194	-7.3681746	-6.824832	-7.101733	-4.083354	0.25442037	-4.488804	-6.0253944	14.451599
¸ßË¹°×ÔëÉù´¦Àí (444).mp3	9.116625	-3.0450108	-3.5765128	7.2711077	1.5226822	-4.0365973	-5.0325375	-1.0267477	0.18485141	-0.19774675	-4.932143	-7.3604116	7.455782	5.9529586	5.7048254	-3.2673984	-1.4971902	-6.0146413	-1.5946512	-2.7335622	-5.394807	3.2686434	-5.060175	-5.895984	11.002933	12.771051	7.9080963	-1.6057949	-1.5457027	5.7001586	-4.3652277	-6.370865	-2.5381713	0.5730556	-0.12924457	0.77994335	5.5857716	6.5187383	6.276898	5.7050953	-2.8687053	-8.539538	5.93246	-4.9213114	-10.939489	2.9444854	0.9704696	5.0919285	7.355763
¸ßË¹°×ÔëÉù´¦Àí (445).mp3	4.6323204	2.6231995	6.36922	-3.4351912	-8.94351	-11.851496	-5.7410913	-6.1409073	-3.2752502	0.2501307	-2.2837844	-3.9945867	-7.9369307	-6.5646324	-4.0439215	-5.457057	-10.5141	-7.707389	4.3596125	-0.2754926	-5.995515	-8.979599	-9.310782	-4.71887	-12.725176	-9.170897	-4.3022327	-0.1835637	-3.0798078	-0.47071552	-16.746273	-14.48611	-9.801667	-11.430224	-16.06849	-17.23279	-18.693464	-16.496086	-13.157547	-16.274488	-17.093874	-19.719734	1.6327684	-0.748307	-3.0742145	-8.055084	-15.784582	-13.1716585	-21.55284
¸ßË¹°×ÔëÉù´¦Àí (446).mp3	-13.358486	-14.112269	-10.979054	-19.775614	-18.427296	-10.156172	-2.502897	-7.6968	-8.368609	-0.3890885	-3.095873	-4.921301	-13.840065	-13.599537	-9.67329	-10.840208	-11.681503	-4.323974	-0.6294068	-7.742543	-6.7786436	4.9264474	0.74338746	2.5119903	-18.54767	-21.036598	-17.662773	-10.115859	-9.707037	-9.03423	-2.5808933	-8.074732	-8.556198	-6.968982	-20.065113	-25.24849	-5.379813	-12.747443	-15.960313	-19.219883	-15.548412	-6.5430603	-1.0432296	-0.80372006	1.604516	-5.1884155	-10.597227	-9.834314	-21.743362
¸ßË¹°×ÔëÉù´¦Àí (447).mp3	0.51987857	1.6793067	7.62018	7.1642356	7.2114115	3.0005286	-0.45519048	2.919938	-0.6221729	-4.7419014	-8.198796	-7.2503705	-1.2119789	-2.3067696	-3.5859587	-11.552547	-15.23081	-22.261826	-10.136352	-9.424591	-2.700964	-4.160796	-6.511343	-2.9752517	1.1224885	-1.3051367	0.25864783	3.8977475	7.574638	12.241553	-6.491876	-0.43161988	4.585966	8.182409	4.7364573	4.708914	2.5075257	1.4200435	-3.7327292	0.19288683	1.2890549	4.170186	-0.03506641	0.062740505	3.0922837	5.543646	8.716345	3.101517	-1.2719797
¸ßË¹°×ÔëÉù´¦Àí (448).mp3	8.4464	4.106312	-0.049674153	3.1977782	2.2069206	3.1272316	-6.521123	-10.455605	-7.303397	9.041872	3.1228325	1.2610042	-3.8201542	-1.0810462	1.0830183	0.8425944	0.33596218	3.1228523	4.2654543	3.009751	5.1321173	7.0708585	-1.4711304	-8.376701	-3.2091603	-3.9869256	-5.009309	-0.67311394	-1.578934	-7.2027197	-7.219943	-8.46603	-9.047337	-7.0412264	-4.8123393	-3.6294825	3.0344296	-0.3108623	-1.7142653	1.4151921	2.6046445	3.0556788	17.269875	19.995464	18.757986	-5.5012693	-2.8460786	-3.616937	1.1677049
¸ßË¹°×ÔëÉù´¦Àí (449).mp3	-8.639986	-11.326064	-15.843626	-2.0730045	1.0483332	9.335962	9.977418	5.886033	-1.1608253	11.641551	5.908693	-5.8302965	5.553157	4.0009313	5.2938786	3.9460802	2.7075248	10.051067	3.0189295	-0.58448094	-3.7228081	-2.802877	2.4380822	6.558985	3.5236511	2.5216675	0.04666269	8.86591	3.7645047	2.8317325	7.886716	8.296963	6.4903307	8.964142	3.9861593	0.37549037	-12.906311	-7.5065155	-4.3221965	2.5120354	-6.481579	-9.80528	10.06863	4.831868	1.0809023	6.1612835	2.6471198	0.76220375	7.8840637
¸ßË¹°×ÔëÉù´¦Àí (450).mp3	-11.28738	-12.679995	-11.821302	-3.4529686	-1.2677113	0.28317904	-14.114501	-14.192926	-12.914752	-9.344599	-1.6932824	3.5538282	-16.160059	-10.537891	-11.706406	-13.83426	-11.493813	-5.957467	-16.409096	-15.237264	-16.138489	0.2610255	-0.448636	-0.7167984	-10.696306	-10.229878	-9.332287	-1.603648	-2.815013	-6.788557	-5.592922	-4.826831	1.676719	1.4587072	3.4391818	-3.7941458	-11.00653	-3.8631623	-2.9394321	-4.859197	-3.6266694	-6.5994163	-4.4248223	-7.0162354	-6.0066404	-13.001387	-10.300014	-8.370553	-5.674415
¸ßË¹°×ÔëÉù´¦Àí (451).mp3	-11.663923	-10.887926	-8.8473015	-8.212497	-1.9886686	5.426903	0.63397723	-8.103056	-10.0517645	-8.339902	-11.803706	-10.567469	-0.6399982	-7.286127	-10.144346	-6.4665318	-9.538574	-10.108447	0.1886065	-10.441202	-14.234997	-8.128719	-11.279543	-5.8944416	-2.1398034	-2.4815443	-5.340086	-11.593594	-10.937809	-7.921268	-9.717661	-6.9547615	-3.7688076	-1.1962154	-8.558438	-11.925672	-9.647952	-6.9113626	-2.2418923	5.011235	-1.6100585	-5.377724	-11.787149	-9.657785	-6.802559	-2.5449057	-8.9166155	-10.608611	-4.4167023
¸ßË¹°×ÔëÉù´¦Àí (452).mp3	-2.4281912	-5.1200857	-4.4399343	-0.83107543	-7.8224177	-7.925852	-14.484849	-21.723	-24.069996	1.9358468	-2.7002027	-0.07673824	-3.0995219	-7.3568325	-11.804798	-15.548063	-15.891457	-11.230753	-16.198143	-16.588745	-11.591688	-13.629472	-14.008852	-4.8249536	-11.245949	-9.502025	-2.9973302	-8.051956	-11.335663	-15.271299	-5.8692937	-4.7215643	3.5066247	-0.87292606	-3.4917216	-4.8652897	-7.6867	-9.296543	-10.008533	-10.502099	-9.756737	-7.04292	-4.428487	-4.0692363	0.75554544	-14.63099	-9.511845	-2.292293	-1.9068576
¸ßË¹°×ÔëÉù´¦Àí (453).mp3	-3.5621212	1.2689662	2.2128904	-11.306004	-10.681677	-7.822711	-9.615639	-5.6032553	-2.5389235	-3.7157836	-11.923258	-9.641913	-10.899669	-9.296066	-17.433857	-14.00297	-3.8151617	5.9600754	3.778482	6.233413	8.415478	-7.2976084	-3.9559042	-4.341247	9.821907	9.857217	7.1439567	-3.796464	0.33709693	-2.9409704	4.785876	-2.2955525	-13.010529	-1.6178805	-4.1601915	-2.3674698	-5.342902	-7.9535947	-9.997496	-17.275936	-15.626681	-14.003675	-12.927762	-15.945337	-22.187576	-4.5212164	-4.4512506	-8.577019	1.6416092
¸ßË¹°×ÔëÉù´¦Àí (454).mp3	-9.984728	-13.747428	-10.806902	-12.567654	-9.59752	-8.556907	-0.7451672	-6.199138	-11.835703	-2.5037203	-1.2678405	-4.490528	-13.8790455	-12.524752	-9.42477	-6.958438	-5.9644265	-6.254606	-2.6206465	-7.713396	-7.3097105	-4.7071905	-6.4949236	2.9322786	-4.9214373	-8.392846	-8.675437	-14.571098	-14.726819	-13.769665	-16.298285	-19.660187	-16.046741	-19.317146	-21.219002	-19.055065	-13.807816	-15.111828	-15.427362	-19.943756	-17.268978	-18.296438	-2.0982146	-3.9157596	-8.419586	-16.788965	-13.925082	-11.538321	-19.288887
¸ßË¹°×ÔëÉù´¦Àí (455).mp3	12.850546	3.9523344	5.913522	-4.8225727	-3.5027568	-0.98463017	-8.308571	-7.011442	-0.87246794	-11.125105	-6.597619	-13.265441	3.2261262	9.829605	14.25861	-9.203614	-9.583428	-7.6722	-22.483498	-23.066643	-18.921247	-20.096273	-22.301044	-18.509834	-10.416837	-14.033814	-14.058119	-1.7363237	-1.3495458	-0.30947018	-8.417167	-5.511135	-8.602176	-8.956753	-9.379221	-4.5749483	-9.536209	-9.134548	-7.21224	13.923149	16.335154	16.026087	-17.387243	-10.917522	-6.4004674	6.1134777	8.078833	12.567946	11.14781
¸ßË¹°×ÔëÉù´¦Àí (456).mp3	5.7828975	2.7824805	8.537037	-9.318615	-2.374898	-0.47502413	7.773703	1.2154177	0.044511974	-9.579531	-7.8936706	-6.961687	-0.18212843	2.5354865	1.214965	-7.646565	-7.8528895	-7.5650954	-1.2685416	-5.801541	-5.8717346	-12.304955	-18.02607	-19.224922	-13.08024	-18.30002	-24.700415	-8.813341	-10.3478155	-9.69475	1.2187427	-0.832067	-1.4502	-2.2446213	-7.156089	-14.5814085	-19.357239	-19.853025	-15.092176	5.863682	1.8542453	-1.124049	-18.328964	-16.430853	-19.690466	2.1991396	-0.85769767	-9.09757	-1.8132606
¸ßË¹°×ÔëÉù´¦Àí (457).mp3	-10.828912	-14.085847	-19.061516	-17.24421	-15.650576	-14.341273	-21.397259	-17.777952	-10.324108	-14.47472	-21.787727	-21.664686	-10.640284	-11.9314575	-13.392883	-14.59907	-14.463803	-4.8920546	-14.944118	-13.42021	-9.2603245	-4.653347	-10.197444	-11.28359	-5.898118	-9.484911	-5.9227853	-3.090484	-8.420473	-10.531242	3.1908932	-5.717536	-7.625597	1.933048	-8.386887	-9.589741	3.4314542	-4.6613603	-6.3069315	-4.468219	-6.4801884	-1.4272221	-10.556789	-9.503723	-8.927877	-6.843152	-11.358638	-7.66243	-4.1601653
¸ßË¹°×ÔëÉù´¦Àí (458).mp3	-0.12168074	-2.7335365	-5.2048726	-2.1804383	3.303048	7.581181	8.761623	9.875535	9.706066	2.478611	-1.6889689	2.7497072	6.6778297	4.4527464	0.15250564	-2.462081	1.367034	4.423823	-9.8085985	-6.1804934	1.8711545	5.365903	8.177493	6.072243	1.715637	0.97157043	-3.4601097	9.488372	-2.0535288	1.3008466	-7.377152	-3.3417015	-6.1708593	9.11879	5.6875668	10.175707	4.1449513	-0.8620968	-7.094653	-8.109682	-8.797635	-4.794777	-4.172435	-2.935103	0.09033331	3.0883207	4.967598	6.226827	-2.813501
¸ßË¹°×ÔëÉù´¦Àí (459).mp3	1.4474145	1.4570106	6.975877	1.4764532	-4.6746125	-3.456655	-10.343508	-11.287415	-0.8086703	-10.36751	-8.889914	-2.944263	6.9740148	0.3220353	-3.220214	6.5061216	4.1757245	9.540823	-3.2609677	1.3429337	5.7355156	-0.37679482	-2.6586626	-5.346448	-3.3036103	-1.0969231	-2.5399222	-4.469734	-4.4856324	-0.97683287	-0.44758263	-1.5046604	-4.975478	2.1344514	-3.7956884	-4.941512	17.65104	9.447926	12.838719	-2.474091	4.601901	9.190483	-5.142372	-5.0244036	-5.997722	9.595728	2.3384726	-4.715015	6.2651215
¸ßË¹°×ÔëÉù´¦Àí (460).mp3	-4.057971	-1.6839824	8.322144	-7.456519	-11.294883	-9.810127	-14.870733	-10.601849	-5.227566	-3.838588	-6.9449606	-8.187008	-12.426825	-12.3422165	-7.546192	-0.19519627	-0.115970746	-4.1313334	-19.500244	-22.106583	-18.378418	-15.560784	-16.57927	-9.092421	-17.84012	-19.551344	-16.976423	-2.0664353	-2.8200796	2.09221	6.657343	9.616596	16.525127	-6.216467	-12.301457	-15.166676	-7.6784577	-4.9024177	-7.864329	-3.65397	-8.790387	-17.35031	-8.3574295	-12.779629	-9.642058	-14.790755	-15.385038	-7.5271664	-1.5496594
¸ßË¹°×ÔëÉù´¦Àí (461).mp3	-13.055646	-15.9027815	-13.3976965	-2.1780832	-7.9183064	-4.2442875	-3.1397073	-3.1974678	-5.7345085	0.38460696	-0.83981895	3.586512	-4.8244257	-6.890251	-10.211872	-12.392705	-8.94747	-6.6739674	1.344255	-1.2162312	3.609603	-4.63108	-11.216316	-13.465363	-1.3046405	-8.671294	-17.96037	-3.295814	-2.4015923	-4.612611	6.6122193	1.1126448	4.8371634	4.217522	3.1542826	1.5119673	12.932156	7.1367164	0.37098014	-19.117668	-15.753897	-13.5269375	-6.5768156	-8.063801	-11.306244	-11.702742	-8.513045	-6.7424345	4.3437657
¸ßË¹°×ÔëÉù´¦Àí (462).mp3	-12.058435	-18.241573	-13.654846	15.654299	4.560129	4.1764455	1.507719	1.5685935	3.322847	-6.500983	-3.8847451	-4.2011414	-7.572263	-5.07405	0.7312724	3.377648	-6.016819	-6.0556917	-18.772621	-16.566399	-12.006823	1.7143198	1.4172425	5.079542	-13.22309	-11.794651	-14.808303	-3.8952956	-3.1715863	-3.3418741	-7.562385	-9.629852	-5.051678	-1.4128475	-0.20445466	-0.7137487	-8.893031	-12.83674	-15.413118	11.826261	5.834036	2.8397427	-4.38468	-5.269324	-3.960688	-0.70477253	-6.181759	-0.15402842	-0.8222555
¸ßË¹°×ÔëÉù´¦Àí (463).mp3	1.5635864	-4.5108194	-9.102182	13.934198	8.438787	5.5725384	-3.3717308	-3.9754388	-5.7772655	-5.8600645	-10.784339	-3.4605644	3.960453	2.5289712	3.7331836	-3.3952622	-3.5962052	-5.4376574	-0.56400025	-5.0526676	1.8294613	7.41606	9.738032	12.945612	-1.1741792	-1.5276825	-3.609543	2.8369482	-6.13165	-8.646187	4.1559134	-0.52634495	-0.641408	5.4241724	4.2117853	4.3308845	-1.1477046	-3.9500654	-5.4439993	-0.2505628	-5.0026913	-4.6102	-5.8777294	0.865455	6.4449224	9.418739	8.128497	5.0873766	-2.8546548
¸ßË¹°×ÔëÉù´¦Àí (464).mp3	-13.872856	-12.296604	-8.898994	-8.890112	-13.044886	-12.562775	-7.9428854	-10.272669	-13.893398	-4.7997284	-10.147469	-5.075455	5.666471	5.3074155	9.897237	-1.6055145	-4.9399605	-2.1416483	-8.810711	-9.3192835	-15.704519	-7.52978	-6.229195	-3.6027112	2.320953	-4.9076176	-0.24274492	-6.189107	-0.9427611	2.159772	-1.8103869	-8.43627	-3.096408	-12.113768	-10.937595	-4.091116	-1.7975731	-8.530935	-10.330857	-12.260506	-10.580547	-11.187904	-7.7883387	-9.170457	-3.9743748	-2.9056582	-8.45184	-4.141417	-0.51597345
¸ßË¹°×ÔëÉù´¦Àí (465).mp3	-8.970629	-4.0443015	3.7007241	-4.3208933	-3.487751	-5.574296	-3.4389977	-1.3395745	-0.5375536	-9.559977	-7.6236014	-3.5389667	-2.6984205	-4.55115	1.4728795	4.3532267	-0.07542978	0.424811	-3.3275185	4.112523	9.126984	5.2503567	1.1333818	-4.912986	-1.5291305	0.954564	9.085266	-10.2127495	-11.100542	-7.292841	-6.8501997	-1.0354798	0.13258958	0.8657849	-3.002654	-2.958025	-4.7070284	-4.37934	-1.1739974	-10.782971	-7.0514083	-2.3945122	0.4845491	-2.8848736	2.4809947	-0.90234256	-1.872148	-0.7439929	1.1456816
¸ßË¹°×ÔëÉù´¦Àí (466).mp3	-8.903719	-12.569996	-12.438267	-6.356984	-13.638429	-13.261169	-14.58573	-11.441612	-7.6353626	-8.304317	-9.6387005	-9.026846	-1.8554137	-6.8152704	-3.972019	-12.727379	-13.621	-8.047901	-12.917437	-9.377485	2.0944476	-8.492179	-6.9692574	1.8539194	-17.029434	-3.9976006	4.4487534	5.9364343	5.4835396	-4.9528046	-0.30794448	-7.3006463	-8.665369	6.8976045	3.7462459	4.458907	3.3174138	-0.7978107	-2.2943244	-4.0691347	-6.753314	-4.568167	-7.773461	-13.472549	-13.326178	-15.042986	-5.791506	-3.06042	-2.8823147
¸ßË¹°×ÔëÉù´¦Àí (467).mp3	-4.0178146	-8.837847	-6.2054214	5.1802363	-1.8813983	-11.673155	-6.04609	-4.506553	-1.0993171	-4.2102785	-11.201826	-5.1945825	-13.243504	-14.6516	-13.181305	-15.279637	-13.937473	-11.510646	-0.8662776	-3.8746076	0.03663203	-6.965864	-10.391739	-2.5045042	-6.709055	-6.612237	-4.812261	-1.1699384	-4.6813087	-0.65508556	-1.8377407	1.355942	-3.8069315	-9.2400055	-9.46974	-3.2322803	-6.403574	-7.530084	-3.9233465	-3.8484032	-11.350737	-19.417377	7.8038473	4.6460905	1.9716468	3.5045452	-5.685831	-10.226007	-1.4127765
¸ßË¹°×ÔëÉù´¦Àí (468).mp3	0.68509173	-3.382324	0.7301378	-6.8735905	-1.3020743	3.1896064	-3.5692909	0.39177465	2.0618522	6.2127023	2.48322	3.514812	3.9247947	3.3676693	2.9116855	-1.1753838	-2.8016255	-0.001841188	-0.6416503	-5.403056	-5.659047	0.40889022	-3.0755398	-6.0933332	7.529257	7.086488	6.024968	-2.4996462	-4.172737	-4.6908317	3.9010344	-3.2216053	-5.078478	3.6323824	4.6081963	0.33344668	4.4953165	3.7684512	5.159315	-3.4578996	0.46430445	4.7613173	-7.070462	-6.0773096	-5.6555843	-3.223107	1.2379827	4.2356005	-3.285942
¸ßË¹°×ÔëÉù´¦Àí (469).mp3	-16.219952	-23.007172	-24.938831	-11.250437	-10.745559	-4.0087223	-10.936876	-12.495216	-17.749096	-11.552466	-15.078828	-16.754723	-9.913469	-22.659962	-22.5643	-5.388418	-10.605362	-11.802668	-19.12192	-16.21463	-13.450527	-1.0571935	-5.225601	-4.368036	-4.455146	-11.566191	-12.390881	-14.655428	-14.370344	-12.53653	-16.525507	-19.04631	-18.190716	-9.048674	-6.767811	-5.3912125	-11.46217	-10.071194	-6.3552036	-13.69958	-13.620302	-14.731042	-11.66922	-7.22582	-8.509704	-10.325499	-10.259472	-8.03372	-17.474892
¸ßË¹°×ÔëÉù´¦Àí (470).mp3	-3.3974319	-10.757326	-13.596791	-9.253097	-8.696814	-1.3487054	-9.584389	-12.820818	-8.807565	-12.833982	-15.415905	-8.234618	-9.049933	-8.122567	-2.1995738	1.1826491	6.229148	9.422407	-4.786072	-4.998141	-0.3809068	-9.142434	-9.762338	-11.016629	-16.83214	-15.74051	-5.2683735	-12.795097	-6.71097	-5.159223	-5.5708923	-6.2343097	-9.031492	-14.128789	-8.96172	-6.882096	-9.515556	-5.068074	2.643032	-4.9080844	-5.2595434	-3.1726766	-0.109844804	-5.688678	-3.425471	0.8999623	-10.969803	-13.643215	-7.590984
¸ßË¹°×ÔëÉù´¦Àí (471).mp3	-16.077774	-15.385409	-14.953058	-10.356313	-8.242825	-12.2396	9.511414	-0.22808734	-2.8154705	-7.9944086	-0.7474478	0.41592884	3.9133909	-3.5677955	-10.516979	-2.5454383	-4.166011	-2.0654492	1.9055624	-3.020575	-2.9662747	-0.68421066	-3.9269505	-2.1602201	-0.53820133	-1.6836991	-3.9768026	-2.6097436	1.616692	5.114894	-0.9314696	4.562421	13.526093	-4.7637715	-5.478449	-8.576362	8.991742	2.4081073	-0.10096276	-7.767524	-7.615987	-12.582785	7.8555474	12.884121	11.053931	-5.8057623	-1.4330692	4.0646234	13.729816
¸ßË¹°×ÔëÉù´¦Àí (472).mp3	-12.631439	-7.142383	1.590637	-12.075823	-15.86597	-17.474716	-10.842035	-13.88899	-9.007042	-10.484646	-17.838566	-18.846733	-15.233037	-16.125687	-6.7340455	-14.703876	-21.14746	-26.46919	-10.204906	-12.906718	-9.647961	-1.3028926	-13.790867	-7.972511	-18.87262	-29.923344	-27.531654	-17.143826	-27.203506	-17.511805	-9.643843	-20.82903	-24.209667	-24.935637	-23.410841	-15.582907	-16.114157	-17.455109	-10.21377	-16.112675	-21.096218	-20.471949	-8.517549	-11.719831	-9.661466	-26.25005	-26.011337	-14.6431675	-6.8996496
¸ßË¹°×ÔëÉù´¦Àí (473).mp3	11.418557	14.447823	18.406261	6.162517	2.192582	1.9479221	-29.46038	-19.297699	-6.0153747	-1.5673788	-2.7057707	-9.020754	-25.068552	-28.52067	-27.958714	-33.290077	-37.415413	-36.891743	-5.880013	-10.9431715	-11.366705	-9.946217	-17.30375	-9.981268	-1.3873307	-3.2159438	-0.8168231	-0.0644072	6.1380286	9.313704	5.3293176	2.8642135	0.7587969	-6.3153563	-12.1672325	-6.831028	-3.681605	-3.3600342	-2.7266614	-18.980247	-17.957611	-14.683939	-14.072395	-16.072859	-8.303941	-8.014424	-5.2489595	-9.218264	-27.5004
¸ßË¹°×ÔëÉù´¦Àí (474).mp3	-9.032521	-5.6510077	-3.0974016	-0.7780874	-2.8351998	-0.083807826	-5.9097657	-1.7701027	-2.700707	-4.3801746	-6.024786	-1.730099	4.521614	3.1370988	2.0912888	2.9455657	4.4302034	1.2268494	3.0501034	-2.0329716	-4.942583	-23.124386	-9.371977	3.007834	-4.2971554	-7.48466	-4.035257	6.7630916	6.685679	1.0862572	3.858252	0.79423994	-1.3265997	5.1612873	5.387234	-0.7475979	-1.2421936	-7.460771	-10.075937	-1.9512489	1.9170327	5.2908335	2.326447	0.8131566	2.209198	-10.06619	-4.8580875	-3.630471	-4.80595
¸ßË¹°×ÔëÉù´¦Àí (475).mp3	1.9644077	1.7905555	6.736782	-9.736737	-12.988764	-7.1786394	-18.893492	-20.717442	-14.826651	-17.769962	-17.715078	-12.619707	-9.530834	-15.320264	-15.830577	-9.278158	-3.6672845	-0.30387104	-11.521006	-14.311148	-11.534236	-12.593815	-12.860636	-4.024894	12.065478	10.622185	4.2123885	-3.313166	-4.875954	-12.440102	-1.7017784	-3.382381	-1.4632959	-9.218182	-11.515039	-5.7009172	-5.772586	-14.346296	-9.194641	-8.567577	-12.149933	-4.523626	-22.301762	-20.97005	-14.088255	10.082842	10.189398	10.021254	18.12412
¸ßË¹°×ÔëÉù´¦Àí (476).mp3	-5.318227	-8.247981	-6.646849	-6.9701824	-2.9586766	2.6000385	9.328402	7.285145	-0.9698755	-8.918264	-9.451796	-5.5394583	-9.311004	-5.1482925	-0.64726216	5.311075	-2.0192306	-1.2140915	-0.17823517	-7.978059	-6.1979027	-2.8552248	-3.857853	-5.6258674	-2.942438	-5.4505415	-8.644662	-11.490617	-6.165041	-3.5126553	-6.793346	-13.526051	-15.449091	-13.720285	-18.603292	-17.621937	-9.78783	-6.2690315	-7.0802736	-4.815718	-6.658164	-3.178726	-4.6400228	-1.5554587	-0.7098688	-23.673191	-17.46698	-13.93401	-10.029064
¸ßË¹°×ÔëÉù´¦Àí (477).mp3	-0.165555	0.027033538	2.4744	-4.708206	-11.768791	-17.400875	-0.044323802	-4.1380653	3.3572948	-23.807114	-21.575485	-15.1694565	1.0443183	-2.297947	-10.7661	-2.3362212	-6.4030185	-9.1248	2.7019	0.45087364	-2.1349502	0.66329384	-9.2418785	-11.268602	-7.008114	-2.167696	-1.9560261	2.8406062	2.3509858	7.660825	-4.9293957	-8.487345	-5.0305023	-15.631392	-16.838047	-14.126118	-7.7782016	-11.395123	-13.458115	-13.487953	-13.383517	-5.7970552	-7.3833256	-14.228169	-14.760258	3.962389	0.6095688	-5.2782984	-8.011839
¸ßË¹°×ÔëÉù´¦Àí (478).mp3	-8.957125	-12.914602	-16.021025	-5.2655087	1.627987	9.935183	-1.0621449	-1.8400612	-3.7103348	-9.162155	-8.815435	-8.95695	-2.9172068	-6.3224726	-8.481017	-3.3487973	-5.7292595	-2.1747458	-13.23666	-11.8450775	-17.457317	-2.5149975	-7.7989874	-6.297056	-0.935843	-8.901347	-14.647393	-6.964009	-6.7168913	3.1010754	4.214549	6.2009506	6.69942	-3.3249497	-3.4454474	-4.7403936	-3.0450566	-2.0480504	-7.1613197	2.8948748	4.9688487	12.205926	2.5631583	9.066716	4.87873	9.953707	8.00873	9.230381	-2.2669702
¸ßË¹°×ÔëÉù´¦Àí (479).mp3	-7.58736	-5.0771046	-5.623706	-7.7377596	-10.211517	-4.4419913	-2.625033	-4.720546	-0.58522743	-19.209408	-16.330032	-14.343991	-10.297352	-6.5476885	-6.3338766	-5.107879	-9.44485	-7.966118	-4.284314	-9.22949	-13.6641655	-3.7717502	-1.4298241	-0.7472087	-13.073436	-16.562027	-14.705522	-1.3204793	-7.343581	-7.394869	-4.930195	-8.306416	-8.191454	-5.1849036	-7.1668987	-5.8642535	-9.013289	-11.221634	-9.392744	3.3854673	-3.8191438	1.0175114	-0.8006157	-3.7321358	-1.3026875	-18.012817	-14.778337	-11.34864	-3.890511
¸ßË¹°×ÔëÉù´¦Àí (480).mp3	-1.6864424	-7.6748405	-11.079856	-2.3068366	-8.161068	-5.6693935	-14.780743	-11.922754	-11.755517	-16.729248	-21.777271	-17.894974	-26.99401	-30.021389	-28.081985	-11.098791	-16.676071	-5.378889	-3.7484736	-8.303448	-10.922609	10.891644	9.540039	2.4369957	-4.5576982	-8.804766	-9.473587	-3.8305967	-7.071651	-7.235774	-3.5989742	-7.5052247	-5.938727	0.8659049	1.3410552	-7.9185963	-12.959621	-13.9074745	-12.499522	-3.596278	-5.182086	-3.8663335	1.1729448	-2.7578046	0.7338774	11.790221	2.2615223	-2.9703271	0.55845785
¸ßË¹°×ÔëÉù´¦Àí (481).mp3	-0.3654375	3.2086806	3.0481827	-0.36948943	-3.4874418	-10.950408	-0.8653953	1.24118	1.9649798	1.2484564	-0.81661993	-4.2099447	2.7832341	-0.23316354	-2.8953824	-8.184902	-12.127725	-12.432201	-1.2587727	-0.5827674	-1.0540571	-17.273964	-19.364132	-10.943692	-4.2230196	1.0048057	7.181012	-11.615726	-12.5023365	-7.2422323	11.833368	-0.051593304	-2.3409922	9.052288	3.855576	7.536632	0.4250338	-2.979082	-4.5494046	-22.004375	-13.014059	-10.62502	7.547141	7.1892366	7.9660234	6.7461166	7.5619326	8.086139	4.4650517
¸ßË¹°×ÔëÉù´¦Àí (482).mp3	0.36422393	-7.491479	-11.551237	2.2229161	1.5362529	7.215352	-5.8351145	-8.164013	-16.64077	-5.834683	-3.5241365	1.6312971	-11.688728	-12.124954	-11.061644	-0.06745064	-6.324012	-5.2484026	-18.671904	-24.183786	-23.056118	-9.991716	-5.7433114	4.7309756	-12.367772	-11.719282	-14.116482	0.19885695	-4.360588	-0.87679034	8.36898	-5.721634	-11.281221	4.4124894	-2.394991	-5.1840353	8.513799	-0.9589325	3.2103066	-6.0392203	-6.6206274	-5.6116476	-4.703992	-8.527598	0.6586423	-16.24765	-15.259972	-8.617308	-8.512943
¸ßË¹°×ÔëÉù´¦Àí (483).mp3	-12.878689	-11.607681	-8.325294	-9.28248	-8.266993	-2.309097	-8.494345	-10.194386	-9.362348	-3.883949	-6.7174273	-4.790717	-5.8778133	-14.474057	-15.514225	-7.4438515	-10.059381	-3.7444537	-3.7439427	-12.659258	-10.561902	-8.081991	-9.938273	-3.4358974	-3.1834903	2.4256985	3.8305407	-18.009361	-19.501495	-12.544602	-16.1816	-13.474882	-11.63644	-5.800963	-8.829168	-4.0803003	-5.1852217	-6.058632	1.292487	-6.7703667	-8.487392	-6.1322618	-5.250241	-2.7150073	-0.98171484	-11.308277	-17.015984	-21.601475	-12.017563
¸ßË¹°×ÔëÉù´¦Àí (484).mp3	-10.834312	-14.451294	-10.988451	-5.0058136	-14.542687	-20.262062	-11.287535	-16.61811	-16.749557	-10.5478	-14.656298	-12.511592	-9.274813	-16.56247	-21.14231	-12.312302	-14.50906	-12.27318	-8.277214	-7.080879	-7.027807	2.023657	-0.006610304	-2.4941075	-13.706867	-16.310188	-17.72916	-14.647884	-18.572617	-18.660198	-10.920489	-14.580704	-15.802364	-16.600115	-15.58674	-19.7659	-23.385586	-18.243633	-18.150059	-18.418972	-18.236113	-12.911293	-16.117561	-20.399725	-17.732754	-11.784445	-17.913092	-17.06923	-15.888452
¸ßË¹°×ÔëÉù´¦Àí (485).mp3	-3.2763596	3.1311064	3.6660762	2.8084579	3.1521683	4.460426	-2.5252216	-7.432106	-2.8223538	-1.4815896	-5.373394	-4.888077	3.9693894	6.3800917	-2.7298791	-10.610794	-12.396051	-10.612249	2.6254163	4.706555	-3.7850282	-0.07986891	1.3396701	3.3815203	-1.387205	-3.8354893	-3.20116	-0.9687177	-1.3387613	-4.08058	-0.4911749	-0.11164367	3.8487859	8.078209	1.7539136	1.2567344	-4.1230106	-6.854375	-5.948008	0.95907766	-0.63332087	5.421336	-7.5249233	-1.520127	0.89297724	-3.5318341	-2.603949	-3.8692696	5.7855835
¸ßË¹°×ÔëÉù´¦Àí (486).mp3	3.8067727	0.7770121	-4.574518	-4.457366	-5.242879	-6.7720847	9.488878	6.851721	7.618605	-0.6427133	-2.7687795	-2.3736925	-4.9676476	-2.052945	2.1099033	3.490885	-2.7836642	-4.605693	-0.43525445	-5.670803	0.04613331	1.2995508	0.9959058	1.4185786	-0.075980425	1.038619	-2.6581707	4.809797	2.6928673	5.4835587	0.3800248	1.6448387	6.591399	2.0507855	2.7745366	-0.6441543	-2.215217	-2.7518477	-2.5668883	-2.427694	-1.1210343	1.29191	0.39043173	-2.9949336	-0.15530455	-2.1387603	-3.9968956	-8.277841	2.7937818
¸ßË¹°×ÔëÉù´¦Àí (487).mp3	-9.527697	-15.887091	-20.960636	2.570252	-3.6121514	-11.042755	-15.832266	-15.814714	-10.808051	-2.3819	-3.7848105	-10.308886	-17.3349	-18.695076	-16.49383	-1.5627508	0.94767535	1.0736935	-10.783556	-16.913822	-17.02454	-5.3328094	-12.536051	-17.53285	-24.88532	-27.989819	-22.593817	-6.0124273	-7.9257026	-13.390845	-10.247892	-8.430356	-4.3860054	-10.167509	-6.285571	0.24017847	-14.679845	-19.830423	-7.898858	-5.5123734	-4.289073	5.084761	1.977952	4.952894	1.8915895	10.179472	0.2502283	3.7607489	-7.409096
¸ßË¹°×ÔëÉù´¦Àí (488).mp3	-4.885593	-1.7553252	0.47203892	-4.298281	-10.27951	-10.971413	-11.04529	-11.705486	-7.239827	-5.201248	-12.775934	-13.174429	-2.6536264	-9.443075	-7.079856	-15.240562	-15.008623	-15.012114	-7.3771596	-11.737406	-7.4611254	-13.121658	-16.238995	-12.414064	-3.7756753	-4.4584255	1.8709462	-13.460583	-6.0304737	-2.1763554	-14.001512	-18.879656	-20.140469	-14.824881	-13.359803	-12.718197	-1.733984	-5.089672	-5.99181	-8.072252	-7.920459	-9.003922	-9.37183	-11.964757	-14.912792	-5.2528086	-9.670199	-13.529954	-10.702061
¸ßË¹°×ÔëÉù´¦Àí (489).mp3	-8.368931	-11.242687	-7.046543	16.561155	8.882224	11.7402115	-13.135487	-12.608391	-10.23592	0.021607399	-4.6460404	-0.97121584	-5.3410506	-7.5769677	-0.3537868	0.4156711	-1.7274013	-0.60192883	17.426388	18.902472	18.622623	-7.9502	-9.598368	-1.6831914	-0.6095809	-5.120759	5.089611	-0.89974153	-5.147822	-3.083217	-4.333958	-11.4653225	-17.568317	-7.945055	-9.597389	-13.690091	-2.8960018	-1.0872847	6.1270103	-4.916856	-14.151731	-17.12822	4.7334194	0.63674486	5.7063284	-2.4608178	-9.757668	-0.61254424	-7.7164288
¸ßË¹°×ÔëÉù´¦Àí (490).mp3	10.857321	6.8313417	3.4576836	5.239906	3.528779	3.796599	9.740878	8.732522	9.262557	10.706051	9.302025	6.141033	13.568764	11.345381	15.523436	9.920244	9.214868	9.270885	1.002532	3.8567414	6.189934	0.94552344	0.26928908	-1.8723557	-10.242287	-6.470566	-9.71706	6.50241	2.2072518	-5.3061304	-0.087429784	0.64926445	-3.154924	-0.6190237	-4.278866	0.09405899	2.279806	1.9555559	9.284212	-7.473119	-9.764572	-9.355824	8.942698	5.9865904	2.5761201	1.8703494	0.59727305	3.250393	12.2298155
¸ßË¹°×ÔëÉù´¦Àí (491).mp3	1.1744155	0.53275526	4.4430256	-5.5775933	-10.90374	-14.222946	-9.057456	-6.051263	-3.9042397	3.0544238	-5.5750875	-10.201567	-4.262033	-8.259853	-9.55567	-10.900281	-14.638252	-16.46672	-18.961128	-16.935287	-12.475832	-2.526897	-9.172926	-6.2582626	-1.8164377	-10.413742	-14.313589	-23.713665	-20.499672	-15.033994	4.3397665	2.0364985	2.2681365	-13.286583	-16.724852	-12.012432	-9.533372	-11.897453	-9.72966	-5.072936	-6.751699	-7.2918262	-4.188565	-5.7969685	-5.908534	-5.96551	-6.4040737	-0.88292974	-17.795208
¸ßË¹°×ÔëÉù´¦Àí (492).mp3	-7.086465	-6.919541	-4.2015686	-2.3412712	-3.9604144	-1.3089095	4.385536	3.3268466	0.818755	3.1088243	-6.5905275	-18.181862	3.0471654	3.328405	1.3170933	-3.3786256	-2.125845	-0.3138947	-8.068157	-4.0710487	3.0954514	-1.1879133	-2.7741232	-6.2829723	-5.034945	-6.9565687	-6.779564	-5.0957427	-9.88869	-10.76417	-2.201868	-4.9362416	-2.3097262	-7.9915123	-14.93865	-17.576279	-6.0654707	-10.666531	-9.710859	-14.039642	-13.638002	-6.7345843	-2.9738154	-3.2147229	-6.01342	-4.9419603	-13.440027	-14.676807	-12.359967
¸ßË¹°×ÔëÉù´¦Àí (493).mp3	9.950591	8.931833	10.039021	-5.5088253	-2.3410373	-0.3006635	4.4354324	2.6135602	3.1061778	-13.710251	-4.2918215	4.8291116	16.226904	21.02679	19.853102	17.070244	12.355589	10.709919	8.613816	5.389386	5.033493	0.44454598	-1.4873607	3.6894934	-1.3975776	3.3317232	0.68195504	4.1331115	2.1374805	4.216987	19.292925	20.579681	13.72206	6.7627115	2.5473144	0.86082214	-7.42552	-10.254819	-9.48971	9.053448	1.2776101	-1.9940946	-6.3942842	-12.283803	-7.506058	-7.7350473	-5.0722194	-3.189096	20.767544
¸ßË¹°×ÔëÉù´¦Àí (494).mp3	5.3459263	-0.645234	-5.1783304	-7.4794884	-2.1969838	2.9997275	5.146118	-0.7107	-3.5843081	6.100537	6.426057	1.8647063	7.0997486	7.092896	7.2559843	-5.4066725	-1.7267123	0.7809228	2.6027813	2.764132	2.7337418	-3.912682	-5.5926704	-5.988328	6.140448	9.880563	17.29356	11.766006	7.4915905	1.6101627	-3.4528403	-0.8153981	6.9156837	-2.8616621	0.6069735	-1.8413413	6.6879168	5.9330645	8.844638	-17.110743	-18.534983	-18.582596	9.422121	6.112162	-1.770117	-2.9601383	-1.6211338	2.6059887	-14.335489
¸ßË¹°×ÔëÉù´¦Àí (495).mp3	-3.6321542	-14.519594	-10.412764	-10.081914	-7.526822	-5.5419655	-7.0434275	-10.645205	-9.205488	-8.429323	-14.070231	-17.166485	-11.743607	-13.196644	-14.301434	-10.405475	-12.007748	-18.922138	-9.381912	-9.508329	-8.296849	-11.539661	-10.404482	-8.536127	-15.746635	-21.071875	-14.678205	-9.111083	-4.0326586	-1.8866398	-13.584939	-12.970236	-9.39724	-17.760784	-17.900465	-22.659061	-12.866351	-9.532883	-4.286843	-23.144115	-21.195358	-21.34504	-17.783703	-18.04816	-17.644333	-15.84457	-14.556006	-7.9716587	-17.143017
¸ßË¹°×ÔëÉù´¦Àí (496).mp3	1.5959401	-2.2740178	-4.008461	0.86135685	1.2939572	-2.5049667	3.8976917	-1.5951982	-2.8674922	-2.2947285	-7.178954	-7.8582535	3.1320333	-1.8614576	-0.7066723	-0.8639944	-6.2353754	-9.346353	-7.1887546	-10.335234	-9.7712345	-20.250097	-17.276735	-15.951257	2.5034585	-0.060438685	0.6822369	-11.182336	-16.137278	-13.208647	-5.8494215	-2.1518714	-1.7579376	-11.123718	-13.364937	-11.798954	-0.96336496	-6.040071	-9.966211	-6.900432	-10.592672	-7.167507	1.2547944	-7.2428226	-5.7716303	0.33959574	-1.6628	-1.8197767	-0.65092504
¸ßË¹°×ÔëÉù´¦Àí (497).mp3	6.8368015	3.2397225	3.3413877	-19.274578	-16.418018	-7.2990494	-2.8546982	-2.6619635	-3.4746113	8.834547	0.86902565	-2.6250372	-17.850622	-11.430231	-12.182188	3.5849092	-0.41417682	-2.4504433	-1.5281126	-4.6076946	-10.80073	-12.65962	-14.889399	-22.916214	-5.5747414	-4.539693	1.7996153	-15.555024	-14.376949	-14.546771	-13.860763	-9.857888	-5.0115986	-11.754269	-8.589604	-6.268319	7.3485184	0.4631132	0.24676204	-15.340721	-18.088886	-15.37819	-12.563225	-7.2268763	-2.1835477	3.5746794	4.094834	0.36426824	14.585718
¸ßË¹°×ÔëÉù´¦Àí (498).mp3	-3.399467	-0.72265214	0.3326074	5.4492617	3.7498856	4.807513	0.08676034	1.6257834	1.6401317	1.3588387	-1.4236853	1.3865594	-4.987049	-2.1028156	2.3879616	4.700196	6.635026	4.4552693	4.810569	5.7647476	3.4807365	12.545773	8.0767975	4.1901255	-7.9614105	-10.008102	-7.750028	1.1494181	-4.417237	-0.40037227	3.5164063	-3.8367472	-5.236072	6.993447	6.69666	7.744471	-7.0040827	-5.7726393	-0.7325746	-15.707986	-12.939824	-8.373648	5.2250814	-0.48915434	-1.6977785	0.44029307	-0.11955801	9.891106	-5.6576753
¸ßË¹°×ÔëÉù´¦Àí (499).mp3	-3.6810753	-9.721613	-12.855017	-1.3088295	-4.0438075	-4.3121195	-10.102051	-11.615934	-6.032773	3.9586604	1.9850626	-3.5224025	4.038577	4.5727034	-0.14586775	-10.124519	-6.998597	0.49536234	-2.1117253	-0.5791478	4.4953756	-3.942233	-4.0249224	-2.9001412	4.4779706	6.093773	10.285206	-15.447686	-8.730599	-11.138666	7.079999	0.692322	-4.9318247	-0.80557907	-2.7709439	-13.708738	10.220052	7.8684397	7.582444	0.18507323	0.41035265	4.439698	1.9859561	3.1281164	1.8610551	-8.790661	-4.961945	-4.419352	-4.821511
¸ßË¹°×ÔëÉù´¦Àí (500).mp3	-10.458952	-13.096017	-11.942246	-8.334354	-1.379837	-3.1358926	-2.9933052	-8.832645	-2.7534091	-21.863525	-19.427246	-19.4209	-12.427477	-13.329505	-16.651329	0.4994001	-4.465207	-8.617811	-3.1822271	-11.154687	-17.197327	-21.511417	-17.405506	-10.771963	-0.3746916	-4.742466	-8.289087	-10.114428	-8.9760275	-11.778643	-4.9645133	-6.5168953	-5.047065	-13.358421	-9.939936	-7.71776	-10.966412	-12.686181	-16.43527	4.552012	6.4508944	9.257479	1.1148872	-2.1988475	-3.01258	7.8479986	4.9608393	5.6062603	-6.414059
¸ßË¹°×ÔëÉù´¦Àí (501).mp3	7.6751313	1.3617387	-5.5557756	8.417083	5.524577	6.647126	-4.546257	-2.225342	5.1666384	11.755215	4.2117567	-2.6584263	-7.9021645	-3.4070292	-2.6496933	0.57555324	-0.92642355	-5.938265	-10.406507	-6.166565	-3.714414	2.9052327	5.344819	6.792552	-3.3768017	-2.8386862	-1.9777168	-6.278724	-8.784409	-6.6121016	-6.0074697	-7.0704927	-11.738479	1.6381077	5.0999846	8.043684	3.698811	-0.44712824	-1.2311532	0.7519969	4.429078	8.452063	-10.970153	-8.468036	-10.899094	-7.007914	-4.6907663	2.848585	7.455736
¸ßË¹°×ÔëÉù´¦Àí (502).mp3	-12.043702	-3.3987694	9.7361355	8.696478	11.177429	12.219446	4.3029294	-1.272676	-5.1390247	12.025729	11.65406	8.989671	3.695868	11.037861	10.975683	-3.4288406	-4.422102	-0.74410987	14.820531	8.388683	14.071906	3.2254407	3.1173244	3.9854465	1.0533197	-2.855967	-5.6583114	-7.7310333	-12.589878	-15.959344	-11.704685	-14.262142	-8.952791	5.418828	5.470854	6.2078514	5.0002456	-2.548062	-9.668651	11.790864	11.440262	13.233346	10.293055	12.168383	11.793198	-9.517511	-10.243284	-8.879417	2.3810833
¸ßË¹°×ÔëÉù´¦Àí (503).mp3	-2.5044606	-3.817186	-2.9599113	-0.36104238	5.3381014	8.787935	-3.7595267	-2.6264005	-2.1630716	-1.6434281	-1.9961585	-6.9127274	1.2981265	-0.44324195	-4.8569503	0.924456	1.9045529	5.913012	10.525008	12.542889	14.161161	3.2477798	3.8748791	3.032518	-0.9953294	-2.4576707	-2.2817945	5.4972715	8.3100395	7.5771565	-1.2016034	-4.63806	-1.8054025	1.7117748	3.9849765	2.8430934	-2.1646085	-9.201029	-11.623433	4.6233873	3.0751898	2.3137262	0.106571525	0.38927197	3.357182	3.835707	2.71903	3.9262977	1.1955233
¸ßË¹°×ÔëÉù´¦Àí (504).mp3	2.8351226	-3.3614755	-3.0891635	-0.24686277	-6.7884192	-9.13648	-1.3020838	0.003672004	1.2944059	-1.175744	-2.9235597	5.267817	10.190367	3.5072942	1.167484	-6.928684	-10.362092	-15.57967	4.981166	6.6012444	11.996975	-0.4687575	-8.426962	-9.227901	-7.970676	-11.9035225	-13.558735	-10.211887	-14.684679	-17.345512	15.76206	7.8666687	5.1854258	-4.8532667	-4.5867805	-0.84677523	-8.066617	-8.514944	-7.851305	-3.8146043	-7.151742	5.958334	-3.5500152	-1.2229965	-1.5656152	-2.2244194	-8.846563	-9.749781	0.42364308
¸ßË¹°×ÔëÉù´¦Àí (505).mp3	-16.188042	-13.949887	-8.101862	-17.375793	-14.717283	-2.8925867	-9.31046	-11.024212	-8.873624	6.731413	2.8360634	3.8695312	2.3665926	1.3725181	-1.2784101	-5.8041	-2.9350934	-4.6959295	-9.647074	-10.745174	-7.4451985	-1.0764599	-2.9402053	-2.6713414	0.66096413	0.64164835	5.892047	-20.33947	-23.493504	-22.007948	5.5497417	2.8370612	-0.50171155	-8.2739525	-6.3459935	-1.1098312	-18.19785	-19.657532	-15.045233	-18.977875	-19.310738	-18.943623	-12.617517	-11.1228485	-10.823854	-10.673195	-11.283695	-7.042589	-23.568048
¸ßË¹°×ÔëÉù´¦Àí (506).mp3	-13.381193	-20.64885	-17.244074	-5.7534103	-18.796276	-12.462816	-20.589138	-21.151505	-14.220336	-11.408217	-17.58846	-11.218254	-17.846577	-18.980701	-13.950962	-21.77004	-26.077824	-23.365664	-7.4459414	-15.450426	-15.883537	-14.999865	-18.127047	-13.784604	-14.761997	-17.789856	-14.528692	-28.28849	-25.4295	-19.699162	-16.156254	-19.142097	-17.677082	-16.065495	-16.732796	-10.466014	-6.9073343	-12.956626	-9.385188	-10.431406	-15.903723	-14.260149	-16.43031	-16.60704	-17.309574	-12.461521	-9.855863	-3.8289266	-15.076897
¸ßË¹°×ÔëÉù´¦Àí (507).mp3	6.0450897	6.5612	10.577773	-13.173478	-16.021309	-13.942322	-6.6060705	-4.190036	-0.24997106	-0.85515237	-4.8241196	-9.062277	2.591916	4.8117905	5.199577	6.4586697	1.0829176	2.4671779	6.3750772	6.2622933	9.387093	1.9271871	0.55152756	-0.7632899	2.3568373	-6.195135	-5.6649313	5.597601	8.291116	8.4668045	-3.6428466	-9.678787	-6.283708	-13.482969	-11.688393	-16.569517	-5.7821054	-5.3818407	-5.2730703	-5.0531397	-7.7157927	-10.185204	4.2349615	4.883093	-1.3184626	2.3955421	2.7306619	6.306532	1.6642928
¸ßË¹°×ÔëÉù´¦Àí (508).mp3	-7.4938555	-7.9518046	-6.971587	-13.806063	-18.803993	-16.622353	10.886387	10.93032	8.391794	-9.489199	-12.987647	-5.66535	-6.896721	-4.8102384	0.4283691	-10.965687	-16.908672	-18.150234	-3.8534732	-9.554504	-10.062077	-2.5066485	-9.159283	-18.435587	-13.655549	-12.925622	-13.637211	-5.04027	-6.0437675	3.7308645	-3.6907806	1.2708964	-2.216118	-3.2023168	1.3755736	3.782741	1.1567256	-1.5108211	-1.4422599	-1.3499073	-0.9914019	3.8671532	1.5966818	0.21608734	-2.6051342	-7.6427336	-11.548208	-6.726454	12.07684
¸ßË¹°×ÔëÉù´¦Àí (509).mp3	3.5338664	6.301832	4.122467	8.351976	10.898556	10.285239	3.5868444	-0.327304	1.0334771	14.587812	18.120779	16.38175	7.3998537	2.0694318	-1.0163817	3.2181249	-3.9411507	-4.0729966	-2.568409	-7.8247266	-8.449186	-6.6897554	-8.377056	-2.970221	-24.292662	-20.3144	-14.593994	-3.1240616	-6.1325073	-3.4101157	-11.088142	-8.229459	-0.12435901	5.5550423	4.458573	0.863065	-0.6211053	-4.6226144	-6.625655	-17.281277	-15.2602005	-8.012161	1.7114611	-2.1186266	-4.5756283	-2.257349	-2.1073217	0.041057467	0.07760227
¸ßË¹°×ÔëÉù´¦Àí (510).mp3	-6.461423	-7.5569353	-12.149504	-4.6355596	-5.974529	-4.3099318	-10.567329	-9.463741	-0.079117246	0.62084216	-0.97434616	-5.7150173	-1.5995504	-1.4944329	-3.9751644	-7.411989	-11.938143	-9.3679495	-4.031514	-6.6963363	-12.81683	-11.590212	-12.948433	-14.611858	-6.7617784	-12.696381	-5.4783	-6.1076894	-4.401372	-2.128926	-18.018982	-17.943264	-11.66378	-21.030003	-11.076158	-4.473893	-11.206851	-7.825849	-9.97084	-16.140154	-10.959358	-5.64481	6.38116	4.5571136	-1.944763	-18.908165	-17.01487	-12.2938795	-2.6250248
¸ßË¹°×ÔëÉù´¦Àí (511).mp3	-7.6036067	-6.991337	1.0182097	-4.572787	-4.988817	-10.176582	7.178237	2.133885	-6.287774	-9.84248	-7.849589	-7.304632	-1.1122272	-1.0213721	4.2671223	6.3619637	1.7668377	2.674343	-1.4221336	-6.575796	-3.5426707	-4.0555286	-6.1228013	-2.8625658	-3.6392894	-6.5410776	-6.1332846	-5.1290207	-0.5134561	-0.7673774	-7.6299915	-6.627677	2.8066027	2.3737497	0.7993621	-1.6490912	-5.051296	-6.63389	-3.921508	-14.216629	-5.824519	-5.526384	16.47804	10.943266	10.81301	2.1797779	-0.169482	4.2209735	-13.488966
¸ßË¹°×ÔëÉù´¦Àí (512).mp3	0.46795797	-4.445956	-6.0972776	-7.6073236	-8.110102	-7.673314	-2.7757616	-6.5288095	-14.048517	-3.5523849	-2.492746	-2.7138267	-1.6858801	-1.2197313	-0.5261316	-2.8136034	2.673708	3.2091095	-6.2950544	-3.287734	1.623579	6.552298	4.8382435	5.5887947	-6.64616	-10.750932	-9.231058	6.421027	7.98098	5.2849545	3.0714943	5.3697696	3.8283563	-2.2785287	-2.8874166	-2.2466455	2.2560222	2.9177566	1.5938319	-1.5992229	-1.9737861	-2.006907	5.4342117	4.5772696	3.7957478	1.5465472	1.0895877	1.1989431	5.169813
¸ßË¹°×ÔëÉù´¦Àí (513).mp3	5.2153597	1.6982555	-3.5926986	6.2666693	7.536511	6.234481	-5.351	-3.9980965	-9.749684	2.617766	0.867005	1.6561	6.4144897	5.4587727	4.613244	6.131162	11.621614	11.098223	8.830082	10.09256	5.2733364	8.384854	7.253495	7.706912	5.9261713	1.0896921	-6.805874	3.6490583	2.0813055	5.2384233	11.925591	10.645508	9.884059	1.6815102	-2.7527761	-4.056057	7.804747	7.1703105	8.112862	8.286872	2.345283	-3.8623521	8.602314	7.9260426	10.95448	3.2283955	8.2669735	10.109277	13.613433
¸ßË¹°×ÔëÉù´¦Àí (514).mp3	-28.50285	-19.52364	-8.461588	-0.63126135	4.243124	8.478077	-1.1498747	-6.6486874	-12.08445	16.84246	24.106941	22.989824	4.6134443	8.078898	16.488071	-2.565155	-1.6789804	-0.21588075	6.6360993	-2.5282285	-1.6059448	3.678712	12.964132	15.518331	14.211273	9.761477	-1.0456657	15.201885	15.735286	24.059269	21.121613	16.616138	12.972088	-1.1780688	-10.672665	-11.653328	0.8137168	6.6671224	9.78741	7.5271773	6.8067718	7.8728456	0.48774326	1.9355446	-1.4288391	21.819668	18.134214	15.50013	-10.209797
¸ßË¹°×ÔëÉù´¦Àí (515).mp3	-6.5996246	-4.5413117	-2.0367646	-8.933242	-13.181445	-10.080042	-19.248085	-14.270727	0.068997025	-1.4431088	-6.4192815	-0.4325485	-4.622762	-9.706148	-13.306862	4.7403965	1.6349708	1.5836542	15.800515	4.4800253	-3.4433587	8.353829	4.786517	1.917892	-5.777111	-6.38568	-0.5128326	-14.133907	-12.633682	-9.132811	1.8588023	3.307139	-1.3468881	0.47510278	4.593363	8.71508	-8.418057	-10.157282	-6.7313757	-7.7009506	-12.216285	-7.7550435	2.2350082	-0.35853162	-0.2044934	1.851248	-5.0896454	-4.0722075	2.6203284
¸ßË¹°×ÔëÉù´¦Àí (516).mp3	6.7692223	3.3539267	5.33959	-1.3690594	-0.553633	4.8208523	-7.3632827	-7.9006457	-3.348999	-14.560858	-13.229094	-7.3400173	-5.895893	-9.961613	-12.7485695	-14.306087	-15.307455	-8.699519	-12.840897	-8.8205	-1.1615582	-5.958928	-6.7676644	-3.550669	-10.333427	-10.8175335	-5.78464	-8.702308	-11.704863	-7.9061623	-5.535295	-7.7125244	-13.323243	4.672121	-5.879508	-10.698103	-6.9937487	-3.1139297	2.7607841	19.204487	16.329203	12.64098	4.65147	1.6078482	-0.1752994	-7.0083857	-13.226694	-13.705463	-14.663709
¸ßË¹°×ÔëÉù´¦Àí (517).mp3	-9.234717	-7.0906487	-0.3845171	4.255024	-0.27458698	6.763736	0.038903713	0.28073698	-3.0189452	-14.167274	-14.453041	-10.144518	-7.340713	-5.9815683	-9.147385	-5.0981646	-8.227184	-14.509979	9.469699	3.901235	7.745387	5.959834	1.8609128	8.090874	-19.1249	-15.506451	-13.148463	-17.111227	-13.938823	-9.776268	-7.840266	-8.420488	-8.22459	-7.248056	-6.4400945	-6.8260813	-10.164687	-4.7205315	4.675503	2.5677009	-0.25036138	0.69939536	-2.581325	-11.224468	-10.958386	-0.6226017	-2.4731221	-2.9480076	-6.2361355
¸ßË¹°×ÔëÉù´¦Àí (518).mp3	3.686165	1.2160802	0.08472913	3.2703009	-2.6641204	-0.74056375	-3.7037435	-1.8561155	-2.336882	3.7953038	5.761907	5.2426767	6.903018	2.708086	0.74990493	-0.09646088	1.505431	3.0107617	1.9891915	4.231243	5.0626755	6.8739805	2.899548	7.6829157	3.6310935	4.2537293	4.769682	0.34679705	2.5669115	3.4855266	1.8543053	-2.2295995	2.2757506	-16.171139	-4.0177875	-1.3900865	-13.112625	-4.585189	1.0639004	3.9695485	-1.140027	3.806725	-3.5652642	-6.958927	-3.2822757	-3.1279511	-3.9150841	-6.5451965	-2.7921228
¸ßË¹°×ÔëÉù´¦Àí (519).mp3	-0.90509456	4.4785376	4.750649	-9.226822	-6.8138814	1.9444149	20.497665	19.161419	10.420765	6.8299456	2.1007614	3.7472024	9.165382	11.349218	12.113298	8.279388	8.022691	13.936278	7.137092	4.8962436	3.5753288	9.231927	6.482766	7.053482	8.314579	7.920669	7.9927144	-9.200388	-4.775943	13.211559	12.858159	6.138878	-2.6122642	11.896305	9.8165045	6.9722424	0.5313036	2.7354445	3.1671915	4.5060534	7.693361	5.6811495	7.621949	-0.50725174	-6.391427	0.31436774	-0.041201323	-7.693511	-5.665284
¸ßË¹°×ÔëÉù´¦Àí (520).mp3	-1.2669297	0.9800451	4.4240675	-0.60393214	-5.9672775	-11.07655	-9.95532	-16.125708	-19.54298	-2.6809373	-0.1832818	0.34149715	-5.661416	-9.64631	-11.341457	-3.2127695	-3.5090156	-2.1009798	-5.6807933	-14.674145	-12.527108	-8.105127	-13.830044	-13.005129	4.3221836	-1.6058534	-3.7024775	-1.132446	-4.88155	-16.027931	2.7300372	-0.47236976	-1.72563	-1.1995573	-7.2454925	-5.462591	-10.459654	-16.21524	-16.841599	-22.506573	-19.518114	-11.881447	-12.791994	-15.801026	-14.299	-5.4637823	-13.606728	-11.03721	-4.518936
¸ßË¹°×ÔëÉù´¦Àí (521).mp3	-6.1233664	-5.158	-3.8481038	1.8771455	2.7508917	2.8256247	-14.177252	-14.845032	-15.335613	-4.009567	-5.4750156	-7.0210457	-9.903732	-14.888535	-11.384739	-8.645674	-15.381941	-13.670502	-9.154379	-11.911121	-16.7259	-10.162603	-14.758421	-19.382885	-16.440437	-15.678748	-13.683989	-3.6962395	-8.803307	-10.192701	-13.173378	-14.028158	-13.4719925	-5.0679045	-9.305463	-12.0431185	-14.826189	-14.09594	-9.440905	-9.922625	-12.916933	-16.69715	-2.3534737	-13.620609	-12.216499	-16.891918	-19.211216	-19.297882	-11.791199
¸ßË¹°×ÔëÉù´¦Àí (522).mp3	-9.537878	-4.4417667	0.025273561	-5.584112	-7.222705	-3.4505606	4.93561	0.7091356	0.5732701	16.724756	8.517145	4.197424	0.38817346	6.473399	7.9516754	-2.5164573	1.8625358	5.4273844	2.0017831	2.7822828	10.692863	2.9990118	-0.2853589	-2.5960197	16.877516	10.219549	1.9791898	2.1019301	-0.117046475	-1.9023209	-4.865174	-3.4256396	-4.641205	3.6984267	5.8286805	9.167825	-0.14706686	3.0373647	2.074945	1.2031116	-8.5509205	-8.62418	-8.776449	0.6574408	6.2392197	6.217559	3.7098093	-3.0479252	-1.233061
¸ßË¹°×ÔëÉù´¦Àí (523).mp3	2.4517698	-10.519958	-12.132614	-4.972373	-1.6545877	2.3584146	-8.396856	-3.3169608	-1.957727	-2.5077574	2.5512738	-1.4303467	-11.036955	-16.278658	-23.439848	-7.5559807	-8.068844	-2.7355733	-13.678364	-18.087486	-6.4002895	-5.0784	-12.591998	-14.597544	-4.2309732	-8.923285	-4.7737684	0.19914228	-3.0266204	-0.66477436	4.0473137	3.6421528	-3.152124	3.8019226	-1.2625105	0.7748319	4.656605	-0.72971857	-3.9353733	-7.139844	-13.002607	-8.208729	-6.3115597	-6.797273	-3.9869719	-2.2701697	-7.4460964	-6.430418	-4.4024715
¸ßË¹°×ÔëÉù´¦Àí (524).mp3	0.9656826	1.6659255	1.9432689	1.284746	-0.9456952	-4.332323	-2.58425	-6.2023115	-9.149568	-5.1443233	-4.2157464	-0.1299777	-8.151726	-9.438405	-13.271061	-6.5541005	-7.0970144	-4.484306	-5.2041693	-6.6776032	-0.45204997	6.818211	4.4950814	2.2796154	4.528348	4.023097	5.388093	-7.9228363	-7.0382905	-1.0458457	6.3138475	3.8885536	4.4498506	-6.656724	-1.7194078	0.001848534	-0.49957752	-4.3565135	2.8570464	-0.6659057	-5.4998245	-5.833948	-9.573229	-9.398964	-10.543048	-11.395042	-15.660261	-13.208441	-1.3906767
¸ßË¹°×ÔëÉù´¦Àí (525).mp3	-0.33034626	-5.5693035	-3.8746386	-0.77790284	0.29202566	-0.57875055	-0.7863921	-4.4585247	-3.9730787	-4.659398	-3.6132758	1.2122276	7.6955423	-1.9886295	-8.6471	-9.31817	-1.136217	2.7768126	-0.9404076	1.6754041	9.575412	-8.611464	-5.1620884	-4.3590484	5.4886246	2.3407617	2.2569697	-10.291332	-7.6610117	3.9126322	-4.965816	-4.3563275	-4.6750326	-9.979475	-5.903062	-3.4101791	0.7491334	-2.2773492	-3.717518	-3.0992405	-9.411339	-11.306238	-6.5917315	-8.030985	-11.292923	10.886366	2.6154187	-3.449761	1.9866142
¸ßË¹°×ÔëÉù´¦Àí (526).mp3	-0.4162455	-3.377047	-1.7514373	-7.6276674	-5.688421	-4.632867	14.751099	14.9251	11.789936	14.36528	14.881058	15.561169	23.604944	31.055437	30.217653	5.8680077	7.4192147	-0.5654523	-4.4040937	-3.1727386	-5.490818	3.022491	1.2412386	5.6378326	4.057182	0.6158247	0.9493036	11.923858	16.98703	17.338688	-0.12454057	-7.299284	-6.010437	-6.2100487	-2.6735888	4.8980045	24.701515	21.849264	19.522171	-6.604666	-8.792895	-0.84865576	8.827874	3.5325327	3.0406358	8.0443	9.473055	10.8746195	14.5011215
¸ßË¹°×ÔëÉù´¦Àí (527).mp3	-3.8694403	-3.2090034	3.6228244	-1.4153308	0.4807167	-2.07008	11.087864	1.1743586	0.08716358	-12.190999	-11.939571	-10.516708	-8.906254	-10.566523	-11.89305	-4.123733	-7.325967	-12.162891	0.9253734	-1.0202353	3.5840228	-12.759295	-7.2660336	-0.62311125	3.3444986	3.2119637	7.43917	-0.17597663	1.8558835	3.7844	1.0947896	1.8805679	2.7822769	9.910737	9.88302	6.140787	3.34259	5.9300723	8.513021	1.3275489	0.021542788	1.5225224	-7.2387295	-7.606039	1.5580949	-0.3162052	-1.9725273	-3.3031123	-10.243528
¸ßË¹°×ÔëÉù´¦Àí (528).mp3	-1.8600495	-3.4243364	0.82477486	-10.131198	-6.5300126	-2.0105338	0.8571209	2.6840878	2.5882213	6.922313	4.984441	5.3749027	11.407702	10.344997	7.3664236	-4.7700577	2.9801972	3.2896762	0.36992684	1.1225147	1.5665771	3.1992548	2.6104174	3.8458376	6.1586666	2.8072386	1.1941199	9.1715765	8.065556	6.9820414	6.46949	-3.5219612	-4.7645206	1.00265	-1.4221656	-6.865386	11.889289	12.913893	19.648521	-2.4458814	-6.322693	1.8480469	-6.347203	-1.1317685	0.5649685	2.131363	7.7883177	6.1822324	12.655573
¸ßË¹°×ÔëÉù´¦Àí (529).mp3	-5.2820754	-4.8250785	-2.509859	-15.404776	-13.868427	-16.069958	12.901225	9.376812	13.917628	-6.0464096	-11.058134	-10.76439	-6.680263	-7.4088793	0.6494913	-4.8349047	1.3437072	5.5718184	-8.429681	-10.196287	-11.692877	-11.7603655	-10.468038	-12.707367	-0.3108939	8.179525	12.196104	22.842197	23.181492	22.429138	-0.14951134	10.843351	14.400789	4.138947	-0.98769325	1.3736262	2.0664968	0.16301692	3.3992095	14.838971	17.383781	8.76922	18.26098	15.53207	15.07535	6.1991405	0.50862586	-7.8704634	2.2111738
¸ßË¹°×ÔëÉù´¦Àí (530).mp3	6.943703	5.072992	5.2571573	5.1043816	8.096543	8.56279	4.2220435	5.6051393	5.782872	-14.011306	-5.8175983	0.75424004	-8.008116	-8.430459	0.46217644	-11.622328	-7.9386253	-4.8744116	-5.460088	-2.6281328	0.32963473	-2.2501738	1.396421	3.6878781	3.2659419	4.9565105	1.7366967	-4.3216133	-4.742313	-2.367916	0.5061472	-2.571804	-1.3728763	1.88329	5.3190346	3.3834496	-6.3921266	-7.6297216	-9.541666	-1.911435	1.4303762	3.7018042	-13.63736	-7.3544703	-6.2881403	8.184091	3.068665	2.8448572	20.491154
¸ßË¹°×ÔëÉù´¦Àí (531).mp3	-13.900961	-17.451263	-16.943077	-0.86951125	-3.5469203	-1.1836891	-15.044483	-16.950289	-14.047115	-18.163887	-16.42173	-10.567834	-1.6757635	-7.5060625	-17.064941	-0.1981644	-5.3831806	-6.7878885	-11.793615	-7.8481216	-0.60548866	-21.520067	-22.489109	-18.793116	-13.174474	-16.813465	-16.17634	-11.141726	-10.305973	-10.902025	-4.452771	-8.595562	-11.447541	6.630829	-4.879384	-10.888654	-4.7731137	-2.8199935	4.615815	-23.085375	-16.875544	-8.17032	-11.803972	-7.4268255	-7.6973667	8.597858	8.159193	9.964873	-0.10360786
¸ßË¹°×ÔëÉù´¦Àí (532).mp3	3.603107	-2.076129	-7.1217155	6.7962055	10.298921	11.13843	-4.2482777	2.0103934	-0.4937471	5.9562597	6.9278536	8.028678	-0.3209796	1.3219965	0.4205811	-7.843724	-9.502191	-6.751191	10.791153	9.963817	11.636581	-9.086694	-5.4260616	-1.5424885	-2.8680236	-6.9000483	-12.851531	4.3710117	7.4625998	4.861006	-6.767681	-5.624505	-2.3742764	-6.050419	-13.219284	-17.167862	11.189266	9.660988	14.819481	0.6073654	4.1432853	7.1026955	3.0968783	-3.3478467	-11.761526	-0.03581047	2.5115688	6.8997326	-11.687321
¸ßË¹°×ÔëÉù´¦Àí (533).mp3	6.067013	-1.5936599	-6.787448	-4.431145	-8.81642	-7.5177355	-6.093717	-6.544626	-4.413455	-4.119423	-4.551317	-8.470746	-12.085154	-17.545889	-18.579277	-15.587351	-12.148825	-4.1523046	-4.789572	-3.844849	-10.537954	-19.03003	-24.966963	-19.990211	6.024333	-4.3803806	-16.588116	9.545446	11.428131	8.05293	-5.0881243	-3.9689922	-2.9657729	-6.353912	-7.604204	-12.465551	-11.571474	-15.858236	-19.250008	-18.592182	-19.97952	-11.3024235	11.1935005	10.2352705	1.5638669	0.6351193	2.061744	9.387453	0.87822366
¸ßË¹°×ÔëÉù´¦Àí (534).mp3	-8.323837	-4.7227964	-6.057092	-0.05164385	1.8286651	-0.28499234	9.452411	10.51507	14.047276	2.471208	-0.82507175	0.76358426	3.7889383	0.27123964	-5.314836	3.518565	3.7686954	3.5759244	9.111811	4.4360433	5.4984326	-0.6641102	-7.127123	-17.616943	-1.996871	-1.8321841	-2.4868383	-9.418638	-11.143431	-9.808154	-7.350438	-5.489759	-7.03468	0.253316	5.195308	9.826534	6.322769	8.271774	14.186785	-1.287796	2.7406473	-0.6940685	-1.1690698	0.79496855	4.322105	-1.9477811	1.0568362	1.5558335	10.829313
¸ßË¹°×ÔëÉù´¦Àí (535).mp3	-6.8445225	-3.49297	-0.79855156	-9.46129	-11.31583	-7.652211	-4.0761104	-7.7330475	-7.188759	-0.9956055	-3.0707374	-1.7205338	0.20444363	0.32159692	-1.4297583	1.0640347	-0.929495	-0.07474455	-7.9209394	-3.1330717	-7.5493894	-6.481045	-7.9924917	-7.564982	4.0638175	-0.7919698	-5.5693574	-9.711887	-10.213248	-7.42967	5.0906963	3.5292735	5.865859	0.6690165	-4.7875094	-12.081535	-3.816948	-8.27738	-6.2251163	7.2190804	0.880288	-4.023153	-2.7923522	-3.588729	-7.02753	-1.2336583	0.20856392	-1.6429125	1.3182644
¸ßË¹°×ÔëÉù´¦Àí (536).mp3	-3.4308176	-7.248732	-7.88947	-6.3909254	-9.448645	0.87295717	0.4430344	-4.3833113	0.744663	12.538065	8.451382	6.8233185	24.075287	20.8994	20.56483	-9.194063	-13.213924	-11.227827	15.356596	15.145847	19.022884	-9.204466	-14.145872	-17.815575	-9.794659	-10.581766	-14.230858	-3.052001	-5.1169586	-0.9098709	3.1738162	2.424631	-0.54108256	-0.86824435	6.266074	9.2215605	-2.7946978	-1.446988	-3.099561	-5.3778543	-10.447629	-11.684903	0.91719425	-7.444936	-9.588527	15.694975	16.287525	22.734877	5.2439137
¸ßË¹°×ÔëÉù´¦Àí (537).mp3	6.8006773	3.7862592	-3.4348295	-8.365788	-6.7629395	1.1702797	-8.347096	-12.385687	-12.376286	-10.416689	-4.9400215	-2.5656385	-5.6990776	-7.416463	-1.2091469	-3.1578863	-4.955249	-1.9590163	-6.8437223	-6.4139023	-18.450966	-3.3212867	-1.800762	-1.6799145	-4.016666	-7.268903	-3.4289575	-3.8089392	-2.2466896	2.6442528	-9.844891	-8.437571	-5.0923405	-0.85449624	-5.8616705	-3.7006094	2.561209	5.151553	2.8033857	6.731666	3.5946152	5.549467	0.27812645	-2.951179	-2.6495917	-2.3269835	-5.9194627	-9.120485	0.15531944
¸ßË¹°×ÔëÉù´¦Àí (538).mp3	3.685451	2.029096	1.7234398	-7.84194	-13.583181	-15.591927	-1.9820303	-10.0533905	-12.823885	-1.5425837	0.24843091	5.9891014	18.736446	14.662176	17.96366	2.3389566	2.47328	1.6951838	0.25034583	5.563059	7.6239705	10.329394	8.597271	6.826748	-14.433958	-11.847017	-12.189017	0.16529152	-3.7361836	-5.2543907	-2.0556214	-0.97349143	3.8529937	-2.95263	-1.7843693	-7.532093	-3.0630884	-4.9364815	-4.9739895	-9.380724	-12.257305	-6.875625	-0.003755212	0.5774696	-7.24787	3.2288606	-1.8638655	-1.1005949	-9.185686
¸ßË¹°×ÔëÉù´¦Àí (539).mp3	-4.722328	-9.100742	-13.501001	15.110571	20.151415	22.62309	9.287683	15.684731	15.041563	-0.86600745	-0.5003246	2.0354152	-0.4078582	-2.7008047	-0.5776569	15.938185	7.5227833	7.9223833	-6.637288	1.5348611	-5.2900333	2.5668845	2.301263	2.081429	5.5180416	8.298096	1.8858955	3.8007846	-0.72596115	-12.248999	-6.6097274	-3.4521072	-4.7635493	-10.418285	-10.625572	-1.6551881	-18.46408	-16.850986	-14.037763	7.440633	7.9206195	8.601431	-14.940838	-15.909248	-11.017274	8.135678	6.142466	10.074623	2.9505773
¸ßË¹°×ÔëÉù´¦Àí (540).mp3	-9.188773	-7.3990107	-6.2710166	3.8418489	2.9787374	-0.96760136	-17.771675	-15.5134735	-14.520847	-4.1231465	0.2934966	3.7348967	-6.1130576	-9.431383	-9.750828	-12.466082	-10.625208	-5.732609	-7.0774455	-6.673127	1.088162	-1.8779976	-2.5004737	-2.1981573	-3.9621933	-11.606034	-12.764758	-4.8272295	-10.948349	-12.584307	-16.309294	-16.072441	-8.788391	-12.426111	-12.085191	-10.536705	-9.479053	-11.143061	-12.68135	4.1032495	5.737152	9.25415	-5.6692095	-8.196646	-7.066724	-4.910323	-3.9965138	-8.036167	-11.075844
¸ßË¹°×ÔëÉù´¦Àí (541).mp3	5.615298	-0.8547288	-0.021717817	11.233184	8.245203	8.442722	1.0975076	0.6180998	-1.578372	11.836445	6.4643703	9.660938	-2.0766087	-1.7042764	-0.5095322	-0.6356454	1.9428663	3.9304266	5.1712894	3.2959008	2.5084753	-4.1161385	-0.3298314	0.26285282	-4.8659697	-4.2572355	-10.228325	-6.33814	4.758871	7.918227	5.73236	6.0248	3.2781508	6.3457346	5.4109674	-0.70950377	-0.5762512	3.3210235	-2.1439018	10.269634	10.5576725	11.915283	1.5558709	-0.48061603	-4.8934894	-6.3112707	-11.437031	-6.0000286	-0.1990825
¸ßË¹°×ÔëÉù´¦Àí (542).mp3	-9.463039	-6.577899	-0.8119763	-2.8920445	-8.300946	-5.1072044	-2.7755065	-6.238705	-1.7555505	-10.272591	-11.004478	-9.48395	-5.8869	-5.490275	-0.49557865	-12.379141	-12.127996	-10.821508	-9.5514345	-12.395998	-13.018608	-4.6200047	-9.809464	-9.42004	-1.7025435	-5.56864	-6.31464	-5.723872	-1.794744	-6.078935	-7.601578	-12.106987	-13.452919	-6.6186247	-4.9568653	-1.3653266	-10.707144	-10.313995	-9.109804	-13.067165	-9.731129	-9.139858	0.5697811	-11.534985	-13.882112	-6.6833315	-9.608408	-2.676403	-15.238943
¸ßË¹°×ÔëÉù´¦Àí (543).mp3	-11.625362	-7.152793	-1.3656243	4.2258067	-3.807456	-11.952822	-8.631053	-6.3490453	-3.3156948	1.5079136	4.0805187	3.699376	1.2786728	3.4458604	9.232963	-8.642981	0.1408912	7.910944	-9.720346	-8.997843	-6.763277	5.24516	2.8068862	-2.811067	-6.690919	-6.9070406	-8.193195	-5.84704	-5.636032	-4.1910677	-9.159901	-9.486894	-5.7381153	7.47488	-3.8319447	-10.813369	0.7429161	-0.48455477	-1.621364	-3.887792	1.9212266	7.829603	-1.6559339	2.5889635	9.421309	0.9113231	-10.4646	-14.038308	-11.190969
¸ßË¹°×ÔëÉù´¦Àí (544).mp3	-2.9201455	-2.0047402	-3.3645	-0.73380613	-4.465618	-0.10980582	-1.3151088	-2.5839272	-2.1046674	-0.31194735	-5.631756	-9.96025	1.503983	-4.3822536	-16.066395	-6.509	-3.8612866	-0.41992855	-3.0572495	-4.043969	-1.0153986	5.0401516	-0.019320369	4.038276	-3.4074955	-7.4336805	-7.152378	-12.047785	-4.1310797	-1.4080954	-6.2105207	-6.0636845	-3.2527368	-2.7442722	-3.656823	0.014413238	-10.869557	-13.89277	-7.7254615	-1.796751	-0.8126083	-0.20693791	-7.2225246	-7.5322685	-1.4327128	-7.7615204	-5.162456	-3.7385273	-5.634948
¸ßË¹°×ÔëÉù´¦Àí (545).mp3	27.067526	22.84733	17.194613	14.31615	19.88644	24.375004	20.991444	20.94352	20.664886	9.618591	5.823246	1.285505	4.8456764	3.6686761	4.9212937	5.7526045	2.838212	1.7050188	10.276803	11.832535	16.594677	-12.989855	-13.960333	-11.669317	-25.068787	-22.423862	-25.742304	5.179227	5.912342	2.477135	-31.195154	-26.032242	-30.691883	-16.21949	-9.285387	0.87921053	-7.0464535	-14.651968	-12.69042	-3.917681	-9.877354	-9.755051	11.635636	20.04479	24.263287	-3.9406927	-8.558506	-10.244156	-0.6571584
¸ßË¹°×ÔëÉù´¦Àí (546).mp3	-7.3181977	-6.416478	-5.5587196	-10.215937	-7.100855	4.6590095	1.2804112	-3.2558534	-7.438102	-7.7569904	-13.491877	-18.501728	-19.249622	-18.19054	-8.384251	-7.580658	-13.214758	-13.514624	-21.31051	-13.816027	-3.5823512	-1.586039	-8.3041	-2.692575	-7.2958584	-9.56934	-2.313582	-3.0402384	-6.9261236	-8.789362	-19.842175	-22.611658	-20.289879	-16.666245	-19.261578	-17.288683	-1.3467672	-3.11837	4.433421	-2.8878508	-4.823864	-5.756894	-14.806202	-15.724134	-10.968691	-12.897411	-9.72962	-0.14489938	-15.328773
¸ßË¹°×ÔëÉù´¦Àí (547).mp3	-6.641382	-3.227614	3.4875894	2.4522192	0.93419963	-5.4750667	-6.813259	-5.633273	-4.262509	-17.717144	-16.568373	-8.206741	-17.514416	-20.32972	-19.863964	1.4014976	-1.723881	-1.0176811	3.8851037	4.362693	5.7214603	-1.2435769	-4.9254155	-4.6647835	-0.18701589	-0.41584158	-5.453236	-1.301141	-6.6571817	-4.6892805	-2.4115453	8.235706	15.509308	-6.80593	-13.352804	-11.882168	-10.44236	-8.055419	-8.717531	-15.198645	-11.170453	-7.0688496	-18.446201	-16.334866	-11.186914	-8.322455	-8.043026	-2.3710322	-18.706356
¸ßË¹°×ÔëÉù´¦Àí (548).mp3	-17.83437	-19.908909	-19.937012	-10.704485	-12.484663	-11.475889	-15.068249	-18.357449	-15.307012	-14.966696	-18.385609	-13.582976	-17.638577	-18.684805	-21.162407	-13.632204	-18.482742	-18.64859	-4.806388	-6.5389943	0.9849726	-8.710956	-15.385943	-6.973503	-4.67733	-10.244951	-12.501249	3.652608	-2.3217978	-2.1453161	-11.82589	-16.183638	-13.446246	6.891562	1.5507395	-6.1951475	-5.875988	-13.167177	-8.606532	-28.785559	-28.77055	-21.427494	-16.719639	-16.839865	-10.886026	-15.053923	-17.683723	-20.392918	-2.8673909
¸ßË¹°×ÔëÉù´¦Àí (549).mp3	-9.074214	-10.937521	-10.8465395	-3.604374	-3.2725744	2.6866894	-9.33297	-5.4105134	0.8537764	-4.006837	-6.252673	-10.159086	0.2657254	-4.2469893	-6.809472	4.777929	0.714918	-3.2323766	0.10278857	1.7315068	-1.4035956	-0.39546812	-1.1193492	1.0740654	2.6136003	2.968041	-1.5619987	-3.8836422	-9.33493	-4.6535387	-9.542241	-9.85021	-5.296505	-3.628405	-8.883694	-9.32995	-12.9293585	-8.229145	-2.6301486	-12.673883	-14.835246	-8.579696	-15.129831	-13.095047	-7.795441	-15.5444145	-17.858494	-16.161552	-8.920089
¸ßË¹°×ÔëÉù´¦Àí (550).mp3	-8.424233	-5.829486	-5.694456	-5.233721	-4.308084	3.5278335	-10.174792	-11.559977	-11.104467	-6.2880507	-7.9301805	-10.941004	-3.6574814	-8.545195	-5.6674213	-6.528037	6.214422	8.518774	-8.158237	-7.178154	-5.010791	-4.9831495	-9.210522	-14.179714	-4.445281	-2.9599752	0.76942223	-16.691883	-17.078745	-9.673569	-24.079784	-23.208872	-13.027065	-12.086351	-15.197716	-13.823357	-4.3975973	-12.46863	-17.988045	-22.834114	-18.05994	-10.628916	-8.050042	-8.435122	-2.3992178	-12.3397	-13.585283	-12.54529	-4.9164476
¸ßË¹°×ÔëÉù´¦Àí (551).mp3	11.855793	8.4310665	3.5517151	4.7007036	4.4509134	4.262936	0.40359902	3.4432988	7.7464952	4.413131	-2.2560096	-1.8973026	-2.6058981	-5.708458	-4.4620733	-5.488633	-1.4481852	0.34309557	1.8745537	3.1992855	2.4675305	6.703785	-6.0112343	-10.732708	-9.310062	-3.8248975	2.1068194	-3.8984954	-6.0579414	-3.3528094	-2.9803472	-1.9126976	0.2788571	-3.143488	1.6063282	8.992971	1.9307891	-6.2488837	-4.5445347	1.2693039	-0.07667005	-1.0838872	4.539118	0.3844943	4.851167	-2.0758643	-7.022139	-8.827419	3.4004438
¸ßË¹°×ÔëÉù´¦Àí (552).mp3	-5.711726	-5.657833	-5.8350115	-13.240623	-16.293415	-13.140167	-9.380124	-9.220398	-8.458612	-2.740965	-0.6438169	-7.862079	-3.6473691	-12.688677	-14.7457485	-8.128178	-4.37276	-1.9532638	5.774276	-0.37663382	0.7624793	-13.733992	-15.046852	-11.284723	-5.9292293	-11.320049	-7.6626463	-4.464516	-8.457104	-6.2937202	-9.356028	-9.719745	-8.73337	-2.5296898	2.555286	3.0041397	1.0228186	-2.7064638	-4.1934953	-8.459122	-9.373192	-5.4155455	-11.40789	-10.461256	-3.777138	-7.393696	-7.845209	-6.640471	0.44585684
¸ßË¹°×ÔëÉù´¦Àí (553).mp3	7.4572105	3.581656	3.6198242	7.7783093	7.3768034	9.162855	14.1373825	11.229979	11.438635	4.4989924	5.8421674	6.017689	-6.9479094	-4.8314342	3.660658	-6.0078063	-2.7120357	1.75031	-6.4239273	-3.5782938	2.2254117	-12.584671	-10.193628	-3.6795816	-8.704285	-4.1435275	3.5699725	-1.0416287	-6.8220115	-4.689107	2.8982785	-3.34682	-1.9445746	-6.9942913	2.3444288	11.289074	-5.2348585	-3.1238093	1.7947154	11.714174	1.333307	-2.489409	2.2162516	-1.6606126	-3.654621	5.688741	2.1415758	-3.86575	3.1175795
¸ßË¹°×ÔëÉù´¦Àí (554).mp3	3.9891994	5.2126293	9.136023	3.9560208	-2.042623	-3.330899	1.5136399	2.2952588	-0.073797345	9.472856	3.2630825	4.878834	0.5291605	6.526406	9.033602	7.092619	5.889982	5.9286523	12.787477	7.5137496	1.8161231	-0.98770195	-1.189065	-0.9583393	2.422022	-0.46187103	-4.1016264	9.0491905	6.1435165	8.907861	13.099251	10.650522	3.8545127	10.008377	12.158808	12.064065	3.0459075	4.475606	4.907961	10.586193	1.862643	-3.449814	-2.1688797	-3.036058	4.952428	-5.3961673	-2.3733141	-4.258362	3.5292864
¸ßË¹°×ÔëÉù´¦Àí (555).mp3	-9.581394	-16.472075	-11.774293	-1.4893627	-0.22190058	-3.4161825	-17.035835	-7.901161	1.0817239	-13.459472	-10.937717	-4.3590775	-8.996733	-8.551397	-4.9784	-1.7345171	-8.648575	-3.5996327	1.8510762	-1.9063606	-4.5242777	-2.6628723	-8.33239	-4.061231	-7.3425574	-6.3450775	1.7536163	-23.01482	-20.182472	-12.833669	-4.075341	-2.9310303	-4.659408	-4.8052754	-12.702021	-25.7117	-15.672799	-11.270536	-14.389867	-2.4812279	1.5043025	-6.149636	-20.821999	-15.488687	-17.380875	-14.783859	-8.66361	-2.933759	-4.23677
¸ßË¹°×ÔëÉù´¦Àí (556).mp3	-8.257687	-6.8878784	-6.957851	-1.7263223	-4.0406013	-1.2557415	2.2435844	-3.0835109	-2.5466533	-8.856838	-3.6473892	1.1848936	-0.08312631	-2.4565153	-4.6590443	-3.004365	-4.443975	-3.1142433	-3.7774773	-4.5238934	-8.8907175	-13.74193	-11.878986	-7.0371876	-2.0396905	-5.187081	-14.433746	-9.170698	-6.5580416	-5.6865835	4.840934	-0.3935176	-3.154449	-2.4012718	-1.6433244	-2.2563038	4.015624	-1.9935519	-4.4210505	0.0524019	-1.360863	-3.0320337	-8.165724	-10.163692	-8.70211	-5.6803703	-8.806761	-16.913086	2.90811
¸ßË¹°×ÔëÉù´¦Àí (557).mp3	-1.2977574	0.01450675	1.0899593	12.097038	12.005514	6.6326895	16.36884	14.278225	14.749338	0.61587405	0.981537	-2.571147	16.956839	12.874525	7.6544056	-2.7746522	7.9515376	11.073313	20.005686	17.57082	13.569399	2.2805192	0.14774954	-5.2334146	-17.359367	-11.9105015	-6.002409	-5.299983	-4.00989	-0.8653308	-15.433909	-16.248697	-14.94329	-8.42697	-5.7427864	-2.7276554	-9.152779	-8.716289	2.0925796	-6.661119	-6.6462817	2.0089774	-13.483555	-10.015018	-2.499494	-19.700375	-17.14265	-13.712075	-7.4641523
¸ßË¹°×ÔëÉù´¦Àí (558).mp3	5.3816023	10.751298	14.446276	5.647901	0.88779354	2.2215607	12.584879	9.6529045	1.845204	-21.458773	-18.1735	-13.967127	-0.7260266	2.064016	10.541964	-4.7903357	0.5743718	1.8255099	-3.204193	-9.491104	-13.999622	-5.5569167	-10.694644	-12.337189	-1.4123459	-3.3944626	-7.612018	7.201035	-7.336212	-12.29348	-2.6169071	-6.6224766	-10.308655	2.284524	1.2391763	-3.8616805	10.323626	7.731223	6.9055357	-0.9586607	3.1313396	9.941315	0.8666996	-4.199936	-7.1069536	0.34076965	-2.0917163	-8.175306	-3.2806902
¸ßË¹°×ÔëÉù´¦Àí (559).mp3	1.3663961	0.8958011	-1.186341	-12.530188	-8.240579	2.5692291	-4.5583725	-6.340212	-6.094549	-7.486369	-3.7760582	-2.8071685	0.6724441	0.9359372	14.221354	-3.6124868	-7.550417	1.350641	4.003901	-0.68313706	2.7375264	3.1192632	1.8195586	2.0476012	-5.830018	-8.633564	-3.7176657	-10.165367	-15.307921	-10.843649	-1.9373412	-4.580572	-3.76638	8.912502	8.008978	6.173904	-17.383593	-13.823706	-12.266554	-4.6887937	-5.9587955	-0.27925885	-10.521721	-5.0024734	0.24836177	5.281044	4.6882057	4.6507273	3.8425424
¸ßË¹°×ÔëÉù´¦Àí (560).mp3	1.235705	3.681705	6.148037	5.3988204	9.127287	4.9729877	-4.267124	-9.42099	-6.994707	-2.045903	-8.649004	-11.501987	-12.674735	-9.896652	-5.0791397	-5.927919	-4.1679726	2.757669	-8.131392	-8.7737665	-9.567621	3.8323703	10.906237	11.118839	-8.096802	-4.855662	-3.848091	-7.365856	-5.0140944	3.2547548	0.39256075	-5.498576	-10.076846	-6.460638	-6.820817	-5.5351744	-6.087777	-11.122833	-10.777794	1.5055282	-2.5587885	-11.724877	-16.48876	-14.047014	-13.299251	8.560127	5.4981713	4.773583	-3.8707464
¸ßË¹°×ÔëÉù´¦Àí (561).mp3	-13.394599	-17.561817	-8.315096	-0.6287813	0.007311463	0.60976183	-1.8166755	-2.3833103	-0.9323906	-4.6483617	-15.181089	-14.198999	-4.940464	-11.901666	-16.398376	-8.979134	-5.6394644	-2.4522085	-12.557895	-9.594019	-3.6567464	-18.046543	-17.227901	-12.267626	1.5447083	-3.107014	-3.1202025	-6.247156	-2.55872	0.303285	-1.3866289	-8.654126	-9.856356	-13.194314	-15.8490305	-10.192034	-11.4777355	-9.806219	-6.1241484	8.892567	1.378134	-4.04402	-2.008492	-3.652635	2.3762865	-8.423657	-7.2715483	-9.727605	-1.7070695
¸ßË¹°×ÔëÉù´¦Àí (562).mp3	-4.647638	-11.752388	-7.9242764	-1.1031086	-4.6474266	-12.484735	-9.3602495	-9.573301	-9.873846	-6.4453936	-5.6068316	-7.1192975	-6.0665007	-5.956723	-4.8972187	-16.920647	-14.757978	-11.406813	-7.6441193	-12.143122	-15.382181	-8.934591	-9.665379	-11.780474	-12.67713	-14.181253	-11.6168785	-2.9500656	-2.3952866	-5.662078	-5.5986543	-1.4978881	1.9830642	-3.734236	-4.5776343	-5.8831306	-13.254789	-11.330379	-10.196707	1.3472548	-1.6674796	-2.2169118	-8.460673	-10.230011	-8.908937	-5.635119	-7.4951315	-10.140873	-5.499861
¸ßË¹°×ÔëÉù´¦Àí (563).mp3	-14.11821	-11.980361	-8.611059	-14.890651	-15.559494	-12.438145	-8.212811	-13.2936325	-10.832731	1.8489329	-5.6523685	-5.433773	1.0262668	3.717924	1.7461705	-5.8591223	-4.6221776	-1.9819994	-12.878584	-12.217558	-11.041379	-6.1489697	-0.10137144	1.2742392	-10.132969	-10.795952	-9.754778	-4.8749485	-5.33395	-4.822486	-6.1160297	-7.0308433	-13.936613	-15.968367	-17.626236	-18.534721	-13.877434	-8.272809	-1.4763354	-10.987659	-9.389423	-7.8550634	-24.82956	-15.166022	-9.515516	-6.3974667	-7.122905	-8.168624	3.0990462
¸ßË¹°×ÔëÉù´¦Àí (564).mp3	-12.84978	-12.126793	-4.7997265	6.4254413	14.4152565	21.600666	4.0235863	2.4972763	4.625857	0.11141771	-1.4332291	-0.27912062	16.128773	14.56168	15.562445	0.5347979	-0.3591953	3.7646768	-5.244292	-5.114706	-1.8837893	-15.577553	-15.628268	-11.340471	-9.7346325	-16.41817	-18.84042	-9.733479	-11.2485895	-16.135242	-14.80077	-16.318863	-11.2956295	0.30089656	-8.082922	-12.313759	-5.5289736	-11.528551	-15.810029	11.773746	8.229343	7.0593514	-0.18555582	3.1542525	-1.7161697	-2.6666903	-4.4712305	-4.937232	13.639777
¸ßË¹°×ÔëÉù´¦Àí (565).mp3	-1.5878584	-6.74123	-4.1091204	-2.3757362	-6.2574654	-5.104346	-2.722434	-5.6848316	-6.9670625	-7.574521	-6.8136873	-3.5049753	-2.2334611	-1.1924509	0.48345906	5.939309	6.077138	11.373796	-5.3730984	-7.6862125	-4.9831676	-3.3212416	-2.9463181	-3.9314466	-3.0667238	-1.709696	-2.9134672	-6.115047	-8.627842	-7.475214	9.769062	8.1568165	3.647589	-0.0670917	-3.6058314	-5.6807985	-8.721609	-7.656652	-0.2767994	-3.8611014	-0.9967677	7.746921	0.1201244	-5.2963285	-5.515808	-11.909151	-13.548273	-10.04516	-4.7676463
¸ßË¹°×ÔëÉù´¦Àí (566).mp3	0.36112967	1.8836838	1.3544465	2.0008428	2.5382686	1.9604032	7.7273383	5.993245	-0.56028837	10.905249	11.608077	8.580814	3.4865413	5.3782415	4.357829	10.006027	10.868771	12.834156	8.835419	9.382676	8.536522	0.40541598	4.017442	3.7937846	8.7990265	11.962735	16.49886	8.751686	10.391615	10.5906925	10.419279	14.719583	12.110422	9.707246	9.660897	15.057312	-1.5801048	3.729939	2.7936647	-5.31332	-6.5456667	-6.7403617	1.6875632	1.0372689	1.1561825	-0.20859209	4.122476	6.0301867	1.6493496
¸ßË¹°×ÔëÉù´¦Àí (567).mp3	-0.4780488	-8.275418	-8.911911	-2.7634394	-10.164003	-7.7613273	-13.979824	-17.407978	-11.612776	-1.2452796	-12.611216	-12.596175	-5.147584	-4.856579	1.1023085	-3.6041396	-6.9134884	-6.8232975	-8.689232	-9.787488	-5.5688896	-2.3856635	-6.4330173	-2.4045453	-8.879654	-11.53077	-11.489384	-18.965355	-14.527477	-6.62586	4.3797417	-1.0190899	-1.6643238	-17.359858	-16.01575	-8.414618	-8.47513	-9.393393	-7.569435	-9.8380575	-10.864508	-0.39174235	0.60650647	0.74001944	-6.8148575	-12.764766	-15.527302	-14.740502	0.90020025
¸ßË¹°×ÔëÉù´¦Àí (568).mp3	-5.806035	-3.9348118	-2.144877	-2.9767222	4.434476	7.499061	3.7942967	5.901378	8.661336	4.844015	0.50373507	-1.7303928	2.0789566	6.6187677	5.6749735	2.1231081	4.402751	2.2889283	9.110115	2.2998257	0.62978125	3.7018492	6.466053	10.082601	-7.4178696	-4.1167326	-3.502146	5.1548324	1.4287559	0.9478338	0.86301494	5.444764	3.4577465	-3.0548682	1.224779	6.956375	8.5758505	-1.4317285	-2.6468217	0.9907955	-2.2095587	-1.2240506	0.6679818	-2.8790293	2.0453668	3.7009125	0.7234223	3.2259476	-2.648739
¸ßË¹°×ÔëÉù´¦Àí (569).mp3	-7.9397125	-9.139454	-14.57731	-13.09104	-14.522062	-12.691868	-3.003738	-2.9125526	-1.4744871	-1.2522453	-0.72825193	4.0866065	-4.5204268	-0.29908776	4.0253353	-19.225761	-19.393661	-12.746397	-16.153242	-25.822792	-20.67225	-9.108421	-12.151771	-11.763756	-0.41165736	-8.155662	-10.105633	-9.785156	-9.987343	-6.1739655	-18.7379	-23.394093	-22.995754	1.4486318	-8.396499	-5.5829945	-9.339174	-7.418931	-5.730362	-23.811167	-20.091774	-16.644701	-5.1357965	-3.8277006	1.2885666	-34.63244	-29.311714	-30.970736	-9.958928
¸ßË¹°×ÔëÉù´¦Àí (570).mp3	-3.404786	-14.648337	-21.089073	-30.128456	-30.162724	-18.601013	-1.3931533	-1.545416	1.3806453	1.3174288	-2.9806087	-0.68669426	-9.061557	-15.017363	-17.03889	-2.0777943	-10.1416855	-12.948559	-13.887672	-17.582327	-24.674067	-10.600815	-11.423496	-7.9869986	-16.901184	-19.059202	-17.416039	-10.094706	-17.508572	-13.820001	-10.031843	-14.519634	-6.8589716	-6.4545975	-9.19908	-14.61914	-23.41232	-26.49738	-20.654675	-7.6133204	-6.478465	0.080529146	-4.6276207	-15.579885	-13.030354	-33.39659	-34.36165	-21.126217	10.58832
¸ßË¹°×ÔëÉù´¦Àí (571).mp3	7.178281	8.385924	6.3518224	7.0668697	4.437389	-8.315128	-1.718675	-7.5460167	-11.825602	-5.1092925	0.6927507	-1.5731866	-7.5421944	-9.966964	-8.333093	6.357831	3.9176145	0.175048	1.9604397	0.3661983	-2.0591629	-11.108187	-3.9726856	-4.711979	-0.49317867	-5.0044336	-1.917473	13.943956	12.227503	14.754675	-10.965708	-19.809196	-20.800137	8.727055	8.873159	15.315946	0.9781717	-2.0919404	-4.9406486	-13.7274475	-11.55583	-12.079776	7.824679	6.704179	8.786842	-3.250592	2.3168573	2.382038	1.1575464
¸ßË¹°×ÔëÉù´¦Àí (572).mp3	-10.473556	-9.5149145	-11.964636	2.5619798	3.4382062	6.631998	-8.47818	-1.82863	-0.9259531	-2.6484041	-3.4071274	-6.918644	-21.01477	-15.439334	-6.8024364	-12.566959	-22.176044	-21.367676	-3.022985	-3.0857673	1.9622787	-9.1923485	-11.834217	-6.9357176	-3.787259	1.7690815	6.7276363	3.4607897	6.7126327	9.793347	8.134904	4.650511	0.6186623	4.1790204	0.73991185	-4.654806	1.2306151	3.2905588	2.6881642	13.303383	14.649507	6.4088087	-3.0369868	-5.159896	-5.849439	-5.7180896	-7.492271	-7.141486	-17.861626
¸ßË¹°×ÔëÉù´¦Àí (573).mp3	1.626609	-5.199461	-2.643498	-2.1037362	4.6029596	4.491229	-0.4735427	0.85008615	1.0687845	-8.641052	-10.17893	-6.484643	-12.249856	-12.0973215	-9.917702	11.685461	12.482002	21.823685	-9.738741	-4.0605335	-6.1958084	-8.172846	-13.012481	-12.716545	1.3299729	-0.16848522	-6.857194	7.2025537	4.32145	0.5157806	5.8988867	10.502632	6.4990797	-4.024059	-4.307679	0.5233291	5.5037365	3.073233	3.891862	-2.6656227	0.5583068	8.583254	1.2695056	-3.9622989	-1.7431448	11.004492	10.0483265	7.5214524	0.46080256
¸ßË¹°×ÔëÉù´¦Àí (574).mp3	11.874097	12.992571	7.130937	-8.173513	-6.676482	-6.9195433	3.9520636	9.708491	11.210893	4.8889246	2.5853043	3.4414587	2.097908	6.42653	4.329055	10.4736	6.605014	6.1622562	8.754208	6.605777	7.915767	2.4322262	-5.4570913	-6.4724417	-3.106361	0.6025007	-3.5625157	7.7004423	5.431082	4.403001	-11.2421875	-7.339963	2.4569752	9.757484	4.4238806	0.92136776	7.657899	6.8799143	6.4549747	-6.599984	-3.6353822	-1.0344443	7.1227694	8.285819	7.51046	9.984288	1.2442449	-5.504623	1.1983455
¸ßË¹°×ÔëÉù´¦Àí (575).mp3	-1.2614789	-0.11730838	0.2104268	3.233477	4.183258	7.836584	-1.937855	-2.0036454	9.046598	-2.7690692	-2.6400645	-7.494997	1.8928797	1.436849	1.0241865	-5.341854	-6.0499525	0.29783672	2.8610034	4.825473	9.108501	-21.102688	-21.563549	-15.9362755	6.2652197	-2.6682425	-4.8134527	5.8772106	4.652892	1.7185373	-8.705978	-12.851883	-16.038784	-1.1190379	-2.9959514	-6.8418674	-2.1454465	1.5451857	-1.1167518	-11.231451	-13.835583	-11.72253	-7.3255363	-2.2478724	0.3263895	2.055245	1.947147	0.48896447	14.094252
¸ßË¹°×ÔëÉù´¦Àí (576).mp3	-6.359318	-6.316602	1.6816456	-7.686132	-0.01838404	0.80597967	1.1787715	2.0710645	-0.67559934	-10.76302	-7.0203447	2.8581738	-1.2225122	4.551908	0.6804967	5.153079	8.075498	8.166233	2.8831835	0.12994385	3.2050943	-1.6707575	-1.7508755	3.4192245	1.3236834	-0.106972575	-5.889241	6.3454676	4.111162	8.099886	-6.28226	0.6001309	-0.6379895	-8.93606	-7.926232	1.9985089	-0.33437902	-8.561018	-5.1071687	-7.646392	-8.172422	-11.318527	-6.074478	-2.2342854	2.937423	-7.666044	-2.252667	-3.4562159	-11.229571
¸ßË¹°×ÔëÉù´¦Àí (577).mp3	1.9762745	2.6118183	-1.0093238	-5.8961964	-6.2717524	-3.665596	6.0595374	6.6009364	8.43062	-1.469991	0.62252843	3.0479395	-1.0686374	-1.845643	-0.781283	-7.52717	-7.462652	1.71138	0.45660436	1.3155977	0.020602822	0.50796694	-1.8920851	-1.6677973	10.394905	6.1062922	6.6927776	-0.1941222	2.4797919	-1.9169096	8.871027	0.7915334	-16.704504	1.4752984	2.098901	1.1663687	-1.5786271	-5.1232567	-3.184511	8.134308	1.4388692	0.2859704	6.1203017	2.854849	4.9537606	0.97967446	2.6422167	-0.032303095	-7.224018
¸ßË¹°×ÔëÉù´¦Àí (578).mp3	-4.296519	-1.1670055	4.150734	-9.645856	-6.9623604	0.30383193	2.3294291	2.9600973	10.617159	11.557032	7.9797325	0.93181705	4.9169393	2.7539139	5.1250753	-0.6492264	-1.8251482	-4.81956	3.0670235	10.611313	14.132458	-8.909672	-11.053545	-9.64793	-7.074215	-9.820054	-8.690646	-7.1342	-7.2937303	-9.98254	-7.4147787	-10.238612	-9.330521	5.191787	2.2003667	-0.56348383	-3.2298574	-5.279225	-4.1795945	-5.9452014	-2.327103	-6.023094	-2.4069877	-2.2479913	-2.5194936	-0.8542376	6.4144745	14.820799	7.4049873
¸ßË¹°×ÔëÉù´¦Àí (579).mp3	-6.4747415	-7.8591347	-1.5201131	-16.099188	-19.216171	-16.039726	-6.889692	-9.244625	-3.3276625	-17.227266	-13.703136	-6.7410316	-14.946529	-19.455578	-15.5971775	-3.5741313	-10.484713	-14.383722	-14.84806	-13.740123	-16.544415	-7.975478	-7.5320973	-7.1392775	-5.0044346	-6.8240814	-8.873943	-12.44379	-18.506828	-20.087132	-13.083984	-17.325495	-16.830322	-15.5920105	-12.584673	-5.784978	-4.534034	-15.9619465	-14.963463	-6.3291764	-13.371199	-18.794254	-17.653416	-11.008879	-3.3204253	-18.197876	-12.748368	-2.3825922	-5.819708
¸ßË¹°×ÔëÉù´¦Àí (580).mp3	0.027141154	-4.18844	-3.9734242	7.6513968	8.654256	5.203642	-25.493256	-22.2387	-19.435919	-7.0580463	-6.744728	-2.484611	-12.36151	-13.348316	-10.935247	-4.037647	-7.413017	-13.865349	-7.6809845	-7.8945913	-3.553056	-6.1207747	-3.3444462	-2.5853105	-11.058449	-9.001448	-5.3532143	0.9841801	-3.6597643	-5.1075783	-7.301308	-7.116479	-9.532314	2.1607234	-3.3424587	-0.952273	-14.950386	-13.395963	-14.569992	-6.266458	-8.701772	-7.888256	-1.0506809	-0.85643137	-0.006021023	-3.030735	-2.91989	-5.727292	3.16094
¸ßË¹°×ÔëÉù´¦Àí (581).mp3	3.5648	1.5918492	1.2552412	3.7501588	1.6616304	0.7807398	9.844097	5.554079	-1.4696132	-0.3366379	-0.23616242	1.7351425	4.9495835	0.44912383	6.379979	17.703318	14.361945	15.59987	-11.094799	-3.8658323	-10.265608	-26.623777	-22.175705	-18.029469	-6.1411037	-8.363274	-4.5883007	-11.935685	-5.1519747	0.49697912	-2.3677673	-7.0027685	-13.498882	-8.139242	-8.584427	-1.233636	-12.23984	-13.499903	-15.501904	2.8091688	4.7452326	7.0471406	2.023807	-0.8150798	8.122508	-11.859301	-14.444896	-16.011383	-6.9705486
¸ßË¹°×ÔëÉù´¦Àí (582).mp3	-5.8049393	-3.1077013	-4.3858433	-15.222486	-11.032115	-3.303674	7.8358965	6.49759	5.5394373	-3.226972	-1.9035525	1.165937	1.2235608	2.2893543	5.1644025	-15.361933	-18.311035	-16.951956	-10.491383	-5.0739584	-4.2118955	5.403318	1.2954531	-1.3794558	3.2400198	3.8137448	-0.31331313	-4.9181104	-5.988201	-2.2042263	3.5252142	4.0655565	8.474149	11.103764	8.868522	13.942586	8.535778	5.3235826	0.91138494	1.5394132	-2.248766	-3.9692252	3.6553943	8.28652	9.576893	6.004827	6.1937346	0.7082065	-12.711194
¸ßË¹°×ÔëÉù´¦Àí (583).mp3	-8.630077	-9.93564	-12.017956	8.120868	3.9028962	3.9179034	-22.857082	-24.829021	-21.065016	0.65482366	-3.6342845	-3.0517237	-7.310236	-5.693334	-9.405514	0.24936438	0.3270476	1.1493157	-12.802065	-12.517374	-10.285399	-3.079984	-2.9640117	5.0800047	-7.990425	-4.672666	0.19968218	1.4378988	4.2142096	3.3572314	-14.48023	-12.029297	-4.801851	2.180499	-5.0869455	-7.41712	-14.2610035	-15.861223	-13.202913	-7.408317	-5.7562046	-4.2188864	9.762577	11.772899	10.128311	-4.781167	-5.62728	-2.0035648	-0.47822773
¸ßË¹°×ÔëÉù´¦Àí (584).mp3	-1.3728354	-1.2671957	-4.012202	-1.2242161	-1.8915462	-0.18806815	0.06123817	-0.8582518	2.382752	-3.6798193	-2.0398853	-0.6981654	6.57102	1.1757172	0.55950356	5.4733405	1.8809489	-1.1757463	-30.583069	-25.65477	-20.96338	-9.0946665	-6.899544	-8.543692	-22.009773	-24.508183	-19.904438	-20.775785	-16.581005	-8.883609	-10.754794	-9.964605	-7.281803	-10.207376	-13.313435	-12.477745	0.8370456	2.8082266	6.588025	6.2687435	7.3558583	1.810926	7.401384	11.212467	7.215235	-5.6507998	-3.8953815	-2.3510017	1.8002548
¸ßË¹°×ÔëÉù´¦Àí (585).mp3	-9.148345	-10.011926	-4.414796	0.07199377	-6.2411337	-9.496306	-8.852159	-12.336422	-14.318124	3.0736287	2.8209834	4.9415064	-6.311997	-12.083843	-10.387188	-7.4872694	-5.014513	1.5887402	-12.410852	-12.297739	-8.808061	-20.139915	-14.032511	-4.1309347	-6.94424	-6.464787	-5.2747784	-15.148288	-16.816698	-12.814871	-16.391716	-11.823103	-3.5902252	-1.0130442	-2.7517567	1.1185181	-14.06934	-9.764693	-7.3955407	-21.155804	-12.978237	-10.7747555	0.63856554	-7.9454904	-12.151421	4.861968	2.3894076	4.873015	-4.9442306
¸ßË¹°×ÔëÉù´¦Àí (586).mp3	6.2285748	-3.1004002	-2.8482575	-9.657917	-14.278758	-11.524115	-6.7479076	-9.38798	-2.882072	0.60271657	-5.5984592	-5.238712	20.3106	16.795025	13.548782	2.0971045	-7.7784204	-13.999683	11.11784	9.057576	16.664705	-13.323496	-16.622927	-19.298542	-6.902184	-10.827086	-6.51877	-28.401367	-17.829391	-6.577132	1.2434465	-4.3167152	0.6656625	-6.901821	-12.246759	-4.704892	-12.9484005	-17.970312	-16.883057	-5.4411197	-10.7016	-11.497751	-10.105627	-13.026836	-8.10515	-11.223107	-5.105652	-0.19508368	-3.8054414
¸ßË¹°×ÔëÉù´¦Àí (587).mp3	-4.111457	-10.356131	-11.612683	-13.087212	-7.8424053	-10.562862	-1.7239444	-4.45606	-7.7520843	-3.2111828	-9.456358	-7.6233907	-12.949505	-10.426985	-5.188163	-4.11444	-4.5080943	-3.2880468	3.4564788	-2.2186418	-2.6076589	-2.1609173	2.3548284	0.14012547	-6.4145236	-10.523279	-7.8582835	-0.45854366	-5.5046396	-5.4291143	-4.358921	-4.9148226	-5.259391	2.1617465	3.6324244	2.4643152	0.70790064	-3.0359783	6.843662	1.4286354	5.3449764	5.5086145	8.684464	3.4246812	0.35414982	-13.720676	-9.112712	-3.4065053	-16.020622
¸ßË¹°×ÔëÉù´¦Àí (588).mp3	1.5951756	-0.30296642	4.644815	7.6847463	3.943686	-3.981892	2.157978	-1.4678453	-4.1506863	-5.127806	-3.747075	-3.4301991	-0.095981866	-6.589781	-14.471956	-0.53870505	-3.3239894	2.079439	-1.2342864	-0.8139978	-1.6980147	1.0088578	2.2491262	-0.64399254	-3.6910753	0.053753674	4.521701	-3.7705395	-7.312401	-14.313569	2.6800685	-2.7240198	3.1459322	-4.58848	-10.419009	-9.642092	0.27658236	4.937326	3.28433	4.0035934	11.680426	16.16614	4.2929277	1.5904008	3.011971	10.496429	5.958152	1.7150156	1.7804651
¸ßË¹°×ÔëÉù´¦Àí (589).mp3	-14.352977	-17.832836	-18.80478	-0.7178862	-5.313904	-4.354903	-0.41323733	-9.123969	-7.240831	-5.8249745	-6.488674	-2.31522	-10.51663	-14.286549	-16.633879	-20.131126	-17.362673	-19.264858	-5.8155756	-10.497329	-10.994688	-11.284767	-7.0698133	-5.547478	-5.904386	-6.6242876	-7.499732	-6.785092	-9.174789	-2.9276834	-6.3386135	-5.972791	0.565889	-2.6169963	-4.6462116	-2.1339283	2.3003411	-4.486511	-7.180991	-3.6010609	-6.17375	-2.8522236	-0.91166997	-11.192102	-16.04826	-6.5595694	-12.891808	-9.894606	-0.43326557
¸ßË¹°×ÔëÉù´¦Àí (590).mp3	-15.1675415	-14.121912	-15.023663	-10.429739	-11.831174	-3.5896478	-16.382792	-16.632835	-8.620985	-20.435287	-12.287645	-6.1840563	-9.71714	-14.532419	-12.813487	-8.138567	-14.206571	-14.878483	-16.069956	-22.548988	-16.000769	-19.71038	-22.04568	-12.118294	-14.66668	-19.38174	-20.919615	-1.9687102	-9.093992	-10.538646	-13.91286	-12.808918	-7.129993	-11.726629	-9.927387	-4.723912	-11.962492	-16.251083	-16.387642	-19.390863	-15.768545	-11.996561	-3.8229802	-5.9881067	-9.268486	-6.4599743	-18.023907	-19.971619	-6.7057595
¸ßË¹°×ÔëÉù´¦Àí (591).mp3	-3.8632686	-2.3729208	2.7471595	-8.112397	-6.9499426	-5.2827024	-4.6201897	-3.4843094	-2.1488192	-15.741682	-13.89361	-4.760832	-1.1248695	1.1752028	3.0733204	3.9035773	7.6935616	9.473875	-10.326685	-5.249115	-2.1613348	-10.241976	-9.340851	-5.004106	-6.502666	-11.639486	-9.967251	-6.3187675	-5.137003	-2.8513377	-4.5155206	-3.083061	4.2075877	-2.1914134	-5.871889	-8.490618	-7.995692	-7.8196354	-7.2250166	-10.388546	-8.195624	-6.4407654	-2.357416	-2.4989882	-4.3610463	9.851461	8.2403755	5.497922	-0.19706845
¸ßË¹°×ÔëÉù´¦Àí (592).mp3	4.0093155	-3.3295312	-13.289196	-3.1461973	-1.5301507	-4.022407	0.66168094	-2.0878084	2.5505261	-5.6593943	-2.541422	1.1921577	-7.6289268	-2.0968962	-0.21200547	-12.435266	-3.7219481	2.72822	21.593937	20.198822	11.769384	-3.4607475	-7.310934	-11.29059	-24.72918	-24.83838	-15.710026	5.8967996	-1.593294	-4.0403185	4.2451086	-4.350122	-4.992386	-19.748959	-24.375847	-21.006845	-18.084858	-20.642841	-22.146711	-4.1942635	-2.385219	-9.869061	-3.666181	-6.5138245	-0.734495	-20.249489	-13.218534	-10.379965	2.2965255
¸ßË¹°×ÔëÉù´¦Àí (593).mp3	-1.2780867	-6.988146	-4.1817694	-0.890991	-0.114700556	8.492388	-2.7434049	-2.24255	4.404956	-0.24598727	4.327389	6.28513	-7.535509	-2.4464135	1.5825303	-3.844325	-1.4293523	-4.594793	-3.0854485	-3.971848	-4.639161	-6.0264697	-8.762436	-5.301688	-1.0449874	-1.6118627	0.13663411	3.3013265	4.0615335	3.7849934	1.3611932	3.5499036	1.6841692	-5.313362	-13.639184	-10.720313	-12.525984	-13.302586	-10.862038	2.5021555	-2.7586975	-9.348079	12.855055	12.032119	7.7027855	-2.892921	-6.692265	-1.9237384	-1.6385307
¸ßË¹°×ÔëÉù´¦Àí (594).mp3	-1.2678616	-4.7529206	2.3814893	-3.5722728	-5.6344295	-2.016388	-1.6327293	-8.116997	-11.550635	-5.5188184	-16.896038	-16.89232	-16.357555	-19.027111	-15.845141	-8.197778	-7.054491	-11.481881	-11.615631	-11.540309	-8.722453	-8.464605	-10.756134	-15.968099	-14.2687025	-7.9575663	-1.2477597	-1.8449748	-0.39135846	-4.0974994	-1.3500817	-6.197644	-5.987297	-6.6226783	-3.0829842	3.835394	-18.00207	-15.861442	-12.735831	0.99686944	4.161771	5.532219	-2.3864012	-0.36110926	-4.73347	-3.123476	-4.197563	-4.7867866	12.261337
¸ßË¹°×ÔëÉù´¦Àí (595).mp3	-6.4080896	-9.833469	-8.816488	-0.013314188	2.3658164	0.2686296	-3.0943851	-2.0552871	-3.7005305	-1.7884698	-1.9438504	0.8685487	-3.2837133	-3.383133	5.536339	-13.137878	-13.164268	-12.79592	-2.0180178	6.2254868	12.679985	-8.890446	-6.8659005	-7.7449694	8.362858	6.4357176	-0.10985619	-9.656563	-3.0034952	-1.5939167	-0.73347527	-0.93211037	-0.10202989	4.061167	-0.7121046	-11.326273	-10.443932	-11.517862	-4.3653684	-5.089287	-2.7814937	-0.5532062	-0.08244407	6.0858507	9.890911	1.9202476	0.9152218	-6.4146366	-4.7654114
¸ßË¹°×ÔëÉù´¦Àí (596).mp3	1.8393941	2.7346723	0.5875845	-1.4122388	-3.2667966	1.6619245	-22.019653	-28.625458	-29.519669	8.3782835	8.039518	0.104774244	-2.032373	-6.232032	-3.2056687	0.96545166	-1.7268305	4.2468233	-19.24276	-14.146444	-8.884981	-1.0565205	-3.213918	-0.9555647	-14.369995	-16.202057	-9.606927	-22.54369	-21.403296	-19.784378	-14.353704	-26.011698	-22.757454	-9.920851	-5.1176786	3.1336374	-9.009528	-18.218105	-19.634878	-3.3881068	-10.840175	-8.102871	-21.522158	-18.571875	-12.97408	-12.615593	-14.19553	-14.064432	-9.6833935
¸ßË¹°×ÔëÉù´¦Àí (597).mp3	-8.534712	-10.99305	-12.2463665	3.347218	-2.1753736	0.35086307	-12.018769	-15.034802	-17.484526	12.170643	6.363929	6.0078087	-3.5467348	-2.5737424	-7.6360044	-2.0534549	1.6217729	5.6336	-4.7289524	-3.438326	-10.5271225	-16.19534	-10.5590725	-2.6670756	-11.603127	-14.130284	-12.834878	-5.8484535	-9.548973	-14.214779	-4.6386194	-5.424773	3.4099236	-1.6239314	-2.6764724	-12.597478	1.5713362	5.2237196	5.06261	-3.6396346	-1.6893682	-0.71165925	-3.2402487	-0.36985147	4.6617	6.304696	4.065989	6.9374304	-5.711647
¸ßË¹°×ÔëÉù´¦Àí (598).mp3	0.85207856	-1.5611303	2.453966	-6.2165613	-7.395138	-8.918808	-6.766689	-7.517232	-0.8522061	-0.008872151	1.8293628	3.4219518	-4.980692	-8.087264	-19.91458	-5.811977	-0.812333	1.797637	-0.87973624	-6.546114	-5.6212726	4.3514967	3.0427723	5.8021717	2.1599543	1.2849814	8.500746	4.3826456	2.9180667	1.3960137	8.520603	8.081877	11.349282	0.7387435	-0.50973153	0.7930171	-2.612552	2.315771	10.728017	-0.39043945	-2.8080242	-0.35036606	0.27805942	5.4533644	14.092437	4.7369103	3.0928645	0.20431447	3.7238674
¸ßË¹°×ÔëÉù´¦Àí (599).mp3	12.841921	11.977661	5.6134367	-19.49628	-15.410785	-12.246292	-0.52409756	-8.858396	-17.951284	0.63063884	-0.6041838	1.6142617	8.67045	10.795967	16.650528	0.8948834	-0.06917244	6.2525177	-2.79024	-6.2228746	-10.2603035	-4.3558593	-7.746351	-9.279276	-3.019814	-0.4157233	-1.1402705	-2.2537842	-6.066449	-11.528088	-7.874111	-8.318224	-8.664715	-14.321617	-12.216583	-10.55854	-13.101852	-10.026661	-4.5611305	0.2562238	8.712946	15.450472	-5.2739587	-5.39198	2.5201578	-1.8391662	-0.6823026	-1.7413551	4.8696394
¸ßË¹°×ÔëÉù´¦Àí (600).mp3	-17.386524	-11.913531	-8.753582	-9.367667	-5.3233237	1.1821665	-12.312567	-15.396664	-12.80591	-16.147146	-12.759441	-8.866461	-14.985382	-18.23999	-18.551329	-16.018166	-14.309717	-9.625734	-8.826429	-10.649521	-4.4735456	-9.715496	-12.979718	-12.049378	-8.212988	-5.9446936	-6.980971	-12.997656	-13.439806	-15.618514	-17.778008	-11.880463	-6.718907	-13.791764	-13.120214	-12.784376	-8.340616	-14.366132	-11.075769	-2.9161816	-12.742778	-18.757313	-9.570263	-12.440937	-9.778154	-13.207145	-13.046589	-8.159955	2.1500282
¸ßË¹°×ÔëÉù´¦Àí (601).mp3	-1.7793545	-0.7291671	-6.724972	0.15965271	-3.2209811	-4.471475	-1.3349692	-2.7584157	0.08890496	-3.4768815	-8.67578	-8.40583	-15.22953	-15.091862	-3.295312	-0.91533774	-2.8168225	-1.8641809	1.2075043	0.035464883	-1.336302	-3.7623806	-2.5231652	-1.6698276	-10.125328	-9.615021	-3.985578	-10.125125	-9.219711	-2.7445705	-0.7261652	-2.4909897	-2.944318	-0.6678858	-4.697481	3.1912217	-7.054655	-11.427656	-5.8438168	-1.8090185	-1.4216156	0.67236006	-4.5789704	-7.657727	-7.3905764	-12.359145	-14.163266	-13.911821	7.472499
¸ßË¹°×ÔëÉù´¦Àí (602).mp3	-0.85704625	-5.3046865	-1.2498014	-12.836046	-12.963542	-8.418671	9.003379	6.825898	13.623454	-6.6490006	-7.8317842	-9.573346	1.9506047	-5.79632	-8.41487	-1.2026618	-2.9674933	4.978204	-12.359428	-11.044074	-7.2394767	-1.6972463	-8.25592	-8.586082	-7.405555	-4.891135	-1.3050593	-13.650717	-13.948479	-10.888851	-4.9369807	-6.713215	-8.984853	-17.267029	-10.697327	-12.433479	-10.78429	-8.922266	-8.288899	-12.212142	-10.747025	-10.273636	-19.5384	-13.635286	-12.3105545	-5.626622	-7.2915735	-2.3830414	-5.284631
¸ßË¹°×ÔëÉù´¦Àí (603).mp3	-12.246775	-16.600327	-11.047575	-6.526887	-10.186846	-11.843431	-9.223251	-11.610655	-12.566065	-12.395581	-15.586789	-10.436975	-10.163975	-14.572945	-12.71005	-6.3054767	-12.008523	-6.446599	-17.5458	-15.174429	-9.365004	-3.3037686	-7.8900576	-10.554064	-2.1726816	-11.341837	-16.632263	-6.7135205	-11.528038	-5.3633304	-18.403452	-12.8537445	-13.344414	-3.3931954	-12.288975	-11.863724	-3.6757765	-9.793294	-8.956509	-13.134598	-12.901102	-13.414671	-9.606861	-13.03986	-13.535521	-6.0022545	-10.417611	-12.702063	-7.713972
¸ßË¹°×ÔëÉù´¦Àí (604).mp3	9.778319	7.938134	6.74803	11.392426	5.7490644	1.2542208	10.93524	10.25099	10.40502	11.309594	12.547918	7.7641134	5.689775	-0.16926342	-3.7550476	-15.639107	-12.70509	-11.082894	1.5283885	1.9592495	-4.732933	0.8886735	7.730055	4.9314666	12.872768	16.451757	20.96342	0.74125266	10.277103	10.035978	3.8371463	10.433308	14.91695	9.100187	11.784508	9.781773	9.729478	3.634202	4.5273957	1.4815755	5.8004866	5.1333103	10.411297	11.887457	13.461933	4.8332634	3.4472318	6.4239645	1.9513739
¸ßË¹°×ÔëÉù´¦Àí (605).mp3	8.525013	0.19314504	-8.781944	-2.3572135	1.1964331	3.9636426	-17.685364	-17.984957	-18.87612	0.89617646	-3.1976056	0.6165165	-7.9964204	-5.8714194	-5.1448393	-8.4457855	-14.532356	-21.507069	-17.622593	-19.380514	-23.33749	-2.5440779	-5.517758	-7.307028	-1.9303746	1.8496338	-0.0720408	-5.8264217	-7.918416	-10.311824	-7.6390457	-5.82885	-3.7502463	-9.231143	-7.9437065	-3.6572165	8.979	5.0232787	1.7940471	-9.179188	2.438797	11.63554	0.19360235	-2.6099656	-9.545661	-7.876932	-15.222687	-9.524687	-15.74905
¸ßË¹°×ÔëÉù´¦Àí (606).mp3	-2.659633	-9.671232	-6.0296826	-4.8564634	1.4047621	5.055172	6.833424	9.390819	10.349418	-5.1105223	-4.51303	-0.79532444	5.4049487	7.102809	2.3810272	-5.787976	-6.9853263	-1.3804142	1.7712002	6.0593963	9.453885	-1.4928616	1.0264056	1.752321	8.513772	4.6722918	5.7578096	7.621804	5.571273	-2.4566746	4.1138268	4.83204	4.407959	-10.909688	-16.45243	-15.12404	-4.160963	-3.8365142	-1.3782817	7.3665204	3.1626348	0.94040805	1.3839638	-6.8166265	-11.973604	-4.5260763	-0.41597116	2.3143382	2.977001
¸ßË¹°×ÔëÉù´¦Àí (607).mp3	-7.5807276	-3.5239682	-0.5290146	-5.2937436	-5.093746	-2.5622294	-10.834047	-3.9631696	5.110651	-13.239316	-18.079903	-15.352734	-10.925957	-3.5322747	-2.8097177	-3.0528975	-1.1295614	-2.6783926	-0.08013001	0.9942534	2.811386	-5.0302773	-4.409664	-8.997483	-16.23176	-10.982712	-2.0390787	-6.5779123	-11.507118	-8.504931	-10.914942	-16.25539	-14.129904	7.364291	6.963385	5.4609585	-21.281898	-13.306052	-7.3522987	-1.3901983	-3.9382606	-7.7595987	-2.963529	-5.7780976	-3.1172483	-6.461196	-1.1389904	0.54345334	-0.23544198
¸ßË¹°×ÔëÉù´¦Àí (608).mp3	5.8322515	2.0754962	5.379052	-9.637436	-6.0558367	0.98668003	3.7020302	4.501106	11.372635	-8.103222	-13.952372	-14.182429	-10.185947	-16.285503	-19.005915	2.8552132	-0.2397139	-5.345834	-2.035247	7.6402955	5.5391607	-5.1428137	-5.335978	3.1101894	3.43603	-3.27871	3.1956782	4.3996363	6.0597973	12.624903	-6.07325	-12.156784	-7.309503	-8.725322	-4.620482	-0.68954045	0.9743994	-4.0434837	-8.530034	-6.1934457	-8.887366	-4.8137727	-7.9331403	-14.955107	-15.521339	1.2478225	1.4581015	2.9513724	4.6067834
¸ßË¹°×ÔëÉù´¦Àí (609).mp3	-5.758352	-2.7399652	-5.3191023	2.6253247	1.9904968	-4.610709	-21.05422	-18.142342	-9.79966	5.9040565	6.551262	6.120094	5.0153303	6.7018375	12.022017	13.008117	10.992446	9.699224	-0.85469466	4.3014107	2.875914	-8.571029	-6.3868566	-4.421421	-0.22481269	-4.728298	-7.2543335	-6.289281	-0.35576332	2.178815	8.96229	2.6444993	-0.5637182	2.1446915	-3.1029844	-4.0059934	6.9259224	3.2982917	1.386244	-4.02833	-2.850038	-0.5983302	-2.6129522	-2.2465925	-3.060805	-8.435452	-5.137481	-1.5116758	7.2666616
¸ßË¹°×ÔëÉù´¦Àí (610).mp3	-18.01913	-24.478897	-25.50144	-15.323491	-19.552937	-22.95674	-16.345783	-20.523869	-25.127766	-25.889183	-23.167542	-24.351156	-14.172464	-20.756077	-26.301132	-33.507362	-29.026476	-23.532936	-22.340416	-24.815796	-16.025352	-17.812563	-19.886127	-16.291428	-13.9871025	-18.319054	-23.851097	-10.067799	-11.758322	-11.826664	-11.1175	-2.7449737	0.6815091	-15.949314	-14.298628	-13.776832	-14.56954	-12.812075	-15.341711	-14.713474	-17.330223	-13.037588	-4.4654164	-8.311821	-5.4887114	-1.2897524	-4.9958096	-12.12305	-1.6140428
¸ßË¹°×ÔëÉù´¦Àí (611).mp3	-10.845137	-13.918458	-13.434641	-2.5832803	-6.995267	-7.0344872	-11.877971	-11.787787	-3.8322544	1.5011643	-0.51690286	-9.153986	1.772896	-0.93030137	-1.255619	1.909406	3.1172614	2.3481164	-11.752009	-16.144049	-14.801332	4.6337366	-0.8880849	-10.188294	0.45971453	2.3345723	8.255806	11.537448	16.961727	24.165436	-8.372502	-11.984528	-14.205716	2.9682693	0.1936416	0.02818438	-0.24556181	2.221195	7.075382	-5.8244886	-10.183828	-8.500357	-2.638907	3.5719433	5.5004473	-20.991514	-22.940258	-22.846943	-9.222391
¸ßË¹°×ÔëÉù´¦Àí (612).mp3	-0.43770814	-4.309791	-8.192771	-5.7709007	-0.95618427	0.7829407	-1.3066612	-3.1294403	-2.944731	-4.8465424	-0.74059683	0.6265085	0.43576676	-0.81603837	-2.0090642	-4.047244	-4.3854456	0.80591583	-3.4067218	-5.3696003	-7.819582	-2.9192727	3.6881487	-0.40677786	-9.878061	-6.3874645	-0.6968841	-0.57036716	-1.4157096	3.3379195	5.345106	1.5934815	4.1968775	5.579592	3.8474545	4.990795	2.200106	1.1771809	3.4507146	-0.55347776	0.9183397	-0.25555515	5.829472	4.8463755	0.7599741	-7.0551353	-8.764404	-2.279122	0.68057954
¸ßË¹°×ÔëÉù´¦Àí (613).mp3	10.063331	11.194534	17.296764	0.002738148	-2.388104	0.05503583	3.278391	1.8994683	6.240452	9.67253	9.532293	4.5458326	4.8873243	7.4533334	7.5647388	9.117549	9.76976	9.267418	3.4359317	5.308469	5.7297935	6.389325	4.734052	7.5818415	9.015142	7.7702827	-0.5731731	3.7134013	6.15372	4.094881	5.7706275	12.795431	9.470855	5.6187754	9.260826	8.240225	7.894532	7.3006496	4.0610194	1.7345119	1.9941579	1.666521	5.652712	5.563814	2.6992717	-1.5539098	-0.3633253	-1.8409771	8.957163
¸ßË¹°×ÔëÉù´¦Àí (614).mp3	-10.500945	-16.49813	-14.237926	2.1350784	-1.1656668	-0.34711558	9.694103	5.344247	3.783484	-2.1813436	-2.6885035	-2.3430533	-0.01094085	3.5068064	6.8260603	1.6745169	-4.6902266	2.2362332	2.3458934	-3.1963975	-1.7684673	-0.62813157	-0.6907441	6.6407413	-1.7192924	-3.8424358	-6.490411	-20.72914	-18.713663	-13.557968	-9.546704	-10.17597	-13.936016	-4.0649276	-4.3333406	-1.286468	3.9584465	-5.99306	-7.7824674	-6.5764856	-3.468279	-1.3151147	6.6820717	0.72083515	2.5723882	-8.774914	-13.6848545	-8.270077	9.253105
¸ßË¹°×ÔëÉù´¦Àí (615).mp3	-7.492305	-1.1045791	2.9207692	11.82523	5.6135807	1.1773393	-7.9804106	-8.309998	-8.15387	-6.317999	-6.9934216	-7.8323994	-15.547597	-13.708099	-13.397232	-4.1958523	-2.8263059	-1.0163587	1.7079989	-2.5453649	-4.6481633	-9.74354	-11.493736	-4.6497154	-12.202924	-9.648591	-2.5644002	-17.35484	-18.959446	-15.523192	1.1918259	3.7537339	-0.411181	-2.2365372	-1.1473494	-1.7507432	-7.9663053	-6.586431	-0.35945332	-6.2230463	-6.1905994	-5.3574214	9.841103	7.8886805	5.333268	3.9156594	-1.7564175	-6.084896	-9.67272
¸ßË¹°×ÔëÉù´¦Àí (616).mp3	1.6895275	-4.7419386	-12.372656	-14.252697	-20.137753	-21.580442	-15.616036	-14.92332	-10.968539	-16.549976	-17.642838	-10.218276	-4.436648	-11.0440855	-12.49832	-9.23166	-9.560833	-15.714748	-18.374695	-20.809048	-18.65535	-13.47485	-15.339184	-15.663062	-15.373108	-18.01056	-13.333717	-13.937435	-14.799527	-11.54224	-8.550234	-9.333016	-11.1852455	-8.710637	-5.276524	-3.3941283	-13.374104	-15.108922	-11.31202	-1.9297829	-0.40697265	-0.2542345	-0.7488497	-3.5690932	0.069990784	-19.266523	-12.706993	-12.817724	3.2433648
¸ßË¹°×ÔëÉù´¦Àí (617).mp3	-6.6291733	1.2842946	6.4313774	4.2845416	-0.42581254	0.9172863	13.955484	11.169254	11.63282	4.114048	0.050303563	5.514335	16.647087	11.98514	7.974446	-4.472384	1.3451406	4.687651	-0.019628286	3.0997357	3.9092557	4.3308554	4.0332727	-3.0463142	-1.9400694	-8.9009	-3.3640103	-4.9837856	-9.712247	-16.330519	9.730961	10.258957	-0.5763272	0.6373973	5.590251	1.6354408	-5.6870084	-8.461382	-13.5951805	-6.518339	-11.551031	-9.252409	10.939262	9.119875	3.0506086	-4.6987534	-6.3636303	-2.882011	-25.301212
¸ßË¹°×ÔëÉù´¦Àí (618).mp3	-2.4937718	-2.5492392	-8.671831	-7.6289907	-10.600227	-8.545177	-13.853719	-17.490986	-16.573067	-0.6058856	3.0062597	5.5624847	-10.122781	-15.992782	-13.894956	-9.863501	-7.669197	-6.6816688	-4.3120036	0.8748417	4.149119	21.782085	21.681053	18.113012	10.813225	6.9562063	14.067329	-7.3783083	-6.1011233	-7.143235	10.638128	9.225216	10.630113	10.718632	9.785263	14.442024	-7.719288	-4.870919	-0.66965514	-10.35298	-13.111524	-19.342506	-1.3243358	-6.267762	-3.743692	-4.9264417	-3.6145263	-6.6201334	-8.347187
¸ßË¹°×ÔëÉù´¦Àí (619).mp3	-1.7507074	3.4784346	0.074101925	10.252659	8.96974	8.408592	7.0460167	8.148127	6.364226	0.09286612	-8.2280245	-1.6236258	-0.84330285	-1.563517	-6.2116704	-9.657351	-4.17933	-6.760585	-7.833877	-1.8394412	2.7360523	2.1056287	-1.4452945	-7.456394	-6.6114864	-3.002436	0.7482214	-0.53923714	-4.56429	-0.44517416	-3.1181655	-2.4991899	-1.5310247	-11.368549	-1.6859485	3.2097573	-6.156399	-4.82119	0.78304017	-5.393632	-2.048261	-1.1886065	-4.6468763	-2.34165	2.2502434	6.1792126	3.062492	4.7221417	3.7998612
¸ßË¹°×ÔëÉù´¦Àí (620).mp3	-7.8397408	-14.400764	-19.063139	-14.077728	-17.769985	-16.93459	3.6447294	-7.36747	-12.936777	-15.215342	-15.980392	-9.188715	-8.51857	-3.1557436	4.200977	-5.3423905	-7.966855	-7.805779	-5.9988403	-7.7038527	-5.897658	-6.8098	-8.788679	-7.430065	-2.7678604	-11.054477	-11.794515	-14.771843	-21.46078	-25.168062	-6.1956205	-7.963129	-9.137981	-14.142635	-19.104477	-14.007586	-10.876711	-10.577723	-5.1003227	-17.857471	-21.278057	-19.748499	-7.138519	-0.6441902	1.6449242	-8.344023	-1.4495947	-2.0149302	-14.965662
¸ßË¹°×ÔëÉù´¦Àí (621).mp3	-12.6894865	-13.989644	-8.196312	-7.7923694	-8.932592	-9.246832	-8.160545	-9.0375	-13.19576	-0.5631103	-3.125812	1.7061961	-9.145676	-0.420143	-0.34140074	1.1916832	-0.68650025	-1.3600515	1.8679569	3.4246283	6.2290277	1.5040408	-3.658671	-0.68644536	-8.524351	-6.313428	-7.7405705	-7.766265	-9.669865	-11.207579	-9.938755	-9.383625	-3.588218	-5.0075254	-8.844658	-8.429209	-0.09956783	-2.9684842	-3.6685874	-6.850824	-3.7154553	1.6982346	10.7008705	4.716153	0.6055721	-9.108389	-4.8479967	-5.9854	-15.158206
¸ßË¹°×ÔëÉù´¦Àí (622).mp3	-19.774147	-17.265038	-14.805281	0.5941723	-2.3722966	-0.5997813	-2.4061394	-0.692014	0.25925803	-14.448721	-13.615511	-9.040101	6.310893	5.661295	9.802774	-1.6012691	-1.1508412	7.705542	6.922637	3.6339953	2.4855924	2.5215325	3.3655639	7.958004	11.358169	4.4385653	7.8661413	-2.4044883	-1.5969619	1.165777	8.947079	4.9291787	0.7884469	1.0199885	1.9564867	5.3143983	-7.6651297	-8.2871	-2.4891694	0.7662932	-1.5401015	-2.0781956	0.94546145	-6.074217	-3.814569	2.3276057	1.0680203	-2.1196291	13.586971
¸ßË¹°×ÔëÉù´¦Àí (623).mp3	-7.0007234	-8.492218	-3.4765735	1.3044794	-1.8754246	-5.9566145	-4.2092986	-5.702668	-11.03906	9.2071495	10.707928	6.6014514	-5.139765	-6.007983	-3.4898396	-0.4092992	2.4855194	8.0334215	-9.476179	-6.1954904	-2.7911568	3.747741	0.9673723	1.0522132	-3.583474	-1.2203559	4.372388	-10.719569	-16.216404	-15.703949	20.563019	16.478453	7.7285676	-8.828605	-8.52518	-8.788237	-8.035828	-6.5280437	-1.3042481	9.562752	6.835884	7.6008315	-2.0637088	-7.54638	-14.736529	4.8258924	5.2143435	8.377696	-4.3120093
¸ßË¹°×ÔëÉù´¦Àí (624).mp3	-3.7683892	-11.088295	-13.718744	-14.944025	-16.335958	-16.806873	-18.426517	-24.738712	-26.805738	0.48285377	-8.006873	-13.156504	-18.588575	-15.005196	-13.363714	4.297668	-3.3383317	-2.1834667	-17.942095	-21.393677	-22.571514	-6.068218	-10.543167	-12.386663	-22.525383	-17.630777	-14.589109	-9.923702	-11.639689	-18.943977	-9.695251	-12.301327	-12.145296	-15.265056	-22.113495	-22.193012	-16.074242	-14.062965	-12.942862	-15.620172	-8.1054535	-5.4410677	-23.23693	-23.957561	-27.689209	-13.012167	-16.906036	-18.508137	-9.897167
¸ßË¹°×ÔëÉù´¦Àí (625).mp3	-2.854136	-3.3049045	1.9146836	-0.9517127	-10.169975	-8.94364	1.6108865	-5.456954	-0.025193393	-6.185667	-14.045967	-12.974396	0.9802667	-4.6589355	-3.6780796	-5.2845488	-6.385436	-9.255205	2.476005	-0.2964586	3.9266064	3.1096494	1.9660661	3.7666807	-3.3612332	-3.102694	-8.790558	3.99549	-0.75645703	1.8528249	-4.4706345	-5.6945047	-4.238167	-1.7213514	-1.3570232	0.9844414	-0.10603231	-1.9821945	-3.468842	-2.5025806	-2.6326494	-3.3379316	-2.3583355	-4.112483	0.44893157	1.7661395	-4.701923	-2.0517836	-5.9402256
¸ßË¹°×ÔëÉù´¦Àí (626).mp3	-13.471855	-12.635486	-6.2634687	-11.936549	-13.524387	-8.430913	4.6276445	1.809339	4.204552	4.989101	2.7011132	4.9376726	-7.278948	-9.638699	-4.08537	5.879571	2.8590727	2.5507941	-6.3346767	-0.94974595	3.5111542	-11.463568	-4.421683	-0.79951423	-4.6209536	-1.6887952	4.384433	-2.7671945	-4.1951313	-9.081997	-0.3019905	-0.68074036	-3.0951111	-0.017721295	-2.8698976	3.3750207	1.1014938	0.69301766	1.8183243	-4.242527	-5.292191	-6.1094007	-21.553703	-18.299156	-11.208383	-8.17572	-7.1962233	-11.450626	-1.7318605
¸ßË¹°×ÔëÉù´¦Àí (627).mp3	-2.9117632	-0.6182015	5.454598	0.73970586	-4.9856405	-6.0813622	-4.5973845	-5.193014	-3.2352026	-4.6102304	-2.9483554	-0.48960364	-5.0964475	1.6556035	3.6979797	-2.420793	3.7264395	-2.6571221	2.153842	7.9405394	11.992481	3.5617797	6.778589	8.878541	3.2636461	8.489174	6.761791	2.786127	10.7816	12.959332	1.439299	4.0430355	3.9873064	1.7430322	6.0409956	2.8561664	4.841105	10.482062	7.444227	-0.44702196	4.368091	9.196988	9.615409	14.912863	14.231012	-1.5445023	4.117652	3.5505028	0.8440243
¸ßË¹°×ÔëÉù´¦Àí (628).mp3	-0.7455685	-2.0087347	-1.2840674	-2.7109406	-1.6202054	0.7349491	-7.999656	-14.701106	-6.193104	-6.372074	1.2558442	7.186106	-6.7035913	-5.798506	-9.039793	-1.4301717	-0.6648276	5.4859743	-12.92551	-11.396856	-8.644932	-1.4059052	-2.7230885	6.172562	-2.3330436	-4.5038075	-1.8253777	4.456207	1.8252305	-1.7000844	-3.8554537	-11.634641	-7.072869	15.163311	7.8408375	2.8549876	6.67404	3.3171153	-1.8407351	0.764067	3.1573782	-0.081768274	5.0191483	-0.26009762	-7.260146	3.3700023	-1.9938183	0.25226918	-1.3145654
¸ßË¹°×ÔëÉù´¦Àí (629).mp3	13.993803	13.471769	7.3352385	-4.418898	-3.695351	-0.52206945	5.4001675	4.1668143	3.1618829	12.877678	11.343182	10.007477	32.716278	34.33179	33.977196	0.7976574	-3.1168466	-3.249034	27.590168	34.055862	34.773464	3.5487406	2.8932128	6.0488253	8.810917	8.581223	5.4880214	9.569891	12.276286	7.678054	6.67597	9.582928	8.048375	11.554478	7.261507	5.4443874	29.702238	36.778816	32.074898	-6.691603	-1.8824911	1.4471626	23.48724	27.139393	21.436367	19.605427	11.308729	7.708166	5.1191607
¸ßË¹°×ÔëÉù´¦Àí (630).mp3	-11.907351	-18.67566	-13.590296	-6.910613	-5.808263	-3.1472433	-8.113834	-8.79598	-9.017204	-9.23269	-10.966124	-7.318429	-6.696558	-5.804974	-4.9317436	8.940444	3.8644218	5.025826	-13.55991	-16.15382	-13.427278	-12.513348	-9.284526	-12.221533	4.433198	-3.9830914	1.5327182	-15.742858	-14.542412	-8.502846	-0.16578661	-1.7109478	-5.251894	-12.953972	-11.709128	-7.2442408	-9.153593	-8.927556	-5.045372	-4.8589764	-3.5950656	1.86205	-6.0174375	-10.605384	-11.166197	-8.646399	-3.1618476	4.1791887	5.6804066
¸ßË¹°×ÔëÉù´¦Àí (631).mp3	-5.804482	-11.137437	-10.3292675	-1.9350914	-5.082409	1.7378204	1.9524556	0.09940767	1.6841314	-12.670714	-17.840572	-14.280755	-21.592731	-25.026255	-26.601717	-6.921746	-3.7845492	0.41176867	-6.531661	-3.1638913	-2.206003	-10.199594	-16.416239	-18.232235	-2.556081	-2.3197541	2.6186213	-5.178945	-9.206673	-4.4702597	-1.9629879	-6.968979	-5.6680994	-12.618917	-9.457859	-7.9460216	0.98857784	-3.06116	-4.514056	-5.216267	-9.089279	-10.35998	-5.0150166	-6.361739	-3.2937665	1.4273221	0.10637134	-3.7761288	-9.126736
¸ßË¹°×ÔëÉù´¦Àí (632).mp3	-8.822728	-17.471973	-14.071827	-9.896497	-11.486994	-2.9424314	-0.085726574	-8.010474	-6.532385	-4.3895373	-6.081292	-0.015726984	3.8585935	0.32844555	7.1820307	3.9463491	-0.5922419	-7.0958457	7.8447094	3.9841237	12.697069	7.743187	3.7196572	4.54107	3.240349	0.5587783	2.0958238	6.3030033	6.175167	4.754362	2.2001648	-3.5140705	-7.6741047	-5.4325385	-10.006116	-11.944906	-14.951092	-17.20377	-12.897064	-15.085892	-16.212822	-12.385639	-7.4044495	-4.7551126	-5.3584256	-8.81722	-10.30331	-3.3247728	-3.8021798
¸ßË¹°×ÔëÉù´¦Àí (633).mp3	0.40055597	2.1515536	8.076008	-5.4126616	-2.676632	-4.906473	0.45431793	1.6574899	1.4972495	8.016952	10.674449	15.160559	7.0398545	7.031347	5.522044	1.0238128	-2.8830538	-3.3920944	-8.805716	-13.450632	-13.914316	4.3864594	5.9023085	10.06995	16.646826	13.967058	8.000335	-5.6839294	-6.6978064	-5.37626	-0.23405862	-3.0592752	-1.0994893	3.532196	6.239623	6.5624704	-7.243344	-4.136957	-4.6462193	-6.8944	-8.68441	-13.17042	-8.2651825	-8.561153	-6.997596	5.9405046	6.17278	2.2691622	-8.322444
¸ßË¹°×ÔëÉù´¦Àí (634).mp3	4.38194	1.9923625	0.5516064	-1.6864078	2.8582401	8.142439	3.1254902	1.3504875	-1.0598993	-0.7154795	1.1772269	-0.13869533	3.7810197	2.1329966	0.51971287	2.099124	8.494535	7.9087763	0.53854436	0.78845423	2.84727	-14.019088	-15.588044	-14.950734	-12.398664	-14.896283	-14.825462	-18.771284	-23.56857	-24.028076	-19.070988	-19.137451	-14.043495	-8.331282	-8.11536	-9.338779	4.600295	5.283104	11.638667	2.5892873	2.378269	5.7341137	7.4274874	0.87895054	-1.9426646	-7.8864784	-9.283725	-7.546462	-2.7830718
¸ßË¹°×ÔëÉù´¦Àí (635).mp3	-1.1525311	6.1012015	2.7974138	-0.87651646	-2.6553702	-1.5040239	-10.043585	-11.226712	-9.8951435	2.2600389	-4.7259617	-2.338738	-1.2960062	-11.101784	-14.298372	-7.8209786	-1.6078644	2.1680622	-6.1936407	-10.805319	-8.497883	-2.8809056	-5.7615724	-5.383174	-1.2957401	-1.4451777	-2.33759	5.2737107	6.72899	0.6812343	-11.706696	-10.152091	-5.619974	-1.2121946	2.0088243	-0.09353325	-1.3328013	8.624164	10.744911	7.6496725	4.40314	3.6479847	-5.0297456	-0.47617188	2.4586332	-7.214608	-6.350569	-2.8875968	0.7703869
¸ßË¹°×ÔëÉù´¦Àí (636).mp3	-12.718605	-12.322924	-13.187205	-11.627596	-8.111891	-4.0818777	-5.2563286	-6.2360744	-1.2795291	6.69538	5.052126	3.989297	-3.1762886	-3.5561159	-3.0497718	5.8293295	4.2473702	4.3480177	-7.3071957	-12.387938	-8.8811	-17.351202	-17.566193	-12.811979	-16.581	-20.789858	-18.00981	-11.551354	-13.304192	-6.6544857	-11.176571	-19.387001	-11.339333	13.734806	9.990261	6.149133	-2.839732	-5.588238	-3.9515877	-2.335753	-1.896835	-3.505202	1.026474	-6.0239687	-8.236948	3.240035	7.861967	8.023904	-11.309906
¸ßË¹°×ÔëÉù´¦Àí (637).mp3	-16.964922	-26.560066	-21.565685	-15.8005295	-14.617418	-8.520573	-1.1844059	-1.7610664	-0.02565679	-10.182377	-11.8375	-10.133457	-9.195507	-13.670424	-17.569588	-14.093637	-4.6190877	4.6405363	-15.279434	-11.018368	-13.082717	3.5831003	2.562863	-4.3748755	-6.12511	-8.355407	-12.933777	-2.9373443	-1.7681305	-8.02165	-12.589555	-12.858016	-4.2336373	-6.934691	-7.651683	-10.439007	-5.51131	-11.448169	-10.209475	-14.587785	-14.487993	-11.585983	-15.969269	-20.06541	-19.81422	-5.916914	-10.024493	-16.735062	-6.445997
¸ßË¹°×ÔëÉù´¦Àí (638).mp3	1.6800838	-0.78563696	-2.087091	-12.856911	-8.758312	-7.0144386	-5.2624645	-8.186108	-6.050147	2.0136714	0.21436284	1.8432064	-4.9503317	-5.9677134	-7.2422895	0.7584499	-5.4287767	-7.465765	-17.450258	-11.527061	-4.5285926	2.6476011	2.5145354	6.517169	-10.311148	-1.5454019	7.561597	1.6800148	-0.877525	-2.2941437	-1.661392	-4.4464374	0.047864556	-1.805434	2.882885	1.1682581	-7.73886	-7.2518663	-1.4044254	10.192019	7.011348	5.7429256	-8.472435	2.5548892	15.138141	-1.1648345	-1.122375	3.452862	-0.40850702
¸ßË¹°×ÔëÉù´¦Àí (639).mp3	-5.1282225	-8.383782	-5.4863143	3.7260425	-0.8404821	-5.212249	2.902554	2.7270417	4.363198	1.1010535	1.7714248	1.1692591	-0.30296504	4.3218193	3.1065116	-1.6008193	-1.8560114	-0.93786293	-5.7789226	-5.9800477	-10.936572	-2.9594514	-6.0692477	-4.751684	-22.079132	-23.919273	-20.888973	-0.37531134	-1.6485053	4.378526	-11.393587	-9.552586	-5.165368	-9.113411	-9.058702	-4.4072247	-0.037362546	0.37375978	4.4499617	-1.5156422	4.236574	4.690029	-2.4648237	-1.5327508	-1.5570081	3.3185244	1.3549263	3.593976	-11.675728
¸ßË¹°×ÔëÉù´¦Àí (640).mp3	-13.131087	-14.943041	-20.65366	5.8721457	-0.019026518	6.128847	-17.275185	-14.101521	-13.774322	-7.3353767	-5.853194	-1.2538208	-14.156807	-15.195499	-7.279538	-5.1523857	-17.061237	-13.808559	0.5631274	-1.0838009	0.51118505	9.596093	-0.086795926	-0.945117	-1.0073581	0.117073	-0.64979947	2.2827172	-2.714686	-3.326572	0.21404111	0.5304326	-0.46947405	-6.376788	-15.662037	-13.903599	-3.2352319	-3.3623478	0.37546492	-9.5078125	-1.2386645	0.7989621	1.7727572	-0.6283264	-10.844263	-8.99749	-14.677359	-22.391994	-9.760653
¸ßË¹°×ÔëÉù´¦Àí (641).mp3	-24.597954	-16.261143	-11.215223	-8.837562	-7.9876842	-8.653799	-1.679611	-2.0380726	-4.904721	-6.262522	-6.095373	-8.089038	3.029922	7.776516	11.990399	-1.8959665	2.3220391	1.2184787	5.1554203	2.0627742	-0.8117337	3.5887167	4.408148	4.927601	-20.608656	-15.980768	-7.1663427	-18.203121	-12.087644	-2.8804476	-10.584825	-14.800509	-5.880849	-0.9308328	-4.1136622	-5.939688	1.286252	5.0585394	5.9318953	-8.235962	-4.489296	-0.24461487	-4.808653	-0.65993166	-1.6908884	3.2302775	0.06556313	4.3861637	-10.612666
¸ßË¹°×ÔëÉù´¦Àí (642).mp3	-9.012221	-9.47971	-1.1757239	-2.5030775	-5.94271	-5.47834	1.4795363	0.87578326	0.6705852	-3.8070116	-14.751173	-16.465294	0.3294856	-4.258605	-6.8635607	-11.414007	-13.840902	-9.30627	-9.01061	-7.2443	-4.87138	-10.665724	-14.430375	-10.586708	-6.249461	-9.266019	-3.9364622	-3.0198681	-3.8370595	0.869315	-9.998757	-9.513664	-11.097744	0.4056969	-4.3113966	-2.0551944	-2.0431619	-5.649272	-8.46703	-8.690556	-4.387935	-2.1421168	-4.741622	-5.210559	-3.6129308	3.263396	-0.058122694	-4.9665956	-11.914711
¸ßË¹°×ÔëÉù´¦Àí (643).mp3	4.2630606	0.9455975	-1.2508218	1.8750471	1.2160592	0.41162467	16.5074	10.217753	10.646464	-4.248782	-5.9447556	-4.696557	-7.245165	-7.6673336	-8.866519	-0.28358862	2.9322178	5.8546467	5.6092963	-2.3397546	-3.820676	-4.3225327	-14.10355	-11.420061	11.23246	10.165241	11.278228	5.944246	5.5307083	7.8316054	1.1612339	-2.9335616	-3.370944	4.9043455	4.4196434	3.1935709	0.18763876	-6.6579742	-11.306006	-14.512102	-12.547628	-7.647033	-5.405708	-10.174387	-12.341436	-18.04432	-5.9555836	-0.4293933	-10.953068
¸ßË¹°×ÔëÉù´¦Àí (644).mp3	-3.8723283	-6.9597673	-5.0561094	-7.8260894	-10.625673	-3.7764606	-14.6368065	-11.60944	-3.8619003	8.858919	6.039258	7.028765	-9.254578	-11.209688	-4.2113523	3.2714572	1.6811829	8.849006	3.307096	-1.6900434	-1.8614761	-4.247635	-5.9032226	3.42536	-4.114476	-7.726391	-2.193666	-8.222937	-6.7250185	-4.4487963	4.925312	6.3510485	9.69651	-2.300221	-0.4386537	1.4389956	-16.364035	-7.7984195	-0.80472744	-12.612356	-15.280956	-5.8759565	1.0312713	-1.0899241	-4.7247686	-7.0370064	-10.139021	-6.675122	8.578679
¸ßË¹°×ÔëÉù´¦Àí (645).mp3	-11.14543	-8.634643	-5.7088985	-4.181264	-1.0055197	2.2707114	13.572676	7.936862	10.785881	0.6876287	-2.5166504	0.35561228	15.367289	13.712213	12.57033	3.2283566	-0.5385624	-2.9927292	-18.10425	-18.993786	-18.13383	6.4784527	12.570701	9.123919	-3.5004497	-9.055499	-3.5451636	-3.4930646	1.0112879	6.770836	-8.037992	-6.551329	-7.6008177	-1.2900505	-1.0374446	-5.46731	-9.778389	-12.886887	-11.032768	-10.057699	-5.8016148	8.324348	20.242014	13.908969	0.24181056	-10.073198	-8.433503	-4.420928	-18.555122
¸ßË¹°×ÔëÉù´¦Àí (646).mp3	-1.7089396	-2.1010082	-4.2184033	-4.6347384	-1.6022007	3.097381	3.920949	1.3912127	0.020863116	3.5026803	3.6304774	6.7431626	-1.0336726	0.9040121	9.319197	11.2331505	7.091996	9.813465	-4.154583	3.9809484	10.040398	-11.447701	-11.222168	-7.405794	-12.217134	-9.327667	-1.0894048	-1.6578375	-4.0492153	-2.9130328	-5.4530754	-4.2645297	-5.6332254	-8.476887	-11.959978	-4.59879	8.230304	3.9244757	2.026461	1.481538	2.5785134	4.4686832	-2.4591532	-0.3666829	-0.57857436	6.5498524	2.0753713	4.9260015	5.2874885
¸ßË¹°×ÔëÉù´¦Àí (647).mp3	-11.239687	-9.328994	-11.163143	-8.0057955	-8.743177	-2.097371	-7.4609118	-7.59565	-9.780033	-8.938959	-8.388941	-10.313747	-10.58127	-12.315496	-1.2151322	-6.1569185	-3.7652855	-3.522173	-5.165826	-8.423649	-13.924768	8.975187	4.6135106	-3.2249641	-11.363924	-7.9692554	-6.767052	-8.858009	-1.4858973	1.5677488	-0.64604354	-3.9492812	-3.7895045	-5.843672	-5.3142514	-2.2195952	-7.458622	-3.6624696	0.28937864	3.8215644	-0.53142387	-2.3594651	10.581812	8.969707	16.172398	-12.457394	-9.002972	-10.090094	4.0334425
¸ßË¹°×ÔëÉù´¦Àí (648).mp3	-1.8998291	2.934244	7.162999	-2.1705337	-4.742497	-19.15185	-23.345592	-19.933123	-21.210493	-14.9848385	-14.204489	-10.954443	-3.4141462	-7.7868924	-8.047569	-6.661272	-10.683485	-16.341906	-13.106312	-11.526272	-7.7259874	-1.2741582	-2.6876893	2.0702329	-2.069505	-1.1032796	-2.2248838	-3.6586127	-4.321024	-10.704344	-17.747255	-15.88526	-17.28548	-12.039919	-10.514402	-12.348209	-3.3915725	-8.081278	-9.811778	-11.868227	-17.649487	-16.968964	-9.534121	-10.560089	-7.9719896	-5.6193132	-4.055881	-8.352031	2.815267
¸ßË¹°×ÔëÉù´¦Àí (649).mp3	-8.693296	-5.676706	-5.816496	1.590885	-1.8596052	2.9290507	3.1086202	5.8655987	4.610429	3.0911674	-3.2986069	-4.1019983	-5.50813	-4.0206256	-2.6578612	-0.29737794	-3.2897854	-6.0309544	1.8944345	0.17720538	2.223579	6.0304365	4.072942	12.128286	-0.549994	-1.317355	-3.4053273	-11.513828	-4.1335554	-3.6125717	4.051488	5.434148	3.190568	4.519659	-0.6813626	-0.57195646	-7.164234	-5.457758	-2.062603	-9.781038	-9.4931965	-4.659793	-7.809581	-8.396178	-2.727716	1.3132974	0.07851219	7.6386514	1.8022279
¸ßË¹°×ÔëÉù´¦Àí (650).mp3	2.459335	-6.248073	-6.0282717	-15.954256	-11.218495	-1.4638757	0.21190605	-5.9649286	-9.839228	-11.456613	-9.790258	-0.5552229	-0.01611048	-8.762268	-8.255709	10.634393	12.384319	12.661043	-13.842112	-12.61246	-2.0960474	-10.591745	-11.978369	-8.9373045	-11.000423	-9.462627	-3.7575312	-3.175389	-1.7977395	4.3619843	-4.1574073	-2.6965914	0.0924319	-0.45802277	-4.4122667	0.62577754	-7.843563	-3.3442402	-0.030344069	-3.6381278	-6.607648	-10.068264	-2.1778424	-2.5203278	4.0333858	-13.84092	-16.439108	-14.89303	-8.18636
¸ßË¹°×ÔëÉù´¦Àí (651).mp3	5.7363763	7.3926463	9.116745	-8.602716	-13.209647	-7.20346	-12.747496	-18.377934	-18.698498	-5.963193	-10.218266	-10.954624	-6.269503	-7.257973	-2.9029136	-2.5063896	-8.0934305	-7.2497272	2.6585581	-0.5205301	-2.238819	-3.2748206	-5.6338663	-5.9636827	0.5563693	-1.5364635	-2.385933	-20.727406	-20.097633	-13.947731	-15.226784	-12.977367	-9.849641	-7.184156	-13.820075	-14.620782	-16.622532	-15.372036	-12.3182745	-5.813948	-10.624495	-8.485075	0.14265768	-4.4475517	-9.32435	-7.625433	-7.1565037	-7.444948	-6.3465242
¸ßË¹°×ÔëÉù´¦Àí (652).mp3	5.0993266	4.4461937	9.426484	-16.378057	-14.913023	-11.53573	2.3753784	-0.33194226	-2.418395	-1.3282342	-0.7875695	-1.3347365	-3.3788743	-1.2792355	-3.1965146	13.00021	7.2343755	7.9690747	2.2371955	-1.9867843	-3.7017398	9.254443	9.198831	8.973066	-6.335137	-5.7372866	-3.6874704	-3.563554	-1.6785681	-0.36122465	-11.258024	-14.162008	-12.469519	0.48949873	-1.6469402	-3.0278854	1.1327277	5.428625	9.316723	1.1851906	4.492447	-1.1656585	5.469096	2.8675885	-8.1252365	-4.313567	-5.4134755	-5.911624	2.5378914
¸ßË¹°×ÔëÉù´¦Àí (653).mp3	10.842333	2.2822032	-7.3043375	-5.553593	-4.216383	1.7179916	5.4177437	1.5467657	-0.5507593	1.6369802	-0.3283888	-5.7397375	1.8366852	-4.3569365	-3.7993279	-4.2642555	-8.254198	-3.6274724	-3.3700743	-11.015607	-10.743811	0.42648846	-3.1184242	-0.18776774	5.1190434	5.975128	10.371574	-3.9682968	-5.9455686	-5.5194626	-8.235997	-1.0669092	0.12681699	1.1002183	-3.488103	-1.9982191	6.0322967	6.4154983	7.204958	5.357994	0.40166703	-6.3615837	0.03059405	-2.2217884	0.000771061	13.593191	6.9071546	8.399011	17.615784
¸ßË¹°×ÔëÉù´¦Àí (654).mp3	3.1751785	-1.4185208	-1.8852675	-6.2053823	-5.47615	-4.857449	-2.2951005	0.64195293	8.991779	-2.8117313	-4.0342665	-5.334855	-1.2093811	-0.55259705	5.512057	0.22169799	2.3774905	0.7759804	-0.40024287	0.8703314	-3.5256815	-1.1174953	-8.177945	-12.215701	-3.872137	1.3340755	-2.175894	-8.485052	-8.20116	-10.402306	2.5926142	-1.461204	0.7985633	3.0511618	-3.7010014	-8.179174	-2.6979833	-3.328106	-0.031308882	-1.3385801	3.1255438	4.017638	-3.7651162	-6.1217637	-6.6207857	-9.735334	-10.903337	-9.710445	-1.6409667
¸ßË¹°×ÔëÉù´¦Àí (655).mp3	-11.811348	-7.61999	0.9237383	-12.213025	-10.973808	-9.123844	-4.251566	-3.763493	-2.9400434	14.57019	14.079027	17.026133	12.762097	7.531046	9.634334	11.35918	8.473871	3.6670356	-6.5458975	-10.2309475	-16.812592	12.941862	9.433071	14.385599	0.947898	-0.2939971	3.8492632	-8.36897	-14.165443	-13.515587	-3.854065	-11.283626	-11.272713	-3.8872967	-9.970361	-12.131821	-0.9364321	-3.0064008	-1.0435396	-1.2461163	-9.668509	-11.356203	2.654151	1.577853	5.745351	4.8694496	5.133672	0.7815394	12.248154
¸ßË¹°×ÔëÉù´¦Àí (656).mp3	-0.84635806	-4.9489393	-11.466034	-17.197346	-18.050865	-16.144773	-5.150636	-8.025503	-9.593967	4.6627007	-3.7599986	-6.579479	-5.55822	-4.8699446	-3.5150008	-12.64731	-16.36251	-20.713055	-11.14472	-8.740533	-4.4799247	-14.109781	-10.426582	-12.606005	-16.354307	-14.725621	-10.315629	-14.128965	-14.867083	-14.097824	-8.718082	-6.787809	-10.781002	-3.2897644	-7.003346	-11.694918	-7.144348	-4.0570097	-3.3951952	4.3541427	0.9575456	0.5481572	-4.573516	-7.237967	-8.706643	-5.870701	-9.699531	-12.434127	-4.3045506
¸ßË¹°×ÔëÉù´¦Àí (657).mp3	-10.457763	-12.720619	-14.514113	-5.1282296	-8.289208	-10.274849	-12.82967	-14.625389	-16.572771	-17.975052	-17.532463	-13.957596	-21.927608	-26.780285	-32.224724	-12.037313	-8.042154	5.8933105	-5.1948843	-11.113646	-16.790836	-13.434795	-12.99321	-10.08782	-10.638695	-14.222429	-7.7412972	-12.697418	-13.415353	-11.965362	-11.258202	-9.774798	-8.236789	-10.820799	-14.202047	-16.886705	-22.777805	-22.526869	-16.738228	-10.876631	-14.721519	-8.325602	-21.558159	-25.852442	-20.819765	-32.077774	-30.732504	-24.778835	-27.480982
¸ßË¹°×ÔëÉù´¦Àí (658).mp3	-9.6424675	-10.460239	-6.8700953	-15.470594	-21.313591	-20.76939	-0.62116444	-4.604714	0.6724868	-11.722798	-11.798658	-5.204233	-13.998754	-14.865805	-7.710677	-11.159657	-15.740007	-19.141321	-18.256817	-14.975524	-8.550865	-13.215046	-20.166788	-15.72575	-15.676921	-17.930748	-12.261193	-11.436613	-17.40203	-16.278505	-17.723255	-23.089642	-18.97839	-10.313496	-17.657207	-23.718967	-14.856093	-19.01012	-19.511913	-13.729103	-17.53627	-10.77116	-3.7606356	-7.00054	-13.35236	-6.0763025	-14.742836	-16.629719	-9.850701
¸ßË¹°×ÔëÉù´¦Àí (659).mp3	-1.051414	0.014793575	-1.507573	-0.7171809	-6.770502	-2.079709	4.766444	-0.33226252	-2.3884778	-9.167578	-8.240933	-8.413579	-9.391092	-16.72197	-9.853633	-2.0406585	-6.4493446	-2.8882399	-4.639005	-4.8424735	-4.911096	7.5284486	-1.1315428	-5.4938	-3.5812325	-9.486457	-3.9097445	-8.54779	-13.553515	-11.02133	-4.144947	0.38596106	-1.0317965	8.76768	1.3202109	0.96875453	-2.8067605	-3.128252	1.2205498	-5.3416996	-3.9616578	-6.213845	9.712072	1.0808368	2.4103065	6.8208637	4.4410505	7.6948347	-0.51966286
¸ßË¹°×ÔëÉù´¦Àí (660).mp3	-7.5452023	-5.237669	-1.5302265	-4.948725	-9.86512	-16.709053	-0.36829537	-4.573287	-1.3317795	-8.62818	-6.4810305	-4.544223	-3.3269546	-5.6079264	-2.9782958	-14.150074	-10.526194	-6.152873	-10.987939	-19.497879	-19.565025	-9.443476	-8.534912	-10.23051	-15.636658	-19.69243	-19.790482	-19.162504	-16.755577	-7.6997337	-3.9496384	-13.777189	-11.57209	-1.9954584	-6.2611055	-2.884747	1.3747442	-0.42921138	0.86783165	-4.5397243	-5.9113317	-10.268278	-0.9393658	-8.69009	-10.843506	-9.331297	-6.868553	-10.242929	-14.912142
¸ßË¹°×ÔëÉù´¦Àí (661).mp3	-3.0592155	-1.1783003	4.2019305	-1.3308398	-0.70369685	-6.2351403	0.70644605	3.9005423	10.309252	5.7742233	0.24641907	-2.297086	7.6203313	9.212538	12.501066	-3.7103012	-2.179645	7.0523815	-1.0351517	0.9832206	-7.0058784	-3.0248036	-4.1451077	0.08904719	3.415124	9.528524	14.115356	17.268055	14.597482	7.159532	-2.5793662	4.814568	9.592606	11.414326	10.2674465	13.663166	0.002565891	-2.1339552	-5.5114384	-8.607748	-6.707299	-4.440797	9.192924	6.2291365	7.545911	15.1418	13.632446	10.07508	4.8733897
¸ßË¹°×ÔëÉù´¦Àí (662).mp3	-22.843964	-21.394703	-18.564407	-20.698742	-14.399881	-10.8032	-1.5364634	-6.3696866	-3.6688232	-0.17934424	-1.5935745	-7.145137	-2.5138216	-5.0068274	-12.990303	-5.7515173	4.6961393	7.7618785	-1.0589938	-0.8804352	8.360674	-2.4137757	-7.8412046	-6.4237037	-7.0181837	-6.9201317	-5.395923	0.8794044	7.308825	11.160088	-1.421672	-0.7777508	-2.471115	-5.388954	-7.4161787	-10.045975	-2.8936963	-4.890992	-2.5573955	2.6101716	-2.6693354	-3.206015	-9.311314	-16.549616	-16.283705	-23.41832	-20.783848	-13.846347	-3.6747582
¸ßË¹°×ÔëÉù´¦Àí (663).mp3	-9.934765	-8.263025	-1.9037807	2.7749822	-2.8601546	-5.7506323	-8.988689	-8.144478	-6.7757106	-1.6400483	-7.909302	-5.1987686	-6.9322667	-13.8958235	-16.723114	7.084836	7.9582896	4.1993155	7.318487	4.78551	7.6239195	1.2168558	4.15156	7.4705048	8.866114	11.701527	6.6697764	-9.68846	-11.424454	-9.261517	-2.0165777	-3.3883252	-1.7118031	-25.53059	-19.635975	-14.290064	-23.58451	-23.7274	-23.598026	-3.2305467	-9.534594	-16.906116	13.120469	13.889681	16.17962	3.5019836	-0.9104196	0.119439825	-8.881193
¸ßË¹°×ÔëÉù´¦Àí (664).mp3	-3.4500773	-3.4705791	2.918959	-6.88696	-9.933208	-16.84924	-10.11272	-13.446256	-13.048143	-11.046195	-17.04374	-18.921438	-14.46074	-16.751068	-17.278702	-18.593826	-16.57413	-12.022639	-19.779076	-20.165977	-17.58106	-21.475365	-16.202839	-6.5159307	-8.788715	-10.878106	-10.379953	-16.281052	-16.178904	-16.992195	-6.707452	-6.0047646	-9.841398	1.3201227	-4.737522	-7.21633	-2.8011522	-5.0593233	-6.805329	-5.982727	-9.202293	-13.790138	-14.870382	-8.229706	-9.765715	-1.9251026	-15.933699	-19.29602	-8.596157
¸ßË¹°×ÔëÉù´¦Àí (665).mp3	-14.537639	-16.631142	-17.428463	-18.989037	-21.145294	-14.961487	-5.368902	-9.341893	-6.178756	-16.223024	-8.980823	-4.4209046	-3.608952	-7.8129516	-8.7901	-15.940683	-13.254936	-0.23398471	-10.523055	-13.413107	-8.545532	-1.6028584	-6.792033	-9.291956	-8.837044	-8.922798	-5.9633126	-20.569172	-21.233635	-23.915161	2.5245652	-3.24081	-4.2861285	-8.936047	-11.006665	-5.714637	-11.810127	-9.715324	-5.568042	-4.112088	-13.674693	-13.35637	-9.713055	-18.123917	-22.752098	-9.94022	-7.3662553	-2.3378038	-3.4529612
¸ßË¹°×ÔëÉù´¦Àí (666).mp3	-8.166725	-4.892292	6.483884	24.347439	23.334326	20.296192	6.1733265	6.620431	-1.8221369	3.2135296	0.9929991	5.8407683	-7.8076334	-9.626287	-10.125332	-0.25812167	-2.8081179	-9.561436	2.4379268	0.89660865	3.97055	3.2285063	0.07006502	-1.3006805	-9.672789	-5.5339203	-3.8529391	-6.7250905	-11.896727	-7.6570506	-2.315146	-6.534417	-0.47971213	-24.263235	-24.444515	-21.639456	2.6450353	-0.19171134	-9.310333	4.233165	-0.608233	-7.1896234	-3.2914414	-10.214809	-8.781906	-5.064453	-3.1915927	-2.5871148	-9.479035
¸ßË¹°×ÔëÉù´¦Àí (667).mp3	5.0479693	-5.7024813	-6.2811437	0.8267973	-1.7435871	-1.084237	7.309779	4.460916	1.6953044	-0.13901937	0.17081937	0.6486684	-2.6541252	-3.9668827	-0.4004854	10.118929	6.6090984	2.460489	3.4623737	1.031404	3.4436312	14.615346	11.911309	14.76005	5.9400344	-0.8582758	-4.9910746	1.4282976	2.5497463	6.5206947	-0.6566241	0.14062111	7.1158953	4.318802	1.3140256	8.015471	-10.767939	0.5838343	8.781381	0.26309663	-0.8264493	0.53999674	-11.184462	-12.0041895	-16.371288	7.120249	-0.50590533	-10.08137	4.2259927
¸ßË¹°×ÔëÉù´¦Àí (668).mp3	-10.2471485	-10.548164	-11.532161	-0.9409333	0.692953	6.070794	-6.3144674	-10.034575	-5.570722	-17.997334	-7.637209	2.5466425	-8.953992	-4.8440223	0.050410807	-11.455706	-18.079666	-12.050245	-6.0039444	-0.7128905	3.7743788	-18.89188	-22.506664	-22.257189	2.4133883	5.831192	7.5292764	5.124508	3.846375	1.9376464	-12.290395	-15.094663	-13.304148	-10.226878	-7.707901	3.3297677	-7.7221303	-6.743191	-10.495129	-7.1733665	-5.3827233	-2.4966912	-5.4396286	-10.929924	-13.782784	0.94326174	-8.287012	0.8461298	-1.1952732
¸ßË¹°×ÔëÉù´¦Àí (669).mp3	-2.1274052	0.74614686	4.984803	-7.1175046	-6.523225	-3.1690357	4.9993153	5.875128	3.2655108	-2.9214191	-3.806026	-1.2094047	6.4834423	4.353063	6.604677	2.2556324	-4.0474463	-7.9092207	-10.869186	-12.971806	-13.07419	1.6824101	0.91724813	0.807063	-10.233721	-8.788917	-2.261933	-2.773257	-8.666814	-8.961565	-14.019814	-7.1603727	-1.9123952	-13.2713995	-15.848404	-8.610879	1.3647759	-5.4510612	-1.1700202	-6.639395	-6.5301557	1.6216295	-10.068871	-11.562996	-7.1376657	4.9756727	-2.4535465	-9.758408	-5.6760197
¸ßË¹°×ÔëÉù´¦Àí (670).mp3	-0.109378755	-3.9749048	1.8044322	-6.449298	-5.005573	-3.8740885	-0.23468137	-4.335324	-7.801779	-16.402925	-15.569555	-11.205328	-10.62012	-7.949597	-7.949437	-17.118042	-12.475861	-3.5192394	-22.852005	-15.975864	-9.977783	-10.704993	-10.254398	-6.729274	-13.007924	-17.058062	-16.382122	-7.725835	-10.469366	-10.055778	-6.741825	-10.1395035	-3.5934744	-9.064235	-15.8923645	-8.312706	-16.196152	-15.326289	-11.072035	-10.267641	-14.968868	-17.54189	-6.936292	-11.00561	-12.993472	-10.456144	-16.401926	-12.648678	-17.771233
¸ßË¹°×ÔëÉù´¦Àí (671).mp3	-2.213583	-1.1581142	-0.6686722	-2.7339432	-10.470416	-20.437298	11.49136	12.454947	12.881084	-0.18494368	-0.7128918	-0.19380438	0.5063238	1.2346582	-3.4755173	13.141405	9.933061	-1.042554	-9.022854	-0.25021496	4.4410353	-9.661199	-7.5130835	0.48202807	-1.5803723	-5.3756733	-2.6922293	-9.346654	-2.6328425	2.616961	-5.25283	-2.2814887	8.030046	-12.046549	-11.608232	-9.419295	5.8781962	-0.1655429	-9.556496	-6.8300858	-7.2699976	-9.115973	2.0192556	0.8295906	3.9458218	-2.5697155	-2.3901374	-3.6207566	0.16909051
¸ßË¹°×ÔëÉù´¦Àí (672).mp3	-1.36233	-1.0936658	0.7341362	8.906246	1.498637	-8.577356	2.2381308	-1.6246674	2.6931555	3.6339467	0.782124	4.3845887	-5.291936	-5.8636103	-7.5235577	7.7269173	1.0054569	-2.1440926	3.9968977	3.0644238	5.5725837	-3.488486	-3.946713	-3.5825133	5.940193	9.960574	10.477907	2.6850636	6.1016665	8.6576185	3.3202112	12.560421	15.382618	9.096173	1.8995534	0.023399234	-6.302739	0.93078494	3.295168	6.454631	6.0666056	4.605501	13.725573	2.899341	-1.229973	12.34919	7.778966	4.3209743	11.569319
¸ßË¹°×ÔëÉù´¦Àí (673).mp3	-1.0222921	-7.6874733	-8.957954	1.4631567	-7.976665	-3.8000224	-4.66872	-9.202568	-4.353546	-10.956886	-16.21776	-13.076424	-9.094931	-13.314678	-16.434635	-0.086954296	-4.876169	-2.7389188	-0.9064564	-8.042837	-5.5525227	-9.502271	-9.897847	-10.716322	4.8259664	-0.5548848	-1.9900011	-11.282839	-9.44884	-11.937681	-0.482336	-4.708915	-4.27235	-6.8179665	-5.295789	-0.545027	5.5011625	-6.1251917	-6.584406	-4.3835964	-3.890388	-2.9290676	-9.517448	-10.615826	-10.368761	-10.337967	-9.199685	-0.4725562	3.3058276
¸ßË¹°×ÔëÉù´¦Àí (674).mp3	5.007291	5.587487	-0.14185324	2.6597123	-5.730989	-9.527133	-2.494283	-3.99823	-7.3722153	7.517317	4.352395	-0.48131785	-1.6917063	-2.1744347	1.4841826	-3.916107	-4.429593	-1.0552161	-6.653492	-6.863638	-6.3264256	-1.6273253	-2.4316425	-5.0904393	-2.9158027	-3.4973235	-2.9220352	-3.336201	-4.1412706	-1.1086268	-14.469316	-11.1789665	-7.182518	-6.2447753	-8.704121	-17.956528	-0.8410219	-6.7713017	-11.632867	-2.9312506	-5.244046	-8.563681	4.672721	0.32204407	-5.6311283	-6.866575	-3.9565861	-7.664694	-4.741848
¸ßË¹°×ÔëÉù´¦Àí (675).mp3	-5.696044	-12.918202	-10.868039	-17.433743	-16.865192	-13.60392	-10.496336	-13.588225	-12.982675	-16.625013	-24.402977	-18.99672	-16.573048	-17.076027	-7.3952417	3.0446863	0.17575026	4.9943867	-6.458109	-9.031633	-9.595335	3.6865053	-3.294365	-0.77494335	-14.835238	-20.076527	-22.643072	-7.6820865	-10.233637	-7.3693895	-21.296236	-23.796154	-17.57436	3.101009	-9.133379	-18.028948	3.1219568	-8.389576	-11.233126	-20.72068	-14.761267	-7.4665565	-12.1939945	-17.361425	-21.330502	-10.43152	-17.120749	-13.641512	-3.4005876
¸ßË¹°×ÔëÉù´¦Àí (676).mp3	3.7649627	3.230631	-2.5794547	-20.891224	-16.769053	-10.590359	11.259566	-0.51511633	-6.780017	-18.979996	-13.753859	-3.733317	1.5183903	-1.7330278	1.3477534	8.668714	4.618409	-0.15393567	0.2543652	-1.4866236	3.2468307	-14.582088	-13.44836	-9.680077	3.0400805	-3.1232781	-6.3801265	-10.962476	-7.778074	-8.511221	-7.772653	-23.52354	-27.666359	2.8619843	-3.3187127	-4.4589663	-18.28679	-12.5223255	-8.2309475	5.611129	-2.7252064	-9.187952	-15.485513	-15.814312	-14.730384	1.1714318	-10.460782	-7.579211	-8.673041
¸ßË¹°×ÔëÉù´¦Àí (677).mp3	-12.200542	-15.804562	-12.472885	-3.7896035	-6.1493454	-9.800085	-2.064174	-8.996042	-10.87416	-11.317177	-15.821552	-21.134823	8.238773	3.2740216	-3.1023211	-13.868214	-17.914675	-10.74539	1.428498	1.866321	8.386751	-14.3740635	-14.029959	-7.9865108	-7.5987973	-12.054307	-13.824154	-20.428385	-25.160122	-20.433119	-10.37451	-11.61376	-12.569666	-23.761505	-16.95507	-8.460527	-6.2914114	-10.684826	-12.697819	-8.308607	-16.552677	-22.875828	-18.261803	-16.577747	-9.837694	-0.6479976	-6.988202	-5.7204747	-14.238157
¸ßË¹°×ÔëÉù´¦Àí (678).mp3	-1.0851107	-5.9733067	-3.4360523	2.0488017	-1.4828658	-2.507562	-1.1014466	-1.9158612	-6.881471	2.8022609	-0.45169282	-2.8728662	-5.9236765	-10.333991	-10.784573	3.743151	-3.9442215	-12.628964	2.2156687	-8.180088	-10.333176	-7.133869	-10.187454	-6.0049524	-10.439041	-4.361616	-2.7914119	-11.1318	-4.215232	5.4021554	-11.5651	-6.826562	-5.9640737	-2.83004	-7.581649	-3.6650326	1.6520177	-4.1577177	-3.4408216	-12.586746	-14.501442	-8.156824	-15.193045	-17.064854	-16.672646	-17.291588	-20.864706	-22.891819	2.0060377
¸ßË¹°×ÔëÉù´¦Àí (679).mp3	3.0259256	1.2894545	0.7674656	1.7054824	1.9855231	3.8086119	-4.0340633	-0.44945294	0.6080287	-11.031635	-7.024892	-7.1796517	-1.1122526	-2.0477672	1.7270875	-0.5080303	-5.5443034	-3.9652019	-11.395699	-8.9251	-5.9579954	-6.6646166	-1.0726514	1.827591	-5.343891	-5.666133	-5.7891808	3.5977883	1.9448538	-1.8307711	4.511632	3.36441	-1.0404389	0.2214405	0.067613065	5.959657	-1.3836346	3.7088323	0.10077593	-0.4301086	-2.1634083	-4.5414143	0.3984264	1.7831196	-1.0577075	5.6757264	3.3994422	-1.4666811	-8.262588
¸ßË¹°×ÔëÉù´¦Àí (680).mp3	4.41188	-2.0730371	-4.6372595	5.490306	3.7734215	0.35793388	2.7038856	7.025907	9.216941	3.6131406	6.5128317	0.32177198	9.278896	5.131917	-4.797815	12.247926	9.195074	5.122138	-0.7818022	0.32991657	3.8810406	-4.008709	2.2106357	3.7103	4.6118135	-3.3514667	-1.1138492	3.7155378	0.72424257	-3.2125278	-1.4816009	-1.8644314	-3.6646013	2.3480465	-7.0824394	-7.1764817	-4.7828255	-10.182028	-10.444473	-1.4271197	0.036982894	6.770026	10.525795	8.345475	3.1766286	6.0138655	2.7864733	-3.1432624	-3.2161798
¸ßË¹°×ÔëÉù´¦Àí (681).mp3	-0.031590223	-2.2034235	-0.2986259	-10.409409	-10.184092	-0.8947698	-2.220065	-2.3452365	-3.4513557	-3.9771163	-15.142517	-15.631494	-11.256562	-7.981863	-1.2213765	-3.298965	-4.8999996	1.6735647	2.1932216	3.3229418	5.1142383	4.165652	6.8492584	7.8621902	-2.3540502	1.8990223	7.326576	0.74070203	-1.1176034	-1.506177	-17.46585	-17.933733	-16.043142	-0.5902928	-3.4131145	3.1347275	11.227574	0.81920826	-0.6076814	-9.124389	-9.511921	-7.9866304	-12.371304	-12.79274	-9.233456	-18.830896	-14.146308	-9.861484	-0.28925872
¸ßË¹°×ÔëÉù´¦Àí (682).mp3	-8.867464	-7.290801	-4.1783743	13.379698	4.5638027	1.2531731	7.617576	9.303458	2.6508222	-0.88769233	-0.39189017	-1.0769614	2.7107089	2.9799497	9.228121	-4.7618775	-5.976521	-1.5535504	2.8153462	-0.18519902	-0.002231717	8.386047	3.300111	4.200419	14.652674	13.018565	2.0548756	4.786097	9.0218725	9.208096	-3.2943478	2.0826528	6.64835	-15.025219	-13.247263	-12.365218	4.8928547	-7.6758075	-18.736763	-3.4842434	-7.4504957	-15.477637	4.4010158	2.7381577	-7.4119434	-5.795	-6.737653	-8.100092	2.7432866
¸ßË¹°×ÔëÉù´¦Àí (683).mp3	5.2435026	2.7502232	5.8771496	3.707066	4.343257	2.4376655	-4.09645	-3.8250747	-4.7005377	3.2601883	0.20239925	3.666783	-3.5602396	-7.739532	-8.412443	2.6747525	2.1210127	8.315015	-0.25711375	-0.90114474	5.3123665	1.5392253	2.1253815	4.202924	4.1688595	0.8999117	9.06754	2.0869007	1.0784367	3.2875416	10.949788	9.881289	7.703464	8.105572	9.381277	4.3673997	-2.4633288	1.2519925	4.28227	-0.20720237	-7.34021	-8.347482	7.972393	5.1487093	4.3396306	0.9580308	-1.2871267	1.4835496	-4.3038497
¸ßË¹°×ÔëÉù´¦Àí (684).mp3	-1.8191652	-4.8572693	-8.176817	-2.598515	1.8404561	4.1516433	-5.590669	-7.552373	-7.074732	-9.731466	-9.369131	-5.785262	-6.5016003	-3.1910067	2.5302734	4.1024227	-1.6592598	0.30804926	-1.1047426	-2.5502715	-2.6399243	4.3410163	-0.43988177	3.9827523	7.9472036	3.6447544	6.0090938	9.854982	7.239871	5.415983	-1.6262349	-2.9345045	-3.5855684	0.42743063	-1.8093679	2.1159713	-7.0182295	0.7830132	3.9121313	-3.257129	-8.254906	-7.0439005	-4.4604406	-7.4219546	-5.1576977	7.25251	-3.5036166	-16.188435	-1.8486352
¸ßË¹°×ÔëÉù´¦Àí (685).mp3	-6.4264884	-9.770924	-3.4327788	1.9864583	3.4873347	5.3861933	-20.377125	-23.188892	-17.629927	-9.699238	-7.041285	-4.0903006	-10.074406	-12.7204485	-11.291977	-2.8287973	-2.28515	-4.141008	-3.683929	-6.5613317	-20.838577	5.3288393	0.32922477	-5.2464037	7.4118433	-1.220144	-5.9491935	1.6640055	0.92128474	2.607003	11.871372	4.9761896	7.09739	-8.556665	-2.580698	-0.49578178	-14.135302	-7.3708506	-3.1149664	-1.8358612	-1.1538734	3.6016002	-4.702474	-7.7393565	-0.5105112	-10.314035	-5.981675	-2.3681579	-15.757214
¸ßË¹°×ÔëÉù´¦Àí (686).mp3	3.5785348	1.4165171	1.4635439	-0.7680992	-3.8761568	-0.8187819	7.4704456	4.503446	3.1256275	5.8597913	7.939749	7.220659	4.7865286	-4.9311814	-7.960029	0.70506394	-0.76411164	0.24032152	-8.2709	-7.1158633	-7.121566	-3.138432	-3.7480905	-4.934108	5.0295916	0.9931924	-0.4107687	-12.573295	-12.523326	-5.3991256	-2.5531805	1.475549	-0.51496965	3.3901134	1.5198054	0.06139046	-12.786127	-8.144466	-3.2130463	6.558377	-0.15549543	-2.1153636	-11.014208	-3.304663	3.9669137	-0.81481636	-7.5498595	-6.9917045	1.2773863
¸ßË¹°×ÔëÉù´¦Àí (687).mp3	-3.6163738	-4.0621076	-8.82555	-7.164156	-1.859648	-2.0485213	-1.7037078	-0.59839654	0.17490116	5.771449	4.3515277	4.225293	4.31558	-4.2237325	-7.7423353	-15.870987	-14.833565	-7.193992	4.40825	0.2708369	4.2245	0.3080802	-4.443391	-6.6897287	-5.3916097	-3.3877223	4.9621315	-13.579042	-11.339107	-1.9308833	-0.48813617	3.0843577	7.255787	4.1230984	0.89890075	1.2155907	0.5513066	-0.06977534	-3.8876715	2.2283785	1.4644651	3.65647	4.1763496	8.860255	12.53771	-8.402801	-9.553576	-14.305564	-8.152569
¸ßË¹°×ÔëÉù´¦Àí (688).mp3	-6.958711	-4.0819874	-5.058979	-4.5585938	-6.7456417	-14.016324	-17.998913	-21.897438	-23.103073	-8.6089	-6.4049187	-1.4713395	-6.0246387	-16.197786	-22.360428	-20.594627	-17.060656	-11.996806	-7.1573486	-10.6612	-12.928744	-1.608145	-3.3958828	-5.008909	-13.778954	-10.404758	-5.8449373	7.8079596	-0.39049736	-5.2860107	-9.706047	-10.49741	-4.0806994	-10.304083	-12.607455	-2.2728515	-14.481974	-15.788884	-8.506763	-0.7336091	-6.9626503	-1.7252754	-10.25502	-14.891907	-14.545544	3.0439277	1.8766503	7.200141	3.2309134
¸ßË¹°×ÔëÉù´¦Àí (689).mp3	-2.1575794	3.1577282	1.5241287	4.10427	0.732761	-1.0670956	-14.9691515	-14.073597	-17.796354	3.1341357	1.6540841	2.1537826	8.149552	5.3079557	-2.985775	4.7306614	5.468046	2.0943851	10.609452	8.676132	14.3159275	-5.9943833	-3.468748	-1.5893278	-1.8054503	-2.8053622	3.456967	9.062208	3.318306	4.324411	-4.2198873	-8.130637	-2.5446153	-17.188347	-9.530231	-3.623444	1.7444488	2.0696874	4.4214845	2.1820133	7.2821817	8.8511095	-7.913576	1.8146713	6.2124662	9.049523	1.5730321	0.97377527	-2.0371375
¸ßË¹°×ÔëÉù´¦Àí (690).mp3	-3.6089702	-7.781263	-0.4423331	-2.228417	-6.7963533	1.1301786	-2.304009	-0.05381143	-0.2713756	-5.5465727	-4.186746	-0.8655321	-3.013354	-8.033228	-10.919081	-17.480038	-14.416527	-7.8673	-3.561626	-5.8635273	-2.3950725	-13.739237	-11.763928	-5.77657	-1.4652407	-4.418951	-2.1811943	3.072454	1.777569	-0.9398929	-12.256931	-18.676283	-18.245842	-12.887265	-11.414191	-7.8987427	4.214393	-2.3706307	-6.6513934	-10.276613	-13.714017	-17.233715	-3.6365213	-1.1448717	3.004369	-5.12592	-10.510325	-10.4785385	-9.536884
¸ßË¹°×ÔëÉù´¦Àí (691).mp3	-0.08104731	-12.833535	-20.215015	-11.306468	-10.328882	-8.05975	-0.583971	-8.4349785	-11.560621	-16.791327	-21.701702	-14.145957	-6.153774	-8.282935	-13.4938755	-12.392788	-13.342102	-7.228862	-20.823639	-22.338116	-10.663165	-15.976626	-21.272308	-15.866673	-12.888618	-22.888245	-15.823652	-16.571218	-15.02376	-12.393644	-9.285637	-8.873861	-2.5564725	-18.625828	-18.940594	-18.879547	-21.481716	-15.597923	-5.9506936	-17.406708	-10.568386	-2.1068754	-11.668095	-18.807816	-20.935127	-10.844322	-10.710646	-7.749007	-5.9967465
¸ßË¹°×ÔëÉù´¦Àí (692).mp3	-2.3500671	-3.6315796	4.0862007	-8.45005	-4.14484	-3.603961	-2.9260197	-2.734136	-0.987485	0.7935158	-5.3974547	-5.216288	-7.138652	-11.780996	-15.41296	-0.7375752	-2.5671687	2.2228682	-7.7835193	6.441654	7.367762	-5.398983	-15.530146	-22.865221	6.3332253	0.72990173	-1.5667453	-7.6069922	-1.1707257	-5.5285387	8.935434	2.3572	3.4038858	-18.41911	-14.569132	-2.6433225	2.5441623	-1.9397411	-6.916045	-1.6003268	-6.3576655	-1.8223999	-12.278931	-16.156986	-16.844309	-10.757431	-13.764295	-13.740117	2.4784307
¸ßË¹°×ÔëÉù´¦Àí (693).mp3	1.6069436	6.5322433	10.290844	-8.618292	-6.676094	-7.6035786	-0.30764437	-4.394996	2.5480325	2.3043654	10.180471	18.377975	-8.745468	-13.210287	-11.866423	6.023919	0.1664688	5.361846	-10.996391	-3.4939075	-0.7735594	7.59301	10.001818	13.559203	-4.7292967	1.3517442	1.2058465	-3.658633	-4.6121597	-6.7743273	0.28444874	6.053214	6.363841	-5.2531667	-4.8153057	-0.8085464	-1.2247046	5.3237596	3.3582814	4.9524956	-1.5371828	-5.2841253	-0.43372387	2.1292272	1.7514336	-14.105078	-18.833168	-14.750671	-10.316293
¸ßË¹°×ÔëÉù´¦Àí (694).mp3	-10.73117	-15.44965	-14.811053	-13.988911	-11.007122	-6.170881	3.5052521	2.1757717	-0.56569827	-6.86644	-5.3257065	-7.8231335	-2.5824957	-2.5518272	2.8445947	-1.5063219	-3.6103063	0.22426993	-19.113468	-18.453651	-11.998415	-3.534919	0.36476853	4.947275	-1.898016	-3.6693456	-2.8135653	2.0578558	-1.4840305	-1.8137522	-10.242735	-12.640303	-6.847607	-14.915687	-4.2832217	1.1625452	-8.012904	-8.496699	-2.959475	-6.8456492	-10.178676	-10.3865185	-18.126389	-14.174242	-3.8688817	-14.94036	-8.941284	-1.1862799	-9.057888
¸ßË¹°×ÔëÉù´¦Àí (695).mp3	-3.9940734	2.4525638	3.3135421	-12.395041	-15.146904	-17.687717	-8.092976	-5.871041	-7.2383356	0.8221371	-6.9267087	-5.9547167	-6.9679136	-9.109362	-11.3761215	-2.2767267	-2.9154253	-4.5479007	-2.8945155	-4.8692036	-4.7408285	-14.303437	-8.065748	-2.0227635	-21.805023	-22.650702	-19.949675	-7.4588	-6.1645303	-5.107799	0.083800286	-0.42792487	-3.8775918	-1.7982488	-4.3579974	-1.9105403	4.870971	2.4893126	-2.0001955	-4.7601724	-1.0738252	1.4526305	-2.0698433	-1.6409584	-0.5691893	-5.5155706	-10.937946	-12.181601	-7.953748
¸ßË¹°×ÔëÉù´¦Àí (696).mp3	-1.8400054	-7.5521126	-3.9511514	0.12708378	-4.6610155	1.6877052	8.71259	2.8790994	1.3764856	-2.4866714	-1.8431305	-4.7135468	3.1144276	-3.1141155	4.2434187	-3.4536092	-2.1405735	-8.623752	14.519678	9.936147	6.122062	11.9277725	0.5951612	-7.639694	6.6606936	8.241411	11.237913	1.0546904	-0.19239497	5.6448727	4.8546667	5.3405504	7.43794	4.467474	1.1309811	-5.1404514	-4.214679	-1.4609705	3.0450284	-4.8013716	-3.613966	-1.4545729	-7.7031183	-11.345091	-7.9824967	-8.594853	-14.610123	-14.710985	-6.7625036
¸ßË¹°×ÔëÉù´¦Àí (697).mp3	-6.616901	-10.7880535	-11.329348	7.353385	1.0016885	-5.3299994	5.887519	10.271143	16.11271	-4.9930935	-0.23227048	3.8868332	11.194195	6.3531094	-1.0892541	0.7549509	5.3051085	6.0145907	6.261758	3.3186357	-4.795377	-2.846002	1.7098013	8.758633	7.566043	7.359865	5.583518	6.1296353	6.6848965	5.886616	13.538998	12.578785	13.662857	1.1598835	0.9367331	0.66916454	8.390398	7.290226	9.139437	-1.6988137	-0.07852775	7.490034	4.984562	3.2207384	-4.553447	4.076766	-0.68688273	-6.847977	10.766148
¸ßË¹°×ÔëÉù´¦Àí (698).mp3	-8.473993	-8.416147	2.432548	-1.0162237	-0.25686905	2.0983384	2.9756866	-2.26628	-2.049852	-11.775238	-6.9786777	2.2502582	-4.0800443	-2.435487	3.0468256	-13.762936	-9.569731	-5.383125	-9.738953	-7.0982237	-4.297332	-13.333969	-15.253241	-12.833522	-18.526562	-15.027008	-5.591199	-12.595762	-13.864959	-16.523891	-5.654703	-10.612837	-13.820192	-4.9793787	-11.0592575	-11.799555	1.2473341	-1.0073123	-3.6113796	-8.096445	-6.535512	-5.427636	-5.191042	-9.374808	-13.096846	-8.453778	-14.1911125	-10.587067	-11.520466
¸ßË¹°×ÔëÉù´¦Àí (699).mp3	-1.8839101	-3.9285352	2.3671577	6.841626	5.2213244	5.033692	-6.6800714	-5.704095	-6.0799356	-3.2812858	-7.7025375	-12.455255	-3.108941	-0.30790788	1.278588	-1.8800411	-7.3751383	-8.912514	-16.689121	-20.026783	-16.654396	-6.5253344	0.4236169	11.564993	4.079858	4.7444715	-1.3400223	-8.43574	-7.8874755	-7.597985	-10.624628	-11.204289	-9.39382	2.1374764	-5.730798	-10.585836	-9.952409	-7.094878	-9.401331	0.85035545	2.0142336	5.710148	1.0861502	1.1416782	-3.1845622	-10.547639	-15.691153	-12.667492	-1.624311
¸ßË¹°×ÔëÉù´¦Àí (700).mp3	-0.5626968	-1.4149988	-4.8487763	8.551979	1.3121778	-0.9358232	1.6808107	1.8531344	5.5543814	-2.282597	-2.9053135	-5.604208	1.4155301	-2.158823	1.1439569	3.6272461	-4.718622	-11.72683	0.35919902	6.5894327	10.435194	-3.089653	-6.5603666	-9.017042	-6.5332165	-8.503193	-2.9810615	-1.7939968	1.6342118	3.8471363	-1.5666065	-5.6230536	0.44056225	-2.2048569	-5.259069	-2.3030615	-15.047471	-11.235191	-4.9543395	1.7193713	3.0103145	10.82951	3.5670428	4.628812	6.907356	7.698242	1.5559993	-8.479379	4.300972
¸ßË¹°×ÔëÉù´¦Àí (701).mp3	-0.37573832	0.08401273	0.06832592	-11.564325	-2.6425657	6.2748356	-8.305234	-6.645011	-2.5829234	-4.160208	-6.5429935	-12.885717	2.1755168	1.418248	6.8207703	-2.8173418	-6.616336	-2.5105634	-3.5403852	-7.4541836	-9.249387	-8.895924	-0.6815988	2.8362372	-1.8303237	-4.8489723	-8.698931	8.451725	-2.8784602	-8.606371	-6.0701714	-7.029154	-8.880829	0.782599	-6.5551805	-6.8929396	-12.184168	-10.157177	-1.713113	7.5059524	-3.8796897	-14.593758	-6.264104	-10.893214	-4.7410727	-7.4481435	-0.9303249	4.3646727	0.5711196
¸ßË¹°×ÔëÉù´¦Àí (702).mp3	2.1349683	-3.1228237	-3.0647712	1.9071883	1.4910321	6.5840435	13.618064	8.876495	7.189109	3.040438	2.9758556	6.6705036	8.071734	0.6766386	-2.3712678	17.493921	13.372122	3.3174386	1.948791	2.5638382	7.746795	9.526662	13.726479	9.559353	-5.0296574	0.5722957	1.6361494	6.1688566	4.6822076	4.9153585	7.3775334	8.721767	9.322079	2.2931528	-0.48907667	-1.7029636	13.885372	7.838892	-5.6180325	7.065542	11.926862	4.345195	11.03726	5.6172867	2.3656576	14.030537	6.9972725	1.0562348	-1.4419942
¸ßË¹°×ÔëÉù´¦Àí (703).mp3	-1.6855456	-1.9582624	3.397563	3.0566108	-2.7452571	-11.817627	3.5306768	-4.28892	-6.753359	-10.174574	-10.500719	-7.4872327	-1.7798237	-8.136311	-9.5187025	-7.0265117	-14.684708	-17.124945	-4.825435	-1.8058406	0.7798495	-4.6405244	-2.5965428	0.7429122	6.9761524	-0.3325223	-7.9485655	-1.0955905	-0.6979306	0.004755139	-3.7077813	-0.8209616	-0.92574537	-21.542637	-16.83707	-18.119392	-0.08305645	-3.6894164	-2.2645018	7.701453	8.770344	11.210349	2.03449	-3.7380462	-12.368834	1.2225219	1.558937	4.7746153	-2.932394
¸ßË¹°×ÔëÉù´¦Àí (704).mp3	-1.3257468	1.1835744	-3.8454332	20.947857	15.15514	8.596952	-11.510544	-3.1248512	-2.3757777	4.0388823	1.4634095	0.28217527	-4.077168	-4.2985573	-0.75087476	-7.638031	-7.006279	-5.1239448	-0.1847328	-4.9537115	-1.0689834	-0.3211156	-0.11686826	4.8424273	-5.243378	-11.378204	-14.655648	3.2028136	2.9941492	1.2488153	1.1462651	-2.805544	-2.980051	1.846949	-0.44100192	0.45161688	10.844761	4.8450933	2.201654	-2.3162205	-0.17067969	-4.2028165	-0.96968883	-3.99564	-4.3509846	4.467762	6.2396812	2.2741961	-5.133401
¸ßË¹°×ÔëÉù´¦Àí (705).mp3	-11.51899	-8.601366	-5.351984	-8.321408	-13.952124	-8.557753	0.9084443	-0.6044113	4.832737	4.769404	-0.6205364	1.4654014	-1.9756744	-8.645495	-12.747873	-7.9195595	-10.114008	-7.1539936	-19.606327	-16.392618	-14.351358	-17.329165	-12.371067	-8.450026	-2.0618637	-4.033252	-3.5857582	1.8996087	-6.2780294	-6.6660094	4.5183105	3.7877135	-0.16785115	-6.4903517	-8.195171	-8.933209	-10.375973	-12.315777	-6.670429	1.215291	2.0963912	3.2468278	5.626821	-3.4056602	-9.947401	-9.789715	-9.958572	-12.172621	-3.115095
¸ßË¹°×ÔëÉù´¦Àí (706).mp3	-4.6474905	-5.2970037	-1.2518733	-6.238575	-8.660328	-16.861488	-3.3790379	-4.911031	-5.3400307	-14.126672	-16.56673	-19.213127	2.158535	1.9549468	1.2069756	-7.0225425	-9.197608	-1.7922592	-9.642907	-8.524126	-4.834842	-4.2283044	-3.8293123	-10.75816	-6.6513386	-4.13556	-6.359879	-9.689196	-5.125186	-5.8750677	-10.712007	-8.054329	-1.7367735	2.7304761	2.899312	1.6638553	9.82202	0.046405613	-6.4399505	-11.386731	-15.978418	-14.698271	-4.995822	0.6752206	3.7914479	-2.129057	0.42235604	1.1200898	-7.0033817
¸ßË¹°×ÔëÉù´¦Àí (707).mp3	-20.2778	-20.581175	-7.102838	-9.268966	-2.7159624	7.469073	6.2748785	7.884532	4.441001	7.4874372	7.6007957	2.1598268	-16.759495	-12.153779	-7.0067577	-2.7208943	-1.6115222	-2.8085608	-2.7493196	0.49017984	4.708221	-2.9407306	-0.8052417	0.74292547	-6.795409	-9.333981	-9.748123	2.0485976	-5.9071407	-11.647083	-0.33661968	-1.9521245	-0.5829439	0.1251949	-7.5423603	-1.1950301	1.8912319	1.8920405	1.1243409	-4.7674546	-5.3692265	-5.5553036	13.241822	11.864187	11.888729	4.4408417	8.339731	15.869347	0.1390805
¸ßË¹°×ÔëÉù´¦Àí (708).mp3	-5.5558686	-3.1959422	-2.2437735	-3.7378535	-4.435503	-2.0544868	-6.0762787	-9.67561	-7.069659	-8.644066	-11.104174	-9.692411	-3.3498645	-1.2196689	-3.148016	-1.7214011	-7.5497293	-6.8109345	-2.156126	-9.609995	-6.8495665	3.590548	3.8597903	2.7280204	-5.239785	4.831751	5.3781624	-11.639038	-6.3169394	-12.119762	0.68680024	0.6539241	-0.5854338	-2.5189009	-1.8351738	-2.421958	-10.094504	-16.32589	-18.952652	-9.890777	-7.928337	-1.0781175	-6.3482294	-8.571611	-6.296882	-5.1517844	-4.583177	-4.71048	-7.8408966
¸ßË¹°×ÔëÉù´¦Àí (709).mp3	-1.637183	-2.7382505	-1.3291273	-6.488866	-6.895667	-2.8000696	3.9618354	0.53358805	-3.5664794	-10.297358	-7.6414046	-6.2737226	-4.77243	-2.780527	2.8902454	-11.299702	-1.5673833	8.167702	-0.23021978	-2.6378913	-1.1941043	-2.259482	-3.7200177	-5.5680394	-8.369975	-8.788754	-1.918818	-6.9431114	-6.579173	-2.0421338	-8.944529	-14.464005	-14.749049	-3.6108832	-3.624176	-6.968293	-4.6381826	-7.5337296	-5.960416	-2.5318944	-2.8304536	0.15541986	0.26285666	-1.8089038	-7.5690856	3.4555063	0.2935078	-0.093960285	-9.640986
¸ßË¹°×ÔëÉù´¦Àí (710).mp3	-0.46385282	5.599715	3.463676	4.2068996	4.0149417	-1.1394638	-1.5646567	2.0132582	4.3551707	-4.623292	-1.811496	1.24672	-5.74167	0.6390902	9.30172	5.7077093	-0.052736938	-3.7895806	6.604186	0.4508837	-4.3487253	2.635455	-5.1407976	-6.2761097	-3.4563613	1.8611981	8.887968	5.2842937	5.0473886	6.8130927	2.1636794	-3.3835936	-4.045384	-9.921825	-5.0312443	4.4470015	7.3880825	4.62857	0.7821405	1.0420094	1.6073389	5.514531	-3.3250334	-6.9496975	-7.2471175	-1.3118914	-3.7792273	-4.999598	5.2514763
¸ßË¹°×ÔëÉù´¦Àí (711).mp3	-12.043084	-16.071	-10.773447	-2.2373395	-4.5658197	-5.355241	-10.2031975	-12.1854515	-5.714673	1.0882897	-5.844694	-8.270262	-6.788857	-3.7552862	2.316048	-1.1308419	-5.878297	-2.4185417	-1.3421161	-4.451652	-2.5888023	-0.20640814	0.67386353	-0.1784581	3.3261125	2.001638	2.7876353	11.082144	3.5891242	0.22687036	-6.1050024	-7.6028004	-7.253974	-6.0270815	-5.406913	-2.887857	-4.4179144	-6.0155015	-5.7912717	-2.890503	-6.622813	-11.430276	-3.8427768	-9.354937	-9.777953	-5.700265	-3.5636947	-2.2082458	-15.564602
¸ßË¹°×ÔëÉù´¦Àí (712).mp3	-7.0185843	-8.058155	-5.1308293	-21.04583	-25.072891	-23.205194	-2.8703358	-4.2181315	-4.167665	-9.1563015	-16.04889	-7.2315845	-0.568285	-13.027466	-17.062223	-6.3513584	-10.395433	-8.942683	-8.835961	-4.7670794	2.1717484	-11.348223	-13.444501	-11.168568	-13.033499	-13.867514	-2.8687172	-18.878967	-20.105358	-18.248356	-9.338838	-15.537453	-12.773203	-7.914952	-10.47854	-12.055378	-11.677629	-11.134329	-7.8814125	-20.454723	-19.656895	-6.6273074	-12.730158	-14.7890625	-12.195587	-1.9699907	-5.873746	-2.2236528	-22.297062
¸ßË¹°×ÔëÉù´¦Àí (713).mp3	-10.013992	-11.887629	-6.3303614	-5.5562153	0.09730214	-1.5431179	-11.556803	-15.89245	-7.704086	-7.0939255	-11.323738	-20.386894	-16.018066	-14.368862	1.4766562	3.7432134	-0.56832075	1.4766371	3.515162	5.2817845	9.99633	11.439533	8.347345	8.118859	3.6333294	6.7699404	7.5907683	5.7409096	0.6117563	-1.7990831	7.542701	3.6300235	4.389307	6.240176	1.3370388	-1.5494204	0.6442345	-0.64241284	-8.436013	0.41877538	-6.052084	-2.4704897	1.8309053	-0.32168257	5.740348	0.34606934	-5.733579	-9.184371	14.247559
¸ßË¹°×ÔëÉù´¦Àí (714).mp3	4.8412848	3.9051385	6.760483	-0.053388394	3.8060322	7.6716723	4.815184	0.9660815	4.424955	-1.4949392	0.021488935	6.3922677	0.9827424	6.2164583	9.037464	5.064982	1.2502289	6.0232697	-0.2709273	-0.09645194	1.5341374	3.0438797	-2.9985738	-7.910275	8.833132	9.707384	7.122575	5.8786826	5.2981725	12.187815	0.85618156	-2.2238884	-4.174434	14.327402	12.329377	9.257032	-8.797535	-0.90356517	4.6754284	11.629467	6.5162354	7.1091123	4.035577	12.500574	8.142881	11.02939	7.548583	5.2193737	-1.2506593
¸ßË¹°×ÔëÉù´¦Àí (715).mp3	-7.5689816	-5.204191	-7.311751	-2.5601058	-5.281231	-5.783534	-4.61549	-2.2561464	-4.391333	-0.31475246	-3.0583577	-0.32385397	-3.0038595	1.167506	8.337175	-5.4462214	-6.3964124	-5.6869893	-5.0559683	-9.826233	-11.490007	-1.1556962	0.45042062	-1.0666052	-4.292261	-6.3129168	-10.421455	-12.464761	-13.520612	-16.36407	-7.172262	-7.6552467	-1.9447393	-9.462605	-8.999741	-8.550035	-6.3745775	-8.304951	-5.525496	1.5523643	-7.6057568	-4.5542917	-9.55742	-8.534937	-8.2163515	-7.8545246	-8.750064	-2.0393	-10.303509
¸ßË¹°×ÔëÉù´¦Àí (716).mp3	1.1965109	10.757419	12.084021	-0.42730707	-5.3174524	-8.619396	-9.561295	-9.892564	-6.4081945	-11.596838	-11.357573	-8.176735	-10.501524	-6.275296	-4.347521	13.420711	8.993837	14.733939	6.1647377	2.6259134	3.362316	-0.68293965	-3.9838216	-3.373014	3.3059967	7.6876554	13.564527	-7.6846833	-5.45397	3.122139	-4.7453823	-6.416646	-10.640301	-11.148525	-12.864973	-14.344393	-10.886112	-11.926222	-13.68333	-11.530432	-15.69122	-11.343632	-2.014564	-6.2058315	-6.8282876	14.5744095	13.278275	11.325355	-1.9958338
¸ßË¹°×ÔëÉù´¦Àí (717).mp3	3.7007792	1.754155	2.5255501	-4.448982	2.5485892	3.8338525	-0.9549288	0.18758234	-2.758329	-8.534384	-12.055347	-10.577691	14.370475	11.826746	7.5502143	-2.4513412	-4.13066	-6.021614	-6.443652	-9.264943	-0.93959236	-0.28362846	-7.6452093	-9.058229	6.8471136	4.388936	4.016134	5.4214296	-1.1438423	-3.0869567	-11.24588	-5.8668337	-2.2433777	-6.704293	-1.2468616	3.4751492	1.968072	2.556721	1.6918421	6.846293	1.5102938	-0.2677998	-13.126477	-12.114141	-8.90405	5.7001677	10.494011	13.634805	-13.81992
¸ßË¹°×ÔëÉù´¦Àí (718).mp3	1.9608507	-1.95262	-2.9774137	-5.548256	-5.2412705	-7.3182592	-4.8918633	2.0444841	3.0100842	-1.1828325	-1.4823463	4.136458	-3.1344967	-0.26568544	-0.3856101	9.872158	3.488128	-3.4736392	0.8925135	3.3492851	9.41245	3.8969018	1.1590079	0.53446937	5.5789204	3.897543	-0.8553794	-3.7060342	-4.3228993	-7.253815	-3.6068172	-0.9612405	-5.645032	0.41950437	-2.02611	-3.9766617	-17.406944	-16.990314	-14.6945305	1.994721	-4.0573874	-9.809952	-12.316412	-17.269444	-21.486925	-5.64319	-8.687176	-6.013872	9.303049
¸ßË¹°×ÔëÉù´¦Àí (719).mp3	-4.958844	-7.188554	-2.2293386	3.4042664	-2.8322325	-1.1878349	-4.6988525	2.4934273	5.5841455	-3.59272	-2.356176	0.18052554	0.31360698	-1.0701753	5.898923	-4.667605	-4.2093377	-7.050647	4.0874805	0.14634544	-5.2626114	-12.476363	-11.243301	-6.7778444	-7.967826	-4.926902	-4.9587774	-9.022889	-13.272585	-17.440434	-6.4722004	-5.959949	-1.704632	4.582332	1.9426665	-0.61149275	3.0002825	1.9684864	-0.59552634	4.51009	1.7890649	0.7625474	0.8729626	5.212573	11.125095	-9.565847	-7.2700086	-2.2529907	-8.12642
¸ßË¹°×ÔëÉù´¦Àí (720).mp3	-16.945154	-16.385113	-8.123531	-9.063244	-12.085585	-17.876865	-6.882594	-13.845587	-19.828537	-18.133686	-20.768015	-18.651802	-25.400517	-25.43712	-27.284084	-6.8564506	-14.894947	-18.088154	-11.075044	-14.641753	-10.51221	-17.370346	-14.002983	-9.824629	-12.017399	-10.23631	-7.6793814	-15.0864525	-18.150932	-19.726162	-21.63063	-22.567768	-15.782249	-12.213249	-12.71385	-8.957239	-13.977943	-21.544525	-22.983526	-3.3572464	-7.9139667	-12.755575	2.1014075	-6.8360143	-5.789371	-8.835019	-10.321623	-5.6607833	-6.241436
¸ßË¹°×ÔëÉù´¦Àí (721).mp3	7.398991	6.472189	10.017078	10.24029	11.944363	14.324967	-2.5723796	-1.2121382	2.8630753	-7.450575	-9.115249	-6.268072	-7.078705	-5.887672	-0.8284925	1.9546723	-0.6966186	4.2934895	-0.053812742	-2.129527	-0.37625122	1.6526062	0.08509517	1.3908186	7.091248	6.689359	6.975852	-1.0733685	-2.8662233	0.3768862	11.166546	6.5870504	4.2897615	9.547844	6.5357695	11.23908	12.583885	9.850052	11.041492	12.171738	15.003743	12.959465	-4.032302	-6.391366	-1.3096426	6.150258	1.0192161	2.1148915	3.0930161
¸ßË¹°×ÔëÉù´¦Àí (722).mp3	9.536348	11.483956	4.053807	1.9174361	5.1418567	-0.52353096	-1.5649245	3.7128482	0.42085046	-2.0868266	-1.9816245	1.7593329	-10.630758	-3.2449102	-3.8415728	5.9015045	2.2267566	-1.6194391	9.750098	9.89307	5.3203335	-3.527992	-4.688528	-2.7073956	2.8622322	-1.428529	-6.248412	2.1167774	3.3808272	6.7282076	-11.577643	-9.841497	-7.2381687	-4.1109138	-4.1976337	-5.684029	-1.3349814	-6.612728	-8.302945	-2.101399	-5.837654	-11.283512	5.9349375	4.312969	-4.618384	1.1416826	-5.04827	-16.517313	-8.287752
¸ßË¹°×ÔëÉù´¦Àí (723).mp3	6.4649777	6.6792393	-0.49090388	2.0597558	-0.30774316	6.6293764	7.0120935	-2.5147712	-2.6892087	-4.0975513	-8.743973	-5.6700296	-3.7230463	3.9081206	6.481498	-12.332186	-11.017162	-10.271195	-1.0488054	-5.931451	-17.8318	-2.7838035	-3.5942588	-2.1121874	-11.673361	-17.895964	-18.698204	-7.1637473	-11.139278	-9.937038	-7.4825153	-13.980454	-15.059477	-18.209934	-22.655743	-21.036224	-8.044419	-11.484945	-9.557632	6.7312613	-0.5221133	-3.307221	-5.18563	-10.848265	-14.149827	-6.507678	-4.4785385	0.67812884	-0.6130707
¸ßË¹°×ÔëÉù´¦Àí (724).mp3	-3.8034225	-7.2483335	-0.8745213	-3.000429	-6.3075266	-2.3124871	-5.694271	-4.6372595	-2.314353	-3.442802	-2.296279	-3.9115126	-0.75585085	-1.5090795	-0.5998829	-0.01209414	-0.43615916	2.126749	-1.737452	-7.989141	-7.02232	-4.0456076	-5.853219	-3.9053707	-4.1456385	-7.26026	-5.706505	-2.090122	-10.880291	-9.133397	-18.165173	-24.61889	-20.225136	-18.33585	-28.729475	-26.258156	-31.828894	-32.55697	-19.303614	-19.234735	-32.272095	-35.76583	-0.86742306	1.0786581	4.4114256	11.445668	7.708392	3.0220866	6.786709
¸ßË¹°×ÔëÉù´¦Àí (725).mp3	7.4236546	9.283812	17.877628	6.232359	2.1921515	-1.0430982	-0.52514225	-5.778971	-5.890463	-14.373564	-12.538643	-12.1955185	-5.2895546	-2.0140076	-4.4854136	-12.281591	-15.111385	-14.226232	-10.948162	-5.925923	-4.7649755	-6.74053	-4.619754	-9.162202	-23.174082	-19.990873	-17.564445	-9.609316	-14.475534	-19.891468	-13.877369	-22.212482	-22.741573	-19.75375	-19.09306	-24.175245	-6.8706965	-7.699215	-6.1202745	0.5136295	0.12982889	0.46479088	1.5469807	-6.2867594	-4.419874	-5.3327823	-6.4598103	-7.4312525	-6.14643
¸ßË¹°×ÔëÉù´¦Àí (726).mp3	-10.968344	-10.128014	-9.107683	-3.748437	-1.5802017	0.4425626	-0.9265553	-2.956265	-5.778576	-3.7674623	-11.152215	-9.306589	-3.348019	-2.0878935	-1.0852053	-6.2899723	-6.072826	-3.338544	5.2344503	2.5956805	-1.9326047	2.9518814	3.904096	0.47270405	-6.656993	-1.5375106	6.268068	-4.0735083	-5.9782686	-6.269354	-6.35241	-3.9842641	-6.4061694	0.27495247	0.89377844	6.7285366	-7.538732	-6.1310005	-10.575173	3.2069964	-6.277218	-9.258034	1.5548047	-4.228998	-2.3191826	-7.109014	-7.3444004	-4.182189	-14.640961
¸ßË¹°×ÔëÉù´¦Àí (727).mp3	9.488892	7.8385105	9.0981455	16.442348	13.462895	10.936187	6.214328	9.683233	7.9274716	14.788088	14.823181	11.658205	-10.953577	-4.6525335	4.0993156	-8.401748	-5.88763	-1.0508416	-7.6834626	-1.1581812	-1.7084556	-10.663616	-9.119284	-4.6333513	6.1379633	-1.8784295	-8.398838	-12.426294	-2.8388495	-1.0001824	-3.9746509	3.2288065	3.9503808	-4.369593	-5.9212465	-5.2394686	7.646741	0.36903453	-1.3380945	4.402714	2.9330344	2.4232504	14.311132	13.038151	10.389615	2.5779333	-1.0898755	-0.001701593	0.13366872
¸ßË¹°×ÔëÉù´¦Àí (728).mp3	0.8166585	-1.0563157	-4.175294	2.2235825	-0.8997985	-1.1547685	-8.066718	-10.563362	-1.8497508	-20.40778	-18.699585	-11.046465	-12.6226635	-15.217694	-13.601665	-15.750642	-16.547607	-23.525078	-9.6481285	-18.60152	-22.977566	-10.504391	-15.51472	-9.88122	-15.568002	-16.471195	-19.52768	-8.865095	-4.955741	-2.7506196	-10.68309	-19.3695	-21.778633	-17.119259	-12.652447	-5.863636	-10.447302	-16.269793	-24.04449	-3.1442084	-7.3656397	-8.567397	-2.444035	-7.1171637	-3.7778163	-10.367794	-16.408892	-13.857436	-13.725285
¸ßË¹°×ÔëÉù´¦Àí (729).mp3	-24.483612	-24.879696	-18.914228	-0.63225	-6.124362	-0.1047861	-7.348349	-3.104457	-3.5456614	-6.114497	-11.312203	-4.937209	-17.749636	-15.921129	-15.862864	-6.63906	-10.075165	-8.701797	3.2117748	4.4992905	1.3005388	-7.3837304	-19.194485	-17.233784	-5.803812	-0.41496268	4.5016985	-7.7764807	-14.225714	-9.69644	-16.841602	-16.281588	-14.88708	-21.906342	-19.85771	-19.788704	-0.12290718	-6.55662	-7.7045135	-0.8268959	0.09938538	-7.827796	1.1287372	-1.8965632	-1.3740072	-7.9492636	-8.3628025	-10.105035	-4.9551563
¸ßË¹°×ÔëÉù´¦Àí (730).mp3	-10.97286	-17.222303	-16.54874	-18.125055	-17.391842	-8.87278	-9.356937	-6.5355873	-5.091675	-8.437892	-14.89919	-8.458288	-13.132044	-16.394274	-13.761589	-7.508671	-11.241077	-14.751695	-12.999435	-14.949337	-5.6805086	-17.905277	-11.560187	-4.6491237	-15.124422	-13.286584	-3.2275982	-18.46957	-21.9049	-16.081984	-26.711002	-25.303944	-17.879433	-12.491472	-15.792519	-16.079704	-8.892357	-10.069649	-10.409138	-8.915419	-16.10991	-18.204298	-7.910665	-7.3688755	2.6689568	-3.5832233	-5.074918	-4.546241	-13.598136
¸ßË¹°×ÔëÉù´¦Àí (731).mp3	7.014516	0.4217132	5.198471	1.2214118	1.2845178	2.82563	8.38406	4.9478836	-0.9743778	5.7539015	6.1397667	8.3460655	-0.45897937	2.976354	6.9367027	0.9009532	0.21813333	-1.1861786	-4.4469843	-5.040971	-6.8475685	2.045849	5.245824	4.252904	3.330024	1.3743277	8.996795	7.7471595	2.8060365	3.2241354	6.5227585	-1.0368572	0.027359247	-9.614817	-14.072033	-12.384236	12.167166	1.159467	-4.963525	2.2410328	-4.303054	-5.963131	10.429161	7.2402496	2.705265	5.6396313	7.36302	2.6552136	7.686444
¸ßË¹°×ÔëÉù´¦Àí (732).mp3	-14.291658	-11.93442	-7.4108047	-9.502347	-2.5955446	1.1411841	-17.3075	-12.994093	-9.978933	-0.2862202	-2.4628844	2.0795915	-11.024485	-8.465351	0.27335382	-6.1519666	-9.308162	-5.176137	-3.7847238	-5.459776	-10.5383835	-5.2369146	-6.5677032	-4.8705864	-13.32919	-13.256482	-10.228619	-10.748611	-12.846348	-10.76058	-14.179514	-16.335938	-20.20874	-13.975169	-13.578356	-18.847527	-10.235637	-10.984877	-9.607691	-3.7565513	-8.452671	-14.33803	-7.434884	-13.150668	-15.911421	-11.296036	-5.794467	-0.90069884	4.077257
¸ßË¹°×ÔëÉù´¦Àí (733).mp3	-9.847418	-9.532976	-8.552354	-2.5187993	-9.1311455	-13.76577	-14.679825	-16.603865	-16.717033	-12.135924	-11.76231	-10.63582	-4.9533997	-8.597473	-11.550516	-8.462818	-8.09358	-3.8328104	-8.344962	-8.01086	-6.918506	-4.302391	-6.8165817	-1.1995258	3.8906074	3.2398872	7.255904	-0.03715685	-3.4712677	-4.9874887	-15.106335	-16.672562	-18.063679	-20.931631	-23.089512	-22.24179	3.7087302	-7.017641	-3.1461933	-7.7597437	-9.996788	-1.2442617	-10.57847	-10.15394	-8.71541	-3.2904968	-8.326323	-4.9250636	-8.306247
¸ßË¹°×ÔëÉù´¦Àí (734).mp3	-2.1311712	-2.0490198	1.6933498	0.43484432	-1.169353	0.49268362	-3.2047448	1.2900107	3.2254567	-2.2738762	-6.399188	-4.178232	-0.24562064	-4.141012	-3.624459	-6.428937	-2.5792923	-3.694849	-8.536037	-13.276468	-11.301424	-2.7750497	-0.05446848	-1.3248987	7.2903914	10.224871	10.08659	-10.525314	-10.499496	-9.271774	5.221524	1.9306711	2.0085583	-15.247778	-9.107506	-2.465412	-1.6423774	-4.5986032	-0.63504434	-3.5591216	-4.894711	-5.5857577	-4.0618916	-7.2481165	-14.288231	-9.26589	-8.406361	-3.1124787	0.37033895
¸ßË¹°×ÔëÉù´¦Àí (735).mp3	7.3386917	-0.4392462	-4.6947155	-1.089734	-3.075994	2.562091	4.2948623	3.841568	6.6836224	-5.8417597	-10.15108	-4.010433	4.2832274	-0.1499508	-3.8246758	6.7965937	4.8543005	-2.4902344	2.2548003	-5.777565	-8.460944	-0.80463105	0.2256749	0.6917932	-8.997139	-7.5061245	-3.222436	6.61113	-2.777541	-3.2965107	-7.966325	-4.2390575	-2.929698	-2.6365328	-1.6230586	-2.2586122	-5.216726	-7.7687535	-7.6467657	1.0064652	-2.9191825	1.1672903	-19.82511	-15.604903	-14.102501	-3.9568412	-6.4397893	-5.020499	-1.7521969
¸ßË¹°×ÔëÉù´¦Àí (736).mp3	-2.0324047	-1.9662263	4.170331	-1.9524541	-0.36626315	-0.93446803	-7.017067	-13.821283	-16.398298	-2.9514308	-14.89378	-21.38046	-7.174795	-5.730516	-2.0817451	-10.032867	-4.2425117	4.2235627	4.491595	-0.17940044	2.4613652	12.157064	13.835844	13.549463	-2.930155	-4.7062488	-3.6290705	-9.450411	-13.804202	-12.1714735	-4.59521	-7.9675627	-6.146175	-6.379648	-12.1253195	-10.887272	-6.97104	-9.565246	-9.353524	-0.80552214	-13.637932	-14.14953	-6.5179014	-7.3281975	-2.5553973	-7.9205055	-7.5835714	-7.420149	-2.0145621
¸ßË¹°×ÔëÉù´¦Àí (737).mp3	-9.202397	-12.438842	-10.523041	-15.86114	-20.016315	-20.195202	-20.536297	-17.044765	-13.3740835	-10.564896	-14.089739	-9.257958	-2.0667686	-5.7351465	-7.377822	-16.320782	-12.463167	-6.270806	-7.9264693	-7.635991	-0.3238889	0.81269383	-5.407542	-4.3969784	-4.564792	-4.5475574	-2.775362	-7.6786366	-8.179438	-5.656375	-8.469553	-11.961426	-9.344503	0.46784356	-2.5747697	2.8787017	-11.052555	-10.651495	-8.641563	-1.3836532	-0.7079281	1.4807355	-6.2028937	-10.136339	-7.895225	3.3411732	0.717994	-1.9937223	-16.109367
¸ßË¹°×ÔëÉù´¦Àí (738).mp3	4.539797	-3.5135999	-5.499484	-8.917235	-10.554918	-7.104373	0.8015747	-1.6871939	-3.4044287	1.1607829	2.7510037	9.008354	-4.629094	-8.147158	-9.306346	0.107243955	-1.0729358	-0.33265698	-9.326773	-1.2400012	5.059983	8.563968	9.92968	8.713245	-9.213953	-5.396615	-1.881745	-11.054948	-5.4138317	-7.0149894	-5.7806196	-15.117875	-19.916988	-2.5492775	-6.2508173	-7.1479855	-1.9478836	-7.790658	-9.72219	-3.2437983	-7.980033	-8.49987	-9.004542	-8.381715	-1.8434819	2.6171796	0.47129273	1.4287348	9.406174
¸ßË¹°×ÔëÉù´¦Àí (739).mp3	6.0030932	4.5392485	-0.12573457	4.1253605	3.1617317	4.091451	0.37753773	2.2104194	7.7890925	5.9617157	2.5800843	-4.8404064	5.161204	0.11564124	2.3841467	-3.4636059	1.3279229	6.1340275	5.965893	9.459215	11.599085	0.8697431	-0.8458217	-4.83852	-4.1343327	-7.451926	-7.0706954	6.2371154	3.3781347	-0.41661343	-5.1202807	-6.989507	-5.4455814	1.9378762	-2.3372164	3.587998	-5.5733805	-8.151843	-4.0022616	3.8046367	-0.06793642	2.2786977	-5.360677	-1.249711	8.188812	9.225622	-0.081522465	-5.68294	1.2493637
[truncated: 749 more rows]
[truncated: 12 more columns]
