# Supplementary material for: Music-induced emotion flow modeling by ENMI Network
Source: PLoS One. 2024 Oct 21;19(10):e0297712. doi: 10.1371/journal.pone.0297712 (PMC11493256; doi:10.1371/journal.pone.0297712)
Supplement: S1 File — (ZIP) [file pone.0297712.s001.zip › minimal dataset/Augmented dataset/Music features/mfcc_2.csv]

File_Name	MFCC_2_1	MFCC_2_2	MFCC_2_3	MFCC_2_4	MFCC_2_5	MFCC_2_6	MFCC_2_7	MFCC_2_8	MFCC_2_9	MFCC_2_10	MFCC_2_11	MFCC_2_12	MFCC_2_13	MFCC_2_14	MFCC_2_15	MFCC_2_16	MFCC_2_17	MFCC_2_18	MFCC_2_19	MFCC_2_20	MFCC_2_21	MFCC_2_22	MFCC_2_23	MFCC_2_24	MFCC_2_25	MFCC_2_26	MFCC_2_27	MFCC_2_28	MFCC_2_29	MFCC_2_30	MFCC_2_31	MFCC_2_32	MFCC_2_33	MFCC_2_34	MFCC_2_35	MFCC_2_36	MFCC_2_37	MFCC_2_38	MFCC_2_39	MFCC_2_40	MFCC_2_41	MFCC_2_42	MFCC_2_43	MFCC_2_44	MFCC_2_45	MFCC_2_46	MFCC_2_47	MFCC_2_48	MFCC_2_49
¸ßË¹°×ÔëÉù´¦Àí (1).mp3	155.7273	156.18889	159.02446	164.81491	151.23027	135.44658	121.83865	125.12064	128.5394	131.49792	128.29163	127.004166	132.21143	130.28236	127.28558	136.03857	126.99298	123.54443	136.65573	140.0922	140.98242	150.48581	140.22726	131.00171	131.96155	129.75049	124.61235	135.8627	132.16997	132.94681	139.64394	132.81366	131.83125	128.89893	128.52327	126.87468	146.78851	134.21057	127.078	127.01517	129.74179	127.35118	153.52515	150.56842	145.1784	148.84253	149.49919	147.10803	150.99474
¸ßË¹°×ÔëÉù´¦Àí (2).mp3	117.08725	106.81248	94.60811	83.400604	80.45511	79.85301	105.142944	98.16725	100.03199	89.17331	94.375755	103.75176	87.12067	91.828545	97.5952	113.86	112.53911	108.46645	96.41464	91.119865	86.013	91.06917	96.3911	103.83899	104.094215	99.263794	101.90105	96.33768	99.9558	106.964325	82.14415	80.28261	85.90636	90.84689	89.31953	93.673645	96.188835	96.47739	99.91665	99.572174	98.36834	109.450485	111.181885	106.618	97.507614	85.4055	90.97643	98.843155	105.01929
¸ßË¹°×ÔëÉù´¦Àí (3).mp3	125.40679	127.52025	123.665886	139.74023	145.2558	142.38669	115.525894	122.09739	114.450226	131.47287	142.3606	137.37468	152.14273	149.35843	136.23563	121.807594	126.6947	126.48204	133.79042	133.50853	120.992134	105.00523	126.17213	133.33255	148.27017	154.77667	144.0271	111.07502	117.234955	126.19945	126.95596	140.66489	135.24008	136.60716	138.28287	134.02885	109.69992	122.21463	125.35937	133.79681	144.05804	145.89694	140.52655	137.52463	122.40227	129.8329	133.0126	127.61534	140.16196
¸ßË¹°×ÔëÉù´¦Àí (4).mp3	125.24232	125.9057	128.67407	117.95027	119.84221	122.90747	111.053116	114.07895	124.50127	122.74646	121.57568	122.9781	135.32498	131.69308	127.72611	128.80331	127.42442	132.58331	128.8774	130.81796	130.62177	137.16486	143.76503	156.0878	152.15564	151.38309	144.64938	158.17012	163.39911	161.79959	137.01714	145.48006	148.19867	138.95305	144.53818	147.0213	132.70682	146.0402	151.97339	144.53575	145.7347	140.17044	157.26103	154.57713	147.87134	160.49255	159.46034	156.34567	155.34906
¸ßË¹°×ÔëÉù´¦Àí (5).mp3	47.42825	73.15416	105.570694	77.532845	73.68483	77.13548	62.76293	43.51606	51.304016	48.481537	52.29673	70.56408	105.75717	107.16459	109.857834	51.0167	49.233795	50.714535	84.579926	94.394394	96.83644	91.5504	100.19141	100.48427	100.4862	118.54739	126.26427	92.83154	93.74135	97.56404	32.58134	59.468254	82.214584	93.033325	95.75078	101.37181	69.38932	71.73199	98.10835	119.03611	114.35309	117.405846	129.22417	125.881836	123.73546	75.77896	72.92742	68.321526	102.18555
¸ßË¹°×ÔëÉù´¦Àí (6).mp3	158.61551	151.60347	147.4291	111.1562	114.61539	127.94943	99.57825	111.872665	120.22209	131.83958	124.66171	130.01294	156.77992	140.07394	126.245895	144.00305	129.77327	117.63344	134.59784	136.70248	145.2605	145.6393	141.22858	150.20099	127.426285	137.1174	149.25153	123.68901	134.163	145.09752	157.11357	145.57828	130.11731	142.06317	142.56381	145.15149	154.08932	137.7128	132.44926	133.95813	133.176	147.38216	130.8513	126.12963	128.34703	133.19864	129.51607	120.84148	102.508316
¸ßË¹°×ÔëÉù´¦Àí (7).mp3	67.709404	64.54539	66.92468	55.12068	51.258698	43.35378	79.10233	73.862915	83.76393	103.52843	90.1622	104.907616	113.12416	94.69525	99.78062	97.75801	91.57764	102.4129	106.582535	101.51558	109.3575	76.158615	70.20105	64.307976	70.56726	58.16177	63.314976	101.78722	82.96993	94.57648	73.41806	54.970253	45.378704	56.834484	47.042267	48.71823	71.462494	66.78502	83.83136	70.938156	62.115944	74.87745	72.669174	72.0164	72.67316	96.41702	70.51797	56.350403	76.706635
¸ßË¹°×ÔëÉù´¦Àí (8).mp3	121.333855	114.62579	120.40001	130.93393	131.75557	134.63892	128.5696	127.49797	130.12222	118.22536	117.26077	123.41851	127.7959	126.61644	121.87874	119.092384	115.31344	119.58645	124.38586	123.28607	129.01025	116.8567	108.80475	117.69822	125.08028	126.88348	131.46619	102.731705	107.03473	123.06148	127.220055	124.91397	125.38812	119.902466	119.95892	119.938995	119.75337	128.27795	128.1616	129.30688	130.48926	125.87433	121.270935	126.45889	122.99548	129.57387	128.2746	124.42676	133.48827
¸ßË¹°×ÔëÉù´¦Àí (9).mp3	151.23624	154.55167	156.87051	112.75277	123.0863	121.00489	107.229614	116.33211	119.44231	149.4437	129.09488	115.31889	133.50388	139.60815	145.22044	120.45983	139.48418	133.11047	121.36319	138.57909	140.30997	150.86182	158.47185	163.80652	92.6992	90.202835	91.740204	141.52115	146.77438	140.02205	140.09552	139.25851	145.03256	122.094864	127.76853	131.5715	163.61882	162.05159	157.80539	77.08761	90.03849	117.38628	136.01862	150.33212	161.05022	115.68584	99.9898	95.92883	103.436584
¸ßË¹°×ÔëÉù´¦Àí (10).mp3	96.15782	103.74527	97.3942	107.51126	110.75988	117.52073	148.3614	148.26788	149.95746	107.34948	111.78433	108.90117	89.46936	90.63173	91.64844	96.79744	104.9594	106.542274	105.83919	97.41669	94.89598	118.10023	100.66293	85.497604	70.830414	84.91326	88.970474	117.938354	108.89701	95.55641	116.320404	121.31508	127.90802	136.23685	134.92947	138.6109	142.09937	134.69861	130.11151	151.77347	148.14795	145.88853	126.595085	129.18387	124.6861	127.52985	127.04032	135.23373	127.792305
¸ßË¹°×ÔëÉù´¦Àí (11).mp3	134.69388	132.06836	131.72385	154.0337	141.27469	138.22353	114.133835	121.376724	129.42877	138.33685	137.88751	111.83517	130.31534	140.6193	137.63477	142.5494	148.28331	149.63629	126.15324	151.26732	164.64064	161.499	164.49895	154.47903	152.14041	162.00462	161.85803	143.78246	150.19684	136.23772	117.9709	111.08031	102.56465	129.50778	134.7708	137.6292	121.19173	128.66457	136.68182	128.85751	126.84886	123.78022	94.98394	106.40396	109.09662	86.07952	73.43615	76.50897	46.044456
¸ßË¹°×ÔëÉù´¦Àí (12).mp3	112.53317	116.06055	117.4973	142.99582	138.7763	134.41684	122.39017	123.43851	123.521194	124.45185	132.51424	130.08072	153.8963	143.06424	136.84163	134.3849	128.43939	122.01215	124.824875	125.6192	122.3457	136.54654	133.73009	131.68948	122.67847	125.07516	131.90854	124.13805	129.1977	126.55339	131.1781	137.61514	139.69357	113.10977	133.11276	137.8042	133.2926	133.09991	125.92383	136.69662	142.12747	137.6014	130.93054	131.08258	126.3542	85.8237	85.5811	89.73967	92.129974
¸ßË¹°×ÔëÉù´¦Àí (13).mp3	149.79047	157.88141	151.96509	136.57568	149.23824	147.21173	157.44775	157.43587	153.70023	132.1582	131.29956	134.39911	138.59137	142.46344	138.01917	131.13304	133.20488	134.07443	144.64993	152.45825	154.18329	159.69876	165.26709	161.957	131.43834	141.0143	140.04245	159.34012	160.66989	158.71912	144.05423	143.15765	143.6232	143.39526	148.71512	149.33693	140.3635	142.45126	143.71945	148.81924	155.78609	158.06334	133.22548	137.61661	138.5693	141.07375	144.39883	142.02957	140.95541
¸ßË¹°×ÔëÉù´¦Àí (14).mp3	117.301834	124.63823	122.03723	139.66124	127.96271	122.912735	149.33444	157.34036	162.71065	117.04641	130.26959	134.70534	157.31613	149.6645	137.96387	114.30078	103.138435	99.28314	109.31881	115.87542	124.32658	164.27853	159.30191	153.73238	159.83623	155.52292	156.24176	157.73737	137.04211	119.8644	110.32663	104.80696	103.27281	146.61371	150.80322	149.28452	135.81271	139.78445	143.32918	136.09717	114.27777	94.749405	94.735016	96.11336	94.70888	93.27238	91.548355	89.46062	130.81802
¸ßË¹°×ÔëÉù´¦Àí (15).mp3	87.672134	75.71541	71.8631	154.19379	149.097	157.14488	125.95226	115.759705	117.00888	134.42944	139.76117	155.35231	155.62253	144.14215	150.53156	144.22705	109.07222	97.70206	137.65894	137.50616	145.47762	165.93121	159.10553	145.3823	141.26126	151.12354	138.41656	128.00766	133.45609	136.72595	148.81114	145.50412	133.89813	144.08795	136.93477	133.37997	138.57773	140.1713	134.7251	119.5851	122.12585	128.62201	136.10861	144.57344	127.91523	149.39525	151.44638	145.26562	139.2391
¸ßË¹°×ÔëÉù´¦Àí (16).mp3	113.62683	113.09333	120.07042	117.15851	119.94081	127.25075	112.98714	112.58624	116.9655	114.23084	117.030716	120.13277	114.75903	104.79967	113.32196	118.4513	112.451004	121.93417	118.8492	115.270164	125.10492	107.71268	94.786224	101.436386	133.80074	120.93984	118.855484	115.14313	112.21443	120.07326	121.28261	117.34326	122.61254	122.970184	115.6241	117.7245	104.38718	100.76575	105.46545	113.32063	118.617584	119.487625	96.59239	92.6806	94.6125	92.89258	90.663475	98.03906	116.68707
¸ßË¹°×ÔëÉù´¦Àí (17).mp3	107.73871	105.59348	110.69926	167.04128	163.02164	159.5586	132.87018	140.15927	135.69467	146.44934	143.4259	140.87929	150.10828	143.73645	131.76648	124.33243	135.87173	146.30496	149.31403	155.1884	138.89934	149.19055	151.90874	139.73892	153.17694	151.88329	146.81522	114.60875	106.27771	104.35368	138.65515	139.431	146.85269	127.63699	132.02982	143.94145	124.20273	144.15273	156.10883	155.60773	149.09952	140.63583	153.81409	140.42941	130.12961	131.59135	141.37836	146.77106	126.4668
¸ßË¹°×ÔëÉù´¦Àí (18).mp3	122.11409	119.84932	123.55807	154.88762	150.36276	155.82993	128.33865	123.82188	133.39722	146.64688	133.77872	136.48059	128.5333	130.81827	142.54039	126.36655	127.09636	124.370605	153.87383	150.60507	156.83508	140.33353	134.4496	126.963135	139.8815	138.02155	139.60541	121.08074	132.5339	145.70386	144.25185	142.673	150.11081	157.80124	147.20398	146.72476	142.55998	146.47449	142.25278	141.09036	134.5226	137.71689	104.851135	107.60405	117.75917	129.05115	128.59207	130.0416	132.63095
¸ßË¹°×ÔëÉù´¦Àí (19).mp3	125.19375	112.86775	119.35666	129.62047	122.38327	126.63829	123.79172	116.21306	124.68013	126.67752	127.01587	119.57204	124.73043	118.54393	129.87888	131.71866	129.72359	132.19693	114.98457	115.377335	113.575386	119.75812	116.172226	125.86267	123.30485	115.52356	120.93567	127.18971	122.42703	120.1597	123.91612	119.63826	123.84473	126.1729	120.70686	124.20184	118.62714	112.6558	119.494514	124.06006	118.787735	123.65268	127.99887	124.28085	121.19658	121.7688	122.269806	123.37019	130.09566
¸ßË¹°×ÔëÉù´¦Àí (20).mp3	115.88661	100.843864	112.56635	79.78073	72.308	96.99745	118.16511	107.68259	107.615486	76.16341	81.00009	95.104515	88.27971	87.92396	95.12828	119.92871	114.43913	106.21704	101.46394	95.410385	111.1045	106.91255	112.92107	126.87253	120.53313	109.76102	97.719864	128.47728	119.40199	122.77638	110.795044	109.40698	115.61043	116.94847	113.662476	121.701904	106.193825	99.541534	103.87779	120.06651	110.17531	110.630264	121.04324	114.11644	125.8438	86.81331	84.79573	93.01358	113.48288
¸ßË¹°×ÔëÉù´¦Àí (21).mp3	124.91502	114.12495	117.93854	128.00414	120.467224	117.16853	121.22143	111.27416	115.18296	92.706726	82.660576	93.43827	112.07368	103.22969	107.67134	33.97581	35.943836	36.23815	134.65074	131.715	129.20064	116.01164	111.06642	115.82852	92.49948	79.264084	77.52025	121.70094	126.19658	125.07782	107.30142	106.34496	114.553246	108.16769	105.22126	112.69148	121.53064	111.03372	121.85081	114.09831	105.51729	113.19899	126.83946	146.52231	148.97697	95.6483	95.83127	99.23003	105.41869
¸ßË¹°×ÔëÉù´¦Àí (22).mp3	111.71099	105.95043	109.87141	125.05084	130.48535	128.28558	109.745575	114.45961	111.15723	150.62495	147.2918	145.9494	113.16128	100.75743	97.73559	127.45685	123.84235	124.42855	130.39896	136.79425	135.5846	124.78764	121.95747	120.39242	116.57335	100.607834	95.71808	130.52121	128.17282	127.335495	117.72925	119.81844	128.5043	128.35242	125.237	126.06531	105.03033	101.53419	100.87718	108.50985	94.55039	86.80419	132.38971	138.35999	141.44461	58.670673	51.523514	49.504654	64.24669
¸ßË¹°×ÔëÉù´¦Àí (23).mp3	130.93784	129.80373	128.10211	129.44553	120.98371	121.32298	119.39252	116.309784	120.288574	126.09329	125.30791	128.55568	123.5061	118.293884	128.72668	103.96187	107.95526	119.6149	106.35326	97.583786	106.49025	116.0298	105.65811	113.19432	119.46034	116.44368	119.9014	150.6926	133.91144	138.85129	48.95646	35.204216	47.048717	153.15433	146.97246	151.21393	120.00588	120.1074	124.36805	135.46774	117.58906	119.06226	87.950485	75.57599	76.889404	135.08359	136.60341	135.40907	126.25131
¸ßË¹°×ÔëÉù´¦Àí (24).mp3	117.38655	109.80796	116.155495	122.05719	118.95323	122.54668	119.60624	115.160645	120.110565	131.99487	138.75745	154.73659	136.28662	128.8233	123.04279	131.39255	129.19131	134.63257	129.0124	137.84082	158.98932	148.6499	147.55911	129.90665	124.25331	125.08424	133.01064	126.27109	127.2974	134.52393	128.85556	111.39671	118.36507	110.89186	119.13469	128.2572	141.06427	136.87177	136.09714	123.28718	142.75247	160.32985	125.076584	108.487076	101.55177	125.93705	121.97786	124.31162	115.959854
¸ßË¹°×ÔëÉù´¦Àí (25).mp3	105.27291	105.81657	108.84135	146.30313	141.93668	135.58669	79.58366	76.20134	73.49822	63.406406	59.966248	68.64116	107.16795	104.414215	111.96561	128.82361	116.87384	122.05338	112.704834	103.18055	100.87132	94.406944	75.09128	68.07887	127.25673	121.57981	118.76615	110.94371	107.76819	113.14161	108.55011	104.65806	101.271324	111.88902	106.7311	99.95357	128.76282	127.63519	124.542206	125.38035	120.76372	127.43886	137.28221	135.92609	140.99683	131.27745	130.32193	127.14325	128.57935
¸ßË¹°×ÔëÉù´¦Àí (26).mp3	167.12036	161.32533	154.32565	147.72186	155.90001	157.53467	167.35358	168.78647	163.59583	174.88205	164.8977	157.7327	167.46451	168.63788	168.18607	159.9669	161.6257	144.44737	163.39258	160.99506	153.38074	125.154205	145.92152	142.70065	160.40408	156.90637	151.52007	164.37158	162.14732	152.00732	139.74045	159.44241	159.8682	146.3214	160.36864	161.85567	160.30316	155.63596	155.39252	169.06158	167.33719	171.5806	144.40741	146.013	130.55402	148.62509	157.17871	166.37906	151.4599
¸ßË¹°×ÔëÉù´¦Àí (27).mp3	127.77196	117.89734	119.18821	132.61206	128.3204	122.943146	99.812744	99.922424	101.431076	149.64064	136.74066	136.74625	90.09602	88.78639	93.12149	103.74854	111.32521	126.010544	92.3647	94.20048	97.600716	99.90906	91.842255	93.128845	105.05887	95.1392	96.23183	123.2498	119.673325	125.805084	136.74197	142.87086	151.67023	114.68565	92.79982	80.7473	100.057205	89.28601	87.57584	108.07437	102.43323	102.94116	123.28937	128.34552	127.311226	100.3952	100.79873	96.5257	100.01953
¸ßË¹°×ÔëÉù´¦Àí (28).mp3	130.85037	126.05565	134.4848	133.68312	146.01825	142.43863	152.68445	151.56378	153.86783	148.26959	146.6362	157.8086	167.3634	169.6854	157.62723	161.24294	158.8642	162.96747	114.44609	129.36517	143.90405	152.1041	150.45618	140.5546	108.928085	107.52437	113.42003	132.60635	134.28699	141.0021	154.12051	163.22742	165.08446	132.86234	138.16333	136.19553	93.80509	93.75072	89.49657	155.45532	147.21313	140.42355	148.40796	147.18225	150.95221	143.25009	151.20749	148.71156	131.7555
¸ßË¹°×ÔëÉù´¦Àí (29).mp3	139.41074	144.65775	139.07843	127.9358	134.45326	125.07825	139.26114	143.49713	147.6217	153.5499	151.79895	149.1511	148.92416	146.55206	132.58401	157.27605	154.3815	142.67711	121.93192	124.58805	125.444885	137.15436	144.13963	147.64627	147.466	150.81061	144.73311	148.55136	145.14725	137.86787	146.93643	143.7308	141.48639	121.03099	123.63666	125.46845	151.48541	155.35449	162.35498	148.05063	145.94995	146.19656	148.96808	147.2117	147.77193	151.58052	149.5091	149.67114	133.69778
¸ßË¹°×ÔëÉù´¦Àí (30).mp3	130.75972	137.327	142.371	121.58649	122.03545	124.122406	150.4105	148.89667	155.86267	162.26183	150.98303	155.72928	143.53691	139.39554	147.7103	109.12622	106.50108	121.90873	136.48212	132.12863	126.833954	131.11569	139.83954	145.45166	140.04477	135.58124	139.57182	130.60222	137.50552	145.68538	127.68048	138.42139	141.8034	111.42887	119.352295	120.466446	152.98306	139.48114	137.40915	137.78494	126.43362	127.45123	63.18239	85.48375	106.3694	116.48012	117.27225	117.355774	146.59003
¸ßË¹°×ÔëÉù´¦Àí (31).mp3	97.847176	88.16991	88.59239	127.96614	118.57498	108.11737	96.928085	105.25949	104.13316	114.47042	112.16365	115.02191	101.02118	92.59679	96.70987	123.10965	120.646866	119.93073	95.176186	117.31833	134.54099	91.49834	102.94589	109.64545	110.788025	104.57558	96.09055	113.9698	119.70035	123.06735	117.28589	108.165115	104.67441	107.488846	102.68576	97.24252	131.7622	130.40538	123.579346	126.00337	113.918335	98.46066	104.90271	100.95623	97.559784	118.742615	115.71147	124.40462	147.43353
¸ßË¹°×ÔëÉù´¦Àí (32).mp3	125.90404	132.45807	135.83072	98.80925	87.328	82.57644	99.98548	92.20102	109.765594	143.56415	141.71494	137.5252	121.25636	110.2666	109.571495	134.58168	133.35431	127.73201	137.31183	137.73752	134.75787	138.77502	131.5032	117.65078	138.25034	129.23923	126.644775	116.851944	118.43764	114.41294	97.16735	96.34035	101.32502	87.43141	91.770996	111.928566	122.01146	121.068115	128.42207	86.77083	85.75484	85.631355	144.95242	140.64722	140.58478	121.3578	115.71841	116.58017	90.13019
¸ßË¹°×ÔëÉù´¦Àí (33).mp3	155.61368	165.2154	174.26468	121.40619	132.04404	140.01646	154.81902	158.39163	169.2042	163.67574	164.10294	160.81822	140.16534	155.09686	153.47342	149.68335	150.41943	154.80579	150.76682	148.02168	154.16835	95.057846	117.81018	112.74544	130.50383	130.89984	145.81802	149.01115	147.41032	135.71243	148.06967	152.2894	149.85411	125.979454	131.16046	141.8971	160.85254	155.40395	141.80981	147.8995	161.67404	172.93155	147.92816	140.57364	133.38835	149.66278	148.40247	153.5944	174.37796
¸ßË¹°×ÔëÉù´¦Àí (34).mp3	152.5523	147.19614	133.9623	134.09985	134.8185	134.63803	123.784836	122.23775	151.39337	143.64133	137.52289	144.74696	158.68417	168.24403	170.37628	157.21935	133.6778	132.60309	138.33011	144.36533	142.70134	140.51337	144.58405	162.48868	150.40823	131.13916	135.93886	138.93182	130.45755	130.1105	116.94585	116.29989	112.45311	114.08783	107.12538	108.21676	143.5723	139.20453	149.69315	129.93237	125.48663	130.9011	138.99567	149.39297	168.89526	123.861465	104.59885	111.54054	120.49768
¸ßË¹°×ÔëÉù´¦Àí (35).mp3	111.214035	123.64816	129.36983	129.97284	136.94168	136.66077	128.82776	127.453384	127.448524	147.19302	151.77536	155.36627	112.946106	119.266525	128.86104	141.89127	133.1933	123.16182	152.59674	147.80432	150.78647	154.4859	148.55974	148.8757	121.789795	134.92026	135.74869	145.13354	146.04587	146.81427	144.57106	143.21664	138.40979	91.44159	98.41576	105.29236	113.36481	120.386894	121.50739	114.517075	113.91205	128.29335	126.7609	129.98718	127.274895	136.54462	138.6683	140.9418	132.0752
¸ßË¹°×ÔëÉù´¦Àí (36).mp3	117.09975	112.42793	118.72989	84.51669	89.33081	98.96503	122.07506	117.15706	112.08974	104.623764	100.19678	105.73543	111.65483	107.9451	121.55975	91.91319	99.34799	113.639114	142.80817	137.28139	142.25946	133.90291	113.58084	102.164215	118.701355	121.45552	126.240005	110.715294	125.22623	129.14954	117.49733	126.258095	118.673004	119.65555	127.95044	117.0372	108.77948	110.887085	112.58855	130.34932	128.05222	120.123535	134.83572	145.78116	144.51941	120.52256	106.26125	92.94162	145.38333
¸ßË¹°×ÔëÉù´¦Àí (37).mp3	119.8694	113.645035	107.75722	120.03987	120.44936	128.32921	104.04466	94.69724	85.2386	121.623344	105.616264	100.016556	86.05145	81.985565	100.63014	95.40785	88.71771	105.10091	153.72081	157.81668	164.92953	121.39624	121.02199	127.06503	100.157425	106.31911	108.87485	120.90765	122.39703	125.26714	129.20547	129.2179	131.8739	142.58371	137.68387	142.19495	137.90016	136.75659	136.24896	116.10861	113.64268	113.764465	102.10417	106.401695	110.424706	167.10703	161.45392	163.34616	125.44322
¸ßË¹°×ÔëÉù´¦Àí (38).mp3	131.46829	142.03662	140.57677	157.68564	155.2349	153.11722	154.60442	158.15616	138.98883	161.73825	161.8352	144.65005	152.29218	154.61316	139.21265	152.47682	155.90372	152.66705	153.65216	163.3068	157.09782	143.26556	148.68091	140.55621	132.9266	147.23297	148.82063	160.89233	160.0347	159.68411	162.19064	162.08923	165.09862	131.77171	145.07321	152.93564	156.0982	166.97812	169.6471	143.47581	144.20125	138.73666	152.8963	157.79692	165.61597	140.27026	150.40411	166.02707	162.4732
¸ßË¹°×ÔëÉù´¦Àí (39).mp3	155.77856	159.02985	148.10225	136.24274	142.11182	139.24689	167.2175	158.12341	152.1708	128.31732	136.49803	140.76125	120.71517	139.31175	148.95023	152.17795	145.7891	131.5989	158.61526	155.60991	152.49626	150.23656	149.00522	133.7567	144.18411	140.61494	125.76141	136.10269	127.1431	122.48485	125.32433	133.51276	130.85143	138.31177	130.52014	121.03079	140.62065	149.32018	145.23758	153.18048	160.4089	147.7792	120.777756	134.3343	144.10074	164.89084	164.27225	155.16974	167.91867
¸ßË¹°×ÔëÉù´¦Àí (40).mp3	128.6982	95.47543	82.93151	114.98233	97.95643	96.20694	158.67072	154.275	137.75195	122.14864	115.51761	138.77637	125.08635	110.851204	130.73248	135.47177	154.38495	148.62549	129.09412	112.65523	117.95964	125.41252	108.893845	123.75765	116.36699	114.224365	140.39119	98.69173	92.97339	98.044205	103.15375	98.58048	125.76018	76.49591	78.68393	67.83032	142.95474	118.543686	104.23329	147.0566	129.7367	103.70642	171.65378	166.65991	144.42227	106.524414	105.21001	128.24957	126.90134
¸ßË¹°×ÔëÉù´¦Àí (41).mp3	134.20511	141.04637	139.17438	155.98566	145.41739	151.15135	147.60957	145.95917	151.79884	117.93066	117.06354	127.09433	145.90735	140.975	139.47202	138.44548	138.76352	131.21518	130.95406	130.87901	133.95421	136.66551	137.36905	149.3867	145.38905	137.69708	151.63788	126.52919	119.760284	120.121666	146.04617	143.28198	135.84967	145.21283	141.34378	147.37102	153.50949	137.37692	126.079025	134.06708	138.39023	136.44963	140.0917	148.84615	149.31705	119.52957	115.927216	127.72159	141.69855
¸ßË¹°×ÔëÉù´¦Àí (42).mp3	149.2034	177.82477	179.1101	136.02304	172.22946	182.77344	204.21332	202.61372	176.5225	139.1307	167.28561	178.19955	197.12524	186.37128	142.43217	195.15022	198.54999	197.27148	164.22223	173.95636	152.0355	160.6235	184.8594	177.01083	190.73901	194.89822	193.5037	187.44193	194.66266	195.87117	189.88806	195.69592	197.25949	179.91727	176.8216	159.46725	158.11952	169.33344	168.54132	145.10004	164.15598	165.36118	160.5055	157.60681	147.38385	149.20651	163.54324	168.0932	172.36462
¸ßË¹°×ÔëÉù´¦Àí (43).mp3	57.678978	57.127518	55.58866	147.49277	140.22372	150.1021	70.59042	73.974815	88.16587	120.78863	102.95546	111.209656	111.492645	116.37393	119.25628	104.06375	101.74895	92.06918	120.152664	117.584	111.62752	90.90329	82.40608	101.117676	118.839584	107.42876	80.2718	159.5174	168.18323	177.1149	128.89363	118.9165	117.07471	124.33493	127.09543	133.17181	112.92347	116.115685	122.1561	127.758156	133.78952	130.33856	149.42189	148.36526	157.74422	128.96124	134.89352	137.13571	97.61198
¸ßË¹°×ÔëÉù´¦Àí (44).mp3	133.23196	139.32132	136.61191	141.86786	148.05624	149.40631	122.961266	134.35788	140.49551	95.80054	92.94986	85.880585	143.82803	143.75034	138.7639	134.18134	134.12825	130.97871	143.76778	149.49016	154.01947	110.517456	121.97594	130.90651	128.67014	138.48288	136.63556	106.17447	109.13902	108.32764	130.64182	134.4796	135.45703	142.6037	136.7975	133.87625	126.24712	138.1955	144.79031	133.34827	135.42422	128.84995	121.82036	134.07881	133.82997	131.08987	127.0495	116.34476	125.38878
¸ßË¹°×ÔëÉù´¦Àí (45).mp3	130.19554	131.48831	126.92292	115.35112	119.23186	128.65857	122.76904	122.89404	125.01501	131.67291	126.57866	125.80467	131.39995	127.60777	126.701035	123.099396	112.77456	110.23876	144.91818	142.2446	139.27673	147.77003	144.1706	138.35474	127.39496	128.44485	123.328514	138.25284	135.54733	133.0541	125.73873	120.24188	118.26874	136.74861	143.28688	138.6018	146.98166	150.16493	141.08022	140.73596	142.18835	140.51578	141.56604	138.15237	131.09131	134.50043	148.59926	150.73851	143.69882
¸ßË¹°×ÔëÉù´¦Àí (46).mp3	162.54765	157.9942	144.45776	130.30078	139.6978	149.654	133.83249	141.04776	144.78816	142.44238	158.0843	165.1278	174.54779	163.16713	163.51462	137.49759	159.81949	160.25394	168.99768	161.7526	170.87201	164.27916	164.03836	167.66504	160.62442	156.88943	141.2608	149.52695	142.07898	128.66942	151.29382	154.88031	131.39764	171.3269	170.28613	163.0567	127.41539	149.37624	166.2145	145.65118	159.33296	155.61838	167.12192	171.34973	150.67325	145.5457	159.00258	169.61923	152.79967
¸ßË¹°×ÔëÉù´¦Àí (47).mp3	114.46417	105.22867	109.95259	133.70508	127.57169	123.31856	114.053116	101.8026	115.387955	66.37038	69.44885	89.78711	118.91335	110.143875	95.24274	116.2106	115.07681	123.12218	108.146774	117.52709	128.9237	76.75411	64.22983	87.243614	93.03436	70.09274	71.05328	107.997986	101.332115	99.95335	131.04993	138.61484	145.05048	70.61136	57.296658	55.307392	102.31932	106.47712	116.45127	85.49734	78.69866	77.41508	126.96054	120.98201	126.49203	89.08495	114.86845	126.03357	49.352226
¸ßË¹°×ÔëÉù´¦Àí (48).mp3	128.98813	127.9366	125.783844	114.99803	115.86354	120.24301	99.20625	107.840576	117.82365	119.99086	105.42868	97.308136	107.12593	91.22095	106.46855	122.93364	118.47667	119.58601	139.96399	140.83408	137.19586	118.563	113.868324	116.842896	127.773254	124.247345	129.46523	121.01659	128.22952	128.49956	125.55907	127.77542	136.48251	129.41888	131.80235	131.05362	139.08624	140.1972	148.40063	141.11331	135.98889	136.07281	116.83194	107.61209	107.07709	121.72102	118.77646	117.10031	127.68899
¸ßË¹°×ÔëÉù´¦Àí (49).mp3	130.08554	134.94653	131.63086	66.11972	69.47892	87.975815	158.92848	148.75745	128.52913	141.04776	105.32791	110.55385	89.01982	100.71038	107.84624	120.06591	135.22249	140.50003	130.18642	131.59976	129.07727	171.92743	166.63432	173.03577	150.97034	147.49821	130.87119	129.44452	96.054665	83.39387	92.45307	90.12224	81.27091	138.58282	134.03522	122.10202	92.47318	99.615906	114.593704	142.94208	156.39792	143.18976	87.06219	87.13101	102.97588	135.76541	136.85468	138.01425	96.482086
¸ßË¹°×ÔëÉù´¦Àí (50).mp3	149.5936	155.57132	160.13632	147.72946	154.79437	155.7355	125.232895	136.84659	144.1498	126.65083	149.74634	151.58887	132.78436	151.10576	152.71552	151.95848	152.57973	158.8851	148.8386	141.61365	131.05922	150.77203	154.0876	158.15054	168.33243	159.9104	150.36316	144.82706	146.5904	147.01465	152.66333	150.26178	141.55603	130.79446	143.26819	151.38358	148.51678	145.52122	141.50348	151.564	157.24005	151.07652	144.2587	144.04694	130.30804	147.67058	153.65918	155.25418	144.6465
¸ßË¹°×ÔëÉù´¦Àí (51).mp3	141.75156	141.35582	126.11705	131.80475	127.80861	126.67967	117.469055	113.687584	113.95831	107.86606	100.777695	97.018845	108.37633	105.40631	115.14987	110.5244	94.942825	100.38187	138.131	138.62576	134.72269	123.07698	112.89091	115.962006	165.22269	170.30539	179.21136	168.6593	162.78299	159.8219	153.49518	165.79373	178.6734	129.72997	144.37616	141.6459	130.72485	153.54053	151.00604	143.31541	141.65355	137.80206	98.00629	98.62662	105.44053	121.22768	117.02508	121.87976	112.00963
¸ßË¹°×ÔëÉù´¦Àí (52).mp3	151.50645	158.99979	168.1374	152.33296	142.1354	139.51851	105.73427	103.92876	102.88021	109.32296	109.344666	104.945175	107.9437	108.34836	107.59597	145.19086	126.77244	110.2014	135.46043	135.01556	134.9505	112.06917	109.287766	120.27876	140.50824	133.89038	138.68799	149.22151	155.70377	150.24149	147.63937	147.17828	148.7131	152.23871	146.27542	154.98486	147.31033	137.26802	128.05646	164.38063	150.41357	148.26855	133.44894	123.42346	126.25647	127.30458	124.8991	134.96802	121.574814
¸ßË¹°×ÔëÉù´¦Àí (53).mp3	128.78195	129.33862	127.98271	157.47249	144.93355	137.51657	158.43472	139.60536	123.401535	158.27646	160.98026	165.28217	138.13028	137.19885	150.40027	126.793564	139.51279	153.27902	152.4547	166.80412	175.29898	152.71797	154.34569	133.21744	119.331566	133.65503	145.98537	139.92868	142.94205	146.38304	128.95938	142.64603	144.4381	139.2456	145.18636	151.95844	132.47534	141.04007	145.93936	147.2821	146.14703	157.2127	149.8154	141.4654	121.89681	163.29428	154.76065	146.22552	125.89365
¸ßË¹°×ÔëÉù´¦Àí (54).mp3	51.826767	58.0012	81.618744	128.51102	129.93695	125.93594	139.73178	135.91508	130.0521	99.2547	82.79553	100.71344	95.3489	99.3495	103.65615	92.39401	91.49875	89.296555	95.84133	104.39079	108.71649	121.67451	105.65778	114.210724	138.19289	134.93384	125.446655	117.115105	119.9434	124.65292	131.77353	127.33389	123.47618	88.60916	82.74023	100.19896	133.82744	131.58539	124.61155	120.08416	119.66208	118.611115	110.555824	96.04599	98.9411	108.66709	106.416046	113.92191	71.11496
¸ßË¹°×ÔëÉù´¦Àí (55).mp3	169.93958	178.92929	171.75685	152.92676	162.04431	158.61853	154.22037	169.47899	177.69873	168.01465	168.8724	161.52963	158.84427	156.46811	144.31339	168.10089	170.33176	173.75017	167.27141	173.00342	158.83258	124.85338	145.72131	158.34451	165.96667	179.84747	188.68268	169.67929	173.23978	169.33682	185.85004	185.70377	180.3873	180.66751	180.19702	176.47093	153.93439	167.3776	175.76465	169.87802	171.42795	145.0222	147.33052	156.59302	149.60292	176.22607	168.54102	145.25948	147.06415
¸ßË¹°×ÔëÉù´¦Àí (56).mp3	133.96613	136.49905	132.44351	135.21988	140.96126	144.4851	134.02281	128.1467	126.26318	140.07513	142.10464	144.07512	143.85744	132.19513	132.35045	130.3508	129.64218	126.80446	135.32076	139.34879	134.89807	137.44098	140.23753	143.64899	155.30937	147.71594	150.26971	137.0581	128.05392	127.96109	131.86218	131.83232	123.58208	138.49683	134.16501	133.88953	121.423065	124.12579	129.8115	130.70267	127.99494	130.88165	123.87349	123.3432	135.3917	153.6394	148.0543	147.37674	135.29198
¸ßË¹°×ÔëÉù´¦Àí (57).mp3	133.59644	134.84012	127.78617	149.00378	145.96582	144.70477	149.014	162.02126	151.95044	148.6652	148.38275	149.06268	129.0386	139.2371	142.97931	143.42165	133.22565	125.71597	94.25644	93.659676	88.607086	128.11845	140.39258	140.57346	153.8508	149.16371	153.61044	140.23607	144.25815	139.64014	87.57898	88.34062	86.89911	140.62054	140.58414	142.13713	131.12201	133.86932	143.45428	148.46361	142.7999	141.48976	141.32193	149.23904	153.80017	151.83511	141.93962	120.34014	146.05963
¸ßË¹°×ÔëÉù´¦Àí (58).mp3	137.93869	143.69077	144.41443	120.93292	137.24141	143.32571	127.533356	118.717255	118.37933	131.71423	134.01027	131.80103	150.30356	146.00705	150.7615	138.28345	140.43985	142.29106	160.20306	148.89336	139.80444	142.68219	148.65753	151.80762	136.97516	131.98624	128.16945	122.30231	130.24112	137.1755	135.97095	145.6146	140.84381	132.1278	140.13663	140.28146	135.88931	144.34988	148.8717	149.20197	150.28049	138.47723	129.02873	141.10315	140.73941	155.49243	151.68625	148.75812	138.56815
¸ßË¹°×ÔëÉù´¦Àí (59).mp3	142.25003	143.35321	139.13455	104.31238	97.193436	105.07883	104.50453	96.91191	95.6057	116.511734	115.85916	111.75227	111.94265	123.2179	131.3501	108.12095	108.18112	96.68269	91.40824	102.28037	103.44151	114.362656	123.16302	132.39072	123.86496	126.38925	125.57132	119.30292	121.51007	111.10153	129.00995	120.965904	109.41409	120.56671	123.29085	122.35808	95.067825	87.18233	93.59024	112.139786	114.824844	124.589485	129.46768	137.05597	141.81253	121.81755	132.47153	137.94357	115.20674
¸ßË¹°×ÔëÉù´¦Àí (60).mp3	119.30554	124.36476	126.38417	124.85379	122.25377	123.123	123.5507	132.50047	141.85004	151.48926	140.60802	137.66464	118.6209	134.69034	141.1124	124.49922	128.25447	125.02869	118.450455	123.349976	128.59506	117.37849	122.83885	121.316795	137.24246	147.20802	145.95367	130.4679	134.56488	127.86587	113.12892	126.74914	124.169495	121.84708	136.45276	147.02606	146.17203	162.3741	151.83047	108.69493	110.42923	114.70163	104.82715	100.083	100.81173	125.000725	116.492226	113.679825	138.39096
¸ßË¹°×ÔëÉù´¦Àí (61).mp3	153.24896	147.73422	136.42487	149.88544	138.00885	132.52783	122.7829	124.11606	129.0774	155.22789	143.84235	143.90259	132.61455	127.01375	127.50786	141.25037	149.86588	133.78444	136.35376	131.1731	133.78824	143.16068	132.21204	130.78195	141.07138	142.32874	144.81445	151.99188	145.46832	144.88751	147.91919	152.74052	156.01727	146.50108	141.45465	139.1758	142.08208	143.79642	144.96533	135.18979	138.17773	140.4526	149.46417	152.35278	162.05527	131.28227	133.88995	137.40182	137.97339
¸ßË¹°×ÔëÉù´¦Àí (62).mp3	86.03112	81.19902	85.90187	106.51524	105.97929	115.9207	105.30831	100.55492	112.81258	97.137405	84.94911	90.2682	73.15959	79.25788	85.659775	55.292736	51.580997	71.07288	86.12973	68.11694	65.35367	39.157196	35.39861	34.009823	76.16211	65.11883	68.258606	76.57529	71.551254	85.5877	82.89763	73.9528	83.92146	123.09209	102.1398	104.65419	155.24396	144.42766	128.2819	83.60484	65.59849	44.13669	97.829605	87.294266	85.01841	58.1812	62.49853	70.90999	136.16217
¸ßË¹°×ÔëÉù´¦Àí (63).mp3	109.986336	113.17038	116.00523	117.46152	112.660995	116.24074	111.09065	109.88887	107.94684	126.546585	135.61148	140.60605	83.84191	95.219025	100.4726	113.964165	123.71114	125.977005	127.45134	127.04236	128.68217	142.02275	147.78842	149.4781	126.155396	127.41192	128.28543	148.10654	142.06853	137.20433	151.13467	149.88232	147.65549	121.10878	158.93335	155.01108	127.55836	130.48892	137.65524	134.80319	141.79877	150.26997	135.46532	126.90832	127.77728	120.56927	121.03226	124.80833	134.2229
¸ßË¹°×ÔëÉù´¦Àí (64).mp3	145.82507	130.84021	122.93024	146.33875	155.63736	157.86105	166.23438	158.3848	143.61334	103.93645	124.61139	139.49591	160.37311	174.36563	177.0306	87.09569	91.06647	100.74246	170.13094	126.34982	102.429344	151.88107	117.02729	97.26782	177.06454	173.51009	175.73492	117.82582	97.12901	88.268425	119.84042	112.20601	121.67348	75.94893	79.65552	100.78201	161.28651	168.60849	154.1041	133.7013	118.86511	134.5454	98.13282	78.45432	70.130745	89.426186	93.3717	102.00163	74.567566
¸ßË¹°×ÔëÉù´¦Àí (65).mp3	137.80771	133.93044	136.1798	137.42003	142.99568	151.26602	118.02144	122.73944	127.9025	121.33362	99.3295	93.23013	101.07358	92.79675	93.3192	124.92616	126.394356	118.33449	129.50587	128.57831	131.28555	146.62634	142.72006	139.51938	122.33966	127.89609	134.96591	124.01056	119.49983	116.085014	91.434326	95.39202	106.24188	54.046577	66.567566	71.64482	148.48064	148.98163	139.14194	138.13715	139.35672	140.91864	143.67285	154.78387	130.98604	113.199524	112.32553	121.23641	157.77478
¸ßË¹°×ÔëÉù´¦Àí (66).mp3	138.6117	132.15851	138.17728	131.37932	134.76746	130.78381	137.15549	130.44798	131.31024	122.21997	116.79901	121.58492	117.639114	111.45704	115.83922	111.86574	101.91086	99.05101	125.338104	121.95619	124.723145	123.57248	118.56522	121.941574	99.49271	100.07561	107.48699	119.28002	113.45482	118.275314	114.531525	114.643524	114.868805	107.90941	114.99339	123.1301	104.284134	108.41328	116.37533	133.60721	135.60419	136.23076	125.931244	130.62225	137.46516	120.58934	126.25734	127.84223	121.750046
¸ßË¹°×ÔëÉù´¦Àí (67).mp3	44.47795	49.48803	67.822205	1.8976363	8.613549	6.9471464	81.26929	77.42362	70.484314	51.237152	58.480667	50.95604	4.64623	4.7676125	5.436447	14.111145	13.451427	14.104913	117.18517	105.65904	111.91777	111.49555	121.3438	148.45363	49.17697	44.87817	65.541855	76.98747	82.48169	101.09871	91.17209	91.37822	111.50308	-2.7977285	0.31954974	10.633624	65.540924	60.69436	60.784706	29.061237	31.810955	30.636787	167.19891	159.75723	151.84492	161.04233	162.19803	158.24564	107.12636
¸ßË¹°×ÔëÉù´¦Àí (68).mp3	126.23644	125.19436	127.0511	154.4479	155.98965	136.37912	124.73747	152.0432	153.10622	135.32645	161.9443	171.39507	126.19325	140.72797	128.98685	125.9066	127.36621	123.684364	140.95609	145.70522	132.76917	125.29483	121.526596	119.33304	151.05283	167.983	152.04196	133.46051	144.7008	126.78755	130.57294	136.121	141.83388	169.28723	171.82414	135.4979	141.1041	139.22134	125.21867	135.99124	164.57727	187.07764	180.02817	175.62666	155.44646	131.13672	132.3273	130.07724	158.41568
¸ßË¹°×ÔëÉù´¦Àí (69).mp3	128.07732	141.40933	149.94229	122.32002	126.71535	124.456345	146.61777	149.74954	133.53319	180.64417	165.43637	152.18912	170.63348	147.07726	114.92107	158.97758	171.52708	174.88019	174.75703	166.93774	162.71307	148.15866	144.9429	144.33044	155.87619	149.43787	158.85164	120.201416	119.69083	122.57443	184.44919	179.99925	175.98	170.37112	162.84308	156.54195	158.731	146.0339	140.45425	144.50357	139.04654	136.08269	138.88182	134.50122	120.68257	125.82964	124.29498	111.49873	143.38905
¸ßË¹°×ÔëÉù´¦Àí (70).mp3	163.34846	148.7472	160.3722	165.40096	167.82748	181.25589	117.80481	100.061935	97.37815	112.26954	99.23212	104.71704	137.92441	128.50264	136.81668	78.57512	52.321857	44.50708	48.616985	44.86212	56.789104	133.14001	125.267105	136.09976	102.736496	98.152466	94.36898	136.69083	126.84598	122.73663	63.245716	54.408756	51.57615	66.817276	54.827957	52.70737	77.73793	56.079643	65.933174	65.12047	68.41404	70.89093	134.20815	122.218056	132.57323	128.18866	121.297905	131.7405	124.000404
¸ßË¹°×ÔëÉù´¦Àí (71).mp3	106.32095	99.565	100.94116	101.89735	105.43445	106.463234	91.78429	89.63321	95.055626	61.648506	60.36222	68.37511	99.58251	92.746826	103.57649	119.32742	101.54159	101.55066	115.121704	120.2903	122.05058	120.919	118.56474	114.60716	131.66017	119.05712	126.71805	120.58446	111.6141	115.866104	125.18145	117.678764	116.60062	93.75119	91.20778	97.88712	130.94678	118.4944	120.422325	137.96393	124.68886	132.27914	114.67533	107.736496	108.44063	133.16403	124.7331	131.22153	131.71497
¸ßË¹°×ÔëÉù´¦Àí (72).mp3	87.51642	87.44151	99.79247	108.24511	111.39127	117.39317	102.85664	103.361725	104.06273	118.612656	122.59805	113.947845	129.07632	127.21475	127.63466	131.2855	129.58536	131.87784	122.98948	114.0802	121.30902	87.99129	88.67864	97.959946	124.18713	117.40937	121.05003	149.23859	145.7541	133.21152	130.47284	141.25793	130.77747	149.93616	136.15643	113.9964	122.19777	117.69734	117.17932	61.95668	61.73413	78.08916	123.40098	117.177765	112.7235	150.08318	152.86496	144.96396	133.17268
¸ßË¹°×ÔëÉù´¦Àí (73).mp3	150.27286	144.5113	127.77236	139.06552	147.8778	148.98813	157.15102	140.77768	123.702805	130.97049	139.6931	134.56718	159.01825	151.45685	157.81674	149.36407	148.22066	162.48209	143.65134	147.61282	156.07855	142.53043	145.65842	158.6247	138.35045	146.49445	145.7192	151.19606	148.26263	129.93079	142.29712	143.57404	145.45801	122.858284	123.166954	118.76804	136.46089	129.07506	123.09793	120.40912	123.472496	121.65184	128.67542	128.64624	111.60063	119.57476	123.77734	126.08232	120.183235
¸ßË¹°×ÔëÉù´¦Àí (74).mp3	118.411224	124.00454	131.28639	132.04993	119.233215	128.78667	130.5252	122.41524	115.46013	119.79259	109.19729	111.84175	124.41864	115.082306	124.83994	105.04262	104.196625	107.883286	122.113014	112.93336	115.757126	108.26897	102.95709	104.44141	148.8027	135.61661	134.81981	121.86811	119.231224	126.50621	124.7131	115.372215	121.85808	131.80241	118.97357	118.78893	130.79886	130.12505	122.980484	122.873024	117.77573	119.09677	127.12602	125.43736	127.82887	119.543564	112.37504	123.76277	119.68803
¸ßË¹°×ÔëÉù´¦Àí (75).mp3	117.29887	122.41576	127.0087	127.16072	121.14644	122.4539	116.58289	105.596344	102.13366	95.085144	96.24812	92.40248	109.65946	106.34412	107.37392	123.28389	122.08552	125.43703	131.07425	128.02687	121.56839	117.22507	116.814514	112.12102	110.684845	115.2802	117.91609	98.711975	110.65846	114.95844	101.4005	105.11534	116.84755	102.16666	109.66702	107.72458	131.2273	130.76039	129.00742	117.12245	101.701	98.06908	97.583725	99.75446	116.535866	141.69199	131.61365	123.21719	100.2236
¸ßË¹°×ÔëÉù´¦Àí (76).mp3	119.83537	116.498314	119.32761	137.79453	144.80412	147.03052	147.35936	144.42953	133.04724	166.68207	164.34439	160.94016	130.45831	130.73366	129.53711	104.07242	92.86943	77.265915	116.18676	119.171074	117.72902	144.55191	149.15906	156.13596	144.5162	139.86642	132.25632	126.67502	142.30173	144.93271	115.61067	118.15115	136.1753	114.21004	105.236694	99.776344	131.04138	134.59692	128.85132	148.69098	140.58133	128.91147	163.78484	166.06631	166.9306	139.49081	144.30176	145.90259	129.49928
¸ßË¹°×ÔëÉù´¦Àí (77).mp3	118.353516	113.03938	114.50876	132.87115	131.1267	137.66348	125.54199	122.55455	117.52716	119.85864	122.78358	128.97162	136.45969	134.22034	135.73346	111.03862	124.7699	130.34204	96.745255	102.80182	108.81829	119.18251	116.37066	114.76749	110.22458	109.62001	118.2731	104.993004	100.85326	101.71496	94.08203	92.82912	91.626015	139.46466	144.86713	141.5214	106.15255	109.18799	112.54335	133.13834	130.10672	121.730835	129.75949	132.04742	130.58362	126.06122	119.64715	119.92198	130.59518
¸ßË¹°×ÔëÉù´¦Àí (78).mp3	106.001	104.78978	109.73407	104.42474	102.47023	112.916306	83.2677	78.53761	80.4912	80.662766	84.65589	95.04201	106.29282	110.96901	114.694	92.879395	94.41817	96.68295	95.34583	92.338486	96.25973	64.68754	64.14104	68.90737	87.79926	83.13883	89.84238	103.728035	108.60634	111.38245	98.76883	92.76662	89.34878	95.65526	79.19933	69.48868	59.37506	62.743736	69.03282	70.50683	73.831985	75.55429	103.569016	93.62123	80.28179	88.2189	79.93329	85.967995	71.7479
¸ßË¹°×ÔëÉù´¦Àí (79).mp3	155.90356	169.184	142.23077	205.36234	193.23593	156.27682	193.97945	182.51846	143.10257	149.94435	168.80753	167.63748	172.12003	186.90765	170.85568	151.27853	170.23125	174.12442	136.83958	165.69608	175.65398	135.9294	162.30685	172.0553	187.03061	196.39067	196.7656	150.57782	181.39734	197.29552	178.15543	176.18724	173.70154	164.53516	175.66495	166.69974	156.28214	171.6134	176.75256	138.9743	161.86917	156.49783	191.34447	191.29413	185.07974	173.39302	167.19089	142.20993	142.45506
¸ßË¹°×ÔëÉù´¦Àí (80).mp3	123.57605	128.7725	130.38914	110.69826	119.77631	112.73901	127.263	122.55934	124.491776	97.13225	93.82185	89.48146	137.12569	132.2045	128.2538	114.190445	109.391525	112.3403	125.436	120.46709	121.29398	116.8572	113.486725	118.94654	129.83707	132.81805	131.63951	131.25693	128.60378	117.24332	106.59122	107.59801	119.607635	133.77563	143.52583	141.69153	138.6691	141.53708	141.41547	137.63318	138.81424	141.86646	130.33548	139.16956	131.80629	144.32895	142.95227	144.65854	97.385864
¸ßË¹°×ÔëÉù´¦Àí (81).mp3	144.92029	151.08751	144.95026	118.370346	121.30014	123.909546	140.69241	145.90842	146.11038	136.22092	140.28531	137.35455	137.75134	133.28851	131.82385	133.25159	131.0018	130.9242	142.03967	140.19745	143.27289	129.75171	133.90053	135.02603	150.99663	145.34174	146.15683	123.41144	129.73627	134.12193	126.43359	136.45065	139.96155	138.0918	140.5259	139.00912	134.43846	141.75333	144.47632	129.7125	137.10347	140.54956	136.62976	139.97327	140.54205	133.01443	133.5777	128.19922	154.21622
¸ßË¹°×ÔëÉù´¦Àí (82).mp3	137.80646	138.56812	135.27328	108.12416	108.79097	117.51155	92.34476	85.837326	90.9279	146.21017	156.4542	164.37311	127.743034	143.29492	145.1449	130.52557	134.255	132.19507	115.078766	115.28018	122.33417	108.326775	107.549736	112.63678	148.14441	142.43709	141.03302	143.18198	144.05171	155.37296	131.38275	142.46211	145.98148	97.56435	96.43557	97.526855	117.89758	92.55707	75.22566	123.88055	127.15535	136.67511	129.37675	134.95282	133.84964	123.89565	128.07204	129.7703	112.6418
¸ßË¹°×ÔëÉù´¦Àí (83).mp3	125.74542	124.60516	123.45828	68.21202	76.459854	87.99601	89.30621	103.781555	104.11136	89.05426	100.96622	104.64163	66.26542	87.52794	96.34183	70.57228	61.493797	67.219086	82.793465	77.71425	75.17485	29.464893	26.05769	21.784489	123.20828	117.91583	112.998695	94.95282	93.03114	93.80458	95.911476	99.76935	96.07396	118.7523	120.4146	115.281235	115.67822	110.64577	111.58503	80.4975	73.71713	67.89194	33.66864	42.807602	46.00774	22.70361	18.400284	18.385138	139.32068
¸ßË¹°×ÔëÉù´¦Àí (84).mp3	173.4535	172.5188	169.6503	96.84207	71.11425	71.218475	88.52153	100.968765	121.26934	111.389435	99.7578	92.90077	161.48944	166.56168	151.49203	154.88193	134.09245	126.36258	154.6697	170.98601	178.63226	142.05038	162.37953	158.12152	149.74811	144.3759	130.59589	137.5809	120.86608	96.736374	174.3269	166.1102	148.38858	113.92403	110.25993	145.85994	155.74532	115.161514	108.17461	126.20688	113.7737	129.4194	148.4978	143.66821	120.744736	121.37101	118.249054	135.37372	125.86112
¸ßË¹°×ÔëÉù´¦Àí (85).mp3	104.91118	103.271	109.95108	142.59988	136.94077	122.4863	131.91904	135.39319	143.1414	151.79727	141.09676	125.72533	99.83596	103.97046	99.801384	132.36761	130.56528	140.2624	124.78299	113.01542	117.208496	123.86537	132.01105	129.68958	106.872086	105.116104	101.35678	127.18843	122.27695	128.22495	137.82158	131.8834	141.0007	129.67319	125.39891	127.705444	98.165634	102.34331	102.768654	128.15887	133.4021	131.63013	136.67014	145.34528	147.15816	106.92569	110.96621	120.812294	142.20377
¸ßË¹°×ÔëÉù´¦Àí (86).mp3	97.62018	99.86299	105.99917	95.91353	88.93448	92.139725	108.19939	111.960365	113.122955	112.297516	109.80516	113.39094	95.19259	91.92641	96.15741	91.29576	91.56242	91.73807	53.336967	57.221786	61.628845	104.308075	98.58725	91.48497	105.203964	87.553696	92.10449	124.311165	115.11806	123.98825	118.792625	109.87722	117.07092	113.63162	115.4147	123.66517	127.41316	127.18221	129.08409	110.64334	102.16232	99.88078	111.197174	103.21658	110.57629	114.09642	109.742615	109.296	122.549545
¸ßË¹°×ÔëÉù´¦Àí (87).mp3	112.165726	100.78135	100.88958	139.02776	139.66711	139.99257	96.50935	95.91757	98.794815	116.64933	118.93924	120.43768	94.35794	93.6638	92.25717	123.58942	126.70552	130.58899	119.599815	104.79121	114.4314	111.02724	113.45658	120.51642	123.30309	109.8714	107.778534	116.126495	122.813446	121.846756	103.60988	98.886505	109.33441	90.45187	103.75101	113.55707	68.586044	58.038044	44.474007	66.91278	82.17456	97.350296	86.796585	80.60803	79.0776	57.820343	63.834316	71.84157	112.313736
¸ßË¹°×ÔëÉù´¦Àí (88).mp3	144.39124	143.82231	146.08649	131.56236	144.51741	146.32886	135.44418	139.77948	140.93237	146.35777	149.16322	135.60071	154.16173	152.99268	139.22964	155.36522	150.68875	148.344	177.21384	165.96912	161.20544	157.21237	164.60394	160.27356	152.18771	164.55038	171.73718	166.07803	156.8124	145.50247	152.97394	161.4278	160.53712	172.56776	169.96683	148.27026	167.43474	167.01224	168.11998	155.49252	160.1562	167.86998	162.75381	155.68546	144.93509	147.85611	148.83113	146.4206	141.76196
¸ßË¹°×ÔëÉù´¦Àí (89).mp3	146.05719	147.55518	152.04857	117.739456	126.38155	126.2128	147.99126	144.94937	136.70892	141.57437	142.85849	148.81313	137.52438	144.57632	141.26018	171.55531	168.35843	168.63654	106.52666	102.3353	95.91192	146.07184	140.90796	134.65408	151.59166	143.42188	142.39613	136.44571	132.90936	136.03015	112.631485	114.3474	114.46428	135.83551	131.68405	122.931335	124.72664	106.775856	102.43962	115.98894	115.37556	121.7457	130.16748	128.44293	131.11731	114.47096	125.029495	127.10574	136.51312
¸ßË¹°×ÔëÉù´¦Àí (90).mp3	43.266277	44.89639	50.870556	57.84942	50.37509	53.148224	24.890533	33.43934	49.643322	126.185165	123.7004	122.74382	56.260162	46.875954	52.51741	20.149883	20.70818	17.686325	63.773174	58.786842	68.35495	58.20508	57.115593	62.565495	104.658905	98.06198	95.55185	78.195885	69.0211	78.432434	29.167517	35.917027	46.480255	22.731434	23.86963	25.06007	31.27393	35.577187	40.926704	24.276962	18.285725	18.471855	98.62984	81.9274	86.322495	42.3963	38.07375	39.675793	39.3713
¸ßË¹°×ÔëÉù´¦Àí (91).mp3	163.46579	154.52184	135.29608	141.18738	140.82803	153.9523	149.97128	158.52028	146.63963	158.6597	153.90094	154.71158	145.87529	139.92117	138.81178	129.55032	134.05249	143.28564	154.03183	159.24548	149.859	147.57799	135.67145	146.3877	134.03004	143.93451	140.91605	170.30502	155.81042	144.8801	131.65176	144.10893	145.88744	133.78665	144.33977	132.72633	175.1998	164.80814	146.60423	146.38704	151.47993	154.41714	136.40564	135.16364	125.87505	155.05609	148.4827	128.715	132.88818
¸ßË¹°×ÔëÉù´¦Àí (92).mp3	161.5042	158.82062	143.6647	178.06424	177.67609	164.60136	175.17755	174.41882	176.2821	176.63933	169.37791	167.39088	158.00056	174.64404	172.88824	167.86368	171.6372	143.16492	175.2852	178.6897	178.2203	173.0926	180.80356	185.93204	162.80566	175.43405	152.68903	160.65726	165.47797	131.96011	123.367645	143.34949	153.74854	126.86434	159.94994	177.9986	142.07588	159.15186	170.51968	178.90694	173.07932	147.84058	140.12047	161.52692	166.05066	148.62244	157.68942	144.79266	166.76292
¸ßË¹°×ÔëÉù´¦Àí (93).mp3	156.56476	155.76694	146.87837	154.68292	161.68927	161.81569	157.80234	166.53317	162.4306	104.80897	104.52653	104.15967	146.1051	146.26205	142.06197	165.82938	165.05048	167.82222	158.5776	158.74873	138.00375	140.56657	159.0479	167.38078	123.28662	122.90941	126.92598	164.86743	156.71317	142.27802	149.64996	158.85666	143.55603	133.97232	152.91458	148.3198	158.11151	157.76599	135.7469	143.76503	147.39308	142.694	152.09042	143.3898	134.25903	157.754	161.68192	167.84467	163.49655
¸ßË¹°×ÔëÉù´¦Àí (94).mp3	139.32532	147.67487	151.5098	130.9899	128.01581	129.3523	109.86751	114.566154	115.55344	100.787735	97.9001	92.77249	127.01592	123.91698	117.52615	149.70563	143.08636	142.98413	140.13522	140.6641	135.41362	123.00501	131.80493	136.95973	108.681625	99.12508	101.83687	145.33864	147.46912	149.40668	104.722336	109.822525	114.73116	115.50257	121.71343	127.963036	137.46599	130.86263	117.202126	109.4542	104.13287	99.507095	131.84207	125.348434	129.13773	104.54938	95.9564	100.03626	80.85135
¸ßË¹°×ÔëÉù´¦Àí (95).mp3	123.0259	121.50011	124.16278	117.64494	119.93207	125.39265	113.07031	115.50276	108.91907	144.16086	139.10513	152.19408	104.92862	99.92463	101.72529	54.61306	43.058243	42.217964	131.63013	124.412796	124.55757	137.15848	135.16095	146.1354	130.55219	142.47934	159.77994	134.99553	131.18256	139.33537	134.14757	135.71854	153.53415	128.48874	118.881805	124.991	128.4354	124.244514	126.71528	141.2063	130.103	143.88525	153.97577	141.29686	150.12106	135.0582	138.4339	153.09926	148.56787
¸ßË¹°×ÔëÉù´¦Àí (96).mp3	158.74033	153.85791	154.64944	122.649254	117.55973	118.25543	179.74825	165.36624	138.34589	134.96709	146.31566	130.56573	171.52776	165.83499	158.05304	146.28961	158.88618	170.43027	156.03995	156.7963	148.68776	171.01842	171.98901	175.95575	167.59366	170.33067	167.64761	159.1203	165.32262	172.75613	160.78252	157.3539	155.70624	157.92114	168.40515	167.57178	169.75793	172.64331	171.33029	157.22125	152.92299	140.36818	158.71866	165.21912	161.14998	166.81168	167.81201	145.26225	130.65762
¸ßË¹°×ÔëÉù´¦Àí (97).mp3	92.283394	86.491486	96.17817	105.98033	98.52127	107.7764	158.44153	140.2597	124.25242	102.38153	102.30281	119.45035	99.25836	91.02996	95.80475	144.81085	136.34523	134.78757	153.601	132.81947	123.8764	130.31882	120.58664	119.61203	143.19421	139.25345	127.009575	123.454315	114.74343	114.42878	138.17249	134.16766	130.4927	114.008965	114.6625	124.52617	68.36095	56.329758	74.115814	61.147232	65.8357	79.45477	132.82324	125.06502	133.5033	129.58513	121.882935	118.40261	135.56589
¸ßË¹°×ÔëÉù´¦Àí (98).mp3	115.954636	125.64518	159.23357	118.92946	97.82752	108.05409	158.8135	168.56706	185.89426	153.25691	147.64581	139.74503	139.19202	119.831894	119.28534	177.86197	128.70776	106.01437	152.20389	169.91013	179.85963	83.621765	80.89866	86.231705	138.77315	121.75101	117.81851	118.449	124.539474	133.80197	158.80763	172.769	185.70657	75.50429	82.096664	77.41632	172.78989	170.9751	175.58461	117.83865	121.93913	117.64345	178.70087	165.60619	160.10529	153.4674	169.03125	168.97214	153.24121
¸ßË¹°×ÔëÉù´¦Àí (99).mp3	174.05292	173.07336	158.95256	173.83276	177.88272	156.68608	182.1948	170.38655	160.91156	178.14389	170.57782	149.16565	161.67752	167.87396	150.62405	158.43872	167.62709	150.57414	178.259	178.08142	159.90344	186.77904	183.18167	193.28967	174.2865	183.29326	182.58902	200.64545	189.18161	175.61325	188.02951	186.70563	169.6969	190.27376	186.85379	185.6041	168.5831	167.11888	175.97824	150.10469	158.04984	159.02948	153.41205	170.20824	159.11191	167.10388	166.94928	160.75363	144.00204
¸ßË¹°×ÔëÉù´¦Àí (100).mp3	122.014755	116.28755	123.36679	122.60405	113.38081	118.40854	124.30229	128.17331	124.11779	118.14189	130.19556	136.32393	125.56604	127.61427	121.9919	136.20667	132.06644	127.67343	125.46446	136.66422	148.7362	134.61511	125.940704	127.35092	136.24893	136.69325	138.21405	127.841446	130.0433	129.38493	127.82761	126.63492	127.869484	144.73642	136.02419	138.63005	66.95224	69.92786	68.93846	109.758484	108.124985	106.39377	122.75921	128.21404	125.45383	132.58469	132.63881	129.18251	115.59393
¸ßË¹°×ÔëÉù´¦Àí (101).mp3	121.812515	130.44772	140.55582	135.93602	136.88809	145.72797	132.9284	134.26372	133.46307	149.8559	135.95755	142.48357	144.36842	145.5492	153.47925	131.13147	127.8114	128.51544	131.58563	135.918	133.86649	124.07059	126.8611	134.16776	117.77298	119.38516	130.04413	130.36835	143.57547	148.79596	139.65805	138.29576	144.55914	129.93271	127.96342	118.67175	144.4732	132.20859	137.4277	157.68245	151.99078	144.0008	148.77896	148.83707	152.1932	171.70435	163.54532	157.84766	129.43193
¸ßË¹°×ÔëÉù´¦Àí (102).mp3	178.94653	174.79428	179.47327	155.10759	164.88667	161.22397	141.7793	145.46838	132.51823	150.97531	145.64154	147.1098	168.17801	170.3723	159.4423	159.94849	153.16626	139.10945	143.11508	156.64227	162.89761	127.81253	142.34207	124.4147	135.35065	133.9017	125.58504	133.71002	152.62915	147.36676	148.57532	163.38632	161.33353	135.86707	150.59573	161.4281	141.56906	146.35858	144.9786	133.59128	137.65103	132.18718	150.79593	151.1926	130.76065	124.161285	142.63696	139.06992	162.29758
¸ßË¹°×ÔëÉù´¦Àí (103).mp3	151.93985	147.0022	157.09406	105.604164	97.13454	100.47719	122.510925	116.28597	122.801025	131.27328	130.26425	132.25786	94.57086	89.60868	92.109085	119.85059	116.187744	118.11186	110.2395	104.368286	106.514755	105.27585	98.582504	108.120575	82.33798	78.91099	87.93286	121.55351	116.71933	120.55922	86.81874	77.80522	79.362595	96.342865	91.9767	105.050804	99.71448	102.87355	108.576035	113.06973	109.351555	118.891815	123.06959	134.35706	137.0824	127.50215	124.58401	125.050575	110.955
¸ßË¹°×ÔëÉù´¦Àí (104).mp3	148.99448	151.34833	134.74876	126.760056	135.76007	136.47855	102.31978	111.88761	117.26193	133.83192	137.69211	130.03932	134.16617	136.70164	134.61755	161.83981	161.75076	144.16048	107.5368	123.35641	114.379395	132.81917	141.06519	148.53917	126.629166	133.01843	132.75687	103.71947	104.20212	108.22542	152.89807	152.82036	147.42227	116.76689	126.95703	124.794304	131.87239	137.32732	124.431915	133.64238	131.96802	137.88354	148.7911	146.71704	151.49278	127.25444	125.84445	135.02528	137.68826
¸ßË¹°×ÔëÉù´¦Àí (105).mp3	160.23889	167.86542	159.32607	146.22275	157.706	151.83209	149.80676	150.74727	157.6886	147.58716	155.91232	162.54909	118.32155	134.69373	132.88385	147.82263	158.20436	152.91345	136.46301	155.03429	169.33423	145.19893	145.13809	143.55383	112.811806	112.6855	109.17598	120.36254	112.08261	118.27963	99.939606	102.343666	112.56153	110.87979	114.40635	113.00664	124.8533	134.20634	140.69635	132.73679	126.885284	119.51239	106.72052	105.81366	110.76462	85.450485	82.366196	90.00729	157.72168
¸ßË¹°×ÔëÉù´¦Àí (106).mp3	144.36226	137.38728	137.96346	123.04792	125.69063	127.003265	124.492744	114.2457	113.6093	143.87766	133.6325	121.30757	111.06869	120.37683	122.69808	154.97488	149.27179	154.10376	124.8704	125.60662	124.54284	124.52601	125.58646	120.10161	140.41333	137.86526	131.90395	152.58215	146.47052	140.3829	151.04286	145.80948	141.2116	114.82541	118.39925	115.63481	123.80701	126.84227	131.10287	115.7697	112.33409	112.2849	117.742584	126.060005	122.14482	110.40257	112.394035	112.85338	116.061615
¸ßË¹°×ÔëÉù´¦Àí (107).mp3	132.51111	132.19269	127.87047	144.36246	141.12808	129.8943	143.548	143.41202	127.13055	85.48555	86.672005	89.17772	64.97279	71.516495	75.121155	105.77092	107.86746	96.68278	73.63663	90.16933	111.45804	133.64938	128.39926	118.50065	85.32179	94.89614	91.86122	110.49497	105.477005	102.73481	130.36423	123.90948	110.742874	86.20521	85.02361	95.02753	105.48717	99.26512	97.72427	132.71838	135.4159	127.77867	113.65663	109.7334	110.46979	78.08513	78.63612	75.62013	118.4442
¸ßË¹°×ÔëÉù´¦Àí (108).mp3	147.15083	144.29984	139.35744	132.77225	126.65947	114.31646	116.2634	119.3956	125.98364	135.69067	156.46576	165.05138	145.77142	153.56374	153.09567	131.13303	146.41086	151.8634	157.5726	154.1595	143.53702	146.39886	147.71187	148.67572	139.93784	137.0279	149.58382	129.95679	132.43524	126.67373	137.27383	122.586914	119.24051	132.44516	129.11783	121.60628	138.01358	137.48006	128.25674	140.99121	145.80106	147.23152	93.3972	114.28076	126.25021	124.58598	117.41275	108.47447	108.12418
¸ßË¹°×ÔëÉù´¦Àí (109).mp3	84.01425	82.51695	81.51811	82.22115	82.95383	89.47258	102.0929	96.69765	99.6611	107.70531	105.40014	106.324684	97.04343	86.17668	81.7275	93.690445	90.23094	96.343704	108.06853	99.23868	108.92866	106.269066	92.314476	89.87773	99.318695	91.40547	100.15573	107.184525	99.41507	110.89877	98.68705	95.070404	105.53461	119.28492	110.5045	114.87785	102.38817	102.860756	107.377426	126.21361	118.92505	122.501785	119.65788	107.72327	112.29531	97.03267	90.432724	89.47654	90.295364
¸ßË¹°×ÔëÉù´¦Àí (110).mp3	41.76151	30.574844	35.07292	61.177948	68.18238	85.05415	54.458065	59.137974	60.27767	101.16945	92.92582	105.16496	80.1264	78.494705	94.13232	131.68968	115.06629	134.05487	86.166115	76.49982	101.9391	132.45854	118.02763	119.78369	138.86592	119.38221	133.07251	103.44477	91.8869	107.63391	82.68883	79.53212	78.451004	56.96086	59.37037	56.78437	144.35756	121.17616	116.71482	86.73313	65.279785	73.94678	72.00862	64.540085	87.74713	19.568386	18.763508	21.624071	112.701935
¸ßË¹°×ÔëÉù´¦Àí (111).mp3	128.80646	136.80789	134.36273	146.29501	160.34843	161.98633	168.4862	162.3624	155.04178	188.83197	178.84866	176.0481	143.6561	154.50555	153.56996	137.20787	138.36159	135.28716	138.02307	147.4987	139.51413	136.25142	141.10405	150.63391	134.65598	134.55661	122.711	172.25061	162.47232	154.41705	163.22702	163.8544	145.13004	169.50438	175.6116	174.46448	167.41167	175.36237	181.15932	142.11102	157.04175	164.4057	152.61293	165.17453	159.8429	151.121	161.5674	166.15439	148.96013
¸ßË¹°×ÔëÉù´¦Àí (112).mp3	125.965775	127.102715	127.73297	112.35872	112.66606	110.11867	134.46542	135.54007	129.92938	120.87146	121.81335	133.44775	136.39203	133.68362	139.08766	124.36594	123.36598	127.74455	141.57303	139.93724	136.1717	137.73843	134.28485	139.13048	150.18936	144.03085	134.7331	148.70111	142.16855	154.3522	132.03783	140.4556	150.32544	135.8263	130.08208	127.47531	113.24219	111.681015	107.112885	157.56831	151.67908	144.24532	134.44528	135.14032	134.3291	140.82866	142.694	141.93759	114.142166
¸ßË¹°×ÔëÉù´¦Àí (113).mp3	161.50586	174.26645	151.76988	131.55075	139.31824	148.7305	156.56165	168.59216	161.95233	171.53088	171.57007	154.04617	160.60155	167.57578	159.47333	171.85144	177.49545	184.714	153.14441	149.68356	140.5078	164.43588	172.07227	168.00276	145.01682	153.71718	156.7926	133.30951	155.53418	162.22926	148.10783	146.9719	130.74265	162.97504	161.57782	162.67249	172.52948	171.38425	176.90775	147.29456	152.7031	151.7233	145.32646	171.41234	172.74707	135.12207	144.2831	148.3352	134.90753
¸ßË¹°×ÔëÉù´¦Àí (114).mp3	136.91818	143.66014	149.00946	142.59386	155.30788	158.71796	142.17767	139.25766	133.06631	129.26923	132.96436	126.04704	155.18561	150.65497	143.36041	162.56882	170.41025	151.60075	123.567535	146.63596	166.74628	153.97205	157.46318	154.88232	158.2976	155.77924	156.52075	121.132416	118.40922	111.5606	131.16437	134.84201	136.87999	195.99762	179.34305	160.72015	174.3505	169.74596	159.39148	139.63812	138.10098	138.99811	129.56528	126.30941	134.0173	123.18806	116.766495	125.11826	136.23346
¸ßË¹°×ÔëÉù´¦Àí (115).mp3	138.55676	133.79947	125.28801	143.36148	145.99252	152.48462	141.9199	139.96094	147.99129	127.093445	146.50188	164.31403	135.32373	132.84053	135.35034	176.69043	167.04976	160.91382	138.03897	144.00172	142.53894	152.10008	150.58385	153.18556	152.60919	150.82587	134.36159	147.82123	149.07303	150.19247	147.08084	143.41318	146.40802	144.89478	137.28479	140.73224	145.53314	145.63516	136.60803	131.03233	138.40524	141.52359	149.2835	145.67502	144.8221	135.68697	152.25793	167.08655	156.6331
¸ßË¹°×ÔëÉù´¦Àí (116).mp3	159.47964	140.18735	138.79955	113.18905	125.18434	140.76413	109.19269	105.19763	109.19347	117.94086	107.26195	111.31145	97.173416	101.4215	110.67648	101.22046	87.89502	96.16542	152.91476	155.25348	152.80179	114.11163	107.38701	109.84328	124.983086	127.28922	127.746124	134.26321	125.173645	119.81787	102.85054	91.63121	103.53728	127.08871	123.110176	125.03573	112.24593	100.70355	109.55922	148.00139	128.17456	133.60959	136.73116	123.34415	131.91794	111.06778	100.16778	118.547844	125.843216
¸ßË¹°×ÔëÉù´¦Àí (117).mp3	140.28404	143.07327	144.16156	153.87674	150.58823	151.78355	167.87373	157.00055	142.7066	159.8269	165.49771	172.36014	156.65863	155.3562	151.16554	162.23929	155.1492	145.28716	145.55844	145.62439	142.9784	151.5505	152.96594	156.29082	145.65515	149.74466	149.98013	156.63109	167.44257	174.78424	151.20978	148.79083	147.37515	160.40092	161.65378	146.66328	156.86111	156.42636	147.75671	151.48703	154.91914	154.09573	138.51984	136.79272	129.89752	144.73505	143.20795	143.164	147.96277
¸ßË¹°×ÔëÉù´¦Àí (118).mp3	141.71515	143.14792	144.72379	132.24779	127.48044	120.22141	143.32202	133.46237	137.65082	121.8029	123.104706	135.41718	131.49521	133.38713	131.42911	129.6448	128.30304	127.63112	143.65405	134.66312	136.81076	75.39756	78.29216	84.62471	135.55392	137.71838	133.30994	157.76611	146.02724	136.34395	135.61594	131.77834	122.00037	138.27127	131.64658	130.48848	132.9536	126.21009	127.803085	118.3777	118.4205	127.30919	109.4552	106.45621	111.39555	121.91285	113.651054	108.411194	126.98034
¸ßË¹°×ÔëÉù´¦Àí (119).mp3	145.03424	147.56812	148.42662	81.5743	71.3314	69.22176	22.745491	19.667305	22.327389	-2.7234936	-0.077741414	-3.3513093	-6.4755983	-1.2890723	-5.991022	-2.2026927	-4.383591	-15.802722	121.38864	117.547195	122.3271	121.06958	129.40706	138.05762	97.69059	87.254395	93.997406	151.28171	137.52216	131.57726	74.27008	63.404957	68.50097	134.20123	139.69147	143.27475	92.33005	83.65448	89.687836	24.377972	23.722275	21.64785	132.07079	120.126465	129.65189	114.275406	109.72563	111.86663	32.24103
¸ßË¹°×ÔëÉù´¦Àí (120).mp3	122.19954	118.96691	122.32921	113.08247	113.88115	118.76019	105.84662	125.08325	144.68564	129.26846	147.26384	150.52217	145.08377	144.27295	146.98068	158.4496	161.76767	158.04086	165.16058	159.80449	144.30763	156.26129	156.48636	149.89894	154.03336	153.11285	134.05933	174.4846	160.56372	145.83968	136.63277	143.60843	146.04099	123.39498	123.35151	121.29631	120.24911	129.55214	133.6334	150.16245	143.34778	146.16412	126.534004	138.65698	149.72133	146.27502	148.05518	154.57983	150.52771
¸ßË¹°×ÔëÉù´¦Àí (121).mp3	134.20087	143.5062	153.70087	141.08176	145.63446	164.14125	138.91843	142.80435	150.46783	152.09628	144.20416	140.57767	133.76114	135.67546	135.65268	159.65167	146.6847	139.20883	124.96222	139.39874	142.50058	166.13318	160.35075	157.63898	147.08179	150.47784	147.56506	138.32733	146.67169	147.47807	145.5776	148.17764	155.5733	146.02481	140.62393	137.84656	147.64511	144.42012	136.30661	132.59395	135.18927	129.60883	133.86902	135.80734	143.25134	143.00772	135.30005	132.70013	146.39996
¸ßË¹°×ÔëÉù´¦Àí (122).mp3	119.81242	130.54462	145.6709	131.5329	142.83354	148.61855	140.32025	133.97519	130.23227	136.23563	126.2115	125.64734	129.54752	126.90776	134.0618	122.027145	119.70116	126.85089	139.63655	139.64929	135.88785	133.42403	133.51132	136.10892	126.03441	122.100494	122.16785	127.85763	132.5389	135.18567	123.6491	130.2396	136.47763	124.821884	132.67538	138.72803	130.22159	129.45804	141.31845	136.83656	124.98106	129.20528	115.12596	111.69954	115.70433	124.06221	124.59071	134.93243	145.51315
¸ßË¹°×ÔëÉù´¦Àí (123).mp3	72.267365	65.28932	71.44315	79.444786	96.356186	114.68092	116.28468	108.1404	126.21593	86.3344	71.27983	78.594406	83.810745	71.910065	84.08072	106.47524	94.08409	108.29335	104.64635	91.59314	94.82684	98.85057	82.4913	95.54599	76.249954	72.7222	81.02832	101.364624	101.115364	114.422386	103.67557	93.689354	103.97865	53.210648	46.649666	44.023277	110.09885	86.24328	101.82283	103.06268	99.25845	121.51886	25.256119	21.25433	20.42812	95.22154	87.01721	98.87401	68.44075
¸ßË¹°×ÔëÉù´¦Àí (124).mp3	69.3135	61.57962	69.37529	104.53015	100.362686	113.89856	91.09677	91.31056	103.52296	114.82953	118.54802	115.83114	86.540634	90.687454	101.550476	105.568634	107.49919	102.65717	119.17873	120.49367	118.33502	90.58502	93.11574	91.662865	91.22873	84.655594	102.23757	130.61041	127.944016	124.404785	84.42075	89.02339	95.81055	131.54645	137.22652	134.22055	145.68918	139.73218	142.47961	130.77742	160.05923	160.12006	100.136604	86.61444	91.85411	66.74306	64.2565	82.73317	127.93176
¸ßË¹°×ÔëÉù´¦Àí (125).mp3	67.45655	60.859844	61.350433	54.193718	62.86613	69.854065	23.214977	18.313248	13.310077	72.42116	60.998837	68.55173	64.173744	52.18859	57.456615	52.127037	35.101444	43.405006	65.44371	54.57718	55.074356	76.13548	61.76329	62.446777	52.781937	45.320824	51.96856	51.032753	42.082775	48.918427	75.08014	75.98372	78.185394	73.29065	74.24362	73.29138	60.448387	49.19413	51.956852	6.653262	8.554132	5.7092905	55.31459	61.178764	73.61769	8.420647	6.0058613	0.4459272	89.34354
¸ßË¹°×ÔëÉù´¦Àí (126).mp3	117.726105	105.39894	107.81407	120.37778	104.17987	112.169464	102.31496	88.81897	90.843155	82.658455	80.7375	101.46299	103.965485	90.21262	98.60324	97.02774	82.78653	91.91124	62.73603	62.37096	77.13237	90.60988	73.3935	75.78277	74.355225	73.76158	85.48309	126.26799	104.40976	102.745804	110.10741	111.154465	121.459366	99.005066	88.118774	96.07466	113.58916	99.99794	114.93846	122.10325	109.86694	123.43805	128.40149	132.68375	143.80759	134.08179	125.44589	125.183525	121.59215
¸ßË¹°×ÔëÉù´¦Àí (127).mp3	150.82896	158.48956	159.18036	149.3783	145.51607	143.64105	134.87985	146.1252	151.09387	169.03453	162.59193	149.7436	144.19122	148.99342	154.81812	141.43794	146.88641	155.61838	143.85785	141.48448	133.75034	155.58638	151.67831	154.80246	149.68236	152.58487	147.39035	139.30693	142.13484	148.66533	152.13129	149.58746	129.54428	176.23293	168.92775	165.33319	138.77908	136.76099	134.31065	161.10818	155.67543	155.29962	165.08426	163.69699	162.36409	149.12943	149.82501	152.08813	146.30222
¸ßË¹°×ÔëÉù´¦Àí (128).mp3	169.25107	160.05801	155.23068	101.84596	89.19102	91.36003	147.67331	138.76675	138.68753	150.75194	145.53903	150.04924	129.38042	124.06319	125.00716	139.05801	143.21603	142.93277	151.61313	135.16873	135.55914	137.48096	145.01562	159.73305	156.1525	150.9233	153.53915	140.55838	147.68742	144.43988	132.43842	116.29892	129.70361	133.82837	133.46338	134.82036	107.74623	95.534355	98.59168	141.27264	131.3115	128.17049	149.68828	142.80762	149.58156	136.76918	142.65305	152.2091	139.49318
¸ßË¹°×ÔëÉù´¦Àí (129).mp3	118.72774	120.04253	131.46567	75.63462	62.48683	69.51404	55.383324	47.512123	47.6043	35.923767	34.99794	35.988808	94.36921	81.379814	85.9797	69.63718	59.947147	68.73788	26.139202	23.205801	29.73729	20.610703	19.940224	22.408432	79.78985	78.61174	88.13478	41.966034	30.789871	30.511505	19.524244	15.303375	15.9414215	11.875287	11.364554	7.422801	75.60288	66.90956	70.40549	31.723978	28.739334	30.564022	44.720436	32.28193	34.87639	79.814995	100.28606	111.99739	112.9175
¸ßË¹°×ÔëÉù´¦Àí (130).mp3	118.9651	106.30498	108.50478	125.68309	120.323044	127.11224	108.73703	103.41921	105.29877	131.19067	128.39783	125.86582	124.251495	126.65234	126.13964	90.586815	82.98476	93.22742	102.77962	97.88541	118.337296	125.84361	122.61641	119.836586	110.11999	99.437004	113.106064	101.270615	96.88603	106.55565	104.15947	103.00934	106.4657	138.14532	135.67517	133.30542	127.06123	129.7055	130.44771	126.28975	114.2012	123.31021	112.07441	106.01506	116.70595	143.59251	135.2562	136.8353	119.50403
¸ßË¹°×ÔëÉù´¦Àí (131).mp3	139.45753	131.1842	138.02951	131.19016	129.38431	119.178406	151.31528	143.53235	137.07823	119.033905	128.09933	143.21979	127.4662	130.59229	134.11267	142.27353	138.4274	133.34406	140.8942	140.12671	136.63971	143.64038	143.88922	146.94183	138.25156	139.27383	136.61713	141.9693	141.80011	139.10995	133.42134	131.11438	131.21408	149.95715	151.10374	155.67166	135.14085	141.25372	151.729	138.36258	138.91968	134.35623	160.0657	156.3602	149.75716	134.95085	137.1094	133.36679	145.47069
¸ßË¹°×ÔëÉù´¦Àí (132).mp3	67.31281	49.81633	52.8294	124.837875	123.021515	136.10565	92.041794	93.358215	105.51309	76.73399	71.31453	72.663704	119.944214	114.650055	124.30383	95.73736	85.36473	91.198814	78.28787	70.15581	74.271706	113.574524	97.37746	103.62	69.68472	65.05847	72.81311	61.68943	57.263405	60.697433	105.540596	89.06502	88.124596	91.50891	73.95981	83.97984	67.228134	52.027092	62.852192	157.92545	153.42758	154.78659	120.77514	116.81354	121.09067	107.870026	93.09148	110.13029	132.00858
¸ßË¹°×ÔëÉù´¦Àí (133).mp3	131.05986	126.069885	120.48111	112.23357	122.713486	128.36185	128.04912	118.996445	119.61606	148.40553	134.17485	144.07904	138.2667	123.578606	128.4487	126.22577	121.107864	127.763626	106.29929	105.33487	121.41794	119.261795	117.87219	121.2143	83.27525	79.77786	89.61287	81.689316	84.07553	98.39618	83.10715	86.19173	105.52271	83.77595	74.01523	95.9219	106.5015	82.180466	85.63626	159.22983	109.499245	94.294785	130.48602	137.38864	150.86633	155.10867	142.89958	148.07329	106.49078
¸ßË¹°×ÔëÉù´¦Àí (134).mp3	89.10485	86.15106	96.77869	130.52808	123.09258	113.77078	131.12506	138.96216	147.40862	118.79292	115.10749	115.12357	148.93088	136.0412	130.91922	125.72139	124.63341	129.31187	133.08852	123.60494	127.37282	116.963165	122.1055	130.07779	102.44491	94.5199	104.75494	122.11776	116.394005	115.64646	82.682846	88.79325	92.814125	86.358215	80.2098	77.36776	135.47925	128.47519	119.54343	91.15986	81.02212	83.514786	87.52471	80.658035	87.05545	53.747704	53.951324	57.40963	58.60148
¸ßË¹°×ÔëÉù´¦Àí (135).mp3	133.61469	119.76294	128.90508	132.2239	128.58296	139.55554	132.58633	115.084595	113.33338	56.90793	45.144325	61.065865	119.25946	138.92076	161.26266	65.56906	80.751625	99.91744	114.08498	102.10884	106.67868	92.97961	83.752655	84.23714	126.27309	130.30806	133.4246	132.10504	111.3166	93.18938	98.230286	82.529236	94.49212	93.3204	76.13901	67.516556	101.656784	98.77581	103.54823	114.103	100.41153	122.31865	113.31515	108.37988	126.24585	121.72786	100.69438	105.32912	137.39429
¸ßË¹°×ÔëÉù´¦Àí (136).mp3	104.08721	98.58736	99.62864	125.643585	106.44611	117.25848	122.32976	107.72302	106.30517	121.04111	116.20677	119.586205	79.41604	72.617935	77.27811	86.163506	80.58689	89.72801	118.895996	107.06967	119.626526	82.05858	98.22382	112.55481	142.00206	145.88751	141.3947	108.10499	108.77702	115.26011	97.25324	91.50868	98.74112	109.04242	110.09895	118.086845	126.822174	112.903114	115.86781	99.08197	89.228485	99.38222	104.0392	109.55868	120.30303	124.17801	125.12561	128.81429	117.9867
¸ßË¹°×ÔëÉù´¦Àí (137).mp3	127.04768	131.57526	137.3487	127.14256	133.15741	142.2218	140.50302	138.21799	136.79327	155.44043	138.54387	127.158875	113.285355	107.07714	105.484024	143.87177	144.20377	139.91196	151.67914	138.561	132.42795	124.9498	125.73317	116.955	142.59944	131.40826	115.773254	134.14749	140.82666	142.24316	155.77255	139.03648	136.8818	115.663795	122.26033	133.25677	91.237564	86.636765	84.649635	106.94592	107.110664	114.887085	129.25192	127.51384	134.52943	123.72484	125.57945	129.62738	160.09698
¸ßË¹°×ÔëÉù´¦Àí (138).mp3	128.07901	129.9422	132.38818	144.51224	135.14182	138.97307	136.80203	144.41928	141.16257	152.10591	142.18459	134.45468	148.57416	138.45587	139.38345	142.42702	142.32486	149.47678	156.06741	151.39114	150.21643	139.54114	133.48547	133.8222	147.73071	142.60956	145.99225	134.76204	141.88705	147.7579	145.00992	141.302	143.46597	140.84799	132.3523	140.54001	144.3863	135.27371	132.65211	137.41586	146.89957	143.07115	156.91165	145.52914	152.2344	125.695076	125.10573	120.0791	140.93723
¸ßË¹°×ÔëÉù´¦Àí (139).mp3	145.72491	147.6203	150.746	136.73889	132.7328	138.9654	130.07549	134.11484	142.00499	138.58047	139.89482	140.49527	142.67807	142.44913	149.68042	124.818726	135.9663	136.65805	153.215	150.49591	137.46509	138.60445	148.55426	145.88965	132.85913	151.31485	157.18079	160.39493	149.01944	130.47923	142.7417	140.23495	130.7712	144.72896	129.05295	120.3333	132.31578	142.37308	151.04196	135.28867	129.34111	145.68248	132.94281	130.84804	141.46552	139.48627	137.9252	141.85324	123.44649
¸ßË¹°×ÔëÉù´¦Àí (140).mp3	102.269104	99.46767	119.45317	122.31886	114.1319	132.73589	145.83244	153.77588	150.18086	131.4187	119.666985	120.98921	136.19357	140.80293	134.07465	86.30165	76.55708	80.75226	124.42438	120.69661	119.15738	127.838524	125.390274	128.46123	103.590576	94.22497	91.08814	147.1435	152.67102	151.9563	109.173325	119.53293	131.53177	125.50986	101.7807	94.50851	128.78578	122.24448	131.52905	140.40417	133.19563	130.87402	123.081055	115.825096	125.81261	121.01804	118.226944	122.632965	91.680565
¸ßË¹°×ÔëÉù´¦Àí (141).mp3	52.86786	53.164482	55.529644	53.799255	47.360893	41.355133	41.197914	48.695374	49.30145	132.22528	129.74136	129.202	81.28731	68.24141	46.148605	75.39947	65.799614	74.653	101.853516	103.039474	112.542496	135.30429	127.86702	128.7646	109.9796	117.19136	121.94487	118.88073	132.12607	140.96674	121.76288	121.47606	118.98018	122.48064	131.28291	151.07639	111.39159	112.542206	116.27447	98.29824	90.11917	92.862854	111.89546	117.94817	131.72693	119.23247	113.96099	127.21225	127.76639
¸ßË¹°×ÔëÉù´¦Àí (142).mp3	86.2682	68.84367	87.781525	74.55873	59.672348	65.97002	85.73029	90.237175	106.97179	141.92685	116.80644	111.49852	126.16371	113.24783	115.79791	125.44914	110.622375	112.15459	109.75099	101.409836	116.986374	103.8849	93.3687	113.433525	131.06592	123.89957	130.1682	117.284485	119.009865	129.97977	124.007	119.36664	113.18964	129.41708	121.43777	124.67517	117.239136	113.5044	124.18909	98.83995	92.2468	107.28156	123.555885	118.88341	124.16881	139.76682	136.04585	148.86404	128.3108
¸ßË¹°×ÔëÉù´¦Àí (143).mp3	143.69394	128.41118	133.92952	121.45436	104.56919	112.23553	147.93784	158.87932	161.2308	125.60422	124.06796	127.77606	98.90876	91.559135	98.913635	133.70505	142.55884	148.26666	160.4974	156.3064	162.56592	155.0963	150.1453	144.54868	149.30815	151.49701	148.48299	127.03665	127.75021	121.40942	135.7663	138.72507	148.81194	124.42176	124.5863	135.50577	115.76718	115.37044	122.79436	115.061195	115.858	118.8398	121.27322	115.69981	121.84032	96.43924	86.322044	94.74103	84.11287
¸ßË¹°×ÔëÉù´¦Àí (144).mp3	91.227104	77.458176	81.7836	64.58179	56.024803	64.113106	71.555466	77.41835	81.746895	73.48564	69.08068	73.5927	75.283905	67.60068	84.72963	81.466034	82.21067	95.779396	60.370712	61.20468	71.80211	67.88939	64.78265	63.852913	89.667496	95.46736	104.31937	88.46477	79.63049	79.32458	83.8893	80.10329	87.92677	86.81271	91.58371	111.445595	94.847336	87.2561	95.66417	107.28267	87.770294	89.49463	95.83957	100.49292	115.676895	112.59769	104.82155	98.02053	97.19214
¸ßË¹°×ÔëÉù´¦Àí (145).mp3	112.189224	108.05363	107.80613	123.33398	122.66016	133.57391	118.13083	119.26422	117.493225	129.40292	123.124985	119.63652	120.0605	117.69679	116.78517	147.00732	144.1643	139.88486	154.23277	142.03082	134.9404	154.16052	159.0307	156.4359	169.20746	167.43158	164.72011	146.66772	149.21906	147.9866	141.68259	148.58627	153.4855	150.44383	152.29404	142.4814	128.88577	138.4341	140.12256	140.2781	142.23914	143.4567	149.80907	149.5754	139.03241	122.488525	138.13614	151.62738	148.03488
¸ßË¹°×ÔëÉù´¦Àí (146).mp3	68.43916	67.36998	71.14583	51.55296	49.193092	45.78284	86.96069	81.5747	83.714905	101.030876	94.276566	88.080185	74.14032	72.18611	71.54023	68.80757	70.0511	79.93945	55.577965	53.24826	60.300636	66.01071	74.70891	78.406265	90.750305	85.47438	90.19646	81.28111	81.87563	84.89406	69.485535	75.37078	76.892685	55.47651	50.872402	50.13664	59.776787	59.621193	61.60103	86.20908	90.01421	95.4516	84.63832	80.76866	79.69211	70.99506	72.95776	76.3775	59.85556
¸ßË¹°×ÔëÉù´¦Àí (147).mp3	124.71219	129.48584	142.4604	130.28732	131.42473	138.1921	172.92906	158.96387	163.69481	130.64592	134.02141	141.64023	169.53735	154.82928	163.36987	129.99873	122.85802	126.72376	123.86972	119.31996	135.57593	125.15935	120.522156	125.748604	147.34946	143.53171	146.55774	125.32502	127.362	129.41235	149.24861	144.33092	145.51376	107.21028	91.36026	103.171135	131.4178	125.93085	125.85561	92.59007	78.65448	81.00345	119.23622	115.96309	124.84199	87.43262	71.19722	79.493805	121.92946
¸ßË¹°×ÔëÉù´¦Àí (148).mp3	123.7907	115.94887	115.62438	112.4059	133.13603	146.94266	142.12993	134.11829	127.71038	130.14462	123.16652	128.45168	110.938705	108.01784	112.24592	130.25522	114.65071	122.00084	142.59052	133.9715	125.67015	144.04123	135.25685	143.12419	121.53485	118.139496	118.89471	141.46666	141.3367	150.80801	117.07507	112.31278	125.08597	140.0687	137.79504	148.09285	133.52243	142.59448	142.9189	110.08209	106.268486	108.93072	133.44473	144.57108	140.66104	127.591415	122.98628	127.645035	129.17877
¸ßË¹°×ÔëÉù´¦Àí (149).mp3	121.677216	116.47595	127.69992	130.10658	117.71649	124.11206	124.81128	113.986664	112.61511	125.209366	110.40128	118.17804	120.01049	105.76669	124.07044	102.77812	97.76701	112.13164	124.30725	111.69273	127.389435	129.99977	123.556335	136.43811	134.86896	123.63711	133.80879	116.78081	107.92331	128.08707	132.35004	113.55067	126.34267	122.71823	119.466064	125.2488	140.68198	126.8209	147.3176	137.78589	118.23157	121.375595	115.287964	106.45502	122.54001	115.2659	113.37098	127.94031	131.4466
¸ßË¹°×ÔëÉù´¦Àí (150).mp3	128.1015	120.03254	123.93654	129.7962	126.12834	125.27631	139.11703	133.50082	134.86122	141.52957	145.1459	143.8248	129.36412	121.302055	111.78786	137.31622	138.38898	127.61504	94.23887	91.71484	85.03209	104.49806	102.951904	99.805786	118.520485	123.77316	123.63006	145.22304	141.21432	136.95175	116.18308	110.288086	111.85828	144.0653	138.69948	136.79614	145.78214	125.39162	106.26593	103.7729	104.32924	115.55646	167.87021	155.07933	145.85489	160.78194	161.32169	159.94727	114.60646
¸ßË¹°×ÔëÉù´¦Àí (151).mp3	124.3353	139.93176	156.48337	128.29617	119.02353	134.42319	116.04602	101.71278	105.53951	132.0698	144.93344	153.55984	107.68535	102.65697	113.81455	88.74687	72.17569	70.91438	129.88606	118.115524	127.25677	132.36209	118.1965	132.30954	118.30943	109.738144	111.880066	107.255066	98.03172	105.510704	125.12491	115.324524	124.41641	106.894135	104.5376	104.08739	115.91199	121.397644	130.43301	136.63013	123.962715	127.70834	148.89774	140.88193	147.04126	140.78574	148.42924	152.90112	124.36188
¸ßË¹°×ÔëÉù´¦Àí (152).mp3	131.84274	116.63461	126.59688	90.99373	87.50061	99.77284	146.08667	135.23325	146.09348	83.93354	80.17602	78.84069	115.793625	108.84711	115.42845	119.152664	110.322876	121.66539	152.06752	153.23648	154.5104	144.8428	147.37872	142.21489	147.6353	144.00919	136.26746	132.81746	147.35632	148.22025	157.05222	151.30762	146.95908	106.8313	111.14061	109.59859	126.44858	119.82788	127.732544	112.77945	101.90019	107.29776	136.0679	118.55734	125.54326	124.1953	116.13277	119.663765	136.13968
¸ßË¹°×ÔëÉù´¦Àí (153).mp3	123.8747	111.17206	124.76082	131.41896	116.893654	130.13495	147.40588	146.56773	165.48878	121.871155	112.0587	121.651474	127.382965	122.94414	125.90274	112.31398	93.64951	89.894684	102.08319	88.418	92.45665	96.617065	96.06111	110.9813	89.476105	77.019226	85.05582	62.55758	62.422653	79.298454	65.29262	51.67352	68.25456	57.289665	51.120182	63.055412	28.95264	25.260313	36.670906	104.219894	86.04924	104.089005	69.62634	50.937782	65.762115	98.22789	70.489716	62.032364	48.99598
¸ßË¹°×ÔëÉù´¦Àí (154).mp3	92.50911	86.72035	82.922806	58.22113	60.564095	67.13774	125.56122	128.95512	133.37617	131.07191	122.267265	121.45834	136.60641	132.11804	138.09808	124.18179	132.05167	128.71994	91.5587	94.67563	92.0136	66.948105	68.735916	72.74303	56.542984	58.387093	58.465565	79.103386	71.628044	72.50212	67.47523	60.000412	61.836014	50.26312	50.296337	53.398396	70.22621	60.288948	68.72455	46.11494	42.133114	46.152397	40.898872	34.317604	34.7856	24.167759	25.660429	28.2244	24.875858
¸ßË¹°×ÔëÉù´¦Àí (155).mp3	83.91382	72.46585	68.118	120.51066	113.983154	114.811035	131.9448	120.69696	134.40048	119.033424	120.54203	125.448746	106.93045	89.21693	84.352234	103.14136	92.2294	109.547134	99.51073	95.21764	109.99368	74.113464	68.69267	72.668175	112.112915	94.7787	98.64488	65.735146	62.73983	65.48988	99.89978	92.127365	96.82651	87.05922	72.46117	82.91185	122.170395	112.70929	121.27544	109.64045	99.56532	116.59639	115.88971	109.2711	111.22856	96.240036	85.92717	81.61705	78.00244
¸ßË¹°×ÔëÉù´¦Àí (156).mp3	165.1597	173.05075	175.26474	158.62958	160.64813	163.14474	175.17972	160.7656	145.3263	146.3643	158.62817	151.69395	155.08345	164.27844	158.92072	177.23666	165.65463	148.83386	174.70955	170.0563	160.52802	166.06671	173.20605	157.06326	136.79776	159.09045	160.62347	165.47339	166.3673	142.64435	174.62402	172.23523	163.94821	135.76723	157.6622	169.17865	162.32568	161.55293	153.16176	161.31393	159.40848	158.77676	148.43803	154.42194	141.59631	130.25723	154.51973	148.74672	159.58858
¸ßË¹°×ÔëÉù´¦Àí (157).mp3	123.96559	113.71087	121.51987	74.03569	68.393326	73.2958	83.41478	75.18178	87.74113	84.493965	69.627426	75.037315	87.84514	79.88868	94.21762	101.88805	86.259155	93.76705	94.773346	83.86754	91.074394	98.01687	76.24402	81.60069	90.98238	82.00755	92.0983	82.5997	77.56067	95.76478	98.625626	90.284836	98.55732	106.738434	94.67044	94.79907	89.316895	77.249435	83.88954	81.291145	82.41913	87.61194	112.199295	117.104324	129.05344	139.62773	133.92413	148.05087	128.30676
¸ßË¹°×ÔëÉù´¦Àí (158).mp3	148.73729	145.06894	151.30627	145.50693	141.23776	143.05222	154.30621	154.41504	151.11765	135.91467	140.21286	142.26016	158.12067	156.64143	151.5373	138.90842	135.23428	126.75006	154.91278	154.25665	151.10954	158.30713	159.97726	152.66782	154.2443	155.4411	160.8387	156.03476	158.03998	154.29306	131.17357	148.35382	156.81448	151.18268	154.43562	145.00568	155.29924	152.73424	149.42778	159.55782	151.8487	139.5387	156.30574	152.34412	154.7172	155.27063	160.21759	156.59457	173.14545
¸ßË¹°×ÔëÉù´¦Àí (159).mp3	116.84035	98.77803	109.26754	110.614174	91.02414	105.100815	93.453476	70.08344	90.49464	91.25997	80.006775	87.61814	120.99249	115.42349	120.359344	111.95201	111.48399	112.63812	115.39682	107.25783	92.8272	113.96431	103.36034	109.18487	87.26163	84.16284	86.505615	106.99358	99.6699	113.599915	45.74553	48.173523	54.555206	113.610245	112.07769	124.48418	115.64145	106.55835	113.03369	107.03403	102.31985	111.115234	81.207596	57.32145	54.98667	114.27663	102.62535	111.73934	137.40224
¸ßË¹°×ÔëÉù´¦Àí (160).mp3	84.05275	74.45517	85.652954	89.231735	70.10533	62.92206	71.40788	57.394638	60.437416	127.87242	118.71021	131.94678	124.87024	110.75876	119.81438	119.19003	116.947296	127.70213	116.98784	104.65995	119.02916	130.89684	119.64694	128.44978	104.693275	90.64599	103.51083	117.83676	103.56795	116.74918	108.67935	108.580246	119.35679	159.20169	154.99658	152.94524	124.8846	130.45094	129.66243	146.78589	140.89291	138.11037	119.698	117.817314	115.99864	121.01192	113.885956	122.4821	83.33334
¸ßË¹°×ÔëÉù´¦Àí (161).mp3	107.19995	107.38902	112.586464	98.29956	96.06125	109.983154	128.02046	118.06223	124.56132	119.25755	120.8978	134.87982	112.674675	108.561935	107.49707	95.354996	92.03487	99.687584	110.97233	107.62129	115.06999	114.17479	110.84751	115.3862	97.36807	96.740906	93.23761	131.4553	125.68287	124.07387	101.233894	103.21695	110.17389	96.30417	100.276726	110.9445	143.44424	142.10095	154.96643	130.96854	127.38138	132.26291	92.56552	99.84465	100.752335	123.83966	127.22922	127.25662	127.801186
¸ßË¹°×ÔëÉù´¦Àí (162).mp3	70.917984	69.16647	78.579285	75.93587	78.1206	82.38263	72.14201	70.75517	72.920166	148.6065	136.32324	129.51862	108.46444	101.02279	103.06993	88.22597	86.49651	90.448746	89.33595	79.3938	86.07782	59.567886	61.148666	67.7574	101.98372	98.25525	106.86892	91.03824	87.51012	89.569176	86.90863	82.8026	93.36919	51.436764	41.015305	61.387985	90.53566	79.98517	85.56498	117.57979	114.07817	119.49204	66.977036	80.62369	105.962265	80.65082	72.9577	68.28523	90.57535
¸ßË¹°×ÔëÉù´¦Àí (163).mp3	147.8229	150.90851	138.92667	179.96622	164.37411	159.24908	131.4593	140.00406	140.16937	159.55414	143.44226	142.92775	144.84052	143.4776	142.89355	163.63684	155.32446	139.52298	155.91084	153.99084	143.52217	157.59741	153.98022	154.22937	150.92346	151.67447	152.77132	139.91197	149.58826	150.58533	155.51953	151.08777	147.57384	158.04706	147.56221	149.63165	151.21191	143.92914	133.8496	149.97214	153.15186	152.43552	146.17198	148.0051	149.98158	157.06691	153.18655	156.25644	145.93605
¸ßË¹°×ÔëÉù´¦Àí (164).mp3	124.06999	113.610855	119.31752	113.306564	107.850815	121.33232	149.34665	151.58218	148.10867	126.05302	142.66522	143.07904	130.70354	123.016426	121.19275	142.05112	157.39731	159.0933	126.23674	115.052765	116.75879	147.33313	137.21451	135.20958	120.31989	112.812225	122.42235	136.83084	125.10745	129.03915	136.02856	141.84999	151.03694	157.22412	143.05597	143.75494	157.25931	146.77505	133.1684	134.15076	137.46362	136.469	121.38732	128.80591	139.7155	147.94652	150.65494	148.48776	177.23053
¸ßË¹°×ÔëÉù´¦Àí (165).mp3	123.384674	115.74797	119.1616	111.55405	108.38211	115.40253	80.835884	82.23138	83.62474	134.90314	127.70161	132.41003	109.95221	106.599815	117.40834	120.45132	114.39591	116.21843	122.98248	113.94203	116.92645	118.14916	108.190125	110.00351	109.93964	103.682556	107.070435	101.54466	94.50725	97.30031	121.688675	117.927	125.23294	125.607796	117.57083	110.31201	130.64948	120.30475	122.645164	114.53646	118.03693	120.03138	115.72006	111.15648	116.11968	122.90988	114.027725	122.44321	106.15244
¸ßË¹°×ÔëÉù´¦Àí (166).mp3	95.06525	84.209564	96.04865	92.79275	76.88345	83.04402	82.786415	72.77372	78.6764	53.082573	54.452038	72.184586	108.02492	106.142136	123.17496	119.83207	134.88794	142.15158	51.642143	46.010048	44.639965	111.566025	113.14897	114.77533	50.093033	43.108215	37.17726	25.798933	30.38966	37.288963	73.6391	60.119358	63.663723	32.226505	26.281925	17.679241	64.58653	47.874176	53.507763	41.257935	31.561836	31.053442	67.01991	70.406715	99.84085	75.810646	72.73346	46.672768	40.204384
¸ßË¹°×ÔëÉù´¦Àí (167).mp3	138.46031	130.2844	134.11057	122.29852	114.09435	124.367546	121.95079	116.627075	121.184944	119.07707	119.4341	120.725685	100.85604	98.83568	96.56152	104.04422	88.90519	93.82997	105.70134	104.73648	110.304016	124.95297	114.55728	116.00948	134.07657	131.18626	135.76434	113.9462	110.66388	124.05174	119.25379	114.22537	119.12402	94.488495	121.75258	143.95108	144.2015	143.5441	154.65253	120.20883	113.18252	109.67244	92.42374	88.788025	97.80627	111.6147	107.25559	108.548874	130.26903
¸ßË¹°×ÔëÉù´¦Àí (168).mp3	105.18732	102.22699	100.630844	66.63794	69.37344	73.94371	55.467545	57.516907	62.264427	60.132523	51.90074	51.461094	67.45717	74.9811	72.22229	98.88115	94.874	93.53232	104.23725	99.26869	104.38037	97.25964	99.57037	101.52124	79.16319	79.156525	74.393814	50.956562	45.59787	38.560265	54.139114	56.580986	57.629322	96.344345	92.29622	99.177574	90.75708	84.7776	86.13617	100.99896	102.07201	110.34169	87.88229	76.22827	69.973976	53.91203	57.175545	60.926445	32.59562
¸ßË¹°×ÔëÉù´¦Àí (169).mp3	134.51277	150.57378	153.28493	103.58737	119.30585	134.21335	142.11557	138.93642	138.00989	136.27692	140.54016	145.98984	140.77158	134.86938	131.99924	164.43979	150.54443	149.29984	137.39827	154.48749	170.54974	160.54605	155.90541	155.55344	128.19705	125.14273	133.18604	141.9745	143.46904	137.5363	140.5347	146.91916	148.15071	132.01295	136.19147	136.38693	140.12878	144.25406	144.67279	145.90771	148.44199	140.5904	151.38959	156.9881	147.26749	127.032455	130.34862	130.2317	141.37297
¸ßË¹°×ÔëÉù´¦Àí (170).mp3	90.270645	70.48927	83.7471	105.96365	93.381424	84.06496	63.010773	48.504425	61.547325	92.48988	78.16507	90.55481	133.79085	124.10228	121.12005	62.503056	55.985832	65.30954	105.20961	85.24825	91.329865	122.134094	124.27132	121.010925	73.52438	63.249382	76.39288	104.20047	87.717186	94.060555	98.22829	84.91731	93.54366	93.98073	85.79938	85.17757	95.09838	86.36943	92.394516	78.67124	72.8804	77.21529	98.694565	89.23603	83.01808	90.62007	82.08992	87.35768	84.90835
¸ßË¹°×ÔëÉù´¦Àí (171).mp3	137.74513	130.44708	134.18948	135.31366	137.13885	129.41737	149.8595	137.87465	129.86417	137.33029	133.01035	142.42886	149.64569	151.64523	153.56522	125.97693	135.94281	156.14659	124.680786	122.98027	114.68817	143.90305	145.67865	143.88867	128.9021	132.13733	137.58966	151.59534	156.18198	164.34799	121.92578	129.36836	146.48987	124.00868	119.78589	130.2525	160.10526	145.40506	139.73264	149.81352	138.03871	133.64462	143.81743	126.85414	131.89545	161.13435	150.26996	148.25308	139.30553
¸ßË¹°×ÔëÉù´¦Àí (172).mp3	138.63406	148.37218	142.52856	165.5628	166.73547	165.16724	152.02808	153.06992	159.38928	123.0845	124.43909	120.811966	122.32971	128.71619	132.13574	189.67368	168.9762	146.48468	156.64668	150.73277	123.87923	135.3074	154.9513	142.73729	153.15402	160.2768	155.79242	130.772	144.3817	135.61478	152.8482	149.21442	147.9401	136.88263	138.80515	134.1452	160.42627	160.00983	160.31299	130.86902	134.3359	127.7873	144.1413	141.31949	148.08081	164.07106	144.88144	128.89095	150.0546
¸ßË¹°×ÔëÉù´¦Àí (173).mp3	128.03725	121.372375	129.47398	125.061295	132.00569	137.30737	126.90925	126.792984	139.7815	139.73914	140.27127	146.40964	136.12796	135.09314	142.96323	127.23216	122.25473	128.57253	128.31468	126.28385	127.71875	137.89981	129.3309	127.33412	130.97244	127.39551	139.99854	126.61719	124.61616	124.79568	134.91812	128.68088	134.57312	139.33961	138.67224	141.0322	142.86285	133.16632	132.92902	140.17264	130.38872	128.3598	116.61801	117.52329	129.84203	120.18388	118.845924	123.64159	127.21275
¸ßË¹°×ÔëÉù´¦Àí (174).mp3	81.48921	88.536224	100.32676	89.47194	77.750336	77.3091	76.91047	61.525894	55.599277	131.62436	126.75374	135.07765	121.67154	109.27847	100.39575	88.3895	84.910225	85.96689	130.14896	127.86618	124.35977	148.61359	143.12018	132.86847	89.89409	86.13074	85.44429	127.30803	129.88881	138.41478	125.39505	121.50255	126.59455	123.225975	111.688065	115.457306	125.64458	121.47902	125.6307	122.00561	130.07587	136.56677	140.50632	139.33069	143.65268	120.89329	128.02957	133.75272	139.06842
¸ßË¹°×ÔëÉù´¦Àí (175).mp3	143.41144	138.0296	144.7984	163.53873	151.59344	153.921	116.12982	111.8009	120.96893	131.66809	134.50682	154.72334	145.40804	138.52621	146.61526	145.49762	135.43427	154.43462	133.81468	138.9284	153.12215	102.3403	103.6012	105.27046	157.9985	149.86633	163.24478	116.846954	117.792854	114.971695	145.89325	124.09216	118.07567	97.89755	90.973625	89.983246	120.59412	111.39732	111.07027	92.48349	83.94862	105.75217	164.88383	156.80353	153.82373	149.18326	144.37746	146.70999	139.4491
¸ßË¹°×ÔëÉù´¦Àí (176).mp3	152.91425	154.69113	157.26859	134.21704	139.4239	138.34866	126.72345	132.86647	134.67242	137.76022	129.04865	143.1531	151.87283	141.9852	139.06421	148.99173	136.58595	135.72159	139.55978	145.80081	150.28288	115.75849	123.92764	144.99428	163.6231	153.36462	148.62732	147.8623	147.95224	162.9016	140.36172	134.6864	126.56055	137.50452	140.89465	136.60902	148.5469	140.77954	129.70354	130.22818	129.53192	126.62499	147.95648	144.92589	139.52557	132.92053	123.82117	114.33529	115.79814
¸ßË¹°×ÔëÉù´¦Àí (177).mp3	90.69095	83.613884	105.33455	125.69881	125.3483	136.34047	138.71039	132.28465	139.86038	105.26075	104.42569	106.19827	112.05239	107.52425	114.31561	113.070145	108.3241	111.26755	109.190735	102.24954	103.316345	142.2327	138.03003	137.50537	131.95776	122.8752	120.78546	101.73294	97.003075	99.125305	120.73169	114.72525	121.06161	113.76709	110.61168	113.38812	111.167595	114.08166	122.28581	118.7077	118.6846	122.03061	131.76782	125.72621	129.57559	97.94301	95.04698	96.13374	124.80792
¸ßË¹°×ÔëÉù´¦Àí (178).mp3	78.66059	70.43202	71.03496	83.3002	76.914474	82.49104	89.87268	78.23393	82.00786	85.83295	82.375595	91.217606	100.16875	84.23655	86.65137	99.72255	86.45776	89.52844	102.66354	90.34433	101.20299	84.26305	78.4246	87.41295	91.27493	89.327675	101.00902	81.82099	80.667404	96.65718	83.90883	81.90001	92.02957	122.70503	108.275635	107.117004	104.71948	98.31433	104.51283	113.95978	119.15517	128.07898	83.0534	90.6661	112.767075	98.03644	86.72174	95.1857	69.225296
¸ßË¹°×ÔëÉù´¦Àí (179).mp3	135.99661	139.24527	141.02417	134.08197	133.64029	141.03082	136.7413	139.46375	148.94196	121.61806	130.21823	139.78534	127.81926	117.0567	114.340515	144.74582	146.55316	157.98701	132.9939	137.71881	134.65622	121.534225	117.39959	124.77678	167.2334	161.5542	149.27109	141.98706	128.59268	130.17065	123.93567	118.67966	125.46069	157.22546	157.76602	151.79745	143.79767	136.74312	147.12202	140.02057	133.88354	135.55453	152.4392	146.25165	142.32655	121.36448	122.08243	120.46037	130.15207
¸ßË¹°×ÔëÉù´¦Àí (180).mp3	113.6566	109.13841	111.23967	93.63074	84.70949	87.50787	91.53053	88.829315	104.44438	118.28027	104.74207	109.99574	132.91266	136.91956	144.77489	101.16387	89.30271	92.62073	111.77608	105.52916	105.11879	131.63144	126.3979	126.8359	117.06376	108.00793	119.86751	124.55803	112.715195	112.146706	145.14551	138.43666	147.72537	112.16595	104.54764	106.3801	126.99507	118.06896	120.35812	134.14273	122.80044	131.41405	105.58113	96.84685	108.261345	111.36792	101.05327	102.090034	136.96068
¸ßË¹°×ÔëÉù´¦Àí (181).mp3	128.98007	126.33006	135.11105	134.43071	122.08802	122.55509	131.12866	119.71266	124.151184	130.29617	127.954895	116.68819	136.66466	127.113686	125.8347	131.20494	133.43471	140.32764	134.15271	130.7155	126.13077	130.82886	136.42816	145.8194	127.40922	121.056366	119.46634	127.67092	127.54027	126.63751	115.87034	119.678024	125.56074	132.07037	126.868965	128.08911	123.67554	118.55278	117.38329	121.842354	118.9169	127.23558	131.43134	118.22341	123.382126	118.58371	114.76476	117.66129	114.41672
¸ßË¹°×ÔëÉù´¦Àí (182).mp3	38.361374	47.311264	52.15219	124.202934	127.380554	129.60214	132.33136	125.94791	122.73185	146.5325	136.2504	135.12967	81.23543	77.05618	92.514465	106.890114	115.42403	129.57504	100.4402	113.16968	125.23744	114.061935	114.228424	116.24951	114.396774	109.81765	109.51112	106.560486	87.62411	79.451614	125.729744	120.55489	123.60704	143.93555	130.12103	121.42715	138.3161	139.30463	141.78723	97.75537	88.20759	95.36626	112.315796	118.24524	126.860825	133.73102	134.30975	137.78976	142.6374
¸ßË¹°×ÔëÉù´¦Àí (183).mp3	112.90409	96.16922	103.0453	112.309555	109.04187	118.24589	118.985214	121.49321	128.36201	100.631714	79.71903	93.974174	151.90721	141.92136	141.09148	102.450165	93.5069	99.02228	135.71445	117.46158	118.3925	118.51401	110.43114	123.32762	112.609245	103.32198	112.86158	139.3937	135.96222	131.44888	140.8541	129.89474	132.31534	139.01665	133.22595	136.63434	137.72604	138.19724	137.02618	130.13913	132.92554	144.04431	122.070625	127.24135	130.5337	113.02265	106.53741	112.63516	96.774574
¸ßË¹°×ÔëÉù´¦Àí (184).mp3	118.046326	116.28311	114.82004	115.527916	110.835205	115.8692	132.0537	128.02264	127.850555	96.37854	88.3313	92.82798	66.498764	73.56563	91.62676	96.65458	100.39277	109.28186	119.31571	102.587006	109.64368	120.990204	101.05995	100.46994	129.13177	129.9813	139.81866	129.21591	126.84469	120.68775	136.13802	135.35822	153.05338	142.93051	123.34393	121.348495	90.762276	97.38234	106.50361	130.47679	138.25409	144.83324	118.53569	115.25142	112.83469	108.359344	98.05618	97.90101	128.939
¸ßË¹°×ÔëÉù´¦Àí (185).mp3	155.36026	160.03406	157.72807	137.98846	139.6868	143.5486	104.92485	99.89859	108.77847	77.34668	65.76712	75.0658	99.93019	86.959175	101.40007	132.21445	121.30185	141.07367	96.73948	94.42293	103.575195	151.38376	134.71527	143.93396	141.04086	122.63252	138.47156	126.79295	119.98114	128.58981	134.86896	111.01347	113.663475	122.529434	125.82854	140.56001	114.36284	91.57536	91.66609	128.66266	129.3735	142.18576	109.51295	122.51137	121.324684	96.709816	86.03116	99.6277	119.42659
¸ßË¹°×ÔëÉù´¦Àí (186).mp3	118.99968	117.74843	132.06033	123.69716	128.90283	127.51386	134.28906	126.35019	112.91998	142.841	145.17636	146.90872	164.05954	156.08955	148.60852	150.64368	152.36084	151.10149	124.22472	132.16193	128.2641	95.06383	99.83113	94.377594	109.40654	106.43146	115.20802	56.48828	55.83786	79.093414	68.732925	70.62212	92.344574	112.24546	103.70947	113.227905	126.80042	113.22142	116.38757	115.0107	100.710754	92.55897	120.71689	101.46231	88.37668	121.41766	125.52055	129.80777	140.57599
¸ßË¹°×ÔëÉù´¦Àí (187).mp3	106.09958	101.891495	106.20643	89.29044	81.29726	90.63812	104.51629	99.66855	109.68027	74.77768	69.21295	73.17035	172.31493	164.1748	161.97028	139.23326	129.73929	146.13951	144.69327	135.56973	124.038315	103.268814	95.84421	98.496216	147.28343	132.07475	137.93185	109.17204	92.02076	103.28058	77.23871	67.307236	77.24466	116.79657	98.00235	100.625946	77.74265	66.52704	74.84064	124.95882	118.88043	127.95174	114.73953	113.105484	117.42309	135.80762	130.38705	131.56857	108.88292
¸ßË¹°×ÔëÉù´¦Àí (188).mp3	45.29956	35.60576	39.329903	71.68837	54.56292	69.39415	83.63269	67.608185	76.65285	78.27053	61.094513	68.0832	73.05136	57.758514	67.31676	62.258987	45.89443	58.54228	82.99427	68.435394	85.993	76.75177	57.221718	69.35269	71.16234	56.390373	69.80755	83.44622	72.674255	93.813644	84.71333	66.2113	81.1304	76.55931	60.581642	76.23596	77.61664	58.847683	66.488335	84.23915	66.06815	74.73328	73.568375	55.50791	65.286804	85.90576	64.258286	76.681244	67.41458
¸ßË¹°×ÔëÉù´¦Àí (189).mp3	128.77336	124.33048	127.42697	125.02173	124.70085	129.45743	121.39343	121.59517	124.60209	121.888115	123.81679	123.50951	113.107635	107.93167	115.300415	129.83714	121.099106	116.587006	126.75949	120.8019	115.300255	125.860306	123.53217	123.13515	115.51722	107.8537	107.028275	128.47758	134.46689	127.936386	134.8379	110.649506	99.70454	129.85168	126.89803	127.21661	119.58661	123.33052	127.74578	124.16151	128.04462	125.070114	131.28098	132.93643	129.77773	131.50055	128.30986	121.562035	129.4049
¸ßË¹°×ÔëÉù´¦Àí (190).mp3	104.80772	100.87964	99.68438	139.17662	135.97208	128.23087	100.47701	96.35256	106.83578	95.98805	91.99034	102.7318	86.7923	81.39684	88.13014	118.36196	123.04692	131.75748	115.84342	120.60622	126.4881	123.67146	123.53383	126.27896	113.810715	111.66066	112.081726	114.55396	121.5243	142.03708	111.74327	116.640045	125.46862	119.749695	123.05499	122.11548	129.83649	121.06421	122.22099	133.48787	135.97319	138.81477	125.60599	120.37041	125.2134	122.041534	126.69249	129.92838	123.26048
¸ßË¹°×ÔëÉù´¦Àí (191).mp3	133.54446	132.14215	125.54231	133.29404	128.80301	121.92749	130.0043	134.97293	137.01321	139.22993	152.31189	150.72961	138.46861	127.60841	121.07008	131.99243	138.38019	147.78569	147.07285	147.07881	136.90286	161.05022	155.0417	136.67407	144.26999	151.82672	153.85695	163.65355	164.47025	168.9215	153.90599	152.56226	156.90273	132.89569	138.25375	147.85175	164.01521	160.92044	148.4972	150.9544	145.82394	134.0589	145.71371	151.86069	144.91566	135.20148	146.88219	158.88315	138.76663
¸ßË¹°×ÔëÉù´¦Àí (192).mp3	121.76352	123.743195	127.3987	129.52412	126.2713	119.36582	107.08009	110.912155	117.77693	130.64395	121.12592	120.32267	106.83223	102.746124	107.3976	114.16929	113.079895	104.36041	124.11272	124.36969	128.89185	110.75262	108.78841	109.629005	113.91005	115.93136	109.769485	125.801056	118.488716	124.91478	134.88545	126.485596	125.36992	110.69327	111.08176	108.344696	123.18821	124.64673	126.51783	126.36772	116.36567	104.28808	130.80856	129.82562	140.1383	127.46742	131.73126	132.13332	122.67956
¸ßË¹°×ÔëÉù´¦Àí (193).mp3	125.58769	120.95775	127.104225	138.5144	138.17776	146.16054	137.05743	145.13852	148.65094	149.06976	133.48572	123.3073	141.17194	144.53697	149.85999	154.49875	154.29831	155.22104	144.35144	132.47678	137.57422	130.07162	130.02315	136.23013	126.88706	130.04749	131.97552	157.99503	146.1358	133.3295	147.55028	153.79518	164.31422	136.63812	142.50296	148.99045	153.06624	144.78156	140.59454	150.51315	142.60492	146.0023	140.45782	136.7421	135.1091	155.11044	153.51132	146.0625	150.3989
¸ßË¹°×ÔëÉù´¦Àí (194).mp3	117.295395	124.22019	132.2421	149.80145	144.05374	143.84474	147.44977	139.72464	129.37947	134.96938	132.82333	136.7466	127.48419	129.64938	129.32378	115.375854	110.05744	121.136566	139.23917	126.51767	136.84027	125.561104	120.34993	130.38263	130.13216	126.76903	128.44885	102.62935	97.010376	95.16527	113.07482	108.72322	114.28085	100.7928	90.1039	89.50737	127.63905	123.20569	121.60068	100.94168	91.848816	94.335495	108.26272	99.7869	102.014565	95.31453	111.05078	118.43599	110.74814
¸ßË¹°×ÔëÉù´¦Àí (195).mp3	103.70116	91.70924	101.16321	89.21703	77.15561	79.93222	84.78096	71.67761	71.72188	70.0337	71.05713	78.80693	85.52289	75.084564	77.46315	97.87616	84.962555	95.905685	72.62308	62.587868	60.716293	73.06918	77.687836	94.64522	111.73555	95.40116	88.83261	100.29241	88.7677	87.22797	101.367035	97.73152	101.613976	89.83054	82.75344	79.51538	74.62593	69.463806	69.43668	89.17723	80.17975	78.47861	126.70918	115.04274	114.08017	84.33273	81.07526	87.4188	90.74246
¸ßË¹°×ÔëÉù´¦Àí (196).mp3	112.20762	109.42323	122.65267	111.67041	102.84479	116.92925	114.86549	101.35976	99.80685	107.380554	96.52408	100.01163	113.36248	103.25319	120.41544	95.72495	94.182465	109.451416	104.29156	95.15837	103.42613	94.12483	83.09089	82.272766	121.42911	111.49567	119.678635	119.051926	111.21769	128.00458	105.7678	91.52745	89.67864	111.02408	93.838776	96.59937	136.59766	120.09363	129.25516	133.08165	123.563	130.08765	92.05795	84.28496	89.58322	111.485504	93.385445	99.99464	117.35756
¸ßË¹°×ÔëÉù´¦Àí (197).mp3	131.2778	122.06729	124.38046	88.15491	95.52252	107.40352	111.79761	110.88334	112.74968	91.35912	90.319855	104.88034	150.40457	159.42375	151.58723	136.82492	148.58032	137.40671	132.40273	132.77682	130.04568	140.5817	140.17017	149.151	80.41296	82.04677	90.185074	94.68986	101.110016	104.912994	95.58118	97.247475	103.84097	79.1436	73.76985	79.16545	23.19782	19.006645	21.65593	6.617502	16.426125	16.669376	7.9595194	10.423465	11.023788	1.4032698	9.27651	10.544123	4.63247
¸ßË¹°×ÔëÉù´¦Àí (198).mp3	132.01236	99.76845	103.71222	107.36144	94.415146	98.27405	144.48543	124.37986	129.33517	141.5971	129.72815	138.66837	128.76335	115.01033	115.55292	77.576065	76.706696	92.58746	135.93869	115.38572	121.10173	141.5456	132.58087	142.40384	135.02972	137.06625	145.03705	130.33456	117.64255	115.30764	49.94404	47.573555	53.906593	70.962036	79.420654	103.41965	112.96906	97.66908	110.94051	56.441643	39.518562	33.544464	60.44774	44.880356	49.822357	122.72261	96.79463	107.22722	128.1709
¸ßË¹°×ÔëÉù´¦Àí (199).mp3	152.75131	154.60173	149.58109	165.15363	169.38892	181.23766	169.17514	165.22632	153.38809	164.48373	162.63678	146.919	151.04947	158.51643	162.32343	157.70801	163.24118	169.4969	170.47089	169.69218	158.09769	139.54178	161.51172	178.07986	154.02428	160.7275	144.29407	164.30219	169.45163	166.19164	169.9014	160.44128	160.72855	155.75357	124.70409	113.014015	107.67111	99.36372	108.99545	84.60431	76.27304	77.293076	71.41843	63.332188	66.266594	20.310314	0.8154641	9.915787	29.218803
¸ßË¹°×ÔëÉù´¦Àí (200).mp3	140.65067	131.56305	130.9016	78.98683	67.85073	74.92503	156.25818	151.67471	147.2427	136.09137	133.28925	136.83617	178.06236	177.94897	183.77661	167.03307	172.4675	178.16962	156.90729	175.86546	174.76619	167.22058	174.57568	164.495	128.89359	129.79759	136.42	112.50624	106.34501	107.48007	154.62329	162.37405	157.72192	151.85693	149.4508	145.86508	128.15665	134.69601	139.97723	164.5836	169.94786	154.60674	133.58936	140.58334	140.25285	138.11195	137.44472	144.10132	131.26025
¸ßË¹°×ÔëÉù´¦Àí (201).mp3	155.83438	158.37372	158.18646	151.05284	147.46286	139.57028	154.55174	149.65933	154.0228	166.7875	156.83347	141.127	153.95444	160.63889	152.01385	145.93536	144.8757	143.1712	163.31676	162.93939	161.41434	150.38608	148.25217	152.61981	167.40224	160.16867	159.96957	166.7157	159.71991	144.80045	143.02069	158.95493	166.84705	146.6189	148.10562	140.62189	106.76955	100.93324	100.1952	167.72128	161.11943	163.71173	146.07004	154.68759	163.3424	132.57274	137.89417	135.5943	125.328445
¸ßË¹°×ÔëÉù´¦Àí (202).mp3	123.56785	129.55185	131.06067	159.96072	166.76682	167.61813	120.687744	121.71315	120.717995	127.18564	128.8309	138.27051	129.38913	133.84073	132.09497	130.74756	133.26727	128.71353	131.04738	145.01688	152.96664	140.83325	148.35834	141.63132	133.06973	144.99179	137.88739	144.16138	144.72647	135.39081	121.46242	126.45576	130.11285	129.02602	132.93616	130.5419	132.96964	126.81168	122.017944	126.58159	129.98335	128.12773	178.75577	169.90627	143.6612	136.25075	142.94025	128.7638	126.30223
¸ßË¹°×ÔëÉù´¦Àí (203).mp3	119.26832	110.428055	112.728424	117.17582	109.9883	120.396835	127.15465	118.30089	131.50717	111.59593	100.873245	118.977036	130.94058	126.36295	134.46722	97.55627	97.06765	103.36561	127.22918	110.979	108.33903	99.433044	93.802475	116.68675	80.806	74.849884	82.244774	94.00644	86.98613	101.11908	82.0885	76.185104	93.46676	98.831314	102.704956	113.10269	129.50111	119.90412	115.24432	103.011086	92.533646	97.76926	92.06186	81.14696	98.006	93.15529	80.02338	90.134285	105.48923
¸ßË¹°×ÔëÉù´¦Àí (204).mp3	156.40681	143.37108	139.534	130.54678	145.79102	152.14557	100.4733	96.2123	94.731346	131.49614	130.11392	126.87872	149.87695	145.87714	147.6649	152.47847	165.82425	163.75748	125.88541	127.1178	134.04959	129.04063	131.2297	135.26114	122.805466	113.24183	111.95858	108.03754	121.81781	129.14545	104.62223	97.462204	98.73602	115.876144	114.31169	118.92614	102.49367	94.205765	97.20165	108.47621	112.42811	128.80367	95.18912	89.00925	85.42005	99.674164	98.34779	100.56712	98.65619
¸ßË¹°×ÔëÉù´¦Àí (205).mp3	123.34438	117.4595	121.04477	149.48059	154.26343	149.76414	130.68579	123.58011	129.27405	107.99929	102.82709	105.388596	125.60245	125.0472	130.20667	105.84231	99.2946	110.056885	128.32762	138.55434	146.80695	112.05379	114.92047	121.199844	91.16408	82.93485	95.11307	130.74559	129.28183	133.43881	106.072495	97.68707	98.1455	142.21103	140.32654	142.26437	113.37364	109.70065	114.977646	84.46121	78.74252	76.68701	145.76775	141.65808	145.96954	120.4039	115.228165	124.69664	146.83861
¸ßË¹°×ÔëÉù´¦Àí (206).mp3	122.64552	127.417046	125.77115	113.90374	120.612015	119.81171	130.75758	122.00496	123.921295	134.26016	139.68736	139.91327	104.639114	115.44896	123.034546	124.99241	120.69731	121.43284	145.68448	145.97983	148.1305	125.85805	121.14931	117.56552	162.87515	158.10626	161.3927	120.74785	130.72177	141.63553	125.43695	129.49173	123.26253	124.84207	128.39223	132.69528	124.29955	128.79095	137.71944	152.16837	134.18423	131.62912	144.54684	137.91888	137.7218	145.51306	135.83243	131.6295	103.856155
¸ßË¹°×ÔëÉù´¦Àí (207).mp3	104.12334	93.64531	98.38231	139.47408	130.32278	145.49612	114.37619	104.95888	106.6408	130.84805	128.31512	127.46253	128.26521	127.80705	133.96326	120.33429	121.97791	121.71857	102.67998	101.112885	106.01953	117.45567	127.8428	131.435	151.22556	135.45828	136.40717	151.99207	147.85333	153.41296	138.59233	133.72682	136.22649	111.96771	104.59139	114.000565	154.73997	139.74348	135.49338	125.78342	132.76306	133.06897	137.64378	137.17163	142.48232	130.04468	125.615585	129.77435	116.295715
¸ßË¹°×ÔëÉù´¦Àí (208).mp3	87.49162	74.7986	74.18312	66.17461	58.46688	59.62771	91.466064	84.57564	85.833115	77.27783	84.34078	91.702225	42.482418	35.85011	45.068825	89.65213	71.85937	85.84906	66.20616	59.937798	67.66906	58.714516	41.940586	41.71515	40.399754	40.37845	40.075607	64.12194	56.108093	59.058	84.1134	80.75722	79.345085	32.8179	21.16317	25.353588	60.20083	58.00548	60.429024	39.999733	38.80017	41.434578	38.87591	58.55918	73.51437	28.367407	20.927351	23.146732	32.20913
¸ßË¹°×ÔëÉù´¦Àí (209).mp3	120.89586	111.849724	113.52493	141.04678	142.69327	142.3319	150.2622	149.58083	146.2284	153.0455	156.39648	156.46223	140.16943	139.42264	139.22382	148.9885	148.36703	153.31125	162.8754	157.94318	158.50385	158.26129	157.90128	144.33203	159.42108	157.87265	154.79031	143.13983	140.68132	142.43474	131.97766	132.67223	135.88243	130.14781	129.1082	125.65781	109.19058	117.629425	122.10476	107.79535	107.54688	112.96527	167.1188	164.27232	160.17957	143.43643	146.31305	141.3223	141.04842
¸ßË¹°×ÔëÉù´¦Àí (210).mp3	116.09282	106.371155	109.08118	134.02087	128.07481	123.24136	120.89927	104.8414	115.11934	126.54025	107.69966	117.024506	124.88207	119.85721	123.42418	118.17261	103.33196	115.856285	123.47847	112.8236	122.1431	140.22018	138.11914	138.01239	114.546646	107.493195	127.9039	90.57709	84.227554	88.15198	130.06734	106.95571	109.08626	119.34212	102.68235	112.81192	144.66411	123.65787	128.07843	138.66203	118.9682	134.76855	130.31049	122.38368	126.68881	138.50761	125.319214	123.020164	141.64096
¸ßË¹°×ÔëÉù´¦Àí (211).mp3	124.25871	125.186325	123.919266	127.56494	124.07228	114.2874	114.518654	118.687744	123.95001	93.00557	93.43854	98.3194	135.34808	130.28009	125.92232	137.73276	137.16786	138.10056	121.10723	130.11435	138.55905	139.86172	140.39865	139.25891	140.85011	132.43666	136.82007	143.37857	138.86073	135.52118	139.4094	127.28232	122.31918	113.7316	106.31012	102.27745	162.51694	162.18367	154.13934	131.34924	127.68419	125.62959	146.9624	145.24477	152.56697	136.10672	134.78229	133.49242	127.31709
¸ßË¹°×ÔëÉù´¦Àí (212).mp3	80.444824	80.08439	83.122185	70.74895	61.41665	63.449554	147.01419	145.12817	150.23785	73.63169	75.75246	82.27444	118.33841	121.99231	125.70198	112.21364	112.64657	124.39	126.26132	129.49615	135.28482	142.77942	145.61877	151.75702	96.26451	85.58023	91.22412	108.51671	108.57677	108.180626	99.50811	100.780624	109.98622	125.91973	130.1174	140.55237	142.0397	141.15488	149.42274	121.37753	116.69766	100.0498	130.81058	126.448975	122.51798	107.74263	105.2565	109.319695	119.75197
¸ßË¹°×ÔëÉù´¦Àí (213).mp3	96.07411	89.824585	87.070694	97.30765	92.61391	98.05066	100.67102	92.56279	94.80464	94.19206	88.00653	90.79829	86.83567	85.80459	84.43469	97.485214	97.98112	104.12656	88.559296	84.18056	83.96718	89.7699	89.44616	94.26344	70.87366	64.637566	61.88575	99.302124	91.612495	94.428604	92.88907	90.50937	96.12184	102.556145	95.29242	101.31955	83.85078	81.43414	89.42589	91.583824	83.73864	81.859375	71.99806	68.449356	67.11936	81.364784	74.22121	75.2921	78.57077
¸ßË¹°×ÔëÉù´¦Àí (214).mp3	147.616	140.72324	125.68179	105.82981	109.07843	110.413025	97.74713	97.94777	92.70859	104.651	114.14667	111.94997	121.542725	123.69716	127.604324	124.22663	127.41937	116.60863	112.79514	113.67146	118.413315	122.80101	120.55149	115.526505	93.686844	97.21394	89.29495	120.25765	119.257065	120.20502	113.11976	115.32866	115.097275	135.56982	134.16293	125.16556	124.63192	127.48086	123.54053	91.97641	99.31547	102.33477	124.017044	108.94684	97.09825	142.19461	135.67178	128.45334	123.671524
¸ßË¹°×ÔëÉù´¦Àí (215).mp3	100.38462	99.01958	128.35785	102.17032	99.28902	123.319145	125.83527	106.9012	129.85594	120.68681	101.41319	119.215645	101.75111	97.0634	124.82948	124.52118	108.3277	117.344894	21.21856	21.731224	20.525093	7.985793	3.3195896	-5.0340757	-3.200442	2.0476725	3.1334724	128.92181	133.14867	148.30069	122.513115	132.91594	131.8937	149.04327	140.06967	130.91019	133.06963	138.37796	147.88681	145.31879	131.98553	130.02887	135.03561	135.15903	142.0314	137.87961	135.2626	144.40453	136.94128
¸ßË¹°×ÔëÉù´¦Àí (216).mp3	110.17357	84.38716	92.971115	106.1762	89.02534	105.53314	97.39847	86.12427	98.068954	110.74566	86.61938	82.36202	124.15556	112.03586	122.99354	120.254364	107.548996	125.257065	100.80679	90.467896	96.1943	112.36363	94.59929	93.03842	115.62044	96.47774	103.72952	110.84718	93.35042	108.18919	112.67772	98.23169	102.200386	99.73791	85.21028	102.34044	82.18197	71.64496	84.724846	89.90304	66.14915	74.5751	92.27051	77.46994	102.881195	80.22361	65.48352	77.846115	78.157005
¸ßË¹°×ÔëÉù´¦Àí (217).mp3	118.792656	115.30379	129.72983	81.11907	70.167175	70.310486	105.75729	89.02585	94.68457	98.269394	92.724915	98.443504	109.63774	105.08357	113.36641	94.2266	82.227005	100.74068	82.852295	71.73222	82.656105	92.95545	74.792816	70.4935	85.974106	61.3363	60.95926	78.06586	62.44334	68.33734	62.570282	60.413464	67.07123	51.03396	52.027344	61.425358	124.2336	118.56613	119.8192	108.52168	105.24014	103.54438	117.34451	109.49049	110.056656	112.88652	112.72467	111.94946	112.55261
¸ßË¹°×ÔëÉù´¦Àí (218).mp3	119.06723	114.44762	115.486664	118.67708	105.0112	111.39054	118.01475	103.944214	103.864624	132.03735	126.82846	135.69507	110.323425	106.21934	107.677956	76.57573	69.003174	75.283	45.59032	40.83856	40.08335	28.21558	26.413551	29.919611	29.329052	35.222176	40.507492	144.86012	138.56476	145.01903	149.90427	143.99771	137.85416	132.55142	131.27478	134.98007	135.66806	125.95062	129.92435	123.48897	112.30556	128.0133	109.07796	110.50592	129.18683	145.02707	126.55388	122.3876	134.65735
¸ßË¹°×ÔëÉù´¦Àí (219).mp3	134.69107	131.00745	132.7733	123.46737	118.58024	127.72922	121.20189	117.78398	121.30319	120.93345	119.04715	120.85689	124.10602	121.03425	123.823074	126.45716	122.47508	129.95255	115.620995	105.25554	107.17305	112.80197	105.415085	111.93356	130.45888	129.9411	131.63203	140.09354	139.27066	140.12552	127.37235	117.06561	114.97525	111.486404	101.94307	102.4433	136.56593	141.21191	143.55804	133.79681	131.29485	128.93945	138.06758	143.67114	145.57007	112.58792	113.13149	119.90758	115.30928
¸ßË¹°×ÔëÉù´¦Àí (220).mp3	99.60121	92.771454	101.02027	152.62933	135.72073	135.26033	110.99988	104.09294	106.43203	91.64061	92.09024	105.02396	85.73024	80.81149	91.965	131.99887	126.27447	135.21393	133.44374	110.3851	122.32332	128.44418	131.4302	136.40192	135.32074	116.77044	115.10036	130.69324	109.434395	123.94151	116.81577	98.75337	113.426346	131.77928	131.33664	140.51984	115.72165	105.908875	111.24861	138.97716	149.79266	157.98563	116.802444	104.11678	115.773155	113.1303	100.62575	105.49729	140.16382
¸ßË¹°×ÔëÉù´¦Àí (221).mp3	114.63429	120.92809	122.90518	121.02381	120.85056	125.5763	128.22017	135.37988	139.02051	114.84601	121.17656	128.84273	150.2606	144.24219	129.2258	122.28574	124.93139	134.30774	143.49551	155.41125	161.12326	123.95537	126.0327	123.17001	147.84671	140.20287	136.7814	138.64365	133.87311	134.57089	104.42668	115.640274	119.2583	151.7023	150.36249	149.52478	119.38255	114.83978	106.636826	132.73361	133.86545	136.14607	111.2773	113.75008	117.675354	140.2526	151.80447	156.44441	124.7504
¸ßË¹°×ÔëÉù´¦Àí (222).mp3	147.24539	161.80344	162.74004	143.76947	139.53531	138.45294	157.60129	156.69965	156.4375	135.51097	148.62038	160.06235	157.01761	162.89633	160.23172	154.1291	156.99423	146.42392	148.04477	147.39117	153.32477	151.39015	153.10901	154.83746	143.26526	142.34122	141.94194	144.58345	149.8905	152.14691	173.67944	156.32544	136.95868	137.43863	149.40976	161.23343	170.36224	161.8978	165.94858	138.4867	140.15958	147.29153	132.44188	147.02924	150.66272	133.29916	141.88745	147.71295	137.02881
¸ßË¹°×ÔëÉù´¦Àí (223).mp3	150.78307	142.51059	139.67566	137.92436	131.12979	130.23389	124.97138	119.88263	124.78082	122.2846	121.585434	117.702065	118.96997	122.76529	128.95523	121.726425	131.86588	145.1079	135.23688	132.56052	126.673775	135.74805	130.42444	130.57362	122.35814	130.09955	128.77122	144.5762	137.14339	130.68579	141.56487	141.935	145.87308	143.46935	134.66592	127.26839	135.21576	140.83821	149.97194	131.54456	127.921295	121.356705	146.30545	145.52487	152.6399	141.93839	143.58652	146.03656	146.78163
¸ßË¹°×ÔëÉù´¦Àí (224).mp3	145.90881	146.25021	149.8704	126.56621	132.03757	142.07489	136.3625	144.10214	138.14386	147.48065	155.28323	158.49893	143.24982	143.55444	148.48013	138.09561	140.42123	137.06961	123.539764	127.25138	119.57774	130.5646	153.62183	164.32271	140.0969	151.21434	145.59544	153.83325	157.2395	147.10536	143.4102	145.49301	148.66083	160.87001	163.7604	145.2805	152.9841	156.90689	161.95566	150.34067	154.92004	148.13431	143.62906	137.53348	132.69196	146.53362	162.94833	152.06906	155.6742
¸ßË¹°×ÔëÉù´¦Àí (225).mp3	128.6101	106.51286	111.16479	128.16707	122.94585	139.91434	90.71876	97.10217	116.26258	127.00563	109.55923	125.642654	102.152916	88.64787	91.34097	117.20447	101.186295	106.07716	92.27106	88.3883	103.80173	115.26959	105.14867	117.455	97.13901	87.66791	96.210915	89.000854	96.41936	110.02342	104.44228	92.02468	101.57892	105.17523	92.98216	100.564224	72.260895	70.13413	92.9888	102.22206	96.212616	107.597946	94.53295	88.16748	99.870674	100.62234	87.795395	105.13601	81.98598
¸ßË¹°×ÔëÉù´¦Àí (226).mp3	119.73132	121.58841	126.43285	120.23778	120.62598	125.75817	122.60583	126.84804	134.82774	140.93642	126.32846	116.991264	139.38895	129.43423	138.2037	143.2751	137.18497	141.56433	142.55664	143.2906	144.35147	129.83615	129.21193	134.57156	119.732605	122.728485	127.84909	117.87535	116.49623	114.762146	143.32697	130.80441	138.22873	142.89374	141.79126	142.83356	116.95485	123.97233	122.499054	114.2982	111.64343	106.59163	109.95613	102.352295	114.70848	106.956635	102.757935	102.64191	92.64702
¸ßË¹°×ÔëÉù´¦Àí (227).mp3	121.3303	124.90947	121.6788	122.57753	124.572586	127.72859	106.91435	105.45047	112.280975	122.17442	121.73558	115.78276	134.97711	127.67697	128.02129	133.15561	128.05829	128.89412	121.20436	118.98814	118.96941	135.9996	127.607376	128.86023	106.514465	111.36381	113.254364	115.19911	110.94249	110.064835	101.12367	97.83148	107.034775	137.7518	133.81137	138.36328	116.57405	114.8454	119.137024	124.74011	114.94278	108.798546	130.81213	127.965485	126.116425	118.414444	123.311264	125.36841	134.35956
¸ßË¹°×ÔëÉù´¦Àí (228).mp3	87.92531	77.80001	77.8406	94.590164	78.64906	80.080315	117.232765	119.10105	123.227356	115.55228	113.75067	121.124886	104.301895	108.80354	119.35413	97.145966	100.230385	105.97171	145.51962	140.15283	137.18504	141.9465	136.66183	134.92142	97.733345	94.4935	96.07767	129.42975	128.57663	124.43076	135.40302	126.959625	131.8164	125.72001	127.92807	132.54437	93.40935	91.328804	86.45646	126.72472	129.24615	133.60301	125.94089	122.76659	129.76784	120.6951	113.09587	116.24255	99.0412
¸ßË¹°×ÔëÉù´¦Àí (229).mp3	152.54823	142.91156	142.80054	146.19186	147.55984	159.94861	155.57556	141.55743	139.6081	129.3363	150.65292	140.94699	130.16425	154.91174	166.07733	153.76758	166.9061	166.1654	168.23267	163.32523	141.61374	159.92325	154.49121	144.49136	137.70483	148.23495	156.5628	146.1953	153.62357	149.66908	168.49066	156.50479	144.55328	145.23965	152.9672	155.77213	164.29214	152.63776	144.15163	155.05508	153.69223	141.01541	143.14084	149.85474	159.73091	133.88766	150.81961	152.87718	142.13367
¸ßË¹°×ÔëÉù´¦Àí (230).mp3	52.01886	57.062725	56.62831	55.12683	54.385128	61.897564	52.96597	57.618084	57.658012	51.00344	51.767372	53.614082	34.685646	46.61885	48.78914	43.18927	46.451187	41.49674	50.48599	53.218254	50.205444	59.7324	56.31612	52.12263	56.712357	59.582985	57.985535	41.0335	44.592777	47.437057	54.96623	52.138664	52.8585	73.76437	78.32865	86.72419	110.78781	108.69757	116.67853	121.07694	118.01517	125.688354	132.11945	124.13245	137.06793	124.6701	128.42233	123.31612	91.14433
¸ßË¹°×ÔëÉù´¦Àí (231).mp3	144.81277	136.8648	129.41075	163.65466	152.46945	142.6655	142.28485	103.79023	95.78361	95.346245	84.42401	86.33809	147.67955	140.92166	126.70691	70.93298	85.20131	92.57012	88.96524	78.05577	68.65459	90.33653	87.888596	93.788635	98.83167	108.12038	136.56573	85.556305	83.130936	94.471725	85.16336	74.96715	72.83958	69.50699	71.675476	96.29604	125.564224	125.54449	122.43102	170.6694	169.80798	162.17233	161.77786	164.13605	154.77512	130.76007	141.27579	143.78607	121.164505
¸ßË¹°×ÔëÉù´¦Àí (232).mp3	163.78671	154.63489	155.82121	154.1387	155.69214	150.22697	135.56476	148.41922	146.14929	143.37915	140.02054	137.04346	150.87552	158.17911	155.93663	134.04262	141.38074	139.50096	170.0604	166.31439	170.36813	32.75236	42.0999	63.83436	139.52448	131.50937	131.89082	74.93628	68.323364	71.03128	126.0466	119.02377	105.585754	128.02411	142.53658	138.83105	114.8474	127.33339	127.90593	150.01155	163.2247	172.22345	138.50027	158.30804	185.4079	132.81354	135.96219	141.5408	143.72018
¸ßË¹°×ÔëÉù´¦Àí (233).mp3	134.99127	134.97433	128.89563	150.57227	141.56592	133.45993	146.86841	147.45328	139.10867	128.85538	130.85233	124.465546	106.26088	100.89032	122.62846	132.66605	150.01468	148.0086	135.52878	146.80246	143.68436	158.27776	158.46744	149.54256	139.2077	151.0339	154.76482	168.02873	158.67468	152.48254	133.66808	143.77972	150.22137	139.1806	149.61844	139.66733	136.75679	144.4455	145.55612	127.56113	124.94034	126.49736	134.27315	109.9104	96.21359	135.35931	148.0618	151.73615	151.3035
¸ßË¹°×ÔëÉù´¦Àí (234).mp3	101.41585	95.95517	112.33287	117.42699	110.52295	122.50706	83.275085	87.24274	85.783516	122.05644	117.08235	121.67289	81.11062	76.11507	89.859024	130.81798	129.31573	129.18274	96.4261	81.73087	85.62492	116.278824	120.31871	141.87701	128.34323	114.17098	108.585434	113.56737	98.43802	97.82771	114.23068	101.094925	115.77107	110.21918	94.76724	93.15445	82.96054	75.68222	76.44968	80.65726	80.354195	85.81334	130.07675	113.18178	119.724686	121.27199	114.91411	119.79979	120.42642
¸ßË¹°×ÔëÉù´¦Àí (235).mp3	145.71353	139.78423	136.8919	136.77118	133.48334	135.33435	142.86194	145.97787	152.60187	115.104416	119.20963	117.425995	93.34542	104.23871	106.38264	140.7426	136.53278	136.21274	164.25757	146.92276	148.22446	144.69388	133.066	126.02195	141.30042	135.29227	135.49567	78.341354	78.69867	78.64265	45.584602	46.090405	52.39831	134.12492	130.06342	128.27315	112.52139	115.7281	116.15082	126.02078	129.90807	129.99426	120.356766	120.91524	123.08901	97.133766	90.354324	92.970375	120.020645
¸ßË¹°×ÔëÉù´¦Àí (236).mp3	168.94107	161.47472	168.03212	132.25636	124.88199	131.90529	138.2286	145.06519	138.74838	122.67186	132.09995	140.91306	115.8351	98.40465	104.39395	68.40343	66.04858	72.35718	90.05948	88.54071	89.44509	123.893265	123.34334	133.6333	121.71384	125.87103	127.85836	126.33129	128.82205	136.08615	113.90398	112.0134	111.76656	164.19104	151.76982	144.80205	117.67256	112.74737	114.04918	119.25087	119.922	128.85068	126.4986	126.102234	122.41049	157.80426	169.47945	158.10985	183.54755
¸ßË¹°×ÔëÉù´¦Àí (237).mp3	113.93309	107.21733	108.93347	133.95377	131.38889	134.52402	113.45007	107.5211	106.09804	104.53497	103.0984	97.34162	68.6754	59.953712	58.466454	122.357376	115.64819	119.40058	114.21652	105.402824	104.28514	63.59939	67.55022	69.60413	92.401764	98.51981	106.72447	97.93561	100.064545	105.21364	103.643814	107.04736	112.44641	113.38391	121.18949	117.101295	125.752396	107.0199	125.029396	139.48184	139.7515	136.96033	121.27351	114.45191	119.21805	63.630478	61.022156	60.28884	106.507034
¸ßË¹°×ÔëÉù´¦Àí (238).mp3	83.499115	79.243546	85.818344	9.245929	6.4156055	13.750776	113.82565	96.84586	105.005066	130.34676	113.69823	108.30647	107.53955	100.34538	111.43945	75.32085	63.96631	79.28064	91.58645	95.11244	110.325455	87.28287	71.9857	88.42235	20.46756	26.583721	27.131762	89.637375	80.347015	93.22472	128.29373	121.30235	122.037415	28.29504	38.91408	56.25542	64.39562	51.953133	39.124	108.7862	97.53003	117.02792	62.70793	48.478043	32.251335	115.03491	101.212906	96.72652	124.66328
¸ßË¹°×ÔëÉù´¦Àí (239).mp3	127.31016	121.85979	126.64993	93.986664	99.66854	105.436005	131.11057	134.48166	141.02017	129.56366	127.666695	128.06834	127.14044	124.25772	130.88382	137.57257	128.20502	133.46875	144.7361	128.8982	127.73362	148.54312	145.12706	150.15457	127.80233	131.7575	142.21124	136.16104	126.427246	128.57956	125.8251	129.38467	135.99162	128.07423	127.6605	137.48853	140.10912	129.59067	126.2209	127.26733	124.43023	125.66113	126.127686	123.76697	131.34268	127.13867	120.20967	118.93634	142.97855
¸ßË¹°×ÔëÉù´¦Àí (240).mp3	118.84456	105.96194	104.74225	133.97934	145.04959	146.29489	155.26282	148.2745	142.83069	99.87877	103.94667	106.732315	131.77026	128.24155	135.0715	110.798386	113.98424	126.53392	112.36102	105.14706	110.22996	132.26488	130.37267	131.61261	143.04445	137.01483	135.31042	113.1768	115.34131	119.62575	130.22737	132.97014	128.31999	132.21117	139.362	147.39714	130.09177	127.991615	130.72775	137.10938	132.58804	129.74686	114.32382	106.15068	102.50824	123.47513	126.0623	126.63511	88.17835
¸ßË¹°×ÔëÉù´¦Àí (241).mp3	115.85454	143.74838	169.4977	135.96481	147.5742	167.88562	145.14816	136.89346	134.13431	179.91307	170.1239	158.22379	125.291306	124.887924	129.14316	135.59146	114.24562	117.12275	153.77083	168.37505	149.68555	135.77338	153.98526	165.88667	135.25093	152.35199	154.9538	138.82175	148.73093	156.68188	115.11989	109.91606	107.084885	167.61319	162.13306	163.3385	157.84146	150.89632	165.94574	169.08226	155.29419	137.10898	150.85071	149.9046	153.4528	148.73553	159.20602	159.43051	140.10478
¸ßË¹°×ÔëÉù´¦Àí (242).mp3	129.90308	138.49373	150.38406	129.68216	149.38612	152.64561	133.45267	144.31732	135.05191	152.53046	151.3234	143.48965	153.50302	148.58484	152.10437	132.85393	141.29732	138.66458	130.28098	137.96048	149.21037	151.92178	143.50204	142.75105	148.98483	139.55984	120.69329	150.85713	153.16335	159.56276	168.99377	169.45392	175.8132	152.62607	156.36894	161.49136	131.24854	146.60886	154.876	162.0044	153.09052	150.10953	145.22552	143.36118	146.47476	146.05032	141.45117	146.38269	142.79276
¸ßË¹°×ÔëÉù´¦Àí (243).mp3	123.60348	128.31744	138.42444	128.15881	144.14297	150.82422	133.02505	137.6037	135.7107	129.94623	127.63882	136.04459	136.47975	136.60132	136.91971	148.31627	138.29878	137.33891	144.18332	140.29071	137.20657	149.52168	142.86456	133.89229	132.02377	125.29506	127.74858	153.03003	146.26125	136.05731	161.45195	153.23557	151.99802	130.43134	135.80666	131.9668	135.5357	129.4538	122.01166	139.08954	132.0918	140.65947	143.88141	140.79208	143.98761	137.67351	144.4335	151.9675	150.99588
¸ßË¹°×ÔëÉù´¦Àí (244).mp3	141.34988	132.0029	130.96179	121.89837	91.85614	89.04594	121.3114	125.74501	130.22234	70.42945	80.16235	87.037155	107.82124	104.72903	103.59893	36.760124	78.14569	112.10101	120.8064	116.84296	117.26166	167.24445	162.6419	144.28261	76.712006	74.945	73.96099	131.72968	136.1849	125.65292	51.911873	55.911846	59.736107	107.52608	102.59392	94.17789	164.23369	158.33484	153.04968	113.89798	86.841705	87.18477	153.11562	148.6571	153.86221	80.253235	84.11368	83.49307	135.77597
¸ßË¹°×ÔëÉù´¦Àí (245).mp3	97.603325	92.27337	96.491585	127.75296	123.03034	121.371666	121.2211	120.43915	106.5607	134.54703	134.83221	126.169395	126.176254	127.14192	130.17377	140.91147	136.98872	126.2337	147.18436	142.08765	146.07394	142.7208	140.14096	147.05673	127.22261	127.965805	134.54468	126.24065	133.08894	134.20853	126.402306	120.57637	120.63484	115.97159	114.91443	117.03899	123.7788	132.62888	128.4598	123.64994	130.81448	136.47482	148.6048	147.76303	149.43542	153.71327	165.8494	153.67877	128.58858
¸ßË¹°×ÔëÉù´¦Àí (246).mp3	109.37181	103.752716	96.60968	103.21895	103.2462	105.772995	107.82983	113.93498	119.00063	107.31234	109.60467	110.47609	144.17679	127.547935	126.27833	102.71539	100.32681	100.935135	109.29927	94.25285	86.336044	116.99332	112.910126	117.02876	87.384766	85.57213	88.94206	132.25221	130.30042	126.78662	134.6099	131.17798	125.56638	126.1626	121.81346	125.15527	112.44089	107.87819	110.604454	141.6142	133.38829	132.32152	116.83389	118.03853	117.822174	145.3078	136.67798	129.82285	132.37524
¸ßË¹°×ÔëÉù´¦Àí (247).mp3	133.74014	132.7839	133.14935	127.30881	135.17621	144.40752	158.54678	155.7721	137.85397	150.84726	153.31308	151.77316	116.019615	124.57975	133.81064	124.77089	118.77757	117.99986	108.6962	110.62411	109.47604	126.46685	112.296036	104.142715	144.41106	131.22696	122.450714	128.45901	121.60706	120.77821	149.892	148.90991	155.29437	147.38678	144.8126	142.36914	124.69023	117.99979	110.07856	140.95366	139.38206	144.79236	144.56985	141.66852	143.01749	139.39832	144.58351	140.93678	137.86777
¸ßË¹°×ÔëÉù´¦Àí (248).mp3	132.1951	136.13463	131.86777	102.17234	99.976074	99.846176	146.1607	135.93857	136.6313	148.85306	144.04633	140.04709	151.22214	151.78882	150.38351	117.08136	110.40155	112.29774	105.173035	115.75139	119.1678	114.874	114.33414	122.11012	147.39258	137.0619	133.84146	114.42038	108.78299	113.66349	140.28035	135.13971	147.443	116.566055	110.45317	98.8649	149.53354	144.22876	139.01126	113.53554	123.40963	123.02945	144.83699	142.78815	141.01949	127.67726	145.15372	153.87698	153.219
¸ßË¹°×ÔëÉù´¦Àí (249).mp3	141.22112	145.13493	135.38199	154.5984	143.07944	129.76627	131.9837	129.0419	126.81994	123.37468	134.69785	140.06223	150.4933	143.99701	148.93643	129.44032	123.771576	121.86159	144.45355	139.89626	144.40715	134.62918	145.57797	154.88174	142.70844	154.38043	170.08162	139.34995	155.87341	179.08295	148.526	151.84073	170.15988	175.27127	169.36597	151.57385	148.63535	139.05655	128.4154	137.09552	140.63	137.15607	158.35118	152.15286	151.94171	121.04733	127.202576	129.91417	112.822266
¸ßË¹°×ÔëÉù´¦Àí (250).mp3	121.15726	120.0354	129.33833	114.96212	121.92102	129.31519	153.6069	176.47882	170.21992	123.41378	111.98759	124.499176	149.85048	160.36569	159.14053	120.175804	110.24708	104.21777	133.29332	133.01924	130.37772	159.92639	151.45776	145.86273	132.10745	126.50957	128.89816	152.41568	146.61597	123.532394	153.23415	146.0733	135.27982	125.51193	133.9587	136.06187	92.233025	84.20855	88.56447	61.74565	48.23992	52.21132	124.559586	121.1358	123.61908	130.88931	131.21985	125.37071	140.56555
¸ßË¹°×ÔëÉù´¦Àí (251).mp3	134.74287	133.0021	131.79935	117.79075	118.26892	122.25333	112.884056	116.49133	119.931335	101.12599	96.14766	102.25424	88.80694	89.96364	88.226944	128.99939	132.92566	126.50085	124.25636	120.81326	122.48953	141.91669	154.52676	160.7294	139.44514	142.2479	145.68982	126.27522	130.41852	133.27399	122.52475	119.44603	115.43892	121.42483	118.7876	125.26651	114.147095	109.61188	113.650505	152.811	143.03549	150.41055	108.11624	113.67277	121.32927	150.7832	136.0972	131.49619	134.89954
¸ßË¹°×ÔëÉù´¦Àí (252).mp3	144.87923	162.24376	176.41223	110.34923	99.83661	93.617355	148.66129	157.96262	152.06744	154.17233	146.56314	135.06241	142.06181	154.0467	160.41719	118.759026	110.229416	113.76024	143.31848	134.64996	128.5657	176.47354	169.53291	161.32912	87.08929	76.10148	92.76776	148.09753	156.43683	143.5809	148.42216	163.5672	152.60818	117.09009	112.31517	109.40805	167.31065	170.712	157.79416	135.68729	143.00314	154.53017	179.63774	174.11153	175.68149	136.08505	147.56999	138.02737	162.44508
¸ßË¹°×ÔëÉù´¦Àí (253).mp3	114.620346	117.3533	124.320465	112.61648	121.603485	128.41452	153.23265	151.0462	141.96683	134.65802	126.66998	131.37189	134.91624	136.0983	143.68893	138.99512	141.02225	140.75612	146.11212	148.94746	138.65846	161.54996	146.58435	137.91797	135.37396	133.5156	135.88458	135.9045	131.23582	122.457504	117.20869	126.10086	124.69487	118.771835	116.93171	120.86757	115.4731	111.581985	113.04286	110.72511	98.389435	110.18909	118.142075	111.546844	107.61863	116.71525	107.95555	99.89105	100.09439
¸ßË¹°×ÔëÉù´¦Àí (254).mp3	145.95352	132.7872	125.0995	150.1436	151.80722	162.48746	158.9639	163.1745	151.16113	144.52322	161.20438	173.3129	160.71204	156.25792	156.25186	161.05782	162.84634	162.35248	178.6723	173.73181	179.64914	161.40808	169.08221	159.70555	141.22934	136.59857	148.0548	141.23982	129.95898	135.6005	155.25696	153.70334	148.298	172.93515	165.83691	154.40726	130.98781	134.63815	134.84906	143.53935	141.98083	142.12079	160.2055	151.52628	147.29698	164.29684	170.07712	171.08414	139.43027
¸ßË¹°×ÔëÉù´¦Àí (255).mp3	110.59923	101.79057	108.46433	103.52194	84.50647	85.00724	124.02928	125.01987	128.62143	99.65767	94.46663	112.552155	90.40415	74.79906	89.31085	91.2443	113.089096	129.82655	134.14096	119.69211	123.47321	93.33113	94.00652	90.30858	85.840866	110.24267	123.54489	129.52036	133.32617	135.40164	128.374	118.650085	119.45143	97.74454	85.73317	94.9998	86.11766	73.4267	84.743805	84.66051	68.31519	70.39225	107.62618	84.64661	71.12549	93.7077	89.98303	91.93571	127.08261
¸ßË¹°×ÔëÉù´¦Àí (256).mp3	143.22937	131.78554	125.62282	89.50137	114.53345	131.89368	139.61038	126.55404	122.56302	110.62349	100.42285	112.99348	162.96426	153.54471	152.58258	141.74791	133.8941	128.87234	106.88582	102.78159	111.69115	128.32137	128.56972	120.92618	169.79129	167.6903	168.29572	124.39447	124.61058	129.8424	143.13324	139.18211	146.27188	127.47058	133.04808	135.8919	160.3992	169.5278	175.25217	174.72025	172.28186	174.75677	121.85802	146.87958	167.83066	153.29942	154.6966	150.44673	146.44937
¸ßË¹°×ÔëÉù´¦Àí (257).mp3	110.2232	109.30443	119.80604	105.571014	103.39267	110.7657	130.11517	125.49477	119.123795	126.54138	117.18613	124.69071	112.343475	106.77475	101.53517	126.19547	123.93417	123.706314	109.301056	97.19226	96.643616	87.62497	87.44568	96.2355	114.8772	102.702835	105.48691	119.596436	114.414185	110.02295	119.83649	122.06528	123.80873	124.81769	121.27515	124.02431	97.68967	95.160774	95.52432	114.50475	112.58919	113.00549	112.9599	115.54859	120.81378	111.98631	100.959076	100.43007	111.79785
¸ßË¹°×ÔëÉù´¦Àí (258).mp3	145.81319	152.69199	143.20773	163.70673	167.49991	148.60272	160.56424	164.79788	150.83173	173.02426	162.98872	162.15979	169.52325	163.82358	151.71071	126.47367	130.552	133.87366	155.7912	157.23175	166.5423	156.24866	157.12146	154.91805	115.0527	115.72968	115.60187	155.6089	157.71402	148.45734	160.15207	164.52185	174.05771	162.0414	167.03424	166.59161	149.6113	158.36014	153.23044	177.73962	182.77666	183.77391	143.72202	169.84143	175.60974	153.01172	168.84265	169.39844	137.92496
¸ßË¹°×ÔëÉù´¦Àí (259).mp3	158.98676	156.75732	151.93054	129.54196	124.72363	119.619354	133.733	143.92874	137.31404	120.10684	128.9997	126.33566	131.0293	141.35843	147.1041	142.73631	150.06134	138.69647	141.94244	140.45465	140.86278	113.22731	113.334175	117.28681	136.5306	133.63437	129.33917	149.92062	153.36986	152.28922	151.67828	155.83234	149.71439	154.18005	154.45276	153.22983	151.64377	149.74152	144.91406	138.82793	136.47833	137.53195	140.38972	128.13097	126.61426	141.35156	130.00351	132.29198	126.27228
¸ßË¹°×ÔëÉù´¦Àí (260).mp3	139.60626	141.89706	148.04382	117.947556	111.45657	113.464966	129.9054	125.60693	122.78586	164.28867	155.17532	155.27579	113.11497	105.88505	105.29624	171.64966	164.36737	162.80325	124.5556	130.96103	126.14038	151.02872	136.20792	128.33183	156.22992	148.71579	143.6362	124.51567	115.84645	108.934296	177.05145	168.99231	156.14163	155.40924	162.9452	167.62491	152.80698	151.10974	142.19086	151.04677	168.37555	181.67021	148.0854	153.54211	152.66235	160.099	154.02565	142.51277	132.48633
¸ßË¹°×ÔëÉù´¦Àí (261).mp3	114.67288	114.69213	120.34837	128.37727	134.36429	128.89723	102.66524	101.10693	99.74304	105.15582	113.457504	115.40929	130.52864	120.19716	115.59015	110.97061	105.81464	103.413994	149.56384	151.12897	160.09818	125.57968	124.929504	117.23614	134.96304	141.16612	158.35754	96.28996	97.71231	105.66231	56.38819	48.731915	40.663696	109.94803	106.35782	115.20594	113.41339	114.4538	116.87161	124.25093	124.501465	123.35106	119.92816	107.68172	112.181076	89.28304	73.23054	65.79201	115.63324
¸ßË¹°×ÔëÉù´¦Àí (262).mp3	144.28	144.91867	130.51862	148.9701	153.86716	140.71567	158.9724	134.85747	125.38072	140.32166	143.03136	154.7457	131.46605	139.32455	135.45912	138.30823	148.84338	161.29541	126.2654	125.84591	137.73425	128.93411	136.93643	129.40176	123.050125	124.5397	116.46625	132.3883	130.97018	125.18872	150.8667	146.13025	143.69353	141.94678	133.44373	124.920456	129.84492	136.55328	140.13889	134.3734	140.75145	140.41187	102.07709	102.28132	107.82648	142.77805	132.78065	128.2382	126.03849
¸ßË¹°×ÔëÉù´¦Àí (263).mp3	145.09448	140.73929	146.49231	143.73154	139.89282	140.6045	98.81448	106.60881	108.195435	127.978485	127.77307	125.41886	75.25412	56.411026	61.035454	145.13757	141.44907	133.00226	129.95805	133.0694	130.12457	145.61336	145.77116	145.78609	133.38495	129.25793	130.58713	117.6785	116.91708	120.19681	119.23909	113.57672	109.89888	127.14372	119.69467	120.51378	135.7974	138.23239	137.59076	113.82021	111.57794	113.8009	120.73736	111.68541	122.4718	133.60011	119.0887	115.9198	131.63098
¸ßË¹°×ÔëÉù´¦Àí (264).mp3	144.31091	129.86075	134.11618	127.00014	121.14383	126.85028	92.30954	82.67566	98.86777	124.65904	122.04787	124.50437	131.07788	124.28648	120.61467	124.36067	123.22261	134.41469	129.84325	128.1129	125.88289	122.08244	118.966736	128.71298	120.866684	112.26455	118.70082	127.28482	120.89596	121.20842	122.322266	124.627655	128.7249	124.150894	111.085205	116.33006	124.410095	126.44238	130.38046	124.47316	123.602325	123.28917	85.66948	75.40784	73.16304	110.67363	99.522385	119.2372	145.87704
¸ßË¹°×ÔëÉù´¦Àí (265).mp3	108.128555	107.599724	100.41491	117.4785	120.038704	126.0715	123.79013	126.51424	126.5356	133.67274	124.29419	123.56308	116.134346	118.33716	121.38388	107.15514	106.26404	103.86253	131.20438	129.14221	134.97311	138.32674	135.08751	131.70615	124.2176	130.02696	130.43976	119.0708	130.42012	137.90576	142.75436	129.97714	125.67029	114.72637	115.22415	111.206184	131.4972	125.39162	122.51225	114.52614	113.74721	125.40294	122.60964	116.26643	113.42206	127.27344	137.96512	142.27696	120.47374
¸ßË¹°×ÔëÉù´¦Àí (266).mp3	99.178345	92.8698	88.50845	97.66222	105.09616	113.28154	158.48735	139.79587	140.32526	139.31567	138.94112	139.08098	132.97104	132.81433	131.21387	152.71106	143.96184	146.38483	140.2653	133.17899	135.77399	137.5274	139.83444	139.38528	138.48834	139.65668	141.9545	160.95163	154.449	160.83092	138.18137	135.2326	146.48547	156.78935	136.599	131.39896	142.10489	132.74698	128.55873	117.30072	113.92505	121.74744	102.68568	106.115944	112.457344	114.36735	114.66905	119.52339	131.45407
¸ßË¹°×ÔëÉù´¦Àí (267).mp3	150.1755	147.92834	147.30276	112.28929	114.835976	125.273506	119.31625	119.85417	121.32593	126.94092	127.649864	120.278175	129.60358	125.71425	124.017685	121.14346	125.93068	130.01685	124.780365	124.8068	128.14014	118.900055	116.869	113.88388	122.708435	123.28075	125.4468	97.93239	97.2327	108.36447	82.552246	82.06003	84.3691	145.41945	129.73303	122.01696	93.30713	87.53967	98.011185	127.7457	129.84076	132.58575	125.50928	130.85431	132.1634	125.07504	127.740005	132.0506	135.58467
¸ßË¹°×ÔëÉù´¦Àí (268).mp3	136.8984	143.71867	144.29475	124.6848	122.25786	126.78719	109.559265	117.33775	115.61972	96.90745	106.57701	105.46632	82.19536	88.89371	92.16313	108.106094	108.9099	113.61688	115.89528	112.765755	110.65363	124.6302	116.994835	110.030914	115.361206	115.53854	111.24968	114.62065	111.61589	117.103836	116.30131	118.617355	118.882256	108.5487	112.79425	110.92384	119.7673	120.09241	123.422806	112.64873	123.51567	123.46454	127.15431	123.839874	126.035385	121.76468	115.91862	107.009346	103.81376
¸ßË¹°×ÔëÉù´¦Àí (269).mp3	110.11613	107.71865	120.67558	125.457535	114.651855	119.15018	83.37601	75.604996	90.39592	107.031265	91.48906	105.55966	51.537064	41.655266	53.882412	120.96982	107.675156	124.265434	91.565	82.69272	88.687546	99.157814	86.12024	83.67258	90.60541	80.53763	84.43901	99.409805	86.93494	82.428154	117.88761	104.100746	114.147064	122.08595	108.73116	111.81824	110.68009	115.60589	117.64515	124.603455	111.188286	106.43984	115.152176	87.40057	75.50522	136.26605	126.8163	124.42021	134.76727
¸ßË¹°×ÔëÉù´¦Àí (270).mp3	96.82657	109.92238	112.941086	138.64914	133.9978	133.72424	144.9206	138.62202	140.60304	139.55182	136.92036	128.66426	134.72098	133.59894	132.80795	96.90197	102.66402	110.73289	108.25384	111.69116	113.95163	128.4234	130.04185	136.47466	132.04242	126.98071	123.231285	126.939865	131.03702	132.96576	121.45313	121.26184	124.56833	128.47594	129.14401	135.31084	135.06714	134.22539	125.54609	137.47119	138.73637	128.65921	127.25433	120.61992	105.9527	120.39253	133.28201	139.7404	135.74152
¸ßË¹°×ÔëÉù´¦Àí (271).mp3	165.17198	163.88704	165.75183	177.93243	183.75975	189.16232	157.48161	158.4302	168.94708	166.50356	162.94006	152.75641	143.93694	161.9746	157.9041	145.16257	159.13014	154.13853	132.91605	139.03018	143.22086	171.8281	165.68787	158.45908	164.12686	170.94754	161.24928	171.67944	174.32639	156.88876	154.91052	155.50458	141.06837	173.30772	167.72235	159.9599	182.362	173.19061	164.90448	138.64209	133.2753	137.1365	181.36287	173.99713	176.38284	146.74734	165.20697	172.45673	174.01611
¸ßË¹°×ÔëÉù´¦Àí (272).mp3	111.56721	121.71204	123.88856	131.29935	125.89777	122.77556	117.55466	111.982544	106.168594	112.166306	101.29085	106.423615	120.12012	116.57324	112.7659	115.408905	114.95227	129.08977	113.70367	112.25135	119.47475	111.328445	113.87833	118.18504	133.76334	129.5238	136.32626	149.42691	148.91512	146.62238	130.05957	134.92065	143.68193	104.30101	104.03898	105.32109	139.8584	134.85397	131.91519	115.06024	121.89261	121.04314	113.136444	120.963745	125.128174	127.30374	134.54988	142.32901	145.20409
¸ßË¹°×ÔëÉù´¦Àí (273).mp3	119.166245	120.28316	123.39191	99.031944	97.526	93.52845	133.96313	140.72855	142.10864	129.62112	129.66473	134.40363	131.45953	133.91397	139.30045	154.97853	160.58105	154.42905	130.09833	136.97154	150.48915	136.33041	148.01614	168.1008	101.648285	100.35307	112.435776	151.81259	155.54147	147.33832	128.49834	138.68042	134.02328	128.01413	121.85216	115.68323	165.32928	159.01949	152.11588	123.30047	125.64534	129.73306	151.71999	150.92383	139.83063	100.33226	115.599754	123.403	152.52414
¸ßË¹°×ÔëÉù´¦Àí (274).mp3	133.73839	137.25067	138.25824	112.99282	117.02203	119.16412	126.43523	124.42143	128.31567	131.13017	127.590614	116.37283	123.45174	126.18309	125.362335	120.44144	128.89722	118.48247	103.66658	107.34004	117.10393	114.919945	112.19293	113.262665	129.63156	125.556366	125.50519	126.94569	117.723	110.53309	106.7767	112.544365	96.79784	122.56621	125.30437	115.80737	109.55658	116.6512	119.07266	137.09232	131.59708	130.79056	100.560135	109.56984	116.725876	117.02562	112.1707	104.34331	106.217575
¸ßË¹°×ÔëÉù´¦Àí (275).mp3	80.67758	75.396	83.42867	163.92798	153.39825	151.26758	34.262665	27.847204	34.82031	148.68097	136.12881	145.77069	84.99541	89.66171	104.51951	89.177155	86.94324	99.34589	99.50238	89.62042	87.96095	68.07444	71.99167	82.852104	71.17114	61.30137	67.5213	126.765686	114.59595	124.27882	113.465675	100.78497	113.852905	119.657364	119.17384	129.96487	128.2237	117.89678	123.327446	133.203	132.53003	141.76247	124.74109	117.1293	123.643845	117.30318	105.17192	116.80223	138.38309
¸ßË¹°×ÔëÉù´¦Àí (276).mp3	161.73715	151.04443	142.90372	115.65229	111.628174	110.42482	93.92704	85.25522	81.84697	73.95861	65.21669	80.13661	123.5915	134.07791	139.29535	113.927086	109.7994	115.2484	172.72235	152.93716	144.17851	158.25023	143.79169	144.78745	152.06026	147.84763	153.07599	128.98108	122.72156	117.05199	122.36673	122.41526	126.89898	115.12886	124.848114	131.30334	117.7908	115.51732	116.8709	117.0005	112.26019	112.97421	97.201416	108.76547	117.20892	118.00747	116.135445	116.69746	132.17114
¸ßË¹°×ÔëÉù´¦Àí (277).mp3	126.24017	126.32414	125.56023	117.10893	120.1893	118.82866	111.77048	114.132355	114.6514	126.76484	126.18906	133.19904	126.75941	131.91191	139.2681	123.52527	125.45349	122.857605	121.98659	102.85826	87.43674	112.75592	95.95994	99.76375	165.4072	149.81235	141.10435	172.3366	157.47794	159.18256	143.91978	153.62225	171.25586	126.22068	136.51909	146.40924	159.00992	155.31235	164.22543	87.01134	79.13016	82.09172	128.23753	137.91855	133.73853	146.84485	147.81757	153.04875	125.570694
¸ßË¹°×ÔëÉù´¦Àí (278).mp3	118.19882	110.598206	101.29569	92.8008	102.174774	117.52574	132.71161	127.82986	124.38519	117.34714	99.78696	92.27026	126.80885	120.571724	125.89866	123.62632	122.38307	126.63002	77.893555	77.37546	90.30397	122.8356	117.15153	120.58258	124.73424	122.96052	129.7197	102.91251	100.853836	116.70714	118.62427	117.60469	124.27289	103.70366	106.6661	116.44725	133.05684	132.89688	133.10855	128.04733	126.43074	128.0098	127.89795	121.99934	125.26938	105.69376	98.60924	108.6083	124.219284
¸ßË¹°×ÔëÉù´¦Àí (279).mp3	106.16345	109.834076	107.09737	152.68129	148.45158	142.52258	131.64491	134.09	127.19609	150.93683	152.07559	159.3745	146.45847	137.82341	136.70795	127.11578	128.50668	128.67462	141.2572	153.95898	173.03928	133.009	123.41785	119.724205	102.46733	92.80626	86.78312	107.63365	98.851746	97.02279	117.25537	116.083954	112.868866	100.325356	113.34052	117.403915	100.09451	106.50226	111.2202	115.59776	108.7462	107.65775	95.48609	111.40338	118.85904	111.19308	111.699455	109.10811	103.74193
¸ßË¹°×ÔëÉù´¦Àí (280).mp3	113.954285	122.85473	127.52403	129.613	132.15665	142.07053	150.00919	142.89584	140.58469	124.0284	140.46616	156.64296	132.24635	147.15894	153.21146	125.624054	130.29456	131.14265	140.27296	129.23337	124.37468	127.78281	124.90358	129.03809	129.11005	125.4193	127.51573	128.48215	122.75609	123.094986	141.903	143.35167	151.77449	136.87527	133.1051	132.84062	142.40765	130.9943	134.6264	145.85843	142.99857	140.16553	130.68167	139.59775	130.06784	148.44548	139.64282	131.11342	151.14792
¸ßË¹°×ÔëÉù´¦Àí (281).mp3	157.50949	158.49915	165.00502	136.02083	131.32248	138.2548	114.9771	109.2988	108.52582	112.13208	109.42034	122.98956	84.35626	82.752174	94.2439	95.41736	97.449646	104.40097	122.96159	118.248764	123.157326	132.76614	128.86752	130.91531	128.10739	131.0326	139.7048	125.31163	118.78641	121.49098	101.8818	93.83904	99.63791	100.852554	94.25606	94.673706	139.44498	137.27419	129.46384	124.65989	115.92887	127.22291	112.149826	114.47563	117.66925	107.85423	112.26149	122.26842	134.65259
¸ßË¹°×ÔëÉù´¦Àí (282).mp3	104.716385	104.06625	94.5328	139.8795	139.14886	145.61243	115.98995	114.95996	119.46767	126.3477	133.45245	129.23012	93.46062	100.22879	106.839294	150.04266	154.85385	150.81744	156.77875	166.7735	164.74426	97.99893	99.900894	100.3249	144.11157	161.42899	174.1847	114.35715	110.571846	104.922485	129.39738	132.07764	122.07497	83.2742	90.70784	85.14238	128.37674	136.51488	132.81252	142.2931	157.96973	164.95761	111.8889	113.955154	107.49576	154.56122	161.29477	169.66643	157.78886
¸ßË¹°×ÔëÉù´¦Àí (283).mp3	124.90726	124.79889	133.63208	131.32634	131.88416	124.29892	128.58897	138.4137	144.15302	150.7257	144.67317	142.64673	115.00807	128.8287	136.23608	129.13696	127.897064	125.99442	141.54065	143.22339	145.49979	130.46094	132.9252	127.328995	145.54782	144.17418	123.95952	149.79724	140.99326	133.03323	124.12843	131.23586	130.47812	108.72395	121.11694	140.77808	137.2984	136.62216	131.22224	124.68936	133.40204	128.05524	129.00209	137.62212	132.55157	120.92239	127.70418	119.252716	135.36798
¸ßË¹°×ÔëÉù´¦Àí (284).mp3	141.38684	135.94635	129.7846	98.244385	84.73834	90.575096	112.694466	103.09036	114.05345	141.18904	120.00044	127.33757	138.35704	127.16947	137.80594	130.15714	115.48019	121.97561	72.70785	60.630825	61.892647	124.29477	110.33435	113.39876	103.67372	86.00645	92.563576	116.67085	115.04144	119.075134	31.669224	74.10881	105.279045	114.98491	98.70314	110.40583	143.74301	128.79855	133.22491	121.81976	145.29692	161.72305	132.43585	125.231926	124.63057	121.122406	105.67737	122.21389	113.50539
¸ßË¹°×ÔëÉù´¦Àí (285).mp3	169.72626	160.05267	146.1557	154.49536	161.74881	158.24782	163.1427	167.76787	161.28403	154.57297	154.17291	142.31429	145.33055	145.92188	136.575	149.11447	153.72174	151.0007	136.10352	150.99274	159.0636	129.9161	134.64957	129.85597	131.86719	122.9863	128.94913	108.65028	116.89888	115.31915	119.477356	119.0826	125.60014	165.57785	162.04083	164.5678	154.94998	141.97946	130.37807	128.71292	124.84033	131.88913	151.32436	149.54456	136.78859	115.62558	124.35133	132.29614	134.05618
¸ßË¹°×ÔëÉù´¦Àí (286).mp3	152.97278	153.68622	142.17117	142.79124	135.79282	128.30661	161.56554	157.34494	148.29344	131.09369	136.05237	146.37758	153.82411	147.4512	147.15887	144.39539	138.99507	120.07771	118.400246	132.01785	129.93626	132.41588	135.41937	137.83862	144.5163	146.47711	143.31718	116.77022	125.83739	132.60796	157.55185	151.8817	140.42654	142.26283	152.51544	160.20413	150.4754	147.96527	135.61311	101.14467	128.26001	126.89715	107.1295	116.95708	110.69086	154.13821	159.25302	157.45737	135.72525
¸ßË¹°×ÔëÉù´¦Àí (287).mp3	137.86902	139.62306	128.17174	143.50238	145.71571	145.42868	130.8611	136.90356	142.08482	130.82124	128.11383	122.655136	134.98021	141.57893	149.05783	114.173965	110.95929	111.724556	139.36563	144.66837	148.42282	146.56044	141.58157	137.42291	148.85162	145.78214	150.23607	102.36102	108.481766	106.55501	145.53854	150.45424	154.08034	142.86786	145.21918	144.44495	117.82886	114.27615	113.13314	114.10013	116.48569	123.279495	139.34807	143.6297	142.35114	161.14108	156.9372	165.06299	132.46356
¸ßË¹°×ÔëÉù´¦Àí (288).mp3	105.159966	103.98655	105.857864	115.43898	102.27513	105.14118	74.08969	70.57997	76.016396	87.08347	94.226074	104.0641	99.45123	91.265854	101.986664	106.39795	92.39304	85.35783	118.33347	118.57643	123.66334	94.34101	76.853745	73.616394	109.174446	96.23532	101.25725	114.2496	105.68435	112.14084	80.12739	78.683945	84.083496	109.40375	108.26376	115.98178	127.1591	119.79995	117.16547	103.44571	104.68365	107.010574	92.763245	87.83272	93.316795	109.84465	114.52899	124.30057	121.76204
¸ßË¹°×ÔëÉù´¦Àí (289).mp3	61.67449	57.849945	62.70842	129.52951	133.64153	138.4255	137.32468	129.32178	124.71572	123.60836	129.37949	131.09412	121.986664	115.56817	119.341705	101.19291	89.716064	96.25486	112.52707	98.09438	113.8631	115.50104	113.53496	114.43596	96.69069	95.07712	98.25133	124.97297	127.54794	130.33017	121.74423	116.581474	122.2782	99.923004	101.7585	110.135605	71.863266	64.878654	61.966736	137.6137	127.52457	130.03229	115.67612	111.9282	118.84783	126.32075	133.69002	125.96007	121.890305
¸ßË¹°×ÔëÉù´¦Àí (290).mp3	137.42883	137.96054	137.16049	121.48886	135.78543	154.39243	102.579544	94.22571	124.53648	141.73285	140.93164	133.35767	165.25717	162.3337	157.573	165.93317	154.98618	138.46788	141.3569	141.33054	147.69551	121.398384	133.37137	139.66174	131.32468	146.22305	147.5386	126.63974	141.91748	145.28793	129.00027	132.62637	141.49635	112.48167	117.81819	116.85924	126.06644	139.46388	152.13237	138.62901	141.67828	143.49384	167.31677	155.23781	153.42734	139.38663	145.3928	143.42673	132.83488
¸ßË¹°×ÔëÉù´¦Àí (291).mp3	143.09215	130.18134	130.40945	113.32789	111.017944	117.94977	121.03671	118.40717	125.031876	123.10635	110.66062	116.505905	126.30527	119.65103	125.41116	84.02913	85.260635	84.08417	112.82919	105.73847	111.51169	113.297165	105.51721	107.93753	129.72514	130.06308	131.49599	121.022064	121.61156	123.28615	122.667435	128.68831	126.724594	118.89293	106.40228	112.20859	114.570435	115.12796	125.26078	103.31801	101.60515	99.265884	72.721054	72.64698	76.024155	111.17368	107.74963	104.45242	125.06516
¸ßË¹°×ÔëÉù´¦Àí (292).mp3	110.436424	110.89656	121.735565	84.85012	87.026596	92.183395	125.43345	134.11613	142.5035	80.60652	88.713486	99.914764	111.56044	95.04165	104.86432	129.1352	124.72015	128.13983	141.14618	152.58481	155.56941	124.16321	118.335846	118.4041	116.5462	103.773544	108.98517	105.67825	99.78591	104.379425	141.70734	136.33908	129.08337	117.076385	112.65878	125.84536	115.113235	112.62804	124.157074	73.296555	53.85904	47.707108	73.82828	58.147614	53.512573	145.57874	146.7808	144.85509	135.37358
¸ßË¹°×ÔëÉù´¦Àí (293).mp3	163.49556	174.03915	173.66571	134.6002	158.12648	162.93329	145.25792	152.9619	157.63309	119.58618	120.75429	119.61312	132.7327	128.49393	126.30307	139.6575	144.64893	133.8721	141.82635	136.28734	138.52328	138.81049	147.12515	141.98744	124.89563	124.21988	118.18721	170.13275	161.98969	138.13284	148.14426	169.34521	147.52942	162.21182	170.83133	161.75377	154.9014	162.32921	167.6222	107.1731	111.76009	115.24297	134.89468	137.6087	130.62137	145.1935	156.83694	149.3302	120.786865
¸ßË¹°×ÔëÉù´¦Àí (294).mp3	126.738754	134.4978	135.10518	133.60048	133.28488	129.9133	134.20514	135.5617	130.4253	130.1256	134.92285	129.1759	135.71121	132.06772	126.54634	145.8982	142.0192	142.08218	116.229904	121.11422	125.74246	145.65321	141.9768	131.04645	134.8407	124.396545	121.75598	119.1957	121.09685	123.14577	137.07352	136.13051	128.19882	135.71138	130.1602	130.34256	130.07576	129.44574	133.4754	138.6331	135.57367	136.31097	134.48462	129.48308	125.09696	131.41344	124.55565	135.42415	130.2555
¸ßË¹°×ÔëÉù´¦Àí (295).mp3	168.15138	156.76855	132.19737	173.58244	172.72711	164.6247	128.26543	149.10901	141.45404	177.91306	176.5509	174.4195	153.33646	161.61194	159.96185	165.87045	158.8601	152.10439	168.09845	169.18488	161.82898	141.56361	159.35516	157.71011	153.29883	162.46152	163.13643	131.82738	149.3167	147.6209	173.70027	170.11508	150.39334	163.91759	161.24365	150.34332	131.10132	158.0275	160.94588	166.92915	170.42865	175.337	148.18195	165.42712	170.69276	144.09444	159.70975	158.83049	162.05077
¸ßË¹°×ÔëÉù´¦Àí (296).mp3	85.80352	86.31149	92.49393	80.91038	82.31207	81.0921	103.56175	99.39436	91.56802	114.79877	116.91482	122.59749	89.419754	84.36189	79.70003	77.562614	77.70758	84.05851	118.1758	116.84773	109.60043	151.06439	136.05211	113.02939	80.81947	77.7944	76.273254	120.60476	104.06202	90.180405	114.914825	117.266365	115.66583	127.027054	114.45261	116.68545	125.354744	127.57623	132.77063	137.63599	130.9274	123.55745	126.21011	123.42215	126.606384	131.19339	133.71515	126.122574	128.47931
¸ßË¹°×ÔëÉù´¦Àí (297).mp3	116.69647	119.500626	119.29803	130.46353	135.06242	137.51788	130.18527	130.93143	130.73645	134.95505	134.01167	131.91565	124.00658	128.9227	126.2966	132.97035	135.71712	143.57944	128.94162	129.83707	134.44757	135.75285	129.31946	120.9285	132.96536	132.0581	128.63055	139.16614	147.10492	150.99612	135.62039	132.46669	130.15723	131.15074	128.64447	135.4354	119.15675	122.67085	120.28199	119.67752	125.042725	125.90215	138.08012	132.48604	129.53383	111.585724	117.80184	121.18846	141.43333
¸ßË¹°×ÔëÉù´¦Àí (298).mp3	140.53113	146.8399	139.36517	96.97949	115.68454	126.99706	135.67206	130.28342	128.0221	153.75943	154.94821	149.59535	141.59021	153.26382	171.73547	114.60356	137.46152	153.58102	144.40192	128.20157	118.34553	175.4462	175.39441	168.22806	134.643	126.75337	126.55261	143.59212	140.73444	127.34325	135.23367	147.64128	158.44861	160.13814	163.20584	165.9127	146.82996	161.30339	141.00897	174.41573	166.33356	137.81598	165.29602	164.38052	148.20432	132.75583	145.40494	145.13654	151.41068
¸ßË¹°×ÔëÉù´¦Àí (299).mp3	137.26602	141.54712	147.88918	137.21707	127.47574	122.51175	129.4035	127.14734	132.06847	152.92264	138.30557	127.08265	149.96004	147.24846	151.58472	161.56839	160.41415	153.4144	147.86813	144.19133	134.48523	127.94624	126.57035	125.91179	128.43016	128.80112	129.50731	146.70335	153.58777	162.51501	126.28231	136.00906	136.28812	152.02432	159.02768	152.6037	149.63156	151.41095	157.2081	142.72064	153.4859	149.82501	176.83255	173.46976	179.1044	165.33807	161.24127	157.9915	131.47668
¸ßË¹°×ÔëÉù´¦Àí (300).mp3	126.51181	123.7651	125.84016	130.65277	125.252106	124.79306	130.48303	132.61919	131.58932	153.14108	146.77003	147.23032	133.89224	139.06633	132.40254	143.95831	149.311	155.14722	131.3996	128.90337	121.757385	123.719406	126.80092	123.14143	103.21002	116.612946	132.08081	144.88557	146.02264	152.47281	130.6817	130.9674	130.39615	106.46423	105.474655	109.44296	131.51414	133.24353	143.41441	107.26825	113.48802	123.01236	122.85422	123.72256	121.8677	118.76112	117.05439	120.17992	87.38186
¸ßË¹°×ÔëÉù´¦Àí (301).mp3	94.27663	95.26837	93.43944	90.67972	89.65857	93.46813	89.87492	91.496025	94.92122	87.34067	89.696976	95.36537	100.31448	84.52347	85.13443	100.75126	93.438095	92.364975	103.76802	100.07623	106.76784	77.192696	74.77911	84.24337	107.245995	84.916	80.67224	76.1095	67.37616	73.27918	51.788994	50.82669	64.08299	66.24675	59.034233	60.14214	85.43906	83.424164	79.05115	69.48924	68.39546	80.698685	58.63997	58.10637	62.21261	83.445274	79.31999	74.195915	64.529465
¸ßË¹°×ÔëÉù´¦Àí (302).mp3	129.71768	134.29102	133.65285	138.74396	128.82053	117.9098	140.54239	147.04807	150.18436	145.21611	146.79007	145.94373	152.22894	148.54315	145.9907	126.63292	134.79047	144.3924	130.99594	143.66644	129.8274	153.00371	161.53955	154.44629	131.4433	145.96658	150.53627	157.73404	164.18977	152.21732	151.54237	140.43341	123.172806	103.496155	112.5437	122.131226	120.19953	126.99094	136.12756	139.07913	147.24933	148.95467	113.57512	129.80476	136.62662	147.25357	145.30432	139.52231	142.33282
¸ßË¹°×ÔëÉù´¦Àí (303).mp3	99.06874	91.522385	82.738556	107.41435	102.14323	104.41615	112.494415	123.594246	137.45598	94.461624	89.90805	99.69678	24.861341	28.783072	27.818438	3.5897188	9.411834	7.778417	2.5912952	3.297158	-1.1016705	92.23907	82.542404	72.528915	111.96924	104.343155	109.05711	129.55746	128.1543	125.35747	120.38949	112.65791	113.65216	11.746822	20.24701	23.50077	1.8097668	32.75083	46.291336	15.361009	29.566448	58.037067	137.58331	129.7687	125.70976	145.66519	129.26431	124.91484	138.29282
¸ßË¹°×ÔëÉù´¦Àí (304).mp3	98.471176	87.246956	95.20747	81.111664	68.80467	70.04419	91.84647	82.95714	82.89984	129.91551	130.85583	131.43558	114.132706	103.73601	109.37858	142.22174	140.88132	145.84386	164.26152	158.09683	170.26222	125.91153	122.564316	122.43327	100.89638	98.519714	107.09889	120.13229	110.00705	109.71585	116.962845	114.63863	124.07335	130.84027	127.15228	143.2463	151.94632	141.47745	136.02896	146.26892	133.3912	121.2298	128.3805	125.04278	131.11386	120.67797	110.04376	101.725006	81.17299
¸ßË¹°×ÔëÉù´¦Àí (305).mp3	121.56436	114.87477	122.32019	128.57764	123.83599	117.97798	123.76657	122.98918	128.79144	137.51352	129.9979	143.25006	112.29436	108.332115	114.492294	132.72885	133.55481	124.85154	134.87036	121.72128	132.09372	131.31204	135.53404	131.36093	132.76105	130.28696	124.23183	131.29144	125.83209	130.82584	123.69484	118.91464	127.96134	127.67052	124.39097	120.033676	131.2847	113.826324	117.264465	132.98935	125.25345	124.8721	131.5101	118.032715	111.69675	120.9928	111.66377	113.535965	133.92035
¸ßË¹°×ÔëÉù´¦Àí (306).mp3	128.93585	147.85202	148.00548	149.8154	158.6857	156.9488	151.79395	145.36603	144.17184	159.04019	162.77899	166.71368	149.74539	151.16411	151.22488	146.16443	167.84654	188.38669	137.57867	143.927	140.30063	162.81204	156.36847	136.50755	149.72937	149.98737	143.2461	144.82495	149.15216	155.49304	155.53766	142.21347	121.0616	155.56595	159.65575	149.06921	159.75464	161.49835	151.31863	151.85847	164.22816	168.21194	152.70126	152.00574	143.46552	151.4088	153.60767	153.36502	166.98064
¸ßË¹°×ÔëÉù´¦Àí (307).mp3	147.95798	144.61494	150.60371	151.47577	158.35135	169.51253	165.02286	155.26355	144.07065	134.2623	132.36636	127.38664	130.12204	127.304535	135.06393	118.10271	114.316055	121.42009	153.82343	148.53427	145.2811	134.28271	138.97917	144.5412	129.25525	129.41571	139.78049	150.24298	150.90327	158.48553	130.37726	129.06296	140.55537	139.5268	142.24173	154.25742	130.29037	136.95883	143.43855	130.30475	122.71901	134.54858	117.240326	111.114235	113.91105	154.31458	146.30334	156.67807	131.18999
¸ßË¹°×ÔëÉù´¦Àí (308).mp3	150.1802	157.57852	158.14757	150.71909	155.61688	161.83513	158.66623	169.74844	173.09177	150.1958	166.0834	165.66624	136.37431	151.8172	143.52032	170.90067	178.45453	172.48596	159.07233	159.89655	154.66208	163.69795	163.30356	164.10965	149.52592	143.111	136.71432	142.19614	153.40082	142.42825	151.48859	163.88718	154.54764	168.23624	170.80095	179.51587	150.65747	160.97858	159.85226	141.99786	144.58463	146.59369	163.88214	166.39658	163.97748	150.67212	156.79965	152.05367	138.42255
¸ßË¹°×ÔëÉù´¦Àí (309).mp3	120.44159	124.236984	121.885826	125.298355	126.460365	129.06537	131.38754	130.58557	123.64379	104.29826	114.167816	124.03493	125.77411	123.02092	124.101395	121.112564	111.672104	109.31497	116.95706	102.8046	105.297455	114.86626	122.41336	127.958694	115.41789	118.685646	123.55653	118.501	105.165474	96.542175	113.43106	108.87868	113.26289	125.52256	132.10077	132.64127	121.63471	127.58452	134.62039	114.14221	111.51471	115.50108	108.9401	107.28879	114.979355	121.28647	112.5128	110.149025	92.11446
¸ßË¹°×ÔëÉù´¦Àí (310).mp3	168.1637	167.15656	164.86618	130.96123	122.928635	122.4161	160.26518	170.95602	169.75449	127.19093	134.25238	138.42659	118.63027	115.84573	114.4929	149.30472	162.40112	161.78375	138.70435	141.66064	150.69444	155.8506	168.24709	170.86156	180.22086	166.96237	155.83447	148.81766	148.285	150.77948	110.409195	129.38559	144.47177	141.08755	143.42749	142.30768	152.14488	154.08162	161.92346	175.69406	157.9978	145.01819	147.62375	144.32603	157.69722	154.1807	149.89474	128.98376	105.22182
¸ßË¹°×ÔëÉù´¦Àí (311).mp3	114.388916	104.16321	98.44911	130.4321	130.74292	126.65694	124.548325	131.65735	137.4234	127.01538	138.10725	141.75182	129.1253	134.00174	137.64372	129.90355	129.99828	136.10864	119.13765	127.12643	126.504486	129.88435	128.06683	136.46277	114.888664	120.77176	123.51451	140.45059	146.13904	153.7932	54.338104	50.122414	51.107506	143.27132	137.31218	128.32391	142.5776	135.26642	140.94656	130.24998	131.82748	138.13333	101.89007	105.669395	107.55878	111.08926	110.9406	116.61891	133.11345
¸ßË¹°×ÔëÉù´¦Àí (312).mp3	128.73308	133.52686	136.20068	139.25027	132.69504	131.82224	97.93207	99.52725	101.203064	146.17462	135.58873	141.11151	114.79773	111.04446	108.76018	151.9176	139.7009	133.19907	135.7258	134.96112	140.5351	159.48439	157.17874	159.66867	155.02197	141.5762	143.48734	149.1094	143.00958	133.7485	141.72324	138.06998	130.73636	127.48222	137.50189	148.10168	152.33798	145.60977	144.03682	121.197464	115.61383	113.10787	139.95816	141.51337	151.31796	163.92429	155.4512	148.03613	116.46353
¸ßË¹°×ÔëÉù´¦Àí (313).mp3	99.68758	108.06948	115.9001	139.12949	140.29312	151.5456	109.8587	94.20823	86.528984	80.84456	88.23526	95.99616	129.43167	142.96577	153.27551	136.67233	145.92331	149.22137	92.932816	92.27978	108.1444	125.61806	130.37415	142.73105	118.91911	123.838875	130.56854	135.67624	134.28653	132.74146	130.01263	134.20782	132.76877	106.89009	103.900185	102.696396	168.51056	168.20654	173.15253	124.719666	124.085434	123.63128	118.15828	109.893585	110.724106	155.1908	153.54395	150.28271	107.60708
¸ßË¹°×ÔëÉù´¦Àí (314).mp3	113.75195	100.54668	118.2092	120.940155	109.459785	95.96022	99.285126	75.94202	66.96329	174.29242	161.08192	153.6648	63.10353	53.08745	54.81823	167.85696	156.36879	134.29268	101.41822	74.03635	59.049713	72.25739	60.496548	43.988213	134.14966	157.17798	157.44545	78.56106	83.051956	81.322586	133.26672	122.02351	126.63556	108.8651	93.94294	101.71193	174.05963	165.43321	151.24113	105.05527	87.75539	95.85164	118.40412	110.946144	114.27424	63.698944	57.212276	68.99605	62.12766
¸ßË¹°×ÔëÉù´¦Àí (315).mp3	148.9032	139.5918	123.245926	127.873825	125.11948	115.55117	100.36404	93.04109	92.75421	100.8902	91.73724	84.35589	110.62192	102.78453	109.50699	81.74635	71.32149	74.89997	81.48601	74.83606	75.12751	137.7645	133.96014	129.54156	162.88351	152.25153	135.53812	120.69415	116.46945	122.159775	71.90826	71.15535	79.429016	110.555115	110.494965	118.03371	99.484	95.82687	92.19866	118.71837	109.42384	107.51788	126.01608	116.41406	106.703606	123.97064	119.39527	124.650085	130.38995
¸ßË¹°×ÔëÉù´¦Àí (316).mp3	108.02938	118.004944	127.71799	172.22128	184.72305	181.70148	161.0091	167.87494	170.53375	120.97742	110.48634	106.43659	140.89041	142.40956	134.01402	152.38918	149.45866	139.7557	142.44244	147.64944	142.19643	138.8364	140.60605	141.89941	163.5232	159.94592	156.82611	159.08575	168.94014	176.07043	150.89743	147.1704	148.40236	108.257645	103.92983	113.548805	143.62169	144.72156	153.51523	159.07242	164.90118	170.46619	91.10097	76.007355	79.21579	148.81818	144.45581	141.48428	115.129036
¸ßË¹°×ÔëÉù´¦Àí (317).mp3	74.17613	70.02683	75.83798	153.05319	155.5025	142.09032	146.59381	137.88931	141.277	154.50797	138.01764	149.56107	136.12402	118.53869	119.979576	21.941414	21.575783	9.0362625	144.07904	134.84198	145.67789	140.47363	133.57294	145.1537	149.9162	127.82722	144.53645	123.1026	142.7003	149.56989	147.40956	142.2281	143.18106	58.902092	49.19451	43.741066	137.38521	147.3323	158.7457	123.43878	127.59244	132.94005	102.756454	82.768684	84.1969	84.88328	114.85863	135.35005	71.66872
¸ßË¹°×ÔëÉù´¦Àí (318).mp3	124.0141	129.7536	124.36289	136.02945	128.64667	121.59367	97.729355	104.47043	113.63803	121.1656	111.8103	117.09307	129.66544	126.30211	126.982285	118.09825	123.7778	131.95212	128.14388	136.73535	130.8842	142.18385	141.04913	127.55859	129.86034	129.03647	123.75119	134.77792	134.38669	129.05435	132.3915	135.3444	132.95532	149.59933	145.13144	137.6707	136.29282	135.89229	131.82959	122.49542	134.03667	134.29407	140.92862	136.281	130.88153	126.775536	136.05573	135.76297	126.76091
¸ßË¹°×ÔëÉù´¦Àí (319).mp3	166.86469	157.22241	155.53812	100.09912	115.08508	121.910065	147.17789	142.87222	140.5936	145.59811	146.33076	147.78932	124.56612	86.98006	55.938004	124.32739	123.18321	123.8484	134.32346	139.10236	142.20325	170.25977	161.44748	150.21442	117.571106	114.641655	119.63057	127.83677	131.55893	128.1636	102.21373	101.50343	97.81183	94.3604	97.095055	106.85178	127.04764	122.05902	123.3278	105.10539	101.9214	100.275665	103.6729	132.23251	123.522354	113.328995	99.73305	106.44118	97.553474
¸ßË¹°×ÔëÉù´¦Àí (320).mp3	140.16672	143.09625	146.32205	83.20627	94.22313	90.34738	125.794556	122.47264	126.36126	71.53438	66.67183	68.74239	129.17004	117.562485	115.551765	125.54707	130.19153	125.948425	129.40143	139.04434	143.50262	147.94107	136.14148	133.63531	147.01114	145.65884	140.48816	166.79582	160.0107	160.93314	131.77556	144.34901	154.09644	157.05458	154.30522	140.75134	111.73278	111.747284	110.59123	160.03581	153.61243	149.95706	148.68019	150.34448	154.45413	108.13083	105.300804	95.468475	150.52715
¸ßË¹°×ÔëÉù´¦Àí (321).mp3	107.13583	92.32721	93.16589	87.35568	72.977234	66.89593	98.96701	98.37913	104.7478	90.56909	82.809326	84.94481	106.44294	91.12392	79.67206	62.722855	61.98098	56.708565	63.99575	62.287827	62.245674	65.96498	65.1969	73.85033	69.795	65.94713	65.43008	110.127464	106.34531	99.155975	116.6751	108.67815	106.67232	128.77858	126.21117	126.481094	116.22542	106.56818	107.40468	96.95101	88.54704	92.86984	101.11531	86.185425	95.81269	95.7762	79.47929	77.40669	86.1693
¸ßË¹°×ÔëÉù´¦Àí (322).mp3	129.65201	132.6597	130.82494	120.54447	127.26793	124.04193	135.97879	126.810776	124.73059	134.27368	132.51111	128.92535	103.8436	107.14913	110.27217	128.61719	134.54189	145.13344	133.80084	124.97685	117.67784	107.00499	111.57615	119.03418	127.89163	124.43637	130.96855	129.83542	135.87848	140.66718	116.81339	116.676544	121.68458	124.686615	135.30237	131.40457	124.111336	124.13628	113.651634	136.04904	134.30782	129.19344	117.95114	116.86598	110.14238	104.816376	113.30076	116.17905	126.73173
¸ßË¹°×ÔëÉù´¦Àí (323).mp3	128.71802	128.0709	125.154236	144.86478	131.1948	137.64429	138.29172	142.55588	150.94493	159.24445	157.70639	158.10387	150.4025	139.91895	130.16779	134.42679	133.84125	136.47269	138.004	133.21342	131.37105	146.55225	130.28067	129.49673	126.755005	131.90674	144.77606	127.701294	123.1676	121.62548	140.67047	134.54062	134.91678	134.72101	132.39412	133.58499	126.377754	118.32353	121.19499	142.76685	138.8229	146.36758	139.17189	134.78406	143.98296	132.211	127.38261	127.80475	130.03622
¸ßË¹°×ÔëÉù´¦Àí (324).mp3	117.49397	115.87575	120.3676	108.28409	99.68787	108.04411	134.32304	132.71237	135.61545	120.31647	114.77911	121.35408	122.63188	122.47584	128.81718	120.91972	116.696976	120.924706	101.00899	96.74066	114.19168	121.209526	110.63376	115.50334	128.3033	123.953575	121.21317	108.8073	104.91305	107.66365	108.619125	104.03142	110.98447	99.250336	95.941376	108.26982	132.16086	126.08363	125.784035	109.25864	107.3392	102.116005	114.79389	110.93034	114.577576	126.3164	121.224655	113.926834	109.02196
¸ßË¹°×ÔëÉù´¦Àí (325).mp3	121.039894	113.77856	110.75102	143.10863	132.45169	136.63228	130.74593	122.35341	127.744675	132.29099	125.53729	130.51082	120.08494	114.85507	118.64487	121.31015	115.587074	115.8947	105.80362	95.72612	103.148834	132.53815	131.75195	140.13168	114.635216	122.10395	126.87518	128.65302	122.24228	123.116974	118.8251	114.08534	123.5966	133.977	119.58113	114.262985	118.484856	119.57677	123.53244	118.3553	116.04559	124.58944	120.85611	108.55739	107.21393	122.067795	123.30586	124.22952	118.5233
¸ßË¹°×ÔëÉù´¦Àí (326).mp3	128.25514	123.22339	121.55705	150.83452	145.91	149.27982	136.3866	134.28879	138.52908	134.38014	131.01894	128.90479	140.35422	136.31311	139.10397	141.09343	144.95143	138.18771	146.04674	155.6842	159.93079	128.4726	134.57263	146.01324	147.1212	126.26358	120.61144	142.47409	136.4794	143.38544	135.81802	135.14156	141.05078	130.23051	120.96661	117.19722	146.60078	135.70451	129.67773	153.69147	145.31616	151.72845	154.45593	144.39246	135.36621	144.18445	141.83908	139.46674	143.55304
¸ßË¹°×ÔëÉù´¦Àí (327).mp3	129.74744	129.16672	122.41417	141.49286	139.77309	123.41791	155.4744	145.97794	139.87566	135.55295	137.41454	138.34082	151.30423	140.09381	127.016106	119.336624	127.13405	136.59833	135.43394	141.98544	143.47485	134.0688	137.41525	142.17863	118.22287	118.61807	114.19292	120.138	128.7274	135.13443	155.12744	156.65228	157.10875	121.24918	124.798706	128.69043	116.16758	119.92172	118.65727	143.66945	151.02484	165.19876	145.96472	146.89929	149.93674	150.96252	147.12463	140.82596	128.40758
¸ßË¹°×ÔëÉù´¦Àí (328).mp3	78.835815	73.616165	76.278885	129.1236	114.461136	123.74742	154.98645	142.7301	141.57349	127.60162	123.61992	120.82045	125.915985	120.133705	121.12671	131.5982	133.62561	131.65152	122.24675	125.122025	127.77208	113.43648	106.047455	109.41112	127.52498	130.31268	131.52832	122.4461	116.098236	121.29842	168.74301	157.64764	155.36336	103.224655	96.56674	100.487076	89.97848	84.658035	84.67153	170.60403	168.54874	171.84402	142.42001	156.33633	148.32214	135.71176	138.54018	132.93196	130.10233
¸ßË¹°×ÔëÉù´¦Àí (329).mp3	118.9469	110.519806	107.73729	126.12171	135.67801	135.7197	106.00183	111.57231	118.89429	110.329704	110.805595	115.786865	138.29979	142.46976	140.42664	130.8995	120.50672	119.313545	154.94434	146.0416	142.80301	145.11041	135.2256	127.40529	138.42697	126.74	120.862495	111.41919	110.93029	108.90123	134.52182	134.87462	140.73155	135.19186	120.29751	108.43195	139.17126	140.72627	132.63666	138.45398	145.82611	156.5771	133.30563	129.62637	131.42212	158.08539	153.47299	146.78522	132.49353
¸ßË¹°×ÔëÉù´¦Àí (330).mp3	137.13477	122.81869	126.22368	137.12802	129.36061	124.39557	61.769615	61.721832	67.66681	146.61725	146.15936	160.24135	89.155624	74.70314	73.63169	133.03064	121.93709	124.23642	147.9399	146.28137	161.39832	127.0618	115.71184	126.45095	107.164085	106.72333	113.15813	58.61484	62.235565	70.91614	134.83992	128.87683	121.322784	139.45236	130.51033	128.88779	98.115105	93.57995	102.99314	117.810684	113.599	124.43132	111.5708	104.85807	110.99245	124.9552	125.559235	132.44058	85.848564
¸ßË¹°×ÔëÉù´¦Àí (331).mp3	181.65494	168.68556	159.66753	162.98328	154.77771	161.03786	74.363144	66.560356	56.474213	130.49033	118.84433	128.75055	142.10312	141.66653	139.02484	150.49844	148.64087	138.90463	98.509186	78.14613	83.02966	129.17442	122.28252	120.40743	129.43507	128.95268	123.94821	116.732956	107.06786	108.92595	24.16544	22.856007	34.062553	102.73327	87.59731	96.07587	105.50134	112.98669	117.99676	123.01736	123.75421	122.91547	99.39177	90.80632	84.90677	148.53194	146.65681	144.10797	116.16165
¸ßË¹°×ÔëÉù´¦Àí (332).mp3	181.54785	159.16599	147.12376	145.60568	133.47043	114.69438	142.17807	120.339066	122.13817	114.85428	123.44177	140.8136	144.90283	145.99202	152.06183	135.52298	141.23285	144.21466	97.80029	121.229614	137.97739	122.4713	122.01684	116.677635	113.77369	115.60231	127.54625	142.35938	142.84647	154.08255	155.8172	149.88263	140.11412	136.09836	159.15112	170.41814	127.73186	131.08786	133.63419	136.1275	142.79951	144.14163	123.7161	123.871216	114.72566	123.803406	140.22836	153.92096	170.45306
¸ßË¹°×ÔëÉù´¦Àí (333).mp3	73.087875	70.7396	80.38858	91.461914	86.947876	87.59804	116.706116	108.47453	111.00296	108.053665	100.63891	111.118256	107.58655	111.05719	118.86772	93.88378	99.59927	115.27342	119.84921	116.44444	118.44423	95.74721	101.599	110.75351	99.40792	97.4446	98.45259	107.794495	101.07351	106.54442	126.93419	116.90599	115.63336	103.01155	106.04884	108.833725	100.458084	93.904175	88.44154	103.743805	99.49211	106.49219	110.53122	114.35711	115.82971	111.325554	110.01812	111.8074	118.03628
¸ßË¹°×ÔëÉù´¦Àí (334).mp3	118.22414	119.72594	120.63898	122.510895	126.83427	118.163666	102.63403	106.30229	96.824974	126.51689	126.15704	117.04544	137.54831	135.80038	124.16968	148.48616	146.19046	143.23581	116.024284	122.88843	122.369934	130.9996	133.36642	124.185	121.0193	131.94681	135.2401	132.87076	138.22357	136.23672	132.48605	124.10446	110.358604	137.13322	140.86316	151.86089	114.10553	112.93597	107.051216	143.75125	142.23251	137.3179	121.84229	130.04745	136.18289	124.55276	134.40848	137.47348	133.34276
¸ßË¹°×ÔëÉù´¦Àí (335).mp3	91.122	79.07843	78.93303	47.57051	42.245316	33.23034	107.041695	105.13431	118.210335	120.100945	114.21243	121.54274	80.84558	76.99663	83.13137	126.16423	110.23389	117.62959	115.44943	97.01555	98.80188	96.16446	76.84093	85.480385	115.3548	104.89583	117.901665	3.7319164	-7.6613846	-12.533087	88.033295	70.4194	71.32054	46.660934	38.953453	34.44709	76.734955	66.77204	62.780426	64.04631	59.0539	62.059532	99.733246	91.13194	109.57619	115.90182	105.761734	114.132065	136.2012
¸ßË¹°×ÔëÉù´¦Àí (336).mp3	88.922775	85.48676	104.26135	100.658554	96.28694	92.28763	95.91023	119.4428	121.40053	66.15404	78.48649	91.2098	111.45427	109.82709	113.770035	129.53165	129.50557	134.76373	137.46509	147.9419	133.60818	124.40033	128.90723	124.39076	121.93558	119.17003	123.317215	119.86838	108.88214	112.08679	120.198135	123.27013	124.65553	146.21107	136.98257	133.69077	143.23102	146.95352	130.67621	106.007996	103.22688	114.77174	111.21147	118.94551	125.34708	68.77985	64.79456	70.64569	117.34427
¸ßË¹°×ÔëÉù´¦Àí (337).mp3	111.846825	117.18446	121.179276	124.90567	135.68866	133.64487	124.62453	130.14716	137.63728	115.682205	114.4068	123.833405	101.137985	103.05987	110.513794	105.06554	99.67852	97.6771	116.28442	116.61259	124.018196	127.97775	117.31077	112.895744	119.18583	109.93065	97.71677	112.58238	102.63116	107.115166	101.51904	98.868576	110.793274	108.29155	106.71207	106.77471	107.77867	104.158585	103.38693	80.68526	81.93169	87.43843	97.22732	95.8461	96.745346	95.11766	92.398636	90.265015	123.04576
¸ßË¹°×ÔëÉù´¦Àí (338).mp3	143.94305	146.38144	154.81223	139.422	142.93402	134.92133	137.89978	144.50812	153.08206	146.7604	143.43279	139.55164	134.66754	134.67502	131.99675	132.8403	133.4183	137.44943	127.55171	130.25192	135.27673	141.98523	138.02512	130.53293	124.78137	134.06892	133.71616	142.94102	145.75969	149.95389	143.84372	145.2016	149.76917	148.70502	154.37828	163.80597	150.97032	149.67374	151.31589	136.68036	144.37619	149.78781	138.13287	134.05992	138.67412	138.58688	135.36661	137.54625	127.81537
¸ßË¹°×ÔëÉù´¦Àí (339).mp3	158.12222	152.04782	154.18979	124.05359	126.550026	129.61024	129.33972	132.07394	135.47021	154.65933	157.18726	158.28575	168.5918	156.05576	143.90854	130.28665	128.76913	131.18387	152.24911	147.56778	149.07776	134.59753	154.5214	172.28253	129.01324	149.23117	147.35037	128.10625	113.83302	101.32829	153.67078	154.24622	157.48877	155.70312	161.794	157.89502	155.36862	164.00134	166.7627	173.95654	167.23303	152.90097	119.85411	124.57367	141.07312	141.7019	144.48792	136.87378	163.35248
¸ßË¹°×ÔëÉù´¦Àí (340).mp3	70.96678	68.81203	64.17112	79.57698	78.88008	66.9861	63.789818	66.7348	63.1239	110.048035	107.15445	96.95795	74.118225	68.28768	54.0363	85.84923	81.38492	79.91692	19.700302	25.433163	23.829048	24.985445	28.629597	37.685066	126.31829	121.7023	104.365265	81.49849	77.15379	75.0121	82.72454	73.64609	66.28658	139.58575	126.72534	114.1442	131.7934	134.31293	129.0141	94.67476	71.52075	38.313374	125.97824	128.05666	124.73158	73.05356	57.514534	47.204308	97.750626
¸ßË¹°×ÔëÉù´¦Àí (341).mp3	165.5853	173.12418	176.42169	148.83292	160.90889	166.11415	149.246	146.06522	144.34067	150.08267	142.78386	127.293076	131.31372	129.72696	123.66211	133.54097	127.51262	132.81622	142.38031	138.24976	133.6708	140.15286	141.97516	139.60245	124.84883	124.76152	136.33546	123.631836	115.611496	113.870255	121.71512	109.513916	121.88887	121.86454	111.99196	121.53664	121.752014	104.577255	119.92075	127.830605	121.42016	126.00265	119.91641	107.93533	117.20604	126.128265	111.35148	118.32083	118.81478
¸ßË¹°×ÔëÉù´¦Àí (342).mp3	66.89966	62.6606	88.08389	119.946846	99.16087	95.14371	93.60716	97.32552	116.584854	124.29967	118.16931	115.13986	96.766685	91.876884	115.30489	74.43192	61.237732	71.68529	121.89232	115.37569	120.48157	115.745514	96.06273	97.07049	100.01723	87.35968	85.80682	79.593124	67.89517	90.34582	106.020035	85.63916	90.04157	112.60457	103.05841	116.85497	104.98952	94.38818	104.95127	112.44846	106.88007	117.90627	69.78371	60.810013	73.94544	113.61203	104.45117	117.76036	116.51385
¸ßË¹°×ÔëÉù´¦Àí (343).mp3	152.07831	153.46222	140.2316	128.71762	145.82234	147.00449	124.337425	128.60226	131.7507	153.19658	149.36128	135.56236	143.61661	139.42825	143.27296	140.15375	134.36807	135.63362	141.09204	140.39804	148.17473	125.99403	128.18794	134.56354	119.13873	123.41501	134.0416	153.13492	146.99892	133.53009	126.13014	139.5683	141.52908	127.14811	121.548065	116.26865	141.12012	139.61734	148.3601	131.36044	133.83737	143.0012	136.93295	142.26309	146.41626	144.96136	131.59581	127.07222	149.88673
¸ßË¹°×ÔëÉù´¦Àí (344).mp3	105.78746	99.23204	103.249725	151.80374	143.3587	126.12904	123.74275	116.6156	106.94935	118.52721	115.22873	115.388565	118.989334	111.923645	106.04463	112.7765	105.149506	103.00438	102.17426	99.35651	102.211815	101.69449	96.009674	104.29538	116.117004	128.28075	121.322174	130.54776	133.8307	132.60379	123.176384	120.19002	121.94556	134.8931	124.38306	130.44917	120.715225	109.13309	104.78665	109.051865	103.377235	104.63791	103.35286	97.91878	112.913345	105.247536	91.53865	92.15844	109.7883
¸ßË¹°×ÔëÉù´¦Àí (345).mp3	140.23212	133.39557	129.96448	137.41531	149.74353	151.17879	128.64622	132.48816	122.61183	116.62247	116.386505	119.838196	131.97852	144.46713	152.21498	123.69145	121.78497	117.34036	146.16138	150.14395	144.6816	155.07176	156.58667	158.81242	127.88806	126.30482	125.40616	132.58267	147.8564	155.67712	123.43806	123.30118	117.286835	127.77145	146.72697	159.42542	161.16321	150.57309	132.10663	135.62143	148.51862	142.53334	133.27377	144.70636	141.10847	133.46014	130.73615	126.24782	129.57735
¸ßË¹°×ÔëÉù´¦Àí (346).mp3	118.40088	121.77637	138.07968	156.23584	150.16827	140.36646	131.67102	132.9723	125.37914	130.08139	100.689384	92.275215	90.92914	94.176926	98.54637	144.51917	149.97334	141.58401	122.30069	123.85701	132.66528	93.089645	87.46154	87.88613	116.424866	122.166214	125.45195	144.9859	140.84024	144.80435	112.68628	121.65294	133.22739	120.04211	115.7811	116.80476	123.48233	117.96768	126.23796	145.81349	135.80173	132.59512	126.76674	115.16053	105.067825	100.63926	107.37341	124.76067	126.35779
¸ßË¹°×ÔëÉù´¦Àí (347).mp3	139.45618	139.5687	136.58899	111.170746	101.35094	105.20097	113.022675	108.38539	115.14885	91.11528	92.440125	88.54896	108.19297	106.20241	117.45886	116.96352	106.91107	112.418785	125.881355	121.83307	120.68797	118.16058	113.85779	119.5201	125.827965	111.96864	109.603516	96.863884	99.57399	104.50914	113.70851	109.581436	118.97371	120.65089	110.672134	109.38605	117.59014	113.28331	116.11099	95.32727	101.873726	108.179565	100.380486	94.425415	98.44893	108.23439	106.84787	109.78616	100.9322
¸ßË¹°×ÔëÉù´¦Àí (348).mp3	105.32999	77.29441	76.30223	113.01016	122.818985	127.096146	141.53311	157.2966	170.18286	96.42527	91.70749	89.35837	83.08691	75.36014	66.049675	134.35504	154.48376	145.39848	127.75728	143.2604	154.03326	123.14197	120.81271	122.68959	36.226036	30.530392	25.767696	36.78692	23.959911	20.424984	127.73683	116.86774	121.96759	83.813614	87.48073	79.96773	136.46304	113.44081	90.98505	118.62167	109.35048	126.58977	125.78377	114.85889	123.21512	133.05992	147.55025	159.64894	140.96071
¸ßË¹°×ÔëÉù´¦Àí (349).mp3	53.671577	49.99945	52.630066	116.58378	113.689095	115.002304	96.05472	96.041565	94.22258	103.03582	84.295235	98.53995	51.55179	59.270836	63.868126	73.42534	61.720528	80.39736	94.22393	86.25751	87.4223	84.60676	77.68274	71.073685	103.75308	93.77642	77.8228	115.04433	104.82863	107.20044	111.078804	105.963936	108.44822	74.37247	71.01113	62.826958	106.85867	104.21626	103.59065	114.62141	117.01793	129.055	114.86195	121.59361	119.347046	51.68239	63.753086	60.88641	41.818237
¸ßË¹°×ÔëÉù´¦Àí (350).mp3	113.26043	118.592026	136.93507	101.17854	101.09558	99.55403	122.087234	119.377716	120.02535	147.1618	136.1539	128.80188	118.546005	112.11059	114.44843	115.7146	122.72627	121.88093	97.695816	100.87145	105.59422	127.27783	119.16011	114.04329	104.02678	114.315155	119.40724	109.16321	110.64526	110.73458	108.800476	114.57054	123.30853	89.33653	97.92398	93.85629	110.9747	107.682915	116.14656	127.02313	128.63727	134.65752	83.702415	85.187454	87.670906	127.9309	109.76312	107.972115	131.95868
¸ßË¹°×ÔëÉù´¦Àí (351).mp3	136.93762	128.03644	130.12994	130.89265	124.27231	120.65791	133.52713	131.75076	124.56921	115.6185	108.916794	107.85219	106.32806	108.24689	111.7016	116.34221	116.47466	125.30559	136.12051	127.75393	129.66031	138.07028	137.48788	140.17172	131.24503	126.53014	125.47156	137.91565	129.80312	127.82909	139.70573	129.45462	131.30934	129.5904	125.173294	123.401184	131.72742	124.17189	121.181404	121.55865	124.919	128.97305	120.01582	124.21747	132.94205	117.79988	122.820724	129.30386	126.61751
¸ßË¹°×ÔëÉù´¦Àí (352).mp3	70.06966	67.49605	68.44577	63.218918	58.59973	56.000988	56.056404	69.09848	82.87123	66.99495	70.28994	83.20438	70.956825	70.705475	66.8627	70.30495	77.59573	82.51126	102.61943	99.58004	98.19556	104.807526	96.90462	98.3163	92.94377	92.92038	91.92425	99.97537	105.30289	111.98483	91.87822	87.27258	91.01131	99.770004	106.32124	104.56304	110.750336	107.037735	104.32752	101.37407	99.56506	96.95862	90.47832	92.77996	91.533615	99.85775	103.10242	102.509125	82.65435
¸ßË¹°×ÔëÉù´¦Àí (353).mp3	131.06995	122.804886	127.81079	114.02573	108.191895	114.71968	95.00681	91.930786	105.459305	115.10206	115.18793	121.09932	84.43068	87.03666	95.700806	136.64157	127.92673	132.86069	116.48894	105.25888	101.433075	120.16054	120.92634	116.39157	83.22099	78.5454	89.61152	107.63054	119.0193	129.2674	80.53027	96.1324	108.28204	118.08734	114.08526	116.46004	101.513504	87.837204	93.907974	121.04993	108.742256	113.8259	83.82712	91.05794	112.01163	115.70187	116.907684	119.200195	127.31656
¸ßË¹°×ÔëÉù´¦Àí (354).mp3	145.59277	140.60866	126.33345	145.75137	146.91757	156.93898	139.91222	133.75525	131.56519	119.289444	123.03577	131.56549	121.83038	127.839806	127.220825	115.04387	108.4617	118.035995	103.881805	107.727165	116.32419	133.9049	126.11537	134.68307	163.94295	165.68721	163.08206	119.1152	129.87784	119.92465	119.25159	99.261894	95.53789	82.915115	70.95366	59.64081	80.730354	72.935455	80.81687	117.366455	123.34923	120.51184	95.918335	105.457	110.76648	104.56157	111.77249	118.186874	139.9922
¸ßË¹°×ÔëÉù´¦Àí (355).mp3	158.24408	150.90967	137.33435	140.04593	142.38153	142.22455	133.5709	140.29785	138.08778	145.95999	139.3782	131.3829	90.10271	77.38343	73.56862	125.98044	131.823	138.79681	139.34659	145.23535	142.67654	150.4993	148.25664	136.54514	138.00845	151.35693	143.6903	132.732	145.37328	152.06973	147.94835	147.57935	141.86949	126.56124	138.97585	130.63751	148.78156	148.0259	144.89197	155.40993	150.56717	148.45297	141.71619	143.17818	138.3981	142.54298	148.81436	147.84058	138.25967
¸ßË¹°×ÔëÉù´¦Àí (356).mp3	97.73642	95.58818	84.57591	85.08023	77.974655	96.79959	76.06966	64.81326	61.76371	110.06414	113.11881	123.2961	55.197628	57.528748	79.669	122.08548	113.86721	121.721886	69.32705	73.15823	86.484604	89.436325	90.658356	94.27132	76.63898	77.90383	71.68202	133.68413	136.43787	141.29265	125.81467	123.89119	122.64516	126.28352	139.58743	143.58371	128.69211	132.09647	127.74155	150.22119	155.7887	154.4815	132.09978	96.05499	63.453022	52.542625	30.951443	11.314739	35.055542
¸ßË¹°×ÔëÉù´¦Àí (357).mp3	97.232315	89.74892	79.25242	85.747635	93.69391	102.89928	92.73636	91.501884	96.841385	120.169815	117.201996	114.02765	112.88782	109.256805	107.648636	116.165405	114.61328	110.04553	122.56164	124.51097	118.410355	85.168724	77.84941	82.83121	92.14378	94.43591	103.40822	110.496704	113.49837	119.051186	121.99677	115.833115	123.61867	125.09149	121.8479	125.395584	110.47264	102.24245	94.04316	97.711914	100.17743	101.896576	110.27008	108.56528	117.292786	99.907005	95.71266	89.766815	101.755875
¸ßË¹°×ÔëÉù´¦Àí (358).mp3	101.73406	115.963684	119.7605	92.93398	106.06235	115.78511	118.203384	103.447266	109.8457	100.45865	92.392	91.070076	92.420815	76.153305	70.451935	86.032814	90.52731	94.71677	116.84366	100.18141	107.965935	105.18976	88.191925	85.133865	115.22427	101.957214	98.560745	72.8524	85.52398	98.23961	106.08132	77.84066	66.80849	108.54624	98.94087	119.13775	90.473564	93.27298	101.611435	88.28099	87.03165	84.44956	119.84003	114.52819	121.59556	87.36063	90.54208	95.96935	92.14514
¸ßË¹°×ÔëÉù´¦Àí (359).mp3	143.37439	132.154	130.70685	136.9164	125.48261	125.34209	131.73938	125.70648	125.45708	125.86649	120.64057	124.72302	130.89291	133.24121	136.84566	124.762215	117.90398	119.45012	45.36518	52.258667	65.67542	119.69741	120.19232	121.174225	139.306	129.54906	130.35733	83.042694	94.380005	111.91098	151.4454	136.68156	127.299545	58.004807	67.39577	74.497925	120.17761	72.98217	57.707573	112.56909	102.86418	103.10962	147.6468	140.75775	126.07946	144.3295	135.09915	126.54892	124.794716
¸ßË¹°×ÔëÉù´¦Àí (360).mp3	155.72491	156.12039	154.2281	154.75365	148.15369	154.9704	146.46646	157.26282	129.33481	140.21953	151.6841	152.74469	162.12997	159.66612	148.20836	130.50633	137.74234	148.87158	123.90018	133.87555	139.06824	132.90213	139.47351	140.98276	127.459785	137.04385	134.47025	115.17267	118.7819	126.78575	127.74336	118.59354	109.23209	88.213135	88.945335	92.8553	131.56644	142.00206	143.53226	132.00972	129.47217	121.21908	98.64605	117.97351	153.97662	144.1579	133.67717	124.94481	132.75076
¸ßË¹°×ÔëÉù´¦Àí (361).mp3	75.24945	76.40317	77.78395	100.65152	98.837906	101.171585	123.84755	118.51375	113.1017	93.4751	87.46497	86.823074	92.27542	89.09105	80.79031	111.45285	109.98326	112.64392	100.27132	89.2264	84.7693	100.956635	97.82298	99.78455	110.16714	107.56084	112.78446	85.719505	81.494736	80.75607	74.79266	78.88066	83.71141	101.71153	95.120895	95.86367	118.05826	117.07847	122.58661	101.343346	97.65561	101.623764	121.09777	115.70232	117.442856	106.69736	107.586395	110.90018	85.81784
¸ßË¹°×ÔëÉù´¦Àí (362).mp3	97.65933	87.91878	79.5406	130.07178	132.26364	123.52861	103.36393	103.56195	105.68073	128.45755	131.92067	132.2297	153.44844	158.70744	152.79456	122.462326	97.98278	79.11855	112.18002	116.613945	121.39962	114.85529	119.3479	129.47916	111.596115	114.02321	122.06488	86.81941	93.02066	116.67048	121.57552	73.75223	51.88031	143.74164	154.60056	156.41075	73.28728	66.79294	89.28441	116.21414	116.38803	124.8508	126.353165	119.81227	119.70685	140.81029	125.57964	117.2467	111.46292
¸ßË¹°×ÔëÉù´¦Àí (363).mp3	120.983864	128.89764	121.497086	117.613495	123.04004	117.10469	137.2045	137.43167	117.58228	149.04309	153.63724	152.15482	99.31051	101.29593	108.27043	104.03856	86.74219	88.21716	130.36578	138.00128	130.45956	139.94281	140.82733	147.77057	120.42421	118.26733	121.340164	124.69691	132.45901	129.23773	103.18544	106.73677	117.35986	122.72511	128.22058	117.57631	131.62968	130.69641	121.31885	119.01376	128.41872	123.25481	140.54904	149.39647	140.62695	135.70656	141.0253	131.64537	146.29622
¸ßË¹°×ÔëÉù´¦Àí (364).mp3	120.52257	127.87381	133.4733	138.06569	130.91803	133.72217	145.93451	139.62851	142.14429	123.975365	124.40611	123.13715	134.45517	144.64067	144.3995	141.07285	147.29805	146.46819	136.13374	137.7015	138.94324	134.72057	134.40619	131.64551	131.47324	136.33058	130.46812	141.91422	140.8157	142.91779	153.79893	133.88739	123.86099	123.16058	126.71544	131.1637	148.38394	136.9184	131.56702	176.73712	170.72653	154.33913	140.64322	154.55872	165.55264	159.10645	167.9473	172.80637	155.08803
¸ßË¹°×ÔëÉù´¦Àí (365).mp3	186.94539	180.6602	177.57022	101.61074	95.4849	87.43643	47.37007	93.52165	124.207	54.575455	32.84606	27.56464	65.097046	58.33622	59.590065	95.96428	94.23012	117.20233	161.27374	156.63339	157.16055	111.70116	109.40944	105.62983	155.32834	154.88739	140.03119	159.70285	162.87817	163.3306	121.96335	96.49529	72.174324	79.37424	56.723614	86.116	130.94347	142.35876	153.24686	189.9365	177.61847	175.46109	102.824615	108.27243	118.46614	104.675575	106.64691	114.376625	156.0282
¸ßË¹°×ÔëÉù´¦Àí (366).mp3	50.12552	55.25948	58.35266	44.69378	45.394184	45.485542	48.69107	39.78206	40.951206	27.302025	27.513763	29.446678	15.278156	20.317879	25.157944	148.54337	146.88782	149.14795	134.793	136.34888	140.80977	112.66603	116.50691	122.19947	103.88693	101.17372	99.97633	91.3413	83.5882	75.025635	62.204052	67.06704	73.70164	43.75792	46.18078	47.21308	89.667496	87.708496	95.15233	67.95144	64.40634	65.69766	56.658092	53.587666	59.614212	163.71503	171.78616	180.11797	146.66138
¸ßË¹°×ÔëÉù´¦Àí (367).mp3	150.41188	163.8454	168.27841	156.27982	145.604	131.27994	135.6741	159.45271	184.65	125.338684	135.26643	131.8309	72.54878	73.30098	80.559784	108.94592	100.089066	96.36283	123.61352	129.15659	134.44925	131.45908	141.23705	132.20273	136.93665	148.17633	140.82283	126.89783	134.90176	139.89828	126.22067	142.6481	139.90941	84.2318	113.070175	128.48758	108.192986	127.29695	137.3548	133.64249	150.11038	143.67535	130.14775	142.2164	140.19426	140.55075	153.18056	139.20062	132.84929
¸ßË¹°×ÔëÉù´¦Àí (368).mp3	90.066864	93.93619	91.718506	106.31166	95.7405	107.47063	97.67636	86.99756	97.09407	104.4999	93.19226	98.89383	99.4545	89.89244	105.21181	100.81121	91.77765	105.716095	100.561035	91.6311	102.141754	97.968925	91.739655	107.30147	105.842545	92.61488	97.30913	81.52264	73.24231	83.75317	91.33696	78.39679	83.66443	101.8667	89.84076	88.07542	90.12926	91.35489	86.110504	110.51222	106.83317	109.84386	94.923256	99.17943	108.573074	93.013824	95.42911	104.56648	93.505226
¸ßË¹°×ÔëÉù´¦Àí (369).mp3	155.84676	145.39182	135.70337	140.2759	129.70926	119.33759	134.60037	140.43103	140.83365	129.64339	132.3487	138.62036	145.52534	143.53307	141.8711	123.63101	132.77725	137.1289	118.78473	118.41343	117.75551	121.981674	117.58674	121.002335	111.438095	110.684456	108.50797	135.53531	124.25403	119.660706	116.446396	113.7222	119.94685	171.168	155.1952	135.09904	169.42752	162.45401	153.99289	174.32422	165.59479	159.22159	138.68535	138.38092	133.11758	165.90845	162.98933	163.89479	163.1091
¸ßË¹°×ÔëÉù´¦Àí (370).mp3	96.79423	97.105286	105.77425	93.48787	93.70336	106.237045	88.00246	88.79349	92.73569	89.60175	98.5468	95.518005	80.4542	73.16928	77.09912	79.09227	76.26687	79.030334	74.87825	78.88667	85.99709	93.29956	86.481445	91.4457	85.38406	84.51367	85.09253	97.9035	102.09264	102.52756	106.66699	102.30389	99.436104	85.54898	84.24658	92.51794	103.0703	93.36703	93.711525	108.605194	89.259476	87.073784	80.147606	80.40021	72.00805	107.96106	107.86517	105.50824	112.637
¸ßË¹°×ÔëÉù´¦Àí (371).mp3	144.7257	144.73137	122.47951	122.10777	133.40988	143.31247	135.94855	134.332	132.86908	141.77475	155.26482	157.20819	142.93614	138.69366	135.04729	150.09753	145.39653	144.64783	138.98004	146.79047	151.0033	113.64819	116.211655	119.96196	112.40015	102.44674	106.859	93.461464	90.12268	87.91521	115.71454	117.88815	123.44961	128.33977	134.91422	122.1993	126.65547	142.02002	154.55917	124.379166	139.88965	151.0495	-17.864073	-16.533667	-18.119171	62.84333	55.56366	75.76083	-12.644089
¸ßË¹°×ÔëÉù´¦Àí (372).mp3	93.76199	91.43194	108.982376	80.31799	78.86423	93.022484	90.68056	91.218414	103.58527	91.925934	86.08074	87.05353	119.296425	114.88669	118.911575	118.295135	115.52421	116.59859	126.43826	136.80217	133.457	116.36253	108.39998	111.20999	114.68379	111.02547	115.46328	116.09566	110.36864	110.40767	111.28824	98.360214	102.60048	101.97641	95.090576	102.45996	113.05696	99.34928	96.15718	120.5039	135.78351	137.14854	81.266846	89.98601	108.35327	82.52108	79.22093	92.49185	103.3138
¸ßË¹°×ÔëÉù´¦Àí (373).mp3	110.21904	105.77489	114.910126	119.079025	127.31645	128.10754	105.606346	103.50539	115.49251	137.31439	139.9736	134.11168	116.27088	98.68025	102.32432	139.02179	136.85458	152.3837	144.80762	143.75172	150.51492	130.38777	130.57095	125.21242	143.22636	141.32901	141.38293	135.64172	124.17915	130.40231	144.63644	143.09398	140.57877	150.15814	132.13016	148.51053	109.78209	91.7669	90.73514	120.35984	113.605286	115.10031	73.17883	73.188156	74.94496	154.75937	164.97206	164.33429	130.79102
¸ßË¹°×ÔëÉù´¦Àí (374).mp3	141.58585	145.07912	141.93414	126.547676	126.089066	119.74471	109.885925	107.568596	119.42958	129.4258	109.71504	94.372154	137.01248	115.40086	126.3396	103.29285	120.79588	120.80593	133.08255	152.00838	143.66434	123.77263	107.74063	94.222015	122.68759	145.1915	152.6352	147.10023	142.2542	116.657166	111.792114	99.28989	108.426956	125.75693	139.3288	145.97801	159.25995	173.19327	168.2102	120.21655	118.432014	106.78465	165.28824	174.02147	181.3045	142.53464	145.47696	143.66708	128.63167
¸ßË¹°×ÔëÉù´¦Àí (375).mp3	147.4963	147.97673	149.84514	131.31808	118.310036	106.80347	160.28479	152.75674	139.41928	135.60677	155.53485	155.587	120.029434	120.90939	128.50954	49.434975	103.428635	124.80315	121.03354	127.98072	130.31635	107.14978	108.65542	114.71771	114.90642	117.34376	126.55107	103.19972	91.39664	76.88003	162.26273	156.53174	157.9927	108.01103	101.20654	98.91188	131.16496	142.75491	158.716	104.18502	94.28714	87.19001	87.44531	89.24137	83.98932	94.84502	76.69794	89.99182	136.54651
¸ßË¹°×ÔëÉù´¦Àí (376).mp3	117.939545	113.99963	116.952515	119.031265	108.16098	116.56865	74.97088	84.71897	96.32349	129.43484	131.20932	126.875244	100.250015	94.88078	102.20139	135.76257	129.48112	128.14941	110.09256	107.95326	118.985504	121.30027	117.83139	120.57402	105.951904	96.84125	100.71656	128.48125	116.881355	116.0734	122.388016	131.93266	122.90054	112.12683	115.89177	123.79068	125.12753	121.340454	115.69455	126.20143	123.272766	119.291145	118.808105	119.35602	126.287834	119.51552	120.83609	134.59195	117.04524
¸ßË¹°×ÔëÉù´¦Àí (377).mp3	84.63528	79.43317	81.37224	96.572105	93.638336	104.791245	115.852234	113.88099	120.07412	94.06085	92.858696	102.09749	116.82942	119.5908	124.97055	119.17997	110.820755	105.692215	114.12651	103.41912	106.54399	106.43304	99.54422	110.09444	147.23425	144.62085	129.88634	90.83761	91.67314	104.19493	118.901794	136.60849	142.86615	97.152664	96.32677	91.549965	101.210434	89.046745	89.819016	104.97771	60.74904	37.230377	114.88278	113.96588	124.57753	111.58363	77.4226	59.40986	112.45151
¸ßË¹°×ÔëÉù´¦Àí (378).mp3	158.51366	162.14236	164.41461	143.22963	143.8276	136.5705	144.28162	142.91861	136.93643	142.77039	146.60468	140.06683	147.52827	147.40707	146.8093	141.82083	141.58336	137.09784	149.27261	146.45819	138.46634	137.65619	140.30264	138.00284	152.47897	145.09071	147.07578	143.63446	152.90598	159.42532	137.65593	150.74525	153.92105	153.76495	161.69016	161.87024	143.89323	147.10416	148.62027	160.91829	150.12662	125.34883	128.22345	143.21877	152.5476	148.02206	145.64743	135.24109	152.59433
¸ßË¹°×ÔëÉù´¦Àí (379).mp3	160.98688	150.44005	147.42073	65.71855	47.741787	46.73578	151.45758	157.08691	157.54185	133.91693	145.34167	140.1323	118.76732	128.89345	141.38382	119.379364	126.709076	142.12189	115.7946	113.861244	118.45506	145.79117	155.30426	155.09645	57.457657	51.321915	53.219475	143.02219	142.69757	130.08035	107.44287	77.88869	66.64879	128.07855	118.3147	113.08363	141.67682	148.57156	154.41405	122.877335	125.879745	135.36606	132.3447	133.17294	138.33255	95.95093	88.22765	108.656525	104.2724
¸ßË¹°×ÔëÉù´¦Àí (380).mp3	119.15262	117.14249	123.89862	129.7842	126.8425	131.92236	126.039734	135.83957	133.61557	121.92231	117.93785	116.036	127.41347	122.74147	111.54701	126.30052	127.894714	122.69376	128.94943	130.69092	122.70306	121.32296	123.53131	132.6663	112.197334	121.136154	128.05453	141.33504	142.14062	140.03525	130.62692	147.63837	139.61206	136.86096	140.3547	126.66318	113.75119	113.15065	111.876205	84.143036	93.218704	102.771194	99.30667	98.19002	86.09	138.11801	132.69858	128.96698	116.26537
¸ßË¹°×ÔëÉù´¦Àí (381).mp3	148.85715	148.54965	141.5818	134.61142	137.92857	144.78934	135.58783	130.42044	130.56055	150.99036	151.36888	145.02365	148.36104	149.17114	142.43895	144.97275	148.72156	146.45782	131.12915	132.55695	133.24681	152.32771	151.74582	152.47516	125.49778	139.9107	151.30914	129.16061	131.67142	124.79468	141.04016	136.87746	131.12999	140.07532	146.84326	141.8333	156.57767	142.95691	128.46834	154.28505	148.69846	153.33803	144.09314	149.59998	156.16219	162.60458	157.76656	143.23535	159.70737
¸ßË¹°×ÔëÉù´¦Àí (382).mp3	129.46747	129.50372	120.37521	116.71394	123.440704	131.0273	119.94202	121.77738	129.17374	124.14466	128.93637	128.71928	146.99048	151.88089	137.20804	149.90187	153.6383	153.31586	142.66144	154.85019	164.40529	160.08667	152.93518	153.85641	133.86375	128.78035	127.40082	140.87103	143.58795	141.54932	124.100235	126.22877	138.80688	124.91766	128.0356	136.63449	124.19575	128.79445	128.54935	130.64194	123.27551	117.70526	140.01141	132.2601	124.982605	126.56035	122.78082	119.54937	136.2945
¸ßË¹°×ÔëÉù´¦Àí (383).mp3	122.60953	106.40363	121.320435	140.29335	121.25433	127.20509	95.20286	89.92082	106.05329	89.89125	75.608185	93.297035	115.55147	95.67981	107.73538	89.958755	69.357605	87.972855	101.68808	84.52759	74.940094	106.16054	84.68547	98.809715	57.078735	58.428314	78.20485	62.293564	50.496902	71.76599	53.282505	37.342117	43.537704	113.74423	97.15788	103.43489	144.10742	130.37506	129.52661	140.84274	147.43594	167.23732	131.99478	124.58305	141.08504	94.30423	76.32718	92.32955	82.40297
¸ßË¹°×ÔëÉù´¦Àí (384).mp3	70.83911	67.97702	67.481064	99.60245	99.62274	102.422066	111.47014	108.5735	108.4144	116.81151	105.976036	108.63017	118.60134	111.82331	112.77179	113.3154	97.56264	109.59731	116.04017	116.731995	115.21323	99.14226	85.45558	91.86436	105.6913	102.12848	99.80723	109.1125	100.43472	95.90811	121.90679	110.55045	95.64825	87.70658	94.84088	98.8555	122.46557	103.986305	95.93037	82.79205	83.20242	84.33377	37.163475	41.772293	44.477177	101.02119	80.88435	82.83482	117.91256
¸ßË¹°×ÔëÉù´¦Àí (385).mp3	62.685238	62.786533	72.01309	76.846924	72.74491	75.44876	85.37596	76.01422	69.56552	64.34682	64.15416	65.72812	59.759323	55.033386	59.139816	47.059196	56.471	69.90352	72.359146	70.95244	74.72591	64.92385	62.202343	69.89804	58.942337	57.216385	62.778534	44.05647	48.180878	52.194946	52.174637	53.88647	53.265625	45.969414	50.721363	59.680378	57.81757	48.246704	53.810467	44.86596	41.478928	33.998093	41.744026	36.502567	31.581491	38.976517	33.532036	22.127632	39.870243
¸ßË¹°×ÔëÉù´¦Àí (386).mp3	129.183	120.690094	118.85891	167.58344	165.31288	129.62695	107.366684	102.4523	102.78263	119.699295	117.57558	114.01268	106.06503	101.954834	106.09946	118.65588	109.14633	110.93862	96.95646	88.99033	96.13713	92.82631	93.5609	99.76784	87.4234	84.03201	87.67582	75.97313	86.35807	87.618774	73.432594	65.52366	60.44314	59.437836	64.77649	72.07549	106.88263	99.85072	122.117744	127.27457	113.31825	117.50597	119.52182	100.74921	94.73169	107.1642	80.7462	96.799545	124.48137
¸ßË¹°×ÔëÉù´¦Àí (387).mp3	104.7569	95.39928	101.50485	108.239716	111.53765	105.83157	108.24249	105.03816	111.854645	65.82676	82.82405	105.367966	123.43602	130.30588	134.25317	151.29886	140.51776	136.8866	97.58934	95.10493	111.53075	128.35382	137.66284	145.68411	137.99533	132.9432	131.53954	121.32059	118.19881	113.118454	127.69118	132.54355	131.88983	113.29845	108.225586	96.99203	114.42352	112.38275	122.7067	122.79979	127.03793	131.31393	126.07313	126.11754	127.73613	124.84679	120.630066	127.84067	139.82883
¸ßË¹°×ÔëÉù´¦Àí (388).mp3	126.6517	137.6995	131.60739	157.90964	162.22394	143.31848	138.46634	159.80408	158.80551	139.29736	140.55164	132.91823	159.48529	156.7745	154.17218	105.66206	117.665886	138.03116	133.45526	140.92743	131.68623	185.491	186.23792	187.26724	131.71802	135.76472	137.96423	151.36136	152.76459	139.26451	164.57144	165.70518	159.87054	128.57939	137.40689	138.67528	167.17618	165.59875	159.97379	181.50568	180.7491	169.47156	131.182	135.15524	133.8147	176.44	175.54388	167.53032	121.04567
¸ßË¹°×ÔëÉù´¦Àí (389).mp3	41.037796	42.63392	44.26424	76.912	82.28726	88.04289	61.628124	83.56181	109.074905	113.52926	97.3387	86.28815	110.75874	125.279045	137.71548	83.83923	85.38808	90.20239	62.746113	63.478622	65.086914	125.832375	123.52289	123.20751	82.98713	84.79123	84.07981	72.47595	64.11533	57.282536	116.80003	108.268425	109.68053	54.124313	64.03193	81.515366	115.086334	104.1979	111.7993	75.08794	55.13014	35.50499	71.36624	72.44664	81.9729	125.02634	125.5919	128.7975	96.3616
¸ßË¹°×ÔëÉù´¦Àí (390).mp3	104.456665	106.27602	106.0905	120.23805	117.133545	103.61728	114.90518	108.98778	100.87328	111.57553	122.331604	133.1789	111.88107	106.34416	120.13678	115.56336	100.598015	100.05333	109.897514	109.457245	112.96535	112.489655	109.54443	99.11997	77.369644	81.65449	91.964676	116.268845	118.20834	119.53582	107.95404	101.45115	109.857285	102.22041	116.120964	127.24762	106.24061	98.80998	98.269714	112.34444	111.61923	106.832306	125.72601	125.93977	120.934456	114.9156	108.51874	105.81413	106.23479
¸ßË¹°×ÔëÉù´¦Àí (391).mp3	107.12813	107.028625	112.438416	122.04544	117.63676	117.93703	124.63786	126.09375	124.38818	121.64943	121.43281	120.02711	120.775375	126.34741	131.33356	123.46016	119.52704	117.69398	101.397	107.720566	104.818375	86.216354	89.094696	104.420845	112.61357	115.679276	119.55771	111.5213	102.539856	114.990135	38.559986	50.844013	67.95157	108.21698	113.507034	119.92341	120.121994	115.820755	120.44772	114.33894	124.751396	126.97578	93.10818	98.252335	105.34038	92.03029	87.38167	86.58104	100.35031
¸ßË¹°×ÔëÉù´¦Àí (392).mp3	92.0613	93.82385	97.748375	54.340088	71.9056	78.813965	57.104458	63.718872	62.734962	45.969147	58.68171	64.59328	61.667553	69.594475	76.59535	78.70886	78.41936	80.12544	68.55867	62.00805	56.448925	75.284134	71.352554	66.18213	78.529236	85.140564	83.18042	67.23397	67.9809	65.030624	54.050198	52.87536	50.368942	56.335236	57.05147	54.21627	55.876564	52.013214	45.140755	67.34743	66.2446	59.65168	65.41824	64.394936	60.711624	77.79559	84.323006	81.080215	97.99302
¸ßË¹°×ÔëÉù´¦Àí (393).mp3	83.50733	84.045456	106.50727	96.69451	89.13501	90.881355	72.0245	66.79205	82.17136	113.292786	105.10006	93.86438	118.02797	107.5139	103.587616	100.403656	105.80716	111.76946	108.2003	99.880905	105.56952	82.25638	90.86955	93.914246	68.241104	74.454926	86.61174	-7.7424984	9.938969	32.712944	-4.729041	-11.942343	15.896852	52.169758	45.67944	70.84995	58.826637	53.180634	74.78531	18.610373	24.27591	54.864014	101.64639	92.393616	89.94852	100.522	97.73247	93.57016	101.67079
¸ßË¹°×ÔëÉù´¦Àí (394).mp3	112.58931	107.371445	102.87455	59.913357	52.96837	62.844696	116.508896	125.108406	127.86899	107.900085	110.3111	122.26213	138.43762	129.70596	128.17409	107.09337	97.48428	106.74342	134.2597	132.19588	141.34146	145.97769	133.32701	127.70483	134.93839	137.71393	127.57849	145.14757	154.68878	162.78098	167.81787	154.14166	155.36856	135.10089	138.32593	130.33054	142.14594	155.1847	159.83243	124.581406	132.44731	133.84525	145.1702	146.91876	149.76178	132.93146	121.34921	124.75517	119.386
¸ßË¹°×ÔëÉù´¦Àí (395).mp3	120.460205	114.29979	115.61037	158.974	156.82903	154.03006	143.63803	151.70781	162.9914	140.20905	147.91147	148.84079	160.47144	156.06134	155.56259	171.04825	167.7089	162.4756	152.56693	153.87062	150.48471	158.37186	164.38004	164.24692	151.49707	148.22403	155.4075	150.82861	152.44489	152.98135	150.15784	149.20938	146.83562	158.15912	154.03824	154.4191	152.82086	148.38452	141.53534	157.50864	159.34308	158.24228	141.55072	152.85577	145.47989	142.31891	142.52348	147.14291	129.19618
¸ßË¹°×ÔëÉù´¦Àí (396).mp3	129.36487	129.92744	129.05063	138.23247	134.87183	130.42972	137.08646	131.91891	128.91887	121.31875	106.60304	105.149796	117.38853	121.216965	116.54562	121.97626	125.13507	116.10531	127.96919	129.16092	120.829796	117.43561	125.05098	126.51184	128.3811	130.11002	133.16997	137.70334	131.25845	129.75464	132.8736	130.92293	127.76837	113.672195	125.16838	125.80652	125.81729	125.94658	123.2693	133.20969	129.27986	130.43756	131.33067	125.98617	124.19503	121.70235	124.2842	120.52615	123.94595
¸ßË¹°×ÔëÉù´¦Àí (397).mp3	143.6883	143.8078	137.62674	126.82939	157.40736	166.61691	135.72342	159.72629	166.08502	133.19038	131.3252	119.34413	134.87637	144.14539	136.82622	136.92328	149.51398	140.20288	136.84488	147.96121	138.69928	145.6753	142.37976	131.9166	159.12776	158.82526	136.58432	146.74738	150.11533	133.37372	148.43915	158.08127	144.02571	144.08054	153.24945	148.53412	136.1911	142.35803	130.49207	165.62108	159.22229	159.94937	149.39066	148.74187	147.74736	139.69867	161.59305	159.26538	159.47539
¸ßË¹°×ÔëÉù´¦Àí (398).mp3	111.97487	113.9691	107.56532	123.31448	95.805435	78.40741	133.06853	141.44745	144.49893	126.65536	131.60233	131.2461	109.493774	113.76566	124.02422	131.75787	136.23547	144.75842	48.543743	47.552513	55.202133	131.0477	134.69931	139.06583	138.92625	139.63176	149.18216	111.33879	104.96672	111.2397	130.7002	128.27106	126.131226	58.616886	54.497383	56.608322	139.98657	144.06369	155.14606	116.40959	115.70149	116.63238	130.90016	137.29605	147.45148	98.445435	110.3878	123.333206	92.533554
¸ßË¹°×ÔëÉù´¦Àí (399).mp3	144.47006	136.68286	140.27606	134.42409	121.640396	124.52507	132.08325	135.94244	140.9	127.252106	133.82565	135.75	154.83366	143.154	163.96317	115.47786	111.19382	126.340836	152.80042	158.7691	173.10324	158.03561	153.25217	161.01028	162.23071	153.31262	160.29352	124.6553	129.07889	135.7323	135.28676	142.10582	146.57654	141.75076	142.3519	141.84958	119.0733	68.59549	56.65961	151.1276	140.37277	142.53802	144.43877	141.91847	152.35674	153.86469	147.56094	156.6769	96.58739
¸ßË¹°×ÔëÉù´¦Àí (400).mp3	113.0807	102.844406	101.8465	102.89429	113.601944	113.47479	100.621216	119.793465	127.05231	116.63728	113.99998	103.92482	84.09766	89.65631	83.315094	108.29428	108.63755	112.58949	98.991875	96.40289	93.46814	102.049194	100.148	107.48157	67.862656	49.376144	61.858162	104.342705	99.13672	101.83554	86.73031	83.343765	90.34891	97.81387	109.87925	105.04575	123.183365	128.19998	132.81544	100.089035	88.84632	87.56383	132.33594	126.75525	120.499504	115.00682	115.117355	112.95598	85.176956
¸ßË¹°×ÔëÉù´¦Àí (401).mp3	117.83444	115.49215	112.06198	63.832897	56.6605	61.690666	102.28392	94.83945	86.10774	31.985529	49.102856	84.094666	89.89853	88.2433	90.575836	81.33794	75.944336	82.30576	99.7462	91.837814	100.92532	96.41746	93.95535	100.98688	91.61164	78.34691	76.83332	-32.698483	-30.60645	-10.033694	61.458652	54.495438	54.91282	25.180317	22.951328	40.117832	78.62433	76.11963	95.2913	112.597015	106.47128	115.01978	81.02913	77.93288	79.04177	85.84689	68.60338	65.6578	42.84037
¸ßË¹°×ÔëÉù´¦Àí (402).mp3	102.137886	100.36811	99.83534	98.54222	96.22272	93.7616	127.09255	126.940475	121.42543	121.87853	122.76131	128.3259	126.345345	123.104836	123.42529	101.935555	105.42454	106.651215	87.39917	87.38691	87.2934	75.39288	81.427124	91.24843	81.765366	78.73213	90.89	80.50389	82.608444	96.380844	63.590492	65.22493	70.84938	72.672745	71.28462	70.38493	83.67359	73.73851	80.009544	78.993805	80.72745	89.22195	100.3963	100.170944	107.2117	97.27754	99.34735	99.51114	104.3458
¸ßË¹°×ÔëÉù´¦Àí (403).mp3	42.88725	39.598988	43.637074	129.29062	117.38166	121.47058	103.094666	89.88092	117.71248	125.01879	114.64077	76.52112	57.11393	44.451775	68.34471	92.4748	58.03274	78.39614	42.817734	32.89729	41.44327	122.715675	103.45916	102.16644	83.63881	118.990654	124.02382	15.66198	17.477764	14.982666	99.975075	93.159485	119.46083	101.06769	82.82019	98.652054	135.0011	148.45923	130.19034	-10.16628	1.4644849	18.334154	34.438087	36.97325	25.280762	104.2318	97.11225	113.02136	4.944208
¸ßË¹°×ÔëÉù´¦Àí (404).mp3	90.58269	67.29016	48.110733	131.9626	132.08502	124.324295	107.10144	105.97151	118.25511	87.520615	81.493034	96.11194	106.492165	108.52248	111.63437	65.53824	59.61504	48.829002	66.7794	60.337418	60.45015	10.673946	5.594932	13.106021	-3.570219	2.4992094	14.934608	-3.0375628	1.9072771	5.2758055	98.434105	93.77425	113.209114	97.63649	97.39277	105.69233	83.42683	83.186165	86.32319	101.05066	95.78526	89.7237	38.902565	43.461426	54.087296	55.743088	49.836304	56.789406	111.96512
¸ßË¹°×ÔëÉù´¦Àí (405).mp3	80.261475	61.542576	54.552193	119.12941	129.89575	131.44876	112.860535	115.77616	126.782394	151.21608	153.73097	158.50159	101.55368	114.12115	116.24556	33.92105	26.7342	37.833748	-75.97511	-61.997658	-43.24031	106.85225	94.76436	90.694595	59.841465	53.66529	66.04076	73.56542	78.51062	86.94174	62.86886	55.364845	71.93309	142.10223	140.51938	132.61281	130.55824	125.85632	123.46513	142.52441	135.26707	109.406075	146.75473	136.4691	131.47588	118.66611	86.980156	86.42505	83.32847
¸ßË¹°×ÔëÉù´¦Àí (406).mp3	173.03525	168.99881	150.67047	131.27902	136.8323	127.765465	88.58525	89.092	92.22888	123.30591	124.757095	130.16206	142.82059	144.99245	144.33206	127.498924	121.519516	112.843834	168.25708	166.99088	165.61813	162.5411	163.97748	140.798	106.4887	113.457306	120.92004	119.208565	115.30821	104.98699	132.69388	140.8233	144.65323	119.60007	117.98688	113.89493	70.64495	79.62941	81.58992	101.61876	99.605	100.59236	136.60156	141.25032	151.05524	104.60701	93.491646	85.842926	114.19075
¸ßË¹°×ÔëÉù´¦Àí (407).mp3	111.364426	95.95619	95.28509	71.93475	40.63396	-0.08904964	112.10875	111.11812	118.30266	144.11852	126.70708	102.12058	170.64072	171.33571	143.35603	128.82701	142.7822	129.16417	133.10605	149.98224	150.19922	131.61856	136.05676	130.69687	8.556681	6.9552255	3.5265915	121.632416	120.72721	137.49814	142.13844	140.53589	123.41575	142.92557	123.51615	139.33093	164.23541	165.05121	159.91144	103.11072	113.18056	132.77802	93.5686	87.23482	83.33935	116.20804	117.73541	125.81137	100.35005
¸ßË¹°×ÔëÉù´¦Àí (408).mp3	100.70535	99.21738	100.582214	124.18346	124.26948	125.40701	124.95297	125.472244	134.75067	129.64441	130.90637	128.58104	107.42372	110.44356	113.5842	124.06202	125.68697	126.51158	93.065445	89.36546	86.040375	100.75833	95.505775	94.99732	87.78953	83.48674	81.76431	130.1471	124.91945	132.40839	140.20032	142.54384	143.37668	123.314125	114.21454	111.598526	109.54832	98.95862	97.85424	98.62492	101.4601	107.30014	116.777954	119.14676	128.98508	106.41963	102.0315	111.89012	104.82863
¸ßË¹°×ÔëÉù´¦Àí (409).mp3	131.37283	124.62463	131.30443	124.66674	121.11293	105.94667	34.693855	30.055786	24.499918	148.52574	142.31845	128.02402	148.28069	139.06247	134.88184	131.73857	136.3677	135.99487	127.44867	124.85181	122.89635	90.48346	85.588165	93.93016	85.96373	90.855896	112.09257	123.62604	122.74855	124.784164	98.418884	108.544785	112.846794	130.58725	125.06691	133.31	63.887867	61.217484	69.231674	108.4583	102.43439	115.981415	131.98962	128.39691	132.93716	138.03178	135.08884	139.33157	135.45697
¸ßË¹°×ÔëÉù´¦Àí (410).mp3	112.54233	113.13935	112.72333	122.90526	114.98112	113.85545	109.68974	104.53935	108.33696	106.70153	99.652145	103.88188	101.975914	98.235275	103.27133	103.93472	99.72364	103.326546	114.44689	105.08186	103.54002	84.50885	84.37433	84.43444	101.466995	96.6914	101.6781	99.87109	93.31943	95.676865	112.80179	98.26198	95.49996	116.11207	108.9436	118.83385	119.90486	112.184326	120.93263	123.56677	118.59247	120.23453	123.57536	114.002	124.5917	110.92093	97.49809	101.74267	118.447876
¸ßË¹°×ÔëÉù´¦Àí (411).mp3	145.37091	146.36305	139.95428	126.739876	119.007774	121.69348	114.58148	116.48535	113.96371	144.6434	138.5575	141.48346	137.78256	144.2115	146.54721	148.88983	146.69337	156.89862	159.97043	146.3728	141.47392	147.44608	153.29628	146.13074	151.66272	148.02132	143.02995	147.24545	147.26402	151.40125	155.60562	149.94406	147.0487	136.00337	139.86703	142.81296	138.4688	145.61568	162.29068	145.88464	157.64676	167.46747	159.29468	156.32495	144.5103	146.70865	157.93666	162.99963	160.8897
¸ßË¹°×ÔëÉù´¦Àí (412).mp3	139.19035	145.36044	137.33786	148.26349	138.426	147.12708	129.22055	134.33118	146.71568	120.305695	117.18288	122.69467	103.272156	98.03176	109.20384	90.074265	80.94002	91.79031	98.94714	86.33269	82.2996	86.516846	84.08725	89.181305	69.80144	69.97658	74.15469	71.96461	72.371765	80.94928	70.48137	71.31155	71.412415	66.673546	69.86198	75.186295	64.7384	65.68213	64.958115	64.56947	64.47267	63.916245	65.43846	65.64588	62.74984	52.242035	60.976303	62.092216	68.49568
¸ßË¹°×ÔëÉù´¦Àí (413).mp3	99.91772	71.45033	78.57426	73.85489	102.95953	121.20825	41.06629	34.038128	50.672894	27.586416	23.455807	26.773983	35.0249	87.841156	107.54225	67.48755	72.00779	89.41345	38.50097	44.988518	47.480812	26.729568	28.59354	21.00112	89.214005	71.41794	79.44649	106.771065	87.682144	90.15898	55.70832	58.89326	62.41196	56.923096	49.026394	48.553787	76.02736	71.449615	72.968094	69.26379	63.438843	71.10277	90.72847	72.08843	63.852886	91.31102	95.25303	89.300316	127.73395
¸ßË¹°×ÔëÉù´¦Àí (414).mp3	122.39642	135.55728	150.74086	135.60141	130.94235	128.76437	155.60861	168.46219	153.11377	130.00027	134.98148	148.70712	160.13635	160.96463	154.4343	146.62779	145.38737	142.96161	163.69168	165.08539	152.68658	152.13632	143.63412	136.37224	142.43256	138.86244	138.00552	130.95499	134.82684	139.73138	140.53181	152.5969	146.05447	150.02039	149.20259	155.6868	147.19931	144.92468	138.8114	138.79388	145.23703	130.67131	153.66608	156.83902	159.90375	123.73764	124.50177	133.45694	156.42584
¸ßË¹°×ÔëÉù´¦Àí (415).mp3	138.72836	133.30475	131.51062	120.65221	121.60361	124.54636	141.03746	140.66629	126.33884	138.03453	139.93387	135.57745	126.001	131.37506	132.26202	124.497345	124.027176	126.258286	143.1487	140.8274	131.28696	145.22858	138.34721	130.96518	136.30884	142.97781	146.66788	134.79472	132.95078	135.94447	144.25394	143.64569	133.3634	142.702	146.45544	141.75198	103.41848	110.95611	101.52346	136.62418	147.75255	137.99258	119.83365	125.83121	122.51257	145.39606	137.09357	125.84717	129.91205
¸ßË¹°×ÔëÉù´¦Àí (416).mp3	95.70564	95.26877	108.05788	119.19946	122.37546	125.772644	126.39932	126.59713	132.54572	106.9949	85.165146	86.82023	116.64487	104.83421	105.50412	112.76503	104.2785	103.94271	139.06671	152.43472	145.65845	84.01489	74.257965	86.95253	95.62313	93.23299	92.57944	148.27112	162.71448	165.70816	125.53339	112.91749	128.03868	123.90549	117.05383	122.78173	99.9369	85.045876	77.62602	93.134186	88.95165	92.81796	110.230995	98.06673	98.10985	134.77725	135.06686	127.64708	116.73132
¸ßË¹°×ÔëÉù´¦Àí (417).mp3	73.18651	66.32664	67.458496	63.823273	61.660034	77.36499	77.55919	68.3443	65.78045	72.054825	64.05308	66.087395	75.23795	72.7514	79.007065	72.5243	57.628963	57.668617	60.21912	58.161743	62.810497	74.43454	62.246387	74.04526	69.18396	65.49092	72.62904	63.622993	66.89787	79.68041	86.2102	78.20112	86.824265	98.188995	88.8183	90.79689	86.48358	79.12378	89.02481	59.561596	62.84205	73.49687	93.65375	86.31303	91.5607	84.477554	75.37439	80.08661	81.89101
¸ßË¹°×ÔëÉù´¦Àí (418).mp3	136.25891	129.49808	124.46451	128.54805	129.83269	131.4076	120.60014	120.78462	128.10873	132.95593	140.19702	151.62888	113.637085	106.25281	120.31871	115.1109	106.74748	108.66443	123.29121	129.33084	138.13293	123.54735	108.05113	111.616516	108.935684	100.72513	109.337234	104.1353	94.583786	111.23877	116.28468	96.996185	103.6184	107.54881	96.493454	108.81084	107.37251	93.51673	108.33972	102.51363	89.26437	100.34668	119.08401	115.32965	120.91177	127.95032	129.34782	128.65404	106.78213
¸ßË¹°×ÔëÉù´¦Àí (419).mp3	115.73921	111.70813	112.93025	67.18631	65.82901	57.39743	104.81285	104.57181	100.80721	124.57663	123.75958	127.048325	102.710144	106.162476	102.49727	98.91502	99.24893	95.21792	139.76811	128.808	118.2996	99.232574	104.248634	104.16844	113.88104	112.011765	116.23754	136.5698	131.89832	126.9419	90.0886	78.91136	94.2652	129.02026	135.42398	138.55188	78.87068	78.122536	83.63904	100.6803	105.38026	106.58182	112.070206	85.851105	74.50872	100.99126	84.70362	78.49509	122.9526
¸ßË¹°×ÔëÉù´¦Àí (420).mp3	131.68452	121.33096	123.346924	121.578094	126.10183	129.86253	144.94394	133.71892	136.90146	142.54565	137.46365	138.43814	133.08649	127.00426	127.61737	152.10161	146.93237	143.17078	137.33087	134.8292	137.27692	129.33685	132.08487	133.53793	129.66534	130.9472	132.27109	140.20392	133.99539	133.23508	130.16592	129.15782	130.7582	127.02415	121.18393	121.59505	125.59953	129.33041	131.87988	140.65875	139.85294	154.42497	116.42822	114.39993	120.52263	124.49962	114.124084	120.297745	137.3192
¸ßË¹°×ÔëÉù´¦Àí (421).mp3	145.12666	149.11353	140.1524	130.39026	141.70374	146.70764	139.79382	143.90256	133.47678	135.06934	147.20691	142.67538	159.25655	152.08252	139.54817	146.73407	153.85602	153.86313	144.74149	153.59946	154.1363	157.22919	164.21179	160.31178	133.30417	147.02942	151.60094	153.48184	157.63022	162.30653	151.3768	145.8114	133.3343	136.60857	143.50192	145.60693	135.62338	138.81949	137.01053	135.65805	133.29727	130.57492	144.31726	145.6832	143.31284	154.14093	151.25769	143.33325	145.89377
¸ßË¹°×ÔëÉù´¦Àí (422).mp3	118.94861	102.565094	110.78832	118.650406	111.89114	118.40973	134.99019	123.677826	141.93227	137.0283	121.322266	120.42466	103.61281	99.99962	118.20929	98.49531	90.21876	90.00949	89.62745	90.329636	103.264465	93.559105	88.38989	94.8329	81.54367	77.80434	84.384995	91.210106	83.888115	85.64894	108.08327	105.111145	110.32109	106.609116	94.66303	100.951614	100.0295	89.8821	94.03613	100.06903	99.91303	104.64549	107.82185	96.60831	96.88801	103.877686	97.246	105.63109	101.72116
¸ßË¹°×ÔëÉù´¦Àí (423).mp3	56.240707	45.933197	38.63185	36.612034	37.187595	39.24686	56.216522	46.01123	39.815628	52.820732	52.232643	48.119446	39.726776	6.2867413	-22.146694	52.45224	42.11509	29.769073	65.08055	58.476444	55.317528	88.200966	90.69176	94.52968	56.284096	60.41445	69.40198	70.34221	76.62025	96.92639	67.24542	53.28299	46.07191	66.949875	59.149887	55.722458	58.854465	53.289795	51.547752	116.330055	110.97977	133.67892	60.039467	48.888515	40.85499	50.98214	54.0968	65.83571	92.411026
¸ßË¹°×ÔëÉù´¦Àí (424).mp3	69.741425	66.39218	62.009674	79.2749	29.364721	26.86387	138.62527	147.77966	156.89597	122.33337	114.18036	120.13728	151.10696	152.25194	141.83711	91.086914	84.329025	78.00784	91.79872	89.53147	83.80205	120.03539	110.83232	118.05975	128.69894	140.06178	132.77676	96.33115	79.22538	56.96489	123.39867	119.964226	119.876045	78.12201	74.81473	68.838066	114.92374	114.08113	115.33478	97.17288	105.93147	111.4651	134.03464	114.91226	105.428604	98.51083	145.19626	149.69434	123.08825
¸ßË¹°×ÔëÉù´¦Àí (425).mp3	124.827225	119.458405	115.6026	139.33524	142.6075	136.5351	144.14355	155.30396	155.55511	146.99869	142.35724	141.4183	117.34451	125.18485	131.58257	118.46208	134.53317	140.77701	129.43826	132.51942	126.9955	121.275475	127.56315	134.33766	137.17554	132.54248	137.87566	119.38405	127.23981	131.94615	127.765335	126.4395	130.3547	141.71017	140.1918	143.08951	136.99063	148.68456	148.6565	126.005104	126.31964	124.59389	124.22033	129.77274	129.61804	128.32703	126.450905	125.55586	146.86502
¸ßË¹°×ÔëÉù´¦Àí (426).mp3	130.14764	128.28336	131.25977	117.64694	109.305824	121.674614	126.71779	124.26517	121.2815	114.80849	114.09009	118.565384	115.111435	104.49498	116.64563	132.73856	136.38582	126.72888	124.311295	123.86844	125.2614	135.00781	143.98796	140.8634	119.412	123.647156	119.5253	136.90741	136.64297	143.43466	122.927826	128.47798	131.76254	122.32354	132.58398	136.79077	125.665634	132.06425	134.09491	130.77876	122.333176	126.66603	116.68487	100.810196	104.92955	172.46112	166.21107	172.41644	154.32846
¸ßË¹°×ÔëÉù´¦Àí (427).mp3	45.434067	34.779205	41.236458	96.53618	86.20805	72.875534	45.319027	41.16297	52.069565	28.417007	37.82524	44.753532	72.66849	40.076126	23.261223	44.666183	82.08206	100.21336	66.08696	37.463432	22.365503	79.121704	77.3291	77.2883	74.97599	63.47593	62.548088	39.58306	47.581833	54.180267	67.98031	70.04472	84.83876	72.45779	68.59808	74.906006	43.47976	44.25293	64.14992	32.647614	35.52771	38.683025	29.034615	43.394363	69.6738	59.38154	62.483345	66.97533	58.743313
¸ßË¹°×ÔëÉù´¦Àí (428).mp3	110.10455	96.25862	101.203735	99.23776	91.01958	96.240326	96.61924	82.478485	99.261734	94.6254	81.21648	99.13002	83.93518	107.447464	121.828674	89.93007	76.96838	83.1906	116.406006	103.52786	90.265434	100.6438	82.932175	87.03314	80.240654	71.72467	65.767654	96.213165	88.19832	89.39277	90.91809	82.24747	91.4597	79.95542	80.863815	99.757416	77.129524	65.25089	70.62126	101.264656	87.81923	107.5285	102.93295	87.643234	83.14678	93.19164	72.990166	64.32888	107.3491
¸ßË¹°×ÔëÉù´¦Àí (429).mp3	123.64627	115.61792	104.87947	133.42633	128.86417	123.849045	148.88597	142.99484	135.60455	48.979034	32.429104	35.500793	64.03975	55.82245	66.6349	130.04596	130.466	128.95921	128.12337	140.42117	151.22122	153.38574	153.46597	166.65697	81.43446	86.79483	96.38408	124.19364	107.993	92.999435	130.29294	136.70355	135.62234	135.23085	124.790955	136.89992	154.32458	145.99435	144.1959	141.51402	134.25455	129.39954	154.8182	150.47649	140.29514	126.84625	127.54068	145.44392	134.83502
¸ßË¹°×ÔëÉù´¦Àí (430).mp3	127.46879	128.07947	125.90779	134.55734	136.53998	130.26251	130.43332	123.25215	128.04063	125.70516	88.98419	69.293724	132.55441	120.784584	127.187775	67.60559	58.630043	61.935783	50.766838	47.249706	55.336716	156.75063	164.35884	168.78815	117.27621	116.745544	125.07648	116.460236	123.051636	121.81267	129.84583	119.51306	102.285934	133.81886	139.21399	127.65515	123.152504	112.2621	115.598755	117.716675	110.58593	102.40318	132.0763	142.95818	151.72395	129.71326	127.53113	126.81689	91.16797
¸ßË¹°×ÔëÉù´¦Àí (431).mp3	120.18645	114.53871	109.47029	120.81998	112.913376	114.40479	78.32602	71.06424	79.94786	58.191853	59.048687	61.864067	46.479652	48.841194	47.730408	141.67831	136.81049	136.36832	128.35605	123.36789	119.81351	82.468056	82.33528	82.13734	61.212128	67.48851	67.436325	117.15924	111.59367	108.78328	129.55154	130.07098	134.84619	109.39089	114.69281	121.58308	118.68881	115.276	124.74751	73.28524	76.76762	92.56242	91.13646	100.76509	108.26499	142.04324	139.76324	128.83275	118.499275
¸ßË¹°×ÔëÉù´¦Àí (432).mp3	143.85596	142.3105	143.02332	147.75679	157.77621	168.53311	143.9589	157.08205	144.008	164.21056	163.45041	171.00345	172.23462	166.67041	174.30075	132.69913	147.07187	130.81177	162.12518	173.81241	171.36389	169.24721	167.50305	166.31288	134.19482	147.81042	132.59004	157.47946	162.22466	148.16176	137.77429	163.97324	178.84587	152.84644	157.56567	126.67172	159.02841	157.60126	151.40393	155.5284	164.21722	147.23047	160.212	160.48524	159.83286	149.25195	157.30383	160.2207	131.90636
¸ßË¹°×ÔëÉù´¦Àí (433).mp3	103.65608	93.85737	101.83494	136.79463	123.87554	127.198105	129.13408	114.51561	127.68107	77.34132	76.82753	94.01529	133.31851	127.66118	121.90683	115.18056	115.05568	119.53934	111.39789	103.51132	106.82654	109.16756	99.57402	109.641754	170.34491	154.75786	142.15785	107.87529	125.79021	131.68192	122.10062	118.03432	124.99412	130.80264	128.00543	128.22354	124.50159	119.826546	122.9452	122.47549	129.89081	144.30313	161.7515	156.85022	155.6185	134.48746	121.55612	111.08444	124.60655
¸ßË¹°×ÔëÉù´¦Àí (434).mp3	46.63091	35.132275	36.25322	62.726906	56.65116	59.229477	30.464926	29.259571	22.039902	89.78742	73.574326	85.68503	52.515724	41.71589	39.290485	62.61853	48.660866	51.18573	28.866243	30.720291	31.454117	50.211876	37.04473	37.086075	82.97958	75.71326	80.87192	72.87343	59.607166	61.42267	96.029755	75.05528	87.0197	61.48162	64.90364	74.60045	77.49271	63.83801	79.097	83.9192	81.977684	88.38537	12.311674	13.324043	23.568592	110.02751	94.53743	102.250046	84.67522
¸ßË¹°×ÔëÉù´¦Àí (435).mp3	130.91577	126.13728	135.22957	133.26764	117.96115	109.87107	111.50247	91.865036	100.62222	128.97256	110.081116	117.57364	122.67906	117.50397	133.86868	91.337845	81.10335	91.46648	121.33572	99.7628	107.52978	135.45996	112.11125	116.47546	136.16028	127.77246	120.545685	90.05074	84.74884	95.604355	76.55716	64.16992	66.88927	106.18161	87.23604	99.19235	126.96077	116.82547	119.752014	89.764206	85.42073	93.7765	107.27501	97.01759	109.90853	128.17813	111.75923	116.25552	130.60826
¸ßË¹°×ÔëÉù´¦Àí (436).mp3	110.316475	96.94457	94.21878	97.8082	71.97504	74.887314	139.34718	136.96925	150.7461	86.12721	90.05887	100.21579	123.292175	118.57558	117.92635	134.14835	126.72676	124.37635	108.565704	98.91289	105.24069	120.71453	120.56781	120.41258	122.92436	115.118286	118.298904	77.01198	75.325455	79.93709	130.65543	121.038605	123.953674	120.792534	121.236145	123.343445	81.765274	81.92731	96.728836	126.12091	125.466	124.035706	112.28613	115.08845	116.21977	67.97914	72.54878	78.06457	121.38092
¸ßË¹°×ÔëÉù´¦Àí (437).mp3	76.80281	64.936226	68.07933	121.56592	111.465576	123.702484	116.44139	101.77882	109.2168	87.06021	82.22011	88.06825	86.631676	75.91539	65.654396	77.75794	81.41521	84.327576	126.50258	114.44233	119.737595	84.08566	81.82985	76.87092	123.84775	109.382935	115.3157	110.5262	99.214325	98.496704	104.41413	95.7306	98.56404	57.25512	51.47767	53.075584	110.24538	109.48244	115.261	115.359955	111.12311	115.13501	139.94083	125.24817	124.02638	92.73117	86.99797	86.62807	131.71
¸ßË¹°×ÔëÉù´¦Àí (438).mp3	161.72937	157.77853	140.88222	161.83624	162.81032	157.66191	145.8609	156.83488	157.02426	168.82367	164.72937	157.98175	154.71706	159.80783	156.15651	149.60025	152.4921	147.42606	152.28497	152.89029	151.45503	159.74164	161.76172	146.89694	165.59341	162.54758	158.4014	153.14719	163.44528	170.45059	151.98517	160.07063	166.78731	144.83134	151.46945	152.20908	145.36105	159.77277	156.8944	147.39664	152.61423	147.92783	153.6664	158.2291	163.77197	148.24945	149.57051	154.27316	146.27142
¸ßË¹°×ÔëÉù´¦Àí (439).mp3	51.31165	57.18291	60.89473	48.175716	54.866577	63.30166	123.6766	132.93588	135.25656	88.841064	87.40057	85.917175	152.87022	92.808044	66.83531	69.2844	70.18205	79.61438	140.40605	148.8772	140.32394	79.849396	95.03615	136.13962	88.92458	85.32269	101.62925	100.278984	100.80147	92.48651	149.5083	153.22598	153.92915	91.423805	95.17586	94.62242	68.66658	82.04201	110.3907	91.35972	104.56192	111.50073	118.15886	120.46771	119.94865	129.17049	100.07952	89.81584	120.46951
¸ßË¹°×ÔëÉù´¦Àí (440).mp3	132.51613	133.28914	135.02695	142.75867	142.17435	132.67824	132.1904	140.43369	149.89511	122.59407	121.42858	121.62184	118.9912	103.19412	87.545395	117.4357	115.20856	114.522896	119.963165	118.47322	126.676865	141.76692	136.60306	135.88669	115.969246	118.06116	127.40828	128.38977	121.630974	123.875946	124.12396	120.75814	126.84422	139.98041	129.25194	125.6098	128.63844	126.49417	122.828415	128.48874	138.98877	134.98451	133.97731	130.04285	132.86113	126.31349	137.6647	146.9315	120.848175
¸ßË¹°×ÔëÉù´¦Àí (441).mp3	115.15991	107.12799	113.64698	138.01395	143.27438	142.28743	128.98264	125.85106	132.54166	124.74806	111.59168	115.36186	94.9953	93.92705	97.7068	122.979744	117.54169	124.845566	133.03769	130.04715	136.6737	125.5402	114.990875	115.436714	126.790726	122.6414	126.904434	128.68065	123.30324	132.75114	127.484634	116.19478	123.30415	121.30494	125.51315	132.5422	129.57918	120.457634	114.73956	134.7547	129.28043	130.87082	127.151596	125.00536	132.49854	103.55928	96.27843	101.99334	117.12307
¸ßË¹°×ÔëÉù´¦Àí (442).mp3	140.31958	137.1901	145.66423	144.52509	147.61223	162.14949	169.00139	155.14488	145.41357	148.02664	150.72696	154.86534	154.86923	142.2849	138.89328	96.370865	92.0482	91.675514	122.934166	132.12843	145.1384	152.05444	152.92963	157.98804	134.2984	130.89908	126.996666	55.75001	52.158844	54.156647	116.87811	112.557495	107.82539	121.30654	119.02341	127.10116	131.42258	123.55546	135.64403	123.66788	113.94644	120.062775	138.46281	147.40462	135.94272	127.61879	133.27466	141.32013	104.1039
¸ßË¹°×ÔëÉù´¦Àí (443).mp3	145.38577	160.08408	148.66618	150.40744	157.9355	160.13144	169.27002	162.89687	151.65141	146.6949	150.44003	139.4599	154.6644	160.14786	158.74173	125.97153	129.80344	130.6677	121.24132	129.69113	122.03253	131.05185	137.91852	138.22012	135.73135	144.05814	146.11496	156.11038	162.65216	163.21088	159.02791	165.07184	165.10992	151.94531	152.18246	145.52066	152.2262	159.74387	163.38754	143.95943	161.6287	173.84242	138.43942	143.59134	134.96416	148.43547	155.75969	149.07906	122.00403
¸ßË¹°×ÔëÉù´¦Àí (444).mp3	98.675446	95.43898	100.63516	107.77958	110.694046	114.164764	126.827034	123.94235	114.93581	127.15626	126.96127	129.42285	99.73146	101.03978	107.688576	130.65395	125.143265	123.64545	121.02803	119.73449	122.33434	127.99971	128.23239	117.14101	102.639206	102.10505	111.25127	134.50716	125.79423	117.86536	111.89491	122.25151	125.91223	111.89877	110.95711	111.28225	109.45935	95.02556	98.20558	115.01395	112.289	115.375084	142.15619	144.26361	137.07758	99.62018	96.3113	103.06915	120.23349
¸ßË¹°×ÔëÉù´¦Àí (445).mp3	158.02444	144.508	138.63342	96.99351	90.94382	94.484825	113.88402	118.74892	117.33252	90.46082	79.92932	82.42505	97.35022	95.301544	99.941345	118.133224	114.75676	106.878296	103.52356	104.661606	111.56053	86.55768	82.62509	86.3495	124.03453	121.30299	126.30029	112.91766	107.837036	109.19056	98.84537	105.41409	105.86383	121.84126	115.515884	113.9211	89.700516	90.91951	90.0043	109.678986	134.92056	152.9359	133.11505	127.70311	126.29148	150.70142	138.34436	144.8374	108.81389
¸ßË¹°×ÔëÉù´¦Àí (446).mp3	130.93013	131.8559	136.24869	125.134766	121.24565	118.81064	129.39594	135.91702	142.15271	131.48557	130.64648	123.98564	130.71611	129.24625	125.5903	140.39273	133.40866	131.27399	125.622665	130.34885	127.0863	124.81776	129.612	135.74786	130.30038	120.0035	118.81792	124.499626	124.37756	136.17166	133.09146	133.8768	132.04005	138.31882	132.13507	133.22095	140.99948	132.16032	126.14227	134.24559	136.85828	131.48083	143.07639	134.70871	131.36539	129.07077	127.55994	134.8705	124.63588
¸ßË¹°×ÔëÉù´¦Àí (447).mp3	119.419205	119.37108	134.37775	127.08772	128.94086	129.60193	120.745346	123.19249	125.329185	135.60706	132.18295	128.06186	115.9932	109.87821	110.11266	124.67064	112.51195	119.55736	80.55509	84.4385	91.61159	96.18434	81.76329	68.22069	117.9295	114.78845	109.79587	121.36369	119.24854	117.61391	129.05173	132.11554	134.6315	120.35225	119.486374	130.90248	115.625916	106.7192	109.28064	102.70073	83.47951	94.57164	122.92919	121.575165	123.2166	108.12867	99.640785	106.176025	114.49722
¸ßË¹°×ÔëÉù´¦Àí (448).mp3	142.0349	146.39182	147.3879	161.1618	161.75061	162.9925	129.25528	149.01474	136.8005	138.93834	148.2338	149.73987	145.48457	153.05754	149.33401	148.57239	149.97705	137.85278	142.92325	142.47594	131.4595	149.4979	155.49445	153.50772	111.31691	116.083374	120.52857	155.8757	163.69421	165.83014	163.18747	164.07469	156.80283	152.8697	152.93874	150.90158	135.24026	139.7124	146.07797	122.21333	125.408615	126.61531	127.36151	133.90479	132.31992	156.66324	152.04668	140.7255	159.4451
¸ßË¹°×ÔëÉù´¦Àí (449).mp3	133.02109	129.55751	135.94946	142.02713	132.8653	125.72497	152.03174	151.58652	150.72763	139.63144	148.45346	154.96451	138.65576	132.5033	132.17142	163.7509	156.06644	148.90076	160.281	152.61697	156.04639	147.36905	133.28717	131.1516	131.75241	130.10812	129.49161	131.75812	125.667	125.04007	150.68678	146.21011	142.3334	155.24185	152.90598	161.07393	146.27261	144.6223	152.08757	133.55878	127.25766	130.89445	127.98682	134.56131	134.55397	134.84372	130.82108	123.28083	142.33447
¸ßË¹°×ÔëÉù´¦Àí (450).mp3	104.91982	103.79736	111.71153	139.53688	116.75877	119.608154	116.11727	110.34152	120.423805	125.91556	119.58851	130.0962	136.62743	131.82507	147.12758	130.0075	118.38646	114.73593	119.870544	105.519714	106.81041	20.271938	22.760948	26.730968	123.819916	127.1313	118.38345	118.83229	106.92894	111.77617	112.12236	125.73715	145.02924	112.86581	110.64113	107.52786	141.70663	129.66432	140.31573	88.17988	89.80658	118.62804	123.203125	110.725784	111.80356	130.59097	114.69443	118.0701	133.16681
¸ßË¹°×ÔëÉù´¦Àí (451).mp3	125.933464	122.13959	125.07	95.91421	105.414276	105.68512	113.69382	116.67853	104.635086	126.59462	121.16862	120.81286	105.575714	109.92939	111.27737	121.56453	120.99376	117.26463	122.42574	117.899704	111.66513	109.17015	108.96309	101.75766	108.64188	110.3821	118.26733	107.87815	114.10622	122.30384	110.690796	109.95883	105.92699	112.430984	113.90087	103.30284	113.227615	117.56903	120.13406	112.72091	114.28345	121.23582	113.686035	109.85099	111.822525	116.295	116.97157	102.29123	109.67153
¸ßË¹°×ÔëÉù´¦Àí (452).mp3	121.82533	105.95238	103.74603	113.30673	97.86429	93.39606	109.0528	102.118484	103.20512	122.15647	110.98319	113.43407	96.562744	93.11573	104.407425	111.98265	104.14966	109.5654	125.71712	118.55338	125.716736	99.57579	87.50648	90.94435	114.762535	107.025635	108.700134	117.809875	114.238434	119.30287	90.80611	88.21667	102.770615	118.84401	114.422195	114.69251	111.75606	109.17644	107.76455	110.522064	92.47237	93.3568	102.739655	112.354836	124.037315	121.10716	117.90917	120.39766	105.282776
¸ßË¹°×ÔëÉù´¦Àí (453).mp3	172.18237	162.0119	164.01044	118.23814	114.02516	123.63747	153.19852	153.6416	161.68448	164.79486	142.98865	130.50237	148.843	143.8498	148.21259	116.72572	127.0458	127.794876	155.89595	154.25742	145.98007	148.46893	150.49248	168.60098	161.76605	166.09863	172.07973	97.393936	109.15956	113.50975	140.04828	155.1033	167.0038	113.95943	109.02426	115.20858	160.29459	165.25266	174.61324	152.98007	158.88345	165.30615	161.77435	161.69244	172.14557	125.21692	144.97581	158.08397	159.07596
¸ßË¹°×ÔëÉù´¦Àí (454).mp3	102.96315	93.751015	106.95029	66.080536	66.63911	81.82396	131.59949	116.819275	126.34726	89.452644	73.93546	69.32796	141.9592	122.01076	123.23984	109.324036	104.29228	119.98515	86.225006	76.57971	89.52941	112.7593	107.60509	115.21927	134.49182	157.93933	156.41069	120.5577	108.22653	117.19818	117.68924	99.34706	116.16108	121.012665	106.43036	117.077965	118.095245	107.78476	120.32004	124.98776	108.040924	116.724304	96.14485	79.81761	84.055954	127.973816	135.33875	153.4317	103.8893
¸ßË¹°×ÔëÉù´¦Àí (455).mp3	141.79399	151.20862	157.5949	156.39919	161.67987	161.7013	156.2868	154.954	146.97342	130.4007	140.37128	152.29288	141.21887	155.56572	164.3349	149.36096	146.8658	145.3829	118.31972	121.197655	120.15245	141.34741	145.79214	147.26562	136.14944	132.65964	144.16382	146.10773	146.00632	151.16779	133.42604	133.35638	140.13678	114.67442	113.7538	111.178116	140.8278	133.44742	123.89584	141.34998	151.49692	153.188	133.52618	128.09824	128.15077	169.90182	164.43459	157.50732	164.40048
¸ßË¹°×ÔëÉù´¦Àí (456).mp3	110.337906	99.2249	94.04762	97.05616	99.44765	117.18411	70.43515	62.586617	68.01332	125.19037	108.77608	115.86926	142.02771	128.72485	120.29823	121.01652	120.41814	120.34599	68.26614	66.09702	82.12471	52.23855	46.89044	56.414455	39.736702	33.533646	40.912224	122.1064	112.620636	114.42181	145.58704	137.56989	152.68549	133.55728	130.48865	139.54004	141.12015	122.01328	115.87459	111.13272	111.68086	122.08821	61.731125	54.408714	56.051483	124.2995	130.63144	133.88852	110.56684
¸ßË¹°×ÔëÉù´¦Àí (457).mp3	125.036575	130.00598	133.17874	132.6943	131.6858	120.1893	137.19432	139.88454	138.41711	142.89809	140.56984	139.76144	126.11664	139.74197	141.7705	142.16595	141.14534	138.58327	147.48012	141.15796	141.55014	138.58704	142.61264	145.86438	161.30835	152.39003	148.37329	133.02762	145.34189	145.17831	157.59251	152.9271	152.30673	130.08475	139.12398	137.05328	141.32559	141.28433	146.29895	135.23792	137.58714	147.8446	119.75918	129.41992	133.65152	140.78616	133.01518	128.30867	124.03573
¸ßË¹°×ÔëÉù´¦Àí (458).mp3	126.36404	88.081406	68.88986	128.08698	137.94107	132.30685	124.593445	132.21475	132.47708	145.97806	145.29053	126.711716	148.19257	147.3622	137.4844	140.31824	145.66544	150.88412	156.97772	148.4726	144.33456	148.67198	161.24823	162.59326	142.54883	148.85858	147.91101	145.49524	149.98322	137.50438	159.03114	158.16516	150.81464	131.70993	134.76022	133.16896	139.12257	152.06914	156.559	140.17923	138.4013	130.73361	128.70206	136.01447	136.80658	143.87796	146.6388	141.64337	161.66359
¸ßË¹°×ÔëÉù´¦Àí (459).mp3	75.95224	77.97066	86.6749	105.207275	92.35812	107.12332	119.3354	93.68298	99.6134	94.64926	78.202614	98.4653	66.413086	62.36168	72.936264	86.04385	73.63446	86.62106	100.09682	93.3118	88.610916	117.99302	91.0474	102.99989	57.278152	55.763023	63.121178	96.42055	94.623116	93.38551	123.41278	125.027466	133.24716	95.58417	90.942245	118.374115	94.10541	87.04578	91.89453	97.38466	97.87629	100.416626	51.25758	49.93289	50.79349	115.87543	98.597176	95.76396	118.571884
¸ßË¹°×ÔëÉù´¦Àí (460).mp3	133.09981	133.01746	142.84578	56.592842	46.481964	48.648556	8.374724	5.9755726	-2.2118	2.3576913	3.4736266	-2.3756099	12.84976	12.022608	6.5298586	1.1700823	11.795136	13.813644	123.76523	114.66889	120.876785	152.05524	130.58565	124.4991	166.38861	159.73819	165.25446	135.4437	127.83279	135.86023	105.038734	98.29927	107.70911	-36.178253	-38.243355	-40.471687	166.38525	147.27588	141.61862	123.49176	116.633286	115.18877	68.91452	67.14273	86.73218	101.440155	97.500435	111.20064	8.090604
¸ßË¹°×ÔëÉù´¦Àí (461).mp3	118.59902	116.81549	119.959305	113.96138	119.01127	127.22194	138.70605	136.44308	137.96503	118.58711	121.46539	132.96092	139.88568	137.90967	137.53696	125.87651	122.12568	127.41536	112.64782	104.563644	93.1703	118.774254	124.61778	131.93155	117.60163	123.54239	128.53885	134.22305	128.81842	127.538635	123.50757	122.33972	121.83005	106.546585	105.998245	118.77611	112.20155	103.44078	105.48662	126.10025	118.57207	122.757256	108.179115	106.002	110.28619	95.058975	88.9593	101.2043	110.67842
¸ßË¹°×ÔëÉù´¦Àí (462).mp3	124.91702	126.60743	138.34773	145.93622	139.25467	148.43332	132.65451	132.19745	134.10207	151.03671	145.3238	143.01047	129.5098	128.62881	127.91448	140.79715	140.88074	141.73727	125.19733	121.18274	116.188385	141.46948	131.29196	117.64761	109.36955	111.25007	116.43298	137.47644	137.4606	137.91614	111.399796	110.4433	107.31717	137.69263	134.62643	126.94848	118.33357	114.252914	118.46232	151.58417	144.53589	132.76978	132.4188	131.56313	127.00331	151.16855	145.16193	151.84235	136.9555
¸ßË¹°×ÔëÉù´¦Àí (463).mp3	155.52544	155.73224	161.26837	158.62442	154.02304	152.01099	109.40293	107.8866	127.91327	151.15158	143.74002	137.58841	147.17273	151.6394	138.79895	143.53322	142.42415	137.13983	166.72714	158.74548	158.33008	105.354904	92.21981	94.496506	88.22827	89.73211	90.60045	109.739624	115.08109	115.50929	132.35701	137.72452	150.36165	168.88617	182.3866	175.67532	144.55052	153.78703	164.71945	139.21298	135.54024	129.80797	118.23323	121.82598	124.43555	124.3633	130.46286	124.36272	112.11687
¸ßË¹°×ÔëÉù´¦Àí (464).mp3	128.38576	129.62216	125.99738	133.08609	128.10204	120.91762	127.068954	135.29977	140.07925	116.835556	122.273674	125.64279	138.90985	127.06547	128.82062	123.60152	131.46184	135.5711	151.95738	153.83958	145.09702	125.24972	128.01202	136.30763	127.72153	138.45218	144.34729	117.60928	113.36409	113.7136	114.510574	104.57909	106.21975	107.98693	110.97272	115.581894	116.25973	111.06377	115.62973	127.84636	122.138885	119.58459	110.829315	110.303085	117.49381	129.7298	120.43318	117.10718	117.380035
¸ßË¹°×ÔëÉù´¦Àí (465).mp3	162.3648	163.3174	148.79248	125.83524	142.65161	149.59363	145.70187	157.42563	161.84604	151.59122	151.3957	150.34084	141.89081	152.12448	141.30022	141.17773	143.84299	149.833	153.1599	150.29799	149.73557	141.79987	149.38843	131.9505	142.24625	146.64235	141.75479	135.23619	140.33847	143.67177	150.87701	142.72298	138.60492	144.20782	145.96368	141.85695	132.50635	137.83313	139.46579	144.58566	141.73181	132.14615	141.22882	140.32944	135.9519	144.2659	143.83968	137.69017	134.90704
¸ßË¹°×ÔëÉù´¦Àí (466).mp3	142.49591	133.92044	141.18274	140.32147	138.0745	142.9237	129.4722	134.79678	130.05063	132.19487	139.12631	149.19519	123.30119	130.35175	143.28473	128.26875	117.38565	122.337814	105.13486	98.73543	102.30987	114.13999	109.907684	115.35053	134.70436	137.46698	142.78157	140.02432	131.43645	148.60684	130.56021	148.3624	161.3118	157.4469	147.29779	151.81114	145.1975	136.88113	144.5459	141.99908	139.70462	150.81476	119.054474	110.673676	115.70532	153.55394	143.26639	128.75693	131.26675
¸ßË¹°×ÔëÉù´¦Àí (467).mp3	81.564545	93.866135	115.03922	117.256676	119.36478	121.05786	111.385925	106.03932	107.61478	107.682884	105.326485	102.015335	100.77718	94.56334	99.33175	112.27697	100.17503	98.08155	121.13423	118.88254	123.34941	131.5198	127.90424	134.65225	109.64555	103.29802	106.09699	98.47487	105.14617	112.77656	135.13882	143.14587	138.64886	148.57706	140.59427	138.98503	128.22284	134.34915	136.81415	111.2037	118.469284	125.0121	120.94316	123.246704	126.17697	114.51046	117.77989	123.57629	107.78669
¸ßË¹°×ÔëÉù´¦Àí (468).mp3	130.99493	129.88019	125.19652	118.50421	124.123146	126.56027	123.78792	125.16652	122.42273	121.61042	125.88364	132.12729	127.90163	136.17645	132.7308	133.81567	131.14435	127.10173	121.47984	120.825035	124.45294	115.16991	125.41235	129.23622	124.68547	129.32568	123.73935	128.9251	132.78986	132.81009	125.19371	123.862465	120.393105	124.19186	118.121025	122.04549	125.74623	134.0068	134.43388	115.65579	119.61369	117.21411	144.08508	136.64456	130.24326	123.61595	127.661064	126.97203	134.93707
¸ßË¹°×ÔëÉù´¦Àí (469).mp3	80.820404	74.65946	75.25324	112.46648	107.1776	111.33165	106.0562	100.7135	106.57399	80.39949	81.4884	83.45593	94.649925	120.01716	129.27707	95.19867	82.48646	86.75913	124.955795	107.45015	103.65059	105.331604	100.61263	103.110016	111.190674	104.94495	111.84638	93.97156	79.2332	78.471695	74.53345	63.566525	57.019096	64.324036	67.60546	81.681076	67.09825	56.843018	56.27646	81.13864	71.53959	74.2341	128.98685	125.948044	125.78291	114.03369	102.87447	110.08034	107.50108
¸ßË¹°×ÔëÉù´¦Àí (470).mp3	109.98012	105.66107	93.14572	74.343704	80.0797	82.915146	94.35394	91.01732	90.728065	62.3642	67.65492	77.67388	81.79656	81.564575	83.94774	124.548744	116.21512	102.5112	96.78478	111.91136	108.32652	107.6398	112.25156	117.69536	119.31941	117.24689	108.49202	108.00042	85.60123	64.6039	75.94742	83.98438	85.94905	79.603424	87.75531	88.445564	78.78212	84.06229	92.84324	102.21451	79.607025	70.08353	118.372604	105.44855	96.104004	72.13408	87.582115	99.47615	112.94775
¸ßË¹°×ÔëÉù´¦Àí (471).mp3	148.51685	143.96564	143.12758	132.53574	141.61127	150.45187	139.99518	131.57468	133.14012	145.74017	140.9335	130.16583	141.33429	145.2602	148.07458	148.58398	146.36981	140.06952	124.89534	120.30496	120.1447	117.37651	122.78682	120.649376	131.06497	129.13074	129.63962	134.9306	142.99734	144.83257	119.79584	133.17429	144.6864	122.498215	126.25809	117.85399	120.998726	120.50719	120.55998	138.70831	135.76497	136.31082	117.992645	118.519745	123.10445	151.76457	144.17824	138.72131	129.87042
¸ßË¹°×ÔëÉù´¦Àí (472).mp3	123.41526	115.77284	118.21205	117.85597	108.690315	124.2636	136.40836	134.1426	142.61761	137.8375	130.44543	126.070175	128.68387	123.73135	132.82614	133.44061	129.31552	125.11122	156.14932	148.78622	152.83847	120.69352	121.53877	126.56297	161.80443	154.96509	156.43954	109.227585	109.81946	110.96591	126.601685	114.10076	113.8315	126.30969	122.91057	125.51968	133.68118	138.00946	138.2668	116.2224	107.20323	111.77998	127.588196	123.88872	122.910805	135.95096	131.73895	134.31178	130.87686
¸ßË¹°×ÔëÉù´¦Àí (473).mp3	172.04199	170.62656	172.1199	140.09456	149.19604	152.71054	149.40369	138.35292	126.82416	131.92151	147.41052	153.24478	135.05676	150.04294	152.97076	147.59454	140.50394	140.41263	128.13232	122.99388	116.42746	134.77968	147.91043	139.3124	158.81174	161.73018	162.2251	156.93918	156.43155	153.02725	146.17157	159.3357	159.62723	136.3254	151.26526	135.77255	97.02913	88.0322	92.05222	171.2167	161.89433	151.86612	165.75742	160.96129	147.49785	145.51431	146.65678	150.73944	137.854
¸ßË¹°×ÔëÉù´¦Àí (474).mp3	107.09892	107.38832	108.01125	124.21425	127.15099	125.544846	130.10754	130.57672	136.55188	120.4367	109.605255	105.540634	98.26382	101.10663	112.215996	155.06427	152.4644	146.93529	138.87292	148.64163	137.64804	124.957855	123.7912	115.117096	118.062485	121.2144	119.480034	124.63277	124.93938	136.04358	145.93132	144.74832	137.48247	139.41289	135.14322	139.97166	104.05612	99.50802	107.12549	115.29852	112.979744	117.16454	124.55983	124.323456	116.82886	125.88507	122.86032	122.897766	123.17233
¸ßË¹°×ÔëÉù´¦Àí (475).mp3	145.2531	147.07814	150.46114	137.8711	145.36336	146.51991	111.96736	109.90808	103.37316	57.652626	61.43612	74.085815	152.39757	161.48288	161.8689	169.48853	159.60323	148.34601	133.57968	160.94681	179.10037	143.98251	150.55325	144.38759	116.10269	98.61074	110.49115	143.56308	155.69125	162.65973	151.20966	158.6192	155.76105	160.81247	166.94151	169.19702	172.40451	169.90785	159.93347	114.788994	104.56677	104.369576	135.58002	150.40182	152.25687	153.53188	159.2088	162.37927	152.11942
¸ßË¹°×ÔëÉù´¦Àí (476).mp3	152.09831	134.83139	128.72134	168.81729	146.73679	137.99603	101.57447	90.17784	101.58777	147.30075	146.01666	156.6644	169.39923	156.44455	141.84882	129.93762	137.0033	146.61472	149.7713	142.77939	150.57544	138.73615	125.83752	133.47845	152.08688	136.06987	150.6211	140.82635	128.78755	115.86731	131.30214	127.63269	146.99954	125.87703	120.00703	130.9237	147.723	138.85892	126.18645	128.61682	118.4333	121.568756	136.42868	149.76999	149.40659	138.72342	127.4546	136.81912	103.29276
¸ßË¹°×ÔëÉù´¦Àí (477).mp3	144.50714	152.6193	136.60161	118.64681	119.32688	122.74809	120.9601	121.92572	120.478226	111.91135	121.50624	124.97805	129.26288	141.85352	153.50058	131.79205	134.07336	137.24817	138.4881	143.79214	145.47385	122.75015	129.36443	130.27199	140.83116	148.20117	160.0376	159.43472	156.82512	148.85199	146.17163	142.70328	133.4085	128.58072	131.34003	128.6229	96.46991	93.97359	93.12639	102.88798	109.21577	115.04013	127.03464	128.55777	123.12538	136.11261	143.12878	143.66061	118.79746
¸ßË¹°×ÔëÉù´¦Àí (478).mp3	110.51386	104.60701	108.864075	141.36899	137.5866	139.48166	107.144646	108.73697	119.131805	139.13037	137.63663	144.38406	133.198	123.36873	119.280624	143.68839	142.59235	151.31345	132.0546	136.97626	139.62567	121.40268	125.70111	125.86693	131.51027	133.61652	132.55426	139.5036	133.89198	130.78717	143.82573	143.69273	145.97774	130.62875	132.33582	144.1207	122.19082	134.368	143.85913	100.71791	87.285355	91.834564	115.46057	125.642586	134.09082	128.01141	128.44977	121.49663	143.744
¸ßË¹°×ÔëÉù´¦Àí (479).mp3	125.71968	128.0047	129.91055	122.979744	118.45239	119.308105	145.11646	135.04718	131.7697	136.09247	125.44639	121.26385	133.6406	127.14937	130.39095	140.57227	126.47684	131.36888	79.8484	88.41095	97.60838	117.68736	118.53816	121.52401	99.22109	105.32019	116.73367	118.79336	117.607376	123.07022	130.37628	122.82398	124.53026	142.41757	137.4655	130.9732	115.49034	109.8159	108.954605	118.62129	119.36929	119.41447	123.367874	118.00162	124.647415	138.86627	137.28253	140.41586	124.934746
¸ßË¹°×ÔëÉù´¦Àí (480).mp3	124.4758	123.856125	121.158424	121.77075	114.57917	113.395676	92.65758	85.848755	98.96093	127.91138	111.7376	109.16455	127.73395	122.30911	126.17369	111.432846	105.659775	106.636665	118.49338	124.73798	133.60793	130.54947	125.73403	133.8229	145.62604	140.94016	138.3807	136.16205	120.37831	114.8978	97.34398	93.84127	96.68826	136.50775	126.278015	131.30464	108.330444	104.02241	103.74463	119.30113	118.072426	119.32515	118.614075	117.254364	120.26724	113.787025	126.45929	148.2652	125.85385
¸ßË¹°×ÔëÉù´¦Àí (481).mp3	115.99254	109.45456	118.47031	114.89562	105.73065	100.30133	134.457	140.89426	133.52441	133.25183	135.1047	139.86426	113.017334	110.14798	110.656395	94.48248	90.72291	100.48519	162.05098	150.156	143.21312	133.93544	131.18184	138.67639	113.370445	112.2785	113.05983	105.56775	98.30252	104.593216	137.15356	144.3035	150.49701	139.2865	143.5626	138.14471	111.12462	110.94295	118.05426	84.129654	81.98471	81.493835	161.29633	149.1374	130.13391	134.67111	129.4063	131.97151	119.22731
¸ßË¹°×ÔëÉù´¦Àí (482).mp3	148.24628	164.01459	155.4448	136.4096	155.52472	156.24696	140.20712	155.95166	165.62244	166.75081	161.55	148.01096	131.08249	151.23352	168.5358	142.54482	153.15408	163.55159	165.57996	164.88394	167.51529	165.62955	162.85437	143.25085	165.43365	166.24588	175.08928	163.97427	166.41849	164.63388	153.85587	158.18105	148.27725	143.24063	144.67896	147.6229	157.85367	155.6785	147.36563	163.14679	166.42303	158.71207	146.43402	162.64777	165.19073	160.24286	164.01126	159.36427	150.10828
¸ßË¹°×ÔëÉù´¦Àí (483).mp3	126.942215	118.96746	121.53094	126.7625	122.18321	127.68572	129.53937	131.1288	135.4491	136.67868	126.51909	127.83804	122.59067	122.5091	122.61064	115.353905	129.33745	133.67963	111.25815	114.38992	119.13821	119.14956	125.98239	126.576195	134.17102	129.11781	127.52817	105.7826	111.28496	120.996185	121.31569	120.239204	119.61937	128.48141	123.29353	133.70374	140.55331	137.06354	139.15767	126.44307	136.33768	146.0412	134.2893	134.146	136.47012	136.77339	133.12979	140.25394	123.435486
¸ßË¹°×ÔëÉù´¦Àí (484).mp3	129.35123	127.32412	126.9577	124.902504	126.758896	133.7688	126.62121	130.4383	135.8674	115.12212	110.72408	115.743484	110.94818	104.30035	103.38394	108.06156	105.55644	108.61807	155.12915	144.18277	137.43378	149.00327	133.37088	120.42718	135.71118	139.40387	142.31918	142.33017	149.1882	147.25371	158.35925	162.50067	162.35962	115.26351	114.90423	125.78374	121.86219	112.21208	112.02321	117.93872	113.61125	119.5481	113.722626	111.40461	120.99223	99.34441	98.66237	104.68388	114.52719
¸ßË¹°×ÔëÉù´¦Àí (485).mp3	126.46516	135.19006	135.51643	115.78011	117.74868	120.33948	147.79	149.49689	133.41844	136.60414	130.8913	123.82611	125.856094	120.95384	111.560814	116.375046	107.23831	93.79709	106.79468	107.40172	113.4639	125.74655	131.92734	134.78351	117.6561	139.05489	134.90561	102.125565	111.33872	113.777405	134.72736	135.84824	138.89731	132.43407	130.51416	127.57689	122.16699	127.702194	128.83891	142.76929	157.65173	159.64963	129.9682	125.307205	123.04862	141.87747	136.88704	134.02531	118.45891
¸ßË¹°×ÔëÉù´¦Àí (486).mp3	122.138504	114.73901	109.55452	126.90662	125.56358	129.02753	133.69727	131.02884	125.50392	121.24706	121.861465	117.21814	132.6127	127.47572	123.95364	126.66953	131.98682	127.21096	113.533356	112.770325	114.10051	130.89594	129.06268	125.19629	140.35767	139.61378	135.77982	155.67838	147.3193	135.35306	133.26773	144.35104	131.61823	105.022095	132.75017	134.24466	119.66046	108.44927	115.09863	108.122696	96.37691	92.46832	84.1559	76.544495	70.52725	113.93722	102.24762	110.70488	120.19429
¸ßË¹°×ÔëÉù´¦Àí (487).mp3	127.14496	128.46402	126.22899	135.00955	140.01196	140.66846	137.10358	137.3306	134.93678	135.37988	143.22755	148.86714	142.29604	139.77493	131.7708	124.09967	139.85542	123.2744	132.8613	141.6654	142.12791	149.52797	159.5373	151.83731	135.58963	135.80513	131.3156	130.90994	149.00687	159.19916	130.89539	141.90373	150.15662	150.96219	150.37823	141.61786	152.49728	163.7662	159.3291	147.78152	155.94998	143.28693	144.36769	154.13316	154.8097	135.24702	151.21695	136.52551	159.87091
¸ßË¹°×ÔëÉù´¦Àí (488).mp3	114.143555	113.05753	118.55978	110.36313	112.22491	114.67074	119.82103	120.23265	126.87696	105.91043	113.33634	115.711235	113.07015	114.90709	118.48697	108.45766	111.840935	118.060425	114.686325	105.13387	101.06859	116.41963	115.71239	118.7453	106.152435	100.02046	100.1723	119.95465	109.56082	105.11226	120.050896	116.89022	121.67993	106.270195	112.14421	117.95159	132.73482	122.27861	112.28769	117.48193	117.019135	122.88393	123.90904	115.829025	114.49355	124.610374	124.36832	126.11688	114.849014
¸ßË¹°×ÔëÉù´¦Àí (489).mp3	136.53912	144.91159	150.47757	141.52072	143.70103	154.05032	146.742	134.86612	127.65936	122.27782	128.88754	134.42886	141.38986	130.73032	130.10019	128.78308	123.54181	107.6378	141.22997	138.29343	125.96321	152.51192	140.14203	135.43054	141.53006	128.34839	131.96649	124.0049	133.9574	130.98709	153.52452	151.58922	155.04852	125.57682	121.744415	132.34207	134.43718	134.46478	132.54086	135.67357	134.7095	149.69415	133.8769	127.09125	133.8622	126.59836	131.17926	131.56775	135.65709
¸ßË¹°×ÔëÉù´¦Àí (490).mp3	125.74637	138.09143	149.34839	142.21613	149.10092	154.30574	152.05591	148.70322	151.05043	128.04686	138.08058	156.27814	134.1293	137.24301	134.20563	133.73715	131.82669	136.7356	152.09549	151.35579	136.77753	140.29637	133.73926	120.537926	136.67545	143.89743	146.99377	143.34418	149.89624	152.03914	128.22252	135.31296	142.97546	144.67865	151.01425	151.02092	138.02853	149.87598	150.18579	124.62968	130.55127	128.79718	126.003624	132.72652	135.47379	146.76303	148.89883	148.26022	135.89175
¸ßË¹°×ÔëÉù´¦Àí (491).mp3	11.627307	15.625683	18.54594	115.33368	112.1709	120.17258	26.276072	20.44032	15.932714	-13.303755	-15.496683	-30.755344	120.41791	115.73051	124.66368	116.83233	104.17917	106.21709	96.42061	76.1835	93.55021	114.49483	101.386734	110.12746	31.025562	31.257668	25.376167	69.1332	69.46127	80.72945	113.494	104.88498	110.09613	94.07143	82.42493	96.70894	53.86754	48.133656	58.16974	2.1752582	28.500362	66.38808	86.17171	77.37087	74.70041	9.723452	13.143362	12.504168	80.71846
¸ßË¹°×ÔëÉù´¦Àí (492).mp3	112.43315	103.83325	113.99019	116.612366	98.92848	94.009605	123.46783	122.2518	114.10972	122.25259	117.00659	112.431465	120.611336	117.80003	116.460205	117.14404	110.298515	119.801346	117.09738	120.58209	128.77118	119.4196	118.01947	121.74736	130.56866	123.71544	117.60365	103.13711	93.60623	96.34743	122.13143	108.684395	113.38408	74.30023	68.88042	71.096054	123.38272	111.19505	114.45776	106.852905	103.845245	110.26457	129.16794	117.95206	106.851395	125.89197	126.22728	128.61005	105.2481
¸ßË¹°×ÔëÉù´¦Àí (493).mp3	116.008804	129.79958	129.54451	70.3469	77.58635	90.23705	110.317	110.42992	111.561005	81.22783	72.59996	71.32464	88.38867	92.84301	95.33203	69.26911	47.4646	45.32645	64.20821	53.14599	43.63764	86.076706	81.4906	70.66164	110.39284	109.30582	110.53218	81.15723	83.37264	81.42058	99.60072	107.18262	106.48077	117.9854	118.42767	116.92095	54.484276	73.899086	84.24382	88.48718	86.69989	87.17311	99.18027	89.23864	70.99175	76.16463	72.846954	75.74591	119.69061
¸ßË¹°×ÔëÉù´¦Àí (494).mp3	136.34213	131.58247	127.51564	126.698135	137.29349	135.23282	149.33774	130.23105	119.9754	126.11676	127.92269	136.30898	74.7228	70.602585	83.91444	125.91024	126.542786	125.8421	131.1032	129.83232	131.86395	102.7599	103.63048	96.76636	121.53994	117.328125	114.232605	117.67764	120.690994	122.122086	118.43623	122.328094	126.58929	109.323044	110.05294	120.442444	131.48323	133.48196	125.97116	127.46744	141.61731	153.12361	138.22668	137.68254	130.05417	131.17621	131.64456	130.92798	144.01367
¸ßË¹°×ÔëÉù´¦Àí (495).mp3	77.97218	79.382645	85.89795	64.87302	69.56985	70.081955	80.957375	87.61682	92.3489	93.16316	86.937775	94.402534	82.85602	75.651306	79.76232	94.991104	89.036255	100.421684	107.08934	99.263756	104.60773	102.068756	90.73803	89.651184	87.63447	83.49802	88.965866	74.769806	72.522316	79.58325	96.00432	83.89546	88.40164	80.85881	73.4843	76.4518	83.65671	76.48383	82.55419	102.19746	97.143845	96.904594	84.138466	78.64446	78.51997	81.66939	79.39989	87.872345	84.81921
¸ßË¹°×ÔëÉù´¦Àí (496).mp3	118.73983	122.0563	117.201256	123.38424	124.10788	126.71742	127.18735	120.565216	115.64113	128.40106	142.00261	136.03923	70.89537	72.31755	87.10701	123.56702	119.38553	116.17195	121.012054	115.095245	118.25978	124.19073	118.56401	112.89109	115.51031	116.336	121.92608	114.06204	110.132065	112.49901	136.75989	132.8359	126.02004	104.48279	102.6239	98.28409	131.34442	140.25937	142.98756	117.4843	109.55284	111.94115	117.35889	109.42235	106.27913	102.08293	93.05118	93.95207	116.39967
¸ßË¹°×ÔëÉù´¦Àí (497).mp3	133.20825	134.91597	144.79562	139.28787	132.03755	136.48468	126.362915	116.959045	111.02364	128.0391	125.43069	131.90952	131.47726	121.25107	116.92154	123.73796	115.802795	111.17757	146.04318	140.51717	139.50145	116.18269	116.82097	126.17516	110.33321	103.84591	103.38039	147.11978	136.99188	137.1475	129.02155	118.34943	122.91438	116.12873	116.86852	122.64807	132.25027	122.63577	129.26286	135.90506	129.8642	133.93419	113.00118	111.04811	119.54051	140.41843	138.58109	148.83997	118.69107
¸ßË¹°×ÔëÉù´¦Àí (498).mp3	87.24541	81.007675	106.256546	87.086395	74.599266	101.62274	95.52374	75.86136	93.908035	115.84206	101.30391	96.1334	103.07765	93.537125	108.86479	83.08768	47.51387	32.844543	103.995224	100.7269	111.96588	125.4157	113.26488	118.77365	83.31659	76.81291	92.09665	58.22532	61.9109	74.87257	68.94032	53.19729	47.28206	114.51602	105.69884	117.79118	47.168053	27.978836	9.604471	67.237946	60.257187	55.227985	52.137417	55.95662	75.30136	55.851803	48.81073	42.30081	53.395187
¸ßË¹°×ÔëÉù´¦Àí (499).mp3	138.90063	134.53633	140.8388	91.33413	90.50258	102.68376	114.68495	102.63115	110.574776	127.77954	115.6983	110.09845	135.18665	141.31827	167.92654	146.74304	134.18335	126.3242	138.33862	121.3822	113.384796	138.44809	136.24802	147.10245	136.79541	136.67316	151.16216	158.01022	150.48822	138.18286	145.37848	143.79741	157.62318	148.19511	147.34286	157.71843	137.54694	145.9742	142.22543	138.40605	130.20491	128.90265	143.88478	155.96547	148.71771	161.33148	150.98456	153.1276	134.31818
¸ßË¹°×ÔëÉù´¦Àí (500).mp3	129.51767	126.70819	122.657845	124.82583	121.31366	119.590996	119.48067	117.35781	120.869385	98.9112	99.05015	103.902115	122.24274	124.862274	135.0452	120.356094	130.13455	141.61034	105.64631	108.520096	111.76699	76.16663	83.71112	106.69161	119.399414	128.71492	147.58424	107.04139	86.02795	86.54083	118.20834	116.13612	118.35803	100.92384	70.50827	52.20303	108.65268	105.52443	108.00517	93.840836	99.1154	97.07237	105.78185	98.50731	99.04137	112.25998	115.56746	110.97354	94.05437
¸ßË¹°×ÔëÉù´¦Àí (501).mp3	120.32414	113.67194	112.036446	141.46127	130.96951	123.764404	104.567955	107.611916	117.62015	124.15919	124.132225	118.07423	139.44115	127.73714	119.11782	111.325775	106.80652	103.58388	114.590675	111.927734	109.7855	109.9608	102.621635	100.84274	118.542465	112.970535	113.207756	105.520905	101.796234	105.25426	121.54159	124.90875	131.24335	111.27698	117.134224	121.605644	143.92764	145.96667	145.72327	96.17206	107.76033	119.65364	115.493126	122.61247	140.28561	135.26372	137.16727	135.69994	134.32188
¸ßË¹°×ÔëÉù´¦Àí (502).mp3	142.88248	134.62202	121.29867	126.30708	127.79544	128.13374	137.34271	146.83641	153.16568	123.282974	116.79593	119.62273	141.53252	149.45334	154.91092	153.21747	140.80359	119.966446	104.44056	118.544044	130.9481	125.86689	117.31592	113.78462	134.57455	151.486	151.05814	135.46509	142.23746	146.25769	149.88745	137.11124	121.20863	132.54828	135.68121	130.61465	107.89762	109.8504	112.429016	108.726074	99.9939	92.90379	132.77902	131.3576	135.7099	143.91882	135.88007	123.55106	141.64053
¸ßË¹°×ÔëÉù´¦Àí (503).mp3	97.38095	86.99431	88.29263	113.359406	102.26651	110.20563	54.68076	50.53739	59.001644	86.662735	66.27209	68.76834	107.78305	103.21695	112.16461	106.3208	87.10834	80.51847	113.36946	103.882675	106.72629	86.25802	69.93631	79.99396	111.45746	94.38641	103.75925	140.08136	125.53126	123.66316	99.02313	88.94278	92.66342	65.533905	89.13005	101.68361	107.842255	100.24544	108.087585	113.152214	105.6353	109.77385	101.69694	86.29124	83.78993	103.2927	81.90935	89.77276	96.98607
¸ßË¹°×ÔëÉù´¦Àí (504).mp3	113.99839	124.284256	129.36841	131.47876	128.36705	125.54967	109.92023	115.1474	120.320526	143.56279	140.80548	145.26254	106.361046	105.51114	96.69867	112.05417	105.996765	105.263	127.93357	124.21635	118.76007	139.93448	134.31326	132.89243	146.7779	146.03668	147.36116	149.4772	144.69077	138.01918	106.32806	111.31189	110.97893	146.21368	141.4219	123.33719	139.51123	124.54501	122.91	69.138016	64.30535	56.345577	93.11705	74.29634	75.31597	47.295303	37.417084	20.638939	98.119644
¸ßË¹°×ÔëÉù´¦Àí (505).mp3	88.30172	83.469055	87.504555	157.09776	146.7923	127.823944	138.6724	142.64813	137.836	143.95015	133.17499	137.91232	111.41318	105.804306	107.86481	97.601875	89.83389	93.407974	114.336136	104.50307	105.14316	92.557884	88.51787	100.77666	129.09236	124.92256	127.63043	122.363174	142.30618	135.20264	122.558914	125.671036	134.3943	123.38399	109.79408	109.32649	96.48625	88.627304	91.67019	106.71274	101.90727	107.601746	75.70943	74.95248	82.17152	155.22711	146.16556	128.03705	136.14877
¸ßË¹°×ÔëÉù´¦Àí (506).mp3	117.16989	109.873505	106.286285	117.98137	104.574875	109.02455	101.357574	99.390274	98.00026	127.10181	128.08054	136.99722	99.00157	94.67601	99.65677	129.90765	118.61733	119.34802	108.38817	107.94106	112.3508	108.44937	104.650154	107.2222	95.43902	90.93679	91.074615	78.70495	77.645966	85.07118	91.178345	89.34263	93.705536	68.132095	70.33214	71.27927	102.7451	95.33736	90.148	108.32872	101.62392	100.935974	98.88283	96.1928	92.52727	120.43193	116.62306	113.739685	116.92432
¸ßË¹°×ÔëÉù´¦Àí (507).mp3	105.27428	103.69618	103.475395	114.390366	109.348564	113.39142	76.91221	70.49225	75.64092	71.47705	72.34871	80.470795	95.0571	91.96329	103.98831	93.94838	78.17963	82.29997	104.73408	93.77228	90.908295	105.49747	103.0029	114.9586	87.513275	85.137985	85.13802	96.544785	91.941864	84.92032	133.41563	122.27056	129.67542	95.980576	85.22307	97.71831	121.27141	103.07987	104.41322	93.59606	90.9274	108.07183	134.15921	124.05228	125.20024	112.40932	87.247406	75.86722	109.879364
¸ßË¹°×ÔëÉù´¦Àí (508).mp3	132.56502	131.32312	134.3338	128.44843	138.05981	141.181	118.82225	122.96538	133.9772	152.30988	152.10541	141.246	128.5955	129.27591	118.20563	140.06094	136.55154	127.90343	139.55026	145.87256	146.1947	126.223236	125.26248	129.67682	157.75839	151.22125	144.67593	150.93423	152.37798	140.49875	135.62506	135.49127	128.10399	120.381226	126.59047	133.24646	117.98563	111.592575	107.59102	112.54474	113.385056	114.60808	128.66588	126.76708	127.96689	147.22177	150.30807	148.35684	120.248436
¸ßË¹°×ÔëÉù´¦Àí (509).mp3	117.92779	116.77928	120.89368	111.16562	103.83576	106.78638	102.24237	99.021545	102.34335	98.64639	91.81498	93.56569	103.195786	98.64824	102.43651	109.28265	101.85977	108.30693	93.98207	87.199066	87.72203	89.389984	80.74034	87.65321	64.85416	64.22961	76.18638	67.91399	61.77698	68.212265	77.632	80.11154	80.851585	113.63498	106.080376	118.66113	97.39459	89.81439	91.80728	82.8273	76.528534	85.329285	98.090256	93.95273	101.6864	104.84299	95.646805	103.38438	83.338806
¸ßË¹°×ÔëÉù´¦Àí (510).mp3	128.15141	126.862274	130.7473	107.324776	96.08682	98.591446	149.42328	153.53345	150.0105	97.78177	98.04324	107.11928	108.82575	104.76465	103.17191	133.28668	130.43224	133.40694	91.27985	79.33068	81.14348	136.22473	138.79666	140.62906	123.014725	119.94951	121.426956	114.53435	114.48308	112.78215	127.973434	128.97003	128.3316	81.5818	84.96366	90.925476	98.09696	111.46608	111.45016	103.30454	100.90817	102.12042	120.022385	105.768105	106.85159	96.10963	86.744	97.79607	105.6944
¸ßË¹°×ÔëÉù´¦Àí (511).mp3	141.35289	144.76598	144.22554	96.55644	100.88715	109.751625	127.70819	127.57425	127.64139	95.70236	103.753334	105.900055	123.34813	118.98619	119.49802	114.38158	106.81894	115.70296	153.46268	152.98022	153.92163	155.60214	143.41956	140.47305	124.83852	130.11531	128.52667	116.0871	117.26695	127.66989	112.99524	103.07295	101.938354	127.05867	131.29459	132.24902	108.85391	116.30144	118.809	144.29321	142.6102	135.30734	149.9455	139.67343	141.65495	128.61772	128.23502	132.31085	154.05124
¸ßË¹°×ÔëÉù´¦Àí (512).mp3	122.015594	106.22375	112.45186	74.012695	69.49979	81.79518	106.800964	94.604095	83.486404	88.28906	92.38197	107.214066	120.46211	117.59173	126.54866	89.78648	110.4545	123.21141	83.382164	91.67049	115.723816	111.515274	98.06459	105.297226	60.250053	50.734116	58.51149	124.273346	125.03523	125.96568	119.89856	111.21888	119.94961	87.66324	64.591324	82.35588	113.40996	105.262024	119.853424	105.956375	90.02686	100.79306	122.874725	116.13649	115.36398	118.590744	106.871864	99.810684	87.98839
¸ßË¹°×ÔëÉù´¦Àí (513).mp3	132.5346	131.96977	133.11111	131.17169	128.81638	127.092865	140.56764	140.48918	146.1726	143.21158	137.90488	149.50476	137.47821	114.79253	108.06714	129.01634	125.87106	124.93584	148.41655	149.87636	143.69388	122.775345	115.517746	118.1289	122.43497	135.73141	148.39612	141.47351	139.00554	133.37152	106.80226	100.78403	107.35179	104.31203	104.479126	112.17182	144.58072	133.88113	132.78618	111.87801	112.70293	113.361206	118.10041	119.776474	119.71542	92.82591	91.18723	96.22769	111.04519
¸ßË¹°×ÔëÉù´¦Àí (514).mp3	109.49797	113.05973	121.249504	90.897934	82.44931	83.29332	108.011345	96.46056	90.79009	153.17793	150.19165	142.25063	136.39935	125.963486	131.63571	160.33418	163.74875	173.3072	136.43391	155.90771	157.9739	122.91695	128.80199	141.381	145.22733	149.0633	165.06244	137.68613	139.99048	128.69998	142.77054	142.54742	141.43347	155.35957	159.78987	171.113	189.65634	161.20352	149.4653	150.3392	142.08778	135.10725	142.42242	149.17606	147.35667	114.17987	118.5506	134.80077	132.10742
¸ßË¹°×ÔëÉù´¦Àí (515).mp3	111.30815	129.14114	147.50537	121.17596	122.48098	139.40395	157.34866	141.54926	141.68048	105.51967	102.28761	107.65223	108.70528	109.147354	114.533844	139.15181	136.07233	128.06647	147.5737	138.52586	148.79187	134.7079	133.35213	146.6734	150.74698	131.53671	128.14268	135.33807	129.35461	128.5961	129.2075	122.83797	121.48285	145.87556	133.03833	134.94104	88.95184	104.49411	118.389206	71.016335	53.983757	55.410034	84.98123	118.77313	137.1568	103.70485	117.261475	129.76297	145.49843
¸ßË¹°×ÔëÉù´¦Àí (516).mp3	88.350525	88.767	91.640564	87.57024	80.497604	88.74771	87.78006	81.46121	82.40906	87.77147	76.69705	79.440025	99.516304	93.573616	97.01133	73.03931	73.7558	84.06541	120.04359	113.55162	107.04742	104.01038	102.232666	107.25125	99.15631	99.52615	100.46654	111.75015	108.27072	106.47084	115.010376	112.428314	108.87537	118.771996	109.91472	98.30237	98.285416	100.517426	94.48386	114.70225	121.38657	117.63093	102.171295	104.864456	106.852585	76.92228	73.393265	75.78488	105.513824
¸ßË¹°×ÔëÉù´¦Àí (517).mp3	97.02806	90.81675	93.29086	133.77191	129.49043	131.66617	116.419785	111.79236	120.5686	120.10414	121.91879	121.45981	109.22276	109.46309	116.92852	143.03513	141.85434	136.73007	140.02084	137.43814	141.5914	121.9719	131.55539	139.02142	125.27821	118.00044	127.49931	121.8535	108.78418	110.06557	126.23927	117.38947	116.14514	117.12274	117.53291	119.870544	121.70313	115.727905	116.847046	42.96868	54.12342	70.51107	134.91742	136.07599	130.80556	130.0438	126.10979	130.29619	131.32224
¸ßË¹°×ÔëÉù´¦Àí (518).mp3	118.47865	109.13197	119.876236	107.8192	111.56149	124.120544	124.35127	120.67062	127.871445	122.89972	113.105934	115.51146	118.7536	106.557495	109.006134	110.538605	106.99449	120.555534	79.51709	93.655525	117.213394	127.313835	121.53435	119.91974	121.95263	105.0522	96.256805	122.11612	108.29468	111.417	106.32611	98.85489	105.452095	106.03429	110.419266	115.02896	117.50871	107.51599	114.69691	119.393265	119.81546	125.850815	119.99907	111.066864	123.43087	108.07507	115.00832	130.12471	115.99571
¸ßË¹°×ÔëÉù´¦Àí (519).mp3	117.4575	131.44614	120.46051	142.02734	110.92883	79.38801	105.938065	111.17943	118.71927	98.0614	96.97513	102.3705	115.04903	106.36924	108.01987	105.92061	100.50683	100.69173	127.420975	130.22849	127.42676	113.73526	113.88039	118.16639	112.20118	126.3248	133.3923	82.92076	84.58751	102.00644	79.066956	66.24599	65.991684	97.67947	99.70183	103.81517	128.7475	125.47836	124.79655	96.373566	92.46007	91.51515	121.23051	108.13133	121.412766	80.98657	66.60588	62.54615	52.814323
¸ßË¹°×ÔëÉù´¦Àí (520).mp3	73.45741	68.94237	72.938065	30.789982	31.749264	27.195892	116.7128	92.335014	97.59552	123.32656	118.66943	124.72766	71.27887	50.742287	43.480087	101.15099	98.12169	105.09851	72.662056	68.750656	81.34573	86.85516	72.83071	87.645775	61.2236	47.24464	39.017616	106.97057	93.76686	108.45992	56.75418	61.449875	69.563	79.5231	70.91774	75.48909	76.98292	74.16237	93.12885	76.90419	66.20607	69.53209	104.02969	95.23491	94.034996	112.48338	110.00189	112.77298	120.817825
¸ßË¹°×ÔëÉù´¦Àí (521).mp3	116.653046	113.6805	128.29184	105.0305	97.85542	95.53032	81.686	72.634964	71.34195	58.60318	62.4981	64.122856	93.69463	91.54085	100.03435	99.48155	109.247925	125.44394	110.43054	104.23715	106.55604	107.967285	102.39526	99.77021	88.142166	77.22166	77.1203	69.15757	70.640686	72.15817	87.9794	83.78715	85.84654	89.19808	87.955215	86.00804	90.0226	84.47929	88.74049	80.26964	81.124374	89.49785	69.60994	101.860245	118.63182	131.50644	119.862076	124.25808	99.52741
¸ßË¹°×ÔëÉù´¦Àí (522).mp3	132.11685	129.50671	127.709465	138.58041	138.8182	133.68121	114.04815	113.75231	118.40976	150.29092	150.02554	145.72092	111.070946	124.23819	126.425064	122.20479	113.97974	110.4044	133.76717	132.88194	127.94249	141.61525	148.8367	142.51013	109.07221	99.58742	108.70155	112.2677	115.30809	107.89258	105.5405	110.85503	115.611084	138.67007	137.65729	144.37874	150.47144	139.48502	135.30019	107.00757	103.41475	101.558945	146.24277	145.89235	138.78073	127.86102	128.69388	123.02164	120.08167
¸ßË¹°×ÔëÉù´¦Àí (523).mp3	98.126495	110.48003	124.46268	95.323906	95.841644	102.089005	80.272766	74.40221	96.65117	106.29294	98.33243	104.44385	88.05891	82.034515	83.28676	93.11405	76.715454	75.21816	125.92563	119.137505	126.06476	116.1388	102.674225	100.96467	113.84047	133.84467	133.13147	100.0352	92.14438	104.858765	106.56287	76.17931	52.23698	111.47505	103.961685	111.363174	103.9379	93.10062	91.97174	101.2331	89.35608	96.38068	117.55709	101.208275	94.590385	99.71585	84.06002	87.216095	86.57669
¸ßË¹°×ÔëÉù´¦Àí (524).mp3	146.62302	143.6113	140.95166	125.9351	131.1261	128.27364	128.08615	122.43831	124.7602	114.22748	108.922005	110.20682	108.03807	100.71683	106.1183	110.163345	103.82158	109.45255	121.032425	115.58699	110.16526	137.05328	131.75565	131.11118	122.025986	130.90755	137.38258	126.64208	117.333145	117.39248	130.2999	127.08251	129.88666	121.21173	121.98453	127.02751	131.95929	131.85678	130.28781	123.78647	119.24849	118.98486	129.81735	124.81822	134.32486	107.880264	104.16615	101.42291	121.25051
¸ßË¹°×ÔëÉù´¦Àí (525).mp3	41.81134	38.675575	43.04281	27.365278	23.374098	25.990404	41.11255	45.40834	46.82047	24.821468	28.592361	31.595594	22.58735	22.757847	24.950275	54.47789	57.124283	62.308495	70.19553	65.79048	77.87053	46.2414	55.433155	64.305984	41.790203	44.98128	47.701958	50.142937	45.891586	48.125916	35.896194	38.24125	38.484314	50.07805	51.80686	53.119408	39.515755	43.727654	51.700417	41.064045	41.81357	41.85803	18.772034	25.203674	33.447403	36.168354	33.949432	31.654873	43.109344
¸ßË¹°×ÔëÉù´¦Àí (526).mp3	125.87492	128.68262	121.41954	107.05206	97.3029	120.81595	128.83055	124.49281	128.54147	113.90811	100.48949	113.118324	150.46011	135.6464	128.79317	134.8856	127.41235	141.5856	159.96811	153.76373	141.89667	146.92319	157.26863	141.58275	161.85677	146.0071	122.318756	154.07204	138.9826	141.91022	144.86844	135.57896	145.59479	130.01184	106.35057	104.525375	162.43762	153.20456	144.64226	133.387	133.95987	134.40613	120.97136	115.89032	123.32898	120.0163	125.985306	131.68417	136.09293
¸ßË¹°×ÔëÉù´¦Àí (527).mp3	107.36691	80.5755	59.3898	46.39778	63.172455	67.123276	31.573772	24.597248	20.984695	94.324936	98.20284	101.91905	84.658356	71.97644	71.396095	135.66003	129.09526	119.297806	145.78322	140.30273	146.82434	124.00645	122.49019	130.36255	112.752686	106.136505	114.52684	88.88347	89.97513	111.68114	91.89365	91.14466	109.99226	106.48194	105.991066	114.99753	114.802795	107.38272	111.31065	105.875305	96.47745	83.42827	59.31402	48.397163	40.03962	49.968117	47.27272	45.568066	94.25528
¸ßË¹°×ÔëÉù´¦Àí (528).mp3	110.9861	106.10458	107.92105	127.28531	119.967476	112.34063	98.982574	102.559166	112.09543	122.410904	142.51718	137.98975	122.19129	129.37924	135.74342	94.523155	95.740005	105.369064	124.777725	130.88602	121.710464	111.44235	103.44478	113.97583	95.04072	96.87869	94.38565	129.16988	128.5813	119.36958	122.43957	126.95391	121.16348	101.30533	91.245285	86.425	126.70667	117.76373	116.222115	90.32787	90.55937	98.10132	117.02731	123.488235	126.37703	136.41492	126.39763	117.54578	144.71347
¸ßË¹°×ÔëÉù´¦Àí (529).mp3	148.94644	127.2442	125.630035	147.25995	135.384	152.19983	132.33301	134.76631	131.63345	153.77563	137.91695	156.13098	140.41449	136.05542	134.58568	134.47093	134.74564	138.08023	141.74127	159.06845	172.9736	128.00342	126.41699	138.09094	127.14073	145.75339	155.1764	144.21233	138.44543	147.20334	126.64935	118.447426	110.942444	153.92899	159.3071	168.15907	107.78692	82.908875	67.02638	154.09616	136.21243	144.27615	133.46869	130.01895	143.71808	133.05615	120.04007	128.32149	142.09848
¸ßË¹°×ÔëÉù´¦Àí (530).mp3	127.17177	123.08951	139.38968	138.45497	135.81358	134.23776	115.6232	113.553375	124.34099	28.783142	34.011757	41.222237	56.788742	60.960434	55.761124	44.922417	41.6158	54.065598	59.79212	61.946213	70.17558	109.3766	86.26402	53.971554	130.86053	137.94318	139.23085	140.77036	131.02359	121.79996	116.17816	122.276955	127.60965	125.027885	134.43518	132.36307	114.94521	127.73121	136.3441	128.99603	123.68872	119.694305	62.31292	62.91748	84.585815	124.16214	118.12637	108.58501	112.64967
¸ßË¹°×ÔëÉù´¦Àí (531).mp3	86.9617	82.08568	95.79285	138.57596	125.46778	127.79458	120.899536	118.4406	133.87994	122.40083	120.89203	122.04228	115.081894	111.707275	118.26822	120.0132	116.40231	125.09697	102.296875	94.39285	109.61063	114.19597	109.69507	119.11351	104.00215	89.64061	93.77975	85.87929	80.78024	89.7795	100.648834	85.74588	83.068504	123.91929	118.21114	124.24631	124.20335	117.79556	119.94037	110.31169	106.843796	105.09279	105.72062	103.56979	110.64511	107.87187	86.10901	81.77033	79.75998
¸ßË¹°×ÔëÉù´¦Àí (532).mp3	123.19029	110.424484	119.355255	133.98593	138.61699	130.02545	136.88425	153.35951	170.64932	133.73569	127.146675	117.797935	110.26892	114.79638	108.18074	133.23285	147.04393	154.49866	128.49997	123.04321	122.53284	109.08744	101.28162	109.66808	153.56036	157.97968	153.13809	119.50448	99.30531	94.054184	92.05571	122.7964	122.707115	149.51198	152.14687	156.7116	149.24927	143.05367	130.03593	139.6914	147.02014	144.81915	171.94328	161.60602	152.45197	125.60128	124.064926	107.62674	60.279198
¸ßË¹°×ÔëÉù´¦Àí (533).mp3	119.530594	116.59335	134.92307	147.48376	130.96484	136.93686	104.70807	89.95804	91.77664	124.09017	115.16474	116.826096	121.193054	109.56593	112.451355	87.92115	76.14311	83.92026	47.470703	40.913773	44.941914	109.091095	111.6685	107.678085	110.350204	103.716034	112.162796	117.16989	116.6122	127.94626	88.71393	72.716385	81.84252	70.43902	54.275917	62.51216	32.170105	25.987171	26.324533	101.13457	91.02986	125.3159	96.96029	79.685074	81.58649	149.19691	143.2504	146.7721	120.05299
¸ßË¹°×ÔëÉù´¦Àí (534).mp3	104.55844	99.28348	101.051025	115.7724	114.56218	116.23229	113.71532	102.0379	111.33813	95.094086	86.33208	100.34914	106.832565	93.4022	100.54668	123.36127	111.69581	99.97942	78.68091	84.92992	100.46775	117.869576	101.90828	104.23409	104.42352	104.78349	107.47451	109.834335	101.19851	103.631454	112.816895	105.60305	106.61625	108.264595	116.45116	121.01227	126.21427	122.53354	126.46213	111.81464	105.6194	107.24092	108.56261	103.072464	102.53727	137.54236	130.14682	124.01506	112.65758
¸ßË¹°×ÔëÉù´¦Àí (535).mp3	88.90001	88.45865	86.21112	81.35875	84.99208	86.92145	73.12619	76.384125	83.8147	115.709	121.004295	118.552185	122.153656	128.66505	124.669975	105.80696	123.74936	137.08493	121.256165	115.61288	116.635445	81.17028	86.76652	87.34386	58.90708	63.45111	70.51601	116.56145	115.737045	118.357605	70.5023	68.84482	67.96786	74.704636	69.63635	65.90964	106.161194	96.59056	86.578026	90.19012	106.83423	118.25482	56.669266	67.76596	70.70944	120.04739	115.20986	107.27187	107.9171
¸ßË¹°×ÔëÉù´¦Àí (536).mp3	159.07681	169.77527	173.07663	144.98886	141.87027	148.84705	165.64487	169.13791	152.75626	156.68213	148.27496	149.06761	143.24072	132.64636	129.74274	150.5806	150.6871	150.96048	135.24164	133.29413	125.31948	154.83621	161.4404	172.61368	148.80609	138.66855	151.07484	195.86963	182.3081	164.98283	144.39218	136.08699	125.72174	140.40436	133.52917	123.7008	148.27884	140.8609	153.11472	144.70505	133.17488	132.68593	128.3934	127.21585	123.989685	145.49529	141.61758	130.02617	138.44218
¸ßË¹°×ÔëÉù´¦Àí (537).mp3	114.625015	109.4437	117.95805	106.16104	95.4059	94.245445	128.56303	124.86154	128.03114	117.03917	123.06446	119.9142	116.10275	109.993095	115.416595	136.53465	130.16924	126.21195	117.65874	128.3688	144.16821	99.933716	104.42607	106.0622	126.25525	135.18945	138.30511	138.22864	134.65674	143.35403	136.82484	133.146	128.21507	107.93369	104.63478	113.14443	104.717545	116.099396	124.90364	128.10303	130.83505	126.667404	121.2551	126.04752	126.28665	122.409454	120.13928	125.6353	144.62758
¸ßË¹°×ÔëÉù´¦Àí (538).mp3	114.20331	117.200195	124.95316	133.8681	120.51714	113.221985	139.2359	126.05209	123.82356	106.51572	109.48094	115.95851	99.400406	97.366776	106.20622	124.43933	126.59923	133.14842	125.46209	128.57816	124.964066	109.53097	103.88487	106.54977	119.07101	116.713715	109.00352	116.633224	119.82156	127.48489	112.28314	94.36891	94.97998	120.37713	119.105385	134.35446	124.795	127.11586	126.28151	107.735374	97.22478	103.74976	122.87756	121.18949	126.12558	129.04434	118.557144	117.042564	113.24808
¸ßË¹°×ÔëÉù´¦Àí (539).mp3	96.48141	96.29826	107.98844	126.720345	112.9954	106.06705	137.23763	95.03374	74.59249	137.2207	140.04333	140.8725	133.9277	138.56604	145.12396	106.89108	101.512276	103.9549	160.87549	156.6282	155.84961	114.06731	116.23479	125.89555	118.10794	116.61667	128.00826	133.95943	132.00693	142.90123	151.01886	152.37814	160.04028	165.99585	147.72173	141.70636	157.74496	151.84433	147.13062	103.157425	103.058975	115.04914	173.27727	166.63773	168.4661	82.34271	80.76677	78.34558	91.15945
¸ßË¹°×ÔëÉù´¦Àí (540).mp3	120.334305	116.33154	122.2748	128.74588	121.79507	117.90485	113.88673	104.70372	104.80466	116.32768	99.9747	94.800644	102.80589	92.74281	87.956085	134.99721	131.4299	131.64848	102.77867	95.14044	105.85353	93.778305	84.490555	95.90637	105.33345	82.41826	84.489174	129.4505	125.45227	136.11566	132.77556	128.84113	136.13959	120.06552	128.31073	131.13809	132.80869	130.23732	135.73923	122.63193	117.85669	110.61667	135.63309	124.53843	116.914474	141.83911	136.34225	142.38387	109.27232
¸ßË¹°×ÔëÉù´¦Àí (541).mp3	165.1371	163.33278	167.55072	142.15323	137.47281	146.57797	108.18151	95.082016	84.24686	149.98488	145.18742	151.28201	115.358635	118.19945	133.42023	151.07062	129.32059	124.368706	83.188736	72.6708	77.91472	111.739334	107.142296	119.4485	76.3502	65.85883	70.678665	145.7027	152.10771	137.59488	127.18178	118.48023	100.97478	92.8001	79.945175	75.78619	80.296585	73.094574	74.68524	67.20148	53.790573	61.52646	148.55176	147.55074	152.24045	138.37274	136.41745	133.58044	142.89456
¸ßË¹°×ÔëÉù´¦Àí (542).mp3	143.87915	136.5186	138.66983	132.28375	132.07037	132.88585	132.27379	130.62173	138.8063	127.96614	127.56765	131.75592	142.43611	130.94589	129.82361	161.25363	152.39395	139.50539	153.8089	149.03198	148.18616	127.79419	126.316696	123.445206	155.87665	153.0078	146.89395	130.90546	130.57613	132.87445	142.8292	139.6044	138.32245	138.03766	127.090294	126.73027	138.60388	143.1575	153.88742	150.11308	142.54292	136.64719	158.073	149.81131	146.15103	123.34785	135.54678	142.47192	160.61334
¸ßË¹°×ÔëÉù´¦Àí (543).mp3	99.30243	84.96414	88.660904	100.009964	99.541306	100.42276	103.00253	102.907	109.73749	98.49712	87.8869	88.89307	115.939514	120.85921	130.25224	87.635124	87.92111	87.40412	76.352905	68.2525	78.25557	80.3338	76.66191	78.106476	79.8241	67.395935	69.201935	104.13409	93.02179	87.342545	99.91676	100.724785	103.41434	104.851746	107.2937	116.88991	134.58844	129.76813	131.30212	108.9126	96.56952	95.799164	99.98721	87.6071	93.31375	105.57788	101.56566	106.17503	131.38295
¸ßË¹°×ÔëÉù´¦Àí (544).mp3	109.29385	105.627365	113.69413	86.479004	82.73748	87.3676	55.956978	51.539017	53.061714	57.512215	55.00991	54.82905	47.369553	41.15395	42.114754	143.3111	137.96683	137.6668	143.58627	144.01987	143.74582	142.89914	136.50354	140.26047	146.79443	135.74625	146.30132	102.937096	113.501205	118.57286	126.96301	122.15523	122.63904	137.1301	128.91997	136.71974	122.8712	127.7499	131.70584	147.41687	147.8558	138.0128	135.85753	127.24288	136.85706	158.46458	142.29419	151.79965	147.932
¸ßË¹°×ÔëÉù´¦Àí (545).mp3	111.44484	106.14104	120.42015	125.23773	120.36312	129.22243	111.08455	116.88866	119.370125	135.3885	136.3646	141.12506	111.78373	103.8356	105.00065	116.65837	112.398895	114.535	132.74023	112.14267	108.73442	116.54732	121.44508	125.13207	142.45712	131.99918	133.1157	77.13922	73.7581	73.339355	111.201935	99.45676	105.19791	125.700874	122.612274	130.15277	120.14528	123.53464	138.58295	97.42747	76.884155	87.463005	137.1737	117.77136	118.83067	129.15814	126.00975	131.66191	94.34895
¸ßË¹°×ÔëÉù´¦Àí (546).mp3	137.75038	146.13904	149.04422	141.41649	138.88818	148.07239	147.3548	143.57246	138.3658	142.0032	141.35762	130.40244	153.16806	141.54407	153.55582	133.13748	136.10976	142.24704	135.07132	132.91776	139.74365	127.18858	128.05417	127.167274	155.33434	148.49931	143.13895	156.1825	147.82224	141.78076	130.57706	134.92148	153.21176	140.23593	129.8259	140.78076	130.18695	141.61761	131.2103	145.1078	145.57559	149.65182	149.54492	136.1174	133.59973	144.17502	130.66153	138.1418	134.16794
¸ßË¹°×ÔëÉù´¦Àí (547).mp3	97.50755	96.47752	108.60684	118.32945	114.570816	97.59909	114.63081	114.893845	113.42711	138.14844	151.20839	148.59515	108.20801	112.186455	116.54053	108.01095	87.4301	90.16722	130.43161	129.98482	132.56116	101.53031	97.59873	107.99153	108.607956	97.68308	101.68027	108.68693	111.90169	112.92775	138.26552	119.8866	109.61507	124.81389	116.96479	115.295074	109.88301	103.173615	116.03273	107.35603	107.781815	106.880806	133.01208	122.038574	120.08472	108.17149	105.72005	100.7943	117.15336
¸ßË¹°×ÔëÉù´¦Àí (548).mp3	43.611656	43.887787	45.30252	100.48723	80.41884	94.964226	71.17364	65.13081	55.37076	108.72054	98.49425	102.53569	97.44828	87.442764	94.2496	83.70612	70.260796	75.2068	112.92162	102.31011	109.71277	111.87904	101.60304	110.58812	138.57983	125.432014	139.724	71.87721	74.574646	93.43134	90.44739	75.55252	87.213684	129.66946	115.060165	123.87843	99.867065	93.755066	95.32219	107.90544	97.57277	112.03677	117.23295	104.46025	116.065674	65.680084	64.09006	67.3716	119.96392
¸ßË¹°×ÔëÉù´¦Àí (549).mp3	135.99622	141.23483	137.46233	119.47751	113.58719	121.37979	106.62747	91.74217	91.88548	99.3432	101.71391	103.156235	102.94934	107.31616	112.16112	110.71806	123.594955	129.7756	123.4554	120.86239	124.912605	139.92065	144.98257	146.46103	138.9049	136.3819	137.9145	150.11826	150.97256	151.60284	148.29926	138.23445	153.27115	121.34233	111.25563	105.92611	130.62317	108.229904	113.756256	125.83753	111.12427	118.20699	130.01804	126.48952	130.53018	108.18187	104.42233	113.02069	36.106216
¸ßË¹°×ÔëÉù´¦Àí (550).mp3	88.34683	91.7502	82.07184	100.544235	94.6026	108.13016	103.22661	99.26082	101.755325	106.25874	90.04526	91.28758	65.665634	68.099396	67.79284	90.69867	87.24052	85.51206	83.6857	91.30233	101.834656	62.33049	68.05325	72.624405	109.013535	108.81181	117.33844	104.450745	94.032265	82.81411	58.705975	70.56526	70.387375	84.202805	89.64618	97.359985	85.93645	85.988304	82.9717	60.180267	68.18646	75.321396	104.503494	106.06638	110.34059	89.31635	91.15429	93.663795	90.671486
¸ßË¹°×ÔëÉù´¦Àí (551).mp3	137.40912	140.63754	136.10312	117.96699	132.14505	123.10686	147.5614	144.10965	126.21829	124.42057	126.20312	126.21263	135.5892	141.20596	137.66559	144.70328	147.1177	149.1215	150.15521	149.17041	156.6593	141.73972	136.63806	129.9374	119.43439	128.17104	140.0484	126.62088	120.82112	116.71438	112.04039	108.44908	108.748215	109.107086	103.28965	97.77251	109.39036	111.73199	117.756516	86.79487	93.33873	98.640594	117.18895	120.91176	127.298904	127.91162	123.85758	126.51431	91.67222
¸ßË¹°×ÔëÉù´¦Àí (552).mp3	102.332535	98.00661	95.365234	133.08293	132.13101	131.41757	113.55443	112.23931	111.35107	46.10445	41.366688	38.4249	105.861465	100.812485	100.44606	75.41168	125.09311	142.62582	118.157974	112.007576	105.21233	128.57446	130.71277	128.83334	85.654	83.82695	75.99251	103.39693	95.233	95.88316	103.923035	95.95201	84.17485	136.02039	132.43951	127.28722	145.49747	137.20328	118.79437	139.71854	134.0102	126.87773	107.81932	112.17009	113.09642	53.639793	83.25269	99.44256	127.52016
¸ßË¹°×ÔëÉù´¦Àí (553).mp3	126.86194	119.57717	118.092575	153.81726	152.95917	141.7182	144.2675	136.74484	137.52821	127.445724	132.09189	134.02911	99.832565	106.038345	112.58361	80.32593	79.68967	89.90523	84.10907	92.66597	110.68216	46.76692	88.60948	113.21399	85.086266	95.10454	112.29854	100.652435	91.0636	102.25603	54.12297	46.830418	46.838745	25.367037	21.823414	18.598114	6.283987	6.165168	4.5475626	32.806202	38.77665	61.17577	25.829746	35.062294	51.816547	110.54161	91.403984	74.77879	106.83595
¸ßË¹°×ÔëÉù´¦Àí (554).mp3	140.4774	145.55823	136.79628	102.395645	93.06888	92.42914	133.86545	139.27464	146.39212	118.54972	107.987366	113.77582	66.58531	66.38842	71.0921	120.3264	114.89055	123.57515	105.36139	112.33997	123.32687	111.74245	101.9565	106.634	114.22862	112.047806	117.81729	84.25453	88.91249	109.26648	110.09735	106.953064	111.324814	146.57014	145.29053	131.70923	124.847595	126.974945	127.124146	118.36569	122.72596	138.9497	163.1336	171.85161	146.56714	60.15425	60.235516	76.59036	115.85115
¸ßË¹°×ÔëÉù´¦Àí (555).mp3	140.21991	134.94142	133.14572	130.51428	125.28555	127.86665	93.00554	90.83719	109.376854	93.37857	86.079666	92.38481	77.97485	84.27369	104.43129	154.60318	149.55402	154.98193	146.81992	162.10844	176.14233	113.9279	114.51103	117.596375	138.2448	127.06906	120.48953	107.42133	109.85744	110.70351	143.3838	140.80086	141.43137	126.24461	123.47786	133.4813	149.64546	131.16174	125.97791	127.789505	119.77208	127.2401	133.72916	126.35782	128.50815	136.21848	144.43826	141.97119	128.84514
¸ßË¹°×ÔëÉù´¦Àí (556).mp3	139.91298	138.86887	135.97153	150.07452	143.3276	139.80748	150.99284	140.78986	131.68721	147.59607	144.3313	142.7644	119.70414	122.74716	128.69481	104.29516	108.87349	113.32631	130.1214	126.27681	127.84905	149.41888	143.50066	132.05243	130.28838	130.84792	130.61499	150.45218	130.53436	121.756424	130.0879	129.23416	128.13751	116.76478	113.61087	124.45041	137.70007	136.91208	132.6771	120.159256	112.56381	115.23074	133.08237	124.29874	133.0445	115.59495	115.740036	127.16402	141.01396
¸ßË¹°×ÔëÉù´¦Àí (557).mp3	115.412544	119.80075	128.28908	113.31482	112.94058	119.12555	100.44748	95.221985	97.35069	108.270836	113.86595	131.17001	95.40192	89.547035	95.05971	84.01491	88.381584	86.76657	88.0986	85.62865	89.002945	90.56856	87.261734	86.5871	90.267204	54.495106	46.095	131.58734	122.38401	121.82872	98.78621	99.99481	106.373024	125.23277	109.80876	108.7715	122.06264	120.89598	125.97114	109.07459	100.03206	91.54571	86.03708	77.31707	90.63947	84.54762	72.21827	74.21941	91.80615
¸ßË¹°×ÔëÉù´¦Àí (558).mp3	136.89096	130.47488	126.96997	90.091095	87.151535	83.84605	80.33043	81.84666	83.89809	52.836872	55.908535	56.569176	63.64587	66.711716	71.633095	127.03793	133.62918	136.18994	115.88522	111.012985	106.24916	82.59003	94.88484	96.67328	112.645355	118.00516	117.035736	121.2587	110.13086	104.56218	79.42209	84.04195	101.83043	93.64418	91.28739	94.25253	105.75746	108.06486	111.36499	131.40413	140.9765	142.16168	130.42708	137.51822	151.04999	64.27276	67.505325	79.57828	102.589935
¸ßË¹°×ÔëÉù´¦Àí (559).mp3	107.45076	99.31975	106.449585	119.18367	114.744705	117.7938	130.98868	119.65103	122.22236	119.87996	116.49129	117.47368	107.26396	114.03305	118.75577	110.90222	110.804565	113.07375	126.769196	125.70691	123.88016	100.47022	105.35526	98.65065	133.8457	118.98947	106.69217	137.85007	135.89333	124.25185	107.17681	96.22552	105.290726	75.507355	66.536156	57.448036	131.92227	123.28406	124.72928	120.083496	113.6499	118.43701	108.01711	100.39671	111.743614	118.63669	113.60783	115.23639	105.79644
¸ßË¹°×ÔëÉù´¦Àí (560).mp3	115.99743	107.57181	118.73998	118.0775	108.792816	116.21939	110.76288	109.30141	121.5798	125.09458	121.2259	125.65837	130.15207	117.20924	121.654205	143.01715	127.39885	125.69949	93.82732	103.96243	119.111206	152.1668	155.31845	154.52435	111.14734	111.14406	122.69882	146.45117	143.26636	142.12103	138.3598	121.56799	115.958786	151.08855	151.8643	158.2865	137.29669	127.33028	129.29478	159.90547	157.13069	155.22841	101.46163	99.525635	105.70313	127.03515	149.47552	160.13623	127.98996
¸ßË¹°×ÔëÉù´¦Àí (561).mp3	105.69801	105.32344	112.664955	153.64961	149.45601	139.01694	136.92676	127.517815	130.27258	134.24399	123.89357	119.4156	108.736855	110.663055	110.78963	122.80124	122.80281	121.358284	108.300705	108.67203	107.348694	104.35581	100.61127	109.09039	149.86703	156.56741	160.15479	127.638405	116.883255	118.33841	110.045296	102.99878	103.22818	92.28319	87.52475	87.43521	130.64459	126.974434	129.56111	103.52136	101.86383	109.24257	131.26385	131.89908	132.66302	148.77762	138.14565	134.53511	91.25053
¸ßË¹°×ÔëÉù´¦Àí (562).mp3	91.407135	85.101715	93.880615	76.17716	73.53822	82.191475	83.01428	69.449066	71.1237	75.50566	65.17111	78.939095	83.13872	77.43797	83.05519	74.427315	68.327995	70.23549	76.00415	66.77023	71.21805	66.697845	57.400623	60.11573	50.518192	43.100594	50.411366	47.92347	43.507874	43.910355	51.732445	48.01255	48.853233	51.55519	50.789364	53.473274	57.758255	51.129745	50.34631	64.6483	59.232666	61.703896	11.361848	6.697149	4.230605	39.852814	39.628014	39.826645	49.6874
¸ßË¹°×ÔëÉù´¦Àí (563).mp3	104.98458	101.76503	113.15831	98.49549	105.06319	101.1647	139.87674	135.11165	134.36697	113.01809	120.88122	122.40752	107.96738	109.842026	108.7435	86.90888	95.56535	108.800476	109.24031	107.56183	106.875	122.17569	119.62973	116.28808	115.36009	118.81085	114.83086	109.53529	101.65339	104.02482	95.35769	85.59366	86.85269	82.06212	85.02817	94.69733	91.879	90.04053	102.72746	83.99469	66.565216	42.83323	40.499603	69.60051	90.41285	82.95646	67.22542	81.911255	64.23549
¸ßË¹°×ÔëÉù´¦Àí (564).mp3	111.85271	109.6114	122.17853	158.52757	145.88535	151.57648	140.95358	138.09698	139.72012	158.92096	151.71431	158.96457	156.66653	138.97719	129.6177	141.52448	132.30331	141.28157	142.75795	140.98251	136.13177	120.79853	130.59814	140.92964	144.65805	145.41354	147.68204	139.96219	144.41971	150.0457	164.28789	145.71198	134.03539	105.52069	114.903015	134.82501	134.59552	141.21646	156.32712	104.05765	115.36432	141.16571	141.27661	140.37833	145.19568	118.63846	125.941284	128.97665	115.75549
¸ßË¹°×ÔëÉù´¦Àí (565).mp3	101.02168	100.16742	106.09745	132.32181	135.35281	133.517	134.26944	123.13188	117.434906	116.96834	121.68096	126.2578	123.13024	114.45915	109.63774	115.03294	114.780106	119.96982	125.63397	133.50528	132.30956	114.696045	122.960846	126.905685	103.236496	108.205536	104.72519	128.1661	127.0788	129.09604	141.4949	151.9365	148.62248	152.8393	152.5075	152.97464	150.44897	148.93617	146.83926	115.51239	108.20663	102.08555	120.783295	126.608734	123.46469	108.537766	115.28139	116.95795	87.24875
¸ßË¹°×ÔëÉù´¦Àí (566).mp3	105.65291	109.125374	119.433945	123.25107	122.7486	122.10405	108.11997	107.337685	115.65675	122.11148	115.58067	126.951385	114.3905	111.48813	120.2209	103.61951	95.52583	109.66431	122.571846	116.649	127.08168	107.296005	102.35216	110.27136	110.24238	104.95482	106.609566	113.02709	103.92485	108.76788	88.06912	79.251816	82.6066	87.33717	73.53276	74.47223	90.606926	81.934715	84.04445	70.39725	54.780968	63.81771	120.557846	116.82204	119.38742	116.785126	104.972916	115.553566	120.86534
¸ßË¹°×ÔëÉù´¦Àí (567).mp3	10.360723	12.7926855	5.91066	61.535828	60.210243	51.048546	113.21838	119.1458	108.705215	129.32434	128.7806	130.72342	118.984604	121.10719	116.2663	116.2462	125.48204	125.61064	126.59058	125.37002	119.642746	39.434196	42.012054	48.422432	25.399067	26.638447	24.093937	41.475918	42.161392	53.778168	111.818436	112.00664	112.25084	123.41408	118.589554	110.240326	119.95874	120.05371	119.357605	123.951096	130.48663	127.58855	122.674515	121.8968	130.63339	45.225193	44.057518	51.78437	17.731113
¸ßË¹°×ÔëÉù´¦Àí (568).mp3	110.630226	114.98527	112.56004	109.4241	95.12247	79.51727	124.38248	131.6463	128.25487	82.24191	72.295616	66.84273	88.465965	64.31886	68.36763	118.70904	114.162415	100.30812	116.14711	115.96859	124.51987	107.35939	104.09054	111.49548	92.67253	133.66557	154.26068	107.23639	115.694275	121.583206	124.17862	125.81305	135.21829	127.639435	119.60864	123.90962	131.86028	116.867935	106.32625	117.58191	114.93002	111.90831	86.74344	78.5278	83.88347	102.48125	94.1048	88.06636	110.17021
¸ßË¹°×ÔëÉù´¦Àí (569).mp3	114.48987	109.965485	127.91455	127.28058	113.07152	120.44352	108.67525	100.306206	101.45172	125.65282	121.396126	132.78662	120.184525	109.77982	117.399185	55.315952	34.52027	34.520767	39.55977	29.861465	53.47028	71.60101	53.78203	51.462723	143.7372	128.07324	129.8479	95.49545	99.9674	95.47937	87.98145	74.36488	78.103516	133.38223	132.99716	137.0266	155.63388	138.06143	126.71952	84.30898	81.42798	107.95907	99.17728	118.34224	130.43027	125.79483	136.96858	153.36047	36.469955
¸ßË¹°×ÔëÉù´¦Àí (570).mp3	127.664276	138.08511	153.96301	91.283066	75.166245	90.6239	153.7167	138.91232	133.03888	123.62011	113.74844	118.44437	123.222565	108.285904	121.743744	143.77428	127.59471	128.12631	115.27783	95.12849	97.39383	111.19508	101.09073	107.46674	137.65207	140.06497	156.70944	109.40894	95.59001	101.63762	144.31853	135.66327	148.26431	142.6449	147.9659	146.4671	116.17062	110.2972	118.64047	140.69312	120.95175	135.65068	75.72989	73.82611	94.002335	75.83287	65.22305	77.06537	132.34717
¸ßË¹°×ÔëÉù´¦Àí (571).mp3	121.26521	118.943214	136.28691	124.705246	140.28372	162.28354	123.71178	131.49957	144.23874	115.06335	110.31125	117.37253	104.67322	108.41794	116.88539	122.35405	115.07837	112.784386	142.68271	132.88644	144.2181	139.83188	133.46307	124.65396	121.91714	117.76633	119.576256	100.2956	98.07388	95.874054	125.869995	126.31325	128.60649	128.87692	121.23421	120.35175	112.149	108.06175	110.0956	118.807785	112.51251	122.99028	93.40958	91.61601	96.77304	128.4835	122.74707	115.36045	129.65195
¸ßË¹°×ÔëÉù´¦Àí (572).mp3	128.72833	130.19638	134.96231	131.52893	136.08319	137.66512	111.7688	117.4792	119.722404	137.03217	139.80536	141.33896	145.5505	139.73224	130.39745	122.40224	118.66885	120.00697	125.51738	123.56819	143.49194	145.72899	121.73096	118.76257	123.61176	114.4297	116.749	121.048386	107.73271	111.819885	104.64838	108.507324	109.2834	101.5889	104.717316	100.785995	100.55391	104.622025	109.08792	123.56116	120.94218	133.59955	136.54535	129.24844	125.37619	130.72675	132.67041	138.15805	124.52921
¸ßË¹°×ÔëÉù´¦Àí (573).mp3	88.85391	117.34033	120.32797	25.077097	22.373117	27.939379	122.680176	125.16957	122.88292	152.87634	146.24547	142.6069	70.857635	74.955444	77.33775	156.26746	150.08705	151.80173	107.04718	105.64308	118.60913	81.26853	72.358505	70.11919	115.84282	114.555984	112.958824	90.457825	105.933975	122.97553	91.51251	91.8298	92.25505	99.31622	97.61142	99.984695	102.431465	103.49839	108.782394	133.36134	136.28214	127.23721	92.60359	94.96094	99.98296	79.71689	79.180435	78.5099	107.404884
¸ßË¹°×ÔëÉù´¦Àí (574).mp3	131.12262	140.09145	164.34993	127.30933	119.957565	127.6817	128.02173	124.29597	131.49985	131.75114	135.66588	135.33382	115.795	105.133095	112.59267	88.648964	148.35233	163.28412	156.5979	153.19713	157.45102	173.79309	164.41327	173.3977	125.38791	162.8761	176.84325	133.74863	130.4618	128.04504	119.34867	124.90509	130.61002	153.11719	154.66525	169.16335	168.63005	170.6348	164.81122	105.856415	113.84902	123.5305	170.96292	157.8245	135.66771	164.01047	163.57202	171.52945	131.93964
¸ßË¹°×ÔëÉù´¦Àí (575).mp3	110.04187	102.381645	114.12873	92.98024	84.538605	93.45213	135.61038	123.64327	108.74865	69.55591	69.31001	70.3868	129.39153	127.23097	126.58104	129.01588	113.74873	122.16995	100.267654	104.85109	92.57596	98.56366	86.38345	87.88306	114.300354	112.54886	109.09299	40.42826	39.076683	39.89037	111.1331	117.10011	119.249756	122.01592	106.13205	97.85498	96.05382	100.22164	103.28758	87.96748	88.03003	88.32202	123.6218	111.927895	110.97983	77.12169	59.69372	63.36886	111.82462
¸ßË¹°×ÔëÉù´¦Àí (576).mp3	75.84325	81.31428	87.76016	106.79497	110.83507	120.73781	116.823326	116.176285	117.1548	122.45259	100.412254	92.629974	129.60179	145.36484	151.44818	130.22067	135.2106	130.54276	128.4756	151.98474	158.76064	142.05638	155.41068	162.8215	116.56546	109.15192	111.49275	142.5053	132.48174	123.8582	151.05475	155.84363	145.20772	139.51402	138.21335	121.89777	129.5282	141.09145	152.3493	77.09079	83.182526	95.72351	155.67198	151.54405	133.47374	105.57488	101.647285	85.85023	107.59697
¸ßË¹°×ÔëÉù´¦Àí (577).mp3	128.34851	116.01489	115.10588	119.102684	124.00045	110.47909	128.75392	138.99545	137.27223	134.3367	125.95963	136.64513	108.65511	103.31188	109.40062	115.989975	112.09629	112.85573	137.52121	128.8522	140.34494	99.82701	103.97969	114.36989	113.31009	110.24852	103.831604	123.65279	120.05118	114.88118	117.053955	115.67574	120.33559	113.26526	104.63806	100.70323	122.84199	119.245224	115.55469	110.72574	109.406784	107.648346	91.089905	91.95816	97.300354	101.26437	100.355286	92.14178	133.18127
¸ßË¹°×ÔëÉù´¦Àí (578).mp3	86.16722	76.37965	75.2063	85.60651	87.37694	96.043434	99.30077	94.91383	97.67855	124.53755	112.41054	105.95592	117.17314	118.55684	115.027214	81.15245	78.73825	79.35817	98.06589	95.67261	92.11891	115.76326	109.215485	113.67053	127.55031	121.006546	125.95624	111.82587	97.90511	91.12422	90.98244	90.30417	91.09219	108.5981	107.19843	109.12695	126.47295	118.36899	102.61807	92.49864	75.59833	73.70354	98.92069	98.71765	91.41586	80.86334	83.421906	82.90465	79.17417
¸ßË¹°×ÔëÉù´¦Àí (579).mp3	150.3744	163.33636	165.92758	146.28876	151.30833	152.61005	153.25203	159.2992	162.77783	139.58774	146.38336	148.95836	135.1614	137.90607	142.23357	131.01286	138.65063	146.53816	168.08481	163.48492	154.9821	144.23389	143.4	129.3516	140.65234	154.35248	162.52292	144.95868	150.12973	148.60104	152.48528	146.06956	134.83345	157.4722	151.07953	148.77808	141.69861	152.5257	153.89209	126.21232	129.79327	131.50699	163.06253	163.94556	161.77798	178.57632	177.92833	164.09824	149.3135
¸ßË¹°×ÔëÉù´¦Àí (580).mp3	141.19943	141.19855	135.18994	108.43845	100.4161	98.5546	87.84194	69.958466	78.64898	131.88037	116.804	136.30508	152.28947	162.78311	159.3347	156.6626	173.46205	181.18997	141.25558	155.41513	140.30832	184.081	164.51941	141.58603	154.66872	158.01935	153.71901	137.26031	160.2799	166.3603	138.4075	164.71674	177.02725	142.56044	159.26576	175.18439	170.36438	169.17474	155.91006	148.76813	164.79422	166.1763	149.81642	159.33667	149.74524	132.23056	130.04251	128.28032	168.21585
¸ßË¹°×ÔëÉù´¦Àí (581).mp3	139.80592	130.97601	128.02055	135.22552	133.2334	142.02345	127.20325	124.94642	127.67125	126.5475	132.13062	136.40408	166.6943	151.40154	152.98123	141.5354	138.90619	150.44969	134.56122	142.78842	168.29163	138.75052	132.22208	154.05275	102.37271	107.18675	113.950134	155.21863	134.82387	137.07518	137.65443	134.11087	136.02023	134.25478	133.10907	122.7307	125.834366	119.43188	124.213165	137.49017	132.88116	133.7795	155.99373	144.3218	137.32304	127.61949	129.86783	129.32005	125.9615
¸ßË¹°×ÔëÉù´¦Àí (582).mp3	110.60794	100.31258	99.67561	110.705734	100.340004	102.83916	137.95535	147.77094	148.29178	113.46927	108.80824	103.114426	92.659515	91.39711	93.05507	110.28998	114.36018	128.23746	96.548935	110.18364	118.04903	139.15501	132.90543	125.003716	71.338806	65.54086	65.86908	61.539295	54.881943	46.16335	104.517715	102.57089	97.27487	113.43532	109.21275	105.44069	114.36891	117.51945	116.44728	108.87316	107.47098	106.005615	107.95983	94.32453	81.537476	90.22557	111.61379	127.16936	75.11044
¸ßË¹°×ÔëÉù´¦Àí (583).mp3	143.0955	133.61996	147.8695	105.99631	104.03129	102.39754	153.95728	141.64328	141.21335	104.45964	97.77179	103.75754	121.41541	111.97734	114.88534	86.00682	74.5499	68.29907	33.319008	32.909496	25.769428	87.97486	83.93054	82.05888	97.39377	96.92257	91.30072	5.6648097	-3.7324882	-6.358653	39.019222	38.566532	34.97368	106.56142	109.632225	114.78827	137.00406	131.87155	127.005066	74.964554	71.45732	68.41904	94.27709	81.14247	86.499725	101.96065	95.92706	96.08849	24.114426
¸ßË¹°×ÔëÉù´¦Àí (584).mp3	100.625275	77.84216	70.43331	82.49076	68.6671	64.58314	109.002495	102.46834	116.03554	81.770935	60.109505	51.173843	88.7529	87.25257	109.149925	68.85989	51.282467	45.715164	79.11802	75.64543	82.78763	61.807358	64.23604	68.78534	80.28734	76.16773	85.59502	69.65235	94.318275	111.14249	61.89936	58.500584	81.55724	46.02713	46.00859	61.768044	89.22292	70.50064	77.42569	64.63745	54.72194	63.577045	43.470577	34.564575	49.744545	40.98543	33.7634	51.056732	49.0562
¸ßË¹°×ÔëÉù´¦Àí (585).mp3	5.538633	4.6884274	4.0020084	1.0479083	8.73933	9.86528	0.00012514	5.3210177	7.1517363	19.855766	20.950306	19.721899	116.32716	109.84566	113.191185	125.940384	112.471176	112.7483	126.49654	122.32358	123.849655	90.45835	83.94357	79.2088	104.905075	94.07292	104.559616	104.62622	94.70116	98.098145	124.31717	112.92381	117.20652	105.10898	101.76842	110.5621	129.84784	127.549065	121.46828	36.66892	39.570343	37.272034	94.288284	90.09326	90.3282	137.30896	140.95961	140.09709	148.65115
¸ßË¹°×ÔëÉù´¦Àí (586).mp3	120.30996	128.56046	139.90245	143.7131	140.12888	141.20706	134.4728	125.08482	129.3942	120.12651	115.62988	124.22894	131.57074	126.716	121.24027	120.33441	121.08886	125.10244	130.15271	123.790375	123.88874	132.50447	126.588524	134.93124	128.09622	135.27985	132.31808	132.3078	126.799576	125.571365	123.92144	117.25523	123.09299	136.24213	125.25553	126.19249	124.85863	120.85807	124.66092	110.48093	95.07861	87.81769	126.31051	126.48721	125.9358	130.74995	137.71713	130.88074	127.57265
¸ßË¹°×ÔëÉù´¦Àí (587).mp3	81.671844	76.77042	68.74681	108.79581	93.01645	95.285484	87.466156	80.174644	76.98247	82.98628	72.46534	71.1757	99.67397	88.98953	84.67381	99.39188	91.3822	95.53181	93.53555	98.06592	95.70813	66.426155	49.84476	38.3126	58.822277	57.700874	61.336594	94.45502	91.30202	89.89821	114.32742	99.16677	106.707985	123.81005	108.780365	103.365814	91.500626	79.81058	90.29683	46.557663	69.16954	90.19595	128.552	127.11676	122.795204	126.119774	115.04505	117.32187	129.33258
¸ßË¹°×ÔëÉù´¦Àí (588).mp3	115.62265	106.65734	105.39864	120.055695	123.18532	131.84744	102.780525	105.631744	109.71698	124.14247	115.353584	116.56792	117.721725	116.84415	119.48532	129.51675	154.78975	160.64056	127.57868	105.711365	103.0421	120.16577	113.17675	110.716934	133.74875	130.46149	127.38797	112.04835	110.64611	113.22635	139.59015	141.02719	141.18668	108.01908	102.77602	107.71712	149.91693	144.77658	144.17436	100.51409	93.54833	90.7464	119.12665	124.62366	128.21735	77.99409	79.216156	83.14888	85.43022
¸ßË¹°×ÔëÉù´¦Àí (589).mp3	106.208405	102.17291	110.845764	113.29881	91.71291	102.80549	101.13417	91.74562	92.847015	88.279724	79.0316	88.69043	90.2761	77.58382	79.7748	91.890724	89.97073	102.385574	86.352516	76.26416	80.267395	83.18071	73.76752	79.115234	78.67532	69.65692	78.20128	83.60603	67.99882	76.23303	81.23035	71.06904	78.78831	74.977425	67.54037	75.49162	67.807915	62.34896	74.60541	84.529526	69.61568	73.89284	54.40496	51.71865	60.407715	58.790726	50.884834	50.24559	114.47421
¸ßË¹°×ÔëÉù´¦Àí (590).mp3	80.88609	78.02132	79.22102	98.90638	97.291336	109.915344	73.836426	73.26594	75.36896	89.493454	80.04672	78.449615	85.34235	84.17329	84.80985	88.94124	87.00723	88.53222	97.38585	92.20189	93.820335	84.77605	89.77643	98.35248	94.21243	88.53595	84.917175	112.50194	103.69786	112.40452	92.905365	97.602264	106.853836	108.59956	105.13185	99.166435	116.52879	115.109146	112.322784	102.36073	106.497215	111.97307	125.28319	150.30511	157.3717	89.67775	89.32093	90.30229	102.16619
¸ßË¹°×ÔëÉù´¦Àí (591).mp3	123.12227	118.992676	118.44309	103.10282	101.547806	111.960495	77.523674	79.732315	98.74681	86.43193	90.35326	99.48938	117.43114	102.8078	92.09633	134.95374	138.40385	148.76657	138.51869	124.91308	117.948944	107.44896	104.99534	121.73363	105.77391	104.54663	116.13922	87.55377	101.477	125.31929	140.90308	141.46852	142.99782	145.00041	154.10126	162.13841	125.37874	126.19835	124.13878	110.012054	103.1431	103.86035	124.695	145.27423	161.37831	138.40659	142.80298	148.29892	145.35007
¸ßË¹°×ÔëÉù´¦Àí (592).mp3	75.10042	64.6024	76.535995	53.967308	48.20369	63.840492	98.804306	87.89456	95.239624	49.432316	43.735588	44.047234	111.14003	130.70107	136.14093	98.57144	84.4582	88.29251	115.803635	97.35713	98.985275	90.56839	85.83028	100.917755	122.59381	109.80589	123.455894	56.186665	51.622185	52.168034	-13.283272	-14.793539	-12.401781	81.90938	55.09242	69.33638	32.03401	64.1373	108.86675	12.120819	8.071491	3.1549141	106.522514	88.89433	99.786316	16.756868	14.291475	10.054501	49.16244
¸ßË¹°×ÔëÉù´¦Àí (593).mp3	106.23514	128.6092	137.00418	55.1581	52.446472	47.374252	34.060074	28.859226	24.881458	116.53694	101.22756	104.954445	71.16873	65.086945	66.89499	66.192535	64.13644	65.91654	108.69714	100.141205	97.48875	88.06053	83.43034	79.84166	69.74212	69.50977	75.121826	80.29446	83.86325	104.41263	76.90023	60.11226	69.768654	44.542164	121.12079	154.26378	102.519966	97.91646	92.12349	89.35918	112.683495	125.45186	136.767	131.91551	124.26912	102.27843	111.24531	115.397644	45.626846
¸ßË¹°×ÔëÉù´¦Àí (594).mp3	99.77606	106.071785	114.826126	124.61496	123.25864	121.7329	119.4578	129.53961	136.82664	57.846775	58.721123	71.61349	61.58079	45.929893	60.813538	108.63934	102.53128	102.240074	79.4323	83.41582	97.7699	98.539185	85.929344	95.094246	101.33765	96.00253	100.53221	101.83664	100.520966	111.28012	100.25946	92.47691	97.29018	120.48984	117.981186	119.74368	128.10664	128.36859	126.95845	90.051254	88.08209	106.64079	126.46333	115.43747	103.7863	108.5515	106.9432	115.35946	125.515686
¸ßË¹°×ÔëÉù´¦Àí (595).mp3	125.91783	122.95784	119.71183	151.65247	155.93143	139.20119	144.73526	150.50421	146.74117	158.07408	149.49493	150.10876	160.31694	143.9722	123.044495	169.09863	159.65334	161.53363	132.60666	143.8505	144.33287	174.73291	164.35791	158.44885	161.6146	156.73135	136.2525	162.35916	158.77899	145.34236	135.21573	142.53496	142.15599	109.13078	117.37169	126.56814	165.38768	171.55	181.73163	158.12204	146.61752	141.11716	151.37375	144.1146	145.52289	138.25359	137.0412	130.17854	119.98616
¸ßË¹°×ÔëÉù´¦Àí (596).mp3	127.90226	126.994995	132.18878	128.537	122.414764	122.12707	53.892296	60.309082	78.99118	128.7003	126.04018	125.47058	49.41603	40.581566	49.43458	111.33319	104.07733	112.450485	75.203995	54.49402	52.538406	104.28002	104.94089	121.36308	126.43748	124.123184	126.22162	94.467514	95.62807	98.97776	61.40195	47.88171	44.658737	75.17856	85.00188	97.78302	105.51337	90.10416	96.0895	62.116962	50.877983	35.79584	140.18948	141.66458	142.22551	95.269104	100.236725	116.65985	123.881714
¸ßË¹°×ÔëÉù´¦Àí (597).mp3	124.64647	114.455734	109.67085	121.19023	125.99246	121.540634	104.149666	103.81517	107.65253	103.05655	112.49275	110.24489	122.918335	117.38054	114.07336	118.856224	118.69437	109.328606	113.84486	104.57795	103.40241	91.07097	78.51034	71.85802	84.03678	76.13869	90.5796	125.207016	123.556725	134.47484	135.43521	139.55525	139.31703	62.428314	63.55513	83.67596	113.67105	102.73227	104.538956	137.47845	142.518	140.56216	77.97451	75.847374	84.42108	97.156235	91.731415	80.36417	89.2437
¸ßË¹°×ÔëÉù´¦Àí (598).mp3	117.57373	125.942856	129.35788	119.66265	118.401215	122.022675	104.68519	98.64458	96.36878	106.93013	114.25512	117.00071	124.601234	117.6475	118.739105	103.95874	95.632614	98.27927	103.797455	101.62447	107.11435	93.53522	92.31116	102.75212	94.51584	98.15007	103.40372	111.74907	105.44661	108.03814	105.77376	102.15343	106.04165	149.66891	145.37979	141.37064	129.75676	131.19571	121.17665	136.56601	134.28052	134.97397	131.263	140.70628	139.88272	122.16698	118.08119	125.26269	135.75385
¸ßË¹°×ÔëÉù´¦Àí (599).mp3	142.89915	154.62793	149.10939	151.40337	139.39369	144.1146	121.16667	137.1926	160.37038	130.59406	138.1914	148.20332	147.64487	150.2382	132.21878	124.26982	126.158394	122.96306	112.85437	113.95433	112.096924	165.88348	156.22096	165.22104	127.753525	125.86357	130.32077	138.72197	141.42366	157.8387	131.51805	135.62363	153.05759	125.22956	104.403305	113.77684	176.1424	155.02078	154.72032	113.76108	116.93278	125.533394	130.0491	135.43524	127.4879	150.1047	156.5628	160.37912	124.2417
¸ßË¹°×ÔëÉù´¦Àí (600).mp3	114.95372	121.00279	125.04383	107.7626	105.899765	112.65165	96.24318	101.130356	102.13132	103.81358	106.59044	112.01622	93.4653	84.95685	90.2127	86.15822	72.96327	67.89483	57.982246	51.78933	47.825752	56.323547	45.68412	45.009804	69.19722	64.68492	76.98926	58.345985	46.695892	50.036446	53.21021	49.030952	49.242573	22.956963	24.680126	22.914248	18.505886	24.221401	26.30211	15.362271	17.644522	13.498882	9.898045	11.951849	10.996756	114.30484	109.1673	121.53813	103.81791
¸ßË¹°×ÔëÉù´¦Àí (601).mp3	150.37338	163.62943	165.06488	156.39542	173.18625	157.82773	143.82849	165.26794	159.2829	155.22314	174.04233	165.82953	166.15515	166.1922	157.00464	175.85117	172.26532	161.61417	154.27298	160.5875	165.87701	151.9455	162.61667	154.3829	169.93439	171.24693	171.94078	138.67844	168.95395	170.02359	146.1394	169.69847	182.77753	171.28827	175.39548	158.76346	175.39789	171.22527	174.1452	170.07675	175.30502	180.19658	166.4711	175.64346	179.41028	164.27753	165.5532	154.64534	179.78244
¸ßË¹°×ÔëÉù´¦Àí (602).mp3	163.69559	171.76352	174.51776	148.30429	143.40094	132.06024	172.34802	163.31682	160.37311	125.253716	113.16655	105.95305	130.5078	135.05519	134.89894	128.50043	133.86937	138.23318	127.670166	111.919235	105.01088	110.1913	141.3429	151.46097	160.64111	150.42792	129.04211	126.213875	138.55157	139.0035	123.28424	129.75404	138.42189	164.74089	155.50085	154.11981	149.4541	153.26953	159.66708	153.80328	141.1218	131.31366	161.91962	152.45554	153.0567	126.61178	132.3132	141.06326	139.01355
¸ßË¹°×ÔëÉù´¦Àí (603).mp3	90.81462	79.321976	82.73558	66.03566	79.04759	99.327286	92.4156	80.31143	79.821304	72.52398	57.655075	51.14627	77.40782	84.511154	98.954056	59.15158	51.963463	64.66342	64.958824	61.53859	59.439415	85.85813	84.30188	87.85321	78.64464	66.83141	66.75273	92.54374	72.467896	86.26224	63.836903	61.865387	68.96057	78.80284	75.837036	74.97528	61.219902	56.936462	56.512753	48.592392	47.325394	51.204353	27.118261	39.43316	50.364613	92.26112	88.62042	89.0923	98.921234
¸ßË¹°×ÔëÉù´¦Àí (604).mp3	171.51953	163.62634	169.46881	151.08514	140.2062	141.46365	151.51605	155.90591	158.3366	140.46696	130.25974	146.7328	149.8288	152.66107	158.40002	126.59332	130.58115	141.15945	141.51508	154.9177	176.2103	174.03888	152.33185	141.83755	147.21967	161.33557	161.65912	144.46991	159.63321	152.09973	127.78205	152.35117	152.89676	110.341125	116.22314	138.62273	151.44649	153.33041	151.06665	128.08316	120.953445	122.98494	149.32819	154.78583	154.87714	116.55323	105.977615	115.31446	120.274704
¸ßË¹°×ÔëÉù´¦Àí (605).mp3	125.71611	128.15271	134.06909	139.78688	132.18567	121.66591	99.60466	94.70116	96.10602	117.39723	137.74721	143.0026	138.24309	141.34018	148.54428	117.94522	125.87958	136.68314	112.44794	107.7085	115.63823	109.85866	115.52583	114.082	139.3165	144.33981	142.56311	119.423355	121.18945	121.83912	134.06137	139.8184	141.73682	130.99048	132.10268	126.2216	126.40907	133.53955	126.680504	135.50049	130.81793	119.1555	135.15143	139.0519	138.68243	91.3562	90.339005	92.98616	138.30365
¸ßË¹°×ÔëÉù´¦Àí (606).mp3	154.12395	130.77216	115.19914	125.457466	122.82838	118.41005	129.92108	131.376	127.74997	163.69179	157.29312	147.91454	137.78137	128.75996	132.72139	142.41605	132.79439	131.9253	134.60269	132.00986	122.747116	121.4503	135.67725	136.3435	127.84139	133.64784	131.97192	132.63318	127.19223	130.63481	136.94229	144.62894	135.39389	156.46852	156.9143	150.32486	135.90836	136.06973	138.57964	145.23749	144.22192	135.16214	145.52481	139.07141	136.1454	138.77287	147.35953	145.81577	124.165665
¸ßË¹°×ÔëÉù´¦Àí (607).mp3	125.2084	125.567505	113.0376	93.67255	98.56333	99.45346	112.74827	113.561874	108.68377	103.57358	98.97867	102.6351	97.92664	109.2614	116.82988	117.59944	110.219315	102.864975	126.01552	128.58125	126.00224	93.517715	99.30591	105.23212	118.06822	117.58488	106.90883	134.74503	142.36719	140.37555	151.42809	147.54285	142.89603	140.3919	127.00549	110.847244	137.39325	135.1206	130.71304	137.17334	146.06187	140.09442	144.80647	153.91344	146.64178	129.08286	140.14755	145.96031	137.11938
¸ßË¹°×ÔëÉù´¦Àí (608).mp3	146.29825	153.27911	158.69138	159.39871	155.95016	155.1773	166.14761	163.13165	154.60681	145.69125	136.25897	137.17285	133.40614	140.22488	155.10004	136.71509	145.89409	152.79112	135.60608	134.77438	126.58794	155.8764	147.49332	136.1091	139.22842	146.35303	133.72623	141.96353	151.15808	139.7638	139.29474	138.48877	138.60867	165.96713	152.91571	141.29	149.85236	141.66794	131.89972	151.34137	146.13235	144.55374	147.90869	151.3456	155.5475	135.38406	128.72726	125.44912	126.31134
¸ßË¹°×ÔëÉù´¦Àí (609).mp3	128.871	133.28874	138.21036	125.53023	128.84055	133.83752	68.66661	63.46115	60.25829	131.1825	129.44395	125.87281	137.93837	143.47525	142.38664	115.36031	117.56119	116.58712	119.008995	116.2009	120.42702	129.88794	142.7243	150.06052	99.602264	107.87312	122.3778	144.0649	135.56274	124.06134	115.13051	123.2112	141.0777	104.61081	105.839325	106.0821	135.06	141.22827	143.9811	120.536316	116.30972	119.762535	125.45787	126.2112	127.71249	150.99426	145.67252	131.10147	133.6743
¸ßË¹°×ÔëÉù´¦Àí (610).mp3	82.81703	54.617355	27.19585	85.68796	63.441742	57.65241	79.834335	64.701355	71.30519	70.9153	59.6403	85.29207	84.5746	73.128555	100.05818	50.81236	40.30806	70.44218	59.42169	40.452034	58.13954	76.64758	50.922432	49.53205	74.15485	68.13753	63.281563	63.269993	75.26958	73.01286	71.507095	107.23781	104.5672	10.523893	6.227432	6.8735814	-26.686054	-27.30649	-31.53645	36.851547	23.632767	6.102912	62.941166	44.10044	21.937777	107.90261	81.30915	36.740505	88.21683
¸ßË¹°×ÔëÉù´¦Àí (611).mp3	81.25739	109.061066	129.48209	48.538033	43.769123	43.11605	70.085846	66.158356	67.003555	29.776337	30.12556	31.164497	48.802452	45.20826	44.792892	46.154984	36.874313	38.886894	152.16415	146.73473	133.64528	105.708046	105.24517	99.55373	91.49054	94.153275	92.08562	82.302475	82.02761	70.43683	142.12152	140.19278	129.17844	142.93799	150.397	139.58997	102.234695	123.45157	115.1164	120.55084	132.85797	124.64229	139.12657	129.88354	121.613495	150.59467	163.86537	166.99797	123.042816
¸ßË¹°×ÔëÉù´¦Àí (612).mp3	122.56961	132.21402	131.343	114.645226	109.252	114.22116	126.293106	121.991425	120.73973	121.77639	123.40115	122.557396	114.78534	109.15014	108.81648	126.872505	121.779015	114.160324	109.605965	111.12991	116.63873	110.48778	93.620575	93.045685	127.37531	121.25569	126.014465	122.6517	121.74069	121.60736	110.7026	102.245056	112.97805	115.74515	114.76988	113.70357	119.47451	116.78267	125.12007	119.86159	104.59827	101.25595	109.66709	107.00569	109.09602	114.29162	110.83029	113.311264	110.58008
¸ßË¹°×ÔëÉù´¦Àí (613).mp3	128.52274	118.860794	113.869	147.41086	148.62524	133.52145	116.16553	111.146286	110.22926	122.42395	121.30083	127.79963	114.27824	109.60924	111.21141	124.28408	121.69159	132.04816	123.72995	122.92706	125.748276	109.43947	109.674644	111.12639	128.58315	124.00028	127.69247	80.60635	82.356445	94.4984	125.3262	128.78568	130.7136	126.094986	122.39653	122.215256	134.62604	152.79819	151.16046	121.11303	120.18532	124.088905	115.7153	108.689255	110.173935	126.00157	125.66565	125.579544	124.260826
¸ßË¹°×ÔëÉù´¦Àí (614).mp3	108.516	112.72162	121.446335	147.5641	140.91478	135.63039	142.44652	143.82082	141.863	112.44939	122.1548	129.80852	154.0272	167.07846	169.83176	128.05435	143.68076	148.03754	112.347015	107.88554	121.03853	140.069	137.6005	135.48947	144.55994	143.93095	144.71109	131.95587	135.44019	137.54132	146.42488	146.53345	146.4733	137.03325	141.51675	131.93033	122.92119	128.0321	145.69533	143.57797	147.67487	145.96323	150.66934	146.29987	145.18988	99.84247	106.718765	116.386086	142.42117
¸ßË¹°×ÔëÉù´¦Àí (615).mp3	100.83139	83.31529	83.86483	148.73962	137.6315	132.23251	144.0958	140.66486	141.02304	142.57295	128.34244	128.28226	151.41214	141.5693	134.05399	118.78514	129.43036	133.51396	104.65872	108.13135	111.03075	126.11247	129.79102	121.94649	130.09982	127.53937	124.306915	154.84937	153.74586	140.05945	118.52823	118.74486	123.313934	99.24372	110.34488	118.99455	139.29996	137.5707	133.02002	146.79773	143.36404	144.5723	119.2843	127.96637	128.8998	97.85329	95.08359	103.57193	102.42079
¸ßË¹°×ÔëÉù´¦Àí (616).mp3	138.43573	140.95969	134.61588	118.35959	110.969536	116.7892	130.69579	126.5065	130.6478	115.78007	103.48973	111.30138	124.89757	113.526276	128.41513	135.48305	132.91705	140.48193	117.58871	110.53998	113.32796	126.8184	123.59596	134.04001	114.364	97.35449	97.14267	130.2931	115.68854	123.02818	123.63158	120.16124	125.6897	107.043365	95.879135	103.247696	137.79007	132.0643	141.74301	136.94055	137.29044	134.54242	124.88182	123.13448	124.18579	123.964676	129.44691	126.71549	124.004036
¸ßË¹°×ÔëÉù´¦Àí (617).mp3	44.929	55.40644	64.85341	52.88958	57.13348	60.251488	79.7108	81.382195	111.39837	115.89082	110.86343	100.23839	53.36451	64.49595	69.38047	-14.319929	-15.72776	-15.833907	76.1261	71.11096	89.00397	116.82077	114.20564	134.2677	135.48642	133.65494	123.00821	44.692554	55.98616	75.403885	61.41423	57.78058	76.59329	102.813156	70.028015	60.10129	108.773224	116.42856	125.936356	130.95654	125.274765	119.27988	74.410446	71.55921	78.68536	93.574615	72.22378	89.14694	100.39287
¸ßË¹°×ÔëÉù´¦Àí (618).mp3	82.63277	69.92847	67.74797	124.580536	120.34856	125.741875	108.969	109.72039	120.56435	124.90898	126.0994	121.200935	75.081314	64.38342	69.44599	73.726776	73.20261	81.93979	119.26899	113.87033	110.91031	133.6485	124.336426	117.151085	123.49674	120.668564	118.1178	91.410095	85.80369	98.17986	82.35597	89.71164	101.39351	130.54236	139.25864	152.51477	123.84952	122.5444	130.2875	106.51705	97.531845	106.896454	121.86053	119.18381	134.29071	89.01049	79.66476	84.443275	74.52359
¸ßË¹°×ÔëÉù´¦Àí (619).mp3	146.88501	147.11871	138.6835	129.8271	138.7222	141.37347	146.5722	148.93234	143.53946	131.30667	137.87128	142.39958	141.39357	145.75748	151.48929	143.24207	154.63046	152.2566	148.15295	149.42915	139.62549	133.85278	139.87833	139.02374	159.98114	152.0705	144.73999	127.567825	128.18567	115.326065	143.07579	142.18745	134.76834	146.78738	139.1118	127.5703	154.26567	143.97789	135.0003	139.78073	144.35477	146.64041	148.83826	145.74689	128.14099	149.94618	160.57791	147.91107	130.59796
¸ßË¹°×ÔëÉù´¦Àí (620).mp3	45.555748	46.37114	48.382275	56.03189	70.71878	82.27745	28.572044	43.75145	53.20568	76.112335	66.55475	61.21336	138.5784	136.97034	136.82208	103.87302	106.08616	113.84927	131.52496	130.91254	129.4425	24.323269	10.8858385	-8.356712	9.105968	15.167213	12.617066	68.615875	60.80265	65.69231	118.35159	98.641266	87.62044	46.604088	54.393745	77.594376	88.81377	69.39714	56.99803	63.4293	48.550076	29.847214	127.16653	123.85437	124.67619	74.30473	84.06962	96.66	98.85884
¸ßË¹°×ÔëÉù´¦Àí (621).mp3	111.89768	131.46173	143.35675	163.56335	157.71404	153.80884	129.31876	125.90119	130.8053	103.81514	103.24721	98.65546	155.96912	147.25479	136.70444	142.06339	135.12	135.2662	131.31186	144.85611	153.40834	137.30621	140.14047	132.98921	126.794586	133.35727	123.5815	110.110275	110.7233	108.7099	159.36594	158.54129	148.36969	118.721176	115.12266	101.79075	94.74567	106.5202	112.13939	131.19151	129.92369	124.18838	128.79529	136.42816	131.70016	124.11565	134.94101	147.79826	148.06241
¸ßË¹°×ÔëÉù´¦Àí (622).mp3	156.99503	156.53006	158.73166	140.51404	138.96236	142.23431	164.36703	155.659	143.49988	140.4231	142.8943	143.67476	143.99547	149.51566	148.31961	147.5765	147.71368	145.64294	122.40793	113.46068	103.73494	133.68863	129.17342	125.51701	129.70076	137.59813	157.44293	124.96025	129.6617	132.49771	150.5415	150.9887	138.16351	141.46841	150.25888	148.96848	156.11093	150.53577	155.36563	126.891	147.6109	168.42383	150.98999	147.98364	145.91812	142.06519	150.50832	143.99684	143.2693
¸ßË¹°×ÔëÉù´¦Àí (623).mp3	119.013176	97.68498	84.15202	128.57254	129.36302	137.5961	111.858795	115.09453	125.87477	123.99811	127.85503	136.43254	82.56337	78.57408	81.69786	114.45125	115.16193	118.82495	135.65073	132.64268	128.52145	107.30257	115.664444	130.99765	113.11767	125.65538	127.36603	48.963005	45.701126	37.776314	104.573654	111.58905	113.25571	134.66223	140.34526	139.17596	93.08824	96.91765	113.48813	136.79895	132.43373	136.9686	76.509254	81.43769	88.826996	125.13037	120.72664	108.76836	131.09282
¸ßË¹°×ÔëÉù´¦Àí (624).mp3	80.873985	77.22879	79.06996	96.63011	92.576096	105.081024	125.00339	118.08742	111.72458	103.23918	96.938965	96.183914	78.946075	74.606	79.49382	84.53537	86.394646	90.538994	110.26123	110.73593	108.93717	96.68677	94.84729	93.44049	90.363266	88.3266	92.378525	78.76051	79.33238	86.18834	57.770943	54.135925	55.516357	103.587326	93.23877	84.523605	82.48653	93.90465	96.876144	73.67705	75.24017	81.247665	104.06221	99.302284	103.107765	116.35304	121.19835	135.23221	100.46779
¸ßË¹°×ÔëÉù´¦Àí (625).mp3	154.229	146.72552	142.13733	147.41107	140.05258	147.20306	149.60335	154.2408	150.53877	146.37956	159.46434	160.08757	163.83163	161.88751	169.55295	170.2593	165.53448	162.86519	152.31738	160.0989	158.32764	150.12994	150.88072	136.60701	160.30037	160.84245	165.86945	162.5563	157.71962	153.29485	163.43732	165.32191	167.57857	140.81442	147.65277	147.24484	173.2151	170.3313	172.15958	161.17195	159.0976	170.56642	147.10335	155.26129	150.73535	137.1165	155.13086	159.7774	141.74916
¸ßË¹°×ÔëÉù´¦Àí (626).mp3	58.36927	42.859818	42.3594	74.9068	68.242065	77.63945	162.06262	151.37836	148.0237	88.834526	85.215485	92.242905	163.76697	157.16757	158.9519	118.60181	110.12493	113.557686	105.04494	124.16701	141.28743	103.88545	94.85809	96.3165	84.65869	82.67598	95.03162	115.400635	112.85441	120.57306	96.34119	102.23837	105.95111	96.64389	86.61711	87.86923	119.59158	104.83003	102.01094	119.70126	118.91342	106.11226	119.49312	116.24513	120.4377	86.52906	86.91069	92.23349	104.51708
¸ßË¹°×ÔëÉù´¦Àí (627).mp3	135.66638	146.25829	141.34634	149.84073	159.85114	155.98206	151.8437	154.49036	151.88177	154.20369	151.34908	128.52211	147.96976	147.87943	151.90387	120.31098	137.84842	153.88632	139.49606	135.78291	139.84924	146.6416	151.85129	146.19876	132.33798	144.38782	135.39459	153.69629	146.34961	145.84108	143.84332	136.79407	137.27646	152.04517	144.89066	144.67393	119.80791	132.02054	142.81747	141.2875	144.98029	145.09743	151.20609	143.14035	133.51404	149.75024	150.31137	140.26904	156.31749
¸ßË¹°×ÔëÉù´¦Àí (628).mp3	157.78583	153.75943	147.09503	146.11603	143.82605	139.25554	140.8218	146.34525	144.23015	154.78293	167.68402	172.23654	162.20108	161.42691	163.30658	138.13005	153.73642	148.32605	172.3604	174.39676	171.43033	144.27527	155.17737	138.52478	162.7143	156.90506	154.62173	173.9858	167.28079	142.63406	146.59836	169.56688	160.4682	153.85912	168.01021	147.67369	139.85193	163.92255	178.01149	134.13065	146.50606	145.46666	142.1701	158.74268	144.35034	151.09114	165.34082	168.04376	162.38174
¸ßË¹°×ÔëÉù´¦Àí (629).mp3	31.041256	37.10694	53.886124	47.46433	45.5192	59.770355	84.12085	66.311356	60.621624	128.58463	81.09198	61.49281	143.70729	118.90677	90.08496	136.02658	146.20093	153.27057	145.08893	144.42758	126.550095	145.87646	156.37656	144.15823	174.02986	164.71133	141.76236	130.5507	119.3145	112.6401	111.50549	109.94812	122.20206	154.17517	159.65501	158.35237	134.27118	137.11934	147.95975	141.61725	141.26321	130.36781	131.26451	132.35376	135.30066	92.51451	105.920456	118.471634	148.75009
¸ßË¹°×ÔëÉù´¦Àí (630).mp3	136.36862	137.07417	136.23975	137.32843	137.24261	134.18471	141.10638	145.57379	154.46295	169.81052	151.12802	146.92978	114.41395	132.14832	141.67288	128.83458	125.09917	125.26263	139.06067	135.36627	129.08124	156.5032	145.01901	138.02097	127.221054	132.76176	140.88368	148.32315	145.6076	140.95917	126.155136	133.25095	135.85056	145.76126	144.80466	139.56699	154.61649	144.10585	133.38223	145.92877	140.6193	140.16655	149.73901	145.15259	136.95485	142.04617	140.60052	137.51828	138.9271
¸ßË¹°×ÔëÉù´¦Àí (631).mp3	125.179245	123.876724	128.1536	118.61124	116.63745	119.66522	129.5924	138.96988	137.47565	149.49615	148.08981	141.6874	73.44046	67.27118	66.04164	130.67552	133.33948	134.35403	148.42215	149.62656	131.5581	138.82745	137.8833	133.61691	145.45172	145.57063	140.24667	149.51077	152.76056	133.36546	119.063995	127.9706	127.62396	119.97726	112.82922	114.24608	122.85585	130.84088	135.3113	132.88275	131.20496	138.33058	88.37585	90.19713	86.30394	143.98517	144.7573	141.86346	122.98483
¸ßË¹°×ÔëÉù´¦Àí (632).mp3	90.649475	86.06776	88.57651	117.244705	101.65341	100.27127	67.339	73.12106	81.46571	61.633713	57.11651	60.489014	40.487587	46.98491	55.559788	59.87532	62.37484	74.26957	63.45889	59.692368	63.478035	99.11215	89.20761	88.67582	71.11279	77.42349	80.87032	82.28476	75.36568	75.66124	80.1156	87.66368	84.9973	84.335236	86.61078	87.4375	89.094215	86.55477	83.402695	91.020424	89.76495	90.507996	86.7023	86.94559	85.113014	85.12854	89.79753	87.563255	95.24625
¸ßË¹°×ÔëÉù´¦Àí (633).mp3	131.89526	139.9303	128.89801	121.55133	132.4306	126.87587	104.36846	91.49675	89.59949	133.93112	123.15852	113.3862	128.51382	125.39608	116.14368	121.950485	123.72826	123.474464	131.24779	123.8457	121.87162	141.05997	132.81546	136.94414	140.36987	137.28787	146.3848	131.74048	126.95065	125.59223	101.63721	100.79903	104.12422	137.28253	129.51993	122.529625	141.2085	138.88821	141.00473	129.34618	131.42761	132.37634	121.428185	126.4773	129.57732	130.63538	123.42439	123.800705	128.22684
¸ßË¹°×ÔëÉù´¦Àí (634).mp3	117.26012	111.977325	136.1868	134.76959	113.684784	128.15239	119.4805	97.06029	107.74081	116.11336	99.669174	120.93852	132.28534	101.35983	105.51384	112.671585	98.29628	121.452	99.24608	81.806625	99.75284	146.20688	129.44154	138.24751	128.47543	128.79733	142.17947	131.54695	117.75388	126.997375	120.7357	121.077095	141.6413	143.76143	127.22182	124.14609	141.158	122.9236	127.9346	132.4144	125.22467	128.95815	131.07773	115.253914	108.450676	125.55632	112.408226	103.22972	129.46039
¸ßË¹°×ÔëÉù´¦Àí (635).mp3	170.30151	159.7616	141.24619	150.2109	149.8164	145.05547	108.87565	107.12695	101.48514	109.34563	114.27251	115.1754	154.65721	155.83336	163.12616	142.19872	139.87506	138.81726	166.33359	155.67474	157.61151	142.35217	137.98314	142.67155	121.30487	113.255585	110.563156	146.98776	133.26566	115.47514	178.74213	167.62961	161.31131	147.28532	145.56317	136.79956	136.60106	143.60504	136.1705	110.92726	112.241806	110.07356	144.23633	143.55118	141.84132	79.63802	81.45262	79.29811	87.4932
¸ßË¹°×ÔëÉù´¦Àí (636).mp3	131.43176	136.98587	138.54922	139.09346	140.53136	142.74002	141.05759	133.46368	134.71158	130.28488	128.4223	120.72545	121.49282	126.68506	128.57617	140.31006	134.56107	128.74306	142.50648	131.95648	127.74812	140.50961	132.8967	129.77354	144.3728	146.15549	147.36972	148.11186	161.04648	153.96368	121.94139	142.20407	161.96907	127.24689	134.48006	142.72595	138.289	136.275	134.21185	142.1472	136.90408	139.62625	131.87042	137.95203	140.57982	133.09662	137.77109	144.26491	129.51129
¸ßË¹°×ÔëÉù´¦Àí (637).mp3	93.62044	77.81329	79.10301	93.33656	79.70604	85.92706	88.6098	85.35371	110.33709	93.79854	81.410385	97.51158	134.14664	125.61748	133.93167	43.415207	69.07465	80.92297	95.669975	87.9028	109.37982	130.36415	121.08658	122.43924	97.365036	84.84387	87.439186	108.76491	95.26903	109.54243	99.64085	98.51494	115.22348	106.80412	89.502594	87.69686	112.376335	108.15657	107.93837	92.10422	92.49827	94.03093	115.17098	104.35216	116.77635	113.78276	110.03086	118.657684	94.11656
¸ßË¹°×ÔëÉù´¦Àí (638).mp3	102.07521	95.300766	93.881714	89.70062	93.23454	91.04253	82.370255	89.381256	100.74635	94.8549	90.97577	90.098595	86.00107	95.04469	97.60235	85.02609	89.09232	107.59979	95.56217	89.057526	90.85655	101.57299	85.30598	74.57858	95.70259	74.32032	72.41763	83.94446	72.36846	68.25745	92.0291	94.167725	91.6801	115.39401	109.58554	103.76468	98.56915	94.466324	100.85044	76.97176	85.24225	87.55084	109.74986	101.85362	79.063484	101.08232	93.816666	82.50386	102.02487
¸ßË¹°×ÔëÉù´¦Àí (639).mp3	117.526024	106.03839	96.79513	124.021515	125.215355	130.82172	125.80986	134.02373	135.45033	114.85767	115.55873	116.15897	101.27907	96.336136	105.30208	130.62943	122.550964	125.051094	127.95088	138.93515	135.64255	136.00058	132.413	125.80752	156.83322	135.3836	131.87067	121.58062	130.17606	125.61206	141.91277	127.68021	121.518585	126.4717	120.20545	121.69572	124.33544	120.43202	124.04754	122.5597	115.805145	126.23831	112.70171	107.001785	111.10759	122.837875	112.231834	116.74507	108.21418
¸ßË¹°×ÔëÉù´¦Àí (640).mp3	105.76535	95.08891	93.14068	126.55391	127.305916	134.43916	128.6305	129.48041	136.76682	117.44096	112.68049	106.61373	117.88634	111.823044	118.02632	115.86522	106.08236	102.68971	122.8567	120.52391	123.288574	117.24693	110.70065	127.58707	146.98416	140.87659	138.05415	146.58333	144.97719	154.90054	146.60846	134.71481	137.38312	125.1306	126.39973	131.07593	116.21519	114.324554	120.34871	127.31683	118.85513	120.571915	94.235405	95.63159	102.04462	109.913055	109.21008	130.12338	105.73033
¸ßË¹°×ÔëÉù´¦Àí (641).mp3	91.86446	102.75986	121.83494	76.96199	88.68033	83.67952	7.3340883	10.930455	13.885666	77.04446	66.97653	81.362305	122.723145	121.53676	112.7457	137.39551	77.49921	55.531242	130.97424	142.54562	145.61606	123.93778	127.560555	125.071434	57.25107	65.17476	103.46529	123.03342	97.943756	91.788864	127.97178	123.54136	118.149796	116.42275	122.07205	125.47785	127.34204	126.89331	124.934296	0.6389971	5.165347	20.848248	156.88101	106.83031	84.43506	152.12338	157.89174	141.64026	110.40636
¸ßË¹°×ÔëÉù´¦Àí (642).mp3	128.84738	123.285446	120.88434	150.82257	143.97746	147.85147	109.64879	103.43622	110.7386	104.03237	111.32585	128.80472	125.35835	119.41325	129.22458	108.591446	92.81421	95.34686	142.83517	151.1763	158.9499	123.57524	117.469505	113.70813	91.00578	92.15249	95.148926	149.93744	148.6782	148.3652	132.91905	140.53656	154.69772	99.255875	89.69931	94.77784	133.57263	135.0332	138.9633	121.31666	127.612495	139.6781	142.84775	143.56956	144.50272	121.53345	106.43646	104.21088	91.530304
¸ßË¹°×ÔëÉù´¦Àí (643).mp3	139.13002	151.7185	153.9821	145.99097	144.64948	137.9873	143.00525	146.23993	136.2825	1.0262942	25.929703	54.012527	12.304884	11.741714	7.2166586	145.13437	163.97504	147.40671	18.158875	27.672432	38.253727	125.58392	133.15088	136.47972	101.29234	87.2676	82.37477	133.9314	144.03351	152.19841	169.055	170.03629	168.34982	146.44989	159.54097	149.07121	149.48904	155.61719	145.1406	65.29137	60.405273	51.12787	162.89966	170.55798	177.96278	6.693633	8.104	1.6075144	54.071815
¸ßË¹°×ÔëÉù´¦Àí (644).mp3	131.09143	134.98111	141.25735	145.8115	145.88824	148.4675	139.10944	137.63544	142.83139	151.66069	141.59161	143.38792	149.23349	143.91272	143.31122	140.83267	141.36508	146.85583	147.20676	138.67653	130.30606	153.853	146.26105	144.56517	155.58743	144.27551	144.57852	137.3883	143.7289	151.70804	139.03882	144.1195	154.69801	137.9475	130.58253	130.03032	162.10068	144.73843	139.23558	142.05077	129.2369	124.32941	139.80618	143.92053	145.6489	144.68658	134.93533	125.41203	146.66919
¸ßË¹°×ÔëÉù´¦Àí (645).mp3	129.5661	129.37735	129.38486	124.173065	125.55557	120.18487	93.776215	88.67695	84.752625	44.0841	42.815495	65.20455	9.087169	5.1751924	16.027914	48.763268	36.92549	57.285797	0.9128334	-2.98483	5.2750807	97.16402	81.04271	93.54201	44.163124	43.666626	38.35913	75.87538	62.1284	72.42206	73.68499	75.37313	69.07431	55.77707	39.914608	57.596756	64.12693	61.208035	79.1456	91.2767	90.144424	86.07309	67.20399	78.62584	85.84102	103.59612	86.131454	91.59074	115.10614
¸ßË¹°×ÔëÉù´¦Àí (646).mp3	123.38718	125.38797	122.60482	135.07355	131.73824	125.29855	133.86095	130.23071	122.880844	137.88535	134.37704	135.6479	150.34581	145.78754	139.87125	142.24043	142.0867	148.47676	149.32611	137.20325	123.55264	129.89749	128.78311	131.11414	118.02692	115.10257	115.227585	117.43785	118.27525	114.61347	137.64552	142.62631	150.34512	140.17825	134.9766	130.7709	127.73715	134.59357	140.6068	142.95651	141.28421	142.77817	151.54018	148.08102	149.18976	140.68103	139.89328	137.46768	121.65502
¸ßË¹°×ÔëÉù´¦Àí (647).mp3	86.742714	91.89108	119.66902	115.866455	99.29187	96.504456	107.908394	104.264915	116.06562	119.661865	122.819336	131.19499	87.08559	108.3392	137.26456	125.353745	130.64415	134.22183	115.01706	124.24576	134.4653	121.70616	103.59986	99.33255	119.419	124.6396	127.423874	85.72357	93.22241	110.568245	94.99277	100.37033	110.43433	120.91272	114.74803	112.59592	125.54915	118.7728	111.21855	98.51316	91.44411	105.857	99.585785	87.93158	84.62294	90.541176	76.62946	76.30726	86.45676
¸ßË¹°×ÔëÉù´¦Àí (648).mp3	153.61798	140.6176	141.01013	118.21411	116.57298	128.17645	82.147316	59.887405	62.97512	112.79465	102.73408	120.866974	98.5105	78.318146	79.99526	117.67285	111.86316	127.7215	109.38611	104.288414	112.53628	96.635895	100.607864	100.05783	133.82999	124.480705	131.51889	144.29709	130.87238	136.98785	137.1723	127.56719	143.21371	119.53163	103.922714	113.98128	85.72697	69.80237	80.09656	120.333694	106.02574	116.68263	101.10654	113.091965	123.26468	151.27928	139.02135	142.21973	128.41428
¸ßË¹°×ÔëÉù´¦Àí (649).mp3	133.01474	134.0763	144.423	126.98097	132.30939	131.22055	129.83218	130.80307	135.147	127.08641	129.5661	133.32199	124.959305	125.044785	126.824585	133.61813	137.91423	145.19725	139.6117	142.56537	143.20476	133.1619	133.58408	137.84586	148.69276	150.29477	150.27481	145.43176	135.04169	135.53479	133.06828	132.41086	136.70087	125.7021	122.15878	131.6727	133.78568	134.54025	135.73499	133.0599	123.956894	108.391014	70.76384	76.30374	83.568726	139.90665	134.14494	137.97675	135.30096
¸ßË¹°×ÔëÉù´¦Àí (650).mp3	100.34717	103.566315	113.705536	81.05777	81.1849	93.06069	98.45235	103.38115	109.580086	100.400116	99.695724	98.085175	101.75107	101.5827	107.54782	136.70569	143.25368	145.88757	119.54011	118.176956	119.64189	112.38988	110.22833	118.1653	100.832596	97.340164	99.14841	118.7101	119.24545	119.47191	95.94131	90.605286	91.59804	118.62921	114.3058	114.42914	104.35069	103.85585	111.892715	118.10539	110.6252	112.03203	102.76072	94.84735	93.52443	119.24153	118.36712	120.06125	108.43976
¸ßË¹°×ÔëÉù´¦Àí (651).mp3	143.91359	146.56454	148.28488	97.03506	105.658134	105.33919	101.97345	143.43744	145.25098	110.37302	90.52568	69.76729	105.41967	135.27658	139.30487	110.90068	101.453064	88.436066	95.03173	95.43505	98.27653	99.74403	100.04934	104.48636	103.79068	97.80814	90.8038	115.285995	108.297615	110.54992	126.163315	112.56953	116.832306	132.81223	124.91873	123.33627	122.37634	118.6916	118.46588	132.72527	142.6159	152.65433	122.260284	120.54678	131.28346	105.40663	114.13613	118.68599	120.10895
¸ßË¹°×ÔëÉù´¦Àí (652).mp3	140.13051	136.59753	131.6818	138.23958	139.37823	138.88434	139.79825	136.54318	139.45496	141.13013	145.29555	139.83435	142.92966	143.21808	136.11105	120.06919	131.649	141.36993	140.7731	142.19016	135.95305	108.92577	114.04404	127.153595	98.4662	99.57237	109.74544	90.606285	103.22503	114.12825	83.050514	94.33354	107.401184	105.16994	100.94481	97.005035	136.43228	105.65204	93.32257	152.55463	136.4827	127.59053	135.01923	140.91408	145.33823	145.80835	150.02098	155.0615	113.581345
¸ßË¹°×ÔëÉù´¦Àí (653).mp3	82.06807	82.21864	86.743774	65.32997	71.15686	79.95663	43.530067	56.819138	71.50018	26.24599	37.062958	49.796013	52.24995	37.29956	33.03236	70.787796	41.507145	34.073036	88.22337	60.532364	31.807491	91.24329	84.03174	76.54204	92.32083	90.094025	84.70993	89.53438	93.494286	99.94313	116.936905	115.5921	116.97891	114.61931	114.71454	114.42671	125.52112	133.07161	130.64447	111.035934	115.49013	116.83482	115.96715	116.552605	119.96417	111.875946	112.020966	113.213646	118.84251
¸ßË¹°×ÔëÉù´¦Àí (654).mp3	121.25548	120.894104	127.15379	93.5692	90.28718	93.323166	105.51857	85.08275	85.92209	103.54344	103.86493	112.51844	128.5777	118.406586	119.06666	110.06166	101.46524	105.77244	124.75838	115.63412	119.051254	131.08875	120.09645	130.80005	98.853584	97.38988	108.28818	68.405365	56.282227	69.40991	120.65348	110.2001	109.3625	110.5869	90.70362	93.15532	69.346344	71.42552	91.37876	113.04843	88.565094	63.753433	25.02869	27.25741	40.641098	112.421165	106.670975	109.565926	114.756905
¸ßË¹°×ÔëÉù´¦Àí (655).mp3	94.79799	95.99798	109.66087	113.65242	121.5835	130.33467	75.39748	70.82567	74.85692	152.82607	155.82623	156.01779	148.52289	155.2479	164.36508	126.05833	131.60672	138.07162	100.049446	94.67763	94.8985	138.45584	140.39874	137.9562	144.33127	134.00435	133.19278	99.343704	87.35597	94.77073	161.694	170.04977	170.34785	132.40446	146.58957	142.46051	103.68265	102.845795	109.80632	144.2339	145.07858	144.8234	130.16174	128.35492	127.49733	118.49681	112.092674	120.57726	143.84283
¸ßË¹°×ÔëÉù´¦Àí (656).mp3	47.746582	67.03554	68.41284	88.97871	71.88387	40.88517	134.73698	128.10013	129.94359	122.37181	119.38139	113.08232	132.99033	134.31424	132.67632	62.817837	63.045273	60.562706	11.270197	14.822957	12.828453	29.618084	24.083164	22.419182	112.6958	144.69331	158.29665	82.94079	112.31854	131.27437	104.55636	104.98436	99.45337	58.976322	49.915695	48.641106	22.291382	23.124956	17.945356	84.670494	86.29756	90.000275	82.30319	82.430954	73.64141	73.32205	81.76129	83.60306	81.266594
¸ßË¹°×ÔëÉù´¦Àí (657).mp3	144.2483	146.13632	149.47234	121.89931	121.80592	129.98372	141.68695	137.10403	141.79227	128.0271	119.01297	113.913666	145.48035	137.36693	137.97876	136.42987	149.1464	162.9346	157.73985	161.64182	160.33182	138.58914	133.7238	142.67383	139.39069	133.5198	139.00027	145.7067	140.81995	138.72977	138.81384	125.200226	127.39303	141.84688	134.15665	129.44487	146.5939	140.15892	136.29776	133.58849	130.04321	130.91368	123.56001	124.31714	131.7537	110.53389	94.79849	91.78024	138.61673
¸ßË¹°×ÔëÉù´¦Àí (658).mp3	154.1688	150.68398	153.23651	138.46062	132.96663	139.49863	125.64814	145.59756	150.01477	124.70749	119.68976	128.26633	123.33367	115.77814	129.55109	127.86737	121.89845	143.07614	110.28441	117.3773	132.71954	137.8654	122.2659	117.73294	103.370575	102.08391	117.52664	135.78055	119.05936	121.70474	129.33842	128.31848	125.78732	121.475845	116.727486	123.28901	127.53908	121.24544	123.81169	131.87299	123.304245	127.76062	123.300934	107.311646	104.360214	96.25	88.80176	103.36191	98.91037
¸ßË¹°×ÔëÉù´¦Àí (659).mp3	146.20695	145.33199	148.91565	127.86992	128.3543	125.43668	139.04791	150.95885	162.36954	128.00177	141.45366	146.70563	151.00528	154.17102	154.90079	132.2875	133.04417	129.33661	155.7246	145.8981	146.48553	134.42099	140.96048	137.00882	137.63438	147.77641	147.83945	138.6153	148.5125	161.52481	158.86998	155.09796	150.33948	159.84097	150.67781	156.50824	172.58495	168.15393	167.28397	171.97809	168.93565	160.69026	169.83115	165.33737	161.95682	131.7594	145.44362	154.60834	142.99245
¸ßË¹°×ÔëÉù´¦Àí (660).mp3	142.22377	141.50298	135.97769	137.23781	148.319	155.38467	131.46738	140.09825	137.69815	166.08739	166.0635	167.44855	138.12172	147.3979	146.59647	157.08698	152.54895	146.68762	153.08762	144.9838	140.16562	151.96632	149.30077	136.05313	120.66472	130.31587	127.41745	165.18677	160.27643	146.43774	167.92844	164.99422	165.24176	137.0992	119.26213	113.96593	117.726776	123.27391	124.57939	126.7636	121.1965	119.69711	130.16364	130.84634	131.19687	142.77383	150.93036	156.42392	136.02124
¸ßË¹°×ÔëÉù´¦Àí (661).mp3	70.347305	72.33774	80.425354	83.74678	85.68763	93.73964	111.04816	108.20543	114.55934	121.0128	115.4182	110.4642	86.22124	86.37698	86.15408	94.51277	88.533264	85.90131	93.535126	98.25291	98.56768	105.44354	106.00026	105.44354	85.85047	85.01282	85.51131	90.83623	93.20532	108.69684	91.46165	85.74899	82.772064	75.32881	69.235504	71.87135	78.04937	77.42739	69.42822	69.66304	72.47905	68.933876	80.99754	85.612305	89.204025	80.42738	77.69624	83.06041	66.17056
¸ßË¹°×ÔëÉù´¦Àí (662).mp3	114.89241	113.43966	120.25564	107.89763	94.09769	91.25412	144.37817	140.87979	128.5404	111.204765	98.12633	91.19753	111.99284	104.70517	113.76117	130.28229	116.432465	109.646454	129.11363	140.8368	133.26949	98.27477	98.19494	103.65071	123.478294	126.94802	123.064316	135.28555	131.52814	130.0887	153.2091	153.95193	146.14746	116.11665	113.067535	115.17378	125.35393	122.62906	123.87593	98.996155	86.832504	85.34506	112.11034	111.740204	115.10545	137.88739	144.6501	145.86275	125.06336
¸ßË¹°×ÔëÉù´¦Àí (663).mp3	127.56582	114.81715	118.04147	129.0055	123.83754	133.20844	146.4295	127.501686	115.43216	173.82193	172.21399	172.1206	162.94336	160.81181	160.98076	136.39455	135.85645	132.92572	148.25969	138.83768	133.95491	126.818665	128.14732	129.63655	123.23325	120.73239	122.64821	150.71274	164.01764	160.69403	162.04135	157.14795	160.12354	99.98463	100.24292	104.27402	110.11496	110.48486	116.64712	110.67009	132.47684	140.9	150.83173	140.86993	123.68123	123.21173	139.06802	163.80145	158.96274
¸ßË¹°×ÔëÉù´¦Àí (664).mp3	154.43613	144.5662	148.20651	108.15675	103.43367	107.7498	98.10841	97.58859	102.62231	73.42018	69.91564	73.7148	59.212364	48.574432	54.04876	48.826725	45.020554	48.10852	49.26796	41.238976	43.0519	89.8338	90.44909	95.38829	68.5797	66.19751	67.58113	59.76709	46.42253	43.709976	77.09981	65.14794	72.16017	115.13402	107.61807	110.74869	136.46783	155.2445	163.23888	155.29584	150.12735	153.59958	142.14061	128.46344	121.30661	116.64865	110.39935	106.050415	86.05643
¸ßË¹°×ÔëÉù´¦Àí (665).mp3	84.59387	71.156784	72.8049	116.35147	112.45705	124.57837	111.42805	106.671844	102.45256	129.03096	124.57388	124.40552	114.04041	109.25742	117.35599	118.54026	103.666626	109.92638	90.44901	75.35093	85.27246	86.29274	79.825226	91.55934	145.08308	132.66763	136.80463	74.736435	46.345116	31.61566	115.35159	103.27355	110.11192	112.39909	106.8457	116.091034	96.72655	87.28652	101.033875	95.48278	85.0077	94.273285	80.37465	70.76001	70.37438	94.184006	84.94083	63.16732	134.37375
¸ßË¹°×ÔëÉù´¦Àí (666).mp3	48.0231	42.780235	38.65447	127.62332	113.9529	117.2695	114.62512	118.29593	128.45416	77.51439	72.17601	76.123245	44.294548	46.32206	49.987263	28.374384	21.315018	15.508412	64.021164	59.395004	74.60237	121.40814	105.89329	113.8214	58.012703	58.944595	58.928314	73.475	74.025986	73.4152	106.85202	90.7668	98.87538	87.917534	78.12797	68.08173	34.55143	36.88526	37.664646	55.076176	54.005768	47.869568	110.1845	117.48213	125.659515	21.151588	14.179343	10.934175	19.066639
¸ßË¹°×ÔëÉù´¦Àí (667).mp3	97.96289	75.9644	65.23218	126.98161	121.02897	114.52456	133.99347	128.44968	138.33334	157.54486	147.96698	142.7945	144.90582	143.93369	134.42404	119.72582	123.66543	123.3488	133.14555	128.15039	128.70837	127.011566	128.86185	125.79794	134.79826	139.24725	135.94073	134.80685	133.81337	127.613556	137.55344	140.32162	137.72809	145.88113	143.97696	134.53564	144.53864	136.85492	125.131454	129.84206	127.99403	124.26349	105.6205	112.46095	119.52336	134.20355	125.78502	126.11884	136.6264
¸ßË¹°×ÔëÉù´¦Àí (668).mp3	102.843704	87.0446	90.26672	119.04996	114.68484	106.189255	24.383131	25.916374	24.116272	137.35918	120.72705	123.829834	146.74142	134.88123	143.48087	140.55617	125.40535	132.35994	96.75039	85.896835	82.22525	116.36518	92.365875	94.342285	94.46424	72.70393	80.13838	134.32819	130.59117	129.32162	76.989655	69.82631	92.15388	99.903885	97.50345	98.143425	124.631195	128.32297	120.43848	129.14473	127.19025	125.86118	124.91847	119.97017	113.27643	142.84303	139.9352	143.63553	126.71774
¸ßË¹°×ÔëÉù´¦Àí (669).mp3	88.962616	62.958824	69.034	62.610733	60.602608	57.654884	116.30142	101.21239	114.08115	9.77914	7.8908014	2.5175872	52.511665	29.669573	24.027065	13.907345	22.16133	25.73664	27.851213	25.85672	24.942291	24.06316	25.755886	25.6539	16.44215	8.241293	-4.164644	4.2169194	-1.9011259	-10.760898	-7.7443285	-1.2942847	6.140278	158.65495	154.36647	137.79147	149.97778	160.63315	148.70499	148.66962	155.20746	146.82585	154.83096	153.39069	154.54065	145.56163	142.13383	129.45392	139.7153
¸ßË¹°×ÔëÉù´¦Àí (670).mp3	149.9129	145.58011	133.43472	139.01395	131.30753	133.2741	129.78458	121.96013	137.61613	139.6004	137.07455	142.99983	145.67944	141.08981	140.12842	117.23067	118.1048	123.46266	143.31696	142.47946	134.61093	124.569824	135.96426	156.28542	115.59772	112.56238	116.2453	137.1697	150.19254	163.72975	132.50882	139.29987	140.54068	143.09471	160.55582	152.92075	163.94763	145.4172	153.06906	144.38882	142.79605	153.59692	135.45966	145.64008	143.56561	131.39218	133.95119	125.92085	152.16138
¸ßË¹°×ÔëÉù´¦Àí (671).mp3	158.4143	153.52322	146.4295	124.915955	134.9089	146.53351	115.73132	132.71445	138.98676	131.27615	133.28471	144.31479	121.03748	113.58995	122.633575	154.58371	122.2678	103.489746	169.19368	143.51016	115.10542	143.13586	146.34756	140.71771	139.28885	145.7461	149.34561	123.52763	123.70233	123.27455	178.18555	183.38307	170.38867	161.94196	171.0683	175.58578	147.23123	154.08298	152.36691	139.69969	143.4578	144.60336	155.45496	159.14893	162.84802	161.41321	161.11943	153.12852	143.26183
¸ßË¹°×ÔëÉù´¦Àí (672).mp3	87.51738	84.34739	87.47179	109.41866	115.59729	115.210785	102.575455	111.48041	120.61857	111.309555	105.35547	102.515656	117.08052	116.61742	120.27956	104.08154	105.914154	108.73927	123.866005	117.52273	117.034355	106.87673	113.6792	125.68241	106.02199	121.9948	138.46423	118.19654	121.18224	125.2236	138.82635	125.88532	120.85402	130.26157	127.40095	127.43198	126.93341	116.80256	118.26801	118.14801	117.32204	118.23631	93.6904	97.23866	92.52046	82.046265	85.82204	95.562965	109.62489
¸ßË¹°×ÔëÉù´¦Àí (673).mp3	146.13365	148.9341	134.48239	161.0069	158.05766	147.1965	147.89873	147.76453	139.43607	131.32047	136.95663	134.15659	136.8807	143.70578	148.69647	144.67427	154.86182	139.20001	135.22324	143.28925	138.74278	131.08298	143.34021	144.6586	141.52112	147.99327	142.1341	145.79733	143.3782	129.1704	140.70332	149.70004	149.49945	131.04272	129.87784	120.05995	149.45801	153.6604	146.11266	156.84201	161.35101	155.1663	128.05818	139.4827	143.59149	146.45325	156.02719	134.84453	136.10379
¸ßË¹°×ÔëÉù´¦Àí (674).mp3	140.1264	144.53235	146.62329	127.86868	131.26929	129.24974	145.06808	141.01279	148.38557	110.862946	117.38069	128.3729	91.52093	94.40977	94.88723	110.20659	112.39336	114.90752	107.99794	110.010056	112.81708	113.51189	107.04256	101.76767	102.77341	98.91458	108.40126	89.21712	84.96179	83.70856	94.4319	99.22376	103.95036	113.697235	102.87656	111.14181	118.2394	110.414795	108.665085	94.6535	96.61853	98.70006	66.214096	66.61102	71.275406	94.852715	80.5569	82.76777	116.27378
¸ßË¹°×ÔëÉù´¦Àí (675).mp3	4.442061	9.936619	8.71092	129.88461	121.14603	132.75998	115.39725	98.259926	110.900955	82.92282	101.82948	93.16548	155.44672	160.75659	150.68863	152.45242	157.21112	160.79062	121.08633	122.19539	134.52106	135.85405	126.54556	134.14116	53.92371	49.138313	54.604736	6.662909	9.505377	10.047583	134.74329	131.59042	150.65302	122.10629	139.17009	160.85004	130.93875	127.227844	124.68227	140.51054	145.19827	142.59885	127.229965	112.20508	116.409325	130.49544	124.96817	118.496155	165.20935
¸ßË¹°×ÔëÉù´¦Àí (676).mp3	134.33823	126.945175	136.20134	34.04088	32.35431	43.673027	135.57956	146.54121	122.09526	105.944595	103.19461	110.7204	119.44379	118.20377	122.56862	108.80992	92.66644	95.07249	103.95334	99.56912	111.11104	141.1726	136.99583	135.01797	141.31725	136.04814	137.79825	94.381516	93.620804	101.3218	131.48532	95.02881	76.5387	98.57056	99.10302	114.53999	93.375	63.788593	59.58863	134.81113	129.93341	124.95491	92.70372	88.752045	81.624626	53.474052	51.978157	59.100227	131.96126
¸ßË¹°×ÔëÉù´¦Àí (677).mp3	153.59735	147.76733	134.66205	126.63218	130.06013	133.54036	115.42023	114.03061	107.53757	129.43597	133.08826	144.65646	121.45009	115.93233	122.49045	133.77554	132.96179	131.49435	134.32428	144.48276	142.12204	128.78546	125.3432	129.40117	42.499756	38.166725	40.713516	123.56552	116.01084	124.092896	96.806046	86.6747	88.15752	74.51346	69.71382	65.57778	68.65371	57.709167	59.167717	122.276306	119.9833	127.168564	136.75903	134.43872	150.12936	95.515045	91.46213	95.700874	118.9182
¸ßË¹°×ÔëÉù´¦Àí (678).mp3	120.17394	89.37358	84.72141	112.87453	124.149994	125.641594	113.89867	114.35858	115.32275	112.75058	119.68071	123.96273	95.53137	99.424545	104.012436	119.25051	123.07051	116.96017	129.94896	130.14465	124.38437	117.75807	118.1266	108.13009	129.88087	124.86033	112.8363	102.72158	110.87726	100.57855	126.86488	126.05283	123.18608	98.4651	95.54242	99.51226	122.83647	123.78641	121.329254	146.28091	136.16238	129.00226	89.909035	81.82557	79.18512	95.37735	96.409225	114.83373	118.423744
¸ßË¹°×ÔëÉù´¦Àí (679).mp3	126.023	113.321945	112.834854	111.642265	111.35414	110.82647	120.76159	120.07207	126.49252	143.76746	126.910614	132.84772	116.789825	116.24745	116.35395	94.9717	96.15491	97.672615	104.700584	96.41339	105.31625	101.43744	97.62456	102.12629	98.33878	89.2169	102.33182	77.68	68.22613	65.332306	74.669235	76.32274	98.06383	84.506836	72.17392	70.0461	126.95845	123.432846	137.74995	99.99097	102.04309	102.98248	115.42211	111.448265	116.844536	108.346825	104.81871	108.495636	82.72303
¸ßË¹°×ÔëÉù´¦Àí (680).mp3	93.00908	90.16594	87.74594	93.58579	87.10907	96.22687	99.84186	101.969505	109.61099	110.33937	112.77188	118.95009	123.17877	120.93007	126.20802	126.0622	117.736496	121.97026	108.29851	121.00368	125.296074	104.11862	84.81366	88.91292	84.66855	74.80287	85.35008	91.58221	93.30676	100.30852	95.736145	93.59785	100.39539	73.07036	74.71292	86.347664	96.62138	86.742065	96.296616	90.74214	108.41036	115.78947	117.49754	122.95994	122.66276	97.767654	89.041954	71.07886	41.099457
¸ßË¹°×ÔëÉù´¦Àí (681).mp3	141.8254	147.30591	127.86846	152.42126	146.95413	130.01848	155.12866	159.13724	153.23671	164.35687	167.43013	154.14597	154.09404	160.23636	146.61853	143.31653	144.4501	152.5265	127.343765	138.5101	132.15837	142.20285	156.3073	144.40501	145.57678	143.81342	123.024666	120.51728	125.92722	124.90393	135.41666	136.12607	130.06851	133.08527	147.20157	131.53458	125.852615	135.35474	135.67123	115.52847	125.788956	114.237564	116.78512	121.106766	120.53755	137.49063	150.06583	130.62537	174.14627
¸ßË¹°×ÔëÉù´¦Àí (682).mp3	152.92914	154.53362	154.1046	80.68433	80.333786	85.07852	133.95541	135.70822	140.88177	98.77231	97.06887	99.40181	120.98892	116.27318	107.19764	117.565125	121.76689	125.09812	146.4462	147.58562	148.21753	119.82703	121.57088	121.420555	97.45847	95.99462	94.66315	122.87018	117.43916	123.50144	103.300476	102.89106	98.66134	76.97116	74.21426	78.431656	118.8377	129.49341	134.39609	135.8645	145.03918	145.25647	125.34353	117.91661	106.525604	92.16873	97.62324	100.35948	109.09926
¸ßË¹°×ÔëÉù´¦Àí (683).mp3	131.80826	140.07845	136.56607	140.5628	152.08392	160.1293	133.84927	138.49162	145.44269	126.06654	123.67478	125.1924	131.236	134.03624	129.96039	132.67908	138.61865	148.41522	135.72095	139.87915	129.58347	116.49135	124.40077	124.45117	127.68376	132.73004	124.081375	137.56139	133.78671	136.05072	119.229385	123.87311	124.83232	139.40158	148.84421	151.17514	122.36389	134.62814	138.67981	88.668106	82.63527	93.27347	142.07164	140.02179	132.30205	139.10828	136.7088	145.3754	131.72823
¸ßË¹°×ÔëÉù´¦Àí (684).mp3	107.04979	131.95004	139.86157	130.22969	143.54095	148.0383	130.475	133.13757	136.80627	86.9832	88.56451	115.327415	148.7128	147.5002	143.61	119.03169	124.15526	113.238434	129.75893	135.2953	124.35823	119.88148	122.335075	115.363914	137.40088	136.569	136.99039	136.24207	133.84067	134.99028	132.92847	138.20108	140.83817	125.27765	128.10971	118.18588	135.90388	127.40358	115.456635	118.40076	130.84396	142.0635	128.30246	140.50607	137.15286	124.967	131.78532	140.52075	129.85707
¸ßË¹°×ÔëÉù´¦Àí (685).mp3	150.11108	149.91663	141.39853	127.5139	136.13487	138.99283	134.68556	136.17229	133.9767	151.63036	146.6955	132.50804	153.30078	143.82634	145.37073	143.24008	151.16237	161.54271	126.11516	135.30026	143.06113	125.69607	142.91672	145.09851	142.4621	149.07043	142.36887	158.87413	159.09412	159.23073	137.82523	151.95927	158.24518	159.97023	166.20735	169.75897	153.41396	161.07434	157.62086	151.87567	148.28932	150.05338	166.09497	167.47052	163.54965	155.3446	150.52174	152.27443	142.76514
¸ßË¹°×ÔëÉù´¦Àí (686).mp3	132.78012	141.36066	145.24951	166.00629	166.06	149.10817	125.98064	137.35077	130.84686	159.14424	173.9754	152.09433	127.86546	144.66887	150.30452	138.30464	144.63046	133.98071	126.01178	121.61726	127.8443	136.71219	129.6763	130.88474	138.53297	135.59056	131.89655	134.75882	133.94043	140.3608	148.46776	148.56035	133.18271	121.34305	130.21811	119.97921	183.21902	184.76494	177.81566	131.1807	138.22858	140.392	172.22137	178.62439	178.71689	130.54428	110.5683	113.01532	135.12497
¸ßË¹°×ÔëÉù´¦Àí (687).mp3	148.5896	146.45514	143.06738	145.45737	136.72841	140.9545	140.00446	136.19345	136.70453	134.91284	137.39682	140.40036	147.72998	152.78171	151.06851	146.8104	139.89305	134.3881	140.175	140.62363	137.62762	167.7598	158.13345	165.73322	133.57791	137.0464	134.3912	142.21538	138.75583	137.42938	122.714554	132.09003	139.4169	126.14129	122.62943	122.88735	157.50327	151.0008	147.31236	141.67505	148.94211	155.50648	148.07172	144.9413	126.11184	145.22981	145.98898	143.40631	149.82346
¸ßË¹°×ÔëÉù´¦Àí (688).mp3	139.38922	138.30746	132.50417	153.82047	158.7928	162.83546	116.699265	113.62176	114.24479	160.39578	152.75436	146.70529	108.86213	112.485725	108.49841	122.62838	130.49811	129.8778	134.70648	137.40463	146.6264	123.67428	117.191605	122.94664	120.20529	118.2865	112.841125	127.85655	140.23965	139.92963	144.64783	146.90158	133.55588	139.9023	144.84247	140.81444	149.14029	145.07843	134.20848	139.82637	144.51637	141.50989	140.29471	147.45105	154.1909	172.27835	161.86926	151.59268	157.73795
¸ßË¹°×ÔëÉù´¦Àí (689).mp3	127.22088	118.083115	114.007996	115.89972	115.894684	121.908585	95.83299	93.626854	97.27113	102.9402	106.92128	107.447945	113.26228	111.736336	119.18962	104.40344	101.92941	104.79841	115.462814	115.87688	116.110405	128.93005	147.32422	142.56812	105.15871	110.69112	112.181946	95.61452	84.94176	89.2793	107.18161	103.37953	106.74158	129.86247	138.01929	143.8268	138.41528	135.53311	132.51758	145.23364	133.34503	131.9372	118.37793	111.133865	104.74541	101.72173	91.774536	96.9337	114.16145
¸ßË¹°×ÔëÉù´¦Àí (690).mp3	80.786995	83.40115	87.37247	116.42087	116.943634	114.51531	132.5827	120.997894	123.18709	134.66452	120.87471	120.118706	148.47058	136.79564	138.67154	141.98792	133.64557	141.20804	121.11575	117.99948	123.968636	121.01276	115.775475	120.11708	129.26071	139.62961	136.62854	125.5496	129.17825	131.95216	152.61215	141.05803	144.90112	128.03725	128.33298	134.47902	142.08228	143.19179	148.10359	128.58463	128.5906	141.87946	118.47287	120.02146	118.89078	128.94019	122.34594	119.59552	144.71628
¸ßË¹°×ÔëÉù´¦Àí (691).mp3	169.06505	171.39908	179.97662	159.43356	154.99704	152.89273	140.56909	151.66943	162.28845	134.50327	145.73572	135.61832	132.57193	146.89938	163.30325	156.2674	149.72989	151.42136	150.88477	144.47836	137.92612	135.27792	137.8386	143.38284	143.8721	147.3665	135.38434	165.32428	150.50745	141.06288	151.94276	150.66907	138.58939	146.30844	140.40358	138.78763	144.31027	160.75455	152.53006	144.62961	155.3908	161.852	148.93938	159.32419	162.15256	131.46841	138.70988	139.75603	134.45146
¸ßË¹°×ÔëÉù´¦Àí (692).mp3	93.96231	98.87285	116.630936	84.735016	97.69641	105.88359	106.43359	96.25366	100.76474	114.09089	99.841805	97.56908	114.33058	110.538826	112.49063	59.69034	57.4646	49.943367	138.18492	122.31092	119.92882	66.99906	67.47641	66.93393	140.04617	125.29218	103.1362	110.190414	109.460266	124.743195	98.86406	102.80699	107.61973	130.8057	135.27585	134.96901	97.00037	92.01199	86.19534	85.084015	99.90814	102.294846	102.85698	110.25194	108.426155	126.74872	110.55615	106.86892	104.11626
¸ßË¹°×ÔëÉù´¦Àí (693).mp3	139.22021	133.81616	125.580826	126.40437	134.56488	145.99329	116.518936	105.06751	102.60913	104.70741	100.17871	107.89378	110.271454	104.953064	94.39021	106.27571	106.28041	108.0361	143.9788	135.20555	144.88757	113.42628	119.941315	131.69118	124.7904	126.77469	129.8038	108.942024	110.596375	114.1828	113.45122	117.82312	119.21098	107.523636	104.943405	108.587906	138.62411	132.81625	125.653435	126.35987	121.63602	114.92343	103.16602	97.969055	92.39695	123.69708	114.78767	100.15172	118.86624
¸ßË¹°×ÔëÉù´¦Àí (694).mp3	115.62266	157.77393	173.2774	55.485214	53.663773	51.192978	117.960785	104.281815	71.72333	148.36496	142.0213	135.03543	156.3648	152.6822	136.39954	141.56625	136.4089	130.4213	27.191593	55.872185	84.6284	37.93406	31.630558	23.86486	98.76996	109.557495	103.0768	166.52959	156.27238	140.021	29.930498	31.860416	27.670938	8.4640465	8.220731	4.549396	84.41024	79.20929	77.46884	123.28981	121.40743	119.48253	64.213135	52.166115	52.02487	144.62125	142.7286	137.82306	191.81091
¸ßË¹°×ÔëÉù´¦Àí (695).mp3	132.70282	137.13481	126.14265	94.65965	90.492355	91.726105	120.71227	119.61365	128.6465	101.62846	99.81775	101.66645	106.55476	110.73516	124.90988	121.7251	110.34596	95.560394	91.85483	98.55334	111.14237	120.452225	117.52	115.59396	95.204605	93.33438	87.12711	116.95475	113.3026	110.04197	110.87262	109.05051	98.92559	123.096695	116.59097	108.93254	128.27773	132.58319	128.3492	100.4209	112.87903	122.71442	117.20024	113.22377	114.30774	96.26439	89.86083	88.826	99.171486
¸ßË¹°×ÔëÉù´¦Àí (696).mp3	137.0839	139.99063	137.79997	159.2202	151.20776	150.24406	147.58627	147.20157	156.71057	133.27634	142.48831	144.89313	131.73367	137.67899	128.70306	154.90529	151.2886	138.51631	131.82675	132.09573	123.85188	135.20576	130.03883	132.0611	124.84796	123.54332	132.84695	145.39975	141.59296	140.16016	142.56166	140.19165	151.69363	132.67287	126.36984	118.01479	104.29109	120.75956	127.28644	145.42603	139.84566	135.99423	127.38905	116.62409	118.229454	135.16324	133.73392	136.2138	150.35736
¸ßË¹°×ÔëÉù´¦Àí (697).mp3	139.03058	143.47667	139.32254	115.57458	119.409225	122.9854	149.3367	148.44476	144.97263	134.00064	131.82394	133.79008	119.95631	122.48126	123.41153	135.7644	141.31097	122.9082	94.31543	99.36669	100.313995	123.76528	130.1929	126.96851	126.160065	137.07138	127.38431	136.12857	151.19447	150.3077	127.343735	128.31516	126.25093	127.52878	134.68341	137.34451	148.3266	144.21434	128.20976	104.89781	93.80376	71.91338	136.8732	148.37167	150.09433	125.90635	122.92366	123.53891	127.02617
¸ßË¹°×ÔëÉù´¦Àí (698).mp3	149.58089	141.46814	136.86438	156.02493	148.80875	133.12015	143.25308	148.65022	150.62717	144.95447	138.12958	139.72247	120.93613	123.5867	116.875626	139.07742	133.54135	129.96915	125.49124	134.50073	128.10239	135.74539	144.9945	152.19637	136.90042	135.31616	121.669685	139.90833	133.78056	136.65967	129.24478	127.443016	118.554886	122.793594	120.894714	120.67744	110.43277	120.772125	118.36781	143.59944	132.6929	123.24099	133.09116	132.26474	128.58852	133.86009	129.7976	126.61185	139.98877
¸ßË¹°×ÔëÉù´¦Àí (699).mp3	103.932915	110.51719	111.450226	132.52518	143.98007	137.31912	99.35736	103.2177	108.317924	113.795876	110.29759	110.79778	120.18884	112.767624	108.93359	117.63008	121.132614	118.21825	104.87679	103.08485	108.148895	96.92233	99.93451	111.15958	99.673584	100.36403	104.55014	123.61111	120.22075	118.97758	127.48665	126.275955	125.34056	110.50581	114.24103	108.15579	96.71625	104.1248	109.8455	111.065346	110.91049	103.76427	112.71359	120.45602	127.48345	114.135925	116.13846	123.619675	120.830765
¸ßË¹°×ÔëÉù´¦Àí (700).mp3	124.85106	128.39331	141.81644	123.04775	132.84676	123.23877	114.82028	114.97734	121.34136	119.0806	108.274765	103.973526	133.94698	141.9288	135.21243	127.66	124.6873	112.59422	154.37187	146.97182	136.11284	146.3978	145.6054	147.10408	130.2764	138.5044	142.92334	132.66382	127.902115	125.58125	122.475876	117.36453	115.447845	109.04607	94.33217	91.95196	145.3158	143.59988	136.22113	128.68106	127.85721	127.68222	141.2975	129.0387	126.19478	117.036835	117.175	124.2094	120.01843
¸ßË¹°×ÔëÉù´¦Àí (701).mp3	125.62515	130.7575	137.19666	157.85184	152.26343	154.94922	123.407166	127.72266	126.3629	130.27908	135.85107	146.38152	153.87067	149.8414	149.06068	135.71202	134.58824	135.8223	135.57529	137.51398	132.63074	124.164795	129.05115	126.0058	86.76425	88.15376	93.498276	115.08469	110.48079	104.770485	136.22151	119.709175	115.695724	121.06564	124.3313	121.32399	90.79312	97.53139	107.36694	84.47394	94.20686	105.51798	138.90555	141.92368	140.61159	128.19087	117.25605	114.00885	112.62941
¸ßË¹°×ÔëÉù´¦Àí (702).mp3	119.849846	120.67627	120.58365	111.56704	103.864716	103.126465	94.75311	95.72588	102.1821	121.026085	138.7084	139.07784	96.0226	101.485275	115.65027	109.16602	96.049484	90.37764	133.702	121.99979	109.72621	100.09656	102.06201	100.95776	77.34964	89.07412	107.73645	84.501724	84.545906	92.72269	105.17144	100.106125	95.00127	71.74095	61.363632	76.05966	102.72343	103.493744	110.596466	156.89789	148.82413	135.87723	80.499664	82.17145	86.151054	74.37894	94.02378	121.70128	80.475006
¸ßË¹°×ÔëÉù´¦Àí (703).mp3	129.97092	129.81712	120.20942	137.90977	143.64621	147.39902	128.58667	135.76295	131.08752	63.23528	51.541073	50.157173	100.38263	96.89267	97.62729	133.83281	141.42874	144.45987	147.13777	148.21579	148.69284	130.44492	137.32422	134.10246	64.07794	54.476746	52.916092	82.77228	72.98872	74.98363	91.251526	87.88562	82.38479	79.35352	76.477585	75.24156	138.95038	139.22812	138.03278	117.03757	117.25174	110.88463	133.572	127.118576	120.3806	111.854675	105.11093	103.516266	144.16138
¸ßË¹°×ÔëÉù´¦Àí (704).mp3	139.87811	169.89285	195.5246	118.61997	125.89203	131.4391	117.5074	113.19226	112.84375	120.01225	111.33013	120.64637	125.56947	133.48007	129.06819	147.96664	151.09073	133.79813	102.284485	105.35968	112.854034	108.440315	103.06131	102.31932	161.64929	178.29044	151.26526	190.39325	174.79774	133.20877	107.234924	103.771805	104.96948	116.99314	115.87598	117.30802	179.98167	181.38849	142.97679	138.34834	158.3042	167.4003	125.86914	134.20068	123.97343	131.52112	138.25325	149.09354	122.74339
¸ßË¹°×ÔëÉù´¦Àí (705).mp3	114.51022	108.49409	113.10721	101.38872	109.55299	104.64877	83.255	79.07211	92.290695	119.46692	115.519684	110.2513	98.639786	96.32126	100.52924	96.93531	89.990944	91.13759	70.66356	78.9895	88.82464	92.44054	89.447235	91.70428	75.758606	75.76814	79.493195	113.520355	108.966415	108.22207	115.78195	119.607574	121.34568	94.461716	86.604095	86.097496	84.68849	87.448	93.34013	89.63123	91.30614	100.70853	120.882	114.88953	121.084274	83.811005	96.56947	103.06118	98.015816
¸ßË¹°×ÔëÉù´¦Àí (706).mp3	128.97185	124.48236	127.5681	124.85474	128.54022	134.22519	95.492325	98.55347	99.67526	126.97446	116.1926	104.36155	118.61646	127.84453	137.73988	103.5986	116.32837	125.12088	102.12872	113.146194	130.93668	133.14767	120.73386	117.20156	141.46706	137.37268	138.77147	126.609184	127.44708	122.52081	116.148056	113.62724	113.84109	132.6073	142.45094	132.98021	128.24663	129.49974	134.27731	124.22516	120.075	115.3111	112.221176	104.83948	97.3087	142.80179	123.96109	112.0446	142.5118
¸ßË¹°×ÔëÉù´¦Àí (707).mp3	162.1012	166.14493	154.43607	121.82127	126.447235	131.78357	121.14929	129.3208	128.674	133.62875	136.80435	134.52292	125.930565	145.53357	150.46144	135.10535	129.0003	121.74237	172.15561	151.30261	128.82681	126.66301	126.75069	126.49949	143.20047	162.20348	171.63988	160.55753	158.14053	154.29514	149.60693	155.07266	155.77748	109.11862	113.30545	110.97914	129.40723	131.12396	134.56702	179.38776	169.59412	152.39273	162.283	168.86722	161.92024	152.04984	155.48242	158.2622	114.78517
¸ßË¹°×ÔëÉù´¦Àí (708).mp3	160.81387	156.29684	160.50562	128.63716	152.34656	152.82626	148.09308	152.48877	154.45529	154.30362	154.92572	151.03564	162.73663	156.9881	132.81856	153.12134	153.81229	152.49164	142.09128	154.21652	142.43178	166.67142	153.96173	134.29526	159.3129	162.79065	158.99207	148.6213	154.11151	163.22495	163.15668	157.87927	147.5498	132.97348	148.75089	143.65836	152.9916	157.09985	166.55457	139.35431	145.00299	140.09238	149.20322	148.75336	142.86969	144.7302	147.31766	145.22244	146.17279
¸ßË¹°×ÔëÉù´¦Àí (709).mp3	139.31868	125.96701	127.860176	92.47895	95.82558	104.2461	128.80042	119.52324	133.7047	95.942024	91.59473	89.69502	118.36102	116.13248	142.1837	97.45574	105.49999	120.434235	116.17795	114.147766	128.28604	140.63571	123.46571	116.99177	125.14314	109.74281	110.398026	122.94969	122.69472	126.13913	126.23691	115.37851	121.52547	127.96063	121.1487	121.3081	112.81576	103.814255	105.12164	129.54709	115.53227	121.46716	124.75563	106.007095	105.86546	137.2993	118.87378	109.53807	141.63461
¸ßË¹°×ÔëÉù´¦Àí (710).mp3	108.60574	114.92313	115.21542	127.12345	116.79961	110.22255	123.85462	122.18879	120.823135	132.11526	125.00256	125.941444	134.56442	127.26435	118.45114	124.870125	122.099014	119.88333	124.88089	124.02668	125.60519	125.272125	133.135	130.4111	133.94884	132.95874	135.63141	127.5015	125.03709	121.05345	122.26163	125.54497	131.83432	122.50165	127.47247	129.8696	99.7507	110.18892	121.76224	87.609955	93.14343	100.590065	115.487076	114.980286	116.831375	114.43428	112.55777	109.9217	119.06135
¸ßË¹°×ÔëÉù´¦Àí (711).mp3	132.19504	138.50562	152.57378	132.4509	126.847626	118.43518	112.3748	118.43413	120.55528	107.4197	105.61279	101.78284	114.76103	95.53631	92.19264	93.78854	101.10171	102.12767	97.3351	94.48318	90.8712	96.59874	99.0489	98.81177	91.97523	95.01872	92.7882	134.27332	117.479385	97.47938	115.04824	113.57613	110.40564	129.3528	123.14086	119.68791	112.66487	111.44118	106.294846	105.90319	102.433105	96.67894	116.39193	102.98181	104.54557	111.54236	120.959885	120.15042	113.13247
¸ßË¹°×ÔëÉù´¦Àí (712).mp3	109.19406	108.92531	111.66171	162.6088	149.60837	139.37456	72.32408	73.39137	88.83179	154.35565	158.85727	155.03888	127.844215	135.82895	151.66415	118.941666	114.30141	114.42026	121.374146	115.95343	108.50709	120.7758	122.61084	122.1803	101.58606	93.88028	90.39106	87.28349	90.42847	89.57213	113.31955	117.63233	114.56877	98.785965	110.82541	104.300186	153.07985	145.98233	141.03009	133.96452	131.52194	134.20778	162.793	156.30927	154.25385	129.1459	135.61392	140.4534	150.5014
¸ßË¹°×ÔëÉù´¦Àí (713).mp3	112.99875	112.70588	109.599106	138.98929	143.96506	146.9208	148.51831	157.38824	156.05527	116.03342	136.75539	150.94257	92.31379	104.18016	118.24849	137.19269	147.96803	133.86868	123.79535	136.35141	125.7921	139.17172	133.07407	123.58513	154.66823	153.35114	150.53865	134.35739	147.56943	160.17032	158.29004	155.81726	150.47516	118.73984	131.31369	122.26661	133.4818	142.09268	153.06339	135.61937	142.23907	140.2901	133.8746	137.85884	129.38159	142.59244	150.66924	153.02658	127.85774
¸ßË¹°×ÔëÉù´¦Àí (714).mp3	139.4078	147.11993	136.77869	160.71744	149.24577	134.6384	133.26944	139.12735	135.689	126.4487	134.7381	132.04172	122.571236	128.86092	125.61203	111.83188	117.26166	121.309006	130.60092	129.23064	132.74844	131.23813	133.83644	127.77966	135.68445	140.68266	148.11372	137.56937	138.20886	125.760345	144.64029	141.49727	139.57918	140.83447	138.64441	132.65121	131.6445	121.24043	118.502014	124.81545	140.4487	138.77515	117.2035	118.4472	115.86792	116.60899	106.54126	104.53841	120.49376
¸ßË¹°×ÔëÉù´¦Àí (715).mp3	111.52153	112.93685	126.66197	122.04979	133.28883	142.19974	112.376205	118.380486	112.87452	140.03374	132.89853	134.62485	119.99881	111.152405	103.723236	117.82478	115.36483	116.74586	129.4724	115.86795	110.313965	111.94531	113.0612	124.19437	114.812744	118.70271	116.42387	127.69925	128.12567	125.83932	114.25929	108.20868	100.34728	119.08327	131.11601	135.86464	135.28374	125.9471	121.94325	116.6653	119.63484	128.23259	124.038345	115.79146	127.45061	142.64539	146.2571	140.94379	133.9206
¸ßË¹°×ÔëÉù´¦Àí (716).mp3	127.06081	122.444855	126.562706	122.33821	118.56925	123.781715	65.972145	58.03891	82.64839	47.705116	42.693962	63.297016	142.05103	139.29716	146.49898	103.28265	95.99101	100.554	107.78819	116.59711	122.62392	86.90618	68.56707	74.98534	8.446186	-8.480236	-8.942085	76.032326	74.1378	96.26643	68.52745	56.468933	59.869774	34.56661	34.42942	56.698807	91.496216	86.165245	91.675644	121.477905	118.133156	110.25817	66.42896	46.86548	42.89793	141.09573	135.7553	131.89548	67.64241
¸ßË¹°×ÔëÉù´¦Àí (717).mp3	112.73474	117.50902	117.92749	116.890945	116.94874	107.51317	121.80501	130.03177	134.42241	121.38641	81.86545	53.684265	104.60858	108.68268	118.26245	117.98802	111.032394	112.11596	88.44003	82.90184	81.98012	78.90862	75.8475	73.121025	119.22133	108.469475	110.71683	74.33312	45.788303	31.269857	116.00395	117.08804	120.28256	127.50043	131.4386	127.34778	135.3288	130.46509	128.25006	134.31418	137.10628	133.65997	77.79259	72.61365	94.06114	106.44722	83.91696	94.85063	85.91958
¸ßË¹°×ÔëÉù´¦Àí (718).mp3	115.06416	108.59883	115.606476	123.27211	134.83104	140.98282	165.95679	150.05707	134.67253	154.73294	148.02905	145.68146	131.13293	119.959045	120.4488	141.86813	127.31286	116.23598	151.94742	159.87402	168.3022	133.95737	135.20331	131.12805	131.20251	137.54526	153.23618	130.96016	118.0164	113.28807	110.243515	114.953354	128.28864	127.74443	123.105774	128.77158	128.22366	125.91745	134.39099	124.51892	117.63	108.59856	114.05833	113.560074	115.0003	127.44353	123.278206	127.26885	141.07108
¸ßË¹°×ÔëÉù´¦Àí (719).mp3	128.2947	128.35791	124.004654	141.32272	144.08533	144.91417	148.46918	141.93301	131.9144	122.297714	117.205185	118.284256	134.03728	127.73523	124.34065	129.7197	123.25222	130.0723	107.15432	106.696686	99.07746	126.860535	114.66863	105.63883	129.23712	134.3558	130.49725	97.38568	98.92694	95.9228	107.46979	102.56396	98.447044	87.78902	95.88861	99.93727	126.81121	123.85484	114.58154	118.8796	136.12949	142.10114	110.65133	101.45862	95.09537	147.09953	136.1702	126.448364	91.2094
¸ßË¹°×ÔëÉù´¦Àí (720).mp3	115.83943	120.19214	130.21173	120.61224	119.05888	119.623825	121.02449	116.25191	119.09474	126.61149	122.3082	125.69211	130.3717	127.6004	124.20137	119.98502	121.599174	132.04242	124.628815	125.31435	124.23744	115.713394	115.91748	121.22268	120.749466	116.48896	121.150154	125.969574	118.47804	124.474075	124.393234	120.13176	125.48985	112.2856	108.75989	112.53166	136.65059	126.87215	124.5939	127.609314	125.42702	127.374664	115.34236	120.999405	127.83413	124.42646	121.35501	121.17093	122.74597
¸ßË¹°×ÔëÉù´¦Àí (721).mp3	122.2117	130.23438	125.50256	104.51194	95.2072	95.69043	73.2879	72.780106	79.43404	103.291824	95.104034	94.13124	74.823395	72.988045	75.278915	139.21387	143.34145	142.88425	125.550354	135.95633	144.95224	131.54898	133.4007	134.72078	118.775696	130.99908	133.24326	134.89163	137.69449	138.6683	121.15254	132.54337	134.33348	111.45887	110.385506	103.62793	109.904144	112.36203	120.714615	129.50998	123.675644	130.05515	141.96318	141.24918	140.67068	125.3876	128.13052	122.773865	132.81467
¸ßË¹°×ÔëÉù´¦Àí (722).mp3	124.59656	119.50277	134.62006	110.7249	111.432755	134.14944	144.3505	123.282074	126.372635	129.39172	120.164505	115.85712	125.721	112.27306	122.77927	136.8952	126.994965	140.27477	109.33571	101.8732	122.95093	150.49641	140.43347	129.88539	104.63045	107.53467	116.54843	92.352234	89.84641	88.91498	129.59296	136.52621	135.40761	146.45798	133.33994	134.11563	124.38415	125.84949	125.98683	131.45706	124.88935	122.31651	131.47232	119.47221	140.77359	134.32538	144.54929	152.58653	137.7572
¸ßË¹°×ÔëÉù´¦Àí (723).mp3	67.27201	62.948982	67.28908	96.37075	89.93317	102.33025	82.33237	67.775	66.64363	84.15332	71.35423	64.405945	112.34663	103.454796	114.83348	63.217964	52.957947	76.98196	81.93444	78.453674	99.28722	90.93963	107.88472	108.602585	114.40915	109.141266	127.67357	91.21977	93.09857	99.50327	96.99725	104.88315	103.417786	114.6544	105.9601	110.94515	113.34468	110.553825	106.50362	80.41263	74.57831	94.86679	94.840485	93.95126	103.79666	62.66922	44.51358	53.64939	103.13843
¸ßË¹°×ÔëÉù´¦Àí (724).mp3	132.22191	119.13954	120.76761	96.903915	97.41774	114.73651	97.37627	84.09395	90.728836	117.80875	99.036705	105.517105	130.69792	121.116714	136.52933	105.21304	96.3503	98.50923	140.83679	123.901215	136.85616	147.21844	140.49942	138.38577	128.87015	125.40503	134.12735	119.65879	109.21149	112.72406	148.0976	128.62431	124.45839	154.54198	143.98906	150.91122	138.81717	123.263466	126.5108	109.54181	97.00171	104.51999	135.37363	131.15236	131.76657	92.96461	84.46265	92.94551	139.86745
¸ßË¹°×ÔëÉù´¦Àí (725).mp3	132.06763	131.27689	126.85969	135.286	147.97583	161.55464	147.57455	150.7149	153.96283	146.48639	153.74475	169.72263	135.42952	151.83365	157.9342	166.478	170.87747	171.8706	154.0022	157.35565	143.78122	152.7651	153.9354	150.95215	154.47469	152.06729	152.43155	138.01227	135.10364	138.43854	147.39459	145.16959	149.53468	116.54709	125.1252	136.00385	145.8515	166.78064	171.2924	164.06752	164.58109	167.35846	150.6984	149.40884	148.46832	161.30006	161.47952	161.06161	161.86964
¸ßË¹°×ÔëÉù´¦Àí (726).mp3	146.4032	134.14127	132.66708	130.7468	140.31589	129.41454	150.30687	147.11502	151.58997	136.93192	138.57129	134.76392	130.49258	128.8253	130.36836	136.90805	130.93616	127.950134	131.48224	128.07294	130.83725	123.071625	131.49959	129.32796	137.58887	144.43224	144.3371	133.25938	131.63437	132.45508	119.86635	125.43671	123.701584	129.31018	127.71319	122.05493	116.81836	114.48886	114.79956	136.81161	136.72481	131.97156	145.12282	132.05759	134.88214	153.22841	147.33069	141.30136	132.92838
¸ßË¹°×ÔëÉù´¦Àí (727).mp3	140.61	144.74338	144.19446	134.67221	131.95514	130.3458	149.0204	148.17722	136.27087	126.2352	133.04727	134.84512	134.74591	137.26279	129.94362	134.68845	135.96465	141.74026	133.8246	126.59102	127.81722	142.07373	137.35617	140.34854	128.90492	128.12729	128.2009	147.88089	141.94312	139.92099	143.9794	142.95505	143.36932	151.0102	148.1301	149.49573	138.31924	137.57162	138.7738	124.82274	138.77109	148.02005	109.55545	122.857315	131.2045	133.88452	134.32619	134.38864	131.2848
¸ßË¹°×ÔëÉù´¦Àí (728).mp3	137.51596	131.74248	129.64641	146.73463	144.7076	139.45657	123.7695	138.56076	139.41815	104.260796	102.99858	96.00906	131.7356	143.16495	153.31827	158.21729	163.48352	163.71286	152.34113	158.47473	165.53658	148.41258	151.01308	146.0143	146.52126	149.14845	155.02844	149.1399	142.76254	143.92023	150.5283	151.24911	152.31068	157.50693	147.91296	138.15886	141.63412	145.60968	132.80502	142.92062	142.42284	134.53989	147.07358	148.15839	131.67323	148.43231	148.2349	143.653	152.7562
¸ßË¹°×ÔëÉù´¦Àí (729).mp3	113.12111	111.4436	107.10095	104.76929	99.29658	96.61568	121.855774	105.92651	96.12578	94.280685	89.36462	77.28671	95.4407	95.68358	93.22241	86.29071	93.945404	99.9881	90.71399	93.194916	95.01947	117.37787	105.22208	88.41226	102.939095	95.422806	80.01933	103.41455	98.77728	90.67865	107.74281	99.952225	94.13046	105.67247	108.488235	108.17804	78.61568	79.20929	82.295425	81.96274	86.86699	100.70433	106.756874	107.01071	103.00145	102.98616	104.07599	102.42654	90.18471
¸ßË¹°×ÔëÉù´¦Àí (730).mp3	152.50816	147.49664	148.16049	136.66168	139.39978	143.26544	140.50775	140.12534	137.28477	157.02933	158.03836	158.60382	137.04907	138.7376	135.64696	131.40254	133.44418	139.71939	152.65576	140.93265	139.11995	149.14809	136.98375	125.297485	124.02907	117.95248	117.23816	138.01376	131.69028	133.40234	132.5439	135.6969	143.87383	141.87256	145.65712	139.50699	137.76413	138.57523	137.61006	144.36894	140.41283	143.50726	147.17697	148.62563	147.91669	139.00853	139.64932	141.76204	142.22136
¸ßË¹°×ÔëÉù´¦Àí (731).mp3	115.37836	124.68195	137.52551	104.20427	118.59346	123.395	123.076096	123.9955	112.44565	132.44124	121.76839	123.902504	131.85309	135.7763	134.14786	140.81366	139.27032	129.0633	105.663155	96.5896	100.4003	146.38278	147.6808	141.18805	144.8949	143.54953	136.923	139.14684	142.74567	129.66226	131.93207	133.14128	136.58414	105.965805	102.16638	101.802155	121.645615	121.63963	121.08414	137.88078	138.82898	141.19585	123.555954	133.91513	136.10156	76.6676	71.830315	76.31949	132.31187
¸ßË¹°×ÔëÉù´¦Àí (732).mp3	125.488846	131.21103	132.99944	159.17274	157.58217	158.82959	150.04492	146.28976	143.31961	156.46643	153.87756	138.07619	154.23315	152.15115	139.10483	155.54382	157.00456	140.5657	130.20938	133.4823	144.9956	151.42305	149.51169	147.47704	132.76646	144.54982	146.74957	112.82938	123.66139	130.05301	119.011185	113.07239	112.37069	150.02647	143.31331	137.33276	141.64578	142.3335	149.32916	165.69464	166.88773	173.58385	164.61255	161.11711	151.28613	165.31943	165.25432	161.15031	144.71788
¸ßË¹°×ÔëÉù´¦Àí (733).mp3	47.489365	66.0898	79.989365	106.56781	103.0313	103.64653	98.145226	90.86267	94.87834	100.16704	89.41442	102.65963	115.76928	108.727425	121.37546	115.58859	120.495834	124.39634	100.79759	85.21864	91.46031	44.159515	38.767677	28.074078	136.4136	129.22672	139.21573	128.87888	115.632355	132.83058	63.665665	55.740105	48.364494	102.205605	89.78268	90.058426	116.637344	111.68405	126.890945	105.18373	96.74332	109.10737	86.18141	76.258156	81.09323	79.51994	73.58637	77.1933	59.717575
¸ßË¹°×ÔëÉù´¦Àí (734).mp3	80.69184	78.70294	78.657074	101.658615	104.48395	114.681076	100.36302	93.93946	99.83769	159.93413	119.68327	92.944534	133.95528	139.04292	140.27603	141.93835	134.06921	120.12775	114.71246	112.85278	112.56133	101.2543	101.13994	109.72067	109.7984	108.06741	114.26401	112.67209	109.9742	108.42379	130.96243	123.567856	114.61867	114.03557	109.70056	106.43869	112.48741	118.27793	118.79514	107.2141	105.61989	109.49517	82.36281	81.05843	84.87245	69.53815	43.488075	41.65213	85.92537
¸ßË¹°×ÔëÉù´¦Àí (735).mp3	142.75728	142.06096	150.70206	120.51873	114.77814	112.962296	60.36757	56.93164	51.752693	70.206955	68.90053	73.51236	56.26914	54.186394	51.51246	23.056574	25.48735	26.089947	64.416504	58.437737	54.86844	53.583755	48.391445	50.817516	101.189865	90.369545	90.00766	51.323784	51.070824	47.881577	54.70588	43.44731	42.29612	98.939804	83.11369	76.65709	161.00131	163.0814	161.98828	136.93503	143.80304	143.40707	149.43996	153.97687	161.3147	154.18112	160.91843	164.49738	122.45502
¸ßË¹°×ÔëÉù´¦Àí (736).mp3	154.62106	163.6641	168.45197	159.9589	162.54688	157.1972	146.00204	154.16507	144.78427	115.04836	113.8909	117.111725	148.67383	144.91077	152.97586	153.2474	156.967	143.70538	172.18407	163.4633	160.68967	158.51578	162.393	158.65576	142.13998	132.33585	104.83845	116.4467	115.257095	119.894455	132.46098	125.145004	116.15313	146.4173	160.86453	165.04828	178.90202	171.22168	161.39474	134.5011	142.72716	136.0784	103.10924	105.72138	104.79827	105.137535	112.75386	117.6372	131.55666
¸ßË¹°×ÔëÉù´¦Àí (737).mp3	165.31973	164.48346	159.24506	150.0119	164.20001	174.17924	143.40723	141.71112	138.78355	167.83093	164.18158	160.56213	182.37506	174.03372	156.87062	170.99515	177.92065	183.46469	156.28815	165.74266	159.1463	178.05742	178.04407	156.80719	166.25146	166.80182	171.0549	172.84192	164.08948	151.79156	165.25154	167.80295	174.94556	172.3923	171.77223	169.70926	167.48907	165.94873	152.80743	159.10797	164.1028	169.97218	183.98764	181.88763	175.23465	166.71951	174.69308	175.05878	163.91943
¸ßË¹°×ÔëÉù´¦Àí (738).mp3	128.7419	142.58206	135.64099	179.81303	173.9007	165.62161	136.50934	156.52657	167.03566	167.16698	160.30539	138.183	141.69913	151.72028	148.2345	158.59561	169.96481	168.09454	156.8623	155.05511	148.9803	154.09283	162.04239	148.88043	157.00566	157.47328	150.62758	157.8739	174.15952	183.55186	168.1272	170.9943	174.60132	151.59286	159.94817	143.70802	148.07124	167.13715	147.5965	103.543335	108.9238	135.55258	177.6251	177.36197	172.79279	139.71132	150.8072	153.93942	138.08813
¸ßË¹°×ÔëÉù´¦Àí (739).mp3	139.61273	146.79343	156.31998	147.30019	143.22055	134.85919	149.53859	148.13055	137.13416	123.58537	141.97534	151.14435	135.73114	145.87558	137.70116	133.95207	144.74252	145.22739	135.24051	152.49222	156.53119	140.66833	154.09604	168.10083	133.39825	142.18835	122.39671	139.3162	140.47041	140.34418	161.40234	169.69804	168.44409	140.84946	142.85359	144.56314	139.29802	143.54985	139.93533	115.51233	119.68683	109.77614	175.70645	168.98608	157.9494	140.03859	153.70813	158.60934	163.62347
¸ßË¹°×ÔëÉù´¦Àí (740).mp3	91.74202	98.41728	84.91577	55.58664	76.72881	83.92912	88.97968	90.03798	86.84514	102.49826	109.55777	107.8445	94.557755	94.871346	93.8167	65.1599	65.279144	62.66161	107.1225	118.344345	111.140724	106.959145	100.970314	104.20163	56.333755	77.48016	85.92534	72.67907	72.178635	57.025223	89.04559	103.826065	117.897705	108.591576	102.56532	105.96388	63.194466	61.212143	62.879364	102.38025	90.19563	73.158005	76.43819	78.7664	82.10252	92.47272	91.337105	102.71216	75.29401
¸ßË¹°×ÔëÉù´¦Àí (741).mp3	148.75299	144.98953	140.9946	127.33118	129.73743	134.32669	128.50417	136.52106	143.61346	104.9656	101.75076	107.847	93.7115	86.980865	92.53197	94.07656	69.72107	61.27459	128.25702	126.85991	132.47365	127.11556	136.89594	137.32321	106.10598	111.03336	118.79945	116.033966	107.395584	115.44011	107.022285	99.72449	107.28984	140.43814	143.14896	133.12723	124.08989	126.16852	128.7721	128.49728	123.771454	124.11377	106.674866	98.13017	105.55179	107.34311	96.39143	96.9897	118.159096
¸ßË¹°×ÔëÉù´¦Àí (742).mp3	134.29028	134.4866	130.61365	117.24446	114.929214	119.80179	110.49528	107.635956	116.08689	138.97427	142.27985	131.07483	116.280785	121.16095	127.100494	117.42293	109.801605	109.819046	107.70596	112.57189	110.21781	128.69226	130.77591	125.59483	140.975	140.26288	127.411125	128.38103	124.42665	128.08734	129.65219	123.180374	122.75566	137.12996	136.34654	133.89601	133.92224	142.28516	133.02615	126.26879	122.765205	120.11435	127.62508	136.37483	143.7178	102.56244	96.20164	112.56877	106.441284
¸ßË¹°×ÔëÉù´¦Àí (743).mp3	132.71231	131.57207	132.79955	6.7354326	23.792742	59.865837	92.00221	69.71753	29.906815	145.36633	150.134	147.97028	141.36197	137.1988	128.65927	121.76329	124.6001	127.96153	74.71997	93.39973	94.35168	103.579254	113.11383	115.639755	119.48195	124.19026	108.80711	131.59518	119.982735	109.63176	107.202545	56.79885	12.185768	117.38136	114.84569	120.38762	54.93912	52.568382	50.89416	152.28517	148.08316	112.64115	73.36714	73.84254	82.52533	56.79592	51.693893	56.839443	114.42326
¸ßË¹°×ÔëÉù´¦Àí (744).mp3	118.00147	114.870346	105.443695	130.67957	136.75055	144.19759	105.819496	109.888016	113.80914	116.20396	113.78645	113.683784	94.60762	95.065506	99.00006	110.175705	121.93669	132.14508	111.07531	110.67653	115.94975	129.01433	126.51811	123.57767	91.03493	97.37246	96.66819	135.78726	135.10553	125.79952	107.143	109.29173	113.91095	124.525734	107.72745	100.012085	105.04751	111.03352	121.62259	131.7497	127.3017	107.86789	101.48079	93.48335	97.29588	108.12512	114.42172	125.36279	95.14887
2	100.918785	179.32002	146.72887	177.94917	185.3888	155.67462	195.21172	193.5327	160.84407	195.06084	149.98552	169.6764	145.06017	152.56575	196.12752	173.04207	184.919	188.9887	198.8238	209.84882	164.66646	185.86707	190.39958	165.89534	170.17326	164.35252	169.18721	163.26143	170.00768	160.78827	176.50635	183.87248	157.0571	184.83604	167.87975	211.41151	155.79312	149.84338	158.21094	156.34203	187.3409	158.19255	145.21428	137.64233	171.13403	220.94612	150.955	200.42656	169.44829
3	173.30475	155.78233	149.40227	186.67155	154.01064	150.75294	171.26527	125.23856	151.21446	145.38962	151.04558	151.8517	136.92879	188.65398	168.74516	150.2921	188.06917	127.564766	159.62657	174.27075	162.68732	156.63684	150.814	182.17146	158.78404	146.66138	174.68065	131.1349	175.91962	146.30843	161.93323	184.94316	149.93608	215.4536	159.52788	147.01361	174.1115	135.97371	167.1609	159.1302	161.01118	154.48073	142.57985	216.44261	162.42812	158.07228	164.19252	136.78539	157.6539
4	132.66258	175.18404	181.40767	168.35626	163.12543	154.72102	174.63647	168.42194	163.75336	164.1703	173.8702	143.74629	191.89813	141.49792	181.4662	149.37885	133.9253	160.08174	163.15242	138.58551	170.5583	138.09895	167.41464	193.72375	172.14189	173.22963	162.11113	228.25102	220.72588	169.08308	216.7447	189.24559	220.93208	187.18665	211.44774	180.10657	202.59618	181.25053	136.95801	144.69383	137.75804	119.293526	123.32794	147.23358	156.06926	161.73524	179.68445	141.36107	146.17409
5	137.75783	165.64818	141.36668	153.83461	149.4759	151.8336	204.63629	193.94234	151.47882	177.44936	175.66907	162.21956	184.67998	157.66444	171.45409	159.8824	141.23244	186.18054	165.88182	172.93236	175.50452	179.26245	178.77794	173.66699	169.97864	169.09657	141.6884	147.46979	188.34718	187.02605	159.50275	156.6775	156.49306	176.38448	168.77821	179.21497	160.89563	158.12834	165.41136	147.09863	161.62584	162.85905	145.29277	68.95691	190.6872	178.39363	202.7144	196.62518	170.74187
7	135.8769	144.38937	136.79535	155.85771	173.37898	147.98311	166.6363	146.27295	149.98032	141.73936	142.36803	147.12091	155.28064	156.69226	142.69162	157.55426	141.30028	151.74825	145.01271	161.19069	158.92233	165.77838	157.99416	145.9774	148.05116	151.97874	128.34035	138.66736	154.20137	147.50801	141.19162	167.19414	136.76181	147.54189	152.93402	147.42413	141.54143	141.6617	142.02644	151.43504	139.46263	142.16826	145.62521	154.57054	145.62221	142.84865	145.97948	142.85962	144.53293
8	168.29129	100.035194	165.35796	170.63751	149.83514	146.6042	155.35982	168.47469	170.09702	129.52348	155.70462	168.70734	71.234116	190.45355	170.87483	91.55776	149.72864	165.78737	163.10716	193.48125	100.04596	151.39198	221.87871	115.67416	147.73537	189.03151	102.86724	141.07066	155.39136	115.80115	180.79762	100.119865	97.45135	181.75958	158.79666	74.47091	150.30923	143.1463	131.30693	134.04466	157.13968	176.76021	144.66666	156.34036	168.00946	167.42307	162.46254	168.40115	154.70251
10	172.79216	146.8817	172.61694	131.89677	212.66621	96.764496	219.02747	171.34123	195.23615	168.71553	113.22937	175.92693	134.67247	180.49486	162.53114	229.29298	124.69452	166.5048	236.58528	173.32579	150.00005	158.96207	206.55244	197.31526	189.28394	151.60243	149.15007	204.39844	138.50075	233.97795	163.55328	228.498	201.60748	170.38918	219.40385	106.266335	156.22963	122.311134	158.75539	128.20909	187.95958	168.07918	112.139626	158.82079	131.03981	200.44348	162.72433	183.66756	208.61418
12	123.28376	164.30579	155.04387	174.63982	119.055786	160.28572	158.0786	162.2884	101.950836	158.06157	136.80211	159.59093	95.532555	85.18367	92.39606	47.85367	125.64551	143.19415	137.94055	118.29281	144.87834	143.93399	124.40753	134.05815	171.40883	156.72961	169.91394	112.05984	152.07143	165.23491	132.52255	103.25001	108.536446	163.44246	160.98848	181.28587	169.3231	130.55406	195.1886	111.07453	199.13074	142.07246	156.61487	166.69572	146.96953	92.22452	150.12268	165.75658	122.22982
13	157.78644	168.24683	172.02501	157.46008	151.61261	151.6407	135.67496	120.46466	129.45027	150.55957	151.11746	90.45791	158.26736	150.67247	105.46451	158.15784	137.61922	155.17296	178.00945	133.78151	153.05052	148.22343	153.9558	196.2217	193.06621	161.70805	150.19728	150.80127	150.16023	162.9557	149.42079	167.42871	165.79936	163.57521	150.15451	150.58144	139.62679	181.46965	155.71017	157.27454	173.07631	172.11366	161.1751	179.06783	134.3922	141.329	170.76501	180.1429	138.23877
17	136.65321	137.8007	148.82796	165.88695	163.63947	169.43172	169.99245	194.56677	159.14357	168.7959	141.83101	174.30945	177.73042	182.57849	164.01561	191.14325	149.5671	197.5332	177.51062	179.76118	161.78581	164.08284	141.3233	173.56203	158.563	159.23924	184.17627	188.4814	135.82399	225.3633	173.4864	156.42259	166.77217	184.5846	135.19104	174.09703	151.30943	170.57887	177.91742	170.43536	134.1396	177.88562	145.67932	210.64055	178.47194	145.40819	138.46828	141.71373	182.17656
18	188.52934	167.07843	93.70066	94.3548	150.67769	172.98242	130.48506	52.815014	188.45117	177.29512	146.281	134.99092	177.65784	182.2155	181.00098	128.81458	174.88618	154.6078	172.78398	187.13884	169.4697	157.77756	184.55615	191.14488	149.57262	165.76022	160.90498	161.43294	144.86061	165.38823	168.52098	177.8348	157.80533	178.30534	186.32356	168.57433	172.47969	150.65327	193.67316	166.16028	166.15459	140.45314	150.35362	179.00122	176.15099	160.80188	131.01271	135.04515	152.99245
19	195.70445	183.66338	214.91814	193.65956	206.39539	193.3065	174.84021	198.64778	161.57556	197.87285	206.62915	164.25868	187.39507	166.89326	161.4529	193.4604	195.45483	190.4732	184.28212	189.96431	197.43782	196.98743	177.18199	167.18677	178.95087	167.89859	175.01042	158.26947	163.5872	103.91727	151.62784	159.91545	169.09483	161.84222	165.79344	170.73808	155.82428	166.18416	168.2016	154.88307	145.67998	162.89212	165.84929	180.64034	164.26427	140.40851	155.69353	147.88574	147.10652
20	141.11671	159.69594	124.447	161.74083	120.27826	141.05255	117.18778	94.97927	112.13349	173.41362	196.0686	162.77882	130.70897	95.299904	173.34082	147.87291	90.859825	106.105995	142.848	127.401344	104.36497	82.82559	110.73788	194.25581	157.85876	142.73523	132.47707	186.38574	164.36082	148.60608	130.48347	151.49696	109.17862	133.1797	95.9582	101.77466	152.1468	180.44145	164.56465	122.70978	139.68889	148.6007	152.97926	134.50832	136.3876	100.088264	138.60089	120.569885	140.19814
21	181.41168	183.4409	180.12958	181.91377	180.14008	167.86124	149.50307	219.38531	158.16704	145.26036	162.79945	209.16734	155.39256	207.23102	190.08435	182.07726	165.12584	161.75801	157.62137	148.99786	200.11388	190.06213	160.40486	148.70091	169.30733	166.21236	199.12471	174.36298	172.39203	167.81151	173.7791	154.30249	192.26208	170.82185	149.29713	177.84734	167.04012	134.08806	198.26147	182.91301	158.77461	155.9252	160.56071	173.05621	155.49115	124.6528	198.13826	161.66772	187.6322
22	178.90971	150.36652	186.78394	199.83626	181.30898	192.41443	162.26381	183.30602	200.77466	181.42603	210.0072	189.83437	190.44879	189.9823	183.71431	205.27364	176.90407	179.43097	174.97363	193.0249	199.8011	162.0589	211.26903	190.1579	177.06999	198.44066	180.99316	163.51007	138.7157	188.84412	170.55817	181.75139	188.9768	178.53194	177.14482	171.58363	176.90758	173.10075	157.08464	191.39508	188.60925	199.7041	164.86768	190.01115	161.12094	154.94627	136.295	179.2459	188.22676
24	152.76447	144.41711	183.0721	163.34172	161.70312	160.76578	176.67201	161.31203	149.02245	178.0508	137.08423	159.2629	140.9365	161.10957	148.91228	165.02623	150.13728	152.09572	146.90367	139.12404	143.81645	146.09352	139.16396	147.51604	157.68394	147.81784	128.5205	131.90236	163.47636	153.40913	152.1042	144.74223	140.7353	146.88364	123.83712	160.8767	162.12878	127.86518	161.40904	163.99406	145.22844	148.72972	162.80605	138.27382	143.36298	151.83089	143.48055	152.09404	143.51149
25	102.83219	149.14989	124.49148	144.25085	117.03007	133.94695	143.80818	121.67416	137.08264	162.93427	113.166405	128.96674	124.81647	138.41472	129.02037	117.56867	132.17613	126.23177	144.60475	155.35141	132.6297	145.86082	152.39525	125.730125	119.36526	138.16702	162.44221	146.07549	147.8261	120.928406	138.16975	120.75083	116.05911	139.28181	132.2866	109.23215	128.49089	148.64052	119.5996	116.83369	132.96051	124.522026	115.37778	132.41623	126.47485	130.40479	126.905495	108.453285	139.11882
31	155.66052	150.94252	142.66133	179.47536	171.279	196.40906	167.32042	179.59778	175.35956	141.12672	109.67502	159.93526	165.26125	173.61662	166.51912	163.9199	142.19472	182.94518	136.1204	142.82391	134.68242	123.770935	119.50495	116.45416	153.7002	135.82039	139.44464	131.0037	97.64231	172.06775	53.696915	146.31206	149.90334	93.259094	97.99335	145.73418	101.119774	125.83319	150.12935	111.26945	127.595665	152.87296	98.39341	119.06409	163.08784	109.6932	114.21653	130.37498	109.38041
32	207.26775	176.03581	189.7866	177.53581	217.40186	220.15556	188.56868	187.7277	195.47192	178.09212	183.80382	182.95642	193.87433	226.19756	186.347	214.33174	190.75261	144.73875	203.45032	203.50386	208.09819	166.362	183.04895	207.98866	212.00336	208.71947	205.17485	200.18132	186.60307	192.84947	202.36522	187.05994	212.85588	193.49345	178.54182	185.83388	165.84862	164.64355	171.91039	195.6426	246.07625	185.86113	193.04883	183.44084	180.5152	193.8315	184.73714	221.74617	187.5271
35	182.07996	159.87825	127.764656	173.00447	191.03845	156.63782	149.94777	151.83879	191.12476	170.42966	157.50504	164.08827	202.5071	161.11235	174.50374	172.61224	217.32372	195.78831	158.9239	159.6525	158.96336	164.59808	177.21124	185.27846	152.57205	207.96748	151.5398	166.00075	157.03453	151.43968	137.32747	159.34332	203.69756	164.52144	160.38594	162.0483	147.72136	153.36168	159.8268	159.49881	179.20772	165.35747	162.91335	189.21045	161.5191	152.94766	176.57855	135.12595	183.01189
37	149.87727	171.9569	160.7098	162.90495	139.0714	141.76071	181.1747	188.97478	159.74478	140.83794	138.05115	142.21669	146.51576	156.3124	180.33006	152.73462	112.85269	141.44514	152.97166	159.12335	157.7571	176.56958	195.9483	136.13957	173.97878	144.94054	144.75179	176.88252	183.41809	154.3278	119.831764	152.75612	171.38716	169.42297	171.90843	148.88205	125.01603	142.6895	162.33197	183.7635	168.11015	168.21306	121.530846	134.56868	188.69041	142.48573	166.7967	147.85156	137.23875
39	159.7176	118.97381	160.27815	141.77855	147.99564	151.09224	149.72273	168.7499	141.86247	144.19496	168.00972	160.78116	171.64288	182.09106	155.34972	124.569885	157.77061	143.73457	140.59476	152.00945	140.9646	137.76666	135.97142	150.07535	153.75084	184.03365	166.21112	154.39801	163.40703	158.47707	176.40294	159.1763	118.316956	152.1259	142.74669	162.21565	130.96883	139.01973	165.51056	150.35738	114.51998	68.20584	156.08905	147.21822	169.87012	153.64977	156.99176	165.76909	162.7245
40	169.92818	193.20258	112.68915	135.76662	183.45833	188.24402	204.95973	215.59637	206.07182	182.24763	169.60954	182.98975	199.8341	174.8697	195.67009	202.80005	210.6482	191.81696	207.87248	186.76143	224.37016	147.52092	164.40523	96.085144	167.397	174.89629	163.29478	168.51866	158.1748	198.63814	192.14594	140.17992	199.56935	179.13513	192.55164	159.2917	170.53473	161.69164	178.562	185.91902	168.12962	213.08797	178.8291	145.75194	170.31395	157.6587	156.5543	141.34053	150.41539
41	162.7645	163.04752	165.00212	185.69136	185.68944	162.47351	203.77441	188.66154	175.22026	189.5553	179.54	176.79604	206.73927	191.76656	196.24046	184.10027	189.77637	187.98714	192.35938	161.65965	164.31908	174.03485	185.59734	205.148	195.64844	178.10168	194.77496	192.04213	185.752	169.8336	208.36174	213.20984	180.13701	186.65045	177.63551	185.99736	177.5483	199.72046	203.55672	216.84167	196.08769	197.61493	189.98482	180.41219	167.28271	176.22694	180.6197	170.4301	160.0736
42	170.67273	158.82793	177.62578	178.85823	195.36363	135.66502	179.59686	175.39006	193.04366	167.20538	153.23988	161.4077	168.26707	198.49023	186.40369	136.71857	180.35735	172.92015	151.01836	178.06812	175.83911	179.50238	176.32385	171.90997	165.99648	176.98033	193.52625	172.95496	190.58167	160.7326	117.37589	166.17859	192.07976	185.80031	171.59863	147.5531	168.0001	173.77681	151.70448	182.81572	154.26044	173.96248	152.33125	193.88684	168.47282	194.53633	197.625	170.55762	180.33722
43	153.07014	172.64738	165.33617	191.52985	174.47046	170.55809	159.53976	207.23009	202.41919	183.34734	171.26454	161.4234	189.4008	144.52364	191.00542	169.31026	187.17615	188.0967	191.14612	205.69014	157.40157	187.82	174.17407	169.31952	193.59254	178.50154	146.10982	169.17381	132.792	187.41199	188.27283	186.92885	189.98207	217.691	189.24324	192.75655	182.11601	164.92061	174.23737	186.32373	190.47444	158.67241	177.18286	141.78644	168.97469	124.20443	176.69421	173.53795	181.31194
44	167.85986	189.13867	184.29088	190.48332	163.31148	183.40407	152.83377	177.41927	191.94685	185.20097	193.9377	162.00755	155.8868	154.71642	182.95857	147.98091	198.27663	157.87787	194.85493	162.63953	174.23073	153.39594	147.95192	216.49281	180.96973	158.56776	161.7652	142.49127	148.25407	173.00679	143.3332	132.63469	136.34709	127.22168	131.32727	146.98761	181.20715	182.05602	163.54321	170.79254	172.49213	162.36229	177.41516	184.95349	160.74976	182.59602	183.00139	156.1683	188.87813
45	198.85014	211.64722	230.0879	222.1952	225.12016	245.00471	230.25507	213.61095	215.04741	254.63127	222.70226	176.62273	193.16704	232.27397	180.3891	240.4261	223.7124	218.36058	207.46803	228.60652	195.86546	222.78949	202.31763	217.93074	199.54878	238.69287	210.42924	196.98279	188.20876	189.1776	194.97139	200.35847	250.82988	228.05182	193.5706	211.95345	226.31538	220.7303	190.41394	203.21217	195.4502	192.61487	265.95865	212.93616	194.51216	221.05363	223.97414	205.77925	172.87242
46	73.04562	164.49483	161.12355	151.86255	139.17134	153.31157	178.35405	136.9848	71.86843	196.81013	186.46191	167.62082	141.83954	158.52812	191.88237	187.54138	138.35582	112.1228	176.08037	168.76149	122.95996	70.64517	211.98174	157.89728	124.475655	202.40837	196.87988	170.94133	184.48259	114.1834	191.32936	166.64577	138.02283	108.31953	231.04292	158.26378	173.67635	155.59102	182.97803	183.27954	169.66388	157.84938	120.37801	156.90594	177.81726	137.92595	100.71747	166.09831	181.42566
47	182.31331	165.02634	185.26855	131.19304	160.25883	166.44275	199.5896	174.22902	164.07176	148.70604	143.24239	166.79854	182.67358	148.7184	174.00093	155.7453	155.83925	169.1757	204.115	165.96794	168.50478	181.0428	158.20825	164.06004	237.22754	158.40068	160.841	167.46239	159.25847	177.80647	191.11104	161.981	187.945	156.16762	167.71483	174.96587	180.15692	151.75471	169.4606	184.62659	169.24336	173.9585	191.9915	169.65347	171.3158	162.77975	158.46632	140.32672	208.13606
48	157.92528	186.44292	166.53	175.17851	164.43779	148.53375	189.6381	166.28241	186.5695	177.67159	166.49167	175.47089	172.8028	167.73323	163.21886	173.89098	195.26964	205.73901	194.9248	154.99573	188.09692	174.52986	169.29984	183.68315	190.5576	197.94067	173.2381	172.13214	180.93396	171.90886	152.687	176.32942	130.91904	189.85307	139.846	161.43217	161.80841	195.25713	163.59221	182.48833	164.81581	147.65565	160.8819	144.14302	153.50009	157.28511	155.35515	158.75089	150.84027
49	181.65874	173.25543	195.92696	220.45363	184.38416	167.3065	184.79314	225.73036	186.2241	199.84076	178.50562	182.67012	187.45699	197.02022	191.33777	182.57954	201.8896	177.22449	168.02223	172.326	184.88184	205.27107	214.26414	194.77844	176.90474	193.32231	183.99641	176.34099	192.19386	213.63799	202.42151	216.12506	197.72469	190.28638	170.40768	203.02539	201.685	210.58113	177.19312	162.2086	175.67444	152.21571	191.65382	155.65565	193.12535	184.9387	204.70024	172.71277	221.34363
50	176.78369	154.26366	143.10481	146.20729	166.21455	136.92885	179.6663	151.6517	150.75456	160.87659	179.04333	154.6675	167.10358	185.89998	175.48824	174.27635	137.0168	189.17192	154.20537	177.01263	161.7061	138.46623	137.32104	149.49324	187.80318	155.83241	139.04314	144.04332	106.62339	121.58786	106.52842	144.82573	141.05896	148.98833	188.29767	157.64134	158.50594	155.73827	155.16742	172.77031	147.71114	158.76758	156.23543	160.70436	213.47636	199.21101	184.83714	146.65828	180.698
51	159.01404	160.54834	151.30252	139.4862	144.72066	155.38249	168.5506	181.41943	183.40596	170.75383	181.91719	188.75356	167.36777	175.02873	158.40666	143.48167	164.21022	155.66423	163.03331	163.41545	164.1151	157.52415	149.528	156.42851	168.28087	190.9301	149.22417	159.75655	174.84001	187.95526	179.3527	163.89856	199.33728	154.97362	159.91228	149.51321	148.87196	149.49983	171.47546	153.23218	135.40202	186.34251	193.88234	168.79497	158.87892	178.79048	172.2259	172.90974	221.13289
52	145.97272	157.06612	128.35683	182.35298	159.37138	143.29854	132.64833	161.62114	174.56482	186.56421	157.21637	167.81621	178.28471	150.27145	186.96925	140.98698	136.9101	157.53687	173.48857	185.05968	215.41003	192.79475	178.82776	166.49509	174.77911	176.85954	139.37088	181.58601	177.88399	155.95044	143.66138	144.63347	139.43428	163.87566	168.22224	165.07082	167.26997	158.4356	179.1657	132.4554	155.5532	153.19646	173.61674	170.51991	154.70999	169.56932	173.47156	204.16937	179.78369
53	198.75183	202.90948	175.29756	175.54549	165.77019	184.65718	205.22957	195.5402	222.92784	196.38452	171.76439	209.44885	195.76305	184.40302	182.60864	175.12804	169.11467	169.65533	175.7527	158.78357	227.04582	185.92517	208.87724	208.11255	182.33258	185.99199	168.69649	178.47705	162.5149	205.42732	186.90411	211.92949	180.91089	198.75749	172.53899	179.93823	223.36707	225.81805	231.56963	205.57707	206.64268	206.9269	190.30823	175.37675	175.19511	180.96346	188.97575	190.37122	194.36372
54	161.33087	207.59029	192.1551	177.57649	172.91768	184.68422	165.20082	159.35274	225.66235	200.03859	174.86836	166.35063	175.75612	151.21336	95.204384	186.24469	181.53899	163.20346	134.64008	161.5353	169.43228	175.56151	189.00044	166.8786	187.16121	193.23692	224.59196	149.56969	127.71737	165.528	181.41182	190.56567	152.75108	217.02013	108.02841	158.24687	84.76693	169.9278	189.03386	156.80923	136.23492	175.92029	159.56432	136.72531	168.17262	106.47463	189.69739	210.58772	152.1559
55	207.01369	196.34343	198.97136	213.59163	192.50279	193.94817	183.40526	213.3127	167.92198	201.8409	186.64714	187.3033	187.05963	208.4403	197.15678	219.79138	212.9079	191.73474	186.45497	189.03296	219.56102	211.6558	187.42273	221.44917	172.4919	195.23946	185.36601	231.97993	184.227	206.62312	218.73726	223.12505	190.05782	206.85493	193.38371	224.50758	194.70497	233.76628	247.09412	216.58888	195.2274	178.58427	208.39545	173.60173	214.13234	198.15057	219.27344	245.88074	184.36754
[truncated: 706 more rows]
[truncated: 12 more columns]
