# Supplementary material for: Music-induced emotion flow modeling by ENMI Network
Source: PLoS One. 2024 Oct 21;19(10):e0297712. doi: 10.1371/journal.pone.0297712 (PMC11493256; doi:10.1371/journal.pone.0297712)
Supplement: S1 File — (ZIP) [file pone.0297712.s001.zip › minimal dataset/Augmented dataset/Music features/mfcc_3.csv]

File_Name	MFCC_3_1	MFCC_3_2	MFCC_3_3	MFCC_3_4	MFCC_3_5	MFCC_3_6	MFCC_3_7	MFCC_3_8	MFCC_3_9	MFCC_3_10	MFCC_3_11	MFCC_3_12	MFCC_3_13	MFCC_3_14	MFCC_3_15	MFCC_3_16	MFCC_3_17	MFCC_3_18	MFCC_3_19	MFCC_3_20	MFCC_3_21	MFCC_3_22	MFCC_3_23	MFCC_3_24	MFCC_3_25	MFCC_3_26	MFCC_3_27	MFCC_3_28	MFCC_3_29	MFCC_3_30	MFCC_3_31	MFCC_3_32	MFCC_3_33	MFCC_3_34	MFCC_3_35	MFCC_3_36	MFCC_3_37	MFCC_3_38	MFCC_3_39	MFCC_3_40	MFCC_3_41	MFCC_3_42	MFCC_3_43	MFCC_3_44	MFCC_3_45	MFCC_3_46	MFCC_3_47	MFCC_3_48	MFCC_3_49
¸ßË¹°×ÔëÉù´¦Àí (1).mp3	43.7383	32.886536	36.21939	36.522446	35.817112	24.77732	38.507446	42.964264	37.324684	26.388943	25.897564	26.335499	28.893707	30.357586	27.380676	47.4852	42.51751	35.2334	35.481785	47.8128	45.363552	59.211563	56.11994	38.353115	30.791183	42.00093	33.677048	57.943382	44.60726	41.41731	53.319817	51.823845	44.96222	39.616096	45.47979	40.11445	21.656507	27.1366	19.868668	25.976795	31.643925	36.010803	24.021849	24.43436	29.700014	37.80194	34.750156	37.625553	41.33536
¸ßË¹°×ÔëÉù´¦Àí (2).mp3	4.885394	-0.35599333	-0.28992185	9.505389	-1.3109459	0.42637628	11.413733	-1.9034836	-0.9551241	4.8803463	4.395749	16.923704	3.3136609	-2.0281947	-2.9739306	-11.502628	-12.537394	-14.841116	9.060707	1.8757994	-0.016077638	3.9518616	-1.4631666	1.3104354	11.29212	4.430181	8.791976	1.8105106	0.45722413	0.277233	3.507024	-2.4565113	-0.1905928	6.342347	-2.016686	-0.4684619	8.432998	2.431781	-0.35705283	1.2579646	-6.815965	2.375725	-0.89376676	1.6633743	6.023904	-1.0690355	0.44460404	5.303545	4.1168337
¸ßË¹°×ÔëÉù´¦Àí (3).mp3	-39.677757	-39.040215	-35.604935	-26.322071	-35.064213	-37.61245	-44.356804	-50.70656	-50.959038	-27.231255	-25.709444	-15.8701	-48.773735	-50.1905	-47.616394	-39.119423	-32.069866	-20.314707	-11.998976	-22.685444	-26.49784	-35.17464	-48.60418	-59.787334	-44.20527	-42.02233	-31.316383	-4.3009877	-0.0886136	7.8007455	-32.391632	-29.089085	-22.771658	-25.00375	-30.366932	-31.432796	-31.519405	-29.165075	-13.661591	-70.09378	-67.77156	-67.05247	-25.93243	-31.776955	-38.475983	-25.394047	-32.94351	-26.167027	-53.552437
¸ßË¹°×ÔëÉù´¦Àí (4).mp3	48.70259	53.433205	52.70579	42.358887	43.797997	35.42871	20.541332	31.303185	29.635166	29.426388	38.019978	38.721794	41.567123	36.15086	34.6476	44.40644	38.63057	36.80059	21.351505	28.832832	33.199894	12.0870495	13.191107	14.670094	14.301455	8.672025	9.018475	6.911021	4.9205813	8.590801	-27.138731	-32.203976	-32.808403	-30.241291	-32.358208	-23.256302	-8.91136	-6.410707	-8.235274	2.0980992	2.0859003	1.1241376	9.325333	9.206112	7.9061203	19.660707	18.36805	19.933582	6.888996
¸ßË¹°×ÔëÉù´¦Àí (5).mp3	5.566635	23.906115	23.872303	-40.38549	-51.087547	-55.636143	40.66574	47.87617	54.047638	-11.27816	-3.2671494	16.242174	-29.416142	-33.613804	-26.14856	-19.5537	-25.72063	-22.99067	-7.469048	-17.737679	-15.830387	-40.053963	-37.203094	-37.30024	5.4707813	4.3898683	7.8479586	33.515663	-22.021057	-36.244274	-9.677399	-3.1943212	-5.814341	-37.42025	-23.956215	-11.47171	24.931095	26.711477	20.328865	9.646246	-6.6380653	-4.6347747	-10.816235	-17.341856	-13.764624	-11.176297	-2.5232096	10.671797	13.468405
¸ßË¹°×ÔëÉù´¦Àí (6).mp3	-8.082345	-5.869116	0.2042549	17.824463	-2.1499767	-19.47252	0.24405958	-8.114753	-6.9906664	-1.8244046	2.4352903	3.6209042	-20.756687	-15.014715	-14.56366	-15.399019	-12.318598	-13.530228	-12.845823	-7.0510807	-3.9507115	2.5359657	0.8475508	-4.51628	-4.994413	-8.704114	-16.317862	-9.559521	-6.794611	-7.424317	5.1170053	4.6557193	-2.9238157	-8.749059	-8.760034	-6.080761	2.2574003	5.9981213	8.728211	14.36564	12.602228	13.660805	-1.24946	-9.6708145	-8.180279	-7.2504425	-2.3793666	1.3855655	-1.519499
¸ßË¹°×ÔëÉù´¦Àí (7).mp3	43.71521	41.25929	40.104973	35.850876	29.930162	20.677488	41.255867	38.47931	31.710266	37.806778	46.426292	40.36344	29.17176	33.03187	33.924366	18.523405	28.66544	37.549698	34.770092	38.90149	33.826645	40.74562	38.32557	40.074394	39.83826	36.23887	41.341156	31.032923	39.22236	40.558464	35.07077	33.79752	30.700375	37.63021	24.83775	24.474236	39.115257	38.9971	45.039146	37.364098	35.243553	36.575058	43.143204	42.32518	39.69017	35.181953	41.40715	42.703384	43.931633
¸ßË¹°×ÔëÉù´¦Àí (8).mp3	-9.352941	-10.856974	-2.2175236	22.719727	26.719418	30.766335	-14.168175	-11.389587	5.7109404	-23.81578	-27.145544	-22.774864	18.815395	17.638247	13.76942	19.416765	18.02085	15.795248	19.576872	6.390007	4.812501	21.915024	22.670303	19.774746	24.79435	35.48222	46.314186	-2.4300802	-1.8757019	7.70539	22.70514	24.851822	32.072414	-9.5159645	-6.5185747	6.65923	15.621493	13.284937	8.951111	21.838966	25.926022	24.070808	14.638353	21.351398	24.852169	-13.361792	-8.843689	4.7353067	19.005388
¸ßË¹°×ÔëÉù´¦Àí (9).mp3	-2.0624366	-10.376022	-12.321686	18.887669	43.887623	55.822563	-35.730606	-43.8993	-37.08937	17.706757	19.251892	22.999321	21.192345	4.182568	-9.895583	4.9366074	13.162407	18.012533	29.120466	17.102943	9.197027	22.407196	24.35642	22.970154	-18.980984	1.0007793	17.568577	8.375126	2.2536464	-1.4342189	11.838029	14.605005	15.598915	-6.0156384	-7.986168	-5.9513016	23.323397	22.848434	20.54536	32.07539	27.953453	0.30321616	-3.4480958	-5.960254	-5.0903773	-5.9889975	-22.018505	-20.3928	27.958385
¸ßË¹°×ÔëÉù´¦Àí (10).mp3	-15.880959	-16.841269	-17.896923	-1.5743876	-8.275485	-11.413688	-2.4263594	-7.146143	-9.150291	-6.514467	-4.2245603	-1.8470519	3.263544	-6.9479046	-14.380805	-6.6759615	-7.454159	-0.34586257	-1.8938785	-1.0237362	0.5141747	-24.760845	-25.321957	-19.540054	-26.099586	-22.04433	-18.78321	-36.66797	-40.83986	-34.86527	-30.71151	-27.99881	-18.076164	-24.524496	-23.291264	-20.46353	-7.7506027	-13.068062	-14.531494	0.90201306	-10.686551	-12.032544	-10.358095	-15.482124	-20.9698	-15.850016	-19.744553	-14.329792	-10.328968
¸ßË¹°×ÔëÉù´¦Àí (11).mp3	-16.29905	-10.974009	-6.4419518	-65.59357	-65.17583	-58.83858	-66.02841	-71.349335	-74.78789	-69.150955	-68.19116	-54.121716	-58.84497	-66.97425	-75.00129	-68.75206	-74.534805	-82.8613	-42.30832	-58.004944	-63.435043	-57.48554	-59.73947	-51.777206	-60.601498	-64.69635	-65.52609	-44.925	-42.58294	-29.98248	1.0809788	-2.4230027	3.3405015	-34.987392	-42.0605	-43.40232	28.457283	36.844845	40.08007	-7.383307	-18.262386	-16.28463	22.388798	27.024887	35.848965	21.628756	22.404758	23.835978	9.807211
¸ßË¹°×ÔëÉù´¦Àí (12).mp3	-39.533257	-48.11183	-47.97795	-24.042498	-24.447544	-16.221666	-31.862637	-48.537773	-30.975407	-9.280461	-7.7225523	-8.942211	-11.028135	-8.01625	1.2668966	2.2162182	-7.439147	-0.8166565	9.990921	6.599739	9.289276	-5.2065477	1.4083403	10.035794	-7.3459916	-12.375185	-3.2403994	-8.123604	-22.589172	-20.296074	-7.155118	-9.080081	-10.1392	-19.045254	-24.96618	-30.481056	7.3549223	-13.951456	-23.09914	-26.134947	-30.310488	-35.054092	-38.152626	-39.653988	-45.594383	-85.23654	-83.95895	-73.18601	-50.98459
¸ßË¹°×ÔëÉù´¦Àí (13).mp3	-6.5454235	-10.130674	-11.035076	-5.6082916	-9.5830765	-4.9725895	-14.001675	-8.161705	-4.9221954	-10.507879	-13.681641	-11.721527	-5.56592	-7.273116	-3.0560236	-13.980945	-18.287159	-18.489388	7.3492928	3.0969162	-1.6668069	-6.1643887	-2.3516173	5.826255	4.4774823	5.3597903	5.5271115	-2.1209195	-4.421628	-3.0933669	10.674135	1.5663161	3.6045477	3.2950993	5.9732394	13.08235	-13.452393	-14.798681	-8.552415	-1.1720935	-3.523898	-8.96754	-1.2837651	-0.44822606	1.3170575	0.71602476	-5.7895794	-5.144246	-7.1576314
¸ßË¹°×ÔëÉù´¦Àí (14).mp3	13.372711	10.947497	-1.8680284	-35.032566	-32.418983	-27.262512	-17.361729	-19.000683	-18.150707	-29.609928	-22.731709	-19.052797	-35.000328	-31.280704	-20.705153	-11.972919	-14.2985525	-18.152798	-12.065955	-19.12291	-18.574467	-22.732544	-26.831808	-28.245579	-8.530419	-10.987579	-6.1800504	-11.976292	-8.307312	-3.0110216	7.7550383	-1.5427403	-4.0416584	-22.876333	-22.239468	-26.15866	-12.2515335	-13.001475	-8.32781	-32.633442	-20.221886	-0.104708314	-5.461197	-6.045313	0.8917859	3.7448764	-7.6813145	-6.695326	-7.6104093
¸ßË¹°×ÔëÉù´¦Àí (15).mp3	-21.4809	-27.956741	-24.498009	-1.5152171	-5.259506	-7.032897	-14.403717	-11.240036	-3.644621	-4.0209703	-6.639649	-6.0208235	4.852623	-6.2656364	-2.2711895	-12.673608	-43.00293	-47.692062	5.839634	2.406397	4.23448	1.0947075	5.3670816	9.394745	8.563987	6.2923336	7.097256	-5.184663	-7.015275	-6.5416794	-5.3739667	-6.9159756	-6.6587267	1.5619667	9.588024	11.165928	-4.01715	-4.3382664	-2.4219804	0.32903618	-3.631764	-3.1123974	-20.690203	-16.16751	-10.662508	-41.216805	-36.26248	-25.218548	-20.732563
¸ßË¹°×ÔëÉù´¦Àí (16).mp3	19.481327	22.011627	26.644104	39.038208	40.93029	33.71265	28.51793	28.477577	22.38518	31.418823	35.671852	31.922787	28.63765	26.34405	28.887993	24.523895	31.733364	29.190245	20.908594	33.0735	43.391926	25.21639	24.514143	29.28529	39.486465	26.976652	25.051159	33.770454	28.423845	20.395622	33.50639	38.610092	32.78474	31.196558	35.234734	25.009747	35.67665	40.484108	35.47777	15.910082	13.816593	16.929483	16.061388	13.193594	15.378407	7.9275866	13.3887615	21.077692	22.56541
¸ßË¹°×ÔëÉù´¦Àí (17).mp3	1.7262537	-8.104666	-16.533545	18.858961	11.833387	12.230289	8.822537	6.032609	7.0382185	-7.858777	-12.069143	-6.8940644	-12.081085	-17.632584	-16.589312	-11.062729	-16.904129	-13.998728	1.2688756	5.810137	13.493708	-6.0681295	-17.329271	-12.642758	3.5353284	0.08716422	6.5235915	-15.967924	-16.860523	-23.9643	4.2168894	-0.9818322	-0.70714206	5.517908	2.587266	-1.8106229	-4.9930916	-10.883175	-5.7039104	22.02378	22.92483	25.275045	-27.879257	-35.47155	-33.58417	-11.767292	-8.418177	-3.3236482	7.529771
¸ßË¹°×ÔëÉù´¦Àí (18).mp3	15.673035	17.080702	19.104809	29.851152	29.692743	35.16782	2.7040057	-0.7083652	2.501268	-8.425854	-14.948736	-16.480534	10.405615	-5.114415	-10.642971	29.621815	23.495901	14.053962	31.925808	31.86633	32.126717	22.034302	21.551516	14.630816	39.306824	36.545597	33.369335	7.083288	1.7382969	-1.3413681	26.800198	21.193785	13.687178	-25.64177	-21.601143	-20.764244	3.4282165	5.89287	5.420294	5.793022	0.3094304	3.0509493	4.985659	-0.55133253	5.987154	26.415417	39.321518	38.289616	-6.810276
¸ßË¹°×ÔëÉù´¦Àí (19).mp3	23.528158	30.666496	31.59999	23.577087	21.855888	28.33564	23.066967	26.066256	23.915997	21.696274	23.734192	20.356468	25.768646	28.620726	35.69947	16.581444	9.239403	8.956379	16.742298	17.412254	13.162258	36.54667	27.664474	23.127316	25.586658	27.70819	24.82584	27.481567	9.365263	2.5921612	29.993395	28.433863	27.870205	29.624039	28.346004	21.36179	23.65295	26.410234	27.163036	22.424007	22.749962	28.866394	11.726068	9.287838	18.002283	24.753784	23.080269	20.00959	28.42126
¸ßË¹°×ÔëÉù´¦Àí (20).mp3	47.17559	58.799866	53.787918	30.095884	41.339912	40.14862	43.38604	60.442986	71.11893	56.594982	51.118797	54.936188	33.360867	42.969666	45.36138	21.423973	36.18226	43.5187	53.545887	54.177544	38.479782	37.3684	49.018356	55.493954	27.35838	43.82683	51.30722	57.03511	62.99387	53.209705	74.7827	68.80236	70.51839	45.609253	55.6726	37.18975	42.9189	55.47441	42.971508	53.377304	69.328674	65.58119	36.17769	55.2181	44.522366	64.818436	56.404205	43.500763	27.215984
¸ßË¹°×ÔëÉù´¦Àí (21).mp3	-11.106953	-4.8519907	-5.83554	42.716896	39.80918	41.309628	33.793472	42.259247	34.079422	48.42228	44.70354	54.58744	36.550995	36.56956	35.010193	20.391666	18.428467	18.903461	-2.2697592	2.5492387	-1.9044607	29.965012	29.817177	19.126263	32.39638	32.122295	30.870426	25.4889	39.26925	32.332367	48.92076	43.995636	40.89651	55.688183	53.663185	39.238255	29.991417	35.89725	27.141722	48.98021	46.60117	38.598534	10.441181	15.52775	21.16394	48.647316	52.078842	46.65454	28.860641
¸ßË¹°×ÔëÉù´¦Àí (22).mp3	8.644999	7.3712864	14.408451	21.576023	32.258797	26.233347	-30.641638	-27.375652	-23.84084	55.26089	60.669853	51.41292	22.286541	15.983117	8.970553	30.574612	39.298294	25.938978	29.610092	46.231373	35.832947	37.114418	41.001717	37.799538	38.763313	53.072845	62.579994	43.809525	36.764706	29.463009	-28.978048	-36.64685	-35.421387	44.07383	49.10314	31.56964	10.1619625	11.244354	11.467218	29.3041	33.656136	34.439735	15.034898	9.967739	11.566088	-11.10725	-14.217192	-6.8551893	-16.031384
¸ßË¹°×ÔëÉù´¦Àí (23).mp3	24.790596	41.181213	26.72026	7.6396933	20.843536	22.92223	37.09632	49.296066	48.015343	24.292187	35.93592	43.609066	45.76738	42.627937	48.354286	2.2968721	9.230862	17.437763	14.665971	7.2646475	4.722326	21.493961	24.207462	30.857971	16.21225	13.026121	9.849773	1.8816354	-5.9334927	-0.10403626	-2.5845037	-0.88892007	1.1373699	18.195147	12.060299	16.600807	24.377844	20.985325	17.820362	19.065075	14.213445	15.956991	-17.255714	-24.379253	-26.607838	5.9783173	5.955885	12.42878	15.893118
¸ßË¹°×ÔëÉù´¦Àí (24).mp3	15.3696995	11.538672	12.163757	18.786488	22.862116	24.881886	13.332662	4.9075847	-5.385355	16.983322	17.67506	18.762985	41.073338	38.78865	38.647476	17.121153	16.432125	12.574603	10.458843	9.562126	22.275951	16.800415	21.288269	20.210033	1.6412058	-4.2352495	-6.7764087	12.072678	-13.85137	-30.728321	6.366605	8.247648	10.570686	23.702507	37.337463	44.98404	8.546507	3.013814	2.224598	6.3902836	10.785713	21.631353	11.001474	7.5824046	12.744419	-17.171944	-18.548721	-8.213377	0.45872712
¸ßË¹°×ÔëÉù´¦Àí (25).mp3	36.647827	38.96039	39.650475	12.7901745	15.971991	20.056442	9.054826	6.229018	12.547352	-1.3056576	-3.890275	-0.18209946	7.495022	8.860208	13.016489	33.333294	35.52535	35.721207	14.21231	12.659693	11.761261	23.03182	23.809406	31.133366	24.853722	22.238716	18.61751	27.685886	29.355484	30.648426	22.516335	11.54908	8.024474	31.68399	37.435486	41.825592	16.703094	16.558353	12.086758	13.902368	10.580726	12.19278	7.883463	4.1957674	3.755516	29.440023	28.816654	26.195965	14.79594
¸ßË¹°×ÔëÉù´¦Àí (26).mp3	-2.4863963	-6.313566	-0.42594093	-10.35569	-13.582116	-9.774363	-0.0616827	-3.621396	-4.0434356	0.95127463	0.5875714	0.19223018	5.568514	8.399096	1.9857521	7.9341555	7.199654	0.5619323	14.1715355	14.151293	13.770189	8.7197895	14.093749	13.186895	-1.8890557	-0.7401688	16.277271	2.8848767	5.2325325	7.253812	12.928398	7.1634474	6.472652	0.14976934	8.123816	5.3182573	13.556794	13.462952	21.036436	22.587788	20.513111	10.719564	19.709389	17.668758	12.188594	23.401394	20.51182	12.661453	-32.446774
¸ßË¹°×ÔëÉù´¦Àí (27).mp3	-29.549221	-31.852411	-22.551598	-3.2845328	-3.1897526	-3.1050668	15.6323395	20.151775	17.049871	-36.56784	-30.07284	-28.39437	-12.189133	-7.853578	5.8993506	-39.018307	-37.62953	-43.180084	-19.872225	-16.33096	-16.388748	0.060256243	2.4180984	12.869605	44.156303	23.723785	-5.8445263	2.6178782	-6.817294	0.15041685	-24.757156	-29.335976	-30.587656	-1.1837447	-1.2464967	-0.31318304	7.096143	0.020661414	-1.6497386	23.238518	15.451117	12.599516	23.896158	23.024776	21.024931	12.463903	9.498682	11.237827	4.268297
¸ßË¹°×ÔëÉù´¦Àí (28).mp3	23.02629	17.939085	13.749199	15.993038	10.334976	1.9132278	16.98434	18.147606	22.76973	12.2224865	12.482809	15.614786	14.095034	19.090889	20.499872	10.36564	4.9102435	10.973853	7.7200804	2.5633595	-0.5521302	25.76403	20.386576	11.078194	20.062511	23.3655	19.123056	8.468131	9.100762	10.668494	20.418118	14.20767	16.486866	0.25722224	4.2307715	1.8181193	-6.522731	-4.6891127	-11.464386	-17.233673	-15.646308	-13.452303	4.173663	4.212515	12.233088	6.28376	-0.44235015	5.8072414	11.920137
¸ßË¹°×ÔëÉù´¦Àí (29).mp3	8.425559	4.554484	4.3854337	-14.127192	-15.972828	-8.848908	-2.2003322	-5.309373	-7.311783	-25.379944	-25.715584	-26.093983	-12.8034725	-9.844612	-10.90649	-8.500549	-13.413943	-13.452868	-7.770791	-6.9181404	2.0595734	-8.903008	-18.798622	-22.844519	-8.27581	-7.741868	-6.4873667	4.768931	1.0190636	0.8815107	11.517128	4.479916	5.090417	-24.586094	-22.941105	-15.232813	12.665774	8.31588	2.998611	-9.0899105	-13.56872	-15.733244	-15.203601	-13.248254	-13.003809	-1.3760846	-5.94632	-4.4342523	-6.4755306
¸ßË¹°×ÔëÉù´¦Àí (30).mp3	10.92548	4.308451	12.8776	20.205265	9.870079	7.6203594	9.360027	3.035073	4.960764	13.160803	4.984872	2.3425055	5.7290316	5.3761005	12.11883	5.16351	-2.7226691	-0.021724343	24.933453	22.606373	23.946918	20.201004	16.791203	14.652169	0.88710904	-5.626217	-4.167965	23.484482	15.53712	16.478277	1.3591473	1.0209367	12.820126	-34.65085	-25.72636	-8.046759	-14.399471	-20.270748	-11.676897	-13.984347	-18.561832	-8.421658	-15.059603	0.8264529	12.3366995	-29.269749	-29.282455	-25.573902	12.883932
¸ßË¹°×ÔëÉù´¦Àí (31).mp3	-23.314543	-39.07681	-44.9253	-47.51052	-62.152336	-66.341446	-42.74566	-40.606644	-35.80431	-55.2987	-53.314278	-46.832085	-67.286896	-68.34278	-66.66957	-26.383427	-42.236465	-50.05798	-52.7641	-51.928326	-46.32086	-42.18859	-40.263145	-27.735176	-63.364334	-67.22339	-58.619904	-41.40188	-44.10112	-38.086876	-53.762314	-55.683342	-41.164062	-44.779427	-44.101044	-39.35226	-53.521378	-52.809742	-61.490387	-47.639645	-57.453587	-44.67621	-53.55433	-58.785454	-60.791924	-48.702415	-55.54341	-50.91453	-33.60138
¸ßË¹°×ÔëÉù´¦Àí (32).mp3	24.381197	31.385096	30.85893	-49.76763	-52.122543	-53.83185	-7.7442656	-7.7528124	-11.599497	-24.74628	-21.521183	-16.016693	-17.78875	-17.494999	-15.905813	-14.608041	-20.610687	-24.635656	-3.522324	-4.576886	-6.571083	-9.996048	-4.2295065	2.8341591	-0.30469114	-12.394077	-12.625857	13.155515	19.94149	21.369251	9.727411	-2.6284409	-9.563595	16.49252	7.3661785	-2.3128302	-4.345636	-4.579381	-4.1021895	-22.2196	-19.802303	-22.879883	-14.064869	-13.596527	-17.14162	-7.458017	-10.974039	-3.8580308	11.157788
¸ßË¹°×ÔëÉù´¦Àí (33).mp3	-3.1878622	0.43436098	1.2749606	-27.84214	-26.312233	-23.980804	-45.205757	-44.533627	-47.51923	-18.995037	-23.244053	-25.945042	-20.106554	-23.308155	-23.161732	-23.028126	-21.191236	-17.831028	0.63521725	-9.27347	-3.7232113	-66.3009	-75.30844	-67.75023	-18.320099	-18.119328	-23.136513	-31.564121	-29.548355	-29.0998	-8.416937	-8.112092	0.58297825	-11.234291	-14.452459	-14.33567	0.98809695	-1.6001273	-4.832705	-5.3346157	-5.6875467	-2.9021192	-49.282852	-50.21897	-46.68212	-27.562916	-34.279434	-35.599487	-36.068146
¸ßË¹°×ÔëÉù´¦Àí (34).mp3	-12.836238	-4.8044515	-0.40064692	-24.690865	-19.764248	-4.192516	5.7815704	6.7157464	21.03754	14.7478695	8.749919	0.9393079	57.7375	57.342934	42.611618	0.18969345	-12.375511	-14.933523	-4.797759	-10.994484	-9.1524105	0.5312513	8.713507	23.867367	-15.593666	-20.038177	-18.17385	43.964363	50.046967	28.9091	-4.803109	-9.223318	-13.493511	0.24654701	1.3760576	3.852544	20.362778	19.232548	22.165615	9.128086	14.056123	13.100559	-4.427641	-6.348919	-2.7496521	8.717913	9.791758	5.435719	-19.18193
¸ßË¹°×ÔëÉù´¦Àí (35).mp3	-6.8898506	-14.293581	-10.872126	2.9288654	-3.269526	1.6334882	-26.077732	-26.533257	-11.558386	-42.278553	-42.27446	-35.655357	-7.845003	-11.111198	-12.596722	-22.59256	-25.825844	-18.502087	-0.29242897	-3.5091012	-3.043679	-16.010479	-19.462341	-17.44434	19.954647	14.923145	15.131373	-21.129955	-26.305529	-27.019241	-19.790588	-22.939682	-12.745447	-0.241294	1.8122022	18.708582	-25.07098	-16.023596	-5.461012	3.0550995	-6.174259	-2.637295	-10.951649	-8.640211	4.1839485	-5.513036	-4.806843	-1.7755197	-17.345428
¸ßË¹°×ÔëÉù´¦Àí (36).mp3	-52.092606	-45.284317	-49.517113	-44.4408	-44.781845	-53.416363	-47.836433	-39.684696	-41.928726	-66.46532	-57.144455	-57.642593	-54.10823	-49.752018	-39.38018	-33.551346	-36.53604	-50.08519	-42.707043	-40.966835	-35.066727	-60.556328	-52.25975	-50.1185	-17.688091	-19.835817	-22.765657	-37.364532	-51.37896	-57.054108	-61.80524	-62.45848	-57.899773	-52.35142	-50.82406	-40.441235	-68.9837	-71.6841	-63.916683	-45.65873	-51.31443	-49.363457	-58.276367	-44.19423	-33.52404	-55.06407	-50.799385	-47.032635	-41.527527
¸ßË¹°×ÔëÉù´¦Àí (37).mp3	30.234856	24.89677	22.367723	39.70392	47.537346	47.39418	37.648907	35.06742	27.173578	0.72105277	9.399998	22.030605	32.960953	25.233618	31.066092	30.849495	25.746593	35.416595	48.182564	45.22635	42.187675	45.1672	39.963097	42.44251	27.547012	25.303288	30.960485	21.500465	12.34724	15.211695	22.386559	18.57935	21.784443	15.722446	13.558603	11.986454	19.687729	21.593407	17.992016	30.227703	30.055855	29.289352	4.283322	8.900049	16.800283	30.384388	25.043812	26.816227	22.659542
¸ßË¹°×ÔëÉù´¦Àí (38).mp3	-3.4945931	-10.367749	-10.991767	-11.022608	-24.268799	-29.870296	-0.26811624	1.0899959	9.636385	-6.636	-6.722704	-3.0975919	7.75786	0.25865698	3.053601	0.8208052	-3.4820726	-4.7848854	-16.715591	-13.395853	-11.674766	-2.2484133	-9.909868	-18.760677	-0.3161183	-2.8033137	3.696173	-28.423376	-23.039803	-20.972527	-10.407973	-22.399422	-27.169834	-21.862026	-27.16938	-29.264107	-8.41861	-8.448364	-6.4875965	-13.786186	-19.026329	-16.146608	-32.09835	-35.50379	-28.20254	-1.6174397	-12.191187	-11.555928	-3.756407
¸ßË¹°×ÔëÉù´¦Àí (39).mp3	-5.394265	-5.6717043	-4.3374996	3.9303951	2.8547812	4.898531	1.8685938	-9.618738	-10.605971	-14.572254	-20.088453	-17.55606	0.2848787	-6.8180814	-4.7139635	-18.353777	-7.595553	-7.656996	-4.1325235	-9.246307	-8.211038	-4.8318386	-6.4854546	-5.64038	-6.073615	-5.758587	-1.894132	-17.719566	-19.235897	-18.324398	14.50736	4.733535	-9.982631	-5.889733	-9.388071	-8.654812	-1.7425842	-2.91451	-3.967733	-16.109653	-17.624996	-6.6597886	-10.666916	-16.908382	-17.385153	0.81263053	-2.3819175	-0.120954216	-9.361954
¸ßË¹°×ÔëÉù´¦Àí (40).mp3	-14.057156	-7.810152	-8.017255	-17.709015	-5.690806	15.146965	-21.979248	-21.78351	-7.0169888	4.4795003	4.5681124	-7.2797394	-2.3675613	-4.3345394	-7.898783	-15.113256	-34.816235	-26.942137	-12.446077	-4.013857	-11.065462	-6.5037894	-6.1415052	-4.6780796	-5.4484744	-2.071773	-8.188129	-2.9551525	-9.432343	-11.10132	-3.1244392	-5.424779	-18.324	-22.125797	-15.925618	-3.7268085	4.664724	20.853264	24.175339	-30.617527	-14.666988	8.442277	-23.737236	-20.27029	-5.493468	16.353642	9.259659	-5.2258816	-3.6158972
¸ßË¹°×ÔëÉù´¦Àí (41).mp3	21.931755	32.38124	28.7872	34.41781	29.568176	39.143303	20.857449	23.073322	27.58923	18.702637	29.806408	37.052116	27.706905	31.476498	24.468481	2.2294803	-2.3394675	1.6545911	2.9099808	11.754629	14.985728	37.42	43.16568	44.264656	26.432209	27.130505	28.43497	17.662117	19.38522	16.179636	37.19394	31.188515	26.71687	27.054111	24.903074	29.909048	41.28653	31.31162	14.7106495	13.31093	21.686584	29.595278	16.777445	5.423072	1.1012696	0.55489564	9.6579895	22.38506	18.108387
¸ßË¹°×ÔëÉù´¦Àí (42).mp3	3.0646229	2.2801511	5.5058236	6.4539433	6.4616904	8.028651	2.8674502	-1.3950351	0.41849557	-26.334259	-31.433315	-32.592987	-22.139141	-27.217857	-28.046774	-6.3192225	-7.497246	-0.89621174	-34.160496	-40.03423	-34.18152	-24.156511	-21.490738	-11.396181	-27.991465	-28.19751	-26.264772	12.29031	11.094639	12.977519	28.356064	26.958105	27.226887	-13.649529	-3.7548413	9.037977	-17.880836	-28.610626	-35.067383	14.332827	5.658263	-0.07105464	-35.267517	-27.9504	-12.219276	13.617585	6.1085854	8.885283	10.011871
¸ßË¹°×ÔëÉù´¦Àí (43).mp3	3.104548	-12.288826	-23.289257	18.240604	16.746662	17.66771	27.294659	21.500763	27.750134	3.0805836	1.422767	5.1801023	14.849912	20.041618	21.957027	-12.870513	-16.507097	-17.047153	26.923227	45.675095	56.18309	13.264184	3.1435456	17.631039	8.580722	4.1558633	20.439625	-18.812187	-26.075619	-19.726574	32.105152	30.900085	37.229668	1.7038823	-3.3600779	4.2851825	37.187904	32.020786	15.044457	18.64887	27.111183	24.619198	46.665176	44.349842	42.035442	13.7528515	19.529308	26.954445	23.077404
¸ßË¹°×ÔëÉù´¦Àí (44).mp3	-31.38683	-31.787054	-27.155197	-25.311459	-20.764551	-18.1996	14.050709	9.864541	14.188082	-45.588764	-45.922764	-48.152023	-15.70936	-11.288351	-0.9863696	-49.460266	-44.027233	-30.707527	-16.669518	-19.923876	-15.058957	-1.079005	-4.1962643	1.4897561	9.104023	6.758175	10.818399	22.67109	4.666042	-10.028042	0.48242444	-7.823598	1.8190918	8.790506	-1.2309937	-3.5713868	-16.341816	-28.95747	-30.890066	20.055607	15.499399	15.821252	18.021706	20.630154	23.598408	-28.788376	-27.806122	-20.804321	1.9801335
¸ßË¹°×ÔëÉù´¦Àí (45).mp3	-17.835007	-15.3592415	-11.756707	1.5468415	3.6021283	6.7192817	-7.6565742	-8.495735	-13.802408	-17.223013	-14.546211	-16.492994	3.349578	-10.407297	-14.108694	-9.190895	-14.55382	-16.360806	-6.5104685	-9.299149	-6.0532427	-16.591797	-20.358488	-20.867153	-4.7372246	-1.9997797	-1.7505379	-12.313301	-3.0470238	2.9810557	-19.015598	-21.120672	-20.121223	-8.389307	-8.631113	-10.86348	-6.231364	-13.803235	-17.841064	3.1855788	2.211002	3.0386028	-21.500202	-24.01675	-23.21151	-7.7763176	-12.016695	-8.754613	-24.166817
¸ßË¹°×ÔëÉù´¦Àí (46).mp3	24.717304	21.92178	11.508324	-9.3418865	-13.033998	-12.5470085	5.1495132	14.968918	13.282795	0.8783674	3.7529297	8.098695	7.7574368	2.2092702	3.8134017	-2.8932295	0.24347138	3.8606977	-0.466251	-5.7083273	0.22137421	20.358562	12.45057	7.962014	-15.388475	-11.44895	2.1919072	23.76162	16.663239	8.966146	-0.8949173	-2.6002064	-4.775034	5.614401	-2.1018806	-0.60315084	-4.008954	-5.3477926	-3.7320397	3.8506408	9.004165	13.177105	9.4487915	14.827125	9.582384	20.829517	20.648489	23.927757	9.482093
¸ßË¹°×ÔëÉù´¦Àí (47).mp3	20.055515	26.522736	30.938145	30.102596	41.29097	39.120064	36.12281	41.77192	28.190823	35.335255	37.374153	42.81756	25.446304	40.869156	48.770836	16.976007	24.249922	33.861313	-4.026596	-8.620419	-6.358898	44.28253	39.140846	38.876587	34.809166	36.158134	39.85923	71.40086	69.53731	69.34454	11.616901	14.710786	19.400227	47.46142	43.57076	42.360153	54.11328	57.327816	41.66815	40.8397	46.174366	50.482204	35.058594	45.15075	46.781353	17.418272	-4.7132444	-6.9339943	21.336617
¸ßË¹°×ÔëÉù´¦Àí (48).mp3	29.44032	27.106064	25.587673	11.873442	1.4565623	0.61852884	49.502968	42.040752	26.727757	29.384806	47.882195	57.89968	45.50548	50.33993	45.14232	38.49606	37.365982	28.08489	30.628597	26.73933	20.678488	35.473907	41.27198	39.668015	25.931812	27.03526	29.67262	-23.430279	-17.79682	-6.983876	-2.875151	-19.095646	-24.191587	16.152143	-9.534587	-16.455778	25.977243	18.26123	13.346829	9.605891	19.27967	17.744822	15.378515	17.9256	4.24636	18.316437	21.714146	15.661285	16.854801
¸ßË¹°×ÔëÉù´¦Àí (49).mp3	-7.7744517	-15.602127	-8.291366	-0.07051389	-4.8240347	-6.1358414	-27.10035	-20.249834	-1.8869255	-3.7791426	9.328686	13.175889	-5.578783	-5.9916453	1.2557454	-21.170284	-9.594074	5.0519447	17.373701	22.074648	24.357807	-34.370354	-41.692856	-45.015995	-7.3560295	-5.0281553	8.17889	-21.302021	-13.66777	-4.0755863	-10.045294	-9.4060545	-4.2728887	-41.244614	-41.593166	-35.925934	-9.897358	-13.469906	-20.632553	-10.376578	-18.688396	-10.294324	11.9382305	12.859297	13.98509	-14.61495	-18.629889	-19.824081	5.694522
¸ßË¹°×ÔëÉù´¦Àí (50).mp3	0.27987528	-2.0953906	-4.2037354	3.7385714	6.5091114	7.6568236	-4.182806	-5.1597767	3.0124521	-3.0026913	-13.180642	-12.654894	-12.775568	-7.6942844	-8.562494	6.020892	6.0835648	1.8775839	5.428402	4.1390944	2.7503407	15.647566	15.3629675	11.64321	22.209023	13.587802	10.941532	-0.23698354	4.011388	13.46077	-4.705832	-10.180643	-8.876638	-6.8956375	-1.7011366	-3.4667528	-19.30073	-17.862429	-11.638466	-9.110404	-10.381989	-7.116646	1.8078403	-8.828846	-14.202392	-12.35005	-11.640527	-5.712965	8.265774
¸ßË¹°×ÔëÉù´¦Àí (51).mp3	29.635242	25.201605	11.790522	30.819294	36.499596	41.95601	28.575497	38.140953	44.12995	40.403725	42.265446	33.05182	34.210224	42.999207	40.65178	42.091007	42.11477	46.028465	0.3877954	-1.3875481	3.146141	-2.5107405	-4.257394	4.7748957	20.218372	24.89145	28.099377	-9.161161	-4.203306	-3.1394205	9.574568	4.2439313	6.602268	21.213844	29.033428	25.21426	-14.35331	-18.786686	-11.107819	19.914265	17.994139	21.768066	10.473279	3.0924473	6.0124693	22.231335	27.998264	25.855	44.57033
¸ßË¹°×ÔëÉù´¦Àí (52).mp3	17.925373	18.570488	26.43726	8.642316	12.784582	9.569761	15.1085415	20.744175	25.025723	32.424152	34.15767	29.08091	31.3402	38.994385	34.218697	-20.040325	-12.355685	5.1470356	-12.656826	-10.022146	-13.076403	-7.0653005	-1.9283197	1.522326	1.305502	2.2228622	2.1407363	-7.1855326	-4.378106	2.3902688	-5.409643	-9.539342	-8.897839	-17.915405	-18.622257	-27.9796	6.0158925	2.9920552	7.7727447	-11.348623	-6.3343725	-3.300016	12.495235	9.101999	7.126897	24.083862	7.8530846	0.22160672	25.145248
¸ßË¹°×ÔëÉù´¦Àí (53).mp3	-36.635124	-42.930664	-50.437527	-29.770378	-31.747868	-33.33746	-34.35196	-32.14613	-23.059002	-17.347881	-14.6218815	-6.457981	13.174284	5.94674	-4.0701976	-1.851438	-11.740641	-11.769224	-10.061432	-8.339638	-3.8286514	4.1775904	8.094801	15.8571205	-9.148705	-12.6795635	-11.832409	-14.360025	-19.041424	-15.248453	-20.612041	-39.855007	-42.456367	-39.76706	-40.107204	-31.094482	-29.32153	-31.482243	-34.393837	0.09924914	-8.479914	-13.642741	-25.093758	-25.11008	-16.432629	-27.918705	-26.586899	-23.61649	-25.287663
¸ßË¹°×ÔëÉù´¦Àí (54).mp3	3.1267674	5.280295	5.8628645	26.200874	36.905167	29.09465	6.683831	0.8442724	-6.435087	20.600372	15.487413	22.41463	14.083284	11.255974	11.333059	-47.933075	-52.478394	-48.463844	-9.351187	-12.131429	-9.201544	35.727955	40.210102	38.75374	-36.40926	-41.421715	-34.71392	30.723316	23.864887	20.748966	44.434998	47.436104	46.54976	9.238671	2.1730034	0.6946732	15.289337	15.600372	19.102417	25.806093	45.42379	67.363434	14.8606	18.332527	20.596855	17.154926	20.34042	19.775585	2.933248
¸ßË¹°×ÔëÉù´¦Àí (55).mp3	-25.623302	-25.652822	-19.845669	-7.362067	-21.64944	-24.818638	-33.00319	-36.379772	-27.652706	-32.251095	-39.480637	-34.129158	-32.606266	-44.258316	-42.60755	-37.056755	-43.91571	-47.06475	-12.035152	-27.441761	-22.376873	-41.423954	-50.193817	-49.79615	-22.279856	-26.379238	-24.158913	-46.253143	-43.125896	-33.077488	-9.098131	-19.816082	-17.090431	-20.407295	-27.905666	-14.86121	-20.352543	-32.94339	-30.536686	-1.6355727	-7.5600605	-2.1829472	-20.068892	-23.052322	-13.1217	-48.06012	-42.798553	-23.50388	-8.820242
¸ßË¹°×ÔëÉù´¦Àí (56).mp3	-15.743086	-8.167244	3.2501717	-14.568181	-10.911259	-7.126385	18.147087	13.083032	13.628833	5.4840794	5.6161947	9.822251	16.358912	12.89254	12.165926	4.66477	-1.02936	-5.4206505	2.890579	0.60880256	5.3841286	0.53303283	4.4453163	10.813538	23.21135	13.205071	12.074449	7.7986794	5.8629704	8.116372	-2.466825	-0.9214175	-0.093187116	-15.99901	-8.332262	-2.98421	5.594849	3.483749	9.253067	-7.3219085	-7.8188133	-4.221073	12.563782	7.0342827	-5.168827	8.022273	4.8339615	4.9274645	-1.1080577
¸ßË¹°×ÔëÉù´¦Àí (57).mp3	-45.23297	-51.128788	-44.9942	-34.530617	-34.423	-27.181446	-16.54054	-8.314232	0.31602114	-29.050816	-34.16858	-39.622475	-20.760742	-26.231384	-22.025625	4.383251	5.5907593	3.9858484	-64.754654	-67.4386	-60.658684	-17.043259	-28.819353	-34.67653	-32.625877	-40.891304	-46.53328	-27.30705	-26.911217	-28.863892	-64.69834	-69.17316	-71.26643	-10.477852	-7.9948235	-9.761533	-22.6829	-14.245412	-20.781506	-40.012894	-42.876343	-43.369835	-19.317713	-33.542145	-36.524612	-33.28708	-25.720253	-27.248505	-43.06421
¸ßË¹°×ÔëÉù´¦Àí (58).mp3	-0.2677619	-3.7542357	-5.1545563	1.1327374	4.1094065	9.796986	13.531092	9.85415	15.422604	22.697512	19.776451	22.095665	10.187557	-1.2174262	-2.7159755	-0.6456206	-3.2704394	-0.9256947	20.456593	13.410517	13.229899	16.507215	18.40773	13.619511	23.980705	22.756958	18.53622	10.49103	14.43648	15.68205	16.942247	14.914753	3.6037726	1.4946854	14.542121	21.483168	1.9156216	8.711849	9.173011	12.634535	10.684695	12.33791	5.332778	9.63799	11.141225	12.73114	13.578108	13.670326	-7.047373
¸ßË¹°×ÔëÉù´¦Àí (59).mp3	43.729153	48.035046	47.928177	39.1221	42.244972	41.70713	29.369486	40.861458	45.367302	-8.582	-11.466145	-11.643594	-39.67605	-39.73169	-38.377514	-37.799713	-36.915436	-41.569824	-23.72103	-12.98087	-6.483795	8.2852955	2.8960316	5.6989646	-9.349823	-14.984997	-14.550068	-22.932667	-26.597454	-22.760994	-45.208168	-44.055122	-45.000477	-35.592247	-28.876034	-25.234241	-29.56984	-27.605862	-18.52525	-11.430393	-11.405281	-9.217701	2.5784822	-9.543127	-13.552685	-18.776363	-26.69688	-21.826994	-18.607454
¸ßË¹°×ÔëÉù´¦Àí (60).mp3	-24.293215	-28.34813	-27.52378	-30.421974	-30.683094	-20.93394	-19.398857	-22.248428	-20.635403	-32.051212	-32.483284	-24.154018	-49.626	-55.61225	-47.842476	-12.49876	-13.352986	-10.684406	-16.403423	-11.362965	1.7680401	-16.991673	-27.161068	-39.434357	-37.60637	-32.992043	-30.946829	-20.404987	-26.983515	-30.345016	-28.573048	-27.086685	-23.096605	-45.94851	-41.436916	-26.433022	-5.6499214	-7.2385015	-6.476409	-4.85626	-13.803784	-13.107405	-35.15909	-33.7975	-22.773315	-20.43965	-27.02103	-24.407467	-52.854576
¸ßË¹°×ÔëÉù´¦Àí (61).mp3	-10.150597	-13.932015	-12.294512	18.645456	12.762826	11.727781	20.722078	1.8503269	-10.181673	-1.1679251	1.5590501	3.7400439	1.7564514	2.4954433	2.9185405	10.604201	4.8316817	3.3209553	28.03182	29.171124	31.174587	27.400488	30.37619	36.510788	14.188078	13.513928	8.542614	21.956764	17.02077	21.515629	9.398573	2.7021751	6.240285	27.518295	30.496246	27.816933	12.542454	12.634293	12.479481	13.95265	10.000727	8.154621	10.937574	12.50812	20.704998	0.12535557	5.1342535	4.132738	9.034771
¸ßË¹°×ÔëÉù´¦Àí (62).mp3	37.07032	32.14823	32.782337	22.62303	20.510052	29.832563	4.8806176	14.049474	22.64649	32.597332	37.529667	37.403015	18.856655	26.875671	37.14923	31.08472	27.736	34.386475	31.512817	37.589603	40.16438	27.706137	18.939833	19.929882	31.046453	32.94581	34.000046	53.285305	43.343895	39.818626	39.164047	34.30854	36.22949	13.716732	6.6346855	9.818443	2.0370946	-2.7454705	-13.74265	23.694508	16.459463	6.74739	-8.064575	-10.151707	-1.0608644	14.582363	14.0525875	20.660013	-22.458767
¸ßË¹°×ÔëÉù´¦Àí (63).mp3	-32.706997	-39.016685	-33.48147	1.6325862	2.4484944	7.057186	-22.846352	-24.545994	-25.518673	-17.331404	-25.937735	-31.077423	-28.12408	-36.262047	-31.466972	-30.387459	-31.354565	-20.939697	-32.5624	-23.944878	-7.141617	1.7626812	-3.0457718	3.0120173	5.5943317	5.38155	6.07045	-5.047037	-14.194643	-20.221905	5.5142913	0.3110122	5.7309017	-13.992296	1.1135782	13.02584	-0.046525434	-5.4417334	-3.0108862	5.318551	-2.109304	-3.823094	-7.435469	-13.647769	-19.544273	-12.808023	-9.046482	-12.438184	-24.928616
¸ßË¹°×ÔëÉù´¦Àí (64).mp3	-9.361385	-18.851223	-25.45617	-19.69132	-27.2387	-28.936256	-8.036614	-3.796318	10.885895	-5.8124123	-10.5713215	-17.746609	-6.082831	-11.350557	-5.9320974	-2.8284822	-6.707529	1.2542319	-20.818556	8.814171	19.526228	4.5973387	3.008624	0.36055982	-40.819595	-42.433105	-31.548412	-18.624008	-11.508875	-12.01823	1.3982308	-5.0455036	-14.239634	-7.64811	-5.502665	-5.849247	9.0335455	5.4356694	13.213132	13.720548	18.152328	13.220335	-12.770321	-8.4179535	-4.583276	9.883226	2.8906302	-2.2853513	0.54009867
¸ßË¹°×ÔëÉù´¦Àí (65).mp3	-6.8115406	-12.2913265	-3.1468246	-2.0757878	-11.066696	-16.16182	5.25337	6.899441	9.902208	2.3698113	4.2546434	13.711985	-17.25193	-7.668401	-2.9711185	-13.301967	-5.664424	5.4567585	-25.738312	-29.30656	-29.159615	-8.061794	-6.937106	-6.2642736	-17.445995	-21.514738	-23.502953	-32.438404	-32.771095	-20.532503	1.68995	-10.114117	-8.825041	-4.8754396	-14.35235	-12.522903	-38.154877	-45.2147	-39.548836	-17.264606	-22.72432	-29.08796	1.479292	-8.694738	-11.584055	-22.696999	-27.622498	-21.061768	-43.346565
¸ßË¹°×ÔëÉù´¦Àí (66).mp3	-43.49601	-37.351646	-40.10357	14.176392	24.510288	24.457573	38.00727	32.480064	30.98607	26.323359	39.443504	44.959656	18.616982	11.557006	17.553814	24.071407	24.547832	32.847626	47.947002	48.38182	34.500145	25.331223	26.647636	25.702902	57.426632	47.45799	40.967422	31.01672	38.185028	37.80777	32.841446	36.230522	38.01674	24.20398	27.732695	25.03846	-41.215866	-45.009094	-50.72326	11.181534	14.9743595	12.6802025	-35.27766	-32.65578	-25.931671	17.726162	30.39709	35.87342	6.080352
¸ßË¹°×ÔëÉù´¦Àí (67).mp3	25.041756	28.40697	35.29449	-3.3612032	-4.7602386	-8.496112	-30.554562	-32.814682	-33.674717	-20.991749	-21.812553	-24.137955	-0.6336795	-5.793314	-6.029443	-19.2072	-15.196742	-8.127945	-44.458748	-57.64939	-54.39969	12.329622	8.018381	3.558407	26.208021	17.338419	15.714642	25.11024	7.3292494	8.184975	53.82499	50.183434	47.61577	1.4522548	-7.268391	-0.14142436	12.984452	14.450507	24.155739	1.2551944	2.9961112	8.052264	15.084848	6.8256655	6.627611	21.095058	17.922031	20.052914	26.314373
¸ßË¹°×ÔëÉù´¦Àí (68).mp3	27.613466	45.041145	49.084133	34.40062	40.649963	36.366035	36.68659	49.086967	41.19165	35.165123	46.10585	44.149017	12.190191	28.049202	26.526114	46.43685	42.77986	25.128948	29.071491	35.673195	35.749744	24.705984	38.67856	32.65313	45.488174	37.004116	25.691711	23.902138	26.520191	19.090649	37.873314	51.974174	50.567986	-13.283748	-18.057117	-21.252005	45.49018	34.32801	19.333553	28.608925	23.423824	11.498537	26.036217	20.174625	20.109179	64.07147	60.517563	45.69266	0.65708935
¸ßË¹°×ÔëÉù´¦Àí (69).mp3	-15.640562	-18.277985	-19.012478	-23.020134	-31.780495	-19.881172	-7.4090385	-9.117585	-1.4088821	3.494542	-0.4640316	4.229828	-26.73566	-6.3726797	9.012384	-3.7726207	-8.194068	-7.5774794	4.272066	-0.15367346	-0.658834	-16.879986	-22.066835	-18.77999	7.8616953	0.23922166	3.717505	20.545708	16.023798	23.822834	20.30645	9.078092	7.7089453	28.735552	26.188145	25.3001	21.35986	25.992214	26.55772	-19.134375	-17.857407	-13.281757	-26.181755	-30.835808	-22.292286	-43.88315	-55.627544	-37.27733	-22.09687
¸ßË¹°×ÔëÉù´¦Àí (70).mp3	79.82856	75.32489	71.07269	17.469788	20.929394	25.460497	27.956505	36.95288	21.659588	40.096832	51.726517	48.37939	69.97323	69.011856	61.001358	17.143425	14.105085	13.709652	19.35431	14.668322	16.057686	15.691124	11.979965	20.294054	23.280186	17.200155	10.151554	19.261185	12.941451	14.401009	30.648998	27.8443	31.053867	37.152756	29.907757	25.724709	37.512634	28.272	29.065971	25.29435	26.864674	30.372505	30.029522	23.898048	20.288157	37.427513	37.7733	34.84651	49.177032
¸ßË¹°×ÔëÉù´¦Àí (71).mp3	-45.01008	-47.51867	-43.708004	-34.54432	-32.55336	-32.898384	20.356155	17.904432	23.199915	-10.477636	-22.223013	-20.240856	-43.462784	-40.0783	-46.12417	-38.233315	-41.223747	-44.09061	-9.145411	-3.9957228	1.4474504	-35.703136	-29.091415	-25.803106	-21.589283	-25.74019	-20.109943	-25.079521	-31.211433	-32.430008	-29.713173	-23.58969	-13.772614	-2.9301848	-10.718669	-8.867426	-21.966938	-25.858696	-17.746428	-17.762554	-22.355675	-22.251137	-15.799414	-20.647755	-18.695255	-7.559659	-13.3687725	-11.299637	10.150982
¸ßË¹°×ÔëÉù´¦Àí (72).mp3	-53.992447	-58.70987	-52.608498	-50.89541	-48.48233	-36.934845	32.901825	29.530521	26.726402	-33.115765	-27.98108	-17.66631	0.52550244	-5.243206	-3.6540427	41.229507	60.407578	61.112503	71.97191	72.52742	71.883575	16.622112	14.156071	20.647224	42.733852	56.02652	34.853878	-1.8575847	-3.1715794	4.1811676	16.124126	19.972998	14.486228	-31.904362	-32.965767	-23.572865	32.572723	42.327072	34.43676	21.034132	22.55167	33.298515	23.867714	19.219196	19.359728	7.3287897	0.422761	6.876707	-2.5743716
¸ßË¹°×ÔëÉù´¦Àí (73).mp3	-23.736864	-31.869085	-23.324398	-35.52328	-43.6508	-41.115288	-42.78437	-34.227737	-20.786953	3.5249233	0.687966	3.8522167	-34.46958	-42.979027	-40.209938	-41.403816	-40.97645	-47.31121	-14.410851	-23.492048	-14.604559	-10.564777	-20.49147	-26.497192	-12.639631	-29.20895	-32.28698	-36.085125	-39.451942	-28.348263	-2.9244285	-4.3075676	-5.0671015	-4.0344934	-10.240238	-5.9729586	26.030296	22.514816	20.631653	14.167798	16.481096	22.283073	-1.4360063	-4.0575542	-7.7269974	0.57499295	-2.5038185	-3.661077	-9.925551
¸ßË¹°×ÔëÉù´¦Àí (74).mp3	25.634243	39.722183	24.625767	67.80015	72.36476	74.98648	38.029728	35.96119	18.922121	64.49939	56.341995	39.14918	53.11605	60.016827	64.18533	47.203705	48.949455	50.35179	49.367146	57.608994	62.638878	51.032433	45.773525	39.73355	49.252697	46.96453	33.2121	19.750622	37.264824	33.427124	50.988144	58.468792	49.25779	46.15033	53.009308	34.79071	26.754368	46.572792	53.368713	23.899353	43.284298	46.525192	31.532173	43.994144	41.451866	54.833965	57.965508	41.154453	61.800415
¸ßË¹°×ÔëÉù´¦Àí (75).mp3	-32.831818	-32.468025	-22.327309	-13.984814	-18.168766	-16.048655	-11.706299	-13.545671	-9.047055	-22.229324	-27.765736	-31.577747	-14.644979	-12.189207	-10.494282	-24.992678	-31.758987	-31.455475	-24.017807	-20.273815	-14.0239	-25.948322	-21.461477	-16.653502	-19.561783	-19.194023	-18.769018	-33.944157	-32.188538	-37.870148	-38.008636	-38.409214	-32.338196	-30.056862	-32.345222	-34.51694	-32.791836	-32.78817	-33.532883	-27.524902	-25.142332	-22.91779	-23.756262	-29.095009	-27.87688	-29.415459	-28.108532	-23.268797	-20.542736
¸ßË¹°×ÔëÉù´¦Àí (76).mp3	2.609409	-1.7621579	4.236934	-15.084052	-6.6389604	9.478621	23.846165	-0.18965536	-5.6839	-27.012636	-27.752213	-21.649529	9.67524	-1.3823246	1.207178	6.4249277	11.761843	19.250381	-13.544718	-20.414421	-19.009436	-13.698687	-11.074205	-4.239298	-30.929718	-30.445807	-23.105745	2.2747028	-2.636442	7.942682	-22.500038	-34.133186	-36.802788	2.4489725	-6.073795	-6.7294106	-26.179213	-26.822918	-28.461098	-11.107487	-22.146072	-20.16927	-19.151737	-20.664173	-19.359253	-5.309924	-14.472491	-10.897436	-34.516304
¸ßË¹°×ÔëÉù´¦Àí (77).mp3	-21.979311	-17.40808	-10.329767	-5.2619	-19.358328	-17.888401	-15.261255	-24.211061	-23.964993	-10.408906	-12.606901	-6.1056232	-19.243793	-27.146404	-29.70908	-26.417973	-20.05664	-11.570015	-17.42339	-29.96455	-30.549406	-2.3365967	-0.22732282	7.1573877	30.275629	29.150106	26.562569	35.467003	23.858524	12.976266	31.434757	29.085846	32.28234	-11.381802	-13.915814	-9.519358	-9.263905	-10.386299	-6.18085	-0.34215978	-5.078919	-5.974461	-8.488589	-1.5035571	10.639242	14.67238	4.4855013	4.1186647	5.022064
¸ßË¹°×ÔëÉù´¦Àí (78).mp3	13.700701	3.696208	-2.7197409	-10.1836815	-14.061395	-20.652292	6.466735	-2.8400826	-7.330296	-10.62623	-11.829219	-8.938416	-16.10254	-17.524826	-15.122305	-8.784786	-17.958958	-22.407892	-27.701208	-24.750633	-20.72303	-49.83042	-42.857853	-36.260735	16.98061	12.235081	11.27158	-30.947092	-23.53762	-19.690771	7.050851	4.0040617	6.3126535	11.627118	0.13249719	-9.4304695	-24.612183	-19.883854	-16.314833	-4.3717833	-13.780036	-15.868841	-8.123702	2.769278	16.648901	0.34243828	-7.7817326	-11.425545	-7.6321545
¸ßË¹°×ÔëÉù´¦Àí (79).mp3	14.820159	18.712355	11.0127125	7.937253	7.336134	0.795851	6.8319454	2.844263	3.8762603	16.764278	15.700539	23.533905	1.0123885	-4.7229767	-5.8375387	1.5908759	3.0412002	5.18058	-6.684617	-20.940067	-19.566229	8.810583	7.3441334	13.688665	-16.543509	-23.09916	-25.96357	-6.126419	-0.40964338	2.9032955	-16.777203	-18.161964	-20.409767	-54.65701	-47.343216	-48.7877	-28.586031	-25.710915	-39.2245	-19.406471	-11.9445095	-7.5141153	-12.723111	-23.022354	-18.455868	-44.694702	-40.102722	-24.06085	-19.618155
¸ßË¹°×ÔëÉù´¦Àí (80).mp3	-3.5486217	-8.72402	-8.97829	-38.033916	-27.487614	-9.318548	17.448835	19.478653	26.128616	4.1333447	-3.385685	-13.707524	24.634233	25.282356	22.217646	9.179694	10.244755	15.003126	48.464195	48.65869	46.389763	8.977976	-0.92272544	-7.929128	29.475391	31.679457	28.93299	22.820896	19.487244	22.024132	18.319141	8.354378	6.6770697	21.448956	21.451107	21.122269	-2.0268502	2.7186003	6.953826	36.10968	36.41564	34.817654	17.340424	26.566345	26.812817	27.59423	22.534065	18.96708	-5.7370696
¸ßË¹°×ÔëÉù´¦Àí (81).mp3	-17.553482	-17.427	-13.579844	-18.749895	-17.752941	-13.623246	-3.0916924	-11.460864	-9.029844	-12.623093	-11.1712265	-9.254092	-17.972054	-17.61243	-13.712523	0.52887964	0.19987637	2.225873	-5.06146	0.36730033	0.71719474	14.963331	10.263505	9.557982	8.181633	6.0848703	8.820556	7.3346257	-1.3322929	-6.2327647	-2.6003742	-3.048795	-1.2166421	4.2611237	0.5850358	5.2942667	1.9527438	-1.980498	3.991767	0.2420994	0.40580547	3.9435353	7.76027	-3.447112	-4.790754	4.9908037	0.43005285	-2.0256593	-16.593721
¸ßË¹°×ÔëÉù´¦Àí (82).mp3	32.041187	31.00875	25.553244	-1.980989	-5.669902	-4.728446	-2.7196488	-3.5203483	5.4396176	-1.2536643	3.8104787	9.00348	13.406665	11.073761	14.640445	21.255013	27.160522	23.018103	12.45553	13.326302	10.248579	28.333508	30.436474	26.11184	4.735914	7.227219	7.2690916	22.372204	22.41512	24.50499	23.825344	27.08208	30.25553	-17.466791	-18.32124	-17.431068	15.671116	-2.1858704	-15.479879	23.191017	27.427673	29.22279	17.362213	25.928028	21.04366	13.985693	16.79509	21.387783	-16.066895
¸ßË¹°×ÔëÉù´¦Àí (83).mp3	9.512506	9.155616	10.168881	32.262207	24.05841	24.68716	11.573507	10.317408	9.396287	32.133537	16.06328	9.262333	38.355003	2.3240361	-9.587897	39.815754	37.49121	32.515553	37.36895	43.024887	38.18241	11.637522	6.1503334	2.8420053	42.502098	39.958626	43.199154	24.05104	26.56124	35.42884	19.535067	23.742996	29.429535	28.937523	37.601395	41.528736	34.3313	33.432266	34.000786	39.51229	38.35563	30.388926	29.005428	30.330645	32.366367	9.135569	-1.1101513	4.26139	17.61224
¸ßË¹°×ÔëÉù´¦Àí (84).mp3	-22.05617	-22.126146	-15.194832	6.1276894	4.1259785	6.6531334	9.127384	4.838786	-5.3772745	-5.257577	-7.528989	-10.6655445	-17.214476	-26.886322	-21.344963	-16.669113	-20.90725	-21.336658	-6.083086	-22.424152	-17.953411	1.4154451	5.155437	3.0821629	-6.209177	-6.8057613	-1.2377242	-11.34259	-11.762177	-0.40009797	-28.503223	-24.977077	-12.863878	13.339048	7.8910604	-9.730303	-9.565628	7.9187584	15.068539	5.986043	8.034779	9.303576	-22.69532	-25.476074	-21.26521	-3.680697	8.357559	11.937241	-26.849728
¸ßË¹°×ÔëÉù´¦Àí (85).mp3	18.758583	5.707494	7.168127	22.475754	12.728878	10.543718	24.3487	18.29436	11.572544	11.2170105	6.413101	4.464245	11.55846	7.016062	14.726339	15.261688	10.9214	12.87195	8.16593	-4.7495747	-6.611128	6.938813	3.9799411	12.740997	-27.917852	-27.840939	-21.186522	23.785542	17.714382	26.22791	-4.6151123	-14.685336	-17.235174	19.275948	8.949369	14.333191	-0.12926874	-9.048384	-17.779102	-2.065988	-5.964837	-3.3342524	13.009709	6.601819	10.897974	-47.10683	-49.278526	-40.255524	-10.179636
¸ßË¹°×ÔëÉù´¦Àí (86).mp3	23.745586	21.197796	24.821648	44.67565	37.396065	30.87538	5.827478	-0.4620049	-0.68378675	21.137499	18.51586	17.276123	32.447037	31.36469	28.902233	54.107	46.58312	40.892365	21.698246	25.973911	30.097198	24.69065	23.607386	21.867744	42.594803	37.338478	32.665703	41.787254	38.249245	42.308876	34.49401	34.133762	39.195324	25.677078	27.0462	31.120918	9.559262	20.826567	27.232311	39.426918	37.135757	37.956642	19.383167	18.115479	18.69357	33.143982	29.379337	23.550728	12.136684
¸ßË¹°×ÔëÉù´¦Àí (87).mp3	16.560795	8.213924	11.218915	-3.7610989	-11.262845	-2.9138243	26.970377	32.69812	34.00684	-2.916251	-0.25411558	11.677044	-13.326723	-6.323845	3.160614	4.7571964	6.4953146	19.395613	25.142818	20.518534	14.75794	-7.0629473	-12.459044	-3.7521603	21.70734	18.417213	18.189884	19.81287	21.8666	18.077908	13.34962	19.506737	29.591415	-25.591665	-27.288404	-11.071026	24.46436	15.527081	17.510393	-13.61632	-19.465034	-17.535175	31.738983	28.956076	25.66955	28.051311	18.88881	20.479527	7.0992165
¸ßË¹°×ÔëÉù´¦Àí (88).mp3	-33.00827	-32.75854	-23.790794	-19.784264	-30.365707	-33.18058	-21.93219	-25.235313	-25.397892	-0.946682	-4.4932814	2.6153858	-17.767904	-14.144056	-5.716551	-10.729124	-17.57125	-9.749208	-21.193295	-20.672653	-15.888742	-24.832642	-37.213043	-34.873734	-12.571	-23.824642	-25.037998	-22.08768	-33.40439	-33.329918	-28.550081	-37.225235	-36.918694	-37.43235	-39.11531	-27.835566	-32.515015	-36.236477	-27.558851	-16.170368	-24.19488	-26.741524	-28.184788	-30.14706	-30.189548	-22.355003	-23.670942	-27.161016	-16.829739
¸ßË¹°×ÔëÉù´¦Àí (89).mp3	1.4285631	1.4912715	6.1656227	14.78132	20.582634	14.872244	10.127068	6.576113	15.429405	1.7320161	-6.1540413	-8.488528	0.09184843	3.0503097	0.51048815	0.081866026	-6.1350527	-10.576754	10.682946	15.053618	23.133995	-18.99385	-17.371315	-11.634159	12.515501	7.880165	11.051453	16.649923	11.843378	12.923604	3.9640918	2.243538	1.9210069	16.746624	13.324788	10.653658	9.290358	0.21840993	-8.3539715	-6.2234726	-7.559027	-8.686497	-1.5797818	-1.1474173	-3.3844645	-11.6630745	-2.8295321	-0.5260926	-3.7735982
¸ßË¹°×ÔëÉù´¦Àí (90).mp3	12.699728	12.589491	17.073217	26.01427	23.611172	34.089226	10.401093	15.212622	30.225052	40.096947	48.670166	53.124855	38.94186	24.113085	27.518835	16.611603	12.997542	15.25224	47.512978	42.054317	38.084534	35.21223	33.890476	40.923065	60.321365	56.029877	56.444046	37.20356	31.481503	37.431168	19.250278	19.265944	24.481823	5.8792543	6.2711606	17.570805	24.40809	20.649302	23.346571	17.858395	11.834202	9.362388	35.591316	39.46134	32.637806	30.993443	27.706217	30.020542	19.44969
¸ßË¹°×ÔëÉù´¦Àí (91).mp3	-17.099808	-20.723846	-18.593468	31.630838	31.038437	33.272995	-16.50689	-31.722755	-29.740185	-19.353725	-35.821754	-38.374123	-30.081955	-23.011196	-11.1017475	-34.985443	-40.829056	-35.292248	-33.12131	-33.712418	-27.384577	-30.519062	-25.239586	-20.575647	-10.378935	-16.140373	-8.307405	3.3383045	-4.8313637	-0.9578315	-2.113645	1.541019	11.697308	18.647924	20.184175	17.25722	27.301289	21.1334	17.396252	33.524963	29.18129	30.169605	25.622292	23.67463	18.80378	9.138516	13.486431	11.273023	26.038443
¸ßË¹°×ÔëÉù´¦Àí (92).mp3	2.566187	8.256221	9.401042	-7.028206	-4.9080257	-3.184563	-23.323914	-21.695831	-16.100245	7.5517073	3.4888816	5.5716796	6.278187	-1.7829906	-2.4006116	-4.0520773	-2.4085526	1.8140831	16.980669	6.6718087	10.509498	18.304731	13.73139	18.067883	25.072506	21.429123	22.972843	12.018419	13.508095	4.992546	6.714532	1.9892726	6.813781	12.1905575	13.213926	23.512749	15.663228	2.1494088	-0.7203176	-15.465462	-13.138061	-6.868023	-11.354799	-11.232676	-12.530262	17.962685	6.373311	13.037083	-28.876747
¸ßË¹°×ÔëÉù´¦Àí (93).mp3	-27.024857	-28.282963	-14.608725	-9.482647	-20.76051	-19.975708	-20.070858	-18.663097	-9.704893	4.071606	1.6581869	4.356739	-4.7761326	-7.9092784	1.9713216	-19.67035	-13.448589	-7.043792	13.910488	13.793845	11.83174	1.9001918	-7.46085	-7.029719	22.276718	21.050753	17.148273	19.369884	17.408833	19.97983	9.644272	7.9966764	14.488078	20.319574	30.691204	30.33804	8.475779	13.043663	14.182491	5.030915	3.2513776	8.3201475	-4.523147	-5.7471647	1.1581056	-28.952152	-33.81421	-34.19308	-1.1554265
¸ßË¹°×ÔëÉù´¦Àí (94).mp3	-0.13535428	-0.025528908	-0.44516665	-46.918423	-44.081467	-35.970375	-51.43684	-44.32795	-41.253387	-20.600277	-23.833805	-23.34026	-24.842129	-18.931221	-9.389294	2.9025345	2.7516992	-0.8820505	24.109291	20.577976	21.399618	-1.2559823	-0.067199826	8.849711	13.182089	3.6969178	-0.37434125	7.704694	11.943575	16.777203	6.556366	-3.7056754	-3.991059	2.5344877	3.9687724	3.873422	-35.637665	-23.843136	-7.2745304	-16.354656	-14.891527	-11.623018	10.991394	17.245634	20.042366	19.227417	13.669161	17.211706	-24.260395
¸ßË¹°×ÔëÉù´¦Àí (95).mp3	32.508877	37.458763	39.675556	12.985247	19.244492	23.405857	-1.3682024	-3.2653086	-4.6549635	6.5962105	7.514908	9.879495	-25.330132	-17.769302	-7.1263742	3.4196541	-10.686062	-9.871674	11.998907	10.2536545	10.25926	-9.759653	-1.742385	2.5291605	-2.2629118	-5.6043277	-6.900419	-4.7314243	0.54269254	8.769621	-1.4284136	0.74610066	5.9642797	15.860483	9.29753	9.410941	26.836351	39.74887	35.925232	7.2305183	-2.8801754	-3.3042498	-26.26933	-28.844967	-28.676182	-20.29329	-15.068836	-30.472721	-23.502842
¸ßË¹°×ÔëÉù´¦Àí (96).mp3	-44.546883	-50.775177	-48.081413	-34.661507	-34.75325	-27.678736	-17.16481	-14.653744	-10.026121	-24.815731	-32.13742	-15.420279	-12.674229	-19.988182	-17.506197	-27.005781	-31.159737	-30.980698	-52.477036	-54.36235	-45.42562	-46.551956	-47.786545	-44.342785	-22.608414	-26.468424	-29.015644	-26.270924	-40.999756	-41.736942	-33.69223	-37.06858	-30.95214	-44.064568	-41.362064	-34.471657	-40.445984	-29.480625	-22.267445	-20.285915	-38.590187	-34.49154	-45.23395	-45.850113	-38.982063	-27.297287	-26.10828	-16.663057	-9.962986
¸ßË¹°×ÔëÉù´¦Àí (97).mp3	8.113023	-2.6502974	2.8059914	-0.66541815	-15.0887985	-21.569008	-16.459251	-17.53965	-12.824796	-26.590055	-33.506504	-25.72581	-17.559595	-27.032768	-23.378551	-17.335293	-29.192776	-34.821198	-47.204018	-49.91445	-41.73434	-25.676556	-36.36874	-27.018215	-1.6779544	3.1530209	3.4848142	-15.677887	-25.278059	-17.701921	-19.490189	-27.93151	-20.840439	-12.9122925	-22.72636	-17.536781	-16.567112	-28.732243	-21.577625	-21.837864	-27.890461	-22.26765	-13.085008	-18.66764	-19.769524	-27.792324	-26.996628	-22.750118	-30.097317
¸ßË¹°×ÔëÉù´¦Àí (98).mp3	21.218311	15.616777	-1.5335693	26.976051	15.319498	14.780546	11.407354	6.939372	5.6520267	28.77153	24.704788	30.1083	-12.428164	4.427639	9.011658	-18.714933	-3.6848965	5.840873	0.97009224	-1.7597858	-5.513805	9.213403	6.3167176	3.8184333	26.375359	13.566498	8.249511	15.307229	27.039158	37.235756	-1.7307247	-12.765058	-6.0486298	16.484856	7.131301	3.9931555	31.015116	26.637299	28.425596	1.7960403	-1.5637593	3.55531	-15.182514	-22.89357	-16.15754	-11.937285	-19.019978	-9.2205925	21.170649
¸ßË¹°×ÔëÉù´¦Àí (99).mp3	11.8307495	8.610689	-2.3220067	4.3070903	3.016832	-1.8669146	-0.054689378	-5.2268286	-3.7468696	-25.293995	-16.587866	-0.41818786	4.215328	0.31964523	-1.671904	-1.6711487	-0.075546145	-4.558565	-7.446668	-3.2010453	-8.104308	-20.309593	-13.86574	-4.567114	-16.14542	-12.098015	-9.610643	-1.6548822	3.0989056	9.342016	-3.799978	3.030787	7.0860662	5.9869823	3.4005723	0.15708196	36.71345	38.832935	39.956867	-35.547737	-33.44853	-21.93928	7.245327	1.2281175	-7.244873	-21.91468	-26.132753	-18.565174	25.070076
¸ßË¹°×ÔëÉù´¦Àí (100).mp3	1.5513996	-6.632895	-5.5329714	5.985826	2.052655	5.042439	-11.644148	-5.7909775	-8.633896	-16.28232	-15.999163	-22.032808	-12.566629	-15.974836	-10.790039	0.009291053	-0.6698093	2.6098018	-18.135923	-16.803854	-2.3212545	10.467196	0.9862708	5.2851086	-7.935633	-13.492134	-12.837683	-3.6162775	-4.941901	-1.5241733	-0.76131415	0.7476469	5.6101284	-4.9612684	-7.0472336	0.65960705	0.62079674	1.2138188	4.6697607	12.695637	1.1790167	-5.000332	-10.147804	-14.707595	-21.098118	10.073204	-0.46345964	-3.9311137	-17.38574
¸ßË¹°×ÔëÉù´¦Àí (101).mp3	-9.51665	-24.991243	-23.490208	-26.492472	-20.00407	-8.108507	-24.520761	-24.62989	-20.06118	-38.38875	-40.48796	-23.272076	-37.147972	-34.046173	-28.61148	-31.753822	-36.89368	-39.895836	-28.491081	-29.221516	-26.333542	-27.383648	-23.311539	-28.071749	-13.075882	-20.645874	-16.988342	12.237558	5.0262094	1.7500539	-21.761946	-29.090725	-24.84143	-9.501665	-14.033987	-8.460182	-33.870567	-31.083084	-16.449425	-43.267136	-41.09791	-40.140488	-10.959341	-13.532654	-7.545408	-8.171842	-9.738537	-1.6033018	-29.73103
¸ßË¹°×ÔëÉù´¦Àí (102).mp3	-17.42648	-21.217535	-17.860937	-15.417807	-24.849594	-31.413189	-2.0496297	-7.613034	-8.832391	-7.3008666	-9.167277	-4.425893	-18.692312	-28.927746	-34.973007	-22.377306	-29.11243	-24.501232	-28.509232	-31.878971	-32.033085	-14.27644	-21.259533	-14.575335	-2.8224287	-3.2006056	-6.9878335	-12.630808	-21.37608	-28.672585	-5.919827	-8.701055	-5.4499254	-11.31893	-25.438053	-25.835636	23.553093	9.002209	-3.0954432	-4.7016425	-10.047789	-7.499219	-32.233	-33.76546	-19.564037	-20.083862	-10.976018	0.4852537	-28.688694
¸ßË¹°×ÔëÉù´¦Àí (103).mp3	10.7705345	11.482714	12.882722	15.763912	13.485847	13.170965	-2.923484	1.6626196	6.45531	-2.2414448	-6.7063475	-4.3005223	21.83646	19.353638	19.683313	12.572487	16.777124	19.605267	35.669483	45.902145	50.901333	52.99254	44.21995	35.183525	22.610987	24.754913	28.18436	8.754543	6.6191196	6.1775875	36.1595	31.73031	35.09985	50.64805	40.199173	38.081604	16.075298	27.773312	34.02589	5.8335333	6.3213167	10.501356	28.133091	28.440283	28.841919	22.774502	20.018242	26.479406	36.44934
¸ßË¹°×ÔëÉù´¦Àí (104).mp3	-31.418848	-26.553001	-22.145424	-33.346184	-36.60031	-30.08878	-51.824593	-61.84222	-64.389915	-36.979015	-39.237316	-36.976982	-22.660694	-31.18922	-38.072212	-34.86094	-40.242867	-31.057709	-68.28839	-75.18889	-61.599255	-39.016975	-44.417107	-45.35757	-7.422616	-12.109657	-16.023323	-55.804447	-70.48295	-80.64839	-47.748276	-55.00586	-54.81097	-16.337257	-30.19931	-31.058897	-43.474854	-40.208107	-27.934734	-68.68808	-70.750534	-67.03699	-28.658974	-33.88045	-34.276005	-34.370354	-36.563557	-29.804352	-40.934906
¸ßË¹°×ÔëÉù´¦Àí (105).mp3	-25.154913	-28.951126	-22.277431	-29.395073	-19.346348	0.885628	-10.306265	-8.524534	6.1161394	29.732044	28.096058	35.43813	-11.997489	-10.136278	3.6267252	-5.1979675	-27.064661	-31.638813	11.726767	20.558016	17.636013	19.544525	11.77059	3.7092814	0.2469886	-3.7513218	1.0040114	15.554815	12.176973	15.191798	35.246025	26.62115	16.876106	5.220216	-1.026664	0.9297279	6.096631	3.2184343	6.6410694	8.525932	1.2184652	2.8650596	5.3020864	1.879991	13.036766	24.09696	19.282825	11.986119	-0.49006164
¸ßË¹°×ÔëÉù´¦Àí (106).mp3	25.170769	26.176517	28.724525	23.735264	17.4878	19.86037	38.112015	36.04319	37.431847	34.508095	22.91238	21.918823	22.98444	27.429955	23.340584	6.472339	9.357548	19.656178	22.964834	26.07567	25.718164	17.558834	27.635014	26.198433	16.494175	18.08946	18.19538	18.580614	14.026152	18.075008	20.166382	25.881474	35.70751	12.916445	7.591465	10.5361	19.747452	18.185184	18.901192	6.0760326	-1.8978238	3.8821301	19.663273	14.241459	8.796116	-0.22422922	-5.723384	-5.1069245	11.092141
¸ßË¹°×ÔëÉù´¦Àí (107).mp3	2.3325164	8.077343	14.092103	19.935131	21.155293	18.380142	-6.683405	-9.434206	-7.900182	31.453812	33.642105	29.496624	14.103487	20.243422	15.429075	10.904954	8.08205	-1.0588076	-13.505941	-11.914347	-9.90023	5.281761	8.714439	12.838463	13.150685	17.781569	20.901806	54.275368	46.749702	40.0157	2.6088672	1.9432216	7.2861576	-24.130302	-20.733288	-20.284317	-11.32254	-6.5394683	-5.6400476	13.805901	20.23143	12.07173	16.107456	16.027988	8.981058	25.290302	14.394203	-8.301105	9.133046
¸ßË¹°×ÔëÉù´¦Àí (108).mp3	-77.90108	-66.73387	-60.113846	-57.548782	-48.05634	-44.22583	-60.087044	-62.245087	-70.48424	-72.86183	-65.9206	-60.47306	-23.30945	-23.403774	-24.95277	-47.963783	-49.342117	-40.57396	-69.828926	-63.595577	-61.985527	-38.079216	-46.75201	-44.442665	-44.485413	-50.915718	-46.205307	-50.169464	-49.935074	-51.30744	-62.99411	-56.07503	-52.246235	-44.600307	-54.91194	-59.520515	-48.005405	-45.064342	-55.074623	-36.935646	-30.346674	-24.193077	-53.604885	-56.00251	-65.91491	-18.85083	-19.267078	-20.701815	-16.056404
¸ßË¹°×ÔëÉù´¦Àí (109).mp3	29.157402	33.147285	28.773804	31.28548	28.077843	29.592113	22.711212	20.46787	21.10098	21.936375	23.072687	13.253283	35.482597	36.00035	41.88903	30.641602	25.629866	21.709616	11.459856	7.3081865	9.090893	6.650641	5.3826156	15.866855	4.2935233	-1.4145093	2.1750042	4.3916397	0.77669764	7.452873	-21.6837	-22.223934	-17.11359	20.85688	18.618599	21.99961	34.631332	34.38968	38.240456	38.439392	31.543715	33.179993	17.478071	14.43345	15.759834	13.480787	8.5084915	7.1931963	0.48822862
¸ßË¹°×ÔëÉù´¦Àí (110).mp3	24.100508	18.926064	24.146069	29.902802	19.33414	16.280186	15.671183	22.56416	21.309887	22.0732	24.808186	32.1382	4.5250525	9.431123	13.616831	28.777935	31.023813	32.34729	8.8135605	3.111058	4.1890025	-25.928383	-29.566751	-23.252811	23.740967	22.1412	15.012487	33.014988	34.583435	24.055132	14.035042	10.926233	9.369249	-15.916712	-21.950495	-22.139812	29.017729	18.650354	8.140002	10.237034	1.1208258	1.0808817	24.500025	18.02098	22.93129	0.24867809	-3.4770994	1.0662491	48.64507
¸ßË¹°×ÔëÉù´¦Àí (111).mp3	17.03515	20.47333	20.722776	-23.88	-25.715809	-13.727977	-18.522228	-21.454412	-13.231192	-30.673765	-35.923992	-40.51828	2.7508626	-3.636294	-3.2562094	20.739134	16.892262	15.225303	-22.591898	-34.906826	-22.047798	21.758299	15.977026	15.72073	10.822597	3.926343	-11.048991	-9.9763565	-20.272705	-25.59805	-8.360563	-9.662718	3.8808486	-16.241163	-16.106003	-17.898113	-24.597557	-34.42933	-30.457731	-12.802841	-32.26936	-49.04378	0.77577	-14.747137	-13.931741	-5.024614	-2.6351717	1.8238361	2.6091242
¸ßË¹°×ÔëÉù´¦Àí (112).mp3	-18.243763	-17.169825	-17.357164	0.5485997	-6.649701	0.9251816	-4.7423134	-12.986348	-16.518145	9.008825	6.056916	16.940329	-4.763569	-11.776133	-11.992108	1.0208879	-0.000517938	-1.1233852	-12.439922	-17.96333	-7.67525	-19.908363	-20.186995	-8.421714	-12.265411	-13.651789	-7.732784	-21.869144	-24.360867	-30.217352	-26.35976	-30.892643	-27.962948	-42.651276	-52.092705	-54.002647	0.08430028	-23.69352	-27.895874	-4.0273833	-12.073107	-12.978516	4.134137	0.7481626	8.785617	-36.013836	-35.330666	-32.93933	7.056246
¸ßË¹°×ÔëÉù´¦Àí (113).mp3	8.783859	9.717875	4.5333977	13.935003	14.614126	17.842163	-9.282634	-4.7179117	-5.1773996	27.958149	31.45288	23.61747	-8.090334	-2.3125398	-0.13096642	-14.475609	-14.171685	-8.753166	5.676366	5.7177167	1.8783443	-3.480496	-4.5296535	0.007214531	16.78851	17.277088	21.0478	10.946919	18.337955	22.957563	31.190678	31.946842	21.660656	7.7192497	14.0776615	20.62117	4.3619323	3.6007242	9.469566	12.681936	10.490236	14.128795	9.730793	8.954405	4.7224708	21.933584	19.426884	21.276365	10.245222
¸ßË¹°×ÔëÉù´¦Àí (114).mp3	12.070378	16.478344	19.883938	1.3753598	11.815599	7.004286	37.044174	39.04196	34.65859	-0.9211742	-27.186447	-40.41388	23.306398	20.443283	20.707214	1.4146721	-3.3504436	0.62982893	5.0398293	10.444447	23.633982	17.14766	1.5970452	1.3088741	25.130081	22.080929	26.158596	17.487389	17.50523	18.492989	-22.05115	-35.210167	-43.11712	-20.649773	-19.979841	-10.723703	-32.25393	-28.436167	-18.69868	17.176083	14.36686	12.7094345	35.523014	50.15515	41.354088	46.35797	55.82617	42.53503	25.50813
¸ßË¹°×ÔëÉù´¦Àí (115).mp3	-5.1362267	-7.6751842	-7.5730057	19.168573	12.001066	19.907154	-6.0832624	-3.7149277	-2.8085835	15.419424	14.374765	13.003712	17.94384	17.185211	18.205242	10.370857	17.59492	23.255125	7.789853	10.388965	9.757435	-0.9106176	1.9565246	4.0285816	-23.345478	-16.978176	-12.936147	13.4554615	3.5908756	4.2971	-3.471552	1.8984867	6.7735853	11.754963	7.3385887	13.162575	5.730924	8.2648735	8.322679	16.24861	17.591904	20.478441	-5.9844627	-3.4980607	0.6628885	15.909187	21.608555	19.408836	7.5529575
¸ßË¹°×ÔëÉù´¦Àí (116).mp3	40.557777	42.962597	23.137714	33.52063	43.531967	44.435318	36.237015	39.222073	40.2498	51.74038	42.100044	38.108913	33.949192	36.6894	28.583351	45.01423	38.004417	34.02034	21.536316	29.566269	21.659042	18.471823	26.46357	26.149265	2.247346	16.329548	6.337453	46.3638	44.041523	30.142635	39.38156	36.36515	34.12634	26.885323	33.09422	23.038973	41.84211	39.05101	41.659225	28.557915	28.282284	15.499429	37.427025	43.072693	49.149826	43.354675	38.51684	41.67028	32.42211
¸ßË¹°×ÔëÉù´¦Àí (117).mp3	38.11209	54.59012	40.68036	67.42341	64.19536	65.88219	47.57782	48.332832	30.647522	42.060043	58.867386	67.118164	38.907104	48.217995	40.578762	65.667496	61.645264	43.48114	55.737297	59.512775	67.09965	48.385666	57.900196	65.41919	60.29947	62.15983	53.511154	35.35119	53.756775	58.681736	57.915173	47.743153	33.701576	47.1261	49.93291	33.31419	48.21447	59.76896	47.2471	55.895264	67.31843	58.629784	50.664406	58.706467	42.076958	49.651924	56.86439	52.347126	55.182625
¸ßË¹°×ÔëÉù´¦Àí (118).mp3	34.26935	37.25984	32.065536	37.365147	38.31803	19.947205	34.3078	37.31918	33.9962	16.53695	28.484081	28.679583	29.096344	38.359833	27.53416	3.2264507	-1.520819	-0.86021805	59.872734	56.821808	36.159344	-18.405586	-9.120516	4.4766374	36.23637	51.104187	37.7033	35.965096	23.472792	11.406989	11.509003	8.965939	2.4623716	43.349922	40.139114	25.88928	16.43351	-14.265885	-34.84817	25.946644	43.433235	45.920624	31.78762	48.831078	56.656624	33.55627	49.445614	59.118446	2.6705232
¸ßË¹°×ÔëÉù´¦Àí (119).mp3	27.296345	21.57134	11.948841	33.01119	31.023712	31.925064	18.405943	6.774558	6.1656947	-8.61812	-9.883795	-7.9703794	-11.751774	-13.3002205	-12.52496	-3.3354132	-6.424178	-6.9405255	53.7879	56.39445	35.16751	39.993958	38.448456	33.296886	30.37603	27.378296	29.392086	49.867188	47.079987	26.382984	33.496395	32.693478	36.064163	34.40088	45.701218	46.796207	30.9097	27.930786	28.89703	14.944555	9.2687235	4.519624	66.2359	62.247074	47.948273	54.53624	63.141747	71.608086	22.286186
¸ßË¹°×ÔëÉù´¦Àí (120).mp3	33.692024	31.502121	38.14621	30.705523	25.968128	26.47744	27.80069	31.545807	40.29274	24.349771	22.517965	21.79731	46.90387	43.32899	44.18998	15.719499	16.761461	19.67535	-13.250767	2.255052	14.477343	-26.01374	-29.418518	-23.877167	25.36119	26.56221	22.575722	-16.095509	-14.116292	-7.5151453	19.688381	20.016098	24.021622	-2.6615884	-0.85058147	2.3622243	11.447502	15.065727	19.580917	-11.607805	-10.048279	6.2975225	-0.37635183	2.856754	12.965204	14.308081	11.581328	22.850044	32.672768
¸ßË¹°×ÔëÉù´¦Àí (121).mp3	22.086346	31.44053	31.536524	25.634228	29.02127	35.388824	26.380318	34.294254	36.648323	30.37338	32.52342	27.085243	20.34354	19.93851	20.48906	29.521725	16.48453	9.039222	10.542631	19.526894	25.218334	28.821411	26.623413	31.419193	17.509804	21.174374	24.717773	14.33326	14.082148	16.731264	7.042141	7.7675076	22.679567	5.512773	7.6373663	10.6508045	8.48975	4.3800654	5.019286	15.525032	2.572064	-0.3630889	4.753372	-7.011361	-6.977433	10.273928	4.1941504	7.966426	1.3367056
¸ßË¹°×ÔëÉù´¦Àí (122).mp3	-53.255196	-52.579353	-53.33795	-29.83915	-25.553688	-27.089716	-0.8796073	-6.4443154	-9.297327	17.9403	12.99966	18.577188	32.489677	35.224953	45.687744	-3.9803429	-9.215974	-5.7337093	-1.5347097	5.385763	3.9386082	19.597794	27.591343	32.565804	11.426954	12.889851	11.553646	18.446484	8.332598	6.633687	-11.474219	-6.4543686	-8.395855	5.216407	6.844878	11.894976	15.922643	19.814827	26.884228	29.72115	28.500324	29.407139	36.305145	33.02272	32.52805	-18.126287	-17.57227	-17.63156	-1.1038291
¸ßË¹°×ÔëÉù´¦Àí (123).mp3	12.485328	10.251523	14.85595	27.668186	23.46099	20.202477	-11.397515	-2.1077023	0.24307677	7.1663494	2.9874408	-3.6104615	23.062752	21.053291	23.068138	0.12691689	4.9910903	3.8356996	2.6314535	0.57905066	-0.32391223	19.507965	15.51248	16.64735	23.437183	22.793083	26.209307	-12.923513	4.7296405	0.46135157	-24.779587	-17.101856	-8.326773	11.676966	9.436679	12.5309105	28.50917	23.376186	18.057167	-2.506383	2.2093048	4.6581078	20.530708	17.851341	16.416973	11.373882	14.912327	20.326168	32.960648
¸ßË¹°×ÔëÉù´¦Àí (124).mp3	28.074757	23.5819	25.69416	13.084759	14.084504	16.807926	0.94032466	1.1626717	11.580858	6.999754	5.317564	-3.10541	0.26786447	-7.5314207	-10.702662	-24.065605	-25.75678	-29.925154	2.3346584	1.3365982	1.3492115	14.499168	16.767061	27.235794	25.198887	19.605131	19.288563	10.924975	8.91587	10.860187	22.88121	20.439955	14.584408	-10.013691	-8.7563505	-5.1674657	-3.0611024	-6.2073097	1.9819765	17.039625	19.113424	19.131466	24.352959	31.523441	35.3554	-37.036503	-38.93746	-25.894684	-5.439616
¸ßË¹°×ÔëÉù´¦Àí (125).mp3	31.613247	25.966705	28.489468	25.258793	24.351868	25.935429	13.759531	5.620389	5.835702	30.941513	25.726963	28.741745	24.513638	20.335777	27.17308	15.31992	4.8695607	11.874641	25.424347	15.524785	16.324549	31.449862	26.126884	34.62942	18.792234	15.224797	22.556026	31.689453	17.78842	23.66104	34.80638	29.64894	32.082695	24.444166	28.35825	28.905678	32.40723	17.583233	14.75992	-6.4701047	-8.481184	-7.0940485	19.705406	16.128792	16.884102	4.5025005	-3.8575234	-1.196323	9.811499
¸ßË¹°×ÔëÉù´¦Àí (126).mp3	33.547455	48.876976	48.314934	39.17675	52.985905	53.292202	58.432846	59.140488	64.774956	57.51564	55.613747	47.950954	38.69768	49.097565	57.744972	37.80872	47.185104	57.84584	47.03762	42.295113	44.35676	44.958336	43.186714	42.82637	47.7838	42.352776	38.758926	44.34629	41.114777	37.836548	35.938053	43.238663	26.876286	40.02753	42.67285	45.60016	45.260056	41.605743	46.97102	46.36338	44.753525	41.64058	32.64401	43.126938	41.31584	31.383245	28.223087	32.651966	38.405876
¸ßË¹°×ÔëÉù´¦Àí (127).mp3	14.190303	15.690472	16.251825	34.31077	29.56308	24.263988	19.51139	30.827028	35.217125	24.82888	21.64188	18.014582	16.32769	23.570646	19.016235	27.644485	28.291939	34.69426	40.720123	43.185146	33.114727	22.230396	19.448256	21.228672	20.630362	20.481346	17.458462	36.730293	33.167397	27.591633	22.386139	24.949703	13.930922	13.899029	16.277552	21.32862	35.65291	39.012253	35.816536	30.797586	27.255772	25.293514	11.294449	11.594605	12.837086	30.101091	31.312626	34.486134	23.14434
¸ßË¹°×ÔëÉù´¦Àí (128).mp3	10.543423	-2.41501	-6.5455723	34.18956	27.13569	18.440966	30.34534	22.159157	19.33389	22.885456	18.54773	20.926228	12.540682	17.001072	11.989532	10.3880825	-6.413207	-5.456894	34.38467	29.586998	23.99199	5.4192643	1.0125176	1.2384332	19.432068	21.331879	24.148298	11.698407	6.7164326	8.51695	31.197838	28.595219	36.653984	10.117157	4.884873	3.6257167	20.974407	14.907627	17.507183	15.709316	17.4987	20.471848	6.6498795	-1.8733933	-1.7385448	16.860367	20.551342	16.136335	31.285213
¸ßË¹°×ÔëÉù´¦Àí (129).mp3	9.779902	9.992044	15.094988	26.93244	15.03841	14.11603	21.363419	10.243412	8.04273	9.611863	11.630607	13.107252	26.928516	17.840956	22.898663	26.554588	19.576672	24.08121	1.1820194	-4.2819166	1.4652842	4.454145	3.469377	9.783296	31.091398	29.203087	34.96595	18.12772	12.796764	20.33077	2.7692533	-0.36142898	0.98456025	9.636299	3.6133847	2.2673802	28.995447	25.215103	35.380966	3.0895236	-0.9667674	3.6883016	13.752445	5.16745	3.8852158	13.060539	5.2575254	9.903857	7.780363
¸ßË¹°×ÔëÉù´¦Àí (130).mp3	-13.256244	-8.869453	-16.512115	17.377375	12.499464	0.24677975	8.4322815	11.896961	5.9863806	4.574018	9.706402	8.93475	13.432382	18.902943	16.451988	-17.404655	-11.02133	-13.031158	3.3158646	-2.8233194	-7.0081024	33.560837	33.806686	29.920868	19.325684	18.105448	32.08582	18.086983	19.10711	21.915394	34.330566	35.20901	33.027412	19.141537	18.459347	21.715061	17.345678	18.383514	16.849268	-2.2154837	-1.6968085	-5.5016932	-5.4291787	-8.27476	-7.7429175	14.16483	10.753011	9.531124	5.976277
¸ßË¹°×ÔëÉù´¦Àí (131).mp3	38.708042	36.311924	29.363495	24.422976	32.109394	23.002949	18.019632	23.00118	23.060276	14.559603	26.922722	19.37109	28.443932	29.47894	37.0022	41.124172	42.6575	39.48558	40.128384	43.15728	39.25209	29.313723	31.350372	26.317959	43.822178	48.362663	46.6947	42.355667	44.452927	40.092743	46.994827	43.952667	34.38874	43.026325	44.880398	52.31163	23.127098	34.75254	40.142838	37.658924	29.35606	21.130533	28.348455	31.134201	27.525154	30.988354	35.781315	35.548744	27.005465
¸ßË¹°×ÔëÉù´¦Àí (132).mp3	27.50288	20.393345	26.611748	27.848347	48.351345	59.875465	42.7285	43.98108	38.109795	44.010345	44.21043	42.489494	24.22834	41.343727	54.63414	37.615936	41.846092	42.81855	46.62461	41.530647	46.467674	44.723835	54.219788	55.988834	39.591908	39.17148	46.47671	35.253338	28.552828	32.63781	54.530495	45.83606	40.617367	37.393387	38.77669	49.850647	32.797733	28.65495	39.81919	44.00644	57.16573	52.151283	23.296879	45.65609	53.04833	54.695015	49.07512	49.700733	38.900177
¸ßË¹°×ÔëÉù´¦Àí (133).mp3	-8.322725	-0.7567555	-9.780232	4.9180365	9.447776	1.585156	-11.644632	0.15732712	-4.4568844	15.721275	18.83749	14.570974	-1.0626338	1.4321952	-6.608111	7.9455314	6.554096	2.091745	4.9294186	3.0655847	6.891984	16.80225	19.993275	18.668526	9.5080185	9.951942	10.747324	9.501881	8.6461115	9.418869	15.27491	12.631657	6.323592	24.893097	25.420958	24.718067	0.2653787	11.61956	5.8562803	3.4306073	19.177383	17.568968	-0.06245169	1.3055344	8.60381	9.375973	15.474308	20.374205	-7.8312254
¸ßË¹°×ÔëÉù´¦Àí (134).mp3	36.59812	39.64026	34.5911	40.90703	43.213627	34.64188	46.867134	53.873894	62.95565	37.556046	56.06021	54.57602	0.25800127	13.710454	9.644398	30.519875	46.647846	41.155914	54.593433	56.59591	50.297356	40.29602	44.551353	51.03311	37.9131	51.69184	43.282555	28.904467	37.60589	36.911556	51.15526	50.456398	38.728523	55.20134	42.39065	36.919205	63.524273	57.808296	58.96093	28.76825	31.99555	30.954758	31.905241	35.628365	36.031403	28.910828	23.58892	24.611034	31.792664
¸ßË¹°×ÔëÉù´¦Àí (135).mp3	-32.03009	-30.769516	-28.889093	-33.18358	-43.858444	-39.534615	-53.86329	-55.9934	-52.727745	-73.95668	-65.54533	-68.4328	-45.803417	-53.050766	-50.153847	-13.313305	-13.304361	-11.065617	-42.218056	-47.173225	-49.440857	-11.711833	-10.883242	-3.7449636	-47.616985	-53.857056	-54.305557	-50.86679	-46.031445	-31.78289	-69.7531	-66.715164	-59.222267	-28.860405	-25.440668	-33.893917	-33.167538	-35.42607	-27.690788	-28.300941	-29.027138	-38.623802	-47.534584	-51.17068	-52.71012	-42.26007	-44.014168	-42.190384	-64.648346
¸ßË¹°×ÔëÉù´¦Àí (136).mp3	40.498543	49.60965	50.84777	47.01969	40.707977	42.30717	30.831738	36.42053	38.431152	24.63958	25.51444	33.040134	45.942345	39.24546	39.495983	32.341446	35.5496	40.702133	32.328568	50.19655	64.042435	48.30606	-4.884391	-27.697971	20.109055	28.486359	27.640327	54.451218	53.551678	55.547615	46.29311	51.602837	54.74152	45.25358	46.185978	53.235966	30.369041	28.405342	26.967926	54.556534	47.536247	50.604385	44.630653	46.01541	48.479633	51.299614	51.721527	40.006107	40.276703
¸ßË¹°×ÔëÉù´¦Àí (137).mp3	24.992207	32.7305	38.578136	-6.0356493	-5.7929363	-7.2933116	-4.905285	-6.5008326	-12.263887	13.043108	19.941315	32.654694	17.10655	17.378561	18.648247	-14.602983	-2.7332826	12.480946	31.41048	27.905098	25.05373	-29.603994	-28.830717	-24.028885	16.429476	14.394474	12.389082	-11.484018	-8.312117	10.341219	34.60856	26.070045	28.182083	28.303032	23.60934	19.051708	8.5591345	9.680028	14.472565	8.189783	8.990033	15.496665	21.288296	12.5744	13.18628	8.676682	-23.341434	-26.65837	36.33776
¸ßË¹°×ÔëÉù´¦Àí (138).mp3	31.345778	47.35314	50.05021	50.829704	51.28981	55.785873	48.200516	49.612694	31.143011	58.58358	47.430855	30.752834	59.49022	52.167538	40.85296	25.975212	35.43782	36.40439	52.577057	56.923416	57.95509	39.99422	47.62986	46.863277	42.54683	47.17192	40.3599	36.57834	49.876415	49.241592	42.92418	42.35332	41.85452	27.791111	38.471825	38.194565	48.420498	49.97926	34.041214	30.165415	46.052948	28.267057	50.886364	49.113976	52.772667	25.385717	36.962753	21.854538	41.83928
¸ßË¹°×ÔëÉù´¦Àí (139).mp3	16.505875	13.475346	17.538883	23.841095	28.241302	30.21122	40.980778	30.424274	23.176071	43.912865	48.67383	48.316116	28.897964	31.889687	26.533112	16.18826	22.09264	17.81443	35.104683	36.19467	28.731228	33.482437	38.849453	35.121475	8.798439	13.549557	18.153103	25.081192	24.646091	20.51657	43.155205	48.09023	30.158195	34.720047	38.706577	40.294556	-6.806074	1.6879255	-5.1039143	11.158909	20.628067	25.217808	12.40559	14.585899	22.105316	2.4493942	16.824678	9.936806	-2.5759645
¸ßË¹°×ÔëÉù´¦Àí (140).mp3	31.28494	31.056963	33.530315	46.992916	41.379063	45.796783	38.115242	47.558407	46.291508	25.946373	24.395424	17.749172	33.440624	49.4076	38.068584	33.307766	24.62987	29.719406	23.061382	40.82141	53.268623	66.53803	46.218185	27.345226	23.98919	32.147057	38.467518	17.391802	34.37226	49.514225	6.1355214	6.1677275	12.495173	30.133226	28.291096	20.782188	42.19908	53.45764	64.41014	23.805937	19.219112	14.502911	47.908104	48.58177	33.12871	0.29206854	-2.3446798	7.4012356	48.32057
¸ßË¹°×ÔëÉù´¦Àí (141).mp3	-32.230103	-24.857773	-22.499405	-14.019981	-17.287846	-13.7291	-49.636887	-52.31839	-53.161392	14.589045	6.26183	4.3824253	-1.6466479	-3.4370883	-2.22362	-22.60783	-37.14266	-40.166676	5.079368	4.013094	11.141449	-9.785791	-4.0213575	-3.4782584	-12.592448	-9.541492	-6.9795294	-27.509232	-20.000103	-18.4558	-44.86713	-51.462994	-63.314796	-20.61679	-25.950855	-26.377653	-19.592869	-21.601883	-19.201906	-18.351328	-17.256262	-7.8373184	-3.1592135	-4.991168	-3.2795331	-30.714077	-33.161835	-30.908035	4.1192503
¸ßË¹°×ÔëÉù´¦Àí (142).mp3	-27.51035	-28.591187	-32.39044	-35.32273	-35.581596	-34.750435	11.852521	9.997995	12.954585	10.12039	6.318993	-5.563631	-8.21355	-6.158542	-9.159105	22.313675	18.803432	17.443054	27.191162	18.448189	23.169859	2.5082784	2.6615973	4.494974	28.325705	31.793396	32.101665	-28.335224	-17.62755	-10.597706	-42.766376	-36.131073	-26.355268	20.315529	24.9671	27.221321	15.056751	26.57591	30.121025	-0.9039928	-1.6279439	-5.6317015	31.416279	29.26017	30.501823	-14.622958	-5.3441973	-2.319067	16.982866
¸ßË¹°×ÔëÉù´¦Àí (143).mp3	37.858505	30.515202	18.000046	36.956467	33.177074	28.926155	0.21808182	5.9056463	8.41037	16.962105	22.76827	19.668571	40.8374	29.500431	33.34856	40.480362	54.27893	56.14199	41.763412	45.11409	42.84635	56.02749	55.510017	45.832294	33.38611	38.630722	32.090134	37.897106	41.48743	29.863066	55.468796	44.292236	35.702522	54.83805	47.005333	47.887	34.546555	39.358994	29.986725	43.134293	43.423286	36.60004	12.675777	19.536648	21.487103	29.400473	25.888075	28.306843	31.110443
¸ßË¹°×ÔëÉù´¦Àí (144).mp3	33.08184	40.975296	42.946663	37.359108	33.07549	40.94388	41.10768	40.63655	47.42046	39.029472	39.61016	41.786896	49.721107	41.871284	44.944763	40.844013	47.01561	45.128014	30.166183	28.856005	28.712868	37.114902	30.563627	26.77097	58.71282	58.9271	46.92393	39.166054	43.1903	41.663494	37.285835	36.230675	31.765625	51.88561	42.55194	29.92662	39.15917	43.48193	43.375275	32.761566	36.380272	28.203506	47.42981	53.24593	62.241726	40.80149	46.99185	35.683483	40.844093
¸ßË¹°×ÔëÉù´¦Àí (145).mp3	-6.6749477	-0.28828257	-2.8728747	-5.6302857	-2.8818202	4.3279314	-5.034333	-1.2034941	-4.0647984	6.350307	-1.751228	-9.608424	11.019194	13.045958	9.632942	4.3910832	7.0062103	9.729788	-12.156585	-3.5607014	-1.6710576	-7.689788	-3.2434294	-4.801956	0.61796665	0.7466817	-0.15105796	-4.892846	-5.507862	-11.107344	-10.049346	-13.1761	-10.089159	-0.18262307	4.446832	5.0066204	26.933964	39.078995	39.568478	-20.037136	-12.9881525	-12.220301	-9.759394	-8.098207	-12.147028	-15.395627	-7.384679	-23.48459	-3.398088
¸ßË¹°×ÔëÉù´¦Àí (146).mp3	8.777494	10.392527	18.794174	26.86826	19.836552	17.890108	41.424927	38.350418	42.09854	40.114388	37.58556	36.726776	38.927937	35.34005	32.381516	35.032433	36.398384	42.077045	35.394493	29.783451	29.145422	50.31447	48.27784	48.654823	32.718918	32.73851	42.584347	38.845455	38.874176	46.72144	39.775078	39.166504	40.37722	38.61944	33.091644	32.043816	41.12223	34.585815	35.00342	37.27314	32.188625	31.245983	38.510033	35.859093	38.08613	31.802946	37.179367	42.983803	26.97448
¸ßË¹°×ÔëÉù´¦Àí (147).mp3	12.138505	17.0358	19.945087	27.942177	25.729458	23.382141	6.588417	3.579326	5.549733	27.024124	27.27386	31.807999	0.19234917	5.0859776	10.181749	29.143002	25.961391	30.280329	5.603855	9.496216	9.924019	35.76879	38.003555	37.486618	8.789847	7.1442137	13.508493	13.7908745	17.008907	20.604576	14.653166	14.925879	16.201347	30.498512	28.768446	37.49924	4.5739803	6.5711966	9.237777	29.829983	22.958042	24.461525	10.985825	19.621134	25.932377	35.82837	22.40686	27.460981	24.206963
¸ßË¹°×ÔëÉù´¦Àí (148).mp3	40.227345	55.24382	48.26586	30.658192	19.575623	5.878622	21.34951	19.861126	18.51883	27.421215	29.2314	33.521194	49.07512	48.799927	45.3359	51.754005	50.816605	52.54196	-5.6495204	-7.8147783	-9.116445	12.1526375	15.920465	20.930328	22.030352	34.544846	30.782875	48.253937	47.783234	37.00282	49.06495	50.224045	36.563984	22.80325	17.943298	18.650913	18.454567	33.744972	37.24443	44.759197	44.179054	28.925247	24.189756	30.812798	24.085846	35.15399	42.03067	32.82029	16.41079
¸ßË¹°×ÔëÉù´¦Àí (149).mp3	16.50367	25.944138	43.625122	52.5614	39.33538	25.623465	29.441858	35.051506	20.235855	49.594093	39.866905	28.94931	46.145622	42.302223	43.646164	39.458588	38.562347	38.75219	33.901443	41.43065	39.511757	30.852282	40.73758	37.831917	52.600487	52.409557	32.56565	48.524136	49.380997	40.372993	62.366932	42.871643	30.021465	20.937483	29.613697	24.713154	49.465034	46.393417	47.7844	50.74848	50.461014	39.229313	43.011368	39.10485	42.899506	22.05752	24.496359	22.09546	18.952822
¸ßË¹°×ÔëÉù´¦Àí (150).mp3	18.655186	7.729366	8.788042	1.068738	-4.8227572	5.5656667	12.654692	13.49023	23.322435	19.485416	20.696938	16.001417	1.7600951	-16.758327	-33.864716	9.8393	5.76422	10.143078	-17.844715	-25.411793	-25.521275	-22.881727	-14.538514	-10.860665	18.220884	16.127365	16.580372	38.74241	33.119923	30.218	-5.2814226	-15.737486	-13.917339	22.008299	11.527877	13.173708	22.188774	14.509052	4.286238	-14.726925	-16.036211	-5.5644917	23.537777	21.320107	23.758345	34.824493	28.202232	24.880209	-7.213745
¸ßË¹°×ÔëÉù´¦Àí (151).mp3	3.6519194	-1.7059834	-4.2218204	12.106842	7.755157	9.5681	0.07454431	5.9298677	3.7277312	-10.5879	-9.82391	-1.8358412	22.930386	28.489773	36.98238	25.287975	20.07212	16.798325	49.249344	45.241795	46.788597	34.59355	34.203407	42.507935	34.807938	27.204216	24.33666	46.855015	40.448868	39.189537	34.695946	36.86737	42.28101	34.14241	43.547302	45.556664	26.628132	2.3607664	-3.5777009	7.5723543	6.879917	7.5429964	18.96246	17.385729	22.971355	-9.790695	-9.8495035	-5.659061	31.29343
¸ßË¹°×ÔëÉù´¦Àí (152).mp3	-5.5986643	-5.910468	0.6501342	24.955387	19.950089	17.572906	-7.187106	-4.887337	-2.7692752	16.248646	14.506031	8.755436	-27.592567	-28.39945	-34.515106	-25.935944	-23.661995	-23.72352	-35.336823	-30.474792	-32.917343	-29.81013	-30.60334	-27.631847	-42.103867	-35.711353	-30.252258	-37.06927	-15.717849	-13.306609	-9.780651	-9.756708	-9.794986	17.020447	20.596802	15.819559	5.308481	2.5077028	4.4299	23.24074	15.397819	14.363638	-10.849421	-16.33545	-14.501703	9.57398	-1.5764191	-14.452034	3.3216567
¸ßË¹°×ÔëÉù´¦Àí (153).mp3	39.382256	54.208195	63.08171	42.651363	36.90466	41.264183	30.243458	42.326035	59.591263	41.53113	56.441692	56.65251	25.655901	36.587162	33.490387	56.307205	54.799217	54.97856	37.32084	37.872765	47.19534	44.241966	47.79418	33.04809	41.051544	40.608627	38.370186	40.022324	41.350815	41.669395	44.327583	40.124065	46.324326	49.21616	38.362823	38.941467	19.084312	15.936537	23.623154	30.891056	38.42903	32.748795	39.385536	36.6119	37.765205	33.821354	38.69358	37.09407	37.997993
¸ßË¹°×ÔëÉù´¦Àí (154).mp3	38.306503	40.920822	39.82488	28.509521	27.15512	27.910255	33.707382	37.155937	37.266533	19.891716	21.208939	18.507647	28.01857	26.30486	31.368004	28.41774	40.547203	35.155605	35.594505	39.893307	35.938217	29.559607	32.25241	29.605856	29.137001	27.66175	30.403528	36.87441	32.440994	33.86001	28.072208	28.98424	31.496883	37.358425	30.601706	24.393486	24.77908	24.580885	32.87829	25.572613	17.758358	19.839664	23.256367	13.513552	15.563435	13.4343605	10.747837	7.864497	5.8052745
¸ßË¹°×ÔëÉù´¦Àí (155).mp3	49.398544	47.487778	46.685688	25.991703	47.699657	44.320606	39.595947	53.284813	54.54868	72.560104	73.6393	60.661095	53.84646	57.76983	57.74299	53.648254	53.86895	53.497173	55.188774	56.182343	38.548634	48.548492	43.437424	44.324196	49.583275	56.851463	51.405106	56.10696	52.114746	53.60563	51.22318	59.190742	56.995247	43.413338	46.039852	47.240913	66.82345	59.608116	42.256157	64.84523	58.63245	60.044662	43.672226	59.998398	58.91503	31.224346	43.317528	51.106304	37.170692
¸ßË¹°×ÔëÉù´¦Àí (156).mp3	33.53664	39.29132	36.83806	55.789383	58.833862	63.216564	50.878273	43.3095	30.93451	37.560966	47.07166	42.66327	37.259388	40.93363	32.757137	55.99421	54.70742	36.994576	46.304825	46.773888	35.55739	28.788063	30.606531	28.39133	22.030771	29.336025	31.003681	27.352833	31.187426	21.895748	38.225876	40.739258	38.483387	22.639553	34.161957	41.491425	42.1637	45.033424	38.10887	48.788612	47.523766	52.62973	40.854866	46.768044	32.611526	26.426205	43.35865	35.43721	24.934124
¸ßË¹°×ÔëÉù´¦Àí (157).mp3	16.832512	24.040737	14.014886	34.96546	31.943766	38.123528	41.954376	34.25819	30.901348	37.259594	34.52903	36.921284	19.987026	22.536243	25.616806	12.048592	8.989525	2.244326	26.712563	23.281582	32.95627	21.240856	15.966816	12.44871	15.6693535	13.152997	12.988866	10.337517	12.817858	15.514004	30.2253	24.199326	26.333221	19.666916	19.616718	15.265612	9.863891	15.089905	14.203907	30.151125	29.545013	26.518658	8.641567	14.417997	17.401863	15.015557	12.01729	14.463615	46.74256
¸ßË¹°×ÔëÉù´¦Àí (158).mp3	-14.075885	-3.0052567	-10.279701	-4.7167892	2.6037698	-7.150959	-17.61834	-16.214157	-15.190609	0.010040641	3.973326	6.3257227	-2.15047	-1.2234472	6.516433	1.0201945	9.375393	5.3493357	-15.434343	-11.442643	-15.807163	-2.0823991	3.9068317	-2.4461775	13.313942	8.610502	5.3158493	10.729149	14.764968	3.4665585	-1.0001704	15.009287	9.84124	-3.0905647	-6.5876403	-12.774293	-8.226945	1.3586276	-6.34344	-5.8608656	0.3708303	-4.7771444	4.4726934	8.197981	0.002285481	-8.614923	-2.2334394	-10.428013	0.37880194
¸ßË¹°×ÔëÉù´¦Àí (159).mp3	-65.20614	-62.08239	-66.85169	-39.207504	-33.036552	-34.74021	-9.308025	-14.507778	-11.175441	-18.043983	-18.757786	-22.52119	-75.62331	-73.85216	-58.851418	-74.51526	-80.46899	-71.41409	-63.225895	-69.83249	-58.773613	-58.49348	-61.323845	-56.576355	-32.19847	-33.847626	-30.683533	-32.36506	-35.08191	-36.309273	-4.2368417	-2.1322303	-3.0990932	-58.209656	-56.449284	-51.50795	-59.3386	-60.88041	-56.833626	-55.947433	-50.18356	-49.851486	-28.185589	-25.99759	-31.401165	-75.12059	-70.224014	-68.5593	-58.046238
¸ßË¹°×ÔëÉù´¦Àí (160).mp3	48.667145	44.302273	35.98521	40.47008	41.524933	50.738197	33.291534	26.903034	35.410347	69.90392	72.59813	64.05368	47.544968	61.203415	59.80465	87.755035	77.568054	59.730667	41.021393	51.27225	37.083694	31.534367	43.389683	35.899193	38.324593	45.764122	41.792145	26.824594	36.999603	30.17582	18.754883	27.893217	14.65066	78.63289	79.1586	59.463486	30.529667	55.120865	62.918003	69.26494	64.923454	40.737045	30.575275	53.519093	61.127953	35.402737	50.153297	67.18061	47.310753
¸ßË¹°×ÔëÉù´¦Àí (161).mp3	20.979052	22.372978	21.705011	-34.27212	-34.892532	-29.326641	-9.817013	-17.018942	-9.089223	-5.730077	-5.816489	0.7805836	-10.372045	-6.2812943	-10.385161	14.614627	9.767471	18.7616	-30.455326	-31.174112	-33.63604	-5.694318	-6.1600046	-4.363717	-21.461096	-22.18832	-15.827041	-3.8852186	3.6221316	7.737606	15.810801	14.082626	16.258295	5.4560165	4.575313	8.353886	-12.371454	-17.822208	-18.116575	-7.6062236	-13.553857	-11.718859	25.808395	22.119484	22.561005	-6.7997437	0.017632753	4.714017	11.04949
¸ßË¹°×ÔëÉù´¦Àí (162).mp3	10.049223	1.9325731	2.7555919	27.614363	18.483826	19.201996	15.091957	12.027547	12.262632	36.73572	35.521366	25.741348	21.206709	22.781273	20.336357	-16.628899	-12.85508	3.3914201	23.415592	10.509395	6.0600624	11.466854	4.3360176	1.8459305	29.07515	22.261509	24.261314	29.125015	24.598986	28.900116	20.107147	22.077244	20.699913	16.44619	11.195345	15.536873	4.398899	4.847582	6.9420414	-14.959373	-17.061268	-13.158279	-34.821404	-15.531891	20.895802	-0.32158607	7.1330767	13.548607	-1.7598252
¸ßË¹°×ÔëÉù´¦Àí (163).mp3	-1.3441067	-0.6994545	-1.1128271	-1.3746076	0.76173455	2.6123548	-8.385289	-1.2148525	5.530492	4.3873334	-1.4801106	-1.9089873	4.74969	-0.12135428	-6.340582	-0.4533829	-2.456594	-4.1554956	-10.811724	-7.491435	-8.000156	-6.2458744	-5.6908307	-0.27245152	1.8908327	2.1114457	2.0487194	1.5084218	-0.84478813	-6.3828163	-14.178328	-7.3203063	-2.438746	5.729349	0.6774188	-2.9225812	2.025316	-4.241226	-1.9233911	4.482896	4.8485327	10.0454445	-3.3314872	-1.497919	3.480589	-14.037895	-14.319818	-9.662895	0.7494012
¸ßË¹°×ÔëÉù´¦Àí (164).mp3	49.19191	50.590084	34.15097	56.784172	49.484985	31.678463	46.369255	48.75168	39.94124	23.71135	29.344769	13.889187	62.863216	55.948753	45.2059	30.54525	42.076027	37.86294	37.19213	51.09608	36.56578	53.713234	61.068916	42.742165	48.412514	53.548058	47.457703	66.40662	54.6735	33.91279	33.36821	51.983353	60.06079	60.96176	58.345665	39.480583	50.248806	41.519325	20.599758	35.474865	51.72898	52.707886	18.225899	34.65648	48.72181	42.199776	53.25024	39.176064	56.34413
¸ßË¹°×ÔëÉù´¦Àí (165).mp3	-15.004894	-18.780716	-23.244703	-6.0210648	-3.093966	-2.8529735	17.748371	23.087597	24.811775	-48.990265	-57.04702	-59.70912	-46.690804	-48.64643	-49.572075	-41.18903	-42.38084	-37.432934	-50.545334	-55.734467	-58.109028	-39.05137	-42.380947	-44.984646	-26.20555	-25.652407	-24.216179	-6.558296	-1.3735535	-2.5960512	-3.601947	-9.08575	-17.038649	-2.480042	-3.6737103	-6.492144	-16.99704	-12.528293	-7.300908	-15.065804	-12.543936	-18.863731	-18.361027	-14.6138935	-17.838507	-10.699253	-11.224581	-17.328476	6.6868844
¸ßË¹°×ÔëÉù´¦Àí (166).mp3	10.515073	23.0737	24.55514	36.59191	30.064316	29.414013	24.023697	21.748123	21.659523	25.697254	22.708878	32.200363	52.7146	56.034447	60.653065	27.266233	32.027824	31.355757	16.241522	18.338955	21.5281	19.47056	28.142666	44.920998	32.434685	26.040823	23.93705	2.1152868	11.283764	22.530254	38.87285	35.036934	34.474754	18.306118	9.080795	3.358407	40.238914	30.819593	39.006058	28.672813	21.571087	26.843212	39.69243	42.913933	48.61623	33.225853	32.320133	26.997177	17.104887
¸ßË¹°×ÔëÉù´¦Àí (167).mp3	42.099655	39.392677	40.597897	41.109303	33.533432	25.395061	36.96678	31.592133	24.885592	-35.506405	-37.892517	-32.53043	6.098983	10.227456	5.3130474	-8.391344	-11.586264	-1.3535328	0.98657215	9.508254	16.20207	25.009666	23.59686	14.548534	36.46704	38.646885	32.06575	32.929024	39.986343	41.136204	22.660316	25.857485	24.957485	-4.880907	-0.53273475	-0.63033086	-29.594452	-25.288525	-23.671917	-6.5510798	-16.279844	-11.454306	34.11203	29.509192	36.38295	14.816189	16.228289	7.585758	28.272745
¸ßË¹°×ÔëÉù´¦Àí (168).mp3	48.818146	37.423996	27.403831	16.231491	19.513168	23.58004	15.210972	20.218405	20.745626	24.430027	17.91618	22.402386	34.75559	43.45823	45.33204	38.735573	39.371494	38.819702	34.23916	41.3869	38.46014	33.09015	36.784264	44.50481	17.645607	24.75629	26.822329	11.789034	11.787837	20.19084	25.070774	26.608871	28.100464	62.722427	52.358604	48.174927	45.619507	42.397713	39.4122	34.316856	42.342205	47.534184	33.104797	32.796295	30.689503	14.349201	13.30736	18.82759	14.806662
¸ßË¹°×ÔëÉù´¦Àí (169).mp3	34.61641	54.445534	54.598213	12.641109	3.4903505	-0.007372379	20.10535	22.342503	22.00739	30.082611	43.01197	46.967327	32.42115	14.283844	3.4878798	43.142403	34.58263	24.93712	29.168783	50.95461	62.56234	65.59201	62.54823	63.97442	10.480402	-1.7385206	4.843351	19.26986	21.530945	16.365658	22.952408	24.926563	29.737951	33.468777	36.624077	30.27153	29.008093	36.82451	36.042873	48.408974	53.35457	43.415054	47.550255	50.59749	44.4185	7.1491427	-5.8774076	-2.2702127	21.513985
¸ßË¹°×ÔëÉù´¦Àí (170).mp3	18.095306	16.659523	13.777046	-22.211853	-13.205869	-35.672863	-0.5402901	2.0247388	7.253848	24.073647	21.542074	26.880894	3.841033	11.4187565	-5.31219	22.048262	12.643283	15.856556	1.3513063	5.072455	-5.3680587	-11.988342	-2.4449043	-12.480707	-2.8053963	-0.32139334	3.5151021	12.399921	15.932911	16.96149	23.022799	21.223438	25.792313	23.660631	22.574287	21.611675	27.135572	23.412596	30.763176	26.761837	23.012259	29.31754	31.058645	34.93554	38.992058	10.077934	11.771614	7.9219017	27.89767
¸ßË¹°×ÔëÉù´¦Àí (171).mp3	-5.757682	-8.283462	-5.6529884	-23.722927	-25.009335	-20.873987	-29.766033	-30.183031	-26.88664	15.224327	5.0967894	5.5421247	-3.730429	-14.611606	-17.832817	-9.301588	-17.727795	-12.428644	16.969658	9.45968	11.046888	-4.807996	-10.422718	-10.663071	-9.549833	-16.199686	-7.9516306	7.9939914	9.420584	17.997253	-26.048912	-13.811922	-1.5753043	-1.017112	-9.372582	-5.9967475	-4.5688143	-3.6217837	3.2827709	-19.701567	-23.631575	-20.080544	-18.89258	-20.365837	-21.779015	0.27826524	2.8461826	3.2927995	-1.9600551
¸ßË¹°×ÔëÉù´¦Àí (172).mp3	-23.813488	-29.485302	-25.643791	-34.416718	-34.86822	-27.939829	-13.106665	-20.31221	-17.100533	-87.71173	-88.12216	-81.04781	-71.51671	-71.29658	-56.412384	-42.417656	-46.589775	-36.0839	-28.268845	-30.102238	-26.024952	-21.890554	-28.59808	-21.573528	-10.797857	-14.53345	-5.837483	-22.710352	-34.005478	-21.127056	-29.94786	-37.99716	-34.184746	-14.728537	-15.028172	-17.028793	-49.894913	-53.756493	-48.401825	-36.603603	-48.261192	-37.431656	-32.821983	-48.06401	-50.898537	-23.657158	-35.195274	-42.37948	-38.142166
¸ßË¹°×ÔëÉù´¦Àí (173).mp3	11.238089	2.7843852	8.126231	14.390841	16.275476	19.850267	22.083908	21.518354	26.997305	18.156734	17.894836	18.883717	13.506426	15.547784	15.9134655	19.452581	18.339455	22.695574	21.411913	17.795238	17.573149	15.777279	10.146312	12.306322	9.780844	5.8157635	11.659348	3.4540606	-1.1090975	-1.1477418	-7.3403096	-11.453336	-4.8440866	-1.1808397	6.234898	10.052795	2.9860687	0.8132069	4.5600576	26.688196	16.877193	19.182096	21.743767	19.385649	27.951866	16.166197	14.384232	18.964659	28.564688
¸ßË¹°×ÔëÉù´¦Àí (174).mp3	7.666156	13.462908	16.530819	18.365477	15.703157	20.065346	26.295387	15.520618	15.171461	15.248654	19.804245	26.477634	21.226711	25.015474	27.78572	38.154907	31.525826	34.015503	37.643265	33.581936	25.18695	46.513573	48.44065	44.05448	29.43552	28.538334	28.476734	23.883598	33.386284	38.58355	29.276781	32.275764	38.52195	40.591965	34.66751	32.06649	17.777483	24.453655	28.792053	20.619062	27.397778	29.507305	15.59074	18.842827	24.810482	17.844566	23.375439	27.828192	29.612309
¸ßË¹°×ÔëÉù´¦Àí (175).mp3	-20.113436	-29.306286	-34.637993	-39.996964	-40.6096	-36.131065	-58.642624	-57.72853	-65.859436	-47.584858	-47.389282	-39.18043	-20.157616	-23.625687	-12.662218	-37.850025	-43.089386	-37.608444	-7.144579	-8.883144	-3.5684624	-48.36568	-41.669243	-43.320663	-33.529984	-48.587257	-46.18096	-7.0581737	-1.5756166	-0.1115011	-55.56723	-49.025223	-44.053604	-7.040287	-13.9754925	-14.870814	-3.1985621	-7.4210453	-0.52289414	-44.66727	-52.211456	-59.75875	-53.86628	-52.15771	-51.664124	-24.466782	-36.512802	-36.36598	-70.23377
¸ßË¹°×ÔëÉù´¦Àí (176).mp3	-11.779782	-16.927113	-17.20766	-21.179626	-22.277954	-22.300812	-13.289006	-19.919048	-10.347275	-26.562172	-31.106144	-31.534153	-28.89511	-30.880184	-27.858967	-25.149866	-36.39341	-34.674915	-2.1878653	-7.7869954	-7.4185667	-17.290104	-23.095829	-25.972122	-18.40076	-21.782452	-10.365088	-11.614274	-17.973297	-25.68124	-26.087242	-25.122253	-18.560108	-20.61627	-16.788029	-10.938954	-10.720346	-18.112028	-13.377006	-12.825113	-18.15037	-20.153923	-20.175514	-27.203758	-25.157845	-16.12989	-28.688158	-27.192917	-12.322126
¸ßË¹°×ÔëÉù´¦Àí (177).mp3	22.333927	28.431816	35.88041	35.917458	39.639023	32.806366	43.003315	45.587147	49.98723	44.4491	45.229183	46.964825	45.949715	46.57878	48.89665	50.560776	45.342815	45.764885	33.104103	30.29806	27.994741	36.975197	39.0812	25.708357	40.473362	41.564507	39.20038	44.38594	39.605568	37.63021	35.75618	44.774956	53.140198	50.79239	50.42321	47.052757	40.48817	49.334724	62.69935	44.415787	46.929256	36.854668	41.682533	39.109215	39.853718	42.150265	45.19095	41.143433	51.28975
¸ßË¹°×ÔëÉù´¦Àí (178).mp3	41.856087	29.918226	29.354416	30.142664	25.981455	25.316032	21.901073	12.812256	10.814035	30.283651	22.998919	23.870836	15.391066	13.643742	7.183422	36.020138	28.597271	25.74126	15.082258	15.997335	8.785733	42.38244	33.74182	31.410477	41.472984	35.36542	34.156536	34.993664	34.99935	38.916862	31.265274	30.866482	40.618652	31.806614	33.10897	33.83007	8.676646	7.1185093	6.603836	-16.700357	0.563554	1.7216935	-2.7184348	8.781937	14.547295	35.152534	24.564417	20.76849	23.830276
¸ßË¹°×ÔëÉù´¦Àí (179).mp3	4.8551807	1.3452926	3.2742462	6.061534	10.160821	8.635373	-3.101575	1.9970918	4.590252	-5.410776	1.318192	9.885454	-0.44354737	0.64847636	-2.776936	10.041059	15.755213	17.62154	17.414268	28.434849	20.246685	20.1321	23.528767	18.795513	29.531406	27.727123	20.394978	30.720032	32.18179	33.88723	10.9554405	15.620132	6.4120827	10.366112	15.51564	7.8107247	4.3508573	12.36666	16.075653	15.583815	16.47893	15.233719	-1.8050983	5.554423	-0.681447	-6.0185795	6.256859	1.5761715	24.287098
¸ßË¹°×ÔëÉù´¦Àí (180).mp3	49.74794	57.15688	53.8051	50.392204	48.946266	43.643303	39.51213	44.50785	34.58133	57.715256	53.275757	38.0668	26.068012	48.152252	52.30339	47.0785	47.255253	40.903584	37.974182	46.436996	43.02832	38.83503	53.239227	40.833405	27.279045	46.34507	62.695477	42.78991	46.80216	23.145792	52.880135	64.27203	62.231064	54.506336	58.41912	56.608757	45.58635	60.138092	49.43394	58.84472	63.397797	56.878647	47.42891	52.87676	64.58105	44.51998	57.821213	65.03289	42.492676
¸ßË¹°×ÔëÉù´¦Àí (181).mp3	36.05763	49.434155	47.963943	54.579613	51.2417	46.566116	48.307808	50.07447	55.81336	27.380337	43.06179	55.703804	48.218693	54.465202	47.90444	54.250374	52.242638	44.928192	58.320717	50.88668	32.19853	33.914803	52.139565	59.87239	56.74502	57.723854	42.97023	53.062744	62.557022	62.68538	34.916653	50.67861	44.167297	34.94718	54.976997	71.49982	29.05907	49.038193	46.57396	45.505215	55.063953	53.953995	58.78483	62.388474	67.72853	45.93721	59.771286	61.35746	64.78184
¸ßË¹°×ÔëÉù´¦Àí (182).mp3	-51.747456	-45.130497	-50.302887	-13.521554	-19.78717	-14.640029	3.2235365	-4.296912	-1.1127207	2.9550676	-4.448213	-0.06738353	-44.16591	-34.559677	-35.698868	-24.0459	-25.740028	-7.61488	-20.348436	-15.637822	-6.4584417	2.6813748	-1.7890177	-3.6959867	-5.907421	-6.604659	-6.394463	-21.715998	-20.978125	-4.1410594	1.4259667	-8.194379	-9.153652	2.8929546	-2.1935713	3.9282618	0.3385537	-0.49929747	14.122883	-29.707157	-24.483477	-21.2828	0.58524376	-10.896024	-12.577332	-9.866196	-14.614964	-19.226337	9.4804535
¸ßË¹°×ÔëÉù´¦Àí (183).mp3	38.65448	28.647032	28.502245	23.217556	13.570605	3.3894477	21.834984	15.759757	19.027828	22.190016	17.32197	23.481485	23.115437	20.251175	18.65622	40.44674	32.94464	37.940514	27.024319	23.291584	14.850927	23.270779	31.089272	43.11885	33.939404	33.426426	38.07399	21.058025	21.14008	17.173723	30.970575	27.447441	28.786037	6.521611	5.8061595	7.070474	6.51866	8.309928	10.070785	3.4908762	9.316227	7.4168463	29.050495	8.094408	-0.6376466	28.04746	23.96803	24.109386	30.167572
¸ßË¹°×ÔëÉù´¦Àí (184).mp3	-2.4753315	-2.2069094	-0.11325848	-25.76564	-17.378958	-11.832195	-15.655277	-17.818623	-8.880139	-28.413868	-21.262566	-14.280755	-0.64848554	-2.0749784	0.94888246	-24.011955	-28.573322	-18.67478	-5.094352	-8.382343	3.4242575	24.74783	10.597015	9.6897545	-21.82415	-29.547745	-13.345699	-23.636581	-31.329952	-25.474474	-12.998871	-15.15488	-4.7311316	13.789082	13.502761	11.1916275	4.151063	-0.39601487	4.7397356	-23.643864	-20.815437	-8.49391	-19.347057	-18.922222	-12.383922	1.6637118	-7.3639517	-12.132137	-23.142818
¸ßË¹°×ÔëÉù´¦Àí (185).mp3	21.247618	23.505108	12.7498455	3.336096	17.589622	18.051777	15.2218895	20.23518	9.762702	35.34044	27.947182	33.895515	15.265458	25.00235	43.58793	22.06728	28.975288	30.11965	-2.157575	16.15025	27.307854	42.1951	41.935215	41.107162	24.845562	24.277662	29.678802	12.642675	19.00045	16.076096	36.98947	34.029488	27.430752	14.330589	31.48422	53.298862	24.789658	25.111368	26.290695	8.8269825	19.138725	25.292542	10.027781	23.579262	7.908085	37.21897	28.833534	25.498024	16.076084
¸ßË¹°×ÔëÉù´¦Àí (186).mp3	26.106905	25.253117	27.852512	14.194946	7.751746	4.615844	1.7158796	-12.047081	-24.432941	-4.0294933	-17.690296	-24.80981	23.827848	17.077965	11.223242	27.13491	17.368683	13.263615	20.581795	22.447666	17.9687	2.788563	11.708612	14.398568	40.304817	41.52449	37.047718	32.33335	32.15986	37.883312	45.042572	43.71928	41.273064	29.232563	50.41709	56.835114	43.807564	41.555786	39.805077	28.395578	34.75471	28.003864	37.068718	39.24338	38.92334	39.511105	33.458405	31.779453	17.534885
¸ßË¹°×ÔëÉù´¦Àí (187).mp3	34.514534	34.866245	38.613937	35.147774	38.14721	41.19595	35.840836	43.02446	45.97114	38.560005	31.63557	33.67357	-7.0493717	-6.604232	-3.029758	23.654594	23.665375	25.940678	30.931992	25.915274	15.224295	41.335487	34.553173	24.82951	56.807205	45.694286	33.956192	48.31743	35.04918	36.66268	37.984627	24.542233	27.57209	54.422585	46.402054	36.62066	39.64019	27.405376	28.160507	37.780796	44.22664	50.119625	38.646255	35.7396	32.975975	36.149773	41.412434	42.873222	45.345016
¸ßË¹°×ÔëÉù´¦Àí (188).mp3	25.586878	18.080196	24.641457	30.0113	16.589659	22.761997	34.90419	21.805128	25.487732	22.546997	10.980629	19.908516	29.520641	16.941284	16.827019	23.832836	13.783102	20.77317	17.839436	14.723253	23.376392	33.651905	21.724201	24.594103	29.147915	21.38413	28.418413	24.707733	17.86363	28.786266	25.575813	20.516836	37.88572	32.30488	20.236694	24.140451	28.8525	18.286877	23.061852	31.426908	25.557278	33.680466	40.850464	21.973877	28.373783	30.687265	21.827808	21.885185	17.91261
¸ßË¹°×ÔëÉù´¦Àí (189).mp3	33.821426	29.809103	30.39272	32.681725	34.68013	37.235123	35.613605	31.11647	24.02974	26.63041	39.04836	46.771362	25.58702	22.848953	30.39161	37.83593	35.03166	29.069939	-17.76751	-24.654701	-22.165823	26.406765	29.482765	34.247482	25.942276	26.708538	33.160133	25.437256	28.359703	21.343264	31.845312	30.241959	34.279327	39.085438	38.819588	40.787422	27.997631	28.840849	33.666985	27.846592	29.62004	24.619364	28.916954	33.016827	34.124096	38.093727	30.968464	30.614779	31.775818
¸ßË¹°×ÔëÉù´¦Àí (190).mp3	45.649193	46.97296	51.764717	32.02234	47.22688	61.956596	42.661964	48.330986	56.731014	51.222336	49.769405	45.911407	30.077576	17.843147	16.972359	19.776165	21.904198	26.865618	23.999088	22.645832	21.580929	21.715214	26.860369	22.610714	14.419954	11.248446	11.317715	13.06081	13.306379	13.26017	9.608723	9.865833	13.971943	8.383972	10.624859	11.234866	16.910894	12.799377	19.955214	28.265682	17.742966	16.482836	20.179375	9.7665	8.9213505	33.75476	30.1748	22.715881	10.87581
¸ßË¹°×ÔëÉù´¦Àí (191).mp3	52.172718	52.611465	34.97388	35.731018	52.343437	65.35653	27.326054	42.936134	40.98532	24.853958	39.17705	38.83295	49.50102	47.19465	33.042767	26.335508	43.789536	60.157955	44.594887	46.883446	37.80597	58.804085	54.049652	28.64004	36.335587	45.213875	45.118782	42.11183	47.255524	46.660492	45.087303	49.253838	48.703926	33.371376	48.67286	53.061035	45.196728	43.13672	34.2573	52.45476	46.332634	34.192894	52.51361	58.313725	41.297485	27.198109	49.207855	61.86308	37.971
¸ßË¹°×ÔëÉù´¦Àí (192).mp3	2.3470535	0.6773862	0.88847744	1.703906	0.06433046	-1.3097959	8.657067	16.317791	18.204098	21.985416	17.064281	16.002981	-0.9582644	-0.65329677	-8.112513	18.631605	22.160248	21.248959	8.91077	8.153939	2.1109848	34.92994	27.812897	29.691402	11.776451	13.086814	8.703513	20.318382	17.314106	15.545088	21.57248	19.020016	20.616205	36.13476	32.789497	26.740356	21.70633	30.989319	27.05962	34.410717	25.887291	15.011006	-11.973051	-10.081322	-7.5734677	-2.4794044	-6.803872	-4.31815	7.4340663
¸ßË¹°×ÔëÉù´¦Àí (193).mp3	12.412237	9.643258	8.522383	29.823343	27.158081	26.657412	28.944376	38.345657	39.252876	46.08745	40.227394	25.07763	34.66302	34.697575	38.380444	36.451557	42.821823	41.543594	36.009193	28.19764	26.625916	21.316494	20.336557	22.406456	28.92924	30.619427	22.43045	38.765854	34.43232	17.99227	42.319153	47.12581	54.199554	27.869509	38.399887	42.502907	-3.3638902	-10.893154	-5.829853	46.52732	45.175076	51.577316	30.688984	31.161049	31.872948	37.66654	35.52915	27.932884	36.75348
¸ßË¹°×ÔëÉù´¦Àí (194).mp3	-15.066601	-16.618408	-19.169132	10.267706	9.290798	12.566879	-8.569954	-2.7090478	-0.29200405	2.0107794	0.20016697	1.6640748	-8.457578	-7.2948446	-0.15344512	13.794963	11.301737	15.830839	15.090038	12.8803215	13.32924	19.155926	20.201138	26.53693	8.799564	12.367448	15.869264	18.441366	12.657324	7.6981535	15.023697	18.806293	18.181616	14.772007	15.210183	13.756155	22.900045	25.1595	18.845676	14.691969	12.370556	17.872444	16.92617	18.106766	15.687965	24.677982	22.229588	18.251722	19.264412
¸ßË¹°×ÔëÉù´¦Àí (195).mp3	46.147236	40.662956	36.17042	38.607746	30.240337	27.612309	36.87423	33.94847	40.664253	16.091644	19.8555	26.06372	32.750935	26.52018	22.749199	49.605057	36.56675	22.666996	21.89872	25.656845	34.35863	38.469322	33.0093	43.487686	40.104073	33.35048	29.898624	45.644196	42.25721	37.7145	38.558456	28.935875	31.417904	42.711426	35.097336	42.18535	31.839226	28.075241	24.072063	21.341547	27.285349	31.295223	39.977837	36.96508	33.259506	41.81787	34.877747	29.285969	36.61864
¸ßË¹°×ÔëÉù´¦Àí (196).mp3	48.13881	47.623955	42.21482	35.737617	49.6996	68.27124	45.11309	44.81391	43.35135	50.893658	47.57051	43.4488	40.53898	38.4531	49.168167	44.809498	48.995926	49.21781	19.500015	27.264305	25.7655	42.520603	40.10508	43.338818	19.183216	27.91969	25.620358	-1.671577	11.470616	9.58803	19.187101	21.304478	22.61914	24.975372	29.760738	28.91293	33.26957	36.70958	29.243496	21.025446	24.098904	32.058746	38.481594	36.918335	41.819603	44.84017	37.641533	30.056482	57.58627
¸ßË¹°×ÔëÉù´¦Àí (197).mp3	8.005538	5.4943466	13.323423	0.5054059	2.6284747	13.697012	22.89604	27.70577	33.88305	32.225098	26.4445	27.986076	15.674379	8.903211	8.12434	18.928684	27.481062	17.70343	29.403416	40.77411	37.45947	16.22131	26.04163	29.008493	-9.576511	-5.215707	9.911839	-29.075947	-26.623922	-24.007534	53.79064	51.53565	55.850693	44.75212	42.40989	45.400238	8.009793	0.8596236	4.8383455	2.1466217	2.0413113	12.517382	-4.8759665	-5.660209	0.36361206	-6.106937	-9.168278	-6.0356035	4.3377767
¸ßË¹°×ÔëÉù´¦Àí (198).mp3	17.193962	13.543151	22.785973	-7.941271	-9.283712	-8.476542	10.008566	5.9634094	10.240967	25.95896	27.559765	34.81322	18.639233	15.714623	5.577616	-10.547758	-3.7552717	-2.0082765	6.5217285	0.71435195	-2.1772747	10.988062	10.187258	11.157909	9.8980465	11.606677	10.901131	11.172438	9.522695	4.6544156	-5.1523886	-4.926775	-5.0109806	-22.640007	-9.278563	-1.7408166	-7.9405446	-3.7648773	0.27103287	-5.6104345	-5.711044	-8.750664	-18.114094	-17.554876	-23.96399	-7.148347	-0.58501786	15.555796	21.803776
¸ßË¹°×ÔëÉù´¦Àí (199).mp3	6.5474744	7.5309896	8.492507	10.03269	9.705754	12.79714	12.520361	5.852323	-0.32210302	-11.725149	-3.9328868	-5.3882313	10.7418585	12.167629	9.41045	5.3613176	2.771059	-3.3482535	23.089985	21.373089	19.493717	14.715059	20.45306	13.1317425	7.92328	8.834671	6.3738384	11.455137	14.850572	16.735939	22.67222	22.045324	16.886951	33.75463	18.178772	6.6214824	25.460522	25.73256	13.782514	26.187553	29.784195	26.510437	8.40469	8.148052	6.8658495	-23.703558	-41.53923	-34.566414	-1.5554514
¸ßË¹°×ÔëÉù´¦Àí (200).mp3	53.298527	52.589176	44.398285	33.07525	27.836632	34.062492	45.976105	50.438942	42.335705	53.48104	53.980244	47.275238	22.282982	28.113571	27.651737	40.841423	50.899292	54.924667	29.220108	40.862907	43.3627	16.739038	25.592865	11.362158	47.84139	52.82436	49.970093	34.02969	44.477486	34.38687	36.07827	48.884506	44.951073	41.6994	42.39995	28.611706	50.678406	45.107574	30.554821	41.858246	50.08242	38.053314	23.80917	34.50882	29.689703	22.906576	34.423134	45.14367	55.549377
¸ßË¹°×ÔëÉù´¦Àí (201).mp3	21.887402	25.751259	31.45353	7.1313086	14.673056	11.395296	21.630104	22.500872	24.85083	17.008354	14.430526	3.4719949	22.299341	25.248446	22.73668	15.636303	16.516758	13.859062	18.526936	21.455627	18.622818	20.193352	22.294872	32.19087	32.648247	26.74652	22.771751	20.221962	16.53534	15.249683	20.20555	25.688286	27.635235	16.212261	13.980262	13.769699	23.59731	15.735262	19.15976	31.163084	30.345448	34.49183	17.177525	22.037796	26.886612	22.22002	26.972095	24.207312	3.8470402
¸ßË¹°×ÔëÉù´¦Àí (202).mp3	20.102451	33.8472	33.30341	19.58799	8.335019	10.286577	22.310303	29.522184	22.974781	28.303528	40.93905	49.403114	50.30269	60.421722	69.762436	40.23047	46.01545	32.226006	22.26816	35.56472	43.653473	20.76752	18.24428	14.084713	24.22372	34.5197	29.974365	39.443096	43.290905	37.55603	19.434692	27.736908	28.705017	21.699055	27.240612	21.96816	42.567425	38.246075	26.025078	33.254314	43.902496	30.309937	8.317285	9.902195	8.496794	37.01861	44.5989	26.502436	28.923515
¸ßË¹°×ÔëÉù´¦Àí (203).mp3	1.7232499	4.823323	5.9112825	11.714684	7.6417055	18.531036	30.67611	23.084223	28.64452	20.255672	12.99128	26.971653	-3.2558186	-7.784279	-8.108309	26.921997	26.970161	22.701221	30.954014	31.28749	29.940144	26.591091	27.616238	34.673664	26.533081	23.485497	17.356606	20.028183	22.099264	29.973404	6.9715486	7.524194	16.08573	9.718386	-6.1626577	-6.1699142	15.938883	20.339828	24.640388	19.212444	27.698498	34.08637	27.391048	25.389996	30.026724	20.3238	23.20811	21.465435	-1.5187407
¸ßË¹°×ÔëÉù´¦Àí (204).mp3	33.27089	31.201864	25.826223	18.128897	8.104904	3.508058	16.39173	15.718271	17.40864	37.30095	32.2731	30.76689	6.873719	0.8417212	2.2671835	24.843216	26.359121	23.61983	6.6097274	7.0782504	13.863042	30.270607	31.422213	39.544662	47.57782	44.77009	26.000074	42.576073	38.74179	30.475327	51.08379	50.10336	45.20539	31.700773	45.70755	41.48559	44.609444	42.178665	41.30805	26.036573	32.47438	38.24702	41.881523	41.75248	46.081028	45.84914	46.648098	44.82967	52.945263
¸ßË¹°×ÔëÉù´¦Àí (205).mp3	48.925865	60.875336	57.23813	71.469185	71.186966	44.762337	55.118446	64.14009	71.26453	59.689667	63.294327	66.692566	53.496765	61.10989	41.326706	54.72289	60.206116	53.44719	23.631031	47.39878	76.24609	64.47496	64.773926	51.65934	45.276173	46.03422	47.05581	38.91205	59.362396	57.68052	61.16107	58.64714	62.36039	62.91524	61.75769	59.53846	59.02426	62.42427	61.640995	42.127106	43.436195	47.979996	50.980537	67.753006	74.35365	35.948685	47.72039	33.82502	36.6995
¸ßË¹°×ÔëÉù´¦Àí (206).mp3	-17.061966	-22.374123	-24.388977	-29.480602	-21.646923	-17.406689	-13.806301	-16.891764	-31.167181	-18.951748	-11.828463	-9.217499	-24.289207	-22.807316	-24.068848	-2.611017	-7.883186	-11.6159	-27.884132	-23.309883	-13.913786	-32.42047	-23.235535	-24.864689	0.20882812	-4.8585753	-5.3564005	-17.015625	-23.291473	-26.263329	-9.141397	-5.0140996	-11.404079	0.8507478	-10.865606	-10.143536	-24.798544	-17.206213	-13.02249	-12.984032	-13.750632	-16.14231	-27.849274	-29.853018	-33.106255	-38.937138	-33.043503	-17.150131	-13.10693
¸ßË¹°×ÔëÉù´¦Àí (207).mp3	27.383991	27.859154	28.775555	38.41175	48.723885	52.793167	26.499088	39.795525	55.095604	53.2657	50.061348	52.451477	47.654568	55.688347	56.276344	46.03781	60.873028	66.98362	41.30426	50.112736	54.155144	50.604652	61.911674	63.22879	34.40944	36.10613	23.576885	51.803635	53.81151	53.781532	64.70003	63.0425	45.47284	38.592278	42.18701	44.893974	50.25804	54.377647	50.34429	48.3481	51.81817	34.56246	46.775192	61.17751	61.502136	46.054592	59.42608	52.371586	46.65545
¸ßË¹°×ÔëÉù´¦Àí (208).mp3	18.507223	13.025715	14.109165	3.9344645	4.6676974	4.073203	1.395638	13.336147	5.574444	15.993523	14.691888	17.846878	-3.486164	-1.3730867	-1.4962947	32.915787	17.816235	20.390099	21.737316	22.291088	21.21046	0.7985443	0.16713281	6.0345793	10.212702	12.372751	10.72714	6.371934	8.13654	5.3800592	11.910755	14.553666	4.48174	1.6196105	-8.916042	-7.7295513	18.129126	14.119558	10.048716	9.737324	5.181052	6.6830325	-12.09568	-4.6443353	-2.2483735	5.8987246	0.20551014	6.016117	-7.827164
¸ßË¹°×ÔëÉù´¦Àí (209).mp3	-7.6276627	-3.631733	-8.206036	27.473598	35.71148	34.18689	-8.136242	3.3550878	-0.78496265	4.9781094	17.31015	19.165031	-3.138179	8.489752	2.6938393	13.252739	14.778883	11.446136	22.525585	24.823227	23.962776	-15.009884	-4.8577313	4.1415358	-27.090584	-15.455036	-17.271755	-1.4246631	1.658571	-5.0725503	7.2964015	6.5025034	8.058695	-11.208232	-2.4638224	-7.6547227	-22.188911	-7.183201	-21.214046	-9.550301	-3.1443434	-17.302074	33.29799	31.910458	23.684792	10.056929	13.597668	12.89909	23.010185
¸ßË¹°×ÔëÉù´¦Àí (210).mp3	23.077076	11.083828	13.212536	20.423136	19.433212	18.764004	8.894493	10.254309	14.906181	17.741116	9.01223	13.063818	22.798397	26.103065	23.764538	0.028296389	-1.6927744	-0.122050464	6.3468127	7.414755	12.728733	16.546907	10.972763	14.666075	5.7177634	4.7448015	10.795904	6.5907784	-1.0759153	8.285826	11.642204	-12.056437	-16.219885	-9.683079	-7.5212975	-3.3217144	8.397643	4.0749173	4.761018	22.52488	15.901302	13.163926	9.146099	4.2477393	11.456892	17.795134	10.704617	14.292353	12.193178
¸ßË¹°×ÔëÉù´¦Àí (211).mp3	-13.257118	-13.257338	-17.651997	2.8229742	-5.7813334	4.623177	-36.891	-42.451134	-29.81314	-25.587456	-17.014286	-23.927607	-17.874111	-20.512209	-16.312534	-7.711388	-11.450979	-0.778811	-16.076885	-16.979662	-15.565582	-9.091129	-12.481592	-8.592093	-5.1206846	-8.046453	-11.145069	-20.391014	-29.923288	-25.087376	-51.254665	-48.974472	-47.69316	-27.157225	-33.888065	-38.99141	-54.73983	-44.742096	-31.780685	-32.444298	-31.908981	-29.590363	-9.308018	-15.679668	-16.814758	-32.737213	-37.04421	-33.008007	-24.70709
¸ßË¹°×ÔëÉù´¦Àí (212).mp3	8.007965	4.041753	4.5935373	18.121845	12.619843	9.084608	30.468885	41.766327	38.457306	6.8661947	8.338865	14.119621	25.7924	30.138664	23.919304	1.3516784	0.9426582	3.5471344	26.906235	36.45118	38.339645	25.017197	38.63591	41.336754	37.59067	38.95167	36.005165	12.358278	7.875146	8.940561	5.0467176	-1.6952834	-0.5439955	18.94928	24.247068	24.969963	35.985992	35.36264	39.530846	17.414577	33.96276	45.83986	21.578033	27.79541	19.778385	-22.20885	-18.68398	-14.8362875	-0.2817303
¸ßË¹°×ÔëÉù´¦Àí (213).mp3	7.1611853	10.243706	10.181778	3.7716084	5.714152	13.120946	19.746365	11.773579	12.104534	27.734066	26.275898	21.530312	0.59967875	4.7984276	6.854398	10.957152	8.395863	10.353987	5.4357862	4.2971034	5.74911	5.1214714	11.568079	13.431264	13.808931	11.601317	12.411091	14.57781	14.232275	18.802114	20.675259	21.555393	23.014776	31.47438	25.77511	27.25523	23.289669	31.282932	39.844414	25.985458	25.161446	32.085068	38.69824	35.841568	35.663376	28.85588	28.857502	24.200651	37.13718
¸ßË¹°×ÔëÉù´¦Àí (214).mp3	48.024025	41.74153	22.84899	15.009451	17.145412	16.113462	25.283909	25.001217	27.308569	43.034073	40.39086	36.911564	22.09388	21.234016	17.678978	25.13832	35.86154	32.74139	8.228605	5.3921437	4.898308	20.823986	24.203072	25.73185	15.502857	21.895164	24.869873	36.50211	35.321266	39.067806	29.504402	34.146187	28.083908	22.399532	20.333096	16.394978	41.652473	37.155067	29.058914	17.796295	12.136209	9.634422	30.486137	21.463543	12.310092	41.486248	32.07711	26.748882	33.0979
¸ßË¹°×ÔëÉù´¦Àí (215).mp3	-19.208645	-15.297867	-2.3454204	-26.49635	-18.42662	-9.739542	-5.185478	-14.980465	-6.054508	-23.334736	-20.831535	-10.840801	-24.191622	-13.915152	-1.2752718	3.8285303	-9.086857	-7.6655664	-1.0611978	-0.33013055	2.0727713	7.837521	-8.54934	-10.755705	-11.177307	-10.613211	-5.7826524	7.8022065	12.940697	16.51326	8.169384	12.804019	13.932095	24.239372	16.612541	9.10298	10.556525	12.813068	22.194569	9.399606	5.0265675	4.694932	7.49215	0.31651992	4.3341084	6.3541746	2.2210174	6.9661927	4.02561
¸ßË¹°×ÔëÉù´¦Àí (216).mp3	-41.88571	-46.891403	-44.485016	-44.62107	-45.487644	-52.125774	-24.963102	-37.663567	-45.74421	-23.389492	-29.617924	-46.952988	-60.94867	-56.372528	-49.41336	-49.851242	-43.640793	-33.870796	-60.128315	-66.87042	-72.14392	-57.311527	-58.34504	-66.0756	-63.23745	-65.7673	-63.45848	-48.98641	-50.97661	-50.74755	-36.142784	-44.887802	-46.573544	-42.387802	-38.37345	-42.40753	-29.152573	-24.15691	-24.780401	-17.519451	-15.706553	-23.810719	-38.007507	-34.93971	-35.282684	-51.36706	-43.321934	-45.839478	-24.59895
¸ßË¹°×ÔëÉù´¦Àí (217).mp3	32.66423	39.107346	50.906273	48.311092	40.19494	44.26068	38.401405	45.033157	46.72367	46.92785	46.081387	37.46286	37.221645	45.970463	39.94044	42.38871	37.946373	38.784107	47.61236	38.2931	47.78221	36.328316	38.08307	46.179523	37.57991	33.152866	40.633568	34.169937	30.235775	32.088272	42.177963	40.86299	40.38987	33.35944	29.080544	31.041508	34.495373	46.346466	50.597504	52.08239	50.534927	43.884274	35.59793	47.316166	50.596214	42.442154	38.008976	36.796032	65.067245
¸ßË¹°×ÔëÉù´¦Àí (218).mp3	13.292225	16.341785	26.462267	-10.692361	-17.255741	-13.441696	-0.321234	-5.8866	-6.306839	-2.309564	-5.865746	2.455171	19.210453	16.904491	22.443037	35.13872	27.016785	32.702244	18.276255	9.62726	9.591598	-2.1253266	-4.4960256	1.8315353	10.830248	12.411316	13.874943	-24.856903	-33.923916	-31.818804	-16.566847	-28.47939	-33.677094	-40.203827	-43.533966	-34.322212	-26.522427	-27.849224	-18.734198	-40.294353	-46.77569	-43.534157	-38.2667	-47.836224	-48.623184	-27.016914	-35.457253	-36.62252	-29.47385
¸ßË¹°×ÔëÉù´¦Àí (219).mp3	46.196896	51.14772	41.64451	51.182228	50.241592	56.923016	62.636642	61.731705	51.080894	61.867203	53.69239	34.02379	29.048586	44.710434	37.401733	35.711998	48.262817	53.904724	50.291485	49.41404	51.20216	46.70002	58.60905	50.40677	47.87088	60.78401	65.048096	47.615467	46.8631	36.22382	44.615982	47.578392	42.633423	42.188316	43.29325	38.892868	36.679703	59.78956	60.98224	55.3834	61.59897	55.9476	44.824394	51.909916	45.96217	35.389626	49.627686	52.882652	52.20077
¸ßË¹°×ÔëÉù´¦Àí (220).mp3	53.15475	57.29074	58.923878	53.144753	62.018093	59.79631	40.57457	52.25886	55.996605	41.426285	47.244926	51.970108	47.719223	46.16809	48.56228	26.223484	40.852577	35.426704	65.44701	54.10293	39.93788	14.451473	28.200745	29.505547	50.9498	41.70115	14.685165	63.311707	47.736183	32.2919	35.701935	45.385456	57.05065	26.103014	46.539272	56.608974	41.79792	55.8759	60.455975	26.573036	47.19335	81.046555	43.554604	54.77426	57.293537	55.01996	56.38662	56.66675	66.168884
¸ßË¹°×ÔëÉù´¦Àí (221).mp3	-23.520592	-28.19696	-25.965113	-26.732468	-19.829884	-8.720312	6.754474	3.0581434	8.955508	-21.29285	-22.503418	-21.476723	-4.84582	-5.9364443	-5.8194804	1.2194269	-19.749773	-32.03806	-23.2389	-27.068733	-39.10721	-22.38292	-23.23322	-10.081315	-29.315344	-27.369415	-29.935894	-8.885028	-13.558794	-4.784145	-9.957395	-13.600469	-15.43576	-25.54676	-30.411766	-30.319878	-26.785925	-34.2362	-32.762077	-43.72104	-43.369755	-44.09175	-15.230522	-14.712183	-5.1626425	-31.25193	-27.741869	-19.539843	-23.527199
¸ßË¹°×ÔëÉù´¦Àí (222).mp3	10.987236	10.114751	11.599538	13.92271	13.6255	15.489335	5.9376316	11.179243	13.385746	4.7718754	10.434309	18.671291	18.537405	19.34883	19.281868	25.531614	22.4967	11.968697	26.202465	25.351692	27.947	28.393555	22.949547	19.48545	-7.353872	-5.3751183	-8.196554	9.519955	7.9852104	11.321715	0.8095169	3.0866141	0.8472116	8.012351	10.773257	6.9340105	18.5326	12.018494	14.234404	12.623103	13.774681	22.280724	10.559829	17.430935	16.417397	14.130018	18.077038	18.916271	7.4143257
¸ßË¹°×ÔëÉù´¦Àí (223).mp3	-3.6448746	-5.0492005	-4.5218744	3.6454775	3.148209	-1.4776092	2.7794943	1.5177634	6.2960787	16.003399	20.941635	16.343136	14.993248	22.765926	22.69239	-18.6725	-15.230024	-17.290852	-17.758965	-19.971592	-23.092396	-7.2594395	-10.650581	-9.338767	13.389907	19.015686	23.090567	-8.152014	-9.884845	-4.6552877	2.1201978	-2.0902421	-12.539525	8.74427	10.431519	4.8111954	-2.223636	2.2041843	9.512797	4.6130943	0.41006094	2.8003001	6.1966667	5.0593853	1.486656	25.32483	23.586626	24.702026	10.980135
¸ßË¹°×ÔëÉù´¦Àí (224).mp3	28.375381	32.31777	34.380432	31.155262	45.394585	49.193474	34.416218	37.393776	39.92691	13.662489	9.725851	10.140608	27.811129	22.281837	23.090605	49.542274	47.745743	47.409145	37.882294	44.71985	37.087307	21.175848	31.493973	25.964863	15.70384	17.806656	16.262619	27.041271	31.976418	28.516329	31.465195	20.09985	7.5907335	14.804386	23.461208	19.248127	11.299362	10.891733	11.721399	13.278026	14.929497	20.96011	32.480373	27.832031	24.924545	13.554636	16.993767	9.342508	17.55677
¸ßË¹°×ÔëÉù´¦Àí (225).mp3	-59.740242	-62.27429	-52.189198	-46.639366	-54.492542	-53.90526	-49.884712	-52.038597	-52.348328	-42.00819	-38.597725	-34.442284	-25.701218	-23.620255	-24.388014	-35.611378	-37.322006	-40.74617	-38.210056	-30.247618	-34.997658	-34.424957	-34.693207	-37.80642	-26.462873	-21.853916	-23.73648	-44.313927	-41.64804	-40.360664	-26.993416	-22.786377	-25.443485	-32.77611	-29.896238	-30.403168	-24.965418	-20.912708	-20.671955	-37.44568	-31.41875	-35.793232	-22.200184	-21.30777	-24.082329	-29.988743	-27.37947	-26.45786	-7.2488594
¸ßË¹°×ÔëÉù´¦Àí (226).mp3	10.2873535	12.877074	10.928104	9.401552	14.49301	13.622299	11.821234	12.725559	15.534437	-15.039644	-21.227068	-21.024506	-14.846425	-14.539039	-12.183016	9.710777	9.442932	13.747993	4.0988812	4.832332	5.399268	5.832292	1.018847	-3.8426266	-9.017309	-3.4959795	-4.3025236	-5.767833	3.822331	-5.0048223	4.3853245	10.607371	17.138395	5.2156954	15.948114	24.480711	0.6098512	2.1369603	3.5948806	12.034644	15.331511	17.925415	29.777664	36.89538	41.49982	9.188639	11.308498	16.46124	36.65998
¸ßË¹°×ÔëÉù´¦Àí (227).mp3	31.021637	20.745558	9.9088745	13.758884	21.04905	26.826206	45.170906	41.88455	29.962337	17.96423	23.166645	25.901066	20.78094	15.931728	13.44059	14.674127	12.66427	1.484031	3.489151	15.693678	13.761333	20.98818	27.390308	32.80995	47.622765	46.838387	43.14553	41.44648	47.810757	42.175983	34.859135	34.048416	29.661718	17.556204	17.255705	12.131839	39.597725	46.683228	47.342445	35.658157	39.554977	31.871662	21.39061	21.491455	13.822289	51.8008	41.65426	24.411411	20.234592
¸ßË¹°×ÔëÉù´¦Àí (228).mp3	16.583141	18.322582	13.9631815	-3.4186134	4.037986	5.6714087	6.4173117	6.433567	4.312849	11.866054	9.955954	5.3576126	15.523937	23.659771	21.59681	12.979133	11.891563	14.347781	-2.1880074	5.773262	5.5870624	41.773067	37.89995	33.96412	15.170816	8.380994	7.9386296	16.305521	16.849405	15.734083	4.2140136	9.423978	10.927355	36.33007	34.391327	37.696075	12.718025	13.6696415	13.974156	19.724747	16.779852	5.240653	-7.063095	0.25032258	1.45837	26.345934	25.00951	25.094168	10.591899
¸ßË¹°×ÔëÉù´¦Àí (229).mp3	26.788013	33.61846	23.46257	23.36185	31.492165	25.6988	44.25911	35.173195	24.312214	2.3715117	24.951519	13.407719	10.715356	37.148933	40.604164	23.90692	36.29182	36.2153	30.922836	35.09102	16.688261	31.544943	40.378952	34.563778	22.434446	36.612747	44.10167	19.954967	29.889423	23.779655	44.455116	39.178146	21.70227	13.193953	23.664562	25.41087	42.85482	38.588142	19.832577	30.262959	36.441536	20.782284	24.255846	31.78521	29.827158	8.638457	24.35614	25.160831	24.502258
¸ßË¹°×ÔëÉù´¦Àí (230).mp3	11.521178	9.465649	13.045258	12.379513	6.305228	8.52407	13.632245	6.2238345	10.630785	16.367556	6.367786	14.248327	9.062086	4.254718	6.9526606	-0.21339214	1.1303525	9.576031	9.083739	4.673731	12.249508	18.720951	4.8687687	4.8622847	1.8888978	-0.41458237	7.5149837	12.082039	6.0867767	7.1176696	15.722167	6.9011087	11.210975	-36.19899	-32.258526	-27.26455	-7.6073704	-12.044152	-6.0846148	-7.3941355	-12.078106	-3.251846	18.404198	6.758034	4.0168576	11.554245	13.837788	16.486576	7.3744497
¸ßË¹°×ÔëÉù´¦Àí (231).mp3	-27.414413	-24.73534	-13.51904	-28.422659	-18.044605	-16.731365	-26.356716	-13.7859335	-8.175651	-13.723265	-18.927212	-10.226307	-30.055332	-36.65235	-38.296173	-12.289899	-12.11894	-12.013058	-11.582998	-11.438755	-6.897995	-19.44474	-9.9259405	1.2133148	3.529952	-1.7552996	-13.924041	-1.5080789	-11.934057	-20.35704	-1.6228247	-6.1460447	1.1764987	-0.02339888	-1.3779684	-2.2524514	-15.338821	-20.594048	-20.336708	-2.9729228	-5.5169897	3.7749882	32.63422	33.138447	29.464592	1.7530326	4.093663	-5.9875364	15.637297
¸ßË¹°×ÔëÉù´¦Àí (232).mp3	14.931766	12.374252	15.870308	0.3066678	5.7486434	-0.097756445	0.9806616	6.0254016	-1.6314229	2.3226073	2.5917823	1.2809433	-2.5574837	0.5816144	2.0920944	15.109099	23.372074	22.824734	14.796677	7.743745	6.9616976	-4.715107	-12.391224	-23.962357	23.271002	25.09129	21.970276	-25.295204	-27.474665	-34.536568	-52.2958	-50.330414	-45.070625	-13.728629	-3.687529	-8.327795	0.7670783	14.263765	9.793144	10.070479	19.749645	22.18502	-15.407447	-11.485774	-0.03437203	-11.334339	-5.265349	3.4659226	-12.396534
¸ßË¹°×ÔëÉù´¦Àí (233).mp3	-23.402922	-21.807423	-15.47093	-50.811745	-51.854755	-45.6176	-28.859232	-27.35329	-12.609753	-48.885582	-50.829723	-47.294468	-18.00423	-14.281166	-23.09802	-42.356636	-46.408234	-49.310852	-20.537151	-28.125198	-31.074837	-12.456004	-16.018137	-12.178631	-44.079834	-44.62685	-49.804253	-29.699759	-22.351921	-16.886559	-24.35199	-32.228497	-32.087368	-11.406365	-21.648228	-24.42569	-18.018658	-22.897263	-23.432827	-32.04724	-39.953766	-38.53846	-11.307297	1.1000353	11.2142315	-17.17964	-30.789309	-33.026054	-38.462738
¸ßË¹°×ÔëÉù´¦Àí (234).mp3	33.90368	30.774252	25.777962	43.32556	43.254684	33.16508	39.26541	36.886	34.61235	52.91725	47.659077	35.084755	39.73205	34.09102	31.79623	28.299225	24.87796	17.897678	20.60313	23.135584	31.359978	28.792892	51.840164	56.076576	-4.6345625	-12.14709	-14.473469	39.270966	47.476532	48.993225	29.440825	38.92164	33.997925	28.073017	39.971725	63.229153	40.04106	43.142673	46.23982	29.742847	27.180668	28.047638	27.829151	19.683964	18.890953	30.243332	33.777622	31.752012	22.497463
¸ßË¹°×ÔëÉù´¦Àí (235).mp3	-7.9465656	-15.692711	-10.850214	-6.760092	-14.170617	-15.241602	-5.2776737	-7.1558356	0.8272041	8.877246	6.7580633	11.429314	11.163015	12.012876	17.020906	7.7350736	0.10068804	0.31011721	15.277627	10.031507	11.850477	27.480381	24.229984	16.560192	-3.0596285	-8.354128	-2.8627539	30.42155	31.982498	36.34256	12.172632	11.997584	18.840363	14.510845	13.975683	15.484814	17.757917	17.403717	18.668015	25.36775	22.299042	19.938513	25.220936	28.791561	36.25094	24.725319	15.37226	18.448105	8.352178
¸ßË¹°×ÔëÉù´¦Àí (236).mp3	-13.211237	-0.16450095	5.346894	-9.12535	2.2998996	4.9178114	4.0190353	-9.186305	-24.484177	21.710587	6.8136845	-1.5664716	40.296726	42.461655	42.72189	33.225647	28.315699	21.127209	36.368896	43.460205	48.981834	33.322136	30.101528	35.01169	30.963816	31.665352	23.11243	32.575386	39.22032	38.933685	22.786112	35.485046	36.00569	15.521701	25.075985	23.52905	42.716026	46.627403	51.627243	37.22917	47.81439	50.919296	44.924885	46.414528	40.519608	0.75818765	5.499546	8.305994	10.08862
¸ßË¹°×ÔëÉù´¦Àí (237).mp3	5.951337	7.9728756	1.9869121	11.888391	10.233994	18.679914	36.105797	36.334236	31.985355	24.895897	19.99038	27.725899	17.657194	12.579168	6.7850733	-24.785065	-19.105667	-14.055846	36.40085	48.33207	48.581825	21.596432	9.689448	3.286191	34.58397	29.204496	32.90438	21.174852	23.436274	23.162518	3.2907603	-3.3085065	-5.4943485	5.7231817	14.987814	18.7665	-19.459675	-17.776186	-16.417725	7.4034534	2.0493116	3.8420992	7.0338216	6.1711445	5.6978884	34.02198	28.860075	30.657703	4.8402357
¸ßË¹°×ÔëÉù´¦Àí (238).mp3	-6.1230326	-8.7276325	-2.0388117	-32.70295	-33.06555	-29.957445	-18.079266	-26.672207	-15.769228	4.3507957	-3.2504861	-8.08444	-7.799655	-15.638239	-3.8352866	-23.109407	-25.129946	-18.154919	-14.494556	-29.598907	-17.528736	-9.266301	-19.391296	-9.497532	-25.128986	-23.276875	-19.52602	-20.994797	-23.6622	-9.9588	-10.483255	-22.189625	-10.001589	-22.22182	-19.830746	-16.145996	-17.782085	-30.398932	-43.64096	-27.948011	-32.01905	-20.545197	-19.876366	-22.389477	-23.333603	-19.653078	-34.223396	-40.391167	-8.200024
¸ßË¹°×ÔëÉù´¦Àí (239).mp3	26.041763	22.590117	19.683102	-0.5587007	5.131466	6.6331816	28.961163	31.306488	27.9053	19.704262	17.66354	13.895504	20.667315	24.110023	19.237638	16.135757	11.190772	11.780777	26.198288	19.994675	15.012271	24.271835	14.386765	10.598827	8.222183	15.572271	17.358797	33.821487	28.724447	28.37902	35.29787	42.67313	44.106934	1.6965928	0.32158503	-3.9074311	27.898682	30.578478	28.612656	28.827747	38.425087	30.579227	0.120977044	4.0534906	8.469344	34.760933	39.79911	39.36571	34.400368
¸ßË¹°×ÔëÉù´¦Àí (240).mp3	37.06559	27.168213	28.290995	30.731739	42.733025	46.475685	19.590733	30.428312	30.90609	32.05716	29.589207	24.017408	33.454704	32.99382	36.35606	31.701437	31.702156	39.55374	11.4111805	10.993889	8.396857	37.0938	39.174866	50.97988	5.9701276	8.868311	14.219166	22.789135	20.290508	21.579014	16.187786	21.681822	25.013391	24.052538	29.723024	33.053116	21.164936	25.220627	30.179165	63.297897	56.517906	47.201874	34.475636	34.928593	38.557724	29.897343	32.437103	30.18015	3.354565
¸ßË¹°×ÔëÉù´¦Àí (241).mp3	-6.8912897	11.784989	23.758087	10.422483	17.869757	30.88218	19.545006	19.319994	24.004019	-10.97369	-10.34471	-4.5618367	32.731506	48.658844	47.587013	31.914272	28.487314	24.55057	-2.740731	5.7286253	9.06543	14.169571	25.5621	37.053383	18.01994	29.345089	31.741674	26.386518	41.2511	52.728638	42.433903	48.368965	51.94698	21.448202	26.292978	28.04554	-4.95796	6.8179655	11.533213	18.22669	19.623325	15.299583	25.511538	28.612953	29.388874	18.865906	15.641546	14.172353	-4.84517
¸ßË¹°×ÔëÉù´¦Àí (242).mp3	26.462662	26.250425	23.549963	17.769855	30.261192	33.7215	20.228943	29.62837	22.94749	11.782631	9.870259	19.169975	15.239118	8.002895	12.329779	22.574696	30.366087	30.10397	13.765262	12.087383	11.7986965	-24.890326	-21.56813	-13.043624	28.219965	25.368511	17.391964	19.863186	27.197208	32.359688	27.984991	29.502773	32.0512	26.22932	27.86689	29.419678	12.330765	16.70214	16.97261	35.227196	34.10092	35.731842	21.533398	17.28212	17.996862	2.9530091	0.47290534	3.963095	1.6621101
¸ßË¹°×ÔëÉù´¦Àí (243).mp3	30.099964	4.7542343	-11.373434	29.099674	27.234993	23.64782	36.40854	33.752754	30.223171	20.566782	25.85115	31.444195	18.79248	18.003769	15.986189	11.013042	11.089769	7.803633	19.684315	20.922333	13.097106	18.6031	7.648532	5.05665	28.815592	26.454826	29.376785	19.883465	19.720264	17.803114	21.004124	26.530853	33.111416	19.0961	23.87508	23.215263	8.074367	6.7142944	3.4145112	-9.003686	-0.14269742	10.01649	-0.07416734	-2.1894608	-7.965094	15.010629	19.488064	18.719893	-8.306307
¸ßË¹°×ÔëÉù´¦Àí (244).mp3	-19.276445	-17.77032	-11.010483	10.130749	-48.249794	-60.416344	-19.493607	-23.063948	-18.466763	-67.07289	-64.333916	-51.76636	-25.452267	-26.93103	-20.122929	-45.230003	-30.972473	-17.857845	14.314955	15.819854	21.124073	-36.71636	-35.498566	-34.445305	18.975052	12.087972	18.502663	-28.49963	-36.441032	-22.21341	-20.99065	-22.673521	-13.120134	-26.11345	-28.837679	-19.594357	-19.000536	-23.960972	-15.8582325	-19.960052	-5.94099	0.31753024	-14.774947	-20.689556	-22.924496	-35.825195	-38.245018	-36.103485	23.590538
¸ßË¹°×ÔëÉù´¦Àí (245).mp3	-25.23251	-22.448383	-12.082399	-12.802868	-15.95109	-16.826382	8.9067	2.0218718	-4.815655	23.378136	30.725082	26.049774	31.782364	41.807327	49.358242	8.416103	4.358759	7.1492653	-7.4218235	-4.8454	3.2241092	-3.9189653	-10.945087	-14.513399	12.114597	15.510008	12.615851	47.597954	45.05832	37.533913	31.410013	41.80203	38.68392	38.80183	52.96898	54.3866	-14.826315	-21.046202	-12.281755	-6.1448135	-14.612015	-23.51369	12.638117	12.54398	17.795849	29.117382	18.412563	19.011566	27.917652
¸ßË¹°×ÔëÉù´¦Àí (246).mp3	-7.6378546	-16.732378	-15.829226	-14.586048	-11.88428	-4.530034	-6.1172094	-6.903312	-3.37447	-30.763985	-31.832556	-33.034492	-29.072578	-27.486464	-17.534561	-24.804882	-27.279186	-25.157524	-28.574705	-39.400406	-39.381454	27.316774	26.688448	29.114124	-21.148605	-23.719	-18.451344	-15.833868	-16.315155	-17.820587	-18.326218	-22.328922	-25.825268	-32.5082	-38.57245	-34.134026	1.0761149	-0.1036911	1.7834222	-11.453276	-18.537973	-8.899906	-0.54714656	-4.6394687	-0.08044043	2.4429843	-2.0556266	-2.1936898	-11.092155
¸ßË¹°×ÔëÉù´¦Àí (247).mp3	-16.541016	-7.593852	10.227964	12.128679	5.955839	3.5843744	15.743528	17.171068	20.693932	1.6635728	-3.3578844	-2.9494705	-4.4491343	-10.201008	-7.8413525	10.346657	2.616074	0.84617954	30.765587	11.54221	3.8601015	22.86746	18.894667	20.976871	27.867138	22.45159	16.685337	35.621536	48.01252	39.526894	22.453	19.84636	20.274069	38.320595	35.426876	33.88468	48.24159	44.293854	31.389023	30.384682	27.304598	27.745182	28.922813	34.302505	28.42327	23.6973	15.573057	8.86151	24.739325
¸ßË¹°×ÔëÉù´¦Àí (248).mp3	-21.791582	-14.982612	-7.6176815	11.032936	14.6706505	19.135786	-0.95840275	-3.515096	-2.6306474	-8.866397	-9.869641	-3.676881	-20.511047	-19.68407	-18.138996	-51.5047	-54.5883	-44.826027	-58.102913	-54.32263	-53.326424	-7.0378876	-13.765475	-7.3082128	-38.27336	-42.377964	-47.552	27.086672	29.387312	28.694439	-2.6488888	-10.256621	-10.991804	14.5269165	-3.6705651	-15.006422	-12.183655	-11.277783	-5.939084	1.847949	4.38587	9.633247	16.372166	10.058018	7.7693243	-20.46444	-20.30928	-18.603836	5.6818905
¸ßË¹°×ÔëÉù´¦Àí (249).mp3	13.976484	17.120192	7.4173326	32.62859	31.004948	24.25847	30.712147	24.797802	24.613247	15.852125	19.338558	20.220749	41.012146	38.82773	37.146904	21.70014	24.56417	32.14033	17.93256	16.289013	21.001745	2.7665892	20.940891	30.743698	13.443255	23.20486	27.370525	3.027843	16.520031	29.61721	16.688456	29.085615	30.635445	20.18461	24.81134	9.9298725	16.529148	7.9456635	3.3197372	6.1571975	4.9407725	11.364916	22.554081	20.431244	15.0615835	5.593975	19.808289	26.725035	24.75795
¸ßË¹°×ÔëÉù´¦Àí (250).mp3	15.706619	14.198851	17.806463	8.468519	-18.22356	-23.46066	1.9140614	-9.081384	-12.514761	-48.035538	-41.032135	-29.570805	3.3549519	19.53194	32.956684	60.592438	57.634773	52.677505	17.602184	21.94562	10.186548	43.219406	39.412823	26.038086	25.102127	44.136223	53.48207	23.715174	13.804932	3.754413	-12.543428	-19.072165	-19.903517	-5.588229	9.379914	14.011232	30.508072	26.18879	20.960678	35.00225	32.278328	30.461304	33.73586	22.430443	10.011652	-2.0056055	-1.5651459	-7.3297777	-11.909351
¸ßË¹°×ÔëÉù´¦Àí (251).mp3	-2.0882857	-9.221065	-12.816897	7.5232615	5.995014	-2.8243775	16.357206	19.82648	18.806337	-0.03787437	5.8845444	2.4185188	28.159637	29.823305	27.693512	4.905445	7.813757	11.189353	-28.468006	-29.94112	-28.427395	-10.455858	-10.823406	-11.229214	1.9173901	3.9012268	4.2676625	-8.996105	-8.488106	-8.933041	0.65410984	5.24553	5.0154147	-10.1015	-5.03822	7.302905	-10.775141	-8.661723	-3.1983495	6.8257236	3.4397225	4.7140985	1.2099723	4.2760634	3.0103822	-2.2319582	0.8850086	6.346904	3.6507864
¸ßË¹°×ÔëÉù´¦Àí (252).mp3	-13.169937	-20.48126	-19.180988	33.826683	47.816727	53.609898	5.030426	18.073378	27.99999	31.178684	29.815903	25.007568	-7.5545774	-17.962105	-18.000893	47.621365	48.530758	35.98726	61.20295	53.79222	31.948236	-12.594582	-14.929382	-11.053944	43.714603	34.01732	24.823952	27.17829	34.76805	25.361883	-7.806203	-15.2528	-16.809204	37.61718	46.988743	45.671288	4.2679276	6.383973	5.1193323	12.588442	11.937143	20.03212	0.35349447	0.577109	1.9343588	16.395472	24.941538	23.521439	-18.881504
¸ßË¹°×ÔëÉù´¦Àí (253).mp3	16.71947	15.560682	16.282228	-62.271454	-62.535606	-59.112053	14.540842	18.048763	22.920086	11.624346	6.947207	6.787158	44.575813	36.490276	34.579742	39.836746	35.595337	31.06046	24.787283	25.106434	22.094048	54.66018	55.626526	42.509754	37.527885	32.187866	23.260326	7.378773	9.192826	-1.4733837	16.998444	36.97508	22.961655	26.830317	42.499542	38.05848	48.157146	45.168938	47.78537	51.145607	52.082718	45.755272	21.484083	13.689047	8.170255	30.382744	45.443836	46.747314	35.34099
¸ßË¹°×ÔëÉù´¦Àí (254).mp3	25.52501	26.438736	15.681919	28.728298	33.650223	36.485916	37.92182	38.133797	30.80479	18.278984	28.637482	29.654976	36.596943	35.921055	34.190666	28.60475	28.806896	31.548756	18.418951	16.836618	13.337303	36.524567	41.126057	41.27732	29.042984	34.689297	44.617523	41.311268	31.792702	33.277218	10.470132	21.053913	14.754334	35.435196	31.793766	20.233145	26.18491	21.03267	23.601847	29.843393	30.803978	34.070637	33.925068	36.137596	38.163475	37.166233	33.484932	31.711063	42.865883
¸ßË¹°×ÔëÉù´¦Àí (255).mp3	43.235947	36.521683	30.583447	36.388306	40.56672	46.089653	27.094364	45.593285	39.786217	39.85576	36.68124	31.696754	22.346432	25.018705	28.148373	46.334137	43.702057	29.924862	53.926098	48.522186	28.494913	38.506466	40.946465	46.919983	52.739777	32.905952	20.977772	31.565725	46.832787	60.205956	48.228245	46.28105	44.25818	8.328859	7.8834524	11.143404	18.421133	14.713904	14.846161	32.59997	35.583057	35.216705	32.912086	39.975178	37.869568	62.115383	56.817055	42.83261	23.901535
¸ßË¹°×ÔëÉù´¦Àí (256).mp3	31.801851	32.793167	16.597763	28.95015	28.179245	20.010359	37.945084	35.71321	21.419895	32.060616	34.554672	40.135727	41.94175	37.45981	34.853954	49.525833	41.11479	32.48305	32.12212	35.10811	39.803005	12.662163	22.238384	15.56092	30.36021	32.304848	35.065346	31.21045	40.00395	49.355972	18.429268	15.887079	19.982843	23.838133	33.148632	34.6509	28.795418	27.514294	26.718718	9.290766	11.145535	10.187397	-10.962358	3.7652955	14.478325	32.623337	39.780624	38.18416	17.592033
¸ßË¹°×ÔëÉù´¦Àí (257).mp3	27.460835	35.41848	37.97316	35.470806	40.74642	38.441452	40.90998	42.262123	23.193314	47.893166	50.7779	52.608093	42.8078	45.79654	47.4081	48.673584	56.84455	42.39791	38.336407	33.767937	39.31079	24.012644	17.837742	23.453815	24.066895	25.15026	33.188675	42.141533	35.012623	27.738148	42.056347	42.99236	39.05318	51.66225	49.241848	40.99353	28.52137	32.819397	29.118946	42.40149	45.120213	41.143982	16.057673	35.088142	46.39328	32.477936	31.894924	24.972816	36.32846
¸ßË¹°×ÔëÉù´¦Àí (258).mp3	-6.667905	-11.322886	-9.1395855	10.746371	10.167427	11.4925165	-11.850732	-13.112186	-12.62809	-15.706429	-26.282177	-35.727734	-23.421154	-28.055191	-28.1234	-33.52639	-31.99482	-28.727636	-19.266573	-25.588568	-24.129248	-26.506832	-29.954967	-25.283478	-50.374687	-50.60659	-53.317024	-18.822205	-26.400097	-19.078358	-20.62106	-19.253597	-14.935724	-28.567482	-31.072605	-21.431803	-5.760322	-18.46854	-25.637527	-31.30888	-33.044617	-32.953735	-23.838863	-26.0043	-18.578705	-16.201817	-10.643787	-4.0956984	2.3620768
¸ßË¹°×ÔëÉù´¦Àí (259).mp3	-1.2861722	-1.4366485	7.2873163	3.9216375	-4.067365	-2.0306969	3.674953	2.6294627	14.720612	-6.999714	-14.419047	-17.505299	5.5201197	-5.786586	-6.834375	-37.40916	-38.182625	-28.525898	6.1089973	-3.079758	-0.9411379	8.101197	3.9717827	6.0524445	-11.289879	-20.428041	-27.829456	-15.5508175	-30.671047	-28.556747	-28.004711	-31.094568	-20.724892	-14.345907	-20.570337	-15.120861	-30.265713	-26.559048	-21.44045	0.9865341	-12.846577	-11.990039	-18.35598	-22.373837	-19.602459	49.64555	41.067097	41.93736	-26.381432
¸ßË¹°×ÔëÉù´¦Àí (260).mp3	-15.159439	-7.8086257	3.932287	5.7990804	2.9260879	-9.914429	-29.484589	-19.24516	-24.898445	14.564644	17.190437	13.778421	22.119078	22.415756	22.40164	56.564888	51.457283	43.234863	3.0430834	12.438509	5.261647	42.041855	39.433018	34.076668	37.750366	37.67596	35.566193	40.547066	36.61277	34.35097	40.05688	39.054283	34.396156	33.40792	33.89151	44.388878	13.197218	15.404244	6.785504	17.699245	29.888191	24.24378	29.521957	34.35606	34.517056	37.075954	26.226246	12.167477	20.738987
¸ßË¹°×ÔëÉù´¦Àí (261).mp3	16.214714	11.430487	11.337339	11.732231	6.3627625	5.6928015	25.874653	24.119408	24.487	-4.1864862	-7.0115304	-5.8922076	16.472391	20.938381	29.136326	40.982292	36.55609	28.655989	-3.769608	-7.473625	-5.835517	8.449911	12.53418	12.20268	-12.692878	-23.011402	-30.005938	5.1229205	14.069223	22.897726	15.332023	10.984341	12.96072	43.796944	45.390373	42.66364	17.239872	15.69348	15.208937	2.8190022	7.0638733	9.291814	32.15689	34.99258	33.38835	37.792843	31.133308	32.77027	10.990058
¸ßË¹°×ÔëÉù´¦Àí (262).mp3	11.733538	18.272835	14.687026	15.486551	18.791473	15.50509	6.451359	-7.685412	-11.575832	7.7794724	17.60808	14.734965	17.261585	22.071133	24.137737	22.810246	31.859978	35.618782	27.401897	39.500973	42.55961	25.119648	35.507397	30.288849	26.246923	34.669323	25.436466	3.0355182	13.624517	8.986011	36.94372	39.986294	33.120575	26.621761	27.701996	16.488192	17.84191	14.967144	11.953506	29.591686	28.569914	24.561342	25.246063	21.958916	25.131006	36.79637	33.585	22.9175	23.92962
¸ßË¹°×ÔëÉù´¦Àí (263).mp3	14.566973	9.098858	6.780573	42.682144	45.970978	38.33089	29.639496	15.303581	16.7734	33.12127	46.02652	39.478336	4.4752703	8.790186	8.59292	18.429401	15.315288	15.590792	30.138912	41.26986	42.36737	-6.641389	-2.5880506	-2.1411047	13.205217	16.12967	11.004078	8.47394	7.1858807	4.4246726	11.181536	17.032555	11.550203	8.971782	13.663711	20.508112	11.529692	16.308765	12.04273	28.309206	25.095482	27.624676	32.28771	32.36865	33.3602	-2.4249701	2.9683502	1.0306698	14.574823
¸ßË¹°×ÔëÉù´¦Àí (264).mp3	66.146454	57.66343	51.304153	35.60734	44.04081	31.246332	38.099026	32.392372	26.40188	30.124474	37.680454	24.108343	30.56596	38.286705	29.991905	22.452217	34.530388	39.06295	33.756126	38.47961	27.795673	37.403893	40.906532	29.902546	37.494736	36.98112	32.907562	33.42611	41.937325	27.865597	22.347174	35.33394	32.352894	46.431107	39.317528	38.899876	29.9925	43.622795	36.52468	23.828987	34.48906	29.692118	27.731546	21.361404	17.76174	61.37603	48.97197	40.529556	53.042374
¸ßË¹°×ÔëÉù´¦Àí (265).mp3	-35.8006	-40.510582	-45.452534	-8.138445	-15.68215	-18.219633	-11.365484	-14.487642	-19.412125	-27.714794	-32.400085	-38.19306	-25.093895	-30.309563	-29.91137	-33.206734	-26.528732	-17.096252	-13.779748	-22.585659	-25.186676	-32.94222	-39.751305	-36.971886	-30.355724	-29.02047	-25.44524	-47.313183	-51.529182	-49.79496	-21.858582	-30.767702	-27.768082	-20.32182	-24.379822	-22.282347	-39.008747	-35.611572	-32.993927	-16.698734	-26.567204	-23.934437	-6.089634	-15.150135	-13.780029	-28.336529	-25.858006	-17.628492	-24.860638
¸ßË¹°×ÔëÉù´¦Àí (266).mp3	38.692726	39.223534	41.338936	30.979893	42.411873	41.87565	-6.0538588	-4.8502283	6.6851263	22.906826	21.712002	28.717478	23.196575	29.270132	35.72515	15.250139	20.804989	30.318089	2.0688748	-6.666815	-5.3927946	13.829644	8.061023	11.089181	21.497135	12.942724	12.894747	33.371746	25.956583	24.124437	11.086607	6.546709	20.835518	40.062416	31.322464	24.4107	9.384399	14.738533	14.560799	20.653358	18.123205	27.896664	21.069565	21.835777	29.938265	28.435863	40.09771	42.338768	24.202766
¸ßË¹°×ÔëÉù´¦Àí (267).mp3	-26.498487	-30.411674	-25.697483	-16.96633	-19.347527	-6.0736537	-5.795097	-14.772671	-12.11125	-13.887709	-14.405536	-9.469202	0.62343615	-11.440845	-6.5850654	10.524826	2.553251	3.718008	-39.732666	-40.689064	-31.005661	-4.338422	-15.453013	-16.23293	-28.106087	-26.27269	-25.92218	10.278627	14.18676	22.007599	6.9504843	7.3928137	18.315487	27.85791	18.655087	19.02768	41.32394	26.694397	37.854748	-7.551029	-23.029665	-24.60121	-21.547508	-21.856625	-16.368412	1.4965066	-6.1519356	-9.893375	-5.0971327
¸ßË¹°×ÔëÉù´¦Àí (268).mp3	-22.7707	-30.13797	-24.076183	-29.823679	-40.44487	-31.501251	-46.37935	-42.33158	-39.92166	-31.071377	-32.305336	-30.368511	-33.650955	-37.00817	-38.54148	-24.888363	-36.164497	-39.83938	-33.449253	-35.742035	-32.28408	-49.161144	-48.180805	-41.775917	-40.39086	-43.200447	-38.24369	-38.224678	-44.23812	-49.548653	-43.570694	-46.816788	-37.67402	-26.532257	-32.463615	-29.62706	-38.002014	-43.371773	-43.654823	-32.667847	-42.734604	-33.61339	-52.51558	-52.21412	-47.583183	-47.864403	-46.59398	-44.980007	-37.11828
¸ßË¹°×ÔëÉù´¦Àí (269).mp3	-1.6154065	-3.9662757	4.072062	-5.744993	-4.43572	2.555773	-12.746693	-7.256906	-4.734804	-9.771475	-5.6613164	-3.7819872	-26.154472	-25.76816	-31.726974	19.436844	20.58419	22.062641	34.38523	34.237823	36.602814	37.727074	38.051804	35.871975	12.835745	11.155052	10.710047	41.42061	38.62122	44.800606	14.062382	10.918297	1.9751053	-12.045886	-12.392143	-17.584171	31.403751	24.077858	15.605563	-16.91815	-12.62414	-13.486286	-23.696384	-26.601578	-21.068016	16.91719	12.431503	14.840715	12.495454
¸ßË¹°×ÔëÉù´¦Àí (270).mp3	-40.866936	-34.82757	-31.430454	-39.026367	-27.623646	-28.04683	0.54802644	-8.778616	-13.10074	3.0403633	14.872598	19.813692	22.552755	14.990241	9.929827	12.753162	20.55201	25.20496	19.259163	14.734232	11.459647	-4.9496756	-6.690446	-6.2087135	7.4775352	13.994143	13.785701	-4.335126	1.1842725	-3.021902	10.231176	6.392478	10.717067	2.0607831	-0.8234979	-3.9910774	1.6235373	-3.9764667	-7.897009	-13.599024	-13.292201	-18.934649	-5.896368	-5.937813	-5.531556	-8.213802	-0.24728972	5.773872	8.49998
¸ßË¹°×ÔëÉù´¦Àí (271).mp3	10.539644	12.740828	9.53005	7.445259	15.350609	17.57241	17.586304	21.747166	26.301128	17.193123	18.81757	18.310738	20.861864	24.173563	16.656574	-11.4357815	-4.620899	0.05312425	11.490091	21.92583	19.723675	11.570316	13.681213	13.185194	16.874187	15.543339	14.960623	-1.6369059	-1.2754598	5.609014	20.690813	23.24738	19.25217	33.085026	23.868961	15.752356	17.972122	23.483082	23.259026	38.366997	37.49185	35.106056	14.087	13.515977	10.087901	15.962284	21.323545	27.410778	27.074226
¸ßË¹°×ÔëÉù´¦Àí (272).mp3	7.8601294	9.794605	10.94017	-4.6133604	-0.38526726	-4.5990067	3.2006278	9.248821	8.053096	-17.70763	-13.824391	-15.859899	-4.8354573	5.734168	0.88969743	-4.6174593	-4.963886	-7.0068874	4.8693113	5.492237	9.306447	3.9512484	3.862156	5.9133406	12.87309	11.509562	9.812626	15.7445545	13.137623	12.014681	-0.7646873	-0.91565704	-0.28396076	-2.5325065	3.9354458	2.235858	6.1233053	10.706121	15.690264	-9.4217415	-4.093606	-4.4665046	10.107758	8.868929	8.284416	4.135522	4.6389656	3.637073	-1.6704023
¸ßË¹°×ÔëÉù´¦Àí (273).mp3	36.085205	38.423782	27.835505	25.084354	26.015432	27.878399	20.044624	25.044903	29.500458	35.212166	35.334908	31.351124	24.70654	37.52888	45.093872	46.81434	44.9896	40.21257	22.563206	35.202175	44.761948	22.380367	32.18974	36.418114	24.793848	19.103432	16.533775	44.636257	43.231216	31.422209	26.194801	38.086876	36.540157	31.00488	29.863781	23.879616	48.28863	49.46868	44.63247	22.272196	20.873646	18.914257	37.44905	46.054543	41.32283	14.12739	14.258583	14.220089	45.631836
¸ßË¹°×ÔëÉù´¦Àí (274).mp3	-39.488663	-37.405987	-48.818893	-31.1375	-37.799847	-56.14324	-21.66655	-34.64779	-39.536156	-44.29078	-63.91549	-70.577065	-36.286762	-29.575687	-33.299393	-4.9445534	-11.845241	-14.607594	-20.705673	-15.405565	-10.857984	-33.46386	-40.972054	-48.784416	-21.032425	-24.94104	-25.057426	-38.606415	-38.85633	-37.94861	-34.92672	-37.746452	-49.71912	-38.219296	-41.973625	-43.856453	-43.37625	-35.19864	-28.515839	-10.365629	-10.785586	-5.6353083	-0.6729588	-1.8295858	6.952964	-27.499474	-18.13975	-8.728234	-21.855747
¸ßË¹°×ÔëÉù´¦Àí (275).mp3	34.148712	33.908936	31.48656	35.107544	31.395178	18.839296	44.450317	49.77385	59.654892	21.347939	14.854838	14.643669	52.672615	48.57454	40.431587	37.566055	38.16414	43.6906	50.01101	50.454258	46.24666	46.19278	42.538773	45.093204	5.7394714	1.1703501	-2.6274245	49.983467	44.185814	32.55252	34.585213	38.3311	23.88825	74.90886	70.63527	62.844105	57.629047	56.055077	48.279213	26.611404	32.08968	37.555046	25.187775	35.98819	39.277313	74.02624	66.778656	66.75275	48.186287
¸ßË¹°×ÔëÉù´¦Àí (276).mp3	17.647366	20.149178	19.093363	26.912714	19.945122	12.4946	30.104145	31.270727	28.764858	34.06179	35.086777	33.699303	6.19296	-2.7882447	-13.595648	16.182842	14.744944	10.572237	13.157902	12.578369	11.362068	3.015027	8.779343	6.4608417	6.3839607	8.038668	8.2270565	23.027416	22.568134	25.710602	29.516802	30.847828	31.648972	19.023983	21.925163	26.4283	33.109787	33.263344	31.570763	30.15503	44.204174	50.242344	16.9117	20.353592	18.434498	22.779789	24.994923	22.384075	-13.4290905
¸ßË¹°×ÔëÉù´¦Àí (277).mp3	29.377525	29.508995	29.207567	-1.1577815	0.28842378	5.6932864	19.25779	27.312918	29.17651	-9.241177	-9.552858	-5.933636	5.3112116	10.330811	17.671997	-36.155914	-32.038864	-25.46023	20.751642	-1.2072456	-17.283602	6.51768	-0.2849257	-4.103898	-24.82381	-23.237225	-16.194096	-37.620712	-40.800224	-34.08188	-13.468832	-15.027485	-18.459923	-7.147027	-8.2675495	-8.423661	12.474242	8.044032	15.587957	-32.04155	-37.472267	-35.29921	3.0102599	-2.7474473	1.0793245	-5.5885153	-17.585754	-16.22572	4.6094112
¸ßË¹°×ÔëÉù´¦Àí (278).mp3	9.357125	7.705426	5.986143	24.359333	35.011417	38.104126	29.230145	27.509615	25.222792	26.310406	26.846632	24.53453	54.52265	48.516304	49.634487	25.17041	30.194786	24.967312	30.136179	23.327244	19.479027	17.209328	12.440336	8.333421	26.482738	35.2901	51.111713	18.266415	10.659025	15.927378	22.720882	29.755638	26.138615	29.761364	24.376755	19.130653	23.9912	25.671947	22.166576	32.700897	28.79064	28.865273	47.804302	38.154778	26.855844	37.010372	39.07337	45.739204	57.91639
¸ßË¹°×ÔëÉù´¦Àí (279).mp3	-33.900986	-34.04995	-26.797728	36.38187	36.87186	36.64228	9.647275	7.292205	7.8345213	-22.0401	-29.402462	-27.266197	22.208126	17.359552	11.462076	-17.050774	-16.536556	-6.148384	3.0323672	1.3863199	5.219116	8.569708	-6.142911	-11.948427	22.046036	21.394331	18.46009	22.887821	17.70773	7.214918	-24.25293	-26.217793	-16.423725	19.000095	24.934017	21.744846	1.7045109	-0.032558322	5.4734855	17.273394	13.928455	11.810299	16.333952	17.804815	22.670517	19.928528	16.09804	11.411993	26.708405
¸ßË¹°×ÔëÉù´¦Àí (280).mp3	-5.382616	3.4411302	-0.7525375	3.9685485	4.900756	5.344363	-24.067497	-19.006489	-21.740051	-13.773137	-4.777927	0.9598151	-15.108736	-2.4827204	3.7879982	-22.341156	-20.737934	-21.807083	-19.38665	-16.131529	-16.713959	-8.340761	-7.919512	-12.477898	-17.880407	-18.69336	-16.051325	-18.843525	-14.377825	-18.395412	-22.672638	-14.385499	-10.758041	-17.062302	-14.242031	-14.096457	-20.769215	-19.353155	-27.672314	-19.131954	-17.876537	-19.569225	-12.13072	-13.071776	-9.302947	3.4185176	-0.13470185	-4.9365435	-7.079645
¸ßË¹°×ÔëÉù´¦Àí (281).mp3	28.430826	28.722157	32.294884	10.988646	17.921238	14.579797	22.030556	29.861324	20.164501	39.54857	35.777626	34.041534	52.686836	44.94069	33.643982	-9.797544	-14.201145	-8.054714	24.10009	19.534142	16.187767	20.08838	40.65848	40.884186	24.60069	30.170216	32.653397	8.557486	4.0033464	6.5666084	5.068369	2.5074887	2.0116208	7.7413287	6.7947135	5.673621	5.083233	-0.219124	-3.7322133	10.184497	4.035239	2.7324243	13.872011	11.563489	12.583733	-4.264563	-5.7104855	-2.5349007	15.70598
¸ßË¹°×ÔëÉù´¦Àí (282).mp3	-54.587982	-57.486782	-55.20508	-57.444756	-52.926697	-48.062542	-75.256	-74.89488	-75.34636	-44.1847	-48.91746	-48.35438	-63.19405	-65.5853	-61.724144	-47.113617	-44.72828	-44.35917	-14.286428	-8.305647	-8.482931	-69.729355	-73.372795	-75.94855	-44.723755	-43.590584	-35.82979	-69.373314	-65.32381	-63.099678	-51.457596	-56.017384	-52.998802	-55.599327	-56.796844	-49.141838	-27.94872	-40.094963	-41.412346	-20.166706	-27.167938	-29.952864	-37.33413	-44.614304	-41.65885	-34.536915	-35.36548	-33.22006	-51.06981
¸ßË¹°×ÔëÉù´¦Àí (283).mp3	-50.766365	-44.366127	-30.70979	-34.11457	-33.585953	-28.897194	-1.1475792	-8.4719715	-18.785759	-36.09285	-30.908112	-24.551846	-26.801968	-35.83681	-43.87656	-38.901337	-40.64335	-43.257793	-43.95838	-43.11213	-44.49714	-17.54878	-20.85616	-15.666117	-28.570377	-31.862827	-20.596436	-41.31678	-39.440163	-38.599747	-21.150871	-18.50325	-11.962816	-22.957909	-28.515993	-30.350933	-37.06135	-37.554348	-40.161728	-39.52558	-29.528227	-13.243117	-14.430075	-20.187332	-19.543821	-41.29791	-49.020195	-51.77545	-22.596983
¸ßË¹°×ÔëÉù´¦Àí (284).mp3	35.7435	35.1416	22.22789	37.446884	36.10976	42.153984	18.84619	11.522195	7.476283	43.2154	32.573532	26.04192	56.51826	51.919952	52.68921	4.4383593	8.322616	11.687277	27.931225	19.817657	20.58426	25.725975	23.389797	17.506931	5.8211155	-1.6531372	-4.6695333	32.107384	43.72482	37.959045	19.026606	23.054605	19.985847	20.775978	13.392304	13.904875	43.773716	40.839577	38.002632	12.284042	7.8169537	14.55134	33.397583	31.417385	36.244774	5.445975	-0.887592	-6.2947516	10.383617
¸ßË¹°×ÔëÉù´¦Àí (285).mp3	-52.5063	-44.04648	-33.818253	-31.469183	-39.498207	-33.77282	-29.944225	-32.625404	-28.48369	-19.561977	-24.2212	-27.505539	-13.67598	-30.030212	-26.155222	-25.891932	-30.817282	-23.394623	-9.954249	-18.72314	-23.608566	-31.821667	-39.685913	-42.58523	-16.786797	-21.267904	-22.584057	-45.92845	-45.782005	-51.730194	-6.3062053	-22.878681	-21.584332	-12.749689	-10.324788	1.6005828	-10.875202	-11.415826	-6.331792	6.298852	-1.593682	0.24135363	-10.109734	-10.822447	-7.976242	-19.579006	-24.03281	-30.632778	-35.362167
¸ßË¹°×ÔëÉù´¦Àí (286).mp3	-19.351526	-20.442848	-15.926865	-55.58542	-52.462875	-41.747364	-6.9151616	-9.71413	-4.6347604	-37.585526	-42.697258	-37.47905	-39.417305	-38.744858	-38.042553	-56.46765	-47.94162	-38.217205	-40.92237	-50.909798	-44.891544	-30.08202	-33.773567	-40.94805	-30.335785	-28.167582	-26.63609	-30.216064	-37.102585	-38.31122	-43.682373	-37.966957	-30.283604	-32.073513	-31.555515	-30.115814	-32.453163	-39.828613	-51.119846	-41.989952	-41.30206	-37.80986	-39.936874	-49.375927	-46.82257	-58.44291	-46.78218	-41.186752	-3.2224402
¸ßË¹°×ÔëÉù´¦Àí (287).mp3	5.9289384	4.1146116	11.672123	22.254908	22.874832	21.445269	-28.395489	-21.258272	-14.683905	4.2611933	-2.5672653	-6.3501573	5.131379	11.421389	12.295352	36.765594	40.258194	41.649048	21.363926	16.26654	12.718233	28.293877	28.128654	38.295753	-1.520148	-13.710991	-18.530136	25.201923	26.969923	24.637093	-29.341303	-31.786816	-31.429672	-7.223443	-11.902264	-11.036697	9.124043	3.3463016	-3.334437	45.83634	46.196487	42.04924	5.8090324	1.3594768	1.0766703	-19.13023	-32.446938	-38.020706	-30.439072
¸ßË¹°×ÔëÉù´¦Àí (288).mp3	-19.742926	-13.002414	-3.104525	36.43634	30.113825	28.0061	24.050083	29.094147	40.942806	5.8222537	14.289341	22.069036	36.390354	36.545822	40.149826	34.217026	33.45706	25.013035	-7.6775336	-3.0868514	-4.364098	37.38385	33.590534	41.27092	21.545238	19.187355	18.613169	28.118412	31.769913	29.779133	24.985186	32.846073	44.226387	8.592578	13.353482	15.804808	23.840855	32.580597	30.198128	20.376778	15.611492	20.09988	26.478516	34.21788	35.09063	5.072508	5.344803	11.374799	21.38135
¸ßË¹°×ÔëÉù´¦Àí (289).mp3	28.176334	25.264015	31.231895	27.457596	39.572105	33.981228	26.346802	28.908272	30.362087	16.18082	25.05451	22.58843	33.44275	38.893314	25.016438	39.22699	36.984325	36.88062	22.600075	29.339308	31.198154	19.820072	19.811852	19.920597	1.0534574	3.1550438	1.7911533	21.789227	24.764488	28.421703	25.410221	27.162655	22.603512	51.921673	51.248154	40.510365	36.355133	32.07424	34.18016	0.9220965	5.4335194	3.3747056	34.18955	24.811638	20.835207	17.236856	20.661581	14.672972	27.709652
¸ßË¹°×ÔëÉù´¦Àí (290).mp3	-42.71	-38.85119	-35.44801	-30.813839	-41.46601	-45.067947	26.262455	17.380646	1.1980393	-54.727142	-57.9489	-53.128666	-31.690437	-30.523808	-25.954628	-29.491554	-19.393856	-9.46787	-16.969997	-27.130579	-35.317024	-44.00839	-47.497902	-45.87829	-39.741985	-49.537186	-52.707485	-37.809143	-39.749817	-35.826195	-26.079105	-26.462093	-25.111284	-19.806297	-23.313921	-27.32014	-8.679723	-11.689215	-6.800313	-32.890114	-30.539352	-34.251762	-44.620205	-41.340034	-37.511726	-10.93558	-6.3731003	-8.8943	10.074949
¸ßË¹°×ÔëÉù´¦Àí (291).mp3	-2.0999012	-0.90116525	3.1163797	37.64485	35.701866	33.872726	-3.783844	-4.4829607	3.3407156	16.339977	17.460464	16.726368	1.9986138	0.10524395	-1.5942297	4.358794	11.098707	17.101189	12.300879	13.741207	19.87955	34.409187	28.899181	33.480778	31.474985	34.988373	26.542555	11.060461	11.56963	13.0585	18.513968	22.358057	27.26709	4.648475	0.6554036	-0.48254222	23.538658	23.432781	21.266304	-18.46888	-19.507858	-11.617962	14.913593	10.062934	12.416359	40.815052	28.275877	20.542555	-14.243851
¸ßË¹°×ÔëÉù´¦Àí (292).mp3	29.731354	23.29866	12.453709	36.983475	34.928658	29.548477	-20.401678	-19.993462	-19.438675	8.803333	6.7111907	12.309227	24.443804	19.516119	15.695041	16.52222	10.618195	0.9261511	-10.686064	-11.018448	-13.648271	19.080227	15.408674	11.890122	14.337401	14.899073	8.995556	14.071787	12.98122	8.903512	16.700111	19.178177	17.26574	30.0794	25.5028	21.046753	19.6368	15.258847	19.914448	-7.556918	1.1726849	18.98508	17.018024	13.5463705	9.120394	41.919014	37.28486	29.335709	16.7615
¸ßË¹°×ÔëÉù´¦Àí (293).mp3	4.2487097	3.4949124	8.1041155	10.421961	7.8588552	13.536737	0.9507702	-6.5198326	-14.352419	-5.005831	0.91323596	8.585449	-9.12591	-2.8735747	6.0384226	5.9640493	-3.145883	-15.306923	-3.0384984	-7.3689537	-10.562761	-0.01202786	-10.474962	-13.513193	6.2914305	5.6742754	8.536719	10.582893	3.473081	9.68681	0.48202753	-5.975252	-5.940553	-20.736576	-24.762863	-24.827425	-18.012287	-25.322979	-21.826052	-15.30003	-22.404127	-14.20145	-12.571872	-22.445803	-13.629757	-25.5005	-21.095097	-7.4311776	-2.9432354
¸ßË¹°×ÔëÉù´¦Àí (294).mp3	24.142727	36.877045	30.826351	30.71261	35.85228	35.318207	23.956097	30.922794	37.294	25.062092	35.16607	34.913574	40.91514	28.700382	14.96482	41.483223	39.412094	32.85292	19.714134	24.996485	30.189552	29.763699	28.684164	20.110222	25.578356	20.86028	23.603859	25.053389	22.994793	26.432343	42.529305	43.012505	39.486435	44.28495	45.93996	47.522976	38.989113	42.24793	29.139309	20.2373	21.425499	20.504658	32.63382	26.881485	19.310282	39.397316	41.676807	48.706284	38.294487
¸ßË¹°×ÔëÉù´¦Àí (295).mp3	-47.068855	-40.588234	-32.113346	-25.357872	-26.638481	-28.029472	-20.262028	-38.6875	-48.646217	-25.601028	-31.957962	-30.502327	-47.0895	-50.710205	-52.15645	-38.737213	-40.768913	-34.727287	-45.99861	-45.52719	-42.582047	-46.0594	-51.5476	-51.71397	-32.44275	-40.372986	-31.194576	-29.912918	-36.6102	-37.72512	-33.177773	-35.782074	-32.183388	-37.816807	-45.130882	-42.760372	-31.831787	-39.80664	-39.219925	-22.836452	-34.93126	-38.037933	-20.201517	-31.493925	-43.1942	-27.678164	-35.953262	-32.799458	-49.309456
¸ßË¹°×ÔëÉù´¦Àí (296).mp3	-1.7892804	-5.0418644	0.13858318	3.7503355	4.543288	10.060435	-15.093056	-18.09555	-1.15942	22.266518	20.703335	21.863998	-2.3071597	-5.8658466	2.5079503	14.861918	12.932276	11.104715	-6.8233643	-18.31902	-16.410202	22.392666	21.980017	16.127306	6.798933	0.11020302	2.4124367	7.015667	20.85506	26.243837	24.468052	28.944532	26.839355	14.381679	6.9149876	2.3999255	22.21213	28.296986	28.665573	14.926493	10.9268265	15.071953	28.571623	29.614597	23.672306	19.20757	17.838997	20.170998	31.57154
¸ßË¹°×ÔëÉù´¦Àí (297).mp3	-28.75351	-36.993347	-40.51082	-30.131344	-33.849686	-28.238186	-22.846128	-27.923218	-29.638302	-28.708288	-30.05489	-30.265556	-25.416782	-32.743423	-34.25012	-30.758505	-33.462418	-29.18695	-27.107105	-27.000664	-19.148062	-0.3162892	-5.1958776	-9.429897	-4.5959396	-12.535477	-10.702187	-36.69372	-33.07398	-24.52692	-21.963099	-25.254765	-20.136974	-32.615288	-40.839794	-41.77652	-28.980785	-31.976215	-36.444687	-28.138916	-29.225805	-36.98049	-21.9696	-27.776342	-25.086462	-36.27834	-36.630363	-32.621384	-33.618088
¸ßË¹°×ÔëÉù´¦Àí (298).mp3	16.88348	7.053025	-1.5429975	10.560561	13.69651	-0.25674656	17.077038	27.004864	26.63815	8.066472	5.398662	6.733491	-24.230812	-19.058798	-16.662798	-32.33175	-29.077124	-27.60712	30.361574	23.231146	20.141928	16.53612	17.960514	16.759722	4.251215	1.0711578	2.473006	-7.2961683	2.4761016	-6.669751	16.211737	9.43854	14.237244	15.231152	19.246761	26.600445	-21.450253	-22.668163	-26.710846	-8.478359	-7.75668	-11.570843	-7.7756796	-12.663145	-22.296875	22.11184	26.207037	19.645702	-10.197635
¸ßË¹°×ÔëÉù´¦Àí (299).mp3	-22.119648	-27.270824	-30.866013	-24.830643	-26.872314	-28.566143	-8.492126	-21.194592	-30.424107	-3.1787467	-9.546179	-7.504904	-25.588234	-23.973328	-10.858311	5.4436893	2.904119	8.527153	-5.981638	-4.217868	-0.6226282	-9.752273	-13.051956	-4.8221407	8.845146	3.1341357	10.141512	15.356375	12.58	21.39487	11.663008	12.711878	8.790614	-29.3274	-24.971657	-23.369888	-23.615486	-22.344225	-9.278553	-7.732153	-11.044491	-10.402203	-2.1101377	-5.0650196	-5.3188906	-21.265503	-19.857216	-7.3623853	-3.4177368
¸ßË¹°×ÔëÉù´¦Àí (300).mp3	-2.084522	-2.934558	2.6822093	5.2342772	5.859021	6.7639503	-9.612043	0.004125178	13.56526	-10.822611	-18.74915	-19.724552	22.18943	14.899759	7.6844463	5.720855	6.9162455	11.553352	5.226756	5.508297	10.047895	-50.258144	-60.26281	-57.49375	-39.186436	-40.44893	-35.19249	-57.351982	-55.201206	-53.456417	18.263779	21.343075	26.43877	20.580753	20.709755	16.507698	9.272049	7.7414436	11.624689	32.146	31.210028	23.63054	10.396084	12.438319	13.404396	-15.066748	-16.253489	-15.9501	7.4616838
¸ßË¹°×ÔëÉù´¦Àí (301).mp3	-9.854116	-6.3458266	-1.7080832	2.8842309	0.82116544	1.7740793	9.702554	6.5266886	2.6797256	12.266012	7.0637665	7.366826	11.850831	10.688923	13.870398	25.164288	24.271559	23.795517	35.24614	44.387733	36.30619	29.627922	22.408966	28.968594	34.171425	37.561462	46.620956	36.40821	30.413698	34.39079	36.84369	31.200205	31.78671	35.80235	34.685776	36.41096	26.485842	27.131893	30.330471	25.755005	29.284864	36.649033	25.334858	22.74913	33.163555	25.680033	28.437908	30.737541	30.004757
¸ßË¹°×ÔëÉù´¦Àí (302).mp3	-2.2063475	-11.299663	-8.844907	3.3905663	5.5322437	0.23925968	14.809001	13.186462	13.504303	9.709223	11.725247	15.751386	0.31498075	-0.46837056	11.096648	9.354376	2.7737944	-2.053266	15.799394	20.996159	20.902649	16.502575	17.477425	11.435687	21.390095	26.015768	28.589268	22.5615	19.740139	19.60291	4.2842054	-8.6558275	-3.2198846	-18.599216	-18.825584	-8.74148	-11.136743	-11.155932	-9.480778	-11.817326	-6.5749655	-1.0985737	-1.4465859	4.34376	7.923176	1.2624142	1.9848876	1.0403054	11.169209
¸ßË¹°×ÔëÉù´¦Àí (303).mp3	23.552364	18.342794	23.119774	6.5120983	5.867233	8.467165	-11.758629	-7.000858	3.6931026	-3.135809	-10.227473	-2.0488098	6.5437546	9.3956375	14.382654	0.8571453	-1.8063992	-0.69892097	-6.6325436	-6.540197	0.94997144	19.226608	16.138706	16.844395	-6.854002	-12.527792	-8.3619795	-4.6628513	-13.334799	-8.956384	-3.1835437	-11.282068	-5.505636	-6.178938	-2.5934832	3.4349122	-2.8994358	12.482217	20.976105	-0.3548892	1.4827871	15.010654	-5.2158027	-13.172285	-4.935425	4.149228	-6.380721	1.743381	-9.923402
¸ßË¹°×ÔëÉù´¦Àí (304).mp3	46.830048	35.133213	33.310204	31.870293	5.588625	-8.557558	26.581356	27.541265	25.749123	26.84547	36.442863	32.473495	17.008087	18.233685	17.39766	12.7552595	16.395756	15.914555	41.93653	37.92791	36.918137	22.49121	30.020676	31.972265	14.469458	16.859993	17.574726	31.081295	42.620316	45.509228	41.162365	41.64454	45.67339	41.327187	37.358185	42.020042	32.432194	37.185432	31.34741	-13.896679	-20.679668	-24.604265	36.138016	37.26345	25.33823	28.01195	35.174633	24.662682	36.43009
¸ßË¹°×ÔëÉù´¦Àí (305).mp3	-23.734013	-18.119522	-17.106524	11.547102	9.440154	6.983242	-9.570292	-8.322356	-8.528571	17.136438	20.498558	20.314075	20.026451	20.006298	16.335123	19.130133	23.08762	19.069067	-12.214275	-6.962188	-3.5476518	12.7927685	9.989974	4.4465647	3.1995687	1.0326543	-0.19273639	34.47248	27.479015	19.433275	23.876148	33.325794	31.582067	13.922302	17.475811	12.227074	34.596962	29.315802	34.249664	18.526192	21.670197	19.304308	26.591259	27.730145	28.792858	43.538464	43.6754	42.95404	41.236923
¸ßË¹°×ÔëÉù´¦Àí (306).mp3	11.447894	13.067319	13.423604	18.932522	13.5410385	14.634035	1.6048687	-4.134311	-5.5102425	-9.440622	-11.746711	-9.030617	2.4772449	-1.9234267	-14.257044	12.098185	19.296513	17.481936	14.712181	16.69015	15.711567	38.47715	33.521706	18.868683	20.31929	20.143307	13.8223095	-7.066066	-2.560682	-6.0627546	8.710763	8.239578	4.470203	12.103695	7.1912355	2.7856495	-19.636185	-16.44706	-8.969173	-0.08355996	-9.828825	-10.662739	-7.1681614	-8.847604	-4.615712	8.208556	-0.75751996	-0.32585	12.661493
¸ßË¹°×ÔëÉù´¦Àí (307).mp3	33.06084	42.133076	36.683464	32.58615	45.12629	46.187714	55.024094	48.753822	32.508965	34.42806	38.078064	20.90564	48.09272	51.90159	50.934036	42.437336	61.44883	66.15432	51.287277	52.079422	53.05025	21.769192	32.3864	34.686806	31.666073	38.930702	40.57061	4.15437	13.776531	14.574616	11.749109	11.921508	12.207112	22.072578	32.912315	42.04132	19.997566	25.21531	25.218117	49.32142	45.91503	45.945705	35.850063	48.943756	42.224297	8.150588	3.9230108	9.015551	27.298355
¸ßË¹°×ÔëÉù´¦Àí (308).mp3	-5.197879	-4.1993256	4.204835	3.0641375	-5.4095306	-4.181761	-1.4009582	-10.055439	-20.406971	-7.0389004	-12.065453	-11.445516	-3.2451777	-14.617986	-22.305155	-9.33181	-13.003233	-11.853794	1.178467	-5.2193513	-2.4773495	-19.78959	-25.727982	-29.424559	-27.9246	-30.094654	-28.20115	-8.428042	-11.134949	-9.717918	-12.33025	-6.6011767	9.74218	-5.086022	-14.207138	-12.7770605	-7.417518	-16.505524	-14.150877	-22.287312	-23.743858	-21.068943	-4.5638523	-12.540867	-3.7921958	-3.9010148	-4.605869	-1.8252137	-6.972598
¸ßË¹°×ÔëÉù´¦Àí (309).mp3	13.553512	7.1698966	1.9240108	23.643402	24.1273	23.272331	15.679686	17.848246	22.566694	4.99114	3.1724157	11.103976	7.171278	-5.5605483	-9.84531	12.794983	10.593691	1.6852677	6.3133125	1.4429641	6.4105616	1.4415026	1.3607863	8.717214	-7.854903	-16.30542	-18.39048	22.609818	20.398027	18.019712	30.8172	31.506634	31.113842	11.652088	6.159754	8.461235	10.194408	4.895863	10.025291	5.534048	4.616532	5.922502	15.6476	6.1417804	-8.999807	8.436789	-3.571307	-8.04503	-14.415775
¸ßË¹°×ÔëÉù´¦Àí (310).mp3	-19.027596	-15.25198	-13.762109	30.910942	30.492025	27.284668	-11.103918	-5.7043033	-2.9003654	-5.3305187	-6.922079	-9.200464	15.329287	18.746712	16.964087	-9.571644	-14.723042	-10.459101	10.431929	4.6601667	-1.4075334	-0.5454672	-1.6104515	0.6520945	11.171293	10.250111	9.321449	11.190107	12.144316	14.637974	9.713303	4.729952	0.4714738	-23.665249	-24.69316	-20.864079	-3.2985177	-9.709356	-12.866306	-28.770071	-25.129835	-20.791832	5.1697044	-1.5338211	-0.27991495	-11.761604	-14.780582	-8.075209	20.136105
¸ßË¹°×ÔëÉù´¦Àí (311).mp3	-2.2956314	-6.683376	-4.5350323	25.88004	30.390179	23.94265	26.200775	29.004242	27.378963	13.830536	9.680965	15.2497425	-16.44791	-12.66268	1.2961318	-25.145845	-22.177969	-7.4307675	14.141126	16.211576	16.85757	19.738932	17.089931	22.936333	7.5006967	7.176589	12.64028	17.126974	16.603682	13.584498	25.71299	20.772453	17.358273	33.838627	29.495832	25.607311	19.779324	9.09527	7.0689106	-2.1976013	-7.3605494	1.6314499	-54.16925	-58.237587	-54.807602	-8.536102	-3.6438537	-6.918954	4.17214
¸ßË¹°×ÔëÉù´¦Àí (312).mp3	0.46089587	-5.0232167	2.45407	23.546577	1.0371505	-17.169464	-10.221509	-15.870625	-20.608696	-4.006561	-0.52595174	15.212591	17.00734	9.920803	9.30961	34.49272	26.388271	17.21645	27.502464	25.732426	27.630674	3.8142414	1.6673478	6.614347	2.1161435	8.377731	13.797049	11.246045	17.32299	20.327148	10.761967	11.579889	15.528015	14.213572	9.400795	7.820675	20.581131	17.63144	19.476366	5.609103	3.6668382	0.22911754	13.409427	13.940467	18.358074	-17.17891	-12.875385	-4.7465467	11.401638
¸ßË¹°×ÔëÉù´¦Àí (313).mp3	8.755415	-5.4709167	-11.571674	32.609715	27.792063	27.544071	29.041298	34.430748	34.10192	24.262867	17.02396	18.099918	24.81497	32.5764	25.880527	14.589223	18.124958	19.552956	47.074112	39.3666	35.003193	32.21821	43.18753	50.61341	22.107285	36.156784	47.260452	30.88856	25.560867	25.990932	14.691977	8.961058	6.977029	70.659386	78.112335	80.07442	19.593283	18.602436	16.909554	17.422081	7.980734	8.954365	40.43392	40.87634	26.839058	39.03598	39.858826	43.63316	21.0968
¸ßË¹°×ÔëÉù´¦Àí (314).mp3	0.71332896	2.914143	5.123499	-12.259886	0.8554924	-4.821493	12.391603	8.05981	1.2091088	-14.3022785	-17.110489	-4.330081	-5.6125517	-14.12763	-4.925082	-0.04156618	-0.45594323	6.9534307	21.886438	10.076843	9.3669815	-14.687395	-7.068985	-9.835138	-3.3256254	-9.495956	-7.1326566	23.739834	17.874397	7.906519	17.05299	8.983677	6.86263	-13.618179	-15.4841175	-24.660595	-20.604473	-19.080935	-4.410289	23.93091	24.86158	25.933743	-0.3395386	8.733337	-1.5635974	0.7706015	0.04735613	2.2403305	8.664555
¸ßË¹°×ÔëÉù´¦Àí (315).mp3	-4.8214893	-5.4861245	0.32999957	24.794636	12.395026	-1.5439248	31.360435	34.822906	38.239155	21.411537	24.515785	28.351196	33.127197	30.304197	28.725355	35.002724	32.835926	38.84745	26.719936	16.19233	19.105043	-26.739668	-29.946373	-27.317387	-13.011047	-4.399041	-1.021883	31.037233	35.90414	27.500597	25.754654	25.84055	30.824684	-11.945608	-7.940249	-9.693289	-24.50251	-18.62266	-15.168758	-20.09871	-14.888853	-3.2360983	15.221916	18.69923	13.521281	6.1973896	-5.4338436	-13.556086	-30.604038
¸ßË¹°×ÔëÉù´¦Àí (316).mp3	-35.837643	-33.674255	-31.74482	4.9640846	-5.21558	-14.601198	-43.609844	-48.04563	-46.9122	3.9040153	-7.1702194	-16.073652	-43.303818	-50.62952	-50.954338	11.418884	9.003493	6.7684326	-9.340265	-9.028475	-6.960267	-21.771385	-24.14109	-14.182322	-29.73303	-25.470749	-26.630705	-27.256039	-38.485176	-39.544563	-48.01336	-59.93913	-70.60884	-10.989735	-15.694992	-30.964695	-48.45684	-51.628754	-51.469612	-48.631912	-43.14781	-44.676018	-61.552788	-46.656757	-42.447254	-62.575123	-62.805984	-64.72584	-34.99829
¸ßË¹°×ÔëÉù´¦Àí (317).mp3	13.802837	19.742796	26.833872	-30.873089	-34.735767	-23.864065	-48.867393	-54.240562	-48.878853	-2.2952735	-8.616236	-1.0104064	5.8281517	-10.201557	-1.9607245	4.851384	4.9800024	4.517615	-1.3940687	-5.3434334	-1.8587699	5.149024	7.312188	12.9800625	22.745152	18.532972	22.604504	-8.05987	-10.554335	-2.1536262	12.058159	8.060123	12.173891	21.867916	15.774088	12.985424	-23.543541	-40.57852	-41.785362	2.9417896	-0.15872195	4.2712893	18.628578	13.449339	11.074728	7.488262	4.0879927	1.247354	15.9141865
¸ßË¹°×ÔëÉù´¦Àí (318).mp3	21.33731	30.1728	31.4479	40.426575	43.53367	40.97764	37.66942	43.28808	42.936356	31.559975	36.872658	29.319992	33.402214	27.771667	25.524164	23.806835	32.94433	28.716553	29.044403	29.48656	30.30831	23.337826	28.053192	27.40717	36.29033	32.120712	29.132366	34.95085	32.634308	21.64515	33.730297	45.81295	49.769432	23.67268	27.424599	27.096947	29.228535	32.723705	28.674053	20.737856	34.284542	32.505226	48.938717	49.81967	39.32019	21.585526	31.009224	28.298653	21.909554
¸ßË¹°×ÔëÉù´¦Àí (319).mp3	-34.505074	-34.641533	-29.16914	-0.8124207	-2.9026606	-7.6750154	-11.647313	-13.160107	-6.6741934	-27.907413	-28.427124	-30.966377	12.488964	26.110771	25.788715	-10.248266	-12.887676	-12.626623	-24.760378	-28.262722	-30.406906	-15.935546	-22.651049	-21.483776	-59.72043	-57.833443	-61.97832	-32.64167	-42.11596	-45.211838	-53.52724	-57.333897	-56.302395	-33.717113	-27.773136	-23.469793	-95.39511	-87.87755	-78.32347	-19.477293	-22.321987	-20.239807	-72.50435	-43.006203	-14.759715	-50.209625	-44.65264	-39.984406	-50.33894
¸ßË¹°×ÔëÉù´¦Àí (320).mp3	-15.038824	-20.029186	-21.627218	4.28004	6.6713467	4.4069586	13.143461	13.806213	15.206144	-39.90441	-45.79567	-46.736145	-7.0945177	-12.864651	-12.231907	-14.455505	-12.325395	-4.9501467	-11.917049	-19.948376	-11.313661	-24.930553	-26.699842	-16.713148	16.010998	14.631178	16.935236	23.70798	23.75156	28.077845	1.9208224	5.99733	5.907208	11.689929	16.447453	16.215958	-14.728851	-16.097752	-13.210674	-19.583355	-16.17965	-13.555185	-24.945045	-29.207798	-21.811153	-24.639004	-28.490341	-34.940964	-36.207806
¸ßË¹°×ÔëÉù´¦Àí (321).mp3	32.36888	43.213177	37.246613	34.970814	33.766884	39.576855	-5.717224	-3.5999887	-2.1412878	41.70515	40.14278	41.154778	36.963474	45.840797	49.387234	33.14592	33.236412	31.437351	41.91707	39.003456	34.93431	35.966408	34.695633	31.498222	32.07276	29.803234	33.362335	3.5296912	7.8965783	15.44187	41.8033	33.526264	27.580906	45.442413	47.023296	34.623924	29.401718	45.488014	54.100132	48.59144	48.565376	42.148033	36.627716	41.211754	35.772804	27.279226	35.015785	38.79459	17.246319
¸ßË¹°×ÔëÉù´¦Àí (322).mp3	33.97744	43.07823	29.949785	12.103963	18.143354	19.966349	37.248062	36.479515	27.529522	30.65937	33.71581	27.995064	-6.6194925	-9.327763	-5.516265	23.70886	31.69815	38.165558	14.028233	6.2738447	11.187492	-18.514507	-22.929405	-22.783695	25.815956	33.240532	48.527637	26.990698	21.494232	21.878002	11.35379	15.876356	23.712595	14.895972	21.347248	22.813519	0.8998859	-7.263446	-5.3987904	34.757076	21.933727	13.999781	8.540569	1.6358081	-1.7782204	6.7733326	-1.5052277	-8.138813	27.508598
¸ßË¹°×ÔëÉù´¦Àí (323).mp3	36.421898	49.055847	35.970024	53.48582	49.988102	40.93383	23.363903	35.772995	38.76168	63.332664	62.306656	50.115746	58.16051	47.340054	24.960035	20.584028	33.7406	31.96386	57.059776	52.18052	40.85479	69.582565	63.128685	62.791927	-0.6603893	2.4621575	3.3042648	11.842854	10.851952	-2.1669757	42.71113	31.51811	23.93	40.805832	45.771034	40.628876	40.19135	30.043453	18.581669	39.86394	51.501896	53.240025	36.688675	40.848595	44.394577	31.415234	42.59327	43.254875	5.3788204
¸ßË¹°×ÔëÉù´¦Àí (324).mp3	47.34535	46.017235	32.518448	43.09118	39.487495	32.53202	24.148058	30.978651	30.534763	26.607603	27.676722	31.42155	22.99553	28.09871	28.128164	21.988897	30.892307	30.117523	36.90545	37.87131	41.550766	29.235132	37.987354	30.451073	36.811127	39.47982	24.61014	26.814945	30.369833	32.15123	15.214037	14.471127	15.685049	14.178324	6.1452894	8.444084	34.6875	37.487694	26.5807	20.109879	23.82639	28.087496	24.530842	20.542358	17.050827	23.808464	33.761818	42.612545	40.8359
¸ßË¹°×ÔëÉù´¦Àí (325).mp3	25.241018	28.05371	22.960987	27.288723	25.387016	20.337902	54.95238	53.98954	51.80156	42.474205	43.035	46.1445	24.07753	34.643528	37.822693	21.801395	32.66073	37.378304	43.11693	44.437454	41.880665	17.163887	15.816678	17.640806	36.04784	36.361908	24.203646	5.754918	5.9955006	8.443169	31.957346	42.03328	31.32552	31.475925	15.332922	12.970335	42.12815	34.700695	23.825108	9.808623	12.4956665	17.112347	37.45624	41.19895	51.95518	14.681885	8.175201	3.6347985	6.4782085
¸ßË¹°×ÔëÉù´¦Àí (326).mp3	22.036453	20.813564	18.497997	-1.8899189	0.06568217	4.0543914	11.383406	21.02707	25.053677	18.106398	14.780033	14.133495	-6.5508547	-3.4441051	-5.7523465	4.370496	10.486402	9.752067	-3.3735218	-9.891144	-16.925734	-20.47142	-11.030996	-7.868763	9.152066	6.670766	2.5684276	4.716338	-0.26137155	-3.2397532	13.3308115	6.732806	9.206597	-4.988385	-5.4395237	-8.880861	-3.7173796	5.664188	-2.5356922	1.6527457	-1.553457	2.246702	-15.904305	-15.882078	-7.1685066	25.492903	26.089197	19.38504	22.208591
¸ßË¹°×ÔëÉù´¦Àí (327).mp3	-35.77257	-31.782417	-23.007992	-47.036125	-46.04695	-43.13192	-38.2694	-39.77384	-38.173336	-45.14812	-54.691284	-54.45019	-45.915623	-38.81485	-28.840921	-40.87291	-40.03309	-34.048775	-35.74845	-34.890984	-33.83811	-20.006218	-26.590498	-23.43136	-45.15442	-41.968086	-32.969505	-25.962734	-36.002167	-41.257652	-34.507263	-28.971413	-22.124834	-19.971931	-25.47575	-23.729397	-28.993782	-27.432716	-21.795046	-30.504093	-26.595505	-19.562496	-40.172203	-40.056107	-34.817154	-13.707769	-23.771229	-22.6828	-31.263279
¸ßË¹°×ÔëÉù´¦Àí (328).mp3	51.15577	44.20582	40.53077	27.480595	19.062424	15.199691	10.775742	12.878347	8.175102	16.410385	18.768581	12.740158	15.358929	22.256008	19.120302	11.07885	16.861286	16.713076	42.551315	45.749565	52.031513	55.04848	49.267326	49.928017	7.772187	10.333045	6.7383375	59.41365	53.254395	40.865364	30.247856	30.19532	33.063805	14.710441	20.06987	17.983057	15.490748	10.92544	11.573494	24.21728	21.20897	22.268772	19.050486	27.479668	20.697441	30.24931	28.78738	20.745008	39.42144
¸ßË¹°×ÔëÉù´¦Àí (329).mp3	-24.719599	-21.05774	-26.496891	14.227835	13.805749	7.30655	25.183867	15.279757	7.8288627	28.711073	34.56506	34.027744	33.600502	29.348595	19.541523	-19.377224	-15.485474	-20.004581	1.8680117	4.187462	5.7366304	-0.8028946	0.3969891	-3.7764907	6.616607	9.348536	7.2818623	-1.468577	10.73582	19.719765	-14.855991	-19.056522	-18.08155	-20.578342	-16.290615	-13.818472	-11.574364	-0.6330022	6.975429	-2.7134275	-2.2310388	-10.699465	11.182438	16.381348	15.764342	-16.0524	-15.16048	-10.250087	-15.394979
¸ßË¹°×ÔëÉù´¦Àí (330).mp3	37.03914	29.113022	25.218163	21.312366	14.993781	15.3094225	34.120667	38.30098	42.671387	24.736038	40.84211	44.51419	1.4852872	2.1708724	6.67159	42.375973	31.062609	30.227451	22.407661	34.6084	45.77816	19.4156	24.745724	22.110794	7.426036	28.037237	33.443573	32.860718	29.497654	33.716652	22.25593	27.956245	15.375496	34.93414	42.447037	30.47818	46.28679	44.52089	37.678246	49.68186	52.977547	41.55037	21.039803	30.694899	43.935684	16.114521	20.34397	19.210484	33.607773
¸ßË¹°×ÔëÉù´¦Àí (331).mp3	7.5528765	14.859997	10.378982	17.41703	18.41499	10.330353	44.286777	38.502533	38.47146	30.995403	36.344955	47.2842	35.408104	37.512283	33.377052	21.547153	29.009708	28.973568	16.931993	14.717956	17.569458	23.863634	29.232475	23.038073	21.43889	28.025894	28.145168	31.945553	29.223719	30.859966	10.107353	5.610791	16.571018	34.30383	46.943066	54.217747	33.656216	33.917953	29.69363	30.703716	33.764843	31.01144	9.866817	1.6514952	0.87406564	28.92873	35.46898	39.159187	38.8207
¸ßË¹°×ÔëÉù´¦Àí (332).mp3	3.9050064	3.9495425	4.273616	-33.26763	-23.30167	-20.859299	-52.688797	-54.414177	-53.001183	20.438643	16.753794	21.507753	-10.296204	-15.682857	-18.014313	-17.04827	-8.375008	-8.650829	-19.575348	-22.044807	-19.74635	-23.921602	-21.088516	-12.883753	22.956932	19.612118	23.073555	-2.844992	-0.09233403	2.0510497	-8.086967	-3.6302547	-2.0949817	-3.6482422	-9.899258	-13.314954	-32.112373	-31.793167	-27.258018	-9.599228	-9.811257	-5.145956	-11.761757	-12.564802	-19.981182	-26.190617	-24.49283	-25.856947	4.852524
¸ßË¹°×ÔëÉù´¦Àí (333).mp3	16.59387	18.436134	22.200989	0.43601406	5.19464	10.389094	15.310063	14.946278	16.159666	21.742453	21.079117	33.90389	17.036564	16.421917	19.556162	5.148545	11.758493	13.790764	32.667492	30.525688	27.29033	-3.5761127	-6.98135	-2.3086052	14.10224	15.492367	19.636288	13.092358	11.103463	10.479289	20.573193	18.936813	17.621412	1.1902181	2.6151981	4.650019	-10.788296	-10.607973	-8.40823	5.4916687	8.134641	8.469633	-0.014682531	2.5396824	3.7065377	24.626972	17.586277	17.254328	1.3726748
¸ßË¹°×ÔëÉù´¦Àí (334).mp3	-33.674225	-31.462536	-26.165512	-26.313282	-24.22311	-21.256977	-32.722176	-42.11119	-48.601143	-45.39322	-41.886497	-39.58941	-37.276337	-32.85536	-21.747536	-45.79605	-51.905937	-48.52838	-36.824005	-39.605507	-38.472054	-32.675705	-45.375298	-37.442997	-37.077896	-42.667343	-41.30168	-46.05001	-46.890648	-43.697433	-32.6305	-42.209743	-41.593254	-21.856907	-38.303116	-43.01518	-38.227783	-47.345657	-41.933365	-39.134296	-39.117546	-38.615738	-31.002586	-43.25234	-44.230526	-47.971222	-44.644493	-39.95302	-48.937195
¸ßË¹°×ÔëÉù´¦Àí (335).mp3	35.82801	30.644215	36.355927	17.12851	10.746827	2.6992095	32.110683	39.859924	24.992111	27.536465	32.546158	29.739166	25.808277	18.014208	27.48262	35.10774	48.01187	65.212006	36.320694	35.489746	42.107254	38.5506	39.50325	49.80091	24.306564	29.75587	31.380398	13.749765	10.327326	11.058685	43.927025	49.440536	50.155777	27.58731	24.659409	22.882252	39.404114	37.766678	38.77627	34.573406	25.89565	25.722775	54.227554	45.29013	34.369717	36.749603	40.56066	28.475838	59.372894
¸ßË¹°×ÔëÉù´¦Àí (336).mp3	16.345638	15.751284	26.060184	14.720096	9.734005	17.33331	28.037266	4.053442	-4.930791	35.964165	39.31569	36.324554	28.178177	30.463148	21.501766	6.0298085	8.027542	14.691925	-31.534271	-36.52504	-19.908714	20.13057	24.669289	25.002434	19.969542	14.841881	16.748535	8.296432	3.6349318	8.48306	-3.3215392	-1.9530295	-1.9859459	18.703938	10.987294	13.54838	25.630331	35.42206	18.136868	-10.754734	-17.43306	-0.5199225	34.509384	32.73334	32.197834	11.099974	6.20789	9.444844	26.39414
¸ßË¹°×ÔëÉù´¦Àí (337).mp3	6.9880238	2.741424	13.799979	15.036024	13.21497	16.622028	5.0753117	6.7905903	-5.4056597	24.485573	17.276363	6.722456	5.26902	7.131526	1.3054178	7.379455	7.721077	8.340139	28.401438	31.64737	35.903473	37.972572	33.81388	27.479408	30.519253	20.130524	13.002019	25.812454	28.009586	28.670433	36.076923	32.57248	23.903328	2.2787805	-6.08947	-3.3749206	16.561977	6.8013897	5.6705885	11.780608	-0.35321712	-2.7856584	-6.8705797	3.079735	10.6160755	6.004099	-2.2973254	-0.42064875	-2.348379
¸ßË¹°×ÔëÉù´¦Àí (338).mp3	44.832977	49.76719	51.417984	34.280205	41.765	37.2035	30.426392	42.486916	47.34761	38.061646	39.0224	37.629078	38.399433	40.500175	35.912655	42.07036	45.49435	48.96618	41.532135	42.79918	38.33609	40.954758	42.400826	34.944336	29.188303	39.092552	40.08917	37.530373	45.760704	52.562862	40.46718	37.320892	35.99356	38.39419	39.907356	44.42695	46.315804	42.737896	39.287506	41.66323	36.040268	28.825928	39.85342	36.569843	36.712463	35.754356	42.367023	37.237564	39.200226
¸ßË¹°×ÔëÉù´¦Àí (339).mp3	-3.8562508	-4.678759	4.136009	-10.167898	-16.72889	-9.552803	-21.241901	-32.24328	-36.68286	-3.763663	-3.7250175	-2.0121636	-5.4989605	-6.262581	2.926597	9.218706	5.0326786	2.4931948	-2.859544	-7.0621586	-5.288951	8.582846	5.39783	0.84692794	-6.747239	-6.4853	1.5404047	41.939137	39.33012	30.883213	-20.650564	-24.55271	-21.075632	1.3742611	-4.1958227	-7.942905	12.661377	8.667365	10.264192	12.940979	12.658234	16.274853	11.000735	2.1361248	0.3432591	5.8794336	0.44601396	-7.604206	-2.8871393
¸ßË¹°×ÔëÉù´¦Àí (340).mp3	-49.832825	-51.705338	-45.020454	0.44499367	-1.6375198	-6.8886156	-43.19158	-36.36393	-37.10408	-56.88932	-54.745514	-48.898148	16.525665	7.887676	-2.179399	-32.788193	-43.14962	-50.331913	-25.795364	-17.861242	-11.757429	-31.69008	-36.422047	-43.878975	-33.30323	-36.1085	-41.268593	4.261971	1.2491784	-2.6220934	-34.609055	-43.692352	-43.98981	-70.12435	-69.48578	-69.35312	23.938927	26.007313	25.633085	13.322135	-2.278593	-32.724327	22.190853	30.136974	21.771732	-31.529411	-31.077301	-27.462708	-51.43405
¸ßË¹°×ÔëÉù´¦Àí (341).mp3	-0.9028162	0.20678064	8.754404	15.991785	15.353846	19.285595	40.67632	32.421593	33.83232	22.613047	16.479574	4.282135	23.33307	24.478294	15.030693	31.456326	27.470257	31.818827	27.663359	24.946365	18.108814	21.025093	27.000622	24.098757	21.61319	28.13058	33.76675	37.90827	39.849045	38.58901	25.805775	32.52057	24.049294	23.933578	34.39952	32.884094	28.644238	36.751274	29.76324	21.17516	26.172527	20.424805	20.036764	31.17886	49.851906	30.569408	30.179085	20.81585	27.698769
¸ßË¹°×ÔëÉù´¦Àí (342).mp3	34.6868	31.633694	30.346863	22.265446	28.412804	30.753593	8.476276	10.035118	15.3978	17.666756	19.27282	24.25455	27.261826	28.258125	27.14362	22.429245	21.329	23.86079	19.496845	22.105572	22.16541	17.23281	10.585506	12.6483	5.924117	0.29311728	-0.27642187	37.99163	35.99935	28.922329	17.46357	16.970257	19.259853	22.922318	20.826126	23.125328	20.66578	22.16747	27.710209	11.880678	7.585472	12.430412	30.801504	29.012062	32.840603	24.011848	15.774866	18.337029	18.74418
¸ßË¹°×ÔëÉù´¦Àí (343).mp3	23.943008	23.24488	22.189316	19.402803	34.32186	33.151966	9.223728	12.860245	15.7764225	25.585697	18.948555	12.210876	29.485746	20.259487	24.347572	14.978392	17.153301	21.55152	14.053119	14.925848	14.189297	23.43861	26.896706	29.817745	1.7062205	0.7468176	4.986547	23.279701	19.487839	15.824866	31.738358	39.63515	39.543846	15.746906	10.201513	6.460415	4.2484875	11.639126	34.156303	32.432434	33.13455	29.94548	-4.3802586	-7.256504	-3.4664981	-22.081951	-21.09225	-2.9840226	15.971127
¸ßË¹°×ÔëÉù´¦Àí (344).mp3	32.987865	34.64435	34.01242	-3.3924017	-11.104463	1.8394648	-11.8069725	-10.557594	-5.3905907	40.445213	43.461	42.11139	13.4905205	18.78817	25.214928	36.60334	32.229958	31.279938	16.576963	20.471804	29.84931	50.86406	49.015915	34.651993	34.144344	-11.234795	-34.234947	-44.625244	-42.10524	-34.832657	3.4394188	6.281189	15.51993	39.773888	53.256435	69.533066	35.280216	47.813194	47.597206	11.610687	11.579422	12.539469	19.954927	19.15699	20.054401	19.616842	24.435492	33.11679	21.716919
¸ßË¹°×ÔëÉù´¦Àí (345).mp3	53.30976	47.553543	35.686207	23.742699	23.313194	26.933075	7.634589	3.9578207	6.592827	15.579919	7.4397125	14.815836	-34.759632	-42.186943	-38.716064	-12.130413	-24.654186	-30.550686	-38.69496	-38.796654	-28.362343	-33.012672	-30.799505	-21.759008	-25.826126	-36.849552	-32.394775	-19.701492	-27.735947	-31.132244	-35.461105	-35.821304	-33.736885	-19.1143	-32.60531	-32.63884	-36.530643	-29.764431	-14.135819	-9.687822	-24.472628	-23.730644	-6.766095	-20.408226	-25.108383	-29.394154	-35.156204	-30.723278	-12.61521
¸ßË¹°×ÔëÉù´¦Àí (346).mp3	-23.347252	-26.827534	-23.071861	6.376302	-1.7509565	6.525541	-17.478563	-20.019102	-18.501808	1.7191502	-0.58365375	11.933199	-11.102837	-15.798257	-7.8930798	-19.430447	-26.877945	-21.774956	-13.301357	-20.868858	-18.135773	-21.129131	-26.97741	-25.084896	2.2173972	-1.7164805	-0.49585935	-6.0189724	-10.295505	-5.9945393	-43.88278	-43.310722	-27.492027	-28.614664	-32.73893	-23.086926	-22.285206	-30.919674	-20.863003	-4.1061163	-13.628885	-2.7684727	-6.939329	10.384232	22.529108	-27.89605	-34.626213	-27.074402	-31.203678
¸ßË¹°×ÔëÉù´¦Àí (347).mp3	47.38611	47.63469	42.957138	38.681553	43.66503	34.218025	49.030556	40.764736	33.52872	47.26411	46.103363	40.58445	28.84306	39.36566	41.172546	39.03656	35.74154	39.591568	27.407875	32.436604	25.836945	14.456701	15.83051	17.77232	42.807144	35.28801	33.35785	22.05413	25.782707	29.709011	41.776627	46.17029	50.17784	29.51204	27.078499	23.37862	28.528107	44.61785	51.643917	-33.309196	-34.149475	-26.159193	20.354675	19.79345	21.948223	30.414078	35.92844	33.59062	2.7987547
¸ßË¹°×ÔëÉù´¦Àí (348).mp3	45.95809	40.700623	39.473072	21.846169	17.332432	22.117868	26.403187	28.892086	29.459541	16.754114	19.116785	21.501352	-9.2509	-6.164483	4.407096	24.428768	32.121586	28.168636	18.815948	25.49183	21.382269	20.539505	27.66045	22.32019	16.2738	8.727374	1.7521	7.5682573	6.780264	9.683304	23.890636	20.378466	23.305412	39.647713	44.96442	47.406975	-18.395674	-25.807674	-26.458698	2.6206708	-0.41205633	4.826148	22.45407	23.837357	30.048862	15.880823	18.02843	20.325554	11.265564
¸ßË¹°×ÔëÉù´¦Àí (349).mp3	-46.639156	-48.792507	-44.314857	10.680401	4.9638376	8.105417	11.641785	4.246059	4.3373675	9.631338	0.9173493	7.320653	-64.88889	-61.391052	-51.58998	-6.665662	-19.058235	-12.074369	17.785892	2.0208433	3.5808115	-27.485573	-34.23755	-34.27754	4.7165327	1.0582669	-6.075253	1.934627	1.1399478	12.042195	12.176743	-5.142726	-3.784011	-63.234764	-67.42113	-60.31558	-12.670907	-20.52641	-11.782132	2.2140346	-18.45717	-25.506706	1.8531748	-0.42794383	6.208149	-30.011719	-30.89223	-28.432407	-32.892532
¸ßË¹°×ÔëÉù´¦Àí (350).mp3	25.772413	22.878532	22.284758	-4.5275483	-16.761856	-19.802967	19.031681	16.501957	8.540464	44.30198	21.733074	9.539087	-1.6021304	-0.4480766	2.2533295	-9.427792	-1.2348063	11.248627	3.3404775	5.6795073	2.2891102	-7.7671356	-11.196726	-12.711828	6.230447	0.9396996	3.756329	10.661291	4.112878	2.8636062	17.666597	8.906403	3.6541095	-12.404396	-10.014708	-6.989938	34.589993	39.607307	45.09899	6.8261566	10.702015	21.795078	15.526093	11.395042	13.759682	13.8223095	4.2934427	1.322475	-16.536755
¸ßË¹°×ÔëÉù´¦Àí (351).mp3	16.386036	16.51309	16.719284	19.801579	13.781685	13.864762	18.83802	17.398895	15.367626	17.248398	8.849218	-2.5546072	4.108535	1.6687124	8.507374	18.858791	22.52897	26.689793	26.308376	17.150421	20.786167	31.277546	22.58867	23.176678	16.678478	14.74359	8.792496	8.311286	9.349046	6.036845	11.776025	4.331068	1.4958825	7.709005	5.5880394	8.471898	11.61997	9.97595	16.041222	5.673271	11.647785	19.025167	17.432444	15.877483	18.564247	13.877954	19.739109	13.206079	15.546343
¸ßË¹°×ÔëÉù´¦Àí (352).mp3	-21.293495	-23.454342	-16.84776	-9.883898	-15.347071	-25.048512	-26.221952	-20.912945	-13.481905	-22.626694	-16.84705	-16.150867	-16.908585	-19.195366	-18.816986	-15.613245	-19.444832	-19.683445	-3.1109488	-4.163719	-6.879195	-6.856202	-7.206215	-7.6335797	-28.906967	-28.042286	-29.091326	-15.122871	-3.0349512	9.325356	-11.762726	-12.313566	-20.835924	-27.159557	-16.868298	-18.536242	-18.955849	-12.205884	-11.557165	-17.366106	-19.104923	-31.461279	-25.916237	-26.41983	-41.205498	-28.094112	-18.775238	-24.277756	-24.567156
¸ßË¹°×ÔëÉù´¦Àí (353).mp3	18.315586	22.670193	18.33714	22.715984	29.768045	22.007076	-4.967124	-6.79995	-5.738496	15.781863	25.505531	26.254698	-1.9153683	5.5314407	15.810455	5.246685	2.5809937	7.027737	-27.058285	-23.724463	-15.23086	-20.787926	-35.342552	-34.878876	17.708786	15.310888	15.682032	-7.5852337	5.5900426	3.40133	-17.408287	-13.727899	-15.5252695	27.7104	42.721542	40.540268	0.70464635	5.31133	2.335945	23.993504	30.144466	28.401821	10.992659	11.367762	18.263065	-5.193673	-1.1316382	-2.7321138	12.039087
¸ßË¹°×ÔëÉù´¦Àí (354).mp3	-28.622555	-31.041475	-32.21622	-25.893425	-29.333998	-24.491875	35.56436	2.7314482	-27.68728	14.150492	13.788083	22.56651	-5.5767574	9.008718	23.618822	18.790218	28.64569	26.179394	-17.62046	-22.76301	-27.928356	-47.873272	-41.845657	-34.930305	-41.668118	-36.574398	-36.75676	-39.235134	-37.46428	-29.641087	-3.193934	-8.828109	-15.2145815	-0.36440346	-7.6472373	-14.441269	-13.629814	-10.37095	-5.4672923	-31.49183	-35.64417	-33.516434	-52.07396	-49.352943	-41.380928	-39.326218	-38.56326	-43.66711	-36.964226
¸ßË¹°×ÔëÉù´¦Àí (355).mp3	-9.673483	-9.12142	-12.4387245	-21.52638	-18.112085	-16.19625	-20.126966	-14.502348	-10.012094	-0.87477565	-3.6885455	-11.390034	36.85698	39.443787	39.492355	13.0775175	13.905472	15.075327	10.41844	13.77542	11.0407	9.803438	9.119654	7.6343703	-4.406587	1.788415	-0.7585839	-4.3628173	4.1647544	8.403196	-1.8868009	-0.57560664	-2.5024552	-3.5559587	-1.5079479	-2.9764109	5.0947647	1.1251204	-4.52234	0.53040326	-3.0606341	-1.496115	-12.302002	-7.208967	-2.507932	-9.398326	-9.498698	-9.359005	-19.439827
¸ßË¹°×ÔëÉù´¦Àí (356).mp3	-9.134868	-18.205967	-25.72947	48.62766	46.9408	39.478077	-25.37318	-38.89675	-44.29042	33.439034	32.213413	23.09459	-12.051594	-10.846306	-4.013631	44.95147	37.933025	27.815916	-21.012136	-50.88623	-50.487755	-44.580288	-35.214863	14.182002	-4.699128	-6.557204	-7.7090397	-5.645851	-8.93232	-6.8690906	20.290432	14.570883	12.298197	6.2040987	1.8369746	3.6623704	17.150414	13.686958	12.776833	-9.9265175	-8.264373	-1.6693467	-8.823462	5.1924295	12.57096	11.670661	0.58451414	-5.0169535	6.6671934
¸ßË¹°×ÔëÉù´¦Àí (357).mp3	9.580271	7.6684136	12.272604	12.18356	3.8163767	4.045296	5.3460054	-5.376629	-8.233828	-7.640667	-4.497213	2.8441465	-11.261759	-8.636611	0.17348742	0.4835541	-8.111072	-5.997258	11.004295	11.899221	17.207745	12.715084	13.237452	19.944538	-3.4932313	-0.3459401	3.8124213	13.277796	3.931775	9.433066	21.03148	7.5214133	8.268805	15.082954	6.0070605	7.6025925	23.299952	24.662292	22.635612	2.0025594	-3.1495976	-3.5478497	5.1538897	2.012603	7.812478	2.3062437	2.3243442	3.503889	16.25559
¸ßË¹°×ÔëÉù´¦Àí (358).mp3	-26.177689	-36.076027	-42.293934	-35.814915	-32.852783	-14.707848	15.439698	10.421007	16.129566	-49.069393	-51.119278	-47.375988	-4.2353153	-21.68732	-23.153496	-44.184254	-48.848465	-43.156963	15.930537	14.816416	19.792742	2.2452078	-15.102552	-13.287178	6.986909	-0.988312	3.6412568	-19.493557	-12.576134	-5.410615	19.06446	7.364973	-11.351589	16.985298	19.692608	22.062714	-20.756413	-20.693712	-17.471825	16.284708	9.415497	6.3639584	32.633064	19.446146	16.550205	-34.52948	-22.438244	4.481059	-2.921382
¸ßË¹°×ÔëÉù´¦Àí (359).mp3	22.83273	24.324776	22.3514	28.583164	27.375517	21.176638	27.445595	34.998123	27.75998	11.109394	12.744619	12.620669	31.640644	39.851883	31.362804	20.889702	23.400784	16.94471	-36.058365	-37.421097	-37.532745	15.389702	19.105522	15.662377	15.311518	15.72457	18.964897	-24.270103	-16.715488	-3.8333516	17.68739	25.614212	16.138994	-41.076874	-44.158207	-42.339294	10.927601	12.546425	10.434682	-6.673302	0.003369987	12.100583	28.181637	20.30267	16.466812	39.14346	31.135786	20.636549	20.777367
¸ßË¹°×ÔëÉù´¦Àí (360).mp3	4.8256927	-5.1004205	-3.0241394	-5.5723305	-15.649765	-15.316412	7.742795	5.135679	4.284993	-7.8809595	-12.634464	-2.8170395	18.132008	14.101406	11.335714	-11.391078	-19.371674	-20.58078	15.745653	8.567062	7.307723	-2.2051077	-5.1434355	0.7083752	7.8827553	4.641776	-0.06945145	-3.6224692	-8.689682	-13.937239	6.5629787	11.590413	20.615263	-10.942877	-9.801988	-7.1478376	-3.748712	-6.6472235	-6.3959312	-17.70817	-14.553396	-11.871395	26.507435	19.791237	1.4367279	-4.050153	-3.321191	2.1120582	4.9500656
¸ßË¹°×ÔëÉù´¦Àí (361).mp3	16.532225	17.27029	16.986778	23.393694	27.941952	30.960323	3.719791	2.140728	5.837264	-1.2115073	-1.9174185	-5.12671	-27.029633	-30.038525	-30.227848	1.5628997	-0.8156644	4.648776	9.509218	8.521636	8.356383	20.159313	22.345062	24.448387	32.48837	32.969917	31.22277	23.144503	25.926094	29.099613	5.842995	8.642378	23.464508	17.61498	15.413624	22.109356	17.183212	17.43536	16.180866	29.82666	28.365051	24.15795	36.495613	33.67627	35.404327	39.521667	40.479256	35.965675	23.246067
¸ßË¹°×ÔëÉù´¦Àí (362).mp3	-6.0651426	-6.083122	-3.8525286	-29.71357	-46.726177	-32.650856	-0.9442698	-4.6180477	-2.8744981	15.717413	15.052394	17.177505	-8.326289	-9.300451	-9.629663	-29.107578	-14.073722	1.5394615	8.553303	1.9366355	10.891226	-14.535862	-37.277363	-50.276794	-1.9757347	-11.1676655	2.8659039	3.914146	-5.1441708	-0.9757381	21.011608	27.559402	28.466492	-24.275663	-22.70935	-15.984197	-6.8279924	-6.311652	4.622089	23.279406	20.647697	22.378296	-28.641338	-34.01631	-13.8710785	-34.861717	-34.268127	-18.71241	-3.5434015
¸ßË¹°×ÔëÉù´¦Àí (363).mp3	23.158752	29.027407	26.105865	34.568283	42.3563	35.478867	37.382397	41.184036	26.840298	2.8621526	5.7548456	-0.29574382	39.71138	30.967686	28.982706	30.819838	31.749022	29.736061	-6.414193	-5.1056633	-1.6374696	11.282745	7.384857	16.354603	-5.5985613	10.662089	18.033216	-8.682774	-14.940029	-9.390402	28.792904	25.134912	22.429394	15.606067	19.514946	14.169945	50.41183	52.64981	47.65057	13.591294	21.147316	25.5791	24.335321	36.234245	52.708336	22.608532	28.416092	23.957132	19.100983
¸ßË¹°×ÔëÉù´¦Àí (364).mp3	7.242903	23.57731	32.39495	11.517398	11.164848	13.509848	25.113834	17.078522	21.182114	18.254843	20.550804	20.45256	23.938934	44.95691	37.98717	21.17434	26.177279	18.238743	27.741673	20.367672	17.454153	18.586128	30.94457	26.771137	34.27374	39.485664	32.280216	29.926403	21.376133	18.019882	35.792732	29.778173	15.583124	16.515764	29.964216	34.24147	64.5753	46.67385	20.234396	0.6520154	6.990344	7.6269584	-9.0069685	3.7612185	9.151464	-7.797157	-6.091558	0.70427567	-4.6719494
¸ßË¹°×ÔëÉù´¦Àí (365).mp3	15.885527	14.672377	18.322514	-36.75939	-44.442833	-49.151962	-26.152546	10.622515	20.163952	-26.983255	-24.027714	-29.195248	-21.264606	-22.1902	-15.5171795	9.55056	21.680946	28.381544	30.572674	31.335743	27.906246	6.9183264	1.8066314	8.650118	26.88339	27.713543	18.448536	-1.0593612	-1.0045224	3.0661044	12.136108	-5.1358933	-35.028904	-17.07465	-19.377983	-19.054787	-10.670305	-11.986439	-10.048265	26.017937	23.471474	25.00423	46.909904	51.075836	52.188904	23.421202	30.544025	41.608498	43.418175
¸ßË¹°×ÔëÉù´¦Àí (366).mp3	26.98013	26.496466	28.531898	30.372139	26.931774	24.903778	34.610832	22.171406	20.762379	19.730251	10.60427	11.451454	8.227361	1.1313145	0.519852	32.625366	35.24472	29.03766	43.31942	42.423714	38.69043	31.40694	42.853203	51.319904	38.96718	46.36016	47.96318	42.750614	44.324318	45.04773	36.347183	37.00289	39.77254	23.673515	25.530346	35.587875	24.511715	20.202084	26.712269	12.8565235	14.724097	17.711344	18.919588	16.937931	18.581747	19.82925	19.527218	23.86669	20.204657
¸ßË¹°×ÔëÉù´¦Àí (367).mp3	12.991767	6.816434	8.861061	35.993378	33.47915	25.41172	15.174321	16.526266	17.456795	10.309179	9.617313	18.179567	8.254988	9.562992	19.579803	5.7835007	-17.457066	-29.532803	22.621384	34.74375	53.698322	26.929792	36.22254	20.892405	32.24258	40.740242	34.3668	24.607733	38.327232	59.75654	15.221659	14.932405	10.176815	0.36116976	-8.836121	-1.6744335	-3.2420328	-19.987766	-19.223248	22.069435	22.537636	19.408123	26.02324	33.89061	36.454475	30.137556	37.695763	26.583866	32.898663
¸ßË¹°×ÔëÉù´¦Àí (368).mp3	-15.070913	-5.1563663	8.139688	-16.115894	-11.513317	0.6687294	-16.413776	-20.646725	-22.111588	-13.355139	-16.136698	-17.520025	-10.244655	-12.612466	-9.317568	-25.034111	-23.77494	-19.943989	-24.212835	-26.825932	-27.21352	-21.516396	-24.15595	-21.350868	-30.06534	-28.036072	-22.829712	-25.671661	-29.153885	-37.266125	-26.141088	-27.450575	-27.506884	-28.210705	-28.730785	-33.32386	-12.019585	-23.509886	-25.967196	15.16493	12.571177	11.464302	-9.429062	-3.796671	9.970171	-22.446945	-10.845566	6.059316	-12.245758
¸ßË¹°×ÔëÉù´¦Àí (369).mp3	9.2138405	11.637281	12.297762	20.377804	6.7100153	-9.574097	17.673637	26.952572	33.840637	8.735636	9.427977	8.947676	13.231596	11.55028	6.3932285	13.99814	16.426449	18.707031	8.976606	10.106858	6.685158	3.1367111	-0.51015836	5.3673825	12.869955	-2.0604813	-6.75307	26.659622	21.945139	16.52676	-0.94706845	3.1162586	12.732355	48.900246	34.552055	14.696085	43.41138	41.60739	23.055622	38.36644	39.803497	30.254395	-22.596085	-25.389622	-14.354092	59.598373	56.706635	50.998642	37.205265
¸ßË¹°×ÔëÉù´¦Àí (370).mp3	11.937689	10.61838	15.486816	17.425549	12.8231	13.337915	-2.9700854	-2.2931604	1.2090259	1.018442	1.9766831	5.586902	11.919683	1.8149049	3.7149217	-8.261069	-8.033859	-3.891223	-5.1198587	-3.2835164	-3.9709048	13.910485	9.904327	13.6362705	1.9218076	-3.1800642	-10.3202	14.648433	7.6711802	7.3441925	20.16198	20.321695	20.091862	0.06343014	-3.3034616	-4.108481	10.938237	7.7229705	8.9433975	18.04235	20.950806	27.550411	-7.1346397	-8.325247	-6.431985	25.003567	15.262131	13.934761	17.186905
¸ßË¹°×ÔëÉù´¦Àí (371).mp3	-44.998314	-32.48785	-8.874105	19.748018	-18.062061	-24.112959	13.458672	21.885181	32.099094	31.53698	44.30935	48.908234	41.261814	46.60395	31.58413	21.414593	23.58989	33.277412	33.584297	10.80167	4.5432577	21.435398	22.858868	22.219406	40.2573	37.90961	36.1725	4.979183	-7.6524796	0.43656087	6.127486	7.5122414	13.162729	0.65757257	-12.466156	0.60032845	3.0043821	-23.374205	-29.370583	26.68337	42.757935	49.207382	-9.835493	-11.370905	-5.042712	10.099287	6.448441	28.275948	-8.993409
¸ßË¹°×ÔëÉù´¦Àí (372).mp3	50.294983	51.90091	58.915062	54.2755	50.390446	47.828228	65.01596	56.152367	40.145493	58.32118	54.15032	50.270756	28.404507	50.864765	53.190437	31.595423	54.053253	55.483658	28.352175	46.160706	52.61075	57.77419	60.391514	57.59843	32.092056	53.20768	61.48657	71.242874	61.348877	37.043583	64.07264	62.9807	71.265144	73.26732	66.33275	62.86889	40.424324	51.43965	60.835453	39.95144	46.597153	47.549053	54.238174	46.389492	30.018541	52.18116	57.067017	51.333763	30.863907
¸ßË¹°×ÔëÉù´¦Àí (373).mp3	51.350838	51.386475	34.605408	47.471214	63.431847	54.899544	-2.074907	6.1707525	-5.7766085	23.54868	34.205673	27.041796	28.070915	28.205845	26.017319	35.47426	44.157192	54.849274	55.759956	51.167175	49.70426	31.7464	43.50042	36.129066	43.286835	52.65663	31.904057	48.986893	47.23889	45.324806	53.882942	50.320957	42.833355	41.097992	41.696785	42.914894	30.522324	31.025627	26.711613	35.15858	49.006256	52.79075	-1.7034642	5.757527	10.625338	42.91758	55.51567	56.717865	63.263206
¸ßË¹°×ÔëÉù´¦Àí (374).mp3	-23.332756	-22.343468	-20.618471	-4.5792923	-9.350304	-3.694816	-10.456163	-6.366723	9.924466	-9.46139	-29.00859	-33.855583	-10.915739	-24.363909	-4.0903535	-10.252497	-16.09187	-23.906963	-3.0086324	-4.8731084	-3.9370706	-9.047663	-16.484652	-5.1770945	-32.015736	-34.193214	-32.704865	-37.322483	-44.056908	-36.762947	-36.9758	-44.42437	-42.383648	-45.27361	-44.182556	-43.240585	-23.720922	-20.150448	-11.237483	-44.84324	-53.557972	-54.061817	-30.79427	-30.491096	-24.273268	-47.02336	-58.01345	-65.76324	-1.0160382
¸ßË¹°×ÔëÉù´¦Àí (375).mp3	63.567398	69.23736	56.296577	16.387697	16.257378	29.885443	24.56736	36.75451	44.019157	22.263817	2.3745627	-1.8718526	31.236061	30.011398	31.868935	8.714006	-16.709473	-26.288815	15.968358	23.186283	26.013912	26.761204	2.9170134	-6.731505	20.92087	28.341393	29.542618	32.32914	28.728802	27.7647	9.077292	11.712486	17.4458	30.747898	29.808418	27.612316	23.208073	35.119713	46.76114	23.489872	20.160282	22.687584	28.724003	31.342007	37.296333	36.697052	44.15087	39.618935	17.30156
¸ßË¹°×ÔëÉù´¦Àí (376).mp3	-44.980774	-40.947998	-27.134735	27.200424	25.06702	25.93869	47.618954	50.02175	52.995026	24.486076	34.120087	29.693636	38.865704	30.05425	18.472027	41.449547	36.096413	27.990818	45.72255	38.355995	30.315384	31.833818	22.491953	19.35553	-37.68676	-35.53613	-21.066345	45.320755	25.449646	21.120903	17.130852	13.587246	14.011475	16.89628	15.244627	15.2756	21.997952	28.017103	22.377184	26.770039	34.058468	47.84655	41.92205	37.814774	23.881615	5.599086	-9.268743	-4.8471766	2.4516609
¸ßË¹°×ÔëÉù´¦Àí (377).mp3	3.8504176	-10.057938	-20.6011	12.708611	5.684619	9.358707	14.014467	17.285194	21.666378	-4.5558214	0.2527002	5.1738443	16.304745	24.300701	24.024532	24.627865	29.514225	29.437542	39.16362	48.085846	49.41122	15.517052	18.1035	18.048027	-1.2150551	15.4059515	24.732746	22.021782	20.287779	22.340092	-13.55838	-21.967745	-13.25149	-42.371716	-41.39694	-34.499626	26.450537	26.146122	17.847475	24.97601	25.087475	25.225084	11.96789	10.3883	7.1442013	23.071404	22.88375	18.504189	21.560413
¸ßË¹°×ÔëÉù´¦Àí (378).mp3	-15.187825	-11.520876	-9.033854	-20.308834	-16.722498	-12.292429	-9.912576	-8.017588	-4.9150224	-26.39938	-27.943085	-22.08968	-19.74495	-21.59036	-26.330452	-19.196995	-24.80384	-27.202154	-22.251682	-19.545998	-16.831211	-19.836594	-20.898994	-17.072289	-26.051659	-27.295784	-22.111439	-22.838005	-20.278679	-19.319399	-13.845594	-17.081758	-19.913706	-32.549065	-25.020073	-31.581928	-28.247833	-30.367907	-34.689766	-22.149963	-14.675532	-7.1222334	-15.814928	-24.311623	-32.391853	-18.982857	-14.266374	-5.547083	-36.25981
¸ßË¹°×ÔëÉù´¦Àí (379).mp3	15.416733	15.035231	21.220436	41.99816	38.418415	34.52679	17.570438	12.930588	21.727472	-5.666193	0.108646244	-2.6529655	6.534763	-0.8233807	-3.7257302	7.7046175	3.83982	-1.2535722	5.930526	4.6515474	-4.1572356	11.928482	9.730277	9.268238	-19.48341	-14.444626	-2.2212164	-2.53441	3.064734	10.771105	1.507169	6.460246	6.518777	12.422152	7.7331038	8.416194	9.79163	11.121775	3.576461	14.710363	7.9686265	6.099951	-1.8491788	-1.8884426	-4.3484716	13.145018	4.4074154	3.2131312	6.6763353
¸ßË¹°×ÔëÉù´¦Àí (380).mp3	-19.870975	-20.342976	-16.807522	5.39542	-2.8019285	2.790875	15.13175	17.374537	22.746979	7.7358437	9.243716	9.770124	-2.2378516	2.3884065	-2.1806135	-6.18542	-5.3569365	-6.1904736	7.4077206	8.340815	9.232837	28.189442	25.214787	14.726236	-23.025429	-23.57397	-19.007875	-2.2379355	-4.0541306	4.116056	-26.66315	-26.038132	-8.130088	10.67053	12.34153	10.999012	-24.658325	-23.831207	-23.937233	-16.448359	-9.089513	-2.9739237	-28.599628	-31.100887	-24.629007	30.136864	25.386147	26.862675	31.43351
¸ßË¹°×ÔëÉù´¦Àí (381).mp3	3.4700847	3.8088572	8.681084	16.216717	11.877193	8.288005	21.036425	14.821793	14.940481	7.2401276	10.488001	12.244361	4.0042195	2.2620199	5.296617	5.8178015	2.2138557	3.228384	7.6949706	14.739005	16.641886	2.4437184	2.642994	1.7362369	-1.5528059	2.7349272	-4.45814	7.350255	9.961707	9.030653	-3.791016	-5.4713974	-9.929618	-19.361237	-11.1299095	-4.969802	-16.052135	-7.789455	-9.421995	-7.444463	-12.069437	-0.91975254	-8.063315	-7.8888965	-5.555601	-6.5460634	-11.532909	-17.901855	-5.82848
¸ßË¹°×ÔëÉù´¦Àí (382).mp3	50.033222	61.478027	54.989166	42.222443	54.263664	42.8749	44.80449	48.60296	50.70774	34.17231	48.23822	37.25938	40.186577	38.928673	30.628763	34.581657	45.385056	42.134876	48.61776	61.74093	67.200134	35.646393	38.178177	44.1104	38.57643	45.851265	35.754513	40.596695	47.03524	44.289787	51.78983	48.55394	58.30587	47.332413	47.7955	51.53417	44.403847	41.42791	37.891754	51.298004	52.53061	37.85166	50.935966	45.945248	40.08145	51.000854	58.024998	40.029755	24.268051
¸ßË¹°×ÔëÉù´¦Àí (383).mp3	37.671738	48.490116	48.28347	63.359543	66.48863	60.523735	56.2955	49.392723	36.346004	48.456787	42.623383	36.905617	61.197876	53.576378	48.987663	38.12312	37.246643	35.73536	31.994884	46.23886	47.401787	36.3219	43.30329	41.30811	46.76406	41.70536	43.23855	34.406742	31.566177	41.620514	29.000938	21.264307	22.260658	46.63188	52.455196	68.133865	57.059948	63.531624	56.87964	15.927616	34.47855	51.4008	43.35557	56.69632	75.754074	48.441772	42.99341	46.707455	31.678988
¸ßË¹°×ÔëÉù´¦Àí (384).mp3	-45.998512	-41.743202	-24.322746	-31.023716	-34.417793	-39.036816	5.9512315	-2.6518557	-3.0212994	-22.53632	-18.723793	-8.153559	23.03067	37.963593	46.657303	27.720774	32.108154	23.697968	-4.7662554	-9.332983	6.911612	-48.004345	-35.39402	-23.634455	-14.735683	-35.99003	-37.875343	-54.648598	-56.113964	-50.772247	19.593464	9.971621	8.902379	12.101751	15.769803	16.439276	-53.365578	-48.553253	-35.78517	-36.99281	-43.877373	-34.921646	-53.808304	-48.862995	-47.09587	20.470913	15.6444435	15.58416	-11.028516
¸ßË¹°×ÔëÉù´¦Àí (385).mp3	9.987202	13.257283	13.684715	17.868446	19.14755	27.473099	16.395412	21.057972	25.24715	12.811453	14.8133545	22.485355	13.253117	4.624587	-0.36869133	-7.8556995	-1.3395553	2.1656	7.2770596	11.635782	14.434998	4.5939183	9.37475	21.722385	16.624344	11.035545	13.004532	11.847506	8.137509	7.7556844	14.514067	13.545822	17.826843	2.5738041	8.196927	13.422169	19.774328	15.837847	18.942272	7.0317106	1.9499683	-2.7381	2.557894	2.3762774	9.908688	-1.0759244	-1.7657915	6.2304897	3.463988
¸ßË¹°×ÔëÉù´¦Àí (386).mp3	29.668118	41.633343	46.724365	32.731197	49.293358	47.29489	52.592945	44.180042	45.556015	32.238346	22.437853	25.98058	32.717148	26.789366	27.189217	32.38273	38.65103	37.332954	42.620636	40.595886	35.82894	37.006523	34.805603	32.177185	30.497566	29.143295	37.8077	40.860313	35.075645	38.21512	13.173922	10.690784	16.590752	5.0850058	4.0448875	19.242851	56.255688	39.905815	25.834633	23.74503	32.496796	29.738382	26.609446	35.576645	35.18096	29.62159	29.863567	32.057865	25.924751
¸ßË¹°×ÔëÉù´¦Àí (387).mp3	28.891449	42.2686	33.710564	63.14176	65.17883	57.92941	46.60416	58.860554	60.409798	44.43085	47.082108	34.431816	18.590946	24.877434	29.699556	4.783913	5.292082	13.889566	31.773712	44.387066	28.83006	2.0893586	-0.20060861	9.637783	-7.3608904	-5.2475753	2.6674855	23.06668	25.449486	13.201164	32.820873	37.927277	40.275307	42.77162	46.12123	36.631004	22.881487	32.142582	22.685638	23.174046	26.8695	33.251064	26.691746	33.565926	38.21828	24.038624	35.47888	34.745346	28.902025
¸ßË¹°×ÔëÉù´¦Àí (388).mp3	22.065357	23.133253	20.997179	29.227337	31.473515	27.949238	7.6406326	4.407279	1.2067257	37.966797	33.807774	25.04347	7.5076914	9.940308	11.7364025	25.963154	19.410799	16.993126	36.13774	42.14538	26.79597	9.656664	9.773222	13.675158	21.483273	24.68526	23.107256	38.908092	40.452873	31.036995	21.64544	23.125046	22.118214	25.22383	-9.343861	-43.49622	27.907524	28.580456	34.26729	23.29777	22.458344	23.134573	27.924473	38.655975	37.931686	35.33751	37.60565	36.948208	-21.36597
¸ßË¹°×ÔëÉù´¦Àí (389).mp3	-8.398356	-17.477806	-16.994873	-29.482407	-28.280922	-23.968597	32.298958	29.89582	25.766249	18.507004	17.497578	21.390041	64.02165	58.814156	39.897247	16.107857	12.106558	12.05131	-40.50692	-46.85782	-43.20223	23.478355	29.36092	29.084427	-49.93719	-59.531548	-59.09866	-22.52994	-32.17015	-23.695103	25.95942	31.354317	31.8465	-6.113184	-12.40803	-15.3115	0.16572368	-1.8652575	16.840294	-23.657387	-9.272631	-4.5589485	-47.487453	-53.753365	-57.319817	43.782867	44.066418	35.585777	-23.373337
¸ßË¹°×ÔëÉù´¦Àí (390).mp3	2.8875718	-0.908067	0.32997543	15.502176	-1.5913196	-17.277885	9.760937	9.801361	-2.502645	15.17677	23.895918	23.802494	7.737871	6.0853224	16.837196	22.64819	20.73956	26.22938	26.79288	25.186516	20.934696	33.445248	30.104443	20.44553	-4.170435	1.3166696	9.457121	23.960579	26.562532	24.800245	29.519402	25.873402	23.157852	6.285448	1.7793422	5.2122912	-19.148712	-0.32813257	18.373875	15.219709	8.81162	6.21425	16.522243	15.403082	12.049099	17.499432	17.508884	14.496653	-4.3063984
¸ßË¹°×ÔëÉù´¦Àí (391).mp3	-45.885883	-53.46441	-47.325104	-40.91955	-45.43103	-45.190758	-37.878036	-45.595074	-49.863903	-68.264244	-63.381676	-54.786957	-42.73676	-43.638145	-38.907284	-11.258524	-29.015472	-35.565353	-60.51947	-64.1934	-56.554504	-24.732065	-28.90969	-11.971516	-45.113632	-47.443817	-42.165825	-3.6141915	-21.513931	-12.770788	-75.35887	-74.597435	-77.67571	-21.003098	-23.141176	-24.535496	-71.95876	-73.725685	-64.95118	-66.93401	-61.45646	-46.032566	-51.5299	-52.681873	-50.54292	-30.029741	-38.883118	-37.208572	-34.05681
¸ßË¹°×ÔëÉù´¦Àí (392).mp3	-42.22544	-48.666763	-43.99385	-11.662342	-14.211835	-15.651816	-8.884915	-10.878782	-9.381568	-1.5904428	1.546204	-5.96794	-10.83551	-7.2381506	-7.773881	-32.250328	-42.959206	-48.19603	-24.830591	-24.521748	-16.106606	-18.812162	-29.183378	-28.512836	-31.550976	-43.865425	-45.20351	-19.37783	-20.722574	-22.236736	-25.999956	-24.215649	-22.586103	-4.6142044	-13.657089	-14.799088	-18.294727	-17.407219	-4.312235	-33.846725	-45.629444	-48.937775	-44.249165	-43.552628	-39.462097	-41.113075	-44.54914	-44.590305	-52.20768
¸ßË¹°×ÔëÉù´¦Àí (393).mp3	-5.773187	-0.06824559	16.559633	36.202583	43.06377	48.415897	39.72534	38.326355	37.3693	24.892263	31.462433	31.950922	24.924843	37.043938	44.075745	50.224457	50.548283	35.188454	-3.9738822	0.86574167	17.134396	-31.581326	-37.072662	-37.213665	-5.2067466	-13.628732	-2.1061816	-1.2179571	-17.828445	-28.12751	15.68348	9.250732	16.955858	16.904697	19.598938	25.064953	10.741787	16.575832	30.613026	0.28255823	5.832882	31.53349	22.66091	13.177393	4.7911096	-17.277592	-32.444122	-27.777977	36.028275
¸ßË¹°×ÔëÉù´¦Àí (394).mp3	40.95526	48.626617	52.47824	40.516754	33.44583	32.096443	49.893646	35.359238	31.54295	38.696785	46.61304	30.88609	46.615036	40.976776	28.78981	26.732433	38.078094	39.914803	22.500114	31.607033	36.227676	46.25472	47.45115	38.82744	2.9504983	5.602158	14.357966	2.6525877	-12.04583	-14.623443	36.16938	37.95195	43.78283	3.6734717	0.7581373	5.808589	-25.674047	-30.40047	-25.446466	-33.66656	-38.38524	-34.511078	-17.839117	-20.716167	-13.721516	8.452595	13.487646	14.148151	10.035189
¸ßË¹°×ÔëÉù´¦Àí (395).mp3	-11.367322	-12.672341	-8.286453	-4.4258423	-3.3134255	-3.2868617	-9.700329	-9.7109995	-7.329623	-10.900631	-12.876837	-7.584901	-1.0862311	-3.7027125	-4.3428297	-13.06052	-1.7471812	2.8247876	-10.562954	-14.67746	-10.815701	-8.049688	-6.3395047	-6.8638244	-8.519514	-17.919662	-24.034786	-3.7424645	-7.1466346	-6.270659	6.347802	1.0223691	-1.6859056	-8.25554	-8.145181	-2.8624132	6.577427	6.8721714	-0.5935124	0.9096949	3.6041121	7.233817	11.221629	10.225178	7.6580667	-2.0780544	-4.470089	2.6737974	-3.0523949
¸ßË¹°×ÔëÉù´¦Àí (396).mp3	4.3789873	4.9964933	7.564927	7.588792	4.9419537	10.093653	2.717414	0.63842714	3.2357435	-12.770391	-15.67811	-10.387889	14.860733	11.257477	7.8693075	9.727274	5.52977	4.0999966	9.249399	6.9196024	10.302878	6.905646	7.362092	9.555668	4.154785	4.0157576	9.197427	-1.7525588	0.34882578	6.7439213	-3.7601328	-6.773983	3.38445	-1.9768187	-4.1321564	-3.1902623	7.5753813	4.112862	7.1984897	7.399046	5.0568495	5.6375675	2.2354934	1.1644208	6.4233165	13.374268	6.135788	5.5120144	7.530492
¸ßË¹°×ÔëÉù´¦Àí (397).mp3	-24.63335	-25.319118	-15.757229	-4.1882005	3.5407977	20.895786	6.002678	15.905808	31.346619	3.4041276	-5.2597194	-1.2807815	12.957263	8.157856	10.224169	7.5247025	2.8017306	6.279744	12.655682	10.475817	10.192509	-5.240283	-21.210293	-13.734282	0.21892399	3.2635753	7.6994123	24.239996	12.775213	4.407857	6.0299597	-3.826001	7.326168	2.2763343	4.0153575	8.967011	-0.5254357	-13.691996	-19.243052	17.404808	3.4132485	8.053778	-12.838213	-17.765482	-10.362268	-12.410651	-3.5177908	-11.704887	7.278564
¸ßË¹°×ÔëÉù´¦Àí (398).mp3	-9.502344	-11.110105	-3.3231564	15.668699	26.193928	31.129414	11.474578	10.54921	19.723663	21.293339	17.590466	19.369686	16.78857	26.140415	26.021202	9.8425255	5.357446	7.4976263	25.30751	24.832703	34.4122	11.080126	7.426713	11.670245	18.810661	13.672546	10.9071865	21.625263	18.443909	18.593456	14.166153	8.84391	13.99621	3.1606226	1.9685662	8.034187	10.309521	4.552245	-1.7511983	26.768562	23.243809	20.98398	13.761124	16.825172	17.550983	17.728237	27.121426	37.870514	-32.89756
¸ßË¹°×ÔëÉù´¦Àí (399).mp3	33.308937	43.46797	47.216194	6.4406366	24.128977	30.470509	24.911102	37.948925	43.187057	16.17576	32.81318	30.67614	24.840034	36.907032	45.21907	-5.7442265	-0.72939146	12.525497	28.634575	42.079365	49.979736	42.912888	44.245476	35.938248	55.923912	60.314537	60.603954	21.978058	28.759731	45.526695	33.371876	53.2174	54.315086	41.25686	65.04433	84.663536	41.45476	16.360584	10.4178	49.011597	55.43653	61.1957	42.326088	57.095936	57.538544	57.600136	71.58246	65.59046	37.49456
¸ßË¹°×ÔëÉù´¦Àí (400).mp3	12.567417	0.90385056	2.4719853	-30.906483	-45.441673	-45.276703	27.39605	29.398453	24.12078	-34.466766	-27.462418	-13.823828	-31.9282	-34.369823	-31.836832	0.5187489	-13.725611	-4.793277	-61.90133	-68.708885	-70.55618	-2.6854248	-14.218647	-9.345701	1.5897348	-12.577104	-13.505625	-26.358282	-33.621056	-36.22271	4.278501	2.3712752	-7.844208	-57.829773	-54.18953	-49.841232	22.293552	16.174595	14.786945	-70.166824	-75.29352	-68.66444	7.1273966	11.659119	27.041172	-17.038517	-21.479351	-12.801448	-15.317909
¸ßË¹°×ÔëÉù´¦Àí (401).mp3	18.870607	26.621555	31.578356	16.241253	14.173749	20.042969	21.765913	16.749344	13.060774	-11.101899	1.0985229	10.397001	3.6986437	15.066156	14.437766	5.834997	3.4067345	-5.6351223	6.4863586	7.717495	10.400969	7.2514725	15.875466	23.152576	8.268818	3.6861439	6.2643604	-14.883911	-9.685015	-0.69027215	23.823444	21.177063	11.8027725	38.56553	28.762386	28.074759	40.035614	34.037895	26.797121	49.507	44.842728	34.024136	4.769695	7.3400917	18.683584	-1.0061797	17.122046	23.650864	-5.3988304
¸ßË¹°×ÔëÉù´¦Àí (402).mp3	53.621834	48.4592	41.300545	26.081966	24.244825	27.159391	6.374137	8.923872	4.974428	11.820668	11.68676	12.1546135	9.885424	15.203616	15.233979	33.911385	38.06514	25.50203	46.149338	47.27134	45.91969	47.495205	48.95794	42.067398	55.97266	51.60433	41.55733	50.37037	49.746864	43.25329	43.430595	39.178535	32.799118	37.41089	39.54968	43.38055	39.104782	41.027496	41.341743	51.351032	51.26181	49.82547	43.12744	40.883713	32.165173	34.447754	40.129833	39.779327	25.485153
¸ßË¹°×ÔëÉù´¦Àí (403).mp3	7.9903584	5.011606	13.565485	24.025604	30.568802	25.556454	31.413574	39.551994	32.463364	21.854359	31.667711	44.788254	23.921396	12.748415	29.203613	9.952917	-41.444633	-24.968552	20.527702	17.020174	13.099897	-3.748035	-29.415062	-23.369654	-63.049286	-50.52591	-29.693325	2.6105306	-6.97469	-2.8518822	53.93474	41.49254	26.914452	7.721815	4.5009985	27.5393	48.446423	45.646378	38.315254	-23.460018	-23.50074	-17.031244	-7.2856455	-12.496347	-12.554888	-23.767763	-24.208115	-5.760402	-12.49337
¸ßË¹°×ÔëÉù´¦Àí (404).mp3	15.578423	6.2849884	-7.0783005	-35.243927	-12.838171	21.26792	24.735554	17.755228	2.4797359	21.893139	17.166552	25.0998	18.424837	10.685728	11.816568	-21.751545	-29.561192	-32.85125	-24.77058	-35.200127	-39.46582	-30.959785	-19.470577	-24.550678	-46.739456	-44.52961	-46.576313	-23.063871	-21.699657	-17.37368	24.948868	29.94368	23.276754	21.948967	23.311644	15.657279	5.2806196	0.010123611	5.2892	-13.541576	-17.927128	-10.712467	-9.99058	-13.063995	-7.012435	29.654428	25.813622	23.283615	7.383656
¸ßË¹°×ÔëÉù´¦Àí (405).mp3	-5.0552063	-0.32803148	21.23133	23.826332	29.87377	27.590322	-22.689842	-27.64284	-25.518473	29.284275	26.56908	28.413239	-38.437218	-51.455364	-43.237755	-12.2286625	-7.260828	-10.544235	-50.7296	-47.25211	-37.706703	16.279266	13.764935	9.431591	34.77001	25.603016	30.965412	-34.539276	-34.669662	-18.747484	30.219662	31.69079	37.166138	49.846863	45.019043	32.852936	-41.62851	-46.14755	-45.32393	19.583076	20.394108	23.508587	46.85081	40.822384	31.415703	32.709057	32.06665	21.289085	-6.9006634
¸ßË¹°×ÔëÉù´¦Àí (406).mp3	48.519432	57.678185	41.116173	21.19473	28.301195	25.272062	-67.07867	-78.494965	-73.94279	1.2321851	-5.2968464	-5.979863	17.870667	12.76963	16.678612	-14.427828	-16.385515	-0.86223555	4.1404896	-2.9177024	-0.8507085	11.58585	11.547564	18.060383	36.73209	47.155487	29.539234	-26.716244	-24.990742	-9.394112	25.76769	25.466053	27.822655	53.08612	43.564224	29.358404	-27.987385	-26.92899	-16.314846	-27.167992	-21.017998	-3.9909844	30.55613	41.755547	56.68895	42.974255	45.964344	50.794235	5.6290994
¸ßË¹°×ÔëÉù´¦Àí (407).mp3	-27.065895	-43.4729	-55.464405	15.610437	8.071662	-6.213889	-56.59697	-62.541233	-58.460304	7.0289474	18.797735	37.98407	40.642414	45.052147	32.711903	20.392033	19.267365	20.560297	11.671534	2.3663454	4.3672557	14.466007	6.0621357	-3.732133	0.70525837	-3.7829533	-10.593752	-58.441505	-61.963257	-64.73497	-6.729841	-12.332563	-36.703575	-67.73602	-68.86034	-61.76011	-33.564476	-26.191973	-29.116674	-60.1334	-66.63159	-60.37325	-28.610924	-41.035946	-44.839798	-6.110311	-10.540164	-20.118027	-39.45617
¸ßË¹°×ÔëÉù´¦Àí (408).mp3	1.6770718	-1.0465868	3.2005606	12.4000025	18.302334	25.669968	-5.919941	4.322006	9.8789425	4.7701125	3.1432414	8.878084	18.777882	19.551132	16.568794	4.195766	2.4254487	2.8017454	10.3160305	8.605295	14.59788	-1.7570386	-4.537678	-1.6270407	29.07024	21.816835	16.508778	39.267647	29.207125	31.477571	46.327667	40.11346	43.82827	28.615616	27.28717	25.04111	34.810776	28.181606	35.709007	16.527927	23.350712	24.288458	46.87043	44.97448	43.859215	23.109787	19.001656	34.081284	20.90838
¸ßË¹°×ÔëÉù´¦Àí (409).mp3	38.49116	39.016197	33.006126	14.818182	13.426099	17.23254	-43.15536	-33.783348	-37.666046	18.536934	11.886569	12.754002	21.228954	25.28553	23.644974	10.176151	10.827421	19.912268	31.67925	19.05475	12.504751	6.3856835	11.345285	17.399113	-1.6688548	3.145567	15.045748	20.821573	31.578754	26.123283	-34.914616	-38.78797	-30.08921	28.775745	33.980778	45.06054	5.4127054	-6.1129723	-10.345676	33.288887	28.752626	17.20385	9.904041	6.96677	8.287404	-12.542271	-16.560986	-10.311213	16.632072
¸ßË¹°×ÔëÉù´¦Àí (410).mp3	39.139412	58.372074	65.162056	64.02217	61.178467	45.11474	38.697617	50.319866	41.620064	44.40937	51.327316	51.845234	47.54517	54.91097	54.011856	50.65374	54.31128	50.686012	39.436996	50.31551	45.575863	45.53265	51.448456	49.053062	56.280293	52.781616	43.16207	47.693275	54.58867	55.498253	39.203743	48.662323	52.104893	37.48488	46.879997	34.56485	48.187984	50.17697	32.732437	25.465542	41.692932	42.931473	34.319016	44.57995	38.47766	34.610092	48.987694	48.919964	31.520035
¸ßË¹°×ÔëÉù´¦Àí (411).mp3	7.092004	17.98777	15.264452	32.39712	28.693306	31.256088	12.738838	22.974112	15.038594	52.24292	47.2201	49.789444	26.23446	35.52136	36.903767	20.433437	25.400093	28.424286	28.649628	25.215097	21.449661	35.2324	41.436157	29.706135	36.624046	31.894003	22.83335	36.80185	40.58378	44.644997	32.00563	30.357407	24.498695	19.853695	29.969513	30.38026	28.15695	38.951363	33.912346	20.134918	39.607323	50.155296	38.678497	33.651405	18.469471	13.892817	25.92506	25.840502	46.770676
¸ßË¹°×ÔëÉù´¦Àí (412).mp3	28.1571	39.193794	28.583595	39.828636	42.986897	39.858036	38.827675	36.30867	32.097557	38.928864	37.56465	42.482063	39.57747	37.6195	38.25522	34.945183	33.359203	33.16265	33.842697	33.862957	29.442566	25.539589	28.589666	27.612782	23.645092	24.592909	34.293785	21.705416	20.991856	26.371025	30.01483	25.69562	28.006363	30.807182	26.734177	27.820686	27.105774	23.104904	25.668194	23.502533	20.950672	25.555492	23.288857	21.535189	26.523823	21.421215	23.4398	23.501373	22.555592
¸ßË¹°×ÔëÉù´¦Àí (413).mp3	22.061802	17.438635	16.17047	32.879906	31.295078	23.386574	-19.171019	-31.215397	-28.605919	-0.18855023	-12.013059	-11.387362	-21.939068	-28.328682	-22.634851	-0.14881091	-7.8484926	-8.287235	-25.614738	-29.740395	-25.724054	-5.40901	-12.36835	-16.369436	-8.002374	-15.943155	-7.024552	-8.721507	-17.745068	-21.434752	-34.539776	-33.454426	-30.619734	-22.720055	-28.050192	-26.79841	-28.200966	-26.271126	-21.541603	6.88732	-0.3771968	8.249798	3.8904953	-38.868073	-54.24561	-13.49618	-0.3887422	4.7784615	25.379993
¸ßË¹°×ÔëÉù´¦Àí (414).mp3	8.336298	18.553608	17.56138	30.569143	26.318317	20.027374	35.46311	35.138096	17.048815	33.80945	48.314438	56.790092	47.272064	53.054016	40.33747	38.019104	42.89254	35.4543	39.66265	42.83363	35.25895	54.51281	54.469185	36.742035	48.87406	48.21193	44.679718	28.40488	45.230194	49.05948	34.434547	45.018024	36.442734	48.162125	51.72062	45.958244	49.14547	58.72712	47.330753	31.309612	40.79859	19.271814	48.57151	55.447475	52.875587	30.105507	45.86015	45.05667	44.03463
¸ßË¹°×ÔëÉù´¦Àí (415).mp3	9.101118	6.858816	12.010511	3.2289877	-11.452363	-18.096394	20.231365	16.930183	10.981386	8.622648	4.138285	7.905116	22.61647	20.370262	20.697376	16.28431	17.008532	21.595867	22.432497	22.237333	16.184536	5.854307	5.862671	9.173956	20.718266	17.03165	13.619999	16.413902	13.868773	13.734309	21.298569	18.198238	12.050168	28.254292	24.944843	23.410625	6.0586863	-2.7206743	-2.9040666	24.317856	29.211506	25.431774	6.368303	5.4245687	12.3476305	24.215929	12.277415	8.53925	10.102234
¸ßË¹°×ÔëÉù´¦Àí (416).mp3	2.6892166	3.581159	16.681908	17.66037	14.793139	9.782989	28.651836	39.977287	53.613117	-2.6821353	-25.35535	-22.337967	11.6580925	2.432861	6.161124	-33.941635	-40.038784	-30.652596	-0.28358176	-19.380373	-9.453415	23.924286	12.158451	17.726265	8.263331	1.3660814	8.622963	5.43462	-15.2348995	-24.128738	16.090645	17.339382	27.433548	21.92277	12.427268	19.16885	0.8708621	-6.9300084	-11.987923	33.290405	23.073254	30.128815	54.747055	52.00879	50.06594	43.16721	43.914948	36.839333	53.413773
¸ßË¹°×ÔëÉù´¦Àí (417).mp3	33.610798	35.85524	51.359383	47.477577	39.05443	32.932747	34.047142	36.70662	35.44127	51.068295	38.284668	33.424057	40.24478	36.460175	41.2111	44.120224	40.382996	46.803825	28.627605	28.740814	35.6747	44.934223	37.10559	33.511124	30.175312	33.78782	39.409058	39.869366	40.079613	40.484356	32.010597	38.761444	48.500397	51.98517	45.043182	51.751434	40.509933	39.54068	47.380447	36.0316	29.531965	27.987885	41.50489	34.739635	38.4722	35.44786	36.644104	39.04693	45.606884
¸ßË¹°×ÔëÉù´¦Àí (418).mp3	3.1124089	-0.82914966	6.9684925	3.019393	1.1610861	8.15629	12.2510605	12.965386	17.985664	-12.37266	-9.364734	-2.9144194	7.2561016	0.7908781	4.9708195	26.362198	15.317146	17.024887	-0.107948184	-6.4276066	0.3859666	-16.664505	-23.663237	-19.294794	-15.503843	-21.755104	-10.550069	-34.761337	-40.546036	-30.249615	31.014288	29.070206	35.47542	27.574284	20.27958	19.358961	41.707848	31.031973	31.746166	37.256283	28.699905	27.551914	24.040943	16.817812	17.739027	25.859215	17.896309	17.08486	1.1288033
¸ßË¹°×ÔëÉù´¦Àí (419).mp3	34.85309	29.522615	28.285458	51.874905	42.26828	34.094566	-13.210686	-14.23493	-5.9158363	20.847097	24.713745	26.990463	43.824387	43.82737	31.10394	17.28584	17.478905	25.301025	20.327991	17.814445	13.653305	36.10472	33.092506	30.515526	44.435097	33.039955	20.173004	26.84618	32.976715	32.45227	38.309303	36.667908	29.41848	34.56172	32.052345	36.41281	35.707275	28.636162	34.248848	43.98919	44.366314	40.29358	27.41941	16.983284	6.509611	34.45011	36.32917	40.09842	26.920967
¸ßË¹°×ÔëÉù´¦Àí (420).mp3	58.46629	51.58692	34.639427	15.087618	32.879597	34.11686	38.140717	37.916245	41.17682	55.330482	50.25237	45.389908	33.78665	28.566677	25.696423	25.455597	31.172825	41.10063	31.03379	33.54049	34.697876	38.36376	44.80551	38.343018	16.476105	26.69788	22.458988	33.92806	34.045605	26.08233	39.73489	39.740067	38.166275	32.0392	35.48613	35.01377	11.1556	11.855208	12.855185	41.17504	38.496834	47.008812	25.396866	15.411352	22.459991	53.56889	43.16646	34.009666	17.79385
¸ßË¹°×ÔëÉù´¦Àí (421).mp3	23.281765	25.309147	21.03032	17.314112	30.912163	42.34158	20.852505	19.014019	16.197342	12.180994	13.909291	15.539171	27.274008	30.122202	20.944595	22.752525	27.950146	24.551762	24.873318	35.212288	41.736786	33.495728	34.12494	36.122246	16.79977	26.742012	32.074898	39.318703	39.995453	35.5729	27.734612	28.59338	23.331768	9.587311	8.884722	13.174177	29.643791	32.019997	28.549778	20.79054	18.065773	21.82454	16.324194	5.2068744	1.5233161	31.802414	24.348877	28.320213	31.209732
¸ßË¹°×ÔëÉù´¦Àí (422).mp3	44.6949	33.943466	28.620651	28.43076	27.37218	29.09705	29.280693	28.100351	34.95362	39.25624	34.731842	25.663029	31.407982	33.2415	33.70774	38.867516	31.125458	26.78635	43.858284	40.85385	40.08474	31.358337	25.857512	36.688736	24.454552	18.175041	24.822098	29.230501	18.232952	13.260471	26.539505	28.806864	22.847164	29.948505	22.595243	26.76387	24.02034	12.560448	19.877136	35.105583	34.60456	30.43016	41.088104	36.8696	33.072582	35.90561	28.010786	35.396053	26.877388
¸ßË¹°×ÔëÉù´¦Àí (423).mp3	18.501781	13.611069	17.557373	17.159962	12.456374	14.592832	-10.475462	-12.132047	-4.640312	14.916689	11.649123	7.373152	28.17133	24.084393	19.33258	-14.962799	-22.85704	-26.525745	23.31778	14.380955	18.41259	30.079884	30.71271	33.764595	-19.69328	-25.149036	-20.027023	31.305038	33.171524	32.696243	42.861977	35.60535	33.88881	-25.041153	-33.759666	-24.804977	15.425486	13.205935	18.695732	-8.250709	-9.073521	-0.6586822	-29.253536	-36.595123	-28.05177	10.306189	11.749459	15.805811	-30.699158
¸ßË¹°×ÔëÉù´¦Àí (424).mp3	8.441331	-11.336357	-25.23964	21.70433	-1.9543116	0.5652596	25.592575	-7.3285394	-44.652958	26.865213	25.055979	29.43341	42.82318	63.940536	49.74459	-17.6803	-19.31586	-18.01704	-71.57296	-72.46898	-74.289566	17.36967	5.9642186	10.576963	-59.421017	-51.852013	-32.17615	-64.01166	-75.481285	-67.814835	-30.520916	-41.422756	-31.311592	-19.753712	-32.308533	-23.380474	34.573563	23.437428	22.009094	29.086725	29.910412	26.244936	34.08069	26.95139	29.296476	7.8700886	-33.64475	-59.352203	-31.686687
¸ßË¹°×ÔëÉù´¦Àí (425).mp3	45.337807	41.010902	29.808613	39.87285	36.36737	39.813988	28.115726	35.784264	39.517197	10.781652	6.376595	12.138527	-0.18191934	-3.424562	-5.4156795	9.312347	6.968666	-2.9231057	4.2915115	1.5994903	8.135624	6.0209255	5.190684	3.69059	23.908035	15.768038	14.662142	15.718044	18.71059	20.317383	18.78024	22.862377	17.874908	43.936928	32.388268	32.097996	36.278824	37.313454	39.29708	28.445549	38.999466	36.715614	47.380516	42.949287	43.954597	34.534363	38.14203	26.633617	42.725784
¸ßË¹°×ÔëÉù´¦Àí (426).mp3	29.915882	31.206583	29.70903	42.05075	46.25414	36.671158	17.412315	28.26244	25.094248	45.16073	34.0748	20.563427	12.1634445	14.916434	13.126026	16.765116	20.29581	17.086353	12.827034	15.464361	21.442091	16.75615	19.389257	14.104467	17.856594	19.372253	16.021101	14.951361	21.073456	28.340342	24.982115	35.96584	28.966959	12.979746	19.188755	18.302683	15.302187	17.487118	17.18105	40.959557	35.102425	27.463757	37.399784	46.69809	42.592056	30.443739	34.946747	32.09824	12.233624
¸ßË¹°×ÔëÉù´¦Àí (427).mp3	-20.205347	-18.722984	-1.1858304	-28.434204	-43.530052	-44.995026	-9.070854	-25.770664	-25.279665	-21.436136	-23.808043	-26.268137	-26.885777	-31.76582	-31.687271	-33.806145	-29.250465	-20.225182	-24.114939	-14.53105	-3.6872172	-22.357647	-33.909485	-34.094486	-0.3956554	-18.30872	-13.681337	-37.068577	-33.38726	-27.006596	-6.4428854	-9.423695	3.0380712	-2.9904928	-21.99406	-25.91542	-5.18547	-21.23534	-28.341188	-40.43947	-38.998528	-34.78675	-25.06401	-22.71915	-1.7351032	-30.05627	-33.100933	-33.2192	-29.287807
¸ßË¹°×ÔëÉù´¦Àí (428).mp3	19.252007	26.214893	32.060932	30.412792	38.11666	31.663872	36.937454	37.36653	31.024544	36.70311	34.594894	33.43422	34.36358	42.21087	25.345394	50.06438	33.838737	34.541077	27.502968	34.79883	37.74891	26.921532	31.54081	35.69674	24.236301	23.5649	20.147629	37.194397	34.973923	34.303295	29.569237	27.602276	28.020218	31.005726	29.228405	30.34808	27.34898	24.0514	23.141068	31.210064	31.0464	24.400263	31.110624	40.20979	49.04571	30.48613	34.15062	37.277077	25.475632
¸ßË¹°×ÔëÉù´¦Àí (429).mp3	37.101967	36.21314	18.727379	32.91149	28.901674	28.977755	49.756783	39.56389	31.577387	55.29199	57.07669	59.55742	41.69855	34.914066	24.385181	15.543818	19.025867	21.208664	16.854412	15.899937	20.150446	-14.813744	-20.35973	-18.60305	14.9082985	12.433145	8.158844	17.670834	14.511637	12.291813	19.87696	22.291523	22.312195	-11.225935	-15.4283905	-20.973652	-10.072369	-13.501388	-15.488087	30.083643	20.906445	16.972069	-15.178289	-11.565226	-12.245599	-16.692968	-20.292076	-18.679989	20.529964
¸ßË¹°×ÔëÉù´¦Àí (430).mp3	6.383908	5.488228	10.393885	6.8631706	0.30205184	1.3826685	-4.2456245	-8.066322	2.53193	5.8786864	12.083628	10.415846	15.256456	15.131116	20.36885	-4.45653	-8.134857	-2.0433109	-1.5711157	-5.549571	-1.6949737	2.943552	-5.1638694	3.6659632	-1.8051976	-5.9991417	2.1393855	11.821939	12.759759	17.821411	4.929099	10.064401	21.023087	8.718454	0.9799073	12.000682	-0.867267	-3.6076934	0.7426902	18.743618	22.142597	31.618105	12.441515	-1.9119412	-4.20194	20.781855	16.510357	13.069363	15.078926
¸ßË¹°×ÔëÉù´¦Àí (431).mp3	-20.81297	-25.776114	-15.859718	3.8472807	0.6243864	5.6613955	-0.225387	0.62577873	12.003981	1.9335399	0.32721153	1.0027721	-6.776574	-3.8489442	-3.3836074	0.2732272	-9.648667	-7.045556	8.071007	4.7901645	2.2987535	3.8312273	1.7918715	4.8645506	10.471045	8.815338	4.7686763	8.08519	0.54338163	-0.028315317	-16.795399	-20.147507	-15.189214	-15.216757	-9.39806	-1.4775765	0.6317001	1.2955123	11.277477	2.5612125	7.6067085	16.517721	-8.911177	-26.496393	-29.143417	-43.229836	-39.367645	-26.546398	10.036217
¸ßË¹°×ÔëÉù´¦Àí (432).mp3	16.565674	29.88379	38.89908	40.572395	40.749397	45.74669	12.90762	20.41887	19.830078	31.89144	37.620266	43.86409	53.152473	52.54129	62.295486	15.995389	26.97464	23.078571	29.517937	33.091393	30.654701	44.79802	39.344063	37.464355	15.572182	25.96781	17.890205	38.37018	37.830635	32.88782	21.316027	37.466686	48.03607	34.218925	36.218002	12.360563	47.12305	45.58645	44.727295	27.011631	29.447262	21.543598	48.030323	48.539955	37.049255	32.56794	48.23661	49.81573	35.635376
¸ßË¹°×ÔëÉù´¦Àí (433).mp3	43.217033	36.266457	32.22808	15.141109	17.469206	13.004715	65.06352	63.37316	65.571396	52.78296	40.88829	34.534615	13.890327	27.457867	22.56341	23.917185	38.82134	37.63382	26.191177	26.496136	28.672287	25.306541	35.55072	37.62159	18.017817	19.903164	16.463684	34.815086	15.289543	7.2004175	34.884026	50.426834	45.276726	32.54009	37.10742	27.946545	26.757397	38.70321	54.523575	-16.25958	-13.653345	-15.268894	16.422321	25.540348	21.93545	34.112984	29.896109	15.963298	6.336673
¸ßË¹°×ÔëÉù´¦Àí (434).mp3	21.879292	8.327393	6.9904537	2.040764	-7.809527	-11.792268	5.326965	5.1858044	7.2073135	-30.91485	-28.33128	-23.017323	-29.561424	-31.821075	-34.415134	-29.090584	-25.986359	-20.821514	3.2762647	0.94552326	11.046995	-23.570292	-20.281595	-24.695488	22.040901	15.856289	18.337603	-32.58451	-29.762684	-42.132782	-26.938425	-26.129665	-21.4255	-53.323128	-55.61135	-54.25482	-3.799469	-6.736061	3.9561834	-30.46222	-22.353527	-16.998526	2.7823598	2.0494258	11.016602	-5.265111	-8.004361	-12.762843	-7.431168
¸ßË¹°×ÔëÉù´¦Àí (435).mp3	26.686882	27.448448	28.869122	17.107704	20.226183	8.925641	17.789425	21.972233	19.230074	37.04367	35.025837	38.340958	29.67725	31.09007	33.16536	25.937284	19.368961	28.471186	33.07966	19.558952	23.145964	40.957157	32.59743	22.473225	44.39869	36.92621	43.603683	33.462708	26.812511	27.374168	26.648771	21.572323	31.226229	32.685806	20.534986	21.811108	30.021395	21.997143	22.517271	17.463408	10.270433	15.853178	3.3699431	14.672637	22.98238	41.25767	31.930502	20.980633	35.72181
¸ßË¹°×ÔëÉù´¦Àí (436).mp3	14.642823	5.809924	-11.417764	1.1382388	-1.3948796	9.639912	13.701038	22.770264	24.115326	4.680201	-3.1693745	-11.051218	19.340288	24.292183	20.48801	9.615534	8.120611	8.854459	5.4956856	3.569467	11.310303	26.171951	35.068398	28.38359	23.04432	18.440096	19.319328	1.5198319	-4.338145	-9.213475	27.0129	30.23914	29.286076	15.149692	17.819715	20.36943	22.146664	19.543423	20.16726	12.345909	19.535435	18.17263	0.34910125	-5.7026258	-1.794632	-5.9704895	-1.9878312	2.1212168	37.05486
¸ßË¹°×ÔëÉù´¦Àí (437).mp3	18.239588	14.695869	28.673584	0.3623759	2.6309068	10.407607	28.526703	22.57723	23.903767	9.623719	11.30371	19.061281	32.686005	24.637238	22.126873	27.090109	26.011894	28.534115	1.2726653	-1.9122063	-3.8332262	23.63553	18.439524	17.977112	15.714681	11.506941	16.427399	31.947489	29.548985	27.843792	21.814075	23.09178	24.319893	34.988186	23.375465	27.91624	12.367442	17.96135	24.5457	2.978653	4.205339	5.4975243	-0.37229744	-0.56761134	-1.5068905	1.7098106	2.4453816	12.415955	7.1350436
¸ßË¹°×ÔëÉù´¦Àí (438).mp3	33.284943	26.560284	19.209053	14.2268715	3.4069734	-0.7703285	15.961042	16.681324	17.895626	12.989546	12.036936	15.289537	11.200312	12.214972	15.268834	10.577665	8.386326	5.110297	23.345505	23.969387	21.501434	19.842113	17.41758	11.183943	16.735806	11.49688	8.40921	15.3365755	19.383335	24.052626	11.564737	9.832114	11.164432	5.490035	11.805822	8.947387	5.272233	16.22665	15.8114395	24.63142	23.037214	17.028915	14.343647	7.523877	2.7837539	15.345694	13.291379	10.201193	14.687183
¸ßË¹°×ÔëÉù´¦Àí (439).mp3	-9.107683	-11.443518	-12.9153595	-11.429122	-7.829486	-9.8799715	-31.884647	-42.402653	-46.68312	7.415948	6.922577	0.32899407	-24.208378	6.1810246	22.914547	2.7049851	9.622763	19.714363	-20.369621	-27.126522	-22.86425	6.680219	-3.06458	-26.163301	-0.17292598	-2.0187147	-3.8577318	-3.3539276	-8.024841	-2.4587479	-35.04307	-39.875862	-31.700712	14.317754	13.972353	14.053446	16.160055	14.269514	9.953787	-4.5651207	-8.974655	-19.238829	-27.31013	-37.991257	-30.602507	-39.25894	-20.133064	-9.3053255	-25.853989
¸ßË¹°×ÔëÉù´¦Àí (440).mp3	5.4470487	4.08027	-2.1097534	-3.070552	4.5853257	0.40819865	20.687489	29.637224	32.87271	24.905884	31.139511	26.697002	31.083387	36.76764	33.393005	45.058716	44.99703	39.521908	-5.7836347	5.2492356	3.2875972	11.628565	8.857193	-1.106309	-4.6816316	-2.6591563	-13.46002	18.570587	19.895432	15.497335	14.315405	5.4411592	8.720425	-5.1074224	-4.2390466	2.6685076	-18.125992	-13.197019	-17.381575	1.8300097	-0.47354802	0.6670722	-20.583666	-19.18677	-21.838802	-17.64027	-16.543512	-18.233627	21.077417
¸ßË¹°×ÔëÉù´¦Àí (441).mp3	-12.190539	-10.420364	-12.109844	-40.819153	-44.77942	-43.094536	-6.5357056	-9.1021805	-10.8942375	-27.847702	-18.243612	-14.874479	-38.034466	-28.16544	-22.686153	-21.935589	-16.954334	-16.155035	11.842567	8.890146	16.189129	-4.817347	-6.546219	0.24526638	-16.224495	-28.52224	-26.256279	-15.1189575	-20.481318	-22.306736	-7.9772387	-10.508406	-9.56444	-22.155476	-22.772259	-24.181118	-5.960334	-11.809671	-11.841416	-7.703986	-3.937903	1.8012712	-26.658035	-26.633568	-15.204677	-31.687372	-33.291176	-36.856964	-41.604454
¸ßË¹°×ÔëÉù´¦Àí (442).mp3	25.334557	32.25273	30.20575	7.258703	4.4450316	-1.5357715	48.13536	36.39837	29.681053	20.398937	19.28396	17.807585	30.066513	28.236399	28.177046	6.9515553	5.852216	8.753336	-0.53188974	21.339705	30.445423	41.763237	48.829674	48.467323	37.74591	31.923618	29.668934	49.64136	40.820198	37.052788	-0.34781688	-2.8384867	-0.37832132	19.545837	33.944073	49.22368	59.894123	60.77112	55.01026	40.159157	40.09869	45.677177	28.395	38.920403	30.599754	24.786364	25.523163	28.329197	37.24302
¸ßË¹°×ÔëÉù´¦Àí (443).mp3	2.0854452	-1.0915666	3.375868	-6.4562	-8.657366	-8.347528	-35.811398	-30.079887	-21.739927	4.628654	-8.130947	-7.288536	-20.878641	-25.993334	-23.368958	-9.400005	-26.209072	-29.464958	-16.846466	-24.024338	-6.242842	-29.12909	-41.60711	-45.138023	-15.62878	-22.521599	-21.809258	-18.613771	-22.999584	-12.7679	-20.508978	-30.993925	-27.026865	-30.119745	-37.401577	-38.038788	-10.790926	-17.961407	-14.315533	-12.417163	-18.64571	-18.365189	-20.309502	-31.798326	-22.307747	-15.89893	-28.12102	-26.086052	-12.635982
¸ßË¹°×ÔëÉù´¦Àí (444).mp3	32.6514	33.956688	28.92617	11.964575	16.496786	25.768589	27.185173	28.372799	17.930208	25.729675	22.25605	21.032537	12.46518	12.453438	14.125808	24.838234	24.671322	25.03728	28.59272	36.478664	48.50113	20.479984	18.252293	17.232773	31.154884	26.927847	26.110868	35.43451	33.859276	33.570133	36.806625	38.422188	33.981773	30.706581	32.597233	37.461617	36.77556	39.896355	40.067215	27.355526	37.058907	41.99377	19.908447	30.962772	43.11168	25.71611	32.192474	30.16046	32.14634
¸ßË¹°×ÔëÉù´¦Àí (445).mp3	42.830856	38.208443	33.521507	26.454636	26.702213	31.55592	26.473509	29.248653	36.198433	48.144466	43.15782	33.182068	38.42936	38.041508	33.197205	20.621046	31.005917	31.60622	22.509262	23.642427	15.52763	49.004673	48.920624	41.940342	42.208603	43.10137	39.248306	43.992622	38.969505	37.263607	30.733961	10.818098	-0.05886531	33.73786	38.118275	36.88603	38.16133	45.31765	47.028374	41.979424	47.36078	48.10546	13.848244	13.001516	16.50684	54.178493	46.102493	51.249165	6.880742
¸ßË¹°×ÔëÉù´¦Àí (446).mp3	8.610676	10.639816	13.301644	7.887624	6.9322777	5.717967	11.738391	4.853044	5.5279455	29.714394	30.679344	23.07279	23.714428	27.607761	27.873474	3.96628	4.3867426	6.821819	31.255608	29.183495	22.241295	18.970894	23.602367	28.588589	15.45741	14.354477	12.045349	-3.0456126	-7.024476	-8.228142	14.964366	14.804256	12.490711	4.8182273	4.134555	6.524195	7.1743617	6.267165	1.8144059	9.631868	4.01387	4.8715096	25.692408	25.5597	24.002724	16.228298	19.984848	26.841755	24.98365
¸ßË¹°×ÔëÉù´¦Àí (447).mp3	23.18124	15.73815	21.72575	7.6199703	4.918324	15.091395	12.046129	8.843248	7.472376	1.7497797	3.3164608	3.4603353	27.198082	31.434452	29.006277	17.501013	11.032032	13.758943	1.0406458	-6.615881	-6.855361	-12.278096	-31.334408	-42.119186	16.90609	9.95336	10.30457	27.110344	13.045744	2.2792532	-15.591661	-16.19901	-9.365541	27.69004	29.037577	34.57177	25.844048	23.30069	18.214077	16.173332	15.587069	17.594688	13.864413	15.364687	20.085981	-3.3311114	-15.996727	-5.1354218	20.678923
¸ßË¹°×ÔëÉù´¦Àí (448).mp3	3.3101945	6.967433	10.453999	-5.0604887	-12.059694	-13.792406	-30.326574	-25.088717	-18.508308	-18.736162	-25.904863	-21.89944	0.06703049	-2.7665186	0.704403	-20.238472	-15.814003	-8.543225	-27.316698	-22.756918	-13.148435	-13.556747	-15.891775	-14.671438	7.0177755	4.881206	-3.0060127	-14.809181	-15.731062	-18.797586	-6.49932	-9.29248	-11.955172	-4.0996833	-4.768121	-1.1728797	-13.429079	-10.782001	-18.537575	-17.393147	-12.413231	-8.506753	-0.10171005	1.9315016	1.8200682	6.995478	9.020531	8.44566	3.6211295
¸ßË¹°×ÔëÉù´¦Àí (449).mp3	-19.987682	-23.450687	-19.937948	-5.264557	-5.1920404	-4.545493	4.404289	3.6060526	2.3365567	10.667715	7.862599	3.8345032	3.099462	2.337805	2.2550428	-37.054287	-32.599243	-23.432999	9.643519	2.6448798	-2.220776	-1.4363242	-4.584038	-4.024202	-24.301994	-23.628454	-18.535488	-10.762295	-14.75476	-17.210373	-2.234246	-8.178185	-7.701228	-14.662598	-16.296974	-14.033133	-11.72579	-17.416447	-19.996338	-4.174674	-1.3516012	1.9697789	-7.7133856	-10.243776	-6.207365	-8.181061	-15.43304	-16.93772	-0.2720328
¸ßË¹°×ÔëÉù´¦Àí (450).mp3	-3.941173	-15.951084	-22.285074	-68.60507	-69.29997	-56.521626	-48.52427	-54.07065	-47.82611	-63.55065	-63.79806	-58.090187	-63.242584	-65.6932	-69.61449	-59.3125	-66.60805	-55.17076	-61.58251	-64.22284	-50.480614	8.933975	3.4192014	3.7459068	-59.44645	-66.58923	-59.822243	-62.19171	-69.159424	-63.15703	-46.636208	-66.437546	-73.707275	-67.14676	-73.03029	-65.92545	-76.4295	-73.53163	-69.96003	-68.61061	-79.25591	-87.565994	-81.58174	-76.654655	-70.72301	-76.58968	-72.507965	-72.402725	-68.46098
¸ßË¹°×ÔëÉù´¦Àí (451).mp3	-42.686123	-47.231358	-41.347603	-51.619972	-53.282627	-48.676796	-34.65786	-48.25148	-51.194023	-38.172016	-46.493744	-41.146553	-52.724445	-52.857758	-43.879166	-43.616203	-49.169907	-46.496674	-38.303802	-48.15249	-51.494614	-42.199722	-50.8666	-53.407413	-55.19465	-59.9711	-57.808815	-39.32058	-40.059795	-32.422768	-47.237045	-45.018192	-34.72809	-46.394096	-49.570023	-45.75842	-48.373165	-44.250328	-35.998215	-48.521263	-55.30517	-46.672806	-33.197685	-46.561775	-46.64059	-30.138512	-39.001503	-46.320312	-52.997944
¸ßË¹°×ÔëÉù´¦Àí (452).mp3	46.549324	46.525265	46.516106	29.301725	32.65591	33.644173	17.113594	21.676659	22.72135	30.657969	32.84279	22.505129	42.232346	34.53725	35.409733	38.962368	30.76257	33.113613	31.473774	27.486546	31.115938	23.786224	24.64902	28.249157	14.647323	15.814686	19.118578	23.067013	26.584484	23.899391	22.014557	29.10976	25.533781	23.671356	29.042889	30.674398	47.469273	47.36539	45.128403	38.03331	41.435684	44.457794	27.87716	30.52087	30.523575	26.218887	31.109657	34.780792	30.68118
¸ßË¹°×ÔëÉù´¦Àí (453).mp3	31.111721	28.003359	21.754927	-14.221842	-15.074457	-13.620532	1.1804292	1.5555322	-3.6521263	-4.660449	-5.959676	-6.9733086	7.307818	11.025148	8.902815	-33.127335	-12.744223	8.417936	1.3005693	-0.8960948	0.9964676	-1.7180755	-16.193031	-15.457218	0.562279	-1.8133507	-7.4636536	-58.347145	-61.810955	-54.70969	9.764326	7.5144835	2.2726998	-22.494167	-27.958088	-26.558887	14.315081	21.489574	23.216629	-2.2966557	-5.032417	-3.1609044	0.6486474	-4.276808	-10.16338	-23.378551	-20.599031	-25.684383	2.5053263
¸ßË¹°×ÔëÉù´¦Àí (454).mp3	51.228752	57.618416	67.08847	42.26658	38.94581	39.314247	7.036625	7.8309603	7.5204334	50.380577	48.972855	50.264973	22.605568	20.480541	25.322803	65.295784	43.82986	26.939634	46.115913	49.215446	50.864227	44.61904	42.91725	26.78655	5.1306734	-11.342432	-2.8301406	27.12207	31.93404	20.002443	38.996346	45.275425	36.12239	25.644783	26.426413	24.584724	25.87814	41.883057	38.167664	58.798874	57.395664	67.19812	42.484596	47.330063	45.961945	63.042763	62.030823	47.70549	51.003006
¸ßË¹°×ÔëÉù´¦Àí (455).mp3	-20.626457	-21.006205	-17.208504	-5.190613	-8.259399	-6.75219	20.487371	15.076906	13.889898	4.7046995	-5.839134	-13.200222	6.6675606	6.5889835	6.6605816	24.37455	20.505184	24.663548	3.1936245	3.904218	6.6402617	-7.8242345	-3.5047507	3.3191507	17.097534	8.105656	12.878175	9.521917	8.716373	12.007528	5.3169804	-7.0635967	-8.911165	-13.536226	-15.339844	-10.719438	14.512821	0.1353522	-17.547867	2.8131757	-1.070725	0.24563494	2.9449306	7.6441765	13.769276	28.67601	16.686459	15.458691	4.460891
¸ßË¹°×ÔëÉù´¦Àí (456).mp3	37.21495	42.942795	46.11683	35.92782	33.27128	26.05193	43.081055	37.143784	41.75487	24.201553	21.82872	18.041105	16.087456	15.483919	20.029196	23.921326	29.822285	22.608612	37.9542	31.608147	34.30112	29.27076	21.737207	21.151398	9.024162	4.18196	5.6765175	51.23771	47.941936	32.68476	39.871635	38.156097	53.693844	27.371296	36.629498	38.897003	29.157589	16.11556	4.4306135	45.48522	46.65852	32.571236	19.852432	16.50222	17.43008	18.257038	38.838364	55.068962	47.045696
¸ßË¹°×ÔëÉù´¦Àí (457).mp3	15.899118	35.413708	32.528214	30.421171	31.333134	6.901469	25.879765	35.037476	27.110409	24.749855	34.604073	26.874435	5.6257086	28.065092	28.153397	40.45348	39.006416	19.414223	46.163124	42.62433	30.043964	26.085154	40.241814	48.877518	52.780373	55.9341	50.38143	16.848717	37.317566	42.04205	56.850365	52.460773	48.945366	18.198067	35.7842	29.489101	38.190468	47.292294	44.66487	34.01072	45.644905	42.87167	14.020815	34.32054	41.25919	51.00778	49.87156	45.962555	30.981638
¸ßË¹°×ÔëÉù´¦Àí (458).mp3	-7.3962584	14.161928	16.568066	22.51461	29.23362	26.983461	15.738205	18.188778	19.680162	26.518867	22.412964	18.924774	32.912624	32.302376	31.200537	11.1582985	11.244579	9.245552	-4.9617643	-4.153068	3.9926264	23.353504	15.408741	7.3406296	19.27837	23.693829	27.77634	12.3655	12.283606	15.691072	11.016236	21.678703	25.449764	10.071513	6.4292307	8.839754	19.95692	15.428406	8.325741	17.694687	15.115065	16.478424	10.903423	10.814703	5.91308	21.074911	20.1376	23.393822	22.126347
¸ßË¹°×ÔëÉù´¦Àí (459).mp3	-4.487088	-16.480465	-25.703571	-12.597819	-5.0357757	-14.017098	-27.437426	-24.02087	-32.379738	-5.4221177	1.9833877	3.069645	10.642246	19.529438	23.032646	-10.662892	-3.378067	-16.555471	8.610457	5.0517955	-2.1820202	-15.321737	-10.6025715	-19.828741	21.399958	23.240665	27.83171	-1.223758	3.1090488	2.4170742	15.684706	1.3504403	-13.462781	-9.679662	-2.8457289	2.199905	12.17358	9.458078	5.088125	29.604366	23.163181	9.724564	27.840393	27.452106	27.100666	-2.6832626	-0.5202632	-8.517115	-2.340034
¸ßË¹°×ÔëÉù´¦Àí (460).mp3	22.504404	29.404114	33.34237	32.66464	20.106205	21.147896	-5.0644827	-2.1693418	1.6135547	-5.9427876	-4.5901265	-5.7636137	-11.294971	-12.845814	-8.946791	-3.7524617	0.65922296	4.58492	23.213888	8.938896	8.220797	14.803301	11.878508	6.480415	-25.686089	-25.78836	-18.461601	-0.8878108	-9.013853	-2.908146	6.473129	13.873217	19.99002	-22.331362	-24.803139	-20.68213	40.504925	45.177612	33.89895	24.446274	32.554718	37.334526	49.26658	38.674732	44.418472	33.61184	26.08818	18.422565	5.4883337
¸ßË¹°×ÔëÉù´¦Àí (461).mp3	19.882786	22.680843	19.140087	33.908928	29.572306	23.069809	33.09809	37.411667	31.842758	26.993633	24.396734	25.801517	43.30896	46.55872	45.895996	41.94939	39.998695	35.01618	41.893467	41.929844	34.137825	28.773632	37.424927	36.83674	12.335419	17.343233	16.170868	31.474968	33.785645	30.210032	39.01864	38.3592	31.992722	22.65783	29.931404	25.798332	29.892181	34.44262	34.758896	42.76283	41.780266	36.59084	35.360813	35.699528	33.092823	40.254044	39.61554	28.9818	21.793886
¸ßË¹°×ÔëÉù´¦Àí (462).mp3	-22.436295	-24.751152	-24.935207	4.3696675	-0.6096184	-2.6146877	-18.166327	-22.465828	-21.862637	3.8047092	6.1583242	4.545634	-11.141997	-11.48623	-8.448691	4.62115	0.83899206	0.17471585	-4.9958982	-9.308214	-18.011438	-2.4021397	6.61938	9.370371	-17.841915	-18.706959	-17.227852	-21.81779	-15.985291	-16.17892	-7.1671104	-7.1756997	1.5295621	12.557541	7.007585	0.49198192	13.681677	7.6486063	18.015532	-2.187398	-0.14064527	-0.07730326	-2.3149161	-2.2995646	8.794764	-2.6117191	-11.404964	-17.330717	-5.7914314
¸ßË¹°×ÔëÉù´¦Àí (463).mp3	10.623077	5.6823244	7.279887	26.418533	14.146419	9.651433	15.088963	19.029425	25.384935	6.024111	6.0883694	11.9185	8.216634	13.252455	19.661434	16.296795	18.38707	20.067638	16.421125	18.032133	15.7053585	7.6642127	5.8491464	11.52602	25.110058	10.851701	8.169215	-5.7894907	-3.9114928	-4.019227	-9.683134	-3.2267618	-0.3504362	3.855256	-3.4663353	3.3049898	-17.781542	-21.048832	-20.423584	-24.661545	-35.88523	-27.37666	29.03424	33.25397	28.16048	-28.205593	-22.095543	-15.535804	-5.79897
¸ßË¹°×ÔëÉù´¦Àí (464).mp3	41.06351	44.42524	44.703255	59.04046	59.109665	47.55781	16.746212	13.714566	16.42701	19.782516	18.41137	18.204247	18.783922	23.72969	25.82219	5.1930103	11.495284	18.883854	21.241062	17.940453	22.456348	40.344597	56.380783	57.3367	18.258636	22.420698	27.707878	31.41962	30.67001	33.80641	41.826782	44.253372	37.779114	25.621555	34.74134	27.594078	40.568146	39.88029	34.74064	42.17743	42.126617	40.921074	41.946877	36.95443	39.417442	47.8465	54.949936	47.850662	21.894981
¸ßË¹°×ÔëÉù´¦Àí (465).mp3	25.006142	31.573711	32.05914	15.5774765	26.392555	21.84127	18.32077	28.708382	42.729237	9.063616	16.885391	24.514069	15.583231	10.639898	10.518128	0.7980528	-4.2892313	-1.7098839	24.84195	27.383484	21.274921	10.394552	18.504633	14.584799	28.818188	31.021805	28.90093	27.458956	30.125467	39.770653	39.267677	32.96514	35.698265	25.434052	24.089468	25.377758	18.145947	17.018345	15.691053	16.896194	19.365505	18.057957	37.171654	31.042097	20.776966	30.425257	31.96732	33.899166	14.858984
¸ßË¹°×ÔëÉù´¦Àí (466).mp3	17.583532	18.882755	26.166567	-8.911566	-7.888591	-9.597563	-0.3674916	0.31568572	0.93466204	21.727764	16.480778	16.543829	29.222843	37.637505	41.83206	23.55023	22.33213	29.322899	29.939583	29.500593	33.480766	23.834858	24.11808	21.642235	12.838127	19.450508	20.980238	6.303783	10.345234	11.095658	15.975408	23.842014	31.018522	18.382605	15.561991	13.800379	6.0930104	8.035263	10.053841	1.6898293	-4.6814337	-0.8517212	14.007732	6.189761	3.463933	6.0041637	9.265106	12.089725	15.678881
¸ßË¹°×ÔëÉù´¦Àí (467).mp3	19.631218	28.994389	30.693836	24.110075	24.79586	22.555527	1.5490605	4.7937484	11.430767	32.2575	34.189476	36.82991	34.13065	33.75959	30.418026	-30.181541	-22.906124	-14.783634	7.627675	3.1251035	5.6131	35.8192	37.651634	41.879326	43.22895	38.42787	36.000866	-18.510555	-9.755539	-0.009509444	16.075655	23.705158	18.877525	-3.0322742	0.66452897	3.0311618	4.179461	-3.1782677	-9.505478	-5.696852	-6.9658833	-8.253693	7.150676	5.948965	9.808841	4.82032	9.937891	16.052633	23.300667
¸ßË¹°×ÔëÉù´¦Àí (468).mp3	24.585018	28.62215	24.363846	16.391487	22.865742	24.104633	23.631664	28.539917	22.505207	29.623165	27.416327	27.66695	15.45279	19.871891	15.292603	18.913235	20.861937	19.029686	17.703535	18.432304	19.462477	17.174831	20.144371	24.478964	15.656019	15.948919	14.550919	26.971867	26.863453	28.219856	13.535997	14.339431	12.267685	25.2328	19.516993	22.950724	14.637053	14.254865	15.493988	16.47554	20.682617	24.10216	11.794868	12.7652445	15.895027	23.664482	24.451157	24.824041	23.643433
¸ßË¹°×ÔëÉù´¦Àí (469).mp3	35.64025	37.191807	40.538246	45.45058	45.933914	35.64034	47.707043	50.285637	45.090614	47.604034	42.29802	42.94321	38.127213	33.393406	37.825493	36.89601	42.382515	41.29489	28.596285	26.65955	11.153203	43.358665	41.116386	44.729027	27.240532	36.49105	45.891766	42.796486	43.16948	39.805954	36.186394	40.510643	44.016045	36.050945	34.23393	33.579163	40.325867	36.397972	36.66767	40.03862	39.801613	43.867073	12.065099	15.366438	12.770321	38.223217	46.838745	54.789116	28.449337
¸ßË¹°×ÔëÉù´¦Àí (470).mp3	6.2315645	4.0479217	13.096277	8.705788	3.0762768	2.250134	3.1741443	-4.008314	-3.469101	-2.4588633	-4.2255955	1.7214801	3.1885939	-1.0773364	-2.3400977	-32.853905	-19.512453	-5.0715537	-22.736244	-13.070261	-0.89430463	-7.7868824	-15.87535	-14.388895	-13.633884	-13.323025	-3.806725	1.4263656	3.8400025	10.8690815	4.4397473	-4.5848637	-14.731464	-12.711843	-8.782736	-3.0367112	4.546457	-4.3363028	-14.765223	8.425985	-8.477255	-8.380831	10.979023	2.6561558	-4.375683	-3.521701	-8.634153	-6.5036335	24.937752
¸ßË¹°×ÔëÉù´¦Àí (471).mp3	7.096262	12.321867	10.85928	23.748993	31.259552	32.761127	43.918247	35.009758	34.164467	58.945713	50.37696	27.976398	22.365772	23.60658	22.095572	43.234962	40.131226	33.980614	25.584778	28.869015	33.371346	26.588972	48.32133	56.78292	15.816523	20.683016	16.231993	25.661684	30.361874	31.86303	25.75259	37.410576	34.021805	51.41181	53.819355	51.4189	9.325813	6.1235695	-2.3944778	-1.3412004	1.9918455	4.6960735	15.105457	14.248708	20.07248	15.382031	15.027324	17.825796	26.988697
¸ßË¹°×ÔëÉù´¦Àí (472).mp3	-0.3906962	-1.2322474	-0.59621966	23.302414	20.898647	17.275711	14.872667	17.748062	23.515987	21.005264	10.961048	3.479784	31.13837	22.967035	29.03443	25.010628	21.811178	8.180788	38.842636	30.734537	32.319946	23.245092	29.314732	30.143269	14.282983	10.026207	8.472061	13.769726	20.021282	25.602365	31.057446	23.986969	22.706156	13.449194	15.612839	22.994946	15.295624	24.837194	25.274517	17.519337	12.93412	14.981995	27.080576	25.224918	20.710287	26.972359	22.954361	28.023853	26.557133
¸ßË¹°×ÔëÉù´¦Àí (473).mp3	22.426893	14.063358	16.756752	24.014847	19.622173	17.781267	15.727856	20.63685	18.347528	20.872726	30.937616	35.44187	15.540895	16.026882	11.565733	1.1657317	-1.7958562	3.0014334	32.281784	39.30539	36.335186	22.388872	26.00401	23.763351	3.9690847	13.205438	20.079035	24.876293	16.93225	13.950037	5.919041	5.2400703	11.971648	25.7566	38.248444	29.302843	31.736557	24.520094	20.72517	37.99444	33.512943	28.176876	18.649075	24.15422	23.101494	48.656227	54.308372	61.489845	42.093033
¸ßË¹°×ÔëÉù´¦Àí (474).mp3	13.888172	11.504177	8.300133	-9.848156	-3.1849945	10.903018	17.476301	8.177336	4.3541613	43.58391	44.23	45.630234	39.6979	40.59733	28.92313	-6.007059	-15.822508	-23.97527	-0.6805693	6.1943893	11.090223	17.338999	22.962177	22.494148	5.942978	3.1563005	1.6664507	-7.044684	-11.138229	-6.891197	-8.659087	-6.517412	-7.398692	6.839445	1.1221838	2.4558442	31.578514	36.715794	36.24479	21.110218	17.871157	15.716283	21.059277	34.47315	35.45575	25.836107	27.211946	25.148645	29.630047
¸ßË¹°×ÔëÉù´¦Àí (475).mp3	8.551241	4.059558	1.9041862	-11.645874	-13.051544	-13.0250435	17.062115	16.731123	14.081474	-21.662733	-19.104744	-10.957153	-3.8187943	-8.308256	-11.623938	-4.982071	-6.962535	-6.779497	22.747005	12.842258	10.694643	-1.6435616	0.8910133	0.6289873	12.423285	7.5370827	5.4576693	-20.5551	-28.870749	-34.344673	-16.846035	-11.8539715	-11.853041	3.4038994	-2.6082978	-2.6297176	10.424461	17.330906	17.130688	11.827921	12.348215	10.543599	-4.35707	-2.560266	0.5284983	-21.40699	-22.175076	-27.72734	-29.75136
¸ßË¹°×ÔëÉù´¦Àí (476).mp3	24.636415	16.346554	4.566369	-1.0549829	-4.1153574	-1.3591893	-29.382196	-23.819313	-21.521027	3.8138328	4.1959944	0.02299726	10.572575	14.685764	11.48595	-4.3558183	-2.1695411	-1.5616775	-6.4858637	-7.329076	-9.555412	-18.88976	-22.514801	-21.823835	-4.4455843	-3.7515268	-6.622473	-21.810081	-20.52251	-21.145542	-29.316227	-25.878885	-13.589502	-9.290258	-9.003947	-11.841399	-16.662518	-18.394676	-18.60329	-19.559963	-22.762396	-24.068531	-21.11568	-13.096085	-8.066509	-2.6034732	0.007440269	-1.1626174	-34.40132
¸ßË¹°×ÔëÉù´¦Àí (477).mp3	38.137665	42.658325	25.531025	25.891367	26.050953	32.033524	42.93566	44.63298	42.123566	30.046762	32.461384	37.59414	-24.94592	-22.993359	-27.456387	31.251476	35.36474	34.984383	6.738349	15.717648	16.208803	36.619003	32.11587	35.615616	1.1433172	3.1885636	-7.831428	4.8584523	4.584881	12.153218	18.86662	24.611494	25.212446	34.113045	44.29633	45.717743	24.951267	31.331993	29.5056	40.195686	43.595238	45.877735	45.303417	43.857147	46.544903	27.448612	19.839169	15.973236	2.7931616
¸ßË¹°×ÔëÉù´¦Àí (478).mp3	-24.445263	-35.86105	-26.332312	-5.2784076	-10.783023	-10.180634	-10.189695	-7.86957	-3.637571	5.526377	6.640183	11.969832	3.853918	-5.9245877	-0.77115697	14.947821	23.381962	30.250286	13.565525	15.067171	12.630611	18.227283	18.703072	17.366047	-15.480085	-23.425865	-27.561476	1.6098474	1.1052108	2.2595773	1.5976483	-0.28171444	8.730677	27.754456	27.552681	24.368504	6.584057	5.687331	9.1708355	21.262299	28.142128	34.881584	9.422825	2.5389	-9.622013	5.291934	1.8107389	-0.78415114	-16.393488
¸ßË¹°×ÔëÉù´¦Àí (479).mp3	21.839096	25.573858	28.402775	18.788345	18.230383	16.721449	25.55246	30.726734	22.76389	21.985453	22.033806	25.259056	29.20159	29.463549	30.246483	26.8423	26.737745	27.991882	9.5117855	2.168617	-0.24578995	12.839106	11.545435	14.617228	14.036747	11.378353	11.93104	16.686626	17.550037	25.768824	34.81052	32.115143	32.66694	14.924288	11.493816	11.159012	17.234829	15.027401	14.834917	24.832897	28.717812	27.415129	21.173565	21.088528	21.692747	7.3071632	9.3646965	15.065885	13.568732
¸ßË¹°×ÔëÉù´¦Àí (480).mp3	38.691658	46.478783	44.53624	10.030865	8.9719	10.507088	-4.937167	-9.743764	-6.6928396	-7.5801253	1.7334982	-11.380491	17.138222	15.952475	12.278116	39.6174	41.13008	34.96534	-1.7740321	6.6255765	8.829712	-12.380508	-9.435712	-15.477119	-2.9586031	-0.9059651	-3.0303812	-11.486387	-13.717894	-13.013645	20.398838	23.102444	24.869314	21.501156	14.91103	13.069565	28.835325	17.405418	15.592124	10.88455	13.121902	21.355846	11.509068	12.358384	10.084199	-5.4943304	-7.2454967	-5.401947	7.011945
¸ßË¹°×ÔëÉù´¦Àí (481).mp3	36.617966	41.988888	34.457363	36.27868	37.36154	39.82132	18.04121	23.336855	19.494274	21.354002	25.852507	25.318058	41.454018	43.392925	32.497726	17.567806	18.53266	30.725655	24.8772	26.242733	28.371864	-1.8339051	3.3355687	14.301054	27.340729	39.22908	41.350822	27.790283	26.345863	34.445335	14.6549015	21.193419	26.148926	24.846828	22.850677	20.055058	50.523018	44.163292	44.159546	23.719666	18.562927	18.927876	34.58429	26.088436	18.15879	6.00084	3.868465	14.31748	28.819918
¸ßË¹°×ÔëÉù´¦Àí (482).mp3	-24.859827	-18.394176	-13.77486	-19.17506	-20.007252	-13.1461935	0.4735332	-0.99090236	-5.7355165	11.199353	12.955042	12.98007	-15.1414585	-16.623508	-25.710888	-7.1496	-8.796717	-11.759653	-14.25766	-21.910698	-19.5196	11.732435	15.905755	12.975193	-8.516493	-17.313862	-20.661737	-7.465757	-6.988489	-0.9351907	-10.206604	-15.975826	-14.07725	17.572363	18.178028	23.234875	6.7754307	3.6998386	3.4088497	-19.169415	-12.204204	-3.719071	-17.40486	-17.453287	-11.974626	-8.938723	-6.328564	-2.4836988	-4.9332666
¸ßË¹°×ÔëÉù´¦Àí (483).mp3	17.546597	21.297052	29.023136	7.1290827	4.9639726	5.0777054	16.988766	10.97722	8.045628	15.541676	17.012943	22.511871	-1.933883	-6.2217784	-5.6043997	17.07203	24.451046	28.202866	8.542458	8.068882	10.240702	12.37636	10.864595	10.372914	12.528123	16.17686	15.338612	-2.9025521	-6.7056413	-1.7757685	19.379204	20.228153	16.536966	12.308335	18.665413	25.128208	21.23362	23.865425	23.957417	25.185427	28.24496	28.330912	12.680862	10.696549	17.39994	22.414345	18.972992	24.069763	20.847748
¸ßË¹°×ÔëÉù´¦Àí (484).mp3	28.436314	28.692022	23.909388	23.49353	27.27843	29.084463	30.37127	27.680235	28.433304	30.129509	30.783401	26.44313	35.97647	32.551113	29.735935	34.463894	30.559715	31.789984	17.165514	17.15823	11.327675	29.808628	25.499802	21.388844	8.286768	13.654456	8.424955	27.576765	30.345226	30.06863	13.218576	19.238077	19.761562	20.232803	21.83089	31.061691	27.345734	27.487774	28.153732	32.08539	30.759949	41.516052	27.280373	31.066694	35.21682	32.284096	35.00025	38.242577	37.841812
¸ßË¹°×ÔëÉù´¦Àí (485).mp3	15.076409	10.02425	3.0430796	-10.880983	-2.78764	10.855993	13.171215	20.524101	22.835522	18.12171	5.6567693	-3.7790508	27.467365	30.369175	27.757557	11.04948	-5.3822026	-3.267063	-31.514774	-36.149956	-35.197914	21.839737	20.947802	18.597538	10.11516	-0.7013576	0.081410766	-32.126877	-34.45739	-29.381165	8.108394	7.6976686	18.845764	24.117039	1.6928844	-20.785229	-3.4069347	-8.266003	-5.756255	27.523575	34.98521	37.54583	4.022575	11.866941	19.023281	26.570114	23.097763	15.863039	6.1355143
¸ßË¹°×ÔëÉù´¦Àí (486).mp3	35.85219	43.03708	46.95473	33.125473	30.950968	31.737415	25.466778	28.395035	28.389538	19.971928	35.02506	32.43647	40.164154	41.094784	36.422115	28.99027	37.52646	40.041645	36.40956	34.528645	33.4168	38.539505	37.283966	33.32319	42.386333	40.566204	39.171337	35.783035	34.098015	30.005936	33.859245	34.076004	25.374641	49.854736	47.175575	40.30913	32.61248	41.63289	41.889305	24.894505	34.438034	39.999763	22.148125	23.211002	22.110567	30.285172	31.828402	32.198605	28.083143
¸ßË¹°×ÔëÉù´¦Àí (487).mp3	-38.844093	-37.775517	-29.925999	2.1510875	-5.084508	-9.365211	-8.728558	-15.853237	-17.213741	-1.7553225	-7.0565195	-10.881543	-21.442146	-21.867542	-12.391309	2.9556801	0.30039382	6.699847	-12.194042	-12.848748	-12.366068	-5.9373846	-4.873233	-0.7774171	-21.408592	-17.357327	-4.3571625	2.177225	-5.1368456	-13.659727	0.25650424	-4.838584	-8.4928055	-26.076895	-34.253204	-31.995804	-26.655075	-31.52029	-27.268356	-11.20296	-17.65223	-7.6878586	-23.03701	-29.976732	-31.091358	-25.202812	-27.957783	-25.276918	-26.103916
¸ßË¹°×ÔëÉù´¦Àí (488).mp3	-6.228591	-9.332172	-12.479422	-10.650972	-18.703281	-9.871761	-35.52353	-34.41592	-31.41833	-13.218571	-15.042555	-18.12997	-4.625305	-9.715752	-15.584364	-13.050388	-19.602142	-16.42289	-10.132706	-11.879475	-3.3942308	-8.076172	-11.1851	-9.6654415	-39.251244	-25.715069	-13.496731	-32.376343	-19.356533	-13.669318	-18.117058	-18.328238	-25.503815	-32.158012	-18.771992	-12.76914	-13.044773	-18.782759	-19.0047	-52.903915	-54.549442	-48.765236	-12.430772	-21.53321	-26.053257	-18.108215	-19.254196	-29.24641	-21.531673
¸ßË¹°×ÔëÉù´¦Àí (489).mp3	-12.276147	-12.943108	-8.163809	-18.76673	-13.064053	-9.704507	-26.801273	-20.611248	-14.629402	-28.405508	-25.804642	-26.710848	4.96247	-3.345111	-4.0454617	5.123782	0.947947	-10.00649	-1.0051072	-4.4685335	-6.103592	-4.063176	-3.315793	-13.347526	-16.761883	-16.884531	-15.607183	-12.263092	-13.104435	-14.101614	-20.372551	-14.606703	-19.445442	-7.410716	-10.10732	-3.3752437	-11.164439	-11.020021	-10.237665	-1.4147565	-6.833407	-3.1099806	-9.788429	-10.647186	-14.741125	-14.562614	-13.733231	-12.0252285	-9.210171
¸ßË¹°×ÔëÉù´¦Àí (490).mp3	-17.96341	-23.425682	-23.213783	-20.569077	-31.923622	-32.858856	-30.792284	-32.461555	-28.100626	-21.621597	-29.317333	-35.897263	-19.347565	-23.30915	-21.755878	-37.456852	-42.61248	-40.43859	-17.32085	-13.746908	-14.282028	-24.406967	-31.344795	-25.531374	-13.313485	-20.889812	-16.11686	-32.119698	-29.830029	-20.129894	-34.73414	-39.84443	-44.195206	-36.31393	-25.5845	-18.536282	-10.420248	-24.33728	-22.074585	-27.3816	-32.206875	-25.526861	-30.137894	-33.8631	-30.508507	-21.437681	-22.497791	-19.014782	-19.364513
¸ßË¹°×ÔëÉù´¦Àí (491).mp3	-3.3588355	-9.207903	-7.9429007	24.923706	23.438812	18.57648	15.07231	7.83435	6.696249	-3.325558	-8.902852	-10.596037	52.63772	54.50865	53.496857	34.62684	29.593586	37.253174	27.469587	23.28281	25.930592	7.099592	5.5138216	18.403652	-8.739173	-11.9284115	-10.807203	45.50844	37.486153	43.893696	-2.685856	-4.8158846	-2.51538	49.690514	38.942398	37.915886	39.07155	29.14395	33.61762	-23.983074	-3.4193087	22.685247	24.978989	19.814606	24.532145	10.624966	3.9212346	4.9666495	52.655624
¸ßË¹°×ÔëÉù´¦Àí (492).mp3	45.821415	44.747566	32.2498	35.498245	47.027397	52.44262	17.460451	26.917603	33.859623	31.511223	45.410618	52.642044	24.421383	36.860077	34.281223	27.471277	34.30315	25.8252	17.790882	20.503765	22.660494	31.074318	31.11379	34.73912	28.209726	33.069008	27.740881	49.457176	49.208454	47.961166	33.371666	49.269485	58.53978	44.979164	53.61632	47.291653	40.33114	47.63515	42.306015	46.663486	49.790844	51.825424	37.295284	45.527245	48.038315	56.79181	57.318375	59.70921	40.71276
¸ßË¹°×ÔëÉù´¦Àí (493).mp3	-22.391659	-20.067776	-15.131792	-22.09098	-14.423015	-0.26860136	2.1656768	-7.1333294	-7.942153	20.68369	10.504221	6.7387276	-11.099517	-16.095863	-14.418903	-28.592384	-14.582979	-2.509128	-1.7815907	-6.596848	4.667635	-11.445944	-11.254248	-2.9955812	-15.797886	-24.773914	-25.855911	-9.253706	-12.700912	-16.18621	-9.777363	-21.385925	-37.496063	-28.434216	-38.247498	-38.874535	-1.4635594	-19.639963	-26.632217	-14.9880905	-22.362942	-21.604519	-11.1770935	-9.063067	-8.607604	-39.86277	-37.448616	-21.29196	-8.211929
¸ßË¹°×ÔëÉù´¦Àí (494).mp3	35.81936	28.008587	20.27213	14.237011	21.158627	24.352821	48.00718	38.85543	32.83731	25.903479	37.589714	42.8378	35.979233	41.89229	48.532448	34.439175	36.416298	40.227966	38.384796	38.86303	34.61103	-18.412464	-31.986555	-29.189583	21.408146	31.079369	34.140137	41.43331	42.47666	33.1203	8.916631	19.299644	21.488903	13.184335	19.045155	22.543795	35.727398	43.155197	29.634005	-30.801136	-33.81082	-27.063126	38.81108	50.029106	40.126175	43.37578	57.09928	50.912476	-4.160406
¸ßË¹°×ÔëÉù´¦Àí (495).mp3	34.410152	38.193092	46.039696	31.226997	33.842022	36.12307	32.139572	33.234493	23.517008	29.140663	25.753735	23.251457	32.02429	25.96885	25.33675	30.922153	30.44166	31.437658	23.764309	27.37006	34.5289	28.624645	25.240597	27.127161	32.88633	28.916512	26.433655	35.551163	31.693478	31.045776	57.66844	40.95021	30.321602	42.350777	36.76794	42.857845	34.485687	30.94263	27.989603	25.100277	18.950073	21.319242	39.478104	40.190502	39.980072	32.416367	35.0084	42.123184	58.210815
¸ßË¹°×ÔëÉù´¦Àí (496).mp3	22.459599	35.201138	43.88114	18.214684	15.067629	23.761965	43.669582	50.261986	50.041317	24.98859	34.742233	31.677414	-5.779321	-3.2905548	1.9867244	34.315582	48.038406	46.48144	42.529755	36.66418	34.98868	27.803297	24.395285	21.962019	12.351072	0.5030134	0.7783741	44.63851	40.19739	34.472385	27.413084	35.362007	29.446943	25.666977	22.116932	17.66	14.591361	23.29345	31.355627	43.22521	47.426422	45.42245	35.338734	48.1989	51.767113	25.266157	32.78312	38.230476	18.091171
¸ßË¹°×ÔëÉù´¦Àí (497).mp3	13.350132	23.174526	23.075836	3.9924068	2.5595665	5.3687706	-10.623063	-8.135965	-10.08311	2.9346783	12.020479	11.76801	-11.074073	-9.973459	-4.8322506	-2.7669563	1.4811654	-0.8076157	24.31208	22.45677	15.481112	2.3383868	1.2076063	4.757539	-9.77379	-9.88582	-9.970928	-0.08900079	-2.7362669	-1.0645316	-7.875298	-0.10731405	5.776644	-22.736818	-10.240201	-1.1919572	14.371391	12.88475	8.016251	-5.894594	-2.2136517	2.635096	-2.8110704	-6.6685543	-7.5387177	19.760296	24.587318	28.420584	4.4469533
¸ßË¹°×ÔëÉù´¦Àí (498).mp3	35.91934	38.38704	29.645569	38.364532	39.83744	32.872116	32.48339	35.023247	32.142082	22.949657	27.415905	33.331024	17.064682	18.508955	24.179127	27.36666	22.556156	20.27232	34.850266	36.61159	40.246796	32.02304	32.383366	26.266151	52.382202	46.188732	43.601387	36.70164	39.62587	49.483147	32.033794	32.94228	36.66568	36.75486	38.268562	41.666985	14.498358	11.571867	9.217059	37.367638	33.19523	30.348196	33.57724	33.525005	33.300438	28.093395	27.031769	29.432844	42.188747
¸ßË¹°×ÔëÉù´¦Àí (499).mp3	42.869705	36.435097	35.543392	54.288773	46.53086	37.413734	42.66291	38.435448	36.704876	30.114532	41.99547	58.649193	22.264475	34.388283	52.59539	43.672737	48.437725	45.22167	58.153625	54.509266	47.6453	25.348034	28.137215	37.088043	24.160118	32.466915	44.45394	29.600311	33.94053	22.57466	25.566154	30.70839	31.682415	34.681244	33.919384	41.262577	20.684204	27.726418	27.205458	14.294647	15.777687	22.255657	17.987537	23.167315	18.129745	11.795626	7.728922	17.146137	9.958893
¸ßË¹°×ÔëÉù´¦Àí (500).mp3	-9.38447	-9.914438	-5.051771	-13.813313	-5.1874647	-2.9444869	-5.1231117	-16.350563	-21.659859	3.9771118	5.752657	5.5689054	3.8040948	-1.1144036	-7.3938456	-13.933365	-12.730707	-8.347208	-3.8098454	-8.637996	-14.1676	-9.557009	-14.397993	-7.3750877	-1.1534941	-2.6204963	-4.1106	-2.4405904	-18.604214	-31.00107	-12.005274	-15.719088	-11.185124	-11.89172	-22.83799	-26.126781	-7.7956314	-16.772991	-11.30934	-53.61494	-56.423428	-54.04574	3.5656908	4.9235935	6.961833	-36.1974	-43.161163	-45.167336	-13.3198185
¸ßË¹°×ÔëÉù´¦Àí (501).mp3	10.396212	11.47158	16.537786	-14.904795	-14.335571	-3.796383	4.1767015	2.7320986	-2.6085863	2.015378	-3.4874918	-2.7893853	2.344785	0.39515913	10.156467	-28.804985	-26.506485	-19.916687	15.380583	12.335485	6.5029864	3.4825115	1.9563937	1.9821128	25.9962	25.385254	17.778597	13.994533	10.430622	10.578329	-1.8540907	-8.072538	-5.084439	8.310502	4.6168356	3.341319	-10.24583	-13.409361	-18.875572	3.7048364	4.6883326	9.153453	10.602455	9.918438	4.5551834	-0.67362577	-4.6602416	-10.929029	11.946299
¸ßË¹°×ÔëÉù´¦Àí (502).mp3	-26.888466	-28.262638	-28.44477	-0.5683401	-4.824176	-2.793439	13.118345	16.650797	16.642899	3.497919	3.1210632	2.598759	16.973549	14.98132	13.16111	-21.601572	-26.448112	-20.416227	-15.447617	-6.239263	-9.2302685	10.707315	9.726603	4.2505784	4.6480484	10.255981	10.061188	24.558315	27.626717	36.192753	-31.91267	-32.897045	-28.352213	20.522831	28.41048	18.669857	13.643723	5.620699	-3.836112	5.5898786	-0.85460615	0.15266378	16.096775	12.245273	16.676464	-13.877917	-16.938866	-14.16469	1.8671746
¸ßË¹°×ÔëÉù´¦Àí (503).mp3	29.111443	36.769974	33.703888	30.735664	37.361237	36.55139	19.323795	14.682529	16.773064	25.120365	28.559944	36.787792	-0.8343692	-4.2155704	-8.170951	21.475481	28.083347	29.649147	15.184459	18.442947	21.323448	32.2949	31.24366	30.023937	33.66591	34.56524	32.23058	10.093805	12.165745	13.306253	36.27188	33.69172	41.607334	7.4074116	23.171883	36.46566	26.12701	31.537834	36.01903	32.3606	38.025177	28.830292	40.609566	45.44847	42.299133	29.750938	33.55696	33.78768	28.32877
¸ßË¹°×ÔëÉù´¦Àí (504).mp3	-26.193203	-36.43199	-33.820904	-46.051727	-48.98555	-52.36487	-9.210525	-22.402718	-33.21441	-31.919468	-43.200474	-49.444275	-16.117968	-24.705948	-18.380646	-9.992898	-12.245937	-10.866137	-34.355896	-40.64342	-31.440142	-41.874157	-40.576744	-33.788593	-18.031733	-30.061768	-31.866875	-45.819824	-40.285385	-36.42514	-24.047405	-35.013557	-32.91422	-34.430946	-34.040215	-21.220762	-29.028437	-36.942978	-36.106163	-18.533867	-25.143684	-26.83242	18.856197	12.459864	22.301792	18.554214	4.6468043	-2.7422953	14.397782
¸ßË¹°×ÔëÉù´¦Àí (505).mp3	51.750244	47.870167	39.03204	45.415882	30.47704	-1.0852644	19.744347	34.320076	24.626831	39.667557	43.218483	47.12567	31.92277	37.630672	24.620708	43.03521	36.706047	37.406662	57.24454	51.68403	45.93956	43.704018	41.91866	46.651016	47.501278	52.904446	48.317722	-10.26742	13.572093	0.22280926	11.900025	35.006786	51.686283	32.644295	35.817024	18.732903	39.7324	42.528915	41.225967	45.39129	42.08555	47.697605	43.01346	37.08779	40.903393	37.319023	26.435904	-1.0366852	-1.8514998
¸ßË¹°×ÔëÉù´¦Àí (506).mp3	45.9408	45.641716	48.80508	47.403275	47.95802	48.583447	54.726944	47.527603	35.76437	23.166306	40.291138	33.425713	40.49823	37.52173	41.405563	55.64349	50.573242	50.146885	50.763195	52.75011	56.574547	52.39997	49.536236	41.29938	46.62156	44.318367	49.14568	27.043236	32.116993	30.635212	34.192757	36.113625	40.773346	36.41754	39.910076	46.045067	41.584473	45.428375	48.77945	49.464104	42.007286	32.768814	44.329773	43.451653	41.792145	35.850903	40.13533	27.613056	56.572094
¸ßË¹°×ÔëÉù´¦Àí (507).mp3	5.598213	-2.232198	-7.597378	26.571373	23.186455	21.797363	26.336079	22.854673	25.857544	30.21612	32.72999	35.90824	23.773415	21.377113	22.573097	16.3527	15.489294	12.136799	-10.189753	-5.967847	3.9818773	5.2908053	5.2588463	14.059212	15.701523	9.812525	12.317554	-6.450735	-11.736417	-5.129325	3.197773	6.9235964	8.549986	7.250314	6.747834	14.994305	-6.157484	-8.32854	-9.392537	32.900665	23.275185	22.1277	17.694313	17.686342	17.742453	17.73722	19.86627	24.465176	16.48965
¸ßË¹°×ÔëÉù´¦Àí (508).mp3	15.610793	15.675214	18.136642	-1.2000778	-3.146564	0.663805	13.8377075	16.200054	29.48343	-10.211305	-11.410963	-10.550413	-7.272121	-5.3610086	2.1692097	-2.0424237	3.4755952	9.77112	-0.6425589	4.2444625	15.878376	5.692431	-12.631304	-30.486053	-12.585015	-21.802422	-26.684889	23.996887	27.108887	33.156006	-12.969144	-12.281327	-3.8664773	12.642752	7.016182	6.7089133	32.404808	35.502533	37.276073	4.0811167	-11.31434	-8.095639	2.5452864	3.7532847	-1.5009654	3.0964866	3.4557552	1.2307374	11.20523
¸ßË¹°×ÔëÉù´¦Àí (509).mp3	0.5096874	-1.9822347	2.8992176	6.9800096	5.512141	6.8185086	12.746896	9.030549	5.3277583	17.04197	13.925692	11.653353	-1.8544905	-3.7522225	-4.914731	21.41572	13.896157	8.375885	9.408992	6.4530764	12.335635	3.5341983	4.763588	6.5245175	11.076098	3.755907	4.404541	3.2033844	5.6784015	6.7586393	6.310912	7.4774127	9.458266	4.8926516	-0.71049136	2.0471663	0.77012086	-5.9805183	-5.399838	4.5050783	-3.6800683	2.3089173	4.022647	6.7103148	7.6118636	7.9981937	8.247273	14.58379	23.387596
¸ßË¹°×ÔëÉù´¦Àí (510).mp3	42.540733	50.445847	50.714012	7.8017254	22.401947	27.479548	41.57954	49.6017	42.418514	29.974688	32.528652	41.638878	21.52629	23.165817	27.433352	36.969162	39.360695	27.43517	12.033258	8.466017	9.113636	27.300453	36.92938	40.404922	25.46149	35.84202	27.62976	21.09271	25.78418	27.246563	36.457916	40.242393	28.359438	26.202667	21.002943	24.430271	21.164585	11.578676	14.801305	38.78116	46.686684	46.653595	25.873945	31.53424	24.100277	17.073048	12.337868	21.507793	26.103481
¸ßË¹°×ÔëÉù´¦Àí (511).mp3	13.596836	14.249466	14.578064	2.1902165	4.5242753	12.425337	19.482471	16.468409	10.188	5.8704267	12.634203	19.455315	15.686196	17.167402	8.155614	31.221588	24.332855	22.066383	18.677612	19.568462	17.608006	13.665945	15.743038	20.395922	24.874418	22.70219	21.958858	-13.485852	-19.501478	-17.521725	-14.275709	-24.92012	-20.537825	-4.891614	-5.7458897	-7.133425	-9.624592	-10.329933	-3.3970242	6.206369	8.247919	18.140865	16.388979	14.522465	13.741659	3.2935872	6.814395	10.375988	4.129784
¸ßË¹°×ÔëÉù´¦Àí (512).mp3	61.191586	69.60458	59.889374	48.38994	52.874435	62.65142	43.093834	54.701202	51.91073	56.29802	50.89335	39.19481	34.23356	40.602646	26.452267	64.59443	42.957516	26.707132	45.13405	55.96177	50.90589	62.97242	60.5879	64.74344	29.935865	24.39715	33.8039	22.1655	27.841131	21.51923	24.690563	35.881634	31.322319	54.531544	48.521484	47.1994	33.843987	40.346024	25.478539	38.637505	45.406128	44.889427	24.309149	36.53567	39.312992	21.315765	34.53264	41.32534	28.496346
¸ßË¹°×ÔëÉù´¦Àí (513).mp3	30.56889	35.043217	29.381071	28.12466	30.116936	34.028572	37.493126	52.543533	60.454544	48.599915	50.882145	51.41897	34.183	23.76611	7.9682035	32.841267	41.24908	28.191566	42.8303	59.71048	43.155846	32.572044	38.14994	29.377514	-3.184683	6.4493003	23.377647	41.015533	42.955173	32.335075	11.936386	12.418259	16.740849	20.741135	22.429907	30.339373	72.65178	66.89088	56.370396	16.727842	16.587494	12.739847	33.76008	42.36742	44.245186	-27.284504	-29.324593	-29.413517	-0.023007631
¸ßË¹°×ÔëÉù´¦Àí (514).mp3	-3.3289251	-2.6067631	-0.88945943	36.950733	38.883278	40.425102	32.041477	43.475204	45.54075	8.73724	9.635799	10.194479	35.580204	41.82337	40.621273	16.273003	18.456251	19.128473	6.1396294	-2.100278	-10.398048	28.23098	42.25614	31.836657	8.218935	8.440428	9.668962	7.5832067	9.796701	4.899916	19.330275	28.914635	22.616547	0.18669188	-1.4378061	1.0965354	30.579254	24.03978	15.051653	18.810768	22.251534	12.45483	9.312435	15.575032	16.928118	10.163767	22.951279	23.04012	28.780449
¸ßË¹°×ÔëÉù´¦Àí (515).mp3	18.649458	16.177849	15.4871025	0.82734454	13.963846	22.45065	1.0642734	-1.3385693	-11.48662	18.15664	22.342983	25.192467	22.209782	28.403423	27.50018	32.986923	33.87124	26.848843	-5.710253	-4.3680005	-5.7541323	40.03672	44.811428	43.76457	27.032017	23.848482	19.797981	-5.9869213	-5.473686	-7.240615	12.305846	18.716343	25.154629	-4.0305862	-1.3740194	0.5334981	14.7805805	29.211697	32.28821	24.686256	16.945381	12.502014	10.543915	8.870512	12.067005	-6.0994864	-6.195082	-6.7788267	11.058155
¸ßË¹°×ÔëÉù´¦Àí (516).mp3	-26.836512	-31.294077	-25.32832	-3.2154112	-11.313786	-15.607681	-6.443719	-7.931938	-6.6520443	-16.551943	-17.418861	-18.2966	-22.95662	-21.279377	-12.125738	-19.930578	-16.911194	-18.842075	-31.713413	-35.826458	-36.886894	-38.47776	-39.782997	-36.68366	-23.126669	-23.172592	-18.628967	-29.879147	-27.653675	-24.828232	-25.131084	-20.799171	-15.386963	-2.3064609	-8.080108	0.10764599	-5.0058365	-13.720342	-15.352635	-5.601634	-2.1528387	3.4677505	1.5646362	-3.5816107	-1.9748861	1.446354	-6.4219027	-9.38505	-22.049276
¸ßË¹°×ÔëÉù´¦Àí (517).mp3	8.3621235	8.449186	16.20356	14.966933	14.913625	12.957596	27.50816	30.578102	23.088318	-4.2436695	-1.7370355	-6.654072	7.4276304	6.699891	8.108845	9.037737	13.866798	18.999592	-0.010834903	4.980632	7.3830185	-18.655334	-19.222075	-18.90002	-5.1929417	0.55084133	7.3958435	-18.35289	-12.323948	2.7645257	-10.995582	-17.519587	-21.494205	-4.02579	-12.026684	-9.53067	18.513176	20.104584	27.24579	29.908665	33.209595	28.560669	-3.0178502	1.8919873	-1.5179851	0.75002486	-1.0496631	-6.3158183	8.812428
¸ßË¹°×ÔëÉù´¦Àí (518).mp3	28.349743	39.01523	28.86902	16.851425	18.885748	23.718475	31.762577	53.626854	75.81502	28.087803	37.062492	30.104607	24.094532	23.8455	24.939018	36.75894	44.876038	28.72543	48.11727	46.687286	33.21855	31.201376	46.031635	53.675232	26.270262	23.798538	24.358269	50.659668	43.015663	38.847244	56.595444	53.1342	48.2128	47.643517	31.101543	19.77739	43.55705	43.228645	39.255577	48.279823	49.92936	27.692352	49.782455	50.991974	39.94786	50.697186	52.580475	40.443336	35.295853
¸ßË¹°×ÔëÉù´¦Àí (519).mp3	10.436108	-2.8469718	8.47513	-21.862856	1.2241929	8.097068	18.516035	16.637224	17.185833	-3.375591	-8.264034	10.974535	20.172817	25.029274	30.565823	6.5898237	0.73796874	8.060432	32.735035	40.69562	29.011398	22.535198	33.85015	35.44828	26.78666	37.815693	40.738068	17.58532	15.239189	14.00575	15.224415	8.8596945	7.2210665	33.10707	32.53745	34.98301	22.853786	27.553139	27.2767	30.759914	13.530684	6.610853	27.99422	23.546444	29.303017	18.722128	19.993416	20.039051	11.177116
¸ßË¹°×ÔëÉù´¦Àí (520).mp3	24.69596	17.218338	15.505798	-20.28408	-22.14914	-23.735935	20.784172	18.029213	28.796532	38.535927	38.959892	32.873085	26.852612	31.636463	37.243317	49.708855	50.6802	43.200634	31.860136	36.882324	39.111523	35.55387	22.203304	18.432186	10.096562	11.715868	7.731031	31.447592	31.86557	35.378395	42.3133	38.08287	36.95495	26.442993	20.303925	18.162933	59.34634	48.261314	40.891167	55.01107	50.153393	55.20723	30.55396	28.481531	33.485657	48.961327	46.962112	39.524582	56.66604
¸ßË¹°×ÔëÉù´¦Àí (521).mp3	25.979359	37.93268	43.687477	50.02829	43.717094	39.386047	36.425434	34.35955	34.290276	41.145226	35.280617	34.83629	37.550858	39.03409	43.0184	17.876625	16.314697	15.29105	38.864418	41.677914	37.43898	21.939047	32.743122	33.224945	45.44861	38.70452	42.9965	29.774477	34.51189	36.296303	42.37652	45.407707	51.320946	28.615356	28.456272	26.88784	44.364906	40.065926	42.918365	27.49897	32.63858	37.92822	34.417606	26.617222	15.281336	32.51714	31.24434	35.305576	39.200638
¸ßË¹°×ÔëÉù´¦Àí (522).mp3	5.67849	5.6335125	13.552491	13.471698	11.013012	12.798386	20.728943	19.200317	22.032331	-1.3734822	-3.0302744	-0.3764857	14.778299	14.571887	12.150534	0.6464288	-4.318998	0.42831695	2.0897365	2.2148373	6.0323095	13.3313675	9.861725	12.315033	14.156906	2.4963632	8.575942	4.466236	2.5880346	10.835836	17.292572	17.566793	19.335333	-36.675926	-36.770195	-39.122807	11.707157	7.918124	13.077642	0.43640223	-10.86619	-13.814147	25.496342	23.082962	26.043438	12.314369	19.015852	25.95515	16.15059
¸ßË¹°×ÔëÉù´¦Àí (523).mp3	42.73435	31.33062	18.675861	49.620934	54.948578	48.221035	49.360695	47.91468	43.763565	62.35986	53.004192	40.456615	44.77214	44.72914	42.759277	45.701912	44.3891	53.418404	37.216713	31.291454	28.930614	31.515757	42.514366	55.079292	37.43809	21.137291	18.393335	21.422825	22.187656	23.643845	32.20028	39.134163	38.241764	47.654816	54.636612	43.696503	38.399925	47.385426	44.76609	42.688347	46.690193	36.626453	28.61208	41.243324	48.96384	38.05561	39.477104	40.153862	41.56988
¸ßË¹°×ÔëÉù´¦Àí (524).mp3	20.903687	25.091366	23.946312	23.513828	31.255238	29.876934	46.114594	45.55149	47.05728	49.58838	43.6253	48.706123	47.8608	47.04765	53.22248	42.66503	43.215527	43.030563	33.66899	42.417873	44.298195	8.762627	16.669426	17.261433	14.987549	26.907455	32.59297	45.104256	38.244263	22.670185	13.221771	24.310234	22.652687	26.085241	39.37392	48.417274	34.478695	27.697525	21.003435	32.778683	29.035286	28.844894	36.612297	34.072243	31.258665	50.037056	49.307083	49.652054	8.76928
¸ßË¹°×ÔëÉù´¦Àí (525).mp3	1.6315119	-0.06401646	7.385893	-2.62425	-3.0343132	-0.66404665	14.691856	11.55599	18.306309	-1.8060954	-0.12020826	9.012663	-3.314242	-3.8243082	1.9503286	6.22478	1.4641595	-1.099293	4.2817492	-2.711226	11.614537	7.9991856	12.751545	20.402718	1.0373102	6.6474147	10.381705	-8.715601	-11.482033	-2.2444644	-7.8755856	-13.513231	-16.545383	7.662087	3.8064284	4.4552355	-33.13645	-39.185524	-35.574493	-8.749481	-12.257127	-14.735554	-4.297288	-7.291101	3.3922403	1.7341454	-2.0290835	-3.3021803	-11.284138
¸ßË¹°×ÔëÉù´¦Àí (526).mp3	-3.6397662	6.199117	-9.1385765	30.73939	28.084011	38.169712	18.393196	25.764826	21.789722	56.316265	37.577858	20.560467	-11.717072	-14.658026	-7.7102194	10.4757	10.341099	11.11978	25.865034	28.767372	35.635086	26.231283	5.519315	-8.674511	17.773148	-0.5004976	-14.10321	-4.8760085	-0.7407059	0.3242333	11.027094	16.788969	13.446362	19.74638	15.860453	17.78498	19.39122	24.407131	20.639566	20.056496	21.534626	22.732574	48.951027	53.101963	37.546833	25.156755	33.653366	37.80337	4.1533732
¸ßË¹°×ÔëÉù´¦Àí (527).mp3	26.121052	33.703407	39.784508	2.7118974	3.5754592	7.5525236	-15.653165	-24.94509	-27.455532	41.625927	29.945091	23.11507	41.202087	41.609432	48.424156	36.94181	34.34957	33.131054	37.24246	32.07714	32.098816	35.66311	36.03321	31.740719	40.801308	42.885147	31.491167	55.43106	50.62229	31.674221	-10.020992	-10.306774	5.961348	-0.98947984	-5.9217014	5.6312747	21.556675	21.621124	25.246904	29.93293	27.89428	23.01587	36.959454	28.062391	26.704842	13.687841	13.159033	16.99131	38.22412
¸ßË¹°×ÔëÉù´¦Àí (528).mp3	21.893036	20.750095	26.229475	-7.548254	-17.614914	-15.893364	25.117239	22.340916	23.840677	0.7674158	4.7002892	10.725527	9.940189	-0.5575154	-10.455225	-15.688548	-12.512828	-8.900483	6.2525415	-8.005995	-5.646015	20.18948	14.959001	19.428799	-18.53688	-24.50756	-24.379604	-19.796814	-6.4731035	8.440779	3.9205499	7.305361	4.214434	7.7344756	-6.2463593	-13.240422	-4.8701277	-14.473448	-11.5410385	21.367823	21.977037	26.15138	-17.45568	-15.830425	-13.330104	-14.578587	-5.8983626	4.7277308	-20.332905
¸ßË¹°×ÔëÉù´¦Àí (529).mp3	12.619484	10.286836	2.936474	22.715885	22.377443	31.104635	9.20854	9.050755	0.7778816	-5.301075	-2.9305007	-3.8473184	39.944275	40.70469	38.971123	12.07321	20.35347	14.012399	5.6345234	15.933828	22.242983	18.534723	21.662016	28.801071	27.828259	21.80243	23.791847	1.4674599	4.046338	4.788974	-25.387966	-24.454334	-18.798996	13.751264	17.625467	23.130943	32.0401	37.640762	40.737602	10.645556	17.496931	33.01571	12.526461	13.739479	22.757051	5.296939	12.183425	13.871098	-2.5773008
¸ßË¹°×ÔëÉù´¦Àí (530).mp3	-10.469129	-16.033281	-9.486225	-31.257725	-24.082954	-6.949757	19.920341	22.255566	24.304146	-28.770493	-25.436142	-19.506023	1.2838035	9.822079	24.14716	28.896645	26.34067	31.12553	39.298553	35.88511	33.75296	31.717752	38.93743	34.34916	5.600512	6.179169	9.427343	-23.035706	-24.15216	-23.20789	-26.86959	-28.526222	-21.563622	-4.2443814	-12.871962	-7.5633593	4.1075377	-3.8101263	-5.7171955	46.25014	43.18602	43.65351	27.636768	26.418083	32.51496	35.04058	36.747284	28.392681	-4.5307326
¸ßË¹°×ÔëÉù´¦Àí (531).mp3	-3.0095973	-7.2146873	4.019759	28.039417	22.122515	22.107798	10.838903	3.8241687	3.570939	-1.1206539	-0.48917603	-3.8329163	11.440836	18.81665	21.513203	25.5164	27.134293	28.695541	13.564982	12.268715	12.218088	26.851028	28.94044	35.901276	27.496874	24.01617	23.185665	24.325718	24.644667	15.465491	25.66593	17.788471	12.074988	-9.558275	-14.878954	-12.609709	-3.016607	6.3905315	12.20248	24.840889	28.215092	29.929571	15.93264	18.387844	17.996826	24.313313	28.656048	28.530664	30.87225
¸ßË¹°×ÔëÉù´¦Àí (532).mp3	22.860214	24.578472	24.692886	30.14476	34.552795	26.72007	8.440647	11.9869175	15.032024	26.04512	28.995155	14.4122715	-30.285223	-43.755753	-35.72914	-0.43508443	-1.8311595	3.2093232	60.709476	51.07502	34.55397	33.829872	38.725586	43.735703	21.745169	15.730916	14.624008	34.541843	43.517197	35.547585	-14.291452	-45.416748	-52.43752	21.22722	13.17982	12.86549	18.769148	15.987872	5.048684	-2.2236948	8.98885	25.33199	8.619931	4.24555	9.138274	48.88917	54.58354	42.205345	42.970776
¸ßË¹°×ÔëÉù´¦Àí (533).mp3	39.820614	49.214005	46.690742	42.595005	40.91629	39.61277	46.307953	53.008682	55.382133	40.66698	43.592773	38.133553	44.53231	44.429276	40.582195	28.380005	25.106005	32.553974	15.32139	10.516003	24.753384	-10.084835	1.4324213	2.8837934	20.024117	31.06778	43.96129	-0.3979674	14.02385	18.50809	27.839947	28.41581	34.0426	14.397372	17.539532	24.9665	14.65899	3.318552	8.88749	-29.986393	-21.458088	-13.814932	-27.799568	-20.085552	-9.209791	8.457975	20.970743	18.95021	27.75478
¸ßË¹°×ÔëÉù´¦Àí (534).mp3	62.117935	57.8703	46.60219	55.86036	54.771935	55.67245	35.83995	44.40423	48.97932	44.949577	43.909756	30.94251	29.094257	41.939877	44.403236	23.918427	38.878983	50.08826	51.935814	51.313934	36.739685	46.46736	53.52365	65.1326	38.37258	44.151085	47.507698	32.948784	28.141403	25.386368	41.538277	43.997265	38.535183	27.082054	18.504843	16.635937	18.305202	15.64958	21.400703	48.702065	44.07358	34.686775	19.168861	19.144976	21.047365	57.312164	58.220203	55.652714	32.916626
¸ßË¹°×ÔëÉù´¦Àí (535).mp3	-26.268257	-22.68183	-11.821669	-11.097517	-12.704651	-12.47267	11.926402	-3.077468	-13.05134	-44.45892	-40.768085	-24.182652	-10.662954	-5.8553925	8.556414	-24.9155	-22.970007	-11.684388	2.341228	2.2294798	6.041757	-8.051761	-6.582264	-3.13028	-3.7011957	-4.23431	-9.888442	12.613628	13.034786	12.429939	-18.472124	-19.58292	-23.729454	-10.630566	-11.021676	-8.628405	-8.683424	-13.034214	-15.8527775	5.953773	-22.061453	-29.961405	-15.795533	-10.120266	-11.443291	-14.666126	-16.877483	-16.403307	15.636915
¸ßË¹°×ÔëÉù´¦Àí (536).mp3	19.530727	23.691143	20.813354	20.766857	23.826973	18.145641	24.296665	23.028793	22.598011	14.65468	8.3054905	1.9173481	17.863777	22.51268	12.841795	40.68076	48.370003	41.10883	21.597244	30.722202	17.018011	0.5785638	-1.2487253	0.097890586	14.103514	13.321437	16.607845	7.114252	12.5023365	8.015799	34.39911	33.377132	14.587433	25.569166	26.933863	19.209251	36.101482	32.493134	30.654844	37.43072	33.441513	32.341064	30.451916	39.61631	38.008823	-16.82201	-6.563098	-5.269558	-3.2058897
¸ßË¹°×ÔëÉù´¦Àí (537).mp3	20.05689	31.89849	37.185326	50.03477	52.931328	49.610306	27.181576	33.395294	37.88997	40.648094	48.924965	46.541042	43.26074	56.715824	42.288967	43.83618	47.491486	32.103645	15.52953	18.644348	20.28553	37.424667	7.6398754	-2.135755	19.874062	30.698738	31.498772	10.864376	8.665245	16.812017	37.689316	46.467697	47.868828	36.633175	35.298645	30.701233	26.170153	28.321892	31.931276	21.48166	21.688972	18.973457	20.652676	30.98956	40.373825	35.332436	46.06318	52.161533	27.272057
¸ßË¹°×ÔëÉù´¦Àí (538).mp3	-5.4191093	-8.866576	-4.368229	4.224672	2.3732955	2.8452559	-30.974411	-33.35679	-29.211792	13.477982	21.679787	26.180199	-5.4775724	0.36203045	-10.575222	-24.05931	-26.565845	-32.82898	7.393904	-5.303706	-9.982643	6.9015875	2.2344375	-0.59767956	-20.21416	-15.73871	-5.8849974	-12.431055	-14.589354	-20.515072	20.210964	17.258951	19.357574	-3.2789397	-0.7224206	-9.754391	-18.139072	-19.697092	-21.58263	-10.786934	-18.74784	-15.163536	10.414612	3.8243754	-3.7427318	4.15018	1.4279981	8.274492	-39.62858
¸ßË¹°×ÔëÉù´¦Àí (539).mp3	-8.946064	-15.439123	-3.0168133	-43.164536	-41.555923	-34.78327	-4.116107	-24.440016	-23.743404	-15.997051	-22.350323	-30.12996	-8.519195	-8.095213	-3.270289	-12.747946	-10.1854515	-9.623479	-19.28931	-18.313217	-10.388628	-5.8703065	-7.588093	1.3601815	16.458864	4.233211	-3.0556307	-37.91801	-43.472298	-45.020554	-11.883444	-9.261276	-1.2542562	-13.018655	-21.981327	-23.966879	-14.026182	-13.931318	-7.837043	-58.805252	-71.1378	-58.758144	-11.343876	-12.626247	-4.115668	2.9001389	-7.6569557	-1.5019716	-59.82157
¸ßË¹°×ÔëÉù´¦Àí (540).mp3	16.384945	13.635422	14.932014	24.333733	23.582745	15.168798	16.661337	14.383303	12.893213	-20.812387	-19.988659	-24.26978	7.7942944	-1.1733241	-17.155743	-9.733367	-4.7074604	1.445787	2.6546135	10.25732	22.297907	23.455296	28.453773	27.64273	36.66118	29.502596	15.056629	-11.0992775	-6.342309	-9.307394	-7.2346945	1.8434145	-11.402666	-0.111999035	2.7074242	0.45495564	-12.987236	-16.440922	-11.279106	-7.7860694	2.9880319	-3.0736692	12.818406	9.335217	7.6796026	18.731997	22.193356	25.283478	48.111206
¸ßË¹°×ÔëÉù´¦Àí (541).mp3	24.862125	30.943615	27.992779	17.221668	24.335892	24.267178	22.927456	34.54296	40.865246	23.349401	20.56694	23.351494	28.888153	25.1055	20.132729	27.85308	6.8582954	-2.842299	31.66552	36.513428	42.427025	50.39778	47.28768	35.39981	23.760395	21.440012	29.803116	17.971611	22.737112	12.6544	35.66534	42.047043	41.6563	15.962643	23.675606	26.017809	39.661427	44.261845	50.61972	31.44366	28.057758	34.287895	26.464592	33.753803	31.73457	31.644644	39.471092	29.398857	58.562218
¸ßË¹°×ÔëÉù´¦Àí (542).mp3	55.392956	54.947838	44.829678	25.422794	37.9517	42.747726	36.26909	46.740177	48.272034	43.531216	52.771275	40.6616	55.36245	52.758137	35.059555	38.47652	35.232178	27.136559	29.281292	25.223003	23.765224	58.684036	20.664814	-0.6600116	28.333622	27.623667	25.769516	32.71057	43.08052	47.003693	47.333996	55.425674	56.153763	39.26702	40.315475	34.548237	19.142338	27.517273	30.933075	34.035362	34.611065	25.345161	26.69439	24.029171	27.096165	37.746708	49.149593	34.22509	43.183464
¸ßË¹°×ÔëÉù´¦Àí (543).mp3	15.519502	8.518684	6.247883	15.273951	17.763489	25.892506	10.293282	12.315403	16.948116	19.957817	25.71217	30.414837	7.0675077	11.46669	11.88945	29.48853	24.023872	20.643059	15.274189	11.939764	24.766956	25.883171	21.012693	18.713444	19.909634	15.350971	16.685303	12.101093	5.6872854	4.917721	-4.5526686	-13.647951	-15.559819	10.143789	13.572809	15.47896	-8.992925	-2.5085945	7.261725	17.229948	9.006392	10.331526	27.023918	18.069668	25.332172	21.874817	12.815538	11.301676	14.04978
¸ßË¹°×ÔëÉù´¦Àí (544).mp3	39.818333	37.81552	35.056145	56.13411	49.87284	52.43593	38.703766	30.895708	36.409748	28.516914	25.722427	25.174034	30.085953	25.859652	22.550594	45.818436	41.697105	39.4367	24.833605	20.200193	28.490543	30.797108	33.109467	32.328114	49.43152	46.186546	51.6644	3.6615658	-19.778204	-16.107075	26.587807	21.760479	18.921997	2.0096881	3.653844	10.078505	-16.391983	-14.211713	-13.755419	18.567339	11.6381855	-1.0549338	59.319084	54.849197	56.02691	28.774193	23.632183	30.97555	-15.966844
¸ßË¹°×ÔëÉù´¦Àí (545).mp3	-6.1908016	-4.138052	-8.987398	-15.337484	-4.022426	-4.201472	-0.7243452	1.3702152	-6.652156	3.4106343	-0.33065736	8.4480715	24.725124	24.373985	22.569529	17.268732	18.65752	18.346882	-10.632474	-13.007961	-10.6638365	-37.187073	-40.76061	-29.587803	-30.81865	-14.73804	-11.433098	3.244625	6.015623	5.4253764	-10.39136	-10.651493	-20.658604	-7.2933116	0.23277973	2.226456	-13.338968	-16.464672	-8.650047	-10.500692	-21.154165	-30.881458	7.624879	-3.6051235	-1.450395	-29.830288	-34.357407	-23.176199	-14.547409
¸ßË¹°×ÔëÉù´¦Àí (546).mp3	27.81422	33.491127	30.81907	10.861141	16.607922	21.062778	-11.089917	-10.819637	-19.968435	8.505175	6.2833295	2.5196705	24.989758	23.084772	23.121925	15.821154	20.900944	22.891546	45.242065	48.154427	38.364002	30.784466	46.784893	40.20459	35.682068	33.83455	31.12967	18.57548	19.358559	10.619661	19.081123	23.494549	17.999784	6.451567	5.432786	1.4746996	25.636086	38.25885	25.314701	21.945465	22.171669	18.533379	1.3903584	6.1160235	8.672056	-5.357909	-2.434475	-11.985069	7.144409
¸ßË¹°×ÔëÉù´¦Àí (547).mp3	29.061806	37.092297	43.287758	21.73893	37.20307	52.597504	52.113766	40.86077	24.090193	-11.790886	-27.13743	-31.153374	-27.310154	-18.145885	-7.666942	27.465937	29.434925	28.846754	31.601452	35.043705	22.923883	18.947773	17.257145	21.494286	14.474934	19.433237	31.520073	4.9079027	1.73333	8.260209	64.45662	33.85299	17.178371	26.967537	42.315323	51.74518	16.397797	23.90192	35.417946	-18.007582	-16.634045	-10.65151	23.53981	18.381672	19.148685	5.264125	1.6452985	2.2907465	47.86944
¸ßË¹°×ÔëÉù´¦Àí (548).mp3	20.056938	25.182734	30.290611	41.750397	40.868607	49.0011	-21.307133	-16.531563	-2.5867999	23.190956	40.039948	40.200638	45.004425	42.9629	41.169586	45.551903	39.583	42.272797	49.0134	51.459175	50.684296	64.57573	62.333313	60.849174	38.285744	45.450974	51.666748	47.402306	42.19242	38.660446	39.145714	40.868042	42.35732	43.265087	45.785706	42.64715	31.041754	27.453281	36.816242	37.428337	30.059822	32.34889	32.664528	24.549486	16.890701	31.91084	35.415497	37.736427	29.55359
¸ßË¹°×ÔëÉù´¦Àí (549).mp3	31.926876	41.454834	33.28904	16.692926	13.227478	20.9366	33.342487	36.11019	29.969707	19.10873	11.917852	11.79192	1.2340844	3.0015793	10.932843	24.214493	16.455973	17.042454	22.429302	20.750446	20.4594	24.320633	21.240147	23.355953	37.567253	42.146675	43.590233	-4.558508	-6.1876554	-11.153534	3.0277767	7.5889564	8.478958	7.9012775	7.168174	7.799372	-1.6646172	-3.518042	-5.7160645	66.72298	66.40465	69.09607	24.03563	21.124964	28.846867	24.459312	21.525663	30.548153	12.607317
¸ßË¹°×ÔëÉù´¦Àí (550).mp3	-4.6660137	-8.613312	-21.856663	-0.9432242	-0.013128728	8.169537	-15.012741	-17.610577	-21.575104	10.748547	6.168981	-4.1155734	-42.18431	-20.619507	0.9114366	-42.710564	-39.342537	-35.30243	-21.44189	-30.193672	-32.10314	-13.960033	-20.007225	-30.453983	-30.921104	-27.528042	-27.930695	1.1076554	-10.156212	-14.913447	-23.815308	-18.772276	-16.933662	-17.286388	-17.530838	-16.818054	-15.374566	-17.020123	-21.05651	-15.743193	-11.46884	-3.8458266	-21.881767	-35.109184	-37.108746	-20.62488	-21.991436	-18.847382	-24.588451
¸ßË¹°×ÔëÉù´¦Àí (551).mp3	22.360533	16.220346	12.665906	13.846713	19.506191	17.142689	30.638966	29.759647	20.246296	16.228382	21.259003	25.00705	14.26335	16.698273	18.496273	19.510952	18.38593	19.738602	28.92931	29.161186	29.120718	19.054127	6.5879154	6.7330184	-15.501094	-8.207965	-2.1621842	-6.5088887	-0.56896585	9.170499	-24.179619	-23.193066	-16.306755	-18.066628	-15.819862	-11.163347	-9.009495	-8.604715	-7.115732	-22.429749	-16.51254	-11.911898	-3.7600985	-2.597271	-4.1336637	16.229906	16.06333	21.563503	19.568756
¸ßË¹°×ÔëÉù´¦Àí (552).mp3	5.4327655	-0.4649045	-1.4926741	-7.8632755	-3.3522348	-6.048086	11.427553	8.373807	4.382719	-60.066536	-55.751907	-52.760376	-12.598	-15.77591	-15.190796	-0.88745254	12.903474	16.797441	0.31662232	-2.2198827	0.44066477	-21.718342	-30.037365	-36.638184	2.1328182	-3.9181876	-3.3117318	-35.865234	-47.742172	-50.59897	-13.749784	-22.034962	-19.70178	-14.183318	-8.381145	-7.285099	15.523331	11.608259	8.887373	1.3373773	1.1296896	8.686546	-31.217237	-29.394367	-20.065681	-19.980234	-15.351477	-15.131594	-12.193241
¸ßË¹°×ÔëÉù´¦Àí (553).mp3	47.33468	56.31524	53.54816	0.8701999	0.2858472	0.85685223	21.829897	16.16096	15.153595	23.861225	27.367332	30.778553	32.562317	31.924084	19.588211	40.175034	30.102528	31.186262	48.290787	49.31655	37.908524	25.99376	45.41815	37.947197	62.773544	55.986458	51.454796	43.45182	50.832672	46.569424	48.50718	36.469326	29.297754	18.342949	10.395116	11.793338	-6.48678	-3.2165143	5.231413	31.349787	26.780462	31.5506	9.529467	9.806332	22.489674	31.700115	45.218613	41.791977	40.8696
¸ßË¹°×ÔëÉù´¦Àí (554).mp3	14.193554	17.795761	17.515125	4.045122	-7.0363255	-5.9587646	35.049423	41.753113	49.57863	32.00287	31.28624	22.739859	-12.12143	-13.562202	-8.74297	22.868198	34.20043	25.387955	7.748026	7.0718584	14.4174	30.79918	27.95123	30.16618	2.6089458	-6.7627487	-8.46054	13.110041	11.348925	12.788431	13.448252	14.749084	22.523499	28.656693	28.321182	13.159084	26.67287	33.295223	26.62347	13.744947	16.70456	26.494928	17.192015	21.488514	23.85557	-41.81659	-32.286594	-17.27166	35.32189
¸ßË¹°×ÔëÉù´¦Àí (555).mp3	28.629492	28.685246	25.71542	60.27993	55.439957	29.33436	12.564116	17.224953	18.911053	36.23716	41.177353	41.38578	31.629093	26.45496	35.613243	16.232502	20.358723	28.670483	-5.8082743	-10.709093	-5.954937	42.988953	53.16555	44.175087	24.81177	28.98152	27.914856	31.392838	17.559448	20.414814	55.68786	38.332375	34.865753	14.528189	26.876617	31.19672	43.70318	38.531418	38.321472	30.76849	44.82962	53.096836	56.906876	49.20466	48.992027	29.071068	34.01065	27.777073	56.695915
¸ßË¹°×ÔëÉù´¦Àí (556).mp3	14.555679	11.416754	16.476288	14.057322	10.495203	4.0718226	25.100729	18.024473	14.514835	22.79177	19.162613	14.248644	14.913166	23.977737	29.61706	27.279821	24.552568	22.677387	22.120594	23.65966	22.302038	31.42213	28.020176	15.362544	14.156355	13.638899	10.626816	12.520409	21.91627	32.489754	35.237957	28.903494	18.25829	29.057587	33.075157	45.876003	36.66509	35.239864	18.751831	24.26369	24.66755	32.45526	27.015808	23.48502	23.187252	33.73757	38.080532	41.027428	31.993336
¸ßË¹°×ÔëÉù´¦Àí (557).mp3	8.069614	11.385584	11.303162	28.023388	35.952904	38.696804	9.729382	10.148343	13.096723	34.833023	42.817833	42.801186	35.51615	38.455017	23.970379	-9.912859	-1.1045387	-4.6925054	9.137748	15.008024	24.551609	16.737766	15.152269	13.818596	12.552901	-8.59955	-10.133672	11.29158	9.176591	3.0590153	32.52117	30.823746	38.07321	34.66889	27.794373	29.366074	17.795193	17.281052	21.833916	21.260416	20.459251	21.096157	23.92646	22.563423	21.186897	-0.99565804	5.3809137	10.041701	-5.3204975
¸ßË¹°×ÔëÉù´¦Àí (558).mp3	-11.633925	-23.433477	-22.946083	-10.119726	-11.652218	-2.0613477	27.857578	23.037766	22.751722	-33.765472	-35.52471	-34.697483	2.0227566	-4.8524437	-14.433329	-34.672325	-44.177254	-39.47528	-31.496553	-39.02211	-43.960823	-8.907454	-10.103371	-11.770403	-27.970877	-39.922714	-48.02204	-23.811333	-35.61473	-26.200466	-4.384368	-10.623745	-8.776953	-24.488104	-31.156055	-34.51666	-5.582883	-18.147816	-12.3211565	-11.457628	-13.929607	-12.6172905	-7.2905807	-15.831433	-22.847649	-32.42945	-40.44104	-47.808357	-34.05655
¸ßË¹°×ÔëÉù´¦Àí (559).mp3	10.464502	17.513536	17.457508	13.281231	15.181947	20.075329	28.157372	33.061718	27.309893	16.277096	17.107698	18.43589	23.277573	20.330704	15.558136	25.764355	20.19636	16.260271	26.890963	24.140749	17.223112	-0.75324297	-0.30493155	2.5940735	29.69841	24.99834	26.91478	10.057167	13.450691	17.749897	15.280859	14.247097	16.05285	-4.5839276	-7.0637703	-10.0134945	23.880484	23.380865	29.230808	18.205233	26.048468	27.701042	42.034317	42.605164	32.176857	13.635127	20.96958	21.608475	26.991898
¸ßË¹°×ÔëÉù´¦Àí (560).mp3	15.635704	14.551969	19.69472	11.13034	5.8511143	1.9594839	-0.9324395	1.2686751	14.491915	4.6455564	-0.8199419	0.28749806	-4.201817	-11.7493	-18.663385	0.31725788	0.12797311	0.027715817	23.03424	24.618244	34.812508	-8.619995	-20.499523	-26.301706	-15.757085	-8.47872	2.9308271	-0.49497777	-0.26890206	2.5586226	7.7250776	2.457091	-0.8541917	8.690562	6.672885	2.189342	-1.7822933	-3.2443457	-0.40381685	18.590439	11.516529	8.114576	16.187046	13.388743	9.894861	-25.798899	-19.230133	-4.9583216	18.739983
¸ßË¹°×ÔëÉù´¦Àí (561).mp3	2.7427073	-0.6963457	-3.3645046	-14.577376	-10.432665	-6.246485	-23.564957	-17.411428	-8.875088	-7.149957	-6.82077	-7.6283274	20.65646	28.101933	25.268028	14.284908	14.637393	20.574497	43.069935	55.92016	56.280594	40.619514	45.338165	50.439598	-14.941982	-18.847305	-21.333761	26.765911	29.231644	30.976852	17.703945	8.753907	5.285462	12.206032	19.920902	11.612886	-56.177383	-50.18998	-35.79884	32.05189	34.679245	32.706326	17.390617	23.99162	31.783672	-28.638754	-16.92272	-7.712673	37.532166
¸ßË¹°×ÔëÉù´¦Àí (562).mp3	2.4105039	1.7583817	3.4113955	0.45798182	-0.88440144	-1.7932686	15.08945	8.74508	7.5806675	6.7702847	4.8890586	7.572833	-0.953489	-3.9621358	-3.3202236	-7.799263	-7.452553	-5.59578	7.7847776	-1.2399905	-2.630311	-2.2418756	-0.67892635	6.480733	14.015393	8.513809	9.401703	13.825895	11.59724	9.6501465	1.2775393	4.3640428	9.212383	8.97732	3.441336	5.697732	18.564892	16.462944	20.79044	14.690016	5.0894127	7.0196915	9.455448	6.4017496	5.546497	12.061317	8.282022	7.121812	6.8221455
¸ßË¹°×ÔëÉù´¦Àí (563).mp3	45.002487	31.733755	31.517237	48.16192	44.526222	37.656788	50.784485	46.104332	57.102272	30.20552	34.25355	29.23236	28.492815	38.138435	49.914516	50.10195	45.392906	45.079746	51.706474	41.64682	42.662273	52.473465	48.592392	44.26648	48.04125	38.885185	34.868824	42.1504	44.221825	52.985794	32.185936	43.055374	62.007763	54.275406	46.801327	42.747894	47.65731	45.295723	36.958485	33.688053	43.575188	46.206917	40.899937	44.526154	35.126015	41.910263	40.616066	36.959736	49.669724
¸ßË¹°×ÔëÉù´¦Àí (564).mp3	-21.253834	-20.64547	-29.20018	-25.261127	-16.427744	-16.94471	-8.508024	-6.350749	1.2618804	-18.199432	-20.49871	-20.65603	0.5742071	4.8129005	8.047443	-44.54362	-32.781574	-30.28304	-24.078426	-21.911955	-19.893274	-31.881687	-28.11174	-32.45461	-12.185664	-14.623281	-15.549216	-8.43234	-24.160618	-38.700092	-42.560493	-27.321598	-32.39704	-38.149296	-34.694206	-46.80265	-32.806396	-27.983469	-36.065105	-35.01269	-33.084854	-42.31575	-28.752163	-36.85916	-46.026367	-13.692077	-13.524904	-15.258014	-17.012037
¸ßË¹°×ÔëÉù´¦Àí (565).mp3	13.593502	15.858223	19.070902	25.989927	12.389681	2.3773794	41.24973	38.984535	43.633907	15.737091	16.422771	22.534334	5.3084793	-2.0875223	-3.6265104	25.89204	30.344051	28.398088	-9.597025	-1.1453891	3.1579401	8.8231535	7.538783	7.857479	-7.171342	-10.45026	-12.951214	-2.285382	-1.560235	2.8543417	-5.0299363	-18.330273	-21.357765	11.069813	-0.25056982	-1.2286018	23.029621	18.414366	20.807869	-10.288467	-11.769624	-12.457373	-1.2579205	-4.403332	-6.76552	-17.16306	-17.69662	-13.472395	-13.49872
¸ßË¹°×ÔëÉù´¦Àí (566).mp3	63.93965	60.91912	41.152534	28.208458	37.192772	22.427996	41.13188	49.512966	31.994564	46.283745	49.74826	32.525665	59.536102	53.867027	33.481667	37.79931	51.376686	55.533123	34.40673	47.826416	39.29113	60.123085	53.632404	38.737457	32.28829	51.137043	65.38849	47.934776	56.299355	48.013546	52.10466	54.42767	43.215122	40.05034	46.391575	53.570663	50.102642	49.081696	49.484787	27.702354	28.694191	30.490284	41.34235	50.005295	34.12709	50.967453	55.36705	35.029488	29.085333
¸ßË¹°×ÔëÉù´¦Àí (567).mp3	-7.779049	-13.337688	-10.704466	-6.9935646	-17.59593	-16.03891	28.94216	30.534039	27.41773	44.183334	39.61712	46.56588	45.706432	42.812317	41.450134	53.301743	54.229836	56.22594	34.46646	31.462856	29.374016	3.9062996	3.5659652	9.8161545	6.888542	-2.2634723	-8.201477	-65.34514	-67.9359	-42.524597	33.403015	29.051828	33.168137	28.720749	27.226223	20.851282	54.530052	53.10003	51.30178	36.630974	39.72471	42.19371	26.695236	36.822533	42.899605	11.162736	4.824312	7.507452	-1.8352536
¸ßË¹°×ÔëÉù´¦Àí (568).mp3	31.241364	30.423122	26.561932	24.022701	24.075657	19.311556	23.881672	35.60928	32.981125	28.116787	20.909225	10.507723	45.29331	33.0552	18.623766	24.439768	33.290092	38.832558	26.83992	36.947624	26.877224	35.00856	40.378624	39.550552	30.237085	43.572376	45.100677	16.044712	23.091808	26.978104	-23.992245	-29.415943	-25.295055	5.3461466	9.612295	15.690512	12.815617	-2.925756	-3.8902898	7.2547016	14.958204	24.929325	17.2986	16.91333	18.204178	18.885233	0.52074677	-5.160227	33.921307
¸ßË¹°×ÔëÉù´¦Àí (569).mp3	-13.883875	-20.299171	-9.828013	9.231049	6.031167	-0.7918961	46.58911	52.97071	49.581383	38.983242	52.36525	51.059128	40.557026	44.161316	44.330513	6.94648	0.57972056	1.766151	11.720659	-2.1427147	9.138352	22.120743	22.55788	33.68913	36.343582	33.35442	31.477024	-37.775444	-41.466984	-31.06477	38.01042	29.461454	24.111057	-1.7521915	-0.6059996	0.06470612	29.7971	24.709381	7.5577154	-43.485916	-41.707386	-42.54432	27.875267	12.917728	4.034049	-18.218807	-6.3250504	-1.9825668	17.584568
¸ßË¹°×ÔëÉù´¦Àí (570).mp3	22.86303	38.972168	44.035683	44.314987	35.554234	36.404182	37.460045	39.04684	23.39101	23.742569	33.24578	26.405987	29.898373	39.95422	51.25595	53.877327	46.48191	39.48954	45.763657	46.670006	40.232773	18.788055	24.721123	11.269937	27.226017	44.19718	44.224213	53.018	50.10065	38.14787	36.304543	44.205826	45.66523	38.14491	37.969765	30.943962	18.89062	24.896652	31.19954	63.52504	47.046177	34.16877	43.85698	36.412083	35.07465	41.675644	35.05886	41.00438	31.901072
¸ßË¹°×ÔëÉù´¦Àí (571).mp3	-39.591076	-35.085228	-19.808594	-24.106876	-30.474243	-34.6926	-37.075516	-34.79432	-28.776924	37.278107	31.5089	32.086082	-18.731735	-14.19232	-1.6009337	-28.649954	-19.347672	-17.14149	-21.562206	-31.955772	-29.791431	21.863085	22.155777	19.276936	-29.970524	-29.828613	-28.447163	-9.771605	-14.216446	-13.526345	-18.67803	-12.927976	-7.769288	-3.6772895	-2.9272218	-2.578452	18.521156	15.048823	12.442341	-35.06537	-41.648132	-40.92182	6.6538897	4.1120234	4.781566	0.37737447	-1.3470554	3.1403155	-19.246292
¸ßË¹°×ÔëÉù´¦Àí (572).mp3	-5.8763943	-6.477104	-0.033845782	-9.517348	-9.806166	-2.3701217	-9.648172	-1.4910254	8.35825	3.4135976	-3.7453866	-4.486382	18.195469	25.88171	29.437868	25.475048	15.119753	7.0822115	16.319542	16.9076	20.376625	4.6584845	-0.7826512	-2.1771212	14.181633	9.716356	3.4212203	32.20343	36.266754	37.27487	25.975555	25.148474	23.206326	-1.9814781	3.4416611	-5.9655905	18.724205	16.199123	5.717654	10.591265	6.769533	4.4409804	-3.4530025	-4.5830755	-0.58113194	18.15417	16.088474	14.640835	5.629614
¸ßË¹°×ÔëÉù´¦Àí (573).mp3	-11.337125	-13.1365595	-18.697685	-4.559843	-12.722801	-22.977224	15.852058	19.322643	19.69653	23.008602	12.9623165	9.39056	-7.9868565	-5.337051	4.3344316	-9.985828	-6.8536596	1.8013151	-8.781047	-10.942915	-8.261294	9.645196	14.092896	17.970291	-20.476828	-33.143356	-40.071053	-7.276558	-13.518982	-15.664845	-8.129366	10.729487	18.818954	13.584969	11.573008	8.433001	-21.23023	-19.311764	-3.5762236	5.573288	6.3318872	6.981061	15.3063345	12.885394	13.07809	9.358607	5.8873568	0.7694894	0.5093871
¸ßË¹°×ÔëÉù´¦Àí (574).mp3	11.928928	8.65912	6.1796675	7.999172	0.90189004	1.8728485	4.1909842	0.89993435	4.3641396	10.371017	10.501606	13.801115	24.62677	25.061962	24.84496	7.704478	-12.594944	-22.585018	10.753524	19.437336	14.828502	48.093292	53.21302	55.678925	50.270374	13.219021	-7.603013	24.648796	27.346992	23.110043	28.247475	38.52176	26.34373	41.320717	47.84436	51.74764	0.55904436	-2.2180593	0.41925734	52.03331	44.054035	27.259995	34.42483	30.603895	20.042326	1.6427585	5.1277	11.582108	29.301468
¸ßË¹°×ÔëÉù´¦Àí (575).mp3	34.701347	30.546833	34.85679	28.47541	21.135296	18.08657	16.017256	0.10743868	-14.182137	-8.298676	-8.273981	-2.5656943	32.04013	24.40958	20.747341	15.619667	20.449074	23.182217	18.078043	15.783609	14.789846	1.9033589	6.51534	7.608264	4.0661373	17.037483	9.088823	-14.447854	-14.106109	-17.007465	4.0712357	0.009958386	-1.1024761	7.9975195	-9.17465	-31.327093	-0.41583496	-0.82159233	5.2978354	-1.8849435	-1.521231	-0.53977406	-3.0133243	2.7686436	6.373623	17.05817	8.847674	8.236138	7.0481577
¸ßË¹°×ÔëÉù´¦Àí (576).mp3	0.5080462	2.6848826	11.024976	70.50869	50.0504	27.928955	-59.104477	-68.06218	-73.18121	12.211786	4.961626	4.6561184	9.595322	4.942201	0.7384734	26.63168	31.681513	25.895092	-16.38452	-25.994587	-27.032932	-21.92614	-24.502884	-22.47535	30.734558	45.586464	65.05058	25.789455	27.428026	29.717262	13.590082	20.869415	20.689444	15.838294	24.591518	37.436623	21.267868	5.191221	-9.513975	-1.7664084	-1.7797649	-0.78657985	-1.5343019	0.16753566	5.675431	-66.89867	-77.01932	-74.74414	-2.9338884
¸ßË¹°×ÔëÉù´¦Àí (577).mp3	-7.5103188	-7.25134	-8.434284	-0.9728384	-15.704002	-26.0695	12.140577	3.3937008	-9.491707	-12.67065	-10.627154	-10.943779	14.087611	7.638001	10.249758	3.6474714	-4.9759007	-15.149983	13.155203	11.26636	11.209156	9.768906	16.124329	24.747995	30.62116	22.48022	19.548252	-3.6322541	4.21786	-3.1433496	6.9837666	6.4638643	-2.8140466	24.750805	19.931854	18.319342	7.1178536	-4.9891586	2.2057788	8.125837	11.014633	15.098753	11.797367	7.1984277	13.829093	24.970678	25.08367	16.382797	-9.44799
¸ßË¹°×ÔëÉù´¦Àí (578).mp3	-2.340908	-13.932824	-16.448618	3.8703992	6.2039957	10.9053	6.914302	13.648785	12.267567	-25.764511	-20.925941	-9.9750185	-8.448078	-10.981997	-6.949979	4.818082	8.761528	15.618244	-23.583984	-17.712727	-11.601498	4.8977995	3.6779642	6.653495	11.932222	11.118533	11.887718	39.552708	41.584408	40.98311	36.62381	43.343628	48.126335	29.443989	33.86754	30.006039	-6.444256	4.4098935	15.032627	24.307808	28.950203	24.123058	26.343607	35.352047	32.488	18.681118	20.206413	24.174095	4.780278
¸ßË¹°×ÔëÉù´¦Àí (579).mp3	8.163622	6.952886	8.581134	-27.114807	-30.174725	-41.022747	-12.291131	-5.6027203	-9.193827	-22.464989	-17.51022	-22.919992	10.624645	12.562511	18.720518	-21.100702	-26.105324	-30.332905	-6.1494975	0.3483851	0.80839264	4.9261026	4.988635	5.354329	15.908554	16.5	21.375784	-8.045381	-19.393684	-25.877068	28.693897	22.640957	24.317667	-33.173916	-27.583622	-21.661896	-28.814905	-31.463406	-33.609226	13.306278	13.3598995	6.657855	-5.1394186	-8.730843	-4.3139257	9.394287	5.1385794	1.0680399	11.366674
¸ßË¹°×ÔëÉù´¦Àí (580).mp3	20.395784	26.092724	15.165673	4.4134083	12.947532	2.7729628	32.251614	23.86047	28.5041	21.751163	28.811008	34.20095	44.674362	55.66661	40.595535	36.747246	44.01885	45.384132	15.28791	33.31823	21.35937	61.377697	49.03585	24.536657	45.706154	54.060703	52.181477	17.849777	36.463776	43.82706	22.430569	41.14634	49.532356	22.911041	47.14056	57.701996	36.580936	45.15866	30.95888	33.268436	51.606567	55.035538	27.008186	41.713142	30.935043	43.138474	52.254105	38.909176	41.0263
¸ßË¹°×ÔëÉù´¦Àí (581).mp3	13.988729	10.559591	8.075045	15.925462	7.4704823	7.8739414	-19.537556	-21.726166	-22.212334	8.370239	7.123788	4.837001	-19.482986	-21.408474	-24.597778	-9.169638	-4.531692	-16.061808	-6.8846397	-3.3349133	-7.012574	-16.454346	-13.717312	-16.798435	8.785817	9.363363	3.79219	-20.078579	-12.519976	-22.266022	-33.75036	-31.237495	-23.760498	-21.258524	-17.701504	-19.170994	11.183662	7.6612563	12.966869	-24.045506	-16.509346	-28.614574	-44.14173	-34.023617	-27.26801	-11.251646	-11.016754	-5.931741	10.299525
¸ßË¹°×ÔëÉù´¦Àí (582).mp3	-45.622314	-48.80806	-46.742294	-42.683342	-43.876743	-40.416	-30.262157	-25.907413	-22.126587	-24.335133	-34.271187	-40.352722	-47.845055	-52.381203	-49.728615	-20.737858	-23.801243	-19.546759	-32.007042	-29.975273	-27.637009	5.085986	-6.235102	-6.409895	-11.590473	-20.388779	-18.905119	-20.881191	-22.229317	-25.053705	-9.494913	-18.37715	-25.72948	-45.931683	-45.47011	-39.831097	-20.839258	-24.213005	-30.850248	-40.46565	-43.268036	-40.173126	-40.83545	-37.542473	-31.502037	-25.361572	-14.512478	-12.800925	-27.455397
¸ßË¹°×ÔëÉù´¦Àí (583).mp3	-8.591586	-16.91689	-10.056383	-8.487326	-6.7353687	-2.9841328	20.863468	15.248904	24.897783	38.43406	35.308384	36.281242	40.502155	48.027607	38.07843	4.822632	4.5044575	6.3220315	-25.063004	-30.689236	-31.013155	-23.949598	-24.293743	-26.513367	-41.533417	-44.367485	-44.07563	-40.931572	-44.021427	-42.535477	-50.330387	-54.90117	-49.544792	14.510622	17.910671	22.633568	40.103027	42.983715	40.570312	-11.610043	-15.132528	-11.398108	-27.19565	-29.287537	-23.08915	-4.39001	-6.662257	-4.0716968	-33.620804
¸ßË¹°×ÔëÉù´¦Àí (584).mp3	2.043081	5.1716805	11.904032	32.62951	32.55802	40.049446	34.252308	43.823322	29.725368	22.846853	17.642649	9.662657	30.822996	37.54745	30.00689	31.037443	26.581602	35.782856	16.961971	14.107271	20.309744	10.986521	6.9019136	6.355673	12.324154	13.296005	11.090787	14.452354	19.138693	16.91634	3.5960672	2.827864	8.718958	14.787926	2.9323924	-9.929419	17.357687	12.49024	9.101142	4.672476	0.39892817	-7.077912	6.8969564	2.0603826	8.577915	10.07953	1.0017009	-5.6529655	17.266674
¸ßË¹°×ÔëÉù´¦Àí (585).mp3	-1.8910427	-6.437313	-4.7202406	-0.7078824	-1.5935946	1.3198633	-2.7601678	-4.1268873	-6.6052446	3.5573082	-1.0794685	-1.4235699	-11.424166	-17.392178	-19.192041	-46.813263	-48.734867	-38.78305	-52.178116	-56.13222	-55.099483	-20.672464	-19.135513	-16.519958	18.441307	-11.790583	-12.458509	-4.753831	-8.066526	-9.327507	-50.369034	-52.01606	-39.3678	-33.6997	-31.309162	-27.279781	-17.16537	-30.366156	-31.168924	-11.243954	-6.7970304	0.35245824	0.7022383	1.1123573	3.3083777	-26.22733	-36.032753	-33.652397	-25.358536
¸ßË¹°×ÔëÉù´¦Àí (586).mp3	32.26004	48.405025	45.549812	27.359632	30.087624	30.360296	35.843754	22.354519	19.189394	26.481926	27.498985	24.04848	12.033293	9.060619	6.9178057	26.532864	44.66631	56.007713	12.452469	15.072082	16.44149	23.575706	17.63739	11.656223	28.024647	39.581528	30.425201	-0.74037504	9.198376	12.316836	-4.521923	-1.2445258	-8.109345	15.819117	12.902093	10.298723	11.367039	18.306646	15.959497	-7.756457	-12.45822	-16.019096	9.849977	13.45706	9.610897	16.387438	18.620651	22.663147	9.749815
¸ßË¹°×ÔëÉù´¦Àí (587).mp3	-23.83157	-25.60926	-17.361717	-11.235918	-14.0972	-4.9255486	-18.24445	-23.29137	-36.11432	7.425543	-4.352764	-12.572563	-23.838871	-27.622955	-25.94352	-42.75113	-44.29153	-40.84841	-14.132737	-12.069751	-3.2739184	-11.800808	1.6699252	8.635546	-23.67071	-23.264187	-22.609169	-18.336433	-16.250648	-9.487431	-33.98416	-39.86573	-34.42592	-1.5556262	-5.003801	-4.4394836	-59.389015	-54.503574	-52.99797	11.266159	8.706892	2.7586105	-2.489378	-11.580625	-1.2841111	-22.466337	-27.756706	-22.638975	-27.061733
¸ßË¹°×ÔëÉù´¦Àí (588).mp3	32.44036	52.901215	50.222515	-7.3004003	-14.559305	-10.472287	19.163773	26.719872	29.558407	16.561972	8.81716	15.4859085	38.95474	52.89667	57.89917	31.342451	8.277781	6.4614778	-5.207758	-11.949061	-12.55657	31.829588	46.773888	60.543095	26.31725	31.562132	19.375	-17.200731	-19.30455	-12.332997	30.670048	37.6055	39.9954	27.443169	28.635159	23.999138	8.878041	12.916592	23.782772	-3.2241952	-21.52795	-30.909962	-14.247269	-15.48703	-9.8079815	-17.88837	-17.161762	-14.243689	7.481924
¸ßË¹°×ÔëÉù´¦Àí (589).mp3	23.917923	24.247791	21.438534	37.61109	30.206379	36.34115	48.009705	41.559044	41.98516	42.214478	38.974464	44.46983	51.073227	38.171417	36.04367	39.268494	43.592102	53.456154	48.43236	38.941307	35.994976	44.523006	39.309517	28.86356	43.894676	35.777695	42.756058	39.819805	31.326372	33.14054	36.14892	41.31476	45.546665	51.526062	45.11022	52.152275	44.811874	41.29641	43.59381	37.585514	40.431473	42.620785	36.0616	30.860401	35.37202	26.357738	28.096184	31.108067	28.033455
¸ßË¹°×ÔëÉù´¦Àí (590).mp3	29.894182	22.005274	14.328613	33.395645	35.03504	36.733288	10.434486	11.779978	19.199764	32.53027	39.269135	39.094604	40.409737	31.492527	27.529148	37.81984	23.156065	24.07288	40.650932	35.17395	40.977665	43.48582	44.083725	41.133934	41.881905	30.404016	22.937618	42.473236	38.221947	43.264236	15.82172	20.004604	35.461464	37.68495	39.767487	40.09379	39.670963	49.07675	52.83429	25.180943	25.110966	23.319088	47.52401	35.41455	25.390968	37.6361	33.512535	29.838205	49.768284
¸ßË¹°×ÔëÉù´¦Àí (591).mp3	-17.258078	-14.298054	-8.695672	26.040516	19.114456	19.730335	25.99649	25.215076	22.77089	1.5726409	-1.7738751	0.9595084	32.036118	36.29079	29.4011	-28.93538	-28.797375	-22.896212	15.17303	20.11464	19.783522	59.12847	53.31951	57.14749	15.8941	13.307152	18.350859	3.9944415	-0.7796146	11.8960495	-13.651888	-13.32504	-8.83766	-16.81079	-15.120896	-24.270168	13.913305	15.646067	19.097748	2.3103414	1.3056538	6.475436	-7.1217594	-9.033686	-16.270782	-17.999329	-18.458817	-13.426607	35.459824
¸ßË¹°×ÔëÉù´¦Àí (592).mp3	26.813602	22.249199	25.502554	30.245481	26.399178	33.402832	36.007828	31.948557	28.87777	21.820154	20.863037	24.076275	5.148267	4.203477	1.2867723	28.23854	25.436203	18.62495	-3.5483499	-3.9860897	-9.050026	-42.13208	-37.111477	-29.634304	-8.430275	-9.296522	-12.403543	-4.6815357	-9.230202	-9.06847	-4.211238	-8.9326	-6.0917253	-19.338646	-29.402172	-29.768639	-26.00977	-14.474597	-7.465583	3.2267072	1.7275863	4.9270587	16.215317	10.912645	22.013947	12.143739	4.344595	3.047056	26.157724
¸ßË¹°×ÔëÉù´¦Àí (593).mp3	-18.840137	-14.585926	-12.113609	30.63978	31.385502	38.860115	13.142735	15.592207	15.960627	32.64663	40.913094	37.589676	45.9462	39.162952	33.75889	42.72384	35.996574	36.579697	35.155724	27.656528	26.929329	-28.46154	-34.60508	-33.028183	2.7530608	0.51416016	3.486144	46.586365	43.383736	34.424377	38.90622	36.330353	36.40422	24.85283	36.69515	30.112083	16.970875	7.2467337	0.76481557	-47.407368	-59.506973	-52.185635	23.355885	24.46854	25.248589	-42.00949	-35.51236	-33.861473	40.488163
¸ßË¹°×ÔëÉù´¦Àí (594).mp3	30.832642	36.144928	31.810804	2.148897	12.232737	26.760958	18.778545	21.014626	21.161224	49.120422	43.950516	31.242458	34.631954	28.072401	33.5699	25.276524	27.099129	29.741535	16.417156	9.754193	4.101548	29.651602	39.347244	48.896706	30.466034	31.546604	35.986485	55.517708	52.64472	53.527496	11.894058	18.833076	28.244608	32.49992	31.151407	37.302376	-15.521373	-18.69277	-16.397078	33.806564	32.369347	28.774096	36.7953	34.31585	29.397318	4.581334	10.9542	18.617756	25.739014
¸ßË¹°×ÔëÉù´¦Àí (595).mp3	29.149582	21.940224	15.954908	-33.926773	-30.83155	-25.89426	-21.189674	-28.196495	-7.4537745	-30.264027	-25.02555	-12.114844	23.45493	18.42461	24.057446	-23.873714	-29.53618	-27.288475	-30.210567	-37.42974	-25.412653	-19.227612	-26.401016	-15.378786	0.83832383	5.6381607	13.596668	-33.433006	-30.602219	-22.068474	-12.961876	-22.738388	-17.300987	-37.769577	-40.221977	-47.335052	-13.426792	-18.383453	-13.874456	-18.472786	-22.145012	-22.353056	-29.148571	-26.578196	-23.654926	21.832664	24.132904	22.162848	-5.2773447
¸ßË¹°×ÔëÉù´¦Àí (596).mp3	32.84993	34.118572	26.467064	27.71838	21.621916	28.059296	-62.91734	-51.9272	-41.88925	8.610588	6.413596	3.6624844	-20.506985	-31.073563	-35.65957	34.624207	34.925323	42.24525	-13.724528	-15.092007	-7.4501457	20.374737	24.736568	32.787655	17.649965	21.49651	17.966797	-13.066137	-12.677601	-7.952986	-19.40383	-23.52746	-17.937057	1.6470066	3.8371656	17.981798	2.1864495	-12.668268	-14.40396	-13.324225	-23.809275	-27.381634	12.546752	15.711161	20.166615	9.213589	9.432468	21.810442	37.020508
¸ßË¹°×ÔëÉù´¦Àí (597).mp3	-28.030407	-24.960789	-22.278824	-22.210682	-12.803486	-0.5608041	-42.37087	-48.68264	-55.486504	-19.658386	-24.971584	-34.786297	20.003841	22.075073	21.34467	-11.8911705	1.7133223	13.04097	14.457794	9.464841	11.53871	27.742624	21.110474	21.703363	8.477514	10.877225	11.929361	-9.376837	-18.882114	-22.570242	27.23981	25.159119	28.501991	-41.930695	-49.1558	-59.504345	-10.359783	-20.895786	-26.882656	34.563873	43.193916	46.942223	-23.363525	-23.822655	-20.639482	20.908619	13.941675	10.7960415	12.022934
¸ßË¹°×ÔëÉù´¦Àí (598).mp3	13.472643	28.185575	43.23652	36.78183	36.09489	32.03601	25.32014	28.926735	32.727116	7.075449	13.925238	14.906391	36.560402	44.90499	49.39547	12.135111	19.851763	25.115646	37.978317	45.880646	50.8273	35.442604	35.752666	28.79177	44.420734	39.716618	35.93211	29.975405	40.223915	42.85504	27.534449	21.552528	29.757515	47.102955	48.24002	45.964176	22.118872	27.939228	20.2611	19.973553	20.763649	13.798286	24.834204	34.49601	33.51466	0.6385288	-0.057908643	2.7552714	38.16593
¸ßË¹°×ÔëÉù´¦Àí (599).mp3	15.921963	6.3449636	11.490717	-16.176247	-10.212189	-2.72998	10.048717	1.8358271	-8.396021	10.399307	12.233171	16.69888	11.467026	11.2036	3.9063573	15.937854	6.613075	5.4874783	26.971272	12.671528	0.9341214	9.244	6.537836	8.147675	29.817436	30.52596	37.34601	1.456734	-1.7265013	-9.272394	17.107677	20.59895	22.466595	15.554112	5.439598	13.679455	-6.4561486	-5.1793566	-4.707905	29.210064	36.005486	33.899296	-14.55649	-16.090363	-18.605515	22.425974	26.211891	26.834831	33.958626
¸ßË¹°×ÔëÉù´¦Àí (600).mp3	19.133526	14.399328	15.76692	41.586365	38.704224	46.24723	33.554893	40.26451	39.41425	38.661034	39.71168	24.855907	49.53171	40.963425	41.419197	28.809322	29.844543	27.819635	29.479101	27.43878	27.793577	27.640915	19.40367	22.808952	29.787327	34.085693	32.91304	27.210703	23.345882	31.641533	23.587204	21.94099	29.483418	13.441215	14.289652	18.38972	4.419786	3.1361809	12.151661	1.8389953	-1.2651435	-0.75129855	5.755316	-1.9177775	-3.790991	-10.3554325	1.7492946	2.0072067	22.248714
¸ßË¹°×ÔëÉù´¦Àí (601).mp3	-20.53647	-30.39965	-37.218895	14.284001	15.075796	14.6281185	14.698793	20.473043	22.309896	2.2928374	-3.1993828	-13.232006	-0.6389047	-6.958497	-9.671465	10.646955	8.850285	8.859137	-7.4630375	-11.579029	-2.7754996	4.938383	3.7609599	10.370755	-5.412318	-9.097457	6.405797	2.112672	8.496021	9.554359	10.273105	6.422548	11.457212	12.815327	11.825053	5.6691523	-4.5133677	-20.686161	-24.628923	-28.266281	-18.6119	-13.162152	-1.2654672	-3.957981	-4.579769	-0.41232392	-0.45127878	-0.32857007	14.045923
¸ßË¹°×ÔëÉù´¦Àí (602).mp3	7.2798033	1.8096349	10.78924	32.03508	27.674664	22.795994	-0.07519978	-1.3038335	3.008222	15.867624	12.915163	12.573282	24.305603	30.964989	33.863335	25.400898	34.344017	32.117195	31.11268	31.893528	34.740143	35.960606	24.507795	15.963078	29.447227	31.064453	19.898502	20.329376	16.62079	11.992487	-4.7682104	-1.2699337	1.5992777	-29.776196	-22.104189	-18.536812	4.49251	6.2166224	15.220861	-7.7844687	-14.08317	-20.167631	-20.099403	-23.37089	-15.485954	25.343761	30.270796	37.05712	11.311261
¸ßË¹°×ÔëÉù´¦Àí (603).mp3	-5.64824	-8.5703535	2.0903502	-9.606335	-11.534146	-10.113728	-24.534462	-19.515184	-9.019785	3.15053	-0.39362094	6.148735	4.6571145	2.2994468	4.6940107	-51.32067	-47.628613	-58.803993	-18.418612	-15.588907	-2.273621	7.5128145	1.9780276	-1.948729	-8.918595	-14.428665	-21.52375	-10.934	-11.437309	-9.504725	19.843891	7.811176	2.9988623	-9.732891	-12.546368	-21.681767	-7.122076	-0.9100356	-0.30467677	3.8637204	3.9413095	5.5587	6.29805	-1.1107931	-6.5752525	-5.302277	-10.415428	-12.09421	-32.049934
¸ßË¹°×ÔëÉù´¦Àí (604).mp3	23.54606	18.809982	22.343342	20.791218	25.263039	31.95933	20.992836	26.039585	31.997051	10.373647	23.551617	28.740913	29.912893	27.750443	38.632164	11.630452	27.500061	32.637474	10.672518	16.730864	28.031586	33.66714	35.969566	12.365456	16.081377	14.07935	18.24636	33.37969	32.96718	14.237976	12.406521	23.066364	27.351479	-11.297954	5.440218	19.875404	16.360943	13.957473	18.506523	21.611696	21.196144	0.24588895	26.221354	16.827972	21.13041	37.494476	32.508923	30.455486	23.446363
¸ßË¹°×ÔëÉù´¦Àí (605).mp3	-40.75119	-37.790718	-30.875637	-36.17369	-33.241653	-23.13785	-52.700233	-46.369095	-38.438057	-38.227654	-46.501076	-48.04145	-39.174023	-43.65957	-47.266327	-44.06551	-47.707672	-53.938942	-29.114386	-34.15857	-34.09369	-42.929604	-51.75025	-60.8347	-32.689003	-41.131416	-40.32263	-47.20112	-50.5802	-45.69951	-46.847115	-40.950294	-42.947838	-34.694054	-42.418602	-43.566498	-21.233124	-35.355694	-26.287117	-34.583908	-30.306381	-16.71959	-49.720978	-51.660088	-50.959824	-20.033312	-23.7153	-15.7721405	-49.391815
¸ßË¹°×ÔëÉù´¦Àí (606).mp3	-38.82819	-41.415848	-21.033447	-26.086445	-46.811726	-46.716034	-4.7003818	-5.556856	3.3325925	8.146896	10.711479	18.224419	72.00293	53.32304	38.648552	36.629875	32.116467	30.069923	44.62602	32.696194	14.851962	-6.291771	-11.036385	-7.286147	7.011902	9.126641	15.744024	31.18126	47.851326	63.563736	29.959923	26.22912	22.326334	4.1650496	10.3298855	18.58696	3.0135298	1.6356729	8.353334	4.0398216	6.990767	11.269831	-9.883312	-18.647991	-19.71634	20.94973	23.646894	19.358442	19.868073
¸ßË¹°×ÔëÉù´¦Àí (607).mp3	-12.214319	-18.300537	-17.515808	-17.543266	-22.729021	-9.008021	-14.235031	-18.863148	-13.689398	-3.2363539	-17.932615	-27.086521	-11.516792	-16.76904	-20.768776	-18.98182	-14.628529	-5.2008185	-8.931854	-16.5845	-10.616137	-3.7702978	-12.521933	-7.1400642	-7.625127	-12.787813	-16.359417	-4.601986	-13.330186	-0.6932068	3.8930936	0.29367173	8.012462	-0.091819495	-10.508255	0.9564549	-5.4328423	3.1236167	15.4513	15.702414	14.318985	11.218965	8.41661	-2.6937895	-2.9473748	4.124641	-2.4155831	-15.604956	-7.2531724
¸ßË¹°×ÔëÉù´¦Àí (608).mp3	-6.0091004	-12.211129	-16.05963	7.4366174	8.146961	9.601073	12.722605	17.664385	21.637955	6.111293	2.6311686	-4.8160233	-2.2666798	-7.5804925	-3.5263703	-13.027536	-20.398254	-22.680984	7.616589	14.515387	16.551073	13.909056	12.210805	9.546019	-2.3702924	-0.52443945	-0.96837	7.9114685	8.093115	-0.36188483	1.9896084	-4.714257	-6.6021833	22.692602	24.071232	23.90959	24.087349	16.970968	8.678261	12.134857	21.359348	15.5205145	5.9350414	4.033512	2.551118	-4.6640697	-6.6008596	-0.77259505	2.2696648
¸ßË¹°×ÔëÉù´¦Àí (609).mp3	-21.715508	-18.844433	-19.113592	-17.336548	-20.780945	-19.927563	-28.85891	-31.929676	-20.855951	-16.208435	-22.281929	-13.05074	-20.444775	-23.3428	-19.368454	-24.063559	-16.669773	-3.8462276	-9.239502	-8.68069	-6.50091	-21.199617	-20.568123	-18.47824	-29.121807	-33.54905	-28.284752	-22.73066	-19.910912	-10.880793	-22.377806	-16.456863	-20.490139	-10.981323	-11.6264515	-8.434994	-33.49319	-26.200748	-28.327179	-12.742268	-24.107052	-26.837994	-3.8650832	-16.050623	-27.640217	-30.477192	-18.425148	-5.2115407	-10.325907
¸ßË¹°×ÔëÉù´¦Àí (610).mp3	18.763042	14.155016	9.495618	2.861795	2.7256193	23.454742	-3.5096266	-4.134003	10.341385	-1.1472188	0.25482225	7.6909437	-1.7528225	-2.4869976	-0.9207507	-6.0075145	-3.6513505	6.016837	-3.0837936	-6.8005657	-4.72095	-29.648628	-27.404171	-15.593229	-54.02091	-38.15046	-12.390593	-56.243195	-52.53524	-39.044106	4.435277	-28.667608	-36.911766	-6.134202	-10.675234	-9.599289	-19.109266	-23.331661	-28.018566	24.637955	7.4810114	-7.301133	32.427216	22.244274	13.340885	47.539436	41.702663	27.63619	15.193699
¸ßË¹°×ÔëÉù´¦Àí (611).mp3	34.6023	10.668327	-2.0054018	-3.182695	-4.170635	1.4627396	29.98711	26.748917	24.149729	6.138324	8.042682	9.870153	26.361973	21.402096	24.04842	19.957237	19.063068	23.52652	-35.356804	-35.19042	-36.632114	-77.11539	-78.74486	-71.72356	-83.863075	-87.27074	-92.52596	-77.06756	-91.28894	-92.12341	-23.07354	-20.240715	-12.133478	-26.182903	-39.95798	-32.118996	-57.852028	-51.793785	-35.648064	-33.16538	-33.223274	-21.775461	-59.135124	-56.1514	-58.62099	-31.941092	-45.830643	-49.519196	-54.399014
¸ßË¹°×ÔëÉù´¦Àí (612).mp3	23.331554	48.376007	53.510933	55.043396	57.033173	40.40798	31.165129	49.76252	64.559845	62.583084	48.94211	24.760046	23.41867	30.563648	32.18355	43.410007	58.306087	37.88253	-12.920128	-9.677603	-2.4077756	50.86998	53.720787	57.829506	53.792374	56.355194	33.66295	25.48333	42.029156	40.559467	44.350708	47.550995	31.348766	17.799452	18.542671	24.04298	28.16972	50.834663	66.70117	-45.60209	-36.403114	-20.424166	54.666	64.54854	61.998283	52.453217	52.933212	50.88743	43.196476
¸ßË¹°×ÔëÉù´¦Àí (613).mp3	46.56471	54.53283	50.077618	65.16393	61.12561	31.44157	42.71821	52.715298	43.337154	32.10488	50.423866	55.937775	41.83664	45.781784	25.540203	30.672659	46.83254	49.765305	21.816162	36.207817	55.478027	53.272354	54.106987	48.107666	52.763054	56.71118	45.671997	42.1739	41.283188	41.095383	26.697906	45.415054	44.456135	29.699207	43.61962	35.035202	37.543854	58.035614	52.682343	55.221375	45.64166	23.41092	42.116043	47.072548	48.580116	38.181053	46.987938	40.099113	30.691376
¸ßË¹°×ÔëÉù´¦Àí (614).mp3	14.042704	17.418247	13.797283	16.92868	14.525776	13.681654	4.031476	1.707993	0.45522243	13.98486	10.987716	15.962106	4.028331	9.219936	11.971217	2.409301	8.454724	9.280642	26.783379	21.46137	21.606995	18.054575	21.229923	19.652588	21.391048	24.196266	22.33711	-3.597529	-0.79407203	0.020970821	21.592518	21.435371	18.910282	15.565561	13.345656	18.024086	4.1308327	8.752029	6.376053	6.4330606	10.935036	19.090027	22.992147	23.360306	22.682652	25.11449	27.390667	25.229805	13.716444
¸ßË¹°×ÔëÉù´¦Àí (615).mp3	21.735092	21.806795	17.432142	1.5100123	6.485574	7.1527457	6.656175	-1.7766075	-4.259462	-18.81187	-20.072477	-18.835138	-5.836728	-3.446629	0.38404614	-24.687176	-37.74466	-45.277126	0.6353047	-6.8925166	-0.72452986	4.404587	-1.151164	4.8388567	-9.022175	-7.603361	3.7238922	17.970127	13.516499	10.125195	28.628128	30.523926	25.389454	31.869808	24.624458	14.240222	-28.904	-36.007233	-28.471916	-20.850409	-28.23201	-39.80046	-5.8722105	5.466068	14.117943	28.506332	22.100725	23.787693	-45.55745
¸ßË¹°×ÔëÉù´¦Àí (616).mp3	29.059486	42.293	45.32263	60.693428	57.589947	52.83245	61.365654	48.486492	27.178032	44.146065	56.84207	53.3441	46.810863	54.569084	37.32092	41.08755	56.014046	62.34436	46.06663	59.31848	56.706635	27.042747	48.132538	74.906425	62.130077	53.619976	50.483315	39.299797	48.803734	57.770912	62.50778	67.83144	64.17953	54.61285	65.82994	47.54067	60.188736	67.716896	50.7844	37.10344	52.34465	33.51521	50.03834	63.05346	54.244183	65.04171	48.014828	35.636658	28.017914
¸ßË¹°×ÔëÉù´¦Àí (617).mp3	-12.548161	-20.871452	-13.00299	-3.567776	-9.684654	-8.747772	7.3765283	-1.1534196	-3.122314	-14.200586	-17.341068	-12.174534	-16.627277	-6.6242113	10.993033	-23.055532	-38.634598	-43.2986	39.941307	27.501675	19.651876	0.33531138	-2.8912563	-6.9659295	32.956757	15.6440525	12.942608	-18.530579	-18.946165	-23.87113	-19.355442	-31.603695	-39.505558	-3.023964	3.0306268	-8.303118	-9.060305	-0.8144643	-6.448606	-7.5370836	-7.6772037	-7.559883	4.202924	-3.8262725	-6.8395576	17.700985	8.716998	13.068786	23.968157
¸ßË¹°×ÔëÉù´¦Àí (618).mp3	-3.437098	-4.762596	-9.097205	-1.1585816	-8.400208	-4.810863	-53.253887	-47.090103	-40.03453	-0.1606542	2.4926147	8.124224	11.1976	5.340222	16.645262	15.397446	28.55698	36.716457	-7.234095	-4.2035275	-7.406101	-17.49167	-7.8143177	-11.226473	-15.305028	-9.806797	-3.9726357	29.06728	27.224724	31.144547	-40.41233	-39.114994	-38.704483	-9.694665	-11.626294	-6.7572308	-30.781517	-26.834042	-26.778557	5.420767	0.9015223	-3.4773936	-37.009033	-31.419819	-32.92111	24.57557	16.36601	15.900537	20.967667
¸ßË¹°×ÔëÉù´¦Àí (619).mp3	-35.46665	-37.796432	-28.360764	-34.33535	-41.03375	-44.40072	-34.954933	-43.33738	-38.38063	-36.967186	-39.760048	-27.538479	-20.926182	-32.537846	-39.329445	-4.388705	-19.891716	-28.159582	-20.098248	-22.136963	-18.845407	-31.159208	-39.809776	-35.135178	-43.603577	-45.860016	-44.53711	-42.644085	-46.10231	-36.519745	-35.515182	-40.563133	-37.018425	-48.262863	-45.79633	-35.814583	-33.73783	-29.815548	-17.523146	-23.737316	-29.065609	-26.812223	-9.866249	-11.266006	-7.2360425	-30.711086	-30.178131	-17.4668	-13.131443
¸ßË¹°×ÔëÉù´¦Àí (620).mp3	34.309933	30.373749	24.239872	18.29877	27.943033	41.562145	10.7030525	8.719213	15.679234	28.136593	26.941988	31.408583	24.255634	22.915325	25.056244	9.503864	17.449291	20.244747	11.377214	15.677271	17.792553	16.03194	8.301249	3.8888478	5.7859344	7.607012	4.085051	26.493963	25.019554	24.632072	19.06831	26.323524	37.14763	5.0422807	-2.1432605	-2.1144648	13.210829	9.663417	4.338108	44.225327	44.587833	40.432594	-3.7552788	-2.4610803	-0.31830874	18.606056	9.648294	13.292207	31.128246
¸ßË¹°×ÔëÉù´¦Àí (621).mp3	-33.374355	-36.19449	-35.481434	-19.184235	-26.116405	-17.732725	-21.225456	-32.852768	-35.38188	-0.7411203	5.123906	13.794033	-49.103893	-40.00417	-27.082123	-24.844484	-28.257286	-26.89458	-26.280125	-36.02236	-32.897644	-21.8525	-33.94056	-33.6671	-21.373764	-27.308945	-26.210236	-13.960762	-30.20206	-28.279211	-17.115025	-13.493397	-8.102105	-42.33525	-39.329796	-33.803276	-7.276269	-17.01306	-17.78749	-47.91278	-42.54088	-39.18723	-13.543413	-17.229467	-17.815416	-30.7765	-37.138016	-37.698578	-22.441433
¸ßË¹°×ÔëÉù´¦Àí (622).mp3	26.265034	27.727535	25.162971	18.78512	18.193054	14.905819	12.036612	16.573942	10.849974	11.923694	10.829632	4.2184267	19.364037	22.99017	18.601257	16.725689	22.402332	23.068863	1.5665653	-3.4050372	-12.924103	31.307304	30.557682	19.666218	16.324621	13.816429	18.027916	-4.220702	-7.226793	-11.215202	17.702715	17.286472	13.68599	19.66301	27.087135	31.539642	25.5727	30.666391	38.800926	10.889435	18.639149	17.001406	12.401886	10.132095	10.696389	26.919666	31.528633	30.451023	23.544815
¸ßË¹°×ÔëÉù´¦Àí (623).mp3	-29.444275	-21.15478	-17.50976	-8.989368	-11.525124	-14.165806	-15.439615	-20.842722	-25.659569	-16.777712	-20.138447	-16.366982	-41.96467	-37.856445	-31.695686	-29.820757	-34.196312	-36.23482	-0.54294944	-2.1887333	2.5959811	-20.948135	-22.956245	-11.107171	14.442146	5.1452236	6.642378	-16.184683	-27.847511	-27.194826	-30.75151	-35.74717	-24.897375	1.3361628	-2.0776672	-1.6884093	-17.491697	-22.994612	-17.523178	-15.26931	-17.410557	-17.491585	-20.989365	-32.524338	-42.80824	-42.435722	-39.834198	-33.45237	-7.149783
¸ßË¹°×ÔëÉù´¦Àí (624).mp3	35.636383	34.606163	37.500004	41.73426	33.508522	32.285503	43.2228	36.914272	33.319923	22.725828	22.495209	17.225313	28.739326	20.802456	20.188	30.577461	32.002815	28.304295	25.90327	29.665184	26.745522	30.180552	35.181583	29.722458	31.879662	31.952255	30.14917	37.782158	37.26521	33.57277	36.6035	32.200844	29.833572	31.650354	21.736347	14.186684	33.123627	41.1427	36.730568	35.474167	34.9209	38.071404	28.76178	30.751236	33.346474	3.1479683	13.837418	20.698803	35.595116
¸ßË¹°×ÔëÉù´¦Àí (625).mp3	27.12827	21.395573	16.025576	19.511541	19.272533	21.064808	26.137524	28.834751	20.807936	19.649698	28.090223	28.556498	29.114414	26.129213	25.293415	10.860146	14.331989	7.249978	7.4390974	9.945916	10.970522	19.919483	17.563011	2.3816175	16.466715	21.124798	22.297016	11.694691	15.691931	11.724216	22.958176	19.947144	19.130253	14.761108	17.6284	16.656538	24.181252	20.354916	20.150887	12.504534	8.938369	13.14321	6.999748	6.678461	3.8601215	4.389153	9.942049	10.406053	18.342506
¸ßË¹°×ÔëÉù´¦Àí (626).mp3	31.621746	28.357931	24.900606	38.28532	34.85058	30.648396	57.539165	59.063255	57.575	54.014694	47.416634	48.984833	20.630653	26.83151	35.121017	73.01738	63.08529	53.751938	24.807997	28.997883	41.91204	41.983116	50.58149	51.04252	48.8933	47.28464	47.84397	53.171013	60.5879	56.968018	51.452003	55.20538	51.88462	49.972343	47.9844	52.914543	33.253384	46.864307	42.687607	34.073402	36.38241	38.453278	39.319317	45.694843	35.86346	29.846096	32.098988	34.988205	44.374916
¸ßË¹°×ÔëÉù´¦Àí (627).mp3	-3.036336	-9.682779	-9.39842	-34.65964	-53.887077	-58.898266	5.155298	2.560968	0.12802032	-12.582224	-18.367573	-14.014778	-23.463911	-21.129473	-22.075615	-28.458729	-37.897102	-42.877705	-34.01741	-34.85235	-32.262386	-19.422466	-29.6588	-40.768566	-31.69437	-33.379074	-26.509476	-43.00839	-46.122128	-41.210327	-22.533234	-34.409546	-37.126522	-27.51948	-21.148472	-16.001076	-16.083942	-16.62261	-24.57377	-30.402042	-32.926697	-32.398636	-34.035934	-31.072304	-23.238968	-19.456398	-26.606016	-22.446842	-30.873714
¸ßË¹°×ÔëÉù´¦Àí (628).mp3	56.29641	61.691883	38.952324	38.71951	59.632343	54.932716	52.30056	30.509079	20.639091	2.8695035	11.76676	24.665766	31.517235	37.960266	32.22383	24.625774	33.75283	33.82528	28.871717	26.740864	23.194702	15.831835	21.137974	14.995307	45.8807	43.19465	41.890545	51.37226	44.551186	30.184288	14.812516	23.530842	18.96177	20.209217	26.5624	22.768906	16.634056	19.461163	12.516552	18.447018	30.619259	27.119759	23.189896	28.99341	25.990982	29.41027	36.803005	33.710022	60.817226
¸ßË¹°×ÔëÉù´¦Àí (629).mp3	31.091856	28.508038	26.660992	44.938423	36.456215	27.903486	32.894722	36.26062	40.762917	5.2768965	15.953523	27.948318	-7.0324836	-1.6261833	16.444368	5.594392	7.80926	4.1208878	3.759119	-1.7691208	-7.3955793	11.187145	17.093685	13.92392	19.7911	20.217144	11.817952	25.872095	42.435944	63.055492	35.390057	30.121246	23.879398	21.251305	18.36632	12.176899	5.960116	0.20436664	7.1968975	16.092134	11.1323185	12.795612	-1.7538189	1.011502	10.9641	51.580414	56.508476	55.56376	8.96973
¸ßË¹°×ÔëÉù´¦Àí (630).mp3	15.920053	17.98651	17.752647	5.118223	9.451997	14.510914	-2.3449614	4.380492	10.635815	-21.750662	-18.816614	-17.13079	-38.6663	-34.038254	-45.24193	40.675137	39.80685	31.858448	14.050121	8.1615095	1.3018296	-20.064594	-13.090923	-18.305649	22.74702	17.760004	13.438078	-1.0767105	-3.6277862	-8.266647	-15.257912	-7.4608126	-2.3814702	-31.898882	-34.064438	-33.447994	-19.478703	-19.566864	-12.510773	11.53145	4.993721	-1.2193983	-14.735052	-16.245674	-10.8252945	15.667622	15.373442	20.6538	2.8088923
¸ßË¹°×ÔëÉù´¦Àí (631).mp3	-16.494755	-21.90115	-14.651863	-23.568823	-27.75404	-28.794708	0.21122092	0.40365103	7.493416	1.1626147	9.062283	18.878267	6.46959	-1.3023788	-6.178426	-4.972758	-9.439815	-11.133888	1.1864724	-7.0248795	-6.580158	-6.5010138	-8.606421	-6.473583	-24.544748	-22.574078	-18.591984	-9.500285	-5.757478	-8.174166	-41.89216	-39.87201	-34.815804	-22.776344	-21.014256	-18.513983	-27.627577	-38.211914	-42.29562	-42.44506	-42.930923	-38.52259	-5.625736	-0.26896602	-0.34004062	-28.29942	-24.881233	-17.062067	-3.539585
¸ßË¹°×ÔëÉù´¦Àí (632).mp3	-23.03499	-26.583763	-22.78986	-22.32126	-24.326824	-20.502148	-53.898834	-52.55652	-49.21971	-62.101425	-62.017464	-52.65397	-59.93931	-68.10892	-67.462524	-62.140793	-60.63376	-55.61342	-79.473885	-77.42233	-76.58896	-39.588154	-36.38429	-32.42118	-40.52444	-42.579937	-44.64376	-42.19796	-48.023094	-47.427044	-41.127914	-39.24141	-36.9917	-42.504547	-44.218838	-42.331837	-36.507397	-37.48905	-34.489998	-22.67402	-29.771576	-33.82959	-28.994808	-25.858604	-17.851685	-31.499025	-36.247284	-36.692223	-34.31096
¸ßË¹°×ÔëÉù´¦Àí (633).mp3	3.8969488	13.313156	21.277538	13.901358	13.459124	8.04189	-18.52858	-19.006554	-6.193512	1.0741802	-3.799632	0.41339105	9.613832	-2.515358	-6.341955	-0.9747418	-1.8990761	-5.2846923	-10.392728	-19.738033	-24.340576	4.552753	8.235729	17.114632	9.783814	1.5201892	1.4370292	-3.8348923	-11.215629	-13.025309	-36.45307	-38.915764	-33.65709	-4.839698	-1.5379131	-1.5912707	1.4789857	-2.6639009	4.1003914	-15.32741	-14.475107	-13.994505	-10.2577915	-12.184984	-5.2127104	2.250147	-7.426629	-3.9805903	-3.8513942
¸ßË¹°×ÔëÉù´¦Àí (634).mp3	60.576546	60.16202	49.15726	59.345737	60.242775	52.71027	32.230095	43.813313	48.620293	54.298393	51.62853	47.781113	56.36074	52.491035	52.608917	21.779335	36.889214	43.126114	43.31578	41.623943	33.156914	65.14203	63.93196	50.59395	15.392317	39.39357	41.843124	51.483536	52.245575	49.90143	13.86619	37.579372	43.30258	49.13325	56.032997	41.86911	54.34326	52.18137	32.124207	38.5642	49.5271	27.948856	47.984978	63.448433	78.308235	70.5874	73.4471	73.98984	35.154686
¸ßË¹°×ÔëÉù´¦Àí (635).mp3	-12.355274	-16.085356	-5.175522	-4.6510963	2.0976508	2.8281922	-24.967587	-27.481913	-34.967785	-36.799454	-29.487925	-20.03393	-17.727907	-17.57507	-10.907053	-2.372692	-8.474241	-15.209622	-11.721902	-12.440903	-11.373104	-42.99624	-48.186546	-51.114532	-24.047081	-28.139885	-24.695284	-38.107338	-34.52552	-28.808475	-6.516423	-19.43037	-14.915276	22.846447	29.626364	21.137093	9.343533	-31.45716	-43.652466	-16.053146	-25.578484	-22.217264	10.187053	1.7867388	6.805928	21.4677	23.535862	28.426537	32.65811
¸ßË¹°×ÔëÉù´¦Àí (636).mp3	-3.957466	-5.228324	-1.0642138	-15.089825	-12.00905	-1.1867449	25.320446	25.979065	33.304905	27.438097	21.876694	16.335917	25.346027	39.783188	38.394768	19.551151	14.352774	14.50441	50.256332	46.03466	32.649895	37.437447	37.660873	32.705555	-10.454317	-6.4210353	-1.4259512	-16.2328	-8.436917	6.064554	-0.5512224	10.189819	31.621334	14.6737385	19.390316	22.277134	42.33065	36.11653	31.290329	-9.28318	-7.578779	-3.0776122	29.750456	40.257614	38.167755	26.570604	35.774467	41.93181	3.2978597
¸ßË¹°×ÔëÉù´¦Àí (637).mp3	41.720566	34.36209	28.390385	29.497416	30.33855	31.66808	27.906872	32.072716	32.51756	45.856277	37.40139	36.966705	30.661379	26.723358	20.938362	5.054307	-42.234947	-58.481026	33.72889	45.314796	63.027283	33.043602	45.251312	54.997734	56.81069	52.366257	52.959904	48.47247	54.389854	54.62049	8.925123	20.089577	27.767246	47.64187	53.00685	55.100357	14.797779	21.725136	16.014551	-32.868763	-35.30549	-26.967876	34.18188	32.78305	31.170446	9.045223	16.664076	23.75729	3.4506493
¸ßË¹°×ÔëÉù´¦Àí (638).mp3	11.999652	1.439172	1.8455791	-27.014547	-25.820574	-13.966075	-20.60152	-13.599827	-0.60940266	-7.937591	-9.859991	-4.6030645	-8.979879	-9.671025	-1.8681753	-2.867782	-9.162132	-13.619579	-8.750342	-13.017919	0.3705669	13.637518	4.4528103	-4.8289094	-4.529743	-12.44759	0.8249691	0.52535385	-20.875172	-34.856228	-23.043797	-29.150078	-26.414055	1.3713987	4.144042	14.453381	-19.907768	-13.5417595	-0.5519178	-34.54713	-34.623825	-27.56076	-24.076025	-29.024231	-22.847578	20.51799	13.3250675	11.474595	-6.9685664
¸ßË¹°×ÔëÉù´¦Àí (639).mp3	36.17063	44.016037	48.355087	6.4716935	3.4564762	-5.2764735	17.766321	21.696898	25.23849	25.389053	33.647747	25.214695	23.885162	21.348648	27.813263	30.678404	39.546177	25.801025	-5.9911246	-20.064083	-21.354454	21.512531	20.092949	13.275843	-17.783571	-5.822847	-1.7329988	7.6495667	9.934925	9.658422	29.340183	28.402088	19.712662	49.975758	44.30525	35.180935	22.83091	33.26437	26.933657	31.636898	27.303663	24.58236	36.794262	33.172646	29.651163	25.007803	38.56077	28.731895	-8.049439
¸ßË¹°×ÔëÉù´¦Àí (640).mp3	6.047126	-15.583761	-27.706787	13.47593	2.4141433	4.712246	2.3374846	-1.12108	-5.910836	11.014121	8.915291	6.923299	22.031124	16.470049	22.966236	43.820526	34.806564	39.027565	27.249336	17.930195	14.252199	-1.2008089	-8.277033	5.500782	-17.089066	-16.788488	-7.7504444	20.16902	20.69968	23.617771	39.165897	35.070877	31.97913	17.987806	16.445711	17.57866	5.079116	6.240284	8.867623	48.604546	33.346493	24.24218	40.044098	29.18747	22.633816	2.5255122	-7.4438114	-8.955725	-2.190709
¸ßË¹°×ÔëÉù´¦Àí (641).mp3	-9.85471	-10.661682	-20.830637	11.266732	21.157112	28.999973	-5.6422567	-1.5922388	6.680928	1.6910963	-3.051281	-10.019524	13.658948	-1.2267156	-11.970736	26.912748	23.433563	29.633408	27.510513	35.727077	35.800957	26.608051	31.929321	21.651176	15.019597	14.588039	8.670862	-10.443686	-14.381907	-11.252638	-26.099524	-23.878368	-10.298746	-12.951051	-10.9928255	-11.924392	-31.990189	-17.435978	-8.998091	-2.8141222	-2.9443903	5.9180517	-5.259563	-11.3966255	-15.173331	13.51589	14.389658	7.654512	-17.634521
¸ßË¹°×ÔëÉù´¦Àí (642).mp3	-5.059995	-4.7886157	-9.477807	16.785725	16.467941	24.790062	23.174265	14.506454	15.030643	17.03859	17.478226	25.975676	29.903267	18.562305	12.615881	20.130672	18.116522	21.540302	26.496819	25.629173	22.656593	24.066055	25.114082	19.116833	0.5806231	3.4777102	14.902359	33.320133	30.92675	24.768349	19.790216	27.25882	28.89095	4.004451	-9.029813	0.7651415	21.095299	22.232506	23.512161	12.919666	14.00984	7.730765	29.905586	33.41614	37.218513	24.151573	22.911777	22.32365	-3.1341164
¸ßË¹°×ÔëÉù´¦Àí (643).mp3	-1.4299237	-0.3639965	0.007319853	-41.81263	-43.909767	-30.35981	-9.43965	-7.2894173	-0.031107366	-0.10440874	5.1221814	14.3911295	-6.616498	-14.312319	-14.531986	4.866659	0.88041204	-4.051775	7.2616167	2.2431908	9.084649	-27.792854	-33.398933	-37.202763	-1.560853	-0.4392169	5.631756	-5.145899	-3.9712198	2.0755002	-11.022658	-27.76336	-26.738817	9.893776	3.3074636	-2.6687024	-44.29493	-53.331696	-54.223785	-13.384283	-15.806484	-13.033142	-26.809822	-27.542942	-26.003174	-6.797394	-9.322522	-6.295025	-0.38771456
¸ßË¹°×ÔëÉù´¦Àí (644).mp3	22.63393	36.521408	44.085876	55.62376	58.165108	68.843414	36.802814	33.98648	32.28682	54.099026	52.4134	47.57402	44.24106	36.76012	36.068054	53.17377	55.36128	57.506264	44.623466	41.34864	22.742199	19.942137	24.852615	32.006386	46.741447	43.900307	43.406315	12.616261	11.683018	20.26445	29.837357	46.98095	62.34012	35.10504	24.676111	16.209385	39.24333	41.566933	31.408264	36.59472	32.653458	24.48386	28.839954	38.049088	38.761707	34.036713	33.94828	22.88558	40.050858
¸ßË¹°×ÔëÉù´¦Àí (645).mp3	-3.0325792	0.38174868	2.4602256	-7.6349273	-3.989818	-1.7443298	-1.892834	8.531772	1.767833	-0.6164154	2.0072145	13.48222	-26.541649	-31.650244	-21.198605	7.245161	-5.5886474	1.169147	-25.172333	-28.985891	-29.102962	13.206848	2.6669855	13.233257	-6.8303833	-19.513882	-27.467136	-18.968044	-17.141724	-15.468678	-21.338036	-16.216883	-9.506113	-56.391174	-55.858627	-58.81752	-26.94609	-28.654572	-32.803955	-34.929634	-26.89607	-19.861847	-39.577652	-39.97077	-34.27202	-24.788685	-30.79536	-22.588043	-7.099326
¸ßË¹°×ÔëÉù´¦Àí (646).mp3	22.543556	24.98127	25.294949	21.988136	10.891886	6.3925724	4.5851855	1.2091864	7.6459336	2.020468	0.2045337	11.903284	-3.7684443	-6.4016857	-1.9995506	-3.8032901	-5.122122	-2.793755	9.556679	8.52412	10.277943	15.656643	18.694504	21.401287	29.331104	35.046455	23.479881	8.860345	3.4063516	-1.3438892	34.24086	36.29908	40.1901	18.973797	20.004665	26.834454	16.450523	30.973461	32.60354	31.301903	29.179499	30.701853	23.60223	19.702988	23.22882	16.74777	19.702288	28.598824	14.025488
¸ßË¹°×ÔëÉù´¦Àí (647).mp3	24.104431	15.454565	10.171823	-18.74046	-8.729984	-0.846686	15.253938	6.6200695	-3.232222	-10.212231	-18.566107	-24.158669	7.276104	-0.057852507	-7.293315	0.2400888	-7.0845776	-9.183214	-5.0662923	-13.114624	-24.0476	0.44008195	6.2211866	17.756046	-4.595948	-8.449866	-14.465422	16.19479	5.8064613	-11.484602	-13.09467	-12.900199	-15.235691	-14.763216	-11.913012	-5.619824	-32.12619	-34.471497	-27.00149	-13.167215	-12.03089	-9.740589	-27.988092	-18.986633	-17.358677	13.398821	18.3005	22.319672	22.86423
¸ßË¹°×ÔëÉù´¦Àí (648).mp3	60.01732	56.864975	38.294777	17.94065	39.284325	69.10881	-8.144565	-6.554473	1.9213545	26.4026	38.134296	56.156982	31.164515	36.757492	48.510994	13.622288	30.970638	60.839417	1.3583242	6.6053753	17.237843	76.1431	78.27607	71.28035	65.90306	62.682278	40.693077	42.93282	56.229446	62.42491	34.92339	46.609093	56.83563	49.672016	56.70597	77.692894	51.628036	37.730843	30.993752	39.020004	43.48689	50.02309	36.211647	34.28977	42.25483	76.44165	81.24241	74.69815	29.027437
¸ßË¹°×ÔëÉù´¦Àí (649).mp3	20.186214	28.423069	32.656548	31.84938	39.66848	40.59276	25.236128	34.933838	39.298637	55.908485	54.938072	52.617493	40.802223	49.081543	40.32415	29.088032	33.11026	33.714973	33.473507	28.355015	23.726841	27.585632	32.142754	34.954998	31.363758	31.515	28.943462	15.058064	20.169632	22.904709	30.59943	35.426422	34.9245	43.257866	38.835747	41.25672	52.58617	54.686813	43.9126	53.88659	45.47879	31.52457	63.06292	57.00767	34.171577	24.030235	16.895306	14.895004	37.734375
¸ßË¹°×ÔëÉù´¦Àí (650).mp3	52.089584	54.960846	55.601604	52.538223	49.826397	43.40184	49.317398	58.42398	47.92124	50.03289	51.091347	52.60891	42.311832	48.92611	53.119873	31.217003	46.63556	50.207874	70.223625	64.84425	53.134304	47.459736	45.413445	45.174255	68.48436	65.08925	60.93486	42.712574	57.851418	41.150826	48.04374	51.207832	34.801525	56.1905	62.34214	65.68674	61.427193	52.643913	32.83553	58.51642	64.2063	64.835464	48.52999	58.104446	59.02224	51.856453	55.13903	58.401825	57.10556
¸ßË¹°×ÔëÉù´¦Àí (651).mp3	-1.6761923	6.623381	25.701683	-51.94995	-58.36389	-54.358566	-0.53867596	-21.390549	-16.167034	60.237556	35.82756	6.5821686	12.682429	51.116615	44.137085	34.369495	45.235043	49.647892	-21.340557	-22.522293	16.65685	-42.647606	-40.95813	-18.199389	-48.47291	-54.517124	-54.326042	28.219973	32.222527	37.791164	36.63256	24.29264	27.950603	35.218693	43.97486	35.630867	12.6905155	17.282898	18.676243	15.388147	23.739197	39.07685	20.51495	18.9589	25.290403	-14.188668	-19.847706	-15.9712715	-11.215647
¸ßË¹°×ÔëÉù´¦Àí (652).mp3	23.741814	31.783665	29.637217	-15.221453	-5.928876	9.66657	-13.673122	-9.599858	-1.4999592	-10.383225	-5.882509	9.464587	-7.3249416	-5.7879696	-4.6809416	-13.029783	-15.831766	-11.780245	-6.9799924	-14.182853	-5.9730463	-8.817699	-5.006795	8.823862	1.9133241	-11.760652	-10.919251	0.054246575	-14.527247	-23.967327	-6.7527585	-8.71598	-3.0469203	19.408546	18.17458	18.30084	21.359705	15.025255	10.387048	14.366711	11.716572	17.018694	28.701115	28.83049	29.585047	17.135927	24.96607	24.067947	10.588306
¸ßË¹°×ÔëÉù´¦Àí (653).mp3	-5.1142435	-4.722706	-3.6990807	-18.264902	-14.457016	-7.362158	-4.0523	-6.5465417	-8.839447	-18.797363	-20.415533	-15.115655	-22.82797	-16.924858	-8.482893	-41.790367	-24.756048	-10.758365	-36.697678	-32.73362	-22.034319	-44.93006	-43.508224	-37.91426	-36.29146	-41.424484	-40.439636	-28.864796	-35.428406	-37.928177	-20.551435	-34.310486	-39.28042	-33.283634	-35.864014	-26.971272	-23.955446	-26.28849	-33.58957	-25.185379	-25.702274	-21.58942	-24.583107	-24.368484	-13.119431	-13.017473	-15.5086565	-15.608001	-17.701012
¸ßË¹°×ÔëÉù´¦Àí (654).mp3	43.225357	39.735077	26.700562	47.884537	44.613396	48.238205	36.84761	46.20004	47.76839	49.971046	45.71541	30.651707	44.50798	48.530426	52.608162	30.064413	28.75512	33.39652	34.802074	38.620186	36.05218	46.499214	44.60228	44.55152	33.695038	28.111311	20.88787	35.60402	31.006191	31.9281	27.831657	32.17723	25.087118	40.87976	46.98272	43.95027	49.548904	49.464493	41.220646	42.71762	47.760452	53.499016	13.477884	13.272074	16.261518	44.681538	53.059486	50.747948	42.41438
¸ßË¹°×ÔëÉù´¦Àí (655).mp3	66.80435	60.69275	43.40251	24.52261	34.066048	34.174057	-13.680253	-17.276997	-8.143082	13.843777	24.495472	27.177387	28.595478	37.64971	37.110703	45.877266	60.25775	58.396687	41.826874	40.854248	24.475285	29.505299	34.88553	40.228	58.217354	54.96265	54.73311	21.2022	24.6586	26.008265	31.311035	33.789524	29.555624	22.693066	42.290188	39.091854	33.97634	33.507126	41.627907	57.56533	53.825745	56.66581	38.3861	47.692116	31.687534	31.139206	40.375534	41.79547	31.412287
¸ßË¹°×ÔëÉù´¦Àí (656).mp3	20.467052	28.667381	30.87151	35.240013	26.50741	15.712199	32.19431	24.32207	21.409819	24.532255	22.727802	21.951893	24.098324	25.200201	28.488125	16.004143	11.079346	4.7631416	4.572259	0.07078007	-0.9240527	-6.533515	-6.6841197	-5.766965	26.262321	11.216882	11.570343	39.655464	26.448439	13.390899	39.10707	42.772675	40.713196	15.879822	9.786555	11.995462	5.954799	0.43363914	1.6524808	31.881771	42.421265	47.885468	23.725191	21.883423	22.633106	30.811571	34.454536	32.25078	36.81925
¸ßË¹°×ÔëÉù´¦Àí (657).mp3	36.326088	32.68174	21.343815	23.264202	15.722792	14.261364	9.751307	7.1314507	9.002279	21.837896	18.48632	7.040612	23.98605	21.035385	24.125547	21.188225	35.909233	42.524803	17.076262	10.203746	3.7092154	23.290783	23.604637	23.340069	40.14878	32.34596	28.464024	26.922646	34.235703	32.1996	22.962826	19.798592	20.025532	37.85453	35.791214	32.296837	34.571205	32.998215	34.320503	21.393858	19.286404	7.2633	13.344077	14.730323	19.529953	9.195103	-4.9551353	-6.226342	-4.68476
¸ßË¹°×ÔëÉù´¦Àí (658).mp3	7.64324	9.492381	1.1988517	7.0127487	-0.028057724	-12.369176	-2.964835	15.39776	20.641718	11.385412	14.516654	0.912681	6.1339226	19.846943	31.929146	5.7542953	24.459412	34.471146	3.3898532	19.355793	5.4447317	17.842863	30.969961	32.318005	11.736859	30.305428	43.684902	32.227253	33.107193	33.42572	21.854034	24.432268	19.422348	-0.39077437	7.5799055	9.738699	-22.997112	-24.088028	-19.232037	-3.1233761	-14.239449	-17.224052	-9.755486	-13.668257	-17.962322	-11.785062	-16.076517	-15.852907	-21.914879
¸ßË¹°×ÔëÉù´¦Àí (659).mp3	8.910034	5.894325	6.314264	16.129538	20.136593	16.021826	17.96559	23.415316	23.916302	14.511345	22.50198	16.305193	14.264766	21.40459	24.797787	31.191338	29.745777	26.218563	29.371222	31.78151	33.326603	31.371586	32.74599	31.622591	-11.54394	-7.8356857	-10.65655	-4.581347	-2.885014	-6.7490377	13.18548	13.760211	12.590738	10.922585	4.8040123	8.8405905	14.890796	14.905848	14.35936	16.027706	10.533501	13.341954	24.351616	24.884403	26.766953	13.618599	31.155	33.373993	30.502445
¸ßË¹°×ÔëÉù´¦Àí (660).mp3	-28.818241	-28.682934	-16.764887	0.7320327	-12.405969	-12.101534	-5.129331	-6.378365	-5.1759844	10.379803	5.6685038	3.9884179	-9.230499	-7.9655113	3.2806845	31.197657	27.701427	30.437159	5.2778034	0.5222004	5.033567	24.293762	31.788406	30.69593	-13.518763	-14.438266	-3.9273894	26.592642	19.270094	16.41174	23.127434	10.565962	6.045767	2.860241	-10.350917	-23.238573	-14.026941	-15.3681755	-9.602882	2.145288	-0.28747204	-7.967682	11.301853	8.535145	6.750784	-1.8997461	-2.7170415	0.6023351	-11.666284
¸ßË¹°×ÔëÉù´¦Àí (661).mp3	22.607586	18.637983	17.856796	20.070702	20.466856	18.423035	29.274618	27.607822	16.719463	28.165558	26.493847	25.265043	15.708856	11.413578	11.611542	20.12938	7.7512665	-3.7213364	4.481865	2.7920065	-2.873388	19.586357	15.842454	19.36399	18.497623	14.237732	8.368329	16.623045	21.858498	25.386543	28.826147	29.479662	32.458572	2.4702375	4.0936756	8.49625	22.957188	19.466175	20.648804	13.185413	18.189072	25.631304	27.369778	26.620358	25.157505	7.2537746	17.646633	25.03471	17.700554
¸ßË¹°×ÔëÉù´¦Àí (662).mp3	-11.634949	-8.55223	-1.2364193	-29.304005	-34.520844	-32.786537	-24.167833	-28.537266	-30.778566	8.655756	-1.311843	-3.0508735	-30.059652	-41.222855	-47.93139	23.946093	7.216099	3.912863	-39.03959	-41.89121	-36.32492	-30.553074	-33.27667	-30.970633	-10.5097885	-8.421098	-7.653154	35.139877	11.282398	-11.052347	-33.289093	-27.31062	-17.925314	1.0317528	-5.297888	-1.5425955	15.872189	8.516123	6.8871613	-54.39104	-60.049835	-56.872185	-40.957695	-43.710358	-40.717552	-3.1690097	-0.5251225	-0.86087334	21.08457
¸ßË¹°×ÔëÉù´¦Àí (663).mp3	1.7038931	4.1610065	16.88689	-15.034117	-15.775844	-12.382834	5.09573	-3.099894	-6.8963776	-18.929106	-15.628666	-12.324562	12.689885	8.271236	5.448101	29.883629	28.473248	20.230146	3.2885072	4.488637	1.8128033	23.877254	30.360775	25.864786	-11.0211735	2.0833454	14.389529	11.353365	6.566003	3.6935883	8.716849	8.354905	9.917315	-6.1151485	-1.6954714	5.3947377	11.394935	11.19669	14.114538	-20.501183	-19.581879	-21.97438	-0.548361	0.7667775	4.7346015	-0.006249636	5.3672237	15.855302	3.7185888
¸ßË¹°×ÔëÉù´¦Àí (664).mp3	36.553337	36.06561	36.97419	36.45305	46.36508	48.013107	41.94529	47.151066	46.497887	44.535103	40.964577	42.512695	32.875923	28.680664	34.896168	36.17769	26.695717	31.449333	21.455944	18.114948	23.84832	30.141092	41.028778	45.58231	43.50107	44.054096	44.96178	32.308346	22.83842	26.603695	45.925392	45.47903	49.429325	53.921577	46.82408	45.615673	22.782652	24.091385	21.443123	30.256748	34.952667	34.017845	45.334312	46.625244	30.17341	45.410233	49.059006	46.22989	44.915085
¸ßË¹°×ÔëÉù´¦Àí (665).mp3	27.75977	27.001053	34.32939	10.233316	18.354736	20.708832	8.266131	1.9500023	2.7289758	33.0757	34.95746	26.627113	21.709332	22.474464	21.881006	41.00657	33.542942	34.87431	37.664993	36.065224	38.85697	28.132029	26.434757	27.983038	12.02446	8.862261	24.29269	-18.907345	-36.379845	-46.657207	29.747192	42.638943	44.925705	18.829473	26.682713	35.38558	24.402172	24.764929	29.639484	54.36103	43.538383	43.887726	28.54559	22.203575	20.544693	24.477245	22.070816	23.129051	54.13386
¸ßË¹°×ÔëÉù´¦Àí (666).mp3	20.517563	17.07671	19.373468	-25.475616	-23.381622	-29.31068	-9.4859295	-11.513105	-10.382278	2.9413183	3.9866972	1.3217479	19.39153	11.517096	11.4045925	10.087186	4.570198	2.6951542	-36.9579	-29.973112	-23.89107	-35.43403	-31.986874	-38.66899	20.98347	18.764053	19.345348	2.9454374	2.6479595	3.7217865	-7.7882996	-7.3867874	-16.092096	13.885874	13.023142	9.265589	18.17398	9.923208	8.584965	11.971289	14.195808	17.077868	7.8961315	7.300592	5.360209	-4.4156604	-5.6907864	-2.1439645	5.3932486
¸ßË¹°×ÔëÉù´¦Àí (667).mp3	13.695182	6.046139	4.706942	-12.840908	-15.128359	-13.491209	-21.75032	-19.855007	-13.507607	-13.87656	-12.610861	-16.481358	-8.54887	-8.892998	-8.419707	-37.36441	-38.017193	-40.68872	-34.05383	-32.41758	-33.65777	-24.076942	-25.973686	-23.851301	-31.289593	-25.487564	-12.987638	-22.128117	-18.226622	-17.310583	-22.977533	-22.418	-23.063381	-14.697708	-4.0607343	0.70818394	-18.375029	-14.77458	-26.51987	0.97127444	-6.3399744	-11.900606	-18.045853	-13.485083	-16.495419	-10.759945	-13.073235	-11.268427	3.1421843
¸ßË¹°×ÔëÉù´¦Àí (668).mp3	14.903084	10.30534	14.120186	1.2276301	-5.9307337	-7.621502	0.09722459	-8.083471	-3.9270546	21.590302	17.596172	19.291695	6.6180315	8.636295	20.307808	39.17666	36.087997	36.00559	17.594706	12.196012	-0.22441402	17.059391	10.730274	15.538987	19.176119	2.3424993	5.030385	19.787056	13.775629	9.388691	20.48021	4.7425404	6.636752	-4.9709272	-4.7408285	2.5478158	2.2024841	-3.4840336	-0.34386206	29.98764	29.277895	24.093208	14.413416	17.35073	25.037373	-0.4705218	-4.738777	3.0777354	15.725013
¸ßË¹°×ÔëÉù´¦Àí (669).mp3	32.995773	34.730335	35.242977	-42.490723	-45.83905	-38.92172	24.940763	29.852013	24.593437	5.7954965	1.5986385	1.0190674	29.84506	16.884678	15.237652	18.445076	9.837942	9.226709	-18.394684	-19.50476	-15.539951	15.781536	12.268822	13.603618	3.6486025	-3.0793414	-12.433778	-3.5348077	-8.423283	-12.049225	-7.1641088	-3.7013338	-2.218639	-12.4617	-12.726984	-4.8122807	-4.7846346	-1.7942705	-2.7352598	-3.2603474	0.73602176	3.618631	11.997752	11.119978	12.199652	8.408221	6.0810885	8.394882	14.595657
¸ßË¹°×ÔëÉù´¦Àí (670).mp3	35.39919	43.16353	24.23719	66.5223	50.697067	33.59948	34.87632	55.89782	70.346725	47.2223	52.10504	46.646683	15.213541	19.9213	24.775358	37.20989	38.10934	24.222681	47.753254	39.253193	40.014473	13.573233	33.001453	65.50244	31.140518	33.854393	38.81521	29.854137	50.349083	64.68648	39.299263	55.363457	41.648026	8.689077	21.89798	36.087646	19.562294	16.47007	22.197895	26.620678	27.581905	35.038025	28.00873	35.828667	34.14473	29.617065	38.82099	23.572664	6.685728
¸ßË¹°×ÔëÉù´¦Àí (671).mp3	-2.8001504	3.2054987	8.6874075	7.1401644	2.9048462	4.461706	13.422	9.630575	7.737938	2.483487	3.5467916	6.100844	2.391588	-1.8210173	2.2215075	6.482916	-5.484404	-2.253899	11.354489	19.3817	25.137638	26.807114	20.264656	14.344797	27.92565	20.146494	21.649372	16.781033	17.437328	19.81897	20.434708	19.66805	9.58742	1.8424823	4.813718	5.013848	7.7261896	3.9645858	9.552765	-0.82838726	3.055351	11.039427	-14.277651	-13.777846	-9.97637	10.135988	0.3974657	8.855846	7.441803
¸ßË¹°×ÔëÉù´¦Àí (672).mp3	8.360849	10.927804	8.6181	-10.333761	-15.576038	-15.722975	1.632339	5.2939672	-0.2936616	-7.437845	-3.5726357	9.099736	-33.25505	-37.33513	-41.675007	-12.018782	-13.795063	-8.989091	-19.48948	-21.319298	-19.340906	-22.79137	-23.789455	-22.925045	-12.564375	-12.481525	-21.784794	-11.306931	-9.544191	-11.958382	-8.908504	-8.220345	-5.72373	13.516392	8.830696	0.923257	-46.10463	-33.164543	-10.215078	-31.209572	-29.10334	-35.581696	-21.547604	-15.010231	-4.440176	-39.52039	-38.78763	-37.592003	-11.45378
¸ßË¹°×ÔëÉù´¦Àí (673).mp3	29.635849	35.080593	28.42228	23.158497	20.602966	23.449886	56.399284	48.86809	44.317284	-9.005462	-9.284063	-5.199188	16.039642	22.260475	31.389051	19.324738	23.366665	17.910261	26.124063	31.45767	23.010994	9.238924	14.963987	17.251747	30.403982	33.39949	33.368874	-23.872131	-18.37204	-10.436958	36.159225	44.317986	45.76082	-32.54825	-35.16826	-26.91893	25.956478	22.074917	15.290066	-0.23528874	-5.4408836	-8.317759	21.388	18.172857	16.83736	12.314199	-2.2148798	0.62603724	28.481533
¸ßË¹°×ÔëÉù´¦Àí (674).mp3	21.98593	21.543545	11.054565	32.463814	30.794746	31.075157	3.7619493	3.3972597	12.236175	17.249409	22.119848	26.57141	28.99714	31.26014	24.026176	24.173351	43.439957	33.483185	40.26493	45.591248	33.038723	40.19481	41.725372	31.299109	50.79889	52.43396	48.485855	30.649595	29.972265	33.712982	15.132152	15.95061	29.878078	43.0528	44.374283	46.87361	53.223244	51.339363	52.502205	31.487457	32.941696	32.86198	28.896303	25.589558	26.161694	42.363533	41.508965	45.98352	33.947693
¸ßË¹°×ÔëÉù´¦Àí (675).mp3	-12.182923	-16.394234	-15.422949	-15.762645	-24.437061	-14.37455	-51.423523	-55.26541	-44.158695	-19.590698	-30.882668	-19.623936	16.98452	8.599457	12.897139	-17.081875	-41.10438	-47.541206	-23.990883	-35.89966	-33.874847	-13.412356	-24.03564	-23.508888	-9.111544	-16.985088	-12.064882	-9.538229	-17.286024	-16.822456	-24.657574	-33.897728	-35.812325	-36.048702	-30.17381	-24.603424	-19.073832	-20.989124	-11.045297	-49.269806	-29.149342	-7.2135773	4.4061103	-7.3036995	2.5305357	-10.715038	-6.9236197	-8.951209	-32.101395
¸ßË¹°×ÔëÉù´¦Àí (676).mp3	42.268707	49.735497	48.641888	7.750802	10.348921	23.477976	-7.948482	5.2486277	28.441837	42.303288	29.501379	18.715036	15.825243	29.58594	38.263794	-12.890974	-12.137793	-9.924497	38.23218	48.991524	44.44773	18.660267	25.185534	30.315536	41.161064	37.63511	43.079445	25.842865	36.74759	33.61853	26.752071	25.626183	27.23147	29.712688	35.88085	37.324265	30.56181	9.816207	7.4081182	52.363476	49.08226	39.036247	-1.0482306	0.46267188	6.4294996	30.91845	35.786217	34.163628	24.122608
¸ßË¹°×ÔëÉù´¦Àí (677).mp3	30.338264	32.28351	18.33162	29.033817	45.49833	49.380836	35.68316	38.671432	31.923439	21.488432	29.708004	36.222015	43.13508	47.939716	44.432457	29.97596	32.94609	26.215218	21.73499	30.55685	36.60427	17.83871	18.31652	15.650715	18.611881	13.2496	15.479557	38.03914	37.942314	43.037766	24.55094	30.248898	36.19535	23.786583	23.50883	30.183577	35.22236	26.679615	27.935955	20.886261	23.979105	31.072832	26.521105	31.100292	38.345688	38.885353	32.257965	32.453354	21.37638
¸ßË¹°×ÔëÉù´¦Àí (678).mp3	-0.4568904	2.9065266	6.285863	-8.709496	-11.553715	-17.871143	-7.7749834	-7.111323	-9.28487	-3.4973035	-6.5430694	-8.856784	5.773771	1.5573899	2.7324855	-20.873295	-26.708141	-29.169102	-1.7319577	-4.489014	-1.7028499	-33.341454	-29.850147	-20.916344	-9.87226	-12.840347	-14.2550955	-27.004162	-28.632977	-26.327686	-15.549256	-14.167637	-5.6640635	-12.666689	-11.034922	-0.7546334	-9.189308	-9.396919	-8.486958	-11.151524	-5.605596	-6.338426	4.482143	9.141857	11.7146435	23.675444	20.926676	12.421267	-30.72511
¸ßË¹°×ÔëÉù´¦Àí (679).mp3	27.239155	24.670013	21.151173	18.871922	16.675663	19.263924	24.557888	25.07364	25.368963	12.165209	11.504082	20.550049	26.912153	31.739403	29.98256	48.775932	43.74672	44.25205	56.560127	51.061718	47.030647	35.503105	33.448643	36.54443	33.54052	39.041508	42.281174	42.46525	35.98792	37.139603	38.3992	36.15294	36.18793	46.725624	42.502	45.401783	39.073784	45.494133	47.514732	45.632088	43.58728	48.48802	51.784927	53.583702	53.85911	47.309864	48.48404	48.306328	43.18705
¸ßË¹°×ÔëÉù´¦Àí (680).mp3	7.043582	15.103701	19.329765	25.085323	22.554304	19.082134	18.977665	21.044086	26.058493	13.868137	19.146406	19.37633	30.363098	32.567566	43.75475	26.99533	28.25771	27.428236	9.7712	18.991457	26.527754	13.204962	15.008849	15.640243	26.386497	27.526022	30.583895	-16.60204	-14.47289	-1.5531218	34.098778	34.542744	34.77565	4.214233	1.6417315	-3.6843376	29.979252	28.58564	25.8774	18.80714	22.262497	18.382586	24.571836	26.53375	23.77086	8.476261	6.970867	3.027375	3.5287766
¸ßË¹°×ÔëÉù´¦Àí (681).mp3	-36.681347	-41.23327	-27.574879	-43.411186	-37.12548	-22.36081	-60.92738	-56.60999	-46.562172	-33.504303	-42.392136	-36.042152	-33.294823	-35.859913	-26.95191	-50.706886	-53.918396	-49.833923	-47.050022	-56.301716	-52.061684	-27.742264	-32.9217	-25.581352	-43.76584	-39.289013	-20.975288	-39.888428	-54.887234	-58.668045	-33.328697	-56.598114	-64.04761	-28.750504	-44.79644	-44.190163	-49.37278	-55.00968	-52.91152	-57.49112	-58.81453	-57.57611	-66.006645	-66.86948	-53.184113	-36.420773	-45.40531	-35.974686	-35.14319
¸ßË¹°×ÔëÉù´¦Àí (682).mp3	-15.356163	-23.18168	-27.278255	4.633343	-6.474715	-4.9552	-21.52415	-23.446386	-18.021538	-18.003662	-22.261986	-14.00468	-23.314112	-32.66088	-20.168941	-6.6957674	-10.043532	-4.9818993	-28.155392	-33.01598	-31.578186	-29.92423	-23.787409	-18.977543	1.5752302	-17.712301	-30.263233	-29.077185	-25.752377	-15.312322	-15.289781	-17.437593	-13.305914	4.1469445	-0.99380517	-12.679384	-29.111517	-21.396358	-22.342922	-27.904404	-36.442772	-31.321117	-5.1288366	-19.52526	-27.735725	-11.071574	-15.101403	-15.179337	-33.752525
¸ßË¹°×ÔëÉù´¦Àí (683).mp3	16.173214	15.728685	17.592186	27.463154	38.85354	51.471764	28.559143	29.397276	17.044313	37.237595	42.355545	33.449375	24.079323	31.217773	25.883505	4.8485985	10.015474	15.160371	26.45045	18.727787	16.335989	28.81929	32.200134	26.930153	30.723885	38.936924	23.231428	51.20495	46.597366	41.60347	28.88132	43.201138	27.967659	32.874443	47.40252	55.862602	15.550501	26.859413	27.921173	-0.008045152	4.0351224	0.7453569	38.89324	40.338074	35.492073	43.63972	43.831985	39.0491	15.843764
¸ßË¹°×ÔëÉù´¦Àí (684).mp3	-21.842386	-40.033485	-45.073975	-43.342422	-48.615818	-46.051537	-28.843243	-43.828644	-49.43535	6.6210628	1.9096209	-22.945864	-38.14006	-35.84166	-24.228329	-45.60654	-51.898384	-62.467518	-45.992264	-45.148872	-39.583252	-32.25918	-40.700638	-33.052338	-18.800419	-18.459414	-7.3616424	-43.66195	-44.402946	-31.28238	-53.12909	-51.04725	-48.58397	-38.941833	-50.139835	-45.855423	-37.10192	-35.43298	-13.829842	-42.09275	-53.390205	-53.82098	-56.87004	-56.35874	-51.27786	-45.987797	-57.10431	-62.89101	-58.057117
¸ßË¹°×ÔëÉù´¦Àí (685).mp3	-19.466686	-16.220646	-4.648732	-26.50034	-48.121452	-56.293667	-28.093311	-37.61712	-32.843987	-53.478065	-59.159966	-59.651695	-52.979347	-53.06	-53.376778	-57.93592	-61.68393	-58.951134	-50.01188	-52.670845	-54.429604	-31.768402	-38.748642	-40.127968	-61.461987	-60.676487	-51.610317	-35.78794	-37.910583	-26.40247	-40.299454	-34.92115	-28.20112	-27.509441	-27.60419	-20.842941	-24.887306	-29.024971	-27.53856	-27.332022	-27.977947	-24.863884	-16.233126	-16.893217	-12.484519	-26.513805	-27.337673	-20.556969	-19.22536
¸ßË¹°×ÔëÉù´¦Àí (686).mp3	18.133493	26.787178	35.367065	0.57008	1.9613042	0.6207571	19.117012	30.837315	23.413685	-2.7091358	-7.1140084	-9.166721	18.823122	36.793304	43.448265	33.559227	43.626343	33.48269	11.93959	20.091402	24.480053	46.37612	52.58995	43.188812	48.52809	58.257385	56.26802	12.07455	15.050701	12.65597	6.7781916	7.250982	14.64478	7.30153	9.660257	6.8938127	-12.259237	-5.1476974	2.6919634	19.22062	25.57199	34.134026	-12.556566	-21.890093	-19.441397	50.98921	32.29953	28.492077	42.402718
¸ßË¹°×ÔëÉù´¦Àí (687).mp3	1.8276968	2.2507687	2.1328323	-13.92157	-11.049009	-9.57234	6.7559114	2.3202271	3.9230368	7.8454943	8.658027	11.688028	-0.9668217	1.5920866	3.0982518	19.596825	18.002026	12.197187	1.3773706	-1.3834306	0.7283639	7.361183	5.7557707	7.413801	6.3217816	2.0081465	8.305318	5.2022743	4.7806277	3.0633903	8.930356	6.8058567	2.8363056	15.816597	14.66012	19.019215	-9.97423	-17.475445	-13.637305	6.0192595	0.16190821	0.56669235	4.6697655	3.7522187	5.5356326	6.0220475	5.6804085	2.717095	-1.7008415
¸ßË¹°×ÔëÉù´¦Àí (688).mp3	-38.25965	-35.221436	-20.53233	-6.723465	-17.178246	-23.283878	13.666393	7.9312277	6.0608463	32.054718	24.019554	22.165117	-4.6247125	-10.212679	-8.7457695	-21.690817	-27.036198	-19.341251	-11.033476	-17.540663	-17.875885	16.842098	-0.5155945	-0.5197784	-5.5252385	-3.2921174	-2.8947573	-35.336586	-38.03129	-38.99949	-16.268232	-22.714708	-22.385336	-39.7368	-48.50734	-50.47998	-27.21183	-33.543755	-24.910608	-19.213177	-21.711784	-11.321312	-13.06889	-12.364201	-7.7493353	2.8162239	5.566491	15.957008	-6.760345
¸ßË¹°×ÔëÉù´¦Àí (689).mp3	-14.887871	-33.267906	-34.210197	-49.71198	-52.877136	-48.682053	-44.15232	-55.660553	-61.783203	-16.76633	-32.918682	-32.92347	-11.692157	-20.257423	-17.385178	-34.464546	-28.00354	-15.472201	-21.406078	-31.148895	-31.648527	-38.183033	-31.231358	-13.424401	-27.221802	-31.353832	-26.82457	-38.867264	-47.398647	-49.496452	-26.576117	-31.406837	-27.66795	-48.022156	-32.99381	-16.835052	-35.404114	-36.406143	-32.884155	-49.15794	-48.379364	-46.238426	-43.393158	-55.148743	-62.91787	-3.305025	3.6821566	0.4362287	-42.007797
¸ßË¹°×ÔëÉù´¦Àí (690).mp3	35.15322	38.99015	47.047848	-13.429918	-13.984271	-17.547	16.024704	19.475529	27.035961	21.604765	27.316284	28.208668	23.652554	17.313467	19.823353	42.84785	33.862633	45.97671	23.939054	22.01112	21.038164	32.876312	33.285347	25.402367	21.231163	30.202007	22.486042	24.75864	16.440521	12.597664	15.635284	13.666571	13.705083	20.267666	31.576782	28.766426	10.885828	4.077258	-2.6524603	11.531843	9.898312	12.324675	19.86363	17.759247	11.786237	13.483348	15.272579	17.107979	43.609276
¸ßË¹°×ÔëÉù´¦Àí (691).mp3	4.791832	4.5487223	8.749544	27.356865	36.16541	27.83099	12.098205	17.699438	23.264793	6.8997946	7.6806364	9.790041	20.868704	39.035923	50.664368	9.514253	19.01225	26.459908	44.92639	41.684364	32.63883	25.420887	32.047077	31.156414	25.718601	33.925545	24.521946	13.830913	19.86589	15.686001	13.291431	17.235807	9.104992	20.777994	14.279463	0.06808746	10.824863	16.919605	21.68705	1.0388193	1.014432	0.35125977	7.175533	4.3350573	4.141201	26.434013	39.458717	48.284763	27.64395
¸ßË¹°×ÔëÉù´¦Àí (692).mp3	-42.88662	-40.10785	-32.067562	-43.31285	-47.01789	-44.364925	-55.877136	-56.57619	-46.688873	-46.099724	-52.725937	-45.64764	-54.374146	-57.71444	-48.04326	-80.26454	-103.38895	-95.07222	-46.860683	-47.071632	-36.21672	-89.57454	-105.045334	-109.39446	-52.89245	-57.42755	-52.53058	-41.663815	-48.49005	-40.108025	-48.954655	-45.740227	-37.57139	-46.110703	-40.421898	-25.311903	-46.64371	-65.74565	-92.46862	-87.54245	-86.16823	-71.13086	-64.13041	-65.387115	-64.19349	-28.817604	-42.55053	-41.57421	-60.8284
¸ßË¹°×ÔëÉù´¦Àí (693).mp3	5.872088	2.7667255	6.9294257	14.259079	18.521748	20.694822	-12.256958	-6.9252067	-2.2942212	23.037897	14.162946	10.693856	-9.137252	-9.489731	-3.5194182	-1.3098385	-0.9683387	-3.5841603	-2.133953	2.0385168	6.7447467	-0.45009065	-2.2795677	-11.114401	1.6885217	-5.9329243	-0.78636503	-25.715527	-23.714474	-21.037712	-4.4121084	-5.631641	-0.6403527	9.936967	4.331502	8.447598	2.0545604	-2.472143	0.040750742	-5.961732	-8.761953	-3.1699376	28.38819	26.634302	24.265831	-5.820492	-6.6519938	1.5961576	-28.433117
¸ßË¹°×ÔëÉù´¦Àí (694).mp3	32.33538	41.1045	27.458708	42.440044	31.131905	31.252533	23.496395	43.768158	60.23844	74.30207	65.519035	44.12041	69.29183	69.780655	51.42687	65.277626	70.255	66.05495	13.162436	30.732128	43.368767	32.485695	21.449675	14.660305	56.232178	66.667694	64.45924	67.07156	63.22426	40.618538	16.255394	14.568169	16.445215	-5.158872	-5.012944	0.002599001	63.776848	59.46753	62.168167	64.852356	72.181076	69.7862	34.762363	39.987587	50.74031	60.0998	62.237007	50.91954	23.177795
¸ßË¹°×ÔëÉù´¦Àí (695).mp3	-20.824493	-13.022613	-2.8141983	0.8811964	1.871052	-3.884717	-12.487099	-9.582336	-4.065132	-25.40635	-25.43927	-16.105232	-51.325787	-52.56021	-49.5736	10.110243	1.035785	-3.4888465	-5.28872	-26.923946	-33.609947	23.743847	20.094357	15.358765	-18.85213	-18.77636	-16.527637	-29.580763	-38.691643	-38.630836	-0.89796436	-10.001041	-14.643764	-34.221844	-41.505802	-41.718437	-6.233412	-19.107574	-13.591528	-13.297677	-14.568375	-3.3809626	-24.756119	-31.144432	-30.947048	-18.288279	-26.261936	-26.965038	-41.37867
¸ßË¹°×ÔëÉù´¦Àí (696).mp3	7.837378	4.798799	3.4878945	-1.6883559	-11.433273	-8.172353	-6.4747996	-9.874121	-15.993791	5.7969456	4.8695846	5.3401737	0.81150323	4.548562	5.0370893	1.7042173	-1.6823477	-11.69177	-5.8973236	-4.6523147	-4.0206146	-1.1893446	-4.2261496	-10.182709	-13.450878	3.2381396	7.3449264	15.353865	12.024754	10.183276	23.887428	18.131042	23.427567	6.4992204	-1.3079996	-3.2809799	9.147505	6.2023244	-4.243597	13.743315	4.2440567	1.8532577	22.98449	19.147556	19.148705	7.2697287	7.888654	11.260145	-1.4953402
¸ßË¹°×ÔëÉù´¦Àí (697).mp3	13.806564	9.423876	7.1764765	-6.572997	-3.3552706	-0.90251946	32.18504	22.328638	19.389908	-0.7588084	7.4965153	12.19139	-9.568335	-14.899345	-4.843422	16.73879	13.452799	8.49018	-3.5762305	-9.990334	-12.14484	-1.2541006	-2.751779	0.6882679	10.4930935	10.176207	19.658262	18.179531	12.534181	7.186534	16.36813	12.472117	16.531216	3.828947	0.52119875	2.1644964	11.057892	13.045965	12.704077	-3.84902	-0.9713012	-6.803667	22.295769	20.831558	17.41904	36.29817	37.137985	34.375713	-13.402912
¸ßË¹°×ÔëÉù´¦Àí (698).mp3	10.432703	4.4053316	6.435967	-17.23155	-14.594664	-11.597485	-16.048468	-13.780517	-14.151121	-21.315536	-22.980057	-17.955956	-35.42162	-36.529022	-37.488304	-29.077633	-30.284191	-21.441704	-33.752205	-32.94933	-28.379726	-28.173485	-26.88578	-25.894432	-42.59135	-31.711946	-25.90213	-43.156628	-49.165665	-44.82277	-20.592014	-25.495922	-22.770535	-38.905224	-45.574844	-45.77155	-26.323458	-37.05444	-34.62372	-39.111313	-32.818726	-29.094734	-18.22205	-31.175003	-32.352524	-27.669777	-41.62559	-47.298603	-29.28098
¸ßË¹°×ÔëÉù´¦Àí (699).mp3	-20.758266	-19.12909	-12.725903	-0.13926852	-5.1268015	1.4747701	-11.227364	-7.9549084	-5.8619432	-5.756974	-11.800095	-14.574259	8.403983	1.407066	4.264495	0.12654033	0.051079243	-0.6733043	5.714307	1.0586704	6.016651	3.226194	-5.1401367	-8.007257	-3.0515208	-10.857838	-18.526684	-14.014641	-7.0119915	2.3684983	-9.140278	-8.21991	-1.9964373	-2.6825519	-6.939019	-15.854986	1.3198125	-6.358152	-12.667501	2.0415702	-2.4165406	-6.840731	-4.310015	-7.0974417	-10.563244	-20.016426	-25.56279	-10.697811	0.52039266
¸ßË¹°×ÔëÉù´¦Àí (700).mp3	36.23059	60.559372	64.483246	49.48603	53.72599	35.735054	53.60681	54.81713	32.666653	37.274628	56.053795	65.301315	27.60931	43.420242	45.660744	34.053192	59.803665	73.86293	68.93291	60.46021	37.883926	45.46053	52.733887	53.042263	31.955381	42.25446	43.082687	48.83103	51.328865	55.172337	49.610855	59.397858	42.364914	38.25613	48.768345	47.34659	45.786972	51.56232	43.07286	23.214985	32.42469	31.641512	67.62306	49.66356	27.62931	38.121895	52.864323	59.79067	37.950108
¸ßË¹°×ÔëÉù´¦Àí (701).mp3	-6.7225327	-7.2804856	2.3864446	-9.7696705	-8.959211	-1.8208914	-2.218536	-5.3073764	-1.0162563	-12.76749	-25.746876	-30.222813	-5.004476	-0.91426045	3.7777221	7.1194654	3.8552556	9.425486	-8.557525	-3.516416	1.2866001	2.6944828	3.610949	9.223957	-8.92477	-24.459791	-34.18521	13.048162	-15.248964	-35.5092	-29.863121	-24.505108	-18.474014	-16.92385	-15.03113	0.8872435	-8.927606	-19.859638	-14.861855	7.844139	0.25376523	-7.144331	-0.3149839	0.17312014	4.6470695	3.9709535	-3.867722	-1.8326875	2.0906632
¸ßË¹°×ÔëÉù´¦Àí (702).mp3	18.175816	10.8980875	12.837736	29.261093	37.535316	50.87062	35.59272	35.655754	36.62856	5.2070913	10.624598	18.543507	58.056824	56.9301	41.67891	34.41071	34.463234	27.668709	-9.829426	-1.6724329	1.8254006	-15.854319	-16.394646	-17.845999	-4.6537037	-0.7921091	9.106061	-3.2279737	-4.2450433	-3.7339697	15.431646	16.093046	23.713562	23.857027	17.72464	-6.618151	-8.743702	-18.548922	-18.894487	-25.403793	-34.865356	-14.846563	-8.244999	-5.46651	7.2312183	28.924986	29.190893	24.834618	12.028372
¸ßË¹°×ÔëÉù´¦Àí (703).mp3	-22.441467	-23.996702	-18.695484	-0.049218744	-4.2805223	-8.42658	7.113756	3.101121	4.1471353	16.680748	11.013533	16.52932	-3.2205267	-4.9354525	-2.2267935	-3.341138	-4.7126617	-8.784204	-7.637224	-10.396068	-13.339653	-7.9093914	-14.229502	-14.472862	-4.545123	-14.497533	-20.867008	-30.642752	-31.565784	-35.070786	-21.558044	-15.873809	-9.125895	-24.171383	-28.156029	-33.20456	-14.672485	-12.875238	-12.907627	9.972765	20.487034	21.633677	-9.390622	-11.956493	-9.647602	23.43693	21.209873	31.420727	-25.97876
¸ßË¹°×ÔëÉù´¦Àí (704).mp3	9.184911	12.7294655	16.38305	20.051014	27.66755	25.123913	41.63042	39.967102	33.79045	39.466606	43.728687	28.61919	25.559296	40.72955	45.76951	45.036606	49.28636	37.707077	44.180428	45.756668	29.764565	32.743576	45.58932	43.725677	5.029081	0.4540127	7.146472	8.965307	13.761536	11.205171	26.518385	37.280804	45.282684	38.13094	40.0091	34.681515	-15.2842045	-19.911749	-13.929506	27.332188	44.82419	49.876266	25.338625	39.541946	26.760353	19.984339	15.930435	17.885683	34.330578
¸ßË¹°×ÔëÉù´¦Àí (705).mp3	27.263397	25.861883	22.491486	3.5430002	1.3594103	5.172138	0.34902233	-0.5881208	13.212265	9.013697	4.993471	2.5441246	11.867636	9.99828	8.708851	7.026	9.915862	14.424765	7.1291924	5.504519	9.501669	6.4027267	5.649165	5.951727	23.20116	14.468861	-0.047900256	24.74624	18.491615	21.150007	10.801907	8.573848	12.257317	11.081554	4.2354536	2.2904077	-5.533946	0.044928133	8.928087	10.83102	7.60495	5.0818005	23.224667	20.096947	15.877903	-5.2216063	-0.58537567	7.158121	19.429874
¸ßË¹°×ÔëÉù´¦Àí (706).mp3	-10.227852	-15.5179825	-12.590273	2.5814583	1.7815584	0.030657321	-8.091945	-10.5254545	-2.4625087	-4.222678	-6.197504	-8.053682	-11.220314	-12.839338	-1.1453191	-2.0019538	-0.703443	5.414528	-8.121576	-15.459459	-21.45301	3.5050068	-2.0587144	-4.160197	-25.60371	-28.291855	-28.297768	-9.128153	1.6155035	10.265497	4.6420794	-4.072378	-10.873079	4.7024126	0.9858613	9.558408	-16.357742	-17.352398	-19.240215	4.631283	4.1677213	3.1940675	-13.026518	-21.999489	-28.655317	-8.806471	-11.442933	-9.205237	-9.504241
¸ßË¹°×ÔëÉù´¦Àí (707).mp3	11.480383	8.931275	6.145164	-9.314846	-3.5227094	11.094073	-7.2266054	-7.705802	-12.937492	30.287304	47.69605	44.199833	6.3334923	19.787872	27.762033	75.906975	71.39578	72.49197	6.312406	14.980387	13.416318	-13.701451	-9.690168	-4.5208635	15.742139	23.781391	29.791409	9.08115	13.86031	10.52065	41.740284	48.731155	52.965263	17.262344	18.470776	15.539387	30.066872	31.50309	34.704887	-1.1043842	-2.692029	-1.0477153	31.673893	32.371037	27.24802	23.13659	23.518635	29.81589	32.588043
¸ßË¹°×ÔëÉù´¦Àí (708).mp3	3.1383524	1.5541431	4.2027426	-4.621541	3.5644178	7.7056656	22.049297	27.73317	32.247017	17.60513	18.463036	18.637398	19.232292	13.015232	7.990409	5.290538	3.1056552	-3.0702605	6.0144534	8.7364235	7.9253235	16.475956	22.069618	18.862171	19.64259	21.314907	19.603653	10.62088	8.819419	14.014502	-4.230707	0.7292667	6.782984	8.988783	3.6041021	1.3149873	5.926567	8.132046	8.517952	13.097824	13.67038	11.017113	11.294677	11.559711	6.764555	7.1093693	11.08813	4.727545	3.0637984
¸ßË¹°×ÔëÉù´¦Àí (709).mp3	38.46312	40.75564	28.840092	21.050938	29.278084	27.103504	26.82381	30.143234	36.53142	35.10971	26.46739	21.41925	12.02857	34.493687	50.86357	29.373299	29.754753	21.824316	11.948818	27.668558	37.43943	41.842873	31.835787	18.719437	37.792786	33.747208	30.125298	19.8269	29.765718	22.817589	42.76013	37.47999	42.289223	27.043524	34.953728	33.04504	35.395786	30.455582	33.051296	36.66945	31.059664	19.87929	45.45683	37.83914	22.17366	37.664433	34.235012	6.050625	53.223335
¸ßË¹°×ÔëÉù´¦Àí (710).mp3	-19.667326	-22.50814	-20.88779	-4.644393	-10.154064	-13.404042	-5.2314386	-8.193472	-2.4829435	1.2164627	-3.156878	-2.7199545	-19.967735	-17.270031	-11.807449	1.5141281	-2.5362315	-5.091919	-15.352348	-20.607876	-23.643984	-6.51249	-9.477282	-11.983952	-15.958162	-13.797327	-9.446414	-13.087864	-4.7202005	-0.28677073	0.07358688	-10.971979	-15.318356	-17.820345	-15.691612	-8.928772	-18.300922	-12.779762	-15.2008705	-11.08902	-7.1539974	-0.48928192	0.33357	-4.055732	-8.4397745	-7.088353	-8.721558	-9.0248	-15.131524
¸ßË¹°×ÔëÉù´¦Àí (711).mp3	-31.156652	-31.05194	-25.603668	-30.42022	-44.380135	-37.276398	-53.862488	-55.629524	-49.50827	-57.859592	-64.298836	-63.502983	-21.28323	11.997337	12.858652	-45.96662	-50.795708	-51.43302	-59.37567	-61.21836	-53.634254	-65.55351	-60.297737	-46.5372	-46.78272	-49.420372	-51.46048	-28.879946	-46.52472	-48.74713	-35.4506	-34.668922	-23.879705	-30.848938	-28.865742	-24.680988	-19.161766	-34.592415	-23.467476	-32.148453	-39.64759	-28.936522	-45.892418	-65.777405	-67.2249	-21.765947	-37.05735	-39.185196	-28.876293
¸ßË¹°×ÔëÉù´¦Àí (712).mp3	23.9065	27.707062	30.488434	17.252754	9.816568	15.300184	-9.541891	-14.499276	-19.208168	4.9556637	5.702284	12.679101	-4.623077	-6.6419106	0.2285047	-15.7436695	-15.821476	-11.727319	-38.8732	-36.931885	-27.620785	-50.515526	-50.68992	-47.1334	-73.256065	-67.79277	-63.07762	-55.29373	-54.069084	-56.23891	-40.80864	-49.413395	-50.46515	-48.45127	-51.45584	-44.959007	3.8374605	2.6320548	8.129412	27.243402	26.174633	31.153427	-3.0951428	-3.2570732	3.5611382	27.917324	14.956229	13.533642	-12.09884
¸ßË¹°×ÔëÉù´¦Àí (713).mp3	-22.687862	-28.18943	-25.932138	-16.408474	-25.717184	-29.042671	-1.8180041	-7.950431	1.0506085	-20.178936	-19.64753	-24.54115	2.9852314	-14.327473	-40.26696	-36.71575	-46.039513	-43.739346	-25.957405	-34.846462	-32.79307	-27.320648	-34.30096	-18.088207	-27.136452	-39.781857	-38.034767	-18.367031	-36.619987	-41.27044	-16.50878	-29.501728	-22.935951	-5.3164124	-19.996243	-19.504627	-24.469517	-36.600296	-40.785088	-26.324234	-37.67021	-36.29834	-37.197414	-41.02162	-30.551687	-16.309227	-25.889282	-29.553646	-27.861778
¸ßË¹°×ÔëÉù´¦Àí (714).mp3	26.582973	30.723526	24.510685	-22.426853	-25.421127	-12.3502445	25.250381	25.825905	11.432629	-1.0991622	-8.418521	-2.408232	-27.876776	-39.28208	-39.715607	-5.9402065	-18.744673	-13.368999	-46.999557	-59.66482	-67.040276	-40.043297	-49.819893	-50.721493	-22.518332	-37.362183	-32.87647	-29.995598	-40.45989	-37.676216	-23.017204	-29.830444	-20.113657	-35.280712	-39.247276	-23.736343	-58.405445	-56.07242	-51.90065	-18.837963	-14.360969	-10.0926285	-31.082325	-44.903145	-37.29914	-40.835663	-35.110638	-16.600918	-60.78169
¸ßË¹°×ÔëÉù´¦Àí (715).mp3	-23.021553	-26.373402	-25.7784	-43.801098	-46.88536	-39.69307	-24.784676	-25.041214	-22.778461	-27.43814	-36.011314	-32.922512	-44.63349	-39.236767	-28.002897	-19.633068	-35.04457	-38.142365	-40.620388	-38.984913	-33.372696	-29.332764	-42.008457	-42.914833	-25.521103	-34.462296	-28.92623	-24.382858	-32.211952	-25.595148	-21.952961	-32.003998	-19.846014	-15.790583	-30.649902	-29.506935	-18.064247	-31.303005	-30.571495	-41.793587	-50.105576	-45.51234	-16.00224	-25.245148	-28.412094	-44.4441	-41.609833	-30.934132	-21.322327
¸ßË¹°×ÔëÉù´¦Àí (716).mp3	10.390001	2.515984	-1.4494381	15.4079	15.927509	13.381266	7.534728	0.56429636	11.979391	-7.1747103	-17.034695	-18.2902	47.99733	41.140305	37.46643	-8.3466015	-13.78655	-6.4232564	7.5934405	3.0784764	3.9000633	3.1016502	2.2123768	14.860816	6.855384	2.910835	7.2341623	38.284813	28.793964	24.292637	2.457982	-5.7022357	-2.4833975	12.690122	10.09511	13.215715	29.432446	32.062843	31.830587	43.552895	33.801765	27.568691	1.3494387	-3.5626168	-1.5031751	-1.243215	-8.515364	-7.636507	14.053451
¸ßË¹°×ÔëÉù´¦Àí (717).mp3	-44.231438	-44.93954	-31.983952	-4.9810476	-11.4652405	-5.165802	-20.88575	-32.186226	-29.583164	-11.096371	6.41049	10.894383	7.909832	10.017927	14.827277	-15.797127	-14.970282	-7.436343	-11.528063	-22.332613	-25.144077	-33.761147	-46.439705	-52.420815	14.65373	6.86157	6.933496	-27.617432	-23.563942	-23.507805	-13.697859	-26.568562	-35.47471	-46.263336	-41.968567	-30.073036	35.610085	42.952698	30.740372	-22.827372	-15.472944	3.5585392	32.724846	29.624615	34.79869	27.001657	23.358727	29.103863	-9.456305
¸ßË¹°×ÔëÉù´¦Àí (718).mp3	60.639122	52.457916	53.323555	20.640293	29.002596	26.03854	-8.909241	-13.505823	-6.590522	3.9104538	7.012575	13.789671	60.648792	53.458843	35.5765	-25.416706	-8.827524	12.710714	13.654125	15.368774	10.908084	12.7283535	19.77694	18.455265	39.13378	59.38707	67.880325	78.88089	68.44399	63.0092	51.934822	50.854797	48.17569	44.635094	61.511665	67.70893	37.32627	37.14347	45.543884	47.730305	60.457535	67.14749	9.289331	4.5632396	3.4870987	37.01307	37.402103	31.149324	-22.525997
¸ßË¹°×ÔëÉù´¦Àí (719).mp3	-23.367365	-26.118317	-28.241701	-12.639918	-18.687904	-11.009494	-42.584442	-39.56666	-34.442474	-17.722672	-27.51226	-27.8434	-32.353577	-36.298008	-37.991737	-6.634044	-13.172609	-4.359211	-2.3224344	-7.1471148	-8.400045	-26.623184	-28.984583	-22.609756	-17.953854	-20.09398	-15.05669	-36.033314	-32.29133	-35.719177	-13.180832	-15.917882	-17.154802	-3.9764912	-7.0780373	-6.52325	-45.195072	-42.975605	-33.19318	-24.173042	-29.556524	-29.207565	-5.5821543	-11.8505945	-9.181157	-26.915863	-28.589577	-18.294563	-12.209255
¸ßË¹°×ÔëÉù´¦Àí (720).mp3	35.8687	44.52815	35.56214	38.23407	45.08014	42.291183	38.878174	42.855133	48.00263	59.411644	50.90918	50.71326	50.7896	44.431786	42.800255	39.225212	50.93617	55.841152	46.83418	49.57023	33.100952	41.40582	45.072403	46.01275	44.333023	45.428513	38.35067	39.080833	43.729637	47.682472	37.573837	36.30448	31.007845	50.469368	48.2073	43.771812	58.80763	54.61209	54.911182	48.455956	46.59427	40.437172	35.300957	51.59447	47.999138	53.339943	53.51021	36.612503	41.791336
¸ßË¹°×ÔëÉù´¦Àí (721).mp3	-6.5594997	-2.3510373	3.4013937	-10.983457	-17.25639	-6.295179	-26.909931	-18.308142	-4.484751	-31.946106	-30.193218	-26.039621	-17.205677	-15.7775	-13.262127	-21.764988	-18.652979	-9.918205	11.826239	17.092476	20.980326	-4.0386066	-12.795668	-11.84037	-17.595741	-17.751812	-26.606398	1.1227461	-0.67769605	6.1207	16.032085	11.492241	7.7369094	-25.623692	-21.49519	-4.897359	-25.494398	-29.864532	-33.05107	-23.626087	-27.30939	-12.824418	4.778139	2.0917084	3.5317166	-4.439124	-5.3847795	-9.6159935	-10.99681
¸ßË¹°×ÔëÉù´¦Àí (722).mp3	19.198286	29.786507	35.895615	12.273323	33.572643	49.323517	44.897346	38.336304	23.894505	15.679624	16.40965	3.2728262	29.27623	27.146366	30.658798	26.768589	27.910648	31.007671	48.758453	47.24682	54.755043	25.17425	35.4983	12.471894	27.775711	39.535507	44.211372	32.379982	37.944572	46.445126	27.01498	32.880787	25.688354	33.490017	33.364254	27.400738	39.29303	50.305336	39.775322	25.11614	35.03765	40.36532	32.40514	38.340767	48.52979	17.007702	31.396381	45.546486	51.824966
¸ßË¹°×ÔëÉù´¦Àí (723).mp3	-36.816483	-42.067207	-35.407246	-50.99105	-58.871616	-52.46884	-31.079884	-61.35661	-70.99489	-24.975767	-29.702885	-23.364437	-48.904266	-50.765083	-29.809357	-44.405098	-45.17372	-36.079395	-6.4901996	-11.800177	-13.4338	-5.4680986	10.563604	17.813585	-0.6577938	4.2315545	17.952227	-40.385017	-41.36355	-29.36654	-31.169449	-27.144558	-28.546537	-17.885794	-29.050133	-15.558483	-19.447819	-17.327747	-15.225592	-23.321476	-33.01655	-27.81058	-17.104233	-21.702415	-19.858368	-40.52995	-46.687508	-35.168613	-22.179771
¸ßË¹°×ÔëÉù´¦Àí (724).mp3	32.41976	51.096027	56.2023	45.596527	48.59691	33.14087	47.473217	45.341705	40.47779	49.947727	45.31011	21.029999	41.200172	58.2497	57.631744	-36.666504	-35.041428	-19.362164	49.071136	57.81515	57.983368	13.466862	19.998055	23.496563	51.947548	44.019165	22.775284	24.567677	22.08469	21.880133	43.638626	37.14235	5.7978053	26.497845	30.195087	28.642467	37.897194	33.421265	14.634567	20.919086	24.291264	27.53358	32.111404	21.6885	14.357869	32.49066	20.043316	17.124767	25.144829
¸ßË¹°×ÔëÉù´¦Àí (725).mp3	-7.7365294	-8.891846	-5.6789045	12.489869	7.9164257	6.4606485	12.68939	11.1723175	10.906633	17.014551	19.613434	20.821491	14.28838	17.473362	23.028435	21.662453	19.033817	9.567247	-6.284979	8.026539	16.054487	5.4996176	7.224719	14.511723	13.534485	11.343851	0.6712724	3.5592146	0.7943349	5.353618	10.212658	6.749217	1.5369616	9.992886	5.4099865	1.093658	1.4699988	3.2862706	-1.0794332	3.3543837	4.505743	6.728387	5.1432724	6.915073	2.6532269	18.098965	18.630207	22.417439	-1.5838177
¸ßË¹°×ÔëÉù´¦Àí (726).mp3	9.789884	9.754296	15.856694	3.585813	9.69769	8.671743	33.428513	36.302116	37.811325	15.655077	-1.8549004	-3.83713	18.081057	22.594383	25.851894	13.079882	13.279602	14.92559	35.312435	34.630234	29.555363	13.96503	10.892188	11.697641	27.118322	33.406563	31.674494	43.215492	43.701786	47.1548	15.477817	24.08981	19.236052	27.364063	31.073936	29.164116	18.67133	19.811663	18.255589	14.367971	14.701281	15.9470825	19.43631	14.771364	12.156047	34.566635	36.41863	27.637337	12.627129
¸ßË¹°×ÔëÉù´¦Àí (727).mp3	-5.483678	-8.183932	-2.8302603	-7.1300616	-15.173537	-11.760382	-19.810211	-21.066929	-7.587124	-12.146759	-15.401424	-8.891754	-11.477644	-11.265884	-11.00835	-20.838013	-18.031895	-10.573624	-9.048716	-23.172379	-9.862665	-15.869896	-14.337757	-11.875902	-17.537842	-18.899216	-17.042439	-16.872736	-13.095924	-7.652919	-14.382559	-10.319747	-2.7754273	-8.202475	-4.085973	-5.7092004	-11.205588	-10.418058	-13.549383	-5.4606733	-17.928648	-15.813903	-20.021526	-22.43563	-15.354833	-3.7035398	-7.339733	-4.0787725	-8.234736
¸ßË¹°×ÔëÉù´¦Àí (728).mp3	-23.815845	-31.357227	-17.891325	-38.35644	-44.737217	-30.984415	-27.110607	-32.96046	-23.763939	-27.686066	-29.396652	-33.850624	-35.906002	-40.4321	-38.224	-27.214046	-30.810444	-33.352867	-33.47126	-35.81335	-36.55099	-44.15902	-50.303482	-54.22283	-30.934483	-40.772385	-38.682625	-36.38464	-38.960976	-33.949806	-42.80626	-45.63755	-46.311264	-31.673664	-34.432903	-25.530193	-34.135437	-45.411133	-39.190838	-35.940346	-45.27188	-39.79786	-21.316097	-25.208801	-11.362673	-30.391148	-37.00342	-34.443367	-30.022161
¸ßË¹°×ÔëÉù´¦Àí (729).mp3	-31.630306	-42.212402	-41.31475	-15.339432	-30.780907	-22.455582	-23.401854	-25.129604	-13.405886	-12.403341	-10.785707	-3.0732403	-38.336723	-41.235447	-32.47801	-40.456844	-42.01761	-36.699387	-25.530132	-37.412773	-41.722794	-33.316086	-23.325468	-2.8655741	-40.637764	-33.350418	-22.993034	-36.524433	-39.363403	-24.611767	-25.399391	-27.094952	-23.036392	-40.56318	-44.13379	-38.039963	-36.781734	-45.599636	-37.432785	-27.866852	-41.433052	-53.065327	-23.716236	-33.33103	-27.727907	-38.14717	-45.7892	-32.31597	-8.524944
¸ßË¹°×ÔëÉù´¦Àí (730).mp3	-9.756574	-22.807384	-25.56753	-17.83535	-17.121761	-15.858092	-20.779243	-19.72737	-16.451893	-3.4724607	-6.2032666	-5.662594	-7.264307	-9.00877	-2.9567394	2.0911043	-2.2714822	-0.25466284	1.0333686	-9.068646	-8.204173	-12.636701	-16.07426	-19.431772	4.884101	10.0056	13.154943	-18.721775	-20.973885	-16.774704	-10.374737	-19.818655	-18.381548	-17.372856	-25.352718	-27.208786	-14.679617	-20.150177	-24.233873	-17.703894	-18.586979	-9.454141	-17.735458	-15.988466	-7.283785	-5.399553	-9.928783	-3.3536727	11.380976
¸ßË¹°×ÔëÉù´¦Àí (731).mp3	-44.166733	-48.091938	-45.099133	-54.882713	-54.975533	-47.126915	-37.51999	-36.92524	-31.918928	-39.282967	-51.89362	-45.34646	-40.841343	-46.683117	-42.16722	-30.56448	-34.476395	-29.810284	-26.820301	-36.654423	-33.47088	-15.616453	-20.498707	-17.811417	-21.501652	-34.436577	-36.28196	-26.009745	-33.376793	-35.352158	-8.072988	-13.422995	-6.2948446	-5.9365487	-6.5697656	-0.74432105	-26.596405	-36.19588	-33.216003	-22.125929	-29.230463	-31.54969	-47.756935	-42.13086	-35.00634	-34.883316	-42.534416	-42.483566	-20.325207
¸ßË¹°×ÔëÉù´¦Àí (732).mp3	-53.60442	-61.742867	-61.54564	-61.42156	-57.34135	-48.185795	-59.789444	-62.47168	-50.814533	-57.395676	-60.247803	-50.88542	-51.851933	-44.017067	-35.435852	-53.2443	-52.260345	-42.846634	-35.94163	-38.31018	-40.841873	-41.601814	-46.303024	-39.84006	-46.871006	-44.304268	-46.499783	-39.19199	-45.28193	-38.28469	-54.664062	-50.518955	-47.322	-45.042446	-46.515217	-43.01983	-45.333855	-49.965103	-52.38687	-9.200855	-25.15662	-25.45619	-43.92827	-45.85733	-47.43331	-31.277714	-36.021942	-28.858736	-56.257145
¸ßË¹°×ÔëÉù´¦Àí (733).mp3	8.121094	14.634863	21.656094	31.21024	23.954765	22.332302	37.005314	27.340279	33.00406	48.476524	38.043873	38.729473	42.90439	43.694244	40.455154	7.102318	13.387623	14.703813	43.475197	36.42633	41.14686	-4.6330323	-7.258806	-4.5178614	38.6381	40.05047	42.624077	8.200535	8.095064	9.472202	9.873615	5.407961	11.37639	41.88562	32.645638	37.76825	38.74917	35.916748	41.1735	27.657562	43.050793	45.23905	40.892986	29.01241	28.155178	37.19616	24.612175	26.652742	21.027054
¸ßË¹°×ÔëÉù´¦Àí (734).mp3	23.82402	25.549082	29.433681	2.4759736	-4.7079573	10.020193	7.71333	-8.596474	-7.2561684	3.106559	23.815022	24.897636	-45.36345	-41.56875	-34.09344	-9.857634	-15.114158	-15.744577	12.44872	10.218001	13.575339	16.461124	22.573448	31.554142	26.883736	19.688654	21.482658	1.8356593	-1.773624	2.8426554	45.264538	40.33892	22.906801	48.648132	49.875103	53.838768	-50.866394	-63.171608	-65.494514	-30.510143	-39.800793	-42.34399	13.436537	4.067317	-1.8264894	22.152065	22.613914	27.133982	23.89779
¸ßË¹°×ÔëÉù´¦Àí (735).mp3	-35.313324	-45.75518	-45.252567	-3.40338	-9.432129	-10.754428	-1.8814061	-3.071926	-4.991867	-28.148468	-30.663908	-27.47414	10.572691	11.191339	16.58316	-4.524864	-3.743926	-2.592649	-29.52198	-30.05302	-28.52732	14.074942	14.820137	27.16624	-28.890947	-32.997715	-23.013142	-2.9928675	-5.0578465	-2.132784	12.337094	10.72015	12.476526	-10.383162	-18.552677	-21.481796	-31.42298	-27.073524	-17.910595	-8.760867	-15.833605	-17.81371	-18.197605	-24.538065	-31.706068	-45.630043	-50.557167	-45.472275	-40.66578
¸ßË¹°×ÔëÉù´¦Àí (736).mp3	25.501709	21.69812	20.09387	-14.5325365	-17.811672	-22.31992	-13.616134	-17.909126	-12.761347	-7.5193763	-14.443806	-12.87554	0.78966725	-5.482847	-5.249502	11.86582	13.594805	22.290817	13.936113	6.5550647	6.539329	20.01004	11.947132	7.5446873	3.5167708	4.134128	11.423603	-10.385004	-15.513338	-16.699913	-5.4803157	-5.3590345	2.2886934	-2.570867	-7.6457405	-8.903112	6.233241	10.34391	24.132301	8.133972	5.920642	14.190359	-5.516307	-8.4508915	-7.9351425	-0.4589101	0.44659513	0.6068013	8.695089
¸ßË¹°×ÔëÉù´¦Àí (737).mp3	9.18457	12.374715	11.155397	16.37307	11.736573	-0.60612535	5.025071	7.3416195	11.242939	2.2695518	12.400864	19.794296	-5.8026075	-10.179401	-8.989979	-6.3968077	-9.846229	-11.241274	8.121478	6.5560803	8.720299	-4.8425083	-1.4995223	0.048160404	-1.0565917	-8.372856	-6.858839	8.181222	9.019076	12.4373665	-3.0019388	1.7914871	5.9098215	8.32012	6.175261	-7.379003	-22.177824	-17.234755	-10.410472	-5.262521	-6.7995977	-1.912422	7.7121515	2.6566453	4.528958	24.175444	21.212053	13.2327	1.5070055
¸ßË¹°×ÔëÉù´¦Àí (738).mp3	-17.774874	-26.323671	-20.101908	-32.47136	-32.51078	-26.7359	-34.001778	-43.20745	-48.293755	-38.70008	-36.27043	-27.23914	-37.083725	-40.41517	-34.360878	-12.315947	-30.277386	-29.948053	-41.64231	-44.289734	-40.560913	14.58444	5.720546	12.176386	-34.872566	-26.842604	-14.506654	-26.191345	-33.556282	-37.403023	-41.98297	-35.278534	-35.08775	-17.173801	-16.534138	-11.451952	6.1958914	-4.3002963	-6.241202	-3.381329	-1.4881068	-16.461344	-31.935059	-31.488605	-31.170021	-34.955795	-35.394867	-41.832184	-26.194935
¸ßË¹°×ÔëÉù´¦Àí (739).mp3	-57.86619	-66.074776	-60.318676	-60.205986	-65.37304	-62.278084	-48.135395	-54.2078	-44.40724	-36.569756	-54.74202	-61.140343	-48.616554	-57.53151	-40.52011	-35.503593	-46.441227	-51.235203	-39.21163	-48.234055	-57.897358	-47.99874	-59.44256	-61.745964	-47.632103	-51.56667	-40.873894	-59.681202	-66.508804	-55.011272	-53.186024	-55.142906	-52.642525	-59.904205	-60.972176	-49.93804	-62.980667	-66.11187	-53.191452	-60.64843	-67.15987	-53.118813	-48.36853	-52.23633	-48.460354	-41.68096	-55.745705	-59.911674	-65.61659
¸ßË¹°×ÔëÉù´¦Àí (740).mp3	-1.7642589	2.7228923	3.550725	-22.140839	-6.0952845	7.0040617	-23.807583	-29.44175	-33.191135	-17.110775	-15.596853	-15.224762	-21.58963	-25.11655	-13.202729	-5.8786297	-16.839794	-11.6918955	1.5042915	-0.05082957	1.0417724	-3.3109388	-16.914368	-7.769703	-21.2194	-21.772028	-29.138706	5.309017	-6.4398737	-10.187561	11.127348	9.383797	10.444784	-8.285328	-14.332085	-13.423645	1.2636547	-12.329362	-19.130955	-1.508944	-1.6368433	-2.2019205	-9.35911	-4.5877123	5.5297246	7.1528997	-0.32630193	3.4191084	6.6935787
¸ßË¹°×ÔëÉù´¦Àí (741).mp3	52.620064	50.29985	49.058174	33.646805	41.801437	35.48184	25.158236	37.494408	49.305237	62.72428	53.942566	55.846436	41.490856	48.08808	44.50567	25.311588	24.104656	21.917038	19.911303	25.462639	37.11456	24.394054	41.609665	35.229507	23.169312	24.69934	33.976532	42.470936	48.759583	36.582874	31.802689	38.891068	37.11007	38.39995	53.513412	40.554405	24.48489	42.30223	61.28887	42.14875	41.05523	26.624325	59.30115	52.0043	57.91562	33.755554	45.69827	44.342392	66.864365
¸ßË¹°×ÔëÉù´¦Àí (742).mp3	11.825926	-3.2863393	5.0711136	-2.7599435	-19.95351	-9.457719	32.409397	41.76839	41.24926	-0.6939309	5.474057	7.29125	2.367818	-1.3892711	7.7106133	11.259874	0.6416782	-3.1865816	-30.613665	-40.00821	-37.473106	6.088925	-8.464553	-11.656373	-41.861565	-43.304565	-42.90537	14.890533	11.633384	20.512936	12.620773	5.9779263	11.070821	-2.499394	-15.799116	-16.928665	3.0062838	-7.630414	-1.7358392	7.2987185	-4.1404014	7.692558	21.00624	25.467655	38.822372	49.93702	49.69094	32.802856	17.176098
¸ßË¹°×ÔëÉù´¦Àí (743).mp3	-36.82724	-47.753918	-37.52782	30.575567	25.433048	18.043415	1.766453	4.076935	17.814184	18.123856	7.9712625	14.7389	-9.207305	-10.619869	7.2733517	-54.135998	-37.4446	-19.888802	7.929956	7.175935	7.2017384	-17.242826	-51.133972	-53.216232	23.003914	24.193958	32.245827	4.813795	11.272764	35.474045	2.751687	16.88623	24.10142	18.07349	23.862946	26.410622	10.747017	14.168102	17.922379	-12.601488	-4.5242987	6.199829	-24.20315	-43.4869	-43.284756	4.1969924	-8.417255	-8.081645	33.3667
¸ßË¹°×ÔëÉù´¦Àí (744).mp3	-18.904991	-21.020731	-28.176569	-9.428339	-13.8548155	-13.5239315	-20.768333	-23.663544	-27.596348	-20.376373	-19.647148	-17.676512	-13.650337	-18.512463	-20.764534	1.4280484	-5.2898016	-12.832582	-14.714527	-12.739094	-5.425454	1.6109612	-2.487337	-2.7727695	-8.5047245	-4.822256	-0.4548746	6.9300737	1.6643051	3.877134	-14.63562	-8.463652	4.7530046	-2.709247	-6.5918884	-4.365662	-13.999826	-18.848396	-10.26832	-5.900424	-11.530365	-5.7857494	-33.68107	-40.49232	-27.9338	-12.915383	-13.204472	-4.5426803	-30.23143
2	-42.344597	-23.817541	-24.375458	-23.696114	-26.922508	-43.308323	-10.568036	-25.59133	10.482087	-21.783958	-23.94174	-13.534301	-43.72168	-34.604687	-43.492645	-23.073614	-55.428345	-37.84104	-36.057995	-44.424984	0.4382801	-45.216766	-47.904858	-25.924791	-31.830238	-21.617575	-17.41951	-17.5771	-15.620895	-24.016264	-26.381454	-22.354696	-14.933644	-42.386066	-17.641497	-22.397585	-17.278961	-10.267416	-7.0304418	-30.388184	-63.249065	-16.509142	-27.887384	-37.56953	-36.43146	-22.240503	-41.806355	-26.851936	-42.28366
3	-10.453223	14.711122	5.6044097	3.7141335	7.0451813	6.45343	10.818771	10.051486	8.026698	11.352691	19.136778	13.49323	4.4291215	-4.0361924	-9.429139	-6.8290772	1.676732	7.1831646	5.892788	-2.795121	10.379421	11.714684	0.3515959	0.608422	6.600649	0.8538787	23.477264	17.012709	5.275263	0.7493455	8.934825	11.745923	-1.3473774	0.31176123	-10.351901	5.2053676	9.13678	8.518914	10.274812	0.082782745	-22.44531	15.044898	0.52693176	-13.193703	0.5136598	-1.2708131	15.455864	9.916444	20.016294
4	-23.673502	-11.720703	-19.51137	-28.47886	-33.93086	-23.205969	-18.33872	-31.217203	-21.04309	-67.38989	-40.13473	-49.511993	-36.188553	16.488243	-32.501347	-1.1941385	11.0443	-6.2547927	-38.24172	-35.47703	-17.93065	-37.40256	0.6474559	-48.35327	0.35432848	-35.618534	-37.896027	2.7955952	-7.0864105	-1.2165384	-15.113927	-38.083134	-25.572199	-25.10012	-24.304222	-28.883978	-19.629871	2.0357857	-19.142511	-27.753569	-3.4082918	-36.53821	-30.767996	-22.065008	-20.66937	-25.296362	-28.2223	-22.09098	-7.0549183
5	3.9353735	3.1891992	-12.840575	-23.674004	-26.520254	-0.20073128	11.133513	3.577237	6.5076804	-15.982717	-1.0134562	-31.545374	-5.2837806	-3.3117511	-2.1344607	-10.653214	-12.287536	-14.508658	9.513423	-36.89479	-17.943058	-7.6167197	-31.022902	-0.053631783	-8.308838	-10.369103	-12.260216	6.239193	18.483667	-8.011707	-21.859812	-13.100261	-10.390336	19.151209	12.652042	-37.058556	-17.323492	5.8247585	8.907515	-5.2515826	-20.799507	-24.355215	6.710474	-6.879467	18.537783	12.497532	29.673056	12.882167	8.775009
7	13.544999	6.998094	11.873962	17.370825	16.53278	8.561751	12.876122	16.685768	-1.7741858	4.16302	7.704664	10.876518	17.569963	7.7155876	13.515773	21.167265	3.0122979	2.574035	13.093921	18.085169	13.458312	10.830607	25.610437	4.694445	25.7361	19.164804	0.030099234	13.624447	24.599495	2.8432484	10.127298	9.70457	13.663058	-10.298908	4.771052	18.026701	15.914855	10.691711	17.580366	1.0963055	11.316448	2.2768548	2.3565617	9.467694	17.73903	9.454255	-6.139869	16.496582	14.696527
8	69.645805	41.03253	49.918167	39.495876	30.612206	51.933437	53.550602	39.17243	53.57719	-1.252512	42.45866	67.40022	16.336914	67.17546	62.830887	20.120287	42.04688	44.890285	23.09758	31.511484	12.097481	28.838327	17.49504	-9.343761	32.150757	63.34051	-3.1753724	33.333958	51.564365	24.09227	26.96142	48.202953	14.279953	46.83427	42.979828	20.609175	39.220406	55.244846	44.518566	30.087852	51.69568	68.77366	39.076427	56.442646	65.09748	34.01977	58.0369	65.43763	53.618763
10	-31.382559	18.11815	32.271248	40.696964	21.536942	11.603787	-53.92227	0.75321645	14.544338	48.06886	11.598988	37.235218	-24.27324	20.117136	8.557878	-0.6863492	8.886292	0.27686945	-17.435593	2.3863544	8.009759	-2.3587596	-10.921547	-5.064143	20.34424	-43.862137	10.30581	28.570045	29.784723	15.133904	1.9087979	-39.35535	-10.0639105	-17.10509	19.315062	2.962979	40.678223	11.464722	20.74437	-49.108784	-28.51523	19.75809	20.68853	-29.51464	-30.55008	-16.52659	-32.878033	-23.888277	33.41197
12	-1.2015682	28.885672	-33.86285	35.182716	-7.1623864	13.582786	32.270275	11.804736	-47.6268	27.48732	-38.62679	34.794506	-29.277876	9.005303	6.8668976	-40.839573	-15.772222	22.15539	22.485407	10.3325	4.4418893	16.578197	-53.4713	21.970648	26.355368	-35.725746	42.109768	4.6579375	9.944028	-10.323549	10.05212	-39.978733	10.799316	-3.3627472	-19.474268	12.674156	-3.4378226	-57.59645	-2.4618752	-40.234203	0.35947672	-16.0597	-15.424903	-52.23404	21.784208	-14.600068	-7.745851	19.628323	-47.273
13	20.221794	4.2827125	19.265186	-2.9183238	17.898886	3.5807292	-32.213078	5.6510696	-9.419022	-1.9205424	-30.14173	-11.846394	13.246997	4.832049	-41.216824	19.24566	4.0644507	-10.025804	20.111063	6.892798	-7.8974853	29.417795	19.135529	9.279216	33.253807	23.295507	21.51145	35.363388	-16.14608	25.848633	0.58398944	-24.616934	38.028507	15.591858	-0.09255791	6.6593494	13.634209	-6.68693	22.122507	-16.123817	-6.7527404	-19.101566	-18.873968	2.1611984	13.845268	-5.057381	40.680843	6.0368934	2.1055825
17	-2.774828	16.115194	-19.443226	5.9008203	-29.496063	-2.6386693	11.794934	5.473459	-21.69105	-44.730198	-22.091736	24.230995	4.175973	-20.737963	9.622444	-11.820065	-17.336563	-9.713543	22.355871	2.3916042	2.6891868	-12.637627	-19.02794	6.6427913	10.643255	-39.93759	21.920168	-29.185104	-31.192778	-5.2755523	14.627812	-44.100536	-34.616047	-40.02326	-26.033915	2.2755206	15.814927	0.4363543	13.721576	-10.717067	-16.844408	8.229886	12.687993	-19.652071	-39.940342	-51.203403	-13.910084	-24.7202	-20.844168
18	-11.565869	-4.1742134	-15.039044	-23.178915	-17.613457	8.542906	-6.940019	-0.29357147	-16.670301	-8.90298	0.44703865	-11.427062	-26.322199	-31.239939	-33.674503	-7.78891	-5.5015244	-8.19991	12.073876	-22.843607	19.598372	9.574195	14.36253	-41.356934	-5.5960426	-26.196508	-22.378128	-31.598959	-15.7343645	0.43182373	-9.214197	1.5436455	-2.5694616	-9.142404	-19.29128	-15.044408	-1.9491835	-5.5100594	-17.245325	-0.676047	-2.5073397	12.314519	5.6936374	-1.0233803	-17.786146	-19.876484	-3.2323341	-18.89826	-23.636703
19	-21.534971	-36.52655	-28.381699	-18.931028	-12.805461	-3.8943446	2.3626862	-8.49787	-14.922236	-4.6324086	-21.60505	-12.978719	-8.483439	-0.18966357	2.5188017	-26.99462	-45.05305	-16.073553	-9.809864	-7.6173615	-6.6181464	-10.322036	1.2386503	-4.7444286	-22.353312	4.509268	-0.7311227	11.024606	4.83865	-35.784107	21.358719	-13.289551	-5.1935344	10.522308	-16.724836	6.1592445	5.0446396	10.559227	-0.34930292	-5.8780556	-11.187694	8.84665	-5.290086	-17.47291	-10.187477	7.4180512	-13.453392	-14.105399	11.247249
20	-42.942432	-20.76594	-9.60089	-40.67917	-10.30212	-55.74053	-18.387602	24.106194	-91.8751	-72.28878	-53.452423	-10.529849	-16.594347	-7.247606	6.183779	10.522446	-47.97226	-2.9256127	-42.543064	-41.629936	-43.92857	-20.103758	-12.62312	-21.898659	-21.064932	-109.618904	-38.981228	-4.699602	-15.465556	-31.382286	-15.671702	-12.495376	-1.74547	-17.943233	-24.769999	1.054212	-2.162049	-5.3205776	10.473259	8.134834	16.449692	-14.328237	-11.866155	-14.21209	8.778846	15.535591	2.1416922	-36.60591	-51.775375
21	-12.916411	-11.369823	-0.2972177	-11.716561	2.4102376	-6.886538	-16.378546	-25.381536	-19.39781	-4.845066	-1.4769325	-24.90586	-39.249332	-36.523815	-31.773172	-19.193895	-9.041399	-2.5275085	-14.420474	-7.069609	-41.214066	-35.1472	-5.632197	-4.8631043	-17.722675	-17.875156	-14.811931	-21.326723	-35.127277	-32.066772	-1.5703505	-9.41875	-5.9349227	-14.262428	-14.955264	-15.17763	-15.042468	6.6228523	-32.848568	-29.051477	-11.790364	-13.428295	-4.2337546	-15.417243	-19.889824	-6.9346147	-18.535322	-29.80558	-23.466461
22	-22.436447	-28.479033	-28.62407	-62.337795	-44.31378	-44.51012	-29.062225	-48.97752	-42.817585	-40.128376	-31.799538	-47.031742	-21.346102	-44.90491	-25.542097	-47.29263	-27.324684	-27.528101	-22.006147	-48.893585	-56.318512	-41.839844	-51.0352	-42.39576	-51.36806	-44.04153	-43.544643	-37.172943	-43.607746	-38.911304	-6.725368	-40.824757	-17.846016	-40.229626	-22.767069	-17.87215	-30.76766	-25.960379	-42.64391	-39.01388	-6.0897446	-34.322018	-28.504395	-28.883848	-52.23961	-32.63573	-17.746235	-46.226246	-34.978104
24	0.074975334	-5.6890006	-12.312474	-3.5184872	-1.3648306	6.846105	-23.284546	-9.626534	-13.142539	-8.322814	-18.557465	-28.015053	-8.161038	-38.093323	-21.1548	-49.453476	3.5792027	-3.22818	-38.434692	-37.514343	-13.49553	11.94643	-12.986488	-45.511196	-3.3545487	-30.493324	-21.217062	-29.840384	-19.21804	-26.866915	6.625538	-12.087418	17.400578	2.636317	-44.169384	-0.31346703	7.256907	-17.775488	-30.576218	-4.549799	-26.392776	-24.99674	-59.929596	-72.73789	-46.319332	-26.426474	-12.860541	-79.04895	-66.98577
25	-49.396717	-94.43473	-56.37663	-75.79485	-66.34852	-70.52311	-74.385284	-70.51101	-55.980618	-55.907276	-64.745964	-63.23753	-47.626785	-76.37646	-71.13897	-56.320156	-77.30356	-62.677876	-62.31378	-56.951923	-26.367615	-8.399461	-18.943275	-3.2830455	-3.1092987	-19.121737	-31.981674	-12.663811	-13.00285	-8.407715	-29.043787	3.3299475	-6.528313	-9.772362	-12.84026	3.4149907	-4.8681207	-41.319218	4.091992	5.5217495	-24.257654	-4.749068	0.26510778	-5.542135	-34.72013	-17.091728	-12.148121	-20.381664	-16.864733
31	11.843339	-88.34937	-44.296833	-45.84377	-56.402607	-77.84909	-28.603891	0.15792465	-50.92381	-0.001708587	-20.192137	-40.53871	-45.718098	-20.508806	-43.22386	-47.252125	-34.12601	-44.35832	0.98286754	-51.238476	-9.666343	-37.83743	-47.015213	-27.70328	-17.805588	-21.805298	-0.9404917	-19.629236	-0.120892525	-63.07138	13.734239	-1.2163147	-8.52723	20.867226	13.274646	-25.276731	20.155333	-8.064454	-21.30052	-11.577831	-32.022778	-27.791283	22.414764	-10.194786	-63.531254	-3.1633675	-33.362186	-56.664093	-4.594106
32	-21.532623	-49.393177	-68.49253	-45.453136	-63.69716	-69.75091	-40.1983	-97.91793	-52.25342	-49.10904	-40.721954	-41.888535	-56.66734	-38.844746	-66.111	-54.522198	-58.275272	-84.61805	-22.356379	-58.367783	-71.381714	-42.03825	-62.79834	-58.92268	-67.58551	-68.53507	-66.578224	-50.866207	-44.0468	-65.17098	-51.282955	-70.33041	-98.013916	-59.664413	-31.379389	-39.902493	-72.26838	-45.704304	-36.649075	-62.46103	-62.80669	-43.40935	-46.103687	-62.030823	-39.1014	-64.14368	-64.16851	-51.030792	-56.000668
35	-30.292313	-20.96417	11.362209	-6.2117333	11.315891	-22.835176	-21.132967	-26.493189	-18.401764	15.671208	-45.157024	-59.527126	4.10125	-54.805645	-9.299072	28.961477	-48.359722	11.918138	-29.265749	-27.541159	-12.35978	-40.523537	7.100406	13.296432	10.668606	23.247961	-43.388363	-68.92486	11.391641	-38.5089	23.471884	12.161918	-38.763256	-5.028265	-33.71823	-43.76206	-12.216914	-56.487385	2.2954361	-9.647274	17.546267	20.04564	-55.465454	-64.61162	15.481071	-46.549274	25.969324	-30.145483	-29.957098
[truncated: 724 more rows]
[truncated: 12 more columns]
