# Supplementary material for: Music-induced emotion flow modeling by ENMI Network
Source: PLoS One. 2024 Oct 21;19(10):e0297712. doi: 10.1371/journal.pone.0297712 (PMC11493256; doi:10.1371/journal.pone.0297712)
Supplement: S1 File — (ZIP) [file pone.0297712.s001.zip › minimal dataset/Augmented dataset/Music features/mfcc_4.csv]

File_Name	MFCC_4_1	MFCC_4_2	MFCC_4_3	MFCC_4_4	MFCC_4_5	MFCC_4_6	MFCC_4_7	MFCC_4_8	MFCC_4_9	MFCC_4_10	MFCC_4_11	MFCC_4_12	MFCC_4_13	MFCC_4_14	MFCC_4_15	MFCC_4_16	MFCC_4_17	MFCC_4_18	MFCC_4_19	MFCC_4_20	MFCC_4_21	MFCC_4_22	MFCC_4_23	MFCC_4_24	MFCC_4_25	MFCC_4_26	MFCC_4_27	MFCC_4_28	MFCC_4_29	MFCC_4_30	MFCC_4_31	MFCC_4_32	MFCC_4_33	MFCC_4_34	MFCC_4_35	MFCC_4_36	MFCC_4_37	MFCC_4_38	MFCC_4_39	MFCC_4_40	MFCC_4_41	MFCC_4_42	MFCC_4_43	MFCC_4_44	MFCC_4_45	MFCC_4_46	MFCC_4_47	MFCC_4_48	MFCC_4_49
¸ßË¹°×ÔëÉù´¦Àí (1).mp3	25.962626	29.408363	24.9595	29.438032	21.129799	17.340832	18.56242	20.106112	14.108904	8.567304	12.525436	11.039391	14.527306	13.383739	7.238366	26.993958	24.105247	23.422523	23.758068	25.081104	23.73434	29.16064	31.039764	28.887516	20.488405	23.734547	21.109838	41.37867	38.25972	32.205467	28.571194	32.77215	21.822762	24.998814	26.369986	26.340832	26.804546	22.916517	16.651001	26.089455	30.659008	24.948698	23.235313	29.540466	20.928581	25.500992	30.954166	23.593657	19.405678
¸ßË¹°×ÔëÉù´¦Àí (2).mp3	54.01796	52.109715	46.07843	58.14434	62.59577	60.39331	58.481354	55.663635	60.930756	67.8295	67.372284	66.54872	51.76127	50.676727	45.48688	46.79851	47.066105	39.05364	45.344467	52.709568	53.20433	52.940468	57.26188	55.813828	48.33536	57.617306	47.099567	70.76263	59.64376	41.742313	64.52051	64.51329	60.711388	55.318207	58.246605	57.786457	65.58202	67.75485	63.57571	45.37217	49.356926	54.70034	49.37178	56.75026	55.788376	52.08954	49.71278	44.426926	36.66433
¸ßË¹°×ÔëÉù´¦Àí (3).mp3	46.241673	46.440136	40.982323	36.954826	34.217377	28.078663	17.184914	13.260273	7.4287615	31.636875	24.099783	18.335693	14.075645	14.960182	20.777317	34.89299	28.470194	23.055595	28.401382	26.03787	22.533686	20.165081	21.669281	26.713219	39.626488	36.770325	29.32257	33.076218	41.907867	38.607224	35.437225	39.63362	35.219643	49.060097	42.876976	29.44246	29.197653	36.50055	29.373005	20.353153	18.86129	16.0904	43.53479	43.91888	38.663586	22.97816	23.614159	25.164143	40.76389
¸ßË¹°×ÔëÉù´¦Àí (4).mp3	12.400387	18.260101	19.146542	14.679254	11.204151	-0.075479604	2.1279504	7.3913527	5.5227036	-3.6070318	5.8956146	11.303194	8.7257185	6.8409014	11.29475	11.567827	16.932402	11.447151	0.46793044	2.3024802	4.387673	5.554734	2.9794266	11.118624	5.196029	-2.2052588	-9.601822	13.696869	5.1686544	-1.5636271	24.646217	20.990776	18.288677	9.641345	13.382132	11.642362	-9.406136	-7.542925	-10.177694	-13.619959	-9.997745	-4.97744	-14.589937	-7.560816	-5.893079	-5.446406	-4.159583	-5.5890203	-10.431808
¸ßË¹°×ÔëÉù´¦Àí (5).mp3	76.3506	59.345398	34.111908	34.207146	37.42678	42.168747	73.136734	88.495285	81.537094	73.99399	73.06711	61.938057	42.274223	41.677567	39.17465	42.375706	45.07931	45.43231	33.94754	42.63781	46.438717	49.380196	52.140015	37.67771	32.75069	35.046364	32.327873	30.534948	30.348927	26.146933	-1.113094	6.455972	14.818347	19.72153	18.82935	18.065113	62.441025	64.39266	45.080627	22.890759	32.483727	33.18656	17.187485	18.414694	17.718132	43.659264	47.194824	48.694153	36.983322
¸ßË¹°×ÔëÉù´¦Àí (6).mp3	17.139412	20.378393	15.872744	12.72111	33.636677	42.359276	21.297539	27.06285	23.801014	8.661776	17.491394	6.5531425	-12.45125	1.9127654	3.4679852	0.8263793	4.9618635	1.0295103	-13.7732315	-0.8361677	-4.7915254	12.858818	17.84292	6.112137	5.859392	8.413647	3.1680624	16.122154	29.922403	27.81321	-8.975075	-1.0227709	-8.82267	-4.942447	0.73939395	-3.1659	5.7425356	8.340435	-1.6257043	3.5344949	9.42936	9.444629	19.82373	24.959715	17.887081	43.77215	44.89596	35.03205	53.397175
¸ßË¹°×ÔëÉù´¦Àí (7).mp3	34.24013	36.85191	39.226974	36.48443	33.456394	24.93966	75.063446	69.21935	55.044044	28.9464	34.586037	26.126215	21.700989	33.45697	28.70676	21.962566	25.797886	35.297928	17.801777	25.284687	18.544521	37.761696	42.480232	42.110085	37.97808	44.57531	38.713852	24.708017	32.2603	30.748627	27.272907	36.773544	43.218678	35.654114	28.781212	24.69651	31.520576	39.816597	35.844177	33.952137	39.360954	31.771378	33.938164	41.37815	43.520893	25.422619	33.023758	43.980083	35.66691
¸ßË¹°×ÔëÉù´¦Àí (8).mp3	45.225464	44.824425	38.14984	37.428886	52.259193	49.411797	53.294693	48.38985	34.62526	33.55976	39.15364	39.577744	29.876766	35.813564	47.399364	37.63678	46.741634	31.423653	28.657845	36.945744	46.460007	40.185226	53.81108	42.09385	29.222898	40.80661	53.760773	67.698555	58.298645	41.30262	33.616463	51.59678	52.7576	49.793915	42.599808	32.020233	23.032448	27.724983	32.11461	27.61133	41.702675	38.21051	28.670933	43.047558	52.094948	49.252506	42.756943	40.470192	49.10743
¸ßË¹°×ÔëÉù´¦Àí (9).mp3	4.2564187	4.2389007	3.948136	5.848526	22.745167	29.786434	24.230696	22.612022	15.461477	34.450233	30.034657	19.696617	17.608315	17.571144	26.589077	11.166388	18.427683	19.417126	19.825191	15.398897	14.668225	6.812323	5.4470687	1.2459422	2.7136188	17.273382	16.135983	9.235738	8.580507	7.1063766	3.740518	4.480099	-0.5512548	18.975624	16.919209	10.19244	12.4154625	12.175276	11.53385	17.017265	21.556728	15.057177	5.477262	3.4159393	5.392085	8.013917	3.402248	3.4662404	34.699142
¸ßË¹°×ÔëÉù´¦Àí (10).mp3	7.802356	13.647474	9.507927	13.376058	14.837505	15.268539	2.034865	6.8572884	5.365123	18.492294	25.341087	21.578041	25.766256	29.36184	29.776094	23.488657	17.884514	13.670139	26.175207	29.061462	24.062439	35.137283	26.395332	24.59387	17.905342	19.253407	10.8405	33.688618	27.506027	18.988052	38.329243	36.513153	32.641052	25.719307	26.94101	20.42241	22.945116	19.24746	15.296688	-4.26879	5.9140673	6.555025	12.287554	15.101763	13.29575	11.904017	10.687204	4.360798	-3.0428426
¸ßË¹°×ÔëÉù´¦Àí (11).mp3	-4.423667	-7.850691	-5.0383058	-16.258213	-13.551136	-17.552929	-20.375198	-15.462978	-18.889507	-24.4556	-15.322259	-3.776394	-9.47344	-12.9711485	-20.394878	-13.311775	-10.151794	-14.07879	-8.579882	-6.867115	-1.4785192	-14.2760315	-14.894739	-9.249397	-6.820735	-5.2336497	-4.9299445	10.450961	6.0408287	3.749574	35.411453	48.76203	36.498848	4.6203218	10.638283	16.60881	25.715387	30.622196	26.74153	29.717634	36.7708	41.152534	14.825357	20.552847	21.534695	56.080265	66.3255	68.843025	47.875755
¸ßË¹°×ÔëÉù´¦Àí (12).mp3	50.276413	46.113808	49.355766	58.297455	51.686905	45.842102	53.61879	55.134743	56.973583	22.249115	18.65255	13.603629	39.938972	34.2323	26.762585	35.391773	35.28883	38.415024	23.7811	22.069466	25.133793	37.030056	31.660133	30.56677	52.738274	44.82328	33.563847	42.43187	31.463417	17.587973	23.632204	24.578823	26.834179	31.881691	39.144714	42.641785	11.150927	23.736465	27.458935	22.424614	24.561356	22.800495	48.136333	38.741295	29.247574	36.243603	42.897766	40.54116	23.397268
¸ßË¹°×ÔëÉù´¦Àí (13).mp3	2.8427162	-0.20105726	-1.0095439	0.17050618	2.5959916	4.1374097	6.542179	6.8587346	0.07782954	-5.4377975	-3.9127386	-6.852827	1.9229736	6.792165	12.424557	18.637167	21.426025	19.427223	10.081863	15.321028	9.630222	20.683239	29.217583	20.983032	5.200169	9.285237	7.4952765	-1.7553643	0.7581175	0.94442487	12.650824	6.9394484	7.814679	-4.3303866	9.283827	13.504037	5.9843636	9.275397	8.287321	6.78751	11.0233555	18.443241	12.07756	16.88699	15.937431	4.456709	3.132676	-1.2827312	-3.1112542
¸ßË¹°×ÔëÉù´¦Àí (14).mp3	20.915777	22.345766	25.772053	12.220351	15.431471	6.411474	5.795107	8.821939	14.106707	-1.3357077	3.4178054	6.887082	3.6238332	0.62597716	3.7042322	27.942478	35.9645	29.513548	36.680084	38.64138	34.823936	12.780039	10.686003	7.9444413	2.0978463	-0.76446044	-6.1768684	17.726639	22.742529	19.12221	18.759949	20.924477	22.510437	11.371227	10.1978245	1.226548	5.0386753	4.085427	7.2026873	29.619823	47.518562	48.273903	40.458534	43.24639	47.26362	35.09326	43.319344	37.767906	35.41661
¸ßË¹°×ÔëÉù´¦Àí (15).mp3	60.271515	63.438095	61.12729	-7.0979676	1.8672094	0.22660881	32.7545	29.46834	22.843952	-15.28194	-11.76402	-8.528014	2.0710795	0.2103459	-2.9206686	-2.124925	27.14941	33.21868	1.3707103	-0.13627487	7.172802	-2.8686545	-4.879063	4.4172792	2.6096947	18.07217	18.776615	1.8536596	-0.45529926	-5.200419	9.309696	5.561447	5.708247	3.7902746	9.86037	8.198449	0.6317021	-0.78212345	-0.75857556	10.804958	8.432418	15.625726	-7.099563	-2.0159898	-1.1189009	-11.479475	-5.92678	-4.415396	0.5963956
¸ßË¹°×ÔëÉù´¦Àí (16).mp3	32.125446	34.92983	36.001274	35.655323	30.466719	26.764177	24.504124	26.619469	22.61232	27.114616	23.808105	21.630915	28.926048	29.539303	25.468403	19.867195	20.342201	18.802366	19.517336	23.860588	25.077066	32.507576	40.418922	42.0625	28.93239	27.57022	25.80502	28.553226	27.945927	19.836826	28.146702	28.718718	22.126873	28.509624	25.604834	22.862083	19.548597	28.425161	32.341087	6.990521	8.488352	10.230934	24.125637	26.397358	25.042336	21.923645	24.236412	15.852065	21.237322
¸ßË¹°×ÔëÉù´¦Àí (17).mp3	-1.151097	3.9367554	2.0668347	5.3438287	8.835737	11.184322	19.304138	17.237339	13.931911	-9.094561	-6.5845585	-5.4335604	14.331249	14.315075	7.1117697	14.555443	16.160686	15.557617	2.3477983	9.473028	17.42875	10.355817	7.6740217	13.590162	12.502777	10.737579	12.775766	9.270873	10.890095	6.655908	13.303736	18.025494	20.590317	1.1094235	2.5925333	-4.680092	12.266678	4.0794477	1.5435269	20.59776	23.483795	24.938494	17.547638	14.629541	13.102798	-0.092368305	-2.1531935	-3.7486954	24.279629
¸ßË¹°×ÔëÉù´¦Àí (18).mp3	36.4506	45.76857	39.657707	18.268288	17.818172	21.017006	22.644531	28.044796	24.18009	14.700745	21.371037	20.65247	31.08796	29.027025	30.36765	46.018253	31.018902	14.7693405	-2.6299126	7.818515	3.6522007	21.670685	17.149317	8.73398	35.604057	33.328964	23.200548	25.72292	25.258812	27.239372	31.240986	28.967644	23.451298	-5.9135566	-1.8285495	-6.568679	-4.3537116	-2.5482929	-8.482021	27.266499	23.571949	15.410169	18.051338	22.281292	34.773994	11.967436	15.758461	22.808975	18.85998
¸ßË¹°×ÔëÉù´¦Àí (19).mp3	28.212551	34.382416	31.450485	46.53576	49.771965	44.402668	26.509624	34.841263	27.747654	31.776455	36.487938	28.936012	26.608868	34.68225	31.967052	37.347435	49.204884	51.654915	28.800285	38.246353	35.558483	38.934143	41.66262	30.877916	29.596163	39.845932	37.45014	35.228783	55.8496	59.8982	52.283684	50.1485	31.59179	31.306282	32.878345	24.241287	26.558718	29.827408	26.691578	26.186634	32.08416	39.75341	39.197426	40.94073	41.567078	32.534622	41.579796	32.247276	36.511944
¸ßË¹°×ÔëÉù´¦Àí (20).mp3	37.068924	49.045124	41.41356	41.32395	54.017193	42.21788	31.614079	45.289272	53.90478	69.49161	65.238365	61.50138	37.795288	45.494446	31.656317	22.220268	27.256227	30.012535	34.571896	39.372063	26.446709	27.240896	23.537586	24.099892	21.103651	27.364555	42.47071	27.59539	31.160782	23.873985	48.48419	48.913864	43.219933	26.80772	37.53327	32.20005	24.500805	34.743195	25.755135	37.30641	50.649826	42.377464	26.440048	39.80728	34.502087	61.603195	52.930565	31.428543	26.724293
¸ßË¹°×ÔëÉù´¦Àí (21).mp3	-19.905836	-17.786407	-14.139772	13.173164	13.051144	11.699084	16.927576	23.206226	21.750755	33.88262	42.924156	48.064323	-1.4904748	8.9535265	5.389671	35.9969	44.866707	48.710487	-17.970533	-8.450399	-9.357626	19.309097	22.088303	16.130705	19.132399	24.94991	22.169167	22.050623	25.165466	27.03342	23.5629	18.63559	13.230707	37.294846	34.603363	29.891834	14.845769	14.989446	5.9350295	24.49516	21.827366	18.636745	-0.54720736	-5.8053637	-2.6289432	30.222109	34.063286	27.308414	42.085396
¸ßË¹°×ÔëÉù´¦Àí (22).mp3	41.45312	49.29043	48.98725	22.51381	26.601822	25.979637	43.25731	41.17427	35.11384	32.779987	35.52506	34.91886	51.9942	56.685158	52.0454	28.748974	32.168053	25.868168	29.391193	36.71777	31.037258	24.53441	30.495874	28.22132	24.546658	40.19558	54.661327	44.283333	36.481094	28.790358	37.628235	42.72104	37.663918	27.950045	35.98701	29.482481	51.41357	56.84724	61.127	17.51489	20.198221	21.429031	37.28713	47.638298	50.76945	49.32785	48.556625	43.691246	43.142464
¸ßË¹°×ÔëÉù´¦Àí (23).mp3	8.371741	22.19693	18.879807	38.531075	42.10237	44.23604	24.669483	26.329727	29.385086	6.974839	15.248935	22.78515	31.975454	32.310272	37.570953	48.741398	46.946648	32.717026	36.47378	36.114017	37.303406	22.209599	29.164148	30.6599	31.297436	29.729624	22.357508	12.989342	8.457289	5.388235	89.94229	100.59405	89.837326	6.3687763	9.280575	12.459102	7.740594	16.184143	27.310646	21.184978	27.947208	24.273987	65.088745	69.08681	65.56525	15.051331	10.376541	8.916575	15.749207
¸ßË¹°×ÔëÉù´¦Àí (24).mp3	48.958836	52.601795	45.432228	26.296211	28.548155	19.353722	26.59481	20.92316	6.791479	19.806381	33.302803	38.711235	18.75461	21.690361	24.390762	18.114044	15.075952	4.980012	9.768663	7.214705	10.92392	21.655743	24.18802	19.479893	31.189135	45.092888	52.24598	16.712053	37.113052	40.33793	28.800705	30.607187	24.553606	23.039085	32.581062	32.27122	17.305502	21.056602	21.63839	13.775355	17.639912	18.344099	26.31512	40.11891	36.248283	23.528004	26.000343	23.194368	40.04633
¸ßË¹°×ÔëÉù´¦Àí (25).mp3	30.901873	26.29757	18.853657	2.4702597	13.19857	23.66418	48.119507	58.24357	59.88495	85.3105	84.84586	76.3732	49.21232	52.799355	47.607933	16.295979	26.609276	19.38618	45.661514	56.985115	68.13814	44.770176	56.606514	59.01696	17.156485	16.994747	17.762325	26.212233	36.29107	35.55003	27.196991	21.373423	13.888603	25.61684	32.770767	32.395042	19.190054	22.284412	22.08115	23.50281	26.00716	27.622906	34.549854	30.030914	24.704971	14.112787	15.794468	21.242798	19.327246
¸ßË¹°×ÔëÉù´¦Àí (26).mp3	-1.7768859	-6.1424394	-4.5948553	19.72706	15.63616	10.567337	-6.992587	-5.2802944	0.30855286	-11.490086	-5.2766957	-9.096346	-2.3549993	1.5884129	-6.541809	-6.102845	-4.0762076	0.15286231	0.59610504	2.0648844	2.274729	13.067696	10.859626	12.160718	0.98717415	-0.31523347	5.174184	5.5447235	5.368716	4.394562	10.393232	5.2769732	10.453945	-0.68269825	8.1134205	5.247576	7.3826513	5.3454876	5.3922586	17.253986	16.700613	6.1259875	13.246283	13.237022	10.660585	7.319723	8.085381	6.4937596	13.178594
¸ßË¹°×ÔëÉù´¦Àí (27).mp3	-5.157048	6.289201	18.73925	-0.75250673	-1.0663397	-7.9673333	26.49527	31.917347	25.821735	11.095553	17.342066	3.459612	37.63536	41.462112	40.053043	15.048103	20.086998	16.364843	39.356556	44.834465	40.205345	49.91816	56.426426	47.219135	32.868347	29.016893	11.425245	7.845846	8.474874	19.18773	3.3696961	14.205484	16.924936	1.7312683	13.6493225	17.212059	3.9084306	7.4841104	8.564082	47.35389	46.23706	34.40889	43.008774	41.34717	30.022654	45.53033	35.80223	19.338152	66.79323
¸ßË¹°×ÔëÉù´¦Àí (28).mp3	17.227886	17.191858	11.818422	9.451968	10.011552	3.9945993	26.401112	22.82573	15.799334	16.611073	21.548775	18.854599	13.04372	12.524416	14.343191	15.880173	14.459124	14.700455	10.902213	15.025727	22.953857	13.249918	10.439636	6.0621877	20.349651	22.26921	13.968578	39.08776	33.421295	20.835495	11.524284	1.4023354	-0.36806056	1.4492432	11.550381	9.637615	33.90628	35.66198	25.198986	12.7968025	17.08104	11.438364	21.336079	20.208866	12.924633	17.771315	15.703433	16.950047	13.758194
¸ßË¹°×ÔëÉù´¦Àí (29).mp3	7.8550024	6.548179	8.191265	12.302929	6.9762583	2.9148011	9.25213	12.764572	13.6768	5.0151463	14.619484	20.672766	6.8096046	6.394624	9.364913	-3.9517264	-1.4729998	3.9729052	21.169067	17.374136	13.10092	17.889235	15.61923	15.311343	0.26619655	0.039441228	0.13497213	17.041267	18.56567	11.661915	7.114601	-0.81629735	-1.080879	33.02449	27.621305	19.701935	10.42827	9.123817	1.61328	14.446381	14.517509	17.610796	4.2127457	12.450306	6.856932	2.3758035	2.6740181	1.2436895	21.759544
¸ßË¹°×ÔëÉù´¦Àí (30).mp3	31.554832	38.129974	41.22034	25.207458	23.77843	18.26006	36.16845	33.086605	28.73592	30.345438	30.891659	23.117836	13.261124	19.262356	13.94635	22.310467	29.290947	26.368788	27.938755	31.657444	26.606255	27.273567	32.602127	33.986603	9.346913	14.740532	3.7176197	30.604069	32.18097	34.937435	19.95905	38.21037	31.10969	11.404913	22.21358	25.931778	7.6291804	13.238059	12.68573	37.673485	40.0203	41.100163	30.06306	29.57257	26.4692	24.258938	34.788887	39.959118	29.244648
¸ßË¹°×ÔëÉù´¦Àí (31).mp3	37.96145	45.324554	39.605873	33.183556	27.57903	24.265905	28.637823	33.34398	31.226324	37.237514	45.69108	47.371475	36.54178	33.284298	25.322392	37.45666	40.81903	37.28804	23.14751	32.576122	30.267982	41.680122	48.574432	42.693977	30.312754	27.21361	33.88729	19.804106	22.781435	19.517971	23.565897	22.934841	24.372322	20.318277	29.984665	34.340214	32.073547	38.708984	34.35326	29.961758	21.538109	17.836315	37.594387	41.15322	40.933823	40.473206	38.138947	34.612835	33.048286
¸ßË¹°×ÔëÉù´¦Àí (32).mp3	25.162605	28.080845	30.980106	-21.529083	-13.254814	-13.840694	-8.088158	-7.3505907	-15.509147	48.303474	42.97725	38.5093	-2.4105642	-4.3681173	-12.076084	-19.295094	-17.382734	-17.66183	10.236559	15.778043	11.078604	-1.5538058	8.602459	14.750898	-14.860512	-15.732509	-16.966724	19.644585	33.362953	30.872503	19.847076	13.575711	1.045809	15.495251	13.6103325	10.672171	6.5095468	14.284218	11.715305	23.05155	21.970905	18.101585	-0.79534113	6.307275	-1.3388675	3.1921828	11.498742	16.420893	21.186947
¸ßË¹°×ÔëÉù´¦Àí (33).mp3	-24.99569	-20.887245	-22.967337	-10.612527	-17.202604	-15.774133	-35.896706	-28.696697	-29.083366	-25.761831	-25.922424	-21.426067	-20.385517	-18.457207	-17.697647	-13.570917	-10.59919	-15.227028	3.873806	-7.0289893	-5.364521	-30.897587	-27.319824	-25.302956	-0.2779073	-2.7868624	-5.7157984	-30.82633	-26.142338	-23.01471	-9.997201	-15.968957	-20.299133	4.0241313	-4.8090224	0.14865327	-16.29064	-16.978628	-13.1532955	-9.536665	-18.29691	-14.078682	-17.24728	-22.369617	-25.492653	-7.38715	-14.066184	-14.194794	-33.624916
¸ßË¹°×ÔëÉù´¦Àí (34).mp3	9.565216	20.744967	17.687027	29.026268	34.894737	30.984812	16.84161	17.433992	34.967606	-2.5889263	3.7386503	-0.98070705	28.290905	32.158928	21.113268	42.113144	35.5169	7.085353	34.6167	29.668762	11.293715	-6.734255	4.0627317	13.745317	35.77205	36.203888	28.520489	28.330112	35.83854	24.38718	60.62754	62.83626	52.087845	17.852154	20.557226	13.69342	22.771408	30.516602	21.763737	10.390726	17.599037	19.742994	7.7767763	12.180946	20.862686	0.51876247	25.213047	42.74008	27.05418
¸ßË¹°×ÔëÉù´¦Àí (35).mp3	11.791208	13.4848385	18.706692	16.356857	12.420419	18.84879	21.834816	25.09526	24.859573	15.700905	20.877998	19.100767	18.247726	21.248987	18.174818	20.720917	15.825008	12.709083	30.238705	25.698204	25.984715	14.312515	24.879894	23.850578	31.422009	20.728203	12.12753	20.98624	26.050596	27.81165	14.713553	14.60961	12.094298	27.629818	30.117443	31.11139	15.568978	18.21381	19.34948	23.240414	22.857008	28.912867	16.401222	22.664442	26.919914	10.751875	12.147531	13.318779	13.983921
¸ßË¹°×ÔëÉù´¦Àí (36).mp3	14.2276945	25.104912	21.702797	9.685911	23.629356	9.44615	27.754742	28.74189	14.2373905	-5.8503895	11.536073	0.67454946	12.189728	18.424545	13.43488	23.681072	25.43031	13.407093	25.335045	25.827412	15.077788	27.103878	29.300385	13.586485	14.807409	20.477932	13.850361	15.558811	20.174099	14.185032	6.074777	11.692102	7.9071946	-6.38338	0.32606357	1.6376836	13.872569	20.887768	24.251808	8.264401	17.35105	12.331236	36.07865	38.244038	35.966103	24.606869	34.985813	21.452333	8.069084
¸ßË¹°×ÔëÉù´¦Àí (37).mp3	30.739138	30.057072	23.559933	22.108011	26.366392	35.524254	32.04793	38.6138	41.087753	55.8458	51.49929	41.46422	40.884842	41.697426	32.763084	39.671146	44.89785	52.84944	25.085155	26.661774	18.04641	42.981903	43.454918	41.15503	37.196754	36.662113	32.974358	37.25724	34.00306	23.528267	18.827385	17.869251	21.815279	27.970804	30.851261	20.933502	13.019169	15.168431	19.478964	26.165344	30.663984	32.81134	43.101006	49.342186	46.411716	24.613777	33.025867	27.412249	15.37413
¸ßË¹°×ÔëÉù´¦Àí (38).mp3	21.437912	20.2517	15.309898	-1.0929439	2.5839958	4.260751	22.016678	24.004242	21.8204	4.4900236	2.2027755	5.858474	10.772049	6.600686	6.0320473	4.827882	5.4155693	12.358265	1.8074794	3.8105788	3.7528381	9.266676	6.015793	1.70287	17.00327	14.62608	12.755759	0.59994996	6.5554743	8.73561	-8.757175	-6.7094865	-9.930247	-0.96754503	-0.3476312	-4.089939	3.2191348	3.3946338	10.049585	14.956839	3.4117656	0.11483511	-3.656807	-1.5884844	7.9531536	16.807518	12.866787	14.922184	10.4646435
¸ßË¹°×ÔëÉù´¦Àí (39).mp3	3.9447162	5.108796	4.202452	5.725314	11.751057	12.917567	-0.21232152	3.2912755	9.711062	32.006844	25.924442	25.190363	15.527239	10.649517	7.3530197	0.90247524	0.8144055	0.017760456	-0.38308135	2.529261	8.350964	4.3343024	1.4763523	5.111105	0.86813843	6.831258	10.261434	36.078854	41.832634	37.995937	29.561726	39.47309	40.85293	4.6472974	6.09349	5.3513474	7.858135	4.9193106	4.403015	6.3524427	6.613302	8.474365	12.746105	10.842339	11.167963	9.341242	10.847447	10.718913	11.708878
¸ßË¹°×ÔëÉù´¦Àí (40).mp3	2.4121947	5.2194004	5.8269672	8.018881	10.165815	5.8400164	11.268473	14.697792	11.189766	-3.024303	2.7490115	-0.18282375	-3.0660558	-1.5841019	-3.7240887	20.522942	18.649261	16.243996	5.293971	4.270855	0.3657412	3.1114554	11.796592	8.124892	2.2254329	2.7451057	9.1441765	7.6334887	19.248955	20.663256	4.127863	3.8125887	-5.6442375	16.839067	18.451214	15.836531	-3.6969411	-0.79630256	-0.73868334	10.356014	9.638123	2.727728	12.017681	9.463578	7.2542744	8.37822	0.09809139	-6.217194	-7.5793796
¸ßË¹°×ÔëÉù´¦Àí (41).mp3	8.453102	5.3754654	5.8333573	-1.3392191	-1.5190872	4.4601693	4.629066	8.544692	8.445979	18.766214	21.083717	23.072865	24.557333	27.990374	21.271431	0.27354282	-1.2430862	0.3977594	29.735142	26.48738	16.221655	29.299768	34.306175	22.683708	11.55869	15.488762	15.322898	16.526028	16.4741	14.695726	0.97077096	-3.48788	-0.89294374	10.323275	9.797599	10.221819	22.678001	13.825661	11.367319	12.342474	16.476421	17.029133	7.733192	-2.6321163	-9.243023	43.015484	43.29181	36.718132	11.945351
¸ßË¹°×ÔëÉù´¦Àí (42).mp3	-6.496294	-14.28841	-12.3059635	9.671019	-11.324493	-23.160421	-25.829348	-25.306139	-8.64847	-21.532654	-26.166164	-25.650461	-40.673023	-33.480904	-20.706604	-24.289505	-23.824406	-14.987114	-29.773205	-34.10203	-27.596233	-18.721798	-29.936523	-26.073242	-21.188251	-29.40215	-25.21328	-11.541682	-16.168571	-15.022806	-7.3004847	-5.2762012	-5.5286074	9.528927	10.762321	5.9550295	15.060286	16.63752	20.82072	16.808184	16.753195	14.944666	26.445847	17.269878	12.99901	17.534088	10.863417	6.072928	10.410841
¸ßË¹°×ÔëÉù´¦Àí (43).mp3	47.482582	52.735184	50.38697	-5.3093305	3.1996684	3.4737983	22.515608	18.232693	22.846561	12.899415	17.572014	20.417137	38.232925	41.19432	39.770985	10.440796	4.906585	6.38368	19.73131	26.341152	42.56086	81.32283	77.01242	57.554787	39.132637	47.472588	54.386894	1.6828235	4.144201	-1.1654185	12.824348	20.006056	29.58788	12.8763	10.766803	6.7765903	34.000057	38.394447	23.05827	16.340122	15.141001	18.104067	15.829666	14.772234	8.167764	3.9175715	8.684534	14.32901	34.295994
¸ßË¹°×ÔëÉù´¦Àí (44).mp3	30.833523	27.07367	35.20147	19.983044	22.149103	16.049194	20.247696	14.814127	10.740272	18.37567	16.674332	14.849976	17.17229	23.265232	23.551823	8.3344965	8.83666	14.351681	19.083206	19.558544	20.879505	31.63036	33.941772	27.215298	17.671106	17.384964	21.980335	22.831755	22.441692	14.826518	18.932764	16.964996	16.267258	7.231544	5.866292	4.50189	17.155788	11.44515	13.779039	27.102924	22.630405	19.342644	20.137539	20.518135	22.264927	19.643448	16.90585	15.815923	14.8736
¸ßË¹°×ÔëÉù´¦Àí (45).mp3	2.403663	10.185484	8.511405	17.031555	16.817074	12.887127	10.84395	11.649556	2.9521627	11.338086	12.981496	13.227945	21.58583	14.508909	10.526339	41.498795	42.5188	31.290623	14.890184	12.301748	9.288106	7.009639	5.5829973	-2.656209	15.297467	18.135254	15.733299	20.134808	19.36842	13.65328	29.425152	40.07331	47.51055	-0.41059473	2.5069451	-3.6804276	5.646736	5.4620667	4.2609596	7.438199	14.562277	13.683683	30.309753	31.657887	34.3499	3.5623534	2.3624356	1.6640166	-1.331563
¸ßË¹°×ÔëÉù´¦Àí (46).mp3	5.543257	0.39915702	3.6388307	-4.44086	-0.59359723	-1.5325034	-6.8280163	-11.67869	-14.079023	-6.1747613	-12.346409	-7.9488697	-10.532517	-15.789564	-21.074781	-12.946331	-7.5101433	4.5767565	-8.718428	-6.393832	-5.9050846	4.557059	0.86862266	4.029128	-2.7986605	6.126236	15.920902	-12.466671	-3.8519304	2.8026679	-9.732133	-12.09383	-7.415619	-7.938362	-10.686773	-11.433399	-0.005469434	-2.626954	-6.8143244	-6.731752	-10.89751	-4.6626863	-7.2757998	-8.967265	-5.3584523	8.85751	-2.377809	-10.154548	-1.156019
¸ßË¹°×ÔëÉù´¦Àí (47).mp3	18.628345	19.914679	20.796923	22.63226	29.83392	28.245005	22.741613	26.670265	20.826584	38.21634	39.93278	31.519855	23.900818	31.825483	44.35206	23.71267	35.524796	44.614662	25.99459	31.23323	27.260792	42.525383	42.018387	29.455761	26.344303	36.91877	38.087616	55.646744	58.456654	55.509354	20.876637	22.301378	19.319555	45.151024	46.972343	43.22893	37.274643	38.410492	28.241611	25.656517	34.702377	41.14968	24.242487	25.349485	23.312431	25.435087	29.39198	28.870613	33.7392
¸ßË¹°×ÔëÉù´¦Àí (48).mp3	26.74535	25.450377	28.181095	23.584034	17.454775	11.115427	42.808647	36.328823	23.131737	24.563416	34.610104	48.607025	34.806816	43.688675	38.3581	33.740147	34.421547	28.433617	15.445507	11.369682	10.340099	30.745213	30.238585	23.233315	24.596725	23.150776	21.934162	28.126968	29.619068	25.063816	23.270016	24.453625	18.946491	24.338696	28.612041	21.785654	21.09628	25.617693	31.378143	34.575214	37.754513	35.954018	46.297333	53.71341	55.244514	37.808716	46.977333	53.011543	39.486366
¸ßË¹°×ÔëÉù´¦Àí (49).mp3	25.494755	28.359846	25.348167	6.8238487	13.408291	16.745285	1.837384	10.441927	25.848755	16.326017	19.16792	12.326727	20.42772	15.3117485	13.227547	48.286247	53.154243	44.560917	29.250172	35.48648	29.19564	5.5582204	7.136847	-1.6978538	17.68544	20.758842	20.02029	-3.2552295	5.3614025	6.9639874	18.093216	25.246923	27.7136	29.011772	30.9705	21.548138	-0.7592261	5.7374268	8.590788	8.651515	14.1735	13.463827	17.622961	14.543394	11.962997	47.75928	51.949337	48.28551	-2.0565739
¸ßË¹°×ÔëÉù´¦Àí (50).mp3	-0.59787685	0.39998722	1.4260937	3.001542	4.5273066	2.0151753	7.9576826	10.762779	9.817756	11.364185	3.1011682	-3.6165183	-4.933253	-4.7511463	-4.0646915	-1.9286392	-4.4959598	-11.445327	-6.3932014	-6.9959364	-9.202997	-9.495416	-1.3358254	-4.7823606	-1.4718915	3.972846	4.430853	5.4299884	11.146862	12.871696	4.6868596	-0.05432459	-2.1699862	-2.9860678	-0.022964656	5.954704	-5.9201274	-1.722533	-0.6554212	8.714951	2.9073853	-0.17993128	10.136942	5.246105	1.5070072	5.169855	11.240873	17.826788	19.831387
¸ßË¹°×ÔëÉù´¦Àí (51).mp3	10.297625	4.3476524	1.464572	9.164662	6.437257	8.106409	7.295704	9.847675	14.39725	15.371943	18.147581	18.336521	23.557518	23.11577	23.257355	22.963144	32.871967	31.961243	11.015652	12.01828	16.820713	38.780914	40.341267	37.098984	-0.42166743	-1.6207992	-1.6917355	-0.4615777	2.2013462	-3.9437857	1.2696855	-1.982721	-0.03548628	16.807259	13.294371	12.984524	11.067108	3.2439125	0.7995007	0.299004	1.9832327	9.198551	42.38414	45.32582	42.64374	18.681038	19.315258	21.751888	19.249039
¸ßË¹°×ÔëÉù´¦Àí (52).mp3	-4.420461	-9.216808	-7.216283	-3.4707363	0.22726059	-2.7292018	22.296162	22.53299	20.079544	19.335333	19.11016	16.306694	23.462471	26.66858	21.988304	-31.575535	-24.24368	-8.6927805	-21.05963	-11.587716	-13.684238	-13.763485	-9.604186	-10.769161	-4.650178	-7.280854	-15.969482	18.688488	16.46802	12.337069	15.024768	12.026931	11.365277	-20.557198	-14.002874	-24.885311	-12.167105	-7.8881927	-3.330237	-30.974031	-22.357582	-23.10402	-9.582846	-6.7710347	-13.357476	-8.132411	-13.618887	-17.637936	-4.4631863
¸ßË¹°×ÔëÉù´¦Àí (53).mp3	37.305428	48.9144	46.109962	16.14401	11.560675	-0.038983345	40.015495	39.209236	33.293198	8.926656	16.85624	10.061416	24.340895	25.194105	21.37511	20.824776	27.658707	31.772972	1.7196331	9.070325	9.573694	18.645294	22.167278	19.47388	30.277214	38.58581	42.341766	32.654076	32.747192	23.144564	32.366905	34.493393	38.121925	25.827728	21.4156	16.318916	21.288425	29.6949	25.812637	8.060546	11.491472	0.56423706	13.987631	16.766294	12.219336	26.00593	18.46373	7.705407	19.808895
¸ßË¹°×ÔëÉù´¦Àí (54).mp3	57.67962	64.41818	48.920853	17.349354	25.983095	29.78128	21.988716	18.642883	15.348099	34.226215	33.931076	25.90258	48.21691	49.104095	47.017647	34.53199	30.696884	28.659683	26.488167	32.783184	33.494484	34.339115	41.22003	39.319393	22.482647	28.438545	22.656229	37.87271	27.227448	23.72521	26.365885	28.296932	31.274303	53.97695	57.333607	45.08579	25.714886	23.960594	22.633595	23.758976	31.264807	46.01094	41.18479	48.88781	52.39431	21.275673	23.376831	19.79817	50.242695
¸ßË¹°×ÔëÉù´¦Àí (55).mp3	-8.451762	-7.3005805	-4.9151015	6.30384	7.9148946	-1.0915904	-4.735016	-2.2812834	-0.45687422	1.4501787	3.310687	3.8789845	7.0713263	23.017303	32.66589	-4.065605	2.1200233	5.81896	-7.183856	-8.70558	-7.781624	9.326075	17.22196	23.09758	4.9036355	1.9953876	3.7363415	-0.412539	1.2823576	-1.3489348	-11.328444	-14.245155	-14.82385	-7.8783545	-10.418463	-6.0025263	-0.24857078	2.1510618	7.632746	-6.788927	-10.433197	-4.999425	23.638092	13.426661	1.5805016	16.607592	9.246506	5.389903	-2.315084
¸ßË¹°×ÔëÉù´¦Àí (56).mp3	-0.51257145	7.5410786	10.666214	10.557705	17.7458	14.182515	19.880726	20.02761	21.433464	8.145128	8.251529	6.164426	8.239239	5.5144386	1.3533835	38.30419	30.577812	19.618332	27.340912	24.781631	19.58078	9.171286	18.544727	17.8704	6.0178256	6.985752	3.054517	27.609655	18.396358	20.466766	15.955208	16.70919	14.220612	28.277401	26.625275	19.556763	25.846409	33.231575	30.435905	18.69913	24.269815	26.636341	10.830175	13.12145	20.430124	15.181058	12.042749	2.9526021	15.460277
¸ßË¹°×ÔëÉù´¦Àí (57).mp3	-4.658247	-0.9739459	4.4595337	-11.899354	-20.269527	-30.13953	-26.49281	-16.466503	-8.763197	-21.612534	-17.809034	-21.434734	-21.352024	-25.497822	-20.599594	-11.650923	-7.393531	-8.499548	49.94468	50.78907	50.79998	-6.822362	-13.945808	-19.996113	-6.0170846	-8.313659	-12.106415	-27.275192	-29.601616	-32.712048	41.509155	40.417805	32.49373	-1.9625425	4.839363	3.2591996	2.267491	8.718873	-6.8564634	-13.372048	-15.06731	-22.20427	20.489687	15.805485	15.7199745	-2.628676	-4.347054	-7.101548	-29.628088
¸ßË¹°×ÔëÉù´¦Àí (58).mp3	28.64217	22.911251	18.405685	29.843819	31.57833	23.094112	32.303673	37.815826	39.878883	15.381599	12.100767	13.642864	9.792393	9.400133	5.7272043	23.566559	24.987768	15.631889	12.523939	12.32099	8.773457	9.663675	15.834696	14.057891	18.681168	22.172806	18.26177	14.789793	17.237541	16.190535	12.668891	8.710848	3.421575	18.460323	20.890526	19.654758	6.297036	12.571385	9.525017	7.6061773	6.6839914	7.6305704	11.46264	17.352316	27.996521	-3.4226074	9.588524	11.657237	7.5828886
¸ßË¹°×ÔëÉù´¦Àí (59).mp3	32.735085	30.656979	31.114868	27.944649	26.91165	22.374573	15.54525	20.435844	26.921093	26.500332	25.231075	22.694363	7.150355	10.863863	13.267969	14.850632	17.624863	15.339333	19.941471	32.183975	24.696815	14.967476	9.91545	11.812931	29.441893	28.66979	25.947784	23.486172	19.223598	18.884157	3.321517	2.0526323	-3.3349133	2.778028	12.810435	12.696186	21.104	25.125103	19.767351	5.0980897	12.947712	15.844319	20.33318	17.446974	13.957127	29.13884	21.148594	18.508678	19.085798
¸ßË¹°×ÔëÉù´¦Àí (60).mp3	40.354057	47.36622	52.212288	40.311672	38.378323	30.026024	21.100712	18.186222	16.558178	17.590162	12.942622	6.6594543	7.8132877	11.714691	11.661822	30.087704	34.683304	28.066376	16.271975	20.653278	16.325165	10.988617	20.40662	27.516888	24.150127	20.282608	9.697342	38.351227	42.145912	34.674957	38.36136	39.628128	35.61954	36.810406	42.716652	37.342415	1.0960265	11.363017	12.230391	38.08797	37.956684	38.314255	44.45298	46.40969	47.09173	22.213093	29.174335	39.273735	11.263632
¸ßË¹°×ÔëÉù´¦Àí (61).mp3	16.791206	14.393393	1.9953965	14.147008	18.99815	23.42842	19.54394	22.756927	15.411953	13.153453	15.70349	12.977415	29.805275	33.31401	27.769148	6.308329	5.674499	1.7497319	8.174198	5.5360966	6.0330353	5.819981	6.6672573	3.10489	-2.8704715	-2.2871222	-2.1566448	5.1981225	6.0779386	10.313553	15.624984	12.319088	7.6921654	10.757032	7.090895	3.6730735	4.9494576	1.3452728	-4.7035933	11.301501	6.3298774	1.1624794	2.1526365	5.265216	5.3925257	4.265977	7.459426	0.81427	-0.6321059
¸ßË¹°×ÔëÉù´¦Àí (62).mp3	26.606915	30.225203	34.08201	22.419123	19.552624	22.451366	9.678425	11.777876	6.3208914	18.818344	28.87702	28.590748	22.061584	24.677113	23.030293	34.95137	34.20176	30.467861	16.929066	32.300148	33.658123	20.426088	25.842205	28.890198	24.62768	32.254627	34.155193	51.808224	42.118103	27.858517	30.674294	31.682407	29.041645	-1.0806949	5.3322387	5.959609	8.381267	-1.4601367	-8.94301	18.9507	19.852438	14.142664	-3.224148	-4.7486744	2.5661187	5.3259134	13.678297	16.29749	-15.035228
¸ßË¹°×ÔëÉù´¦Àí (63).mp3	22.32846	31.165577	28.152054	38.72384	36.67361	26.839554	29.725002	35.77339	41.06235	53.86799	42.06105	26.527723	42.536064	48.94331	44.519127	48.887074	42.428627	25.577757	38.633305	33.72166	21.756502	6.3711233	7.0175505	17.37564	12.533251	16.92165	13.152214	28.020096	26.505611	18.373238	5.628024	10.440769	17.09145	45.664326	26.991407	20.408287	23.626	21.958855	13.604908	19.591513	16.828388	20.631073	13.160344	24.67951	32.39961	22.437042	24.716309	20.082453	25.03298
¸ßË¹°×ÔëÉù´¦Àí (64).mp3	-7.397519	5.739425	14.621096	-12.192883	-3.4110086	-1.2096845	17.94931	5.789779	6.872915	-0.7336491	-3.5847669	4.2758512	-8.042268	-4.9498854	-6.1724186	1.4097291	2.993174	-5.9374056	17.644608	6.83541	1.1368496	4.392912	16.014011	21.449749	17.153507	11.756477	4.549347	-4.511074	-4.203227	-3.797609	-7.6628795	-1.8316824	-6.1886606	15.09994	14.735386	8.49221	14.080635	16.840496	15.085205	-2.14935	-3.6592207	-9.024618	-13.32791	-8.230505	-11.263773	17.26781	25.07345	34.899014	9.0739
¸ßË¹°×ÔëÉù´¦Àí (65).mp3	27.412403	31.026344	25.501772	41.92049	33.00482	25.385836	24.166054	28.938782	36.500923	46.25532	43.26336	38.94304	57.015984	62.131256	59.982635	33.173492	31.99834	28.903126	18.678589	25.947279	30.060715	34.610443	31.055408	25.753227	21.140306	23.262638	16.330204	31.34938	44.00711	42.13318	54.283382	50.887833	31.127954	56.71775	63.850693	72.88791	1.892935	8.173884	3.6042485	19.578207	23.72923	26.309044	32.442657	27.673616	21.021492	38.09415	45.22491	56.2409	12.2928095
¸ßË¹°×ÔëÉù´¦Àí (66).mp3	4.4834986	18.920044	6.3661003	5.120779	14.557442	21.01096	32.060867	28.685337	24.613302	21.179157	30.324394	42.76525	36.80178	38.298393	37.27614	24.307222	23.58907	19.206005	29.37762	29.335476	24.07647	30.12465	34.65347	28.221651	42.953465	38.435337	33.69862	21.972065	27.231716	18.984394	8.183049	19.36124	21.366695	19.41478	27.195042	21.863955	-17.612638	-12.302465	-20.588406	10.7372465	7.0232906	3.7482138	-0.29726514	5.6061506	7.451812	18.96748	18.422276	18.201988	30.055056
¸ßË¹°×ÔëÉù´¦Àí (67).mp3	26.878227	33.370636	32.191296	6.991376	10.807886	4.8617783	-16.25098	-17.656599	-13.84197	-4.304576	-0.30100614	3.0943022	10.384487	8.101553	5.8582144	-0.15233558	1.0950081	1.0324706	-28.204987	-31.060799	-20.37146	-1.6543753	-7.0265656	-11.385525	33.064163	27.534248	22.818888	32.4073	28.234077	19.932243	43.020645	38.46782	29.251682	15.295937	16.121021	19.62139	10.859963	11.135815	13.130291	3.3606899	7.3850446	5.882241	12.680212	3.9990416	-0.34167266	5.63212	3.6506176	10.605246	30.288263
¸ßË¹°×ÔëÉù´¦Àí (68).mp3	27.105415	32.77053	32.77849	9.932782	10.664925	23.626621	29.123417	24.958141	27.388393	33.807228	22.062008	15.281145	16.51807	21.499523	27.173637	25.476074	24.710804	23.607256	18.375694	19.515955	29.331175	19.744572	25.371243	27.29825	32.975	15.803306	18.606508	20.456305	19.365479	23.119402	24.971844	25.855736	21.272947	-17.19556	-24.458714	-17.12368	25.285175	15.82843	18.494936	25.88009	7.1598825	-7.7150164	2.4627767	1.6865447	13.469118	36.566124	32.270065	25.80119	1.7783219
¸ßË¹°×ÔëÉù´¦Àí (69).mp3	37.332825	37.062653	26.330185	25.779156	34.68344	33.54414	8.921713	4.5420227	4.690944	15.590008	9.443274	5.816703	0.046361998	-4.9547987	2.099761	-5.943948	-7.289038	-1.2420082	2.9150925	4.675822	1.5326018	12.579699	16.80191	17.079206	9.068554	10.817718	11.301641	32.695107	26.504246	29.75115	-4.950519	-4.9439917	-6.5249176	23.863941	21.413967	13.14698	42.312626	35.408897	23.07816	24.846294	32.38246	31.419235	11.86368	12.469406	14.036785	2.6012926	7.682525	15.79764	-4.5131483
¸ßË¹°×ÔëÉù´¦Àí (70).mp3	31.073032	36.073326	21.122421	-11.783972	-15.884876	-16.029613	23.671339	31.93264	15.834293	24.033617	39.177734	38.194183	42.156494	42.235237	33.95919	34.583977	62.812035	73.579185	23.728153	31.741592	28.91951	34.9813	37.35914	32.582813	39.36057	36.10031	23.528286	1.0793484	-4.1551867	3.9638793	46.040924	46.720665	44.557503	38.444157	42.717236	43.30387	29.237026	35.299866	35.146965	31.712654	32.52363	30.003675	36.162666	32.75976	20.610489	30.176971	33.15601	31.651047	37.263992
¸ßË¹°×ÔëÉù´¦Àí (71).mp3	19.857773	30.605246	31.672089	26.933764	41.44831	54.421673	39.83234	39.188522	35.566933	68.87709	64.481834	65.35486	-1.1105391	8.696127	-3.6961288	15.150445	30.744957	23.635609	7.1784744	8.105322	8.085016	29.748043	35.661743	33.849293	4.638576	15.076549	11.845333	15.705036	31.980331	35.58689	17.54027	23.193367	27.50375	48.75334	42.867126	32.9825	19.427269	21.276306	16.645813	17.544144	21.959175	13.7855215	34.657143	41.872425	38.261475	23.07663	27.74261	28.735023	9.742222
¸ßË¹°×ÔëÉù´¦Àí (72).mp3	74.85962	68.19801	57.78058	35.158787	38.94191	39.78364	43.303223	44.790222	38.496403	63.082336	56.05447	46.23673	44.098488	49.756977	44.893208	28.735468	39.65673	35.973984	38.136787	43.15508	41.198406	41.79384	40.242363	39.060513	31.923824	45.277443	31.188892	32.544594	32.90656	32.162952	25.098717	15.793944	14.488316	26.945663	43.022766	40.452957	26.55885	37.44714	36.213882	56.7728	52.28812	39.927277	23.421535	32.72735	32.43708	25.020828	26.27239	21.764324	53.41416
¸ßË¹°×ÔëÉù´¦Àí (73).mp3	26.182667	21.932777	15.467354	-0.7257808	5.914736	8.665802	25.309425	27.509476	23.494862	26.82283	36.38974	40.266808	6.7099795	16.251505	11.861311	11.86213	23.089474	14.176665	16.206562	24.62016	30.47575	42.79708	45.229004	35.189392	16.312426	16.17974	6.9973335	13.3689785	18.266098	6.1813087	29.39866	25.631546	17.647747	54.272835	59.33915	57.58378	59.855717	57.329594	50.87246	31.137592	40.459633	34.740047	36.49592	45.507843	46.197502	36.746956	43.838737	36.459454	39.387512
¸ßË¹°×ÔëÉù´¦Àí (74).mp3	19.033852	27.406677	19.926142	45.340225	54.705475	52.864105	32.787003	26.189241	15.40465	45.56225	41.86122	26.700085	48.27672	58.904636	64.024	31.017221	36.594196	37.262825	43.75666	53.016846	52.70394	37.61387	34.293034	27.316788	15.870438	26.642784	20.517586	17.914217	27.55966	27.143185	34.30555	43.60194	35.4237	27.98608	38.6537	29.266941	3.7328963	16.85947	34.23876	21.346357	28.915028	26.855904	13.901624	27.893545	25.690735	43.96881	50.90959	37.67193	41.503872
¸ßË¹°×ÔëÉù´¦Àí (75).mp3	-2.5109563	0.010120869	-2.235362	16.189995	13.753	10.638647	7.1084604	14.578228	19.534573	19.928036	24.619896	22.121584	5.796076	12.43148	9.818964	9.337063	7.847728	10.088392	2.4100676	4.373621	14.193775	11.067103	11.888584	11.529028	8.732698	11.67476	13.131634	16.769457	14.395414	11.369976	-1.920185	5.7514534	5.9534507	30.141527	19.16983	4.2028594	-5.6951704	-2.9799285	-6.334629	20.758087	25.651009	17.181025	-6.003586	8.824249	6.100686	0.6257942	3.118206	-2.8951755	23.359797
¸ßË¹°×ÔëÉù´¦Àí (76).mp3	28.278175	40.40087	51.472202	34.00619	28.708412	18.227875	32.299694	32.09935	28.325653	24.992676	17.703136	7.014764	26.86163	21.595488	21.317059	21.6493	29.034359	38.50463	34.666897	33.26146	41.573135	14.05119	18.26254	20.30944	21.670094	25.025726	27.406216	26.38232	15.421473	11.884842	30.224392	42.693733	41.851616	39.120483	37.106575	34.371223	25.881641	32.025875	25.418516	32.128014	21.28674	13.835962	8.4427185	10.362827	10.8372	19.36625	19.970058	20.411573	19.86462
¸ßË¹°×ÔëÉù´¦Àí (77).mp3	33.163742	34.213158	29.495031	24.783188	25.703823	32.04401	37.622612	43.070232	37.917686	21.110844	27.515945	31.297508	31.922386	36.196537	34.643078	29.550217	37.760864	37.682487	44.11972	45.03765	39.934532	30.73613	40.83927	51.809242	26.61782	34.887177	33.26464	32.85713	31.717205	29.99768	31.936493	29.694786	23.263086	15.12248	20.792389	17.316792	54.814648	55.69384	52.08976	24.435602	22.466537	21.181133	8.698514	5.5543795	5.6179333	15.700451	17.379047	17.1315	13.885525
¸ßË¹°×ÔëÉù´¦Àí (78).mp3	41.096344	42.28503	40.091423	22.352571	26.688482	25.066597	31.546247	34.305576	33.754887	32.55227	28.185768	19.653566	21.183308	30.06643	30.960135	31.760832	30.98328	28.528164	43.656334	48.37432	39.44882	10.207989	22.81756	16.849834	39.023598	36.68952	29.225803	29.035809	38.19076	35.82833	40.083046	51.823208	47.69334	40.67414	52.999897	56.37975	40.19305	44.23674	37.758293	50.49714	47.023888	41.369316	37.6448	41.546154	32.906876	29.003181	35.71191	30.589813	75.832214
¸ßË¹°×ÔëÉù´¦Àí (79).mp3	2.274663	-1.4925188	5.5261426	-34.964085	-19.618364	-9.096375	-14.4312315	-11.080973	3.2078776	8.921424	4.4329205	10.376928	-9.465774	-22.240015	-19.082596	3.8960795	-5.346738	-5.3084064	19.816532	8.069078	3.3027494	14.760978	8.431941	6.5208297	-28.548626	-40.238766	-44.292767	-2.9578543	-17.062683	-23.829092	6.9479513	2.6914291	8.130442	-12.921764	-32.215538	-25.330807	8.606993	-4.333661	6.0975266	15.034325	-2.6920824	5.072673	-19.243824	-19.322386	-14.147599	22.282682	20.290184	23.309622	30.71347
¸ßË¹°×ÔëÉù´¦Àí (80).mp3	16.611717	24.795002	27.171654	49.236427	47.910965	37.682697	35.11846	47.581802	44.290825	62.05517	63.509834	54.677597	27.874817	32.062992	21.813656	66.49359	65.82405	51.875008	14.940289	28.099916	31.402637	44.88076	51.996635	58.437588	20.738111	24.669554	26.780058	24.644577	31.417683	34.53006	35.811222	36.89581	26.583794	25.808939	29.352402	32.834435	22.696266	29.07134	28.593857	19.751358	23.037235	22.13528	17.623734	21.452375	24.061005	12.693266	12.339378	13.434793	27.794762
¸ßË¹°×ÔëÉù´¦Àí (81).mp3	8.299404	10.484211	6.6294584	26.889717	28.208488	23.918327	11.511608	7.8097043	7.3761177	10.753868	24.229546	29.834898	11.232006	20.19297	21.611433	26.047268	29.414238	29.273478	15.89817	29.630642	31.194466	29.014322	30.63571	28.206608	18.186157	19.848454	24.325142	23.9104	23.99884	20.837505	17.977829	20.67256	20.018225	24.465275	30.039402	30.919659	23.239792	18.35986	16.528254	19.678793	18.387745	16.198658	23.125126	18.74968	15.954287	19.671047	25.35529	15.75997	19.32598
¸ßË¹°×ÔëÉù´¦Àí (82).mp3	4.3390303	3.6489775	6.870984	10.601182	17.663244	20.859356	30.431147	34.386124	34.164024	2.1704152	6.838578	8.696931	13.947561	3.1706038	4.277587	17.94609	13.604841	11.615617	12.650303	18.66203	13.699063	25.803307	29.159698	23.41256	-9.30319	-4.504442	-5.3756957	-4.9704256	1.9952837	3.7807634	13.928217	8.656065	7.3538322	21.583626	27.160551	26.52965	7.582155	32.531334	37.039642	22.872265	20.23851	24.472584	11.281054	14.510889	15.669973	5.953047	7.006938	5.4545097	18.539894
¸ßË¹°×ÔëÉù´¦Àí (83).mp3	49.60012	46.835743	43.566177	54.2378	64.25247	57.067245	66.29782	64.07559	54.99217	52.628544	57.180504	52.168396	30.480927	39.51525	41.103294	30.090015	31.75174	23.593842	36.199028	40.574013	31.078938	22.413273	19.562233	19.326248	31.170591	29.61053	38.299084	22.969753	23.150505	26.507326	41.93552	44.686577	48.57405	17.335226	27.06934	35.118942	24.323471	20.559223	17.587772	30.039928	31.588318	26.025326	36.897648	38.825798	44.378098	36.367905	33.95632	36.61255	40.04593
¸ßË¹°×ÔëÉù´¦Àí (84).mp3	29.206226	14.154739	0.9299237	6.5971985	11.105245	10.985628	17.478827	6.9644823	-2.7707565	9.874483	13.034831	14.665653	4.5248156	3.6371465	-2.454718	12.812204	13.5025625	2.7840426	-1.3573288	-0.33226454	3.2587857	-3.6459024	0.9653397	-3.1331663	30.870586	37.924408	21.966198	11.387434	8.027108	3.4433112	27.82114	20.24018	15.432636	9.879284	6.1239486	8.562092	4.3753285	9.073	11.80286	2.074452	3.8692403	3.826971	9.922953	15.751355	23.306774	-0.94129014	1.2481782	2.1552963	15.323097
¸ßË¹°×ÔëÉù´¦Àí (85).mp3	46.235416	47.103935	41.81556	37.55782	39.677113	30.22509	26.22245	32.70365	39.15355	14.606899	26.006933	22.875908	55.140038	58.22715	53.321335	9.878418	20.068344	27.289295	11.89089	19.428453	19.237062	30.580082	31.268549	32.81631	52.373344	49.789806	40.955013	37.467953	42.512657	35.940323	29.521011	37.43746	39.23438	25.583271	27.034664	26.978628	47.078728	58.179348	53.172127	55.16624	52.5661	47.576424	27.60471	35.259735	40.41446	29.911964	34.87437	37.76409	18.765526
¸ßË¹°×ÔëÉù´¦Àí (86).mp3	22.955181	25.53457	25.361588	22.021955	22.414314	16.976164	33.78132	34.928684	34.401253	24.014996	24.700668	17.12513	22.35891	18.923843	16.851599	29.524574	28.947458	31.760904	22.461662	24.954601	13.618063	17.817455	21.316845	19.782217	27.4921	27.419348	23.375013	15.6874485	18.624199	16.359688	20.069328	23.029354	28.824194	17.008377	19.492634	18.993908	9.530922	15.424883	12.755846	23.886631	29.077816	29.456875	27.539757	28.52441	21.25285	11.170744	10.240301	3.2945583	22.660902
¸ßË¹°×ÔëÉù´¦Àí (87).mp3	43.116905	35.456142	26.87436	49.818855	49.186256	39.220833	23.608294	29.804771	33.644066	44.796543	48.847816	43.417786	23.599522	22.805176	15.910316	66.28725	59.1605	43.151405	32.473152	36.471447	30.115438	55.016666	46.367294	39.848	13.693302	15.3278675	9.928622	29.884552	32.06452	23.849165	38.889214	50.886147	43.72467	41.15392	46.392563	41.81151	32.080498	39.53827	37.03148	64.05329	61.37348	51.74089	36.689926	43.08687	34.254066	47.37462	46.936554	44.992306	12.630007
¸ßË¹°×ÔëÉù´¦Àí (88).mp3	-9.529598	-5.4492316	-4.9290495	1.0891359	-6.8074427	-11.472636	5.21051	9.058298	1.1609539	20.648808	18.234886	20.229328	2.5481868	9.035654	10.565439	15.783056	8.814228	10.22079	-9.217331	-4.767361	-6.385412	-12.514299	-15.85825	-22.69046	-14.205031	-16.041914	-18.186989	2.2179205	-2.6784897	-5.470094	0.60853845	2.3124557	2.6645854	-17.322695	-15.806961	-18.270784	-15.852487	-12.640218	-8.353556	0.6140555	1.0080521	5.104002	-3.0642672	2.7313251	-3.5419862	5.9284573	10.965143	10.322055	-2.857074
¸ßË¹°×ÔëÉù´¦Àí (89).mp3	16.614567	21.939816	14.592997	23.66132	28.317898	20.273544	7.051752	9.877113	17.800835	18.357273	19.770643	18.523766	23.877365	17.300285	15.16116	19.341816	2.8548665	-5.127575	42.23656	40.82401	40.89263	26.284897	28.497662	29.095757	12.573179	13.609953	8.353057	17.770199	12.108056	9.008916	-0.7510183	4.436127	0.20906588	0.6914007	3.9610524	1.8742943	10.589142	24.459146	21.795137	19.687246	25.109447	25.209663	14.492841	17.702658	14.730683	17.553598	19.983543	13.024809	20.2904
¸ßË¹°×ÔëÉù´¦Àí (90).mp3	13.102333	22.225138	18.855698	13.044422	21.47903	33.15042	20.033878	26.616623	37.31533	20.123892	22.016335	22.411423	32.400833	32.25396	34.071533	33.217953	28.208794	17.73457	37.460213	42.707977	33.827988	41.854496	47.608776	49.267868	37.747047	38.409966	45.34755	11.939415	22.524418	27.303822	28.221798	30.005938	28.798683	16.733051	17.581049	24.299385	33.670284	31.549679	29.837936	23.129295	30.183506	30.05047	21.89346	26.727127	22.622347	34.36669	35.30755	38.28952	26.092083
¸ßË¹°×ÔëÉù´¦Àí (91).mp3	8.50204	9.081643	15.709496	25.463938	24.360205	25.620026	15.840319	14.53236	12.01982	0.4529405	4.473159	4.811342	-7.154911	5.4745398	11.078079	16.33083	14.659954	8.39484	7.173319	7.6685677	8.433474	-1.9956316	5.9826846	3.2546306	15.398087	10.202766	10.440108	-5.813477	-3.797305	6.117672	13.130892	9.057611	9.629633	15.578188	7.6040735	10.315478	9.531868	8.536742	14.357988	18.801579	15.779913	12.053024	21.661064	17.572124	22.72299	1.8227371	3.573998	10.836166	24.301079
¸ßË¹°×ÔëÉù´¦Àí (92).mp3	12.447363	10.084399	13.319843	-0.8540028	1.198616	2.950903	14.361744	17.323982	24.640438	2.985755	5.2894363	3.584195	6.129722	5.790818	3.5526352	8.612457	11.495586	11.947235	4.0761523	0.68880033	7.957271	-1.2575312	-8.141295	-5.0812607	10.36635	-2.778996	5.784171	4.428318	2.2320008	10.308716	26.167536	23.08737	17.526249	18.065945	1.8352494	-2.1586766	25.917053	18.796463	15.740147	14.359538	13.090591	14.4767	19.402298	25.342264	31.287773	27.823227	14.840145	19.597092	18.482716
¸ßË¹°×ÔëÉù´¦Àí (93).mp3	14.060808	17.216593	17.044195	20.116186	15.684466	12.735031	1.0058491	6.629936	8.977156	34.933624	42.933773	35.680748	25.108479	33.88801	37.886494	6.9222803	13.18215	9.035775	12.1038475	12.654438	16.639399	14.375663	12.322028	13.17053	36.980667	47.064144	54.03756	17.12319	12.836277	17.251057	18.260658	24.717258	30.010258	18.366497	15.63656	14.469221	0.6516848	6.4086323	13.701285	41.542606	33.124985	29.965895	13.232456	21.942368	24.074076	18.388393	15.35409	8.253163	9.622004
¸ßË¹°×ÔëÉù´¦Àí (94).mp3	-0.48631728	-2.2770581	-4.7233667	12.003683	5.882781	0.1822639	12.813717	20.768394	12.794593	29.881317	41.078304	45.79543	20.994074	28.451664	31.814098	20.272156	22.32668	13.322218	12.068531	14.595723	13.589518	16.045998	14.170027	16.244732	16.030914	16.697193	7.478222	-10.827032	-2.940114	0.004785664	30.685284	27.679691	22.865292	26.921225	22.677303	14.768082	49.079323	48.779343	40.137848	40.05793	40.749756	37.35782	-0.68165076	12.070402	7.343133	27.486158	30.9253	36.897247	17.252975
¸ßË¹°×ÔëÉù´¦Àí (95).mp3	21.466541	19.809866	23.489887	11.904085	6.675563	9.374492	8.168146	8.86563	8.64999	0.18159288	12.510975	14.343067	22.4042	35.95716	38.60099	75.403824	80.35023	75.778076	10.01827	14.414436	9.4594555	-18.103432	-8.502773	-14.902664	1.2004954	5.6222396	2.687034	-6.3333616	4.927339	2.9970431	-4.508298	-4.523133	-12.369028	2.2653778	9.578136	6.17676	6.065008	15.036911	13.340223	-18.406513	-14.303658	-17.227768	-33.42976	-21.772602	-12.817283	-17.922832	-8.947548	-15.629208	-11.799614
¸ßË¹°×ÔëÉù´¦Àí (96).mp3	18.19059	16.060106	18.70898	14.019625	23.008373	19.692654	-9.549476	-8.077439	-0.22844577	15.78738	9.341902	7.269413	-0.16420175	-8.040449	-11.991327	-11.290525	-8.380595	-10.473087	4.113131	3.8305292	-2.7268918	-14.202524	-12.714517	-15.405996	7.9737644	2.5777483	-10.907125	20.773308	16.882595	16.88102	2.979659	5.0075717	4.9357843	12.95324	17.591774	18.031536	6.4916263	15.525948	11.820303	0.7675018	-2.7643552	-12.782217	8.093841	5.115251	-0.3913982	10.09276	9.834032	10.126827	32.48023
¸ßË¹°×ÔëÉù´¦Àí (97).mp3	29.744514	30.40031	34.988197	38.993828	35.783432	42.373978	36.86174	36.941086	25.312996	28.343628	33.777435	23.75803	31.768106	39.94418	36.49803	3.2069771	11.08782	5.9467144	0.4212015	-4.469369	-12.242575	-12.444678	-10.456097	-9.546943	26.656988	39.725037	33.392853	7.0791817	13.11032	9.657753	-11.392104	-7.7643166	-3.7899904	22.389082	22.42745	24.40744	24.613544	25.699911	24.736597	45.349747	48.155323	42.35382	27.53394	38.214886	37.428543	55.524582	55.284397	44.066723	26.665863
¸ßË¹°×ÔëÉù´¦Àí (98).mp3	1.4756962	3.482232	13.301626	8.701613	20.191391	22.422634	-0.39891493	-6.248616	-3.7344646	24.255198	20.113503	20.20767	5.8396473	1.3861324	-0.038836837	1.921657	-4.22365	3.0386937	-5.2363625	0.1500023	2.1190357	13.533533	18.085575	15.584265	21.6303	47.38617	46.5116	4.8080316	13.240894	11.048485	0.48849478	-2.8890784	3.5747485	5.9290814	6.719413	8.314707	2.564757	-5.0186005	0.8289322	16.50968	23.206703	27.78238	4.535538	6.989693	-2.879888	1.2136273	0.8581104	-6.2452345	10.086063
¸ßË¹°×ÔëÉù´¦Àí (99).mp3	-6.644943	-4.3492403	-6.7230997	-20.59307	-11.790066	-6.3767953	-8.630402	1.3490931	2.7584205	20.204357	9.721057	1.1567639	-8.875713	-9.28747	-6.7982244	-14.37435	-13.503674	-6.0976124	-34.042793	-29.404346	-22.008799	-2.372965	6.193088	-3.0208087	-23.445234	-19.909735	-23.16779	-3.3604813	-1.6475353	-0.82705665	-12.282242	-11.018403	-9.542842	-31.229816	-24.122242	-30.7891	15.130885	18.630386	21.395016	21.132313	17.515945	10.838022	2.8696737	-2.6915455	-5.819276	-7.77494	-0.77522963	-4.818986	13.061176
¸ßË¹°×ÔëÉù´¦Àí (100).mp3	-29.463366	-30.83169	-31.569273	-26.477411	-18.079548	-24.528797	-39.215424	-32.676613	-30.176874	-24.558176	-40.2061	-37.357323	-33.258194	-34.221085	-28.731478	-38.22238	-33.250824	-21.161327	-41.344116	-46.12744	-42.439476	-22.91478	-24.817486	-30.223656	-35.970318	-36.978374	-32.810726	-30.915752	-38.479965	-37.61317	-34.980614	-28.5158	-23.409336	-25.571995	-33.400967	-33.392	-7.261241	-2.6727636	-0.80377376	-13.641939	-17.66406	-21.157578	-15.489076	-27.307755	-32.701588	-16.844296	-28.922285	-27.188046	-41.15032
¸ßË¹°×ÔëÉù´¦Àí (101).mp3	11.817716	13.425632	14.202481	17.69263	15.496587	16.16654	21.140388	27.986095	34.32596	28.03836	26.66322	26.851109	32.65287	31.250668	20.087433	20.742397	24.281227	30.41869	15.695797	18.20392	19.40657	18.313637	30.550682	25.24132	22.139145	21.362198	12.209077	35.35196	25.79272	7.264165	11.495556	13.175176	11.324582	26.34517	29.886013	31.119268	23.994682	25.986305	14.0141115	5.9970045	11.676565	3.449785	10.970051	15.671961	19.467205	22.432705	20.971558	12.919226	11.825075
¸ßË¹°×ÔëÉù´¦Àí (102).mp3	10.035784	10.139355	13.637739	17.938295	25.519318	26.012775	6.239208	3.1356814	4.9290795	16.383057	19.164059	18.162533	20.6011	14.427605	4.0929804	6.055578	7.1881704	4.800568	3.5577922	11.973406	19.814478	23.915287	23.679592	26.02373	33.282555	32.188416	26.068005	-2.1046376	5.8619013	10.25039	-3.518022	1.0744964	4.5381804	26.17115	18.412048	11.346161	28.289667	31.299683	32.009964	15.048984	18.581818	14.280182	2.9202514	8.156246	5.819194	-6.093961	2.5872006	11.695337	6.9901237
¸ßË¹°×ÔëÉù´¦Àí (103).mp3	18.372908	20.296711	12.573408	9.5021105	14.313292	13.687712	9.014012	19.768959	26.10693	19.74233	15.651048	9.112204	9.527718	10.895857	9.202657	21.32093	20.125053	17.197035	17.893448	26.545868	29.884296	33.399178	30.532547	25.813087	16.349464	21.01522	22.139397	26.992966	33.986816	29.568466	23.783688	25.357853	23.507345	49.78319	40.38902	30.339298	-2.7364295	15.130468	15.398577	22.055141	20.955833	24.904331	19.213825	27.439236	28.762962	3.9908834	6.01594	13.791	17.568695
¸ßË¹°×ÔëÉù´¦Àí (104).mp3	29.254814	35.377167	32.70025	18.677952	26.231773	22.112091	-3.6577926	13.726404	7.3419724	24.470886	25.234177	21.969547	22.428957	24.968763	19.85437	19.369339	16.076262	10.206917	-14.277987	-4.8179235	-8.884543	10.399979	18.72794	23.05059	17.360054	27.91949	34.038567	15.162796	19.863352	16.864046	3.1026354	7.8913846	8.911996	13.434067	25.095835	31.857622	23.301743	28.725798	21.754673	5.421219	16.955885	10.3043	22.166939	28.703228	24.656485	13.5127125	15.579006	9.989593	32.871277
¸ßË¹°×ÔëÉù´¦Àí (105).mp3	1.103241	3.8793511	-2.598503	26.141064	22.061417	17.713303	35.851543	37.469643	34.48092	18.352997	20.625519	16.999437	33.42388	34.2191	34.016605	7.3713064	8.775459	8.424131	13.971165	34.65679	46.023216	29.198067	37.746788	26.455746	64.846794	76.44841	53.930878	41.365997	55.395233	39.050926	61.759735	61.497604	40.944996	58.910023	66.27164	60.641632	19.420364	34.23407	34.178703	42.44796	45.268	45.70722	27.41634	37.6163	38.974525	56.73359	73.842896	77.33719	6.1919227
¸ßË¹°×ÔëÉù´¦Àí (106).mp3	22.223438	13.957088	3.4992697	21.335285	21.576223	22.55571	22.094566	26.506962	19.639198	32.941566	29.278648	15.252687	19.826408	25.356544	19.08215	-2.8203344	5.085989	2.2842224	14.445064	19.394043	19.789011	18.462822	25.045303	24.59272	10.352684	7.823758	-0.8039078	11.280259	14.650776	12.947323	24.845081	28.599531	19.667063	23.112137	22.678226	19.426208	28.877045	27.248337	21.496899	33.986046	41.97126	33.80623	17.508598	22.41106	9.666864	17.691233	29.237755	29.657253	7.0207057
¸ßË¹°×ÔëÉù´¦Àí (107).mp3	4.7094526	8.036594	14.530349	22.698814	16.522945	6.4849463	19.685799	27.134804	33.54019	42.149994	43.827667	42.51397	39.735756	41.55715	37.55021	31.069538	38.3324	40.340958	22.464882	26.020634	25.471884	3.1725636	9.259525	14.13698	22.588566	32.331837	32.540413	40.689186	36.491394	25.85692	24.651268	31.895203	33.2638	27.32373	31.616226	26.353085	0.26771075	6.5102987	5.382668	14.341536	12.148396	12.179653	31.09018	31.076054	18.255783	41.454117	33.72185	16.878384	12.657593
¸ßË¹°×ÔëÉù´¦Àí (108).mp3	-10.811592	-13.478748	-15.590468	-12.470593	-6.24331	2.695778	-29.361149	-27.228642	-26.868687	-30.790009	-23.987694	-24.638092	-13.317364	-18.52829	-19.756134	-28.249382	-31.68348	-32.34416	-20.229874	-21.30973	-23.215164	-21.717888	-26.703094	-27.050087	-30.14339	-28.945469	-23.965366	-14.670641	-19.890484	-22.426128	-4.327427	-16.01831	-20.094162	-30.9108	-43.43306	-40.158554	-21.45951	-19.402227	-29.22039	-33.147293	-30.857754	-26.979881	-14.01598	-21.413506	-12.410614	-13.451569	-10.322646	-2.0862584	-3.9468524
¸ßË¹°×ÔëÉù´¦Àí (109).mp3	20.577059	31.742496	27.927195	21.933668	21.070393	21.12645	14.7468605	19.884438	16.149017	17.570608	22.104164	11.759298	23.486225	25.745949	33.447845	17.283815	21.176826	22.12062	15.754124	21.89026	22.80143	-7.5085673	-3.527618	-2.4684982	-7.5971384	-3.3641038	-4.99779	-8.486406	-3.681619	-3.1612902	12.186264	14.806938	13.546675	5.123271	7.482818	3.0934794	13.605156	12.924627	12.686722	19.573536	24.861298	26.090137	7.0555487	8.851007	4.0421314	-0.15182179	2.4977467	-2.7986662	13.67424
¸ßË¹°×ÔëÉù´¦Àí (110).mp3	24.128252	25.601086	30.564007	33.306717	42.194786	44.83737	35.281914	37.591644	30.853123	48.762527	49.126984	37.359993	38.333126	43.12258	36.79409	7.664445	16.622742	10.070691	70.69629	59.147346	36.832634	44.13616	33.352356	17.712456	6.3620844	15.493192	1.9595929	29.807745	26.524605	13.607294	24.427763	22.614529	13.428246	49.551834	49.93557	43.723724	-3.3835225	-4.7572856	-16.13515	52.420288	58.303215	56.946484	60.52906	58.33381	48.277294	41.280937	39.200684	38.862778	40.58157
¸ßË¹°×ÔëÉù´¦Àí (111).mp3	47.30137	55.744576	46.25592	-0.50920945	9.226822	14.8932495	13.8558445	14.503848	12.128162	-5.3175526	-0.19762528	-8.80576	14.163048	19.85648	23.110256	24.332092	25.211323	22.34325	18.06021	15.939343	10.364998	7.68311	6.7324176	4.343502	13.347911	32.37288	34.910294	5.6884875	10.451653	9.651645	18.278715	14.420732	14.910389	17.95168	16.681602	7.8715525	10.516009	11.710598	5.183563	9.961811	13.915634	10.9970875	21.644836	26.83025	24.212078	40.18808	41.364357	41.706993	27.244865
¸ßË¹°×ÔëÉù´¦Àí (112).mp3	13.764186	23.940344	19.062737	54.308918	56.149292	34.17295	30.84148	34.89775	25.906624	40.03031	43.70536	42.55964	12.213184	13.388017	7.8697767	11.857763	22.276611	17.55812	19.668503	14.963854	13.012861	6.4311705	18.453396	8.899708	1.8259311	0.7124027	-3.7430398	20.00497	30.634714	32.10503	38.380295	45.071323	41.599743	35.45005	50.922264	53.1644	28.339626	45.838898	40.957466	26.18476	27.479753	20.524467	24.531284	24.334957	18.835443	12.394428	20.939995	11.03947	41.802227
¸ßË¹°×ÔëÉù´¦Àí (113).mp3	-11.283463	-20.620605	-15.2094345	7.426753	5.90729	10.107257	-13.253841	-6.9539447	-3.2635787	-5.076298	-10.571562	-0.6517151	-32.279366	-27.45763	-18.156342	-19.078854	-17.577509	-16.867403	-5.899516	-4.913803	-5.0439463	-13.210117	-14.956197	-9.092378	3.3986642	-3.361491	0.87534267	0.7664746	-5.4460006	-4.6854925	7.3604937	7.6874313	9.483137	-18.967663	-20.449604	-19.14523	-18.00232	-15.524756	-13.047268	-1.9961311	3.2981331	6.158446	-3.2052116	-11.181772	-14.730692	18.548954	17.64405	12.779604	-1.7843065
¸ßË¹°×ÔëÉù´¦Àí (114).mp3	16.404747	16.929852	9.27841	0.18611845	7.409584	3.9953468	22.84172	27.342821	37.769524	44.225372	49.838394	42.666756	12.7787285	9.764408	10.267241	5.4095893	9.48236	14.403912	23.945702	25.977943	24.266623	7.989281	15.482692	20.620277	-0.71589357	4.872692	5.3644476	29.683884	36.94391	34.635807	52.86538	50.296143	47.509216	-19.291147	-21.071457	-12.312513	12.1416	15.781122	6.584045	18.896736	30.73529	29.87849	30.938492	34.25584	29.220772	32.65776	35.769993	31.248161	16.281685
¸ßË¹°×ÔëÉù´¦Àí (115).mp3	-0.29995134	3.5164604	2.687823	28.467342	21.666767	18.750343	-7.4874945	-6.650262	-6.1999617	19.682295	13.969784	16.468555	20.882034	22.926907	30.175835	1.2259068	9.430227	12.167597	3.1943326	3.078936	-1.8746778	8.47334	13.829966	13.0149765	-12.7293415	-12.996514	-10.614147	31.156475	20.803265	19.747768	1.8741618	6.18344	4.2938514	3.3112917	4.6711607	4.8893504	17.709896	19.36174	16.5251	12.803173	11.308924	11.307888	3.642018	7.045207	4.280981	17.312557	19.30714	23.768112	3.6975918
¸ßË¹°×ÔëÉù´¦Àí (116).mp3	-14.785109	-5.438202	-14.039303	-5.454675	6.5969496	8.343648	4.608665	5.338908	0.2265032	9.724871	14.527671	8.959726	4.2321005	4.1445026	4.0976777	15.870628	13.211697	8.150188	-13.83119	-6.546276	-0.063612476	-3.3027804	0.68631804	-4.5779533	-14.671605	-15.988918	-19.681614	7.878084	4.9874372	5.1935816	2.2132683	5.607836	2.523447	-4.61705	-0.056300417	0.59651136	1.5788858	3.9344466	6.179867	-18.528744	-16.567661	-15.527415	-11.259157	-2.203205	-1.6412703	-1.1936969	3.666505	-0.54305065	0.83224726
¸ßË¹°×ÔëÉù´¦Àí (117).mp3	15.4845295	15.558693	6.563635	19.91632	18.512573	17.394867	7.02466	12.646475	14.677388	13.678879	11.863814	16.01341	12.888449	13.008883	14.264684	17.087666	19.904684	21.166409	5.9746604	14.291126	18.943745	18.779945	15.312315	19.711956	16.052567	14.2128725	14.35088	19.626976	13.6493225	10.1685705	20.1195	7.83676	12.100113	6.8408165	8.427185	18.445982	16.260849	15.006117	17.053234	21.075981	25.90731	26.327833	26.309183	26.358898	22.775455	21.214867	20.184101	20.264202	20.940552
¸ßË¹°×ÔëÉù´¦Àí (118).mp3	13.638386	20.437881	13.430536	12.07511	15.9636755	16.500965	-6.261521	-1.444069	2.3306963	3.5472014	12.099903	2.6745253	26.416164	29.04389	27.141525	23.403606	45.168533	47.52436	26.131252	25.444632	19.730337	47.899708	50.20794	48.02977	18.650238	16.097742	13.1783085	11.599073	9.110798	2.875866	3.956284	22.798271	26.175142	20.46468	21.710125	21.606388	12.354429	20.306938	19.839886	20.535221	31.963768	29.033417	12.940319	23.420774	37.94237	22.57221	30.052599	43.65322	11.817226
¸ßË¹°×ÔëÉù´¦Àí (119).mp3	-3.0105119	-10.412077	-14.869162	9.570538	16.827759	19.614355	28.861279	19.465286	15.91926	10.356573	13.344742	8.500459	2.9568186	0.96871525	3.7436624	2.19041	10.627679	15.22279	30.728397	29.385567	16.35205	15.421066	9.467916	0.12928817	8.404734	14.358946	14.941874	18.348627	21.333544	5.8166404	27.041134	32.676216	31.762703	14.436009	8.66604	0.08636087	12.169525	15.924444	16.835026	22.959148	25.015657	29.070454	37.716507	40.96586	23.157305	37.14354	42.682816	52.612923	27.76611
¸ßË¹°×ÔëÉù´¦Àí (120).mp3	14.355542	14.394423	11.192917	4.995247	3.9911485	4.3778076	4.2578034	12.048082	21.231674	9.463229	15.811373	16.582779	28.356003	19.728819	14.91244	7.406494	5.677799	1.0148801	7.595763	8.802008	9.500597	12.153687	10.799701	7.2338443	19.506014	17.712566	20.827116	8.028138	11.079237	12.839251	18.488747	21.531015	27.846254	37.084003	35.94798	20.104494	20.51664	27.700191	29.299892	18.605476	21.187263	21.740639	21.331009	24.231873	22.418013	11.216717	5.781769	13.399204	14.369889
¸ßË¹°×ÔëÉù´¦Àí (121).mp3	2.6677704	3.1478395	7.2190638	8.173311	4.627036	-0.6715324	14.131975	9.649063	4.889454	9.625145	12.017778	16.121408	15.709591	13.320793	12.840293	11.858122	4.5021105	-1.1301665	4.872613	4.554872	13.667948	5.3764553	7.3860464	9.335746	11.214428	7.7384853	7.3042088	4.8010917	5.210313	10.103289	3.5455	5.758526	4.889212	9.651049	5.561106	3.3599164	9.552761	2.9528716	1.539593	22.722452	11.32934	3.5753007	10.903234	6.319295	2.9513342	16.597492	18.69912	23.58776	12.302293
¸ßË¹°×ÔëÉù´¦Àí (122).mp3	-15.00218	-8.045342	-5.813711	-12.391448	-5.320883	-7.11753	-9.375425	-6.1854916	-6.101514	-12.12193	-6.0342484	-0.6278906	-4.1750455	0.25677073	5.204589	0.6138921	-7.285053	-5.9699492	-14.04334	-6.601059	-11.618914	4.592682	3.7110395	10.33946	-0.91297317	2.443692	-3.6155453	-6.7260733	-10.427057	-13.906269	-13.972843	-13.40534	-12.300897	-4.540699	-7.7607985	-8.949965	-3.651761	-5.8629093	-0.7728753	-0.32485864	-1.9254318	-7.399413	1.0873818	7.0624228	4.8315597	4.4807825	0.81550115	-14.368595	-1.6448762
¸ßË¹°×ÔëÉù´¦Àí (123).mp3	8.327327	9.01808	6.7008996	29.337042	5.744933	-10.232111	-18.716545	-8.041125	-14.259823	4.6540847	12.775263	2.9284916	11.006093	14.531912	2.819588	-4.1591444	5.006464	0.3991342	10.793301	12.456985	12.032166	1.0605966	11.998875	9.942869	15.548235	21.509296	21.55694	-27.705826	-16.163328	-28.01037	-18.697315	-11.995146	-12.809515	19.40369	18.161396	18.48439	-2.1181562	1.6369988	-5.7522826	-5.657197	2.3211656	7.8521895	46.439903	47.622986	42.16783	11.3379135	15.55929	13.935192	25.548141
¸ßË¹°×ÔëÉù´¦Àí (124).mp3	56.76638	59.611267	44.573364	36.22155	39.05824	34.670746	26.742605	26.363644	23.478588	22.022905	20.797222	14.751102	44.869064	32.702034	20.203327	49.36567	53.510494	52.915943	68.30963	72.246704	60.234207	66.81737	68.39586	63.26527	38.03437	41.917564	31.00598	28.26783	31.766953	27.221691	39.800842	36.39334	24.499426	30.979048	33.2098	32.207993	32.605408	39.54988	39.39296	16.677183	28.203125	26.005817	26.03083	35.342163	36.702152	65.024734	68.500946	68.50958	34.901245
¸ßË¹°×ÔëÉù´¦Àí (125).mp3	15.448839	19.46053	16.837162	20.286758	21.212204	10.791666	28.964596	15.118462	4.4824724	26.59462	22.042473	14.270012	5.663398	17.897041	23.510942	18.329258	17.455956	17.421244	10.018914	9.213059	6.2346563	13.16354	18.692837	27.02085	22.20652	18.900583	18.58838	26.482824	21.781296	21.011166	17.03061	14.315817	10.713139	6.1540737	12.888638	18.62082	22.667011	19.339767	15.069652	6.1177664	8.58506	8.1523285	17.835186	19.102491	13.7064	18.520481	12.769781	8.670885	-7.1692805
¸ßË¹°×ÔëÉù´¦Àí (126).mp3	25.46739	34.082596	33.259315	34.57125	45.473305	41.95726	42.469906	52.228615	51.88267	49.22074	42.976597	32.396557	23.324097	37.01165	33.059387	25.379082	34.155746	46.44783	41.976776	40.131104	31.462078	20.634956	30.619698	31.206104	25.941574	28.391302	19.71516	7.6476984	17.492125	22.037792	8.777376	12.830845	5.026705	19.999422	26.697824	25.796507	27.501722	28.745832	18.330334	16.805056	22.58768	9.938485	25.12358	20.786266	24.192142	-4.33669	0.5937482	2.8608234	7.501583
¸ßË¹°×ÔëÉù´¦Àí (127).mp3	4.61454	1.7617717	1.3448602	6.6352186	8.831823	3.7195363	2.1639667	2.344573	4.8795385	2.086858	3.2303548	6.9821777	2.2752285	1.372555	-2.3098872	3.7842388	2.5845456	-0.41632763	9.742593	10.269022	8.948394	7.6482925	6.1959977	2.0537014	8.776087	4.6463284	6.0472145	10.631166	6.2187867	7.3922224	3.2483501	8.3970585	13.345478	7.6295066	6.3910894	5.685384	4.539486	6.011083	8.946697	0.15144426	0.050828815	-6.332462	-1.6816909	0.021930039	-0.97215664	12.472656	10.733967	7.9596586	-4.0511165
¸ßË¹°×ÔëÉù´¦Àí (128).mp3	-6.0981255	-7.724991	-11.302696	4.40372	11.554765	12.463427	-4.2303147	-4.477908	0.39140454	-0.98879373	-0.6203135	-4.4646654	-10.963443	-9.440287	-15.266663	9.257881	-0.2855373	-2.136291	-1.1131442	-2.230246	4.6946325	10.298191	5.6563687	9.327901	-10.587856	-4.523036	-5.166992	8.253073	7.3755245	7.2828956	13.17238	14.063967	10.798614	3.3065524	-0.004823089	-3.1732197	8.953398	8.897081	-0.75023425	0.10254495	1.9347296	2.6389022	0.49260318	3.2945976	1.0936964	4.0775833	-0.022662759	-4.768879	-2.13563
¸ßË¹°×ÔëÉù´¦Àí (129).mp3	10.036636	12.242157	12.662933	8.224791	7.0534577	6.306246	10.442078	7.4906244	8.944162	8.6926365	12.125727	13.724787	13.567308	6.3139462	5.623302	11.166377	11.512699	6.986553	5.9152613	8.274698	6.842076	14.413771	13.511065	11.932258	12.081609	18.462769	20.924728	21.597172	22.543945	22.569008	3.9103065	9.038562	4.726925	12.064941	8.205143	5.195536	22.3378	26.362438	30.083134	7.542843	6.114577	1.897002	9.718338	15.577101	17.770088	11.302408	4.2507887	3.5542579	0.8406173
¸ßË¹°×ÔëÉù´¦Àí (130).mp3	13.186836	8.8265295	-0.6846399	22.641903	24.660313	16.504272	37.711605	31.733541	20.591837	1.0905144	8.826894	9.929523	14.035578	19.15551	19.045712	-7.2064595	3.1732621	-0.08212742	17.341604	10.000395	4.7644176	11.768505	7.0378084	7.852675	14.560455	10.163596	8.927123	8.325828	11.565659	5.7379513	12.745504	14.612679	10.593363	24.019241	17.441694	21.624142	16.034218	21.346241	26.441185	13.516989	17.45367	14.786465	-4.302598	2.156921	3.7772288	11.253723	11.36706	5.1107187	5.891351
¸ßË¹°×ÔëÉù´¦Àí (131).mp3	17.101532	22.508476	19.969425	-1.6365576	6.4397893	0.94482327	-1.4382979	6.0450454	-1.2095048	6.721342	8.560392	12.304714	16.487062	18.847435	16.38896	12.041378	19.173	11.212891	10.267967	18.776768	21.684784	-9.231794	5.603468	5.2391295	20.928215	23.693111	22.840256	14.729458	16.87328	9.7368965	9.914619	13.141792	8.227562	10.9522705	11.760505	15.10541	2.8760002	8.94372	7.257494	13.360493	10.08637	-6.5916643	-4.098995	8.240898	0.085229516	4.5994854	7.820283	6.8504906	12.405769
¸ßË¹°×ÔëÉù´¦Àí (132).mp3	23.250755	22.039232	18.7044	11.1159	19.060844	22.627232	20.238743	29.1403	20.628347	33.00883	36.08406	33.253372	3.1000948	14.17675	31.860153	10.316137	19.721085	17.60486	29.638939	30.883717	26.719564	12.284666	26.333267	33.887558	29.465246	31.860697	30.981583	30.238724	32.853104	29.809536	21.44733	24.558826	18.76467	18.867222	30.192219	33.013645	21.995274	26.564335	30.410488	21.002527	18.777824	22.327145	10.278843	18.499733	19.914406	31.824127	28.132767	21.184727	17.109692
¸ßË¹°×ÔëÉù´¦Àí (133).mp3	23.819935	19.803102	13.640099	23.619097	22.329712	13.105235	17.39133	27.950226	28.306581	29.418724	28.427193	20.493235	4.4485598	7.3238244	-9.392712	5.1184273	12.812331	2.8642206	15.516628	22.339508	22.654415	26.76028	38.73114	37.35118	24.54554	22.563843	18.12481	23.937798	26.115528	20.079483	22.214954	28.474829	21.615131	20.152054	30.52314	26.179909	-0.055078328	18.77668	20.627413	7.5683217	12.887951	14.614141	11.941109	10.898406	5.35291	27.74026	21.095402	18.817823	17.538116
¸ßË¹°×ÔëÉù´¦Àí (134).mp3	15.315943	19.00173	9.814363	8.842114	12.576221	10.441748	27.48875	30.29578	23.731861	26.615692	31.778664	33.276783	14.241636	24.410217	17.573856	16.795029	21.94551	19.841232	19.547241	20.627945	12.309704	17.762917	28.60484	28.80957	23.841682	32.941498	23.490795	21.373064	28.226751	21.552189	34.08362	36.573524	22.773895	44.322945	34.64563	29.188248	19.69321	20.078209	32.744873	18.092451	23.34729	13.917717	22.03853	32.36298	24.12561	23.443035	23.63224	25.377281	34.912617
¸ßË¹°×ÔëÉù´¦Àí (135).mp3	-18.315569	-24.437962	-24.122173	-18.210701	-23.136236	-26.580013	-23.686325	-23.420052	-21.546928	-35.398003	-31.124847	-32.04316	-7.521552	-6.0808353	-1.673311	-11.163066	-22.19817	-40.49894	-19.290672	-14.281402	-12.544207	-16.64379	-12.798845	-11.438676	-22.371822	-19.975235	-15.965888	-38.362732	-36.51956	-28.807262	-27.136591	-19.629322	-23.050055	-42.276253	-33.75102	-38.218895	-12.6542	-17.410614	-18.907387	-16.044857	-11.429546	-14.6218815	-20.30743	-13.598244	-17.024582	-10.795942	-11.344103	-17.03221	-27.904339
¸ßË¹°×ÔëÉù´¦Àí (136).mp3	19.753958	28.429827	26.095383	26.56506	34.743645	38.269264	18.499321	22.205265	25.015512	27.046074	26.790102	28.457125	36.821037	32.2779	22.738552	15.615161	22.873615	23.92745	28.6684	37.55871	42.405357	41.60841	25.06582	21.545897	5.1733704	10.934883	13.519353	30.883957	32.85858	29.392406	30.085026	38.76162	41.635002	36.664192	42.813812	40.35988	20.205538	23.091766	21.462467	35.307365	33.658527	29.238365	30.376358	29.721638	22.41224	32.882164	34.74311	35.242012	27.268522
¸ßË¹°×ÔëÉù´¦Àí (137).mp3	-2.9914827	-0.93383586	3.5648623	-8.062208	-2.9283552	-1.6440771	-4.7068267	0.22560441	-1.7432669	25.120953	22.610054	24.09426	-0.070721865	0.20193318	7.950526	37.729454	30.720753	24.141893	8.51593	5.278902	9.682913	0.5810219	8.685924	10.883772	2.6410556	11.839224	12.131405	29.973722	29.849884	21.767303	5.597155	3.9094028	-0.7261379	10.13415	1.6907946	3.648214	1.2979581	0.5710381	1.0337633	-14.06884	-13.022919	-18.146112	-1.3660988	6.0244427	10.131068	-7.4560876	-4.1336527	2.6739967	8.349276
¸ßË¹°×ÔëÉù´¦Àí (138).mp3	12.878322	15.379751	14.798599	1.0960245	8.8926115	6.834937	-3.7942686	8.422976	7.7669272	9.175285	7.5672464	6.7724156	10.95038	9.098282	9.157205	-2.1191428	-1.8240482	0.8699254	6.416958	5.452472	4.834834	7.598366	11.715038	3.0750177	-1.6390564	0.13006768	-0.06530565	5.78413	5.0399776	2.8923814	-3.2461107	6.247923	6.5138016	-2.4369824	-0.52527666	-4.731023	-0.38816845	9.732307	6.7551994	6.2884393	8.144445	4.139514	-4.781355	2.0661488	-1.3635468	0.47721323	1.6761298	1.5804493	9.560747
¸ßË¹°×ÔëÉù´¦Àí (139).mp3	12.057546	13.185974	9.688192	2.5317192	2.640183	2.9891772	16.420712	7.75453	-1.209732	1.6301827	1.4490331	5.3559036	16.707884	12.658444	5.0273266	8.915352	5.34837	3.6859055	1.7796915	3.58268	16.020992	16.099731	8.20542	0.9485333	8.670571	13.673024	11.780058	6.745185	8.323727	14.70022	21.187557	22.992813	19.922432	19.310825	29.49896	26.323263	-15.38891	-16.445057	-24.42949	20.233044	27.710459	22.880245	4.386581	9.633997	12.830459	-18.600693	-10.562303	-15.687716	-11.932903
¸ßË¹°×ÔëÉù´¦Àí (140).mp3	16.565918	13.082721	7.5109797	1.2640686	4.975087	3.6653562	9.873325	20.482292	27.419987	-7.0110874	-0.6704619	-2.3772643	28.18707	29.019888	26.44854	19.850048	16.661627	9.641511	4.055445	9.2050905	20.747997	34.817947	28.156494	22.90652	1.3867426	10.008989	19.60722	-0.8865247	1.5196831	10.771332	23.169666	31.004532	32.85472	4.365059	5.713456	-4.3116145	17.203444	21.616837	33.565826	-3.3804834	9.459423	7.779584	30.158426	28.929108	24.341774	21.276545	27.78645	29.813776	24.716228
¸ßË¹°×ÔëÉù´¦Àí (141).mp3	-15.026794	-7.0425787	-6.160779	6.4699955	8.158828	6.8233976	-17.84067	-11.740672	-16.83004	31.281921	34.52137	30.403442	7.715185	6.8883486	5.3345604	8.351107	4.535736	1.0378809	30.012201	24.558662	15.74914	6.6758876	9.281388	10.388315	9.058428	17.168703	20.073505	20.473145	26.625092	22.722391	0.4707567	6.666254	7.4355497	2.761795	11.48233	2.7668157	28.368675	32.40041	32.453293	-9.830606	9.255615	24.643478	14.070474	23.333466	30.652767	29.816896	28.178772	18.831299	25.883083
¸ßË¹°×ÔëÉù´¦Àí (142).mp3	-0.059509806	-0.42285952	-8.801123	28.890057	24.52184	23.896605	8.123814	-0.8369531	-8.867929	-13.898322	-17.725399	-24.01635	0.08751428	-9.498579	-10.898788	-0.500166	-1.6767449	-7.3491282	5.925027	1.4925357	1.6384676	-23.07154	-18.199387	-24.874443	4.4921064	-2.472793	-1.4343796	-18.429987	-14.827421	-7.2028694	8.82522	15.746845	18.921663	3.994071	5.042982	8.377333	5.234655	10.849251	8.999542	2.100072	9.019577	4.3070354	2.2548232	1.9562607	-1.2054727	-8.777336	-0.6630502	7.084272	28.440382
¸ßË¹°×ÔëÉù´¦Àí (143).mp3	-13.365831	-11.726816	-18.760283	-7.3587317	-6.759115	-8.489193	-19.17976	-24.065937	-20.221596	-20.740995	-18.699642	-12.279833	3.6665103	5.670065	7.9565754	5.8763204	10.4523735	17.277912	-5.9387755	-2.963678	-1.2606562	10.106991	7.0423656	8.918478	8.538528	5.221832	4.227201	9.09136	9.910048	15.450902	2.9294734	-5.8035727	-18.941229	12.721188	9.284901	5.0146103	7.0526395	5.22898	-0.32072923	10.517353	8.660702	3.4325104	-23.535782	-16.83596	-16.361156	-6.1266956	-5.3418064	0.58165085	6.5588408
¸ßË¹°×ÔëÉù´¦Àí (144).mp3	19.254261	28.886902	33.491142	42.269928	44.251354	47.96488	35.691734	36.67758	35.136566	30.256998	32.08144	27.897175	37.55126	33.41228	28.49401	31.64943	39.630295	32.073452	23.418915	24.43396	30.76049	30.87461	26.737446	22.671799	41.60459	39.148827	29.245327	18.515394	26.35116	26.445244	18.409618	22.651672	25.05909	28.314495	24.839464	19.448982	24.577517	26.87046	22.215836	17.890398	23.636827	18.285309	29.322796	31.316616	28.278809	26.64431	24.350983	21.399288	17.513636
¸ßË¹°×ÔëÉù´¦Àí (145).mp3	-5.6718173	1.0091515	-1.0008606	7.527657	12.907637	7.537832	16.11858	9.859032	8.268237	-2.776869	-0.2881273	0.38064802	5.7651906	10.101099	6.069562	-3.1076794	2.1766236	5.0332985	7.865128	8.690668	12.379684	-5.1753006	-2.171091	-11.512445	-1.4806576	3.2609994	0.6004414	8.054133	9.713293	1.824786	6.848056	6.412607	10.537397	15.164167	17.039206	19.67215	19.461014	15.108099	15.956304	4.7520647	10.561676	3.668292	18.790987	19.76495	13.768331	4.2589917	10.867638	7.85853	17.103258
¸ßË¹°×ÔëÉù´¦Àí (146).mp3	22.025574	29.686623	28.220621	38.759285	36.25319	25.06896	24.281223	30.331696	30.922668	21.150965	18.677483	16.357803	17.824234	18.715382	17.196226	28.59673	28.85085	34.15361	40.77085	35.5896	33.872715	40.90779	39.233658	35.597275	19.262436	20.079678	23.674686	21.264238	26.570879	32.36338	33.268215	36.68235	35.222168	30.24567	33.3348	32.487606	38.91178	35.174694	27.52203	24.443802	14.705923	12.066555	29.154312	31.246933	32.176945	22.845106	31.751673	32.342953	26.863398
¸ßË¹°×ÔëÉù´¦Àí (147).mp3	11.57674	10.147835	9.476084	8.453263	6.744953	4.286716	-15.760111	-6.596819	-13.181365	13.452335	6.9957404	1.0740908	-19.95402	-11.038398	-21.253542	4.0726976	2.9443662	5.1443877	-11.606743	-14.191818	-14.96655	5.4240704	6.310851	12.978865	-8.928616	-12.587296	-16.982601	6.383248	3.8710227	7.221966	-12.888418	-10.518254	-4.1028595	19.088661	16.311613	20.148785	-16.024527	-13.724256	-12.028314	30.09759	21.480312	17.46167	-8.209377	-11.569944	-20.17809	22.929468	25.911469	29.175692	0.91150236
¸ßË¹°×ÔëÉù´¦Àí (148).mp3	30.723877	37.09836	37.689453	-2.4057813	0.19639924	10.652197	38.59004	40.301376	33.13669	33.433964	37.934807	33.72114	36.034683	41.618084	32.243202	12.378605	22.524315	18.274174	1.9460104	4.03456	-6.5197587	1.1294634	10.168102	15.946005	25.183018	29.953012	25.565907	7.682069	4.177809	-4.042292	16.80491	24.450405	18.095837	35.80156	32.447	26.429203	3.7334795	13.496511	18.289665	31.486422	28.899632	19.13512	22.010387	22.075478	13.702623	22.166529	29.08059	25.899208	19.677494
¸ßË¹°×ÔëÉù´¦Àí (149).mp3	7.9369454	13.722205	35.70175	32.24928	21.858536	20.26258	19.519543	14.953566	7.7996855	20.211678	11.410118	6.2915606	12.456745	23.711159	24.166195	14.923626	23.048761	15.855711	9.697992	19.073652	12.44814	20.494888	25.093723	28.034973	40.977745	28.762215	14.245295	27.589577	25.38556	19.45831	25.306221	20.95061	14.093169	17.804012	15.224337	13.823829	20.709044	17.118778	8.019368	10.305038	18.530714	15.030178	12.263261	17.508633	11.425882	-2.8124442	1.9236146	-9.666383	-14.287392
¸ßË¹°×ÔëÉù´¦Àí (150).mp3	42.591766	41.519993	26.805248	36.40252	40.403267	31.89478	-5.7465496	-3.6241603	-9.085621	19.680092	17.078133	11.608982	30.18224	42.633987	49.476547	15.545839	13.774477	14.52593	41.17078	48.510715	54.717598	30.89991	33.50762	28.52781	23.217556	14.486393	17.37805	23.726624	22.011677	18.894642	36.043976	35.993866	30.548592	19.249413	12.79977	9.418712	3.750124	16.978382	22.508131	43.36758	45.42625	40.422077	14.114703	18.38705	15.933002	17.048676	13.432018	7.986867	20.15171
¸ßË¹°×ÔëÉù´¦Àí (151).mp3	-6.7650766	-7.9052553	-4.7122116	-8.120377	-3.0962648	-4.7414703	5.0203304	7.53271	0.13545775	-14.34705	-10.332776	-9.162994	6.9204874	9.906658	14.961764	13.710037	18.609362	15.991486	8.310968	10.757223	7.465543	14.074051	15.998111	7.1667295	11.191321	8.147661	5.0023127	20.898666	14.630922	3.4639537	0.6816412	2.6630833	8.823399	17.741188	23.105766	22.939377	6.394782	-3.1531603	0.4053719	1.5443417	2.4647007	0.411801	-11.649548	-9.986054	-9.638941	-5.510645	-8.060341	-7.6822615	2.1482034
¸ßË¹°×ÔëÉù´¦Àí (152).mp3	-35.127045	-23.38456	-19.643585	4.1769705	6.1801662	-4.9762964	-25.3957	-24.26243	-33.05841	-2.2584069	6.454443	4.203942	-11.809325	-3.811721	-10.866664	-29.658676	-19.384453	-23.793528	-37.698547	-33.254513	-41.604923	-31.653873	-31.35139	-27.00507	-38.326355	-33.667397	-26.30458	-36.000763	-10.386297	-5.230201	-36.379135	-30.315588	-31.99419	-20.357565	-21.147995	-22.79416	-29.577393	-29.604876	-35.167458	-16.270077	-15.424043	-19.30396	-46.872307	-39.98243	-47.266685	-31.648605	-29.075233	-31.718544	-40.43091
¸ßË¹°×ÔëÉù´¦Àí (153).mp3	25.571579	34.329987	33.25006	24.185293	29.912712	23.01923	13.9606905	19.917488	25.932281	25.573574	33.261627	33.885445	25.46502	31.950317	31.401516	27.60796	35.447887	45.612907	18.806335	23.571537	28.256866	28.780611	32.494015	23.74823	29.526329	39.23307	35.65217	35.30767	43.26676	36.1232	43.265133	46.52796	35.39847	35.165955	41.171356	44.969044	24.568274	24.591038	24.803097	23.309685	31.418404	24.496386	29.63612	38.142048	30.738365	26.638687	37.770393	41.929283	46.82039
¸ßË¹°×ÔëÉù´¦Àí (154).mp3	12.299938	24.85017	25.574497	18.326637	23.53753	15.492952	0.7052927	0.47022238	2.637389	-0.3080722	4.922091	-2.792636	-11.477178	-8.010468	-6.9693556	9.672116	6.0085263	1.6648371	13.320989	17.04076	13.562106	20.720352	27.127583	23.560947	18.24848	25.814127	27.605606	18.120396	16.397953	10.454828	1.6873622	11.998473	21.48015	25.831488	22.711853	12.823519	13.325907	20.84887	24.666933	20.539455	21.2415	13.366471	21.347767	18.476603	14.661657	12.732464	16.17965	13.857495	4.8342338
¸ßË¹°×ÔëÉù´¦Àí (155).mp3	45.590225	50.57853	48.745964	9.072735	21.774063	16.739183	11.080456	21.467268	19.482033	38.725067	41.268005	24.787712	23.5175	44.650436	46.270615	26.42867	38.081654	31.105808	38.97985	38.977333	21.581408	41.847298	43.613575	42.407375	22.235619	34.791862	27.88882	47.02581	50.13163	53.35498	28.035103	43.2265	43.252636	36.6098	43.410454	34.707054	33.25602	35.028908	23.783497	32.324425	42.057312	35.45104	20.407352	37.844788	43.618134	23.879242	34.029945	32.80165	25.001389
¸ßË¹°×ÔëÉù´¦Àí (156).mp3	8.343481	1.9062095	1.0560759	16.446003	19.501095	17.778315	8.5653	8.540264	16.69263	18.955397	10.973366	18.6478	14.734028	9.566546	12.855682	15.124973	14.446743	13.8870945	10.631535	10.979018	14.62751	0.006068349	0.3094884	11.414898	15.867491	9.658771	9.380543	3.9931054	4.3411283	13.468945	10.290022	12.856143	11.423756	17.557966	12.446835	8.183199	1.0548115	5.365488	6.5990553	10.930526	11.490661	10.585345	14.251577	9.268982	12.417896	16.740492	14.372744	15.092281	4.625809
¸ßË¹°×ÔëÉù´¦Àí (157).mp3	-1.3666027	-1.7618349	-0.46753454	24.35619	21.724663	22.755758	20.841228	18.065058	11.02804	16.735899	19.293825	16.268494	-11.228983	-0.111603975	0.4773698	-19.196684	-9.1103325	-20.047047	10.050061	6.7200174	4.9458933	6.2077713	8.571268	0.45497596	6.6103354	9.990207	3.1345224	-6.6582985	6.5784616	4.244674	-0.45725822	3.6246438	3.4835033	-0.3601154	3.409495	-5.361953	-10.8344345	-0.82653	-6.9973826	11.2562065	8.101825	1.1265509	-19.60279	-17.474312	-13.922936	-26.429462	-23.677189	-23.951206	1.5772954
¸ßË¹°×ÔëÉù´¦Àí (158).mp3	-0.39214617	7.5897512	1.7832134	0.2460689	1.2146134	-3.5274248	-8.311943	-1.4700396	2.8697205	8.058493	13.323832	13.628145	10.532464	10.773624	14.49378	22.338772	21.404564	22.09047	3.3683262	13.631599	14.553992	8.754866	15.420381	10.254919	19.94959	13.231288	7.407413	7.6338167	10.178743	5.962266	-3.7096715	6.2868156	9.273845	-0.57915205	1.4960488	7.4567227	-8.940421	-0.90203387	-8.62294	7.762063	13.11046	11.562075	-0.594668	0.82072026	-4.664438	4.02257	9.206892	5.947368	12.898579
¸ßË¹°×ÔëÉù´¦Àí (159).mp3	-24.619408	-18.045523	-26.985115	-21.126226	-9.30629	-14.776348	0.22992086	3.973647	3.5207262	7.9443264	5.256645	-1.6313608	-6.075696	1.2805895	1.1178256	-14.116272	-8.855441	-8.561489	-12.680646	-10.191815	-14.545677	-12.248895	-9.441785	-8.500035	-9.352704	-1.3142622	-5.135621	1.1065131	-0.5714375	-10.172415	-7.2928944	-3.4636676	-7.3618746	-3.1259327	-1.8866835	-1.8830786	6.389485	8.970573	5.5250673	-15.878294	-3.9517794	-3.1901913	1.4330175	8.688116	9.89173	-13.918392	-8.7469635	-17.168606	-7.275939
¸ßË¹°×ÔëÉù´¦Àí (160).mp3	28.878319	37.88433	25.687832	17.820375	27.933338	39.098602	23.827175	26.420578	25.943222	41.202175	47.73135	34.463074	31.64586	41.021378	36.41015	53.981483	50.42337	33.649292	22.085802	30.5434	18.835865	14.495684	20.257126	16.576576	20.875404	27.133926	19.428604	9.262035	13.154795	9.241189	2.523861	6.7785954	4.8653846	29.473503	29.102728	25.704147	26.396221	32.93504	37.480568	28.309866	32.537117	26.33538	19.978842	31.964281	34.923798	15.085987	23.152515	36.798935	34.168274
¸ßË¹°×ÔëÉù´¦Àí (161).mp3	38.84428	34.171703	19.340252	39.6709	49.704987	46.12526	42.445633	50.610172	56.20938	23.816978	35.884895	42.478024	17.40403	25.037643	20.901176	36.55551	42.413902	47.826954	41.68232	45.201813	36.47449	51.06968	57.63309	46.180416	28.050018	23.407879	21.031395	24.337357	36.693382	34.895035	39.703773	43.800354	37.99344	21.760012	29.0877	28.214798	11.448067	11.678661	7.9921675	13.0147	20.209011	13.963421	31.467854	38.42865	32.166103	22.148266	20.54019	8.646008	25.741402
¸ßË¹°×ÔëÉù´¦Àí (162).mp3	23.124659	28.73151	23.498112	20.59579	23.729755	22.134212	13.701204	17.722263	10.873333	18.517555	14.775165	8.872108	15.707848	17.758625	8.906363	41.293083	38.40985	29.021923	15.353531	18.055403	22.667217	17.104166	23.237537	20.777983	24.689142	26.77811	19.259815	40.482964	39.451942	32.746876	22.478094	29.499142	22.745506	39.674446	45.171894	31.055395	8.854177	14.538116	10.578222	-6.1053877	1.9182069	4.6159267	54.181133	42.091873	21.765512	40.503883	35.917168	30.55168	8.929207
¸ßË¹°×ÔëÉù´¦Àí (163).mp3	-4.4210615	-3.303485	-3.8484051	-3.0868776	-3.6441302	-11.868035	-11.169847	-7.4200735	-7.4601154	-19.615915	-18.492344	-19.874249	-3.1415043	-3.9013834	-9.784584	-4.7472453	-4.489221	-2.592349	-7.19615	-14.055963	-15.49742	-17.874151	-14.199343	-11.876613	-10.795216	-11.268336	-10.690753	1.5587353	-3.9780555	-11.675631	-5.1504736	-1.1584575	2.3135006	15.715487	12.6236	0.49445295	-8.42799	-6.720319	-1.9275266	-1.856608	-1.0830104	1.2994236	-14.256659	-12.21325	-14.752101	6.087171	10.117856	7.9982758	3.4068992
¸ßË¹°×ÔëÉù´¦Àí (164).mp3	28.295877	30.599215	22.608046	30.824963	29.241907	23.138481	17.84405	10.390823	14.633337	-1.5718191	-17.295698	-22.473898	22.325033	18.059937	9.771107	10.425631	8.423815	11.846825	18.522036	27.314419	22.69511	24.516148	32.683395	26.050224	22.697258	30.307228	24.175774	23.880497	22.46243	13.685632	18.758757	19.28176	20.958107	17.860706	19.36203	15.666319	5.091436	2.3278363	6.3128834	19.006453	16.563663	28.787178	15.622803	18.620064	21.235031	7.492385	9.458726	3.6699574	11.535134
¸ßË¹°×ÔëÉù´¦Àí (165).mp3	-6.6961584	1.5623975	-6.6196985	-6.79594	0.17329979	-4.658114	16.111328	24.733902	23.716793	0.4789896	0.91629356	-1.3071383	1.8785244	12.005789	18.336416	0.77256966	4.9469028	1.4444189	5.6529393	2.584212	-4.972931	0.6898189	3.4800704	-4.0974655	3.6926477	12.566889	8.7930565	-2.076337	7.150682	1.8176293	-7.5863395	-6.841718	-13.4651375	-7.671606	-2.575502	-2.60258	-12.148234	-6.546843	-6.395809	-10.316177	-5.1168194	-14.54022	-14.321477	-3.2450755	-6.17497	-10.595715	-1.7544101	-5.655205	9.193652
¸ßË¹°×ÔëÉù´¦Àí (166).mp3	-18.064636	-8.607861	-8.517111	-1.6583594	3.280585	-2.832774	1.7949548	6.1626134	-3.0749264	13.588688	19.516449	23.399311	27.516712	34.481945	32.353073	7.2951136	2.8837643	10.115946	9.660244	17.953274	18.364244	1.3824795	13.612362	22.518578	35.498573	32.12314	21.032974	10.749172	20.847353	19.338776	19.826506	22.650402	16.835274	23.345858	26.305454	29.835716	34.19903	33.91565	37.63436	36.505394	26.088028	25.349674	28.141178	33.400993	28.250721	23.531895	24.180885	24.663956	10.64337
¸ßË¹°×ÔëÉù´¦Àí (167).mp3	13.020908	16.15725	16.699162	35.77198	30.433458	16.593052	20.05825	16.339266	12.268837	11.513567	15.218405	18.758831	19.221252	25.775322	22.596664	20.600292	30.171387	29.72427	8.835043	19.555851	24.184208	-0.30249816	2.644236	1.7016889	32.136005	26.169434	21.693462	25.943798	29.18795	25.329124	16.133463	25.090298	19.553053	8.713724	0.7772681	-10.043542	-37.349243	-27.824135	-34.980556	13.346209	8.939234	7.8212934	8.592387	11.175776	10.88127	4.850424	2.6263375	-1.1238952	18.287758
¸ßË¹°×ÔëÉù´¦Àí (168).mp3	9.508678	6.2062874	-3.061328	4.6506863	6.9058447	8.672354	3.1884222	12.360688	12.921801	19.566355	19.626415	21.332647	28.488174	29.480743	30.399513	19.172276	20.96175	22.544212	14.447134	18.974735	8.645935	4.5878067	12.970759	13.814209	-6.0156965	3.2530937	4.2711806	17.471718	22.442924	32.096897	23.154995	26.246063	25.793907	31.470968	27.48893	21.489359	23.333145	26.791496	25.167656	16.074171	20.353632	16.790392	7.4014077	19.317448	18.685884	-0.09412265	0.35887074	-2.9116516	16.771236
¸ßË¹°×ÔëÉù´¦Àí (169).mp3	21.31865	18.23524	20.019592	15.033234	13.178799	10.021681	-4.353096	3.5903487	2.9645414	13.586247	15.441072	20.958105	-0.06722498	7.371954	13.462908	0.7106123	-0.85104173	-10.173931	11.248622	10.176121	5.5649533	20.774632	18.961197	17.188246	17.13147	13.543432	8.128899	2.2786703	-0.001221418	-2.6954725	9.406133	10.56442	13.795834	10.76333	10.30307	12.24712	6.959346	14.017279	10.257129	14.843052	5.5899158	11.481142	19.42113	12.695361	18.751194	18.592253	21.344616	21.222378	3.3809683
¸ßË¹°×ÔëÉù´¦Àí (170).mp3	-17.62735	-13.324509	-20.299332	-38.276237	-34.811443	-38.8913	-26.531443	-15.150935	-23.535202	-16.691746	-9.986448	-11.574411	-30.061996	-21.931149	-24.524582	-8.2126	-3.8278377	-6.143909	-32.60903	-29.195936	-39.303345	-30.72041	-33.534325	-36.1416	-41.222343	-27.641891	-24.406315	-26.460932	-20.978416	-15.321776	-13.652035	-4.698791	-2.7551212	-14.90049	-8.554155	-12.614853	-6.442857	-5.036962	-2.9300754	-3.2023902	1.0170007	1.1454504	-7.693176	1.6308694	3.5601368	-12.043987	-4.8351574	-10.857082	3.8456032
¸ßË¹°×ÔëÉù´¦Àí (171).mp3	5.2411795	19.477596	23.143919	7.6417403	6.8683205	-0.3271701	-9.398737	-8.559314	-10.343225	24.177517	22.856844	12.147526	0.0719223	-3.788537	-9.232418	-11.255916	-7.2574463	8.14552	34.333824	31.85931	33.370827	6.084923	3.3381402	-0.22746813	7.5649147	-0.05089724	-0.63523054	8.295597	19.051285	24.521278	12.909206	15.83101	7.8104553	12.586208	13.956678	10.002382	4.437605	13.7084675	13.169515	-0.2163716	2.176873	2.4469485	2.4315577	5.590782	-1.0575044	20.335201	26.803383	19.215061	28.3485
¸ßË¹°×ÔëÉù´¦Àí (172).mp3	-14.86355	-11.266788	-6.5758557	-43.32379	-35.745537	-30.710367	-24.670864	-31.874035	-34.73795	-11.642304	-8.289925	-6.483633	-31.036407	-27.959007	-23.407093	-17.114176	-26.106361	-26.236221	-7.4094224	-7.9846497	-5.2548275	-23.925364	-27.149363	-22.421837	-18.20541	-18.17762	-7.422905	-16.253025	-20.730583	-17.554068	-23.50021	-24.019257	-28.737694	-19.19062	-24.183575	-28.193455	-29.589676	-38.718544	-39.63958	-1.2379036	-11.362652	-16.365732	-13.266163	-17.67123	-13.974814	-16.68127	-16.145525	-19.190994	-39.623913
¸ßË¹°×ÔëÉù´¦Àí (173).mp3	2.031776	0.35138464	-4.6031094	7.560199	5.4056787	9.315811	12.75123	10.3191	15.189544	1.9270792	-5.74784	-5.058874	-7.67421	-6.3970118	-0.84535134	5.2790074	-1.9578786	4.394512	6.933482	0.03294778	3.2270265	-6.533528	-6.693545	-4.215152	-11.332275	-9.47752	2.4602246	-8.25128	-9.887228	-10.916605	-10.5655365	-13.3248	-11.2851305	-4.965349	-4.84976	-4.9256744	-12.438978	-11.283391	-5.86347	5.7751517	-4.267756	-7.824607	4.340881	3.150817	10.4867115	-6.722007	-6.8639035	-5.839223	0.29328364
¸ßË¹°×ÔëÉù´¦Àí (174).mp3	-26.910553	-19.442081	-15.5482	-7.0326643	2.9626107	3.4196727	6.8441257	7.0839195	11.811612	-8.07098	-9.466631	-9.655809	-7.7461634	-5.1503716	-4.045107	17.532166	14.000816	7.773752	9.62196	7.3886175	16.043264	7.8946824	8.635729	10.439306	17.697464	17.668552	12.768555	9.841975	6.8711414	8.587772	-1.6108041	2.3441453	-0.25557533	5.063985	5.309376	-2.5675578	7.3432	3.0708807	2.1944919	-17.673653	-10.415618	-9.788965	-12.87241	-6.863825	-5.167153	-10.858013	-7.4408813	-10.546656	0.071125925
¸ßË¹°×ÔëÉù´¦Àí (175).mp3	-11.879702	-8.380434	-7.0863485	-13.048346	-14.190523	-17.643227	-20.709246	-17.42802	-25.53866	-16.11657	-5.887329	-2.2231863	-9.992733	-12.199005	-8.348419	-18.288952	-16.419304	-17.84074	-9.324336	-7.5223475	-12.67746	-37.871918	-27.697392	-24.383108	-9.221255	-12.62034	-14.054802	-14.278023	-8.27642	-8.148544	-10.172095	-12.783906	-18.01323	-22.343979	-16.887453	-18.058216	-5.5251427	-13.06073	-12.129883	-0.33976704	4.542184	-2.2617385	-16.434263	-22.8298	-28.111698	-6.956004	-3.7897084	2.3675776	0.84471273
¸ßË¹°×ÔëÉù´¦Àí (176).mp3	6.7848773	15.049566	12.376259	4.7488146	11.542234	11.432821	23.035076	27.04295	22.427982	28.317116	34.436264	28.585102	23.111626	26.668121	10.767873	8.396135	13.793134	10.049942	9.261269	20.35529	26.21421	28.517532	31.13285	38.215553	17.28811	16.889448	13.284414	29.916004	32.526054	35.137608	18.815678	21.653484	10.765646	14.914113	19.506489	10.830313	6.5101767	13.857504	11.92437	1.7999194	12.825443	10.702218	-0.083504975	4.4582253	-3.754954	9.438335	6.98631	-1.0787652	10.453397
¸ßË¹°×ÔëÉù´¦Àí (177).mp3	0.53971183	7.0482616	2.7030816	10.854052	5.2140737	0.022851467	3.5701861	8.325279	1.4976461	10.373062	17.474201	13.266638	23.49633	26.811367	20.545692	13.798305	17.12363	18.739843	-0.96663547	5.5680485	-4.095998	-9.227912	-6.3584404	-3.7577329	3.6980886	5.032815	-1.3814387	17.18291	15.82564	10.8812275	5.899748	15.711002	16.953566	17.292313	19.991896	16.525164	11.304375	18.300823	18.734686	9.61079	9.503868	2.7069511	-1.0537277	1.3352838	2.6198902	14.128728	19.66726	22.473839	14.968124
¸ßË¹°×ÔëÉù´¦Àí (178).mp3	21.294104	18.748497	21.413185	12.570462	19.064621	16.971748	-4.247011	-1.8347192	-9.870472	7.485984	8.4533	3.836408	0.6396038	4.6110435	-10.226322	0.42879215	9.328741	11.677273	6.6056533	10.52067	-2.9497225	18.781326	17.912739	6.2362413	16.702614	21.226736	13.925295	26.923248	31.676414	20.119408	15.378265	22.073345	18.741375	9.540129	14.611661	14.351241	-12.557404	-2.896308	-0.72612214	-26.462177	-18.614414	-19.255308	-5.018652	4.8233967	-3.8338747	11.443375	16.544846	17.052753	14.577555
¸ßË¹°×ÔëÉù´¦Àí (179).mp3	-1.9740546	0.5281968	-2.18065	11.093239	10.72624	2.8787434	-5.464223	2.7850533	8.485823	-11.033493	1.1788638	10.000554	-9.133847	2.205414	2.144353	-0.3065762	6.812579	2.1301131	9.839611	12.593188	6.068	3.5783038	10.144334	16.760424	3.1809886	4.145276	2.5093336	8.995882	21.3082	22.138088	3.8490405	2.9481769	-0.3382672	-17.44828	-8.982769	-8.567125	-2.6243412	6.5624433	-5.7091465	5.6527576	14.08919	11.6559925	-3.1990447	8.710796	6.133053	-7.1623063	6.1882095	2.2651951	-2.6200259
¸ßË¹°×ÔëÉù´¦Àí (180).mp3	17.530361	24.428074	18.609327	28.516014	32.79425	26.050734	16.921413	24.886696	11.30287	31.746078	31.061825	18.421032	7.0343394	15.651397	17.490284	21.21405	28.316725	15.912301	15.067381	26.644625	28.780678	19.239563	24.949266	24.08818	7.0747657	18.797684	26.76566	22.144947	22.224602	7.3859863	22.889618	30.128536	29.811607	33.427296	37.77169	30.004982	21.07933	27.86161	26.62585	28.344707	31.520535	24.040714	28.966156	32.21461	36.590416	25.178421	35.413826	44.14236	20.016972
¸ßË¹°×ÔëÉù´¦Àí (181).mp3	22.507418	22.894722	20.036251	21.25255	25.348461	16.83184	27.647343	28.862858	22.110586	19.719875	25.308071	50.59575	18.688675	26.993433	26.414555	21.270832	20.620071	15.682156	24.283005	21.57619	25.04795	18.34535	20.293598	21.31177	17.1737	24.083324	19.432777	33.94795	38.150978	35.399376	23.57589	30.361595	27.203571	16.433754	25.065632	35.583122	17.67281	21.149267	7.7897663	27.261047	33.826077	28.529846	33.845856	41.495144	37.605766	24.46621	34.83014	34.87943	40.760956
¸ßË¹°×ÔëÉù´¦Àí (182).mp3	-17.443773	-9.545587	-6.6563063	23.525242	18.510693	10.797157	5.5600424	8.969576	3.8813076	0.40925086	4.1345477	-0.67913836	2.9031425	14.652707	4.5284085	12.904385	12.395954	15.274995	-1.9243956	1.8341105	5.7073994	4.7529716	10.5349245	4.208721	10.228884	12.556173	0.5678514	-8.994526	5.1220636	12.720491	-5.1356525	1.1249254	3.6213393	-1.8029236	1.363061	1.398327	15.829338	16.04374	14.205282	-0.021679312	13.839515	10.3348255	9.133776	6.3801107	2.1857693	4.995755	9.703113	-3.1906974	3.4653246
¸ßË¹°×ÔëÉù´¦Àí (183).mp3	7.2190495	7.900608	5.7010565	-4.8994355	-11.588747	-12.766089	-11.159522	-10.427536	-8.169313	1.981711	5.7095976	5.762567	-5.4667964	-8.169377	-11.491365	16.14299	15.901649	15.104666	5.791893	2.4359028	-7.955762	5.473064	11.545384	16.03226	7.4061046	16.911835	17.524738	-1.1027591	-2.8776593	2.5908813	5.3819256	7.5839415	6.5235224	-1.3672879	-4.277916	-1.5798122	-11.576904	-5.725889	-1.0612643	-5.305749	4.9272795	-0.2112906	6.3015366	-5.3117046	-8.599042	14.2823715	14.9885235	10.211689	4.8053966
¸ßË¹°×ÔëÉù´¦Àí (184).mp3	-9.093093	-15.323717	-18.448088	-37.11551	-24.959652	-23.96513	-0.02149292	-3.1917663	-7.706805	-38.97008	-30.19143	-24.404392	-9.953079	-11.112812	-12.384754	-2.985461	-7.729851	-7.4143534	-19.095137	-20.09383	-20.316769	-2.7096443	-5.6684275	-13.74527	0.01508905	-6.217727	-3.9037108	1.5822778	-1.318371	-4.0428557	-16.173456	-10.433667	-12.28073	-13.568398	-7.535406	-14.090649	3.336698	-0.101080865	2.4752593	-15.817286	-12.101632	-16.246721	-20.229065	-18.91661	-13.605223	-7.189964	-17.463406	-18.742939	-5.632317
¸ßË¹°×ÔëÉù´¦Àí (185).mp3	-21.43395	-25.879257	-25.129559	-18.45612	-14.64039	-16.350203	-3.9836855	-9.276024	-14.31469	22.293018	19.296818	18.237514	-8.54735	0.6573616	8.934839	-6.878582	-2.346373	-4.2240324	-15.752548	-9.982752	-9.17983	-11.745472	-7.037901	-8.775348	-10.407141	-4.7849865	-11.37017	-20.78027	-14.492899	-17.78056	-3.1612697	-3.5202594	-6.4883556	-0.65587926	-5.204322	2.8608463	-1.8584204	0.050106883	-6.0759945	-20.521465	-26.479347	-28.877552	-28.310217	-11.675671	-5.5683866	5.564856	2.7433746	-2.7823908	-19.12804
¸ßË¹°×ÔëÉù´¦Àí (186).mp3	5.2886353	9.903271	7.037145	19.290533	12.543791	8.625015	28.022266	27.174538	22.188091	22.65115	20.353155	15.871331	21.69088	21.205517	14.103514	19.137238	25.22724	23.093754	20.45285	22.09875	25.27909	10.712315	15.179796	11.456732	37.372765	40.098602	32.277775	34.105545	33.07814	25.86322	41.676945	40.676712	23.815777	23.083548	37.000465	40.28744	26.824863	30.187004	15.330189	19.56926	25.04683	19.878141	19.830978	25.950602	33.67574	19.081856	16.634266	10.703402	14.943993
¸ßË¹°×ÔëÉù´¦Àí (187).mp3	-0.63522196	3.212282	3.0855463	11.063959	17.358154	20.607548	6.439563	15.634112	14.943123	16.893578	16.254889	12.172104	-12.751281	-15.770964	-15.674623	-13.114212	-8.178682	-7.7598543	-3.0808048	-8.456045	-0.5232924	13.412207	8.399552	-2.0115588	14.484583	6.7237606	4.494467	11.6998205	9.648747	9.177332	11.844797	11.541748	8.696677	15.843362	21.387981	16.839767	20.28768	18.103321	12.562393	8.152041	6.7609215	10.844543	4.7429705	2.5641806	-2.4565816	2.4504929	-3.3467743	-3.925768	9.165716
¸ßË¹°×ÔëÉù´¦Àí (188).mp3	20.071182	16.674116	20.903492	6.8945284	7.574375	8.804261	5.21852	6.608305	2.2537394	2.539193	2.4232578	6.0676613	8.776094	5.0326996	1.954672	16.14148	13.355633	13.544109	2.0146217	2.7780252	-0.90924144	29.285744	19.38137	15.034622	13.363393	16.968098	17.679382	5.233507	8.093591	5.738468	3.3783484	7.615552	17.082495	11.010108	15.195976	11.794302	11.291794	15.731047	16.67582	21.801752	18.728249	20.510445	15.979374	14.986347	15.361031	13.140384	20.359314	21.35762	11.155682
¸ßË¹°×ÔëÉù´¦Àí (189).mp3	11.151941	13.608609	17.711145	22.70029	19.759571	14.7136	5.504174	4.882486	1.1362436	18.726387	19.76825	25.716259	12.761608	13.248622	16.695541	32.164898	28.269001	24.598137	42.208733	37.7075	33.19981	21.792088	21.426395	26.71371	19.243164	22.78244	25.077774	13.061228	16.45962	20.552685	10.3416	31.998066	38.953705	26.691452	24.64582	20.917482	10.666214	11.920381	7.110139	12.564369	12.072851	8.060189	15.868062	10.375626	12.443769	15.539484	11.033346	9.0370455	8.057625
¸ßË¹°×ÔëÉù´¦Àí (190).mp3	39.19247	38.23606	35.842598	34.251575	36.256218	29.679293	29.521696	31.575825	31.89952	31.287271	31.284306	23.455051	68.32178	64.917694	54.495255	45.729683	45.90725	37.87185	19.580296	25.550266	24.64354	24.862537	28.013561	23.819292	23.786097	22.29898	18.099539	25.864067	28.752573	30.0383	18.267254	23.978191	26.350334	5.8686934	14.098044	14.517195	26.463432	25.50254	25.703226	28.297756	25.687698	22.364628	19.484207	18.475183	15.191831	31.891876	29.934553	24.15102	9.09997
¸ßË¹°×ÔëÉù´¦Àí (191).mp3	22.848415	28.234238	27.078827	23.212147	30.270153	36.0092	20.372799	24.364101	25.064163	16.804363	15.901184	19.929455	16.551281	14.868364	10.646296	22.671482	24.005655	20.48341	12.2559	9.199398	14.3644	20.741405	16.651218	16.46896	21.075577	12.223997	15.933701	10.176445	9.757656	8.760292	8.262989	14.295076	14.339212	15.988046	18.674303	18.696152	15.886397	11.534886	16.417963	7.467436	9.213116	18.868025	26.749958	20.083237	25.011261	17.718864	17.590034	13.936335	26.46867
¸ßË¹°×ÔëÉù´¦Àí (192).mp3	-10.105595	-0.5526322	3.895309	8.34541	7.539801	8.46928	7.3649473	9.556639	5.6409845	3.7140608	10.525471	11.117823	0.6053158	8.349155	10.843022	9.574317	14.696841	12.071212	4.63725	-2.1489813	-14.766434	13.324556	11.673681	4.449065	6.62957	-0.56349856	-3.8641586	15.945148	17.66578	7.663393	21.025307	19.56251	16.608822	3.4015274	4.5045934	0.7556934	5.4899707	13.730875	10.261812	19.699646	27.900963	29.922628	3.6366181	5.27045	8.948021	-0.40473616	1.3948576	5.2162294	9.131441
¸ßË¹°×ÔëÉù´¦Àí (193).mp3	16.611004	15.796432	6.928486	7.6913753	6.304128	-5.306286	6.784671	8.003054	9.066542	-0.67642325	10.570106	13.587418	-0.3090542	7.1062403	4.445226	-1.8109229	4.514947	-1.4094263	21.410227	15.11651	14.170141	22.709427	22.568079	19.4239	3.8646784	4.29632	-5.4832916	4.528594	4.9249916	2.5355396	11.613119	5.255602	10.109453	10.778372	8.863218	4.8519163	17.379192	16.503355	18.518192	11.52319	16.559177	14.711038	13.416792	9.013084	5.729996	32.75194	32.76786	23.978228	13.20948
¸ßË¹°×ÔëÉù´¦Àí (194).mp3	-2.337339	-0.22917408	-0.7732784	4.3807926	3.9620166	-2.1458201	-11.801815	-6.43365	-5.9926558	0.002991498	0.9468152	-7.6784825	0.7866126	5.772995	14.132551	-9.866224	-7.866579	-17.259308	-4.412291	-2.4922652	-3.5379028	-13.099291	-5.045542	-2.4161444	-6.746272	-2.9237504	-5.387314	-10.456916	-7.509968	-16.749826	-11.500234	3.6893806	0.8287423	-5.255295	5.015687	8.852672	-6.1968966	-3.224358	-4.994048	-5.4896913	-2.8871956	-2.9508786	-10.50309	-2.1788774	-7.109852	10.667461	12.590935	13.047714	-4.5883512
¸ßË¹°×ÔëÉù´¦Àí (195).mp3	19.067696	23.558857	14.191028	14.156766	16.905176	12.382597	23.33432	24.017637	25.434017	-4.843175	5.8892517	0.97472405	5.0083003	14.323011	12.820474	21.960747	16.662663	2.4272327	14.371247	21.133816	22.699299	29.302456	16.904411	15.911427	11.708893	16.936556	11.154514	17.300865	22.885231	21.221016	14.344523	11.173574	7.960523	17.22821	17.050701	20.287466	17.742483	23.887493	24.325092	-4.8094196	4.9863157	14.756317	23.73511	23.011906	15.067974	29.517467	30.065645	22.99062	8.055547
¸ßË¹°×ÔëÉù´¦Àí (196).mp3	18.944775	18.760792	13.052477	7.0844526	20.364864	32.490143	16.257647	17.635609	10.384068	25.92023	23.104618	11.984993	14.146827	16.348007	15.805109	20.030128	24.264484	18.914581	0.62816405	3.874753	-2.5005982	11.614483	20.098085	25.1325	-13.855476	-7.257309	-10.56411	-37.607613	-26.916096	-28.555786	-2.549236	4.8643184	2.6591487	-1.7666247	6.0505743	9.519779	10.20637	11.693177	4.2848287	-12.004812	-2.972124	2.6083727	25.571352	26.215223	21.549435	19.21299	11.390903	3.0879517	31.526443
¸ßË¹°×ÔëÉù´¦Àí (197).mp3	-4.774951	-3.7692556	-1.7034167	-6.1531677	-7.681227	-7.616388	10.538095	17.865217	18.365301	9.626811	9.027721	-3.7287796	11.146503	7.4540777	5.0463834	12.718887	11.81008	12.954767	30.655472	38.424736	32.50367	6.042786	6.1380672	2.1175616	0.3429763	6.6834183	11.268844	-21.063124	-20.560232	-23.457169	43.309875	48.658722	42.730507	47.29736	43.93534	33.30748	19.713902	18.638897	22.70892	12.181761	15.455802	23.129837	9.18738	7.922567	5.3690534	17.44228	12.50666	13.992232	20.664934
¸ßË¹°×ÔëÉù´¦Àí (198).mp3	-12.666929	-6.4491982	-4.6678886	-9.224778	-4.6771736	-10.336727	-7.7748823	-1.8000963	-0.9401244	-4.4652004	3.8893018	1.8472381	-12.7876625	-10.696789	-14.3953495	-11.355866	-3.281022	-9.881281	-14.698364	-10.66866	-14.332869	-10.528812	-9.182644	-15.253178	-6.135249	-10.460682	-13.8447695	-10.720392	-7.16341	-8.141329	0.84291047	4.358215	-4.253088	-31.364132	-13.976185	-6.0067053	-28.239927	-25.623037	-29.512882	-0.50524634	10.281973	8.794464	-26.939564	-9.777536	-8.807429	-11.899638	0.08111271	11.874785	0.45816863
¸ßË¹°×ÔëÉù´¦Àí (199).mp3	9.841478	2.7274237	3.9594865	5.8374233	5.4230213	4.7621803	8.519639	7.06245	5.3806667	-2.648951	-0.14074457	0.44061947	5.9685636	5.630946	6.3129425	1.8958479	1.2103822	-0.29825395	13.134777	13.238409	9.456316	9.388281	15.217287	17.468107	19.912622	13.535332	10.617907	7.377265	13.709272	12.737696	1.2563657	0.40651459	-2.2592793	3.0503922	30.897335	29.035164	19.047327	12.797143	4.3550487	18.994173	30.517204	29.928673	-0.6391712	8.348255	4.1950297	26.553642	34.59999	25.572966	2.4748514
¸ßË¹°×ÔëÉù´¦Àí (200).mp3	12.389455	11.892868	7.417721	10.914019	18.569672	16.511295	14.181557	12.138596	12.732787	20.716354	18.57856	6.6263547	-6.3334384	-10.025649	-15.20063	7.729514	5.058975	5.4406557	4.4019957	-0.18522948	5.1549015	-20.343494	-22.289526	-25.378252	17.434715	17.650484	22.896456	12.01083	20.837187	17.12822	17.254475	10.72217	13.190365	-5.2746906	-2.3492553	-4.8541446	22.134037	15.980809	16.119616	10.373781	8.637939	15.810648	-3.2275956	-7.30978	-14.991152	-15.103031	-4.022431	-0.19423676	2.2192686
¸ßË¹°×ÔëÉù´¦Àí (201).mp3	-8.096784	-3.6100583	-2.2777467	-19.158028	-13.989951	-7.5191827	-9.019622	-4.6410017	-8.733185	-27.929043	-24.401405	-19.81277	-1.647244	-7.4611545	-5.062836	-9.092052	-9.443909	-15.425874	-9.643297	-7.386957	-9.902721	-4.179854	3.8126988	7.859685	6.703162	7.7339106	2.128569	-10.777014	-13.087948	-8.509576	3.2208638	4.3633595	9.682204	-4.2643213	-4.410699	5.581889	35.24569	36.624687	31.731375	4.409931	4.3299437	5.6884413	-3.2394805	-3.350202	-4.4679666	10.987509	9.873615	10.597071	-8.228456
¸ßË¹°×ÔëÉù´¦Àí (202).mp3	22.57014	27.39243	25.873964	17.01678	8.914033	1.0583495	20.898472	22.703333	17.187721	23.806032	23.838373	19.164799	28.320902	32.693348	32.523724	36.733963	32.704735	23.629963	15.882775	11.65782	15.215088	5.426418	3.4061978	2.3367827	11.071888	3.452222	11.120424	6.648185	11.161727	19.646378	17.269691	6.3576612	-2.0198765	-1.0554129	-1.1626966	3.9497697	7.023647	14.66943	24.71232	19.198833	19.007233	18.499184	-5.0146017	0.040365398	5.6933937	1.5662498	8.859111	18.23843	15.788938
¸ßË¹°×ÔëÉù´¦Àí (203).mp3	-2.2793827	4.9127245	13.646388	4.122903	1.9450054	3.9005325	9.095299	3.0454764	8.330039	5.2083473	-0.94691104	3.7350345	0.5671671	3.553575	16.018768	7.5188437	7.675828	4.893399	6.1212707	13.458879	8.243819	8.036974	11.583429	5.013249	37.660686	35.62092	31.643738	15.426114	18.852844	22.8251	9.556716	12.986308	18.89589	9.563463	7.4972863	6.3481464	28.306095	39.3825	40.978535	28.612741	30.238373	39.99262	25.030502	25.089447	13.1517725	30.693249	31.58355	19.448513	-11.752872
¸ßË¹°×ÔëÉù´¦Àí (204).mp3	7.2026186	4.259891	10.632587	30.498543	21.608059	15.016509	36.937084	45.960724	45.52414	35.355232	31.037025	21.654797	25.433647	18.176641	12.953197	13.484091	4.954252	7.9609585	8.480774	15.034396	21.234577	12.690079	13.901219	15.318245	17.44012	13.979402	3.5045161	12.551183	13.447531	16.814602	31.625702	32.623276	24.025707	-2.6446242	9.661928	13.172472	21.040112	23.289024	19.82409	10.053123	10.703874	9.765505	23.758532	28.161873	20.717865	19.84248	24.69318	29.536861	35.60666
¸ßË¹°×ÔëÉù´¦Àí (205).mp3	23.465874	30.8469	29.167055	27.089005	27.641964	25.916737	31.990906	33.767258	32.00869	34.016327	43.907715	43.04068	29.543282	33.21904	24.785084	27.577293	38.044765	30.629267	19.316769	25.065578	34.4663	33.684544	36.343407	27.230434	26.806335	34.522255	25.795727	27.467447	31.235977	25.33007	43.850594	42.88436	38.39365	23.585	24.285479	12.664429	35.288345	40.386936	30.253052	41.18339	40.01703	34.437088	23.200207	28.477512	37.657707	16.7086	21.789616	12.692888	16.593136
¸ßË¹°×ÔëÉù´¦Àí (206).mp3	-6.2352715	-3.2185817	-8.88468	14.270014	16.25655	7.92814	-8.638718	-5.3810964	-12.768301	13.391247	7.0487795	-5.2486935	18.531326	30.996998	27.902802	-0.4033093	2.3465705	-0.09970003	11.437613	6.345561	-6.1871023	-23.25647	-15.108805	-20.099213	-7.22349	-9.988184	-15.536508	18.96475	24.418823	17.158745	-10.95422	-9.235409	-12.5148	10.836473	11.309563	11.616941	-5.3040504	5.5836744	7.6895742	-27.66951	-23.479412	-23.461866	-0.65959316	1.1939881	-6.8442984	-24.528618	-16.098465	-13.413081	-8.144922
¸ßË¹°×ÔëÉù´¦Àí (207).mp3	-11.295847	0.40764502	-2.6825705	-5.580904	7.5684547	3.3811612	-7.83179	6.6811094	29.018066	19.801552	15.837945	13.390245	10.4725685	18.943348	20.631073	23.496426	32.551575	41.523983	18.771442	30.65106	32.006344	26.410908	23.485718	26.595745	-11.371404	-4.3424993	-8.686577	20.90669	19.359188	13.6018505	30.52129	28.050804	21.089104	13.540787	20.483112	24.95029	5.81576	17.988691	14.577862	26.110912	22.65513	17.200104	21.93863	24.636997	26.870121	17.559551	25.34292	15.876626	20.378426
¸ßË¹°×ÔëÉù´¦Àí (208).mp3	-11.414429	-9.858098	-6.6304784	-23.562654	-12.672049	-18.434534	-33.194313	-20.334007	-29.829048	-11.83676	-16.997179	-25.249676	-21.128345	-12.702618	-15.1188135	-9.219359	-6.108058	-2.602992	-13.36641	-3.3716908	-9.427957	-8.317343	-4.3986483	-8.118066	-15.124348	-3.10572	-3.7824311	-25.297962	-10.456938	-14.880825	-12.135124	-9.802889	-22.331638	-8.14679	-5.2024274	-7.6023316	-4.8058624	-2.6770785	-6.500124	-2.8299694	2.794193	-2.5176806	-9.703819	-16.45353	-22.735394	-2.2704992	1.6041445	2.6286192	-12.954569
¸ßË¹°×ÔëÉù´¦Àí (209).mp3	-3.609023	0.23419446	1.2807492	17.52182	19.293272	18.518383	9.928536	10.704433	7.0329733	10.304457	12.532688	12.131757	10.012409	20.52385	30.022266	-0.19316888	3.2170963	6.887502	1.5059879	2.810785	-5.9175396	8.446732	7.0464125	11.939962	13.309698	9.46331	4.187687	-0.5465177	5.062384	4.0035653	-6.294166	2.000702	-3.3660648	-18.75439	-13.655539	-20.32824	5.7473063	12.499404	12.870672	7.9884996	15.89009	18.099834	17.333984	16.744186	15.494751	4.998418	9.771189	15.031206	8.3096075
¸ßË¹°×ÔëÉù´¦Àí (210).mp3	28.969065	26.434303	25.053219	22.24083	22.48506	24.752485	11.884454	20.550137	17.550797	22.403364	23.42086	17.123753	21.467476	24.955185	24.205338	7.886795	11.0273695	1.414115	14.132425	21.939468	18.87175	30.115082	28.45485	27.873741	14.99889	14.371753	19.790762	28.937225	25.83367	25.997353	12.070213	15.760344	18.283962	-8.003242	-0.57209	-4.7208223	5.803194	4.809574	4.136892	2.2458262	9.848427	1.0814496	11.198406	10.313297	9.576166	13.808424	17.424511	23.22464	9.102751
¸ßË¹°×ÔëÉù´¦Àí (211).mp3	-1.3673416	2.6525993	-3.158431	43.273865	52.594055	48.8809	39.879738	40.93423	43.272743	24.975727	31.789879	27.621918	12.366774	16.2013	20.593266	10.073014	10.213473	15.13628	5.3897543	11.625196	5.2114253	15.523168	19.20494	13.843925	-14.0008	-9.270841	-16.962868	27.558193	20.252945	13.507354	-10.341066	-12.532864	-9.485593	12.647366	11.418583	7.755098	19.16886	25.963322	27.595524	-6.857501	-5.1706533	-7.624073	6.113721	9.154633	12.183811	15.877584	24.492764	19.152254	1.844347
¸ßË¹°×ÔëÉù´¦Àí (212).mp3	33.230217	32.036556	25.720871	28.879328	35.5754	42.42227	0.2537092	8.018422	5.9013968	14.341081	21.90375	14.2326	10.955983	11.008289	5.287978	28.246525	36.211754	35.051636	2.1156838	7.0561504	7.724612	0.4155831	2.823044	9.865892	16.010574	20.255432	17.692554	21.0972	18.975487	18.220287	46.995148	45.92844	44.8144	3.8693447	4.6146603	8.507364	8.991021	11.284814	13.681325	-1.2493699	6.262353	14.288317	-9.548786	-1.9954156	-4.9760046	42.102245	43.50539	26.472267	10.644138
¸ßË¹°×ÔëÉù´¦Àí (213).mp3	2.7232904	11.11499	15.016212	15.79286	16.745157	14.397673	19.231762	24.049255	28.674288	20.4885	22.514114	16.195139	13.326271	12.792322	9.023057	8.239597	11.675102	11.830578	9.36658	8.645834	0.7271988	2.6748319	10.790128	4.230853	9.510549	14.357908	13.288681	17.25425	17.582254	19.276825	21.431892	22.685497	22.504196	16.108955	18.12328	20.03864	14.899348	22.12914	20.509737	23.07951	26.345196	27.30402	28.283352	36.58332	39.83677	21.626528	31.113903	27.872879	30.825125
¸ßË¹°×ÔëÉù´¦Àí (214).mp3	26.662285	24.036678	20.110992	52.55455	47.777843	35.37826	33.99146	40.845352	41.288406	25.251877	21.791182	19.094933	27.012672	30.346397	31.75008	26.345554	30.2747	29.3658	24.975294	30.687138	35.164757	34.306404	36.845905	32.545055	41.57232	45.744537	54.34394	21.284594	26.590374	29.008896	19.951374	26.682257	27.460049	24.086943	29.757576	30.032553	32.709236	32.49878	35.423195	52.919884	48.64668	41.75773	6.328309	16.710676	18.159779	14.31526	11.171289	6.9706984	41.398666
¸ßË¹°×ÔëÉù´¦Àí (215).mp3	-19.698317	-13.053091	-11.845299	-28.456966	-10.4674635	-4.6585236	-15.465934	-12.026028	-8.077595	-12.926641	-6.7207117	-3.2682128	-20.685188	-3.1644082	1.7468809	1.5742137	0.23177224	-4.490052	2.0162437	5.317732	9.134085	10.971711	9.405331	11.288025	11.62468	13.966897	14.903965	-6.579069	-11.220619	-8.093056	-8.188571	-15.471305	-10.307606	-15.937422	-18.326284	-17.090965	-19.076744	-18.970192	-13.798981	-17.668222	-21.106712	-14.739347	-14.464798	-24.08139	-23.504528	-14.228271	-18.498756	-18.334282	-20.220678
¸ßË¹°×ÔëÉù´¦Àí (216).mp3	-29.444565	-19.960526	-15.090891	-29.720741	-25.12082	-36.365612	-38.91466	-40.216583	-41.701874	-23.557007	-25.004696	-43.679543	-42.879578	-32.598343	-25.59125	-46.230476	-32.209595	-22.90385	-28.631407	-30.264828	-34.499546	-29.989258	-39.047142	-51.428474	-22.607521	-30.64413	-34.672394	-25.323744	-25.036476	-25.502365	-18.68894	-25.284199	-33.434982	-22.751757	-14.093461	-18.761696	-22.881725	-19.650995	-19.573359	-24.178856	-17.661448	-31.911669	-14.398554	-12.505175	-12.52153	-20.250408	-16.98198	-21.831177	5.456068
¸ßË¹°×ÔëÉù´¦Àí (217).mp3	16.304794	20.55486	33.352043	31.086607	36.74907	40.634087	23.319412	29.97866	24.764355	31.174559	34.778057	30.417799	24.23735	29.076363	22.095135	30.280354	29.286888	24.897362	38.31191	35.42939	37.22744	19.438334	25.796272	32.98584	24.235748	33.911564	43.92153	22.40648	33.51593	32.684887	30.969023	30.401157	34.74427	30.232798	29.782898	29.460667	14.476389	22.124979	26.8796	29.789658	33.839844	26.926727	18.967976	31.015377	31.229996	31.796577	29.82101	26.133173	46.752354
¸ßË¹°×ÔëÉù´¦Àí (218).mp3	15.7690115	18.200659	20.356333	20.920485	20.359333	19.673664	17.99158	23.006641	29.337578	0.26967475	1.1282852	3.9559755	14.293449	15.31593	18.18835	31.738754	29.666794	36.84932	11.141937	18.148602	23.565239	15.642696	16.623339	15.582294	18.117039	24.269634	24.221636	1.797355	-1.5853072	-9.234592	6.784748	4.906745	0.4581048	-10.311154	-5.00579	-0.49091756	7.83393	5.203223	9.339787	7.953063	8.721468	17.941153	12.802209	11.807613	13.533962	-0.9150025	-0.35793564	-6.3435073	0.34566855
¸ßË¹°×ÔëÉù´¦Àí (219).mp3	5.1369	10.674557	8.440847	15.160187	19.092634	20.428497	26.79496	30.841206	29.754807	30.21836	26.077427	20.340042	19.409138	22.175495	19.335115	16.206419	12.14517	9.507513	11.360888	14.055328	15.578655	27.817135	40.624725	33.19723	15.713085	19.411888	18.611958	11.514935	6.7566547	7.3385863	15.404898	17.66637	13.434088	9.950748	12.203545	12.8435	25.83223	30.945538	29.251068	18.34594	22.194054	13.743052	0.5150693	7.3912325	9.789249	8.118026	15.802053	18.484894	17.308174
¸ßË¹°×ÔëÉù´¦Àí (220).mp3	28.371628	35.538033	27.520094	21.923811	24.659584	18.635427	16.37091	28.594416	33.45454	20.158085	32.57776	35.47287	24.868492	36.12306	32.559196	16.128971	17.25344	18.37084	28.045792	30.261433	23.829819	7.814551	11.596571	15.566189	20.21024	16.860893	2.9533186	25.840847	21.84943	14.046369	13.3075695	20.268936	28.799128	11.895313	18.35804	20.555515	14.373377	29.151192	27.58392	16.702633	27.024822	45.463642	20.312164	32.16237	33.58688	23.018454	34.84097	32.51271	24.000877
¸ßË¹°×ÔëÉù´¦Àí (221).mp3	46.084496	57.554466	60.265945	44.61811	53.97129	45.242546	50.323807	55.601997	50.15327	43.555206	52.433678	52.406067	26.425121	29.38793	11.7073	36.262184	48.163208	57.266823	27.534023	35.52614	28.889297	48.22052	57.421978	46.729576	37.62681	42.00889	29.6535	59.447685	61.51673	61.69799	27.509045	42.52073	43.086227	37.631966	43.471085	51.637856	61.05416	59.26037	49.96044	53.67663	56.45501	45.214684	58.267277	66.12538	65.05464	30.536423	32.266823	27.599852	58.541298
¸ßË¹°×ÔëÉù´¦Àí (222).mp3	1.7472029	4.1762757	13.1947	17.71069	13.346717	18.44182	-6.249039	1.4538802	-1.2028846	7.7690315	8.288181	9.125954	0.25376722	-2.3496099	-4.062747	6.470536	7.0576744	1.435502	12.641529	10.253936	9.948916	5.790578	5.5939856	-3.5822825	-7.387193	-1.9799081	-5.3995094	6.6850033	5.259017	2.315292	8.73082	4.5103555	-1.7400284	8.599899	6.4855757	-1.0835847	10.500959	11.3779545	10.505747	4.8392982	3.1246867	3.943974	7.6237307	2.8502471	1.6713544	6.7075863	10.999527	10.434753	-0.83180416
¸ßË¹°×ÔëÉù´¦Àí (223).mp3	-0.21931092	-0.86445826	-2.027645	-5.228856	-0.8681654	-4.7330465	-15.115489	-13.646572	-13.063409	-1.8367049	2.7501364	1.936543	7.036437	4.543852	2.2667456	4.0602784	8.1103735	4.1554413	-10.209541	-6.9936614	-10.809077	-11.64249	-6.805875	-5.513296	9.35958	8.265762	14.617652	0.6510105	2.7083173	9.665201	-2.2854106	-0.91845787	-4.0585732	0.5950673	-0.44278055	-2.2532444	-11.786677	-14.63128	-20.132982	7.712378	0.5381031	10.0678005	-4.402478	-7.0597425	-9.393365	2.9292064	0.30147135	-1.2346623	-5.3798704
¸ßË¹°×ÔëÉù´¦Àí (224).mp3	5.323106	3.1979547	7.471903	11.601224	11.700624	12.421518	8.749784	6.724018	12.567573	9.483762	8.530451	5.0985103	9.525808	3.2506914	1.8264804	22.966776	19.404686	18.1459	21.52605	14.633629	11.089407	17.344887	13.8715725	12.863062	1.9983774	-4.2846155	-1.9534619	1.4255822	3.7731051	12.691793	9.171757	6.928351	0.96696985	-15.6877985	-8.253082	7.142964	-3.2787466	-4.0028796	-3.4370255	-0.333206	2.7614217	14.864996	4.1364727	3.515759	9.03527	-10.355652	-7.306157	-9.443993	12.664525
¸ßË¹°×ÔëÉù´¦Àí (225).mp3	7.7437973	3.268956	-4.4094563	-5.849167	-6.337927	-6.1038218	-21.437252	-12.778467	-15.889917	-5.669617	-1.728447	-5.781382	-20.47779	-17.60894	-22.799656	-29.26798	-24.519012	-27.985657	-33.637962	-18.9929	-23.4631	-15.455068	-10.770181	-20.388844	-31.979767	-17.09598	-21.857624	-21.4359	-20.256935	-21.269054	-20.165977	-10.088121	-15.352074	-13.516397	-11.139619	-14.560011	-22.266144	-15.82089	-20.747517	-24.685667	-15.820739	-16.929583	-13.057852	-7.3302298	-7.3751135	-25.357616	-17.000778	-15.968408	-7.0642138
¸ßË¹°×ÔëÉù´¦Àí (226).mp3	7.1646066	12.634374	15.292882	4.4023495	7.7175508	-3.0539522	16.087465	14.357109	6.402511	-4.5105114	-7.1365633	-11.181343	-3.8072495	-3.3265293	-12.08922	-4.453254	0.48629212	0.3893283	5.7858734	6.5256805	4.4253116	13.965842	18.700235	24.494345	-13.994411	-6.852341	-13.701773	8.980932	20.599266	21.156958	35.79361	35.208496	26.14378	16.048225	18.136978	13.551058	13.044518	19.251236	20.29744	8.014675	10.402456	6.2553244	13.680447	23.391956	18.999237	13.175129	20.005531	26.584818	16.163986
¸ßË¹°×ÔëÉù´¦Àí (227).mp3	35.61943	22.769857	15.033575	16.775623	24.875381	26.18752	45.249504	45.50859	30.50605	33.34301	33.793915	24.97095	19.857006	20.354486	11.251539	18.95636	22.444813	14.609591	17.969616	24.985735	16.922096	8.152973	22.625544	18.768412	45.94904	47.237354	38.615852	32.005604	46.690514	39.888977	33.14057	38.270218	30.722185	14.251265	19.21904	6.7202425	36.82325	38.615795	32.51143	23.145386	31.316502	22.289936	8.466614	15.314291	12.18749	41.54219	37.500076	26.847172	18.538525
¸ßË¹°×ÔëÉù´¦Àí (228).mp3	-8.619449	-0.70290625	-2.8925207	-20.862146	-14.319876	-17.236242	27.553408	28.774887	24.896492	4.898418	7.0429335	10.710915	17.140583	16.188904	12.443491	53.978947	53.688007	53.787544	15.047989	19.192242	13.460909	13.233543	12.234848	3.9507031	20.978058	18.599728	20.53513	18.672867	25.546577	22.649067	8.457125	15.414709	13.78144	14.85781	7.4416537	5.135092	24.107248	33.189114	29.94733	37.126842	36.538616	28.690592	-8.442449	2.6783056	-1.2570534	12.964951	16.415817	16.655342	21.603542
¸ßË¹°×ÔëÉù´¦Àí (229).mp3	-8.678898	-12.522624	-16.222614	-25.709915	-23.097109	-30.343224	-8.230283	0.5823153	12.116434	-15.248396	-6.2739267	-3.2850814	-8.253961	-0.008136511	-3.2853765	-18.614092	-14.482767	-13.193808	-11.053608	-2.959568	-2.3910651	18.184837	11.911465	13.007094	9.525829	-0.092502	4.215415	-5.001605	-12.685381	-11.302458	-7.000698	-8.969548	-8.126405	-7.553041	-11.973169	-13.53462	-6.8359737	-4.5339317	-3.547168	-12.765034	-7.1982923	0.9347135	-12.0398445	-15.718464	-22.108936	-2.3320346	-4.958848	-9.283476	-1.0428954
¸ßË¹°×ÔëÉù´¦Àí (230).mp3	23.438747	33.96525	29.590082	8.401191	17.278595	22.745937	26.306452	27.038513	27.13565	21.605064	19.59298	15.294996	29.806522	29.761585	26.285126	27.865372	35.998676	33.79677	25.446018	22.084618	15.501069	24.713123	22.719955	20.380728	14.758068	23.668488	15.964792	18.163414	26.214918	31.73098	22.378927	27.027676	22.865868	4.1247115	9.3629055	-0.68572116	-1.1271843	-0.26696432	-5.8041487	-7.631572	-0.7666846	-6.2027483	-1.0318339	0.4988395	9.347408	0.2661391	9.060888	7.9416137	36.454556
¸ßË¹°×ÔëÉù´¦Àí (231).mp3	27.252226	39.10305	31.571938	16.143711	22.612213	10.843784	27.857157	12.034401	3.7044358	18.991787	21.371727	16.186028	2.2221265	14.421171	8.122776	-3.3618042	2.507122	4.14616	6.1132503	11.245613	11.834863	6.198406	3.3665047	-3.605459	-8.056718	3.8541908	12.048246	15.622086	13.8666	-0.34272435	7.295869	14.76478	7.9316196	12.665895	12.131943	4.7863	27.841656	42.109085	47.073048	-1.5745637	-4.002531	-1.9293644	8.828886	7.6591454	11.600557	52.23518	53.544334	42.926003	41.08141
¸ßË¹°×ÔëÉù´¦Àí (232).mp3	-29.785908	-27.15447	-28.15921	-30.006683	-32.992317	-25.255035	-7.003676	-22.99922	-21.619696	-30.622154	-35.37699	-41.037228	-27.901485	-33.799828	-18.14008	-8.329045	-7.697653	1.8596976	-14.592649	-24.83461	-27.483738	0.86153746	-22.337402	-42.965614	-9.019085	-7.231539	-8.867232	-37.531384	-37.791588	-43.33283	-62.100418	-68.232895	-49.981865	-19.198687	-28.640614	-27.96347	2.1537168	-6.996668	-13.268608	-14.08972	-18.746128	-16.533234	-14.444854	-27.798676	-39.96777	-22.801128	-33.545242	-40.230446	-24.05547
¸ßË¹°×ÔëÉù´¦Àí (233).mp3	36.12584	41.136864	40.198265	28.755653	27.241104	17.07371	36.24344	34.728184	25.336508	6.1085615	11.744027	7.6775656	-10.579014	-4.5710564	-3.9100208	-1.8576499	-0.4459691	-11.566934	16.82251	23.074448	16.535515	2.5740602	8.686746	6.253494	-8.082077	6.1370354	8.780676	15.8579235	11.97973	0.7941322	-0.044713274	5.664692	0.17884636	24.586044	29.69751	18.83254	7.612067	15.774825	9.93201	24.413794	30.420124	33.594257	10.868248	1.865621	1.3006153	9.504759	15.979528	15.207481	12.515903
¸ßË¹°×ÔëÉù´¦Àí (234).mp3	51.998856	51.66491	34.76284	32.677994	28.805206	18.498337	28.51083	31.40651	31.62846	34.165867	30.993229	25.931757	32.947777	34.9599	21.571306	30.70254	38.74955	29.77615	47.443405	57.957146	64.58512	23.63876	36.919617	31.804544	13.682354	10.989214	-0.68955547	27.881374	34.713253	45.89811	28.947178	34.58589	29.66484	22.28495	34.896774	62.48343	30.846716	39.836365	46.85795	32.829674	33.092926	24.179626	23.970114	28.418293	20.18941	21.635544	26.738026	23.776049	20.991623
¸ßË¹°×ÔëÉù´¦Àí (235).mp3	-3.767971	-3.835672	-2.1350393	-6.1673055	-18.049278	-15.833496	2.764898	0.55516374	1.4376689	11.888824	14.559843	14.954956	37.72918	42.1441	39.21853	11.771687	15.736425	15.873027	-3.5805311	-3.0828617	-13.062753	5.7851715	5.577893	-2.8400073	22.43596	13.687933	11.468729	15.000356	18.461292	12.969003	1.8494377	6.1306434	6.9046288	8.553404	7.6877403	5.758341	2.6180267	4.9503355	6.16608	10.704235	2.5152326	-3.1748776	0.38390863	4.8518853	11.264936	40.588264	47.04367	49.571327	9.818178
¸ßË¹°×ÔëÉù´¦Àí (236).mp3	-29.24057	-20.369532	-24.517887	-25.829876	-18.149704	-21.039017	-15.575922	-20.773708	-23.441397	-6.727684	-18.562767	-28.107487	9.273596	20.701786	19.221146	18.57677	17.51689	14.686079	19.985176	30.578888	39.00747	4.560482	-1.5577881	-13.057393	2.139688	2.2161655	-5.3773723	3.5395658	7.8890533	5.329979	3.7934656	8.8445835	10.131542	-12.686796	-8.421249	-11.486876	14.705957	19.478539	17.919792	13.415112	17.800037	14.587001	16.240196	13.082045	14.395858	-13.655791	-13.888657	-8.559974	-4.2689476
¸ßË¹°×ÔëÉù´¦Àí (237).mp3	13.783098	14.27972	0.77696604	-5.7709217	-5.689273	-5.102665	15.420459	20.0429	15.665417	19.766907	16.164259	18.57763	17.67885	20.788712	18.530457	-23.761032	-14.055708	-13.754	16.649755	26.064035	30.412975	64.13489	56.86773	47.55639	23.718578	21.643555	22.800072	8.998594	15.469472	20.64025	10.420887	6.7687044	2.3250346	7.3806677	11.839388	17.307865	-5.3508167	2.817292	0.64696944	2.1710248	5.3878083	14.786787	19.939342	16.257277	7.9586697	37.332428	33.134857	33.033695	-11.969507
¸ßË¹°×ÔëÉù´¦Àí (238).mp3	-6.4434395	0.71606106	3.7826562	-11.947807	-0.12232819	13.521567	-16.862247	-17.90701	-14.395872	2.0068526	-7.7491875	-15.933775	-7.4947853	-11.218225	-7.281866	-14.09086	-6.675439	2.280871	-8.34994	-16.308985	-7.151553	1.3897119	1.6692402	-1.2102283	7.1592712	1.2661823	-3.5370271	-14.135763	-8.504276	2.6454806	-12.299841	-12.162918	0.023518503	3.0696912	11.971344	14.379929	2.6256561	2.576927	-0.35897392	-22.58921	-12.014626	-7.9599366	0.6701606	7.612413	4.761938	-2.478847	-5.626674	-23.182476	-11.201201
¸ßË¹°×ÔëÉù´¦Àí (239).mp3	20.535206	22.069542	23.52737	26.874573	24.765715	21.142216	22.623497	27.563793	30.813028	22.10517	21.552013	16.232706	17.738426	19.953705	14.960409	14.811888	20.071884	19.787548	23.445242	19.263218	16.12586	10.360939	8.951784	3.061596	11.043734	11.958124	11.069622	16.492432	32.130314	36.68799	24.376438	18.63747	22.77575	11.695862	7.6098394	-1.1404579	19.139502	20.781141	20.054565	29.576607	26.985172	27.66254	16.269201	24.66613	26.714043	29.751308	33.938534	25.96561	41.990875
¸ßË¹°×ÔëÉù´¦Àí (240).mp3	34.775494	52.24267	53.717037	21.250477	23.689116	21.860771	11.634773	19.05103	18.24245	42.03047	45.506943	38.966377	42.022232	33.611855	25.148499	45.939865	36.919582	27.33237	49.403755	58.672356	60.060574	38.65604	42.810127	43.812904	18.17751	22.16829	19.4637	33.3279	37.964207	38.35911	5.6252985	4.9595203	10.523023	9.069681	8.365288	8.275858	38.97107	37.747597	33.24744	21.992317	26.541348	26.132866	30.14625	28.312881	30.226555	39.85096	36.464256	27.57361	52.203896
¸ßË¹°×ÔëÉù´¦Àí (241).mp3	-8.77661	-1.5339912	-3.191501	-4.7344522	-9.629494	-19.182446	-14.732781	-4.8514123	1.4139993	-12.370093	-14.708738	-15.654431	7.148452	15.9589	18.429169	2.8957925	0.9237052	1.3063588	-15.5411625	-10.454119	-4.051139	7.197817	7.379737	8.447975	12.345722	9.986809	10.4319725	-2.9807816	-1.981312	0.5393357	19.340874	23.492193	30.081165	-20.038546	-15.528967	-9.704945	-22.969799	-19.756569	-26.852333	-10.46033	-3.8394897	7.8397512	4.2115755	-1.2505088	-8.958731	-6.884428	-13.130603	-12.648391	-16.009932
¸ßË¹°×ÔëÉù´¦Àí (242).mp3	24.56247	31.39608	37.18302	15.072327	20.153252	23.361706	20.95316	26.61809	22.518385	26.888641	27.539536	23.243025	28.344364	28.24042	26.735449	25.5768	30.629467	33.335846	30.414577	32.401176	25.822075	35.63189	39.595604	33.50385	-0.6765333	16.279629	18.452616	17.440514	26.329208	22.162155	8.484902	7.4190817	6.6904283	6.5664787	10.393668	8.0418215	15.308582	22.564434	25.130247	3.1285641	21.141327	26.498413	18.01849	21.55706	25.127754	23.500443	21.417273	12.405294	16.1204
¸ßË¹°×ÔëÉù´¦Àí (243).mp3	23.476133	23.801529	26.715828	10.709934	11.37183	10.482891	19.450779	11.233067	6.946702	6.244837	4.754885	2.4230447	0.06261766	3.0408053	-5.626051	3.1783006	8.141117	7.665353	0.43246487	9.065952	2.3330731	18.131521	20.90881	18.089521	27.042572	27.286583	23.77401	-2.6849842	-0.010150015	-1.3605589	-8.116518	-1.5026366	-1.7183827	3.0954647	12.748486	11.345925	4.7451897	8.269089	4.982869	14.128635	16.706322	12.227703	13.891849	20.795425	19.068329	4.7289414	6.4401793	6.857466	4.2071943
¸ßË¹°×ÔëÉù´¦Àí (244).mp3	22.726944	22.724087	24.506245	16.13101	42.011116	39.452663	37.566208	29.408604	18.973282	27.726917	26.423105	30.7153	41.622627	42.75621	43.264767	54.72374	62.090393	57.13542	17.80418	23.27341	18.54729	6.4866276	5.179083	-2.6652184	24.164925	20.357452	17.827599	47.781555	48.545174	41.6214	81.67746	81.96309	77.07807	23.894264	14.952718	11.552997	20.775143	16.452795	4.1124473	48.381065	39.856907	29.928825	7.2302117	11.111469	9.262289	80.4323	68.507286	48.87891	14.387735
¸ßË¹°×ÔëÉù´¦Àí (245).mp3	58.67489	58.67991	54.643906	25.3889	32.841274	29.490606	44.380028	44.83213	38.45881	21.750671	28.585598	31.830097	30.050877	38.364315	43.51454	22.646385	27.800858	26.016659	27.332897	28.857664	18.842949	21.194405	22.522068	14.0698185	19.842594	30.259907	23.452374	35.887566	37.789894	28.918015	28.796097	35.460236	34.088753	28.49171	41.189804	42.206688	28.47452	27.458668	23.695118	24.960552	22.353312	23.148392	15.8979025	25.175316	21.97293	13.867672	19.357182	27.64289	41.480797
¸ßË¹°×ÔëÉù´¦Àí (246).mp3	36.38922	33.029366	29.545246	10.021668	15.252405	13.549528	24.93737	25.57401	22.463358	2.4936314	10.311391	-3.8172889	0.06980097	6.6385956	4.9593396	19.116405	24.409828	24.390446	25.70076	34.070732	43.84835	21.870712	18.719051	17.972279	43.78882	42.1687	32.92592	4.2116966	21.360493	19.028225	4.422644	7.6398897	3.365335	26.059814	35.1287	42.62879	-10.416431	-9.243037	-11.749563	17.544064	16.519234	14.829712	17.846043	14.817812	11.419781	20.673115	16.79867	16.173428	4.9230638
¸ßË¹°×ÔëÉù´¦Àí (247).mp3	25.72725	25.441101	26.180565	23.17369	37.383797	36.92749	28.372036	23.321873	25.495434	36.589775	36.473694	36.37098	45.54641	38.56173	27.294804	29.002857	36.46959	35.009872	49.429924	49.332333	49.106102	31.881866	44.66906	49.153194	14.940256	30.52718	33.26991	17.243103	26.58905	24.68332	16.704763	16.41001	7.5140266	18.301147	18.542782	19.418488	26.619356	23.47867	14.93534	19.818596	22.134245	23.572304	12.643652	19.584917	13.489933	22.502861	16.302698	9.856693	19.372326
¸ßË¹°×ÔëÉù´¦Àí (248).mp3	-22.453335	-17.913883	-12.1556835	-0.91961336	-1.2662711	-8.701592	-8.661828	-8.428888	-12.968384	-12.122381	-16.7007	-11.950016	-3.922408	-3.05226	-4.4032054	13.239012	13.660825	13.451309	-2.405993	6.3431273	2.3700023	-18.853096	-23.38563	-17.183956	-3.063675	-6.9681883	-11.00252	9.80155	9.084049	10.118248	-11.619398	-7.451603	-5.5183744	-1.3527386	-0.52439064	11.243563	-17.308867	-17.8951	-13.962567	-0.7251875	1.2804496	10.881212	2.8876743	3.7846084	3.7287035	-14.874559	-17.28194	-12.0634	-11.350419
¸ßË¹°×ÔëÉù´¦Àí (249).mp3	-3.187811	-10.433447	-6.422746	-20.175507	-16.070723	-14.545025	-17.690517	-18.329735	-17.294369	-20.277445	-12.658624	-13.306888	-6.249729	-5.8985167	-8.248339	-14.095905	-7.4979353	-6.0856576	-20.080643	-21.658756	-23.17024	-14.62785	-17.090652	-13.8771	-13.709734	-18.373466	-22.883686	-14.345837	-19.967854	-42.479893	-12.377223	-17.360703	-23.898155	-26.955738	-25.377087	-20.733105	-20.941578	-25.31157	-18.711388	-10.652557	-20.94988	-14.717798	-23.101553	-22.123913	-24.999569	-10.255263	-9.17445	-12.12957	-3.9978752
¸ßË¹°×ÔëÉù´¦Àí (250).mp3	-31.815956	-17.406332	-5.1361613	-30.191101	-53.26741	-47.685287	-33.23034	-26.15538	-15.596636	-37.416252	-39.756096	-44.125824	-17.63028	-17.333902	0.3800073	25.484537	30.664358	30.031746	-4.152564	-7.1819506	-10.373419	-7.8952675	-3.8821256	-6.421707	12.637342	17.406563	22.53635	-28.25551	-21.69351	-2.476532	-36.887527	-32.90763	-25.246452	-21.859592	-20.905535	-23.9036	4.703367	11.124422	9.57251	19.510546	26.61111	25.465748	-2.053204	-11.013872	-11.637207	-27.592426	-34.041206	-24.964142	-25.952011
¸ßË¹°×ÔëÉù´¦Àí (251).mp3	21.177532	25.504871	26.302078	32.76962	28.354353	13.494436	30.234085	31.553108	29.105995	28.42474	41.371376	45.636345	39.32501	42.414726	42.70971	32.057285	29.448421	31.52658	25.452576	26.23916	24.008389	20.626963	21.10741	20.070477	12.503223	19.846088	17.84503	12.727812	16.067024	16.838524	34.003387	36.33526	38.240303	14.78141	19.31826	17.609488	27.063633	26.862667	29.2824	16.385578	19.517776	19.408	38.01033	35.684822	27.872852	8.568649	13.841807	18.200226	13.894652
¸ßË¹°×ÔëÉù´¦Àí (252).mp3	-2.4980652	-5.656167	-11.04242	27.316597	35.90152	48.171227	10.495567	16.889893	27.163586	2.011047	8.998391	18.214817	0.7682321	-5.4489903	-2.2429504	34.22969	39.303196	27.229067	31.932003	29.06186	21.845291	-12.7322235	-14.867132	-10.742943	39.95703	26.778625	16.063843	9.806893	8.655409	13.719519	-4.3630657	-8.188559	-6.793421	33.256897	34.512344	32.085266	9.312204	6.9624968	7.289594	16.1978	17.475983	19.823994	-13.876318	-11.056729	-12.10671	14.423851	9.494524	13.076681	14.058027
¸ßË¹°×ÔëÉù´¦Àí (253).mp3	44.33453	50.12492	46.7855	49.419655	62.337334	66.8051	32.548084	35.800484	32.251793	38.703346	42.57997	42.084507	36.281036	34.68927	27.92913	20.5923	21.524658	21.304539	20.707794	21.088587	19.233904	28.005594	27.178967	24.691494	22.036442	18.558586	15.580605	36.86817	43.06125	37.8264	7.0304995	19.58531	17.809572	17.897001	27.775806	22.121214	32.09661	29.686346	25.26581	32.12362	38.814034	32.25357	42.78627	41.967293	33.085045	20.427265	29.313267	37.410736	32.314796
¸ßË¹°×ÔëÉù´¦Àí (254).mp3	-4.1071386	1.9313741	-6.1819286	3.194642	0.9605688	2.499756	9.915412	1.8003113	2.987064	7.38321	-0.33747476	-7.845914	7.3308506	14.358333	17.60328	-4.6804442	2.2029815	-1.2245909	-10.982791	-3.251807	-2.632341	-0.3558363	3.6889539	8.499588	0.64873546	0.6589743	4.1495123	3.6181583	6.934555	5.28329	-16.021345	-10.467352	-12.720339	-7.8620734	-3.884911	-3.1566985	4.9841976	9.427929	2.2213588	9.597502	4.556976	-2.0146277	1.0449433	2.2761385	-2.4265108	-0.9166176	-4.5185184	-3.6990752	13.303133
¸ßË¹°×ÔëÉù´¦Àí (255).mp3	16.192982	19.407658	18.412148	28.232582	33.507236	36.656597	25.860432	33.289375	31.960611	34.41414	36.138878	23.188389	17.620596	25.053326	19.613857	51.8745	45.791042	32.60364	31.873674	33.40511	25.532251	40.046272	40.633873	39.560013	34.436546	25.221813	22.48397	30.101133	34.232315	35.371822	31.395561	28.935146	18.008099	13.753845	12.355555	0.9142951	31.107594	47.08156	51.571915	28.605219	29.581348	33.51922	21.915154	30.87369	38.08692	47.538292	53.827873	46.492966	24.106522
¸ßË¹°×ÔëÉù´¦Àí (256).mp3	-13.549833	-11.756683	-11.23384	5.9324136	-1.9239013	-9.615646	8.09779	1.3101776	1.9653192	12.554199	10.60928	6.167324	-2.58158	-1.4593847	-1.6442298	8.756245	5.5234685	8.932948	-7.672432	0.90829825	-2.3635497	-13.017342	-9.167255	-11.119345	-4.292606	-4.2586555	-0.30559778	10.674952	9.351311	8.96137	-19.534779	-20.884308	-23.84478	7.512183	3.0547395	5.6879454	10.234861	0.35682333	-5.848075	-8.909406	-5.097752	-9.119852	-17.79271	-18.501705	-17.879358	-5.824687	-3.4539888	-0.26918992	0.0462507
¸ßË¹°×ÔëÉù´¦Àí (257).mp3	6.9734526	12.940283	13.877467	6.5586643	16.560492	11.998061	22.621813	22.154167	13.761129	13.423616	21.02462	24.13807	19.833296	25.8667	21.638742	23.871672	30.459534	26.172771	23.339045	23.525843	30.549927	7.5602236	8.1841345	10.559143	8.667988	12.668791	14.54257	18.40316	21.129833	14.179929	22.736301	18.607634	15.043869	22.954182	22.102753	16.794716	4.326405	10.88574	7.219988	23.70582	20.29498	18.756031	8.618399	9.197826	12.870321	-5.935091	1.6442761	2.4328032	1.5585378
¸ßË¹°×ÔëÉù´¦Àí (258).mp3	8.242438	10.581247	8.154355	17.81134	17.931726	11.503469	9.309019	13.747034	22.576405	-2.9995642	13.818071	21.44654	-1.2990031	1.7711532	-5.4534273	17.110836	11.679594	2.278031	22.003744	20.737629	18.090466	18.114353	20.645384	24.538105	31.662119	41.45204	44.277668	11.007256	17.085297	15.609124	1.6633633	10.615419	10.016079	14.652557	16.073183	14.046167	10.20682	8.441431	7.3536496	-6.313362	0.084846854	-0.9188278	-10.856911	-3.0911005	-3.6609135	1.820971	3.7679622	-2.9880688	11.749985
¸ßË¹°×ÔëÉù´¦Àí (259).mp3	6.059972	14.231784	14.056364	10.089497	11.618618	14.207688	20.08258	22.555523	24.490583	35.207954	41.620514	44.401543	6.9413414	11.538067	18.97811	36.03401	33.793312	15.495191	21.39088	22.569798	25.05068	33.26703	44.797073	33.207405	28.091522	41.27324	42.33119	23.228632	20.123835	12.922377	14.683527	10.905088	4.931999	26.26224	24.075573	23.018824	10.270341	31.559433	36.284706	31.198895	41.780426	43.23465	41.644814	49.734276	52.246407	31.460007	31.636719	30.620037	25.675644
¸ßË¹°×ÔëÉù´¦Àí (260).mp3	-8.795235	-22.78254	-20.961864	-22.686577	-13.994191	-21.955875	-11.992735	-16.555923	-14.134403	-27.083149	-25.044792	-29.370567	0.5632137	3.1399195	-5.1949553	-2.2964678	1.4250263	0.585621	-16.864384	-18.90524	-14.773315	-8.306695	-3.4825695	-2.7145414	-0.43372506	-0.49321824	3.277514	6.610053	8.59656	-1.0340046	-11.935806	-14.439734	-2.116024	4.5144606	-0.36145806	7.375205	-32.204327	-31.07832	-23.968029	-10.893134	-12.219541	-17.282358	0.807834	-3.5550683	6.3094893	-6.6925607	-10.32448	-9.987785	9.002476
¸ßË¹°×ÔëÉù´¦Àí (261).mp3	36.01929	32.640163	24.955004	22.201591	25.014248	22.949244	28.572193	34.46219	32.987022	36.459274	38.540764	41.193024	12.584916	21.275932	29.964432	23.189491	30.808294	28.927883	10.723705	14.387531	10.230792	8.834178	20.64806	21.693226	0.138017	9.577362	8.773549	25.211288	27.06007	24.926071	10.069506	13.819725	15.719023	31.963673	42.529007	38.845173	18.090668	23.41509	22.162514	28.154274	35.526543	36.172165	23.659378	33.4667	37.37567	40.26969	47.81356	51.789585	20.769453
¸ßË¹°×ÔëÉù´¦Àí (262).mp3	9.077307	9.005951	17.710613	17.711308	15.271674	16.922167	9.275375	41.71894	41.076336	6.152039	11.801487	8.502241	22.075579	19.98563	20.85514	14.045689	9.08985	0.8106284	23.25021	24.039371	21.512058	20.335655	27.237091	29.44461	23.833344	30.382992	31.381638	9.370818	14.89266	15.167382	13.197517	19.992847	20.308773	20.541344	20.859764	17.74607	22.209167	18.612228	17.137173	30.317707	28.54691	22.362206	63.586914	61.830345	48.1153	13.638269	23.431843	21.471165	19.843037
¸ßË¹°×ÔëÉù´¦Àí (263).mp3	5.693719	10.989195	11.872789	23.12245	31.820671	26.359657	23.129192	33.262684	41.80474	26.858036	30.615276	29.488022	99.47754	113.08736	104.62798	20.983688	22.984665	20.201473	24.121784	24.378078	26.676884	25.562653	21.346703	14.35778	21.524712	21.291998	16.571154	32.550182	36.51422	27.920612	24.343948	26.28091	24.087963	15.643029	22.859848	26.408499	15.112414	17.127283	11.545965	23.39058	23.8276	19.643997	14.980415	15.46705	15.7323	21.965763	29.92478	29.653069	30.08114
¸ßË¹°×ÔëÉù´¦Àí (264).mp3	35.815422	35.4181	34.469803	30.690807	36.510498	27.50311	33.608585	29.126017	16.843765	32.879227	32.71739	25.827394	29.99514	29.687958	26.224073	23.006826	27.284122	27.279556	24.591711	25.666275	26.761658	27.254513	27.793911	22.584015	24.398977	28.720013	25.543835	28.575594	31.650135	26.6874	20.671951	28.03421	30.329128	25.025557	29.147766	20.615976	23.281363	26.325962	28.673916	24.649483	26.04113	26.291721	25.421667	22.646168	14.428312	49.65999	38.974144	25.225082	37.85634
¸ßË¹°×ÔëÉù´¦Àí (265).mp3	50.153515	51.17775	48.084812	33.272358	42.936943	36.24034	35.830635	32.78227	29.51154	22.777264	25.802782	18.174519	43.760117	41.049225	36.817665	46.49231	43.5431	40.445625	40.46535	35.01453	23.49172	7.6327953	12.467077	3.9282432	44.672092	37.93474	29.481152	-9.559496	2.5909898	3.6308875	30.40039	29.076326	28.782707	50.93805	52.675995	53.24199	20.281929	26.342089	15.19046	36.950844	38.59575	32.178955	45.079224	47.08998	35.341225	27.638098	26.29103	20.938602	28.892094
¸ßË¹°×ÔëÉù´¦Àí (266).mp3	41.741684	39.509247	34.838676	53.5166	58.939228	37.061424	-0.52098584	1.0436554	-7.5793786	17.976864	25.427347	26.904366	24.313084	23.821949	38.099243	-17.472313	-5.3391237	-4.2022066	-4.9837565	-2.0478885	1.7774	25.48162	27.080193	19.650558	17.454407	28.738441	29.13713	3.3529892	4.513833	-1.9924841	34.32995	35.134724	31.51651	11.131153	23.998367	23.38332	33.435005	27.641983	20.089012	26.087406	33.841393	32.716408	29.34673	46.265984	44.93548	25.213888	30.24656	29.856396	43.11469
¸ßË¹°×ÔëÉù´¦Àí (267).mp3	19.988571	28.020164	24.38554	61.170868	68.57222	61.985897	31.467537	40.26523	36.318153	35.945232	45.86582	44.76333	58.958298	60.43657	61.721687	25.95224	31.266985	28.652262	26.167315	30.855644	21.950563	57.68602	58.575077	44.90433	41.441223	43.459724	37.34307	57.117508	50.702927	36.06981	40.544327	41.82431	28.081917	12.782639	12.996998	5.6776333	56.285843	49.238304	37.782677	35.939636	40.257618	39.18078	42.316	48.395393	51.655746	25.726612	28.587421	30.972195	12.682459
¸ßË¹°×ÔëÉù´¦Àí (268).mp3	26.444328	23.668333	23.392738	30.2674	28.85976	28.207443	23.806824	28.843538	20.57802	32.39524	33.559593	30.084028	23.079037	22.077944	15.176554	13.996409	18.005058	15.773357	13.35148	18.25624	20.422215	27.77602	30.4114	20.712551	22.692942	20.064293	19.726498	19.492691	23.800558	23.17614	13.566226	21.88184	19.911842	29.852894	24.060173	21.682339	-4.295778	9.471468	11.390339	12.329639	16.089867	12.675453	13.128426	20.88101	24.305454	13.963167	21.876892	33.826405	5.7683525
¸ßË¹°×ÔëÉù´¦Àí (269).mp3	4.92761	9.483599	8.675673	1.6298223	-0.3851002	0.13080561	-1.0940651	8.175809	8.29324	2.7927732	11.701942	14.189366	-6.140769	-0.20625001	-7.7298098	16.676521	22.68137	18.972687	18.357437	23.4865	22.749336	23.657629	31.214928	34.37487	17.300892	22.157356	17.753962	26.595251	31.734251	35.160744	16.44907	22.629025	14.471006	-4.911434	-0.33204246	-7.9908166	20.640213	15.573154	9.062173	-11.376543	-2.799941	-8.0245905	-0.73652565	3.8675642	2.4109454	11.443928	10.510506	12.893766	13.161776
¸ßË¹°×ÔëÉù´¦Àí (270).mp3	10.722712	10.12113	11.113836	-0.07690464	-4.0081434	-4.994071	21.181795	23.617111	15.966009	0.14107656	9.632592	10.276684	16.183374	11.915532	1.9284077	3.1218393	15.041828	19.396658	2.2781067	-0.8273791	1.0488693	-2.5749457	0.43816048	0.964865	8.027649	15.302486	14.15411	-6.070488	-10.491032	-17.418072	14.144365	5.2179403	0.13681328	15.818981	15.5330715	15.046767	4.0879116	7.5841904	7.706937	10.355866	12.407598	7.7258625	19.910732	25.283937	24.17334	12.51991	17.15174	15.762529	3.44837
¸ßË¹°×ÔëÉù´¦Àí (271).mp3	-14.437623	-20.006542	-20.718288	-18.734718	-12.247459	-14.79476	-12.185557	-9.970755	-6.444357	-5.1869736	-11.372784	-6.236146	5.0378637	-6.657652	-7.888134	-12.957972	-16.372156	-12.34231	-18.959826	-18.716137	-20.404121	-12.34539	-11.289928	-6.8062754	-10.977194	-12.860335	-1.3664021	-12.114317	-16.292423	-2.9073355	13.618128	5.6839466	4.2474995	-8.462791	-11.162838	-1.1678514	-7.7454615	-4.307499	2.4397798	-0.069343686	3.0553284	-3.584232	-18.317825	-15.900837	-18.551117	4.899397	2.0105479	1.8798497	1.3486204
¸ßË¹°×ÔëÉù´¦Àí (272).mp3	4.4042726	-1.4714525	-7.029129	-11.012526	-4.7564487	-9.38916	9.9132395	8.235174	4.01186	2.6426978	7.1096516	-1.0454708	14.635786	14.66144	11.13341	-1.7835537	3.916675	2.100538	24.588299	16.62	14.429592	15.005211	15.450508	11.304632	9.550567	19.284645	18.788773	1.3035296	1.1572564	-9.391579	3.806135	7.1044445	6.846995	9.824643	22.193789	20.792288	12.373423	15.380539	13.057402	-2.2331939	2.3871455	-4.444376	22.180931	22.432846	19.09777	16.896072	14.369292	-4.0116606	9.875411
¸ßË¹°×ÔëÉù´¦Àí (273).mp3	34.644157	39.92839	28.772251	45.159332	54.620773	55.803703	32.583538	43.423737	40.134796	40.73044	43.146084	32.66992	23.910645	24.83312	24.280323	12.387644	14.694185	15.120973	19.75203	25.999575	28.881926	18.682333	21.638418	19.139044	39.005672	55.712074	60.708607	16.352102	16.867907	17.95189	24.21727	28.81672	26.647259	29.02784	33.6939	30.141966	15.4386	23.530315	25.00914	42.399773	51.775993	54.08252	10.61741	15.21552	20.701984	43.708553	41.512802	32.396545	22.453655
¸ßË¹°×ÔëÉù´¦Àí (274).mp3	7.3991675	16.113087	17.653645	25.464918	25.608784	25.270906	20.066822	18.959621	16.095951	13.687374	14.647719	17.81969	21.657959	28.524693	33.52689	32.87804	35.293037	30.496765	43.969208	50.824955	55.8181	37.202118	53.625847	64.77322	22.974442	26.19093	23.129827	9.15699	16.018597	20.184559	23.836277	29.586582	24.149113	26.145836	21.872581	10.276558	21.10889	32.013916	32.55876	17.603897	20.18051	12.740456	27.968016	30.834225	26.479523	26.390232	34.518852	30.869587	59.55247
¸ßË¹°×ÔëÉù´¦Àí (275).mp3	34.70176	32.247494	21.317986	6.4007015	12.414541	7.5129642	76.21453	71.77002	57.486847	36.709373	38.29464	30.98449	48.878807	48.21181	34.18226	30.314358	42.501602	43.62133	39.307068	44.36857	40.691124	38.521477	38.912865	36.080315	71.91073	88.01596	79.34921	37.28008	35.004993	26.045223	39.188393	44.347626	30.18948	50.310738	52.770943	37.00235	40.88386	47.98162	38.59809	18.53593	30.250238	33.683167	35.136673	43.463364	42.565414	56.722683	61.86429	57.830025	33.38353
¸ßË¹°×ÔëÉù´¦Àí (276).mp3	9.072744	12.20074	11.922295	34.840935	41.889534	31.18528	20.722584	24.988813	28.930622	24.348095	34.55389	29.362686	10.976807	10.2709055	7.343046	-2.4254107	5.4608507	6.236825	3.996189	5.8183174	4.4338036	2.7607698	12.782665	0.84156513	9.595629	16.573128	14.263308	29.013523	29.718336	30.405575	26.768337	28.041164	21.268744	31.00741	37.40414	41.910385	32.573524	35.318672	25.585587	25.0842	35.741085	37.14789	32.367714	26.022266	21.171394	24.825968	35.164505	38.87358	-1.783682
¸ßË¹°×ÔëÉù´¦Àí (277).mp3	8.821553	8.271738	7.548681	25.20951	23.825363	14.703662	5.4511104	8.656376	6.4733458	29.152521	28.132256	19.764523	4.6590757	15.423017	19.29478	38.181442	36.08551	35.368526	21.548363	34.9657	37.709267	11.42602	29.806309	31.867142	-7.031496	1.9664608	4.42807	-10.906105	-9.307999	-17.213373	-24.970444	-20.227783	-23.45076	2.5996459	5.8711724	7.0294437	-1.4761032	-6.1951714	-4.788146	41.6269	59.87513	63.172455	2.898889	4.219665	2.3199105	8.073767	4.9159737	3.2068808	16.993792
¸ßË¹°×ÔëÉù´¦Àí (278).mp3	19.80981	25.83958	29.111977	32.712673	35.96243	35.352745	25.16328	27.448627	26.22253	13.459366	17.264124	27.960848	37.746746	38.408203	37.014355	29.911911	34.155148	29.119228	56.95484	69.849945	76.24061	46.110424	48.962414	47.64131	24.877388	30.744932	44.764236	51.731907	55.721184	43.586823	23.235107	28.207512	26.032848	34.31181	41.84842	32.115948	27.005981	30.007198	23.305813	23.010902	26.632229	27.842052	32.78006	30.689491	29.120811	32.583252	41.89762	46.979782	50.940674
¸ßË¹°×ÔëÉù´¦Àí (279).mp3	47.994698	49.092056	43.348633	10.494839	15.587116	15.415438	38.293182	41.46522	37.880486	13.566494	16.672924	10.662213	28.004631	30.217709	20.786804	34.79331	36.021328	37.086937	-14.211378	-5.735942	1.3201647	25.707142	34.499676	35.079975	42.960922	48.26956	44.90497	37.47919	45.410557	42.124504	56.959297	49.531273	43.336155	31.651184	39.070183	30.957226	59.60603	60.882156	56.664497	52.95392	48.599342	42.03489	50.862625	48.868073	33.434177	34.85675	46.05523	47.146393	42.93201
¸ßË¹°×ÔëÉù´¦Àí (280).mp3	5.3129635	2.8425646	-3.4092746	-2.1296759	3.905345	5.3203306	2.3368657	4.501054	2.0326705	13.365468	8.619152	1.8339491	-3.028207	4.6250253	5.1710815	9.852703	8.673677	3.520451	1.6110375	-1.4003292	-8.962982	0.161823	2.3510108	2.5715296	10.341088	9.75687	7.143363	-11.026954	-3.6342242	0.9531616	0.7817064	8.642193	12.37524	-5.315889	1.2802176	-2.94105	5.7422657	10.085463	6.212599	-12.771429	-1.8597342	-5.4362373	-1.8980892	-1.7607508	-1.1340561	-1.5844461	-3.9932027	-9.951069	6.765127
¸ßË¹°×ÔëÉù´¦Àí (281).mp3	-3.833848	0.13819635	2.4125402	3.7710762	14.426917	12.092537	3.15561	14.796429	8.722646	11.791371	25.45591	19.33689	24.738785	27.939922	18.503086	10.044848	11.753866	8.222646	3.9847322	0.017124355	-4.341487	1.9194138	10.964342	5.085685	10.982639	14.495108	15.413194	30.049921	33.455208	36.326263	26.248747	35.299057	29.822742	18.438673	28.440804	19.838474	19.829796	13.822573	1.4465647	23.820084	24.313637	16.634792	8.799006	11.239359	7.9304886	9.923088	17.577353	20.127972	21.83986
¸ßË¹°×ÔëÉù´¦Àí (282).mp3	32.933678	30.450817	21.342594	-8.903572	-0.1892882	-7.9702287	9.294121	12.113312	2.9428139	13.843771	9.840544	3.954235	3.7127118	14.027858	14.568976	10.426481	17.55302	15.084465	-8.8148	-7.406461	-3.8982863	39.523544	38.115585	30.50814	17.294853	16.671589	13.193455	13.659796	19.673492	11.638157	-6.841976	1.0926437	-3.4656057	18.54818	26.023352	25.239914	26.940804	30.735794	35.263283	4.0422688	7.4122972	4.028144	31.336601	40.44071	40.2426	7.708082	6.4608393	1.7492199	10.99209
¸ßË¹°×ÔëÉù´¦Àí (283).mp3	62.405746	54.28742	41.114567	36.793434	38.80057	40.958347	37.618416	29.91364	17.347103	26.658268	21.461712	23.470415	27.078194	34.084953	36.24388	24.028	34.610252	37.25864	20.884415	27.478584	27.818203	23.173027	28.12024	28.245358	36.44252	32.627617	34.248985	16.632982	23.58621	20.692726	9.877619	12.961457	16.057716	45.485687	42.810196	30.354773	23.24047	25.028906	19.574108	55.4869	55.66873	43.243614	19.659775	21.119225	20.435234	49.670662	54.643974	50.13585	21.864807
¸ßË¹°×ÔëÉù´¦Àí (284).mp3	15.644562	11.754906	14.679935	19.671268	19.217476	16.874018	-12.335962	-5.593785	-3.9252453	5.0566664	5.9932327	5.274099	23.73167	22.968529	25.43768	50.91935	44.85275	29.572279	27.441607	23.61773	16.422234	-5.4651823	0.21303624	-10.521919	-19.187778	-13.766647	-22.423607	16.090628	21.529129	23.081436	38.986816	26.507553	9.9692	-5.328892	2.8441772	-1.546246	8.119979	11.367325	1.7354228	16.425665	20.15288	15.753616	1.6747944	-1.0883439	2.1631653	12.935355	18.009342	11.059301	2.2739623
¸ßË¹°×ÔëÉù´¦Àí (285).mp3	20.02391	18.732845	6.8574724	0.9109223	7.577798	6.021555	21.700245	25.5428	22.266102	26.633232	22.044243	13.577787	17.381744	13.544987	4.600485	27.971983	29.105911	25.67096	5.0171814	10.452927	11.12055	16.861887	25.81134	18.19003	20.396442	30.789482	27.35313	33.50059	43.026943	38.040817	50.37476	55.94911	53.54299	10.642821	5.8163385	-0.5158211	36.247776	35.682716	22.152653	47.010933	45.791676	43.985992	11.929206	13.328817	13.550829	40.44838	42.572624	43.92031	29.424358
¸ßË¹°×ÔëÉù´¦Àí (286).mp3	10.14706	13.426305	8.141716	45.679375	48.611	45.603737	3.7226462	4.061532	-0.18230331	0.18517888	4.478271	15.080759	13.096334	29.91609	28.597641	18.450197	19.93602	22.664637	35.99906	39.87856	28.115795	12.990545	17.786028	18.537434	21.860268	20.956318	12.6371765	60.488068	54.042694	41.258682	14.497429	15.524584	13.752815	13.525478	14.625761	10.276573	-6.860673	-4.1970406	-3.4588332	17.769903	13.703022	23.262598	17.208584	17.148901	19.01788	10.637943	15.469894	14.286158	17.600155
¸ßË¹°×ÔëÉù´¦Àí (287).mp3	3.0716052	3.844253	12.862988	17.853374	15.1319065	14.825157	5.7328196	6.855809	5.099902	31.842253	33.01733	35.24562	21.31205	24.124352	27.965786	17.230621	23.432747	19.943848	7.980962	8.915581	12.5695095	18.314896	11.474993	7.5981255	18.3038	19.767086	13.706474	16.70372	16.705463	14.58832	1.5305907	3.2380562	0.001387715	32.85251	28.948298	23.580479	33.889633	29.188692	20.497095	20.652092	18.025236	13.956781	24.676846	24.95697	19.425615	3.4524486	2.5941877	1.5277903	-17.220488
¸ßË¹°×ÔëÉù´¦Àí (288).mp3	31.09341	40.844337	41.553593	17.669811	18.1748	11.645681	31.833288	38.435204	32.934082	39.67272	42.400192	34.749928	23.660835	28.040665	28.605427	25.892925	31.183405	30.15876	0.33875352	7.2776566	1.8415835	26.406788	27.709854	24.406021	10.810578	18.474258	18.08338	7.3522367	11.30974	2.810633	28.209284	30.480701	28.37256	11.302994	14.052643	13.681763	14.187004	19.0314	12.14669	30.47064	32.292095	26.967674	18.430607	24.34907	28.680632	20.193806	16.14293	10.46883	8.94795
¸ßË¹°×ÔëÉù´¦Àí (289).mp3	24.422	28.49723	30.405056	23.303347	30.100334	29.066666	24.224438	25.669912	28.230015	19.232464	18.627638	16.336052	20.28729	22.36539	16.162178	20.333738	25.601597	24.251184	21.88478	25.552345	24.85208	48.050903	51.95514	49.794968	28.740742	32.87963	28.338005	27.367447	27.644022	25.329363	26.481045	26.991188	19.805738	33.263397	35.605812	29.925793	33.30529	25.843235	26.744446	2.502569	11.908472	12.689405	38.828735	32.67491	26.056305	22.201616	22.930634	15.423745	25.340199
¸ßË¹°×ÔëÉù´¦Àí (290).mp3	17.827026	17.087866	14.118595	2.134163	-5.0631647	-21.452534	11.823838	10.900583	8.732865	-16.548878	-13.101761	-17.180864	-1.5054691	-4.7055616	-10.352242	15.60099	15.31991	19.456604	7.504054	9.779238	15.471226	-0.98844516	3.499918	0.024404049	-2.3401134	-4.595735	-10.480035	-17.202305	-10.31657	-12.756168	-3.2412212	3.7632754	6.634422	24.405098	33.192146	37.265533	18.425663	21.056458	22.720663	15.259087	20.707806	21.272749	-11.230692	-11.369536	-14.897224	10.475231	14.95948	12.08304	1.0390666
¸ßË¹°×ÔëÉù´¦Àí (291).mp3	23.37579	16.765629	12.453367	34.12128	36.24886	34.682426	12.4350815	15.98361	24.959826	5.1642427	13.058638	4.1314735	24.7011	27.745766	24.144491	24.649666	37.796875	43.93312	31.288765	30.951817	27.35496	11.636538	14.047668	16.539062	30.271072	32.011047	23.50512	19.045773	26.17604	23.871664	22.87806	23.614523	22.600826	22.891813	31.764988	24.218119	30.203453	37.78579	32.7399	41.328945	50.41102	53.651573	38.609516	41.820248	37.08741	35.306137	33.53202	30.619957	27.835083
¸ßË¹°×ÔëÉù´¦Àí (292).mp3	68.65034	71.00995	55.381317	53.056892	54.792408	52.544617	-17.351105	-12.434898	-8.589885	49.183716	46.00245	42.123783	69.99127	75.96239	61.69541	39.66758	49.167725	38.33623	-2.7586064	-1.529808	-4.834005	58.44539	59.425537	50.853935	61.09967	62.31731	36.60331	71.31115	67.59616	50.52394	7.667284	10.910365	7.6517572	54.81163	60.256145	43.463493	58.361374	53.09449	43.645454	57.683586	66.92485	63.539673	46.244812	45.502808	36.161903	16.063406	18.144554	18.216806	16.265545
¸ßË¹°×ÔëÉù´¦Àí (293).mp3	24.76427	21.128935	17.649582	19.817232	21.826889	17.49757	6.306193	14.073639	19.169493	38.145164	37.74203	28.204712	24.64433	31.876795	30.39993	32.153885	39.279655	35.767315	29.314041	31.854082	28.008343	7.3620367	3.6865363	3.726799	24.310196	31.25029	34.54248	14.689064	17.830141	18.395132	7.5520735	0.12756872	0.4395932	26.635626	25.521935	21.391777	47.371536	45.086777	41.670704	50.44352	55.58969	47.571587	37.17858	37.889664	39.896194	6.720392	22.39056	27.808514	24.18563
¸ßË¹°×ÔëÉù´¦Àí (294).mp3	23.676075	27.431932	27.069492	25.41755	27.401217	31.350513	21.63549	25.19276	27.0097	25.419476	27.73453	25.768414	25.597893	40.718796	42.99844	31.517551	32.84319	28.045267	9.487591	13.954557	20.349432	19.960674	24.324787	19.8937	9.628858	11.6065645	10.405748	30.1085	32.517147	30.911633	25.290077	36.768322	44.22358	38.257317	49.20059	52.202568	23.0656	23.546621	19.817245	21.594582	24.938274	29.585358	25.285934	24.975853	22.182196	31.387646	33.420815	36.99696	29.994116
¸ßË¹°×ÔëÉù´¦Àí (295).mp3	9.300074	6.9589067	6.9710217	13.673128	14.585769	9.267691	30.687607	18.671701	16.382336	11.265762	7.565032	7.7047906	-1.358676	4.259916	9.517769	8.191282	6.694227	7.843254	7.549218	12.453504	14.171276	0.7401843	-4.040204	-8.812236	12.893828	6.089427	5.98453	1.525873	4.1869593	2.97968	5.6363773	7.0143585	7.666145	13.711071	9.312292	4.6671095	11.641735	7.1524982	6.485944	13.824621	6.8658295	8.755978	3.5639055	1.9414347	5.9625325	-0.46459937	-5.887864	-2.3120847	4.716317
¸ßË¹°×ÔëÉù´¦Àí (296).mp3	61.7219	65.8035	62.047375	59.68542	61.56523	55.36024	60.981102	60.128105	59.057426	45.07408	49.861828	50.428894	59.99696	69.08269	61.90794	47.27544	58.000866	56.039696	50.258827	63.553818	69.81914	42.8421	56.563335	56.52973	66.804794	66.4024	60.353073	24.094723	28.82071	34.957718	21.469723	24.851826	21.353806	23.737856	25.028189	26.135654	17.843792	21.755388	24.024593	48.45603	33.796055	24.17722	30.880627	30.479406	28.097567	27.262993	25.122921	25.384792	27.722042
¸ßË¹°×ÔëÉù´¦Àí (297).mp3	14.399696	17.350567	23.14196	13.526636	13.139637	15.670893	11.352957	16.534801	13.501123	12.294008	18.622816	10.67671	9.101417	10.373368	9.675232	17.29842	18.009457	23.397598	14.383537	18.120241	20.163723	30.180536	28.334923	23.807312	16.602077	11.416128	5.030292	-1.4003273	3.3494596	3.4630303	8.85603	15.957205	20.774223	19.590324	19.33066	21.541641	24.54372	17.909782	7.048571	19.085167	21.3214	20.154877	25.075916	18.688679	10.665591	14.757407	22.212994	22.211586	6.507159
¸ßË¹°×ÔëÉù´¦Àí (298).mp3	-20.951021	-28.485044	-32.157066	4.6358967	-2.9155607	-12.747906	-15.792391	-8.688173	-8.777174	-25.552208	-30.788933	-26.357487	-39.54123	-49.119247	-57.772575	-8.872145	-29.287785	-41.723488	-12.230359	-7.8509054	-0.90132356	-21.653034	-27.745594	-20.135948	-22.113194	-17.622055	-13.878096	-33.992584	-34.702682	-40.767155	-12.719561	-22.862549	-22.420717	-24.897032	-26.889053	-25.306328	-33.932865	-45.244846	-32.56506	-41.193306	-45.955368	-30.16101	-31.582537	-43.937737	-30.1016	-2.764849	-12.140011	-9.541702	-30.80061
¸ßË¹°×ÔëÉù´¦Àí (299).mp3	12.137844	19.731869	17.73716	44.505875	47.368233	30.402468	30.621958	40.17709	35.40222	30.151913	29.974558	27.665997	5.7006354	22.312355	16.26866	7.7168903	13.681173	12.767123	32.088364	31.140766	16.660204	52.115395	52.458466	46.356937	34.539215	44.758804	39.666008	37.690163	36.97957	30.480495	20.631039	33.21034	39.677692	3.2311444	16.831009	17.670656	15.662016	25.021082	14.719356	10.899305	12.38036	6.813149	0.7397049	12.941042	21.68459	16.122412	19.858898	10.934452	20.200993
¸ßË¹°×ÔëÉù´¦Àí (300).mp3	15.112864	22.992275	23.916515	27.42542	32.994545	26.008232	30.817127	26.934105	17.76004	6.438562	22.315964	21.410923	33.885864	26.557816	17.816765	14.582164	16.425829	16.212746	14.663506	19.94321	25.559265	18.686249	25.584784	23.409939	37.627747	40.812466	38.01305	9.845673	12.64292	6.5270624	18.732342	18.858994	19.965559	24.662392	34.861053	51.599884	20.557388	23.020178	19.615793	24.957756	23.169554	15.716401	25.444092	25.146975	21.457277	29.459303	37.74359	36.57686	46.759846
¸ßË¹°×ÔëÉù´¦Àí (301).mp3	42.394333	43.748936	40.46773	55.19393	58.099403	44.278137	61.340034	55.978706	43.976807	56.849186	53.82882	47.02447	42.261703	52.71913	60.36697	37.323227	36.421585	30.004726	28.897045	37.195232	27.871716	50.76528	47.085	45.05438	18.894863	27.297194	41.719368	42.374916	43.515015	40.909775	37.205524	41.567688	33.900177	30.814365	36.71856	42.085823	12.184286	19.568478	24.338554	49.65525	47.18576	40.41684	33.617935	34.455044	37.886	15.869888	24.962242	30.713455	29.451733
¸ßË¹°×ÔëÉù´¦Àí (302).mp3	26.991184	33.543854	28.787825	37.790546	26.222628	14.8608675	23.062796	22.998497	23.184002	14.338787	17.224697	16.090534	16.367498	18.792076	20.363693	20.113527	19.970222	15.716846	19.14177	25.073895	21.296328	6.9085045	9.367227	8.7683525	21.58016	21.71611	23.819523	20.823734	14.993826	10.110423	21.1791	28.36227	31.182528	27.49984	31.227184	27.82777	39.067688	41.73789	30.781017	5.107729	19.851225	22.39231	21.59362	31.429379	29.931053	12.8481	13.337123	13.005352	25.589085
¸ßË¹°×ÔëÉù´¦Àí (303).mp3	2.0197964	7.842321	18.248991	6.148552	6.0683327	6.2725835	-7.567772	-18.16584	-20.402573	31.405172	31.931643	32.307335	20.846407	24.58152	21.416752	7.8072686	14.924124	20.049438	12.546279	14.094772	15.003351	-6.133185	-7.643654	-6.4775887	13.653894	14.564981	16.163174	-13.091688	-9.763053	-8.009741	0.82798445	1.2421267	4.3033657	8.478787	8.789993	5.664033	17.08319	23.827234	23.313046	25.947264	25.46323	27.535223	-27.557066	-28.31757	-13.63229	5.455648	-0.2563698	3.8776462	-12.36909
¸ßË¹°×ÔëÉù´¦Àí (304).mp3	30.45359	26.42279	18.99276	33.351723	40.473465	38.17166	16.166815	19.593826	19.441744	15.033888	13.8486	16.010548	19.54992	20.816437	26.860003	-4.657482	-2.1720238	-6.853979	-1.1650363	0.092393756	-2.73795	-1.622546	3.7166843	6.376606	4.840271	19.472076	24.375763	27.241367	28.632706	29.48841	28.127293	31.382116	26.726677	44.0835	40.952225	33.98152	10.617834	19.242868	24.112843	-9.150686	-3.1322174	-13.572586	29.44821	22.963367	14.240696	21.832582	20.408693	8.621386	38.318233
¸ßË¹°×ÔëÉù´¦Àí (305).mp3	5.5792284	11.544765	4.6754775	16.06216	15.370432	19.442905	2.749068	4.5785594	-1.0087256	25.183083	26.42006	22.652199	23.827972	27.418274	19.514017	15.900673	21.574812	24.810635	13.632481	21.314037	13.411036	8.6334305	15.227171	9.7290535	23.69168	21.329662	12.7442875	15.473768	19.693455	19.330875	19.864986	25.656729	25.115215	12.917568	15.583323	19.883022	22.830868	27.953384	23.142166	18.999737	22.264992	23.699915	17.016376	24.06668	24.925241	34.767597	36.41041	34.869347	26.714495
¸ßË¹°×ÔëÉù´¦Àí (306).mp3	16.715546	14.894655	13.290979	12.387587	15.926092	18.729404	5.076618	3.6279874	-2.1778908	18.294958	12.208334	6.0247145	2.7409549	8.344093	5.741702	-2.5767348	9.56954	14.531908	18.489468	17.484957	13.1772	3.6192598	4.1786156	6.2501845	15.162441	17.984802	9.198578	15.3056965	18.193298	11.55971	14.249523	12.206843	11.93982	20.593956	21.359222	15.075391	30.265055	22.697014	11.689103	3.537522	1.259351	0.5029586	-4.513712	-7.0113215	-9.751171	17.776484	16.372278	13.22493	3.5378904
¸ßË¹°×ÔëÉù´¦Àí (307).mp3	-1.5655191	4.2424035	5.995447	5.8742294	8.306879	4.5947533	10.397648	13.159061	15.834026	19.045143	23.340755	18.893269	28.085642	31.090092	34.61725	29.72611	36.692177	35.48257	18.435602	23.693348	25.428783	2.9484656	3.453933	5.1954803	5.4109354	9.483115	10.373055	-4.20566	2.190937	-0.077588916	17.32815	26.969387	23.793495	13.885202	18.182354	13.180786	19.135405	15.993296	12.36341	11.428858	16.591763	14.841635	23.01615	27.705448	23.375124	6.0563135	10.3497715	9.516488	13.342994
¸ßË¹°×ÔëÉù´¦Àí (308).mp3	21.09732	26.330036	25.180376	32.99434	30.021772	28.44594	10.425029	19.297703	17.945614	-5.3015313	-4.5550222	-1.3134745	6.9920073	12.704162	19.063652	10.380455	8.451777	2.5082145	7.5125957	15.412926	11.562553	14.435942	21.941341	24.252155	20.197454	26.083302	19.482096	23.71202	20.601757	15.09712	3.9393127	12.634876	14.184116	33.756905	34.54418	30.561092	6.5575542	9.550261	11.053717	38.544395	36.351772	33.63817	19.761938	18.27592	12.903076	22.869705	26.542564	27.777294	25.474728
¸ßË¹°×ÔëÉù´¦Àí (309).mp3	26.870192	27.776516	39.321342	31.126595	32.452656	37.02967	53.358063	48.909645	36.434006	29.944565	28.981184	30.784172	24.890219	21.284786	15.1355095	22.866255	22.299274	18.424335	5.8933945	13.313	13.933628	43.080215	43.036427	44.68026	23.015669	26.099884	15.480991	32.729607	38.28423	39.729866	41.685936	39.976044	40.90616	30.369774	34.678024	23.408424	23.554783	30.45924	30.132868	26.088982	26.777843	23.18193	36.313786	31.718605	23.264	53.1641	53.0149	47.85505	46.087387
¸ßË¹°×ÔëÉù´¦Àí (310).mp3	-19.974371	-9.539121	-5.901511	7.0981445	11.447897	5.5968666	-14.182787	-15.607365	-13.751806	32.04866	31.973934	31.144238	-0.32603997	3.3786197	1.8684202	-17.91283	-16.144047	-11.115945	16.901815	12.662254	9.220503	3.9982066	4.2530665	0.17314109	6.3459425	10.42519	5.5792665	-7.398611	-8.688195	-11.10328	8.215466	5.1325016	2.2278361	-10.65471	-3.9746995	1.636422	8.561068	9.659236	6.8324833	-6.4057946	-4.6217456	-12.780136	-11.419865	-9.311404	-10.374922	3.827816	3.234054	5.773677	-3.5772746
¸ßË¹°×ÔëÉù´¦Àí (311).mp3	50.1596	47.365944	52.281975	23.461184	18.928535	21.100569	39.168747	40.65123	33.636948	30.627316	33.577385	36.94777	32.417763	36.55732	35.69497	41.05287	44.514095	43.370422	28.874815	30.64619	20.755398	16.957521	16.0032	12.854649	39.995514	40.949257	40.604267	11.341247	13.139883	15.85044	77.23757	86.704926	86.59923	31.89199	29.77497	29.105938	18.072071	28.90016	22.891232	27.56649	33.531807	20.163986	50.32466	44.553005	39.2145	41.23423	50.412712	45.56886	27.595219
¸ßË¹°×ÔëÉù´¦Àí (312).mp3	22.147083	25.63752	21.676125	-2.7927551	21.455948	35.153133	69.28177	68.57057	51.357502	37.42378	27.987808	15.658032	57.071564	62.60555	60.419697	13.192791	19.12677	9.022921	7.006006	15.109396	11.107453	4.365729	5.944406	-0.3155011	13.712835	12.667778	9.232349	19.591087	18.083162	12.537317	15.030096	12.824927	14.292374	13.705788	18.725193	24.07343	9.755117	7.5440426	5.9841223	37.481144	42.844948	45.113472	17.598383	19.44252	18.61638	16.609821	17.829498	14.088331	30.802559
¸ßË¹°×ÔëÉù´¦Àí (313).mp3	35.879982	35.66088	38.21395	0.3814286	3.5322208	2.879219	30.568626	33.20642	25.617523	28.471344	29.504578	29.006105	1.7544603	-2.500469	1.1950734	11.703409	2.6921086	5.559766	26.863516	23.005795	20.958506	21.244768	27.700397	36.679623	20.430222	27.085217	32.851944	21.56921	20.605442	23.184803	9.75807	4.6889677	8.93475	43.169548	47.11245	47.927795	-11.247301	-6.8065834	-11.059504	21.267622	28.359472	27.899075	14.467789	14.335702	17.921255	9.112673	6.9318686	21.855873	25.801865
¸ßË¹°×ÔëÉù´¦Àí (314).mp3	-26.3248	-25.987942	-25.208593	-34.07204	-30.634604	-28.43676	-21.026222	-15.405209	-16.314938	-0.5328469	7.7942696	17.045849	35.985	34.74196	36.564003	-0.25246882	-3.6314623	5.3694572	-21.525215	-13.875494	-9.857839	-23.99463	-12.361019	-13.516991	-11.186686	2.376998	8.996935	3.787887	-1.3360059	-14.016996	-10.523798	-14.827509	-22.517887	-33.955833	-25.327408	-35.539204	-0.71867627	-5.5082197	-6.6659203	-2.6238456	4.79126	10.0365715	-22.589245	-19.00401	-18.65597	-15.361188	-11.543856	-22.063023	-1.584157
¸ßË¹°×ÔëÉù´¦Àí (315).mp3	8.653463	7.999241	11.21224	7.922861	-2.558042	-4.5671744	10.778194	17.476376	19.705013	17.184235	16.24173	18.986164	9.06365	9.663987	6.557882	19.753876	29.006256	31.76888	12.304865	8.035965	9.897072	13.754296	10.020285	9.674646	6.7223883	10.334276	15.232623	25.741398	19.71571	18.42783	15.130609	14.425001	11.965127	7.7254996	10.404181	4.646491	23.371939	25.211018	21.18472	9.214912	8.439985	6.057581	6.885783	7.298026	0.7028184	6.5498238	9.54071	14.757459	12.790812
¸ßË¹°×ÔëÉù´¦Àí (316).mp3	13.134098	11.105197	9.723877	-13.475243	-2.4856458	4.4977193	-26.806458	-21.908892	-23.336258	16.660114	24.197369	29.534084	-14.254072	-8.303107	-15.043575	4.320105	1.0173506	-0.075589	-1.7740017	1.3535535	2.1145964	-8.761597	-5.0613513	-8.419776	-41.10119	-33.247314	-37.486053	-23.736053	-25.15996	-23.366213	-35.409256	-30.369877	-30.033316	-14.091024	-14.783212	-22.650234	-42.50837	-38.232563	-26.643555	-29.23238	-28.4026	-35.47164	-12.13192	-4.524145	-6.8944607	-22.433216	-21.39509	-27.222656	3.0467823
¸ßË¹°×ÔëÉù´¦Àí (317).mp3	11.776508	8.311314	8.688511	-4.432878	-3.2778742	0.25940895	-2.498883	-0.4861754	-3.3886452	-9.303591	-7.3843617	-3.682773	20.439526	15.695349	14.909723	22.95843	15.755363	15.090839	-14.578657	-16.229172	-18.012537	-10.717523	-10.982886	-10.461337	-10.189229	-8.597177	-10.847447	-7.1662965	-10.9266815	-8.983996	-5.308137	-4.343925	-2.3335955	9.16116	10.694788	12.141881	-1.4770052	4.324482	12.962159	4.119542	2.0794394	5.1925263	2.715026	3.5315704	-0.82178247	13.101694	3.8403373	2.8488212	-2.0974612
¸ßË¹°×ÔëÉù´¦Àí (318).mp3	21.312582	26.269775	28.01049	33.57122	32.212112	28.650913	49.087006	48.44839	45.57367	31.173134	35.553722	30.157522	46.215435	46.589893	36.534214	22.936234	27.215942	29.196121	35.568016	38.382248	33.188408	37.464195	34.3068	28.984985	28.62306	32.71579	28.326303	31.258722	31.54449	22.975273	25.662193	27.12484	29.018711	27.856106	28.64794	30.114237	28.608633	27.513565	28.282223	22.58192	25.365778	25.994337	36.68157	31.362408	29.44833	23.809395	27.776787	30.63087	20.28722
¸ßË¹°×ÔëÉù´¦Àí (319).mp3	14.541233	13.056292	8.040592	16.250431	16.958914	19.244278	49.355972	50.115093	44.58175	15.480004	23.24537	19.990562	31.847252	36.8498	44.62671	16.103834	21.822376	14.627458	21.394985	22.349981	14.236637	17.189926	20.619686	31.44587	9.792156	22.418936	25.320473	11.712463	17.928585	10.497698	-3.7284508	-0.033219755	-6.7152596	1.5339273	5.3939877	-0.8800579	-41.01545	-40.67392	-41.116516	13.142529	5.8419185	-2.2982283	-26.724066	-9.537828	7.532771	-27.804586	-22.625679	-25.917025	-13.426729
¸ßË¹°×ÔëÉù´¦Àí (320).mp3	0.78882086	0.99070907	-3.004537	18.255913	17.618366	10.497433	-1.548881	3.5553308	2.1035028	75.74816	81.27615	75.98329	8.737537	20.41233	32.866135	0.65734154	-5.9529753	-3.2650993	21.435637	18.09694	15.266992	20.264683	19.978407	16.04584	-0.7026806	4.3598948	8.155539	-7.05663	-6.4533777	-5.614808	9.458368	11.080876	10.117708	-4.5727973	3.1086915	6.0952983	46.081787	49.58422	50.335342	-14.342121	-7.5402956	-11.681027	4.2816014	0.75902975	-5.584715	18.520504	16.92769	16.674122	-19.779278
¸ßË¹°×ÔëÉù´¦Àí (321).mp3	19.122707	33.625896	37.287437	34.804443	43.343765	49.264267	0.43690288	2.8640015	8.460503	30.112011	41.40005	40.777397	25.789993	39.012966	47.69258	40.91529	42.190216	41.593403	45.982475	48.407753	41.80131	40.16549	39.297085	30.79832	42.382576	46.241905	43.501556	10.251417	12.766801	17.493992	23.1744	23.88592	18.746344	26.316814	29.277367	25.960445	27.024006	36.310005	42.976757	41.58799	41.78928	28.417011	26.102844	33.686466	24.680061	23.966228	33.723892	33.60244	21.656956
¸ßË¹°×ÔëÉù´¦Àí (322).mp3	27.582224	33.392685	29.45105	20.762993	25.298971	25.31115	38.169495	33.091217	23.780125	15.738289	24.371891	26.384922	51.194324	54.6022	49.000748	23.33031	29.872757	29.256939	50.247635	49.86214	41.516518	39.77549	45.171257	40.625717	32.737263	42.255768	48.93106	23.024364	27.741882	24.712116	53.532364	57.24243	49.709927	25.461704	33.97207	33.124447	56.387047	58.92445	46.767204	27.484861	35.680508	31.162502	54.205605	55.92787	46.85602	51.38419	55.46487	48.25831	26.952646
¸ßË¹°×ÔëÉù´¦Àí (323).mp3	18.929878	23.558136	19.15833	29.75687	29.353317	17.444492	12.54377	11.436752	14.8943	24.401417	22.322456	17.638714	22.39236	18.532963	16.11361	10.512852	10.2907505	2.4811635	26.120384	23.824211	21.652857	32.005405	35.941322	32.953224	-4.161632	-0.67424333	-8.070791	-3.2780838	-11.121092	-19.96285	13.598534	15.29348	20.380798	29.882751	27.324875	20.28809	28.321882	25.416592	21.030746	20.337006	21.677437	24.343746	11.00715	13.816494	9.759007	21.597195	22.50624	18.014732	3.0630684
¸ßË¹°×ÔëÉù´¦Àí (324).mp3	36.08419	42.251495	34.7729	43.257347	37.15718	24.448128	24.42334	35.487274	30.938076	34.603394	38.130764	35.472923	29.08839	35.79512	30.369308	24.681137	32.93441	29.26333	58.24368	52.25736	39.642456	27.002434	33.423035	26.690739	33.72173	35.744427	28.578562	49.4543	55.462852	48.248367	36.937042	44.31169	34.237537	47.305412	50.84675	45.18619	31.035053	40.71306	28.738417	43.97663	44.10092	39.420815	28.509905	49.492645	42.72877	23.52494	28.011003	33.96126	37.879097
¸ßË¹°×ÔëÉù´¦Àí (325).mp3	21.198973	23.514515	21.46165	20.577736	22.472996	17.448366	39.003838	32.892376	28.147472	25.331375	29.182526	24.92331	22.754364	28.348644	30.583916	22.956139	28.70155	27.067097	42.335922	43.109776	34.560028	19.80307	16.852062	10.24437	35.473495	28.907608	21.022472	16.298557	28.15326	32.558456	24.61919	31.021759	26.103937	34.463615	33.405235	31.301878	39.629807	29.779114	24.87556	30.067776	39.91535	36.96705	32.167458	39.11055	47.29721	24.052467	34.3189	48.309753	28.802547
¸ßË¹°×ÔëÉù´¦Àí (326).mp3	22.77805	25.293613	24.77703	16.573082	16.597862	13.817076	20.91475	30.603735	27.546587	16.799597	17.598812	12.850817	14.510719	22.399698	15.456983	12.595524	13.009264	5.9785957	-0.12258911	8.322306	14.305729	8.07921	6.460848	0.74819595	14.851801	18.566494	21.915272	20.334446	18.501839	13.692619	14.688321	11.933233	8.17338	13.756345	21.743038	18.444407	11.100299	14.034197	1.9707729	0.93681085	6.8456388	5.754339	13.276458	16.053513	15.74242	-1.612918	6.0804753	8.29899	13.184193
¸ßË¹°×ÔëÉù´¦Àí (327).mp3	18.184063	23.685898	23.471716	-16.124409	-12.673901	-19.164495	12.631273	25.695684	26.04461	17.144417	21.597717	17.255245	23.526808	27.461287	28.600872	21.522562	25.911453	20.227306	24.471794	30.428207	30.582825	38.79554	30.162365	21.438866	11.667657	13.311424	9.295174	28.946167	34.49417	37.12876	16.93616	25.547306	23.381834	34.162025	30.958317	27.624645	27.325054	35.360744	34.15911	7.1599245	23.432648	33.294952	29.471884	34.61635	30.889492	17.16664	16.752312	17.388538	29.526146
¸ßË¹°×ÔëÉù´¦Àí (328).mp3	24.129002	25.30038	25.56998	9.4316635	8.415815	-1.4280789	-4.7415686	0.3810352	-6.833975	9.281157	9.169841	5.5435305	-6.868947	6.9666185	16.069	10.287167	16.155018	10.275968	19.263725	20.571848	21.906094	25.1002	24.61682	20.651241	21.947289	27.416744	15.752344	27.165535	29.1117	15.753614	-0.6208424	4.880199	0.9125013	-7.1506243	-1.971493	-10.579828	33.38781	42.762604	39.865635	-2.1286497	2.2319775	-3.157276	8.44228	5.5374265	4.664605	0.32364124	-9.880614	-11.927689	6.3909254
¸ßË¹°×ÔëÉù´¦Àí (329).mp3	-11.120785	-1.9367287	-13.005075	2.0967708	-0.86350626	-7.6253004	20.30724	5.668629	-8.899485	17.601051	19.528606	15.134651	5.47995	0.9219978	-1.3867843	-1.3779663	2.6920798	-5.286974	-3.9652576	2.3893695	5.2854323	4.5510874	0.68855006	-6.950691	-7.7986364	1.3807485	1.4551938	-2.4445765	-3.314311	4.377663	3.144361	-3.7520456	-7.240871	-4.79442	-1.8845898	2.5055869	-1.9490795	1.9263852	1.8792477	-2.7911143	-2.459873	-7.105518	-16.172194	-6.004485	-7.281333	-10.621615	-5.8181753	-8.904056	-7.1810427
¸ßË¹°×ÔëÉù´¦Àí (330).mp3	36.596703	37.36579	32.952156	-0.841302	5.8575068	9.983552	49.68415	49.404	37.533043	-0.9804164	4.3713226	4.6089506	70.475525	87.38356	98.609604	43.756294	37.468216	31.293224	3.7261307	4.256058	1.0055851	14.025322	21.37119	15.929808	5.4148293	12.955176	12.3586445	54.613514	53.869095	46.43818	5.86026	10.607986	8.041003	16.153685	23.836329	17.633852	36.928833	39.004204	27.5668	35.14875	35.274033	28.097713	26.646233	41.38192	58.05667	15.12861	17.190712	13.099352	32.060997
¸ßË¹°×ÔëÉù´¦Àí (331).mp3	-7.660678	-11.160498	-4.7460027	-15.155924	-13.101217	-18.342785	30.796352	32.58641	34.951168	5.9661674	8.098904	15.271004	-5.272746	7.0557895	6.9802885	0.92781776	-1.7838166	6.0142083	13.24424	20.487707	24.25184	7.724404	7.12994	12.712522	14.735951	11.55209	16.323435	17.66154	19.37645	20.363728	21.511238	18.67979	20.057251	19.283089	30.528042	29.623758	26.662731	15.681766	12.50538	13.044479	11.2547	14.813329	-12.568397	-13.829323	-14.511775	-0.7056828	3.4504228	15.847641	29.352978
¸ßË¹°×ÔëÉù´¦Àí (332).mp3	-3.6621318	1.5668237	0.71953434	26.698551	25.704836	22.939869	9.745753	12.509064	2.3056178	19.337227	21.227821	25.990633	1.383565	5.520675	-2.1003828	9.478153	12.606149	12.830452	30.421452	22.779911	21.471313	30.52879	25.448391	23.339949	12.543953	17.007229	20.229721	-13.25211	-3.313616	-1.8012688	0.15080357	3.3256347	2.1039162	6.873552	10.881508	4.108532	20.210732	26.236048	17.325365	0.74238586	1.462197	1.8497162	14.545812	19.306816	14.237343	7.3352914	8.723283	6.3430157	0.552194
¸ßË¹°×ÔëÉù´¦Àí (333).mp3	10.431062	17.021204	21.71637	3.4033155	4.2392864	2.1920657	28.094894	30.751854	20.099228	5.5085926	5.860105	8.389424	2.8972151	10.957621	12.801083	0.708991	10.219574	14.290581	29.944809	23.300144	9.647722	33.901447	36.20372	39.08358	11.889717	16.518255	18.859245	4.8613567	9.266878	2.4732027	4.5261087	8.052929	2.5822835	17.076397	19.196606	13.927299	31.61027	31.906128	28.158684	8.2093525	7.8836637	0.6672416	11.435942	8.160186	7.0701356	13.579519	15.204529	15.507602	10.892654
¸ßË¹°×ÔëÉù´¦Àí (334).mp3	40.362274	43.48745	39.794273	32.463364	34.103493	26.837568	41.346176	45.970314	47.42109	25.636696	31.773354	32.95508	33.276455	31.805786	32.10494	23.481743	24.342854	21.545416	13.96882	20.096216	19.370274	37.978638	37.86962	36.83792	16.851173	24.7375	24.26646	19.788738	24.598122	24.674376	31.392403	29.93283	24.048351	25.135786	34.695305	42.076958	45.615005	43.08001	35.705353	25.685436	31.695595	29.498901	29.375336	29.53194	43.480873	22.838062	22.305168	21.426678	43.21438
¸ßË¹°×ÔëÉù´¦Àí (335).mp3	32.798363	33.430645	28.003769	52.23475	63.723167	68.32434	28.977844	33.17745	22.56004	17.248793	17.39307	16.39347	33.043602	33.688057	41.883812	31.607365	39.619766	47.043583	35.36624	47.362717	64.586006	30.36288	42.427147	41.29136	24.877129	39.63297	41.366936	78.0185	77.58951	72.91042	30.301659	43.69268	50.643593	25.259016	30.325666	28.163162	36.85017	41.20203	40.966274	41.61409	40.65341	31.77689	40.139286	30.743908	22.92229	31.21344	32.144073	20.670713	47.25518
¸ßË¹°×ÔëÉù´¦Àí (336).mp3	48.390602	55.564213	51.574142	40.94272	39.505898	38.463295	67.65543	27.883358	13.4203415	17.675964	27.461605	26.243061	48.24026	49.37736	33.41178	37.053123	49.86524	33.34333	9.024862	14.971001	10.761465	25.609634	33.376526	35.452324	36.671356	46.764774	45.506668	41.66671	44.831207	40.208443	-8.71335	-3.501658	0.2131041	-5.5382276	-8.940665	-8.8744545	20.74252	25.438625	17.61842	54.518303	49.553787	39.748043	40.917492	35.692307	30.197186	58.11454	59.556835	55.230995	31.286448
¸ßË¹°×ÔëÉù´¦Àí (337).mp3	34.696445	36.06278	53.69758	24.74382	28.32319	21.015896	31.55021	41.323566	31.879654	27.286846	34.563477	35.931686	39.111443	43.31582	38.196823	37.920486	34.68409	32.87883	24.975998	28.59946	24.483643	35.88723	32.360718	24.78836	25.7508	31.362185	28.73943	28.354446	31.761631	28.36868	43.070404	39.481544	23.463238	42.649837	42.302673	34.55951	40.41751	42.99375	43.620407	62.52954	66.88841	63.545258	54.028435	54.63931	46.855385	41.11805	48.249634	43.402733	43.412518
¸ßË¹°×ÔëÉù´¦Àí (338).mp3	25.542217	16.913574	20.551369	17.660707	16.932291	27.254583	17.737373	16.128864	16.955635	11.414449	9.132426	13.050418	11.01164	11.109693	14.067024	17.700253	17.246017	20.992825	8.420193	7.535755	9.167652	5.390402	7.4925895	13.370899	14.642093	8.725806	9.082367	16.08642	5.9276047	5.84638	3.978613	4.656458	-0.0497092	-6.2680535	-0.1661634	-3.623137	11.070055	6.048007	-1.879883	-0.12340635	-4.3266454	-2.383011	-4.5860367	-1.0772696	-3.2357428	-2.84806	0.73607635	-1.7775745	-5.062677
¸ßË¹°×ÔëÉù´¦Àí (339).mp3	-1.4310539	3.0507722	-5.768839	41.48854	51.5896	37.810616	38.722652	47.94523	52.492485	44.52455	44.82414	37.62661	20.118515	23.613232	12.369465	22.811085	24.161911	17.216942	12.316759	15.004141	8.048162	11.79125	12.40044	6.6873174	0.9805099	-1.7580851	-3.7340448	38.890587	47.478073	48.88347	6.9458385	12.078974	0.6348613	4.9579525	10.875943	2.801898	16.766197	19.434015	14.050127	24.954388	16.496935	4.3174043	36.534363	40.507805	38.86095	21.45926	30.257048	28.582779	48.55503
¸ßË¹°×ÔëÉù´¦Àí (340).mp3	21.740982	21.088228	22.86016	22.759945	19.633041	8.696672	-12.774473	-3.0422862	-4.201783	39.33304	39.08264	39.811813	25.784718	17.068676	8.919902	9.226581	6.3930416	-3.2019234	-7.5243397	0.28003424	0.89972067	28.262676	28.062939	22.068027	-15.5855255	-14.6817875	-15.16176	30.95716	31.815033	25.027882	49.333878	43.419964	33.00712	18.976244	23.6511	22.218584	28.684406	30.58551	31.91912	60.133415	72.44365	62.243423	25.425117	28.542284	21.778067	19.930481	25.860287	34.224693	27.903473
¸ßË¹°×ÔëÉù´¦Àí (341).mp3	-26.34828	-26.448402	-27.879566	0.6638185	-13.895072	-6.188494	-0.20715624	0.4294476	1.4524752	-1.2467954	-6.5298843	-0.44181567	14.122749	7.5009127	12.572294	16.156101	7.604021	6.6341586	8.57919	-4.1555324	-1.3438241	-6.634012	-13.768813	-10.534361	1.5930288	-1.0737685	10.082996	20.473064	19.349556	22.120224	26.808786	25.80304	21.466969	24.20617	29.680298	32.776436	25.128626	31.169382	26.808039	22.086605	24.659351	21.925459	17.163525	27.093185	42.878067	23.809603	26.957588	25.13359	24.805813
¸ßË¹°×ÔëÉù´¦Àí (342).mp3	34.451553	40.19496	45.09598	26.026043	34.154152	33.410423	37.783386	30.582153	25.119259	23.905283	28.793245	29.408726	29.21225	29.945236	23.438494	45.48197	37.35489	31.173212	21.767609	25.423824	26.185688	25.017178	34.756783	38.330956	27.258656	32.90573	30.883186	32.67219	42.653324	33.909885	29.165525	40.49676	43.745743	22.178045	27.338894	25.36874	29.111042	32.715588	30.90018	32.897972	29.197807	23.929188	43.315746	40.669685	26.610394	32.20051	35.441555	30.787174	24.550507
¸ßË¹°×ÔëÉù´¦Àí (343).mp3	15.31687	20.33812	21.411837	19.040815	27.523884	28.73259	8.766847	10.200447	10.792995	21.102245	13.173193	5.8585424	9.508862	8.378336	5.828017	2.0577278	11.641507	7.414119	30.142315	28.465187	25.349255	7.6761036	11.053059	13.515671	2.2084277	8.756662	20.762306	26.028793	25.91672	20.464771	20.728863	18.794014	21.743124	16.03844	16.145376	9.175471	20.217762	27.135406	25.11432	16.178267	14.723879	14.353993	7.87545	17.721949	21.460392	50.45112	49.248177	44.966248	22.671225
¸ßË¹°×ÔëÉù´¦Àí (344).mp3	20.886053	25.680706	21.112053	-13.793859	-0.6927489	21.888834	-9.122391	-5.8375444	-5.6147685	38.879158	37.132854	35.27003	-3.3468816	1.2279639	9.906244	30.175644	35.48417	36.647766	34.071686	32.659035	32.946487	51.832817	50.419487	31.03144	9.655315	-20.688244	-24.048931	-11.874105	-4.4757347	2.91463	1.7484281	-6.1788306	-5.6417904	15.084024	20.299866	31.446423	29.350021	40.041943	41.45468	31.003948	39.420353	38.982388	31.624737	32.79065	24.208717	31.034363	42.054733	49.941765	23.762383
¸ßË¹°×ÔëÉù´¦Àí (345).mp3	29.518948	25.891901	27.196266	36.65815	40.05529	44.746063	25.690405	26.739964	30.709969	47.52897	46.87575	50.792885	26.955885	27.835415	23.301357	33.089672	32.913788	37.67884	25.213697	25.81739	16.769623	18.668743	24.819294	23.935677	35.502853	47.6651	53.463882	16.98656	21.602676	20.917767	46.35795	41.451027	33.745274	14.626923	17.354744	21.740822	15.293522	12.565395	10.959335	31.053087	28.419014	26.27058	15.375319	20.411095	22.382486	35.18101	39.80609	34.088303	30.921612
¸ßË¹°×ÔëÉù´¦Àí (346).mp3	12.29495	9.429176	3.298863	15.129814	15.147882	13.97871	5.710658	5.5667562	1.073111	21.934978	38.759117	42.38884	29.755722	31.847229	25.553257	4.6971064	6.293509	6.7846403	15.718246	22.548065	23.98033	40.898758	43.057854	31.297628	28.679226	27.94919	19.964607	16.489262	17.767254	12.368407	-6.674673	-7.1307535	-4.4649124	8.47559	5.219902	6.0474977	6.5259995	-1.8230731	2.051819	14.781034	17.562763	19.844753	15.91478	37.10899	47.23533	29.958328	24.807903	20.796124	-10.966274
¸ßË¹°×ÔëÉù´¦Àí (347).mp3	41.096245	36.263824	32.231716	26.861393	29.533268	24.566776	29.652317	27.474318	21.093815	35.330894	38.105988	34.905846	26.861893	39.64438	36.547234	17.211506	14.818655	10.606768	27.042553	34.163532	30.24228	12.99905	23.590004	22.940073	36.026398	40.488125	35.74279	46.055153	41.27327	29.676113	26.682327	34.19147	27.618103	23.384388	32.45713	30.608171	25.442497	36.489727	37.75412	47.41674	45.766724	41.721943	39.29705	42.06359	33.324486	26.636776	28.88588	18.64436	24.352417
¸ßË¹°×ÔëÉù´¦Àí (348).mp3	43.7949	56.009598	60.002617	28.933706	34.27898	29.854317	20.24401	11.511177	6.891583	22.43625	25.505148	25.444492	38.54882	39.093716	35.805527	19.249846	9.499037	12.143293	18.836376	13.507616	11.097935	23.200005	25.796476	23.68436	27.969145	28.204376	22.811977	8.441919	23.836826	27.162413	40.79077	50.38649	47.41548	46.41678	46.54668	47.119926	23.820023	51.31198	71.36989	25.647804	23.375788	22.610495	16.13929	23.164654	32.03902	23.907389	26.2601	31.911709	27.076546
¸ßË¹°×ÔëÉù´¦Àí (349).mp3	74.53085	66.15106	61.545315	36.926918	43.093872	43.743523	40.787254	48.078064	51.432526	35.42223	44.417747	36.064087	61.355595	64.7612	70.8044	60.930817	64.44829	56.14772	38.878654	42.591904	38.106792	58.32742	66.61868	78.4254	29.979527	43.060173	47.468697	40.7909	45.138695	35.61204	37.02826	40.301163	35.96736	49.747963	50.315987	49.268257	46.08912	48.690598	46.549377	27.952394	30.725655	39.98485	25.45806	35.470245	32.342247	59.503822	61.161324	62.08811	69.08498
¸ßË¹°×ÔëÉù´¦Àí (350).mp3	44.92144	56.035015	53.36827	48.207775	49.891388	46.632816	44.808113	59.361366	58.81836	33.29744	60.20269	62.103317	58.75207	68.60158	58.122234	45.757675	56.167366	45.94693	69.63622	68.591896	62.298904	48.944042	60.144794	49.45743	58.604065	58.476395	49.43095	46.592644	51.2597	39.921997	45.562813	59.53595	51.263508	61.779655	64.57805	58.000282	70.36659	64.50664	47.507126	61.771984	66.43905	69.52309	66.59299	64.15822	48.093597	39.556847	53.535896	46.308754	74.188416
¸ßË¹°×ÔëÉù´¦Àí (351).mp3	33.233665	32.751774	25.622726	28.400385	25.855202	24.028048	19.273464	25.004889	22.470165	31.577232	31.858513	28.738165	19.898865	23.061287	28.810787	25.767899	35.31198	30.278048	25.704918	25.550003	25.398544	28.187065	20.293741	16.106865	20.483393	23.714401	14.256719	16.164074	21.158278	14.6686735	17.436264	20.646591	18.699759	24.098461	30.28364	31.645731	39.842102	34.649525	30.690756	14.850272	26.271366	24.97932	18.814129	17.344265	23.092588	18.151398	21.119738	19.340858	8.902692
¸ßË¹°×ÔëÉù´¦Àí (352).mp3	-44.43305	-43.78857	-48.905193	-37.835587	-40.460262	-51.480232	-43.53682	-40.293354	-35.403286	-40.634674	-37.63013	-42.495304	-24.227894	-26.019419	-31.209759	-32.06615	-37.46516	-41.87233	-55.88846	-54.881874	-59.081432	-50.84001	-53.200592	-46.70614	-58.511353	-58.89386	-58.24404	-47.815598	-42.593155	-36.579533	-42.123016	-44.707138	-49.687634	-62.75096	-56.071434	-44.00773	-62.932877	-55.813393	-46.03161	-51.470726	-49.695374	-59.065834	-52.616	-53.402573	-50.79449	-46.02672	-49.116375	-50.45066	-47.283413
¸ßË¹°×ÔëÉù´¦Àí (353).mp3	19.530317	31.728294	22.97602	28.885494	34.499786	29.503933	-5.315933	1.4836923	-0.96886444	40.244987	43.127846	35.86131	-4.636258	1.1023397	2.5569973	21.82872	22.676472	23.897644	19.909794	23.90037	21.041885	42.356716	48.83008	52.851204	14.552467	14.241266	9.625896	9.678315	19.549091	22.214615	0.9032003	0.9894269	11.798855	21.844624	31.6896	25.659218	9.050653	19.354855	12.402445	22.615479	23.867456	18.25803	60.05564	61.404793	32.950775	23.488945	26.870323	35.09249	33.08122
¸ßË¹°×ÔëÉù´¦Àí (354).mp3	-25.344938	-28.842367	-24.185509	-19.827997	-22.916805	-17.287848	-0.70296204	-18.498238	-39.348152	32.72245	31.578222	24.881907	8.7435875	12.182949	17.854591	22.515444	27.34549	24.380621	33.09384	34.6369	31.750454	1.4725274	7.1647005	7.383604	-12.465565	-14.435272	-22.821884	-11.725103	-13.158731	-4.779352	12.922231	26.319618	25.311	40.052803	50.04255	46.971138	52.657738	55.89969	51.65132	5.2728305	-1.1959431	-4.512186	-4.9922085	-4.9930925	-5.7851667	-1.9073937	3.7932496	4.6478853	-1.6199025
¸ßË¹°×ÔëÉù´¦Àí (355).mp3	-3.7717853	-1.8868412	-0.5032592	-10.382021	-9.934118	-8.567553	-8.85607	-5.742496	-4.0045285	-3.7255735	-5.537915	-9.277031	20.072105	30.536547	32.242317	10.274732	10.064245	7.257572	-0.6849736	2.4334693	-1.2198193	0.49296653	-1.0380483	10.13221	-3.2274628	1.7224078	1.4323363	-1.5489297	3.5843904	7.166827	-9.087484	2.8092823	6.4209	10.137275	7.8066983	1.5101695	0.4611118	-0.052947998	-1.4332938	5.0064716	-0.40847093	-4.227216	4.45597	6.3949184	7.6521416	-0.2843253	-1.427777	0.13705331	-9.8929205
¸ßË¹°×ÔëÉù´¦Àí (356).mp3	24.938343	38.671833	43.20733	49.193024	53.721764	41.673065	25.456482	31.05928	37.268112	35.1211	28.734833	24.075672	24.01084	20.986387	31.819134	32.112743	28.312231	25.842766	34.70742	28.770662	26.791645	44.14563	41.50494	30.016	47.114265	47.137947	51.426804	4.3229265	2.134624	-3.1881223	11.097265	4.437621	-1.3233635	12.722336	14.311344	14.678692	11.45403	12.818767	11.539655	15.772258	16.663666	15.41325	12.031475	43.596382	56.86764	80.64669	80.50746	71.231834	60.23279
¸ßË¹°×ÔëÉù´¦Àí (357).mp3	39.302742	47.58747	46.724777	36.997314	30.532982	23.476364	42.456657	43.802406	45.47827	11.30718	17.059845	22.281418	16.40703	21.829077	21.978172	21.203497	21.821407	21.279406	32.245823	42.126984	38.512768	36.475197	38.79738	30.463535	22.91488	21.356014	16.864557	21.116756	18.28665	26.296223	27.357862	24.424112	18.658842	22.743443	21.427364	18.202526	26.525457	33.43773	34.26837	53.63246	54.952515	59.649437	47.36979	49.04831	35.16498	36.130604	40.18967	45.54155	17.555918
¸ßË¹°×ÔëÉù´¦Àí (358).mp3	38.351265	41.000275	44.979458	45.360962	49.339745	48.90219	30.556198	40.809345	36.61167	25.490337	27.351933	22.872833	43.705498	42.452286	43.612846	23.6475	28.400013	32.611008	38.396942	47.925484	38.27485	35.16906	50.561317	49.497124	33.376328	48.206623	53.068085	57.314415	61.034264	53.963223	37.578117	67.270996	76.33104	30.73588	42.22419	33.128284	32.69442	36.40575	29.654972	39.58173	42.252274	41.619644	32.51107	28.538315	22.708937	59.128784	66.83429	64.87913	37.913254
¸ßË¹°×ÔëÉù´¦Àí (359).mp3	6.2706757	16.518444	23.871784	27.572502	23.276407	14.855755	23.609604	28.668926	28.758053	13.867115	24.446915	16.958553	23.317932	29.086838	21.182617	23.437733	26.91533	21.064732	56.323086	55.402122	38.340336	10.334633	20.471199	20.617447	34.999527	27.103592	21.2195	53.249146	51.013298	34.56126	-0.8674927	13.38559	17.501442	52.494392	54.860275	53.466675	9.927477	45.398796	62.39998	71.416695	78.57181	73.65622	11.682867	15.072302	20.960354	24.661533	26.321367	23.95483	20.89258
¸ßË¹°×ÔëÉù´¦Àí (360).mp3	33.91994	35.024178	33.376762	32.218925	34.70845	34.512974	21.806469	27.882404	19.47192	14.204424	27.659012	23.658669	26.214706	22.743587	21.85629	26.636768	27.19423	26.432062	22.085873	26.957098	30.981995	19.993032	29.47771	20.9385	34.259956	30.72838	29.02964	35.348785	39.30144	42.31319	46.957985	44.619743	39.167244	24.501041	28.869045	21.692108	28.576809	36.781322	34.51248	39.05094	44.826744	43.846825	20.925533	19.620914	27.443758	44.894753	46.533848	43.78135	29.919052
¸ßË¹°×ÔëÉù´¦Àí (361).mp3	14.467548	20.053352	22.662884	16.76176	21.546185	19.136784	29.479471	32.085712	30.834507	11.318815	19.166718	22.726055	33.84044	37.822876	36.669693	42.303474	36.86695	28.046087	21.866905	23.311419	22.49849	24.584568	21.862993	18.695599	21.871603	22.45884	19.39631	16.791332	16.678583	18.126747	9.207758	7.979882	13.063262	-6.96338	-4.644944	-2.7633824	18.799593	21.787527	17.80915	23.94062	21.566357	13.385332	16.437122	16.096865	17.641233	19.329327	22.529572	18.490643	12.941225
¸ßË¹°×ÔëÉù´¦Àí (362).mp3	50.0168	56.138977	51.212666	11.730728	8.487477	16.085608	37.10302	35.98352	30.688179	20.627674	21.580563	16.134369	-28.508835	-33.635044	-30.976555	-10.309925	-2.2092218	-0.41448277	25.368288	32.351425	28.138723	30.129395	37.735878	42.543587	26.557827	24.437323	23.186855	32.35056	34.746128	29.436451	22.373507	44.81536	54.34739	-27.775646	-30.008677	-28.711475	21.49247	23.997932	15.678186	32.81316	31.327953	24.074757	31.569057	34.135254	27.89689	23.32698	23.661293	31.77068	22.435669
¸ßË¹°×ÔëÉù´¦Àí (363).mp3	26.56749	26.424868	27.858334	28.246674	30.289268	26.034412	24.159052	19.860249	22.990454	2.6016893	2.9717727	3.8925836	49.443634	51.107925	49.03404	23.91954	40.777786	39.24051	26.49064	33.251633	31.6165	9.2417965	8.549416	6.690762	52.321075	45.139595	37.268818	24.138592	33.282852	30.347416	78.27225	79.94242	57.167812	26.74752	32.801872	31.571291	20.87822	23.467016	34.921997	23.013134	25.591103	26.935871	11.621174	10.178417	27.188957	25.831114	22.986473	25.407162	20.980982
¸ßË¹°×ÔëÉù´¦Àí (364).mp3	-8.57313	-7.2830358	-9.085245	-2.803674	1.3148572	-3.601415	-14.213999	-10.535925	-14.513184	17.565048	23.947474	15.243673	2.6185923	10.767068	12.847033	-2.431274	-2.0725603	-9.719759	6.0665216	-2.3102577	-8.421233	-11.803225	-8.188215	-12.332651	-9.434328	-2.9763978	-2.457897	-0.9411937	-5.270654	-11.322731	-7.673772	-7.1798778	-5.3315535	2.0380316	-3.0412385	-6.3197365	6.79257	-0.9166641	-10.56896	-34.047077	-29.443935	-21.895874	-28.152191	-33.887756	-34.257217	-43.33155	-47.824146	-45.66044	-33.217525
¸ßË¹°×ÔëÉù´¦Àí (365).mp3	-15.158382	-14.73246	-10.905428	30.373642	39.35083	35.01277	-1.747926	25.213745	23.422247	-22.46624	-11.638611	-5.711549	37.16626	39.670807	40.509926	13.89686	13.36725	9.673763	15.371886	19.494602	17.647556	28.576687	33.270576	33.918198	25.712957	24.708103	16.318151	-1.0725329	5.516464	11.12343	9.355847	9.784392	-13.827961	-29.145359	-22.664843	-32.478844	37.558052	33.919067	33.635105	6.637353	7.832861	2.6972337	36.887703	34.9635	24.532154	23.697824	30.057438	31.048264	16.51717
¸ßË¹°×ÔëÉù´¦Àí (366).mp3	26.2213	23.53594	28.213514	23.966263	28.07053	27.592667	29.1297	26.66927	28.386684	33.560226	27.945614	26.666674	16.121952	15.274113	16.55433	-1.4726167	-6.338988	-7.7608643	2.3880937	3.2715325	3.8159144	11.696598	10.801942	12.376022	15.645071	21.368073	24.309193	28.005276	29.314285	28.521378	30.616089	30.765593	28.537094	32.04132	28.668156	32.35047	-8.405407	-4.7974663	-3.3871403	-5.769407	3.4641502	-4.3053207	3.233149	10.655773	4.3785286	-10.516824	-13.471943	-11.216436	-14.0673485
¸ßË¹°×ÔëÉù´¦Àí (367).mp3	18.370338	19.012508	22.996338	26.746708	34.65411	33.926727	19.510891	16.274742	13.075673	24.31524	31.166557	25.439978	44.142254	39.852196	34.437443	52.414146	71.71103	82.17758	24.980846	32.64235	43.42697	28.25932	28.282785	19.103455	33.942307	35.865044	28.659924	26.604708	31.704266	45.36435	30.84069	43.763454	36.72985	53.829395	55.08667	42.92609	55.45891	42.339233	32.74132	33.47295	33.42244	29.454313	26.281944	22.987078	25.737503	25.048922	22.469273	23.587997	34.588165
¸ßË¹°×ÔëÉù´¦Àí (368).mp3	23.514729	40.52746	43.992744	16.86607	30.509491	31.868042	27.657072	33.76402	25.548841	24.410793	32.66217	30.257475	30.916452	34.702957	37.183952	30.27388	36.881737	27.915411	18.155697	28.847618	25.335228	19.015644	30.88325	33.60019	30.826328	34.577873	22.519197	23.362106	33.942944	24.693737	27.863441	36.371384	28.212425	43.76826	35.474236	25.966568	54.74538	43.07146	28.333286	29.412361	35.61106	31.853004	40.772972	38.918865	32.11194	38.621864	36.703167	36.05616	34.404808
¸ßË¹°×ÔëÉù´¦Àí (369).mp3	19.933357	21.11296	17.55154	34.369873	47.622116	45.368286	18.411182	31.626297	41.943146	27.088463	38.2748	39.639877	34.935345	30.689743	13.567354	5.3546143	24.532269	18.57943	31.144962	34.83777	27.797716	45.657684	54.508408	37.30898	57.73121	53.81629	48.7054	26.721828	40.133728	35.628143	47.150696	63.457047	64.987015	9.532118	11.00792	5.0642934	4.618192	11.843058	4.8619556	1.7131271	9.98778	6.168152	46.827194	52.8714	52.555466	15.820942	22.937462	17.454561	12.59733
¸ßË¹°×ÔëÉù´¦Àí (370).mp3	42.732826	34.15458	25.100517	31.483292	35.107918	26.830704	40.100273	40.21957	40.4911	32.53624	36.620026	35.493027	34.66276	31.861324	32.23781	11.957486	14.646912	13.5172825	29.455173	30.622631	23.3464	38.988686	40.24132	36.057877	51.408554	47.51629	48.735954	38.777153	40.658615	42.64498	46.124905	48.863	45.4364	45.552948	49.08874	47.139587	40.98989	38.683563	33.018692	24.1359	31.381042	32.637535	50.635418	56.62731	58.505455	37.53308	40.65101	38.246014	30.540062
¸ßË¹°×ÔëÉù´¦Àí (371).mp3	32.385178	39.371162	40.537468	25.07124	44.91765	49.57908	36.659462	36.71264	25.281187	12.136288	8.962393	16.786674	32.336487	42.24057	38.47844	26.464329	32.104313	42.889374	27.679998	33.8096	28.230053	48.165413	45.35955	27.559431	56.1382	58.06849	49.849373	57.668503	51.313477	42.300346	71.90295	65.877365	59.579163	28.880384	52.486355	59.168194	29.984356	43.637585	38.6644	7.6013165	-0.23711416	-1.4841801	22.324968	22.759686	21.688616	15.023664	13.918814	20.358112	23.381945
¸ßË¹°×ÔëÉù´¦Àí (372).mp3	34.19076	38.478394	32.230236	42.852196	42.483498	29.792755	39.672623	35.138916	24.566738	39.31218	43.503605	34.26635	17.552387	28.335793	29.522459	21.297684	30.991755	32.712208	15.2834425	13.208177	24.63235	29.999645	35.194283	31.454987	20.717796	31.714626	36.406605	47.035667	41.342632	23.483635	36.120003	43.279278	45.75698	52.413414	51.547913	46.460754	26.632381	36.74386	48.479836	22.07908	6.2731724	0.8193018	48.69197	34.392616	19.573332	43.839798	46.26396	28.274702	20.680128
¸ßË¹°×ÔëÉù´¦Àí (373).mp3	50.307953	52.207943	31.298273	40.97231	54.272686	50.68509	-0.6450077	10.424709	-7.40082	14.596508	24.924433	22.605806	14.631897	23.755753	15.442044	32.087868	39.987015	40.477943	34.769135	40.453194	37.734535	33.94512	44.7957	35.206676	11.087871	25.206793	14.690034	38.981026	35.383556	24.821785	47.019936	51.36951	42.90405	23.680172	31.468525	22.504232	13.024351	22.033546	13.501102	26.322525	40.75229	48.13562	35.932163	43.26496	39.807716	24.907825	26.061872	26.01241	36.99487
¸ßË¹°×ÔëÉù´¦Àí (374).mp3	25.313591	20.319227	9.529828	8.394911	7.106471	8.239758	-2.4522107	-3.5341935	6.879504	23.975079	47.531044	34.367367	-1.5946231	-3.0066156	3.3726776	41.38259	41.580353	25.659405	10.755072	8.97267	5.224576	0.59177303	-3.4111547	8.073751	-17.973825	-13.550085	-4.568165	-17.342316	-18.83206	-12.470734	24.261723	44.651085	43.26859	0.99612147	9.403553	4.0861006	-18.27113	-15.59099	-6.2119226	12.569988	19.211773	15.608767	-23.298153	-22.093435	-16.983402	-10.546221	-5.816161	-11.269596	-18.087872
¸ßË¹°×ÔëÉù´¦Àí (375).mp3	34.44798	29.712692	24.799938	33.108486	37.92028	39.80042	12.581373	14.870184	10.637077	19.920486	12.118992	14.969179	14.320999	10.207796	7.61662	38.986595	22.656174	15.367558	16.830471	20.191027	26.119785	7.088443	20.431358	22.071665	10.438071	15.89145	22.793486	16.882637	16.107357	14.92769	-12.182585	-8.401435	-14.070143	-1.3420104	4.2968082	8.198777	14.405237	12.034778	7.4464507	12.643739	16.856777	15.516972	12.068677	27.216646	38.042183	28.144352	35.88701	31.567503	21.787413
¸ßË¹°×ÔëÉù´¦Àí (376).mp3	44.48887	44.788063	47.707603	15.391801	10.325693	10.392563	42.752304	41.338333	28.784496	18.869263	20.0131	22.778526	26.74778	23.679665	17.138317	35.562553	28.87916	25.178568	59.167557	40.810783	22.128881	30.535177	32.151787	30.34261	39.40947	51.796043	58.312897	22.951107	35.04058	33.934208	26.42081	22.049412	21.49541	17.98598	20.373268	21.033695	26.386711	31.225739	25.625477	27.212841	27.229889	25.889235	33.291542	28.995392	26.30072	22.98608	8.009445	-15.866936	62.239662
¸ßË¹°×ÔëÉù´¦Àí (377).mp3	55.061356	49.392803	42.088814	57.35418	57.806164	50.189823	27.395939	41.407623	38.145714	44.16964	62.761475	69.38491	23.834757	35.85334	32.441025	46.447723	64.221	63.95954	53.882553	69.83519	59.608932	49.42939	65.12229	61.75314	42.03865	49.300987	37.711723	53.773598	71.84287	59.90441	34.56075	46.78076	50.58558	60.13084	61.713463	64.329926	71.40642	80.385925	80.65822	54.22036	85.66548	93.485725	36.040962	46.794144	45.447826	52.731796	80.59602	74.84387	57.087997
¸ßË¹°×ÔëÉù´¦Àí (378).mp3	11.5243435	13.926002	8.326419	16.261415	17.849777	11.983618	32.573936	32.506607	22.901356	17.908916	18.201458	15.596645	3.6718128	10.788676	11.138388	15.4604225	23.364124	24.945091	19.464508	24.034977	19.112095	17.706459	21.390034	18.085152	13.52014	18.233276	18.517576	21.14618	23.574722	18.214355	6.168438	17.252087	14.667465	-4.2917852	7.3719573	6.9945188	17.52481	21.179642	15.1601715	22.91269	19.190987	11.921059	16.35629	15.923037	16.227692	28.295172	31.272526	32.62789	9.315705
¸ßË¹°×ÔëÉù´¦Àí (379).mp3	23.499016	23.613556	23.434597	34.753616	38.301353	30.554329	26.260872	27.36539	25.569717	16.099234	24.674114	23.870783	19.625488	26.728577	27.492222	26.46871	32.49757	29.390423	37.092564	46.710335	46.31002	15.992437	16.482246	8.586088	55.48534	53.367146	51.61673	29.004063	35.792496	38.435333	30.891855	62.28848	62.090782	35.594982	40.33865	34.02223	22.273212	20.806126	15.483463	22.187817	33.176056	31.286972	37.968216	43.331535	46.730606	47.16005	46.86074	32.206215	40.28338
¸ßË¹°×ÔëÉù´¦Àí (380).mp3	19.653202	20.830727	15.217084	25.475075	18.015125	12.416647	24.411448	32.128963	34.158714	41.339844	44.62239	35.493786	44.638474	38.378647	26.205769	49.253056	37.964127	26.213266	42.619072	41.70192	32.050274	25.883194	30.423244	20.963913	21.156126	22.313148	21.286669	23.072336	25.620026	25.261301	31.381527	30.411846	25.356785	18.473873	18.115246	12.386019	35.70584	37.522312	37.42091	53.295776	57.713554	54.149742	38.86754	45.28723	52.349976	35.2565	29.364927	19.323244	22.671158
¸ßË¹°×ÔëÉù´¦Àí (381).mp3	-10.248226	-5.619495	0.062066615	6.5669518	5.698657	6.6891737	5.255521	5.081221	5.631197	3.1707735	11.102316	4.825954	-8.947633	0.032063127	-1.3362786	15.960257	17.721	3.8375251	0.4733169	4.966574	10.916293	3.3285012	10.921328	-1.7762278	-4.0271573	-4.3162665	-1.6538155	2.092251	-0.7238753	2.0270948	4.379365	6.8103247	0.90888244	-1.0939269	0.71756953	1.8521912	-9.750874	-12.683851	-14.100315	-11.415514	-7.4955273	-7.7164354	-10.755514	-11.01721	-21.253582	-9.743513	-10.936081	-18.521952	-12.235471
¸ßË¹°×ÔëÉù´¦Àí (382).mp3	32.791496	34.9324	28.237095	30.64067	31.061085	28.061619	36.05561	31.50217	33.48583	21.36244	25.176762	21.453804	15.083927	8.488469	13.888557	1.7047175	6.3947787	4.141559	0.77408266	12.875813	12.653595	4.684719	10.032329	6.0134106	18.26234	26.85527	18.579199	9.482974	10.602946	13.292	20.61499	19.874912	24.762379	21.215576	25.39667	26.990425	14.702761	11.209196	8.793898	21.117168	30.040504	28.603443	23.023643	20.900467	20.879744	33.68981	34.76365	26.38454	9.689381
¸ßË¹°×ÔëÉù´¦Àí (383).mp3	20.029776	23.790726	24.13007	29.429207	39.864227	30.736103	37.492577	34.158394	18.446217	36.42898	35.525536	23.00157	31.457407	36.19107	26.505655	21.254856	30.526463	19.167732	20.570702	37.26113	47.380833	18.568882	29.18695	26.685135	48.56562	42.42649	32.69437	31.249123	33.653404	29.600586	23.41615	25.87349	28.06799	26.171246	33.550865	40.538723	16.291826	23.446285	19.942621	-7.218622	-3.3914738	-6.9420376	17.495392	24.05945	38.073116	41.45851	38.10336	28.690502	17.909155
¸ßË¹°×ÔëÉù´¦Àí (384).mp3	17.961365	26.368004	30.222898	53.705536	56.882313	56.467453	47.389046	63.35375	68.84277	60.325157	69.203606	56.04352	28.167522	44.693256	45.272095	35.00284	50.925926	41.712387	39.54563	54.041122	67.70367	48.55893	63.076836	50.43891	52.972908	53.778725	46.41564	53.148003	37.125275	17.766495	42.971207	53.32335	66.98393	38.420307	35.114624	25.214615	26.10881	33.43102	29.043913	27.426796	20.6123	19.316845	47.23755	52.602608	39.792606	36.151367	41.698048	35.404465	38.546062
¸ßË¹°×ÔëÉù´¦Àí (385).mp3	2.6125689	8.207126	2.552821	3.542695	4.5443277	3.0296307	-6.675769	3.131206	1.9165711	8.896021	4.922162	6.2578926	0.36830688	-3.7888873	-15.041693	-12.114735	-3.8189511	-3.446784	-11.904469	-2.194293	-2.1618776	-10.561583	-0.2453137	1.1630377	6.084465	8.514423	8.220257	13.745017	11.4072	2.5268657	-0.84729207	4.278581	2.702513	-4.1909595	4.3484397	-1.1254493	16.93428	13.7747345	11.305254	-5.7476907	0.39598083	1.7924123	6.9313	3.971623	3.061234	-2.9664154	4.457731	11.021863	-3.7129807
¸ßË¹°×ÔëÉù´¦Àí (386).mp3	24.741787	25.049572	22.624409	14.641258	22.906614	27.159098	48.405937	43.102043	31.271385	31.300419	32.725094	31.380028	19.950829	22.684992	23.26873	16.379906	24.895908	27.222517	21.412313	26.34719	37.073387	27.02118	33.073265	27.087128	21.300694	23.197426	31.24524	38.57953	38.604595	29.610737	28.052864	33.08898	30.27002	20.388775	24.390518	33.562874	45.807953	33.052116	25.227465	25.113571	27.901218	25.907555	22.527905	29.36319	34.089485	31.427322	40.64933	31.912762	24.422688
¸ßË¹°×ÔëÉù´¦Àí (387).mp3	19.168428	29.612488	27.253109	42.40336	42.320015	38.943306	31.845863	37.992317	32.4138	53.153214	36.64898	25.428453	17.344326	17.554134	24.479584	30.936703	29.035261	23.378235	21.730011	31.03401	22.295809	29.688377	29.23756	19.467781	20.830765	28.811962	24.901508	21.96409	28.34986	31.942959	17.925285	21.735786	14.503332	25.685976	33.514442	39.136917	24.811695	26.926205	23.608978	20.207478	23.01845	24.76588	15.176147	22.326298	27.044952	26.305422	29.565165	29.058577	10.191308
¸ßË¹°×ÔëÉù´¦Àí (388).mp3	22.182644	23.09407	22.256214	10.793852	12.960328	24.530275	6.523323	11.438242	21.76117	28.841862	28.15224	20.389584	15.0691185	14.709219	8.449603	40.80195	37.623253	38.899246	30.751936	27.64026	26.131256	-7.226013	-5.9233913	-8.275408	20.55624	22.005856	16.260073	20.361774	15.8836155	17.848133	9.237616	12.059185	12.185272	22.186214	32.014988	32.02429	16.618362	16.493067	23.629074	-4.2745914	-1.5566936	5.1358776	18.338478	16.455116	14.853541	6.4040127	7.4402094	17.761883	34.423714
¸ßË¹°×ÔëÉù´¦Àí (389).mp3	82.320015	82.45064	73.24667	69.250145	73.138374	79.60929	78.27365	56.847176	31.965363	38.688015	59.86458	77.660324	43.059082	35.73757	25.99724	80.72733	83.67493	77.43748	91.216095	86.83928	83.1898	32.315514	51.187317	49.062195	76.73236	78.04031	75.55618	74.03264	78.507416	71.64846	39.685585	54.146446	44.375145	73.68083	80.072266	78.18442	66.885994	72.3087	66.9568	69.60168	61.81978	48.657803	75.58415	84.501816	91.301865	36.59545	38.21669	29.37867	57.411827
¸ßË¹°×ÔëÉù´¦Àí (390).mp3	15.759102	19.464602	21.615152	36.31878	36.3236	38.069305	28.320438	33.039616	17.949253	23.1652	28.476418	25.620262	34.461082	36.07081	26.1365	37.64546	51.18724	50.203392	26.68909	25.95478	19.584597	31.12702	36.90875	28.78904	30.15459	44.884956	40.507866	22.581367	24.064857	24.784874	38.651726	32.529694	20.59625	21.946419	30.503689	27.306496	12.613587	17.697466	26.90101	20.565952	24.170534	23.719955	17.88679	15.639026	11.563374	29.778082	38.580723	33.047066	38.85634
¸ßË¹°×ÔëÉù´¦Àí (391).mp3	33.17891	37.24813	38.4269	26.770695	23.20014	22.018831	21.59852	23.76498	24.60199	32.354465	36.013775	36.933205	30.933622	30.083279	26.537354	24.107304	21.878412	23.054882	36.99385	35.50272	30.83635	46.286057	44.161896	36.551018	37.939888	30.74324	27.078382	31.950659	34.847206	27.451843	17.359259	19.991426	13.849545	49.76596	48.122227	39.981464	27.367788	36.06443	43.426216	16.785973	19.9159	17.718822	41.934723	41.1966	39.083694	53.031597	46.06311	43.541122	58.08644
¸ßË¹°×ÔëÉù´¦Àí (392).mp3	50.81282	49.56158	46.443768	82.48282	81.9517	78.97489	87.7498	82.89627	80.435326	87.69584	94.92847	100.66908	83.45923	90.18704	83.6069	57.813755	60.48083	54.600807	62.99064	55.626625	45.400787	56.049873	61.848225	57.258835	34.861713	51.106514	55.10748	60.205208	61.339798	60.339886	78.109634	77.57443	67.4339	77.15216	77.138794	79.21625	69.261566	72.928635	71.567535	53.354713	52.477203	51.739437	56.285248	54.599094	49.473465	54.048294	54.62677	55.298584	46.339443
¸ßË¹°×ÔëÉù´¦Àí (393).mp3	32.34581	33.60257	28.4017	35.75446	48.37114	51.53852	28.512905	30.898518	25.096218	39.001793	61.620514	80.78262	30.058075	38.20202	40.06628	48.04077	37.46425	24.59439	39.955643	40.11933	29.250212	35.41074	43.274696	48.58059	33.929695	28.3292	26.907034	56.22358	27.52768	7.9826937	64.01094	77.199875	76.514244	53.870434	62.18099	50.817505	38.226562	44.409412	33.641064	59.17358	58.76036	53.59169	49.55674	57.074936	60.029816	31.433065	41.94745	48.477547	28.958004
¸ßË¹°×ÔëÉù´¦Àí (394).mp3	25.949875	41.176533	45.36113	40.060097	35.595547	26.150358	34.524223	27.325691	23.19754	30.733582	35.14626	25.164204	22.557384	22.03274	21.294798	22.859787	29.48803	24.680515	28.177097	34.270393	32.52607	23.422539	28.532295	27.39704	18.25138	18.115467	24.053253	30.094294	32.964577	34.84034	22.417667	31.43339	32.49909	24.626286	28.827158	25.0392	16.22562	16.172188	13.760368	30.420986	33.725353	31.294926	22.903658	24.368027	18.284698	38.225178	33.758846	26.24348	16.446724
¸ßË¹°×ÔëÉù´¦Àí (395).mp3	33.502136	43.579185	39.73601	-7.467912	-3.3803627	-9.882074	-9.736806	-4.1212583	-0.7855947	5.859596	-1.2377467	-2.8770094	4.546036	8.707001	8.494226	10.836227	7.0659924	-0.47005928	14.24164	13.734774	8.540243	18.26926	19.170135	18.421848	15.7933035	14.684128	11.245094	22.191055	26.253796	28.19207	10.704453	13.072956	6.5623116	14.816746	12.569464	8.705484	-8.378355	8.120947	13.849901	-1.6487067	3.9328845	7.830396	6.5573993	4.7966166	-0.19015604	30.844013	28.484924	28.838535	26.248901
¸ßË¹°×ÔëÉù´¦Àí (396).mp3	28.50806	35.334793	34.24549	29.577078	32.107574	28.078358	34.339394	33.42282	26.167229	19.979382	19.691235	14.176407	27.294735	33.362022	30.606415	23.243238	29.618279	27.17376	19.270203	20.847416	22.08562	24.497873	32.78539	34.214752	47.668606	39.6066	38.8524	40.976967	38.98629	31.224072	20.657373	24.068802	23.477732	19.783546	26.703785	31.486206	32.67727	37.64831	30.977844	34.95829	30.926842	19.886433	28.725203	32.71394	25.488586	24.047585	31.618427	28.203331	22.849352
¸ßË¹°×ÔëÉù´¦Àí (397).mp3	17.534544	23.665585	25.36776	10.384578	-0.2098949	-3.7603388	0.90416527	-9.271545	-6.809282	41.499874	32.407852	21.275063	28.888918	29.368801	25.43435	17.58754	17.367733	9.761301	10.162	8.011556	19.312483	15.530809	20.083273	12.879887	24.884884	13.083094	7.7870235	14.27087	11.380724	13.111696	14.389899	9.03976	11.911276	13.724505	20.170544	19.615337	16.021791	17.492136	22.40982	-7.099065	12.39357	19.412083	25.784424	26.816727	16.997044	-4.5322075	-4.8281794	-0.7855247	2.4642494
¸ßË¹°×ÔëÉù´¦Àí (398).mp3	38.411617	42.32003	46.997795	15.728651	28.7599	33.879936	18.095478	21.971786	14.390682	28.332092	34.122	29.065725	10.655389	23.018574	15.8705	26.152521	29.40923	29.269615	34.30963	49.94787	51.91002	22.000847	35.22506	38.043236	31.050089	32.26062	27.399378	28.59138	36.11524	31.071518	28.182138	33.96657	26.696735	79.616455	81.97751	79.91043	11.615269	22.26802	20.60831	31.593632	29.987831	31.43811	0.045093775	14.903448	12.928736	25.16973	34.142845	34.385002	72.83814
¸ßË¹°×ÔëÉù´¦Àí (399).mp3	10.047466	9.484568	10.602216	54.907932	55.54975	39.013878	21.60962	22.148537	24.077568	8.125174	5.125414	2.2120624	-10.153423	-9.956864	-14.166398	53.386192	57.233574	40.246063	5.5905943	2.6479874	-3.405501	-3.3252738	-5.845248	-8.3898535	10.850117	20.974321	15.995101	31.158379	40.013535	42.04003	32.825233	35.333515	30.15335	27.129326	32.830303	46.68144	41.817005	73.37403	70.80307	54.539413	54.6047	48.38582	18.718327	26.128296	23.13588	28.059978	37.695175	32.820366	77.42496
¸ßË¹°×ÔëÉù´¦Àí (400).mp3	42.749603	55.168976	50.192917	59.02031	57.716187	50.7409	27.454853	26.220615	20.691078	49.986786	53.940247	52.75148	54.730145	56.81305	58.12687	32.08654	35.40602	34.75064	44.823677	42.346127	40.66655	49.81534	59.777443	63.397278	73.26044	76.4113	56.673515	40.38583	42.06186	36.213024	67.50665	74.120285	75.846466	20.241875	22.66635	20.389248	12.209324	5.3701158	-3.4204879	60.02185	53.21031	47.72773	63.035973	70.60515	62.627014	50.357758	46.2446	46.648315	49.142128
¸ßË¹°×ÔëÉù´¦Àí (401).mp3	20.204794	18.684717	10.28096	79.63625	75.2451	67.03035	40.02881	59.822502	68.15413	86.02829	75.02902	56.316883	40.705887	52.200428	46.858868	62.77909	79.0208	80.3616	65.47885	76.769104	68.24384	51.65554	76.40056	92.67023	51.041485	62.49941	64.67488	79.120834	81.887695	81.05829	89.6384	93.728546	84.76518	79.298615	73.09156	66.21589	64.634705	58.18679	35.52116	33.506992	30.344265	16.92025	63.98829	79.24652	72.152084	56.444782	54.564552	49.966507	57.446644
¸ßË¹°×ÔëÉù´¦Àí (402).mp3	35.25625	33.91269	27.788036	12.467628	14.3773985	13.822845	-5.1121235	-2.78613	-10.592745	6.998801	-3.0620174	-1.3632613	-5.8701334	-1.7336948	-3.1818085	16.77136	18.066147	10.003635	41.551136	42.349407	40.843864	36.466087	39.70639	27.856762	32.297207	37.092834	31.030466	45.984737	39.175346	24.255547	37.60992	33.91142	18.233822	38.55414	42.21994	38.769714	30.596378	38.3497	35.440327	40.006783	41.859104	36.714836	31.25726	24.927753	18.224215	15.569618	25.088348	23.39954	14.719457
¸ßË¹°×ÔëÉù´¦Àí (403).mp3	39.60665	33.206985	27.935505	40.162613	50.429893	38.310837	28.841621	38.55101	25.789272	23.107151	28.278866	52.607254	49.162292	44.80884	33.536358	37.13353	39.67433	35.36434	58.51328	67.51262	71.28583	37.33187	46.31944	48.505875	32.82923	45.749077	45.148346	22.459328	24.507107	22.484325	52.820244	40.844734	23.293812	46.299805	50.392723	37.569153	40.102673	37.2761	34.083008	67.982666	65.13907	69.14688	31.019024	28.564365	22.64625	55.981956	57.883556	41.53071	24.921375
¸ßË¹°×ÔëÉù´¦Àí (404).mp3	47.164406	56.708977	57.053543	36.661697	27.199669	12.252281	24.652138	29.562775	27.244911	33.904427	44.539948	40.058346	38.516056	30.02201	27.49756	32.702858	38.388493	37.569862	47.841713	40.222004	33.123558	14.127835	19.56572	13.337301	11.858223	8.478481	11.320884	9.703804	10.604897	10.669882	30.009472	40.072197	32.082054	47.858543	53.857185	35.143227	28.476978	26.778986	30.326405	18.72208	15.236719	19.42681	59.34945	64.99394	69.35092	38.030853	40.620758	40.932404	14.547177
¸ßË¹°×ÔëÉù´¦Àí (405).mp3	48.46607	60.87741	62.79046	25.043941	20.978811	14.597654	53.457443	52.20276	44.026928	19.883518	17.411125	10.829195	30.048252	27.47017	21.099823	30.739553	46.28515	53.014305	31.05785	35.236748	33.33476	44.503075	54.92415	64.063065	67.435135	75.45115	72.67426	50.1969	46.82872	47.318787	84.732666	90.58385	71.839584	26.560282	25.740974	26.779766	37.50209	29.078259	21.824743	23.371367	31.14117	39.783993	24.887615	24.190922	28.284603	29.055513	56.325756	62.60961	41.234528
¸ßË¹°×ÔëÉù´¦Àí (406).mp3	-5.663453	0.64345074	6.9115667	8.221316	14.589013	19.58927	15.762128	13.71845	5.6741743	37.110672	37.27743	29.896004	15.224768	13.2449045	17.402925	41.213387	42.21809	40.663284	10.8819685	11.523954	17.986998	4.737622	12.070085	23.049725	31.126413	33.684875	23.326204	51.330063	56.29784	59.633377	34.05989	37.55522	38.49288	50.616985	42.19471	37.913902	71.18645	81.44253	78.97301	48.03242	53.602074	44.293037	28.444223	26.49918	22.145098	32.80135	37.123703	46.280064	47.19618
¸ßË¹°×ÔëÉù´¦Àí (407).mp3	14.070893	20.580399	16.514927	-0.8846808	3.5031571	7.6113462	-5.5748997	-12.582159	-0.77159166	9.723202	21.357204	31.537647	14.218874	22.232887	29.190754	30.318052	32.730976	30.166035	23.650635	29.529823	27.385614	21.32593	18.896591	12.400291	5.356943	11.465038	4.679824	-19.02024	-24.303936	-20.763977	-3.271719	-5.2658606	-8.924986	-13.756294	-21.556717	-23.296429	1.6745836	3.4950433	-2.56462	-5.017211	-15.770779	-13.091631	1.0396855	8.850783	4.9803143	38.52571	43.230034	34.93517	8.516322
¸ßË¹°×ÔëÉù´¦Àí (408).mp3	-8.748593	-11.749132	-14.002203	5.5503206	13.958439	24.907211	-30.577335	-19.60475	-11.217674	6.4822598	2.3236694	0.37806726	5.04391	7.4271073	1.9046478	-12.817577	-16.315327	-15.7966385	-9.042828	-9.687613	-9.141201	-28.154167	-32.09854	-34.486706	9.130838	1.4703069	-1.8815753	1.3589834	-4.593921	-4.4792433	16.622894	15.062158	19.192768	-0.77839124	-0.25642812	-2.1332498	11.525925	8.824896	6.6562757	-7.215497	-2.1545424	-0.99417675	9.197047	5.7584667	3.065523	-3.697114	-2.1349812	6.4958754	-15.776873
¸ßË¹°×ÔëÉù´¦Àí (409).mp3	44.07057	46.86325	35.88865	26.88198	36.6877	55.305527	39.852104	43.181976	48.069916	53.002724	49.654274	29.938692	38.255398	37.697372	21.323124	31.759912	37.57879	32.898464	30.497787	44.05226	35.747177	18.827644	33.947903	38.988956	50.758392	47.67263	32.463715	23.892668	28.226612	23.393585	53.042595	58.59633	60.490284	26.189215	32.523834	48.864136	11.28601	14.127242	13.725885	49.59401	47.244705	29.057182	30.412914	31.167377	33.925938	2.6169066	3.9754548	8.72844	19.646439
¸ßË¹°×ÔëÉù´¦Àí (410).mp3	25.524277	32.294556	41.725838	27.1235	33.37858	29.538475	20.565138	26.477118	22.229015	33.28976	36.790222	33.872677	23.967354	32.925896	28.08117	26.356934	34.5291	32.72644	23.902405	33.388878	28.13147	36.059956	40.076393	42.485855	38.619537	32.81832	23.010015	35.065758	32.38258	30.854012	28.522282	36.449356	41.021812	26.937695	28.570648	26.201426	25.757072	31.0524	23.293999	22.565607	26.492805	29.519978	28.556309	28.776243	28.43215	26.380611	31.46334	28.350224	24.693321
¸ßË¹°×ÔëÉù´¦Àí (411).mp3	-14.236168	-14.202442	-10.108118	3.7937703	6.895155	8.253381	-2.9287343	-0.22900096	-2.2010326	7.4984465	11.348352	9.565458	1.5299344	0.7474096	-5.548471	-3.925935	3.3827047	-2.1991096	-11.170513	-8.342968	-5.0961103	1.4526713	1.3032813	-1.3923953	3.7486277	0.5160683	2.541305	3.9027572	9.970717	8.668634	-7.0491443	-5.426218	-6.414325	-3.1987083	0.33333057	-6.613332	8.019556	5.808009	3.9968777	-12.024748	-4.172922	-5.5907555	1.5726933	2.0173662	2.159313	-11.023617	-9.7233	-12.095173	-1.3207517
¸ßË¹°×ÔëÉù´¦Àí (412).mp3	10.72521	8.497856	8.443053	12.422098	9.259385	8.234274	6.04568	8.29582	6.046836	12.543052	15.522766	17.515755	17.34991	19.654686	13.17404	24.467896	29.829605	29.519344	18.811531	32.152042	39.178356	20.825933	22.218437	14.227446	26.712425	25.838432	25.960033	21.750807	30.63239	27.868847	31.748909	26.616085	25.698978	29.451527	31.944056	24.831184	22.528702	24.25776	22.04533	32.534565	28.16761	29.6748	28.013496	30.985228	27.40612	16.416584	29.34445	30.763397	22.493593
¸ßË¹°×ÔëÉù´¦Àí (413).mp3	46.27693	60.35661	54.876568	50.771374	31.958141	25.404713	68.83146	77.59967	80.66989	32.269592	24.48085	23.60551	57.062096	40.1882	44.99591	61.310448	61.835335	56.072422	60.78898	58.684814	59.833977	37.320747	35.359642	29.055897	50.378517	58.371414	54.094658	-7.177356	2.076629	-3.2361321	38.34529	38.888214	32.907322	-26.825886	-27.788843	-27.070343	43.866825	51.403164	51.253937	8.559707	-2.1071923	-1.6786819	44.82572	11.581861	0.14394817	16.565649	46.931927	66.6534	27.82145
¸ßË¹°×ÔëÉù´¦Àí (414).mp3	-2.5093193	-3.6202762	-3.837917	5.0175304	4.1243973	-1.2057761	1.5197601	-9.055153	-6.144165	23.33377	22.380802	14.115139	10.239062	6.4008236	8.124846	-4.210687	-3.9439178	-2.3447485	-6.4320784	-10.3243065	-5.9281673	16.375761	16.669165	11.998093	2.7709346	16.008247	13.90682	1.8764589	11.471003	14.540909	16.24791	9.190186	4.2838554	14.971006	15.8323555	3.0678973	16.499834	25.296177	21.159452	12.742056	5.6418457	-1.1288402	9.022032	10.323811	3.0272574	5.5310755	10.554104	9.073856	18.056389
¸ßË¹°×ÔëÉù´¦Àí (415).mp3	20.199072	22.821087	21.542576	7.449203	6.9921527	3.8984194	37.503716	32.349926	17.183598	23.910866	21.783737	19.481853	27.35735	34.1208	34.65175	24.586334	22.732077	18.699984	31.335825	32.791035	27.06044	16.569107	17.642424	12.423694	27.493748	26.607353	21.871603	32.244507	31.25975	26.692383	29.014294	31.942379	28.373138	27.938229	27.689476	25.455048	32.773815	32.375763	27.021935	19.978561	27.113651	22.277203	28.349892	27.099625	27.067778	13.336525	25.645813	28.87814	15.603224
¸ßË¹°×ÔëÉù´¦Àí (416).mp3	22.266973	20.866394	17.206219	24.448261	18.964476	6.5631456	26.721283	30.196487	33.780556	29.39241	45.026726	46.5295	11.471157	10.902169	12.420005	34.13913	43.722523	48.084442	16.422405	18.873623	18.160954	25.551617	22.958202	14.405447	9.571588	14.132299	13.456041	30.004305	35.691086	39.50419	8.55624	8.430073	1.0503808	-0.044780314	3.313453	11.881648	5.477933	8.502965	6.2813864	21.909075	16.976261	17.562208	34.272545	30.81417	20.70303	37.56047	27.922728	22.054985	15.275957
¸ßË¹°×ÔëÉù´¦Àí (417).mp3	23.684437	29.99899	38.012104	48.659927	33.879044	20.220573	20.410965	31.692883	34.95504	27.189606	27.367939	27.022858	30.938843	35.419743	43.26995	27.818798	36.883873	40.604076	25.510975	27.052101	26.098333	30.44506	32.730186	28.729372	20.909378	27.999222	30.25335	24.975605	30.069027	22.595173	17.991676	24.520023	33.928078	31.314713	33.05816	33.920673	28.140455	29.658936	28.061306	21.21841	22.470078	25.696337	24.145992	23.980646	22.92259	22.27362	25.973883	29.395988	32.35682
¸ßË¹°×ÔëÉù´¦Àí (418).mp3	20.425766	25.144846	26.677563	30.90876	35.498497	32.21318	26.406021	32.41224	34.284576	11.162342	14.858738	18.251831	41.050056	39.037704	24.338783	26.059647	20.45737	18.465662	52.251472	54.357376	43.255608	32.223515	36.650093	41.44778	24.733263	27.953419	38.97183	19.937582	22.734268	18.776527	22.884666	35.450493	42.242096	35.785374	38.81592	33.458923	35.38666	37.33005	33.557674	36.97987	33.324097	23.829655	42.067482	40.481155	34.94398	35.333004	30.460001	25.841995	37.199173
¸ßË¹°×ÔëÉù´¦Àí (419).mp3	11.165835	13.883764	13.1588955	42.450386	37.42225	26.211407	17.531078	19.214867	19.217276	5.553877	5.241583	11.663691	25.553463	19.440033	10.666124	23.019814	23.152617	24.270863	13.430473	13.329927	14.25982	25.549438	27.149982	26.608429	23.228195	26.135355	22.069588	15.843931	19.0965	24.62137	27.645384	32.51883	20.517841	14.086271	13.97541	15.695929	42.635437	37.61881	33.90953	20.852863	24.644112	22.207977	16.976484	39.85356	46.973545	23.777523	28.333208	38.5548	17.064697
¸ßË¹°×ÔëÉù´¦Àí (420).mp3	22.71489	25.246447	14.536905	11.005669	18.433134	18.45443	6.273209	13.190174	12.768091	24.516048	25.566975	22.241735	25.781185	25.782722	15.561766	11.44341	14.861965	18.650223	-2.6028655	1.6551036	-2.936892	6.255109	8.8565445	3.9388006	-6.961066	1.2310636	-2.6966805	6.9602623	13.407639	11.87395	4.252536	2.1725879	-2.6399078	16.202604	20.59576	15.83646	2.943132	9.81255	2.9146543	3.187138	3.5128534	-0.7043874	25.985725	16.728973	14.695317	15.576332	13.804162	11.726694	14.882181
¸ßË¹°×ÔëÉù´¦Àí (421).mp3	14.260872	20.032188	17.732557	11.3801	11.347607	21.99355	6.6848216	9.273298	20.164673	10.044809	6.100317	8.26088	-10.758286	-8.355646	-10.048542	4.523406	-3.4950185	-5.261143	4.263073	7.3300743	19.150429	1.3473166	3.100072	6.429038	10.202466	8.374075	11.829363	8.952012	4.092843	2.0192356	4.3242817	9.403678	4.8697653	6.70707	0.7575961	2.585806	-0.85331506	-0.55639964	-3.7374973	3.8761208	0.56562674	-2.3740423	3.0157685	9.077054	12.625448	17.260872	18.513306	25.371252	6.894298
¸ßË¹°×ÔëÉù´¦Àí (422).mp3	25.279404	21.93346	17.551815	5.7741113	5.539024	7.408826	7.093648	8.006056	7.9452205	17.826904	17.83931	13.965239	15.368239	18.60046	15.838729	15.623404	18.788609	14.611958	21.965294	19.920942	15.849629	35.04276	26.425709	26.587698	13.243696	11.752823	10.218771	6.494088	7.9458504	-0.7001767	22.527832	18.547884	14.935048	16.545918	13.016954	12.93651	21.996227	17.119083	16.261303	8.496383	12.7869005	8.412441	21.532684	27.281658	24.3642	18.990482	18.731762	18.126198	19.256721
¸ßË¹°×ÔëÉù´¦Àí (423).mp3	16.786528	20.280125	25.060175	26.952862	22.880974	20.998877	31.086878	33.903297	37.21542	18.83499	18.074696	16.539072	30.473953	43.594757	62.260605	41.79051	37.107224	33.991837	13.7684	19.378021	24.869076	29.801477	32.726265	31.478683	42.008263	40.355026	40.49745	37.791508	32.83506	26.640574	35.028385	36.07676	30.668102	45.89657	38.312874	43.715584	20.60261	26.523159	24.213623	-19.515568	-20.282501	-19.957737	46.22325	45.87217	41.837112	17.887352	22.194221	19.665573	-32.910942
¸ßË¹°×ÔëÉù´¦Àí (424).mp3	78.95491	74.836136	64.322586	64.3069	89.63906	99.73802	27.256077	11.9632015	12.933514	55.687874	55.492477	40.929398	28.388569	39.42944	36.337685	29.531868	29.847435	22.157255	63.07984	66.25067	65.76048	37.826492	50.710464	33.201553	21.733368	36.72413	47.69709	10.664171	21.94394	27.063137	39.087143	33.337936	15.663745	66.67171	75.78783	69.18614	48.49442	45.56237	48.657887	34.686897	38.392685	45.108326	62.851524	66.01099	67.70166	5.555629	-19.219866	-17.339222	50.44718
¸ßË¹°×ÔëÉù´¦Àí (425).mp3	25.594103	26.639797	18.325901	40.469513	37.319233	31.01617	30.140682	30.223839	28.528244	29.115232	38.956963	32.850628	30.598978	35.400177	34.530903	23.48666	32.31832	35.098328	27.509302	38.486053	37.14171	36.03443	41.337746	37.83426	39.691383	42.545006	27.625751	37.54695	44.332382	47.029358	23.440205	35.545345	53.470047	47.496445	48.92424	51.78437	36.86566	37.15782	34.017982	30.35128	36.54295	35.33361	45.816032	47.621403	43.26254	25.702309	30.67942	26.367222	40.094
¸ßË¹°×ÔëÉù´¦Àí (426).mp3	26.017668	17.28204	8.973211	27.615774	30.063602	23.546892	20.017887	27.054197	20.182451	33.378723	26.397018	24.407196	12.206097	16.994217	22.174553	17.256657	23.800343	21.953842	22.765583	26.916542	27.23029	16.481142	14.810137	5.2344737	35.907715	42.083515	28.134354	25.9066	31.627449	32.367825	25.440998	28.29179	26.720078	37.761948	32.24554	20.187307	21.942797	22.686543	25.616495	39.880447	29.443493	22.661224	33.056713	45.19841	38.333412	3.5651863	19.355022	21.839317	1.8882115
¸ßË¹°×ÔëÉù´¦Àí (427).mp3	91.69574	99.85304	86.23212	84.88768	90.23656	80.98357	73.77829	86.4884	89.90932	95.38183	101.500824	92.440186	70.64472	87.28822	88.05492	86.473206	82.52075	74.51982	93.385704	85.96586	69.67931	65.5161	83.0323	85.67617	66.363205	81.938225	88.884	83.36854	85.436646	76.68089	79.91728	78.69103	61.757725	86.420555	92.742455	98.27778	80.38608	93.82146	96.29767	94.24263	96.58934	90.13098	96.673744	88.90381	76.14194	87.94754	92.6086	92.53682	86.04295
¸ßË¹°×ÔëÉù´¦Àí (428).mp3	14.216505	17.425137	20.09943	18.219612	24.675606	18.808668	22.738005	28.185486	27.831402	24.00627	19.44751	14.066866	21.932785	29.521263	26.214306	32.44847	28.032745	28.425083	26.29155	25.764246	30.806547	19.78917	21.445377	18.954193	23.942934	25.489744	21.352406	27.88242	28.073345	30.668255	24.750874	25.65532	20.321205	30.946098	32.952393	25.076843	22.255909	24.599844	17.330276	17.31339	23.873323	23.056343	16.852348	25.628546	31.217749	22.508633	30.678274	40.44532	21.812515
¸ßË¹°×ÔëÉù´¦Àí (429).mp3	10.768804	15.039816	13.845832	6.6592712	8.682704	3.2062187	24.1585	16.26717	18.939507	75.3714	83.90324	81.14435	49.79339	52.79982	40.357452	15.430201	17.892262	14.839634	18.567787	21.53061	30.62024	-0.1979903	-0.12637883	2.3861952	32.69029	44.039314	51.20542	24.659595	36.90525	41.79539	19.652851	20.032808	21.4245	20.552193	31.219444	34.09761	23.395203	24.351948	20.299133	11.758499	12.730551	12.866478	-3.6924486	-1.127479	-4.902931	31.82439	27.42445	21.064373	27.615437
¸ßË¹°×ÔëÉù´¦Àí (430).mp3	20.331299	23.345654	19.20489	29.669119	26.769531	25.399536	31.516857	34.33062	28.712105	27.838694	34.08149	33.029324	-10.874109	-3.1804552	-7.6165547	73.64024	74.02586	66.42442	67.69934	65.8983	57.27134	29.93665	26.370388	14.18977	26.96399	34.184525	32.15909	27.192482	30.31907	30.251863	35.806496	36.886864	36.288437	37.984787	43.368176	37.970894	34.67756	31.801706	26.27024	26.985294	27.144438	27.315113	14.247279	9.040093	25.48612	16.027733	15.7384405	11.247017	38.030083
¸ßË¹°×ÔëÉù´¦Àí (431).mp3	-1.4819709	-2.6843023	-0.335614	-0.40681458	1.5100275	1.4643735	20.448723	13.986533	12.918102	16.643036	14.133892	13.173321	12.983198	22.195013	18.72617	-10.164875	-17.509941	-17.34451	1.6783509	-2.0310206	-2.0811093	15.73704	10.37219	10.15817	22.31602	29.146818	31.303957	1.1668526	-6.4113407	-11.3480835	21.97748	18.40379	14.997551	-3.5859442	0.32558525	-0.568298	-5.126691	0.09670323	-2.3483372	9.643742	16.57929	23.037596	24.200867	20.635784	15.182668	14.271322	10.464468	6.935565	9.537998
¸ßË¹°×ÔëÉù´¦Àí (432).mp3	29.910858	29.73003	39.3842	4.8382254	6.928651	9.825323	-8.151556	-10.137651	8.559448	3.6155996	0.16156235	7.2004	1.8351889	2.4573665	10.198744	9.719648	2.5501654	6.89454	11.50499	-2.0674264	-3.8259206	2.6730428	1.5123898	0.4633342	5.939048	7.0953493	10.959262	16.909649	8.140955	20.174648	12.642164	12.3086	14.2166195	17.480446	11.442017	5.8105383	3.5030975	4.5751762	13.691523	-1.7549036	-2.0995789	4.5238357	13.968436	18.04491	14.970234	9.344746	15.0689335	10.838165	16.109867
¸ßË¹°×ÔëÉù´¦Àí (433).mp3	27.569447	27.732786	20.934006	-3.6672292	5.119131	6.1726522	41.54113	45.047234	39.88347	40.573418	34.058277	24.265297	9.834431	19.024782	22.948454	18.6554	18.881607	18.014565	13.846774	18.018848	18.308876	11.059498	19.960152	22.199566	-13.3141575	-4.9232903	3.4063559	21.794556	10.597328	14.148306	30.237856	30.44651	28.442638	22.400602	23.029602	19.347773	26.095112	32.56521	49.066166	-2.6689162	1.133467	-7.5541325	-2.2854433	6.4671545	2.9124575	28.960575	34.694504	27.799225	9.047942
¸ßË¹°×ÔëÉù´¦Àí (434).mp3	18.432543	19.829174	20.536015	15.158384	12.359081	5.476823	9.931608	11.806118	10.794907	-35.860416	-26.06704	-25.14613	-10.856251	-3.9539828	-7.416108	-19.267498	-10.156206	-7.857889	9.989258	14.366411	19.25813	-18.311985	-8.073969	-9.57522	7.7243524	5.834753	1.0216019	-8.00664	-0.32718873	-9.623375	0.21516019	4.8315034	-0.76854867	-4.288903	-1.3930424	-10.591241	-4.2560725	-3.6810017	-12.86776	9.2452965	21.479649	19.016228	16.024761	15.825119	18.386189	-1.2434697	8.727081	5.3431664	38.320786
¸ßË¹°×ÔëÉù´¦Àí (435).mp3	-1.5405617	-1.6788282	-12.706876	-6.8027554	-3.9329817	-9.392529	-7.4578743	4.9872503	-1.3667686	9.387365	17.671162	16.258766	-6.2810335	-0.05093342	11.93446	22.298557	25.463602	16.432484	-7.7808256	4.3344493	11.44606	7.990889	8.726324	2.2655578	19.39629	18.287802	19.781414	24.531475	30.138311	42.48915	35.326363	38.091087	35.49234	8.358665	18.455647	22.74525	4.1583366	4.540491	-0.14748785	22.348866	24.942616	18.063911	-19.484089	-4.6633124	-0.8520334	21.776947	14.083153	0.6836586	13.064864
¸ßË¹°×ÔëÉù´¦Àí (436).mp3	39.13745	55.96151	61.783005	35.678516	51.388367	54.415005	11.352455	22.637283	7.3715515	58.855423	66.31229	60.532425	23.973484	31.49261	27.21733	36.156616	30.282352	26.068474	49.852493	58.884457	47.97003	27.169933	31.655506	32.111748	40.48787	42.59558	42.00626	68.95691	73.401596	74.62155	26.378618	34.10584	32.17853	41.79529	46.517662	33.180534	73.224846	68.327156	44.361572	29.675627	29.626625	24.800833	32.32949	38.418236	33.727695	57.401306	65.41817	73.626785	28.745949
¸ßË¹°×ÔëÉù´¦Àí (437).mp3	10.5284605	9.397715	8.948637	-1.4691257	-1.0340136	-2.4313064	3.012019	8.272633	2.4180002	2.8916554	0.18034744	1.5078392	13.761149	15.992258	14.715963	11.537317	10.900896	3.2392802	4.826168	-0.88119674	-10.366604	5.325278	-0.42130828	0.14874044	-7.144964	-1.5676343	-1.5429835	1.706722	3.9671288	-2.2051773	10.886004	15.279782	13.9675255	22.002619	20.528687	21.364958	1.1298436	1.6099019	2.398471	-5.071786	-3.733131	-2.6463983	-7.556902	-2.4462886	-3.7202845	-0.3511157	-1.5300833	-0.01635377	1.7792822
¸ßË¹°×ÔëÉù´¦Àí (438).mp3	-11.174615	-6.3778033	9.461872	2.7717261	2.7382815	-1.0878308	-7.2888856	-16.206781	-11.44917	-11.170008	-11.861616	-5.048027	-13.966833	-17.945599	-15.952164	-22.748308	-22.549004	-22.528015	-13.286903	-15.668655	-13.666091	-20.250286	-18.928217	-12.825886	-18.342503	-20.06895	-20.961105	-4.8432655	-12.337654	-12.842383	-9.316255	-16.942993	-15.747517	-19.967255	-22.26495	-18.340801	-15.849029	-21.497032	-18.748116	-3.724095	-7.7465763	-10.867264	-14.597836	-6.16917	-3.142023	-20.920433	-18.39714	-27.968834	-12.298069
¸ßË¹°×ÔëÉù´¦Àí (439).mp3	14.376444	20.00792	14.61103	14.451003	22.10712	18.259636	49.014797	53.65752	52.39499	33.32363	37.017506	31.152832	55.896637	42.246628	40.882812	12.234791	14.755043	18.971745	47.260895	52.963234	36.835587	31.081177	30.788925	44.409386	14.506084	14.455309	9.383049	16.908632	19.83466	16.474478	21.378716	26.2098	20.95436	15.236176	16.290768	13.498089	25.275	17.942657	8.962488	24.231174	19.364101	8.92996	36.09858	42.23552	40.891403	37.750023	39.68582	40.035988	61.14033
¸ßË¹°×ÔëÉù´¦Àí (440).mp3	10.97286	15.77748	16.091978	-14.26694	-10.179383	-5.6746426	20.663834	14.779424	8.253358	23.08107	24.16841	26.039513	24.542057	29.018208	32.303303	31.220377	28.574509	24.546978	-8.370093	3.4427195	1.1152838	2.6414168	6.07504	1.3549066	2.7869704	-1.1360375	-10.905425	4.968034	10.017956	4.870552	52.516792	52.667995	45.72103	9.3579235	8.032929	11.716596	3.4986472	3.615615	-10.711501	9.442565	7.0786123	2.9763212	16.984617	17.651554	4.0563993	11.360571	16.210407	12.654416	22.652561
¸ßË¹°×ÔëÉù´¦Àí (441).mp3	9.94968	15.844084	10.438572	23.387535	14.660611	9.923896	11.2077875	14.073005	13.457563	13.113343	16.060644	7.496439	25.209604	35.951355	40.52029	10.320419	17.421741	16.127888	19.986038	26.23388	27.144838	23.257835	17.799686	11.611392	16.248816	16.071995	19.72119	2.9014919	11.140926	9.951023	7.2206397	14.170278	20.294613	9.900798	16.521788	16.517864	6.9481363	12.643253	17.130615	28.700558	31.05595	27.740765	5.021179	4.0291677	-1.5961033	36.210587	33.78395	24.442806	18.77918
¸ßË¹°×ÔëÉù´¦Àí (442).mp3	13.442915	16.279654	11.54183	7.4109244	-0.004789233	-10.767584	6.4865904	2.398558	1.3425686	1.9856296	3.182519	-0.07924849	-2.5567849	8.598003	11.493513	24.30392	25.366592	23.732958	-16.990269	-11.541798	-10.2397995	6.573746	10.796634	7.5976334	30.593285	28.30738	19.982212	60.41543	55.42411	43.892334	2.8715081	1.8750252	0.92599034	6.5110645	13.757419	19.091228	33.20292	38.478333	31.63467	17.305508	22.115389	17.36121	17.97226	17.862144	20.974066	14.82307	12.603009	9.244019	34.804153
¸ßË¹°×ÔëÉù´¦Àí (443).mp3	11.115745	0.7258426	2.4131904	-0.707772	-3.1973627	-2.6551533	-5.8330736	-9.876587	-11.307614	4.8747735	0.7394215	6.528111	1.2498921	3.2132478	3.2243009	24.61388	26.816343	28.873112	17.843952	30.569487	32.517292	31.57191	32.01658	30.55558	22.641773	22.12545	24.359032	-5.195627	3.0511866	13.633116	5.2432947	4.727641	4.102161	-1.4765375	6.5268044	7.1975756	0.7672293	0.87408775	2.2553875	9.683423	6.896738	3.4622931	24.532425	17.94096	12.799812	7.656427	2.866586	1.3335152	39.914814
¸ßË¹°×ÔëÉù´¦Àí (444).mp3	25.66801	27.4243	16.43855	10.359611	9.92128	2.119721	19.618343	16.294483	10.741497	19.873623	14.370998	10.9007	21.655657	18.250713	9.851264	10.672609	14.939375	14.406038	19.226206	22.922869	39.75605	2.433537	6.2298756	6.0162764	44.812416	36.882545	21.08956	24.536041	23.23574	19.783287	21.135181	20.772861	18.349726	15.630353	19.145687	20.167324	33.59205	44.453506	39.206566	21.557777	23.408367	30.151476	18.122192	25.510918	27.327019	15.990069	22.83816	16.55673	31.870907
¸ßË¹°×ÔëÉù´¦Àí (445).mp3	10.433493	15.73252	14.451318	29.275967	34.966484	39.648132	5.1691265	7.4336348	14.848591	38.979656	33.789375	20.65031	25.858788	17.50174	11.625451	22.203312	21.853003	14.487505	32.493153	28.658543	10.901807	35.42222	41.732452	35.294483	30.689623	28.330748	24.377151	47.488358	37.301846	30.594921	22.024931	13.26831	5.5856	18.476776	19.604671	24.73811	16.483124	25.230492	23.555552	35.88583	35.177963	31.718555	14.192621	10.710968	23.04064	17.175589	15.566277	13.697058	8.298507
¸ßË¹°×ÔëÉù´¦Àí (446).mp3	13.8431	17.073938	23.494032	11.838147	22.259645	23.911564	16.029951	13.47166	12.659204	19.45499	15.169623	14.450945	13.26996	17.754099	22.915718	12.64378	10.73951	9.558853	20.65496	12.69371	12.157478	6.8948517	8.443802	7.277017	15.514784	12.696785	6.914049	20.648159	21.329819	21.832214	20.236742	20.264305	18.746422	19.993252	23.775185	22.520687	16.116589	17.71421	12.327589	28.62121	26.261997	20.628983	10.440334	11.736805	15.03509	24.341291	24.107567	22.941307	17.99839
¸ßË¹°×ÔëÉù´¦Àí (447).mp3	17.514135	14.177271	18.32001	18.562439	17.959217	17.451363	13.911913	18.534658	16.656708	1.4895706	6.535345	8.373164	21.01268	17.964474	18.28215	13.535482	14.035017	15.329067	65.923134	56.308193	39.819054	44.413002	48.513832	44.042225	19.680403	14.231201	16.124058	22.73758	14.747285	14.234509	9.949402	13.380893	17.190348	22.412281	16.737274	18.056095	18.840565	10.167816	9.644711	25.185503	28.210686	25.791342	12.548659	9.874115	10.355354	36.881416	42.080883	35.70237	19.430222
¸ßË¹°×ÔëÉù´¦Àí (448).mp3	11.404867	12.893902	13.359634	22.743114	20.318995	20.305042	20.363668	16.552238	11.672808	14.772833	10.098733	4.1470003	10.11101	8.701874	5.456479	6.223635	9.107727	9.795204	13.088831	19.209694	18.550438	12.904333	19.795607	18.900822	30.567692	38.79759	29.883488	15.420517	15.862173	12.882271	5.050566	5.587464	3.585734	-0.30013376	1.0593301	3.3424325	2.3582807	9.623172	12.574039	14.037068	18.712837	10.995767	17.920788	22.662537	25.55413	7.5583043	15.871615	21.017355	-4.967905
¸ßË¹°×ÔëÉù´¦Àí (449).mp3	25.706306	26.987675	22.940052	34.171803	32.810684	20.994123	14.502686	16.939606	9.948558	17.878902	19.544563	22.22464	29.580349	31.067034	24.56673	33.580124	26.892712	20.043743	-6.17972	5.7337413	6.894799	17.240715	20.716545	12.668283	29.979813	30.346518	30.201874	17.874641	18.62078	14.161679	14.645184	19.631561	18.67817	17.663197	24.491634	28.197777	18.42146	20.399446	16.202057	-0.89833164	7.5289736	5.327702	7.0428195	10.387146	3.7351832	23.522745	28.984074	19.487514	9.285099
¸ßË¹°×ÔëÉù´¦Àí (450).mp3	-3.167749	-14.279945	-21.238724	-4.464843	-3.9887605	-4.7669296	-11.376723	-5.979313	-2.147665	-16.33477	-7.776516	-12.008877	-11.415232	-6.566039	-12.822466	-2.6354847	-0.4906572	-4.995235	5.1487236	3.203013	-0.6102929	16.63189	11.020361	11.4429	-8.430298	-8.611331	-19.160019	-1.4105859	-2.5482292	3.2817168	-14.830738	-8.249222	3.169393	-8.5784855	-3.6188343	-5.123965	-4.2174215	-3.5658507	-7.4227266	-12.403236	-12.578903	-13.269696	-19.888432	-16.356108	-17.275314	-12.754438	-7.2787848	-12.885273	-13.061888
¸ßË¹°×ÔëÉù´¦Àí (451).mp3	16.425898	16.919346	15.13581	2.1103833	3.5044417	-6.056096	17.515165	12.215605	6.3172646	17.338684	12.791207	15.213994	7.7758274	12.611789	12.571066	22.943367	20.644442	20.769657	21.752493	20.653442	16.718693	23.166574	19.4311	8.82418	14.98452	15.139768	21.52741	8.079807	15.686686	21.09655	19.023052	21.024513	20.240646	10.932565	15.656397	20.728544	18.015076	19.560715	19.002722	17.439325	18.38536	20.328018	11.466424	10.847002	13.701872	0.7599038	7.1008863	-2.0352647	16.621813
¸ßË¹°×ÔëÉù´¦Àí (452).mp3	31.227894	29.051348	29.485916	29.102844	31.006521	34.830826	25.187433	29.255928	26.075699	29.098267	25.674423	17.920578	38.081448	37.50471	32.777916	36.828743	34.322357	32.546448	18.981956	25.736395	18.99467	31.823757	28.149574	22.089867	13.631201	12.950925	9.970421	16.976654	23.744623	19.389004	25.0313	29.537762	24.68355	22.99234	24.73035	31.73885	27.748175	28.593014	22.343945	21.440746	22.308239	21.033396	27.277699	27.459593	24.234285	26.12336	24.923233	19.627823	38.74768
¸ßË¹°×ÔëÉù´¦Àí (453).mp3	-6.086851	1.3788402	-6.1607714	29.066502	32.27581	26.801117	-8.027205	-1.6109365	-13.907539	-13.304288	13.40402	32.96668	-4.2802935	3.808011	3.8050919	51.236687	53.42906	42.6099	8.047506	11.55674	7.3452373	12.118052	5.7957325	7.782991	10.780252	14.078232	6.7980824	31.551828	37.892662	39.42871	4.895084	0.31576967	-4.311427	38.366985	44.71164	40.47118	-7.964203	-7.798396	-9.115737	0.8235028	1.3470758	-2.72024	-4.818971	-4.722149	-4.468752	-2.5690243	5.669442	5.174819	-4.235373
¸ßË¹°×ÔëÉù´¦Àí (454).mp3	42.66353	51.080288	48.862194	31.526123	35.175125	29.835857	25.916435	33.440483	30.603052	35.750027	47.427612	57.988976	11.013864	12.391104	11.393134	57.873287	39.894257	28.563307	47.4614	54.03303	42.221664	38.922607	38.32148	24.65146	-6.1736193	-10.22982	-6.086119	35.275208	44.063293	28.363287	28.501896	34.026978	27.253235	23.007751	26.91329	20.72271	18.855953	29.05832	27.29889	22.640062	32.97674	37.428165	37.656853	46.003265	38.208168	33.16748	22.503025	8.640724	63.209476
¸ßË¹°×ÔëÉù´¦Àí (455).mp3	-11.410723	0.419524	5.111868	6.8843746	12.675022	9.328146	-3.6866794	-1.9379498	3.1798306	10.7376795	11.163612	15.037014	3.0421414	-0.21631289	0.21678126	5.2778726	-2.7759957	-3.3265185	2.626292	-0.37028688	-8.417257	25.732483	22.497608	19.400383	30.663712	34.11529	30.081654	28.940897	27.731718	24.744076	20.990051	29.738783	36.46503	47.434277	40.92231	26.569023	20.99359	24.236341	24.764729	7.904982	10.622359	9.116428	19.743378	28.482006	24.029015	2.532727	6.312875	10.601086	-4.513448
¸ßË¹°×ÔëÉù´¦Àí (456).mp3	24.940212	31.544098	34.17843	32.084503	28.905516	19.442352	42.12265	41.720955	38.24244	38.22403	37.056595	24.727413	2.008367	1.2680094	-0.6696924	22.210377	22.390575	14.610374	31.671177	29.894297	24.115095	32.4129	31.861698	29.196144	67.494804	74.23429	75.57568	21.074497	22.978592	14.457873	23.039999	29.916756	31.012321	-2.5631576	6.196291	4.3630133	-0.36604407	4.773456	-1.035772	33.359722	25.096151	17.97905	13.343977	20.214567	16.717346	11.213648	23.48777	31.886065	46.726223
¸ßË¹°×ÔëÉù´¦Àí (457).mp3	-8.871977	-8.09273	-7.6395655	-7.6248064	-15.1604185	-17.076084	-19.95663	-17.983515	-17.205524	-23.460503	-23.080713	-23.34906	-27.724586	-27.188065	-28.836567	-18.187267	-20.136276	-22.970993	-16.059738	-16.950165	-21.67619	-10.93061	-10.265772	-9.750849	-3.0081527	-3.6319373	-5.997038	-3.5205393	-4.40467	-1.723042	-2.7549858	-3.0248213	-0.7998823	-7.2354984	-6.190097	-6.344138	-4.95061	-1.8322923	-1.2581397	-9.857806	-2.7447877	-4.328073	-10.78891	-10.3833885	-10.675656	-0.64067954	1.2752914	-0.8906937	-3.7724614
¸ßË¹°×ÔëÉù´¦Àí (458).mp3	28.628277	30.34552	33.20916	18.24064	21.864754	24.105598	32.913193	39.038227	36.293716	29.85438	34.651974	29.783634	24.942911	17.883997	17.87225	13.294669	20.353123	23.201551	39.12867	37.308105	32.76523	14.078185	22.320978	33.491653	27.720106	27.962162	18.0224	14.86644	11.736175	13.303926	24.856846	23.566467	15.864841	26.240677	31.529373	27.133799	24.956915	23.474396	17.961395	39.930138	40.30083	33.567604	36.204475	32.394848	25.671024	31.77795	29.129192	27.10384	14.098742
¸ßË¹°×ÔëÉù´¦Àí (459).mp3	17.451889	2.392319	-8.401595	-1.715541	6.774776	-9.288716	-26.333458	-21.287062	-31.665466	-12.750624	2.233499	-3.148561	-2.5358098	14.18487	6.5221195	-8.088999	2.282395	-11.004214	8.362878	7.6871967	3.4026976	-1.2504135	5.452653	-5.023043	18.455395	25.222855	26.644825	5.6373444	7.9511046	1.7118322	1.1356056	5.0439425	11.100269	-9.205303	0.9333506	9.922678	10.13449	15.166134	12.438631	18.664902	11.8422165	-1.3852469	33.695213	40.733597	33.91044	-11.265035	5.5884023	1.4479918	4.958436
¸ßË¹°×ÔëÉù´¦Àí (460).mp3	-8.220985	-5.2548714	-2.0959914	36.06581	27.315014	24.834927	16.177784	14.7985325	15.892931	11.31852	13.124777	11.643223	1.808532	3.1329072	7.272505	6.564252	8.351904	2.5822759	24.168915	20.937675	11.953239	20.927517	14.362717	13.765508	-26.915134	-31.396206	-31.332865	-2.4189467	-3.6711802	-6.2215605	25.239395	41.123802	41.927628	72.756424	68.12846	65.74512	7.9121857	2.5995085	1.0136728	16.914165	22.376026	26.481396	58.550106	53.78848	51.3236	28.98573	23.944592	14.037223	14.962776
¸ßË¹°×ÔëÉù´¦Àí (461).mp3	4.9927597	13.883509	5.198479	37.75788	35.507576	22.220348	35.14591	34.160915	27.916801	21.859472	12.433119	6.8652945	19.907608	27.293814	30.16127	27.27898	28.440655	22.40343	28.596474	31.388136	26.674091	32.255787	36.48639	36.869156	6.1569986	20.198647	21.894714	26.098017	27.173752	30.539103	39.197838	39.452644	34.063232	20.168404	32.259666	31.237907	23.594303	28.898298	24.24807	19.035755	23.849379	21.617249	18.514248	26.626514	30.353746	31.151276	25.399313	16.997797	16.93051
¸ßË¹°×ÔëÉù´¦Àí (462).mp3	6.396885	6.475174	3.457839	12.872091	17.055935	12.134024	13.204057	7.5497723	2.8791196	16.801798	21.108253	13.547863	-4.8149176	-0.500584	1.4004456	13.767279	17.64082	16.956223	13.616866	13.328468	11.488823	6.952388	11.557671	18.109745	3.20912	5.0630126	-0.19398963	0.68655217	9.783945	11.247412	8.430451	11.158569	19.19592	16.25224	9.509129	0.5066217	6.428548	4.905943	5.4954576	19.356617	13.7322035	5.1549845	-1.0547457	-1.977431	4.2124643	8.026554	8.578333	1.9462762	18.069067
¸ßË¹°×ÔëÉù´¦Àí (463).mp3	21.690117	21.864819	20.197922	5.497697	4.6712937	-1.5956103	-4.4036427	5.8326964	6.9106684	-0.51967716	9.260817	4.5163064	-1.5406156	3.9859643	14.428827	4.3910036	2.6472542	-2.2342303	-5.514826	-9.242506	-17.24499	49.338055	48.87361	40.390625	48.582077	40.945107	39.41833	29.363861	30.886173	33.275894	19.602047	26.058434	23.009491	-4.895698	-7.1332803	-0.5853238	22.252628	28.142864	25.316221	33.323257	29.305344	19.182714	21.728918	22.910587	19.157269	11.194899	18.47823	13.03902	33.29413
¸ßË¹°×ÔëÉù´¦Àí (464).mp3	28.263134	26.272957	17.186808	30.432247	28.127838	21.342987	34.903717	29.976143	27.498692	39.291557	37.020344	33.239296	17.15467	37.00123	34.456505	14.922129	18.695728	24.887684	24.96267	16.61368	16.579622	19.051651	28.33471	25.49543	28.08773	31.534824	30.199766	21.110043	22.380322	21.65944	31.299515	32.490723	19.809448	15.816948	15.206448	10.792988	20.795483	24.740826	18.6568	2.6595783	11.932135	14.306058	24.273853	21.850769	22.355038	27.63446	33.087883	32.224857	16.73701
¸ßË¹°×ÔëÉù´¦Àí (465).mp3	-5.8429413	-1.1261511	15.911697	11.45476	11.397775	8.254597	7.548504	-0.83950055	4.515393	19.84985	25.343176	25.102453	10.974901	10.660256	9.04865	-0.5854106	-2.389988	-1.5836825	1.3628972	4.093893	-5.976724	7.196992	3.6975107	9.025596	-3.8522003	-1.8472952	-0.29876232	12.183295	12.307156	12.757196	3.6518364	2.1280916	0.5996948	13.730308	8.2807455	10.635649	6.45646	6.094308	4.251108	4.071875	7.286474	7.83595	9.571232	9.916012	11.301918	15.592075	15.21247	21.799084	6.653724
¸ßË¹°×ÔëÉù´¦Àí (466).mp3	18.953142	26.071857	27.633572	-14.245077	-5.28539	-8.352956	4.763832	11.557803	7.432215	34.54677	32.401226	32.70993	34.850006	31.459446	31.787594	26.374422	29.321093	26.865889	21.520233	23.49905	22.712317	20.069368	26.557127	25.255283	28.265474	25.232582	17.803406	15.643963	24.726984	21.8065	14.593316	23.233795	29.32397	28.400295	32.121025	26.994556	9.937539	22.966368	23.597776	22.841463	27.982649	25.708342	45.415382	48.723297	42.874123	24.295486	23.808304	21.372963	29.075008
¸ßË¹°×ÔëÉù´¦Àí (467).mp3	22.323414	26.57016	16.472843	7.4267025	7.727126	11.915537	5.734489	8.133489	-0.069681644	15.512084	24.36808	23.203274	16.751957	20.064293	12.247086	5.612458	18.343903	23.440449	26.489285	28.716608	31.4207	10.396145	14.744824	9.623846	17.068336	18.952696	18.645416	-3.5439215	4.92581	1.3327553	-1.1593268	0.26561213	0.30388537	9.698303	14.443949	11.291085	14.702183	8.651975	0.92636335	12.983988	13.821704	16.968653	24.259003	30.768547	30.701855	18.595184	23.214031	22.644094	24.983292
¸ßË¹°×ÔëÉù´¦Àí (468).mp3	11.0094385	14.044192	11.0180855	8.340101	6.8641577	2.4948003	17.694231	16.500023	17.739317	25.899975	22.044052	22.849972	7.8910837	9.82233	5.8642797	2.5244782	7.0770507	14.350918	5.915643	10.923151	14.504656	23.262491	13.25317	10.012566	12.282894	5.853855	5.5026474	22.887718	16.07679	17.947235	1.9848735	5.439412	10.777498	19.475452	19.60365	22.123623	18.776829	6.5398455	-1.9376817	8.37618	11.369673	14.101646	1.1498964	2.7861674	9.915297	22.674576	18.2057	13.687588	14.202448
¸ßË¹°×ÔëÉù´¦Àí (469).mp3	11.420025	22.201534	26.569302	28.017654	26.439613	21.436348	17.254435	26.747597	26.867355	34.99992	32.324627	31.777699	13.113531	11.384819	14.65093	20.083176	28.003782	32.717293	16.034967	7.963322	-6.517316	24.064888	27.227844	26.808172	21.5013	25.21917	26.595306	17.07567	31.441483	31.551659	27.11609	39.234894	39.79361	40.815483	33.582657	19.93769	41.666584	41.913414	36.710785	34.238632	37.03293	38.134995	7.498721	13.864107	12.988298	17.998981	26.943022	27.37923	18.111713
¸ßË¹°×ÔëÉù´¦Àí (470).mp3	45.375385	53.684708	57.343487	54.91916	61.966038	62.750473	64.22035	61.87561	62.257862	54.02827	65.94362	75.59799	53.5145	57.453785	47.44744	44.957954	44.53131	30.522469	47.88348	49.813515	47.55096	63.861435	66.84439	56.46659	44.11943	41.574142	39.31935	36.382355	50.960903	54.642925	63.59525	61.22397	57.028465	62.28683	67.362946	63.56069	53.452858	61.99606	59.549297	38.483437	52.166405	53.42419	34.67209	53.27881	44.21758	69.75755	75.21672	77.84328	32.217567
¸ßË¹°×ÔëÉù´¦Àí (471).mp3	24.752178	24.667068	21.395386	23.311054	24.690311	21.08339	24.941776	28.912712	27.269518	30.970106	29.730541	22.248627	39.99089	39.095833	36.62098	40.06776	35.925552	33.327408	32.027843	41.678146	49.229324	23.548473	35.399666	41.43927	47.037086	47.791275	35.361774	26.497322	32.453773	28.59514	25.14968	27.38955	22.128988	42.093838	37.530685	31.300266	43.349773	46.563488	45.974792	10.49852	18.620583	17.50552	33.865265	28.096962	25.46788	25.842344	28.204823	25.511036	28.871563
¸ßË¹°×ÔëÉù´¦Àí (472).mp3	-19.897194	-19.163504	-22.050512	-5.0054445	-0.6223272	-3.833163	-2.883586	-7.9829025	2.565753	-9.263892	-15.269023	-15.50056	10.808249	5.0649953	5.1146703	-9.84941	-11.538971	-22.043234	-15.036188	-15.3185215	-12.836712	4.554057	8.232716	11.507078	-31.787992	-27.59747	-20.362743	3.5644493	9.973202	15.095127	-6.6741505	-5.986205	1.136008	-20.174599	-14.72316	-10.557713	-10.0350895	-11.197416	0.6369075	-19.401735	-18.916344	-20.285856	1.5291072	-5.128344	2.180193	-12.551216	-16.179045	-16.866753	7.995826
¸ßË¹°×ÔëÉù´¦Àí (473).mp3	14.065929	6.0842247	3.5950165	18.132511	17.154032	15.50019	36.468636	29.834307	21.095884	22.214516	23.216923	20.493855	24.289732	19.756147	14.7543125	34.193665	32.40452	25.008942	39.792286	49.95629	56.15502	27.232357	18.872257	18.637024	28.305079	31.979572	27.776577	15.467343	20.759693	15.56771	4.7061625	-4.5511765	-1.9576039	15.264519	20.645954	27.175129	59.333996	54.690567	39.835754	21.885052	19.274986	23.297535	14.284224	12.710344	10.29859	18.585249	23.839071	35.39115	27.29803
¸ßË¹°×ÔëÉù´¦Àí (474).mp3	22.329523	18.069702	18.09113	9.6551075	13.566658	19.204933	23.691666	26.532866	25.4705	28.073792	33.53866	35.44316	29.998732	34.42681	24.831459	4.0277915	3.195849	-5.8988733	-6.80212	-4.2452617	0.50975996	14.927189	18.02114	20.536665	10.208704	15.7051525	17.449368	7.4420166	14.448988	15.098986	-1.0675044	8.22142	8.493767	10.763517	10.384153	9.866146	19.728657	23.053524	25.042908	39.029034	37.230923	25.656727	19.712479	30.179728	31.130535	17.288183	13.622919	9.275805	28.81112
¸ßË¹°×ÔëÉù´¦Àí (475).mp3	-3.3562396	-3.0853465	-5.9904394	29.405361	26.486755	14.596998	17.303303	18.76335	16.904476	68.64753	71.23519	66.97852	-0.2537604	6.045682	6.484031	4.83957	5.246209	4.480091	2.9833324	-2.5094185	-6.704337	8.126378	8.970866	11.679182	16.151115	16.748062	15.527751	-0.4914497	2.6809223	8.96299	-6.126067	0.39509732	6.2934275	10.3618355	5.303837	5.19193	10.576473	20.686356	25.485401	31.150307	35.663033	36.315025	24.041752	24.285343	18.388481	3.8271353	5.6843095	4.926893	4.511229
¸ßË¹°×ÔëÉù´¦Àí (476).mp3	2.1566544	3.1628628	-5.818164	13.3428135	17.064754	20.24443	12.990883	18.573551	7.566711	-6.5478754	6.5611577	2.3296304	-10.587726	0.020318806	-0.32904482	5.9672422	9.416275	0.9675036	-8.036907	4.06231	4.50984	-11.5654545	4.6873684	5.8049927	-14.4231205	-3.8890553	-8.42001	-0.30810988	9.101207	6.2257504	-17.285637	-11.195578	-17.695787	1.672497	2.3258154	-6.0177608	-26.242462	-27.891361	-19.190186	-14.847499	-9.2613735	-9.725041	0.6164441	12.391702	17.210915	-17.501154	-6.3662033	-16.720901	-10.743118
¸ßË¹°×ÔëÉù´¦Àí (477).mp3	21.443163	26.470638	24.765247	36.004707	40.479706	41.85945	34.70131	41.15577	32.7556	28.845503	38.63076	32.62009	-11.423786	-15.113378	-7.576683	23.32774	27.620153	23.588554	11.8784075	17.87104	9.936433	24.542257	29.336075	31.851906	3.4231002	2.7625284	5.0468435	-2.9269552	2.9637883	4.5574656	13.97402	14.8393345	22.178585	23.14588	38.416595	35.388817	34.56444	45.82242	49.67269	59.60671	59.697594	43.41623	30.494541	39.469955	34.14998	14.446615	18.154852	27.653402	29.276226
¸ßË¹°×ÔëÉù´¦Àí (478).mp3	49.859943	55.82819	59.450912	34.125328	36.6537	29.758823	31.205296	40.73375	45.694855	24.016611	29.511475	24.937157	45.8089	46.672226	47.24357	-1.6832615	10.179336	13.802159	20.255682	35.32601	43.68141	26.791473	33.460434	30.525208	36.298584	38.527893	34.100807	40.490532	38.174175	33.667557	25.51551	30.919556	27.216618	14.684387	11.6882515	12.394413	30.228241	34.124443	37.785355	30.02322	34.137222	29.054287	19.112598	20.820484	24.874249	23.540905	28.141058	26.8695	44.839596
¸ßË¹°×ÔëÉù´¦Àí (479).mp3	10.284836	9.236437	13.342188	25.15956	21.350334	17.26767	5.1816263	8.332074	8.498535	14.350384	19.03164	19.41164	20.608753	23.215946	24.255802	9.240683	10.302322	11.034697	29.38543	30.096752	22.362453	17.522602	18.967245	19.0765	34.759842	32.798355	23.723976	7.472952	9.492094	12.612948	19.574785	21.759272	20.819374	14.296928	16.733658	13.435167	19.416702	21.619123	21.03601	3.9750693	6.4719687	7.860531	22.018478	21.19862	19.741146	20.605026	22.849483	25.017128	18.318771
¸ßË¹°×ÔëÉù´¦Àí (480).mp3	16.038193	25.779041	30.03478	-6.802005	-0.15519547	2.814175	4.3172846	8.436309	-0.40807152	-8.024605	-1.1640253	-4.241972	-13.417294	-6.9847484	-11.213283	12.994094	14.436844	8.928644	-3.8085427	-1.7165112	-6.921849	-10.761988	-14.930907	-24.102777	-17.270535	-11.097055	-12.125445	-13.2026615	-12.129229	-17.711206	5.409727	4.0551596	-3.383568	-4.616204	-0.7937033	2.8768797	21.32502	20.722012	23.085987	0.2867728	0.5483994	7.5396185	16.784733	16.972563	16.370403	-3.0983322	-2.6246433	-5.646429	-1.6367004
¸ßË¹°×ÔëÉù´¦Àí (481).mp3	26.337389	25.915817	23.263481	23.699894	33.876682	37.470562	20.243538	22.008434	19.042618	29.498411	29.939018	20.50114	18.824654	21.425747	16.45447	24.009577	26.760147	26.040249	8.941166	15.707672	18.865318	13.204298	13.050135	11.497579	24.26795	25.95035	25.479755	32.82589	30.358734	28.398659	6.7879076	14.185617	20.80584	13.104258	14.883015	17.1428	34.07727	34.74154	29.998466	32.30767	28.966572	28.30951	18.757961	20.037378	17.08098	15.666761	19.24416	22.557243	17.539139
¸ßË¹°×ÔëÉù´¦Àí (482).mp3	-0.82439697	-1.1249137	-4.3786483	-9.489391	-11.257252	-3.0324795	6.759763	-1.5834911	-2.1015184	2.2225177	5.2730937	9.125414	10.9732065	5.8368654	8.285816	6.219358	-0.008394241	-7.6021433	-6.444459	-1.6053144	-5.858397	-0.9315094	1.672628	10.479797	1.897747	10.509181	16.096668	-2.9596663	3.1336937	0.41123915	-1.1205761	-0.35631773	-3.6432528	-1.0422821	4.813507	-0.004130563	-5.5953054	-0.6713548	-10.101771	-9.657801	3.6601224	2.6764815	2.7423334	-3.273026	-6.4849596	5.694066	7.6498423	8.51446	4.6317034
¸ßË¹°×ÔëÉù´¦Àí (483).mp3	-6.1947155	2.7488334	2.1731737	-0.49789214	3.0222073	0.5144388	15.328173	15.534153	10.215986	12.205848	14.569741	12.501451	13.489874	22.493353	25.627327	8.819432	5.991831	13.500944	1.4532597	2.2743478	4.584481	7.1477737	6.800426	11.43871	-0.04081416	4.2274523	2.6836119	21.549921	19.135887	25.391937	8.23301	12.215397	15.186748	5.729415	11.630473	18.86435	8.535973	15.334757	6.0439444	14.787929	16.139935	16.12444	15.906147	15.50362	16.12826	22.91294	24.667545	25.871044	15.371326
¸ßË¹°×ÔëÉù´¦Àí (484).mp3	14.991962	12.2617035	8.18227	8.525379	6.3799314	7.623947	20.903915	14.499512	13.524325	15.852833	18.536186	15.459869	21.89732	21.407377	13.690754	18.711205	18.618198	23.034342	-15.812414	-10.857217	-6.584766	-0.038960084	5.1954584	3.2404478	-16.280088	-15.058481	-18.958471	11.438526	9.074745	12.935011	-17.959873	-15.098543	-15.7968235	7.9634085	9.354702	15.690826	12.342154	15.080144	7.9030814	21.983381	16.837925	16.748428	17.21281	18.689253	26.305775	22.215862	24.103092	28.328953	17.875942
¸ßË¹°×ÔëÉù´¦Àí (485).mp3	38.9983	39.18739	36.36133	37.65342	38.829918	40.74507	42.513397	56.603672	40.199455	17.039442	27.069267	22.83872	22.702534	29.629313	33.971695	65.76282	78.43791	69.18642	31.88234	36.104797	40.734634	26.592056	30.440893	24.639027	26.066446	54.585926	58.10769	38.629562	43.70002	47.59404	41.832077	43.326515	36.8345	29.192205	28.84777	29.452797	66.72241	65.37677	62.998695	29.91198	31.025297	26.025936	22.143364	16.777142	12.95368	25.15613	17.220196	-2.9500005	22.5126
¸ßË¹°×ÔëÉù´¦Àí (486).mp3	22.346634	23.908491	27.252163	6.556302	8.025466	9.962946	-2.8991723	-0.41316956	9.445543	21.339554	23.633732	21.557442	19.1759	18.324883	19.724695	22.097359	20.976734	19.341793	33.473663	35.367283	31.675646	19.038841	23.256609	18.32909	29.856434	29.584698	25.499695	21.952217	19.330307	24.82188	16.920963	20.097027	19.440987	35.316013	30.082478	29.084396	20.239347	24.863693	31.623127	25.354214	22.590706	27.437126	43.600494	41.700714	41.01438	13.47563	7.8796234	7.8620625	26.196064
¸ßË¹°×ÔëÉù´¦Àí (487).mp3	28.02871	31.494356	19.469643	20.283682	27.503582	31.367573	26.474754	26.481413	21.415306	33.214043	39.72628	39.39234	22.938366	25.807442	17.645767	22.268648	25.631353	21.886032	19.810095	21.800922	16.505957	25.089867	25.643072	28.299454	25.007896	23.168888	18.376469	26.982265	26.558647	33.14942	26.788628	31.293503	35.310913	6.9220333	11.900599	11.197613	24.912312	28.94859	26.058521	25.608585	22.940203	18.996674	12.292513	16.99345	14.855701	16.94923	17.449741	16.82061	20.751278
¸ßË¹°×ÔëÉù´¦Àí (488).mp3	12.922096	25.489986	23.426117	23.877985	21.689148	21.062553	19.893063	23.033943	22.197178	7.6546	19.835691	22.267622	16.488794	24.390015	22.17218	24.849127	29.041325	30.604351	21.448395	22.88316	23.84294	11.128927	19.624239	27.32996	41.575726	38.759274	41.856346	13.348869	19.068756	18.200035	24.219555	24.518204	14.125036	23.903076	27.530956	31.613094	21.117542	25.876379	22.455566	28.672443	25.616346	22.530327	25.20232	28.09959	29.116318	6.5761023	15.904369	10.251808	23.373821
¸ßË¹°×ÔëÉù´¦Àí (489).mp3	-13.190329	-7.251253	-7.977358	-9.590983	-3.59372	-3.9927626	7.808565	7.343088	15.393416	-3.1771958	3.7987337	11.138576	8.754433	5.424698	1.2373528	6.3951187	7.501586	8.746675	11.437588	10.6984215	4.121127	17.046434	18.739231	7.333994	10.716017	18.790047	12.296938	5.0749207	5.7737436	0.4899484	-10.446161	5.9262567	3.0442648	17.376925	23.025265	25.583702	10.953316	13.541509	17.714998	13.141357	13.931936	7.440634	4.6858425	13.900585	2.3898811	7.8934336	15.30846	10.797464	14.261686
¸ßË¹°×ÔëÉù´¦Àí (490).mp3	11.548858	20.329826	20.169891	-0.9343666	15.3225565	26.344828	16.210485	18.63086	21.715702	-6.7372684	-1.8770459	4.954079	14.21504	21.865063	13.163816	24.320152	23.464495	20.440458	10.169514	13.513422	5.276257	11.731022	7.846613	7.8573484	2.1756353	1.7662463	-2.240109	-4.6932335	-4.8142514	-3.2852015	4.5818768	3.1301904	5.286657	17.283348	21.799938	20.73185	-0.635457	18.204529	30.028118	15.915749	18.664932	15.733484	7.1040564	13.851007	16.833279	27.570309	23.746374	17.808014	5.611752
¸ßË¹°×ÔëÉù´¦Àí (491).mp3	12.397669	14.063608	14.036088	14.549816	10.89432	10.27309	26.620562	29.843817	26.83675	18.683651	16.135727	19.199776	29.621513	32.704506	22.905333	12.417018	16.636564	20.695606	26.872753	33.0353	26.280647	12.841715	13.718578	16.598192	31.494858	24.932549	25.413376	41.22709	32.255737	27.157509	-13.641832	-7.724807	-8.6450615	35.343018	34.04554	27.671135	51.624207	50.650337	48.408474	39.444626	44.35543	32.329742	32.52536	34.141407	32.99184	9.9751835	14.058834	17.354729	45.955116
¸ßË¹°×ÔëÉù´¦Àí (492).mp3	32.3797	36.942455	25.988503	21.015354	29.631397	37.55793	18.181847	26.717407	39.805176	20.486084	27.364223	36.727196	22.739082	26.779213	24.051111	27.14349	29.77575	23.683226	42.928093	43.961525	31.107502	36.855286	39.06343	43.249714	23.502125	22.471146	21.328676	47.43203	50.755783	43.087692	27.281708	38.528587	40.586617	52.732628	61.5495	61.689606	35.915154	43.80256	37.263557	43.647106	42.824356	40.285057	33.463184	46.35003	57.81041	36.133953	33.23992	36.552483	43.947166
¸ßË¹°×ÔëÉù´¦Àí (493).mp3	61.504784	54.453575	40.690674	49.640457	47.649376	39.35768	31.99061	37.63754	37.546936	54.851715	63.963573	61.859528	60.614906	58.05857	53.089333	47.86581	40.169052	39.941658	61.723644	61.453766	47.030754	33.883163	36.71382	45.364307	28.978779	24.800415	32.67672	44.9456	46.57538	45.28645	20.175808	27.54166	26.127983	45.17532	50.089424	48.999283	53.701324	57.997932	62.412777	38.206028	47.705093	50.812737	24.62373	24.854156	20.634674	87.81268	93.50867	89.14378	31.136076
¸ßË¹°×ÔëÉù´¦Àí (494).mp3	19.24759	21.010715	17.349174	35.934258	54.33015	46.680725	24.643303	42.49749	45.83361	15.308275	19.941395	22.34222	32.411102	44.261826	35.96424	28.446018	35.466347	33.82406	26.990294	28.952843	23.704115	34.449505	50.416695	55.743263	34.958218	47.9011	48.25209	34.080284	38.855194	31.654186	24.207926	34.158447	25.370502	51.508347	43.297615	33.91767	24.223335	29.638245	26.79475	52.74843	58.070457	53.286755	20.76663	28.894827	27.135082	27.435112	29.499586	26.151155	47.49343
¸ßË¹°×ÔëÉù´¦Àí (495).mp3	18.440582	24.855225	31.535866	20.642307	26.373856	24.484524	16.321514	17.820528	12.702276	13.339352	14.313935	9.80167	26.396727	20.943085	12.832924	5.100314	11.561074	13.547369	8.060807	16.826246	13.229318	12.165225	11.786473	9.269899	16.412865	21.369318	19.374615	32.392365	29.531033	20.614897	42.393288	31.075783	16.032335	27.60442	32.0226	38.705368	21.186794	21.215012	17.405977	29.807295	27.499458	26.746553	24.177593	30.00132	34.981056	26.65453	29.95588	32.325138	41.11142
¸ßË¹°×ÔëÉù´¦Àí (496).mp3	22.155247	30.519238	40.31073	33.338135	33.892982	31.813194	26.72226	30.54686	29.13095	22.37027	21.785671	24.080002	79.77202	79.86503	66.55719	34.490723	41.56736	39.252834	17.208305	26.980162	30.194984	23.86885	28.020191	30.528072	32.269306	34.111477	21.811176	46.65612	50.67471	45.871803	38.56437	36.55249	29.386314	58.89738	61.861782	59.89926	14.05863	9.317206	7.7614717	29.27071	34.122395	29.828075	29.330912	42.036026	44.07007	13.382368	23.209486	32.411087	21.330719
¸ßË¹°×ÔëÉù´¦Àí (497).mp3	0.6133462	12.642582	7.8391933	8.511919	8.528442	7.1967564	2.479148	5.408743	10.607172	-5.2408133	3.5246646	5.408633	-2.011753	0.23232995	-0.25418782	0.64677614	6.2111073	3.6414733	8.186156	11.2598095	4.54171	4.2313614	5.989789	10.17778	-14.164073	-6.1593914	-8.473024	-1.7959358	-2.0513237	-6.0322027	2.8638952	11.266576	6.149641	-17.899952	-6.492055	-3.8542104	-4.6030073	-0.84839725	-6.297035	0.5464633	4.5973682	0.8954381	3.602725	5.289419	-0.09483856	7.335823	7.1237917	2.9716518	11.169328
¸ßË¹°×ÔëÉù´¦Àí (498).mp3	26.407894	32.698227	23.523605	21.872486	33.251076	24.032242	22.47121	28.910065	21.024067	30.841534	44.280296	60.363388	36.381805	36.569252	25.890182	42.393234	68.380066	80.328	5.2145386	17.878384	15.317626	20.616371	15.1028805	14.222572	43.913227	41.41889	28.453474	45.058937	41.88787	37.582527	28.045666	38.54372	43.838036	19.478384	19.779251	13.451517	72.21884	88.69925	93.47316	40.129776	42.937016	35.963203	47.98985	46.638313	34.359932	30.853252	32.120975	34.593983	46.399784
¸ßË¹°×ÔëÉù´¦Àí (499).mp3	18.58844	11.292818	5.8222117	46.252182	39.79972	24.611315	17.495502	22.66975	21.507763	24.380138	24.945644	32.28317	17.60397	14.200115	8.790216	3.9596536	15.447424	22.133072	32.157127	34.938602	33.85287	14.756479	16.02106	15.585772	13.811493	16.418362	22.011011	2.568132	8.952209	13.248617	3.100974	1.635867	-0.41581246	22.92344	16.047348	14.035829	17.419064	14.9471445	17.706938	15.025109	15.585323	21.553696	6.8882284	7.974346	9.749066	7.871716	4.603142	7.1939907	7.383424
¸ßË¹°×ÔëÉù´¦Àí (500).mp3	14.555346	18.768375	15.607203	28.050735	29.686432	23.444702	23.901413	24.339386	21.389542	39.10543	45.46776	33.79584	15.278711	22.730247	30.38099	30.192104	30.930544	22.67891	16.506556	21.435156	22.770573	14.881339	23.053625	25.58576	20.038578	26.494648	24.519989	13.956615	24.70406	29.312794	32.867126	30.280577	19.33369	-3.3996148	6.861005	10.405621	1.3885846	1.8242682	4.954028	-19.773537	-13.196697	-8.426539	-4.045431	1.1488135	-4.464579	-8.049692	-1.0217732	2.62357	57.293488
¸ßË¹°×ÔëÉù´¦Àí (501).mp3	41.558434	44.480072	43.34793	26.756405	31.88237	33.51931	24.348877	35.190964	24.720764	39.554546	37.343185	27.640718	27.10178	27.92289	29.108074	16.956078	26.252956	40.216877	35.730324	43.467316	40.89435	40.334724	51.579178	42.57517	41.82183	34.955353	25.812279	46.765533	57.531437	63.986675	18.400934	30.819365	30.480274	47.5325	44.910828	30.165962	19.904139	27.516151	26.82261	30.051517	38.18594	39.52822	35.677917	45.93835	53.64299	35.562485	33.81278	30.826647	29.322453
¸ßË¹°×ÔëÉù´¦Àí (502).mp3	38.946335	47.705868	45.751472	7.3864336	16.814802	21.972198	12.066101	15.445236	14.144424	33.93526	42.64058	34.65972	18.925734	20.283041	21.327477	35.941963	40.95211	45.291767	25.878624	26.279457	18.949417	17.352402	24.380573	17.638681	1.8056917	-1.6442108	-4.114368	18.422771	19.05371	24.429346	41.177277	41.5089	39.9953	17.410294	21.288443	19.761696	38.71125	44.73853	43.616997	47.260925	51.35582	52.709152	20.460663	26.001598	26.606918	38.37594	33.791004	35.993385	5.594715
¸ßË¹°×ÔëÉù´¦Àí (503).mp3	35.884842	41.259796	31.53218	22.970451	34.898834	26.095432	37.79377	34.661285	32.806625	42.909378	52.22512	54.52546	40.835003	43.82138	32.157528	21.76622	35.79207	47.928318	18.57153	30.982826	26.90349	31.929607	41.967434	35.930744	21.927473	25.90416	20.336266	20.387169	36.4487	34.460587	29.242062	40.88269	45.94323	20.058567	33.1707	38.776077	22.935234	32.12295	29.91523	18.51596	29.837318	22.104923	28.089558	43.716717	39.101025	27.402283	34.17544	28.346304	29.078272
¸ßË¹°×ÔëÉù´¦Àí (504).mp3	34.248825	42.020107	38.512047	31.8028	39.24826	29.607162	33.264423	41.00766	38.99536	32.854183	38.832443	36.733177	47.49869	56.53917	50.147873	44.74337	53.57699	49.7313	28.318798	39.392113	33.38782	20.185318	24.84433	23.81556	11.473337	27.228065	35.8582	15.3816805	27.603233	22.916908	38.970818	45.26098	29.428974	19.941889	24.146042	12.555925	29.006847	41.565174	45.099026	48.808956	62.65515	64.59953	51.248463	61.86517	59.787285	47.699017	69.110344	84.24748	32.25479
¸ßË¹°×ÔëÉù´¦Àí (505).mp3	27.105099	24.694252	22.66661	-11.121569	-9.710188	-18.430143	3.8774128	2.3749404	6.09377	-7.5694423	-1.751766	-7.848389	-2.1917777	3.9326918	2.6113293	16.994576	14.320576	10.547123	19.745394	22.073074	22.115051	22.753195	23.502117	21.130432	12.348492	17.859543	14.151043	-23.67032	-16.429888	-21.475634	-9.665607	-2.2947202	5.5777826	-13.416891	-2.9915357	-16.915607	3.2333002	14.744221	4.2483535	10.004322	14.887759	16.293549	26.787884	28.889133	28.35867	-19.027096	-14.099323	-18.403904	-21.235167
¸ßË¹°×ÔëÉù´¦Àí (506).mp3	18.187595	18.877384	25.74598	19.402813	22.69585	24.104176	29.315004	22.844572	14.055117	5.3853555	5.9467897	0.456097	9.492474	13.116358	15.128128	14.723848	22.32428	19.333317	18.62269	24.772797	27.20691	18.570227	20.353333	15.310366	23.491604	29.804028	29.68134	22.379906	28.230595	21.372555	15.32095	15.904605	14.524232	22.634666	33.258022	37.347336	22.115551	29.749393	27.383194	8.042925	12.744	5.515501	13.978375	22.532503	20.032883	0.9027154	10.421125	0.38854516	17.369074
¸ßË¹°×ÔëÉù´¦Àí (507).mp3	45.84608	52.042336	45.532623	45.479813	52.843018	55.246708	78.69367	75.18959	68.26799	74.780205	79.77522	72.71115	70.17313	59.642807	37.525818	39.955322	52.440605	54.89173	64.05878	61.69463	57.056526	54.784637	57.215137	38.727158	68.89787	72.94707	74.96668	48.392982	59.440895	55.692833	40.06822	49.353302	47.202095	34.489265	43.07116	41.68464	21.71571	30.296602	29.448101	48.74815	51.78321	54.626186	29.803562	32.354942	29.917404	40.98985	55.00403	57.376553	40.691483
¸ßË¹°×ÔëÉù´¦Àí (508).mp3	28.466736	35.836136	26.544216	26.151825	30.936054	30.504112	58.083916	57.73926	43.626244	11.475857	12.22879	6.391655	30.763088	43.63009	38.112698	29.48592	32.72323	37.404404	6.459572	16.650867	21.127293	21.120298	35.423264	37.94295	16.548113	14.454025	9.032312	19.900448	24.413967	34.20994	30.96236	48.515606	44.566853	26.892176	37.060818	37.443367	37.514534	48.991287	50.640305	57.252644	71.137535	68.991425	35.058933	47.11028	41.26656	11.354177	14.624163	8.073472	37.940506
¸ßË¹°×ÔëÉù´¦Àí (509).mp3	15.894806	25.164177	23.912853	34.465595	41.94024	32.494293	56.62616	55.734142	49.258293	35.389847	50.590126	58.028484	42.593544	48.608276	54.078827	37.91993	36.111694	31.219862	62.938053	62.374176	61.050438	54.741333	55.42575	58.09753	34.549393	40.862885	41.24166	24.260689	29.532383	23.554264	34.565704	38.91369	33.58731	10.904839	18.396122	26.959528	18.812057	20.45662	27.417152	20.324493	23.344929	16.238218	16.69553	29.806377	30.342335	22.96004	30.430101	25.96463	34.975327
¸ßË¹°×ÔëÉù´¦Àí (510).mp3	17.746021	35.116356	43.053307	-5.7180796	16.053543	14.268803	16.205225	22.964626	17.746746	47.99695	53.691162	56.651443	28.293003	37.503696	39.72126	16.881489	20.296173	13.001398	38.529587	47.821255	50.21556	19.231327	18.100998	17.552181	23.786106	36.718567	26.963123	32.63879	39.76421	36.22053	19.765673	23.599285	18.4817	47.40711	49.12462	43.32409	38.369408	28.790821	27.513264	46.55734	49.42453	41.00258	23.598034	30.618015	22.669708	28.539583	27.51333	20.649082	35.139587
¸ßË¹°×ÔëÉù´¦Àí (511).mp3	21.008366	22.950035	18.83775	41.27546	48.2807	45.469128	18.049042	26.356152	23.934551	29.757881	37.205753	38.84771	11.956627	18.608482	10.113226	46.9991	49.52367	48.286964	9.868283	13.173724	4.6389046	15.141952	21.177994	18.00964	23.878536	22.704502	20.158443	68.350296	63.556053	51.38423	49.895645	51.701405	53.198006	34.602283	42.934464	47.059998	35.059147	41.715168	37.065216	27.188438	29.713978	25.80317	20.24255	24.943888	20.577316	-0.6328784	5.219885	11.027529	19.060112
¸ßË¹°×ÔëÉù´¦Àí (512).mp3	46.99939	55.9483	43.046085	53.95588	59.457657	50.90502	25.861763	42.06503	49.853962	44.8037	35.16105	24.932632	25.943974	31.592186	27.965736	53.555023	32.432106	24.761253	43.547215	45.73308	31.95082	39.797314	39.485	39.428905	36.011856	36.00208	39.213013	25.294056	26.716072	25.020025	23.316702	24.567398	24.708988	36.824936	46.179153	40.504158	25.95042	27.470175	22.10205	26.18261	37.213882	33.295082	23.680994	28.85612	33.64828	20.661125	24.635948	29.773561	18.172756
¸ßË¹°×ÔëÉù´¦Àí (513).mp3	26.877733	29.66103	24.370714	38.564598	41.600906	33.44037	17.385	21.740074	27.45571	14.739698	17.548817	12.847745	24.04585	43.05716	41.725246	16.362682	12.329426	17.977753	18.322887	23.859848	19.733395	14.453341	21.425207	13.686754	-1.353372	-7.41807	-8.013306	22.102957	14.0501	17.00707	46.181145	51.753876	43.505054	62.63536	49.83194	38.946598	29.806332	30.924906	20.77635	20.142038	40.407974	45.710434	10.622368	18.833752	14.617418	45.765194	51.29854	44.36007	36.55789
¸ßË¹°×ÔëÉù´¦Àí (514).mp3	17.698872	13.109745	8.546873	27.704628	32.28816	37.131386	23.426828	33.26371	46.09729	-7.5722003	-8.724319	-5.0597363	5.0824766	9.08057	4.1111746	1.1396942	0.003010273	-7.2426095	-12.792887	-18.20922	-23.208902	26.651342	21.618668	8.189236	-2.151052	-2.5223322	-7.315076	-3.4564471	-9.974523	-6.114567	-2.1181026	1.2412912	2.6866398	-9.8038845	1.106569	-0.8328327	-18.100761	-6.3119564	-5.0047784	-5.213793	-3.2551515	-4.6070375	20.556717	12.222719	6.131267	-25.442875	-14.184746	-12.198189	9.496953
¸ßË¹°×ÔëÉù´¦Àí (515).mp3	34.325424	31.302917	25.326855	-5.203343	9.396636	8.371981	-14.898418	-6.659741	-25.545113	29.503372	41.28231	29.436417	29.94322	43.812386	42.55204	32.334023	36.89466	32.32995	2.481714	15.481861	7.146345	48.88108	49.623898	35.170906	24.22464	21.590702	8.772714	5.129676	8.568666	-5.5725536	-1.1281643	13.365989	19.432663	16.340294	19.392166	11.432065	34.84526	43.1565	32.842907	56.22245	66.24572	67.38963	37.80918	27.391014	19.124714	14.125044	21.640305	21.460125	26.847572
¸ßË¹°×ÔëÉù´¦Àí (516).mp3	34.403816	35.1166	32.223263	33.94336	43.6532	45.503548	55.50675	60.16516	57.13044	47.912964	56.54917	47.25171	39.398186	36.19832	30.91706	35.885952	46.919865	43.21891	27.29411	29.208843	18.470459	27.38671	31.850956	23.955538	40.94599	40.1796	35.69262	29.017159	31.401783	25.490677	32.44025	35.082245	45.20234	46.317543	47.14617	50.323494	67.053894	56.538097	47.28483	46.572884	51.257362	53.78897	46.529415	53.2801	50.051605	48.922516	58.877785	61.446922	40.544548
¸ßË¹°×ÔëÉù´¦Àí (517).mp3	42.163284	43.243767	43.035778	6.47122	17.441738	16.64088	34.96364	43.335762	39.377846	32.680363	38.345535	27.959974	30.754677	36.90599	34.183228	7.697645	19.040462	24.681953	5.8253016	13.921967	13.527039	29.14146	37.215775	38.645996	35.476833	32.680878	25.983238	7.8821497	14.570719	12.9185295	13.255922	10.956205	4.334181	34.78929	37.488007	39.933594	32.0554	31.890442	30.475414	59.624535	49.55977	35.839207	23.564129	29.925728	17.145222	23.794273	32.59896	29.274435	30.789429
¸ßË¹°×ÔëÉù´¦Àí (518).mp3	23.633484	30.944483	26.797903	29.654266	31.803123	26.168938	27.776264	37.932365	39.04152	29.542046	34.37584	28.808392	26.6272	31.415482	31.810215	28.47448	35.94467	23.548206	52.182076	42.609856	30.61462	24.120216	43.06505	50.343178	26.255024	35.14216	41.218395	46.144188	53.705982	52.8888	41.17775	51.28303	43.633934	47.068554	44.305023	35.27584	42.68428	40.65263	31.093632	38.53119	36.02152	22.987759	40.770847	47.02929	34.895252	52.34797	44.238068	31.44926	24.75021
¸ßË¹°×ÔëÉù´¦Àí (519).mp3	28.21202	32.08976	27.863235	24.246494	37.37935	41.398674	39.622192	44.750954	35.02879	50.76471	52.04599	48.160866	27.97007	40.04294	36.449722	46.282204	43.107735	42.35392	35.77927	36.36318	30.23819	26.974525	34.53235	33.21229	33.047417	38.479362	34.238045	33.02324	36.735588	40.88445	57.278137	67.56377	76.79819	40.121414	47.38783	54.600754	18.708332	22.523445	20.729237	56.217518	60.91708	59.785057	15.605305	17.884789	14.706976	39.483696	56.287666	57.028862	49.210316
¸ßË¹°×ÔëÉù´¦Àí (520).mp3	64.5789	61.23626	51.381153	77.86558	77.80932	65.19446	21.888971	26.47197	24.333704	43.649445	46.38548	32.71096	34.299637	45.02234	48.775383	37.0009	45.104958	47.64479	51.290676	59.411503	52.52263	39.737587	32.84034	13.023951	29.217333	45.309658	48.178764	11.839397	30.52203	45.11682	42.24562	45.03488	43.235176	21.616722	33.811638	40.252445	52.9328	41.591805	29.84499	66.166306	68.9308	67.29339	50.628643	46.195656	40.55459	33.656803	36.229485	25.764206	52.756332
¸ßË¹°×ÔëÉù´¦Àí (521).mp3	0.28618217	5.3518267	14.803066	29.515171	29.046223	23.124157	20.217178	18.31414	16.329947	28.695553	27.143333	27.318707	14.6357765	11.764179	16.64862	-8.265394	-2.0596027	-7.0987864	13.174711	23.890163	21.855236	2.142428	7.4900703	8.752285	29.348526	26.349064	24.02227	19.67599	23.117004	20.90427	29.564219	37.454937	42.017567	17.350597	20.3205	12.620167	14.818032	20.382908	24.512283	10.098549	15.845812	12.506163	21.660606	4.408849	-0.6306638	0.3838397	2.0542738	0.76814795	26.241013
¸ßË¹°×ÔëÉù´¦Àí (522).mp3	37.860447	39.251633	34.25896	16.581968	20.51588	16.17501	33.98271	33.58377	29.933147	23.344906	26.567896	19.306627	34.76587	36.634872	25.344887	33.5114	35.051414	25.004772	16.141628	28.645262	28.89392	46.64936	52.41571	57.75023	46.059433	57.562317	56.107468	24.587452	32.213646	37.108418	30.261969	39.646706	41.304108	20.950466	33.654724	31.334427	43.63994	42.795525	41.271408	32.674503	27.720737	22.911062	34.899918	35.50797	27.367733	49.156296	59.63594	59.477806	26.522236
¸ßË¹°×ÔëÉù´¦Àí (523).mp3	47.00656	47.236008	39.825096	60.45524	60.710995	47.422337	66.83159	68.8672	48.737648	61.8456	46.745636	33.408966	47.160988	49.63486	54.532204	41.460804	55.006355	60.363937	72.71541	59.609238	43.82654	36.022766	52.947056	72.42659	34.49207	35.385845	32.055832	40.96438	48.672726	36.97565	35.357166	54.771973	73.71791	41.222527	52.83942	39.09659	30.246967	48.99144	47.115387	39.065983	50.388878	41.709053	25.340256	42.586647	55.85884	44.32859	57.161854	53.071953	48.765465
¸ßË¹°×ÔëÉù´¦Àí (524).mp3	12.649742	9.83275	9.23724	16.551706	18.590902	21.996994	36.364002	34.63907	32.91514	23.948496	21.923985	20.121454	33.169456	38.358032	41.120674	30.552351	26.260094	22.430626	13.349133	17.871204	20.870365	7.857509	13.454777	13.590145	10.046932	12.452852	10.557631	18.180283	21.37079	17.34187	11.4987545	23.137966	23.933685	19.260292	24.87906	24.42141	18.992348	12.472593	4.498947	13.966455	16.181166	14.360943	11.939266	11.000292	13.993786	38.103764	37.50899	38.85756	7.1039133
¸ßË¹°×ÔëÉù´¦Àí (525).mp3	5.924412	9.112002	7.0137134	24.406265	23.857323	23.876137	22.188744	24.805506	38.943886	16.02806	19.47255	21.79932	28.76672	25.652916	24.146036	14.902383	12.180725	11.5098095	8.896659	6.488154	12.781248	26.473595	32.580982	34.795174	24.244328	27.70932	26.75485	7.0883493	3.5409002	2.9092197	15.723751	12.370218	5.301878	9.758114	14.92131	16.632286	17.235828	12.845879	15.957928	29.223234	28.630981	27.490463	23.58947	24.720428	34.46853	11.078852	11.233343	16.898937	7.773057
¸ßË¹°×ÔëÉù´¦Àí (526).mp3	-21.243904	-20.068827	-29.044495	13.222676	15.268334	9.456894	9.427592	14.013857	18.950655	22.917557	12.915586	3.220293	-21.73617	-16.96877	-3.2513976	14.266751	15.511998	12.952854	14.591059	16.981129	25.615774	2.6992788	-9.523082	-10.578497	-5.503025	-13.300726	-13.165347	-5.224615	1.3840656	0.9589736	-11.412434	2.3230813	3.8701606	1.2644639	11.476078	10.023134	-3.646954	-0.19688077	5.1235013	6.856967	13.082849	9.005064	34.339283	31.881836	29.063446	17.933365	24.665373	28.959091	-8.23064
¸ßË¹°×ÔëÉù´¦Àí (527).mp3	18.439316	14.52758	26.281105	11.24872	22.295311	26.686966	13.327289	16.684898	15.90457	25.621363	20.598057	8.916784	29.80851	39.82413	45.186855	23.143616	22.453972	21.918304	16.241928	22.397879	18.669506	24.77766	21.67846	16.886671	36.7962	44.87904	33.93525	59.595695	44.702698	24.512318	16.219868	15.2888155	22.65534	27.874372	17.912594	20.98212	22.85466	26.219719	26.88736	27.328955	34.52249	36.929478	56.422714	58.104855	54.54281	34.31199	40.505043	43.502983	40.70092
¸ßË¹°×ÔëÉù´¦Àí (528).mp3	46.33076	52.376656	48.47796	46.92826	44.793594	46.89364	55.03047	50.04155	36.846786	40.56442	37.327896	28.464756	38.45632	46.929604	49.05797	49.945053	47.541313	34.926052	31.344109	35.6109	30.459774	35.800995	40.760094	34.63543	59.8312	55.898956	53.571495	31.50458	46.796192	53.53659	38.70333	45.73324	43.74933	50.771957	43.536568	31.74627	26.512402	35.431816	25.943508	42.810226	48.817226	47.11728	40.330406	44.40874	39.27294	47.472206	42.175385	38.50066	41.23008
¸ßË¹°×ÔëÉù´¦Àí (529).mp3	9.929227	16.39071	4.8059664	19.27758	22.973675	17.268091	5.454172	7.3451176	1.4149673	-4.9588213	6.008713	4.664359	24.52299	24.85481	20.23265	7.670312	13.277744	9.959016	8.759702	12.771048	6.928026	16.051214	14.797355	10.873199	12.399656	12.726453	21.733906	-6.7514324	4.9417763	-4.239709	-24.796167	-13.0952835	-4.81651	4.6087837	5.5615635	7.039426	23.202793	28.682497	34.147743	-5.701675	7.2156587	21.514187	6.0365047	7.9257812	5.912405	-7.2241135	-0.9852036	-7.0835376	3.2309604
¸ßË¹°×ÔëÉù´¦Àí (530).mp3	26.12331	28.375776	25.605635	6.774602	8.362232	8.193359	5.892144	9.482536	8.894483	69.14096	73.339584	78.586266	57.279633	64.63585	66.47632	47.55443	47.145744	39.84118	40.31568	38.44081	28.561893	20.460419	29.546162	41.13851	-2.768796	-10.247051	-7.0400333	3.6571999	10.758068	3.057754	29.22078	33.847343	35.32537	10.338322	4.650586	8.745245	-19.701023	-25.503418	-23.537117	17.309181	18.094303	19.03674	19.328083	20.317743	22.358223	10.206394	13.125004	17.016031	16.4935
¸ßË¹°×ÔëÉù´¦Àí (531).mp3	-3.2862418	1.486436	8.676403	24.138712	28.737156	28.453094	13.203572	18.645485	17.246193	21.09422	17.532007	9.082684	12.186865	21.570724	23.70961	11.678101	16.946445	13.386509	28.60616	23.906029	13.616246	11.754349	16.38889	13.516933	13.348771	20.405117	19.462172	21.489338	30.38971	23.300152	15.613935	16.9552	18.714088	2.2711601	1.9127246	-2.5272844	-12.557091	-0.12227845	4.2194834	28.321339	28.272318	17.896515	27.038864	30.217434	20.751907	29.92112	44.477528	52.66163	31.893612
¸ßË¹°×ÔëÉù´¦Àí (532).mp3	-5.1154475	4.192669	6.9255524	29.08733	24.522354	22.334152	5.6570563	4.712879	6.205964	17.566029	20.725422	13.973228	4.9344788	1.3457323	-3.1395464	-5.4639673	-3.9635148	-5.720023	45.019184	27.71482	14.474433	10.213296	16.970325	12.698097	25.28772	23.993591	16.575626	34.162685	42.05172	33.070625	-10.332666	-11.954916	-12.887087	19.380653	17.399271	10.943327	9.648272	9.156288	3.8897157	-4.2234373	9.590229	19.432037	18.34203	15.015229	8.750303	31.421661	33.94967	31.68066	34.278297
¸ßË¹°×ÔëÉù´¦Àí (533).mp3	12.958868	20.882496	12.251488	-2.611423	10.294512	8.417896	20.6559	32.954113	38.452446	17.450401	13.757022	2.1248512	6.7093897	13.062166	4.829853	6.897973	10.525177	12.342649	11.298845	15.220663	27.244724	-18.030739	-11.023779	-4.77897	-6.036809	5.1471725	10.108063	-13.04319	-12.376986	-13.862728	1.0020502	10.089976	4.3694315	-9.779415	5.3744345	16.186234	19.347523	20.683453	27.681473	-29.83411	-26.947365	-31.04686	-46.879707	-39.438667	-26.488277	-26.671658	-8.375131	-9.750468	2.044346
¸ßË¹°×ÔëÉù´¦Àí (534).mp3	48.47119	44.70217	36.219112	40.799423	40.252354	40.11413	27.635784	42.874832	49.73787	33.489445	37.412582	25.281898	22.618076	26.94276	24.488728	24.146206	26.863403	35.51982	42.57647	39.760796	19.941824	28.178007	32.418343	43.362705	18.903347	28.115143	35.675358	13.861366	10.640316	10.163422	18.545023	18.323078	11.709246	27.474937	23.85976	22.288954	35.582592	38.60948	42.64982	23.071808	22.364647	18.8869	27.581776	29.141098	28.616436	28.249107	31.806969	33.252686	21.870602
¸ßË¹°×ÔëÉù´¦Àí (535).mp3	53.617928	53.670933	53.565468	88.160255	87.226425	83.09697	65.880646	67.9803	59.9317	39.5768	52.602493	58.421295	50.011833	43.4228	33.727966	30.637526	35.683907	43.244118	39.408485	36.77591	28.772392	68.3929	70.195435	67.34411	56.06692	68.36986	74.789276	35.987953	45.273777	50.591362	71.08136	71.64107	65.21273	59.68043	62.33983	57.93213	49.018246	66.802246	71.849045	45.953278	39.245518	39.97087	62.2189	72.60445	68.131256	23.01476	26.850502	24.132164	47.850323
¸ßË¹°×ÔëÉù´¦Àí (536).mp3	-3.075807	1.9139607	4.306326	3.3274848	8.994341	3.6203165	3.080649	0.59746814	11.205094	-0.8733837	10.576187	6.302449	8.721882	11.85726	8.163353	6.1303697	9.983608	9.709042	7.0783353	8.299672	3.1460843	-4.109172	1.5750009	1.2704186	0.3599437	7.8272123	11.620658	-5.9721584	-5.275236	-7.8136234	16.40173	14.142372	7.4502435	11.951282	11.264238	16.84071	20.28474	21.11752	17.677338	20.70638	24.56345	24.194046	24.263601	26.478634	20.299273	-5.5011644	1.2587094	3.7313843	-15.432141
¸ßË¹°×ÔëÉù´¦Àí (537).mp3	17.80547	17.516201	16.791512	30.250265	32.426758	33.298798	20.457752	22.88554	29.869287	15.618734	26.648815	33.505516	31.119423	40.90274	33.320194	22.713505	25.276985	25.547968	7.7809725	14.096596	12.411709	26.472956	20.846272	17.718811	15.976364	21.110458	23.426	14.896961	15.477339	8.770122	20.407585	22.222439	23.119526	22.046509	20.23787	21.344498	22.307442	23.179855	20.782106	29.29228	22.36689	19.94107	19.049208	22.272245	29.964457	26.098427	31.222776	35.68754	16.46011
¸ßË¹°×ÔëÉù´¦Àí (538).mp3	28.354383	25.192898	19.234314	25.43549	30.242771	24.244644	35.33639	38.154266	33.612446	30.023153	38.34772	31.583797	30.10064	39.879936	41.86531	29.867613	28.660252	21.925285	34.070744	40.04688	36.163734	32.665672	32.349068	17.69204	49.85562	52.18364	49.453094	22.100998	23.532898	17.413628	45.185333	49.862328	42.518234	20.828506	30.072613	32.764244	32.121235	38.52366	30.268866	38.932575	36.877052	32.87372	17.64708	22.594234	30.680878	24.013748	25.52692	23.236374	22.219326
¸ßË¹°×ÔëÉù´¦Àí (539).mp3	39.785667	51.61673	57.514442	-27.735777	0.49552035	-6.595928	14.847799	40.060364	38.066124	-17.718494	-11.128626	-13.188265	-11.038965	0.18797702	-7.601322	15.59842	29.893513	11.955034	16.855452	12.576557	0.9418428	11.230027	20.15871	13.464737	33.20402	36.165543	33.56343	19.322811	28.327606	22.567352	10.412082	18.113262	12.652426	-9.705481	11.2369175	10.460399	-15.807001	-6.4739227	-12.579815	26.043873	24.926842	22.111927	4.585972	3.5960965	-10.190807	55.120956	64.679535	53.403397	51.960033
¸ßË¹°×ÔëÉù´¦Àí (540).mp3	25.751287	24.705532	12.456943	14.303895	17.164505	14.630354	15.547075	25.182083	23.413416	41.373104	43.68672	28.829666	28.352003	31.586079	22.693394	24.444794	23.94723	16.275537	26.287128	40.513382	44.611816	42.206886	54.006123	40.939407	36.829582	51.453136	44.509266	8.596006	13.747927	-0.8325527	-4.303912	10.505574	4.1752896	32.276836	35.447506	25.878555	42.290165	39.24759	25.883545	12.556365	28.854668	24.76934	15.818218	16.56391	12.187858	2.3357382	5.476802	2.4457066	35.544777
¸ßË¹°×ÔëÉù´¦Àí (541).mp3	-8.045307	2.5239851	-0.36491963	7.6811266	16.137459	11.706465	21.149975	25.37529	28.914661	16.865719	19.70581	7.1366405	25.734762	33.373295	34.91636	16.855526	34.207405	26.331696	17.09597	26.293268	27.547443	36.62724	33.42675	26.640633	12.005275	17.56362	20.996069	9.189565	7.00651	5.127239	16.029148	17.968555	29.125324	6.4598303	14.430705	19.201908	42.22255	44.058502	42.356335	24.867554	26.645935	24.42278	8.619226	18.65119	8.516683	21.530376	26.863457	23.247593	20.465916
¸ßË¹°×ÔëÉù´¦Àí (542).mp3	37.098854	34.92547	35.103226	24.576832	27.970589	24.253677	25.687584	26.381634	28.566374	29.264416	30.510208	23.261906	31.917194	31.060646	25.570473	20.627712	17.11014	21.51456	18.747854	14.209726	11.901028	39.098118	42.72509	44.06438	14.00647	14.077511	14.095924	15.535366	20.038935	27.387566	22.99515	25.999464	31.791836	30.419277	29.839218	31.070168	16.675962	16.997936	19.50526	22.48994	14.662294	16.64804	28.029287	21.395517	23.689245	25.248642	30.385105	27.903755	14.19285
¸ßË¹°×ÔëÉù´¦Àí (543).mp3	0.004889565	-2.7608285	-10.391799	-13.747967	-9.57596	-5.9731846	-3.2445257	-1.0842297	-1.6721137	-2.0430937	0.8834497	0.2806236	8.694145	9.003559	9.45653	5.8196564	3.0467427	-4.995143	2.0009942	4.6632724	11.019377	0.55647624	3.245985	-0.6602174	-5.076213	0.9899522	-6.6756334	-18.649902	-17.056183	-7.983409	-13.470833	-14.395264	-20.751074	-9.465276	-3.0778098	6.479726	-4.3254666	4.391576	12.468581	1.7477376	-4.7647123	-6.5271864	-0.9301245	-0.54174995	4.4690394	-2.701041	-1.9146031	-7.318555	-4.2539883
¸ßË¹°×ÔëÉù´¦Àí (544).mp3	20.908808	20.170664	12.836278	34.55578	36.280243	34.85161	40.59971	35.37693	36.034103	35.641106	31.986498	26.381937	28.150398	33.70761	36.698074	22.85011	16.699623	14.96493	1.7312226	7.8718123	17.48367	15.517326	16.708622	7.043643	24.92535	23.11772	18.868355	19.485153	25.044632	29.106003	21.107182	23.976997	22.501041	17.29637	17.693403	14.487581	8.185566	5.376651	1.894135	15.531361	12.839176	11.367733	25.93332	34.748062	32.958298	19.515676	24.353075	24.272236	35.031322
¸ßË¹°×ÔëÉù´¦Àí (545).mp3	23.247856	24.452618	-1.2724789	-22.891077	-4.2008896	-9.164722	25.724026	17.351585	-1.1870363	47.180954	46.482033	41.527634	32.91109	34.70765	37.980022	23.659252	28.589897	28.08662	13.113693	31.55411	32.52335	20.983007	28.75303	26.117994	14.263645	20.033163	13.65687	29.047962	42.962692	45.773964	23.22121	22.083153	7.230628	14.316054	17.719818	13.708811	17.637264	27.130867	25.974121	-36.822918	-27.685606	-28.678913	5.295661	4.196045	8.726991	2.2928498	36.222466	36.567673	46.446327
¸ßË¹°×ÔëÉù´¦Àí (546).mp3	15.157171	9.543858	0.3743647	4.290935	12.485521	18.0445	5.0595703	14.0074415	11.966238	2.4589376	6.005204	6.8807006	12.008866	19.660185	9.992374	11.637091	11.307287	13.434109	25.322828	20.171333	18.81075	25.065794	27.729614	27.809237	25.201204	21.13535	19.228262	8.534813	11.657867	1.9824405	16.241005	14.061015	12.335836	10.743027	13.182711	17.78839	26.023758	25.980492	21.773615	18.747345	14.658724	9.063582	21.977367	19.55478	21.706821	33.71674	35.4131	26.19268	9.57004
¸ßË¹°×ÔëÉù´¦Àí (547).mp3	51.50576	62.325	54.152695	22.731426	37.284462	61.6768	47.18857	44.977406	33.25081	44.038185	49.109253	53.027298	26.344563	41.54093	51.3331	34.223877	43.809437	34.09195	29.489262	34.795998	24.787556	63.614372	74.870674	63.10649	52.564728	65.22088	64.7534	45.751984	45.732338	39.332855	43.077396	51.66263	45.98011	28.852634	53.54033	70.38877	71.04141	74.882614	56.266785	56.470016	57.97938	53.676857	51.47355	44.66575	30.686861	67.30159	69.35742	68.71517	71.60721
¸ßË¹°×ÔëÉù´¦Àí (548).mp3	19.151886	33.279778	35.01101	32.461563	36.29459	36.25267	19.848383	29.603706	30.303736	11.165604	17.995075	22.701248	37.77678	39.82236	28.597694	39.21331	50.458233	55.269657	28.150518	34.095974	31.451572	43.018425	47.119934	44.41038	13.969032	28.72033	32.458	49.537872	43.740814	25.64329	32.448654	40.338974	33.82402	15.26004	20.51453	15.512121	24.294228	22.25003	22.982647	13.859718	17.815805	10.171303	1.8080609	2.8368602	-5.765985	29.153128	33.214172	30.054192	12.590923
¸ßË¹°×ÔëÉù´¦Àí (549).mp3	14.82781	13.600668	12.538213	57.757164	55.846832	44.3889	49.66378	50.79062	34.278843	53.912514	55.82334	58.83943	52.08184	56.173035	56.57374	39.112232	30.371616	24.191456	43.314053	40.16638	28.690111	19.907806	17.470741	9.903677	24.980682	28.300924	22.61084	5.440981	11.4454775	5.711253	36.30728	39.20333	30.615349	22.240692	38.57898	43.152657	28.717674	31.303988	18.237625	46.51134	55.369705	50.028618	40.041893	45.533005	45.685913	39.14505	42.428116	38.51272	72.98753
¸ßË¹°×ÔëÉù´¦Àí (550).mp3	52.32601	58.66953	59.580223	53.801937	58.62686	47.540207	45.87121	51.93584	49.02707	40.73519	59.832855	63.648453	70.60338	72.862366	60.85009	68.82914	66.134514	56.133255	65.65631	67.09329	67.46666	53.33283	63.35749	67.18315	56.643784	59.482903	51.730003	50.64667	51.421314	49.80893	71.41678	67.97156	67.30534	49.12108	53.28724	47.50993	61.735493	70.36058	67.30284	41.44709	50.019505	47.736626	46.433716	41.534718	38.35933	44.738976	52.532696	52.5223	46.096756
¸ßË¹°×ÔëÉù´¦Àí (551).mp3	24.801384	27.542095	20.962772	31.764849	39.286537	31.409311	33.44645	34.799374	26.25948	30.423317	35.13177	30.386532	26.735369	31.606316	33.402462	34.78009	35.36428	30.542938	31.618492	34.183117	26.577019	13.888451	16.725601	14.544266	31.881172	44.08875	45.67005	50.974842	50.161224	44.52934	40.033493	46.10297	49.223946	55.75183	55.36198	50.448837	31.088495	42.543945	42.546684	28.142975	37.21347	39.234966	40.17219	40.20092	33.56279	40.67963	43.35492	40.692276	45.218567
¸ßË¹°×ÔëÉù´¦Àí (552).mp3	30.911537	29.047241	24.696259	-1.4540461	6.2664433	0.0730997	12.264702	13.048824	13.858698	53.019184	57.461327	58.985466	30.134785	32.212135	24.555798	29.059254	32.13417	40.877937	13.732456	24.837528	25.248995	15.554089	13.485434	16.962587	18.726751	24.667412	30.127018	3.5728197	1.3072517	0.0841282	13.117523	13.116782	16.657713	18.530628	14.379232	8.8609295	-3.5031753	12.097622	24.622944	13.068415	5.2706504	0.003757238	23.934345	20.106606	20.674984	15.517303	15.118319	3.4136653	11.3883915
¸ßË¹°×ÔëÉù´¦Àí (553).mp3	35.198723	38.386673	38.00478	31.463894	37.901443	33.400925	46.105476	59.534855	55.68728	22.61401	37.40896	53.203545	37.145454	35.398888	21.555882	42.780106	37.102074	32.861416	45.846066	40.617126	28.797234	29.647816	35.11998	29.287766	58.09644	49.815384	35.56491	32.270676	44.69033	39.91056	47.09513	43.756027	35.067776	16.274906	19.953188	28.203773	6.7935667	15.183939	25.508772	37.042522	38.12298	29.802813	26.695692	26.968346	24.195667	27.324419	37.729397	46.24533	27.918587
¸ßË¹°×ÔëÉù´¦Àí (554).mp3	11.646136	7.9998016	16.180204	64.14642	60.756485	58.302383	12.991086	17.504663	23.627401	27.43657	34.452644	29.642414	61.864292	62.529408	56.390167	23.044949	27.243698	25.555138	64.15226	62.538807	47.203472	49.8227	54.204155	47.915535	33.49563	47.66731	51.907215	61.925903	60.39443	40.959885	21.842163	18.504585	22.514666	12.993313	8.102078	8.416652	27.959	30.846786	24.624722	28.871918	23.723152	18.626743	16.731117	16.113953	19.628288	67.54419	64.57532	62.47249	24.892166
¸ßË¹°×ÔëÉù´¦Àí (555).mp3	34.954918	43.446053	31.3587	46.39589	43.07685	24.852186	79.17389	73.31572	40.17511	29.220325	42.09308	42.368603	109.62897	101.28368	76.92685	25.401026	36.628944	27.775124	-9.657605	-15.987651	-16.396341	31.85284	43.467995	35.222374	28.232548	36.013447	30.504293	41.36373	39.59734	33.329777	49.378754	40.289032	31.171053	30.193819	47.951294	58.409805	32.226692	26.058903	14.188841	15.700808	28.877209	43.3735	33.382004	41.181683	32.157013	30.792505	32.2408	22.275677	46.37989
¸ßË¹°×ÔëÉù´¦Àí (556).mp3	25.617626	27.870214	32.61713	-6.5570693	-0.9028411	-8.185263	2.488006	2.7718632	5.6401224	16.552956	16.310726	9.162277	12.029818	16.037329	16.804527	24.967407	29.85764	31.674984	16.700233	23.817492	22.991035	16.906006	26.079498	24.804047	28.388866	38.82525	40.914963	18.368114	28.518066	30.257767	23.245182	15.635843	5.8624377	18.12486	19.304401	25.638668	15.837679	11.583169	9.188698	27.876163	34.428986	29.16217	12.479624	16.80625	16.104086	17.094055	17.24701	14.257801	23.26251
¸ßË¹°×ÔëÉù´¦Àí (557).mp3	3.136292	0.71016335	-2.2396894	17.602585	29.301779	29.644665	62.92521	59.782875	37.084312	58.575478	55.75938	35.385582	42.86998	48.620018	35.84401	29.604485	41.925606	50.175816	25.737831	38.42416	44.896873	71.334595	72.88794	59.894928	44.48427	65.21782	69.96106	-1.4946926	5.017929	-1.3340812	10.98148	9.911726	16.295185	15.797011	16.823841	10.355686	21.961636	24.179214	18.304987	32.156086	54.182533	67.452286	54.874825	56.33808	50.36185	52.764217	56.14553	47.45916	26.7069
¸ßË¹°×ÔëÉù´¦Àí (558).mp3	20.235867	17.555582	14.70306	37.30974	38.0468	32.40954	14.291035	16.249344	20.535786	-6.461949	-3.3205793	2.8133936	8.899857	20.068352	14.294926	24.307924	26.14988	22.437614	32.810005	20.547369	14.472357	9.527277	11.287592	6.7736335	-8.32908	7.817273	20.929703	14.144971	20.932652	25.003471	14.298664	13.00963	4.7257104	29.041733	30.658941	28.158363	37.83038	38.416626	37.692535	16.744083	22.979942	23.602867	18.022335	23.909964	28.257942	39.665	44.299576	43.71093	24.841532
¸ßË¹°×ÔëÉù´¦Àí (559).mp3	48.391365	63.80064	57.27006	48.823402	52.53265	45.233807	26.370201	38.943596	30.220316	19.348755	35.537502	37.55525	43.948425	44.044193	32.720764	62.376976	57.269974	42.878544	49.61494	42.894547	22.175125	56.020355	55.103073	48.727814	49.07471	56.40959	56.762848	41.06355	44.217506	48.39437	33.275883	53.519417	47.041397	39.321377	44.823826	40.357246	36.050175	39.615505	36.128807	21.674286	31.156864	27.7649	53.923912	56.730736	38.190376	40.925476	55.453648	41.142227	37.15588
¸ßË¹°×ÔëÉù´¦Àí (560).mp3	10.42127	11.603758	13.265717	3.877935	6.597096	1.7885771	1.8897374	1.7103719	1.473998	-1.6931453	-3.6449137	-4.724098	-4.0971675	-6.7433653	-17.138454	-6.2802515	-5.874877	-7.373746	28.140842	25.616814	24.586287	0.89893854	4.028477	4.7845716	-13.17841	-9.563728	-3.9695175	-5.35246	-4.194192	-5.0728583	-5.771022	-5.9411364	-11.476454	-6.6467075	-4.236559	-6.795117	-14.458904	-13.879089	-10.880198	-3.247242	-3.335699	-6.1903887	9.136765	7.1506853	4.510111	-4.5218773	-2.2696316	0.75321925	8.018671
¸ßË¹°×ÔëÉù´¦Àí (561).mp3	22.894718	19.665302	16.498455	4.534695	9.853119	3.8507373	13.196231	16.024946	9.164276	11.580189	13.488822	14.289325	21.016863	25.381584	23.384476	43.191677	43.710564	39.59562	33.679512	45.34502	50.853	37.8231	47.54587	42.03193	6.8787374	8.895563	5.1651297	20.965134	20.521393	18.165142	32.15301	40.43946	33.621803	31.476904	40.869793	32.45972	20.306965	26.284124	11.57593	18.932285	23.651176	24.587582	18.578382	20.802698	17.756632	14.032424	9.520204	-0.2647183	40.439205
¸ßË¹°×ÔëÉù´¦Àí (562).mp3	-17.922083	-17.140102	-17.810051	-10.710737	-15.689387	-19.393608	-12.795277	-8.380012	-15.109429	-18.120552	-6.552695	-12.537106	-18.988518	-13.860428	-15.413898	-22.49665	-16.530582	-18.877897	-8.7715645	-9.856125	-13.539761	-14.651947	-9.571428	-6.6833324	7.3559246	8.834562	7.724249	-1.401481	9.080164	9.240395	-8.052253	-0.27055752	0.1387501	-11.558231	-7.5245194	-7.0170374	11.645764	7.148021	7.610737	-6.598894	-1.4981382	-5.646728	18.022528	19.059013	13.451325	6.9137063	6.054146	3.3436756	0.14573944
¸ßË¹°×ÔëÉù´¦Àí (563).mp3	9.05768	6.972766	0.7906903	-4.610217	9.744875	13.119108	3.0979953	3.241529	12.4700575	12.379586	6.2283874	12.263228	16.425884	21.707737	23.831024	33.34166	21.473991	7.08989	-0.26879326	5.0077133	0.5849759	13.574432	7.4936213	5.43414	2.7217925	2.9933329	11.35248	25.765953	26.388884	23.339687	19.068127	31.516548	38.128746	2.9581358	7.8459263	1.8657107	14.985812	15.636845	12.313585	10.44791	17.960587	16.90343	25.898468	22.162169	9.673151	7.9041567	17.430973	20.762747	43.962173
¸ßË¹°×ÔëÉù´¦Àí (564).mp3	-14.0687	-4.944649	-13.485076	-10.924783	2.862639	0.35930568	11.693935	19.941422	12.650986	29.608973	24.544657	10.349442	-1.2787049	10.316016	16.109947	-8.0671425	3.2399645	-1.8598533	-12.524109	-0.84841514	-8.260342	-15.940636	-4.7434115	-14.511672	25.86396	35.19087	26.341627	24.210232	12.757784	-8.293385	-11.087845	-6.8672714	-17.474539	-12.829834	-12.528336	-26.52771	-20.166962	-10.971958	-19.497877	-2.6528559	15.788632	14.125195	17.080612	29.199623	26.778973	-6.7333765	0.5812005	-2.0729365	0.32372946
¸ßË¹°×ÔëÉù´¦Àí (565).mp3	27.84586	32.319504	25.110062	39.30813	35.67376	35.016342	37.810547	41.901012	38.808304	30.406918	32.79933	31.86572	38.156372	43.69255	43.753677	27.03147	32.72848	32.26619	38.20803	46.557636	45.011433	34.52408	33.478813	24.487904	42.4485	45.72741	46.069977	40.593	43.49803	43.28434	27.960884	24.858274	24.31359	28.480324	27.300922	26.910912	31.555069	31.077858	32.002735	53.189995	52.06814	48.319324	27.497494	26.437717	26.598703	43.831726	44.879112	35.977867	44.986736
¸ßË¹°×ÔëÉù´¦Àí (566).mp3	43.61772	44.197853	29.878092	28.76524	30.553905	23.664284	31.924623	36.815536	28.519592	30.451248	34.348984	26.698915	38.70777	37.364777	26.129158	34.867958	42.540855	36.32293	25.0686	32.87507	24.896439	52.034866	55.162804	38.371086	18.738583	36.911324	51.108875	30.095943	43.674187	38.980755	55.774315	60.844894	45.703907	33.563942	50.16093	60.199757	35.124176	42.61873	41.137337	32.29631	44.907562	37.974045	30.999681	42.257133	27.57713	40.361107	43.92321	28.693268	24.916876
¸ßË¹°×ÔëÉù´¦Àí (567).mp3	18.150036	21.071657	11.363944	11.283255	14.136945	8.955473	23.8544	32.117332	22.907507	26.437159	31.76257	33.891777	50.995274	46.733116	35.361244	40.22088	45.67376	40.582214	29.69754	24.350775	21.637718	33.710274	41.859604	35.24484	27.430908	30.012611	32.97269	-12.207785	-17.25808	-16.012615	38.668175	39.400948	33.90674	27.610764	29.679932	19.09209	40.801064	45.31386	38.733353	42.765312	41.403294	32.310513	25.78767	35.399883	48.52527	41.637066	47.16519	42.450478	27.593918
¸ßË¹°×ÔëÉù´¦Àí (568).mp3	36.507545	35.595848	24.90141	40.221474	52.54946	53.523445	29.788563	42.8244	42.48925	40.887104	45.739975	43.559883	47.955845	54.89684	37.24553	28.342104	38.024303	50.14739	27.208492	43.061592	29.330532	33.50981	39.978134	39.571644	43.524113	41.68232	31.52998	49.201897	53.7338	52.569534	33.72041	35.69258	29.523952	49.44269	49.195835	38.407104	43.11729	51.66813	51.16249	22.955662	34.274685	39.82094	41.967953	46.548176	39.939148	25.34549	37.467354	40.818626	40.661087
¸ßË¹°×ÔëÉù´¦Àí (569).mp3	22.926064	25.93008	26.820456	16.49801	23.267006	16.96712	39.56328	47.724365	41.62481	31.626663	45.50013	38.601288	66.53412	70.31999	51.912052	38.86772	48.24043	46.330914	61.744816	54.96859	58.09066	53.143036	65.02595	66.98205	3.392118	18.118874	17.710083	26.81643	31.726315	31.13279	27.057144	25.84526	21.143795	3.5718312	12.337216	6.878831	18.569077	19.240774	5.156638	-21.26015	-3.9028955	-1.925215	43.55021	42.472702	30.313791	6.8256245	21.72193	30.092167	67.08199
¸ßË¹°×ÔëÉù´¦Àí (570).mp3	4.2660165	-5.866832	-14.275303	23.908258	20.981789	16.168442	-0.7115967	-1.7514501	-11.780866	2.1826353	5.4002914	6.3019304	1.2832637	3.841435	2.3053017	9.159894	7.4440327	0.9313163	22.869846	27.394566	17.515665	5.03211	6.424631	5.81164	-4.2292786	-1.7286152	-1.7259462	18.881096	20.561356	15.771898	0.4730938	5.9930396	9.249874	-17.799732	-18.905659	-23.631275	-9.907793	1.2380883	2.15028	14.4471655	11.741764	9.110788	38.026146	29.795675	18.744629	37.92225	31.610643	28.072895	-3.7101388
¸ßË¹°×ÔëÉù´¦Àí (571).mp3	-30.936728	-25.737259	-26.580032	-13.348274	-19.357302	-21.498407	-9.677225	-17.06765	-19.149525	16.860329	16.593393	17.474737	9.487795	17.703075	17.733221	-36.184673	-31.595089	-29.66898	-12.172066	-5.1978498	-0.29941493	-9.226006	-4.127443	-2.6097336	-11.745468	-10.295027	-20.47211	14.349569	13.414698	18.434658	-1.4478546	4.474849	7.724987	-2.4953067	0.37744302	-5.3763976	13.627726	16.530931	16.506498	-11.615669	-6.9604177	-9.363155	39.42202	52.337067	55.389305	1.2409155	0.80900884	0.51094043	-12.816359
¸ßË¹°×ÔëÉù´¦Àí (572).mp3	38.595016	38.887733	33.252453	26.705492	25.151283	16.878328	17.666294	21.675625	14.198624	14.406719	17.824068	16.55621	15.20953	22.810549	23.9077	19.022	17.945953	11.0284	10.003181	8.949349	-8.224894	5.9207115	13.134363	13.765916	27.538074	31.755842	16.38878	29.591137	39.34277	37.500706	38.41737	37.299164	32.5354	32.28733	30.330555	25.796587	14.6357155	20.878883	13.571486	32.380585	41.66108	47.68569	25.857605	32.630375	34.459904	31.988201	35.57283	30.127388	14.573621
¸ßË¹°×ÔëÉù´¦Àí (573).mp3	22.04218	29.362114	29.80857	77.52606	89.89827	90.30564	31.587944	39.14822	32.331566	35.88645	33.556843	28.973938	36.122128	45.19963	46.561195	17.152786	23.719381	20.213245	45.509895	53.271057	59.01167	52.989426	61.05813	59.648506	45.82347	59.896317	58.067036	74.35669	69.7331	57.311478	56.899265	59.65975	46.84732	56.6809	55.47868	41.745716	38.98226	47.045876	45.20864	25.853153	26.437412	25.824196	46.016056	42.513206	36.530754	46.447647	49.969856	40.794117	40.670536
¸ßË¹°×ÔëÉù´¦Àí (574).mp3	16.113777	27.78669	29.156677	23.562384	26.83228	28.68129	31.50535	45.262535	50.230347	24.81607	34.123474	35.38436	22.130653	29.59127	31.37452	6.605549	-17.421745	-19.965519	-6.706748	2.042848	1.9350042	3.661851	14.405749	13.663536	27.252739	3.3551307	-3.4286964	27.706532	31.555367	24.994987	25.565865	29.32901	22.469894	16.696075	14.691544	9.760024	2.226499	1.4064956	-1.7953678	35.967712	30.47131	21.693617	5.7490473	1.80972	13.09297	-21.824726	-9.251917	-7.353326	16.279884
¸ßË¹°×ÔëÉù´¦Àí (575).mp3	37.329094	45.57018	42.516438	51.18664	55.21003	40.032555	52.34024	55.919533	46.077873	45.88172	52.734947	52.480072	28.845295	27.004255	22.014668	-3.9716103	1.4659704	4.977277	44.967587	53.665436	46.900764	-19.0946	-6.303484	-11.36467	-16.135376	-19.517359	-24.422989	28.455608	37.59223	33.819344	18.39145	23.252794	25.332659	33.00033	50.2967	59.106438	58.769608	59.232704	53.76465	54.845985	58.639694	51.68371	47.77425	43.21414	31.186192	35.918606	42.882133	49.98532	44.54529
¸ßË¹°×ÔëÉù´¦Àí (576).mp3	55.232117	52.20397	40.918514	58.112137	38.48014	25.88715	47.91077	42.24608	41.076714	22.513548	35.37259	37.924896	10.590193	10.796066	5.2497153	26.463036	24.399567	23.320606	-2.4986882	-1.1726106	2.045761	7.7757277	4.122938	-0.83505243	30.468735	40.782032	52.976242	11.379349	17.81221	21.132536	-1.534622	1.4699613	7.004375	31.791412	39.590965	37.219574	14.187061	16.024553	9.201273	25.634808	34.935806	28.855137	10.059906	9.850487	13.724852	59.047817	46.334785	33.804356	-7.9638014
¸ßË¹°×ÔëÉù´¦Àí (577).mp3	7.8986654	17.16898	21.021069	-7.8838377	-17.137691	-13.04103	7.408374	-4.312296	-13.345366	-2.128369	5.129204	-1.7894609	23.09162	28.423882	27.836409	-1.2989376	0.46312237	-10.020969	-0.68057966	6.4773846	8.599054	28.224077	25.821735	12.936197	31.748703	28.136314	30.390636	5.7893705	15.221733	5.5594716	-2.176293	-1.3724626	-8.999836	38.19767	29.378057	18.89282	18.762905	24.103249	24.173166	16.192085	24.606277	25.599838	24.20309	26.454554	25.31297	23.288609	35.633312	33.1473	29.798603
¸ßË¹°×ÔëÉù´¦Àí (578).mp3	63.254738	60.39073	57.10413	74.213165	69.686264	63.979805	73.40326	61.49865	38.088417	51.401794	52.663788	47.683945	49.680115	53.287277	44.448402	37.652695	49.894623	54.17543	66.451645	71.08489	69.614044	63.19895	62.586494	36.597218	46.86393	48.111286	35.33178	54.050278	63.961754	69.60205	35.470337	43.680435	48.017273	51.299545	50.050945	34.818054	20.610252	21.954319	27.907173	47.03566	45.683266	37.8315	40.99465	49.114395	50.912914	57.987534	52.94773	45.47682	54.01393
¸ßË¹°×ÔëÉù´¦Àí (579).mp3	3.1809187	-3.3094792	-5.1818266	-10.68317	-10.910608	-13.784254	-0.8379615	-0.39722645	-0.53761494	-4.9628158	-2.741612	-3.0346205	4.0218964	4.9726496	1.2530296	-12.299868	-2.6114101	2.6321127	-14.700588	-12.454469	-7.3886957	3.5984411	8.481818	11.690264	-0.055893064	8.686113	8.575933	-5.388361	-12.967342	-11.668211	15.712773	12.043779	10.9967165	-7.3854303	-4.7331266	-4.9454136	-10.669598	-9.797354	-12.056124	17.244621	14.131266	9.050726	1.6445353	1.5171916	4.578224	0.91281337	-5.4851837	-10.214825	9.678747
¸ßË¹°×ÔëÉù´¦Àí (580).mp3	-4.9283953	-9.065419	-2.0784361	-23.159296	-17.865513	-21.925854	3.2035608	6.3309946	3.0395694	-12.600519	-7.1949754	-14.774368	4.132278	5.10935	9.132389	13.496282	-3.7491786	-12.754939	0.17050797	1.5578318	7.919382	0.1959213	5.543551	7.2504396	4.329227	2.099293	4.5000772	8.619133	4.3491077	9.638987	9.149973	1.4806237	-0.96839845	5.1690197	5.4530354	-0.89767224	-12.074422	0.51910853	13.478336	14.890104	7.301981	-2.2070384	6.5763583	3.6473393	8.51622	17.280476	17.884289	15.241621	-0.23770002
¸ßË¹°×ÔëÉù´¦Àí (581).mp3	25.10337	20.338226	9.438353	16.026724	12.566217	2.1219726	38.89942	45.747772	47.27336	12.16778	18.648903	25.212505	4.5628166	16.952393	9.342857	2.5859919	8.707245	1.4551599	9.797359	16.362507	8.372238	-15.007667	-16.456356	-31.819057	11.026107	2.6756463	-4.7240553	-14.53754	-3.5014877	-12.836271	4.665186	14.094587	2.8894613	-16.145031	-3.703292	-8.112728	9.992869	9.32449	7.810458	-30.36564	-15.770754	-30.446121	17.938816	25.142244	14.241747	-0.8049439	5.5157433	8.784922	-8.146694
¸ßË¹°×ÔëÉù´¦Àí (582).mp3	27.146225	21.063332	11.412111	30.52076	33.054142	27.065752	7.54279	18.882431	14.994219	24.73513	26.552498	27.602322	38.38443	42.88405	44.617004	14.899746	23.697266	27.21713	28.944088	34.09108	27.890762	38.598915	41.50088	37.427185	46.47759	48.564903	47.979195	63.408806	68.95524	67.64499	50.42807	41.060406	24.54784	29.612177	26.171188	20.011662	26.461548	30.972755	27.44484	17.17591	22.924843	18.428846	41.6569	39.277443	37.073807	22.12579	38.219887	41.147514	41.612793
¸ßË¹°×ÔëÉù´¦Àí (583).mp3	-5.0339375	-4.892177	2.5488138	4.151963	8.628138	10.095459	9.766615	15.72656	20.575306	56.77391	71.41325	72.537224	41.248726	53.72027	41.04818	38.74276	49.56842	50.140373	41.14559	43.54194	43.651253	13.1762295	14.950785	12.947192	7.55947	4.390853	2.635635	45.561836	38.87995	24.218433	45.298748	43.24379	42.609398	33.10179	46.32277	35.704433	42.499207	31.958937	22.990078	36.566208	44.470623	44.516815	38.470478	41.177124	37.17109	32.642933	34.95451	28.16809	46.529945
¸ßË¹°×ÔëÉù´¦Àí (584).mp3	42.757362	58.033016	63.954445	30.957129	46.018345	51.874794	27.208906	34.07192	20.373241	46.35103	66.91902	78.10527	30.441357	36.14087	23.812134	45.991467	52.498688	55.676994	63.266655	68.933945	67.119705	72.75453	76.831375	77.13658	70.45047	76.52941	65.874214	58.529503	54.851406	41.971764	46.31978	52.16172	51.14054	60.47516	54.075737	45.450047	39.34191	43.345894	32.690723	46.90909	47.846123	32.838364	66.47916	65.95026	60.58083	71.55249	79.78259	74.90436	77.26158
¸ßË¹°×ÔëÉù´¦Àí (585).mp3	24.444918	15.5351095	7.879945	16.19206	18.40424	14.678835	6.6248713	6.8666377	8.858198	15.463831	10.300428	1.7355068	12.86161	9.740492	2.9950812	18.160643	17.26267	17.384836	19.629192	14.224474	1.3589479	-23.455545	-16.573202	-9.998416	16.103428	18.182728	20.770409	4.0570135	6.847316	3.4085984	8.426851	8.726158	12.8585205	-1.4077643	6.0828743	-2.9954123	7.7698665	1.7307581	1.0129596	6.557065	13.596257	19.406454	23.37783	22.406567	20.292843	12.394785	18.349401	13.652546	31.04007
¸ßË¹°×ÔëÉù´¦Àí (586).mp3	21.278643	22.369923	25.48947	22.459347	26.835432	24.0919	33.98549	38.425972	40.31205	14.081335	20.45485	15.892204	41.853653	33.14956	24.684559	24.078392	30.7477	35.996708	23.835306	24.696428	29.508009	21.621775	17.45929	12.702235	24.958202	26.522648	22.025091	35.151253	31.719551	20.655739	32.626305	41.708397	43.281693	23.551167	24.265377	18.334663	20.981438	27.430384	16.91492	26.96747	29.909761	29.178848	9.751901	15.945581	21.189987	23.58114	28.91936	28.247799	16.782656
¸ßË¹°×ÔëÉù´¦Àí (587).mp3	38.53573	32.81457	33.0774	29.837158	32.81829	30.595901	49.157707	49.655136	42.818398	46.73372	53.56107	64.7554	29.278938	36.36728	36.86209	35.16034	41.358803	40.84911	54.465942	51.006714	42.326965	47.01496	53.996117	55.34871	55.369064	60.863754	59.378197	40.68129	39.69919	33.77264	26.316885	32.30022	24.98127	27.776169	39.509594	41.52254	37.969017	46.823742	33.331398	36.617054	44.5232	49.266098	25.688276	27.22222	18.765877	37.424652	39.948586	39.939125	25.702991
¸ßË¹°×ÔëÉù´¦Àí (588).mp3	26.072092	38.901993	34.566864	43.950775	42.844364	47.459694	50.968925	45.03006	24.014252	33.45568	36.78721	35.66979	7.629798	18.17062	20.732805	18.396818	23.204174	23.410154	38.01382	44.44725	45.27986	22.940617	33.51346	43.230194	11.726725	17.784058	10.437514	30.328003	30.77907	26.589832	16.129356	16.692772	17.123009	1.5552857	9.586298	0.95003265	14.581072	17.1397	19.183352	45.19216	50.80477	52.556854	31.31004	33.20322	39.010124	29.093603	38.11113	30.218927	23.919834
¸ßË¹°×ÔëÉù´¦Àí (589).mp3	10.397142	20.134092	20.781757	20.845581	24.59998	21.66312	26.590488	31.085052	30.913216	23.481865	30.00409	30.98389	27.585228	23.93245	15.437111	19.209969	25.822771	32.44817	23.362625	24.714283	23.416557	25.958303	26.267485	15.810324	36.31179	29.907692	24.961082	21.985794	22.872746	18.277933	24.329597	36.57924	36.362125	44.04212	41.834816	41.701008	37.644924	39.997498	36.669853	21.452072	34.274395	33.775257	37.616882	35.07725	33.398426	32.12867	38.418728	41.67756	0.79573363
¸ßË¹°×ÔëÉù´¦Àí (590).mp3	4.374132	7.0929165	6.3056808	10.672436	2.3968616	2.6996043	3.6936946	9.085882	12.037997	4.3955545	14.857315	20.139196	9.020516	7.2733264	2.4164186	27.172514	20.266148	19.924393	10.338073	11.660288	12.823866	10.527361	11.997093	9.180351	20.859024	15.707968	2.627255	12.559	13.282743	10.558453	13.541561	14.345714	23.924572	8.351454	14.11391	16.154594	7.012541	12.945406	20.881554	3.5116773	3.6802027	4.9849386	11.323733	-6.3757534	-15.829133	10.511295	11.337644	10.887275	22.552658
¸ßË¹°×ÔëÉù´¦Àí (591).mp3	47.793922	46.237663	38.8088	45.93268	49.230583	49.797043	47.61303	42.672165	32.487137	54.98474	51.118217	40.016273	23.286282	31.169106	38.981983	10.1143465	16.663372	14.390316	23.127275	21.55473	23.743443	33.956314	36.436638	35.2305	32.67151	32.9312	26.35041	50.717274	41.304688	29.087856	28.881718	35.33816	32.681038	-9.5964775	-0.78944874	-3.273707	10.246042	14.678764	14.559242	36.727577	39.897285	38.51905	2.4744148	7.0319486	4.6219416	18.896187	24.454556	20.669434	23.97855
¸ßË¹°×ÔëÉù´¦Àí (592).mp3	44.284355	45.176353	39.737396	54.069477	52.096954	50.124474	26.458801	26.504349	19.65823	38.554955	34.08874	34.36963	22.440899	31.952148	38.68786	40.331863	43.08953	24.690815	4.5654345	16.58424	16.271105	5.8741446	15.03269	2.301493	-18.81226	-3.103101	-8.349043	50.244102	58.20992	52.136826	50.18282	48.28825	47.018158	-9.928718	-7.1159577	-20.954704	-11.338191	-9.522085	-19.50726	21.352545	17.869295	9.976104	-2.514078	-1.6821165	-4.5908813	25.957806	21.536583	16.634739	29.797121
¸ßË¹°×ÔëÉù´¦Àí (593).mp3	33.83725	36.295017	35.01425	29.420734	31.484005	36.314556	28.256868	29.584263	21.859371	26.399632	31.538296	27.061367	37.676018	36.3034	25.519964	40.122757	36.268936	26.890556	17.531872	23.253016	20.452484	38.932632	32.13906	20.446777	34.26425	32.884266	24.694815	42.938766	37.436172	27.362305	32.771214	42.87993	41.716682	41.575005	15.589521	10.312728	20.258839	13.496994	11.956526	-25.999321	-34.76505	-31.515865	13.878863	21.523033	27.044806	-9.97617	-8.151348	-14.188368	39.98398
¸ßË¹°×ÔëÉù´¦Àí (594).mp3	27.386375	29.988806	21.613064	29.075308	31.78606	33.58432	28.914154	32.573574	27.520386	44.799725	47.59455	42.06086	29.416569	29.73217	25.704388	28.190956	31.392458	32.104538	19.5625	21.959936	22.91146	12.478141	24.862255	29.837168	15.51837	23.42825	22.748291	42.30451	47.798557	49.9012	35.816265	46.02549	36.42514	38.929497	39.819603	38.110348	44.928627	43.58164	32.905952	41.06808	43.056053	34.541878	14.296679	21.700268	29.153637	6.7787557	10.399193	9.955062	26.441525
¸ßË¹°×ÔëÉù´¦Àí (595).mp3	27.445988	27.721891	20.678375	21.130257	19.150114	11.409871	31.69616	28.11942	22.134224	18.99641	24.63678	19.92928	8.671847	10.671391	15.9220295	17.912909	17.257517	6.441437	8.836761	13.556461	11.2263565	-0.79949224	1.8826495	0.55638444	11.781746	16.777716	23.109251	10.016481	9.019302	11.090686	21.006435	18.88669	12.94082	11.297215	12.330479	15.012913	8.772006	10.278989	9.43447	7.0699725	9.547919	10.203897	17.82768	22.405552	21.748951	20.331589	21.18906	20.17381	21.413614
¸ßË¹°×ÔëÉù´¦Àí (596).mp3	26.015818	26.228897	22.472673	36.897476	32.873657	30.629784	92.01411	90.723434	72.17853	32.475384	43.532814	38.02005	114.043335	120.234055	97.196625	43.594337	43.56266	40.62137	76.235634	95.77621	97.333145	44.79251	46.582718	34.35662	17.619541	23.0498	16.995127	35.384464	32.476357	24.679733	98.34575	106.92975	110.127075	59.87883	45.6059	33.464355	38.631668	53.465157	52.74804	66.86162	79.314224	83.40498	18.924702	16.443327	18.445053	46.836945	41.97712	34.11025	38.002907
¸ßË¹°×ÔëÉù´¦Àí (597).mp3	51.12021	54.2927	47.96058	50.429005	52.839836	33.557293	36.002804	47.310482	47.822044	50.663185	55.63612	54.743164	35.41204	54.87134	70.423645	50.12256	52.746464	46.720284	27.489033	38.32627	53.735016	46.688263	47.73993	44.963097	37.78505	42.43699	36.032486	43.75209	49.933327	56.370407	30.924255	31.67638	31.096998	29.229553	42.22709	47.055126	37.35753	48.892113	47.37339	35.06916	41.064316	37.786816	49.877316	56.28848	49.918846	44.548203	44.363457	44.898376	54.997643
¸ßË¹°×ÔëÉù´¦Àí (598).mp3	19.963123	34.450493	53.230762	25.032307	28.72246	26.159405	43.862392	49.18898	47.118053	73.292694	69.7811	59.574944	38.017677	48.505795	53.182446	45.997246	67.31637	60.976467	49.939163	63.004566	68.26103	58.94381	61.85305	40.911785	62.217873	62.915756	51.275272	38.00241	53.316154	49.411114	80.352684	83.965805	83.604774	24.089512	26.469833	20.980568	30.483925	40.36195	33.205444	23.442802	28.373459	17.966232	20.30285	21.486795	23.181599	34.517105	44.026363	40.331394	23.333212
¸ßË¹°×ÔëÉù´¦Àí (599).mp3	11.725269	12.7579	14.361333	-2.9824216	2.893991	0.68649775	16.418678	5.23574	-8.411769	12.29991	11.090744	12.104376	-1.8439534	-2.9455	-2.648169	9.690481	9.489618	8.751123	38.19342	32.153336	31.313488	-1.4477999	4.6464334	5.337816	30.873497	25.194191	21.467316	20.691648	18.532875	18.290762	21.786535	29.259857	23.379871	25.5974	26.413506	21.64755	9.167356	14.291275	9.012611	25.143017	29.723518	27.81876	-0.014941931	0.5422746	-2.071431	11.712512	13.404291	11.505133	13.568865
¸ßË¹°×ÔëÉù´¦Àí (600).mp3	-9.742498	-13.863205	-16.674109	11.298022	14.473845	13.086943	8.276997	13.967117	13.754875	3.6776743	7.3784046	3.796318	19.579525	21.266617	30.763062	11.580416	13.595945	9.292097	24.52649	23.15575	19.303705	20.608368	22.05335	22.730165	21.27009	21.422804	14.935655	24.485283	26.02631	27.397518	12.879239	18.644327	25.045042	7.502907	15.106377	23.19803	19.89929	16.364283	14.479942	11.797918	13.657751	18.069632	14.889858	11.781992	10.218256	-27.73704	-14.707134	-9.84285	2.386486
¸ßË¹°×ÔëÉù´¦Àí (601).mp3	0.72517014	-3.8137784	-4.2772994	-2.2707732	-13.826452	-8.037798	2.919149	-5.3171673	-0.88114095	-10.246315	-17.398514	-12.519737	5.596093	-0.7855711	-6.8898764	-2.615554	-4.807886	-5.703144	4.6182756	8.376675	4.5433626	-2.8679376	-7.928765	-0.69995385	-8.656321	-14.78108	-11.81118	-8.059243	-15.697094	-12.509972	-0.94726413	-15.969341	-20.721584	-19.190077	-25.324245	-21.3596	-17.225058	-17.9373	-19.752111	-21.793652	-14.948575	-8.500463	-25.219828	-30.310362	-31.072165	-20.924349	-25.27715	-26.898321	-11.076485
¸ßË¹°×ÔëÉù´¦Àí (602).mp3	13.154825	13.780613	9.300878	-3.547585	-0.81927973	2.858827	-9.281039	-6.2352943	-7.8950005	-0.45197207	-0.8393013	3.4040756	16.421051	14.545659	14.232773	25.027042	25.907984	25.53098	5.6835203	12.150013	21.282108	20.31321	12.314082	8.570629	5.5959463	6.6353774	15.688845	7.433178	7.356859	5.8051524	1.4627678	2.0956635	1.4756606	-16.716696	-12.449045	-8.948615	3.2762692	2.9219322	10.028566	-8.5478	-9.765705	-17.415043	-1.5823025	19.429855	29.133547	0.25774506	0.39478737	-3.333696	8.38546
¸ßË¹°×ÔëÉù´¦Àí (603).mp3	-6.790477	-10.44124	-13.674324	-7.9904056	-11.8799	-19.265461	-23.915188	-17.110329	-8.396769	-9.945993	-4.1376567	-3.261935	-17.94033	-15.235146	-14.518602	-1.8404169	-3.1612906	-19.089464	-20.727837	-15.034835	-7.747568	-2.5696864	-2.7043989	-11.163181	-13.628912	-10.514343	-12.897776	-5.926365	2.8976474	-1.04301	7.554967	1.0090215	-11.3363	-10.144243	-12.957169	-24.777727	-12.792749	-4.6754866	-6.399688	2.5224876	7.0610976	12.389401	8.142685	2.7320225	-5.997945	-9.778094	-12.654804	-15.961969	1.426036
¸ßË¹°×ÔëÉù´¦Àí (604).mp3	-2.0229833	1.2992525	-4.0726094	-32.87669	-33.336037	-29.653013	9.850954	15.229193	17.721548	-16.709206	-18.801622	-17.293066	16.683067	16.804329	14.719967	-2.0410457	3.0118556	9.494295	4.6497903	12.586662	17.025799	-15.862642	-11.069947	-16.187042	2.43591	-0.91449773	-3.78856	-12.8674555	-12.533945	-15.047482	14.477479	18.605335	12.955459	-27.02649	-24.636524	-22.9916	9.151758	15.363939	14.69832	-11.939199	-13.21525	-17.429134	17.497585	25.677485	25.302795	9.259468	11.660925	4.6140523	25.00782
¸ßË¹°×ÔëÉù´¦Àí (605).mp3	15.833464	20.43417	19.360489	29.14638	27.378893	26.547928	31.813263	28.995388	24.07686	5.122232	5.503437	-1.6341536	-1.9302846	3.3273506	7.4282427	5.289922	12.642885	11.628864	23.222685	23.393906	14.057201	12.011026	13.868973	3.7506466	-0.9998565	5.0485806	9.203707	-4.8000054	-1.8592294	7.460443	17.79949	23.205097	14.470982	24.12257	27.167881	30.566757	15.019086	15.237303	9.357693	18.16851	20.378582	19.765032	-0.33837968	6.2621937	-1.1953678	12.015108	8.107182	15.666082	-12.066315
¸ßË¹°×ÔëÉù´¦Àí (606).mp3	38.565735	67.65663	81.11922	39.748848	45.291138	60.73783	28.385437	24.468903	20.740858	21.506697	20.444386	15.895592	29.627964	20.429466	22.12431	18.754642	21.431921	19.238155	23.973707	16.370667	11.123514	30.068302	43.848457	52.026398	25.745972	31.920197	26.239906	27.098848	32.782192	42.037994	18.431343	15.995914	15.222956	-2.6196055	-2.7478318	2.166603	31.176693	38.26831	39.899117	27.33152	34.77791	33.561523	54.067703	50.873383	39.123505	19.027824	22.102806	30.147125	22.578773
¸ßË¹°×ÔëÉù´¦Àí (607).mp3	41.108463	42.092945	32.308502	41.078194	42.85876	43.039368	36.89219	34.655632	27.20385	41.29138	47.759777	54.493233	19.984032	29.444302	35.28029	37.79418	37.871742	33.23964	13.997105	19.333189	19.283133	28.71772	32.525833	36.217644	47.30311	47.797234	34.396545	12.545107	15.534714	13.8889065	16.845356	12.123064	3.0862572	49.531235	49.794174	37.369408	47.93402	43.548874	31.824135	21.259295	31.310793	33.884525	15.448244	15.890011	20.743994	31.199772	42.45253	40.764244	19.05072
¸ßË¹°×ÔëÉù´¦Àí (608).mp3	-0.28032726	3.0606813	-0.83756816	-23.010025	-12.347973	-4.849938	-0.9405993	2.5312219	7.738459	-6.175411	-4.9585013	-13.130578	-9.995605	-17.608475	-18.554413	9.97089	15.790295	17.544468	0.31380945	14.370907	20.341816	-6.3258476	-8.146517	-6.215024	-1.9773173	-8.006962	-0.90499234	10.454828	-0.66601866	-6.628459	-1.3128831	-2.3134832	-11.037411	8.541811	10.101368	9.854601	3.55689	3.8997774	-3.3299718	6.824971	12.360848	8.988095	14.21134	14.499776	13.193919	42.432365	45.11686	42.935707	43.345104
¸ßË¹°×ÔëÉù´¦Àí (609).mp3	33.849205	40.740585	41.81214	31.033562	35.364864	32.52121	61.704247	64.59993	67.87146	25.633595	26.834301	25.197792	37.34796	35.150375	27.47374	44.12642	54.417248	54.569862	36.654842	37.13864	25.133049	7.5673203	11.416455	19.872814	44.237366	44.52488	51.855057	27.459646	37.161263	41.254105	50.348	54.765068	49.19969	52.28848	48.86798	42.3862	17.93919	24.91172	22.094814	40.016914	44.876827	45.05035	42.118046	48.131065	54.70775	21.169428	23.9057	19.007122	30.877836
¸ßË¹°×ÔëÉù´¦Àí (610).mp3	2.7722425	3.4556851	7.628596	-29.048378	-15.010141	7.291225	-18.011562	-8.644047	8.646903	-21.60475	-8.72658	-6.116098	-24.683056	-16.899649	-13.9915085	-5.5781975	5.1189213	3.2663474	8.93107	8.057064	-5.361121	-1.5996362	0.4260326	0.02457869	-13.781401	-7.43916	4.1143994	-17.691418	-7.578438	-6.0333652	19.937056	46.167847	51.599106	9.729837	10.820454	7.640477	63.025517	64.58259	62.02259	32.133842	24.420668	12.643381	28.829117	28.857616	20.275023	25.137753	32.15116	37.320236	44.778473
¸ßË¹°×ÔëÉù´¦Àí (611).mp3	49.45594	14.506086	-7.44003	13.902187	18.365643	22.373377	32.138813	35.159935	34.396423	14.70514	19.111559	27.440996	29.77573	30.073719	33.39606	28.200768	34.89112	38.44187	-22.644352	-12.032532	-8.865618	12.588842	13.729171	9.701053	13.127334	17.37248	6.9649734	12.438534	12.500944	4.144559	14.118719	19.357346	28.147297	0.55728114	1.4894092	6.1848783	6.621933	4.0682487	1.604291	25.765179	22.131245	17.786871	28.440996	32.06407	24.949804	1.3368586	0.11066419	5.16602	10.208601
¸ßË¹°×ÔëÉù´¦Àí (612).mp3	20.407562	33.582176	39.266754	37.178337	41.676994	29.709572	24.503113	30.156933	36.37184	30.524996	29.01935	20.904526	28.66064	40.36218	40.623177	26.536057	31.561539	21.303574	60.057175	58.786873	50.005386	37.116688	43.27004	40.62607	35.84999	36.477486	26.244055	26.021519	31.869543	28.611118	33.43286	33.531403	20.052029	33.312847	43.19281	37.932434	19.903124	28.520546	32.562946	41.327015	53.600037	51.568684	34.736954	45.14072	48.988434	29.674389	36.933033	34.7241	39.6003
¸ßË¹°×ÔëÉù´¦Àí (613).mp3	34.694595	39.31786	36.08021	41.231583	40.332577	29.025291	22.693615	31.161396	24.958645	12.456879	24.249123	25.907928	25.031336	31.211435	19.477554	25.457275	27.068188	20.809702	22.757812	27.25341	34.624924	29.310925	35.018295	34.842514	25.98452	31.73661	25.655296	53.502365	49.854057	34.542713	23.040512	28.927711	29.607151	28.060696	30.129402	26.979637	24.534403	30.842243	38.919235	31.000393	31.709675	19.970142	24.391787	35.475395	29.27164	24.933743	28.45097	26.715395	26.677998
¸ßË¹°×ÔëÉù´¦Àí (614).mp3	8.05021	13.989214	3.9749262	13.380657	13.594442	11.300546	1.8440715	0.6431155	-6.7914877	16.739498	20.65495	21.047318	-13.129663	-12.915237	-10.672154	-1.4858307	-3.008406	-2.0500095	11.865021	13.746866	8.319342	3.321567	6.199683	4.760249	6.262812	11.169157	12.873735	-8.902959	-7.7174306	-16.569477	-2.3316236	-0.1725162	-0.039316535	18.318455	17.791801	17.84618	22.791798	25.410015	17.967424	2.703283	6.3585854	4.1391144	-12.702917	-8.669374	-9.562956	12.226267	11.214135	3.1785455	-6.6053143
¸ßË¹°×ÔëÉù´¦Àí (615).mp3	36.709427	49.052017	49.965904	9.040562	18.77197	9.754459	19.146523	14.818401	6.4689837	0.3381	5.1226377	-13.601027	1.4129957	-1.8442818	-3.5112915	-12.618345	-3.0591016	-15.312003	58.195267	65.96553	51.00958	52.761974	42.74292	25.260538	23.424578	28.240673	24.753168	6.534215	7.2799797	4.4365325	30.095093	33.576385	31.970627	44.325974	35.849983	27.039736	16.922842	20.95605	20.534386	28.922823	29.471382	27.42612	-0.95904	-3.1717212	-4.8267865	43.777832	42.92868	37.032875	31.575428
¸ßË¹°×ÔëÉù´¦Àí (616).mp3	19.926704	19.130642	23.517649	25.500408	31.423532	36.04974	33.220734	31.963139	23.796112	28.764153	39.049133	33.35329	33.313637	38.87171	25.975708	25.102	31.370577	32.726562	24.507877	35.980953	39.865612	20.978003	30.085169	40.965416	44.94181	42.14631	25.475428	29.340004	31.750523	29.503204	47.408134	45.01853	37.71704	40.512253	54.346855	38.506935	43.751816	47.58841	35.83539	30.014698	36.671272	31.259676	34.663	38.753876	33.95146	44.79174	23.51646	15.94879	25.43729
¸ßË¹°×ÔëÉù´¦Àí (617).mp3	58.969208	62.000137	59.235977	31.241045	47.26422	37.581947	36.16339	37.691013	37.397194	6.7125936	6.282663	6.158569	67.8547	72.94972	66.52549	61.55987	59.76594	62.73618	64.17137	57.188644	61.545525	16.12129	19.099857	21.101662	28.643162	24.211636	17.261248	16.524769	31.795729	32.2341	48.533787	55.38823	67.83223	13.501089	37.15764	48.378838	18.559788	29.409925	29.315788	25.612827	27.987127	20.318901	66.28389	73.054054	83.51361	0.14911029	13.027023	13.2202015	12.356949
¸ßË¹°×ÔëÉù´¦Àí (618).mp3	10.407242	10.319533	9.487399	39.25303	34.988503	23.223427	31.719711	34.37661	28.129269	16.040222	19.18756	22.83128	40.781605	40.57919	36.68479	23.367329	37.107746	36.133797	9.138253	11.402817	6.0149617	27.809582	35.091167	33.50954	29.634258	36.412056	40.705704	26.097794	23.700645	16.376446	49.146217	42.41137	35.162346	23.38778	24.086422	25.20385	22.683743	28.785042	27.142328	36.572502	43.300453	43.506603	28.06847	27.144875	20.048176	30.093725	29.515839	22.38412	27.892506
¸ßË¹°×ÔëÉù´¦Àí (619).mp3	11.812973	17.589458	22.184517	17.96721	21.445168	33.358925	21.940256	21.359684	19.220644	11.423882	17.293713	22.8594	37.790596	35.79725	34.60632	29.404713	22.70216	9.409964	35.99151	29.973015	18.641338	22.431778	26.482395	27.61804	9.928644	10.234354	7.4639983	23.028503	22.35466	8.174486	22.668652	22.5993	22.454481	34.383904	24.820461	16.716957	32.924103	25.425224	20.97699	57.777126	49.72885	41.781425	38.75096	33.4473	20.731983	6.9529963	17.092716	19.046455	15.570251
¸ßË¹°×ÔëÉù´¦Àí (620).mp3	37.30874	42.14705	37.74447	22.737343	26.07277	33.679848	18.219986	11.508891	9.690592	48.473534	53.992775	55.34166	7.5652857	9.447855	7.830434	9.412455	15.774162	15.841145	13.738491	4.309868	2.8647006	27.21334	33.393364	35.29006	22.25605	23.421711	16.868824	35.484184	40.190613	32.202587	1.5043348	11.01985	20.48088	64.09847	55.656998	42.252174	34.88514	32.73791	26.75246	41.25307	49.963554	52.601006	0.60726	-2.5569801	-2.7368364	15.440422	2.7451124	-1.191136	21.766413
¸ßË¹°×ÔëÉù´¦Àí (621).mp3	31.498825	30.910324	23.120977	8.731995	20.712227	28.03482	26.242537	29.59834	36.538532	47.768623	56.11083	54.901497	30.282108	33.505634	24.768785	38.422085	38.755077	35.226746	28.896595	39.015594	39.11047	37.110226	37.298225	33.285072	34.106125	36.89624	26.457245	58.062534	54.181908	43.434265	40.278793	45.92842	43.10781	51.915485	52.788223	42.85546	34.397724	37.13146	39.218002	53.269165	59.252823	53.336903	34.016167	39.507618	27.14663	24.541489	30.471556	34.50927	44.167408
¸ßË¹°×ÔëÉù´¦Àí (622).mp3	15.569166	21.259048	18.937923	21.705524	24.059685	20.99387	17.6834	15.689135	13.832996	21.041718	29.246082	25.879034	15.613179	17.740551	17.523323	12.320848	19.827217	16.081606	14.333614	18.416779	8.989798	16.263256	25.770939	21.0559	17.325497	22.214249	25.207703	17.867935	32.145077	36.599056	13.781267	12.003692	7.0116997	13.521008	15.528841	16.321857	10.056024	21.213884	21.799057	9.51205	13.078106	16.115871	17.718306	20.6324	17.789055	10.479557	11.708214	26.097942	13.712242
¸ßË¹°×ÔëÉù´¦Àí (623).mp3	28.40593	13.514381	10.114584	26.231667	29.20837	30.711678	14.957539	17.030003	14.524342	13.118016	21.001848	23.751827	25.08867	28.59039	26.349995	28.398605	31.478737	35.519794	27.747536	29.551384	26.621544	28.53129	28.466263	25.127773	19.49078	24.261135	24.194317	21.376677	25.836926	20.163624	28.262901	25.819983	19.140186	24.011093	30.211098	31.008162	15.794197	22.109612	23.44281	9.441813	16.050013	17.178066	22.800838	23.890457	24.789906	29.18673	28.50047	26.40334	18.450972
¸ßË¹°×ÔëÉù´¦Àí (624).mp3	14.36097	22.796425	28.476326	17.793827	18.004887	3.5084465	14.496195	11.717803	6.753549	-3.408359	3.0575054	0.08071792	11.164286	11.298695	10.3906975	7.4904017	9.912645	13.532787	7.5996027	12.662766	8.232889	9.830528	12.069309	14.684973	12.201595	14.058584	10.570974	13.183605	20.185951	18.399525	24.813519	30.54105	21.892225	8.2082405	6.3304596	-4.5154943	10.348949	15.516727	8.314432	12.780299	21.03117	19.439129	17.008156	16.385052	6.550313	-5.0243163	1.8750703	9.986023	7.993086
¸ßË¹°×ÔëÉù´¦Àí (625).mp3	-10.567373	-13.689205	-10.581043	-28.072622	-18.99728	-15.746468	0.6069163	-5.187151	-0.99165213	-0.99954325	-12.325215	-15.303198	-12.254267	-9.391047	-9.656746	-29.32432	-29.917837	-29.823145	-20.170887	-23.276173	-21.189938	-16.32938	-21.601522	-18.83942	-30.505116	-27.76757	-27.06108	-21.137028	-26.708712	-23.979761	-7.7688637	-13.40487	-13.286394	-11.193506	-17.231281	-11.920816	-15.140627	-22.453915	-23.897171	-18.169292	-19.02156	-11.947659	-13.998011	-20.172672	-17.938202	-16.791378	-27.61013	-29.486263	1.5542241
¸ßË¹°×ÔëÉù´¦Àí (626).mp3	27.83802	36.587975	33.379345	31.223507	35.211163	24.20493	9.81325	13.73399	16.452347	39.299553	37.578293	35.190414	-6.7887373	0.029896177	2.6380897	37.872147	38.721947	32.92563	14.510138	7.414939	8.397273	16.801958	27.42293	28.945145	38.988243	43.34867	37.993114	32.161617	38.595226	28.284721	31.71084	38.35441	33.466476	28.51418	34.89299	43.29653	20.089315	29.566673	27.980236	23.925789	27.519142	25.95197	17.182713	20.324062	15.088917	9.045132	17.25748	24.229233	22.681602
¸ßË¹°×ÔëÉù´¦Àí (627).mp3	7.3507185	5.7744417	5.000797	-10.304094	-7.258062	1.9183638	-7.905898	-2.920574	-6.3797417	20.150015	22.070663	26.317486	24.661518	34.125088	33.773155	27.309662	29.253437	28.241238	25.957682	32.35795	25.705105	9.359112	16.469841	11.915951	10.141205	17.552021	17.688816	17.4093	21.49722	20.761368	23.646013	28.4824	27.302917	22.584581	25.607471	24.83765	15.574495	30.078243	40.238422	23.063324	29.831028	26.123634	14.347937	21.412174	18.437605	28.021332	30.982944	27.270374	33.11299
¸ßË¹°×ÔëÉù´¦Àí (628).mp3	26.086754	28.99194	24.693125	21.839108	29.089367	30.922977	29.534195	22.981905	24.83582	2.8096404	-3.549622	-1.5635833	-12.374886	-7.348203	-9.972847	24.42495	29.24798	42.61065	2.5117772	4.385131	9.992046	28.533411	26.593227	21.808617	19.160015	16.442188	18.62732	13.022984	16.092432	23.606083	14.263238	14.300577	16.050724	10.83517	10.369596	20.81689	17.57249	10.350108	6.883356	16.513958	27.955677	27.841412	16.034126	11.567884	24.148088	22.452831	21.269472	24.218262	23.146164
¸ßË¹°×ÔëÉù´¦Àí (629).mp3	37.424744	31.099869	18.74454	58.593857	55.000134	37.61746	35.235428	49.406124	51.838745	11.349512	33.43642	39.294968	-7.074193	-6.132083	4.55629	17.61044	12.512911	3.771627	2.8753223	4.1418285	10.58207	16.101013	15.377823	13.273615	17.242176	20.649416	22.36049	16.89663	27.573967	51.92546	38.55288	37.66684	28.700947	17.517416	13.172136	21.208447	18.602936	9.895565	13.732843	7.858325	9.62417	15.480854	11.371916	16.14679	22.88055	38.565445	39.28777	28.770435	37.35212
¸ßË¹°×ÔëÉù´¦Àí (630).mp3	6.7060432	11.594724	11.597902	18.956375	26.195984	29.382614	-8.725669	-7.9689503	-11.167521	-5.7974596	-4.993112	-6.3719416	10.7775955	8.364303	0.3472669	39.02309	37.77768	30.677864	24.157597	20.199657	21.037632	-14.255775	1.6278459	-7.3976517	30.088383	28.452951	23.016258	13.422337	16.099548	15.084648	21.200634	30.066477	19.076193	11.694525	16.796661	18.54408	29.248661	21.887161	16.159771	19.5378	22.295572	14.907036	17.403727	21.310509	20.59808	26.12661	23.90139	24.766602	11.975035
¸ßË¹°×ÔëÉù´¦Àí (631).mp3	13.720892	13.940328	22.038994	26.262087	24.408073	16.000614	6.2107754	15.921968	14.287979	20.159275	34.547096	37.067905	22.144932	25.808594	20.51585	24.050863	26.82197	20.25295	8.996183	7.531195	4.208744	8.849928	10.276595	13.048634	-3.2517352	7.903223	16.24507	1.3636674	1.552653	3.3448896	8.046465	12.854226	16.876186	16.067501	23.390617	26.381964	14.907774	12.639679	12.45508	13.94631	20.087955	24.991386	26.449732	30.722952	30.645737	1.9895607	7.0118723	12.730972	5.366518
¸ßË¹°×ÔëÉù´¦Àí (632).mp3	50.518967	53.86937	55.95188	50.626553	48.198967	40.47876	6.046386	10.390646	8.395257	10.6848755	11.410219	13.135525	10.846678	10.000568	5.9974837	7.449437	14.541737	14.263054	4.521573	2.582411	-9.897568	6.9044304	28.945099	27.44228	28.166912	25.297426	18.97179	-4.4084625	7.0907354	16.040333	15.859982	21.860598	21.267157	18.43209	18.674221	14.789386	12.383769	20.173962	25.42773	20.54837	21.37813	18.92499	20.718674	17.47346	22.940649	16.804634	14.747402	17.585022	13.956291
¸ßË¹°×ÔëÉù´¦Àí (633).mp3	23.78163	25.176954	26.611208	19.98938	23.29711	23.782707	64.11398	58.21542	52.101013	24.968838	28.842468	26.73811	23.875868	29.783073	22.654316	8.661281	20.401192	15.975105	18.602924	22.805477	18.256886	25.66567	28.772724	24.662655	25.057816	23.897238	25.578548	27.877743	26.686087	17.750034	28.168362	29.69489	23.094723	19.229155	19.849804	11.781421	14.640043	18.967648	24.363102	18.371464	24.020622	24.272655	9.424338	11.725786	11.625649	36.00525	29.714157	26.600555	26.94534
¸ßË¹°×ÔëÉù´¦Àí (634).mp3	32.998978	32.735252	15.897826	19.018108	28.509987	12.821268	7.0683475	19.037876	19.04609	20.124912	28.22837	13.26742	11.867959	26.800869	26.004395	2.5452774	13.462257	8.3592615	20.838917	27.73827	10.034825	29.424156	30.9108	10.672102	-4.336625	5.449277	-3.1127672	21.88109	27.734314	19.185654	-3.0867708	7.9019074	2.3520522	8.8273	19.269642	7.5333076	16.065956	27.4189	13.864035	20.223469	28.499119	17.25681	21.015722	40.55922	65.28309	51.929108	62.57971	61.8263	19.959248
¸ßË¹°×ÔëÉù´¦Àí (635).mp3	15.244501	14.149288	11.230833	-10.327143	-4.0853415	-9.026066	3.2208195	7.9176965	-3.690024	24.109043	34.210045	33.455574	25.147177	24.004768	12.32464	14.934363	19.857384	4.820473	3.367799	6.5287495	-1.3184276	-6.5666018	-3.4498596	-8.341872	38.036148	36.576912	34.60164	10.367567	16.139658	7.452324	5.178414	5.179878	2.370505	6.1810155	11.407459	11.313038	-7.304842	-8.561024	-5.501543	22.82652	30.194218	32.22187	14.294113	16.46683	20.095959	20.403507	25.427498	23.521809	29.584808
¸ßË¹°×ÔëÉù´¦Àí (636).mp3	13.715448	12.264433	11.330263	6.190761	12.478122	20.766262	14.413694	9.671604	9.641166	17.966301	10.486595	16.31024	15.41254	16.129696	15.447111	13.42364	12.006012	13.260259	25.507915	24.215702	17.170877	7.947631	9.235287	10.176328	0.259319	9.588008	13.160175	11.23441	5.9878535	11.873234	16.722427	19.394453	23.367516	15.117186	12.39242	14.592539	30.037323	26.134212	17.135376	22.168026	23.797318	21.02013	23.226429	21.657917	18.705013	26.52356	25.84753	19.881126	25.299335
¸ßË¹°×ÔëÉù´¦Àí (637).mp3	20.875963	24.190928	21.533146	10.496978	23.10506	23.904139	75.2839	66.31168	39.18068	28.406826	32.113853	28.788296	15.574927	19.142578	16.187145	49.749466	30.252151	28.51276	19.017246	34.56817	45.536644	31.154	35.490402	39.824333	40.632847	43.245388	43.210438	30.67902	39.202717	33.836575	41.283783	34.274548	15.678542	29.802109	44.766228	53.674435	17.578304	28.504976	30.169924	28.450974	29.728493	29.181202	8.669567	20.058815	18.009344	-3.461604	4.728202	14.965863	21.665794
¸ßË¹°×ÔëÉù´¦Àí (638).mp3	49.60417	63.668858	64.5235	89.24286	90.99724	85.5317	80.14403	88.11009	77.40148	60.477448	63.038593	55.166706	75.17476	74.95845	65.00662	73.26866	76.20396	73.92263	75.66785	70.47806	60.515945	52.94365	64.32102	74.705536	51.039482	68.45295	72.63733	72.55548	84.26631	93.008026	70.25663	81.20119	81.98393	70.10593	60.006447	42.90527	94.77049	86.54735	60.215874	74.3355	81.99363	83.455284	82.57203	85.64	70.0308	51.35099	58.632835	51.625656	57.07235
¸ßË¹°×ÔëÉù´¦Àí (639).mp3	22.419256	32.575104	42.20157	33.84939	33.745434	33.3451	13.334174	8.940128	6.896471	19.230598	26.537327	17.627056	52.280346	62.210655	52.694633	27.142065	29.890907	22.149448	16.15054	8.602539	2.575219	8.327974	11.604105	9.475086	10.812923	17.231646	11.279266	18.28511	15.6519375	11.774086	-0.08299461	9.859927	10.224327	26.783438	27.00726	23.511932	22.755497	27.706	27.225777	34.515713	31.423664	27.865683	30.43496	26.775478	18.112444	21.529732	27.227652	24.256397	14.041267
¸ßË¹°×ÔëÉù´¦Àí (640).mp3	42.837765	36.040565	25.508604	27.142351	33.82782	27.51829	21.984945	23.302483	26.97882	27.582123	27.526554	37.368355	20.341217	23.295677	26.777401	29.416555	24.401207	23.497822	35.603127	28.332165	23.243896	26.159538	29.787624	27.946917	3.4358265	6.560108	2.8650541	26.76763	25.724928	23.972946	32.76965	32.74531	26.37829	16.152126	8.097112	9.645422	37.62139	39.4635	34.393066	42.026024	33.067398	27.239582	35.654243	27.570652	16.963587	27.738325	32.387558	35.911133	34.907967
¸ßË¹°×ÔëÉù´¦Àí (641).mp3	-5.0483346	-3.7259088	-0.51822746	-4.0434093	-1.3909987	-6.0836906	-11.422722	-4.921669	-8.177471	-0.9299437	9.885648	18.195541	18.699326	18.007912	18.189959	19.004131	35.680428	34.13391	18.609777	12.984898	3.3736973	26.11554	24.888088	24.804934	27.047398	25.086742	18.21822	3.788611	-8.980175	-11.593315	4.5578117	7.1125154	1.8469266	21.919216	20.974735	12.668609	16.83588	16.000635	11.092495	6.4955006	13.406075	21.862522	-7.691606	14.823608	18.509705	-4.3832326	-9.949723	-10.26285	7.849134
¸ßË¹°×ÔëÉù´¦Àí (642).mp3	22.188545	20.870789	11.951734	15.645172	25.900253	22.434566	42.20268	40.259506	34.390915	33.19696	39.22552	28.39045	33.305374	26.713175	17.866596	58.323708	46.21771	35.572533	14.699768	7.903899	-5.2748346	19.284328	37.3284	35.64279	51.814835	60.429558	59.68986	24.778688	23.214052	15.815598	10.821146	21.504032	23.326342	39.6389	40.01637	39.880436	40.519684	37.445866	30.2206	24.165817	26.737688	23.410175	9.925142	16.886948	17.512619	32.67038	44.781216	50.03132	40.179436
¸ßË¹°×ÔëÉù´¦Àí (643).mp3	-17.497498	-19.267132	-15.514115	7.279564	3.922944	-7.814682	21.432804	22.07619	14.049639	12.001846	13.819012	15.696903	3.9852853	-0.30843425	0.23434788	-0.5574475	-8.607604	-7.842286	19.675098	13.14277	16.587791	26.344397	19.360294	6.7760477	-9.5116625	-5.5088425	-3.0911953	-10.138229	-12.450321	-13.689624	-25.763737	6.2422194	22.802437	-1.2510543	-14.977655	-18.182842	-3.4969826	8.864949	10.978249	-11.518467	-5.9721403	-7.524393	-18.200302	-26.054394	-34.125237	5.981102	4.218005	7.364627	22.78423
¸ßË¹°×ÔëÉù´¦Àí (644).mp3	3.5810072	3.5951452	0.13726532	22.150375	23.89402	25.988808	7.659721	9.070544	2.428166	19.74907	21.000093	24.72567	18.251854	17.96957	13.553982	20.03277	24.084736	24.297169	15.755541	16.606096	13.648682	5.358967	11.88766	6.628935	8.17898	16.24138	15.167301	12.001398	13.710148	12.089284	3.3690624	12.755331	19.862162	2.069774	9.899872	14.885192	8.105209	13.10045	11.3119545	2.4114897	9.023109	8.821441	16.07582	16.369856	13.686083	9.183551	12.058274	5.8269873	14.6778965
¸ßË¹°×ÔëÉù´¦Àí (645).mp3	21.672419	25.432493	26.018517	29.585407	24.403362	18.620045	44.901314	51.326996	40.599648	37.712353	46.54898	44.675613	27.079075	33.116478	29.331017	58.45527	64.306915	57.482162	16.083311	19.152569	19.298044	47.801666	56.528862	47.600594	37.949837	31.385284	12.903665	64.69844	74.606155	70.88724	24.012905	38.283028	44.557747	-15.846009	-10.486626	-17.770967	-24.07138	-21.672827	-30.189327	18.391602	17.70444	5.65296	6.8796377	12.514153	20.718395	11.264854	6.9757915	6.7140064	16.961704
¸ßË¹°×ÔëÉù´¦Àí (646).mp3	26.413452	23.33006	20.691353	8.111633	2.7498763	1.0764098	6.7899637	13.700569	14.217604	11.624643	12.652509	12.102148	10.399714	5.1367283	0.89323926	24.254395	27.026367	23.516108	4.67046	4.686097	10.551793	21.301865	20.579536	17.78487	26.35898	22.501938	20.902317	29.561615	30.394804	28.008385	22.121513	16.417927	14.596993	39.517483	35.80667	36.168373	10.313442	16.412842	16.1039	11.574316	8.79189	10.694869	5.2339168	9.321724	10.069221	3.5743802	4.979187	19.530083	13.302826
¸ßË¹°×ÔëÉù´¦Àí (647).mp3	30.939081	28.807606	28.30949	37.00451	26.214722	26.923615	20.419647	16.99886	10.595752	29.31015	32.032097	34.762466	31.898867	25.015013	31.545544	28.426317	30.435066	33.19814	20.071033	20.762215	17.99881	26.207129	23.733292	28.461992	17.788876	28.741272	27.67572	17.952732	14.266605	16.01762	22.576302	21.498543	17.905571	32.874886	31.13409	24.439404	17.705288	30.83289	35.309227	28.521048	26.236006	27.371906	25.618658	18.625423	12.718345	20.647585	20.477901	13.362574	27.001818
¸ßË¹°×ÔëÉù´¦Àí (648).mp3	12.286363	17.333427	11.939423	9.659622	19.515282	41.001076	49.416122	39.339676	21.951155	3.8795257	7.213026	20.292568	13.76461	24.30157	26.866726	-0.7931811	5.454241	24.29627	4.6098714	8.161862	13.042692	33.743446	45.09785	38.554333	28.471416	34.36924	23.243172	23.937603	29.58158	28.503939	-2.2463095	2.5867543	14.828953	26.086445	33.671803	49.40023	36.955505	25.173027	8.6931	16.334667	19.248894	21.741943	9.228052	13.368475	12.345216	26.456896	38.183937	42.334198	16.41997
¸ßË¹°×ÔëÉù´¦Àí (649).mp3	8.809904	14.617304	12.558919	22.784103	31.00182	29.804722	23.98761	27.089672	21.920982	38.54145	39.174053	38.73259	20.654484	26.70745	24.2159	22.65688	24.039812	22.700447	26.184212	25.590893	18.503716	24.823654	31.833588	29.561855	20.356943	22.239693	18.460127	17.321209	23.685013	20.25428	37.89241	39.112637	28.52778	26.891966	26.77698	21.113094	22.993961	26.65834	21.947002	41.646782	49.934937	55.460484	48.468216	52.47048	42.798798	29.43621	31.059517	26.92432	25.117468
¸ßË¹°×ÔëÉù´¦Àí (650).mp3	32.164757	41.664974	37.88215	51.219467	46.464455	30.930365	27.571247	40.524155	31.965004	36.336044	38.048332	35.671497	31.618423	37.284065	35.878517	26.28378	28.789078	31.605839	36.680275	40.26554	36.4806	47.52384	43.632927	39.659325	50.038013	49.80996	45.70793	35.450775	34.541344	25.831022	33.549946	38.89259	27.500874	29.154364	38.304768	40.957935	37.182697	35.341236	23.784306	39.323357	43.574554	36.520824	30.136055	42.89799	46.27145	40.203537	42.141823	31.763016	33.29789
¸ßË¹°×ÔëÉù´¦Àí (651).mp3	36.00509	38.380432	35.57904	26.187822	43.011276	45.767464	-4.634753	-2.8959258	-0.42782104	27.435722	25.188133	18.604862	2.5141094	22.481827	21.132124	28.353928	30.22478	39.924644	37.103786	31.54235	29.347382	22.872452	20.749475	18.09899	19.670515	17.906204	14.679367	-3.7572484	7.205201	10.981325	5.265605	6.1283503	7.7455926	13.599329	10.654088	3.3990667	-0.7111218	0.9206587	0.894235	3.4134016	-5.552828	-1.8673581	3.9355304	6.3100743	3.7118788	32.99813	37.77401	34.64602	19.355083
¸ßË¹°×ÔëÉù´¦Àí (652).mp3	12.15211	16.268053	10.916172	18.352692	28.49564	39.345802	12.039738	23.684486	22.24339	17.378235	19.129408	19.019804	15.4073105	24.376	22.09385	24.40944	23.499113	25.002357	10.424904	10.046779	9.387098	36.029938	31.81634	31.63475	28.563396	21.537113	20.246136	23.904034	21.714825	16.201023	60.101753	49.677372	39.0834	35.294846	43.041405	40.441956	41.0403	46.42733	41.72426	10.529007	9.809584	6.568265	19.931822	12.301733	5.0527425	16.564768	34.82746	34.43948	44.211517
¸ßË¹°×ÔëÉù´¦Àí (653).mp3	41.217728	48.739605	50.006073	66.893234	59.22043	49.066628	47.912544	48.67919	39.80287	53.296844	59.512123	52.64608	60.129307	72.73639	71.544785	47.079163	74.02797	81.953995	52.07843	67.23791	75.99252	60.45546	62.90393	57.042637	72.1234	66.79436	59.135803	54.178608	58.49241	56.04313	36.662766	38.924473	38.27095	30.748589	28.050947	28.209469	31.172234	31.05302	29.85333	59.668915	60.365868	56.87481	44.894287	51.13401	47.47316	34.03531	44.24575	36.135033	33.153175
¸ßË¹°×ÔëÉù´¦Àí (654).mp3	42.470192	42.559795	30.047718	43.326607	48.05779	48.20681	23.117264	35.00216	33.079453	29.941357	32.35631	23.78115	28.545883	30.494692	34.88223	35.73159	40.689865	34.55475	32.070194	29.514784	23.30608	15.647341	20.899246	16.46053	48.49505	42.417637	28.199303	28.93115	29.811	25.620232	30.826588	35.765984	29.91102	31.02793	43.07142	39.385044	52.08822	47.457924	31.401869	29.845207	41.637497	53.08245	36.34566	36.45752	41.140617	35.870026	45.690697	44.186424	21.26371
¸ßË¹°×ÔëÉù´¦Àí (655).mp3	53.110245	48.850174	28.892113	26.512783	39.149483	41.22103	50.4657	53.017487	38.776955	37.578197	26.747997	15.602432	11.915282	9.796396	3.0631754	28.599777	28.762127	30.915863	12.843162	22.90409	16.345695	11.647664	11.951159	17.64249	13.700401	17.585457	19.23587	17.167152	26.52008	27.243574	-14.09885	-12.391571	-9.482126	9.830969	5.610997	7.2074094	35.928864	40.392544	51.08403	25.599375	18.684296	13.130938	16.57699	16.073017	12.863919	19.650661	26.77351	28.46977	14.816983
¸ßË¹°×ÔëÉù´¦Àí (656).mp3	22.200686	23.363937	24.196215	19.108513	11.727695	1.429966	8.463196	3.0633645	8.827846	7.519329	4.8355007	7.2199388	18.22628	10.806578	10.707718	5.7025065	3.3979082	0.245556	13.666275	11.607988	6.0823016	-1.2615874	0.91259766	-1.6350659	11.803487	6.3080187	5.317357	10.562856	9.080311	0.9887065	5.6529174	13.959099	20.283426	3.9815388	4.4589148	5.7353287	18.349178	12.958437	8.126556	17.750484	26.022736	27.342548	11.150105	11.083061	7.5807457	12.645933	15.060786	12.746485	17.38575
¸ßË¹°×ÔëÉù´¦Àí (657).mp3	17.297775	6.8797607	2.9205744	13.315296	8.100231	-0.029166728	-8.8176565	-13.772054	-11.21648	-8.596218	-8.592122	-15.000643	-10.860483	-12.177338	-13.085007	-4.6648455	-0.028177023	5.954919	7.601405	0.07765826	-10.336622	-0.8923409	-5.1896544	-7.4596987	4.7549224	5.452887	5.5468173	-17.00677	-5.4517584	0.82520235	3.713379	10.70991	3.8453884	6.5001364	4.581284	0.13259286	19.87226	13.053684	16.101765	-3.4804487	6.1837287	-1.4142982	5.349354	13.154203	11.214693	40.95223	51.728886	57.526627	13.275616
¸ßË¹°×ÔëÉù´¦Àí (658).mp3	-36.490765	-29.38957	-34.533768	-25.818275	-28.74451	-45.65139	-17.883282	-23.016752	-24.877304	-23.649765	-18.054989	-19.600018	-11.839057	-10.861309	-7.860606	-19.788605	-15.8309765	-16.325737	-10.891085	-8.665922	-16.760494	-15.666584	-5.219808	13.077852	-12.060019	-2.001854	8.4828	-17.4533	-3.0873492	3.2733455	-10.270235	-11.677301	-14.168028	-13.276052	-10.205194	-17.321627	-17.462492	-8.395527	-10.393121	-1.3744242	-5.4933233	-12.393888	3.448886	-3.2112007	-19.513912	18.476578	19.302828	17.017876	23.511667
¸ßË¹°×ÔëÉù´¦Àí (659).mp3	3.5714777	-1.7102813	-9.272669	4.8130894	0.52313	-2.7651114	-0.3672539	0.26795483	-5.824935	9.223354	-1.2576616	-6.9764175	-12.065987	1.6365163	4.9130254	-4.00259	1.2314075	-2.1519313	-6.1497483	-0.7275528	-4.1906896	-6.174507	-3.089922	3.743691	1.1866816	3.1142263	-2.4616663	7.5985827	1.4741931	1.9743237	-21.232935	-15.044849	-16.03166	3.1775432	-1.7328973	-5.389285	-6.388696	-3.0822668	-6.431787	-4.026576	-7.768853	0.66038835	-3.661489	-0.8872945	-4.565798	-6.1490383	-1.3737905	4.739597	4.6084394
¸ßË¹°×ÔëÉù´¦Àí (660).mp3	40.277046	45.674843	44.17417	29.982147	42.114517	43.35629	43.10868	43.305016	29.79995	27.892513	27.080385	20.660282	45.829235	40.288868	38.036777	12.888702	20.261324	30.18101	28.397959	32.067383	24.824898	9.02121	13.712612	20.04408	30.321444	32.861137	26.587002	18.004757	19.786839	22.3732	26.856165	21.915075	14.189245	10.924664	32.52385	28.482105	32.28445	38.269238	33.216476	55.009598	61.838715	59.335297	35.619896	40.710426	41.67476	22.477535	20.419838	18.719982	56.012062
¸ßË¹°×ÔëÉù´¦Àí (661).mp3	43.05075	42.5093	32.237114	18.517601	24.668036	27.469002	24.886408	22.369015	11.341383	15.956356	14.015939	17.816683	13.861452	22.499115	25.189405	7.0766115	0.33015925	-8.669774	0.108038545	-3.0011575	-5.6261196	10.852589	15.335654	16.556557	24.509743	18.706749	9.544767	12.53318	24.037075	32.0811	23.526394	28.397594	31.486923	25.461542	27.61737	30.341015	28.692429	32.467945	35.532074	30.086937	31.261028	39.528587	39.225273	37.100952	37.358585	31.022228	33.975548	36.55007	33.217545
¸ßË¹°×ÔëÉù´¦Àí (662).mp3	24.633776	35.492256	37.73011	61.91823	62.59431	55.495796	35.651505	25.85502	16.672937	48.540436	54.844093	65.17237	33.6774	27.53803	25.12388	27.296528	35.871468	30.71948	12.01033	19.04053	23.930223	20.070484	19.539076	17.26941	19.095055	21.460052	19.119865	22.01369	17.362373	1.5895419	7.4769535	10.271307	17.778023	14.541164	15.820689	10.581001	20.787762	24.146988	24.978542	68.826035	79.647354	83.233734	43.452408	36.010765	25.461864	13.584295	20.768349	23.04166	16.709736
¸ßË¹°×ÔëÉù´¦Àí (663).mp3	23.30156	30.10722	22.156273	-15.811993	-9.23472	-19.660248	-18.434662	9.50201	22.295357	-10.737871	-9.325093	-10.369047	-16.333565	-12.727409	-14.330288	30.220922	25.908955	19.835176	11.940421	17.67221	6.288333	23.551281	30.793015	29.471067	58.963924	56.16483	39.568268	6.7304296	-4.042613	-8.396373	2.7057528	4.5367737	8.523339	33.681732	28.90152	24.889435	32.510185	34.137604	28.442934	3.8963938	-7.2826853	-11.6092415	4.2873087	11.352901	19.559242	8.584563	8.44571	4.0379076	-18.428421
¸ßË¹°×ÔëÉù´¦Àí (664).mp3	9.894014	14.077436	9.002588	19.2444	27.044132	34.870033	16.578876	27.522215	24.35178	40.577408	41.68248	32.30803	38.074356	40.8155	39.137146	35.53707	33.256824	30.400307	23.917477	27.25687	30.491919	17.718225	33.824333	33.308136	39.033447	39.67593	33.169907	26.84023	28.41227	36.776802	38.597343	50.053986	51.681335	20.81163	27.846363	20.02204	10.800078	5.432684	-3.0325706	2.8968804	4.0398383	-0.13519078	12.830833	9.709545	7.31557	20.17466	21.026516	17.331005	26.54828
¸ßË¹°×ÔëÉù´¦Àí (665).mp3	14.589577	20.94821	29.084044	8.001529	19.103977	18.85915	20.22176	21.834826	29.808361	23.63957	18.507107	19.111237	15.553807	19.969948	18.51769	36.94094	33.99637	29.120964	30.878668	34.723743	31.582447	17.124973	24.335873	16.973835	-14.246175	-14.097612	-9.327749	41.940933	45.464836	42.324326	17.045443	25.859367	29.235888	17.954329	19.315456	19.194021	-3.022203	8.652957	4.992784	29.436954	26.633816	25.979324	29.247793	25.829948	16.545181	18.601284	18.24215	22.955008	23.35717
¸ßË¹°×ÔëÉù´¦Àí (666).mp3	41.32664	40.73371	37.96458	-11.248048	-20.286013	-24.998493	-8.791053	-11.888812	-13.445393	26.198885	31.162579	30.517956	19.590828	18.46974	18.602089	19.96784	22.05957	18.181765	-36.08851	-29.20581	-43.247288	-18.408978	-11.919683	-22.5376	21.734821	24.778736	23.929806	-8.133427	-4.0046835	-12.1281395	7.8069725	23.38911	11.748138	-7.8060765	-2.487938	3.2664676	29.498732	27.765564	25.899784	30.2001	33.15011	30.803999	-4.0691776	-3.996771	-6.6068115	15.977474	20.500168	19.572624	16.752316
¸ßË¹°×ÔëÉù´¦Àí (667).mp3	32.13366	30.959389	25.256283	17.697348	22.460651	19.821438	6.9986477	4.4286404	-4.326159	11.690758	11.212541	3.4117236	6.1739693	9.932936	3.8487642	32.420883	41.260414	37.382767	39.73256	47.239075	45.096046	28.205593	33.004524	25.204998	13.936165	25.949038	26.695278	22.00803	28.647398	22.930485	21.134098	27.568552	16.869778	23.453093	27.52644	27.016497	31.850904	28.105427	13.346623	7.3367147	18.387733	24.272247	41.32939	47.736313	48.291363	21.165745	32.98477	35.447144	29.006462
¸ßË¹°×ÔëÉù´¦Àí (668).mp3	26.716763	44.083755	53.66358	36.82387	40.21009	34.030216	38.41378	31.007917	20.135487	31.97257	36.663864	26.48901	9.196493	15.379511	9.831889	25.514313	24.692825	21.551796	23.60017	45.645844	64.23776	26.286514	43.58656	42.61071	67.915405	80.094986	65.63588	20.128359	28.234749	18.137207	74.6367	79.00444	63.30918	40.514565	45.860382	35.184517	30.329666	38.297813	30.00187	36.058125	45.652393	40.5876	50.98809	51.85186	47.297897	25.091244	21.68367	5.2517786	45.696865
¸ßË¹°×ÔëÉù´¦Àí (669).mp3	20.978079	26.968231	23.883446	50.262905	57.462585	59.973114	27.164322	31.64141	25.06739	16.74522	20.416248	17.890656	35.500237	34.860256	29.428371	27.234547	20.213764	18.529125	43.894646	47.822598	43.574104	20.830658	23.701126	32.188667	21.700031	15.584866	-0.08237445	7.46517	6.561922	0.19306564	6.5495358	9.965023	8.923628	8.827656	12.907539	24.70524	4.8349133	5.5582356	7.2137756	-7.5807543	-0.02991128	6.719202	-8.783979	-4.7213507	1.7245797	-1.4638126	-1.8120279	-0.5873639	2.8084445
¸ßË¹°×ÔëÉù´¦Àí (670).mp3	21.872784	25.97293	19.053902	30.572685	26.212692	20.956291	17.769518	32.19985	43.710335	28.530704	27.521294	22.292648	18.08126	17.96364	16.633629	28.750692	21.209774	12.443512	6.852516	-4.5598564	-1.5449727	10.442925	14.800739	25.778656	37.14893	36.81034	31.835293	23.876745	27.309494	24.389542	29.315392	30.311356	27.322565	1.0291096	1.0557294	12.235608	11.575858	19.43425	22.492168	16.926731	17.50938	21.215105	22.735058	23.46785	22.210575	15.280899	16.696045	16.29342	-14.617709
¸ßË¹°×ÔëÉù´¦Àí (671).mp3	23.229046	19.729313	8.988055	22.36724	25.240395	29.991646	22.70205	22.15121	5.2519913	38.164963	28.240376	16.774868	35.06948	43.993687	36.171547	14.236779	28.187893	38.049927	15.734799	25.817818	29.524931	31.352888	35.670856	35.3929	24.820234	21.517218	21.198387	45.174065	40.036797	34.22926	10.427817	9.857114	-0.5665062	15.668535	18.650215	10.728575	20.010723	18.03522	20.497402	16.40471	23.044155	23.192991	-1.3584254	2.0608099	3.0149553	30.418154	24.911171	17.656116	10.6414
¸ßË¹°×ÔëÉù´¦Àí (672).mp3	40.15591	49.37098	50.5372	40.405914	47.78517	44.325058	35.203445	41.83606	35.896492	75.00547	73.97809	70.03647	48.62764	52.03247	51.94301	42.62345	54.8982	54.70079	36.954643	44.21543	37.320686	41.86167	48.38415	40.712955	23.031025	36.21084	41.61879	22.640354	37.277306	30.985964	37.65911	35.189304	28.516047	49.9457	64.0398	68.92908	70.6781	59.452858	43.082718	44.79065	58.74831	55.016556	48.113976	47.21093	43.85637	48.700138	54.2147	59.091866	54.34449
¸ßË¹°×ÔëÉù´¦Àí (673).mp3	13.333828	26.043602	27.010498	13.819924	14.337528	18.070755	30.095713	24.236185	19.115906	23.619213	29.863688	25.313046	5.1616025	8.17441	17.265177	19.263165	16.828522	16.936377	21.895237	20.217636	9.262054	4.5069933	6.5954494	3.9490156	22.123177	19.866396	23.390123	63.058525	50.024185	26.44642	20.233664	20.494513	23.060265	40.10753	34.204803	27.081503	21.313694	21.412338	13.619034	14.102094	17.765942	20.043919	20.666613	20.051437	20.211794	-3.7221437	-3.4065328	6.726979	22.912651
¸ßË¹°×ÔëÉù´¦Àí (674).mp3	2.1825836	3.997788	0.6723249	14.134697	9.825761	11.432048	-11.557366	-3.4520004	-3.455194	7.152192	6.7878366	3.6859238	12.18362	16.945759	9.174562	16.76245	29.557034	23.861057	33.129192	30.086678	22.359154	29.953217	24.133163	14.52118	29.983416	34.082855	24.330555	19.166752	23.502079	22.157703	33.574932	32.466797	22.069881	17.160591	28.394762	31.832699	23.272919	29.260635	33.703938	29.15061	38.295177	27.951117	22.409359	28.041176	22.418518	36.416496	38.566757	38.476376	19.12772
¸ßË¹°×ÔëÉù´¦Àí (675).mp3	11.620993	18.3708	20.813587	0.56948245	7.4463425	-3.4952865	18.472862	22.722971	8.59124	-9.818348	-8.95952	-2.4210172	17.549519	19.56434	18.23661	8.371593	11.088783	14.799837	27.693092	30.757153	27.46546	13.858988	22.596607	19.409575	32.342964	36.881134	43.595882	14.290266	21.867306	17.490124	-3.779482	5.165762	10.19396	4.6533737	18.256866	34.89537	0.78861856	3.6940498	4.014935	19.682322	30.924261	29.166758	26.364319	29.499783	27.402023	-4.708511	1.6295071	0.039173424	30.428198
¸ßË¹°×ÔëÉù´¦Àí (676).mp3	33.573654	43.64682	42.719078	87.66826	87.67676	75.918945	6.6605606	-0.1025425	3.9327598	55.54357	41.671783	26.75599	31.933983	46.69481	50.159966	2.4456272	20.81829	29.687637	26.263136	35.591953	33.4469	42.92012	40.187424	27.465635	25.770023	31.514908	33.652863	35.95513	61.113747	52.69686	38.78463	57.708668	58.75541	59.509064	68.88719	52.62726	77.382126	73.088486	61.225548	41.014263	38.35658	23.401897	70.670746	67.52722	58.723114	54.963047	72.80879	67.37558	47.429527
¸ßË¹°×ÔëÉù´¦Àí (677).mp3	-2.1387215	-4.5834494	-2.8312197	6.7467985	11.4937725	16.19266	12.043376	9.406185	7.559986	8.859687	3.5352669	-0.96213186	30.306843	25.735886	22.762089	-0.024632454	-2.3246846	3.0021656	18.818443	18.705137	29.230625	-13.377985	-13.705941	-21.753708	12.963764	18.071568	16.766708	2.7978768	3.8013864	-1.9697876	13.043779	13.1133175	15.15253	10.644078	18.339546	22.000046	16.61853	20.104204	17.480011	-14.105919	-5.924409	-1.2576321	8.794732	1.022532	-1.5995181	10.57221	6.8625565	1.951656	-10.88858
¸ßË¹°×ÔëÉù´¦Àí (678).mp3	22.795452	30.74755	37.07774	19.905148	26.948917	31.876339	11.674454	23.744125	29.123627	25.407505	26.501963	28.92105	32.941994	33.197853	26.714643	32.342705	30.674417	34.278393	25.742428	32.74757	25.423601	21.92221	25.723907	23.267315	25.34571	24.46996	17.520115	21.151413	29.279085	22.1073	18.145102	19.886555	19.443756	38.197174	36.273445	28.273964	27.190067	23.41034	17.045668	38.37708	30.517668	19.594482	38.230476	37.98489	34.577263	18.125713	22.375946	26.802284	25.489658
¸ßË¹°×ÔëÉù´¦Àí (679).mp3	5.214642	11.006666	16.913036	12.900236	9.8354225	12.206107	18.799955	12.832427	12.700367	9.27618	8.925271	11.105318	23.339657	18.500809	14.443071	32.908493	35.445614	41.104195	36.785824	36.57789	32.63742	40.005226	37.37402	29.09715	16.331465	24.004257	25.53674	32.913567	36.556206	31.26763	29.26746	30.04474	24.494438	28.088898	33.30439	32.900543	20.250988	24.52109	27.723005	25.40109	29.771177	35.59437	33.83421	35.659653	28.68086	27.142578	34.819862	35.750885	27.145218
¸ßË¹°×ÔëÉù´¦Àí (680).mp3	44.3396	52.183064	50.319046	42.375412	55.607777	52.959557	53.71692	49.837864	38.894142	31.22548	30.812529	30.001581	23.998814	31.041355	46.58018	26.075928	31.745129	28.846706	35.622307	41.286682	31.913698	19.705765	32.311333	28.413044	34.98134	37.16805	31.843008	32.063084	35.531235	35.992043	35.438087	42.717743	40.484917	50.893116	52.152275	44.407276	26.469849	32.051693	32.746063	44.343018	40.65815	27.0461	25.030212	34.020668	33.664543	20.429516	22.422462	17.373646	56.0523
¸ßË¹°×ÔëÉù´¦Àí (681).mp3	14.919748	18.417454	22.767338	30.435207	30.285206	24.053282	17.309864	16.770592	14.3387985	11.240721	11.516354	14.114155	13.53648	14.555712	8.484705	48.252914	39.351562	30.025291	47.56204	41.63344	28.290936	14.376407	23.31178	20.155403	36.622635	33.42964	27.624754	53.004833	57.898014	51.140213	34.67467	41.33803	39.216217	21.369263	21.1942	16.120573	34.311245	36.368797	25.916742	58.43361	57.13637	51.80214	38.70411	51.233944	41.634407	-1.3711913	10.187353	12.79752	5.721514
¸ßË¹°×ÔëÉù´¦Àí (682).mp3	36.821934	36.546013	36.774178	30.93013	42.203568	49.77907	20.451485	33.755608	35.4724	36.259743	42.453293	31.053135	27.954195	37.8471	40.813267	35.784477	38.560528	30.970747	31.364832	35.157204	37.29491	44.08908	47.519722	44.392365	34.817455	36.819542	32.739433	44.23392	38.439445	37.261497	52.90077	53.79773	49.137268	19.899975	27.757576	42.517338	32.829075	39.562515	39.087	20.302338	24.491154	24.948233	26.472544	36.61132	46.07927	30.489944	32.63169	21.445564	47.62143
¸ßË¹°×ÔëÉù´¦Àí (683).mp3	22.09055	22.459274	25.454529	17.53907	11.436995	10.922815	16.462847	6.436054	-4.4559484	21.218134	21.106962	15.024143	19.762352	13.987482	16.674568	20.510532	29.375616	24.608864	25.405064	26.124104	23.442295	33.72502	32.923653	28.272535	20.218046	20.640768	19.946884	29.024172	32.334908	21.50256	25.959766	27.381138	25.122513	23.421602	23.427794	20.131739	17.072657	21.912687	21.148985	20.548893	20.197954	23.105906	22.327084	23.373245	25.723408	13.687513	17.445623	12.890305	16.109451
¸ßË¹°×ÔëÉù´¦Àí (684).mp3	32.32921	37.100147	38.26393	27.397692	34.865486	38.04609	36.67893	40.541832	41.76465	23.197811	25.896458	29.897541	25.55465	30.893246	28.280462	30.600126	38.298264	34.01547	41.799545	37.104294	27.312674	28.183039	36.969925	27.01587	19.318398	29.512972	23.69143	46.779633	42.906284	36.229057	31.447697	43.09013	41.398216	33.297092	35.54731	28.765308	47.323536	40.32521	30.692596	28.689098	38.310776	44.73662	48.391888	45.596733	40.647858	36.87484	43.03145	38.79287	40.779312
¸ßË¹°×ÔëÉù´¦Àí (685).mp3	0.68462175	7.075638	16.107403	11.761805	10.270685	5.9979763	-8.041987	-10.424889	-9.9554405	5.6064773	8.018796	-0.1455112	5.231311	8.378012	-3.3641858	15.135136	20.463879	27.498775	27.500843	28.655811	34.567368	13.292381	22.1191	25.856668	2.7807121	13.129759	20.677189	4.29667	4.49833	10.520235	-0.6817409	2.5648196	7.869062	3.374121	1.270064	-4.4135795	3.1297512	1.2974794	-0.8378556	-10.515141	-1.4746337	0.2797852	0.27022058	1.871342	-1.6802319	-9.781771	-7.299926	-6.155209	-6.7071834
¸ßË¹°×ÔëÉù´¦Àí (686).mp3	20.25284	19.757515	19.384079	-12.436215	-6.7565975	-0.42813617	21.591469	21.613214	20.628624	-9.135567	-14.052634	-11.218762	20.672651	24.864735	22.45147	26.072721	26.82457	29.869759	-3.3284385	8.601532	13.827465	37.27255	38.357857	36.114456	29.464222	39.411808	37.915195	18.075823	18.38405	12.841906	-6.6440797	-1.6048295	13.461807	14.927395	12.218935	17.58582	-4.041741	-8.147797	-5.658912	18.651207	17.998957	30.176174	10.59703	3.1009972	-2.7512367	25.789518	15.590467	16.068855	34.57412
¸ßË¹°×ÔëÉù´¦Àí (687).mp3	29.965076	38.23047	31.766747	25.018341	29.841923	26.883005	26.950577	29.929552	26.796001	20.382595	27.857662	21.51191	17.841812	23.584217	22.157084	36.263863	36.43332	27.048153	18.654903	24.377602	19.655396	29.190647	34.023327	36.989	27.144175	35.09744	33.913567	38.80857	43.360725	36.009895	27.339703	32.244907	33.06503	28.266462	33.193356	24.043877	19.233822	25.095379	16.059534	32.110558	37.995056	33.10018	13.392807	20.924889	20.956404	11.124826	20.449379	17.780243	6.447582
¸ßË¹°×ÔëÉù´¦Àí (688).mp3	31.485104	27.325605	26.115168	23.974613	14.6951275	11.545539	27.40231	29.902237	32.047573	25.662804	22.96571	17.805096	33.732365	31.679459	31.678043	16.680626	18.445364	18.298147	27.557364	35.499718	35.293083	39.90757	43.283722	34.620255	12.765364	15.670642	15.320479	27.305634	28.285038	25.42963	11.523039	12.372412	9.633635	28.296616	26.315075	23.088234	7.939499	8.088818	16.592793	-2.071695	3.3959079	10.368629	2.943331	3.1243978	5.013488	-0.2666634	-1.1354219	5.4808435	25.527233
¸ßË¹°×ÔëÉù´¦Àí (689).mp3	21.439947	30.796131	32.88221	36.959076	41.171787	42.13682	28.888021	26.78732	17.857763	34.448753	29.893173	24.784372	43.86719	49.141068	61.331963	64.4155	59.189293	40.921745	38.629463	48.028633	44.260025	46.779743	42.98919	31.241444	43.021027	49.407326	50.35678	61.786945	62.047462	58.22664	39.939133	45.02199	44.20706	22.39819	37.43428	50.77423	26.590355	30.454855	18.58817	39.140846	43.39572	34.90825	38.51333	42.09912	38.353012	36.259323	35.585888	38.868088	39.09345
¸ßË¹°×ÔëÉù´¦Àí (690).mp3	30.844711	34.53389	39.689095	7.5015903	7.1229954	4.453927	5.8868785	7.790848	8.803196	-0.47923422	6.11372	3.5755007	16.245085	11.141239	22.38229	16.12638	17.242517	22.19865	27.730423	28.966263	25.184465	27.76603	25.57229	19.778759	16.434456	18.874796	15.574356	37.487503	24.573277	14.557431	5.09591	6.222172	-0.3940776	6.84231	12.334692	16.10848	20.054327	12.31053	8.592445	0.785334	0.36221188	0.06575004	7.7144604	15.986061	17.832993	14.513975	9.841901	4.590702	15.940817
¸ßË¹°×ÔëÉù´¦Àí (691).mp3	25.062778	22.42345	21.081112	9.89647	23.67994	28.41285	15.752371	20.807264	20.433762	33.35382	34.049507	24.840061	11.156159	16.445396	27.922707	8.227892	13.160763	6.420043	17.27996	14.57836	17.85921	18.452877	22.773857	18.215767	10.87419	18.362276	18.331532	-3.0453238	0.3025581	-1.4437008	0.9379628	7.345199	-1.5197577	4.0637546	20.264442	22.115322	12.117043	15.66477	20.313427	4.896288	9.145279	4.647226	6.9671392	7.452428	10.003567	20.978897	18.304977	19.372715	16.43686
¸ßË¹°×ÔëÉù´¦Àí (692).mp3	-47.369007	-45.610847	-45.60071	-47.006027	-57.704575	-59.78517	-50.473476	-54.029133	-55.330307	-55.40577	-56.402626	-47.53406	-53.193977	-55.257607	-50.15759	20.906761	19.522991	16.07723	-33.15387	-34.907673	-25.893421	-10.200739	4.211329	12.082468	-49.983284	-47.79461	-40.364838	-51.201843	-57.831253	-57.825024	-68.81532	-64.36052	-55.560047	-47.16748	-58.073624	-50.87471	-49.59553	-36.759148	-19.526852	-24.595776	-17.905787	-23.29031	-34.753574	-34.046005	-37.126236	-51.334755	-55.766876	-57.088997	-43.46148
¸ßË¹°×ÔëÉù´¦Àí (693).mp3	38.99138	35.33622	27.53347	27.027277	31.762909	26.576935	44.055473	49.15679	46.114647	35.258175	39.39794	33.005215	11.166445	26.72879	34.324318	31.052532	38.64158	40.001095	33.421562	38.232876	30.184578	7.443679	12.950546	-1.2510426	17.111452	20.733843	20.753338	21.342264	26.52458	25.73544	33.371845	35.60389	31.562492	20.828745	29.182072	22.004126	19.986485	21.143576	19.811361	20.072351	30.824917	34.961548	50.987595	49.60869	39.73529	19.566483	18.131643	19.950974	15.159597
¸ßË¹°×ÔëÉù´¦Àí (694).mp3	21.552544	-2.8364518	-15.289539	39.05459	33.306656	31.952286	21.294184	28.463829	52.481712	29.411499	30.788008	30.227139	22.547897	26.371666	28.177992	26.547886	23.308693	19.727417	21.59806	32.59063	31.635231	42.047134	39.571255	30.662407	43.644733	50.900566	42.508717	18.698603	23.338879	22.691738	28.438213	25.940712	20.539726	12.913189	7.822454	5.6576033	65.381134	66.80325	61.2063	40.352478	41.86447	43.94539	36.153183	46.006012	47.866722	19.433666	23.818214	26.872385	-26.688171
¸ßË¹°×ÔëÉù´¦Àí (695).mp3	24.767231	35.921085	38.073532	28.063572	31.067554	24.135197	13.478802	10.285683	10.314162	31.249382	34.87515	31.084013	24.312176	25.38919	20.979626	44.75579	40.797325	36.003494	15.617026	16.144545	14.837566	17.440037	26.611843	30.092918	27.233582	25.384071	22.51519	24.655876	31.143217	30.686705	20.828815	18.685242	8.632774	37.910378	36.567863	26.399643	37.206455	27.882446	20.845417	26.762089	37.95495	32.18995	32.265057	32.884098	31.622196	24.426294	25.795565	20.163109	16.470535
¸ßË¹°×ÔëÉù´¦Àí (696).mp3	3.461625	-6.0055275	-2.4613154	-0.6439832	-6.60431	-2.7058058	-21.170227	-14.67391	-14.50921	-3.3486423	-11.79885	-9.611782	-5.22254	-9.956869	-2.711409	-9.865824	-16.979862	-33.440292	-11.419163	-18.882612	-10.871021	-13.243868	-15.935974	-27.586971	-38.361305	-17.18543	-11.744949	1.0754768	-3.4427605	-2.8210874	-2.749903	-8.026802	1.8075701	-12.259422	-14.140521	-2.1222506	-3.13326	-8.644751	-15.808735	-8.502906	-15.020694	-14.075814	-8.154038	-11.877985	-10.810507	-5.746773	-6.915107	-2.5722654	0.10577518
¸ßË¹°×ÔëÉù´¦Àí (697).mp3	36.8015	35.472824	34.24795	30.228031	36.42021	32.920654	29.409103	19.32592	15.628457	30.939962	28.941133	22.455532	23.591402	32.037304	32.5529	24.74244	23.469276	17.98333	40.522865	46.86482	54.820198	40.379784	46.240387	39.028763	28.154736	28.912079	30.643719	17.648085	18.300667	22.787025	25.849653	23.578575	25.257084	29.766582	34.097095	41.52181	22.327265	25.865856	17.366943	38.73494	25.62672	13.654308	20.150036	25.597134	36.486732	36.39615	40.400665	37.003674	55.817657
¸ßË¹°×ÔëÉù´¦Àí (698).mp3	0.44946232	6.834962	4.6425624	-8.731961	-11.275907	-7.0467215	-2.6327767	-2.015267	-8.672228	6.6420555	6.9038486	7.518075	11.598944	19.449684	18.301966	27.469454	30.966625	23.859426	21.105654	23.5388	13.715446	25.129435	31.833138	32.51199	18.05562	18.513132	5.475792	16.330944	16.653137	13.850442	30.717745	30.021591	17.499893	17.741068	21.140312	22.560852	27.57037	25.52569	26.488306	21.382412	29.20531	32.325314	22.036995	31.869743	37.767143	22.634388	20.688793	16.260761	14.964762
¸ßË¹°×ÔëÉù´¦Àí (699).mp3	22.729824	23.320374	16.790703	33.95482	38.105644	35.348618	49.22438	52.246872	47.730618	26.448185	27.558493	26.277315	35.611217	47.16066	47.586296	26.636648	31.463018	35.29061	34.613216	31.902515	28.494774	33.09	40.959496	43.398285	42.1363	46.534203	39.52758	24.907156	27.347689	25.598682	23.460466	30.236635	35.136024	28.39753	27.365452	19.013502	45.868183	41.958992	41.49785	43.38545	46.357162	41.306892	41.983826	46.323345	45.90251	39.352295	30.468224	34.563385	24.951134
¸ßË¹°×ÔëÉù´¦Àí (700).mp3	27.739643	34.823025	33.556202	28.417038	25.873158	23.383095	44.29429	41.610775	28.643318	33.797302	44.075108	56.1151	19.72776	24.009853	28.12463	23.838308	38.761208	56.66062	24.891705	28.123306	28.031313	34.642212	33.375885	25.284672	23.319426	18.863426	23.403385	38.046448	38.777946	37.163994	41.318623	41.361626	31.113636	25.522884	38.31934	37.68165	19.505875	16.605177	13.628628	23.132027	23.933826	19.656132	38.18912	33.831116	27.973068	28.463778	36.144535	47.062386	28.918787
¸ßË¹°×ÔëÉù´¦Àí (701).mp3	19.754982	29.68251	37.77806	6.7752714	15.852485	20.854202	22.2439	29.8115	26.75457	14.471056	19.310041	26.320768	15.708764	18.07528	15.129242	28.544167	27.676832	21.988976	19.779444	28.645779	28.85165	41.98732	34.811462	26.448154	47.857876	45.925926	38.62932	23.591528	46.414818	57.217968	36.13215	42.400536	36.416775	30.00039	32.375317	29.150745	43.792297	48.61352	46.085075	55.98919	52.307945	40.40324	24.862297	31.051975	28.78353	27.591043	31.190632	25.953098	42.977055
¸ßË¹°×ÔëÉù´¦Àí (702).mp3	20.677998	28.171658	29.295843	37.048264	42.122597	43.34299	52.95201	46.208496	33.63833	-7.0664377	-9.468638	4.8523993	57.87026	47.416855	32.719	23.485817	36.8404	37.80854	25.16661	46.1074	50.028343	47.61487	45.88958	37.171146	56.977997	54.009743	37.92186	34.05336	35.06221	37.021282	22.678825	32.012043	39.064682	45.817596	51.26855	29.161446	33.659576	29.827513	30.310293	7.8820314	8.211695	10.759599	41.70345	39.404175	32.862953	40.843506	25.710121	14.4333935	23.376133
¸ßË¹°×ÔëÉù´¦Àí (703).mp3	24.220993	28.81171	21.965557	7.1944	5.8214555	0.9833195	30.337212	20.124334	17.411518	26.424587	30.077501	33.72113	39.362858	34.17531	19.21682	-4.519006	2.3609715	4.5696015	4.2274194	5.1462965	3.9321678	11.285086	5.757045	0.35380727	14.453449	9.456473	-1.701907	3.517445	15.307367	14.533522	50.249893	56.15156	56.35639	37.408676	40.530468	40.703377	8.8510685	7.6910744	6.245865	16.044811	20.27441	18.444324	-7.447669	1.7639744	1.0002701	16.777897	10.846457	14.174646	-7.9596996
¸ßË¹°×ÔëÉù´¦Àí (704).mp3	4.122308	-3.042407	-1.9603374	8.505205	5.5948677	10.23118	31.753632	25.813446	19.210632	24.486488	32.173733	26.841238	22.840464	28.610497	29.03157	28.692234	28.75235	30.382593	24.143991	28.000813	22.03092	24.985306	30.803776	27.62257	1.5250007	-7.269677	3.7461789	-18.77744	-8.632191	6.6065874	22.34804	25.013329	29.730595	35.657555	35.288532	29.582342	-20.523388	-18.386189	-6.04862	20.802807	21.011078	17.575111	24.44843	32.162643	31.86546	28.011492	21.795546	23.47469	12.747221
¸ßË¹°×ÔëÉù´¦Àí (705).mp3	42.830784	42.519142	32.357815	46.891155	46.761337	44.801704	49.532173	53.736885	43.528206	50.759415	47.035095	44.775448	45.540413	52.541153	55.52633	51.498226	61.7174	65.1641	59.241615	56.934742	46.769783	41.119827	45.4888	37.59848	35.17749	37.01644	44.54837	32.79904	43.859695	43.74074	39.362087	49.12574	49.538498	39.594822	45.481323	45.042564	53.440174	48.586304	33.714203	38.58026	39.92791	38.877205	31.877907	34.03711	25.875055	45.7742	54.558426	57.198997	41.344032
¸ßË¹°×ÔëÉù´¦Àí (706).mp3	17.203485	24.906042	20.869076	2.8095183	21.28635	29.913385	21.227425	22.61473	26.903992	24.37057	20.296326	20.067177	17.983557	15.465773	13.6024065	25.30167	29.142006	25.45074	8.839612	13.613707	11.903285	27.361233	33.669163	33.10961	10.406108	18.527802	14.831827	21.00573	29.582237	32.84937	24.007477	21.742973	16.785545	23.647781	27.530682	35.584373	-3.2786968	5.486909	10.155281	18.569017	27.728058	19.074858	7.8461714	5.979365	-1.4353229	8.373798	7.3667374	1.8923627	29.453058
¸ßË¹°×ÔëÉù´¦Àí (707).mp3	-2.566276	-12.859979	-14.909254	28.24805	23.376148	18.04791	28.580734	37.75792	37.115704	20.622643	22.81815	24.311317	25.083761	27.68748	25.201918	40.047306	45.111954	50.534035	16.977043	15.001188	9.894297	19.862103	15.433388	4.1741247	-6.1090646	-7.500872	-6.858857	1.0321362	9.440883	8.784668	10.926871	10.057476	8.633248	18.876072	24.533869	25.034212	36.2752	36.27934	38.561405	-4.824438	-2.2375338	-0.16989946	5.19979	-0.21644822	1.7661147	13.362465	10.929642	4.7341156	25.147842
¸ßË¹°×ÔëÉù´¦Àí (708).mp3	-11.127458	-4.912492	-4.852949	5.922427	-1.3926362	-3.7983866	-4.1569853	-0.89158964	-0.09757322	0.1399607	1.389954	2.7494044	-2.318728	0.5202912	11.223114	-5.3159914	-7.2579155	-10.398315	1.7272289	-3.484882	0.10524733	-0.35996163	3.5489707	10.657675	0.9779053	-2.0456057	0.8206158	-1.9959922	-2.7582471	4.326337	-22.317535	-13.102704	-3.5063167	11.286827	8.391561	8.212967	1.290715	6.740203	5.423935	9.244974	8.408504	9.436394	-8.306311	-5.771332	-3.7044802	3.3525853	11.621454	12.2662525	10.912695
¸ßË¹°×ÔëÉù´¦Àí (709).mp3	10.369619	3.2660031	0.6379002	-2.7063203	4.000738	2.6937716	0.023625277	-0.55017626	1.564059	8.821244	5.5355024	-0.7211242	-11.222253	-0.98667455	2.7266116	9.301842	4.2055583	2.3838587	-6.4909267	-1.7596762	7.7051716	-3.5336835	-2.944193	-9.930065	1.3360108	2.9220202	-2.9965022	-9.540235	-7.369389	-5.006362	2.4611406	5.5234013	7.734579	-7.414959	-6.1432037	-2.939909	0.51032007	1.244323	0.73433185	3.4334197	-2.5402412	-2.6344347	9.195281	6.946136	-6.0042405	2.816108	-1.2229872	-17.638048	2.3651605
¸ßË¹°×ÔëÉù´¦Àí (710).mp3	3.647082	6.379671	6.927659	8.469259	9.725085	9.472747	15.483112	21.112965	25.527084	21.479973	23.129154	20.344604	12.662005	12.177227	8.846958	17.567146	19.991545	16.940136	18.41335	17.548386	17.487497	17.046438	12.402588	6.175769	16.194462	21.458977	22.734097	15.112078	16.424988	10.876699	32.05689	30.724472	28.25934	14.723558	18.244015	15.004229	8.37097	14.318925	7.7739453	21.448645	25.637152	28.720669	27.58945	27.366179	21.100727	28.139961	27.798779	20.762466	27.7051
¸ßË¹°×ÔëÉù´¦Àí (711).mp3	21.191772	29.663113	36.192913	35.476593	30.934782	27.533552	41.44774	44.888916	39.277023	38.21341	37.514435	32.383366	32.6745	33.888718	32.92366	24.61277	29.56699	32.163784	57.120373	51.325417	44.072876	42.92968	37.524605	36.201218	48.430233	56.10131	53.485744	58.058067	59.54866	41.208584	37.527504	36.56379	36.5409	49.547318	48.870674	41.856247	39.58227	38.726433	31.332676	45.198456	47.65847	44.294533	57.044487	58.124214	56.15591	36.42959	38.463394	39.22134	40.883568
¸ßË¹°×ÔëÉù´¦Àí (712).mp3	19.912054	22.327496	20.523039	12.979198	15.372843	12.810858	47.607094	57.48597	68.28978	15.328606	18.702595	17.87151	-3.1873307	-0.38543668	6.045495	35.171703	41.987793	34.99402	24.476223	30.051197	27.755123	37.33934	43.85906	39.349846	41.58756	49.172882	44.289673	33.142147	47.330536	43.54043	32.870113	36.459167	31.571201	21.057076	25.513628	28.443562	22.452742	16.89449	11.558736	22.311722	20.1862	19.18539	-4.9217567	0.36951444	-0.8282533	16.32384	7.161084	4.205656	-0.9157631
¸ßË¹°×ÔëÉù´¦Àí (713).mp3	71.914215	78.862274	79.38418	34.15284	40.36414	47.119408	39.226578	37.355534	27.954243	21.726854	33.611794	43.306755	27.561138	35.148857	45.104507	40.487095	46.153107	37.667034	15.7400055	32.384018	26.2886	28.683792	37.463127	26.538414	33.41107	38.94078	43.995987	20.29958	24.38918	32.587135	23.266537	28.01057	18.605164	25.443287	39.56217	36.26284	36.049984	39.29442	52.921463	41.31933	44.008034	35.545986	55.468513	49.565296	39.827103	37.51369	40.747215	34.813522	16.344318
¸ßË¹°×ÔëÉù´¦Àí (714).mp3	13.174723	4.1381836	12.665243	25.041695	17.86316	14.73487	31.949276	33.333763	30.95734	27.61325	19.15073	13.064228	36.06748	44.026005	37.981415	48.00727	57.412754	57.478695	28.860006	31.546364	25.645561	27.131721	35.385475	41.65236	20.194183	22.480824	21.868023	16.102926	19.347874	19.336134	41.239082	29.736622	19.01088	32.287468	33.54271	30.428144	20.850761	35.643246	35.623245	19.309692	27.078701	26.929743	43.387245	45.976345	36.598785	60.817528	56.089397	54.16114	29.145807
¸ßË¹°×ÔëÉù´¦Àí (715).mp3	57.672157	61.240486	65.6285	35.412674	40.053314	41.6438	46.12995	59.481903	51.011314	25.47749	42.890064	49.290363	51.820507	48.435135	39.433296	43.1358	53.373154	55.18056	53.117203	52.560013	48.51262	44.309723	53.31202	51.596016	36.30272	45.265724	38.444134	25.502514	40.42177	45.535675	38.09413	42.92434	32.940975	23.053326	29.431679	34.17178	13.291839	22.210953	19.124115	23.312443	30.800179	26.255068	24.785769	33.053875	38.14657	20.50435	21.51389	18.555328	25.58767
¸ßË¹°×ÔëÉù´¦Àí (716).mp3	-3.0368094	0.2161681	10.795973	5.622184	5.7115126	6.7738595	1.4692954	-1.516387	-8.822625	-8.801425	-10.907861	-20.777714	14.643025	12.361528	9.375992	33.531956	34.900288	37.32434	9.517469	2.8894618	3.9659548	-5.6008034	0.34113798	5.323599	26.633781	18.004969	4.7344255	27.391975	32.625053	18.413565	15.026819	14.450836	13.649494	11.540298	19.387806	13.349251	26.303127	30.132284	20.381691	59.886078	42.893696	23.188736	3.5602734	10.541521	10.1519165	4.3407316	4.8350506	8.531224	7.857895
¸ßË¹°×ÔëÉù´¦Àí (717).mp3	21.563046	20.845957	20.995872	38.775997	50.34663	41.251	22.096237	29.53051	36.20861	45.17221	45.379066	37.789463	29.807186	31.955309	26.584251	32.32272	36.790253	30.298946	43.578033	46.43318	42.169388	48.451153	57.14872	55.38205	36.250237	50.835506	46.24909	40.23638	33.79399	26.18845	38.05365	45.62507	51.128616	26.45081	33.76009	36.56395	33.535515	38.06143	29.473293	4.3660703	5.327177	7.2858477	37.831856	46.27642	33.1149	24.863033	34.2477	33.88565	39.552353
¸ßË¹°×ÔëÉù´¦Àí (718).mp3	35.641937	35.846092	37.47628	20.215946	19.608284	20.79773	11.511837	3.8407784	7.332672	2.6850872	8.855558	10.077315	28.030704	22.364502	13.179526	-9.402926	0.8291428	9.941476	-6.830821	-13.679869	-19.854382	11.858711	13.963967	13.325878	14.346748	21.649555	22.339079	40.92467	39.765144	33.269474	18.461447	21.525154	22.556538	25.292042	31.797485	33.741425	11.515983	12.46356	18.184185	32.765038	40.192978	41.606293	59.053238	52.480103	45.29439	41.385597	39.8459	27.794971	12.561298
¸ßË¹°×ÔëÉù´¦Àí (719).mp3	15.802384	16.54308	15.699156	10.239372	23.971642	33.97753	2.484138	2.733892	3.088487	19.300674	8.042455	-3.211071	10.936623	13.459034	14.090185	0.30588114	6.0435457	12.11461	33.66252	30.963501	23.734402	16.925436	14.115379	6.517017	16.696869	16.144644	17.888302	23.102604	25.05386	21.340517	35.485664	29.95242	23.355259	27.861755	24.043854	21.124939	-10.64488	-5.697194	-1.6735301	31.431631	35.8749	35.925728	36.37612	41.293835	38.607758	13.435749	13.7571125	11.558704	23.84554
¸ßË¹°×ÔëÉù´¦Àí (720).mp3	18.779179	23.176226	21.397778	28.450764	24.5974	18.517292	25.11422	35.042343	33.126072	34.28248	31.489323	27.409569	21.940474	24.496605	24.21046	23.305683	26.570148	29.69657	19.793941	23.699585	20.581333	28.791441	28.883896	23.20971	34.34896	30.001373	19.132988	16.199055	24.871769	26.446877	20.573967	20.026646	15.5889015	41.009598	34.04936	28.79781	28.263248	26.377565	21.711277	33.18377	30.399141	19.93352	25.142849	28.861862	22.373291	26.404362	28.577858	25.619392	27.840977
¸ßË¹°×ÔëÉù´¦Àí (721).mp3	1.4819394	24.576218	22.996317	18.216272	21.247627	29.900177	25.198067	25.750626	29.610348	17.338175	22.55777	29.262281	39.447838	38.67912	37.24922	17.076035	25.905396	28.896137	31.2661	32.21598	28.212713	31.414673	31.759876	32.093193	25.63554	28.62815	28.262543	34.58139	36.581127	30.474297	27.383741	28.037073	20.248499	38.902992	39.426575	32.390335	37.19751	39.981907	28.823627	48.164078	44.234604	36.017075	31.682343	34.40665	32.261833	29.950325	34.872673	30.469677	16.18996
¸ßË¹°×ÔëÉù´¦Àí (722).mp3	-15.488005	-12.717569	-13.054841	-4.6960845	4.5066576	6.8036594	-3.5161114	-1.8904307	-6.6722527	-3.3784199	-11.387392	-13.177059	5.34767	2.0353043	-2.7089067	-4.285553	0.9383497	-0.42848372	15.442253	25.647434	16.759323	-24.23412	-14.4640045	-18.214954	4.0855856	15.551068	21.550714	13.09861	19.646755	24.38245	15.312257	9.76531	10.219561	6.830888	7.057988	5.808575	18.141636	26.094315	24.710066	1.4180121	10.283642	13.385487	0.2168472	5.068159	5.4094334	4.3303204	3.65097	-3.5338812	24.673634
¸ßË¹°×ÔëÉù´¦Àí (723).mp3	22.531109	27.270071	27.008501	46.071846	42.103416	35.52415	2.3005447	6.494142	2.2954268	17.456196	12.561488	14.708824	7.2052355	9.086006	1.3044887	37.10496	35.657833	37.84915	35.04588	39.99816	54.162415	31.654423	35.499214	30.973389	0.9179286	-1.6228216	2.8360994	16.153767	25.577644	33.84507	14.780771	23.661995	22.56723	19.847202	19.604134	23.695396	32.952507	33.402134	33.714844	7.093411	9.871605	5.127337	35.856064	35.65418	20.941029	42.310516	39.012894	27.698269	40.919895
¸ßË¹°×ÔëÉù´¦Àí (724).mp3	4.0369153	20.859179	33.3972	17.255682	20.152264	5.6235094	12.599625	22.000166	20.012573	24.511023	24.667057	2.9131072	6.1516438	19.449242	13.801088	27.36493	26.932257	25.656216	9.698093	22.1861	14.43948	-1.6878347	9.58224	10.794422	6.535368	2.5808513	-5.6360884	5.5981827	14.05586	17.712095	-5.8741183	-3.3731904	-16.127428	-13.325409	-9.714874	-11.74246	-18.233107	-15.891656	-24.831459	-14.753529	-4.815034	-3.664752	30.53917	24.7487	15.48678	71.45076	83.341995	86.4236	14.727659
¸ßË¹°×ÔëÉù´¦Àí (725).mp3	34.64151	37.385155	30.11658	10.437843	15.899441	11.58501	18.023201	18.037508	7.2267823	5.191347	5.557475	3.2895093	22.390942	27.573421	38.42579	2.1857352	-1.7626171	-10.460712	13.87184	22.838928	19.584486	28.260548	23.542988	22.112125	7.1603603	17.883392	24.104698	28.803413	40.350803	42.721786	17.290857	26.268879	25.67591	32.606636	39.70433	41.763428	7.38122	0.23759013	-10.810301	-3.7851412	1.4136889	-2.4311118	3.7118669	14.364689	6.722089	10.728944	9.441206	2.8043673	-20.488024
¸ßË¹°×ÔëÉù´¦Àí (726).mp3	30.927773	36.63583	36.850384	27.41094	22.314037	17.768768	27.985466	29.74176	29.244274	20.088219	12.306832	15.16173	37.362976	40.49833	42.097633	28.568138	36.658707	32.449326	54.465996	53.32579	34.19619	27.030739	37.062065	38.047066	22.978695	28.599089	37.411255	36.943108	41.31711	45.13418	21.1894	27.50101	21.684467	29.33205	31.616722	28.978922	24.248985	35.2617	47.754288	26.363392	35.22766	36.80478	32.802277	32.116005	21.816723	24.528444	33.8347	27.333115	15.736398
¸ßË¹°×ÔëÉù´¦Àí (727).mp3	24.538353	29.407663	21.49422	16.580433	24.31345	20.879665	15.860016	20.074337	16.955547	9.612521	20.824913	18.791973	8.476843	24.03887	26.18256	14.272248	21.461922	12.519831	21.307941	23.90221	20.996922	25.602303	31.404964	32.607986	9.2262745	17.732862	16.610554	9.131821	19.543362	15.783297	25.269207	22.24276	12.791069	24.329994	32.186104	26.529497	12.279066	27.2162	32.828735	17.528234	23.162582	21.414658	18.959175	24.998053	22.535646	18.03764	32.774162	34.07702	17.937408
¸ßË¹°×ÔëÉù´¦Àí (728).mp3	33.23945	33.301743	31.592405	29.069897	36.017097	42.192364	25.22561	29.649641	22.42455	47.639503	55.520454	46.53389	20.602768	27.9873	29.79625	18.458992	20.462473	16.71465	12.466688	18.873657	18.150658	17.14845	17.224724	9.685977	26.47352	22.666866	25.518887	15.361438	22.7998	16.978558	20.099815	20.199162	16.674534	7.900329	10.445676	12.313795	16.53756	16.117645	13.195974	20.510937	20.76682	16.368374	31.176592	27.94406	27.857151	22.0426	22.976929	29.132088	18.474052
¸ßË¹°×ÔëÉù´¦Àí (729).mp3	37.900276	38.75737	36.78553	47.173717	44.31971	27.972445	50.826363	44.921688	37.430405	44.969913	39.061707	35.35325	48.24033	54.903786	47.083187	47.975285	52.548656	39.317955	24.182175	35.870255	36.331207	35.933388	30.49308	30.709202	49.652084	45.62902	31.611965	33.64249	43.79004	40.40685	38.893852	44.51702	31.7523	38.798584	45.197266	37.160774	46.396446	48.82039	43.11132	40.384117	39.434418	37.824066	35.18901	40.54322	38.41187	17.519794	25.542824	22.676506	49.410957
¸ßË¹°×ÔëÉù´¦Àí (730).mp3	11.194885	2.1287518	-1.6684895	-5.591595	-7.8523664	-10.683905	-15.93372	-12.933348	-16.485798	-13.539066	-7.679288	-5.4505873	-19.348576	-14.8715925	-0.8070971	-16.598492	-20.830341	-18.45174	-12.506192	-17.271301	-18.419743	-14.764074	-9.29433	-10.139322	-11.826103	-15.329625	-11.065513	13.143889	5.277019	2.9865541	2.474676	-1.91622	-2.9984355	7.5302787	1.7207594	-3.1905122	-7.4179897	-6.7018332	-5.2536	-10.399367	-10.647956	-12.513079	-12.406916	-16.630447	-15.464855	-5.081209	-13.795182	-19.135746	-18.714413
¸ßË¹°×ÔëÉù´¦Àí (731).mp3	-0.16777015	5.0759306	7.925684	3.991917	4.6086383	5.498855	20.558529	21.40469	17.748226	10.915438	12.169973	16.789127	15.955877	14.497278	11.596624	28.5331	22.906578	16.420105	12.678698	12.396481	8.00247	4.674604	9.338734	10.384095	17.22947	15.486404	13.889815	16.660236	15.65033	7.7821703	16.76459	12.420949	9.522131	1.1662793	-3.786955	-11.246566	19.003582	18.867733	17.201733	-2.9417372	2.4901097	-1.0655739	2.8140676	7.8912487	4.82957	34.459724	36.6674	32.839394	4.822711
¸ßË¹°×ÔëÉù´¦Àí (732).mp3	27.015766	17.64022	7.330182	-5.4095244	-1.2939314	-5.2960434	4.9845715	1.1308577	-0.42001957	-6.0355854	-3.1429696	2.2303815	-0.84285045	0.36151415	0.98051864	5.8955297	-1.420195	-1.8338218	2.469681	7.117073	12.229799	0.18292725	4.5356956	8.826162	3.7100294	6.7368345	7.0845118	8.746229	11.920538	14.694266	22.186337	26.13664	36.31331	7.9047766	9.032662	6.196476	8.356507	9.920769	9.847164	1.6668279	1.0547655	5.9307976	1.4228895	4.7373734	-0.7791866	26.607754	31.462137	31.21782	-9.030061
¸ßË¹°×ÔëÉù´¦Àí (733).mp3	17.27153	18.612938	20.091309	14.539068	10.911165	6.810972	19.971607	18.953749	18.779758	45.55272	37.525093	30.602427	22.28501	24.2412	24.65214	-18.632181	-9.072804	-7.425435	29.137783	33.61908	37.303024	8.785814	3.145848	2.212257	17.026102	12.495842	6.1997623	-18.704905	-12.1734085	-13.755274	23.790012	17.05005	17.862465	40.325104	40.416397	47.124153	37.081192	41.520607	37.332497	13.120995	30.34991	31.891632	34.027756	34.770958	39.828392	34.023956	29.19276	23.94809	30.859007
¸ßË¹°×ÔëÉù´¦Àí (734).mp3	8.972535	10.746246	11.228599	64.41356	77.68703	63.822697	37.478893	42.874985	32.111782	-8.474007	2.957458	4.6161036	-9.990265	-5.4759865	-0.54275507	-10.115481	-14.055678	-12.024267	-1.9911127	-4.025822	-2.056527	14.708196	6.643515	5.427764	18.722557	12.386759	8.906484	-2.6710463	-3.146554	0.36345667	38.781197	28.892841	16.306374	34.04181	33.85914	34.742275	18.251171	14.896442	11.570628	0.12975132	-0.9430584	-1.181686	3.535989	2.366385	0.08880454	0.6495393	11.228012	9.061708	9.184474
¸ßË¹°×ÔëÉù´¦Àí (735).mp3	31.574648	26.479061	18.426804	-1.745501	-1.9171414	-8.497521	9.448335	10.290298	4.938527	39.10446	38.602474	26.914677	18.087513	21.467018	27.530876	28.902685	30.166908	29.970572	19.534054	22.573961	16.785566	24.995487	26.232185	28.545713	57.607323	58.941727	54.3935	20.214094	16.783192	9.740999	29.59697	25.223295	20.106537	35.996506	38.990814	42.88752	18.168188	20.825462	16.10131	11.920109	6.8361826	1.3960981	-2.5477304	-2.9854193	-1.8998698	2.6590633	5.574379	10.798958	17.988386
¸ßË¹°×ÔëÉù´¦Àí (736).mp3	9.176054	15.593388	19.787048	23.607594	25.583485	20.041939	17.04906	16.86418	17.178825	37.662857	39.778122	52.968403	23.2748	29.946657	34.283756	24.297325	32.782608	35.427673	34.902504	36.20806	30.70998	26.994629	30.747368	26.904263	22.341625	27.351574	37.64521	52.6596	48.94699	45.992622	36.515144	41.435295	39.922546	16.338717	17.53925	19.114841	21.991009	24.680641	19.35361	26.738363	35.41785	31.990343	38.8227	49.27776	46.81891	55.384445	61.585945	58.09702	28.796337
¸ßË¹°×ÔëÉù´¦Àí (737).mp3	8.838221	10.156509	7.866073	17.1978	17.731018	16.944202	-9.660369	-13.88019	-18.445595	9.167691	14.198882	14.097707	1.8778992	-3.321354	-2.5198333	18.614742	13.959668	15.955599	1.1269277	0.4343837	2.2965608	-6.126439	-4.216945	-4.037881	12.301779	12.286162	7.5581617	-1.5231675	4.4548235	8.255101	-4.1232467	-8.022331	-10.146669	16.111708	16.184898	10.2722	-4.18813	1.5275464	3.260271	2.0259037	-0.9993903	-12.053748	-1.2341137	-5.5236692	-7.055791	9.083605	2.780798	-2.373261	-17.234993
¸ßË¹°×ÔëÉù´¦Àí (738).mp3	13.98827	12.347767	5.5688076	8.281931	9.122925	5.2439146	8.818119	4.8282547	5.5545664	11.298218	11.383425	11.864344	16.840168	21.946499	12.499449	11.397537	3.2740521	-3.0685983	25.674377	31.82396	35.119186	10.667471	12.710226	14.240818	30.833078	33.21254	28.32857	1.6029997	13.108067	12.076628	7.810235	5.5648823	13.052237	22.863935	17.252108	18.129822	13.822645	13.91075	14.148836	2.4652162	15.637022	31.374016	19.458986	22.30891	22.096378	18.525848	21.587383	22.343815	28.09401
¸ßË¹°×ÔëÉù´¦Àí (739).mp3	16.947708	21.656775	20.27993	36.65382	35.361893	31.480831	18.368076	17.718813	14.797659	7.3014846	10.451157	15.851217	11.791538	12.339191	11.854691	23.157528	32.28355	32.371147	15.035928	22.435984	17.937414	10.916625	21.363602	25.53553	7.9812994	17.940166	9.280356	29.03442	30.339108	33.47962	18.816088	19.575146	18.499435	19.144657	27.237526	18.082165	20.535257	26.319843	25.914246	20.48134	37.34176	35.838608	18.970993	20.089489	14.654155	-0.3741358	8.455139	18.757952	22.064913
¸ßË¹°×ÔëÉù´¦Àí (740).mp3	40.59928	52.42682	52.7855	45.989014	60.540264	60.087326	69.51871	74.91757	70.45635	35.7838	47.883446	52.367874	29.948555	38.593575	40.372086	52.61583	52.00154	46.421112	21.999008	32.88108	42.61445	66.06818	56.68052	52.6165	57.099514	54.417297	54.662865	62.46524	66.811295	65.47647	30.778156	16.901764	7.037857	58.075012	61.566982	65.62181	71.70871	68.904	62.094257	72.37187	70.74333	64.78433	19.78349	21.858639	14.778622	62.062233	63.36625	58.0356	59.170357
¸ßË¹°×ÔëÉù´¦Àí (741).mp3	25.25954	23.252182	18.723701	23.0895	22.175081	19.486782	27.599648	36.890663	45.97022	49.166435	47.30828	43.54229	29.169958	35.111847	26.969856	60.024464	86.31406	86.22629	22.154905	29.899567	40.671444	20.433132	22.789799	27.56834	55.907375	52.5187	53.55709	29.455044	31.895222	22.01567	38.4523	46.39666	34.783707	29.59074	31.175926	29.714382	21.530872	27.711838	38.915047	20.638977	20.588993	15.22003	47.382294	42.00142	39.994232	24.92273	35.064117	32.552372	46.27379
¸ßË¹°×ÔëÉù´¦Àí (742).mp3	35.1241	36.326813	30.682888	33.384705	37.231216	42.740257	30.043697	37.17299	34.52635	8.08157	10.731128	9.3780365	30.213058	33.522774	37.974113	26.315098	31.984665	35.62448	40.255203	45.038788	41.589737	23.405651	22.164757	22.923271	44.31317	48.043312	49.72026	37.724823	31.551447	26.731934	29.066305	32.07331	28.578947	15.90164	26.657856	30.103199	27.269705	30.736097	35.01126	29.433933	33.421227	29.891653	25.530205	26.034527	29.653568	32.648838	37.788826	28.816471	12.26088
¸ßË¹°×ÔëÉù´¦Àí (743).mp3	35.356003	40.18924	41.12487	44.056023	36.560997	29.290886	36.46245	39.526352	39.20278	29.255474	20.791344	20.415466	24.460258	28.684673	26.06232	35.452286	35.64833	28.133785	14.423736	17.439144	32.601936	50.054432	52.892357	46.005543	18.721285	8.507095	18.78947	4.9675612	13.281647	25.437202	8.462055	19.159966	44.97155	31.78674	32.829628	28.217194	47.695107	44.559128	47.33171	35.0995	12.785063	20.57787	48.803566	37.78899	17.46381	69.68328	74.19136	68.916565	69.088715
¸ßË¹°×ÔëÉù´¦Àí (744).mp3	-1.4334836	7.4568176	6.532957	33.496063	24.07517	14.502619	2.4739232	5.5976977	5.453932	4.7300725	6.4888945	5.0533724	29.140083	23.289732	15.611512	28.544357	27.097086	15.723213	16.225298	17.664204	12.554005	42.035385	41.751564	35.593384	28.87332	34.51781	31.041069	30.224985	38.321377	50.950844	31.513432	36.624756	35.837524	3.286056	16.67945	17.935534	36.278595	35.106506	32.450996	29.671326	27.45758	28.727688	48.717613	47.34906	39.70568	14.91976	18.437038	20.214705	46.1595
2	80.05497	12.62427	40.7541	6.974504	21.195868	36.0355	24.810318	22.879606	22.771776	19.671347	39.388363	24.083132	39.80012	24.642908	17.708607	23.785124	18.316854	19.97671	9.063632	9.945836	35.922894	50.724224	40.665043	44.618793	44.447643	53.91696	37.870365	57.018955	27.487936	28.822268	43.57175	15.404206	37.62228	36.175224	37.374172	31.006262	40.20506	36.822777	41.238018	44.983143	54.25182	43.688538	36.454464	62.154984	35.46153	52.07912	43.922424	40.63472	45.587902
3	54.795353	30.333107	29.262129	25.68749	30.861252	41.024914	35.654934	40.888714	28.69671	34.657	36.66749	29.395227	42.899143	26.367126	35.6219	40.485073	30.538172	33.619293	24.544954	37.6696	40.215622	32.843235	26.412079	26.734274	29.8182	41.517982	27.378656	36.007664	20.14771	45.973804	32.25444	27.116655	31.006342	0.0733029	34.1572	39.75786	25.99734	35.922928	14.319098	37.85621	55.444073	32.416348	28.761024	17.455267	28.2072	49.571304	27.041862	30.031992	22.281275
4	15.707923	21.304714	22.350332	13.0009	24.32196	21.67904	21.455437	20.503523	25.235151	35.650517	38.66941	39.456722	27.136469	27.868498	40.329235	31.239891	26.463547	21.407488	40.138626	33.652676	32.190506	65.29144	24.824175	28.423395	25.319502	13.76348	36.186306	14.191848	25.765005	25.120714	23.083197	7.449326	7.7645555	12.321151	13.777782	35.14784	25.824432	13.530925	42.469105	39.094105	29.828873	52.450817	41.527203	14.87185	25.0438	38.117302	30.266464	38.995483	32.647217
5	49.987873	18.354963	32.3339	25.904211	26.520617	45.668606	8.794376	28.228582	41.63661	22.065811	32.371593	8.602674	11.503474	34.5535	8.737592	27.84266	32.68786	31.950562	33.01459	35.476913	25.035452	13.242225	8.190501	44.542767	42.143444	23.678999	42.04488	34.023365	22.062805	14.020621	7.5708213	30.714972	40.260372	31.789557	22.169912	23.83418	30.351797	25.977518	38.86694	42.870564	51.124252	45.06612	40.7774	109.40078	18.16247	36.237087	17.17393	22.481949	28.94781
7	49.852886	49.04507	53.698147	42.941772	41.265457	39.327457	48.500996	37.835266	49.65045	43.81819	59.84436	44.357727	47.344116	60.862854	47.016415	40.014027	51.156826	58.574635	57.009365	39.419773	35.685112	39.379322	38.099045	47.351017	40.468685	41.267384	54.03065	44.504593	40.025497	48.157726	44.754116	49.93523	46.58211	49.13568	67.3906	49.621525	37.893375	47.01004	49.042225	40.298977	44.273365	45.876324	62.172474	59.557888	41.470135	55.16673	49.5267	43.426968	47.028393
8	46.449707	72.60514	32.944374	90.68612	34.810253	36.10869	36.717365	44.684113	32.660847	42.886044	41.654842	39.428104	74.591034	74.91194	41.102207	42.196476	47.89329	36.219597	43.921017	50.059845	70.09712	36.35177	40.92299	76.10941	40.479702	73.37934	92.61674	45.344116	59.084686	83.647644	57.855408	65.39882	91.44827	52.46419	35.95824	90.737434	67.80159	45.375164	71.986084	70.16147	31.158152	52.338093	27.777489	35.76596	46.63505	25.578188	35.427734	45.85216	35.54027
10	-14.361961	24.934202	12.015488	52.943314	3.4393952	69.10476	-15.58517	2.5754244	12.362786	25.140013	66.07058	24.657522	42.29125	11.511841	20.987637	-2.4176216	54.70801	28.197708	-3.7202375	16.075562	16.932455	25.047625	-0.974024	11.846797	31.81227	8.833229	49.03383	17.902567	45.701725	10.686616	33.888016	-9.072138	12.043475	28.853525	16.796347	65.746895	40.280315	52.072906	44.509308	1.9495964	-31.802523	23.264978	50.0184	24.927055	7.000315	1.7350368	-0.32363382	-1.5409461	15.240184
12	58.53183	42.0697	61.21175	41.40523	76.70226	36.68474	38.894787	34.578	61.781647	49.700176	40.332825	36.297043	59.321186	68.264595	64.97329	65.94579	62.12213	61.106018	47.944855	47.971058	40.68728	38.561466	62.884342	49.051662	43.62497	50.88907	41.945515	70.49983	37.779453	62.363556	41.882175	54.05609	53.975475	48.956055	30.751007	9.195455	12.437214	64.270386	40.911366	63.259567	29.600714	67.92919	65.18491	58.50697	44.772858	64.71618	29.046425	45.095856	61.584644
13	23.68392	55.04903	30.934698	39.8549	31.67623	51.812	48.488033	52.87215	72.08329	20.11693	79.72701	101.63729	20.493345	53.042786	70.34263	30.47164	56.174107	48.765213	19.678553	48.571117	37.95062	33.19681	54.499695	38.57048	30.893816	26.79212	29.852118	36.84909	55.940155	25.97554	41.159897	-15.834923	37.553745	34.835506	35.858227	43.8654	50.772964	61.411713	44.02802	50.91589	4.9007096	-1.0686389	22.430983	1.8080812	33.297836	37.105698	35.532146	41.092457	45.899265
17	61.512806	43.075237	29.19046	41.15024	55.326538	10.33675	35.639053	33.05836	49.805115	45.35158	53.72665	27.342001	45.711926	35.497055	27.952734	50.364185	37.15031	32.636738	38.8128	31.76534	34.172543	33.8266	46.724884	32.059162	40.483994	39.999104	17.392279	50.691116	45.24332	15.302314	44.523273	57.58553	42.447277	35.276943	47.482014	33.8203	39.013767	24.419352	23.92923	59.34953	48.47263	19.059557	38.904713	27.224367	43.961933	43.375095	45.690197	53.20991	37.583935
18	49.55716	39.932056	62.229084	112.24738	58.687588	52.15743	87.50198	115.69864	56.15903	44.828625	32.695583	47.74619	42.90292	37.686413	48.62734	34.809616	43.813457	38.71224	38.96747	60.08045	39.954754	38.62816	47.75226	55.212433	60.43811	50.926315	56.449066	56.727264	76.1284	37.093155	42.31811	38.08006	58.111877	44.546844	58.186886	44.496277	36.5805	38.828133	53.781513	28.653246	45.52705	39.925156	55.488068	36.702805	47.33383	26.89802	65.01849	54.296875	53.798717
19	4.378573	25.886652	3.6565485	7.0126214	7.648599	17.559034	17.442581	19.68276	20.82659	23.075745	14.3979845	27.977516	33.98123	23.965034	26.725952	23.297304	34.014637	15.889613	13.116427	7.8171134	10.588489	6.444383	17.321295	15.94617	15.276923	18.592247	12.631734	17.501413	23.053446	76.10432	23.50344	22.825113	16.83901	26.941217	25.457588	33.61439	25.71906	30.4414	24.843264	22.15335	33.576744	23.523531	33.471054	29.988998	35.48817	45.920834	16.782263	40.837143	14.8233
20	17.247744	10.773335	30.167252	13.518865	37.17669	23.254356	47.750916	64.37911	55.68869	15.803052	7.3618674	23.933645	35.609806	47.164722	31.357103	33.55084	92.11944	51.20566	34.88866	17.820473	29.078362	63.737957	47.66753	5.404695	26.740463	44.401287	36.472233	20.595911	28.29155	-11.351291	32.72202	28.241804	55.945065	69.74401	73.145355	47.087513	36.56828	46.669376	21.67418	49.74001	51.56557	30.787497	14.282575	17.102999	38.97194	49.400085	40.107635	66.55206	60.267986
21	35.73135	17.678244	23.263102	33.769356	23.196554	28.863052	34.45851	36.49954	43.529537	30.081373	31.928488	39.80202	36.570312	28.843836	43.67107	34.043068	15.092734	22.66184	35.954678	41.176315	44.817795	37.537266	27.443054	45.18771	20.950262	22.465631	19.92324	23.035782	32.64785	35.72597	29.90199	21.672003	16.525951	30.408813	41.22283	40.909134	27.566275	36.98599	34.088844	42.84668	36.347958	52.062428	32.052265	37.297535	24.61525	31.813833	63.157272	55.43863	41.39812
22	25.34892	13.628078	34.64925	37.203506	16.204323	9.455332	39.776554	30.53686	31.843973	20.141497	20.833117	28.375479	27.491959	49.80775	19.924356	8.851758	17.663351	20.531769	15.288192	26.595083	11.482633	26.000168	8.888436	41.39923	27.680723	14.824426	18.468245	8.655034	30.869925	27.62613	13.403766	23.65123	16.728998	21.554815	20.316074	15.713249	22.278555	16.942343	54.581604	21.306114	10.165508	23.443369	32.861828	11.690263	17.9417	55.259247	46.41563	20.934294	32.358448
24	48.200733	33.12044	42.787434	26.490005	39.12379	37.298626	54.136776	43.07607	17.032784	33.087585	45.82996	36.88574	41.708885	42.639576	36.822445	38.950962	33.696156	48.950928	38.24223	36.544956	50.670116	48.224865	31.444544	38.686443	38.285282	52.01958	61.298878	43.898327	39.434086	46.300068	23.523027	42.971783	61.584454	41.57268	49.19238	62.695892	47.942017	69.35264	61.202896	59.034496	42.882008	43.746136	43.082386	46.6038	47.64322	40.76687	45.497356	34.739567	46.675526
25	50.844433	56.572903	44.803333	62.42928	52.17461	45.797436	47.63657	45.81421	45.5112	43.94385	58.73386	41.169376	42.802074	47.044964	61.04611	39.593353	45.957493	44.05797	59.64484	32.740112	27.465208	37.644325	44.26814	42.688953	48.639313	31.188772	45.89334	46.94844	43.061874	32.314278	34.96974	45.291245	48.618164	39.984676	55.003033	49.016453	41.3753	13.726227	57.18723	43.566452	34.249805	43.72893	43.788925	50.343037	77.65861	45.764973	51.04006	76.67657	59.555843
31	35.09009	9.476187	2.1655734	59.777477	4.3191743	1.4023572	34.963394	28.014923	-2.3462079	54.139545	31.019773	31.233957	31.157862	34.580746	32.78687	26.910913	32.92198	33.765884	46.77467	58.943375	40.3779	48.673817	79.14486	46.58824	49.027515	60.277023	63.459686	36.079388	69.558556	7.94525	103.85873	50.11824	41.648315	67.73322	70.7067	57.773926	54.18929	45.971386	31.896845	48.104336	58.193645	39.527195	53.085827	46.449768	40.753223	53.91893	59.99379	55.77302	56.330383
32	-19.04421	0.7261788	-20.651407	-12.866601	-4.828031	2.3004773	-0.55058783	-8.63449	0.8344553	-7.7299137	5.653004	0.60232323	-14.402802	-13.166412	-0.2118562	-7.8569427	-9.6462965	-20.585356	-6.4059014	-3.7750328	9.469453	-6.334549	-9.649168	0.008839607	10.967135	5.4941955	-13.200479	13.93747	9.143985	4.7859073	2.2814696	13.855346	16.78038	-5.895906	-12.889173	-20.254454	-18.669773	-14.173683	-16.755005	-3.4763262	-16.609907	9.428339	5.5792155	0.64402324	6.1400375	0.7530448	2.9988987	-6.1529465	-1.9250911
35	24.218271	41.556187	30.104239	22.940279	47.647503	16.283562	15.29451	35.9242	30.775972	29.206657	64.07575	42.84349	32.43172	68.18866	21.99961	54.553097	39.455875	23.422937	9.963729	2.198815	59.930695	59.751476	28.251356	25.94737	23.04027	29.284714	45.84149	57.63175	34.708347	46.34493	36.632526	40.62964	41.00348	33.429188	1.3839573	21.412668	51.131657	43.5007	31.78333	39.73921	39.109528	25.223978	30.56909	48.93706	28.722971	46.154083	49.601604	24.210314	26.920492
37	26.439226	26.978811	33.59462	29.373032	34.334667	27.657057	32.06972	35.676872	24.224756	33.988617	32.930172	29.77556	30.860878	25.020151	29.08425	30.83367	36.827976	37.882618	34.394184	43.267498	25.523386	31.204042	51.30002	26.20636	42.29346	29.4409	37.183636	12.540653	30.276888	37.626194	41.015064	35.840508	35.872787	41.790756	24.700277	28.26937	35.21004	36.21933	26.68324	30.275156	52.982513	33.671738	38.736683	44.1073	30.763857	29.87017	24.427406	35.603497	38.854214
39	48.96905	28.701187	47.04362	28.441858	24.992277	34.671238	42.07054	34.96452	30.078466	33.255253	16.36002	37.878033	35.036182	34.814697	42.904907	38.118626	40.444603	41.276573	37.795963	33.487537	30.204817	31.429663	35.845505	40.04956	28.146597	45.282227	43.089325	25.37148	38.73422	52.79743	13.790242	55.40738	42.063374	50.994705	39.389324	48.911663	49.003895	59.27895	43.01536	-16.569359	-34.194622	75.910126	1.997974	14.82471	5.79038	2.5385542	45.531437	47.0451	55.303925
40	39.995403	21.346972	65.02151	57.73677	51.43281	28.879868	28.24005	23.288046	11.392513	52.168213	32.52286	26.500244	31.111536	32.88774	48.595562	36.535892	33.020077	43.822998	22.72434	36.170277	37.26235	51.784378	57.24052	106.7826	53.20041	37.570118	49.29793	41.24342	21.653627	34.965393	14.640147	55.417164	41.341385	53.821655	28.014044	37.671787	46.90041	27.243475	25.159454	24.252695	32.956326	14.628119	22.664114	43.61131	38.62547	31.501913	43.977493	66.3614	50.498913
41	33.495564	21.950212	35.852787	19.17459	25.13949	21.39023	25.901594	18.762197	24.275507	22.458563	20.984262	25.052603	27.26742	22.788788	12.552567	9.010754	18.811697	26.384422	20.35241	35.321236	39.767868	20.984034	4.6411695	9.943676	10.315236	15.626945	14.064044	11.240868	13.086575	22.117327	15.969657	15.073354	15.498099	21.221983	18.3449	25.005064	34.64652	21.807434	26.4148	5.367544	12.432781	3.4703596	23.43463	11.859351	19.53801	37.877567	33.80189	43.706776	25.486506
42	18.867826	25.91675	26.105326	44.075123	11.20314	39.02853	10.428409	20.789145	17.531273	27.331202	32.57997	27.646189	39.14725	18.816282	24.910406	60.083103	31.842318	22.51084	26.59651	25.068071	32.84538	12.899521	21.093126	29.495768	14.92519	18.570818	35.79275	24.888351	24.727493	36.32308	55.349148	16.617397	21.140259	34.597233	24.042381	45.798367	36.804173	15.865344	27.284239	16.72903	17.588652	11.035352	37.20991	25.4805	22.601938	37.030247	38.36554	28.827753	23.455338
43	20.090832	11.296383	29.28656	18.668081	15.065212	20.741583	18.142855	16.34523	10.855123	20.353384	4.9186034	46.511494	15.801498	59.19469	21.446915	19.82394	17.568169	15.264305	8.705038	8.961796	27.482315	24.806684	14.19854	17.312616	47.223175	18.668243	43.225082	30.163742	42.850857	8.834094	14.34325	6.7308197	17.144743	26.218866	18.396887	18.969143	8.138839	24.33087	22.915735	35.285885	29.568787	39.20844	32.43023	65.7662	32.07552	59.15584	22.533789	26.748365	12.667369
44	18.529417	19.417593	18.579966	33.465332	41.16036	19.614616	32.599243	21.120333	29.388336	18.727457	27.12972	27.434084	29.70249	45.442463	42.057453	52.617023	21.009138	42.29069	27.678675	20.65078	30.365564	13.007848	34.9535	33.648815	31.432833	28.010523	45.9507	35.69624	35.5051	46.52795	33.529827	48.02122	54.201885	72.82752	66.325226	35.906498	11.3407755	34.586098	18.616982	19.13158	24.776468	24.153177	16.93975	16.456148	61.052418	22.21547	39.20569	16.630346	23.377724
45	-4.256884	-1.4487929	-9.95078	-12.384158	-28.076996	-7.153791	0.44209957	-18.173044	-0.5679204	-9.160996	8.550925	29.220419	30.270782	24.961515	30.049768	16.738058	18.66155	27.893866	-7.0475693	0.41074118	-5.203011	3.0755131	-5.291968	30.867422	43.43419	19.394733	-3.1144145	-9.403734	-6.6041064	-2.774232	-29.346556	-13.714691	-20.06124	-14.777698	-11.824033	-16.259565	-17.39309	-14.862949	7.518024	32.32182	17.801085	-8.300346	12.050602	7.9102817	-3.4100397	9.488973	22.427095	15.318259	0.7687114
46	64.13287	9.146112	39.3344	22.923407	18.573069	39.931454	7.0503573	48.966064	64.789665	6.206871	23.485235	8.819914	58.673473	22.76354	20.335108	-5.0813346	39.954815	55.844604	47.274338	28.846231	30.956017	71.43078	54.130207	45.48395	28.76895	54.626343	30.119186	20.291956	-12.637458	75.47167	17.69697	-1.6031421	19.232723	37.201725	-12.690715	11.607968	27.113989	8.997111	11.477135	6.5463624	42.212803	9.252507	58.848846	31.789366	-5.3908877	64.192444	58.69035	18.201464	30.948624
47	52.482517	28.082848	16.482775	30.878435	33.691895	43.806225	35.864708	35.460987	29.000021	52.665405	35.94751	26.38492	30.632055	35.356262	29.925127	41.625732	37.289158	28.308298	13.312046	48.045094	24.36766	24.848532	30.367147	32.573437	46.88206	30.094995	27.732714	22.632967	40.899246	30.376762	37.737892	44.56053	34.398	34.005314	29.383469	33.510174	37.40999	38.89359	30.725237	60.48322	46.98705	34.912136	24.708069	38.51021	27.825815	48.07373	33.387684	35.234608	40.96494
48	19.107908	38.26842	20.508484	28.333834	26.825125	35.058155	32.264828	31.042404	55.257206	37.438786	53.473225	27.22346	14.163129	44.763195	33.13483	20.231215	9.480584	28.58074	33.610344	44.55962	53.693592	23.774897	46.040264	27.04309	7.4498963	50.759228	62.240005	38.8203	36.016537	40.610256	26.400957	22.5487	58.14224	33.294216	47.65443	35.244568	29.827795	45.59134	43.85686	28.478949	28.021475	50.252605	27.428427	29.24237	35.273422	31.970285	32.271923	38.853928	27.676771
49	6.410394	7.9405465	9.035935	18.284353	2.9822464	2.1205864	6.061583	12.409863	21.201492	-3.1476057	9.040562	2.9701087	-0.59576863	-2.417145	24.85423	3.4631176	0.11345029	21.702566	18.473429	27.089691	15.851864	-0.120996155	3.5364714	7.5951447	12.677058	12.53936	10.492644	14.440159	10.45717	6.5448036	-5.9594307	7.9958253	3.61172	14.9591055	12.901772	4.9585834	4.2730923	1.6137834	5.85016	25.721869	8.599144	38.390278	23.055664	40.853714	-4.3207703	-0.39236283	7.4103203	26.186499	-3.7766895
50	37.97455	33.251442	39.064316	29.64328	40.35993	56.790447	34.36822	40.976566	27.69282	35.77943	41.30191	34.863598	22.841215	37.331573	35.381725	31.214922	44.17038	42.532024	44.086315	29.029043	53.848675	37.8429	33.234104	37.31319	44.93043	59.384235	38.97378	36.35184	62.5946	31.71832	24.548082	41.271286	37.767426	46.44765	26.758545	36.6342	32.452118	33.37427	32.234592	29.05282	33.63574	28.980368	23.11019	43.642902	22.921648	33.634296	33.13343	32.378597	55.86038
51	37.052303	31.986933	38.119377	51.10188	40.26093	54.584637	34.65883	28.030748	25.998154	36.24494	29.127462	48.214054	27.03357	48.286892	50.221466	52.595276	55.035007	57.919918	62.476257	44.102413	54.181965	49.339294	45.578564	56.018764	24.419836	53.664764	44.273224	38.65687	40.340218	33.158634	48.715473	35.25139	61.176056	57.454407	55.98528	47.972076	42.393986	55.068302	54.997326	34.711987	58.893894	40.467815	42.16566	44.1597	37.23621	45.04632	4.906002	35.349064	20.475702
52	39.641468	44.379864	54.91289	32.815075	39.963757	58.037384	51.680225	14.436058	36.560413	14.3059845	15.963874	38.59129	11.881519	55.830063	37.957096	45.69684	56.72527	43.85574	63.32184	15.594669	56.38243	21.533167	42.664383	10.0981	31.91658	37.267853	33.44852	7.824705	24.004095	52.421997	40.767567	87.833015	56.49884	35.441257	20.52315	16.824293	11.646118	26.748983	29.515852	45.105793	45.75075	36.234436	20.513132	43.09369	29.330606	17.769857	24.170465	12.685542	25.931513
53	24.946579	22.834898	23.498003	11.691855	17.611765	0.6708018	21.1403	10.151889	17.45848	26.421583	22.612402	21.084265	11.575695	20.678118	27.832441	30.499765	24.292612	23.824442	23.81597	30.539986	31.583822	10.472573	8.958418	17.736515	22.714035	21.856058	31.743097	23.680666	39.005512	7.531935	17.060652	29.251314	21.31135	30.612787	14.207832	18.575676	7.7930055	13.517581	10.170196	-3.249993	6.781113	12.70457	14.5102625	15.45939	11.114652	6.1047645	20.524809	24.021006	24.078424
54	13.676273	9.255982	11.457255	27.870514	24.900574	48.476727	32.195343	27.112406	13.106667	21.651232	9.163358	24.85613	10.490416	32.36719	59.542645	21.00102	4.0426736	13.489177	26.564606	46.462574	23.621294	15.395837	6.883326	14.844826	-2.4693708	1.2268559	3.411711	63.16617	81.338264	31.610914	24.254126	63.48143	48.786137	-9.905457	56.335907	12.371911	55.34547	15.190993	-0.9742344	13.571377	38.97809	20.674791	20.862013	33.307476	61.486786	79.398994	21.970749	13.118839	31.945068
[truncated: 707 more rows]
[truncated: 12 more columns]
