# Supplementary material for: Music-induced emotion flow modeling by ENMI Network
Source: PLoS One. 2024 Oct 21;19(10):e0297712. doi: 10.1371/journal.pone.0297712 (PMC11493256; doi:10.1371/journal.pone.0297712)
Supplement: S1 File — (ZIP) [file pone.0297712.s001.zip › minimal dataset/Augmented dataset/Music features/mfcc_5.csv]

File_Name	MFCC_5_1	MFCC_5_2	MFCC_5_3	MFCC_5_4	MFCC_5_5	MFCC_5_6	MFCC_5_7	MFCC_5_8	MFCC_5_9	MFCC_5_10	MFCC_5_11	MFCC_5_12	MFCC_5_13	MFCC_5_14	MFCC_5_15	MFCC_5_16	MFCC_5_17	MFCC_5_18	MFCC_5_19	MFCC_5_20	MFCC_5_21	MFCC_5_22	MFCC_5_23	MFCC_5_24	MFCC_5_25	MFCC_5_26	MFCC_5_27	MFCC_5_28	MFCC_5_29	MFCC_5_30	MFCC_5_31	MFCC_5_32	MFCC_5_33	MFCC_5_34	MFCC_5_35	MFCC_5_36	MFCC_5_37	MFCC_5_38	MFCC_5_39	MFCC_5_40	MFCC_5_41	MFCC_5_42	MFCC_5_43	MFCC_5_44	MFCC_5_45	MFCC_5_46	MFCC_5_47	MFCC_5_48	MFCC_5_49
¸ßË¹°×ÔëÉù´¦Àí (1).mp3	5.164114	0.7399707	-4.8652453	12.234642	7.1914206	4.7124233	-22.83633	-24.552856	-29.31709	-10.0673275	-12.211473	-12.712687	-3.5879374	-6.391735	-1.8615327	3.2488136	-1.3313925	5.2978306	3.5054889	-2.0380912	0.5544261	2.7236493	-0.1335347	6.8017073	5.1835017	2.2793336	4.1351404	-6.3303695	-11.985996	-10.819811	-12.725278	-11.46006	-8.520069	7.7059326	-2.2725847	-1.5041146	0.16024792	3.8964534	-0.7721178	5.1899443	11.9146	14.0276375	-0.9881712	-2.252989	-2.7241325	-11.73228	-12.479854	-14.505113	-6.905328
¸ßË¹°×ÔëÉù´¦Àí (2).mp3	15.747482	7.8441563	7.6985183	-7.814909	-7.741084	-4.5583577	12.496405	5.9811425	5.9769287	12.78791	10.078902	6.0261536	7.34422	3.1336637	3.3055816	6.1019053	6.3621187	4.485281	1.156111	-0.21124864	8.669114	7.438573	10.313353	11.412638	6.058014	13.784672	14.39076	8.949434	5.9010925	4.1553416	-2.5845835	4.7108746	10.934132	4.755823	0.14562833	0.49199167	-2.9500813	-3.984847	-6.6183376	1.0425676	4.8997045	11.843046	5.098547	4.52212	3.3650188	-3.9993153	-8.61198	-9.7598095	8.548191
¸ßË¹°×ÔëÉù´¦Àí (3).mp3	40.294228	37.742805	35.749405	32.314743	30.268923	32.440506	21.321218	18.075796	13.739867	44.128853	40.654785	41.050156	28.41169	30.214245	35.369537	34.76065	26.671206	21.784492	36.7984	43.415005	44.877712	23.756626	24.676727	22.23915	31.634895	25.927725	22.466652	35.266117	38.217888	33.455833	26.491621	32.19446	32.8763	28.215088	26.112978	22.247164	12.86433	11.2070465	11.774086	35.55449	33.521805	32.516308	22.482038	27.798038	29.983377	32.390385	30.069832	27.919777	37.31438
¸ßË¹°×ÔëÉù´¦Àí (4).mp3	-0.9975698	-1.2405306	-6.967639	-5.8009515	-8.880872	-11.206594	-8.692217	-10.364925	-14.748282	-5.4020576	-4.921727	-2.2929838	-3.778608	-6.477557	-5.48748	3.5168118	1.0196359	-1.0249603	-1.8192954	-4.0091915	-4.4957695	8.51878	12.648937	17.701996	14.635354	9.729556	15.642204	18.57885	18.0494	13.403771	12.225967	9.766404	15.680164	19.467527	16.328072	9.258115	5.6451435	6.2227907	-4.745185	2.2445498	5.1919765	4.691342	-2.484826	9.606985	12.021725	10.104595	9.621705	7.5464497	8.623256
¸ßË¹°×ÔëÉù´¦Àí (5).mp3	3.210123	-1.6320198	1.5200177	-37.145294	-35.474247	-38.376717	-13.267743	-8.978142	-8.382775	-9.174044	-10.660582	-14.648475	-12.562613	-11.448938	-6.840494	-25.955643	-31.375744	-30.269386	-12.592967	-12.732773	-10.080814	-20.172436	-25.385439	-30.284458	1.9751904	-26.995956	-39.00863	1.9526472	-23.951912	-28.725523	1.9818302	-20.71995	-31.766075	8.46726	6.5942774	8.931065	-9.933363	-7.1238623	-8.709705	-14.799451	-6.5705557	-1.2652955	18.560024	21.540886	19.20205	-26.354042	-25.115267	-13.644525	-10.740175
¸ßË¹°×ÔëÉù´¦Àí (6).mp3	6.926587	10.317983	13.54446	12.733324	1.9654872	-13.406969	0.81054294	-5.714421	-7.7388816	2.391149	3.2713606	1.5279248	-0.52616745	0.17309713	-6.0764604	2.788362	7.2048693	12.008627	6.3041353	8.855213	1.9580768	7.8886566	5.880383	0.700191	10.586559	5.293488	1.0215819	-14.458662	-5.336851	-8.483473	-14.983547	-9.378069	-8.976068	-3.3872879	-2.7427537	-7.69798	-15.735384	-7.3339477	-11.777019	-8.380933	-1.3200635	-8.26801	15.71433	20.837984	21.322063	13.297638	11.633398	17.74717	8.154589
¸ßË¹°×ÔëÉù´¦Àí (7).mp3	25.521427	20.588326	15.835686	17.721294	11.839478	7.487772	6.2102237	8.309962	1.1469655	18.946335	20.024143	13.855293	18.377712	26.16155	19.431103	17.720337	17.22673	10.935079	4.896855	9.937312	2.1710782	15.22328	21.4264	25.33675	13.617466	19.271702	14.001663	14.921903	18.042057	20.59644	13.1575365	14.372789	23.043343	16.402042	13.638347	15.044222	18.05418	18.389898	14.14607	13.661795	15.147115	8.739687	12.614408	18.81725	14.475342	10.741369	15.467234	22.911083	12.13492
¸ßË¹°×ÔëÉù´¦Àí (8).mp3	39.261364	37.742085	28.48632	18.860031	26.973774	26.992884	47.379482	40.25544	23.297676	36.636616	39.444267	36.304077	22.184254	26.345911	33.168198	16.49143	20.478493	11.970318	14.515295	18.26513	23.219181	20.147018	22.864307	11.182772	15.650798	18.422775	10.347817	43.08493	36.937065	25.326153	18.022903	27.630049	31.558582	45.582245	38.450333	27.234098	15.390179	21.876488	22.065453	12.202758	19.968517	20.375866	16.148281	27.103384	32.54291	31.801956	34.13234	33.337837	12.294954
¸ßË¹°×ÔëÉù´¦Àí (9).mp3	-7.779095	-5.2580543	-1.8440065	-12.544681	-2.2737086	7.0429535	5.786975	-1.7862334	-1.9534795	-20.961578	-8.237781	-0.1059563	-2.5638988	-12.1087475	-22.70072	-4.8054986	-10.587267	-6.7007246	8.155328	4.134465	5.505154	-14.397718	-17.469471	-17.863523	-23.153454	-15.578392	-7.662238	-13.248858	-17.533289	-14.283173	-20.638664	-18.513931	-21.6357	-11.785747	-11.20171	-9.101526	-15.264581	-14.905029	-6.9915724	14.627653	17.961239	7.450801	-3.987787	-5.261338	-3.5150857	-10.017235	-13.520546	-10.628509	-12.284176
¸ßË¹°×ÔëÉù´¦Àí (10).mp3	-9.541128	-9.281064	-12.793566	3.113079	0.56875634	3.7665997	-4.383972	-2.22965	-3.5348282	-2.4850783	-1.9880404	-1.2573638	-11.947016	-18.58603	-14.678689	3.4291506	-2.8478782	3.395051	3.8258295	-3.291669	-6.2376084	-5.228566	-9.569683	-6.9619865	3.2338054	-7.221878	-6.818183	17.186811	14.380173	9.991848	10.132393	1.3688557	-3.5172968	-11.572254	-6.7343884	-8.445367	-8.171363	-4.583796	3.6557074	-11.199735	-7.1790447	-4.43793	8.521302	10.336361	9.512278	-4.6030407	-5.3068795	-5.429844	-0.003605962
¸ßË¹°×ÔëÉù´¦Àí (11).mp3	7.2828016	5.9925804	7.0167437	10.245826	8.926504	11.725191	16.753801	12.608631	3.4919841	19.942726	12.5105715	3.0974066	21.525433	22.636585	16.458311	29.024307	30.571087	21.483551	17.070255	30.709703	38.888515	23.583319	23.574558	20.561617	26.33055	32.570198	27.878542	31.151535	25.884922	14.091234	0.3479104	-3.6247084	-3.338732	9.358776	15.345955	20.876934	5.7705703	0.19394284	-0.6707356	-6.974065	-4.9238296	2.3148236	-0.47203195	11.302063	11.749221	0.8965514	2.0286784	2.1841295	14.93194
¸ßË¹°×ÔëÉù´¦Àí (12).mp3	33.647903	24.93451	29.059324	21.809986	13.873077	16.259844	11.987715	9.1651535	13.909422	22.579865	14.232908	11.29961	17.347656	23.95727	25.10457	26.794722	27.886984	27.683857	18.93273	19.584734	19.87973	21.27907	31.966635	27.929153	36.193787	36.746857	27.095348	37.929405	35.823784	29.079475	28.971878	29.231815	27.30645	29.231298	30.665295	33.743008	21.824894	32.53333	41.70852	15.181246	18.03526	21.186249	33.83943	25.486572	27.253006	24.522316	28.460848	30.56657	30.855988
¸ßË¹°×ÔëÉù´¦Àí (13).mp3	8.95182	5.3693924	3.928514	2.1982536	6.272004	10.580055	4.6890407	3.5772614	3.525643	-9.295241	-8.48958	-10.592063	11.48357	14.052689	15.475866	-4.2139072	-4.690592	-1.0819328	10.38357	10.643561	3.7433593	-12.136942	-7.5623617	-1.445434	4.864464	5.0904756	4.9580784	-5.984134	-4.356786	1.6837642	4.8212066	-1.99701	-1.3682399	-12.276642	-8.074384	-8.774781	5.058574	8.00519	7.584179	9.015299	12.31842	14.7000675	-10.11502	-5.271021	1.9385455	-3.1155329	-5.7856827	-8.832876	-13.083229
¸ßË¹°×ÔëÉù´¦Àí (14).mp3	-3.214776	-13.293939	-21.207796	7.1075563	-5.7720795	-4.0029993	13.586905	16.572151	12.300745	-28.357206	-21.314732	-8.801192	10.336565	13.085337	16.023699	2.4472547	-2.6932795	-9.350208	2.8459768	3.405226	1.7714407	0.777186	1.3201189	-0.24215895	-6.5382032	-8.792635	-5.785202	12.4976425	1.489538	-7.691189	-27.303764	-22.804012	-13.243338	-1.1296967	-0.7987461	3.2747693	2.2970808	0.34413797	7.9951286	3.4083977	-5.191283	-11.405914	-19.962162	-24.17363	-23.799454	-3.683809	-4.4803243	-6.2039366	12.659666
¸ßË¹°×ÔëÉù´¦Àí (15).mp3	17.631435	17.381538	19.674274	-1.8550231	2.202436	4.6558704	18.205269	15.43418	10.903119	-10.363935	-7.1138344	-2.5812252	5.9596477	5.1315327	0.65063643	-6.3865113	-3.5222769	5.907508	16.048054	10.313169	8.057495	13.470285	12.622241	12.294628	-7.9433713	0.8134671	7.2394056	9.385672	5.725497	-0.7556071	-4.3429914	-5.290751	-4.2741394	19.225239	15.052063	10.1425705	12.185112	7.7137027	2.93853	0.04060185	-6.1005735	-12.989292	-3.2916596	0.30293316	-0.45407015	16.368153	20.023308	15.730494	26.599857
¸ßË¹°×ÔëÉù´¦Àí (16).mp3	13.739001	18.999949	24.461508	29.913292	27.384819	18.79795	9.360769	11.095282	13.007775	23.203236	22.93423	15.541914	22.251944	21.483463	19.03455	14.719284	20.174093	15.925211	14.515517	23.880814	21.4173	14.768235	19.657513	17.072145	20.918806	27.263283	23.456882	15.285452	18.628576	14.861525	17.559708	12.111876	10.180563	21.747555	18.336891	15.029823	7.351036	10.580511	12.706013	13.985452	13.346449	14.004092	8.061838	14.812861	14.604345	11.176809	12.633751	7.6806	8.159586
¸ßË¹°×ÔëÉù´¦Àí (17).mp3	0.68835086	-0.4020369	8.530639	15.866604	19.829117	18.494125	21.106636	24.262884	26.66597	6.455921	4.1692257	4.424081	23.776423	29.381699	24.58447	33.756195	34.760056	24.211395	20.752058	23.713844	21.832327	19.956985	24.745481	26.557346	17.302866	17.350311	19.337791	1.5090964	8.43806	16.482658	19.866142	25.124249	24.37864	-2.568596	-2.1612337	-5.692436	25.913818	27.27625	24.122213	31.322844	27.924095	27.425735	13.941801	10.671381	17.092722	5.107368	1.5355606	5.5920224	16.310396
¸ßË¹°×ÔëÉù´¦Àí (18).mp3	15.647208	14.363862	12.538554	-11.159638	-11.486239	-12.493574	0.96065366	5.2675533	8.461021	-10.38537	-7.109501	-0.64478356	5.604087	2.5230765	-4.3346467	16.141605	6.1332603	3.3070097	-6.2513895	-2.1350853	-5.2018523	4.1757574	2.8330045	-5.7832794	17.828663	12.4956875	11.166876	-10.393566	-13.886788	-19.335182	-1.4435883	-4.7278023	-10.240221	-2.120919	1.1413809	-0.77219105	-27.177126	-23.768587	-23.753277	9.798809	2.6859956	-1.8222499	-1.8108118	2.454133	8.283085	5.733979	5.446965	8.024426	6.979042
¸ßË¹°×ÔëÉù´¦Àí (19).mp3	15.9568615	21.110641	21.160748	23.33244	21.06501	24.587597	14.510182	18.221384	14.721074	15.30163	17.717384	19.654408	14.534464	24.311428	19.460342	12.390345	15.308104	14.385487	15.525904	14.59614	17.105726	15.653816	17.10624	18.344023	20.775974	20.75254	16.35385	18.573624	13.275071	14.560947	19.286783	23.040108	16.915857	19.858746	21.42487	16.471403	14.506011	13.441158	15.865078	17.12886	19.790752	19.131107	4.85478	8.247105	16.103693	10.926528	16.558868	18.833912	13.38825
¸ßË¹°×ÔëÉù´¦Àí (20).mp3	15.734862	23.359926	24.380283	-11.144838	-5.424576	6.2037377	27.313128	27.210323	32.417595	37.18541	34.58641	28.864002	-8.343307	-1.2963248	8.222485	14.258155	19.031307	17.837725	16.66962	21.080402	14.186619	12.388113	4.8043976	8.879544	13.835571	14.467274	15.465784	5.4513607	5.511392	7.9755797	-1.0332745	-0.5036306	1.6718537	9.64864	17.514542	23.809578	11.381689	10.10967	12.2241	18.854761	18.749105	18.403225	18.721367	26.501709	21.898994	23.107134	19.660044	11.487921	19.540974
¸ßË¹°×ÔëÉù´¦Àí (21).mp3	10.3511505	11.634928	10.937471	-3.4072568	-5.5537524	-1.0118656	9.595009	9.773697	11.065139	-26.803791	-18.81504	-7.3245897	-9.486256	-1.0270088	-0.11120449	8.981361	12.728134	16.8242	10.761837	18.309769	18.8714	1.7684188	1.30203	6.6180573	10.539927	16.754185	17.745365	14.098521	13.796999	17.117115	9.428381	3.2760906	0.9403676	15.738043	14.419237	17.522453	7.393672	7.9526253	1.7798649	11.923384	7.810769	5.76075	13.196163	9.883976	9.658914	5.6464148	8.498627	8.878302	-10.26779
¸ßË¹°×ÔëÉù´¦Àí (22).mp3	-29.680878	-28.720291	-18.219868	14.125408	16.691784	16.099548	-6.0865335	-3.762381	4.2269063	10.156662	6.122528	11.959581	-28.193993	-23.394629	-20.92523	19.974335	24.168465	15.860186	17.860535	23.748375	20.222645	17.303427	15.553277	11.753756	16.111513	24.1582	36.066216	28.707205	31.723015	22.2156	-14.098133	-17.074043	-18.853863	20.129541	23.362463	19.2789	-3.1501052	-3.4268093	-6.5512543	16.403395	11.37763	10.728391	11.2774515	9.355338	8.628231	-5.5480647	-4.213935	-8.020121	-9.800231
¸ßË¹°×ÔëÉù´¦Àí (23).mp3	2.727304	5.7099314	3.1460867	7.5382743	3.4850392	2.2141492	12.287316	7.5079184	8.515386	-1.1382122	1.1538093	5.7757564	29.58078	29.335	28.247787	27.917797	29.069584	21.769768	14.340286	11.614656	16.899014	19.196867	25.606457	22.73108	24.6208	16.629665	12.525046	7.356969	7.14883	9.122905	-12.621201	-12.276776	-14.999424	2.8393617	7.773144	9.297475	-18.716692	-10.548514	8.294147	14.830965	13.570366	10.342844	19.664843	17.624477	16.532898	14.496048	16.79587	15.961629	14.931013
¸ßË¹°×ÔëÉù´¦Àí (24).mp3	30.20654	31.266006	30.373919	-2.1086333	4.308017	0.87371624	6.7372494	7.8578906	11.20632	5.3668566	21.882046	20.412827	-0.8099275	5.2514415	13.349337	-1.6605732	-5.924408	-1.9836473	1.9747714	11.685269	15.860474	15.985293	13.105498	7.5260324	9.65391	9.526304	15.693972	8.976446	16.520655	9.618584	-10.075284	-0.6955168	3.607975	4.4223776	-0.86809534	0.12288463	8.7084675	10.039063	0.3648444	6.7059803	10.83496	8.708176	8.392595	-3.973363	-10.517763	4.403978	8.53824	12.074713	9.007193
¸ßË¹°×ÔëÉù´¦Àí (25).mp3	-1.2990842	0.6410324	6.815691	-21.696682	-14.1421585	-4.8053975	-17.042404	-10.747129	-5.6767225	-18.239685	-16.091808	-19.57414	22.520416	25.243189	29.522945	1.9581368	6.5781	2.5265586	-4.596445	-1.4280616	7.4769363	7.942711	2.4460664	-2.8339348	9.009241	6.444245	4.058568	16.131254	15.673554	15.515556	-25.3849	-22.696548	-15.976005	6.5090885	-2.3446865	-3.9235847	11.526197	13.061596	20.241493	0.8531699	-2.0615728	-1.2989706	9.085562	6.2603664	1.9054087	1.2217711	0.2587229	4.6008654	-7.3421597
¸ßË¹°×ÔëÉù´¦Àí (26).mp3	17.399246	16.40879	14.451399	27.35157	26.724064	27.709606	17.808273	20.828026	21.651112	7.0913754	11.409212	7.418483	12.890415	16.815157	15.86655	9.320821	13.212343	7.165458	8.303479	10.19787	5.7481136	11.985073	17.770674	16.277945	7.0593157	2.6501286	-0.43006447	11.864088	13.75581	10.590614	7.5663385	12.056097	12.216309	14.321814	21.210896	19.219574	8.619745	9.95402	6.497493	5.563809	4.8492985	6.1658735	6.809068	9.26376	3.1987321	1.1198554	12.6017475	9.749911	10.539813
¸ßË¹°×ÔëÉù´¦Àí (27).mp3	7.584019	15.028339	16.824236	5.8101826	2.9885843	-5.9877563	21.908638	21.575466	23.848576	31.72813	37.172287	23.292994	22.592785	21.362768	14.717847	28.637173	29.43697	32.38948	11.524247	0.16102374	-7.052719	17.7284	21.819084	24.656357	18.254288	23.233501	20.378899	19.561787	34.577133	43.186478	26.34496	29.238762	34.08491	27.72448	19.655012	10.003565	9.436925	17.970669	22.975613	18.49738	18.628172	10.576349	18.956882	12.853289	7.00494	38.58229	26.256796	15.146555	7.2655673
¸ßË¹°×ÔëÉù´¦Àí (28).mp3	0.86744934	0.9985266	3.4497728	-3.6481583	5.536954	8.97208	-8.266574	-9.130355	-4.31232	-8.229219	-6.4538183	-10.414863	5.928994	2.3123817	4.282967	6.303315	2.2636836	3.9069748	-4.9814825	-8.350472	-8.5249405	-0.7755087	2.7021172	1.7077627	-7.502899	-9.186586	-10.773834	-7.78867	-5.0599647	-8.242273	7.0339427	2.264172	2.001769	-18.940031	-8.126112	-4.85006	-21.809856	-20.308167	-12.440853	-12.337246	-9.587233	-9.663984	-5.956603	-9.51946	-10.251671	1.2001872	-3.1626794	-3.0333292	1.3070357
¸ßË¹°×ÔëÉù´¦Àí (29).mp3	24.73385	20.197971	20.656397	5.454398	0.099853754	-5.516821	12.343613	18.301922	14.054722	18.679945	25.780804	38.1021	14.183142	21.613873	27.256264	19.583183	22.806496	23.935604	-1.8244627	3.4533916	9.155406	20.877575	24.542732	25.659054	20.35551	18.238184	15.824394	17.571316	22.12534	21.812881	18.592934	14.405484	15.203664	12.128223	18.503769	20.739584	4.2006645	-0.025191173	-7.4638743	26.204494	26.62266	29.401947	13.645342	15.696457	16.74704	28.366224	31.707737	27.914806	15.95735
¸ßË¹°×ÔëÉù´¦Àí (30).mp3	15.393579	19.431328	21.609669	11.1502	8.300297	8.830521	16.484524	11.873703	11.5751505	3.478481	2.7515016	0.022811025	1.8801872	1.5007687	-3.8221426	-1.3175671	-1.3376131	-9.226655	5.341275	3.611811	2.1400332	9.841699	9.79512	4.045032	-7.3062115	-0.56354105	-7.363227	7.3216934	11.665897	12.244475	-8.769455	-1.8727646	-3.842535	1.5112344	5.5532684	12.2672615	22.794003	30.033558	32.845173	3.2232122	1.4244223	5.7331753	9.2463	1.5706227	-1.0858319	31.298433	27.755608	31.902298	16.511105
¸ßË¹°×ÔëÉù´¦Àí (31).mp3	15.962452	15.501177	15.2488575	14.993528	9.816661	9.9937	14.123767	19.746086	23.493416	16.508587	21.638065	24.269062	-1.0763448	-1.726303	-7.8076525	19.286917	18.999657	16.819683	19.27222	27.971064	23.254604	31.406021	24.27338	25.9081	14.481241	12.143024	16.725573	32.20041	33.188393	30.49012	26.630371	21.325756	17.715757	6.0261946	11.676473	15.400475	18.24575	15.427671	13.491981	28.438635	16.464731	11.576752	11.27202	11.837944	9.902424	33.771698	31.806543	32.215614	26.178177
¸ßË¹°×ÔëÉù´¦Àí (32).mp3	14.750983	20.090317	21.383099	2.4590647	8.329498	17.782616	-10.630955	-12.899429	-18.325184	6.1444073	1.7363716	2.1749933	-15.549267	-16.086403	-15.910493	-6.2139645	-6.8945713	-5.505603	10.607246	8.060204	1.3715972	-5.7222133	-10.337969	-8.7018585	-15.410995	-16.795805	-17.999891	-29.353987	-24.042704	-17.739872	-7.7222652	-6.835587	-12.985409	-7.948077	-11.815981	-23.849304	3.1804366	-1.458446	-8.342682	20.89428	10.311594	2.7666078	1.7499055	1.5491351	-5.9893293	-24.224342	-19.3856	-10.26383	-8.262929
¸ßË¹°×ÔëÉù´¦Àí (33).mp3	3.3576899	10.305055	6.4894133	13.112366	16.51305	21.229416	16.53208	18.85623	15.322981	11.209841	13.250333	10.250304	9.308413	17.951569	13.746641	14.869219	22.119307	22.8876	26.152945	26.305094	25.15077	-1.8810987	3.2675626	11.638145	19.525764	21.530107	16.15162	7.139233	11.913195	12.081659	20.000614	18.876965	15.010952	26.817043	28.742664	30.772026	9.733387	9.847708	3.6196547	7.454615	14.521243	18.032122	11.338849	11.887053	6.182743	26.713932	23.223217	26.339207	14.672042
¸ßË¹°×ÔëÉù´¦Àí (34).mp3	-5.0546207	6.6469107	13.453947	-17.130396	-11.860245	-3.7029264	2.841703	-10.423219	-25.334774	-26.21571	-44.4062	-61.595963	-22.270603	-23.600727	-14.729151	-49.828953	-49.37586	-42.569786	-3.3685942	-14.596735	-15.836245	-27.526546	-26.35265	-35.944	-30.56498	-30.457705	-33.702927	11.524959	10.963434	10.201628	-23.159004	-26.132767	-27.155415	-14.264962	-15.833525	-11.391746	-2.0886335	4.8385267	2.2427804	5.755905	6.054824	-7.063122	18.564861	19.09311	7.72251	7.1899595	-4.4733934	-14.041073	-0.1854035
¸ßË¹°×ÔëÉù´¦Àí (35).mp3	23.4494	23.46917	32.0629	37.68483	34.166573	33.549515	20.084137	23.416138	23.635561	3.7703254	-3.5397108	-4.43828	-5.215105	-4.7528186	-10.58362	19.075943	24.93885	30.787758	25.695972	21.593922	24.669506	12.595894	21.851513	23.238487	32.153526	33.186653	30.904	17.003819	13.420216	15.920735	16.380445	18.119387	17.426737	14.03334	15.453993	19.455437	13.1578865	12.021343	15.381214	33.163155	33.123592	31.513853	25.924301	30.065514	32.481293	23.819046	27.115488	23.50479	15.037837
¸ßË¹°×ÔëÉù´¦Àí (36).mp3	-1.6798857	1.5628675	9.263971	16.211308	19.159569	23.769955	17.41708	13.922449	14.422541	3.7932754	14.31429	20.99575	-3.0650735	-1.4668474	-1.396793	29.738926	24.030567	23.043018	0.8372339	7.9393497	9.8296585	9.923449	18.26894	10.634138	-8.948994	-7.336515	-5.279679	11.593649	13.287672	7.9117866	15.735561	13.514914	16.56497	5.2974305	1.4380077	-5.385356	11.499645	9.962874	14.777666	3.507679	6.738927	12.285272	13.4510355	16.144356	17.37349	3.633453	7.770924	11.995213	-2.6068232
¸ßË¹°×ÔëÉù´¦Àí (37).mp3	3.0724626	5.5686665	11.018551	6.05535	6.7968383	1.7693956	14.68201	11.499628	8.905378	13.355534	8.572126	4.6137233	5.9533973	2.064713	-5.7730794	-3.38639	-1.6145356	-1.993048	6.136699	0.9626797	-1.1530869	9.150993	1.3106784	-6.3602285	12.142612	3.788136	4.5570917	12.657612	3.132585	3.5074291	13.524563	15.019465	14.45697	15.351208	18.119251	18.137852	16.788414	15.65703	19.05234	3.2560086	4.1956563	4.952592	-6.7861114	0.4191751	3.4872246	-9.135093	-5.788389	-9.505292	-0.65018684
¸ßË¹°×ÔëÉù´¦Àí (38).mp3	15.627428	16.983486	16.561726	7.0786104	10.815428	10.786753	28.011477	25.126696	22.004578	25.221643	19.870846	14.60792	18.6147	19.44246	9.7441845	15.295002	13.975898	13.965046	19.795845	17.908022	22.958248	6.19003	2.4598532	5.473857	4.1784906	3.1079617	6.5887747	8.905734	15.402514	23.208416	11.95553	16.688839	16.502163	15.801623	17.316784	16.297626	18.715988	18.814543	19.502611	1.3217798	2.7759464	4.7819276	22.355179	20.366095	20.390411	14.72262	2.89002	-1.7498155	12.810074
¸ßË¹°×ÔëÉù´¦Àí (39).mp3	22.408268	18.126793	14.013405	3.476082	1.1422042	-4.352717	8.846846	15.947751	27.425327	24.690338	19.457912	21.23344	23.002865	24.92683	20.80583	21.66426	19.577076	15.253181	15.913506	12.57762	15.822687	7.0669413	10.318063	14.995132	21.843441	24.99403	15.813246	13.79328	14.462172	14.376878	19.394794	20.99117	17.34502	20.308977	21.187416	15.104063	19.526123	21.842155	19.934437	6.3416653	6.7292795	9.1421795	13.692358	10.73455	5.7206106	6.231897	11.751972	16.78815	-2.991446
¸ßË¹°×ÔëÉù´¦Àí (40).mp3	7.771573	-1.0098412	-6.316923	-1.906054	-3.909823	0.26971608	1.8540044	-1.9339099	2.8162334	11.647163	10.972688	11.517315	3.4744189	2.8927026	4.272802	16.42809	7.5578914	7.7792506	0.78245306	-0.4380503	6.1716127	-9.330834	-11.407925	-4.3863487	3.25778	8.74333	15.947769	-4.4337425	-7.984619	-9.255139	13.757685	14.1398535	17.79714	-13.907215	-13.98251	-7.59512	-0.8560283	1.5516305	8.528556	-2.566763	-3.1903105	-3.0878096	22.656208	12.3892	10.273581	2.0599132	5.606481	3.8342772	10.6346245
¸ßË¹°×ÔëÉù´¦Àí (41).mp3	3.0577025	-1.5846716	3.7386408	-2.8355064	-10.586113	-9.121051	-8.637252	-11.022839	-4.868808	14.450588	13.447895	15.95429	22.394741	22.185204	15.058552	7.778413	7.502798	3.6286075	23.747002	17.458881	14.00679	-11.270802	-7.7412906	1.1446991	2.4091012	2.9098048	1.2004871	12.505398	10.212869	9.113907	-11.956126	-13.500837	-9.503519	4.571048	4.260112	2.2086978	4.916869	10.424887	10.238781	16.120945	10.059567	1.3325174	1.3980606	1.2365096	0.5980713	23.889118	27.618309	28.587505	3.6729722
¸ßË¹°×ÔëÉù´¦Àí (42).mp3	4.9063478	13.784034	9.3165655	16.608208	8.605984	3.1879678	12.760447	13.310919	12.387833	-0.33038482	11.805429	13.219934	2.8559308	7.316689	-0.888402	7.004817	9.54022	18.993427	9.036515	13.300471	5.1703606	11.709275	15.364869	10.028375	23.952877	21.797092	22.215454	14.192337	13.590754	11.216677	-0.13253558	5.0094156	9.337025	26.089602	23.217787	9.029048	12.111103	22.458553	28.851357	15.230925	29.639446	34.133377	48.897186	42.261536	31.262417	20.593563	22.632698	19.302816	27.239769
¸ßË¹°×ÔëÉù´¦Àí (43).mp3	4.298256	6.493602	5.081902	-13.118917	-8.910736	-6.6171703	19.884056	13.715862	19.962881	30.95744	42.439438	41.095512	-3.624488	-0.80143136	5.8027444	22.865398	15.069971	16.266153	14.764728	17.36989	30.965479	-2.8008814	3.0480118	2.0068035	21.283062	25.08598	15.441944	-11.929487	-7.4813795	4.2450657	4.190471	8.370287	21.557688	8.468774	1.7472218	4.079089	8.410616	3.1645098	4.758219	8.704477	6.2334642	6.4887667	1.396177	0.16423869	2.489242	-12.47662	-6.501445	-6.5800323	-6.660239
¸ßË¹°×ÔëÉù´¦Àí (44).mp3	45.01675	41.05345	41.4591	13.43619	15.644829	16.761606	18.860348	27.692413	24.268898	38.73813	38.673737	39.64899	27.990513	28.01458	24.80096	40.549873	41.70352	40.95791	36.442413	39.027138	38.25206	20.506107	20.562328	23.617214	29.481916	30.406786	23.584534	23.45145	34.684723	42.42785	29.67414	40.952667	32.476517	23.510386	21.447227	21.739315	32.19665	35.17407	30.85236	33.89103	29.047981	18.401196	5.2039967	4.673143	13.480022	16.815668	27.274076	26.60648	17.51799
¸ßË¹°×ÔëÉù´¦Àí (45).mp3	38.992996	36.961647	34.20058	43.559082	39.648872	28.957724	39.82242	39.745705	35.416687	30.065235	32.055733	34.41599	34.420235	38.3377	35.780754	29.226305	26.566795	19.977156	33.970497	33.557526	39.74314	22.945236	23.548527	20.034683	33.445328	41.901466	40.317955	31.685045	37.012844	35.00009	39.077194	42.90776	47.680225	21.97493	24.867138	19.163906	13.115616	6.5275297	-4.568375	14.74055	24.939995	22.731735	29.784111	34.99541	41.556625	20.019234	29.415543	32.844467	30.647747
¸ßË¹°×ÔëÉù´¦Àí (46).mp3	14.444378	9.901489	12.323147	-11.366627	-12.762735	-14.1194935	0.19101752	-4.943017	-7.4142604	0.45171094	0.9707316	5.0603957	-5.71565	-4.538311	-6.436103	-15.464792	-12.154968	-7.041086	7.7890697	1.21246	-2.042325	-6.3780212	-8.798744	-11.722145	3.052559	6.7001266	15.047161	-0.36905867	0.040837705	4.7857556	-6.664756	-3.9806266	-2.3267162	-3.3984394	-8.250554	-10.759502	-3.493765	-4.3012123	2.139329	3.039218	4.9171953	12.136063	-7.0137243	-3.9010038	-3.9774256	9.117955	7.20719	-0.6531956	-3.832518
¸ßË¹°×ÔëÉù´¦Àí (47).mp3	19.465858	19.372124	15.707729	16.633286	18.731419	19.336567	19.537075	20.792421	15.834124	27.826077	22.471764	18.972958	16.702827	22.50069	29.508383	9.707407	18.515621	24.138943	11.898513	8.407713	11.441118	21.608185	22.401918	16.770355	14.745344	19.44174	25.08268	28.336365	31.443327	33.40614	28.466599	31.606602	18.546715	26.154587	25.081768	25.590012	20.619675	15.466031	19.405788	14.25714	15.000559	14.12888	20.72573	15.460783	15.445695	10.028977	1.1818943	-1.1375685	21.582867
¸ßË¹°×ÔëÉù´¦Àí (48).mp3	19.852806	20.811575	21.885693	21.129696	18.951458	10.661533	28.839218	23.526386	16.238598	15.897589	20.249954	20.98608	19.059044	21.777716	24.330444	24.273878	24.159771	21.380621	10.396783	5.9735403	7.190154	18.265062	21.78577	19.570896	13.90796	19.14523	19.766285	32.01214	28.42961	21.877949	14.9214325	19.071575	9.693888	22.130756	23.118984	18.812386	13.485057	17.390089	20.170622	25.107761	23.231098	28.087482	37.005203	43.41889	49.13374	29.420006	31.1494	35.024117	36.762665
¸ßË¹°×ÔëÉù´¦Àí (49).mp3	-8.305508	-10.195637	0.6815796	-1.6490335	-2.3236938	-3.97997	32.8457	30.837858	23.723278	11.372111	10.784126	11.942328	27.198063	24.323997	24.232803	-2.974372	4.9623055	11.472947	23.206642	23.293583	21.20581	3.4127991	2.9116783	-2.8981	18.55664	20.65728	15.401781	-13.139919	-16.65721	-14.480592	1.2929204	-0.512347	-2.6844227	-2.0602636	1.8264716	12.030984	-4.2643824	-1.3969786	8.019386	15.84429	26.83246	26.079964	13.676443	13.733776	12.344931	14.070473	23.143377	25.018604	-0.92074865
¸ßË¹°×ÔëÉù´¦Àí (50).mp3	3.752664	4.041691	3.694694	4.6074076	5.3088036	1.37571	-1.2342787	2.2339644	6.7557387	6.3564916	1.6485187	7.884671	-1.3265908	7.0667577	9.763649	8.322792	6.6263237	3.3954453	0.9812746	-2.7130113	-10.896755	-9.7304735	-2.8052356	3.4183657	7.8307476	10.353371	5.339942	1.243074	0.7404252	2.432012	14.368744	14.458618	15.094685	8.326958	15.369842	17.43826	19.299156	21.264587	19.659721	19.021847	18.721264	15.606261	9.713402	9.895782	8.836554	4.9471188	10.545463	16.470783	21.395073
¸ßË¹°×ÔëÉù´¦Àí (51).mp3	4.210784	2.334034	-0.98628366	-2.2572293	-2.7696486	0.63372266	8.598036	4.2778287	-3.213921	5.107608	5.62401	18.040192	13.772444	12.424072	15.25904	12.805161	17.747866	23.296055	21.03014	17.352018	17.295223	56.022186	55.373295	53.807915	-12.558037	-12.196698	-20.25576	18.516272	22.110504	20.02004	-7.1932554	-3.8453684	-5.1992846	11.548296	11.474829	12.78613	28.783384	37.517464	27.034966	11.490262	17.430931	12.552621	13.428044	9.305507	14.930304	17.457996	16.368713	16.858185	7.57444
¸ßË¹°×ÔëÉù´¦Àí (52).mp3	-21.012165	-12.985214	-9.846497	21.266788	23.563873	8.349959	31.094976	32.24971	37.82032	9.945377	5.439167	3.007924	10.24556	8.075119	11.846917	-11.934286	-9.392511	0.2308163	5.4787416	12.071929	14.626057	2.019693	4.583494	8.708088	7.0042267	8.378307	5.8513985	35.16204	32.241776	24.463867	16.337873	20.068825	21.736042	2.4771242	8.727091	-2.1480746	-6.03594	2.2120621	9.019055	-2.4916286	2.1481035	2.3207748	-10.425421	-6.7102385	-1.7030579	-5.4032106	-6.083481	-4.059044	-13.321377
¸ßË¹°×ÔëÉù´¦Àí (53).mp3	-2.10222	-4.904978	-5.3945246	8.920546	9.013128	14.51021	-4.366746	-1.1561888	0.5784503	1.8672101	3.8217382	5.5804677	-4.6993985	-7.5040407	-15.473283	8.12586	10.8557625	7.465578	-0.61272836	-1.4373683	-3.510675	5.4389896	5.2187867	3.4971824	5.1329527	-0.82933223	-3.4233246	2.7043188	-0.5313885	-10.603668	23.46315	21.243998	17.879742	7.6919575	8.4816	11.08407	-12.295799	-9.548566	-9.428698	-1.7132452	3.020894	4.9844112	-7.8324423	0.001423776	3.6458464	2.3804038	3.706122	-2.1814075	-5.0144906
¸ßË¹°×ÔëÉù´¦Àí (54).mp3	6.520632	8.183714	4.9778676	10.370493	19.204945	22.843464	0.9262004	-1.2620181	-0.6301366	16.37751	17.957853	12.19322	11.985293	9.904358	8.211428	19.818739	12.063786	18.420414	23.939507	30.74103	32.52679	14.674383	17.911665	19.481243	20.550112	30.579014	30.863352	46.433163	31.63274	18.883543	12.602108	9.950245	11.961473	-2.831034	8.559374	15.370325	33.108604	40.7837	22.200123	16.79583	21.016441	17.40479	18.67736	20.08601	24.144043	25.869291	26.966957	19.86274	33.080837
¸ßË¹°×ÔëÉù´¦Àí (55).mp3	18.413414	15.105661	18.104515	7.902607	10.97687	4.391041	11.0428	10.899913	10.056	12.117901	10.496956	13.567386	17.386238	2.4063	-6.280611	8.577081	8.257917	9.172891	7.8926973	7.174041	6.4128733	-2.21235	-14.693309	-20.722301	17.112778	16.149395	15.992235	5.9512796	8.24325	11.667739	15.802755	13.999757	10.549708	18.754585	15.744056	9.937034	1.0530987	-0.6316343	-2.665049	-0.89508903	3.3717182	4.3900313	0.8244012	1.1234599	0.72528255	2.5881143	3.356862	10.306055	-3.2216191
¸ßË¹°×ÔëÉù´¦Àí (56).mp3	6.695895	8.215717	9.082657	5.835514	15.747253	19.716787	15.102234	10.016483	1.9276927	13.580696	10.447557	13.130379	16.390764	12.03909	6.853404	17.221176	21.862446	25.812584	21.617672	22.902748	16.900597	12.571707	19.581806	17.637283	12.117559	7.405872	3.6222668	12.571079	12.841601	16.066654	20.852707	17.061504	10.548651	10.5736885	18.016142	16.91035	6.0809956	10.482634	9.333535	0.91103745	7.625501	11.896452	7.4244957	7.9524755	4.1621623	16.53669	17.35438	20.009964	11.145374
¸ßË¹°×ÔëÉù´¦Àí (57).mp3	-23.804504	-19.932516	-13.411568	-16.758476	-18.273365	-20.012161	-4.809799	10.253864	6.9952993	-1.4501326	4.165818	-0.37672892	-3.9814348	-0.4444856	3.1291833	7.9372873	11.810677	7.4934893	-23.077227	-24.418106	-29.67326	10.430024	5.6715417	5.49201	1.3536696	-6.2258263	-6.487871	6.691005	7.377659	6.6541033	-21.63039	-36.424675	-53.031616	7.1654797	7.870672	5.6101995	17.306244	19.615376	18.506222	14.68594	4.129093	-8.848706	17.446224	12.476165	12.088987	18.469881	22.612034	14.195617	-14.254204
¸ßË¹°×ÔëÉù´¦Àí (58).mp3	11.06735	10.296414	8.753864	-0.20568356	-2.7327628	-5.5347185	-7.3034773	-7.48993	-8.614422	-11.711898	-11.045095	-4.173401	-14.472139	-19.889027	-25.83538	11.209648	9.611786	5.170718	-2.8134327	-0.7031463	1.1250839	7.689801	11.993934	12.288048	6.4675837	10.187742	12.003904	5.602911	4.102396	4.983662	9.158636	6.360243	4.366191	5.476889	3.2078826	8.170349	-16.869247	-15.11452	-8.592679	-2.3091407	-3.495033	-1.6214616	11.643737	11.972905	10.987413	-20.53175	-15.957739	-13.796984	-5.4162645
¸ßË¹°×ÔëÉù´¦Àí (59).mp3	21.912622	21.049162	18.780956	16.188911	14.145475	11.401203	7.6158724	-1.3200275	-5.472907	8.135219	6.8600683	8.251579	26.910725	29.8792	36.05841	28.048973	24.52887	32.29724	35.007847	30.79691	24.919207	25.563377	34.26864	35.362152	25.80521	28.53302	33.4458	24.685364	27.571293	30.961586	39.973362	38.229637	33.839428	24.828331	32.212288	38.603413	24.061684	24.140785	20.678852	30.855118	30.021507	26.767899	10.281862	11.027002	11.16983	12.766972	11.276455	16.132874	-18.413227
¸ßË¹°×ÔëÉù´¦Àí (60).mp3	7.0171556	17.556942	24.874329	21.249172	14.107382	15.219099	11.082933	5.2205	2.1943169	17.582047	19.108929	15.580261	13.81986	11.783539	9.521945	6.0597353	-0.10305333	-0.62069654	7.1139097	6.137911	3.6755247	3.0876894	7.596979	16.587584	19.848797	15.934804	9.097815	14.616493	11.356897	8.933826	0.7849715	0.48924652	2.1796248	19.300571	16.574371	10.167376	-13.344738	2.6248593	11.696917	12.161119	11.787703	11.425919	7.0855618	10.877764	13.575545	-3.4909883	4.261489	7.412121	-9.94718
¸ßË¹°×ÔëÉù´¦Àí (61).mp3	4.500986	9.981798	6.71775	-4.2645206	0.999249	16.66158	0.39650506	-14.261281	-17.111603	-6.1187425	-4.57051	-0.35973522	-13.378338	-4.026049	-0.71627086	1.4105188	5.604192	5.672518	-5.7178373	-9.184306	-13.3767185	-4.595893	-2.302805	-2.899399	4.405432	-1.8868008	4.088502	21.025928	15.724504	18.142815	10.706528	6.690169	7.9366703	3.8154194	2.5432968	5.807039	6.95387	1.7770672	-1.208204	10.514774	8.697273	14.129199	-0.41585454	0.2609471	3.9502168	2.7595277	1.5154573	3.5571718	1.037212
¸ßË¹°×ÔëÉù´¦Àí (62).mp3	14.776923	12.152126	14.649739	23.459942	16.605038	22.072025	20.318985	16.334637	14.0255165	6.559906	7.5113363	6.9386177	17.06014	5.936974	3.5926552	3.7990665	7.4524	7.7179213	2.7921014	9.176443	12.304964	5.781229	2.955532	6.6419787	5.800254	9.838179	7.6824245	22.458984	15.323132	5.847389	17.809872	16.565472	11.656609	27.397432	23.635778	16.367872	29.10918	30.315971	21.421658	7.8976283	4.905921	3.4743457	3.945129	4.8940797	7.537936	-8.453211	-2.4057314	3.3921936	22.977348
¸ßË¹°×ÔëÉù´¦Àí (63).mp3	0.16758442	2.281663	-0.08900599	3.6496263	9.55781	11.037867	3.7943575	11.168957	9.070757	13.247059	2.8592184	1.6154325	15.099735	22.734396	23.4538	25.034187	17.287392	13.0501175	17.17209	25.811546	25.357204	6.5895205	4.5085087	10.203579	16.405903	20.572239	21.709911	30.198563	33.272163	30.665707	8.981522	16.52008	14.537722	21.126514	9.427076	8.798309	34.717598	31.877823	26.632853	16.66317	14.488667	11.635248	-0.8351865	1.360214	-2.074558	25.514523	27.58442	28.403444	15.924329
¸ßË¹°×ÔëÉù´¦Àí (64).mp3	1.1672511	4.0494123	0.7180043	-18.407139	-12.169502	-9.784366	0.55585283	0.6214193	2.098731	24.030788	22.413313	14.534584	3.2023234	6.648529	7.70981	-31.849989	-26.476528	-13.574436	-16.704708	-9.411838	-9.12754	12.364473	-3.4184103	-9.857946	8.156605	4.5509825	4.3861265	-17.010607	-12.150028	-12.833337	3.669657	8.841295	11.369783	-4.016245	-0.48101085	7.366747	-7.4752407	-5.795259	-3.3473048	0.097500294	-3.5129976	-8.570517	-4.2600055	-3.653337	-4.5333033	14.087612	8.642308	-9.657301	11.761196
¸ßË¹°×ÔëÉù´¦Àí (65).mp3	11.201576	8.756241	8.757864	15.347502	11.652351	9.220053	12.250736	8.672094	7.666208	-11.087963	-12.318892	-13.001108	-20.013456	-22.318367	-22.878887	6.4226503	5.3874273	14.019463	8.028917	10.862064	17.03706	4.094138	8.810696	9.672117	0.50023794	-2.0575202	-8.74826	17.300453	6.7308006	0.8215262	-7.9640713	-7.17369	-0.5222943	-34.56994	-41.72725	-41.988052	0.66175044	-4.342702	-2.8380957	-3.7311802	-5.5606165	-13.012274	18.908987	18.629677	22.122532	1.9536381	4.215087	4.687464	-10.243433
¸ßË¹°×ÔëÉù´¦Àí (66).mp3	-0.84945726	8.407225	7.1821003	4.6186523	16.124472	18.963236	29.848175	28.405457	20.113995	12.567011	14.443554	20.433475	19.95839	19.614506	25.780806	9.369254	13.017509	11.692579	15.059175	15.880627	14.213896	22.039154	27.497795	22.501974	20.3083	11.119179	8.145182	14.844142	18.215597	10.490194	9.646448	13.52917	15.902437	14.538042	10.111874	8.99402	-7.140116	-5.0574055	-6.3123755	21.994217	20.079456	17.621647	24.025517	22.426773	20.118988	24.091797	24.535666	19.92823	39.39216
¸ßË¹°×ÔëÉù´¦Àí (67).mp3	23.490347	20.415573	17.26516	3.3419957	0.16770488	-5.413767	-0.6057272	-0.51373065	3.511796	-8.578801	5.0465736	11.209076	-10.9972515	-8.902094	-2.595841	-3.831936	0.28958553	4.061745	-0.792161	10.128984	14.969822	-21.478725	-24.906448	-30.239624	0.91311616	-6.390151	-9.606142	26.524979	26.991102	24.564869	9.59783	-0.19160013	-0.84263384	-8.709747	-3.503082	2.1896372	-14.56878	-16.789516	-14.067408	-0.87523437	-2.9935138	-2.3966143	24.005991	22.091824	11.110918	20.534622	12.96925	9.015311	-12.650684
¸ßË¹°×ÔëÉù´¦Àí (68).mp3	18.408253	23.84497	23.991976	13.68965	11.273333	11.677059	24.546734	20.506487	19.92983	23.609806	22.125957	16.220657	14.491451	18.412327	17.845583	19.863686	19.096893	14.4758835	11.64076	19.807997	24.242859	10.971847	17.964283	17.84076	29.930206	21.48398	17.912445	20.835196	19.674196	14.351704	18.212292	18.820396	13.94622	15.330519	13.043718	3.6506948	18.301434	18.453102	15.954558	19.436699	18.571474	19.636341	24.290592	22.713152	22.372932	24.25079	19.475712	20.396503	24.250212
¸ßË¹°×ÔëÉù´¦Àí (69).mp3	42.10102	38.41456	31.29483	12.625124	20.753105	17.894785	4.3086834	2.524938	3.6285367	-7.2455845	-4.904393	-1.4874196	4.3219643	-3.1895235	-9.395941	-5.010222	-7.1705704	-3.236279	-14.3661585	-14.714952	-18.278648	-29.52449	-25.64493	-25.909737	-9.659302	-8.881879	-3.887198	-5.3808956	-14.62729	-9.456359	-23.838804	-23.83519	-21.175636	-3.520213	-8.674072	-12.504459	5.505988	2.2646203	4.481952	-12.744129	-11.203789	-11.904118	23.592865	16.213083	19.597597	16.954288	15.48819	26.498684	7.3878927
¸ßË¹°×ÔëÉù´¦Àí (70).mp3	-32.45334	-27.10812	-25.536423	-25.848972	-24.988605	-26.009579	15.552719	19.70579	10.470055	17.31628	23.031055	21.012676	-5.0195813	-3.1881208	3.9698212	21.303467	28.926115	31.664118	12.350101	16.560654	13.359213	20.922415	18.99081	9.8700485	26.280819	24.07816	22.239208	2.7811403	3.09894	5.983407	33.390656	32.402023	31.873734	11.834507	13.696758	10.195774	4.908217	14.532706	14.516984	27.054432	26.497713	25.6797	4.2012496	9.268596	5.338726	3.0659351	2.8832953	1.1383778	17.634186
¸ßË¹°×ÔëÉù´¦Àí (71).mp3	9.2198515	17.329718	20.56636	14.843678	20.807854	27.151455	32.71997	31.599602	33.627758	10.050914	10.346288	14.076599	-9.842838	-7.711931	-12.081787	3.2093806	6.8192434	-0.040948838	10.811909	9.037618	9.566861	-10.996455	-9.4521675	-4.882557	-0.9169748	5.759237	3.999106	13.575224	10.737401	7.098356	-1.9527293	6.5556107	9.518002	-7.869164	-10.023484	-11.85715	22.373577	18.919819	16.033258	5.4472275	8.071722	2.6260908	-4.3719745	4.5281773	5.5792837	10.876247	16.570364	15.730635	-3.208182
¸ßË¹°×ÔëÉù´¦Àí (72).mp3	11.030958	10.373887	14.748607	-9.784902	-7.5570107	2.0231688	19.877647	24.267265	18.911098	19.08458	14.77	11.720633	0.99801517	4.6494613	4.3961883	17.528631	22.538914	20.038239	-0.77320546	-1.132438	-3.9633522	11.24215	8.389461	6.362101	18.912851	27.26176	21.399464	28.02887	25.897537	28.708519	30.573017	25.315422	20.800179	0.92919916	8.95602	14.537083	5.655257	3.0465662	6.6564875	-0.2947986	-3.249114	-6.1292157	15.06132	14.024416	16.537544	8.914385	6.5701895	8.628022	11.361484
¸ßË¹°×ÔëÉù´¦Àí (73).mp3	2.3643947	3.6909192	8.161291	9.167465	13.391047	17.393587	31.64154	36.430397	34.36481	9.37208	9.81777	13.630184	-1.5651424	1.2848752	2.2526624	4.310567	5.2204432	1.8178664	13.355305	11.363233	15.972203	24.463879	21.152725	19.256025	14.451633	5.546116	3.3151999	4.1179695	7.005124	9.640789	-10.51157	-10.487555	-1.3337053	1.922457	5.837743	10.234554	11.891684	12.09317	20.057459	18.123362	20.301125	17.595552	-9.212563	-12.399668	-0.7003982	3.4894109	5.9739714	6.6767755	7.433189
¸ßË¹°×ÔëÉù´¦Àí (74).mp3	-2.3645024	-5.7599487	-2.804615	-2.7757354	-2.8247733	0.2910179	-11.752195	-12.926952	-4.9140635	12.396067	18.111887	15.259602	18.787418	18.748924	20.373852	11.811645	12.363151	12.0626335	6.4748745	15.420063	18.537819	0.6921899	4.3875184	9.68615	-25.204115	-22.192493	-13.78907	-1.9329433	-10.479574	-8.15914	-3.9662924	-4.7853794	-3.9800882	-0.40691411	-0.038683347	4.241596	-13.380994	-13.156385	-10.899366	1.2054795	2.157919	9.159824	-12.781182	-0.43098927	3.319243	5.2001266	2.9837818	5.8951244	15.257376
¸ßË¹°×ÔëÉù´¦Àí (75).mp3	17.109642	14.666941	12.347649	20.639584	19.509228	16.537945	5.346264	-2.5965433	-3.7758083	34.70201	22.045282	12.550467	-5.944728	-2.1278703	1.6234891	20.03725	20.366837	26.099558	19.10097	21.721989	27.549183	25.850307	24.107784	25.181599	10.205429	15.062621	25.340546	25.46436	22.59321	16.190699	16.305294	18.017302	16.264786	25.5604	13.444908	4.7442813	5.8503847	8.858495	10.786082	4.632947	4.2376304	1.9000139	-26.047306	-17.899635	-24.531858	-11.59035	-5.0673647	-6.0686083	-4.6216245
¸ßË¹°×ÔëÉù´¦Àí (76).mp3	16.05145	15.422747	6.7118053	30.664522	21.966473	12.342224	7.661355	2.499557	8.74875	14.254603	16.599054	15.842688	13.0529995	14.390406	17.978106	17.50061	19.286451	28.164015	29.333176	22.582714	2.345793	17.631523	18.553528	21.575226	25.395008	34.084343	38.156044	24.526756	23.716026	21.818295	21.378443	27.688082	17.351032	10.64045	13.754969	21.690521	27.036701	31.336056	31.565666	22.979324	15.941341	10.072668	19.923992	17.169712	17.615322	25.323078	30.820246	34.800232	33.46694
¸ßË¹°×ÔëÉù´¦Àí (77).mp3	-15.788542	-4.5563316	-2.4580817	-3.832158	-12.747152	-14.290482	9.024992	6.208283	7.7212777	1.6790084	-4.6245513	0.2703352	-10.313067	-8.899539	-11.713566	-10.742212	-6.596405	-0.9981172	-14.320465	-19.547482	-18.794548	-6.583446	-3.789215	-5.2673526	10.057362	12.82799	14.81333	30.389359	27.852013	32.939285	29.224384	25.47823	25.996037	7.6382546	7.7500477	6.734193	-12.09885	-10.355267	-7.8981133	-1.6284573	-1.1389812	0.2156145	-5.2686734	-8.322183	-10.373916	3.653841	6.145607	11.687702	2.5754418
¸ßË¹°×ÔëÉù´¦Àí (78).mp3	-20.251316	-25.930758	-29.99477	-12.756496	-16.248676	-22.350275	-15.726459	-22.633595	-29.942936	-17.967857	-25.54749	-26.007092	-4.4821815	-12.828972	-22.945753	0.29057372	-10.1324005	-14.2180195	-8.501369	-11.353151	-17.001308	-5.494487	-6.6562853	-8.435753	-4.986951	-8.569585	-7.5938573	3.4269357	-2.9511247	-4.0887375	-12.265016	-14.041195	-15.081329	-2.7127972	-10.551131	-15.128609	-3.3950121	-2.3188376	1.683703	-18.775936	-25.754692	-26.589716	5.610178	-6.3015985	-7.020552	-17.140903	-19.692602	-18.49419	-25.58621
¸ßË¹°×ÔëÉù´¦Àí (79).mp3	16.792454	17.981998	11.711577	5.15619	6.9469066	5.2295914	18.296463	13.563626	8.449733	14.986021	19.972042	22.054916	15.446028	13.347195	1.1156324	16.718647	20.303923	18.583553	18.460045	23.456028	32.456017	16.10984	21.719093	20.49458	10.015739	7.9691358	8.548214	18.449665	18.88919	16.620348	30.378366	24.722607	28.255272	16.998142	6.596245	4.4537325	19.81599	22.563803	24.594025	28.238567	25.601429	24.520576	9.004832	10.639926	16.059622	30.642601	34.527206	25.445774	31.543488
¸ßË¹°×ÔëÉù´¦Àí (80).mp3	4.42679	5.006367	10.746981	11.599515	11.925182	17.140404	17.106684	19.409372	21.411629	10.465068	5.45967	6.727598	23.491474	31.874279	19.418507	6.8612156	13.547784	8.770487	15.563588	19.166767	21.843174	16.418936	25.145891	32.66255	15.060382	16.594353	9.701208	20.004099	14.164129	8.288476	2.564498	3.8388224	8.458522	25.163696	33.43332	40.66755	21.979757	26.366526	34.15764	14.566835	20.251312	26.591618	15.699625	30.955597	28.709793	13.622782	14.800993	20.08404	-3.3403246
¸ßË¹°×ÔëÉù´¦Àí (81).mp3	23.24725	27.870815	26.83905	15.023983	6.9988503	4.4475474	31.31881	29.233257	24.776196	23.142643	22.932802	25.679134	37.953865	38.53727	39.696808	32.083347	34.29161	37.53001	27.36708	31.002075	22.349297	22.884441	29.479443	34.357807	28.214664	26.398865	31.028957	22.061132	31.872017	32.04754	38.309814	38.134544	35.02385	25.734037	37.24784	38.34207	38.302456	38.874638	31.16154	39.684105	41.813942	41.41533	20.811636	24.433231	27.094505	15.150118	27.704138	24.437449	45.320732
¸ßË¹°×ÔëÉù´¦Àí (82).mp3	1.3118578	4.296253	6.9031157	4.450632	2.460351	-1.6082743	-9.966998	-15.323634	-6.8801622	-2.1538837	-0.5528898	-2.394693	18.847118	15.0059595	8.137526	13.81659	9.996353	7.6967516	2.6124625	2.8649514	0.5557998	18.17239	13.457968	10.463572	-6.550791	1.6800909	3.0868456	-0.7715545	4.7088366	9.872881	15.524706	10.213766	4.436613	-11.446875	-18.739458	-8.845816	-11.628073	-15.56895	-17.944187	15.110769	9.702944	5.3396297	14.61109	15.570346	14.891108	15.54976	15.845675	13.599913	-5.002058
¸ßË¹°×ÔëÉù´¦Àí (83).mp3	1.3933448	5.5872226	16.087873	0.08586013	-10.59601	-16.947687	7.583912	1.1568594	-0.64890665	3.0119631	-0.94932485	1.9322098	6.8521304	-8.228754	-18.637398	9.368881	6.8377714	7.2412524	22.71978	23.055122	20.812115	7.4737024	5.1854105	8.091442	15.2916355	8.402189	14.475061	5.391227	7.007512	9.641289	3.249832	1.8274124	3.213605	7.0696	5.299857	11.662048	3.7637491	3.7912092	6.2969723	-5.578957	-5.7704563	-0.5025965	12.916437	16.001799	19.35111	-11.335901	-11.834465	-8.930677	4.6511474
¸ßË¹°×ÔëÉù´¦Àí (84).mp3	14.9358635	6.9884176	1.546823	7.7504034	7.9062977	11.09779	-1.5195266	-0.79595613	-1.5896107	2.945484	6.133375	13.028322	8.459738	14.901352	8.921209	-18.968842	-21.331127	-20.904343	-7.9156723	4.9704213	11.460508	-14.282202	-10.504868	-8.776676	-16.731853	-15.064997	-11.565834	2.5892806	0.22886792	1.1183143	4.247179	5.0207014	1.8345088	11.217737	8.559124	7.3904223	15.416496	8.015746	5.0467224	9.822771	7.356847	9.245607	-4.857688	-6.529766	-9.856208	-1.2243018	-4.064687	-2.6963518	-8.681976
¸ßË¹°×ÔëÉù´¦Àí (85).mp3	-10.247212	-12.766371	-6.5084276	-2.513012	-2.6866703	2.0240288	-2.4525435	-3.873993	-7.1748285	-21.658302	-24.28069	-23.923397	-10.817293	-14.583664	-4.3417845	-11.279394	-13.838499	-22.061012	-4.5469985	-2.986927	-6.172531	8.698996	0.6917287	-1.0087714	-19.85211	-17.64334	-8.228469	-18.567862	-24.505112	-25.246733	17.435268	11.181698	-3.4612675	-2.3751695	-1.1889946	0.5706297	-0.6353468	-12.949261	-19.652927	-6.843398	-6.3854346	-2.261641	16.217213	13.179396	13.039183	3.701769	-0.9878369	-0.5292188	10.932804
¸ßË¹°×ÔëÉù´¦Àí (86).mp3	14.116588	13.746356	11.329696	0.13538039	-2.4014444	1.473316	5.731472	-0.13352501	-0.6727118	11.045057	14.565737	11.153133	22.889141	15.835992	11.084752	9.95131	5.3277392	3.793911	1.4384527	3.8393319	4.3250284	6.5347095	7.048027	9.690344	1.1899872	2.2404327	7.5228095	2.2022612	-2.5217113	-3.4885235	15.291798	11.8091135	10.842481	3.736493	3.689602	5.743861	5.2113795	7.1740155	11.36297	9.522764	14.307625	18.729488	-1.3480153	-1.0168085	-0.4643365	2.963212	3.7645926	1.3587111	-4.030322
¸ßË¹°×ÔëÉù´¦Àí (87).mp3	-8.820728	-2.915495	-3.347376	-14.66658	-17.889927	-13.254029	9.0745945	3.3722281	1.0672096	-35.571823	-32.52164	-20.289576	-1.3119922	-2.765243	4.5565844	-20.360893	-22.148655	-17.232895	17.008469	12.863285	0.68540764	-38.79108	-42.74198	-37.099846	2.8456616	-2.3896978	-7.628314	-2.2599063	3.5591416	12.365681	-9.716742	-12.953052	-7.914005	-17.196117	-20.506084	-18.656551	-9.069086	-2.8370018	4.025545	-9.87154	-16.347147	-19.321098	1.337787	2.7083275	7.9860682	0.9448248	-5.2053266	-6.173237	-14.455572
¸ßË¹°×ÔëÉù´¦Àí (88).mp3	4.2696657	0.42823708	-1.2531084	10.378733	9.087891	-0.98554075	5.6706595	11.863497	7.07824	19.166372	18.359127	18.718952	6.3788824	12.7731085	13.086971	11.9429655	6.9065065	6.3315277	-13.5819	-5.26054	-6.8204737	-1.7062765	1.9842001	-7.340058	-11.058329	-3.156602	-2.4481423	8.340969	7.319096	12.482988	14.108598	18.78254	21.22364	3.4662454	4.4707284	-3.1815338	-2.7364905	-0.44981584	1.0444841	3.076506	8.946056	5.077351	9.77865	13.904534	7.87256	15.021754	17.915688	21.17372	6.2634115
¸ßË¹°×ÔëÉù´¦Àí (89).mp3	16.468525	24.121264	14.601923	-3.0387259	-1.9402804	-6.041991	27.189587	27.82552	29.936436	29.917734	42.69937	39.176247	18.947414	16.100933	16.407896	14.154856	9.672564	6.204629	-2.5094645	-14.327194	-12.652033	37.147705	44.418896	42.195595	13.744131	18.451023	19.588037	18.543411	15.498169	13.748919	-3.514486	2.3234358	7.3789287	12.035109	14.748146	8.620778	16.747334	19.110199	15.002468	5.741847	8.490583	7.096889	2.9301257	7.617181	13.983094	14.312996	12.785513	9.958941	2.3453984
¸ßË¹°×ÔëÉù´¦Àí (90).mp3	-1.1663388	0.71532744	-3.0865166	-9.947343	0.74355304	11.135266	9.482061	12.612118	17.439018	13.0644245	7.501259	8.822818	10.678706	10.653469	15.863424	14.004417	6.315749	-1.612279	12.212462	16.952663	16.467976	13.634502	18.312378	23.42133	4.7395473	1.8916817	9.44863	-12.05119	-11.24909	-14.386377	16.52391	15.208195	14.221552	-4.8558083	1.0396713	15.320742	17.548409	9.683421	5.616562	12.441923	11.353897	8.174009	8.543022	6.5164704	0.000907831	7.488721	7.2383738	19.435354	14.567192
¸ßË¹°×ÔëÉù´¦Àí (91).mp3	35.24583	38.6274	35.642754	28.407665	33.149048	31.246485	29.67223	40.373238	32.28512	25.00472	35.688652	37.290123	29.259474	36.058296	36.07042	23.529959	29.466965	25.803009	39.222977	40.838036	36.22083	27.696732	32.43615	30.523746	41.354492	42.10733	33.60734	31.950905	35.478264	34.433517	35.044724	44.257683	42.873047	18.30639	20.656595	14.69782	24.804264	28.7471	30.02381	21.483997	19.435154	19.914438	34.701706	32.084785	21.476768	25.220428	23.822243	15.736549	26.630974
¸ßË¹°×ÔëÉù´¦Àí (92).mp3	26.512909	29.055902	24.047089	28.946798	29.702135	26.53173	17.952185	23.28611	30.99218	27.164944	24.872936	19.34673	14.7722225	20.750504	21.455761	26.095058	24.883884	15.734524	20.223406	19.193	21.145992	5.961795	7.7944202	7.8622923	20.577606	15.297485	13.812627	13.994009	12.119217	13.233835	12.89902	10.221264	10.308884	15.307836	15.511322	16.519848	6.5579987	8.3631735	17.048065	27.802353	28.531776	21.77256	21.165943	28.848537	36.35314	36.449615	31.399391	23.683361	25.939112
¸ßË¹°×ÔëÉù´¦Àí (93).mp3	16.203762	20.75538	19.204376	29.073627	25.504757	27.435226	26.651527	27.745064	25.983711	8.684407	-0.72300225	-6.3930044	10.113098	10.932709	5.22393	20.897133	24.109901	19.499212	22.962837	22.393719	20.38116	27.165075	30.79501	36.8682	5.4051523	0.5750986	5.2017083	21.551298	16.795143	11.809149	17.23531	14.814574	18.363657	12.751686	12.5035095	10.127544	25.577818	27.030788	14.975401	32.64277	25.66674	30.390032	30.486067	30.32075	20.977047	30.697145	23.375599	13.33707	27.145035
¸ßË¹°×ÔëÉù´¦Àí (94).mp3	19.642506	25.66092	25.477217	27.80228	30.184797	29.625687	21.84259	26.457302	27.123857	0.20784247	-1.0454235	5.9291058	29.610184	25.095043	19.620361	51.14997	53.641243	48.40563	3.8603475	7.7313414	7.0944586	26.017035	19.855503	19.613129	8.964365	16.78783	17.81784	-0.34658307	0.8684305	-1.1719246	5.448349	4.4302588	7.731304	24.267265	20.603382	8.404321	-9.627975	-1.5467602	11.427858	23.838867	20.858143	17.514786	19.799728	21.713293	24.918573	30.79603	28.852882	29.664646	16.33469
¸ßË¹°×ÔëÉù´¦Àí (95).mp3	16.193714	19.93835	23.499174	14.547441	11.571657	14.20518	-7.940957	-8.476174	-5.885551	2.8966722	12.427641	8.806618	-17.610367	-12.351784	-9.418211	-41.307617	-36.931206	-28.437256	-10.148892	-9.1145935	-13.784334	-14.325846	-11.139946	-11.415316	0.77080274	-5.3439684	-8.766413	-19.014633	-14.020119	-14.3194475	10.256952	7.083363	-1.0807582	1.0282788	5.1561084	1.9087753	4.4079127	2.4650729	2.6798232	-8.880858	3.559345	5.929962	0.1838021	4.795535	5.9232216	16.88536	22.185299	17.833496	3.751977
¸ßË¹°×ÔëÉù´¦Àí (96).mp3	28.604044	30.576693	37.09098	-28.11549	-26.861996	-29.693207	11.884523	15.102276	6.432429	10.370896	11.883264	6.265031	23.965425	18.886803	10.813714	13.444025	17.84767	14.88781	23.631824	23.683922	14.8947735	7.484604	2.8699	-3.2601817	17.068718	20.660658	15.920376	19.982582	22.804893	22.657059	20.735886	14.520444	13.213208	20.42247	14.847233	22.011284	-14.97084	-1.6481367	-0.40043768	-5.334818	-3.1994522	-4.4324594	1.5044029	5.5624495	10.928892	19.64088	13.256083	12.876173	23.465637
¸ßË¹°×ÔëÉù´¦Àí (97).mp3	5.0550976	-1.355644	1.0526772	5.35188	-1.579768	-0.49593192	-29.926311	-25.742039	-23.08424	2.8735204	2.3747578	2.2027473	17.184067	13.0309515	14.626177	-2.7148042	-4.7665586	-6.6521845	-17.955992	-16.605642	-17.963768	-28.8484	-29.880516	-16.319317	-8.989046	-19.059887	-16.438438	-21.2012	-18.06629	-14.591251	-8.990079	-13.548019	-9.170134	1.9278969	-11.743778	-12.063545	-4.8960624	-12.467527	-10.418064	-25.097996	-25.103466	-16.05259	11.113939	6.8946977	6.3026085	13.671278	13.727346	18.437866	17.463596
¸ßË¹°×ÔëÉù´¦Àí (98).mp3	1.9241683	3.552463	5.2819667	-5.256661	-6.28071	-6.088016	5.5826144	14.266649	14.887518	-19.826548	-25.982521	-30.577284	-2.4878786	-0.4957951	-4.2747464	-1.3333495	-1.6622486	-3.147593	-4.953275	-3.515165	-5.798745	-33.07882	-33.364265	-33.227722	-30.220749	-27.837084	-25.398668	-22.13781	-28.543312	-31.487427	4.9667044	3.9537745	5.4270463	-7.494628	-7.9823217	-4.1615767	-1.0152466	3.3080125	9.602598	-16.048864	-22.913052	-22.46669	-5.1712	-6.270638	-9.349342	-17.653778	-12.101989	-6.884183	6.383216
¸ßË¹°×ÔëÉù´¦Àí (99).mp3	17.390219	16.132084	13.200048	-10.906573	-2.7141004	3.4316344	2.9211671	11.110149	15.4729395	-11.226727	-3.8261766	-1.765485	-0.6745472	4.717783	-1.5502417	6.0079107	13.506951	11.071188	-0.093281776	5.246372	1.748332	10.561674	9.477333	0.21050121	6.2587066	4.0976343	-5.2202883	10.80419	14.180452	6.6794634	8.334675	8.113352	4.851779	-0.17044118	4.337003	-1.3607237	17.673885	22.484592	17.152546	-6.9756846	-13.928141	-7.228997	14.496136	18.83597	17.58092	7.2357836	11.3259735	12.071556	7.753853
¸ßË¹°×ÔëÉù´¦Àí (100).mp3	-16.063597	-19.115078	-22.143171	-23.82076	-21.416267	-24.154127	-17.58146	-12.46307	-13.446219	-0.6339587	-13.45756	-21.748608	-13.923178	-9.866735	-8.441893	-17.837715	-15.92472	-13.581181	-13.492854	-22.074963	-17.960686	-12.071252	-11.653551	-12.820391	-12.54327	-16.098248	-16.921774	-3.1151357	-16.864624	-24.669634	-17.073158	-19.512901	-15.114508	-4.0913777	-13.60091	-17.470436	-7.6672673	-5.9020576	-2.3517976	-5.7473416	-11.594454	-8.8042755	8.052948	5.2548437	6.257749	-3.6634982	-13.779926	-17.24605	-17.35661
¸ßË¹°×ÔëÉù´¦Àí (101).mp3	2.8559792	4.9339266	5.413605	-5.0320506	-3.909772	0.056139052	13.113453	15.0893955	18.929947	-12.975132	-15.942244	-17.086367	-4.17021	-0.04270065	-5.368988	-2.829458	-1.3651674	-1.9232423	20.998259	24.729937	25.959038	2.717104	7.062872	1.5899271	-5.7334676	-7.1841106	-13.927806	0.18239018	-9.757078	-19.132973	-7.1114006	-7.773112	-13.400816	13.712109	20.132734	27.458881	22.346912	19.171024	10.03442	11.648132	17.472858	13.949568	-5.611189	-3.7785075	-1.0579954	-4.369126	-9.181725	-8.858278	3.195086
¸ßË¹°×ÔëÉù´¦Àí (102).mp3	32.405106	29.23944	29.876432	17.796934	24.247086	22.140936	5.575395	9.655914	13.470956	37.36222	31.198954	33.128006	19.315998	16.22099	9.244462	25.509872	25.0981	18.95478	7.2398834	5.202548	1.8190656	34.56099	43.336037	44.82069	36.198284	34.833023	31.349697	5.333074	14.202454	17.329973	11.491726	26.769192	26.670761	23.667295	21.31791	18.86137	21.949131	25.822508	27.401672	26.190742	26.204327	16.968224	16.397518	14.829749	11.767856	13.355577	17.314762	17.33258	10.620622
¸ßË¹°×ÔëÉù´¦Àí (103).mp3	34.292088	28.321125	28.413794	9.763725	11.837351	11.957081	22.540615	28.069244	28.839886	7.720401	10.830637	13.062704	0.8238257	0.32162154	0.41844523	17.180738	15.87645	16.901112	4.6760955	3.3138256	2.6744473	4.1132045	8.018511	7.6725187	1.3791543	-1.5537238	-3.7190351	8.9733	13.064585	17.083183	-5.5859685	-2.3183568	-1.2751793	27.672558	20.402523	18.025112	-9.753794	-0.3789348	4.842327	13.603216	7.4845033	6.8340325	21.424194	24.975912	22.125244	-4.0582047	-4.4061317	3.832502	3.7675781
¸ßË¹°×ÔëÉù´¦Àí (104).mp3	4.1615353	1.002135	5.1850677	10.591503	5.5379553	7.5937138	0.9704102	3.9488974	7.9039354	3.0383086	3.5791225	5.9084296	0.6616851	0.41374168	1.770207	11.18528	6.9314723	4.5814786	-2.672964	-3.5805728	-5.891575	12.869104	14.317366	2.9521523	0.8059058	-1.6735898	-0.45916176	-4.3427057	-14.102289	-16.24134	-29.745838	-24.038269	-17.33198	1.875005	-0.94529736	-3.055672	13.148054	11.23436	13.867117	-13.889107	-9.967056	-7.259592	0.925305	1.4758248	3.6789613	14.288549	14.487406	16.2937	16.051365
¸ßË¹°×ÔëÉù´¦Àí (105).mp3	-0.4896661	-0.17919904	-3.515001	14.911415	19.030285	24.130585	23.447292	14.890495	3.9987092	0.16859367	8.327286	1.6904329	38.83947	37.522835	20.972704	15.055405	23.36192	25.144331	0.12969983	1.6799233	-4.754059	11.837	8.601166	4.602148	11.452208	14.722357	17.669327	18.89274	21.011837	16.665903	10.300276	0.6936122	-0.3116259	9.817186	16.46904	19.253746	4.1092834	6.88358	8.773628	5.7071323	10.447684	20.375393	6.558013	12.412367	10.091417	-4.3331313	-6.5476093	-9.620397	4.7899246
¸ßË¹°×ÔëÉù´¦Àí (106).mp3	-8.4268265	-8.314827	-4.056805	1.9946088	-8.922213	-11.793461	-8.798692	-6.7351427	-2.1124253	-2.5181494	-6.274317	-4.6878834	9.049196	12.031843	7.9462147	10.199553	7.448722	8.232104	8.662073	11.11108	16.606268	7.7095623	8.344045	7.80531	-13.238648	-11.12616	-2.1273081	-2.674623	-1.3085667	6.9345913	-6.2435684	-8.114987	-5.7586	-1.9219677	-1.3072138	11.055019	10.301435	9.325621	14.421928	0.13890663	0.92432296	5.3336673	-0.32254112	-5.064858	-1.8429613	5.39001	1.9791756	5.561439	2.7749119
¸ßË¹°×ÔëÉù´¦Àí (107).mp3	12.967446	21.356796	26.358845	-1.2923849	-3.944073	-10.138987	-19.75072	-19.338734	-12.455559	28.97901	23.927292	16.231888	26.219769	23.235464	23.44011	-1.6099617	-11.915738	-13.217907	-10.059164	-8.500892	-0.40139878	-4.9410543	1.1102165	8.839991	9.744814	18.707157	17.596855	34.770355	25.300924	19.653637	-12.294202	-13.960312	-8.052651	31.128094	30.132702	32.793797	13.384514	16.8555	24.034576	4.8616667	9.962854	15.297066	29.967096	28.70084	25.620558	27.228855	24.158354	16.961512	8.574227
¸ßË¹°×ÔëÉù´¦Àí (108).mp3	42.72455	41.138866	41.59669	43.48625	45.60789	43.671906	28.878311	25.834145	24.891737	25.102243	29.713785	28.636003	34.40872	34.148483	31.492521	13.082916	26.837685	23.162466	32.245296	32.208313	26.840796	33.80558	31.365187	28.679682	42.77948	38.979668	40.776787	40.822075	41.007595	38.128082	36.412678	34.26129	36.590294	16.519547	15.713568	11.748785	29.45972	30.844799	26.720598	13.540684	17.484505	17.913603	33.44262	42.29799	38.392197	44.08238	40.505646	53.63958	31.315289
¸ßË¹°×ÔëÉù´¦Àí (109).mp3	0.5507753	7.9776187	11.772953	8.354117	6.8939734	3.6403356	2.0194972	2.298618	-0.35964286	4.802808	9.489527	7.8782997	9.411517	11.379629	15.479858	13.591839	13.765083	15.142227	5.8711066	3.9510388	1.8276763	0.25604302	-1.243544	-3.4826612	-10.769486	-9.744223	-9.371824	-5.4338765	-2.5478206	-5.117228	5.500272	3.7668047	0.92125046	-2.8098364	0.26780918	-3.154349	6.7785206	3.1780777	-2.8630886	14.798622	14.048322	16.540348	1.9701269	-2.3288383	-8.322536	-15.785885	-12.590933	-10.061266	11.900309
¸ßË¹°×ÔëÉù´¦Àí (110).mp3	15.893518	11.02253	11.767593	19.15898	14.462178	13.216415	8.287515	8.055324	9.265726	-8.253464	-0.59707713	-5.666852	17.598682	16.906744	11.92799	-37.578186	-34.62334	-34.266796	34.063896	24.645172	15.53405	8.370473	1.9802654	-10.875644	-19.416153	-21.268902	-28.297867	3.4652133	1.1919085	2.8137555	-4.9775653	0.57768154	0.62127066	25.292824	19.38321	20.414078	-33.04795	-35.156452	-39.46705	12.174095	16.090927	26.152786	20.861149	17.872957	9.699805	-1.5581217	-4.060169	-2.265287	16.146475
¸ßË¹°×ÔëÉù´¦Àí (111).mp3	6.3670483	9.524961	8.765063	14.04414	17.47126	18.229729	5.5982714	11.491379	13.818142	6.584494	3.4688423	1.0180353	15.554523	17.740498	19.363415	2.8103735	3.462664	5.6682744	23.949684	28.385597	25.554071	-0.41191334	0.66078097	-0.5871798	15.329658	0.9686984	-7.276922	-6.1628304	-2.9937716	5.0438128	-9.486019	-3.8327138	12.33354	1.8440092	-0.5110787	3.1741092	15.058054	15.068995	13.217077	0.7779546	1.150229	-10.029411	15.887371	15.95942	17.989399	2.8624396	2.6422102	7.5146456	22.835325
¸ßË¹°×ÔëÉù´¦Àí (112).mp3	-19.384678	-11.902557	-4.146695	6.4165983	-3.8750362	-0.48482972	10.760536	13.030776	11.954643	9.631319	14.069856	13.475868	24.093058	18.785507	10.154694	18.678219	20.124756	20.378933	15.291904	14.628584	20.172504	7.3101945	11.004253	7.1226077	12.225145	9.055483	11.330494	24.995243	23.055252	14.703743	14.710505	17.151474	20.336987	3.7126255	-4.6295166	-8.588203	9.51288	14.455065	17.095165	25.247986	22.604904	12.062916	38.53714	33.666264	31.249487	7.5622816	6.166561	6.1274233	27.309597
¸ßË¹°×ÔëÉù´¦Àí (113).mp3	-6.162546	-16.531378	-17.21615	-13.557552	-11.89377	-14.804722	16.674276	20.938313	23.457724	-15.383356	-14.867344	-4.6262054	-9.3386135	-6.5687723	-5.2116723	4.3022413	2.9088345	-1.6291915	-5.290885	-8.068474	-6.234935	5.2789474	3.4558363	5.4040813	-13.245242	-13.85075	-11.366862	-9.614977	-7.651908	-10.048479	7.1558886	1.4203272	-2.5780773	-8.596098	-9.787675	-10.938997	4.1749477	4.6731186	5.6393147	-2.2762275	-3.5109203	-6.2109346	-9.803149	-7.962363	-9.120188	-6.97151	-10.844688	-5.07204	-9.024845
¸ßË¹°×ÔëÉù´¦Àí (114).mp3	14.150263	9.942736	5.585778	10.57349	13.131679	13.856174	30.217514	33.68335	37.662743	16.290068	6.648677	-1.968515	11.4527	9.898563	5.2051563	23.474554	28.535297	28.473751	24.159185	34.070045	28.218662	8.271293	14.098545	14.64653	7.8000464	7.7800612	9.3335905	5.2562294	11.391503	9.285122	21.17438	11.576929	3.1223364	0.3851632	1.0931052	-4.621546	-5.497318	-7.159907	-15.073751	13.559414	14.779062	17.763231	17.191956	12.9380045	15.777468	21.801174	19.284157	21.584011	14.598399
¸ßË¹°×ÔëÉù´¦Àí (115).mp3	3.3076632	3.1072643	1.3756962	23.037624	17.22458	9.695155	-11.090954	-14.349275	-13.081152	16.95831	18.395935	22.21194	14.451996	19.413403	23.11216	9.128779	13.126791	10.958078	1.8886852	0.008121908	-3.9934933	8.5725975	12.619202	14.933342	2.0573773	2.3753242	-3.8165488	16.453316	13.784457	12.442591	2.8279486	-1.7939154	-0.6241799	5.1125126	6.470813	7.406805	5.015418	11.915281	11.997246	7.6743736	10.267501	10.932155	9.784511	13.454074	14.9515705	16.004395	22.051327	19.118666	18.116243
¸ßË¹°×ÔëÉù´¦Àí (116).mp3	-32.726875	-29.43651	-34.491074	-21.793388	-17.324297	-8.530628	-31.105282	-29.101635	-27.480345	-21.835552	-14.6776495	-15.607753	-37.709618	-26.184889	-16.288422	-19.464691	-12.140686	-7.3252096	-22.003479	-16.569149	-4.2466946	-17.015743	-14.0479765	-16.625015	-27.470081	-28.282284	-29.32594	-14.586191	-17.876677	-9.457117	-29.380995	-25.685116	-19.941078	-9.215122	-11.066402	-4.252391	-27.48576	-27.78563	-22.882269	-42.325905	-38.36183	-30.094732	-29.313505	-31.74818	-30.637955	-46.582718	-36.287407	-32.192924	-20.38746
¸ßË¹°×ÔëÉù´¦Àí (117).mp3	3.042935	-5.2187347	-3.4752183	-9.095993	-11.42438	-7.958973	14.716982	11.079287	12.846241	-2.3217132	-5.5498867	-11.260368	4.4327364	2.4919994	9.287968	-4.5940037	-1.3861513	6.291684	-5.113244	-8.131554	-8.451557	3.5239673	-0.593596	-3.5172439	-13.986755	-11.869717	-3.1207561	7.5972433	0.62747985	0.87118375	-3.7109632	-4.5654163	-1.4451991	-2.217962	-3.9997497	4.281702	0.86930305	-3.8609204	5.330429	3.993774	3.1591067	8.443132	13.495092	4.7571735	5.35923	-3.5689106	-2.067581	5.844072	1.6159722
¸ßË¹°×ÔëÉù´¦Àí (118).mp3	-8.166851	-6.5750227	-9.526863	6.5043755	7.973658	7.6851935	-20.654062	-17.629925	-8.845579	-24.31295	-19.573074	-22.985973	16.58553	16.673027	13.546808	3.8612938	14.423175	13.334389	-6.424668	-1.5317042	4.5720596	-23.005756	-19.818611	-8.768342	11.643497	4.2028866	9.557148	-4.0064497	6.6405463	10.291487	5.6294794	2.698681	0.13654542	7.5406475	11.370792	12.217632	20.487385	28.696657	23.19524	3.039524	5.559984	12.899855	0.8060055	-0.047202945	2.053496	16.854002	15.312798	17.506416	9.886702
¸ßË¹°×ÔëÉù´¦Àí (119).mp3	-13.670256	-17.831547	-16.054405	-3.6919007	-7.1587763	-4.5308094	8.73171	1.807448	2.1394005	-0.03984475	-1.175416	-5.611984	-12.988499	-17.22851	-13.977886	-6.9374466	-2.3331418	-0.041781306	9.398535	9.545942	7.203843	-0.601115	-0.98274684	-0.50679547	-3.2307384	-3.295769	-1.7331836	-0.9926117	5.562721	-0.7390598	5.082217	6.7549086	11.57213	10.402578	4.4353065	2.552979	5.585952	3.738311	2.4833179	13.12727	13.334053	12.326555	4.38281	10.935304	6.573653	12.818868	14.139254	19.83746	9.18401
¸ßË¹°×ÔëÉù´¦Àí (120).mp3	-5.6502304	-8.004163	-11.125143	-0.3880188	-3.0928233	-5.1521807	-13.687291	-13.304482	-14.42444	-6.139122	-0.930799	3.6281514	1.4755789	1.0776356	5.4997816	6.0579805	6.1635795	8.003337	4.7619834	10.470498	9.627819	5.320316	6.728362	13.511099	9.057962	14.944031	18.66241	3.337142	7.3681173	12.488543	6.070014	-5.727927	-18.069138	-8.554774	-11.6989155	-7.1024094	6.452055	0.47699004	-0.765633	2.2077336	5.4012012	13.057882	4.080143	5.935093	12.626673	7.2976284	9.172651	7.8754215	1.7616642
¸ßË¹°×ÔëÉù´¦Àí (121).mp3	-12.150251	-8.759175	-3.9572766	-7.5407696	-3.574615	-4.9370885	1.7834635	-0.021015346	-5.736126	1.6600049	5.5402074	4.8619156	7.0217257	8.631261	4.0534396	6.121874	5.858674	4.2641406	-0.5789571	5.106138	9.344879	4.1654215	7.0370235	9.124447	5.9096746	1.1203029	0.4321279	0.29550293	5.6822596	9.669292	3.1866302	2.188736	2.4968596	9.465036	10.915676	1.6681877	11.3813715	0.9822729	-1.5618602	9.458462	9.248038	4.726569	1.5336969	0.29457068	6.8866496	6.52719	7.793535	14.195267	2.159534
¸ßË¹°×ÔëÉù´¦Àí (122).mp3	14.159091	16.57442	16.597263	15.361829	20.430542	25.753616	19.791893	20.543919	21.066654	-3.8265817	-7.1451454	-0.87223005	-10.578978	-9.41489	0.6645162	24.739204	16.11544	16.964697	8.2949505	9.235278	8.692816	-0.18904555	3.9864264	9.566785	11.167559	10.318401	9.5642605	-12.552839	-7.3709755	-4.055524	5.878495	9.115955	10.959681	6.219472	4.5049596	4.572799	1.5792664	-2.9996023	-2.1229193	-11.113544	-13.0540085	-11.640208	-6.093135	-3.3168306	-4.5176907	18.408077	20.434778	19.456783	18.450058
¸ßË¹°×ÔëÉù´¦Àí (123).mp3	0.2381311	-5.200118	-6.7716427	8.832907	-10.077907	-18.803902	-14.927713	-10.563913	-13.58928	-3.1342163	3.7600312	4.847478	-8.863251	-7.6044044	-20.314194	0.27897155	5.1788077	11.608202	-2.4959898	2.5637887	7.471229	-9.253359	-0.5397674	-4.656473	-1.7154804	1.4884684	-1.9597231	-31.254232	-23.264038	-27.480837	4.671957	7.09619	-5.8672204	-9.354358	-4.9095745	-2.2116292	-23.060467	-13.514069	-4.5697165	-9.5803385	-0.6344141	5.580006	-10.171916	-14.728199	-12.807631	13.414606	9.268188	5.6578703	11.882371
¸ßË¹°×ÔëÉù´¦Àí (124).mp3	-9.382589	-6.395891	0.6828425	14.529378	9.018629	11.146696	-14.832132	-18.079472	-14.98641	29.041973	27.017113	31.044466	-20.325024	-24.464901	-28.729733	-8.7191305	-6.6541824	-6.47196	4.55135	10.981701	10.053543	7.498147	6.6654515	10.215048	0.061210893	1.0180686	7.832238	17.247398	23.149544	23.1996	-11.864269	-10.564253	-5.4197645	0.31667256	-4.1276855	-2.1962268	8.026672	9.583914	12.536127	14.931471	11.542574	8.135035	4.3953667	3.4476056	1.4894259	-1.5726314	-7.380051	-11.752776	3.7167268
¸ßË¹°×ÔëÉù´¦Àí (125).mp3	-5.1780005	-1.8108461	-2.3702521	2.3757162	-1.8926033	-10.248075	10.041443	2.7495675	3.4665074	-1.1904513	0.25287193	4.370761	-12.990938	-2.4391394	-0.017961979	6.2794194	3.8648677	2.3933773	-2.0434399	-5.5172234	-8.987465	-5.1639786	-5.8869534	-2.5242562	-2.074718	-4.896554	-4.3096685	11.392141	6.963211	5.5955787	1.6900319	-1.4356718	2.991035	-5.9880676	-7.5899467	-5.783349	-0.44962934	2.6707914	9.286779	-2.2609942	-4.4173045	-1.508007	-1.7076249	0.257112	-0.1684633	-2.2751222	-7.554487	-6.5270376	-4.239243
¸ßË¹°×ÔëÉù´¦Àí (126).mp3	14.669346	20.155811	24.185467	19.775082	21.943905	26.427479	25.141333	26.743166	20.931917	21.614117	18.123055	14.128982	8.85403	11.64831	4.45817	8.806011	14.868647	14.760819	13.380098	14.598654	12.636642	4.8564324	9.722924	13.963455	-0.4985371	-2.431707	-5.5730076	-11.267643	-7.8882203	-7.8757772	-5.6246996	-5.9919853	-3.13638	-7.675866	-0.9284851	6.690304	-1.4500813	2.0950847	0.06893155	-9.781008	-6.0675116	-9.56948	20.858444	16.877941	22.643425	-6.8636994	-10.72715	-6.143883	-14.9428005
¸ßË¹°×ÔëÉù´¦Àí (127).mp3	16.642319	21.95655	21.336636	13.0122795	13.767704	11.486172	13.645311	10.976774	9.474876	15.000602	19.40519	18.010324	5.072135	7.5536757	5.1618643	15.407293	16.86071	13.077696	0.6769856	7.1320534	11.293165	28.391201	22.301579	17.846653	18.384928	23.756851	22.612335	16.677242	15.375798	15.621844	14.393699	16.072638	12.181108	15.793282	12.113611	10.401806	14.747597	13.838642	15.928031	8.740595	9.184324	9.365461	13.161305	13.006578	16.170605	21.366533	16.593937	15.44651	14.791271
¸ßË¹°×ÔëÉù´¦Àí (128).mp3	1.6371348	-2.104434	-6.3107147	-4.037469	-0.5002108	2.4809566	0.42367208	-3.4870563	-0.079267055	-5.2962427	-7.493246	-6.4987726	-11.059938	-6.1361656	-2.2692008	2.3308618	9.360827	8.256577	-5.170519	-6.056845	-5.913242	21.423141	23.291492	21.580347	-14.5759535	-9.498991	-7.7839346	7.4552183	12.6023655	10.159439	-5.126645	-5.670681	-1.996865	10.762522	14.280946	15.7849045	1.0366396	0.40685	1.9922842	2.6344619	0.8974773	-1.1585166	12.46913	16.342157	16.056139	1.0784945	0.28154743	-8.35458	-8.581257
¸ßË¹°×ÔëÉù´¦Àí (129).mp3	20.488178	27.179976	27.895752	-4.294602	-1.3282509	-4.5581713	-2.0642173	-5.9324975	-1.2800577	-1.1046698	-4.71183	-4.961136	6.566804	5.932439	7.210604	-4.1618767	-1.2812375	-7.4292216	0.09170799	-4.051843	-6.907702	-4.8811054	-3.8913045	-4.785451	-1.2077866	-0.20535195	0.46772254	-2.2920568	0.9097115	3.8150606	-18.052418	-13.461351	-8.205913	-2.8210254	-9.155007	-8.341448	0.08853403	-1.034002	0.9589129	-6.5247755	-11.680874	-10.458721	-3.4304457	-1.4948899	0.002518177	2.6131816	4.3247848	9.779972	16.138279
¸ßË¹°×ÔëÉù´¦Àí (130).mp3	-9.98028	-13.502056	-12.605005	12.038017	6.300178	1.741412	21.537073	11.750319	12.840741	4.1492968	3.679912	8.503547	5.437168	3.1243296	6.677602	-8.705696	-6.1799145	-6.0631404	12.708817	11.4368725	9.3682575	-1.6485066	-4.334443	4.634243	8.701003	0.030670702	-3.278865	5.0461755	3.4328773	-0.64542717	5.2633095	7.6120367	4.1166797	21.695444	14.980879	16.432095	7.8163548	18.04884	23.391916	4.347774	8.134442	3.6454782	-7.4500637	-1.7066649	1.0396016	-7.413686	-7.3972836	-9.612398	-1.1358691
¸ßË¹°×ÔëÉù´¦Àí (131).mp3	-11.722479	-20.039799	-21.144133	-7.5150223	-12.835426	-7.919798	-17.28359	-19.185482	-9.061984	5.0181465	-5.7633944	-18.946526	-11.135306	-21.155396	-12.254007	-15.223634	-21.402718	-24.222895	-9.11532	-10.312515	-5.5543046	-31.826529	-25.456642	-12.3626585	1.6677685	-6.0350647	1.3537109	-10.154078	-15.249218	-10.845312	-1.351356	-10.327118	-9.409806	-6.290663	-18.464207	-15.755035	-5.1596956	-11.203475	-13.947828	-8.821274	-18.63609	-24.412136	-25.863678	-21.25449	-10.941235	-15.330953	-20.175552	-16.165043	-1.5793952
¸ßË¹°×ÔëÉù´¦Àí (132).mp3	-2.5988653	-8.315632	-10.772308	2.5478892	-0.5218251	-2.819505	-1.8124549	3.5235896	5.6501913	-1.9485462	0.13522004	2.7412338	-8.26715	-2.84847	-1.4057007	-14.924802	-13.008176	-18.283472	-7.1627035	-5.29836	-11.006081	-5.3823175	-7.9789267	-6.294777	-13.442877	-7.4206133	-5.566697	-2.0507693	-0.6601147	-2.4279156	-10.648565	-8.134234	-4.800637	-2.540577	-1.5392201	0.12615657	-2.7004783	3.5919876	9.275786	-0.35826653	-5.8986816	-2.1247647	1.0346329	0.7131253	-3.6568017	-3.568376	-3.466625	-0.6541479	-4.2038774
¸ßË¹°×ÔëÉù´¦Àí (133).mp3	-7.945612	-6.7469635	-1.5073087	12.756146	6.246735	4.4531226	0.014855593	3.5598178	13.641413	-17.652603	-7.1761746	-5.7396426	-34.344555	-28.465517	-23.939423	-27.18925	-31.522083	-28.033577	-23.504288	-23.813564	-9.856224	-3.8943582	-3.1623507	0.7378154	-12.687685	-8.343741	-4.0890155	-8.394325	-15.494248	-13.668549	-21.72546	-21.865234	-22.42427	-6.9322143	-14.185293	-19.085278	-7.1011934	-19.54451	-18.828508	5.0311985	-21.83509	-23.66233	12.446703	9.696053	8.26026	20.104637	13.778236	9.081774	17.215073
¸ßË¹°×ÔëÉù´¦Àí (134).mp3	11.0486765	-0.25941223	-17.36159	-1.6570314	-4.992016	4.818188	6.7919393	3.3362126	-7.53223	12.851349	7.214197	13.676352	10.056826	8.087675	7.8371415	6.432457	8.8428755	8.063266	-15.926528	-14.52039	-12.168114	-6.921532	1.759223	9.008278	13.344942	14.359931	13.012829	10.161036	7.165965	3.9436865	9.110912	9.209419	8.407029	1.9413848	-4.8667946	-5.67118	-6.437281	-9.3453045	-3.1512127	4.0117126	-0.014772654	-3.435616	11.393663	12.265772	11.036789	7.6291876	3.3822687	-1.8156109	3.2623596
¸ßË¹°×ÔëÉù´¦Àí (135).mp3	-13.424181	-22.366547	-17.429136	-17.803432	-15.644722	-13.754254	0.84196216	1.8472065	9.643252	-1.9273539	-8.755607	-2.4203832	5.2006555	5.5618963	1.4882549	-6.6309195	-19.021935	-32.499428	-7.1611004	-6.856347	-0.6613256	-7.4992695	-10.701832	-10.430674	-6.562611	1.1014639	2.9265172	-5.784836	-17.823505	-18.718678	-10.379452	-6.8497553	-10.580395	-23.950882	-22.788265	-12.6406355	-12.426987	-14.944733	-17.719707	-20.04138	-23.205715	-30.476429	-15.118481	-11.633005	-16.719242	22.081097	19.52945	18.455675	3.5214765
¸ßË¹°×ÔëÉù´¦Àí (136).mp3	7.2287207	5.162214	6.192518	18.054289	23.995487	20.835495	6.0686183	7.238283	6.761576	26.283087	26.97739	24.920837	16.620792	14.1529455	10.297247	3.5986156	2.1275783	-4.4376316	20.41233	23.207535	14.3459015	21.652973	30.65319	29.591244	7.974166	13.770006	4.779209	-4.684375	-2.8267813	-0.41476178	9.441139	9.470837	14.998656	20.67326	23.305449	24.936604	16.044846	22.64889	15.818549	6.139112	2.8454862	-1.10566	13.628745	8.371595	2.3954449	19.633474	22.925652	25.312805	12.952959
¸ßË¹°×ÔëÉù´¦Àí (137).mp3	-1.098091	-10.997803	-13.1448	-16.65816	-14.218428	-8.355692	5.5807247	7.0129156	8.905989	4.7547255	1.213189	0.24520653	-15.6080885	-12.555687	-0.8884578	-1.8985554	-1.7326398	-7.2870493	-9.04304	-11.115494	-4.5230346	-19.694784	-18.375797	-17.323906	-3.3299828	-12.307077	-26.623056	-4.450363	0.027287066	-0.51116574	-1.551372	-0.03671336	0.96512544	-6.140532	-10.947074	-8.314749	-17.354553	-25.629553	-26.033283	-17.878262	-17.217138	-19.62415	-12.931753	-8.123062	-3.37916	-6.069922	-14.491656	-12.18037	3.5444431
¸ßË¹°×ÔëÉù´¦Àí (138).mp3	-0.06395483	-4.5076394	-4.5425076	-19.161531	-20.582876	-25.780832	-36.19157	-14.215123	-2.6403177	-20.920223	-18.375809	-6.710591	-16.701447	-13.531906	-8.570104	-9.12035	-10.696071	-11.307079	-12.518698	-17.490192	-20.120285	-18.089705	-15.390178	-15.146215	-9.59395	-10.99311	-7.322851	-10.007967	-18.809288	-15.725603	-8.8702	-11.381479	-13.638176	-14.809025	-22.127682	-25.922104	-26.02968	-17.23974	-7.1480284	-10.170244	-11.280429	-13.260128	-22.609245	-25.225332	-23.330296	-14.2182865	-14.650033	-9.957457	-2.9515743
¸ßË¹°×ÔëÉù´¦Àí (139).mp3	23.884243	21.11193	17.117083	-0.87778366	5.804181	7.1688027	-3.067981	-7.6830797	-4.6879573	-5.1752205	-15.716009	-6.1896577	0.06591569	4.987254	1.8889021	6.773775	6.9647436	4.290307	-6.535089	-2.8219316	9.365782	6.7747536	-0.10181157	-6.2408676	5.7744436	12.023628	11.554006	4.284067	5.966872	7.220915	15.977366	14.780734	9.7359705	5.103203	8.226324	5.0017185	-8.221478	-7.3031006	-12.721207	9.352123	9.093161	3.2670686	4.755919	10.63478	8.77275	-3.3559752	-3.0506144	-4.828575	-7.156785
¸ßË¹°×ÔëÉù´¦Àí (140).mp3	2.4909658	-0.2690612	-0.7935963	-22.637356	-22.281075	-21.433918	-5.6917353	5.6557913	13.630347	-16.814007	-12.952601	-12.908691	16.59552	15.188292	17.405527	-1.8494395	-2.3828073	-8.440348	-11.647412	-10.695545	-6.626836	4.0556507	13.336532	13.557276	-7.0663376	-5.692725	-3.4755483	-5.716118	0.3311149	1.1266723	-25.387882	-22.30312	-17.859127	-14.8325815	-17.566185	-20.828592	0.72956276	-2.4029825	-2.1213598	-14.00779	-2.600783	1.416232	10.842037	11.556269	12.606985	-15.09079	-8.974089	1.1988442	-2.1016517
¸ßË¹°×ÔëÉù´¦Àí (141).mp3	-37.692265	-37.257103	-40.229588	-20.90151	-21.649975	-22.978857	-37.441174	-20.838196	-7.814086	2.0973632	7.148131	5.8066897	-13.054774	-10.9323845	-8.7980995	-8.189356	-16.766813	-16.493946	-0.79627675	-2.6658485	-5.1690245	-15.12699	-10.001076	-2.797584	5.2049413	7.4482665	16.070648	-4.0104866	3.3419838	8.440522	-15.6124525	-14.524698	-16.176636	1.4178066	0.2271918	-9.673195	-20.185461	-19.840225	-12.4679985	-13.996332	-16.540844	-10.667847	-3.544086	7.402875	12.9281845	6.241479	2.6117678	1.8645215	14.750907
¸ßË¹°×ÔëÉù´¦Àí (142).mp3	23.14672	20.378283	22.611008	28.61189	22.645975	28.536697	-7.202279	-14.84212	-13.068393	-23.969131	-25.81389	-24.353132	-9.197079	-8.467684	-4.7225876	-8.21146	-7.560833	-6.6691513	2.5842373	-7.493115	-11.20413	-22.319637	-20.770657	-14.716225	-14.897648	-17.53983	-10.459117	3.6913438	-5.6225476	0.5036251	6.245134	8.319582	13.64127	9.324078	6.4092946	7.3635836	-9.466185	-3.3391738	-0.22672647	9.957466	8.317131	3.2153373	-17.518066	-18.42685	-16.076513	5.4595428	-1.1243185	4.514336	-1.9559934
¸ßË¹°×ÔëÉù´¦Àí (143).mp3	-30.618729	-30.715157	-24.509232	-22.584421	-21.265	-15.91879	-20.814938	-19.89286	-23.09514	-31.39666	-30.956844	-18.479092	-27.147568	-26.470123	-23.556168	-15.992168	-15.107479	-14.289797	-14.145626	-18.50423	-19.34434	-7.762514	-7.886583	-0.94161415	-0.9100862	-0.9182856	-6.1487503	-2.7350197	-5.8849473	3.4339283	-21.929882	-29.217342	-29.515999	-14.126036	-15.70969	-10.665434	-15.936887	-16.589737	-6.3543463	-26.64743	-19.117949	-12.16943	-35.614174	-36.322876	-26.003601	-32.270477	-26.619164	-16.728397	-22.491467
¸ßË¹°×ÔëÉù´¦Àí (144).mp3	3.5236926	3.0209885	6.8274493	16.640793	18.8333	24.646652	-3.665639	-2.6980543	4.8771625	-2.5148034	8.087088	8.981035	12.055082	10.846434	15.646322	11.77303	14.681564	17.73485	3.6071506	-1.0322727	-6.775091	6.7542915	1.2431202	0.55198395	11.094409	7.034799	10.029499	10.304966	7.1400514	4.430677	1.0410802	3.071343	11.848801	1.3430762	8.745235	13.919786	16.213057	8.369112	8.265808	11.126501	6.739012	2.2863202	8.595615	-0.49870318	-1.0748038	15.185624	3.5924602	5.0537663	-4.097766
¸ßË¹°×ÔëÉù´¦Àí (145).mp3	7.8425717	10.86076	11.866064	-1.5415236	0.42876184	6.591422	16.618408	4.9877453	4.091607	5.627431	8.127548	14.559561	4.926895	1.8508075	1.8563637	-2.48796	2.296471	3.6902108	14.082827	20.085735	22.86575	-3.8850808	3.768548	-1.1929574	10.769445	9.507637	5.3679004	4.8323216	7.1696157	4.885482	5.598776	9.151838	16.753761	6.695462	8.432899	14.391537	13.827587	9.398326	9.542921	-5.4264975	-4.5498357	-11.152206	18.951653	20.035156	28.018276	3.483561	2.283942	-8.226482	17.50494
¸ßË¹°×ÔëÉù´¦Àí (146).mp3	15.474262	19.465546	13.686694	16.780724	15.349547	6.6840353	1.4422903	6.6013255	7.132406	5.242305	1.5749865	1.388371	-2.765153	-2.7035692	-0.09977496	10.484401	7.9355373	2.0986238	16.039566	10.46457	10.092087	26.447113	15.238863	5.575016	-0.5689081	-3.8114595	-7.0779138	-4.466384	-4.4219923	0.80187654	14.953611	6.3545456	5.28327	8.866609	7.6133265	11.680342	8.684606	7.6008835	2.0010478	8.522918	-5.3369274	-9.345812	9.932352	4.1552944	2.361937	2.2496586	11.393538	11.71879	8.673374
¸ßË¹°×ÔëÉù´¦Àí (147).mp3	7.6528897	11.728695	6.924728	1.0448972	1.2525681	1.7769756	-6.0690165	-0.14866436	-6.3505507	5.0902023	-1.8378447	-7.064023	-9.567553	-9.12384	-13.966587	-4.6969724	-5.6920395	-0.8209862	-8.713573	-10.815522	-16.420145	-4.7604847	-4.991412	-6.953914	1.6725874	0.2838324	0.4209283	10.930829	6.297681	8.151176	-7.170959	-3.9288983	-0.8136221	5.2872934	4.73094	-0.4729203	-9.03538	-2.0908182	4.8445415	11.39215	5.2946224	8.732609	-16.322699	-21.56704	-31.170963	1.3753633	3.9135602	5.9637785	1.5395203
¸ßË¹°×ÔëÉù´¦Àí (148).mp3	24.259594	24.360401	27.443651	-15.7531805	-7.066592	5.024752	25.580208	28.451115	20.825867	14.502246	16.083002	13.130062	16.826408	21.73405	25.955381	-4.175271	-2.316805	-7.548189	7.886156	6.3000326	-10.396546	9.022215	13.38764	15.800077	16.380093	21.391422	21.048206	-12.584351	-8.795464	-0.42765608	-4.0533175	0.6196135	1.7992599	24.58475	24.018545	20.236671	-3.0793653	3.9530742	12.67198	15.186218	16.135248	15.628712	11.279243	15.971824	10.173801	17.20932	22.924557	19.442438	10.335583
¸ßË¹°×ÔëÉù´¦Àí (149).mp3	3.8815694	7.7028823	18.141884	17.815195	11.112517	9.68619	11.848164	7.8146996	5.850046	-12.633585	-5.18056	-4.518674	-7.1183853	-0.033708274	-4.6042128	-5.2395706	1.7034733	-3.4245656	0.87967247	-0.08813611	-1.624304	8.830368	12.325172	11.304995	11.642208	4.4149942	-0.51542085	13.053483	9.319334	6.001238	-1.4599338	4.8245134	7.5599747	7.6652174	6.601181	6.550461	0.75557864	-5.011837	-12.546464	-8.282103	-3.7136528	-1.4941185	-5.585682	-8.718218	-16.580292	-26.71981	-15.720972	-14.518547	-12.91009
¸ßË¹°×ÔëÉù´¦Àí (150).mp3	-5.9849796	-11.389791	-12.315103	-10.676795	-6.248538	-0.30880553	-11.6185055	-3.230051	-6.5137258	11.6374035	20.32874	17.011436	-11.156418	-0.45518756	5.264061	10.410683	15.519034	14.225707	-15.404661	-17.811148	-8.599736	-15.021641	-12.372345	-7.626197	15.378379	11.740778	16.441872	31.671232	25.682777	14.620761	-4.761936	-2.9154756	-7.846883	14.84725	13.720711	12.121025	-0.003051817	-14.022787	-29.617542	-6.678568	-6.961996	-7.45039	6.0624456	12.114529	1.1799438	19.491802	15.095232	-0.59687966	-13.639751
¸ßË¹°×ÔëÉù´¦Àí (151).mp3	-1.1164603	1.3473155	1.7930185	-6.702221	-2.3257873	2.5739806	6.3414817	9.696154	10.221396	-2.2780914	-0.23455486	3.422507	-5.014205	-5.7811127	-0.84735864	-0.13732031	-4.9061346	-4.2168703	-20.5653	-15.867588	-14.664348	-12.853859	-9.678024	-7.535819	-3.0105796	-2.6303394	1.5996547	-9.3684025	-8.298117	-9.680704	-5.9868517	-8.652668	-22.286722	4.0800724	6.835911	16.073334	5.336156	11.260257	13.301274	6.8130074	9.966253	9.559595	-8.769983	-6.7412887	-2.9783688	-0.4807712	-2.9431496	7.136052	-8.034025
¸ßË¹°×ÔëÉù´¦Àí (152).mp3	-11.148575	-11.417514	-16.958405	-7.1711154	-0.3295828	-8.091576	-7.518586	-8.583359	-8.888142	-7.5461717	-8.468605	-10.872955	4.5085096	10.821503	13.272907	-14.773844	-5.88519	-1.888113	-6.1872787	-6.4972696	-9.603483	-0.8979782	-5.045247	-4.701726	-13.567093	-8.07435	-3.8162599	-7.0487633	5.225216	5.8752203	-21.024658	-18.18583	-14.449757	-25.316788	-27.917637	-28.131508	-17.74858	-15.437481	-21.098938	-28.63285	-28.724876	-27.672455	-18.165936	-17.31669	-19.879164	-28.109617	-21.676414	-15.385422	-22.452473
¸ßË¹°×ÔëÉù´¦Àí (153).mp3	12.665324	15.195698	10.015156	5.0697594	12.214117	9.747512	3.6601734	3.5638309	-3.7656612	16.220562	12.961941	17.46726	17.522038	21.69927	20.308632	12.01195	15.3722105	16.6651	7.80256	4.6066055	3.2552636	13.643233	14.052565	14.739082	9.368539	13.342447	14.993961	22.704659	22.266964	18.354458	18.315094	18.57991	8.841798	10.15786	20.062977	22.712292	9.521397	7.4213786	11.651584	14.24865	16.635824	14.7041	15.1064005	17.983345	11.541027	12.755556	14.152902	20.62685	22.697172
¸ßË¹°×ÔëÉù´¦Àí (154).mp3	-2.9486947	-4.697972	-3.8242316	-4.4126163	-0.78201836	-3.151193	-8.21471	-9.438712	-8.117756	-5.088941	-3.6365995	-1.4385571	-4.052352	-4.5626783	-7.1317425	-3.246567	-5.9196625	-9.16066	-7.659104	-9.928991	-11.373127	-0.56794035	1.6213815	4.26023	-3.8697314	-2.7479277	-3.5380523	-12.82144	-9.823694	-7.796627	-3.8021278	-9.789202	-16.091362	-14.6950245	-13.513447	-11.355024	-5.435544	-4.4128237	-2.3047533	-13.404893	-4.0263433	-4.1941695	-3.2777882	-3.600454	-6.21461	-6.107151	-6.8114424	-3.2378151	-12.201895
¸ßË¹°×ÔëÉù´¦Àí (155).mp3	11.476107	16.280964	21.56673	-7.522064	-3.9224424	-2.8544953	-2.1527848	-4.009655	-16.306763	1.4057262	0.12704235	-3.320458	-1.9067333	8.743481	11.409275	-3.3524191	0.29922432	-7.182659	7.286379	8.881765	8.119203	8.128589	6.1075983	5.763176	4.8546715	8.329811	11.500076	23.323463	19.709484	21.073128	9.255116	12.998969	12.627294	8.175793	11.983532	11.655853	-4.1072187	3.409782	6.586234	-3.865056	6.4108768	0.24585223	-1.4703257	6.4552164	0.52732646	3.7200062	12.263708	16.57294	11.493187
¸ßË¹°×ÔëÉù´¦Àí (156).mp3	7.900527	8.114292	5.137555	0.7821237	2.0414507	0.36424738	4.661727	10.681988	9.55067	9.101969	4.260381	8.390944	5.2065973	4.8435407	9.94713	1.5011852	2.259888	1.8649518	6.7670493	6.944053	9.587856	-6.476904	2.1601005	6.3117194	11.987604	10.223072	0.62281084	-2.6873066	-0.9538681	4.041136	9.271561	10.290502	11.424499	14.150282	12.271875	8.080367	-0.5361907	-0.15906212	4.9122925	0.5403729	1.6501898	3.5988934	5.8220506	0.12530142	8.196142	-1.1126673	3.54733	6.0725417	-0.5323889
¸ßË¹°×ÔëÉù´¦Àí (157).mp3	-18.68483	-20.914963	-13.23897	-8.022139	-4.6042566	-0.09808232	-1.5531049	-5.7622766	-7.4201803	-10.874764	-11.604329	-8.781618	-13.542717	-17.592108	-24.173828	-14.721798	-13.294765	-6.7229185	-5.2608204	-13.891659	-15.33987	-1.623309	-5.7921762	-12.188223	3.8177445	-0.6472162	-9.054853	-5.0658245	-4.7389655	-7.895422	-15.719175	-17.485554	-21.126123	-15.261452	-11.926035	-13.846149	-20.105867	-14.006065	-11.952677	-20.015747	-21.468275	-19.432379	-24.546154	-28.810604	-30.912533	-31.292336	-28.482712	-24.070198	-16.022802
¸ßË¹°×ÔëÉù´¦Àí (158).mp3	4.171544	5.8300233	11.289627	12.008413	7.535447	8.000902	-3.4322414	2.1589384	8.697202	8.209923	12.0341835	18.111057	4.119499	0.3614192	0.3895601	2.6310916	2.399121	11.833733	10.399605	10.515202	15.380014	-4.128538	-4.155245	-1.1838067	4.063031	-1.2072604	-0.5045576	10.989723	6.9610043	8.076738	-1.6661407	3.9112306	10.499027	0.41826552	0.9540003	10.4515915	4.927835	6.168419	4.710638	3.0978503	6.7952566	13.997381	5.618122	3.8116534	8.003025	11.600603	10.748764	15.925947	12.565963
¸ßË¹°×ÔëÉù´¦Àí (159).mp3	-28.519035	-25.41777	-27.705158	-12.04138	-7.1523705	-7.7396755	-4.8457417	-2.4855874	0.59200835	4.1914754	2.4279213	-1.423696	0.86077464	4.384427	2.3169694	1.4225948	6.6761084	9.296104	0.6543197	1.5434139	-6.5480204	4.455517	2.1451685	1.2283902	4.538741	10.090998	9.642654	-4.412955	-11.224029	-12.580264	-7.83912	-7.481352	-6.825821	-3.492434	-3.1777077	3.790162	2.985866	5.3672376	6.042133	2.1677082	2.640021	5.324068	20.090965	17.887005	19.87346	4.3248777	5.368681	1.8843254	-12.672084
¸ßË¹°×ÔëÉù´¦Àí (160).mp3	0.59421194	6.326638	0.94782996	-5.356288	-1.8393795	13.361008	-0.42003173	0.73063135	-6.507707	15.526321	16.654713	16.393469	17.630733	18.609058	16.061758	7.280995	8.063138	8.09293	9.038719	8.979559	2.843748	1.6888893	1.5259403	1.7088618	1.9579035	1.5223306	-3.2077382	-3.0099635	-8.801578	-9.467449	-5.5274878	-8.82575	-8.751299	-3.6672592	-0.7666005	8.492893	12.971421	12.309679	16.764498	10.614997	12.774188	15.2825	6.3982854	8.176291	4.301902	-0.8411714	-2.5933225	-2.393766	3.8771298
¸ßË¹°×ÔëÉù´¦Àí (161).mp3	32.56669	29.364313	13.195543	11.967171	13.649803	9.485687	-10.756248	-5.749345	-1.4262843	-5.1828785	-2.5084991	-6.8131638	27.200409	16.61599	5.4080095	3.9429755	10.191664	15.269787	5.4909964	7.5218887	7.7615013	-14.286288	-11.058941	-22.930271	-7.638856	-17.067055	-10.13776	9.201923	16.762173	16.333635	7.9488306	4.694352	1.8871938	15.574198	15.562902	13.791585	0.13865823	3.9871173	-4.114059	-14.39295	-4.429759	-3.4789853	-6.9709253	-2.6362782	-0.39013273	19.759563	17.103855	14.395679	7.5931892
¸ßË¹°×ÔëÉù´¦Àí (162).mp3	1.4653057	-2.1202145	0.5098047	4.8896317	0.081713825	0.3390362	-5.1172276	-3.8627825	-3.6017203	-13.929865	-5.738761	-3.5671082	-7.2498035	-7.32887	-4.849875	5.888992	5.4892445	1.2905562	-8.462446	-7.2493515	-3.8259153	-20.90841	-9.459063	-6.726271	-4.543506	-5.1750717	0.24947189	-8.972078	-6.3429823	-6.998678	-11.678492	-8.910435	-8.904486	-0.03318292	-10.487978	-14.359979	-15.608791	-10.623695	-10.68315	-15.292431	-25.611917	-28.837982	-11.702631	-9.040529	0.6588478	-13.393129	-6.3634176	-6.8459454	-5.380575
¸ßË¹°×ÔëÉù´¦Àí (163).mp3	-1.5743426	4.1458063	0.36540562	1.5828087	4.562854	0.055987492	2.7217708	8.317156	4.6681027	-5.902511	-9.839596	-11.956331	2.4391875	-1.9612272	-2.7622342	4.988372	5.706729	-2.5298557	3.301354	2.8871357	-2.6307082	-3.1025043	3.5294352	3.5779579	-2.3838577	-4.0006256	-1.7320021	3.7436533	0.17112118	-2.9175396	4.015668	6.7531996	5.6221714	10.211681	8.577122	-1.5655261	0.6837138	5.051951	4.241664	5.7867694	6.689555	3.76572	-1.2841502	-4.7511177	-10.06901	13.854973	13.83036	13.320409	8.188448
¸ßË¹°×ÔëÉù´¦Àí (164).mp3	17.361383	8.864044	9.179294	5.9225197	9.4164915	13.47983	11.401193	1.611176	-1.3410292	-4.729232	-19.307339	-12.691526	-14.653772	-14.095204	-8.851944	4.009438	1.7940271	4.042622	8.052177	6.0417376	5.9102077	11.9638405	14.53317	16.253586	2.1131973	3.3127139	7.556699	-6.0058537	-0.77946687	-0.3274201	13.384133	7.967767	7.582923	-13.135483	-3.7007413	4.57102	-11.495045	-3.8229861	8.049921	12.246057	5.26446	11.751085	7.8094316	13.623653	8.677843	-7.8123245	-9.871458	-7.099511	5.3987317
¸ßË¹°×ÔëÉù´¦Àí (165).mp3	5.3430643	3.918276	-1.5603069	0.8696426	6.27766	8.391867	6.4378123	12.868236	15.41086	14.338486	20.074444	22.473614	20.105541	22.166605	18.610886	17.421825	19.615429	17.591734	16.757713	13.843959	14.709203	25.615683	25.509626	23.988728	22.170176	23.17277	22.723318	18.322826	14.8928	16.341396	4.3929763	7.025765	3.0118628	3.7929645	6.5528364	8.531188	-7.331794	0.09815967	1.8957047	-0.27364781	1.054285	-4.2906346	2.647572	1.4053681	-2.934225	8.26049	6.9663715	-0.65954244	12.635987
¸ßË¹°×ÔëÉù´¦Àí (166).mp3	-33.54254	-29.065834	-28.299553	-41.10075	-32.60788	-30.90104	-39.031746	-33.261856	-30.86195	-0.7934165	-3.5915494	-7.810976	-13.933201	-2.576398	5.4265785	-5.154175	-4.253649	1.705171	-5.828667	0.8344639	2.2244458	4.023137	0.65294075	2.2268238	15.54151	10.222257	1.2503574	-5.979426	5.937524	6.7102404	-6.296142	-6.092638	-12.227465	4.6421137	6.3794193	13.111254	6.9981785	9.773966	15.992443	15.775418	10.744661	9.933664	8.124119	2.1864958	-3.59764	-8.801414	-6.698595	2.9038346	-5.6197367
¸ßË¹°×ÔëÉù´¦Àí (167).mp3	8.531474	2.2878437	0.8381008	14.685284	18.249348	19.544125	19.82909	16.97725	15.781321	59.598667	55.295975	46.378597	17.210243	24.288555	32.074818	24.70147	26.080809	18.773815	3.0275817	3.0280669	12.171588	-3.5428057	0.7975004	0.16448274	23.629835	22.049429	15.949404	20.270868	21.118275	20.633598	21.618813	19.521667	21.749027	24.318354	5.654826	-3.1680856	-22.943405	-16.079947	-22.939856	35.697586	33.341427	17.027744	15.867548	12.3813	7.2943544	0.09448743	2.2797475	-1.2040153	10.054426
¸ßË¹°×ÔëÉù´¦Àí (168).mp3	-26.248236	-27.660645	-40.21861	-12.8061905	-17.69764	-21.856869	-16.1492	-17.233232	-15.989376	-4.873848	-2.8582268	-2.653008	15.165249	6.4481726	13.557975	-2.966494	-6.511856	-8.238816	5.372944	2.3630059	5.0075893	-23.972925	-23.210762	-26.636143	-21.497696	-21.263775	-22.05051	-13.341815	-9.639737	-1.7212795	-1.4439837	-5.3763394	-3.4375277	-6.9873605	-5.683132	1.6237433	3.7177663	3.33886	4.348815	-8.360976	-9.670975	-13.224184	-9.168579	-4.967306	3.9229674	-10.823838	-16.108992	-21.67883	-9.01693
¸ßË¹°×ÔëÉù´¦Àí (169).mp3	11.105539	5.9361687	9.91559	-2.08607	-6.0475636	0.6143744	-14.729286	-12.418459	-11.872818	-6.2915773	-6.0164337	-3.2961261	-4.6021194	-4.961035	-4.813055	-19.3273	-13.695644	-14.344899	-0.090538174	-3.55739	-13.023113	-7.570819	-7.8180833	-6.7656937	-0.7263605	-9.447168	-10.74498	-2.9596124	-1.7090974	-6.5181036	5.1293573	2.6372921	0.8660325	1.1357858	-2.7816067	-4.0542297	1.2872324	-3.8070617	-5.911164	3.0609574	-5.8588915	4.4563828	10.130553	4.0279884	6.935009	1.5841408	-2.3904634	4.4556828	-12.506055
¸ßË¹°×ÔëÉù´¦Àí (170).mp3	-38.25419	-41.399033	-39.731003	-23.831676	-23.171165	-21.658901	-35.11985	-32.221333	-30.02127	-27.503647	-26.471165	-28.141016	-34.399952	-32.964478	-32.178696	-37.968895	-30.825714	-29.663872	-39.59243	-43.493862	-48.94919	-36.08579	-40.094654	-40.92109	-52.410088	-47.36806	-43.746567	-30.358068	-34.20919	-31.081646	-43.24295	-34.092957	-30.321095	-37.70943	-30.515041	-24.15667	-33.330933	-29.257622	-23.891214	-32.43474	-28.061686	-27.95361	-26.584345	-28.978893	-25.183256	-16.984753	-20.56722	-15.990137	-9.413353
¸ßË¹°×ÔëÉù´¦Àí (171).mp3	3.6205988	13.038155	21.223867	6.9411573	6.551922	0.7175499	2.1757588	-6.731163	-8.585909	20.000938	21.210693	16.09347	-10.841097	-4.5894814	-2.6441326	-10.952236	-4.9256024	0.7863902	18.093765	16.38923	21.628353	4.065958	6.9372854	10.980452	12.324875	2.3074784	0.6722237	18.871923	20.628157	26.187843	12.459478	7.338011	1.7919276	-1.4094505	1.0133365	0.13901393	9.502761	13.6959	13.799252	5.4806232	5.8412995	6.97365	-6.7006454	-2.5579758	-0.30132174	23.727322	27.422821	26.037323	7.068711
¸ßË¹°×ÔëÉù´¦Àí (172).mp3	-2.0937152	6.0792885	11.468519	-13.12727	-8.930828	-5.3611	-1.2499719	-0.44048715	2.2507033	-41.998905	-39.55771	-22.127415	-8.1342	-12.480135	-9.253198	-12.41681	-12.732758	-17.204931	23.798435	27.3894	21.090046	-15.764881	-14.436136	-19.792896	-21.54759	-18.061506	-15.520945	-21.284372	-20.28358	-19.154842	-20.164267	-15.436252	-21.224125	-22.101793	-22.704144	-26.346586	-11.720427	-15.099602	-7.6047497	14.771986	7.63453	0.11580394	6.4574203	6.8917737	13.766025	4.4724793	8.936527	8.950683	-18.038506
¸ßË¹°×ÔëÉù´¦Àí (173).mp3	2.152504	0.46175516	-2.8312218	1.8374645	4.226994	3.7540638	11.3029	13.945914	12.84296	0.41950715	-2.0041454	-0.6512914	-1.0247095	2.3152025	4.9647217	-2.5896974	-1.9970846	2.90819	-5.2572117	-4.466261	-4.6596756	-3.7299485	-6.1581354	-8.370441	-8.736729	-7.308745	-3.3164785	1.1475525	1.7267268	3.0111248	8.309273	4.680613	8.685531	-7.5198336	-3.9889822	5.251393	0.82751536	2.984109	10.075058	-5.6172843	-6.268502	-3.382102	2.1265907	-0.98319066	4.79409	-2.904641	-0.76835406	0.778076	-3.1924143
¸ßË¹°×ÔëÉù´¦Àí (174).mp3	-30.916523	-27.854328	-26.437557	-22.684092	-16.42657	-20.979427	-1.7519652	-11.3793745	-9.980558	1.442282	-9.997362	-12.98675	-8.872488	-8.723895	-7.302158	-10.59831	-13.356149	-10.865498	-2.2183397	0.9376085	9.346895	-1.318854	-6.3833003	1.0168413	-4.099677	-7.597452	-7.485114	0.16070648	-1.2496427	-0.86547375	-12.333727	-10.75029	-5.2049384	-16.340355	-14.601756	-19.363302	-1.0291995	-0.06552303	-4.395505	-17.809778	-15.162268	-8.023237	-1.7249244	-7.153266	-7.2878823	-6.802306	-7.2346535	-7.1906614	-7.283714
¸ßË¹°×ÔëÉù´¦Àí (175).mp3	-20.744331	-21.380089	-21.467415	-4.8202114	-10.786555	-8.570885	-16.038094	-18.799282	-20.18009	-32.911407	-23.549416	-17.08272	-10.30887	-15.261684	-5.60845	-0.73246956	-4.9580517	-11.644932	-17.335707	-14.330856	-13.909723	-15.925606	-17.30036	-13.633785	-17.629673	-17.189646	-20.76827	0.35519582	-1.785846	0.5153547	10.979395	6.1725073	-3.105381	-7.1857333	-6.631379	-4.683833	6.9216523	0.45888793	5.955826	-34.234955	-37.32955	-37.326397	8.128868	7.845275	1.1235232	-2.6553214	-2.0799189	1.0722977	25.144707
¸ßË¹°×ÔëÉù´¦Àí (176).mp3	-2.3041482	-7.5775127	-5.901494	-7.77077	-13.94949	-16.921022	-7.151521	-6.2141447	-4.96593	-28.278864	-28.156548	-24.471846	-13.684337	-19.06451	-21.326942	-17.357986	-15.417866	-8.820772	-2.9526227	-5.9873753	-10.614474	-9.049695	-24.48306	-28.048336	-16.93656	-13.593321	-8.5319395	-7.6282897	-10.108803	-11.94026	-6.70222	-7.6592207	-4.905551	-8.347467	-5.461987	-0.6567689	-7.3990064	-11.050924	-5.28278	-15.956713	-19.296219	-19.957855	-32.95404	-28.09399	-19.449413	-10.276411	-16.744028	-12.095655	-4.0181856
¸ßË¹°×ÔëÉù´¦Àí (177).mp3	-13.119606	-14.657139	-24.783192	-7.8965287	-12.199417	-7.844723	-19.613432	-20.565182	-29.195435	-12.774659	-10.19114	-11.451992	-9.313952	-6.799473	-9.833166	-12.868326	-12.153928	-5.167466	-25.091702	-14.636038	-18.212702	-22.822407	-20.379475	-13.797291	-23.922268	-18.18526	-14.621162	-10.7118225	-7.9539804	-2.9583724	-8.587345	-7.7690473	-13.240548	-10.778051	-9.388727	-14.393992	-16.379684	-18.552763	-20.080719	-15.596159	-21.912395	-21.658876	-15.263821	-18.753138	-16.512371	-2.3406072	-3.382165	-1.5889819	-1.4947209
¸ßË¹°×ÔëÉù´¦Àí (178).mp3	-0.64742243	-4.239567	-2.0073183	-15.61485	-7.1636343	-7.0984216	-14.059969	-10.742418	-11.386946	-11.093148	-5.8609023	-5.0732794	-9.947701	-5.588622	-9.627869	-17.636717	-11.33132	-5.0887704	8.642163	7.0376673	7.483222	-13.833834	-7.251722	-10.944162	-8.311116	-4.6323056	-11.727161	5.9109535	3.817749	-7.530406	-7.9234805	-3.1871753	-2.1817198	-4.8707356	-2.9365258	-3.2186859	-10.320236	-3.2499685	1.5784218	-21.151083	-15.51269	-19.476362	-14.462015	-7.464937	-8.606037	-0.27870113	-2.1579633	-8.215695	-0.19842778
¸ßË¹°×ÔëÉù´¦Àí (179).mp3	6.0508757	3.1380105	-7.1375737	-10.178255	-8.576462	-9.51209	-20.818556	-13.694862	-9.72864	-23.648142	-13.7602825	-10.569099	-9.597505	-2.07728	4.7148504	-7.439767	-3.1795971	-1.4907002	1.8481103	-3.897148	-1.0904218	-3.2607584	-1.4461472	-6.7960253	-13.668593	-9.437078	-10.415701	0.9656676	9.301041	9.243156	1.5935314	-1.2469425	-4.27168	-18.882214	-9.556755	-9.99519	-3.5795257	1.3339517	-9.884711	-9.824431	-1.4124172	2.0271182	-6.1897736	-5.8360195	-2.8720126	-7.3202505	-3.918209	-6.860752	-11.503387
¸ßË¹°×ÔëÉù´¦Àí (180).mp3	-2.2678623	-5.9139137	-6.02195	-8.846494	-1.5193286	0.5850525	-9.638843	-4.814995	-5.7140007	-1.4493461	-3.1676102	1.9259508	-6.7856417	-4.048977	-3.5753517	-6.493904	-10.758495	-16.303478	-0.09691091	-0.31389654	-5.2230463	9.582376	5.115158	8.271215	-1.0965066	-1.9535435	1.7110314	5.7444096	-0.6094855	-5.5638256	1.424319	0.7475258	1.6402646	4.012755	3.1118631	6.0866385	3.9739733	1.7820605	0.6055596	-1.2265605	-6.5222144	-1.9836335	3.4131536	-5.852177	-9.715052	-4.875144	-3.2810864	0.38593182	-1.6313024
¸ßË¹°×ÔëÉù´¦Àí (181).mp3	16.080942	7.9744964	6.6034403	-3.5342808	-1.7181144	-3.1017566	8.372305	7.0633745	1.6350262	9.025906	13.411428	21.760754	-1.3234183	5.645383	10.917843	4.116439	3.1687198	6.5849967	-2.161672	2.7475386	16.44299	10.232355	1.4828827	-6.5601397	-11.425144	1.5635035	9.1252365	10.254606	6.977041	4.525001	15.619509	13.486904	7.393196	2.1115456	5.2698283	1.8132005	10.325727	5.570569	-5.295871	6.786357	7.41372	7.9713297	-5.068554	6.553645	10.478809	9.4449	15.941695	15.824793	14.741087
¸ßË¹°×ÔëÉù´¦Àí (182).mp3	9.744976	-1.0052261	-6.033328	13.28113	5.62922	9.080931	2.9200122	1.4651716	4.6958017	6.9290223	8.922966	7.5556116	-19.012585	-18.313068	-16.426003	-1.0233065	7.067629	17.363369	13.971874	6.4920673	1.1140499	5.0034366	3.040825	-3.5363228	0.7650145	0.4136868	3.3021278	-20.090914	-17.040663	-9.66029	1.871059	-0.014243618	-2.9550576	-2.2555594	-6.443411	-5.576754	16.988972	9.980156	12.101226	-16.40302	-16.677834	-18.404758	2.0214167	-4.4673176	-1.614941	-12.071002	-12.414654	-11.580078	-13.878144
¸ßË¹°×ÔëÉù´¦Àí (183).mp3	-3.409945	-4.5557613	-1.8529211	-12.155994	-8.955745	-10.258935	-11.860415	-19.632416	-17.271961	3.6968122	-3.0084944	-3.397109	6.987383	3.3181548	-1.2839129	-11.667873	-12.006688	-13.403286	9.144353	2.2990975	-3.4123206	-0.94326496	-1.5076118	-1.7797594	-5.7520094	-1.1462448	-3.6603584	4.546011	4.5270395	1.3026533	8.614151	7.332012	5.6098895	8.749579	9.966099	4.890314	11.244614	10.347845	14.060336	2.5991228	9.893181	10.173691	-7.4595766	1.6596434	5.389169	12.866936	9.618965	8.12838	-9.64428
¸ßË¹°×ÔëÉù´¦Àí (184).mp3	-5.0157003	-8.389828	-12.652775	-37.075844	-28.600098	-29.857735	6.951084	0.12744123	-2.5901842	-30.105549	-30.635689	-35.015213	-5.823128	-12.654507	-26.34219	-10.889061	-12.198924	-9.702806	-23.743603	-26.368664	-26.55402	-12.621136	-15.297226	-18.950607	-9.107216	-8.06779	-5.211181	12.890957	9.624058	10.833578	-3.2360141	0.06250721	-4.4448037	-3.878863	-9.674402	-12.97658	-2.1626072	-8.673988	-9.439431	-18.92809	-9.725304	-13.961893	-3.6108732	-7.3475695	-6.1974096	-8.634562	-18.8027	-23.85307	10.313322
¸ßË¹°×ÔëÉù´¦Àí (185).mp3	-19.641178	-21.800667	-20.553268	-18.58154	-15.223562	-16.588444	-13.168822	-18.500801	-13.73732	-15.919248	-12.453301	-8.062222	-18.263092	-19.093094	-20.104475	-10.223837	-13.768734	-10.557747	-24.014835	-26.342155	-34.173904	-30.907463	-28.613241	-25.09155	-8.356837	-12.030957	-13.6813755	-18.280134	-23.583199	-28.114079	-13.371694	-16.25506	-18.122906	-8.826711	-17.359966	-20.252693	-18.805328	-13.635048	-14.814416	-24.543678	-32.3002	-37.547012	-40.77527	-22.687998	-13.173893	-32.31704	-30.951859	-22.333214	-11.862911
¸ßË¹°×ÔëÉù´¦Àí (186).mp3	7.1003	7.350087	3.9191751	12.61092	22.238861	27.652485	13.482837	28.68932	36.896347	28.451212	25.876854	21.029469	28.27808	26.770279	21.779099	21.585117	28.03704	24.94711	20.049454	28.691275	32.584423	18.37381	22.304089	24.67163	22.961723	23.987556	22.34005	8.202337	11.856304	9.46418	20.852156	16.863953	12.130325	16.430836	18.959812	18.554527	19.49181	18.473438	5.532438	13.800913	16.223974	11.2045	12.25773	16.423363	19.55862	9.751979	7.5067806	1.9223161	17.02673
¸ßË¹°×ÔëÉù´¦Àí (187).mp3	-19.457714	-18.961552	-20.588104	-16.653744	-13.989643	-15.605907	-10.505846	-11.997532	-7.661312	-15.667232	-18.112568	-16.167873	5.2413006	-1.1770958	-6.930488	-17.942287	-16.845694	-17.7151	-11.410122	-12.713259	-5.8192825	-14.809414	-13.087055	-11.08444	-15.066017	-11.8431	-8.381644	-11.4342165	-13.005561	-12.75635	-22.247412	-17.814156	-17.881004	-3.9645412	-6.9798894	-7.933603	-14.03586	-15.361662	-18.686954	-10.915652	-18.620068	-16.196028	-11.436604	-15.811884	-8.95048	-7.99127	-18.406517	-16.659517	-16.43098
¸ßË¹°×ÔëÉù´¦Àí (188).mp3	6.390714	-7.7747107	-1.5731535	-11.923826	-13.108793	-15.784523	-17.452526	-19.803574	-19.779966	-15.472998	-14.06403	-6.8057995	-14.468273	-19.498474	-27.792618	-5.1677284	-8.582425	-0.34785774	-14.089512	-17.306263	-17.906956	-3.6224575	-1.1158729	-0.14176583	-6.2901983	-10.467566	-11.267736	-23.496372	-17.850319	-19.44702	-16.287096	-16.056576	-7.948681	-16.381224	-16.287954	-14.668766	-12.121245	-13.915298	-17.619974	-2.8722	-5.1703196	-3.0478292	-16.37267	-11.345325	-6.153682	-1.7814568	-1.0172608	-5.381948	-15.177184
¸ßË¹°×ÔëÉù´¦Àí (189).mp3	7.445483	5.2855263	9.696008	5.921363	5.4040565	5.998356	-12.062618	-9.421858	-4.5817103	16.500229	8.043451	9.043463	1.8665578	-1.559226	-5.9296303	7.613521	11.551548	16.470833	22.344181	16.573818	15.259133	8.5781	12.1957855	12.204065	-13.1141205	-10.008497	-2.008929	12.815985	11.946132	15.824766	3.9384444	-2.092755	3.1071317	17.791878	16.594103	14.5952215	5.11897	7.8069806	4.119728	12.49869	7.5160656	10.064995	9.09062	5.7747912	10.0570135	7.436087	8.47494	14.534984	-3.5263085
¸ßË¹°×ÔëÉù´¦Àí (190).mp3	17.472198	16.104313	13.049629	22.17342	18.348457	0.9292255	11.1623535	12.985682	11.29792	17.541527	12.99103	8.644328	-18.358963	-14.194834	-11.149006	-11.554127	-1.6310637	1.2945582	-6.7291813	-3.023837	1.371605	16.015572	17.44638	15.938933	1.9547968	-0.4499089	-6.6845636	11.291246	5.197464	0.93219125	1.0309112	0.5639194	-0.6944935	-6.2321434	2.0776384	10.34157	0.80406785	2.4966323	0.77758	0.8674576	1.9321729	1.4285789	-6.892101	-5.3294373	-6.5882196	13.781258	13.830819	14.023222	-4.7516394
¸ßË¹°×ÔëÉù´¦Àí (191).mp3	5.6373844	14.599139	16.845234	10.941914	12.450218	9.999619	9.569277	12.807358	8.834066	6.3224535	8.498492	11.215042	-7.401927	-2.7749305	4.1473446	12.069808	14.686682	6.746832	5.024631	-0.48824525	6.0161	0.4568532	-1.1220076	3.5904121	4.8913937	4.2660575	9.06909	12.036745	7.5769176	3.2811527	11.908905	6.658954	9.854149	4.3515496	7.3452168	1.7410051	7.5192194	6.267485	3.435224	0.9055338	1.8079627	11.357312	15.7268505	6.1485734	11.024513	5.7181005	3.1200671	-14.477843	14.223955
¸ßË¹°×ÔëÉù´¦Àí (192).mp3	0.50216025	9.738742	19.98929	2.5052884	1.9545845	4.319086	-14.698552	-14.0767565	-13.91136	2.475825	5.724798	7.1252913	-3.0101962	1.2276694	4.083144	-2.887116	-2.4400687	-0.06663413	4.1759357	-2.2886033	-4.482625	6.402847	0.033891708	-0.95395005	7.029896	1.7405803	-2.4304779	5.068161	5.477275	-4.0892754	14.456689	15.049593	16.30922	-0.42859232	-3.1873937	-2.395372	1.8404984	2.6836286	6.8863726	6.4641767	8.447912	10.32226	4.1415935	3.7535563	6.000511	-4.7958455	-0.061279148	-0.23155814	-8.362871
¸ßË¹°×ÔëÉù´¦Àí (193).mp3	-11.082834	-7.728796	-8.555137	-7.2009344	-8.936655	-15.668717	-8.4508505	-14.182854	-11.442313	-15.655521	-10.87818	-12.66493	-5.898097	-0.5543162	0.69987595	-12.538149	-5.42083	-5.0052614	-9.685377	-8.3789215	-2.1201806	-14.389357	-14.722549	-8.465314	1.4982965	-3.7788527	-14.183563	-3.9678187	0.89422995	4.220466	2.1914883	-1.612315	-0.80652785	-3.6199548	-1.3118498	-3.2240949	-11.332702	-14.879463	-18.94897	-2.6267219	1.6664286	-1.9908482	5.869177	3.4703188	3.4908316	14.176473	14.088749	11.837868	19.41449
¸ßË¹°×ÔëÉù´¦Àí (194).mp3	4.5721674	5.4506207	6.260788	-12.535187	-7.109359	-12.4122715	-6.8936796	-12.28957	-16.830254	-7.96002	-12.265715	-10.481407	-8.663194	-4.2693195	4.307425	-21.49768	-20.697178	-23.260786	-11.163979	-16.457808	-19.719639	-21.89095	-16.028765	-11.53323	-9.224741	-11.362278	-14.018276	-22.679111	-20.005547	-21.298733	-31.756577	-24.045376	-18.68883	-18.296013	-14.345841	-17.223352	-10.965747	-12.033987	-15.778828	-11.499908	-16.185522	-19.175781	-16.047401	-17.530075	-24.295242	-18.928099	-21.518673	-14.735765	-11.63205
¸ßË¹°×ÔëÉù´¦Àí (195).mp3	-11.065713	-4.413043	-1.7438935	-17.901482	-12.912703	-7.4772925	-3.7248223	-2.3758643	2.581871	-28.375786	-13.798067	-6.6299486	-13.886957	-9.768923	-14.302715	-18.250198	-17.477024	-15.620069	-5.22049	-3.4755664	-1.0855325	0.9436985	-13.978411	-18.873127	-2.2820976	-3.458829	-6.740657	-5.101227	-0.6475959	0.5297037	-9.161308	-15.850052	-15.56249	-5.9947987	-6.8124113	-2.8654945	4.149147	2.7449913	1.1417806	-13.968864	-16.531776	-14.060213	6.618405	1.6655416	-2.545248	8.510155	3.0720437	-0.7618146	-14.852092
¸ßË¹°×ÔëÉù´¦Àí (196).mp3	-3.086888	-9.362036	-4.911751	-14.088253	-9.820946	-4.2819586	-12.607569	-11.097102	-8.829384	-3.0565746	-6.0789742	-6.1957073	-11.787188	-9.64405	-7.9355936	-7.3354897	-12.012695	-12.760974	-7.854334	-12.951515	-17.453033	-19.658405	-18.101528	-7.9004755	-14.560444	-19.27324	-25.701168	-39.296303	-33.756084	-33.539307	-18.950047	-15.029626	-12.78463	-7.4020467	-4.5813694	2.5410166	-0.37743664	-0.484151	-7.1912746	-9.565235	-6.859991	-13.675344	2.6252623	-5.3462896	-5.5004025	-21.193031	-19.67965	-20.269737	-10.691888
¸ßË¹°×ÔëÉù´¦Àí (197).mp3	4.774612	2.8530664	5.6589203	4.7875233	-4.808707	-7.3365917	6.9756804	6.349082	8.926014	1.7988868	-0.045787573	-6.8596554	16.042866	16.041372	11.624676	12.250498	12.971397	5.9571815	10.4525795	15.351439	13.037802	6.855568	7.8142424	-1.784101	12.021398	10.286053	9.578779	-12.1610565	-9.332424	-8.191434	14.647625	17.801231	13.422102	25.235441	23.44775	19.575266	6.752096	2.9915009	8.919323	4.0543556	-0.15513682	3.8705664	-6.418377	-9.251558	-6.834279	2.5110319	-4.0340242	-4.894641	5.0701084
¸ßË¹°×ÔëÉù´¦Àí (198).mp3	-26.643353	-20.969013	-14.532606	5.269761	1.3703146	0.29635447	6.1989613	6.987384	10.401126	-17.133533	-13.694908	-13.593733	-12.343789	-11.535522	-5.918913	-2.1711917	-1.6576798	-3.6232243	-1.939478	-3.9870443	-4.1414256	-10.362194	-12.640883	-19.521442	-6.838089	-8.067339	-7.3129106	-13.097469	-7.2361717	1.0343843	-2.5818846	-4.1250405	-8.8572855	-28.527065	-11.588451	-7.9233303	-31.73531	-31.205063	-34.821556	-7.5877743	-2.5373793	6.1225243	-31.084051	-16.494549	-1.867981	-11.838608	-7.215212	2.6464224	18.35884
¸ßË¹°×ÔëÉù´¦Àí (199).mp3	20.416485	12.455933	7.0341606	2.3677084	-1.6841813	-8.156866	6.563081	7.9500103	7.356231	1.0535282	0.119228296	-1.0421679	-7.878616	-7.8973055	-7.928286	-6.508312	7.8882427	14.211568	10.831871	3.9885254	-2.90422	3.59204	8.904012	7.9080133	12.840305	9.831387	5.7344427	-5.0047836	3.8202145	3.7100077	-10.181524	-11.260224	-6.038583	-3.2817497	-15.67009	-21.741547	19.17749	6.4110518	-7.036359	5.760497	8.034726	13.825897	-13.043492	-12.191098	-10.49641	-0.563469	-8.347395	-8.763268	-15.983992
¸ßË¹°×ÔëÉù´¦Àí (200).mp3	-16.518625	-16.346619	-6.6748276	-20.312542	-17.721	-25.396431	-6.2515054	-7.7087717	-4.956645	-8.427835	-10.751513	-13.098523	-9.186197	-7.298004	-14.256403	-6.3268576	-7.6219664	-9.69515	-7.055932	-3.8785357	-1.3943013	-21.158657	-21.711597	-25.925022	-0.32027066	-12.992047	-17.848312	1.8538893	-0.86115634	3.8508253	7.7332706	-0.8957094	-5.1084933	-13.110779	-12.124232	-10.438195	3.7754498	3.2787657	3.2521145	-1.130725	-1.8397577	-1.1790695	-7.670559	-14.828297	-18.032516	-16.095137	-13.989319	-11.893278	-20.835117
¸ßË¹°×ÔëÉù´¦Àí (201).mp3	2.5931487	3.2719512	-3.0265605	-5.0327063	-1.7278469	2.4022799	-8.417267	-4.4240274	-8.987841	-29.13208	-21.672241	-20.095366	-5.0095105	-7.3120184	-10.186728	-9.030462	-7.1427584	-16.582882	3.5142107	4.6241164	5.6845737	-3.6158721	3.557886	3.3725348	3.4027104	-2.6251693	-10.291264	-19.984081	-12.379863	-16.03067	-7.544548	2.8671093	9.690826	-0.4502541	1.8933955	5.6044264	-39.567566	-42.37961	-43.904713	6.7755804	4.175906	2.079474	-5.6614	2.1038218	6.922803	9.913449	10.186278	6.414377	-13.301287
¸ßË¹°×ÔëÉù´¦Àí (202).mp3	13.681937	17.400146	19.171328	22.71867	18.254665	13.877205	15.330437	20.02512	16.196236	15.056824	6.0544605	-7.303957	3.9714787	0.17267561	-6.4328823	19.025566	14.215105	17.62349	9.335075	11.618898	10.840279	12.205059	10.329197	17.58062	10.829212	4.0578938	9.956739	-3.1325831	-4.2140493	9.509044	7.5783935	0.65224385	-6.4842696	-0.12695232	-0.8330141	3.8517447	-8.815165	4.89729	16.09992	17.778637	11.247486	9.71334	2.5475626	11.255477	16.70186	-4.729968	-1.7443576	11.135147	5.497971
¸ßË¹°×ÔëÉù´¦Àí (203).mp3	5.8599358	10.375413	13.853526	2.7055244	2.0164976	4.486221	-3.1222653	-6.477436	1.5995367	-2.749719	-4.8372083	-1.6065656	6.7317457	12.519355	15.800961	-2.145517	-6.2236667	-3.3273234	-0.98686075	-4.5799484	-9.1475115	-5.8534393	-6.824085	-5.190489	4.6886663	1.4664035	-7.5034423	-3.9218173	-2.0655475	2.0328255	-4.896614	-3.5789633	2.2190025	2.1616635	3.0736303	5.422976	24.992432	27.83339	30.419685	4.976977	8.632366	13.882235	7.570715	7.7219954	3.4323263	4.6870766	12.594049	7.8634424	-8.756891
¸ßË¹°×ÔëÉù´¦Àí (204).mp3	1.2794069	2.3981829	6.8022966	22.590027	17.146767	24.255283	-20.01547	-22.48838	-25.036385	14.746324	5.6269007	2.9090433	18.298677	13.71008	16.595678	11.293745	8.85905	9.375211	5.8550377	5.574186	0.4984495	-1.1601256	-4.5007267	-1.5483572	-0.7621351	-2.0623114	-2.955363	-3.4581022	-6.272457	-8.254605	3.7062144	2.8213665	-2.794252	-18.083664	-17.15253	-18.760841	-0.41144434	-1.2563448	2.661706	11.271679	2.3302097	-0.6646699	4.3573084	1.1927003	-4.7041354	2.6297543	0.2371442	-5.4105916	9.160618
¸ßË¹°×ÔëÉù´¦Àí (205).mp3	2.2686296	-3.1819499	0.5647137	0.66401994	-0.4601907	9.252104	4.4032593	-4.532067	-14.788704	0.39104527	1.5423396	3.3163347	6.647691	4.281631	13.743572	10.891613	7.593639	3.8654296	5.418722	5.6230793	-10.761312	-0.5272716	-0.5710013	4.2543464	1.634169	5.752243	2.682915	13.683016	4.1650386	-2.773365	-4.0003586	0.81307864	3.0232115	-7.9834757	-5.179862	-8.257203	11.909096	8.555235	6.254184	2.9408104	5.0436153	2.0698965	2.4071028	-1.3776207	-1.9696773	1.5815604	-0.011577815	0.287865	2.7474456
¸ßË¹°×ÔëÉù´¦Àí (206).mp3	-26.92323	-33.736664	-36.84785	-19.16576	-16.96914	-9.512647	-27.437107	-23.735909	-27.397024	-13.441605	-19.159988	-21.973402	-17.901283	-14.621357	-2.7401667	-11.702143	-9.8808775	-1.8870184	-8.539437	-4.1304946	-7.7725177	-18.300297	-18.554585	-20.13276	-18.743353	-11.307528	-10.205526	-4.3513045	-10.867743	-18.525759	-6.325984	-11.528318	-10.87421	-7.700221	-5.813053	0.8856166	-22.972336	-29.32787	-36.80555	-31.615974	-24.170633	-22.472946	-22.248379	-24.190865	-28.458935	-28.388462	-27.54988	-24.343412	-29.77993
¸ßË¹°×ÔëÉù´¦Àí (207).mp3	-47.706863	-40.03482	-44.0333	-27.63094	-27.07544	-33.019577	-28.884106	-29.638056	-32.042095	-11.872322	-13.825506	-14.325945	-16.895344	-15.061062	-15.594437	9.533893	4.631032	1.7918789	5.2087955	7.5649567	5.398364	4.12806	-8.645806	-1.8619461	-20.14957	-14.654464	-11.088898	-1.2658113	-4.753339	-4.46212	6.949066	5.8547277	7.08318	10.149653	6.941251	7.913004	-17.939503	-7.7736206	-6.9132957	9.7486	5.975568	5.861887	5.537654	-0.4060532	1.1979673	8.500813	7.3668814	8.873532	-5.3777075
¸ßË¹°×ÔëÉù´¦Àí (208).mp3	-31.678577	-28.424736	-29.215384	-45.830452	-31.094234	-29.81688	-27.337875	-29.152124	-33.050835	-41.892048	-36.1081	-33.48568	-33.83269	-33.463303	-44.824043	-40.88362	-36.22234	-29.40184	-35.878937	-28.668034	-24.496838	-27.873299	-25.033073	-30.657232	-26.77186	-27.006678	-33.818085	-37.149593	-25.321049	-23.823952	-40.829983	-35.423355	-32.322807	-37.81784	-30.649982	-33.54181	-31.292667	-31.099884	-32.526337	-28.89899	-23.62723	-27.132856	-34.591423	-43.59207	-45.04779	-21.014198	-18.615326	-19.633163	-23.892416
¸ßË¹°×ÔëÉù´¦Àí (209).mp3	-16.887566	-8.464519	0.3537465	12.146194	10.46697	3.359765	4.457677	0.22079839	4.0728245	2.2675347	-2.2232683	-7.836651	15.932702	10.994711	13.658897	-1.3321066	0.53827906	3.971881	3.470987	-1.5864624	-5.599676	-9.151155	-5.8480797	5.149222	5.6144676	1.2048459	2.8685927	-7.9507885	-3.0309863	-2.5712147	-8.033243	-6.1902595	-8.0774975	-23.068762	-23.865757	-24.71439	-7.3597555	-8.348846	-8.354881	-7.2198086	-5.2736692	-4.2982483	7.687767	5.1911526	8.340561	1.04364	2.208487	5.6589313	-0.36842155
¸ßË¹°×ÔëÉù´¦Àí (210).mp3	8.004204	12.155865	14.254456	25.138151	25.197128	20.50632	28.540272	30.020077	28.7812	24.513863	22.96632	16.496525	17.621475	19.053497	14.010208	20.142315	17.32771	6.7068567	11.622208	18.395947	16.839848	21.971512	24.437489	29.077145	20.989239	26.675617	26.475613	12.821485	11.797945	19.67493	8.227116	9.990229	7.9249725	2.2199397	8.871746	6.652539	0.30930346	7.776924	2.6767423	7.2781944	7.7119107	4.2896805	22.753387	22.468895	20.150204	17.996239	24.585773	19.99648	20.077312
¸ßË¹°×ÔëÉù´¦Àí (211).mp3	4.0097637	8.770033	4.193486	-5.2563596	-2.526445	6.348345	-0.6971953	-1.6077797	0.38415766	29.87947	30.623657	34.08886	21.025665	20.003796	18.485859	15.038914	18.113037	21.812923	-6.575763	-1.7588099	-2.7811031	16.688128	20.249691	22.256756	-9.366458	-7.4273405	-15.760961	-8.1917305	-7.7695203	-9.534445	-16.128628	-16.913485	-13.305171	-5.17712	-3.471689	-12.712108	-9.741888	-6.4499035	-3.1766715	-9.662572	-6.55579	-10.796965	7.8121347	6.523081	-1.1125325	9.68906	6.1991835	1.3637719	-1.2586706
¸ßË¹°×ÔëÉù´¦Àí (212).mp3	-5.079485	-10.357189	-7.7207108	-30.020576	-26.981888	-28.517128	-8.05541	-8.313039	-22.686893	-41.247368	-37.893635	-38.838108	6.901267	12.119766	10.690098	-9.207851	-12.214064	-19.21416	2.259531	2.1413746	-0.88554513	-3.991013	-7.5532575	-4.5462713	-33.679703	-35.374355	-26.997955	16.1157	25.013304	31.457216	-5.2626777	-5.673071	-0.30385163	0.36857766	-2.2400393	-3.9670546	-6.233158	-11.592403	-21.202896	-1.023239	-12.5387125	-28.615002	-26.39272	-13.12015	-8.231826	-3.2254815	-2.5376525	-8.060539	-11.541882
¸ßË¹°×ÔëÉù´¦Àí (213).mp3	12.278369	14.555785	21.068947	22.684437	20.924282	20.121384	19.511421	21.558418	26.338352	19.3844	17.43416	13.351693	9.347869	9.093927	9.478793	11.65727	9.1659355	8.5794735	0.4076479	2.0509	2.1631215	-0.26605624	1.3488528	1.5329367	-1.0916398	1.5705075	5.044288	11.897135	15.496035	19.61213	21.88736	15.139044	16.81114	4.534946	1.1128939	1.7062429	3.8337612	4.8673286	1.334415	14.574003	13.612911	12.87203	18.927807	21.381474	22.84389	4.4983816	8.886152	18.434877	3.8931634
¸ßË¹°×ÔëÉù´¦Àí (214).mp3	2.4254322	8.308191	14.359398	1.5744631	1.7359507	0.32811332	-19.755566	-14.510681	-6.8121247	4.143742	-1.0565041	-1.7099099	6.2183437	-0.43653083	-7.861265	10.934988	6.505711	7.4915266	-7.885104	-11.067102	-18.340214	-9.905773	-7.9764166	-5.0360627	7.1041584	-2.5005844	-2.0721226	5.5031767	7.2428975	6.5610723	3.8203256	6.4008017	1.0830204	5.5673275	1.2818034	1.772537	8.358082	2.7223346	-0.96104574	-7.3126426	-9.081339	-13.727026	-8.85177	-11.797691	-14.276329	-9.235618	-10.124757	-3.1730256	12.63038
¸ßË¹°×ÔëÉù´¦Àí (215).mp3	-9.066349	-5.2645636	-5.3129168	-25.597286	-6.1972523	5.8590884	-7.591462	-2.0804632	-0.12512143	-10.095008	-3.3554602	-1.7049954	-17.721756	-11.257874	-8.245667	1.9888933	-6.8529387	-16.062923	-7.370386	-10.529766	-11.498777	-1.2106465	-4.1721873	-4.6465244	0.3933735	-1.943556	-2.0447862	-4.8900867	-5.7740126	-5.4090695	-8.783743	-11.457219	-7.641295	-13.182743	-14.160875	-11.895087	-5.6658545	-14.133347	-13.353499	-14.5133095	-10.768909	-5.801275	-13.434313	-14.411802	-13.473854	-10.026073	-9.289173	-2.7920604	-7.6799917
¸ßË¹°×ÔëÉù´¦Àí (216).mp3	-13.998657	-10.014751	-5.6877856	-17.335733	-18.740356	-14.818214	-22.736702	-19.810598	-16.961056	-23.054739	-29.29076	-31.805779	-8.137187	-8.990868	-2.691744	-20.189232	-18.13847	-9.628013	-6.5903296	-8.873128	-8.6369295	-2.9085941	-9.62377	-14.905877	-2.0651965	-7.0100865	-3.6898997	-21.341722	-24.958	-20.602262	-4.642372	-11.582634	-18.157024	-15.386876	-19.649284	-18.730673	-20.747402	-21.89253	-21.617905	-33.28218	-26.332428	-25.562286	-5.0772285	-11.423773	-10.902395	8.315907	2.854107	8.057405	9.26513
¸ßË¹°×ÔëÉù´¦Àí (217).mp3	18.49936	16.226639	14.88928	5.1695633	13.988428	18.620007	9.907022	12.172788	6.7765284	14.708546	13.745529	16.704786	13.401489	12.142946	12.923367	10.643734	12.331942	8.590624	19.936327	14.384293	12.367163	0.8379097	4.6749544	9.252816	11.848856	16.224087	27.630749	6.6414614	14.566523	16.985023	11.049199	7.149855	9.944103	18.746109	13.428988	14.048643	4.308508	7.6712027	11.523132	12.553873	9.490575	0.8404256	15.960859	13.06768	9.94356	7.348826	9.690573	5.401451	15.41425
¸ßË¹°×ÔëÉù´¦Àí (218).mp3	32.165222	30.376322	28.59018	53.85376	55.28887	51.815018	41.884644	55.19333	62.738304	19.111416	19.64769	16.669756	19.1209	21.275328	22.429913	20.653189	15.702869	15.09189	-2.1170805	1.7510855	0.30010653	-3.8030806	-2.2695127	-1.096801	2.9950075	8.157629	9.037693	5.52019	2.174987	2.9484386	11.595747	14.641501	14.468677	11.02336	14.067026	21.550385	27.406294	23.212704	19.178026	32.079063	29.96196	30.117872	36.565475	34.93876	36.66329	27.792831	29.244402	27.550623	8.479787
¸ßË¹°×ÔëÉù´¦Àí (219).mp3	-11.806478	-13.564703	-7.634002	-19.275578	-14.273497	-4.804785	2.576055	8.004282	15.628167	1.1232748	4.259415	12.014677	15.712116	5.026729	2.922711	2.1989837	-11.867787	-30.01458	-10.2276945	-11.884403	-10.707186	18.85579	21.189444	17.587482	-7.807209	-13.1163025	-13.052868	-18.845047	-13.821283	-5.8129683	-1.4642625	-3.890726	4.1018496	-6.880384	-11.271393	-11.570866	12.711887	9.92606	14.206879	-2.6665168	-9.4753	-6.9987645	-12.707737	-13.190693	-1.3357726	-1.4519023	-4.657725	0.5140916	-1.4624104
¸ßË¹°×ÔëÉù´¦Àí (220).mp3	-5.700402	-7.037175	-9.9183655	3.3335266	-5.159313	-8.039437	-0.14092648	1.5392987	4.362198	-2.674067	1.8748811	5.202073	-5.4794836	3.4604778	5.3521404	0.69234914	-1.6189283	2.496876	-7.6804867	-3.3767354	1.2894843	-8.862297	-7.449163	-4.3018055	-4.50016	-5.792533	-10.00009	-4.200037	-1.1328423	0.5354683	-7.431938	-6.8767443	-5.3436565	-1.1849985	-2.7833347	-13.181941	-7.444807	-3.3915486	-4.45951	2.230013	7.7559767	2.0902061	0.06926325	-4.0320306	-13.386898	2.121081	0.9003694	-6.4003077	-3.7093427
¸ßË¹°×ÔëÉù´¦Àí (221).mp3	-18.002792	-22.354202	-22.987894	-12.438798	-14.067675	-11.733288	-8.827734	-10.4609	-9.585002	-7.507414	-14.76109	-16.232193	-4.924468	-2.4858894	1.2042061	-8.122621	-12.430665	-26.544258	7.4127183	3.7908945	-5.3106203	-9.91571	-11.088757	-12.3195305	-10.656955	-16.207073	-18.431135	-21.921432	-20.508831	-14.947405	-16.21566	-28.817114	-33.346863	-15.793253	-16.303125	-24.985405	-15.278542	-22.129578	-26.136135	-30.596321	-26.1594	-23.228386	-14.779491	-21.353642	-19.797855	-8.742409	-13.137613	-8.863139	-29.444107
¸ßË¹°×ÔëÉù´¦Àí (222).mp3	-1.6623331	11.5119	18.809544	20.41143	22.054192	23.4719	7.2919455	8.576584	6.531288	5.788376	13.348526	19.374222	-3.3000853	-0.9601562	-4.3806605	12.176863	10.680943	4.6398783	13.31881	12.79061	15.298359	7.027889	8.834116	6.2912855	11.154936	13.358523	12.992529	15.01224	27.404572	24.429935	22.979977	20.434082	4.956441	15.5592575	14.556795	12.760238	13.934658	14.943877	15.985861	8.500443	13.3427105	11.791833	8.995829	11.363787	19.983543	5.226262	12.204674	15.5006895	10.681873
¸ßË¹°×ÔëÉù´¦Àí (223).mp3	38.32631	41.312172	29.146343	24.186506	26.154102	24.944386	10.968744	9.048371	13.432873	20.434006	21.215399	18.647793	14.734211	14.090516	10.276042	34.914803	38.462845	35.275482	22.916245	31.779022	30.03672	23.524977	27.921463	31.562546	25.338545	27.858734	37.86225	41.61582	43.302364	46.07194	27.994652	30.976767	31.041609	21.67722	20.794361	7.7359056	6.663209	6.803656	7.749301	39.28186	32.97001	29.709274	18.982292	22.12116	20.099026	23.675003	14.654371	8.155696	3.010169
¸ßË¹°×ÔëÉù´¦Àí (224).mp3	-1.3349855	-2.2548158	-6.021468	5.7420673	0.6619023	-7.237112	5.034702	3.8590133	9.486561	8.368496	21.141472	21.779406	9.82247	7.6544113	8.302996	-4.9394464	-9.380846	-8.938292	5.601416	-1.3854747	-0.580527	7.532143	7.3958635	4.829949	2.3964374	6.388109	3.547484	10.577139	6.4295197	8.724375	1.0010374	-1.3087456	-8.967961	-7.6434307	6.2942877	8.485172	-4.3163266	-5.8343	-7.5776825	2.7304077	6.120022	12.119411	0.28568217	1.0282804	-8.0641575	-10.43345	-2.9607692	-4.816457	7.5460014
¸ßË¹°×ÔëÉù´¦Àí (225).mp3	27.82398	28.522636	16.28035	19.596638	15.030718	5.826329	-18.255013	-13.112974	-10.739803	5.2474303	1.4333167	-0.9044407	-15.684279	-12.053011	-5.471034	-6.1468754	-5.0411654	-4.027148	-17.8185	-10.681019	-9.433238	-10.291241	-8.019056	-8.068687	-7.7639985	-2.1377308	-1.3292578	6.7587624	10.464914	17.111317	-16.08119	-10.997766	-9.131073	-1.6252689	-1.9149506	3.246457	8.475796	2.0202854	-2.951624	8.613913	11.386389	15.837379	-1.0091133	0.8645991	1.004573	-14.107192	-11.390173	-10.790794	-7.975482
¸ßË¹°×ÔëÉù´¦Àí (226).mp3	9.329361	7.9911184	6.4290905	6.490284	3.619026	3.6248698	10.347027	10.90007	11.177616	11.991592	5.563925	5.3784237	-6.2246003	3.5576603	6.4412775	-8.58856	-6.1141434	-4.786132	10.537275	7.501284	4.594845	14.166983	20.17099	23.837154	3.172381	6.9437923	-0.39117748	16.240322	9.613067	5.7012005	16.828493	12.257099	7.082901	9.833354	4.458795	-0.9084424	6.767684	13.220623	17.34188	19.052746	11.822438	8.784119	-4.297821	3.7053435	3.4623907	23.084255	19.731842	23.279774	-1.6979097
¸ßË¹°×ÔëÉù´¦Àí (227).mp3	24.54189	18.996056	12.3087	14.258079	15.224699	10.228088	13.809948	17.478168	11.581047	27.437946	22.050682	14.992445	19.706371	15.859656	7.6531544	13.880318	11.392363	10.2266445	7.3367476	10.379248	6.9684114	-10.0954685	-3.225414	-0.71191806	16.476116	10.202753	5.6317286	5.4415445	12.811415	15.896301	7.5748854	12.863976	13.46373	16.218445	11.0626	7.586953	19.54063	9.202733	5.062882	6.119908	6.173305	-0.94925326	-1.3772407	1.3742903	3.3094802	13.36423	20.252506	19.248323	10.860012
¸ßË¹°×ÔëÉù´¦Àí (228).mp3	-24.320614	-18.997993	-10.97607	-22.395424	-21.405273	-14.85655	-16.896664	-16.721878	-13.922959	1.7911004	-2.7409425	-4.519298	-6.523074	-10.325192	-9.540971	-8.701389	-8.086691	-5.152386	-10.170698	-6.164084	-1.2909037	-4.7481847	-11.064025	-14.523365	-4.333009	-10.817225	-7.2011986	3.068686	-1.8629287	-3.6404777	10.991632	7.0315037	9.677645	15.385048	-2.2080503	-4.691124	-2.1429267	-11.918255	-10.967754	-11.464663	-11.446833	-7.150099	-2.114776	-0.69387484	-1.9663997	-18.495121	-17.396889	-25.03328	-0.7831131
¸ßË¹°×ÔëÉù´¦Àí (229).mp3	-8.96624	-24.26239	-21.984085	-38.5018	-34.22154	-28.86847	-27.224392	-14.122128	-2.3915284	-28.01708	-22.387138	-16.62634	-10.641912	-11.779166	-18.034126	-22.068394	-18.859623	-18.093899	-14.430529	-14.309202	-13.007174	-4.862932	-10.803386	-3.86769	-3.1101713	-15.755744	-12.612379	-9.333956	-14.411625	-18.117157	-20.078773	-20.998463	-13.191943	-8.349163	-14.53653	-19.092098	-11.39395	-15.651455	-13.157442	-17.531662	-18.315567	-9.425722	-20.710344	-23.021946	-21.562279	-10.119937	-12.869255	-16.884842	-12.251251
¸ßË¹°×ÔëÉù´¦Àí (230).mp3	-7.4513054	-4.9997644	1.0240695	-11.06365	-9.49914	-11.882778	-10.755014	-12.800538	-10.255947	-4.9089303	-17.045483	-16.448921	2.068599	-3.9100728	-1.6267235	-1.4901891	-3.4975612	-0.7470687	-8.001267	-18.165245	-11.919396	-8.2834635	-13.434624	-10.938547	-18.165468	-13.77521	-8.673887	-0.70241785	-4.0120425	-8.651907	-4.255451	-11.055389	-11.409382	2.6483068	0.16085635	0.5964888	-6.2173686	-9.67407	-7.589532	-11.215141	-9.397118	-6.720156	-2.151856	-3.761016	-4.081594	-26.281033	-26.208702	-21.73007	-15.645084
¸ßË¹°×ÔëÉù´¦Àí (231).mp3	5.5047817	6.1157446	-2.1770678	-8.749275	-2.4513772	-4.783742	4.3729486	-3.8278527	-6.60114	-9.301596	-4.6189985	-11.237923	-4.809065	-2.704859	-0.8220505	-6.280321	1.9868039	3.2388866	3.1321158	-2.522366	-0.25685662	-8.629701	-4.009014	-6.245345	-14.61922	-2.1764402	-2.3898647	-7.331312	-5.098062	0.15159202	-7.8741217	-7.9046454	-11.181416	-9.134524	-5.313931	-3.304863	-11.252415	-16.558908	-19.09258	20.92395	25.865582	23.24371	4.009939	6.8711977	10.114548	26.764885	21.923315	23.969362	46.0456
¸ßË¹°×ÔëÉù´¦Àí (232).mp3	-12.4595175	-18.23151	-18.79979	-10.574837	-12.653339	-15.014343	10.410298	-0.20373291	0.5195964	-11.16423	-13.138446	-14.435999	-5.519962	-5.0200357	-0.7417184	-3.8434415	-0.10653201	5.6853046	1.4248672	-0.91966957	-9.825341	-17.796997	-21.505077	-23.361324	-4.493429	-10.962805	-11.54545	-26.536907	-28.54916	-23.067535	-13.51882	-23.85728	-29.381035	5.48758	1.13176	0.8263301	13.284021	4.433112	3.7130609	-3.0081782	-0.63592404	-4.4085655	5.956897	6.924788	3.303106	0.7939783	-1.8330278	-13.111052	-12.311848
¸ßË¹°×ÔëÉù´¦Àí (233).mp3	-29.001858	-21.946217	-12.811802	9.409737	4.8283386	-0.52222914	-14.464657	-2.1500926	10.191343	-26.368523	-30.464287	-26.953764	-9.175505	-14.711161	-18.594376	0.16007331	-2.3404114	0.006458163	-7.709866	-3.6538713	-0.92049533	-12.899742	-11.099556	-9.310024	-4.364366	-1.6254143	1.0922009	-13.880657	-9.866842	-11.150438	-3.2451391	-9.251213	-28.010471	13.718108	3.9579263	-4.4708214	-2.4562316	-5.9141126	-12.405485	-28.417065	-29.329262	-27.086086	-7.725483	-6.134929	-4.3304358	5.673707	4.6544704	1.6735246	9.9804945
¸ßË¹°×ÔëÉù´¦Àí (234).mp3	4.2352576	2.1753407	9.436556	17.197483	16.698896	12.363287	6.081926	5.602747	4.7946267	15.989445	14.457375	16.37978	18.182312	19.76875	8.312381	1.7861844	11.605404	9.084328	16.466557	19.727808	22.848675	12.710863	12.932095	2.631565	12.701491	8.339821	-9.076023	16.321308	13.27536	18.164062	1.6044536	1.8397348	2.6675298	5.3273363	9.93977	20.116299	15.024855	16.309021	23.022526	14.886919	15.683695	13.2987385	-13.888578	-13.111619	-18.10599	3.8731601	8.434442	11.016963	2.9935887
¸ßË¹°×ÔëÉù´¦Àí (235).mp3	3.3426514	0.08926329	1.114088	-1.0130761	-1.3608475	2.0327752	10.5542145	-0.4019515	-5.935888	1.5793637	-0.21320808	0.5924648	4.553337	12.521863	19.478989	3.5531132	7.6098433	11.2372265	-24.04504	-21.116272	-30.565762	-7.461167	-5.7539263	-6.6270475	0.84051234	-8.329749	-9.243192	-9.102177	-7.76952	-14.568812	-14.974908	-13.783806	-13.162377	11.701194	16.302275	18.502106	12.605877	9.759245	8.735062	13.895304	9.335863	12.577592	4.8357863	5.625681	7.6201487	5.8748636	-1.6227204	5.9705305	12.10508
¸ßË¹°×ÔëÉù´¦Àí (236).mp3	-9.068274	-6.7221274	-13.447295	-15.163657	-8.160849	-10.040392	1.959074	-6.6946554	-8.740936	-18.22694	-16.689156	-12.615473	-11.622412	-10.264501	-14.340447	0.9359844	-1.2272387	-11.284474	1.5740275	2.04144	3.4605188	-6.0820184	-12.801683	-15.382783	-2.8431487	-5.23671	-6.2515774	-4.264927	-7.061878	-7.944919	4.236082	-1.0851556	-7.499471	-5.5643425	-10.573599	-13.162535	-6.2954574	-6.2867785	-9.739744	0.2261371	-7.4318295	-4.058904	1.4553827	-4.414301	0.04416185	-8.159634	-3.3657508	-11.817726	15.090107
¸ßË¹°×ÔëÉù´¦Àí (237).mp3	-22.689648	-17.247478	-17.496258	-22.013714	-24.406303	-26.395245	5.343807	6.286093	5.5950847	11.324981	2.4724188	4.664505	-0.5841317	13.480181	27.822876	-10.062031	-3.3218274	-7.155382	11.068514	3.694696	7.0632753	-0.064178914	-11.053806	-15.476856	1.5985186	-0.23387468	2.9244401	-8.442757	-5.68684	-4.3132725	9.117554	5.26013	2.7567143	4.378905	2.8688698	10.324277	-14.932383	-12.521288	-13.181878	-2.0348296	1.4976102	2.4142091	32.31597	26.764938	16.687145	10.586901	6.4256487	3.6790833	-8.167533
¸ßË¹°×ÔëÉù´¦Àí (238).mp3	-8.570819	-5.1368175	-3.7069602	-9.916819	-5.6357093	-1.5297511	-11.453863	-13.449886	-16.831059	-15.691935	-19.241516	-26.337135	-11.948345	-14.4723835	-7.900419	-18.476374	-12.468979	3.9324474	-17.475166	-15.854526	-5.4808497	-7.55237	-3.9393559	-6.978383	-9.362255	-11.56812	-15.404322	-24.069008	-18.878658	-13.94176	-16.378891	-14.298654	-8.483549	-8.672729	-9.38399	-7.261363	-10.244164	-10.286402	-6.8639307	-18.487415	-13.164976	-6.4228735	-2.114877	-3.4225247	-5.235997	-1.4538174	-3.6002374	-25.210976	-19.138165
¸ßË¹°×ÔëÉù´¦Àí (239).mp3	31.07093	30.493633	29.828434	16.787663	11.372215	13.106506	14.530798	11.447922	10.620394	2.829375	1.4888662	-1.9887601	22.967754	22.904785	24.268314	14.83457	26.360544	26.869808	12.729385	14.191059	10.330572	3.0362158	5.126981	4.384165	15.406559	11.240873	9.315283	6.6475153	4.3551826	5.0852623	22.008821	10.752271	9.491588	27.433752	28.531628	22.888014	23.19133	26.694078	20.859896	22.982903	21.74002	19.001152	18.559368	21.512367	27.299816	22.721958	29.458622	27.397308	27.757889
¸ßË¹°×ÔëÉù´¦Àí (240).mp3	3.890656	-15.635904	-17.52169	11.462377	11.948044	10.417653	5.1073513	7.9665866	12.831092	-5.027271	-2.9696822	3.737777	8.098177	11.502495	14.981289	14.06471	13.539097	11.192495	1.2393503	5.480812	5.2783365	10.947252	6.139179	0.7667519	-11.853061	-8.062944	-1.4129108	-2.2607527	4.6338134	7.501186	6.711796	10.390855	12.837278	6.659805	9.526232	14.174282	10.473172	4.2211127	1.6462697	11.713028	11.926634	8.517329	-13.643929	-8.037104	-8.522396	0.8929851	3.944973	6.7738867	1.7311338
¸ßË¹°×ÔëÉù´¦Àí (241).mp3	-14.270956	-4.1839113	-1.6616033	-11.414807	-10.434424	-17.317308	-8.652241	-7.609654	2.4393873	10.451405	14.249571	-0.34072158	-1.401575	-1.3864231	7.2242794	-15.482922	-8.732563	-12.312084	-4.5752335	0.89677906	-5.017681	0.9241428	4.726737	6.343894	0.31955475	-0.3664692	2.1803164	-10.510694	-13.043039	-15.474403	6.7934813	2.5736752	8.844109	-17.318283	-19.817791	-20.3265	-14.307301	-18.51685	-30.162004	-12.743726	-5.13591	-0.38032833	1.5627038	-3.7019577	-12.243162	0.21206951	-2.2939425	-2.2827444	-12.530295
¸ßË¹°×ÔëÉù´¦Àí (242).mp3	10.97765	13.580563	15.059665	3.3986578	9.956137	13.968096	15.379362	12.330324	12.401962	6.8749866	11.555943	10.097294	4.814177	8.158852	16.108677	10.979082	13.384178	13.339544	2.3920836	1.3779079	-4.0055037	-3.4137774	1.6901222	-1.453438	-3.741613	-4.2163014	-1.7666984	8.034743	8.031932	0.3943466	7.2169456	7.2564154	7.9247923	-10.405357	-6.75477	-9.565977	12.180749	10.214197	8.751833	-8.526182	-3.6648045	4.4847956	6.474594	3.148191	1.4766623	12.009024	5.588794	-1.6094588	-3.2207146
¸ßË¹°×ÔëÉù´¦Àí (243).mp3	3.2437077	3.471435	0.24401948	-3.1386232	-8.884599	-6.8472743	7.0576468	-5.031609	-9.43642	-6.982048	-5.7048774	-7.5437493	-7.232232	-14.545479	-24.426754	-13.579782	-12.463988	-18.140987	-9.134982	-8.8788185	-7.7722893	-10.821978	-17.245632	-15.170288	3.614872	3.5585723	9.8262615	-6.29031	-2.14282	-4.792694	-12.194021	-12.5680065	-12.355446	-5.867737	2.086781	3.948164	3.408257	2.3264008	-0.12511478	-4.666731	-3.1647415	-7.4222355	-13.67174	-7.87473	-8.498066	-3.6852968	-0.027498543	0.73091507	-14.400315
¸ßË¹°×ÔëÉù´¦Àí (244).mp3	9.693328	13.251525	15.379311	4.610026	1.7159956	-3.6472735	-11.004314	-12.578545	-11.024231	-7.7658644	-8.399195	-13.179131	17.64881	14.681955	21.43089	-15.7395	-15.232466	-7.3450623	18.362673	24.17381	20.254791	4.8218203	2.0042734	9.355814	2.5417788	0.2307421	8.695235	13.461235	6.216115	5.6424475	7.30115	3.9137173	0.5277082	4.3323226	-4.5009727	-2.185245	1.1765751	1.9199517	1.7662706	-19.85522	-7.763699	-5.4305005	17.423454	17.992588	21.169682	10.891037	10.167642	17.858503	10.778703
¸ßË¹°×ÔëÉù´¦Àí (245).mp3	19.01224	23.753918	21.795677	18.116982	25.002644	24.76651	-8.025959	-0.66752154	6.4879894	20.228418	31.401463	27.825565	24.2197	30.903122	27.143991	14.138058	2.738564	4.7301903	42.182533	41.884377	27.242512	27.26424	35.180183	33.118393	37.10115	47.726074	38.77719	25.632713	23.195148	16.48877	15.676632	21.46313	20.700846	23.801067	34.643295	32.973778	34.637054	39.320763	33.211693	29.898228	32.255604	30.534748	21.63005	31.751423	26.386618	20.652073	18.843613	14.705536	18.928185
¸ßË¹°×ÔëÉù´¦Àí (246).mp3	0.79370415	6.011765	14.169674	-2.877575	-6.0130415	-10.1140585	-5.737179	5.0669894	10.689482	-21.924725	-18.263592	-21.82491	-9.399278	0.6325344	-1.8349897	-5.3215766	-4.166874	-0.2525983	-7.314003	-10.26993	-9.276226	-0.6654017	-2.172706	-4.3827257	-15.308628	-15.946261	-12.520208	-18.944283	-14.788845	-11.5942955	2.8098085	4.8888044	4.000903	-16.336823	-17.66709	-22.486015	-15.985943	-16.3753	-18.93328	-0.8553853	-2.5582862	-1.9287517	2.9044518	-3.6108375	-11.479288	19.887604	21.799519	23.753258	-7.5054097
¸ßË¹°×ÔëÉù´¦Àí (247).mp3	10.918844	3.9632368	3.5287168	2.5299067	2.8399382	9.161852	18.41564	18.835371	17.039387	-3.8852606	-0.7367497	6.3208466	-1.0006859	0.86595166	14.786192	8.638792	2.5985727	-1.470451	7.475524	-0.7629393	-7.0892158	-3.7093878	-9.110682	-8.031269	9.8832	2.4719808	-9.109768	5.8364115	9.347069	11.796201	-0.5855824	2.751613	-0.3929149	15.154588	11.135449	2.7026598	4.8338876	4.9973774	3.7443683	2.5586376	-7.5417595	-13.464682	-8.838552	-6.5422535	-1.8017126	11.502575	6.5964212	5.879698	4.585103
¸ßË¹°×ÔëÉù´¦Àí (248).mp3	9.854977	14.387411	23.885967	5.8448005	2.6755342	0.78184617	13.378471	14.044916	15.734433	20.569927	14.761804	14.402006	13.798986	12.564344	16.755024	17.198196	12.141569	14.001366	-18.060242	-8.899229	-6.3395233	15.167631	8.921447	8.323362	-3.6293635	7.891511	7.359706	19.968119	12.836172	10.361006	6.1760426	13.0711	13.515512	18.248764	25.650232	28.95058	-3.4815474	-4.6600227	-2.0371234	19.858074	20.513115	23.374329	2.0163393	1.4469008	-0.52121973	23.711235	23.355171	24.660133	17.682936
¸ßË¹°×ÔëÉù´¦Àí (249).mp3	-5.8791113	2.2276037	-3.2205114	-21.350582	-18.182407	-8.250326	-7.9856195	-10.855562	-10.213802	-1.972765	-4.739131	-0.43183455	-19.710852	-19.888723	-16.109911	-15.299315	-10.5690565	-6.0681353	3.2011588	-3.2603903	-6.2478495	-10.199755	-12.502981	-14.892621	-29.030354	-20.981966	-24.843544	-19.192318	-18.408112	-39.783005	-15.689782	-17.775482	-25.211609	-25.931465	-24.568861	-25.02383	-8.856754	-1.4863551	4.340848	13.467435	6.6774817	3.0661008	-4.609048	-10.280441	-13.785938	-16.902725	-12.299973	-10.090779	-14.278696
¸ßË¹°×ÔëÉù´¦Àí (250).mp3	-30.121304	-22.23981	-11.618364	-27.583363	-32.572006	-31.641388	-21.343323	1.2892284	11.932996	0.7542667	-6.7131987	-14.280714	-10.58958	-15.633236	-14.304668	-19.566517	-9.711142	0.5080857	4.776015	-3.0353036	10.724379	-10.134165	-9.56264	-5.0558243	-3.8245573	-2.6564348	-5.73287	-24.014805	-17.62447	-10.251281	-0.76384974	1.3065217	-0.21326423	-18.82183	-16.595743	-12.605627	-22.929863	-24.311104	-21.229351	-3.1184497	4.4364157	2.341324	-12.143326	-12.113461	-10.305025	-29.11575	-26.462475	-15.652505	-9.436005
¸ßË¹°×ÔëÉù´¦Àí (251).mp3	25.33234	24.513985	22.823692	15.138877	11.083296	12.343869	26.389656	26.418583	27.83742	15.086216	23.736996	26.152433	15.571213	12.561896	12.074669	23.094448	19.869297	19.916445	23.613165	20.989822	20.15645	44.969147	39.14512	32.074814	20.064075	22.597885	19.743904	30.991966	25.990156	25.062794	14.03017	10.231754	17.126827	18.936714	19.0864	18.181023	9.981224	9.008749	17.845047	13.471891	17.782192	17.26971	20.488312	20.74769	18.53593	-0.50143933	10.250189	14.857029	9.138735
¸ßË¹°×ÔëÉù´¦Àí (252).mp3	10.746886	21.28107	23.06643	18.02087	22.330843	31.75803	36.59014	36.369408	32.7592	15.071948	15.740177	10.764914	18.457438	27.429287	29.253292	24.441547	30.037476	22.41293	17.035133	18.767134	11.095966	19.651478	20.470482	13.417906	22.798336	15.641251	7.770758	13.025528	13.853188	17.417969	17.372498	25.933548	21.767784	28.465864	23.416904	21.17669	36.602417	31.248604	27.532692	21.2748	24.785221	23.452023	21.136215	24.507038	22.255457	26.331667	25.560764	21.53088	4.355138
¸ßË¹°×ÔëÉù´¦Àí (253).mp3	5.946417	10.445906	13.492771	-6.567536	-4.6111	0.47397357	16.777954	16.299376	17.411482	8.407164	14.587359	33.93335	17.133934	14.580788	13.042946	12.674917	16.531086	10.277286	19.495834	21.317764	16.206703	8.057684	7.738993	8.883867	1.8202325	4.5196376	2.802444	9.082836	-0.571686	-2.1079502	0.717013	6.2515507	3.8773227	3.6001947	5.958845	-1.6671101	17.583572	13.433803	9.010605	12.122322	19.5854	21.454052	16.890457	20.408092	19.694668	9.640282	14.394623	21.216593	-2.1504037
¸ßË¹°×ÔëÉù´¦Àí (254).mp3	-15.550514	-16.50955	-12.64258	-3.5601468	-13.436125	-17.895731	-7.065794	-12.666471	-12.436346	2.7418733	-1.7899245	-9.399004	-7.1709347	-9.437279	-8.305857	-18.011024	-18.877636	-14.290754	-12.183056	-14.673833	-12.6250725	-17.314163	-17.235985	-7.9127674	-14.34987	-22.043385	-24.21284	-14.19372	-18.913391	-21.024162	-13.778887	-12.783953	-13.976202	-20.78339	-21.080002	-10.9903145	-22.915155	-24.498425	-23.416096	-7.9917088	-14.78777	-19.381163	-17.280178	-24.288345	-18.549885	-12.23038	-20.340466	-15.685387	-15.048498
¸ßË¹°×ÔëÉù´¦Àí (255).mp3	20.308605	18.895931	16.738579	18.083364	22.502506	24.377518	19.293003	23.336725	25.614254	13.662143	15.429329	9.807148	0.47434312	7.1711984	7.3982015	23.886528	17.005053	17.221323	24.68812	23.966127	18.850546	28.383284	21.46075	23.082996	9.702623	15.385642	13.728497	20.979443	27.53891	31.213013	22.034454	17.098724	9.689528	16.037437	14.956005	12.438997	-0.07408318	-3.6908083	-2.9275024	20.494904	15.405804	13.264315	17.942463	20.22876	18.818121	30.775955	30.269197	31.379639	14.620899
¸ßË¹°×ÔëÉù´¦Àí (256).mp3	-27.731703	-25.806171	-18.380314	-20.397488	-20.160023	-12.941214	-5.8635845	-12.299994	-9.280288	-9.085718	-11.926216	-15.262471	-15.284259	-13.150251	-7.387515	-6.9504423	-10.4031925	-1.9543129	-20.06498	-18.98433	-13.193703	-23.370678	-22.25209	-18.338676	-15.537123	-14.091174	-4.424712	-5.5116277	-11.594764	-10.284431	-16.52005	-15.29473	-16.534096	0.40303612	-1.1057445	3.0992386	-1.3057818	-2.0672834	1.1198125	1.9321573	3.4309473	1.7080989	-14.501932	-12.574755	-10.306509	-4.231614	-6.2169914	-1.8053267	-6.3750124
¸ßË¹°×ÔëÉù´¦Àí (257).mp3	-4.24608	-3.601256	-5.88471	-11.930222	-4.450288	-6.9086475	8.86745	6.6720834	2.9433153	-5.923753	-2.8839152	-8.889414	-3.3730001	-1.592914	6.1171227	12.440161	12.817049	9.501946	1.4522458	4.932875	8.688768	10.221199	3.9114647	0.17102933	-0.76094973	5.474556	5.99762	10.092129	10.633679	4.9800515	8.643016	8.417486	7.2163243	1.4425914	1.0620909	6.8815346	1.500131	2.5952334	1.0219235	23.535229	10.665377	9.3881235	3.4190416	1.5037019	-0.64988846	-6.9835243	-12.819436	-7.355377	-17.382595
¸ßË¹°×ÔëÉù´¦Àí (258).mp3	9.773848	12.971613	16.727621	-3.4833627	-2.9828925	3.9704323	-2.1351676	-7.3473864	-6.1056337	-13.748621	-12.411345	-8.994778	1.3854916	-1.1736995	1.4019494	-19.122238	-10.763187	-3.8444524	-17.93914	-17.607683	-22.173563	0.5561867	-4.625236	-6.0226817	-9.004602	-10.798374	-12.116022	-12.879564	-15.728069	-12.111546	4.110516	8.246458	5.3646	-3.027982	2.6316295	10.724007	-8.411076	-10.606371	-5.220774	11.720497	14.52359	20.591873	-2.6323986	0.8325902	-4.38968	-12.718161	-12.247611	-10.217757	0.1615088
¸ßË¹°×ÔëÉù´¦Àí (259).mp3	14.599189	19.583492	23.225824	24.09074	25.313248	20.580278	15.214248	13.777456	16.03577	11.948654	5.4087563	-7.9090257	-6.08566	6.9415646	17.94622	28.00785	29.00169	25.899723	11.06101	13.571424	20.014175	10.988829	6.3430576	5.9198	1.800069	-1.9527779	-5.235077	0.8349542	-2.9477577	0.20443954	22.928581	24.93325	18.488829	0.7663448	4.8528724	11.235064	18.67696	1.6394649	-4.9438515	3.784357	-2.9147155	-9.522082	8.475988	3.9786277	-5.0819273	8.572414	11.677637	16.72391	-5.2638907
¸ßË¹°×ÔëÉù´¦Àí (260).mp3	23.296988	12.887196	7.1258335	-7.937415	-2.643302	0.23399985	24.581726	18.08599	21.795534	-17.702778	-21.818508	-23.27069	-4.1026163	-6.1005015	-6.7755504	-9.190494	-10.430451	-5.7672195	-27.78558	-23.115038	-22.995022	-27.154625	-24.657368	-19.828468	-7.6522217	-4.626218	0.83966887	-15.880154	-18.06334	-20.160343	-15.016449	-11.433039	-6.8341656	9.431177	5.3928995	5.8893657	-35.5498	-31.994606	-26.996792	-12.236313	-14.032152	-13.373121	-13.922449	-11.4664	-4.957818	-19.34179	-13.029993	-15.1497555	-0.3629234
¸ßË¹°×ÔëÉù´¦Àí (261).mp3	16.998676	12.950439	15.106548	22.52328	35.184372	31.7737	-1.7042685	7.6365566	10.607815	12.924545	11.70275	12.445081	17.513985	22.891161	30.164124	10.793977	15.034426	17.08503	21.326057	16.641195	9.269864	0.81160086	15.305637	19.737274	-7.4157705	-9.329128	-14.682623	0.9109878	0.9480975	5.4205074	-5.887518	1.7176007	8.366916	23.930897	29.760036	26.800503	5.5750456	14.378945	21.299522	24.896488	29.129513	32.328987	20.379637	27.178207	29.579077	5.4924436	4.166701	5.133562	20.127161
¸ßË¹°×ÔëÉù´¦Àí (262).mp3	26.59401	21.386032	22.44625	26.682228	26.41639	21.632198	12.476557	8.230168	2.5594358	22.78068	27.541965	24.043968	21.603626	26.281784	22.996494	17.874908	14.958441	8.253512	22.997644	19.374971	7.671149	20.481924	31.14575	21.853073	12.698046	20.799393	20.613686	38.4826	33.902794	26.096098	16.15318	16.36725	15.676579	19.081171	18.45954	14.026774	10.140476	13.033829	12.95354	38.9347	37.65159	19.372086	25.462557	23.308346	24.526379	19.488974	30.037169	21.182192	14.549364
¸ßË¹°×ÔëÉù´¦Àí (263).mp3	-11.308965	-5.879869	-4.658681	-8.597038	-0.8513433	2.942216	18.872002	13.511095	12.789465	18.188046	20.846329	23.26634	-30.758957	-15.214052	-3.8588047	9.544017	11.830325	11.107222	20.557076	18.289827	23.592026	51.21735	46.9359	39.812263	35.15387	34.69368	30.28663	23.433083	23.279501	23.383368	30.512672	31.664127	27.321571	21.371395	25.503973	20.471062	33.146545	36.188423	30.523981	22.01347	21.281338	20.222656	8.557516	9.298899	6.718545	45.387753	42.43827	41.697746	29.711203
¸ßË¹°×ÔëÉù´¦Àí (264).mp3	20.523287	18.80224	20.05613	26.27285	27.60104	18.319237	25.730171	24.048058	16.95481	23.055857	25.050163	19.40047	20.191315	20.614477	19.03024	17.108662	22.46111	17.882439	22.015388	19.032078	17.452995	22.367393	22.90059	20.718218	22.06279	23.937233	23.001541	20.79257	25.81401	20.95396	15.794468	23.671627	23.50041	7.2862782	11.452423	6.852213	19.352459	18.204323	19.950237	20.563354	25.672085	24.828674	14.1750765	12.180687	9.65566	20.910543	27.364824	21.245312	19.970573
¸ßË¹°×ÔëÉù´¦Àí (265).mp3	-4.3045034	-8.462866	-16.293484	2.8954601	10.267168	8.43182	5.855039	-0.82417834	-8.4218445	6.44475	3.6853828	8.272445	-1.9237375	-8.815653	-16.675608	3.524159	5.943819	7.5547094	-2.0397613	-6.733151	-16.563728	-10.809544	-13.111256	-21.264084	2.6078074	-10.320239	-19.291313	-0.5468747	1.1103866	-0.13166893	-17.778217	-16.68585	-14.99095	5.109722	8.849156	11.255171	0.16126668	1.2385958	0.05125639	-7.8278966	-11.205408	-17.241716	4.3990865	6.1298285	4.805583	-4.9519935	-2.1810367	-1.5534832	13.427748
¸ßË¹°×ÔëÉù´¦Àí (266).mp3	-5.545056	-7.9137154	5.4803905	36.775658	37.020195	22.16486	-31.0419	-28.014547	-28.069508	9.294566	6.7425013	7.7207003	20.417511	16.985329	8.7705	-33.563328	-29.972712	-23.463272	-4.807149	-3.299717	-1.9322293	18.839848	14.273548	9.19297	0.14543015	-0.798178	3.1284885	-25.942171	-25.093393	-21.5657	3.0922697	-0.43877912	3.669054	-16.181139	-11.652354	-0.40194795	1.4483271	-1.9264697	6.0078387	9.389652	1.531374	3.9928994	5.138754	5.9246426	2.8200116	15.237101	6.715744	5.101602	8.528222
¸ßË¹°×ÔëÉù´¦Àí (267).mp3	11.409787	8.958813	8.18577	-25.0918	-20.113953	-14.889674	-7.7453775	-5.627557	-1.5584991	-1.7542913	1.500334	10.465343	5.422382	4.3517127	10.829917	0.9959618	-3.2493854	-2.6027045	-4.0158467	-10.779687	-6.34142	30.224247	26.356583	23.4244	3.325976	7.7814226	9.194485	21.871342	16.319244	16.418453	23.580648	20.078129	10.521988	-14.665998	-11.686243	-5.4112325	21.321922	14.42572	12.648247	-5.48322	-8.047405	-1.9288082	-8.069596	-12.204421	-10.416679	-4.6495075	-7.6546807	-7.381237	-18.59626
¸ßË¹°×ÔëÉù´¦Àí (268).mp3	8.105562	3.0272913	10.4599285	-3.1679223	-4.6588354	2.6582098	4.9016685	2.638512	-3.2595825	17.404898	8.045437	5.676885	13.723288	4.9908285	-2.2992125	6.865489	4.376889	-2.216424	6.356434	2.672595	2.0412748	10.734766	9.4438505	9.855709	5.2652683	-1.2931719	-3.2642841	22.30856	19.499233	14.9236145	21.835264	20.483665	17.96077	20.19022	14.104937	16.573696	-5.1032457	-2.138965	-1.7696959	19.64685	14.290195	9.077985	-0.3070997	-0.012943745	-2.2628026	0.8583131	-4.6254654	-1.5307366	14.146448
¸ßË¹°×ÔëÉù´¦Àí (269).mp3	14.655178	12.098981	12.859293	4.698975	-2.0666654	0.9216468	1.0956906	4.033736	10.169065	-3.9809108	-0.57729346	10.6693	7.141956	6.9353786	6.039526	21.057516	15.797599	14.862562	0.6104677	-3.8810244	-6.2184005	10.002764	15.24589	26.312223	9.4683695	9.187546	10.315754	16.833347	12.445454	14.148968	18.506191	17.940037	18.168999	2.6467073	10.921228	6.2797637	11.203226	11.389738	11.408621	-0.52997464	5.5349727	9.85744	9.248863	10.292834	13.779135	14.480234	14.175372	13.369083	7.1971636
¸ßË¹°×ÔëÉù´¦Àí (270).mp3	14.250706	14.357354	10.712719	-3.519092	-4.3188367	0.16855547	24.862919	23.63399	17.304636	18.12468	14.799505	12.082617	10.025275	4.4883957	4.0809393	-2.560639	3.7675307	13.569981	-1.515656	-4.7579203	-5.11238	3.4808273	2.2172432	3.4854121	17.876003	13.639752	11.960056	19.688381	16.028658	9.0289135	24.960735	20.42295	14.872299	9.528671	16.916306	14.779482	13.594593	13.585947	8.038756	24.419106	30.35888	24.133991	26.591118	30.566645	26.421535	11.22084	22.878647	24.502375	7.1289597
¸ßË¹°×ÔëÉù´¦Àí (271).mp3	0.5741489	-0.41106737	-5.2303233	15.9121475	10.646134	3.3220682	1.0280813	4.1024656	2.392655	4.0787244	-0.3662176	-3.6566339	-0.3555595	-3.6951804	-7.4609404	-1.9564583	0.5105411	-3.3731966	-19.513033	-16.192802	-14.191557	3.715238	1.3309838	2.1890862	-0.9879201	3.225582	3.239955	5.6096735	4.1447635	7.424144	17.311691	16.039183	4.2170815	-0.6938929	-0.20170188	5.1279864	-1.562453	4.5704045	5.818658	-14.658042	-14.555551	-20.839596	-4.555155	-7.1540537	-12.003577	-4.0621285	1.6642882	0.12177663	3.6827328
¸ßË¹°×ÔëÉù´¦Àí (272).mp3	5.2892694	-3.923747	-13.90657	-12.208492	-12.287191	-11.65011	-0.5351814	-7.5828257	-0.7327262	4.9896936	1.3520471	-1.5162123	10.599392	8.631773	15.805034	-14.242569	-12.8382225	-6.0721416	16.877354	8.997159	13.285892	4.219082	0.47186738	-5.2189064	6.6865005	5.6434712	5.3687153	-12.689085	-8.756678	-13.081203	3.6032155	5.980113	5.9203596	2.7051158	8.123479	13.333929	1.708632	-2.3136535	6.4055605	-2.2309778	-5.5380945	-10.100149	6.8011627	7.9207172	16.233051	-0.9719485	-4.677205	-6.7959204	9.100708
¸ßË¹°×ÔëÉù´¦Àí (273).mp3	11.441387	14.488074	14.466152	24.5131	27.664122	24.552208	9.215143	10.802818	14.098098	11.736128	12.192164	13.927204	13.276037	11.436502	5.2907796	6.3392205	5.97206	6.7477627	13.594866	14.753359	7.460415	1.5315282	1.8304889	-5.941948	-1.5283424	-0.79970384	1.3536068	1.8483949	6.322212	9.626292	11.979252	16.760883	23.016762	8.637651	9.673361	13.4716835	8.176218	5.787297	0.5481798	-9.051525	-7.250306	-1.7880932	2.0131502	6.222784	10.935626	-14.379463	-10.353817	-4.6950865	7.6185837
¸ßË¹°×ÔëÉù´¦Àí (274).mp3	20.654099	21.47778	21.332857	32.487755	27.549202	27.561306	28.75893	29.20406	28.132446	27.21062	29.275492	32.077423	30.012463	28.9656	41.26848	11.869552	18.683504	29.333517	3.5885754	-1.4243213	-7.5783644	18.597546	4.263167	-1.4967644	16.727604	17.556856	23.413239	8.492409	9.374857	18.752335	36.21225	37.058426	38.486584	30.470783	23.85112	23.36869	16.226667	18.37249	18.123566	10.218344	12.601293	11.605061	7.323932	8.494015	9.430163	21.380516	5.9441733	-2.8956542	9.775185
¸ßË¹°×ÔëÉù´¦Àí (275).mp3	12.123013	15.839245	13.237543	-23.328545	-19.377377	-10.280434	-22.906288	-20.846518	-19.367641	-18.836136	-17.57188	-16.5654	23.166578	17.604574	12.717646	15.758939	17.488548	11.793539	15.100047	15.189867	17.714863	13.620804	10.038032	6.3911123	13.454687	18.277859	9.585112	22.816689	10.399969	4.3864074	-0.03533715	-1.3184333	-0.5135284	9.040215	-1.3280873	-4.678892	9.632823	14.808336	14.075228	-13.944086	-11.982277	-12.140699	-2.0070615	0.13557923	-7.452282	-1.3934004	6.821101	8.306575	0.17464542
¸ßË¹°×ÔëÉù´¦Àí (276).mp3	-6.0028415	1.478374	7.520599	6.160739	0.50956833	-5.1764884	14.70267	13.238419	20.56424	10.973841	10.864283	11.473026	-0.90776557	-1.0619432	-1.2333843	-2.5855184	-0.770119	-2.0304973	-3.683814	4.350319	3.187724	1.5255622	7.3927364	-0.5611601	-3.389854	3.5001523	5.9344206	17.522213	15.754342	15.029959	10.47706	13.11733	12.3978405	5.123496	12.991561	23.695335	31.496489	30.589207	25.226025	21.86618	23.835468	20.544903	12.831379	3.9814157	6.6438475	11.409262	21.656254	23.458334	15.698853
¸ßË¹°×ÔëÉù´¦Àí (277).mp3	-1.8615441	-1.3763006	0.82362163	10.543314	9.512408	11.246408	4.870926	-1.9330935	0.66243416	3.7484624	4.134636	7.210895	3.468896	8.227402	13.440924	-22.757318	-18.130787	-8.240521	-2.4484835	-7.9033995	-14.182821	-10.03576	-19.22493	-24.57444	11.235559	16.61594	22.134518	-23.559776	-19.195366	-25.521286	-14.720561	-12.202823	-16.289919	-3.9424632	-3.1333573	-7.1938815	-25.934998	-25.11185	-22.762474	-21.238037	-7.5254383	-0.23944303	-13.673413	-11.940911	-12.687746	8.589954	10.841171	9.809706	-26.653812
¸ßË¹°×ÔëÉù´¦Àí (278).mp3	11.683296	18.30676	25.672272	13.562792	24.053505	26.673874	25.467117	27.836273	20.418465	9.751961	11.418741	14.131613	28.700764	31.738808	29.953178	21.43934	27.19661	16.911129	-17.325172	-23.579872	-21.276924	14.414178	9.507843	2.3588738	12.647511	18.870733	32.16212	28.30419	22.714252	17.345375	15.028406	23.004772	20.03022	4.0502653	2.0449302	4.1296954	21.028986	19.920895	14.127932	12.894558	16.911098	17.616869	22.380331	23.906702	19.94032	20.979242	30.057693	29.11111	30.25722
¸ßË¹°×ÔëÉù´¦Àí (279).mp3	-9.156937	-12.55697	-8.196863	-12.896618	-10.476673	-4.8993406	7.3416862	2.0393164	9.33065	-18.67461	-16.539667	-23.527908	-27.759872	-28.828075	-16.215294	-25.40291	-19.695244	-9.206762	-32.236706	-20.603453	-14.570814	-17.209948	-20.118446	-16.704407	-21.759571	-25.87865	-24.669054	-16.415813	-27.335659	-25.883335	-6.917427	-11.103329	-8.2352495	-5.5778	-7.119669	-10.820139	-7.7554235	-9.642454	-3.9392314	-23.506987	-18.234379	-6.9057484	-13.738927	-24.82546	-15.846952	-10.334704	-17.770271	-23.260618	-22.776432
¸ßË¹°×ÔëÉù´¦Àí (280).mp3	1.2803243	-3.0393925	-10.804007	-3.311108	1.6583896	8.218718	7.305398	2.1378474	7.53502	0.7422476	-8.612774	-9.537472	-10.836066	-14.077776	-8.368802	8.432002	4.288579	9.795839	-19.368992	-9.082018	-5.239093	-1.2542274	-3.2925	-6.8839536	-1.1038522	-2.3205001	-4.959464	-3.9686909	-6.8115535	0.15786487	-6.708745	-9.020529	-7.8506413	-7.57552	-4.5416303	-3.6006017	0.7725467	-3.1833415	2.2412424	-13.874252	-7.143914	-3.659895	-11.445538	-14.171671	-17.298634	-12.695767	-15.76016	-9.58369	-14.475807
¸ßË¹°×ÔëÉù´¦Àí (281).mp3	-14.052195	-17.85355	-19.349394	-6.9524565	-8.008847	-4.7305746	-15.974116	-4.8933787	-9.512415	-7.19116	-2.8064737	-7.5044284	-21.101124	-13.276035	-5.3031197	-10.232474	-13.963167	-10.429107	-17.171814	-11.140025	-12.683518	-12.745079	-8.214391	-15.276527	11.627599	14.712175	3.9297667	2.7911127	9.482998	14.279088	7.5092688	16.25599	18.601488	-3.1078913	6.2537746	-1.9146056	-18.54862	-22.422985	-21.526314	22.173887	19.755924	5.108638	-14.555018	-14.642267	-7.2447414	4.4894443	9.301498	7.2982655	-7.755785
¸ßË¹°×ÔëÉù´¦Àí (282).mp3	-15.081985	-21.448921	-13.2637615	0.06854811	5.729935	8.578203	0.12818056	3.0324836	7.427109	11.780661	9.562887	16.320522	12.96185	16.028355	17.700907	0.46500462	3.6180658	10.487165	9.51683	8.731823	15.9222	-20.108315	-22.929829	-25.640303	19.06905	13.744572	13.984104	1.15588	3.7079344	10.388203	15.083785	15.852018	18.578535	-19.338919	-18.91871	-13.940144	1.3135984	-6.9769206	-3.3677711	16.626884	16.400194	10.8583555	-1.5545074	-2.8305578	1.1171485	12.90601	7.7692604	7.6126413	22.761967
¸ßË¹°×ÔëÉù´¦Àí (283).mp3	2.2171478	10.611879	21.947704	46.951893	45.88414	53.210865	30.963688	37.934498	37.423466	38.79789	37.832123	38.891968	46.735252	48.959732	48.473362	47.338142	53.32094	56.8471	36.166718	40.225674	42.40309	33.471066	43.6407	34.60585	30.369987	33.77866	34.494064	35.071472	37.431744	41.556885	28.5349	33.242413	26.360348	21.986656	21.067451	34.702972	51.30213	47.200935	44.558266	7.8959217	7.1033506	18.342632	35.47734	42.782898	38.23712	15.369985	17.029856	11.731066	38.93148
¸ßË¹°×ÔëÉù´¦Àí (284).mp3	7.4089947	8.272787	9.380239	7.647807	1.6614083	-3.8588438	-23.240845	-17.087156	-14.023708	-3.9952295	-0.21606755	-3.0215805	4.41957	4.218175	8.756071	12.49021	7.0656424	-0.46931732	8.667722	7.6907797	5.2519636	-14.828743	-14.739173	-23.722298	-30.557905	-23.424774	-23.089718	9.404434	9.357735	11.19001	16.511606	5.869665	8.479687	-21.596859	-21.340425	-22.358797	-0.3861188	0.040994167	-3.802713	8.670202	10.927521	9.938662	-5.7059474	-12.079368	-9.011607	3.241224	2.7804108	-0.43036255	3.9291353
¸ßË¹°×ÔëÉù´¦Àí (285).mp3	-2.0399017	7.2397695	3.7586195	10.156996	14.436913	8.2372265	24.133074	28.24683	24.464094	3.1513438	-0.55972344	3.4187388	12.792497	14.821815	14.012468	11.33158	8.586686	16.263813	14.332579	13.634832	11.643443	6.528137	9.314274	12.747853	3.3454328	-13.161781	-19.420975	-21.375849	-20.031435	-14.049152	-33.981438	-34.89652	-27.293865	-6.321192	-6.9284277	-11.076451	-18.292744	-14.088793	-10.498181	-24.23129	-32.688618	-36.680855	5.8404512	3.2274306	3.7095675	-24.518715	-25.858425	-27.125742	-26.260778
¸ßË¹°×ÔëÉù´¦Àí (286).mp3	14.049461	20.197044	19.467756	25.177406	21.118935	28.407972	28.063564	21.957603	17.356861	29.610567	35.897644	41.364388	19.2781	12.098915	17.417305	45.92756	40.189358	27.379515	18.30627	26.702358	37.12713	38.877098	43.338455	45.837074	33.531372	32.71595	31.038425	20.279762	12.253946	16.60936	32.19781	31.250317	27.111416	31.003014	27.580276	23.622833	27.158127	32.754414	35.22071	31.373585	30.40052	35.727974	41.866463	36.05504	36.57697	22.77339	29.140545	34.810097	17.426394
¸ßË¹°×ÔëÉù´¦Àí (287).mp3	0.75045997	11.747413	17.307606	14.034049	19.266098	21.455658	13.323538	13.359417	17.83823	42.427628	37.802048	33.049633	21.58033	29.496496	29.00922	7.7306566	12.575411	7.670516	0.59908074	-2.9546895	-4.280763	1.8977582	-4.5326138	-7.4844804	12.086906	11.453312	6.1816387	13.804924	10.19776	9.093709	0.46242046	-7.762602	-3.411247	32.61358	26.569164	24.563313	27.127007	32.618946	29.151196	5.9121723	0.5873465	2.8043566	22.815327	25.828793	20.641918	0.52093774	0.35382944	-0.9212888	-17.04459
¸ßË¹°×ÔëÉù´¦Àí (288).mp3	26.087185	36.366165	40.83354	8.27193	6.5436907	1.3858017	9.777977	10.610214	10.268259	30.488739	33.11843	28.481705	20.046207	21.889072	20.267162	16.539719	19.208328	17.767244	5.001984	13.395609	12.458323	5.7752514	7.7995224	5.223322	13.039289	10.118366	4.5730863	7.192869	4.646159	-4.6783376	15.4739685	6.550884	3.06788	15.343131	13.916357	14.242203	-3.3088923	3.7536654	7.5105076	14.282583	9.520849	9.036819	12.433356	4.115755	-1.292583	22.789547	20.415352	13.7414875	9.878181
¸ßË¹°×ÔëÉù´¦Àí (289).mp3	14.313103	12.7434025	11.433773	12.211427	17.031414	15.1978855	14.556208	14.7678795	13.60932	17.746239	19.16291	15.842065	18.76125	20.047564	20.323494	16.027304	18.611723	22.111446	14.6982155	17.11941	13.416371	3.3370905	2.0935237	2.9561133	15.25392	21.182755	23.695808	21.45589	27.4107	26.751823	16.93039	16.061052	13.437412	22.267883	17.373688	16.261663	18.454628	11.916374	12.486543	37.83359	35.77003	38.90387	14.677767	12.528286	15.280131	15.799991	24.844	17.344625	21.951248
¸ßË¹°×ÔëÉù´¦Àí (290).mp3	24.696781	20.497993	20.126183	21.024286	10.915879	-2.0600631	-13.78711	-4.666357	2.8229692	12.5042305	5.0790477	4.3384576	-9.788868	-4.8283944	0.24228913	9.371456	20.736752	23.878908	23.069641	24.46476	15.378777	20.786999	14.427824	4.740158	17.72445	15.309778	12.9847975	1.9687312	4.2247148	4.353945	2.7240567	2.249728	8.802856	16.695816	24.517546	26.874475	9.80974	14.271101	11.170963	-9.432714	-7.6698084	-3.0293536	5.707118	1.778595	2.8578134	8.45997	2.7494102	0.9815127	11.739185
¸ßË¹°×ÔëÉù´¦Àí (291).mp3	-2.4175665	-0.3487506	-0.82735336	2.5627098	0.5019717	7.101062	6.5075645	10.973686	14.93901	7.30238	4.6234636	-0.93095946	15.063484	15.015429	15.026308	5.498392	14.95277	21.867025	-2.9340065	3.5657997	11.188922	3.1856668	7.6481066	8.653555	22.075512	23.209663	18.610415	8.17026	7.1024675	10.243298	17.526546	20.006231	19.232918	14.91698	6.79405	6.2053604	5.635381	5.9151964	5.509719	-25.947277	-22.911997	-15.04445	-12.234937	-12.119812	-11.309635	21.353052	4.1447835	-5.2908792	-19.374542
¸ßË¹°×ÔëÉù´¦Àí (292).mp3	23.090042	23.335402	22.728573	3.9579937	7.823097	16.216007	-25.945192	-26.794928	-30.929033	-5.628316	-9.141712	-3.7520518	18.008892	21.269417	23.37415	20.283875	22.291336	21.57669	-3.0200615	-4.396207	-2.2525597	27.32679	26.85744	29.030338	26.825577	26.873316	18.100384	10.9717865	16.87247	15.291451	-14.554457	-14.495876	-7.526333	24.891872	29.876507	27.45177	40.31924	39.778404	35.18163	-2.2217593	-18.570992	-28.074959	-52.65674	-50.537388	-46.27114	17.811832	26.743673	19.29507	-8.146463
¸ßË¹°×ÔëÉù´¦Àí (293).mp3	9.541227	4.5759997	-4.7753973	12.965715	19.821106	20.006104	14.898784	25.225887	31.821882	11.617291	8.906302	10.329084	22.579601	34.28076	32.285507	21.808594	22.01284	12.476877	14.684142	17.417545	22.238754	14.857573	23.137302	19.378342	13.258217	7.081426	3.8738537	17.171083	21.15858	13.91914	14.859644	16.682384	13.099386	27.56538	31.003906	38.827446	27.380789	26.893303	28.108149	9.901861	8.091837	3.5375159	46.59325	46.237766	42.67816	22.788397	29.258257	30.577251	12.4839325
¸ßË¹°×ÔëÉù´¦Àí (294).mp3	9.238808	13.10984	15.321933	12.650404	16.45421	18.708755	6.597738	6.8426714	7.4061556	10.888256	13.102451	11.4501	16.28186	17.721432	18.950922	28.113316	22.065868	14.421532	8.416942	14.060974	18.19292	10.368976	14.305191	14.788439	15.676865	16.999004	15.78675	21.070618	21.711342	23.97586	20.592	24.602598	26.070778	9.302324	9.935215	16.206394	11.270218	9.498404	9.633251	13.192666	12.302156	11.224216	16.138756	15.067572	11.427591	18.446178	16.142391	14.011938	8.416443
¸ßË¹°×ÔëÉù´¦Àí (295).mp3	21.679321	21.730797	11.6487875	25.728437	29.324068	31.492065	26.48632	31.016752	25.074528	25.243645	27.738216	31.647446	9.520447	23.213459	30.407927	24.93092	21.96631	22.455746	29.667252	32.57435	29.02459	14.392883	16.930462	19.907362	28.401054	26.859264	29.176867	7.2764454	20.771095	27.953356	25.857983	26.043413	25.294098	28.505634	28.30553	28.044361	19.979496	23.914799	23.552092	25.622766	26.003277	24.0935	11.618769	16.826841	17.559608	14.980309	18.935907	19.982193	25.79636
¸ßË¹°×ÔëÉù´¦Àí (296).mp3	-5.3363795	-4.9962626	-1.2186558	0.43859512	-0.21999526	-0.17219904	-23.390789	-17.932917	-2.0937054	5.947777	-1.2756075	-4.2240257	-7.7808213	-5.063933	-3.5600924	-3.8938012	-9.7051935	-17.878363	-3.8055332	-13.468056	-18.58841	-27.31934	-10.930947	6.548646	-0.60730374	-17.714338	-17.976112	14.059277	4.6907687	-4.53184	10.762644	14.627289	13.243593	6.1301737	4.8668394	2.3460462	11.563101	15.439569	14.78829	-8.694921	2.5199158	10.152423	18.437683	18.977324	19.999222	12.391996	11.261511	13.491856	18.529623
¸ßË¹°×ÔëÉù´¦Àí (297).mp3	20.266016	14.78767	12.463425	21.966827	19.453306	23.422226	9.674309	5.932616	4.920625	21.168472	22.74034	20.10484	15.361279	15.782644	15.521042	19.869734	18.856049	21.752663	12.35234	16.34129	20.850237	22.982807	24.302488	22.009937	15.545876	19.939983	16.746326	11.348131	21.482168	23.027225	10.57033	11.708714	11.857116	15.480217	10.577975	12.426197	18.722893	18.976429	20.074844	15.89785	12.865336	11.761045	32.5671	25.222782	15.828598	8.332859	8.633862	7.4115715	8.712388
¸ßË¹°×ÔëÉù´¦Àí (298).mp3	-5.594487	-1.1711577	0.7918451	19.778019	8.978469	8.328134	-7.1862855	-5.5134144	1.6856804	0.7898035	-0.3613787	10.458073	-25.058048	-20.766241	-25.325636	20.392296	12.3696575	10.187967	5.981581	7.5194383	7.2064133	5.5371804	-1.4915788	9.157137	5.493735	9.762236	14.056696	-7.1089935	-12.01248	-18.091125	3.2152283	0.18328702	0.6305245	-1.5791304	-5.7120104	-9.426891	-12.182034	-11.021465	-10.164061	-20.619675	-21.343348	-19.7135	-5.1648607	-6.853321	-3.1744118	-0.34995872	-6.496723	3.6203327	-10.434575
¸ßË¹°×ÔëÉù´¦Àí (299).mp3	20.649239	22.978386	24.34629	17.53617	19.669304	21.881332	3.708694	-4.7877727	-9.061829	-11.005385	-3.839404	-1.028871	-14.558903	-8.187582	-4.4815845	-19.080612	-17.08531	-11.082907	3.7735472	2.912688	2.465942	-2.1943452	-1.7346663	7.88527	11.686283	6.5873966	6.871647	5.5987253	-4.5084763	-3.0156114	12.669861	16.308783	11.968909	5.770754	8.832648	4.2210226	-2.9818797	-1.2752868	-6.388525	-10.80735	-15.997869	-9.762066	-9.665789	-4.323781	-4.1699643	-23.131453	-19.238556	-10.186047	11.867896
¸ßË¹°×ÔëÉù´¦Àí (300).mp3	-7.1575627	-1.3935332	0.7507625	0.9224107	1.7811344	-0.32907486	31.465351	29.875166	15.617292	-1.4627665	3.6853936	2.0314283	0.29763302	-2.2756753	4.1918445	0.7836117	-0.7824668	-0.9538357	-10.016137	-9.836414	-3.8009458	29.62389	33.79968	35.225502	29.644348	23.298916	26.27816	15.783014	15.410107	16.974438	6.6637173	-1.3914598	0.7915069	-4.0988855	-9.535086	-3.6663957	6.1286573	4.2340517	5.4723983	-4.8302298	-4.79511	0.7422934	10.851345	12.946051	14.684847	2.8832068	-4.3336706	-5.9754124	-33.270573
¸ßË¹°×ÔëÉù´¦Àí (301).mp3	12.323545	15.044521	15.004492	18.613678	19.91681	8.020143	17.814543	17.810741	8.126254	7.250165	-3.6658323	-8.337254	12.771203	16.998425	18.219105	22.495907	19.343185	20.76562	18.124258	20.051872	18.590582	32.995644	27.999416	26.03137	14.705812	17.57549	22.712143	26.64648	23.60299	22.970509	10.54781	20.583755	21.553604	10.161249	17.200981	18.89715	-5.8333454	-5.4641123	-2.8330362	22.54876	16.750008	15.364723	14.75796	17.55317	20.73647	4.441997	2.8050847	7.9571104	18.337156
¸ßË¹°×ÔëÉù´¦Àí (302).mp3	-2.7368684	-7.345812	-8.112751	10.067146	4.4942775	1.3824902	0.92865556	-0.032292515	-0.33989936	12.686311	10.171533	5.2804923	1.6476889	-11.041134	-11.129761	10.321768	8.673733	6.9652877	8.838814	11.548622	5.9774256	14.202757	11.338207	8.088772	10.381264	12.489297	17.909874	11.697389	3.190641	0.5700394	-3.0797083	-0.59652334	1.4170603	-5.371846	-9.973227	-5.755245	-0.4700068	-0.85337406	-1.2005785	-2.6174612	-1.7027518	-0.96533537	-1.1095612	0.46255568	4.1290617	-9.667482	-7.9345136	-4.5319777	6.8845234
¸ßË¹°×ÔëÉù´¦Àí (303).mp3	0.3173954	4.7292824	14.564229	1.247364	-1.4053392	-3.9489481	-3.7055721	-7.7495275	-13.367426	36.99228	44.25009	43.5225	3.217019	5.881666	9.533907	-5.360219	-1.5914642	4.778925	1.8869022	0.1882441	-1.9709332	-25.581396	-29.669106	-24.70602	27.797634	20.734028	18.098625	-5.781622	-1.5078588	1.3376648	5.275563	5.2909317	6.676338	5.56159	-0.9076808	-4.3026323	6.309867	11.305891	13.365667	-5.0817127	-4.0664945	-1.4403994	-18.586254	-18.34213	-18.884281	-4.3182287	-5.691996	-5.366488	6.333709
¸ßË¹°×ÔëÉù´¦Àí (304).mp3	10.390266	8.975155	9.402611	16.525867	4.3435087	-10.868834	12.01251	12.454902	11.331853	17.612534	12.468577	8.064968	25.913633	26.322437	24.304169	7.6136007	5.7201204	3.9560347	-8.982284	-13.733692	-20.021938	-4.590808	-0.3401136	0.55645585	-18.929733	-8.24235	-5.4591303	18.005247	16.427061	14.79902	9.401506	12.866093	7.0509367	28.301521	20.249102	18.776188	13.166519	13.919964	10.473755	-30.041801	-21.318352	-14.493713	11.345326	9.386869	11.777458	15.119298	13.426193	6.7661605	16.161617
¸ßË¹°×ÔëÉù´¦Àí (305).mp3	3.4449716	3.5092328	1.3245335	16.172699	15.949926	21.4338	14.122612	8.771278	9.284463	26.574389	25.477192	24.76623	19.199888	14.672157	11.958471	13.483912	20.598518	27.893387	11.34139	10.649349	5.642696	10.047022	21.606415	19.75861	15.711575	20.518324	11.324097	22.513885	26.610245	19.665613	17.626259	19.752607	15.683054	15.528517	19.426004	20.836233	21.644814	24.32056	24.794176	17.78245	21.767843	22.410206	28.078033	29.041733	25.631784	35.978607	31.449894	28.174137	12.854699
¸ßË¹°×ÔëÉù´¦Àí (306).mp3	5.0690947	9.699028	7.2633486	-4.950894	6.825862	9.479254	12.018511	9.55426	6.5738363	4.174096	-3.525008	-5.9406967	8.202057	6.982079	4.9839215	-15.161124	-9.641219	-11.1255245	6.4820595	11.608324	11.561098	-6.894313	0.54799676	0.102573276	4.34052	6.3634987	5.199011	18.928017	17.66238	12.731617	7.4334955	9.261998	10.07284	7.8022633	10.649839	7.998928	3.0612314	3.6551476	6.5020876	7.6838164	-6.9960494	-8.108763	-0.50622916	-4.796216	-10.659248	9.978437	14.149591	12.457336	-5.593073
¸ßË¹°×ÔëÉù´¦Àí (307).mp3	-22.909103	-23.093555	-20.610678	-5.0387306	-1.5529964	-11.8099785	-6.5478067	-2.2015843	1.8432918	12.4837475	12.759076	10.655131	7.594614	8.986725	10.291647	13.745698	11.24367	12.746607	-1.5151573	-4.3560495	-2.3496766	-10.670492	-9.197354	-9.165914	-1.9389554	-2.3075757	-8.378109	-5.642987	-8.958216	-8.637594	-14.969412	-11.122757	-8.076035	3.4956667	3.5181403	-7.4683714	6.5516586	12.435077	13.390148	-7.3225317	-8.298861	-16.191875	12.663322	13.685493	15.767009	-16.511208	-10.912348	-13.202494	8.069447
¸ßË¹°×ÔëÉù´¦Àí (308).mp3	-5.8584633	-6.384898	-4.4540434	-5.027957	-8.790035	-5.1537027	-4.6086426	-1.1373571	-0.078797966	-6.692171	-5.446435	-1.3333963	3.4719825	-7.518217	-15.329502	11.221443	10.261473	10.366577	5.954844	-4.3684263	-6.3415184	1.2823967	-9.882116	-17.202978	-7.3840966	-11.324575	-14.339632	3.8072143	2.6301324	3.5980978	-20.458895	-15.113832	-5.8329887	10.231376	6.2564774	3.6898956	5.255418	6.9288206	8.189645	-6.35746	-16.06078	-17.087845	-1.9103559	-5.2355742	-6.6626377	-16.577745	-23.577036	-24.993502	10.150271
¸ßË¹°×ÔëÉù´¦Àí (309).mp3	22.3125	25.993605	37.02595	17.744541	21.255941	27.19033	-3.1071415	3.114594	12.067612	-0.6961696	-3.9923635	3.1940398	-10.955404	-10.922327	-6.1377115	-1.7312393	-0.12579896	2.7720788	-8.397859	-13.224106	-15.072361	24.689274	20.767532	19.444025	-0.169204	3.4393783	-2.5546286	4.9619093	-3.596047	-2.5981922	-1.1042838	1.7462418	12.031517	9.643313	6.4651756	6.426486	9.455414	12.214691	11.208989	-3.2819703	-7.60575	-5.476158	9.19376	1.7875702	-4.432765	5.9386845	12.136905	19.495567	-5.7995477
¸ßË¹°×ÔëÉù´¦Àí (310).mp3	-23.011545	-17.523674	-19.129148	4.343996	4.502659	7.200595	-11.738107	-7.3321486	-7.392601	46.65789	50.758823	45.320053	14.672001	8.235728	4.21351	-13.29184	-7.50034	-3.2034726	13.459354	14.96257	10.90053	-4.665991	-4.384867	-5.849068	-7.131447	-2.5924845	-6.5502777	0.004501343	-0.5457895	-0.7582278	3.1183772	1.3086952	0.90930694	3.726023	2.5317473	2.6209493	4.1385694	1.606775	1.8610201	-12.219887	-6.261681	-7.199855	7.979108	11.358498	1.8482397	24.73179	26.265244	23.791744	12.750639
¸ßË¹°×ÔëÉù´¦Àí (311).mp3	-11.742378	-16.804905	-8.664677	15.462002	15.864342	18.695274	26.797552	26.81464	24.080837	13.936809	13.488066	14.559121	5.6561003	7.8589244	9.777215	-17.289795	-19.841656	-21.024137	11.557768	2.6223478	-1.9174347	7.295473	6.5170016	-1.1295977	13.398021	13.213509	13.164703	6.886138	3.1774006	-0.99501145	-28.20919	-26.640266	-14.335563	3.637467	9.637348	14.414664	-37.290737	-29.618687	-30.706453	-10.47492	-10.330383	-10.791739	-12.725979	-23.586613	-24.638735	-12.825521	-6.6973076	-6.30153	4.5503902
¸ßË¹°×ÔëÉù´¦Àí (312).mp3	9.492426	11.818232	15.278418	-16.853786	-3.436555	4.0216074	-8.918116	-6.288001	-5.684636	38.80669	34.148525	18.061783	-15.962797	-18.12498	-15.871595	-0.8001632	-2.3894508	-9.831776	-15.17408	-8.911315	-10.211407	1.642285	2.9114108	2.6301165	-6.434038	1.2594889	5.070719	-4.665519	-8.58432	-11.145407	-7.97413	-3.1043193	0.19596216	-0.13368103	0.23465343	4.2302566	2.7902415	-3.9130416	-6.9440126	-7.681924	-14.64216	-18.241405	-4.7105293	-2.0569808	-3.0209038	-6.0989914	-17.662926	-24.408678	-3.2461538
¸ßË¹°×ÔëÉù´¦Àí (313).mp3	-8.13836	-13.49862	-8.949824	-16.644947	-13.024982	-11.484049	3.4697905	-4.4979053	-12.981145	-17.365479	-18.076267	-9.196914	-4.719894	-3.1475875	2.7380035	8.684575	4.2171874	1.6406376	-21.066841	-17.63638	-11.275858	-0.88256675	-1.4645021	-0.6497681	9.065095	11.196369	16.504944	-4.6824903	-5.1683326	4.709869	14.178666	10.413461	10.172392	-9.984955	-8.955183	-10.750216	-7.1040454	-7.01301	-8.140294	11.182827	8.976263	11.449099	-8.572813	-10.575502	0.991146	6.68019	6.1301913	9.057348	-8.471544
¸ßË¹°×ÔëÉù´¦Àí (314).mp3	-37.524937	-37.125244	-37.515938	-29.845566	-26.176302	-20.59222	-40.238274	-37.78357	-33.488914	-19.728865	-9.732797	5.227171	8.435347	7.8283644	11.745018	12.691929	8.453269	3.4489317	-42.294167	-39.01911	-32.26304	-13.4888935	-8.313613	-8.182644	-25.449524	-18.601412	-11.619159	-11.333338	-15.832327	-17.479553	-15.179674	-17.271723	-22.455788	-9.429532	-6.4042253	-10.243616	-20.902054	-15.450449	-13.746227	-19.849726	-14.348555	-10.729057	-29.41263	-28.844353	-32.2825	-25.02512	-25.402956	-31.5862	-16.960611
¸ßË¹°×ÔëÉù´¦Àí (315).mp3	35.58659	36.189087	30.06982	12.119839	9.394781	10.251543	-2.7272234	3.894938	4.4239397	18.273598	14.150593	13.931589	11.341852	7.5812798	5.200498	1.3878971	10.4415455	18.044132	4.758786	2.4862478	-0.8449141	50.18245	43.30863	40.083755	21.590393	24.220201	24.10128	16.829372	13.841545	13.749312	8.103487	5.702007	5.1876388	17.585487	15.936165	10.463869	22.276794	19.62217	18.392515	25.261784	18.16969	14.422106	16.879093	18.80362	14.563084	10.177671	15.424301	22.422604	15.746643
¸ßË¹°×ÔëÉù´¦Àí (316).mp3	4.73021	-2.502334	3.9017196	-11.096828	-15.610446	-15.3731575	11.492169	11.640121	10.5124855	-10.141005	-16.728996	-27.84668	-3.060887	-1.9021144	0.6260302	9.296822	8.939485	8.770663	-10.037493	-9.327752	-4.0669413	4.7429338	-7.1913376	-11.697422	-8.417051	-2.268555	-7.7396317	-6.0981903	-5.0121875	-1.6148903	-11.318991	-12.917346	-19.02983	-10.115506	-5.5225506	-1.4360929	-8.183347	-3.8410254	3.7645905	-3.0924387	-2.2098901	-4.8819547	-14.958265	-14.642017	-9.865601	-0.21784085	-2.7894192	-3.3621106	20.026594
¸ßË¹°×ÔëÉù´¦Àí (317).mp3	-6.2796283	-9.875911	-3.8311028	-19.75518	-13.276962	-9.574863	-12.985706	-16.335506	-21.914974	-20.47254	-20.217983	-19.083378	23.03616	16.798456	7.1094246	-3.694332	-4.4582644	0.5501229	-10.389622	-15.123653	-14.187006	-10.51288	-12.018835	-8.003361	-17.55518	-19.972618	-16.222214	-17.993872	-14.352308	-12.161327	-5.2226133	-8.712205	-9.368481	2.7850943	-3.8944173	-9.318414	-10.050534	-5.8845797	-0.68321013	-8.820712	-13.087279	-2.86938	-10.887491	-15.861968	-16.389091	-14.660058	-20.659943	-17.120836	-8.825658
¸ßË¹°×ÔëÉù´¦Àí (318).mp3	9.838809	18.656536	27.947317	15.230056	12.5683365	9.66032	28.91574	19.755812	19.687622	21.090815	12.943453	10.22497	35.168427	31.129143	27.463173	13.734613	14.071682	18.43879	21.054174	20.485535	20.361485	22.96188	24.578543	22.749878	19.371891	22.04114	20.593258	25.96539	26.823246	19.872322	17.173462	18.35029	14.24313	26.681194	26.916758	29.064568	18.216412	22.29535	26.490437	14.558862	17.417025	15.501326	27.126045	20.530987	22.69949	18.090014	24.280907	25.960361	13.324775
¸ßË¹°×ÔëÉù´¦Àí (319).mp3	17.31291	22.590929	19.517723	20.073366	8.651649	7.357501	-0.57988286	-2.1614037	-7.2547407	11.552849	9.993844	-4.1485367	4.196206	-5.038811	-3.63266	1.4293486	1.5319734	-1.7278004	-0.24027163	-0.065199316	-2.2338684	-5.8525095	-12.996855	-9.863968	6.86088	8.914787	4.6810074	27.260292	29.099594	33.756565	21.48449	16.589691	15.90431	14.427321	15.940794	20.991287	33.369995	27.051033	20.114424	24.97342	19.659147	11.444931	21.400951	32.160225	24.9525	-1.0676464	0.5166722	-1.3544285	-15.499306
¸ßË¹°×ÔëÉù´¦Àí (320).mp3	18.324371	16.026192	15.74341	-10.893049	-12.468723	-6.8278923	-5.99491	-0.65854824	-1.6675828	-8.969554	-13.474899	-13.953531	-8.3269	-8.45053	-4.609453	11.847176	5.4115143	4.632352	19.149193	13.482933	6.9632134	3.3135805	4.112063	10.052838	-1.5998147	-5.0205655	-5.377966	-9.182198	-5.420951	-1.7601179	10.236885	10.892841	5.636405	-0.5669162	6.084428	3.8152196	-22.446465	-29.947502	-33.7957	3.3698153	1.3132309	-5.683063	19.55045	15.478004	8.970105	8.060484	12.713368	20.396225	-4.372433
¸ßË¹°×ÔëÉù´¦Àí (321).mp3	11.122141	18.903172	23.52665	17.894653	23.192509	26.002537	10.058197	14.48896	17.6485	14.889336	18.546093	22.281998	10.177274	13.872654	21.111353	23.82471	21.401583	21.326164	18.909185	21.44468	23.226791	18.57854	18.244669	10.777246	18.254648	22.899658	21.634506	20.313404	17.038906	17.233225	-1.3698753	7.796689	9.1384115	10.681496	14.694392	15.414465	20.400768	21.981247	17.36414	25.884975	21.762066	17.019836	13.728601	17.522726	15.292998	15.129627	22.678822	21.232952	12.088378
¸ßË¹°×ÔëÉù´¦Àí (322).mp3	14.040677	22.329144	19.523022	15.172883	13.010984	16.251245	22.063406	17.387691	14.719831	1.2772753	11.859855	12.753269	6.5465236	9.046759	6.311372	14.249756	15.120344	11.921097	16.505909	12.641491	8.535393	3.5113075	3.153125	-5.081894	20.51558	20.21777	23.963066	3.190646	5.622983	6.700114	-5.8512197	1.4979924	7.1461196	18.627476	23.81428	24.845219	11.884199	6.375354	-7.4641447	21.017727	21.502766	12.698763	2.2508352	6.756195	16.451704	3.5479727	3.702406	6.4062705	20.553577
¸ßË¹°×ÔëÉù´¦Àí (323).mp3	13.027256	11.951003	7.9342413	3.3269649	5.0808973	5.303978	3.0924249	2.4180124	4.8480825	-1.4438505	0.11701591	2.2846947	3.352333	3.7101798	4.394134	-1.3205156	-0.07239652	-2.7150671	10.986254	7.5123463	8.325922	3.804994	3.6049242	7.951599	-2.6739776	0.48758674	-7.2336235	-6.9922037	-5.8537226	-10.181181	-1.1807823	7.7772193	9.3291645	21.342861	15.825041	16.425793	-2.2661104	4.4253416	4.3192563	8.019961	4.4959316	2.5244548	-3.6165762	0.82217914	-2.1037264	3.2910204	3.8193278	-0.7854687	-1.7811825
¸ßË¹°×ÔëÉù´¦Àí (324).mp3	19.29272	20.090145	22.856586	29.200161	28.204006	20.335403	19.989166	24.548664	30.221367	22.349228	27.577143	25.549736	12.520676	23.708826	19.15775	19.55523	31.795027	27.366383	34.17797	36.72042	24.824196	17.715979	21.778893	18.438126	23.7672	26.949467	20.819202	8.663011	8.652055	3.7828043	13.727825	15.9664	13.135229	7.9753513	10.519215	12.174494	19.08488	27.02239	21.30436	28.15564	30.536047	33.91487	15.19959	22.371002	9.120773	16.15938	19.906437	22.338577	29.752953
¸ßË¹°×ÔëÉù´¦Àí (325).mp3	17.200186	26.730392	23.062077	30.841515	31.294952	24.136812	22.201023	18.084736	18.804564	20.37492	22.583303	23.272232	16.799885	23.084295	21.02039	16.233894	24.001974	19.39761	25.704695	28.979916	24.947485	26.89886	24.43438	17.986637	28.665812	25.577976	15.624189	17.27864	25.852295	34.975494	17.995203	22.968632	19.404228	21.387127	24.620586	29.487299	36.458794	25.59325	17.32986	-1.5220335	0.6960928	5.282429	26.063053	32.606476	40.713898	14.629948	21.795921	26.70491	17.744
¸ßË¹°×ÔëÉù´¦Àí (326).mp3	14.125719	16.532808	13.320259	-2.9344313	-5.687024	-2.7362485	-0.33737049	2.7650123	0.8492855	4.4361143	11.2248535	9.542482	-1.312597	-2.6312048	-10.292858	-3.085682	-3.930587	-0.18515517	-7.2078314	-8.574467	-11.1534	15.096261	1.0182987	-7.581173	0.5202505	-2.3768506	4.5883164	-11.3389	-11.361745	-10.625178	3.4629393	-1.5377901	1.3555021	-4.3780985	1.0153931	4.596498	-7.4927483	1.9016602	0.6996468	-4.694497	-4.8309174	-5.143854	3.848139	2.1860824	-1.5950768	0.45410478	2.0226412	-2.6257324	17.842833
¸ßË¹°×ÔëÉù´¦Àí (327).mp3	3.113782	1.7734641	4.6822014	-13.7174015	-12.766443	-10.684641	-11.60722	-3.970029	2.3827264	1.9779615	0.14328173	-1.8881755	2.6053722	1.641113	5.326129	10.899732	7.0150204	7.571364	0.007868707	-1.4550662	0.45688152	12.904604	8.316306	9.225136	-17.280737	-13.763155	-12.779598	8.011287	6.146764	0.7480384	-11.295856	-5.6449027	-8.993187	-2.5367267	-3.8572838	-1.354775	4.1875606	4.068682	9.715725	-8.623775	-0.6321598	4.8274884	3.0377967	3.3376355	4.106923	13.961494	7.0102687	8.974515	2.0753918
¸ßË¹°×ÔëÉù´¦Àí (328).mp3	-1.9118109	-6.947056	-9.509239	-9.6685505	-12.7323065	-19.779354	-2.1596558	2.743398	-0.78220767	5.506798	3.647016	4.2812767	-13.811847	-11.237543	-12.881214	9.926053	8.139977	6.515371	-8.615227	-3.9915352	-4.0807915	-14.62826	-14.366614	-16.617205	17.740456	24.652016	23.259449	-6.833058	-2.9659348	-1.9895818	1.0930822	0.32383734	-2.3617797	-17.161018	-12.977303	-11.120142	-47.23993	-42.576477	-37.040237	-19.335033	-11.840464	-1.0619216	-1.066814	-3.7366183	-1.0626183	-0.10711235	-9.781864	-8.701431	-3.350885
¸ßË¹°×ÔëÉù´¦Àí (329).mp3	17.740807	18.549267	16.019007	10.096638	9.848856	10.555851	11.35973	4.108719	-0.32716346	15.51557	13.233694	11.087133	-2.6300888	-1.6280118	4.4557896	8.621905	18.955124	17.69163	12.515584	18.159054	20.999012	7.370072	11.475026	6.923763	5.210203	10.899293	10.523146	10.063527	8.585823	11.665836	8.273977	2.4156523	10.443319	13.938308	12.722119	15.387836	20.467274	21.263033	15.651405	13.167129	11.817951	11.8629465	-4.434475	3.7729337	3.4961052	-2.150644	7.729841	9.410545	17.909433
¸ßË¹°×ÔëÉù´¦Àí (330).mp3	-4.005517	-1.1724644	0.63357043	-20.638542	-7.6312513	7.926364	24.294388	29.441645	23.301655	-21.321217	-23.659372	-22.250666	-5.582944	8.6557665	31.806929	-4.340106	-6.0739646	-8.431014	-8.21838	-14.362763	-29.230911	8.727306	9.816673	4.8341618	4.2776337	1.9619261	3.3321445	41.96206	34.823135	25.34304	-15.600067	-17.588438	-15.677708	-5.743031	-6.214772	-8.004803	0.8163827	-3.7313135	-4.5597916	11.921082	1.7649965	2.7592213	-3.1921306	-0.072503634	8.761753	-5.603032	0.1684275	1.7654679	18.131205
¸ßË¹°×ÔëÉù´¦Àí (331).mp3	15.284448	10.8976	9.417458	-2.9557476	-5.946044	-9.423065	5.914476	5.983509	9.137371	-4.0344486	-1.4454389	-4.353634	5.7831407	10.839806	8.300789	7.339121	5.719096	9.729811	27.719812	34.994835	38.651657	5.8897057	4.590723	8.8679695	7.8427386	17.737738	21.066113	18.674698	22.521097	26.102785	9.14131	5.7457275	3.6993303	6.608492	6.884344	11.468224	33.60975	20.79402	15.01285	23.956436	17.923204	14.376976	-8.049065	-13.901723	-19.452827	6.9421825	8.55846	17.091593	21.257511
¸ßË¹°×ÔëÉù´¦Àí (332).mp3	-22.83223	-15.497311	-18.391617	56.949493	47.104813	39.169308	33.87561	32.439507	26.16316	14.742376	14.672283	14.375196	16.557922	19.659744	15.842466	34.089733	35.10366	27.560524	42.455444	43.97402	40.182396	53.29519	50.2109	49.466553	-1.8878272	4.6809454	2.6533873	-10.064354	-7.4961176	-10.092934	6.175937	8.667316	1.4374807	-3.2569702	2.4917758	-0.7061831	46.01268	47.375195	46.177742	10.816839	21.540668	16.950169	31.395716	40.269653	25.882004	33.84073	38.15281	34.095276	2.7186923
¸ßË¹°×ÔëÉù´¦Àí (333).mp3	-5.5636883	-0.5778089	6.6185303	-19.154263	-22.256466	-24.836788	-0.597738	2.9861796	-2.0056593	-8.146169	-9.552682	-10.219689	-0.8470062	-1.0311185	1.2885833	0.7704145	2.989742	4.303552	-1.1831754	-1.8112664	-0.17131412	6.044277	0.27764222	2.9630222	-1.1157494	3.8507686	2.5835385	0.86698043	-2.2548137	-7.131028	-0.64480007	2.9087205	4.0498095	-13.130699	-5.871645	-1.8783801	13.362465	11.462233	11.267964	-2.2062755	-3.183948	-13.110548	17.855835	14.597969	15.756241	3.6411	4.0327277	9.904894	8.944958
¸ßË¹°×ÔëÉù´¦Àí (334).mp3	10.460487	10.344257	16.272055	11.885783	7.1099415	14.89604	-26.996918	-23.796465	-15.967211	6.998238	8.267624	12.545008	15.987235	17.39758	18.665241	20.375134	21.63259	24.004517	24.968151	23.687645	26.605469	28.997498	24.7383	31.897772	19.476892	19.288845	17.843884	16.47784	12.688095	16.752775	21.169767	22.229076	25.773966	10.522074	10.389591	8.052602	1.1504946	-2.5384145	2.1697218	21.151371	21.006193	23.639942	24.354504	21.694761	19.194645	9.210929	5.536201	5.2907033	-6.6451864
¸ßË¹°×ÔëÉù´¦Àí (335).mp3	16.589472	16.613691	16.345816	3.5733933	-0.17436585	4.954789	6.337493	3.5402465	4.8100085	8.33006	3.6512227	1.3949451	6.651373	9.234438	13.642286	23.415764	25.673103	25.988493	-0.9368521	13.011502	26.955938	11.410122	19.80072	19.100609	10.963311	21.967823	21.73164	-36.90999	-44.086082	-41.353104	20.172989	23.685997	18.840862	18.5379	16.676401	11.547863	18.721367	19.404663	23.379475	18.806086	17.665766	14.995468	12.425573	13.719105	12.36969	-3.0908027	0.11431429	1.8400837	8.517028
¸ßË¹°×ÔëÉù´¦Àí (336).mp3	-2.114531	3.543889	8.603629	-5.597938	-6.610094	-7.1183434	28.597046	1.7245867	-4.3096843	-34.479618	-22.822845	-8.348543	-4.77433	3.569894	8.442799	-2.049661	5.465886	8.46524	2.17154	-6.2571926	-6.5193768	13.245274	18.304821	21.924408	6.3044705	4.672162	1.939661	-7.284384	-7.4209266	-8.268891	-7.0917296	-3.2828903	-6.5292873	-8.829645	-9.206413	-4.2901974	25.448353	24.621964	16.71988	7.3185787	1.6951447	11.9886	16.189642	10.88275	13.255091	7.858679	4.2507167	1.361444	15.413601
¸ßË¹°×ÔëÉù´¦Àí (337).mp3	7.4873886	3.2158942	9.876625	17.76625	27.261631	20.663662	38.341873	33.7687	32.963696	11.925764	17.752598	8.078942	6.334492	11.088043	12.904274	18.415588	23.926455	30.346119	-3.663548	0.61238927	7.049923	-13.879945	-8.615472	-1.7656119	21.238453	4.563631	-8.5479355	16.318272	18.957848	12.403345	16.689377	18.252869	13.972103	-8.055365	-3.8239932	-1.6898397	7.271826	3.7202659	-6.043399	-5.1842175	-1.0047383	6.1196146	7.9773965	5.148986	10.456493	9.57594	9.841986	10.404915	-9.59429
¸ßË¹°×ÔëÉù´¦Àí (338).mp3	20.490822	19.096573	24.284172	12.033707	14.581756	22.433064	11.017109	16.325232	15.900049	8.221792	7.886315	6.973615	7.021567	6.908146	3.8649063	15.020716	16.552536	15.171865	2.6180487	0.7362354	-11.863004	10.648927	11.096793	14.754607	14.834677	11.276012	10.901749	8.621494	-2.4159636	-4.695709	-4.117387	-1.0590382	0.9312194	-6.6437473	-3.2584012	-6.662929	-9.128951	-5.6750183	-3.1308064	-4.0573993	0.856552	9.586132	-16.244164	-13.612401	-10.359495	-10.975971	-5.545718	-3.7034464	-10.837488
¸ßË¹°×ÔëÉù´¦Àí (339).mp3	-31.196257	-27.689976	-29.277775	-11.251919	-9.428362	-8.34361	10.621536	11.978743	14.308023	4.8219647	9.118153	12.4664755	-8.928192	-1.4818795	-4.7236724	-21.798815	-16.447897	-20.053886	-1.2731173	-8.315856	-18.41082	12.978921	17.050095	9.4603195	13.518215	14.66381	9.981276	7.3168774	5.389963	6.576556	-2.1101196	-4.020551	-6.5027075	3.3461435	7.163371	5.207364	3.8786526	-0.31143567	-7.427662	4.1140914	2.6738894	-7.333484	-10.808153	-11.087967	-15.210898	-6.7375813	-8.439947	-9.332758	3.068709
¸ßË¹°×ÔëÉù´¦Àí (340).mp3	0.17824717	-3.5728998	-12.624165	9.725386	4.5273514	4.927013	-2.3337278	2.3658795	7.362766	-18.956116	-11.003611	-4.344472	24.793705	16.520025	12.262371	-13.348394	-7.5698004	-4.571633	5.7295284	6.8916936	8.839027	-29.099766	-30.782928	-32.448963	29.22327	30.781887	28.770693	24.25156	21.877987	21.287148	-12.533979	-16.08759	-19.396755	6.734725	6.3243876	10.7104435	23.89702	26.808071	19.228655	-5.799292	-5.765435	-15.91996	15.492114	18.796028	14.847189	-41.274036	-48.183716	-47.138554	-4.6162944
¸ßË¹°×ÔëÉù´¦Àí (341).mp3	-15.055241	-20.169464	-18.29943	-6.2547483	-12.054035	-5.25638	-6.0868845	-13.367731	-4.0578823	-2.7602096	-4.1185827	4.3224697	9.414219	4.5715733	10.71884	11.37768	1.9653138	-0.5593507	-4.589317	-15.891716	-7.9178963	-19.618355	-28.620281	-19.172869	-4.9029284	-16.607456	-6.118484	4.2885475	-6.912925	-9.889811	20.005314	16.560846	13.275747	12.663551	13.906546	17.763134	18.314869	18.105896	17.735779	9.862102	10.471039	13.169388	10.598416	7.7224426	-2.0888486	14.142155	12.276712	14.089935	18.340094
¸ßË¹°×ÔëÉù´¦Àí (342).mp3	19.79208	21.657879	18.294455	13.077824	11.008509	9.239691	35.855507	32.69175	21.915562	16.36728	24.913742	17.795025	1.6704179	6.468788	15.155305	6.189904	0.101503104	-4.9617634	16.887009	18.503162	13.759306	15.300277	20.638617	18.396477	31.7028	39.17648	42.827156	-3.6846821	-3.4171286	-0.9033108	3.359458	3.044816	4.4821014	19.59214	25.844946	20.968737	22.021626	24.350597	18.556782	13.561241	21.53647	18.398506	13.931963	9.867943	-4.0335865	26.326824	29.527607	24.31497	18.985754
¸ßË¹°×ÔëÉù´¦Àí (343).mp3	6.845048	13.428593	9.41136	9.155357	10.509375	13.462092	9.000022	2.485353	9.435125	14.066536	2.265678	3.2370198	-9.861894	-20.77409	-23.76252	-13.847453	-16.577824	-11.827202	6.0478215	-6.9817533	-8.643841	-9.495029	-5.1153736	4.7861834	-6.727467	-6.655302	-0.6425139	10.476601	5.9679914	8.976376	11.683654	6.2724447	11.575287	10.779465	-0.17205888	0.37434244	-9.428776	-2.9717147	3.7247574	-0.78626335	0.26638645	4.527752	-11.58679	-14.710646	-11.982744	12.32041	13.701027	24.094965	14.465143
¸ßË¹°×ÔëÉù´¦Àí (344).mp3	0.28288907	1.1155862	1.652419	-16.997284	-11.5508175	2.7570586	-12.654892	-8.669305	-5.1817145	-9.831941	0.8770424	11.391012	-12.019016	-8.992652	-1.1577325	3.7394724	0.25009948	-4.1624465	2.4608989	2.3425772	2.9290113	-10.293385	-6.982258	-2.4501061	-26.199898	-27.65438	-22.6679	-26.16627	-23.03373	-16.61584	-24.916653	-31.91803	-30.375294	-1.441408	-5.35613	-2.2578835	15.913944	14.466294	16.22755	6.80982	6.331583	6.185934	20.084599	21.287437	14.833453	24.57032	34.906673	41.12017	2.5620508
¸ßË¹°×ÔëÉù´¦Àí (345).mp3	8.314657	-3.3629212	-13.596269	6.99679	-0.20945102	3.9509678	-0.17111629	5.359864	3.1940687	17.46579	15.544788	22.552532	30.395853	26.117718	25.145512	9.437691	-4.340681	-4.5492134	13.621149	18.18634	19.715294	27.924809	27.534454	25.450373	19.657629	13.986201	7.1134853	23.045654	26.51178	21.257738	0.84329903	3.2128465	9.141872	21.019997	25.771828	22.581234	13.14162	19.319408	19.884806	6.7316027	9.832432	13.6827755	24.83179	33.967724	33.44127	3.8798027	11.868648	19.379553	32.287296
¸ßË¹°×ÔëÉù´¦Àí (346).mp3	-30.77213	-27.452435	-15.162613	9.038111	14.002184	10.968408	4.8119545	6.7845583	8.5643215	16.910877	-9.990982	-15.623243	-36.64398	-25.872635	-16.76618	9.203819	14.209224	18.683077	7.1410885	1.5537685	1.8694477	-14.380711	-19.907036	-23.544483	6.612589	10.141034	14.188858	21.912045	18.753723	17.05703	-1.5472386	-4.0119677	4.2032027	-5.202029	-10.880565	-4.7273774	10.7502575	0.1343143	-4.5683184	9.4812355	13.170452	17.558247	-5.5662603	-8.856103	-5.8621683	-19.525873	-22.387993	-16.746147	0.23904641
¸ßË¹°×ÔëÉù´¦Àí (347).mp3	24.09751	22.64505	27.740692	16.159088	16.97514	20.071867	10.375778	14.522208	14.584799	10.489195	11.953717	12.081478	18.584988	22.534832	22.24228	-4.663475	-6.857376	-6.16222	13.248122	16.714798	16.011116	9.103661	12.550167	15.793573	21.683014	21.912018	17.883406	22.606766	21.88055	20.657413	18.376923	17.475197	13.472714	11.937555	13.874971	12.379433	13.410992	20.52763	22.11118	21.536114	18.42017	13.723869	20.959427	16.18666	13.696962	17.119696	16.338127	6.217513	3.818027
¸ßË¹°×ÔëÉù´¦Àí (348).mp3	-40.12555	-48.572033	-59.14113	2.4287028	3.037998	7.9123344	12.942003	13.958899	9.245857	20.955305	22.242239	21.502567	31.736643	32.364853	35.114727	9.764353	5.255028	2.6885977	16.083221	17.248322	22.8152	14.086973	18.193401	16.351269	10.688508	6.269374	3.3573396	12.145981	14.773847	12.834202	-10.6604595	-10.587627	-6.361174	18.925964	16.997334	21.031517	-6.8318863	-7.1729856	-0.35920182	16.84675	5.6542187	2.9848819	4.384886	11.487183	25.873762	17.822273	18.359299	15.1712265	1.5611403
¸ßË¹°×ÔëÉù´¦Àí (349).mp3	-2.9905584	-13.168859	-11.977168	13.399199	8.783295	2.4097157	-1.4369113	-4.541927	5.0952196	25.005215	26.196611	20.382696	-13.085252	-14.70114	-11.202656	7.482341	9.868109	-0.4659021	6.5233717	-0.61421657	0.19458878	-7.9415417	-13.146056	-5.996232	2.771162	2.1692305	1.0126065	-5.390685	4.112646	12.123032	8.899995	6.662178	10.9210615	-13.450011	-13.578426	-3.9878144	16.57845	17.68935	22.558815	15.23741	15.729862	13.107351	6.915703	9.610401	7.2852583	-37.31152	-40.611397	-39.53359	-28.189186
¸ßË¹°×ÔëÉù´¦Àí (350).mp3	9.571596	21.814777	21.882303	3.9776397	-3.4934375	-3.999034	6.8688526	15.992146	13.253752	18.611404	24.364727	22.207489	1.2561549	8.034549	8.688687	6.02619	14.836553	22.555422	-12.606112	-8.722334	-4.2828817	-5.3860197	4.656316	12.015983	5.8798923	5.8128242	11.611406	-9.596643	-13.979635	-19.082615	7.753121	12.93628	19.106258	-5.485562	-7.5951996	-2.0459101	1.2888105	-6.0301404	-12.397628	11.972693	8.186741	3.3442516	-3.3280828	0.9934548	6.293833	14.631845	-5.4332876	-9.763828	-7.9440594
¸ßË¹°×ÔëÉù´¦Àí (351).mp3	5.994254	13.239691	13.756264	12.808159	13.1060915	20.180496	6.8243732	11.942095	15.391195	4.0550857	4.6357927	3.4559333	1.5745058	-2.4188826	-2.017281	0.27483815	-1.685735	0.022044837	-1.0446087	5.5402255	7.162612	4.3277564	-7.0156145	-11.085783	-7.937585	-7.503545	-8.466279	-6.785944	-2.3624313	-0.601009	-11.439175	-7.0690374	-10.775913	-9.900771	-7.2897215	-10.008877	-16.85453	-13.207548	-10.11491	1.7303852	4.142297	4.2802277	9.866594	5.6740294	2.443596	8.68708	8.82543	-3.1091213	-4.579997
¸ßË¹°×ÔëÉù´¦Àí (352).mp3	-35.361	-42.734093	-50.918755	-32.732143	-40.495506	-42.078735	-29.490726	-35.759064	-34.719982	-30.622849	-29.524225	-29.460749	-22.53376	-16.973335	-12.232763	-22.36738	-22.660519	-21.818241	-60.969036	-66.8831	-61.744	-46.39006	-60.45504	-53.245	-31.367222	-37.96344	-42.473625	-40.843494	-40.69464	-31.867908	-28.977592	-32.770927	-30.971462	-46.218243	-44.835247	-31.5807	-49.561356	-51.531754	-39.855377	-37.042515	-36.022686	-33.39965	-36.250114	-29.559097	-17.315607	-24.551405	-27.621727	-18.247427	-21.633959
¸ßË¹°×ÔëÉù´¦Àí (353).mp3	36.81122	36.559967	27.405136	13.408319	20.626762	19.26915	-4.3820252	0.84865355	7.8211374	29.40842	34.509735	32.662422	-15.917041	-14.438479	-10.70035	25.486092	23.62149	23.363392	24.370182	22.683453	25.548668	21.338444	13.850435	11.4526615	9.483982	7.172057	4.300643	20.265224	24.399395	26.010895	-4.7875977	10.368472	25.159145	16.568043	24.188816	19.317488	1.7127153	1.03324	1.3028698	23.133633	26.189526	20.96912	-3.0360231	2.0950255	8.229485	23.60668	18.265488	16.369976	19.942104
¸ßË¹°×ÔëÉù´¦Àí (354).mp3	15.730888	15.521548	12.583801	13.884143	17.47786	17.152817	-9.5165825	-3.091126	-9.5497875	11.261084	13.933506	13.581821	21.654455	22.06897	16.527824	17.12682	19.571857	16.584572	16.160633	14.995104	8.629934	4.2292266	10.996632	14.557999	17.164602	15.833935	10.087431	13.837206	11.412381	-1.7776383	-11.199011	-14.084173	-12.899388	2.3158658	-1.4911671	0.70492095	-14.199902	-7.5515285	0.31893677	-27.218994	-17.80803	-4.3040066	-23.487661	-21.694231	-14.37802	-18.233986	-19.75663	-22.108234	-13.304695
¸ßË¹°×ÔëÉù´¦Àí (355).mp3	14.523482	18.219389	19.043308	5.531705	11.008895	16.67452	9.984022	7.8236656	3.9587302	7.197226	3.2290888	3.2810779	9.707476	13.511938	15.490364	13.383324	18.449017	16.302752	10.955364	13.829109	12.868326	13.038577	11.079987	15.752001	13.254581	10.4049	14.024727	12.422947	14.503159	16.68496	10.826803	15.506458	16.227932	21.593735	15.712349	11.469782	19.366047	14.231272	13.380661	13.694293	11.93205	10.279602	25.284588	23.956856	25.563545	15.99225	15.802439	17.449978	13.822872
¸ßË¹°×ÔëÉù´¦Àí (356).mp3	-1.0267792	-5.972744	-11.908717	0.68676263	1.7559631	4.4919677	-4.7536736	-13.462847	-17.946255	13.351614	14.694191	16.415545	-0.94620275	-3.4559958	-1.3561432	21.661608	15.10864	17.055546	-9.9579	-12.715569	-1.3092432	16.907492	7.8675017	-0.58047104	0.8681939	-0.24969669	-0.5063104	9.958584	6.244503	2.442338	11.919079	8.370684	4.110511	3.6182895	-3.1476073	-2.1275399	3.6988719	5.651745	2.829125	-3.4856217	-6.5652924	-5.1150546	-11.863547	-26.736408	-23.99766	-20.72406	-16.203257	-14.967356	-20.94996
¸ßË¹°×ÔëÉù´¦Àí (357).mp3	5.855403	6.0441904	6.61971	20.28285	18.524828	22.120323	1.2849286	0.43899435	-0.04071322	5.4488134	3.0918202	11.243654	3.4057708	0.22791743	6.9563494	9.741172	10.597498	17.629913	17.85465	22.037464	12.8259535	25.074858	17.724117	10.828437	5.9705324	11.619287	16.800484	2.7845325	1.5402232	9.419036	8.076375	10.65686	13.812275	9.169168	7.3843436	12.7577915	7.6462193	-0.3411533	-0.93507266	3.1892376	-7.6256623	-13.846151	13.723642	14.828688	5.513053	-4.102022	-2.7103925	1.4922383	8.903427
¸ßË¹°×ÔëÉù´¦Àí (358).mp3	25.849224	15.492988	12.261646	2.7994647	16.670141	23.270813	15.391102	20.308453	21.562122	1.3531249	6.548511	11.365485	15.1123085	13.910286	16.458935	3.6659493	9.557987	10.151041	15.490067	18.813408	11.972265	16.548649	23.550266	12.676582	17.092262	22.445145	18.926441	29.263157	33.282085	31.247803	17.781242	22.309443	16.52408	16.519852	23.520666	18.139523	8.936157	11.171262	11.602544	21.14065	18.047749	13.46163	17.939867	17.828854	15.420582	56.670837	50.132977	37.33665	30.699741
¸ßË¹°×ÔëÉù´¦Àí (359).mp3	9.028318	17.632225	17.724926	4.9776535	-0.8496543	1.7979147	13.834968	14.078497	19.178593	3.921556	9.903738	10.830822	15.894299	16.674522	16.513733	16.373611	19.876894	17.768505	-33.17498	-31.389553	-30.663979	10.627115	6.2356095	9.840004	6.039233	11.60643	13.99153	-18.877113	-19.658546	-16.817255	4.4362574	11.682323	18.01902	-1.2626715	-13.916046	-17.076822	-1.0867928	-40.93068	-54.91666	-33.770653	-21.704933	-8.744409	-6.651965	7.798908	18.12902	12.075678	21.197659	22.377377	13.022249
¸ßË¹°×ÔëÉù´¦Àí (360).mp3	-1.8713168	-5.9760075	-7.6931467	-6.831523	-9.524393	-7.726577	0.20638424	3.772693	6.3139544	-5.271678	-3.3078427	-5.7318273	-0.52672964	2.3222682	11.521541	-21.238358	-22.4803	-18.272003	-3.5810049	-13.870984	-13.031151	-19.279753	-16.77586	-13.06809	-17.121006	-22.906904	-20.209312	-7.4352317	-16.582932	-20.357117	-13.693554	-9.524763	-7.091133	-27.459373	-29.571808	-32.340576	9.73193	-3.4439692	-14.938957	-11.186425	-12.641733	-12.701518	4.064791	-2.0582583	1.1172277	-30.420105	-18.589636	-5.7774825	-7.2455683
¸ßË¹°×ÔëÉù´¦Àí (361).mp3	5.511036	8.284891	8.340627	19.815569	20.178709	18.700525	29.664352	28.81556	29.317982	19.499565	18.501198	18.383514	30.595196	34.735264	40.77932	42.532364	40.446594	29.157917	16.808683	23.862846	31.924204	11.009539	8.38447	11.567978	17.006596	17.37444	13.010933	10.205385	4.5557995	5.715493	9.382446	3.317849	6.306046	-15.55924	-11.50362	-2.88356	13.34063	21.52926	19.499132	9.1135235	10.523556	16.94434	7.960188	8.430319	6.2281847	4.5385766	6.173023	9.146923	-14.061285
¸ßË¹°×ÔëÉù´¦Àí (362).mp3	21.089962	19.625528	22.52571	30.400227	32.271553	35.230415	1.2039679	4.521225	16.892448	12.216846	8.032669	-0.8185082	-8.789509	-10.247856	-9.022696	-27.19707	-13.900634	-3.1024249	15.048296	19.921825	17.687384	24.074741	23.791286	18.16023	20.070484	23.476994	27.712887	6.2737274	10.911938	10.932032	10.976192	-15.771373	-29.376154	-2.6739974	-6.8511515	-6.2155414	3.0865607	13.378998	15.254099	8.770233	8.353399	7.8725977	28.297441	27.012619	19.46392	31.42207	27.859982	27.21643	23.55474
¸ßË¹°×ÔëÉù´¦Àí (363).mp3	13.049763	16.300674	14.298564	13.900066	14.149475	11.740143	-5.965886	-12.8026905	10.069084	31.677866	28.750458	28.101402	7.6770144	-0.07359502	6.6906586	8.55652	1.9847939	-5.5449643	-3.519796	-3.5496442	0.6671068	21.072548	32.983627	16.044292	18.97308	1.0591781	-10.491611	3.913191	-11.650295	-18.252838	2.5942285	4.737863	7.449661	22.320827	29.222004	38.752968	14.295031	14.315217	19.708624	11.579278	9.846155	14.974039	8.268038	5.970903	12.536411	26.282238	27.869171	27.364635	13.438107
¸ßË¹°×ÔëÉù´¦Àí (364).mp3	-12.576281	-20.409718	-23.697008	-35.801758	-30.12904	-26.016504	-32.53872	-29.717379	-31.693388	-25.394226	-20.78349	-20.163486	-9.373934	-12.271168	-7.543459	-22.070694	-24.25137	-18.577267	-8.696737	-15.959726	-14.749559	-27.595531	-34.440075	-36.94944	-21.84629	-23.822412	-24.146942	-9.28763	-11.313138	-11.502674	-30.112875	-22.591694	-15.487207	-14.184749	-24.05825	-26.759388	-28.482553	-24.553478	-22.742855	-4.3846145	-7.7907295	-8.379217	-10.902115	-16.004902	-10.032657	-19.44923	-17.857029	-22.918392	-7.265683
¸ßË¹°×ÔëÉù´¦Àí (365).mp3	-5.4819202	-5.425152	-2.4220746	-12.333582	-10.041969	-0.23060238	-14.522804	-14.405024	-23.651516	-0.13817841	-10.352395	-10.988906	-17.159933	-6.533004	-0.40696126	18.770567	16.089104	13.670335	-8.5589485	-8.67229	-7.5471306	-19.686478	-22.482592	-14.438921	0.21882842	-1.1934612	3.314705	-6.488714	-10.129929	-9.98222	4.1841125	3.5276656	-7.895424	-24.713814	-22.391617	-24.582577	26.021687	15.923253	9.020319	0.9899718	-0.70706534	-7.0812416	-22.846931	-24.758038	-23.008097	-3.1398063	-7.913841	-9.239803	5.761484
¸ßË¹°×ÔëÉù´¦Àí (366).mp3	4.124637	3.3189344	4.832612	-1.0371675	1.728537	7.394884	0.49016348	-1.2555598	3.9395204	0.46176672	-0.118142396	3.2453547	-4.8912	-7.0699925	-4.7727056	-8.819503	-15.38006	-19.707262	-9.724966	-8.634428	-0.9079758	1.5067798	-9.223936	-4.1443634	-0.41771042	-4.3662567	-0.9800615	1.7287722	-0.87462723	0.28993297	7.8493834	2.2693117	4.343454	10.146372	10.9321575	12.088509	-27.947739	-27.11071	-28.725937	-24.218117	-20.667374	-26.092518	-14.133607	-11.826437	-15.511829	7.5240774	7.4604826	5.8592205	-5.021164
¸ßË¹°×ÔëÉù´¦Àí (367).mp3	15.8559	17.481083	20.743317	18.64399	21.745537	19.312317	15.200532	24.688019	20.78312	17.672703	25.61475	20.685146	24.953266	15.163272	17.671307	32.38803	28.00639	27.064812	15.549997	22.916304	26.711262	19.500986	20.982193	15.792519	23.212805	25.052055	16.557625	16.91863	19.698387	19.335983	16.996925	22.583397	22.650257	10.7917385	16.902794	26.212234	2.6565948	2.4628353	3.339606	25.729555	26.131014	20.944437	16.590103	16.466347	14.080179	16.897335	14.913298	15.319091	18.26604
¸ßË¹°×ÔëÉù´¦Àí (368).mp3	-18.050499	-5.4543214	3.4703467	-18.750084	-16.803936	-14.50757	-14.171946	-14.9602165	-16.375	-20.65729	-19.617256	-24.519049	-16.432617	-15.528512	-20.425629	-23.172415	-20.792305	-22.501812	-27.511105	-22.368065	-20.9118	-20.4716	-24.288143	-28.255886	-28.11961	-20.161987	-19.72588	-3.827189	-13.470674	-25.847363	-11.052498	-17.46529	-20.952374	-1.6626797	-6.4501266	-9.264026	7.9865246	-0.7384223	-8.573101	12.982328	13.2316	8.527887	17.553501	20.284681	19.345016	-1.7262908	-0.1563667	12.264298	5.655596
¸ßË¹°×ÔëÉù´¦Àí (369).mp3	-8.47262	-6.074836	-3.8948965	-20.496248	-11.558005	-9.601917	-10.183895	-16.742012	-22.617756	-6.2738	-8.02223	-16.928291	-23.388027	-17.050873	-10.087786	-16.569199	-21.546986	-20.18959	-29.642794	-28.72808	-21.83775	-5.360379	-11.129147	-7.262292	-36.892097	-26.18	-20.910053	-23.501503	-24.86658	-26.309792	-33.468765	-38.71952	-33.331467	-13.764732	-6.090324	-3.5695262	-16.219543	-9.220501	-8.38134	-23.287148	-13.954285	-16.978638	-5.9591947	-9.252079	-15.037888	-16.917553	-16.079807	-14.748637	-0.38749647
¸ßË¹°×ÔëÉù´¦Àí (370).mp3	15.946136	16.488756	15.927532	4.318372	8.970864	8.8944645	-24.138794	-11.451624	4.347769	12.56487	10.488101	9.994855	4.4827843	0.9758655	4.4970946	-8.462025	-9.076445	-6.488449	2.5638413	-0.1758939	-1.7511108	-4.3915977	-4.2331514	-10.659128	-5.2135987	-16.8541	-19.585833	2.749154	0.11355394	-3.840059	8.320758	4.442588	3.8558943	-9.004477	-15.6897545	-12.613503	1.2063029	-4.2957544	0.08984268	11.94742	4.0707893	2.2760947	-20.38248	-14.133681	-4.291992	-0.20606309	5.5596375	7.1576185	4.327378
¸ßË¹°×ÔëÉù´¦Àí (371).mp3	19.832346	29.270914	25.180815	13.733372	28.499392	22.567514	25.191277	22.426113	15.50803	-1.6108801	-6.264076	-4.3373785	15.658855	15.773067	14.635202	11.278679	6.819909	-0.45585105	3.3765059	14.971441	13.229834	9.432185	5.3430586	-0.045146614	-9.165049	-13.298946	-6.843645	-8.407853	-10.92916	-11.082377	-8.844595	-7.56662	1.8264842	2.821212	13.190496	16.104143	8.381937	13.556753	9.554909	6.023692	-12.660681	-24.16726	-19.758564	-22.395145	-17.903488	-36.230682	-30.474274	-19.677998	-8.261704
¸ßË¹°×ÔëÉù´¦Àí (372).mp3	17.67884	10.240626	-2.6536899	12.118969	14.552248	5.6819286	12.097004	11.0503845	11.018343	10.030056	11.816771	9.486612	3.3354015	9.196117	9.368183	8.529003	8.423045	7.8363137	7.369199	1.1196573	2.601356	6.983016	-2.4008617	-1.9467819	12.081099	11.527021	4.484189	10.584264	12.308657	15.714973	5.4804826	4.1471424	0.007954478	15.761136	12.458439	16.407928	16.098873	16.099897	17.804014	6.4283133	-8.140039	-8.581629	23.200027	19.727818	12.267685	25.286842	22.132977	12.256175	12.283804
¸ßË¹°×ÔëÉù´¦Àí (373).mp3	21.9588	25.951206	16.577724	27.235432	30.619133	33.212265	1.5132768	5.715733	0.23785296	3.8940108	12.133522	15.576794	2.4326377	11.280527	15.77273	19.025934	16.187283	3.4370582	-14.003515	-3.627376	-2.860697	20.980713	24.548714	18.427128	-3.0304644	4.926857	2.7032185	14.372192	3.976915	-8.03906	9.396179	7.530872	11.74111	4.874562	7.3010073	-13.682323	-0.42574292	5.140724	9.106022	6.658821	14.978729	16.104284	18.137028	19.896927	16.61338	5.812154	0.6822543	-0.49696034	9.496788
¸ßË¹°×ÔëÉù´¦Àí (374).mp3	-7.2914534	-6.4206533	-5.9545174	18.788523	20.674267	18.932707	17.096857	21.61795	18.924969	9.937431	-0.73598486	-9.805854	4.616446	4.6166334	0.9155603	6.4329643	-1.4628092	-7.7024264	16.158888	20.722233	20.966534	17.967834	1.8104683	-13.402506	-4.962967	-6.487092	-6.848813	35.950657	27.93365	19.191525	-8.445339	-10.744099	-13.981246	4.3087463	9.7000885	13.411276	5.52719	3.314161	8.752606	-20.787209	-12.012297	-3.218867	-11.213908	-12.100685	-2.5958815	16.590847	23.406223	21.890696	-12.880812
¸ßË¹°×ÔëÉù´¦Àí (375).mp3	-2.7523513	-4.484399	6.0754185	-12.846209	-7.444649	0.76188874	11.208139	10.532776	7.068402	13.480179	5.562298	5.305722	-2.6860223	-6.7180367	-7.3542414	-28.537523	-22.690393	-6.0494165	7.2402143	11.183949	14.639634	-2.524641	14.580687	16.884876	-7.0513997	-6.792859	4.1950874	2.7748055	-6.761615	-11.4692545	2.2152426	1.7648636	-1.452261	-8.976742	-6.1164737	2.6068366	8.184994	7.946024	3.3620355	17.767773	14.824579	15.474847	-16.976093	-21.256485	-16.338343	5.180479	3.0515308	7.232616	-10.072947
¸ßË¹°×ÔëÉù´¦Àí (376).mp3	-1.4103022	-0.36718673	3.8333418	-19.365408	-12.667671	-2.9406202	-15.811824	-12.560673	-8.918318	5.3933544	8.518877	13.183245	-10.734566	-3.4538097	11.157534	11.129479	14.736828	14.477653	0.72307116	8.823107	12.646174	15.852369	21.630735	16.429459	2.6116903	9.384176	14.353244	3.4949336	8.487116	5.9651804	21.589333	22.052486	15.68724	5.236924	1.8025179	4.7916894	14.321561	18.782576	21.383018	15.788055	15.532602	5.532687	15.868988	17.677391	17.965668	19.583572	10.667375	-4.329268	18.0425
¸ßË¹°×ÔëÉù´¦Àí (377).mp3	-3.7519612	-2.6246848	0.31961015	3.067358	1.4970816	3.8547919	9.003653	-0.5886239	-5.372	-9.129517	-6.806802	-16.878319	1.9191585	-1.121142	-6.353036	4.22565	1.3209057	-5.6560006	9.661936	9.874336	4.68497	-0.90969676	-5.3578887	1.6620325	13.12944	12.377655	14.716085	-10.470972	-1.5140094	-2.59367	-7.114322	-5.177812	5.4639597	-15.117638	-14.623235	-11.084993	-2.0607867	0.03236866	8.007714	-5.9418144	-40.373352	-42.12963	-16.12232	-11.807211	-16.59796	-18.197042	-38.784702	-51.70499	-4.8354783
¸ßË¹°×ÔëÉù´¦Àí (378).mp3	-8.499108	-6.494174	-2.14071	7.9841003	5.3353543	5.818345	10.620356	14.074677	13.148992	11.807268	10.79072	15.388255	9.757734	3.382174	3.013234	10.880825	9.993283	9.9	10.543885	8.707294	3.5025396	12.804588	14.01552	12.953293	-0.48462117	4.505985	8.979692	0.19538628	1.4445868	0.48299375	2.8189735	10.650604	6.7856445	-0.19185248	5.4669437	2.8494725	9.710848	8.164525	0.28159177	6.596842	13.691939	10.201898	14.203724	9.792135	3.556814	22.778496	23.829247	25.02344	11.473745
¸ßË¹°×ÔëÉù´¦Àí (379).mp3	-4.4545465	1.8180128	5.34153	4.1578245	5.2419643	2.7317843	18.28297	15.202238	7.914641	19.654774	21.54633	24.22271	14.18396	14.365631	21.254118	9.926214	12.681036	4.704296	-5.7055645	-0.41944653	6.0916862	14.004742	27.360722	22.746223	7.823758	5.4667377	4.5253687	34.85855	28.327438	26.748936	-4.3544245	-12.445845	-18.313292	4.497206	4.368927	-1.3136798	21.138428	20.73491	19.297136	9.784552	18.724277	23.69942	8.963084	9.71206	15.244074	2.624848	2.6957607	3.1805553	-14.869347
¸ßË¹°×ÔëÉù´¦Àí (380).mp3	17.160145	18.442902	18.915066	0.02269093	12.97291	19.50494	-3.7369323	-4.973581	-8.264082	-4.1854606	-1.8186156	-7.7119904	-7.912921	-7.2515163	-8.896981	-6.4965143	-14.490482	-19.320652	-3.6165156	-6.4999876	-2.9302359	0.7134845	-0.8820911	-1.4471022	8.374148	4.68865	4.2446012	-5.2162046	-10.9850025	-8.560955	-4.5675573	-0.49135268	8.84387	12.377545	2.4608114	-1.831915	-18.97535	-21.876255	-25.173277	-25.111198	-10.689826	6.8819795	-16.900145	-29.30177	-27.57669	-1.6443398	-2.2379432	-12.660106	-23.690159
¸ßË¹°×ÔëÉù´¦Àí (381).mp3	5.3311567	3.7036545	10.663071	15.250614	5.472364	2.5743866	3.6194587	0.36189875	9.751749	2.9762888	8.5738735	14.191662	8.687364	12.917526	13.858084	-3.2094347	-2.1734319	-0.11863133	5.057748	0.7157862	7.7687254	5.5658712	6.616267	9.174791	15.141512	10.510885	4.2748475	10.019048	12.442831	15.453359	1.7632611	2.0107493	17.901264	13.506697	7.315966	14.240255	-0.025267005	4.258876	6.817219	-4.2415056	-5.5044117	-3.4450681	15.872904	8.4764385	2.4725316	11.281723	5.693381	7.8929176	3.0168834
¸ßË¹°×ÔëÉù´¦Àí (382).mp3	15.120592	9.159607	8.063617	21.616697	15.575764	16.094055	21.16711	16.791128	16.192894	11.488072	10.55728	6.3272433	4.12128	4.457747	3.270228	-12.110911	-10.98716	-12.382001	-22.74971	-20.220686	-21.152676	-16.618004	-17.663097	-26.23285	-0.027895123	-2.676979	-4.514756	-13.2088995	-13.066694	0.2651425	7.3947573	6.619233	-2.841784	-0.88827837	-6.933526	-6.7562222	1.1811222	7.1786327	9.852629	-4.8240747	6.673967	17.138165	10.650768	5.493738	10.031485	16.731464	10.930203	13.537155	14.07118
¸ßË¹°×ÔëÉù´¦Àí (383).mp3	7.530834	3.7878838	7.605178	2.5908616	-1.2846808	-11.33153	16.513378	12.756843	6.228142	16.123142	11.272182	4.042799	8.529367	9.762068	9.465384	1.6842027	5.1804075	3.9451747	2.2078376	10.249825	15.06559	9.732541	10.712971	5.687359	31.878778	19.300549	11.91541	13.910973	14.7492075	10.49274	6.2484746	9.696518	11.665361	7.2957344	5.2976947	5.4904566	-8.826333	-11.110033	-10.725865	-21.68355	-17.36897	-22.112484	1.7974269	-6.0399733	-6.733811	5.031268	2.5476573	-2.0520077	8.032257
¸ßË¹°×ÔëÉù´¦Àí (384).mp3	-12.401517	-9.326751	3.8403056	14.180828	9.425664	1.6386936	18.817093	25.003653	23.976868	28.424091	30.480402	18.777538	13.962729	24.58317	24.554535	17.115643	12.822241	4.636829	23.93477	39.531906	49.545338	49.280373	30.006561	12.580716	24.604937	31.996677	38.402206	12.9515	14.182489	17.112988	8.809029	9.502224	18.65298	41.115948	36.919086	25.990458	3.4197679	9.514763	16.090405	19.721313	15.972056	1.0162759	-9.261486	-11.524921	-20.126312	3.818129	13.928684	19.067251	34.945065
¸ßË¹°×ÔëÉù´¦Àí (385).mp3	-12.144476	-14.6831	-19.036278	-12.951872	-15.860203	-17.496386	-12.154772	-10.664059	-11.038641	-9.087517	-11.392843	-10.542404	-15.542248	-20.988773	-25.367832	-15.368153	-16.439571	-27.622866	-19.451973	-10.272983	-8.53554	-23.454254	-14.295244	-12.09753	-6.5732746	-5.0746956	-2.2852397	-5.3478003	-7.5571623	-15.776329	-13.965164	-14.397457	-14.374944	-15.161294	-10.329313	-11.823387	-7.251335	-13.296329	-17.155811	-21.016754	-14.320404	-11.829833	-13.422757	-16.646759	-14.486691	-10.692259	-7.322384	-3.060749	-21.727764
¸ßË¹°×ÔëÉù´¦Àí (386).mp3	11.322281	3.492326	-3.7032175	2.0507145	7.128725	10.733926	-2.979794	-6.477579	4.0851398	-9.485955	-9.237497	-4.37416	-3.0044203	-3.032318	-7.676656	-5.2686195	-6.4840884	-13.57926	-8.49896	-13.020962	-18.542072	-7.1895666	-7.423094	-7.0130634	-5.937728	-14.26753	-6.998953	-3.4593432	-10.009207	-9.378243	-14.348539	-21.186546	-19.170427	-0.81112456	-3.8937693	4.0762615	16.088383	14.712248	17.399094	15.954256	15.66971	15.574102	15.297262	15.786319	17.171997	12.012634	12.336742	13.812616	15.348362
¸ßË¹°×ÔëÉù´¦Àí (387).mp3	12.2646	15.5286255	19.152918	9.45225	3.7172022	10.103724	16.992409	15.073851	11.286171	25.092794	17.422043	15.426968	14.640299	10.985836	13.015585	5.48197	11.895093	12.663652	13.165079	17.592789	15.050573	-10.479729	-6.7928576	1.6412315	-12.602648	-6.4519153	0.6271482	16.078573	16.120815	18.292114	2.4567466	1.0356998	-1.1879778	5.27182	11.472202	20.387562	15.11932	19.555405	16.666729	-3.104915	-4.480486	-2.4485471	7.722918	2.5578296	-0.67958206	18.651772	21.872278	18.512163	-3.763453
¸ßË¹°×ÔëÉù´¦Àí (388).mp3	11.308886	16.15187	17.046516	9.682995	15.560004	17.54507	4.5502777	5.699376	0.47686377	24.340866	23.13237	12.993364	11.347388	17.85234	16.5718	-3.5894856	-14.96603	-19.63998	27.802437	21.478107	20.967272	17.275837	14.176621	12.134602	0.8408616	-8.647202	-7.9814577	8.828131	12.348646	11.477354	6.588725	10.196062	15.427875	11.123185	36.543007	34.52877	32.0805	30.914799	21.997437	10.926956	11.634338	11.5571575	9.364287	10.606919	6.801326	11.232357	12.537567	15.5879345	2.0763998
¸ßË¹°×ÔëÉù´¦Àí (389).mp3	-21.435453	-15.724891	-7.669773	-7.5664186	-8.721293	-7.1561813	12.51997	-0.2663619	3.9241714	11.656064	14.967249	25.646732	20.338688	20.068405	14.2237425	12.894317	15.006498	13.051975	25.205242	25.60104	35.371628	13.867283	17.565735	15.719196	10.732474	7.745293	10.961583	-4.6833687	-12.412445	-16.417397	17.870674	31.112202	27.112484	15.5826435	26.597767	38.60698	11.214207	13.81624	7.7190614	-0.40263715	12.8274975	16.889866	4.4057097	2.4243696	-4.834345	21.697311	23.175041	14.68027	-2.9546428
¸ßË¹°×ÔëÉù´¦Àí (390).mp3	1.2194965	2.8818955	9.26652	-18.510992	-22.509104	-14.262537	7.9692793	5.2812467	-1.6449436	9.411599	5.890766	0.16533494	8.933374	7.3333845	13.6805725	9.547308	1.8093824	-1.7819446	3.862236	8.906704	10.076388	15.648857	17.591805	11.900362	-12.387361	-15.142277	-15.253071	5.0121007	0.27208942	9.257355	15.869468	13.639354	11.408515	5.022635	6.972457	5.841039	-12.500402	-4.313974	10.341065	0.02884847	2.1344082	8.551024	11.970129	4.909935	-6.543214	3.7848685	2.34666	1.1517733	6.6052074
¸ßË¹°×ÔëÉù´¦Àí (391).mp3	1.5073236	0.5491582	0.5953387	6.8579063	0.57793826	-0.51980215	6.3548636	5.97632	5.9720936	1.697468	1.6050818	8.476943	18.921835	11.957551	12.677971	27.159355	23.763443	20.982738	-8.521504	-7.275058	1.996268	-11.240974	-1.6373935	13.913895	23.680233	19.22081	24.031971	8.746767	11.599443	24.501434	-8.620317	0.276091	11.722519	-3.5518322	-2.0887115	-2.2091293	-4.615733	-0.38008738	12.291935	5.586882	6.987919	13.990669	-3.5827477	-14.463951	-21.8367	-11.73176	-26.572369	-27.962654	-0.89365757
¸ßË¹°×ÔëÉù´¦Àí (392).mp3	-22.99474	-32.241783	-36.121696	-21.034166	-24.10704	-19.121487	-36.654568	-38.94403	-35.47798	-19.562355	-24.511328	-28.662098	-41.78996	-34.199203	-22.184662	-28.868608	-24.5769	-12.393653	-38.514336	-38.20351	-34.199635	-15.70562	-18.41742	-21.334663	-30.852726	-30.655504	-27.832836	-17.887218	-26.612467	-25.925217	-22.623272	-26.744219	-30.370594	-12.605043	-14.417779	-12.13159	-17.258167	-22.30009	-19.151522	-14.698381	-20.352154	-21.095955	-40.95577	-38.12541	-30.565659	-20.675852	-23.264837	-18.99342	-38.92353
¸ßË¹°×ÔëÉù´¦Àí (393).mp3	3.2800903	10.04962	10.234056	12.951834	21.849976	22.287718	6.9481506	10.263695	7.026776	3.7924852	5.505792	14.976323	13.189644	17.303097	18.69715	10.644133	14.227472	14.350748	5.5681586	10.11879	15.880375	-16.37083	-20.25914	-24.646614	3.7868457	0.5328736	7.9895406	-10.895037	-33.967564	-47.237213	-12.482756	-15.1151	-20.965527	-13.249403	-9.117712	-4.3742676	-16.078384	-4.3272095	3.125649	-18.006027	-13.036114	-12.02474	-2.0394607	-9.820629	-12.217703	-19.262516	-30.186146	-31.85916	8.599073
¸ßË¹°×ÔëÉù´¦Àí (394).mp3	19.311314	17.558456	20.208233	10.2168255	14.565746	13.5672035	24.854462	25.07207	23.999104	20.628544	21.165771	14.286314	20.900562	16.622837	15.520816	19.349396	23.629982	15.816736	20.063839	28.672106	29.083622	16.840809	19.105068	21.102629	34.114403	32.209812	27.462162	16.082638	17.9336	15.714539	14.085144	20.440372	22.973167	22.392622	30.520067	27.183613	24.627983	28.407806	27.879627	18.432743	17.969603	24.162796	28.406494	26.219585	24.557907	7.3240604	11.1248	15.05933	17.391407
¸ßË¹°×ÔëÉù´¦Àí (395).mp3	-16.807129	-10.997742	-3.8401003	-3.412012	-9.228877	-13.072632	-5.208825	-5.3635607	-6.3063855	13.49294	-5.3023853	-5.003832	-1.4513072	-2.7777243	0.32261312	2.1684935	-3.3927143	-6.0295873	-13.155176	-8.312488	-9.05961	10.394081	4.349703	8.320854	0.07619852	-3.4558368	-13.350333	2.8535717	2.7040515	7.300663	0.24881187	-3.0605187	-4.1934433	10.75053	-1.7628224	-4.761067	-6.529402	-11.520859	-14.623384	-0.41091982	-4.3877153	2.4328482	3.5293102	3.639123	3.9653327	2.9411864	0.38749522	10.078285	-6.476349
¸ßË¹°×ÔëÉù´¦Àí (396).mp3	14.481997	17.316917	17.739172	23.796204	23.305836	22.887054	10.106386	7.7153196	8.626521	-4.925136	-4.3919554	-5.2850122	20.20133	23.902973	23.208515	15.338197	20.007011	18.935291	9.415543	9.080955	10.066452	9.000359	9.335037	6.766386	27.0724	21.887413	25.270485	5.2650447	12.081898	12.12579	1.4149336	6.0376444	4.7568502	15.083338	9.10874	11.574258	20.91741	18.619127	15.29261	27.296349	17.373207	9.194754	11.441895	13.135188	10.819151	16.431828	21.558823	20.395172	9.183024
¸ßË¹°×ÔëÉù´¦Àí (397).mp3	-2.039524	2.2728305	9.031193	30.80642	13.705551	0.78888905	22.876003	8.596229	-3.6077933	35.920986	34.0819	25.462563	23.58686	22.55286	21.85589	5.5580187	4.6197863	4.735381	10.275369	19.889355	29.30149	-0.025005959	0.80761117	-6.097229	31.06884	20.13422	10.544008	25.742228	29.501423	25.842285	24.64786	19.75661	14.013845	13.619662	14.330533	15.43065	18.517494	22.919538	27.828415	5.9716845	25.869316	31.461697	14.689762	12.017471	6.575395	7.902361	12.492818	25.032991	20.810352
¸ßË¹°×ÔëÉù´¦Àí (398).mp3	-13.960871	-10.33032	1.2217366	-25.32817	-43.62812	-43.94962	-2.2221265	-7.938874	-16.39706	0.6362689	-3.340634	-4.0420356	-16.561092	-23.121098	-25.719015	-4.325175	-10.569909	-11.238818	-25.894096	-23.810394	-18.648205	6.4430423	4.186632	2.9599836	16.24407	14.420765	15.113505	2.7751737	0.86995006	9.358631	8.79354	8.823988	8.411509	-24.97926	-25.07805	-24.770456	-15.8605175	-21.65496	-31.868587	0.53491974	-6.3317113	1.2144132	-9.38436	-13.057779	-19.58596	-15.114662	-30.766914	-38.56318	-17.329388
¸ßË¹°×ÔëÉù´¦Àí (399).mp3	-7.906577	-12.096258	-16.036497	-26.408852	-17.222	-7.541909	8.664759	5.784835	8.481678	0.22165422	-8.9581585	-13.932481	-17.382317	-24.858017	-34.33667	-24.78574	-23.941757	-14.145027	-8.15174	-10.652431	-22.000088	-22.858978	-30.061436	-24.308287	-5.366335	-5.9133606	-12.341564	11.676149	8.563238	4.6892266	20.625317	20.872448	14.5402775	14.288232	11.007397	8.50208	12.93632	-6.3646398	-9.742074	8.364589	8.610902	15.323837	0.095924586	0.40471625	-0.9037554	11.197241	9.861217	5.7395015	-29.752785
¸ßË¹°×ÔëÉù´¦Àí (400).mp3	7.09461	15.950201	16.36101	1.6369975	-7.8803396	-9.968798	-16.57285	-19.662434	-13.74416	-13.910839	-8.760235	5.6489773	-30.829876	-24.940018	-18.128235	12.864821	11.683773	11.618779	-15.1809635	-19.866272	-12.852359	17.112316	18.99887	19.448418	-8.064456	-2.125838	-0.9540651	11.357786	7.042783	3.3990784	-4.5774913	5.8760576	11.02425	15.151398	10.675785	9.199553	-2.420498	-6.63983	-13.143198	-13.601908	-16.18132	-6.8868756	21.987608	24.094105	21.207611	-0.7792386	4.1960454	10.702918	17.271034
¸ßË¹°×ÔëÉù´¦Àí (401).mp3	7.24072	10.906093	13.449982	-33.490166	-31.787682	-28.570557	-35.356895	-30.711061	-18.274475	0.4580298	0.9013814	-1.107924	-12.515226	-13.330641	-10.398567	1.8892168	0.037290245	-12.878938	-5.346177	-4.468555	3.2139683	2.2919078	-1.7184293	-2.7175326	8.273482	-6.6429024	-10.844901	-19.541306	-20.135773	-20.121826	-10.448	-9.444679	-11.135893	-0.41611457	-7.6840525	-13.330703	-12.147308	-8.390928	-3.6466432	10.914874	12.796938	7.019809	-10.603369	-4.255226	-3.2778225	-20.135502	-9.328257	-6.6837373	-17.877537
¸ßË¹°×ÔëÉù´¦Àí (402).mp3	0.041831058	7.314025	9.001385	7.416911	7.721937	11.919626	-0.06346476	-0.6440181	1.3719143	23.124184	13.200334	14.538252	6.0688086	3.3972616	5.263155	9.7170515	7.8280535	6.795789	15.3899555	11.873653	7.4440346	3.500343	7.3330903	9.592254	3.2992442	5.2545586	8.044372	5.8718452	11.922972	13.0563965	1.4878592	2.0316846	-2.1032553	7.34772	2.9284513	2.0539837	7.641279	9.34281	10.863701	13.196207	10.942536	12.152472	13.7907295	7.0284815	6.3410177	5.823045	9.409769	13.28574	17.611912
¸ßË¹°×ÔëÉù´¦Àí (403).mp3	-5.1729116	-4.858352	2.1067178	17.14191	18.341896	23.561161	16.115955	18.844551	18.185526	16.166481	17.739891	22.172237	13.915489	8.386951	9.34282	19.70522	17.354187	17.221869	-6.2156553	1.9510677	4.1496305	38.044655	47.78431	51.823326	-33.383286	-21.302776	-4.0035505	4.149806	-4.693865	-4.4712114	17.61011	18.994064	14.451461	11.54323	9.195145	9.008757	-3.160391	10.2303505	34.53213	-5.484338	-12.682039	-13.013838	-6.1233835	-18.18184	-18.626804	46.367664	51.091423	40.026722	-16.827974
¸ßË¹°×ÔëÉù´¦Àí (404).mp3	-9.287249	-14.682531	-15.148422	2.8156672	-1.682444	-7.494341	6.3033257	4.851017	11.169612	-2.6162004	-2.9859962	-5.639536	5.2997866	2.498582	14.015614	-18.846394	-18.53713	-11.977062	-17.937412	-15.436115	-20.264486	13.190874	12.271057	13.59955	17.703356	11.166155	8.833855	5.3273726	1.7212986	5.2421083	6.825581	5.0282063	7.9012146	-10.1430645	-3.0013413	2.6543295	-9.594452	-13.429834	-12.438724	-4.925206	-15.741909	-15.968241	-17.512817	-12.497313	-6.5834827	-6.6111784	-1.8953912	7.6252575	-8.004965
¸ßË¹°×ÔëÉù´¦Àí (405).mp3	-3.5643163	-4.95079	-9.874947	-0.82194674	-14.560801	-9.365653	-14.565027	-18.747673	-21.216028	8.902632	11.008102	0.36061954	11.355313	0.49149644	9.4374695	18.545006	21.358501	10.938249	-32.475098	-37.024143	-37.983772	11.650498	-4.5102396	-11.039251	-13.454412	-14.270435	-10.934216	-12.856987	-18.77882	-11.76741	1.3386257	16.700577	18.679752	11.445629	10.777478	15.243661	19.04927	8.937844	1.9654577	11.58956	5.4931545	-0.70331746	10.848824	12.3073845	17.143833	10.92039	-15.772537	-23.576675	-12.912174
¸ßË¹°×ÔëÉù´¦Àí (406).mp3	-17.79123	-21.710384	-9.3823805	-3.2313523	7.9957666	11.657488	-16.92302	-20.160313	-17.209013	9.298264	12.445938	10.704896	11.84735	8.372291	15.620056	-10.349004	-11.709172	-5.544435	4.649087	4.523976	10.873722	0.4420229	7.4283285	12.190792	21.989582	24.874546	14.228211	-24.129578	-16.317282	-0.924979	10.669146	15.468391	19.934515	35.089897	20.852669	11.167627	-1.7563605	0.11163104	-4.540134	-11.760002	-5.9709616	4.2009964	17.524536	17.767048	12.987743	10.275501	13.911389	15.733512	-5.2078543
¸ßË¹°×ÔëÉù´¦Àí (407).mp3	4.0262337	-0.08830388	-0.88194454	-15.844016	-18.040726	-6.4797773	44.95162	51.99756	48.754307	18.529556	20.773176	13.847967	12.206731	9.057418	15.765892	15.456581	12.878032	17.058647	23.864098	36.14994	39.48198	7.647019	-3.5974727	-9.630491	-7.0198317	-6.1180105	-6.7003317	26.526733	31.73544	31.428448	6.4818583	12.794876	22.344173	31.860334	34.802124	31.921492	42.59207	49.74083	38.717506	46.415115	47.276485	43.982567	8.5422325	0.7970274	7.883662	21.386463	18.847382	19.539673	2.3864336
¸ßË¹°×ÔëÉù´¦Àí (408).mp3	-23.663506	-25.038242	-29.24093	-1.8198255	1.7652246	3.6496673	-19.33437	-16.88327	-25.072887	7.4735336	5.70193	3.3282866	-0.6259973	-1.5697067	-1.1718059	-2.7050767	-11.971443	-16.517807	-16.796299	-19.74442	-17.551323	-28.03687	-31.158215	-26.648903	-4.2496657	-10.583291	-10.272355	-14.2157955	-15.681797	-5.4374385	5.6483116	4.617055	4.7606483	-4.798157	-4.9793	-0.9916669	-12.973116	-17.69085	-17.66354	-18.500095	-19.907578	-14.869901	-10.647802	-21.49289	-27.828735	-10.801799	-16.589926	-14.527769	-41.704994
¸ßË¹°×ÔëÉù´¦Àí (409).mp3	15.432648	14.222006	14.13169	20.32388	26.422794	34.181915	-3.781285	1.0438442	6.4071493	25.34822	23.098858	13.916439	23.51743	22.361122	9.222334	14.6045475	14.072342	13.527594	19.247267	16.713089	12.173337	-7.335614	-2.1033828	-2.9178023	-4.865447	5.44868	11.349457	16.734951	16.907936	13.251701	-0.7167913	1.7035369	11.866219	22.734844	27.878643	27.54203	-0.9354316	7.087287	14.348352	-21.89341	-5.3204613	0.022828728	1.0099145	3.3845232	-0.6819963	-3.8475106	-1.1263896	1.8252075	7.468768
¸ßË¹°×ÔëÉù´¦Àí (410).mp3	9.454328	6.967878	3.8357868	2.4676485	2.8436253	9.502756	7.1539307	3.2249784	9.037102	17.421135	13.87348	12.502464	8.642462	11.032381	6.81481	0.99161625	6.548376	14.880315	11.74786	12.345163	12.021384	11.731787	10.82102	10.623192	11.316419	8.56105	8.357185	15.964447	4.3087583	4.6164727	11.672397	13.372175	12.291771	18.906296	14.815074	19.359509	20.493084	13.210439	13.955474	15.580776	17.720573	20.427849	22.237282	17.936	20.509792	17.779293	14.819647	18.76381	15.705677
¸ßË¹°×ÔëÉù´¦Àí (411).mp3	4.491547	-1.3300439	-2.1136446	-1.9445138	-7.6368055	-8.305622	-0.50542045	-2.624357	3.5623908	-13.17013	-5.472378	-5.7332344	-6.25158	-7.305629	-2.7408051	-4.8114815	-2.1152754	-2.2690043	-5.148832	-2.7970622	-9.420238	-7.815261	-5.749665	-0.16490394	1.3298075	-3.1627512	-5.6950808	0.41467184	-4.1649103	-2.3465562	-4.549013	-2.2348638	-0.843558	-1.4601455	0.9352201	-3.3116703	-1.570393	-2.512989	-0.005025562	-12.967374	-9.097565	-10.971326	-7.032246	-0.41224274	1.7946682	-3.195228	-2.3924074	-6.924392	-4.1536984
¸ßË¹°×ÔëÉù´¦Àí (412).mp3	-7.57504	-8.67989	-9.665833	-5.231205	-10.554613	-4.1277065	-5.059971	-5.624627	2.8252308	-12.3150425	-10.338486	-14.670375	-12.906843	-8.14485	-6.2171087	0.29244268	-0.7724142	-2.3641567	-0.24633363	3.5659442	9.123307	11.53302	2.9153783	-0.717899	1.5100163	-2.2177022	-3.4061222	-5.0897646	-0.4319791	0.14566284	5.9704943	-0.29810232	2.2017963	-0.6883048	2.99058	1.8096323	-7.7507844	0.056789994	1.2414715	-0.4333753	-2.050899	0.49704787	4.019992	4.639134	10.441475	-5.9644136	5.532481	4.824548	-2.5674822
¸ßË¹°×ÔëÉù´¦Àí (413).mp3	0.49321452	1.5837244	7.8479786	31.745777	21.665619	17.166752	-0.79481125	4.1963525	-1.1420703	19.399353	14.589271	16.458315	9.631474	-21.507523	-20.614954	12.426836	13.996515	3.0366137	11.037729	1.4352633	2.7863238	6.74172	2.9409842	2.1171358	-1.7655969	5.843508	0.23702681	-11.360892	0.26896268	6.8284435	11.307951	10.358453	9.2506275	-17.355654	-22.780146	-27.638504	-16.657604	-11.419894	-10.859212	-26.37709	-40.91828	-41.463043	-10.386251	-36.609253	-45.5511	-18.599937	-8.028065	3.2577147	18.37984
¸ßË¹°×ÔëÉù´¦Àí (414).mp3	14.826244	11.751076	5.0840263	12.240644	9.260804	10.577965	-8.924401	-13.142897	-9.822544	14.385597	12.367242	2.229657	-5.367586	-3.6754177	2.9472446	-13.414886	-9.899834	-5.137658	-22.690704	-20.476673	-12.226905	-11.349291	-2.6450677	-0.3150562	-16.67048	-6.54743	-0.060329318	-6.8379793	-1.8806899	1.9413929	8.795109	4.5061216	4.6823874	3.6965296	-1.9021246	-16.69844	2.5714884	4.8843546	6.040291	3.9172206	-4.2110076	-5.42572	-3.8188286	-11.953056	-17.657066	-4.9660807	-3.6237755	-4.8865166	5.0593657
¸ßË¹°×ÔëÉù´¦Àí (415).mp3	-15.675617	-23.143707	-17.940025	-10.20027	-11.51211	-9.572327	9.1507	12.234829	10.845228	-3.836293	-1.9704361	0.69704586	12.541518	14.557484	13.480261	17.376057	12.109007	4.955931	14.595812	16.38227	17.503582	-3.1079674	1.1673677	3.302728	14.676449	12.9647665	15.313801	15.506752	11.73622	7.444187	8.189075	7.3946085	11.08531	0.31328988	-1.3840536	-0.052550793	-0.18964708	-9.254753	-0.89639235	5.4213896	9.445123	9.1934805	6.4380274	2.0085492	2.8703938	-15.419196	-6.6109695	-1.2199254	12.66791
¸ßË¹°×ÔëÉù´¦Àí (416).mp3	5.778816	4.1928854	-0.27680546	11.747831	2.3496137	-4.725896	15.240356	13.703789	3.1861944	3.9858932	8.491588	7.821216	1.0827091	-0.57010376	6.282143	-12.541506	-15.189819	-20.601349	-2.2578163	-0.7711236	5.79911	-7.421664	-7.546981	-13.267789	-3.6283317	-5.3236227	-2.5948405	14.560746	6.202275	0.8064137	-17.555214	-21.153324	-24.595116	-11.3008995	-10.326752	-2.357149	-20.182117	-16.664898	-15.326139	4.0655947	-5.803361	-11.01689	-9.4604435	-9.358175	-8.134784	22.767822	11.980894	11.382446	-10.483515
¸ßË¹°×ÔëÉù´¦Àí (417).mp3	7.307287	7.505327	9.061129	6.1599865	5.679341	5.1084266	10.954491	11.302284	14.125832	0.064044	0.43077418	-0.75597733	13.03121	15.306271	15.6843815	13.517879	18.972015	16.900719	-3.5369616	-1.3342838	0.50533444	19.088749	18.219345	16.829056	8.590613	5.690117	-0.002959997	0.7060556	4.601979	3.2111259	0.25298423	-1.8150039	3.2809434	3.2101345	7.048608	8.17996	-1.4889604	-3.2327762	-1.7190331	-5.248708	-1.8653846	1.279948	-10.810731	-12.355663	-14.206392	0.86979544	-2.2691739	6.1982474	-8.642385
¸ßË¹°×ÔëÉù´¦Àí (418).mp3	17.91966	13.031396	5.618175	41.77881	33.770023	23.219536	6.915924	9.940144	3.9120307	21.567583	22.273777	21.664251	33.207306	31.84959	18.58281	8.158985	-1.6543181	-4.0058537	16.993786	16.978994	8.589149	8.437784	11.524026	14.531223	31.351406	27.017231	28.634525	3.277505	4.6423454	8.32621	11.3057995	12.293718	17.038836	-2.9703517	-8.664852	-5.4209213	21.489532	18.668442	9.526085	3.1388278	0.7941402	6.4819756	-2.4777217	-5.068094	4.490975	11.9093	8.784603	10.306473	-3.1231413
¸ßË¹°×ÔëÉù´¦Àí (419).mp3	14.31535	10.403851	6.1417913	14.63908	6.2561455	3.0240698	-3.992248	-3.6918044	-3.7369418	3.6753516	4.1385546	15.590084	-0.28401357	-0.44577414	5.1761684	2.6450274	-1.366226	-2.186679	-1.1761444	0.18181622	13.2527275	11.8623295	5.8597775	1.7442452	13.606104	9.944557	8.6354	6.5485315	4.475383	-6.860321	14.041705	16.123009	11.709803	3.08851	-0.4939333	-2.462501	24.45252	19.831059	16.784166	-1.5867177	-2.1407974	-1.2835281	2.7645135	-6.2332034	-12.565299	22.384796	20.971247	22.825386	10.113707
¸ßË¹°×ÔëÉù´¦Àí (420).mp3	-11.814511	-1.2197871	3.2310576	-7.123687	-14.203413	-20.087145	-20.461988	-18.608042	-14.829741	-8.542811	-5.8591366	-3.5023475	-4.2157288	-4.7317533	-5.107793	-19.860266	-18.945568	-15.599709	-19.659119	-19.73658	-16.206184	-13.811964	-15.039132	-12.438536	-7.634516	-15.6506405	-13.99172	-16.962482	-20.808287	-22.477707	-9.414625	-13.42477	-15.403549	-27.104725	-18.79225	-20.14571	-7.0786457	-19.305351	-26.623064	-20.771736	-23.057205	-19.500154	-7.8490124	-14.700468	-13.658937	-11.542628	-10.027531	-0.6555367	3.144718
¸ßË¹°×ÔëÉù´¦Àí (421).mp3	6.3860207	9.237794	10.85231	1.3888524	10.42731	14.291176	4.2511806	10.055242	16.095282	13.232959	13.470116	11.3141	-8.060839	-4.550197	-10.757235	6.249075	0.53726786	-1.6841134	-1.8978264	7.404265	12.736942	-1.0171722	3.8429995	6.5574017	-2.9023757	3.0810323	6.349114	8.994655	3.6089973	-5.759178	-3.322349	3.0891461	0.48690882	11.717783	11.05685	1.1781814	-8.2644825	-7.40592	-1.8804609	11.614489	7.7846127	3.52531	16.068459	10.482277	9.1255455	19.202429	17.817451	15.914782	10.03359
¸ßË¹°×ÔëÉù´¦Àí (422).mp3	-6.3483286	0.2945418	6.8203335	-7.2941856	-5.90463	-9.012289	2.3958411	3.1636848	3.0126388	4.052182	3.5195377	-2.854586	5.555318	5.065305	3.5327377	0.37499872	0.30759698	3.922957	-4.2506704	-1.2010815	-0.12800229	7.333475	-2.7721138	-2.7279062	-3.8366249	-3.0421793	-3.414598	-3.599214	-5.219206	-13.441804	18.64944	14.773993	11.542704	0.88094974	1.858719	5.0751424	14.203739	13.89082	14.945926	-5.332606	-1.1841111	-1.9278622	-4.9559517	-1.3731396	3.0854213	4.708522	-2.418272	-4.151781	1.4625609
¸ßË¹°×ÔëÉù´¦Àí (423).mp3	-9.891542	-8.96417	-1.7520305	9.991607	3.3036678	-0.58660305	11.623909	14.4535055	20.722044	-2.1880748	-10.735288	-21.995766	-0.472856	-16.869446	-13.829794	6.2349663	-6.601449	-13.480646	9.351421	4.123992	5.67319	18.771793	20.012522	19.512726	14.993099	13.571817	16.072008	21.65812	17.133934	16.992092	8.728144	4.1871567	2.6988225	-0.51978445	0.1173687	16.103008	3.8051279	5.665496	6.777439	-4.3679724	1.0196837	-3.1369143	-6.765099	-13.58676	-6.563912	7.8391066	4.552541	3.7166173	-18.797056
¸ßË¹°×ÔëÉù´¦Àí (424).mp3	-0.32535905	-13.892624	-18.1866	-1.3519769	-9.056702	-6.944859	14.706599	20.91775	17.308823	28.593113	28.472996	22.960285	11.064922	17.795773	18.247887	-50.297153	-44.7647	-41.064217	-9.837408	-16.252474	-18.161324	7.3936443	10.9599085	10.429674	-1.6068418	2.9790206	12.285824	-18.969715	-27.606144	-18.110586	-8.303671	-10.832853	-21.02811	-10.795635	-18.0765	-11.858091	14.616669	12.4874	16.59717	-3.4826722	-5.7633142	-11.781908	-0.5466587	3.5558996	8.759716	-4.285202	-13.047487	-15.763172	-13.334591
¸ßË¹°×ÔëÉù´¦Àí (425).mp3	6.1272287	4.092516	3.4131298	10.337849	14.734732	20.326626	19.230312	14.692556	10.72138	11.186331	18.081823	20.388107	11.748741	11.906637	10.838085	16.512993	23.557753	20.380442	14.03968	17.823662	17.287415	30.318003	27.931423	18.341297	18.493584	25.014925	17.339092	17.836199	24.001114	26.420507	9.82781	22.330177	27.388746	21.433773	23.195957	30.508204	30.760077	26.408863	30.511065	25.109114	24.200453	24.180809	17.09327	15.164545	17.253979	18.828619	21.695736	20.285412	6.5336494
¸ßË¹°×ÔëÉù´¦Àí (426).mp3	20.166286	15.974133	10.174774	17.13372	19.45548	20.484825	14.571072	23.547134	20.940805	34.528687	28.446098	19.914352	28.82154	27.270947	26.397306	26.337992	29.76093	21.78442	22.657768	23.617554	25.128365	0.48785168	2.2251844	-1.9046061	3.4688752	2.1822746	7.890327	21.49345	24.803112	29.754847	27.399761	27.133936	20.459064	29.513657	26.584087	20.071362	17.33681	26.933075	40.681877	20.827116	22.402752	12.657044	19.056992	23.669561	23.939095	-12.766888	-13.036417	-19.717337	-5.4072847
¸ßË¹°×ÔëÉù´¦Àí (427).mp3	-22.850935	-14.604982	-12.635889	21.97667	28.288528	29.251022	-13.600796	-11.164679	-9.372105	-2.850752	-7.5177794	-16.578186	-6.314469	-13.259464	-9.862314	0.5497778	-12.680584	-15.619804	7.1995497	8.925827	7.1788144	6.1358385	10.263187	11.177734	0.484527	4.0948796	6.7763557	-10.040379	-12.190125	-8.964689	4.665671	-0.5610517	-6.243902	-13.249473	-3.2476406	-0.90630794	0.79543734	-1.3166832	-3.9036362	-14.454023	-4.8113623	-2.0403678	-10.87297	-13.164307	-8.075962	-15.038572	-15.4287815	-20.032885	-14.604641
¸ßË¹°×ÔëÉù´¦Àí (428).mp3	12.024132	14.511528	11.332668	3.0384967	2.5206978	8.805478	10.326573	9.100827	14.556377	9.684761	6.11691	6.401789	11.150324	19.260693	16.949047	7.3440065	4.56441	10.9333	18.199165	14.480858	8.654146	12.201349	8.569673	12.021582	13.073177	4.059708	-0.6517532	21.137081	12.646269	4.322345	13.102411	10.042751	8.822304	19.821842	26.112402	23.99976	11.63699	4.066363	-5.184719	11.009377	13.310798	18.428324	10.717712	9.588103	14.169115	7.400688	8.922404	11.665104	11.719298
¸ßË¹°×ÔëÉù´¦Àí (429).mp3	2.239562	0.41433454	3.1183324	0.25400925	-2.4290416	-6.923023	8.648695	11.514019	14.231934	-26.070889	-20.973034	-16.170692	-30.907032	-24.83265	-18.2929	11.788057	9.659002	5.6897993	5.3387747	1.7248335	3.6745393	0.9530749	1.2004901	-6.0051155	-25.590685	-24.413483	-18.906841	8.509596	-4.28267	-6.6716375	11.886509	13.649411	17.279795	29.014027	35.8499	33.627403	27.522528	22.273243	21.56102	6.6152935	14.389516	12.592625	-13.754234	-7.1239862	-4.2533855	-1.0119965	-1.0517626	5.074685	-4.7424517
¸ßË¹°×ÔëÉù´¦Àí (430).mp3	1.177386	-5.425727	-5.0478377	4.4798822	4.6607666	-2.2463894	2.683437	-0.9941083	1.1746764	-7.4299765	-10.697538	-15.0526285	-14.913172	-5.063607	-3.7758927	-3.1588526	-1.1053059	-2.155369	5.1130886	4.160257	-3.0245504	8.605028	8.087916	13.878467	-8.076563	-8.378956	-10.0023575	-2.7380035	0.1972332	5.4934177	-3.4652328	-4.4477186	-7.264447	3.1582136	-0.04061848	-0.74544364	-6.018284	-4.303061	-4.0531073	0.4427507	0.28435934	2.8501492	9.3095255	1.5892096	0.09741855	1.2183528	-7.782399	-3.356733	5.9067388
¸ßË¹°×ÔëÉù´¦Àí (431).mp3	19.57523	20.991226	23.10609	17.638962	18.85074	16.294676	29.812416	25.845068	19.692451	24.172546	18.670597	12.117525	13.237016	21.305412	23.070366	-2.9352403	6.36522	1.9506807	11.750056	15.462105	11.654606	20.122528	17.987366	19.976671	13.46689	21.994286	32.762802	11.444193	12.859294	14.004836	36.55689	29.926329	30.738777	10.735317	10.398121	8.010886	-1.1211963	8.546992	8.793575	7.6316977	16.130182	17.16262	31.034609	29.841951	26.49221	26.380901	30.025663	32.67859	23.113708
¸ßË¹°×ÔëÉù´¦Àí (432).mp3	2.6297574	-5.27861	-11.657722	-7.367419	-4.2273006	4.3698874	-15.7730055	-9.343155	-0.44045323	-1.5053209	-5.528351	-0.27343154	-18.197554	-17.615036	-9.668329	-5.0460634	-5.29883	-2.8444343	-1.6633089	-11.253994	-16.142006	-9.087177	-20.407806	-22.841827	-8.884841	-6.9321384	-2.7990534	-3.0967293	-5.423249	3.1403275	-4.0570493	-8.265057	-5.1886454	-1.1161162	-3.6399198	-6.407917	-14.359432	-11.174221	-1.0982755	-19.172207	-17.673666	-9.644695	-14.437711	-12.749899	-6.6760874	-5.113742	-13.131681	-16.368662	-1.1765684
¸ßË¹°×ÔëÉù´¦Àí (433).mp3	9.966341	14.9729395	16.167099	14.825787	14.877268	16.924122	19.229668	15.077121	16.923883	9.47131	13.830223	12.423996	11.320013	13.960828	15.511639	15.195555	13.3785515	14.141607	4.6175237	11.866905	14.717722	8.973721	6.3757296	-3.7615612	2.3979769	4.57294	-4.020387	21.387283	12.791387	14.800442	23.791477	14.108374	17.623915	22.16058	20.79667	24.739067	11.962164	18.801725	25.590073	2.6545794	-0.2780069	-5.0048246	-10.504314	-4.001537	-3.1838803	17.371765	15.112116	7.5896816	2.733467
¸ßË¹°×ÔëÉù´¦Àí (434).mp3	-1.7078205	-1.9742804	-4.784275	-1.6178141	-2.8903337	-7.05439	-11.808492	-10.062317	-7.933835	-15.140733	-13.460955	-10.513079	-1.4766914	-0.70210594	0.7732241	-19.207886	-17.00316	-12.382172	-11.770317	-5.288286	2.5645895	-19.865055	-13.893955	-15.93113	-12.501137	-12.948648	-13.81064	-6.4928255	-5.022766	-5.2914414	-8.352306	-9.713066	-13.079998	-34.070473	-26.456146	-21.42385	-6.441165	-19.262995	-37.159565	-17.451725	-7.726673	2.6862178	9.631681	2.7670102	2.9688723	-16.215681	-14.752788	-10.1177635	-13.249872
¸ßË¹°×ÔëÉù´¦Àí (435).mp3	-22.92871	-31.080353	-43.152466	-12.026899	-16.626276	-24.789782	-17.841967	-23.09542	-27.254353	-14.42798	-19.824226	-16.960823	-29.324615	-32.583435	-38.459724	-20.807938	-24.749714	-29.183632	-39.125202	-33.652756	-16.696524	-24.943134	-25.677582	-20.031471	-12.443613	-19.345737	-6.3856153	-6.1300106	-6.650663	-9.352607	-8.523058	-11.918982	-1.075406	-15.696955	-14.706762	-16.966928	-7.41163	-21.042992	-17.92269	-30.66677	-33.67151	-31.815222	-35.37941	-35.799454	-36.796387	-28.24522	-19.493149	-14.389187	-17.31226
¸ßË¹°×ÔëÉù´¦Àí (436).mp3	0.3092633	-2.2261806	-10.912532	-2.6582384	-0.95886433	6.015669	6.7967334	14.388383	7.8665957	-10.064595	-8.218586	-11.465361	15.80628	15.3279505	11.470909	18.79541	22.164253	22.736423	4.332271	3.00449	7.1128244	26.708744	25.444397	17.820427	16.343042	13.524806	11.886486	-0.7854373	0.6002135	0.9523014	22.822542	36.38815	35.1026	30.46685	28.518627	20.924515	2.7512162	-1.7878304	-2.620908	27.639984	25.409906	22.173939	33.0854	29.114376	24.032104	-5.392297	-5.2435594	-7.329876	12.408413
¸ßË¹°×ÔëÉù´¦Àí (437).mp3	-4.550995	-2.9877295	-4.975128	-12.291483	-5.4107485	-4.7547317	-15.980189	-16.294548	-18.823193	4.9128757	1.7187247	4.67896	-10.76441	-6.655732	-1.5197155	-0.65385056	-6.394213	-10.994074	-4.6973267	-7.663892	-7.2872458	-16.907473	-12.676392	-2.5576248	-13.384937	-9.922904	-11.230065	-12.511233	-14.96982	-17.968273	-4.7607594	-1.1858194	-0.7341664	7.19345	4.9577246	9.056364	-9.918177	-11.246277	-15.738576	1.0823127	2.524303	1.6012236	4.90583	0.23268318	5.282688	-2.8177073	-6.746065	-4.390471	-2.0838404
¸ßË¹°×ÔëÉù´¦Àí (438).mp3	-1.9790618	-3.9096751	2.8835382	5.5866165	4.073451	3.1370864	-5.3715625	-8.348618	-11.149246	6.86747	0.36279365	-2.660116	-4.7596188	-6.5280466	-7.720579	-18.919647	-18.76461	-16.676266	-7.038783	-6.570378	4.1127486	-8.634277	-10.482304	-4.8757896	-4.0531335	-7.7534122	-3.486837	13.930086	-1.3220817	-9.398606	-7.7902565	-11.987404	-17.6025	-8.700485	-7.9344907	-1.6416117	-16.362152	-17.568478	-8.227055	-0.60084254	-4.0415883	-6.212923	-7.240882	-3.9626768	-2.5429568	-16.520626	-12.271838	-15.735523	-11.008994
¸ßË¹°×ÔëÉù´¦Àí (439).mp3	18.30297	15.534637	6.945953	4.7849684	1.5389193	-2.7445376	23.269485	23.855003	22.717978	27.094921	23.470814	21.401785	18.095081	25.805561	24.373684	7.8301325	2.0832226	-1.9357923	25.511868	24.866768	21.712107	33.539955	32.132915	27.200003	-0.35032725	8.461666	20.446915	20.277021	19.345083	16.86989	12.224544	8.092258	10.821498	-3.4414012	2.9459777	10.25999	12.90225	6.8832326	6.92848	10.8214855	19.06641	15.212711	5.8035502	-1.0274307	6.152305	17.791264	13.522152	4.384779	15.595363
¸ßË¹°×ÔëÉù´¦Àí (440).mp3	18.83049	22.937752	23.776974	12.526363	15.990014	10.082387	17.487062	20.126215	20.541182	14.53687	20.53187	19.703299	19.737255	18.82175	17.535477	11.881569	13.715212	19.18045	15.723033	16.17212	14.069561	18.376942	28.678947	33.131145	18.317375	22.443321	21.759876	9.08753	9.9843025	7.8347845	28.388142	28.529572	31.29111	6.7590375	6.850189	11.566977	2.8361807	-4.0084705	-8.897201	4.2818627	0.8159144	0.65767246	7.275297	6.6711454	4.32304	-7.382866	-6.4591274	-4.9657373	13.688364
¸ßË¹°×ÔëÉù´¦Àí (441).mp3	15.242196	13.330488	18.57704	4.1136985	-7.095615	-12.588178	14.586057	10.07527	13.501783	1.1188431	0.84621096	3.0809503	0.25490522	-0.98183846	-1.9955256	7.231915	8.837563	16.783875	11.254687	14.230169	10.22064	6.3844023	7.4137545	7.091735	1.0264571	5.972331	18.614878	-10.94879	-8.831123	-2.6020095	3.4643173	-1.0015984	1.084941	1.4129272	1.6811886	3.4719696	1.8470817	-1.1666411	0.9563921	8.715834	3.6301398	-0.35738552	-4.792969	-14.065989	-13.108606	21.537796	18.678596	17.298962	5.0977635
¸ßË¹°×ÔëÉù´¦Àí (442).mp3	-0.5862077	-0.08664459	-4.9841166	5.786247	5.378366	2.2056637	-18.240377	-17.322197	-15.378944	-21.682415	-23.993196	-23.049984	-28.50357	-28.763012	-30.518547	-9.389393	-13.665405	-17.227482	-27.638103	-26.32949	-27.637146	-20.803806	-23.221708	-24.481102	15.474652	10.009469	7.814197	-33.3622	-30.318436	-20.809483	-11.72434	-16.541	-19.552954	-5.9864025	-4.8841953	-6.7752323	8.366947	5.6537685	3.0447493	-15.090683	-7.1194997	-2.7181122	7.001648	8.494434	10.550919	8.993294	7.0913734	7.366936	4.1262827
¸ßË¹°×ÔëÉù´¦Àí (443).mp3	24.39832	26.711483	21.55565	22.640472	25.944891	30.268581	28.684912	29.983307	24.114288	20.525726	25.962473	26.88525	25.718943	25.383383	27.598776	13.61368	10.309872	11.882753	23.507156	26.274195	26.089924	11.558901	13.8484535	13.138188	21.75	21.516544	24.251724	24.776934	29.20803	37.050026	26.332682	31.271305	38.455334	31.342125	33.96636	38.35488	35.665268	37.248978	37.19616	31.709042	34.987564	30.576878	16.02047	13.820051	18.232325	30.175652	33.404243	31.690197	22.847897
¸ßË¹°×ÔëÉù´¦Àí (444).mp3	9.975587	2.3338475	0.37223074	14.995959	7.9822917	-2.4935083	21.462936	17.640457	14.128103	28.355812	18.990307	21.779106	-12.663396	-3.3664856	5.983808	21.631046	19.523853	17.093716	18.486904	20.184212	25.079853	3.2449286	12.432074	16.682737	17.543398	14.997924	8.848003	17.866034	18.299698	17.31727	4.805137	5.1465454	8.756093	20.120857	16.27918	18.349216	11.384757	13.836763	17.71968	17.221478	20.556438	23.06388	17.873827	20.359005	16.864674	13.009821	18.180798	14.810688	15.1659775
¸ßË¹°×ÔëÉù´¦Àí (445).mp3	14.134989	15.788366	14.575279	22.29285	26.08163	28.151218	5.355667	4.260461	7.755845	5.2960677	6.363742	4.6036882	8.143288	0.89133817	0.8705337	16.652754	20.991955	11.61134	24.583447	19.505491	11.196889	5.7644897	17.262667	22.761368	22.362053	21.453163	18.691933	23.938717	21.840847	24.98762	21.977108	22.047485	24.040674	13.369704	11.017665	9.369534	5.1968155	2.2263515	1.2225404	25.520819	23.872568	26.692698	20.179283	25.69849	30.394138	12.0080805	9.848508	15.880354	27.77826
¸ßË¹°×ÔëÉù´¦Àí (446).mp3	18.351374	21.364141	30.13863	1.5408992	6.394836	12.315098	14.299601	15.330191	14.677702	12.395722	13.386962	20.181442	11.357758	10.601633	14.549312	7.4673333	8.424318	7.6410894	9.172394	-0.13480926	1.1117551	2.2846375	5.174103	3.2750278	4.2684064	10.077696	10.159233	19.033844	20.346848	20.097738	18.632614	15.414074	20.189926	17.240906	16.000204	17.138163	19.139067	15.65933	9.656383	21.547264	20.137539	17.422258	13.556269	9.727566	10.217794	18.550201	21.270329	26.697994	18.4609
¸ßË¹°×ÔëÉù´¦Àí (447).mp3	25.31094	21.356064	21.652416	15.235737	24.200726	25.214321	19.571367	23.001228	15.636197	26.26125	23.194237	17.2738	13.805286	16.349785	20.797478	22.774582	22.969902	21.824697	0.95684654	7.4675617	11.18363	11.735254	15.713184	16.846214	17.762405	27.334415	32.230778	17.438765	26.156841	30.080791	33.265686	34.318108	37.001038	20.029804	21.038235	17.929794	13.215055	15.985982	20.616236	12.077883	9.406025	14.054079	16.95406	9.4413395	3.6247506	22.957245	16.160168	21.15197	15.972094
¸ßË¹°×ÔëÉù´¦Àí (448).mp3	11.504332	10.904169	9.364649	3.0269897	-0.19798648	3.1315951	25.234825	23.292774	23.497383	12.758508	7.4273806	6.314728	5.480593	3.2101111	4.0218086	4.753303	0.2685534	-3.2691207	3.7006397	-1.8430758	1.4140568	8.961112	10.518087	8.343357	-2.3686838	-8.207139	-6.381172	14.655266	9.977424	12.264194	20.202654	15.322272	16.856976	10.38302	10.870798	9.972634	8.896687	17.15275	18.9823	2.1672404	2.0019255	6.7151613	18.259922	12.423258	8.772878	10.159004	8.472715	8.132548	8.993376
¸ßË¹°×ÔëÉù´¦Àí (449).mp3	14.30958	9.239565	4.3244767	11.916903	15.549597	10.182158	6.558403	0.9849856	-4.259143	-9.288772	-4.0318704	-3.7441974	15.156829	13.941854	12.826567	1.3716265	4.016141	4.8392825	-8.21262	-3.0942755	-8.186736	2.0769448	-0.14054263	3.5853052	9.617182	8.170561	9.928162	5.6709986	2.868342	-2.5718212	-3.713063	2.058563	1.6840469	1.2579334	3.3944352	4.260954	-8.012124	-14.0031395	-17.833359	0.57020664	2.5163555	2.3629248	7.509943	13.887482	10.078889	14.721701	16.476168	14.123851	4.9424286
¸ßË¹°×ÔëÉù´¦Àí (450).mp3	-15.109512	-15.739847	-10.601719	-0.85022604	-1.6128118	-3.8321323	1.9942758	6.03932	10.640465	-1.6224512	1.9641997	1.9300772	-1.4944363	-3.6147528	-8.814922	-4.0848927	-3.1520476	4.8347425	-3.0927105	2.339045	9.160313	3.1943169	2.1596954	8.703327	-8.30493	-9.251017	-8.571778	0.83131874	4.2029576	14.621223	-17.00106	-15.576221	-13.693644	-12.974264	-12.520733	-11.898897	-25.659607	-23.593704	-22.09483	14.541878	7.154757	6.18239	-6.155529	-1.1659707	7.7451773	-4.865163	-2.5481648	1.4851077	-10.075758
¸ßË¹°×ÔëÉù´¦Àí (451).mp3	6.111053	-5.5783434	-7.610327	0.18178052	-6.8078804	-12.850238	-3.2830646	-9.150982	-6.6775284	8.355076	0.3208802	5.894103	-13.777082	-6.320414	0.06961298	-7.1324306	-8.342972	-0.6467622	5.102398	-3.10881	-8.617705	1.755575	-0.19435556	-0.19313431	3.5790167	-6.0115633	-3.5438023	0.42231047	1.3234384	0.311352	-3.897246	4.7470922	19.096619	0.011702299	-5.182556	-3.7395067	-5.7100863	-2.9270597	0.33178374	-3.1522717	-2.387109	2.8776708	-5.0861535	-5.2545977	-3.2757406	-11.220752	-7.264533	-8.28108	-5.9522943
¸ßË¹°×ÔëÉù´¦Àí (452).mp3	9.839155	9.732867	12.546833	10.043278	6.5881567	15.692032	2.1733623	2.8618288	2.6826892	18.855164	16.729813	15.92001	9.775795	6.932143	3.6266441	9.850973	6.2982073	12.3629875	8.601236	12.717574	8.295825	-13.858362	-10.87567	-10.954202	-6.284531	-0.64604664	2.7368221	13.518368	9.486729	8.049259	-0.35318497	7.1221833	11.742281	8.522764	14.940842	23.195156	10.745968	14.283558	19.004353	8.639057	1.3344038	1.1114374	8.974876	10.022361	14.299302	12.609062	12.409746	14.359329	13.758457
¸ßË¹°×ÔëÉù´¦Àí (453).mp3	-0.24047935	11.647995	14.611845	-13.968772	-7.3484526	-3.3313746	25.71791	31.051952	24.783623	-2.252376	-16.166773	-25.8278	3.729424	-0.5277451	-5.5243115	-21.99817	-13.541581	-1.1510677	14.684299	14.8391075	7.801863	12.5011215	16.821186	14.558222	24.2756	26.005816	21.96936	-27.277748	-29.16116	-26.37315	10.093658	17.764511	21.694477	-18.19096	-13.775762	-15.699007	2.250273	9.564326	6.4848704	-3.4020581	-4.066498	-2.3543437	14.773909	16.086372	15.389158	4.3790307	6.4237404	6.586852	9.554709
¸ßË¹°×ÔëÉù´¦Àí (454).mp3	22.71687	22.78786	17.478703	8.228039	11.236924	8.038355	18.32489	20.82632	19.865582	19.379051	26.541798	29.45949	2.5683007	6.508164	-0.32038805	15.995607	13.295176	8.473839	26.315983	27.374668	16.921371	27.172245	23.026875	15.1126175	-13.2585125	-14.621403	-10.752903	5.8517427	5.714056	1.7582715	-1.6673853	-4.6489677	0.29314196	-5.528615	-4.5062447	-3.8372452	1.7819281	7.074238	11.131107	-18.27373	-11.058758	-16.598877	20.033148	22.440487	19.573498	8.900348	-12.357168	-15.242336	14.326121
¸ßË¹°×ÔëÉù´¦Àí (455).mp3	-8.688763	-8.342697	-8.812084	9.184687	7.9274316	9.248603	-15.143103	-6.878847	2.5789585	18.065945	27.43931	31.475891	-5.4231305	-7.0267754	-12.085944	3.663008	5.6431	2.9201498	13.190359	11.500165	7.4989586	10.79367	10.096181	12.4686165	6.443918	3.7997847	-4.399012	17.231432	13.4709	13.497271	-5.3029947	-8.028604	-16.98936	0.44934857	1.8215415	-0.561905	12.6016655	8.539862	7.909577	14.751449	24.332207	24.49581	28.86563	32.53274	19.08881	-16.599644	-20.677961	-23.338413	-7.0438905
¸ßË¹°×ÔëÉù´¦Àí (456).mp3	20.75132	18.904968	18.13794	30.110764	24.261387	18.599697	19.000816	19.069717	15.209633	22.805386	26.970276	11.663675	-7.6761484	-8.680374	-6.2827396	15.952621	14.540789	14.223692	11.813646	9.057468	2.621215	17.251997	8.933433	-4.382823	-32.57093	-32.332993	-38.215454	-5.346779	-0.4338683	4.6755295	-2.8000946	-3.718131	-8.673639	-21.887054	-13.976989	-11.588041	-12.350962	-4.3484035	-8.012781	19.557161	13.59553	13.336701	-7.9412107	-4.3592567	-6.73499	1.5154761	7.4669447	-0.6753531	26.68366
¸ßË¹°×ÔëÉù´¦Àí (457).mp3	-23.196442	-30.17815	-25.774593	-25.412678	-33.504944	-24.489998	-36.63199	-40.093098	-30.824265	-32.883152	-41.862114	-40.73158	-43.61886	-46.351437	-45.12509	-51.25891	-47.29389	-33.03492	-50.703743	-45.68364	-39.058834	-32.201283	-38.378128	-42.361584	-37.47618	-36.19212	-29.728321	-15.25359	-23.91429	-26.70821	-37.629692	-37.287247	-32.324142	-25.447304	-27.722061	-23.505627	-26.48907	-31.812386	-27.724474	-29.238956	-30.263145	-24.187845	-26.100172	-32.316116	-33.123108	-38.80221	-39.797554	-35.910805	-20.306967
¸ßË¹°×ÔëÉù´¦Àí (458).mp3	1.2163	4.3884573	10.273534	11.646653	13.738304	13.130524	12.800341	10.593497	12.219534	16.498264	11.393795	11.697609	13.132896	10.734457	5.619273	2.5884106	7.218137	5.0528746	-12.040791	-3.4811158	2.6072736	10.100975	19.918072	26.416904	12.917299	9.075788	5.7560363	19.608288	16.376986	11.923213	14.584652	13.002742	9.300515	5.8429813	7.7279596	7.4141417	13.6516285	13.61244	11.430275	15.197727	12.773796	7.8965616	5.3691697	11.189808	18.604912	17.912983	14.976871	11.51356	-3.2084975
¸ßË¹°×ÔëÉù´¦Àí (459).mp3	15.818511	9.003546	10.069645	-17.56693	-12.277568	-18.114254	-14.737794	-13.052164	-16.620522	-14.7907715	-8.359852	-11.365767	-10.277689	3.6796184	0.5869479	-18.247215	-12.672794	-13.4703045	11.29793	1.7569734	2.3241646	-11.197859	-14.763079	-16.492111	7.4931364	7.4019156	8.760487	2.196108	1.5341146	0.67516077	-5.950656	-3.069307	-1.3436885	-7.9679775	-4.551352	-3.861073	9.891933	8.327306	5.4491854	0.9539095	2.4539871	-2.0666668	14.226894	20.686033	20.811539	-10.964696	-8.285387	-9.657551	-11.498588
¸ßË¹°×ÔëÉù´¦Àí (460).mp3	-27.120869	-26.376415	-23.266323	5.4520774	7.3339396	10.378536	-8.364444	-5.9797125	1.9642282	4.734583	0.6084537	2.136458	-9.758414	-8.487117	-4.7659473	-8.838905	-8.319521	-9.177568	2.5187232	0.5943906	-7.08936	-2.8034258	-7.0442443	-1.5104693	-17.90717	-17.628687	-16.844395	-5.1281233	-7.567214	-9.340134	1.2016988	7.7981443	10.595415	-34.287865	-36.244267	-28.774721	-30.98948	-34.354065	-23.943317	2.1344109	2.1008759	-2.850665	29.482212	24.498402	18.95448	11.642153	9.102935	1.5058808	2.4461606
¸ßË¹°×ÔëÉù´¦Àí (461).mp3	16.554176	22.703453	22.629196	30.941914	28.105412	21.27684	26.616814	34.20379	23.115387	17.058878	16.774914	12.8897705	19.175783	20.643177	16.48614	17.800182	19.224857	21.045246	6.2660875	11.798021	20.605375	39.10359	37.677505	33.78225	22.452206	35.6375	38.841404	23.378428	26.830212	24.795753	35.923767	36.13137	35.53779	21.699995	34.972626	35.950775	18.234789	23.566532	19.321999	5.370249	8.032542	3.4509206	18.334637	16.337503	18.654018	11.398663	10.621578	8.053003	16.300335
¸ßË¹°×ÔëÉù´¦Àí (462).mp3	9.561066	5.10935	0.599384	12.813156	21.474163	17.749763	11.748741	-1.3412497	-13.256014	19.310127	20.846546	22.418198	-0.8846167	2.667819	9.302566	19.93776	17.14774	16.95237	17.110886	11.386852	10.209267	9.985566	15.172224	18.652328	13.716194	14.392696	13.666006	12.232788	15.497324	11.275764	-3.1206026	-1.2196957	4.134742	15.864485	16.46761	16.061798	6.129369	6.359192	7.3643184	13.093333	9.001574	3.734405	2.5646577	3.5268416	-1.6921912	0.8446896	6.673479	7.367379	13.993872
¸ßË¹°×ÔëÉù´¦Àí (463).mp3	-11.381994	-9.481966	-6.8579674	-12.59705	-3.8760867	-0.25087148	-11.344691	-6.0802794	-0.35392606	0.27415526	2.4607995	-4.3609476	1.1556647	4.703678	9.827937	1.1759956	-5.003358	-8.253397	9.54656	6.2911987	7.717559	16.242804	14.845382	11.063135	-4.735963	-12.527548	-10.477314	28.888847	31.19004	34.464325	28.038675	26.93156	26.074638	0.7892815	0.8768888	4.045311	14.872631	10.021414	3.4595637	5.307437	4.3984485	3.3192842	-7.9874353	-4.710252	3.2977538	-27.012535	-25.679016	-22.067005	14.985207
¸ßË¹°×ÔëÉù´¦Àí (464).mp3	11.153824	8.338991	4.600148	4.734788	1.001837	1.949872	33.557106	35.821102	31.777962	36.90059	37.645523	37.131454	22.97137	36.770073	27.655247	18.040413	20.867584	27.61478	17.806581	17.246712	15.256166	6.1038036	6.844674	-0.5702456	6.22474	10.7558565	9.64277	22.470705	21.513336	16.588501	13.518143	14.526779	9.449751	1.9141531	0.92836785	4.523985	4.1272354	6.065309	-6.0567417	-6.8093386	-6.42919	-2.8009956	6.6623826	-1.2164639	-3.412149	10.457531	8.865185	11.081287	4.083337
¸ßË¹°×ÔëÉù´¦Àí (465).mp3	5.53232	10.330244	15.086672	7.0719967	10.398233	8.340317	13.402544	11.021418	10.470459	8.5965185	14.06329	19.369617	-0.99138963	5.4362345	4.4130783	14.795065	15.062447	17.805218	-5.273718	-0.3984698	-0.35227966	22.614809	18.830936	20.262592	4.982889	-1.049494	0.9594574	15.507887	17.754107	19.857922	4.4271035	5.7911997	8.641264	22.348484	16.126307	15.212864	14.708242	9.852734	8.798673	14.347763	14.611801	14.064488	2.6709735	6.027937	6.165951	11.624479	7.6537285	12.897422	7.9741526
¸ßË¹°×ÔëÉù´¦Àí (466).mp3	-9.764608	-4.5283527	-6.934407	-4.639577	-0.9632906	-2.2750306	1.3267525	4.711624	4.0695066	17.1602	10.445742	12.400151	19.95082	15.967571	11.598491	15.544339	15.012508	10.598615	9.387877	9.603466	13.500266	17.325584	19.417149	23.906193	7.7402744	7.693652	4.6612654	19.968042	19.222578	18.880676	10.341738	11.020945	7.987111	1.896698	5.9000244	2.6108232	10.387836	13.925848	6.559125	5.045212	15.424845	14.884472	-4.155553	-4.4747467	-1.6390696	32.4565	23.050545	16.908438	9.953215
¸ßË¹°×ÔëÉù´¦Àí (467).mp3	-16.337994	-13.230503	-5.929656	7.023283	-0.56958544	-4.6354227	13.441801	15.996426	8.811909	0.4410905	3.2448723	4.2990065	-0.5497473	2.2102346	0.230791	29.900375	22.91596	18.943125	24.368217	18.081917	17.852356	-0.87999696	1.8322039	-1.1257689	-3.8088484	-6.319972	-5.3349643	20.117382	17.018225	11.809826	1.5417063	2.7329218	-0.10826409	16.25815	23.826965	25.47123	7.823466	11.04533	19.711155	33.25343	34.52644	29.849974	17.736458	21.574722	21.77454	16.193266	19.45364	21.84826	10.845436
¸ßË¹°×ÔëÉù´¦Àí (468).mp3	11.771496	12.504702	11.042355	7.6196685	8.739141	9.797186	18.552097	14.839645	18.627508	21.875904	20.355877	22.605064	12.280399	11.567207	11.929899	10.071682	14.083966	12.22261	5.645915	13.762978	17.116402	22.41589	16.975824	13.701746	13.446949	7.497962	5.0608697	21.949387	14.501081	18.63347	19.495087	16.272573	12.960991	20.640594	22.825964	25.065548	22.33974	19.88048	17.732655	11.465451	12.331737	17.217999	14.536176	16.52872	11.658406	18.37324	18.903028	18.552229	13.9731455
¸ßË¹°×ÔëÉù´¦Àí (469).mp3	-6.9040527	-2.8905416	-5.069069	-3.420767	-5.2316647	1.5453329	0.19107985	-2.6045437	-10.59317	9.604137	5.0592747	9.505698	-3.4521139	-10.8734	-8.306839	5.5516214	-0.030536264	-7.934644	-14.430605	-11.269512	-8.75333	5.9232388	2.6009173	3.6025372	5.563307	6.6000514	7.629938	2.1491268	6.589951	4.7891955	3.4211912	8.547215	8.780668	20.959572	13.789593	4.429184	21.738365	20.817446	15.497547	1.3471935	2.1711924	3.2192373	7.625985	7.4513836	4.2994566	0.85924774	3.1562822	2.161602	-3.3445206
¸ßË¹°×ÔëÉù´¦Àí (470).mp3	-13.2879925	-20.90984	-19.73386	-24.924648	-29.951643	-30.507301	-12.691353	-24.391293	-22.002155	-25.463371	-23.81525	-17.738415	-13.094936	-22.233513	-21.365047	2.142184	3.6565807	-2.7183518	-13.226084	-9.391369	-9.238163	-18.934479	-5.7478633	1.6512686	-20.683159	-16.997917	-18.277294	-2.2551286	-19.554508	-22.672676	-23.259912	-32.05159	-36.61487	-29.718163	-31.679235	-30.250866	-25.330475	-31.287766	-26.84885	2.008646	-11.158456	-14.905064	1.398456	-3.6445882	-4.5173903	-10.392058	-12.231693	-7.9026523	1.4233384
¸ßË¹°×ÔëÉù´¦Àí (471).mp3	0.3359415	3.1376936	8.19039	10.97513	15.222012	13.402654	3.524101	7.6746073	6.1624403	14.605724	17.388401	15.146669	7.7525916	4.9781723	9.19125	25.035816	26.501587	23.69917	26.279053	30.577406	30.389135	19.012016	26.079752	24.363132	22.076008	19.36995	21.469023	16.621115	23.178173	22.888794	17.519976	19.345993	16.31739	10.893578	11.237946	13.122444	9.682766	11.862856	4.8680735	4.192704	7.357893	6.0027037	23.144684	19.010323	14.446487	18.501585	18.51588	17.079721	15.272616
¸ßË¹°×ÔëÉù´¦Àí (472).mp3	-8.703467	-5.5216246	-8.0432205	1.1748157	4.210596	-1.1657269	-0.31735474	3.2991657	6.4073105	-2.5613983	1.2058384	4.021806	20.268406	11.000426	11.116839	-7.4211555	-9.000608	-8.731419	-11.192747	-11.006218	-8.520247	5.6193795	10.632039	14.103184	-13.288286	-8.979843	-0.6401392	15.2322235	15.559364	19.701752	-5.925647	-9.729733	-11.24077	-1.7438413	-4.8608317	-4.0294185	-3.260366	-11.050615	-9.80525	-13.821205	-16.261833	-18.034388	3.4128132	-3.6025207	1.6527649	-5.9942784	-14.064519	-15.697796	-1.7225547
¸ßË¹°×ÔëÉù´¦Àí (473).mp3	8.223035	9.146267	10.491791	-6.5753427	-4.2612104	2.5093694	10.352278	9.9323	5.758995	9.268343	15.514555	19.914204	20.650932	22.98062	22.081484	33.041092	30.678816	23.526726	24.788063	18.076477	12.821621	20.845642	21.03896	12.984423	25.819214	27.872257	32.596043	-11.587507	-8.480486	-7.591139	27.742071	15.962407	7.812431	9.12073	10.634562	13.366138	-49.429935	-48.05191	-44.026764	11.783673	17.907188	18.812187	3.4850287	-0.054152966	-2.6599839	4.328451	3.4739351	10.312579	21.366951
¸ßË¹°×ÔëÉù´¦Àí (474).mp3	18.407162	10.868044	9.345495	3.235691	4.6468363	5.3765926	10.420628	14.018795	5.539975	15.042122	17.24732	19.767479	14.003426	23.34428	16.52619	9.374178	9.565184	5.7318897	0.5821059	-0.3679656	-5.539733	19.84716	18.372253	20.042381	8.568301	16.286724	20.992332	6.48414	9.660427	3.878335	-1.2749372	-0.678863	-0.88243604	17.896446	19.135036	14.8843355	9.523792	12.303671	14.778875	34.903862	34.985626	21.41735	9.27346	4.5817213	5.181236	18.417194	13.835539	13.527326	15.456351
¸ßË¹°×ÔëÉù´¦Àí (475).mp3	21.046318	15.246278	13.218067	26.47989	38.560867	42.883976	24.56765	19.728958	20.529356	26.290554	31.705685	34.82996	-4.810073	-2.16784	2.1828883	1.538231	4.2045755	5.3048058	-6.778365	-10.274493	-12.603479	30.668205	27.363802	23.65292	13.763184	18.405903	27.006124	1.7219625	1.2734494	0.47222522	-7.76655	-7.004181	-10.123751	4.729716	-1.5306475	-4.4491215	12.399622	13.032429	13.388266	29.655249	25.657806	35.796944	11.60651	16.32966	10.930499	-11.806705	-12.045916	-8.512811	7.5186033
¸ßË¹°×ÔëÉù´¦Àí (476).mp3	1.0220587	1.9165629	-10.008071	17.236683	20.898968	18.972206	6.4613714	9.803108	7.8116293	4.78357	9.954514	1.7813976	-1.6223111	4.674847	1.1803823	8.948782	9.81436	5.851863	0.2869873	7.382725	4.1292815	9.19883	15.602972	12.867174	7.7091517	14.757706	3.6270783	2.551203	10.036879	8.467533	-5.2704525	-3.1864815	-7.668849	-3.544337	-6.9841175	-11.993729	-3.6176038	-7.8713207	-8.528029	-7.1238728	-3.4643226	-2.5887346	10.134001	8.569843	11.821597	-10.0032215	-5.617058	-6.3860774	1.3653443
¸ßË¹°×ÔëÉù´¦Àí (477).mp3	2.0652885	7.2768784	19.909088	31.794268	30.695024	31.165575	6.5519505	7.4119396	10.624746	2.7553272	5.399219	2.9008307	23.826643	28.190468	21.664242	19.05179	21.951946	19.370234	17.388126	20.839039	12.397622	10.087315	4.8256397	5.3859363	33.000786	30.736572	21.997723	23.172478	25.562805	28.556087	18.737906	15.98978	18.00805	7.5020123	6.509719	12.943565	0.021720506	-3.9592829	-1.8331078	19.68824	17.54462	15.120737	14.54492	13.280285	15.198113	0.1768207	-8.126212	-7.510907	18.100449
¸ßË¹°×ÔëÉù´¦Àí (478).mp3	10.591448	6.963708	6.209738	3.4990602	8.335662	13.280316	32.842297	45.01495	41.481304	38.80809	45.7088	34.899914	26.350973	27.612549	29.550959	-12.583931	-9.489063	-8.731721	17.908855	34.73286	32.843166	29.556252	36.49518	26.912418	22.627048	20.041767	18.75381	28.222488	29.636532	32.662937	23.430344	24.864704	17.573723	10.869692	8.936947	8.10142	32.26183	34.31121	34.572113	24.952827	18.754465	6.074791	13.315119	27.183914	38.9432	31.756382	30.317001	32.382473	21.022238
¸ßË¹°×ÔëÉù´¦Àí (479).mp3	9.740142	11.671166	14.542711	22.385216	17.496605	13.630888	14.309231	13.636937	11.977955	9.166136	10.884661	13.027388	7.69207	3.576887	4.0123224	9.662747	8.809855	1.506016	-13.786649	-9.003471	0.6019577	6.516908	7.016167	17.273268	1.2174069	3.321287	10.966784	9.537384	7.517992	1.8979008	9.2222595	7.291678	7.2227135	15.775789	16.60913	18.94202	16.381096	16.301376	18.688118	11.530779	12.120705	13.456966	5.5875826	3.2678542	2.2984161	3.3429036	5.284445	10.675556	13.232779
¸ßË¹°×ÔëÉù´¦Àí (480).mp3	16.155254	13.855586	15.571682	5.809659	7.7043605	5.050921	-30.601444	-28.300127	-24.074476	-13.249912	-10.132556	-2.205891	-7.753221	-5.856789	-2.3148143	-4.341346	-1.9902091	2.5583081	-2.525372	4.7355313	7.5414705	-11.570158	-21.37395	-23.109634	-3.3100436	-4.796327	-6.0676517	13.202377	14.07349	13.796228	-1.3511263	-7.8119926	-9.246368	-6.2573137	-4.8087664	-4.141148	-3.4735522	-4.3900557	1.0901581	5.4801283	4.382646	6.4422464	13.77442	10.621958	0.9698529	-5.46341	2.6764781	-0.26252496	-0.646963
¸ßË¹°×ÔëÉù´¦Àí (481).mp3	24.135689	16.385511	16.820244	10.512524	13.111452	8.610955	9.259916	15.366934	13.366905	14.698356	16.581606	10.979109	14.406432	12.77641	15.311071	1.3525695	3.1694293	5.600602	-1.4018258	3.6612473	9.266336	4.18717	1.6584494	1.5260909	29.016788	24.52781	18.994053	1.9771874	1.7670865	5.718486	3.629899	6.5891976	0.16329157	6.4516077	8.629219	6.225226	0.6141536	3.2375364	2.3242135	7.798416	5.5819607	10.598301	4.247181	14.896496	13.688736	1.9052162	5.367054	14.780655	15.808046
¸ßË¹°×ÔëÉù´¦Àí (482).mp3	25.677563	28.16121	27.125599	10.18973	19.6797	26.424395	16.824333	14.767318	3.8682356	12.633221	11.878804	15.493607	25.71423	29.881231	22.044502	25.888376	26.438002	20.083126	26.115791	21.545635	22.849907	13.818806	15.199169	13.424757	29.277725	31.047058	25.323519	18.860966	18.191498	20.39119	15.149773	13.181726	19.713322	-14.226205	-7.0234203	-4.208366	2.2063067	7.0099125	1.781364	13.366934	21.408838	16.405396	24.098692	20.925116	23.75999	13.569268	12.018848	18.311123	17.260466
¸ßË¹°×ÔëÉù´¦Àí (483).mp3	-8.903088	-4.941578	-4.872031	-4.15026	-2.8161201	-3.740295	5.11722	2.3357801	6.8942347	8.381449	1.7914656	4.3557653	10.607162	-1.4599602	-4.4804935	-1.6834171	-0.25038558	4.263917	1.7537678	-5.2670536	-1.6976025	-1.424717	2.4692864	10.57189	-9.729006	-2.3732233	3.1166534	5.0173626	-2.6360893	-0.78606516	12.225714	9.74925	14.906813	0.7070718	8.495579	8.618351	-6.457414	3.0237033	0.7544834	-4.095873	1.1368241	3.0881355	13.337584	4.8730707	1.4738729	11.06267	2.9012995	1.4569123	3.9117675
¸ßË¹°×ÔëÉù´¦Àí (484).mp3	20.458927	20.107801	16.761993	12.947175	16.377548	19.001186	3.3288965	13.477344	15.178883	11.307415	9.211933	4.2080717	8.10863	7.040889	8.665764	14.774047	5.407782	4.085423	-3.0352967	0.114607096	-0.9292634	15.76357	14.457371	12.861143	-4.6693487	-4.2354536	-5.478254	9.993174	14.843028	24.285683	2.9628687	4.446115	7.2052526	17.202526	14.047131	11.131476	16.104517	15.620485	12.049036	6.7823544	5.1785936	10.81813	11.070747	11.406164	12.366685	8.752725	13.284562	18.640594	14.329533
¸ßË¹°×ÔëÉù´¦Àí (485).mp3	5.4297953	12.973904	24.617905	-23.729141	-24.991493	-21.565916	3.3378594	9.026126	13.917598	7.64287	-0.5728916	3.707111	8.138187	11.031372	12.180278	-21.145569	-29.67109	-21.003292	-35.432632	-33.86374	-31.84254	0.7306085	4.710945	12.968134	1.1067957	-10.0610485	-6.2089005	-30.867596	-35.02666	-31.552755	-11.336054	-0.9812935	13.953476	18.925282	-6.8740425	-24.157871	-11.515322	-13.032979	-9.766466	18.46416	18.265875	16.25906	0.6035379	-0.5027126	0.4671629	0.77709854	-1.1521443	-13.0201235	-1.5473615
¸ßË¹°×ÔëÉù´¦Àí (486).mp3	13.385914	12.775049	11.03151	9.451893	9.043991	5.8807454	4.401745	5.8474674	17.49295	21.203716	22.307335	18.079826	14.822552	14.803968	13.963972	19.526157	21.930202	19.173618	4.7774973	2.7592525	2.77566	14.180561	20.938826	20.269299	17.869194	15.840967	16.40358	5.660467	9.641388	15.72785	6.912843	10.117564	15.094625	13.134267	11.297831	10.287743	11.841581	13.62697	15.942087	15.570601	13.119427	16.447556	8.301653	0.29379123	-1.48314	7.3117533	6.809784	3.353499	14.443321
¸ßË¹°×ÔëÉù´¦Àí (487).mp3	0.96076787	0.32170552	-0.21337664	21.453793	24.89531	24.270287	5.7454743	3.2738373	5.527975	28.35299	29.397366	26.47605	6.4187627	9.501448	11.164396	16.297132	20.932013	17.420044	10.937431	6.276326	1.8663377	33.81194	27.741417	23.358036	10.88105	12.214779	16.951904	22.68892	22.400095	13.797188	27.82325	29.142912	31.99788	14.916756	13.287182	20.225796	15.049992	11.153559	18.017422	25.461609	21.580456	22.234245	12.035342	18.493462	25.286772	25.52436	25.771877	24.413235	16.48975
¸ßË¹°×ÔëÉù´¦Àí (488).mp3	-15.027361	-18.249744	-26.180878	-10.883832	-15.286106	-15.178822	-2.5417929	-7.467004	-7.483585	0.81609404	7.887849	11.778404	-9.795616	-6.3954496	-5.7663784	4.6914124	0.33286515	-4.2727523	-3.7238998	-4.2699413	-8.600701	-12.147024	-10.441004	-7.4392405	-23.116997	-22.201542	-9.443631	-21.860321	-12.442066	2.373339	-24.506863	-23.992031	-24.458143	-18.616182	-16.946058	-8.356849	-11.4213085	-14.337568	-9.609365	-3.8466365	-5.5711217	0.075996995	-2.480417	-8.271971	-13.340416	-13.749065	-17.761696	-26.132504	-8.791105
¸ßË¹°×ÔëÉù´¦Àí (489).mp3	-15.210125	-10.891136	-9.243925	-4.8012414	-7.083353	-10.792152	2.7958596	11.105895	19.539421	10.304689	12.620449	13.030491	3.3137171	3.0562754	5.9411955	-7.7521505	-3.9654036	3.0822163	5.6521635	4.1165047	4.7005835	15.137746	18.078585	22.016533	-5.440079	8.392553	14.888861	3.1778865	0.9433384	-0.7454185	-3.8765473	-2.2822516	-12.495352	-2.516052	3.2221866	15.120026	-9.755181	-6.5134892	9.396935	5.536345	5.703906	0.15500987	-3.1712022	0.03989941	-5.4559145	7.3160167	13.247532	14.485174	15.2128315
¸ßË¹°×ÔëÉù´¦Àí (490).mp3	-8.512558	-8.409916	-14.36314	-2.48519	-0.11384237	-0.19611514	-10.508184	-12.967934	-9.83911	1.2430571	1.7701994	-8.538288	5.015773	3.5765812	-5.6832647	-4.648047	-5.398239	-7.1758285	10.24508	12.078707	7.327533	15.108946	17.445623	22.488552	11.441286	13.699324	13.5799885	15.504349	11.777167	11.609068	21.90414	18.727417	16.921637	-7.063594	-3.7949214	7.1426706	16.794586	26.53302	28.721123	2.930098	-1.5075865	1.8322217	4.856131	0.71116954	2.032146	20.96578	12.699808	14.228699	19.512135
¸ßË¹°×ÔëÉù´¦Àí (491).mp3	2.021812	-3.8098328	-1.4385273	10.549253	14.236626	13.350067	15.184114	13.56336	7.025092	-43.906017	-39.7117	-33.585667	-7.8040943	-10.999111	-8.401886	-9.016451	-9.550575	-7.9551144	16.596039	20.616652	13.763908	3.406254	1.5696224	5.8064604	18.197868	7.992367	12.264228	11.792648	6.455434	7.3545036	-20.052423	-17.322277	-19.238674	12.870535	12.110637	9.974667	19.792038	22.781776	26.346636	-3.9139495	3.6874108	6.5405483	5.4970055	2.2890744	7.3311853	-3.6906264	-4.8471565	2.0465138	24.055328
¸ßË¹°×ÔëÉù´¦Àí (492).mp3	28.60475	28.533081	18.569994	14.958694	17.552746	17.060177	15.619055	24.495506	25.982754	9.563623	12.153956	14.451193	16.828629	20.911871	20.430141	20.941586	22.73882	15.346165	38.688225	37.092995	22.430801	17.212765	19.411896	13.327309	16.143026	17.016884	15.378035	22.54002	23.513927	16.643827	15.398237	17.427635	16.324087	-1.6073084	-10.912308	-9.386996	27.097565	27.754812	24.503944	20.438963	17.656494	16.04644	17.615788	26.5856	31.97424	20.722427	11.414539	16.862995	23.672646
¸ßË¹°×ÔëÉù´¦Àí (493).mp3	9.202772	9.901363	15.643605	-2.5844636	5.3098803	14.676184	7.3569374	11.338675	18.324219	8.543378	14.969797	8.656183	-9.4403	-7.6138754	-2.26455	-5.159835	-1.0462829	-1.2978144	4.4868026	10.46837	9.314316	-10.527093	-16.007282	-15.789396	9.23908	5.406788	0.19259298	-7.5780315	-12.000782	-7.119234	-16.626507	-16.787231	-13.289547	7.527958	-0.129215	0.8561628	31.0441	28.579666	14.198809	24.236095	18.055298	12.4813385	-0.37386483	-8.453001	-6.564575	11.61065	10.7248125	-0.15521169	-1.956832
¸ßË¹°×ÔëÉù´¦Àí (494).mp3	18.328804	21.281662	22.799675	-9.250818	-7.823126	0.050726235	5.0898113	-9.99437	-20.50702	6.327757	5.6911664	2.377729	-15.345256	-18.30582	-13.848026	-2.7806866	8.008093	10.4784355	12.331899	13.960405	5.493911	-2.379147	-7.1800985	-11.285585	14.380352	4.9043713	1.6300988	4.7510657	11.143547	13.446631	3.434314	4.029523	4.5559654	2.0798213	8.158625	12.62193	14.702784	19.814133	24.73515	-1.4650769	-0.68828857	-5.376376	16.932241	15.82949	11.978072	12.527718	10.574754	10.600324	-22.175442
¸ßË¹°×ÔëÉù´¦Àí (495).mp3	-1.2737944	1.2008964	7.1356688	-0.22218305	3.7908864	7.1351757	7.2455654	5.151625	6.7353344	1.8428115	1.1689014	3.0489652	13.034986	5.4063044	3.6624684	-6.9707136	-4.5030546	-9.255793	-12.805073	-6.438091	-8.586299	-5.1814637	-6.01805	-5.7150946	-2.5973604	3.0416455	5.8034296	11.935114	9.173289	4.8141375	12.136578	6.4465084	-2.374752	3.1441157	7.0796614	11.91581	5.344107	6.0498466	10.953508	13.079187	12.583805	14.480932	1.364846	1.5234022	3.087748	4.5917516	5.3809595	9.52693	7.5993156
¸ßË¹°×ÔëÉù´¦Àí (496).mp3	16.863039	28.093258	32.67375	18.942812	22.165495	18.632633	16.963932	21.718521	24.748405	12.675106	14.65313	19.248758	29.670877	30.362995	25.285755	17.541862	26.648092	27.646572	7.623564	19.14751	27.988956	14.746738	15.690302	19.795319	11.681568	12.660934	10.45593	17.33446	24.269794	23.577183	14.505991	20.220436	19.965755	19.60226	25.288633	34.6925	17.860088	15.060142	8.977058	17.238068	19.169369	15.384193	21.442791	29.652794	31.083206	9.566156	18.59837	28.144281	12.394999
¸ßË¹°×ÔëÉù´¦Àí (497).mp3	-4.9350557	0.51202863	-2.4532666	4.491582	5.481235	6.481428	1.3906741	2.7160816	11.111024	-2.9304123	-0.20275414	-4.1713524	11.127922	12.720791	8.042987	-0.28409868	-1.5680478	0.40903008	-1.761375	4.514304	7.720441	6.948084	11.214853	9.003551	-12.095233	-7.3046103	-9.994019	15.466356	16.500734	13.527702	6.702546	7.434502	12.256101	-10.44302	-4.9734516	-8.255987	-4.278033	0.6690205	-0.29478455	-2.6589491	-2.2720947	-3.619739	-6.0747876	-6.3660536	-5.490549	4.6881065	4.701781	-9.361889	3.7860467
¸ßË¹°×ÔëÉù´¦Àí (498).mp3	13.037502	17.59096	15.950271	13.408243	16.063148	13.93877	15.109312	18.385597	13.700619	20.162657	26.350782	39.593807	28.820026	30.861012	27.782722	-3.2701821	-7.2255187	-1.9163787	-4.3341837	3.7839055	-0.7061689	9.914445	7.0261035	12.368139	14.391594	24.87167	21.197004	22.453676	19.287098	13.387121	15.687335	18.846844	21.60452	3.2338672	0.6746918	-4.907818	-3.1781406	-7.646239	-8.699515	18.139282	19.640427	16.178122	23.07449	18.68111	4.6821966	10.044458	13.529253	17.330856	20.145926
¸ßË¹°×ÔëÉù´¦Àí (499).mp3	5.800623	2.088139	-0.5890792	32.372383	25.60367	17.902813	4.293142	7.1045685	4.4821153	16.233816	19.794167	20.015278	4.5895157	5.7084455	-2.4025235	-6.2797647	-2.905981	5.5180755	19.710892	22.647026	26.972704	20.785286	20.151825	15.139906	7.8666134	14.431531	10.926572	-7.1493816	3.1745715	5.5319147	6.643339	7.1914597	-3.9578009	19.176338	14.150112	9.364781	13.366034	14.057926	10.4934845	13.989085	18.58749	28.061913	6.9917727	5.5101357	-0.50664085	3.9222302	11.09973	17.588703	11.38648
¸ßË¹°×ÔëÉù´¦Àí (500).mp3	-3.5545359	-11.489277	-15.574638	-37.19989	-26.401642	-24.502167	-10.059065	-9.596423	-12.095985	-11.753689	-5.4283714	-3.7566915	-2.2480054	-7.571231	-14.489244	-25.93994	-20.034348	-16.970276	-2.9138074	-4.6340284	-3.6017544	-26.91699	-27.063625	-18.874157	-9.803364	-9.684929	-15.595453	-15.8829155	-24.334053	-34.521835	-13.474105	-9.686059	-11.370899	-15.883857	-17.246159	-19.336182	3.218451	0.5929787	3.64857	-34.512867	-31.099022	-17.905643	4.2576404	1.1843271	2.6669705	-7.912805	-5.23094	-0.7636174	-2.3718822
¸ßË¹°×ÔëÉù´¦Àí (501).mp3	-0.96395016	8.041988	16.006357	11.497881	8.743935	13.623318	15.288958	14.057192	7.916089	18.85662	17.339382	18.438622	-14.197172	-15.267172	-19.284096	3.7520487	3.3765633	4.215281	3.9206653	6.5232744	9.372944	16.647692	19.938568	16.231058	-6.9930954	-9.370529	3.540985	-13.266397	-7.9629707	-1.6749147	3.7276902	15.836576	16.482365	32.604004	20.786045	12.015704	17.969353	21.650768	22.207119	3.4793723	4.0866365	7.352021	15.588339	13.50183	6.2635355	30.984495	19.966072	9.167825	17.36243
¸ßË¹°×ÔëÉù´¦Àí (502).mp3	0.5455731	-9.134825	-11.4063835	10.787769	23.460632	31.898907	1.334613	1.2302666	5.614072	-9.013063	-4.372497	-5.6180573	6.9010715	6.6325216	5.9399548	1.1433338	-2.3526425	3.8539028	-19.435204	-5.4365635	5.9623313	-0.73906547	1.0577651	7.9628267	2.4113169	6.3497667	-5.1146894	6.451231	2.8575733	5.0874443	4.4202704	-1.5184107	1.2736695	17.048132	13.907595	9.486978	7.2527246	5.5290165	-2.9717484	-11.901665	-9.032316	-6.0919333	0.5974259	5.706512	6.926038	-11.227063	-7.590984	4.206935	11.594996
¸ßË¹°×ÔëÉù´¦Àí (503).mp3	10.573801	16.175022	15.705491	11.95804	19.554123	13.825586	11.33093	13.255672	20.321194	-1.7434764	0.93860865	16.856777	20.17781	20.224283	15.677688	8.195286	4.34673	5.6975813	19.612846	26.309334	32.244904	17.032331	17.227385	10.173328	7.200938	13.342169	11.702927	24.162827	29.194029	22.510918	8.971241	13.912651	13.884752	3.430366	8.903825	14.30154	9.705933	10.529526	4.4356127	13.876578	14.952831	9.768738	17.303928	21.483456	22.66801	16.52111	22.75193	20.21022	8.941086
¸ßË¹°×ÔëÉù´¦Àí (504).mp3	-0.9241333	-0.95324886	6.626571	-8.558418	-14.936121	-23.926228	1.4914539	-10.2182865	-24.662361	3.5755396	3.2573557	-6.635682	-0.44872403	-8.547558	-5.7765136	-7.5410175	-16.263672	-26.845753	-14.19438	-20.370972	-18.906845	-20.013988	-27.52066	-21.64798	8.46946	3.5118928	-5.6473093	-18.590345	-21.269611	-18.329586	-7.322471	-15.282486	-16.726746	-10.617016	-5.078843	0.70292944	-6.49353	-14.005525	-22.037613	-40.95546	-42.331825	-41.136124	5.2484736	1.2347012	-2.6287293	10.628511	1.2581208	-8.660976	0.990039
¸ßË¹°×ÔëÉù´¦Àí (505).mp3	-8.205928	-17.599115	-19.58417	-31.191929	-23.984089	-27.446487	-10.684488	-10.685005	-6.875086	-25.513573	-26.587793	-28.99084	-20.734634	-19.430918	-8.051434	-18.66787	-20.122211	-18.420963	-15.628262	-10.309334	2.8423471	-6.3620853	-14.6581745	-15.105507	-11.002245	-12.057446	-5.5070415	-24.080791	-21.433754	-23.340855	-17.130466	-18.758959	-32.310028	-33.309166	-29.613733	-30.11895	-19.954487	-16.939713	-23.702572	-15.878207	-13.186687	-15.812807	-1.9386265	-4.838764	-7.846941	-40.20739	-30.21986	-30.6162	-28.493816
¸ßË¹°×ÔëÉù´¦Àí (506).mp3	-5.651306	-14.251989	-14.562175	-8.739456	-10.862722	-11.297071	-6.2917013	-7.99963	-4.723838	-10.629871	-13.560038	-11.247311	-19.961672	-16.659681	-13.555559	-22.94349	-16.622276	-15.101653	-3.0008984	-7.3016024	-2.4000056	-5.8169107	-6.1880927	-6.381561	-14.527744	-10.9697	-7.929757	-19.448051	-7.644224	-4.7060966	2.0195074	-3.799797	-3.0129848	-3.630061	-1.424165	1.3341641	-8.022036	-6.060363	-4.6789064	-18.91515	-15.542303	-16.249939	-14.357382	-13.205293	-15.026184	-14.332706	-11.270102	-7.039138	-16.612087
¸ßË¹°×ÔëÉù´¦Àí (507).mp3	4.824898	1.2431743	-6.198583	-5.780409	-6.4698143	-5.3941007	-17.085936	-18.322704	-13.559339	-1.7418504	-5.248721	0.91219246	14.127619	14.451407	4.55249	4.9153833	7.179296	6.0339136	-16.361137	-9.693975	-8.661926	8.8480015	14.004377	11.112254	-12.730959	-12.749718	-7.921098	2.4814854	-7.8512235	-12.318544	16.764793	13.490166	13.87994	-6.701041	-2.7918363	-2.942156	-1.4608414	1.75093	-3.458797	-30.822596	-22.834814	-12.293213	11.917854	14.032795	17.481892	7.5819855	7.975588	3.748436	17.543629
¸ßË¹°×ÔëÉù´¦Àí (508).mp3	0.6473923	5.085785	1.9100482	-1.144605	6.865052	-0.62930655	-14.893264	-10.075805	-3.3512661	9.185683	12.995817	6.7732196	5.86613	14.395529	19.742561	1.727536	3.9498086	9.311895	-7.628228	-5.3115163	-5.418412	-2.797153	12.075008	5.192692	5.658212	6.0049353	6.283229	-5.152953	4.4935856	13.071583	5.2781296	17.690138	16.480911	9.3505335	12.687925	14.84127	15.529899	15.271311	13.666421	0.38294417	-1.0380442	3.1887171	1.9038196	16.17016	23.965948	5.1159596	5.456172	1.4405593	18.689219
¸ßË¹°×ÔëÉù´¦Àí (509).mp3	-5.583926	-5.5900607	-5.157954	0.18148369	2.676612	-0.21035379	8.145652	3.3826275	3.893189	1.9698238	3.5444262	-3.7850547	-8.666481	-7.387673	-8.045935	-8.11277	-12.608656	-17.23609	-0.18372495	-0.8278916	-4.896291	-13.039	-17.992981	-29.711561	-9.60443	-2.995878	-6.1707087	-34.67665	-24.808847	-27.451183	-11.830168	-9.79114	-15.1805725	-2.8215241	3.1329646	7.6433916	-3.401968	-4.1248937	3.867779	5.4087954	5.640066	1.7495242	-5.7246566	-1.8851444	1.5927849	1.816581	11.471285	20.256481	12.08889
¸ßË¹°×ÔëÉù´¦Àí (510).mp3	-8.977399	-11.58378	-15.133438	-21.826494	-14.506625	-20.70365	-4.9294252	-3.912373	0.7986841	-17.6702	-12.332981	-14.367996	11.14636	9.234494	6.5008154	-4.396956	-6.9444723	-2.0334957	2.4847498	4.4649544	2.631147	16.457	3.7029986	-2.778935	10.724545	19.48586	15.616048	7.9044333	11.226682	13.094696	4.4648314	-0.40279117	-0.36223596	0.4526575	6.17132	6.254657	17.144552	4.7414055	-5.5364275	10.914528	13.766815	14.802273	15.886688	17.573517	11.912982	7.857583	5.861907	1.0694654	23.096483
¸ßË¹°×ÔëÉù´¦Àí (511).mp3	20.681114	17.267319	8.968005	-3.470258	-7.7375393	-5.416891	-5.725234	1.37704	4.8714027	-7.424698	-4.523999	-0.63236606	14.894365	16.02211	14.876703	-2.2275615	-4.7237434	-5.897696	-0.99962735	0.8030395	2.19402	12.6207485	17.96376	14.361534	21.142502	13.603497	12.910824	4.621213	0.5871442	2.1114752	1.4747518	-0.22205114	3.828506	4.725498	9.758329	12.657754	0.72594273	0.8664745	-3.172965	12.171138	11.818153	11.455681	4.075302	5.3304095	6.7284813	11.887059	9.888777	9.356231	20.469246
¸ßË¹°×ÔëÉù´¦Àí (512).mp3	24.324947	26.922129	25.40762	23.569393	27.523207	20.159927	17.341896	17.899174	19.567564	6.446638	12.90769	12.755518	17.98653	21.643673	17.231083	34.719894	24.783401	17.615685	21.697218	25.565266	21.596943	17.140244	17.012325	17.682411	12.821234	14.849135	23.336393	17.522678	19.616867	16.451084	16.874422	19.630867	20.63387	16.991089	20.6083	15.472276	20.408585	21.168747	17.127792	24.202806	21.438507	16.813793	16.740833	21.195442	25.983757	14.034421	15.669624	18.154442	8.538853
¸ßË¹°×ÔëÉù´¦Àí (513).mp3	-2.586268	-3.7721055	10.523764	-12.908337	0.53456956	2.8136487	-0.019685686	-4.121332	-7.043828	-2.4429584	-3.6251132	-2.188159	-9.433598	-11.821039	-18.802717	-0.13096222	-4.336986	5.885088	-2.4662008	-3.5537825	-3.873118	-19.57658	-15.021042	-9.4225235	4.4562864	0.74160504	-8.947805	15.564013	10.008371	7.9900255	7.4429774	-1.8242568	2.940506	4.560087	-1.8919125	-3.4801583	-6.0810947	-1.0070959	1.5275893	-2.198263	-4.8003497	-6.181591	-18.894253	-18.547493	-13.053909	-0.041980922	4.2810116	-9.694893	18.876049
¸ßË¹°×ÔëÉù´¦Àí (514).mp3	2.8863547	5.3520317	8.747543	14.801304	12.842604	16.181362	19.883608	22.75008	25.120163	-5.7213793	-4.885287	-8.719865	-7.969087	-4.9056406	0.024857044	-10.569733	-5.011236	-9.166836	-22.164518	-19.65561	-18.794224	18.629498	6.45028	-4.0027943	-1.3439698	-3.5255895	-8.095346	-4.385991	-5.905672	-8.63257	-9.270292	-6.3319964	-9.041168	-20.134912	-11.336147	-13.228649	-12.031937	-7.642475	-11.022573	-11.9495945	-8.766631	-12.918094	1.9455079	1.3797059	-4.939749	-26.6327	-20.555319	-20.576784	9.716519
¸ßË¹°×ÔëÉù´¦Àí (515).mp3	-23.364933	-20.278706	-19.49296	-24.698849	-20.601261	-26.397396	-21.047329	-8.726557	-18.578426	5.5485716	11.02354	12.996959	18.329475	22.198606	21.76752	17.822853	19.261248	15.683111	4.884206	4.789927	-2.2548313	-3.5741272	8.63	6.469102	-9.39415	0.15060833	-4.1083393	-11.032276	-11.341058	-13.367371	-2.6937685	2.5244238	2.7893138	7.0947447	6.8413157	2.8797934	9.608597	15.651283	16.27097	-4.6492577	-12.621158	-10.022356	-3.265207	-3.493622	1.1499826	-6.5702734	2.9893389	15.025902	8.536276
¸ßË¹°×ÔëÉù´¦Àí (516).mp3	1.4877745	-0.36196256	1.5651708	-0.26316822	4.917009	11.130609	-3.5958219	-1.4770417	-1.0968986	8.675079	12.092712	6.7184567	-9.897649	-7.386995	-2.446337	1.181672	0.97130275	-1.1318152	-8.025574	-2.3439665	-1.7927597	-17.30871	-12.5446615	-13.574627	-10.640209	-17.428757	-21.068691	-3.0997922	-6.471303	-15.3603115	-6.5483775	-10.3069315	-4.87646	-5.8868856	-6.263488	-2.3810766	-0.5631262	-6.0819283	-0.13001543	6.931565	4.8020554	10.819752	15.073049	16.252913	15.210978	2.2268348	-2.911292	-4.4553804	-14.363988
¸ßË¹°×ÔëÉù´¦Àí (517).mp3	39.845276	43.582275	42.746323	-11.837858	-4.955506	-5.3408546	-4.438351	-7.73775	-10.245964	9.482374	6.3838296	4.261489	15.69395	7.9073696	11.257803	3.9710937	10.1086	15.825577	-17.623142	-20.682201	-26.770084	-20.748545	-20.15992	-16.646862	-15.927336	-14.081911	-25.152245	0.2119925	4.7280765	1.2445116	13.794851	10.29557	10.526302	6.4009147	-1.1393433	-2.5621238	7.6261253	9.414261	9.799713	-8.267514	-4.810166	-1.3544862	10.1237955	10.910115	8.298555	5.4371557	9.942383	6.5717	9.785177
¸ßË¹°×ÔëÉù´¦Àí (518).mp3	16.979843	18.577549	17.828316	17.961136	19.69049	19.498325	19.433067	25.592329	21.257263	16.042519	17.323093	18.934536	16.78168	14.287641	13.140879	15.1423	15.480585	13.561371	22.722515	21.012352	17.227554	10.447971	13.388824	13.133192	11.454224	18.863209	23.383354	-6.242146	-1.7170546	-9.149555	13.941719	18.631025	17.402588	16.783041	9.468328	8.21531	11.94549	14.665573	13.299589	22.006226	22.73204	14.683172	14.200758	23.350887	18.095303	23.304764	18.868702	17.376312	11.261837
¸ßË¹°×ÔëÉù´¦Àí (519).mp3	-9.981782	4.1461625	12.973795	4.075761	-0.051407024	2.125028	-16.464905	-20.244335	-7.5779114	-17.298504	-18.666656	-1.1577313	4.015957	-6.348485	-2.6699257	-2.8785837	-6.727704	7.848651	14.012711	7.6670046	16.24138	11.076097	7.225155	12.9661875	11.861187	7.545062	7.60196	8.123127	11.020834	12.231518	-14.277649	-19.19422	-21.652332	-10.983267	-17.658312	-16.785767	8.201134	8.333189	4.2766457	-2.6773896	-7.8646283	-6.931303	-9.903683	-8.83794	-11.750602	-2.5811229	-9.492989	-20.191797	-35.493855
¸ßË¹°×ÔëÉù´¦Àí (520).mp3	-1.5759616	0.5929404	0.7029018	13.0217285	9.250099	0.3659022	-17.525871	-13.088102	-13.929994	20.547882	17.711493	15.6631565	5.525852	6.8512793	4.864188	10.343378	11.354073	19.374279	-13.015776	-14.676327	-14.945635	-7.933674	-18.720116	-26.442966	-21.205093	-8.268482	-3.8041463	-30.142448	-37.27832	-43.233566	-24.599768	-24.568077	-20.655973	-50.75229	-53.494232	-47.414764	-18.937296	-18.641874	-12.3114395	0.025526911	2.3853338	2.706966	-24.098415	-24.207796	-24.02993	-2.7665083	-4.315321	2.978373	10.024444
¸ßË¹°×ÔëÉù´¦Àí (521).mp3	-11.440941	-13.525963	-16.82376	12.408638	7.648717	6.9147716	-16.211496	-7.2682943	1.6466937	-3.4209437	-4.2143874	-1.6567621	2.6426291	-5.6250267	-7.83815	-16.861652	-7.922289	-3.792444	-5.21959	0.49775988	-2.1532774	3.3804793	3.6941955	0.44893697	-7.1076126	-7.416564	-2.9131	-0.15120676	-3.1966496	-2.4137752	1.6292225	3.054499	2.7258956	-7.245078	-3.7059581	-8.716787	-10.1901455	-8.8234215	-10.212801	-6.4775743	-9.623516	-12.535919	-4.0481396	-8.384341	-7.302327	-8.868341	-11.136273	-9.085585	-7.514805
¸ßË¹°×ÔëÉù´¦Àí (522).mp3	5.5097218	1.7630293	-0.69444275	16.950691	15.258469	14.19839	4.343453	7.167083	11.03981	5.3531885	5.1940737	6.955726	-2.3158932	-0.3188244	4.5735016	3.0363193	-5.9523125	-4.801209	11.198539	13.495461	15.07777	-0.2580965	-6.034891	-2.887477	1.7609023	-1.8671933	-5.1988225	0.9753705	-0.83192194	7.860029	-2.7535214	-0.40970087	-2.486991	8.628337	10.363204	14.185621	-0.6855154	-1.337443	3.7001648	-5.2831864	-8.613647	-5.1746054	7.4498215	6.232232	7.2141747	-9.857405	-14.270707	-16.96089	7.8315277
¸ßË¹°×ÔëÉù´¦Àí (523).mp3	18.095512	21.176855	21.491833	28.547642	25.78875	22.404644	2.389686	6.027954	7.7008076	13.86649	13.179699	13.127718	18.958057	16.108696	19.982546	13.409785	20.910034	30.177958	15.190775	13.427826	17.120045	11.278596	13.849679	12.216955	17.528275	22.051338	18.216145	18.344284	19.43592	14.398821	13.152651	13.947446	12.865793	20.784958	23.257244	16.749916	10.198572	19.146042	19.982063	8.456171	10.126766	14.166355	17.65895	18.895203	23.437132	18.69489	23.583887	22.588413	21.392925
¸ßË¹°×ÔëÉù´¦Àí (524).mp3	10.731578	11.618616	13.807703	13.946051	17.286892	12.305474	18.401402	11.147241	6.603713	0.2942325	2.9106092	8.316113	11.057031	10.117538	12.454738	16.719915	9.215862	10.144257	1.1630807	-2.7156987	-3.5997686	16.308064	12.770388	12.1992035	6.7103214	10.512766	8.714539	-1.7068543	2.8391747	14.798078	14.339729	19.287031	21.166534	16.719881	12.243752	11.072737	13.5004635	10.21533	4.707856	9.835028	3.690178	3.7757378	3.642795	2.162451	0.8692029	13.400711	10.979973	9.816669	7.656102
¸ßË¹°×ÔëÉù´¦Àí (525).mp3	-16.542496	-15.275928	-13.072763	-8.67913	-7.030175	-7.71173	9.859497	0.83132744	4.064429	-8.195864	-9.114607	-3.4271066	10.211713	3.7494802	2.8484912	14.048515	3.054653	0.96073663	2.853973	-6.6668653	-2.969369	-2.3419604	2.683173	8.120443	3.438868	-6.3326154	-4.5069575	-6.9070463	-5.665885	-6.1572523	5.811759	-2.5536795	-7.0161757	-16.52835	-11.859425	-3.4516888	10.269484	8.624894	8.569132	14.572767	10.294407	6.0001554	8.823615	3.3349097	6.287524	-11.409244	-11.1483555	-3.6963415	4.194908
¸ßË¹°×ÔëÉù´¦Àí (526).mp3	-24.064396	-24.451267	-31.840515	2.9597676	0.3614955	-5.7416344	8.482053	16.85357	24.265213	2.6883364	-3.091323	-5.9136558	4.6993275	4.9825006	11.337879	17.858936	22.887478	17.054922	10.074434	15.153084	17.443674	7.041401	7.7974796	1.731016	-6.9926515	-1.8165604	-8.563071	7.7567596	11.776533	4.316644	-16.325686	-7.462473	-4.723727	-0.48839998	2.8187668	4.2470856	9.611778	10.356384	5.0532446	-14.697802	-11.58149	-9.254374	26.375711	18.481606	21.280975	9.009123	14.181949	17.184004	2.0371873
¸ßË¹°×ÔëÉù´¦Àí (527).mp3	12.162735	15.411958	31.975904	-0.026053995	4.557636	7.1393175	-2.1387126	2.7643106	-0.68780166	7.271863	1.6400936	-4.1315174	14.357054	18.783966	21.975178	8.756505	4.7639813	3.862586	1.7906132	9.453022	9.388144	12.14035	13.095802	9.929861	12.345875	12.36758	11.900205	8.712595	7.6986966	13.46994	10.296923	15.193571	18.622616	25.55637	15.326643	15.169159	18.849083	20.855053	19.853052	14.567713	16.58202	17.72186	-0.30558288	3.3433008	1.5892282	4.3232183	3.2008462	-0.8894776	2.166244
¸ßË¹°×ÔëÉù´¦Àí (528).mp3	5.1482573	5.9147367	10.346968	-7.490552	-14.88495	-15.930775	-1.0298158	0.8419189	9.324181	-12.5120735	-10.330938	-5.568038	-1.7977612	-2.1724005	-2.611755	-10.106514	-17.226206	-18.377987	-6.1568356	-4.0974336	2.6354022	14.8747425	11.6389885	10.949383	-8.561866	-9.949993	-6.5892296	-1.5643978	-4.4761434	2.9782083	-7.503976	-3.6745656	1.6587346	-10.708902	-16.441051	-12.623093	-2.107677	0.5354279	4.591036	0.86390936	-5.0363526	1.832366	-16.420036	-9.933975	-0.17916775	-2.2283325	-4.2838793	-7.1859064	8.97131
¸ßË¹°×ÔëÉù´¦Àí (529).mp3	-4.5398216	0.37362015	-5.4879327	8.279852	11.030515	7.962078	2.2444422	9.994253	5.7409773	14.191906	16.431221	13.806314	3.9049234	9.737578	8.786039	9.256806	19.401882	18.078304	17.201029	15.049963	3.104917	21.221863	24.197985	13.935812	6.5535526	7.5305376	16.521957	-8.804102	10.445694	5.8471956	-5.6947584	2.5726633	2.614253	6.666195	15.462414	18.594967	15.575985	17.47118	23.235096	8.778513	14.409155	10.996825	9.091793	12.348307	7.1413856	11.83942	13.095024	10.857065	11.845256
¸ßË¹°×ÔëÉù´¦Àí (530).mp3	4.030659	2.772587	4.1590405	-5.164397	0.4699731	-1.7457516	2.1421185	7.0627146	5.3123646	-29.541695	-23.13631	-12.17374	-10.459408	-5.143038	2.4608252	9.017151	10.536027	14.510005	13.416235	12.059731	12.45347	13.886038	16.645802	18.759857	9.259563	12.2420635	8.640647	-6.8637505	0.611318	0.2892524	-20.16993	-18.620148	-15.73277	5.0693464	1.2769132	5.976481	0.5246284	-7.9641857	-8.765734	7.084671	4.4333954	7.3787146	8.057959	4.9662647	8.57157	7.6564045	5.899684	12.731471	-10.692064
¸ßË¹°×ÔëÉù´¦Àí (531).mp3	7.392847	10.464701	17.73534	26.624193	31.485481	29.617699	26.663212	24.92431	10.44474	26.800842	20.953106	16.975643	21.962507	27.522617	24.61963	12.597374	13.007446	8.438131	17.769588	17.851505	14.35899	5.8849573	8.367774	7.1094403	10.008963	10.172508	10.537426	11.752548	14.12298	6.962206	3.903709	5.360939	5.4343443	9.573511	8.372379	-6.4010596	-7.8714275	-4.694077	0.874591	10.333044	6.54181	3.6430602	25.3567	24.698425	19.147335	9.733793	8.31865	16.673965	9.100507
¸ßË¹°×ÔëÉù´¦Àí (532).mp3	-13.012046	-11.189404	-12.237646	18.848633	15.470501	11.1193695	5.0610056	9.385582	7.5363603	8.668074	9.327648	5.944792	-38.57527	-41.61633	-37.38524	-2.8845599	2.8071146	-1.7693911	0.29985833	4.9323015	2.2931798	-27.357647	-15.525665	-9.798029	-0.057574786	4.153832	5.27812	14.719353	13.953303	12.328509	-19.491886	-20.827293	-16.788696	-16.971437	-13.00618	-10.92621	19.575521	23.736202	18.740826	11.096636	19.435898	23.373909	11.389435	11.44104	7.259777	9.131971	4.725919	3.869107	6.805148
¸ßË¹°×ÔëÉù´¦Àí (533).mp3	4.166845	3.8489563	-5.828699	-11.412773	-8.264272	-12.467499	-1.4131545	2.1353285	4.574421	1.0011603	-4.401072	-7.473998	-19.070854	-16.730026	-14.526762	-13.068957	-11.422291	-14.980378	2.8665998	-0.46798792	2.342729	-16.700674	-11.988096	-4.3407183	-8.563198	-10.610903	-24.02713	-20.847897	-24.093327	-32.247375	-20.386354	-18.648796	-28.207985	-22.27713	-17.719765	-13.239248	9.271056	1.6933184	3.827726	-28.763962	-27.639212	-29.147541	-29.836773	-27.58162	-29.806501	-19.985996	-3.680074	3.6116502	-2.929554
¸ßË¹°×ÔëÉù´¦Àí (534).mp3	26.037842	23.984228	23.19801	10.014026	7.3993196	14.7530365	12.875282	15.696432	21.816055	15.26689	16.399288	15.024194	15.601702	14.375135	5.1803875	14.298211	16.618347	16.280834	13.447634	18.415737	12.980511	13.515995	12.907091	13.238804	4.5061197	5.800357	8.072808	-3.8488333	-5.2778873	-2.2443638	12.772179	3.3470216	5.3125257	8.5394535	13.814333	15.924293	-2.1216245	-6.9925556	2.3956358	5.1101637	9.922911	13.018798	13.162962	11.5406	5.6606903	4.867213	10.411194	16.184628	18.610386
¸ßË¹°×ÔëÉù´¦Àí (535).mp3	-3.2458363	-4.4169874	-2.5853343	-12.8338375	-15.245531	-12.088316	-3.7510476	-10.868868	-17.070412	-9.664754	3.6741655	21.509422	25.465458	17.331585	12.58983	6.15176	11.445858	13.709885	24.234674	25.243706	19.825644	-12.877163	-14.62921	-11.158276	-11.760246	-8.902622	-6.7431965	-4.23198	-10.016894	-12.118778	-25.55911	-31.72481	-33.10385	-5.0585585	-7.0202055	-7.3072605	5.584896	9.710961	15.069167	12.485878	-2.2406056	-7.8434887	-5.9055953	-3.5627737	-5.544875	17.994947	15.760165	15.948224	-0.15089726
¸ßË¹°×ÔëÉù´¦Àí (536).mp3	-9.459593	0.9564136	1.2084882	3.6413236	8.567145	5.0092998	6.8713512	10.9894705	6.297726	-8.129371	0.6789237	-6.941739	13.397535	11.998743	4.2333903	3.396415	-2.8821242	-1.9254278	0.9037192	3.8345854	6.9228916	-13.855772	-9.506449	-13.07986	0.010114431	6.282472	3.4127688	-5.245537	3.1362414	-1.8996608	3.1155896	5.135896	-0.26811987	23.277374	23.944885	21.020157	0.06469041	2.3944213	-0.27344257	14.503969	13.706086	15.948069	17.470848	17.51917	12.261501	8.88942	15.055931	16.100748	-13.84075
¸ßË¹°×ÔëÉù´¦Àí (537).mp3	13.951407	10.794925	15.746153	12.996383	13.153872	18.082928	15.267824	10.809561	7.9765635	3.7267656	11.546898	26.804634	17.117893	16.936214	20.3719	9.60067	10.821962	17.429525	2.4020402	4.5509024	2.4280126	6.933417	7.0010986	8.710384	16.20945	23.121016	20.635162	13.754584	17.476593	22.700449	12.096356	13.453038	16.81075	5.5255527	10.870968	15.019065	7.2680297	0.318471	-1.5903513	24.56575	24.634254	25.104988	12.838728	16.0369	19.923962	14.940589	20.251717	19.650318	16.283535
¸ßË¹°×ÔëÉù´¦Àí (538).mp3	14.548132	12.35914	9.560696	0.4445364	7.471068	5.496265	10.243759	12.086087	17.260519	9.637838	11.184874	11.921759	16.442814	10.073515	10.913556	10.372846	1.297802	-0.88371485	13.652443	19.914375	24.2393	-8.192641	-2.7455058	-0.48735172	2.868291	3.0919206	6.1684437	12.667433	13.79516	12.861395	18.597645	15.759035	7.3294	15.643838	21.226616	23.672932	6.025659	7.6790414	5.8340645	6.562109	5.7757916	8.812367	17.916319	20.899456	22.3559	1.1445625	1.8919249	4.9555316	-9.759965
¸ßË¹°×ÔëÉù´¦Àí (539).mp3	-9.422969	-4.7585764	-1.9023147	-14.797369	-11.167219	-11.399019	-15.274874	-25.777729	-21.962242	-11.677694	-5.179645	-10.8554535	-10.9850855	-0.20139988	-0.47386262	-27.442148	-19.186287	-17.100117	-11.056197	-10.248189	1.7257718	-18.186968	-19.604689	-17.026957	-20.763933	-29.632168	-36.79367	-17.617153	-19.74043	-26.70377	-20.004063	-14.227975	-15.427016	-14.057808	-24.842464	-31.208305	-19.6692	-13.367636	-16.384974	-9.446438	-16.360687	-13.239056	-24.603352	-16.888763	-12.904391	-18.19447	-27.535538	-33.74099	-8.831174
¸ßË¹°×ÔëÉù´¦Àí (540).mp3	-20.461338	-16.264214	-13.403477	3.4068599	2.4561367	2.8225634	-17.065033	-11.120094	-18.548727	-21.465302	-14.977197	-14.722671	-9.565255	-8.547198	-11.907436	14.060749	9.710574	9.955447	-8.63068	-4.2626143	0.25369644	8.367062	10.655626	2.399672	28.113619	31.561874	35.18637	8.231354	7.8855934	3.042161	9.631414	12.050619	14.763162	10.05131	8.403294	19.599121	21.424526	18.239697	14.570444	6.351403	16.09449	24.743534	6.8798733	5.212246	2.938385	4.12756	0.15511246	-3.1420846	2.764032
¸ßË¹°×ÔëÉù´¦Àí (541).mp3	-10.14418	-1.454329	-0.10148156	-3.708651	4.0337815	4.906804	7.7163377	5.2987013	10.049154	-16.447203	-8.080278	-13.987646	0.023182034	1.1182356	-6.021454	-11.253876	-13.090348	-11.420392	7.2383003	6.4919667	3.6543818	17.202835	19.766085	16.504272	-1.6356359	-3.5614357	0.4281084	11.39655	5.2924457	1.2505873	11.063112	9.531513	12.444038	6.0711765	3.4751148	5.9022293	13.935841	16.634937	22.6572	-3.0295901	3.0846696	8.061874	-0.9651466	1.5425162	1.7121061	4.679879	7.5844994	12.0339775	-10.671022
¸ßË¹°×ÔëÉù´¦Àí (542).mp3	21.606524	20.030876	20.564133	16.708937	19.244822	19.945446	19.009598	18.77325	18.748608	19.466837	15.677322	16.589066	16.11787	18.835823	18.533772	17.732485	16.0231	11.3799	25.349617	22.725716	18.093903	19.839762	21.24616	17.243042	15.02114	19.898777	14.645409	7.4479465	10.360308	19.441536	16.430088	15.210812	20.102728	20.57841	20.69393	18.523153	12.230764	14.480047	16.502975	21.06495	18.952522	15.122404	15.06848	12.345116	17.628954	19.079666	23.297005	18.538685	15.093746
¸ßË¹°×ÔëÉù´¦Àí (543).mp3	-4.594743	-8.457155	-6.9083834	-24.507015	-26.180893	-25.567883	-14.237803	-17.341085	-16.668108	-26.48042	-30.718628	-34.68019	-2.511349	-0.98207223	-1.9640889	-20.437073	-26.66616	-33.38382	-23.84246	-24.528595	-21.069082	-27.980988	-25.831665	-31.388012	-24.860435	-22.137447	-29.870695	-6.611644	-14.19544	-7.4084635	-14.181183	-9.00989	-5.08407	-11.736831	-14.564192	-8.093996	8.095716	2.0499008	2.4451096	-20.65467	-15.9788475	-15.04948	-27.328426	-30.64238	-29.076042	-23.204151	-11.378988	-6.7878647	-9.448078
¸ßË¹°×ÔëÉù´¦Àí (544).mp3	1.3633051	-0.5290292	2.4033265	7.9336357	13.955608	17.196081	17.211336	13.727645	13.851431	12.244239	1.688436	2.2550833	13.263684	12.227612	11.493326	21.762592	14.865435	6.076191	9.1859	12.374855	8.851344	13.085117	16.777454	11.366461	24.932106	16.571606	16.568453	9.692946	16.331661	14.004699	12.111776	16.732212	23.168156	36.84645	28.284374	20.805826	19.43906	19.595207	21.441196	23.461712	19.420525	15.0404625	0.31257984	10.199281	17.243652	23.984842	24.533054	24.923199	23.492023
¸ßË¹°×ÔëÉù´¦Àí (545).mp3	-9.432742	-0.5753287	-3.4434547	-17.050209	-1.3967059	2.9056587	1.8390439	6.9840746	-0.02599448	16.622303	13.978758	13.743666	29.815063	27.703575	29.17112	19.490902	20.34839	21.34719	-20.705605	-11.659793	-10.320888	-10.740261	-12.231073	-9.712572	-5.2491207	2.6020222	6.5076575	-9.991426	-6.177307	-8.2921	-8.191598	-5.176699	-2.7229867	-4.6631136	1.7695438	2.0226486	4.80938	8.203922	10.497739	-37.949486	-21.733204	-15.44745	17.24104	25.058556	24.238064	4.4012394	17.83456	24.574894	-11.828971
¸ßË¹°×ÔëÉù´¦Àí (546).mp3	12.169539	5.3407574	-1.0423105	1.2433548	0.942175	3.3485734	15.077912	17.80449	15.725881	5.26866	12.320841	10.274427	25.160044	25.489782	22.272331	4.559808	11.28534	21.959816	13.816692	6.5185437	8.638011	14.812334	15.489302	23.064426	22.426228	15.8556	7.651059	-1.8639609	2.665276	-0.98650473	11.129158	11.5865345	15.294024	13.359982	13.096161	21.359184	18.51224	17.441654	11.883837	12.207761	5.777644	-3.0767245	18.123974	13.376735	13.692781	13.304279	6.700206	4.407068	2.5103877
¸ßË¹°×ÔëÉù´¦Àí (547).mp3	10.93487	17.840096	14.339336	8.244733	15.170335	28.110723	24.312487	17.025562	7.856106	6.5343714	0.7104301	-6.3256974	-34.671257	-21.688759	-7.5687885	13.752462	13.422976	11.883822	10.776744	16.690784	12.220449	7.0336494	7.487295	1.1132762	10.629229	12.786097	14.69145	-15.633057	-14.9611435	-9.245642	7.3402796	-15.771318	-18.605022	10.400324	3.7731612	-1.6036333	3.6075082	7.2125807	-1.1145159	9.558859	7.518173	7.0967493	-4.6884956	2.1178172	3.2809267	4.76524	-5.3701763	-0.8711139	13.44468
¸ßË¹°×ÔëÉù´¦Àí (548).mp3	3.867465	9.300187	6.7598953	17.755188	15.832818	18.3697	26.467072	17.41259	11.968075	3.9109135	-2.3573442	-0.249894	18.704876	24.19992	18.30701	8.259822	14.586396	18.839901	13.498722	18.5864	20.594763	24.64314	21.88596	18.346706	-8.15662	-6.1308727	-12.627163	31.696575	26.612175	13.263367	14.824921	15.941458	15.060902	-2.278285	-2.655639	-2.3134851	18.5168	17.46127	13.567034	-22.237633	-10.245022	-7.323554	-23.076101	-16.682076	-14.025264	7.883845	6.6056404	2.4690962	3.7526917
¸ßË¹°×ÔëÉù´¦Àí (549).mp3	16.24346	14.659063	13.456886	27.650707	25.963093	19.324556	13.612789	9.022096	7.128894	29.513721	21.627651	20.905775	21.242126	23.069584	26.04228	16.751144	10.677223	16.858143	36.52546	33.393097	20.74625	3.9029002	10.26577	5.2850657	12.547878	21.2534	12.092876	16.992199	24.137356	24.38324	34.46971	32.746677	32.26206	9.783791	13.0510645	2.9246125	14.432387	19.459763	11.564646	17.733734	27.223482	29.553978	-13.438933	-4.0435615	1.1924728	8.451435	6.4717855	7.1954927	-32.39146
¸ßË¹°×ÔëÉù´¦Àí (550).mp3	-11.304013	-9.41252	-9.904492	9.76266	14.405209	19.172089	18.295507	11.909998	8.773134	5.6631536	7.363649	0.39491075	4.606493	12.913357	15.2829075	5.4936957	-10.989782	-25.077776	20.412298	18.163868	16.86097	-7.937271	-8.083285	-2.6885674	7.0733013	8.158743	8.42471	14.853675	9.570053	3.4070027	-12.488638	-17.07652	-13.265026	13.5873785	10.612078	14.380173	-12.320295	-7.6700068	-3.4635026	-5.7214694	0.48907912	2.329992	-9.214121	-9.581916	-10.232604	-1.4210067	-2.2055726	-0.36844626	0.7838894
¸ßË¹°×ÔëÉù´¦Àí (551).mp3	-0.12196347	3.079142	1.9602902	6.9711313	8.161606	13.190195	23.011658	25.129803	19.39752	17.899746	19.712921	14.3228245	9.844141	13.540367	17.047318	6.12522	3.4960392	2.5068514	10.549703	10.128646	7.192747	-13.981487	-21.612602	-23.257809	-15.042009	-12.187946	-16.784426	-9.841053	-2.125587	7.9611835	-16.143337	-16.432442	-16.976559	-17.010267	-16.878235	-10.574168	-25.453857	-17.7236	-17.281155	-9.50298	-8.84046	-8.015589	-13.843048	-15.869778	-18.697506	3.414161	-0.013382182	2.7125134	-29.75012
¸ßË¹°×ÔëÉù´¦Àí (552).mp3	2.566403	0.5326694	-4.3179893	-8.133557	-6.257093	-9.526253	5.269265	3.2139852	-5.455392	2.791255	-0.7425003	2.5151792	4.1683016	5.6058297	5.671372	8.851257	-0.4399451	3.6394744	-12.105047	-13.346741	-12.211334	-19.00502	-29.008965	-35.47055	-19.745628	-19.971375	-14.793127	-18.291494	-22.81757	-23.609102	-2.359955	-4.9814386	3.5635908	-2.7145326	-3.1606312	-3.031141	-3.1206632	-8.262706	-7.070656	-11.467272	-9.727664	-8.417829	-16.659586	-15.544752	-9.385906	-4.809368	-13.924604	-22.802994	-14.394105
¸ßË¹°×ÔëÉù´¦Àí (553).mp3	22.786537	18.59658	16.543505	-1.5910048	-1.3368361	2.85084	8.031592	8.280353	-1.4005959	14.365446	25.962448	32.188393	29.46516	28.669655	10.985966	35.47551	32.857124	25.630405	27.794943	26.48357	19.926086	24.312134	21.302565	14.920851	27.099785	23.067108	14.183292	20.5323	19.870232	20.269115	27.512047	25.32472	16.702835	0.9783105	0.13122112	11.49474	-4.864236	-5.460132	-0.79908526	16.224771	17.73772	15.273249	9.961375	10.580648	10.167986	15.660298	19.099144	22.746689	13.361589
¸ßË¹°×ÔëÉù´¦Àí (554).mp3	12.354183	14.30584	16.707546	-5.005886	-6.690071	-4.802306	6.9706645	3.0677018	6.570504	20.845097	10.693819	13.258476	-2.734791	-2.3575304	-9.037596	14.414068	16.88815	17.23325	7.903927	8.726879	8.740067	-6.7998934	-4.63689	4.609683	1.4392117	-1.5790699	1.8192369	-27.879642	-16.684725	4.366164	17.455706	10.47897	10.560234	1.3055727	-0.62160003	2.0749555	13.598791	12.295843	11.848566	10.958345	1.5776508	-10.917398	7.739152	8.47245	9.034528	-14.765556	-8.054716	-2.5354636	14.157709
¸ßË¹°×ÔëÉù´¦Àí (555).mp3	15.678341	17.464458	8.767532	13.657223	15.971383	14.791103	24.573269	24.975676	22.386955	8.941769	6.0538654	3.5958037	-24.820896	-23.173944	-13.899485	7.827566	11.769662	15.987806	-4.620006	-6.355813	-7.099156	9.384759	8.316515	16.249294	11.931194	16.704817	22.062035	6.0721493	4.6025167	15.601885	16.836216	10.697073	16.312145	-1.1863903	-0.4900269	-5.9909573	-18.029633	-10.202133	-9.618223	4.645628	4.753559	-5.996398	-3.2641163	-1.1312238	2.9981194	15.938616	11.562815	9.746476	8.539003
¸ßË¹°×ÔëÉù´¦Àí (556).mp3	7.4072533	9.918579	19.66098	3.45046	7.0242248	13.357809	9.885366	13.041788	13.628874	18.914837	15.417271	13.70541	8.7914095	12.072453	14.043652	3.2283716	5.5491714	9.918051	0.82064307	2.1603286	-6.0870275	-8.605762	-3.742568	-6.696403	0.09971744	5.7548795	6.475878	-14.6692	-7.9645886	-1.4356387	2.2149234	1.7060277	0.6899745	12.188725	4.629977	-0.75529903	2.2104533	-2.0678406	0.041408777	-3.1735377	1.4196032	-4.8473277	3.979653	5.1534743	3.6300626	7.700188	4.8223567	-3.2976093	-4.6729326
¸ßË¹°×ÔëÉù´¦Àí (557).mp3	23.85844	17.152336	18.035746	-2.612373	6.4448366	10.756311	-7.545686	-4.5006194	-10.088753	-26.48525	-17.491089	-0.020710021	-22.932636	-21.877207	-9.917059	-35.50125	-36.176414	-37.2937	-40.771416	-48.67518	-49.407143	-32.171448	-31.187138	-38.816414	-20.76944	-29.680473	-34.720497	-0.051425636	3.9409535	3.8949459	-4.564832	-14.036219	-19.230326	-11.663288	-10.15395	-11.680531	17.328066	13.923745	10.646125	-11.996923	-4.6698704	-2.2722626	-23.309158	-21.958435	-11.504183	-32.795624	-33.30514	-35.316338	-44.660355
¸ßË¹°×ÔëÉù´¦Àí (558).mp3	-5.831461	0.187271	11.544252	-5.61271	-8.269248	0.7714287	-27.808903	-38.074768	-41.01282	-32.190624	-32.892864	-30.619022	-4.281416	1.1104147	4.44621	1.4712996	-0.26215482	9.229679	-31.133926	-29.92854	-28.183136	-28.494629	-32.501087	-30.406689	-24.092785	-18.971146	-16.99685	-8.001195	-13.645564	-8.332447	-6.9468966	-14.262962	-21.11898	-11.443455	-15.340403	-24.66732	7.954157	1.4194477	3.940155	1.7788894	-3.1093247	0.033226047	11.737651	5.1437726	2.3706102	12.943335	4.5272684	-4.3639336	-20.338535
¸ßË¹°×ÔëÉù´¦Àí (559).mp3	-7.748291	-6.60011	-11.9512615	4.6796393	8.359669	8.742281	10.472725	15.349657	15.951891	6.5757513	8.140815	7.6199665	17.682453	14.209795	18.18692	-1.0168675	1.2595818	5.984626	25.801966	17.997871	7.161907	-15.8023205	-13.479528	-7.5137205	-9.646484	3.8305283	12.714956	-14.74628	-10.83271	-8.084064	4.6040583	8.056433	4.3054543	8.618798	17.2624	22.986149	26.811657	24.245052	22.944286	9.198763	16.864368	21.834724	22.452606	18.331673	12.482977	17.492386	23.82505	19.121895	15.677982
¸ßË¹°×ÔëÉù´¦Àí (560).mp3	13.644167	17.422539	17.962215	19.361843	22.650448	16.135956	5.1321115	10.057194	9.653873	1.697551	6.024394	8.966469	2.0208857	9.469368	11.478228	-6.7716465	-0.4657575	0.8922065	10.415191	8.642094	11.278656	10.887836	7.181308	4.57586	12.332352	5.247509	-1.4300623	9.2127075	8.524681	1.8853381	8.162832	7.4572935	3.0022922	10.87072	9.740694	0.4907931	7.6740427	2.72365	-2.6710906	-4.9440985	-0.43539903	1.9531837	15.97767	10.4491005	6.4372125	0.601091	4.2224092	10.390844	5.502721
¸ßË¹°×ÔëÉù´¦Àí (561).mp3	28.503124	29.753372	35.43965	11.02322	7.1882305	6.558921	-3.5403907	-2.576831	-5.7079916	8.235888	8.318494	6.6748843	16.723253	17.169527	14.015593	14.495798	20.516655	26.616459	27.44969	24.52496	19.452482	11.159004	9.02598	10.405678	3.9037535	5.3312287	8.275892	13.382882	10.801215	12.815012	9.14519	10.09055	9.134765	-1.4830482	-1.2166457	0.41673642	-24.166441	-25.6522	-29.725758	15.617582	16.892036	18.796385	-9.835637	-7.021743	-3.2163916	-6.167445	-0.78494817	-2.38768	27.572529
¸ßË¹°×ÔëÉù´¦Àí (562).mp3	-29.03051	-27.379826	-27.793549	-12.644224	-21.512526	-20.11995	-11.179651	-13.641746	-19.91108	-10.783552	-9.566807	-12.920286	-17.711613	-21.9057	-25.428263	-24.29447	-21.85557	-17.877586	-19.207367	-20.783249	-21.95819	-22.06575	-21.09284	-16.921389	-8.633751	-7.2933607	-11.238527	-20.12355	-15.622056	-14.763845	-28.855305	-22.554554	-22.324635	-35.418663	-34.37108	-33.55291	-19.186852	-23.833433	-19.500595	-27.427017	-24.386332	-26.635475	-4.708912	-6.7312636	-3.0429978	-14.779381	-21.076359	-23.91913	-13.003523
¸ßË¹°×ÔëÉù´¦Àí (563).mp3	28.92247	13.26558	9.634083	10.089022	17.23671	23.846188	-0.9955976	-3.624786	-0.9385355	6.9485683	8.554476	7.3172526	9.649738	19.26477	23.863071	-1.2384025	1.8454723	6.137312	18.581429	15.077723	8.217943	25.254824	16.173641	9.751884	7.8548703	4.463003	4.176991	20.287754	21.787405	22.06948	-1.8212941	4.978553	21.66328	22.1698	20.619198	14.97644	36.561306	24.227482	17.215197	21.8463	25.166214	32.46636	40.377083	31.954767	29.681852	18.262558	22.13051	19.136883	29.920885
¸ßË¹°×ÔëÉù´¦Àí (564).mp3	-12.602261	-10.300677	-22.582914	-4.7428036	5.6769743	7.471059	15.82358	20.23785	15.973381	22.347115	22.725231	21.932957	11.433615	16.529083	15.1288595	-1.122873	-0.90749073	4.523237	8.392096	9.787031	2.7364895	-2.9141223	6.637054	8.083318	3.311963	6.2321444	6.9926825	-1.5185728	-3.6324165	-4.417716	2.146224	3.6611323	-4.2217073	-1.9162476	-2.6977856	-26.7103	-3.4274976	2.5987196	-5.6895103	-0.4035617	4.8234596	4.6161757	1.3761408	-3.123197	-6.402663	-0.32607532	5.4867797	2.4519386	16.012127
¸ßË¹°×ÔëÉù´¦Àí (565).mp3	11.654972	13.868887	16.910084	14.553959	10.588607	12.741266	17.863142	19.0254	14.827499	4.979306	3.4999437	2.3272476	9.580247	3.3864367	0.78401077	7.905252	10.448566	16.14866	15.238531	17.632406	25.342625	22.01492	16.9572	17.019764	17.232906	17.58832	24.85137	1.1053873	3.7215576	7.1729794	1.2135373	-3.1002674	2.7790797	15.043099	9.021059	6.5074883	2.522676	7.498086	13.031296	16.719494	23.792927	28.056032	15.651083	12.817161	14.468371	8.543403	16.361195	17.398582	6.7347813
¸ßË¹°×ÔëÉù´¦Àí (566).mp3	22.425938	24.606422	21.682531	18.629738	23.274502	17.22647	17.499165	17.084618	19.814018	14.443966	18.888567	16.909943	20.996834	16.660732	13.396713	17.243946	18.275621	17.852459	15.442404	14.105446	9.823545	17.478603	17.16507	10.107081	13.472338	15.647597	21.173882	15.657679	20.795021	21.654991	2.820447	13.189621	12.067398	16.861954	19.580011	18.177258	3.534533	5.139287	6.2348847	-12.448761	-5.0396214	-4.8732405	19.427855	26.832062	16.792221	19.109657	20.71304	20.074297	14.220146
¸ßË¹°×ÔëÉù´¦Àí (567).mp3	-7.226169	-12.804454	-15.343559	-2.3397393	-7.9574385	-10.135773	4.2587724	7.857914	9.311651	-5.7522583	-10.067478	-6.742568	-5.6945734	-10.046564	-10.339357	12.372503	4.6471524	-0.100589156	9.093998	9.625809	12.365852	-1.3310741	1.376278	2.677195	1.1130022	-6.8960752	-5.5774894	-31.81208	-27.78239	-21.864603	26.712746	19.989408	19.26389	0.7663698	-2.0321856	-2.200528	-3.937129	-5.8093243	-1.7002103	17.292862	12.131319	16.616016	20.638403	22.39011	17.721016	-1.9795761	-4.531345	-9.764171	2.5899324
¸ßË¹°×ÔëÉù´¦Àí (568).mp3	-3.5625656	4.6949596	8.2818165	8.706704	4.9904966	4.481542	17.929815	22.405193	20.90377	5.164878	10.960129	13.499443	3.7666345	-8.483652	-15.938494	15.656485	17.059439	17.713684	7.3669415	17.699108	16.434727	13.552005	17.343552	20.971645	14.077045	14.231775	13.654559	1.1121655	1.2513251	5.0904646	17.51027	14.371958	13.196379	22.745815	21.516716	18.75869	2.1751928	-7.5125017	-12.287023	18.922768	8.827526	7.08578	2.709524	10.506374	12.992538	19.339605	20.52069	21.267822	22.575268
¸ßË¹°×ÔëÉù´¦Àí (569).mp3	-26.267984	-23.439682	-27.806282	-19.270477	-17.582022	-17.678421	13.314026	11.165471	8.387863	10.90716	11.257246	9.628754	15.413023	17.203175	13.124237	-22.189718	-17.59985	-11.623833	-13.342729	-16.037766	-9.954507	0.054721627	8.092548	13.642408	1.9468355	13.022169	13.749008	-5.6828547	-11.431641	-10.24316	9.903452	6.198994	7.577155	2.5543075	13.481018	5.1753216	-0.58367336	5.7670827	0.6586119	-34.615585	-27.859657	-27.249466	30.37096	33.673996	26.127779	24.80915	28.500996	16.191175	-2.1683888
¸ßË¹°×ÔëÉù´¦Àí (570).mp3	-3.2920923	-13.740184	-22.797068	-7.49201	0.7118342	6.2469954	1.4753804	-4.5561275	-12.293384	-11.316357	-14.428186	-6.123392	-16.30237	-24.225557	-35.483017	-6.891815	-14.969133	-23.289663	2.520462	-1.8896049	-13.137608	11.565292	1.4292368	5.8417735	-16.969688	-17.420403	-20.778328	1.7412148	-4.649774	1.6297204	-10.6018915	-14.038076	-7.564394	-21.829945	-28.692188	-28.75073	-12.29323	-4.8654428	-2.3637824	-17.417646	-10.047786	-5.595951	8.692363	2.3606405	-2.470849	12.430779	14.217751	11.221844	-18.651031
¸ßË¹°×ÔëÉù´¦Àí (571).mp3	-17.625591	-20.741188	-24.964863	6.070744	7.100131	0.55007714	19.277908	8.269727	-0.8068758	6.7697415	2.082984	1.6738502	2.8060317	7.249195	9.396427	-11.320495	-5.0252495	-5.718961	5.1907463	9.712052	12.260141	-6.0455537	-1.3739097	-2.324061	5.063138	14.891911	8.163104	24.369526	26.25531	26.940277	21.075232	23.245682	25.816368	6.223913	6.069796	-1.06839	8.353888	12.7389965	14.200845	13.703463	12.905201	7.8332577	8.315958	15.983642	23.876554	3.7600007	4.247836	5.4165144	-24.364862
¸ßË¹°×ÔëÉù´¦Àí (572).mp3	3.220571	2.6986756	-1.3670611	10.469338	1.246515	2.9522767	-5.265927	-2.3960645	-1.2209696	7.4219236	7.2146115	4.10781	-8.70032	0.018613338	5.577297	1.8827724	1.7497743	-3.9677174	0.03190068	-1.362986	-16.710567	-9.588332	-5.489421	-7.279007	1.6530135	7.8889446	9.599127	-2.557477	5.823447	12.816526	15.709303	14.629144	15.71966	31.460186	25.372036	25.684294	1.7110064	3.0977201	-10.070193	18.127077	18.341728	15.024913	5.3929353	13.277948	17.353369	4.054408	5.464826	9.444143	2.7447872
¸ßË¹°×ÔëÉù´¦Àí (573).mp3	16.099508	23.660088	28.889431	-1.5594554	0.8741849	-3.6019514	12.060557	13.204227	13.111368	23.009218	28.485884	35.444557	12.116271	5.7732525	2.187068	-0.44188532	6.407669	8.782278	20.353313	21.058235	24.469551	-17.247429	-17.484383	-20.109772	-14.455925	-12.950339	-15.342871	-3.9016647	-3.0074582	4.2757726	-4.607209	-2.3673816	-5.8845415	2.7521405	-1.9549736	-11.202265	-5.8384504	-6.8679576	-3.0094304	14.274124	18.817944	23.094044	-6.322694	-7.9660845	-4.5089836	-5.16572	-6.6978445	-12.8033085	3.857239
¸ßË¹°×ÔëÉù´¦Àí (574).mp3	3.7056003	15.915124	14.325552	6.905016	11.719129	20.352356	23.44125	32.43506	22.305416	24.121569	36.03646	36.76824	17.699486	26.484375	22.507519	14.701371	11.153469	8.853985	4.3810616	14.850742	5.758552	-0.2337782	4.3801556	-3.9818492	20.240765	32.265717	32.32913	28.725061	27.796894	17.491093	27.136856	25.416826	15.606127	9.796541	12.223171	-0.12172733	24.347134	32.08154	27.822235	22.0667	21.220287	15.993605	11.49947	15.669685	13.180555	13.555078	19.714434	16.78936	17.304573
¸ßË¹°×ÔëÉù´¦Àí (575).mp3	0.7945156	0.44538912	-3.9155931	-5.8362074	0.37368062	-2.187219	9.940933	-2.735021	-9.948279	10.315202	2.450153	-6.10828	13.614145	15.049867	13.2385845	-2.279573	0.40310988	7.070953	1.8242215	4.1869407	2.1809843	-24.3249	-20.67062	-19.197517	-14.59391	-23.084503	-28.77464	-16.163994	-19.657051	-26.89843	-0.5583987	-4.155175	1.441695	3.962052	-2.2230582	-4.572549	3.4019485	2.5780878	7.6851063	2.4120476	8.378436	9.7813015	12.301009	15.843463	15.894943	7.329713	7.396261	7.4782257	11.56392
¸ßË¹°×ÔëÉù´¦Àí (576).mp3	-23.715322	-25.916689	-23.935669	22.68589	22.4847	19.53381	-7.2120905	-12.722405	-15.703035	0.41501522	-9.237385	-12.602689	9.1195345	5.079081	2.803352	15.129002	16.316038	12.656803	8.223846	9.683169	9.26755	23.033134	22.360722	15.764116	9.023544	11.69758	13.83273	27.65379	25.503113	23.422024	23.686836	19.67954	7.3225827	3.4397674	6.1831713	15.659272	31.597088	30.068998	27.256031	-23.95538	-21.11467	-19.250454	27.190939	28.204538	19.589958	-3.6673965	-5.279229	-1.6223769	-25.177486
¸ßË¹°×ÔëÉù´¦Àí (577).mp3	-4.8538947	-1.9702089	-2.1205325	-23.80621	-19.904728	-12.775293	-8.563803	-9.666029	-9.201235	-17.710987	-13.945308	-11.417821	-21.45803	-16.910461	-12.611986	-22.308632	-19.10209	-22.829544	-13.122217	-12.501785	-13.661406	-12.125127	-11.375118	-18.686512	0.91647136	-5.9891663	-10.657406	-14.195599	-11.93395	-5.742425	-17.355959	-19.506002	-26.056429	3.7854426	0.6102625	-9.6112175	-10.803007	-11.797618	-8.308646	-8.957845	-13.855694	-20.590656	-10.792084	-6.886945	-9.216647	-3.8170352	-1.7837529	-7.128764	-13.825752
¸ßË¹°×ÔëÉù´¦Àí (578).mp3	-25.190466	-26.264984	-26.78983	-16.431816	-18.678883	-14.575666	-9.544058	-15.2089405	-16.490786	-7.690443	-4.536283	0.44329923	-1.9320232	-7.975863	-10.516918	-23.055588	-26.168015	-22.263107	-4.2828712	-6.816386	-3.7648559	5.5022235	4.5305915	9.747981	-6.8026304	-4.6313343	1.1998653	-24.36099	-22.900726	-15.688353	-18.164822	-20.010042	-23.485594	-3.5004735	-18.976208	-18.05986	14.133424	12.91679	-7.326629	-27.196562	-25.736084	-18.250275	-15.048393	-21.302374	-14.239422	-37.877785	-33.871773	-26.086235	-9.844616
¸ßË¹°×ÔëÉù´¦Àí (579).mp3	3.078415	1.4123071	-2.3619142	15.172505	12.307936	6.240245	10.962971	9.972	14.706501	7.0007114	7.2802954	9.1318865	-7.7293696	-9.356941	-7.263734	2.6286526	9.98105	12.911646	-1.1308091	4.3382435	5.645728	15.579517	19.45974	18.280003	-8.883479	-1.2632883	3.0060613	7.7645073	5.129071	1.228504	6.254842	-3.70722	-8.105558	0.9807512	4.164548	6.61932	8.660639	12.159853	17.044838	13.039816	-0.15101728	-9.031998	12.110032	13.2660885	17.783363	18.056303	15.819632	10.70199	13.165703
¸ßË¹°×ÔëÉù´¦Àí (580).mp3	-12.047899	-16.1451	-7.578109	-27.322845	-25.448559	-30.833347	-18.158915	-18.702122	-21.043179	-17.565731	-17.15342	-23.74599	-4.2064285	-8.903975	-2.0543485	-6.472847	-18.083649	-20.80389	-5.258364	-2.8592422	2.2817054	-22.501549	-6.749012	-1.8517833	-11.866324	-15.577078	-6.983822	-1.647507	-6.8137274	-1.9951303	-4.994494	-9.868999	-16.91724	2.1212604	-3.3626676	-10.534324	-15.092177	-7.672397	9.764988	3.9222522	-6.95108	-13.5287	-6.651513	-8.052833	-6.5136814	-3.8454413	-5.818205	0.48221445	1.5109997
¸ßË¹°×ÔëÉù´¦Àí (581).mp3	2.8915138	7.744115	8.018	8.838641	10.553645	1.841239	9.251865	6.26531	10.239756	17.008663	25.83104	27.222279	11.289923	18.51363	16.129534	13.901545	18.042267	12.797291	8.44483	11.683842	14.076153	-6.434387	-5.4106703	-15.480084	7.1557074	1.5183675	-4.053731	-5.496295	0.6959009	1.0208313	-7.137948	-4.610141	-11.105827	-7.02815	-1.726634	-5.9093347	3.8866477	7.2988443	5.128604	-6.5461063	-1.66436	-5.3350945	4.456271	14.053691	12.67622	2.575965	7.2868776	9.251423	-10.442718
¸ßË¹°×ÔëÉù´¦Àí (582).mp3	-9.128568	-2.9042954	5.3598385	-8.667891	-3.7373528	-1.6069598	11.735815	10.340192	12.25649	11.537332	3.9109437	2.5858626	6.8794775	5.4327393	7.417427	10.422743	7.122006	-3.7132452	12.72254	9.465111	8.791521	-1.2506058	0.58980805	6.0601683	-4.1810474	-3.3135939	0.4504452	-8.483597	-11.331978	-14.652725	8.227401	-1.0184717	-9.834005	-5.4161344	-0.16691196	1.382129	1.8258214	1.0928268	-5.826874	-0.3735985	-0.22989058	3.620219	-0.17010152	0.15695596	2.6465511	13.76376	16.872776	12.110449	-9.497878
¸ßË¹°×ÔëÉù´¦Àí (583).mp3	-11.908035	-18.904354	-17.898254	-29.753513	-30.45794	-23.082245	-18.179962	-20.246014	-16.775024	24.080612	24.020302	21.41185	24.993301	26.437115	21.80027	31.375725	35.04391	32.907303	-6.3714724	-9.4915905	-6.6124754	-16.676357	-12.845844	-13.992972	2.5867398	0.68825144	0.7856666	-61.425835	-65.09361	-65.41605	-24.891739	-27.91108	-18.538094	13.164162	25.710827	20.73969	-8.780148	-9.093105	-1.3490932	2.1105974	2.5337634	4.2933364	-52.454636	-48.556046	-48.57915	-67.61218	-64.02254	-56.404465	-11.057356
¸ßË¹°×ÔëÉù´¦Àí (584).mp3	14.831863	18.660381	20.151882	22.713997	29.187607	30.691875	16.575544	20.994171	14.242455	1.0972528	10.712425	23.92184	17.98037	24.847511	17.603539	11.843214	17.07078	20.642456	21.44868	20.418007	17.79687	-3.1202996	-12.749416	-8.075281	6.9563456	15.949394	17.912924	2.224423	3.1209896	0.8776762	2.38973	11.353407	13.982101	-4.825402	2.4092946	17.512745	12.714697	10.8304205	5.9799175	-2.9514356	-2.9875698	-2.4881444	-6.233986	-1.2430522	-1.2859268	5.5351844	7.154236	3.569319	13.875261
¸ßË¹°×ÔëÉù´¦Àí (585).mp3	4.268434	-0.7753117	-5.3989916	4.2353487	-0.45861524	-2.649992	-1.281022	-4.717223	-7.6009893	-3.5473437	-6.579938	-11.104507	7.351816	5.669569	1.3288946	1.815557	-2.984069	-4.9182153	-9.631704	-11.388649	-10.324293	-16.72601	-17.109364	-15.838839	-1.8321916	-9.447826	-6.2965927	4.1839876	5.1699667	8.218601	-13.224075	-12.244223	-12.791181	-3.747175	0.2323339	-2.6986942	0.45779258	2.4603572	2.5092027	6.385284	3.1690083	9.744947	18.580128	12.643797	13.281778	13.64415	12.579313	12.111048	-4.139903
¸ßË¹°×ÔëÉù´¦Àí (586).mp3	10.580572	6.842375	7.8919296	11.349857	16.272451	10.394144	1.6269683	1.9490443	7.9925804	-3.1881664	1.4468842	2.143388	14.868644	18.23913	17.212915	10.886248	11.820774	12.755412	23.913645	26.128239	31.116497	0.025090933	1.0651697	4.30756	16.970968	18.107168	13.943647	13.1034155	21.371403	12.912224	12.917547	9.881303	9.088081	9.263123	8.21091	6.7727633	5.3973885	5.542025	4.2538204	8.516667	-0.2510215	-13.245259	15.942375	15.616154	14.086836	15.428224	23.415081	20.013357	15.423608
¸ßË¹°×ÔëÉù´¦Àí (587).mp3	14.64534	13.009724	14.622415	7.3867397	13.86508	21.222305	-6.874464	-11.700847	-24.384787	-10.047762	-7.9822125	-2.302315	-5.013228	0.37302738	7.1653156	11.10757	10.670855	8.656213	-12.180781	-19.039038	-18.002167	17.876907	4.0718355	-8.143577	2.5986724	7.6921105	11.454177	-1.9529654	1.6787198	5.4488354	-5.8455925	-2.4733086	-2.1493936	4.3399687	-0.8303806	-6.236489	-5.648615	-3.6624544	-5.3399324	-16.089823	-25.835564	-23.128271	-5.2140045	-4.8476195	-7.1958895	4.760639	7.076826	12.714922	-0.28480506
¸ßË¹°×ÔëÉù´¦Àí (588).mp3	19.654236	23.98845	19.433716	1.1545204	-3.9238148	-10.859184	20.382278	18.824432	6.8546433	-2.4140806	-0.17846945	4.4630423	-4.605937	-7.9132915	-11.660221	1.1564488	-1.9628255	2.129091	-9.588053	-8.228447	-5.6604614	14.589817	18.559755	24.340424	-1.6125358	2.1342554	-2.6132152	-9.908186	-10.726904	-14.413076	1.9216754	2.6369815	4.091112	-18.570438	-15.716503	-20.598825	12.05312	12.169349	7.6368284	23.451706	20.479717	24.849907	13.02133	11.306452	11.064362	-12.7297125	-10.764898	-13.198654	19.898487
¸ßË¹°×ÔëÉù´¦Àí (589).mp3	0.5275072	5.798334	4.8288727	-0.3174609	2.4981947	-1.84109	-3.7384667	1.6994691	0.06849849	-2.1466868	-0.3286965	0.7668732	-3.262052	0.7079698	-4.1817017	-2.093007	-3.6222067	-3.191514	-3.2240574	-4.105606	-0.43118703	-1.3908709	3.0871542	3.82276	5.480617	3.3353462	1.3432953	0.2870344	2.559628	-3.6442037	4.1208425	8.033245	5.731824	6.738501	8.20377	6.9991655	11.561634	12.171392	10.975092	10.780747	14.899495	16.300121	18.515474	15.004768	13.687206	11.615801	13.683069	12.810654	-29.838537
¸ßË¹°×ÔëÉù´¦Àí (590).mp3	-15.731121	-17.328817	-16.086447	-3.4174361	-18.083315	-18.140957	-18.732656	-20.989973	-18.762985	-10.351491	-16.274252	-17.262383	-18.785633	-25.972626	-27.198257	-13.131907	-16.997803	-11.039066	-25.394382	-28.28519	-18.26833	-24.669119	-21.784142	-14.582462	-11.20534	-17.413181	-29.865585	-18.755526	-24.228123	-20.89669	-7.2981567	-8.635714	-5.549136	-13.721365	-16.897203	-9.591426	-15.097212	-20.45492	-19.920452	-28.225695	-24.289932	-13.147972	-6.5590324	-18.205563	-22.381224	-20.358238	-20.251778	-14.192286	-10.446224
¸ßË¹°×ÔëÉù´¦Àí (591).mp3	19.654665	13.162954	7.640962	-10.272778	-4.2750373	-0.5240847	3.0142846	5.2021246	8.9988785	14.262298	15.204824	17.541447	18.122057	19.628584	19.034956	-17.529932	-17.55215	-20.24339	-0.75580746	9.147413	15.108629	8.178274	0.6025637	-7.4758177	-15.899408	-12.06312	-9.393011	21.133541	12.568434	3.4904199	-21.322437	-20.928097	-19.207153	-19.117409	-13.620161	-22.404476	-3.6988087	3.2296538	10.124497	-7.93981	-4.6993666	-3.948464	-3.9695215	-2.0126717	-9.487023	-6.900962	-8.080858	-11.575928	5.2117105
¸ßË¹°×ÔëÉù´¦Àí (592).mp3	5.825562	-2.610271	-10.04289	10.248222	7.252224	11.427832	10.902067	12.924871	15.218847	6.058954	11.737577	15.251454	-9.119686	-3.975884	3.390139	-8.774605	-9.242634	-21.102932	-14.376581	-10.699387	-14.358562	-21.617558	-15.354913	-17.673656	-23.817812	-14.645151	-17.22232	-6.546482	-8.832052	-15.588996	-16.425468	-17.89773	-16.68995	-44.207333	-50.425568	-53.772217	-40.756878	-45.082787	-45.99716	-1.106188	-1.9060793	-0.5620065	-13.499809	-12.855192	-14.272068	4.3943195	2.057203	1.887203	18.748028
¸ßË¹°×ÔëÉù´¦Àí (593).mp3	-12.071241	-14.940629	-19.266773	10.549248	9.449467	13.676293	11.715434	16.117468	15.896805	19.133728	18.953255	19.590317	10.480744	10.675112	9.746584	11.435276	8.649335	5.0729494	-12.587239	-8.929438	-3.6909332	-7.674039	-12.76973	-18.442877	-10.509386	-10.164507	-7.8936663	18.285385	21.689674	20.62563	18.155434	20.050095	12.363853	25.374226	-7.696666	-11.768002	-0.36472082	4.532429	14.743921	-6.7621	-10.951422	-13.771597	6.8002462	6.352544	14.590056	6.1219873	6.922235	8.9821205	-1.510397
¸ßË¹°×ÔëÉù´¦Àí (594).mp3	4.352957	3.6330552	5.106782	36.05713	31.505575	28.959732	17.076523	25.325373	22.235298	-1.1713824	-10.560623	-17.884148	11.428501	10.936029	7.4667497	11.515881	7.980746	5.35513	2.3277636	14.859131	15.230622	-6.970928	-1.2204589	-4.7532043	11.783427	13.977291	13.165094	-6.3309903	-5.9976416	-7.950368	21.649307	23.262093	11.82288	9.0569725	10.251625	7.8242445	15.485064	13.747475	9.340298	6.3272495	6.7922077	8.66222	0.8199401	2.2072153	8.52884	2.4786155	0.9521516	-1.4113157	9.633682
¸ßË¹°×ÔëÉù´¦Àí (595).mp3	26.740952	28.886215	20.368101	37.92831	33.339035	24.9834	44.533928	45.338367	29.70211	31.462894	31.451508	31.55296	17.457527	20.44886	22.695316	31.691086	37.709946	32.392056	22.037554	29.192648	29.133211	16.263325	21.34423	16.742996	21.873697	28.628475	20.727726	21.549086	28.188974	24.533646	25.097641	31.064548	25.29809	24.987307	31.681828	36.369106	24.727627	26.065962	25.292652	38.43044	37.22624	38.502968	34.807907	42.89283	45.119675	18.528048	16.433695	7.4465685	21.951254
¸ßË¹°×ÔëÉù´¦Àí (596).mp3	21.679317	25.948332	18.3149	12.671928	8.653988	9.500763	17.021145	17.115704	6.330368	20.780117	19.190817	12.127495	20.985573	25.119965	11.746077	23.39016	27.065874	24.007042	50.233765	48.006702	39.165806	14.678266	19.96069	13.117748	-1.7615077	0.06197685	3.3001318	7.0839252	11.157395	12.230753	-9.547533	-13.598171	-8.169013	16.303604	14.044085	5.3248277	35.445595	39.994392	26.53015	-15.337238	-13.123733	-11.192671	5.940174	5.4186068	13.123875	1.9405792	3.0152965	2.648827	35.622128
¸ßË¹°×ÔëÉù´¦Àí (597).mp3	16.65529	16.371582	18.275162	25.810875	18.007923	8.14139	9.628349	11.846003	14.075018	4.109559	2.7001452	3.7822597	12.506014	25.81903	35.93758	18.681168	15.556936	17.964527	15.640406	18.691872	22.60804	20.55871	23.257818	21.48021	-0.5334012	1.557741	3.6295736	26.990803	32.859734	33.881474	23.245632	36.594406	36.70125	8.868676	8.31061	3.1655605	14.85118	20.845047	17.929924	37.14335	30.929806	24.846313	15.319735	14.639126	22.704304	24.840801	22.854633	29.912373	15.458012
¸ßË¹°×ÔëÉù´¦Àí (598).mp3	2.7025294	15.390884	29.713783	22.277311	21.689255	18.848616	21.399647	19.552364	16.759415	16.847229	13.571963	13.338228	20.062687	16.832941	9.956121	18.096245	27.835266	26.22666	16.091793	18.009941	16.994022	18.78207	25.049202	12.3389635	29.203594	28.949818	20.44464	14.446397	21.772858	20.91247	11.7998295	17.532633	20.878218	8.711651	4.7392335	5.591671	5.5716686	8.925178	8.436256	6.3261213	7.179801	3.8362381	13.902932	15.085636	19.055414	2.2554526	7.174799	5.701497	9.625117
¸ßË¹°×ÔëÉù´¦Àí (599).mp3	-3.2788162	4.2112255	-0.923069	-15.742308	-11.533408	-12.610737	13.299168	9.272884	11.415465	9.520223	14.058678	13.681207	-5.858952	0.2305649	0.3199169	4.36013	6.7959557	10.113529	10.884851	17.410011	19.275263	-20.769192	-17.802586	-15.798774	10.996092	0.9196711	0.4048007	15.741327	20.26448	21.248997	4.591317	8.709428	1.3864776	4.9974694	7.2206554	5.8871555	19.06438	23.986643	20.546757	-0.13366506	-6.7800183	-7.229224	-18.624126	-10.736647	-8.747139	14.882093	16.024475	19.003046	-2.3082376
¸ßË¹°×ÔëÉù´¦Àí (600).mp3	-19.988792	-19.143682	-22.0961	-20.13655	-17.694695	-13.115021	-13.734882	-13.874179	-6.676811	-13.353991	-14.837109	-11.25334	-12.482697	-15.153543	-13.073963	-14.951431	-10.033748	-11.296282	-0.1845197	-3.9909942	-2.3707287	-9.120626	-5.8056135	-0.7715957	-5.740032	-4.249268	-2.556037	-8.700409	-8.40164	-7.92673	-11.89394	-3.6332867	2.4580412	1.2157031	-1.4312129	5.250861	-3.5993574	-9.163923	-9.645645	2.6231484	-3.831554	-4.456218	-0.34616658	-5.6937885	-10.72908	-13.188135	-5.5927334	-3.8339813	-9.590755
¸ßË¹°×ÔëÉù´¦Àí (601).mp3	14.383544	12.197309	16.049566	-2.890264	-3.079978	-0.35414556	0.543705	-0.4803003	-4.901762	-0.8004918	7.227977	18.11335	7.5610676	3.0878906	2.8055153	7.326167	5.3875494	1.5525738	9.397697	10.399015	9.2329235	5.149128	0.7278689	0.98057544	2.97818	-5.714262	-4.051971	-4.294242	2.1731224	9.9068	-3.3235629	1.5812078	1.0230122	-7.2604747	-12.473676	-11.980842	-2.7184358	4.510521	9.941959	3.2016666	-1.1710275	1.5944006	-15.412476	-12.364946	-6.779611	-11.123035	-14.682814	-16.517868	-4.14464
¸ßË¹°×ÔëÉù´¦Àí (602).mp3	-0.040282607	0.9786655	9.117432	3.6051536	2.4801939	2.7509897	0.42508292	-1.9449372	-3.3839555	17.66587	6.7080364	-0.90348256	10.883571	8.408849	4.625485	14.300461	15.6655655	13.450064	-1.3049845	-2.2907078	0.54024494	13.404192	7.797843	4.8148327	10.997269	9.6701765	16.248302	-6.8199377	-0.8009738	3.420847	13.5862465	19.794987	21.962252	11.401275	17.27186	22.806728	6.805113	7.269068	17.47345	23.254288	19.910488	17.640812	10.382677	2.3503547	1.5498154	-7.4152603	-13.461506	-8.109784	13.402642
¸ßË¹°×ÔëÉù´¦Àí (603).mp3	-10.615328	-18.365023	-19.933811	-16.69909	-15.683483	-15.723661	-28.438269	-26.940254	-18.871675	-26.110132	-24.009432	-23.900705	-25.729786	-24.992657	-17.230385	-36.552086	-36.83145	-40.712395	-34.150635	-38.155464	-37.418633	-8.739906	-11.149445	-16.224834	-16.930862	-25.393955	-22.13173	-17.485035	-15.0353985	-14.128811	-24.126064	-25.611736	-32.13693	-5.878918	-13.109388	-18.41508	-13.32757	-14.622341	-18.881878	-18.135052	-16.786228	-12.667095	-14.360512	-17.434063	-15.933262	-18.592396	-18.611319	-16.704433	-2.397459
¸ßË¹°×ÔëÉù´¦Àí (604).mp3	-8.325061	-4.003991	-1.5424025	-48.861473	-55.18553	-51.790787	-4.620097	-3.0908473	-3.9529488	-29.273502	-38.17386	-39.2778	-5.1671753	-1.1539369	-5.711579	-14.471241	-15.729135	-10.515024	-4.64134	-4.366195	-9.70354	-32.342693	-37.046623	-33.985306	-3.7913516	-7.8809247	-8.658512	-39.645638	-34.725723	-26.833202	5.5324793	1.5565484	-5.1388464	-39.63183	-43.777252	-39.857094	-14.153088	-10.525692	-9.182029	-39.707275	-43.93194	-32.092194	-13.644138	-6.122796	-0.2697207	-40.66382	-44.0701	-32.8235	4.1585264
¸ßË¹°×ÔëÉù´¦Àí (605).mp3	-0.8037633	1.6792321	4.828643	20.54081	23.81277	31.221334	5.446328	0.9423044	-1.6117357	16.359432	15.285915	8.513711	5.7676992	6.9052877	7.2431774	1.2536297	3.9656882	-6.7725334	-3.5926857	1.756511	-3.7077942	-10.04796	-11.458469	-8.888088	17.647987	18.7602	23.260365	9.997837	3.2279544	0.11517587	17.97478	18.188313	17.9229	11.083834	12.933238	20.797874	7.933029	8.179569	10.782328	-0.95833457	3.4823246	11.573164	7.939212	10.157545	8.77409	-7.644883	-5.250982	1.4825169	0.6616897
¸ßË¹°×ÔëÉù´¦Àí (606).mp3	27.12225	2.144453	-19.639141	9.751631	15.241787	20.800465	2.416412	2.345405	4.74474	16.387169	20.351334	14.992151	0.42601448	1.547672	17.724222	4.8457117	7.769081	9.514178	13.689547	11.548624	8.77099	23.145882	22.13319	19.882675	19.29161	17.640316	13.2132015	16.611378	16.731642	17.419102	4.8411994	4.3245335	7.4695797	15.78651	14.128524	11.521241	18.864517	18.654099	15.69396	-1.6915809	4.1970735	5.3747525	8.626871	0.8345034	-12.716383	6.999981	7.550805	6.2444615	7.8812246
¸ßË¹°×ÔëÉù´¦Àí (607).mp3	-28.475136	-29.998863	-19.342981	-25.096268	-24.299662	-9.08883	-25.824373	-20.68627	-13.245777	-18.998253	-29.556526	-32.406105	-24.75668	-31.347029	-37.04364	-24.737873	-22.481754	-16.779678	-17.003717	-24.312756	-21.03698	-14.367288	-23.299202	-25.669596	-26.719168	-22.30605	-22.370024	6.3207493	1.9949963	2.258103	6.007958	6.0595655	6.8586855	-0.9527312	-7.917713	-0.058048546	-22.19774	-13.297509	-4.905119	16.584122	15.915886	9.679834	16.73975	19.888428	23.929205	0.60322654	-11.095966	-21.389378	0.8658188
¸ßË¹°×ÔëÉù´¦Àí (608).mp3	16.761211	20.395748	24.962341	4.554696	5.203991	9.887246	30.07639	29.357952	26.51745	4.429787	2.9462767	-3.9689703	-8.392743	-2.799851	-1.2890064	-3.9611216	-2.7323217	2.1387413	12.717773	21.777098	17.73382	-4.139697	-6.5909667	-4.113119	16.056213	14.251843	12.604117	16.732563	15.45247	7.785074	5.9345546	2.75723	1.7525222	10.106438	8.461063	7.2869596	6.7579575	11.261223	2.6980062	23.908997	27.652233	28.177856	-2.6945562	0.10222992	-5.0498085	-12.79682	-15.715191	-17.625141	-16.022953
¸ßË¹°×ÔëÉù´¦Àí (609).mp3	28.48468	23.845066	23.898594	18.841827	21.155758	25.638395	-8.299173	-12.663454	-10.5974655	14.849178	9.102966	14.477518	13.890274	19.01963	27.320381	20.604197	16.090277	2.7385542	26.237648	25.558739	25.32617	27.566978	32.432106	37.863182	6.5700574	-3.8750746	-4.363263	23.417374	21.017963	12.517071	22.208893	12.957602	3.2676444	4.531398	1.573322	1.265033	35.39466	30.12643	28.369267	9.7535305	4.8061414	4.6862874	8.724399	10.977982	7.971946	6.4759455	1.1857325	2.7662778	24.103462
¸ßË¹°×ÔëÉù´¦Àí (610).mp3	-5.7268214	-8.724302	-4.11797	-21.175003	-18.742462	-7.441779	-26.259554	-19.683678	-1.4271396	-34.624893	-28.158148	-21.94774	-18.582397	-14.653851	-12.026621	-42.284904	-31.712065	-23.630413	-30.560762	-29.840927	-27.090242	-45.775063	-42.53418	-34.09014	-28.825418	-34.97019	-27.550905	-12.369616	-26.400444	-37.79279	16.575966	22.55297	24.83522	-9.827211	-6.81269	-4.5934916	-27.868517	-30.33753	-36.77709	10.173871	2.0928938	3.5142307	10.146469	7.6435747	-1.5098336	1.5522444	7.82786	9.175043	-23.549473
¸ßË¹°×ÔëÉù´¦Àí (611).mp3	31.217806	26.165913	16.082745	14.26918	13.550689	9.069553	12.599925	11.358327	15.169811	9.055368	6.8350806	9.5995865	9.056116	12.293535	13.514495	9.238204	14.087692	11.339294	-2.718262	-3.451354	0.11388832	-4.0242476	-3.6604605	0.70158696	20.742886	24.629753	25.315868	27.750698	31.839746	36.05445	17.946644	18.638727	20.354622	16.20919	22.97691	22.044003	27.456442	25.878685	15.272013	47.40473	50.643517	38.18173	14.691746	24.043072	28.761475	17.16784	14.320702	15.172888	35.287712
¸ßË¹°×ÔëÉù´¦Àí (612).mp3	11.7170925	25.328518	33.609917	21.734997	23.250523	21.214775	17.822182	16.634722	16.770191	22.366537	21.33746	13.958651	21.140862	39.105713	35.47139	20.013346	15.236465	14.422102	53.4035	51.36206	47.03962	19.915264	22.24422	13.495235	23.857384	19.939682	13.351843	17.639141	21.230946	19.86537	25.920368	19.10234	14.010309	29.367565	40.62999	40.577927	18.906353	20.92139	11.197664	31.532558	45.39112	42.581436	15.511246	17.060194	20.402374	16.96451	21.943596	19.26642	26.950558
¸ßË¹°×ÔëÉù´¦Àí (613).mp3	22.170893	24.369757	26.185745	19.354706	24.769115	18.027445	7.2380724	9.977172	8.411624	-1.103396	6.378663	5.364933	13.449667	17.768223	5.8421803	19.450033	19.96959	11.9147835	15.448536	20.214333	19.912865	6.858819	12.716575	19.353943	5.019159	11.343128	11.674566	-4.1569643	-4.075741	-1.92178	13.343422	16.855366	10.845924	21.01747	20.145023	18.403042	14.813034	19.41272	21.988861	14.244826	17.436962	10.2889385	5.4313893	12.458919	10.881893	18.626114	17.562212	19.305298	16.128124
¸ßË¹°×ÔëÉù´¦Àí (614).mp3	-49.698505	-48.134476	-48.335648	-14.061705	-4.1080213	-2.7497444	4.6872096	2.0827096	1.0130192	-32.924057	-27.824343	-18.42278	-1.993324	-7.4215813	-9.732397	-4.2848234	-6.768075	-5.5150394	-38.29635	-32.119576	-30.716305	-6.454351	-7.1422186	-11.924342	-4.0962877	-2.1231422	1.7770014	-45.479774	-37.22672	-27.199562	-14.3594885	-17.340778	-16.119652	-3.0918894	-0.997627	-1.289138	-18.919544	-17.447426	-13.628395	-5.9650035	-6.1326365	-7.559784	-20.093811	-19.68862	-20.324657	-35.552223	-32.573444	-26.297707	-10.111662
¸ßË¹°×ÔëÉù´¦Àí (615).mp3	6.6116447	7.4159822	-1.6356498	-1.6746299	-2.5267456	-4.419518	12.110262	13.576963	13.987822	-33.678577	-28.714962	-35.67707	-23.045368	-23.8392	-23.408916	-24.443417	-16.52768	-8.549777	-7.019239	-12.710164	-9.465884	5.1208444	-5.1432323	-2.3338368	-7.036007	-2.4435549	7.1932373	-2.649985	0.4704513	-4.0364275	-0.06212741	-9.416176	-11.376089	2.598968	-10.814653	-11.80115	-18.298752	-27.968151	-35.40306	-8.651527	-8.923616	-4.1027765	-16.528688	-21.021534	-17.120747	-0.7375782	-2.9582934	-6.414593	9.78717
¸ßË¹°×ÔëÉù´¦Àí (616).mp3	14.843784	14.782048	14.036839	8.261633	7.6492023	9.163574	20.302414	22.529999	14.486866	13.248047	14.288301	7.018983	19.455624	20.770271	17.851395	10.413076	10.086002	9.527496	14.809809	15.438332	11.312382	9.225795	18.010595	14.606297	10.288384	16.90126	6.2766957	21.971962	21.4729	18.289751	28.203672	21.474817	18.801031	0.37188172	1.7029415	-1.3971839	27.984707	25.618486	21.21518	15.872101	20.75776	19.43853	22.475466	16.174416	16.786228	18.962385	12.384863	12.403741	13.374403
¸ßË¹°×ÔëÉù´¦Àí (617).mp3	-35.70688	-41.51717	-34.555832	-58.471207	-52.264824	-52.46945	-39.119324	-30.562881	-27.228848	-11.56555	-15.855333	-11.143963	-30.38152	-33.512764	-29.72691	-18.46641	-34.617653	-33.637447	13.115702	-0.6770668	-7.9765778	-10.194422	-15.245781	-27.356533	-4.088052	-2.749364	0.33159697	-62.970695	-59.307896	-64.55206	-44.3528	-47.05687	-52.22725	-8.296825	-36.796997	-59.919212	-2.4330409	-2.4198577	-1.6734446	-16.959833	-19.211258	-14.51864	-26.107931	-44.20021	-53.66777	-24.564114	-17.643127	-11.755217	2.2894018
¸ßË¹°×ÔëÉù´¦Àí (618).mp3	17.57649	17.991505	28.352978	45.018707	46.686626	36.931076	36.563957	36.588913	38.028328	39.99858	42.153538	47.92858	21.604465	19.789255	14.701195	1.645453	6.4496245	4.662014	19.187325	21.770454	22.225403	41.163727	42.942017	31.280828	19.47269	17.259583	17.090755	5.6302085	11.990506	10.435713	56.12533	55.23855	46.91424	36.65275	37.65077	35.91716	42.988106	44.905437	44.625015	24.279045	26.738316	26.578014	38.665154	34.647415	28.272724	13.910738	18.691296	25.844074	8.452683
¸ßË¹°×ÔëÉù´¦Àí (619).mp3	-4.280181	-4.6442623	2.6902437	6.090661	-0.70073324	1.1153516	-3.6163392	-5.158717	0.81416	-2.530715	-4.671789	-2.5531392	-8.471487	-16.15316	-14.599228	13.318056	3.5792038	-0.85100037	9.075209	0.62010396	2.828332	5.144411	-0.04682541	-1.0980117	3.942378	6.078317	12.745289	-23.87658	-26.462036	-24.903522	-17.25681	-16.519047	-10.977907	-7.7462015	-5.783334	-0.025928736	-4.559035	-6.002008	-5.263055	1.0914891	-7.8850317	-14.175817	-6.2903795	0.90131897	6.9878106	11.037115	13.887635	14.700649	-0.12502353
¸ßË¹°×ÔëÉù´¦Àí (620).mp3	3.2284257	7.524313	13.564735	12.312746	8.410647	7.635922	-8.870522	-10.90476	-2.961607	15.579222	18.22762	19.665493	-2.2498727	-0.057323396	3.6110015	-16.96471	-16.186691	-22.234612	10.517271	0.5522331	-1.7659216	-0.10162276	-8.307402	-9.228562	-0.48081413	-0.6553505	-0.9353745	6.931469	12.346881	11.695428	2.6252058	-10.387099	-13.906721	19.710018	17.039589	16.770407	-2.9690595	-3.5339396	-0.085252345	7.6011543	11.125964	12.694899	24.2462	26.853073	28.177658	-5.4382377	-13.188606	-11.359432	30.182852
¸ßË¹°×ÔëÉù´¦Àí (621).mp3	16.485878	1.7650456	-10.022643	-10.153032	-10.373396	-1.8363047	-9.799271	-11.556391	-14.713678	-17.260002	-12.135883	-1.9468312	-13.104326	-5.827965	-2.549903	-14.906598	-4.520472	0.60550296	3.6439679	2.100706	3.971727	-5.194934	-12.512112	-8.255607	-1.662016	3.4149542	13.290521	-7.9087434	-17.021404	-17.64148	1.7294111	1.2786832	-0.3375423	-1.5999774	6.3326864	18.71251	0.8454727	-4.753189	-6.8491144	-16.441425	-9.204063	-4.686899	6.175739	2.457357	0.07927543	-7.1986365	-10.356226	-13.458422	10.549221
¸ßË¹°×ÔëÉù´¦Àí (622).mp3	-4.3373384	-1.2194698	3.048226	7.0924125	3.165193	3.7268376	18.665142	12.0266	8.233244	-9.871997	-4.483019	-3.8740702	6.3080826	9.20023	12.348053	4.421751	-0.13599126	-6.5413322	-2.4357567	-11.536728	-12.638287	-18.323742	-15.935907	-4.7044497	-4.36263	-8.917533	-11.937377	-7.855137	-3.0345283	0.5563193	1.4158489	-0.24709217	0.9310733	5.064027	7.222145	3.5122714	1.3048322	7.1801095	5.427805	2.2473388	10.385382	9.148672	5.4017806	5.2952037	6.895831	6.0645027	6.69385	14.55163	3.4177265
¸ßË¹°×ÔëÉù´¦Àí (623).mp3	-6.7485275	-1.4092139	1.2125552	-11.383217	-13.483593	-18.203869	-17.531214	-18.557861	-27.305393	-23.346386	-18.69875	-18.396961	-30.167156	-29.053753	-27.585289	-0.32011232	-3.9381871	-6.003989	-11.815128	-12.946274	-8.962635	-31.166264	-29.409119	-19.317635	5.051572	6.163824	10.263247	-21.11456	-22.82941	-19.555153	6.131665	1.9369984	7.5809608	-4.276685	-10.320084	-12.834164	-25.046421	-26.56715	-24.463875	-10.094694	-10.113117	-17.862974	-17.560755	-20.70679	-29.10994	-11.767629	-5.931009	0.16488075	-15.444748
¸ßË¹°×ÔëÉù´¦Àí (624).mp3	0.5544027	2.6920757	-1.8453748	-5.8989596	-3.2032707	-7.348732	-0.3650146	-5.1106987	-3.7227864	-13.229366	0.004786998	9.293606	1.1145406	-1.1953584	5.325105	-5.2175922	-10.691761	-10.207303	5.863106	2.0115888	1.9347434	8.936453	-4.8605337	-7.173774	1.0647355	-1.8081783	-7.4776707	-0.14644474	-0.22863233	-2.98244	0.26476988	4.2965236	2.6421962	-1.9473553	-8.35115	-13.481183	-0.20724696	-4.987483	-9.077741	0.2969886	3.9570975	2.9440331	7.3600388	3.9035616	1.8461318	0.60866606	9.999655	10.668792	-12.995408
¸ßË¹°×ÔëÉù´¦Àí (625).mp3	-7.3448462	-15.984103	-16.538124	-32.41501	-31.454758	-34.389908	2.2045796	-4.3839207	-2.3335042	-2.716723	-10.775031	-16.212292	-19.616531	-14.774658	-13.982462	-23.00807	-22.807472	-23.155508	-21.852516	-16.206459	-13.864898	-26.203604	-26.956913	-21.465542	-26.32009	-28.60209	-25.545761	-10.344799	-15.993221	-10.9524975	-14.522172	-15.646728	-6.6065407	-19.89196	-14.631191	-13.378497	-8.233468	-18.923573	-21.305954	-2.628037	-4.9588265	-4.2798657	-9.381418	-12.03219	-17.118568	-17.268871	-17.962946	-16.978836	-3.8004718
¸ßË¹°×ÔëÉù´¦Àí (626).mp3	10.193632	12.984081	6.864936	7.2908554	13.654137	13.016647	-9.184969	-5.499397	-3.867623	10.190827	10.589695	12.878984	1.2093564	4.9000807	3.019105	5.018892	4.4317245	2.7310653	1.4409397	-2.605661	-3.3253908	-8.246917	-3.8999534	3.716004	11.583472	16.784739	22.947212	4.769114	7.1031375	6.5703883	8.616218	10.784233	13.932138	4.718235	11.407591	21.657482	9.581048	14.695193	17.381561	6.6939135	9.192105	11.483233	4.539638	3.6697097	3.678194	-6.258297	-3.7373009	-1.4242916	7.497917
¸ßË¹°×ÔëÉù´¦Àí (627).mp3	21.144348	18.776962	18.218563	3.5891242	6.83237	10.252573	15.154257	14.75973	11.9221525	9.432134	7.3847036	13.160046	7.8935614	12.890472	11.774904	18.336706	13.876534	6.419553	4.450845	3.3053763	-4.9448786	2.7388446	7.2039886	3.7411222	2.416197	-0.007848263	0.6182147	2.4682374	6.654175	5.5895057	10.844175	8.948905	8.499501	-1.9136053	-5.24806	-6.543331	7.2370977	6.8503933	5.408408	-14.930901	-9.086905	-9.646936	-8.758397	1.734637	5.853567	3.5202398	1.5688394	8.458611	-17.208729
¸ßË¹°×ÔëÉù´¦Àí (628).mp3	12.852818	11.1890545	9.454724	9.2388	11.49263	14.752903	6.3964615	14.277433	15.065157	15.386604	13.811602	14.255789	-1.828753	-2.3128421	-1.5337334	12.4898	14.038568	11.731272	5.545844	7.268771	16.362413	27.91566	25.66463	19.475945	2.2948897	6.048525	12.258965	1.0810891	9.472588	7.727125	10.205842	12.556318	14.7574215	14.615327	19.829945	21.510641	5.480669	10.4301815	10.932886	3.3341365	8.242827	9.132161	5.8977814	9.312571	20.926968	14.87857	16.005468	24.102215	3.2394109
¸ßË¹°×ÔëÉù´¦Àí (629).mp3	-13.047836	-26.237152	-25.17271	-33.0212	-28.537384	-19.594444	-9.676793	-20.824814	-17.164354	3.36248	-26.467693	-31.427582	15.382957	2.1171062	-5.9792852	27.774952	31.641138	38.669	12.506235	18.261414	18.225594	25.156315	28.228247	17.762844	27.748724	27.58683	19.901283	22.678356	23.3819	24.277132	33.98507	31.731152	20.896896	21.22834	20.571247	23.275991	14.383025	9.545291	13.604828	21.714935	26.32396	15.727517	15.407341	14.971764	22.490892	4.7799053	0.4150701	5.095149	27.112045
¸ßË¹°×ÔëÉù´¦Àí (630).mp3	22.078312	20.21204	14.33255	32.899193	33.867554	34.27812	17.117493	16.69159	8.644459	39.773445	35.54236	25.146788	53.614452	55.79847	48.87175	25.634918	27.883444	21.690342	23.942366	27.762848	27.534903	32.23155	35.38299	32.715862	24.396341	28.72919	22.087742	14.751367	19.628078	25.36525	25.044254	35.29538	38.9225	16.846737	22.050194	27.742971	22.658566	19.790937	17.24459	32.482697	36.396175	27.68023	28.96273	25.691044	28.863256	27.363642	26.47575	27.011219	28.214512
¸ßË¹°×ÔëÉù´¦Àí (631).mp3	11.69009	10.288832	15.223345	2.8669853	6.520153	9.143539	-2.8613257	-4.486311	-5.124625	19.26064	22.758162	23.714039	-17.167557	-25.625355	-28.168613	-2.6927452	5.923933	10.91104	-7.890879	-9.103705	-10.776517	5.263359	6.5616493	15.253769	19.864403	24.535616	30.00071	18.15612	22.41996	23.559322	13.312071	7.150109	11.053217	13.036781	15.447212	22.22068	31.141247	37.95281	40.311684	26.155516	22.903772	20.2589	14.309025	8.364159	9.651244	29.57935	34.803154	37.505295	12.839153
¸ßË¹°×ÔëÉù´¦Àí (632).mp3	16.352005	15.134243	15.014843	21.335121	20.715496	10.7182	2.5116527	1.0026729	-3.1813736	2.8065865	2.4520197	2.9573584	-3.2661219	0.21775553	-0.8035415	14.600317	16.921198	8.331017	-2.3634567	-1.0566281	-4.994957	7.7023454	15.08434	10.48934	22.592564	19.181473	16.0607	15.523976	21.984375	26.37283	5.5587187	9.89377	13.39352	6.6600204	3.9080582	3.736351	24.519072	24.704308	32.091244	15.530541	14.4667	6.907323	27.230703	22.133467	24.210781	18.192902	18.548685	24.502064	10.066497
¸ßË¹°×ÔëÉù´¦Àí (633).mp3	-16.484585	-5.098213	9.017703	6.568324	1.7322457	2.3160584	-17.951435	-17.680197	-9.992203	-12.133806	-5.5978785	2.4056554	4.199428	0.91210055	3.9452038	-5.24967	-6.425254	-8.573321	-8.880991	-12.565389	-15.063287	-19.95488	-15.370865	-12.511368	-8.00736	-10.003494	-10.835206	-1.8137968	-5.7642617	-13.112873	-16.028212	-21.965557	-24.412405	-20.538658	-14.129671	-18.93053	-20.459858	-21.835882	-22.417892	-5.9547763	-11.768364	-17.660053	-16.53166	-20.90718	-18.340134	-7.061139	-6.488008	3.3861015	-16.875568
¸ßË¹°×ÔëÉù´¦Àí (634).mp3	-6.861433	-2.5229652	-5.4325547	-18.78246	-6.1488194	-9.371172	-12.009439	-10.482033	-18.596848	-19.26795	-11.117731	-19.472569	-21.398422	-13.841137	-14.734752	-18.445156	-15.8616085	-17.060629	-8.119282	-4.7506094	-10.520292	-21.12769	-12.801485	-16.158592	-16.103447	-14.843711	-23.781103	-8.024039	-4.341524	-7.652754	-13.483935	-11.530933	-17.814573	-8.087406	-11.588692	-17.511253	-12.327778	-7.7402825	-7.0768065	6.452406	8.057346	2.0071	6.960497	9.844075	12.387556	6.610977	15.146658	20.544884	5.2093897
¸ßË¹°×ÔëÉù´¦Àí (635).mp3	7.8476343	15.630693	9.103131	-6.2388897	0.75004816	10.222009	8.730217	7.399338	10.28323	-36.20977	-30.907383	-26.13755	-0.20021236	-0.78316474	-2.8750849	12.565414	16.208452	9.880718	-17.62727	-12.827963	-4.9523315	-21.356441	-19.736229	-20.706585	-17.286482	-17.354969	-10.984728	21.165495	29.637579	22.77987	-10.81778	-9.954211	-4.4728956	5.8557067	10.999024	8.680641	-12.30249	6.712961	11.584181	-1.9577403	-15.255114	-12.013351	10.097971	9.163139	10.105654	-24.96209	-17.670727	-16.6102	15.774307
¸ßË¹°×ÔëÉù´¦Àí (636).mp3	33.756046	33.684128	36.35121	29.248219	31.359076	39.381096	20.665243	16.58693	14.166269	29.112	25.168219	19.837976	8.454351	5.6335344	8.496647	25.289421	25.85828	27.54954	12.792683	8.122771	12.331839	5.3108625	15.516306	18.840027	26.347376	28.69326	31.443897	6.880809	-5.116395	0.8811152	25.490997	22.515745	15.542513	31.222565	32.398003	25.354296	22.543037	19.509983	17.715536	24.02005	24.529686	27.27784	17.065372	15.032612	9.828756	22.418032	28.097881	19.429676	23.39721
¸ßË¹°×ÔëÉù´¦Àí (637).mp3	-5.895485	-2.2063794	-1.7771794	-4.26972	-0.61917335	1.6026983	-0.38175392	0.8732851	4.6605883	2.992095	6.3684163	8.339775	6.7884426	5.341205	0.29638332	-35.224037	-47.504974	-44.418716	-2.313098	6.106751	4.657889	16.371614	16.751423	14.976162	16.521267	17.78005	20.565615	14.6229515	12.544184	4.3313494	19.75185	16.244287	2.5794756	17.39508	16.59053	20.222885	12.577311	16.661152	19.182	-14.161667	-6.955467	3.3366501	-23.810812	-15.167261	-18.436136	-16.97529	-16.12341	-14.285276	-34.40442
¸ßË¹°×ÔëÉù´¦Àí (638).mp3	8.557861	12.323631	12.923536	-0.5110761	2.1679747	7.2870197	9.602354	7.255641	12.44953	7.29257	8.10801	9.408758	25.846428	24.697136	31.726418	-5.599232	-6.8779736	-12.690306	9.701038	3.7024455	6.2447596	13.463045	18.445526	3.115726	29.424343	14.409768	0.8478242	5.3098536	-5.5736003	-17.429964	-5.372663	-11.728933	-5.7832236	3.3127272	2.3739374	-2.76417	-0.09612703	-0.99103546	7.469352	-3.884949	-9.027813	-14.261829	-8.832991	-4.090597	0.09488848	-1.7068158	-5.0119023	-2.3311408	3.1877766
¸ßË¹°×ÔëÉù´¦Àí (639).mp3	24.543697	33.734062	44.04674	58.267944	62.84948	59.12805	31.038637	31.65173	28.42612	20.615509	26.2406	16.912716	18.338478	23.67872	20.846212	21.35335	24.894993	17.205406	33.991615	39.813957	40.26574	19.10805	25.351295	23.994247	41.450214	43.702606	30.82717	31.162224	35.31256	19.998367	6.608976	15.235048	15.188774	16.956535	23.059334	18.802729	15.021442	22.95734	20.697392	42.403584	35.815987	23.301434	31.139196	32.600464	29.578701	15.082243	19.509308	18.94516	32.684322
¸ßË¹°×ÔëÉù´¦Àí (640).mp3	7.4035044	-4.4955244	-7.43392	-9.933714	-2.545304	3.4370522	-5.3454943	-3.6582198	-3.4405181	21.847301	15.086147	7.166754	13.369183	14.540377	18.433144	17.11377	12.135626	19.75528	41.694736	29.575092	22.193338	-19.390131	-22.789206	-24.270462	-22.926502	-15.638395	-9.315485	-0.66930574	-3.5250018	0.028063774	16.462845	13.56759	8.315529	12.444914	10.583232	8.439067	31.374985	36.731773	28.829073	25.340042	25.444328	20.321293	0.91430163	0.310938	-2.552156	3.3197632	-0.99551916	-5.8259068	-16.072021
¸ßË¹°×ÔëÉù´¦Àí (641).mp3	-24.871132	-16.138186	-15.936031	-5.981711	-3.356485	6.144172	-10.109553	-7.4302917	-7.3306046	-15.721468	-15.967384	-21.311523	4.662161	1.4789972	7.14759	-6.1618214	-11.716124	-9.392095	10.508535	8.431568	-1.4965522	20.36736	17.31966	14.974914	8.46337	6.7465773	1.9199255	-11.810236	-19.630127	-22.611296	-15.918184	-15.074143	-10.292379	-6.451209	-15.534166	-16.458109	-20.197933	-10.683733	-5.6089716	-14.429573	-12.686918	-10.40749	-12.577263	-20.032955	-25.535572	8.921096	6.270693	-2.517577	-16.417477
¸ßË¹°×ÔëÉù´¦Àí (642).mp3	-16.649017	-7.291413	-3.6401384	-14.495877	-7.757832	-5.1922407	-10.722384	-24.323032	-32.900288	-29.247267	-29.429405	-30.94192	-31.57322	-29.012043	-27.053799	-11.487064	-15.000334	-13.07892	-2.0991411	-9.143041	-18.542576	-12.8967495	-23.092281	-24.280643	-18.601475	-14.870746	-11.649961	-5.7586484	-7.566349	-4.85929	-18.506413	-17.020731	-22.293549	-10.857492	-18.776985	-17.770857	-13.921029	-12.799162	1.1251458	-10.197527	-14.647498	-21.251183	-9.7697935	-7.6352005	-4.706331	-3.2459104	-20.014194	-25.798832	-16.138266
¸ßË¹°×ÔëÉù´¦Àí (643).mp3	-4.425402	1.2939829	3.6041126	-12.737541	-14.926431	-11.35522	8.519426	3.7289274	11.744669	3.8510199	-0.26423094	-3.1747208	-8.556797	-4.7688713	-0.29318678	8.477621	12.722149	4.7694907	11.274208	1.211675	1.8981733	-7.023574	-6.695659	-1.1593415	-8.649537	-8.794989	-4.4082875	-6.9552145	-4.6915617	-4.6976824	3.9109993	15.450855	23.189793	6.437518	7.228566	3.5129557	-18.872705	-26.311867	-24.200268	-2.2696705	-3.347859	-7.5812635	0.41482794	-2.1797361	-2.274848	-11.000809	-6.711238	-1.4760557	-1.1085409
¸ßË¹°×ÔëÉù´¦Àí (644).mp3	2.8317094	1.3943216	-8.194618	17.074146	11.05165	7.593746	-4.0935507	-3.543385	-4.071103	5.0692472	1.8076258	7.874713	4.977503	2.8298821	1.4173123	-2.700892	-2.0322027	-1.6695586	-1.3888582	7.220396	8.251104	5.003438	-0.8686271	-7.881713	-2.7747126	4.621453	9.965208	2.0943074	1.3675648	10.372431	-2.698867	1.5614657	-3.2613392	-2.2634144	7.180523	10.300689	-3.003036	3.2712398	0.86624324	-3.731588	6.3252854	13.433874	8.479504	10.029787	3.9938107	-0.41969016	6.4564815	9.133019	-1.9683932
¸ßË¹°×ÔëÉù´¦Àí (645).mp3	-8.00015	-12.585789	-15.109382	-5.118002	-5.88611	-10.266283	21.581263	17.718948	10.475418	-17.000761	-12.255592	-14.330341	-35.816612	-36.469727	-35.177216	-8.7496	-17.653286	-21.54881	-48.553406	-46.577164	-46.324158	-2.2271938	-9.508049	-5.198974	-13.001422	-20.567503	-23.170137	-15.643785	-17.787575	-18.954819	-30.563122	-27.174974	-20.101376	-34.441597	-38.925163	-33.302307	-15.221259	-16.32909	-21.74351	-9.922232	-7.609271	-3.7004952	-21.966118	-27.52604	-29.275043	3.5290956	-11.439185	-12.568935	3.0951064
¸ßË¹°×ÔëÉù´¦Àí (646).mp3	14.91382	15.131123	11.186167	10.018059	14.294108	20.198221	22.469126	27.029045	24.14592	8.702265	15.348289	11.384663	21.16094	17.495083	6.4095216	11.967371	14.414591	17.080956	4.733986	10.243067	17.956593	16.931456	15.793503	13.046608	11.95786	4.1806474	6.3522635	15.6858425	15.5165205	17.52744	12.542631	6.473654	0.7213651	19.836723	20.330608	23.720322	5.243065	9.569548	6.164176	-4.773541	-3.196206	-2.8388236	9.287994	8.01442	3.1010885	7.1529336	10.846172	15.6461	25.600449
¸ßË¹°×ÔëÉù´¦Àí (647).mp3	7.0440493	5.1248755	1.9483806	5.494407	6.6243434	9.7892	3.272708	3.8488245	-0.9934641	2.9696684	-4.1257443	-3.8698297	-2.0521731	-11.681479	-13.101071	2.9156618	-5.2851977	-7.7902055	-8.519624	-18.455078	-26.991116	9.818984	11.2065735	9.02224	-12.926369	-11.847126	-11.102838	-6.877972	-9.303981	-10.0139065	-2.375515	-10.446653	-10.473332	-4.7752366	-3.3312817	-2.2027843	-17.884556	-10.035188	0.5660693	6.4055157	7.8071012	7.709114	10.582111	3.7550244	4.5988083	-8.162153	0.37405348	3.0872903	0.9506263
¸ßË¹°×ÔëÉù´¦Àí (648).mp3	-3.5144289	4.713836	2.9313502	0.2085354	8.775278	7.412016	-34.763702	-28.167233	-32.621544	-10.7591095	-10.309813	-10.20566	-8.21675	-9.395569	-11.29765	-4.726053	-12.138599	-17.544798	-10.78818	-16.989145	-25.782639	-28.642012	-17.25996	-7.660091	3.0751963	6.094304	7.6502028	2.7827754	4.945592	4.8047876	-19.35609	-23.320278	-26.519104	10.672553	5.432294	3.5720148	1.8957019	-1.780715	-4.7092257	-3.3222165	-9.342199	-3.3490772	-22.243828	-25.097202	-18.004025	-2.4339378	3.1299992	6.1448526	5.1876516
¸ßË¹°×ÔëÉù´¦Àí (649).mp3	3.572745	-4.1172166	-5.6928825	8.872967	15.526575	17.482744	19.478092	14.447384	9.74001	16.088913	17.164436	19.144258	11.2758255	11.270746	11.41376	12.186324	15.99287	14.4428425	0.5576549	-4.1083097	-4.74901	16.945984	14.069252	12.252529	2.7353282	-1.6263952	-2.6950183	-12.927282	-4.02312	-1.5268166	14.612795	17.637838	15.554882	13.4644165	10.408909	11.5636635	7.8875475	12.515144	12.637821	10.456716	7.93456	11.675774	-34.197098	-35.7417	-29.04974	28.81026	28.16083	26.125393	-14.378261
¸ßË¹°×ÔëÉù´¦Àí (650).mp3	3.1778705	8.531258	2.8532534	26.648205	24.799503	20.982323	10.677231	16.657291	15.978476	7.1586857	7.8378687	4.135065	9.255794	10.263639	11.338667	12.9985695	13.90422	18.17621	12.070007	14.977292	20.24495	20.865938	15.473516	20.20274	14.699604	10.317791	14.517872	26.333647	15.802343	14.810902	19.178925	17.900967	15.519475	10.398132	11.567794	8.17946	13.397968	14.8038845	10.92757	11.981387	9.816542	12.339247	16.15995	17.739225	15.1797905	18.440079	13.187982	5.8048015	9.782746
¸ßË¹°×ÔëÉù´¦Àí (651).mp3	17.941153	22.799156	25.292038	-20.683989	-15.495594	-7.927902	-2.27908	9.934931	9.926205	1.1229665	-0.3154413	-4.077516	-2.080855	-0.38341308	5.1466904	14.94327	11.3864765	16.138157	34.031403	33.185646	26.349297	6.300167	12.750908	12.420537	7.93309	5.100273	9.40506	-24.304142	-18.087992	-17.05452	-7.527383	-3.8918545	-4.382641	5.0792627	-2.8742108	-2.5445712	-7.372309	-0.99389124	-2.1074927	-0.039286077	-0.6402865	-6.0596724	7.290776	4.8289666	-1.7316446	-5.744525	10.321705	16.764091	0.7070435
¸ßË¹°×ÔëÉù´¦Àí (652).mp3	0.657747	-3.3692863	-3.621885	10.322066	11.456444	12.685603	12.768215	17.197948	20.05112	11.824826	12.151892	9.52425	-0.70583355	6.1609354	10.230104	21.322094	11.811876	9.90958	3.547899	6.447684	9.925746	4.551863	6.6384797	16.839977	-10.944046	-13.798529	-4.045688	-6.3103356	-10.757662	-7.0034723	-14.900038	-13.88053	-1.7083992	-19.81429	-26.021164	-18.231133	21.366493	-7.331009	-13.439043	9.576372	8.74725	3.054706	20.598734	10.153245	2.2054467	-11.030361	-3.2532933	-0.017190218	17.4668
¸ßË¹°×ÔëÉù´¦Àí (653).mp3	-2.9101908	3.7734537	7.2787733	-2.3744988	0.27249518	3.4903944	-7.2285395	-8.5190525	-8.013194	-33.52082	-24.878109	-15.618979	-11.788286	-13.700257	-8.174091	-13.848482	-22.348198	-20.937729	16.864588	-4.912934	-17.574425	22.003334	19.220154	14.265198	12.928612	13.49116	13.08919	16.932976	13.858107	15.179732	23.359974	17.774862	9.816936	7.101861	5.6627035	7.7876797	14.943131	9.955774	5.8742847	12.70685	18.78622	20.155434	18.761978	17.016964	15.015627	5.334278	9.380783	10.945673	22.80214
¸ßË¹°×ÔëÉù´¦Àí (654).mp3	13.120888	17.791924	16.716265	19.910313	26.02717	31.038933	14.350497	19.589828	18.145638	25.773804	23.119263	20.404423	14.0155735	11.60215	18.203228	23.43866	22.298624	17.676937	21.50492	19.681263	17.929148	-1.2072423	1.7751037	-0.22517963	6.816204	3.2141247	3.5107462	8.412138	7.826753	6.3976994	23.00407	22.46841	19.833094	16.494837	20.96556	16.833689	25.70626	20.104698	11.004995	20.325975	22.784534	30.246906	9.00441	4.6828423	-0.32296985	22.747768	26.845087	27.414093	3.6792727
¸ßË¹°×ÔëÉù´¦Àí (655).mp3	21.150505	23.266544	15.961752	-1.6948323	5.588166	5.8779573	-9.491378	-7.625515	-6.836698	-16.001856	-17.537596	-13.659504	6.3175335	0.2223467	-1.0422052	17.4874	5.028616	-0.6875204	-5.690733	-5.0659866	0.019308835	-3.5342827	-6.516007	1.8665838	-5.245116	-5.9549913	1.2571756	9.029192	9.010059	16.956934	-15.564625	-13.435415	-9.658251	-3.3442564	-11.480127	-6.710534	-9.579564	-11.220999	0.02161479	-9.831295	-18.33025	-18.488218	-0.24465798	-1.4204352	4.7950816	5.0692477	7.2600956	12.517269	-0.22581774
¸ßË¹°×ÔëÉù´¦Àí (656).mp3	0.88414437	-8.094526	-7.2867503	-20.407196	-22.713844	-16.130802	10.256629	4.3631454	11.279232	14.884715	7.0399885	10.315846	13.694231	6.6007633	5.2757616	-1.4203702	-11.438362	-11.276587	-6.604765	-7.7118845	-6.0147657	-11.084885	-7.7314186	-8.453913	-5.6107025	0.7235863	12.746587	-9.096426	-6.4111204	0.13138235	-4.195589	-11.144191	-13.099543	0.39189517	-4.594838	-2.8896594	-2.8834062	-7.9185495	-9.1166315	-3.0533328	0.52528316	4.880034	-4.6692758	-8.868546	-10.66772	-5.2534184	-15.899849	-13.819664	-5.126654
¸ßË¹°×ÔëÉù´¦Àí (657).mp3	11.333727	2.9257894	-3.556368	-11.195647	-14.071274	-18.994076	-9.234329	-19.207808	-28.8733	-17.22292	-13.339588	-10.977222	-10.640963	-14.353142	-16.024673	-1.2741885	-8.371277	-3.4694471	-6.586648	-5.6508574	-9.641855	-13.966867	-13.203267	-19.357235	-4.2945538	-5.1683807	2.7961001	-26.39946	-20.591867	-11.21982	-14.335353	-11.833292	-16.992723	-3.4685977	-9.221349	-6.364393	12.705935	9.543106	7.2013946	-11.264423	-12.672201	-22.032347	-12.595441	-8.711423	-3.0667496	6.050766	8.239447	3.9880443	-11.072357
¸ßË¹°×ÔëÉù´¦Àí (658).mp3	-18.51112	-14.280033	-13.173954	-12.602943	-11.871357	-28.082363	-10.416176	-16.544926	-17.408012	-14.978201	-14.566114	-13.36687	-13.980134	-15.730616	-20.433167	-18.836494	-21.268547	-32.13127	-10.288445	-17.924892	-20.993378	-22.496868	-17.433931	-1.766978	-6.2524843	-11.127026	-5.2979746	-23.544605	-14.01074	-5.9480495	-16.256227	-10.99007	-2.1295383	3.2993426	4.761518	-10.313927	21.350218	30.09778	19.984896	31.176216	27.612564	12.935705	25.154217	20.187038	3.6186633	23.470217	28.860512	24.523022	24.504524
¸ßË¹°×ÔëÉù´¦Àí (659).mp3	5.1133327	6.6209273	1.089639	0.9484979	-1.4403944	1.2964457	2.6456614	7.4101577	0.49332488	13.310564	10.570725	0.19961953	-8.9257	-1.6463898	1.3585197	-2.1349125	-3.3884864	-1.8547374	-0.0437565	-2.096427	-8.603625	-8.161464	-7.876342	1.8430641	-1.6958885	-1.9680103	2.2759223	3.5572345	4.3322916	2.7730556	-8.06864	-7.9803405	-12.170242	-6.6622105	-11.619622	-8.394163	5.1534147	9.572318	11.832041	5.27736	3.5214453	5.0667267	3.6365237	3.2798014	-1.5347788	12.607537	5.044299	3.7123542	5.565095
¸ßË¹°×ÔëÉù´¦Àí (660).mp3	-0.56972957	-3.5362282	-2.1571045	4.8003693	5.175726	10.034708	-4.2355	-6.548196	-9.629749	6.1515036	11.750704	16.472816	9.423572	1.8816456	5.018949	18.357704	16.192217	13.565816	11.584503	8.531922	3.6255007	10.918078	12.757378	10.701866	-4.8710175	-6.0767126	-4.5362797	-2.5501077	-0.012219429	3.768066	13.769075	14.551481	11.616683	-20.817947	-31.903452	-36.842796	-25.134174	-22.917091	-14.829821	3.7699707	3.1453414	4.46173	7.3821993	11.583265	16.923231	-0.8114637	0.45830417	1.8517216	-8.707633
¸ßË¹°×ÔëÉù´¦Àí (661).mp3	2.0236218	4.648089	8.95499	-16.285337	-14.810598	-8.6637	-9.344645	-16.366116	-14.318802	-8.347328	-13.75264	-10.134	-12.413757	-9.591549	-10.701548	-14.916706	-19.82344	-16.671339	-23.140598	-26.662098	-20.660273	-18.70956	-19.13293	-16.18885	-13.779618	-17.898678	-21.645908	-17.1792	-16.072193	-17.490297	-15.045105	-13.086786	-9.012877	5.5254154	2.0325036	3.5019143	-7.086524	-5.7830834	-1.4342552	-1.7765455	6.375955	13.139846	-6.4552565	-1.4547257	8.098806	-2.1410656	-4.122464	-7.069557	-9.307812
¸ßË¹°×ÔëÉù´¦Àí (662).mp3	35.369324	34.397045	31.674286	8.02408	11.0548935	12.692935	24.135616	22.955238	22.497318	0.97063875	-2.3517168	-3.3792624	43.864708	39.67624	32.10372	1.6795903	5.779069	10.766471	29.251621	33.804115	39.471672	24.018772	24.099598	25.248486	17.212582	14.553173	14.208046	21.521719	33.024994	35.39582	16.355219	16.112759	20.360884	16.26656	16.88797	13.364538	15.008278	19.084572	25.327057	24.12029	35.85588	44.974182	41.997215	36.691467	34.754543	5.190008	9.3745	10.377632	15.403982
¸ßË¹°×ÔëÉù´¦Àí (663).mp3	22.655884	20.84995	14.958721	13.648201	11.606102	6.3621883	1.5845593	-6.3477745	-10.392548	18.346233	15.923608	11.2412195	5.4567394	6.586727	7.3657026	20.218555	20.710415	18.6221	-1.9749924	2.8405147	7.793831	20.771015	24.295204	31.780924	4.7001595	5.977388	6.180935	7.531243	-1.4751484	-0.49130985	12.101783	16.076609	22.3003	3.4598272	0.6560393	-0.22392572	16.758118	18.017752	19.801228	14.308611	10.261782	12.518401	33.2642	34.04323	24.028606	14.53153	14.872182	5.883622	-2.5950077
¸ßË¹°×ÔëÉù´¦Àí (664).mp3	9.775511	9.494839	11.550154	9.211948	10.043689	11.52253	-5.245233	2.4927187	6.085723	22.521713	17.161266	11.920847	10.534122	17.295332	18.57306	12.519105	7.099203	7.0162673	2.1329074	3.7934613	-0.51994395	8.873223	15.727339	17.147636	6.9683666	11.070801	11.9474745	6.2651796	7.821023	13.072525	23.250511	26.750841	23.90947	1.0773338	4.6575937	-3.4582305	4.9089155	6.893735	9.982452	2.6098356	1.5373218	-10.00185	-9.523739	-5.940192	-3.9549735	-1.3089833	0.4708918	1.6252574	3.9858909
¸ßË¹°×ÔëÉù´¦Àí (665).mp3	3.754292	4.646855	8.594459	-5.270197	2.6363266	-0.8169573	27.827457	29.759392	31.937792	0.21866718	-8.478678	1.1787474	3.597893	10.276466	13.966769	5.744403	5.4132576	7.9845	14.04809	10.50867	13.164486	-4.900398	-4.7047596	-6.543854	-17.063461	-14.513922	-15.5600605	9.233824	9.16268	7.208806	12.325031	13.860495	15.832737	7.8002996	3.9830048	4.909891	-8.349466	-1.9577849	-5.780275	8.289941	0.74956965	1.1900429	6.952482	2.7631316	-0.49992844	-0.89727145	4.487767	8.51284	3.5828748
¸ßË¹°×ÔëÉù´¦Àí (666).mp3	12.561636	15.177297	13.469984	12.265636	3.4976833	-2.343093	28.95307	36.571808	31.927113	43.541588	44.393066	42.845306	5.5556135	1.1968653	7.013896	13.796852	6.162474	-3.1750817	-8.728358	-4.7468967	-10.900821	36.19573	39.48137	29.02304	8.282468	9.5621605	11.329307	-9.975033	-7.2612276	-9.410431	54.401276	65.512115	52.210495	-14.236734	-12.331246	-14.2500725	22.983444	20.15842	13.271626	31.236408	30.675379	31.01678	5.037985	-3.0749502	-2.2224708	14.634005	15.156721	19.44439	-2.5483088
¸ßË¹°×ÔëÉù´¦Àí (667).mp3	10.031733	7.5797634	5.9161615	7.3787756	6.814146	7.973796	-10.697563	-6.05097	-1.698434	-10.0797615	1.5567582	6.507509	11.121677	10.364291	7.692381	9.402636	9.899405	2.1461165	23.534908	20.648052	16.072353	7.919066	-1.0066663	-1.0008278	-0.8608571	-0.31842065	1.2711537	1.8779302	1.7246143	1.2849692	0.368486	-1.2654833	-9.442564	-6.249077	4.165374	11.360407	-5.608114	-6.0031815	-8.86455	-11.172401	-12.665663	-6.776256	-16.735546	-10.124649	-3.1179228	14.547749	13.324005	16.730967	-2.5752282
¸ßË¹°×ÔëÉù´¦Àí (668).mp3	2.2287095	6.371518	9.56808	-1.4318786	-4.655316	-4.3929462	7.617878	-4.9018445	-8.519112	-10.115618	-1.0623219	3.1453366	-18.6594	-14.454486	-9.715563	-5.4042583	-10.297152	0.25988254	9.357657	13.954216	15.710784	4.9511538	7.2484045	4.344756	-5.7790694	-19.746613	-21.816944	-9.425562	-4.261025	4.200799	-21.62717	-24.058365	-17.199594	-13.116923	-13.533798	-8.704887	-14.778288	-16.799892	-13.434086	9.072292	7.1665745	3.4486217	23.033928	18.76785	22.463522	-1.4592192	-4.056712	-7.849456	-0.25276908
¸ßË¹°×ÔëÉù´¦Àí (669).mp3	16.865911	15.68783	14.005108	-2.1821175	2.585607	7.834501	12.830314	16.12098	16.743181	2.0255387	3.3979616	3.8219259	8.459999	13.359814	20.225044	11.002562	3.3303623	-2.2778769	10.133711	11.715169	8.871153	13.636473	14.124867	15.142557	5.4193497	-3.9829144	-8.88295	-12.632062	-8.504207	-5.9275646	-6.293066	-4.9011183	-2.1973617	29.085724	27.761776	32.25447	31.421576	27.372587	31.087055	19.83925	27.101662	23.11467	7.14734	8.296727	14.050227	12.293663	12.404234	12.783652	5.523325
¸ßË¹°×ÔëÉù´¦Àí (670).mp3	6.9326415	11.118074	7.4114585	9.08221	12.651661	8.602249	6.7155213	8.8996725	5.445794	7.745201	3.3340292	4.816124	11.915273	9.226253	8.047779	-7.7440176	-1.6628375	-2.6487455	-9.75457	-10.543891	-6.513939	0.5470573	-1.6509671	-15.244568	-11.003233	-9.971713	-5.2275043	11.647916	8.491311	-5.3172555	14.351202	11.646158	15.697602	-4.2948675	-2.805489	-4.0587473	-1.7081606	1.2625755	4.4829254	13.262039	13.867853	13.374597	9.44218	9.208786	8.006197	-1.7767437	-1.2625822	0.7761514	-14.452454
¸ßË¹°×ÔëÉù´¦Àí (671).mp3	-24.38076	-9.834166	-12.281939	1.9298999	0.17854089	6.049633	-30.161667	-35.421577	-26.936909	-43.033257	-35.60224	-25.145138	-28.281704	-32.751545	-34.31091	5.1530557	-17.803432	-18.446182	-7.3199058	-23.067167	-37.10717	14.302778	8.319622	9.790607	10.026423	8.748601	4.651204	-0.08837479	-5.2246647	0.3135292	-7.8431997	-8.551598	-6.9976454	5.0916758	4.0983276	-2.5545762	5.4537706	-5.0877967	-1.1169207	-26.159906	-21.683907	-19.720146	-10.503183	-13.351186	-10.815359	-4.285076	-5.4825315	-2.974076	-12.506407
¸ßË¹°×ÔëÉù´¦Àí (672).mp3	-16.266562	-22.685259	-27.337862	-10.350157	-12.347012	-16.66635	-2.3455153	-9.627284	-5.927831	-8.997379	-6.9523726	-5.1787686	14.956636	18.593733	11.509117	2.3681066	1.9931542	0.98024416	13.019695	8.515525	11.1773405	6.943036	2.2348928	-1.4512354	12.108977	10.595011	-2.840099	-6.5730352	-1.906882	-5.0444303	-3.5786784	5.675598	11.042358	-3.6897635	-1.7549171	-10.098715	25.473965	25.998564	20.420921	28.35588	23.62384	25.374302	10.289707	1.662683	5.5323386	-35.156136	-26.873438	-26.860561	17.488754
¸ßË¹°×ÔëÉù´¦Àí (673).mp3	7.9184246	16.030209	17.904297	13.410473	11.926387	15.930649	-5.733852	-8.995116	2.4522555	-3.8988767	-3.045238	0.22257829	4.563215	-0.2174846	-2.8871093	15.120521	9.300356	10.763058	15.011232	13.860361	7.9777966	-7.536284	-5.578766	-6.6251802	18.25766	11.515842	16.479595	7.897808	8.171803	5.3173285	10.650217	4.8126483	1.8136193	-10.758928	-11.93115	-5.71773	14.59596	10.091299	10.179963	14.536501	13.804236	12.197412	7.140258	0.40994334	0.37739623	4.029126	7.262603	19.217285	13.36842
¸ßË¹°×ÔëÉù´¦Àí (674).mp3	10.388279	7.3378067	-1.9282886	17.424591	10.551006	4.897478	13.999407	15.453672	15.146414	10.526389	8.441912	0.050861537	4.0753474	7.6566	4.072128	10.587252	20.024303	19.873564	17.043167	16.634897	17.207846	17.360565	15.725508	8.783028	11.3214035	16.001526	15.359131	11.065212	9.932067	9.980432	27.40065	22.089924	15.796579	18.155266	19.28746	13.182023	12.454781	12.499992	7.2833214	21.233173	21.023457	16.463213	7.842854	9.872931	5.487185	17.58527	21.23523	21.24703	9.717493
¸ßË¹°×ÔëÉù´¦Àí (675).mp3	-11.770913	-14.75856	-8.319966	-4.3999286	-0.19478011	-7.589398	12.920128	7.0010414	1.845253	-12.263616	-16.567595	-11.516016	16.808722	22.52061	18.909786	19.089443	17.162544	13.631868	22.928665	17.507046	8.80041	0.8142377	5.4209404	-0.14623797	0.441006	0.5988089	-2.6871014	-13.545391	-14.663887	-18.235023	-8.2122555	-6.7328615	-3.4458022	-13.963442	-24.443325	-28.859863	-5.004186	-13.267475	-11.909252	10.584187	22.447803	21.588003	12.93296	9.020885	16.561323	7.546958	-0.5927726	0.8496645	-14.6864805
¸ßË¹°×ÔëÉù´¦Àí (676).mp3	-15.451607	-23.527313	-26.980892	-11.896196	-12.273255	-6.9608526	-19.655878	-26.094856	-29.396088	-0.27155638	2.5246527	2.9461925	-17.593119	-15.801009	-13.736429	-42.721756	-49.60974	-51.505867	-0.9128109	-6.965748	1.815239	-7.1537504	-3.4907522	-4.531351	-24.202263	-22.572968	-24.719315	-24.686226	-25.45833	-28.330906	-33.02231	-36.457615	-42.610413	-31.93391	-26.654177	-25.153954	-39.019352	-30.02393	-21.767513	0.6071585	-0.8449011	-5.8582306	-22.884933	-17.937164	-16.4603	-27.840881	-32.319447	-36.52102	-7.952256
¸ßË¹°×ÔëÉù´¦Àí (677).mp3	-1.3333421	-3.769271	-4.99468	-0.33332485	-4.9773226	-12.192986	-1.232377	-6.76879	-4.2584763	4.282921	-5.581995	-13.75945	19.13109	8.376172	7.8335705	-8.898846	-10.871321	-8.297654	12.201896	13.796815	21.43753	-4.6469593	-12.789025	-15.94854	-13.35247	-11.133587	-9.296848	-18.521992	-20.476849	-22.786037	-8.876627	-9.520985	-4.760187	-16.132942	-10.08416	-11.650935	-7.0830135	-9.773642	-12.399885	-9.021385	-11.027674	-12.984459	-4.4340296	-2.1199403	-1.5625948	-4.439264	-12.556145	-14.863312	-22.381243
¸ßË¹°×ÔëÉù´¦Àí (678).mp3	-12.580597	-16.073153	-10.254898	-7.266792	-11.891661	-3.2409306	-5.6578035	-5.912424	-13.956751	-9.430171	-12.591075	-15.590224	-16.849144	-23.00168	-19.790241	-1.3675988	-3.787685	-3.590178	-1.4577949	-5.0633683	-2.884726	-10.275951	-4.6019363	6.274728	-15.178728	-15.341464	-11.809864	0.23992378	-2.2064383	0.69424653	-12.27588	-12.209589	-6.400794	-23.783733	-23.563354	-23.399033	-17.940216	-16.012575	-10.768904	-6.7144833	-9.510656	-3.380466	-21.562878	-10.451948	-6.497581	-2.7878623	-1.8345232	1.529163	-8.176694
¸ßË¹°×ÔëÉù´¦Àí (679).mp3	9.400955	21.56638	23.857243	22.787937	21.616756	22.766052	16.874088	20.787998	17.58541	19.205982	22.736782	24.464092	20.378267	14.7584	16.510017	1.6574662	2.7041702	8.136831	16.963696	19.739874	23.951637	28.652924	27.432512	20.787271	7.9760323	7.8161535	9.808382	3.046239	11.263067	11.437624	15.913471	13.745323	10.173767	13.275057	16.175629	17.61631	9.805807	7.107794	4.9969406	5.868763	8.681046	13.246252	17.007923	16.382994	11.072479	12.3325205	12.739485	10.866923	16.433212
¸ßË¹°×ÔëÉù´¦Àí (680).mp3	-6.295723	-15.472034	-18.79178	-8.367468	-8.526497	-9.0154915	-14.601353	-14.200445	-1.5985007	-0.24652022	-2.572261	-5.22425	8.006165	9.761929	17.323608	5.332793	7.663274	16.531183	14.371053	26.484795	19.810492	12.683939	3.367072	0.56176674	-3.342873	-2.1009176	-0.16222847	3.2929351	0.7380873	1.9070811	-2.8112044	-10.002793	-13.807884	14.031044	18.264416	21.74443	8.279987	3.3362944	8.429102	6.2598295	3.8626423	7.0928755	9.885242	17.234423	27.471115	11.908331	10.170263	11.842045	-25.574692
¸ßË¹°×ÔëÉù´¦Àí (681).mp3	18.078205	13.565685	16.838434	19.74319	18.001738	18.105917	19.684431	21.409271	25.15564	17.643147	16.930359	24.832153	3.8804107	4.8023076	7.5265803	-10.215168	-7.5323687	-0.81263286	-2.1494977	1.1062562	6.4370165	18.995438	21.505733	18.987156	15.170618	11.122322	17.272472	6.4633775	3.000691	9.587799	4.563005	3.8848672	5.0078993	19.322739	22.728024	24.627605	17.818268	19.636614	23.93436	-3.88128	-5.216308	5.9125013	-6.5283895	-8.146394	1.2715218	13.744881	17.714224	24.262821	5.7677546
¸ßË¹°×ÔëÉù´¦Àí (682).mp3	19.32853	14.101569	9.654911	1.0678976	-8.38279	-11.784058	-19.240551	-19.542664	-21.998367	-27.899242	-28.514671	-29.239902	-3.2401233	-7.9275436	-9.4570465	-0.8807462	-7.6964235	-12.00996	-1.9869742	-7.189193	-12.57398	-24.63788	-18.586197	-10.243177	-7.8257675	-13.325952	-13.352532	-1.3736324	-7.5908957	-2.4582503	-10.858055	-12.602425	-9.648087	-2.1361647	-11.899955	-23.679512	-4.2578373	-3.5090556	-3.4256983	7.7375617	5.5859537	7.9717245	8.645581	-1.6224413	-12.279537	-0.039008915	-1.6090149	-3.4021375	-18.02518
¸ßË¹°×ÔëÉù´¦Àí (683).mp3	16.381155	8.2908125	5.7450905	6.130709	-2.6091619	-15.050753	14.851732	14.4679785	3.6383104	8.762251	5.839883	2.4947476	17.833267	15.884853	16.435734	3.1699219	9.242603	15.705793	8.326842	10.12214	10.243281	9.193577	7.1704025	15.1234	5.503215	-0.0828169	8.825081	-10.808664	-11.422462	-11.955555	12.188919	2.8743217	11.7712145	2.936489	-1.8853714	-10.302156	9.250521	4.7628965	0.87765425	12.406193	4.7723446	8.486731	1.5440805	-2.6044998	-0.46395317	-12.089474	-11.407818	-12.314373	-2.0041406
¸ßË¹°×ÔëÉù´¦Àí (684).mp3	5.788997	0.07555729	-0.62349004	9.227689	3.0880728	-3.792629	12.071287	4.2660756	-0.1739395	11.327792	6.742657	0.30033094	4.9344125	8.520006	17.289665	4.763445	0.6397089	4.6382747	8.037336	1.5759733	4.51938	5.1770377	10.832309	13.401106	-0.009463638	0.18385355	-3.8056555	-2.1241546	-1.9827994	3.070767	6.694627	2.647379	4.1443815	15.649928	6.843994	9.408346	7.969366	2.8757162	3.7692945	6.68632	9.539125	7.8035	-0.42432123	-1.1725456	2.0613675	8.808569	10.485732	5.8374243	-3.2072093
¸ßË¹°×ÔëÉù´¦Àí (685).mp3	26.696962	32.82148	26.876802	25.511658	33.70932	36.438232	7.49438	17.319242	17.1111	36.023254	35.475014	28.297546	46.727386	44.25701	40.056263	43.39775	41.72285	33.400894	37.753162	32.807297	24.568958	18.071526	20.874382	16.934574	14.802799	21.987988	28.820675	18.833483	16.36704	20.505287	11.008629	9.640797	14.448118	24.02166	25.958954	23.571712	32.30332	31.17264	32.961437	9.138912	12.271078	19.253109	24.55828	29.976112	28.094982	25.639122	25.716755	28.609974	33.41313
¸ßË¹°×ÔëÉù´¦Àí (686).mp3	14.801941	9.474504	4.212037	12.075747	23.634212	26.099731	19.343447	26.419939	30.190609	-3.829368	-2.2030663	4.193754	14.358875	7.494935	9.249979	13.617242	14.813488	20.213223	12.685726	11.6944065	4.4552517	22.868675	28.811054	31.16037	17.207817	18.731098	13.266661	22.783623	17.923347	19.973915	16.564674	19.037716	10.50783	24.78783	32.331726	25.315807	19.114769	15.815229	13.897282	15.79026	18.390282	20.240747	3.9555664	3.2608373	1.7147644	4.0002294	1.956307	11.833044	21.793217
¸ßË¹°×ÔëÉù´¦Àí (687).mp3	-13.457642	-8.120535	-4.0911036	-4.564289	-2.69058	-3.9984965	-5.4864855	-9.590694	-7.8956213	-4.218871	-3.0444698	2.8196137	-15.00625	-4.5267687	0.51159847	-5.8337574	-4.974569	-3.8668857	-8.331627	-5.5741596	-2.8527284	6.6654487	1.92505	-3.2106462	-5.9509096	-8.474565	-10.634533	6.6378975	1.5883459	0.4885528	8.45944	5.4007435	-2.0665588	7.778907	7.926191	7.545636	1.1228335	-0.6298579	-5.2647495	8.370697	7.76393	5.280653	-8.752067	-4.598537	3.6643658	-5.8245416	-4.979983	-5.7546444	-6.005471
¸ßË¹°×ÔëÉù´¦Àí (688).mp3	25.396564	28.941732	34.83765	41.27507	38.811867	31.914467	23.722244	28.484135	30.083923	28.109493	28.255936	18.21949	27.941687	26.71872	30.576157	9.693658	19.086048	21.907223	27.391125	37.021233	36.827774	36.804108	46.312386	38.616837	31.000212	34.049812	36.56134	29.91893	30.764874	34.38855	34.94778	38.823162	39.686085	27.99171	23.6534	21.210808	27.914108	31.431477	39.109077	28.595951	28.685616	25.472637	29.845615	26.226051	20.241543	27.771437	24.130993	10.694812	35.065834
¸ßË¹°×ÔëÉù´¦Àí (689).mp3	5.639845	2.6162167	4.138167	6.556312	5.818734	2.107449	9.35626	3.2321613	-2.9295287	3.9976413	0.109852016	1.2223387	27.547987	20.022089	17.37446	24.907358	24.831429	12.715487	19.754963	19.802692	24.42303	22.249699	19.304178	14.093376	10.049806	10.088325	9.54508	11.80179	7.8856564	5.138056	1.472396	6.86961	12.878042	-2.094123	-1.3390167	-1.6466379	17.261261	15.86533	16.627556	7.0357013	12.118431	16.234098	15.904386	16.709484	18.76683	27.060833	20.960518	14.35269	-6.2174635
¸ßË¹°×ÔëÉù´¦Àí (690).mp3	15.131677	14.698603	19.60773	24.089123	24.09057	29.161367	6.470299	7.9248505	9.149502	-0.9994941	-2.4911895	-2.2062259	19.873507	24.197609	33.766716	10.7741165	11.752777	18.62518	17.595558	24.437172	27.289337	23.751148	23.766056	9.922314	3.8877573	12.1112	7.3851004	35.454742	26.073606	17.298832	8.529856	9.16161	4.3118668	4.222445	6.3299055	6.4005675	33.421608	30.018412	31.718788	2.9943714	4.350356	3.0800395	14.750319	26.42869	32.807846	11.908117	13.031494	13.285359	17.794737
¸ßË¹°×ÔëÉù´¦Àí (691).mp3	28.177155	26.528332	29.850666	6.879733	9.171586	2.6868653	4.4913816	9.671446	11.580402	8.819584	15.259422	11.67552	5.9227266	10.142497	7.8802004	8.9060955	9.555138	9.352907	14.114897	3.1504536	-2.871504	-0.21507165	0.3800186	-0.20493716	10.163474	17.935904	14.655426	-8.043617	-0.89130896	-8.716226	-9.448227	-8.602201	-16.671034	8.722047	10.738113	7.482369	11.661097	13.876728	7.6282215	1.874001	5.4778147	9.843579	10.001113	22.459698	27.021194	19.540058	19.908203	14.081205	15.738955
¸ßË¹°×ÔëÉù´¦Àí (692).mp3	-20.928366	-26.883728	-22.180702	-17.442394	-32.74836	-41.60244	-28.41349	-28.732769	-28.542751	-23.423443	-29.671833	-27.558605	-13.40971	-12.085041	-5.270095	-26.312328	-28.76937	-26.37262	-24.495779	-25.342115	-19.955818	-12.892798	-26.087265	-33.469677	-20.633629	-18.897148	-17.081188	-23.43509	-39.096016	-44.60949	-35.205627	-36.68101	-29.915768	-41.139103	-48.161026	-38.038963	-26.305359	-27.704025	-30.80405	-11.737446	-4.999563	-6.322457	-30.594784	-38.17974	-35.489784	-30.373768	-36.208107	-41.0393	-14.927984
¸ßË¹°×ÔëÉù´¦Àí (693).mp3	23.464365	24.104004	19.788034	7.1728578	5.3109956	-3.0842009	17.47017	17.36444	12.409682	16.417542	9.069363	4.1141553	-4.9145885	-1.4307464	5.8926435	22.358456	25.11681	38.08687	17.903154	18.378304	14.829039	-8.977995	-1.7561505	-6.781057	9.410046	8.832638	8.822144	-9.862185	-8.718674	-9.653471	3.5671558	-3.30085	-1.0735863	5.4426174	9.332205	9.2729225	10.268453	11.273787	11.434811	-2.8279872	-0.45956045	8.377331	-10.423479	-6.111033	-7.1388555	-21.51141	-20.166416	-12.62262	4.007892
¸ßË¹°×ÔëÉù´¦Àí (694).mp3	7.863125	-10.522229	-7.8546257	6.4268503	6.456854	11.729435	12.239517	17.903717	31.928694	-0.30220723	7.291361	21.927374	-5.93402	-0.3594864	14.259029	-5.8016996	-14.774666	-8.98348	-4.0542755	4.5224	7.9864483	21.207996	21.606161	14.343039	16.974445	14.698612	18.098387	-2.228256	1.3880174	8.624434	5.555848	2.4306438	4.265986	-8.639681	-7.5725784	-6.6607056	40.419266	34.1745	29.767897	13.459894	6.341634	1.9052558	13.1431675	19.249626	23.945019	0.3134246	0.883276	10.693066	-13.386015
¸ßË¹°×ÔëÉù´¦Àí (695).mp3	9.498026	11.552477	25.041475	1.4525046	-2.3343787	-5.8332	-0.5860721	-0.6848385	5.1964383	-4.1799693	-1.9837185	1.1771597	17.85805	9.50613	4.631346	15.0754	22.360638	27.18148	0.918679	10.636274	13.984653	3.6503863	9.760792	20.566502	1.3427079	3.1565418	11.5221195	8.380959	6.9250555	11.137903	19.637844	20.555923	15.538984	5.24842	-0.38060272	4.5915375	35.529625	31.896774	31.067009	12.942871	16.590569	22.338634	11.415352	4.970413	4.949422	23.947105	20.960709	21.785992	7.615358
¸ßË¹°×ÔëÉù´¦Àí (696).mp3	9.106804	11.286787	13.372845	14.570768	12.755077	10.943964	-1.8862287	3.5678627	4.5577817	-9.012976	-8.691493	-6.091978	-2.5038738	-1.8437105	-1.4564182	3.1446316	-3.6263342	-13.252188	-0.20486915	-6.360121	-10.687164	-8.412564	-12.647953	-14.790213	-16.635612	-6.4117165	0.6432717	7.97952	7.108717	8.324451	-0.84787244	-4.8319645	8.525872	-4.8037558	-6.5176415	-6.1480093	4.1371994	-2.83779	-3.6595898	-0.34201598	-5.791116	-1.3386815	-16.997107	-16.03331	-6.773912	-4.4323792	-0.3540255	4.950305	7.562428
¸ßË¹°×ÔëÉù´¦Àí (697).mp3	-7.997875	-10.44527	1.1871808	36.491837	35.258423	37.280308	19.15775	12.620483	10.933746	10.14602	24.682533	24.831669	13.530289	13.025709	19.195858	5.8091717	-1.059819	7.658143	1.565973	-1.2393832	2.180532	5.575268	1.6068966	7.3167467	4.938902	-3.2966642	1.8251183	15.475775	16.903355	17.100021	11.484607	2.7488348	6.5613627	8.645313	3.5840778	0.17052433	-5.328808	-9.138191	-3.9803205	9.69352	7.850626	4.7675085	16.873783	22.59787	30.402313	4.349911	-2.492743	-1.097961	7.085103
¸ßË¹°×ÔëÉù´¦Àí (698).mp3	18.270575	20.91853	26.780888	30.09975	26.852829	15.47834	26.392704	18.437357	18.360699	19.088604	23.266914	26.697094	11.784273	12.919043	9.342018	-2.7709513	0.9761448	2.370463	9.876462	3.6853113	-1.3435395	0.27042985	3.3851037	6.296614	-12.756974	-6.7063675	-8.4151	-15.082138	-11.446285	-10.968847	-14.408653	-13.988941	-13.152433	-6.658143	-6.1645474	-1.6705576	-4.7515936	-11.885464	-10.892043	-16.157269	-6.9653463	4.1118727	-1.2346969	-2.8066146	0.27471155	-5.1855984	-10.204303	-10.493563	3.2950234
¸ßË¹°×ÔëÉù´¦Àí (699).mp3	9.469767	8.442653	6.713485	13.333517	9.934917	11.554506	12.619963	16.508907	15.195804	4.6865983	0.49205738	-5.2828264	23.634563	10.561295	3.7003322	-6.8249288	-4.795794	-1.6389216	-1.2019143	-6.7000756	-7.794249	-28.309395	-20.773712	-9.29199	11.040445	3.8680162	-5.625497	4.480605	7.3673573	6.1361876	5.946892	2.695301	3.600854	-0.51795816	-1.989508	1.0543218	13.44629	3.3325908	-5.654296	-5.8454037	-5.9010468	-7.5920887	4.59336	-2.35765	-10.653826	9.338306	0.8318985	5.3194895	-6.5564175
¸ßË¹°×ÔëÉù´¦Àí (700).mp3	16.83197	14.601063	9.225716	19.995502	16.440569	20.664898	27.804453	25.951702	20.850163	21.147755	23.243977	19.673378	8.615362	13.101593	12.504219	18.462769	23.669468	25.326538	11.545208	12.575558	16.310774	23.151411	25.767797	26.120901	1.0325896	-0.17930973	3.1465392	32.11972	18.725925	4.1211853	30.205406	22.96458	17.269386	15.262183	19.14077	22.941986	11.827927	6.117555	2.13938	14.918319	18.18103	13.058989	16.959663	22.019913	19.439894	18.68121	23.000511	24.308956	16.059208
¸ßË¹°×ÔëÉù´¦Àí (701).mp3	-1.5478835	4.3241415	8.315437	-16.266376	-9.124022	-2.4620287	-0.35443783	-2.0550284	0.006625235	4.6719947	6.2774425	7.3938665	3.1132622	1.6725384	6.637246	5.370407	0.71162415	2.7424655	1.7984989	5.8389845	6.580111	1.3463659	6.995757	9.274449	-8.557615	-17.7456	-19.51173	7.782807	16.102829	13.049105	-19.903744	-12.307282	-4.7499723	-9.983284	-4.3379436	7.7161055	1.9676752	-5.783496	-10.286585	-23.263283	-24.641264	-25.41071	2.9669585	-1.9486492	-6.755902	2.55971	3.548028	-0.7306602	1.4119308
¸ßË¹°×ÔëÉù´¦Àí (702).mp3	20.111645	25.568108	23.252401	1.2355256	-5.3419776	1.3231179	-9.885513	-16.475044	-10.016686	-5.6977115	-6.0140123	10.80618	-12.233789	-8.358854	5.966263	-25.923725	-25.197634	-8.751811	5.3572497	9.000939	7.5947685	19.870901	11.112839	5.578096	49.073364	37.28164	19.620312	-2.522069	-0.16151273	7.111073	-25.282463	-30.313635	-27.774918	-5.4390078	-1.9084492	5.5111513	9.406698	0.7861813	-6.9347215	15.007338	16.75507	11.140211	0.8997015	-10.888943	-12.622438	12.4764185	4.6308503	2.3672526	10.120356
¸ßË¹°×ÔëÉù´¦Àí (703).mp3	3.5264559	3.6236238	4.2281137	8.355465	11.777842	8.106909	32.139282	24.39037	16.207855	19.455368	17.616499	20.681122	25.061275	14.422049	5.996416	1.2883304	7.498893	13.521556	18.397903	14.615522	14.088829	3.505564	3.2633224	7.0924225	9.997443	16.34631	13.430084	-8.900409	-2.3716445	-4.153091	35.60086	35.813133	42.264473	1.037046	1.0856463	1.0969313	-14.165823	-13.216847	-6.5793853	12.527926	12.404789	12.619104	-10.321687	-5.709476	-0.48119777	-1.3590492	-4.1716237	4.3531547	-14.751268
¸ßË¹°×ÔëÉù´¦Àí (704).mp3	2.9911728	8.856686	6.087838	27.778992	13.447735	6.2807455	24.11719	12.218758	7.3245077	23.239788	24.652348	20.364254	13.162191	18.227375	16.418913	24.203548	21.194038	23.727135	12.485133	16.738972	16.746075	15.419527	17.377771	21.035126	16.97725	17.727617	11.211977	11.539896	5.7893124	1.1046655	18.944656	15.397061	16.421715	20.728634	20.019428	17.095999	14.45198	16.091578	9.428355	7.963537	12.361628	7.244825	17.496857	25.163921	25.144426	21.00514	22.668255	17.963245	13.863007
¸ßË¹°×ÔëÉù´¦Àí (705).mp3	10.394819	7.502589	8.578465	-8.94619	-14.280742	-13.823727	9.912895	8.816794	7.0678353	2.4775395	-2.7960427	1.2577853	5.561654	12.941996	11.833741	4.2360077	7.0021915	5.5605726	8.868671	6.443504	5.3531966	21.652004	17.755302	18.174896	-3.3892903	-8.195709	-9.889212	2.5540023	5.1178036	10.721842	9.098169	11.505606	19.20969	11.2032175	7.179694	-1.5177996	3.9348977	6.067362	1.9960504	5.518813	5.386171	5.2948785	10.098438	8.779445	-1.3360312	-20.389595	-15.2452545	-6.51569	13.245522
¸ßË¹°×ÔëÉù´¦Àí (706).mp3	-0.34495428	3.6992583	5.860751	-15.485842	-12.846457	-13.573979	-3.2331662	-15.848297	-9.941217	-13.450512	-17.498096	-14.000061	-12.600107	-15.966969	-11.945269	-9.947157	-2.0703485	-0.87629783	-3.2024286	-3.4631875	0.25913	-6.5063148	-12.223032	-8.238389	-7.7599583	-8.35922	-14.4832535	-12.56421	-13.359066	-3.1888885	-10.810312	-9.499647	-6.3069487	-7.931576	-7.137115	-0.9856223	-11.714188	-14.132397	-17.802752	-15.985519	-11.016697	-11.758535	-12.652554	-16.534298	-22.19212	-34.334427	-30.322462	-28.515993	-21.375568
¸ßË¹°×ÔëÉù´¦Àí (707).mp3	-0.60126185	-2.586607	-10.8590355	-3.4849672	1.7803382	2.756174	6.621578	1.8929278	1.7697207	6.782356	6.5427017	4.8849583	10.756575	4.1759005	6.5458293	13.852255	14.479616	21.439781	2.1200576	-4.503091	-6.271377	-3.8954062	-1.6729258	-1.079273	-2.9164596	-0.029537976	5.052025	-13.78998	-9.466866	-6.9013786	-1.9549739	-3.6680555	-7.890973	0.061635792	-1.6027089	-3.8557498	4.3813524	5.5829306	6.305677	3.7601984	5.6087265	12.791382	3.3852992	7.5019617	8.1912365	4.2271957	6.7234406	9.414501	-23.319065
¸ßË¹°×ÔëÉù´¦Àí (708).mp3	16.255007	18.313559	16.312904	15.543416	18.4052	15.509837	1.3099968	0.42494076	1.2012197	14.228209	13.23748	9.895998	12.691187	16.457876	17.434277	9.359341	2.639794	1.6042609	8.458529	12.08157	4.1531715	16.721256	14.024624	8.675972	15.068602	18.235218	21.697712	11.869563	20.86677	27.934464	9.790571	11.744297	6.5742483	20.540134	25.767872	22.367188	24.846357	21.69319	21.370054	21.712215	20.63805	15.985401	12.195274	15.8940115	14.3694935	29.541847	31.162172	32.55651	29.714245
¸ßË¹°×ÔëÉù´¦Àí (709).mp3	-10.760941	-16.825142	-15.866962	-20.661394	-18.640148	-13.406853	-17.160385	-18.196001	-11.448359	-12.471243	-15.924177	-13.190464	-24.800322	-16.62179	-12.189638	-7.8307805	-12.367278	-8.054445	-20.671284	-16.711872	-13.793464	-20.359308	-22.598969	-28.091827	-18.83257	-17.634113	-21.221163	-21.489487	-25.724335	-25.358932	-19.269297	-19.467491	-17.267075	-22.258024	-27.11615	-27.077808	-26.55355	-27.17221	-25.444866	-17.86346	-22.674732	-19.94078	-14.991747	-15.269602	-23.418966	-12.284633	-17.964369	-27.888493	-26.115768
¸ßË¹°×ÔëÉù´¦Àí (710).mp3	14.303434	18.010807	12.785654	11.682458	13.293592	12.755884	18.01627	20.499254	25.628109	17.932163	18.253492	23.899334	0.043052256	6.276597	6.025402	-1.0079107	1.8607044	3.6425242	11.511512	8.022767	3.8614616	11.600618	7.490134	9.225917	8.614733	7.643655	5.6658483	-1.535107	2.4054744	-3.1838365	6.58333	6.0261507	4.8095484	13.639383	14.721016	13.056746	9.925331	13.698023	4.1918516	-14.380297	-13.307888	-10.118931	20.113554	18.339441	10.538082	20.632664	10.933543	9.325246	23.845097
¸ßË¹°×ÔëÉù´¦Àí (711).mp3	14.367519	19.520191	23.25799	21.85771	18.927525	22.686905	20.924017	21.970856	24.160046	6.22614	11.950914	17.632252	28.139027	25.61331	27.145649	14.68582	16.576077	20.169964	0.9853544	3.6762128	5.93419	-1.5368836	-4.25708	-6.1039734	1.224335	2.4322069	5.8068	29.22499	23.629288	10.915304	8.143494	9.293934	7.696105	16.507532	15.976177	18.190144	23.260948	19.053719	23.040285	14.493145	10.403383	16.627163	10.694822	10.177544	10.970049	24.555695	23.597935	27.899048	22.582201
¸ßË¹°×ÔëÉù´¦Àí (712).mp3	8.716575	9.351243	14.511722	-10.4705305	-6.3322163	-2.5497336	-46.30201	-45.35122	-46.437416	-1.7400957	-6.456077	-3.2342415	0.5936184	8.306959	3.3931663	23.843708	21.946625	22.593073	35.46585	33.031643	33.515182	30.239576	21.12741	19.741596	11.345651	12.981196	20.075542	34.24858	31.760895	32.848343	34.736103	34.585068	36.481277	35.984932	33.52137	30.323483	18.242521	13.778908	13.820614	2.9168744	3.1696975	9.798497	4.0586305	4.6343374	17.292957	16.435888	9.136896	11.575689	20.667183
¸ßË¹°×ÔëÉù´¦Àí (713).mp3	13.314281	9.906633	12.630768	33.32673	25.330263	18.830696	24.032368	23.430256	25.420725	17.442616	17.943731	17.92475	3.5241647	1.8296434	1.7773592	5.7724023	-1.4744328	-3.593823	-6.6351376	-0.9133804	4.445203	-2.743863	2.362422	8.297766	-19.892849	-21.321808	-9.671783	0.82733846	-4.0900064	-7.9679413	-1.112301	-1.9684563	-3.5228376	5.45312	1.9941564	0.30251658	19.780941	14.863184	7.0757055	10.401808	6.9691205	9.955366	12.315571	7.913373	11.799675	7.7010307	5.244255	5.7252445	2.0163076
¸ßË¹°×ÔëÉù´¦Àí (714).mp3	15.843229	7.6148424	9.543333	28.068733	29.88058	25.449978	23.582035	18.737282	16.918795	23.6035	17.673801	10.62746	4.819954	4.249009	1.0483551	11.124338	7.5440464	8.319196	9.483694	9.730667	3.6581488	14.938206	16.527975	9.72102	20.461859	25.238039	28.18986	14.632772	17.391495	26.206675	22.879856	22.554558	17.716057	27.392075	15.468809	14.260704	9.944865	-0.450105	-8.459684	17.855984	18.425251	15.423859	3.1170726	2.1416895	7.177048	19.697474	22.150816	27.178448	11.640528
¸ßË¹°×ÔëÉù´¦Àí (715).mp3	21.299562	19.787636	16.556704	37.832336	38.27484	39.25869	22.177187	22.544792	26.863388	33.01097	43.39926	47.937813	30.033375	39.126587	44.20723	32.57222	33.3935	37.71273	26.188911	28.269667	33.32573	28.018848	29.640003	27.958134	27.48708	25.158913	22.24098	17.448528	23.680826	28.346073	24.351044	25.962864	19.950294	34.98711	38.585	41.26725	27.266645	36.59091	34.0356	49.28298	51.793846	46.19671	34.22339	45.87577	51.20081	48.86602	49.916084	44.911087	42.334038
¸ßË¹°×ÔëÉù´¦Àí (716).mp3	9.185384	15.65583	14.840969	-10.2943325	-14.654766	-21.963367	4.7385106	-0.395761	-7.4118295	-14.851824	-12.419756	-21.940262	-11.212912	-18.152458	-21.71454	52.319202	50.480736	49.92579	-37.91105	-40.80584	-30.570038	-14.35305	-8.312525	-1.2475431	-38.018097	-38.16369	-32.61499	0.7493291	12.645601	6.0857024	-12.599077	-12.3322525	-6.1948357	-20.888828	-4.2070274	14.231979	24.395056	23.960838	14.763958	-15.06065	-4.654755	2.242342	-38.509163	-18.933447	-13.506541	8.010785	7.950603	12.615847	8.13269
¸ßË¹°×ÔëÉù´¦Àí (717).mp3	-8.14238	-11.828918	-5.069746	9.791963	-0.09354949	-3.0705357	8.318068	6.5661235	6.276945	17.209484	19.123604	19.617004	26.431862	30.703632	18.505535	23.783161	34.837013	35.863457	-15.854141	-25.967129	-35.301933	-11.90992	-9.848889	-9.620353	14.831089	18.239723	11.739208	-34.64261	-22.816174	-18.779144	5.5246744	3.711341	2.1616645	-2.9695334	6.6376038	13.646202	26.056055	31.42976	20.649117	10.604525	12.660484	12.94949	11.955499	19.053381	14.831249	13.691838	17.091372	11.90552	-2.1762555
¸ßË¹°×ÔëÉù´¦Àí (718).mp3	0.4734845	0.05923456	-2.425295	18.67182	15.428523	8.272946	21.86113	23.821316	23.101166	13.643856	17.300678	19.555998	7.03771	4.9396305	1.2569193	8.411198	9.544327	11.9409895	1.2058036	3.4207458	0.087546915	4.307643	3.4999466	3.8247542	3.6710327	1.0338216	-6.293373	-4.6239114	-0.83440393	2.313607	-8.537242	-6.1256933	-1.0742399	7.403345	3.1871903	-4.469554	-4.44646	2.0972202	7.4766674	13.742492	11.656686	12.90966	12.993156	9.839962	8.677334	12.164267	13.077381	6.831876	5.537833
¸ßË¹°×ÔëÉù´¦Àí (719).mp3	8.984756	9.019791	14.365464	6.1857567	-0.524522	1.540526	1.4515443	5.8672695	7.4742517	7.791197	9.635859	6.8259068	-2.7426078	-7.093043	-8.112087	-3.8388095	-1.7138349	-1.7934753	9.68011	2.8301764	-0.17578948	8.987808	10.049334	6.1734457	11.042929	6.6617374	12.084299	-14.555301	-19.975296	-20.871456	-1.5421326	-3.516525	0.6357209	4.434367	-4.933208	-5.5607843	-6.029131	-3.3500023	2.1340818	18.149673	11.475826	16.785975	-5.0047436	-7.319069	-6.122784	-17.501516	-7.1002083	-6.714225	-4.879792
¸ßË¹°×ÔëÉù´¦Àí (720).mp3	8.086458	8.999476	11.880421	18.240902	10.693661	-1.7528507	17.42796	14.382027	13.486324	8.3151	4.4357047	1.979182	-0.10696113	-0.8802216	0.62790203	9.841019	4.86055	-3.0318513	10.688672	10.505005	13.085707	6.0347767	12.726403	14.286965	5.6990833	6.146242	5.150178	6.9290743	11.354944	11.435602	1.1711887	-1.8930194	-1.7044238	13.643794	11.0582075	15.480849	18.584827	8.453534	4.313259	11.295603	8.255833	7.633841	12.585638	10.633325	12.105265	6.9272017	6.210489	13.259444	23.141808
¸ßË¹°×ÔëÉù´¦Àí (721).mp3	15.972433	16.514008	16.741518	32.0204	34.795425	41.09221	21.674896	32.08421	32.279972	28.224998	31.291355	38.33283	34.35846	29.032766	29.00473	17.554045	17.261585	19.4965	24.161957	24.283628	23.213396	27.078304	26.319504	27.339113	28.787043	27.194954	22.780296	18.939743	12.230232	12.534489	14.639347	16.01387	14.648647	25.18998	28.859997	26.887028	19.331852	14.263835	10.144972	7.919965	8.51284	12.739357	21.115236	19.092583	18.346283	29.21135	29.141258	32.43559	21.817081
¸ßË¹°×ÔëÉù´¦Àí (722).mp3	-35.70258	-38.847237	-43.464874	-17.046495	-21.699146	-36.42653	-30.308708	-25.14545	-18.55117	-20.180817	-19.573082	-21.780525	-8.340441	-7.1737213	-9.778545	-10.99883	-8.639015	-9.179039	-6.7209687	-5.7853456	-12.331383	-23.498104	-30.98419	-24.589218	-13.739146	-10.977053	-7.7181816	10.686201	6.4336004	9.253931	7.257634	8.306529	3.694752	0.35488093	5.834977	-1.7866359	7.6103544	4.9709787	7.254384	-4.850952	4.068679	5.524299	-13.741534	-15.642149	-18.369389	-2.6877599	0.51083624	-9.180131	-3.8997545
¸ßË¹°×ÔëÉù´¦Àí (723).mp3	-16.293808	-21.711891	-18.54845	-19.947393	-18.815208	-15.353041	-18.09571	-7.9848166	-13.684607	-10.030627	-12.347595	-9.544139	-28.339058	-29.347557	-27.383583	-22.876331	-35.18242	-39.107143	-5.41904	-4.08942	-7.6042614	1.1535518	11.5572605	16.489841	-3.8630369	-10.903763	-12.402841	-4.586207	-9.358227	-4.3571587	-15.580926	-16.676498	-14.021016	2.893435	0.23241729	10.424351	-3.3221848	-9.608303	-0.7266878	-43.69255	-50.744457	-46.328857	-22.810328	-20.887836	-22.842602	-38.02441	-25.004553	-13.166388	17.91832
¸ßË¹°×ÔëÉù´¦Àí (724).mp3	-18.630365	-12.771606	-2.652139	-10.307514	-12.369099	-14.112072	-23.995848	-15.050047	-9.133179	-15.533124	-8.613787	-14.825929	-17.754238	-15.6498785	-19.05479	-21.751171	-26.415146	-22.641602	-19.899769	-19.873013	-22.51765	-21.449467	-17.493301	-10.84517	-35.378975	-28.385685	-20.42617	-24.978508	-22.514133	-21.16469	-33.88595	-31.327248	-31.383997	-24.466564	-29.975483	-34.09205	-49.346977	-39.74652	-33.714397	-36.17372	-37.875763	-35.390114	9.538145	10.833214	4.5349445	-45.618958	-38.605553	-36.915733	-9.444176
¸ßË¹°×ÔëÉù´¦Àí (725).mp3	-7.192876	-5.9815655	4.994519	-8.509859	-5.67642	-6.510191	-6.105209	-7.760831	-9.407981	-1.0801585	-1.0006027	-6.853894	-8.465539	-6.854005	-5.0285244	0.47993052	-5.976659	-14.898618	-16.455261	-9.327007	-1.7739115	-8.730958	-6.112487	-3.42021	-3.712628	-3.586907	-7.319393	-8.026598	-11.28411	-12.221056	13.521954	9.535239	7.9269605	17.065056	11.381658	4.2314925	-0.21622288	-1.2605457	1.3497281	-4.676548	-0.93055904	-0.8785931	-27.92609	-21.716595	-15.607501	13.659178	6.2171564	-3.3519123	-12.920149
¸ßË¹°×ÔëÉù´¦Àí (726).mp3	53.112057	47.518562	42.931828	35.112495	31.997677	18.535282	21.198551	28.090225	29.819813	24.411518	36.844097	36.772404	27.093956	33.905586	36.541225	32.998505	41.714645	30.264137	42.48603	38.97408	25.76247	21.026596	32.555817	33.83289	16.218489	28.882153	35.316456	35.72889	33.647003	37.46247	9.473974	18.87488	11.310362	24.68734	23.50899	23.604809	13.101578	23.223967	33.154858	32.87474	40.860687	38.43088	38.015297	33.397545	19.558926	23.741705	29.906948	24.883146	15.259947
¸ßË¹°×ÔëÉù´¦Àí (727).mp3	9.315085	6.220791	2.3939786	-3.139856	0.9232683	2.9102235	-2.4555626	2.2628446	2.2499287	9.472992	5.7444367	0.5705456	-1.8044351	-0.64450794	2.2995818	-3.6127043	0.84041864	0.7443067	9.736236	8.6055355	9.765357	8.488749	10.507106	14.358344	-0.09879424	-0.6583228	-1.5432684	5.205738	10.066385	10.805599	4.8317566	4.51343	0.31778273	1.9758923	0.6695008	3.8174846	-5.9247494	1.7357993	-0.2530446	12.884504	14.031239	16.289864	6.0290284	-1.365974	-0.99256814	6.8457174	6.230941	6.250532	19.286623
¸ßË¹°×ÔëÉù´¦Àí (728).mp3	26.029247	12.9501	12.242975	31.065516	29.092274	32.25584	28.152782	34.605904	35.137028	-22.06688	-13.052389	-9.926094	15.660387	19.267635	14.713156	22.4605	22.56083	21.61171	22.845325	25.31628	22.867138	15.584974	21.347355	22.198048	30.994392	25.49109	21.089901	29.37426	31.952087	31.588238	33.043213	30.8493	27.392223	23.79203	27.050144	25.737713	27.220646	33.506195	28.840576	19.779373	20.834637	20.171474	20.466755	21.556639	22.770193	27.593018	23.97436	21.46645	22.99834
¸ßË¹°×ÔëÉù´¦Àí (729).mp3	3.0044837	7.1222258	15.517197	4.3680406	2.1641827	4.3447704	-3.184274	-1.1390162	9.053057	-7.2447205	-8.0226755	-0.61437297	-33.164536	-29.670116	-21.921124	-1.2861689	-1.2039752	1.4013631	7.1064587	-1.3586086	-10.288953	6.524191	-1.2392302	0.945983	-12.283455	-6.110106	2.4734473	-7.187725	-5.85262	1.9536486	-7.2083526	2.4425955	8.576509	-3.247079	0.11062074	-1.274487	-6.794693	-11.6625	-13.745947	-5.8268642	-13.5552845	-18.343536	10.732475	4.8612084	6.614196	-2.051946	0.13177437	3.3064017	3.5731115
¸ßË¹°×ÔëÉù´¦Àí (730).mp3	21.921871	20.70031	13.677935	14.019843	14.074602	13.968327	20.58479	19.137577	13.151714	-0.94556415	10.39762	11.46703	0.17809236	6.104453	15.145636	-7.994034	-7.7823353	-9.367957	-4.722336	-2.3968244	-1.6946867	7.785021	9.668997	16.6161	0.36551648	-4.7450376	-6.9056005	38.059113	31.612293	29.563015	21.545507	17.53783	21.446365	25.006943	21.913303	19.794674	21.664658	17.33272	12.505201	17.43778	15.797249	13.341393	11.086994	5.9897532	8.251562	1.1902171	2.2655754	1.6050026	-17.064762
¸ßË¹°×ÔëÉù´¦Àí (731).mp3	13.33118	15.571712	19.013844	21.124863	17.922249	20.635368	16.08	13.182905	19.469402	25.55104	29.591732	29.967892	26.061817	23.908607	22.64415	38.2754	30.76033	27.90429	16.22146	20.285591	16.65828	15.597403	25.118279	27.474995	29.590921	30.72438	32.37166	31.384598	27.407043	23.635817	14.26853	11.638273	8.182514	21.796783	12.263651	4.5720243	19.133965	18.850302	18.121464	5.0881977	12.095156	6.213824	21.6484	22.834705	22.251305	-5.903983	-4.120737	-6.100752	19.593925
¸ßË¹°×ÔëÉù´¦Àí (732).mp3	0.28160176	0.4678012	3.354804	7.802348	11.904465	9.367091	13.780358	13.841688	14.092108	23.87925	30.125803	31.098328	4.0937176	9.212584	7.703229	5.0995893	9.563492	8.823547	12.596303	14.81807	12.504341	8.331648	8.208542	11.770234	17.18018	12.680887	10.763594	-1.0805049	1.5901701	9.118984	-4.788553	-13.949127	-13.560923	7.039591	5.948306	0.005885959	-10.886951	-3.3554895	10.775778	15.80266	16.705463	12.545182	12.526039	17.050812	15.052158	23.485329	26.813717	30.6712	16.491592
¸ßË¹°×ÔëÉù´¦Àí (733).mp3	8.53231	7.4232664	7.186761	5.6238904	4.3167915	-0.12744473	4.7901387	6.4603395	6.3909273	27.378492	25.562649	22.760117	10.111786	11.843229	14.45229	-9.184483	-2.8134325	0.7155635	13.514696	16.350792	22.206676	-2.066575	0.35239685	7.2130117	2.6136632	-3.0151606	-7.891466	-3.5872643	-0.29575706	-13.620752	20.305496	11.108426	12.512497	34.74657	24.928728	19.557858	32.39734	28.535164	23.802582	0.5266527	9.659393	19.00912	8.95397	12.794264	17.673443	9.588187	11.033519	8.230244	16.41485
¸ßË¹°×ÔëÉù´¦Àí (734).mp3	-31.700588	-34.994667	-35.72332	25.295404	29.996014	29.280132	-1.2815908	-0.9487096	-10.565754	-16.86462	-20.784824	-9.9959955	3.4615228	-3.1117287	-5.004569	2.5870261	0.9472501	-0.167599	4.2215753	-5.140686	-4.1077204	5.502803	-4.620509	-5.634986	-4.740415	-12.164349	-8.085509	-28.448671	-32.971863	-26.38537	-0.359386	-0.1140573	2.868445	-6.524629	-11.722371	-12.270641	-10.232956	-12.528871	-11.475201	-14.58704	-12.167876	-1.8893204	-12.702288	-18.454586	-23.794697	-5.2848735	-20.240229	-26.919884	5.206777
¸ßË¹°×ÔëÉù´¦Àí (735).mp3	-20.690868	-17.798914	-18.0658	-0.8456503	-2.5891347	-7.6027775	-11.462196	-9.056425	-11.943113	-1.0815911	2.7863173	6.884432	15.7473545	13.576328	13.437544	8.569792	3.608178	-1.7042084	1.1693051	0.5455042	1.8813558	17.370543	13.69939	15.533297	9.080513	12.908613	21.397713	9.978557	6.519728	2.3037715	3.7457979	7.441713	9.984106	16.18016	20.688725	29.136723	15.851245	14.432891	13.908342	-4.8683805	-8.644367	-7.389245	-3.9450228	6.215068	7.156318	15.3826065	19.357035	24.034664	1.0186673
¸ßË¹°×ÔëÉù´¦Àí (736).mp3	-12.175143	-4.3164377	-2.9980142	22.902554	22.140858	17.859055	19.441002	16.817535	13.932522	-4.182237	-14.513254	-12.968442	-0.7498948	-0.42874205	-6.084632	8.13912	10.769966	10.079882	-9.939351	-10.838607	-8.974876	13.819342	17.004002	13.565556	16.565327	8.644458	5.512808	-12.190813	-11.646206	-10.62545	-15.779671	-18.418503	-11.330103	20.469864	20.25544	21.897373	14.341859	16.936571	8.830162	10.451351	9.783569	9.887819	-10.637674	-15.533776	-16.588856	0.5199712	-5.1593485	-8.982769	12.687524
¸ßË¹°×ÔëÉù´¦Àí (737).mp3	11.456503	7.8304424	10.025555	-2.2207956	-0.09079826	6.7544312	-11.116478	-9.504368	-11.000046	9.583236	8.838182	8.562809	9.407696	5.0390882	1.0757122	9.446666	6.152964	10.942369	2.3255858	6.1056824	2.562337	7.754777	4.340498	3.3950944	16.288094	15.418243	12.612797	-0.4487117	1.7530116	2.9937322	0.14804375	-4.7188077	-3.217851	25.766232	17.305946	15.760834	5.9804177	7.49936	7.9615297	15.228453	12.676466	8.675429	-4.377452	-4.591572	-2.5874372	11.72139	8.336607	1.4608681	-12.999554
¸ßË¹°×ÔëÉù´¦Àí (738).mp3	6.034717	10.952712	4.352291	24.202148	22.987446	17.50085	11.247556	-0.2998585	1.9200004	38.87451	34.725464	28.678675	12.243702	12.625336	17.043802	16.241152	14.730528	15.532305	1.1582687	2.8653913	7.4772997	11.302273	14.975229	12.96191	-0.8447913	10.487433	17.733095	4.2424984	15.822961	15.36871	19.18171	16.750626	23.770695	20.004969	15.231562	13.051998	7.4725685	18.961153	17.612886	-0.146151	6.0731688	10.860308	28.991898	27.697672	27.86326	23.641508	21.989565	19.049845	4.69382
¸ßË¹°×ÔëÉù´¦Àí (739).mp3	14.240075	15.450236	10.095123	28.85875	24.013071	20.668734	19.351168	20.269993	22.45314	26.47559	23.971018	27.993383	27.104004	18.595282	16.481432	8.26075	2.9150825	-2.2918315	17.321934	21.720463	24.39629	14.735859	20.09814	17.216097	10.554035	16.797878	16.927025	4.075534	0.6018014	4.516782	13.429069	13.96272	13.543483	5.003788	4.690834	8.755709	8.843889	6.796426	3.1334116	19.452663	10.960056	17.457294	17.202137	19.093636	26.166466	18.794693	17.028458	10.411044	4.541576
¸ßË¹°×ÔëÉù´¦Àí (740).mp3	-23.450691	-26.152735	-18.266548	-25.12423	-18.9751	-11.674464	-12.800463	-18.720955	-18.896505	-9.355961	-13.158561	-9.363765	-22.96819	-24.135355	-21.784588	-19.727013	-29.464993	-30.59348	-21.84151	-20.602655	-18.752743	-3.0390322	-9.415492	-10.516191	4.10456	-6.684945	-16.203709	-11.609402	-13.183836	-11.477834	-3.3423548	-20.725697	-29.365692	-5.816719	-6.8351283	-3.1378217	3.139554	0.29336137	2.95992	-11.643171	-13.44693	-7.961909	-2.397756	-8.45879	-13.818047	-12.235275	-9.535499	-8.743221	-3.2272508
¸ßË¹°×ÔëÉù´¦Àí (741).mp3	-4.2309628	-2.557407	1.2530941	14.906551	11.9911785	11.204762	16.94775	27.069735	36.218662	16.120214	12.254923	6.7159786	8.635941	9.27183	10.487659	16.61325	15.59853	8.351929	8.376272	12.260949	13.068207	10.800837	13.479368	17.540012	21.627327	22.637623	30.945976	15.276973	10.46805	10.228132	23.907976	30.496294	15.81399	13.070332	4.4382095	10.894171	12.479919	15.012169	10.021802	6.895582	8.235082	6.677992	-1.7097231	1.4892569	1.4016496	12.716726	11.606422	8.129702	13.9617195
¸ßË¹°×ÔëÉù´¦Àí (742).mp3	26.305353	36.86428	26.695393	23.936806	28.903774	32.415916	29.778767	30.898632	29.827524	7.5387774	11.098583	10.571192	40.03875	45.52083	46.86487	18.191753	28.680672	38.805504	7.462697	2.01782	4.282443	22.540577	26.544643	30.397346	3.087257	7.2572527	13.594356	44.474968	35.486916	24.117695	28.732315	35.099117	25.100336	21.7112	27.681593	31.042313	25.115547	33.09211	35.29055	27.542812	39.87844	25.474777	18.959352	22.614267	26.355785	22.356678	21.287666	20.798725	18.755058
¸ßË¹°×ÔëÉù´¦Àí (743).mp3	6.7327905	-2.168302	4.9869695	-13.017743	-12.562022	-8.828028	-5.119296	-5.1722593	-11.531305	27.75288	27.652819	24.998497	22.3739	18.479477	10.405157	0.36779082	-4.225009	-9.57427	6.315951	4.6050744	8.798701	9.418212	-7.8365116	-9.232923	16.689411	12.912512	11.163398	24.048931	22.509197	25.599312	-7.122656	-20.824911	-10.268404	12.319742	7.667144	13.033304	2.4601753	1.9870917	8.921819	21.977617	20.446556	23.29332	11.185831	16.238953	22.796177	-27.627361	-38.948368	-43.180267	15.087862
¸ßË¹°×ÔëÉù´¦Àí (744).mp3	-13.690392	-1.8951218	10.305584	24.06776	20.39737	26.658104	-2.763646	-0.13482925	-1.0035954	-20.614851	-17.195822	-8.272131	-22.608616	-15.466978	-7.06768	14.312679	7.6258335	8.296737	-17.610094	-16.869654	-14.064016	0.88776994	2.841784	7.97453	-13.8321705	-12.49122	-8.583248	27.624908	28.717772	24.8395	8.298647	7.4708476	9.173096	12.077219	6.418543	0.9010717	6.596918	1.1822392	-2.8832626	27.746315	27.672243	27.314568	-4.659274	-2.6921024	-2.0083704	11.557611	12.135649	9.976923	1.8624461
2	5.6864467	-3.8855026	2.6714947	-15.104402	-0.066184364	-7.8647037	0.8174083	8.977567	-14.275977	-10.987628	7.751501	10.454363	-26.971527	-3.8848705	-6.595011	9.364053	20.989985	3.1456623	-3.4710128	-7.8467636	1.7963586	7.9992256	35.997654	22.698633	15.675545	20.114042	17.796604	-5.7248244	5.8295608	30.654572	-20.446146	-22.531424	-12.519215	2.8304431	15.717372	-0.37522468	6.260795	5.015909	17.619387	10.017939	-13.776535	18.592836	-19.590418	-4.8876796	9.906398	-3.34665	-30.189262	8.528163	26.137604
3	10.10444	20.940575	-1.3664932	27.793459	22.740051	19.766241	22.954035	15.526875	21.037565	17.747072	23.231926	14.399326	2.0605888	7.945335	10.102705	2.2660115	12.817352	8.850525	12.739674	18.60278	3.9795866	18.090652	12.770505	23.488337	16.95366	11.232704	24.120413	14.847798	15.887036	8.024143	16.534618	2.3013837	19.728632	22.324408	21.122488	15.98373	11.72034	9.544101	22.236269	11.378011	-9.917897	19.681562	7.935402	28.47711	16.791079	15.775029	26.543581	13.299584	23.278666
4	-8.559762	17.07875	13.035244	-6.0178275	18.474874	13.760921	8.703948	15.95808	2.9690971	-13.613152	8.737227	-19.319468	4.4626403	6.8311467	8.411761	9.911937	10.223094	8.080858	13.007278	-7.757567	9.687497	-6.9107375	22.010931	19.833729	34.34837	22.469858	29.341644	46.721325	24.918343	10.201516	43.489582	9.096966	39.42083	15.278247	22.567408	30.287546	38.586582	32.330196	20.72205	11.810875	15.727468	6.2122397	-16.069115	4.452684	23.836435	6.016807	7.718143	24.90093	21.469069
5	5.5291724	-16.294197	-5.944031	-8.147092	-13.985063	3.3255527	-6.9612765	6.144666	2.7169406	-46.506775	-9.387244	-7.23073	-24.291643	6.5113506	-22.259024	-17.142672	3.168259	1.4548317	7.2427278	-8.721225	-27.83284	-37.50598	-14.20731	7.2328277	-13.743515	-20.762766	-23.505865	-18.836847	-21.28168	-41.192017	-27.69211	-31.009323	-4.128536	2.8247917	-6.1076674	-18.463888	-13.204289	-16.699194	5.7162495	1.3238872	-15.958936	-11.882102	2.0944736	-24.884367	-0.69722366	-0.24099429	-1.0808864	2.5525415	2.5417287
7	19.57893	16.868868	19.55387	13.368464	20.9078	3.4485457	15.269543	14.064046	8.761245	4.7875037	21.930288	13.006824	24.116898	10.469166	12.842313	14.610219	11.011798	11.911502	19.692871	7.0279636	-0.64111024	17.592512	18.940748	9.59681	22.819178	27.424444	10.261699	16.767694	21.19281	-1.2978815	15.923584	17.5198	15.533455	-8.958248	19.345755	19.660969	22.858438	5.420881	16.662565	5.3914466	15.2150755	6.7216625	21.039782	13.475793	23.99206	5.4794087	7.500471	17.64852	17.900446
8	22.136175	-9.0650835	16.604914	16.591518	11.7007065	22.93663	15.494225	10.182343	20.389065	-17.840616	-2.1675596	16.160048	-7.122526	12.867943	22.495163	2.1770704	11.811816	24.903986	12.66923	-4.021337	-36.696682	-1.9747683	16.89572	-42.99992	0.5217819	3.0706303	-13.953549	3.2447731	-8.754445	-22.481812	13.274659	-10.877227	-8.191926	-6.0597835	19.746634	-14.030959	1.6353445	21.139708	15.72327	10.352162	18.94885	18.93398	-11.0832405	14.4790535	15.829678	16.746353	21.072105	18.228859	21.424393
10	15.4405775	-13.008914	3.0330641	-25.592459	3.1394842	-17.926226	25.251318	-3.255621	12.1032095	17.505632	-3.962878	18.977785	-27.976805	13.831978	-6.8954124	22.250395	-25.899088	-7.6152344	7.455439	-40.92918	-32.427963	-15.140762	16.480452	10.677581	-18.373955	25.897833	-22.500704	0.81077987	-19.981636	10.214466	-4.126283	20.84372	19.487888	-1.201334	3.778602	-14.92876	9.090589	-9.118863	25.378054	-15.523183	2.3430405	-0.49176994	-19.499353	-20.840088	9.847436	25.506796	14.767604	-8.72727	8.784335
12	-32.52376	19.538393	-17.142878	2.951906	-32.368275	13.406278	16.51164	12.023845	-13.226945	24.745024	-20.883842	24.247087	-8.014804	-13.208499	0.6956833	-29.970339	-9.622842	-7.0613403	8.715718	5.463402	10.592778	1.4286203	-19.066093	13.880614	11.303477	-2.9477692	15.906704	-26.30683	9.878253	-3.1845243	-5.4943166	-22.186865	-17.773417	9.977814	3.8063643	-8.515397	-9.6859255	-22.735723	-7.670921	-18.416267	-2.4201422	14.284917	26.061539	-20.542587	13.570313	-20.924307	-22.665419	13.117084	-7.8473344
13	0.52938247	-5.645908	3.454871	-10.709733	20.06603	13.781829	-2.4520519	24.590582	-24.643005	-5.576801	-0.93395996	-26.40299	-6.6647954	8.095738	20.71909	16.307878	11.069786	-13.416801	-4.1986785	10.276654	5.455541	25.484362	4.937918	11.575222	-4.622786	2.7048004	20.67961	20.408127	4.0364966	14.499016	-16.037704	-18.340252	17.330357	12.501105	-4.31657	-3.4944296	11.114087	22.478067	18.205717	6.207437	-5.3282156	-7.7689195	-26.350983	22.60916	-1.2166029	-29.007544	13.131801	6.313399	18.61888
17	24.517517	-9.676859	9.358173	13.7579	-10.581651	-5.3835196	19.277365	6.955457	21.092176	-10.863702	-12.825368	8.199874	17.63979	-3.1871974	-7.108953	2.6433177	-3.1479113	20.276064	18.258398	-0.7327296	15.79332	13.994555	5.3095546	18.837435	15.677765	-10.406019	-13.41597	2.257149	-2.0913727	-14.701028	35.400494	-4.989859	10.182639	-13.160423	-10.569779	23.524343	24.185028	6.7444687	-4.6948586	5.4227805	6.552732	7.994623	19.975348	10.427166	14.360471	-15.175518	-2.4367592	-19.850206	-2.620891
18	-3.038165	-5.5641174	-17.498363	-44.0165	21.07873	5.9113784	-12.909401	-55.17992	-12.524712	7.909723	-24.702368	2.373643	-2.8902724	-21.48529	-14.29263	-36.88762	-30.804632	-10.901844	-4.6029906	-12.4936285	-16.891188	-3.3135948	-1.4686488	-34.615494	-11.429513	-35.962593	-24.786745	-31.399498	-29.566055	-15.772897	-26.367414	-10.899918	-9.910792	-17.634455	-24.799896	-23.66823	-20.207758	-6.6650233	-32.002865	-5.267404	-13.512967	-22.989965	-7.5476727	-4.6935234	-27.31259	-16.523996	-20.941158	-18.057264	-16.776224
19	11.33976	10.906113	12.394933	13.989558	12.406838	14.599651	6.7160683	19.746534	-1.348597	13.308484	13.324455	4.112831	5.512132	12.04246	18.103865	16.836311	8.595213	14.789624	13.593624	14.569509	19.3758	17.033278	20.644464	-4.2530694	4.6975255	-5.920246	-11.385452	-18.211622	-12.723552	-26.404549	-18.188581	-14.046848	-50.923904	-12.930001	-0.26794592	13.381096	12.541759	12.677437	2.9731352	-28.374002	-6.9692974	9.743325	-23.787859	-9.284963	-11.617581	-0.25718388	-4.46249	-16.412317	-15.587437
20	4.405577	-3.5798404	8.14512	33.804626	-7.511879	26.446962	-3.3623536	3.919528	4.3997545	17.413107	24.607992	24.178404	13.9739485	4.5785384	8.1337805	15.211929	-29.830355	-13.124069	24.252853	1.57717	18.02633	-6.446098	-4.112447	19.354786	25.7071	1.5603763	5.057687	7.888748	2.703025	9.729732	-21.28819	13.341685	-18.122833	-8.097572	-22.749346	5.5073075	12.60739	16.740273	11.234745	2.288747	-4.1297793	-0.5373869	13.976406	10.209906	12.696861	-18.441652	8.165067	-3.008254	-12.863102
21	-12.525813	-0.66951245	-19.41757	-15.2608385	-5.114722	-8.935828	-20.122448	-1.8683243	-21.16102	-13.436546	-22.836637	-17.43988	-17.350561	-18.870922	-18.082605	-25.90419	-0.11432775	-7.169062	-12.255444	-17.32927	-14.947852	-18.059843	-17.106445	-22.901018	-8.288739	-10.709648	-4.940187	-8.947606	-18.741121	-28.3556	-15.470862	-12.516311	-0.20001666	-14.959146	-30.983484	-17.466625	-13.68507	-29.744905	-13.00027	-17.809158	-23.464308	-17.608389	-7.6848235	-16.550787	-28.463692	-17.072605	-22.59842	-37.43003	-7.039335
22	14.873296	-10.264955	9.270538	23.984846	9.942271	16.287918	6.3011928	23.177	17.558725	21.521318	5.9858537	21.342133	15.390007	23.514061	15.785388	9.569965	20.688372	16.034979	13.148824	26.494055	8.967945	1.7402395	7.719919	3.634814	19.010693	23.692148	5.847402	11.089927	6.3618126	12.638015	19.034811	17.327578	-0.50932854	14.291646	13.598244	10.62693	22.824194	15.937152	-12.308776	22.21412	-8.671752	18.270185	19.906668	7.3483963	17.630835	13.67699	-6.256191	32.15598	17.934435
24	10.597331	2.3307068	-1.5155729	-9.3165045	-8.779714	-0.7210528	-10.359226	5.1468053	-16.822523	-13.02813	-9.769385	6.7268524	7.7696037	4.723992	-9.28127	-3.768728	9.417006	0.20370452	1.0087609	-26.78649	5.083277	14.355838	9.632231	-6.291004	3.4951942	-11.983761	0.59643716	-4.29956	-15.441461	7.098301	-17.120213	-25.277563	5.029533	13.310575	-10.424545	5.199897	-3.674265	13.867795	-13.421266	4.259268	21.177612	5.981793	-11.890143	9.4760685	-11.282799	-12.601491	-1.6163429	-8.130764	13.073665
25	9.035268	-9.432143	4.721582	4.213609	-6.0216746	3.8768778	18.250124	1.32134	11.618035	-1.8788366	-1.7523769	4.862488	11.31149	8.323939	1.0811695	3.0072353	17.836218	-10.259044	1.7870941	21.96744	7.2792296	18.306877	7.1604805	15.313663	23.667862	0.49210104	13.199155	15.603364	16.930017	-3.7236612	33.555176	1.9640232	12.1195345	17.001448	9.953934	7.812101	8.980174	18.766867	19.48569	16.901094	36.322834	0.9870822	9.432485	12.011421	8.593498	-9.136101	-0.4317805	-4.4869595	-1.793767
[truncated: 727 more rows]
[truncated: 12 more columns]
