# Supplementary material for: Music-induced emotion flow modeling by ENMI Network
Source: PLoS One. 2024 Oct 21;19(10):e0297712. doi: 10.1371/journal.pone.0297712 (PMC11493256; doi:10.1371/journal.pone.0297712)
Supplement: S1 File — (ZIP) [file pone.0297712.s001.zip › minimal dataset/Augmented dataset/Music features/mfcc_6.csv]

File_Name	MFCC_6_1	MFCC_6_2	MFCC_6_3	MFCC_6_4	MFCC_6_5	MFCC_6_6	MFCC_6_7	MFCC_6_8	MFCC_6_9	MFCC_6_10	MFCC_6_11	MFCC_6_12	MFCC_6_13	MFCC_6_14	MFCC_6_15	MFCC_6_16	MFCC_6_17	MFCC_6_18	MFCC_6_19	MFCC_6_20	MFCC_6_21	MFCC_6_22	MFCC_6_23	MFCC_6_24	MFCC_6_25	MFCC_6_26	MFCC_6_27	MFCC_6_28	MFCC_6_29	MFCC_6_30	MFCC_6_31	MFCC_6_32	MFCC_6_33	MFCC_6_34	MFCC_6_35	MFCC_6_36	MFCC_6_37	MFCC_6_38	MFCC_6_39	MFCC_6_40	MFCC_6_41	MFCC_6_42	MFCC_6_43	MFCC_6_44	MFCC_6_45	MFCC_6_46	MFCC_6_47	MFCC_6_48	MFCC_6_49
¸ßË¹°×ÔëÉù´¦Àí (1).mp3	26.766773	20.133432	11.836481	25.635616	16.053875	1.1288229	18.815598	26.623585	22.267796	6.125001	8.329793	-1.4149799	1.8988776	14.315069	15.79668	13.198891	21.705395	12.537678	8.08226	18.83096	19.845089	19.361073	23.248686	10.825613	5.1060905	21.048876	19.563896	32.08779	32.428925	28.367458	20.284847	19.743065	12.818038	8.530262	13.06544	8.308119	29.121506	20.351587	2.547993	13.896648	24.396027	22.903141	12.01158	19.416878	13.9156	25.767776	25.99902	13.273322	1.9556544
¸ßË¹°×ÔëÉù´¦Àí (2).mp3	21.78687	22.025372	22.298176	23.174004	29.84385	30.891285	17.28169	20.684011	21.08213	22.21563	29.708809	32.41321	21.509579	24.333687	21.749794	12.88924	20.364767	18.43193	13.988718	21.793009	30.770905	20.299255	23.723423	28.218647	14.342664	21.767178	12.546037	23.656487	18.253563	17.430042	22.619328	34.092163	27.232164	17.967068	24.538418	27.22894	13.904762	16.984755	15.99424	17.714888	17.72546	16.506268	22.066769	22.886368	17.880486	25.775307	28.20261	21.252895	17.57013
¸ßË¹°×ÔëÉù´¦Àí (3).mp3	-1.6327126	-5.702848	-9.118999	-14.083627	-15.588053	-8.987192	-8.276358	-12.396633	-12.23513	14.730553	13.920285	19.942053	-1.1695459	-5.4939413	-6.5569525	0.4720087	-3.7725892	-2.446173	-0.85730404	4.418848	5.3947	-5.1101503	-8.575955	-7.307701	-10.358207	-12.200839	-6.8689184	7.3910866	10.218774	9.295934	-20.404003	-12.059092	-2.9507413	-15.246527	-15.14876	-20.588202	-1.7632304	-0.4972971	0.75440353	-1.3394897	1.8702544	4.5221505	-6.200858	-3.3143857	-5.7337646	-3.6239953	-8.122108	-12.659283	0.685635
¸ßË¹°×ÔëÉù´¦Àí (4).mp3	1.0818236	6.189061	3.4544225	14.255173	8.462696	2.3884614	-5.7028055	0.8795392	5.851329	4.950836	9.81282	18.424896	7.9451914	14.046574	15.476526	22.363735	21.599262	19.30632	6.9578776	10.493147	8.027141	5.635909	9.787349	18.003784	5.10079	6.7889204	14.03356	16.780876	15.183189	13.987974	2.3802161	5.1439056	5.3568153	-11.706043	-5.177055	-3.9358423	1.919946	6.5318727	3.1847248	4.9371614	7.3811464	3.0373387	10.895552	17.335514	17.345062	21.948448	19.992172	16.709967	5.1915293
¸ßË¹°×ÔëÉù´¦Àí (5).mp3	66.56989	45.592766	23.89053	29.552773	34.079426	29.12312	43.888863	48.689064	47.558914	57.969116	48.693855	35.73121	33.62029	43.75186	38.166813	17.0975	23.820068	31.984617	32.104645	38.01435	40.32006	20.590912	31.319475	35.964855	52.09247	52.766975	48.892235	34.25319	19.361385	20.276222	14.182241	0.99143696	5.96105	29.672306	28.692047	28.682623	36.994675	44.47619	40.8777	37.225574	34.130295	21.07661	11.043627	20.833672	33.999786	17.512753	21.32286	32.77085	38.121105
¸ßË¹°×ÔëÉù´¦Àí (6).mp3	22.393959	21.354637	18.090553	7.561328	16.814865	11.508951	12.759283	14.845537	9.126889	28.524235	31.10337	30.527744	32.57067	26.711895	15.208046	35.909016	30.612127	28.464138	36.884888	43.454803	38.64531	29.5377	30.741562	31.935814	21.694925	22.367495	28.303644	6.3210917	17.02641	22.073132	12.116968	16.205381	11.069446	14.082993	20.86653	14.60569	19.13079	17.410984	12.810773	18.369644	25.423922	24.140017	21.098438	26.275604	19.392012	19.749435	20.401829	21.590307	16.003658
¸ßË¹°×ÔëÉù´¦Àí (7).mp3	22.256943	24.510288	30.027107	24.81401	21.932701	22.950413	24.141043	31.326862	29.717575	20.403503	26.0887	19.062187	10.749651	16.682293	18.138172	11.236265	19.726917	29.508556	10.263158	18.751844	22.965414	29.894909	29.55531	29.998764	19.248835	31.774921	28.53204	13.895547	21.211739	19.94263	22.936436	25.246548	29.025105	24.921112	25.329287	22.180937	28.09574	29.007355	20.83273	17.641685	24.203747	15.7373495	21.467604	28.739906	23.83693	16.078396	25.267189	34.869583	23.750677
¸ßË¹°×ÔëÉù´¦Àí (8).mp3	22.559612	19.618107	8.558533	12.551559	14.483068	18.354656	24.685446	24.057835	11.408724	20.10409	22.9612	18.377583	21.402164	26.775896	38.977104	16.333267	15.039392	5.798773	11.251339	12.979002	19.743454	8.87324	8.000932	-2.506471	14.710557	16.272305	9.138201	26.280556	17.65915	7.329384	12.942285	19.753834	21.701183	31.292164	20.730774	16.883219	10.170662	10.837555	11.086468	7.8351917	10.386211	12.300666	8.523864	16.821087	21.47815	19.776398	20.255722	18.131424	9.473385
¸ßË¹°×ÔëÉù´¦Àí (9).mp3	7.6457777	11.927792	18.47207	30.821562	42.80143	45.463394	35.1444	36.886677	30.469025	2.0934885	2.7873514	3.4018998	12.349457	19.712322	19.739471	6.753662	9.192206	6.908597	24.885223	27.385918	20.023708	9.921663	17.27649	16.86401	28.352741	45.719467	36.871353	11.4691105	23.451506	20.243088	-4.772922	2.3988972	3.7829494	3.5353627	3.9474506	-4.933707	6.9066553	13.139404	12.441413	31.001389	35.274395	32.32132	19.019215	24.624535	24.862942	22.262196	39.586967	38.423615	32.935722
¸ßË¹°×ÔëÉù´¦Àí (10).mp3	-3.0532427	-3.154779	-6.324613	11.546614	17.497917	20.91328	4.6244893	5.0459137	3.9003694	4.288862	12.198383	12.398254	11.9247265	8.412706	9.958584	25.985039	21.09425	15.703636	18.349596	21.338036	21.362057	17.396656	16.09334	10.7628	16.900288	14.610657	12.697946	27.922035	27.241127	21.974	13.830172	15.046039	12.362907	4.589653	2.7384167	-2.0683868	-4.00718	-2.3226342	-0.13842615	-9.9783745	-15.047641	-16.506397	5.0725517	8.253299	11.320709	1.2008867	3.418951	3.6686816	5.958813
¸ßË¹°×ÔëÉù´¦Àí (11).mp3	6.0258045	3.994535	0.41897252	-12.805746	-11.188652	-10.42062	7.125738	0.9844601	-3.1010134	3.3431191	-0.8249794	-2.3111753	-4.575285	-8.549289	-8.6380005	-5.2969933	-6.1696997	-8.219643	-1.8699644	-2.3405366	-5.598385	-10.839388	-7.6686945	-11.457481	2.8309407	-0.25272065	-8.557566	5.5322638	-0.53903675	-2.5545459	8.9997015	10.596796	7.1132193	2.557946	4.89036	7.225939	30.156412	29.97326	22.28409	20.82089	29.328976	32.84248	6.7492557	21.561691	26.223831	22.545818	27.649845	28.560226	16.02582
¸ßË¹°×ÔëÉù´¦Àí (12).mp3	11.218979	4.569643	3.6181502	16.224586	11.442094	-0.6368693	12.29925	10.386116	-0.34549475	2.406835	3.6395824	-0.79726994	5.0752463	8.361517	7.457179	5.3830175	-4.71181	-5.3841553	8.261918	8.347427	8.935719	-4.268425	5.0349236	8.141111	-2.1659555	3.6694026	4.7927713	6.416968	-0.53277445	3.8514075	8.173736	5.0433416	6.512258	2.027819	4.318331	6.4395876	13.773056	13.383218	10.541928	-2.5372233	-5.5482435	-12.557301	-1.0912464	2.6532726	10.57481	10.248074	9.56602	-0.4607008	-7.162132
¸ßË¹°×ÔëÉù´¦Àí (13).mp3	7.9701567	12.311312	10.708575	4.959454	8.907627	4.3482695	14.718149	16.124943	11.263716	4.3473945	9.402017	9.165379	9.19445	13.5791	8.373511	15.842148	16.571783	16.151598	9.800997	10.2976265	5.7123365	6.2143145	5.6959047	-1.694214	15.0837755	15.510086	8.008046	16.916397	20.873934	22.182728	15.044973	15.280404	12.108718	8.11871	12.003008	10.039654	2.262527	8.111231	9.758846	8.948109	12.830145	17.806622	12.482992	14.001797	11.533567	7.707301	12.369127	12.561077	3.8188736
¸ßË¹°×ÔëÉù´¦Àí (14).mp3	20.494743	18.038467	22.06715	19.54205	23.86672	20.242826	-0.9967416	1.0253108	0.4859612	3.8299077	3.9544868	6.466017	21.167936	12.197769	7.214813	22.981846	34.862404	27.246672	18.884617	20.333256	17.894703	20.582521	21.220417	17.026203	8.99617	11.1176815	8.115847	1.0320659	10.948056	10.508511	34.800274	39.4435	38.813065	5.139104	7.1615095	3.0802195	11.000792	9.29361	1.4446797	-6.5804987	11.423281	27.68715	33.047626	37.843674	36.06156	17.19677	19.929518	14.045678	11.995082
¸ßË¹°×ÔëÉù´¦Àí (15).mp3	27.77589	31.196178	27.903456	17.649492	23.0439	23.442665	21.83203	19.39244	8.177657	21.178453	21.933506	22.820267	17.649975	17.303543	14.929621	16.892748	26.674576	25.942719	32.131508	31.128017	30.659184	25.301632	23.15018	18.13908	3.5470028	5.246103	6.936892	18.100542	15.2046585	5.2713013	8.150389	5.202538	0.33377555	20.76133	23.2265	18.027811	10.608393	16.201132	22.26714	8.755699	10.870442	10.335093	3.1031184	3.5750947	-0.08015579	24.623314	26.155056	23.392464	18.47592
¸ßË¹°×ÔëÉù´¦Àí (16).mp3	13.002735	17.116623	15.011179	32.198616	26.319407	15.636104	18.0807	15.614213	9.925591	22.863186	29.148853	33.66999	21.33984	21.581913	19.408997	17.411495	24.06707	19.708145	13.715549	22.478624	28.530918	20.414658	25.491428	21.39618	25.434303	22.89212	19.1664	15.400729	18.362783	16.48484	14.499236	13.408293	9.374781	15.128153	20.256035	17.257164	12.451141	16.900908	11.746045	25.665909	25.710125	21.168262	7.6333895	17.621605	21.944065	24.40524	21.861017	16.006903	15.931047
¸ßË¹°×ÔëÉù´¦Àí (17).mp3	23.440628	25.696499	25.691113	16.307375	22.7792	22.960049	26.678839	35.21603	31.845917	33.502674	30.788511	22.81288	31.524298	39.374653	30.976086	23.04458	27.486864	28.614676	23.490309	23.562735	20.81815	18.497322	28.086727	28.028381	30.90571	27.46743	22.614271	32.71464	33.35398	29.49255	23.220768	30.045044	34.089825	9.4010105	18.682968	24.927382	19.378658	27.889683	29.69598	34.628506	26.503803	20.094425	29.356585	20.23646	19.329151	12.748825	16.700562	20.903896	21.199707
¸ßË¹°×ÔëÉù´¦Àí (18).mp3	9.495556	8.3427	8.676704	-5.4304733	-1.564312	3.5321493	-11.871856	-4.273649	-5.85464	0.026935503	4.087943	9.365438	1.7944072	-0.19966006	-1.7693228	25.295559	13.77339	9.467351	14.321098	14.349455	16.744534	-7.7863173	-4.9600935	-7.014555	15.848627	10.365974	6.5873375	0.04723978	-1.6302782	-2.1735275	-9.216504	-6.8472114	-3.603592	5.1470594	4.5168514	0.45247856	-19.640541	-18.933594	-16.41513	8.653826	6.369699	-3.5739403	1.1478817	9.292191	5.6771097	1.9619285	8.11127	7.0762553	-5.3367825
¸ßË¹°×ÔëÉù´¦Àí (19).mp3	13.772644	17.961666	17.718136	20.26564	23.134495	24.1018	13.0586405	15.0745945	12.26305	9.888606	19.465836	25.540092	12.576263	22.000721	13.535019	9.223485	15.719076	19.120216	18.469946	21.148605	17.537828	21.901115	21.968056	15.991388	21.75015	21.886944	14.692595	8.320414	8.367645	4.1541853	11.528658	18.786943	14.856438	19.774042	19.461834	15.502535	14.164192	18.7419	17.843105	10.941433	19.86795	11.236778	14.0924	17.340359	22.463676	11.956615	16.235432	15.482707	20.405407
¸ßË¹°×ÔëÉù´¦Àí (20).mp3	14.492741	21.11274	17.6942	28.078777	32.769157	25.375614	24.905209	26.870075	26.167643	20.69069	26.911587	30.83643	20.773407	27.931618	30.86662	14.095207	18.36894	15.836663	20.523666	20.260038	12.542219	20.960724	22.432064	21.156878	13.291608	20.210117	23.324183	7.2222557	6.863767	2.2412188	7.5435257	12.626839	12.8067	7.3084316	15.9638405	22.118946	12.263531	10.159822	7.816805	20.099014	19.614475	16.680767	16.00883	24.814537	21.757458	22.94197	21.589397	15.700199	22.21467
¸ßË¹°×ÔëÉù´¦Àí (21).mp3	27.113495	29.767712	19.249477	8.18162	9.129705	9.32649	13.191749	16.87434	11.10021	15.065194	18.762346	22.810106	11.356307	14.60363	13.132336	27.440157	29.520134	31.58572	17.31852	28.68481	23.200047	13.320343	17.680866	12.436079	15.976468	28.404	25.802147	12.885905	12.755019	13.1787	16.798145	18.084164	10.724314	29.117666	25.190125	21.80529	7.1292133	11.86559	7.5373707	8.405092	10.39772	1.8740215	32.240143	27.194477	18.281012	8.130781	13.234489	7.529946	8.623225
¸ßË¹°×ÔëÉù´¦Àí (22).mp3	1.0872401	6.2824507	10.379705	12.808874	13.300848	11.713196	23.207756	28.847393	33.764458	9.122192	7.172907	4.341309	23.706264	26.516598	29.954613	14.916823	19.006145	10.834045	14.229597	22.309875	20.430315	17.120483	14.710349	10.051527	11.149424	21.398882	31.457312	22.641953	24.442554	18.000212	12.744986	11.687929	8.720676	22.790745	22.356022	17.166723	25.985355	39.446335	40.20983	16.920874	19.347347	20.888275	13.38534	13.0475645	17.129292	27.437637	34.468353	31.626564	47.209362
¸ßË¹°×ÔëÉù´¦Àí (23).mp3	5.8689036	5.539992	0.98441315	-2.7290576	-1.2871661	-13.551359	1.8332913	0.89385533	0.9223716	-5.4878483	-2.406107	0.48007387	31.287098	35.676086	31.610556	16.44395	17.367111	11.084341	13.484304	14.666985	16.422699	10.873783	13.74572	13.7095375	14.602888	14.360289	15.304146	9.042316	8.486533	5.0105524	14.309456	16.592426	13.602526	12.842598	14.999724	9.3676	19.10527	15.36902	5.508486	20.434067	18.820978	16.721382	4.362136	6.5725403	4.581128	14.798845	24.158623	27.26036	14.240772
¸ßË¹°×ÔëÉù´¦Àí (24).mp3	14.512688	17.786589	18.250982	15.99228	18.033104	7.715214	-3.086275	1.1075741	0.8481014	2.7929597	7.8399897	1.8195264	12.58519	13.619495	12.675767	5.360395	3.1870666	-4.056196	-3.5020242	3.5989187	8.139428	8.625103	3.6810966	4.264949	15.629928	19.715263	22.481518	19.406017	4.1737213	1.6044841	20.857449	23.384983	17.192474	10.781647	11.587137	8.355695	5.34275	14.787922	13.274878	7.290153	8.279498	0.46706545	6.468388	10.662949	11.915477	14.64369	16.676544	9.731385	2.4515455
¸ßË¹°×ÔëÉù´¦Àí (25).mp3	12.717119	9.267849	8.246177	-19.138401	-6.8357143	6.190148	9.080912	12.270029	11.946148	3.321035	6.6603336	4.3002257	-6.2773323	-0.80957687	4.112961	-4.6745014	-0.27830458	-0.01172173	9.89412	10.654352	18.738125	12.2349205	15.653223	14.472067	2.9989948	9.311603	6.9506254	5.045533	9.209816	15.60131	5.930169	6.289815	14.196544	12.444904	3.8195996	2.0164595	-3.1086638	-0.043441355	2.3581161	-1.6003857	0.04774189	-0.24603593	10.695835	15.17926	21.017025	5.219945	2.437325	1.9932935	2.0112126
¸ßË¹°×ÔëÉù´¦Àí (26).mp3	3.7317252	10.174679	12.444042	3.3789544	-0.29300338	-2.2175379	7.1678333	11.4236965	14.798859	11.954824	13.19386	3.178471	13.819151	15.102864	12.473261	11.011739	11.548731	2.5653954	-6.824933	3.6579163	5.772046	7.7674723	12.009129	13.178595	13.573059	12.972843	10.863291	5.3497524	6.586665	1.7176764	3.08141	3.0500236	4.0615726	8.270506	12.159029	9.799179	11.191065	10.793716	1.2134852	-0.85208714	-1.5962456	-2.064256	8.785408	8.122787	3.407034	-5.655487	7.1476736	11.323732	1.1445687
¸ßË¹°×ÔëÉù´¦Àí (27).mp3	-0.1661262	10.099903	13.355236	6.6246066	11.367666	5.5875497	19.03018	26.401361	28.623816	5.0731344	7.3392086	-2.0108016	15.987645	22.847519	19.382809	15.916542	11.905018	8.177407	26.313236	23.262478	23.629192	33.163967	34.8296	31.249096	24.892576	25.184738	10.200025	18.137123	24.601555	25.021732	11.824337	16.580225	17.891228	23.453896	29.990175	30.50312	20.379227	25.513927	21.810225	27.885532	29.816822	17.348291	23.755312	25.037474	17.305729	24.545673	21.569431	18.313742	18.80262
¸ßË¹°×ÔëÉù´¦Àí (28).mp3	2.3955402	10.541386	21.987625	8.24515	13.7184725	14.720057	1.0540836	0.1708765	-2.8208423	-2.8280745	4.0818706	-1.7180259	0.009290651	0.045385174	1.105776	0.117524266	-1.2612994	-1.8636286	3.0798664	2.5378964	3.11726	-5.555814	-0.53273207	4.6910005	21.495533	23.237736	20.752571	11.388794	16.023912	8.484174	-5.215558	-3.3468835	2.3839118	-13.436039	-7.1361113	-7.560057	25.349453	26.284767	21.444744	2.8262904	-0.43255746	-2.7866895	-20.399254	-17.436234	-18.196136	-2.150068	-4.2615185	-10.688689	6.575773
¸ßË¹°×ÔëÉù´¦Àí (29).mp3	15.277493	14.788591	11.35421	17.659752	14.532716	7.934935	10.565308	14.793432	16.456507	12.231215	18.734093	24.970642	32.466797	26.997265	24.175377	7.7603936	10.187303	9.954525	6.8400946	12.683651	13.048286	9.586029	13.00551	16.63714	5.6596007	10.213563	11.015465	14.094533	14.064922	15.198606	17.682716	16.998896	15.804234	28.503006	25.097637	20.273254	4.674354	3.6595855	0.6873374	6.7558527	5.597515	1.9601828	11.470852	9.17844	4.3389444	14.430325	20.318962	21.543015	11.890661
¸ßË¹°×ÔëÉù´¦Àí (30).mp3	7.6761365	6.6966066	6.1542706	5.972743	5.404379	3.5898771	-10.817265	-9.258261	-6.4337354	-14.862883	-6.5325117	-1.5447322	-1.2273264	-0.40418908	0.26603368	4.3442364	1.8649647	-9.295061	2.0091827	1.6158292	-1.4659486	-0.092434734	0.95024645	-0.025163986	-19.51654	-19.385927	-23.509478	1.4776896	2.333161	0.27608553	-16.476362	-7.5515237	-12.422934	-6.5517626	-11.136017	-11.435019	21.34267	28.525848	25.284803	-17.39918	-15.4079685	-11.051189	10.970209	-4.491282	-13.479044	22.40083	14.030104	10.003855	29.607246
¸ßË¹°×ÔëÉù´¦Àí (31).mp3	8.337944	10.700528	13.150049	0.5436817	-1.0599294	-2.3078637	2.8464108	6.7218475	2.2775917	-0.07336402	7.456329	5.9410667	-1.1031013	-1.879414	-11.218724	15.339811	14.979893	13.859675	-0.85887086	5.872452	-4.019389	22.247833	20.191198	12.573076	1.8247421	-2.2151406	-3.425706	9.511297	15.19158	18.709484	13.475124	14.1233635	7.1237087	1.9713874	4.647861	1.9699531	9.954125	5.2226067	8.115721	-1.0375003	-0.62656605	-3.9754453	10.049604	11.787331	10.721819	10.608126	11.813871	9.058923	-3.1436572
¸ßË¹°×ÔëÉù´¦Àí (32).mp3	13.784443	19.431702	20.600758	17.210007	20.194971	17.477697	-2.8507752	5.2999687	9.805778	18.280037	24.294678	19.012646	-3.4739213	-0.6360936	-6.92447	10.950003	12.544527	10.216104	13.468563	14.9224415	13.6650095	16.51987	21.708794	20.785622	8.827641	8.498859	0.6730635	4.65691	8.239048	3.6332636	28.749924	29.430782	20.400688	38.500835	43.13853	35.85633	32.890648	32.2579	26.06282	33.646744	35.946297	37.30921	19.097012	23.14138	17.479435	14.244831	22.22971	21.58403	34.217293
¸ßË¹°×ÔëÉù´¦Àí (33).mp3	16.465637	17.510883	12.393215	7.059547	4.9760275	5.5272675	16.69505	17.597416	16.369154	5.646409	9.408123	4.5125885	16.372364	13.65201	6.3146467	-1.5180596	7.3726845	7.089099	10.665232	14.256847	15.863782	25.16061	26.37215	27.807999	-5.856901	2.3933473	9.633833	11.998907	10.741989	8.614174	17.272457	19.36938	16.11634	8.089038	11.808895	8.310818	13.905334	10.06991	2.9213748	10.004289	14.763234	19.279263	9.957639	11.494686	0.22106105	11.648885	14.524075	17.369637	2.015649
¸ßË¹°×ÔëÉù´¦Àí (34).mp3	4.1853423	12.405861	15.676313	23.277935	22.388023	6.4384017	12.32442	24.210114	32.50117	12.759276	11.674771	16.213146	11.379473	4.118737	-3.3209887	-20.199131	-15.044888	-16.195177	9.808769	1.0689008	-21.215813	-10.528191	-1.5989773	8.085341	-9.780546	0.9320386	0.3968051	11.258726	15.615126	9.823123	5.47969	12.493494	6.5234118	18.834625	22.093021	18.482944	-0.07128608	11.714149	12.591108	10.069843	19.408978	25.962688	17.373873	19.830568	20.791904	22.46114	35.27481	33.31318	33.17475
¸ßË¹°×ÔëÉù´¦Àí (35).mp3	10.37797	7.579359	8.4481535	21.40171	17.690046	21.586523	2.4551792	4.7269583	4.7833652	-1.2961888	9.348401	3.6459384	6.69366	7.52207	3.3205552	20.186523	16.217577	14.404909	8.9293	8.75236	8.160828	2.3207426	1.2885069	-8.5580225	13.164372	13.324511	19.685646	9.667902	10.635962	12.9353	14.256319	7.7334003	2.3535619	26.03063	23.443062	19.890701	16.70378	17.502317	16.275648	16.393387	16.652916	19.147675	9.651428	12.84428	11.970899	9.002037	10.372665	3.9128208	-4.2150145
¸ßË¹°×ÔëÉù´¦Àí (36).mp3	10.993077	8.738905	11.75145	9.830795	7.6586	15.250388	9.876406	4.95838	3.8056083	8.621877	15.405051	17.562054	-1.4623057	-4.7959423	-8.028278	18.112656	13.431428	14.040457	-0.2611254	3.3049307	4.3903065	-3.8880153	-2.8768954	-7.0446715	-8.474768	-4.9129157	-8.376423	-13.124868	-10.5821	-10.711655	19.997322	17.824371	19.32083	9.720411	6.365202	4.858208	4.203039	2.9233267	1.8338864	-13.880455	-13.443058	-7.363651	13.121166	6.5218844	-2.269667	13.092802	11.440381	15.645479	0.15234596
¸ßË¹°×ÔëÉù´¦Àí (37).mp3	23.631733	22.871681	13.332771	21.858889	28.202568	33.390472	27.949085	34.27545	30.033733	29.777424	29.411415	14.029594	25.184586	28.883606	15.733721	19.520489	23.856903	24.330158	13.425692	19.961878	23.180843	11.545181	17.975391	25.013245	31.265083	33.853607	35.028442	28.827108	21.40799	9.945771	16.228092	22.656181	23.50932	32.061848	41.17	43.54529	22.385283	31.576632	30.138966	17.984348	29.076721	31.375916	24.96713	31.838009	31.937893	-9.702127	-5.6958957	-9.266008	-5.537097
¸ßË¹°×ÔëÉù´¦Àí (38).mp3	6.521209	9.070766	9.166595	2.5446074	8.093308	10.596336	11.348385	20.157467	25.015177	6.708903	6.170495	2.1779416	16.936554	16.870752	11.043813	11.905243	11.414495	13.263334	17.086838	12.663256	13.648901	12.685873	20.330765	20.388432	7.4766207	9.109865	9.186348	10.341324	15.242136	15.4113655	-2.4737399	2.7090232	5.1273327	6.882015	7.1492834	9.743721	4.3207493	5.7652626	14.755531	5.4685154	10.961245	8.998809	13.012871	14.484356	11.225893	10.721491	12.758635	18.321896	5.2078323
¸ßË¹°×ÔëÉù´¦Àí (39).mp3	22.601162	24.108864	17.149849	20.323246	20.996592	12.4113655	15.999126	22.459923	20.937117	7.2496223	7.315117	7.3819733	22.278332	20.656208	14.911616	24.244343	22.446777	19.07838	5.9952793	10.345381	14.65826	20.086504	13.646327	11.158559	19.123182	19.575106	7.489706	5.2902665	14.168871	11.524274	7.2984543	-0.45217928	-7.00881	24.700024	22.968842	12.3678665	11.550395	23.843458	23.381184	-0.37443215	-0.2468282	1.9647608	11.10417	15.700909	13.809694	27.577187	27.404339	21.537607	13.720381
¸ßË¹°×ÔëÉù´¦Àí (40).mp3	19.234219	22.49482	16.968906	24.552935	16.017792	13.366056	9.864296	17.003246	14.103167	22.38255	24.293503	16.322796	5.506359	10.594751	1.3370413	16.948753	11.459566	5.2230463	13.521774	13.703959	12.241198	17.388159	22.7872	19.763224	15.069096	14.349722	9.920273	16.149248	16.717857	9.404133	10.695028	13.503359	13.361037	19.8616	19.132484	13.690176	3.7155285	10.722177	9.295519	9.311316	10.453526	15.192335	6.8582506	4.547192	5.7919207	18.467497	17.285355	7.212457	17.168911
¸ßË¹°×ÔëÉù´¦Àí (41).mp3	10.78344	5.702855	13.299913	7.1993537	9.89504	7.465342	6.453752	7.867446	5.7155247	14.421898	13.093464	18.33208	1.2742053	6.1123247	3.5477886	3.2877793	-1.8980275	-1.8090487	-3.9992616	-3.203933	-9.420744	9.5024605	11.852396	9.252872	11.07431	9.497426	8.312996	0.47735336	1.090515	-4.803321	6.1402245	7.814951	1.9515109	13.3103485	18.637676	23.263367	18.258291	18.00763	14.239044	11.149872	12.504997	9.204449	15.396745	9.18622	3.6930008	35.988125	27.627705	13.153359	6.7373123
¸ßË¹°×ÔëÉù´¦Àí (42).mp3	13.389329	17.49762	12.806633	12.910135	12.8794365	10.918779	16.393787	18.154003	13.756229	-0.20752883	5.4153743	4.8665495	10.176155	6.900088	-3.4490137	15.837126	22.291603	28.81159	8.0542145	7.9437585	6.0882955	12.039612	15.976123	14.245691	14.600345	17.116306	15.863943	26.393887	32.53175	34.455738	13.990562	19.42043	25.217682	-2.8077993	-6.257807	-1.5835669	-18.055271	-16.418964	-13.330869	5.6682525	9.980341	9.859744	11.356857	8.4946995	8.854828	11.726157	7.725006	8.343664	13.277794
¸ßË¹°×ÔëÉù´¦Àí (43).mp3	39.776634	53.275803	61.104134	-19.388958	-18.272423	-16.620531	23.378618	24.605942	25.17228	21.125992	33.331963	24.43678	24.65989	31.087173	32.483604	50.28756	52.015984	48.025856	9.53093	16.389044	21.473091	12.424768	20.11087	15.045618	7.6124187	13.728254	16.60633	-1.1306597	-1.4907224	-0.21026939	24.850344	25.533947	19.888252	16.226656	17.22084	16.44831	18.483028	26.181076	31.67112	4.280331	0.50350547	-0.11050397	-1.3811944	4.984325	12.248325	-2.6607654	5.4643364	5.126663	15.529216
¸ßË¹°×ÔëÉù´¦Àí (44).mp3	-0.3394133	0.7505497	4.12892	-5.3669324	2.9170494	-0.34545714	11.896715	16.356201	16.838469	-3.8638616	-3.145869	-5.124419	1.2229075	5.0559354	7.1750193	3.1471982	6.2861214	6.566835	0.9557843	-0.4244872	2.498871	37.087563	26.809517	20.144737	14.383862	14.453492	9.622729	23.281454	23.241085	19.361866	13.856428	16.38246	18.736515	14.691544	13.412308	7.4945316	14.362314	10.307388	9.030209	16.153873	14.197514	10.874738	9.348837	15.301467	24.452961	8.701689	10.076271	6.878036	14.24683
¸ßË¹°×ÔëÉù´¦Àí (45).mp3	26.793453	23.247074	17.968842	37.441254	33.79379	23.917442	28.110966	30.491043	26.890043	31.267834	31.61001	26.296625	19.488825	27.026468	29.993439	33.254646	41.776062	47.748833	16.739681	19.566484	18.524323	24.019737	24.300945	22.221397	18.288403	22.388866	17.774239	19.373835	17.972649	16.483826	16.10173	14.337274	8.231934	25.779099	19.295004	13.394247	1.9321818	7.11689	11.029625	12.538576	16.478514	15.146826	22.371527	23.48842	21.45023	14.563552	18.200802	16.780937	21.241215
¸ßË¹°×ÔëÉù´¦Àí (46).mp3	28.519493	24.929527	20.668648	14.24542	19.317375	20.548851	13.477003	11.370475	8.433897	3.4922326	12.852161	18.562752	3.20782	7.0638127	2.0640388	-10.146997	-9.873751	-12.114492	5.7981105	10.433037	5.306258	-8.216674	-3.614968	-7.1913614	27.113512	26.312885	24.395216	18.253601	19.121674	15.799669	-4.607176	1.5333397	4.0756607	12.204257	11.197065	2.5246296	6.2985115	11.304443	17.424332	6.2729473	12.296987	16.201233	6.4838295	10.63788	6.1204205	15.7621765	23.90887	29.392595	10.481549
¸ßË¹°×ÔëÉù´¦Àí (47).mp3	23.508854	20.982899	13.899194	19.608036	22.721144	29.280113	20.44389	24.751442	16.613575	32.030144	30.251617	25.443062	15.660194	23.02005	31.314255	1.0716064	6.400793	10.151756	17.686596	22.122639	18.62168	28.414806	32.303944	25.135479	19.035187	24.983534	24.223122	32.126034	35.18744	34.901154	24.909733	23.115742	11.687326	27.909996	36.340843	38.66198	23.575666	22.09559	21.408173	16.510515	19.846394	17.692448	20.918875	22.543915	19.745867	12.413988	8.837204	4.3812904	34.07254
¸ßË¹°×ÔëÉù´¦Àí (48).mp3	20.865383	25.197124	18.334044	20.215551	23.236267	26.243347	27.569267	20.044426	10.823858	14.173157	23.73714	32.680145	22.201866	26.64941	27.315102	21.618858	23.648428	16.524294	9.827345	9.7487	8.899881	27.338263	34.09616	28.851093	18.231215	25.797901	26.769493	14.3970785	12.0235405	10.586224	4.899988	4.355367	-1.4910836	24.278612	13.811806	4.8441973	14.6147785	17.14227	20.747032	21.475937	20.129215	17.548977	15.217766	27.001823	38.04339	16.98096	18.41084	21.100983	21.645254
¸ßË¹°×ÔëÉù´¦Àí (49).mp3	24.231945	25.914455	20.713928	9.928928	12.158428	9.826775	13.620285	21.229843	21.255901	-6.479046	3.187955	3.7714787	28.048393	24.281303	20.983528	15.853967	16.33826	14.124205	22.394659	20.77874	14.822409	-1.125675	4.582998	-3.4684925	17.366896	18.445057	13.001632	4.5571795	12.329821	13.61183	11.656893	16.236277	18.409182	24.826477	28.824507	18.453175	20.779459	19.411648	7.971734	11.198618	14.2738	10.477494	18.447683	13.867769	3.9291306	3.4107656	11.341682	17.550762	10.647659
¸ßË¹°×ÔëÉù´¦Àí (50).mp3	-6.4589214	-4.666663	-1.0623164	-1.5565438	2.3743844	3.7042918	2.118839	11.624218	12.698639	4.9931574	2.1223338	12.360332	-4.6087685	2.348512	10.891503	5.272871	9.297314	9.591196	7.6761246	8.246149	-1.7278495	6.8267784	11.555414	13.649916	16.83176	17.252502	11.684839	13.180536	16.47464	15.441965	20.857485	19.933678	16.3735	12.111761	19.801426	26.838463	14.00653	20.86298	21.510721	19.008165	19.669678	16.28422	15.254642	17.281599	17.333988	9.535149	16.287518	19.202595	17.394331
¸ßË¹°×ÔëÉù´¦Àí (51).mp3	9.2608185	14.825274	8.81899	21.788876	18.014729	13.665569	12.903425	17.622036	20.382364	16.29101	25.872818	32.733543	18.460138	21.276125	17.65736	21.754475	22.666466	24.397348	19.425243	25.949574	25.194202	31.557383	37.539177	41.10447	1.5857257	5.913674	5.6508837	10.930996	14.345884	9.995857	-11.736332	-8.801338	-2.5725718	6.634554	6.695703	12.42607	9.962747	24.685383	16.1813	23.986307	28.295757	19.119139	19.819016	11.98867	7.6378174	19.589294	19.12613	16.455658	20.267712
¸ßË¹°×ÔëÉù´¦Àí (52).mp3	-30.09349	-28.429554	-26.799551	30.563099	30.489143	15.396993	43.31225	43.979225	38.614902	12.750703	12.819675	11.572378	7.6809063	5.1988797	7.3984275	-8.750187	-1.0979059	8.221695	12.087433	15.519097	15.884675	16.63747	20.149015	18.611427	6.6716566	12.669382	15.994184	1.3577226	2.7143312	4.717359	2.215589	4.165139	9.716831	12.667568	9.4651165	3.6966858	5.232179	10.072238	5.8254814	7.6089144	11.220808	12.416212	11.082462	14.242846	13.12446	3.711331	6.8371496	7.5351467	-1.9498422
¸ßË¹°×ÔëÉù´¦Àí (53).mp3	-6.812008	2.8409617	5.7985554	15.802347	21.136557	23.30363	-5.940092	-5.833253	-11.860746	15.702075	20.516754	22.33984	18.870487	25.694298	26.428854	9.29504	12.106815	8.931018	-0.39631438	6.419595	7.453765	3.9215147	4.8602657	4.0808253	8.6012535	10.318664	13.116579	19.57954	14.127401	3.4444203	-5.8959312	-16.306787	-20.118416	12.661765	12.2418995	4.2100244	-1.1614276	1.5088379	-3.3404818	21.295225	20.799038	14.001047	6.0051208	6.561859	1.9621595	8.426402	2.6214643	-4.945	5.167824
¸ßË¹°×ÔëÉù´¦Àí (54).mp3	23.972485	26.767097	17.824795	12.363254	14.208984	13.230832	-3.869481	5.0774145	5.8320227	16.782082	25.011406	20.551723	31.769728	28.182693	24.24217	21.574633	18.554043	19.17767	15.411143	27.803675	29.323189	26.762531	30.553802	27.130207	3.4779592	17.116096	18.335659	41.631508	32.406105	19.413841	14.921784	20.858414	22.41787	34.41014	40.40803	30.253563	23.89958	31.310768	18.563839	16.508873	19.11707	21.646374	19.552711	26.682114	33.739166	18.346848	25.470963	17.355244	19.811565
¸ßË¹°×ÔëÉù´¦Àí (55).mp3	9.526558	4.430065	7.125395	-4.1842136	-1.3624209	-3.9056249	1.7828901	8.414139	8.754176	9.540426	7.101796	11.843889	10.503027	13.628071	16.53629	12.33054	5.042423	7.540329	7.806166	3.5607743	8.949602	15.853783	10.598068	9.463207	20.058838	16.366571	13.611206	13.22491	13.2448	14.059336	7.264055	5.3933163	7.070409	12.5114975	9.74354	5.577566	-1.5642681	3.1071327	4.443558	7.622907	6.701928	12.61117	4.522998	6.032546	1.9847546	15.839186	4.447028	9.05244	-3.2711549
¸ßË¹°×ÔëÉù´¦Àí (56).mp3	10.942042	14.455718	16.137434	11.045141	19.295574	20.101835	12.642782	16.908005	13.710447	20.111803	15.249819	12.144892	16.483273	16.662695	8.021881	20.162924	22.802488	28.54603	17.087519	17.033833	12.279507	1.687041	8.298965	3.5040488	22.533937	22.020823	19.598827	5.2682805	5.801731	7.2179904	12.349226	13.73984	10.651905	11.866353	20.801039	22.734486	19.576073	17.939644	8.4097595	23.39112	25.722746	19.141365	8.413534	9.783299	12.768932	19.925438	22.573744	20.43897	6.139391
¸ßË¹°×ÔëÉù´¦Àí (57).mp3	-3.6978657	-0.19877452	2.8834174	-7.4784355	-8.917772	-11.641922	6.892131	12.402796	16.597418	6.1991587	12.056658	11.325773	13.569018	11.65281	9.699807	27.764164	30.116322	24.921684	12.7284565	23.254696	29.953407	8.124902	8.895256	9.4290695	14.257261	14.824592	14.281075	22.071358	23.784039	24.349077	16.974583	20.422878	22.983818	6.59964	5.246441	0.7470753	18.007828	14.860123	11.098013	14.984635	5.9229054	-0.76926863	26.795982	27.952442	21.349571	22.10814	18.147938	12.285549	19.658705
¸ßË¹°×ÔëÉù´¦Àí (58).mp3	14.166235	14.43154	9.152374	19.689117	19.973263	12.744417	8.050732	16.822655	23.400002	2.5920973	2.8152933	2.6546445	22.447292	22.553719	13.740776	8.885935	13.430212	11.499083	8.454129	14.554003	11.609131	6.630554	12.877119	15.760655	12.348196	8.651752	9.831545	11.229784	13.91745	10.205468	13.078484	12.438536	11.881994	9.37575	11.266441	12.032829	-6.6509466	-1.3840821	2.2696278	5.9980884	13.816776	12.851868	18.220745	21.360565	25.763947	3.4649994	10.9371395	11.218618	25.766388
¸ßË¹°×ÔëÉù´¦Àí (59).mp3	15.126839	11.988573	14.5576315	17.821915	17.585773	9.6357765	7.5881453	-0.359326	-1.5691648	16.65025	17.544125	16.587921	6.724016	5.3630457	9.368759	3.258077	3.0613828	2.3650281	31.786419	32.46831	28.635782	19.513481	27.833145	24.780727	5.285098	16.825464	18.643095	11.159969	21.22432	21.457447	22.07378	21.054611	21.365746	3.6015463	13.06867	15.858341	36.368835	38.22707	32.03984	23.76892	25.604216	22.573063	4.4446692	2.3174152	-1.5625036	-0.20794135	0.6613058	0.03963028	-9.036532
¸ßË¹°×ÔëÉù´¦Àí (60).mp3	5.991989	16.515936	21.529388	27.457685	21.305664	20.25133	-3.4412026	-7.798726	-7.591282	-10.348644	-2.7319827	-3.9672747	-0.91986084	-5.9332767	-8.906305	7.711967	9.258035	4.533125	8.598049	9.329939	10.050453	0.7224362	-0.42859918	9.83957	-0.059761204	3.4235687	0.37178496	11.211171	12.173553	13.903706	22.231329	16.53976	9.201372	2.676208	1.4854804	0.1929867	-26.179337	-11.89525	-6.4097867	12.109983	18.95742	22.306637	25.085304	27.843464	29.518402	4.8272257	18.55777	26.943867	14.362669
¸ßË¹°×ÔëÉù´¦Àí (61).mp3	1.514158	3.5631497	5.1738167	15.891332	15.663357	18.906237	23.858492	12.096277	6.3682613	0.93684435	2.4605403	1.8042326	9.415768	5.425049	2.0626197	3.4221225	5.344083	7.49129	13.062038	20.28957	20.244257	15.854116	14.2178955	9.986731	10.656002	14.754408	21.492325	17.604786	17.461876	10.636825	11.050762	10.234589	4.3135023	20.412167	12.958387	6.8792367	23.842213	20.86723	13.665867	4.476019	4.0774913	6.6172905	19.461721	18.62447	13.658061	10.744209	11.400345	10.906952	7.689638
¸ßË¹°×ÔëÉù´¦Àí (62).mp3	15.801712	14.5533085	14.498074	28.603214	20.028137	22.613247	18.646168	14.098858	14.956651	3.381471	8.65205	9.24672	8.905579	3.4162986	1.1908135	9.545644	10.236864	7.8972683	7.7916217	12.600506	18.187094	6.891535	8.976877	9.193306	3.2280645	7.1880207	11.591157	20.742706	20.063023	13.284184	13.276677	15.459524	8.62602	30.255821	30.45653	25.651085	8.996951	11.327872	-2.392031	24.778122	18.381165	9.417984	5.7766366	2.839138	-2.0277185	4.1506386	4.3427258	6.166609	-1.2943003
¸ßË¹°×ÔëÉù´¦Àí (63).mp3	3.0540128	9.858061	6.301069	13.423687	17.851944	18.415318	-3.381771	8.287696	11.048583	6.55676	3.0433967	0.9775284	10.618326	12.827983	2.2757854	10.606382	1.4012539	-6.0759296	18.458084	24.045147	27.467117	3.9317474	9.143818	14.27857	21.710045	26.283978	27.626331	1.7042322	10.4499655	12.262226	10.132074	13.98531	6.875387	5.9031076	-9.5272045	-4.3800297	11.125372	15.712876	18.839914	8.835355	10.244639	15.918853	5.3451595	12.288472	15.715258	26.552547	20.3488	13.720225	21.803886
¸ßË¹°×ÔëÉù´¦Àí (64).mp3	5.6814384	-0.8116424	2.3115225	-2.3909442	2.7477198	6.387309	11.3642235	10.147512	11.103701	10.661785	13.786356	24.35278	12.77243	14.502411	12.621275	0.54659265	2.9112935	-4.064269	11.192141	18.85972	26.30949	13.136917	25.071056	26.083279	2.0152793	6.2001753	9.265621	4.9633937	5.5332932	5.4120045	7.851491	12.673702	13.987483	34.893387	22.524126	17.366646	6.7785707	8.788301	4.597164	6.249799	14.639141	12.19696	0.75026083	6.252084	8.75611	-0.15795392	14.547277	20.403072	16.409763
¸ßË¹°×ÔëÉù´¦Àí (65).mp3	10.719208	11.6975	6.6050234	24.92251	20.962236	17.664932	8.283718	11.618521	19.335957	29.166597	31.88507	24.293404	48.148106	51.848568	48.337646	24.450472	17.21479	14.975143	28.30212	36.92337	35.233185	14.84252	16.968817	12.088306	9.949091	14.192698	12.92119	23.545143	30.903526	26.492992	32.711594	33.836052	27.407078	51.009163	51.872765	47.770638	3.397979	1.3803699	-4.957817	6.7018228	6.5222774	12.377662	15.843743	14.879433	13.017171	15.449097	25.93338	27.356314	11.856364
¸ßË¹°×ÔëÉù´¦Àí (66).mp3	19.732033	27.37139	22.752888	9.375938	20.680227	24.143024	24.648256	29.685118	23.126085	11.705345	17.479582	27.771198	15.743929	19.790382	19.262539	15.597297	22.605434	24.485222	13.707529	16.92012	13.830584	9.519961	17.908585	15.636069	25.19752	21.20409	14.790025	16.54342	17.647156	7.7967577	21.423172	21.627481	18.30898	27.060059	21.333744	15.798056	-1.4206398	5.4760494	9.704895	15.526715	23.330208	21.942152	22.445742	33.64795	33.738342	24.822927	36.025436	32.27114	24.795715
¸ßË¹°×ÔëÉù´¦Àí (67).mp3	28.846895	28.177876	18.791845	20.789097	13.38915	5.526742	21.571163	21.03413	22.37486	9.806873	2.8772178	-0.16032934	5.8253326	8.843014	5.1645203	17.423775	14.949904	12.869719	-24.431501	-17.698029	-17.195686	-41.20024	-34.44091	-28.292177	23.514324	23.33664	17.16209	10.442011	11.243174	7.877099	5.8755493	1.8546209	6.0306754	8.814608	12.189776	11.296749	7.2184763	5.9256783	5.6017313	11.164011	14.401131	13.633303	23.604065	21.617027	13.4376335	24.876621	19.281569	11.853493	2.8739836
¸ßË¹°×ÔëÉù´¦Àí (68).mp3	13.329191	21.087082	26.232576	22.789019	22.199419	12.919018	23.23985	19.56795	14.32154	18.82106	21.348526	20.605824	16.384514	17.751123	15.561789	30.460726	24.356796	11.91149	20.172764	24.597628	15.889751	11.669792	21.773983	19.954967	24.219563	20.453533	18.163082	20.786686	21.030464	12.631525	18.50546	27.788021	31.828133	14.748867	15.663631	7.796648	20.447987	23.923502	17.232239	19.38126	23.46413	29.303905	20.71849	24.822956	22.713234	22.221403	22.318851	18.256939	20.889866
¸ßË¹°×ÔëÉù´¦Àí (69).mp3	14.131279	12.271376	14.21601	8.214252	17.456556	11.10458	14.496431	14.652948	12.62925	-8.945435	-7.7274675	-0.21806152	-6.956647	-0.002350524	7.723727	0.5127928	3.416611	6.8292933	-0.45837846	-0.95732623	-8.785736	5.364745	9.339886	7.24043	2.817997	4.7005367	9.531389	10.458608	10.551853	13.626777	-2.3725233	-0.5958045	2.3266332	9.34251	3.4423773	-5.991726	12.801258	5.0464163	8.572762	5.1342964	4.1806984	-0.6278214	17.07434	11.994801	12.871466	7.659827	7.3310633	3.1977725	2.0610669
¸ßË¹°×ÔëÉù´¦Àí (70).mp3	-26.753834	-24.988415	-23.847187	-11.089241	-7.093486	-2.7464705	12.55908	19.21413	12.977267	18.30177	22.593678	13.515548	-8.356208	-4.1976395	-0.42172813	13.586857	16.812569	15.992952	29.830063	28.261559	26.597115	7.74497	-1.3061603	-5.7800856	24.221073	16.247753	12.415401	11.383451	19.121555	13.716596	35.82116	35.08104	32.373253	17.742516	19.768322	17.570618	14.638619	26.234316	26.24265	41.924225	44.610523	39.490265	-11.483217	-5.333008	-6.4888515	8.650188	14.238279	9.064344	23.40564
¸ßË¹°×ÔëÉù´¦Àí (71).mp3	12.921772	18.818794	19.447098	5.369727	6.162812	-0.65599877	16.882599	18.964981	21.395191	19.29956	26.935575	31.002579	2.333477	3.588254	-6.370813	17.04238	19.485607	11.605753	7.911753	6.253745	0.26311982	12.309331	14.174927	9.765141	-3.3481908	2.7453794	-1.3312106	4.350863	16.190176	16.625801	14.122226	14.254484	6.29395	18.086136	22.29596	18.428207	7.976039	6.311782	3.2446344	3.365749	5.51989	2.518211	-4.285493	5.4858108	2.2219934	-2.8024516	8.990016	9.191182	2.4266362
¸ßË¹°×ÔëÉù´¦Àí (72).mp3	13.07483	15.544411	16.577114	8.032994	16.485304	18.648373	19.699665	25.131653	21.189993	29.025616	26.44776	16.358473	34.653	35.41325	35.466667	19.142323	23.613426	22.616268	4.8690844	-0.13834247	-0.4807986	16.129623	12.3897085	12.124718	18.87675	25.74776	23.07311	21.077173	15.095758	14.393831	28.276978	27.736706	21.684982	15.748004	11.612553	12.723967	6.3677125	7.5732555	10.917982	23.898567	24.293024	20.294634	5.6590567	6.3899336	9.54591	9.3656025	12.177593	9.362041	9.335799
¸ßË¹°×ÔëÉù´¦Àí (73).mp3	3.3565397	9.655328	7.597706	8.301102	11.806851	13.01816	4.0720177	7.9478087	9.046999	15.9101515	15.01852	14.565706	3.9533167	9.619847	11.181654	5.524082	7.450265	9.81259	8.001209	10.683698	7.8447456	0.73959327	0.08656791	-0.6684631	10.293996	8.170008	6.676057	0.31428805	3.5040216	8.072008	10.031483	7.860217	3.1694655	12.693164	9.620084	11.3790655	22.873642	17.33455	18.974834	6.8943186	11.039884	12.209849	8.354935	4.5810633	10.346411	6.0828023	7.3026032	7.8762045	6.9072328
¸ßË¹°×ÔëÉù´¦Àí (74).mp3	7.9705114	10.470802	1.1404238	7.0339737	4.972903	4.135804	8.1890335	11.001964	4.5926285	21.39764	21.214874	17.055403	11.243337	9.553785	10.653222	15.879646	15.566677	13.513155	11.825998	12.347044	7.200324	10.00507	9.876236	8.9092865	-2.539094	-7.7309494	-9.547137	3.0158381	6.8583174	9.7205925	11.696142	10.197911	9.418378	12.622349	15.367842	15.69183	-14.16236	-13.847807	-13.271786	5.522111	9.321693	16.436543	3.3886356	9.208262	6.3035955	15.860689	12.153877	10.437576	23.786167
¸ßË¹°×ÔëÉù´¦Àí (75).mp3	17.79089	15.927246	16.082733	-1.8757384	3.4382448	0.36139137	-10.480566	-2.7738566	-4.370633	8.009375	13.551601	18.248814	-2.051351	2.1129863	-2.4736187	4.7552977	6.380786	12.1533375	23.53925	19.409107	15.050508	18.560043	10.916477	7.9804206	0.58675575	5.609558	0.84821934	-1.2068864	-3.19024	-4.988488	0.1354816	1.8685906	4.436608	-5.1284413	-11.605079	-22.60387	-1.4985955	4.154144	6.117693	22.847328	32.55858	26.254648	-21.671757	-11.164484	-20.79542	-15.093643	-5.7801485	-7.2489977	16.990503
¸ßË¹°×ÔëÉù´¦Àí (76).mp3	6.6756887	8.626848	10.773827	8.861989	8.75418	5.6203365	4.502759	10.269935	14.741903	1.0896993	1.7027847	-5.0634103	19.399796	22.177063	18.322344	16.778267	20.526588	23.244183	20.381758	19.660397	12.759388	15.291651	16.53128	16.914944	13.508773	17.711304	12.287985	8.149264	14.990286	16.244228	4.3253884	16.49075	16.760883	15.584671	16.718204	16.616035	-0.5238948	-1.2912719	-4.7743273	15.903252	9.4772005	-1.4995077	-0.027690768	1.1626638	1.5141996	8.725856	12.203848	10.886333	7.8073487
¸ßË¹°×ÔëÉù´¦Àí (77).mp3	-1.1893377	2.4240007	1.5974246	5.335658	1.0734156	1.2160732	11.621759	6.4786463	1.4602015	9.228546	8.079853	11.973881	7.7252207	9.988815	6.870984	9.521063	12.898272	9.881755	-1.9424293	2.6319962	6.0149336	1.321097	7.6755404	6.680052	6.7639275	9.028986	17.820017	34.870106	34.27513	38.399727	28.089996	28.944157	22.732548	4.273925	4.581662	2.259783	13.137627	14.706088	14.978615	12.768708	12.1083975	10.570011	9.324517	11.230456	5.983378	9.886586	18.205936	21.117432	11.97925
¸ßË¹°×ÔëÉù´¦Àí (78).mp3	29.89204	32.2231	36.24755	27.257984	28.213566	31.108768	27.543484	33.298656	30.435432	41.20881	39.51406	38.20434	21.122707	27.634476	26.823477	32.09448	33.922775	39.488983	43.565514	41.416637	31.658298	41.55104	44.6156	30.553541	44.94168	40.067314	33.988613	34.498444	29.239239	24.928833	34.66318	31.332338	24.780857	19.15078	27.025375	39.56034	59.075104	50.93996	44.518105	39.737022	42.775066	44.495293	31.992655	38.973686	42.535904	25.751507	38.6556	49.755806	28.343117
¸ßË¹°×ÔëÉù´¦Àí (79).mp3	21.132088	24.464245	17.491318	26.693825	23.526188	19.771832	14.111912	12.99055	9.167657	16.541544	25.897284	26.187906	15.831302	14.103842	3.1403089	11.631519	14.621473	22.87102	-4.395504	-2.5583549	1.9623066	7.376176	8.203386	6.3439007	17.66065	13.553076	4.0922985	17.391155	20.096592	27.32238	3.5558684	10.738192	4.9881907	9.0545435	8.5795555	3.500565	-13.380568	-5.083143	-9.27279	-3.2819104	6.611104	2.5530396	4.90224	5.590888	7.8632913	-13.916718	-14.185373	-3.6807451	-9.197948
¸ßË¹°×ÔëÉù´¦Àí (80).mp3	7.7880473	10.346511	11.05847	16.271637	20.904106	18.522476	16.759855	22.58752	26.461483	30.614738	32.451557	31.747204	17.35239	30.789402	24.15441	22.285774	27.437874	18.876234	19.602787	23.003202	21.822876	8.16046	15.259055	19.382174	19.490156	23.774803	16.777569	16.659607	21.372824	22.513525	24.15326	33.214157	22.456944	21.256153	25.124264	28.64407	25.776234	28.441921	24.51884	27.35492	27.849945	24.728983	17.824272	23.893826	21.837711	30.92876	30.345497	30.223246	10.750803
¸ßË¹°×ÔëÉù´¦Àí (81).mp3	17.392004	16.9334	12.765448	37.97625	27.057627	18.391102	17.17022	20.956474	24.07248	11.321394	16.833912	13.579468	35.540367	31.692839	27.159966	13.946951	20.355663	18.141289	16.036827	15.87973	12.289317	5.5571785	9.133491	10.032513	25.034529	19.67043	13.322062	9.523746	15.730849	16.317291	25.263134	25.309784	21.541857	9.788073	16.164516	17.6936	22.170004	25.231016	22.625137	32.219048	28.125591	24.222775	12.211863	11.795541	11.417049	5.2219954	14.027658	14.944948	24.944448
¸ßË¹°×ÔëÉù´¦Àí (82).mp3	27.891119	23.204205	16.790825	21.553833	25.137856	25.800915	24.917294	27.85567	33.51237	5.995779	13.837484	16.57043	22.886654	27.891409	24.547554	11.190706	15.822391	15.99283	23.165108	26.759714	32.2481	41.566643	31.237946	18.10669	14.204716	20.353878	16.21136	17.950855	22.660582	23.746109	16.910015	23.191597	22.07855	32.958004	32.40857	29.388603	27.862833	28.271292	28.953182	14.224979	22.473131	27.059336	14.255405	21.268322	18.433388	25.735855	27.820816	29.050133	31.55653
¸ßË¹°×ÔëÉù´¦Àí (83).mp3	-3.9089928	3.910802	7.6349745	20.461107	27.63459	28.292002	8.287202	4.2495866	1.1261948	6.197941	8.82752	7.43686	10.315586	12.100952	7.6806407	12.166216	13.728523	13.987026	23.742891	27.704208	27.72295	20.412796	28.488626	24.277702	15.590046	15.850311	20.642008	18.444916	20.80085	17.987427	4.1147857	8.272752	11.377886	13.513336	10.816868	6.1167526	14.591238	5.6128235	4.9031167	-4.5865164	-0.79581046	2.0221562	15.661711	19.57248	26.243446	15.145212	17.156492	16.714153	16.054619
¸ßË¹°×ÔëÉù´¦Àí (84).mp3	-7.1818724	-13.390236	-13.230364	1.8805184	8.351743	11.062118	14.854717	11.754395	6.851411	0.27917814	3.9644346	5.214736	-4.3999925	-1.7042682	0.58139825	-2.8624701	-3.578058	-10.5335045	-13.15911	-5.997061	-2.8483162	-3.888915	0.4175521	-2.8825958	3.1884642	5.395928	9.559511	-3.0112727	2.4843926	13.439718	1.6571794	-8.480715	-18.836802	2.383778	6.553072	9.271485	2.4930015	4.804505	-0.5546771	2.8333378	10.623324	9.143034	1.7345994	11.436544	13.952117	-1.4474651	6.575539	10.101305	15.756916
¸ßË¹°×ÔëÉù´¦Àí (85).mp3	15.534044	16.492352	18.877903	22.555994	25.793787	23.373108	12.25539	8.818705	7.706734	0.13508266	6.0787497	6.0196695	17.862593	17.835423	16.44833	-0.02450496	6.1892986	9.109386	20.303822	21.55088	18.253834	9.566447	10.286749	8.6461315	32.42636	32.145226	25.947395	7.6685104	9.203505	4.243169	18.697397	21.134953	22.841698	-10.675955	-0.2251626	3.0015836	10.802969	10.124182	8.084305	22.004173	19.19149	9.434743	3.335577	6.773083	12.800083	-2.7575426	-4.9885654	-5.2322464	-5.651539
¸ßË¹°×ÔëÉù´¦Àí (86).mp3	9.387747	9.912617	2.9537556	10.217715	9.366919	8.016709	18.489082	9.981806	4.4200225	7.2248	15.29323	17.256943	18.387299	20.859612	31.71846	16.870007	15.973984	18.7888	10.5546055	13.329182	12.82239	23.63181	20.372917	22.39862	16.575275	16.157864	15.221712	1.1290885	3.8418736	0.80431414	19.046791	16.207382	23.182732	8.432291	10.237417	9.61265	21.267422	13.6205225	14.676521	12.363128	16.107815	17.038813	3.5799541	8.118935	11.271902	24.630726	19.277773	6.1192236	0.5138952
¸ßË¹°×ÔëÉù´¦Àí (87).mp3	27.071379	33.589615	27.476433	21.627926	26.780516	20.72372	23.886696	28.394333	27.620564	21.26948	22.033073	19.875774	21.696732	27.601656	25.424934	17.62353	16.901325	15.80015	29.52004	35.422504	43.59809	16.533976	14.853339	18.183903	7.0430837	8.691087	-0.14015698	20.38458	23.195091	16.248926	31.807217	28.706081	21.560406	-3.5589228	5.438923	11.397484	21.482075	27.592257	24.81263	31.416935	37.08919	33.703236	26.403606	30.386665	25.817142	16.398464	29.320717	25.134487	11.121053
¸ßË¹°×ÔëÉù´¦Àí (88).mp3	-5.6041417	-2.8254452	-6.631938	-0.20364526	-2.6188169	-11.000423	-6.6547713	-2.2488117	-8.595818	7.4338026	8.537155	14.361658	-8.891628	-3.5468369	-2.8141558	-3.875387	0.7597419	2.0069222	-11.5359	-11.201635	-10.927022	-11.621326	-14.060694	-13.932777	-13.507149	-8.059517	-8.956892	-4.431557	4.399591	7.9708467	-17.012833	-13.194315	-10.005935	-10.982626	-8.028093	-5.6124554	-16.920435	-15.926073	-19.207617	-8.268683	-2.9704547	-1.899527	0.8113841	-0.2049725	-4.9691124	3.872293	5.7712965	2.049276	7.6073017
¸ßË¹°×ÔëÉù´¦Àí (89).mp3	2.645439	5.310627	1.8337502	20.239876	24.523846	19.782295	27.647804	23.085907	23.738937	10.739304	18.421839	20.435055	17.443092	15.275553	10.869112	7.630395	6.237094	2.4471366	21.969826	19.324196	19.257883	13.814133	16.578245	12.370554	22.961224	19.329813	12.646339	29.672138	26.187645	13.681558	19.084206	16.477875	12.542276	14.39178	18.911509	16.322905	33.931717	33.565994	35.997	25.463238	32.773426	39.761177	17.370785	21.871868	15.63237	32.961052	26.315025	18.750336	21.135166
¸ßË¹°×ÔëÉù´¦Àí (90).mp3	11.414347	9.634819	5.221037	7.419941	11.888294	16.441666	11.966945	22.36541	25.57781	13.547621	15.267475	20.319397	10.582002	15.861964	21.337069	15.85022	14.568138	11.669977	12.216657	14.322893	16.478765	19.590786	21.251144	21.389832	13.103264	10.986469	15.2128315	2.6445203	2.1310997	-9.91078	22.30049	20.685642	19.38379	12.40885	17.814705	24.96497	21.409317	19.023396	21.125813	20.066172	18.507341	13.216413	7.260969	12.222315	17.093403	7.625455	10.137648	15.73521	18.527771
¸ßË¹°×ÔëÉù´¦Àí (91).mp3	17.34828	14.904293	10.770645	7.652421	14.486671	14.793249	4.648368	3.9961514	2.5740218	3.6025212	10.227781	14.999214	8.739967	18.06054	20.423325	-10.035388	-5.593927	-5.275505	13.853741	13.671555	13.772524	11.60553	14.890986	12.983569	19.944809	19.25362	17.335121	35.321907	36.03779	27.937397	24.182468	33.954403	35.967842	17.130323	22.465576	13.680577	26.15355	30.304726	30.447432	34.002804	35.47949	33.767956	32.80593	29.44691	12.835678	32.688313	25.786915	17.853714	21.778698
¸ßË¹°×ÔëÉù´¦Àí (92).mp3	14.524097	17.412636	18.965115	16.171997	15.581423	13.586555	-0.3227897	3.008885	5.3193727	15.417746	14.841247	17.267162	11.795576	10.285082	9.693147	7.6369543	3.8191624	10.344894	25.845057	23.207928	20.412542	14.224816	20.20035	22.499199	24.376057	26.56184	19.800152	15.517166	15.825613	12.755385	6.9154835	9.549612	12.028709	14.029778	20.891548	28.664268	8.108808	11.208776	18.409801	4.844099	3.9629502	8.697624	3.2545104	-3.593361	-4.6682405	14.703615	13.714997	15.86772	-8.204423
¸ßË¹°×ÔëÉù´¦Àí (93).mp3	7.695159	5.463018	3.281208	6.9639235	13.129159	14.193627	17.066547	15.606096	14.205306	30.76873	37.753853	38.73175	16.931461	20.34365	13.86904	19.107372	20.471382	13.071573	16.651003	22.28071	23.831139	19.977085	13.183326	16.199295	17.475449	27.292229	34.132988	26.820412	19.495705	10.030294	19.375957	16.012375	15.555061	13.999021	14.735567	13.447662	15.640043	16.749651	10.5518875	17.047157	14.652093	19.20232	6.761406	2.398545	-4.922639	11.744862	10.080116	6.3269963	8.301253
¸ßË¹°×ÔëÉù´¦Àí (94).mp3	22.40033	32.366936	32.015675	17.629398	18.010248	15.7598095	20.5461	21.564625	15.235571	11.00042	13.720175	11.716562	39.358826	42.32473	39.62609	26.62236	36.405228	35.870316	-4.54819	3.9105678	7.655735	17.898666	18.825573	16.871334	16.011915	22.024145	24.757868	11.0713825	10.639292	7.684126	5.080743	7.4993706	7.503525	12.7191925	17.899921	17.563065	15.556678	17.163185	16.10012	17.038555	17.634789	14.75696	21.949356	19.953526	22.775831	30.08016	29.950909	36.657196	17.680538
¸ßË¹°×ÔëÉù´¦Àí (95).mp3	19.896334	30.316143	27.647547	12.752989	15.571542	20.733885	5.8101654	4.2364097	0.67097527	12.3701725	17.599361	10.8825035	-1.2000793	5.7555265	11.383352	36.67684	33.273556	35.054516	9.934	15.740099	15.273876	11.74477	16.896883	17.54335	14.648928	14.036161	6.621195	4.273634	10.500916	6.792241	27.448597	33.24463	31.51456	33.612724	34.904686	33.344376	8.825067	11.370531	5.173294	22.828768	24.13424	21.8451	16.183783	13.38944	4.6194463	22.093279	21.936716	32.210724	26.342503
¸ßË¹°×ÔëÉù´¦Àí (96).mp3	4.9421268	4.742587	9.606644	8.623711	9.560484	-0.60892105	14.22053	6.3050127	2.3853707	-5.7248507	-0.9173684	-4.242536	16.778126	12.90485	4.688024	13.023006	17.248518	14.954647	1.0954559	-1.3344412	-9.347477	-1.6596625	-0.74393016	-9.376825	7.9109254	12.024797	8.425003	-19.221615	-10.757021	-11.176035	-3.8005552	0.7638967	1.6723359	-0.95508957	-0.2965889	-4.0994425	-20.3586	-12.463419	-14.984987	-13.193096	-11.548994	-10.924532	0.5003426	-5.333611	-11.388135	6.1301374	1.2298704	-1.0875942	-3.8976526
¸ßË¹°×ÔëÉù´¦Àí (97).mp3	28.374634	31.128239	26.216593	3.9864888	9.755251	24.014435	14.968392	16.1697	1.8080962	22.818514	26.890682	19.302279	27.391	32.52391	28.386955	-6.280506	-1.1642728	-2.4177344	-5.5125885	-12.714861	-20.217228	-13.613131	-8.521897	-7.352974	25.540386	31.034048	28.512253	1.1547861	10.633295	7.935961	17.99413	15.097403	6.127385	20.320198	17.73116	17.735588	20.931967	20.926115	24.529095	37.85562	34.621956	23.280056	31.149595	34.683807	34.624886	31.631554	30.393284	26.427872	21.104652
¸ßË¹°×ÔëÉù´¦Àí (98).mp3	23.155617	22.857292	11.101582	13.023727	16.689373	19.469566	13.925043	18.700474	17.924456	-1.7617577	-0.6855248	-3.6232505	-3.6587975	6.000432	2.346936	9.736382	13.1398945	17.436192	5.391838	-2.29246	-3.3010473	-0.9430043	-1.9918456	-6.442223	-19.157084	-31.347168	-33.615894	-14.859075	-11.844967	-11.896713	4.2715483	-0.67600703	0.67336965	7.6790886	5.425827	7.3328876	2.8253703	15.691069	22.836634	-9.755356	-9.205974	-8.423039	3.2441993	-2.234047	-3.0699673	3.89901	10.375481	11.312218	11.296366
¸ßË¹°×ÔëÉù´¦Àí (99).mp3	28.804802	25.71137	22.794613	6.2033014	11.158918	13.438822	19.384556	22.622335	23.335598	8.871461	8.353182	12.170317	17.602224	18.106377	14.805368	25.717115	28.162857	21.859093	27.332664	28.208263	20.734276	14.691765	17.185907	15.804638	14.687529	16.142069	13.729034	26.552147	21.606236	14.205648	12.110186	14.846617	15.81479	18.983559	22.139359	24.12189	13.663481	23.21724	22.730309	8.378077	6.5144153	2.2189386	21.649208	24.100067	25.00858	13.435992	12.442612	13.327377	10.701244
¸ßË¹°×ÔëÉù´¦Àí (100).mp3	2.8326187	-1.7068413	-4.6333103	-2.3100653	0.9899856	-2.3260574	2.3555841	1.663748	-9.331135	6.011672	1.690883	-5.716528	3.13108	7.274912	2.1832743	5.8742533	6.9504642	-1.050752	7.2720685	6.2546244	4.9522963	1.1630924	5.1925755	9.2854	7.503273	8.010717	5.318333	8.166959	4.5642295	-8.495348	-3.662187	1.0075763	1.6102884	14.13702	9.295462	8.763998	6.7379603	4.197985	3.9684634	1.082185	0.87732595	7.0371146	-2.9348903	5.021639	3.0724158	0.48635787	0.19157577	-6.357627	-6.3438044
¸ßË¹°×ÔëÉù´¦Àí (101).mp3	2.2489245	10.696421	6.820175	9.9099045	5.5883718	3.6771684	1.9989791	4.6783466	2.0165303	1.618374	0.28407127	-9.1611595	-10.307819	-5.264782	-9.186502	-3.4151433	5.787526	5.66684	-5.6851788	1.5983782	2.6231523	-2.0934675	9.62737	10.605382	-3.399036	0.1282621	-4.9582386	-1.3034904	-4.6762023	-12.321724	-4.4042926	1.4401904	-2.0372431	13.05372	17.291788	16.86828	44.7277	34.0644	22.684807	12.743511	3.648316	-0.55560935	-3.5918434	-1.3262427	1.5052531	-17.343044	-13.111514	-8.271793	4.587206
¸ßË¹°×ÔëÉù´¦Àí (102).mp3	5.9435635	10.367414	15.017746	10.39241	8.370929	-0.04127562	2.4331393	5.1152534	4.2576876	22.363657	16.883455	12.487169	-1.8428838	0.7497322	-7.787185	2.688011	-4.432741	-7.390176	1.9654803	-10.524219	-20.025036	2.8490071	9.487121	19.48642	28.768314	27.018127	23.396193	9.029295	6.5937295	5.289955	3.0160325	11.512395	15.885824	-6.847828	-5.459665	-0.37095386	20.231806	23.121357	23.221977	6.427944	5.704673	2.927577	6.673365	2.482685	6.408349	10.038416	3.9191475	-3.2440822	-3.777233
¸ßË¹°×ÔëÉù´¦Àí (103).mp3	14.305954	13.804719	13.608479	10.485811	14.948137	16.134388	7.601397	8.778691	7.356126	8.887602	11.111242	14.201681	7.447535	6.68001	4.769457	19.472961	25.313107	29.439598	17.710884	22.7851	23.122124	9.277006	12.893143	8.339456	19.646366	23.937502	23.303883	1.9062896	13.026363	13.247354	1.8399484	1.2901056	-1.1144234	20.851984	20.362835	16.009056	-1.9489672	7.970338	11.507153	6.104369	5.8606954	12.470373	7.4248476	9.118668	3.643704	-2.5286875	1.7205963	6.5384865	7.364513
¸ßË¹°×ÔëÉù´¦Àí (104).mp3	1.5683215	6.0774612	8.386568	-0.2816388	-1.3776865	2.1531036	10.642708	14.4932375	15.87356	10.8857765	9.322048	8.75331	0.91975605	2.201674	-0.4383579	1.7085626	5.417077	-5.66275	9.250973	6.5456905	-4.320547	-0.46656266	6.7821674	9.096574	4.3096046	2.0784817	10.789507	13.744005	17.942747	21.363266	-20.365986	-15.237674	-14.848223	-4.660683	6.9300737	8.139625	3.578778	-1.2208483	-3.542983	-2.456871	1.6271167	1.3192879	-11.118252	-8.732931	-6.141906	9.775042	11.76046	18.021717	4.2482343
¸ßË¹°×ÔëÉù´¦Àí (105).mp3	-8.105784	-5.0526237	-8.187307	35.318066	27.254795	21.991667	14.932315	17.820992	1.9075909	8.636868	9.589897	-0.7488711	8.436134	14.798971	13.432638	4.082448	7.73569	3.8686857	-6.996739	-15.935893	-24.287949	11.419964	0.455338	-0.84621185	-15.29153	-10.310881	0.020499066	21.901438	23.482319	14.751354	17.279415	16.176163	14.59388	14.010891	12.891226	11.319609	20.238197	27.078989	24.04993	10.535906	12.361774	10.697071	9.831596	10.964636	4.6241646	28.029076	34.74344	32.95586	-5.4601803
¸ßË¹°×ÔëÉù´¦Àí (106).mp3	25.471489	18.99938	14.840437	10.5060425	12.161243	12.648551	16.796158	18.59783	10.193295	9.82477	15.135134	8.73171	5.3868647	12.774036	0.104674816	9.269659	9.085758	12.537095	5.9237175	13.946339	13.716597	7.447402	10.074537	7.452766	-2.1059947	-0.5521649	-8.911692	13.175945	15.856221	9.883753	13.343912	16.002132	12.294865	-3.6310334	6.9210596	14.588557	9.133072	13.443818	19.56057	12.422926	16.810287	7.211811	13.226979	14.412329	5.4667053	17.150433	20.8213	17.3502	18.759449
¸ßË¹°×ÔëÉù´¦Àí (107).mp3	22.20549	31.039236	25.552795	10.231602	5.129215	-2.177427	14.635721	19.795835	17.042639	28.478834	34.19608	28.17366	25.4016	30.834204	32.798016	-4.164575	2.2638721	10.358683	26.517504	29.636084	33.230125	12.822508	15.536856	13.23578	25.023735	34.127377	33.969368	39.361336	33.26133	23.113121	8.995531	11.304512	12.354536	31.583706	29.542393	33.29129	18.797039	23.84983	27.110676	9.711716	8.187941	5.9314156	25.423506	31.061882	27.453772	18.033707	26.494766	30.4719	3.4532468
¸ßË¹°×ÔëÉù´¦Àí (108).mp3	12.198792	10.605738	14.721785	23.206532	23.579641	22.171404	7.99728	11.849579	12.819057	3.8203094	7.1339474	6.1003976	21.626762	23.544888	22.064861	10.599903	17.824003	16.783043	13.952908	10.685167	14.978706	21.565765	22.209843	21.850182	41.20488	42.266594	39.293617	15.514884	24.621063	23.895147	25.483534	23.625587	26.62849	18.177753	18.81607	17.222378	11.302965	14.447217	4.60259	21.411064	25.885616	23.312729	24.004395	28.54645	34.17701	50.267544	48.181396	53.70128	33.070343
¸ßË¹°×ÔëÉù´¦Àí (109).mp3	13.873766	22.085175	23.529974	14.928629	14.559202	13.189749	13.16856	14.987732	21.455654	7.566201	11.5678625	13.25409	13.864565	18.828224	21.913254	18.424665	21.899292	16.249672	11.727108	11.889984	11.3436165	12.46884	17.92838	12.37492	17.368355	18.953526	16.544992	-3.8827648	0.877092	-0.048794568	17.605167	22.317684	9.457683	7.189006	9.623491	6.138793	13.03146	15.370372	11.996375	15.314633	15.182755	13.330204	8.434565	11.921732	9.41548	5.447948	7.6335416	8.649773	17.306688
¸ßË¹°×ÔëÉù´¦Àí (110).mp3	20.855425	21.715603	17.854244	17.088608	10.547615	6.847295	6.91395	8.222076	8.415309	-11.164759	-9.160524	-14.2179785	18.678143	16.613972	6.984577	-29.323162	-26.208693	-21.326382	11.542421	5.3596406	5.4142857	39.41996	38.965828	32.74249	-20.165354	-25.6353	-31.144802	7.896767	6.6521873	2.0166616	-2.2166848	5.9743295	8.265076	17.642838	16.577728	14.674249	-25.142174	-23.505337	-34.18515	3.6854615	8.321379	20.516296	8.536329	12.187299	10.994855	18.77847	22.260838	29.727808	19.08636
¸ßË¹°×ÔëÉù´¦Àí (111).mp3	6.4728565	4.548566	0.8782433	18.535568	22.983942	18.835007	9.322903	9.513724	5.7373123	9.321238	8.491005	9.879666	15.427719	17.85897	14.840119	8.190261	15.037822	13.290583	5.785754	7.615261	6.231488	20.05368	27.173725	28.707676	26.34308	29.43901	32.152954	12.55659	20.788307	21.51911	8.092817	10.509459	12.365095	8.011199	8.616876	11.286454	19.7121	15.3524	12.618872	1.6593422	10.590274	17.718218	7.8305774	6.182376	0.9212552	20.429983	14.265707	12.508118	37.843857
¸ßË¹°×ÔëÉù´¦Àí (112).mp3	4.307832	20.236328	19.207031	33.56432	35.92566	26.690569	-5.0268054	11.075161	19.109222	8.439614	13.682457	6.7877564	6.86224	6.6221027	8.146711	5.450803	11.466663	10.420925	24.870865	16.977135	5.576112	38.385895	42.32971	30.993702	33.172256	30.637926	19.548004	-6.551909	-3.433393	2.0420532	3.236538	8.118858	6.3408337	-1.3887086	15.854733	16.246056	9.0396595	33.09871	38.1569	5.833803	13.120775	11.096169	31.402475	28.98013	26.476767	22.761154	21.157024	14.163126	19.816536
¸ßË¹°×ÔëÉù´¦Àí (113).mp3	2.4956799	-1.33253	-6.6204405	-3.6053429	4.0353923	7.2370315	23.581081	29.241608	24.510614	-6.4164248	3.1801765	1.1555127	6.258668	7.636778	3.7541203	13.033153	16.638731	14.432188	14.245947	17.211052	7.285919	13.442419	10.942965	8.1882925	-7.855233	0.70461315	6.0282717	-5.569293	0.5133242	1.5117854	11.877504	6.021005	-2.0032666	1.2480564	9.642076	8.683794	24.633228	25.273586	30.997974	11.126702	11.384937	10.282099	-3.0612886	-0.9250475	-5.2352324	8.844996	8.0463085	13.168055	2.9007802
¸ßË¹°×ÔëÉù´¦Àí (114).mp3	23.614649	18.590466	15.446625	18.517124	19.007776	16.78048	36.651936	40.036415	33.514465	16.037195	13.577317	11.824265	10.066212	9.236927	7.937801	20.533195	14.814432	15.885405	10.148082	17.184097	20.846622	9.928284	7.7476406	7.7702036	18.265373	19.113491	15.760726	0.9010596	7.25032	6.788561	5.3160543	11.9131565	19.160076	4.813941	5.239287	1.0089471	-11.883471	-11.096963	-17.68906	14.495091	9.6694565	13.137857	12.36589	10.928069	12.893499	17.11444	16.464943	15.997601	22.598793
¸ßË¹°×ÔëÉù´¦Àí (115).mp3	6.5697737	8.862181	0.23304668	1.8457443	3.1438224	3.8788319	-0.7578201	-2.074304	-1.9525319	9.898712	15.018025	21.823174	13.654026	22.625202	28.255459	12.664157	7.825568	-1.231431	6.015531	9.350827	10.167778	6.4340487	15.019777	22.39504	-1.4831237	-2.4223652	-11.384486	12.117367	17.651194	20.015636	6.796963	7.9717607	3.1855884	6.165565	3.5819635	-6.5972357	18.492393	15.079981	4.979968	9.876631	16.90124	13.952549	14.202448	13.724057	12.443697	14.557251	18.55954	21.1946	18.45356
¸ßË¹°×ÔëÉù´¦Àí (116).mp3	-18.489014	-14.206285	-21.983616	-9.284847	-6.8370304	0.8943063	-19.8727	-19.671934	-21.121449	-11.85058	-7.5103245	-14.159182	-24.550898	-21.554962	-17.435602	0.7165586	-4.6977196	-7.927185	-12.703724	-12.046619	-8.291316	-14.085967	-6.7205715	-8.809422	-20.081104	-23.172916	-24.650593	-2.7510197	-7.3213363	-9.35861	-22.432587	-17.0047	-15.164843	-10.567718	-10.621365	-9.447145	-16.419247	-12.526314	-6.845491	-10.791114	-16.52424	-16.784271	-5.5433836	-10.315517	-7.9515686	-32.95995	-26.686758	-22.82183	-23.668394
¸ßË¹°×ÔëÉù´¦Àí (117).mp3	2.9845243	0.59148365	-2.5618188	3.807764	6.2227726	9.112394	19.492985	15.272048	15.973501	-2.3996842	2.9060667	10.622001	5.010049	6.782486	8.198137	1.344576	5.816057	7.6931477	4.907711	7.2893944	2.7308354	2.9029608	7.1647873	11.678631	-6.444831	-2.8350394	-6.062991	7.6552963	4.9840684	5.803935	12.644045	4.213519	-0.5197015	4.9340982	6.8624344	7.2776437	5.1589947	5.609425	6.388937	7.2325296	7.3645334	0.079042554	14.054304	10.768994	5.322567	-0.21750806	4.598895	5.4018803	1.6409347
¸ßË¹°×ÔëÉù´¦Àí (118).mp3	13.762627	17.336151	3.660931	8.550953	8.49819	3.4339752	-8.071934	-3.6470487	0.12190695	-12.695414	-4.0862184	-10.187214	13.838141	13.4587145	9.957764	-12.324463	5.3104105	3.8942797	-2.889063	0.18222617	4.058223	35.181114	33.021996	30.024986	14.440809	11.926703	17.235489	11.744377	11.397209	11.7648735	20.34847	15.575584	11.99358	15.090623	17.44775	12.045578	20.479034	23.243	14.511599	9.332823	15.574566	16.41889	-1.0266488	1.256268	2.053732	12.96412	18.0284	23.715702	8.856963
¸ßË¹°×ÔëÉù´¦Àí (119).mp3	-3.754825	1.3770329	4.2321405	15.183603	14.392045	19.97896	16.906391	16.489262	18.215986	16.655357	13.981998	6.8833084	3.4287915	-0.059199274	-5.755374	2.0618393	9.657557	8.072396	19.548851	18.255348	15.123423	7.472866	13.137106	12.190521	14.091899	10.266874	8.81649	-5.113352	1.3108981	-0.6532466	4.300078	14.424142	17.497849	14.228905	15.331253	16.63574	25.281755	23.826939	29.413933	11.977821	18.157799	16.282976	11.965939	10.334888	4.875105	14.906864	16.836634	14.619397	21.67817
¸ßË¹°×ÔëÉù´¦Àí (120).mp3	2.7987206	3.0688677	1.288174	10.156183	11.73579	7.208217	-9.245352	-3.0677943	1.6041172	10.905931	15.622473	19.399536	14.042456	16.245674	12.985165	14.746458	10.81911	11.176484	14.878885	15.20569	18.273731	11.400978	13.794049	12.4181385	18.226429	22.50655	17.309843	5.712962	9.811625	12.65066	13.7040615	20.181976	28.221046	24.948357	15.542658	7.671109	19.848738	20.501724	15.583797	16.694035	19.11193	14.490045	9.994228	13.402268	20.253426	6.9902487	13.872883	14.722343	10.973213
¸ßË¹°×ÔëÉù´¦Àí (121).mp3	-10.198576	-2.8165576	5.548434	-5.570918	5.474455	5.8232613	-5.3936367	-1.6017771	-2.4340124	-6.7423916	-2.9529617	-6.0642757	0.5070967	5.8354464	2.3022516	5.6792326	6.093747	-1.8098264	-1.6733658	4.5983286	7.446395	11.379162	7.6895247	-0.30321127	9.776636	10.270054	7.1140785	4.5514703	7.381371	13.39241	3.0831325	3.1153626	1.9011238	14.069563	11.180386	-3.711512	10.583638	6.7531176	5.411727	4.076765	6.3384027	4.9803967	0.504381	3.4776506	5.173402	4.6587358	5.249534	2.8850632	9.422802
¸ßË¹°×ÔëÉù´¦Àí (122).mp3	7.842703	4.648703	8.123953	1.5824865	5.731362	9.942844	24.890514	23.56512	24.988634	14.072981	8.092388	7.8065367	10.522356	10.043552	11.011756	19.15131	16.918049	12.602447	18.846004	19.299831	15.788336	24.683329	21.508759	17.048447	19.893112	20.089897	20.363567	3.625924	13.220345	10.976452	6.690974	7.2218304	11.241752	13.409531	17.059416	12.2519455	9.510904	12.329929	16.599344	-5.549632	-0.987294	-1.1402597	9.443502	12.895163	8.629531	5.259758	8.878084	16.72155	19.024895
¸ßË¹°×ÔëÉù´¦Àí (123).mp3	17.899109	14.375618	3.5491412	22.488323	9.292759	1.6501179	-16.528275	-6.8891296	-7.5930734	0.39429164	0.52815354	-7.031904	10.334198	12.003328	4.4519467	15.711985	13.41004	13.774103	-3.571281	-0.15000163	-9.697289	0.20200421	6.323941	3.8455184	11.332394	17.73614	11.338064	-16.97122	-8.928644	-5.663907	2.741139	8.970091	-4.5465097	4.3602486	13.661257	12.537078	-6.6799846	-1.3620796	1.6558437	-24.070412	-13.039452	-2.5930586	25.577414	28.339714	29.829082	12.146654	10.857771	5.882268	26.31389
¸ßË¹°×ÔëÉù´¦Àí (124).mp3	29.592827	29.795181	19.742306	26.489447	30.198185	24.395805	14.311172	17.836859	21.170311	25.281176	25.376505	24.718836	27.018276	26.743282	20.225492	0.14591444	8.709541	10.940344	10.46092	17.974283	15.764641	18.256226	22.553633	21.0344	26.6279	31.44598	23.54964	7.937105	13.7407055	13.69533	20.799423	19.653545	17.616093	6.1507406	3.6851082	3.7326813	13.31622	12.8932705	14.332588	17.186817	4.641957	-1.384733	19.200348	28.463478	29.918598	19.306519	22.725513	19.589497	16.215117
¸ßË¹°×ÔëÉù´¦Àí (125).mp3	9.268594	12.058453	10.650072	12.5603485	12.802475	3.899027	17.522884	18.970049	22.874779	11.057802	8.520369	-0.75819826	7.538292	10.976023	7.145352	16.49837	12.541815	6.502224	12.198012	13.78159	13.480271	12.088404	9.462299	6.618206	18.413235	11.950697	8.666353	16.342604	17.62598	9.957455	17.659298	18.415846	19.04933	0.21452805	3.7216058	6.6323414	10.222812	14.500516	17.335001	9.97705	13.516441	21.105667	10.772182	16.440346	14.06973	17.926796	15.09581	11.552422	12.676615
¸ßË¹°×ÔëÉù´¦Àí (126).mp3	14.778902	18.879642	16.740025	18.950737	22.20005	22.605099	29.497593	32.626503	24.848545	23.388077	21.270855	14.744606	8.389304	13.236062	8.742289	10.041979	12.142381	14.389988	15.0126915	19.035717	14.393217	10.8363	12.488878	11.228337	4.635725	5.2446747	2.598903	-1.7544332	-1.0409791	-6.18233	-0.32739764	1.7587776	1.747406	-1.8861936	5.1434717	7.445059	10.500751	15.799562	8.307281	14.47777	12.37257	9.75011	21.210293	21.817081	19.666197	21.212563	14.942793	15.592387	0.9914119
¸ßË¹°×ÔëÉù´¦Àí (127).mp3	20.417515	24.863853	21.008934	29.827637	30.785898	21.595427	23.993065	27.175892	23.81687	29.847183	24.433704	20.771458	2.2676656	6.0894747	12.251259	32.946503	32.296055	27.273033	19.96185	25.147715	20.43758	38.633987	32.22372	23.251308	26.509212	28.768314	23.9582	24.068375	30.937744	32.923214	26.67535	19.407831	10.4828415	11.462429	4.9323225	10.470387	24.906403	29.541616	25.617626	25.99749	25.923794	25.5779	21.972237	23.0068	24.928297	26.1038	27.707355	24.981838	31.775692
¸ßË¹°×ÔëÉù´¦Àí (128).mp3	9.022177	1.4747877	-7.7390165	0.05343929	5.979062	4.367109	0.79482627	6.170977	4.5103927	11.416594	12.932333	16.765326	17.139904	17.41424	14.904324	-1.167392	1.6003106	2.3613734	-1.9713743	-0.9687573	-4.2961626	11.706903	16.08826	21.156242	-1.4448268	2.1050248	-0.30682585	-3.5430157	-4.520455	-4.069624	-1.9226894	0.033629447	2.8344624	1.769489	10.665718	13.249292	11.705254	12.066763	14.96261	-1.7192962	0.33813524	-0.61418915	5.047883	8.993696	5.77456	-4.4245863	-2.894341	-2.4906564	-1.4212108
¸ßË¹°×ÔëÉù´¦Àí (129).mp3	14.2490425	18.344349	18.879072	2.195118	8.598849	11.125135	14.994128	11.938467	11.612502	9.601616	8.058706	10.820099	15.47131	16.534876	13.4363985	2.1896887	5.9222293	3.3525925	10.476295	10.90213	8.051678	8.812756	8.992296	12.67915	23.30716	19.879818	16.22834	3.3794937	9.564546	11.50205	2.3999825	2.6152592	6.958509	-2.311247	0.15989769	1.5175228	17.076187	13.926588	9.531485	5.6051645	5.383856	7.8208575	3.4913383	6.5935216	11.017814	11.711404	18.209383	19.343002	25.67102
¸ßË¹°×ÔëÉù´¦Àí (130).mp3	-9.495411	-13.759673	-11.732645	2.809001	3.4470448	10.395911	0.16902375	3.010058	1.2379307	-2.3690345	-0.3272693	2.6617773	-6.6600313	-7.2871537	-8.02463	-5.40005	0.19810657	4.2542343	-3.6786437	6.7638545	19.338417	6.378151	7.9233837	8.305994	17.816208	13.057564	10.315479	4.4020967	6.7792225	6.17316	14.847303	20.179214	15.561426	17.908047	18.49582	18.236298	1.7780397	8.0475025	11.958998	-6.2917795	0.009808242	0.78626406	-1.2875705	-4.090168	-7.3713045	-19.84517	-10.429371	-7.1511602	-10.099009
¸ßË¹°×ÔëÉù´¦Àí (131).mp3	4.652034	8.955365	14.198795	9.045902	9.936729	11.131546	19.730137	18.871841	21.00499	6.7121	6.1660438	18.925488	23.631119	17.653706	12.971727	5.6921587	8.330443	6.157455	-8.457507	-2.7861423	-7.5358467	3.307118	5.0188417	4.927904	15.032843	9.898378	1.0778339	2.750124	5.2942505	6.6396604	6.7189093	5.235126	6.2845874	8.7285185	8.214947	7.8746405	5.4826403	6.9264317	15.557996	8.151089	5.4931574	-2.9853764	3.7654383	1.3188958	-2.5485497	-11.158285	-3.7984347	-6.7202415	-2.2794423
¸ßË¹°×ÔëÉù´¦Àí (132).mp3	0.8997786	0.023338437	-5.903493	0.22805977	1.8008975	5.3745975	0.28213578	8.79274	10.886217	6.183815	4.287167	1.7075756	-7.812146	-1.9700972	3.285096	-10.561987	-6.2694116	-8.904136	-7.390662	-2.0869489	-0.22926947	-7.2530026	-7.8049994	-6.2733817	-6.119346	-2.4425914	-8.2416115	1.2483256	12.880217	12.925676	0.90471435	-2.9467454	-10.092052	-1.7395284	-1.7034012	-2.7826657	8.790839	8.362762	7.179686	-6.494438	-3.968743	-7.885537	-0.29000407	1.5985196	0.62524927	-3.8129904	-1.8357677	-2.934075	-9.227146
¸ßË¹°×ÔëÉù´¦Àí (133).mp3	15.249022	13.444636	7.775401	18.050945	20.484013	12.131584	25.1067	20.614283	17.216465	19.617205	27.219273	20.89164	4.5485735	8.016955	3.2794447	10.594614	5.6391854	4.001899	6.6829176	2.9357662	3.945232	33.408825	40.913635	33.36288	27.563593	33.71401	36.187187	27.95801	30.223312	26.480843	29.32094	25.704206	28.655647	40.506393	41.463547	30.65722	22.681383	39.959507	42.358692	12.646364	30.30069	36.54082	7.073923	5.6806965	-0.11307277	24.49958	15.361674	11.203222	10.660904
¸ßË¹°×ÔëÉù´¦Àí (134).mp3	25.749353	15.813201	12.980096	21.979141	9.801113	12.1677475	-1.919529	1.7076479	-8.657757	11.696643	10.305496	12.3358555	4.159512	-0.2115097	-5.5588813	3.1505125	8.467883	4.9940567	-9.678994	-8.743676	-7.6929483	0.78839445	2.1843276	5.7339983	11.51424	13.023745	12.093237	-0.050717026	-2.318621	-5.903758	13.472297	6.7711115	3.78222	11.7072525	9.042337	6.6768703	-2.6444008	0.5524835	1.4157166	19.748283	18.682297	23.030918	30.09548	25.161451	22.023335	22.952732	25.546434	21.93065	18.289696
¸ßË¹°×ÔëÉù´¦Àí (135).mp3	-13.295429	-13.398871	-18.440264	-21.976254	-27.173912	-24.02301	-2.7929773	2.6120915	12.395539	22.643137	9.671016	3.0551467	-2.158524	-6.9276414	-7.4733677	16.39449	12.298208	-0.13353106	-0.21605097	-8.229943	-15.426614	8.22237	11.060362	4.97349	-8.8845825	-10.547842	-0.15417652	16.779236	18.039448	17.149704	-13.150404	-8.410826	-9.612715	3.5891843	9.298468	21.36206	-8.706261	-4.7963486	-7.4701576	-0.09840618	-8.231316	-12.694967	-8.582628	-18.643574	-24.448357	22.953117	21.633486	21.888416	-6.6351795
¸ßË¹°×ÔëÉù´¦Àí (136).mp3	11.695517	8.591998	12.477151	16.184294	23.879314	27.420658	7.0242863	12.829944	9.340667	17.366707	15.40864	4.0969086	20.097656	23.073008	18.452993	9.291303	9.615343	4.2653575	15.752641	28.540363	27.899097	25.36707	19.299755	12.09927	2.3331141	4.1722736	-6.925722	0.32311422	4.399854	4.255076	11.206499	15.720643	18.526272	22.453053	21.030497	21.829706	11.955534	19.228588	10.196184	18.869244	18.691687	15.577982	11.040633	9.619204	0.2787403	14.92001	19.650085	15.657881	12.467916
¸ßË¹°×ÔëÉù´¦Àí (137).mp3	19.08422	10.633696	2.760252	13.663816	2.6141028	-0.05140467	4.1294837	9.251663	9.286707	-1.7246175	7.9920044	7.111087	19.111013	19.767902	16.902887	-8.4578285	-2.0857565	6.1816664	0.19750392	-2.390521	-2.270322	10.946793	11.528961	7.9910064	-6.0737014	3.6253629	0.86839676	5.956645	4.4705667	6.040636	3.9809787	8.581934	7.8934445	1.1517934	-3.5220795	-0.3775109	13.690609	6.9938912	3.6498418	6.164177	6.9695406	3.2845793	-6.351528	0.47876352	-0.21225515	5.2100635	9.823074	9.587382	17.489798
¸ßË¹°×ÔëÉù´¦Àí (138).mp3	-0.8659768	2.7238274	3.2173986	-5.8237505	-7.660612	-15.881627	-13.729391	-4.299858	-0.5006821	-4.7376547	-5.844721	-2.9418674	0.3785959	1.2097663	-0.6569432	-6.5438004	-2.7396078	-8.625732	1.7109951	2.4016721	-1.0581161	9.373386	7.873107	5.8668118	-1.9037681	-3.6356115	-3.3874035	-18.269115	-8.913469	-1.9580121	-3.912569	-3.5121732	-7.6316524	-7.7374253	-6.827458	-3.1759663	-10.395317	-3.6437578	1.476308	-8.7034445	-8.642712	-14.472208	-2.7181163	-2.215407	-2.233134	-16.677677	-10.509672	-11.691464	-1.9603083
¸ßË¹°×ÔëÉù´¦Àí (139).mp3	31.23642	32.209267	28.70441	3.3905776	16.86195	18.454498	24.841015	18.663052	17.54101	8.401562	4.828733	4.0608525	-2.5021927	4.177347	3.2231956	11.189644	11.326295	9.153562	4.3782635	8.880222	10.074814	9.5156145	18.002676	9.754592	3.4377265	5.3851175	-1.7572728	5.176698	7.820881	2.1582377	22.589096	23.428625	13.146954	8.225578	9.308119	1.8612193	8.724939	8.457755	11.101845	16.119127	17.29742	8.438278	-0.07333359	4.6029344	3.1291118	18.579044	18.497452	20.665974	3.6473038
¸ßË¹°×ÔëÉù´¦Àí (140).mp3	15.92855	15.651722	17.280529	-0.5433707	-2.1151211	-5.4253635	-5.4110203	1.605294	5.076655	-1.9764298	2.044941	-11.370363	14.123006	13.855967	13.841265	9.158659	12.823462	8.609886	-11.726608	-7.836097	0.63879704	5.4372673	10.24146	7.7086515	3.7229376	6.4280386	10.5039215	7.0868683	17.003578	15.595526	4.259708	6.2249327	-2.617107	-8.262916	-7.46472	-14.810881	-3.7651966	-1.0489132	-3.2527184	-17.437809	-12.884539	-7.7743626	5.9957714	11.397905	8.757536	6.266461	3.3534074	1.7541893	-5.1292715
¸ßË¹°×ÔëÉù´¦Àí (141).mp3	10.508551	16.509535	17.246246	11.094865	19.555687	23.003689	11.290369	21.057941	25.290892	28.440329	27.79293	27.403463	6.0155735	16.294287	16.054562	0.7189737	3.0289254	4.197318	16.798061	16.461319	11.713282	4.3221426	1.762938	4.1381044	21.710548	26.48127	30.385723	-14.372946	2.6517253	11.257809	-7.8358374	-0.7743251	13.585795	0.45956916	3.831377	-0.17867197	18.294083	16.947317	17.13918	17.056484	24.322577	20.895245	-8.383379	-8.709583	-3.269127	19.500225	18.435816	19.163548	15.300824
¸ßË¹°×ÔëÉù´¦Àí (142).mp3	25.329197	23.965984	20.759624	-10.90542	-2.160175	4.084825	-8.405937	-5.4276953	-4.8557906	-8.107603	-13.026434	-13.808876	-17.813206	-20.43253	-20.566422	4.2773213	2.3088405	4.2985916	10.99527	5.584797	5.9543476	-0.36913764	0.99249035	6.7254314	-10.401109	-9.257349	-12.942623	-0.8237514	-5.493017	-6.5915117	-6.486816	-1.3508697	-0.5706903	15.480888	10.535042	1.6985528	-4.810734	-2.6029546	-1.9977734	-1.2591317	0.032040358	0.85886765	-10.096348	-12.878401	-12.032882	-2.4778943	-3.3185773	-3.912258	-29.23383
¸ßË¹°×ÔëÉù´¦Àí (143).mp3	-9.769333	-8.273693	-11.129152	3.155893	3.705264	6.612653	-13.726233	-12.654306	-11.545206	-10.258526	-8.159563	-5.3228917	-18.92369	-17.161772	-14.66238	-4.6191015	3.8144283	9.9794235	8.439449	9.437508	14.471569	15.139132	19.247562	16.63876	-4.224479	-1.8632123	-12.62047	3.7568636	9.35397	6.862282	-4.8304615	0.40403008	8.414996	1.8562489	2.1568856	3.200075	-10.169766	-6.807476	-6.277055	-0.6616233	-2.0311036	2.5136714	-14.50389	-8.275978	-1.7941376	-6.228546	-4.5773263	-4.402826	-8.988853
¸ßË¹°×ÔëÉù´¦Àí (144).mp3	7.5716677	12.833092	11.794376	30.438322	31.452858	30.804943	16.630077	13.723385	12.322463	4.0723643	11.471655	10.749629	20.995222	24.596144	21.389477	12.674217	19.993378	19.330822	7.9125013	11.151113	12.808287	18.029758	15.611611	9.211945	22.501545	16.651224	14.160925	14.529371	17.415821	14.28339	8.555016	17.143707	21.098083	16.133425	20.208542	16.309746	17.434937	15.924764	15.57074	14.578204	19.158115	15.601168	22.413609	21.089657	15.922712	12.2970085	12.058272	10.449774	14.380671
¸ßË¹°×ÔëÉù´¦Àí (145).mp3	3.6875844	8.435755	9.066993	1.40189	5.158429	9.342327	-0.68730617	-1.2557547	-0.07867283	-0.59817153	4.8632936	2.6725733	-3.1041412	-7.208257	-9.599607	-7.557327	-2.9940872	-4.646553	6.688257	5.9278126	-1.1863209	-12.112833	-4.6528	-3.706049	-3.4016292	-0.06809798	0.8197775	-1.2632887	2.2053032	3.3623557	6.545813	6.102895	7.0587397	6.6716504	6.433871	6.4172587	14.98933	14.707923	15.631796	-8.676589	-10.616392	-19.545471	-9.214397	-0.9281421	6.4141436	5.621764	1.4474047	-1.4467318	6.624379
¸ßË¹°×ÔëÉù´¦Àí (146).mp3	13.987038	22.654327	19.927681	22.520252	20.081211	8.958014	5.3949766	15.588738	12.422534	13.540392	9.036262	5.2288384	10.813051	12.599962	16.123875	11.924648	14.319281	15.167746	11.449114	15.022753	16.830004	25.17992	17.759792	9.956005	5.15469	7.749125	5.949184	8.644183	10.402561	11.33347	15.400617	13.969194	14.373962	13.302389	13.8022995	21.985817	13.578144	16.672827	6.788755	24.953903	17.154512	19.33593	11.888628	10.689562	8.163048	21.749737	21.595242	16.219194	8.270151
¸ßË¹°×ÔëÉù´¦Àí (147).mp3	-3.319702	-4.868471	-9.480242	0.6492408	0.17673129	-6.887842	1.5608139	-2.1622488	-13.31493	-6.948415	-8.278618	-13.789431	2.7724648	3.6454172	2.276412	1.3548573	5.2709074	3.8757129	-1.4868773	2.2079837	-1.7926166	0.48032522	5.0324783	5.059885	13.02942	11.7833605	6.3746967	5.6205463	9.316486	16.174517	-3.246807	5.15989	5.473836	-0.79990715	10.389671	16.22648	-0.11015105	6.665356	8.476408	24.276115	21.066372	18.212624	-6.193717	-2.1527777	-8.380909	4.6151433	10.301569	16.047138	5.640565
¸ßË¹°×ÔëÉù´¦Àí (148).mp3	24.658392	29.018883	29.240746	2.918371	-0.7567266	-6.720647	7.17902	9.649801	5.5898685	2.56756	10.345909	13.990574	10.637503	17.251217	21.176704	19.726868	16.935955	5.682558	-6.2257023	-8.168391	-15.119137	1.4901724	7.3103046	11.02873	13.717834	17.026218	16.020115	8.628471	15.1187105	20.878815	11.310783	13.796066	9.603569	6.415546	7.830549	3.5958226	3.5416036	6.2935247	14.680328	17.488554	14.887283	16.479296	11.191738	14.1709175	8.693287	13.726547	17.824188	13.219793	3.327343
¸ßË¹°×ÔëÉù´¦Àí (149).mp3	6.545957	2.804443	11.2790165	16.364227	13.576623	8.839863	13.655312	13.424807	15.169231	-0.49054936	3.6057112	3.039418	-3.3365068	-0.66277313	-2.4776773	14.496122	12.532114	0.6572646	2.3309052	3.9176338	1.8168788	7.2923098	6.2305403	-2.0753207	2.8316224	5.117535	4.9489856	10.216824	10.832497	4.0861197	5.3214293	7.3577447	8.121217	7.7842937	8.750841	8.580696	16.273544	9.386835	2.2487774	-9.351083	-0.086425066	3.527793	18.120926	9.576574	1.9432566	-11.265579	-2.6330488	-3.9237854	-6.3199883
¸ßË¹°×ÔëÉù´¦Àí (150).mp3	2.8451982	13.72739	8.367921	-2.2119024	5.818939	1.8247709	-13.327975	-5.9262686	-8.272727	7.851327	12.367151	8.412914	-0.3802724	5.403115	5.53356	22.723862	15.093949	2.8666492	17.0071	22.128448	29.987017	18.015526	13.259113	1.5025445	13.917423	19.808887	21.610004	24.966795	23.867666	16.318974	9.700777	16.803925	16.141094	4.736889	10.369736	13.204063	1.5499074	6.499544	11.181476	34.1728	22.555862	6.095026	-3.7700622	-0.024308443	-7.933974	7.9156055	8.954727	-3.4766874	-9.292528
¸ßË¹°×ÔëÉù´¦Àí (151).mp3	3.7087593	-0.9308128	2.3739562	-2.1570587	6.6122394	10.673973	7.79284	6.3961015	-0.71202993	1.0571673	1.4761735	-4.3950005	1.6304926	2.2945623	1.4711845	1.9522202	-0.21442866	-3.1446013	-1.1774315	-1.7697325	-5.763668	2.1786046	0.1107015	-0.5947867	8.452102	9.404385	1.9223111	-3.9667027	-2.75554	-8.571106	3.5397227	6.334801	-3.225784	10.446152	14.959448	22.328949	8.619326	10.847632	6.66256	10.148331	8.914274	7.755633	-1.0809572	3.1377568	4.0226307	-9.171298	-13.605846	-5.8327904	0.529536
¸ßË¹°×ÔëÉù´¦Àí (152).mp3	-0.95370924	5.4644074	1.1826172	6.7783685	17.272503	12.987802	0.45869192	5.5029726	4.7806463	11.396279	10.147023	3.2399845	-2.051717	2.499917	5.134848	-9.827171	-3.6781783	1.3122792	3.404041	2.4000516	1.3163583	3.1170993	0.8668741	-1.6129022	1.1034577	1.9116379	3.7235157	-2.6654398	7.075581	16.934774	-8.107426	-8.589351	-10.071459	-2.8909335	5.2580314	0.6473702	8.655319	12.602748	11.043459	5.2682757	5.61617	-0.98805463	9.865107	11.938007	9.0277405	1.2901347	3.8564887	0.23550749	5.9635706
¸ßË¹°×ÔëÉù´¦Àí (153).mp3	8.638109	17.485212	10.918154	12.525312	17.723185	11.886523	6.138116	1.755432	-4.879346	21.023087	21.331137	23.446453	15.666557	20.874392	17.684315	15.980274	26.177414	33.280666	23.703362	26.321775	22.92147	20.695732	21.845442	18.007736	17.917324	21.357569	18.498444	37.27399	27.708447	20.047651	31.502012	27.410618	17.742	18.829697	27.345634	28.241909	19.06189	18.328297	14.61125	16.319654	22.28371	19.882723	18.23028	24.998642	19.383533	19.322582	25.43441	32.344254	20.775818
¸ßË¹°×ÔëÉù´¦Àí (154).mp3	11.033183	6.2253504	-2.5488539	5.8490105	9.927845	2.748848	11.517042	13.028911	11.061954	7.983876	4.2462797	4.922185	5.1484275	5.917499	6.568292	-4.0075383	2.2359493	1.0797483	1.3286563	1.8424332	-0.28472662	10.991687	20.103642	17.036198	0.23336683	5.7374563	7.7537346	6.359169	3.0136938	-1.1532724	-2.6169724	-7.8254004	-6.871377	-6.0486307	-0.14438969	1.956775	-1.1434746	3.0531662	1.2106106	-5.860815	0.5462981	-1.39867	8.249352	9.43587	6.567337	-2.153843	-0.24611254	5.366351	-0.24152336
¸ßË¹°×ÔëÉù´¦Àí (155).mp3	6.235734	18.593567	20.916561	-6.6166477	-4.3715334	-8.106104	-7.998735	-2.7598765	-3.9065163	-0.66439927	-5.1191983	-8.532181	-1.7127062	7.1447673	11.291134	-0.63353455	5.5765147	3.4143224	3.0817518	7.4455066	6.371626	12.894985	13.013189	12.664509	8.905357	11.560501	10.7163925	16.784315	21.775688	21.191795	10.717865	13.317471	17.048592	14.798131	19.198044	14.451897	3.1637177	3.6365623	2.3361545	-10.775093	2.3433502	-2.1666868	2.5852902	8.408427	6.038006	10.952457	15.638558	12.611191	7.9441514
¸ßË¹°×ÔëÉù´¦Àí (156).mp3	5.423994	16.67766	20.971008	16.315325	15.839754	11.368786	26.297058	21.399822	10.534027	10.921324	15.006493	8.779586	11.723696	17.725513	14.645899	11.592104	11.151939	1.8028326	3.2686532	8.67922	4.0557394	0.89626014	7.1039195	9.148315	3.6412368	3.9748266	0.42610735	-4.784581	-1.8483226	1.7199169	13.226412	12.886401	5.723777	13.999687	16.71373	21.736404	23.514997	18.726122	14.635578	14.665962	17.223988	14.86787	2.763869	11.863483	16.237446	-3.5019445	10.176064	7.182173	-0.5319553
¸ßË¹°×ÔëÉù´¦Àí (157).mp3	-18.814602	-20.47772	-17.481144	-2.9648838	0.4115212	1.6991532	-2.8763552	-5.0892935	-10.972382	-9.22332	-4.382395	-4.1172256	-3.7872012	-3.850572	-4.8933268	5.109174	3.9965425	10.80405	2.5543778	2.234068	4.457922	11.268564	3.8203132	-2.2205987	8.923848	10.632583	9.240754	5.0550175	3.20187	9.334379	-1.1002579	-3.0802748	-3.7548575	-9.631172	-8.9594145	-7.688029	2.2163138	5.699596	5.8595	-14.6878605	-8.586983	-6.288821	-13.015369	-12.070637	-8.766039	-13.412582	-11.877201	-12.343172	2.6487918
¸ßË¹°×ÔëÉù´¦Àí (158).mp3	7.4761877	8.707609	13.101144	15.684543	13.5926695	12.806112	-10.173885	-6.369606	-2.2992272	-3.5601792	1.5301005	3.655982	4.8649807	4.20378	2.9305665	2.9043405	2.6114051	-1.2684008	8.904988	7.5699587	10.578056	-2.857489	0.94810295	2.0532298	4.9960194	5.853057	0.7685761	-0.12812495	0.50793046	-4.763888	6.107844	5.4331846	11.944289	-0.0673984	-1.6685278	-0.3646689	9.560841	10.660019	6.9072504	-9.383931	-8.170927	3.3016238	9.3574705	10.160147	6.4879236	-4.983039	-0.5540813	2.8316007	-5.2922926
¸ßË¹°×ÔëÉù´¦Àí (159).mp3	-21.054068	-14.317415	-18.674406	-11.781775	-0.822408	-3.6369758	3.2055948	7.2272863	6.129099	15.930189	14.299177	10.381529	-8.726398	-10.419062	-17.529118	-5.8829794	-8.753075	-11.078646	-1.6346023	1.2793607	-2.0364351	-3.9516373	-0.07315242	6.557375	8.32921	14.574674	13.158813	-0.23580933	-2.4629219	-2.4038754	23.946184	25.813534	30.294762	-16.10347	-13.644399	-10.442011	-12.144588	-16.698196	-22.592663	-14.07835	-10.427513	-8.468115	10.923395	8.567172	6.0714283	4.501073	-1.3244442	-6.513855	4.966449
¸ßË¹°×ÔëÉù´¦Àí (160).mp3	8.029239	10.212075	6.3968983	-1.1911588	6.475321	18.96872	9.024416	10.055981	2.2824798	13.750877	14.369129	15.494063	11.086136	18.033325	15.665703	3.37227	7.5721016	6.65765	2.4885452	7.21836	0.6796062	-5.6144238	-3.7392771	-4.940756	-3.5230293	0.6449558	-1.629605	-6.2393913	-7.6955185	-11.8970585	-2.6741745	-9.699768	-12.92017	9.048485	5.051619	0.48067883	13.655437	14.061494	15.421763	11.230791	7.590724	5.041982	4.032699	9.229456	11.526989	2.1267047	2.8650787	-4.6905203	7.4477406
¸ßË¹°×ÔëÉù´¦Àí (161).mp3	31.249462	34.230103	20.071922	34.456116	34.3015	22.976612	15.343439	20.272087	19.37181	-7.485752	-1.6471182	-1.4780747	15.22225	17.077194	11.108401	26.45768	25.276974	18.560726	16.398571	23.725513	23.243307	8.630489	18.637592	12.438641	19.860306	20.254917	18.6119	16.065525	21.37511	18.76611	15.418661	22.603558	25.721952	34.00712	36.309013	21.594479	7.736313	13.349576	13.686167	2.6397767	14.604606	14.22571	31.349297	40.257553	33.82974	28.92775	25.357449	19.59719	19.16621
¸ßË¹°×ÔëÉù´¦Àí (162).mp3	14.727723	9.81254	10.726864	26.426075	19.814178	20.199509	20.887985	23.779123	19.755882	13.604853	11.860416	9.759195	11.025515	13.122068	7.6213894	15.924017	16.156136	19.469688	11.8162365	15.88044	21.122929	10.164211	10.941053	12.149912	14.573649	18.160015	17.441097	13.496363	13.04867	5.7916102	10.205347	17.122795	17.33725	18.996529	11.732422	5.2964845	0.6402232	9.364727	3.2771764	15.05971	11.760056	12.876492	30.99974	24.115059	17.569452	7.7464705	22.932999	22.990616	5.0286875
¸ßË¹°×ÔëÉù´¦Àí (163).mp3	2.2462492	0.96427494	-1.943234	2.2715397	0.89073014	-1.3479053	6.420061	14.436239	11.181715	-4.6892304	-0.25708556	-1.1034316	-4.057274	-0.10881114	1.3124673	2.144079	-0.32881153	-2.0865793	4.506945	2.7160232	-1.7206366	-7.0203867	0.38046777	0.32629	0.59658813	-2.6376746	-0.41468382	11.014692	9.597778	8.601573	2.7114022	1.4126711	-1.3990005	6.684135	4.861271	-6.8501177	-2.6554046	0.11574593	-1.5748857	3.6712747	3.0946465	1.2823521	8.103346	2.007351	-2.798076	9.633816	6.3527727	2.3121784	-1.6822364
¸ßË¹°×ÔëÉù´¦Àí (164).mp3	15.470103	12.462553	13.300899	8.138657	13.410202	13.488519	8.85907	15.588756	7.15943	18.30463	16.176334	15.942178	4.2368803	10.309687	4.72161	13.964117	14.88703	10.441645	4.2847223	6.1811533	5.7707176	29.264599	23.285292	14.917716	8.734875	13.202988	15.669731	16.348324	12.754888	3.1537912	21.643793	22.712616	23.472439	9.283892	9.781054	5.3666077	23.549004	20.188988	20.44743	14.225668	15.608951	22.74514	6.0124063	16.48783	31.0463	2.6305265	5.842926	7.1947927	25.032196
¸ßË¹°×ÔëÉù´¦Àí (165).mp3	1.6816027	3.694652	0.8288388	11.586497	17.541069	18.277946	8.004883	17.828434	21.246777	8.053124	13.732994	16.326069	2.254374	4.439876	2.4623377	4.5326567	7.4194384	8.918743	10.841932	12.349953	15.821286	17.385258	20.877514	22.388187	20.658276	19.796797	12.916427	34.05214	28.824566	25.575794	10.68012	8.939557	15.403999	15.543821	13.8826065	12.704742	7.907549	7.6486263	9.510735	2.7242126	3.3965034	0.37977338	14.208346	11.5731945	9.207922	15.169352	17.574831	17.017601	6.41158
¸ßË¹°×ÔëÉù´¦Àí (166).mp3	-25.222559	-19.303053	-20.33171	-29.168247	-26.109793	-27.874857	-24.976433	-19.381968	-21.24849	2.7940211	0.5233275	-6.7832785	-13.484888	0.36505026	9.4235325	-2.108353	3.290613	-4.7536345	-9.5992985	4.7718706	12.068247	11.865279	13.008516	11.803873	16.772877	17.216736	12.964922	4.531336	17.782955	12.522152	5.344741	1.5412225	-8.77565	19.60136	21.887465	21.412369	9.71435	13.344928	14.863304	21.130611	19.87859	21.893497	7.7148137	7.520813	1.4348218	-0.23279998	3.1375203	9.775451	14.528437
¸ßË¹°×ÔëÉù´¦Àí (167).mp3	11.042301	10.141159	13.820538	4.668671	14.181383	20.089996	17.82772	15.265421	11.536093	14.767462	20.203577	12.865604	21.444738	29.867062	37.878273	25.047588	29.791977	27.968506	8.243877	7.896733	13.685233	6.760352	7.8999586	-3.812501	10.307196	14.93927	10.586907	17.595413	16.807068	14.065979	25.122824	27.786976	28.60595	26.058418	17.086372	5.5645833	-2.2213316	3.0134945	2.835229	26.529552	13.094352	-5.2350006	27.862267	24.099915	23.206205	1.3214304	3.2126274	-7.605237	8.128084
¸ßË¹°×ÔëÉù´¦Àí (168).mp3	-10.328087	-9.330426	-15.898949	-2.0973065	-0.97654974	5.2540665	-5.9927807	-5.4202194	3.3440402	-3.87619	2.40145	-2.556039	23.424025	19.41301	20.124825	-0.9757924	2.402079	0.49587762	4.2561274	7.0124054	3.2418084	-1.0246853	-1.8465365	-8.460581	8.979922	7.7718396	3.4484653	0.65339494	7.8135457	12.927488	9.228622	10.106625	7.775006	0.15124106	1.6594373	3.4355016	5.136837	12.717763	12.837059	2.0534673	4.4140615	-1.7249817	12.7098255	11.462604	10.260538	6.2292156	3.8032532	-4.97272	1.2762804
¸ßË¹°×ÔëÉù´¦Àí (169).mp3	13.61968	14.328232	14.174778	33.98134	26.290878	12.445604	4.0442066	9.351507	7.123062	2.3069441	13.90616	6.6677303	8.379262	10.1888275	7.94766	-5.7586546	-1.9589438	-5.5748434	2.551705	6.580108	11.83865	5.436411	9.822926	4.5619936	21.828358	17.135265	9.207823	1.2430723	6.1787224	0.8940759	2.4469712	-0.09212005	-0.856196	-0.8598185	6.3889046	6.8057094	1.929703	0.90780556	4.135186	7.4755654	6.416111	9.058273	7.4973593	9.424906	7.213025	15.664718	20.832882	18.031506	13.689823
¸ßË¹°×ÔëÉù´¦Àí (170).mp3	-26.841417	-26.367117	-27.801855	8.802319	9.6236105	8.459324	-11.095005	-11.212397	-7.425359	-4.940276	-1.7685044	2.6347136	-14.45458	-18.161455	-22.643646	-16.983482	-5.4137015	-10.622648	-13.990466	-17.018024	-23.926064	-19.692926	-20.582506	-21.83527	-13.366291	-16.702183	-14.80933	-8.584906	-6.25197	-11.13455	-14.332701	-13.149254	-15.503851	-15.4668865	-15.791935	-17.678873	0.062236845	0.09190655	6.9342127	-17.079464	-10.590139	-9.868354	-13.413969	-15.20339	-11.956069	25.130444	15.643761	21.12489	-2.075206
¸ßË¹°×ÔëÉù´¦Àí (171).mp3	-10.502157	0.60554993	13.50521	2.8040283	3.3468087	-0.86817634	-7.389178	-4.216093	-6.6746216	11.358337	16.436844	13.577356	-14.07303	-7.096282	-0.3764254	-9.283562	-7.821216	-4.597235	17.691624	13.316166	9.148806	4.8073616	7.6934457	13.279517	9.827083	7.170319	6.0759296	18.627193	11.776903	3.9755673	3.8472304	3.3899255	-5.751295	-9.420238	-5.535117	-13.566692	6.6226897	17.473932	25.096998	0.36733395	4.8249426	14.749144	5.9716635	7.690982	1.8862593	13.552944	15.16028	16.476986	8.942234
¸ßË¹°×ÔëÉù´¦Àí (172).mp3	-20.039425	-10.374252	-7.560506	-2.6006749	-7.0201015	-14.825831	-2.5396998	-3.0985706	4.2208714	-2.916772	0.23368977	6.301426	2.6441884	3.5112028	8.092917	-13.136732	-21.971802	-26.86663	2.8235574	1.5389411	-0.80064166	-15.475084	-15.498716	-17.120161	-24.894241	-32.249912	-37.949867	-31.409271	-34.948082	-30.969597	-21.18411	-18.718464	-24.97619	-16.336033	-16.19873	-20.513796	-18.099323	-19.441223	-15.379997	-1.8872433	-11.242735	-19.797794	-10.818668	-8.461132	2.5845938	3.1654696	7.642988	4.954622	-21.901905
¸ßË¹°×ÔëÉù´¦Àí (173).mp3	-9.609272	-8.773808	-9.275513	1.710413	-1.1326694	-1.8390591	3.8678865	6.9634037	16.322403	-3.4485514	-2.6082273	-3.2571301	6.3685327	8.984634	1.4813037	-4.6316557	-0.57123524	1.5405726	-12.571087	-7.829159	-4.598724	1.8679818	-1.8027787	-4.8404117	-9.708258	-2.7705653	5.148166	0.5292034	0.9275462	2.2707343	1.1057479	1.8252392	4.815857	-9.295177	-10.49268	-2.0926466	2.3358946	-0.22081697	1.5425036	15.043076	7.258535	2.7356782	14.795683	11.063129	9.463111	-0.056751132	3.5601861	6.5553102	3.768837
¸ßË¹°×ÔëÉù´¦Àí (174).mp3	-6.608556	-0.39189687	-1.9769754	-7.6392903	-1.7936838	-8.91208	9.838696	0.53544015	-1.6878381	0.83781916	-2.456324	-5.4706593	3.8801854	8.119041	8.045704	-4.808201	-0.7189476	-0.37828454	11.420387	11.219189	10.956353	12.855522	10.133052	6.6962028	18.039154	19.044819	13.3306265	-0.87213725	1.0926917	-1.213006	-4.9446588	-3.5485315	6.650658	1.4307504	0.4930327	-3.8175602	-6.491416	-1.0737283	-6.1690693	2.6898398	6.6512237	7.3126683	18.352734	13.73677	15.754562	7.4408355	7.470133	8.488685	9.321032
¸ßË¹°×ÔëÉù´¦Àí (175).mp3	-26.146088	-28.304928	-29.035374	-15.610127	-16.773865	-17.627457	-15.586124	-20.32407	-23.900726	-35.446636	-26.446922	-21.273935	-15.230228	-11.88896	0.77059054	-4.767286	-10.186382	-11.502159	-18.399712	-19.246943	-17.267563	-6.145694	-4.6398497	-3.0034103	-21.55672	-24.567326	-22.853806	16.356617	5.9652615	-0.9461678	3.6575236	-1.4351065	-8.286791	18.146233	18.28743	15.533754	19.42922	19.013634	20.589638	10.639827	1.0819296	-0.84787434	5.242054	1.0654176	-0.7811351	-7.49653	-6.9899883	-9.634857	2.5344236
¸ßË¹°×ÔëÉù´¦Àí (176).mp3	-1.4008613	3.3892472	6.0302143	-8.06583	-3.3451943	-9.842916	-16.258907	-3.2536004	-4.5048685	7.708433	10.555071	4.1174884	-3.3954566	2.1125417	-7.289951	11.228918	19.667696	16.511663	-1.1346272	-4.0037246	-5.2336674	-0.6791383	1.8064399	7.408437	9.568953	0.75446165	-9.08647	2.434278	4.6254654	11.294218	5.480596	-1.1596004	-9.033457	-4.811187	0.18024686	-3.0041368	-2.3507085	-3.9016445	-12.855305	-6.753127	1.9262674	1.2406629	-1.2214142	2.5899308	-2.2025585	12.121905	10.635399	4.7454324	-5.7486277
¸ßË¹°×ÔëÉù´¦Àí (177).mp3	2.0123174	2.9058034	-2.448942	-9.564186	-6.6294594	-3.1169891	-1.7578044	1.7403932	-3.1826172	-0.36893964	-1.3647478	-4.468503	-9.720842	-2.3305516	-4.0310516	6.1581745	6.8671923	8.486189	1.9785985	8.095122	0.1862213	-12.439373	-12.207483	-13.645712	2.936758	2.270687	-1.4990778	6.395938	5.1026525	1.0603123	0.22631985	6.252092	4.449093	-1.7121636	7.585388	7.7133503	1.4492034	-2.8550558	-14.170702	-3.2316635	-8.658623	-17.778263	-9.858009	-4.558377	-6.112339	-0.6911495	1.4793885	7.8564043	5.9878187
¸ßË¹°×ÔëÉù´¦Àí (178).mp3	1.7534281	6.62145	3.4097502	-11.398552	-4.363406	-4.531168	-9.380246	-0.9903564	-0.9751611	-6.803869	5.6473665	0.7176525	-18.841091	-6.2731347	-3.6157274	-6.5943046	-2.1886792	-2.2952385	10.525748	16.640825	13.484255	-14.674128	-4.2840242	-1.7265458	1.8148475	7.982183	4.759446	12.616505	12.156073	2.2480288	2.6120071	2.234547	-1.785958	1.7642734	3.1199503	-0.58580345	3.1178806	8.279995	11.703348	-7.1705914	-4.5396667	-2.6660266	-20.909512	-4.505299	-0.58482164	3.5662556	4.9006906	3.6960845	6.3785954
¸ßË¹°×ÔëÉù´¦Àí (179).mp3	3.4285352	3.9427238	-7.5798607	-20.20718	-16.122448	-16.988276	-18.648794	-12.163519	-9.578333	-26.556126	-25.736637	-23.360798	2.4326875	2.0905123	0.7417769	-20.094189	-13.333719	-5.440654	-1.9160419	-0.48643905	-1.4899162	-7.0851407	-1.9576557	2.6233487	-21.005222	-14.90669	-13.170493	0.95605534	2.749287	0.19026488	-8.484898	-5.43834	-4.0619593	-14.322068	-8.776282	-12.956396	6.052643	12.850465	6.8218737	-0.8303278	-1.5789523	-9.2597065	-11.648699	-10.92552	-17.792397	-8.299355	-4.158585	-9.802643	-4.0260143
¸ßË¹°×ÔëÉù´¦Àí (180).mp3	3.3673668	-2.4190931	-8.812437	-3.0829036	0.9912279	-0.85669637	-2.8123434	-2.010185	-4.498943	-0.44672546	-2.0017352	-4.3386774	-7.7592764	-4.089283	-0.0025893	-7.047061	-7.745906	-11.758944	1.9304016	0.24311075	-2.2349272	2.7730598	3.0401335	3.739925	-6.7194147	-4.8576736	2.8243651	-0.3020442	-2.3834343	-8.483823	1.711375	3.6292758	8.900261	5.382295	5.9781475	7.1107273	-4.0386853	0.12369488	6.020705	-4.23888	-4.1207447	1.1801618	2.7859294	-0.8498279	1.0858337	1.0812005	2.3312836	5.4357624	-0.13197368
¸ßË¹°×ÔëÉù´¦Àí (181).mp3	22.623486	18.275667	7.786236	4.1335	7.4596567	1.7113198	9.853045	13.982075	11.6747875	2.0479321	7.353937	21.800587	17.0539	18.111773	11.0848465	26.111774	19.412556	14.91045	24.904287	15.793618	13.93858	8.589254	11.830957	10.071867	3.4412942	12.503346	10.029181	18.228218	20.761127	19.56018	17.463398	14.559477	9.295316	-1.1127106	5.89157	3.571961	7.235896	10.404642	8.045425	8.313151	15.838844	11.342361	7.979162	13.756336	12.42774	10.882931	20.9935	19.28519	26.636354
¸ßË¹°×ÔëÉù´¦Àí (182).mp3	14.83831	13.820642	10.706175	14.58776	18.432774	14.593454	9.061328	12.115414	9.561079	6.986512	15.802563	8.310992	12.064553	18.724144	19.61053	13.24531	16.180332	5.122237	21.79277	20.470444	15.24814	12.748004	16.452953	9.325321	24.572123	25.103876	24.682648	16.133392	19.24258	13.90334	7.9492774	18.344154	24.178623	8.639809	9.430189	-3.272269	6.051816	6.4267	6.0821733	13.743431	18.260578	10.024628	20.292671	17.98316	13.357517	8.38342	17.011793	16.811077	-5.97612
¸ßË¹°×ÔëÉù´¦Àí (183).mp3	3.5004725	1.405942	-5.0541773	5.681566	-0.4618978	-9.845577	-2.073658	-8.065072	-6.5380926	3.3204288	5.105017	0.456282	24.574766	17.128939	10.394133	3.162168	10.637182	8.933407	17.70959	12.635752	5.358303	0.2072207	8.073215	14.003336	-7.090594	-1.0079926	-0.9361397	10.991211	14.821526	9.690861	10.527807	8.999848	8.970842	6.3630276	5.9039464	0.15480065	8.993376	12.606455	15.673438	3.0676548	14.68404	17.389473	0.96122646	9.283288	6.8355656	16.062305	15.804684	12.09947	-5.8909082
¸ßË¹°×ÔëÉù´¦Àí (184).mp3	0.18929148	-3.4925418	-7.866946	-17.429943	-16.969154	-24.622955	6.03924	-2.9465518	-11.41582	-21.87649	-20.911072	-23.128471	-1.0982713	-1.0754377	-3.1590276	-13.977606	-11.501669	-10.491475	-17.594261	-14.474947	-19.686184	2.1788063	0.6729806	-2.1964567	-12.235062	-6.379916	1.1213558	0.28280324	-2.299499	6.686801	-7.2747097	-0.7344997	1.0623055	15.368872	8.965931	0.18054378	2.532795	1.7303144	4.392235	-23.836647	-21.179377	-15.914105	-4.267557	-8.331385	-7.631016	0.12534907	1.4548936	-8.325112	-1.7847828
¸ßË¹°×ÔëÉù´¦Àí (185).mp3	5.849624	7.9847493	-0.82245845	-6.007284	0.42289683	1.6731675	-13.4902	-6.774906	-6.5754075	-13.376602	-7.525301	-6.973321	-6.803868	-2.1267586	0.38497615	7.234069	11.003672	9.8025	-19.36747	-11.6718855	-16.654156	0.122158736	2.0185487	1.6435131	14.689121	8.23888	1.5884802	0.7782884	2.092551	0.11625272	11.344614	9.505904	-0.16705412	-7.1264915	-5.5487347	-0.16657329	11.608425	8.0095	6.9577627	-7.269862	-3.5632772	-10.501815	-7.7015314	-4.7269316	-4.568692	-19.674992	-21.03481	-20.18484	0.49468824
¸ßË¹°×ÔëÉù´¦Àí (186).mp3	10.694048	14.219772	10.185217	7.686989	8.331179	10.832188	1.5488906	8.776207	8.856195	3.874237	3.6927538	0.6959095	12.4487	8.883628	2.6286054	13.702857	14.4935665	12.129343	12.452839	21.966337	30.31369	21.350277	26.614296	28.974602	32.560555	25.102577	20.059927	15.793413	20.23845	16.352982	20.95072	22.992748	20.787931	14.799213	19.451447	15.926174	8.655361	12.528378	3.3401494	11.426895	15.719801	8.540882	18.618908	21.956371	22.103127	13.807772	11.316147	8.053163	-2.2807374
¸ßË¹°×ÔëÉù´¦Àí (187).mp3	-14.736394	-9.383318	-11.04401	-7.478407	-3.6874814	-3.97377	-10.44893	-10.327049	-5.7672396	-1.858746	-1.812732	-5.751647	-11.051256	-10.681175	-3.9406104	-11.678442	-3.4903312	-1.5594387	-4.2827606	-4.6892962	-4.327263	-3.4969206	-3.1085863	-5.201788	-9.988084	-6.6800756	-7.375574	-2.7318525	-0.46276748	-6.696472	-16.678335	-7.223606	-7.69174	-3.1916132	-7.4937124	-13.084696	-6.661192	-8.034607	-15.100204	-5.1479445	-5.5216436	-0.9252311	2.12156	-3.3793588	1.3077855	5.0839176	4.6199675	7.263012	-14.070883
¸ßË¹°×ÔëÉù´¦Àí (188).mp3	7.9976344	0.9137402	3.6623955	3.4099653	0.38331568	-4.5855765	3.3853958	3.069624	-2.9605975	6.599168	6.858842	5.5183077	-1.1671978	0.36794996	-5.5737715	2.2271945	4.9343853	9.867386	-4.0370245	-2.4872909	-4.9658785	16.87	13.671366	3.0332072	-7.5876822	-6.911982	-1.4679897	-7.7317877	-3.9742975	-8.282855	-7.023827	-4.355633	-2.5717273	-9.281536	-7.4920416	-10.615793	-0.110479	-2.2484674	-11.398573	-0.97145236	-0.17675959	3.2201056	0.72342527	4.0843067	1.171821	2.937777	3.1617339	7.3695145	-6.7194796
¸ßË¹°×ÔëÉù´¦Àí (189).mp3	25.649193	29.52411	27.494467	16.591892	17.909742	11.894253	-2.5621161	6.430833	14.551506	19.227285	15.908611	15.865401	7.794786	11.601102	12.240673	18.298191	20.274612	17.349545	10.945605	10.790195	13.395388	11.320948	18.176508	25.738457	17.080408	19.46798	6.7722287	16.708187	23.093311	17.505703	26.156738	25.207676	27.041502	18.17582	22.06696	17.360775	17.401865	19.855778	14.764255	15.026602	15.974003	19.328625	8.324832	14.895957	20.482834	21.164062	21.681019	24.355865	4.254055
¸ßË¹°×ÔëÉù´¦Àí (190).mp3	25.997242	29.262012	26.424776	24.218208	23.102	11.356987	24.507181	26.497025	18.235218	20.710297	26.014996	19.114555	32.877464	37.715393	39.30278	13.949678	21.317856	14.338186	9.45126	15.977993	17.765667	16.976994	20.22254	15.907848	13.8805485	18.17072	20.884542	6.710224	6.194684	7.068355	19.18985	15.694385	7.356529	10.060414	6.942567	9.419369	18.953163	18.805025	11.145978	-0.94806063	10.397281	14.3807125	8.383526	17.434189	14.061113	22.001507	17.094015	13.589621	-1.998671
¸ßË¹°×ÔëÉù´¦Àí (191).mp3	11.497576	16.927177	12.234201	5.637746	16.10532	19.596111	4.563758	10.27564	7.83939	4.7453375	12.140518	11.654607	13.28656	12.129204	10.344091	9.909764	18.592575	25.791637	16.51566	18.79462	16.0121	3.7049565	5.1364393	1.0902933	2.5921967	12.507622	6.8978224	17.828854	21.853014	21.439629	24.693321	25.608253	29.284195	6.1000333	16.728516	15.61095	14.186529	15.877657	3.3969357	13.683811	13.798018	9.648744	12.832336	18.687859	13.805115	4.9364557	14.422056	20.231497	13.207691
¸ßË¹°×ÔëÉù´¦Àí (192).mp3	-0.5230002	6.58132	12.632907	-4.444398	1.6793952	4.2375937	-11.963554	-10.911738	-6.3678503	-3.0638413	-3.3433192	0.5692933	2.8173273	9.39609	10.861379	11.01057	10.158556	9.68739	4.5542164	4.90249	7.6147084	17.375755	12.890177	12.835603	11.395519	9.871895	3.1300697	-2.990229	-2.627874	-10.783594	12.835807	17.607807	16.841436	20.422161	20.180668	11.889392	7.416648	14.352121	17.456566	3.216452	4.307728	-4.6759787	-14.239431	-9.570836	-0.48788363	-20.761711	-17.290215	-18.972458	-14.8608885
¸ßË¹°×ÔëÉù´¦Àí (193).mp3	-3.1746979	-0.89033484	-1.2130296	15.818892	13.181131	8.749079	-3.8047664	-2.8907666	-3.2671826	-7.260032	-3.6827025	-9.788741	5.486025	9.720677	4.1932645	-8.3448105	-0.2570514	2.7339187	-8.806541	-3.9489362	1.2879527	-6.518043	-3.350761	-1.3102127	8.293824	7.1762533	6.1900344	-6.0008545	3.2525415	-1.0307418	-0.28002343	7.4373984	10.122559	-5.5875196	-4.413576	-5.0263853	10.512344	13.766937	9.237904	1.6457461	8.389224	11.726431	1.6281615	4.8423185	7.4698415	8.060235	10.955046	6.3079557	25.179718
¸ßË¹°×ÔëÉù´¦Àí (194).mp3	-2.6087005	0.64327204	0.89063704	-11.13141	-6.5475864	-8.618724	-9.947612	-11.326667	-11.003107	-8.49006	-9.482684	-11.1682415	-10.988761	-4.617789	-1.8580855	-9.278757	-3.0200918	4.371485	9.011162	8.3971195	9.639043	-4.3512135	4.125983	12.061165	8.752846	6.973057	5.529399	-3.2965944	-1.5381945	-3.7890754	-19.953403	-15.031309	-15.970126	-8.430464	-4.128777	-1.1076572	-15.18091	-7.974636	-13.309225	3.8519604	-0.61294425	3.4816194	1.7871948	2.476622	-5.420148	-1.7031775	2.5414495	1.699225	0.17779955
¸ßË¹°×ÔëÉù´¦Àí (195).mp3	0.08613142	0.32894838	-2.7286549	0.25479722	4.7390175	9.475177	-0.10013878	5.895257	12.631823	-7.6421223	-1.2549479	-2.6666768	10.4999695	6.496928	3.2213647	-7.959176	-7.3938	-4.0655036	12.547762	11.294708	13.952597	12.335348	6.4969716	-3.722577	10.08081	6.8453646	-0.599151	5.120412	7.5024137	-0.5065382	9.569283	7.1375265	4.593654	-0.6291598	3.4680567	4.3636727	10.215921	10.399708	13.235463	2.4240327	2.7903533	0.8259779	3.5766697	-0.009046212	-10.296177	8.325938	7.6068306	7.5652466	-1.2458873
¸ßË¹°×ÔëÉù´¦Àí (196).mp3	-4.7957044	-6.0289755	-1.3618746	-15.603792	-8.966915	-10.146816	-4.5628805	-6.7278304	-8.240026	-8.129786	-8.974447	-7.7109365	-3.6343493	-1.6707215	-3.3936465	-5.845845	-12.537186	-12.705572	-10.505335	-11.149178	-12.535663	-7.999938	-8.180077	-9.66236	1.4589088	0.45932627	3.2785108	-17.706696	-9.397055	-1.2566044	-4.840636	1.9767238	0.89825	0.49666458	0.48548856	10.233454	11.599638	10.299019	0.789607	-3.883823	-1.9678254	-18.524868	2.4621358	-3.3922644	-6.644491	-9.1915	-11.284182	-18.840576	-11.077017
¸ßË¹°×ÔëÉù´¦Àí (197).mp3	18.270737	15.484694	9.313551	14.381272	12.211755	13.8349085	9.4008875	11.252413	11.016384	7.94279	14.442738	7.1296415	-2.5313785	2.1584089	5.1586914	12.1448145	7.5751753	5.226879	4.2156196	6.768587	6.5292964	-5.01073	4.301728	-1.1847615	3.066598	7.2424803	7.1969085	-22.517443	-11.26218	-9.103165	17.345951	20.208431	17.974699	23.388044	24.610886	19.757523	20.8609	20.936981	25.634851	17.795258	21.064653	17.396225	10.678925	9.847179	8.989637	6.6275883	3.4269154	3.4258358	12.23431
¸ßË¹°×ÔëÉù´¦Àí (198).mp3	-7.4931645	-8.522133	-12.399869	11.351801	10.625468	7.7591586	7.683061	11.631481	15.506701	-10.548792	1.1881857	2.804491	0.7796294	4.441571	3.8073478	4.470574	5.05859	0.7782033	11.124094	11.4277	17.060503	2.7267954	3.9811954	-1.0077243	0.3410552	0.38476568	-4.3332043	-4.6483755	-1.2550569	1.9771256	3.4771	4.183446	4.3630056	-11.570822	-1.3334136	4.067545	-15.16254	-16.02851	-25.391981	-0.3812672	3.7985165	6.254932	4.0992775	6.043706	6.8329897	-5.3987684	-0.5276822	-0.11286734	27.249905
¸ßË¹°×ÔëÉù´¦Àí (199).mp3	7.4579277	5.017299	-1.2348709	-6.697545	1.2307558	-6.2197733	2.893885	5.242901	5.269376	1.5806198	-0.558556	-5.667389	-12.678116	-11.323914	-10.3182955	-9.346515	-3.3141809	-1.6979164	-3.5128613	-4.2084045	-6.3974485	-6.820074	-4.6209974	2.8028204	0.559738	4.1239862	3.1479645	-6.2928343	-1.3671038	-5.6389494	-6.008915	-7.8942347	-4.5954924	6.702363	13.632469	16.935959	11.837294	11.852674	10.946629	12.027971	14.049059	17.156296	18.479843	17.293121	21.987736	26.751451	19.648935	11.280136	3.2558663
¸ßË¹°×ÔëÉù´¦Àí (200).mp3	-10.238895	-3.2972991	0.24653418	-17.77198	-5.3019743	-9.466177	0.98648524	6.105436	2.9964695	1.5854311	5.317702	0.92168874	-11.256911	-6.125086	-7.133592	2.1859179	6.5455837	2.9472153	-6.0108547	0.8723938	2.5680835	-4.5222783	-5.6242585	-14.46727	10.119349	7.3045144	11.689177	5.3908787	9.177254	13.3347	1.6740612	3.165688	1.6333218	8.357878	10.675266	5.4102	6.39306	6.585014	1.4782143	-0.29823297	1.9299399	-3.0302782	-0.4470957	3.7590947	3.1459737	0.33033356	3.2700531	3.1187668	-7.4015107
¸ßË¹°×ÔëÉù´¦Àí (201).mp3	12.6106825	17.153208	12.140802	5.304811	5.0786266	6.2450213	5.09158	15.189843	17.815828	-10.414978	-5.268641	-6.9907284	-5.716877	-0.8955697	-6.53072	-5.917407	-0.8833834	-12.375634	14.246494	14.605049	14.89938	10.761156	15.352095	17.110613	9.4935665	10.374225	9.310123	-8.903446	-3.2012243	-11.307854	-9.137266	-2.5023835	5.3187275	9.393698	6.800514	3.3632004	22.057873	23.804382	15.933888	8.635626	7.7416496	2.4199107	-2.389085	4.39654	3.2196674	5.2558517	6.5116777	2.7580912	-3.1948183
¸ßË¹°×ÔëÉù´¦Àí (202).mp3	13.7169285	17.779675	18.970724	14.2413845	8.3581705	4.479371	13.6120205	21.006699	19.003933	13.885766	11.931018	10.293161	14.7221775	14.654937	13.121936	9.521645	10.727949	18.454823	11.450525	19.735537	20.09781	18.726858	16.695194	18.206741	19.331047	24.905025	22.227762	8.634832	13.251345	13.127669	10.386791	11.453814	12.180994	9.242136	11.7677145	7.4879913	20.1891	11.929463	12.764599	20.877464	23.88025	16.408478	7.0331726	10.418649	16.667568	14.699821	15.071386	16.437878	7.2037363
¸ßË¹°×ÔëÉù´¦Àí (203).mp3	3.327989	10.668872	14.705074	7.6208315	7.774585	3.8925471	-1.6566478	-1.7443948	-2.2929585	3.8835435	9.532683	8.177805	0.033135027	6.608526	15.207752	9.104921	5.473013	10.0789795	7.401712	-1.0787271	-14.3981495	-8.861831	-0.97178215	4.277991	-6.62551	-1.730963	-1.3467953	-7.0113173	-2.1290555	-8.937813	-6.078288	-1.1305661	-6.4916086	-0.86589235	2.6358316	2.6475687	21.930004	20.275784	19.734043	4.7638006	9.889501	19.430206	8.1812935	9.170288	10.144407	0.31577596	9.017161	3.2693408	-8.101858
¸ßË¹°×ÔëÉù´¦Àí (204).mp3	21.60233	11.258939	6.2638903	10.58057	4.0147624	6.405054	18.503464	24.581125	24.176931	16.48943	20.031504	23.361872	22.167591	21.453342	16.317532	14.846093	15.13973	18.031116	8.467062	9.8234005	10.94038	10.743813	12.000625	15.702325	3.3926172	6.280526	-4.3599887	13.98894	11.430716	-3.491097	15.2895565	9.593999	-0.17044592	0.4750074	0.35443813	4.376744	9.4774475	11.457055	14.307425	14.830265	11.0777235	13.938759	11.623751	9.393684	3.6592083	11.662071	12.562223	14.548985	12.414364
¸ßË¹°×ÔëÉù´¦Àí (205).mp3	-3.921627	-5.9322615	-2.0423722	-1.3308266	-3.4550562	1.1606354	-0.035143703	-2.2027051	-4.5328703	4.630643	-1.7531993	-7.6235657	-5.7203875	-3.3290129	5.2019215	1.6797782	3.698051	7.210155	4.170136	2.5867856	-2.5589147	-2.7904212	-2.4224691	3.716192	-2.527976	6.1793137	6.797667	9.870506	1.1214688	-0.69777966	3.6338823	5.6340675	-0.06669369	9.130448	10.949339	10.175489	11.97909	9.915033	11.445532	15.009348	11.714504	-0.82238066	-3.3319368	-3.6462002	-3.9703202	-4.8431454	-2.9437177	-5.3785324	-0.96740484
¸ßË¹°×ÔëÉù´¦Àí (206).mp3	-11.146826	-10.216085	-3.9474063	5.917884	3.830793	-0.8497572	-1.4022858	8.24247	15.321312	14.559198	8.280268	-1.4314098	3.742391	9.397512	16.3026	7.1687183	10.603001	17.120605	11.175394	9.366881	10.282231	6.491934	6.8535557	3.1082022	9.725009	16.61578	14.626331	14.290564	18.343681	10.951572	13.226965	13.731131	15.228781	11.311054	15.1676655	16.93843	16.531776	12.95294	2.1750693	15.426247	10.275322	3.5819695	11.20377	10.822205	5.2362046	-14.265152	-9.117464	-6.159422	-7.6870747
¸ßË¹°×ÔëÉù´¦Àí (207).mp3	-33.48753	-31.215755	-34.45997	-14.266197	-13.712584	-9.13866	-17.702694	-23.696003	-34.192852	4.8512363	6.5650625	2.2408586	-17.563269	-12.489302	-10.280445	7.3561554	8.037182	5.859661	7.227111	11.030682	6.0396786	1.5539076	-3.724691	-2.6602712	3.7500296	6.3372927	0.48223853	3.011587	6.9590564	7.8525887	14.408781	12.238935	6.685975	16.233376	18.109028	23.9665	-5.3570585	-2.6756504	-6.23713	5.688306	9.201416	5.622493	-0.39849126	0.8172747	-2.0907054	29.49511	27.749035	25.826729	19.066824
¸ßË¹°×ÔëÉù´¦Àí (208).mp3	-3.987928	-1.9222299	-13.384317	-11.595396	-6.7611	-9.402151	-2.620465	-2.2855055	-2.7128863	-11.791911	-9.071659	-10.425173	-17.7664	-16.382381	-21.444824	-22.779076	-17.840246	-17.636192	-14.477079	-8.916566	-9.349708	-4.3323593	2.4353352	2.1244788	-4.3129168	-4.7650595	-11.036581	-2.364089	4.14545	8.32622	-3.7716374	-2.6016445	1.7051418	-13.943261	-5.215391	-9.665663	-17.495419	-16.131762	-19.958183	-9.739037	-3.8714616	-8.8363285	-6.856216	-3.7980723	2.996722	-2.5924375	-3.1182523	-9.486875	1.6473206
¸ßË¹°×ÔëÉù´¦Àí (209).mp3	-0.054086335	-1.7677121	3.180846	7.2078676	6.0351276	1.5718793	-4.938401	-4.6632643	-5.408865	-3.355671	4.1089664	-1.5402353	6.166573	4.288968	-1.6922166	-5.523097	-3.374807	1.3513505	-2.9548774	1.0017744	0.7969794	8.154046	5.6542425	3.503767	-8.118724	-8.168838	-12.372508	-20.93829	-8.634488	-8.476008	-9.124125	-6.054899	-4.0698123	-12.832672	-19.577976	-23.059635	-16.800585	-7.8353977	-7.951049	-16.752932	-11.115933	-14.073458	6.7389903	10.079404	6.3596168	7.0636687	10.469549	9.030983	6.5294538
¸ßË¹°×ÔëÉù´¦Àí (210).mp3	9.373119	13.646902	7.6752095	14.960551	16.455128	17.301777	28.593048	27.787388	16.50689	22.622683	26.04878	19.059542	19.324379	20.260704	13.572405	12.058748	10.658562	2.9765625	13.116124	21.792976	17.378134	16.595587	18.27953	27.848919	13.423243	20.073795	21.484257	18.034027	22.558552	27.784039	6.000681	9.552843	13.6595955	12.228352	16.770494	11.292315	19.351208	23.317024	13.283251	18.864544	19.919342	12.059755	18.814802	25.080551	27.493345	20.945667	24.677504	20.091644	30.241095
¸ßË¹°×ÔëÉù´¦Àí (211).mp3	-11.935425	-11.107252	-8.661718	4.305513	8.228785	5.2474537	1.6896181	3.9606528	2.6330733	-0.5075301	7.8975415	8.979958	-3.5973153	-3.8555493	-6.2309313	-9.498695	-7.082906	-5.748639	-13.441706	-12.05259	-10.058292	7.367054	2.1821923	2.7793553	-16.304806	-20.022388	-25.57186	-10.656296	-9.001643	-6.699608	-23.29584	-20.066496	-26.360672	-30.38215	-20.95254	-24.237965	17.378107	19.544346	11.48727	-7.292655	-8.087435	-11.156385	-13.982712	-15.59516	-13.728735	-8.905529	-13.314838	-16.353378	-6.275982
¸ßË¹°×ÔëÉù´¦Àí (212).mp3	6.181954	10.755207	11.912315	8.733818	10.213886	9.628189	8.075864	11.6347065	10.904612	8.919273	10.835919	-0.36666626	11.37726	20.515461	22.877836	1.7259265	0.49213457	4.064085	8.175135	14.990148	19.053162	8.528438	17.723213	22.314785	35.75605	31.958927	21.485006	2.6520658	6.637389	17.508648	-0.14419931	2.0382566	1.4190315	1.9896872	6.308487	13.679611	22.373413	18.726236	10.540947	4.0998154	13.745121	16.579014	7.304039	10.921688	6.639098	8.795149	8.430153	7.2810154	1.3626925
¸ßË¹°×ÔëÉù´¦Àí (213).mp3	11.610046	17.904007	22.68736	13.788295	14.492331	12.138403	20.52267	24.655962	23.306673	18.448494	20.02404	19.426949	15.668042	14.602113	3.5158863	8.730418	12.500998	10.995228	18.017609	15.360634	16.421907	7.6799254	8.683821	12.361942	8.08378	14.021	15.693075	18.652733	18.847507	11.795202	15.28276	16.585445	10.836647	5.5715837	11.59432	8.790717	17.668186	19.384731	9.921236	23.72263	20.83345	14.219536	19.701416	21.169456	16.46967	26.766212	25.219147	27.542107	15.02648
¸ßË¹°×ÔëÉù´¦Àí (214).mp3	15.152594	14.978714	14.725502	26.09378	21.326939	18.270971	2.6798463	11.140797	10.583801	0.7725821	2.2062654	2.9552221	10.725423	10.894524	10.90973	8.996588	2.7806966	1.1074476	1.4428318	2.6578894	5.961995	8.724855	17.846882	21.77309	32.203247	34.216797	32.902767	8.568232	13.549392	14.588001	1.5217929	6.017126	11.612696	12.107498	19.446056	20.623371	11.883326	12.182953	14.54431	11.670954	17.92119	14.552191	-4.153331	0.8054794	6.0811634	9.600267	14.978159	22.721909	1.0898646
¸ßË¹°×ÔëÉù´¦Àí (215).mp3	-6.2593117	-2.348411	-4.3063817	-17.975311	-2.8259432	0.34851813	8.206642	5.4045687	5.3075314	-6.678692	-6.6943817	-5.3544683	-14.691758	-5.157612	-4.211674	-0.78131026	-9.996834	-21.691887	3.486145	4.3608837	3.7492752	5.8345084	9.314538	10.591917	13.422592	18.036982	15.664976	-6.188942	1.0041251	15.3264065	-6.8680835	-6.1381345	-6.561032	1.2633538	1.9469072	-0.2275835	7.5555544	9.109083	9.115141	12.821314	9.972766	5.755909	-0.50366616	3.4835644	1.5703529	0.82534444	5.5575423	4.988952	10.146958
¸ßË¹°×ÔëÉù´¦Àí (216).mp3	-11.758385	-10.604689	-20.491205	-23.53955	-19.712788	-14.688734	-8.060055	-9.018834	-13.45159	-8.803755	-8.191475	-13.231295	-7.595276	-13.180441	-20.800411	-9.915859	-7.428265	-8.6825905	-13.159929	-11.979574	-15.29071	-2.3764918	-6.738839	-19.231016	-4.3051786	-8.22439	-11.475047	-33.037537	-30.51513	-35.64753	-16.55289	-20.509348	-22.035076	-32.08327	-30.540201	-33.924767	-30.766167	-23.06017	-23.303265	-13.6245365	-15.475647	-18.352068	-26.811066	-20.840786	-12.851984	-10.944746	-10.39794	-11.2957945	-14.728315
¸ßË¹°×ÔëÉù´¦Àí (217).mp3	16.476482	21.551445	22.727442	8.566609	15.3293915	16.895426	17.176176	21.043976	15.596812	21.004438	22.329521	19.566204	14.26909	17.475845	14.945257	31.498508	24.238218	15.571568	26.281734	19.044865	14.965521	7.847782	15.8563175	17.516998	18.74374	23.336554	26.359726	21.52658	24.510536	20.488499	15.6801405	17.36924	23.251427	18.65208	17.79375	19.600475	0.90330243	9.553085	8.1154	17.927717	20.6699	18.66668	12.351225	12.914001	14.902779	22.698505	17.685791	5.917454	13.743989
¸ßË¹°×ÔëÉù´¦Àí (218).mp3	27.613392	25.50636	20.12228	29.020445	32.009373	23.805313	27.602764	37.922806	34.850174	10.730143	12.846685	10.795235	10.928606	14.304489	15.739064	24.067184	25.872995	26.202543	14.701252	16.291407	13.710591	6.0204597	11.562784	11.244219	10.048958	16.891327	20.86483	-14.803852	-23.537155	-22.675377	-5.883705	-5.632926	-3.9395504	-1.2427424	-2.923613	6.899785	-7.948171	-5.6935573	-8.982015	5.242774	8.610146	12.451021	7.4967136	6.823888	9.706625	6.8610153	10.808935	9.2406025	-13.256691
¸ßË¹°×ÔëÉù´¦Àí (219).mp3	0.039926827	3.2272487	4.1866803	-4.400314	-0.23927593	-2.4656806	3.4165	7.221011	6.002487	0.74837077	4.9037538	7.368081	11.2064	4.9408345	1.299722	3.0783563	-1.1658404	-7.8449845	1.140227	1.5941997	0.3216935	20.986544	25.036339	16.716696	-3.6416793	1.7214702	2.9517665	10.170252	4.8216705	0.19037622	14.163462	15.483227	14.327864	-4.0180416	2.5123823	0.23627505	6.6777043	9.832142	17.635994	0.4215808	7.1457324	11.164618	10.023424	8.959402	13.396958	10.768667	8.306344	6.828348	16.040878
¸ßË¹°×ÔëÉù´¦Àí (220).mp3	-14.861924	-7.652978	-2.7287142	2.8945627	-1.3540065	-8.126407	-2.5808022	-1.853271	2.9706504	-0.39316088	7.08098	7.256826	2.8657293	5.018348	4.8138986	1.2277632	-2.9781613	-7.6269603	-2.321102	-3.556344	-4.2873054	-13.859865	-13.980982	-11.9024	-7.871538	-10.623327	-16.55807	-5.755262	-11.029467	-11.24723	-7.0815134	-9.200568	-9.471743	-4.036419	-7.2293205	-15.683109	-15.436153	-12.900123	-15.366835	-4.437738	-0.5099654	5.4673195	-5.913572	-3.655954	-7.599724	0.669412	0.8803891	-4.7032785	-3.9349217
¸ßË¹°×ÔëÉù´¦Àí (221).mp3	8.146585	6.5147967	5.767988	7.9711814	12.075563	6.3455896	-5.9855833	-4.956759	-3.3472888	3.2014265	6.9143357	10.185789	2.3040476	0.5402874	4.806253	-4.2960105	-3.3020976	-2.3886921	-3.1080718	-1.9902546	1.3754301	1.0805205	3.9366415	0.29838964	-6.5023184	-9.374335	-11.8724575	-9.1219015	-10.787275	-12.334961	-12.951804	-19.992851	-21.722391	-4.9498487	9.000982	17.950317	1.6040657	-1.6688967	-11.820808	12.037903	15.281672	15.44507	-14.371737	-10.998642	-9.923631	-13.385464	-7.6935005	-7.631263	-5.653378
¸ßË¹°×ÔëÉù´¦Àí (222).mp3	-1.5358603	1.2782992	3.1930175	8.231392	10.603026	11.271094	7.758832	7.603205	3.3972754	-2.5484362	-2.3436577	-0.49417645	-12.139395	-11.283331	-12.491135	12.945696	8.407661	0.8551533	8.492157	9.517515	11.405033	6.005676	6.265108	1.458588	7.5077543	8.121905	9.312796	5.710737	17.251043	15.998576	11.11718	8.185694	2.9333687	6.1393843	3.0102854	6.4554324	7.312783	9.181391	6.5820265	2.6821117	6.7909327	8.754423	2.0869553	4.573473	9.571618	2.8860912	8.452841	8.125443	5.259023
¸ßË¹°×ÔëÉù´¦Àí (223).mp3	32.987587	40.50464	31.360464	48.36318	49.164265	40.01188	34.466568	27.221737	19.271389	40.03038	41.54071	38.010902	16.626139	27.026604	32.441303	22.79779	22.480976	25.853653	24.591194	33.70836	33.609505	32.870285	40.158333	38.643333	30.692604	35.204475	34.188503	35.488464	30.86407	27.971996	25.2267	29.000647	34.86138	29.193722	22.5898	9.149504	13.859349	20.683552	23.25072	36.73635	32.99502	20.43414	27.071953	27.289389	29.59637	36.31241	36.22845	37.183228	32.423454
¸ßË¹°×ÔëÉù´¦Àí (224).mp3	-2.2815795	3.7048974	11.080486	9.078977	13.324438	16.398357	11.4247	15.772708	10.236927	9.693918	15.10483	14.484394	13.414799	13.135304	15.06039	13.394498	14.589216	13.333477	11.65863	13.133791	11.611969	7.1610904	8.110527	11.029303	1.0720044	8.893944	3.3925116	11.76137	11.198872	9.174322	-2.1526933	-4.9845867	-11.108884	7.2033567	11.396845	10.015381	-3.2869473	-8.937729	-7.24076	-1.0808754	2.6812792	4.4883704	-3.2693317	-3.7762656	-10.07086	-7.3922997	-5.276579	-4.2998466	7.6003504
¸ßË¹°×ÔëÉù´¦Àí (225).mp3	20.14116	16.652382	4.649527	16.483482	14.236958	9.805061	-12.735192	-8.453261	-8.939533	-3.1102145	1.2973876	-1.379807	-1.2985933	-2.3382154	-2.3466482	11.021399	8.453123	6.3819447	-6.7885523	-2.4671216	3.4858654	-6.5256877	-6.062153	-2.2885134	11.931156	15.529606	16.716488	5.4644938	7.484211	14.662625	-5.304743	-0.25386095	-1.8501832	-6.939837	-2.3548532	-0.049458385	16.880756	13.491495	15.923816	18.52597	20.161064	25.122505	-9.428032	-0.81947243	4.851596	-9.179445	-4.862774	-0.69817984	0.5505114
¸ßË¹°×ÔëÉù´¦Àí (226).mp3	5.336378	7.13984	14.501498	17.746033	16.286861	13.674366	26.658539	19.386381	13.672853	16.729645	19.63402	17.335503	13.690698	16.29372	9.000845	15.675269	18.161812	13.0737915	12.038108	8.5387535	2.0058336	-1.6904294	7.7850313	9.202553	7.9299397	10.076937	8.588525	15.794788	9.06962	-2.0748718	-10.363777	0.94999665	0.22885871	2.555753	9.443649	8.501209	5.725775	4.7226763	1.9140185	14.027538	13.901598	18.519024	3.0776246	10.857254	5.55994	24.05357	23.960838	23.581514	7.7287836
¸ßË¹°×ÔëÉù´¦Àí (227).mp3	26.404047	17.475874	10.672373	17.33984	14.249018	8.174748	4.2443805	9.124242	10.581729	21.612503	21.368473	20.455994	28.185675	26.04006	20.7498	2.2074487	6.4552736	12.596193	15.027603	12.068895	9.336364	-2.8012571	1.5164986	0.03781596	18.638725	11.051367	7.399627	5.207761	9.329575	14.753191	-0.43516397	7.3384857	12.417839	21.211323	14.303111	7.5264482	13.254949	9.229383	6.443438	3.635663	7.157577	5.291641	14.283932	16.123108	12.769623	28.01609	23.782295	20.707077	0.75558466
¸ßË¹°×ÔëÉù´¦Àí (228).mp3	8.807409	7.063696	11.298946	-8.398179	-1.5597413	5.8116484	-2.0119457	1.2032547	-1.4474976	-7.801008	-4.4252977	-3.4852343	-7.158945	-4.198633	-2.2833376	10.962036	12.182566	11.69384	-10.424944	-8.072397	-6.58508	-6.1150703	-0.5999576	-2.1805649	-4.15471	-11.211367	-16.83173	3.346249	2.7937007	-1.410526	11.8335705	9.4736185	9.885577	13.691715	5.902299	9.413603	7.1828117	11.268747	10.753282	3.7381523	9.38851	9.74452	4.3251696	7.6342497	5.6834126	-2.263607	-1.3307015	-10.341202	13.1350565
¸ßË¹°×ÔëÉù´¦Àí (229).mp3	3.656364	0.8812086	-5.19676	-13.341841	-6.4916153	2.96904	-4.8206253	-8.4075165	-7.5969577	-22.613953	-15.856245	-12.049894	-2.9414833	-1.4254141	2.96764	-4.1851397	1.2331033	2.2770612	5.5138326	-2.6726527	-7.3733196	-2.9201407	-7.653529	-7.890728	-3.8450432	-10.46018	-7.2663345	0.7605284	2.3359401	-4.3874807	-5.5333223	-7.539423	-8.613901	2.077027	0.5720186	-2.73308	-3.0077484	-7.1478095	-10.662109	-1.238657	2.882247	-3.2068443	-7.877165	-5.594449	-0.8438303	-3.8882594	-3.4412422	-6.0813046	-8.86542
¸ßË¹°×ÔëÉù´¦Àí (230).mp3	23.57668	27.52025	19.486454	11.066462	19.94132	19.597807	6.911144	18.172558	15.220852	20.98853	13.762025	3.1954803	18.386698	23.51965	20.429298	32.00816	32.426037	21.473782	13.951881	14.487556	6.872181	13.233999	18.429203	11.000853	4.395824	15.584683	13.509913	18.308083	22.966534	23.027145	19.917065	21.922329	18.560028	20.131916	17.091599	4.9786263	-10.365665	-6.103238	-10.368807	-2.8232327	0.47416323	-7.20086	0.2964198	5.4828067	15.867511	-2.2800362	3.9437795	-1.5631325	20.947868
¸ßË¹°×ÔëÉù´¦Àí (231).mp3	-21.940197	-17.02093	-30.142767	0.88448894	-2.544536	-2.6561947	15.240063	18.596966	19.439388	-2.27255	1.7722763	0.48418766	-17.902056	-10.916864	-6.7348366	-7.27013	-2.6843636	-3.0842443	7.9782133	8.431609	9.994082	9.978392	9.36447	5.528307	-12.0327835	-2.6415782	-1.3805093	12.723558	5.786082	-13.164297	7.52606	7.819762	-1.6238263	23.27285	15.479632	-2.632692	7.4332023	12.1529255	13.221664	9.536783	14.011133	21.390823	4.955185	9.263815	7.967228	-11.980946	-14.854874	-10.862765	14.749062
¸ßË¹°×ÔëÉù´¦Àí (232).mp3	21.689396	19.537888	23.222218	8.846883	14.090763	8.985126	25.91555	26.448513	26.081097	20.905231	25.480278	23.008945	16.315954	16.213886	10.656825	5.1062984	14.666956	14.256912	5.399627	12.13466	4.5206566	8.352219	7.528308	1.9104072	19.40226	14.111461	12.694807	4.331362	2.9940615	4.8622704	7.465616	-0.07196224	-15.046404	23.151407	27.6316	28.200626	29.388798	24.455776	26.369612	14.500181	22.7421	27.617947	18.535353	22.489006	34.675907	18.843067	26.693203	24.383348	0.23555106
¸ßË¹°×ÔëÉù´¦Àí (233).mp3	-2.8352957	0.2005842	-9.337112	16.637827	12.994261	4.245125	7.112765	12.841812	12.05979	0.43701148	5.1366944	10.674526	-0.6899219	-4.436594	-10.019282	2.6823893	8.762745	8.164007	-2.203312	5.4432535	11.032612	2.304293	6.35186	5.5647326	3.3607094	3.3589673	11.725199	-1.2282577	2.5285237	7.082468	-12.669834	-2.7546248	0.13979077	15.199699	14.856818	5.651927	1.6769471	0.6829388	-3.5119948	12.13892	9.339369	6.547344	-2.7880406	-1.8613269	2.4280071	5.9582014	9.906958	8.769821	5.940652
¸ßË¹°×ÔëÉù´¦Àí (234).mp3	12.081541	16.677696	16.834433	20.620825	19.915056	13.344835	22.604172	22.579975	14.159328	8.751097	8.086246	5.624684	21.970182	26.872988	15.964549	-2.68574	8.234443	6.409895	15.092054	15.734772	18.715595	9.833145	11.057862	2.8502092	17.257143	6.095934	-11.3287945	20.754524	21.050444	18.909252	15.182962	22.84582	18.913593	16.13799	18.81038	16.110153	22.842295	26.224405	28.001217	18.375952	18.306416	12.880894	6.0095115	5.93069	-1.6385233	12.143383	17.648228	13.975876	5.714611
¸ßË¹°×ÔëÉù´¦Àí (235).mp3	0.6816033	0.69035566	0.59847814	-6.5772343	-2.0571265	3.1321635	5.081862	4.2321744	0.86481696	11.609646	9.757069	7.9764996	-0.105829954	2.5025423	5.969181	-0.71452177	0.003079951	1.2007685	-16.36756	-15.104513	-22.796564	0.58657396	-1.5086625	-3.2517533	-2.944099	-7.181572	-11.6559515	-1.2219725	-0.6109065	-4.1733103	-5.906022	0.36714545	-2.1425197	15.857793	13.785864	8.055655	24.729721	26.00733	19.054533	22.588425	22.654469	22.45699	11.419806	16.294338	21.768349	11.343164	4.2992473	3.0574214	10.265186
¸ßË¹°×ÔëÉù´¦Àí (236).mp3	4.8749714	6.811467	4.1161127	-8.00948	-1.5167751	-6.2847147	18.405832	7.8207293	0.13529676	11.222454	6.8619776	10.187202	4.944874	2.9723973	-5.131672	8.442436	14.047722	12.902828	4.584711	3.5966277	1.2878164	19.31512	12.677353	10.094458	11.787672	12.42359	12.184261	8.433914	8.784016	5.0886126	7.4986753	8.137943	13.168118	9.971149	2.4854774	3.882262	15.80053	12.765296	5.677915	4.9925084	1.0095996	-1.6200078	5.904113	10.22032	7.4106255	-2.2257516	-1.5513523	-9.968475	4.0447717
¸ßË¹°×ÔëÉù´¦Àí (237).mp3	-40.950138	-35.141758	-27.761292	-33.141148	-29.012993	-26.23938	10.063671	12.878607	6.1762733	10.772778	10.638329	9.083808	24.842783	24.016651	22.963255	-7.8452697	-2.8555987	-7.269212	12.357234	8.282643	11.897408	13.724383	10.183233	4.9908056	-2.4361	3.5747552	8.805415	1.9376903	9.29676	11.704103	3.0376892	6.7465153	9.824911	7.8398457	4.8435936	1.5880573	-11.502199	-7.0343337	-8.275211	-2.2869415	-0.1819967	-5.988701	15.084026	15.847038	6.3675427	25.91994	26.363182	25.135532	-0.15537688
¸ßË¹°×ÔëÉù´¦Àí (238).mp3	-10.198666	-5.2539787	-3.6164002	5.244857	10.195019	14.944296	-15.136911	-17.32212	-21.695887	-22.638622	-20.466322	-29.682207	-10.814779	-14.003319	-13.922529	-13.932583	-5.724393	1.4171147	-11.485567	-8.832583	-1.6933042	-14.435938	-9.336857	-11.763138	4.532754	4.1512113	-0.2697605	-26.61348	-22.292004	-14.932334	-10.249426	-11.045307	-18.547457	-6.849675	-5.6952343	-11.570435	7.752653	10.999922	5.4019084	-16.645596	-4.3088307	1.6344345	14.7397995	8.540178	5.6240807	-9.347023	-12.82074	-27.478382	-21.143902
¸ßË¹°×ÔëÉù´¦Àí (239).mp3	28.786333	43.496426	46.670937	40.928776	37.557518	25.421585	13.269423	17.328585	26.086311	13.00254	13.553972	2.84908	34.003483	34.89425	31.056087	19.311947	22.629274	21.403982	17.01664	17.720997	13.723196	23.413445	24.355377	19.805967	25.328983	25.662838	24.021412	12.161137	19.759537	14.883679	21.536245	25.090405	18.979061	16.446735	23.768728	25.04129	29.029305	30.690853	22.637672	18.464891	21.16085	15.543838	14.407923	18.061611	12.8000145	27.031929	32.125805	30.274464	27.473423
¸ßË¹°×ÔëÉù´¦Àí (240).mp3	21.73704	29.84481	22.469372	12.2362	17.599436	13.522697	7.042864	8.369673	7.5112104	28.456318	31.900414	28.383173	12.413105	15.880417	11.793438	32.730347	27.316692	20.147835	16.321106	26.295137	22.740582	19.538631	19.942593	17.660172	-4.591529	2.7293863	8.99914	17.171833	30.700737	31.199871	14.4831295	24.0058	25.760983	27.286556	35.14789	38.456886	26.8032	25.35925	16.921816	19.219086	21.647215	15.297847	19.042936	17.857334	16.933712	25.830421	21.958376	13.601141	26.401333
¸ßË¹°×ÔëÉù´¦Àí (241).mp3	-14.289516	-7.8559084	-3.9706922	-6.8256407	0.08904806	5.8077354	15.441809	10.002343	10.266239	-5.310974	-2.7648573	-7.6460257	3.9856143	8.608102	14.326862	-6.5392876	-1.9680501	-9.989563	-8.128477	-5.4701004	-2.746459	2.3446403	5.7182956	9.055287	1.2500806	1.593193	1.2245046	-4.014839	2.8412006	2.450409	8.321844	11.658367	18.290966	-1.3652402	-3.3730688	-12.051086	-5.887291	-2.8465536	-0.7178925	-11.690683	-5.08939	1.4433444	-0.5077303	2.983396	0.6113477	6.566845	2.3130312	-8.965063	-0.33017376
¸ßË¹°×ÔëÉù´¦Àí (242).mp3	14.457695	18.871708	18.976254	1.6492962	9.168085	15.314293	19.247402	22.383099	18.169294	13.865232	18.563328	15.186289	14.722366	22.128815	24.773571	2.8534064	6.4253855	13.846516	-3.4728363	-3.3428817	-11.001783	16.826862	16.269453	7.7063656	14.661091	10.976462	9.200962	5.0168567	10.148705	13.507683	7.3166614	7.477334	10.507095	10.188076	17.48235	13.001345	18.87984	20.005373	29.483828	11.323893	11.770466	11.689482	10.40605	13.798916	12.579136	4.245483	4.1452436	0.6555681	15.062744
¸ßË¹°×ÔëÉù´¦Àí (243).mp3	-6.907133	3.5508926	2.5316496	5.4745555	-0.5213288	2.8907826	10.771229	0.019782186	-4.132718	-8.0967455	-2.1037235	-0.99248725	-7.5010996	-14.736851	-23.486156	-12.682539	-9.083172	-4.871744	-16.463785	-10.597378	-6.6592674	1.2236321	3.0794842	0.13437846	0.99946624	1.4828933	1.0220374	1.4325229	3.7035208	-2.1268048	-6.9804697	0.79498655	-2.4003825	-5.0733194	6.3300753	11.076321	-5.8839617	-1.2326945	-1.3383482	2.8963208	6.11628	3.7922366	-11.261267	-4.15663	-2.0058277	-1.0386997	2.5702136	7.9716635	-10.260595
¸ßË¹°×ÔëÉù´¦Àí (244).mp3	14.637962	15.716616	5.339173	8.460453	15.871505	13.339741	0.37154567	8.339986	10.896957	14.30039	15.303192	16.527203	-1.4211581	0.20939088	1.0807288	23.846119	19.949224	11.942684	7.25678	15.67284	18.089003	10.883928	7.6564665	8.361447	21.122986	20.226276	20.13374	20.44027	29.27951	33.881107	33.384483	26.854881	15.757002	1.8114922	-0.30338067	-2.5771246	13.162432	11.723139	4.5175724	10.297949	15.912879	18.803055	4.6241465	11.2273445	7.5012236	5.523861	7.97292	11.058272	18.763433
¸ßË¹°×ÔëÉù´¦Àí (245).mp3	40.205116	40.266914	29.821238	13.748434	20.185535	12.67298	30.534557	32.59045	29.540936	15.963093	28.67849	20.294048	18.425068	23.420795	28.557693	15.87933	18.410515	16.65535	17.502792	19.085562	11.738733	5.364093	19.642029	24.47224	18.254395	27.056036	29.45129	26.988308	24.406853	12.117217	11.606667	19.466484	17.118656	18.60653	32.424446	29.525291	22.32159	24.639803	21.740993	11.900265	16.139875	20.793808	11.941044	20.42287	12.94812	12.5819645	20.611645	33.339672	29.074978
¸ßË¹°×ÔëÉù´¦Àí (246).mp3	0.4224251	3.9759595	3.846692	6.6106873	-0.68121225	-8.410507	-17.832268	-4.0458884	4.450678	3.4380398	2.7976193	-0.19236267	-17.762775	-12.01816	-16.41153	-4.8924403	-0.43714154	0.94865775	6.2082195	8.146769	14.143492	13.804808	13.441957	4.3585	0.5271452	3.291882	-1.9929916	-15.007486	-3.9455438	-2.1978178	-4.512538	-1.6826317	-4.2658505	-5.2280545	-4.3647947	-7.2469554	-19.3015	-11.323051	-13.118209	-3.9084616	-2.5729978	-9.475302	0.21836162	-0.13054955	-5.100995	11.019306	15.173538	10.684766	-7.9517965
¸ßË¹°×ÔëÉù´¦Àí (247).mp3	20.08104	16.80819	12.701997	14.458338	12.898033	12.170324	13.60166	12.033165	9.236852	30.33133	24.926094	20.855045	17.448833	13.6232605	7.881394	6.433156	4.9683065	4.37576	12.351865	14.805804	9.941452	11.402706	5.850502	7.7540083	8.283596	9.907336	3.2799084	4.5628633	6.7519417	6.847266	-2.5833764	4.0374517	4.48255	14.397344	11.873709	-0.41478038	8.931749	11.358787	10.4451275	9.806378	8.066959	6.182534	7.365511	2.7133842	2.8337736	4.2527256	0.50643015	-2.6245852	2.483519
¸ßË¹°×ÔëÉù´¦Àí (248).mp3	27.886559	32.15522	35.97932	33.40342	29.6604	25.853794	29.490862	28.401031	21.297112	39.721172	27.227486	23.949226	32.35589	26.158302	23.37133	22.53664	26.557602	21.802559	7.415096	16.548157	17.656582	41.093117	37.371788	26.531029	20.907299	21.083775	17.205223	28.80759	23.03492	14.288678	9.139498	19.17704	28.471634	31.503962	25.719799	19.63647	6.348351	9.23222	5.415201	23.603237	27.957327	21.765018	25.370743	18.401266	13.885429	29.25087	31.854717	31.533897	37.76474
¸ßË¹°×ÔëÉù´¦Àí (249).mp3	-3.138188	13.717768	4.1182947	-2.2271233	5.77962	5.841727	28.122242	30.135738	27.667797	39.205288	30.801155	26.981327	17.997889	14.461095	5.6293325	19.495377	24.42376	23.421612	31.45856	34.577225	31.994503	-2.450421	4.532398	0.06847942	-26.051613	-13.459957	-9.181866	-12.398684	-4.167178	2.3775601	-12.23591	-5.1614876	-3.9917946	-10.1316185	-3.8708267	-16.089737	24.371159	27.208149	22.637691	24.45824	34.58824	35.208534	20.075523	18.857178	13.993931	-10.858033	-4.4245424	5.6181083	17.23357
¸ßË¹°×ÔëÉù´¦Àí (250).mp3	-6.207116	6.858681	16.53311	-4.4114842	-7.6866064	-16.10653	6.1188536	6.532807	8.052461	-1.4164617	-1.510144	-1.3882661	-0.80169713	0.24882534	-9.272109	-12.538336	-9.671428	0.75115925	11.245238	11.213673	13.311704	9.719072	8.658572	7.045246	-11.503742	-5.135764	2.7244775	1.7345096	-11.486755	-13.992012	5.9951963	10.261993	5.591659	-13.031754	-9.539046	-2.953037	-2.2995186	1.1172309	8.12886	-5.8489203	7.79422	12.188063	-0.08423163	5.479908	1.5741838	-16.27398	-10.187311	-7.721261	-2.1552806
¸ßË¹°×ÔëÉù´¦Àí (251).mp3	-6.3634415	3.3348048	3.5877552	2.016047	12.868867	13.857981	8.467289	10.59293	7.790695	8.357771	11.576815	8.4454775	12.710495	15.856567	22.635178	1.4891486	8.07992	0.681373	4.3461604	9.110791	9.892437	14.386047	10.2835045	8.039944	-7.7608705	-2.6693587	-4.7462025	10.093754	8.877487	12.43184	-11.900959	-7.378724	-11.855719	5.2363796	6.1122437	0.9749012	-12.929426	-11.273899	-11.486953	-0.070312254	9.804691	9.440122	-17.98584	-12.572092	-5.4066753	-1.8769168	2.7082129	-6.3377028	-10.503658
¸ßË¹°×ÔëÉù´¦Àí (252).mp3	0.6272488	-0.5138531	2.9453042	24.787956	30.089579	30.352867	20.134712	21.363525	21.168278	27.367188	20.472004	8.552453	10.940153	15.063593	21.906271	27.707249	32.688744	19.021935	26.98161	20.56994	9.4467745	5.9252853	8.3886795	12.795193	36.524155	25.647472	11.528843	26.047258	28.420858	22.991549	13.605437	10.763754	16.424704	28.858913	35.819206	28.784458	18.963625	17.031643	18.082375	16.488266	17.678556	18.00071	28.148407	28.823032	22.804098	29.251686	30.900513	20.642487	7.2337017
¸ßË¹°×ÔëÉù´¦Àí (253).mp3	-8.495896	-2.0836506	-2.315116	-13.261801	-5.8891115	-5.5348153	-13.122988	-15.528547	-9.2866955	-7.308546	-3.6308794	11.867118	-10.354471	-6.1248283	1.1162939	10.347994	5.0977254	1.7441297	7.017163	5.1920614	0.7424773	7.639457	-0.44470796	-4.306246	-3.413362	-0.5478866	0.020912647	-14.355494	-16.143219	-21.45787	2.7182539	8.621371	0.44626576	-0.12566398	11.420551	17.135563	14.40307	17.45834	16.201048	15.09535	25.288967	21.455421	-2.4439235	0.25313607	2.2899313	4.6513944	13.174944	30.234882	3.07415
¸ßË¹°×ÔëÉù´¦Àí (254).mp3	6.568441	8.613962	4.8205256	10.83586	15.418752	28.496075	2.7459478	6.55199	-5.398988	7.974308	11.353437	13.696476	12.715095	25.727247	36.39193	4.147318	12.379021	10.446583	1.5710287	7.1253166	9.0660095	3.5152888	8.553153	1.3009136	-3.7661486	-3.4522526	-7.6755705	5.871937	5.5696497	3.6322646	-2.3912203	8.564798	3.848063	1.9219178	5.3370447	2.038803	5.552128	12.60842	5.8405304	6.752062	13.799302	1.6291738	9.425706	12.046833	3.4660323	2.0992513	2.5530634	-0.42499536	1.140741
¸ßË¹°×ÔëÉù´¦Àí (255).mp3	31.79501	33.45091	23.128944	15.06616	25.820671	30.246334	18.778938	25.272182	21.492859	34.540474	29.120459	22.492598	-1.2052134	6.760955	4.0459514	34.33489	28.807976	18.63834	18.462643	22.446417	19.29557	31.91991	31.966019	29.709755	26.250515	16.573326	11.938454	17.370728	28.240486	39.243355	33.456474	29.754192	17.406668	39.137863	31.872793	26.46014	38.31781	45.230152	37.701622	21.370825	25.769104	27.477137	17.740177	26.180119	27.805222	36.88877	32.893463	33.114952	14.865256
¸ßË¹°×ÔëÉù´¦Àí (256).mp3	-14.812931	-8.566122	-8.89382	-2.0892582	-1.5783508	-3.566434	8.499489	-3.0780492	-9.162958	-1.1830426	-0.9297624	-4.438441	0.29188263	5.545479	8.883302	6.261036	1.7465371	4.094992	4.2633104	4.1158333	7.079691	-12.362652	-9.602049	-10.495285	0.8334619	-0.72911876	-0.03851369	-7.9540515	-2.0027833	6.5183496	7.167836	8.491979	3.688048	4.069087	6.423556	10.678453	-7.4686155	-7.3075886	-8.425114	2.0214915	3.5903082	8.857933	-0.95063496	0.16467667	6.9194	0.54844415	7.1686125	4.5524173	0.19191206
¸ßË¹°×ÔëÉù´¦Àí (257).mp3	-3.6082373	0.37875098	-0.25355133	-7.547368	0.36407772	-7.0031543	2.4666386	3.997078	1.1924996	-5.239294	0.7256055	7.0873275	0.1426026	3.6912737	7.902087	6.7547035	14.760416	11.42828	13.434391	14.626811	10.580063	18.90855	19.598433	18.459518	10.652214	7.64616	-3.3776445	11.794741	19.052685	16.01649	15.267883	16.608908	13.226883	7.4002647	8.279665	4.8114777	7.8730354	13.800478	16.138271	21.474134	20.302097	15.690376	2.4524388	4.5095673	11.86874	7.7378216	9.190545	10.179935	5.054793
¸ßË¹°×ÔëÉù´¦Àí (258).mp3	9.142241	14.200926	8.027037	5.400846	4.237159	6.6283026	9.219233	14.363943	19.624714	-1.099073	5.123225	8.547852	9.429692	7.598769	6.450168	19.349058	20.748007	11.75868	-11.382912	-6.423794	-5.557334	25.959646	22.24386	15.319807	4.110581	7.9817133	6.9635787	-4.0456834	-6.704056	-9.270423	1.19416	2.745588	2.9536908	1.6607796	4.4288645	3.6878366	8.316408	9.101774	7.0098047	12.454459	11.936069	13.328701	-0.9938338	-6.537857	-10.209225	8.913293	10.477001	7.0637083	4.8705807
¸ßË¹°×ÔëÉù´¦Àí (259).mp3	16.363632	16.652874	15.172268	22.136784	20.549213	20.779728	19.753258	25.089321	26.995846	11.447279	9.660288	4.517012	-6.5431137	1.295687	7.0367694	-1.7122663	4.64423	4.226087	9.45303	16.981224	23.64761	23.234318	27.1758	20.190304	5.802674	12.484727	10.801332	15.267079	10.8429165	7.112686	0.16823769	3.0217602	2.4076147	26.025112	25.586435	19.298676	3.0301983	13.419521	22.220139	-0.4875084	2.4012141	-0.12435275	20.485218	25.846273	22.535244	11.6105995	13.930452	10.795079	19.84525
¸ßË¹°×ÔëÉù´¦Àí (260).mp3	27.118221	29.542747	24.850431	25.140299	31.426876	29.51564	15.182516	18.579552	20.860565	4.0060363	4.0292387	-0.63516533	17.93945	17.017569	22.509296	6.0590334	6.1216035	6.888211	-27.842503	-16.463089	-12.353933	-2.9682221	-5.3744955	-11.456566	12.184053	12.283556	11.778441	1.7873385	3.0033877	-1.3739443	4.81681	-3.0430682	-9.363666	18.209202	18.27899	12.625	-4.129555	-7.525876	-17.928822	-2.5714302	-0.16837877	2.7628	-12.849577	-5.1817465	-6.067397	-5.1638227	-6.907455	-12.169334	-4.257189
¸ßË¹°×ÔëÉù´¦Àí (261).mp3	14.620203	15.746661	9.884289	12.2973385	17.12643	19.993385	14.737368	26.277012	37.63045	20.123837	22.14708	24.148045	12.004193	20.91253	23.647343	16.388798	19.775242	14.83278	20.650568	15.794105	13.333544	7.0252867	23.420183	30.600086	-5.743611	-4.675139	-0.53189677	21.45708	17.284092	14.514904	17.469597	20.948265	20.563587	26.4901	29.961916	25.601685	14.484577	22.573673	24.510181	28.394186	26.775793	27.153494	17.057266	21.934895	14.252438	27.566292	29.860743	26.159805	13.981731
¸ßË¹°×ÔëÉù´¦Àí (262).mp3	35.846962	33.12406	22.041973	20.514248	21.47192	19.15404	12.23457	9.2471075	7.276561	37.7696	42.41186	46.973343	22.580992	29.025166	24.118244	22.654928	31.414036	39.55464	25.675701	28.804375	23.862411	18.074158	29.867937	14.774029	31.756845	40.646103	29.31852	29.288155	26.95567	19.397865	18.690199	16.488956	10.845379	29.569313	19.630814	14.921998	31.165102	44.170982	50.338276	35.06962	31.847748	18.965237	35.98238	35.69943	23.543455	28.441227	35.398727	23.549671	14.9213505
¸ßË¹°×ÔëÉù´¦Àí (263).mp3	4.6930876	5.730509	1.5280385	-13.725342	-4.553734	-9.126429	21.549255	23.285559	23.240788	16.028011	19.53378	21.383076	26.606659	26.020504	21.019104	11.097664	15.181922	16.404419	25.173744	29.113037	29.077295	13.569719	13.705774	8.098614	19.025457	15.589057	10.200939	16.476711	13.847381	11.002983	5.2124853	7.346702	10.497204	8.225819	8.276646	2.127612	22.814863	24.419584	19.391144	15.494408	20.246563	18.873436	11.434534	20.2046	21.702269	16.161333	13.769035	9.877373	2.3346786
¸ßË¹°×ÔëÉù´¦Àí (264).mp3	31.246613	28.973873	19.916517	19.273245	20.869646	14.891214	26.286938	27.014175	17.030365	19.388844	20.985802	15.9935	19.359377	23.9403	21.121376	13.723455	19.277695	15.7096405	21.03576	20.407576	14.282309	39.73292	29.477266	17.524948	17.591335	21.101969	15.104242	22.304106	27.56046	19.740547	10.964987	22.874687	21.557537	21.448341	23.888634	21.184542	14.702942	22.282532	17.994968	16.543198	24.60319	17.795324	33.492798	31.464912	27.076729	25.620678	29.383827	19.963795	26.49628
¸ßË¹°×ÔëÉù´¦Àí (265).mp3	13.79807	16.291443	18.40958	5.271761	14.16888	15.260236	1.6919476	-1.1432003	-1.4969472	19.363987	19.319454	18.636547	1.3968556	3.7420201	1.6256521	20.188124	14.14408	13.542614	8.158352	2.7335927	-9.309071	6.1717997	6.9214787	1.8894665	2.4760456	-9.92238	-20.346655	7.729535	9.818115	10.675558	6.526259	4.582228	-3.901441	16.15171	15.081915	14.823811	14.51635	14.953728	11.104965	15.033436	13.279484	5.715537	-4.302311	-1.6148913	2.5687466	-8.478121	-1.1639749	0.7765162	24.021645
¸ßË¹°×ÔëÉù´¦Àí (266).mp3	12.854632	11.315784	14.056248	47.56131	42.62592	24.349648	-20.873817	-20.663376	-29.083199	17.439735	21.81428	13.9821	25.097229	36.45372	49.563675	-10.919586	-2.1904714	-8.275999	-3.9231534	2.0539677	-0.51474535	18.61869	20.26469	14.76724	19.654602	22.139519	16.548563	3.7241642	12.811298	5.1669383	27.668913	29.279957	18.607613	21.836899	20.588802	9.382533	31.544298	22.150509	15.918619	28.34362	34.309105	25.596298	18.719196	23.600498	16.918362	22.3731	25.815235	23.783962	30.085604
¸ßË¹°×ÔëÉù´¦Àí (267).mp3	13.94504	22.137596	11.361128	14.454138	22.488937	19.982798	22.68693	30.555756	31.539616	17.16726	17.230057	15.389778	10.766116	17.607803	22.821884	8.665559	15.413055	15.819519	12.065678	11.967052	6.055156	6.258198	14.567833	15.520653	35.435745	37.243645	37.318886	22.251234	13.828388	14.923952	35.840054	35.256317	22.411268	13.795849	17.032824	7.1410065	21.205559	26.721413	14.3967705	-5.860632	1.4143715	9.691777	-4.7130194	-1.118597	-0.80773556	-12.823013	-6.8158045	-3.1255198	-2.8140686
¸ßË¹°×ÔëÉù´¦Àí (268).mp3	10.669118	10.136057	3.8686252	8.440313	11.138058	5.5228395	22.598392	23.978302	18.547855	31.2382	24.782429	16.921795	19.715675	29.408714	19.087688	2.8334875	13.882027	13.086993	17.658617	22.758347	29.736513	7.979003	11.552374	8.909395	21.602283	22.27417	17.41623	20.7743	26.012642	33.86461	11.984107	18.478588	14.392883	22.047657	17.474085	15.05547	16.115334	19.129492	16.349598	15.57708	15.056597	4.4476643	15.9073105	19.407364	16.75002	16.879974	22.795097	24.070557	17.324139
¸ßË¹°×ÔëÉù´¦Àí (269).mp3	-1.0284373	-2.4178824	-2.738807	-11.946371	-9.437851	-4.9890494	-2.0823495	-0.569413	3.7375464	-34.7461	-25.465614	-11.416279	11.994128	9.482101	7.6960807	6.794857	9.64845	6.448292	11.850304	9.198604	9.766275	13.770302	22.996618	26.36421	10.154713	12.644274	13.40295	12.952339	8.10054	1.8662025	-3.5070434	4.0190516	5.646219	-17.296986	-10.90358	-6.155549	18.518528	10.605542	4.289666	-8.2378	-1.9429619	3.2939	4.919688	7.9066	10.882168	16.92251	17.441532	15.44244	-15.170246
¸ßË¹°×ÔëÉù´¦Àí (270).mp3	3.809656	2.6010878	-8.351551	-6.2148027	-5.431407	-9.554522	-3.2838936	-8.062048	-10.026066	15.77372	12.230702	6.2107725	9.350977	8.35686	9.404318	4.357177	12.059825	19.705044	16.619753	20.13279	19.328197	5.54188	7.2032785	15.530088	-0.85484505	-1.3801241	-3.2393665	14.222553	18.420132	21.872631	22.241386	20.22406	12.511933	-9.249521	-0.8044028	11.733389	5.560915	2.2297382	1.8832912	0.2722008	3.8772244	0.5699908	0.123963654	0.06101513	3.2289925	-3.1283944	4.06596	16.2928	5.891809
¸ßË¹°×ÔëÉù´¦Àí (271).mp3	15.043753	23.657545	26.03363	23.939762	21.876816	21.524601	5.5761013	10.14886	16.06105	6.4552794	7.637606	1.0674762	4.5941277	4.5316725	2.6836796	1.5926149	3.9082983	3.6034012	-4.7242203	4.835683	6.480522	0.74600255	6.744361	4.0701685	0.99421	6.542761	4.0821857	-7.805402	-2.8774698	3.651222	9.409348	14.922358	4.5979023	14.293367	9.798002	4.8949137	12.559341	8.8263645	2.6693285	-9.748119	-8.485975	-12.389205	-1.445077	-2.0036774	-4.4636545	-5.546274	0.5101345	-1.9705138	-9.236394
¸ßË¹°×ÔëÉù´¦Àí (272).mp3	4.106037	1.2759663	-9.103837	-4.839652	-6.663517	-13.499916	2.269997	1.8010423	5.1581736	1.2858498	7.6897564	2.4125404	13.000692	12.870617	15.604968	-3.3248396	-0.043130875	-4.562766	16.688446	21.218233	23.111206	-10.925564	-2.669095	-0.5857202	4.6035724	6.4857206	4.822503	-13.215723	-3.26389	-4.778165	-3.6332488	4.0081606	5.8854017	8.721399	13.637247	12.486456	4.8643713	5.517603	7.2039566	0.2061918	1.1146319	4.76521	14.75825	14.825462	15.880557	8.734128	3.662397	-3.922602	14.127631
¸ßË¹°×ÔëÉù´¦Àí (273).mp3	15.091421	20.605904	18.845806	27.043262	26.524261	13.987606	13.906704	15.341615	13.504322	16.874804	18.41308	17.38369	15.825319	19.623398	14.313875	10.986168	15.459019	13.813357	15.936728	20.352749	21.753647	12.53474	13.408693	20.729555	16.278084	26.439453	26.865269	3.733726	8.018087	12.524983	6.286532	16.585361	21.051737	18.368813	25.631056	23.073715	15.836732	24.737122	27.9918	25.67482	28.395468	21.14712	10.030871	20.838692	15.370534	12.262591	8.755434	-3.7110572	9.275665
¸ßË¹°×ÔëÉù´¦Àí (274).mp3	17.103743	19.211643	18.618233	18.171003	17.165632	23.783367	17.71974	27.097578	28.953602	23.352863	18.209818	14.787696	22.645172	25.980478	30.136917	-4.889465	3.373588	8.585681	15.251013	11.872929	8.577112	24.560818	29.10188	38.74392	35.5844	34.084007	31.640486	28.84448	29.893343	27.206985	9.069948	11.70459	8.700745	19.62096	20.956875	25.299034	29.342266	31.42611	25.020458	22.135986	20.41213	13.434965	13.691254	24.676418	24.889076	9.214945	11.844553	18.948772	21.51131
¸ßË¹°×ÔëÉù´¦Àí (275).mp3	9.698151	17.850445	9.493916	-16.738512	-11.655682	-0.6881868	36.594788	34.746147	36.12667	-3.8505306	2.9254813	-1.5162907	21.317379	22.720089	20.142725	22.887037	25.029976	17.343102	20.78751	25.97026	24.014954	22.466236	22.311596	20.557022	20.67512	23.958652	15.987851	43.363796	36.010483	19.17374	20.762829	27.249321	19.37725	13.603193	12.858023	16.446226	23.719536	26.556728	21.444473	-11.775621	-8.517337	-10.782717	13.688742	18.307709	12.331558	19.104195	29.954777	29.770546	-2.433875
¸ßË¹°×ÔëÉù´¦Àí (276).mp3	-17.15568	-9.073839	-6.258847	10.540731	11.699114	7.6889133	12.644598	18.62004	30.782473	20.360903	21.871267	20.381847	-3.2005787	-2.554319	1.1195308	14.984894	16.099724	11.360643	-14.333975	-3.6538434	-0.5334427	2.0486214	5.492815	6.104186	0.45168185	2.1901042	0.49217665	9.453988	-0.11701232	-7.2723064	0.8301556	4.3168783	4.992086	8.101898	17.082348	21.660854	12.711764	16.649097	16.399426	19.784805	26.430357	24.052143	21.283876	16.216095	13.463857	18.252544	19.771042	12.645839	14.592564
¸ßË¹°×ÔëÉù´¦Àí (277).mp3	22.002129	14.7078285	7.9652567	21.004414	20.702404	18.882236	16.16158	7.0941486	2.7055218	26.108913	26.364147	26.430979	12.854	18.521942	15.662466	8.697143	10.039306	5.652031	7.044738	7.179674	11.706556	12.6642065	18.19077	12.145683	-0.2950498	6.495959	12.668958	-8.820193	-6.514581	-11.650271	-1.4358027	-3.40912	-4.3909903	-11.710045	-9.881627	-2.9294748	-8.285699	-0.8850713	-3.8301632	-8.242162	-10.392664	-12.36746	-12.531855	-14.267802	-11.268157	-0.8559603	7.6027565	8.207981	15.224335
¸ßË¹°×ÔëÉù´¦Àí (278).mp3	14.105738	18.023731	21.515608	43.397057	45.515053	35.698963	26.89981	26.835327	19.971497	18.915855	27.943802	32.20857	32.903732	35.921337	30.328964	23.512173	29.6464	17.560904	28.726978	29.039371	29.66028	20.818775	20.463776	17.21444	11.389486	19.850758	31.318935	37.38458	34.50687	20.86789	14.623041	20.908012	15.1867485	28.662521	31.955833	23.789656	22.401436	23.945475	19.945786	23.977503	27.778517	18.41158	23.148388	23.30735	17.535416	18.6669	26.563894	23.87358	31.628742
¸ßË¹°×ÔëÉù´¦Àí (279).mp3	25.510283	20.688374	11.394693	-2.9906619	1.6228582	0.5909593	10.596953	13.489337	13.551964	-9.917792	-6.706605	-8.962318	-9.596033	1.0506114	3.861858	3.5902832	12.508363	10.602978	-19.296665	-13.309443	-10.053066	27.681973	24.3354	15.004725	34.395454	36.656822	35.805412	29.7159	35.698868	36.014565	25.228477	21.863995	22.547932	35.538692	38.99362	36.39057	27.90768	27.8464	27.957596	38.81399	38.729084	40.4114	34.423477	31.12867	28.744553	16.027504	20.317383	21.68085	27.627544
¸ßË¹°×ÔëÉù´¦Àí (280).mp3	-3.7424045	-5.8270774	-2.2817328	-3.3200135	-2.0708144	2.8091576	5.345048	-0.8508415	-0.59545916	6.047056	-8.29478	-9.868712	0.7361121	-8.189281	-5.9266534	-5.43376	-9.070489	-10.003649	-0.8051082	1.6009505	1.8041792	-11.886883	-6.907257	-7.0149755	0.7179595	-2.3152237	-11.576244	10.478827	9.848579	7.506789	-8.16759	-4.0303364	-0.3682867	-6.056285	-3.5811195	-8.4472685	-12.999765	-10.968759	-11.642365	-16.285948	-13.622073	-14.848764	-22.941786	-28.738617	-33.472656	-11.905262	-13.502403	-3.298709	-4.90359
¸ßË¹°×ÔëÉù´¦Àí (281).mp3	-3.3730793	-0.5772736	-2.9400687	-3.0259597	0.41266373	6.829571	-12.735407	-2.2199187	-1.8158453	0.710902	7.208598	-3.0953832	5.017499	9.897873	6.782056	7.9510365	13.417295	10.719457	7.5114403	1.3996384	-10.967581	-15.08785	-10.508145	-11.085073	5.730121	15.947568	8.548799	12.070615	13.311552	14.364939	14.327498	18.073547	14.133484	-0.25812477	8.216652	3.7974315	-5.8920717	-6.1002436	-7.6583643	-4.4197235	4.361105	4.2437634	7.0422053	5.6524796	5.57208	5.663203	15.921342	19.97137	14.104321
¸ßË¹°×ÔëÉù´¦Àí (282).mp3	9.548589	11.816755	10.726114	6.0214844	7.8954844	2.9204903	17.138437	16.308353	16.647005	-4.3663545	-4.801838	-0.62312603	10.081886	11.319697	16.655136	-4.3033733	2.2652667	6.137851	2.236712	2.9861155	6.7033806	14.507982	20.24128	16.474283	3.9764433	3.0522902	2.1152055	16.82907	13.468103	15.119439	4.800114	8.24893	16.301403	20.63427	20.327253	12.498123	8.687741	7.838784	8.846301	2.5411706	-0.76498055	0.8087283	14.011576	16.9967	10.380733	3.0181246	0.51773334	4.1349497	11.06934
¸ßË¹°×ÔëÉù´¦Àí (283).mp3	13.351707	10.864964	-1.102695	-2.4152937	-0.65960073	4.64304	8.265656	14.432081	19.124325	5.7746916	3.769709	3.683549	2.300307	3.3051348	12.434437	5.678896	8.947975	10.535223	-5.733652	0.89702	-4.0484066	-4.9377375	-2.5972078	-1.9605719	9.782302	10.701404	5.0386343	-7.249331	-4.0362945	-0.77154297	-0.79610264	0.28622833	-2.9736378	14.359886	12.995151	9.620096	0.87864184	-0.929115	-3.8101583	10.147364	11.621426	9.328837	8.385365	9.615017	12.18527	9.831589	9.131062	9.999113	14.244579
¸ßË¹°×ÔëÉù´¦Àí (284).mp3	11.529038	11.690502	6.730915	9.3170395	7.8973894	2.191886	-8.459143	-0.22787857	2.118568	14.439112	13.854178	2.1794617	23.05125	18.350956	12.75398	-1.185081	-5.0037694	-9.508557	15.944767	17.44616	20.389988	-2.7570724	-0.42668486	-5.4462423	0.39821267	8.522852	8.512463	8.764601	13.513544	10.087498	27.651455	20.809566	16.904877	-1.4083858	-4.4415355	-4.283284	12.352705	12.358633	5.294157	7.058833	2.9328213	-2.646855	3.0122228	-1.7020258	-2.2590494	-5.511601	1.1721572	7.3873243	3.8292985
¸ßË¹°×ÔëÉù´¦Àí (285).mp3	1.6200912	-1.2103913	-5.0542064	-14.710524	-13.575232	-9.392977	9.540216	8.524594	6.9058714	27.198181	19.311274	15.503248	-0.4955576	2.308412	-3.8818479	19.683716	15.492146	13.380674	23.394243	20.897236	19.26381	1.4760153	15.638426	23.318819	22.271309	34.48297	37.79756	14.721508	20.261189	22.92264	-8.08779	-10.715279	-8.253101	-5.455195	-13.820716	-17.851318	-2.8816895	-5.832445	-12.103561	0.069165945	-0.51439416	-6.3638945	7.3507566	8.202398	6.612026	11.460993	15.621266	16.70892	6.2477317
¸ßË¹°×ÔëÉù´¦Àí (286).mp3	-0.1169053	-0.67327166	-5.7795925	15.644121	8.17131	5.292186	7.771393	7.3915277	9.94111	12.486443	20.511757	22.516994	7.641103	8.943148	6.687563	5.6459804	0.01403062	-13.49645	13.54697	17.070786	16.228455	6.959875	11.693995	16.175097	23.624352	19.1101	9.994377	11.816391	15.410231	11.009317	12.121904	6.0799985	1.1594036	13.088577	13.538942	19.739365	13.09693	12.483713	14.680807	-5.312951	-6.3364077	-6.6648464	18.985046	13.884603	9.541745	-6.749692	-4.4726543	0.8520125	10.513234
¸ßË¹°×ÔëÉù´¦Àí (287).mp3	-8.475567	-4.3179173	6.7752056	-0.9240291	4.6044164	8.639925	-11.41275	-11.133228	-11.681334	12.261118	17.88279	20.562973	11.808879	11.791516	17.70174	17.167002	19.87616	19.201271	1.2671121	-5.542287	-9.773865	-5.9444838	-6.711888	-7.7230806	-5.055237	-3.5394087	-6.4698496	7.0979433	15.448851	16.513992	-5.9596114	-12.902393	-13.28129	2.4123096	-1.5026438	-8.282311	-3.1633785	1.3992367	-1.457941	18.42078	15.998603	14.714438	-5.2308455	-4.8203197	-7.544491	-9.840887	-14.673016	-17.155151	-23.058447
¸ßË¹°×ÔëÉù´¦Àí (288).mp3	13.730988	10.891735	8.314135	14.816979	18.126858	19.956215	-2.2231383	1.4249332	8.948016	15.7088375	13.151125	5.6490116	17.937155	21.476097	20.206852	3.9276776	10.737213	19.549816	1.7072139	4.6934843	9.448219	12.95178	19.522667	16.682703	-1.030631	0.21076344	-1.6292663	18.447279	20.510508	16.178537	10.462475	13.44956	20.087461	5.6313953	7.2132626	11.337074	7.7732325	8.521078	4.4535694	10.905352	8.767614	10.166531	14.699881	15.626516	16.109676	8.151447	11.396496	18.534176	7.0455527
¸ßË¹°×ÔëÉù´¦Àí (289).mp3	28.199657	29.92354	26.676836	4.8037367	16.282162	17.710346	17.517065	26.31229	31.893309	18.86885	24.222752	20.097462	19.213999	26.26868	20.132	29.021912	34.20572	34.25759	14.644617	22.441137	17.315449	24.679111	26.438507	24.823048	21.2018	27.398544	22.380585	16.628624	25.66807	33.547306	13.713396	21.844118	13.987604	30.428879	25.050762	16.50087	32.8734	29.85201	20.795431	31.56226	32.728817	33.989944	30.269247	25.930447	17.047153	14.526055	24.495874	20.317898	21.872295
¸ßË¹°×ÔëÉù´¦Àí (290).mp3	24.347958	21.95552	16.840347	9.290325	13.473583	15.834741	5.7016506	6.3432655	-1.2343193	13.200367	8.360478	6.846239	-10.425733	-7.949399	-5.0121765	18.183035	17.555042	12.908993	14.635277	20.724287	16.80363	13.405045	17.647831	17.705524	13.473895	14.224466	9.736553	13.326046	10.518444	13.833658	2.2146168	4.7333236	5.9007607	18.36731	24.418777	24.240276	-6.4526024	-2.1036434	-5.3269963	-3.0428822	0.7954227	-0.69046885	1.1102731	-5.4230337	-5.694165	-4.8781223	1.2674147	1.4121373	12.835672
¸ßË¹°×ÔëÉù´¦Àí (291).mp3	5.7453613	-1.4899313	-10.773148	6.5953875	8.081994	6.91396	8.197133	13.963633	19.23652	10.198029	16.124207	14.693021	5.446687	9.385122	7.27251	12.270419	17.369888	14.848884	11.135048	13.95206	17.606756	15.234703	15.398059	12.21516	18.391184	17.924519	19.92192	20.637474	21.239737	24.251547	18.107952	17.388533	19.222778	28.25009	26.159298	19.425322	13.735664	18.818016	20.75341	33.933266	28.232033	17.847004	18.718002	29.812496	25.892706	26.779903	29.810734	22.096	11.128603
¸ßË¹°×ÔëÉù´¦Àí (292).mp3	-0.7914532	6.5270596	13.980355	23.913765	23.16054	26.053875	-18.78133	-10.893321	-3.5268068	5.405017	14.645729	17.59255	7.0979276	5.623556	1.3041518	0.26077586	-1.6064782	1.8206911	1.0440891	-0.6728938	2.7807186	4.825406	9.123226	13.090217	7.7122827	7.9228377	11.660368	-1.5673008	4.3663836	5.4084654	6.5001593	9.6936	10.403832	17.006285	16.046675	14.630369	2.7685058	9.788008	11.569319	22.622562	35.764725	45.24791	29.87535	33.549454	31.628336	30.899544	25.842768	7.6948214	2.83475
¸ßË¹°×ÔëÉù´¦Àí (293).mp3	-11.079782	-10.887286	-20.963825	3.4135292	-1.3410355	-5.1949973	13.146195	14.830498	7.9868193	14.344738	16.686983	16.934965	1.2074497	3.3963041	1.6402255	3.571614	3.9824004	-1.9841478	-8.62954	0.40368468	1.5802577	15.16496	15.103842	12.131386	9.92297	10.745146	4.7004395	1.5399487	1.7412217	4.50664	11.045478	10.217022	11.666785	-8.049332	-2.355929	4.401028	-15.261245	-16.877056	-19.632023	-0.9678966	3.1954541	-0.23949818	13.220125	6.309552	-0.48853254	5.9294786	4.792108	0.9555686	13.724436
¸ßË¹°×ÔëÉù´¦Àí (294).mp3	15.192993	16.760532	11.028765	15.708502	26.294716	23.38225	9.234978	11.764112	16.59827	6.528354	15.194244	15.636675	18.83926	5.12883	-2.9477108	25.608631	29.320751	24.614042	17.658636	21.904886	16.620457	18.940178	21.26564	15.228102	29.43526	32.390972	31.499771	22.34962	21.294975	20.76378	20.13065	26.97508	26.751987	20.703533	25.456062	28.59961	13.222842	11.973516	7.6893053	15.142956	17.597435	15.648452	14.844027	18.623823	11.438759	16.616812	19.996422	26.478146	13.934902
¸ßË¹°×ÔëÉù´¦Àí (295).mp3	-18.790003	-20.472042	-18.573334	-20.524773	-12.527952	-11.229737	-16.42094	-18.761808	-26.203838	-10.814131	-6.322836	-10.467832	-19.292843	-14.630005	-17.537338	-14.533876	-18.019283	-15.76267	-21.00875	-8.826262	-6.99279	-8.991674	-13.976294	-11.455615	-12.603629	-11.857321	-6.836292	-17.671146	-16.09702	-9.053932	-16.586098	-17.194328	-12.332326	-18.888765	-18.654629	-13.601948	-10.767221	-18.98316	-21.994545	-7.3072166	-10.772902	-10.533815	-12.72104	-15.593167	-13.760853	-13.165254	-15.339565	-8.599182	-7.053644
¸ßË¹°×ÔëÉù´¦Àí (296).mp3	22.103895	27.566994	29.455431	47.77555	50.968277	42.424564	30.147497	29.073908	26.444378	21.897587	27.924583	33.889957	26.805286	34.08249	32.25116	42.74843	45.80783	40.385033	33.502697	34.61393	25.302479	12.343597	22.163765	32.667152	18.51751	28.216457	26.849245	23.973171	38.51252	45.76048	15.239284	20.23005	18.612156	15.157513	20.040403	25.132473	22.281265	23.588913	20.911058	21.139091	21.513214	17.061565	18.840302	23.939365	16.975883	16.881804	18.56599	15.584672	17.89632
¸ßË¹°×ÔëÉù´¦Àí (297).mp3	11.256426	5.672138	8.4449005	-0.43303388	3.687026	9.9015045	13.543434	10.26714	1.0370454	6.867591	9.614382	12.689761	9.262892	11.676572	12.235699	15.530393	13.602104	12.566712	4.6922708	11.656446	15.469931	23.241112	25.214632	11.857801	5.6147375	9.751608	5.0100584	-7.237969	-0.6732182	-3.2091508	11.71435	12.779524	15.266855	15.640243	9.449167	8.683585	14.176449	18.203503	20.038471	11.279924	10.534998	6.1647396	2.5839572	5.996849	-1.6512105	5.8264503	11.979384	15.308425	6.732568
¸ßË¹°×ÔëÉù´¦Àí (298).mp3	27.932785	37.887352	31.950874	20.76013	25.608295	27.508055	25.832077	31.256475	24.403837	29.494701	32.68372	30.293774	-10.253109	3.137665	9.063182	18.21362	19.033073	21.877693	21.7302	30.172081	33.0139	26.982643	33.907906	37.671	37.575443	38.16796	32.52926	10.599403	19.086525	8.584629	33.69732	34.65027	28.213816	20.418653	23.831646	15.340433	4.2508764	13.176233	2.9427166	3.1520183	11.092304	2.0116982	4.8741264	14.943281	5.9421206	2.403358	8.78524	13.4791975	5.451187
¸ßË¹°×ÔëÉù´¦Àí (299).mp3	17.2156	24.075783	21.17987	18.203527	19.511805	12.840519	5.6661	9.805449	11.563274	15.314518	7.690486	0.710051	5.607272	13.103491	7.7071543	-9.811486	-4.9181595	-9.631388	4.2835145	7.3341904	0.8610502	10.870058	15.136707	5.2038527	6.226251	6.512416	4.340201	9.202076	6.590165	-1.9652892	9.339644	11.676069	13.180804	6.9505577	17.124828	18.787209	19.241531	23.734404	8.549505	-10.86647	-7.534506	-0.45628905	-3.5155032	1.720144	1.8378382	7.6253037	6.3547726	5.149978	8.742256
¸ßË¹°×ÔëÉù´¦Àí (300).mp3	5.166088	7.910607	1.6822052	8.365199	7.995789	4.135663	2.1156068	6.9224253	6.0892	-12.727634	-10.910462	-14.380909	11.012257	4.811904	-1.4685087	-1.0608572	-0.79397774	4.828382	7.502842	10.297713	8.299264	-6.1884336	-4.925925	-5.1726565	18.819996	18.51962	13.4553385	3.6545296	7.748844	3.2485008	12.331181	9.349779	11.329187	12.72604	10.58146	13.218948	15.3944435	19.628357	22.736153	22.145077	18.300041	16.53461	16.929752	17.279846	13.9394045	9.916785	15.946297	15.315287	28.872265
¸ßË¹°×ÔëÉù´¦Àí (301).mp3	17.74129	21.394417	18.407957	23.129234	31.149445	30.09784	25.891943	26.45699	16.32407	23.823277	27.350048	20.286415	7.3921504	10.256964	19.49646	18.440971	19.851068	20.80044	15.794387	23.747099	24.559206	30.765762	30.905058	27.25035	15.457586	17.886295	27.817379	28.332726	31.576786	26.16827	25.282902	25.272705	20.60767	10.871977	21.39105	19.550396	10.734503	14.550067	15.6101055	26.99771	26.482548	22.723972	21.614433	26.488752	27.69131	15.840044	19.891764	27.23708	21.379753
¸ßË¹°×ÔëÉù´¦Àí (302).mp3	0.45276535	4.3391666	3.7249885	20.860386	23.81192	23.846455	11.854445	17.892698	18.026215	19.452433	16.037825	13.069293	6.561237	0.6187553	3.0946138	15.996185	19.605488	22.449589	4.7379856	3.069293	4.5652857	13.432636	7.1040344	1.7006632	10.717197	7.396413	7.030253	15.412722	6.387417	7.102247	10.552959	18.503893	21.391838	21.676239	15.675055	11.401396	7.911331	12.771345	14.679064	9.492529	6.7598705	5.92461	17.539967	22.383883	20.742464	-1.0657965	5.3916144	5.875513	9.400518
¸ßË¹°×ÔëÉù´¦Àí (303).mp3	12.951435	15.77449	16.72467	3.0890667	7.4864607	8.2293625	2.8411534	6.9301186	15.245897	18.508198	25.41742	27.70388	13.986876	21.655594	22.266449	10.410908	11.994259	14.570896	15.229771	16.029434	11.167276	-16.466457	-18.146969	-16.808949	6.544161	5.4011197	4.966539	3.2308853	1.4196509	-4.1837916	-0.194884	1.231215	0.8886736	15.753567	17.021738	9.83869	11.297476	17.279217	18.236645	17.743885	16.29572	8.267954	-8.480765	-11.429487	-10.850071	-39.60227	-31.348019	-18.741783	0.9768062
¸ßË¹°×ÔëÉù´¦Àí (304).mp3	16.69883	16.83929	16.920753	16.362286	25.434628	28.212942	14.4580555	20.14208	18.82917	15.714367	19.418411	12.031875	19.53609	21.41415	16.382618	19.81488	20.8311	18.014343	0.04956096	-1.0587081	-15.662102	-2.2568777	4.9255047	0.5644052	6.6100483	8.103172	4.9243574	20.976864	23.501966	17.344528	10.802697	15.101114	5.484746	33.901333	26.187199	25.472813	15.711884	15.924456	8.219304	-2.5003247	3.548204	2.5002627	12.811077	14.502405	9.750093	8.389362	17.779667	24.359505	21.805546
¸ßË¹°×ÔëÉù´¦Àí (305).mp3	30.927465	36.401226	32.99466	24.929306	34.98616	30.690338	32.67987	39.03106	41.149567	34.696793	40.02124	46.462753	39.90944	35.740677	25.625324	15.366049	23.446625	36.526722	23.60794	26.139591	20.031956	21.181122	29.659752	28.028507	28.154373	20.578888	21.427681	33.179245	32.396957	22.092999	16.889774	20.571209	11.702625	19.135967	25.201548	23.363443	39.499977	40.208733	39.57792	22.675766	23.330244	13.632554	32.788574	37.352837	34.42495	35.619774	42.42121	39.085304	26.597591
¸ßË¹°×ÔëÉù´¦Àí (306).mp3	-2.5150976	2.958994	3.1074567	0.63299793	6.7865925	4.4922886	9.20262	8.298168	5.207206	-9.553503	-11.422058	-7.4395466	19.800135	16.781977	19.163235	-8.719468	-9.3783245	-8.749441	0.5175915	3.853851	5.6568546	-3.090156	3.285625	3.5427985	11.812744	12.461491	11.402693	9.26161	12.825765	10.114562	9.884551	9.977798	12.745269	-5.009793	0.76137525	3.9615107	-5.2814097	-2.7294269	-0.62967694	-4.0318565	-15.407966	-16.63019	1.9872988	-3.899555	-10.528943	-0.19082814	0.96718836	-2.0837033	-0.26807773
¸ßË¹°×ÔëÉù´¦Àí (307).mp3	-18.24604	-10.147871	-15.85681	-1.3738606	3.131229	2.3885121	-7.4132996	-2.372275	-2.6046696	17.18622	15.177558	11.576448	10.426001	25.710445	31.945024	15.340927	15.206104	16.132563	5.803057	1.5954288	-4.056449	-8.498571	-4.779143	-5.67519	1.1806929	5.2203445	0.114406824	-2.5164125	1.1253943	0.78324354	0.2477518	5.492818	3.6801019	6.139146	10.887053	5.016892	5.969227	13.861642	12.233074	19.228798	15.94082	8.145638	12.478294	17.77015	15.219487	-9.599859	-1.9381764	-4.749098	8.691097
¸ßË¹°×ÔëÉù´¦Àí (308).mp3	-4.3545375	-3.141056	-0.8340029	1.4228925	2.2472153	-0.89736736	-6.772649	-3.0659966	7.559724	1.8580117	1.7276227	6.922151	10.247319	8.076768	10.215091	6.4634247	3.39795	4.0264955	-1.9538062	8.897503	7.022726	5.668391	6.054924	8.166147	6.7441387	5.939081	-2.2066636	15.984182	12.50717	7.937365	-7.8125525	-3.453802	-0.6958325	-5.9507375	-5.5127335	-3.3698297	5.6772547	12.048239	15.304344	14.963948	14.3245945	10.163311	-8.2412195	-1.7135341	-6.951349	14.952002	12.21342	6.1744394	-0.54209054
¸ßË¹°×ÔëÉù´¦Àí (309).mp3	22.85529	31.650066	44.670288	14.754608	25.841366	35.557137	23.722893	19.750214	18.314598	41.046684	37.420204	23.505651	16.74666	21.494354	16.052246	21.273952	14.936619	13.29229	16.369331	17.774464	12.987928	18.948372	22.307774	19.398659	13.5093155	20.683876	17.068926	25.996769	24.99382	24.524832	26.97078	29.763325	25.968151	11.3376465	20.433487	19.021778	15.83758	20.891315	21.452631	27.733559	23.345798	19.086605	24.91156	26.906765	25.92802	31.83001	35.980087	31.015732	46.098236
¸ßË¹°×ÔëÉù´¦Àí (310).mp3	-21.160767	-14.908507	-17.051329	14.592539	13.122749	4.4009447	-7.594581	-8.950452	-11.236498	18.22036	27.283337	26.663239	22.11661	22.925476	15.904705	-11.914513	-10.533968	-10.298655	3.304447	10.246941	14.221617	-8.576279	-3.3337364	-2.2782238	-24.506187	-19.695158	-14.067831	12.33258	7.364089	-3.383776	5.675953	6.1269364	1.7837107	9.196418	8.063926	4.529338	-5.1130953	-7.2534633	-5.026866	-21.687233	-18.562027	-11.546223	6.451288	10.510793	7.9615602	16.418146	13.90822	13.07819	22.769535
¸ßË¹°×ÔëÉù´¦Àí (311).mp3	12.860917	13.81966	16.070189	17.301662	18.89112	20.39727	9.838255	15.852064	18.104492	10.650599	10.62688	3.994699	10.344082	16.543861	13.86787	12.227106	12.18852	5.0897794	20.29959	17.212173	10.702402	24.341358	29.992813	23.395037	28.601578	34.631844	34.190704	17.017569	12.867568	9.762666	30.745079	35.790375	40.682842	11.625404	10.265646	10.65252	-10.621374	-4.2878623	-13.723965	3.1486337	4.066978	4.0926123	20.608753	24.497528	17.661476	8.767595	8.531084	0.4450113	16.416779
¸ßË¹°×ÔëÉù´¦Àí (312).mp3	6.08657	5.567517	9.727304	-5.042352	-15.821913	-20.886322	-13.017256	-15.045288	-22.922106	24.356289	18.571085	18.242588	8.5765295	8.862625	12.145961	-2.1328044	-4.8327494	-9.929029	-16.41032	-6.3321342	-2.2869866	-13.806868	-9.033768	-7.9891353	7.183459	2.1539268	-1.02933	19.16671	10.88628	5.730543	-7.244145	-1.0736792	2.3719468	-5.629311	1.4117279	5.2856083	3.5042691	-2.2715404	-8.196873	-3.911253	-8.961819	-10.576778	0.057379246	10.8442745	15.774248	5.77795	-2.7864385	-6.783971	-18.386389
¸ßË¹°×ÔëÉù´¦Àí (313).mp3	43.0102	38.88391	32.965927	46.68662	46.115036	38.47659	49.499447	57.12278	55.782898	50.178486	61.686695	54.30256	23.646942	36.62692	26.831734	9.98869	17.18876	19.433784	61.186844	57.78309	29.994188	14.047012	18.790478	19.51691	18.018492	26.815565	24.923084	24.123375	28.00213	22.923288	24.978537	33.3885	36.01647	24.254707	36.469055	33.41401	29.132545	32.50331	26.744926	23.298346	32.338608	36.97942	31.281033	37.149925	22.445465	32.01953	38.45685	26.189861	24.917671
¸ßË¹°×ÔëÉù´¦Àí (314).mp3	-24.761967	-22.480244	-26.383242	-8.618614	0.51006	11.622232	-21.308033	-15.631197	-8.22144	6.828289	8.94231	10.156977	5.8671966	11.389524	7.854375	9.404563	4.7565203	1.405083	-20.800987	-16.842543	-18.745811	19.860931	29.315144	30.771832	-7.339077	6.2395744	11.744343	17.890438	13.317198	11.260726	20.352997	16.363945	7.5947084	22.756836	26.476727	23.061615	-14.75602	-16.88533	-16.156982	-18.804466	-9.221283	-4.4993877	-26.403072	-23.878862	-29.016548	-3.974658	-2.2858129	-14.723566	8.394455
¸ßË¹°×ÔëÉù´¦Àí (315).mp3	30.104973	27.167824	23.818247	27.824772	27.25714	23.208218	20.243778	28.375751	24.964375	22.664734	23.081951	25.381672	24.095207	26.630424	22.71661	6.7466707	22.404366	28.605577	27.008755	27.501595	19.756418	22.41741	20.680182	17.082321	15.378996	13.587629	11.753175	15.809259	20.713446	18.181377	22.973787	27.424906	26.609423	6.4910965	10.375584	14.566843	3.8806129	5.1129403	-0.708634	14.198849	18.577122	21.664421	23.164307	30.991095	22.844872	7.6045837	14.083896	20.103687	6.9369464
¸ßË¹°×ÔëÉù´¦Àí (316).mp3	28.001839	24.321026	21.386133	9.558893	-0.9439801	-3.7510118	5.1553483	1.5038093	-0.8293815	5.383525	13.210143	16.272305	8.337671	9.726318	6.1374397	5.167314	7.291834	8.445278	3.6703691	2.5506725	-1.1404196	5.415638	-0.067415416	-5.0510926	-2.8237872	5.2744994	0.28149998	-5.6074533	-7.001221	-2.8730347	-12.547881	-12.278705	-4.7464304	-2.3385317	3.7025366	7.1906033	5.909845	12.438889	15.810318	-2.5727694	1.9148204	0.11321384	11.855539	11.687653	10.670824	-0.75326204	3.3035493	7.951164	14.3700285
¸ßË¹°×ÔëÉù´¦Àí (317).mp3	4.6664276	1.0871388	2.2773786	-36.871124	-29.766102	-26.398151	-35.66608	-36.681835	-38.574356	-25.788952	-19.541456	-18.670803	10.849871	-0.3822561	-2.9295607	4.88505	5.819642	-2.2953095	-5.958826	-14.085779	-14.106644	-11.241331	-11.8340645	-7.0509033	-0.7524046	-3.1528535	-7.2782345	-20.84655	-21.292372	-19.496479	-12.152462	-18.708925	-15.529408	13.269162	13.443349	4.9092546	-20.105597	-22.378014	-14.966189	-20.625877	-23.995705	-13.693653	6.090455	3.2823462	-2.5761971	-17.933514	-33.32223	-34.41629	3.536307
¸ßË¹°×ÔëÉù´¦Àí (318).mp3	10.758522	22.12165	34.08766	15.005177	20.724606	13.269015	45.446392	47.33899	37.61995	25.432482	26.345245	17.904127	24.297523	29.349913	28.369106	15.353727	21.322948	21.164932	26.78291	23.857937	21.037865	26.061672	24.497734	17.691154	21.81979	22.103123	19.717247	24.632874	26.485947	21.330181	17.325596	21.63365	16.584377	28.201708	22.009212	17.019802	14.724889	18.954294	16.016878	12.146574	18.536615	17.488598	23.168293	23.949469	24.147251	13.606358	22.145807	22.491737	11.778175
¸ßË¹°×ÔëÉù´¦Àí (319).mp3	26.480738	27.33677	22.161705	38.787575	46.169693	48.951134	5.269408	9.946222	1.2449753	20.187988	22.93536	19.211967	25.287537	25.01487	25.131567	41.566673	43.969994	39.791924	9.85179	16.877209	20.099613	-11.875477	6.749795	16.423855	34.761955	34.700504	32.31056	18.06533	17.712072	21.744652	10.885242	10.42007	7.2471685	49.39527	42.916313	35.920948	22.429314	18.28146	22.56131	25.49337	23.363544	13.360128	16.218584	34.467022	32.93028	23.569633	30.90879	23.250671	33.41926
¸ßË¹°×ÔëÉù´¦Àí (320).mp3	1.1470869	1.7259818	-0.69032	1.9444911	1.9631038	8.444538	-0.02726996	8.521744	2.7737615	-19.411785	-24.775896	-23.013092	-0.64991015	3.3293579	5.9909124	4.5867305	1.0716491	-4.650326	-0.51422805	-3.1946726	-2.8226166	-2.7905934	-3.2320442	-3.7844038	1.0317307	-3.527149	-7.7088385	1.0007323	1.6964564	-2.2668557	3.714913	4.540437	13.451228	-2.7855952	-0.09693575	-7.640639	6.1117105	6.8559074	3.2124395	-13.715176	-13.407579	-20.153145	-16.632734	-13.075567	-14.134927	1.706471	2.5051212	3.8549867	-18.075062
¸ßË¹°×ÔëÉù´¦Àí (321).mp3	18.361298	24.96319	23.962254	20.479382	30.037596	30.855602	28.434275	33.807014	34.816628	16.01395	20.232422	23.564524	16.938725	16.657797	11.238785	21.225597	28.482819	30.21252	25.775082	26.23776	20.124321	24.87259	25.006866	17.898243	18.599201	20.522621	18.01971	24.878605	33.6845	34.832153	11.582647	13.202072	12.665314	24.514246	23.221619	17.165401	16.758915	22.746578	27.533978	26.034542	27.447828	23.69074	21.96827	24.039066	17.413795	10.595289	23.848106	22.362183	28.915348
¸ßË¹°×ÔëÉù´¦Àí (322).mp3	15.661339	22.099136	17.72387	16.93038	13.800552	11.804464	21.274544	19.471933	10.7110815	6.0568247	11.777711	8.598755	29.12113	31.362587	18.789062	11.898548	12.362268	5.2167053	19.54361	21.667673	14.027282	13.239318	18.880745	18.54765	18.313416	26.119404	30.863804	24.741816	28.540867	13.686604	27.883	28.877914	19.145786	20.30671	30.22426	26.740665	25.923897	32.425106	24.887957	31.3162	29.305403	21.27427	11.653807	17.221542	18.98225	21.34967	26.346893	25.172295	19.693533
¸ßË¹°×ÔëÉù´¦Àí (323).mp3	6.0518646	10.187864	4.915963	-1.7378516	5.6859894	2.2903116	4.4841743	7.980669	10.749004	-1.8163885	8.02945	3.5453284	6.8800077	4.7698345	4.396239	-5.5540924	-0.48660514	-4.188884	11.028015	12.962793	10.185312	7.9733896	8.905615	11.120013	11.946184	12.791311	11.155376	-1.3552716	3.6810296	4.1005335	10.898997	8.762745	4.319067	15.886464	19.9787	22.88602	10.140783	15.133132	6.0803857	7.6642575	9.0548725	4.889185	-8.037399	1.7683117	-2.1984894	3.4180844	2.2547266	1.9009657	-2.9093807
¸ßË¹°×ÔëÉù´¦Àí (324).mp3	32.036915	27.952303	22.608343	33.387856	32.960503	18.464962	36.469868	33.99173	36.02058	18.643898	25.606499	24.793163	10.574083	21.924194	17.835365	16.934315	27.861341	23.988632	36.28727	33.74264	25.363092	12.733335	22.424479	19.296843	20.975567	22.476679	17.69365	30.148813	36.11369	36.862694	23.538883	25.904905	15.708712	21.47792	21.777103	15.2481985	18.420395	28.166885	19.442846	32.01708	31.41885	29.985432	18.37399	27.392712	18.038666	15.91039	24.775618	33.71071	24.975948
¸ßË¹°×ÔëÉù´¦Àí (325).mp3	18.667095	33.466316	24.77909	39.915665	35.009125	22.844578	15.820536	23.86789	18.464764	31.97777	36.543747	34.168045	14.553344	24.439339	21.059853	16.319767	22.665813	19.681328	19.88592	30.944231	32.42492	14.901291	23.103619	19.841457	35.660423	30.44059	20.40195	10.413799	14.059065	23.70087	19.600782	23.635246	16.24762	19.109974	25.74096	22.655651	42.441372	24.64463	14.495035	14.884569	17.129467	12.668178	24.39437	32.632362	34.46202	13.787754	22.14664	31.404327	10.710719
¸ßË¹°×ÔëÉù´¦Àí (326).mp3	4.61322	9.414513	3.757263	-9.043982	-8.707064	-10.019318	-18.01144	-7.3321543	-8.032488	-6.057191	0.35887438	-0.05589839	-6.940777	-2.136744	-7.0183735	6.7798367	2.6301968	-3.6947908	-14.786546	-16.127754	-19.780582	5.3327494	-10.813028	-16.45647	4.992467	0.89167494	0.9101939	-18.285603	-13.494087	-6.8386254	-1.3623552	-4.966881	-3.9293249	-3.338476	-4.838301	-6.2747664	-8.105183	-2.9773765	2.6327803	-6.2521677	-5.7635016	-7.180603	-5.1139755	-8.041564	-15.825188	2.237188	6.7965918	0.7056521	11.277353
¸ßË¹°×ÔëÉù´¦Àí (327).mp3	6.1079226	4.0692186	-1.2171602	25.549316	21.09607	13.86438	9.295948	11.504398	16.153515	4.115913	3.4397752	-4.4162564	16.359556	14.6010685	8.893942	18.334518	17.322628	10.284172	22.073833	23.171322	26.10913	23.857899	27.22618	23.500618	0.54863846	2.552721	-2.550104	3.0552294	9.757654	16.187187	0.7801951	3.9127045	1.3837434	17.1814	15.137604	11.637483	17.682922	17.280443	16.111294	-6.943122	-4.048703	-0.40237612	-5.0296803	-3.118147	-0.59804475	14.778889	18.90281	15.596069	26.737408
¸ßË¹°×ÔëÉù´¦Àí (328).mp3	2.7106671	6.2830095	-0.24001837	-9.93742	-9.606488	-16.280128	-0.6039007	4.51976	2.6133714	4.7691946	6.598932	4.642117	3.4114509	4.5024147	3.895413	9.454063	9.104186	4.9774146	5.217866	7.0741186	7.522	-7.026346	-0.87862253	2.3434658	-0.81111974	2.997996	7.957924	13.04617	13.624235	8.7478	10.458018	13.566975	14.548552	4.8452997	8.236551	12.339622	5.484022	9.524225	10.3218155	0.8980936	1.7886635	-0.2271032	2.5916152	2.0149164	-1.3318061	14.991322	12.755089	3.6061714	9.40754
¸ßË¹°×ÔëÉù´¦Àí (329).mp3	19.775505	25.948792	20.538685	15.804363	16.574583	20.243364	17.881021	22.295256	19.580547	27.566559	30.612751	26.992487	16.882244	12.934137	9.293068	16.081497	15.039291	13.947904	19.51648	17.8699	21.890305	15.48925	11.762847	10.61462	18.718744	20.034006	13.690628	21.561575	22.214779	19.049574	-3.725281	1.0895975	13.003365	21.79926	18.901892	13.681786	29.766209	26.633152	20.783157	18.191116	18.928572	22.916595	16.369398	22.154633	21.435997	1.6669405	8.635903	8.071682	15.350499
¸ßË¹°×ÔëÉù´¦Àí (330).mp3	-5.1707106	-2.6823535	-4.9257717	-14.526519	-7.5254564	2.2522793	23.502724	31.875584	28.726269	-9.883255	-4.8373613	-5.097853	11.81126	12.566364	23.699625	5.189474	4.494402	-0.45223612	5.690977	4.4882474	2.57738	9.238308	15.086599	10.909339	7.5284204	6.5052137	7.616601	33.062103	28.7114	23.733345	-9.05442	-0.44622487	-2.5330215	5.5156746	8.595922	-2.9190857	-1.296169	0.24727999	-1.2673303	27.099531	25.720142	17.217299	6.663393	14.168129	14.224057	-3.3667665	7.6362453	4.2055483	23.144321
¸ßË¹°×ÔëÉù´¦Àí (331).mp3	11.678327	16.380606	2.3524914	1.7288085	4.616373	0.59608006	9.494902	13.590687	15.083279	4.159017	10.223914	5.7894354	22.975296	26.902672	16.788223	11.279291	17.071554	12.03628	37.633434	45.162727	40.942406	9.991116	14.774467	9.024257	5.8270264	17.266956	12.88561	21.356068	28.229929	35.041473	13.957108	20.689966	16.96155	7.844573	10.448183	12.882242	36.267014	32.653114	21.645649	31.586178	30.56089	27.08725	20.476807	17.246822	11.810838	13.926268	24.0625	20.821249	32.864647
¸ßË¹°×ÔëÉù´¦Àí (332).mp3	-46.182114	-34.752968	-26.454817	11.257956	7.8767204	8.15332	10.749384	8.215426	4.8741956	5.436076	14.865543	19.561275	1.0231252	2.3422024	0.59588635	3.9561496	4.460701	4.556407	3.7333672	8.040773	8.2455015	7.902367	11.727758	13.429913	-0.009605542	5.579094	4.0057163	-10.308655	-12.433311	-14.77187	1.274721	-6.176269	-10.357803	-19.322168	-29.652672	-34.020447	8.4372635	11.405889	8.574655	2.7633743	9.562932	16.130856	-3.8935623	7.775278	5.7206697	22.45538	22.00275	19.9478	-2.3846803
¸ßË¹°×ÔëÉù´¦Àí (333).mp3	3.4205558	4.9577217	8.267939	-11.302077	-12.620138	-15.047291	5.494812	15.691565	9.215223	8.655298	8.412811	9.373077	8.366044	10.743311	12.409319	-1.913235	4.8962502	11.795233	5.9196906	8.61976	13.59445	5.97451	7.285533	14.064494	5.8319793	12.12516	9.781055	-1.6679521	-1.0647455	-5.7261086	9.790777	14.605846	19.009666	0.8618692	6.61866	7.8963184	20.171219	19.789003	14.073946	-0.044727713	4.291929	-0.028702796	8.860623	11.417764	13.238673	1.087259	7.9200807	9.285591	9.237574
¸ßË¹°×ÔëÉù´¦Àí (334).mp3	11.170994	10.924352	7.7733088	5.257171	6.910676	9.0394125	17.475273	15.405537	16.112982	18.157593	17.530895	11.747879	8.534328	9.50414	6.1168947	-1.1912799	9.011438	14.113995	17.399796	21.386929	21.445148	0.24568045	-1.0042886	-2.0681448	2.2532716	3.7844427	6.4092298	-3.955254	-5.1771374	-5.2760124	17.927189	10.081754	-1.348525	4.2151976	9.257149	14.249085	13.700875	15.300753	15.8105	18.62322	20.245617	20.544325	-6.2654443	-6.2644315	-0.08908433	8.632495	7.7896123	1.0768176	4.9097314
¸ßË¹°×ÔëÉù´¦Àí (335).mp3	23.794113	34.118927	34.23511	20.94889	19.537294	18.477749	19.085712	14.744157	9.965498	14.307844	12.844765	6.2521305	16.566486	22.950985	23.528421	15.2145815	23.24234	24.91645	9.228443	15.585692	27.259861	26.13501	29.379887	25.938652	16.40241	23.925104	20.742374	26.263962	31.78807	35.733353	15.900879	23.592014	24.862526	22.83347	28.062325	22.59259	25.987068	30.22926	31.725054	21.151752	31.19298	32.969326	19.734257	18.383747	13.167404	15.832097	17.577553	14.367633	13.35108
¸ßË¹°×ÔëÉù´¦Àí (336).mp3	29.788181	41.61106	31.712963	6.5094666	9.191048	6.0458593	21.621254	18.149378	13.117577	23.930767	32.882717	34.957485	28.538727	24.08308	16.100594	19.16598	20.096699	9.213694	8.436908	8.892534	4.1739855	8.206312	13.664858	15.427433	5.8185906	5.7073965	3.567823	2.8630342	3.4100783	-5.0682945	7.5701485	9.062717	14.150688	9.550262	8.225626	11.564165	16.85875	17.571867	12.146097	33.35428	31.960388	28.419119	16.878595	17.023558	18.739786	33.14035	29.426683	23.44258	16.054441
¸ßË¹°×ÔëÉù´¦Àí (337).mp3	34.31534	31.502953	23.272034	14.472033	18.704586	14.066935	37.03913	30.693321	24.751253	28.493282	31.32242	21.220715	32.189983	36.563793	42.94612	41.709183	38.17879	32.24652	28.356981	31.803444	27.915375	29.522572	27.950867	23.663887	32.826416	32.242813	30.40438	27.136845	34.071575	23.012896	29.874844	29.541977	18.907982	45.72621	43.67971	41.761787	30.74664	38.62071	36.675415	31.462307	43.62911	46.735558	46.238106	33.418137	27.497272	32.02412	33.55717	24.732197	44.952087
¸ßË¹°×ÔëÉù´¦Àí (338).mp3	14.9171095	29.033112	36.810738	12.563894	22.343462	19.724806	8.27808	20.05652	18.285088	16.194004	26.845558	20.685974	10.697451	20.377098	9.369516	10.980944	29.835331	30.737434	11.499667	21.06689	20.705212	22.26788	27.678438	20.20881	19.062199	24.288467	23.22585	12.9043865	16.65644	16.07349	20.337458	27.723549	29.1876	16.688692	26.630733	22.941916	11.027462	19.111633	20.235165	14.9992485	23.102179	22.410023	18.434475	19.08277	15.2401905	2.9461832	12.385969	9.863766	10.176369
¸ßË¹°×ÔëÉù´¦Àí (339).mp3	-21.217335	-18.570595	-23.301006	-12.140602	-2.9471698	-7.401332	-16.93872	-13.654922	-7.81791	7.6313972	7.488309	1.6242552	-8.818298	-7.207758	-7.317545	31.853218	32.372627	25.279144	15.293339	14.154303	4.0756116	24.000725	20.446022	7.884254	19.970123	14.930506	13.947985	32.127502	42.829575	46.872692	-4.44639	-9.705429	-10.423336	9.630911	15.555461	24.430662	5.7450933	-0.7406163	-6.485197	-3.5715747	-1.0127048	-7.148287	8.266704	8.89396	1.7854308	7.238146	11.347744	10.629236	8.337947
¸ßË¹°×ÔëÉù´¦Àí (340).mp3	3.6561778	3.5810146	-7.574233	19.622902	18.32481	21.24478	13.290719	12.534672	9.065903	27.78264	26.18816	23.649456	23.889816	26.973345	23.922678	26.889288	28.146149	24.793678	9.645641	13.873962	15.483089	13.482131	10.058135	13.695719	18.48809	19.324005	16.138458	36.12036	30.55309	20.548609	16.429031	14.587175	11.010671	37.14963	37.921837	36.40429	19.54506	25.19335	20.72892	17.236738	18.180855	11.488839	15.415176	16.991787	12.9274235	15.171854	9.51548	11.868802	19.399693
¸ßË¹°×ÔëÉù´¦Àí (341).mp3	20.039625	19.789185	11.796894	9.253489	14.331273	15.364643	33.912674	36.784363	35.429222	11.811682	21.979256	25.556065	23.726818	26.680687	18.450495	21.234232	30.855795	37.911102	1.4851913	12.369335	9.482715	5.135539	9.716273	7.231085	12.524536	14.575818	9.749397	12.945935	17.432907	26.589476	23.404968	27.143196	15.518044	11.609564	19.83374	20.892313	19.531143	26.450996	19.442581	11.115088	15.933667	18.06629	16.85569	20.189293	10.097104	12.675706	14.739309	13.593914	17.807697
¸ßË¹°×ÔëÉù´¦Àí (342).mp3	23.688564	30.150112	35.1992	17.523556	29.954586	31.384998	28.427391	18.780457	12.036631	13.802763	14.303461	10.857132	30.065346	33.87021	19.259815	50.982475	52.749897	48.079575	13.764992	17.397694	14.789752	13.313382	19.516819	19.34079	14.605806	26.682945	33.802406	36.39351	46.198242	39.392303	15.8243885	30.591194	30.35379	25.148525	25.508228	21.160515	17.371552	20.717762	16.028332	21.754513	20.287926	11.09361	37.304203	50.026806	45.201164	19.87082	19.331343	12.752599	17.412643
¸ßË¹°×ÔëÉù´¦Àí (343).mp3	3.4882488	9.926592	5.2298746	14.533989	18.372612	11.411852	16.467407	15.48089	8.850672	27.649853	15.380871	6.2223434	21.947124	21.266289	14.903019	6.0103073	5.977229	2.5306113	9.522978	11.779663	20.201294	-3.1093256	10.760763	27.572485	-5.330326	-3.710856	9.005684	-2.4448833	-0.13430959	4.160678	14.297295	21.554585	20.533092	14.361855	17.103119	13.799874	14.906036	16.25252	6.593157	4.9650216	11.270469	17.931385	11.986803	12.628451	8.63558	12.563608	3.390764	2.689229	17.063221
¸ßË¹°×ÔëÉù´¦Àí (344).mp3	0.5200182	3.2227056	3.281161	-11.097834	-11.590532	-10.311335	1.583385	7.487189	8.761419	-1.2127533	0.4680903	3.8098087	14.895775	9.470528	6.0548286	0.6252242	2.906238	11.268009	7.8623915	12.656289	9.119324	7.0699944	3.6555123	7.629823	-1.4269123	0.3892588	1.2663884	0.61395574	1.4091959	3.7237463	16.298988	12.492033	9.975719	-7.7415223	-6.31083	1.7805619	17.790207	18.353598	22.720612	17.551708	25.926857	30.672625	33.002426	34.263832	16.868006	27.667912	37.41487	43.331604	35.29037
¸ßË¹°×ÔëÉù´¦Àí (345).mp3	25.555565	17.64061	12.887899	4.749889	0.9568234	0.05166778	9.7989855	18.45871	27.136765	5.448778	2.5673754	6.2784934	13.264088	15.606053	14.511422	15.575417	16.699383	24.346272	-0.69961	1.4754896	1.554812	12.534085	13.023893	10.46469	15.497547	12.96015	10.829662	7.6837935	6.323695	6.8411837	27.62962	32.68827	37.84456	7.749455	5.572668	2.1632352	7.207365	10.128018	14.438695	8.636736	8.233254	6.7121487	12.56801	12.327946	11.055464	13.531275	29.061401	33.345856	18.415071
¸ßË¹°×ÔëÉù´¦Àí (346).mp3	14.2178955	8.117958	12.531502	15.397317	15.605888	10.82493	10.962603	16.621391	15.750174	17.354715	29.309368	31.060406	29.538147	27.176846	18.327663	5.4315205	15.318128	22.841879	36.136604	37.81075	35.7398	36.899567	36.053947	27.141827	44.704994	42.875244	34.19628	33.2992	30.312252	27.773048	-11.412856	0.41557625	4.9077315	5.7561197	6.6149054	8.907581	13.626781	14.856287	16.423708	17.107018	26.02399	22.48202	18.649515	37.923717	38.53161	9.822936	7.8314734	6.5276756	6.3310213
¸ßË¹°×ÔëÉù´¦Àí (347).mp3	20.76344	25.035534	27.369595	17.964024	24.68129	22.740734	19.151997	15.333414	7.64167	26.73427	27.270443	25.754047	20.178875	18.465475	10.708153	10.865287	11.885885	12.385598	8.369681	13.062732	16.341398	18.205248	17.811691	17.642479	11.778265	21.53136	20.951397	17.883299	18.226582	15.49136	24.579979	23.28627	24.165565	11.354488	17.039299	26.639301	14.477926	17.544243	18.8046	7.8733315	13.688589	11.836094	6.005966	8.900145	7.1413503	9.553675	10.335466	2.842801	11.783145
¸ßË¹°×ÔëÉù´¦Àí (348).mp3	39.16284	52.544266	51.58255	19.911537	26.11404	15.283139	11.553925	14.927889	15.172306	0.81952894	10.233162	18.252575	24.810667	24.363564	23.015285	8.324684	7.65881	4.9712033	13.39945	18.1773	25.14923	12.70141	16.674662	14.433517	16.330978	15.824896	17.508171	21.00063	22.494667	19.882818	11.133869	16.740173	13.949499	16.717367	20.412617	24.293524	3.93249	15.888307	17.889904	8.188156	13.33937	18.536327	4.1854973	7.341173	14.732334	8.584299	12.430113	12.79215	14.930283
¸ßË¹°×ÔëÉù´¦Àí (349).mp3	31.074707	28.391205	33.02417	15.7460375	17.464195	27.05572	21.496273	23.49247	22.528366	23.446514	22.372505	17.46031	53.127472	44.686573	37.549126	23.210651	29.000084	20.392994	26.009079	31.39494	30.363377	32.93386	33.517487	30.935097	17.814543	30.140957	35.25924	25.015362	25.954111	18.605556	11.331913	14.974041	15.072285	28.478266	30.286503	31.544662	11.34016	18.91874	20.01752	9.939003	10.725485	9.2212715	8.200792	9.823816	5.1357517	16.219124	21.783823	19.858849	15.391668
¸ßË¹°×ÔëÉù´¦Àí (350).mp3	19.406122	26.13432	30.802238	-9.075675	3.6456208	8.096906	3.5388317	8.95345	6.6843777	12.22502	12.01974	11.866875	7.0670958	18.609228	20.892916	6.166851	11.676615	6.374867	4.1543217	0.99404186	-3.4685216	-6.746914	3.9272954	5.9796467	19.742096	14.639843	7.6475706	-5.7077427	-5.470536	-7.241544	8.272461	11.123387	7.9689584	20.31108	17.260273	9.350857	22.572142	26.271255	27.076538	4.063779	9.169101	7.07944	14.770704	12.298919	15.733391	-7.6292944	-2.4284124	-3.0210009	4.699726
¸ßË¹°×ÔëÉù´¦Àí (351).mp3	11.095728	16.368551	18.999815	5.448547	8.756874	18.855629	9.532589	12.282406	12.892572	12.391668	21.18111	21.990013	5.372234	9.016232	6.9357767	7.15675	10.598589	6.3063593	-4.627627	0.82883734	1.6231263	-2.048914	0.9719519	-1.0929797	-8.21988	-4.5753937	-4.985214	0.3437537	4.346227	2.2158914	2.455486	5.617492	0.12314296	-2.5041494	5.4778233	4.497483	19.510654	21.236963	18.112614	6.199536	12.919186	10.79163	13.7671795	14.917431	13.357689	11.336377	14.065683	16.296648	3.8020334
¸ßË¹°×ÔëÉù´¦Àí (352).mp3	5.9831486	-0.6428266	-9.069307	12.228119	3.551083	1.162044	8.679046	8.938108	9.262163	8.752688	12.655994	10.7060795	25.6656	21.961876	20.149448	24.040787	25.571394	21.554565	-12.917764	-11.338871	-7.4916534	-1.3885541	-11.505636	-8.624911	-1.5351291	2.7361808	-3.1515083	5.888606	3.976313	5.969809	1.0114357	3.416751	2.086417	-1.1501452	-0.9497865	-3.1607394	2.636332	-3.831067	-6.030686	-0.6682974	9.874942	8.935753	10.540219	12.06561	9.140571	9.108998	12.216326	17.617619	10.676729
¸ßË¹°×ÔëÉù´¦Àí (353).mp3	13.927448	12.6613655	8.892065	5.2492085	8.198963	5.382333	-23.85905	-17.835934	-16.9756	20.4573	20.87163	15.637238	-28.869116	-21.984325	-22.22876	0.7599774	10.106714	8.301389	5.7569447	1.1672237	-6.3374653	21.036945	23.16565	20.971947	-18.805965	-13.036536	-13.344923	-9.253019	-4.919655	-4.3649526	-14.612181	-2.8298283	0.7896057	3.7085533	8.838312	9.830737	-2.6375241	1.2922922	-3.2990704	18.098236	28.0087	30.645893	25.407452	24.588764	16.143938	5.1124597	4.8318706	3.755128	6.9568553
¸ßË¹°×ÔëÉù´¦Àí (354).mp3	20.53025	18.46949	10.489824	21.154163	26.229885	28.610931	9.018165	19.364887	14.338348	23.483843	28.932552	18.159817	22.326902	25.740332	20.068016	16.789991	21.578445	15.894049	24.283318	25.49736	26.076612	21.063034	20.25885	17.629297	16.977528	13.879814	11.021889	19.758905	33.845352	45.61502	38.15821	45.816948	39.469124	40.85949	38.36212	35.33245	19.130758	18.377712	12.7774935	13.012844	21.062492	23.49473	7.196533	17.781145	23.592232	32.16012	30.258322	25.423424	17.809
¸ßË¹°×ÔëÉù´¦Àí (355).mp3	7.2891674	5.571308	2.7246153	0.21999457	5.8512564	4.8734922	-6.1693125	-4.311258	-7.0208893	4.114444	-0.7031102	-1.9529332	16.427004	22.768986	20.772114	13.087387	19.792282	21.962109	13.34182	14.053458	13.792374	15.047049	14.222641	10.791061	10.035824	9.621991	10.707684	2.8135672	2.002114	5.9796896	13.381939	13.262848	8.139477	11.946374	4.8729653	3.4633808	9.53697	4.1352324	3.866509	5.9909973	4.07853	-3.6198068	8.409515	10.796726	14.802948	-1.3361876	6.1690702	6.75301	2.568605
¸ßË¹°×ÔëÉù´¦Àí (356).mp3	29.23644	41.094727	42.98168	45.26599	48.83722	35.63391	30.684856	42.344948	44.158173	29.932608	27.149208	16.870693	29.187038	29.337166	33.357635	23.687195	22.824865	21.18686	48.38272	31.141413	16.072672	18.402534	28.853844	39.456234	40.730682	54.68972	56.08929	19.410492	18.352894	17.700045	19.491882	24.127113	24.339886	11.800997	11.430828	15.370058	5.7815485	6.6954346	1.5850403	12.137419	16.233522	14.877029	8.473751	28.900831	36.807297	44.920334	40.361053	29.642761	26.793064
¸ßË¹°×ÔëÉù´¦Àí (357).mp3	36.144455	33.946198	19.939137	40.455734	42.045918	39.851303	21.989248	25.907013	30.417816	17.211304	13.753411	10.955698	10.875264	15.235586	15.090436	25.194336	26.237476	23.257473	3.7823267	7.131604	9.383679	26.115314	34.310246	29.535954	34.247734	36.815624	36.53354	9.730009	10.728628	12.918072	9.370407	10.065604	14.658062	16.273932	16.79197	18.178566	11.457987	13.28163	18.255384	10.542284	15.205716	18.263977	14.4021435	18.436882	11.785913	15.1195965	30.922737	34.489483	19.571354
¸ßË¹°×ÔëÉù´¦Àí (358).mp3	14.309473	10.986628	7.5967665	-1.7385051	2.9512339	3.9194255	10.35137	9.760481	12.197662	10.007331	8.711081	11.358456	8.144052	11.189205	15.790688	5.795287	10.564504	7.963029	7.480098	12.736044	15.091616	9.14888	12.37689	3.1819339	7.3797607	9.264906	1.5372252	26.22103	24.854027	18.309258	9.223856	12.003979	7.252068	12.740185	14.813542	14.040495	21.278027	25.457619	19.003891	7.1171627	13.830164	15.1992855	14.29984	13.330004	13.049498	-0.16932365	7.762614	19.30614	17.410229
¸ßË¹°×ÔëÉù´¦Àí (359).mp3	31.524376	29.73841	17.8623	3.1936321	5.2655907	7.8977604	11.662541	14.5917015	18.458992	13.059253	21.30132	15.632062	17.73318	21.496307	24.968813	14.606407	20.448826	20.629889	9.313055	12.011026	11.629786	19.791935	17.266243	14.026352	31.657797	26.295597	20.551764	15.218035	5.7309446	0.73297733	24.856073	24.071243	22.353035	28.710377	34.666092	40.092247	9.742264	27.759668	25.121805	-2.6381333	0.6488135	2.5904448	22.682278	27.564583	20.07986	25.79569	17.821213	17.601067	13.782448
¸ßË¹°×ÔëÉù´¦Àí (360).mp3	-4.903388	-3.8754132	-1.3489308	-13.911592	-8.111929	-7.3001013	-7.130144	-2.9827995	6.268177	-7.509134	-7.5175567	-6.8335104	10.050639	4.7349176	-0.6998607	4.1063147	4.564082	4.23341	4.847348	4.0365343	8.324756	-4.790327	-5.6515665	-13.545059	11.695925	14.442743	14.89703	14.862095	12.741619	13.216654	25.48395	21.282772	13.777022	22.908642	22.335438	14.508469	-1.0913094	1.2407467	5.5255766	17.756105	17.90327	22.237713	14.309677	6.6863832	2.7660003	32.703476	30.090841	31.715244	1.3344932
¸ßË¹°×ÔëÉù´¦Àí (361).mp3	26.459877	20.788328	16.574574	37.14293	36.949207	29.179157	1.9496477	5.224107	12.5329	13.947672	11.070606	13.773657	1.0246494	4.720965	7.391032	11.624739	11.700539	7.13494	16.096289	17.84077	25.132431	14.291918	19.160423	17.089844	11.033119	13.288627	12.761928	21.442562	24.187946	25.630543	26.893078	24.853622	25.95661	1.0579171	11.642796	18.161356	9.4354925	12.92351	9.77495	2.8678212	13.503602	19.900352	13.271471	16.147646	16.34297	3.580924	12.809658	10.451868	0.38205296
¸ßË¹°×ÔëÉù´¦Àí (362).mp3	27.426933	35.071167	36.74444	19.806374	17.049332	17.310955	55.640507	52.188194	40.41047	16.856182	18.136501	6.9205246	15.46994	16.96239	9.740801	29.309124	41.80771	34.926445	15.593807	22.649862	20.735405	17.726036	17.226265	22.786085	30.718548	34.89627	24.930073	41.63217	42.038258	22.255726	14.9013605	36.864017	43.791595	24.963526	32.427658	29.77565	31.504307	35.396103	36.403778	18.803616	23.529709	11.902876	16.568176	23.424202	19.015736	20.512676	27.346653	23.084549	24.783352
¸ßË¹°×ÔëÉù´¦Àí (363).mp3	28.990614	36.742306	33.540623	34.333046	38.77614	26.289207	12.226631	18.592724	25.300385	36.34851	39.850254	43.57518	55.32843	58.172813	57.064697	34.314224	43.096672	37.459137	32.428474	30.138367	23.085575	29.670097	45.506237	36.4155	32.012936	33.472324	24.28199	22.464607	20.888912	14.504286	8.393736	10.479699	17.5602	20.204649	33.59243	36.7426	23.165573	33.37455	32.277172	20.084923	23.035282	14.317324	15.567194	17.975607	24.147768	19.638794	24.694958	20.214203	30.646467
¸ßË¹°×ÔëÉù´¦Àí (364).mp3	-1.7286103	-5.999405	-3.8322124	-17.452274	-15.591798	-15.361412	-14.617663	-15.2768755	-19.317131	0.102754235	0.25335562	-0.50141096	3.0179908	-4.6828012	-7.304432	-16.986408	-18.429161	-9.5211	-13.120233	-12.973723	-7.9883633	-15.635735	-18.902401	-23.57254	-23.553022	-17.085684	-14.800608	-5.2300634	-6.3414707	-5.3263826	-8.790409	-12.03199	-12.099455	-14.810677	-18.361816	-14.099359	-19.373053	-12.24571	-11.535157	28.31783	22.10711	10.035601	7.269887	9.130156	9.353796	1.3056133	7.773671	3.9202132	5.4819603
¸ßË¹°×ÔëÉù´¦Àí (365).mp3	3.3889332	3.3567455	0.542101	7.483186	9.623513	12.918934	30.426168	13.48632	10.934029	12.259058	22.47022	40.353294	40.115276	38.79197	28.067505	20.715307	25.956873	15.6672945	-3.6720955	-0.65779406	-6.1563015	7.7762475	12.556877	16.669527	-2.1845908	2.1133711	0.897714	-8.555463	-9.229934	-10.152029	3.0114384	2.8538246	7.7448254	16.90287	12.761414	10.567299	2.5157049	1.5998722	5.6514826	6.963431	11.9206	2.194283	15.797991	26.44041	28.424053	9.261008	9.034458	9.658044	5.091543
¸ßË¹°×ÔëÉù´¦Àí (366).mp3	14.412369	17.617157	20.779293	8.835141	11.458463	13.03064	8.086148	8.328262	7.504286	11.591259	9.625502	9.283508	8.740725	9.0444355	8.892267	0.3547019	4.004733	9.603846	6.082632	9.606064	15.947973	15.443014	6.4131737	9.7553425	13.39694	12.4128475	5.7030816	9.040106	9.831477	7.9071026	14.472923	11.076311	10.669668	14.023701	17.509914	18.666504	-1.0263959	1.7415714	5.069393	12.989774	10.33807	7.6812506	4.9507074	10.137617	10.442659	27.849846	26.65237	28.998346	17.328623
¸ßË¹°×ÔëÉù´¦Àí (367).mp3	6.882104	6.7116833	5.7751546	11.576384	7.6445093	10.788652	5.5207233	13.254858	20.003246	4.9571195	7.5683546	14.865511	12.295923	8.441491	8.915175	11.349789	10.432793	18.162245	15.021067	19.065058	15.059919	16.20863	18.936024	17.792027	18.45425	12.1747875	8.964036	15.918374	16.598778	16.705824	11.305407	10.327831	7.43159	8.688131	8.58865	7.066586	21.11253	28.237629	25.32411	3.1088734	1.010411	3.9234414	16.537527	12.90753	10.503335	14.669224	14.429004	8.126008	14.47473
¸ßË¹°×ÔëÉù´¦Àí (368).mp3	6.6990414	12.678324	7.953088	0.17349894	7.834778	4.230061	18.043915	22.17365	21.159678	5.9908524	9.25437	2.6232522	4.8076515	9.52836	3.1170034	12.544441	13.242854	6.6616173	11.852186	12.896594	7.909726	9.185247	9.01218	4.656392	6.555985	10.345233	8.090535	14.726938	12.259194	16.7208	17.488712	19.03565	11.967058	26.772202	25.510025	21.302635	7.584341	18.920088	20.65916	16.657162	16.254063	20.217388	23.305046	21.648174	15.219109	28.19265	25.35631	16.563265	29.433739
¸ßË¹°×ÔëÉù´¦Àí (369).mp3	9.162286	9.246686	6.9474077	5.7344	-3.836839	-11.267298	-1.4013495	-6.2604146	-8.268515	-8.525309	-8.229047	-5.0275564	-9.13302	-6.756988	-9.557768	-6.787905	-10.0556965	-9.018062	-2.3222601	-3.1565597	-4.8535957	-8.996873	-8.645476	-7.845085	7.842494	7.3239346	4.2129803	-3.790851	8.618894	7.0037575	1.7312524	9.353127	10.875042	-10.031841	-6.521524	1.8049786	-16.954819	-15.428751	-7.3605385	-14.650753	-12.834455	-15.651358	17.377445	16.6938	12.2185755	-19.657032	-14.564808	-16.361252	-6.4198246
¸ßË¹°×ÔëÉù´¦Àí (370).mp3	27.526737	28.65957	20.416859	18.703	22.855179	16.230635	24.144485	23.298492	16.672596	13.842508	16.627495	21.30167	20.912182	25.821178	24.120785	15.2137985	21.066721	17.022987	22.544731	23.177942	23.40717	13.493532	13.513187	2.298699	25.490393	27.298983	31.882256	12.800188	13.068447	14.0373745	21.022606	19.21975	13.322991	33.64509	36.213837	32.661667	22.75891	22.370975	19.715345	15.991379	21.63239	18.52607	16.251255	21.367294	19.163025	12.047756	23.241955	20.530563	11.72555
¸ßË¹°×ÔëÉù´¦Àí (371).mp3	12.794359	12.268561	12.20916	19.868935	-9.593072	-23.266033	4.5153027	5.8741703	10.378742	11.171893	12.033674	15.106732	6.8621607	8.886202	17.777233	14.525314	12.029735	9.011873	10.393089	0.6250879	-5.6030426	21.70037	21.026073	20.1321	18.648094	23.123987	20.77592	13.458048	27.900383	31.244009	12.293155	10.664536	6.183625	8.291399	19.72334	17.026901	-4.6702137	-4.8334756	-2.3787467	25.777702	23.323483	29.543552	15.41595	14.697866	16.285538	52.610786	62.625072	58.78676	29.268269
¸ßË¹°×ÔëÉù´¦Àí (372).mp3	22.906242	18.519978	5.6530733	17.153833	19.635975	17.256372	20.637562	20.976974	19.938686	21.305443	16.955584	16.062784	2.3016536	6.7105675	10.537055	5.630384	5.636655	7.1775446	11.503195	14.253357	9.423534	21.44759	12.919153	12.971046	13.282161	13.229626	6.1035166	8.737335	12.267352	13.246532	8.150919	11.765635	10.080944	12.732849	13.243696	14.17436	12.875944	15.81386	16.483885	13.22356	18.14762	14.486401	24.938765	18.0689	9.86841	20.375256	23.864197	18.601168	10.754995
¸ßË¹°×ÔëÉù´¦Àí (373).mp3	22.547916	21.981747	12.069937	20.196209	21.065567	29.84208	43.712704	47.50206	41.32447	14.137516	23.798788	25.077187	13.122228	21.635271	27.17801	21.400978	23.974316	16.867323	6.654202	8.856571	7.4605613	20.280281	22.066002	14.688782	15.87531	11.808941	6.606146	9.54162	14.787472	9.791336	9.896862	7.869006	8.879742	10.417316	13.727371	4.226367	6.733342	15.788825	28.54095	11.647306	20.254301	25.125721	21.43378	29.825352	24.606747	-1.0022887	-4.0734034	-2.9814014	15.356316
¸ßË¹°×ÔëÉù´¦Àí (374).mp3	5.572123	6.656123	2.5478442	27.484673	30.861704	29.537247	33.057327	32.83902	25.278847	22.50079	24.705029	11.822595	14.769199	19.20536	14.937427	26.069843	21.205692	9.978644	20.780334	26.414423	28.352715	31.248318	37.086456	47.27275	19.797394	26.593937	24.996721	31.126505	27.36735	24.022663	25.496723	32.18621	28.200502	14.830108	12.186094	9.177571	11.771231	4.623686	-1.1391023	18.770145	22.178844	14.996548	-7.0542793	-4.5489864	-0.99962616	5.075406	11.224747	16.462046	-5.4951963
¸ßË¹°×ÔëÉù´¦Àí (375).mp3	26.431957	24.708075	16.115597	35.89384	44.491512	41.813927	26.67091	26.419008	18.949339	12.1544285	9.3570385	11.79674	17.14544	20.867085	23.635735	24.387897	13.66279	2.7216094	10.026062	12.620878	13.916992	11.569066	21.232458	19.132706	19.098053	26.660135	25.167454	14.161552	11.15435	11.217951	4.761299	11.558266	10.333109	22.140938	28.372372	25.006744	19.608063	27.140783	35.29728	11.212669	13.806947	10.780115	27.353004	26.359463	24.722351	26.346691	28.097338	27.382774	33.54338
¸ßË¹°×ÔëÉù´¦Àí (376).mp3	19.145718	17.444218	16.286873	14.541559	7.229097	-1.8121157	22.80104	24.982225	24.881653	3.1314826	12.761677	12.434364	21.37108	24.47576	16.101933	24.424501	21.892727	16.017046	20.38826	18.150871	16.63821	24.16359	23.890015	15.925726	8.567651	10.749728	9.163694	16.575367	12.425558	5.9987855	18.701162	19.031597	13.18145	11.776867	9.56415	3.276805	15.618953	18.48339	20.58749	17.20837	21.036182	26.360165	15.510854	19.762596	14.059019	14.201019	16.367973	16.327934	10.870642
¸ßË¹°×ÔëÉù´¦Àí (377).mp3	7.087223	12.500588	13.025487	28.50315	33.34033	30.262222	19.51211	18.953382	12.708752	13.48379	12.452597	6.0593023	14.216327	10.732746	4.9824924	16.608461	17.059227	12.61516	13.9583845	16.295311	19.283997	14.553261	13.7807045	16.796148	21.858257	27.551027	20.932343	24.648312	27.810673	24.355577	-2.7040792	5.479024	12.159622	39.442497	34.65521	26.710413	6.3234253	8.842579	18.146425	27.146534	38.110596	42.60855	4.987874	11.319287	13.567234	23.976215	27.646488	26.01936	6.5886283
¸ßË¹°×ÔëÉù´¦Àí (378).mp3	8.298077	7.502596	2.073493	-1.1753561	1.9555125	1.5241468	1.915575	7.9914613	5.117507	21.10749	17.315193	15.752591	-1.997163	0.9049864	5.751427	4.5951214	6.604644	11.648675	3.2788918	4.986066	-1.9231614	13.960036	16.882986	9.252435	5.68466	8.210778	0.059951343	8.710507	11.353386	12.246044	3.5549543	7.2713194	11.204037	-1.871565	3.7245188	4.0039434	3.8995237	8.44732	9.155467	11.03248	5.096813	4.8037148	5.9654417	8.954978	12.361244	19.96262	14.146135	9.566015	5.667559
¸ßË¹°×ÔëÉù´¦Àí (379).mp3	9.018039	11.985628	6.0563555	22.964207	25.467636	26.030895	4.6499815	0.7317579	-0.8975567	22.666538	22.16136	21.354645	20.11493	16.270687	12.099839	19.712704	28.032633	25.73014	12.191299	16.645504	29.489914	7.5116053	15.692117	15.730449	29.193823	29.336458	25.77943	21.601107	16.485134	11.049022	9.302885	42.075012	39.760258	19.977343	25.54369	25.763035	0.07308774	3.8004353	5.504996	13.417041	20.175468	22.240128	19.297707	20.903183	24.53431	32.884937	38.29019	28.52613	41.591843
¸ßË¹°×ÔëÉù´¦Àí (380).mp3	28.749023	28.789326	22.664541	22.1095	21.164612	17.870975	2.3332255	7.5148745	5.6356792	0.17715591	-2.2855191	-12.390364	7.708849	7.047858	4.0448933	-0.31472015	-8.268494	-26.24226	14.071482	15.649643	10.183922	14.350171	19.151722	13.432444	9.529511	7.340433	-0.12841475	14.142863	8.836033	4.318251	-7.545163	0.119615465	11.265992	20.628738	15.957823	10.264883	-10.110152	-8.198491	-8.076472	19.37017	24.909771	21.496128	21.352657	23.08709	21.093685	0.022291526	5.1493554	-2.5573125	21.379097
¸ßË¹°×ÔëÉù´¦Àí (381).mp3	22.050995	22.655216	22.592798	22.367865	28.677794	31.171164	15.480614	22.272276	32.957527	21.120914	28.274023	23.365128	28.231878	37.41072	33.37523	31.72575	33.41283	30.553967	27.181604	32.731937	27.411427	26.48498	31.33379	28.497644	31.086044	32.283066	41.44394	22.619225	35.58531	34.59877	27.40794	32.351887	24.2243	22.383545	30.221643	31.513369	40.874447	33.92067	24.389883	43.917633	45.9273	29.207247	31.247562	40.967354	39.75328	35.914738	30.732208	20.313953	37.39206
¸ßË¹°×ÔëÉù´¦Àí (382).mp3	17.218536	17.146603	7.943667	10.144241	15.849016	16.816067	18.89209	19.694687	24.579268	6.8501863	7.1930265	2.285289	2.3485553	5.9458604	-0.042769827	-3.7794154	1.951691	-2.2027981	-13.074543	-8.71623	-10.865542	-3.989935	-1.0293131	-3.3236442	1.6137958	-2.0564888	-6.095749	4.529735	-0.18344498	5.848176	6.7999096	12.905241	7.8136263	14.976717	15.278354	14.358904	12.069946	13.477525	15.523395	12.74777	14.644186	24.431406	16.859102	15.767801	13.293956	19.269917	15.829569	11.866991	15.643991
¸ßË¹°×ÔëÉù´¦Àí (383).mp3	5.780962	2.0963528	6.1620836	2.7954676	3.323019	0.7372793	6.1636143	6.4211597	3.3753567	14.855642	15.3840275	6.7943406	6.5071144	7.664272	9.389597	4.7859364	5.73576	2.835085	0.0843775	10.17268	18.54409	6.540077	13.060878	14.645739	24.04722	18.944988	13.406696	12.561686	21.743587	18.680286	14.268305	21.350777	20.777164	5.779648	6.8384094	7.418085	-4.1966295	-9.579311	-12.814621	-13.086556	-6.07882	-3.7621222	-3.4861236	-6.4546537	-2.2177114	-5.7902927	-3.809891	0.44916427	-0.79177904
¸ßË¹°×ÔëÉù´¦Àí (384).mp3	38.549442	42.53295	39.88525	38.279022	43.17884	37.818768	24.643145	27.646587	27.427225	22.040886	40.892868	40.39528	16.936514	26.943615	25.240177	24.207747	39.509552	26.69269	7.062604	18.23764	34.262024	45.77112	55.15728	44.814613	32.235416	40.640415	35.348186	24.940426	26.157969	20.966583	17.710442	25.373924	38.664154	54.32319	44.867924	28.455416	35.944233	45.93126	45.309742	25.822323	28.483065	20.730358	39.709843	41.490814	29.105833	28.20219	37.475594	42.31131	29.26931
¸ßË¹°×ÔëÉù´¦Àí (385).mp3	-2.0199623	-3.4752645	-6.2205095	-4.3366694	-1.103712	-4.31316	3.4552448	4.007469	7.223365	3.4883687	0.43180045	-3.805596	-12.1812	-10.605562	-10.369569	-1.250664	1.3205277	-3.6890225	1.1751896	3.0920424	2.9629679	-3.3250704	0.23344225	-1.4083544	1.5310187	4.4154096	9.7201185	4.41294	10.406481	1.690324	4.0574875	4.2796516	-3.4560623	0.7769961	11.47369	8.77528	-1.6074679	-6.4205217	-11.184143	-12.365526	-3.3988438	0.19429594	-11.145885	-5.35503	-8.216201	7.4671345	4.475048	1.7903492	-4.393658
¸ßË¹°×ÔëÉù´¦Àí (386).mp3	7.8375807	10.797161	12.474423	2.7406497	10.377098	16.508299	8.494097	11.097036	12.862179	17.236689	22.442047	14.747265	6.440336	13.971006	4.893696	-3.0571594	5.4763803	10.126068	3.2847157	4.149804	15.722529	0.35786107	12.11034	18.057207	7.2646008	5.661146	8.229791	6.181776	5.9307356	1.1190853	16.865002	17.962791	16.401974	22.918037	28.901844	23.759777	28.29894	27.22179	17.702156	13.458282	20.351116	18.473822	18.15316	24.778305	32.37693	24.973434	28.69316	24.685343	17.691925
¸ßË¹°×ÔëÉù´¦Àí (387).mp3	20.33347	23.625393	19.818687	18.011894	10.2242155	10.543882	17.732475	19.328411	18.674929	25.965956	21.843029	16.921492	14.099534	12.218582	19.86456	8.635916	14.034416	15.125719	14.031593	20.379736	15.518424	9.515877	8.896373	4.745741	5.9987116	2.5382352	-0.74429244	16.261063	16.721664	21.837332	2.426297	6.51573	10.56467	20.083977	19.504337	12.431558	15.604551	20.016087	15.739753	8.030869	4.355335	3.441506	8.390483	10.042339	7.38168	18.109726	20.948517	15.098156	9.826418
¸ßË¹°×ÔëÉù´¦Àí (388).mp3	11.898811	12.865313	10.947266	16.74253	20.735643	13.769177	-1.61906	-2.140167	-0.35238153	19.083038	19.63205	11.844828	30.670975	27.419815	22.057495	17.396578	18.151512	18.759935	23.137201	23.165005	16.764465	14.8298855	15.889687	17.055532	4.780865	7.915077	15.607876	9.488605	14.792128	10.937445	16.640472	17.728262	17.020962	12.366152	16.585892	10.970184	23.958704	23.564144	10.955404	20.826565	21.58247	16.82618	11.716354	18.786518	17.755482	21.467457	23.319084	18.871279	1.7112713
¸ßË¹°×ÔëÉù´¦Àí (389).mp3	42.37154	41.149223	36.79823	32.54651	38.762306	39.417637	39.161686	38.532066	27.00716	19.038454	25.556564	29.720673	23.16835	16.472773	9.769811	30.2272	39.022984	30.853966	31.981018	38.204903	35.486374	14.671467	21.876795	22.275434	40.690506	34.860264	26.36251	36.112404	37.17775	29.99278	21.25688	27.29171	23.942482	51.75181	56.28826	53.0731	14.780285	20.69167	12.558567	34.81048	28.691675	24.939121	10.516999	19.748808	22.907185	8.983161	9.855841	6.9424505	29.85933
¸ßË¹°×ÔëÉù´¦Àí (390).mp3	10.513066	12.818714	15.369271	14.40329	16.633392	19.563194	12.647061	13.180906	9.218856	11.21739	12.034485	9.625044	14.278564	14.762436	17.8907	22.317402	28.85501	27.481514	18.064072	16.328863	10.736343	21.781488	27.348736	23.548553	6.507125	16.286053	15.58559	12.655822	7.2877154	7.8724594	20.972599	23.673977	19.299122	21.201038	22.208374	24.678173	13.642283	17.630905	21.537828	8.4430275	13.071976	18.933361	9.54546	13.200628	14.186161	12.917875	16.103424	16.267063	24.823093
¸ßË¹°×ÔëÉù´¦Àí (391).mp3	15.472568	23.162514	21.5839	24.303738	26.798664	28.96071	24.333084	25.403717	25.035273	13.177994	12.272932	8.54875	29.186172	28.791393	29.134022	15.64025	18.129936	25.056551	27.074623	19.808674	8.580355	37.819595	32.987465	22.691479	21.550535	18.631247	15.952698	26.57907	23.666931	16.276443	29.204475	31.079685	21.474781	0.94664073	6.102928	3.526863	-6.0122194	-6.0547657	-4.586386	16.356358	12.9323635	10.580301	30.989677	26.44828	23.727705	34.587486	31.324343	31.819353	25.357935
¸ßË¹°×ÔëÉù´¦Àí (392).mp3	16.117147	16.173586	17.641438	16.554379	20.49046	23.154425	17.351612	20.919092	23.839828	19.04396	12.9902	11.217442	0.5358346	3.9501405	9.134401	20.06834	20.984383	18.689484	31.480606	23.858433	15.569796	32.305187	34.551384	24.234318	1.7921566	8.556164	7.9312134	17.96476	16.98773	16.57414	12.732858	17.660065	9.748588	21.538551	21.602287	19.004246	19.607925	18.475288	15.941715	17.692114	22.807024	20.677498	17.721828	21.767641	20.30096	21.240963	19.935457	18.01514	5.2568526
¸ßË¹°×ÔëÉù´¦Àí (393).mp3	27.932423	24.355927	15.840647	19.190685	29.605083	27.979202	29.210865	33.89048	24.773006	16.076506	22.509815	30.716698	16.194801	30.693314	31.006533	17.862701	18.15939	11.616613	44.046352	39.20562	23.14059	30.537748	30.137306	27.7917	20.297167	25.664045	21.714418	48.436653	52.681778	43.842773	41.85749	43.062904	38.671024	44.747635	46.08455	34.891327	46.432045	48.199913	32.33219	58.641422	57.65456	33.951195	25.200348	26.142868	32.252556	42.500877	34.443214	23.990677	12.539291
¸ßË¹°×ÔëÉù´¦Àí (394).mp3	17.85587	15.061953	17.169651	17.04372	17.337498	15.555941	23.059673	21.586044	19.11081	19.512691	21.566164	13.240742	25.422329	20.353348	13.338015	17.094135	23.071592	17.906017	4.6858463	9.236698	11.282024	19.58918	19.816439	13.811738	10.158382	9.884412	17.024002	-3.6298404	-1.2023025	-1.8937172	10.172148	14.242315	13.590643	4.848192	6.1454844	4.7495785	0.9956289	0.45614502	0.21863753	4.665925	7.9805126	7.9536653	16.065586	11.990391	11.233603	28.581432	29.286152	23.34661	12.801186
¸ßË¹°×ÔëÉù´¦Àí (395).mp3	14.822142	22.429356	17.531471	-0.8499085	4.441227	10.496737	-6.0807557	-3.948946	1.5037713	8.474614	-4.140917	-9.398921	-3.9755688	-8.154167	-4.079742	3.5345607	-6.793483	-11.574813	-0.9826845	2.4218593	2.4796052	0.90003437	0.16044797	-1.4552162	-13.586372	-19.170238	-22.111515	-4.000526	-4.2450733	-4.2202587	1.5632231	1.6804712	-1.7502661	6.6733837	3.1938713	8.256756	-0.3730011	1.7861353	9.893381	-0.006358862	1.0031109	3.4283075	1.1014084	3.555955	7.608761	3.731167	2.1063938	2.5491228	13.497765
¸ßË¹°×ÔëÉù´¦Àí (396).mp3	10.845007	11.00894	9.471802	18.313992	19.783138	17.659456	12.242515	11.741642	10.674955	-11.18013	-8.926048	-12.593274	21.987564	23.787556	17.122175	14.868025	17.417923	16.244686	8.916124	11.716831	11.112867	11.655046	11.077702	9.020063	19.650642	13.359621	14.5309515	5.284553	2.4911222	1.654233	-0.27213392	2.6347823	-0.5013013	8.862349	3.4145854	8.4865055	6.794863	5.6951838	5.7889776	18.599525	15.841179	9.93586	10.72934	10.296575	2.767342	10.766449	12.775631	15.590803	12.273386
¸ßË¹°×ÔëÉù´¦Àí (397).mp3	17.129536	24.357899	26.062935	19.368322	7.141998	6.277916	23.880848	19.197983	14.449036	17.444595	22.646545	13.729288	13.564497	8.470387	14.9887295	12.137045	12.220043	8.732353	16.203651	20.166618	24.588898	15.165127	20.61868	10.275912	7.6259527	7.658704	6.977971	26.06105	25.777306	21.735966	19.683357	13.918032	13.6752615	11.194462	16.098862	17.91525	20.399845	18.969162	8.185821	9.328013	16.234234	16.343855	23.589676	25.038702	20.077217	-1.5859222	7.623538	6.350131	27.164581
¸ßË¹°×ÔëÉù´¦Àí (398).mp3	17.707294	24.099506	21.98922	14.982946	27.086956	26.531036	6.1755934	8.635161	3.4696305	4.9731045	10.812056	8.098115	20.760654	24.706604	16.487368	17.137373	17.342537	17.034986	20.860266	30.638466	29.060133	7.645174	7.727661	11.281702	8.083893	13.060062	14.120176	15.271014	24.811049	26.859968	13.497698	16.924225	13.340113	44.09069	44.47393	39.690514	12.529668	14.293878	4.975512	18.967684	27.617615	31.957756	11.163317	11.57639	1.6404908	27.37714	25.893478	16.036688	28.134296
¸ßË¹°×ÔëÉù´¦Àí (399).mp3	-3.31025	-3.2176847	-9.127372	15.793986	17.395374	11.212883	7.633548	6.9687514	10.048801	4.0006924	-2.2301197	-11.5235615	-5.052776	-2.981699	-2.8552563	18.713955	16.589317	13.349975	4.8827653	2.2790892	0.7565398	-13.143783	-12.246251	-6.7634516	11.311174	11.847253	5.707115	15.084589	20.729908	21.946846	16.27573	14.361139	11.043551	10.99184	10.35662	10.942703	17.383617	23.31041	20.371681	21.544971	18.955597	13.516828	-2.039722	4.907195	8.098464	11.670665	14.300462	9.283348	26.567543
¸ßË¹°×ÔëÉù´¦Àí (400).mp3	11.242468	16.947758	13.056781	26.925852	30.23088	28.390533	16.586502	3.7164412	-7.4975777	11.93449	11.251997	5.2013173	30.657846	40.09292	45.124313	16.91735	20.5697	16.62749	21.07603	19.32131	18.672562	15.829135	19.351082	20.706348	26.579748	35.303207	25.392235	22.858181	33.11931	39.345203	22.739948	29.768723	22.203098	8.58222	7.0147657	10.674474	24.039242	35.741272	44.826805	24.112457	22.421421	23.322296	18.719868	21.552284	21.465366	16.918238	14.640726	12.856689	16.65845
¸ßË¹°×ÔëÉù´¦Àí (401).mp3	16.705536	20.548735	27.578243	19.609806	24.9294	21.54832	23.313705	24.409351	21.799297	36.10807	27.099949	17.2102	32.600792	28.351902	11.225002	8.096237	6.8227205	7.4007196	8.362647	4.502587	3.6145735	0.92766094	-0.21598867	1.3575528	23.951881	29.198498	30.066963	26.511978	28.79968	30.459442	5.847903	4.74144	3.765398	19.56519	20.508202	24.807766	21.608574	25.510277	19.760206	16.447887	12.81824	7.784957	22.795528	33.675716	28.988068	14.168047	16.067612	17.418762	59.086517
¸ßË¹°×ÔëÉù´¦Àí (402).mp3	0.010254771	5.985145	3.9610538	15.776911	13.658646	10.195946	11.625709	14.04398	13.573459	18.023035	17.317759	26.763828	14.302345	11.813953	9.538619	12.811381	8.215925	4.454662	9.088816	12.958021	14.31726	9.855302	10.442469	14.2856045	6.273712	11.736826	18.910255	10.220627	10.562933	12.14453	4.429612	5.3125887	0.89048773	11.262066	10.973694	14.015455	19.28883	17.924711	16.395655	7.8932214	12.752541	14.28111	7.5221667	7.4915447	8.787474	9.620218	11.1267185	11.700613	14.879531
¸ßË¹°×ÔëÉù´¦Àí (403).mp3	25.998053	34.529133	29.643198	22.277582	26.302372	21.674904	18.192719	28.981224	20.914097	15.00452	21.673815	36.251663	27.579721	36.674713	30.343094	46.03382	65.31043	45.43102	42.178135	51.9208	54.024277	16.115969	26.975536	28.09478	18.069382	27.139942	25.706034	23.26247	24.340584	24.014317	41.576614	34.98887	18.4696	15.107902	21.530407	22.208939	42.489517	45.29264	38.230934	57.6534	54.869987	59.511482	39.577145	28.915735	20.115017	24.205404	33.42618	17.041725	19.194748
¸ßË¹°×ÔëÉù´¦Àí (404).mp3	23.313305	33.365593	40.763535	-16.240938	-15.352876	-2.4115095	19.352657	12.827856	2.5417206	22.305729	23.313957	15.54405	6.7132454	4.6377573	7.2886324	18.147911	19.613678	17.57766	22.073318	18.165665	12.850685	40.02181	26.591925	19.356522	-1.0791572	0.32353187	4.976641	5.8486795	7.6468687	10.629425	21.253447	28.226624	20.393509	18.872078	26.60247	22.473885	18.2341	19.010845	16.219091	22.512749	15.398882	12.145096	27.711845	35.16127	35.31932	19.865244	23.712528	26.386898	20.95929
¸ßË¹°×ÔëÉù´¦Àí (405).mp3	44.142868	50.87504	35.316353	22.14626	23.120502	15.195555	28.253262	31.88454	28.646168	9.504047	12.753942	4.303796	19.407413	15.732225	15.861523	14.801548	9.526761	4.397515	24.418741	19.4253	6.2440176	21.218132	13.209505	5.465125	30.640457	35.782745	33.74035	46.652176	38.815033	31.058311	41.12141	41.779633	25.71577	10.260014	12.769941	13.997953	32.30708	36.762165	34.0633	9.93519	17.855125	28.298038	14.996023	16.1501	14.766426	11.105328	28.592754	30.91393	31.306343
¸ßË¹°×ÔëÉù´¦Àí (406).mp3	-0.4752903	1.611959	2.9533248	7.485324	16.607918	11.848545	21.688465	22.20282	13.765767	42.45967	51.607643	52.571453	20.907448	26.144287	35.675804	22.008495	24.408962	17.277134	9.17846	10.395584	5.8014245	4.33134	10.134541	12.071664	18.931381	21.660532	8.748758	22.703598	32.59613	40.072426	20.256958	28.806679	28.431765	24.32837	28.200401	28.401676	19.643375	26.819492	26.219303	32.958546	33.20369	23.2304	12.860749	16.259033	24.969267	19.201828	28.053513	28.328676	15.513424
¸ßË¹°×ÔëÉù´¦Àí (407).mp3	7.098484	12.908552	17.916296	-7.404351	-3.1508324	17.743757	20.188957	22.153744	19.48463	-7.4881124	-0.12271869	1.6561649	13.524614	5.361649	10.960686	19.6744	17.12787	16.283165	15.504171	12.498228	13.2680235	14.003878	10.7181835	3.8104427	7.3458834	9.476799	13.563144	-0.22248638	1.819062	1.6835208	-1.9651549	-2.389345	2.960384	1.0653098	5.3102846	0.045346815	8.882475	10.563562	1.2907815	25.608782	21.51011	19.072342	18.577541	21.80616	19.279247	9.238163	16.64568	23.3264	20.948551
¸ßË¹°×ÔëÉù´¦Àí (408).mp3	5.26523	-0.27279872	-1.46593	11.105602	6.944577	-0.8412765	-6.123564	-4.0468135	-11.95813	6.2793064	5.866152	5.3900914	20.75988	17.670319	7.4101667	13.203062	7.6751657	1.0995133	11.06321	6.9057093	1.3034399	-4.3689237	-0.01439251	3.2501707	15.24374	11.672936	5.274706	11.7206745	9.202386	9.049728	3.0004818	10.985458	16.336338	13.590805	7.2485323	2.0767202	-7.936621	-4.5997553	-4.1501904	-14.013028	-6.8492603	4.465296	-0.63922054	-1.850141	-6.333779	9.964389	7.0862656	8.74637	-14.253514
¸ßË¹°×ÔëÉù´¦Àí (409).mp3	8.450506	7.930291	11.713861	10.328043	6.9605203	0.33395842	-39.264484	-32.364574	-30.555244	-1.78725	-2.4853344	1.9643703	-7.8638043	-5.2237396	-1.3731697	2.0704165	-1.2484345	1.9235663	10.469692	8.193313	3.8558369	-33.58037	-30.016647	-23.053757	20.691586	24.859024	17.464073	13.438408	13.898497	10.736679	18.750195	18.480995	17.437351	16.264828	9.846809	-0.77016413	1.4930998	15.060209	22.124893	-36.996376	-32.807922	-22.67854	-31.133465	-25.25621	-21.125565	-29.737932	-26.111683	-24.146204	-6.5214796
¸ßË¹°×ÔëÉù´¦Àí (410).mp3	7.7770834	12.50371	15.5198555	9.430171	15.536371	17.658024	11.46751	13.392021	15.7994995	26.00357	21.183004	20.359283	13.528933	21.826473	24.185318	10.504122	15.235378	17.986113	16.948092	13.046279	11.651659	19.159035	20.207172	22.496254	13.081962	13.5172825	12.293552	8.849096	6.329362	8.261399	12.511061	18.275194	26.746426	13.20767	12.555275	14.833982	16.30548	13.89274	11.338599	14.970396	18.495674	20.303192	18.579357	18.253696	17.066391	17.065329	18.489834	21.567032	16.56746
¸ßË¹°×ÔëÉù´¦Àí (411).mp3	18.696346	6.7666225	-1.3631396	8.207241	7.2202168	3.912098	5.3116007	5.763479	5.15151	5.9895115	9.454872	5.570794	-5.039344	4.5063887	13.097303	5.2806845	8.417221	3.1871831	6.50572	8.381453	0.80203557	6.8193645	16.09234	11.812637	25.63572	10.235506	2.7379656	17.74419	12.589237	8.770664	17.626305	14.183839	17.351969	9.031834	12.226789	3.4419155	2.1359394	7.3813014	15.164002	0.4800334	11.020193	17.408045	6.0053825	10.5030365	3.2141063	9.200472	14.9135	12.677647	26.03373
¸ßË¹°×ÔëÉù´¦Àí (412).mp3	-10.587555	-8.157108	-14.266251	-11.232098	-9.202068	-1.2817613	-3.870364	0.03969848	1.9951495	-6.8160467	-4.7013817	-5.837696	4.131034	6.8141136	9.022144	3.0340986	5.185025	7.0956926	1.7882526	1.8291459	10.277669	10.969208	8.081417	3.8505495	-1.0433083	3.2728848	5.9453564	-5.3240557	-3.807465	-9.020206	8.861578	8.714615	8.821119	12.581026	8.452544	0.7838426	1.4145213	8.164107	4.221057	13.7743435	13.04072	6.9013033	10.295108	15.034573	22.121544	7.9564495	14.228414	10.568095	3.0530324
¸ßË¹°×ÔëÉù´¦Àí (413).mp3	20.905401	22.48805	19.393114	29.97142	19.257175	15.428377	14.90715	19.894196	25.651024	9.695675	7.2644777	11.818218	19.648113	13.852102	15.933573	20.908142	18.250784	7.571007	22.068752	18.581402	16.646929	1.5345608	-1.0660543	4.9138403	-11.93804	-6.3507347	-15.319636	-15.981935	-8.150669	-3.0078287	20.012857	20.101803	11.066277	15.43652	21.184212	14.482976	-1.3378835	2.8797703	-1.7250191	-11.196573	-21.64182	-27.294754	-21.267624	-4.176782	-3.6614738	4.9443645	17.58123	18.658375	15.825468
¸ßË¹°×ÔëÉù´¦Àí (414).mp3	32.609203	33.93698	32.438507	32.83356	32.690865	23.244675	-1.432228	0.037289858	-0.411089	12.680355	16.453997	9.476551	10.2051325	12.7465725	9.412768	4.799432	10.78525	5.202574	-4.844095	5.900588	11.291026	15.993443	10.511446	4.139447	11.176786	15.029373	10.531812	3.0879602	10.3026905	7.2141027	11.836372	19.890253	18.743637	13.415136	15.588007	12.365903	5.9686766	12.3335285	8.962507	5.5436277	7.942868	2.388245	1.612058	1.4272695	4.6294556	5.7696085	10.901308	1.9696097	7.1032925
¸ßË¹°×ÔëÉù´¦Àí (415).mp3	2.7601595	4.205387	7.199836	12.636965	16.762075	15.186358	9.694942	17.496178	17.183453	11.005871	13.430975	7.5978804	13.187599	19.025064	16.713114	21.433704	26.213827	22.78968	25.97713	22.883398	20.28368	20.19345	20.415257	17.90177	16.846273	18.762877	17.634968	21.103386	19.128414	11.408057	13.703983	14.8896675	11.033625	7.2784758	11.241497	8.5271435	26.018631	24.293053	17.248873	11.326084	11.35854	7.882047	18.418844	21.194836	16.633766	-0.36157662	10.941063	13.927798	15.428512
¸ßË¹°×ÔëÉù´¦Àí (416).mp3	-5.666113	-10.470432	-9.692305	2.1427844	-6.1604123	-16.177881	13.051369	12.696624	6.0722523	-11.08876	-5.6378508	-8.491608	-10.345076	-7.9161787	-2.5836558	-7.381466	-10.407463	-21.36073	6.801709	4.747833	3.6145525	-17.942173	-13.296003	-15.204956	3.593323	4.139226	7.0987816	10.989031	9.284418	0.6545816	-14.540308	-15.045039	-15.135247	-3.0867724	-6.094529	0.86014783	-6.642123	-11.4935875	-19.55154	0.94119555	-1.7815199	-6.466742	-5.144168	-6.9621153	-10.018651	18.022629	6.9933023	2.59713	-2.833834
¸ßË¹°×ÔëÉù´¦Àí (417).mp3	9.839668	16.048023	10.590673	23.283375	17.371855	14.95603	22.5386	22.236847	26.321007	7.9146547	12.156167	14.838049	13.754896	25.304882	23.859726	15.255008	19.264084	18.629059	4.7984138	11.657014	11.980138	20.475836	20.35711	18.600365	18.453838	17.19741	9.299183	5.113764	5.9558334	1.6925194	3.3746233	-0.57407135	5.2060184	8.007584	11.868517	11.024998	3.5498013	7.1066008	11.727427	4.736124	7.4370575	9.546767	3.3424687	2.8065395	-0.27809557	6.90973	8.309071	11.758757	6.9111423
¸ßË¹°×ÔëÉù´¦Àí (418).mp3	6.483429	7.262885	6.1662226	26.27834	22.9847	18.223503	7.9235425	14.987001	12.833523	13.717169	17.374828	23.607784	17.295254	19.187359	12.450506	29.725502	21.165321	13.872673	11.576313	19.11143	28.073917	-16.380493	-14.792912	-21.028479	11.898052	9.163218	9.731329	9.38171	10.269871	9.872543	9.968855	12.603207	17.471308	17.95782	22.007187	16.006704	25.00432	22.217953	9.682713	15.11323	15.798193	13.616343	14.38254	12.084486	13.084006	24.040157	26.913502	25.567846	31.818874
¸ßË¹°×ÔëÉù´¦Àí (419).mp3	17.27466	18.419312	12.491726	15.101631	14.151657	10.177591	-2.837059	3.781621	7.162763	7.033085	14.326517	18.66944	13.1305275	8.863662	7.4651623	10.423058	3.6421032	-4.8897667	13.744592	11.859536	13.942213	17.755352	21.243332	27.746643	16.979843	11.756197	5.2484536	5.026151	19.724081	31.850216	20.98741	27.2394	17.497753	5.1586637	7.6525483	9.124108	35.87543	37.694893	37.771095	13.707498	12.606978	13.653462	4.8634872	2.50095	-1.4770415	15.047367	23.763668	32.168728	9.192829
¸ßË¹°×ÔëÉù´¦Àí (420).mp3	5.003644	10.119196	8.34124	-6.022183	-10.647314	-25.90881	-2.7648635	0.02282834	-2.6171732	-12.902895	-7.3819466	-4.1152887	-4.5583134	-6.4456	-9.438389	-10.1577	-5.9991603	-8.153083	-5.201075	-2.422846	-6.1566887	0.7023676	4.5847797	0.50160384	-0.90364957	-1.3777959	-1.903569	-7.8026567	-7.642403	-15.4275055	2.5075765	7.3418546	3.2774153	-6.5965447	-1.6162028	-11.266977	-6.3199577	-12.827524	-18.462303	2.920709	3.099482	1.7567108	-6.9613385	-8.330488	-8.087358	4.124451	4.056755	4.378852	7.635352
¸ßË¹°×ÔëÉù´¦Àí (421).mp3	4.060633	3.7580302	5.905044	1.3978642	13.878336	10.12851	-2.349294	2.9723244	2.5186625	6.5801916	9.872754	10.632193	16.441622	18.500826	2.974589	10.665869	14.101438	5.794608	-3.3712866	12.84236	14.704761	7.3802505	11.134525	5.984403	-1.6588442	4.402854	6.173919	18.04692	23.107693	20.9559	6.7218275	8.147481	1.4842107	11.74263	8.813804	12.3918	18.141205	17.727058	17.69564	18.88436	18.618683	11.614363	19.220058	6.7346992	0.8182304	15.74614	12.739048	6.56789	8.392525
¸ßË¹°×ÔëÉù´¦Àí (422).mp3	2.069149	5.7989426	4.5899143	-8.734278	-5.3591948	-9.200486	-5.4359465	-2.9292774	2.099518	-2.56937	-2.2058506	-10.63085	0.42591482	4.0945606	1.690863	2.3055344	6.9816008	11.104714	4.1008673	4.613928	-2.453074	12.414415	6.8112817	6.4202013	5.4266043	11.861898	12.31193	0.61481297	0.19627616	-12.012196	11.58761	14.706115	10.136022	3.5853744	13.199135	21.189047	22.232082	22.423794	23.439331	4.8287783	7.5784807	6.349617	-0.41114917	1.1710467	2.4923458	8.704443	4.0388503	1.9835479	-1.8239148
¸ßË¹°×ÔëÉù´¦Àí (423).mp3	9.600758	7.207617	6.3217106	20.68257	17.626387	15.983913	11.939792	17.00528	21.772877	-1.1647912	0.4131624	-7.111067	7.6370344	13.709194	15.509432	5.9253416	2.252883	-5.913601	20.46397	19.062895	19.174511	21.72707	20.875141	20.345001	12.533921	10.3995285	3.7579775	30.580324	25.82188	19.424143	13.84067	11.18228	9.913649	12.40764	10.882931	12.528997	17.363918	12.704941	10.7555895	11.064041	21.634266	21.05199	9.451873	15.38545	17.3629	9.914651	16.421898	13.726688	4.849067
¸ßË¹°×ÔëÉù´¦Àí (424).mp3	40.96176	32.893394	30.567303	30.798489	36.752228	37.770042	9.582994	16.586369	27.151955	26.201803	20.879166	14.8953085	2.6129055	2.0774748	8.240979	-13.6059	-12.929315	-12.111351	23.487797	25.967655	31.85006	17.169872	23.210613	16.890808	16.398912	24.82671	26.184566	31.319382	27.865076	25.11364	-21.727398	-9.302758	-14.604334	16.533703	18.580667	12.693253	30.786234	26.40561	17.61839	15.997714	20.153793	19.918549	23.967653	33.16443	37.863777	13.117038	-2.3217564	-15.392441	21.859764
¸ßË¹°×ÔëÉù´¦Àí (425).mp3	20.844166	20.83745	10.902638	25.129353	31.80109	26.362865	16.214497	18.67418	9.36795	21.734266	33.39294	31.835884	20.128025	31.8809	28.133862	17.529507	29.47979	32.83792	33.34764	33.946617	24.086494	34.65829	40.859875	47.606346	15.550787	27.41898	22.852425	19.734879	34.794933	32.097286	10.6057005	21.50285	37.247593	42.0027	44.44536	41.414005	27.974823	32.878128	34.301865	23.750887	25.794407	23.628876	17.726456	26.78559	19.92189	22.22908	29.281403	19.562675	20.601032
¸ßË¹°×ÔëÉù´¦Àí (426).mp3	12.613308	18.395508	21.986382	20.39526	26.643444	17.698656	16.512299	23.887402	25.63507	29.103544	31.830013	19.360493	31.189173	33.085167	33.801548	21.06865	24.053783	18.838211	29.578474	28.33129	20.634087	-2.635282	0.43100992	-6.892758	15.3311405	22.631989	15.936461	21.427559	24.288986	21.278965	28.3443	29.488625	21.040976	21.065773	28.571629	23.179142	15.269682	24.942627	31.34584	20.075565	17.739342	9.605619	25.107698	33.38127	25.602798	-5.915371	-9.566081	-18.175884	-0.55532926
¸ßË¹°×ÔëÉù´¦Àí (427).mp3	42.41607	45.45813	36.16584	13.837618	18.857922	12.537817	35.92888	48.37127	44.135933	43.09928	50.15481	47.286114	28.896477	44.810364	47.816185	25.28535	19.318779	19.321789	37.922516	39.29444	37.26165	13.293734	24.935987	27.190308	14.734379	24.06709	20.554787	29.909584	32.351376	21.315582	20.931618	23.392918	16.471222	18.693756	28.178108	29.561134	18.024143	28.024757	30.15609	42.175102	47.956352	46.281532	46.1784	38.51106	26.094038	38.336823	39.729507	35.354225	44.226128
¸ßË¹°×ÔëÉù´¦Àí (428).mp3	4.630626	6.8366423	2.286563	12.241742	4.6382723	11.177351	14.041491	11.688711	18.705936	12.2843485	12.348348	14.286581	19.838312	18.709318	14.275105	1.044112	2.5234473	6.6864405	12.481609	11.748303	6.255039	12.607779	14.011213	18.71033	17.063087	10.931885	5.452841	10.640606	7.783216	2.4534197	11.719461	11.599819	7.5457516	20.144081	31.093079	28.384945	22.162373	15.298853	5.2770615	14.688413	16.0398	16.259916	12.517487	13.219594	12.2765045	13.836107	15.781939	19.108994	13.661574
¸ßË¹°×ÔëÉù´¦Àí (429).mp3	17.310787	16.146025	14.593861	18.586502	17.125465	10.18845	26.803968	24.062557	18.424454	52.74003	41.437572	35.533195	44.922195	44.263393	37.473076	15.36374	20.842834	20.733887	8.196651	5.890626	8.477805	-16.469746	-6.30614	-9.1036625	26.16624	31.96582	35.03815	10.2577	16.285679	17.527569	8.6916	11.607197	17.556187	6.354588	11.682285	10.512393	4.928174	9.25009	7.369133	12.465179	19.050411	16.2816	-9.949319	-7.6095943	-2.4569445	26.804958	24.736467	29.185968	2.5552044
¸ßË¹°×ÔëÉù´¦Àí (430).mp3	23.823483	26.412613	22.178177	16.683784	18.366173	21.671982	24.89078	22.289297	12.38665	13.377214	10.58671	0.3011879	-4.5946984	5.91046	5.0739355	25.744478	27.164892	26.95771	23.246063	30.12072	25.463818	31.88155	30.483555	22.186516	16.35904	17.926208	15.73529	21.429684	24.381535	23.766129	19.829273	23.955692	16.018944	15.903124	20.127094	23.964561	13.249996	17.48365	20.203518	22.261139	20.074673	17.484686	15.526539	16.47683	12.318125	14.420856	10.518407	11.016264	38.11453
¸ßË¹°×ÔëÉù´¦Àí (431).mp3	0.057887554	8.598581	12.942625	22.221745	24.010296	10.478806	32.36413	29.036179	20.303375	26.893356	25.525566	27.57349	17.208073	15.930434	16.147285	-11.401457	2.2661374	-6.893769	3.263772	10.482673	5.5228343	19.229511	16.710709	13.082651	16.38788	22.764885	27.215317	11.727765	21.471687	25.728607	8.548872	2.8637404	1.3402369	16.584217	16.203875	16.869564	4.46887	15.276236	17.39864	10.963591	20.199047	15.380217	20.864216	17.7671	11.649765	10.443603	16.266708	14.96836	31.637026
¸ßË¹°×ÔëÉù´¦Àí (432).mp3	-11.710123	-7.969966	-12.399952	0.79828596	5.902461	14.672907	-17.067436	-8.827866	-10.304652	-1.3410126	2.7186513	11.232321	-10.141073	-0.22434247	1.2999046	-14.418173	-6.3714247	-5.411372	-4.2367125	-8.547252	-16.152704	-6.7843914	-8.377921	-13.398302	-14.569846	-12.899906	-9.03287	-9.919512	-10.405645	-6.6563063	-8.532881	-13.763594	-9.838932	-10.221426	-8.436755	-7.4073963	-5.636983	-3.9610872	-3.0620959	-18.184525	-13.517176	-10.427392	-20.941544	-16.966705	-16.516834	-6.3935575	-12.964986	-17.73688	-12.854395
¸ßË¹°×ÔëÉù´¦Àí (433).mp3	29.318424	28.558506	19.01275	27.753756	32.672943	34.64267	22.293037	23.557789	23.819962	13.283804	24.976734	21.851051	14.315229	17.368954	17.657051	15.24436	20.686462	15.671814	2.2135687	11.245388	12.079863	14.424843	15.641827	13.765031	22.534163	15.941672	2.9956813	33.10107	25.140593	22.4985	28.682753	23.23316	21.236614	24.734655	24.265575	27.928936	7.721175	10.139471	11.402365	14.059191	16.472948	19.10713	9.210623	11.967518	7.2310343	15.966321	19.964039	12.261815	18.28323
¸ßË¹°×ÔëÉù´¦Àí (434).mp3	0.358155	3.3334267	1.0061526	15.214727	18.16388	16.432938	0.15727234	3.6380215	2.8009076	21.011665	18.124027	19.358976	2.5884452	4.885905	13.306364	-3.1183152	-0.18996963	1.6360784	7.0050864	12.635149	16.338326	-2.4259942	2.83209	6.648262	-10.625247	-6.4316125	-7.5762625	-1.4111516	1.8657405	9.786246	13.018488	8.690215	0.3739158	5.7406216	6.8796654	5.87399	1.2672187	-5.9861374	-19.821959	19.415604	24.10007	27.116562	19.184591	18.042233	16.929626	26.109863	19.071415	8.892718	18.375141
¸ßË¹°×ÔëÉù´¦Àí (435).mp3	-1.2232859	-2.1346917	-12.185847	-5.6347246	-3.5935636	-20.937008	-13.045739	-9.261768	-14.321705	-3.9668064	-2.556703	4.4002523	-16.558256	-6.785812	6.3353567	-0.5961478	1.704812	-9.076429	-17.046795	-11.748873	2.010463	-14.349243	-8.084008	-11.580111	7.527718	5.7771106	5.2231855	-1.0479888	0.63433427	9.020073	10.332647	5.735272	1.9451094	6.434801	10.622061	15.66514	-3.7975926	-2.1346297	-5.4469504	1.6199176	6.8471823	7.941545	-22.692078	-16.732502	-14.282709	10.669966	2.3057737	-3.7008615	-5.1171265
¸ßË¹°×ÔëÉù´¦Àí (436).mp3	25.466904	33.809975	38.537125	39.545376	45.27829	40.387306	35.304634	37.253128	35.998	32.21479	37.435814	32.313656	15.935989	25.639423	21.511936	25.640259	21.925194	14.196398	28.733032	33.13521	27.908176	27.56356	31.530813	32.140457	27.225473	40.326088	44.22853	42.026604	45.344833	44.150528	22.525782	31.490849	27.227356	30.167316	36.78047	22.904732	43.8116	39.185284	22.461958	33.809074	26.114025	22.118843	25.751194	28.699673	24.26497	33.630714	38.75024	45.61494	22.995384
¸ßË¹°×ÔëÉù´¦Àí (437).mp3	17.609184	13.411353	2.8746548	-6.009185	4.992147	3.321257	3.623661	4.5411468	-1.8098311	12.212361	16.783585	17.25827	16.47657	9.893929	9.497675	5.5240602	7.0698614	5.5407887	-4.237796	-5.3991985	-6.807823	6.0047917	6.690571	15.18401	-2.6599827	6.66061	1.6128743	8.366127	4.8863907	-0.3647282	12.690981	15.423056	15.997444	7.9986353	11.2422695	11.080523	3.2381563	5.614627	1.5406394	5.1659727	5.0157833	8.677712	5.0026684	6.239736	11.844639	6.3058405	7.186389	2.6175733	-11.456933
¸ßË¹°×ÔëÉù´¦Àí (438).mp3	14.817159	8.349876	3.9604106	5.551586	3.0381665	-1.4243181	7.032547	12.473434	9.240246	28.038082	20.729004	9.690811	16.323814	13.842457	9.378435	0.8206954	6.4406734	5.239937	15.712202	18.302925	23.331432	1.2672486	5.6623936	3.6890414	22.03034	20.989859	18.689308	27.66795	19.290443	10.645935	11.262726	6.0840397	-0.07851195	13.790867	14.833336	15.216389	-1.6051463	0.8283169	6.198639	16.862438	16.890688	18.50135	3.2587113	5.109232	4.8916416	13.886128	15.985775	7.6991043	6.6511354
¸ßË¹°×ÔëÉù´¦Àí (439).mp3	15.583983	15.497837	20.848942	9.60697	13.580154	16.901943	-5.7431145	5.5638065	16.013874	16.3523	16.687393	13.042717	4.288745	11.801171	14.963188	5.119933	7.120671	1.2852101	-6.994131	-2.6519372	-1.4554622	3.1044543	1.0371224	-4.0355706	10.138814	15.654974	15.663849	22.439209	15.639141	9.377537	-3.7522573	0.29386744	4.9894867	17.459751	9.633106	2.2797465	22.46995	20.50494	11.003336	25.327274	7.0879307	-9.517303	15.025488	18.056385	16.132915	1.7974064	20.30811	26.995575	2.8359456
¸ßË¹°×ÔëÉù´¦Àí (440).mp3	9.532509	15.680009	18.889269	18.88954	23.0541	20.738773	16.653036	20.154186	27.775211	15.344416	18.68166	18.500399	17.052307	22.310486	28.040096	15.0484085	15.316347	12.465377	23.195444	28.110186	30.987148	25.95403	28.298065	32.814545	15.311277	25.75053	28.557114	12.315611	14.621264	17.105263	25.336697	28.397095	26.84194	27.681454	24.826168	22.081125	13.659172	19.078197	21.44114	6.6878276	12.767956	10.1592455	10.380486	7.139111	10.738457	-1.2141566	-0.42075497	2.3491378	11.984583
¸ßË¹°×ÔëÉù´¦Àí (441).mp3	15.359255	7.821942	6.0198145	-6.6264668	-3.043651	-8.598995	10.56448	9.145756	10.162846	-14.457329	-12.553299	-14.432935	-17.860977	-16.76717	-14.945559	-6.0021396	-4.8086324	-3.6850147	1.3727527	6.413965	4.51893	-10.144691	-9.184463	-11.337734	-12.381688	-11.426283	-4.815203	-24.166092	-21.375904	-15.775362	-2.7789292	-6.537896	-4.2965007	-8.02462	-3.62188	-2.4623702	-10.724178	-14.934189	-22.792164	-13.907101	-10.963995	-19.663822	-22.651226	-25.887619	-24.571949	0.37993544	-2.6549015	-3.6274571	-12.454068
¸ßË¹°×ÔëÉù´¦Àí (442).mp3	-3.2056646	0.8820519	-10.801451	-8.96932	-6.48323	-10.79128	-1.7142178	3.4787946	2.6461387	-14.296022	-16.238543	-11.412831	-22.727617	-20.041576	-24.762741	1.926233	1.0255172	-7.900261	-24.152716	-19.411842	-19.628353	-7.6739526	-9.853269	-9.73744	13.041883	6.056155	2.4443736	29.88549	32.021404	32.43931	1.5073507	3.8140588	-5.2030683	-11.2127495	-9.249533	-8.323489	1.7224711	-1.2360721	-3.7161512	-15.048252	-0.12787573	8.74983	-0.3627508	3.1246212	6.7268405	12.957738	20.437527	24.686398	20.77201
¸ßË¹°×ÔëÉù´¦Àí (443).mp3	17.361443	19.771507	20.728363	17.142757	14.014895	12.131481	16.626413	15.223116	16.971891	17.30622	20.056816	18.614063	15.142634	13.323221	10.002377	13.313049	22.950047	30.31181	13.83918	20.196701	13.169851	2.5259671	9.1439	6.5711503	10.288511	15.673271	20.17003	15.075563	14.033702	12.613632	6.231936	4.967489	9.492701	12.413136	14.369308	16.704784	20.818348	21.628475	20.26052	20.518358	19.569553	20.183367	8.739826	10.079469	15.409172	20.387377	19.887741	14.660677	26.50028
¸ßË¹°×ÔëÉù´¦Àí (444).mp3	37.0732	37.519844	30.331886	21.164242	25.00785	26.88602	33.595043	29.747955	22.336544	30.620277	26.96499	28.21765	29.456432	30.201006	28.033531	23.220192	27.571716	27.339283	27.395046	31.195824	31.587393	5.2480917	16.041191	22.103285	26.294788	35.5788	38.556324	17.799294	22.939976	20.614464	10.0257015	16.921303	22.278072	33.34951	32.823265	32.741158	28.636766	31.82299	30.446728	14.988857	23.477661	40.242954	10.68234	18.776264	18.379553	24.031939	26.599762	24.27568	26.235182
¸ßË¹°×ÔëÉù´¦Àí (445).mp3	26.835178	22.605536	11.505779	21.898083	23.03637	23.464489	11.899923	12.8933525	14.652672	14.601892	12.161896	6.289811	30.656742	18.783188	10.276275	10.17239	17.069422	16.281712	11.982487	8.887047	6.382362	-2.1483881	14.916459	21.398796	21.606155	27.609953	23.659441	32.286095	25.010958	22.700232	30.735737	32.15137	35.2732	19.17635	21.328453	15.090929	7.660228	12.149232	10.55982	26.37478	25.032738	27.478935	13.805305	19.264896	14.345561	25.42223	28.044434	28.499199	29.928558
¸ßË¹°×ÔëÉù´¦Àí (446).mp3	3.0212102	6.9749656	16.205887	7.683271	11.53065	10.07761	13.88545	8.323301	7.545622	10.639531	20.548758	28.858677	3.3214521	6.703596	9.352064	4.082037	8.214329	-0.025985934	10.471553	13.209511	9.384118	7.8298354	10.599474	8.999971	15.2064295	15.426239	10.185614	-1.4247136	5.604879	8.295968	7.1035185	8.296112	4.9794044	15.905148	16.210094	16.627785	12.4203615	11.299257	7.809824	13.698863	11.305841	7.549308	22.771477	27.124378	21.795387	23.23446	23.81495	22.284817	10.582513
¸ßË¹°×ÔëÉù´¦Àí (447).mp3	24.734493	24.476364	16.77147	10.223442	18.508621	16.728218	26.422207	24.558048	15.062898	18.997509	27.456352	22.40274	17.328012	26.151459	39.88951	28.317429	32.02754	38.126297	19.43077	22.838596	12.9429035	22.45253	24.845245	23.575771	18.424675	29.47205	32.643913	17.750336	27.376667	27.438023	25.035347	22.617878	22.089085	22.78262	29.79977	17.727833	18.706272	27.684517	36.646027	44.582024	46.113953	35.933296	33.31787	35.411903	25.179132	20.593418	22.644497	17.057205	18.36555
¸ßË¹°×ÔëÉù´¦Àí (448).mp3	15.075759	15.939366	15.9147	0.98132	6.7479525	4.7110376	-8.235708	-7.1955757	-1.8759568	-3.88996	-5.9009147	-11.092327	4.247409	7.105157	0.7030017	23.454609	20.913769	9.359848	10.428594	7.680077	-0.41039696	1.5227897	3.2278414	6.0271316	17.172874	18.361506	12.623887	-0.6388621	-2.0961318	1.5155039	3.7487388	3.85327	-0.93098813	4.163641	6.373563	8.10018	-4.9356184	2.2571723	-3.2593265	22.850769	21.558197	19.78737	13.349985	21.918833	15.73246	7.958735	9.1428175	0.43180165	18.291317
¸ßË¹°×ÔëÉù´¦Àí (449).mp3	4.511202	6.3346567	1.8489633	5.0660586	6.7664824	6.050795	4.7145324	3.7256103	2.9289174	-13.171249	-7.451682	-1.5215416	3.354817	1.1760879	-0.41302475	0.99586654	-1.4226861	-0.40911624	-10.613504	-5.696092	-5.6364985	0.47609812	5.947706	8.109985	0.4436518	4.4291625	0.04824981	3.1535094	3.3474286	-5.9330473	-12.314997	-2.9913611	0.4056487	0.94842243	1.2530998	8.819603	-6.6785493	-9.2620945	-8.364402	-0.54873854	0.6391079	-3.1327267	5.2068787	9.228881	5.9239097	9.480068	13.861519	10.015642	6.3269224
¸ßË¹°×ÔëÉù´¦Àí (450).mp3	1.4004601	0.20168068	-0.6945376	-1.2110102	-6.81517	-8.737117	-3.2826443	-2.2822208	-3.3344653	-0.10199213	3.6533375	3.814043	-7.440052	-2.3412087	4.713054	-15.453802	-10.77555	-0.8977101	-8.33758	-8.678083	-6.027485	17.687057	17.262825	16.697157	-5.8252707	-10.049765	-6.258765	7.714373	10.177942	13.128492	-10.345858	-16.481304	-9.440193	-9.223994	-8.5521965	-9.767542	-13.917409	-16.567026	-18.007797	0.44630414	-3.7529705	6.188874	-0.18219504	-3.7697423	0.47221085	1.969585	-5.1444254	-7.815222	-10.667895
¸ßË¹°×ÔëÉù´¦Àí (451).mp3	12.675232	6.130986	5.713068	10.966834	6.6103497	-4.579198	-8.104479	-7.7327003	-7.516192	4.5214143	2.6311119	8.614038	-3.4383082	2.3059623	6.9569736	5.931255	5.7430696	7.730394	11.605496	9.533025	5.264776	11.353817	5.120664	2.0501118	19.679127	11.451804	18.553043	-0.05967933	3.8844504	8.217221	4.896446	8.583986	10.869535	10.185886	9.586082	5.5134535	7.1576347	4.0561533	1.5040503	6.7124853	4.569653	4.6735687	-2.9107008	0.04756771	1.9359099	13.559137	13.290663	6.8709264	-4.1383405
¸ßË¹°×ÔëÉù´¦Àí (452).mp3	27.860378	29.23016	27.941536	22.271717	29.277985	29.815384	19.585781	26.996305	25.506248	16.234703	22.214878	20.173382	35.94512	36.595848	32.161945	38.56904	35.896767	30.313103	13.203926	18.861668	11.636699	41.97053	42.426243	33.882957	10.665993	18.295164	20.448004	14.013119	16.895313	12.640168	41.113514	35.594856	24.449635	11.8625965	27.86486	34.38018	35.81768	33.401268	28.45287	26.430925	43.528435	39.511024	32.610497	35.871952	27.241577	19.470583	23.59554	19.550232	32.19112
¸ßË¹°×ÔëÉù´¦Àí (453).mp3	22.901165	32.880753	36.042778	6.019469	7.0778413	5.249217	21.204268	26.793947	27.723076	0.44851795	17.822025	17.884075	11.399242	19.034813	28.498192	20.24179	21.646614	19.045063	10.700678	10.518326	2.0502043	0.07620829	6.6615663	13.506546	14.065834	11.768674	10.385381	7.2038875	16.283272	19.499374	15.675412	20.362232	17.594212	16.70357	21.651718	20.641672	17.618078	26.566425	25.683533	15.561617	15.87895	14.301953	9.994394	11.802283	18.432964	2.6067367	-4.674425	-1.2385715	4.2181187
¸ßË¹°×ÔëÉù´¦Àí (454).mp3	17.410172	24.041512	27.091072	15.440323	19.49229	17.642014	3.1171079	1.1356642	-3.9237843	23.295162	29.026283	33.722473	6.7444396	6.890436	2.3708613	27.81467	21.672398	10.639908	21.792606	28.452427	20.278206	17.763779	19.789665	14.187067	6.108863	-1.2899147	-0.30776322	15.493243	17.541197	6.4025702	15.776354	16.215477	10.189723	0.5044183	5.416671	0.96457607	-0.34971398	8.756302	8.773806	-10.779827	-5.05213	-9.04146	18.50642	29.250332	30.15749	9.68162	-3.794125	-12.532164	16.081253
¸ßË¹°×ÔëÉù´¦Àí (455).mp3	15.502611	19.347292	21.565714	20.458117	21.77031	23.460466	11.675662	14.493035	10.062045	18.402647	29.08144	36.427776	-6.794208	-5.3144608	-4.9650803	11.939163	19.397484	13.950682	28.634504	24.599236	20.322598	18.16024	22.792442	20.346659	6.747273	15.850244	15.752796	6.6904974	11.026183	7.425106	1.1464372	4.506372	2.0354857	21.281868	17.241314	12.83099	18.598392	20.599781	25.732754	13.763772	21.263454	17.628643	18.46604	24.834644	18.578884	5.784562	7.366585	4.536721	0.55227935
¸ßË¹°×ÔëÉù´¦Àí (456).mp3	18.708138	23.212643	24.909554	29.01746	27.466763	19.129997	31.48508	38.18399	38.478737	25.060345	22.442032	10.473225	16.26029	16.722801	12.421871	19.736872	20.63406	18.727974	9.957158	11.611492	5.3433514	16.88734	16.882309	7.955087	14.42868	11.1073475	6.375738	3.982754	-0.35872337	0.83822703	-9.262788	-1.5658705	-2.428694	-14.037233	-8.86772	-8.620959	3.4890559	12.7951145	8.46139	20.159851	20.184494	13.20429	8.014749	11.259339	8.452983	0.22499588	4.042903	11.075385	22.096891
¸ßË¹°×ÔëÉù´¦Àí (457).mp3	-19.134422	-19.451672	-17.448727	-16.151295	-17.038475	-15.728567	-15.142705	-15.240421	-17.060432	-18.370981	-18.533941	-13.89917	-33.08015	-28.792498	-20.6831	-23.572792	-23.378927	-19.65261	-18.478682	-21.132343	-22.462013	-20.934025	-23.93422	-26.894753	-17.04667	-19.443802	-20.271858	-15.309235	-16.87476	-23.016209	-21.581297	-16.921236	-18.729612	-24.692526	-22.239456	-26.889399	-18.892742	-16.495777	-16.54039	-28.016684	-18.97288	-11.200283	-21.97903	-18.984848	-21.241043	-4.8716745	-16.04829	-16.65532	-19.794842
¸ßË¹°×ÔëÉù´¦Àí (458).mp3	15.030808	16.912117	18.106426	12.242279	14.487444	11.72529	16.840263	14.127153	16.14781	23.926262	12.448015	8.098171	19.01361	16.7294	8.329265	7.529478	5.1089334	0.3751613	8.847643	4.201603	0.6476717	14.517002	11.659916	7.4474764	13.680574	14.566484	21.366213	28.71263	26.685837	17.46258	14.1622925	11.946766	9.130182	15.094074	21.838789	21.13206	12.594672	12.969837	14.949452	20.033245	18.406458	9.969644	18.878155	19.78495	16.156004	3.316294	8.246342	5.5620346	17.320927
¸ßË¹°×ÔëÉù´¦Àí (459).mp3	9.507094	14.659522	14.751783	-20.408108	-12.362537	-17.089287	10.94447	6.962248	0.038340256	19.000118	20.585732	10.976086	8.608522	17.990604	21.96925	-8.682795	-0.67598546	-3.9636912	13.792912	14.043051	13.897161	-0.5006382	-0.59186316	-11.406372	16.670721	17.277624	18.850937	22.336803	23.476925	25.09019	-2.7647324	-2.7131667	-1.661826	-11.075289	-7.169112	-8.808861	21.041082	21.19749	19.244274	7.7027016	16.255676	7.6851344	19.22852	29.746895	25.08644	0.7270166	2.0849214	3.6764762	9.653227
¸ßË¹°×ÔëÉù´¦Àí (460).mp3	-18.924362	-10.980217	-6.046998	24.332178	20.776506	16.060637	1.4640296	0.78228056	3.6947348	15.986219	15.070143	11.435111	6.5749345	9.437851	11.517084	0.22218108	4.582219	6.5346885	7.5175953	4.0765696	-4.2604165	3.923049	-5.432699	-5.6157713	-4.05657	-1.2922094	2.5990276	-13.989004	-10.5777	-16.76157	-19.930088	-13.299053	-8.202826	-3.9690175	-3.0544648	-0.9027078	-14.760601	-23.07192	-21.5803	1.7606847	9.984695	7.4009132	8.591456	11.579449	8.95751	11.711588	12.60515	5.963378	10.847065
¸ßË¹°×ÔëÉù´¦Àí (461).mp3	21.60108	28.431622	31.5458	22.005733	23.869423	18.19273	19.473572	27.767197	22.190647	16.5044	20.737347	15.527417	19.180264	24.12273	15.6168	20.787508	27.153582	27.213001	20.382048	26.221348	32.629757	30.619884	29.117857	15.461035	18.106121	28.28989	28.10178	17.239574	28.175941	36.258057	16.21914	23.443613	23.636833	13.0300865	25.862064	18.52478	20.51147	27.025639	26.448494	24.7021	16.093517	2.3829372	18.281172	20.819653	26.67883	33.13568	25.13007	13.020161	12.981127
¸ßË¹°×ÔëÉù´¦Àí (462).mp3	0.13666974	1.6740084	6.558245	12.470285	13.067516	7.5844984	1.1779531	-1.2995915	-15.005539	7.8077593	15.701712	16.14708	0.13239408	3.5723588	5.949461	13.0918045	7.6911526	3.8341637	9.195898	8.358343	12.398613	16.590033	13.679405	16.429935	14.357632	14.610819	9.131273	3.559906	7.624585	-1.7507662	-9.597138	-5.63767	-4.4484205	6.943465	11.16766	15.849133	3.5056338	11.2807455	15.505402	0.28107774	-3.3220057	-7.442455	-1.2504768	0.71009314	-1.0176389	-0.92551786	2.969646	-6.5944996	1.6462841
¸ßË¹°×ÔëÉù´¦Àí (463).mp3	19.909595	19.396576	14.012136	2.4148777	9.697904	7.563776	13.663602	15.522882	17.82309	18.247961	19.34484	10.61236	24.319214	21.413925	15.556808	20.047626	20.844763	12.00456	35.419464	34.948227	33.71648	33.278076	38.348038	29.691017	36.389725	47.828846	50.63871	24.26688	35.982864	30.260548	36.15452	41.54531	47.035122	13.859831	9.964382	0.56619203	31.552244	25.79374	14.87006	35.897923	31.66396	23.684029	28.597908	29.241749	21.36537	-5.02225	6.0903234	5.7879524	20.33493
¸ßË¹°×ÔëÉù´¦Àí (464).mp3	23.321434	22.154747	13.54705	10.107666	9.96785	8.456268	11.436875	21.574247	26.025648	17.449623	14.925833	13.201462	9.100927	9.079511	-0.96772456	7.9556785	12.096092	12.258987	3.9944234	8.543352	7.4859214	11.485014	16.517624	13.927491	-1.9466901	3.9811804	7.063878	34.78382	30.014153	17.154604	17.191187	18.038954	11.6817	9.170576	12.0933	10.113712	5.499735	15.04513	12.805114	9.768383	8.911713	7.688868	14.856529	17.646528	18.943386	7.008868	14.472944	11.17315	7.441357
¸ßË¹°×ÔëÉù´¦Àí (465).mp3	22.734613	21.463123	15.559455	9.720582	9.909946	15.54784	17.957047	23.172382	22.964222	17.236511	16.884073	12.57694	1.1421478	5.9178886	8.809744	14.770211	19.987434	28.344597	12.375725	15.069906	11.872412	26.540314	21.507423	19.052757	13.395826	14.821998	12.781208	23.418226	26.95906	22.342924	20.009281	20.604885	19.904308	19.574747	21.001137	20.314383	9.669119	8.384523	10.658543	18.89307	17.203491	17.568604	19.993862	16.103867	14.118719	12.162039	13.187569	12.112175	8.240184
¸ßË¹°×ÔëÉù´¦Àí (466).mp3	-2.1766117	0.63482183	-3.178745	8.1092825	7.4489865	1.2213645	3.7571251	-2.4208806	-7.1288505	7.3994226	2.5681195	-3.3196452	15.342905	12.366348	14.295552	18.63327	19.03356	11.164461	20.058187	21.647118	21.664055	18.126434	18.60551	16.451054	-1.0022368	1.9505463	-3.1993375	13.480335	12.795574	4.1363897	2.0794568	-5.931641	-5.467675	0.35379112	6.8858795	9.686446	-2.049578	2.644136	-11.60749	-13.452623	-3.8903089	-0.49589807	-2.725503	-1.3773532	-0.89339674	14.882856	6.2288823	7.5875835	-4.866166
¸ßË¹°×ÔëÉù´¦Àí (467).mp3	36.34855	26.902025	12.634874	10.27734	11.1343	8.456528	16.380558	16.240688	8.160831	10.443295	9.822281	6.529236	13.969522	19.566372	18.943977	13.361563	18.860983	23.253916	5.962737	5.8725505	7.7237115	5.8349614	7.443792	3.5524821	5.3703804	8.65119	8.2587805	8.163499	9.420551	13.915138	-0.008044764	6.071565	5.2634974	2.902431	4.1509004	4.891227	2.083504	4.6610546	4.091505	17.300667	19.023846	19.508799	22.443047	29.967808	31.56992	15.4901905	19.581871	21.66503	11.58172
¸ßË¹°×ÔëÉù´¦Àí (468).mp3	21.631416	32.293842	32.343174	19.208008	26.793722	26.1646	26.52739	28.658653	22.86475	15.717686	20.244305	16.68951	18.910702	20.822273	17.755596	25.677303	25.040016	14.514992	21.850992	24.516243	18.400543	27.707352	24.741245	19.620777	16.238483	18.68367	15.156154	19.973362	24.428127	23.099758	35.37439	41.331383	35.556786	22.115746	24.14896	18.207058	23.70422	30.85564	34.363663	18.461117	25.50932	27.515873	39.488518	27.598093	15.24008	26.367655	26.51788	16.230156	20.232203
¸ßË¹°×ÔëÉù´¦Àí (469).mp3	3.7394633	5.325032	1.8670554	9.8300905	8.319868	9.381561	11.825745	10.746338	6.437141	8.733749	11.795383	16.631691	11.57719	7.649684	6.5076914	9.1459255	9.158025	12.3503475	-3.9337883	-0.7699671	1.0997355	16.225903	16.692715	20.169453	-0.08982813	5.578581	13.296424	3.5915308	9.731682	8.97076	2.1708229	8.123263	6.1769166	25.596031	22.579285	9.689436	21.53844	22.121906	17.203508	8.408388	12.630804	8.948214	1.5680652	3.8370607	-4.6448245	5.2520037	8.850035	5.73909	-0.26685655
¸ßË¹°×ÔëÉù´¦Àí (470).mp3	15.900347	25.721622	30.196115	23.790806	31.370453	22.873363	28.204754	37.185837	40.757416	41.54234	44.654686	32.194878	23.456116	32.745102	34.315712	13.418083	13.84992	8.934962	27.928862	27.210758	21.701511	11.682402	16.707684	11.504166	19.839657	16.711336	13.654858	16.693453	32.231194	35.238213	31.91491	39.677307	46.31965	26.313332	27.84715	22.01598	27.820023	33.726814	38.62973	21.805115	38.405735	39.54918	16.761135	16.92327	13.399586	17.509167	18.806538	16.324635	28.69839
¸ßË¹°×ÔëÉù´¦Àí (471).mp3	1.8523754	2.69903	2.291617	4.05777	6.17101	1.812378	17.946712	23.45287	21.803837	15.620256	15.800968	13.043144	-5.338385	-4.9901986	-4.021432	13.28778	16.24445	16.666271	11.934255	11.558462	6.7000318	19.882084	24.08293	20.847097	-12.961058	-8.602133	-6.7701054	10.1886215	15.307062	10.744417	17.376156	18.923382	14.794291	19.290918	19.34871	13.181654	-2.0577233	1.4808493	1.858417	2.9074383	6.130679	3.8208857	27.73634	21.80587	12.484278	21.600529	18.732094	11.552654	14.843649
¸ßË¹°×ÔëÉù´¦Àí (472).mp3	11.568329	16.586155	17.260967	23.597187	27.196896	26.629242	2.6679702	14.597968	10.828143	9.533441	21.292591	27.152147	35.581985	34.88397	26.637928	19.369766	22.240843	25.084639	13.435242	16.957748	14.900325	4.421001	12.036215	9.727188	27.409992	29.814785	20.758919	24.786308	25.18821	22.439175	19.44492	23.359741	29.81408	25.63004	29.70589	27.84407	19.055222	13.668734	1.4207156	19.011528	21.685234	15.63947	18.180225	17.444603	4.287179	32.26317	25.564274	20.240286	-2.7132156
¸ßË¹°×ÔëÉù´¦Àí (473).mp3	11.024332	11.583782	6.6055727	-1.7689158	6.8636255	6.20796	49.286095	35.0777	18.290062	7.7322416	15.643122	26.032217	21.564339	25.865795	23.01469	40.113567	37.90123	30.083538	16.674192	25.949413	25.603287	10.136145	21.657787	12.94431	29.690186	26.442375	22.677408	16.734716	18.986065	10.509363	37.208946	34.33351	25.692917	12.54438	17.37064	12.391902	22.872324	31.41042	30.553001	11.989557	14.821533	14.280919	19.117336	15.501106	11.130945	12.599989	12.723081	11.182997	33.408424
¸ßË¹°×ÔëÉù´¦Àí (474).mp3	2.1507053	7.670068	18.32513	-0.721408	3.2410352	3.359086	16.31652	21.340279	22.305817	16.10527	19.419922	18.887836	23.507746	23.922493	14.059912	-0.94930726	-1.5080099	-8.764328	-0.07309514	5.839853	2.79832	34.01793	24.285625	16.347485	2.6487546	8.240122	6.8216963	11.202811	16.398111	8.79335	12.563238	16.211788	15.952152	7.9974947	13.093918	8.132322	14.443741	24.537447	32.466656	21.39159	21.783018	14.089359	7.8151016	4.0357547	1.0697172	32.073425	19.455704	12.289622	7.544391
¸ßË¹°×ÔëÉù´¦Àí (475).mp3	12.12615	10.538214	7.55719	23.653606	20.610928	13.086626	18.868057	17.090414	12.570641	2.883265	6.686549	5.8496256	-21.708897	-26.2914	-26.347584	-24.830984	-24.775417	-20.272572	-11.364469	-15.093729	-21.035448	6.985099	4.775614	4.480622	6.989536	18.206833	16.276745	-12.673968	-15.073404	-14.909945	-27.44566	-28.07106	-38.677322	-35.688423	-37.118694	-47.257687	-23.618587	-22.998884	-27.385323	12.397236	13.3028345	11.95573	-19.515543	-13.978178	-13.619037	-32.75211	-31.603497	-24.705069	-20.833424
¸ßË¹°×ÔëÉù´¦Àí (476).mp3	-7.7491565	-4.9669576	-7.8905134	9.016744	10.095755	1.8448219	31.131762	24.899338	10.261767	13.432654	19.078144	17.0975	11.63474	8.902363	7.023493	18.932125	20.972881	24.880363	13.379467	15.493223	12.40236	15.389735	24.475769	25.062544	5.3706045	12.88991	11.89031	14.374033	14.012163	17.741879	4.068437	8.990765	9.055836	0.45365518	5.0189943	3.112235	5.1361547	-0.9712363	-3.295614	-8.777445	-8.027812	-12.912651	1.8028191	8.645174	11.168564	-2.257041	3.8660083	1.2746501	7.5475698
¸ßË¹°×ÔëÉù´¦Àí (477).mp3	2.4851332	11.742921	15.752558	30.018211	36.60534	40.123325	14.211174	23.164707	15.391291	4.717436	18.451187	17.716932	28.709667	40.905663	56.319218	13.167478	30.09491	18.816914	6.1483517	10.655956	10.827638	14.6885605	19.459385	10.55191	27.346539	36.219612	45.055347	42.824383	46.5274	33.384468	32.321068	29.227499	15.492997	23.98204	22.517548	15.649107	24.41109	28.175987	31.597383	27.34689	29.310417	16.051828	22.385384	32.0728	31.032314	25.685661	28.346413	29.49028	30.110462
¸ßË¹°×ÔëÉù´¦Àí (478).mp3	20.42244	22.416622	17.618408	-21.137722	-22.898453	-23.121304	7.3102155	18.616245	23.93081	13.079766	17.625568	8.423218	3.7129803	5.96912	13.037928	-19.639854	-27.90954	-31.017723	2.9836855	7.3415194	12.24914	18.285847	17.398432	13.826817	20.521229	17.987513	14.92589	18.219688	20.990726	20.897562	3.6759038	11.526182	7.745605	10.503523	14.397684	20.627655	16.85376	17.190626	17.907007	31.250126	35.504692	29.18103	9.416063	14.948571	20.206606	18.97939	20.844858	19.444471	9.539877
¸ßË¹°×ÔëÉù´¦Àí (479).mp3	16.482597	24.091057	20.658981	32.68787	28.427727	15.535077	17.58462	26.424955	17.7532	25.951797	29.139774	33.481724	21.259045	23.903635	20.859152	17.13383	25.09438	21.07734	37.873177	37.08749	30.987246	33.249966	39.416767	29.989414	27.85144	34.460556	23.24514	17.662058	21.885788	14.242072	20.301752	21.192562	17.286232	22.01474	22.763931	25.055584	25.741188	29.51196	33.6968	29.56433	30.080822	29.383034	19.358952	20.711605	10.796453	24.82418	22.302555	20.045973	24.751657
¸ßË¹°×ÔëÉù´¦Àí (480).mp3	23.75669	20.666376	12.676969	5.8058624	10.4579935	5.059722	10.151894	8.783844	1.3988799	-13.040745	-5.2254906	-1.5442458	21.833271	26.477713	23.455189	14.412222	12.0069065	11.138388	-10.814066	-2.9074938	0.99745053	24.047523	23.668808	27.698055	-4.1011047	-4.9417005	-11.371515	6.3686643	11.299002	7.330568	4.114055	4.6505756	-2.3477278	12.247074	12.799046	11.629122	10.942264	15.546558	22.33678	12.88302	10.128408	-0.86068475	7.272627	10.409638	2.2538097	-18.137196	-13.506428	-10.42335	2.1127381
¸ßË¹°×ÔëÉù´¦Àí (481).mp3	32.75421	27.80307	16.010899	15.066104	19.890823	17.736069	8.712943	18.326878	12.365148	11.3425	17.164522	15.499442	32.588963	30.405663	23.647438	10.233826	12.996485	12.825632	12.022617	12.922855	15.897863	23.14579	15.068043	6.478902	25.304726	35.072464	31.83606	4.508563	6.416895	6.238615	13.496475	14.849928	11.470951	8.1917925	16.029957	10.920422	23.707617	24.202156	16.051773	13.829887	19.632912	27.431725	-2.9053407	11.116163	9.068755	1.4068435	6.9502277	17.479557	17.07912
¸ßË¹°×ÔëÉù´¦Àí (482).mp3	14.567894	21.872051	21.076365	15.583689	19.46851	23.292713	17.641487	19.179928	20.244732	32.93186	33.068798	20.070652	9.792522	17.578411	26.621223	26.888454	33.340416	36.492966	26.381092	31.070911	25.998302	28.33871	30.414108	18.503353	22.503384	28.084696	24.20206	21.450418	31.489067	27.061535	17.71113	22.580208	22.203915	7.876015	22.736649	19.7076	9.709832	18.337435	9.940088	16.785767	22.264938	15.565478	14.651804	20.23175	20.983309	16.781197	18.43367	10.416468	13.940813
¸ßË¹°×ÔëÉù´¦Àí (483).mp3	3.7723355	9.902763	10.242201	5.750767	10.068612	15.2172985	7.6861677	5.1702795	1.9540792	10.74609	9.544635	10.237898	15.315687	10.080879	6.621198	-0.9747509	4.314826	6.061863	9.2089405	4.794218	-0.5949664	2.017632	6.259372	5.6675825	5.485901	11.119471	14.178043	9.921299	9.676145	3.1069026	20.669233	16.23339	10.395721	6.386732	15.205549	17.452547	4.281947	12.36956	5.869173	0.8103516	10.764762	6.8476152	19.794418	11.847788	11.948942	14.630285	11.607719	11.250556	18.337414
¸ßË¹°×ÔëÉù´¦Àí (484).mp3	20.385494	27.240845	28.434875	15.552418	24.372223	35.49788	3.4495518	16.262035	16.626348	14.391195	13.875872	7.191123	8.707502	11.408236	15.715539	13.448367	10.837191	14.726229	27.837688	23.907883	18.132545	30.823849	25.853981	14.014049	11.432481	14.857437	16.990925	14.387108	19.741238	28.037085	24.265612	32.966324	34.60414	24.477577	24.605618	19.543076	13.813133	21.756927	24.038635	14.444994	18.375519	16.896301	12.810291	12.5149975	10.269646	17.50335	21.693768	19.790382	14.366264
¸ßË¹°×ÔëÉù´¦Àí (485).mp3	18.053621	22.577864	22.016949	10.146599	16.181713	13.566947	19.701046	9.972169	13.037336	17.861929	23.859428	30.121843	6.144033	14.004766	25.5945	20.538418	18.757683	19.026434	11.671036	17.440868	19.613798	18.606169	26.403427	34.397465	10.843311	0.12286091	3.8391538	15.879266	18.697199	16.854826	-3.8245225	7.3111906	14.24597	15.510212	16.047766	21.948586	8.182733	9.240718	10.171988	13.59564	16.960354	16.302036	3.9625597	5.8487496	0.8359494	6.059071	9.4785595	6.3196936	6.9912558
¸ßË¹°×ÔëÉù´¦Àí (486).mp3	16.336262	26.4319	33.98372	26.939804	29.159515	26.964144	19.180569	22.474585	19.78873	16.551723	24.883163	25.647652	29.746708	25.245766	20.566406	18.701706	28.109035	29.697754	36.72818	31.393097	16.12826	15.135658	20.938683	20.713276	11.524089	14.910185	15.316286	5.1622868	9.465539	10.9097595	11.498753	11.568577	13.674881	12.730492	8.229619	3.4105895	17.824982	19.93335	17.548546	13.794981	20.567211	25.699575	26.226538	34.575516	38.76191	13.682972	27.921238	35.380493	11.304247
¸ßË¹°×ÔëÉù´¦Àí (487).mp3	0.09739885	3.689573	-1.2143662	8.633295	14.9576025	21.411264	6.2542586	8.071535	6.4688377	6.784974	12.601127	14.644267	-3.6787655	6.171797	4.7167816	1.9332659	1.5283395	6.8172436	7.9960027	8.699371	6.380798	19.920986	24.196924	27.85078	9.961817	9.362358	7.290009	7.6386933	4.204233	8.931887	16.354439	16.36881	20.188078	0.37329745	3.9155922	2.8998184	5.1384706	13.092413	12.315892	11.626144	4.341756	3.6530724	2.0034266	3.5510845	4.9814563	7.109233	8.436314	6.4058824	2.530047
¸ßË¹°×ÔëÉù´¦Àí (488).mp3	-15.212397	-17.860678	-18.221344	-32.757324	-30.802488	-24.495792	-16.281464	-15.758524	-13.979866	-1.6460571	-0.0440545	-1.8217819	-12.629818	-16.917114	-15.257975	-12.177068	-12.308931	-20.137165	-11.641533	-11.917988	-17.10955	-11.567066	-12.306275	-13.112942	-15.254487	-23.486055	-21.825031	-3.0846949	-4.0205693	5.8271637	-27.625744	-22.337643	-13.312972	-14.774912	-14.654751	-9.014078	-9.546671	-13.538846	-17.536865	-21.520126	-22.03071	-21.254826	-6.7676144	-6.314452	-6.3321056	-13.565565	-16.880516	-21.40518	1.8310957
¸ßË¹°×ÔëÉù´¦Àí (489).mp3	-7.54537	-2.9509149	0.6057377	6.666175	-0.017795622	-7.0164757	7.750349	7.6770587	7.3321137	13.192425	15.035241	20.669674	0.28640765	6.1663475	13.896039	-8.695487	-5.3344874	-3.0985622	9.39463	6.51526	9.173591	12.754877	15.493936	15.793272	1.9581821	7.1179943	3.4985185	14.840668	12.46919	14.675851	-1.8962418	2.0633576	-2.0685241	12.062267	16.627588	18.493185	6.683977	10.651911	13.828789	9.524143	8.467549	1.9141409	1.4127765	-0.22379562	-12.225461	1.0773922	8.289684	5.3693123	-1.430628
¸ßË¹°×ÔëÉù´¦Àí (490).mp3	0.8010093	8.383947	7.392105	4.9964585	12.435569	10.997856	23.657639	20.970652	12.08501	19.359283	32.209816	29.35408	23.539072	24.208097	15.632494	21.15757	20.4357	20.182064	11.894137	14.471447	9.224916	22.057701	25.0332	24.970072	16.726505	19.288029	15.279715	15.4475765	16.235558	15.089848	16.6004	23.418062	31.540672	18.351316	18.362703	18.257809	18.695583	15.345565	11.600079	19.600761	19.038292	19.947151	19.38935	18.627026	19.524372	9.393868	15.570674	21.514204	17.567366
¸ßË¹°×ÔëÉù´¦Àí (491).mp3	31.465923	26.36636	27.3194	5.36811	13.388252	8.24231	12.971056	20.367807	18.384953	41.924614	48.88834	50.00833	-18.267937	-25.644478	-19.597813	8.98658	6.1148834	3.3436265	11.375015	12.574026	2.569934	14.055982	18.844286	21.930077	12.681912	12.549786	11.31284	15.299179	16.25089	13.119757	3.2506554	7.312834	8.106695	15.633776	17.968334	16.868095	25.568834	27.29824	20.992317	8.206505	14.609743	8.503892	14.796934	12.782715	13.611553	16.892454	14.273642	13.78663	25.530342
¸ßË¹°×ÔëÉù´¦Àí (492).mp3	18.89524	25.325962	14.564713	14.28014	19.82984	23.307697	17.931955	20.70899	16.813896	13.532446	14.30486	17.349422	13.2684	21.797174	19.999239	18.180347	20.243893	12.978941	25.737684	24.300568	13.999458	3.0252986	2.1309152	3.4327312	11.6151905	21.032063	20.887272	4.6620026	14.753573	18.737171	14.21435	17.416965	16.075567	37.80158	32.970524	31.306	20.099388	23.624306	18.222353	18.782875	19.987438	21.481773	14.650494	21.210094	26.291084	13.703449	13.045452	9.133729	19.795128
¸ßË¹°×ÔëÉù´¦Àí (493).mp3	13.719106	6.9895563	2.0164163	43.778553	42.29293	33.555683	9.182522	12.940549	15.069932	38.975166	34.01833	24.005945	7.8073177	7.5783896	1.358968	22.50986	25.868355	21.4749	10.812802	10.893888	9.501745	21.728634	27.582916	35.45127	11.869946	12.750486	5.916545	14.107309	16.232843	14.255219	36.092262	31.97664	29.045113	15.215868	15.470821	18.432512	13.385632	7.2276626	1.1138049	20.41387	27.28329	28.324852	27.71036	35.543556	34.951515	13.24906	12.006031	2.9356613	-3.0321846
¸ßË¹°×ÔëÉù´¦Àí (494).mp3	16.123365	18.438839	18.943768	6.5219784	7.6138277	14.169494	11.52615	9.005954	6.9148083	8.054407	10.679999	18.900448	25.612503	31.129303	30.151693	12.540804	14.951815	12.101692	15.250465	14.141304	4.262246	32.261913	34.258793	33.700356	14.432472	16.852688	20.553423	20.608582	24.3258	23.913893	7.7779303	11.868349	14.154805	24.97744	19.954393	13.144929	13.792179	18.376171	22.670376	4.1412497	3.5609117	-1.5249492	16.874508	18.111929	11.64034	19.71125	18.27948	8.135408	7.6060143
¸ßË¹°×ÔëÉù´¦Àí (495).mp3	5.20766	15.109978	18.661997	18.49197	20.08942	18.130167	21.140898	23.863852	19.901684	10.952205	12.732164	14.805538	7.0519676	7.072995	5.5406504	-1.7772535	7.407041	13.225479	-4.382638	4.6055365	3.4401116	11.508344	20.644665	18.391249	18.400467	16.282465	12.908239	15.348692	16.461082	14.642191	11.350642	15.163723	6.992588	0.11845255	7.991904	7.7213855	1.974004	6.617141	7.5264797	9.021976	16.32434	17.019154	10.714497	10.186815	11.904425	19.898464	19.194824	16.538227	7.113905
¸ßË¹°×ÔëÉù´¦Àí (496).mp3	14.277724	23.79227	27.208347	10.106634	16.614573	17.355665	13.062129	25.855865	30.37074	7.310658	16.348179	18.127266	2.964107	6.2860928	1.4431442	14.254348	22.00539	20.206505	16.998703	25.927446	29.395859	37.295864	29.25328	15.155407	16.466448	19.055084	15.712096	15.403231	18.859198	18.582697	12.981216	10.166889	15.526688	15.482301	20.063059	26.228	19.621939	23.650085	28.191832	17.378567	20.135136	15.796091	16.900768	27.129208	23.26519	15.7809	28.947203	32.17611	7.1071043
¸ßË¹°×ÔëÉù´¦Àí (497).mp3	-2.847641	-1.3654406	-1.6959517	-4.2036114	-0.003445447	-7.892994	8.707907	8.188135	2.9419482	2.9670937	7.320871	7.7322392	11.631293	8.135095	0.77132994	2.570863	1.782203	6.3760056	-5.666359	4.9714365	12.978402	-3.3208358	4.7962627	1.709834	-9.493214	-4.1344614	-8.399468	-3.1942093	5.238865	5.9188223	-2.9082236	5.2549257	4.8251243	-14.895613	-12.833095	-18.689037	2.5546758	6.329507	2.3259418	-0.061594605	7.899357	-1.1758482	-4.2491846	-3.0297842	-2.5847385	-0.08444905	7.5983577	8.656137	11.774151
¸ßË¹°×ÔëÉù´¦Àí (498).mp3	17.073906	22.302559	17.55644	22.476486	21.48713	14.110502	13.704002	21.507532	18.362835	13.264313	22.932896	36.575214	21.944405	24.84037	20.174536	24.816545	28.4814	25.737736	18.69374	27.427174	28.149593	10.30023	15.375307	19.230549	15.669289	23.695564	20.708683	28.19416	29.383682	20.523172	18.597591	25.85384	23.24028	13.996993	15.842609	13.2771435	18.369835	22.819866	21.022202	22.489822	27.058496	25.364876	17.777355	20.822412	12.174944	23.911839	26.953907	21.935253	29.097816
¸ßË¹°×ÔëÉù´¦Àí (499).mp3	29.126984	27.413456	18.8773	37.29439	29.76062	20.14449	9.679437	15.169081	7.5046167	15.231279	21.0662	26.55042	5.7039824	13.499453	27.53061	3.6722083	8.04987	9.480213	13.015984	25.37541	31.814178	17.511497	23.521559	27.162447	9.850214	16.543415	16.251986	7.0231285	8.866886	5.3820844	16.995173	23.720041	23.566568	23.46547	24.578169	23.37627	12.268583	18.854424	13.871962	36.781193	39.145035	38.692513	21.157316	12.105841	0.53956664	21.100826	30.6782	32.61613	15.429815
¸ßË¹°×ÔëÉù´¦Àí (500).mp3	3.0685475	-0.15206215	-4.235358	28.972778	26.988533	20.902018	7.3387046	14.544455	15.564236	-0.6369629	6.8798485	5.7793036	8.063648	10.233992	16.690754	11.471016	14.324394	15.452779	11.452655	14.808962	21.415981	3.6499662	15.343119	20.147064	3.0955796	7.842943	10.177272	10.290985	12.942383	12.175938	25.030186	22.21143	10.800949	3.071208	11.592705	9.192545	4.8833475	2.0057907	4.9174433	-1.9221843	3.515984	8.480249	5.879453	2.8788495	-2.5038013	-1.6192596	1.8552406	7.0287204	18.515053
¸ßË¹°×ÔëÉù´¦Àí (501).mp3	35.219612	30.045582	16.978943	10.178637	16.022617	12.990164	24.088022	27.064629	21.713867	22.411953	19.87307	13.256492	11.738306	11.45496	6.914936	19.046082	28.38237	31.98473	14.598394	25.855488	31.433054	20.00837	25.399818	21.7165	33.045967	35.356224	33.54693	27.462627	31.023376	30.042542	2.4776115	9.0681095	2.2763875	28.01293	26.988186	13.569838	13.259212	20.202518	23.600945	26.630333	35.02902	28.419125	11.655254	23.429714	25.57279	12.413576	16.919048	9.26428	12.921019
¸ßË¹°×ÔëÉù´¦Àí (502).mp3	16.037975	22.58614	20.10619	12.299261	14.129143	21.057419	21.034882	15.956172	11.389385	26.985395	29.157614	24.184336	4.960951	10.224232	15.117962	6.62243	17.05755	25.122786	34.495155	29.637236	24.496233	29.45299	31.166634	32.592194	2.8309913	10.114063	6.944474	9.397136	11.601522	9.793189	4.932459	14.531374	20.00913	17.963373	19.590603	19.87313	26.588886	35.23691	40.857445	35.657837	36.89775	36.889565	12.653677	21.402765	24.26691	17.690336	21.539776	28.643604	13.376879
¸ßË¹°×ÔëÉù´¦Àí (503).mp3	23.233957	29.386612	22.186363	16.054575	18.521935	14.239547	19.444035	17.22508	20.350933	30.859442	30.282192	24.685905	28.330944	30.083675	28.425632	16.65368	23.067865	24.14509	16.93008	24.707264	26.531086	19.468403	25.106464	23.082397	18.336002	23.103626	15.293175	22.51157	19.133156	15.598837	20.994385	22.958883	22.411545	7.851138	15.375498	18.76157	13.766499	21.652912	18.36623	27.558468	28.96901	12.741316	17.115667	21.344286	21.043207	15.348662	23.22369	19.862873	13.187696
¸ßË¹°×ÔëÉù´¦Àí (504).mp3	20.61652	25.07302	23.792963	20.278423	19.28999	10.535006	22.41013	30.327328	26.740103	13.939217	18.488178	20.818634	22.927904	32.8722	27.464314	-12.220415	-3.774776	-4.9263606	31.716476	35.60676	30.41504	9.962458	9.40355	6.684151	16.166376	18.631853	15.737617	11.259617	20.389668	19.006107	36.180023	39.868645	31.527927	11.553158	12.904612	7.703651	21.15213	27.458687	31.949337	6.81779	18.176624	21.913486	21.556004	26.640888	19.087814	20.515858	30.054146	24.538696	18.105715
¸ßË¹°×ÔëÉù´¦Àí (505).mp3	-10.50881	-11.039593	-4.5533104	-9.788849	-13.688295	-17.255257	-7.5660563	-0.4074668	1.7612712	-5.6082225	-5.6470466	-12.414041	-8.2278805	-5.0711603	0.009729147	-0.74145865	-2.9640508	-4.906849	-2.16532	0.007353604	3.2432652	-1.7279956	-2.604391	-0.5216714	-0.5991267	-0.67646027	-3.7797084	-6.2643805	-6.2829714	-4.7521286	-14.344854	-9.249083	-7.4388447	-8.674608	-9.6779785	-9.782602	-2.7144608	-6.7650266	-16.253918	4.5704126	6.842229	3.1240578	7.214864	5.5513	-1.989373	-21.498009	-20.446733	-21.21357	-9.391496
¸ßË¹°×ÔëÉù´¦Àí (506).mp3	-0.6939916	-5.00344	-7.5948524	-3.645687	-1.151269	-3.00945	-3.2967649	-0.5470121	-0.54811436	-12.684217	-9.785442	-12.592571	-2.5178394	0.28987628	-2.3884468	-5.8446503	-0.28835732	-4.960496	0.061936274	-0.88431704	-1.4200895	-1.2896683	2.376452	0.04751581	4.4358625	7.88863	9.204585	1.018714	3.240299	0.3471439	7.9117985	5.073686	2.0086524	1.6188358	3.3630395	2.7672377	5.7965865	2.6132731	-1.8162545	-14.138126	-12.263845	-20.804169	-10.549133	-9.835859	-16.003584	-1.4233721	-1.4993474	-0.5017427	-6.3344793
¸ßË¹°×ÔëÉù´¦Àí (507).mp3	4.895869	10.635817	16.279675	9.656943	14.903702	20.755737	42.215675	29.449734	23.015968	21.6941	16.588379	17.604973	24.296358	19.03366	15.739159	12.723643	11.210329	1.97074	28.25901	28.012442	19.502548	16.780773	19.36248	13.658516	6.3615637	7.4517317	4.7201266	8.704148	16.893343	12.39164	26.551683	21.868477	19.725353	20.740946	21.800358	25.28262	12.2181425	13.603174	6.115371	13.028017	12.836287	14.162308	7.7342663	6.2860174	2.491747	7.0962944	15.423762	17.296844	26.137358
¸ßË¹°×ÔëÉù´¦Àí (508).mp3	-12.5710535	-4.3517685	-1.3834665	-9.068719	0.8222095	-1.8114398	8.674834	13.090605	11.624575	0.16772008	6.7504663	2.4444704	15.209053	18.172794	8.975309	3.313486	13.563352	12.321984	-2.470323	0.999594	-5.3742228	16.689556	25.926456	26.637115	5.3569527	8.127468	3.1103182	-15.205478	-2.5982912	4.5161676	6.6698146	13.936496	9.5396	10.157425	17.648218	12.952606	16.568344	15.917358	10.425608	30.282572	30.977776	28.282537	14.662503	23.33015	28.798235	7.6110992	13.59997	10.794861	22.93502
¸ßË¹°×ÔëÉù´¦Àí (509).mp3	1.1612027	4.5581503	7.681055	16.055601	17.194626	10.856795	-3.9653554	1.0305316	-1.7158949	8.262667	13.520764	22.043606	9.561923	12.834257	14.290994	-4.0827293	-1.3879898	-5.6021366	-20.315117	-12.676607	-16.194096	-12.759708	-7.6134424	-22.405262	-5.516451	0.10968834	-3.1686108	-2.2373996	3.8441062	5.7034187	8.487461	10.824709	5.5304546	-1.0245465	4.8027477	10.573484	8.404405	8.016091	15.875114	18.769169	19.912674	15.539094	-10.354172	-10.796119	-15.07113	6.002002	12.55195	17.620697	2.8314223
¸ßË¹°×ÔëÉù´¦Àí (510).mp3	-4.7225823	-0.38868424	1.7523947	-20.461575	-13.92893	-18.827093	-5.098604	-4.7023435	-2.6793373	8.9317	10.785692	-1.9434305	-2.8916693	1.2029705	1.6308671	1.5600908	3.2697573	5.1653776	31.637548	38.62237	39.54091	14.622738	12.187605	12.419245	10.333735	18.121819	14.401976	18.04884	29.33519	26.584583	11.159952	2.6843162	-2.2821097	18.04004	21.397907	19.079346	10.574938	18.130352	16.945744	12.750929	14.838159	19.484468	15.723407	17.955711	17.804071	8.592539	10.559674	3.8530865	24.473299
¸ßË¹°×ÔëÉù´¦Àí (511).mp3	23.669336	16.543715	14.221891	22.746231	28.781311	24.382904	16.213182	18.498138	15.6611805	21.942724	20.377075	17.36896	19.793966	19.609589	22.376822	15.526255	15.184248	17.762577	6.866946	11.9695	13.490304	14.196974	17.668621	11.361925	11.688569	15.072218	14.842216	10.353607	9.729282	6.761962	-10.138611	-7.504633	-3.1404665	-10.549456	-1.1682482	4.266508	13.687911	16.4528	9.429056	3.0295706	7.782918	7.9655275	13.468294	17.57885	24.980913	17.369766	17.268524	18.887829	20.58164
¸ßË¹°×ÔëÉù´¦Àí (512).mp3	22.299957	29.731834	23.289345	29.416958	28.671968	24.673698	18.7259	22.335888	23.770603	20.141624	22.085365	18.275908	17.579565	20.650352	15.766712	33.546032	23.22306	14.8751135	29.02885	30.62776	23.708374	38.600662	37.920532	34.249477	29.37312	31.643118	32.549686	14.781759	19.947205	16.156385	14.1821	22.245205	20.729752	20.519249	26.908371	22.1105	18.115532	21.549099	13.888847	20.99338	24.792858	17.243443	15.544853	19.972462	17.153751	12.468512	17.274433	17.62728	21.686768
¸ßË¹°×ÔëÉù´¦Àí (513).mp3	8.067497	14.93491	17.954626	-7.1651278	3.9869976	6.994935	3.2789474	10.538979	11.959474	5.345443	8.612116	5.332637	-8.449513	-2.8789525	-5.0799847	4.3640714	8.519051	10.312555	-1.8263288	1.9981846	-4.9972715	2.788055	2.6353297	0.5284234	7.4325714	13.199183	9.451208	17.854898	18.970951	7.2447357	16.05542	13.356499	9.607872	6.956031	12.1638775	12.16237	10.250536	12.805927	5.087468	14.692612	12.278496	8.430872	-0.25807062	1.6456268	0.7039652	-19.093441	-13.455349	-19.358572	1.6893268
¸ßË¹°×ÔëÉù´¦Àí (514).mp3	26.311516	27.982334	28.121748	18.02642	23.007385	27.820465	16.959373	27.248737	34.035988	3.71214	7.5603647	2.2874002	-6.9406056	3.0084128	7.7273855	-11.521331	-2.6528513	-6.25161	-11.978222	-9.281637	-10.084915	15.750796	7.4035053	-5.3553658	3.1018524	6.9472065	6.2483883	-1.0865861	-0.10773909	-5.1138325	-0.6186685	-0.5891526	-12.082762	-11.848873	-7.7780914	-12.148343	9.264307	3.7184901	0.9002607	-9.559542	-11.073677	-15.082848	22.858957	18.442448	5.521224	-8.310782	-7.0852613	-16.28117	8.147863
¸ßË¹°×ÔëÉù´¦Àí (515).mp3	2.287392	3.239019	-3.3385663	-15.631056	-0.43599308	-3.110455	5.0622444	7.339257	-7.2806673	14.792696	17.578016	19.724129	14.745986	18.424282	21.578678	10.083252	13.850897	2.3378258	9.818636	7.01583	-3.7496567	3.42879	4.190666	-2.5728025	7.518113	7.8014903	4.5801344	6.5610766	7.3247623	-4.239798	6.512699	9.907845	5.262289	6.4634466	10.895703	-0.059690982	13.203594	21.808315	17.88097	30.968761	41.378975	39.863365	27.665577	30.03707	22.55986	7.954653	14.656036	9.21833	7.8260884
¸ßË¹°×ÔëÉù´¦Àí (516).mp3	23.474236	23.53098	17.745691	16.629013	26.753174	34.98059	25.997414	29.466623	24.883377	27.352404	31.395588	29.234604	14.909167	12.905739	17.353422	27.431515	27.456623	25.76233	26.215261	29.175022	24.494715	29.710571	35.88632	32.732666	16.01316	21.446274	20.305717	20.615051	29.761938	30.143131	31.052595	31.56922	28.78729	26.855213	33.591324	34.454216	14.146631	10.6584015	9.131042	13.229487	20.858635	22.457153	21.620361	28.977283	32.627693	13.592159	15.955853	19.574596	18.437395
¸ßË¹°×ÔëÉù´¦Àí (517).mp3	30.961967	29.237934	27.22956	-14.033891	-6.325118	-5.547166	12.061939	23.628159	27.78542	20.996138	17.750118	11.136989	14.080028	15.311899	13.887987	3.68416	8.953698	15.47432	-4.834998	3.0024438	0.5645917	-6.7197423	-6.771983	-11.98789	15.451525	11.873282	4.607473	9.139271	13.851969	9.050602	5.036512	9.988473	16.03118	19.415035	15.856229	19.08183	13.0092945	13.621805	7.440203	28.608315	16.469828	11.818677	18.02559	20.740307	18.655682	24.475063	30.220242	22.966599	25.822882
¸ßË¹°×ÔëÉù´¦Àí (518).mp3	15.428598	21.004097	18.184484	18.227654	21.505825	17.523016	15.623671	24.199015	25.081257	15.3361435	21.30199	19.77837	17.455547	23.514917	21.761818	22.831482	24.885166	15.696806	39.05967	31.63607	20.422009	0.23142307	10.3744335	16.821877	19.205788	24.655426	27.86856	3.1912925	13.234837	10.218401	14.696614	21.333904	21.833363	28.03651	21.124863	19.160358	24.839268	24.906748	17.70648	26.20882	22.508516	11.984182	18.845257	27.545662	17.466026	27.378098	24.772385	17.582378	11.143753
¸ßË¹°×ÔëÉù´¦Àí (519).mp3	21.841925	18.486177	18.355824	8.583407	21.711311	25.856134	17.531738	15.938602	9.744933	22.038055	22.333961	21.481522	18.960114	26.4153	28.153008	20.710493	30.485428	39.182537	19.960627	20.621635	17.972012	16.751896	22.422543	22.8421	34.629314	29.866549	21.767962	11.749346	9.548318	9.435488	33.55143	38.578793	41.36482	24.283499	30.976337	28.963787	7.287818	15.123951	10.208645	16.721237	24.61288	28.278051	8.466554	10.909594	15.576677	19.401264	27.093699	34.786095	29.831036
¸ßË¹°×ÔëÉù´¦Àí (520).mp3	11.20766	7.46305	3.1929033	22.65699	27.20191	22.640251	-19.33051	-17.996	-17.597477	22.463417	21.206219	18.573162	11.231048	23.290573	20.162178	15.995063	19.795977	18.294033	7.235653	6.464984	5.734004	4.441916	3.2346458	1.654912	-11.031519	2.2708464	14.226437	-2.7846026	-4.6046543	-3.77938	-12.521539	-2.4035068	1.8329709	-10.575153	-4.2167773	-1.1359521	4.4412427	5.279973	11.781229	16.802845	16.046251	14.134071	-9.369317	-10.837837	-13.929951	5.311549	5.1405754	8.92338	8.82198
¸ßË¹°×ÔëÉù´¦Àí (521).mp3	-5.3941717	0.6611717	3.6699877	14.542431	16.307627	13.970851	0.13857073	4.1873612	6.1020846	2.960201	4.6889668	-0.09918188	5.414691	7.250396	11.024164	-4.233083	3.7684412	4.3376007	6.28982	9.119226	11.729658	8.092595	15.760218	18.729038	7.169694	2.8658037	-2.5641384	12.957041	9.508766	5.4368277	10.327557	12.962864	14.172386	20.972439	17.159716	4.495899	8.250235	9.508938	3.422607	-2.194169	3.432775	8.464634	5.033197	-0.021327578	-6.3246737	5.815875	1.8054802	-0.59492594	6.6134853
¸ßË¹°×ÔëÉù´¦Àí (522).mp3	0.8351146	-2.031815	-4.040822	16.548782	13.133188	10.746837	17.004284	24.25995	21.421574	-2.6588836	3.400135	3.41115	-10.242175	-5.150628	2.4704797	20.580605	19.501446	14.656948	18.340736	19.646296	17.793722	2.1076045	0.48204452	0.0985938	13.469496	19.369335	13.393524	22.498285	33.043877	36.08382	21.83838	24.59626	22.664341	5.308618	11.170574	11.42085	-0.47395283	1.0296819	5.0994687	8.67193	15.744467	25.119108	5.2174373	4.421042	3.3119853	-11.261921	-17.958784	-19.43964	7.0855694
¸ßË¹°×ÔëÉù´¦Àí (523).mp3	19.490812	27.209904	26.384657	24.867348	29.419243	27.320448	25.314907	27.76789	27.285095	15.507714	17.327477	22.614082	19.40079	21.12629	23.91471	16.986668	23.409761	25.256222	0.63316834	7.428844	12.82757	15.883584	19.172407	21.160355	20.453053	6.1726165	2.3284512	11.622547	11.075422	10.219399	20.070244	30.924236	38.24031	19.546562	19.837658	17.2662	14.006492	18.745312	21.879875	14.78945	18.19983	22.237892	11.415343	14.098325	14.340174	18.916368	25.407936	25.330883	25.602829
¸ßË¹°×ÔëÉù´¦Àí (524).mp3	4.531452	5.3947234	4.518017	2.330046	7.89091	2.9415426	11.951063	12.403521	6.400763	9.081289	11.325111	9.34964	18.45781	22.383198	22.770103	8.754937	10.675283	10.798534	3.0907586	3.3731241	0.8319138	-0.7735884	-4.966963	-18.1128	-1.0758545	0.9343178	0.06831679	3.4136457	9.181276	7.5537415	5.6925077	9.811678	13.152058	15.187368	6.9083834	6.089917	7.3400927	7.9898925	0.48040152	10.497637	8.894677	11.831257	10.905016	10.950341	2.7628193	14.190828	12.338955	10.996682	-4.4217877
¸ßË¹°×ÔëÉù´¦Àí (525).mp3	-3.1646824	1.7238845	-0.62722945	4.7148647	6.328397	-3.883647	4.6670656	0.77654636	0.7118337	-0.961699	-0.76753044	-4.3134394	12.06885	11.260881	10.03421	24.376026	16.921219	20.83997	7.810768	6.45722	5.1567116	7.7469597	4.5551476	1.8102374	7.068706	1.9297054	3.8720562	9.962013	14.10187	9.674767	12.680057	7.588978	4.631177	-0.98699856	1.8117983	10.364255	-8.309242	-4.0358114	1.1614778	-5.861249	-3.6396506	1.4053769	12.350363	9.200841	3.9754338	-8.533667	-1.9422116	3.1103551	-4.542972
¸ßË¹°×ÔëÉù´¦Àí (526).mp3	-3.995601	-1.9493415	-13.686127	19.59608	17.030106	14.589363	11.871019	18.505371	20.297707	13.541609	13.783037	4.737757	10.247465	15.390761	23.428488	19.536358	23.916828	17.777437	0.10550952	5.2049026	4.8339524	17.765285	18.977364	11.774046	10.690726	7.165265	-1.9588757	8.467491	14.906634	11.604267	-10.559148	-5.020055	-7.457832	14.129446	18.320023	19.813133	22.357567	20.720222	9.370784	7.310615	15.382458	11.896051	24.655666	25.135715	22.752584	17.28273	25.692093	19.221188	15.161095
¸ßË¹°×ÔëÉù´¦Àí (527).mp3	9.171115	20.587734	39.655205	15.477499	18.255917	13.021145	8.454277	14.616818	14.140095	13.801671	9.394497	0.9014257	14.079433	21.193188	21.732021	18.54995	17.487816	9.7869625	-5.106208	2.4472125	2.558303	11.574837	12.501956	4.4418907	24.13081	21.032475	17.393995	25.738386	27.76479	23.186405	33.486565	34.426884	28.093159	32.8703	25.418247	19.119713	15.225468	20.728962	22.72261	23.422825	22.029491	24.528069	34.179462	35.01528	28.362215	15.86087	20.582273	18.684397	19.965782
¸ßË¹°×ÔëÉù´¦Àí (528).mp3	11.473857	11.612404	15.016306	27.591629	26.694479	27.752905	18.07273	21.160355	19.517056	4.7961426	0.4137263	-0.7760376	9.1716795	14.09856	19.209793	15.888966	11.344072	7.8943686	16.800209	27.87447	23.833565	19.122433	22.792011	23.675526	19.896778	18.716835	17.238148	20.136822	17.13203	16.738228	4.0616016	10.631472	10.771605	14.85148	27.216167	27.634647	9.7107115	14.365147	13.506941	27.862541	27.063194	22.013847	17.423494	18.75728	16.740986	15.491674	10.533943	4.2332687	1.1155522
¸ßË¹°×ÔëÉù´¦Àí (529).mp3	-13.808992	-7.4722095	-8.428047	-2.369027	2.8117673	-0.3204252	4.1090727	10.195358	10.358167	3.577507	6.406434	1.735791	14.797096	19.61437	15.799433	0.8873563	12.029801	8.9072695	16.353868	7.939674	0.68058765	22.69141	28.882652	29.732193	23.347916	8.570468	1.8616319	-1.9695704	11.827293	10.468328	-3.0318696	-2.8343701	-7.713253	8.888781	12.261223	10.650447	14.109015	21.32925	21.838383	3.242517	10.069543	14.831658	2.9426837	5.8634934	-0.5893007	26.489445	34.257458	31.96825	1.7786772
¸ßË¹°×ÔëÉù´¦Àí (530).mp3	7.304928	14.263606	14.746854	3.652154	5.003442	2.1294193	13.919786	24.165478	26.505775	3.4929814	7.7820716	11.414487	26.37388	30.074402	29.90944	24.774288	26.155743	22.124485	16.339956	20.200493	15.866209	14.687325	22.540794	38.176517	18.943123	20.832714	9.060023	1.7243038	6.650629	10.178914	10.314159	11.510111	10.715639	10.391456	10.618547	13.469963	18.203257	16.063118	5.785468	15.345291	16.07169	21.22776	26.053946	23.58289	18.969809	13.06644	19.335793	16.173454	6.0486207
¸ßË¹°×ÔëÉù´¦Àí (531).mp3	-0.77938807	6.744128	15.032307	15.878601	23.13871	14.879521	15.511213	17.600702	10.333139	9.545369	15.951247	21.015354	19.43572	16.731167	15.108539	9.1714325	14.1416855	7.466899	13.53012	7.4896326	3.945347	15.670603	16.445778	12.991182	6.20302	10.511688	11.114196	14.414287	17.596687	16.045706	5.2524986	9.894203	7.58156	-7.4060645	-8.985624	-22.46438	-1.2455866	1.7971382	0.8748783	11.247151	12.89699	13.077593	11.324699	18.512955	12.908648	25.907318	26.978691	34.67466	21.039022
¸ßË¹°×ÔëÉù´¦Àí (532).mp3	-6.680156	-2.5612984	5.0961485	15.655685	15.333998	10.674847	8.072098	7.7429647	11.291639	14.350111	16.67189	12.317482	-4.337659	-1.2795355	-1.8462791	-6.0044336	-7.012967	-7.949746	13.6084175	10.226573	1.5905768	-23.184566	-16.191702	-16.483635	-2.1712313	-2.5396533	-3.0298424	18.956099	22.34741	20.164467	25.245522	27.286888	25.53098	-6.9992437	-3.0728579	-4.054681	11.233372	18.112225	13.465266	15.010336	32.14106	31.314743	2.764851	-1.4452432	-0.030089796	20.894218	23.001316	16.189817	10.581383
¸ßË¹°×ÔëÉù´¦Àí (533).mp3	10.006911	12.47758	14.464745	-1.6437426	0.42566282	-2.9680104	-3.801168	6.4204216	8.245937	-1.5722022	6.706542	6.2527084	-2.175074	4.317935	4.5321136	-6.8351016	-3.6253026	-6.175811	17.581245	13.097191	0.5219253	-12.749857	-9.823941	0.16056898	0.4424519	-2.4950533	-20.940363	-20.16784	-15.708357	-24.419727	-5.828537	-6.099403	-16.631948	-12.710198	-7.0460114	0.13624448	19.363583	16.651085	15.365889	-20.243767	-18.069885	-20.194792	-16.406208	-13.061368	-10.957828	11.210668	17.887878	18.269531	11.496624
¸ßË¹°×ÔëÉù´¦Àí (534).mp3	29.33368	24.954712	22.49408	24.306374	22.244032	21.482773	12.289935	12.489128	10.454351	26.609114	27.501286	19.209461	18.644478	21.087933	13.26606	12.7753315	16.839367	18.714	18.708652	20.160763	15.7605	18.40855	22.910519	23.968628	17.172426	17.759052	24.563816	0.97672325	9.438972	13.797588	20.424133	22.852459	22.594305	14.161526	22.538528	18.319588	5.7536726	8.188768	11.217618	21.71045	21.097038	14.938356	12.589451	15.677645	13.885127	17.513927	23.41201	22.671993	15.610892
¸ßË¹°×ÔëÉù´¦Àí (535).mp3	22.617958	20.997532	15.264692	31.083881	27.91977	25.970654	26.975363	23.466534	19.969429	0.73635495	13.844906	16.373623	21.952324	21.581003	14.954523	15.469288	18.299685	19.46624	27.058044	25.392822	14.78344	20.090593	23.863033	20.208017	37.787148	42.470848	49.83696	12.974451	15.102028	14.228048	33.351868	28.530499	23.733898	40.690323	39.137905	39.516193	10.517542	17.821793	22.125435	21.790073	10.375565	0.96408516	26.641678	32.77157	29.166954	15.002049	19.914883	17.27718	26.98482
¸ßË¹°×ÔëÉù´¦Àí (536).mp3	2.9335146	6.7680936	2.0349536	3.6122303	13.388945	17.863028	15.882929	18.194387	6.5395536	20.334171	29.516087	30.837738	18.488491	16.950827	12.493473	13.687094	14.465895	12.719509	4.8079777	11.095228	8.886648	10.952582	13.540567	4.717946	10.995558	17.103676	15.902092	12.213589	10.059828	6.774471	3.0220127	6.7148542	4.800533	42.904655	38.705196	28.45716	-3.1669536	5.396246	7.766044	10.585356	13.726402	15.870484	8.645092	11.434397	10.703892	6.4849615	16.764511	10.045603	-1.2948225
¸ßË¹°×ÔëÉù´¦Àí (537).mp3	11.62796	15.601259	21.061924	21.201988	24.21669	23.177223	10.569805	10.481232	15.148069	28.086674	32.47927	31.659622	17.594975	21.953012	23.212975	15.765409	17.018059	19.212988	12.717371	11.675339	10.395561	8.616602	9.689018	11.407235	15.522814	21.964481	17.57122	17.327013	14.736124	15.082359	21.635408	24.941345	19.833012	18.535519	25.434761	16.47041	20.124878	9.721841	4.809152	16.989908	17.065096	13.092131	11.220354	14.915615	17.065403	20.12604	33.851242	29.428375	13.108334
¸ßË¹°×ÔëÉù´¦Àí (538).mp3	21.495403	14.920674	4.04066	13.381769	13.350088	5.226656	15.431708	14.996248	14.039384	20.70622	22.046425	19.05662	22.646908	19.49583	15.395723	7.4306173	7.809348	3.868997	2.1848521	5.3671985	8.304226	8.857658	16.297949	16.056488	9.519193	14.083546	19.084007	4.6999893	12.066431	10.887268	24.27517	32.749413	21.521671	2.3368602	11.20549	19.441414	1.253804	5.1759205	5.5649643	7.681362	9.83948	13.395729	23.669737	30.527245	36.564423	18.831614	17.951347	14.469187	10.263539
¸ßË¹°×ÔëÉù´¦Àí (539).mp3	23.91267	32.604416	30.053568	4.973543	18.108084	10.389336	24.68071	44.932453	40.261894	9.599384	12.75953	14.807915	12.660694	17.743366	16.23972	33.003464	41.265743	42.717537	39.324547	34.948254	25.06218	21.562958	33.11026	27.38398	23.63879	33.116177	40.659607	3.0300686	9.360231	16.344692	34.7512	37.81544	37.129593	8.850581	17.976845	19.644787	-2.803701	2.4021409	-11.515834	1.2044461	0.45841473	-5.043317	22.668713	20.166721	14.347496	39.7112	48.14724	45.282387	41.709614
¸ßË¹°×ÔëÉù´¦Àí (540).mp3	12.300917	9.039187	1.7401445	18.27492	22.185532	14.38092	27.433367	27.320257	20.136454	29.996372	21.802383	22.105509	19.96989	27.834343	37.683502	28.128094	19.990858	13.151836	16.271627	22.498383	24.893456	18.735199	21.13298	17.64422	39.201286	37.70645	35.756466	28.530655	26.745155	25.147118	35.955353	35.343	32.89019	26.02995	23.054682	32.694088	18.250935	20.633266	17.586071	29.87563	34.254307	42.988205	6.7655334	10.05064	6.6075835	8.532144	11.211117	9.421039	8.431833
¸ßË¹°×ÔëÉù´¦Àí (541).mp3	2.3687048	11.8793335	7.782763	2.7617207	9.550752	7.7335844	17.967327	18.332315	12.954769	9.079264	14.761512	8.027798	11.720879	18.405865	19.340637	3.185265	10.67415	11.993563	13.699093	19.073399	18.090916	24.20538	22.408325	16.579025	8.020276	10.191782	9.566392	18.787067	4.7323728	3.2729106	16.099787	15.598526	15.528468	5.439054	8.432159	12.078987	28.187943	24.840683	24.089317	17.683956	17.625435	15.925709	4.009627	10.385674	9.7831135	12.292098	13.719644	12.964273	-1.626586
¸ßË¹°×ÔëÉù´¦Àí (542).mp3	10.249542	13.761307	12.954777	5.2502213	6.120822	9.814063	8.573994	14.136261	21.958246	13.477597	14.585639	14.515141	18.687551	18.327774	14.658047	17.461882	9.506218	8.615152	23.964962	27.796831	26.511187	18.933304	19.677208	20.201475	3.706183	12.730569	11.839722	2.8149977	8.242147	11.29928	19.213537	23.453316	24.11327	1.9808983	7.222809	4.5374985	4.625803	5.3373246	6.6643753	23.85085	21.682442	15.359587	9.838984	5.2331195	6.1392803	16.13459	24.540129	18.32602	27.221016
¸ßË¹°×ÔëÉù´¦Àí (543).mp3	-5.043929	-5.873604	-2.8810802	-20.006374	-16.907978	-9.989792	-8.529767	-9.873522	-14.41551	-15.659601	-19.053066	-19.137684	-14.843224	-15.022182	-13.771606	-7.940582	-9.89974	-16.93227	-11.22271	-13.999264	-16.24384	-14.230223	-13.248236	-17.439907	-20.600456	-15.485789	-22.345108	-6.0382195	-11.680821	-8.183029	-10.278479	-6.123473	-9.469769	-14.950583	-15.253682	-10.843229	-10.04808	-9.835178	-4.752344	-13.856143	-10.921803	-14.603503	-12.047957	-11.274641	-15.695045	-12.860384	-13.155668	-21.374588	-0.9667665
¸ßË¹°×ÔëÉù´¦Àí (544).mp3	13.943735	11.752027	5.5283566	6.651707	18.456408	19.440414	14.941364	17.628029	13.5687	18.481615	10.569132	5.8346806	16.62893	20.935421	23.611092	24.103312	20.273209	6.550959	16.24604	16.569557	9.651694	11.793528	19.181042	13.395858	31.44083	28.798967	26.379885	3.3965745	-2.5987227	-5.1154604	8.877781	10.608761	14.231935	20.4081	12.813419	9.371553	5.5152693	4.477235	6.635826	18.56649	15.800655	9.071049	12.579208	17.536083	12.164541	18.852304	17.917194	21.845165	4.627428
¸ßË¹°×ÔëÉù´¦Àí (545).mp3	0.52814174	7.58982	8.139097	2.4651084	8.6486845	8.626478	24.410458	20.440935	13.83991	7.147547	8.604039	8.469897	19.176744	22.260208	28.776949	20.758263	20.93023	16.155409	-2.91779	9.011197	13.418995	1.7950321	0.08220309	-3.402346	2.5520782	6.2053585	2.7384043	24.859928	28.452251	27.430264	-13.502771	-5.0090103	-9.827069	8.4058485	15.960314	10.381081	8.426654	10.905989	4.513446	-7.527217	-3.2523324	-10.436861	12.184158	24.426033	29.43385	5.058794	8.245448	10.724708	13.129246
¸ßË¹°×ÔëÉù´¦Àí (546).mp3	9.942888	9.000297	3.47437	1.1463177	-2.6892264	-4.408717	-3.1779761	-2.6265354	-2.3154798	5.446763	5.1430902	0.6847003	27.227291	27.989628	26.3861	0.74602866	4.0895658	15.176214	9.159231	7.338596	4.410337	12.81338	14.865791	16.310951	19.332842	5.8175464	-1.9316155	-9.868774	-6.2694783	-1.5627015	6.1162577	7.5400233	22.244589	2.2895575	1.4437612	9.229277	16.578117	18.52589	11.873175	10.868124	-0.61853784	-9.28511	-3.0146272	-4.436735	-5.0245504	-0.71124655	-9.491527	-15.802571	-3.6275692
¸ßË¹°×ÔëÉù´¦Àí (547).mp3	28.07447	33.37336	26.302818	11.142708	18.60125	32.92614	22.49844	22.180668	15.179821	20.604153	21.331154	22.678905	2.4003994	9.942858	13.399956	15.873376	20.902449	15.782994	9.183123	14.837208	7.4742765	15.320301	26.798304	28.073975	28.467815	24.33097	19.111633	10.734633	9.655085	5.688248	20.60508	35.389175	33.10771	10.9481735	21.759108	25.37378	24.211357	30.134888	21.492073	20.463806	21.011772	16.378935	9.508851	10.872435	8.196484	43.424446	40.489754	37.59672	26.388683
¸ßË¹°×ÔëÉù´¦Àí (548).mp3	-0.5646931	9.8730545	6.5848	22.00299	22.334461	18.27313	4.377903	5.5743237	8.019099	5.093049	5.9146967	3.568153	24.095322	24.81794	14.461971	17.636562	18.68786	23.835533	12.926142	19.377502	20.182629	24.366125	25.873161	22.998343	-10.574591	-11.860088	-23.759403	22.925676	17.27898	11.13332	23.1063	20.588266	18.048466	-1.6219501	4.69588	3.702535	24.727509	30.3983	23.95562	-11.623308	2.3631616	4.5571604	-6.2200885	-1.3690165	-7.7761974	11.430765	13.737999	11.085544	11.58135
¸ßË¹°×ÔëÉù´¦Àí (549).mp3	26.864311	30.058008	24.184383	14.0661545	19.014397	19.818167	26.53656	27.555752	20.946754	25.54554	24.418121	27.015081	15.441773	23.855516	22.324272	26.13779	34.07567	39.5307	16.445744	17.850565	10.280588	4.4584713	12.669422	7.998886	5.2240086	12.950513	15.307517	4.148748	7.3869658	5.6822934	11.527618	12.75241	3.9639902	-8.760633	-1.4251977	-2.9550302	-10.147226	-11.640198	-15.520145	17.42668	25.667662	22.276272	-1.0393944	7.9346666	2.5850987	11.872442	12.973282	9.245404	31.263731
¸ßË¹°×ÔëÉù´¦Àí (550).mp3	13.016824	24.55194	33.287575	17.966362	22.151556	15.243616	19.125807	20.952581	22.738152	6.427809	8.098345	4.311711	31.78468	26.436993	11.988127	21.865776	16.77398	6.6895876	17.72116	6.0230775	0.09648806	21.445564	21.569378	22.311142	-2.951108	6.148072	8.096834	20.288261	17.623974	13.921696	13.573488	14.466318	15.527394	13.832578	11.458771	11.085049	3.830678	6.623044	4.394842	31.242489	33.848274	26.776321	10.648325	17.868017	22.033928	19.140404	22.409828	28.273842	22.331036
¸ßË¹°×ÔëÉù´¦Àí (551).mp3	10.071554	16.532986	13.29711	12.276117	11.856539	12.872036	20.765602	21.983335	21.070866	16.662106	21.217827	23.260408	8.102547	13.264439	14.436678	4.0305953	10.147369	8.733026	10.967458	13.377764	5.1887007	2.042134	2.023547	4.7040854	4.477891	11.701235	14.812851	10.722946	4.8318806	4.33541	-7.017095	-0.530172	8.454079	1.1646678	0.79533386	-2.6057534	-1.9247273	0.7972605	-3.9513159	-0.26671058	3.0690007	4.227112	-5.915993	-7.1776323	-2.2437668	4.41146	2.926198	4.4746056	13.307907
¸ßË¹°×ÔëÉù´¦Àí (552).mp3	0.74865127	2.3108926	2.4323623	13.476886	9.452986	-1.1758012	3.5583832	5.1843367	11.227669	3.9950323	0.49490142	-0.57378906	1.1428809	3.7032871	4.6941004	6.190365	11.306509	9.187798	5.322098	7.2666373	9.619471	-9.100104	-11.804802	-4.3253417	3.8164585	3.900657	1.8302134	-17.343416	-13.8010845	-12.106342	1.015982	-2.392984	-1.6345816	10.933701	6.3593554	1.833702	14.066543	5.8225746	-0.57599586	-3.3040714	4.1020527	9.798666	-6.9741483	-8.654303	-12.513619	-12.529724	-14.8989105	-17.451347	-7.248104
¸ßË¹°×ÔëÉù´¦Àí (553).mp3	19.54897	26.401442	26.257698	15.549081	16.385784	17.679688	-8.043618	-4.0643682	-11.570173	7.2495985	5.513723	5.392958	20.40071	18.259407	10.407683	24.423573	29.55088	20.877888	32.676098	30.48645	21.63795	32.943405	24.050299	15.00971	23.82307	25.74918	22.31201	27.216146	31.205467	29.163792	32.29638	38.600533	30.768265	10.856724	15.013317	18.30695	10.78236	4.941462	4.3936744	23.447206	30.445885	24.723412	18.221567	24.298475	23.147709	16.530975	23.440645	26.843779	22.473497
¸ßË¹°×ÔëÉù´¦Àí (554).mp3	11.111412	17.439074	19.19769	30.132114	29.309877	23.917397	15.65931	15.054518	15.26493	16.872078	8.125948	12.99129	39.832523	38.009094	31.080433	14.557046	18.98624	17.049366	3.6540682	3.3625484	3.7808955	23.478687	21.426481	24.132896	3.9582858	0.85421973	0.709849	11.220142	10.132333	11.204529	15.656599	16.444996	13.471411	8.295195	13.847286	13.636841	9.6089115	12.270274	11.561204	18.237137	19.578682	25.452652	20.787033	17.625694	7.172371	40.049667	37.110313	29.88885	14.70133
¸ßË¹°×ÔëÉù´¦Àí (555).mp3	22.351433	29.081093	16.597223	26.07206	22.741737	14.511427	21.386356	18.941656	15.252775	14.049463	20.199669	16.915524	21.324265	31.869957	23.981113	9.226488	22.665173	21.934856	9.508141	14.39381	13.737959	20.129503	24.475546	22.281143	21.609276	23.509464	16.04976	19.081959	22.010576	22.013939	21.791359	23.479872	20.408806	3.0750933	5.518516	8.088677	17.471024	10.299096	-0.62121207	10.321995	18.491459	27.37601	27.01012	28.75337	25.380842	27.929783	26.877216	15.320741	29.11885
¸ßË¹°×ÔëÉù´¦Àí (556).mp3	12.101547	13.911163	11.574405	8.01953	18.452694	25.031324	21.916645	26.68063	20.477652	24.5564	23.988556	23.253448	17.008158	25.012825	22.373463	22.467445	24.731915	22.433025	8.016892	12.382137	10.730266	-3.6316316	4.9249477	0.51456183	-4.167285	2.8138404	7.92083	-12.164578	-6.1496634	-0.5998237	5.348078	7.961543	6.239094	11.732388	10.0418	8.431006	0.44466913	2.4341989	3.2621522	10.238375	15.687998	8.113598	5.578475	11.233908	13.03855	18.177483	17.948698	11.925949	3.6088328
¸ßË¹°×ÔëÉù´¦Àí (557).mp3	48.433804	45.674103	36.35665	12.241053	16.951115	19.41721	30.65389	26.034466	14.245566	1.5450997	3.9357386	13.088047	29.8455	30.034603	22.543488	10.57328	9.492178	8.556539	14.429535	12.769681	16.677782	14.196367	10.796777	-3.5880513	13.4882965	4.6922197	-6.381973	25.146572	27.967484	24.588215	17.484226	17.431816	12.874821	22.49812	19.55706	15.631453	20.426865	21.336805	17.979092	23.22837	22.66143	22.424015	30.130693	28.974743	21.864231	16.546701	13.268658	12.198072	2.9919999
¸ßË¹°×ÔëÉù´¦Àí (558).mp3	17.322996	24.626942	21.655258	18.992382	29.65922	31.81866	29.632376	27.594395	23.038795	7.588101	12.762279	13.717806	28.164892	30.9371	22.274036	22.594486	26.057835	31.550035	31.719263	23.586224	14.208799	27.23743	24.101015	22.601097	7.913781	17.127789	18.943018	22.982307	28.447926	28.666702	39.32158	40.995483	40.52559	30.078587	30.333538	27.099205	28.394493	31.425098	32.73024	11.940552	17.23236	17.633732	18.643412	21.098871	29.58582	27.504704	31.191864	37.67519	12.395082
¸ßË¹°×ÔëÉù´¦Àí (559).mp3	25.596394	26.384232	26.408901	13.809515	21.495863	23.005424	6.7213473	17.058247	15.994089	5.052425	6.756444	4.0822244	28.00643	22.743769	20.13858	15.33704	20.271156	19.218636	15.147533	13.921749	4.356223	20.319172	27.867119	26.325686	15.604848	22.730396	21.521553	-7.342737	-1.6655316	-2.5371447	24.42779	27.117237	24.028305	10.886355	21.266521	23.444824	16.217503	14.64138	11.268122	18.272514	20.869305	20.904316	36.02623	36.143177	25.891289	13.647781	18.377932	13.90844	14.360197
¸ßË¹°×ÔëÉù´¦Àí (560).mp3	3.6144686	14.8118725	22.270168	21.051727	23.659801	19.517437	-3.098059	3.553066	11.074499	-4.2158427	-2.5198069	-0.41427708	1.8351982	4.141756	3.0885751	-5.1072903	-6.3158875	-11.234161	6.144704	5.281788	4.1235332	1.3619547	-7.0096016	-10.145845	18.659754	9.870899	9.44951	1.4382466	-2.1949985	-2.1776593	6.720701	11.256062	15.23044	3.5527577	5.096244	2.8566632	0.1730187	3.5775375	-2.5643559	-10.052729	-6.3444424	-2.0791323	16.745256	9.9513855	7.70315	-9.212917	-8.632175	-7.028411	-0.85082346
¸ßË¹°×ÔëÉù´¦Àí (561).mp3	33.30102	29.213907	19.427948	11.635923	7.8823113	9.070255	-17.704666	-17.01505	-20.367538	-0.034567297	-1.3865796	-9.328171	21.010826	23.539461	29.294273	17.317322	20.803875	18.418694	22.119774	23.321217	24.748497	17.067091	21.488441	13.621473	-1.5505073	-0.7304855	2.2759166	12.442429	21.564838	30.179125	13.389301	26.102968	27.626377	30.25689	30.064957	24.997124	-12.889399	-6.4858747	-8.71504	20.765774	26.043514	19.250381	5.254751	8.919184	9.606834	10.274104	7.550479	7.1970654	34.134438
¸ßË¹°×ÔëÉù´¦Àí (562).mp3	-4.4167066	0.8045185	5.3166947	0.18362874	0.03597051	3.6473203	12.384842	9.744072	7.7592697	10.707202	10.295727	13.333779	0.7725946	1.480368	6.2908993	3.0688512	7.110791	9.4531555	4.8112206	6.3389444	6.0957847	-6.0762405	-1.6155565	1.1263146	-0.919901	5.550831	5.384904	-10.683525	-0.97401154	-0.26644424	-9.204977	-3.7899094	-8.510139	-6.1890535	-5.3515434	-10.575924	-9.867464	-6.997776	-0.40419257	-6.7807426	-4.84702	-7.484087	1.0749363	2.2536166	2.6075327	6.423932	2.372193	-2.2777355	-7.161854
¸ßË¹°×ÔëÉù´¦Àí (563).mp3	37.13337	34.393	26.682337	25.407944	33.139694	25.910606	12.460672	14.52722	15.5576	12.756823	18.254818	18.376377	13.95183	20.884485	23.867954	23.030052	25.435589	10.505857	20.960579	24.96545	12.338924	6.8826466	15.765739	22.931887	19.939873	23.6365	18.606556	25.391333	30.091255	32.90862	19.871243	28.847916	33.75277	30.269993	32.52362	34.411182	23.622849	22.967934	17.36671	31.008316	34.302307	36.098915	61.43687	35.963345	14.402899	27.534725	30.449303	25.694366	30.487038
¸ßË¹°×ÔëÉù´¦Àí (564).mp3	-15.028428	-2.4946775	4.3061495	-12.027945	-6.577981	-12.882938	11.544469	9.323347	5.011816	11.195749	13.007011	9.346272	1.2808957	1.5837653	-5.4135427	-24.899857	-23.047903	-22.317833	-2.0108337	-4.8731103	-2.4987113	0.21487272	-1.6223826	-5.0061817	6.7125387	5.692131	-1.906121	1.9994617	-3.166337	-5.3884497	2.1062093	0.5658072	-2.0606701	-0.48029667	5.3256264	8.161995	-4.2454176	-0.02464813	-1.1690739	-3.1682444	6.24051	13.590168	1.4886819	0.76954323	6.289167	0.7080772	-1.5238912	-8.21294	-0.9781843
¸ßË¹°×ÔëÉù´¦Àí (565).mp3	9.884338	13.3059635	11.967714	8.349249	13.093559	16.432487	12.380485	17.56824	15.421015	17.857298	19.680292	15.083381	10.359222	13.322033	13.856021	10.727189	13.345524	14.657482	15.916929	17.137386	15.15395	5.220758	4.0054984	7.8358364	7.3833747	6.0486364	6.559472	5.3118052	10.635597	9.538521	-3.8011243	-3.1730657	2.5873003	-1.3014907	4.814685	8.668385	10.137085	6.4171357	7.9230995	9.862751	8.660801	6.631613	11.877518	10.103088	10.023739	5.913216	10.823936	8.606174	15.705452
¸ßË¹°×ÔëÉù´¦Àí (566).mp3	17.248463	24.4007	19.220823	18.175613	21.702053	15.68195	22.529003	21.899097	18.69099	18.253906	18.741734	14.827873	24.091545	17.281675	11.267061	21.656853	24.921936	23.254795	9.663656	14.452148	8.855138	22.562708	20.687525	14.140473	18.278677	21.302494	28.46027	23.619545	28.582228	20.340672	25.873158	27.444073	24.80751	21.012554	24.242851	12.4685335	6.639677	12.357569	12.25486	4.2807536	10.743782	9.294653	17.506624	22.84565	16.854923	22.285276	25.564228	19.266453	16.941952
¸ßË¹°×ÔëÉù´¦Àí (567).mp3	11.377224	12.629236	4.3109984	25.333366	25.923206	18.874008	34.31855	41.399612	29.857819	17.701412	21.056084	22.487835	20.333042	21.793789	17.182686	22.96064	25.87209	23.13977	28.88533	27.243696	15.532537	34.79436	38.791298	26.057396	22.141323	27.331734	31.573307	2.5584335	6.605053	0.5700331	31.531475	33.08253	33.90773	16.111084	22.457188	15.824169	11.057592	8.397634	4.1233735	21.312195	17.882427	16.863466	9.418275	22.16866	28.87664	34.7843	40.73948	34.485703	21.210415
¸ßË¹°×ÔëÉù´¦Àí (568).mp3	-1.0286729	7.1096025	9.880385	13.896486	18.116486	18.459389	15.155708	25.967735	24.247057	13.122835	20.869118	23.160934	7.8581	22.61297	22.371777	17.57977	22.999432	24.885378	17.383385	25.015652	21.901028	11.6533575	12.536095	15.019035	17.61863	20.568924	20.032413	20.691439	19.40726	18.248106	8.8488655	7.340086	2.179294	28.18848	23.930893	14.803501	19.913282	18.259396	18.227566	30.022552	22.484581	19.371937	5.07612	11.641058	16.661913	12.902561	24.185604	23.168598	23.347172
¸ßË¹°×ÔëÉù´¦Àí (569).mp3	-29.052223	-20.995478	-18.219627	-5.3818083	-2.5133126	-4.1831636	14.9969845	18.04916	14.954842	15.561142	19.71962	13.720253	15.507676	18.51511	18.193813	10.2091465	6.6526804	2.6248066	15.318266	9.018766	7.92388	10.972729	16.280203	15.118496	19.852846	22.943325	18.031569	-22.736818	-20.962605	-27.497623	9.648031	2.9080267	4.893008	5.7864485	13.403261	5.4706373	-5.7824726	-1.359185	-0.40618226	-31.573193	-24.611132	-28.803541	26.45508	13.752834	-0.3482834	4.3284283	-7.773513	-18.33472	6.8148193
¸ßË¹°×ÔëÉù´¦Àí (570).mp3	2.3367167	9.819937	18.006027	6.3798056	16.227013	20.825035	14.554356	14.490081	-4.4155073	-5.119714	-1.949023	-1.0190362	-10.337259	-9.350384	-22.848202	13.42016	11.481586	8.413764	3.5485554	5.77196	-5.7971935	30.367992	20.419214	12.128025	-2.1805494	5.4278636	11.650995	7.7991333	6.676608	4.4069033	3.3057902	1.8330669	8.200998	2.2637153	10.296511	15.621633	24.778715	30.958855	23.831732	-7.262636	-0.88561976	-3.4329088	19.759052	10.110039	1.4403927	16.436565	17.439354	9.34754	-12.783823
¸ßË¹°×ÔëÉù´¦Àí (571).mp3	-6.0361624	-2.6361253	-4.2470026	25.167782	25.077393	23.73817	36.570137	31.351246	30.857018	21.226868	18.966084	8.934408	19.58528	23.837559	22.41374	15.344805	32.956497	39.117332	21.721786	26.936462	20.89503	17.324356	21.202602	12.316513	24.936571	32.858673	21.560658	16.4113	25.644196	24.276096	18.708817	26.519772	31.480812	12.039095	13.301296	-2.2531796	14.096092	25.46481	31.670376	27.20377	32.40658	27.956314	25.571941	31.461182	32.31512	10.141936	16.122944	15.531986	5.1185737
¸ßË¹°×ÔëÉù´¦Àí (572).mp3	13.551116	17.494678	14.512428	22.451244	15.240053	10.456112	25.067139	21.287975	12.933647	-1.889843	-1.969585	-4.0529366	19.668663	21.186075	15.275191	-5.105306	5.795421	10.007915	2.6619017	7.77944	0.1445497	6.9772644	1.2242374	1.9180274	16.552658	20.882063	19.376263	23.882301	24.006481	27.459764	20.456118	25.227867	20.733765	12.739075	17.28394	30.984692	-1.2514534	6.9029922	13.895499	11.09765	12.769915	5.63647	9.807672	17.025902	16.466015	8.070312	14.396263	13.846852	10.976406
¸ßË¹°×ÔëÉù´¦Àí (573).mp3	32.0661	21.017769	16.363405	49.497246	48.44955	41.28434	5.3892536	13.972574	14.838756	23.768826	32.34178	31.573425	38.525326	45.11664	51.292625	7.033142	17.728815	16.156511	26.926212	36.00799	38.964886	43.467598	40.962936	36.048737	10.443334	21.253954	27.980474	60.869728	52.84336	43.33577	35.7881	32.823322	26.71856	24.130585	23.246464	17.003218	18.783844	18.440245	8.468158	12.715063	15.200145	16.655014	36.528076	33.29857	25.468761	29.980806	41.35065	36.04599	29.909403
¸ßË¹°×ÔëÉù´¦Àí (574).mp3	-0.6105993	5.4785476	8.839296	5.2517166	6.284357	7.944055	-2.1317635	1.827884	1.6752055	14.944017	17.709406	14.310106	12.001471	14.574169	13.292078	13.174551	6.8458767	-1.8298702	7.756899	11.923138	3.9423828	13.188206	16.10359	8.214718	26.764244	31.13929	20.46671	13.705247	18.202324	13.198635	28.449465	27.548836	17.77178	12.537498	20.857027	15.520428	21.990948	23.976288	24.079445	22.945084	20.506157	13.129085	27.242935	24.85618	13.508024	16.858723	26.119884	34.620895	18.355358
¸ßË¹°×ÔëÉù´¦Àí (575).mp3	16.732197	19.439732	15.141427	16.167957	20.294128	9.290577	12.705538	11.723007	14.563383	14.126019	16.200886	14.664513	20.755394	20.53793	14.16777	0.06749254	1.1411265	-1.7679329	25.896511	26.228241	17.425667	-12.092697	-3.6675665	2.2340848	-0.6486077	-3.8609664	-0.6083966	23.106253	23.10604	16.800655	18.972692	15.612099	14.610438	7.466138	12.286249	20.101173	25.6083	25.665192	19.051556	38.87059	38.394157	37.95783	27.830511	26.951649	23.685024	18.924376	23.274117	25.132553	29.964153
¸ßË¹°×ÔëÉù´¦Àí (576).mp3	38.740936	38.7791	39.34181	25.597836	26.727022	20.346699	26.205677	12.339325	-4.2612076	30.65976	40.96147	38.31732	11.393747	8.63059	5.875393	13.903802	16.545038	12.269707	7.901325	0.38614452	-6.744836	13.336557	9.317625	4.1156173	16.68246	20.687737	21.171146	36.708824	38.540867	35.283325	27.015743	22.281101	11.955892	0.505693	18.636246	30.59917	39.669464	23.377094	8.217336	21.22675	24.0825	20.2746	9.644955	14.178566	12.853956	14.590854	2.248876	3.8526208	-26.972994
¸ßË¹°×ÔëÉù´¦Àí (577).mp3	5.8139453	15.566732	19.473722	3.3047042	-0.38678032	-5.6050663	11.427946	11.216227	4.6190825	9.625386	13.10737	8.531612	15.129589	20.974834	26.180561	-0.45331466	8.952606	7.273877	8.665463	17.121239	16.4674	25.203548	23.524418	15.328699	28.585972	31.261108	32.563965	12.910322	18.701008	24.480236	14.269489	15.550319	10.132768	28.258135	20.89629	9.651855	8.063498	6.35527	6.2670984	15.057619	15.317303	11.388535	18.32836	26.534313	21.067198	27.87741	22.466076	16.035957	0.51676595
¸ßË¹°×ÔëÉù´¦Àí (578).mp3	11.222761	11.203778	6.4916325	19.167273	17.53286	17.180334	21.908539	18.20536	10.6032715	12.284592	14.362619	13.385205	2.7142658	4.066655	-2.559043	15.288655	12.621943	11.458338	5.5914097	7.8308554	6.561503	10.026407	10.687658	16.82272	-0.6126238	0.42772627	3.7121482	21.467056	28.50504	32.277664	26.427881	26.069292	13.745792	23.140785	10.758236	4.674696	5.0090427	18.537117	24.085667	29.919937	31.458223	31.326202	24.328842	29.598236	36.218754	9.717354	15.1187935	6.5011816	23.761402
¸ßË¹°×ÔëÉù´¦Àí (579).mp3	7.4972258	5.168706	2.5196145	5.231884	4.8755865	9.118643	6.593459	8.963959	14.152779	5.4151697	2.4618192	8.431889	-2.8494256	0.3266633	4.0042505	-2.1985312	-4.0199747	1.9846473	7.031969	8.281275	4.2848425	10.567078	6.7464914	7.113536	-0.6080468	8.3529825	14.625037	0.41801038	-1.5232087	-0.88918555	20.095413	14.591504	8.158686	-3.1555963	0.62465537	1.4513782	0.74753404	5.421566	16.964201	7.9855957	0.21859181	-0.788957	23.719849	14.901807	5.801575	16.514423	16.535046	17.558441	15.824232
¸ßË¹°×ÔëÉù´¦Àí (580).mp3	-0.55329955	1.2850289	-1.0743928	-22.780836	-14.3186035	-23.77039	-8.14697	-8.153687	-9.72115	4.540245	6.964354	0.6213827	10.050159	10.150568	4.3606853	-8.358405	-2.071924	2.9838204	1.5556929	7.7751007	7.2979693	8.585321	4.2984424	0.6460378	2.5026786	8.203974	10.1717005	-0.23818916	1.0803645	5.304717	-5.7688084	-1.1897935	2.949987	7.740685	9.21485	10.925423	12.316473	16.551872	14.770733	4.322912	6.5376697	3.9183097	-6.8740754	-2.9921083	-6.7563324	5.7943707	6.0347548	-0.20976913	13.453855
¸ßË¹°×ÔëÉù´¦Àí (581).mp3	9.1736145	11.409149	4.8795495	9.789122	16.091515	14.163677	17.905903	23.298676	31.423313	18.393593	16.402374	8.624655	8.85442	8.789714	4.5961986	-8.278069	-1.2418358	-10.177134	0.7329013	5.9040813	8.405937	-15.010882	-4.257533	-1.9062343	11.050049	9.01832	3.2083583	2.957581	5.429826	3.2599142	1.1127169	7.667847	4.647117	4.246853	2.077374	3.3313484	11.771892	11.638979	4.8135295	17.966267	15.016178	12.326134	8.8944	8.536737	7.4340496	3.6135244	7.999139	9.483724	6.7385044
¸ßË¹°×ÔëÉù´¦Àí (582).mp3	17.883814	18.114784	17.140612	12.196609	13.931603	8.770558	11.485819	9.957008	10.380072	11.09848	11.022526	9.50596	9.261202	15.314489	20.298729	10.291697	8.314071	10.898715	6.9433956	7.93145	6.2110877	13.539755	19.1949	21.132807	17.134243	25.001812	28.741531	10.502731	17.563892	8.081837	18.286428	21.022266	14.935331	5.8410068	8.845447	9.304136	7.3609214	7.2013836	8.191242	13.421427	13.549977	7.5887313	8.474834	8.639778	9.359698	17.251566	25.000568	27.375767	14.603614
¸ßË¹°×ÔëÉù´¦Àí (583).mp3	1.9226751	-2.9717686	-4.2223444	5.645069	8.526514	11.210415	-10.94108	-5.074912	-4.116337	26.197828	30.389645	26.47773	19.555084	20.316654	15.720485	27.168816	33.838955	33.555805	9.928469	9.403412	11.9892845	3.825147	8.981705	2.4739318	10.969645	11.238843	13.107494	36.70727	40.030563	39.43746	28.641712	26.458862	27.637533	29.1527	30.92429	18.863762	-3.6062236	-0.53213376	4.853356	14.794939	18.665195	24.226816	26.933458	27.198696	16.675669	-12.45401	-13.237976	-14.676439	39.5409
¸ßË¹°×ÔëÉù´¦Àí (584).mp3	7.997496	14.539476	16.122387	24.765291	29.852852	27.71982	18.735994	20.464148	12.868244	17.197893	19.327557	25.198261	20.713387	23.816643	15.438305	28.699726	30.688622	27.842705	24.084568	29.634405	33.720886	29.275377	32.2774	40.83925	34.461693	29.67152	23.443054	46.680283	40.348026	26.734735	18.118443	24.422646	16.541067	40.104176	44.20112	46.956284	20.88242	18.487907	20.475142	19.553314	23.497742	14.472139	35.27865	38.01214	30.428106	43.669144	41.934124	40.61186	39.428795
¸ßË¹°×ÔëÉù´¦Àí (585).mp3	16.053143	8.777119	4.8964148	14.749314	15.85082	13.995266	6.4767714	9.181311	7.9973097	14.557423	11.577402	3.6671348	4.234138	3.779759	-3.0145493	-7.5873	-11.974577	-14.9747305	-19.73193	-16.997084	-16.133375	-9.599454	-4.012068	-1.2855536	-4.6000032	-7.059271	-3.5229592	-1.1853226	3.2197046	2.90486	-16.548515	-21.973867	-22.674839	-4.112663	-3.2346406	-5.797249	-0.76183313	-8.336425	0.50203925	17.315435	10.813274	6.4372377	9.316278	6.82559	16.595692	12.341744	9.994408	10.423115	-2.7496862
¸ßË¹°×ÔëÉù´¦Àí (586).mp3	10.428286	10.39916	7.30476	-5.387988	4.494791	-1.142105	10.679309	10.302763	5.728633	-6.651287	-0.14372838	2.462964	-1.901288	1.506717	6.192157	11.394871	15.086761	16.2179	4.0745897	7.2895494	4.44769	-8.092152	-7.2851896	-2.2385266	13.344984	13.44037	9.334631	-13.222908	-9.87049	-3.0266585	-1.3877517	-0.7441972	-2.4676104	-0.9564122	-3.0312185	-2.4901576	-0.123072326	3.1740124	0.9601526	-12.599094	-10.733147	-11.810407	15.313471	8.160782	5.832407	5.1730356	8.340769	11.161699	3.5619717
¸ßË¹°×ÔëÉù´¦Àí (587).mp3	28.558	33.165665	37.313873	24.70169	20.22422	18.020351	21.199284	25.227858	24.122986	18.90477	26.141342	36.781677	10.777158	18.845615	19.674212	5.4909267	7.0047064	4.5024157	17.556122	13.4531	3.500621	39.084694	45.340027	46.082115	43.263077	40.79865	37.600636	19.866726	19.638418	11.450075	-3.740943	-0.49594808	-7.0055294	16.533058	13.913979	3.8158903	14.52249	16.888273	7.1302557	13.898691	12.741638	17.778149	-2.0256696	2.3603559	-2.3311617	17.117863	10.64974	6.2817297	-10.879427
¸ßË¹°×ÔëÉù´¦Àí (588).mp3	19.800098	25.066532	22.231945	11.228464	13.359343	14.162892	18.171204	15.214597	0.9261438	0.18245538	2.8733284	2.4295988	-3.7974052	0.4309591	7.209468	-1.1832881	-4.7714577	-3.112025	13.193903	19.750467	15.9094715	16.89525	18.388905	23.561764	0.25393307	0.75141174	-2.4165137	-18.790043	-13.856229	-13.856036	0.9827479	2.5034823	-1.2252142	-15.009542	-13.860075	-13.6294	17.769077	12.347169	5.285207	4.843444	4.9035606	6.6483183	2.6546576	3.5563517	2.588519	1.0766408	8.838289	12.061735	6.5782213
¸ßË¹°×ÔëÉù´¦Àí (589).mp3	7.8902884	7.5746384	8.792421	11.748121	8.507051	3.249455	5.2440825	5.790805	-1.7286841	12.376215	10.421806	4.5900064	5.124236	12.789451	4.1378255	-3.626427	0.43993908	2.751294	-1.1680204	4.1484575	3.617915	10.772675	8.784889	4.7957087	4.898066	7.9508533	1.3549224	15.186762	16.360676	4.8744335	9.468903	13.506634	11.826253	2.2208023	12.631073	13.917713	17.034012	15.273695	8.170179	7.7032413	12.289686	12.122036	23.338665	23.819647	22.547132	20.090685	21.028625	15.013277	-19.87151
¸ßË¹°×ÔëÉù´¦Àí (590).mp3	-6.4811664	-5.6395903	-4.05967	0.1277038	-4.8174067	-6.7463355	-15.709255	-13.5016165	-10.557556	-2.164589	-3.3379486	-2.812574	-14.788708	-17.009537	-21.608212	-13.034441	-12.778674	-8.476	-17.142706	-16.360638	-15.032182	-18.864614	-10.673413	-0.9082838	-6.3836603	-5.215308	-13.025692	-16.569942	-15.023532	-8.522505	-11.085248	-2.7520108	-2.8634617	7.231987	2.2836514	4.7034206	-6.109411	-10.371541	-10.042427	-4.225732	-8.152864	-6.0083284	5.8215094	9.06666	8.242834	-7.2319546	-8.723041	-7.619727	-11.691337
¸ßË¹°×ÔëÉù´¦Àí (591).mp3	33.96907	29.768118	23.976997	13.995129	24.708433	26.63611	13.933498	15.612251	14.56599	21.865067	26.550354	26.391457	18.62883	28.239122	28.282978	7.8395405	4.537031	-2.7885013	11.2603	11.130711	11.015886	0.976012	-3.6025536	-7.6998863	7.546837	9.0761795	3.7659972	-2.6662455	0.8821918	3.913499	-0.032186866	4.1324306	1.476135	-11.022583	-2.843485	-3.3219516	-3.584202	1.315995	8.930933	26.900927	24.111208	17.558998	1.082437	5.5593395	8.801526	11.324419	11.748449	7.8988075	8.468372
¸ßË¹°×ÔëÉù´¦Àí (592).mp3	29.020264	27.017937	28.77702	34.619892	27.829636	17.315203	26.728065	22.65961	15.530348	17.376741	24.833862	18.473133	9.099251	11.747227	18.176361	28.162376	25.647636	15.773457	2.2281904	9.785202	12.119898	2.648181	10.241751	9.34663	-7.5254107	-1.433186	-11.56024	27.199562	30.700634	24.12283	11.400606	20.09999	26.195568	-12.959556	-7.053646	-9.902141	-20.647083	-16.361834	-14.219385	-2.5933342	2.1124434	2.365261	12.115234	11.798777	9.583371	12.007826	8.286146	8.444464	25.561684
¸ßË¹°×ÔëÉù´¦Àí (593).mp3	1.6090186	3.8052268	8.782005	8.766106	11.016451	8.697277	17.008053	17.626549	16.710297	18.316227	18.57016	16.381308	11.895046	12.996312	11.840612	0.4668049	10.631199	6.708029	-3.8959117	-0.7752057	3.0674167	14.634434	14.35832	10.512777	-3.5619173	2.8411493	5.066058	19.681484	25.399372	20.305187	23.551334	22.437647	19.801302	31.350712	4.278022	-0.8429893	10.115488	11.460365	13.324894	1.0724481	2.9660006	1.0422642	14.792889	12.996099	16.827957	28.291483	26.732008	31.965807	2.6326604
¸ßË¹°×ÔëÉù´¦Àí (594).mp3	20.67693	21.949574	14.401547	21.259373	16.588005	16.172567	1.4382179	10.938843	15.839113	29.022728	25.05218	24.026358	19.123047	16.123716	11.1790905	15.143908	19.41323	25.120798	16.459715	9.257727	5.7919693	5.046422	14.590952	3.6999903	22.687357	25.494812	14.791855	20.102886	19.659828	15.548414	21.333916	26.827354	16.18795	13.1785145	14.922192	10.536266	6.567648	8.13914	5.2627597	22.625057	31.129814	25.244907	17.350258	22.495773	24.957893	24.097593	20.27201	8.215916	12.302024
¸ßË¹°×ÔëÉù´¦Àí (595).mp3	23.66579	28.04284	19.740717	4.567586	1.4182141	0.14430253	9.348675	8.029884	0.30319002	7.6982822	12.967377	11.355509	10.472653	15.5355625	19.532818	-5.5986996	-1.5396519	-2.5636294	-9.309957	-5.1051507	4.5613933	-9.172676	-4.5616035	-9.8408375	-1.9632226	7.459456	5.2022414	-5.1339135	-6.646286	-5.3871098	8.272932	9.926834	8.136202	10.260708	12.792412	19.185257	4.231925	-0.8315822	-5.9160323	10.833565	15.033996	19.625587	12.527817	16.310276	19.146265	11.833797	15.954276	6.135394	-2.9104514
¸ßË¹°×ÔëÉù´¦Àí (596).mp3	13.725796	15.603907	9.594671	18.712547	19.324413	17.024967	10.26874	12.43808	4.7718315	16.839203	11.543171	4.401723	3.0253584	14.462044	9.862185	19.714527	29.335785	23.284233	14.558918	12.033876	-0.3240737	23.98069	25.058079	15.247152	0.29682598	-5.2996974	-0.6414186	14.653318	14.696272	3.8864956	21.784197	26.741879	33.25248	32.24925	31.375221	21.349495	18.389698	18.765663	8.432708	20.710999	27.291332	24.397285	15.579872	12.212442	7.27204	18.77751	19.760456	9.0961	25.343582
¸ßË¹°×ÔëÉù´¦Àí (597).mp3	21.705868	19.811186	17.144325	16.845102	17.57405	6.1749654	3.5318618	3.7299895	14.184623	14.737518	20.762014	25.50721	7.535548	11.489983	20.15377	16.174995	24.008305	21.981962	16.444191	24.482573	29.058456	16.2226	19.507421	14.677273	16.090502	23.665447	30.019657	12.668816	16.767475	22.418053	8.056764	12.805513	14.23638	8.827599	11.92284	15.946124	21.853191	34.59824	40.167885	20.393757	17.725323	14.647692	21.445038	25.817215	17.757332	17.706306	17.00088	18.656918	24.623962
¸ßË¹°×ÔëÉù´¦Àí (598).mp3	4.2620564	3.850441	0.67110515	22.108765	18.480637	7.050854	9.233252	12.417936	12.896374	-15.785693	-12.041014	-1.034254	6.9140615	-0.6506421	-3.4373403	-4.7034936	-0.9044635	5.814064	5.650057	9.918621	5.5747232	-0.9762927	6.009318	5.246983	-1.476808	10.634338	12.374353	9.769886	10.712147	9.283007	-11.917619	-14.646033	-11.187277	5.352396	6.7143817	11.398628	-0.4208758	1.0197865	7.0055532	5.260107	4.8476834	5.2351594	13.420828	15.345261	22.122795	-14.520487	-9.68013	-7.7826757	15.802893
¸ßË¹°×ÔëÉù´¦Àí (599).mp3	-3.8113654	-0.60701203	-6.594286	-16.721603	-11.285779	-12.033484	2.7314255	6.4236317	13.835932	10.853397	10.781166	5.2983093	3.6407378	7.3096094	7.2368917	11.007055	10.771338	6.1238985	-15.178903	-5.4707065	3.935783	-24.606274	-22.057695	-22.208115	2.9954166	4.719282	3.41458	-2.8096383	6.418384	10.10985	2.825243	2.463449	0.94135666	-8.551298	-11.148268	-17.5983	-6.316872	-4.5055695	-4.9848766	23.421793	24.206799	21.023067	-35.73667	-29.851782	-24.897621	10.522768	11.961967	11.709984	-7.791113
¸ßË¹°×ÔëÉù´¦Àí (600).mp3	-15.422657	-8.031153	-13.286899	-14.403934	-9.567027	-12.090517	1.5741887	1.6801307	4.419623	0.74246204	-2.0859199	-6.244068	-1.7816947	-2.2986557	1.8214186	0.68933076	2.1446366	-6.450508	0.1922093	1.129488	2.0059688	1.0135127	1.9775999	-5.3481665	-3.6658309	-0.6133108	-0.25867823	4.9687643	7.489794	3.7101798	-8.355602	4.213214	13.303406	16.59422	14.815334	8.626694	12.076098	7.6950006	5.4857836	3.5153062	6.3269897	7.350317	13.478752	14.47345	10.360676	4.4050655	0.0852971	-6.768983	-8.48439
¸ßË¹°×ÔëÉù´¦Àí (601).mp3	1.3150396	-1.5277097	3.4318173	-4.6150503	2.267049	7.4570594	2.7187443	8.047462	3.7253118	3.187005	5.926197	9.69638	4.2688656	0.44581744	2.493561	15.325855	8.595265	2.109756	-7.143588	-9.221397	-4.2044353	7.403104	8.909988	8.751061	6.758556	-2.8715844	-1.2999238	3.6413336	12.44829	16.91116	-4.201466	0.6652853	7.099016	-5.206542	-3.6470017	-6.5167074	4.796254	11.926083	8.7547245	-1.8649199	-0.09906159	7.7713404	-2.6321585	-1.1436704	-0.22124916	0.6807372	-1.3430924	-4.373333	10.9255905
¸ßË¹°×ÔëÉù´¦Àí (602).mp3	3.814552	3.4485655	3.662112	7.6916313	10.862528	5.870777	0.2940469	0.6126613	-2.9586601	15.88146	16.135077	8.297916	27.25008	27.700474	14.591181	12.572758	15.305295	12.789068	6.727789	10.318525	10.991032	13.00763	12.7704735	3.7123027	16.498505	16.888943	15.566689	10.480946	10.914678	3.1859357	10.992725	14.943239	17.22833	6.3019423	10.833583	15.451265	-3.4601655	-1.2085785	5.9061375	19.29093	13.476595	11.806303	7.749834	7.766056	4.162742	-2.9131386	-3.983141	-4.593772	4.696002
¸ßË¹°×ÔëÉù´¦Àí (603).mp3	-0.31507242	-5.6174684	-9.665563	-5.25814	0.94106245	0.7396625	-9.60722	-1.8607472	2.4462814	-2.935594	-2.9075294	-9.7170925	-17.878395	-4.954588	4.248948	-16.21775	-17.146973	-23.130142	-1.1712265	-8.925745	-14.5459175	-5.109942	-1.6587956	-0.57990885	-12.378996	-11.465773	-12.325275	-21.39452	-16.86265	-18.275162	-16.509945	-8.507632	-5.908733	-4.427589	0.66477716	3.929821	-1.6775444	-0.25938296	-1.8889163	-12.117154	-1.6053517	5.0055165	8.145746	7.923502	6.662336	4.536705	0.040871605	-5.6235075	3.3018732
¸ßË¹°×ÔëÉù´¦Àí (604).mp3	2.4602337	-0.40649295	5.4762235	-24.61233	-26.20388	-27.967682	-9.259394	-11.423964	-17.852896	-20.139763	-21.027977	-14.520789	-5.7607956	-10.571259	-13.410767	-17.872051	-18.198236	-17.566235	-4.533216	-14.745134	-20.637362	-18.430782	-22.498867	-27.086784	7.0827885	-1.4754864	1.1799455	-20.203342	-19.617193	-19.009987	5.533269	-8.780045	-9.675778	-28.360107	-26.211498	-18.801579	-4.2304068	0.88280714	4.280648	-19.580069	-23.34636	-25.421915	6.5398045	4.4806213	7.978736	-9.145244	-16.368582	-18.427364	12.488583
¸ßË¹°×ÔëÉù´¦Àí (605).mp3	26.981365	28.231588	22.789764	25.8599	23.455023	25.162739	35.03031	27.523048	30.58495	-0.10705018	-3.7250824	-5.9558682	-2.5086093	-2.056513	0.21074313	-2.8247995	5.9568243	3.7121878	21.252523	31.224977	29.687843	12.539721	17.67187	13.285318	1.6914644	5.2521095	11.188293	-8.497151	-10.030517	-7.1127663	3.1062555	4.7416396	3.4321492	17.753792	22.033205	19.795063	16.173347	17.835327	12.708836	10.662441	17.479546	17.26488	-11.482643	-12.008049	-15.049349	16.408985	17.82291	13.063405	1.5100571
¸ßË¹°×ÔëÉù´¦Àí (606).mp3	10.3624325	22.31395	23.986103	17.85302	24.802685	25.398623	35.71328	31.890173	24.926926	11.769501	16.92916	14.896379	18.96786	22.88687	22.49753	4.240948	10.549846	10.568579	27.255001	22.379158	17.664974	12.926987	12.680702	12.514909	12.678272	9.2222395	6.838812	11.112334	12.294579	17.403925	12.530849	13.956905	9.295162	19.549797	27.590836	23.98848	3.986538	7.4458957	0.46656638	2.9383547	5.517101	1.0765532	7.8221107	14.9550085	10.647848	4.6784506	3.9170923	9.543104	7.2369676
¸ßË¹°×ÔëÉù´¦Àí (607).mp3	34.072044	41.95395	36.977436	47.57007	53.932583	48.39804	41.686836	46.199123	39.659306	38.743633	43.201485	53.21615	31.158342	36.573174	30.915726	49.37897	50.76127	37.797928	21.712898	35.337563	34.149387	38.346592	49.45074	51.449944	38.420753	49.525665	38.102715	16.41809	21.08465	18.716406	21.752728	22.968534	14.46937	21.71434	27.47271	24.776236	36.702103	29.565542	19.915075	23.651632	28.208504	28.837458	22.780788	28.9719	23.846643	20.755833	22.997007	31.96824	30.828806
¸ßË¹°×ÔëÉù´¦Àí (608).mp3	23.380325	26.85765	28.886295	5.1675444	6.6459985	12.74473	24.769796	27.521679	23.810455	-4.7616262	-4.262128	-13.247139	-16.401005	-9.469864	-1.4393809	17.172558	17.004604	25.417812	16.585743	17.694523	14.319486	3.5951886	-1.7865021	-1.7294371	15.493666	16.603395	12.0918865	5.9189696	9.580678	5.1187024	16.99624	9.295107	4.3054533	20.051804	24.861816	23.933565	2.0765047	2.8102643	-3.3206754	32.969063	32.89199	31.269394	11.142822	12.722967	16.492012	37.327656	35.907536	31.056921	31.306137
¸ßË¹°×ÔëÉù´¦Àí (609).mp3	18.053585	16.57613	14.863375	25.62204	29.715385	28.890997	25.428432	22.649345	19.208813	16.155167	16.881329	19.735	15.0564165	16.242393	11.803392	10.087936	11.536833	0.93476903	22.311428	23.290726	20.847637	11.154684	8.301253	1.4902297	25.494324	32.069622	39.207153	10.172628	24.318916	31.059399	29.032768	24.470558	18.043957	35.146317	32.25233	29.966204	11.332233	15.849906	19.24873	12.203962	18.06971	15.124281	2.3254414	13.546793	24.347408	13.9204235	17.088593	17.722004	7.293145
¸ßË¹°×ÔëÉù´¦Àí (610).mp3	2.8755243	4.040313	4.506639	8.759491	6.361663	7.964271	14.0960655	11.405863	16.468525	16.794891	17.213884	18.795458	9.609829	9.469652	15.141106	2.0628698	10.316074	16.429802	12.754658	12.222721	17.545624	16.764252	15.8631115	13.322316	20.945137	22.337427	20.109638	19.852142	25.535343	23.895977	18.402834	8.654443	7.6355705	11.947874	15.367148	11.348644	18.993408	18.128056	14.456168	7.78723	11.621708	17.466557	20.275627	21.479542	11.655199	18.460644	20.303604	19.321241	28.241531
¸ßË¹°×ÔëÉù´¦Àí (611).mp3	13.582264	35.452618	28.762566	19.13547	22.306942	22.014805	21.818516	26.93969	29.015833	13.917608	17.733042	25.901089	15.316538	20.706049	17.675755	19.480457	23.880953	21.087317	-9.883871	-8.941935	0.9273493	-10.491711	-8.761692	-17.699375	-8.553743	-8.971464	-7.1584234	-5.7409368	-6.114333	-10.103874	10.825616	10.675295	7.9932756	-1.2688156	-3.2993217	2.112905	-21.323902	-24.819927	-20.114218	-11.112444	-8.219126	-9.126043	-11.465106	-13.290008	-15.971599	-23.175777	-21.425392	-23.87201	-9.200409
¸ßË¹°×ÔëÉù´¦Àí (612).mp3	11.555337	23.781681	31.127357	21.191002	24.95507	13.359238	12.282839	12.389158	13.56573	26.314407	21.630144	11.240851	13.141445	24.434677	24.807793	15.121691	12.447311	10.472193	27.484314	21.800936	11.441568	19.882381	26.13547	23.622889	23.775917	19.820671	11.350199	14.195728	18.383612	21.124348	15.945015	15.73777	12.344813	9.901367	14.513841	20.381542	17.894463	24.269733	21.514406	20.361149	21.193275	13.37645	16.199099	20.07858	33.027466	19.938904	25.818909	21.194809	28.800411
¸ßË¹°×ÔëÉù´¦Àí (613).mp3	22.903254	24.543308	19.291447	19.65871	22.22271	17.198399	2.5764503	11.102968	5.077709	-0.7131933	9.318721	11.474041	4.3367524	12.449289	0.6770834	14.619099	21.333328	17.73298	14.672476	18.958866	21.644352	10.487125	16.46081	18.420994	19.99339	18.236378	13.671267	18.62399	18.523558	13.357508	12.028486	14.023893	7.637182	15.370342	18.171463	12.475681	13.739563	17.55938	17.743296	13.8979025	14.959765	9.344641	10.028524	13.5336	11.799685	17.73985	18.539516	13.537889	13.286823
¸ßË¹°×ÔëÉù´¦Àí (614).mp3	21.383991	21.517618	14.009651	11.241556	11.285257	5.897607	16.124847	11.771833	12.624586	21.198023	25.967434	26.335564	6.9494286	5.3203588	3.3403547	0.8865801	1.6537182	1.2416685	0.74629134	5.8039937	2.8605757	-15.974085	-12.226841	-19.672035	4.2436996	11.835302	9.911953	9.9502735	10.167616	5.5156045	2.1575208	8.786102	6.8679986	0.5968174	16.09341	20.928959	23.183002	26.870174	30.411068	24.592106	28.167746	25.211353	-7.955328	-5.2621117	-7.142358	-1.9772416	0.093504906	-5.07393	-1.391031
¸ßË¹°×ÔëÉù´¦Àí (615).mp3	13.5521555	19.76167	21.622929	-11.019631	-1.6003213	4.512816	34.887726	30.758173	23.381516	-5.492505	0.4636016	-4.5984917	1.3205041	-10.83859	-16.490616	-20.203785	-17.89069	-11.615051	26.561811	26.500523	12.752174	-7.603623	-6.165362	-1.5432588	22.21386	17.311985	13.629818	-1.1255014	2.5595782	2.622372	16.061092	21.821087	21.05597	17.139538	8.211884	4.1951933	-14.320425	-14.177761	-12.588577	-7.238508	0.25220543	4.790292	-13.62599	-12.127615	-10.580303	7.8706055	11.742487	14.19582	13.092701
¸ßË¹°×ÔëÉù´¦Àí (616).mp3	16.996048	21.393047	18.931356	14.71698	21.717632	24.655102	18.631313	17.688276	8.467067	9.979355	11.039185	5.3599224	13.786549	19.15086	11.968548	3.9341116	10.893246	16.306913	16.750597	20.482565	17.711735	4.464346	13.382227	18.720966	12.253873	17.494968	11.796745	19.274212	21.365795	19.256145	28.914669	26.673357	23.484207	35.974934	34.78002	26.011866	25.333618	25.890404	18.770937	12.911857	17.640121	15.820623	18.927061	14.014036	13.509692	33.14091	27.749233	16.822044	16.44464
¸ßË¹°×ÔëÉù´¦Àí (617).mp3	15.971834	26.60876	30.310947	9.885742	15.68858	11.000999	17.223103	24.79131	20.509636	-13.00255	-6.5954757	-5.3486576	25.818062	39.42969	33.14048	33.17062	32.450214	33.50304	14.657215	17.353376	12.461769	5.1907535	2.5027738	2.1107488	14.630124	19.834286	15.957201	7.35822	17.032211	20.099598	7.8675737	9.702658	17.751842	0.46209627	19.51741	27.598265	-7.2570047	-2.806826	3.8037853	8.9553995	7.586174	2.1434183	24.87198	23.611038	24.5495	-7.313551	1.6450269	4.794965	12.224904
¸ßË¹°×ÔëÉù´¦Àí (618).mp3	6.3090596	13.159214	12.276554	9.606849	16.345736	16.722546	-6.3912706	-3.9250183	-5.7274365	30.767277	28.78886	25.15836	38.13392	34.03485	25.266298	14.391661	21.227081	23.635593	9.829087	7.1181355	2.8042881	-8.60588	-7.477199	-23.155968	5.7865834	19.573458	23.052608	32.169483	25.195518	10.895362	16.335659	12.445032	3.0479286	14.222473	14.545044	17.025063	12.867801	9.212467	3.190065	13.231129	21.660805	29.082306	3.7498055	8.327305	-2.3817816	24.814224	26.92374	25.33566	31.570848
¸ßË¹°×ÔëÉù´¦Àí (619).mp3	1.8252568	2.4456534	-1.6510203	14.777536	11.935478	19.410505	5.400918	9.059177	10.126799	2.17556	10.190126	10.875615	15.107765	15.144897	18.785892	5.0866213	7.1455784	8.10636	13.579761	7.28406	7.364295	15.16121	14.214758	15.093872	3.363163	8.734954	13.876217	1.9104836	1.51592	-4.1239624	3.1744838	9.610521	12.300071	16.478466	14.266264	12.390089	9.391369	0.95543635	-5.8104076	18.69911	14.151421	10.42751	6.307934	7.533704	4.2456126	7.875009	10.44158	13.691534	6.3069124
¸ßË¹°×ÔëÉù´¦Àí (620).mp3	16.402176	20.479095	28.01637	15.360414	15.955858	18.71793	2.7337503	7.536317	10.196346	2.919128	11.417641	14.671055	18.846867	18.978256	14.361606	-0.36788726	2.4014692	-3.52326	6.551756	8.606608	8.32882	29.202093	28.227543	29.181015	17.571629	15.291059	8.149513	39.28862	38.60702	37.233032	9.24316	29.599384	43.505463	12.138044	21.379131	29.774155	21.651165	32.72311	31.860714	11.567171	17.514206	20.883549	32.93761	31.096268	27.900005	28.03502	24.586521	20.861053	32.064148
¸ßË¹°×ÔëÉù´¦Àí (621).mp3	14.083974	13.35976	4.145678	-2.210403	-5.057856	-11.586273	-6.331809	4.711896	22.420235	31.325699	36.737427	33.160645	0.36536986	-7.6797075	-10.942381	8.186711	12.347179	16.15345	-12.083372	-6.3582993	-8.35983	6.2421904	3.8940697	-1.9500442	-4.2661066	0.30863267	-0.9906399	19.315512	20.435316	14.320713	8.434994	8.884465	8.808099	8.307129	12.056674	8.004914	36.492332	46.09893	42.70176	9.816389	9.14813	8.305058	12.441835	12.596489	6.2920837	-7.7924557	-4.6302834	-5.377456	16.991915
¸ßË¹°×ÔëÉù´¦Àí (622).mp3	14.460333	15.526521	11.034737	15.096205	10.4116745	-5.7296314	20.910393	12.169271	10.852768	-8.99777	1.4366529	1.9210817	6.420044	7.020164	14.703424	12.7894945	12.512716	5.2853684	6.2303824	1.5510644	-3.3556356	29.134033	29.169483	23.214521	10.586323	14.048278	7.7040367	5.3986797	13.481864	19.77966	3.9883974	3.0944433	2.4323008	4.9858375	9.625254	11.626968	14.553244	15.601501	6.277359	4.7001834	16.032522	19.916729	17.742004	17.789803	17.006847	9.288739	6.9761963	6.4549913	13.454586
¸ßË¹°×ÔëÉù´¦Àí (623).mp3	12.082492	6.1115294	3.0916748	18.54557	21.87802	19.999416	21.507544	28.359726	27.839985	18.06799	26.05515	28.075306	20.35201	28.064678	26.640686	17.240334	19.036419	21.797916	17.80648	18.725967	11.606954	25.1944	23.539001	18.727434	20.249142	23.069115	21.362381	23.983706	28.2669	20.859276	18.751343	19.40611	15.778803	11.152779	14.326323	18.633198	12.89754	19.133322	13.671865	21.288132	30.427212	27.5836	22.624836	28.484402	32.99296	15.942629	16.070515	8.418873	16.939644
¸ßË¹°×ÔëÉù´¦Àí (624).mp3	8.269195	10.730986	8.34416	14.632774	11.61413	0.09355503	17.109085	14.434378	11.580158	19.804037	24.636219	26.343662	25.5335	21.043259	29.159851	5.282569	5.2413597	11.113195	23.170326	15.950925	6.020167	26.198792	20.318844	16.471176	14.276382	20.83133	20.650736	10.623687	12.428341	11.928289	7.5240784	13.3052225	18.414375	15.827486	11.074846	-1.7851908	12.628059	13.436296	17.402586	9.81481	17.658997	14.011164	26.753298	22.056875	19.181969	9.120361	16.846916	26.406517	-5.605171
¸ßË¹°×ÔëÉù´¦Àí (625).mp3	7.2077117	-1.2476084	-4.2813816	-4.053782	-4.6825323	-4.190925	11.442331	7.696201	2.7708135	-3.1350956	3.2835922	1.178595	-9.893778	-2.923552	-2.3965	7.0932016	6.55956	-5.1690664	-17.762222	-10.148756	-10.047782	-13.355654	-9.169204	-9.75302	-3.9638345	-4.9447174	-3.1764073	12.869997	11.119693	7.6641817	-10.887857	-4.9706926	2.959271	-12.392305	-6.471085	-8.226255	6.5779347	4.5483	1.6947119	5.5588856	7.962572	9.858796	-3.7708545	-5.9380307	-9.969591	-12.959616	-8.512379	0.15232742	-6.4648123
¸ßË¹°×ÔëÉù´¦Àí (626).mp3	11.795933	15.082493	12.8451805	4.8650837	10.081429	9.057014	15.915813	8.971699	-3.5794315	10.07894	14.376968	13.397524	1.0815283	8.17909	9.122774	2.5071144	6.7513213	9.716387	5.3007054	1.3333986	-2.922263	-6.483386	1.9396951	4.6408443	12.592033	15.730231	13.013488	0.57386076	2.2080047	2.729838	16.349628	13.8658085	13.977646	6.6489115	19.290436	20.121078	4.481149	11.667629	12.273586	15.4015255	15.927775	10.70537	12.29706	11.358342	5.375808	11.266101	13.249582	15.779795	11.964177
¸ßË¹°×ÔëÉù´¦Àí (627).mp3	18.482056	16.513905	15.420538	-5.7928505	1.2589605	11.379198	17.562414	16.16451	9.480862	26.130236	27.392033	19.048092	0.8334382	5.042564	4.8707185	4.938715	7.162837	10.161903	-0.43188575	1.4307488	-9.221782	0.65803283	7.5210857	5.4810967	7.8910093	7.4259205	3.3142724	17.866232	17.333183	11.09878	14.684633	19.582933	22.39972	7.0487866	7.4277115	0.44573176	10.978992	8.907371	11.500995	13.952391	16.483418	14.998685	6.0650783	16.26689	16.48843	15.8309555	13.481342	11.2096815	-2.0947833
¸ßË¹°×ÔëÉù´¦Àí (628).mp3	7.248418	6.2013755	4.2829895	4.2841215	8.765556	7.7757263	19.006382	9.8403015	2.4773865	30.123852	20.242294	6.5734525	38.253174	42.10553	31.975834	3.299193	-0.38709682	1.3833975	11.562727	10.227809	3.1905637	1.6251693	1.4713188	3.6905253	20.028458	19.14643	19.168106	10.644171	11.618367	1.8508853	-2.9556258	-1.9705555	2.327478	9.379194	12.874266	13.288577	-11.902569	-4.1424527	-4.717297	-6.8751984	-5.337579	-0.55368835	-2.1049743	5.2593956	11.553146	5.682678	3.9196014	5.7148747	10.630512
¸ßË¹°×ÔëÉù´¦Àí (629).mp3	32.489098	21.646868	10.2435875	31.968855	38.2144	34.937347	39.661377	38.860775	31.888702	-5.17276	14.75646	16.598171	-3.8028736	-3.975262	8.225448	12.2747135	8.177089	14.147562	-2.485557	-10.149101	-8.521742	4.5394545	3.589149	3.1257	11.267966	2.2709901	-5.7429743	19.566319	18.944256	11.660421	18.564045	18.062187	14.137498	-0.11732519	0.07521355	-4.163391	-8.709202	-10.21607	-3.6487558	15.365461	8.583997	9.943068	0.2478553	-4.0329475	1.8694379	34.537186	28.990688	28.026669	9.251956
¸ßË¹°×ÔëÉù´¦Àí (630).mp3	16.395622	11.053615	6.591195	4.73395	4.5003815	7.0300293	34.32042	33.006298	27.0434	35.560196	28.256226	25.52231	26.798107	27.599907	26.827648	20.790152	21.632242	14.896883	10.657486	11.4062805	5.268872	33.813065	33.596016	35.962128	11.796665	9.2027645	6.294655	-0.38393185	2.1512346	8.680992	17.614414	23.331066	24.132027	-3.751894	3.9942365	8.389361	3.2761035	2.264665	6.910622	26.776974	20.227762	20.758339	7.786666	10.260644	12.325684	19.728622	16.49939	18.988873	24.131226
¸ßË¹°×ÔëÉù´¦Àí (631).mp3	3.9252367	6.5867004	7.5317683	3.7061033	7.3027115	11.11056	-13.039785	-3.1680768	1.2119591	16.789219	13.209476	8.148975	39.862587	32.524803	24.39283	15.0021515	14.9248295	15.448938	-13.132912	-11.748892	-10.956195	13.507534	9.465922	8.309019	9.186151	11.806497	14.632937	22.242218	24.157349	20.734707	1.1525842	-2.757006	-1.225762	15.112501	18.678698	19.90363	9.531419	10.584921	19.180838	3.8594675	11.657537	10.135361	24.106524	28.940048	28.281048	18.220392	18.19952	16.087845	16.94776
¸ßË¹°×ÔëÉù´¦Àí (632).mp3	11.799354	16.43562	15.753569	25.3645	19.351597	9.770641	-4.876717	-3.9907787	-4.0295153	-0.21193862	-5.1694613	-13.447962	-15.93127	-7.4540153	-6.31324	6.8066707	7.154593	7.750741	-2.2681978	-4.0563846	0.6210755	10.686594	9.069711	4.079622	14.068454	17.77415	22.29327	10.286076	16.877346	18.241365	-6.25414	-1.7020179	2.4389255	4.243987	2.8855493	4.2474203	11.382915	9.724123	10.419861	-4.296194	1.6440855	5.730158	7.963164	7.944395	5.1925154	3.6188526	5.8827953	10.405145	6.8596234
¸ßË¹°×ÔëÉù´¦Àí (633).mp3	5.2102394	10.65733	9.85255	15.0665455	22.663624	22.20607	31.786304	22.639408	18.125097	24.986193	25.91655	26.37001	13.723438	13.825336	9.970248	22.652403	25.060501	23.861736	15.425117	19.734024	22.09295	29.150518	22.36488	19.4295	15.162073	23.396976	27.491558	31.358982	30.035305	21.503237	12.784528	7.552802	-3.0303926	24.848461	20.560022	14.851505	4.8738623	11.429703	9.023312	16.606876	15.462889	13.339666	15.828053	18.321386	20.811176	27.02585	28.952667	30.27668	7.6444726
¸ßË¹°×ÔëÉù´¦Àí (634).mp3	-7.8461895	-6.7557726	-8.13657	-12.907732	-9.813208	-11.427437	-12.862002	-9.024167	-14.455502	-18.557367	-12.295372	-12.374607	-14.312256	-15.122659	-20.041756	-20.992462	-15.519577	-18.576363	-5.16121	-3.61284	-9.044359	-19.371853	-13.918768	-15.348738	-12.606117	-11.748098	-20.07132	-10.285094	-2.4032862	-0.1281529	-15.589626	-9.794915	-5.9200034	-12.12309	-11.795292	-21.543026	-14.079048	-11.926401	-8.186395	4.041913	7.143547	3.1184418	2.7393703	5.8921037	10.623245	12.650959	16.678787	16.405289	1.1770061
¸ßË¹°×ÔëÉù´¦Àí (635).mp3	14.041572	0.8768582	-5.922596	6.0259104	14.048981	27.460846	24.45599	23.58849	24.457178	10.280502	13.481646	11.364723	-1.1074327	5.055582	9.512035	11.29266	14.313468	10.953127	0.2049578	7.9582653	13.552576	5.563471	7.6801033	7.1099386	18.995615	23.418385	18.279676	10.41916	13.999595	9.479561	5.4107804	5.7049294	0.82562983	19.028526	17.746475	12.071928	7.6188745	2.2380571	4.7311645	20.455387	19.537476	12.920479	15.683612	19.316158	15.442291	-2.5205138	-0.14207554	-3.8098605	23.81033
¸ßË¹°×ÔëÉù´¦Àí (636).mp3	20.026669	18.545235	16.066252	12.5083685	16.178612	15.508776	30.306103	29.32859	26.045732	23.854164	22.503864	15.080791	7.6587734	11.916592	15.696337	13.727591	20.157328	23.16335	18.356058	22.469099	20.32102	20.382198	30.113522	25.019987	17.60424	17.468884	16.084877	0.4255175	-9.915129	-3.2838216	11.103106	15.047451	16.64009	26.629093	31.141026	30.851715	27.082209	29.928131	30.945242	13.9168415	19.068611	19.643814	10.638872	11.079723	11.81035	16.975077	21.654675	22.856575	7.2914925
¸ßË¹°×ÔëÉù´¦Àí (637).mp3	-5.573363	1.0680505	6.366697	-11.313139	-11.651303	-7.030548	38.809517	34.586906	25.49604	9.252821	13.431953	11.603746	37.2287	43.23757	38.15217	22.190022	19.221968	19.452524	5.525566	5.4550734	5.647007	12.520489	17.6482	21.749994	15.404294	18.001316	24.665981	13.76539	15.056907	11.116994	0.62143064	2.354754	0.19922309	10.663803	12.896524	19.693243	7.1848354	11.404877	17.198242	19.966307	22.907549	21.507998	-7.2395988	-5.7787046	-14.760574	-13.77944	-8.041024	-7.826473	0.7547598
¸ßË¹°×ÔëÉù´¦Àí (638).mp3	12.955628	16.208168	9.531418	10.8454075	11.238205	-0.29662514	-0.04805862	1.9255604	-3.135139	9.422958	16.884903	13.805679	19.416527	20.525074	18.353931	7.9643235	15.610931	18.118134	10.170572	8.815206	1.3855395	10.744984	27.591587	43.14256	17.383806	20.386488	15.934028	22.040798	34.1629	28.959105	20.307453	35.69326	38.505978	26.930733	18.727993	4.588496	35.42902	30.12762	21.121239	16.138634	17.819721	14.455378	21.099852	22.73753	7.829176	7.6962814	16.009804	15.091085	-0.7760218
¸ßË¹°×ÔëÉù´¦Àí (639).mp3	27.73561	44.22516	51.89634	24.212307	30.440166	36.235462	27.948105	34.2987	27.79586	11.040789	16.470192	16.144012	19.034966	24.007984	22.132004	18.992332	22.700089	14.541521	23.052738	21.887558	30.736874	19.782825	26.238146	24.213558	14.19294	18.243027	14.939581	24.203543	26.698896	19.381044	19.962658	20.922737	19.22727	24.346172	23.634666	20.874516	12.845089	19.055075	16.685328	35.67511	28.085419	15.699522	38.464478	35.500206	31.18414	13.922905	19.567986	18.874	28.861498
¸ßË¹°×ÔëÉù´¦Àí (640).mp3	24.874992	23.506195	14.71545	0.377788	4.490058	3.5174932	-9.074863	-7.9101553	-5.7344193	11.376717	17.749035	27.911034	20.315254	26.875093	21.292686	17.462105	19.579178	23.002949	18.197186	8.87537	4.02717	8.475474	14.446486	10.3769	-9.060673	-5.6845484	-6.088933	6.6202583	10.656645	10.593235	8.382183	7.212183	8.121733	9.831585	11.898674	9.941954	-2.0998254	2.5733109	-2.0790424	25.705273	14.247709	14.948569	28.27489	27.10283	19.99371	16.697952	15.702395	18.580496	11.35071
¸ßË¹°×ÔëÉù´¦Àí (641).mp3	9.382871	12.633707	5.2506127	14.77817	17.115986	4.804416	12.280119	11.979716	6.95693	-0.7979785	6.169642	13.620453	17.912025	26.363592	31.013533	26.22979	11.109133	10.456652	15.938118	23.121456	21.223675	24.573036	25.049496	15.273406	13.176844	17.080807	12.15868	7.781208	3.0221696	-2.9573662	22.608349	23.917295	15.325443	0.8304192	2.4714653	-3.7802186	33.935265	26.950966	22.287926	6.6113276	12.728729	15.665335	-5.5240917	-5.5291896	-13.9679165	16.650414	13.482492	7.044826	-7.369733
¸ßË¹°×ÔëÉù´¦Àí (642).mp3	27.766819	28.283657	19.00079	5.08087	14.419716	12.123566	18.090809	20.039963	16.687231	22.755241	30.432407	26.045101	20.513525	21.828512	13.284737	21.971466	21.648869	16.315498	4.1035542	3.3328838	-4.281108	19.937416	29.70823	14.407387	14.968061	20.366993	16.319761	9.910389	12.600849	13.607477	7.2447004	10.212069	13.52603	14.032299	19.681515	12.929919	21.465801	22.94134	22.540615	22.514229	24.395866	26.669794	11.307553	17.206642	19.987988	18.639309	25.499176	25.741714	13.211359
¸ßË¹°×ÔëÉù´¦Àí (643).mp3	6.6062455	13.334267	7.0896873	11.740977	0.5798127	-6.5792074	40.77043	38.866898	33.869076	9.807489	11.055912	13.256503	14.591278	16.393044	18.399946	11.76498	14.491966	10.157462	27.874441	19.84621	20.054035	39.599274	38.13218	32.77585	13.002378	17.65308	24.877552	4.7882338	9.012707	8.658623	10.9411545	2.9515295	3.875094	18.857605	28.49765	29.488155	-0.1463871	8.642694	11.751403	20.429184	25.163303	23.692593	2.4694366	1.6676626	1.2210847	1.9059553	6.805097	3.8115084	24.1105
¸ßË¹°×ÔëÉù´¦Àí (644).mp3	7.627488	10.82161	-0.6568332	24.32042	27.717306	24.67218	11.853283	11.511486	10.562255	5.609522	4.3212557	-0.78044283	15.816388	13.926931	17.282436	3.8308907	9.866846	5.6204624	7.3593807	13.94426	6.3185387	10.110649	4.041347	-0.5189481	28.12138	29.303984	28.358894	5.7293224	6.9227905	6.5778184	-0.6235629	9.089956	5.7333083	21.831573	19.114656	8.980781	16.415218	12.75663	5.8979454	16.276173	19.963102	17.531713	8.033619	21.15934	16.292622	15.470269	22.189781	19.12659	-3.3867953
¸ßË¹°×ÔëÉù´¦Àí (645).mp3	14.993797	17.81987	9.997423	23.956528	27.596397	21.253117	47.33738	50.691944	40.025085	20.938808	29.211655	22.341408	11.939096	17.875515	10.525927	31.96386	26.112507	16.832222	4.9923277	8.977832	10.390053	30.547937	38.65445	30.13454	33.08081	42.37243	40.32394	45.046654	45.8742	48.938457	6.846442	18.864841	28.194622	-16.478397	-15.178738	-11.987247	-11.87823	-8.398845	-10.342478	-18.407646	-14.293354	-18.356377	27.438187	22.697975	7.8005886	-4.54153	-11.850218	-12.377415	-5.748397
¸ßË¹°×ÔëÉù´¦Àí (646).mp3	11.369925	12.182787	13.954296	19.713303	26.750063	28.857899	11.751442	19.187252	16.47516	3.2672935	6.3829784	3.7662277	14.865204	13.765669	9.728139	0.8124392	9.320211	6.2465887	14.776445	13.561621	15.0891	12.154251	11.753856	3.3039865	19.095146	9.59584	4.293524	19.733078	24.897442	26.272657	13.079342	13.100506	8.073114	12.782779	13.451677	9.377838	6.4950275	10.913151	9.557852	2.2118552	7.8886976	7.520751	10.421482	11.929366	12.127882	11.006254	11.652906	4.6630697	19.905437
¸ßË¹°×ÔëÉù´¦Àí (647).mp3	10.867781	13.115505	8.315225	15.195121	15.912359	18.619814	4.2462997	13.55565	12.759224	18.816196	20.974678	24.383472	16.551723	13.253304	15.677622	19.836866	21.265957	21.91803	16.419859	16.565132	19.459543	22.164684	19.244236	20.930157	9.976336	18.017456	19.426144	9.235404	12.431992	15.960321	12.749254	15.314355	9.805616	19.663729	18.857311	15.050646	8.622308	12.112897	8.49135	13.928297	15.494755	13.3693695	25.618263	28.973835	27.93827	14.986693	16.555958	18.752289	3.8116312
¸ßË¹°×ÔëÉù´¦Àí (648).mp3	7.2144938	12.946499	2.006038	1.8929048	12.178986	13.801805	10.312627	3.4407568	-7.7821937	-12.681717	-1.5951715	13.304062	-3.0857785	-7.041621	-16.527138	-4.9964795	-10.5172615	-16.666334	-1.556639	3.9102345	10.434275	14.876367	24.294788	28.248415	9.843481	6.1674995	2.0364165	3.5254908	8.73202	18.0475	-18.081818	-12.75157	-3.6610653	7.02693	6.0579276	6.5405188	7.22435	2.439402	-4.1396594	6.0441074	-0.4331922	-5.5427866	6.383479	17.986015	21.59082	3.7344675	10.008574	9.688646	-1.4071046
¸ßË¹°×ÔëÉù´¦Àí (649).mp3	-0.16287257	-2.500759	0.010311522	-2.2733684	2.4408443	7.785553	21.974997	21.319506	13.866835	12.925016	20.523182	13.758303	6.3466253	9.590408	5.1197586	13.579302	17.90672	19.246037	3.1654587	-0.92939603	-0.44811833	1.7363338	5.7506595	4.389336	7.9823523	8.027943	5.6175365	-10.460014	-12.497319	-15.370542	12.0165615	4.83954	3.515981	4.5729027	5.6682167	6.469746	8.771732	15.857187	12.037123	22.216282	14.132954	10.760895	30.828362	36.12647	36.25763	6.9503613	9.732952	5.4113445	31.585032
¸ßË¹°×ÔëÉù´¦Àí (650).mp3	20.94342	25.514275	18.007801	29.043764	31.306921	26.063429	19.2332	24.52361	22.462723	27.266438	25.903767	24.598543	13.210901	18.244076	12.279405	11.394308	13.863316	18.160404	23.675194	20.241844	20.05877	26.162258	18.96481	20.443256	20.418945	15.33444	16.036753	31.53427	22.217419	13.50479	24.539711	26.255512	21.136879	15.61386	16.767117	10.77643	19.906898	20.007694	11.946125	17.382069	18.893337	20.948473	15.028208	20.509499	21.712017	24.378109	26.92509	21.973488	17.324322
¸ßË¹°×ÔëÉù´¦Àí (651).mp3	-4.1535835	1.815135	11.338257	17.213362	25.191183	24.702635	21.507767	17.27565	15.888939	1.6439035	14.272395	27.135216	8.84569	-2.0963154	-3.2926948	5.7602386	14.114228	26.841738	32.140305	30.290558	20.970818	1.1847683	9.879489	7.847193	9.411503	10.137958	9.16065	-3.440606	3.2130327	-1.6444734	-10.08474	-0.47274333	0.8523817	10.524251	10.295582	9.00885	-2.2379637	6.9655795	6.1671963	8.121527	18.079765	17.549377	20.953865	21.71276	9.289731	7.344017	2.3330233	-2.6061463	28.92089
¸ßË¹°×ÔëÉù´¦Àí (652).mp3	2.5985465	3.4251537	3.8193905	3.8075156	1.9521556	-10.479191	15.5000925	17.009176	18.841848	4.258938	3.7389083	1.5107179	-1.7559714	3.8073812	6.020299	11.47426	7.706771	4.8500857	7.569501	10.664484	9.615911	18.6958	18.439356	13.285882	24.568079	23.476696	21.497334	18.874142	23.943699	22.067005	18.388626	29.032267	35.655823	16.531914	19.25139	16.89428	0.19864267	24.457985	23.333174	-1.4582376	-1.3613224	-6.9391966	12.950666	8.940747	8.415394	-20.547077	-22.442257	-25.753933	-2.7195082
¸ßË¹°×ÔëÉù´¦Àí (653).mp3	17.892708	20.347794	19.160685	42.262787	34.196354	24.415405	28.520338	27.097134	20.952559	32.269375	36.058502	32.296097	26.808756	34.645798	36.570297	5.550536	28.088602	29.716478	0.75824326	20.711151	31.885586	4.578059	7.2230463	0.1764037	13.733068	12.122533	1.9024205	9.761989	14.483063	10.4993515	17.823526	18.896593	17.321365	17.71758	18.914776	18.559586	14.222406	12.028407	17.607819	8.796197	9.477887	2.9113479	11.017775	8.622589	2.5818713	9.921112	16.777645	12.319087	10.509144
¸ßË¹°×ÔëÉù´¦Àí (654).mp3	12.942282	21.415623	14.388222	27.409328	28.806349	21.99992	16.928068	23.8051	25.642654	35.820595	36.035732	27.118782	16.149395	15.981461	22.605572	14.636983	18.044212	9.909702	19.834312	22.484293	23.636349	3.806504	9.883702	8.178082	15.55136	15.228897	9.876329	21.95486	20.608173	18.90772	11.072648	12.789526	13.0853405	15.206631	18.409046	21.862553	35.989426	26.487427	14.770487	24.081684	30.524837	31.172499	15.708489	15.927134	13.793581	17.811306	22.521873	23.349953	8.170902
¸ßË¹°×ÔëÉù´¦Àí (655).mp3	22.238098	23.890781	16.55033	19.775166	24.475306	30.443573	28.350313	27.779194	15.342482	23.590317	28.086021	28.1581	6.862514	12.87134	19.749214	10.359116	8.442305	6.836034	-3.0977664	-4.4132423	-2.0750563	-3.6274502	4.6452894	9.038236	4.899763	3.0950625	5.518896	6.0554643	8.746864	10.570198	14.829266	16.404306	15.162463	1.2340488	2.008018	12.011262	13.481928	9.029053	9.969499	8.887936	9.140523	7.9685116	1.5065091	4.502127	3.4875078	1.2140858	5.1609726	7.3453217	1.8721912
¸ßË¹°×ÔëÉù´¦Àí (656).mp3	1.3932843	-3.7169104	1.9272649	-5.8974895	-7.4930058	-0.64805037	16.807451	17.986595	13.812639	19.526106	16.70546	16.60725	9.665586	12.520515	9.671224	19.907421	18.904726	24.65446	7.3745594	6.625684	0.020488977	14.715677	12.215779	4.847686	2.0366292	6.025465	17.09805	9.5039835	0.29076472	0.27095455	-3.894687	-1.521373	8.853558	16.06811	12.211231	10.905814	2.2690094	-0.650759	1.5358762	6.687376	7.416879	8.600821	13.900779	14.890787	10.894002	15.637995	5.8408184	0.19331065	9.878763
¸ßË¹°×ÔëÉù´¦Àí (657).mp3	10.674767	10.577847	11.016351	-9.54211	-5.209507	-8.50359	0.19107187	-3.4828944	-9.972292	2.3544533	2.0347471	1.1689076	16.07243	19.457703	20.483162	7.3149514	2.3118718	-0.005344093	-10.281723	-12.744297	-15.571953	-10.03046	-2.1795988	-9.556204	3.4488282	2.076187	5.788438	-18.037228	-10.708616	-5.2834015	9.468231	9.936255	6.75478	11.917095	7.4597387	6.2327538	14.338944	15.036097	5.53393	-0.38864428	6.4993725	6.1905184	24.560303	26.657116	24.952547	12.68685	12.658567	-1.3797203	12.146317
¸ßË¹°×ÔëÉù´¦Àí (658).mp3	13.253105	17.168266	13.957183	17.299118	30.147667	32.375134	5.658193	4.223034	8.997913	31.366066	20.423538	12.825857	8.470659	14.09676	17.67212	5.783059	7.810869	0.31050158	12.623907	8.496559	0.14911014	-2.7443275	8.6190605	6.2459345	15.856723	15.657892	10.508654	3.8313565	10.80954	8.936251	18.089136	23.25156	26.81855	25.33632	28.683035	21.730946	17.24585	22.774014	14.823801	21.333685	21.048468	8.320396	-1.5356734	8.09724	8.965368	-2.6476536	2.8635154	1.652041	-6.6469045
¸ßË¹°×ÔëÉù´¦Àí (659).mp3	1.9102782	1.2686827	-1.9951726	7.0133333	10.0276165	10.988503	5.1677375	14.165951	13.889265	14.378027	21.943584	17.291695	2.9503508	10.854678	7.183958	12.020408	9.806227	8.8575535	10.294616	16.141115	11.536612	9.85861	14.761892	10.777153	-6.9159393	-7.829403	-9.96194	1.9505296	0.70206225	1.517409	-4.4758806	2.17244	-2.1023698	-7.9081044	-3.0765831	-2.29522	19.091053	20.80322	12.120717	14.710136	12.783951	3.8083072	12.117771	12.615019	2.617826	16.188416	16.722305	22.830582	9.048119
¸ßË¹°×ÔëÉù´¦Àí (660).mp3	13.541639	17.974344	13.866621	-1.5268568	-5.8010144	-7.64425	2.8936	6.546791	3.7890186	-7.041299	2.6843648	6.4147034	19.72403	17.263756	8.117947	21.705479	20.079071	15.972847	15.847918	13.300855	5.3638554	16.502995	15.812256	6.490156	-1.7363383	0.21977186	-0.71106404	-4.2034435	0.4351653	-1.7606903	6.3882513	10.248396	5.5864673	-0.059012234	7.2566233	6.187213	15.677	13.59762	9.27238	23.664904	24.348518	26.331081	13.889944	23.25826	20.228851	15.489735	18.224573	14.487773	-5.983859
¸ßË¹°×ÔëÉù´¦Àí (661).mp3	-6.1525335	-0.85294914	-0.21431722	-12.711722	-8.529346	-5.5981607	-16.450111	-13.656256	-13.852224	-2.7620645	-1.5260754	-0.110476345	-11.431953	-3.999977	-0.27444685	-3.5951247	-7.4607573	-9.943848	-11.145982	-11.937017	-11.915148	-17.270098	-15.118365	-16.032059	-18.884708	-19.798283	-20.981173	-21.332258	-19.875511	-14.175674	-23.168362	-14.112049	-14.45155	-12.295689	-15.385485	-16.800888	-11.420552	-8.863694	-13.57155	-3.211791	2.9371247	3.6593225	-16.198784	-6.2178297	-1.7306741	-8.507155	-12.282511	-14.314893	-13.085825
¸ßË¹°×ÔëÉù´¦Àí (662).mp3	4.45369	-0.3848977	-10.406856	-13.160322	-7.4769354	-10.404085	-8.711817	-7.1119747	-9.419441	-4.1846857	-0.06480539	-4.7175455	2.905208	5.952566	12.26141	6.6246862	2.7804615	4.286112	3.752599	4.71969	5.998723	20.907806	24.866203	23.398138	6.9188576	9.242483	7.9931865	16.593346	19.424805	21.235718	3.3030057	-4.0494757	-8.198932	16.17239	16.998226	7.7341266	7.6021175	12.156326	5.9475803	-4.514767	0.87682444	-7.212191	2.9271703	10.947218	8.663484	-4.191677	-2.9748435	-3.505679	1.8282973
¸ßË¹°×ÔëÉù´¦Àí (663).mp3	35.74569	33.78269	25.367098	30.512684	23.495653	20.114443	29.06462	23.209816	20.293694	12.206397	16.365726	11.4086485	20.84399	27.233963	30.112095	13.164635	13.705334	17.905119	35.4284	32.466106	23.445189	23.48903	22.90475	22.034313	14.736463	10.670429	5.6648903	18.902132	15.62434	16.001844	4.5514727	14.281346	12.013687	28.482407	27.653732	17.884586	28.906647	20.691208	17.534916	8.217576	10.624006	20.367012	27.109093	31.71186	20.35243	15.670601	17.883383	21.182667	19.948181
¸ßË¹°×ÔëÉù´¦Àí (664).mp3	12.615122	16.280376	14.447985	10.341643	14.382607	17.738792	6.007207	10.374577	7.5406218	18.81895	19.529675	13.95467	11.773027	19.181715	16.6586	14.759136	11.443869	6.142585	10.559591	15.193547	15.676983	16.008738	19.828932	17.629436	19.82329	18.05098	14.716725	17.075283	23.0934	17.292187	27.903	31.812532	29.702911	10.200199	14.474091	11.8982315	-0.98895335	4.005664	6.733582	8.338282	10.798746	8.956786	6.622731	0.96009994	-8.645159	-2.7337077	5.6633825	1.9718034	15.511428
¸ßË¹°×ÔëÉù´¦Àí (665).mp3	17.059082	19.172184	19.890713	-4.0420675	2.8644943	1.3165759	11.4228115	1.9521763	-8.969702	7.689497	2.4994907	5.0713215	8.794652	13.351337	20.441696	20.883999	15.097017	12.125086	24.989452	18.995438	11.363907	1.1317737	6.481498	7.26175	8.965815	4.9939756	-2.0891554	-6.0440817	-4.551724	-6.281066	11.538587	16.646317	25.09562	17.530642	20.527832	24.268345	-1.1525863	4.981937	0.6807109	14.460262	10.7388935	9.61917	11.476809	10.194471	5.8447156	22.35112	16.71135	12.740228	16.837858
¸ßË¹°×ÔëÉù´¦Àí (666).mp3	7.1445622	18.141632	21.863514	-19.393158	-19.481258	-27.165375	46.725636	49.03955	35.130196	14.747096	21.60065	19.17229	-1.5515323	3.5254848	8.6081085	18.34792	21.565733	15.013826	26.560585	27.217875	24.766022	12.049754	21.685097	16.634066	13.937788	21.44536	19.969963	1.1353592	9.010607	7.9566565	34.266575	40.835915	30.57436	-9.786744	-8.512686	-12.094124	6.5916805	8.972849	10.822295	13.272139	23.757925	28.4318	3.4917386	-2.3676527	-6.236532	18.028538	16.604395	13.573982	14.009307
¸ßË¹°×ÔëÉù´¦Àí (667).mp3	16.366814	26.532524	21.10308	11.187967	16.721582	15.221024	11.577976	13.674888	14.079646	5.458921	6.2397184	6.1639204	8.974312	15.7581005	15.188248	8.434239	14.749634	12.741711	13.975735	15.462198	9.254694	10.988562	5.2724714	1.2098587	8.144127	6.0932074	1.8200383	20.549843	19.796776	10.006454	17.61906	17.926594	7.5517626	14.032881	11.127077	9.70344	20.572926	19.929214	21.041847	4.405405	11.532053	19.028112	23.362768	25.792755	20.824928	15.066343	19.177622	18.275616	17.113604
¸ßË¹°×ÔëÉù´¦Àí (668).mp3	11.712196	19.468048	22.402702	10.887136	20.134617	18.075459	25.894688	32.474052	26.957293	7.502688	6.6279817	-3.2388673	1.4212868	10.40307	3.073182	-2.747323	4.9756393	7.1283646	20.88764	28.995197	32.954674	15.419313	20.890564	16.755754	16.170588	21.539097	14.0594425	7.6585765	16.097378	9.253094	17.687672	24.474407	24.385153	19.728596	23.110596	13.606671	1.4421088	6.7001963	-0.49497548	9.742506	9.538921	5.7201257	33.401203	33.071663	19.177631	17.30401	16.07571	4.951405	5.729952
¸ßË¹°×ÔëÉù´¦Àí (669).mp3	17.03122	20.878632	20.371185	8.894325	14.404269	9.465114	16.856087	18.268967	16.251225	23.535517	22.706085	15.652866	27.143394	27.17941	26.306622	13.3840275	16.027485	16.043175	13.422386	16.222424	10.722059	23.163725	24.380287	23.069496	14.875665	6.6114573	2.6839643	0.09942065	3.9217978	7.530936	12.629837	12.197762	11.606003	14.435191	7.827173	6.3430533	11.420082	11.072275	12.51527	18.401905	13.756197	9.314908	13.489815	11.320072	4.903722	15.132958	15.212519	12.057455	2.6175184
¸ßË¹°×ÔëÉù´¦Àí (670).mp3	6.5638337	9.688541	6.9675674	13.922422	15.925281	4.7903767	10.95665	15.226042	9.728276	2.281631	3.6411028	0.71818846	15.320015	8.626715	7.067602	19.948578	12.53142	-1.4279375	14.961507	16.311926	11.534725	-2.9031663	-4.420763	-12.159628	6.620944	11.248777	9.987694	5.9156857	3.6339679	7.8994718	14.18627	12.8357	8.567518	-1.4804912	6.650036	-4.2285643	4.842721	7.8221393	7.2515197	10.686489	13.973448	11.162131	3.6396413	4.847279	2.9181027	-8.024207	-4.657208	-4.1805205	0.84115434
¸ßË¹°×ÔëÉù´¦Àí (671).mp3	-19.261082	-14.423012	-17.506895	20.56373	19.21465	16.655907	6.733964	3.4192595	-0.44593048	21.349682	15.933309	-0.5516745	29.451479	24.871983	10.698401	17.76834	43.706528	41.625816	-5.771014	9.510251	15.943814	0.73557997	5.300079	4.0914054	6.4130573	8.397066	7.3236217	35.488106	25.606588	17.68729	-22.949305	-22.732704	-16.369173	-7.2314205	-10.707951	-18.172653	-9.014139	-4.7038755	2.9560559	18.91045	23.814955	18.05497	9.731666	8.2262745	8.237536	-3.4021149	-6.6696167	-7.936765	-10.538504
¸ßË¹°×ÔëÉù´¦Àí (672).mp3	16.913435	21.729895	19.428986	16.207592	23.782703	18.285677	29.354559	25.136166	24.36187	27.357292	23.233976	15.607355	6.47036	16.341055	18.448282	19.798313	23.98914	17.601177	26.565071	30.484161	30.962448	25.52464	24.6063	20.717022	10.759455	22.032093	26.67928	25.322258	30.666496	25.645012	27.284103	24.291012	16.794493	9.590395	13.164493	10.051842	14.101612	13.039146	8.084221	11.100571	10.094233	6.5600514	27.307453	28.825798	19.672533	20.946598	33.52556	34.921234	18.876272
¸ßË¹°×ÔëÉù´¦Àí (673).mp3	17.099213	25.893166	18.064072	23.281935	24.10157	15.519452	11.273176	15.9738245	13.687878	5.032913	11.956799	3.5264223	13.432571	14.5722065	20.701149	14.704933	18.972342	7.396591	14.523693	20.77023	14.493517	9.188982	17.254372	16.324217	24.057549	25.734104	20.126385	22.217136	17.125423	7.783682	13.507824	24.620735	26.398987	10.789438	9.310939	-0.675862	18.631145	29.021816	31.179558	20.209988	28.298157	26.680592	12.366502	14.503971	11.327945	21.037125	22.641071	23.013546	10.461753
¸ßË¹°×ÔëÉù´¦Àí (674).mp3	17.059845	19.998703	20.855118	18.182936	19.927698	24.056019	32.110794	29.969448	24.386583	13.309969	21.272264	26.68071	27.381363	29.455189	23.832104	13.717132	26.033566	22.008488	35.150543	24.80716	15.529511	30.734013	25.611862	16.693638	26.408657	25.554703	14.6651535	17.659925	17.282038	14.6453705	3.1682997	8.73278	16.391327	25.42234	28.047606	24.971825	23.504383	27.075922	20.00129	28.909061	29.018757	24.484653	12.0734415	15.580376	19.829403	28.984022	35.251244	28.727753	13.24874
¸ßË¹°×ÔëÉù´¦Àí (675).mp3	12.121449	17.077496	18.943844	-17.541317	-11.152447	-7.8362045	-14.152086	-12.392172	-13.737421	17.501741	18.447357	19.362835	18.348	22.764217	14.355497	15.980558	10.385676	7.7486067	16.361307	14.479979	5.4451857	-11.650152	-2.8178823	-11.443774	13.3168335	22.005974	24.253874	14.802151	15.858309	9.824061	-5.916755	-2.4928002	-1.1701448	0.21220958	0.7451266	5.026698	3.4429207	4.799127	7.6244164	12.864117	6.9909906	1.8603525	13.50232	14.2320385	13.019503	14.485029	11.571653	8.667475	0.33157396
¸ßË¹°×ÔëÉù´¦Àí (676).mp3	1.5241913	3.1567032	2.6598806	25.552492	24.16008	17.270777	1.0636847	8.81354	12.4765625	19.243364	10.6191225	6.604947	2.4495482	6.9379225	-2.134798	-1.0375774	11.409888	20.906195	19.491486	21.016941	18.168207	15.1143265	22.828491	18.625149	-13.053998	-9.987811	-11.219037	20.335468	20.148684	11.839951	-14.205918	-3.5034356	2.4259248	14.251482	13.912153	3.637415	0.07468143	7.727271	10.768957	-8.542772	-7.7557244	-9.102509	27.184772	21.20262	12.341225	30.953808	33.745865	32.955215	11.546596
¸ßË¹°×ÔëÉù´¦Àí (677).mp3	7.037802	6.524034	-2.5965278	6.6984243	10.856096	15.619136	8.040937	8.213516	10.249422	-1.5476313	1.3144886	-3.6366718	25.341022	20.379475	15.760771	4.51655	10.994247	5.1902447	9.167107	10.816404	11.787333	21.249846	16.252714	12.4286785	3.2580285	3.003049	0.8237984	0.6899133	7.656182	6.1238294	3.6662092	8.776307	7.9334006	1.5316316	2.7466807	-4.6434193	4.4120874	1.7194281	0.8138427	15.605049	20.846682	21.737188	-8.477385	-0.28463808	9.895011	8.66312	9.589979	9.759932	-18.53484
¸ßË¹°×ÔëÉù´¦Àí (678).mp3	16.875689	13.529089	16.783731	12.642666	14.03185	20.761993	10.292423	17.36984	24.686884	13.806063	16.779572	15.405869	14.164347	20.815514	27.768227	18.753944	22.887543	19.504547	21.282581	22.300203	20.747347	6.761319	14.359781	14.99616	14.316962	12.944025	7.768279	8.966833	11.427791	7.9853783	16.531313	15.82839	13.474136	21.624743	25.994072	23.532137	18.243786	16.876629	14.96147	23.743656	18.38551	15.646801	21.000202	12.044941	7.1939135	19.506433	19.020134	17.806408	11.913219
¸ßË¹°×ÔëÉù´¦Àí (679).mp3	28.621323	35.791237	21.579878	37.75942	40.5075	36.521965	22.518885	31.719124	21.700413	23.81112	28.492088	24.340897	11.179779	15.416746	13.441099	7.5181475	12.862419	16.328873	21.201742	27.59589	22.463512	27.178785	23.483612	14.984087	24.22138	27.639458	23.374289	21.01466	30.822338	28.782944	27.586184	29.442616	23.431705	18.677532	28.090061	27.793062	9.537141	16.196356	23.460163	9.064593	17.181755	21.440968	27.870562	24.682037	15.001005	24.496891	26.980362	26.448112	30.670094
¸ßË¹°×ÔëÉù´¦Àí (680).mp3	18.138186	22.738152	24.43356	17.6417	18.822016	23.310322	15.59878	14.697105	11.340345	16.598562	19.424572	23.775814	18.566856	23.335608	20.157606	7.825566	13.1204605	16.853514	17.81388	24.303196	21.608484	29.896507	30.905746	29.102207	31.306667	32.537838	20.439388	14.786566	22.220974	16.692272	13.428596	19.43697	14.792165	23.265224	27.252981	35.528976	21.819267	26.216492	18.427662	15.025234	11.692919	12.657115	15.929913	16.491018	14.084013	23.909906	25.701466	29.869072	21.766743
¸ßË¹°×ÔëÉù´¦Àí (681).mp3	-4.9708414	-5.0164275	-0.60485977	6.534474	3.490697	5.107394	5.134463	6.331505	-1.6802099	1.0054729	4.670903	4.9741335	8.187184	4.950484	6.626024	0.80215925	5.254902	1.587729	-8.997177	-7.02901	-5.709075	3.1225271	8.116376	8.233741	9.916489	5.9000454	12.699404	-2.7512596	6.9399724	10.977476	4.241456	6.2515936	4.2194786	7.374309	7.820797	8.207553	13.657416	13.1394825	8.651347	8.817593	9.1886635	9.254782	4.478885	8.177879	5.749093	-1.4148974	0.63592976	16.036686	-8.957514
¸ßË¹°×ÔëÉù´¦Àí (682).mp3	-3.6693363	-1.2053512	-3.97675	8.941247	21.669083	23.715174	6.7036543	13.967304	11.709997	21.976566	21.393486	8.976436	8.377705	20.664848	19.35138	2.2624753	1.9775436	-4.8436027	-0.16721343	7.1925974	4.934056	23.550997	24.667963	24.175762	11.900642	14.342003	12.057226	32.102135	22.528828	15.471281	28.817202	24.389042	17.790363	5.0081215	13.527938	14.269934	2.0047596	11.788279	7.5829115	3.5265179	3.9161286	0.752372	-6.282193	7.510309	16.70351	8.082354	16.686123	11.766311	8.184326
¸ßË¹°×ÔëÉù´¦Àí (683).mp3	12.315552	15.436949	11.454554	8.342247	7.990637	12.7299385	15.1427	22.228266	14.189936	9.303207	14.05031	7.6661744	16.46323	24.782665	20.746267	-0.7156708	-1.0666379	3.4942446	1.886651	4.3555403	-0.21723586	11.280238	9.631567	11.231939	17.459045	13.693083	12.344594	-3.0323215	3.172359	6.994592	27.390789	24.660374	19.310574	14.394445	20.4898	27.059792	14.918655	20.32837	19.322407	33.959602	29.578163	20.020264	10.613787	8.630907	6.6651955	12.423822	14.776767	14.195293	6.8253508
¸ßË¹°×ÔëÉù´¦Àí (684).mp3	4.2161355	2.5564437	4.0540633	1.0162523	-3.0763388	-3.8275042	4.297048	4.7571235	8.575514	8.415354	2.7450814	-5.415476	15.304821	9.123625	5.3968525	7.3945656	9.367061	10.613743	3.760108	-0.6001756	-1.1067212	11.095387	14.584207	9.543144	12.442644	12.474199	3.5508466	12.136164	7.3837514	9.674286	2.9440389	5.1539125	4.323081	17.983486	11.705515	9.588938	8.437141	4.1505795	2.5267677	9.529285	13.548264	17.94114	1.5361917	3.5511508	5.014077	10.75606	10.820108	18.080961	0.10213882
¸ßË¹°×ÔëÉù´¦Àí (685).mp3	2.1475015	5.531817	4.3402452	-2.2348666	-3.2130914	-4.721752	-14.658576	-14.384979	-11.177509	-3.6096969	-3.5518234	-5.373015	3.27181	4.294944	3.2647855	5.603414	3.8801322	0.75796515	-5.4788427	-2.0393376	-0.7116232	-6.1624413	-7.7438173	-5.4339705	2.5326617	5.863803	4.0462074	-9.90704	-10.657045	-8.792263	-2.127182	-4.304409	-8.701989	9.249813	10.012365	7.8248715	13.226292	16.066734	22.224483	24.23474	19.175144	16.595541	10.080841	13.599066	13.511902	24.022305	22.903442	21.701777	33.907555
¸ßË¹°×ÔëÉù´¦Àí (686).mp3	18.662916	19.745974	14.357607	25.773594	34.867912	35.429634	22.546906	28.922215	29.216072	7.596995	10.297938	16.695614	23.89925	33.40647	35.066994	10.009103	16.615059	20.620192	20.063734	19.79403	9.461209	22.251534	29.501816	21.556664	16.929516	23.56816	25.354385	40.491356	38.321487	26.699284	27.90362	25.678474	8.257847	18.424461	27.976889	23.044506	14.153116	17.270155	16.902124	17.291758	23.285797	23.29382	9.009264	-6.4794984	-15.81518	8.75703	15.349732	18.019386	18.18756
¸ßË¹°×ÔëÉù´¦Àí (687).mp3	-5.176029	-5.00108	-3.8895197	14.262207	12.416021	8.526043	-1.9623889	1.1495113	2.9749808	12.139431	11.099136	5.8187675	-12.232614	-1.404992	4.3630304	-5.853015	-4.6694098	-2.629059	0.28625804	4.616598	-0.16066718	0.64540213	6.1634955	7.7502136	-4.792656	-2.0804257	-4.61244	6.0653086	5.5853863	5.1993475	-3.1453378	6.253256	1.8492515	-2.4497666	8.549355	8.99024	4.083989	-0.62351054	-8.574413	-9.71574	-6.671509	-3.4206831	-14.762806	-7.6908417	-1.4985819	-5.688674	-1.6846352	-5.8937097	-6.960415
¸ßË¹°×ÔëÉù´¦Àí (688).mp3	-1.7561738	-3.5862665	5.2512803	8.41605	15.208984	12.310409	-3.6380424	5.416606	10.676875	18.741657	15.749914	10.108669	-9.514818	-11.976167	-11.773337	-18.320553	-14.93059	-8.88196	-4.218917	-2.457727	-3.4907477	18.08318	18.548151	10.891804	20.307558	20.42503	20.135427	6.540862	3.477005	8.439406	19.120747	20.12185	23.009901	-6.8198743	-7.1995325	-3.5651557	1.8982389	11.311789	20.134426	10.990854	7.3129206	1.8353615	5.548648	12.607635	15.225803	14.489277	17.890621	10.287249	10.073158
¸ßË¹°×ÔëÉù´¦Àí (689).mp3	5.7273855	11.970921	10.554419	28.341919	30.27053	32.029915	8.541164	14.354129	14.585466	-4.31751	6.8504443	11.012658	9.974253	13.589078	10.646063	4.161216	1.4592673	-2.3693652	3.803061	8.981117	10.993885	-0.39979625	0.053419173	-4.0708795	10.340462	16.508831	16.577074	8.266449	12.2963505	7.198347	25.322067	24.71118	24.151226	-7.485967	11.839427	26.906574	13.430115	20.623926	22.427332	10.49123	6.5880957	1.6644546	-6.565872	-1.2081017	-5.3410788	9.544171	16.45514	15.025675	10.839487
¸ßË¹°×ÔëÉù´¦Àí (690).mp3	27.187042	25.395355	19.043625	12.263341	14.267044	12.561235	15.219196	15.154872	14.801393	4.961837	3.8451848	1.6165627	10.919174	21.361652	24.01275	16.155243	17.2581	19.61747	20.192245	26.680035	24.20734	17.047419	19.870794	4.90378	-2.0163393	6.449239	8.7529335	21.681007	19.03553	11.124519	8.122728	6.1112595	-3.2740605	1.7747532	9.918393	6.94291	15.416254	14.641206	18.577648	-0.109663546	3.9819188	7.9895945	19.207602	27.737747	28.052113	10.090757	12.2215605	12.880612	28.842896
¸ßË¹°×ÔëÉù´¦Àí (691).mp3	1.6902487	-0.41280606	0.4386871	2.4910371	2.3873572	1.8263321	2.2360244	-0.2773845	-0.16850448	2.899338	10.550093	5.7178555	2.092586	11.441376	20.913086	13.970365	14.640714	21.694715	12.868706	7.502016	-3.9134667	0.40950805	2.4348187	2.3641748	14.1206	19.371735	13.307926	6.703355	2.6084366	-3.6818082	-9.826837	-9.009986	-12.495531	8.023215	9.889343	9.487488	0.31108552	0.30300456	-6.687603	8.80513	5.934392	7.0931444	12.194378	17.769958	18.709637	18.817646	29.8269	34.719395	11.542227
¸ßË¹°×ÔëÉù´¦Àí (692).mp3	5.213429	1.1145351	7.4901347	9.42955	4.445986	-2.4761906	4.8602233	0.8124599	-1.7380698	4.76406	1.351246	-3.9353766	16.743355	18.687567	18.95817	-13.696064	-21.649555	-27.106462	6.241175	-4.191524	-8.0746155	-12.5184965	-25.362286	-36.467915	-5.7298098	-4.736052	-3.5484314	8.659729	7.1103215	3.5359106	4.171936	4.605401	4.527876	-28.419485	-23.517841	-9.44409	-2.5717485	-17.036652	-29.312206	-12.528155	-5.8314867	5.529521	-15.3394	-19.895222	-13.45612	19.104683	17.90473	11.520178	-0.72599924
¸ßË¹°×ÔëÉù´¦Àí (693).mp3	37.806114	32.022903	15.88171	6.1682243	5.563904	10.588181	39.922543	43.720383	39.52668	30.710285	39.778946	47.433	43.456173	41.799065	37.81871	22.448135	28.481335	30.606941	13.771653	14.498726	6.162286	-8.68706	-2.840106	-11.887177	11.656288	17.218483	14.268003	16.423885	25.46743	29.250553	26.521957	32.285286	35.287598	19.641655	27.990742	20.99944	20.841324	25.43813	19.76791	25.795216	35.941086	31.189503	37.369446	30.262821	14.743633	5.727832	7.9549994	3.3895195	7.5957623
¸ßË¹°×ÔëÉù´¦Àí (694).mp3	6.7555647	11.561259	13.463404	10.090918	19.007835	20.905972	13.517973	21.193825	30.303429	15.815523	14.067685	18.355305	-2.018734	2.7441225	9.069696	-1.1319863	-6.3845596	-8.298724	3.2858386	1.9045427	4.155463	23.817694	28.82526	23.189756	23.002804	18.876387	24.018675	-0.71283174	1.4129034	2.5293076	20.885056	14.769764	12.726584	8.942712	10.761288	9.056944	32.427128	34.250008	32.632286	11.419887	11.34376	12.047136	18.976627	20.48959	19.42692	15.877258	13.180727	8.984514	27.362453
¸ßË¹°×ÔëÉù´¦Àí (695).mp3	26.955772	25.581184	30.081352	45.937363	46.81045	43.00395	53.303185	49.248	39.63819	45.713867	43.65094	35.656395	38.46141	37.130028	38.39436	21.674221	35.75963	40.301266	28.538149	39.49887	40.03562	37.087822	31.589462	23.534523	33.966873	34.916046	29.123306	26.015835	26.404871	25.35017	19.918835	32.105534	31.549868	31.44278	27.39935	29.212244	24.548777	32.235268	29.93182	34.728363	32.950714	21.93187	26.618067	27.307507	24.834183	29.002792	37.9469	41.84882	28.190025
¸ßË¹°×ÔëÉù´¦Àí (696).mp3	-4.054768	0.63575315	9.7631645	-13.20874	-6.1286097	-1.638687	2.5857546	2.5493355	10.113652	-10.629733	-10.933579	-7.5757437	-10.808436	-5.4350367	-4.5591574	-1.3881943	-1.8857188	-13.689106	1.3980273	-4.0224924	-11.881149	1.3835952	-1.5145975	-6.0219164	-6.317547	-0.80098057	0.5292158	-4.2837152	-2.185944	1.2629396	-1.558708	-2.7915127	1.7583805	-8.115995	-12.260645	-15.641507	10.044768	-2.4000003	-10.10973	-0.83561844	1.098411	9.3106	-2.6223307	-0.79599595	2.7717214	4.204673	1.2732365	-0.74944127	-3.4742944
¸ßË¹°×ÔëÉù´¦Àí (697).mp3	22.453932	27.876879	35.36585	53.71163	56.568893	52.985554	9.983206	10.316055	6.841837	38.82883	37.14409	27.591976	29.940704	37.54725	35.559334	20.051338	26.335909	23.870214	25.860493	34.653015	40.058907	17.303154	20.953129	19.014908	15.090319	14.632852	10.67761	17.36206	21.857834	25.406925	9.745714	14.256168	15.993849	14.914234	22.184706	29.559818	19.850761	14.814586	10.456894	39.632004	30.227427	27.318558	11.374359	16.872616	25.23876	24.649197	32.686035	34.821453	12.211875
¸ßË¹°×ÔëÉù´¦Àí (698).mp3	20.184694	19.177557	21.33078	16.337097	15.182083	5.9593506	14.963112	16.677654	24.5315	25.253967	24.359566	20.46311	17.251102	13.211427	3.8967052	5.145642	2.8821332	-2.7298627	-11.079457	-9.49423	-8.968596	-6.457134	-1.6558576	3.3329427	-12.26674	-10.685144	-9.322817	-0.9248203	0.21488735	-2.6459007	-9.868369	-8.950729	-7.3824625	-4.6702623	1.8007957	6.6538906	2.8554811	3.183629	-3.1385934	3.2145777	-3.4850454	-10.768135	-2.475767	-0.27911338	2.679729	19.290352	15.766598	11.893879	-4.3655224
¸ßË¹°×ÔëÉù´¦Àí (699).mp3	20.663668	18.512768	8.789766	16.043884	23.078598	21.293678	28.029902	24.83213	12.621544	12.169179	13.724058	14.806327	22.965693	25.359695	22.750845	16.744183	16.46896	13.020249	11.728722	9.214731	1.0504211	46.38526	44.311455	41.058487	20.511913	24.749836	22.270206	19.571701	18.757862	14.955792	19.755314	24.073803	24.808567	18.35029	21.761501	23.06113	10.533993	16.476479	15.364071	32.714767	31.442104	25.229778	13.09828	16.464378	18.976742	23.79701	23.58591	24.653797	10.904675
¸ßË¹°×ÔëÉù´¦Àí (700).mp3	14.519787	11.433318	8.279837	21.129791	23.817802	19.606447	27.085339	25.78415	17.142975	18.977201	25.686228	26.320393	11.940285	17.527727	17.589174	14.724299	22.332928	26.608345	26.496235	17.562357	13.746724	17.680744	26.83148	27.612755	22.660442	33.578606	21.929798	38.915905	44.778343	43.63421	22.720907	22.115616	20.036255	18.319302	22.728535	21.549257	20.528137	18.674784	10.413824	12.084566	16.392204	12.605062	15.549852	22.63313	19.247183	14.941005	22.532253	26.903812	16.954025
¸ßË¹°×ÔëÉù´¦Àí (701).mp3	15.380965	20.314648	18.243324	8.5722275	14.75227	16.224995	15.301401	21.056984	21.115019	12.369522	18.931217	25.379538	14.9086685	17.065987	15.423063	22.58035	23.001328	19.18628	7.8090954	15.133396	13.19563	28.039948	22.8521	11.565945	11.968377	15.995725	24.419117	11.999225	20.460535	31.663948	30.220814	30.401432	27.57042	21.452454	22.078505	17.38339	30.711292	32.151245	21.338472	28.849455	32.63546	29.279236	16.051594	20.05636	19.241467	22.151865	23.167547	18.534063	12.436332
¸ßË¹°×ÔëÉù´¦Àí (702).mp3	16.067045	22.064972	14.264057	11.645335	12.676548	13.057353	25.774307	19.026728	15.680615	23.829662	28.308912	24.985878	14.379717	17.944782	22.161858	11.179691	15.697187	14.9217	5.1848807	4.9343967	-0.42774558	20.857887	18.740547	13.833671	18.317932	25.975506	19.343342	27.49686	19.553429	20.05505	8.142109	14.456028	17.620289	30.881693	28.688583	16.819885	32.520935	34.495346	35.818165	-4.931549	-6.156768	-2.6952357	14.516343	16.53937	14.947204	23.55577	13.165714	3.8320427	10.219654
¸ßË¹°×ÔëÉù´¦Àí (703).mp3	11.314684	9.757258	6.5002146	3.6733546	3.6578016	-2.465102	10.517295	11.189207	0.6882025	13.161088	11.827013	10.665735	8.181955	6.1713715	3.880075	-4.001519	0.67474616	3.2178826	2.8825114	-0.36436766	-5.8543105	10.643047	10.615124	4.446394	16.56319	22.124443	21.824219	-22.522211	-19.691605	-27.126423	6.194214	6.8334475	12.78288	9.1792755	10.941036	10.849064	-1.5786086	-2.0618873	-1.5005392	11.749124	14.253128	10.046916	-2.6341438	-3.003229	4.10081	11.430376	10.36537	8.120716	13.652573
¸ßË¹°×ÔëÉù´¦Àí (704).mp3	7.351624	12.830807	17.507048	46.62604	38.884857	21.037848	16.925003	9.497868	2.6584597	25.045776	23.195587	15.130505	9.084999	15.637629	18.011711	23.667507	25.0173	24.94018	14.0181465	19.588371	12.83979	17.738277	17.785532	16.487144	17.055082	16.984756	12.360659	23.062563	10.771536	0.20632221	21.469109	31.120491	37.81437	22.439491	18.112177	14.202967	4.640373	7.000708	4.646677	3.9314034	8.135334	6.994129	15.795381	22.951624	23.441147	6.23728	6.04786	9.587276	16.483562
¸ßË¹°×ÔëÉù´¦Àí (705).mp3	36.859795	35.25447	26.949234	32.920692	28.512058	25.840199	31.942497	34.254196	22.237175	29.351757	31.171736	31.198797	16.92696	28.251047	30.060818	29.488464	36.939697	37.594017	43.849876	39.83291	34.1303	38.84355	43.27188	38.476	13.856667	18.831573	21.609276	16.833244	28.292809	30.481884	32.567455	35.873222	37.610497	27.624607	31.775072	29.952612	36.061016	33.21639	18.227154	41.1296	40.522057	35.42842	9.255929	18.575027	16.67731	28.47218	29.551071	26.773468	21.26538
¸ßË¹°×ÔëÉù´¦Àí (706).mp3	3.3350863	12.590836	15.530121	20.469475	24.977207	26.861004	22.397392	20.627974	23.722458	12.036867	8.844399	12.40994	8.032113	12.24408	16.158718	13.502308	22.47583	11.875141	23.95408	30.4907	21.643248	-0.16969937	9.687546	18.784393	5.4335365	9.045431	6.216503	11.183644	12.3846245	12.604574	16.134731	19.448498	16.31311	6.658879	10.372238	15.975885	2.7161913	5.4844103	7.86496	9.57494	17.143375	16.070318	33.59379	37.381466	35.183296	0.7831415	-9.504549	-7.959607	7.476162
¸ßË¹°×ÔëÉù´¦Àí (707).mp3	-0.10312861	-0.7044744	-4.347866	33.421585	35.895996	27.318174	16.330553	13.220627	8.72681	2.5261674	2.4316626	-1.3743738	17.015236	15.331581	9.787801	14.061523	18.760517	20.727962	11.164619	17.99498	7.846653	18.12274	15.432142	7.3670363	10.835955	18.517874	19.640179	-0.84944296	0.396201	-8.533237	2.4402554	10.659609	10.063567	24.494785	36.8003	34.69084	10.063702	15.115726	16.383514	4.355115	11.119334	19.781986	20.89888	25.002003	17.71618	10.91034	22.08474	23.748627	14.716583
¸ßË¹°×ÔëÉù´¦Àí (708).mp3	23.843445	23.542103	20.216698	11.238432	18.18602	20.250647	20.556152	19.683916	17.197205	19.499702	22.845018	18.65281	25.859425	19.850025	18.005693	16.213772	8.815684	6.900924	5.7817926	13.499729	2.7318175	23.716684	18.280926	12.486694	26.101904	31.132683	30.798737	22.281805	25.616611	29.708923	24.448717	22.002665	14.889405	13.748954	15.933571	14.778804	17.481007	22.94579	27.115292	18.341042	21.070023	15.717785	21.500526	21.610342	16.197641	31.10289	29.752155	31.709887	18.379955
¸ßË¹°×ÔëÉù´¦Àí (709).mp3	-14.888556	-12.501679	-12.752968	-12.560402	-14.564817	-12.465763	-18.29087	-14.547373	-12.007394	-5.484827	-8.020296	-11.53236	-24.89841	-10.324183	-4.5773153	-1.0970222	-10.852388	-15.402978	-23.325611	-14.401927	-11.429747	-18.930973	-14.781853	-21.838745	-11.476983	-6.359015	-12.74272	-24.197853	-18.032665	-17.180399	-6.354108	-3.6011279	-1.7644912	-20.420938	-16.426044	-19.341927	-18.845863	-18.982433	-21.675922	-14.805304	-17.413452	-20.510887	-10.790564	-16.66896	-32.227386	-16.874681	-19.10677	-31.808258	-10.099267
¸ßË¹°×ÔëÉù´¦Àí (710).mp3	1.2276168	-1.2022307	-2.80762	18.369637	8.232857	-3.3162558	6.9075494	9.659454	6.5325623	6.019667	7.9266577	5.2759814	4.165171	6.946596	1.4635593	8.325308	12.799838	11.546704	-0.9926305	-4.350126	-6.295326	4.236074	6.076811	9.318183	9.653404	7.4973335	0.7667111	9.740896	1.613411	-8.991212	6.220502	7.475028	3.7915564	2.6106625	5.776909	0.8053269	7.6402636	14.727596	7.1458	19.161032	13.383902	6.116353	16.769175	15.195873	5.881407	3.0712776	2.4451613	1.4102857	12.844757
¸ßË¹°×ÔëÉù´¦Àí (711).mp3	6.3004837	9.217568	12.349277	3.1377068	0.9544176	0.10340512	12.932059	18.24959	21.072441	4.9635897	9.441246	8.955092	8.204081	21.055214	24.42343	-2.6173987	-5.801752	-6.704664	17.63064	18.042278	11.413435	17.530342	21.916784	18.938892	16.280949	18.942429	12.215849	14.938685	12.345634	1.7283692	17.346405	13.99905	10.820796	21.257977	19.488628	18.750229	16.74578	13.900883	12.14319	10.846809	7.0514393	5.4294662	12.09837	16.820972	15.923807	10.241552	11.5824795	9.415752	14.522793
¸ßË¹°×ÔëÉù´¦Àí (712).mp3	11.204084	24.358715	26.001936	19.896027	22.960789	16.863625	26.499868	34.675064	46.7769	2.0605798	-0.109291725	-0.90409595	-2.2166085	4.8866034	-5.46309	11.419412	9.224382	-0.23210889	14.005991	14.897499	6.7225513	17.6708	17.596527	7.799896	4.289472	8.340935	0.60137653	12.89813	14.16077	7.13556	5.284001	10.784771	12.090729	0.17746876	-3.138783	-4.1357813	20.110748	22.220787	13.234091	33.164642	34.12536	21.17788	28.583256	30.943386	30.50462	14.341145	17.122149	15.844794	28.602858
¸ßË¹°×ÔëÉù´¦Àí (713).mp3	11.272461	16.159199	10.629068	14.449881	12.9736395	16.750393	12.765591	15.766607	11.671286	18.529476	19.205208	28.308561	24.236382	20.393261	17.781288	19.774311	19.139067	6.365127	0.14156553	11.508049	12.082745	20.137375	27.409718	17.556643	5.7099924	14.128809	28.212505	6.0920725	3.93582	10.448332	7.969054	15.969238	8.513512	15.374544	19.18132	16.457052	18.918247	19.64019	24.101015	10.379053	18.981613	16.28674	25.282265	20.468033	16.817844	27.878656	27.821524	22.34288	6.2892256
¸ßË¹°×ÔëÉù´¦Àí (714).mp3	16.02846	15.393721	15.965574	19.649334	12.656491	9.940001	21.491282	16.76627	8.892879	19.443878	19.453056	12.760094	12.606325	10.31346	1.2746444	0.800249	1.1945013	0.4792083	6.446817	9.187036	6.8607883	5.9985	15.374714	24.338375	8.027525	8.741906	13.891487	4.1361284	10.073046	15.629194	5.795364	6.516896	6.325583	13.4089365	10.354172	12.254795	11.075011	20.680471	26.19116	8.000657	8.683291	8.158887	4.6070833	10.675481	9.458288	16.915482	11.311758	3.1306896	-2.3510683
¸ßË¹°×ÔëÉù´¦Àí (715).mp3	19.669775	24.02916	29.61596	17.456041	25.055607	28.729038	17.15922	22.772068	22.286383	14.134842	26.37473	25.023249	30.278698	29.203152	24.654	10.662958	18.54271	26.080357	27.872383	25.76418	21.079157	23.289993	27.903954	26.464188	13.441406	16.900373	10.308176	9.603273	15.851467	10.832602	2.2965674	8.409245	0.41696775	15.656288	18.233505	14.588152	7.1388884	21.805275	24.066212	21.529148	20.853485	10.763039	8.1399765	15.0927925	23.82177	15.8000345	13.9374895	13.773166	14.474138
¸ßË¹°×ÔëÉù´¦Àí (716).mp3	24.691872	31.648676	23.891903	-4.268737	-1.558885	4.580578	15.252642	18.001898	12.79973	19.047064	20.37812	9.033958	24.712597	22.223906	8.307501	21.711208	29.137283	29.224636	26.367	23.603373	16.194925	19.697886	22.178486	18.425365	56.462944	56.101414	49.290882	55.355366	55.199905	38.92337	34.09443	33.047222	35.285477	51.120422	52.660057	38.972504	51.261585	48.61979	38.373283	1.0632615	15.360996	23.220024	20.808247	32.099483	29.145588	6.7225986	13.29012	12.963194	31.470005
¸ßË¹°×ÔëÉù´¦Àí (717).mp3	10.1684065	11.335012	14.905916	19.188566	19.95198	8.231095	21.298756	27.012054	28.19004	18.366562	22.665104	24.124027	16.864067	21.240105	14.129388	31.231613	38.300926	40.962868	31.355175	37.58776	43.277397	25.798946	30.661076	32.461452	25.542912	33.72792	27.241245	29.078236	23.489403	22.399963	12.231188	18.408588	24.577854	-0.6967397	8.078096	11.101811	20.07763	27.161413	18.239517	27.97417	30.793987	21.408474	24.414703	33.079865	15.168684	25.596497	34.160767	29.914515	30.839485
¸ßË¹°×ÔëÉù´¦Àí (718).mp3	-2.182628	2.1494489	3.204627	18.079859	17.665932	21.171947	21.51609	16.664541	14.919578	4.0014286	5.632449	12.834269	10.664668	11.416137	3.5616133	1.356869	13.413211	17.336843	6.2812834	13.902628	18.153805	-3.0618896	-4.024102	-2.2241614	2.9967463	8.276856	11.72663	-0.6497793	1.7954789	0.7989084	0.21653895	-3.8743157	-5.54856	2.554925	1.2185137	3.5520957	3.4370513	5.8227386	3.7116961	12.982736	12.664669	17.136139	16.593658	21.205008	20.588219	4.0671496	3.842308	-5.281433	-9.275164
¸ßË¹°×ÔëÉù´¦Àí (719).mp3	14.814794	15.848422	14.8184185	7.8197584	1.2334788	2.9782176	13.907917	15.214517	6.3605204	8.32358	9.4718075	3.983282	5.742364	12.454557	12.799879	-1.8427367	7.294959	1.842031	14.7075	13.1813965	7.094721	8.554068	5.9436617	-0.6967125	11.675485	13.376469	16.209467	7.020625	3.781696	-0.9772947	3.7497015	5.2844353	4.0812826	14.296542	14.06859	10.661266	-5.745801	-3.714849	-4.370159	14.461232	14.452478	18.441795	28.479712	34.27164	32.399426	-16.196663	-17.988224	-14.695451	14.075954
¸ßË¹°×ÔëÉù´¦Àí (720).mp3	4.6679077	9.713419	12.797533	8.683399	9.506678	4.855757	9.285894	7.3266754	5.9646487	5.4769325	5.0831194	0.16267556	15.777109	13.790254	6.4326897	1.259732	5.943185	9.890743	18.16805	16.40549	13.740773	3.5911965	9.872812	7.5486135	6.018691	5.894724	5.6682916	3.5247965	6.7866287	11.010237	2.58955	-3.319293	-4.770108	11.939205	12.296913	15.670101	16.248516	15.5880165	12.774808	10.579813	6.38978	7.055153	2.5699573	2.3415709	1.540589	15.348452	10.8750515	9.973688	13.475974
¸ßË¹°×ÔëÉù´¦Àí (721).mp3	25.311031	27.252144	26.842728	22.976803	23.980173	22.698874	-0.9415063	4.375678	10.7493725	12.026369	16.702057	18.341759	12.556215	16.978516	16.487272	5.8952017	8.999805	10.687334	8.782364	7.4413757	8.969185	24.293034	18.13068	11.303603	15.530753	13.40365	13.114008	15.017174	14.687042	12.249996	12.974507	13.87583	15.27195	15.579422	14.800062	13.409295	21.718594	20.686916	13.141851	21.087898	15.1483555	8.147778	18.597416	16.12968	10.873375	7.2532716	12.925287	16.827785	6.9525194
¸ßË¹°×ÔëÉù´¦Àí (722).mp3	-29.155281	-24.273724	-17.870068	-18.386898	-19.306217	-23.583817	-8.22322	-9.78538	-12.753472	-21.961334	-23.099947	-25.078407	-15.689468	-5.7246313	-4.3026996	-15.470172	-8.197088	-6.8542404	-0.67156625	1.3351741	-5.6920953	0.40700626	-8.890404	-9.182032	6.7844005	11.474561	17.870567	17.185516	19.969822	20.508076	3.7470288	5.4576693	-2.6606119	1.5447066	8.631643	-2.3749506	13.021421	11.8206415	8.76721	-7.1558375	7.3461432	12.518648	-12.413794	-9.546404	-7.587139	-5.5709944	3.421524	10.725986	5.1440334
¸ßË¹°×ÔëÉù´¦Àí (723).mp3	3.20302	3.2287693	9.055102	6.1709356	9.310436	-0.115270734	-9.932375	12.971744	21.626179	0.1677711	5.507735	5.9636106	-16.952358	-17.42626	-17.669718	-1.9860617	-2.557258	-7.728633	25.00968	34.67521	27.700712	26.519905	31.303347	30.022161	0.7006051	0.07004595	3.4885216	8.817466	2.4798963	-0.036066443	1.6719135	11.884085	12.161965	-3.7270617	-4.410087	3.6159253	13.809009	15.255356	19.527641	0.98741865	5.377966	7.4144135	10.5145	20.162167	12.668803	14.792828	19.426292	13.881283	17.199413
¸ßË¹°×ÔëÉù´¦Àí (724).mp3	-27.52037	-20.406424	-13.186522	-8.153485	-16.59527	-18.928764	-22.343658	-16.233091	-14.132486	-14.202002	-16.93771	-21.787395	-25.240162	-21.843224	-18.430382	-10.528985	-14.699722	-18.899426	-17.48341	-21.94125	-19.994526	-32.531155	-37.116615	-25.022106	-43.834717	-31.883286	-22.27176	-31.51963	-33.460197	-36.024567	-19.2906	-22.142818	-24.255169	-19.44283	-23.238026	-17.971157	-21.003983	-21.290636	-17.46334	-16.01062	-21.647549	-22.02491	-9.633827	-11.41133	-5.421069	12.216279	17.505934	18.41646	4.5716352
¸ßË¹°×ÔëÉù´¦Àí (725).mp3	12.872348	10.813641	10.040677	2.5051577	-0.98710704	-6.2262383	-1.55007	-2.3873675	-0.57674396	2.5786738	-3.3200872	-4.1888356	10.420059	11.153802	8.2496	-3.9319224	-10.410696	-20.270836	-13.38952	-0.13068438	8.2478485	-7.1716604	-8.348312	-5.9079847	-2.9514694	-6.2480364	-4.5947514	-6.859092	-3.225947	5.316631	8.06206	4.010392	6.988347	10.6267605	4.830516	0.35123292	-5.488735	-7.8811483	-1.9936203	-12.132269	-9.140133	-11.219892	-3.5850651	4.8796473	6.845888	12.028532	8.792888	5.379611	-10.57373
¸ßË¹°×ÔëÉù´¦Àí (726).mp3	33.080017	22.365086	10.846964	3.9456182	13.450512	7.2456055	18.5983	26.994186	40.000072	20.214481	32.10396	24.556486	15.885294	21.376133	16.9847	19.295872	26.599628	14.949987	32.62039	28.064266	16.542908	7.7771807	13.540275	15.754658	13.666458	23.250324	25.536638	28.904062	29.997126	28.034328	3.5004804	9.93614	5.021652	22.499767	22.872662	19.727835	13.262999	26.921011	39.705727	20.529469	26.119059	18.872536	24.985558	27.702803	15.835192	28.052946	27.756134	21.626204	23.383661
¸ßË¹°×ÔëÉù´¦Àí (727).mp3	14.117502	12.956146	6.949625	13.123372	17.754635	10.689508	25.267914	26.914215	19.81932	31.201748	29.324953	22.646687	20.256084	21.248661	16.517685	21.384798	30.767502	25.883133	18.59674	21.430807	8.03739	37.040924	29.385605	22.772854	15.777565	19.945223	21.101723	23.113955	25.939009	21.597483	25.431524	21.997063	17.161613	30.504196	25.164164	23.968164	20.73541	22.710007	26.68496	20.212673	25.453728	27.915794	19.170135	21.314896	19.593464	21.243921	25.07545	21.590849	25.098969
¸ßË¹°×ÔëÉù´¦Àí (728).mp3	4.7905483	10.119453	10.793531	0.156301	-1.121546	0.35636508	9.880297	8.98829	14.862065	20.2808	22.52243	17.959372	3.299341	6.470562	3.9383461	-1.8853548	-2.2913988	-0.5184542	-0.5246428	-6.180811	-8.144153	-4.4141183	0.06717098	-0.26505065	1.5253522	-2.62449	-0.22875643	7.9740896	5.1350727	3.7675118	8.331999	9.497339	12.572171	6.695345	8.713621	12.623487	2.4761803	2.8876634	7.091429	-3.6218228	0.8432382	2.0109692	-3.003762	-3.330163	7.7706466	8.423497	7.6164575	4.748575	9.140433
¸ßË¹°×ÔëÉù´¦Àí (729).mp3	31.92419	35.31858	31.552147	21.861282	28.792156	20.738884	35.498886	28.492884	17.536198	30.414507	29.358368	26.241581	31.750797	33.683468	28.302689	46.413967	46.22232	31.044476	15.17642	23.261398	21.305794	16.494244	28.277225	34.452526	45.379013	37.794395	27.39722	27.078285	30.470043	26.425583	33.10337	37.98095	29.403343	20.22224	27.28318	26.88414	35.64212	41.630363	32.207466	26.818985	34.693497	34.895256	24.780373	26.975807	24.569944	21.820723	32.14891	26.175993	34.965744
¸ßË¹°×ÔëÉù´¦Àí (730).mp3	-1.0696335	0.45787477	-5.224058	3.7369657	7.536511	1.9072504	18.64927	9.710337	2.420079	-0.7772083	0.68377745	-1.4379094	1.1618352	4.9473996	2.7457652	-10.759867	-6.116682	-2.338538	1.667226	-1.610231	-8.893122	-4.0784655	4.1585894	7.592412	19.75759	13.600464	4.3094363	15.357454	8.170176	10.4264965	-2.9976559	1.7166748	8.759302	-0.09461035	-2.526403	-2.0476313	7.808952	5.826472	14.231248	10.913021	7.9615774	3.0474234	6.3723354	-0.9434504	3.959951	-8.870153	-0.9225912	2.9362097	-7.4516973
¸ßË¹°×ÔëÉù´¦Àí (731).mp3	12.98254	10.289736	7.236023	18.241913	17.29261	21.231812	1.9026817	8.062683	27.815754	23.64729	22.738956	14.8059635	15.458577	10.121487	4.0342054	5.26768	6.871314	12.529549	-0.8759955	5.941965	6.849106	11.545094	11.994041	9.650297	3.3896286	4.7243958	5.768146	4.6312485	7.199808	4.9826937	15.519637	19.707424	15.841551	11.598522	12.386162	6.8378954	-1.2284944	3.2819595	4.2580605	-6.1931095	-4.3279285	-11.192268	-1.2613914	2.9171011	3.3191516	3.9891584	10.253272	3.1830697	13.734732
¸ßË¹°×ÔëÉù´¦Àí (732).mp3	-7.3353696	-9.960748	-12.21334	-8.613541	-8.679888	-14.242474	-24.328482	-19.573841	-19.673193	-10.436909	-5.8833427	1.8991183	-20.384306	-19.931889	-18.023962	-8.739918	-12.609879	-12.207901	-10.941716	-10.638264	-9.689133	-16.866243	-15.65314	-11.177317	-3.938374	-6.235943	-7.3152375	-9.011588	-3.2513812	0.66693234	-4.0229397	-0.59314394	10.508608	4.1482625	3.7564383	-6.3195667	20.521576	16.994198	7.9218225	-5.1365614	-0.49090225	1.2996056	-27.097744	-19.582458	-17.547844	-1.3758634	-6.5081987	-12.545324	3.1264658
¸ßË¹°×ÔëÉù´¦Àí (733).mp3	4.4072466	10.379563	14.34617	12.883302	12.859145	8.746287	10.044703	9.688288	9.412573	24.490294	24.312038	17.401402	2.426673	4.8947873	6.072498	15.630598	17.687187	18.49237	7.0820856	8.698006	15.436783	11.752434	10.231973	13.033127	3.1310012	-1.416028	-6.0127673	2.1339135	7.0086255	2.0146754	29.55394	18.485256	16.247051	30.677227	24.149612	21.153015	8.089514	12.057777	14.090282	0.25721008	4.9799433	8.929897	7.7843676	11.186132	15.684517	5.58142	12.453129	9.693329	15.574694
¸ßË¹°×ÔëÉù´¦Àí (734).mp3	10.86145	13.377634	17.652756	6.4864573	7.9634724	9.687014	8.7181635	16.963776	32.934914	6.359032	11.909285	22.016907	15.522133	13.828736	8.509974	34.262127	24.26862	17.973793	28.597183	23.049606	23.247393	23.050106	29.299397	32.186905	6.730901	4.6216764	8.047312	7.2915716	4.9361453	3.3394175	25.066845	18.443396	11.460827	17.85325	19.363445	14.514194	4.233408	7.86603	6.3780775	20.629051	22.100077	26.586752	22.97433	28.222445	36.37173	36.09131	36.31526	27.420765	39.185196
¸ßË¹°×ÔëÉù´¦Àí (735).mp3	-8.505807	-6.864884	-18.77912	-18.98945	-11.064116	-9.21583	-0.69258416	8.763609	13.701771	5.5624714	12.177912	12.235727	22.653614	22.303654	20.971024	26.559143	23.16854	20.664892	7.1775284	11.231304	13.076206	28.01935	26.327477	23.264122	15.00498	14.360692	13.041318	21.052725	22.332859	18.70264	23.876318	21.777412	15.58988	2.3390265	10.846778	16.735939	-13.185067	-13.3845005	-22.506773	-7.6478043	-7.1414557	-3.931624	-27.926126	-19.964499	-13.388315	-21.896973	-22.005878	-18.198074	-29.710243
¸ßË¹°×ÔëÉù´¦Àí (736).mp3	7.476288	12.476782	11.317934	8.839813	11.921602	11.027468	8.882587	13.24852	13.151603	21.677767	23.159126	26.695934	5.3196974	6.7121377	2.0332732	-0.45298916	2.0507503	1.9678059	4.34443	3.7879143	4.0656533	0.40106452	4.3017154	1.9580675	0.93001914	20.569351	31.272936	22.019733	27.67526	29.01736	19.004568	18.396252	17.612036	-2.2516766	4.04268	13.941984	1.060064	-0.10591835	-1.9023273	4.4639683	11.879683	16.260143	7.979998	13.070253	9.315502	29.186586	27.805748	22.309532	7.166199
¸ßË¹°×ÔëÉù´¦Àí (737).mp3	3.631728	3.4470832	3.477059	17.613749	12.045347	7.6130857	-4.4790993	1.0620974	0.97756946	9.496081	7.802419	5.945555	5.9615817	3.7773466	-0.38540184	-7.4647427	1.4997792	3.9650598	4.047595	1.2039783	1.6804398	8.529068	-0.8407559	2.435164	-0.10207772	7.348418	10.887675	10.248381	5.5036893	0.93934435	12.152529	4.057847	4.541444	11.641367	11.109807	8.362974	4.3224096	2.2976344	0.5319911	21.564285	25.91263	24.994972	-11.796139	-6.481679	-7.106806	12.526936	15.372396	15.137686	0.72876567
¸ßË¹°×ÔëÉù´¦Àí (738).mp3	-10.154583	-7.543026	-7.8779287	-1.7151217	2.1797	-1.8412064	-15.53933	-13.050299	-10.736425	0.7702235	2.0076761	2.187993	-3.0971003	1.6117349	1.1130166	-7.6459856	-7.5995083	-2.5177484	1.9320774	2.1997774	0.36509085	6.4184833	9.367198	6.371983	-9.236027	-3.3569489	-0.7255176	-5.619826	-0.08592257	-2.2333162	-4.684079	0.71610236	5.9420424	-14.650776	-16.554588	-18.585003	-8.600683	-8.068225	-3.7077608	-7.325787	0.2403152	1.1578779	-4.899551	-5.056875	-9.4599495	-1.5518587	-1.0249653	3.5726686	2.005781
¸ßË¹°×ÔëÉù´¦Àí (739).mp3	-5.948505	-4.935137	-4.0649323	-1.7794843	2.37957	0.79166013	-8.886233	-5.5342855	2.2653127	13.4866295	1.8427316	4.2486467	22.081024	13.68264	7.5322156	5.063902	3.2635427	2.8656862	5.6427155	-0.1009011	3.9819684	-5.385832	-9.425474	-10.991954	2.2723224	0.45963213	-2.4945939	3.9215195	1.3966	-4.5508037	-0.7372184	1.1659975	3.6340718	-7.027446	-7.4012575	-9.5353155	1.1506913	1.9583298	-2.9445105	9.131073	6.3306136	5.336185	-14.590185	-7.927295	-2.611137	12.876282	7.686964	13.846367	1.8166662
¸ßË¹°×ÔëÉù´¦Àí (740).mp3	10.5996685	24.887726	26.712982	31.718452	35.050503	28.88385	15.635814	18.353178	19.84924	12.9681015	18.17081	20.670155	25.286057	23.494503	23.207924	20.542019	27.755068	24.637892	27.160435	24.742325	16.928833	14.238071	9.669591	8.579596	39.674694	39.673546	34.770386	25.464584	31.508163	36.895226	23.133213	17.371227	10.092447	14.511692	11.064691	9.067682	27.045013	35.015236	38.704243	27.947243	28.48345	30.466244	23.89048	24.971031	21.693695	6.5891128	13.4800625	8.68577	19.682491
¸ßË¹°×ÔëÉù´¦Àí (741).mp3	3.912879	4.7183685	1.3367176	12.50811	13.365193	7.7729664	12.721712	17.872456	22.32195	5.050558	14.270182	13.347522	16.452946	19.904423	18.882774	12.709869	16.271229	14.67714	2.762207	10.646317	8.033878	12.287113	20.408134	17.355707	3.9716268	12.175326	17.311056	15.994622	15.969556	12.350401	17.52889	23.722569	16.361736	7.427897	-0.29774553	7.598144	7.9025264	12.68651	12.185374	1.327451	9.4116745	9.2767	11.733067	13.848606	12.466091	12.65888	14.3596	18.62101	12.61179
¸ßË¹°×ÔëÉù´¦Àí (742).mp3	7.822093	6.8259263	8.044552	12.121155	15.930191	28.616146	29.534399	29.763124	24.462433	16.091135	14.36213	11.278145	21.475183	21.576965	18.609268	21.611063	25.185827	28.91978	11.403458	12.256027	7.4260335	8.823175	6.9953995	18.599804	8.370622	8.346736	9.223566	17.99819	14.573155	15.422089	12.110294	13.270615	12.793715	8.886898	4.4182873	10.5709715	8.515682	8.872253	15.328691	10.187151	12.364845	13.236099	15.84715	15.805077	14.82702	31.921333	29.884373	20.013618	20.78938
¸ßË¹°×ÔëÉù´¦Àí (743).mp3	17.722242	12.438042	11.598217	34.63408	36.37474	31.9181	31.612339	44.432266	50.44763	29.085217	27.824802	24.028473	13.941234	18.705566	16.894499	15.750713	19.067951	12.881039	21.601976	15.013759	6.926002	17.97285	16.40683	10.814768	24.732903	29.144703	33.265873	25.139168	29.329302	30.269272	18.806065	27.818125	33.074875	19.14983	24.74503	20.684017	16.516338	18.069727	17.09807	16.987732	17.38959	21.26823	35.389397	21.239094	16.32191	16.516327	14.341715	10.79376	-8.487106
¸ßË¹°×ÔëÉù´¦Àí (744).mp3	-4.192789	7.366689	6.797144	23.149197	18.752365	16.84114	1.2029729	4.8832016	4.8044615	-5.0487876	-4.4526377	-2.350295	11.147045	21.245613	19.901196	16.537006	13.409977	16.583786	7.1420975	6.068931	-2.6954865	7.73631	7.2796574	-0.3664454	12.195833	17.714523	20.431587	9.748392	19.56567	27.269295	19.136055	14.891719	6.60421	23.24447	26.468363	22.823566	16.793434	11.74386	4.523258	0.06293404	5.314212	11.224189	24.772984	23.963274	12.053623	10.549736	9.982132	2.696372	15.45293
2	38.22638	25.277328	23.577162	27.182745	17.812561	28.511724	33.94011	16.662598	15.503415	25.160036	25.467737	27.426575	27.173439	11.586146	21.862991	22.478678	16.798899	-4.9441733	-5.270938	9.631958	10.671752	21.049318	14.443115	11.420189	6.9102955	3.6030686	6.251262	13.18826	12.192848	29.135803	19.91688	-3.8252728	14.959029	7.665792	9.80675	-6.3527627	8.189177	11.857688	6.1943345	19.165585	20.968363	29.893866	19.501228	20.461252	17.254728	5.2593327	20.705032	13.942238	14.3591
3	13.9061165	17.657412	22.529787	15.372294	13.82797	22.911932	20.535427	27.099884	14.064761	16.054283	19.399477	19.587034	26.94641	8.995195	6.771749	8.884289	18.501879	25.664032	9.1744375	9.528941	7.2881417	19.256231	14.283175	10.27879	13.671482	16.833195	25.871658	19.926258	14.014656	9.929332	12.09879	15.974388	18.13427	12.677474	9.242985	16.91805	25.157364	22.62593	13.0163355	14.855433	31.72611	14.771243	17.808685	14.5153475	15.41435	15.324552	28.40603	22.12503	14.229432
4	35.831116	23.803726	35.24147	37.56684	46.825542	32.457394	43.15689	27.688665	22.499472	38.609997	38.333004	50.761547	25.17692	42.799606	26.34892	20.623201	34.08876	36.210155	33.320305	39.047993	44.3138	45.705017	24.259405	29.499979	23.844002	27.567316	15.402458	33.861607	39.25459	28.231974	21.939974	18.158922	29.813446	11.291328	26.838257	31.180817	18.21168	22.171227	41.539078	37.35279	28.711342	49.8913	49.88492	33.952602	43.53932	46.19037	33.649754	36.638866	37.50531
5	23.090708	-4.879825	-2.9621773	14.250816	1.4213938	19.401327	3.063009	3.528514	7.102073	-6.9796176	12.5062895	0.22003078	3.9048386	6.9633827	-2.6926253	11.372147	6.621945	24.22495	15.8116045	1.6330972	9.681949	-23.83616	6.8719544	16.614351	18.202818	19.941236	-6.090208	-4.447575	9.615998	-13.342879	-5.931666	-3.0096276	10.825073	6.561871	-3.20237	8.739111	2.6611755	1.4023021	9.973412	23.0999	18.575811	21.85842	14.211327	12.649182	10.136342	5.782387	0.86755055	8.434537	10.800391
7	23.421516	26.49711	22.08446	23.754532	23.375168	19.218002	23.493196	14.050083	18.523651	16.914965	28.03082	21.868637	22.453583	28.517145	20.573837	23.037222	18.891766	29.754618	25.043337	15.974334	6.826919	16.821968	20.665876	24.004105	16.167578	22.997543	23.294243	22.03829	19.849588	10.671323	18.75173	26.10494	19.254488	17.73456	30.547651	26.7213	21.300508	19.445631	21.44992	19.81806	22.541178	17.948355	23.179716	28.515215	25.43087	21.063028	22.452057	25.002878	21.991796
8	12.033782	42.510777	18.66724	5.099665	24.18138	20.208841	8.569985	24.352957	17.573877	21.159342	6.6286316	12.719955	52.664886	10.593334	21.71312	49.7998	10.552184	20.973104	20.61999	14.212794	26.085424	7.124682	6.908424	21.25699	16.040665	7.738161	36.043697	14.0480995	11.673275	23.938887	23.242834	35.362507	37.112698	9.0562315	19.22478	52.468266	11.113582	14.681918	25.13369	24.586863	16.515928	14.134389	36.34551	10.108703	9.323697	17.27603	19.037838	9.704494	16.997232
10	24.758677	20.762785	9.491981	34.208244	17.594893	43.371532	12.325657	21.262857	30.82168	15.6502075	34.841534	21.593512	29.302946	4.6610966	18.636084	5.4270997	14.457965	28.660387	-4.036899	21.534912	-7.401795	37.129738	13.185048	30.132254	-0.85064477	-1.1164145	36.15131	4.6559415	16.76834	6.3720474	43.754578	15.154221	9.447176	39.012455	15.370746	40.47099	14.846711	39.404606	35.706898	30.965551	16.856728	13.389862	30.569336	42.984436	48.245045	23.578506	21.695028	5.7271786	17.89221
12	16.391077	16.701357	37.628876	5.657675	47.56842	13.474347	16.668493	9.8155985	26.239145	18.622751	17.734076	20.172087	36.075825	34.141613	44.63381	51.064392	34.68513	22.833944	27.433935	27.38819	16.219671	13.7965355	33.078068	28.162104	12.127959	25.792557	19.335278	41.985096	18.754045	33.006702	21.663788	37.368122	33.000854	23.069136	-3.1156933	-17.431305	-10.304254	32.248062	15.728096	23.951614	4.609722	17.199286	15.072502	20.438173	19.997398	34.22926	17.065365	8.851045	36.126595
13	6.120706	1.5121838	0.39212862	9.148568	19.553295	11.169891	19.930347	24.720963	33.03754	3.5820973	33.799805	23.759521	13.622418	32.19652	26.776922	23.680344	26.187836	22.231737	12.403775	25.211708	14.436839	23.360945	-4.4404483	15.217711	6.1198487	10.256054	17.223728	20.885532	7.005118	16.828033	16.623217	20.559828	24.56878	17.240541	9.692689	28.670053	32.22139	17.27736	8.617625	34.41606	10.424283	14.715073	10.707902	31.90011	25.826935	29.345978	29.764296	9.918685	14.400879
17	21.419638	21.293798	10.162143	3.0737507	26.715172	2.5963721	17.956331	6.878035	19.531946	7.40912	32.18926	10.759205	10.83815	14.240215	16.940954	-9.9535055	-0.7915144	13.439458	16.722145	2.553215	9.757436	18.39489	17.187975	17.712486	18.512293	12.624587	9.150188	19.834234	20.83287	-0.66935605	27.53434	18.505724	2.4348104	-10.758915	21.156656	12.795372	19.113756	11.265574	22.844568	12.287033	15.077426	9.908942	20.109552	3.7816665	8.977581	6.378031	21.602373	14.776691	19.224766
18	11.471909	2.220354	16.454609	23.913599	2.7830877	18.611313	27.39009	38.5732	4.1277037	13.488069	11.393265	21.945417	6.8491063	14.624107	10.60985	15.580128	9.974113	6.7079597	13.6622925	19.32255	6.90564	14.681819	5.018344	18.445433	16.481627	-0.45521322	-12.50975	-4.700018	9.904488	4.4121647	8.454534	5.981108	16.811956	6.0463676	7.400845	11.845693	4.7565875	16.773277	3.3714492	2.681239	4.7844734	17.326515	15.214187	-0.8847573	-0.8205509	-3.2989209	-0.30477843	-5.7593265	7.529365
19	8.398151	-0.15853977	8.164493	12.096672	9.846131	7.416352	5.6994987	19.458117	18.785458	15.764702	9.336489	17.026525	18.084768	10.078691	13.952507	0.97309464	19.04187	15.030045	10.309368	8.322679	21.249756	18.217379	16.596376	20.587519	9.391539	33.39934	46.15042	50.839306	33.076748	36.378216	26.733149	38.38094	25.257242	17.878635	20.795862	20.963902	25.33845	16.676859	14.407361	19.848108	54.39157	26.81359	12.681087	18.205496	29.933098	39.67903	8.883318	39.585854	37.17947
20	15.134171	10.310696	29.0925	16.047537	34.81479	20.918335	47.097015	49.40042	22.676378	13.62461	15.8196	22.95591	29.646357	45.702747	15.432388	22.931597	42.43204	25.375834	27.468084	22.590673	29.859571	32.511353	30.832647	15.694711	17.048239	10.486693	34.012882	18.66664	13.797024	19.911509	32.727734	34.961994	32.390366	24.079681	31.646042	28.891375	15.998588	12.03876	31.034996	19.93081	18.383657	10.959263	21.248108	5.973699	7.483728	23.078209	43.210217	17.337597	24.54545
21	24.592285	10.5519285	2.3271763	9.320954	-4.34067	8.696048	17.923384	1.1092563	19.517	18.435757	16.8772	6.127701	15.002411	-8.455192	-0.0949715	12.967917	17.336512	5.393955	12.177521	31.065096	12.210032	10.630654	5.0683913	8.890531	-4.619177	-3.1288278	4.7014365	-1.9893651	3.0349255	10.739728	-6.459196	14.501007	4.2926335	0.13799684	-1.4707685	4.479102	10.833195	21.65125	20.972296	3.7218182	3.8136368	8.25478	-8.82942	0.5502803	-1.7713628	9.584792	-1.6344064	20.573599	11.502159
22	17.50277	15.13459	22.915949	27.465288	18.37204	13.255417	27.333628	19.793896	15.491494	19.518282	18.391645	22.183617	10.477797	9.572477	18.094347	11.764699	3.394563	6.0054336	9.514439	20.368586	20.299154	23.321623	4.8742666	12.437291	9.857102	4.0517106	11.95111	14.532191	14.690903	11.737067	19.617102	16.208387	21.507505	6.6362305	13.009254	10.37551	17.173058	21.581062	11.923829	20.416555	7.4345727	16.04589	20.101439	18.278597	12.879804	10.246246	21.223097	19.347656	24.379845
24	10.835843	5.510662	-6.257672	-3.250721	2.3093994	6.853453	5.2077208	-1.0625736	-23.260172	-7.7788754	-3.0792274	-0.16719532	23.24632	-4.194904	-3.8901417	12.266002	25.0372	17.07596	-4.291967	-3.0240371	14.686851	22.205442	-5.939775	-12.337138	8.711568	-9.541253	12.675522	-10.611407	-8.888774	-6.2034755	-8.223096	-8.650085	6.9920254	4.8278947	4.9518266	8.813218	9.865558	9.716293	13.509293	3.6512105	8.980704	0.48532167	35.10333	6.2901406	9.323896	1.037949	5.1842356	26.064135	22.46364
25	19.686514	17.293776	13.042609	17.022697	9.678469	9.068801	7.4555187	25.956604	11.552461	29.426338	28.452225	15.834813	17.949594	19.19864	13.829585	15.215855	38.23602	13.822002	24.1561	15.082786	29.664108	15.518973	21.041471	24.292902	19.198969	31.833395	39.88346	31.419449	31.508242	28.730364	38.285908	24.41442	38.529163	29.255508	35.972847	25.641205	29.432795	32.23765	33.806324	23.462791	49.85052	15.4667845	25.00612	33.4554	32.868668	11.471307	35.274998	32.250957	30.246378
31	17.386496	27.73593	1.6012028	31.455046	8.58159	7.066616	10.676579	24.181288	-5.162129	2.6676052	43.0909	25.66548	34.522984	38.04846	41.28261	20.097507	32.351963	43.037167	32.057316	20.913652	25.314474	41.911205	15.384282	53.02828	37.44595	27.925964	22.800241	45.667545	30.882147	13.384341	55.25183	29.409273	17.244974	52.29059	46.55066	25.838898	53.178253	36.905315	21.166883	66.236305	47.5333	22.842108	46.458477	21.00919	-6.562884	36.07375	35.711006	17.02861	43.570362
32	13.480179	4.442741	10.334563	5.1700854	4.8392525	6.740221	21.485884	7.3162665	3.8547697	13.515777	17.902231	8.573297	0.6172002	4.592048	-4.160012	-0.13473988	8.722257	29.538345	8.747171	7.2994056	1.8343266	-6.5924735	-0.90958786	5.15445	12.868709	10.919342	15.849716	6.5688615	18.818087	6.5457425	15.261319	14.122632	8.521857	1.3130642	-5.003632	2.0896094	2.169671	-2.918567	-12.702283	-2.23003	-2.337413	-4.4098773	11.583527	3.926504	17.320892	10.2995405	5.68195	4.1780167	-4.5041604
35	6.3643737	19.17141	23.861397	28.588781	14.277133	1.8568811	-10.737737	28.83712	0.7861565	2.2069223	16.509054	-0.3297898	11.659656	15.429993	17.06191	11.5718	2.2648337	25.465433	-1.1622723	-22.682058	10.524557	5.437058	14.4939165	-8.467922	-1.4779075	4.81253	9.514456	10.512956	22.271086	4.3157554	21.45015	13.368312	15.472659	20.346725	-2.46683	-17.421833	8.43374	8.49684	-10.279845	9.505576	-14.171802	1.9744158	18.422697	12.500954	26.14034	20.76776	16.049814	36.07221	15.364446
37	14.554061	7.1860633	2.339878	22.304193	9.677653	29.978418	3.245428	-0.06859716	11.875386	18.477468	22.747839	21.437607	18.269266	-2.0453467	19.82192	9.158141	20.73746	-0.24643612	13.404494	11.919505	5.3723865	17.00721	7.8627524	11.470176	18.54408	16.800337	14.177849	-3.9740121	14.248427	7.9751534	27.08486	8.962608	0.90814227	2.5997424	1.4365749	5.652296	12.396676	21.813387	17.658606	7.881756	6.7627425	3.5729191	27.838547	26.250792	-5.0597816	20.849909	13.659355	12.276053	42.668324
39	25.25717	12.229496	20.354486	18.18556	11.851928	12.745952	3.3155994	8.379338	8.131081	10.053781	14.305928	10.118663	22.123602	4.71048	4.9639373	18.309713	6.960631	17.330458	28.633432	11.547447	1.4310135	-8.015217	9.379078	12.042168	-3.0846622	8.412971	21.560837	10.854984	9.092832	20.131628	3.1793196	13.12806	26.41648	9.272994	17.936956	11.29758	7.858715	24.3564	1.9903088	12.41473	-8.523901	27.947876	-4.0460753	-21.307085	-14.811559	-0.32483545	20.27917	10.891582	2.6454961
40	20.545942	15.342885	46.19841	23.950583	29.912176	18.567572	-1.1476058	11.391476	26.624802	24.413298	12.717346	21.884201	20.52195	22.66095	5.4322777	-13.335049	-1.9089832	12.124585	2.4249983	18.63108	5.726423	21.072992	10.548708	43.621845	20.372004	19.319723	33.91683	16.787758	18.939417	-8.341367	-10.491821	20.624989	0.2350626	23.405664	2.2484248	20.145891	31.391073	5.6550784	16.87796	15.924015	22.044748	24.187307	28.585566	31.371653	27.554306	9.033101	40.895313	28.665054	25.484976
41	11.776687	17.565298	28.605392	15.892306	17.40066	14.733558	21.77359	16.985945	10.2047	17.436195	25.142305	24.174124	17.58535	15.634865	-0.102057256	11.6278715	15.171594	23.29052	17.592009	31.954397	7.1389527	22.63851	17.631334	10.540676	21.119806	19.483425	7.0287623	7.995407	14.737076	18.052414	20.458055	20.376272	14.979431	18.669924	16.556854	17.96115	22.303534	17.989326	30.63883	2.3193753	16.703415	12.980296	28.46557	25.646872	26.193052	20.610079	18.675514	6.6614785	27.626715
42	26.259275	27.834848	35.88425	21.724756	37.814632	12.03339	17.80043	17.735315	20.231318	18.92353	20.075405	20.560266	27.010366	22.319094	26.170618	21.931824	17.035181	21.413168	31.903288	10.998612	29.844986	19.57415	22.11841	20.96373	15.765884	27.09884	16.885626	28.775492	21.862877	33.04957	48.73527	24.370852	24.877274	15.8754835	26.85392	-0.000128428	18.745396	21.875132	31.339334	25.673311	22.525002	29.949837	20.337263	20.68234	25.316256	31.2083	32.501324	21.248724	22.537506
43	18.517508	13.525958	26.82029	6.738125	14.324679	11.554711	16.797361	12.610198	2.432698	0.29969582	11.780052	22.788437	9.724426	38.140526	5.908194	21.958735	12.456284	8.382033	3.589137	13.277196	10.83187	16.076752	11.4870405	16.82995	31.869568	-3.6737652	29.470518	36.17802	22.309326	27.006353	11.139092	16.857004	18.357624	16.469099	19.6435	7.351644	10.832757	19.99665	16.63624	36.943447	16.310015	28.956541	16.507963	40.082573	14.024003	24.645472	13.6602125	22.055399	24.08786
44	12.364245	4.3474765	11.71788	15.009791	7.6191316	9.611455	7.969183	1.8634862	7.9594936	8.4749975	-13.802345	11.98021	27.292124	-0.5314334	4.807281	31.071741	10.759784	7.074367	0.004179319	4.795201	-0.49341694	2.335627	-10.414674	20.981209	2.8836248	16.050192	19.962732	24.61487	16.837004	21.525908	22.42932	37.37816	10.45629	19.93659	23.193466	30.57676	22.035646	28.171358	11.043045	-9.797481	3.5793934	6.831021	0.40153074	12.55054	7.0228596	20.349564	9.317175	18.929138	26.473326
45	14.589653	21.408907	10.5033865	-1.681863	-2.3162377	18.53475	9.82124	10.496449	11.968193	22.346167	20.577593	-2.7845767	-0.26580834	-10.557809	12.456914	-17.950489	-5.1587157	-1.3261772	-11.111838	-1.6251103	7.4036255	17.309137	11.580289	6.850252	-7.5372357	6.8602715	-18.746487	12.25737	-4.150446	-4.7121134	-11.079661	10.757042	8.511177	-0.33331728	13.182139	9.65096	19.959925	-8.362357	4.115142	-17.15945	-2.4913847	-4.804931	-10.089324	-2.7040665	-4.990928	-8.887076	-11.408481	13.605522	-8.55845
46	61.40091	-21.831118	42.10258	42.044987	38.031254	47.28984	-12.881766	24.85029	37.945393	-4.030024	5.8612046	11.289842	25.11596	-0.20841582	14.505498	0.5869317	16.918533	30.700994	15.895265	9.550591	48.134388	35.374542	9.124	21.23757	57.35182	37.775433	15.153744	33.40156	24.927101	15.613042	-5.551655	48.022106	40.32076	48.52676	45.018703	45.09405	29.463926	23.3286	60.390003	51.92323	32.87666	10.933101	38.87163	17.466856	40.8617	40.432617	35.423824	51.88841	37.823475
47	2.676031	8.163952	19.526062	-1.3829474	14.591515	4.430619	-6.013912	27.580061	21.43949	36.038372	23.19458	6.9632735	10.823536	22.321962	16.971848	14.273099	29.646439	14.186795	5.3677406	29.670122	14.229304	7.779978	30.606241	6.958105	6.6197934	14.02757	15.331189	14.787229	16.647385	17.317093	11.004414	28.449728	13.62341	3.4730923	41.401417	10.518893	3.4768498	29.571503	15.66401	46.926327	28.265337	18.432314	2.1587677	20.93773	11.20668	12.82046	16.758707	7.4613304	10.0464945
48	29.134039	31.0133	22.986456	31.178537	37.070545	28.665138	22.396036	12.860057	36.40465	18.206156	28.328415	25.795507	17.72497	30.071497	36.61616	19.920902	31.240805	5.2833924	15.1331	34.485313	25.338842	12.921574	44.988415	44.448643	-6.9897685	12.259482	34.17673	20.260681	24.529146	27.663208	27.275024	21.393225	55.288593	21.2271	31.276133	32.404354	14.239451	14.332326	30.600397	25.209747	22.317598	39.90404	26.666275	30.647127	29.254633	37.087894	30.899017	33.595516	27.274092
49	31.183477	27.760141	32.637505	25.142923	19.031267	-9.175434	5.7085686	-6.1131883	21.966887	7.1674666	21.199968	13.559354	19.722303	14.576879	26.122171	26.103165	21.51377	13.380173	22.895563	28.271513	-11.704486	11.76046	24.874388	31.442118	28.106634	22.318878	28.897348	28.397161	16.502378	30.919268	-3.5628757	10.676272	0.27481124	26.332544	17.106253	34.522106	28.010122	19.744675	24.161463	25.813604	14.067334	38.538303	24.607744	21.213991	18.592573	-1.3863999	-0.6871589	34.142574	28.375444
[truncated: 712 more rows]
[truncated: 12 more columns]
