# Supplementary material for: Music-induced emotion flow modeling by ENMI Network
Source: PLoS One. 2024 Oct 21;19(10):e0297712. doi: 10.1371/journal.pone.0297712 (PMC11493256; doi:10.1371/journal.pone.0297712)
Supplement: S1 File — (ZIP) [file pone.0297712.s001.zip › minimal dataset/Augmented dataset/Music features/mfcc_7.csv]

File_Name	MFCC_7_1	MFCC_7_2	MFCC_7_3	MFCC_7_4	MFCC_7_5	MFCC_7_6	MFCC_7_7	MFCC_7_8	MFCC_7_9	MFCC_7_10	MFCC_7_11	MFCC_7_12	MFCC_7_13	MFCC_7_14	MFCC_7_15	MFCC_7_16	MFCC_7_17	MFCC_7_18	MFCC_7_19	MFCC_7_20	MFCC_7_21	MFCC_7_22	MFCC_7_23	MFCC_7_24	MFCC_7_25	MFCC_7_26	MFCC_7_27	MFCC_7_28	MFCC_7_29	MFCC_7_30	MFCC_7_31	MFCC_7_32	MFCC_7_33	MFCC_7_34	MFCC_7_35	MFCC_7_36	MFCC_7_37	MFCC_7_38	MFCC_7_39	MFCC_7_40	MFCC_7_41	MFCC_7_42	MFCC_7_43	MFCC_7_44	MFCC_7_45	MFCC_7_46	MFCC_7_47	MFCC_7_48	MFCC_7_49
¸ßË¹°×ÔëÉù´¦Àí (1).mp3	-11.088596	-17.559906	-17.477722	-23.067984	-19.866852	-13.7572	-34.73942	-36.108673	-35.26016	-37.057213	-39.46997	-38.052437	-22.20124	-28.855633	-15.643651	-10.381576	-15.119799	-14.973715	-8.647052	-12.600515	-13.092107	-20.583557	-16.916718	-8.362589	-10.211744	-12.523774	-9.950861	-18.312714	-22.705872	-20.307318	-21.958742	-22.194084	-12.572128	-10.776478	-19.704018	-18.788157	-28.585703	-18.133953	-12.997901	-16.876362	-24.409576	-17.859201	-25.592777	-19.964197	-14.145759	-20.339027	-25.9348	-27.193123	-26.33817
¸ßË¹°×ÔëÉù´¦Àí (2).mp3	6.4341073	2.7317967	9.825006	12.963303	16.708048	20.487183	5.4082737	-1.0846393	-1.6020699	8.812796	7.8389635	15.726566	1.8955334	8.421183	12.526259	2.1527603	5.151456	6.791251	7.379304	10.348391	18.16219	9.876929	5.1482873	8.281122	12.9415455	4.7463326	3.9734163	4.553599	4.782172	10.474413	3.7375124	3.8418071	6.1024036	6.8259506	5.753007	4.863242	-6.065813	-5.532916	-4.1206436	13.687336	3.899363	1.5603323	12.3756485	7.115616	-2.37094	12.243082	12.621509	11.2288475	4.89615
¸ßË¹°×ÔëÉù´¦Àí (3).mp3	-6.1734123	-10.27547	-5.6202564	0.78683263	-5.439392	0.13145775	-4.8589115	-5.6157074	-4.9163923	-23.912525	-20.915367	-8.8686905	1.8069093	-2.4818268	-3.921547	-13.634842	-8.271048	-1.1149704	-16.683023	-17.677511	-9.8094845	0.47554547	3.4770157	8.013069	7.1381397	4.4655547	4.2582397	2.0583813	-5.856204	-8.750475	-15.130833	-5.8660483	7.624673	-2.5097146	-4.1620007	-5.7869473	-0.17358483	-4.1866546	-2.9142823	-6.9305735	-2.7562628	-1.1195784	10.684695	7.9935427	10.040815	-0.78282565	-2.5653806	-7.6982884	-3.4008
¸ßË¹°×ÔëÉù´¦Àí (4).mp3	-8.093899	-9.487281	-5.8385367	-3.4495096	-4.4139805	-0.82308793	-20.446651	-19.082325	-16.069221	-8.750874	-9.705166	-13.606649	-8.487392	-5.5334854	-6.784094	-4.8520308	-7.6811485	-2.6369905	-4.9859066	-9.948931	-6.3597174	-7.7810736	-11.4927635	-14.82641	-6.431283	-12.700862	-14.347782	-6.0489783	-7.385582	-6.15461	9.120752	6.058357	4.9276295	-2.1638596	4.988946	3.3264856	-15.202269	-15.013739	-18.006264	-11.085409	-9.965569	-6.055331	-3.240592	-0.45580453	6.327834	2.524136	2.4663787	4.4112916	-18.111923
¸ßË¹°×ÔëÉù´¦Àí (5).mp3	17.685738	9.5950985	3.4714215	-19.539162	-21.35059	-31.781967	6.2496533	7.153846	10.527519	-5.247117	-2.734513	1.3811834	-15.056029	-11.280278	-10.788882	-19.325403	-25.089607	-21.067364	-16.26284	-13.15184	-3.2129636	-18.96117	-19.998055	-13.148508	-3.5051875	-15.104898	-14.710211	-3.4113388	0.33711976	-4.73748	-6.0119095	-7.385906	-6.574215	-8.640005	-10.212587	-7.8042593	12.2901745	19.700504	22.304245	-15.683672	-18.153828	-22.333706	1.7404555	1.6091288	3.4075866	-17.379965	-15.729691	-6.740755	7.4384747
¸ßË¹°×ÔëÉù´¦Àí (6).mp3	-0.3184112	-1.8756328	-0.96868086	-34.10916	-26.493702	-27.667261	-12.832712	-14.481483	-6.566222	-8.170483	-14.326091	-13.155981	-8.960191	2.0862167	6.732556	1.4351552	2.4114704	10.04559	7.880287	7.9494963	17.889313	-13.907888	-11.755765	-3.684337	2.7973032	-1.2618788	4.133196	-11.342374	-13.019355	-13.21464	-2.3679922	4.515952	15.4637375	-0.30680513	-9.013329	-1.4241933	-19.869953	-14.270147	-2.0767465	2.3717437	-10.2718	-20.82404	-13.261466	-15.13517	-13.246309	-6.4332433	-4.4849215	-0.64467376	-2.9753048
¸ßË¹°×ÔëÉù´¦Àí (7).mp3	4.0769877	4.545324	7.4271374	8.869035	5.9867506	2.1934721	15.073524	24.05154	27.081785	10.712255	7.2704487	8.052957	4.843592	-1.9855651	-1.4278018	3.2999039	4.0894384	5.3605213	2.050207	1.8377676	-3.0879104	7.027191	6.7364106	5.197422	5.567024	10.771526	12.506052	11.395176	14.497964	13.261115	0.31723958	7.42868	11.260972	9.183123	12.583967	8.757431	18.076784	19.31628	14.738873	2.524828	8.297306	7.8201017	4.3105273	6.930025	2.4671333	5.684933	5.037595	12.255355	11.637752
¸ßË¹°×ÔëÉù´¦Àí (8).mp3	22.343811	19.16483	9.047587	15.455135	23.408302	23.279568	10.857551	17.12606	11.101297	25.730509	20.614836	17.588718	17.095676	24.670124	31.439386	26.229248	22.429068	7.070706	8.843779	14.722893	19.200558	9.237162	8.424032	6.7597637	12.705251	17.782112	13.943721	21.092182	15.073004	6.789711	11.804684	20.339088	21.231365	24.968323	18.698862	10.020883	10.2775345	12.6398735	9.589684	12.94112	11.536604	11.690893	10.766287	20.069267	23.645212	20.898155	24.27769	24.661413	5.376414
¸ßË¹°×ÔëÉù´¦Àí (9).mp3	-14.216375	-11.993788	-9.286886	-10.027602	-12.312485	-7.0331354	17.63974	9.209577	6.570819	-5.1763268	2.548726	2.7240052	12.98485	12.899148	6.582527	15.94619	17.681667	15.651144	7.7347107	2.1433127	13.877817	8.462553	10.240072	8.892345	-4.7836976	-4.4977803	2.220597	-8.171576	-9.265514	-8.791243	-12.475017	-15.670063	-19.1963	-13.265724	-14.01635	-8.570862	-9.506319	-9.214804	-13.612266	-3.7075636	-1.8735708	4.8588414	-6.875231	-8.268191	-12.299904	0.7786202	-15.368482	-18.942055	-3.2076902
¸ßË¹°×ÔëÉù´¦Àí (10).mp3	-7.0288115	-10.245073	-4.755576	-9.566521	-11.611662	-10.703329	-4.7858644	-7.9860687	-5.2090745	-5.6362963	-3.6765914	-1.0134821	-9.137627	-13.369198	-11.631859	-9.194141	-13.949095	-10.436483	-9.652623	-13.813141	-14.356237	-0.6964735	-7.6964006	-17.25555	-13.334383	-11.820405	-3.6845808	5.0760975	2.0707996	-0.43815872	-8.849222	-7.2847643	-1.9402308	8.896973	5.443899	3.5135632	0.8829894	2.4440742	5.7514753	-5.582096	-7.4402866	-5.1977386	-0.7184372	-1.5602745	0.5909158	-0.9154974	0.1634354	0.9559049	-1.6869304
¸ßË¹°×ÔëÉù´¦Àí (11).mp3	-0.9591512	-10.356017	-11.665706	-21.84744	-20.3721	-20.027798	-12.787579	-12.569362	-8.870464	-3.3599482	-3.0319352	-5.2096357	-8.149303	-10.108818	-6.826712	-4.1465826	-8.139451	-14.681772	-13.455408	-10.867592	-11.1101265	-21.59185	-18.334988	-14.901924	-14.316287	-13.634527	-14.400454	-12.147264	-15.076612	-12.93458	23.460318	16.409716	8.810762	-10.347021	-16.195522	-17.007292	6.126852	8.00515	7.943281	-7.1741376	-3.5915103	1.390565	2.0684233	2.357932	4.625416	5.487219	-0.6535654	-11.607089	-2.7823377
¸ßË¹°×ÔëÉù´¦Àí (12).mp3	9.461851	11.11484	14.68627	12.3823185	13.647802	11.428579	1.765763	9.874279	17.480762	5.373221	5.018709	2.4156015	13.8138485	13.6839285	7.173583	3.9842901	0.4517975	1.6765537	-2.272297	-1.4111445	5.2323976	6.245485	10.202989	9.126554	3.1366758	7.944458	11.543077	6.8326225	6.680437	9.917637	13.044207	4.791591	2.909638	11.005375	10.208733	14.51849	1.3241919	8.389471	9.724225	2.479847	1.5615819	-1.3431643	3.7693796	3.9207578	11.727795	-12.136261	-11.622013	-4.294053	-18.935818
¸ßË¹°×ÔëÉù´¦Àí (13).mp3	-8.668671	-10.2069025	-6.6351995	-10.6254835	-15.518936	-16.017452	-12.015032	-9.784088	-5.135927	-8.519795	-17.427734	-14.36087	-3.7569304	-10.528872	-13.835404	-8.201834	-6.665516	-6.6996956	-1.5258726	-8.717336	-8.7918215	-3.2505293	-1.3068584	-5.051519	-3.5083587	-7.920759	-13.492299	-18.220268	-15.746957	-15.380948	-6.100197	-4.582324	-0.3838752	-7.305684	-12.720979	-12.740484	-14.14959	-17.932415	-14.809219	-1.8414283	-6.0450816	-11.900919	-16.08383	-20.29506	-18.198391	-20.351254	-17.883715	-16.278915	-11.221353
¸ßË¹°×ÔëÉù´¦Àí (14).mp3	-16.259645	-17.601395	-19.554535	-3.7469807	-12.1215	-16.45944	-4.098726	-4.7310157	-13.649473	-29.38584	-22.432121	-9.64203	-8.099817	-7.2565126	-6.4820137	-4.8078156	-17.145382	-29.738214	-3.724299	-10.83066	-9.916763	7.9351497	5.353134	7.3356643	0.13903224	-2.1458957	-0.9079527	-0.34262526	2.7598925	5.1684637	-27.770258	-30.244545	-21.476912	-5.4872074	-6.153614	-9.357104	-21.27641	-20.457806	-24.20234	-5.747229	-12.628139	-9.896408	2.6419415	-5.4482555	-13.898312	3.6554527	-5.690192	-8.491756	12.687565
¸ßË¹°×ÔëÉù´¦Àí (15).mp3	8.674529	8.63132	17.453842	1.9870634	2.1165552	6.487421	-5.7711535	-4.3962355	-12.385307	12.853336	9.134884	11.74154	0.08168584	-2.960104	5.844733	9.261997	2.4987683	1.078296	11.565992	6.5738287	4.1313457	-3.2032466	4.1852145	5.9754667	3.5904174	1.7377018	2.8567133	6.7399364	6.4542375	0.8272266	8.989651	7.664752	7.692314	6.0656013	1.6808591	0.8968241	4.654085	3.8646293	9.326713	9.8097515	4.7434173	-1.7332509	3.3084302	4.2316637	5.5428095	10.826752	-0.20554572	-4.0367656	-7.036743
¸ßË¹°×ÔëÉù´¦Àí (16).mp3	-2.382748	3.2962666	6.1767244	16.69668	17.729721	11.162531	15.3154335	14.735847	9.148821	9.2645235	10.405059	10.748009	8.040308	12.570211	11.25652	12.414711	14.396164	16.410276	10.757327	13.246105	11.659174	15.894354	14.892274	8.809894	19.064056	17.42216	16.55455	18.893581	19.022213	14.650105	9.14813	9.805069	10.238082	7.517656	12.696747	12.023685	6.6313086	12.290474	11.839497	19.008297	13.506669	12.716482	22.186548	20.419907	20.432226	2.8829255	6.255521	7.914151	4.0028133
¸ßË¹°×ÔëÉù´¦Àí (17).mp3	-11.092613	-10.168563	-7.1412945	9.048487	3.1315548	7.8446727	11.205872	12.699265	14.200911	3.3205914	0.50499994	-2.1638837	3.4714885	4.6220713	3.255412	0.8164102	2.2452939	0.04983928	-0.7557087	3.1470418	11.129819	3.2926497	1.389607	5.576499	4.850918	-3.0030165	0.9344078	-9.856405	-5.582136	-4.8923388	6.2603393	5.834896	2.887455	3.5880613	3.5008836	3.2900295	-8.121225	-3.4268177	-5.918885	9.627341	2.9586337	3.5264583	-1.1209279	-4.141893	-1.7239897	-16.081177	-17.014671	-14.098142	-9.988871
¸ßË¹°×ÔëÉù´¦Àí (18).mp3	-25.54071	-29.110529	-21.119429	-14.523903	-13.510708	-1.9026973	-39.0074	-40.448196	-31.991337	-9.960397	-11.211511	-6.9419355	0.23118767	-2.71938	-15.161498	-9.56872	-7.9378557	1.090836	-1.7916064	-8.017297	-8.231579	-2.7309828	-2.1218574	-0.43966508	-2.6364176	-5.2736974	0.6917242	-3.5134926	-5.7922797	-11.179018	-11.407826	-11.045935	-16.346283	-33.389122	-33.709213	-26.756905	-16.089527	-22.71212	-14.6358185	-35.40702	-32.14124	-34.977753	-6.7005606	-6.7258263	-7.1087594	-1.4378376	-4.424944	-0.5776625	-30.336674
¸ßË¹°×ÔëÉù´¦Àí (19).mp3	12.190626	16.122662	15.341058	16.640081	16.510952	17.492737	14.725853	18.679249	11.503748	13.546256	18.433777	23.646029	10.805776	9.644899	5.540797	7.2255354	13.312569	14.884179	12.184811	15.229481	15.344555	25.004005	20.454964	10.010807	13.654194	14.428707	12.141929	15.9527445	13.193574	4.9762964	14.200895	17.542717	12.96423	16.36277	14.062397	9.116173	10.01722	10.770214	8.613614	11.373213	18.748714	12.865332	22.605888	17.859612	15.974266	12.343503	16.70604	15.309787	17.440527
¸ßË¹°×ÔëÉù´¦Àí (20).mp3	6.1843534	2.6818984	3.2470534	-3.3995829	1.4205835	4.192437	19.378628	11.427986	3.6791177	-6.153697	-1.0649843	-1.8332708	-1.8498108	5.6530285	10.76531	9.059314	9.818315	7.050667	8.94487	7.424609	4.8382187	7.118705	9.08253	4.73612	11.067478	15.108353	10.885162	3.539131	-0.17398262	-2.903358	-5.903674	-0.25421363	-0.08686119	-0.056504548	7.090624	15.700958	2.4056954	-5.256505	-0.61460626	3.2716448	-0.19497484	-0.54209673	10.036125	12.245966	8.671284	2.146401	1.9370459	-0.04786095	11.49049
¸ßË¹°×ÔëÉù´¦Àí (21).mp3	5.463625	2.0883446	-6.0784454	3.453044	-2.3018808	-2.6695523	2.1763864	3.5681086	2.1931467	8.363623	3.8424425	-0.17245808	13.001574	10.453413	12.186466	8.567331	8.331613	3.0645428	-8.140377	-3.02174	-2.183036	-2.7813287	2.581874	4.1923356	4.5209703	13.1238785	10.99098	4.4676437	2.8668408	1.3509057	7.483468	9.915632	6.6913023	6.680336	8.808176	10.524152	-0.35341	3.1374197	5.2694607	-0.35098782	-2.4959295	-1.9548599	4.4666433	1.8108758	-1.5828335	-6.455546	-2.8669543	-0.76761657	-4.2092514
¸ßË¹°×ÔëÉù´¦Àí (22).mp3	-24.789017	-21.040321	-18.052605	9.81757	7.3315067	6.713993	-3.3843856	4.4224324	16.015085	2.4181213	3.8866382	0.17962265	-16.892231	-10.64836	-1.8759701	9.846155	10.840517	5.4965086	4.9617367	8.958235	9.397205	8.927773	5.7501583	3.6720083	1.9716111	1.2822506	1.9764618	0.8032352	8.361914	13.794806	-2.7903452	-10.311371	-11.361719	13.091644	12.912114	13.335631	-16.041283	-13.276964	-16.335516	7.0083914	4.266383	5.517226	3.5726593	-0.065277964	2.2923865	-10.653181	-6.98267	-8.624615	3.6238537
¸ßË¹°×ÔëÉù´¦Àí (23).mp3	4.0619307	3.2031138	4.7476325	0.80927956	-3.3896635	-4.492342	-6.32829	-6.0354066	-0.47490668	-8.212075	-5.3916636	-0.6945619	10.945923	10.020447	3.8815165	10.293175	8.539633	9.969835	15.128838	13.635809	10.683287	2.1185856	-1.7957375	-1.1824381	-7.281233	-11.995552	-9.266058	-27.552326	-25.800663	-19.150688	8.645882	4.825788	8.418777	-23.478647	-24.023335	-19.79023	2.5894306	3.8662672	9.333371	-32.733902	-32.213882	-27.255013	-6.563228	-13.147911	-18.709497	-10.484133	-11.37665	-3.8234413	-1.3276463
¸ßË¹°×ÔëÉù´¦Àí (24).mp3	18.822798	21.826283	23.206177	-13.490208	-11.3941765	-2.9097817	-10.951267	-15.40039	-23.601694	-2.4412258	-0.88830626	-11.522257	-11.06897	-5.9034395	4.01472	-9.799857	-14.387071	-20.055164	-12.887311	-10.560742	-8.017612	5.5050673	1.4927874	2.55221	4.6904345	7.4552236	9.223568	26.365595	9.8483515	7.8534007	8.68968	11.408619	7.366207	-1.5916605	-2.3475196	-7.0533695	-4.1865044	-2.5920584	-8.791498	-1.847582	3.2165365	1.3944671	-1.2047553	-2.2384033	-4.688439	8.752468	3.325272	-1.8324388	1.5828661
¸ßË¹°×ÔëÉù´¦Àí (25).mp3	-0.33737496	-4.3731537	-0.80507785	4.9897537	3.8470473	1.9828998	-16.593102	-13.323456	-5.729589	0.33766758	-1.4698846	1.7986538	-18.457058	-14.412055	-7.7193255	-17.571293	-17.930603	-15.369606	5.2677326	1.8721472	-5.88039	3.4100828	-0.506286	-2.0398207	0.14943337	0.96083367	-0.76573646	3.3664122	0.963681	3.0186682	2.4075365	-1.3663955	6.694146	11.564978	6.0990314	5.015524	-9.502018	-9.313871	-8.336185	6.776947	5.2997904	0.600419	1.173633	4.435655	8.399025	9.152752	2.7516751	0.40403616	4.976557
¸ßË¹°×ÔëÉù´¦Àí (26).mp3	0.24444288	1.6529461	5.9672585	-3.289906	-7.8598366	-8.613329	-8.328466	-4.92519	6.9904118	-4.281379	-7.554392	-8.646597	-7.778137	-9.6628685	-4.4859405	2.8892941	-2.1783414	0.7152556	-15.250432	-7.224717	3.0617118	0.23637374	0.20693031	4.3523164	-5.86604	-3.5704002	-1.2316192	2.8392959	0.7968733	-0.30011636	1.4103308	0.77003926	4.224335	-2.9662528	-2.1311455	0.75990444	1.00419	2.7875943	5.4473844	-6.4165134	-5.0611277	1.086328	13.769198	13.590642	9.139723	5.8671675	5.796914	2.1988523	1.4885919
¸ßË¹°×ÔëÉù´¦Àí (27).mp3	-16.87168	-15.450264	-11.512309	-3.8115795	-0.6314493	2.0655487	-5.6089263	-2.2755437	6.769558	-8.912758	-5.20539	-5.969363	-21.19755	-17.106215	-16.326483	5.632821	-8.539325	-19.79285	-20.068577	-24.324896	-22.982061	-3.6095374	-7.5286455	-4.9157395	6.1842194	-3.5947082	-11.238733	9.622324	3.0075653	2.9789383	-6.0496035	1.2134521	2.1866384	-3.4059062	-11.752695	-12.52074	-7.287583	-2.5978467	0.6872939	5.605835	7.191506	5.820994	-1.429224	-3.8822389	-2.650381	0.6887603	-3.8035543	-1.6277465	6.5747643
¸ßË¹°×ÔëÉù´¦Àí (28).mp3	-6.267448	-8.519522	-8.222179	-5.5994873	0.12158853	7.425933	3.259387	0.20966342	1.6289667	-5.587039	-9.055583	-12.489556	0.039640725	-5.4104347	-4.7917128	4.5993776	1.8441844	-2.8095112	-5.3699584	-3.819534	-6.7663145	3.182858	0.2926249	5.152568	-43.622963	-31.126846	-25.627258	-15.967178	-10.475981	-7.174822	-5.680591	-6.847465	-0.89021564	-13.30879	-13.632599	-5.990291	-15.74436	-16.33588	-3.4255333	-9.290296	-7.868751	0.031497136	-14.042874	-12.645996	-7.801004	-7.3692207	-5.0067987	-7.91645	-1.090627
¸ßË¹°×ÔëÉù´¦Àí (29).mp3	-1.9434595	-6.1465816	-6.8235846	-3.902659	-5.04832	-6.3844967	-0.31409287	-0.085094094	-1.3127841	-9.7572975	-9.95492	0.06384614	6.4192796	-1.8989514	-4.0531683	-7.6752176	-5.748311	-4.5558443	-3.8488579	-8.758283	-10.587219	0.71645504	-2.5100427	-12.098318	-11.846344	-13.368126	-14.605747	-0.9431749	4.2063394	6.5735035	-11.065138	-7.5849724	1.5733529	-22.56282	-16.498955	-18.518896	-2.939502	-5.8232813	-11.677745	-17.927105	-20.234142	-18.689772	-9.7305355	-14.358535	-20.093704	-7.1443167	-8.299734	-5.4051905	-12.440292
¸ßË¹°×ÔëÉù´¦Àí (30).mp3	6.5217133	8.110326	4.1529274	-5.3687367	-5.7413325	-3.286769	-10.025608	-5.8142414	-6.3322926	-24.008205	-21.46315	-13.801958	10.057665	9.177933	10.845349	13.519751	7.442933	1.3005627	4.4903975	8.689869	8.159213	-1.5240571	-0.109406866	-6.486471	-17.574984	-18.548498	-19.168674	6.4261036	8.485416	2.1462336	-8.625196	-6.662915	-2.970086	-0.081734635	-6.284291	-8.276242	-7.478049	-4.426627	-0.060360014	-2.1011906	-6.9589195	-6.6619062	1.8188695	-9.632415	-17.182652	20.546202	13.838532	13.229733	16.136211
¸ßË¹°×ÔëÉù´¦Àí (31).mp3	19.706429	20.000412	23.618168	13.439406	12.338381	13.877963	1.6356919	5.5551233	8.938269	5.189765	5.2016726	7.2336416	-5.764304	-6.9034157	-5.656115	24.821941	23.051895	23.024591	14.577089	18.516788	16.40375	12.407675	11.724331	11.40818	20.492207	15.080691	10.273315	-3.7897518	-11.625689	-9.164295	28.956192	26.573925	19.186127	7.351224	5.0968666	4.097233	15.593531	9.400474	13.105774	9.57309	9.570544	5.2745504	18.783924	11.617533	9.994368	24.037312	20.104568	17.659996	2.9937265
¸ßË¹°×ÔëÉù´¦Àí (32).mp3	11.14713	11.4469	8.510735	18.169247	21.58107	16.363922	14.65274	14.987991	13.625592	7.9297147	10.555731	9.6250305	0.19359757	3.5345826	0.3037929	16.493902	18.237381	10.230965	18.077557	14.67061	16.902752	21.323145	23.547428	25.64962	15.528362	11.927126	4.558562	6.4070206	9.337534	7.9249783	23.968132	22.00446	19.939037	18.926239	20.948156	13.548231	16.135338	19.386322	15.285667	19.82965	17.207619	14.20396	9.875864	17.259092	20.168095	3.2928097	13.221342	18.682976	17.806772
¸ßË¹°×ÔëÉù´¦Àí (33).mp3	1.2435634	-7.1022196	-8.979771	-10.235922	-18.669426	-24.025997	-19.551136	-23.360687	-22.426632	-15.667114	-18.653652	-16.848778	2.0006657	-7.9760036	-12.558133	-24.953049	-23.0554	-22.621521	-16.20325	-18.56279	-13.271364	17.196924	23.290775	20.240746	-23.999678	-22.45211	-19.615875	-12.513118	-15.791139	-13.632027	-14.559168	-18.70206	-15.058309	-17.380184	-19.008118	-19.567472	-10.642096	-16.073814	-11.738452	1.3577545	-9.863134	-20.446524	-6.7084074	-9.673191	-14.641619	-23.551996	-23.834179	-18.80782	-15.968207
¸ßË¹°×ÔëÉù´¦Àí (34).mp3	10.846081	14.429956	17.574875	10.169964	9.61298	5.5553927	-13.317442	-13.945316	-18.806004	-7.2126193	-3.6536422	6.38225	-23.2853	-28.991058	-26.830164	-16.7304	-13.796829	-9.780632	-11.451246	-8.450904	-10.899122	-12.081961	-13.194061	-20.150778	-33.935524	-30.976109	-35.621235	0.24814807	0.6902697	5.4490023	7.571455	4.1990666	10.029755	26.088196	20.86024	10.320276	0.18938473	-2.5763931	-1.3719027	11.424923	9.442188	6.7070236	10.190659	9.017143	4.394051	4.64771	4.148716	-9.325135	27.37083
¸ßË¹°×ÔëÉù´¦Àí (35).mp3	-7.9571095	-5.771973	-0.8992813	3.879247	-3.714998	-3.255318	0.56254405	-2.643248	-2.7310615	-9.645247	-0.7051079	3.890729	2.4009397	-0.46085945	-3.4048853	-0.45547318	-3.0894656	-2.1738577	-8.836219	-11.321184	-5.668518	2.0617352	-0.40349516	-5.455901	-2.7563205	-2.874136	2.9045486	-2.8928323	-4.7149687	-4.1263123	2.112696	-0.86018467	-10.178713	-3.891426	-6.8223433	-2.8676407	-5.227271	-3.732017	-0.652205	-11.326395	-12.119705	-8.804824	3.8077886	2.5639772	0.6268326	3.3964705	3.7813227	3.32729	-15.620975
¸ßË¹°×ÔëÉù´¦Àí (36).mp3	-8.117211	-10.821489	-11.5228	8.511908	0.99451494	0.64235604	-5.58416	-4.673759	-6.183479	-3.4212184	-2.779037	-6.3386	-10.750792	-11.655798	-8.394956	6.267206	-1.984756	0.45847583	-14.569076	-12.632418	-13.266775	-3.7326636	1.6621685	-1.1046951	-14.442966	-12.985945	-17.820915	-3.5926127	-5.310829	-5.1575756	13.776175	6.2397065	5.2461643	7.6098766	-0.005693518	0.5344606	-8.68469	-6.243413	-3.252974	-3.0553324	-5.300903	-3.6857839	-12.147501	-10.312471	-6.9221725	0.3807568	-1.6487179	2.1647668	-14.970673
¸ßË¹°×ÔëÉù´¦Àí (37).mp3	-4.179255	-7.446293	-1.3154315	6.8481956	5.0100946	-1.0297964	9.422304	1.5119572	-0.1481319	-18.641113	-17.32859	-9.367432	-8.653803	-10.924511	-7.747468	-11.919676	-18.23953	-24.80605	-3.7653415	-7.382757	-5.882868	-3.9645126	-9.620828	-7.885208	1.5649852	-3.3335092	-3.4359393	13.12978	10.111244	8.63516	10.011681	7.9054527	4.6227694	-0.83789253	0.84256935	0.5998166	1.6974149	2.3538861	-3.146637	-8.569313	-6.452256	-8.7675705	-4.5218062	-13.748706	-12.265085	-28.520294	-35.37021	-39.23764	-11.488851
¸ßË¹°×ÔëÉù´¦Àí (38).mp3	1.4338733	3.0596557	8.761294	-13.586058	-13.656066	-6.9437914	-1.1476668	-2.6118731	-0.12652892	-5.032817	-8.175765	-7.969303	-5.2452207	-0.17554224	2.2600336	-3.7186027	-6.508972	-3.7132065	-7.665223	-9.164988	1.4193394	-10.437548	-10.183941	-5.9463444	-2.7407327	-9.136756	-4.381839	-15.106084	-9.325001	-0.53340656	-8.319945	-11.623751	-9.471659	2.3453245	1.3666165	5.720234	-8.08699	-10.173393	-4.522114	-5.9006186	-2.8186727	-0.5097513	6.8362513	4.5431814	2.6533642	0.16389471	-1.6005375	-10.432897	-7.744879
¸ßË¹°×ÔëÉù´¦Àí (39).mp3	0.39998233	-0.06676674	4.8207283	6.6685066	5.3404126	1.242845	-2.2329113	-2.8071897	-0.2120409	-4.472143	-7.504171	-10.903881	11.717089	5.839164	-0.31461143	-1.7351565	6.4357586	3.7476983	0.2524776	0.715278	5.942259	-3.7513595	-4.6773653	2.6624022	5.6205626	6.3732367	2.791871	3.2703955	2.1920767	3.6894383	3.0071583	4.6102533	-3.914266	10.711024	6.3592296	5.11182	6.3936133	7.309389	0.7587775	-10.758991	-6.9301424	3.7869885	-2.397527	-1.747551	-2.9151163	1.200266	3.869044	5.579028	-3.65561
¸ßË¹°×ÔëÉù´¦Àí (40).mp3	13.99119	2.178213	0.75047374	4.4036517	-1.1605709	4.0934095	9.107375	9.308773	6.234849	5.3090057	3.5905917	8.032574	-4.3441615	-2.5337944	-3.16158	15.338838	12.445074	13.192831	4.8816867	2.1861124	6.1842694	-1.8180566	-1.3510364	-0.5952614	-7.74994	-5.389597	2.7552423	-5.970399	-1.6656098	-0.824645	4.2675414	4.4549985	8.733143	5.8671007	3.7719324	-0.19391933	3.1498833	-1.0977062	0.3163157	14.454626	11.875293	14.022804	-5.813437	2.0610628	2.8308291	-2.7522953	0.54273725	3.1794097	-0.17491657
¸ßË¹°×ÔëÉù´¦Àí (41).mp3	11.7450905	4.1327257	11.373627	-3.1029742	-5.8847885	-11.952908	5.7067204	4.427617	3.2476935	1.6729245	-3.9276693	4.9786015	-18.623917	-15.330389	-14.454019	-0.4177552	-3.722505	0.28673792	-30.293812	-28.455732	-31.865845	-13.657114	-10.716841	-8.726181	13.429739	2.1578996	1.774116	-11.574187	-14.677488	-18.300385	-0.71365744	1.4624996	0.86277884	10.067539	13.763306	13.799013	15.407077	10.732481	6.2769766	-7.793256	-5.6187468	3.7873228	5.951767	-7.936031	-7.272029	-27.250446	-21.998484	-12.280553	6.0919747
¸ßË¹°×ÔëÉù´¦Àí (42).mp3	1.1051044	-6.442024	-7.046758	-4.745276	-9.479458	-13.2059765	-15.998731	-15.227704	-6.9863005	-18.954472	-22.74686	-22.139442	-20.187239	-19.342522	-16.636112	-23.29972	-22.398254	-19.124828	-16.622038	-18.111183	-14.950808	2.456639	-11.503024	-12.989702	-22.107351	-27.418457	-28.002127	-0.26905066	-5.3952413	-10.506003	-2.9193392	-5.8850517	-5.1070633	-3.349225	-6.922778	-0.85660017	0.28878254	-5.1481533	-3.92703	-6.2785435	-3.5224912	-1.0676557	-8.07803	-4.0535984	-6.676864	5.3140497	-1.3210315	-1.8204377	1.977078
¸ßË¹°×ÔëÉù´¦Àí (43).mp3	-0.8360096	6.3298855	15.391815	-40.914375	-44.168888	-41.524406	9.471535	7.9521646	6.987975	-19.545883	-13.331146	-7.496358	-6.3215523	-7.3782787	-2.733337	18.624294	23.835377	23.523163	2.660579	3.30206	-2.488628	12.5935	14.523125	15.529154	8.402341	9.585957	9.912808	-7.3849573	-9.265694	-12.920978	0.3216789	1.5643735	0.14393726	-14.645025	-18.818024	-17.874538	-3.4734073	-2.6220803	0.16147757	-0.25133145	-7.11205	-4.6868396	-18.483301	-17.869965	-18.839561	-7.6877923	-6.51737	-2.8771722	-6.1131415
¸ßË¹°×ÔëÉù´¦Àí (44).mp3	-2.8829658	-3.267659	-4.8484783	-25.392921	-23.484188	-22.295008	8.062107	4.402894	2.0312023	-14.372036	-16.558182	-15.520519	-18.571613	-24.816174	-17.311104	-14.101036	-17.360905	-15.166006	-12.840422	-13.042835	-15.311367	3.960373	-16.712334	-16.80856	-0.90124804	-4.5379734	1.3789895	-9.275446	-15.396866	-11.364647	-2.579451	-4.665516	-3.7048678	-9.053737	-9.737057	-10.437292	5.661497	7.2167892	2.675212	-6.2796335	-0.80810046	6.189118	4.0420704	4.7325134	8.120726	-18.25874	-16.798977	-13.878326	6.79609
¸ßË¹°×ÔëÉù´¦Àí (45).mp3	-12.558823	-12.779644	-11.582809	10.042156	0.999579	-0.39446175	-13.407181	-9.344546	-0.41251987	-8.101949	-0.072841644	-2.218017	-5.1778083	-6.49166	-0.8769795	-5.588967	-0.46575564	8.478267	-14.235014	-13.80348	-14.4225025	-16.107815	-16.651447	-8.315283	-13.030285	-12.4228115	-9.871733	-8.435771	-13.053732	-8.270931	-13.257694	-14.006275	-12.325939	9.767919	2.0040488	5.599086	-4.1812663	-1.5711027	-3.750938	-5.948696	-10.842785	-8.55456	-18.754272	-22.194752	-18.978985	6.641534	-1.0301303	-2.7764754	8.176653
¸ßË¹°×ÔëÉù´¦Àí (46).mp3	11.720141	5.7154245	10.331586	-13.051554	-17.037163	-10.5014105	9.70017	2.9917784	5.332833	-2.5967593	-6.155013	-7.4871078	-12.040447	-8.752143	0.58725	-12.141066	-15.74869	-21.920307	-14.372781	-13.552758	-14.336755	-11.214415	-14.525496	-15.762899	-8.561302	-2.8961782	11.238255	-0.9302271	-3.1985002	2.4071944	-9.8874445	-9.697271	-5.4219317	3.547833	-2.002423	-3.0974426	3.716599	-0.97605515	-6.137309	-21.214367	-16.784029	-3.3925028	6.443783	4.233788	6.672779	7.7661395	8.865761	4.4112134	0.43189907
¸ßË¹°×ÔëÉù´¦Àí (47).mp3	8.120927	10.305916	9.290497	13.896951	14.755163	22.007166	13.26467	14.741034	9.619585	10.657791	9.487066	12.780544	13.133701	12.688337	12.162598	1.2098625	2.1290271	0.5599639	-5.1316185	-5.8602133	-0.7210109	14.025701	14.0609665	11.835157	10.142854	12.753177	13.81406	10.457802	9.459553	8.417212	9.8238125	13.008172	11.856829	4.674472	10.18707	20.807638	17.721722	10.147992	8.891055	4.5499215	3.5610485	3.8472347	10.3060665	8.248001	9.645715	-1.4602966	-15.5096	-24.183376	13.084451
¸ßË¹°×ÔëÉù´¦Àí (48).mp3	10.697337	13.453119	5.67912	21.291386	16.978085	18.378704	14.6029415	14.905674	10.674404	8.051726	11.005737	12.666017	15.076015	14.264935	13.872518	16.146091	17.180906	9.32052	7.690664	14.241857	14.468391	9.238876	16.604292	16.493118	21.497852	18.098846	14.567967	27.461586	22.658762	16.64602	15.42169	14.486465	8.717191	16.921173	22.790657	20.762852	9.105245	11.632992	8.917908	14.543855	17.735765	15.164001	10.827199	20.723404	23.421412	14.441786	13.084112	13.755905	15.769333
¸ßË¹°×ÔëÉù´¦Àí (49).mp3	18.806528	16.313412	12.250046	7.7708607	3.6823223	-5.3399563	-5.8029103	-1.34483	10.283957	-8.377339	-8.576762	-10.070122	5.9499445	2.206916	3.2545753	2.4157069	2.866521	8.3825865	12.834196	11.607046	7.340946	11.554319	15.913197	14.513412	12.274326	10.111202	7.4094934	9.1586	6.3616943	7.192689	-10.791712	-9.634974	-4.622098	-0.48810935	-3.689447	-10.893318	-3.9816384	-1.8577561	1.9509629	5.2217083	2.456185	-3.45741	-9.86052	-9.372635	-6.817126	16.385633	12.577707	14.573368	-8.853594
¸ßË¹°×ÔëÉù´¦Àí (50).mp3	-13.543401	-15.963148	-19.146252	-10.937346	-14.318124	-15.557634	-1.0247762	-0.271284	3.499783	-5.432567	-12.514782	-6.3618383	-10.1674185	-10.624345	-3.6803122	-5.249838	-7.148239	-10.883107	-8.397477	-8.349935	-7.251193	-17.158375	-18.148327	-14.41046	-8.207552	-7.7133484	3.189715	-6.847867	-11.346895	-12.9904	-0.7506399	-5.2950983	-4.0615206	-1.8953835	1.6109568	-0.30217984	-3.1503248	-8.404149	-6.0764775	-8.461016	-12.712112	-5.5585566	-6.6893024	-7.046756	-2.8640532	-12.483757	-16.001339	-15.962607	-1.4709232
¸ßË¹°×ÔëÉù´¦Àí (51).mp3	6.3215094	5.1654487	8.742493	6.834832	12.401724	13.776922	11.418224	12.549879	14.753999	18.397175	16.336172	16.946703	5.180819	6.7123885	2.7781062	13.729385	8.807018	9.958128	10.550995	10.784174	11.851927	-26.885912	-24.627129	-15.989021	-0.32748675	-3.3445156	-8.727257	-13.019406	-7.6008744	-4.5788994	-2.7679343	-6.9005623	-12.382273	7.79727	-1.7945328	6.3107176	-14.029797	-13.518907	-14.851606	18.360956	18.213013	12.527014	16.809448	12.183083	10.026911	17.422005	15.5577965	11.521188	3.9360964
¸ßË¹°×ÔëÉù´¦Àí (52).mp3	-29.739779	-37.583057	-37.16181	-7.3822145	-2.9888732	0.7376016	2.1345701	-3.421719	0.96526766	-1.6599764	-10.984629	-8.017267	-7.878372	-10.296505	-5.2075186	-14.5798	-10.136353	0.17085302	-7.9115353	-6.4343753	-4.9443407	1.8137751	5.404757	2.6149826	-5.0120034	-9.186125	-6.577771	-9.92907	-6.454073	-1.8865075	5.3744135	7.5080905	13.097509	19.840576	12.7675705	14.084558	11.157604	6.7302666	-2.4043498	-19.612091	-10.4120865	-3.8844197	1.8679917	1.2737212	4.4689865	-15.351118	-10.229696	1.1041856	-4.466251
¸ßË¹°×ÔëÉù´¦Àí (53).mp3	-6.0726857	-7.410944	-4.851166	-13.7713585	-8.987168	-5.08543	9.133991	7.233124	6.502075	4.2577524	7.1026807	11.928217	-12.1577215	-10.563446	-6.972373	-4.658181	-8.364281	-9.772278	-1.174134	-0.5676278	3.2159765	-0.94928616	-0.23106071	-2.2564223	1.3832645	-0.6114917	1.639785	-4.8596544	-4.09201	1.3362265	1.2228405	-1.5897043	-2.2579894	15.975356	12.172039	6.72838	7.71747	10.584158	10.9915	13.410969	7.8886423	3.2197745	-0.000249863	1.5601566	-0.7207673	-11.627922	-10.596898	-3.9753509	-8.491374
¸ßË¹°×ÔëÉù´¦Àí (54).mp3	34.53771	31.28099	20.053417	10.155143	7.683983	5.249153	0.1877386	3.59942	3.9852877	1.6891906	7.387819	2.8687472	25.6375	20.955458	21.563078	4.9430976	4.0423884	6.9201775	-3.5488164	3.0255387	3.6603131	15.160679	20.675644	20.367191	-3.2960365	-2.4714081	-3.6563935	11.009001	14.525257	13.829433	7.837592	13.04458	16.491743	9.265112	9.316391	8.414431	7.669176	9.22324	10.395823	14.033442	11.524063	3.279891	11.087862	13.404579	12.742615	14.081388	13.884588	9.529956	8.591894
¸ßË¹°×ÔëÉù´¦Àí (55).mp3	0.94610107	-3.2820997	-0.85789275	-8.051357	-7.6415796	-5.927031	9.204254	10.2906	8.423367	1.100711	3.172954	10.716217	5.0425463	7.6124234	12.998951	8.209045	1.6679071	3.19911	-9.518103	-8.802273	-1.3968143	14.762758	11.531391	13.027241	6.147463	0.7990852	-1.4814868	9.242319	11.561348	14.753963	-3.8000154	-7.1796	-3.6517124	9.570047	5.166925	6.9045215	-0.05281169	4.269872	1.9328531	11.836222	7.5679493	10.324542	17.776642	12.32242	5.9253306	1.5766225	3.769904	9.708214	-4.9117985
¸ßË¹°×ÔëÉù´¦Àí (56).mp3	7.2216663	9.504566	14.291304	11.046126	10.292262	7.115791	8.680237	11.728436	11.508297	10.823415	5.860034	5.343421	7.040443	7.238136	-0.052321374	6.222723	9.383339	18.165998	22.70867	15.20426	9.845976	-1.4333205	2.1387954	-0.6526879	-0.9075129	5.235586	8.4006815	-4.8606935	2.8921404	6.0097957	8.759846	7.0862703	9.504644	12.761479	17.071447	17.421291	25.62282	19.898062	13.088651	11.900803	9.38739	2.8277545	8.889688	11.321874	9.651736	-1.2089276	1.7008805	2.4197917	8.15681
¸ßË¹°×ÔëÉù´¦Àí (57).mp3	12.365876	6.6604548	2.654161	6.884245	4.163428	4.5566125	7.531734	6.4140663	14.453832	14.299519	12.642065	7.0603065	8.652794	9.64403	8.971971	9.056735	15.304522	19.708233	-8.4573555	-6.813758	4.399734	7.1555815	11.388479	9.628183	9.244236	5.5443854	8.63475	9.962074	7.934345	18.123098	1.0204126	4.3551073	4.2407427	20.154596	17.575695	14.99365	10.85773	6.3272705	3.4843085	9.580542	0.6287269	5.2583246	12.937948	11.017412	1.7512763	9.472885	10.38361	3.7943635	23.313797
¸ßË¹°×ÔëÉù´¦Àí (58).mp3	4.1564703	0.29684877	-4.278033	0.6108925	4.7664027	12.610163	-2.4920368	-3.2357683	-0.53695595	-9.579206	-11.732328	-5.2234755	3.686275	8.288345	15.654704	-9.696915	-8.006165	-3.3970814	5.1085773	9.668394	7.4404163	-1.9936426	0.09956713	1.7974833	-8.684565	-3.2065523	5.3690705	-1.876117	-4.0354767	-3.5984688	9.186216	9.701149	6.6249757	5.1157465	1.1688918	-1.8050413	-1.6655295	2.2917027	0.2965953	0.919126	3.560408	4.0497985	4.554813	-2.0032568	-11.476965	1.6997458	3.892783	4.673171	4.8498106
¸ßË¹°×ÔëÉù´¦Àí (59).mp3	2.6082783	-5.9345245	3.6153975	1.319163	0.951197	-4.4237146	-3.8302853	-13.012191	-12.239866	9.423045	8.733544	10.206499	-7.780074	-9.88731	-5.9451723	-12.755293	-16.509449	-18.693176	10.608795	5.7280273	5.794586	0.46435246	4.0680037	1.0674862	-9.645933	-5.23482	-3.4503672	-19.210098	-11.543416	-4.866776	1.7149885	1.5948899	3.5969083	-17.945213	-11.641858	-6.4917316	5.0502615	5.275714	3.7815866	0.32395244	-1.6277635	-0.46313435	-0.007305522	0.50779074	-1.365098	-2.1875577	-5.23174	-4.7455854	-13.625036
¸ßË¹°×ÔëÉù´¦Àí (60).mp3	-4.722646	-4.9441633	-5.4053516	7.7517204	13.519854	14.622776	-7.166955	-15.262899	-19.39098	-26.892437	-16.137228	-10.807049	4.452301	6.326517	2.8735993	-3.9734755	-0.8550705	3.4840388	-12.424172	-8.928768	0.62925005	-6.1521893	-9.850144	-7.912489	-11.500699	-7.7769504	-4.463013	-1.5850159	-6.61233	-6.301738	-3.491774	0.11894501	3.2232795	10.272217	6.7842007	-1.2794831	-20.920322	-13.9473295	-6.332597	3.718823	-0.8629662	-1.5829332	2.6932597	0.05445592	-0.16503465	-6.689004	-2.8867626	-4.1277676	11.182592
¸ßË¹°×ÔëÉù´¦Àí (61).mp3	13.007107	4.176538	2.1942513	21.96611	17.510975	18.447746	7.480978	1.5497174	2.7654366	7.103503	9.705564	14.953022	-6.743244	-1.9596562	4.592161	0.86242497	2.7135584	0.96349627	2.1629624	7.212989	-1.0888302	2.0041833	4.0058055	4.9070616	-2.241785	-1.4298537	0.8047334	-11.819109	-9.055084	-5.2309375	5.937688	8.554395	1.69616	4.9139338	1.2327416	1.6253601	10.339632	3.1343877	-3.000801	-2.5905306	-2.926855	5.365592	4.7269025	-0.74453807	-0.16600472	0.67613953	-0.9264821	0.5540113	1.5134913
¸ßË¹°×ÔëÉù´¦Àí (62).mp3	-7.4511223	-11.816042	-8.323149	-1.9454298	-12.33764	-9.4750595	-19.883938	-21.613426	-10.350317	-5.9615893	-8.321206	-4.2206516	-17.216457	-18.322618	-8.241954	-9.117161	-10.812059	-16.10362	-0.7450552	-6.5934224	-1.6327953	-9.371593	-8.03463	-4.1403046	-11.78553	-15.612717	-10.247808	-9.446789	-8.001524	-5.9592266	-2.6344814	-9.12564	-8.730936	-23.661171	-26.711983	-25.989666	-43.604637	-49.207176	-44.977547	-11.192753	-11.775496	-11.7865925	-32.613457	-35.412567	-32.76264	-24.416534	-27.96265	-26.901567	-57.66722
¸ßË¹°×ÔëÉù´¦Àí (63).mp3	-6.119582	-3.1597338	-2.7899184	-0.54720783	-4.589848	0.58429974	4.1492786	4.5542555	-2.545277	-7.5687423	-7.296299	-0.693588	0.69845665	1.93736	0.5175694	5.5985875	3.0327249	5.4755	11.492882	8.898796	3.1103623	3.9473488	1.5858757	-2.899755	-1.1430447	-0.61177456	1.0392773	1.2193978	4.4248357	7.3804216	-0.015522748	6.524394	10.460075	-13.897785	-10.86565	-5.820149	-2.5882142	-5.005031	-3.0160608	-6.4712715	-6.668337	-2.9520268	6.2974696	5.746681	5.6683865	-12.102144	-11.508856	-2.8460073	8.213898
¸ßË¹°×ÔëÉù´¦Àí (64).mp3	7.2947283	10.49957	11.797056	-6.4437714	-5.9660053	1.2409732	15.988903	8.56288	5.7536125	21.285097	21.089973	18.015629	5.441818	6.7070093	9.409847	-4.974515	-2.0646257	7.5179267	12.565008	5.475103	9.744212	3.135508	0.32496548	4.2494984	-1.0810304	-3.1295934	-3.9067647	-20.254307	-13.405092	-2.352319	-5.390439	-10.082364	-7.569023	-4.3292627	-10.979231	-12.9289665	12.802195	17.7321	8.098914	0.40220436	2.1213684	-4.2949643	-0.73153013	2.7690969	12.921888	4.5812125	4.325633	-4.7232714	-4.857736
¸ßË¹°×ÔëÉù´¦Àí (65).mp3	-19.35443	-21.591106	-21.240917	-0.7847911	-7.632449	-20.558784	-0.6488153	1.8004649	6.065008	-26.096138	-25.568398	-21.801102	-11.643465	-10.645961	-12.263401	-1.2484695	-5.184852	-0.8389415	-6.0214405	-11.976672	-9.464003	-8.20237	-3.8905768	-2.7047591	-7.5966187	-7.1873255	-10.662936	-12.849074	-11.702867	-10.560586	-17.198029	-17.2083	-1.1337761	-10.467275	-16.384647	-16.259203	-2.7231011	-7.7517614	-1.768151	-7.9902773	-15.804674	-25.793682	9.192886	-0.07294616	-4.5709414	-9.607126	-10.621546	-8.051307	-13.43928
¸ßË¹°×ÔëÉù´¦Àí (66).mp3	-32.525578	-30.525524	-34.10395	9.142485	7.623941	11.729041	11.615114	14.306194	13.104551	5.7496424	4.17502	1.5543535	1.7934321	6.3086634	10.130367	-4.5829225	-2.7734928	-6.402911	4.0946116	4.29293	6.2068644	3.166576	7.426714	9.61518	9.707705	4.381423	1.367651	12.883481	10.800366	4.223776	0.608934	-0.58631355	4.8236403	11.938543	3.1141672	3.0406	-10.099427	-4.9150352	-0.537564	-0.5242387	-1.051278	2.636966	-10.468293	-15.197222	-18.819065	-7.7417536	-6.4009447	0.4177382	-6.396987
¸ßË¹°×ÔëÉù´¦Àí (67).mp3	9.48478	9.5653305	5.942822	11.154193	-0.2256841	-2.058158	-2.6209266	-13.203112	-18.624271	-25.627375	-36.02025	-39.635994	-9.228447	-10.321986	-11.958565	-10.989759	-10.616781	-10.427811	-47.508648	-54.61949	-61.449547	-31.004969	-24.84043	-28.119448	2.3845162	-3.7028823	-11.09177	-4.2043314	-20.363802	-28.567991	-13.316771	-18.58162	-11.486593	4.753586	-0.086514354	-7.177561	-11.138241	-9.985046	-7.0961595	-3.7854397	-3.5654707	-4.2688103	-18.129702	-22.597015	-14.444599	-3.503152	-7.471835	-2.7480536	-0.5125784
¸ßË¹°×ÔëÉù´¦Àí (68).mp3	7.0866613	10.539801	12.484978	12.338821	11.339134	11.1672325	11.452756	1.1612272	2.532081	7.7244563	3.6588597	7.044428	7.7911844	10.392268	12.036308	14.144278	14.124298	9.37447	19.038486	14.667168	7.0245442	8.686203	13.415491	10.974301	10.431263	4.5730324	8.4872055	13.932583	12.933794	10.082516	10.667566	9.189339	3.381186	-7.198656	-7.171814	-2.8125505	8.595384	12.447757	11.28088	11.015312	6.69915	-2.8930821	-4.7367563	-4.292138	4.879313	9.727217	9.479467	8.546534	-1.7460699
¸ßË¹°×ÔëÉù´¦Àí (69).mp3	-2.7962584	-10.8236885	-11.505067	12.781165	12.047342	6.837035	19.969322	21.220652	17.33194	-4.6305246	0.31709617	9.420635	-14.35136	-17.478992	-19.94685	1.7502475	0.93006593	2.8037713	3.9845986	0.28664815	-4.883916	17.35399	14.772415	12.867426	9.788002	6.2673025	7.207306	20.78133	19.120502	22.73095	8.048998	0.9898589	4.361643	5.3011894	6.099434	1.5326747	5.6506095	10.536608	10.522792	18.874975	11.395952	12.377547	4.4115286	1.1833493	-1.1047173	-6.5123377	-11.9459915	-25.593576	-2.3170106
¸ßË¹°×ÔëÉù´¦Àí (70).mp3	-25.355251	-28.229294	-24.830263	7.492379	7.952228	8.579212	3.2440243	3.2644856	1.304489	5.554539	8.325262	7.1509414	-18.76056	-17.09377	-12.576517	-14.216267	-3.5036244	5.958802	14.307154	5.4133873	-1.7054709	-20.729687	-26.033821	-26.116081	-5.177572	-10.908394	-11.373684	3.2857623	11.270773	12.958492	-2.010233	-0.26939082	6.8126097	6.605401	2.4707682	1.4911846	10.1507635	6.424732	1.4940641	20.542072	17.578655	16.288725	-44.984657	-35.883293	-21.672737	-7.2370763	-16.888443	-19.89713	9.4444685
¸ßË¹°×ÔëÉù´¦Àí (71).mp3	-1.835497	1.8635514	0.18055153	-11.698937	-13.348507	-13.90613	-3.4076204	-2.1945562	2.4851985	-11.389246	-15.42107	-12.660873	18.719162	15.42618	6.679755	14.942472	11.681919	14.492378	1.0759196	3.5890684	8.39506	-15.166212	-13.458703	-10.394673	2.1966376	3.5631208	-2.0759914	-11.490188	-6.50111	-7.3926125	-10.701534	-14.092303	-19.22831	-16.180897	-10.7292595	-8.632995	-7.0428305	-5.951755	-2.8202133	-5.96333	-7.5080647	-8.873913	-18.110611	-14.554911	-14.513319	-21.320745	-20.40608	-23.307493	-12.975563
¸ßË¹°×ÔëÉù´¦Àí (72).mp3	-8.98122	-14.813894	-10.396878	-16.725727	-8.894434	-3.3609157	-2.7294075	-6.200161	-10.744476	7.728871	8.953772	11.696798	8.984053	2.5959802	9.812305	7.4365854	5.4684906	2.1403515	-4.035475	-13.1649	-16.641106	0.6351867	-5.439272	-4.0411205	8.765841	11.835521	13.434252	0.18495463	2.1286652	6.113047	7.2441397	9.643393	8.334382	-5.7582607	9.413492	17.254778	0.1609329	2.3955004	3.5195801	-12.017345	-17.191261	-16.226826	-4.794675	-4.0400357	-7.6909447	9.512219	9.002108	7.4854097	7.407469
¸ßË¹°×ÔëÉù´¦Àí (73).mp3	13.432232	11.651043	10.337591	6.7590575	8.283226	10.602259	-21.050915	-10.439691	-9.321942	10.12529	10.038382	8.726719	9.339902	6.439044	7.4927397	5.3235226	5.023136	-3.1692104	2.9159055	7.437154	3.262776	-17.948627	-16.169033	-10.531313	4.52955	7.8999367	11.312223	3.4964762	7.5356293	6.210413	10.548501	11.964316	6.131152	12.103037	13.650269	18.201408	21.218397	19.152645	20.20345	8.317252	16.621626	15.743591	16.856773	19.569345	20.816235	14.503081	18.542625	17.8203	28.711174
¸ßË¹°×ÔëÉù´¦Àí (74).mp3	-9.099734	-8.540901	-9.226581	-19.411718	-20.888004	-22.394417	-7.7228994	-2.6966844	-5.2430944	9.075518	7.506689	4.462484	9.27059	4.6112995	-0.29822427	7.489081	5.718874	4.747725	-2.285687	-4.2544584	-3.3349795	-3.788715	0.7016803	3.7539415	-12.453449	-16.908686	-17.054512	-5.3236337	-7.822298	-4.082855	-0.06348047	-3.758575	-1.1983916	-5.319212	-2.4314008	3.8700073	-17.694006	-22.153404	-27.689522	-5.955932	-8.811436	-4.242799	-9.382132	-6.882838	-6.795685	-5.939227	-6.677575	-6.0080023	3.4740388
¸ßË¹°×ÔëÉù´¦Àí (75).mp3	1.3913424	-8.797273	-10.257277	-14.702629	-15.427835	-19.36811	-20.11498	-18.443726	-21.287916	-29.088257	-18.83273	-5.3885098	-7.0780005	-7.0673385	-4.9941044	-13.189053	-12.684404	-9.533972	-7.8458033	-8.357243	-5.052472	-7.3856487	-10.353931	-7.647647	-8.077178	-12.591879	-13.744703	-3.0198283	-9.30492	-11.071028	-16.38615	-16.676434	-10.670588	1.6511254	-7.331014	-13.872284	-7.336044	-6.2224503	0.6546795	-14.193737	-11.8568535	-12.541737	-25.270073	-25.743784	-27.66726	-14.204366	-10.741623	-6.1087465	-5.380228
¸ßË¹°×ÔëÉù´¦Àí (76).mp3	3.9641395	1.2083553	-4.6568427	-18.627014	-13.7341	-12.146106	-2.4708185	4.6417294	6.872149	-26.172218	-20.699345	-12.738188	-7.8503504	-1.0228698	2.6309924	2.279337	-1.9096425	-1.3405402	4.7951403	2.559619	-0.95453674	-8.751329	-12.323565	-16.885813	-19.803051	-18.931622	-20.642447	-13.808589	-8.701803	-6.716343	-16.576042	-16.39034	-25.440357	8.410175	0.10053425	-0.079999864	-9.800613	-16.087328	-17.997234	-6.887202	-16.066757	-18.076454	-14.886741	-21.18485	-20.932398	-20.26805	-17.574127	-14.071887	-17.466236
¸ßË¹°×ÔëÉù´¦Àí (77).mp3	-1.0731565	2.225997	1.2887204	7.2886076	4.5790997	0.048613593	17.127186	10.569853	5.8043756	5.7949734	1.6060739	6.703662	11.834438	11.497376	9.601665	20.993727	14.181473	9.57138	12.59563	2.9355345	1.7498422	-4.4915094	-6.1329217	-6.8836727	7.6822886	5.4251957	4.7694263	-2.6265833	-4.5985565	-2.3316557	-3.8885255	-4.3029656	-7.5546713	5.3196793	5.727935	3.4633102	2.1125286	0.29929292	4.5013847	0.9261215	7.5929165	12.818531	-2.7369568	-2.5138044	0.05957502	-7.308857	-2.861361	7.09054	0.591288
¸ßË¹°×ÔëÉù´¦Àí (78).mp3	-1.220617	-5.8161325	-12.084951	10.967089	4.8002787	1.8589078	7.9848676	3.4270916	1.8639512	-16.759914	-10.868143	-2.0445616	0.847373	-0.15755522	-6.130717	-2.9310713	-1.9330897	-3.818046	14.906794	5.1927023	1.3041096	2.3347545	-0.08308101	2.5560427	-6.0524206	-6.247611	-1.6266303	-16.221214	-15.493155	-10.975993	-13.514294	-15.700329	-7.792426	3.0221057	-0.8321501	4.315401	7.497683	-1.4054668	-4.500554	-20.41357	-15.308918	-12.634941	5.82701	-4.5268054	-3.895511	-2.7686734	-4.6318564	4.4252214	-1.2198007
¸ßË¹°×ÔëÉù´¦Àí (79).mp3	4.3487115	3.136733	9.583233	-0.19660972	5.148786	13.456707	-21.331375	-15.252024	-4.6503377	1.5528824	-0.062081993	1.935479	-7.0440917	-15.357984	-11.834969	3.0115452	-0.8739802	1.1066848	-13.017063	-12.158361	-8.329624	-0.040564656	1.6900144	2.485256	-11.658641	-18.272095	-18.244741	-4.306134	-9.475746	-19.935053	-10.793074	-13.726425	-17.376478	5.445713	5.0296793	8.722505	-20.970644	-23.13092	-26.91808	-15.778603	-15.189444	-8.967428	-24.41887	-21.754547	-20.122593	-7.1320157	-1.0440131	1.3999523	5.960862
¸ßË¹°×ÔëÉù´¦Àí (80).mp3	10.038481	3.8899612	4.259224	7.188263	6.4634037	10.714182	10.944456	12.323221	16.526245	9.069618	11.157846	10.32984	3.372272	1.8577907	5.5994377	-0.93233943	6.9909854	9.200249	-3.4874616	-4.4655104	-3.6619956	5.8100524	6.042417	-0.18628699	8.496491	5.638619	-2.857935	-2.373601	-1.8482418	2.8883724	7.7958317	8.147545	7.491831	0.0631035	-2.7557971	-0.37266088	-4.484147	-8.918089	-6.212991	1.3445238	-1.2987012	-3.8599331	5.586783	-3.152606	-0.93334484	11.707094	10.184208	12.165367	0.6103126
¸ßË¹°×ÔëÉù´¦Àí (81).mp3	-7.403723	-8.723647	-7.949847	13.3297615	1.0984254	-4.1829624	-9.041618	-2.4362268	7.6124353	2.0429044	-1.2447189	-4.51828	8.461479	1.3340755	3.4301488	-3.579319	-4.0654926	-6.037102	-4.7960496	-10.65896	-10.985045	-6.7450967	-13.805569	-13.410343	-11.393463	-6.9690704	-2.2031689	5.6935596	7.169793	5.655156	-0.7928361	2.5041146	1.63585	0.26198757	-3.4347339	-4.117164	2.1777556	3.3570936	-1.2424774	-4.245096	-9.823631	-10.013055	8.802257	-0.33937457	0.8185228	-0.41229218	-3.2168288	-4.2341204	-6.7861576
¸ßË¹°×ÔëÉù´¦Àí (82).mp3	9.583975	8.265504	12.755682	2.4979734	0.47529006	-7.444163	-17.044157	-19.525196	-13.05357	-6.373952	-3.6052785	-2.6714735	14.42157	15.497266	17.433546	2.2653716	3.055952	6.4410467	3.733517	1.443371	3.7650585	7.201814	4.7859683	6.6483717	-1.3408027	-2.714432	2.797226	11.207304	13.541925	10.899998	11.456503	19.056055	20.192358	-10.544443	-18.55325	-20.700249	-2.911838	-3.722851	-3.8329024	12.221952	14.059559	7.4989033	7.2979546	9.746382	11.592068	16.41871	11.831516	12.238345	14.89964
¸ßË¹°×ÔëÉù´¦Àí (83).mp3	17.343685	9.564298	9.4701805	15.886448	13.358589	16.051477	5.702243	3.8076549	5.5606384	10.586058	14.603554	14.333776	0.44751638	3.6751442	2.4788966	0.6965657	-3.8031611	4.853137	14.07501	14.154219	14.512793	2.3366218	7.552573	5.9451637	6.1984887	4.7664905	0.023987532	6.4948387	4.019131	7.4174027	11.762247	9.154402	10.322825	15.153254	11.115831	7.2892456	-8.255612	-5.7534294	-0.947044	-11.485863	-9.959716	-8.463365	4.913334	4.1372137	3.7707613	8.234644	5.7278643	9.400676	19.702454
¸ßË¹°×ÔëÉù´¦Àí (84).mp3	-20.604599	-16.497725	-7.2526956	-15.749541	-13.916594	-8.4658985	-7.5943117	-14.849395	-21.382977	-14.310745	-16.522728	-17.669819	-4.1286883	-5.199755	-3.8264048	-12.974878	-12.242489	-6.485291	-9.493479	-11.202448	-9.268539	-9.19479	-17.312342	-14.614931	-18.852516	-22.760807	-19.87476	-13.604431	-21.154406	-14.69535	-10.585901	-16.490913	-20.667015	-11.058302	-11.623152	-13.63003	-18.359253	-15.773994	-11.649241	-16.297123	-17.663254	-14.904179	-10.955136	-5.765588	1.0931207	-14.762825	-13.336674	-14.3642025	-10.571884
¸ßË¹°×ÔëÉù´¦Àí (85).mp3	-9.736002	-16.315575	-14.268959	-20.383099	-25.444622	-15.095285	-13.497301	-26.099724	-30.824646	-27.50462	-26.586582	-14.817904	-22.791634	-27.720234	-20.988613	-19.276608	-20.096733	-28.449028	-20.386494	-24.967323	-26.527771	-19.154203	-20.829422	-20.477297	-54.434387	-47.34854	-36.319595	-25.64776	-25.182587	-13.444668	-10.522094	-11.678928	-16.187984	-17.589352	-17.004887	-8.435782	0.25238228	-12.230721	-18.176691	-28.982548	-33.340534	-26.627337	0.72302437	-4.824198	-3.3356738	-22.630013	-32.192474	-29.457079	-13.907729
¸ßË¹°×ÔëÉù´¦Àí (86).mp3	-4.901203	-7.4230003	-11.030983	-0.22147644	-3.4169838	-1.3425922	-5.945564	-4.185041	1.1372885	-3.429039	1.4234114	10.452278	-4.482827	-2.351679	-3.3241215	3.4498463	-3.5627398	-5.405711	-10.714724	-8.104011	-5.2799606	5.763379	-1.5521361	0.76441544	-2.4937572	3.3058152	2.1053197	0.1437918	-1.8710916	-1.3227743	-2.5842369	-8.428087	-10.000801	-20.902813	-13.682762	-5.9785833	-13.84157	-12.311201	-12.095097	-9.191564	-7.2213993	-2.8143668	4.4915257	7.148697	16.919073	-6.765506	-3.9390314	-3.6145287	-9.548281
¸ßË¹°×ÔëÉù´¦Àí (87).mp3	-8.525688	1.9894408	4.9294214	-6.1251936	-9.73356	-3.3332095	1.6068354	2.13955	1.3129704	-21.724945	-20.15734	-8.44858	-4.666217	-8.1098175	-0.08678424	-11.452465	-12.966525	-6.828925	1.9398227	3.9278893	-2.2087007	-8.25033	-22.265968	-22.365076	-10.163162	-9.01738	-11.809957	1.3226163	2.0160224	8.956058	-9.796614	-16.8101	-15.138342	-8.209541	-21.908983	-20.219444	-6.2867293	-5.112659	-2.1803148	-14.824474	-14.144265	-13.887555	-2.9085157	-5.7884345	0.5450147	-8.269119	-5.732169	-7.4325886	-6.650945
¸ßË¹°×ÔëÉù´¦Àí (88).mp3	-4.2256193	-1.2636672	2.5834827	-8.59915	-8.235088	-11.63262	4.1668625	6.010434	4.063862	5.5993147	10.331093	10.455795	-6.9290314	-7.5526175	-2.9859576	2.6012063	2.92483	6.7956023	3.705213	1.2772194	0.3170977	2.0433395	-3.3191943	-8.850541	-7.5852795	-1.2641777	-2.9536748	-4.5190926	1.7511554	9.812963	-19.658974	-22.637743	-26.987534	-13.181164	-10.517911	-8.296747	-16.88496	-19.077477	-16.160583	2.133675	2.25533	3.7825503	-5.2193794	-7.588442	-8.757261	3.923595	-1.1808019	-5.228711	5.2907295
¸ßË¹°×ÔëÉù´¦Àí (89).mp3	-7.7919025	-11.609433	-9.281641	-2.5195367	-8.394118	-13.056648	1.2190058	-3.153819	4.3652687	-15.362803	-16.279884	-15.21113	-11.897097	-9.327572	-4.3801355	-12.477835	-8.314055	-8.490069	3.9695554	2.6579866	9.147019	-11.456802	-10.214985	-2.222209	-11.313408	-15.185406	-9.827045	-11.689062	-6.265974	-5.7432656	5.163734	-6.66974	-11.856753	-12.76071	-13.059488	-10.171485	15.05002	0.27401346	-7.57157	5.3286986	0.10375282	-0.9515749	9.284351	12.242613	10.205835	3.579845	0.13249505	5.369074	18.93648
¸ßË¹°×ÔëÉù´¦Àí (90).mp3	-15.013258	-17.772827	-20.816174	-6.4302125	-10.924575	-4.6162395	-13.046507	-7.2727785	-5.895734	1.6848689	-0.95598394	0.64850944	-4.6599026	-5.799699	-0.31321442	-7.837811	-8.2214775	-6.728837	1.1628449	0.41215128	-0.05516565	-4.4633245	-5.484018	-3.9266775	-3.9095392	-10.288754	-12.709395	-1.3958033	-9.914632	-20.147831	-0.44494948	-1.6183751	-1.0104722	-9.775776	-6.0178995	-2.596189	-0.11768226	0.32944068	2.4692597	-0.23915392	-5.97327	-9.833896	0.33750224	0.38440394	1.4034436	-0.31391603	-3.123611	3.9121876	4.1095114
¸ßË¹°×ÔëÉù´¦Àí (91).mp3	-17.86475	-13.545242	-8.829125	-9.416509	-15.764752	-26.536985	-4.700569	-8.233757	-11.045869	-9.583318	-5.94332	-6.696105	-20.78462	-18.726315	-13.477575	-14.0674305	-12.5781	-13.510835	-1.3553879	-9.507192	-13.361085	-5.7670865	-12.482475	-14.822031	-1.3849691	-2.3893495	-1.6177679	-3.2208695	-0.48456997	-2.4958968	-1.3467227	0.6147829	6.919201	1.8745677	0.85180163	4.079186	-12.794865	-7.0999036	5.156465	-1.1795471	-1.4098576	0.5208735	0.69866574	-1.2179446	-3.0697536	-4.023204	3.6459756	10.341207	7.7013454
¸ßË¹°×ÔëÉù´¦Àí (92).mp3	-3.851924	-1.8468467	4.019632	0.29265916	-3.3850076	0.21431062	-12.542374	-13.319973	-12.202117	-4.1043024	-7.962152	-6.1086183	3.4701657	0.5116619	-2.1858969	-6.517123	-4.9836264	3.2636905	5.634231	1.8402392	3.563496	1.183404	0.01853013	0.019618273	3.529874	-0.1325686	7.775281	-5.5316157	-1.3291806	2.215507	2.2273428	1.7700325	7.778755	6.357261	5.143779	-1.6556747	9.522018	10.678196	7.2560353	-5.159396	-2.4013357	4.0921555	6.280804	2.9745522	1.1943183	2.3162072	-1.6318741	3.5778205	-7.310005
¸ßË¹°×ÔëÉù´¦Àí (93).mp3	4.4357023	1.9338098	1.2029405	-7.44993	-1.1003252	1.6240696	5.064338	2.562324	4.916321	-15.248371	-21.989475	-19.682508	9.314062	7.6477385	9.893961	5.0127997	3.3818078	7.289053	1.9374573	7.333753	17.354866	6.3049164	0.9563577	0.23874895	13.235514	13.259199	16.044613	4.5246325	3.0887918	2.6002707	7.7891555	3.8918028	6.930728	12.406803	7.3188705	3.026455	-6.085436	-5.128524	-1.8253486	-9.086088	-8.599468	-0.31272972	-11.46673	-15.58108	-12.245831	-5.379904	-7.4757566	-0.18637958	-4.2692976
¸ßË¹°×ÔëÉù´¦Àí (94).mp3	-1.3390727	-4.9896226	-0.6897701	-33.033672	-22.978416	-14.552605	-33.77549	-34.539093	-30.82243	-18.226074	-16.123558	-12.781435	-12.800613	-12.949549	-5.5923343	-10.460916	-10.620407	-9.709866	-5.5301237	-1.0835431	1.2749002	-25.231125	-26.332058	-26.660406	6.333465	3.352459	8.253607	-8.929947	-11.8998375	-12.43482	6.0012527	6.988571	3.042855	-1.2101033	-0.8970623	-8.509211	1.3507738	8.922253	12.454065	-19.391815	-27.095684	-24.201332	-24.830975	-33.362576	-31.782772	-7.1415896	-4.5764704	0.012656689	-12.015167
¸ßË¹°×ÔëÉù´¦Àí (95).mp3	1.9087245	5.3338046	14.125199	3.221527	-1.8310958	-4.8187923	-15.703354	-18.801893	-14.924227	-5.015916	-6.2337146	-16.202291	17.18265	13.546461	-0.77527905	11.0977955	0.34554806	8.805515	-11.98966	-13.120624	-5.419106	-8.287296	-10.581273	-9.593912	1.4119072	1.4468708	-3.5907764	-3.8623457	-4.8247023	-0.29398397	21.99953	14.35372	9.757759	19.947733	12.064163	11.053924	2.6016388	1.7108833	2.044956	1.5937366	3.7081327	3.3539915	-7.978479	-9.050747	-7.5409403	0.2195797	2.9359412	14.559071	9.277992
¸ßË¹°×ÔëÉù´¦Àí (96).mp3	-20.820412	-23.592545	-16.607012	-2.9369397	-4.080943	-4.553914	-1.4042569	-2.8516035	-1.2508919	4.224618	4.004074	3.3555021	-6.328583	-4.7693424	-2.4973226	-7.336131	-1.8852023	-4.4768195	-7.760308	-8.0733795	-8.026083	-15.997522	-22.830063	-29.434761	-1.8035977	-4.679266	-4.0912275	-29.59476	-27.177488	-25.558556	-27.227856	-23.972788	-16.378002	-8.055256	-7.1780653	-5.023921	-16.974632	-12.767921	-4.474949	-10.158251	-11.377056	-7.791317	-5.2841434	-4.3698077	-8.342045	-8.291775	-5.4994617	-5.1952424	-18.889458
¸ßË¹°×ÔëÉù´¦Àí (97).mp3	-28.759922	-30.108315	-28.332224	-7.2637	-8.9292345	-4.4809012	-4.7690043	-12.930074	-15.619616	-25.412666	-25.338097	-25.746408	-20.713997	-22.355755	-20.829782	-25.530396	-27.396769	-22.20903	-16.557217	-21.980463	-20.150381	-18.827883	-22.393162	-20.88464	-15.818177	-21.326582	-15.395274	-31.764362	-29.063484	-24.808327	-17.047699	-17.892986	-7.516641	-26.947447	-30.092182	-27.730827	-13.920292	-21.15295	-14.98917	-26.022339	-37.17973	-39.25592	-14.388195	-18.856684	-20.66306	-22.164381	-18.968874	-7.618336	-36.320793
¸ßË¹°×ÔëÉù´¦Àí (98).mp3	4.6246057	3.0967107	3.569785	3.379942	-4.6992292	-1.9576384	4.1486416	1.871846	-6.5906878	2.9381373	3.7885985	7.1819797	-0.5360294	-7.983341	-8.210067	4.789648	-1.9330653	-1.2765601	6.594572	-2.6238828	-0.74552464	-0.44267827	-4.41625	-10.159997	6.180139	4.828511	6.395116	0.81874603	4.111104	10.251242	2.8343055	-4.714422	-2.9942336	-0.2812795	-3.7776387	-4.0531383	-0.78994834	1.4004989	11.031232	0.002483964	2.8381057	9.863234	3.5524933	2.188515	5.840503	2.3845024	2.4618375	4.2561045	3.8779356
¸ßË¹°×ÔëÉù´¦Àí (99).mp3	9.980404	8.159829	11.080868	8.7432995	9.944221	15.439976	24.68824	20.20876	16.870092	3.2650595	8.469593	15.654682	16.079718	13.557129	10.73674	15.800258	12.722166	11.207003	6.263709	2.5346985	8.55507	13.49819	6.824835	10.155693	5.4909983	3.250011	3.923545	4.713732	7.205858	7.1782107	12.338409	6.0982056	4.9605923	4.723958	4.5058885	7.72513	4.714465	3.9154418	0.9789987	4.1171503	10.218981	9.356814	9.556829	9.958919	10.10779	12.240004	13.081022	11.385086	8.106495
¸ßË¹°×ÔëÉù´¦Àí (100).mp3	-23.68394	-32.607246	-39.773903	-24.103073	-26.831472	-22.615238	-21.59055	-26.50916	-29.335526	-16.19383	-27.66803	-38.5036	-24.983652	-23.845757	-22.001347	-8.855943	-17.296614	-13.279078	-23.445553	-28.55571	-27.355415	-22.513527	-26.402088	-21.876556	-27.083023	-32.510696	-34.560524	-20.830334	-26.390713	-35.080566	-38.058453	-29.976429	-17.220041	-26.38391	-29.194294	-21.085041	-13.256676	-17.871979	-15.159704	-30.366783	-34.211395	-24.715717	-39.90721	-33.43113	-26.360157	-24.88256	-25.234985	-17.828854	-34.129135
¸ßË¹°×ÔëÉù´¦Àí (101).mp3	-1.0604613	-3.128118	-4.754883	-20.1228	-18.296465	-11.90262	-3.2455144	-4.4618535	-6.6935396	-26.10624	-22.325075	-24.446453	-12.763326	-8.490322	-1.8803052	-17.707531	-13.199632	-16.308247	-8.66349	-4.637165	-1.6798327	-7.7459106	-4.575983	-4.0470066	-2.2360873	-8.964973	-17.33028	-17.247696	-13.364225	-8.884244	-25.411318	-26.03121	-29.077597	-1.462416	-1.3866324	-3.313455	-12.413802	-8.350043	-2.250011	-7.919394	-3.1186862	-0.13608435	-18.599491	-22.98805	-17.17643	-23.486645	-15.445198	-5.167411	-9.696971
¸ßË¹°×ÔëÉù´¦Àí (102).mp3	-6.6438484	-6.6412272	-11.876139	12.052395	6.9105644	2.56759	10.439335	5.023958	0.13196313	-2.7832127	-3.9580953	0.49197894	7.242776	0.5905998	-4.4237647	4.2741637	-7.0302467	-13.073902	7.803463	-0.36431748	-7.762314	-16.620115	-10.168981	-4.472171	19.127728	10.876438	9.592585	3.8553352	5.240411	3.2373195	-6.013526	-2.8986387	1.9180329	-4.1817164	-5.62459	-5.778225	4.5071397	2.833809	3.6372318	3.8627238	3.196682	0.7710555	10.707375	3.6999254	1.2302356	6.277032	-6.7231007	-12.372122	-9.151087
¸ßË¹°×ÔëÉù´¦Àí (103).mp3	-16.556353	-13.405938	-7.5713034	4.108013	-1.4668145	1.3720433	-10.335588	-15.669936	-18.839848	2.5926611	-0.25212264	3.3925228	-8.8738985	-15.881383	-17.085232	2.164095	2.4522576	9.179465	8.837596	16.182493	18.169199	-3.6489644	1.035349	1.8309892	-0.38157648	3.2024791	-2.5035014	2.3852987	3.505945	6.0444055	-12.111984	-11.08566	-9.647664	1.6938487	2.1267068	4.9974136	-6.4930496	-1.8433592	4.9491014	8.858959	3.3842535	-0.8936645	-14.099628	-12.486685	-9.700956	-18.305758	-20.51868	-22.956806	11.341343
¸ßË¹°×ÔëÉù´¦Àí (104).mp3	-4.942193	-10.582699	-6.308506	-2.0450249	-8.420488	-4.6368313	13.087373	13.31442	16.107822	-5.1433964	1.1043689	10.102091	1.1730734	-0.18934935	-2.2441907	3.6011043	5.783091	5.042184	14.5669	8.463245	5.7915	5.7670383	10.123783	8.963417	4.6717925	-4.567164	-1.1942422	12.866451	11.839951	10.527998	-5.578828	-8.953578	-4.0658007	-14.140753	-6.2953253	-2.836507	2.3852177	-2.6056118	-1.2908245	0.4557293	-1.2420225	1.8224208	-15.690025	-13.348867	-3.3935874	4.404457	-1.614744	0.40483725	-8.540873
¸ßË¹°×ÔëÉù´¦Àí (105).mp3	3.547677	-0.7532136	-3.6371207	4.303588	2.0890307	0.59354216	-24.57965	-11.224676	-8.346621	0.35754845	-1.1223463	-2.6434798	-11.116707	-17.833519	-23.51839	-7.752637	-17.759575	-21.702364	-12.267	-22.881096	-31.881872	19.11687	11.358609	10.205931	1.653552	3.3130324	7.548417	9.064144	5.9285502	8.928879	16.363317	17.497929	14.981724	5.7464	4.252818	7.4484034	20.849148	19.45388	14.632723	7.707881	3.6509204	-2.6840203	8.139178	7.427408	5.129483	10.150316	8.08044	7.8687773	-5.8002024
¸ßË¹°×ÔëÉù´¦Àí (106).mp3	-30.835289	-25.422094	-16.095434	-13.898979	-15.258985	-16.16244	-11.337994	-10.751932	-6.4619884	-10.776064	-19.827995	-20.661646	-10.670926	-13.162871	-9.885223	-22.73045	-28.428951	-18.775564	-12.429889	-14.049202	-12.5497875	0.31492132	-5.384193	-6.9625373	-21.47215	-26.05412	-22.54083	-3.9537303	-15.3584175	-16.908743	-15.936923	-17.332882	-15.037962	-8.362872	-5.59221	4.3663344	-10.419275	-13.827848	-9.597452	-2.3994002	-4.062213	-5.7600446	3.0929818	-0.98848474	-2.8512452	-8.261139	-8.551352	-5.209134	-9.136177
¸ßË¹°×ÔëÉù´¦Àí (107).mp3	-0.25490317	-0.14434758	5.0822816	-0.5042875	-1.0228391	-0.30530912	9.402657	2.0980692	-0.84920645	15.278646	13.310003	8.016128	5.0614414	9.06101	14.607936	-4.8884735	-2.9660287	2.8919256	-6.024318	0.60113615	11.976856	5.607441	4.1019917	5.3827295	7.032776	11.341549	16.67212	10.397854	6.587906	3.410715	10.009419	6.6976357	7.4093585	9.538647	7.440815	7.630294	22.61504	16.761723	17.914333	-5.8008842	-3.7662215	1.1889325	15.060183	19.488094	15.1616955	10.364107	24.035843	22.22945	-5.9661884
¸ßË¹°×ÔëÉù´¦Àí (108).mp3	-13.354122	-17.28361	-13.659961	-5.675871	-12.161911	-14.69734	-33.599384	-33.968025	-33.56203	-24.110153	-24.784464	-17.49208	-13.896471	-17.373201	-8.649727	-9.347446	-17.414204	-17.43356	-17.209305	-14.644195	-5.004613	-8.209895	-9.967304	-6.318308	-5.6325397	-6.9262476	-10.810913	-3.8058188	-4.755484	-1.1555934	-14.394365	-8.051081	-0.39016283	-20.713322	-13.354907	-7.284014	-17.83717	-18.355724	-20.755238	0.6570306	-5.4971952	-12.947517	-3.8783088	-7.588669	-6.2653656	4.103506	0.17410433	-2.7455974	7.282859
¸ßË¹°×ÔëÉù´¦Àí (109).mp3	-2.752769	4.189886	12.114256	-0.36202875	-4.0889072	-4.037182	6.6636043	3.8342304	5.50287	-0.057034083	0.2282942	2.9138873	2.3945494	2.2166927	3.2750077	4.409374	6.8708344	7.0637803	-13.105586	-13.784408	-17.971981	-6.935672	-4.0279913	-7.1651464	10.009202	6.4058657	4.853429	-20.977001	-18.50175	-17.531311	-12.90365	-8.13047	-13.130159	-11.06119	-6.2816916	1.0884283	8.558447	5.1297674	0.4981843	6.704884	2.5035522	2.5920346	-7.345561	-6.4112835	-0.13596106	9.528655	4.2742467	0.053901974	-3.4167907
¸ßË¹°×ÔëÉù´¦Àí (110).mp3	9.151268	11.049311	4.835248	9.415113	-1.3369399	-9.076521	5.256465	1.7230937	3.6248765	-15.699946	-20.647396	-23.885864	6.6092863	2.865814	3.2246556	-23.030079	-26.59346	-27.094578	-23.324753	-18.708736	-10.462259	-10.37159	-5.085739	3.7089634	-3.4240706	-11.7956915	-19.065552	-4.327068	-4.179737	-4.7576504	-31.815355	-18.744991	-8.771855	-20.08749	-13.585915	-4.8655806	-11.81926	-18.450111	-28.899553	-16.295643	-25.926003	-22.66692	-15.167005	-16.084534	-9.805411	18.186886	20.169304	21.164766	-8.522804
¸ßË¹°×ÔëÉù´¦Àí (111).mp3	27.953686	27.590008	15.708647	-0.16287532	2.636991	7.1068077	-5.39839	-1.3012813	-0.944502	3.897587	2.24781	11.911064	0.4701279	5.7798243	7.0676813	5.960887	10.382866	10.034702	-11.40777	-10.735006	-13.7556305	28.913383	22.981321	19.773624	22.300537	22.825588	21.214424	7.0678563	9.074683	5.2167177	-7.127099	-2.877738	3.1777732	11.511966	15.146987	18.987164	10.000584	8.32757	9.360121	-1.1236485	-1.3287838	-8.663719	-5.9416	-4.561984	-6.8261614	17.663742	8.697548	6.108718	7.7501755
¸ßË¹°×ÔëÉù´¦Àí (112).mp3	-17.278921	-20.773012	-24.683048	4.8276663	-0.5143752	-0.4123534	2.612909	7.250208	10.607573	-5.216007	12.805061	17.501492	-12.224991	-19.808784	-17.414726	-21.707045	-24.255688	-19.276257	-20.521107	-22.639034	-18.694553	-3.882968	-3.9853919	-0.8451885	-3.199467	-1.9751048	1.3489583	-19.864779	-25.912933	-31.84375	9.468622	-0.7571757	-6.51426	-8.201957	-7.043873	-9.022194	-16.747961	-2.293788	12.878859	-12.102787	-13.099119	-5.2229853	5.324028	-1.0544324	1.8169037	-0.89280707	-4.414022	-0.7619702	5.254918
¸ßË¹°×ÔëÉù´¦Àí (113).mp3	-2.9887545	-7.381509	-0.5075276	-16.22269	-11.167152	-11.554441	-8.007555	-10.650729	-12.820924	-2.2301464	0.73812747	3.5454736	-7.680264	-13.77816	-5.965727	-15.77084	-5.929347	0.6099008	2.6813045	0.20391811	-1.4667144	-11.528513	-11.972803	-5.6760473	-5.934325	-7.563937	-4.1416454	0.2069304	2.0182972	-2.1206093	-3.4359436	-5.1100683	-3.029575	0.07187325	-1.9583244	2.3324556	7.5505996	-3.7625797	-0.22119778	-1.2298836	-4.6486235	3.0251307	1.2186097	-1.4494938	-7.521265	-1.2571957	-3.754938	-7.3495836	1.3801502
¸ßË¹°×ÔëÉù´¦Àí (114).mp3	18.779789	22.698883	17.900547	19.372864	18.910505	10.590944	20.8989	12.387825	7.9762144	13.9173355	4.072586	1.3666409	6.7727575	6.809681	8.425737	-0.9694902	-2.9490075	-2.6851287	-4.836746	-8.733773	-19.188864	8.852213	6.7949643	12.630762	4.817538	3.54773	5.2659807	26.838022	29.15693	22.966454	27.289711	16.295345	6.846132	-9.317431	-2.71462	-1.3776892	8.076744	12.770203	9.325043	15.420633	12.1232815	11.126602	8.1116085	6.1592493	8.16704	9.04331	5.1132765	9.052334	15.946087
¸ßË¹°×ÔëÉù´¦Àí (115).mp3	-15.184394	-10.757823	-15.203537	-11.538625	-14.296238	-6.9371285	-12.660421	-11.966364	-17.114101	0.5307406	1.1541854	-2.9252372	-3.1152	-7.35312	-11.652815	-17.19083	-12.467915	-13.120087	-5.795783	-10.406908	-2.7887883	-10.051832	-10.724897	-13.7638235	-20.469643	-20.03078	-22.99849	-21.31775	-19.983864	-17.57455	2.6197414	-0.8557439	-7.0288825	-14.705836	-23.367666	-31.779972	-0.4197961	-7.6140995	-7.3745418	-4.2988224	-9.021671	-10.85524	-0.09074594	0.6378448	2.7016745	6.394216	-1.9509878	-5.801442	-8.676937
¸ßË¹°×ÔëÉù´¦Àí (116).mp3	-19.392235	-15.2281065	-17.37048	-11.304134	-15.086832	-10.739165	-26.432953	-28.025452	-26.656918	-14.286673	-18.94281	-22.360596	-24.535717	-27.533306	-25.0448	-12.968651	-18.079554	-15.969564	-13.246222	-22.204319	-21.533108	-26.51387	-26.603716	-21.153687	-14.0764065	-20.520088	-17.648502	-14.234284	-19.898897	-15.372593	-23.700424	-23.31855	-24.985268	-22.860329	-23.48429	-22.758091	-27.604467	-28.080061	-23.419697	-7.9731574	-12.261761	-8.171722	-12.361347	-25.007639	-27.362133	-33.905025	-27.226543	-18.018665	-23.320694
¸ßË¹°×ÔëÉù´¦Àí (117).mp3	0.25392002	-2.1971545	-2.7321434	-7.7458267	-5.837199	-4.249569	-9.765538	-7.682726	-1.757593	-2.4072332	-4.07367	-1.4168594	-6.0123053	-7.4651003	2.8184896	-8.236013	-2.6711924	3.88591	-0.29902107	-3.724957	-5.2591324	-1.00952	1.4707338	3.3799446	-18.62513	-13.70085	-13.8294735	2.8565063	0.012073666	-1.1452577	-5.477748	-3.715342	-0.7280033	2.8861756	3.137388	3.6107204	-2.7904637	-2.2923331	-0.5556903	-4.4339085	-2.658647	-8.659187	1.2455343	2.2943618	-0.43716764	-4.310869	-6.1521435	-8.739107	-6.34976
¸ßË¹°×ÔëÉù´¦Àí (118).mp3	-3.2256813	-6.192587	-5.307741	0.90075815	-3.7165008	-2.4481575	-9.951216	-11.269125	-7.4231997	-17.64941	-13.615378	-9.839258	7.2009993	6.351422	6.691929	-14.357475	-6.6100903	1.3422481	-11.612616	-7.2059765	2.7959626	-20.298767	-13.778897	-7.4212074	21.8445	16.19727	18.528515	5.0864277	6.267768	8.799397	16.617344	3.1463563	4.521487	16.610706	16.359167	11.844702	2.3720634	1.7233043	0.33583874	5.090166	8.7876215	5.9139795	-7.1874104	-12.022753	-16.721457	8.810394	9.173263	1.7437057	6.194854
¸ßË¹°×ÔëÉù´¦Àí (119).mp3	17.032427	20.05104	21.130041	9.544482	11.508884	16.944344	-1.2217832	-0.54783547	8.051073	-0.31176895	-5.574483	-3.6392403	-10.045631	-13.463132	-10.627811	-11.010154	-4.582242	-3.1711931	13.986626	12.429888	16.999512	4.374623	-2.4145207	-5.6069336	-4.1656713	-8.168333	-14.175438	-23.38259	-16.524092	-3.0205953	-7.4861174	-2.1888504	4.9650507	-3.2544632	1.4865861	7.6600084	15.88999	10.157438	11.2929325	-0.42484632	0.24526322	3.474442	-3.0255222	-3.790805	-0.9774669	3.5899782	3.580236	6.981429	14.1718235
¸ßË¹°×ÔëÉù´¦Àí (120).mp3	-19.591705	-19.483383	-16.255234	-12.174091	-13.817717	-12.105263	-22.005861	-21.053722	-23.84256	-8.487267	-9.630502	-10.032711	-9.729048	-9.28825	-9.906975	-9.624153	-8.905813	-3.240488	17.971903	9.807318	14.027422	0.43859178	3.9847717	10.101156	8.47711	5.1168046	8.261228	-2.7985554	-5.3388133	-4.3887467	5.833778	0.001245856	4.1084642	5.6606083	-0.1349296	3.5787327	8.65484	3.9569244	5.106247	-4.676501	-4.579915	-6.633306	4.9357615	3.4540524	4.53501	-7.922667	-1.8766756	-3.095811	-5.8027525
¸ßË¹°×ÔëÉù´¦Àí (121).mp3	-9.781529	-5.8056383	1.5297314	-7.0390825	-1.4972105	-7.7901583	-13.052548	-9.934239	-6.773204	-12.396962	-12.215517	-11.439823	-7.7423944	-7.1549625	-8.025602	-11.167913	-12.379288	-14.428693	-7.4753275	-6.5067906	-8.381636	-9.344054	-3.9574823	-1.0419372	-12.258211	-5.9026775	3.672783	0.20166868	0.3661539	-3.9868128	0.3305502	-3.6700687	-6.737232	2.631037	-2.9806278	-4.511944	-6.44421	-3.63349	4.3434944	-2.0641813	-1.9346302	-3.0887923	-0.5021038	-2.1611853	-6.4799337	4.5222254	-2.067747	-5.859087	-2.4152732
¸ßË¹°×ÔëÉù´¦Àí (122).mp3	-1.9909317	-4.626213	-15.793936	-5.3820877	-14.049253	-14.110788	-0.4526014	-5.3355675	-0.5323827	-11.804518	-16.564922	-7.627491	1.209401	-7.992263	-5.9529724	5.0478954	-2.081431	-4.6413174	-9.936733	-8.412402	-2.638031	-3.339714	-3.5491562	-2.2078986	-4.160297	-8.966608	-7.637915	-2.644687	-4.300331	-4.294426	-2.6816506	-9.637747	-9.177803	-9.099492	-11.521253	-7.2466264	9.509964	1.9804368	0.84564584	-8.671947	-10.961622	-12.213678	8.519587	2.261227	-2.0480251	-8.774749	-5.360091	-3.4729714	-12.017193
¸ßË¹°×ÔëÉù´¦Àí (123).mp3	5.5188284	2.052607	-7.480612	-1.169651	-3.1194139	-1.9471141	-20.515205	-18.64941	-18.742706	5.512842	-5.915125	-12.597324	-0.45033738	4.1540456	9.624458	15.513592	12.2024975	13.393854	-10.375751	-14.228218	-25.092867	-8.63461	-8.85944	-10.756863	-7.067474	-2.4432466	-4.0240116	4.0436144	5.278597	4.3956633	-12.898691	-16.709427	-23.481367	-11.21483	-8.745926	-8.506836	-18.384724	-16.428831	-15.389608	-32.9752	-26.343796	-19.470703	-4.0081267	-4.6739373	-5.580329	-8.179955	-15.831592	-17.880363	-2.4481034
¸ßË¹°×ÔëÉù´¦Àí (124).mp3	0.22534978	1.4671311	-2.891068	-4.6007895	-6.2132735	-7.451456	-7.8708057	-14.942873	-20.351067	-6.377283	-5.910749	0.6698878	-21.48586	-12.553677	-5.559659	-7.3676095	-5.3643703	-4.2115164	5.611012	3.522203	1.4226823	-4.911994	-2.8484192	3.6560292	-6.2842717	-5.15455	3.092375	-6.6359777	-2.402657	3.2327962	-9.567305	-9.163477	-6.538849	4.5080905	-0.8317218	4.929489	3.5457382	3.08355	7.7256384	1.7319714	-6.666737	-2.1943984	3.437948	5.2107706	8.661443	-3.695247	5.613592	12.282606	21.785223
¸ßË¹°×ÔëÉù´¦Àí (125).mp3	-0.20788126	-1.9036739	-2.1879125	-9.818297	-5.4303193	-3.5594795	-0.920498	-3.6218112	3.9124691	-8.7884655	-3.0399857	-3.0224338	-1.8367217	-4.0234337	-6.3834677	-9.740686	-14.954172	-16.933939	-6.154439	-3.4396482	-0.001046538	-11.815292	-11.277329	-6.3300123	-0.9686246	-8.162656	-9.31545	0.8957715	-4.0010147	-8.643041	-3.4581614	0.358945	2.5911856	-0.108775854	-3.7018003	-6.8398814	-6.3758454	-6.2002583	2.7868598	-6.597967	-6.852264	1.7686553	-9.178311	-5.750244	-3.0643563	0.80087525	-2.1041765	0.010004908	-6.0157833
¸ßË¹°×ÔëÉù´¦Àí (126).mp3	4.445702	4.049155	7.778521	12.002606	9.425497	3.836115	16.267498	16.056463	9.291399	-2.0149324	4.0190315	6.7692986	-5.690072	-3.5672987	-1.4780462	-1.9514375	-7.8560486	-15.425409	-5.512286	-9.812922	-8.217829	-2.346338	-1.4484994	-1.4615142	-5.6239357	-6.982038	-3.7407703	-5.093253	-10.014948	-20.200579	-7.4858003	-8.271502	-5.6051984	-21.3993	-16.918747	-13.4253235	-13.329653	-8.981661	-9.015573	-4.7838116	-10.131644	-6.5375624	6.8519335	2.439615	1.461035	-4.3078046	-8.187281	-9.231133	-5.97505
¸ßË¹°×ÔëÉù´¦Àí (127).mp3	11.371576	4.7844186	5.252575	8.246677	7.9651184	9.370225	13.339024	8.957553	2.945197	-4.0220184	-4.092665	1.7295778	-6.8282337	-7.2292533	-7.529109	5.8073874	7.750104	8.621083	-0.27107716	6.016739	8.3067665	2.905141	1.8473153	-2.1941915	5.6462975	2.753854	7.439766	15.845882	7.376928	5.924281	12.361362	6.023948	6.0810943	-4.4072733	-6.9959965	-2.8143954	11.3951435	8.550657	5.266531	6.920741	4.786808	5.4136305	-7.451442	-7.5030475	-0.43811506	-0.12650353	-0.6903078	-3.2320762	6.339344
¸ßË¹°×ÔëÉù´¦Àí (128).mp3	-8.320761	-14.281121	-18.65057	-15.483881	-15.403188	-17.555962	-17.394814	-13.254142	-14.267023	-12.769569	-17.109539	-16.95465	1.0147246	-1.6264709	0.023767905	-16.404205	-15.428648	-10.469385	-17.209616	-17.311354	-13.088814	-5.5671825	-7.09902	-11.613558	-22.419361	-18.741833	-15.627464	-14.50082	-17.165066	-14.656342	-25.016872	-21.225561	-13.10899	-10.761965	-10.803424	-10.20181	-17.066807	-17.535973	-12.755352	-21.526957	-20.224121	-11.65719	-15.040531	-14.949392	-13.606522	-9.596542	-13.864665	-24.44645	-18.434574
¸ßË¹°×ÔëÉù´¦Àí (129).mp3	-6.7264123	-12.373365	-18.33052	-3.8405507	-9.952551	-8.45656	-2.5267777	-4.5493264	-5.3569245	-5.0885577	-7.177804	-6.4187603	-8.017029	-8.764491	-9.837383	-3.7130222	-9.538885	-10.933913	-0.081294924	-0.6447878	-1.4570998	-14.5485115	-17.877396	-10.981056	3.52404	-3.250868	-0.36341876	-14.524789	-10.651347	-5.493266	-13.292116	-14.565271	-7.505535	-11.293117	-12.562397	-10.254185	-0.097137675	-0.6339309	0.7913959	-3.9208093	-5.307329	0.08965546	-17.198204	-17.68834	-15.333494	-14.24555	-13.153164	-9.26342	-2.5976863
¸ßË¹°×ÔëÉù´¦Àí (130).mp3	-12.892622	-10.333984	-3.5683305	-1.8953843	0.5330224	11.238963	-11.250458	-8.27984	-8.219568	-5.415573	-4.00791	1.1159484	-5.634632	-6.9460144	-7.590833	-9.061787	-17.642822	-17.404274	-6.99086	-6.3560505	-11.157127	1.1995239	-3.9779549	-3.7708478	-6.476906	-6.892198	-2.25381	-14.447744	-12.669565	-3.0689368	-1.0186961	-3.8996787	-6.2584486	13.962265	10.552082	11.834371	-2.5510747	-5.176334	-5.8923674	-12.767633	-12.90905	-9.3815	0.5749818	-6.7969403	-7.693184	-12.849049	-9.267708	-5.734327	-17.615208
¸ßË¹°×ÔëÉù´¦Àí (131).mp3	-30.208992	-28.037807	-26.771639	-8.423083	-13.388043	-11.678961	-24.564606	-26.707975	-11.2003765	-11.861312	-16.541286	-17.134506	-16.983957	-22.979992	-17.822948	-3.8989182	-12.722618	-9.511091	-16.114244	-20.22554	-17.510239	-4.3741364	-16.26049	-16.495432	-7.409176	-14.198217	-12.466469	-13.669947	-21.925705	-16.97728	-10.815828	-13.913019	-4.6769013	-9.660254	-16.484207	-16.834463	-1.9353908	-10.513979	-3.5484223	-9.875512	-21.660099	-20.705175	-19.04265	-27.378826	-24.331322	-26.339588	-22.462042	-18.45036	-10.686676
¸ßË¹°×ÔëÉù´¦Àí (132).mp3	-15.047441	-22.810287	-30.510334	-2.478924	-5.2988505	-3.851946	-9.231978	-7.7122397	-3.8825636	-9.366288	-11.373463	-10.672417	-15.424681	-11.520067	-14.606014	-23.823166	-21.37767	-21.51482	-20.643227	-18.967793	-14.551527	-19.161922	-20.584314	-18.59011	-24.301178	-22.45404	-21.509935	-16.44691	-11.465408	-15.42169	-6.244796	-13.815046	-17.416574	-11.840727	-15.565685	-11.434399	-4.195518	-13.234017	-9.9360075	-11.617397	-13.398794	-15.631876	-7.829349	-13.019066	-15.168187	-22.59971	-19.591827	-18.357101	-13.970736
¸ßË¹°×ÔëÉù´¦Àí (133).mp3	-9.443259	-4.7543077	0.023424711	-5.4746065	-6.311969	-5.642641	-18.615345	-14.407396	-5.070557	-9.882137	-6.2450953	-2.7028675	-25.574606	-23.788328	-24.303804	-19.158821	-26.179802	-25.110321	-23.183123	-31.689568	-27.466732	-13.347911	-9.319732	-12.403479	-13.386416	-10.157606	-6.5694337	-32.906693	-32.764816	-29.398548	-17.354189	-22.34822	-15.507851	-23.345634	-21.615532	-13.5655155	-32.246338	-30.99371	-22.989605	-2.8248887	-28.929935	-31.298826	-0.57884854	-1.9771024	2.9604726	4.142093	2.9950693	9.860006	-3.149283
¸ßË¹°×ÔëÉù´¦Àí (134).mp3	15.382034	11.708149	14.26005	8.154617	-0.4034465	9.075485	-20.966219	-21.451769	-24.47823	7.977558	1.6728029	1.6602776	-9.036625	-10.816252	-9.585462	-5.6791873	-5.581737	-2.162807	-11.899803	-10.430912	-4.4003587	-11.321867	-20.525064	-21.687675	4.8763504	0.7140068	3.5405002	-17.433393	-20.084946	-16.44203	-12.149551	-14.37196	-9.949004	-15.471958	-11.015926	-13.108691	-5.0487027	-6.089943	-7.743071	11.489183	12.966144	15.465559	11.03628	8.144705	12.98041	14.480654	6.8321114	9.074043	-6.0132675
¸ßË¹°×ÔëÉù´¦Àí (135).mp3	-9.328664	-10.388379	-10.6899605	-18.587246	-21.556522	-19.621613	-3.4001906	-3.0452461	2.4576383	15.72521	10.78985	5.053379	3.3089066	4.1369457	7.276511	10.481161	6.7720284	0.21503755	10.241701	12.140076	13.018442	-0.07145022	-2.4926844	-7.59138	0.6384645	-0.58878607	1.3551712	-7.838763	-0.60987985	4.61251	-4.2492723	1.0843315	4.891259	-0.25386286	4.070035	20.550251	-1.227111	-4.0927367	-12.016801	8.186798	0.008684278	-10.270985	13.696449	5.744444	7.4090815	11.729178	11.678873	19.137733	-2.3036835
¸ßË¹°×ÔëÉù´¦Àí (136).mp3	9.064207	2.2800972	7.931571	1.2083447	2.097836	-0.5626988	-1.5368168	-5.5936832	-7.475176	-8.122814	-12.062971	-15.030521	2.7594063	1.1706526	-1.101602	-9.174917	-8.803242	-6.88841	11.372924	15.509893	11.577638	20.283815	8.6848345	0.008372545	-14.482862	-19.18378	-18.435452	-10.276822	-8.437296	-2.0377862	1.0173779	1.5322657	6.221386	3.8107898	-4.09676	-1.3889643	-2.3703425	-1.6733131	-1.8914843	-7.230461	-5.260825	0.024986923	0.047203854	-9.615559	-16.748074	5.3492656	5.8607244	6.1674786	7.1727386
¸ßË¹°×ÔëÉù´¦Àí (137).mp3	15.09408	1.7005911	3.514732	-14.8665	-27.668049	-26.600643	-7.291954	-10.620235	-10.70004	-4.5334597	-1.702707	0.40867728	-7.390671	-7.415836	-4.5851283	-21.370813	-13.888605	-0.8247753	-13.56329	-16.442013	-10.210048	-11.664202	-10.267912	-9.046316	-15.959961	-15.871006	-9.0626545	-14.518494	-9.926662	-3.0058942	-19.137112	-14.760389	-8.540309	-6.3220973	-14.537185	-13.637226	-20.57661	-25.65311	-20.646866	-4.4954495	-10.632978	-8.919701	-33.080894	-24.459892	-15.995239	-10.256037	-10.12846	-3.374782	-12.036674
¸ßË¹°×ÔëÉù´¦Àí (138).mp3	-8.371019	-9.053101	-9.676523	-9.6268425	-16.866735	-26.494118	-7.963418	-7.8955364	-6.4014597	-9.227167	-7.538244	-4.335785	-20.94743	-18.384054	-14.870448	-13.597118	-15.472481	-18.570824	0.29662666	-5.20008	-12.215849	-11.637011	-12.556908	-11.025611	-14.601383	-21.048363	-11.600321	-17.443369	-10.395213	-5.380808	-24.267689	-22.59467	-24.245338	-9.064803	-10.8085575	-14.34923	-11.579783	-11.036437	-2.4949894	-8.336344	-13.278511	-16.410233	-16.092789	-19.575174	-17.195808	-23.461422	-19.65215	-17.627556	-6.1503057
¸ßË¹°×ÔëÉù´¦Àí (139).mp3	-10.073497	-8.53534	-4.0155954	-3.7928798	2.6832175	0.9378042	8.656906	13.246756	20.941662	6.9294515	4.979699	4.8520308	-1.7133944	-1.0185069	1.6768876	9.279095	1.3533926	0.70363414	1.416247	1.5658928	0.64896756	4.0847697	8.896221	11.317369	-1.6485013	0.949524	0.90953535	-7.5141926	-1.9398353	-7.573326	8.737858	10.440418	7.228793	-12.845937	-10.43642	-7.550563	21.751476	16.608349	9.565899	10.913738	6.341828	2.193767	-17.347881	-12.939417	-13.960617	19.604103	19.008257	26.634842	8.217075
¸ßË¹°×ÔëÉù´¦Àí (140).mp3	-14.851309	-15.693651	-6.1612215	-17.00232	-20.08472	-22.467283	-9.309915	-5.6175613	-2.4446878	-17.585999	-17.212156	-17.026485	8.581936	3.5732994	5.5176377	-14.866075	-15.115654	-11.791241	-15.599565	-14.609486	-8.706049	-4.9202347	2.435239	3.640679	-6.1413784	-6.0375156	-6.1431203	10.79146	10.995479	9.518303	-10.145617	-15.18539	-12.700054	-14.707359	-19.021358	-23.611969	-8.455919	-16.94563	-19.019094	-30.745659	-28.861626	-22.10103	-1.3705322	2.501013	6.7053537	2.558896	0.3604316	4.279876	-14.768244
¸ßË¹°×ÔëÉù´¦Àí (141).mp3	-10.835358	-14.651369	-19.360039	-9.748438	-10.061045	-4.6760135	-14.043659	-11.399858	-5.737879	-1.514482	-4.697938	-3.433074	-23.707998	-28.500721	-34.64501	-27.588583	-32.92	-39.369385	-14.588699	-14.693606	-9.582066	-31.548717	-28.914215	-20.975008	-0.840397	-2.229051	-6.355334	-35.82218	-28.551867	-19.783775	3.5219188	7.3605757	9.243441	-5.128886	-5.695469	-7.3536606	-13.847084	-17.815353	-14.1122465	-7.4809356	-8.07321	-9.123291	-2.1995878	-10.6991825	-13.939827	16.784966	10.894777	11.790811	-1.1697346
¸ßË¹°×ÔëÉù´¦Àí (142).mp3	6.0442677	0.58491725	-2.732896	-32.353783	-29.609974	-19.995224	-34.47792	-25.585888	-16.564016	-15.826346	-15.644606	-9.049696	-43.358192	-40.989304	-29.913052	-11.745055	-13.706858	-2.156324	-8.003135	-11.773757	-3.412681	-1.6932024	-5.085554	2.8821745	-10.138254	-16.26059	-21.430061	-15.05342	-17.88107	-14.737728	-7.8759823	-7.723693	-6.111229	2.5608034	-8.559741	-10.467312	-9.513361	-15.407322	-14.709156	-26.882872	-28.147392	-28.228065	-25.601994	-29.171795	-21.595905	-14.136726	-14.462107	-6.1159744	-12.530339
¸ßË¹°×ÔëÉù´¦Àí (143).mp3	-17.253124	-9.726677	-7.244544	-3.5284493	-1.3516847	0.63543123	-9.495408	-12.910313	-12.44713	-13.637436	-12.940499	-6.112571	-20.959488	-26.056866	-23.316849	3.6000733	8.261381	7.9557953	-2.5184727	-2.8607693	-8.028796	1.9079454	10.649994	10.467487	-10.309882	-11.897312	-14.074465	-1.4310279	-2.6256475	-5.610304	-17.31181	-7.279764	-0.4244519	-8.271963	-11.435947	-9.517334	-9.667408	-8.417709	-12.841845	-2.3728309	-4.0184875	0.47845775	-15.430051	-12.943533	-7.697437	-18.74347	-17.978813	-13.981331	-17.440964
¸ßË¹°×ÔëÉù´¦Àí (144).mp3	3.879558	2.7136197	-5.440418	13.447256	4.407297	5.2998276	9.677984	3.254582	-0.48479223	-7.32917	-2.5906937	-1.4443808	4.2848682	8.56035	10.875019	9.46887	9.640123	6.111664	0.42667374	1.3714867	-0.55495113	6.8881636	5.0492373	-0.31013536	19.167387	8.369548	5.206498	6.760512	13.178373	12.751955	-0.99044	7.3547525	10.542266	13.773683	10.81093	10.607862	9.447631	6.263993	6.4928417	7.054084	11.555518	7.2560825	15.146526	12.758988	9.194624	7.3295603	14.259195	10.103248	9.4208355
¸ßË¹°×ÔëÉù´¦Àí (145).mp3	-7.347082	-8.529158	-6.5251284	-1.5966198	-3.217926	-5.1715145	-19.25519	-17.846478	-12.218328	-21.504765	-20.019115	-18.52546	-15.861624	-20.885801	-21.206314	-23.088583	-20.05524	-17.500334	-15.688694	-14.49241	-16.81759	-7.1595063	-14.503585	-14.755647	-13.23556	-16.361313	-10.5182085	5.959687	-0.09594768	-0.5528479	4.952731	-4.3180313	-5.360444	-6.839038	-9.62846	-10.32688	10.858598	7.3075123	8.946468	-3.657034	-5.180306	-3.49966	-12.23632	-9.076109	-2.3447957	0.31358615	-2.091015	-10.625633	-11.020817
¸ßË¹°×ÔëÉù´¦Àí (146).mp3	-16.807419	-15.032181	-15.690658	-14.068834	-16.360598	-20.049807	4.027257	6.189687	3.270619	0.9843053	-7.5934057	-6.190486	-1.1551236	4.5251245	7.7397194	-1.2397286	-3.584999	-7.781139	-6.617553	-3.033345	1.315215	2.3869271	-6.3570867	-5.4059086	-4.111864	-3.0524683	-0.86556727	-12.197628	-8.871874	-3.8340333	-7.553871	-5.573267	2.4074597	2.6210032	-2.198398	5.1844544	2.4933438	-1.5058414	-7.138837	2.9722476	-3.555644	-1.0852858	0.51414573	-3.5944552	-5.7010956	-6.249646	-2.8143964	3.3508654	-3.0189986
¸ßË¹°×ÔëÉù´¦Àí (147).mp3	-14.644331	-22.283014	-27.3974	-13.452279	-22.102484	-22.162062	-2.6924381	-10.827749	-16.105772	-19.109344	-25.5076	-27.181486	-8.225145	-14.403358	-12.454748	-19.21225	-22.410625	-23.5442	-11.789679	-13.204915	-18.91842	-10.615767	-12.884089	-17.973549	-5.447052	-6.048414	-8.718067	-9.048433	-6.983386	-3.844563	-14.074928	-13.312906	-15.05057	-13.847126	-11.130455	-11.447815	-3.781341	-8.201345	-6.666974	-11.955606	-11.088427	-10.69982	-8.341018	-7.9962053	-14.828371	-19.607262	-20.728096	-20.602865	-10.0391245
¸ßË¹°×ÔëÉù´¦Àí (148).mp3	13.873925	15.742918	12.852661	4.107397	-10.739094	-16.586521	10.398205	12.444816	3.73561	-10.868023	-4.092622	8.836158	11.870445	5.142702	6.75948	17.87511	14.633138	7.0373917	-7.4233036	-9.09299	-18.299828	-8.488671	-11.915005	-2.1372192	12.7435055	9.274463	8.348097	5.0781507	13.803908	18.764496	10.0184145	7.251316	6.650792	8.09704	1.2098501	-4.3317633	3.1541076	0.9058065	1.9989685	-3.0446048	0.019959807	8.557844	5.544072	7.4632807	2.617129	6.322769	10.068618	9.053154	4.3786325
¸ßË¹°×ÔëÉù´¦Àí (149).mp3	5.531418	-3.1136117	-21.76527	-0.5831833	2.1295247	5.9773126	6.9980087	4.182188	14.991287	-2.8453748	2.3585021	7.8594127	-2.748128	-10.016861	-16.977339	-3.9056396	-8.044703	-9.329163	1.5155474	-0.76049775	-0.002705574	2.5097272	-2.253583	-7.037837	-10.135944	-5.1261554	3.9567857	0.22187153	-2.452509	-0.7653738	-2.9355237	-0.505309	4.570696	5.2129445	2.5186014	8.493296	-1.194602	-2.5608883	3.8927174	-9.710296	-8.84668	-2.2280765	-5.09997	-10.69955	-4.360154	-10.84029	-16.477293	-13.765514	-15.961421
¸ßË¹°×ÔëÉù´¦Àí (150).mp3	-17.345415	-14.847349	-19.28984	-12.150591	-2.7478375	-1.0221328	-20.653118	-22.069994	-22.78375	-6.4655285	-12.675717	-7.385844	-6.1039844	-11.677334	-16.319708	-11.748564	-15.243912	-13.897513	-9.310458	-12.464251	-5.919096	-6.9691515	-7.870146	-6.9571366	15.63479	14.816448	15.555481	1.0639626	1.3285705	6.382145	-3.8578076	-9.264338	-6.8979177	-4.763168	-4.2063923	-3.8964725	-3.4432933	4.7335973	9.553951	-18.722286	-15.680008	-14.587294	-5.322873	-5.0366616	-9.947428	-14.572113	-11.759083	-10.893129	-17.193823
¸ßË¹°×ÔëÉù´¦Àí (151).mp3	-8.670774	-15.487696	-12.922666	-26.135746	-20.901577	-18.472704	-29.159536	-26.469522	-30.211357	-20.987934	-17.210127	-16.165104	-17.000336	-17.064873	-13.410988	-21.50456	-25.091639	-33.63451	-16.999353	-20.117966	-16.729158	-17.382105	-21.824562	-18.075657	-5.712599	-12.570999	-13.933667	-11.895082	-9.959739	-11.296749	-2.0544338	-0.6703736	-7.0968294	2.4147763	-0.4305882	3.703096	-18.926804	-12.90848	-10.762901	-23.052883	-18.03918	-7.2527747	-21.507587	-18.04819	-12.035471	-18.174479	-23.89099	-16.684788	-10.444111
¸ßË¹°×ÔëÉù´¦Àí (152).mp3	-25.12122	-25.147732	-27.310425	-2.2784252	0.04207822	-3.6263123	-15.88719	-14.3054085	-13.513735	-0.5345485	1.0677024	0.44442943	-4.5011387	-1.5919718	-2.3926055	-6.6776204	-4.645025	-5.0109777	-5.5060673	-8.409796	-2.409961	-6.9717064	-9.552002	-13.756212	-15.059336	-10.08745	1.6315451	-7.1050253	0.5438624	6.952406	-17.886833	-19.594341	-16.987144	-3.7349775	-0.79825145	-2.4490798	-1.61959	-7.094647	-12.772862	1.6397581	1.8063637	-1.1827048	-11.145428	-12.281766	-6.2685776	-17.562286	-13.582128	-8.409384	-12.044317
¸ßË¹°×ÔëÉù´¦Àí (153).mp3	2.8524094	4.6577263	5.3483114	7.231699	3.4180474	-0.016705632	4.4065027	2.4545412	-2.9447975	10.69488	11.768663	12.33009	11.2415	16.221436	12.227307	5.610198	12.001949	14.88649	14.229305	15.008744	12.587423	14.306835	14.530895	9.334973	8.101	7.583196	3.7433138	19.458496	16.215668	13.176159	10.544125	7.9801397	7.797882	8.245552	6.9308233	3.375709	6.3757744	6.521908	3.3291526	7.776167	13.485914	11.56675	9.231007	9.947935	6.30554	10.002636	14.619082	18.935894	8.36765
¸ßË¹°×ÔëÉù´¦Àí (154).mp3	-6.356501	-10.976054	-13.122886	-2.682589	-4.3343	-5.8019643	-0.7347208	-2.1471386	-3.8239393	-10.470617	-11.429314	-7.760226	-8.563356	-11.04648	-5.9575453	-9.802382	-10.5154705	-11.599915	-6.181741	-12.038913	-9.232996	-8.000231	-8.463628	-6.9781723	-8.2903595	-7.0835786	-5.9300227	-10.33666	-11.500582	-11.258345	-14.591448	-23.305176	-25.706816	-10.316051	-10.019043	-10.033686	-16.644913	-19.159084	-19.989372	-24.53031	-20.97511	-17.575987	-13.997027	-16.440163	-11.517707	-17.283245	-16.975002	-12.93184	-24.954796
¸ßË¹°×ÔëÉù´¦Àí (155).mp3	-10.765004	-7.268353	1.1612147	-15.395943	-15.532001	-14.272015	-10.978175	-14.236681	-18.009125	-20.377275	-22.220497	-19.858248	-20.22586	-19.11953	-16.552162	-15.046141	-14.071869	-19.447556	-10.468321	-8.345207	-6.5687017	0.053735197	-0.65419006	-1.2234519	-3.960144	-7.547489	-4.374191	-6.745408	-3.0090892	-7.1850705	-10.187693	-10.158199	-9.880941	-5.0894966	-5.340926	-2.6971235	-10.908873	-11.506244	-7.83855	-19.517624	-19.93894	-18.918442	-10.773809	-11.805189	-15.560848	-0.15776658	-7.741227	-10.079086	-11.0038805
¸ßË¹°×ÔëÉù´¦Àí (156).mp3	-13.035054	-1.8450015	-8.478705	-0.45602208	-2.5996404	0.5897197	2.8100958	10.26619	3.1857111	11.935972	12.739464	6.140795	8.667452	9.874987	10.916878	-3.191276	1.8010411	-2.830758	-12.900522	-10.932585	-11.657627	-2.1087132	-4.9706807	-0.50042385	-5.5506115	-4.379764	-2.8070898	-9.696847	-9.821833	-7.3602476	-5.629957	-6.856102	-4.4111886	4.4660416	5.869482	5.7331085	-4.6514235	-3.3829653	0.31092894	6.715292	3.5284584	5.863491	-2.8054283	1.8629014	3.5191507	-5.11726	6.1388187	5.020655	-7.2774305
¸ßË¹°×ÔëÉù´¦Àí (157).mp3	-19.960432	-22.89523	-19.249828	-23.924196	-17.930147	-12.816271	-25.610075	-23.062057	-20.64639	-20.292156	-20.365469	-19.182283	-1.4589992	-11.480545	-13.534878	-6.2769594	-8.440529	2.573454	-19.775269	-17.376354	-6.3410244	-13.423147	-18.94767	-20.175886	-14.936272	-14.925205	-12.3072605	-13.079535	-17.717215	-12.783131	-7.150326	-14.8780575	-19.782974	-14.532316	-17.913013	-13.379087	-11.891632	-7.0095716	5.288065	-16.770687	-21.215027	-19.811115	-14.36774	-11.888609	-14.108713	-9.137386	-11.993563	-6.657445	0.026761115
¸ßË¹°×ÔëÉù´¦Àí (158).mp3	-1.7929614	-3.5979724	-5.8980393	-1.3564806	-2.4878566	-1.0053704	-3.956628	-1.9161284	3.1455965	-8.743822	-9.166005	-8.25753	1.0592148	-1.6780931	-1.9765908	-11.615804	-13.159567	-11.814966	7.1799164	-2.4979486	-6.467436	-6.1508894	-8.730826	-3.8186278	-3.5885816	-8.338663	-9.648546	-11.982403	-9.375168	-7.024149	4.614078	-4.294341	-12.601077	-9.933985	-10.898939	-14.068887	-10.275173	-8.911013	-6.9684043	-16.985205	-13.380298	-9.813207	-9.1747055	-8.325502	-13.087147	-6.0541744	-12.76997	-13.093487	-21.722885
¸ßË¹°×ÔëÉù´¦Àí (159).mp3	9.791331	10.029043	8.463911	5.9221787	8.292849	4.059407	13.094487	10.409269	10.661956	20.600006	18.366655	20.023058	20.649242	15.514545	5.4172773	15.8629265	12.796867	8.397871	17.040916	17.999958	13.562822	5.80128	5.100569	7.738512	7.1361914	6.3680696	8.057034	20.73964	16.316856	23.147392	16.263908	18.660265	24.151684	-14.616875	-13.696213	-7.4498672	-14.289238	-17.192549	-22.30793	-9.941393	-10.237158	-9.499799	-10.760549	-9.051027	-11.311976	18.789093	15.368013	13.404898	2.7943268
¸ßË¹°×ÔëÉù´¦Àí (160).mp3	-4.527905	-4.5313845	-5.279363	-15.841261	-13.317482	-5.896765	-5.3896503	-9.560914	-11.265806	1.8498905	2.8584952	0.80211353	0.9284351	0.7844042	1.863548	-16.348063	-10.737628	-6.091894	-9.612594	-7.581377	-8.614726	-12.46944	-12.748421	-14.962624	-15.500698	-13.653315	-11.79636	-11.514428	-17.329304	-15.634888	-10.964891	-18.494385	-17.061089	4.176939	0.109201595	-1.5149562	9.750691	8.210796	6.007055	-8.1749325	-5.455512	0.25117037	-3.7373614	-3.8338423	3.3798625	-1.8946781	-6.890071	-17.723423	-2.7882242
¸ßË¹°×ÔëÉù´¦Àí (161).mp3	19.272083	19.728577	10.731716	2.6318173	3.372244	3.8330753	-2.3300896	0.57605296	-1.0842094	1.7668018	-3.2699838	-11.630314	-2.6742013	-10.707745	-11.221053	3.4369936	0.8597901	-0.14391294	-1.893445	-3.5736647	-3.693644	2.8077545	-0.8333158	-6.6873717	-25.568624	-20.382992	-12.661339	0.07650852	4.3449297	5.483679	7.0625505	13.976826	15.222406	-13.13094	-10.973079	-20.19862	-0.85255694	-4.599452	-9.460768	14.095953	8.405355	3.4599762	7.425384	10.805195	15.036771	13.319757	9.325199	10.946278	9.047856
¸ßË¹°×ÔëÉù´¦Àí (162).mp3	-6.9375916	-7.0267324	0.95539826	-4.6907744	-8.387267	0.39439577	-3.606556	0.34228167	0.8165193	8.612093	2.761926	-0.7483978	3.3126457	3.862924	1.0607822	-2.9886868	0.6717833	7.555195	0.33150488	1.6395234	-2.4824512	-3.4845755	-2.3572574	5.4590645	3.6974888	1.524436	-1.2581408	2.2143903	-3.2885833	-4.995126	-0.23191059	1.2538488	5.1473236	-8.8702965	-21.147007	-21.03268	-9.7188015	-9.966122	-11.688711	21.162437	21.007278	16.175232	-14.625788	-10.025131	-1.1498837	13.047188	5.940194	-6.4110475	10.972691
¸ßË¹°×ÔëÉù´¦Àí (163).mp3	2.9144125	-2.930912	-0.9939492	-17.047783	-21.22918	-15.508688	-5.678017	-6.745796	-7.4463167	-9.7181225	-13.420757	-15.59049	-2.9459853	-12.819777	-9.55176	-6.73953	-10.598627	-1.8806564	-14.320534	-13.998659	-9.093098	-20.890287	-20.917625	-15.748207	-7.7340326	-16.74231	-12.001774	-2.168673	-5.36425	0.75837153	-10.178823	-7.4760284	-6.6238894	-22.527737	-17.856152	-11.778509	-21.137838	-17.761887	-11.9894085	-3.131787	-8.771146	-9.369793	-8.497195	-11.467386	-4.409858	-11.866469	-11.869394	-8.353262	-7.433286
¸ßË¹°×ÔëÉù´¦Àí (164).mp3	10.620753	5.4051447	4.36889	1.0689015	3.2815888	6.43955	7.99674	11.166742	6.903702	23.092558	24.514442	22.932348	3.3254447	7.3726606	6.835576	13.172707	10.44858	7.032836	-2.9104955	-3.3990922	-1.1253752	14.786511	14.806544	13.356923	-2.260964	0.49392274	4.1454973	6.3829765	2.4311829	-2.0310566	21.142773	17.172716	16.089005	3.7731586	6.121026	4.6288257	10.078014	17.592392	22.893383	11.55988	9.600792	19.451046	-5.282173	2.378673	7.184042	3.9865932	-1.4284575	-4.149432	16.238462
¸ßË¹°×ÔëÉù´¦Àí (165).mp3	12.55851	11.6269655	13.023937	7.9050117	6.798995	13.216597	-0.2672456	-1.7871156	2.8218873	8.3309355	9.267008	13.858799	7.797745	12.545467	4.1396766	12.684673	15.301275	17.500841	6.9784327	8.178606	13.579736	17.610954	14.698036	16.723427	20.873133	15.124687	11.347214	10.919645	3.682078	3.032517	20.051344	13.342066	11.580193	21.823723	15.640544	19.647291	9.566339	11.886639	21.383339	20.098951	13.097929	12.206684	27.302616	20.53109	23.276825	15.756412	13.848145	10.535076	1.899303
¸ßË¹°×ÔëÉù´¦Àí (166).mp3	-24.72897	-24.333172	-23.387955	-24.348495	-27.063347	-25.591885	-28.703682	-31.04801	-29.201332	-8.649699	-14.17207	-24.288988	-35.502403	-16.300417	-1.5995368	-13.961704	-22.022045	-18.976791	-16.607775	-12.537922	0.094492316	-14.393571	-12.488644	-5.6503077	-6.4386635	-3.736108	3.2658513	-3.9725773	1.4844544	-0.06492305	-6.540675	-14.731074	-16.556168	2.22105	0.8596595	-3.8967738	-6.0590253	-6.1043663	-2.9990368	-0.99547607	1.1433923	5.246206	-4.580847	-9.119315	-15.823494	-10.170629	-11.549356	-7.8124633	-1.8598163
¸ßË¹°×ÔëÉù´¦Àí (167).mp3	-5.550506	-12.121853	-7.3421235	0.35828048	-4.8712044	2.103425	-7.0984406	-12.557045	-8.303548	-37.572453	-37.522423	-38.04162	-6.884312	-12.782539	-17.077824	-12.75948	-14.447515	-8.918849	10.513043	6.010997	8.412442	-7.4064436	-13.670003	-19.437988	-8.133207	-9.979683	-2.2011223	-23.847298	-17.410984	-7.9318633	-1.6534654	1.7484407	1.3689511	-12.321383	-13.963813	-16.219818	-10.92091	-15.6691475	-17.922752	-16.71412	-32.211468	-40.571404	-14.6997595	-21.887913	-21.532862	-9.073805	-14.208478	-17.937584	3.0030622
¸ßË¹°×ÔëÉù´¦Àí (168).mp3	-8.478453	-11.009478	-13.854686	-4.9851685	-3.1159542	5.0782022	-14.075346	-18.281876	-16.682224	-15.839113	-14.248804	-14.870929	6.597707	4.2083254	7.8671846	-10.280502	-15.589695	-16.080238	-11.47698	-9.815683	-13.370346	3.08921	-3.7517748	-7.73096	15.956163	8.806944	9.124964	-19.629913	-14.646952	-14.96699	-12.832294	-7.8728743	-3.4737055	-10.069886	-8.724785	-8.622234	-7.6739683	-7.1467586	-1.8038776	-7.5311885	-6.5380445	-8.838816	8.41836	5.476612	4.396355	10.0618515	3.2765017	1.6682342	-13.8062935
¸ßË¹°×ÔëÉù´¦Àí (169).mp3	7.441598	7.218542	7.4425178	3.2331643	-1.0111272	3.7331676	-14.520232	-14.628672	-12.869419	0.87096477	-1.6187843	-6.213916	4.248987	3.4811263	-0.23246479	-9.272125	-9.20689	-8.657877	3.9447565	0.3462212	3.6965928	-0.02229786	-0.116449356	-0.4127612	-9.014265	-15.860186	-12.791253	-4.6802273	-8.7082	-3.3461692	-1.2403073	-6.3344383	-5.918781	-5.4042926	-7.1694784	-9.474777	-15.148588	-16.00466	-18.073967	0.8721328	-0.3182151	6.4389677	3.1935945	-4.398305	-3.1750627	-7.576304	-8.817813	-2.2539327	-9.256502
¸ßË¹°×ÔëÉù´¦Àí (170).mp3	-22.664291	-25.897404	-22.152737	21.980185	19.273037	21.190557	-8.258428	-11.061867	-5.580396	-1.0788587	-5.765509	-8.581083	-11.243107	-12.803332	-9.406992	-19.198927	-16.887283	-21.949554	-6.7389507	-9.114462	-8.85383	-2.4940577	-2.0341487	-4.075834	-5.2833033	-8.4085045	-7.21974	6.7804713	5.258961	-2.3317652	-10.011238	-12.258873	-8.639782	-13.895304	-20.741434	-20.295948	-0.55467945	-4.857936	7.520429	-22.241573	-19.44117	-15.006361	-15.349075	-17.82538	-16.776802	-6.546506	-10.668063	-2.3461533	-22.00793
¸ßË¹°×ÔëÉù´¦Àí (171).mp3	-11.4727955	-6.9716725	1.7077624	-8.293158	-9.936285	-5.1060486	-26.110209	-20.850449	-13.30422	-3.0185218	-5.271053	-4.4701133	-8.928068	-9.48991	-2.0681436	-19.897179	-20.943554	-19.689651	-0.24675569	-0.08093485	0.26864982	-12.84437	-14.171719	-1.6444535	3.5982583	0.15050852	2.956275	6.6685553	-2.587109	-8.549058	-3.5173173	-10.627621	-13.047222	-18.604948	-21.743721	-25.254221	-6.766755	-6.244467	-6.2393055	-10.594908	-10.578149	-1.9693694	-19.88493	-13.038338	-11.624268	-13.826956	-10.222584	-5.1183825	-15.229961
¸ßË¹°×ÔëÉù´¦Àí (172).mp3	-37.41823	-39.206673	-35.15294	-29.722507	-28.766045	-24.295475	-21.107342	-29.692902	-22.96608	-3.395212	-15.480681	-14.334971	-3.3388708	-6.9453497	-1.0590599	-16.450264	-23.595652	-25.84634	-28.255192	-30.60933	-30.2785	-24.274527	-24.250145	-18.571636	-12.642984	-18.785173	-19.700768	-18.26489	-25.191639	-26.666906	-17.942795	-21.679981	-25.932713	-29.31809	-22.635588	-22.500153	-25.154661	-29.802305	-27.719585	-22.233486	-25.427853	-31.98991	-27.687037	-28.698036	-24.528461	-24.505482	-32.92704	-32.421257	-18.329039
¸ßË¹°×ÔëÉù´¦Àí (173).mp3	-15.646101	-20.955103	-25.596247	-7.259358	-15.343488	-13.577622	-5.192727	-13.253148	-14.268841	-13.431249	-19.483025	-18.856838	-25.25492	-19.123991	-10.697419	-12.798581	-18.145445	-21.880968	-7.8938456	-18.649612	-22.628105	-15.9160795	-19.761782	-9.788431	-24.301533	-24.098587	-20.896214	-6.8831263	-11.434282	-3.7191582	-15.456257	-21.643768	-19.530767	-27.37896	-26.74157	-18.294731	-15.413982	-19.658478	-20.98425	-10.553661	-17.80756	-15.235355	-12.920799	-17.223782	-17.507385	-3.7267108	-14.930299	-10.5216055	-10.505154
¸ßË¹°×ÔëÉù´¦Àí (174).mp3	-19.412125	-16.324898	-8.570672	-27.600346	-24.568394	-24.230951	-7.796706	-15.593153	-22.67147	-8.049228	-11.574822	-8.595531	-7.945403	-8.863581	-1.3288879	-7.1834197	-4.876234	-3.8790607	-6.923212	-3.7161415	1.3140178	-4.5572453	-4.2200055	-1.7430909	-13.159958	-5.599443	-3.8825812	-4.6057043	-11.451075	-14.683065	-15.536507	-12.3776245	0.89661616	-16.97254	-19.251328	-16.748201	-9.359335	-10.668354	-8.74698	-8.994792	-6.2381005	0.13949065	-18.875917	-16.52985	-10.051788	-2.847317	-9.684828	-1.500521	-4.0519967
¸ßË¹°×ÔëÉù´¦Àí (175).mp3	-10.880275	-14.456932	-12.476501	-11.706686	-10.824812	-8.006852	-8.856524	-16.151121	-15.960976	-9.038038	-10.502913	-6.725456	-17.752953	-15.739682	-11.717918	-3.7375712	-4.496159	-6.853139	-10.50983	-16.872675	-16.201881	-29.221996	-26.71318	-22.494055	-2.7653728	-6.500429	-3.7299664	4.2101755	-8.2584095	-11.096891	-5.631838	-8.674606	-9.573538	1.040725	-4.9472294	-4.431535	2.492001	0.11520541	3.3743446	0.4463678	-6.9599857	-2.731048	1.9695153	-0.45790964	-4.096682	-5.0253906	-7.976082	-11.063791	-25.907589
¸ßË¹°×ÔëÉù´¦Àí (176).mp3	-9.779545	-14.512747	-18.853659	-13.863443	-13.254734	-17.062717	-16.734638	-13.851978	-13.657213	-37.07272	-30.4436	-27.526718	-15.408337	-17.83223	-13.017531	-9.172573	-11.203513	-4.9918766	-6.3667536	-14.685063	-15.279416	-24.488245	-20.344357	-24.192842	-7.7373033	-14.497095	-9.013846	0.4802413	-9.2104225	-13.4485855	-10.746561	-14.632068	-9.7485075	-20.312927	-19.90104	-13.898148	-8.776781	-18.08006	-18.079967	-12.996433	-17.146162	-12.814392	-18.54066	-19.076927	-16.281101	-5.883114	-17.172066	-14.788353	-7.6902494
¸ßË¹°×ÔëÉù´¦Àí (177).mp3	-6.0111575	-7.9328394	-9.549991	-16.98036	-18.639332	-14.723293	-15.210653	-12.00181	-8.235693	-4.160356	-12.453538	-8.0444565	-21.006046	-16.52017	-18.24665	-0.9172172	-4.3568897	-4.789847	6.299449	-2.8494954	-2.7356749	-26.732197	-20.51041	-15.638811	-6.836873	-9.441479	-13.104364	-7.633435	-5.105954	-1.8421609	-9.991092	-3.7023087	-5.258415	-12.609198	-9.298095	-11.46237	-12.262082	-13.604172	-11.543078	-19.164885	-19.445606	-16.833025	-13.453247	-10.283714	-8.379757	-15.60317	-11.576771	-10.637289	-15.906544
¸ßË¹°×ÔëÉù´¦Àí (178).mp3	-20.015755	-17.486147	-18.610788	-15.373383	-18.541067	-21.634354	-24.960756	-21.538626	-17.45786	-23.241302	-21.916336	-23.956354	-27.619411	-25.632385	-22.007698	-14.795329	-20.909048	-22.667042	-22.745188	-15.7585	-13.374475	-18.84192	-11.840189	-6.4682217	-5.5648255	-12.812295	-10.753172	1.5009353	-7.1557274	-8.359807	-9.877948	-18.623753	-23.22248	-18.410568	-12.84383	-12.444439	-8.341987	-15.611259	-20.171673	4.0198965	-1.1971055	4.917367	-26.895508	-19.989145	-15.627917	-5.60726	-15.368418	-18.4794	-14.872184
¸ßË¹°×ÔëÉù´¦Àí (179).mp3	-9.428518	-9.43284	-10.420654	-11.359114	-16.65953	-12.678793	-19.315327	-17.814325	-14.63792	-26.457909	-24.444414	-21.286037	-8.846759	-12.847202	-12.622753	-26.667475	-19.440456	-14.103409	-11.478884	-10.881661	-6.9723573	-15.168585	-15.419164	-15.41304	-21.706665	-17.784527	-13.028405	-14.137812	-13.538203	-10.734003	-10.769124	-14.73988	-22.43282	-9.93679	-17.343435	-22.182201	-4.7131305	-4.356114	1.3805118	-6.4275455	-9.911776	-11.4601	-25.278015	-24.899876	-23.27484	-13.939796	-10.465457	-11.816334	-7.57952
¸ßË¹°×ÔëÉù´¦Àí (180).mp3	-9.590864	-16.634325	-18.043089	-25.206774	-25.183868	-22.63457	-20.354675	-20.507568	-16.312986	-9.816852	-11.900206	-15.971778	-6.704728	-11.909626	-13.52603	-19.11951	-24.344353	-23.425407	-12.974709	-21.351187	-22.530336	-4.8764353	-5.478041	-5.783988	-13.530783	-16.511435	-15.889193	-14.50148	-18.256676	-19.658163	-6.8061624	-10.024454	-7.592598	-10.45216	-11.486278	-7.3489065	-15.171556	-15.144206	-13.352104	-16.101665	-15.135567	-11.298464	-17.818981	-20.117332	-22.47744	-10.964309	-12.576714	-15.898379	-10.080542
¸ßË¹°×ÔëÉù´¦Àí (181).mp3	11.64064	9.906771	4.2019672	-0.07316369	-2.8966868	-5.4268036	1.5617297	0.7415705	-1.3885636	-2.9100995	-2.8454785	-9.230247	12.433189	11.626183	8.167147	21.62703	11.880271	8.799557	17.15268	10.89831	6.49313	1.6470151	5.0897617	7.147876	-1.9507979	0.21456967	0.08159432	1.8782053	3.2460284	1.8428917	13.423838	7.781783	5.5127287	-2.5545	-3.0744438	-4.168241	6.662733	6.3449397	9.521204	-4.03784	6.054076	6.210736	-10.24681	-4.1032295	2.4496922	3.2114215	7.91899	10.152223	5.6935687
¸ßË¹°×ÔëÉù´¦Àí (182).mp3	-0.96754915	-5.414757	-18.912365	-18.56745	-13.41754	-8.3272	-21.044872	-24.996494	-19.714401	-9.88948	-12.83787	-9.576084	-3.5360587	-6.074257	-1.7973173	-21.614323	-26.358185	-30.995632	-7.9652214	-12.12796	-19.145617	-8.227013	-12.064353	-4.234992	-16.107594	-16.18073	-6.675756	-25.686745	-25.511486	-21.538898	-20.168056	-18.60926	-18.861025	-15.422586	-18.763487	-10.553352	-10.574396	-12.438425	-1.6275127	-32.02426	-29.064098	-27.733257	-8.531599	-22.131134	-23.007633	-27.236027	-23.995655	-22.844433	-24.301092
¸ßË¹°×ÔëÉù´¦Àí (183).mp3	-14.937807	-15.011383	-18.449352	-18.86041	-24.464024	-23.825146	-17.72574	-24.4651	-20.572456	-21.23567	-21.516777	-14.695384	-25.707302	-25.513355	-23.681112	-13.6052685	-11.414162	-8.45495	-20.878311	-19.76416	-18.563858	-12.332105	-10.655487	-7.017125	-11.827559	-15.525692	-22.253735	-4.522647	-9.102983	-5.7024503	-11.356567	-17.198463	-15.989094	-13.445335	-19.258793	-13.059685	-24.803402	-21.90046	-13.468827	-26.77143	-23.307087	-23.902157	-9.375936	-10.255544	-8.492921	-14.620878	-15.757418	-13.039759	-20.266878
¸ßË¹°×ÔëÉù´¦Àí (184).mp3	-15.312098	-27.90687	-31.468159	-35.37581	-31.935871	-33.6852	-13.6064825	-24.559898	-27.503641	-19.73103	-25.664131	-25.3279	-12.423235	-19.200943	-29.562351	-19.010208	-22.981432	-23.347118	-31.554708	-28.111362	-24.329977	-20.111433	-20.945126	-15.751701	-13.517292	-18.103893	-13.63344	-15.589687	-18.72081	-11.931799	-23.315765	-18.370686	-9.330301	-9.217125	-18.108278	-22.803654	-9.020517	-14.152779	-7.3620596	-21.112034	-25.067917	-16.82097	-15.352936	-20.229486	-19.011215	-26.042503	-22.591166	-24.007603	-12.80627
¸ßË¹°×ÔëÉù´¦Àí (185).mp3	1.310715	2.5749726	0.40916738	-3.9070635	-2.7643733	-2.2758703	-15.898808	-13.583155	-10.826296	-30.37212	-24.458973	-20.826925	-14.007064	-19.408112	-18.786732	-11.391827	-5.9251347	-5.1806564	-19.245983	-20.126526	-22.598522	-13.2629795	-8.504619	-1.2918038	-9.742504	-7.4395456	-7.7446656	-6.465217	-5.984601	-3.6593885	-2.8236477	-2.838193	-7.021573	-13.836958	-14.595493	-9.966629	-14.791643	-15.392985	-2.605279	-8.431997	-4.027628	-8.269924	-0.6114429	-5.7204523	-5.2110777	-24.30856	-22.413418	-14.737782	-4.1110544
¸ßË¹°×ÔëÉù´¦Àí (186).mp3	-28.968637	-29.899776	-27.269241	0.9433743	-10.167562	-12.741361	-11.874041	-15.364135	-18.161549	-3.2095494	-10.216401	-20.986744	-7.652142	-15.182999	-15.771019	1.9051397	-5.4934025	-4.793415	8.285751	4.6880016	1.4160249	-3.3472066	0.46212384	7.3974643	-0.25097674	-4.802868	4.800603	0.6771692	4.8184605	8.553989	-1.357976	3.8063588	11.244853	11.4787855	6.800519	-1.6546463	-11.285698	-13.366666	-14.693356	1.7300191	-1.2315059	-9.59599	4.4142876	-2.7881827	-3.6296797	1.4015785	-4.3437953	-8.638899	-12.483388
¸ßË¹°×ÔëÉù´¦Àí (187).mp3	-26.228584	-23.610168	-23.21828	-17.269537	-19.074348	-15.633488	-8.078101	-17.832296	-17.6666	-14.231766	-15.1967325	-13.202663	-25.278278	-28.898624	-25.46196	-24.398159	-25.914948	-22.688833	-11.206693	-17.596546	-16.36512	-12.900211	-16.353682	-10.142402	-28.26966	-20.62158	-12.840622	-11.124681	-15.728553	-14.044279	-21.661583	-22.371628	-22.745773	-18.326614	-24.797092	-29.330353	-22.642168	-23.185326	-25.564354	-15.513277	-16.46257	-10.39234	-21.992414	-19.612993	-17.161266	-2.5841517	-4.69222	1.7311072	-21.258076
¸ßË¹°×ÔëÉù´¦Àí (188).mp3	-9.715461	-10.895167	-7.339665	-12.193567	-14.192652	-14.058384	-1.4157541	-3.2647216	-4.8505225	-8.275681	-9.948465	-8.392725	-9.133938	-13.71876	-23.454865	-0.09923157	-7.280737	-6.065317	-16.061277	-9.383108	-3.271781	5.277137	0.6548951	-14.798469	-16.206947	-17.8277	-21.971134	-15.769775	-15.978286	-12.019571	-11.342655	-12.671893	-12.882267	-22.350792	-22.065006	-22.343014	-18.345839	-18.097553	-22.14154	-14.037068	-12.02342	-9.63319	-4.0136356	-11.18947	-13.958809	-9.155096	-13.1017	-13.409907	-13.424261
¸ßË¹°×ÔëÉù´¦Àí (189).mp3	3.2839599	4.2889833	0.77662736	7.3167114	6.3192425	5.3355093	-1.8192085	-2.3682406	1.7931762	15.606695	13.333542	12.196492	8.153369	5.529671	-2.911357	7.0544124	10.100958	9.52122	-0.62506056	-3.2935505	1.0209515	7.558797	11.626189	11.49324	1.943777	2.4847102	-2.312035	7.136714	14.708554	11.44633	2.990696	-2.6071994	1.4533952	2.9983826	0.4605713	-5.2994246	1.3823082	-2.5820365	-6.3645678	3.6621423	3.6851401	3.9204404	-1.4983547	2.9973865	-0.7087246	-2.4742522	-2.9331799	1.8654358	-5.6995583
¸ßË¹°×ÔëÉù´¦Àí (190).mp3	4.2382774	8.70425	12.98863	5.611039	3.955563	7.9486847	10.065071	17.440874	12.285351	5.6703844	10.045431	6.7803764	-8.12206	-10.2061615	-3.9491694	-20.523972	-11.12129	1.0303106	-10.583059	-10.604659	-7.1830544	12.992492	13.750089	12.1021385	-10.804614	-9.770614	-8.807835	-8.927459	-11.317919	-14.69301	0.92159504	-1.912904	-9.079306	-6.754311	-12.639069	-9.38886	-4.669315	-3.1064105	0.30977067	-7.0594296	-5.2454853	-6.346761	-15.754222	-12.996128	-15.081578	2.7798047	2.6274228	11.332269	-9.905426
¸ßË¹°×ÔëÉù´¦Àí (191).mp3	2.7454207	4.105811	4.499566	-0.28468907	5.335616	6.0989084	-0.9991942	3.6380546	2.7819843	0.51331353	3.5645697	1.115757	5.4522734	3.955008	4.0416846	2.702901	8.286544	8.959139	9.901157	11.8798485	9.08954	-1.2527239	0.011189178	0.8941679	2.5226843	6.624318	4.466299	3.9775686	1.4252518	3.9282873	11.425375	8.239177	16.35722	2.4207168	8.3060055	2.056763	6.0362463	3.0450587	-4.76337	-2.5251048	-2.4334102	-4.9045453	4.9886484	6.658308	3.6429696	-5.2786245	4.4162555	7.4712625	3.8701444
¸ßË¹°×ÔëÉù´¦Àí (192).mp3	-22.614096	-23.48087	-12.490635	-14.55201	-13.72683	-2.4667726	3.2310252	-9.114109	-5.9711246	-10.892576	-10.046777	-11.163889	4.65014	1.8682598	0.70380926	5.7925625	1.7696968	0.047192633	-13.313894	-10.67581	-1.3212116	-1.4976765	-11.7052555	-10.742798	-7.1861353	-6.1150265	-5.345455	-24.678658	-25.013962	-22.925684	5.489035	5.3022647	2.303628	-0.7767599	2.721705	5.992874	1.0706458	-0.0382452	-5.2582846	-15.273783	-18.613209	-21.848595	-13.753929	-16.664429	-20.115513	-34.225822	-31.67994	-27.8739	-7.1348495
¸ßË¹°×ÔëÉù´¦Àí (193).mp3	-10.873394	-10.135049	-1.6806463	-4.159193	-9.676292	-10.392752	-4.196496	-14.024166	-19.335228	-11.36144	-11.629444	-6.1280966	-22.502632	-18.763386	-11.034075	-28.432407	-25.481268	-21.257038	-27.79654	-19.781353	-5.5775433	-17.07135	-14.198769	-8.079014	-2.397201	-6.944916	-11.344897	-24.529041	-20.887482	-10.969847	-15.570227	-18.424149	-22.448086	-10.19458	-18.259392	-18.307713	-15.787895	-9.929476	-6.3082895	-10.81191	-15.066336	-12.499075	-11.880205	-18.543297	-15.008522	-1.4787502	-2.8045144	-3.3652844	7.028035
¸ßË¹°×ÔëÉù´¦Àí (194).mp3	-9.465824	-10.680214	-11.064403	-13.439234	-10.890558	-6.6094685	-12.779064	-11.784035	-12.967996	-11.514994	-16.047012	-15.923254	-17.46836	-19.398731	-18.54529	-10.583712	-11.126745	-7.682082	4.336397	-1.3795645	-6.017063	-16.418282	-14.791567	-10.396917	9.423549	3.8728254	6.930831	-10.679989	-15.224224	-15.538151	-21.038177	-22.279339	-24.293663	-21.115498	-22.31038	-21.927021	-21.67559	-16.818184	-14.7880535	-11.067961	-16.573463	-12.765448	-9.231495	-11.4265995	-11.885054	-22.607899	-21.512186	-14.66763	-6.315174
¸ßË¹°×ÔëÉù´¦Àí (195).mp3	-8.896097	-11.468956	-13.8458805	0.77764297	-4.8493395	4.122549	-10.643028	-7.9334083	-4.0547514	-8.618433	-11.58267	-15.433794	0.32404464	-10.329908	-10.857544	-18.783531	-15.693101	-7.660182	-2.4823217	-5.1852274	0.12695843	-15.657866	-9.681734	-6.7280145	-3.52793	-6.490917	-3.677465	-6.7433105	-8.657818	-12.4146	2.4760847	-1.4123378	-5.3594246	-10.771228	-7.833373	-3.8377314	-6.418085	-12.923977	-18.51455	-7.396861	-8.899796	-11.07461	-11.108412	-17.985687	-25.002577	-4.41203	-8.709716	-9.94507	-1.5082183
¸ßË¹°×ÔëÉù´¦Àí (196).mp3	-28.927094	-25.91388	-13.143591	-24.804909	-23.450743	-19.943615	-17.130308	-22.778587	-19.68802	-16.396984	-19.208813	-16.918005	-20.601803	-16.712341	-11.384513	-24.264496	-30.755531	-30.261858	-21.522507	-26.53325	-26.533077	-23.272148	-21.577023	-19.556303	0.7420918	-7.6956816	-8.552078	-4.9348807	-7.952257	-0.23202115	-15.467623	-13.636232	-13.286541	-3.702807	-11.187246	-1.1968569	-9.7242985	-4.194298	-10.00123	-24.534569	-19.655533	-24.729618	-26.085392	-26.024633	-24.622906	-26.8314	-26.568123	-22.515736	-19.592855
¸ßË¹°×ÔëÉù´¦Àí (197).mp3	-5.5078897	-7.8354883	-4.8418736	-16.611135	-16.189384	-2.6063268	-16.842148	-20.319086	-23.779812	-18.042929	-12.79434	-12.827271	-18.300472	-16.635046	-6.666127	9.322977	-0.93539876	2.538394	0.102751374	-2.1285012	1.8149736	-13.065127	-9.802591	-0.675905	-19.59401	-17.969944	-10.48502	-32.07866	-23.952911	-21.84666	1.2558842	-3.4334683	2.3822336	-0.35195762	1.5063696	4.6831408	10.0278225	3.8338947	4.324809	8.444547	8.413283	6.083271	-3.0851479	-3.67427	-0.288702	-9.112174	-13.478935	-10.980948	-3.8207064
¸ßË¹°×ÔëÉù´¦Àí (198).mp3	-22.453901	-24.205173	-23.244526	5.428055	-3.9771996	-6.1155643	-11.442472	-8.365613	-1.9961648	-15.0446	-11.669669	-13.276528	-3.112805	-2.04938	1.2167178	-15.354354	-17.056366	-18.087818	-4.9190025	-6.1705146	0.7940242	4.0113907	-3.0832105	-7.3001013	-1.4107116	-9.05128	-10.7077465	-5.1183805	-10.810687	-9.82346	-15.640179	-18.218376	-19.042261	-3.6659412	-9.060696	-10.162699	-7.591772	-11.81218	-12.316921	-11.104307	-11.556564	-13.84525	-9.955635	-9.32131	-13.32069	-26.310675	-25.08817	-31.524961	1.7246556
¸ßË¹°×ÔëÉù´¦Àí (199).mp3	-5.075042	-5.0454497	-6.2844443	-13.163197	-5.106647	-1.622055	4.654771	-2.540963	-5.6858263	3.707612	0.70800143	-1.7413824	-2.1888053	-7.2414083	1.5387464	-9.768009	-14.014181	-18.393705	-13.964844	-11.693516	-3.3693461	-7.516565	-10.540001	-14.231894	-0.38614613	-2.817561	-0.016538024	-1.3234768	-10.807785	-12.255072	-0.51211494	-4.415267	-1.1421202	-16.046984	-11.352098	-10.558523	-11.224942	-17.61147	-29.805698	-9.0095	-15.735076	-20.288746	0.5398704	-2.0023074	8.935967	-15.928383	-33.560226	-37.104828	-17.40341
¸ßË¹°×ÔëÉù´¦Àí (200).mp3	-4.6031656	-4.3688602	-2.7015066	-12.722237	-8.687404	-12.229521	0.42241883	-1.0817461	0.002207756	-5.0105724	-4.1048603	-7.8827205	-15.013038	-16.113968	-9.0884075	-4.7506447	-5.5804977	-4.688262	-8.119534	-11.896008	-13.489347	5.0445843	0.47017124	-4.7575264	2.048497	4.2180004	3.025976	6.402859	6.4633756	10.670336	-1.7974064	-3.7068646	-2.7506661	9.240494	6.9699306	9.106304	-0.555011	0.00570643	-4.812682	-0.11096426	-3.0215595	-2.7958698	-0.9495803	-2.0906565	-2.8198733	-4.6025314	-4.983138	-0.54557484	-12.353596
¸ßË¹°×ÔëÉù´¦Àí (201).mp3	0.4230764	-2.8756025	-0.4755605	-24.819824	-14.48987	-4.7275963	-7.7152576	-6.993559	-10.17075	-14.188011	-8.731439	-4.037154	-6.9203854	-10.691074	-10.91898	-15.99897	-19.059757	-17.317068	-9.351431	-6.149495	1.6860662	-1.8816042	-8.598915	-8.340174	-9.655914	-11.778334	-7.5593195	-15.49004	-9.410812	-3.6719337	-6.884518	-11.173901	-9.740021	-3.9761982	-9.058477	-7.005512	-6.6336203	-11.686106	-15.574813	-8.6384945	-6.5340443	-2.1466546	-4.3254266	-8.827528	-6.284766	-9.4212055	-11.150766	-4.5706778	-4.4336157
¸ßË¹°×ÔëÉù´¦Àí (202).mp3	8.459047	9.736308	11.874775	-7.489231	-8.848389	-6.0151367	11.597193	13.242288	7.5921364	10.324085	10.193367	11.752621	12.718534	9.111694	13.581423	14.726894	15.732505	14.017815	4.955337	6.477606	6.795327	12.925703	4.490567	4.0498743	14.579269	17.763477	15.394422	10.434621	13.963322	16.689625	2.647608	2.6260264	4.6777487	9.093	4.086113	3.1027734	10.990948	12.4810505	9.034634	15.944553	15.726828	8.700826	-10.17261	-5.6581078	3.1308107	13.792256	11.007439	11.594353	7.9051657
¸ßË¹°×ÔëÉù´¦Àí (203).mp3	-6.0168247	-8.01638	-6.08047	-6.1638365	-11.630629	-12.846207	-8.228255	-6.535346	-2.9467993	-3.6644497	-4.813056	-9.559774	-14.473222	-10.755306	-12.58482	0.6922395	-6.677105	-1.9788532	-16.687069	-21.662394	-27.428642	-23.961624	-22.641382	-18.536934	-11.379652	-12.673901	-12.753975	-18.574493	-14.951855	-14.304741	-24.274288	-20.87373	-16.542841	-19.613186	-21.604649	-23.422466	9.101373	10.77124	14.55869	5.8793344	2.1751564	3.9542227	-11.956498	-10.173519	-9.295233	-22.511158	-14.764071	-13.170945	-12.269367
¸ßË¹°×ÔëÉù´¦Àí (204).mp3	-1.5357544	1.1618181	1.9202685	9.291489	-5.51277	-7.3855896	-5.83438	-8.702879	-6.890176	-2.9465594	-3.3904305	-2.306551	0.27315265	-0.8075891	0.252014	-5.3580327	-14.212173	-16.779957	-11.456465	-17.160366	-13.235479	4.152273	-0.6850548	-1.3022922	-15.76886	-13.4473715	-17.094599	0.5617856	2.3893845	-0.5003767	-1.9532957	-9.704752	-11.153381	-9.70723	-14.281639	-11.096477	2.7365756	0.599178	0.68431324	6.503091	-0.7030852	-0.5597455	-9.2204	-5.0077124	1.5617582	-4.8151073	-2.6059513	5.0188518	-1.986566
¸ßË¹°×ÔëÉù´¦Àí (205).mp3	-11.27269	-13.375595	-7.155715	-15.150288	-15.7001	-6.179882	-14.122141	-18.117666	-21.849798	-11.432648	-20.19483	-27.747648	-9.877511	-10.538854	-2.4226491	-11.720694	-12.928066	-15.156919	-1.2378573	-5.2420826	-9.748658	-12.612381	-12.7053795	-6.3534546	-9.882536	-6.4999084	-3.803344	-5.533244	-14.472204	-13.594337	-13.428268	-12.750639	-16.292791	-13.480356	-12.972727	-8.660253	-11.888323	-7.774727	-3.0177042	-15.892017	-8.58374	-7.467889	-18.441753	-19.923973	-19.117195	-15.850328	-16.692064	-15.226931	-9.583651
¸ßË¹°×ÔëÉù´¦Àí (206).mp3	-6.8252373	-6.1868777	-3.335895	-23.604382	-18.429222	-8.659457	-8.162991	-8.179499	-11.531961	-5.997877	-6.1959476	-16.775967	-6.3121715	-4.9500976	2.1788874	-1.5163693	-0.009220362	-2.1426783	-19.529324	-14.528816	-8.570652	-0.014719367	-4.827627	-8.247593	-6.2137365	-13.130871	-12.664135	12.003226	14.849041	13.128649	-0.08714065	0.23990834	-0.6766759	7.284502	3.6403198	-6.7319098	-8.992304	-10.628268	-17.010582	-12.74626	-11.05629	-13.176087	-3.4510932	-8.803507	-11.44445	-31.167088	-24.894573	-10.115688	-9.001017
¸ßË¹°×ÔëÉù´¦Àí (207).mp3	-34.136127	-41.726532	-39.334766	-16.801239	-18.900196	-21.927517	-16.502989	-24.369698	-39.725807	-10.68868	-9.472951	-8.836809	-16.695755	-17.812668	-17.4048	-4.6486473	-4.1317415	-3.6254845	0.31224132	-2.3953898	-11.196344	-8.856774	-11.551615	-9.294157	-0.47445595	7.720343	5.6797614	-11.628546	-9.712472	-1.3545201	5.6599207	-1.4048386	-3.5826077	-5.9351587	-6.4704857	-3.1650643	-23.193241	-23.947487	-17.232864	-4.407206	-3.3361974	-4.995282	-13.05773	-12.487116	-9.732477	21.654566	16.124228	19.966875	16.398167
¸ßË¹°×ÔëÉù´¦Àí (208).mp3	-0.13930453	-0.22654265	-9.21673	-0.17629853	-1.2662688	1.607872	13.431086	10.942773	13.523229	-5.920395	-0.7575264	0.584644	-9.53422	-14.90325	-19.251839	-17.390118	-18.29094	-25.121006	-13.887127	-9.9851265	-9.278337	-13.756172	-11.8220005	-7.12085	-3.2515986	-5.734433	-2.206678	7.543845	5.377262	12.384748	6.9627447	6.6154523	14.807802	-13.627342	-9.963227	-10.259012	-19.574207	-20.799541	-27.787468	-16.100372	-9.9547825	-4.628725	-12.823413	1.3407149	11.392984	-3.0059433	-5.9314623	-15.241766	9.531996
¸ßË¹°×ÔëÉù´¦Àí (209).mp3	5.5184164	1.7988069	2.4015992	5.47447	0.14486736	0.51337767	3.951235	-1.7175673	0.69540024	-5.75257	-3.324873	2.717749	-4.9259186	-3.0771081	-4.9249287	-8.194454	-14.667398	-18.477715	-8.103163	-3.2269607	2.5025294	4.5247965	6.558185	-1.5779908	-3.2973661	-7.262982	-9.834448	-6.0105166	-6.368926	-8.84058	-0.76500076	-1.6841723	-1.6966794	-3.6896546	-0.21772695	0.073568344	-9.28339	-3.9222612	-4.5096908	-8.517577	-9.831333	-19.676655	-4.4037075	1.2119675	0.31935436	12.591423	15.148428	19.618229	5.596299
¸ßË¹°×ÔëÉù´¦Àí (210).mp3	2.8409724	6.127614	9.570114	2.409056	5.372425	7.2111893	0.4611001	-2.8915389	-17.69323	4.1399503	4.5950136	1.175618	13.93174	17.115086	12.827008	-11.275768	-8.00608	-11.638662	9.159411	12.059227	8.272203	15.323315	14.807667	17.395748	0.026308298	1.1563139	-7.557849	22.66138	18.622154	18.481459	-19.593876	-4.5986047	8.798742	-2.4721675	1.186301	-0.36833018	-0.12984794	4.922263	2.9258459	-5.4001875	2.409442	0.9670273	5.5876393	9.620591	12.558434	19.662376	20.392975	13.075233	16.512058
¸ßË¹°×ÔëÉù´¦Àí (211).mp3	-1.6510653	-6.434096	-6.6111054	13.090867	14.189608	15.47131	3.2634459	0.83166677	4.1996255	0.7558052	5.178894	12.193079	2.6481218	-2.5969553	-2.251973	-6.6274114	-7.3632364	-8.047913	4.6580186	-1.1403658	-3.580998	14.166198	3.1226149	4.885647	-10.176245	-17.511776	-17.989056	7.8563967	7.86033	12.160242	-10.230978	-10.513773	-5.2761316	-8.334694	-6.32621	-0.55730057	6.5495844	10.350396	12.846668	10.571112	3.6937509	0.7893245	-4.8128605	-11.254227	-8.20254	6.1497364	0.37109816	-0.67163086	9.839437
¸ßË¹°×ÔëÉù´¦Àí (212).mp3	-6.3909674	-5.83764	-1.1348834	-15.416251	-15.05494	-20.668636	7.462076	4.93084	-2.494501	-16.473297	-13.158739	-11.521559	3.2119327	3.8792262	4.8535194	9.833345	4.99399	4.2839804	0.25259036	1.2713304	8.285839	4.26513	5.8611794	10.225751	-3.2979157	-2.138291	-4.841781	0.15918046	-13.203011	-13.555384	-3.1318722	-1.577462	0.23568544	-0.53475976	-2.352275	-8.470526	5.222532	-1.216903	-1.703645	-0.27579522	-7.015665	-8.30126	8.260149	4.2825146	10.320172	2.4492264	5.4010086	12.076956	-3.315085
¸ßË¹°×ÔëÉù´¦Àí (213).mp3	-13.46655	-9.481339	-3.2351117	-2.4025126	-5.663245	-7.5948734	3.6991398	-0.7127663	-8.186187	-2.5886788	-3.7414594	-0.08107424	-6.724683	-9.597677	-14.328823	-8.819079	-9.813512	-9.145268	-5.769305	-4.9446726	-2.1716814	-4.5815926	-7.9051876	0.43633926	-17.131456	-9.993034	-3.4743085	-0.42814362	1.4881032	-3.1084008	4.182457	1.0130279	-6.7557144	-9.754463	-6.212287	-7.521325	-0.94952255	-4.6617756	-10.725147	1.807328	0.47539622	2.220032	1.7371596	-3.6630366	-3.8433614	9.426655	2.7671745	8.648589	-14.532866
¸ßË¹°×ÔëÉù´¦Àí (214).mp3	-2.860993	8.327502	10.092573	-3.0846167	-3.5939968	0.8197298	-2.3803706	-6.6996317	-7.348364	-14.192934	-11.889929	-4.330532	3.0776122	-7.0193796	-20.08897	7.537821	-0.8992256	-1.0711664	-8.51828	-7.770549	-7.7639294	-1.6537132	-1.0477875	9.614589	-14.276775	-16.812462	-12.978994	-9.045227	-7.506161	-3.6367388	-6.392117	-12.509743	-9.950451	-2.8853087	-4.1199236	-1.7374779	2.885494	4.2455463	2.3424032	-16.921764	-12.754534	-9.950025	-2.8488674	-13.362337	-14.882639	-5.9428477	-5.064211	3.6863823	-6.9791512
¸ßË¹°×ÔëÉù´¦Àí (215).mp3	-17.313824	-22.140383	-21.23844	-29.961601	-24.460447	-24.217602	-4.6331353	-11.328999	-14.22851	-22.881294	-21.792364	-16.068604	-23.110718	-22.962591	-21.96263	-15.4268055	-22.53056	-25.023212	-11.635374	-10.255451	-6.052494	-5.1705213	-7.5444837	-5.8741727	-4.2300367	-4.594307	-0.7532304	-14.373255	-17.204237	-12.701967	-11.931691	-14.691414	-7.5926366	-14.712184	-16.86268	-11.222755	-4.320855	-7.3645744	-11.631447	-18.098886	-11.756817	-6.862587	-7.6849318	-11.885342	-8.405395	-15.121721	-11.491767	-6.7236376	-9.236498
¸ßË¹°×ÔëÉù´¦Àí (216).mp3	-23.48948	-27.421959	-35.197815	-27.84864	-29.595448	-32.186142	-20.459698	-23.660812	-18.913115	-9.964411	-13.284012	-16.715534	-16.07652	-22.177753	-24.063068	-17.653381	-19.223988	-17.861233	-20.583015	-24.50129	-22.676815	-27.357517	-21.130463	-29.10273	-20.62031	-21.276566	-21.99086	-28.481968	-30.712114	-31.131859	-29.19492	-34.334858	-27.2085	-33.33379	-29.73298	-28.85418	-26.611366	-23.18998	-23.886654	-22.167282	-20.615562	-17.100895	-34.468777	-31.315807	-30.346462	-43.27879	-36.804092	-38.53041	-26.282928
¸ßË¹°×ÔëÉù´¦Àí (217).mp3	-1.2316428	-1.6024687	-6.613656	-7.8759522	-8.709127	-5.8570185	-0.14053062	-1.1871587	-1.5541186	3.6242414	6.7182345	8.230556	5.6490555	-0.4486078	-0.889444	4.15368	5.30245	6.111472	1.4273264	0.5370686	-0.8387738	-3.041741	-0.93281114	3.4600563	1.4477042	2.534453	6.392762	9.321215	10.561665	10.9474125	9.147879	4.3163795	5.6385727	5.368702	5.3491306	7.4024186	-6.538421	-10.542147	-12.507902	-3.8333297	-3.7117429	-1.2479712	3.8855312	1.0592506	-4.4367247	3.011779	-6.7903585	-19.10611	-4.1599693
¸ßË¹°×ÔëÉù´¦Àí (218).mp3	-1.9868705	-9.248489	-4.8966312	-14.876314	-19.121166	-21.861813	-12.200497	-15.487707	-18.123486	-5.0932207	-4.2825193	3.994061	-14.989775	-18.388458	-16.991768	-2.1041172	-1.3811473	-6.9954243	6.668832	-0.93685585	-4.1032057	-13.791655	-13.226567	-10.699179	1.8423532	3.1253152	5.9339886	-15.045195	-20.906452	-21.169624	-7.139953	-8.357168	-6.2906513	0.2316581	-9.793376	-3.1074355	-18.95002	-24.102427	-27.077806	-20.000168	-22.38078	-25.30336	-18.617378	-20.657017	-19.28089	-31.223236	-23.384598	-16.236908	-15.434189
¸ßË¹°×ÔëÉù´¦Àí (219).mp3	-9.7970295	-4.940579	-1.1569781	-8.689644	-6.6216426	-2.9386668	8.681433	-0.69274914	-2.8440382	-8.039649	-4.9797835	0.4030558	3.2157903	-4.254462	-2.8599806	-4.823765	-3.8570428	-6.1255417	-7.4108953	-5.407854	-0.41147572	14.386988	7.8643723	4.148965	-11.333123	-5.838127	-4.5313954	-11.224506	-4.543097	-2.0403728	-0.53486514	2.1617358	-0.06776958	-8.816017	-6.370974	-3.3804336	3.3865938	3.2543924	11.39087	4.0745525	6.1062417	7.356833	2.7501538	0.7736519	1.0639052	3.2064939	0.1411842	-1.6277608	4.793299
¸ßË¹°×ÔëÉù´¦Àí (220).mp3	-20.03653	-19.485683	-13.179809	-8.302198	-16.183704	-26.073486	-12.0771885	-17.627007	-24.324688	-13.702305	-16.234793	-10.652044	-8.476532	-10.800535	-6.1987987	-8.034023	-14.990835	-14.908888	-11.873196	-16.55936	-13.804888	-17.223286	-19.961739	-19.04367	-22.13314	-22.949291	-24.773228	-19.733685	-20.004286	-16.371206	-12.798695	-22.190346	-27.503654	-9.804174	-16.096764	-17.233858	-19.559132	-22.437849	-19.026627	-8.589964	-7.6145735	-10.485038	-20.47976	-23.105473	-28.01033	-15.900532	-16.248707	-15.036167	-20.75631
¸ßË¹°×ÔëÉù´¦Àí (221).mp3	13.54475	3.2581546	-2.832567	-1.1408477	0.084041595	0.9946212	8.692068	6.5980396	10.103643	14.639681	4.6506557	2.0394444	24.506744	13.38102	9.520397	5.195182	-2.5203085	-14.212836	3.8435314	2.642115	-0.6405865	3.4221091	0.37069154	2.1127248	2.7155116	-2.9414225	-7.4996157	3.0136876	2.0841045	0.9082997	3.328504	-2.6897209	-7.7209625	4.617438	3.5293188	5.1848717	4.511708	-1.0944389	-0.30767232	2.9392824	-2.6313767	-6.0029373	-1.4623668	-1.1210277	0.29148877	-4.502696	-1.5785625	-0.07919222	-0.33610827
¸ßË¹°×ÔëÉù´¦Àí (222).mp3	-4.41195	-13.528311	-19.336689	-15.675182	-8.712311	-4.9797115	-5.2393446	-9.982067	-7.9228163	-9.792609	-14.436038	-13.755952	-19.49514	-19.427473	-12.769926	-12.128077	-13.633043	-9.911104	-2.8863993	-9.631834	-11.156998	-18.720608	-11.756182	-4.2329936	-3.7311077	-1.9889222	0.110010624	-11.565925	-9.241689	-11.149959	-14.941018	-11.922621	-4.5871673	-7.9003897	-13.514853	-8.216632	-13.0142765	-14.742727	-12.887688	2.873001	-7.628969	-2.3878388	-4.941234	-14.3363	-13.503495	-5.2898016	-10.650644	-15.301758	-3.891803
¸ßË¹°×ÔëÉù´¦Àí (223).mp3	8.21607	5.4247417	2.802092	-4.918951	-5.2036123	-3.2033353	-1.0127753	-5.7681017	-3.4392347	13.347031	10.689255	11.653363	-1.2442586	2.7194343	2.6854043	-2.6597807	-3.4452271	-6.353999	16.550468	12.41264	13.824476	7.2372227	7.1226177	5.3566303	7.2726855	6.943096	7.4993486	-0.4942354	-3.1882496	-3.7695951	-2.70467	-4.208482	-2.4112954	-4.0327272	-6.7173176	-2.0925148	2.8103585	-1.2552797	-0.46638036	6.9814806	-0.9347931	0.14519855	3.7399755	0.25509417	5.693328	0.3597706	0.475878	-1.6366982	13.723465
¸ßË¹°×ÔëÉù´¦Àí (224).mp3	-16.502724	-15.341014	-15.1526165	5.4996576	2.4485297	0.74511	0.14362521	-4.7418714	-7.7393475	2.0359702	-3.3264182	-7.089172	-2.9268286	-7.7498193	-3.636684	-7.4069424	-10.510958	-11.308781	2.7809317	2.4260852	1.5147948	8.812723	5.4467893	-7.74174	-4.720191	-6.402033	-4.337368	-3.7617493	-5.3779125	-0.36558342	-11.531773	-15.353727	-17.653093	-19.311909	-8.854794	2.2549944	-3.8735125	-10.778801	-11.762657	-20.637835	-16.971838	-4.9460745	-8.080927	-11.10951	-8.817361	-7.13941	-8.617566	-5.0936546	8.201221
¸ßË¹°×ÔëÉù´¦Àí (225).mp3	-3.874618	-4.958897	-6.4899554	12.055727	4.8592215	-5.8213186	-11.572668	-4.443248	-6.2030334	-14.459192	-12.771321	-12.415171	-1.5689589	-2.8911405	1.1031997	15.936958	7.5788717	6.349807	-10.332939	-10.234523	-8.87392	-4.2662125	-7.7241497	-5.0078726	-4.378073	1.8777989	3.4424257	0.29946852	-7.544838	-7.164651	-1.9371301	-5.49274	-6.5391884	-9.778728	-6.413601	-0.8188238	-0.5458318	-2.9645107	-2.275235	4.5274277	2.1804757	3.8689249	-17.355068	-9.166713	-2.6167464	1.4872094	0.1661973	7.375213	-9.308882
¸ßË¹°×ÔëÉù´¦Àí (226).mp3	-0.79972667	-3.4671803	-6.372205	11.523871	8.859714	11.760409	11.861122	9.260578	11.216878	-12.946716	-4.5765557	-1.0990227	3.689042	1.9233521	1.136724	10.478423	6.238879	6.1868277	5.636984	1.9882588	1.098757	-7.1522684	-3.6795683	-2.0650196	3.1248958	1.2898192	1.7101189	-4.16661	-7.683225	-14.681522	-13.539824	-7.3649583	-13.141862	-14.897915	-11.159864	-6.366088	-1.0466136	-12.0665245	-15.304415	0.42578214	2.1971292	8.806959	-5.027888	-5.8591485	-6.2057896	3.8783834	0.8841074	0.051968813	-10.411628
¸ßË¹°×ÔëÉù´¦Àí (227).mp3	14.471073	8.276152	3.3796144	14.369868	13.516366	8.279085	12.914329	18.886883	16.292542	12.099226	15.380959	29.008572	14.19557	9.195631	3.6519537	3.3584392	2.7981782	9.596325	5.5933094	1.4889902	0.73561335	6.649733	4.2000437	0.83197474	7.0199995	-0.9031025	1.777937	10.079905	9.883415	19.084305	4.690107	7.100177	8.923345	29.488304	17.016571	6.9083953	12.723186	9.864431	10.345879	8.120478	8.478284	12.008228	25.219702	22.998875	21.056782	38.052917	26.788883	16.790977	7.0371475
¸ßË¹°×ÔëÉù´¦Àí (228).mp3	4.3118043	-2.0746942	5.455375	-14.783186	-9.044488	0.22579578	-23.425339	-21.504478	-17.933796	-6.0690737	-14.839533	-20.84928	-17.457249	-17.056519	-15.219093	-24.220825	-16.641836	-11.096193	-30.655775	-19.798477	-14.451307	-13.586987	-11.680098	-8.509429	-5.24007	-14.25119	-13.109655	3.1776972	4.3081603	2.150146	-4.2809553	-6.888413	-6.8075314	-7.7396774	-7.895713	1.8675966	-1.6490662	-7.502329	-11.842094	-12.609928	-13.882666	-22.105415	-7.23278	-14.244406	-12.524957	-16.976807	-19.402454	-22.313406	-0.6983237
¸ßË¹°×ÔëÉù´¦Àí (229).mp3	-9.199421	-10.8509655	-15.850526	-0.5143051	-8.124531	-2.2444456	-14.32481	-12.529163	-13.166592	-15.868977	-10.946976	-8.720066	-10.567612	-9.101601	-8.558187	1.4977529	-1.6446015	-2.301537	-0.59159845	-8.351129	-16.085358	-9.557987	-15.301057	-14.998404	-9.794331	-15.319147	-11.727674	4.766103	1.7230293	1.512683	-10.822196	-11.912212	-7.061308	-0.37416124	-4.191825	4.690726	-11.150225	-13.252659	-9.219032	3.6067986	3.8884673	-1.6534679	-3.2202516	-9.309484	-16.028576	-2.5327835	-2.6750777	-0.5932088	-8.652866
¸ßË¹°×ÔëÉù´¦Àí (230).mp3	-12.100132	-14.315976	-11.3371525	-19.958607	-16.758635	-16.030731	-13.0126915	-13.827353	-17.276539	-13.063555	-21.283962	-21.031975	-12.717169	-8.019108	-2.9451578	-4.52744	-8.72637	-12.364461	-21.888184	-14.934311	-7.88871	-11.402245	-16.381145	-16.639338	-22.01571	-17.489103	-12.405964	-2.58853	-6.955839	-10.963324	-7.2721586	-9.963818	-11.352243	-12.821586	-18.069935	-19.145216	-40.28349	-39.26345	-32.259457	-20.964233	-29.798876	-28.177841	-20.714504	-32.66142	-35.77864	-21.127533	-26.730062	-24.922535	-27.953274
¸ßË¹°×ÔëÉù´¦Àí (231).mp3	-21.652271	-22.68438	-20.550114	3.315192	2.1625557	4.1706657	-3.4062262	-5.379146	-8.930011	-3.1756957	-4.0211678	-4.8477187	-6.4928603	-5.8588796	-2.3146164	-4.5959787	-1.7047458	-8.879412	-9.112511	-10.9361725	-7.571134	-0.75069803	-2.712628	-7.1035986	-5.4645214	-1.1360399	11.241184	-18.42148	-12.607319	2.5759025	8.3603115	-5.663948	-8.937292	0.21299964	-0.9072737	4.6490912	-1.5461426	-10.92625	-12.768595	-11.166622	-14.052025	-7.2186537	-10.020605	-9.751661	-7.8664265	-2.7081141	-4.579041	-4.502223	-6.5685573
¸ßË¹°×ÔëÉù´¦Àí (232).mp3	-9.231667	-11.156055	-4.183246	-3.1121178	-2.0715446	6.2076025	15.779041	10.229971	12.569818	-4.3935266	-7.576499	-8.185458	6.00104	-0.10029715	2.5593102	-1.3073375	-2.58435	2.9561985	-13.704579	-17.77335	-29.316862	-9.435774	-5.796995	-5.097305	-1.1622907	-3.0932112	-2.8450584	-16.563454	-13.777658	-9.084959	-13.301913	-19.078262	-23.06575	8.205236	9.147968	15.226946	22.50476	15.724849	20.08609	3.7314882	1.4974277	-3.4717107	3.8711948	-0.8453702	-12.099245	8.495207	9.148652	4.483695	-4.035618
¸ßË¹°×ÔëÉù´¦Àí (233).mp3	-0.63169956	-1.948102	-3.202568	-7.1537704	-5.209115	-3.9034169	-2.9980235	8.359714	8.010014	1.0091631	-1.9218013	5.371811	2.4354434	-1.2974061	-5.196128	2.3388548	4.3128595	5.99991	-13.617287	-9.036206	-0.9311565	-3.4962747	-5.517919	-7.569825	12.701443	5.078503	1.287415	-9.870087	-2.8775218	0.91469467	-10.404907	-9.862411	-4.6030273	-4.4516983	-5.020959	-5.4475126	1.6144909	-5.5228577	-12.324938	-3.356571	-6.161682	-3.8082235	-4.63552	-13.688871	-10.530985	-0.552076	-3.4777958	1.0883613	-7.785187
¸ßË¹°×ÔëÉù´¦Àí (234).mp3	11.264998	16.813763	13.85561	8.597078	9.014229	9.511	9.136393	4.457821	-1.4303246	-6.657791	-3.9065828	-0.2743346	8.076427	6.3519144	5.781081	-9.9035845	-10.023087	-5.157685	-11.452583	-24.583805	-29.098194	0.042500317	-7.3529325	-15.811945	-27.303436	-14.958303	-2.8410285	10.512504	5.7735825	7.7579823	-5.164989	-9.124952	-6.9439926	-4.535353	-9.923089	-18.190659	3.1386018	6.308078	4.6345973	16.169147	11.36878	4.575977	-31.790339	-31.921686	-22.245653	-4.259806	-10.724924	-3.6729684	-18.26419
¸ßË¹°×ÔëÉù´¦Àí (235).mp3	-16.410257	-22.178576	-14.4502125	-16.24216	-18.58527	-15.949779	-14.518885	-17.151709	-17.229914	-13.053618	-10.16947	-5.371479	-7.7254725	-5.344006	0.4006666	-8.820437	-9.67437	0.5833842	-9.684906	-14.670804	-12.059288	-10.533088	-3.5619636	4.751266	-21.04741	-19.885891	-13.215206	-14.081778	-15.211772	-9.773262	-10.841049	-10.313417	-11.8313465	-7.4119186	-12.225323	-14.718331	-5.966961	-12.807751	-13.945279	0.49858722	-3.0858035	3.8247304	-1.9727061	-7.1449585	-3.6927965	15.121156	13.124276	16.944191	1.1954886
¸ßË¹°×ÔëÉù´¦Àí (236).mp3	-13.843521	-13.051316	-9.470039	-15.457354	-14.200607	-17.308615	-5.7323275	-1.050288	7.269953	4.7881756	-3.7504873	-1.3530757	-9.835163	-9.617735	-8.253933	-8.459614	-4.71411	-5.3384275	-8.498722	-12.381491	-15.028603	2.7976391	1.0671809	2.263541	-1.0931271	-5.0145774	-1.8324171	-6.2488384	-9.300767	-9.4166565	-0.18717182	-3.2350216	-4.978253	-11.038763	-11.589382	-4.8219247	-4.7756004	-2.3399336	-2.4063148	-0.48999912	-5.3553987	-5.5622115	-1.5801435	-4.008977	-3.842824	-12.429533	-13.843889	-11.327129	-22.801579
¸ßË¹°×ÔëÉù´¦Àí (237).mp3	-16.663782	-12.61545	-10.843614	-24.850868	-23.77204	-22.023664	-4.605608	-6.4930077	-4.2438397	-18.0943	-14.181919	-11.667416	0.95410806	-0.42821854	-9.120846	-16.382277	-16.565096	-20.329315	-0.4067692	-5.8188524	-3.9240565	-6.96056	2.2262533	6.3806686	-19.157417	-17.28725	-12.970268	-1.8176806	-6.3275557	-7.948738	-11.366438	-15.662553	-17.363152	-6.390889	-13.19438	-16.5203	-8.477606	-10.90514	-16.901127	-5.4013147	-7.057285	-9.371563	-19.30122	-17.76196	-17.226685	8.429999	8.136087	9.124495	-5.0528135
¸ßË¹°×ÔëÉù´¦Àí (238).mp3	-33.72766	-28.214563	-23.627357	-7.7157326	-11.005003	-12.010027	-19.058022	-27.624763	-31.099327	-27.502571	-24.413067	-29.142061	-32.905636	-27.06808	-14.857446	-32.698997	-20.57632	-12.186973	-12.078632	-16.197598	-8.64346	-20.23334	-19.744574	-14.095894	-9.980026	-5.694894	-3.3385565	-19.326115	-26.735243	-30.343128	-20.554888	-22.885857	-22.450798	-9.162642	-8.754387	-0.17390168	-12.277294	-8.088335	-10.659076	-28.689941	-19.017567	-7.5163317	9.801417	-1.0182921	-6.1312637	-10.8357725	-11.693419	-16.929958	-17.541916
¸ßË¹°×ÔëÉù´¦Àí (239).mp3	19.84845	29.703756	25.950396	18.377491	14.523575	10.077046	3.7699974	5.7828627	7.641497	24.507599	16.447914	3.5519214	9.90982	7.480194	1.9958596	10.174004	6.183258	2.801839	1.7503474	7.7762637	7.8098145	8.511841	10.313814	10.856286	24.405657	19.51617	16.703358	7.69279	21.368242	19.070448	4.520141	11.240601	8.721323	-8.287901	-5.5295696	-6.2931004	8.353289	10.527731	9.808355	13.445184	13.040705	10.748287	4.5080805	5.692109	1.4108975	15.639498	14.488537	9.368378	10.605961
¸ßË¹°×ÔëÉù´¦Àí (240).mp3	0.78548956	-4.4920864	-5.6206074	-1.4933059	1.3945224	2.4662926	-1.3858232	-1.3061754	3.5619502	-9.138133	-2.129821	7.600488	5.819358	6.946181	1.63394	4.5165796	6.521329	3.9900248	5.377601	5.2128725	-4.5601983	9.441651	-1.1439326	-3.995009	-7.506628	-4.627405	-1.2931514	-2.2784002	5.4736996	4.245476	8.763046	9.057785	9.912265	13.748928	16.704695	21.25635	7.846958	9.457371	13.834248	-4.366955	4.7044063	2.143618	7.16325	9.668213	8.440018	9.630707	9.908107	6.307762	-2.0663705
¸ßË¹°×ÔëÉù´¦Àí (241).mp3	-16.733547	-14.205437	-6.391843	-6.06759	-5.5750833	-7.857216	-6.593307	-8.889734	-7.1581044	-21.957842	-22.995407	-19.018589	-4.0484495	-3.0333285	-1.4409784	-23.835651	-14.154011	-11.275921	-10.75438	-13.256069	-8.177801	-3.7155993	-6.018929	-4.792381	-2.276451	-1.9743731	-1.6974769	-12.577751	-7.7793455	-8.61046	-11.343988	-10.188402	-4.425243	-6.470244	-8.668728	-12.899084	-15.04232	-12.675163	-3.7780015	-12.655512	-9.480106	-6.5035796	-7.074799	-8.991819	0.5952982	-6.376692	-10.927374	-10.037165	-8.009684
¸ßË¹°×ÔëÉù´¦Àí (242).mp3	2.4095013	0.46274707	-5.5413227	0.3604185	0.19614074	0.89636344	10.876932	3.65034	0.11535174	-3.6984835	-4.999979	1.6584673	13.346337	9.424391	6.318404	-4.401984	-6.420924	-6.246267	-4.5793095	-4.902129	-7.8349013	0.44950086	5.267537	16.099802	-0.56993383	-0.70084375	-0.4383003	-8.96624	-5.4367294	-0.662428	4.0423837	-5.096524	-5.7560735	4.8695016	-0.94238985	-3.1141772	-6.400533	-11.902689	-12.158679	-0.07527149	-4.6388335	-3.3168802	2.7088993	-0.4558909	-5.3196373	-22.023144	-20.724556	-13.0031595	-6.1962795
¸ßË¹°×ÔëÉù´¦Àí (243).mp3	-19.872406	-17.784096	-18.176134	-8.6929	-14.189238	-10.445009	-17.191738	-17.667603	-12.519579	-6.8583736	-10.139416	-12.549166	-5.8269887	-13.130458	-12.773979	-7.288208	-11.500954	-12.767336	-10.177407	-10.945801	-6.838065	-5.6808224	-5.620036	-6.8764515	1.570582	0.9408038	-4.715625	-8.910559	-6.5919256	-5.5591526	-19.014149	-16.437784	-20.877396	-9.570768	0.22643957	7.004488	-2.1264205	-1.617042	-5.947708	8.0132	5.897045	6.1400223	5.5839825	9.514438	10.826918	2.697505	-1.0050781	-1.4292698	-9.911022
¸ßË¹°×ÔëÉù´¦Àí (244).mp3	-7.75725	-8.01317	-15.003462	13.553516	3.7717128	-3.3331838	2.8532043	5.0278068	4.8257465	-10.933636	-6.9369926	0.9977485	3.796607	-1.3487018	-4.0563617	-11.392269	-5.825184	8.596941	-11.626207	-0.4489671	6.2242174	-8.348941	-8.152334	3.306523	11.589872	14.08184	10.787512	-3.2191942	2.760299	7.6734414	-4.1922555	4.5414667	11.777619	10.062972	11.889183	12.156173	6.239985	2.8491755	1.8818029	-1.536259	4.014558	9.984955	-22.30642	-19.482632	-26.630497	0.9627058	0.47462535	-2.2963626	6.1904993
¸ßË¹°×ÔëÉù´¦Àí (245).mp3	-2.5181441	-1.8509101	1.7356627	-7.304256	-6.429691	-5.5715675	-7.872515	-5.7279053	7.3611817	6.0113826	9.368021	6.7790775	2.683742	5.680823	2.3553357	-4.6159782	-11.0226965	-4.8555346	5.0578794	11.444101	13.239521	-3.948867	2.798152	0.87258637	0.70759994	-0.59396064	-4.0299625	1.5257049	4.157742	2.3542593	3.7306807	3.5213244	5.6617913	11.74959	9.813154	7.4938755	10.553557	7.924418	10.7125225	-1.6713936	3.0878406	4.4565706	-0.56368136	1.1998489	-6.398574	0.77734876	3.784011	12.434311	9.920755
¸ßË¹°×ÔëÉù´¦Àí (246).mp3	1.3693695	0.877078	-0.03257692	5.152335	0.55019104	-0.1386821	-8.023063	-10.197624	-13.536981	9.157707	-0.030473024	1.3940558	-22.783817	-19.93664	-21.821285	2.2892601	-1.4401517	-6.401742	1.0540636	1.9441478	11.146834	1.2910177	-2.206407	-6.5130095	-7.4213414	-5.3815336	-5.3928776	-5.7776403	-9.611385	-2.24808	-16.320045	-11.773663	-11.1845	-20.465225	-17.979744	-15.53656	-15.279748	-17.778164	-23.660522	-9.646444	-14.073198	-22.771778	4.7745214	3.1355052	5.377736	-23.647963	-20.772865	-18.316044	-5.1814566
¸ßË¹°×ÔëÉù´¦Àí (247).mp3	-7.4429784	-11.752063	-5.81286	-13.085519	-22.6029	-23.031906	-6.4303493	-2.9489565	3.785236	-7.2602777	-7.168808	1.3475856	-6.2256603	-7.433298	-5.2425766	-15.355618	-16.265831	-18.339901	-9.594713	-12.102175	-16.856117	-9.2263775	-21.088493	-17.170938	-0.50942004	-4.6072693	-10.401419	-1.8548717	-3.2609193	-3.8060071	-9.640776	-7.8733525	-2.7913613	-4.276069	-6.332454	-8.480934	4.9838033	0.9064333	4.9266787	-2.2303233	-8.420872	-10.510188	3.3336835	-1.7728937	-3.4127216	-12.267534	-14.734406	-14.462574	4.8956027
¸ßË¹°×ÔëÉù´¦Àí (248).mp3	-4.2109346	-5.022663	2.4075792	11.7008705	7.2469745	7.323983	-5.4052715	-10.123296	-11.851933	0.7086367	-3.950389	6.25198	-10.956626	-8.252207	-4.748304	-14.364735	-15.086676	-6.246913	-3.944761	-6.8490763	-1.0729871	-0.2504505	-2.7720046	-3.1145062	-8.959461	-3.0234237	-4.8370314	3.4181142	-3.7379403	-3.304855	-14.874167	-15.622139	-12.478244	1.2965463	-2.602779	-1.1948584	-18.071058	-16.391058	-14.83259	6.4172077	-0.2622292	-0.15246546	-7.3252325	-8.400017	-10.431279	-3.5987113	-8.998762	-4.4479733	7.362861
¸ßË¹°×ÔëÉù´¦Àí (249).mp3	-9.650782	-5.480239	-10.509725	-7.4800344	-3.80471	-1.8121933	17.255707	14.926054	16.584045	16.447693	7.6388836	1.3001609	10.9197235	7.1323414	7.3327293	4.4894586	5.3527384	5.588665	-0.027414918	2.7522995	3.61828	-4.0970573	-9.6111965	-11.8328085	-15.350395	-14.382182	-14.822486	-9.289276	-8.4272	-11.673521	-16.72524	-12.48	-12.65206	-10.367624	-9.903312	-14.387247	-6.731684	-0.5897013	4.0931077	-8.217675	-5.793969	-8.154912	-9.471056	-10.361759	-2.861072	-11.0648575	-7.369506	-4.2086887	-2.0511775
¸ßË¹°×ÔëÉù´¦Àí (250).mp3	-23.381853	-20.849926	-17.28199	-5.715621	-12.662964	-11.812468	-18.395267	-17.827114	-8.726358	-21.008533	-28.676405	-28.300632	-8.845497	-10.768802	-5.2304296	-13.711521	-16.959337	-11.180962	-7.381689	-10.859191	-14.9333515	-3.3958418	-10.263277	-4.346724	-15.981695	-16.819485	-19.392332	-16.48668	-20.860188	-16.594444	-26.813488	-20.183746	-11.756931	-10.032467	-20.462477	-26.714447	-16.970592	-18.09905	-11.038365	-27.370754	-21.250233	-10.714748	-16.56863	-11.005091	-10.187525	-18.984241	-20.204807	-11.912008	-7.735373
¸ßË¹°×ÔëÉù´¦Àí (251).mp3	-18.07537	-23.080929	-26.371243	-44.42423	-42.73992	-36.54329	-28.9913	-32.629658	-37.651764	-0.47526872	-13.148113	-19.186172	-15.572758	-12.308169	-15.737167	-22.388098	-21.120798	-17.109205	-15.684324	-22.813494	-20.46926	-21.438992	-23.5542	-27.107742	-25.193352	-25.840897	-28.943855	-20.962437	-24.113808	-21.408125	-30.837673	-25.765343	-20.182138	-37.94765	-34.658524	-33.110622	-31.393642	-25.824009	-21.98804	-18.442646	-20.520317	-29.897137	-11.716654	-17.537817	-21.754951	-24.337078	-22.684998	-27.382584	-16.388802
¸ßË¹°×ÔëÉù´¦Àí (252).mp3	-4.7570157	-10.06943	-13.669589	15.387901	12.044079	6.4712048	-6.844748	-8.916012	0.9304708	1.5658317	-0.10105187	2.3212793	2.3151226	-4.161878	-4.8282065	12.026892	11.82857	8.232603	5.8929524	7.854308	5.180514	-14.170041	-13.092466	-2.5060167	1.6546737	0.6782539	-2.9974227	16.05474	12.952648	13.288116	0.68659437	-1.8987597	5.583859	13.859591	12.654474	12.329956	-15.231865	-14.249963	-8.758046	-1.700824	-9.950769	-10.142006	-14.870213	-12.031708	-7.3100033	16.772726	12.411827	10.707184	-3.9748404
¸ßË¹°×ÔëÉù´¦Àí (253).mp3	-3.0520194	-6.156973	4.705865	-13.736849	-22.216557	-21.59182	-13.142664	-16.903015	-21.852278	-14.434118	-16.269476	-6.7657986	-18.942442	-14.989927	-8.162356	-11.062183	-19.149029	-9.840788	-6.124529	-14.603007	-12.683278	-22.257946	-22.229452	-13.098871	-7.186701	-4.0936365	1.009877	6.499859	1.6329621	0.70019096	-2.0392694	2.809897	-3.2051277	-3.0743942	5.018449	9.357513	5.7448807	4.6460123	7.967467	2.400655	9.098113	9.458989	3.9342146	6.8683324	11.259772	-2.096485	1.8134869	15.214543	-8.020527
¸ßË¹°×ÔëÉù´¦Àí (254).mp3	-4.2190437	-14.399933	-13.471926	10.8099375	-0.19600081	-4.338759	-7.0135136	-9.282513	-11.455713	-2.6883054	-1.2317107	-4.8779917	-2.6412742	-4.500809	-4.9175262	-13.779041	-12.284155	-12.623436	-13.051958	-11.919643	-10.943529	-10.6101465	-11.075491	-9.298449	-5.826601	-12.332247	-14.390748	-7.7653427	-15.3265915	-22.378513	-6.3146453	-1.3588121	6.428073	-20.508938	-20.778318	-7.55363	-21.265678	-23.890495	-26.882816	-5.6951313	-7.110756	-13.546471	-6.1908836	-9.963125	-6.861788	-3.2818656	-11.033582	-11.677657	-11.163044
¸ßË¹°×ÔëÉù´¦Àí (255).mp3	13.86063	16.554098	15.540551	11.326538	15.093922	19.22725	14.606888	14.165604	11.67594	5.212115	3.3282502	5.300886	-8.679037	-8.776876	-14.861647	13.641594	16.069405	15.072674	12.054584	16.173508	15.862352	-0.13570312	-3.7615461	-0.8605265	9.020706	7.582902	7.4684043	13.107569	15.749292	14.052383	18.115444	14.050396	9.746804	-0.65040076	0.109218	1.5970097	-1.2115579	-3.841783	-0.073336214	9.233756	8.684139	3.9772902	12.550608	16.200436	14.8316345	19.69467	16.975048	24.780287	13.931197
¸ßË¹°×ÔëÉù´¦Àí (256).mp3	-12.596289	-11.734665	-10.857067	-2.6583695	-7.8223715	-10.580084	-12.4164715	-13.341029	-13.057024	-10.357474	-10.334122	-8.154161	-11.990505	-13.522879	-10.123621	-2.4029155	-11.344486	-2.6923428	5.841492	2.5579891	7.898946	-13.634284	-16.219353	-16.647121	-27.574162	-22.968943	-16.224808	-11.476473	-13.187487	-5.0615225	-2.2623744	-2.0463123	0.629512	2.2056537	1.3996856	7.805773	-19.531261	-21.081284	-26.941912	-8.2299385	-11.949388	-9.070862	1.0871468	-1.6164562	-6.2459345	-12.478384	-14.015829	-13.850689	-5.53672
¸ßË¹°×ÔëÉù´¦Àí (257).mp3	-11.237089	-14.294268	-15.207674	-13.644745	-8.910901	-9.881886	-7.999596	-8.58453	-2.6179307	-11.9977865	-11.124561	-13.228775	-4.8317204	-7.2802057	-5.055696	-7.302121	-4.036443	-3.3312454	-2.7669182	-2.9318933	-3.3076203	-0.8220328	-0.8111445	3.4877577	0.95546657	-7.1269045	-13.329104	3.8401966	3.024192	-6.084289	-4.534832	-2.841164	-3.8411212	-4.219058	-5.6624613	-5.821981	-5.6368594	-0.604395	5.7026367	4.462872	3.3223963	4.6079264	-5.0345016	-7.8162546	-1.7662715	3.8945389	6.76161	4.485679	0.869207
¸ßË¹°×ÔëÉù´¦Àí (258).mp3	-17.807789	-17.476868	-16.639065	-7.6179953	-3.9301462	2.7307668	-0.49219245	-4.2894692	-8.837881	-11.019562	-9.468665	-5.410802	-9.336998	-11.268902	-2.97334	-25.907555	-16.333506	-3.9332712	-17.102688	-13.033154	-17.850971	-14.594715	-21.365654	-18.413208	-21.30579	-22.749933	-25.752476	4.0550184	-4.441501	-6.2671814	-5.489299	-5.6184754	-2.6172795	-13.891551	-15.653772	-9.395655	0.6913638	-7.9556675	-6.6097403	-2.846737	-10.378204	-13.304775	4.02697	0.1835911	-5.183567	0.09708245	-2.3777976	2.0730484	3.1424258
¸ßË¹°×ÔëÉù´¦Àí (259).mp3	9.009329	7.548594	-0.1117565	4.738859	4.867779	10.577993	11.1713295	13.983095	17.9282	6.8676367	2.7837207	-4.26747	3.110964	4.085175	1.7041726	2.6287737	4.950677	5.736873	0.8100123	7.0422373	14.367407	6.2451916	10.791852	8.1084175	2.147527	2.4855485	-0.39453316	1.1980195	0.27445298	4.810221	3.0416367	4.5214896	6.6556654	11.297586	3.4993243	1.5065067	1.4583256	-6.811959	-10.137722	3.042946	6.949766	4.5831265	2.8470654	-2.3388793	-6.8372564	-1.7833209	0.16435987	4.0220466	-7.6324186
¸ßË¹°×ÔëÉù´¦Àí (260).mp3	8.410362	6.8549304	5.975148	17.042034	17.520794	17.806755	-3.6242871	-4.0790777	-0.67260516	-4.8815637	-6.8345156	-8.370724	-10.964214	-11.1213455	-6.313669	-9.409706	-12.465479	-6.2279034	-22.963518	-17.69729	-12.182868	-20.990738	-17.33511	-19.768578	-12.11004	-11.014381	-5.1599274	-4.365988	-11.558868	-18.571688	-16.827473	-17.550766	-17.473589	-4.930988	-8.696102	-10.663376	-20.184986	-15.648964	-14.981941	-2.262249	-6.785334	-11.240919	-12.410919	-14.359625	-10.432814	-16.324684	-16.174706	-11.437166	-12.969103
¸ßË¹°×ÔëÉù´¦Àí (261).mp3	2.777861	-1.2355785	-0.63795173	-1.3233947	-3.7310085	3.7112281	1.6977181	4.4713593	2.530739	-15.971475	-10.339239	-7.0298443	-6.1271524	-0.5995184	2.978155	8.373934	8.631037	10.033915	8.875671	5.6569	6.758933	7.4710445	9.71402	12.124603	1.018125	3.1319754	-0.9645076	6.8334684	5.1690097	0.7290203	14.218617	9.473896	10.738871	3.8066092	6.3560743	9.8839035	-2.998779	-9.028545	-11.274794	10.039112	4.6463394	7.508486	3.8139567	3.463344	-4.888315	3.7086284	0.9023076	3.6723766	-2.1391811
¸ßË¹°×ÔëÉù´¦Àí (262).mp3	10.054186	1.9885298	0.63489103	-2.0629346	1.8217745	10.980288	3.372923	7.8587112	12.7321615	13.85815	11.081789	9.7768955	11.46845	8.194105	10.588803	16.482674	17.189	20.524208	14.350719	14.595662	7.120432	5.2187605	8.35932	6.28904	1.0138038	-5.284091	0.8718765	-7.7598085	-0.09812534	-2.645143	1.7214415	-2.890778	2.5741944	-1.0893154	6.366438	10.409224	7.2851315	0.35135263	-4.2367616	1.5961366	-1.8235564	3.284799	4.985514	3.6028285	-2.2493014	9.7883415	13.204306	13.194267	6.3757877
¸ßË¹°×ÔëÉù´¦Àí (263).mp3	17.317272	15.04125	8.352945	3.650836	9.6411	-1.5045766	2.732504	4.653737	2.672449	9.252935	3.1578069	2.1339803	28.332188	32.129505	32.22089	-6.6421337	-8.8284445	-5.6248837	16.075237	13.250206	11.842993	-21.460617	-23.649979	-22.512257	-32.08817	-27.67039	-20.538963	0.839221	-2.23107	4.663554	-7.805508	-2.0039573	6.6423445	-7.5974054	-5.9791946	-1.9589847	-13.90423	-12.300954	-5.1894503	-7.8722367	-7.2235813	-9.90283	-0.36856484	4.47575	3.0041988	-17.71331	-19.504875	-25.529251	-24.301609
¸ßË¹°×ÔëÉù´¦Àí (264).mp3	14.69257	14.788918	11.384689	13.196173	11.812113	10.62056	10.723465	10.283455	4.288552	14.804264	16.187595	13.602611	14.445963	14.546087	12.76713	10.110897	12.200291	14.51537	16.090206	15.24794	11.463598	13.845792	13.288998	10.065245	3.493719	-1.594189	-8.429766	15.294282	16.922523	18.12187	7.944842	14.315848	14.104792	3.616611	1.539906	7.0936604	12.0536175	9.932344	8.177311	6.2079167	9.361879	4.689004	26.239216	18.868008	13.726644	10.117264	14.501051	12.588825	13.708971
¸ßË¹°×ÔëÉù´¦Àí (265).mp3	2.096397	4.4007883	4.628643	6.788288	7.558482	9.921863	2.3222153	-0.24970907	0.8359647	3.2015018	2.83258	9.011526	11.565187	7.729189	4.6511235	1.2564447	2.004787	8.273049	-9.175712	-9.546406	-8.839458	18.708946	16.920681	17.271545	-10.227686	-9.607048	-3.6069999	8.9706135	9.323935	11.163097	3.193857	6.596337	8.704981	3.5128975	-3.6187172	1.7792671	12.573112	5.56102	7.6542645	2.738103	-3.5654888	-3.8176594	6.3374023	4.4232726	13.204918	-7.3253336	-0.3797016	5.145407	5.727786
¸ßË¹°×ÔëÉù´¦Àí (266).mp3	-22.448715	-22.43755	-14.022079	1.870243	3.5538328	5.6637144	-32.268784	-30.552748	-26.21574	-7.6340156	-11.289989	-9.718412	7.1197824	8.02722	2.8600078	-20.27664	-24.152565	-22.593475	-22.072338	-32.919586	-34.564217	2.2023907	-7.74238	-9.425491	-1.0376282	-11.694877	-18.621601	-4.7519646	-5.335598	-2.1876178	2.4082942	-2.447492	-6.465264	-2.9892137	-8.276628	-10.06111	-3.3478832	-0.053394437	1.4605129	4.704585	0.19260389	-4.982917	-13.4035	-13.5894165	-3.4705153	8.303063	6.4056873	5.781829	6.575035
¸ßË¹°×ÔëÉù´¦Àí (267).mp3	-5.3635993	-7.5334034	-7.2462873	0.63998383	-1.0651315	4.2633953	4.8003135	-0.53650296	2.5383449	5.1583614	-2.252712	-1.5176531	2.677474	-1.5692737	-0.6935092	-2.0571795	-6.2382727	-2.375514	2.7291272	-1.5788242	1.4502298	-9.020437	-10.962659	-4.206397	-16.640772	-16.626501	-18.0048	-12.37368	-5.872303	5.3337555	-4.419629	-7.67478	-7.565646	-12.014395	-8.458706	-3.4037423	-9.546715	-11.861912	-12.743287	4.5262513	-4.6021366	-4.4467316	-5.2992077	-10.737528	-13.838194	-10.20591	-15.316715	-15.316212	-25.537212
¸ßË¹°×ÔëÉù´¦Àí (268).mp3	-11.114626	-12.1667595	-13.069687	-15.219418	-9.874591	-3.0768704	-6.093974	-7.23232	-4.421358	-7.485317	-7.644959	-3.265935	-9.8655815	-8.3054	-12.078106	-9.9399395	-9.855346	-13.913725	-5.258135	-5.961442	-3.8422065	-10.66505	-4.9262834	-3.7510026	-4.2094326	-9.2625475	-7.3352866	-5.596117	-5.549075	-7.395772	-11.602222	-14.301005	-9.170098	-9.235931	-10.8253765	-6.783226	-9.286818	-14.729705	-12.777453	-2.5766678	-8.255669	-14.020983	0.36177462	-3.1928473	-7.5016365	-2.3215253	-1.6025789	4.0551147	-3.5995436
¸ßË¹°×ÔëÉù´¦Àí (269).mp3	-10.974322	-13.348449	-12.309578	-31.05933	-33.518303	-29.642906	-7.9997244	-12.805388	-7.642473	-36.243385	-32.64941	-23.447876	-10.599755	-9.482226	-3.6389284	-15.632204	-14.869572	-13.501265	-6.780288	-13.370741	-12.717741	7.497282	8.009408	11.6771755	-4.263113	-1.1812888	1.8790026	-2.3442183	-2.8834271	1.6581514	-17.841684	-15.816318	-12.766061	-24.465305	-22.845715	-14.598828	4.250621	-7.9719396	-12.322245	-24.056541	-20.663324	-8.3648205	-9.888927	-13.174126	-20.761154	11.774075	7.4093237	5.9345856	-29.28315
¸ßË¹°×ÔëÉù´¦Àí (270).mp3	8.100122	9.815502	10.045055	-11.663154	-2.4047217	-7.0612655	-8.808407	-12.948946	-7.623329	-7.225531	-13.196381	-12.134245	-8.402731	-9.122589	-10.2499695	-3.980854	-4.486663	3.4914708	4.3295765	-0.8235568	-9.417635	-9.412678	-13.017769	-4.820866	-6.9570694	-10.534493	-12.738239	-1.191849	-5.190513	1.7030694	0.185921	2.6516895	2.7348084	4.5982265	9.741108	4.1921377	-4.8518157	-4.9471493	2.6562486	-6.9867063	-5.4273367	-5.4485426	2.020523	-1.6048365	4.1072874	-0.8049805	2.9945846	2.4549606	2.0087996
¸ßË¹°×ÔëÉù´¦Àí (271).mp3	8.001022	1.8093376	-0.37485075	-12.196178	-14.83779	-11.123868	-1.9608634	-9.058655	-10.519918	-14.953617	-14.742782	-8.074318	2.0403771	-2.243763	1.2329139	4.162012	2.0237563	7.903344	1.8064845	-0.7543707	-3.9971275	-16.390667	-15.908617	-10.402857	-14.929324	-12.862789	-5.8019533	-16.779795	-15.551043	-2.7321305	-5.245633	-5.6723022	-4.6770544	-2.9704957	-8.823545	-9.746642	-16.763542	-16.740398	-13.157469	-13.205681	-19.149895	-23.542007	-16.836763	-19.122583	-14.638584	-8.569097	-10.378096	-15.528824	-17.149803
¸ßË¹°×ÔëÉù´¦Àí (272).mp3	4.117449	-3.8568149	-1.8155235	-8.053182	-7.5475607	-6.5880346	-4.6127605	-9.537801	-8.584781	-3.3369987	-2.7726676	-3.0710475	-6.1246557	-9.071751	-11.149479	-6.8491445	-5.1616096	-9.663113	-7.0168705	-1.5886798	-2.5200603	-3.592946	-5.256008	-3.0083482	-3.658872	-3.2335334	-5.499741	-4.003063	-4.158747	-6.540407	-5.1582994	-3.0694344	-4.3269663	1.6816096	2.7967844	1.6632779	-12.693422	-6.243778	-3.0643125	-0.7690733	-0.74473333	1.7388592	-10.414398	-9.454859	-6.7479606	-13.447499	-10.810965	-8.090544	-11.502365
¸ßË¹°×ÔëÉù´¦Àí (273).mp3	8.689867	11.289253	11.43197	10.862953	9.658833	10.174781	6.4463234	5.535577	6.306089	7.7951417	9.859572	14.958609	10.147783	7.7791195	-6.4031067	-0.7661465	3.8921385	17.901714	5.838998	10.8350115	9.700382	5.13379	2.9658535	3.9373064	-0.88183963	1.2077972	-2.0246572	0.27357107	0.017012939	10.370918	-2.9377084	6.922389	9.4099655	14.059063	13.590355	9.244194	4.2409506	9.286129	9.426825	0.32908982	1.8035147	1.883505	2.3796642	2.199339	2.1270597	-2.7838662	-4.9564114	-2.8929806	5.580078
¸ßË¹°×ÔëÉù´¦Àí (274).mp3	-21.280743	-22.426659	-24.326992	-5.5748363	-19.438103	-20.198803	-13.248668	-21.831806	-25.06335	-22.758078	-23.422127	-13.044003	-23.874126	-27.334204	-25.378548	-20.21603	-17.529085	-15.130882	1.2468019	-4.6999745	-7.6631927	-10.12878	-11.876715	-15.700894	-22.065718	-24.400023	-25.03384	-38.979725	-29.96328	-23.054333	-28.291916	-26.977612	-22.02789	-15.704889	-19.48368	-14.115971	-8.876362	-13.791374	-19.389263	-14.73173	-11.687959	-8.944492	-16.900833	-15.384598	-15.600652	-10.148834	-23.698643	-19.463161	-9.462713
¸ßË¹°×ÔëÉù´¦Àí (275).mp3	-1.6897539	4.3565874	0.9684105	-14.1082325	-14.444654	-3.4960012	0.9020976	-0.4813938	5.8900537	-19.4603	-18.072018	-22.615612	7.40294	7.05408	8.060157	11.439501	12.87421	7.4105654	6.643797	11.393091	13.692593	6.5476737	7.564781	9.446001	-4.1346807	1.4186993	2.007793	-3.2173884	-0.022959232	-5.538538	1.3181936	-1.0709456	0.7010174	-3.7723594	-7.537037	-1.8760233	-2.9077604	-1.725036	-2.0274732	-17.36561	-19.78056	-21.538338	-9.468308	-19.232258	-25.945248	2.3332205	8.662439	10.683125	-17.067045
¸ßË¹°×ÔëÉù´¦Àí (276).mp3	-8.002945	-6.62386	-7.3071747	5.811825	7.2799497	6.20448	-2.6034117	3.6393118	9.033157	3.142878	3.12567	8.204984	0.20461513	-2.565543	-3.3801653	-4.7604322	-7.371171	-10.921637	-4.682642	-0.8616697	1.9484403	15.287617	8.320811	10.829261	-7.4830656	-3.0224972	5.838489	-8.144173	-16.467552	-16.421928	-7.1850023	-7.9774275	-6.9591007	5.0207176	7.421509	8.9861555	-11.066778	-3.5500534	2.1534593	10.629248	12.113354	15.706088	17.340141	13.4974785	9.089703	-4.0699177	1.4998509	-1.6843942	-15.3801365
¸ßË¹°×ÔëÉù´¦Àí (277).mp3	9.548119	3.4670577	-0.4295249	-5.1508284	-4.551329	-2.5161927	-3.2570777	-9.699656	-4.5100794	12.112885	8.492533	10.537439	-4.1538343	0.7881418	0.8010918	6.066451	8.4102745	10.652683	2.7820935	3.808486	1.8781097	4.7436433	11.698124	13.364651	-12.969013	-14.5824585	-14.741962	11.200087	9.854525	10.979105	2.1879563	5.875175	7.5676866	-9.476614	-8.308914	-5.8337507	12.376089	10.384182	6.0585275	-4.1406107	-4.781399	1.4228902	-1.2328916	4.7252417	2.8399029	-4.02923	-0.7327757	0.5945689	-2.224425
¸ßË¹°×ÔëÉù´¦Àí (278).mp3	15.752035	11.772806	7.696225	14.382898	14.820047	9.95734	26.347414	21.2784	13.876268	5.3260202	9.44154	5.4397516	14.561283	14.562686	14.964857	14.380036	10.658791	9.14604	9.906445	7.727496	9.585873	-3.7271416	-1.458038	-8.405281	7.344258	11.878027	9.182669	14.349264	9.587997	5.585687	11.592345	11.203844	10.4704275	-7.3099527	-10.215593	-1.857238	12.217149	8.913927	8.4049	10.647163	7.5994334	8.931237	7.685224	10.848926	12.384158	12.097835	12.144402	9.253122	11.972498
¸ßË¹°×ÔëÉù´¦Àí (279).mp3	-0.22608134	-5.13338	-6.4337606	-3.6921954	-3.7399437	-6.1553893	6.259664	11.671168	17.03178	7.5888357	5.404237	6.1029406	-15.374008	-7.5167828	0.702288	-4.6004148	-6.2227707	-2.364393	7.566473	8.859668	-3.5291805	5.5081267	2.5715241	-2.0159588	-6.0833035	-14.380331	-13.060723	-5.4820414	-16.754143	-19.582287	-15.096416	-6.7860007	4.132318	-2.1228838	-4.7304373	4.272338	-5.210277	-4.432246	-0.008892059	-16.551323	-15.101594	-6.932722	-11.028368	-12.11924	-4.849638	-6.240484	-6.5086575	-3.8521013	-14.179246
¸ßË¹°×ÔëÉù´¦Àí (280).mp3	-10.475552	-8.441016	-7.603998	-7.4622593	-4.0091867	1.5454403	-3.5171251	-9.94619	-15.760582	-6.9950237	-12.951871	-10.204433	-10.418442	-16.29139	-7.4404435	-16.011541	-18.508564	-16.070538	-3.8749623	-1.3484498	-1.7525826	-12.102228	-9.018944	-14.294527	-8.95574	-11.287422	-15.651958	-6.394557	-8.021074	-8.823956	-11.28916	-14.094538	-15.50819	-14.450873	-11.043359	-11.023127	-13.290251	-19.700743	-24.58165	-10.943033	-9.5179	-11.057338	-14.598515	-12.789253	-12.106667	-6.9949207	-7.851343	-0.1480968	-7.863489
¸ßË¹°×ÔëÉù´¦Àí (281).mp3	-12.712723	-15.286892	-14.545225	-16.941513	-17.61776	-12.371031	-19.151804	-18.852264	-18.043797	-29.009304	-28.712904	-27.074982	-27.576271	-25.879694	-16.947653	-33.62946	-35.560867	-33.44482	-13.327366	-13.090286	-18.254063	-16.759363	-20.021362	-15.105371	-7.662402	-9.369936	-18.301853	-40.826973	-48.229202	-48.120903	-37.63874	-39.52365	-36.79046	-20.699652	-17.504597	-12.934557	-10.297171	-12.442492	-7.906743	-12.807764	-17.080696	-16.859041	3.4420512	-3.6252952	-8.751389	-23.010971	-27.930187	-28.855938	1.4487367
¸ßË¹°×ÔëÉù´¦Àí (282).mp3	-16.439919	-14.794327	-9.092817	-4.6821017	-4.0731454	-4.0771923	-5.9322977	-8.169638	-4.0906987	-11.112009	-13.218659	-5.6165233	-3.4756947	1.8522367	7.472471	-14.302993	-3.5887241	3.299955	-2.38999	-10.7127075	-16.882774	-17.367481	-20.244915	-18.300774	1.8396183	-4.188919	-13.283048	-5.8892765	-5.2242613	1.1363016	-8.847559	-7.2101727	5.2954307	-14.664679	-22.010769	-23.480719	-2.76927	-1.2014611	6.3598638	-8.424576	-12.029886	-14.265872	-9.02936	-12.512701	-11.812868	-4.747577	-5.4411335	-2.1785011	-10.246788
¸ßË¹°×ÔëÉù´¦Àí (283).mp3	-8.433668	-4.749881	-8.96223	-21.02557	-14.177849	-7.12618	9.088702	0.5112616	-5.7931423	-17.145472	-18.042223	-10.92757	-16.309845	-13.916237	-11.72957	-14.058703	-15.435074	-11.830107	-6.259978	-7.0162506	-11.762096	-17.38699	-16.805088	-14.742775	2.518105	4.0235634	3.396649	-18.209543	-17.122864	-9.955984	-2.6524918	-12.482504	-12.919006	-6.430553	-6.278451	-4.3930025	-19.329494	-19.169205	-19.069324	-5.1399436	0.4335943	1.0052875	-10.193007	-15.885218	-14.023283	-3.9084644	-4.282635	3.0063994	-9.70257
¸ßË¹°×ÔëÉù´¦Àí (284).mp3	2.8077686	0.7799412	-0.16300476	-10.991793	-11.9596405	-11.431728	-15.8117895	-12.327525	-8.965291	6.499466	5.623741	0.48001006	11.964748	4.329262	0.5139919	-4.0008307	4.0411983	8.054906	10.314018	5.919008	13.456331	-1.185483	-4.383979	-6.411736	11.647234	14.014914	15.586203	7.04918	4.955839	1.5427332	13.291334	-1.9690111	-7.9174185	-3.3408463	-5.6357427	-4.592739	4.354353	2.3169062	0.026712358	-5.0491953	-5.610539	-1.3862542	-5.602021	-7.812377	-3.5587292	-5.7850523	-6.953692	-11.4153805	-22.062843
¸ßË¹°×ÔëÉù´¦Àí (285).mp3	-10.262356	-5.9177485	-5.034252	-8.502283	-5.848287	-1.6525034	7.0786257	-1.1197634	0.75990427	2.5094213	1.4738507	8.490088	-7.420208	-8.270218	-12.729567	13.464581	11.126675	8.600954	7.4372296	4.050508	3.179891	-2.2013156	1.5124545	3.14875	15.871241	5.766591	1.9328893	-14.523043	-18.631245	-16.669762	12.440065	5.152045	2.7867608	-7.3793097	-13.743372	-7.784342	-11.905213	-13.025248	-12.144152	-14.591814	-9.614847	-1.0206459	2.8034277	-4.353425	-3.6518836	8.628401	3.332829	-6.3255343	1.6358197
¸ßË¹°×ÔëÉù´¦Àí (286).mp3	-14.151625	-16.827892	-21.918388	-15.889442	-6.775731	-4.657089	-14.671769	-17.668427	-17.012674	-12.508552	-11.878025	-16.361433	-14.577883	-15.417193	-13.865766	-7.712887	-10.546003	-14.0648155	1.6367611	0.47383648	-1.6817021	-23.003246	-22.685867	-20.330154	-0.8180598	-10.908974	-15.963078	-1.9571402	1.3319039	-1.9411974	-19.649982	-21.961685	-16.866549	-7.0852356	-10.285782	-13.053153	-10.550802	-9.956554	-8.735033	-14.482965	-18.365639	-18.507084	-18.792953	-17.547485	-18.30486	-25.95243	-24.48872	-15.083921	0.6202375
¸ßË¹°×ÔëÉù´¦Àí (287).mp3	-9.613472	-15.68	-17.554317	-8.979437	-16.58369	-18.682304	-29.507755	-27.357656	-26.643608	-8.380553	-14.995869	-14.868412	0.7713938	-6.693358	-7.194299	6.0097475	1.4701273	0.20445646	1.032638	-3.9077106	-2.129913	-22.326042	-20.631886	-18.948395	-2.2912734	-7.623388	-9.456405	-6.1255426	-8.388521	-1.6991131	-16.561508	-15.740677	-6.6026206	-21.62965	-26.359562	-26.43598	-13.2517805	-23.257622	-32.741554	3.1642241	8.898003	9.926363	-20.531147	-23.416931	-21.69312	-24.801826	-29.20737	-30.261766	-13.502712
¸ßË¹°×ÔëÉù´¦Àí (288).mp3	-0.5990272	-6.2550964	-7.132392	-5.0080366	-7.6983824	-5.1030374	-1.253167	0.9114946	2.9591904	-1.3927687	-4.1139307	-2.9027922	1.1209674	-2.5423512	-5.7283063	-5.042556	-0.6777372	5.5953226	-2.5740588	-5.8476696	-8.183383	0.33347917	2.3658268	5.0616465	-24.7589	-26.439892	-25.018013	-3.0892253	0.322533	9.9577675	-7.1439724	-4.5577264	2.4319506	-5.537279	-5.3702602	-7.65152	-19.139038	-8.759216	-5.8808355	-3.412087	-9.5379	-9.175083	-2.4365356	-2.1244414	-2.9998617	9.402456	6.6304765	3.521644	-2.7667189
¸ßË¹°×ÔëÉù´¦Àí (289).mp3	11.197554	10.296159	11.17342	-1.0964012	6.557954	8.174447	20.12149	21.868162	29.186192	11.184921	12.875792	11.049185	11.583252	14.437253	12.478489	16.354383	18.492023	20.026072	8.704315	8.888824	7.0251985	18.318676	14.746216	15.247349	11.410305	12.507666	13.862765	13.12199	17.515999	18.450752	13.236044	15.333832	12.204451	7.8594217	10.608284	11.369779	5.5953665	6.1338005	2.5595086	0.7006744	-0.9299709	6.4826336	11.348226	12.010225	9.330157	9.039902	14.145834	12.2170315	14.149527
¸ßË¹°×ÔëÉù´¦Àí (290).mp3	-35.882668	-39.642845	-40.633022	-27.322372	-31.071678	-29.652426	-14.773166	-13.142799	-6.724658	-11.429437	-21.198853	-17.810383	-24.831924	-22.598972	-16.44521	-17.664536	-13.28087	-10.3207	-19.69809	-24.643654	-25.086937	-28.63242	-38.15703	-39.934288	-16.984795	-22.518538	-24.42612	11.5116005	1.8643491	6.899725	-18.699469	-18.64022	-13.569886	-24.793198	-31.224968	-38.317474	-14.579315	-17.623875	-26.034153	-19.771202	-21.936554	-18.609966	-18.42277	-19.195478	-15.907933	-7.1132073	-12.519731	-16.21862	-15.948064
¸ßË¹°×ÔëÉù´¦Àí (291).mp3	-15.837093	-8.428763	-7.5047083	6.3882356	2.5290718	4.2183213	0.43736193	-0.5113116	-4.2957983	-13.903375	-8.281475	-3.7660356	-6.907193	-6.2090783	-9.458428	5.9169464	3.3218648	8.531436	10.43088	5.0309563	4.0874224	8.661541	2.5830557	5.7116976	-1.3718467	4.750822	14.458493	4.3901253	6.672682	12.381715	13.251412	13.10842	19.856936	0.11445448	3.1197684	4.2151103	-0.37485754	0.6999211	5.0646963	-4.68517	-5.3558683	0.8134575	-7.728113	-3.9852896	-2.0408738	1.8310795	-7.973586	-15.287563	2.1950328
¸ßË¹°×ÔëÉù´¦Àí (292).mp3	-15.676118	-17.70994	-10.957027	12.398766	1.1588475	1.0969695	-15.6305895	-17.61127	-13.053646	-11.989925	-4.130355	-1.4923133	-3.7304587	-9.32464	-12.634739	-10.963673	-17.865643	-18.90158	4.836631	4.15925	1.3515162	-11.875852	-14.710045	-8.216482	-19.121939	-14.532057	-4.784217	-21.842573	-19.236164	-12.982536	3.3886547	6.4967785	12.53744	-6.5152855	-8.60465	-3.0449939	-34.106956	-32.092224	-28.010065	-21.130085	-21.971088	-18.30743	-9.756675	-13.931749	-17.998693	5.3789268	-3.2647119	-5.7156415	-1.4721653
¸ßË¹°×ÔëÉù´¦Àí (293).mp3	-16.543589	-12.29431	-9.6912565	1.1636856	0.7937985	-5.5886183	-8.88722	-10.22525	-9.960535	12.548054	6.725566	8.068289	-8.831769	-7.0325103	-2.3193526	-0.5981231	0.24307221	0.3523027	8.284748	2.5253487	3.286789	7.666245	2.0469308	-2.0317109	-3.4873023	-1.8040409	-4.359531	-5.8726697	-6.0520973	-3.5416346	-0.22795892	-3.4314485	-1.0653309	0.07206726	0.76216197	0.84829885	1.3785758	-3.3800902	-7.4628105	-4.736575	-7.465125	-2.2981873	1.2635133	-8.165391	-13.842918	-17.10788	-8.528413	-8.079075	4.049208
¸ßË¹°×ÔëÉù´¦Àí (294).mp3	4.419947	2.3307254	1.6646333	0.8458626	0.6297479	6.20039	-0.07447736	-0.77809095	-3.8590732	-4.919792	-6.398801	-4.2159367	8.140218	3.270914	-0.8440988	-11.685419	-13.821123	-16.841629	-1.4781536	-7.418211	-13.018236	9.337218	9.712711	12.218765	8.951127	7.5037274	15.295455	5.550828	4.474553	4.859482	11.85183	11.431536	10.455377	0.30734417	-2.298316	-2.6327229	1.9966378	2.4895568	2.8953505	2.067695	-0.19897449	1.1754653	-6.345218	-2.1930172	3.5878258	-4.4675846	-12.586111	-15.677604	-0.94273376
¸ßË¹°×ÔëÉù´¦Àí (295).mp3	-14.515906	-15.572439	-13.909361	-27.718279	-19.798607	-15.153307	-11.180365	-11.489977	-14.849621	-24.746866	-13.143511	-13.130795	-6.0712957	-9.410105	-14.883451	-14.745625	-18.974138	-21.789568	-16.951145	-11.068768	-8.266169	0.85518795	-1.8094066	-7.9430895	-7.9006267	-14.036167	-12.963382	-11.476263	-14.50822	-13.180932	-14.528915	-21.21966	-21.953232	-9.813671	-18.036522	-15.010571	-6.4777594	-11.867105	-12.413543	-9.455533	-9.492725	-13.54628	-8.178702	-9.740805	-16.322151	-14.687662	-18.512396	-11.986538	-5.456766
¸ßË¹°×ÔëÉù´¦Àí (296).mp3	-3.7828214	-9.0743065	-4.116951	14.312164	17.27538	19.368319	8.783834	5.897924	9.585115	5.8113904	8.442368	9.344067	5.2005615	-1.188766	-0.58696985	8.092939	5.407512	2.0447521	0.6081171	-0.33564866	-7.7321467	-18.134571	-11.316025	4.199214	5.4928465	-3.139021	-2.392583	16.84685	4.4127083	-10.191705	2.0886056	4.4270654	9.463255	5.0621667	8.179166	12.177504	11.815181	6.400502	1.5190742	12.403442	13.001553	10.938466	13.51844	9.484859	8.750681	14.67908	16.455997	13.45825	10.338844
¸ßË¹°×ÔëÉù´¦Àí (297).mp3	-0.44264343	-6.091916	-10.3287115	-11.446717	-18.292913	-20.63574	-11.309291	-15.185155	-14.145198	-13.44923	-8.227604	0.10862607	-3.2013898	-11.729757	-10.245126	-3.5158765	-14.583641	-24.643435	-16.286144	-17.065447	-14.546762	0.09180875	-4.9538584	-13.278222	-12.711845	-12.985199	-11.494957	-20.208317	-18.555155	-15.105863	-7.1336966	-7.640865	-5.6486053	-6.5112143	-13.153442	-16.915306	-18.08765	-20.379002	-18.76432	-8.340339	-16.022913	-22.687168	-19.492067	-12.872864	-10.14838	3.45567	7.8258066	12.551449	-10.765938
¸ßË¹°×ÔëÉù´¦Àí (298).mp3	7.509269	5.531597	3.7970026	6.2610044	3.3839478	7.6080275	13.54467	15.638606	11.783199	-10.668442	-8.913197	-12.222015	-11.121608	-6.387138	-1.9965714	-15.302656	-23.155045	-35.642963	-2.1012692	3.3705783	11.3096485	-1.5284977	3.137455	11.862562	-7.6126432	-8.467888	-10.653611	-6.09347	-3.792892	-2.536901	8.233448	-1.11502	-5.6335745	-1.2461221	-5.02001	-7.314083	-8.148642	-2.986387	-2.620239	-2.0158525	8.593941	9.387106	-13.789597	-8.625206	-7.8317776	-7.118558	-11.376167	-13.110439	-12.897165
¸ßË¹°×ÔëÉù´¦Àí (299).mp3	-7.3417206	-10.293817	-14.412375	-25.157133	-28.589312	-23.761997	-34.496605	-29.414371	-27.79074	-20.522131	-15.014536	-3.3651743	4.697713	3.7444873	9.156317	-15.014904	-10.642657	-1.2188282	-13.763399	-10.594565	-7.4867973	-22.070726	-20.914087	-16.958132	0.64117	-7.016608	-9.374506	-7.9612803	-13.207463	-10.360657	5.1495924	3.633494	-1.8616046	-10.588529	-10.338732	-1.8968633	-2.3797402	-8.414458	-9.911568	-4.778715	-10.07839	-7.186743	-13.17892	-16.650175	-24.76202	-10.98757	-12.803614	-8.862326	-12.197742
¸ßË¹°×ÔëÉù´¦Àí (300).mp3	5.854306	3.294003	2.4469922	-7.968276	-2.3676095	-0.007126868	-11.044085	-8.016212	0.4142246	-18.082924	-18.574844	-18.02894	0.73975015	-0.6012659	-0.7372385	4.9636326	3.649621	5.194687	-2.4985838	1.5161192	1.2382994	-12.266354	-15.529425	-15.637994	-3.8593469	1.1578976	5.623816	-14.399267	-17.200466	-15.739479	-1.7866771	-3.7992601	-1.959224	0.21926558	-6.539089	-5.9178133	12.213224	12.643879	15.582453	3.9965117	3.3211217	15.614059	7.980042	4.0525694	2.9529777	-23.33308	-28.018398	-30.31929	-9.159933
¸ßË¹°×ÔëÉù´¦Àí (301).mp3	1.6043108	3.0651207	8.05387	13.938723	12.188704	11.688322	8.716773	6.2954593	9.725832	3.9722273	3.5264916	3.147158	9.298298	12.811726	13.02858	6.080656	6.471732	13.668913	9.266645	11.282093	14.728727	6.4512525	5.4305925	12.827548	3.9766145	5.508791	13.345025	-1.0840487	3.0973167	8.355582	9.146645	8.189962	4.5651836	1.647528	3.8977635	0.5943276	6.0006075	7.1124377	5.9912663	20.400232	19.434465	24.364914	4.599768	6.781019	9.713754	12.61908	17.681997	18.195183	-6.008505
¸ßË¹°×ÔëÉù´¦Àí (302).mp3	2.4492552	-1.4451419	1.278707	-1.9379492	0.70029277	4.999575	-1.2010896	-2.2262356	-6.361416	4.5210485	1.3365848	7.281051	4.313718	0.15863436	1.380069	6.806368	6.306158	7.087423	8.75728	5.9301214	8.745002	3.6584291	-1.1454468	-4.790662	10.268185	2.3586187	1.0710602	5.618246	-0.11848459	5.4013357	-9.4767	-5.6966977	-2.5123565	-14.768612	-16.582167	-8.982119	-8.381998	-3.9177966	0.77139854	12.157204	3.600584	-1.1386397	6.9279356	2.5875647	4.0616317	8.970958	1.3711172	-2.0500922	-0.31247965
¸ßË¹°×ÔëÉù´¦Àí (303).mp3	-3.6913674	-6.619831	-1.3173707	-12.127526	-10.538374	-14.041803	-1.500483	-2.3673215	-4.649678	-13.273567	-15.158731	-15.949753	2.7174323	9.951899	13.275305	4.0851135	-5.54644	-10.32921	-2.059085	-4.353187	-6.0341573	-9.295822	-17.748398	-17.563454	-10.971118	-13.709253	-13.276821	-13.204156	-12.086805	-10.125006	-17.80471	-19.097778	-16.251196	0.8311548	-0.12475076	-2.3154936	-6.4516764	-7.18382	-3.3350558	3.3806653	3.6170328	-0.90045947	-17.867115	-15.808814	-6.505121	-30.34166	-25.309391	-14.024599	-22.937786
¸ßË¹°×ÔëÉù´¦Àí (304).mp3	-5.2838182	-0.9614086	8.598214	0.6850226	8.43164	9.0994	-0.27782172	1.4380985	2.0244932	-0.061882883	-0.5066216	1.2687016	-17.360264	-20.943352	-20.078098	-18.19248	-12.791023	-7.406449	-13.247216	-11.904348	-15.058221	-5.4423876	-4.8172913	-4.2757664	6.804675	1.606235	-5.735382	8.781408	7.7246847	7.0911407	5.93238	4.6092525	2.5961652	13.646909	8.138435	10.612232	1.8464961	1.8894184	0.93138826	-11.519894	-8.143448	-5.4229736	0.8460593	2.694418	4.2643957	5.148983	7.85219	12.47262	0.95822525
¸ßË¹°×ÔëÉù´¦Àí (305).mp3	17.114754	15.642942	19.302834	15.733806	23.053051	19.8652	20.420479	19.774197	25.839184	23.213398	25.455135	27.313627	0.75204027	2.5969498	2.9886577	9.7962055	15.945332	26.774025	16.787472	17.019356	17.732073	17.96389	21.399145	18.099442	14.303375	18.483444	22.709274	19.695885	18.952797	15.625219	8.155226	13.214222	8.04102	13.522475	16.867592	14.246967	19.388296	16.530468	18.68666	15.70598	17.876915	6.0804033	19.657572	17.34539	18.36068	11.600313	18.916843	26.867184	-4.6348014
¸ßË¹°×ÔëÉù´¦Àí (306).mp3	-3.9666095	5.8150454	8.064793	5.315318	4.7454653	3.8478818	-14.497137	-11.442028	-9.508273	-8.001909	-12.816555	-17.557598	7.6176176	0.6610606	-0.74985194	-5.298867	-4.0603366	-7.543358	-1.620441	-1.4879838	-1.3722525	0.40466678	0.9944215	0.65838873	22.031433	13.73914	7.7929583	-0.48961776	2.1658497	-0.5371653	7.0494857	9.997894	13.288266	-0.015462637	4.3063984	4.982323	-9.644564	-7.7434883	-3.346725	-11.939917	-10.799145	-5.0057573	-2.7825882	-3.4299273	-4.8420353	3.0923676	2.9508753	2.687011	1.8040278
¸ßË¹°×ÔëÉù´¦Àí (307).mp3	-12.4378395	-5.404613	-9.403934	0.4908812	-4.266734	-14.304878	-9.460682	-4.049879	-5.1037855	19.288315	9.743967	6.3569155	8.215041	12.039337	7.4083967	7.27507	1.7149943	-1.803752	-11.247332	-11.662254	-9.622283	-4.7194796	-8.202045	-8.274443	-2.5791488	-6.378869	-13.772676	6.922865	9.859104	12.932122	-6.6385026	-3.097031	4.4208035	15.837412	19.129633	16.941814	2.1468658	2.9777286	1.4003448	10.559855	3.1564388	0.046377674	8.495705	6.766017	4.787532	1.8386958	-0.10324371	-0.053996265	11.485321
¸ßË¹°×ÔëÉù´¦Àí (308).mp3	-3.9819825	-10.738508	-11.197132	-20.291927	-24.730675	-27.440435	-7.6501074	-10.625069	-10.626738	-2.5639477	-3.5027754	2.6936228	7.1865053	1.3437631	-2.0972946	3.3379138	-3.0653706	-7.616471	-14.092463	-9.772537	-11.101658	-6.90854	-3.8272953	-2.8754394	-5.272066	-6.2090006	-8.641331	-13.3418045	-3.7791517	4.4933825	-9.923033	-7.2123394	-5.935029	-14.743265	-17.110125	-14.780296	-8.413005	-9.230097	-7.5860195	-7.5471334	-10.066708	-8.834721	-11.0146885	-9.355879	-11.0264	-4.744279	-9.178567	-10.788852	-6.578081
¸ßË¹°×ÔëÉù´¦Àí (309).mp3	15.196939	18.997536	20.563887	11.44244	18.006592	15.618284	2.429872	6.9212227	15.642504	10.563213	11.599196	9.572018	-1.252691	-3.6190004	-5.977436	-4.7003784	-6.5456676	0.2794766	1.2725196	-8.851211	-3.49402	5.8117905	4.696188	3.5776584	1.7504839	4.1392345	-0.6704791	7.8974447	2.5080833	4.3216906	-2.4806075	1.9980406	5.029336	3.9253697	11.647427	13.886127	13.182345	12.518072	8.179783	22.718117	16.63468	14.280305	2.4484055	3.6523151	0.70163226	4.106769	0.95073014	2.010464	0.8083502
¸ßË¹°×ÔëÉù´¦Àí (310).mp3	-9.394441	-9.270769	-8.039809	-11.855679	-9.66792	-13.557066	-18.016262	-11.837809	-4.237257	-14.40278	-12.83773	-11.680934	-10.754232	-6.273038	2.2635999	-13.492697	-11.512903	-12.032694	-4.18503	-6.6851254	-10.081999	-3.8291502	-1.2630147	2.4896436	-7.703938	-11.723817	-7.6742153	-6.8983355	-8.969778	-13.488602	-6.229538	-5.9673142	-7.906146	8.1429205	1.071527	-4.000046	-7.8822894	-10.703559	-5.205352	-8.851125	-10.211416	-7.5301337	-14.926798	-15.774647	-14.567004	-1.6812512	-4.9455957	-7.736125	2.4805462
¸ßË¹°×ÔëÉù´¦Àí (311).mp3	-13.360749	-6.0002155	-4.0914116	13.996021	11.627769	11.162029	-0.76069003	-1.4767302	6.8201213	8.0817795	12.105799	9.9945545	-11.328562	-9.202415	-10.617275	11.521406	8.214801	5.2902193	14.36688	8.60318	11.86293	-0.3991772	-2.7824812	-3.5481458	5.4893184	4.170526	0.9948097	12.480099	9.149393	7.0888143	-10.516428	-13.468857	-13.244751	12.732218	8.1231	4.4243	-11.642361	-9.161245	-9.151262	5.007513	1.1175969	0.29173577	-2.6885562	-0.39462304	-6.144988	-2.9824557	-3.6574402	-1.371752	-15.920425
¸ßË¹°×ÔëÉù´¦Àí (312).mp3	-2.810845	-2.0130048	3.936822	-7.0592594	-12.403916	-11.432167	1.0486298	-4.7022777	-10.510295	-14.030252	-14.051882	-4.3927765	20.305265	12.864679	15.830017	-5.470481	-7.3259706	-10.613686	-10.006115	-4.1995854	2.3439584	-17.901443	-17.309605	-16.744274	-17.332478	-8.556333	-0.16804358	-7.647679	-7.109184	-6.412223	-3.2413738	-0.18234807	-1.0062479	-9.073927	-4.6806736	0.6164638	-11.807463	-14.196753	-11.265791	-6.014749	-12.119051	-17.404987	-14.56646	-15.450856	-16.794968	3.3249269	0.55993414	4.5485086	-12.460207
¸ßË¹°×ÔëÉù´¦Àí (313).mp3	-12.727549	-17.8737	-23.012753	-15.08095	-13.736061	-10.401013	-9.066993	-14.822006	-12.677373	-19.460114	-19.300262	-19.920765	-5.4835463	-4.908643	-2.6486883	-11.573289	-19.624311	-27.797642	-20.113426	-9.429912	-5.9060216	-6.5911646	-8.359783	-9.973764	5.2303653	-0.6707679	-2.8491797	-1.479197	-3.6713674	2.6202202	11.490868	11.009539	10.508801	-23.55698	-20.216164	-19.029339	-3.6694117	-3.4468832	1.282235	8.083771	4.758526	1.3164285	-4.386368	-7.6825495	-4.203886	12.916548	15.500286	18.319866	-6.334563
¸ßË¹°×ÔëÉù´¦Àí (314).mp3	-13.678461	-17.88839	-16.758707	9.311944	10.572662	18.562674	-17.465786	-15.022191	-3.24548	-9.238128	-14.668224	-13.429304	-15.392885	-14.07761	-11.731888	-3.3688009	-4.748632	-0.60205275	-11.691755	-12.110056	-12.182953	28.914862	27.660027	24.906311	-26.344849	-19.623718	-12.377121	14.795982	9.40628	12.811022	10.565187	10.095666	9.783522	28.042145	24.626522	22.382072	-27.08192	-23.544859	-14.139601	-22.492565	-20.992516	-25.841015	-19.811676	-17.737762	-20.316452	-1.9843185	4.8407516	-2.6937802	8.185146
¸ßË¹°×ÔëÉù´¦Àí (315).mp3	12.95566	4.736111	4.65077	-4.239368	3.1603684	4.441	10.761177	7.947165	4.905577	3.596754	1.1283529	4.9516325	1.4349558	2.5291984	3.680458	-15.824366	-5.0673404	2.0390196	10.795691	8.10041	0.7538492	4.6874824	4.938937	1.9378259	6.845915	7.573713	7.8109035	5.4603357	13.020359	16.976135	9.035517	6.8886294	7.946656	3.6506755	-0.340658	-4.89106	-9.92108	-2.6137056	3.5681384	-9.962849	-13.0349455	-11.668409	5.051499	8.079174	7.5452824	0.16407299	-0.293988	-1.8998576	3.017759
¸ßË¹°×ÔëÉù´¦Àí (316).mp3	-28.799633	-31.668575	-29.404926	-11.082886	-14.350052	-16.596668	-11.689856	-11.819504	-6.667371	-3.802922	-5.339794	-5.7003956	-25.597187	-25.227507	-15.910519	-16.197111	-16.317589	-8.742707	0.7070418	-5.319955	-6.871665	-10.785936	-18.368591	-12.60523	-17.831514	-14.61924	-7.0942287	-11.675348	-17.449593	-17.41314	-12.942385	-18.08033	-19.513649	-35.55606	-28.502628	-24.894167	-5.548264	-4.5880013	0.6455641	-10.000763	-10.517923	-8.570486	-24.086752	-23.171497	-16.046577	-11.984615	-18.623528	-10.732085	-11.905882
¸ßË¹°×ÔëÉù´¦Àí (317).mp3	-18.545862	-18.85744	-11.289864	-28.100603	-18.169806	-7.6622887	-11.600599	-16.318281	-20.433964	-17.30206	-18.802795	-16.320084	-7.2081394	-8.678347	-5.949543	-12.1863	-16.899727	-27.411184	-10.700654	-19.247847	-17.286446	-16.098862	-17.090103	-9.817148	-7.0084267	-12.6110525	-13.807528	-19.582684	-23.626163	-20.821022	-24.25866	-29.421783	-18.716301	-16.108425	-16.87445	-18.62257	-16.185884	-17.556263	-14.125958	-14.749682	-24.387486	-16.587143	-13.820842	-13.449291	-12.551245	-21.606018	-26.803186	-22.738312	-9.6817255
¸ßË¹°×ÔëÉù´¦Àí (318).mp3	9.164166	13.440268	17.05014	18.63429	18.547598	6.47103	10.053638	10.365664	13.3987255	11.77685	13.016841	10.879395	-7.9285903	2.899294	13.175116	6.659273	10.928381	15.314245	6.841874	5.5699472	13.690647	4.5729275	10.878386	12.981917	16.224842	10.737575	14.038496	23.97292	21.871624	19.925257	7.919419	11.485756	8.121754	13.3658085	5.9675283	4.340192	10.367455	11.93034	7.8065996	7.138503	13.902672	12.784271	7.5118113	7.544394	9.21133	6.417876	9.6703825	8.793535	10.140251
¸ßË¹°×ÔëÉù´¦Àí (319).mp3	2.8570545	6.0780296	6.5837207	1.7043239	0.8519272	3.6967993	-4.3410783	-0.12525994	1.4243305	16.624178	14.493165	10.806038	-0.8152678	-14.212307	-19.481457	-3.2529461	-3.8794532	-3.3607132	3.8022454	3.6441927	10.359012	-13.4935	-13.310591	-9.944942	5.345868	-0.12351966	-7.4182453	8.178312	7.721473	5.109664	-0.7641863	0.07620302	-4.0360136	-8.17038	-9.962882	-4.0620937	-19.833313	-13.391024	-0.27937087	-20.261204	-13.9364805	-3.6418822	-12.757931	-2.672734	6.1846304	-30.880203	-28.240326	-26.293629	-14.42819
¸ßË¹°×ÔëÉù´¦Àí (320).mp3	-13.945517	-13.082706	-9.0777855	8.797612	8.91112	15.579473	-11.737291	-13.217848	-14.020678	20.30896	17.802027	19.622982	7.408081	7.5169606	5.2619305	-7.848503	-14.506891	-15.528908	-3.74901	-4.4311733	-0.7797692	0.4345312	-1.1495583	-1.0849329	-3.166176	-3.1958566	4.124641	-10.5066185	-9.6059265	-9.971878	2.8428864	-3.2562287	-12.976404	-13.024658	-8.421288	-10.38154	12.997384	16.87139	16.372807	-17.884573	-15.353281	-10.736193	-20.755383	-23.31449	-21.284027	-4.892055	0.9802104	5.7637987	-26.31398
¸ßË¹°×ÔëÉù´¦Àí (321).mp3	8.065939	11.363016	19.767075	0.111605704	7.168333	16.0061	15.7526455	13.092798	8.113278	2.8220775	1.7334268	6.8004456	8.570618	5.851577	-4.4569235	5.1876144	9.376524	8.844114	-0.76102257	-2.2513402	-1.6232667	6.157772	5.3198256	2.2993124	-2.2847633	1.2544161	5.3374114	4.9740167	4.61375	3.066048	13.882835	12.235596	11.81942	18.761814	14.30579	8.827087	13.022976	13.781668	10.188404	14.657149	13.603979	12.480864	9.070056	11.724026	7.7709227	9.473082	11.779396	13.784914	16.526249
¸ßË¹°×ÔëÉù´¦Àí (322).mp3	7.085783	12.187208	13.1610985	15.780323	13.457611	11.236244	11.758625	13.6237335	10.31684	1.2925745	6.641966	6.9393826	19.61729	15.620918	9.069345	7.7770953	7.25029	-5.859218	8.061548	4.0298123	0.89177114	4.4832087	4.512657	-1.9717457	8.962442	11.950063	6.627637	20.158787	21.328037	9.935093	5.6988935	4.8158646	4.8347864	11.10389	15.215691	16.916779	8.7319145	12.444912	15.664057	5.8990817	10.396337	14.648577	-3.3747592	-1.1078682	1.0767972	10.507712	4.459382	5.5400333	14.040046
¸ßË¹°×ÔëÉù´¦Àí (323).mp3	-7.5340285	-7.953799	-4.331272	-13.781491	-8.52185	-7.983469	6.6186132	5.8709507	10.256653	-11.569184	-2.6376913	3.4295387	2.601571	0.46165186	0.15634009	-8.638424	-4.0604496	-5.927025	1.254602	1.668294	0.52755326	2.1740847	-0.086809605	4.0205374	8.967234	-0.33955914	-2.6484256	-10.228384	-11.859432	-2.5897093	-11.136247	-12.347329	-5.708288	-0.25489438	2.037124	12.023537	-14.2010975	-7.4661894	-9.502449	0.16520834	0.8738615	-4.4602222	-12.888357	-15.003135	-17.65749	-1.6348739	-6.1879244	-2.578432	-6.447569
¸ßË¹°×ÔëÉù´¦Àí (324).mp3	19.38152	19.285961	15.1143465	22.7897	21.672632	10.383204	13.92543	9.543659	12.465113	15.167952	15.741032	16.193565	6.492649	14.817488	12.885117	9.051075	15.105339	15.911589	15.555744	13.604336	11.796251	11.205358	16.881378	14.71991	11.383482	11.13662	11.223503	20.663124	16.868097	24.139896	24.287552	19.246264	8.319544	18.46986	18.603142	11.689243	13.637945	18.090782	15.563332	20.15913	20.628439	23.577137	8.8954935	8.113414	5.6045523	10.4878845	15.879445	19.682758	15.911676
¸ßË¹°×ÔëÉù´¦Àí (325).mp3	15.561039	19.131813	18.083565	8.232008	7.8900223	6.307839	-1.9662094	2.3510208	3.4527693	-8.998359	3.1073885	10.460588	12.0208645	17.366982	16.793602	9.830736	12.499176	17.742485	15.409128	15.818089	22.678322	-8.894077	1.2582362	6.279229	15.841901	13.700375	11.028843	-2.5977852	0.022344828	8.612373	16.59774	15.873062	13.011208	1.724334	2.4459255	9.732637	23.488998	17.629642	11.638668	8.819974	10.951188	15.297283	14.79826	15.505772	8.682697	10.034159	14.047611	14.664391	9.856533
¸ßË¹°×ÔëÉù´¦Àí (326).mp3	-11.845822	-10.958911	-9.169331	1.0854397	-2.7880657	-1.1541674	-10.102848	-7.0799646	-12.001921	-11.4338	-6.9210663	-5.507081	-10.954216	-9.414198	-15.634866	6.000696	0.81664276	-0.84458804	-7.254925	-4.8235784	-6.3409243	-3.9617717	-14.818447	-14.561031	-8.278894	-13.996182	-16.972763	-7.918494	-9.523174	-7.3550215	-8.155987	-13.466572	-20.966606	-15.099302	-18.992716	-19.02671	-24.002098	-11.130001	1.5926036	-1.4829261	-5.550386	-7.0368943	-4.229859	-11.016286	-11.742258	-0.28159422	-7.4618053	-5.635042	-9.893309
¸ßË¹°×ÔëÉù´¦Àí (327).mp3	-11.835286	-16.793316	-16.302132	-0.13567507	5.822541	13.701252	1.385866	-11.330641	-11.856776	-8.060597	-7.986107	-5.2826033	-19.122639	-19.313705	-20.12997	-22.142035	-24.240604	-18.819572	-9.947746	-9.998429	-3.5117168	-8.707427	-8.895638	-8.180767	-26.60234	-23.92112	-18.123058	-3.621867	-9.640953	-12.562218	-23.850363	-24.64867	-19.883106	-19.813265	-21.4946	-18.452486	-3.085972	-10.743195	-11.8174515	-15.77681	-21.596138	-24.024261	-14.036799	-13.36694	-10.880779	-0.6392723	-6.4303813	-14.20826	-11.568712
¸ßË¹°×ÔëÉù´¦Àí (328).mp3	-10.427921	-6.7588863	-13.3304	-25.226364	-21.200668	-19.991842	-7.4136996	1.2834992	5.528917	1.2041192	1.5017512	0.18939066	14.402878	10.807888	6.514434	3.7762637	5.3601894	10.371469	-8.041199	-6.4293613	-10.184305	-8.174473	-14.905167	-12.674648	-13.433508	-11.16259	-5.208794	3.7500868	6.5684085	8.931551	0.45892268	2.9784515	8.966297	-6.828806	-6.0388174	-1.0029228	12.674427	6.146387	3.2355607	10.289126	6.5439806	7.2497725	2.5428143	3.177362	1.4748951	9.745182	6.4950867	6.9652243	-4.232142
¸ßË¹°×ÔëÉù´¦Àí (329).mp3	-4.027409	-2.4138682	-5.929665	5.510058	1.6582693	0.5595343	-10.364413	-3.833858	2.26987	5.335932	7.5742717	13.2863865	5.009423	4.640637	4.370635	-3.876813	-2.2284143	5.9170356	14.5011425	10.5694895	15.212644	-9.500551	-4.750229	-3.5649538	17.761505	9.94035	7.811429	5.857377	5.5329347	6.6518655	-12.426842	-11.28619	-1.5299287	-2.0340075	-4.144106	-6.5095654	11.361154	5.392621	4.602889	13.530715	9.635895	3.714313	11.779014	10.51119	8.937675	-1.0335829	1.9143851	0.836636	-0.6635621
¸ßË¹°×ÔëÉù´¦Àí (330).mp3	-10.201496	-7.9663744	-8.420717	-5.1950045	-5.840296	-1.7855909	-4.3315687	2.4764662	5.880988	-9.663309	-12.331968	-13.936556	3.8264766	3.1447546	1.5129316	-24.016472	-23.9077	-17.9929	3.284738	3.0630245	-5.552359	-5.8976603	-4.460103	-4.9970264	3.0433211	6.453128	9.410193	3.4849284	0.032829076	2.2965941	-18.936447	-20.761776	-11.337135	-7.3755255	-4.469346	-10.46823	-4.0196266	-0.05927527	-2.8028424	-0.56247246	1.7701447	-4.1638565	-6.648182	-14.860353	-20.75835	-11.447155	-16.583725	-19.902279	11.53622
¸ßË¹°×ÔëÉù´¦Àí (331).mp3	-19.941887	-19.602978	-19.828705	-13.349899	-9.645662	-4.5812593	-12.486131	-11.57864	-10.514048	0.5488209	0.041916966	-8.429072	-5.49247	-5.2725916	-3.7506723	6.115118	-3.659953	-8.183365	7.217469	4.600257	1.3200244	-0.20492002	-2.5264735	-9.364325	-3.3558106	-3.777183	-5.047764	-3.3508449	-7.1828775	-13.577105	3.887544	6.131788	4.3662267	-4.195588	-8.518586	-8.745888	1.9306817	0.32860634	1.5531653	-4.4089327	-14.684202	-17.861279	0.9945682	-4.659428	-4.2666607	3.1733692	1.6708529	-2.3966107	-12.82505
¸ßË¹°×ÔëÉù´¦Àí (332).mp3	-26.257042	-17.921097	-9.934835	-28.318312	-24.86653	-22.50183	-14.521431	-17.193897	-18.9394	-4.432814	5.8250895	10.699689	-18.002571	-19.761456	-15.421031	-22.341772	-24.289314	-23.952576	-16.97312	-18.632175	-20.30852	-35.11479	-36.65459	-27.454487	-13.203821	-12.455839	-9.570032	-9.211374	-13.0637455	-7.9571037	-8.324527	-7.9874296	1.1244777	-15.36777	-24.347069	-28.61805	-27.30109	-26.777454	-28.432089	-7.3753166	-8.191393	-10.063112	-34.143784	-23.289026	-11.471746	-9.436592	-13.894117	-18.590113	-12.803686
¸ßË¹°×ÔëÉù´¦Àí (333).mp3	-3.2526426	-16.70015	-20.877384	-19.233995	-16.32198	-13.783728	-0.95458364	1.8710432	4.6389666	-10.331648	-11.921887	-9.324359	-5.061931	-5.01978	-3.310462	-4.5412054	-1.4443223	3.8925216	-2.0681705	-0.03989482	2.5898035	-7.0264325	-7.1946	-12.34423	-16.308035	-15.674842	-12.949505	-4.511547	-6.470641	-7.343711	-9.4415045	-0.03476417	7.707676	-2.320198	-6.498495	-5.35577	-4.175338	-6.9650803	-13.264898	-1.055769	-3.567859	-12.291697	-4.8903203	-10.980328	-13.841879	-0.6621884	-2.0045457	-2.7727294	-9.202647
¸ßË¹°×ÔëÉù´¦Àí (334).mp3	-17.210098	-19.491096	-20.311108	-18.06052	-19.562342	-12.181536	-5.7233562	-8.444678	-4.553677	-3.2272282	-12.065082	-13.50763	-12.374588	-7.7795267	-1.9025294	-15.720647	-15.244223	-13.103884	-7.772071	-8.766905	-4.292609	-5.809549	-8.262131	-3.021284	4.136685	-4.2236776	-6.6931977	-21.793442	-23.254015	-23.06689	-6.656076	-11.971884	-8.933406	-4.695428	-6.4854307	-10.644112	8.5929785	5.2677503	2.2461755	-1.2605456	-5.187806	-4.172913	-11.000145	-15.051751	-20.576246	-17.244514	-22.811409	-20.599543	0.4439695
¸ßË¹°×ÔëÉù´¦Àí (335).mp3	1.5562562	5.3196993	8.571721	4.020153	2.040708	-0.5657849	2.0460608	-5.770647	1.1814744	-3.5976067	-5.9542346	-1.169245	2.5821204	5.121051	6.5595675	10.715494	9.363309	5.6701593	-12.907658	-22.387989	-21.207373	1.3482558	0.73306954	-1.0250264	0.9564479	-4.469512	-2.7439995	22.345388	18.881893	19.61381	3.0801888	5.6514626	0.8884411	7.0237994	10.610109	5.547949	11.972916	13.231331	11.882788	5.7651763	10.134253	9.746149	2.1267548	8.181856	8.187413	-14.053721	-20.182869	-9.084987	-15.466249
¸ßË¹°×ÔëÉù´¦Àí (336).mp3	-2.2442293	2.4886508	18.244114	3.4023983	1.4698371	-0.8789797	13.197327	16.365273	11.341971	-29.160025	-21.823814	-17.033142	-0.3145448	0.047465324	5.801385	15.840159	16.975574	13.581857	1.0817368	2.2749004	2.6318703	8.522092	15.859473	14.609716	2.5090277	0.12734115	-1.0546985	6.228051	0.92552656	-4.899651	2.0689154	-1.0621665	-4.085186	-3.4376144	-2.29328	4.366594	4.9618273	3.999136	5.697902	-1.9071357	0.88317657	7.459298	2.7384968	2.4189887	3.9301982	11.987969	8.366091	9.088868	5.178008
¸ßË¹°×ÔëÉù´¦Àí (337).mp3	-4.8893404	-7.620495	-20.716253	6.668451	0.9058534	3.6862087	-3.5819898	-3.926588	-2.0483086	-4.9250574	-12.895714	-22.023483	2.008843	-5.595038	-11.409455	-9.147961	-2.3034933	1.523886	3.0013883	5.055828	11.564411	-10.064682	0.3748503	4.5248623	-1.8225459	1.6002966	4.239314	5.274206	9.07226	7.7583914	8.354753	8.689204	8.941222	-1.4433029	-1.5519414	-1.0639275	-9.07263	-10.701567	-13.179567	-8.560466	-8.123795	-9.062065	-11.843812	-7.529002	4.4314275	-1.1913161	-5.457293	1.0226152	-21.547997
¸ßË¹°×ÔëÉù´¦Àí (338).mp3	-6.8588967	0.7451297	4.4027505	6.7840877	0.47049445	0.4141842	-3.2932706	-1.8625876	-2.1368444	4.2373314	5.1527076	7.838847	-11.462252	-6.567397	-5.109624	-2.3541164	6.8433557	1.1180052	-0.9854131	2.6661692	-1.043128	-3.8727891	0.7535342	3.9809978	8.3836	7.5086994	9.893749	-0.3744615	0.498761	0.10777965	-8.307705	-3.2187297	2.365011	-14.693682	-5.4194217	2.6976738	-9.320677	-8.0679455	-5.2657056	-4.044464	1.9166338	5.9919705	3.954133	-2.7790089	-5.054801	-3.445572	-2.7276335	2.1747148	4.0518193
¸ßË¹°×ÔëÉù´¦Àí (339).mp3	-3.681982	-2.9299226	-7.6626425	-12.04846	-16.068953	-16.554417	-15.741741	-21.528107	-23.113174	-9.823332	-7.4514985	-2.8406365	-7.6156063	-4.0848484	2.0902562	-4.6345744	-9.755442	-7.0364194	1.0916182	-2.9340606	-0.9308971	21.338112	12.378399	12.472847	10.208898	4.830855	10.908176	-3.9613106	-5.035288	1.3745391	10.202324	4.3848414	12.657173	16.810535	19.330196	21.0827	12.955002	15.750019	10.003123	5.583625	4.551507	-6.1592307	0.07951832	-0.24756873	-7.2342434	23.06062	22.387955	20.208803	14.664921
¸ßË¹°×ÔëÉù´¦Àí (340).mp3	-17.357632	-15.508366	-18.616665	-3.1207626	-4.638326	1.6930337	-19.558775	-23.759485	-24.442772	-6.256544	-5.78514	-2.4015915	-2.9970078	-3.688915	-7.1252627	-11.037624	-10.591612	-13.694817	-17.882347	-16.513702	-14.93684	-3.5407915	-15.5371475	-28.002739	-25.442356	-24.794788	-18.116055	0.43742645	-2.7655606	-4.796461	4.1390343	-2.484066	-0.18132293	-10.165368	-7.4691806	-5.3583984	13.806776	15.370406	16.035767	8.910781	4.833125	-3.570912	10.694283	11.528439	10.012724	-23.658829	-24.359476	-14.949612	-3.487877
¸ßË¹°×ÔëÉù´¦Àí (341).mp3	8.449808	4.0433064	9.368502	16.302752	15.856119	16.981266	21.746628	20.448397	18.408588	17.732002	16.082537	27.209644	23.894407	22.598251	18.076675	12.501153	16.264029	19.82643	-2.5358877	3.1566608	7.19184	11.989714	11.510817	15.819813	14.127468	12.4284725	9.74818	10.424437	11.182762	14.085667	12.576517	15.074888	8.345736	8.3318	10.975841	14.979721	10.832434	12.754595	11.538731	8.449791	9.219557	13.596363	10.552265	6.7798557	-8.702333	6.02315	4.6013026	10.825182	9.894636
¸ßË¹°×ÔëÉù´¦Àí (342).mp3	9.36809	7.7138743	-8.031824	9.091818	1.9949903	-3.4701295	6.695815	4.5484085	9.568571	14.054527	13.02809	11.395899	-2.118577	-0.28256077	8.745054	-20.117529	-19.002897	-16.228401	8.729694	9.471861	10.388706	11.362284	9.127349	6.901675	4.802635	10.68775	12.053791	-5.8673882	-11.935454	-7.276154	6.8951654	7.616542	-0.66837335	12.439116	10.3844795	11.56196	13.093985	13.907583	11.979955	3.0535588	4.419022	8.735468	-21.476498	-17.846367	-15.308821	12.715044	9.393541	9.281936	12.007229
¸ßË¹°×ÔëÉù´¦Àí (343).mp3	7.092459	4.3785233	7.8822255	12.5449505	11.9363	6.7557516	-4.689457	-6.7323074	-9.306231	12.936604	3.563725	2.3142986	-11.667073	-18.734482	-20.828682	-7.3535376	-12.874817	-4.2032204	3.478338	-6.8969126	2.8011742	-12.590289	-13.828939	-7.2813153	-6.485056	-14.887229	-16.092815	-8.652838	-5.074596	2.306792	6.803158	5.107839	7.9274054	-1.5803204	-1.9189956	-2.3229566	1.4620192	-4.9711266	-1.9465328	-3.721321	-18.855118	-21.889627	-11.006723	-15.526652	-19.16115	-2.281682	-7.495674	-5.5572863	-6.4831986
¸ßË¹°×ÔëÉù´¦Àí (344).mp3	-16.71297	-15.544298	-8.809689	-25.27509	-11.126062	-0.6136706	1.7401496	7.4501925	7.881549	-18.988728	-11.695061	0.29463556	-5.5860395	-4.6785474	-7.2806616	-2.4477487	-7.8855433	1.8887937	-12.639924	-2.0510452	-0.27067137	5.568638	-2.1160243	3.9689653	-6.880512	-14.806774	-13.597126	-11.533752	-16.145878	-12.981798	-11.786151	-12.2962265	-9.635553	-14.546873	-17.950462	-15.454069	7.9173527	5.8139677	5.4021926	16.602596	19.881802	17.575459	7.8986197	13.29055	9.51573	19.01081	19.051464	15.364807	1.7289282
¸ßË¹°×ÔëÉù´¦Àí (345).mp3	9.109581	10.192467	16.196785	11.759224	10.668368	13.411434	16.690453	26.056385	35.66964	10.397719	4.2824135	3.5514832	3.2148728	7.1568074	6.1814694	5.1490135	-6.46051	-11.645739	10.46468	6.298724	7.005878	7.829381	4.4766316	7.541276	11.893595	10.38952	7.2081747	11.675365	10.311133	3.3698218	-10.206318	-9.132108	-3.90197	3.7537994	5.805094	3.7571568	1.3879628	8.9550705	11.066872	14.737956	16.59613	12.939274	0.03106767	4.2562947	5.4934683	8.110556	14.109497	16.659193	10.957797
¸ßË¹°×ÔëÉù´¦Àí (346).mp3	-25.902803	-33.36209	-30.309055	-9.782204	-12.806808	-3.8092952	-5.9310265	-7.6336336	-7.0366726	1.5885277	-12.35127	-12.168615	-14.601529	-18.366142	-19.618412	-7.307287	-9.983126	-7.3466396	-1.8352169	-7.508131	-6.47095	-9.297129	-17.901707	-20.22688	-2.0644226	-11.838984	-17.472105	-0.7730287	-5.34766	-1.9122487	-31.48684	-24.99744	-20.472565	-25.18886	-24.896652	-13.543329	-14.927046	-21.237783	-20.396957	-9.136273	-10.929147	-8.463726	-34.222176	-31.250645	-25.492252	-41.099968	-40.84839	-33.861683	-30.488956
¸ßË¹°×ÔëÉù´¦Àí (347).mp3	16.48357	23.813522	22.718655	10.626376	10.962801	12.021336	7.3073807	6.0805473	6.618598	17.03739	11.7730255	17.342522	0.6811436	-0.9119239	3.9069753	-3.3172736	2.3767793	8.177883	8.0987835	13.24649	15.920049	13.763138	11.268584	7.89408	-2.3536947	1.5694876	4.5907917	0.048584163	2.1561337	3.6877716	8.663779	6.089101	12.435165	3.2292144	8.738081	14.081299	9.5686455	8.229044	7.711729	1.3304614	6.2151995	13.102273	-2.1400967	1.0159788	6.3889017	-15.923168	-14.891096	-11.994669	12.04987
¸ßË¹°×ÔëÉù´¦Àí (348).mp3	-2.9012463	-4.4465036	-9.404581	0.73765826	3.6737344	4.9594936	4.1195	2.6892254	-5.175153	-8.950863	-10.03015	-12.485661	13.436153	10.185907	8.24803	3.4915767	-1.0311128	-0.26262334	8.215168	7.7177644	7.4812646	8.991039	11.60832	11.650681	-6.6092944	-4.4089503	4.3705425	10.932547	5.7167816	5.7906666	1.637313	4.9324265	4.247379	1.4964418	1.682772	4.585313	-14.291695	-26.45084	-32.813828	-8.576103	-10.1259365	-6.023904	-7.1878815	-13.559681	-15.050343	8.932837	15.220005	11.543615	10.129446
¸ßË¹°×ÔëÉù´¦Àí (349).mp3	0.90179694	-0.75830936	10.081426	12.871085	3.8675137	1.4805464	3.0096807	-1.1686795	4.618145	2.6910312	-1.051152	1.9281303	11.7374935	8.073989	4.4206095	5.6732235	8.466099	7.9431186	7.7455206	3.0571055	0.63162667	-11.248764	-7.3164597	0.743246	7.0908976	-2.1090817	-0.65379465	1.1214157	1.2650928	1.6843072	9.883303	4.854244	4.9433813	6.787717	4.7170925	10.031453	5.071497	2.1265872	8.740379	9.856131	8.972515	3.0734303	4.1021767	4.021748	9.797634	-6.7090306	-10.498861	-12.1252	-10.204147
¸ßË¹°×ÔëÉù´¦Àí (350).mp3	-10.713195	-8.2415495	-2.87146	-31.711952	-22.186634	-11.125025	-2.602408	-9.6251545	-17.735083	1.9344643	2.5461955	4.419276	-8.044603	-5.7699337	4.344264	-28.210308	-26.505344	-9.330959	-30.25935	-24.850332	-14.196266	-21.500107	-14.668026	1.1336136	-17.474499	-17.115215	-13.394371	-19.671276	-24.348612	-17.606346	-8.382686	-24.648396	-18.351177	-7.6474094	-12.936613	-23.640453	-38.282677	-37.020912	-32.132935	-12.738588	-21.121536	-26.136234	-6.6669984	-13.998383	-6.975583	-9.430361	-21.353107	-16.669935	-13.932016
¸ßË¹°×ÔëÉù´¦Àí (351).mp3	0.5545049	3.4755201	8.422972	5.902049	6.2930446	14.323241	0.8224952	3.3895366	5.7264547	-1.9895477	-1.3533933	-5.487896	6.318656	4.3636074	11.234354	8.895796	8.66675	7.7999763	-1.4280238	1.7013621	5.523035	-2.5826592	-4.222055	-5.427672	-7.19341	-5.7485123	3.8905199	0.95468545	-1.2695632	6.7009735	1.037158	-5.216769	-9.583054	0.2779256	0.82072073	-9.379795	0.048094332	-0.45204902	-3.3151014	6.085348	7.246584	10.117286	12.411949	10.979793	1.3494726	10.876993	11.445721	12.141609	10.720684
¸ßË¹°×ÔëÉù´¦Àí (352).mp3	1.8312938	2.0564723	3.6257393	9.153593	0.28815013	4.2837596	-6.052118	-5.657625	2.555656	1.9009213	-2.1495047	4.4027567	7.5725827	1.0271317	7.344559	9.235868	8.211315	14.286123	-0.61460155	2.936436	10.10301	10.397158	4.0375447	5.7141557	-5.7931833	-2.2736263	-4.7227745	0.6086384	-4.8171654	-4.007353	-2.2055895	-5.6898193	-6.606935	6.909274	9.01254	8.629256	0.48284185	-2.4663742	0.16858947	0.88293767	0.43869773	2.8466105	11.935419	7.125575	13.246323	7.1074533	1.3055165	1.8100886	-1.324405
¸ßË¹°×ÔëÉù´¦Àí (353).mp3	-20.340425	-21.924267	-12.525404	-8.476311	-0.89196	5.6880817	-47.634003	-44.011417	-40.67115	-17.02794	-11.138281	-3.9442701	-41.474148	-41.59913	-41.309074	-41.321278	-37.03043	-37.775864	-13.953697	-19.686996	-28.988201	7.293478	4.8897114	3.0067296	-24.36475	-27.141247	-27.848995	-29.285248	-30.189898	-34.63359	-23.676085	-23.954771	-19.076172	-2.882635	-12.943159	-16.39641	-29.318108	-23.061771	-23.07659	8.507019	9.462282	9.370392	4.9614935	3.743503	6.3054676	-4.2626095	-13.695437	-24.174698	4.617938
¸ßË¹°×ÔëÉù´¦Àí (354).mp3	-8.312239	-6.480767	-1.2692441	10.001271	3.8051035	2.9348273	-3.5055711	-2.474506	-2.618768	11.103356	9.427074	9.822504	3.4705138	7.910714	14.256208	11.97497	14.325363	12.473822	-3.6988177	-6.316101	-7.898318	14.475481	18.06036	20.060083	10.196514	5.1543417	9.448335	11.843731	5.1047688	1.9033244	2.3728752	-3.2124245	0.57002187	0.055265144	2.1275187	4.1404195	-17.091448	-15.856055	-15.761172	-14.254051	-12.422945	-9.790495	-11.168707	-6.831073	-5.0726924	7.3509855	-1.1425561	-8.607279	-15.315699
¸ßË¹°×ÔëÉù´¦Àí (355).mp3	-17.524868	-14.587713	-14.2132015	-14.686706	-14.759741	-15.610157	-15.421917	-14.458061	-11.301687	-17.10856	-14.639199	-11.795649	3.9102697	3.7983854	-5.4987297	4.800024	4.842069	6.776225	-6.2164745	-7.7726154	-2.4346151	-0.8997142	2.935894	7.418132	-4.639964	-4.6402407	-7.5632825	-5.5073457	-11.176024	-9.696395	-0.69028485	-3.7104251	-4.652758	-7.6345854	-13.41574	-16.184292	-10.848566	-17.297152	-12.324015	-19.259922	-17.030636	-19.729336	-8.883154	-8.393663	-2.1401136	-14.716574	-14.896039	-15.730314	-7.3334455
¸ßË¹°×ÔëÉù´¦Àí (356).mp3	-10.01523	2.7089863	7.540943	10.446697	11.24086	10.554053	20.978554	7.027012	-6.050198	8.398872	9.415301	9.840992	9.115421	10.354919	12.072891	9.131496	13.807659	18.154099	2.0002751	-4.2100067	-9.4466915	4.0718884	-8.058935	-9.17057	-0.45189354	0.61664945	-5.7600994	1.7073599	1.3105662	1.9891107	16.251343	17.476963	20.737457	3.2311916	-6.6993065	-2.2203867	5.919963	1.7960963	-1.5628016	-3.545963	-2.5542057	-0.12596375	-13.614956	-15.159477	-10.655626	-10.520437	-11.878201	-8.257918	-4.7290363
¸ßË¹°×ÔëÉù´¦Àí (357).mp3	-2.6468494	-7.0909553	-3.1159787	0.45532116	-1.8956003	0.617693	1.2256787	2.7698252	5.2022305	9.818933	6.7143774	4.061696	-1.860035	2.5708961	8.6033	21.720638	23.993988	13.64423	-1.0926453	-6.4994936	-4.0188007	-6.122649	-7.2820187	-3.2541206	-12.062933	-2.9745626	6.381605	15.368349	11.460224	4.754607	13.343887	11.610991	13.041611	10.898561	10.730682	16.96867	-13.45269	-18.02541	-13.672153	-7.093169	-3.7998586	-4.0868683	4.0910187	1.5533555	2.300169	2.1019428	-2.1938033	-4.8124466	7.283274
¸ßË¹°×ÔëÉù´¦Àí (358).mp3	19.517036	17.966616	16.237461	9.961738	14.631742	18.172825	12.477913	16.850792	15.060607	19.18297	19.651674	21.852932	20.271215	23.650982	23.526394	7.80647	7.638487	2.6107857	15.291716	20.756035	19.743748	19.41988	23.715855	21.599949	18.245373	24.634552	20.998966	28.023746	24.550312	24.04612	17.783844	22.168716	25.582336	13.804634	16.187332	15.10001	23.951115	26.981316	28.407337	10.594767	16.1653	21.906828	19.01177	17.47148	8.212804	1.9705555	2.3717988	10.796705	20.661331
¸ßË¹°×ÔëÉù´¦Àí (359).mp3	29.155039	26.175995	13.003093	2.0091515	8.99832	12.388875	9.128511	10.080037	14.588329	14.852139	21.68809	15.608473	15.008469	10.269663	11.484398	8.4199705	11.9967575	14.986214	11.36589	5.898564	8.771121	11.890425	12.848551	11.41994	22.876175	25.303768	23.450596	11.209027	4.8861046	11.485157	29.057755	26.25594	20.884716	6.976962	2.375019	1.3502538	13.705696	3.3855128	-16.624126	-2.7600265	0.11313802	8.884634	32.61898	24.018122	10.276411	7.2642384	3.2560627	5.102956	12.981859
¸ßË¹°×ÔëÉù´¦Àí (360).mp3	8.548729	6.784277	12.855343	5.015404	3.1795125	1.7191072	3.4727283	7.1526194	10.635035	1.9941503	4.5274367	11.509535	-15.788746	-7.003784	-0.2877102	7.105622	3.3231297	4.9339514	5.570403	2.999963	0.6746955	-14.052647	-6.984204	-1.6408739	-5.038086	-6.986783	-13.995604	-18.513542	-23.753117	-24.51326	-2.8175793	-2.8580039	0.5448402	-13.729614	-20.227997	-18.778713	3.4142594	0.75332916	-12.774834	14.284561	8.237556	5.121706	2.8569953	0.8178643	9.7609215	8.083313	1.9533203	5.6878695	1.3996654
¸ßË¹°×ÔëÉù´¦Àí (361).mp3	13.206383	4.961196	3.7332103	12.511463	15.5861635	17.503357	1.5340092	2.2360501	3.8178718	3.9342234	3.303715	2.6805391	1.7018253	1.0850852	4.7564783	7.070248	2.1567652	6.0368214	8.838707	5.562977	5.507971	7.8044376	10.599241	12.608816	-5.7309723	-10.11298	-12.188211	11.763825	12.703085	16.596083	17.434258	17.006523	17.491598	6.2171497	3.7388134	5.39841	7.6739235	8.585814	7.370407	-10.939947	-2.4127526	6.5662613	0.5470744	-1.7288127	-0.485974	-5.5449705	-2.1533315	-6.295066	-0.20416829
¸ßË¹°×ÔëÉù´¦Àí (362).mp3	-4.5780306	-9.204115	-0.2149885	2.0972512	1.3084844	2.464793	-21.025776	-16.102917	-11.698925	10.411714	8.629718	8.8557	-5.4641066	-1.7863367	-1.2738891	-8.71726	5.3281794	11.691633	5.5253286	8.477111	10.685457	22.039883	30.087366	30.68366	6.361763	10.002043	6.80315	-4.615371	-1.2700152	4.3482075	7.749152	1.1385288	0.36892328	9.488003	8.451696	12.998354	4.049676	14.475565	15.361355	15.371493	22.284908	14.636023	25.502369	31.856665	23.105236	-3.1215281	-4.8164015	-7.6963663	12.219577
¸ßË¹°×ÔëÉù´¦Àí (363).mp3	3.8936892	-4.451378	-5.234056	-2.873922	-5.8173428	-3.9420905	-0.5093227	-4.720809	4.4222946	-2.1390934	-3.4480357	-6.765789	-9.505801	-3.8410752	-3.2460632	-10.062603	-2.5901942	-0.85796475	10.457222	4.0512643	5.404752	14.620577	12.7732525	16.216585	12.070921	3.1597538	-1.141069	10.166729	-3.1870818	-10.12291	27.126762	25.431366	24.978958	-7.1706977	-4.6187215	4.4505305	-10.735812	-12.635807	-13.420715	8.128995	3.4517531	1.2588469	17.351547	18.399387	13.363243	1.1933874	-2.447291	2.1437576	-5.970752
¸ßË¹°×ÔëÉù´¦Àí (364).mp3	6.9413023	3.6265311	5.0621605	-3.6939178	-8.976133	-5.3193016	-13.602234	-19.610817	-16.293919	-8.378205	-13.148546	-9.35343	-3.330166	-3.9775605	-2.6686175	-11.1170435	-13.828295	0.4617629	-9.892797	-9.16358	-5.4156246	-1.451963	-3.9728165	-2.6729949	-16.035812	-15.778493	-13.43493	-12.836268	-15.338942	-12.724096	-16.280334	-14.212935	-9.728182	-17.867743	-18.655872	-14.324263	-18.945084	-14.73781	-11.135917	-8.179193	-8.958207	-10.946255	-0.61742634	-12.492329	-15.6320505	-4.9409847	-12.721275	-10.221767	-6.633827
¸ßË¹°×ÔëÉù´¦Àí (365).mp3	-17.49992	-18.043373	-10.144218	-12.968069	-6.76182	1.5844349	15.333929	-16.088306	-19.504158	-6.780984	-3.622141	-1.948747	4.67949	5.695126	4.4349318	15.289137	17.373674	3.8171186	1.7284793	3.4742835	0.70223707	-11.752523	-14.344887	-13.260662	-4.458667	1.7286155	2.7939382	-1.1888124	-4.051905	-7.636361	-2.3788128	1.1653106	14.195729	20.640753	16.254063	16.090921	-4.971855	-3.0268369	-0.02900529	-19.397942	-15.453653	-16.04218	-5.254664	-4.229851	-4.384938	-8.449005	-17.476646	-19.856153	0.51405907
¸ßË¹°×ÔëÉù´¦Àí (366).mp3	-0.11581063	-7.34103	-11.974549	-4.296914	-9.32089	-10.470502	-2.9263256	-6.489912	-9.236391	-11.239002	-8.895273	-4.7800584	0.4494989	-3.7454195	-7.1889153	-1.1610864	-4.008515	-8.118421	-2.031949	-0.036732912	9.735329	7.819269	4.3506727	5.099044	11.396811	7.171623	7.9266367	1.430598	-4.9249816	-8.189273	-6.395746	-9.87842	-1.3391685	-0.71060055	-0.41610128	7.9437275	-7.9527044	-3.8388739	5.718067	7.2426643	-1.7260424	-0.74955577	-3.3510706	-4.867742	-3.0681138	14.032136	8.88084	6.866765	3.8350866
¸ßË¹°×ÔëÉù´¦Àí (367).mp3	8.398272	5.0127563	6.246114	3.8903549	7.810347	12.2862015	-3.495214	-3.1932554	-9.68119	8.744107	5.3021374	8.545794	5.4361877	3.784569	7.183115	9.58597	-4.231609	-11.056123	12.534121	15.302528	10.40858	10.42738	9.564813	11.756056	10.198742	5.805685	5.981634	11.633952	12.470842	10.189735	6.9533067	4.911418	4.3074527	1.4850318	4.5184736	9.20883	-15.433804	-19.459604	-13.383627	-1.6318159	2.3102913	5.341491	12.619194	8.530423	7.0487986	5.3964887	1.1367491	-0.5585419	10.029724
¸ßË¹°×ÔëÉù´¦Àí (368).mp3	-17.171202	-11.263464	-5.2180753	-11.825409	-13.057559	-11.4010105	-15.556889	-13.508074	-8.560379	-22.464546	-23.10112	-29.30938	-26.115967	-25.309479	-29.58845	-28.545414	-19.654753	-14.767204	-5.9667845	-12.888896	-17.101265	-16.92591	-18.675179	-19.591639	-29.553589	-27.399025	-24.801752	-13.496134	-14.730524	-14.073437	-12.724824	-11.116263	-10.093709	-6.0538116	-7.1221395	-5.049114	3.8036246	-5.3988075	-3.4771695	10.6811695	4.4694867	-1.1805841	-1.1865544	-3.185555	1.4779334	-26.353853	-17.669355	-9.269515	-2.8094804
¸ßË¹°×ÔëÉù´¦Àí (369).mp3	-17.714237	-13.163052	-7.566619	-9.526714	-14.295131	-7.436904	-2.5579674	-8.912744	-13.798294	-2.2266414	-2.0368237	2.5775166	-14.761967	-15.052977	-11.693203	-5.7478266	-4.5427895	-3.0349677	-5.360716	-9.648577	-5.9016027	0.1783019	-3.708201	3.669857	-5.726993	-9.459218	-8.919981	-9.23622	-9.4911585	-8.895619	-5.0122285	-8.724993	-9.427754	-1.2778174	-2.1099548	3.9253967	-13.48344	-14.349327	-1.3547344	-4.014985	-7.793096	-5.614418	7.529739	3.2532578	6.8219767	-12.511869	-12.535724	-11.178797	-12.107687
¸ßË¹°×ÔëÉù´¦Àí (370).mp3	-35.64328	-19.31397	-9.738173	-15.111786	-8.48104	-5.9325037	-26.768867	-21.144024	-19.792118	-18.233522	-18.621773	-13.191631	-16.993385	-19.297369	-17.8172	-32.180878	-33.931038	-39.461983	-24.795952	-24.41072	-15.372248	-30.817043	-19.405132	-17.240086	-3.0684597	-10.498642	-16.167933	-15.440012	-22.268402	-26.861452	-4.559015	-4.1439185	-2.0673184	2.5741448	-2.5027266	-4.573233	-25.338127	-23.719948	-16.71086	-1.3798397	-11.833132	-15.812244	-14.77095	-15.707018	-11.186243	-8.514572	-11.993139	-10.260853	-10.892899
¸ßË¹°×ÔëÉù´¦Àí (371).mp3	18.533226	22.251532	19.383142	-6.678686	-12.870541	-14.790247	10.638439	12.881441	10.447727	9.131672	7.197352	3.4820077	-4.9165382	2.0539873	15.313225	5.84073	5.603259	2.3129985	9.525675	2.6255045	1.6755476	-6.735119	-12.387793	-8.964775	-14.814764	-5.442212	-1.3804928	27.467545	28.501537	27.008331	3.0124164	0.5694747	1.9210308	4.407398	15.546104	20.671574	5.551918	13.993368	16.93191	29.426905	31.552925	32.27579	3.6970253	-1.5789742	2.7551022	16.152185	19.081453	16.597837	-18.90684
¸ßË¹°×ÔëÉù´¦Àí (372).mp3	9.553055	4.346719	2.99832	4.367754	4.227161	12.278332	7.356083	11.165718	12.779743	10.086384	8.573523	16.952618	-5.808676	-7.2689524	-4.4896975	-4.935394	-9.595232	-4.0169153	6.0227633	6.895961	2.3015583	12.178455	10.457207	9.22566	6.4976177	6.1661887	1.4705551	-6.411656	1.4335399	7.2661586	-8.89621	-4.5745687	-0.6046637	-0.84703016	0.44341433	6.6200767	-0.3948639	-1.0833596	-3.1927428	10.819521	13.487679	10.687641	5.638897	6.3435354	5.5825715	1.5361614	3.6730757	7.523325	5.825446
¸ßË¹°×ÔëÉù´¦Àí (373).mp3	10.023221	8.673114	6.219408	0.93450344	0.51077414	17.013605	38.09825	42.907887	45.87725	17.26744	24.09508	26.822315	19.235882	22.801569	23.013153	14.132299	20.32074	18.334614	3.4134746	-4.577285	-6.0877113	14.557016	17.890491	12.143591	20.58434	14.836169	13.8246765	5.194846	18.561008	17.252417	6.9709644	-0.18522534	3.149471	19.623177	18.35863	8.483327	7.4654455	13.21698	30.539164	0.38012385	9.274518	9.012624	11.474028	18.066067	26.105486	-1.8867543	-3.4224553	-2.811911	3.1260176
¸ßË¹°×ÔëÉù´¦Àí (374).mp3	-6.8472824	-3.992222	0.22064024	21.674408	20.472427	16.146011	17.125343	18.06409	19.177261	11.278046	4.603192	3.2371962	22.452883	25.671198	23.559652	26.605131	12.60649	4.0818357	13.736753	20.948347	24.990107	26.074142	17.244232	14.568327	-1.0899756	-0.45742434	4.1709557	0.16456872	-1.4104234	2.7639952	15.736727	14.699049	14.926311	-5.2871513	-14.051847	-4.993445	-2.167916	-10.166698	-10.648077	0.6165462	-2.3216443	0.12802798	-0.35750172	3.8151693	7.5240417	-10.404903	-9.8402405	-8.537972	-4.0925016
¸ßË¹°×ÔëÉù´¦Àí (375).mp3	0.13179827	2.4771378	4.2177224	-9.410042	-10.732946	-11.598463	13.700006	10.798906	10.131965	12.870941	12.1718855	10.281385	-1.5651271	-4.860607	-6.9199276	-8.351661	-5.362956	5.6878014	8.950291	11.124231	13.113788	4.671516	5.7264595	8.418785	-9.285143	-13.135433	-12.374811	-0.14789855	-0.4689312	3.611801	-11.640455	-5.405134	-3.7945383	5.9308777	10.313026	8.948879	8.062148	1.1429684	-1.7720475	-15.007179	-9.8894825	-4.327631	-1.8980745	-4.630706	-5.084679	-2.5662615	0.3550428	4.5738263	-20.507471
¸ßË¹°×ÔëÉù´¦Àí (376).mp3	-13.913628	-12.2656975	-4.322525	8.687553	4.6595855	-2.8080986	-6.8531647	-1.5957295	4.31616	-0.795708	3.288369	4.8160343	4.7207336	5.7103662	-0.6296588	9.914207	16.295626	12.389313	4.265086	5.7025876	2.007657	8.971466	13.945526	11.536339	-13.059938	0.31497324	12.346895	14.820649	4.428025	0.35128	8.798375	9.58153	7.2120523	10.441971	12.533737	12.447956	13.403892	15.035425	12.606913	12.017149	15.206565	17.923496	4.445586	10.362684	11.615383	15.79278	24.491924	31.072498	7.8875904
¸ßË¹°×ÔëÉù´¦Àí (377).mp3	9.703327	5.9522934	3.2405496	17.890554	19.62466	18.402912	22.008802	35.076244	35.602608	26.410606	26.071913	24.368073	17.300314	15.896856	7.5076275	15.337313	19.452263	20.505867	14.050376	16.276106	17.298676	27.80261	29.856081	31.319815	1.7853733	9.196103	12.066616	13.545139	14.619922	18.5362	4.2339883	-5.745137	-1.3717054	-2.244313	-5.6745768	-5.55074	16.98641	14.913297	13.806238	15.760191	11.727655	9.604084	12.063137	12.660972	14.399899	22.030872	17.4306	20.852642	28.046797
¸ßË¹°×ÔëÉù´¦Àí (378).mp3	-1.8081815	1.2497542	0.003170967	-1.6725901	-1.3400567	0.84334993	-1.6844386	-1.3850816	-5.369932	12.552673	8.99881	9.738495	-10.8453245	-6.1065044	-2.4986289	-3.948492	0.18516983	3.1105816	-4.827078	-1.7623249	-2.9269009	4.077477	-0.65317523	-3.0157273	-11.039419	-13.455974	-13.647285	-1.4118623	-4.3157077	-3.866185	8.097024	7.214216	-1.3706286	-6.3501477	-2.3528068	0.6326897	-2.3074355	4.3467646	11.10897	-6.4134316	-3.8550236	-2.6182945	-3.689767	4.122763	2.7132077	6.605582	2.2273965	-3.006523	-1.1750299
¸ßË¹°×ÔëÉù´¦Àí (379).mp3	-6.816772	-3.7274764	-8.696646	-3.7499857	-5.4723096	-0.1650529	-3.4716837	-2.4468572	-0.52414864	-0.7085954	2.3686008	5.2689037	12.960612	5.4206295	0.6786757	-0.8128358	3.3602035	2.0721912	-12.852232	-10.946402	-11.290939	3.9441648	0.0718925	-3.2236116	-1.208797	1.7603152	6.994548	3.0309055	8.533178	8.095102	-8.033101	-20.941204	-23.29258	4.987628	5.9001646	6.290842	-16.72518	-12.459017	-10.075231	4.412978	-1.0726717	-1.7442094	7.614156	-1.222972	-11.395531	-3.619255	-4.857766	-4.663144	-17.604439
¸ßË¹°×ÔëÉù´¦Àí (380).mp3	-27.084852	-28.453934	-23.922493	-14.694691	-5.4121294	-6.251819	3.7173293	10.204111	5.5816483	-13.509266	-11.827644	-10.590012	-14.015233	-13.409828	-12.115693	-2.6973934	-10.401884	-18.989285	18.997593	14.072903	7.0810623	2.653357	-2.8767915	-10.118391	3.299148	0.08897251	-1.9719571	10.864355	11.182113	12.821333	1.2157485	6.394187	12.157738	11.727348	6.028142	6.1196475	-9.782944	-18.973362	-26.19355	-5.3327894	-7.5171595	0.24287885	-12.199121	-15.664317	-9.627319	-17.21614	-9.172421	-6.265774	-12.934576
¸ßË¹°×ÔëÉù´¦Àí (381).mp3	3.011035	-3.1637175	5.6656184	-5.052162	-3.7295184	-5.8953114	6.301084	0.4870825	0.6760037	-7.023423	-2.9425254	5.5500793	5.9771976	4.7667565	8.343532	3.8317635	-1.2596419	2.4821975	6.7961497	4.3550057	3.821877	5.294903	0.36365888	8.389599	11.819685	2.059935	-7.7159214	8.238627	9.783466	10.74901	-2.144166	-0.9036337	-5.613287	5.2739744	6.027314	18.77101	10.742582	13.780401	16.468151	15.915502	14.767088	15.587658	9.139459	14.4142	18.790695	10.517212	8.1194	11.48612	21.206356
¸ßË¹°×ÔëÉù´¦Àí (382).mp3	0.9291359	0.35948685	-2.6388254	-1.872973	0.9570871	7.108983	6.827262	0.4620176	-1.4392871	-0.60214525	-5.485726	-9.208414	-6.464139	-2.7432961	-0.5203236	-7.222019	-4.020714	-0.27928707	-8.087112	-4.826803	-2.6026907	-16.156046	-10.603468	-6.3741093	-7.2632275	-7.071453	0.0101071	-1.86353	-3.4711025	1.185894	0.90173733	-1.634188	-6.8058424	4.7723603	4.9506702	7.538813	3.3974323	-4.275505	-7.1192894	6.8471546	2.4526558	11.504442	2.6041474	0.058913216	-1.1379424	3.9592965	1.5936077	1.3396444	0.70888627
¸ßË¹°×ÔëÉù´¦Àí (383).mp3	-7.4565353	-11.218716	-0.87470794	-6.1232533	-12.057662	-13.96958	-11.522154	-10.011694	-7.485589	-8.795229	-8.569557	-7.0128093	-6.5610886	-9.624122	-7.0474243	-7.6318417	-10.452505	-5.9983797	-5.504903	-4.4744387	-2.8193216	-4.5134597	-5.4810886	-7.2360888	6.4509172	-0.25843525	-0.5919638	-6.3256464	-4.207151	-5.7977676	-10.081092	-3.9588628	-2.296564	-10.052993	-12.363872	-7.0439224	-7.2955613	-17.866367	-14.231735	-5.8752356	-7.8958035	-3.6444888	-8.430161	-13.86459	-15.315182	-18.522232	-20.486347	-9.737234	-10.507771
¸ßË¹°×ÔëÉù´¦Àí (384).mp3	23.71621	26.05072	20.557472	20.15812	16.156918	10.499811	20.950903	20.804588	21.245924	18.225601	19.972229	16.288555	12.3275	19.836342	15.577711	11.921614	13.153307	8.921869	-4.531687	-8.692505	-5.263464	7.5900145	3.6086373	4.9252486	1.3546958	1.8972864	6.4581604	-5.9040403	1.2694291	5.034396	14.101797	18.527182	24.054413	28.465458	21.41806	11.0010605	6.050678	15.327227	14.927204	2.2572887	3.4453225	0.5378122	-13.69146	-14.324371	-15.1472845	9.881297	7.822833	13.854425	10.3622055
¸ßË¹°×ÔëÉù´¦Àí (385).mp3	-15.234661	-18.932236	-20.571365	-18.416521	-22.799805	-26.317764	-21.208958	-22.396946	-18.890877	-24.116825	-23.570457	-18.387188	-26.460272	-22.95443	-15.148504	-9.660939	-17.854029	-22.568363	-15.518885	-21.101501	-21.371151	-15.832278	-14.83102	-15.239318	-12.620543	-15.867277	-14.479738	-23.971497	-19.789597	-23.137428	-2.250197	-11.609054	-16.342892	-22.31158	-13.398388	-10.658902	-20.641209	-22.177807	-20.933624	-18.864082	-20.564835	-24.348427	-31.613365	-22.188892	-17.417572	-10.325924	-14.546759	-12.543982	-17.180359
¸ßË¹°×ÔëÉù´¦Àí (386).mp3	-0.90146685	-3.918817	-5.015078	-2.9038162	0.20942792	1.8891776	-18.63704	-15.945801	-10.43499	-20.02029	-26.796963	-26.446762	-12.524611	-16.63725	-24.714394	-14.243406	-15.596441	-21.094746	-14.746964	-20.074812	-24.719107	-22.7667	-24.308685	-20.575264	-7.8126245	-15.672686	-18.26722	-10.615265	-17.706139	-18.81057	-26.439014	-30.97361	-23.663963	-9.38538	-10.58006	-2.826954	8.557993	13.440836	12.901833	13.655607	12.138338	11.242555	8.48844	8.985031	6.9571047	9.044703	10.71208	12.337584	9.714504
¸ßË¹°×ÔëÉù´¦Àí (387).mp3	7.404001	9.570168	6.48958	-2.8081806	-3.1771016	-2.4189382	9.641102	7.450347	9.073082	1.8121606	6.663165	11.7769575	5.252496	0.9925213	-1.5636616	-3.4987085	-3.5919886	-3.1877437	17.102707	13.012096	8.767935	-0.6354477	3.595817	9.229246	-0.27625772	-4.2548923	-4.101517	13.167429	15.295898	22.894188	-6.013697	-5.437446	-3.1939604	4.690198	6.193318	4.7566385	13.980833	13.951816	11.2052145	8.998566	-0.553254	-2.0239506	2.0686388	1.8488274	-0.5123146	14.12413	14.701332	9.642096	-0.9374248
¸ßË¹°×ÔëÉù´¦Àí (388).mp3	10.239935	8.685757	10.542355	4.39765	3.7870317	2.9573014	-14.205584	-11.315178	-8.539521	8.996667	6.936471	1.74982	5.3620176	9.900465	13.69018	-13.71959	-14.879609	-14.542404	8.26753	8.915754	10.135707	-1.0143132	-8.437206	-12.29599	0.8998003	-5.0991707	-2.6098704	7.9371767	7.189146	4.2879753	6.610735	2.8326113	6.8661814	11.582652	4.0300903	2.5281782	-7.6893353	-8.163868	-7.55865	3.487833	3.3720427	8.017408	4.5574694	8.946598	13.595909	2.2215896	3.9829497	7.744437	-24.121876
¸ßË¹°×ÔëÉù´¦Àí (389).mp3	-9.686544	-13.311959	-9.388132	1.4329829	0.8003255	-2.3448696	3.2764409	-1.2475282	1.1563671	12.835922	12.052806	13.538561	8.625505	4.341171	2.3958998	2.561791	8.934805	8.912899	7.503233	12.601154	19.235128	11.792309	19.865253	19.603657	6.9007015	10.002229	9.332165	-3.4282322	-9.1736765	-7.8722095	12.848732	9.107393	6.2921476	-10.06077	-7.651084	1.7377806	0.18406987	4.7749	3.9544396	-5.798294	-0.52300715	-2.5295305	-2.6573725	-5.467376	-9.808538	-11.452833	-8.606413	2.2368965	-0.3464495
¸ßË¹°×ÔëÉù´¦Àí (390).mp3	2.3459172	-5.2530518	-4.795289	-21.097557	-18.02089	-12.910342	-6.117303	-7.3168263	-13.884159	6.363059	-3.3970242	-7.6121645	15.659191	11.280465	9.710228	13.691282	15.995452	12.247139	-2.9236522	2.690966	4.9849215	3.978925	5.581772	-3.7069287	3.2679985	3.368475	1.9499782	8.36769	-0.62689924	-4.0062914	11.633926	10.780844	12.487993	7.0694065	-0.6131668	1.5611405	3.8591661	7.461521	11.657429	0.9198476	-0.46158886	-0.5504985	2.21925	-1.4458349	-3.4686737	13.068489	11.726957	14.623773	10.245283
¸ßË¹°×ÔëÉù´¦Àí (391).mp3	12.789885	10.083481	8.675802	13.943757	8.969977	11.151971	16.349705	14.52873	11.253229	17.313972	16.734905	19.782028	8.916108	18.826609	27.66934	10.640584	14.540062	13.897463	11.457651	12.049633	15.842472	14.860296	16.818993	21.40113	20.48777	15.544017	16.801968	12.013947	13.149294	13.807041	-3.9206405	-3.3718243	-4.6799135	6.0084157	10.065037	14.924849	-4.975905	4.6332083	10.374115	18.497593	14.266395	17.514275	6.945256	-5.804184	-6.2358036	-18.466991	-22.532707	-18.915947	0.3162505
¸ßË¹°×ÔëÉù´¦Àí (392).mp3	-9.00627	-10.732147	-8.413624	-2.1773338	-4.4019217	-3.2621253	-10.304858	-8.639217	0.75562465	5.1040606	-9.145935	-23.916004	-13.886364	-5.9318495	4.878786	5.3251033	0.14980042	-0.9096068	-14.4283085	-15.586357	-11.751312	-0.47608298	-1.821763	-4.708372	-9.953894	-14.245797	-13.427279	-0.046734333	-2.5807986	-6.14275	-17.330158	-11.225622	-5.7820597	0.980534	-10.109861	-19.093773	2.1772819	6.2602215	11.947591	2.997241	0.8890404	-1.1911302	-22.871208	-22.171041	-19.769735	3.0690331	0.3489626	0.82870805	-8.1664095
¸ßË¹°×ÔëÉù´¦Àí (393).mp3	15.5439005	6.907093	8.573982	9.84292	12.388039	6.6643553	4.9457917	9.312658	4.636826	12.272753	17.902027	15.502063	5.366022	7.3209147	4.0144672	-9.08535	-0.07773103	4.3800898	30.364548	24.317837	9.150267	14.652176	7.975341	0.41759884	8.283461	16.338484	18.36557	-10.532305	6.8463116	16.641972	-5.482879	-10.967316	-15.388992	-7.2704716	-2.1072721	-6.597106	-1.5237298	-2.3196573	-2.4918556	-2.5474966	1.733375	-4.4473286	-1.0485905	0.2855615	2.0677197	-2.276391	-11.013484	-13.587935	2.3521736
¸ßË¹°×ÔëÉù´¦Àí (394).mp3	5.429782	6.041641	10.186171	-1.0436957	-1.5644908	1.1818635	4.4885015	1.2441305	5.958226	13.582119	11.126345	9.014467	-4.0410724	2.969829	2.8315215	0.8621652	4.192919	8.835109	-3.2907968	-2.3166323	-8.978699	4.1236424	-0.07640815	2.8040848	-2.928008	-1.268733	11.227443	-7.8286614	-6.511901	-4.903446	-3.2321377	-1.4198499	2.985086	2.2416975	4.292359	5.0190544	7.5693035	7.101245	7.8318696	-0.71943146	2.141211	-5.3095217	20.361393	9.244763	5.9144354	-3.9228733	-1.4341543	-0.4415339	0.15173346
¸ßË¹°×ÔëÉù´¦Àí (395).mp3	-6.1265125	-6.2231274	-5.4554534	-4.8231163	-3.9246268	0.5787126	-10.407977	-13.532513	-13.722	-7.2272396	-7.6321487	-8.092813	-6.1610966	-11.966627	-12.059679	-6.1163654	-7.974057	-8.205973	-12.605802	-12.051102	-6.764478	1.4256238	-4.069695	-5.1699467	-1.2810427	-11.988871	-23.239737	4.881773	0.96866924	0.833911	-4.716401	-7.079188	-8.033878	-1.0188196	-12.671103	-8.522865	-5.0975666	-9.715408	-12.198746	-9.13768	-5.4081216	-0.076817244	-6.472741	-1.8916979	7.1696367	6.7618475	3.479487	1.3620324	-4.580207
¸ßË¹°×ÔëÉù´¦Àí (396).mp3	12.630198	8.95085	7.0214033	16.57022	13.049271	8.1457	16.902538	16.17312	16.958038	-5.875697	-2.9000652	-2.3845851	11.134245	8.096164	7.104389	14.5265465	15.080534	17.37917	14.174209	14.4163885	13.802149	19.51147	24.883802	26.53407	8.3903885	6.7113924	12.392998	12.340688	7.426896	9.829063	13.963314	15.374481	9.871043	9.26371	16.251324	16.719013	5.587356	6.6199083	11.446053	14.399257	10.035469	10.263565	13.648283	13.68314	8.562752	9.932093	10.548188	15.4277	16.846172
¸ßË¹°×ÔëÉù´¦Àí (397).mp3	7.217432	11.964901	18.110645	9.32208	2.502997	-4.6731515	11.409811	4.4816403	-1.2708972	3.4448695	5.4992776	5.016594	3.5293994	2.382846	3.168067	7.5904098	10.500329	12.014215	13.382335	10.002983	10.237074	8.3624115	10.607866	13.78359	3.7320337	4.8521585	4.0416965	10.263043	7.615478	7.490509	7.9746456	9.647668	9.506224	1.6961768	8.110835	15.799142	13.064652	9.412713	5.125738	-1.2745373	-3.3773398	-6.1359367	0.9719272	2.7215865	6.670635	-0.5527794	3.505358	-1.4120674	13.998325
¸ßË¹°×ÔëÉù´¦Àí (398).mp3	-1.5462292	0.51580846	5.0779104	-16.1055	-29.090744	-29.113537	7.496189	-1.0035739	-1.4013041	-2.0608783	-1.1756387	1.5478977	-1.7702286	-4.8018622	-8.2434635	9.653105	5.2752748	2.6233172	-24.693954	-17.415253	-10.347867	4.0370502	-2.4986532	1.9255748	-1.6926005	-5.240504	-6.7972975	-2.660279	-3.014351	5.1900053	7.1746216	5.9558887	10.631382	-20.85165	-22.613518	-25.315546	0.5452565	-0.61843467	-7.8119793	0.79091024	-1.6753359	0.53296316	2.2796307	-1.1775241	3.7257304	-1.5109284	-11.981655	-13.339848	-2.921514
¸ßË¹°×ÔëÉù´¦Àí (399).mp3	-5.0838094	-7.514744	-11.378874	5.1685066	13.622601	10.368976	3.048483	2.573718	6.3461094	0.6270237	-1.8481185	-8.251516	-3.3173575	-5.1383243	-4.8197207	-2.826812	-8.093271	4.1039886	15.5149355	7.046793	0.6099143	-10.036783	-7.3980207	-0.6321258	-1.7164509	-3.9169016	-0.9231203	9.283568	16.991175	17.743732	6.645628	4.163661	2.7062356	7.428995	4.2519827	-2.8685	9.533102	-14.810408	-17.238903	7.2036743	5.228258	-0.5737329	-5.7488127	-1.8675747	0.77838075	6.179002	6.8552895	2.9257092	-5.963049
¸ßË¹°×ÔëÉù´¦Àí (400).mp3	23.837093	21.011978	17.459743	-4.335935	-13.9919815	-16.436844	-13.262794	-15.408978	-9.130008	20.598381	20.096817	19.413342	-21.216644	-21.58331	-16.56424	2.9103982	3.5343199	8.550744	-0.8646122	0.8108369	4.207056	17.958649	17.61538	19.602303	-2.3671963	1.2027661	5.3385353	-16.23037	-15.992258	-13.846711	5.9098663	7.823047	8.160046	14.982414	14.852944	14.116672	9.334647	16.151955	27.848442	1.5983081	2.5951674	3.7884738	11.045513	17.44349	26.305614	18.525734	18.437796	24.630829	19.979881
¸ßË¹°×ÔëÉù´¦Àí (401).mp3	18.73481	17.220566	21.614555	-6.9522285	-3.9262505	-6.0583816	-0.06537855	-0.009266257	2.4808683	3.6943316	10.344	15.557657	19.918442	17.987076	14.299294	11.856611	9.524509	10.282444	14.978755	8.963215	14.271532	24.362743	21.87046	16.292856	9.984815	5.189097	1.2703896	-0.28704298	-7.5782356	-1.7960286	-11.028187	-12.076559	-4.293956	15.722514	14.488705	12.59285	8.794554	7.863062	6.5892506	-9.62672	-10.749921	-9.935133	-8.645217	-8.712451	-6.5542	-14.166057	-6.5934553	3.109295	-21.55069
¸ßË¹°×ÔëÉù´¦Àí (402).mp3	-18.47828	-13.856656	-12.726294	-17.693577	-20.116009	-19.777512	-17.408405	-20.416325	-19.020477	-13.567166	-20.734207	-19.414444	-13.521633	-20.354156	-19.01965	-14.434435	-13.661232	-6.377471	-12.432351	-12.035902	-11.048458	-2.2835083	-5.3131337	5.4290547	7.000548	-3.191928	-0.8447932	-0.11343904	-3.0744753	2.2817545	-12.277065	-3.505146	3.2604418	-14.703221	-8.726213	-4.468013	3.9555283	1.6355745	1.6594182	-6.714891	-5.989737	2.2410917	-7.827134	-11.178259	0.116525784	-0.2698291	-6.749213	-3.632718	-6.483526
¸ßË¹°×ÔëÉù´¦Àí (403).mp3	-10.925159	-1.7057873	5.2609653	21.113762	19.967045	14.30244	5.5926514	12.480734	12.764494	10.125437	12.343348	18.170383	2.6936693	5.543806	5.339216	1.0786288	0.81403404	-2.9450824	1.1115999	1.2758801	-4.210683	7.764745	11.54018	6.367132	-28.248882	-21.246927	-1.0876808	-6.7300196	-6.58438	0.38171297	15.813412	11.4135	7.5642114	8.364764	12.479773	14.039817	-5.756167	4.4768476	14.191992	4.842696	-4.228911	-11.492453	-7.025313	-15.962326	-13.188568	17.788338	17.71629	13.416978	-7.370043
¸ßË¹°×ÔëÉù´¦Àí (404).mp3	1.0889835	0.47302014	0.13622518	-17.114494	-13.452772	-6.672167	3.6990085	0.9385309	-4.6600065	11.174484	6.650291	5.168377	-2.9448035	-0.03725344	5.077571	-20.737667	-17.31	-15.072548	-10.491018	-12.939194	-14.814531	4.860926	1.6087073	6.575373	-11.57832	-14.530413	-12.459298	-11.832573	-9.602985	-4.223344	5.9032335	11.347964	9.54855	5.752489	5.641962	9.293442	1.3509977	3.071522	-1.8090668	13.754553	13.361974	13.736969	4.1862874	-2.6391156	-12.301737	9.583067	10.877853	4.3258924	18.59349
¸ßË¹°×ÔëÉù´¦Àí (405).mp3	0.43844342	6.3335795	10.697287	5.435359	7.4809256	10.446302	4.7449117	0.98943704	-2.8533714	-0.73081005	-2.1209505	-5.394716	17.419285	16.181866	20.630413	-42.996536	-51.569283	-55.45749	-5.0295887	-12.904391	-20.02959	20.139278	20.450953	17.18805	-6.246896	-9.078766	-7.350485	8.823046	7.040491	5.4484177	10.090996	13.054537	17.762447	5.4592113	9.27321	9.711775	18.172338	11.869608	6.1236687	8.116734	2.08963	5.3666315	9.765379	9.486258	11.837715	2.8422613	-12.074385	-20.313564	9.466879
¸ßË¹°×ÔëÉù´¦Àí (406).mp3	7.1271143	6.4611664	9.04331	6.8912725	8.589768	1.5109481	-7.407189	-12.374636	-9.213798	20.2962	16.828022	15.826126	20.621044	28.17689	37.44562	-2.1083572	-0.6614617	1.6777812	21.642296	17.366049	17.189308	21.089182	19.091578	14.359293	5.3855243	4.689697	-0.42329568	-14.911047	-15.686735	-13.845123	1.629127	-0.53961957	-2.8410988	8.423174	6.6103296	3.839128	12.314284	12.603081	10.92137	39.080143	32.61969	23.129108	7.496482	11.831283	12.664211	19.133137	16.921404	12.914351	1.5123134
¸ßË¹°×ÔëÉù´¦Àí (407).mp3	-30.507233	-36.020767	-43.85065	-16.214748	-17.126888	1.1868451	-19.54472	-26.18013	-16.50499	-40.284775	-37.016296	-16.211914	1.1006535	3.0120335	6.064271	12.290092	6.497991	10.3001	-0.071688354	-11.785596	-11.132526	6.6301627	3.2094579	-8.300219	-10.616533	-11.6283245	-6.5873394	-24.13048	-30.709318	-25.134335	-17.41959	-21.113287	-30.15256	-24.91748	-34.686604	-31.479622	-20.984076	-30.276642	-31.295322	-12.912626	-20.734947	-18.255278	-34.566658	-37.03515	-29.284967	-33.717747	-35.371464	-29.16412	-32.52951
¸ßË¹°×ÔëÉù´¦Àí (408).mp3	2.1918411	-4.7137017	-6.5166636	3.0492256	-1.258215	1.3588862	-7.5893617	-5.355277	-11.712944	5.917841	2.0365465	7.724059	4.001613	2.994543	1.8557117	-1.9193869	-3.1870074	-8.183239	-2.2321284	-3.898744	-1.5157396	-13.458868	-11.563981	-2.5442963	2.158341	1.1454623	-2.1189015	-0.16714466	-2.6107519	-2.0462537	-20.6306	-21.95063	-13.583073	-9.517349	-11.178564	-10.344387	-24.312473	-27.203587	-23.722761	-20.127407	-24.082638	-23.82893	-9.895313	-11.322073	-11.000176	-15.0731125	-10.926098	-0.17034304	-11.494434
¸ßË¹°×ÔëÉù´¦Àí (409).mp3	21.614822	19.938583	25.609852	9.930388	11.925285	8.178257	-9.891228	-9.694332	-14.505325	1.4562314	2.5318322	7.670003	-13.183379	-6.9494467	3.7548568	6.6608257	1.5207014	1.110491	0.83980674	-5.8011985	-4.7476535	-30.695082	-35.56653	-41.591496	-9.329177	-3.6117296	7.697564	8.931959	9.20705	6.8205204	22.245823	13.680127	14.209439	9.948282	0.34924978	-14.404593	-12.5411	-6.869405	-1.9262941	-17.652306	-14.60849	-9.920001	-22.839642	-24.627636	-26.612164	-29.627092	-36.77173	-39.38774	-7.6077595
¸ßË¹°×ÔëÉù´¦Àí (410).mp3	0.1916889	3.087623	2.5870957	20.171902	14.76316	10.010329	9.130565	10.054893	11.631678	14.219297	8.77413	11.861151	6.0027933	7.0237894	0.09999108	-1.0752172	-1.5112448	2.1080427	5.1334267	3.0475903	4.687133	3.5302355	0.788635	2.4883409	2.9332933	2.3705366	5.3319893	1.951441	-1.0154936	-6.694334	14.152639	12.626144	11.883745	11.626954	8.906521	10.658838	8.830078	5.5270357	7.3452654	11.529725	10.988571	15.039073	12.076885	11.692104	11.429029	7.3194275	7.7532167	14.441987	9.742803
¸ßË¹°×ÔëÉù´¦Àí (411).mp3	-11.249931	-12.897713	-8.041668	-8.69524	-10.564714	-7.572092	-4.7597423	-8.176334	-8.548397	-2.7351933	-2.2675607	-2.526743	-11.734175	-8.353511	-5.7317686	-15.90861	-16.739851	-16.460426	-6.440938	-5.0873466	0.68079144	7.3996854	6.229802	1.2945027	6.789409	0.9534873	2.1819901	-3.654719	-10.18722	-10.425112	-8.80245	-7.3145037	5.3842015	-2.695578	-2.5244834	-4.012269	0.81973857	-4.4787207	-12.034283	-2.4300866	-1.2680396	-3.1713233	-0.93249285	-8.14303	-11.199796	-1.416352	-2.623621	1.5371317	10.152432
¸ßË¹°×ÔëÉù´¦Àí (412).mp3	-14.589661	-12.901493	-13.550734	-10.756049	-9.241236	-4.4536095	-13.432201	-9.856041	-9.56483	-14.23461	-23.047894	-23.214184	-2.9020748	-5.8857656	0.6154491	-6.7914824	-5.112917	-7.6009617	-8.3442	-14.766915	-19.06084	-5.126094	-4.809577	1.8063893	0.6905617	-3.1180866	-4.8167863	-15.652875	-14.68244	-16.461388	-5.877988	-6.145428	-8.623068	0.3912369	-4.8380413	-6.091446	-6.929386	-6.3879194	-10.396917	-13.668663	-10.871914	-10.793059	-10.0651245	-6.3791924	-1.787829	-6.821425	-8.071238	-5.8224297	-6.4910088
¸ßË¹°×ÔëÉù´¦Àí (413).mp3	12.425213	12.137234	13.745554	26.028723	16.058067	12.41976	14.592102	4.7122364	-6.5036535	1.509218	-2.3713903	-2.7011943	-0.7828445	-16.445948	-17.7375	-0.006247714	-3.453686	-9.678486	2.5876215	3.390709	7.5688796	16.039341	12.054035	10.015507	-12.575918	-11.376389	-12.561892	-35.49626	-34.06163	-35.672573	9.703364	5.814842	-3.905155	10.280336	11.111929	7.4007683	-14.548065	-9.931881	-7.5208287	-17.296467	-24.696705	-21.144527	-22.333973	-14.937393	-16.70016	-12.600544	-6.2466774	7.018478	10.305813
¸ßË¹°×ÔëÉù´¦Àí (414).mp3	23.238441	17.955746	9.55415	11.986056	10.345089	11.835705	3.6101828	-0.99498594	4.247202	5.005843	3.3780046	-5.0060225	11.663332	9.277535	8.175223	0.47808698	1.7094319	0.5385168	4.843406	7.786664	9.346458	3.6051772	3.6375012	3.7892253	15.024668	9.3436	4.5367928	7.6211653	6.039831	1.7861103	3.1744561	5.625778	13.390102	-8.468557	-5.0489874	-4.2230015	-3.5772557	-7.8555827	-8.466324	1.7750918	3.9555268	3.1618094	-9.639692	-6.5646276	-2.8884308	5.621895	-1.0646386	-5.183303	-0.6193368
¸ßË¹°×ÔëÉù´¦Àí (415).mp3	-11.200085	-13.7472725	-14.571997	9.976713	8.197434	11.567781	7.5502996	9.314146	12.537918	2.8245568	1.448405	4.0584946	-0.5775699	-0.81493926	-0.9791477	5.8620625	5.8243694	8.76786	-3.5150232	0.74317145	5.8910494	8.295822	12.909899	18.1073	5.8130236	2.556323	3.060173	6.8716154	-0.930534	-4.6736946	-3.984242	-6.757885	-6.0997868	-11.1171	-10.438237	-4.0259786	-17.296635	-19.860863	-16.940374	11.511021	2.7701588	2.2535293	-2.9170942	1.1487054	11.142088	-12.357846	-17.449787	-20.771357	8.698074
¸ßË¹°×ÔëÉù´¦Àí (416).mp3	-7.7100086	-13.4306	-6.5016203	-7.3994603	-12.729933	-14.320501	9.390526	7.0948124	1.9394679	-22.98972	-28.480198	-23.990768	-29.248226	-30.307755	-20.976582	-7.6935596	-8.036175	-6.0834904	4.5873804	14.264694	13.40669	-30.065557	-30.72678	-32.170975	-0.39381367	-5.0710206	-1.2071838	13.427956	8.052967	-3.1346397	-19.2874	-27.720226	-27.682915	-16.010239	-26.854214	-22.359245	-25.71408	-24.364664	-24.53822	-21.86535	-20.748348	-15.087357	-19.845314	-16.990492	-15.996705	6.0851984	-6.7959156	-7.2448635	-12.985394
¸ßË¹°×ÔëÉù´¦Àí (417).mp3	-0.9002856	3.3931298	-1.8114235	4.029887	6.310363	9.483433	8.112078	6.5895133	9.987862	1.887618	-0.3780757	-2.5429578	-2.9988894	6.3093395	10.136082	-2.4768353	-7.3579063	-2.8249202	-7.892268	-4.1945105	-3.496434	11.0982	4.3637714	5.865123	13.345808	8.665619	6.2231617	-6.6293335	-9.730425	-14.079465	-8.090827	-14.716577	-9.316742	-5.9176455	-7.4090986	-8.13332	-12.908003	-10.366246	-4.784954	2.2147143	-1.4787543	-3.1327305	-7.587704	-7.197777	-7.3337207	-7.030176	-5.2713604	-8.624317	-3.2939494
¸ßË¹°×ÔëÉù´¦Àí (418).mp3	-3.9614737	-11.434299	-23.216757	-1.6512554	-5.1756816	-1.627556	-7.047041	-11.398666	-12.42856	-3.639979	-3.862752	-4.951983	-8.015401	-7.8830595	-9.961306	-9.429731	-10.556406	-5.60083	-0.6626197	4.034774	14.096527	5.3092203	1.2716265	-4.703943	-8.776934	-6.4863596	-7.0281234	-4.536729	-3.886523	2.0866294	-4.445031	-8.364151	-4.9758406	11.708988	15.761492	11.684765	2.3222275	0.4349618	3.7608056	0.61335343	-1.8636216	2.9381366	15.010418	13.990038	11.018097	-3.4842377	-7.1336765	-6.2852674	-17.830399
¸ßË¹°×ÔëÉù´¦Àí (419).mp3	-4.878331	-1.465977	0.011463642	-1.6692433	1.3712564	3.2860103	-7.5656857	-7.494409	-2.353169	-3.0225897	2.3325043	6.4809847	4.3380594	-4.5901427	-1.9774176	-1.8318813	-7.2077055	-13.855591	-11.626385	-12.553061	-11.250853	-1.0072962	-2.1237686	-4.6642585	1.7896227	2.001805	1.3137457	6.502961	10.167508	8.090006	8.213786	10.815715	6.432247	-0.6129708	-7.239872	-5.380522	5.8336706	12.350704	16.368298	3.458331	-0.35731804	2.8800068	4.2589545	-2.1454377	-11.206051	8.031412	9.828789	12.67772	-0.7128089
¸ßË¹°×ÔëÉù´¦Àí (420).mp3	-3.155954	-1.4515698	2.3407078	5.636034	2.9990067	-2.1448908	9.890163	7.1826763	10.785738	-6.496825	-5.4906216	-3.2984908	2.6489859	1.892435	3.2451801	3.6319714	5.611114	5.238552	2.2883296	-0.29051912	-4.4907675	-1.5663623	0.4496277	-0.8868372	-1.9896977	4.1305914	6.1371756	-9.099825	0.37718108	1.4691359	-9.206276	-6.5295305	-1.4602611	6.042179	6.228265	0.398024	9.218956	4.304494	-1.3493428	-4.687255	-9.060415	-7.917169	-5.770597	-8.433359	-5.605094	-9.210278	-4.9886427	-2.3974555	15.642084
¸ßË¹°×ÔëÉù´¦Àí (421).mp3	3.4291716	5.771172	11.300341	-5.3161516	-1.0896918	-2.972325	-13.696283	-9.265249	0.060151666	3.2829475	0.24465007	-5.908	-9.46217	-8.696614	-9.618422	-3.5983255	-5.341301	-7.575578	-13.293423	-7.573077	-4.732484	-9.168718	-5.373432	-11.280191	-6.4048553	-7.6509047	-1.3994683	-3.3566241	-1.8729107	-5.607276	1.0076556	-0.5671027	-7.965314	2.0685298	-2.7574482	-3.8449001	15.055897	6.622299	11.746067	2.0046299	1.0794519	-2.6242738	18.815742	8.418048	6.5894423	6.3278646	4.4616604	-0.21903121	-3.9098601
¸ßË¹°×ÔëÉù´¦Àí (422).mp3	-17.24543	-12.829208	-14.0179	-31.903408	-25.163307	-19.439758	-15.838839	-21.883953	-20.70642	-24.659973	-20.55505	-20.0141	-11.636982	-12.600523	-14.7821455	-8.113346	-10.824011	-3.7081158	-10.955026	-14.402866	-16.056736	-10.507668	-11.206885	-3.6011817	-12.373678	-12.307785	-3.374585	-19.586584	-17.72359	-21.120117	-2.3246808	-2.6773345	1.1029873	-19.132801	-14.95653	-8.757413	-7.7002993	-9.540014	-4.7436686	-3.3587937	-5.50848	-0.7213788	-4.3778553	-10.187911	-9.872001	-5.321514	-10.7050495	-12.9647045	-14.765112
¸ßË¹°×ÔëÉù´¦Àí (423).mp3	-6.877138	-5.3987865	-4.0536923	0.78386694	-6.8743467	-7.4935536	2.0087912	0.24941027	-1.2992613	-16.165066	-13.156947	-16.226894	-10.393513	-24.467485	-24.795887	-12.223424	-16.96444	-22.461775	0.5433857	3.4351094	5.80718	-1.8027598	-13.897961	-14.302103	-8.483871	-9.76943	-8.918203	9.873691	13.815919	11.90435	-9.373583	-11.259721	-6.635994	-25.211115	-22.357765	-18.03313	2.1988008	-8.931783	-8.385645	-1.3207827	-3.351792	-9.625348	-28.478268	-28.643818	-17.17392	0.80750585	-0.5100944	-7.780156	-21.874977
¸ßË¹°×ÔëÉù´¦Àí (424).mp3	12.265703	9.898108	8.3433	9.026014	3.2191136	3.1367114	2.8158436	-7.2053328	-7.6454887	21.797077	15.230736	9.658216	-2.555997	-7.246354	0.52915084	-16.295149	-20.003902	-18.752176	1.0110238	-4.7075534	-6.3036375	13.841808	13.626282	13.488691	-3.622797	-2.690082	10.296591	1.5939653	-4.435107	-3.9804833	-8.451726	-1.2100829	-3.8517044	9.911483	5.443594	8.3282795	8.99521	7.32197	-1.4820114	-1.0871112	-11.513418	-19.743902	6.952589	8.588106	14.993996	-3.3643916	-32.74077	-40.296185	-5.643306
¸ßË¹°×ÔëÉù´¦Àí (425).mp3	3.9911134	0.5047573	-0.23849425	-15.988878	-11.162373	-5.79259	-11.309808	-19.47678	-18.018814	-14.402943	-10.3275585	-1.550416	-10.186677	-11.191629	-10.169271	-1.6306248	-8.54246	-21.991478	-11.151291	-18.79169	-13.467665	-3.2517276	-4.639319	-6.7086134	-13.558051	-22.180727	-9.05792	-4.5262914	-9.608799	-16.871101	-1.4716985	-5.2696567	-21.623787	-12.557629	-17.264362	-15.498243	-0.98826563	-10.188508	-11.137457	6.3905635	-3.8892932	2.423388	-15.836443	-17.520603	-17.167137	-0.27936685	-1.3386493	5.9315968	-10.44723
¸ßË¹°×ÔëÉù´¦Àí (426).mp3	2.6681137	-1.3298011	-0.052550375	14.700875	17.096481	13.098496	6.43674	9.301452	8.277541	-4.015091	7.3207827	8.079908	-5.555723	-10.719122	-14.895601	6.6836824	2.2879922	7.809658	2.1396713	-12.153692	-17.223124	-7.9501295	-8.357383	-8.780071	3.3073997	9.609776	8.251599	-13.76095	-17.856522	-19.281136	5.469695	5.2734575	8.765499	-3.137177	4.913564	11.0201435	6.2823668	11.087664	11.219761	5.5709815	9.884611	11.151751	8.501389	7.507319	5.8962564	-9.281165	-13.151033	-21.354177	-9.445448
¸ßË¹°×ÔëÉù´¦Àí (427).mp3	-0.6523763	-2.9781494	1.4229753	6.7984715	15.612724	23.043114	-2.7542892	-6.7305174	-6.9191284	-3.0891654	-5.801032	-2.1079614	1.6434083	-4.749483	-4.84776	-0.07192093	-12.782938	-11.4435005	3.923539	3.4449344	7.3161626	4.3008833	9.1716175	16.350601	8.794235	3.3681135	3.6068997	2.7458353	2.83435	-7.4062166	8.582294	8.448407	10.7723	-1.2401123	-4.915208	-7.550128	4.1326847	2.824336	-2.7062078	-3.8562016	-1.1969609	9.041234	1.476531	3.822103	4.767668	-11.9607525	-14.380394	-12.0756855	-10.392155
¸ßË¹°×ÔëÉù´¦Àí (428).mp3	-3.819833	-8.015242	-4.6636405	-9.732849	-7.7337685	5.3521867	7.274854	0.6623665	5.8885355	6.5329447	2.6616783	7.688672	4.4588256	12.098053	12.262462	-12.429919	-9.356608	-4.651012	10.506889	6.597954	-5.2106934	9.434235	3.2479582	9.335811	-3.367535	-7.7504663	-12.116981	-13.441887	-15.232393	-23.293388	-6.583112	-4.0245957	0.060814314	-0.9076644	-9.533254	-7.371321	3.8099415	-3.3827732	-3.2743416	7.34396	6.5925074	8.364637	0.4439513	-1.6696805	-3.0127735	6.0808315	2.725226	7.6694374	6.917822
¸ßË¹°×ÔëÉù´¦Àí (429).mp3	9.576055	7.84587	9.108551	-4.868972	-3.5140908	-3.238574	7.673763	7.730535	13.058653	-12.930581	-14.010677	-11.24144	-6.2093697	-7.5935197	-5.68754	5.360568	8.014511	12.457244	7.876727	7.108054	5.2959757	-6.570569	-9.212103	-13.078666	-11.704769	-9.27817	-12.029917	-7.2567654	-6.4836793	-2.9943993	-3.0116544	-3.4539242	-4.9498935	-34.35381	-35.16659	-44.36074	-23.664324	-28.663858	-32.64868	3.890852	1.6665335	3.3006573	-12.302555	-5.5019293	4.2069435	-10.490051	-9.860308	-4.2844796	-8.216442
¸ßË¹°×ÔëÉù´¦Àí (430).mp3	-2.1140723	-5.3726134	-1.9383464	-7.7119274	-5.495451	0.19190985	-7.627324	-7.356227	-2.9534502	-8.049297	-6.061634	-8.298044	-15.783435	-15.154512	-9.915396	3.7169418	0.045920372	7.59058	4.3454742	4.967	1.2482369	12.960366	10.634607	-0.52558315	-10.335643	-10.070394	-5.496002	-1.9819431	-1.40576	1.9787548	13.208082	11.163331	10.284439	7.030633	7.1274843	4.4347496	-1.024755	-7.9062395	-11.691357	-4.1269264	-2.7535064	-0.19184364	14.511058	12.864543	12.12553	-0.26911044	-8.25552	-2.1222239	11.946863
¸ßË¹°×ÔëÉù´¦Àí (431).mp3	-15.722614	-14.881613	-15.24221	-15.261251	-12.089539	-15.069812	-13.738304	-10.447138	-10.420343	-2.8617609	-9.999514	-10.3406315	-8.987053	-12.969801	-11.269596	-32.593384	-31.785141	-30.7776	-19.129107	-21.104776	-20.008947	-21.690777	-18.045519	-17.348919	-12.139269	-11.974049	-8.053541	-3.9023886	-7.8699846	-11.801273	-24.42902	-24.156107	-18.167892	-21.849348	-21.160793	-15.0574875	-34.332382	-25.351765	-16.284243	-11.005615	-9.238211	-14.9629	-11.753768	-18.79533	-17.2144	-12.718607	-9.087534	-7.2459106	-10.287945
¸ßË¹°×ÔëÉù´¦Àí (432).mp3	7.1203356	1.259404	-1.0123495	-18.220375	-16.325485	-8.112019	-19.000055	-20.624374	-21.410938	-9.716679	-14.666156	-14.01692	-22.398788	-19.264416	-17.749104	-21.39861	-17.556051	-12.678879	-13.7883625	-20.020254	-20.232529	-19.956268	-22.86146	-25.22551	-14.834073	-16.155315	-13.955862	-14.171726	-18.75484	-14.340725	-12.492699	-18.635715	-17.348782	-15.927267	-15.030015	-13.153779	-18.033722	-21.697239	-16.133017	-13.511585	-18.157967	-15.1214075	-21.035692	-17.035374	-14.18228	-8.255853	-18.527586	-25.305094	-17.143456
¸ßË¹°×ÔëÉù´¦Àí (433).mp3	25.212894	20.305042	10.816832	11.806431	8.960866	7.1434827	14.844111	11.457567	9.1594	12.651707	16.12831	10.744507	12.929878	12.447508	10.412804	7.109675	9.243084	2.8367667	-2.1237876	-1.7402602	-4.828835	9.41795	8.787748	9.332768	6.402711	10.393054	5.0744953	14.67724	18.503628	24.061188	21.530708	18.394161	14.915098	19.390512	19.28951	21.061787	3.6241055	2.1967297	-13.023092	18.490639	19.338997	21.929699	15.070344	14.633951	11.022472	14.116417	19.92543	13.616188	-1.4852154
¸ßË¹°×ÔëÉù´¦Àí (434).mp3	-21.36639	-18.153944	-12.926721	1.1773695	-3.3700922	-6.326028	-7.9991236	-12.126504	-10.883104	16.088297	11.576881	8.314617	4.4733458	-3.649249	2.064428	-7.242699	-9.674316	-9.449902	-11.640427	-11.186436	-4.9828887	-14.060269	-16.264248	-12.219723	-19.226711	-17.534689	-15.431181	3.6407793	4.969708	10.212242	-4.8291235	-9.123026	-9.277395	-10.733128	-2.337265	5.6169415	-13.267763	-16.656212	-20.96138	1.7979602	9.31126	19.993107	-2.189028	-4.6672745	-6.8906546	16.574652	10.0753975	6.4139857	-13.9475
¸ßË¹°×ÔëÉù´¦Àí (435).mp3	-15.930695	-26.10131	-31.053532	-17.51661	-26.635086	-30.409353	-24.666859	-32.494198	-33.355118	-17.5139	-23.272453	-26.84428	-18.698296	-25.234772	-30.0061	-30.248411	-32.36486	-26.948587	-28.96859	-37.77945	-29.790333	-21.277287	-22.991928	-19.21622	-16.484257	-24.208805	-16.28625	-24.985775	-27.216917	-29.066792	-18.696726	-32.9097	-31.84577	-5.8900204	-14.50639	-14.166058	-29.879139	-27.677536	-17.05793	-28.073414	-37.86387	-36.803387	-24.093376	-28.9986	-28.397747	-20.160862	-19.47853	-9.329678	-18.489624
¸ßË¹°×ÔëÉù´¦Àí (436).mp3	13.893436	14.851817	3.0574083	25.12939	14.045552	4.7598333	19.273426	10.471405	15.972918	8.732611	10.909439	13.123753	9.837318	13.4801035	9.254852	2.2753553	5.657529	6.1739163	4.5850825	3.5280628	7.2789707	13.397092	11.362503	7.3156233	8.929691	8.302891	6.9130354	3.3702536	3.9894357	7.3399043	15.119631	11.988764	7.049056	6.8934927	11.571777	11.848005	8.824325	8.686221	7.5698156	9.348421	3.3049216	5.9520245	4.6985245	3.2237933	-0.10151088	9.580145	4.3134947	-1.6987835	13.958479
¸ßË¹°×ÔëÉù´¦Àí (437).mp3	0.4367058	1.637387	-6.6654997	-14.317865	-7.5564194	-11.79794	-6.680564	-9.110282	-9.528254	-1.2559524	-5.490057	-5.4489965	-0.09202403	-6.0505295	-0.29669866	0.5344918	3.8523836	8.287041	-21.54583	-15.920897	-12.797102	-9.494101	-6.4872165	2.9291682	-8.912344	-4.9662037	-8.029575	3.5009074	3.9116352	3.5841274	-2.7121134	-7.7638555	-2.5091333	-10.175905	-9.50042	-7.415023	-4.9990683	-7.009032	-5.488392	-4.0185747	-7.6357584	-7.9093127	-18.69056	-10.818514	-5.696166	-7.565853	-6.618264	-5.851513	-16.583551
¸ßË¹°×ÔëÉù´¦Àí (438).mp3	8.8636265	7.3399806	3.8816028	3.6865344	0.9282395	0.65703875	14.175328	13.235973	16.877808	9.126027	14.537977	15.71438	9.671663	10.5820265	10.3197	4.9939413	3.3906744	4.3984585	21.260237	16.040012	14.674742	-4.130204	1.1247413	9.668328	9.824061	10.985586	10.735516	21.02201	19.189396	18.422977	13.003733	1.2039351	-6.1162157	19.863409	16.071095	15.752218	3.9968987	8.122344	15.218413	15.297352	17.614464	21.432713	2.0609097	3.8988025	12.892172	3.0398474	8.2039385	5.8851175	4.608946
¸ßË¹°×ÔëÉù´¦Àí (439).mp3	7.129345	2.6958055	-0.82224095	4.2354965	-2.6939514	-4.6763096	-8.863419	1.7608212	3.3657637	-2.5694396	-5.3710127	-10.113457	4.039405	-3.8313112	-5.2618175	-6.7965603	-10.110105	-13.093027	-9.443494	-7.913257	-0.32499573	2.3750086	1.3215975	1.360261	-1.3497804	7.4804573	19.236858	6.5223885	2.8020833	1.507401	-3.4545343	3.33454	9.173766	-2.4781208	-14.375566	-18.033089	-1.3111145	-8.304628	-9.076498	-4.7102966	5.7009387	17.93877	4.9195604	4.0639353	2.1501424	8.240002	-4.535475	-11.230137	-9.700771
¸ßË¹°×ÔëÉù´¦Àí (440).mp3	-12.257448	-11.794254	-18.117228	3.7020724	1.8844998	6.30855	6.761289	5.0259347	5.149914	10.523603	8.10354	13.744001	13.525989	15.669231	14.598179	1.0452263	0.22147188	3.502355	-6.307053	-2.7789712	0.30052796	14.041723	6.3054485	3.5040367	-3.6271045	0.22753751	-1.5612359	-0.006896734	-4.486205	-1.8905007	5.7151947	1.8868432	3.302988	9.297138	8.538934	10.986235	21.317646	21.289948	23.58316	4.9771433	5.786431	5.395964	12.063368	11.162602	18.429058	12.085171	6.153202	2.311896	4.991742
¸ßË¹°×ÔëÉù´¦Àí (441).mp3	1.1235427	-5.1987133	0.80979997	0.028026283	-2.4976728	-6.7071285	11.035463	7.0477524	6.9369574	-11.465499	-11.302807	-15.624731	-8.34518	-3.3286304	0.36210024	-9.634531	-9.202223	-6.7382503	-5.5979004	-5.24759	-0.58178496	-17.384981	-15.915262	-10.683894	-20.862865	-14.817648	-9.189558	-5.637772	-11.273865	-10.286968	5.6180186	-1.5565971	-7.5242324	-11.20903	-6.6817675	-1.5880432	-20.741701	-17.13191	-15.998547	-16.515675	-11.157464	-7.628294	-26.324001	-18.292976	-13.800668	0.7444327	1.5982003	9.476505	2.84542
¸ßË¹°×ÔëÉù´¦Àí (442).mp3	-17.366148	-19.81369	-21.181122	-26.620747	-36.12996	-44.71309	-21.862146	-15.6532	-8.950956	-23.942854	-17.13324	-5.1855955	-14.850131	-20.316319	-21.613375	-31.88678	-32.784584	-28.93851	-16.928925	-17.715351	-27.79236	0.9575129	-8.139185	-10.3694	-10.106934	-13.588913	-10.040176	-24.070885	-23.562376	-18.798115	-32.27594	-24.426426	-18.73722	-19.241756	-23.2315	-26.970978	-12.728892	-17.224525	-15.009574	-22.715029	-19.191095	-12.698732	-0.5250317	-1.4800361	1.8846161	3.25624	7.176708	10.208571	1.5650555
¸ßË¹°×ÔëÉù´¦Àí (443).mp3	4.5613613	1.143108	5.3127165	1.9260284	-1.9764928	-2.011431	-6.8172307	-3.5458157	0.8310573	7.75405	5.014411	6.89827	1.2475432	-3.246416	-2.0758467	12.458551	18.222754	22.956161	4.741557	14.397167	9.948364	12.49189	14.785272	14.003962	9.600603	15.015086	18.150751	3.7473688	2.1286273	1.5684175	6.0590734	1.0227357	-1.02326	1.754647	1.3210883	-2.7807226	4.9397764	2.024378	4.5282936	-1.2204647	-2.6514146	1.6038654	2.6350698	7.9667034	11.946736	5.9558554	4.226526	-0.9378713	22.950218
¸ßË¹°×ÔëÉù´¦Àí (444).mp3	-11.840749	-10.458641	-8.696672	-7.330752	-0.7947308	8.0405855	1.7659128	-0.52748924	2.648637	0.8425822	1.3930161	6.5188093	-11.244772	-11.601629	-7.80724	-2.7373593	-4.715426	-7.2988825	7.3927674	1.3844177	-6.8029737	-7.1979113	-7.9794655	-1.2799342	5.0736084	3.340791	2.610208	7.5244417	4.2570157	-1.4240763	-7.638146	-10.890871	-7.142214	2.5306945	2.2180958	4.154956	7.1493464	4.334784	0.7988956	6.066637	8.471409	11.5133505	-8.647451	-9.33952	-10.032795	1.6462681	2.9102478	6.042783	9.168162
¸ßË¹°×ÔëÉù´¦Àí (445).mp3	-4.0942817	-5.4788666	-7.534852	-7.320224	-10.730105	-6.3290653	0.9142469	0.47767264	2.7387838	-12.230704	-9.822807	-5.5311127	9.73534	3.7562077	0.39700443	-1.1360677	-2.3484492	-1.4014177	-15.538736	-12.4557705	-5.485089	-10.28549	1.9211819	6.4282207	2.4315734	1.7911311	3.2744865	4.9685116	3.4205372	2.4085126	-5.5348682	-8.40018	-6.2497168	11.818442	6.930438	4.4077916	0.23844296	4.8641167	5.0185847	-15.938512	-15.7868595	-6.027715	-0.118342325	-0.6599089	-2.6161447	-3.1896539	-2.9088964	-1.4620802	-1.44761
¸ßË¹°×ÔëÉù´¦Àí (446).mp3	-1.5198159	-5.612673	-5.313044	0.24037795	-2.6013403	-6.4947157	6.405056	3.4129422	2.122521	5.3303156	10.366203	17.555988	1.9506859	0.36124593	-1.2800044	-21.630817	-10.238306	-8.636651	7.5766973	7.6704917	3.888936	-1.3004929	-3.264228	-3.1499574	1.6302398	-1.158546	-2.1392636	-2.995344	0.81801844	-0.81677276	1.40642	0.44829035	2.1895132	1.931833	3.0670595	5.6468587	-7.937123	-11.736344	-15.380198	0.93879724	1.4334872	2.3096597	18.47226	17.857456	15.7545595	7.3306155	10.224155	11.647846	4.5325203
¸ßË¹°×ÔëÉù´¦Àí (447).mp3	1.7433379	0.36046976	-3.4431381	7.688212	6.5940595	5.349864	5.0820727	7.9271245	-0.26603207	-11.720898	-6.9305434	-4.6338196	10.206657	11.938891	18.095745	7.620471	10.169805	10.471016	5.272626	8.912875	9.987787	2.008144	3.6426024	9.184353	11.5804405	13.367691	11.15823	12.664581	11.602457	11.908071	-2.273144	3.450706	7.173265	23.175007	23.408188	14.146683	10.619022	15.209825	15.911179	-9.2995205	-10.344324	-5.564801	13.460776	21.579887	17.621002	20.89988	24.000095	18.968369	8.474704
¸ßË¹°×ÔëÉù´¦Àí (448).mp3	-15.257691	-23.341072	-23.758106	-9.7647705	-10.352014	-10.481214	-19.148075	-26.032476	-20.106625	-9.575417	-16.015598	-21.2776	-17.678637	-22.000097	-15.419555	-10.920818	-11.641394	-9.726612	-17.15001	-15.928431	-17.193913	-18.252071	-21.891138	-16.008392	-7.021923	-13.51989	-15.301577	-17.653547	-19.198238	-21.91827	-24.048195	-22.101292	-26.391352	-12.739395	-16.433506	-16.293007	-19.448357	-14.355441	-12.341148	-22.301624	-23.32037	-21.578476	-26.229603	-32.65445	-34.733162	-16.124691	-20.776636	-21.372936	-13.858093
¸ßË¹°×ÔëÉù´¦Àí (449).mp3	-8.130378	-1.3943722	5.327277	0.16659203	-2.5919452	-1.8376558	-4.2148495	-3.650496	2.7931638	-1.0206041	3.3095448	-2.9399772	-4.602119	-5.4496346	-2.5463896	-2.1322541	0.26262856	4.487189	-6.844691	-4.907937	-0.13819252	6.4121757	11.604406	14.598814	-4.264575	-4.1988325	-3.4875479	-0.165137	-3.3259592	-2.130783	-4.893199	-2.460573	2.0786045	7.179944	2.1119378	0.7648187	-0.4908233	-4.255958	-1.0921361	8.031978	4.3097076	2.977714	4.9198165	5.678347	6.67727	11.832462	10.884123	5.579315	11.736858
¸ßË¹°×ÔëÉù´¦Àí (450).mp3	-9.318035	-11.67116	-12.169735	1.2524241	-0.64789563	0.49724066	-2.3948727	-3.9344742	-0.09419525	-3.4535813	-2.7002816	1.1342533	-5.798035	-7.4479527	-4.70406	-11.034052	-13.275303	-3.4871066	0.47733378	-2.1809938	-7.0724573	-3.8499992	1.5441548	6.6515064	12.429222	8.099649	4.593302	16.380259	15.135963	23.071512	11.711472	9.068736	6.488098	-1.1874038	-5.3999176	-3.1095314	-15.281588	-14.298389	-12.200325	-26.274483	-23.285156	-14.397341	-8.486715	-7.075741	1.2151816	-0.71491253	-1.3933884	1.1562829	-10.988806
¸ßË¹°×ÔëÉù´¦Àí (451).mp3	-2.2996218	-4.7850895	2.776839	-3.8527594	-4.5432477	-10.232816	-3.0830917	-11.119955	-16.13059	-0.22120833	-10.909719	-7.8631334	-4.656983	-7.048109	-4.233362	-2.3310494	-6.2589073	-6.5933037	-3.3075695	-5.2724113	-3.4048288	-5.780045	-3.9759297	2.743832	-3.8173747	-10.064518	-6.5062447	-9.366194	-4.4831867	-1.9129633	-13.642494	-12.011476	-11.679874	-0.58598673	-1.6453903	-3.2196908	-0.842705	-6.3336287	-5.029031	1.0566646	-4.740517	-1.6616882	-3.5616002	-5.858033	-5.742031	5.9752736	4.3024945	2.522316	-0.4256604
¸ßË¹°×ÔëÉù´¦Àí (452).mp3	8.437089	6.106121	3.6947277	5.052655	7.888068	12.371223	4.0359917	6.643337	0.81265104	7.891057	13.129271	8.656148	-4.629043	0.28998494	1.6426656	16.812641	17.78509	14.963078	0.3953972	3.94418	4.4032445	-4.1961484	4.0261602	-0.26035875	-0.7854575	5.8714457	15.492636	-1.483575	-1.3743029	-6.080181	3.498055	8.751804	10.229639	6.2784634	9.85516	9.278928	29.182148	18.01612	11.631677	12.46571	8.199066	1.0782416	7.7814827	12.990342	13.527625	5.8209143	12.1424675	8.311413	-0.05201921
¸ßË¹°×ÔëÉù´¦Àí (453).mp3	-2.7411659	0.09604186	9.019181	-3.911499	-1.7061465	0.9462583	-11.671122	-9.262104	-3.0479026	-6.3352365	-11.073078	-22.303986	-6.1898956	-9.23521	-11.146818	5.6912	10.751236	17.264288	-3.7664845	-0.58796215	-0.22773093	3.4138374	5.006848	2.8161254	1.2627287	0.45686337	-2.393023	-20.089462	-9.8749275	4.5952244	-1.733046	1.3926253	2.9575028	26.672974	24.007305	22.616928	9.834501	4.1088486	1.1758364	19.880945	11.841612	12.420238	3.827373	-0.9114455	-3.4125552	13.987656	9.704413	8.565151	-8.638569
¸ßË¹°×ÔëÉù´¦Àí (454).mp3	13.41135	14.948933	10.273517	12.555721	10.095163	8.805574	-21.44779	-29.02029	-26.868904	7.143274	8.24655	12.700393	-17.257969	-13.016823	-5.50333	4.610484	9.958359	9.7218685	11.791496	10.243631	5.1408978	9.524576	14.621648	9.531558	-2.653544	-6.311616	-0.3095832	2.8492432	-1.6066355	-3.605938	-7.161763	-11.262026	-9.645006	-12.444578	-22.02958	-18.262543	-7.1434793	-3.4986832	4.398654	-10.626337	-12.025575	-18.482887	12.556887	20.492836	21.3947	-1.5025874	-11.467606	-11.795293	1.4131926
¸ßË¹°×ÔëÉù´¦Àí (455).mp3	4.5382633	3.7897496	2.3646402	3.6934903	1.4308842	3.0330849	6.0029807	4.482213	2.0111184	0.5538355	5.289867	0.34753853	-6.2144003	-4.399541	-5.6935534	12.2128	14.0991125	14.708809	9.26994	10.535839	21.499905	-7.830456	-4.1804705	4.1669	1.9914964	9.202589	11.6593895	-0.96524894	0.64858264	-0.6696286	-5.6759324	-0.43207893	-1.7358949	2.1028833	1.6105857	2.4295387	-0.37095302	1.6544995	7.8587914	1.8289351	-1.2590002	-2.969999	-21.596912	-17.852612	-8.891115	-4.0657525	-1.9761858	0.017515719	-8.312238
¸ßË¹°×ÔëÉù´¦Àí (456).mp3	16.353638	15.271995	10.309736	15.729097	14.630686	14.020666	14.90296	15.198935	13.391609	-16.833643	-10.520391	-6.693925	11.797552	5.1658416	-1.0146148	13.711309	6.598856	7.6379485	1.833158	0.95897114	-1.2089565	-11.508074	-4.5951576	-7.770733	10.534037	3.564814	-4.155952	2.3612745	-4.9044046	-6.7454762	-8.2829075	-0.42397714	1.7825434	-12.266916	-12.1844845	-4.759066	-1.8872716	-1.412548	-1.199975	8.590482	8.202866	4.5637994	-13.302927	-10.170103	-15.217318	-1.7318383	0.30782506	1.098645	-6.8762083
¸ßË¹°×ÔëÉù´¦Àí (457).mp3	-14.172103	-18.216988	-14.758844	-9.710409	-12.091663	-9.5268	-11.157179	-11.689546	-8.904277	-7.785366	-13.822939	-13.324419	-22.135921	-18.804188	-14.193974	-22.230175	-17.82145	-12.403343	-15.657087	-19.817307	-19.678337	-20.097921	-22.891846	-21.290253	-16.397856	-20.796303	-15.442757	-16.212059	-17.89239	-20.122375	-14.369221	-18.72076	-14.473596	-22.154137	-22.06842	-23.93858	-24.964367	-22.32295	-22.084282	-25.414429	-20.323996	-12.23279	-22.935265	-24.207535	-17.420624	-13.568449	-21.014824	-18.485722	-22.29477
¸ßË¹°×ÔëÉù´¦Àí (458).mp3	4.4086533	2.877533	9.769905	14.849649	15.876691	11.258427	17.333511	17.904297	17.615837	23.266262	23.23732	16.82649	7.452792	11.841351	6.8416367	18.533941	15.014615	9.38924	17.770725	21.569733	22.066809	13.160704	9.905512	10.969196	18.785072	15.242491	19.114227	21.513786	20.8018	15.993597	11.648767	12.615515	12.836506	15.255722	22.700844	22.230381	15.48451	19.149574	22.297068	16.635643	14.31924	14.984316	4.291074	4.8196816	12.6038685	7.3569813	10.84506	5.7624435	6.538929
¸ßË¹°×ÔëÉù´¦Àí (459).mp3	0.49281526	-1.3235012	1.9558989	-11.436491	-12.693327	-15.844723	5.826441	11.558484	9.283751	16.457508	15.291197	5.941072	17.996065	16.722084	24.98362	-13.841298	-7.635499	-11.801325	-9.247076	-4.798052	-0.391536	-29.253418	-27.65152	-36.24666	-2.5093265	2.4032185	11.120426	5.603548	6.8369503	9.996601	-1.0755423	-8.755373	-14.363476	-18.660719	-17.652172	-25.25387	-0.11750812	4.229937	4.1756234	-1.2637732	3.903419	6.8384485	10.887834	7.1640587	4.1558824	-4.4730453	-2.5359762	-4.075272	18.4391
¸ßË¹°×ÔëÉù´¦Àí (460).mp3	-17.37931	-16.138832	-15.774654	2.0315888	-3.8822274	-1.7279247	-16.572868	-16.235912	-7.9198904	-3.8164546	-8.483009	-11.191195	-12.5559635	-8.269153	-4.1596346	-13.059278	-12.7436695	-2.5411448	-25.039944	-30.139301	-24.344872	-30.011345	-25.463276	-12.449892	-27.941593	-26.992186	-15.843728	-46.03315	-48.35392	-46.48813	-63.20519	-56.423153	-43.776382	-2.1358767	-11.465782	-15.695097	-18.904236	-18.17474	-19.166	-11.327383	-25.50174	-35.16472	-29.00534	-31.033455	-30.34	-8.744458	-20.001743	-19.64312	-2.418153
¸ßË¹°×ÔëÉù´¦Àí (461).mp3	-6.537923	-6.543837	-6.2481766	-1.8623426	-6.5925493	-5.70315	10.954153	9.969322	8.537926	5.726052	-3.342351	-11.161934	0.13764599	0.73649466	-4.8575974	3.5671809	2.0337882	4.2033014	5.992848	7.3388586	13.028658	2.5059543	1.4469106	-2.3918803	9.062359	6.70969	10.250179	-0.74248886	-0.09586558	-4.059952	-3.9314113	-2.9381676	4.077672	-5.5513525	-3.9658	-3.8221178	1.3596071	-0.4562429	-6.0224547	18.3647	12.133009	4.0757284	-3.102643	-1.5608649	-2.6894217	14.48724	12.252069	6.462722	-2.0508938
¸ßË¹°×ÔëÉù´¦Àí (462).mp3	-5.066208	-5.5825343	-0.91633624	-9.53218	-12.771845	-17.771948	-2.8349304	-5.3346634	-8.543766	-2.6536207	1.5240716	1.933865	-4.7172737	-8.787163	-8.066906	5.6278973	-3.710765	-8.559949	0.5038716	0.13147393	-1.5666485	-9.27498	-4.5917907	7.309475	-6.627195	-9.844282	-13.484306	7.080987	4.8102684	7.375207	4.2238407	1.1661675	-4.1212807	-3.3631868	-3.0284977	-0.8897856	-6.358831	-1.6472852	0.570484	-4.118732	-1.5975008	-1.3247027	-2.729464	-6.0185423	-7.618158	-0.36145693	-5.3129187	-5.872563	-5.0673122
¸ßË¹°×ÔëÉù´¦Àí (463).mp3	-2.222656	-1.5179474	-0.6044661	3.9129236	7.907611	2.94525	1.2609509	0.7362465	0.14646247	6.2961316	6.5517144	5.509164	13.865732	8.424875	6.008704	10.85307	16.011993	19.356985	10.509102	11.04792	11.099842	-27.405384	-25.466307	-22.812237	0.27771854	3.4844465	9.704456	2.0397842	-0.056621253	-10.058697	-8.962564	-7.1042347	-8.201401	0.64193493	-10.913258	-10.611362	1.4643908	0.25009337	1.5684686	-8.005936	-13.838575	-13.711262	5.033395	7.115389	6.580188	-16.716106	-15.544978	-13.977905	4.3848343
¸ßË¹°×ÔëÉù´¦Àí (464).mp3	2.0522528	-0.2560376	-0.28481612	-12.56572	-10.814444	-2.7342892	-12.287973	-13.581449	-8.026648	-17.387033	-21.756653	-21.713902	-20.302124	-28.97351	-25.90392	-16.075077	-19.915985	-19.79495	-8.270769	-6.0088453	0.44859576	8.664661	7.3982124	0.5280229	-8.914791	-8.244025	-11.457085	3.3158164	-2.930874	-6.3665423	-5.8791246	-3.6204228	0.12198955	-6.1128674	-2.7326	-1.201114	-7.0008774	-0.78177613	-5.292881	-6.6607866	-0.41299078	1.1656553	-7.9361153	-3.6566796	-0.44660777	-5.9546213	-1.4833717	-2.6606708	5.7803483
¸ßË¹°×ÔëÉù´¦Àí (465).mp3	5.301197	6.322574	3.188785	7.8488407	3.8322558	-3.6935787	13.161849	8.551899	5.76593	11.895645	7.389388	7.9623346	3.1921754	5.8089924	4.7247252	1.4528996	6.9506016	7.2448454	6.4148245	3.5709572	6.7078977	11.108198	7.208151	9.8679085	-7.6403265	-1.2515059	5.7349224	-2.6423926	-2.0984533	-1.4544785	0.31085598	-3.0651402	-1.9435484	4.2347775	7.3114657	10.084436	3.257751	0.76445174	4.1160116	-3.0320716	-4.941366	1.2361641	-1.147326	5.536519	13.680349	-2.7651286	-2.2679975	-1.4619881	2.2756748
¸ßË¹°×ÔëÉù´¦Àí (466).mp3	-11.932552	-10.964191	-10.04388	2.2316918	-0.34556478	-7.4412193	-9.1699705	-6.037264	-3.7268925	9.20555	5.4481773	-0.18279588	11.237622	4.762807	-0.65226483	9.396524	8.991917	9.319361	4.74634	6.558091	4.0720897	8.324999	6.0893316	3.0718198	-6.25394	-3.2511587	-5.7519827	-0.45333648	0.3186045	-7.6904116	1.991457	-7.7663827	-9.383958	0.07679757	4.0609026	11.833717	-17.606392	-15.689085	-19.625744	-9.709127	-7.0166125	-7.870998	-9.43434	-17.288132	-15.395224	0.4746723	1.0431099	1.189988	-8.131938
¸ßË¹°×ÔëÉù´¦Àí (467).mp3	-8.042723	-9.516968	-7.460738	-1.7754426	-7.741484	-13.840538	-16.046772	-16.227016	-12.235994	-13.078978	-15.648699	-17.907007	-12.739796	-7.213925	-2.600535	-25.090065	-25.314054	-22.785976	-26.42226	-32.668354	-28.91683	-15.093178	-19.771118	-20.244583	-9.980373	-10.680349	-13.226812	-19.119148	-28.298279	-26.114983	-4.408359	-4.963853	1.0301211	-24.703503	-22.189587	-19.765919	-15.733241	-13.13683	-11.659434	-13.52089	-14.187681	-19.317764	-2.4992883	-1.9022295	3.3623855	-3.4186025	-4.511271	-1.5184158	-4.5000854
¸ßË¹°×ÔëÉù´¦Àí (468).mp3	18.416311	23.202568	22.917883	11.211407	12.295572	12.445471	17.797447	16.878551	12.765764	3.6619458	9.583445	11.43284	7.2037787	12.039161	16.060823	12.301715	12.425507	6.850893	6.6319757	7.057291	7.5796056	15.969272	15.4051285	12.25605	14.139001	14.58309	11.669534	2.692953	11.2381315	14.414789	22.532867	20.642357	11.897028	14.509994	11.749157	5.4864254	10.555584	8.276445	3.3988938	6.683777	11.384008	13.826891	14.187045	11.060061	7.0237446	4.837819	6.058217	9.5444145	14.3239765
¸ßË¹°×ÔëÉù´¦Àí (469).mp3	-6.1534142	-7.4667416	-9.130753	-3.104113	-1.534815	-1.152806	-4.167939	-3.2597146	-2.8094192	-8.433863	-6.6210456	-1.9849007	7.724578	2.6717713	1.9588399	-1.494764	-1.5683445	-1.4254515	-9.697288	-4.6587152	-3.4704936	5.852419	3.8388386	3.5008273	-8.379608	-6.958659	-5.0293093	-3.7636375	-8.478737	-10.391737	-8.514771	-11.452915	-13.069403	5.47843	4.6910315	-1.3184226	-5.851655	-7.070573	-3.7795343	-12.643585	-6.7813373	-4.105647	-8.341065	-2.653852	-9.65657	0.58456033	-5.2574244	-13.06832	-13.539194
¸ßË¹°×ÔëÉù´¦Àí (470).mp3	0.14724645	-16.714426	-23.643583	-11.211877	-14.855798	-16.657701	-4.966565	-12.947894	-13.5708065	-15.665019	-16.302252	-11.442287	-4.36892	-12.757774	-11.88499	-18.375132	-19.04007	-21.534924	-23.434826	-13.665508	-9.987459	-0.56643015	9.26137	17.454464	-14.619858	-6.803382	0.5552474	5.9406505	-8.143152	-6.2230735	-16.3176	-25.14381	-28.489145	-29.787739	-27.117207	-19.594086	-14.981448	-17.764423	-12.642681	-16.803293	-23.873722	-25.03343	-0.49386513	-4.774557	-2.801712	-2.0661151	-1.0984905	-1.7394918	-11.667573
¸ßË¹°×ÔëÉù´¦Àí (471).mp3	23.760513	21.87064	16.787506	0.20392273	0.028541744	-1.1094728	0.73369676	-0.14295006	2.436816	4.770957	5.749554	8.291424	-1.6518736	3.6344204	7.807779	1.8009243	2.0154757	2.3334775	6.368843	1.6313821	-4.2160635	14.581349	9.324635	8.132876	-8.967253	-3.7359385	-4.282568	-3.4079707	-3.872542	-5.5370183	7.8954525	3.8487108	-6.981719	3.0196152	1.3027277	-2.9518757	3.9576554	-0.11312926	-5.1519823	8.414881	6.267264	10.830981	17.800228	15.463281	13.25046	5.3911414	3.7511888	2.203856	7.7200527
¸ßË¹°×ÔëÉù´¦Àí (472).mp3	-9.173774	-7.2589083	-3.8138108	1.2585042	-0.5526897	-0.25305635	-8.186525	-4.24372	-8.655161	2.5333762	0.66936165	-1.7619252	-1.4444954	4.1582985	2.9400964	17.18871	12.621963	11.675919	1.1874306	-0.15663782	-9.142679	-7.771109	-6.922285	-9.132063	11.842745	13.719044	5.570916	0.13328367	-11.899391	-19.200884	6.024288	8.133789	15.46159	3.7824607	9.444469	14.382378	24.787203	13.896479	0.80174494	10.7499485	14.440907	12.197357	16.3595	10.985258	-3.092839	11.48918	8.032956	14.272751	-11.992542
¸ßË¹°×ÔëÉù´¦Àí (473).mp3	4.92256	-0.33689338	2.033414	-10.809113	-9.596263	-5.766112	-3.5455995	5.504738	7.9110794	5.390773	7.113888	2.3225048	2.983569	5.1356444	4.3024607	-10.233521	-11.520172	-9.976688	7.5039744	6.766069	6.317018	-2.950655	6.161791	6.856028	11.798678	9.045179	4.1883545	-2.0344489	-0.58200854	2.6213462	6.4485064	1.045053	0.27155304	5.697735	7.215996	6.871193	-4.438957	-5.600043	-7.90958	-13.255011	-7.3466616	1.5096455	-5.841764	-1.9238307	7.314929	9.563272	1.6080614	-3.4590201	2.7990494
¸ßË¹°×ÔëÉù´¦Àí (474).mp3	-6.1327806	-3.683764	-2.68533	-3.188694	-3.612967	1.9684204	0.8316128	-4.387118	-7.5707436	7.626335	1.5746446	0.22277033	8.815999	7.9846497	7.369344	-13.810289	-17.748713	-17.114134	-8.793467	-7.22919	2.421521	-9.68796	-7.6188316	-4.661192	-16.920086	-20.611378	-22.119946	-9.406029	-10.464955	-22.602242	-8.914656	-10.60137	-6.93717	-6.903097	-10.491	-14.250992	11.293192	11.360401	13.257053	-1.7099969	-5.7070723	-2.2192268	10.486995	9.939285	4.1318483	-8.465556	-12.286317	-7.9448414	-6.3714914
¸ßË¹°×ÔëÉù´¦Àí (475).mp3	-18.00095	-18.698524	-13.34396	-4.4212947	-13.413122	-19.464443	-2.6857812	-6.8698773	-6.9642696	-3.8854299	-9.775415	-25.27108	-21.288462	-23.82899	-23.214016	-28.843529	-24.279362	-18.351938	-23.6493	-31.56907	-36.88475	-15.815069	-20.69135	-11.06037	-23.899313	-19.924227	-28.152353	-7.0217104	-14.054277	-12.925055	-12.905981	-13.119829	-14.917378	-28.199345	-31.82958	-35.79616	-34.503944	-35.960075	-36.05046	-8.319517	-10.211017	-16.241486	-17.585514	-25.720802	-26.466238	-15.271648	-14.269043	-21.13687	-10.348592
¸ßË¹°×ÔëÉù´¦Àí (476).mp3	-15.968588	-13.680963	-10.329915	3.9156213	1.3098693	-6.870363	0.69558513	-3.6724043	-10.061941	14.636616	12.678797	17.890415	9.346094	4.811182	6.717628	8.164595	6.641042	6.7766256	5.482165	-2.8814511	-6.0395093	8.871282	7.055371	10.57463	6.972558	9.493399	9.158779	2.9369888	1.896644	9.00713	-4.9347796	-0.89049304	1.2343919	-6.362932	-0.973155	2.664905	3.6838238	1.2282262	3.3313322	-12.364555	-14.562714	-11.58889	-13.352501	-5.754974	0.24314016	-4.8307495	-0.03636188	3.2337217	11.664982
¸ßË¹°×ÔëÉù´¦Àí (477).mp3	-3.0943346	-9.677433	-0.12479961	-7.8582225	-18.13478	-14.680228	-4.369672	-1.09196	-1.9786627	3.618215	4.1311593	0.60001224	-15.143342	-18.470705	-27.843018	-9.694975	-10.099915	-11.760558	-14.827501	-26.61353	-20.032082	-24.417212	-20.387413	-18.64004	-20.301434	-20.876642	-24.159782	-12.218629	-13.343986	-7.897748	-10.786086	-11.932874	-6.818015	3.139076	-3.468405	-3.8290977	-2.204588	-3.6825633	1.906529	5.187875	3.15622	2.502619	-6.982567	-9.424284	-4.985966	1.8593652	-4.8194776	-9.257963	-17.421349
¸ßË¹°×ÔëÉù´¦Àí (478).mp3	8.901218	10.760691	15.760033	-15.592949	-13.187631	-12.003612	-12.909319	-11.253527	-7.5931973	-20.860237	-14.597676	-9.205563	13.376854	9.550497	12.509596	-14.9086485	-20.858376	-16.862526	3.6430001	3.5087433	-1.5191009	2.5900502	-5.478366	-3.3810134	3.0882945	7.9031887	12.490641	-0.5100084	1.5523889	2.9706485	-8.824869	-4.0152807	-0.697858	5.8864794	8.001613	9.885505	13.284912	12.902803	12.348351	1.2614491	0.7824205	0.9142311	8.40567	6.9113393	-0.7173974	16.155304	8.495192	8.557793	-5.590231
¸ßË¹°×ÔëÉù´¦Àí (479).mp3	13.452446	10.513548	4.6572013	10.285074	7.87414	3.296474	3.6561065	6.957635	6.344694	6.2033987	8.277554	12.60946	10.838599	8.768531	13.18364	8.503259	8.115311	8.584408	13.573362	12.100864	9.275972	6.1225624	4.734822	2.338818	11.291129	11.121084	17.960342	0.16458727	3.5231817	10.162496	7.060258	8.496223	9.474249	8.467299	12.37434	17.081783	7.587493	13.0198	10.052896	20.832485	17.023232	15.865848	8.015543	10.738095	5.903104	8.087735	8.451567	7.119733	9.408667
¸ßË¹°×ÔëÉù´¦Àí (480).mp3	4.4800177	-3.3298678	-12.010988	-12.694313	-22.687653	-30.511166	-20.887001	-20.115044	-14.297193	-1.6758006	-4.3010907	6.5212765	-5.235482	-2.6002612	-0.9739088	5.21869	6.159438	4.7676353	-22.81041	-25.964174	-30.442177	14.559864	13.445492	11.705785	-20.89723	-23.735085	-21.756287	-17.564232	-19.823772	-21.878231	-22.478256	-16.413374	-16.241398	-3.0927274	-8.554859	-8.086936	-12.167058	-19.40654	-16.32748	-26.39733	-27.942879	-26.579487	-11.370321	-7.514494	-1.4027252	-24.070953	-26.157461	-25.240614	-33.99979
¸ßË¹°×ÔëÉù´¦Àí (481).mp3	20.081303	19.876583	14.240149	-0.7006787	-0.786731	-4.7454324	2.1451545	5.409313	4.049429	-6.0586815	-5.797955	-2.0094442	15.043004	18.025436	16.391281	-6.311199	-3.183712	-2.3240147	-2.9758258	-5.06946	2.3458087	-5.732749	-5.7468386	-4.7556744	17.6218	20.289742	20.863	-6.137034	-6.617624	-6.165318	2.0250897	-5.262355	-15.884218	-1.5466735	0.63957727	1.2216997	21.711536	16.497795	13.593885	-1.388386	5.9361095	11.871382	-8.25341	-6.7563524	-3.6763053	-6.9561214	-5.6965766	-0.936616	9.297282
¸ßË¹°×ÔëÉù´¦Àí (482).mp3	-3.371607	-9.363758	-6.709738	9.195486	-7.5238304	-1.9567678	-3.289752	-7.553214	-17.747158	1.7110783	-4.9368258	0.6140882	-16.658283	-18.23227	-27.942654	1.8876662	-2.6175938	-3.0107632	-14.984549	-11.517198	-5.43645	-7.471136	-3.5149322	3.447475	-17.187733	-15.924995	-19.62795	-4.5039725	-2.634551	-7.241436	-11.027233	-20.39051	-24.917953	-18.07103	-16.807917	-11.746912	-6.093741	-11.125578	-10.679113	-7.43946	-11.641429	-3.195095	-11.796717	-18.756207	-14.43335	-17.883429	-13.562067	-4.08577	-13.633658
¸ßË¹°×ÔëÉù´¦Àí (483).mp3	-14.97274	-10.970217	-15.757761	-8.322655	-8.014011	-5.592216	-5.5822973	-9.645945	-9.074318	9.518036	7.5617027	8.654323	-3.6010866	-5.4245043	-0.28063768	-6.6532354	-5.8739376	2.1254563	4.0135756	-1.6049707	-9.743683	-9.771015	-8.932256	-7.032221	-8.526023	-3.5017514	5.48285	-1.0240362	-5.3411126	-3.4557893	11.933443	3.1189637	1.0568964	-8.362727	-3.4588764	-6.5788856	-8.282765	-2.075037	-2.95323	-8.975237	-7.124619	-5.477095	9.452901	1.6539514	6.6875725	-1.5024761	-3.1850991	-3.2499797	-1.1326132
¸ßË¹°×ÔëÉù´¦Àí (484).mp3	4.2649546	0.5491457	-4.5645704	-4.8960133	-4.446588	7.6009536	0.6915207	2.1551046	5.0317473	-6.265929	-11.451546	-12.391874	-8.683781	-9.27607	-6.8448534	-0.4064331	-6.5286827	-5.8764086	9.07711	9.171278	13.815924	0.9707495	-2.7724466	-5.700002	15.202711	12.205416	16.124977	2.2237449	1.8054006	11.837762	12.936259	9.098423	13.646585	-4.99286	-8.936491	-12.214126	-17.320488	-12.68906	0.957006	-5.7463727	-2.181483	-3.3348198	5.6092186	-2.5442452	-6.1800613	-0.4191342	0.34296897	6.5367765	-0.17577523
¸ßË¹°×ÔëÉù´¦Àí (485).mp3	6.2387414	5.030307	0.5770154	18.74511	19.759111	15.996441	16.183712	17.448978	18.372482	11.473888	17.444803	21.341623	4.0103827	9.5274315	19.518898	8.836979	10.347679	16.327427	1.9073135	3.8951645	-0.6879871	15.789869	14.664188	21.390331	17.191563	17.56035	21.10204	0.2650638	1.3486378	4.5666156	4.6139464	10.516419	10.608164	11.007462	18.3351	14.925447	17.446564	18.83406	19.965063	6.1251316	9.593626	12.947837	-3.3220587	-4.1093907	-7.2367916	23.60541	15.2103405	9.27048	-0.10320538
¸ßË¹°×ÔëÉù´¦Àí (486).mp3	15.014128	19.10411	24.019955	17.580557	10.3737545	8.455749	11.319054	8.518173	6.285695	8.358337	11.684376	16.006226	10.666596	6.571988	8.351065	7.6198053	7.6720486	10.943035	9.056639	7.0570974	2.647836	0.26565397	4.491459	10.592674	-3.234508	-1.0964777	3.384005	5.1095586	4.346675	5.869339	7.764912	6.58002	8.883995	2.8764331	2.3357637	0.3935783	12.987823	11.962684	12.25178	7.247491	12.50807	13.345522	10.086733	11.889063	11.675604	4.4922543	13.710842	15.174416	9.40407
¸ßË¹°×ÔëÉù´¦Àí (487).mp3	-25.850248	-25.241585	-17.80051	-11.727629	-13.309402	-9.551458	-17.735142	-24.873867	-28.44034	-11.379887	-10.628045	-11.3368435	-27.402	-29.776814	-22.669441	-3.4893956	-12.171355	-4.6806107	-25.141994	-30.334202	-31.482624	-17.393421	-16.33431	-14.237765	-35.08226	-33.959984	-25.129095	-1.6454659	-4.2583036	-5.4489574	-2.0677738	-7.430655	-4.5227947	-6.432801	-7.644045	-6.9458704	-29.632008	-19.311806	-5.7493763	8.263773	0.94421375	-1.8397331	2.0134788	-5.7129464	-7.421898	-0.78363895	-2.5161786	-0.9751404	-2.2340636
¸ßË¹°×ÔëÉù´¦Àí (488).mp3	-6.5321617	-10.487797	-21.287067	-23.57135	-23.414467	-13.81452	-5.0478334	-9.068142	-5.030142	-17.45049	-14.002296	-6.6951585	4.0488424	-6.338236	-5.917252	-14.109624	-12.304454	-11.777828	1.5062654	-2.3914206	-2.6155252	-7.185771	-4.698358	1.6256984	1.654957	1.2000697	4.418782	6.240386	7.6355133	17.939606	1.7095003	-1.0739498	-5.1568604	-7.7462454	-5.975537	3.096899	-7.241664	-8.548062	-9.597347	-4.53671	-7.0794334	-5.4583845	4.970093	1.4349432	0.7644593	-0.9267533	-6.430154	-9.048755	5.451935
¸ßË¹°×ÔëÉù´¦Àí (489).mp3	-0.8755932	-5.129348	-5.4404736	-4.7802343	-8.148467	-4.097486	-8.867534	-6.3273373	-4.987098	6.0699654	4.485763	1.3950577	-7.29556	-6.5037355	4.439439	-14.862292	-10.789881	-7.1232395	0.9199606	-0.10380156	3.4878373	-0.077451885	-6.9798284	-8.068464	4.785944	-0.6536225	-6.448573	8.033632	8.8919525	12.552221	-6.9406404	-6.5212917	-10.348389	-16.241852	-7.006506	0.9407478	-2.9844656	-4.604374	3.3524168	0.84197396	-2.575413	-2.5920117	-3.165088	-4.6872287	-5.068102	-10.960196	-3.6512904	-4.916216	-8.041743
¸ßË¹°×ÔëÉù´¦Àí (490).mp3	-10.748412	-12.623798	-22.097885	-12.866006	-6.0135536	-3.6511083	-15.230407	-12.236074	-11.881628	-2.2788343	-4.834943	-15.416636	11.252756	-0.26609066	-6.8634458	8.861024	5.785504	9.040994	-10.285165	-5.6522655	-6.159449	3.266392	7.5369506	6.9909115	-0.05510232	-1.2383492	-2.5313773	5.1492653	0.13258106	0.4368465	-5.9703183	-3.7408204	-5.941494	-2.4007564	-1.8317529	0.9796258	4.7542124	11.321457	14.407256	3.5051384	-5.7224364	-2.7828772	5.0545416	-0.70914495	-3.1293032	-19.519585	-10.06079	-1.4641399	6.899332
¸ßË¹°×ÔëÉù´¦Àí (491).mp3	-7.663101	-2.468657	6.066072	2.6233163	-1.7243507	-7.142226	-3.7441797	-3.5159783	-3.460803	-14.886835	-17.738596	-19.394604	-34.26998	-37.7931	-30.473927	1.4166219	1.1333766	3.4530523	-6.729822	-10.1157	-7.705964	3.2053518	3.050105	9.972513	4.0529428	1.9846654	-1.387901	-1.3726233	-2.2351952	0.94375706	16.824318	13.396474	10.155935	-6.466732	1.2502246	6.990967	2.679311	4.6950264	4.0205035	-4.426356	6.454547	6.1474752	7.8396854	10.138772	12.29587	0.48816073	-0.23694664	-2.4981809	9.133036
¸ßË¹°×ÔëÉù´¦Àí (492).mp3	11.017662	10.215326	9.524996	4.966732	5.7316427	5.0907326	6.9069347	6.3869276	6.5547915	5.2299643	5.694273	7.4565096	13.713324	14.045607	9.55451	11.190468	12.121071	9.132902	-12.186303	-11.936136	-4.1114345	-4.221874	-13.134575	-17.956919	8.726484	8.566824	7.6241426	-0.67888725	0.13909437	2.030837	7.9131947	5.750452	0.6712287	2.9656808	1.3865951	7.533087	8.428095	10.63974	9.622218	-2.7136087	-4.922315	-4.542656	5.967882	7.4612007	0.17517895	9.00635	6.306671	2.351366	5.6054544
¸ßË¹°×ÔëÉù´¦Àí (493).mp3	2.3861084	-1.8129573	-2.392891	-21.42102	-13.797711	-5.091697	1.3552775	-6.5347643	-7.167509	-20.406664	-24.31578	-17.261345	7.573038	17.089787	21.460413	9.055458	6.520481	5.5982256	20.451607	19.984955	25.281342	6.074641	-6.549526	-8.35433	0.83005995	-2.1653373	-3.3922987	-3.6593945	-11.895311	-15.739108	-2.1144865	-3.613313	2.1079097	7.618837	6.7718325	11.589043	5.578613	8.568245	5.5314746	3.7763495	6.75878	5.134933	1.5589283	-1.588372	1.9177097	22.185652	23.035965	25.863756	16.846996
¸ßË¹°×ÔëÉù´¦Àí (494).mp3	7.535686	5.000027	7.5857067	22.511755	27.414696	26.194942	7.9633627	15.731955	25.458187	-0.8718885	0.35634083	4.476489	-2.9331424	-5.233926	-7.5239916	1.830112	-3.052964	-6.4289513	13.350307	9.233168	6.711095	8.402874	9.296326	7.913414	22.469334	26.735382	19.240578	0.05591947	0.6128428	11.475228	10.500676	16.36525	14.363981	8.971344	13.1574135	10.003328	9.129997	10.143988	14.647444	17.709484	19.102764	17.502644	11.217117	10.449002	11.17609	6.618525	2.9959295	1.0884244	25.68437
¸ßË¹°×ÔëÉù´¦Àí (495).mp3	-4.084623	3.8657265	3.7762003	7.405025	6.1610084	11.56381	7.6604056	7.332654	8.536248	-1.4567009	-1.4829063	-2.644556	-7.5217257	-10.244285	-16.817837	-3.449762	-6.3732214	-8.809986	-6.5012565	-1.2291054	1.9703064	1.3296288	8.797821	12.247416	-3.7286544	-5.483225	-7.3719063	-4.6292048	-2.1516118	-2.4143379	-2.7870212	-1.9298207	-2.3685524	-17.985256	-13.588615	-15.895016	-8.863359	-7.820984	-8.870682	-22.88567	-16.599115	-15.849433	-2.8117328	-6.9399385	-10.042088	-0.5015203	-5.97394	-3.0703397	-5.025584
¸ßË¹°×ÔëÉù´¦Àí (496).mp3	5.0517306	7.606067	-1.1668503	4.472167	10.70921	15.695379	4.07026	5.563569	4.76309	3.9442122	7.455506	9.878923	4.947517	5.15639	7.446885	5.94925	3.806065	-1.804856	10.080714	6.4407434	10.212046	6.0264316	-0.478369	-7.2788897	6.4955378	4.8511376	9.029665	-2.0086122	-1.6731237	-0.1483789	2.0655663	5.008989	11.349104	11.897492	16.20515	24.084736	16.371984	17.338808	10.868521	4.005146	-1.2678058	-3.974834	8.541635	6.8298025	3.134029	-2.0297396	2.7168632	6.201761	1.6730028
¸ßË¹°×ÔëÉù´¦Àí (497).mp3	-2.2194197	-1.556796	1.0831513	-18.601673	-14.062606	-14.595026	0.6936416	-0.7291231	-3.164143	-4.3244224	-2.033237	-2.3220744	-6.7071795	-8.365966	-4.4023323	-12.576439	-11.294913	-2.510795	-10.50579	-5.5929294	-3.6907768	-4.4151745	-3.531324	-7.56796	-20.323309	-16.594074	-11.658731	-23.85273	-21.788464	-16.913673	-17.41576	-14.378649	-20.745235	-22.708765	-22.336811	-22.921638	1.807616	3.3653414	4.838386	-18.90443	-15.133373	-18.02295	-5.756254	-8.028601	-2.6066833	-5.984552	-2.5665545	-2.936296	-3.160684
¸ßË¹°×ÔëÉù´¦Àí (498).mp3	13.87438	9.642658	7.3929725	11.352297	13.41547	12.1033	10.174166	10.689732	9.683811	3.9697192	4.4669065	6.5055666	-10.342615	-8.322683	-1.8479011	20.79586	22.695015	21.812204	22.538918	22.324108	18.580894	14.551914	17.056385	17.119396	3.33637	8.391998	10.849522	9.9362755	9.941286	3.0637674	1.8114443	7.8223877	8.975102	17.590069	13.403937	9.069857	23.22776	23.169418	22.066553	2.6603482	4.105351	7.613325	12.936699	13.850906	11.747726	1.0207547	5.8093376	8.785558	6.525403
¸ßË¹°×ÔëÉù´¦Àí (499).mp3	9.555628	4.6293206	-1.3341664	17.04134	15.033075	12.501201	2.4680207	-0.13910195	-6.887567	5.9956694	6.3805246	8.882122	-1.1555507	2.3486817	6.081354	-14.282557	-8.777476	-4.757778	-16.945366	-5.0172205	4.158532	5.86666	5.168648	4.090273	3.415433	0.45916477	-9.982456	9.110104	9.653065	7.165055	6.5143948	8.76674	-1.509718	5.7826176	11.163026	9.157052	3.3991919	10.951822	7.39947	10.341014	16.73958	19.534985	13.113665	5.385914	-3.0452874	-0.88919055	9.452171	14.773597	2.3379564
¸ßË¹°×ÔëÉù´¦Àí (500).mp3	-12.163527	-16.210571	-14.568613	-22.281693	-18.953657	-15.910038	-6.286165	-5.4646573	-4.6349435	-4.8953724	1.2745976	8.442159	5.06415	2.0969296	-5.259913	-12.283152	-13.214113	-13.113961	-10.761353	-11.965698	-12.784069	-18.428017	-12.105012	2.5430825	3.5049198	-0.5074267	-0.55361795	3.7728543	-14.154083	-30.679317	-11.593633	-7.84812	-2.8284755	3.1272693	8.224291	6.135311	9.865159	3.7633305	-1.6628838	-24.89602	-22.706253	-13.912495	0.6339327	2.6734908	9.798347	-12.272938	-9.821863	-8.940192	-0.42912915
¸ßË¹°×ÔëÉù´¦Àí (501).mp3	-28.19453	-22.164986	-17.306154	-5.2081714	-10.455513	-11.837761	-17.269154	-15.564966	-8.765036	-13.984421	-13.850475	-10.120842	-27.784966	-21.54763	-16.869942	-11.107208	-11.882853	-18.946014	-10.137739	-12.604717	-17.862919	-21.767418	-17.786522	-14.088102	-18.615845	-12.411095	-4.793392	-5.571474	-5.3482323	-5.191381	2.9904952	-11.187214	-23.194141	-9.754146	-10.182019	-8.716486	0.51917815	-3.1929722	-1.3021653	5.364601	-0.49584073	-0.09269011	1.1647613	-2.9484768	-11.589994	-8.62543	-6.2645125	-12.140124	-7.510802
¸ßË¹°×ÔëÉù´¦Àí (502).mp3	-3.8427045	-8.198536	-1.4924698	-4.9523273	2.1357176	10.758605	15.363175	7.1741104	0.4822827	20.151794	16.001463	17.216366	-2.3631759	-2.0257533	-0.33617663	-3.1331925	-7.7812614	0.4543937	-15.830866	-6.416669	2.7856522	9.122012	7.090616	12.95957	-2.2260146	-0.16287637	4.537051	9.960395	6.025899	5.426941	0.74736947	-8.349895	-2.9448047	6.9014196	5.1424284	11.960876	14.564423	15.449379	16.176065	-1.6916785	-0.88179207	2.712901	2.1807587	5.116425	9.815235	-9.616847	-10.973011	-7.17623	3.9922454
¸ßË¹°×ÔëÉù´¦Àí (503).mp3	8.300139	9.82176	6.9812784	4.0885057	-1.1145205	-1.1726085	-0.8359194	-3.635963	0.012854338	6.02726	7.0743923	1.7281041	9.347561	10.287186	12.338186	4.29906	4.4358425	9.657119	-9.449893	-4.7408695	1.4446814	8.675461	10.690037	8.821491	15.716515	13.181008	8.627951	-4.464043	5.521243	7.5139112	10.895979	6.470184	5.593061	-1.2784541	1.3891946	5.231619	6.97124	13.416922	9.637564	8.881905	14.882378	13.856869	9.009313	8.331602	10.161811	9.331367	9.735463	10.694086	4.8830724
¸ßË¹°×ÔëÉù´¦Àí (504).mp3	14.262951	12.527405	9.767823	-15.827799	-19.93872	-13.33671	-18.841242	-19.147661	-18.894114	-2.0447512	-6.590335	-4.622631	-8.494121	-0.9979124	9.83443	-27.369091	-28.17389	-30.789982	-16.44322	-11.366869	2.1644182	-18.748856	-25.949696	-24.066408	1.9866717	-3.7127032	1.588172	-12.874737	-14.3298	-13.8788185	-1.2246915	-7.8111615	-1.0876224	-12.951544	-7.740983	7.110667	0.98249054	-4.792805	-4.084402	-2.801978	-1.726809	7.061635	10.202663	9.575794	7.3523865	3.6788397	10.749029	14.619941	5.604315
¸ßË¹°×ÔëÉù´¦Àí (505).mp3	-9.533363	-12.447117	-9.830824	-4.162751	-2.3850987	-4.1115	-5.77839	-0.73162615	4.5195227	-11.476467	-11.9140625	-10.631933	-7.153029	-4.2197485	2.7233036	-6.136321	-11.141661	-13.8852825	-4.0953345	-8.768792	-3.1919024	-15.346648	-13.8495035	-7.0408483	5.1629677	-0.43206382	-1.7498413	12.495025	7.7429686	10.014849	-8.157606	-7.782116	-6.115904	-1.0994594	0.29780066	4.9304676	-5.7901077	-11.697782	-11.824652	-0.19045565	-0.6834402	3.6001267	1.9204764	-6.9679556	-13.652534	-9.519739	-13.087971	-11.655103	6.8954344
¸ßË¹°×ÔëÉù´¦Àí (506).mp3	-4.088895	-10.894012	-16.922298	-11.15089	-10.321079	-8.836437	-11.672976	-12.201719	-12.406551	-16.673447	-19.1338	-22.147686	-13.344461	-15.136443	-13.269691	-14.209776	-11.938519	-9.939995	-9.518624	-11.837566	-8.890613	-8.4435	-9.29964	-8.5984335	-10.164003	-7.7176557	1.180154	-13.019954	-9.639915	-5.528685	-9.190454	-9.464588	-12.194408	-12.2026205	-14.235645	-13.795154	-11.22151	-13.67206	-14.636492	-23.718319	-19.868893	-18.325544	-12.606279	-19.30587	-19.699404	-3.8848777	-10.431252	-11.743626	-18.242235
¸ßË¹°×ÔëÉù´¦Àí (507).mp3	-2.3464947	-0.6920287	9.970928	1.197097	-3.2382522	-0.26343936	-3.7863896	-2.5624897	4.6080194	-9.199024	-11.640418	-8.32391	0.053905845	1.4660692	9.747787	-1.7099177	-11.5640335	-15.897057	-16.401127	-12.876827	-4.159473	-11.996557	-15.032787	-6.5832767	-14.670483	-22.021082	-27.220825	-10.4818945	-9.632441	-7.420931	0.47333738	-3.7527537	0.03816913	9.861717	3.1608124	-5.320193	-12.267338	-14.277443	-7.2904267	-17.185884	-20.6433	-17.881187	-1.9918253	-6.1887627	-5.4169593	2.7500956	-6.171757	-3.539805	9.897951
¸ßË¹°×ÔëÉù´¦Àí (508).mp3	-8.044012	-7.8043833	-10.315025	2.4351454	-0.7306263	-5.041618	13.532379	11.905349	6.364308	-28.488369	-26.708275	-21.385117	-31.432886	-18.038845	-7.8931446	-13.67302	-22.210697	-20.338228	2.363283	-0.7709582	-2.0414536	-21.227877	-29.86898	-37.237267	-25.066422	-21.039623	-15.114157	-3.854634	-6.3039846	-8.524467	-18.774166	-19.37093	-19.389387	-4.2121954	-14.779717	-23.03722	7.432481	6.608406	4.5297704	-15.941389	-6.0157	3.216423	-9.102932	-21.350506	-18.04161	-8.165569	-12.597609	-11.96127	0.7070647
¸ßË¹°×ÔëÉù´¦Àí (509).mp3	-1.199973	-9.034748	-7.058523	3.332241	-3.6469681	-1.1104729	9.438271	5.954273	4.261486	-2.8521245	-9.098853	-9.271249	6.5469494	1.3820977	-0.61826646	-4.217174	-7.7750707	-8.903541	1.434844	2.7487936	3.6112258	8.727961	7.079052	-1.3825091	-2.365446	-4.2734885	-12.150672	12.550655	8.866539	10.193176	11.178332	0.8577239	2.6309474	-30.636187	-34.288017	-46.095165	-2.2418132	-5.135275	3.2105618	-14.3617115	-10.750288	-10.576534	-14.636181	-16.85302	-25.635002	-11.937231	-8.942524	-7.5014987	-16.259083
¸ßË¹°×ÔëÉù´¦Àí (510).mp3	-10.020254	-14.768078	-18.592659	-16.793352	-16.203266	-16.7611	-12.202932	-13.485735	-7.3739886	-13.778257	-12.24548	-16.41994	-0.23821467	-9.361559	-10.603323	-4.541256	-7.129795	-1.3958602	11.798422	6.0929317	-0.6691092	0.8908312	-5.106171	-8.189234	-1.422262	1.0878035	-2.7997751	-18.779707	-9.180904	-1.3468812	6.0982385	-7.1258554	-7.102434	9.895496	5.1213756	0.7192279	4.3549786	-17.60845	-26.306034	-19.397297	-10.961775	-1.5586045	9.249987	7.8457007	9.35318	-7.7897263	-7.8840375	-6.410863	13.63246
¸ßË¹°×ÔëÉù´¦Àí (511).mp3	10.447273	1.640001	-2.211545	16.305195	18.789528	15.740929	7.399455	5.037953	1.8925186	10.608856	4.670662	4.4827676	12.248509	10.997889	14.754927	3.301508	7.3798137	9.072376	0.6850858	1.0904832	5.1652503	-0.57695746	3.426947	2.5169075	-8.138452	-1.4172852	3.7573235	9.77141	11.438766	13.613223	6.3483644	4.338602	10.497885	-1.5246629	5.9507904	9.295537	5.0172305	2.3644497	-4.781705	4.42484	9.411266	5.091141	8.211372	6.8139896	7.043894	6.7867455	3.060719	-1.0372505	-7.3742504
¸ßË¹°×ÔëÉù´¦Àí (512).mp3	11.733584	17.76783	11.092412	5.9606357	8.23284	12.858981	10.695627	11.785136	11.566603	8.593563	9.266938	12.087196	14.586094	14.232166	11.00732	19.442154	14.74786	10.636192	17.746292	19.43521	13.176445	31.06837	27.385353	22.4431	15.166386	15.188761	19.598309	12.399727	15.454946	11.055292	12.05051	15.403723	13.368113	9.3575325	11.662008	11.706036	10.941254	12.826165	9.169625	9.095513	10.956118	11.004856	10.726264	11.973677	10.121275	10.266253	11.5398	13.385628	13.678715
¸ßË¹°×ÔëÉù´¦Àí (513).mp3	4.982239	13.015809	16.487461	9.331845	15.311457	14.343115	-1.1121995	0.23551641	3.4350717	2.822287	5.884433	2.2330213	-2.165678	-6.7104516	-15.580026	5.437459	8.456732	5.9431324	-5.402828	-3.949119	-8.023544	5.1883926	4.6861706	-3.41916	-2.692949	-1.3293726	-0.5841461	4.6581697	9.573549	6.63522	17.333233	17.125755	16.413563	11.060556	15.83263	16.42882	-5.0137444	-1.3953023	-5.2788486	9.416777	13.017902	13.449642	8.050632	7.462496	5.1201	1.792953	6.82429	5.604902	11.487578
¸ßË¹°×ÔëÉù´¦Àí (514).mp3	-7.186871	4.120173	8.561113	-0.8773239	3.5691893	0.6658621	5.888562	10.182979	11.176806	-0.75309354	3.624751	6.6402445	-5.2291985	-3.068985	-3.028933	-5.624446	-4.022576	-8.993639	-10.068867	-9.84529	-12.989716	11.204564	3.1435106	-1.1958797	-3.9797368	0.9748217	1.06022	-2.862451	-1.0158257	-2.6539116	-2.658523	-4.9240522	-8.033743	-15.671536	-10.76008	-8.1640835	-1.7228234	-0.1297268	5.63733	-14.7561455	-13.019476	-14.055756	-8.797304	0.8866329	5.595223	-16.452	-20.576645	-18.02422	-8.947935
¸ßË¹°×ÔëÉù´¦Àí (515).mp3	-18.031202	-19.33574	-21.820303	-19.165798	-12.320097	-15.948324	-3.1200519	-0.95271397	-6.7273245	2.665444	-0.16591714	0.41744283	-4.727036	-2.677554	-3.2269058	-8.604189	-9.984219	-13.663326	-3.9495215	-1.4707301	-7.7799773	-25.885721	-18.3922	-11.044721	-13.728137	-2.4574723	4.52264	4.8574657	0.012609839	-1.5188334	2.8851175	3.6858435	2.1007178	-24.754978	-19.702925	-18.065212	-3.7666216	0.30683208	2.7823138	-1.2252761	-4.22945	-8.2027	-15.31091	-18.937689	-17.047892	-26.556942	-28.122124	-22.553368	8.463774
¸ßË¹°×ÔëÉù´¦Àí (516).mp3	-9.246851	-6.380604	-9.569227	5.0860505	11.509758	15.3196945	6.7115736	2.3442526	-1.7746992	-4.485417	-6.2870746	-4.788717	-7.3195662	-5.7641435	-0.10332692	5.1111674	2.9581056	3.0034702	-11.22319	-0.37401292	7.7222877	-1.6868647	-0.7678744	-0.8534936	-1.9831944	-6.422467	-2.4920673	2.0819101	0.001654327	4.5826993	-5.840003	-11.695084	-10.2682905	1.581387	4.7633247	16.812302	-18.268658	-12.92144	-8.045599	2.4940774	8.709364	9.728271	-11.695667	-14.037412	-10.759104	1.4405335	-5.2961617	-3.7266264	-21.670311
¸ßË¹°×ÔëÉù´¦Àí (517).mp3	2.5037093	-2.8172493	-10.818251	-9.2807045	-8.027003	-7.493481	-0.94206697	11.372129	16.215956	-0.41115585	0.6210901	4.0396357	0.36432272	-1.0730599	0.7571639	6.9640274	4.8073072	1.8817906	4.3796887	4.1314936	6.648875	-8.40688	-12.887886	-14.146406	-5.7543774	-6.991417	-4.8874645	-2.7689157	-4.449541	-6.073189	-34.732025	-32.90898	-28.46344	-6.2515335	-13.895357	-18.379763	9.859022	8.411993	3.7454	10.199542	5.579853	7.8057795	12.188969	3.0648541	0.8778468	-1.0989281	1.6814996	5.0005913	-4.1113625
¸ßË¹°×ÔëÉù´¦Àí (518).mp3	12.29742	13.229105	12.2599745	5.651596	9.281681	10.654691	8.332041	9.841372	3.391717	13.557316	12.56995	10.633659	13.382881	21.151857	19.563004	13.873003	14.303423	9.992807	13.478753	11.8353405	14.353422	0.9933894	2.891711	6.577589	15.995743	16.691853	19.007088	-9.73208	-6.735452	-10.19747	2.6712599	1.6752878	1.9602208	11.529244	11.474621	10.956972	4.427699	4.6849174	6.640892	19.350517	11.270651	8.146537	13.263779	16.596125	11.274389	4.9324474	6.3004785	6.0211105	8.440505
¸ßË¹°×ÔëÉù´¦Àí (519).mp3	-9.529551	-2.6121778	4.3751464	-17.613842	-16.783318	-12.37373	-0.65696174	-0.5898368	4.032591	9.025183	2.3196306	6.134198	10.765332	9.771594	10.2097435	-1.9891618	6.6052017	14.642542	5.0406265	-0.8070396	7.084463	4.1018105	2.9631443	6.026309	12.212759	-1.0613265	-6.4684167	-5.6724043	-5.4935417	-6.476286	-3.351196	-4.475966	-3.582579	-16.29707	-16.436014	-13.803946	-0.6063144	-3.7923322	-9.768992	-3.33387	-11.217639	-11.429781	-0.18495584	-5.697748	-2.049502	-8.448067	-11.299001	-11.5023	-28.700798
¸ßË¹°×ÔëÉù´¦Àí (520).mp3	-6.742074	-14.374937	-14.998236	-21.473198	-22.67212	-18.799961	-21.701008	-28.52546	-28.363226	6.0433884	4.4191093	7.679707	-12.294201	-13.245691	-13.280884	-2.0311997	-6.026628	-1.0419751	-13.1563	-22.486532	-20.627972	-34.57553	-35.837013	-27.945168	-28.60431	-30.122705	-24.616705	-28.923199	-30.40992	-32.408295	-32.755257	-31.760162	-31.286385	-20.394802	-24.880028	-21.011793	-27.405273	-27.17997	-16.745937	-22.921661	-26.706676	-25.309853	-27.287376	-23.003414	-24.26768	-8.131889	-11.514606	-8.88555	-12.555248
¸ßË¹°×ÔëÉù´¦Àí (521).mp3	-12.962223	-10.85924	-21.669037	-10.927066	-9.056772	-2.8501782	-5.1658945	-3.1013932	4.0237412	-6.1488786	-11.73025	-13.844117	0.17895132	-0.19440332	-3.6998441	-9.893473	-15.60603	-17.664253	-0.12934351	-5.886758	-2.6533747	-7.1783447	-3.7924297	-2.680024	-4.5949297	-5.3611746	-14.503752	0.31942135	-6.228982	-7.243306	-9.16707	-4.8054857	1.6441028	1.114675	-3.227027	-6.684292	-0.93017405	-6.6000757	-6.539406	-13.737773	-10.59107	-3.197948	-9.824172	-16.243193	-13.911582	-9.683985	-11.3545685	-8.218511	-8.958175
¸ßË¹°×ÔëÉù´¦Àí (522).mp3	-1.1326501	1.8452523	4.619541	-6.2251253	-10.194273	-10.987065	1.3818784	7.250142	13.332388	4.147894	4.145732	0.013061157	7.405663	8.331751	5.1963897	1.5713359	-5.693157	-2.11971	-0.20739526	0.26594675	3.4273262	9.384981	9.243117	9.158131	-4.551935	-14.050438	-16.086842	11.87198	7.488865	1.8613205	5.4189696	1.0621241	1.4334879	16.96372	15.613829	13.142406	-11.882793	-7.3692017	-0.7628874	-4.5261283	0.7859611	5.616911	4.4621286	1.6146778	-1.4398715	15.773211	12.299034	16.618946	16.151642
¸ßË¹°×ÔëÉù´¦Àí (523).mp3	17.204777	7.914445	8.888054	9.112865	12.478495	20.025043	12.766474	12.654454	13.754522	6.3443522	15.476322	18.152708	19.575033	18.36976	18.508846	10.620461	12.568373	15.361465	9.219776	20.912079	18.354416	11.085182	14.03266	4.97827	12.155691	-1.028295	-1.1891923	16.851122	17.89167	15.479056	13.935318	17.537498	16.409306	12.6032505	7.7682467	6.002632	13.934301	11.460544	10.071606	5.2155986	6.673588	11.627329	13.641596	17.121353	11.634099	11.316315	16.062157	17.001684	18.490774
¸ßË¹°×ÔëÉù´¦Àí (524).mp3	-8.631498	-12.735578	-6.2998514	-11.701456	-14.057789	-10.522158	-5.1294622	-6.349186	-7.921668	-3.8073812	-2.1568112	-0.002172813	2.3224053	-0.6079903	-2.054986	-0.34907454	-5.105214	-3.1387625	-2.7319279	-6.600603	-13.202569	-17.283827	-25.841122	-34.159767	-9.327762	-12.58898	-14.141025	-1.7133918	-5.3680496	-16.843977	4.6945934	2.7644494	11.539073	4.5151014	-6.1061735	-3.8422642	-19.150028	-16.18148	-14.52303	-8.660223	-9.277272	-5.569429	-2.081088	-4.023869	-4.312031	-2.4256287	-6.2863016	-5.599344	-15.2808895
¸ßË¹°×ÔëÉù´¦Àí (525).mp3	17.125818	10.089817	3.7494295	6.6624155	4.25505	1.3473454	4.9982977	-1.4847796	-5.8562465	10.90131	7.8469524	6.7855916	7.3155036	7.84668	7.2167683	15.270346	4.166097	5.8241653	10.760476	13.565805	14.49072	17.152401	7.807949	3.9603615	-5.1414514	-9.282234	-3.0832024	4.003623	4.1042066	1.8983247	13.815283	1.9376769	-0.028562471	-1.9983399	-5.1566396	4.3165865	-11.9156685	-16.374496	-16.221094	-15.499929	-14.199562	-7.5771227	3.945239	2.0479305	2.16825	-6.059424	-7.451518	-6.764472	-13.61408
¸ßË¹°×ÔëÉù´¦Àí (526).mp3	4.2466373	3.8388343	0.21131384	3.8991919	2.2224634	2.5114846	1.7742393	6.9090996	10.47756	-4.936858	3.5873594	4.4032993	-6.191717	-6.0524416	-3.3781464	12.045707	10.212788	-3.2871735	-2.4252543	-4.2091236	-4.5296607	14.002038	9.0975065	9.369783	3.6623044	3.598711	0.58455825	1.131398	3.305517	10.1407385	-7.725766	-8.892628	-10.905399	-1.6491462	3.0105677	9.38558	11.590151	6.458133	8.050835	6.260702	10.363615	13.137033	12.195908	12.7771225	10.2426	9.349144	4.339197	4.9586525	11.733696
¸ßË¹°×ÔëÉù´¦Àí (527).mp3	9.84982	10.341093	9.007857	-7.6813493	-8.530673	-1.9591281	-10.72961	-16.417366	-23.355247	-3.1171303	-6.792121	-7.5784492	-1.4741716	5.4325256	11.230411	0.75665736	-0.4245088	-0.90363646	-2.8960862	-6.041424	-6.8300743	-9.707307	-0.011801183	-1.7067084	3.2940865	2.8677962	5.6985407	-1.7221209	4.9021974	4.538173	9.68449	7.8119736	4.1718106	7.3250976	4.9522414	7.887637	3.5316124	4.5299654	6.5380554	2.1797268	4.5573325	15.257696	5.874849	2.9628246	1.274812	-4.7462473	-8.776461	-9.9671955	-10.055407
¸ßË¹°×ÔëÉù´¦Àí (528).mp3	9.678896	1.3236344	0.9866284	-1.3753078	-2.2547374	-3.930614	9.788829	10.585182	11.3217945	-9.070425	-13.773668	-0.5544136	12.896416	10.27219	12.386768	4.1376405	-0.4419361	6.237108	-0.8002731	0.33638772	4.635043	4.8056717	2.7243404	7.748227	-6.09208	-1.79459	7.861979	11.517557	5.571594	10.044234	-6.2263155	-0.2196052	4.0342326	12.644076	3.0530357	-0.062402003	-1.5274396	-1.91146	1.5844415	-0.6308391	-3.122583	-0.51516867	-0.79100865	5.414873	8.610491	7.526555	9.547409	14.743633	8.662823
¸ßË¹°×ÔëÉù´¦Àí (529).mp3	-2.578795	7.4945107	6.835037	-10.04017	-4.184359	-0.14259142	10.657839	10.0476885	8.240791	3.762052	-2.2491903	-9.705296	4.007625	3.3747988	7.8378797	-18.80289	-11.968456	-15.998794	9.720023	-1.697377	-6.9591675	7.293209	11.556266	13.573046	13.2644615	3.0936637	-3.1989303	-9.40954	-4.7478704	1.9545443	-23.30914	-18.529383	-17.24481	-2.7980776	-5.0096893	-8.832123	7.2874813	7.596301	4.3936677	-13.961445	-15.0681095	-22.515476	-11.824322	-10.954537	-12.503159	20.509365	20.363571	14.394475	-3.2091906
¸ßË¹°×ÔëÉù´¦Àí (530).mp3	-2.1613653	2.3480217	-2.122362	13.540648	15.656554	13.205797	16.195078	19.74943	14.592318	-7.0489397	-9.6459255	-8.341868	-5.879488	-4.031143	5.186112	15.096342	8.399333	5.1820407	7.8692403	4.437879	-0.7007423	7.0882845	9.890117	13.869818	7.6695337	4.300263	0.22867396	8.8354435	10.379902	17.36404	-2.8127193	-11.033705	-12.482958	5.2504854	5.060423	7.630878	1.0184938	-3.8537798	-4.277703	5.2055736	4.0045815	8.812067	18.2238	12.213291	9.216801	8.346497	10.625797	10.471571	15.905149
¸ßË¹°×ÔëÉù´¦Àí (531).mp3	-33.851517	-38.74093	-38.83947	-9.335299	-9.282143	-12.221791	-20.101162	-12.5087805	-15.308542	-26.899904	-26.238277	-21.472385	-3.3681474	-14.795298	-14.120204	-9.491701	-9.597349	-6.7982216	-13.278701	-10.015835	-4.670274	-3.7746181	-7.362979	-5.0954957	-6.9063554	-8.92445	-3.1937854	-2.1875193	-2.78868	-1.7989602	-0.08024675	-0.69920796	-1.6201993	-10.963089	-13.276055	-9.170219	-13.039198	-9.995083	-5.893964	-8.683681	-6.441322	0.3461446	-7.346736	-7.9432635	-13.338779	0.15877761	-1.2744296	2.1285136	7.0000277
¸ßË¹°×ÔëÉù´¦Àí (532).mp3	-0.89463484	-7.035756	-10.292411	11.195192	11.972778	9.323236	10.716791	7.892562	-2.543202	5.0474176	5.420122	1.2133605	6.632597	8.546605	5.7911873	-1.96594	-6.2731094	-2.6541052	-11.632322	-6.3156433	-3.1613872	-33.726555	-28.503935	-21.462578	-1.4968312	-3.714479	-1.8847157	10.739702	9.881363	9.170657	9.332196	16.45549	19.725231	-9.9094925	-13.3817215	-15.4706955	0.4848954	5.1147037	2.4724402	5.7506075	12.043329	17.092255	7.078104	4.924962	0.74464417	7.1935387	11.610491	13.152571	-4.0056057
¸ßË¹°×ÔëÉù´¦Àí (533).mp3	-1.2968018	-5.417869	-8.806999	-4.206824	-5.9139705	-2.1017873	-6.196394	-3.7253814	-7.162113	-5.357293	-8.715704	-7.144126	-2.0689054	2.8721166	7.1177015	-12.164516	-18.006508	-22.14465	-3.2372696	-6.899696	-16.444588	0.4543136	-9.797024	-9.154617	-2.518046	-3.0340593	-17.724478	-23.54254	-19.28851	-20.23992	-14.288435	-13.833604	-15.126324	-9.907345	-15.15056	-20.557648	-2.2998803	-1.322674	3.1430647	-11.366959	-12.1807785	-15.413509	-13.448088	-18.924397	-25.080074	-12.25915	-0.9135636	5.792974	0.5290141
¸ßË¹°×ÔëÉù´¦Àí (534).mp3	17.61701	17.357723	17.103004	23.164124	16.52923	16.991837	1.5064571	-0.7713746	-5.2535048	10.707712	12.748974	8.681446	15.507973	18.591276	14.182295	10.625137	12.503342	12.668255	2.8295193	3.8775127	5.5406885	9.096557	9.877338	12.669137	11.914202	7.8994584	7.406912	-0.58681715	0.33645314	-3.5924256	13.020849	14.424915	14.33819	10.762875	16.393871	12.910384	7.196496	8.645147	11.0024	9.65255	6.9410443	2.3075457	15.577649	14.719793	9.982233	15.751471	18.562386	20.896446	2.475481
¸ßË¹°×ÔëÉù´¦Àí (535).mp3	-21.809408	-18.758127	-15.493536	-2.4948354	-6.2745776	-7.1588573	-22.295359	-19.927122	-14.391645	2.3412552	9.166476	13.89715	-6.838806	-4.5578556	6.929762	22.905853	16.227787	12.030411	12.107634	10.803789	8.153506	-0.89350986	0.60885787	-4.360532	-5.5170207	-13.181811	-15.322998	12.464188	7.80002	-2.9427989	-5.604517	-8.946098	-6.28144	-3.258547	-5.351889	-0.72359324	1.5480521	-0.17122981	-4.1483674	0.62596554	4.6167	9.709969	-7.49014	-12.879732	-14.714748	-1.7226253	-3.0056634	-4.425501	-5.074372
¸ßË¹°×ÔëÉù´¦Àí (536).mp3	2.0187469	1.9757025	-3.5723577	6.0757484	8.196561	11.569745	5.2401724	1.7819709	4.4516845	1.859889	2.4963987	5.009123	7.4384747	7.326195	9.634059	14.873001	9.446143	8.361548	2.1030393	1.1708407	1.818341	-1.2471994	-1.8808411	-9.760744	11.379738	12.452945	8.141964	-4.819374	-0.17419505	4.0343447	5.146539	5.3222613	9.452737	14.2106285	17.579891	19.428268	0.01925556	-0.05182457	-3.7337527	-14.26808	-0.45494962	6.4626	1.4832996	0.68981105	6.5069666	-16.669497	-4.5239034	-5.633016	-13.136509
¸ßË¹°×ÔëÉù´¦Àí (537).mp3	1.5356014	3.08334	9.913605	7.6689706	0.495875	8.436651	-2.2439222	0.9223536	3.6955907	17.486988	13.976631	12.236231	4.580703	5.848675	10.93857	9.4620495	10.018353	13.185245	11.5206995	7.1420903	1.303611	-9.992795	5.654567	10.293357	10.058039	11.719788	10.064333	-4.390828	-3.6736913	-6.2733893	15.661312	11.617097	11.345246	9.437774	14.110777	10.668567	0.60765755	-4.3189383	-5.633542	5.91212	5.7785387	5.2029905	7.382074	9.5342865	7.4040112	17.26487	19.147488	13.337561	-3.6714206
¸ßË¹°×ÔëÉù´¦Àí (538).mp3	-9.022026	-3.9391706	-9.211095	-11.130204	-7.6328616	-7.5934477	-0.26828825	-6.062993	-4.9887466	15.215635	14.820011	13.419043	2.3455667	-0.33632588	-6.090172	2.193639	4.5745273	2.2591913	0.17260224	-2.5795772	-3.8616686	5.5096426	1.7441001	4.15133	-4.1364083	-5.857315	-0.8408276	-0.53102565	-0.3247261	3.3400311	9.519466	8.359716	-0.5236979	-0.7898835	0.6002424	-0.31265664	-7.083073	-6.5894847	0.5181806	-1.0641634	-3.2530298	-0.45183647	16.285536	16.63748	14.046343	-8.115438	-2.7528305	1.3685766	-6.730603
¸ßË¹°×ÔëÉù´¦Àí (539).mp3	-3.760962	-0.87286174	-1.0293992	4.305674	1.3477726	-4.962424	9.41441	-12.539354	-13.283581	9.240237	8.5148735	13.415802	19.333588	17.520899	14.170727	20.414995	13.9471	16.155106	1.3268259	2.2905955	9.132953	3.3457448	3.1769526	0.19242194	9.594116	1.7509344	-1.1811324	2.7236428	-3.2894893	-3.3604136	5.316742	9.305481	11.958212	2.2596908	1.1454728	0.39417392	-3.6085691	0.4530272	1.1104968	-3.4711568	-6.94398	4.2579174	-0.00610745	-0.07462323	7.7983136	2.6930199	-5.62778	3.8488019	-19.373531
¸ßË¹°×ÔëÉù´¦Àí (540).mp3	-1.1588717	-0.92813873	1.0124362	4.57283	6.744916	7.700279	18.302233	10.285647	3.0753703	3.5801864	7.650572	18.71131	5.2165804	7.6754107	15.737503	12.624897	4.8456087	-1.2735531	7.9020805	-1.498348	-9.248977	8.237749	7.3295307	2.9264336	23.12034	24.046146	25.265402	12.750406	12.457478	15.866542	0.6815109	-3.8721485	-4.146387	7.6805477	7.1283684	12.827723	4.580433	5.270493	3.354624	8.490352	8.964155	15.74347	3.3614483	7.5556087	7.720318	3.4669456	2.1137245	-1.4782696	5.2818613
¸ßË¹°×ÔëÉù´¦Àí (541).mp3	-6.7591295	-0.9229492	-3.7964983	6.221341	4.545412	-0.8109962	15.670658	13.04578	6.760804	-1.5785916	3.4020243	4.966636	-6.9765754	-4.007428	-6.8241463	-2.5844204	-2.4735944	-1.8630397	0.002077051	1.9496279	6.2563686	-1.5456867	7.132465	7.9604707	-2.5453055	-4.1225758	-6.130556	1.782417	-7.114152	-5.6085696	6.924904	7.940419	6.7136765	-1.1418484	-3.7095332	-4.347032	6.6580343	2.5111656	5.3392844	0.5997373	4.34526	7.6082478	2.7355185	5.407729	0.5986917	3.4734898	0.7827689	4.2867403	4.5505686
¸ßË¹°×ÔëÉù´¦Àí (542).mp3	-2.2118526	-4.5867767	-1.5441031	4.139841	-1.8478522	-3.3527904	2.463532	-2.0386922	2.7062964	0.31739736	5.057089	10.707321	1.3494818	-2.2100482	1.4150894	-9.861485	-1.7892076	2.5595975	0.31721032	4.47674	11.29476	1.451715	8.330109	10.659946	-17.308292	-7.82671	0.74463934	-0.56909746	-3.9395475	-8.452351	11.018148	7.973502	10.197744	-4.7124844	-2.9917593	-2.8385744	-7.8903117	-11.409512	-12.44486	2.6515675	10.237623	13.322363	8.0528755	3.5026524	1.4171882	3.22222	10.702765	9.328009	12.1322775
¸ßË¹°×ÔëÉù´¦Àí (543).mp3	-30.749691	-28.810047	-19.813068	-25.550598	-28.899845	-26.838253	-23.914848	-32.614594	-40.31452	-20.08325	-22.870312	-23.516151	-21.304314	-20.121174	-20.49619	-22.42223	-19.875935	-19.743315	-23.425297	-29.259485	-22.838516	-10.899261	-20.339901	-22.538387	-23.348595	-24.421894	-25.679771	-24.577631	-34.249657	-29.542374	-32.79001	-32.890625	-31.429966	-26.691048	-32.414913	-27.411179	-23.96885	-26.846834	-19.845947	-32.72545	-30.135843	-26.588585	-24.922237	-23.361229	-22.576183	-14.633144	-28.475658	-35.606182	-18.803707
¸ßË¹°×ÔëÉù´¦Àí (544).mp3	3.5312266	-4.3362017	-5.4195337	-2.234616	0.868099	2.4278207	0.4847581	-2.4390104	-4.5881624	4.7210393	1.5520526	-2.0828626	1.1163646	7.037162	13.173094	1.7978342	-1.1391749	-5.027695	10.299658	6.177438	0.61657876	-10.231297	-3.2774131	-0.73033726	3.7864017	6.2043257	10.280425	3.4578671	7.2474813	7.3990116	6.0910187	-0.31533027	-0.9812882	-10.259606	-10.201895	1.2723746	0.5983315	-5.05157	-5.004587	6.880686	-0.8946782	2.1566694	-0.36294857	-0.36069977	-0.18100166	-0.76202524	-2.7282546	-5.6196613	17.039806
¸ßË¹°×ÔëÉù´¦Àí (545).mp3	-17.431717	-16.854733	-8.86184	0.025795698	2.9672506	2.6336565	-11.119381	0.1429025	5.251487	3.6714797	-0.115953356	-1.1352358	12.558142	11.467091	18.01125	7.632668	10.63891	8.293015	-7.5993567	-6.1501837	-0.00108707	8.079411	0.7723055	2.4599433	1.296482	7.8627253	-0.42246616	3.116819	-2.8598118	-0.7947231	-2.4131718	-0.36545634	-2.3390584	-7.842124	-0.006018817	7.809762	2.5635157	1.1180885	-1.1849245	17.0281	5.7352066	-6.9842057	-4.200391	-3.516683	-6.6796665	8.394834	6.733724	7.611128	-6.3367157
¸ßË¹°×ÔëÉù´¦Àí (546).mp3	5.560994	-0.880694	-4.832917	-7.408141	-5.3573112	-5.736401	-5.9299135	-3.9343293	-4.5969763	1.1251917	-1.3782644	-10.007378	3.440175	-3.0590699	-4.817443	-1.6920266	-5.103955	-0.76167136	-2.8567214	-1.1177765	-0.9324627	4.272356	1.0002335	4.4158196	6.700507	-1.8780493	-8.391793	-6.664199	-9.8885975	-3.1653042	1.4198643	-0.49590874	1.5984471	-10.236189	-6.6721354	-6.962894	12.666416	13.971438	12.754183	10.496557	-1.3091531	-2.8921208	-9.805449	-8.380486	-10.460203	-13.002504	-13.281073	-5.8964605	-6.25453
¸ßË¹°×ÔëÉù´¦Àí (547).mp3	12.881283	11.130163	9.196594	6.457217	13.939016	16.917679	6.185292	8.1420765	7.465648	4.4443564	-0.23198327	-4.807761	-2.0538442	-0.5660266	-1.2502358	10.30176	9.466994	11.047629	-2.1206322	3.4513538	1.5232129	-0.09679711	-1.3876748	1.3912952	16.584263	10.608303	9.87204	1.7999625	4.325555	4.235392	6.1293764	-0.38108072	-6.5587707	0.21785387	4.5647016	-0.62612784	7.023432	6.8735037	10.840346	4.554024	0.5836674	0.9097419	0.80087835	4.8103647	-0.6127361	1.8979436	9.8018055	14.131645	7.3197355
¸ßË¹°×ÔëÉù´¦Àí (548).mp3	-10.248184	-8.326604	-15.394785	-1.785547	-0.4602136	-1.2190135	-11.511305	-5.4396653	-1.8296114	4.601818	-0.6971206	-7.7931747	-7.499799	-0.8484113	-1.9360476	-7.5303698	-9.612465	-7.03255	-1.1513472	4.4228344	6.2040358	9.662798	8.89064	11.003128	-6.9812374	-10.824283	-23.811192	3.1418853	1.1125288	3.8358145	5.204563	4.2074285	8.92088	2.2411802	5.955826	5.1125884	7.1535234	6.3035197	7.942461	-28.292168	-19.883408	-18.178944	-16.937458	-14.771206	-15.053909	0.8456143	-2.529343	-8.455552	10.711638
¸ßË¹°×ÔëÉù´¦Àí (549).mp3	13.637148	13.601559	16.262516	-4.9362526	1.5518646	5.551607	-8.401348	0.26580238	5.846326	10.123747	-0.021221876	-3.124692	-3.192426	6.432629	3.7618012	-2.831862	-2.0558858	5.4925985	-1.7390292	2.1543503	3.0568714	0.45547217	0.3441759	-5.141803	-3.408103	-8.282782	-9.018186	-12.330391	-14.749239	-14.485817	-21.950481	-19.84944	-21.033512	-22.554825	-22.455734	-26.306908	-42.91703	-33.78552	-26.88965	6.599333	4.676831	2.7466748	-9.519741	-0.79910797	0.21976194	9.971756	5.852858	3.882609	-16.048595
¸ßË¹°×ÔëÉù´¦Àí (550).mp3	-25.783657	-20.33364	-11.657778	-7.626957	-0.9024616	7.1455116	-3.170961	-1.0859727	1.8575611	-8.137442	-12.667704	-13.9164295	-24.317024	-20.634237	-9.765603	-8.390432	-22.624104	-33.477882	3.6613185	-5.1399035	-2.3643012	2.5913305	-3.6470563	-4.4330425	3.4514866	5.87295	6.2606454	-7.05159	-5.378314	-2.2405179	1.1116984	-1.3664656	-4.2467394	-22.2711	-19.319124	-11.507845	-20.3848	-17.743135	-11.854485	-35.58847	-29.263748	-28.460155	-10.5564	-12.534264	-7.6960864	-7.79472	-8.302458	-5.612727	-14.705041
¸ßË¹°×ÔëÉù´¦Àí (551).mp3	4.6798973	5.581607	-0.47023168	0.9321492	3.011485	10.161789	14.526014	15.239094	15.946474	8.012025	11.492756	16.749561	2.5170903	1.4697863	4.811715	2.095927	9.74172	7.5458326	4.199107	5.064274	1.9442499	1.317617	3.663207	4.6601133	-3.8397136	-0.30780745	5.497486	5.636011	1.4219794	2.4864807	-9.095881	-11.562012	-11.098549	-13.230236	-8.935772	-1.9733266	8.982365	6.585081	-1.7909023	-11.459843	-9.372477	-10.752705	-11.614952	-14.77326	-8.936413	-11.036073	-10.658936	-7.756613	-14.505764
¸ßË¹°×ÔëÉù´¦Àí (552).mp3	-4.478465	-7.0512176	-5.738766	13.242865	4.101655	-4.0833507	-1.1583642	-2.5446665	-5.6358747	5.24771	1.9128721	3.7732651	2.0031238	4.029565	4.985159	-6.9501505	2.734298	11.227478	3.9120936	0.8607749	4.9492226	-19.865349	-23.092394	-24.203999	2.2685065	-2.7639632	-14.125	-11.217669	-12.107185	-9.966949	-6.293688	-8.937998	-5.50315	5.7133646	0.8065342	3.6019745	-7.8526807	-9.738974	-1.5575312	-1.9683759	-2.6662965	-0.96101654	-4.6571355	3.7341743	0.6860396	-15.04418	-13.896162	-9.604101	-6.934153
¸ßË¹°×ÔëÉù´¦Àí (553).mp3	7.6742964	9.131727	6.691333	5.515524	9.009832	16.494343	-2.2532125	1.2734795	0.003487347	0.32321563	-1.0593566	-5.738931	-3.5662374	-0.7820881	2.746012	-3.040592	2.2930853	4.258808	10.710234	12.094366	10.694224	5.762355	8.886832	8.294499	1.8530769	5.6592073	10.730246	9.859337	11.8625145	9.92036	21.264744	19.666668	13.128451	-5.897498	-2.7872386	4.291169	-2.2891052	-10.06455	-7.779722	20.584253	15.244535	7.6645174	2.7992084	5.826173	6.6978073	9.595533	10.953686	12.74459	13.56085
¸ßË¹°×ÔëÉù´¦Àí (554).mp3	0.42062253	4.0301695	12.374702	-4.449814	-4.7326	-5.965187	7.7885246	2.5270271	-4.468007	9.857071	14.241917	17.14616	0.65899694	-4.7229285	-4.9733725	10.062353	10.947487	13.0553665	5.3782086	4.222243	3.7852197	12.4836445	1.675339	2.4468558	2.296523	-1.6994087	-4.1346016	35.92904	31.202288	20.123827	13.355291	9.7067795	5.442027	4.3684177	2.6250532	6.473399	3.8962088	-0.09890443	-0.003467649	14.510216	11.743056	8.607815	-9.09154	-7.126835	1.4956113	-3.6050122	-1.4571582	1.6681561	5.4691944
¸ßË¹°×ÔëÉù´¦Àí (555).mp3	-13.838501	-15.886372	-8.440016	-3.4950528	-1.091077	7.375105	3.3981042	0.3926436	3.9703774	-2.0665917	-4.37615	-4.121723	19.40859	19.956043	20.667976	-20.968395	-19.619999	-17.014278	12.354917	15.245714	7.5688915	-0.83223677	2.372324	6.891425	-7.8853035	-0.87038296	4.3521967	-24.704296	-28.227005	-29.814877	-1.1457671	-3.6002645	4.2548404	3.5945702	6.173464	-2.6322143	-7.400466	-5.6819725	-9.298868	6.7163067	6.6228848	0.45798475	1.1500756	-7.9029465	-4.372058	11.807071	3.8343906	1.1145931	-4.129817
¸ßË¹°×ÔëÉù´¦Àí (556).mp3	-11.23135	-12.448836	-7.4795437	10.546895	8.223588	6.767762	3.9732945	4.24008	5.223921	3.023763	3.2884922	7.555872	6.189713	6.664133	-0.3322121	-12.190746	-14.171017	-15.208433	-4.5106235	-6.134811	-5.9583464	-5.022753	-3.3861017	-6.7620077	10.538273	10.35968	5.5156045	-5.6473885	-10.335055	-8.517017	-1.8701146	-0.5966008	7.512178	-1.3004506	-1.3268732	1.739686	2.0230534	3.839366	5.773434	-5.3061395	-6.6344852	-8.455101	9.613348	5.0370464	6.2948985	8.880341	8.94788	10.402007	-22.4407
¸ßË¹°×ÔëÉù´¦Àí (557).mp3	11.025764	8.761995	7.293733	13.128573	8.074885	3.081615	26.463692	21.74804	21.328892	10.063385	10.85033	11.458899	4.750109	-3.2763917	-5.905119	17.735115	13.844954	12.398718	0.5224414	4.7769356	9.574659	-1.17648	-6.7490096	-10.505498	-16.186687	-21.120722	-20.517849	12.607528	12.260809	14.89031	-7.7316165	-11.409155	-21.16138	16.585608	12.963026	14.323519	14.104772	15.261726	12.606285	20.226032	9.219114	14.446768	20.988888	19.987064	22.808685	-1.6301663	3.5957828	11.971099	-4.755259
¸ßË¹°×ÔëÉù´¦Àí (558).mp3	-17.436504	-13.53912	-10.395563	-23.158886	-25.227324	-21.630943	-14.11985	-17.169344	-18.078812	-38.869583	-40.81705	-43.97411	-27.434834	-29.412762	-27.827972	-14.851204	-18.552101	-10.110487	-22.93403	-25.15337	-20.67241	-40.785576	-42.806976	-36.63802	-32.35678	-30.17096	-20.022491	-10.769554	-16.529366	-10.796282	-21.70345	-27.385708	-24.879353	5.3893785	-4.3019934	-11.853426	-9.1325445	-11.421804	-6.2242484	-13.091263	-18.690853	-17.412992	-1.449729	-7.9460955	-11.527708	11.674023	8.959404	6.7835684	-22.520336
¸ßË¹°×ÔëÉù´¦Àí (559).mp3	2.0411787	0.6341285	5.6624117	8.279697	8.3126955	8.5443535	8.055626	11.206751	12.046932	-5.6333704	-5.9821634	-7.4111967	16.537752	14.683199	15.416138	-1.7286556	1.8176975	6.538826	-5.978944	0.9638263	0.98856246	-3.187069	1.8817209	4.803517	2.0802464	6.754012	7.9236507	-11.844402	-16.8843	-16.584146	2.9626565	7.6994576	12.8508835	6.837002	5.316218	4.097594	0.99453115	-3.2322931	-2.9411695	12.331141	10.811962	10.774324	9.534124	10.382963	10.069345	7.500181	9.181601	11.30579	11.408932
¸ßË¹°×ÔëÉù´¦Àí (560).mp3	-12.221384	-11.446156	-7.7379456	12.875492	6.8982267	8.26885	-7.342442	-14.125329	-14.814931	-15.250478	-25.63631	-28.772985	-19.435963	-20.491123	-21.681736	-22.81551	-21.34495	-19.075937	-17.803568	-19.450546	-14.582033	-11.979594	-20.332634	-17.803974	-7.8101373	-10.988249	-8.141684	-11.051924	-11.040543	-5.631357	-12.071143	-18.838161	-15.454542	-14.409712	-17.749844	-22.724838	-20.524174	-25.339272	-28.536072	-16.103455	-18.597351	-18.768738	-11.72545	-18.890755	-20.404276	-19.655087	-17.114944	-14.567539	-13.209244
¸ßË¹°×ÔëÉù´¦Àí (561).mp3	-8.92091	-3.9566188	-4.9611845	3.47407	3.6015866	7.986109	-33.82013	-31.715355	-23.082668	-21.724697	-23.22102	-24.687737	13.538534	4.420421	-2.3457341	-3.234091	0.90329754	1.1670128	13.371681	7.224233	4.8875895	11.806936	13.020872	8.770298	3.023419	-0.89374197	1.457186	-7.4039516	0.42692798	16.612772	3.910779	3.245838	6.3044467	6.89004	5.6304502	6.0082107	4.5836363	0.6675839	0.47337216	7.396187	11.500265	4.3378997	6.4196367	4.7896385	7.007346	-10.075907	-4.2548337	-0.20636952	6.523404
¸ßË¹°×ÔëÉù´¦Àí (562).mp3	-11.004642	-10.407875	-11.557661	-16.13886	-13.654521	-9.182331	-1.3384235	-10.31267	-11.707642	-8.196438	-11.091148	-4.756262	-11.036784	-11.638298	-6.9678555	-2.0180097	-4.4765673	-4.1360235	-6.1837664	-6.675914	-3.8896122	-14.601128	-12.415991	-9.128166	-2.8861332	-4.633852	-6.695157	-9.373347	-13.726452	-19.15728	-11.915708	-13.496682	-15.725911	-10.42655	-8.675668	-12.161093	-19.579147	-15.561455	-10.474229	-9.802182	-11.381644	-5.912576	-6.9816074	-12.029254	-12.752579	-1.0949413	-10.659479	-18.664696	-18.724483
¸ßË¹°×ÔëÉù´¦Àí (563).mp3	-7.1752453	-3.8571763	6.0781555	-12.829346	-3.2211967	-1.0318986	-13.061359	-10.324316	-11.72361	-5.253208	-8.287075	-8.918315	-10.994862	-11.907589	-17.033817	-0.84189606	1.2509007	-0.7640254	-13.913494	-8.394194	-9.108768	1.4518123	0.032077134	-5.4096737	-21.742926	-16.587864	-20.062405	-7.1149273	-9.95174	-8.59063	-15.626916	-3.8626852	5.192072	-3.4042332	-7.249691	-15.382935	7.1980896	2.9402134	3.212274	-2.377636	-0.18882	-4.834206	12.307365	5.128913	3.564749	4.7929068	4.922353	-4.791748	17.9584
¸ßË¹°×ÔëÉù´¦Àí (564).mp3	-11.674917	-3.2239103	-0.43243423	-24.43858	-21.270164	-26.938448	-2.0502431	-2.8490174	-5.6586294	-11.57498	-9.970097	-7.853837	-17.248669	-20.209652	-24.28849	-31.416103	-25.682756	-25.187656	-3.019838	-2.5246782	0.6724584	8.976196	6.7640038	-0.90597504	3.5706787	0.89359564	-1.1054895	13.336745	8.496996	4.574532	1.508563	6.5103784	6.5642834	12.791328	12.518642	4.71727	3.2895079	6.3443604	8.035165	0.48171628	4.9409947	1.065991	8.028877	5.8148603	10.854445	-2.80262	-9.363933	-18.76871	-7.248848
¸ßË¹°×ÔëÉù´¦Àí (565).mp3	9.493901	4.7510033	5.217411	18.914352	14.340076	6.5951242	6.897817	6.8044195	5.1458387	13.848641	9.644439	8.053735	9.390547	6.2624006	4.4743347	2.7680821	0.06416502	-3.0771961	0.562057	0.051615812	1.7015617	1.4472915	5.375054	8.915197	6.347582	1.2227557	2.8530397	-0.8960407	1.7351409	8.328718	4.2103443	2.1880054	4.896214	0.15847597	-0.084730595	7.642888	2.7122183	1.4933162	6.9793987	-7.291922	-4.851303	1.3090758	8.615238	3.1009007	1.9261245	-3.2445552	2.001184	1.2248776	4.623776
¸ßË¹°×ÔëÉù´¦Àí (566).mp3	7.060567	13.077449	13.873281	12.972751	16.30373	11.237577	18.293524	8.014694	10.271788	4.684476	3.3496284	5.737299	6.5427103	6.4123282	4.1029177	8.903389	5.978688	5.925043	2.6389549	3.8590057	2.7869477	-0.42647412	-0.4364159	0.44383043	10.960136	9.585026	4.3141117	13.210627	14.059453	9.928104	1.7287879	4.696853	9.787565	0.46714562	0.5736452	-7.7005615	-12.571777	-9.67358	-8.993224	-22.459118	-22.71799	-14.409302	12.65028	10.649939	9.421932	9.971727	9.653162	13.535443	8.343198
¸ßË¹°×ÔëÉù´¦Àí (567).mp3	-14.333309	-12.586416	-2.7824297	-20.142382	-18.957634	-13.99944	11.483528	5.4347215	4.118863	1.0400549	2.5403485	2.1997836	-10.258917	-18.61771	-20.17892	-1.2335088	-7.6375704	-5.96959	-0.23465484	2.3477597	2.5897894	5.232176	-1.0745208	-1.6943924	-10.028438	-9.771177	-8.251287	-25.20497	-30.312908	-30.070066	0.11891317	-0.85746455	6.016015	1.5412365	-0.395056	2.4879146	-9.120316	-16.170372	-14.854725	13.7191105	-1.0284476	2.8849115	5.172356	6.309473	4.1193314	-1.4456186	-0.63804114	-5.3497753	-6.561628
¸ßË¹°×ÔëÉù´¦Àí (568).mp3	6.6948233	9.228666	10.400646	11.170707	7.7634974	8.136208	11.566221	23.21257	23.747763	14.030129	18.37608	20.660633	-1.4894612	4.1898413	0.7496674	10.663723	19.876877	24.219604	5.345075	13.121451	10.852842	11.662516	8.948385	7.863034	9.989981	14.212577	15.999804	21.691662	12.929089	3.149797	1.8938805	-1.6828843	-2.1521647	-4.802651	-1.0234001	0.27651972	10.260384	-0.05152449	3.6128778	9.005888	1.6420617	9.668355	-2.8400378	0.1991741	8.400601	5.316865	-2.8930085	-10.249881	12.43936
¸ßË¹°×ÔëÉù´¦Àí (569).mp3	-18.548836	-20.884869	-23.201508	-11.988277	-15.786207	-16.3648	6.779175	6.23619	1.2389781	-1.0619371	7.3556547	8.052052	3.8200018	8.881281	14.452774	-12.266069	-19.588596	-13.880344	-7.640088	-9.679871	-8.760186	-1.3386272	0.36499584	3.1975298	5.4108405	3.4093409	-1.4849293	-17.558367	-22.749895	-24.709448	-13.722082	-23.925655	-18.830235	5.9280014	3.7219923	-1.0615711	-6.7114053	1.4667041	3.8599603	-19.565348	-22.576338	-28.482025	4.79041	-0.5942434	-2.9361513	6.8539505	-9.28964	-22.660715	-7.30274
¸ßË¹°×ÔëÉù´¦Àí (570).mp3	-3.5962682	-0.22322592	2.1896849	1.097482	8.07165	16.737087	-2.677673	-5.2953343	-16.953312	-7.478842	-8.005624	-10.632015	-13.006278	-16.704407	-27.097538	5.9017725	4.450147	6.963628	-9.191687	-13.259224	-24.765663	23.438854	14.712168	1.4628239	-2.206594	0.805107	4.5394077	-3.884562	-6.2512655	-10.805523	-8.439894	-16.322231	-16.434902	0.7467156	-1.0400892	0.025195837	9.042652	13.321983	10.544838	-12.069473	-8.113967	-4.4453897	-2.428557	-5.1244326	-4.600818	0.2295065	-0.52896917	-4.3704977	-18.958698
¸ßË¹°×ÔëÉù´¦Àí (571).mp3	-3.1144261	-7.818779	-7.786451	10.666487	9.230837	0.73686016	-2.5263834	-11.691904	-14.023895	5.947286	4.003192	1.1823436	-10.549215	-10.390692	-11.9289665	1.4065187	-0.16198623	-3.209649	0.736732	-1.2895751	-5.7699904	3.479675	9.863237	11.508444	-15.510724	-14.502755	-14.94579	-12.69981	-9.8440895	-14.300347	-7.8685627	-7.7828426	-8.484215	-10.788131	-8.557823	-13.328514	7.832492	8.211542	13.13718	4.138545	0.85041165	-5.9895134	-9.305125	-9.792217	-11.441435	-6.197449	-5.6273894	-3.1204698	0.6382083
¸ßË¹°×ÔëÉù´¦Àí (572).mp3	-11.543837	-6.7572045	1.7421955	9.881948	2.0510478	4.087133	3.9446454	1.8258759	2.962816	2.8565917	3.0598905	3.582111	4.8986626	1.4768536	1.2114112	-11.580456	-3.0162168	2.00554	-5.502304	-3.9697857	-3.2698467	-11.392431	-6.5787706	-2.9150271	10.893808	10.533001	9.449091	1.7364181	2.4857132	7.2607946	10.976346	13.910046	16.55595	-1.047752	-6.7033815	-8.0490675	-4.082445	-2.0055714	-3.7914581	-1.0058737	-5.8694506	-12.4338	1.2699554	1.1959704	4.758733	-10.324876	-10.11706	-9.224163	1.8989823
¸ßË¹°×ÔëÉù´¦Àí (573).mp3	-11.328474	-13.06221	-12.630213	-13.400732	-18.983952	-19.247274	5.337329	4.167508	4.0702305	-11.171711	-5.103288	-0.006327391	-16.292095	-18.108036	-7.384572	-16.432306	-11.897749	-10.370065	-4.198308	-7.6368713	-17.328808	-6.5478897	-12.532243	-10.4419565	-1.5223006	-9.717705	-13.476227	-5.8650126	-7.323905	-6.2025647	-2.9957771	3.2112012	1.9069704	-16.386604	-16.924881	-10.8861065	12.780318	7.442245	-1.1878362	-8.623443	-6.3362126	0.01937294	-21.079304	-22.989586	-16.677982	-18.645943	-13.883225	-11.469545	-6.7047005
¸ßË¹°×ÔëÉù´¦Àí (574).mp3	-3.2960265	-8.963152	-26.104782	-18.020512	-17.937769	-12.633149	-5.551655	-0.723052	-4.3343496	1.5882006	1.5965679	-0.5857776	9.076544	7.2070312	6.105316	-11.974972	-26.871479	-26.055733	-9.544041	-12.748955	-11.899262	-9.833061	-9.3815155	-12.484784	10.917608	-14.34457	-20.635027	1.4766674	8.8385515	7.9481087	4.0005584	5.8133883	6.8568707	-0.48097578	-1.5687641	-3.613669	0.6799984	-3.5712962	-3.9164371	14.42543	12.869749	8.988687	8.450313	1.5619792	1.0336754	-24.904682	-22.424187	-11.896276	6.1015654
¸ßË¹°×ÔëÉù´¦Àí (575).mp3	0.00564827	-1.9038343	0.10457635	-17.159115	-11.783431	-8.433279	-6.7364216	-5.167201	3.388035	-1.6936605	-6.5895605	-7.8191667	8.840804	5.090938	4.1326284	-12.334476	-16.48344	-22.487385	5.5206194	-0.19391215	0.6153643	-16.642609	-12.274555	0.9103414	8.958087	3.8732123	12.196943	23.718517	16.662357	14.873066	6.3348136	7.564412	16.07732	3.013329	-3.328904	-9.24272	8.925427	3.3143132	9.651562	-7.828855	-6.9763126	-0.04814215	-6.2547703	0.674557	0.2557317	-8.03601	-11.273689	-5.720977	1.5811937
¸ßË¹°×ÔëÉù´¦Àí (576).mp3	-11.4983425	-11.800233	-10.698374	10.911894	17.434353	14.043544	19.17283	12.520036	6.1335173	-9.044783	-9.018407	-8.791196	5.3895974	1.2850075	1.0342484	8.698587	10.646418	11.839409	11.953986	5.5587683	-1.7297299	5.3727984	1.337533	-5.139717	12.969578	16.66614	6.74534	14.128965	13.118547	11.932373	-2.2433157	-0.594117	5.9547663	-10.559249	-4.3895235	5.027195	18.995546	6.653504	5.2758245	-9.577722	-16.972225	-20.70689	-2.370958	-1.662909	3.7756796	5.909382	5.1885157	10.640984	-13.119829
¸ßË¹°×ÔëÉù´¦Àí (577).mp3	-3.7502508	-2.728152	-5.301606	-2.6728392	-2.5483537	-1.5440145	0.03846556	2.837791	1.3728626	-3.596922	0.13412416	-2.0868506	2.9798741	7.1680994	13.763669	-12.21339	-9.23439	-6.1504145	5.5919003	5.342465	0.6349007	-7.213506	-7.8656816	-4.1061373	4.4928455	6.481289	13.2241535	-16.437473	-10.112993	0.37316382	3.1145482	0.39830226	-6.341239	2.9174132	-2.150968	1.1832855	-1.8228652	-7.1817026	-9.579837	-0.097697854	-5.89072	-7.4975023	4.6581173	4.95575	3.517564	4.02647	-1.0538948	-1.2965444	-10.313051
¸ßË¹°×ÔëÉù´¦Àí (578).mp3	-33.466866	-26.486794	-22.013586	-11.362612	-10.148804	-3.8793888	-13.494133	-8.106487	-5.676943	-9.142349	-4.7454996	6.3015842	-3.5771496	-2.7721004	-0.5007628	-5.3541327	-8.391672	-7.058073	-19.611572	-14.952215	-12.496343	20.954905	19.462238	24.128994	5.7339277	12.262089	17.196188	-8.806406	-8.214687	-5.936759	-0.6089489	-4.36759	-17.60155	8.151671	2.5024877	-0.9144876	-10.957186	-22.509825	-23.081692	-13.289267	3.6605823	15.322697	-7.8939486	-5.560917	-0.02975783	-19.685238	-23.172688	-19.615532	6.3757353
¸ßË¹°×ÔëÉù´¦Àí (579).mp3	4.227253	0.9663913	-6.013474	-8.667673	-14.484373	-21.276978	-5.490361	-8.130793	-9.642508	-0.67559725	-11.254278	-6.3695536	-2.1076667	-1.7797986	0.50997126	-10.411424	-12.190894	-16.97608	4.4862027	2.6906195	3.0508268	-1.0941517	-2.7248807	0.26050308	-1.9672124	-3.496133	-4.190861	-9.118849	-15.587785	-20.79773	4.392473	0.16247559	6.498263	-17.76357	-9.172659	-0.63373125	-13.582544	-9.242067	1.6200283	0.18674262	-0.94271076	-5.5334053	16.542997	4.8500724	-1.108738	-3.8221784	-6.203406	-1.7384338	5.107135
¸ßË¹°×ÔëÉù´¦Àí (580).mp3	-1.3123443	-2.9341693	-6.33621	-20.20406	-19.899017	-23.46248	-10.833728	-18.07063	-19.702324	3.2288258	-0.6508379	-5.1309385	3.400928	2.65761	-1.7427471	-9.228203	-5.2067423	-4.3602962	-3.068441	2.1726854	1.645082	3.5745146	1.0970671	-3.8542101	-2.8518512	4.822999	9.664386	-3.6419225	-1.1565138	3.3652506	-8.750989	-8.700159	-14.417732	7.7412558	4.664335	10.227348	-1.5740181	2.2205637	1.5353891	-1.8049817	1.3954253	3.5323672	-7.621928	-2.9163797	-8.000291	1.1825142	-1.5896676	-4.4134045	0.12159738
¸ßË¹°×ÔëÉù´¦Àí (581).mp3	3.3457088	5.4046454	-1.5510031	2.599319	2.8512518	2.0330403	0.95611244	5.198745	6.8803463	4.954814	1.448957	-0.59437203	4.202813	2.402638	7.22932	-25.6631	-19.941547	-24.432255	-12.053232	-2.631196	-6.2770643	-19.360107	-9.317844	-0.72572875	6.3196154	7.181882	10.455797	7.4828577	13.726086	11.914387	7.4266186	7.3856735	17.677813	25.744286	22.898888	25.800646	-0.95213854	-1.9919665	1.8149617	19.871178	16.882336	12.428207	7.4461846	9.680777	12.878167	10.174757	9.326233	5.0644236	7.6806145
¸ßË¹°×ÔëÉù´¦Àí (582).mp3	5.728481	9.05668	10.863932	-11.044123	-10.061694	-8.657583	10.900133	0.5764324	5.9506617	-10.640419	-6.8844357	-2.660983	-3.7774363	-6.6271544	-3.8932357	6.0571976	1.9622642	5.370056	-8.6668	-0.8236865	9.086277	8.630995	7.849126	10.153988	-1.6731713	-6.7854176	-11.062431	-2.330867	-8.803072	-16.661427	-8.7932625	-8.697483	-8.034908	2.1287165	3.5883343	7.9177628	0.53176063	-7.840458	-16.610863	-2.7487803	-5.318991	2.2661073	-7.8795295	-7.307785	-2.0038805	-9.327377	-4.1147995	-5.999346	7.9984884
¸ßË¹°×ÔëÉù´¦Àí (583).mp3	-10.472871	-16.97498	-23.176983	-6.837859	-11.2630005	-11.212637	-18.77127	-22.265825	-20.833763	-4.8331375	-11.098465	-11.883747	-6.0142746	-6.776126	-1.8607223	-2.914361	-4.7226725	-1.3916523	-8.613993	-6.53776	1.5198015	-33.32464	-23.420033	-21.421335	-27.223442	-27.302494	-19.300137	-2.6906419	-7.5467176	-4.360529	-2.1345065	-9.744549	-7.556156	6.104512	6.215662	8.63236	-15.860492	-14.121181	-9.811912	-12.857663	-17.421974	-13.081429	-8.278558	-6.764271	-13.868082	-11.781473	-16.93516	-16.598827	-5.068782
¸ßË¹°×ÔëÉù´¦Àí (584).mp3	15.344759	16.127047	18.320381	11.725647	11.673309	13.280846	9.882936	10.008213	6.7947826	3.2207873	4.6842155	6.2478824	12.343821	12.6659565	7.231276	17.301659	20.116577	21.420702	3.266804	-0.91563094	2.4627073	3.4848742	-2.7475667	-0.914507	7.20795	0.30402064	0.5991521	-6.2139173	-3.2003114	-1.1324348	-11.635109	-11.084258	-7.0447426	-9.519832	-6.3653164	5.7810745	2.525175	-5.9430313	-7.81155	-5.784795	-3.1678703	0.615221	-6.47167	-13.673384	-11.983849	-9.810836	-8.799429	-2.5595133	5.4692245
¸ßË¹°×ÔëÉù´¦Àí (585).mp3	-16.799545	-20.228764	-16.7995	-3.5374522	-3.206717	-4.3090076	-11.1718235	-9.054142	-8.090654	-6.7684116	-4.558451	-1.7378234	-4.255248	-7.803804	-7.7169623	-7.5770454	-9.081801	-0.7028812	-8.924487	-10.595139	-6.974993	-6.047276	-11.473312	-15.857651	-10.269929	-14.60308	-8.611664	1.482716	-3.2574835	-9.228506	-14.038124	-10.606232	-9.67966	-15.939804	-19.072798	-17.721228	-5.4553432	-1.2418456	7.431896	4.5538054	-2.284855	-7.096634	6.2939053	0.31738967	7.006832	26.87348	25.414867	20.292542	8.200341
¸ßË¹°×ÔëÉù´¦Àí (586).mp3	-1.6754844	-2.4447722	-2.248426	-10.90743	-9.421368	-13.968709	-5.6518	-10.6674385	-9.24034	-11.602402	-7.9632645	-5.735785	-7.9468737	-5.886878	2.2508035	2.4984028	-1.177323	-0.9734912	-13.89739	-16.233196	-19.502268	-9.1389675	-17.497662	-12.051884	3.7386744	-0.42069405	0.54788303	-23.708372	-16.131725	-9.660721	-7.563798	-9.286213	-10.757662	-20.888992	-19.526417	-12.222303	-5.5910835	-2.6678805	-1.0481912	-12.867086	-15.707657	-27.887993	1.1703558	-6.3322945	-11.167631	1.8627471	-4.3509445	2.6877513	-2.0979815
¸ßË¹°×ÔëÉù´¦Àí (587).mp3	-15.808828	-9.156197	-2.6021914	18.770338	6.0393224	-3.2989235	-10.2959385	-12.257614	-17.734076	-24.548058	-26.25688	-22.157534	-15.900103	-13.187447	-11.278664	3.766344	1.0658362	5.6366057	-5.208891	-8.441141	-11.92466	-7.910012	-2.1482468	2.5135195	-9.770531	-7.678809	-3.006761	-14.93079	-16.914713	-14.583854	-12.590851	-10.168924	-7.7535257	-4.33249	-3.0686264	-4.605653	-3.742674	0.33958197	8.3977165	-16.750118	-20.029814	-22.757572	-0.40962118	-1.8447113	-7.3043957	-1.708376	-4.833164	-2.3968482	-8.341361
¸ßË¹°×ÔëÉù´¦Àí (588).mp3	11.940187	9.598637	10.078969	0.814343	0.7159551	-5.0870247	1.0752611	0.8603628	-4.0183883	-5.6667347	-1.8563762	2.4720771	-11.501596	-6.8481555	1.3838297	-7.217166	1.5516186	3.701417	-9.245766	-15.686836	-16.068565	9.42303	6.1966505	0.4863168	2.5154698	-2.3056302	-1.0488682	-13.528255	-15.7349415	-12.781771	4.9749784	3.835022	-3.1775327	-19.278177	-18.950966	-13.29636	-3.569439	-4.8849635	-3.506324	1.1712494	-11.5275345	-20.45998	6.725137	-2.5817804	-8.871821	-4.1956925	-7.384134	-2.5583715	-14.575757
¸ßË¹°×ÔëÉù´¦Àí (589).mp3	-11.658575	-17.024277	-15.952147	-11.591698	-11.848944	-8.805231	-7.978101	-9.748333	-12.98658	-2.7726994	-8.165997	-8.752491	-3.864291	-1.5358545	-6.246393	-21.485346	-14.987921	-17.490297	-9.674658	-11.71288	-11.044654	-15.448014	-10.351493	-9.300371	-17.377396	-12.988457	-13.212694	-10.102337	-4.8964143	-4.805874	1.5754814	-3.0302744	-9.071199	5.4122133	0.5043777	-1.9487586	5.3525095	-0.5708907	-2.720989	-3.4348555	-4.470237	-2.5246441	8.511795	7.8742485	8.446808	0.47955233	2.8036852	2.5981221	-21.572124
¸ßË¹°×ÔëÉù´¦Àí (590).mp3	-12.908486	-14.763207	-17.953054	-6.1886425	-7.120682	-11.544691	-18.213903	-20.593542	-18.54811	-11.904268	-15.61212	-14.707195	-26.792765	-23.922958	-18.547039	-16.50431	-19.586119	-18.864595	-20.695724	-22.1131	-17.47724	-24.839191	-22.164577	-17.113066	-1.3470582	-9.713798	-15.58023	-22.781933	-21.955992	-17.209923	-15.866498	-11.9203005	-9.034754	-8.605978	-10.334873	-9.703896	-14.830507	-19.094084	-23.056725	-19.765884	-18.774849	-17.12194	4.1682377	-1.3001938	-10.591683	-10.390002	-16.76189	-12.719556	-16.456505
¸ßË¹°×ÔëÉù´¦Àí (591).mp3	0.045644656	2.725371	1.9155217	2.1365345	4.172743	4.206353	-2.9977534	4.1125927	5.265604	-9.71431	-6.4837046	-1.072646	14.00485	16.327888	8.734159	13.189918	9.2453375	5.031847	-1.0296938	-0.28474468	1.5119714	-14.57182	-18.174568	-16.708954	-11.264851	-11.768396	-7.749028	-1.6389427	-7.2639728	-8.085457	-6.4662876	-3.461537	1.2977641	-0.27085796	-0.54283994	-1.651639	3.1591187	-3.578228	-6.67836	-9.905075	-10.456692	-6.440115	3.6702075	2.778821	0.4370951	4.9666157	4.161566	0.801298	3.4322896
¸ßË¹°×ÔëÉù´¦Àí (592).mp3	-11.650942	-14.801678	-3.7616992	21.25344	19.494442	12.758265	14.94321	9.447879	8.939047	10.79814	13.327355	10.624849	11.481171	6.381132	8.416886	6.0388575	9.031789	16.26524	-4.9607034	0.7356875	2.9315393	0.94918346	6.884901	14.13274	8.845516	7.881502	-1.453912	-7.973072	-7.824113	-4.801828	-6.2361765	-6.893129	-8.908344	-5.7167892	-2.3200762	1.4477408	-5.697054	-4.423115	-5.474595	-15.054117	-11.0314865	-9.509559	-3.8287382	-9.820633	-4.348161	-3.466311	-7.327841	0.77622753	3.046612
¸ßË¹°×ÔëÉù´¦Àí (593).mp3	1.262126	-9.055454	-8.495275	-4.8088264	-5.845565	-8.118628	-6.6022973	-5.0808287	5.548724	14.257832	14.983847	14.108445	-6.603986	-2.8490653	5.2406754	-18.635357	-14.02628	-12.900818	-11.265926	-10.409723	-3.9281454	1.5552967	1.6309481	1.4277176	-4.6160736	-4.036445	-3.4977167	15.032697	14.235411	11.952767	9.75444	6.9593134	8.502887	11.419988	-0.9051493	0.6618081	-14.311686	-9.210653	-4.556734	4.282824	1.939968	-0.88689816	14.874251	12.195651	11.949313	-0.14095461	-7.52037	1.5347211	-17.669136
¸ßË¹°×ÔëÉù´¦Àí (594).mp3	7.2957582	6.2923617	5.1264024	-8.803541	-4.773052	3.9735546	-0.9081692	2.5251064	2.3505702	-8.782854	-11.593548	-11.420065	-0.018130243	-3.3727534	-8.781031	-7.477274	-8.654779	-3.705465	-4.268463	-11.005402	-5.011256	-9.1814995	0.6582273	-3.6775417	9.04458	5.2452984	0.91567093	-0.39074424	-6.9058356	-17.831623	1.7589872	2.6185327	3.71363	10.82942	9.477224	8.376249	-18.525576	-18.913746	-12.434553	-1.7513019	-2.4029708	1.6104332	7.8008413	5.354152	-0.3116743	18.084951	9.044497	-0.6888933	7.992352
¸ßË¹°×ÔëÉù´¦Àí (595).mp3	7.3955555	9.628038	9.145029	2.5174665	0.39233184	-6.179377	-3.7635415	-1.2828747	-10.123392	-2.9086232	-1.821929	0.6369469	-7.0174737	-6.4047966	-1.4803956	-16.225128	-17.11179	-13.686802	-25.005259	-14.350033	-7.7413807	-6.5459337	-10.588839	-15.413912	-1.9058179	1.9804605	2.57156	-15.297935	-13.690188	-13.835932	-0.7906058	3.593071	0.06534368	14.063833	16.40038	13.525002	8.050232	0.50468695	-6.6512547	8.099939	9.739933	13.492056	9.136847	13.504261	15.369111	3.0437808	7.876384	2.0327983	-12.017891
¸ßË¹°×ÔëÉù´¦Àí (596).mp3	6.819722	0.032954603	0.6082208	2.2548409	2.7042084	2.4870486	-10.812259	-6.136259	-3.2253485	11.773069	15.546545	15.243778	13.038067	12.241608	14.480467	8.071239	9.506371	10.497013	6.5951614	7.8306932	2.7479427	10.697573	7.538521	3.960659	-11.121556	-7.950784	1.2155496	3.4738533	-6.2158384	-13.263004	0.9490894	0.23250961	2.545102	-11.4915695	-2.3651268	3.3369718	-3.4061801	-4.8250284	-0.06552011	1.4614649	-0.39610702	5.3761473	-5.2063236	-8.331754	-11.24436	4.4565916	4.563012	1.2683945	-2.062206
¸ßË¹°×ÔëÉù´¦Àí (597).mp3	-5.3885837	-8.922586	-3.2021952	6.4331	4.9053884	0.7922774	-4.262635	-7.042074	-1.242727	-11.512191	-12.224112	-15.772145	15.313761	13.728851	9.564391	-14.8707485	-15.487084	-7.795377	-7.108981	-14.796526	-23.731873	-6.640728	-6.4512806	-5.5402145	-17.298058	-18.723896	-17.429798	-4.2584443	-1.9249024	-2.537284	-1.3798139	-10.07412	-8.847101	-5.2066636	-3.8962305	-10.716631	-10.765178	-10.393188	-7.3602695	-13.712925	-15.037918	-6.6615696	-8.594722	-4.632911	-4.2219048	7.9528446	6.6503506	5.6998415	-20.44653
¸ßË¹°×ÔëÉù´¦Àí (598).mp3	4.9160233	2.2280552	-7.0309706	9.244787	9.236458	7.224921	21.784306	18.918182	15.460657	6.7208104	0.9610423	9.300179	3.3775244	-4.397255	-3.0461285	13.402945	8.6073675	11.481665	-1.5009644	-0.9630239	-0.8694561	6.30966	3.1853275	5.2215385	-15.034733	-3.4551187	3.1600752	12.256059	2.0883567	3.510287	9.032513	7.438903	6.1283846	0.64493024	3.6075726	12.477896	8.748818	10.607153	11.052382	9.50336	7.5047617	7.829237	10.427235	10.031736	13.833298	16.084597	17.383173	19.775206	4.832766
¸ßË¹°×ÔëÉù´¦Àí (599).mp3	-6.8268833	-8.733389	-9.530333	-12.318571	-12.511694	-9.250219	-11.442898	-11.503641	-14.777351	7.3681774	5.758887	-0.67157924	9.586661	10.20643	7.033048	-0.53194654	-1.314449	0.14494151	-15.549006	-18.88506	-15.398928	-4.519727	-7.2981114	-6.9042363	-9.662947	-6.902196	1.5553225	-13.845149	-11.148286	-16.385334	11.518941	10.319483	11.494122	-21.228321	-29.718655	-32.33429	-9.405073	-9.1816845	-8.296479	5.2614455	-0.2183212	-5.3785057	-14.244978	-4.993232	-8.406311	1.4964206	2.0603995	2.082983	-6.1976438
¸ßË¹°×ÔëÉù´¦Àí (600).mp3	-26.436478	-21.521576	-20.38177	-18.212042	-17.897327	-17.468975	-13.114572	-11.963863	-8.196011	-9.219149	-11.834783	-16.591457	-18.259312	-18.40731	-21.03355	-12.086611	-13.881723	-12.415616	-4.0245113	-7.889777	-6.005328	-15.08287	-13.751287	-17.979042	-23.887463	-18.111202	-9.560536	-13.595463	-9.313871	-8.134027	-18.858793	-14.912033	-11.361013	1.5377756	-4.670583	-9.447952	-11.83605	-11.292206	-4.26696	3.0041442	-2.8340178	-7.018792	0.034793615	-2.6732266	-9.407441	-29.500559	-23.744164	-22.287384	-20.868553
¸ßË¹°×ÔëÉù´¦Àí (601).mp3	-5.877804	-6.141658	-5.884388	-9.162337	-10.660097	-4.868673	-4.96099	-5.7118263	0.4653886	-11.217878	-17.255861	-12.757116	1.430062	2.315895	3.8632822	-3.4699667	-9.61585	-3.4425282	-8.201223	-10.117655	-7.7760496	1.7373071	-0.45562005	3.9749064	0.23567075	-8.303643	-5.116459	-7.5731053	-4.4291415	-4.714675	-5.292707	-12.325457	-21.98064	-16.394842	-19.591103	-15.975577	-0.5558789	-2.5858989	-7.474384	-5.7501736	-4.915121	-0.15639842	-11.827452	-17.143852	-18.224316	-8.127432	-9.381231	-7.734746	-12.002739
¸ßË¹°×ÔëÉù´¦Àí (602).mp3	-5.1360755	-5.27233	-2.3198795	-11.3558855	-7.0545006	-7.6011534	-31.441532	-29.739037	-31.365944	-10.498217	-13.973725	-17.610764	19.393356	12.520542	7.150286	8.3966675	8.707243	5.820696	3.6908731	1.0121865	-0.66575384	-2.8741891	-1.5429901	-0.001885235	5.379421	-0.2216726	5.229439	-1.1356324	-5.6821313	-1.0757544	4.8436613	-6.6069546	-10.793013	-19.695816	-16.46084	-6.1161213	-12.812394	-17.322212	-17.141613	-9.579041	-19.281525	-19.11384	-6.303855	-0.31071344	6.369034	-9.786943	-15.538046	-12.5851	-11.129217
¸ßË¹°×ÔëÉù´¦Àí (603).mp3	-8.129049	-14.698708	-16.968046	-12.129776	-16.357714	-14.270023	-2.1035802	-2.1853054	-1.7989082	-6.9291124	-14.288861	-16.328465	-13.783098	-8.745058	-2.8208103	1.0561672	-1.9721982	-1.3029512	-10.192733	-15.216583	-15.506429	-21.938839	-23.734015	-21.79961	-10.746388	-11.056672	-4.679364	-19.819756	-18.457045	-20.039265	-17.201542	-18.197006	-12.260725	-20.166405	-13.08053	-10.684623	-10.7014065	-7.3760138	-12.693281	-16.857283	-14.820431	-13.779139	-8.745984	-11.04417	-8.905346	-13.508829	-12.35466	-8.136716	-3.9409418
¸ßË¹°×ÔëÉù´¦Àí (604).mp3	12.093462	8.956157	7.3130746	-18.179054	-22.957851	-23.327494	0.59439117	-1.3589659	-3.7804646	-14.902078	-17.067951	-17.038849	3.0040917	1.9706575	2.0600436	-20.530529	-22.79492	-19.88346	4.800908	3.5618224	1.6066076	-21.526562	-22.857653	-21.333612	15.6376	14.991285	22.476551	-12.85894	-12.896582	-12.030775	11.559424	3.0237143	-4.736784	-23.141253	-21.003513	-15.587684	5.9548264	12.478818	16.499676	-22.60286	-27.669447	-22.86134	14.934113	13.721807	17.87362	-32.627304	-34.42109	-25.6792	-5.7726154
¸ßË¹°×ÔëÉù´¦Àí (605).mp3	-0.9651841	-3.5600824	-6.0891886	-10.623657	-7.2183275	1.0160643	-20.389694	-21.588676	-17.451124	-14.319586	-13.635334	-17.197086	-5.907466	-7.172794	-10.349522	-13.415308	-12.78568	-14.343121	-23.467842	-23.330305	-21.763828	-9.342962	-12.155656	-15.2338295	11.740881	11.523655	7.754014	-11.260397	-20.985374	-28.647438	-12.329283	-10.682394	-4.4502974	-14.230965	-15.108988	-15.6458645	8.349628	8.058064	5.9963093	-14.801337	-7.964788	-0.27045944	-8.234522	-11.771156	-12.593679	-18.86567	-21.0664	-22.05376	-19.333477
¸ßË¹°×ÔëÉù´¦Àí (606).mp3	5.1867323	6.6289988	8.989384	6.193611	8.232866	13.991805	9.682557	18.993967	27.90424	5.9566884	12.85359	13.071564	25.784761	22.411839	15.571291	7.128191	13.982677	12.046637	16.895935	16.88851	15.403995	8.269048	12.589047	15.647102	17.652258	23.240734	19.460117	3.0931706	0.73698366	7.6823606	17.599802	12.08963	8.443041	12.861809	14.814093	13.550093	5.9827595	6.925789	2.6251895	16.156586	19.52569	21.988283	0.48685867	-7.334673	-19.468174	3.3926644	-2.5297647	-6.8576207	4.2695255
¸ßË¹°×ÔëÉù´¦Àí (607).mp3	-3.5693254	-3.3614793	2.384985	-15.202408	-10.044445	4.07722	-11.5650215	-3.4325395	9.6605215	-6.268073	-11.88797	-14.320753	1.2256811	-5.376944	-14.322517	-24.113552	-13.534567	-4.803995	-7.8564014	-5.832138	-8.615758	-7.497801	-12.665146	-12.852587	-8.387386	-10.628558	-8.26302	6.550768	7.732415	7.8751316	0.19326434	-3.639718	0.8017614	1.4116056	0.9043392	5.7323093	-1.5855507	-2.866077	0.855731	16.149685	12.842909	9.20429	5.3734226	4.1223254	1.1999359	14.115712	7.287285	2.0263026	11.59004
¸ßË¹°×ÔëÉù´¦Àí (608).mp3	-15.250296	-15.409564	-7.8064175	-21.993942	-18.64132	-12.111877	-14.751101	-11.747373	-8.845987	-26.900478	-35.0259	-42.07087	-22.516441	-25.875072	-24.71005	-11.012188	-17.876812	-18.448336	-6.1197777	-0.43010297	4.1323013	-24.978996	-24.0667	-14.669001	-1.2678914	-4.2645845	-1.8874346	-2.8419123	-10.062	-6.165743	-6.9484005	-15.464654	-10.351221	-11.850775	-7.865892	-9.852368	-7.9915833	-17.900742	-20.777107	-16.066757	-14.003204	-5.743475	2.33328	-3.539106	-7.2408915	9.560284	14.677019	18.113247	6.815151
¸ßË¹°×ÔëÉù´¦Àí (609).mp3	0.11484969	-6.63595	-7.293316	4.9551964	-4.56144	-14.250008	-0.13033481	0.39315647	6.8297663	-7.903559	-9.438007	-4.603411	-8.55125	-10.934193	-9.695767	-10.501791	-7.1150517	-1.3624928	-18.43352	-16.185474	-15.523159	-10.654251	-12.696178	-9.504874	-7.0069504	-8.408618	-10.1608925	-15.037579	-13.579096	-20.013018	-7.8333015	-11.942789	-17.57874	6.630727	2.233622	3.8568902	-5.6570044	-1.7752769	-2.6365602	-17.377035	-12.005962	-12.122497	-11.170927	-12.439438	-17.14511	-13.945375	-19.766422	-18.624708	-8.176534
¸ßË¹°×ÔëÉù´¦Àí (610).mp3	-9.008032	-9.490922	-12.101414	-19.101414	-18.571793	-15.177982	-18.466274	-18.173632	-14.430077	-24.89152	-21.42575	-18.722237	-9.077018	-14.839102	-18.310665	-21.781517	-20.76823	-19.60746	-14.100925	-22.59923	-26.517202	-10.835442	-19.853998	-27.649044	-33.22336	-27.905556	-15.658303	-29.20419	-26.514874	-22.412027	-9.8914795	3.7847831	11.078628	-6.1689334	-2.8000596	-5.988741	7.8638315	5.2402544	4.732836	-7.6705847	-9.641507	-1.5464603	3.4509304	1.7905455	-7.4752846	0.10050145	1.7461259	0.8675722	14.923224
¸ßË¹°×ÔëÉù´¦Àí (611).mp3	-22.79089	-13.294807	-11.745726	-4.3107405	-1.1821471	4.9338703	-0.8171022	-2.9267392	-2.1405795	6.4465218	-0.2930895	-1.1511949	-3.405857	-5.814673	-4.350529	-0.3116488	1.4084138	1.0058038	-0.17002805	-4.887078	-3.739669	-19.481852	-20.17569	-23.208977	-31.539333	-35.941757	-32.634457	-34.298397	-33.056183	-29.913471	-2.6781335	-12.635058	-18.402992	-6.6566143	-12.934475	-6.5007844	-47.58111	-49.351517	-41.731186	-42.985405	-42.833023	-35.930553	-31.860584	-39.252792	-36.030655	-27.957542	-27.164438	-19.220375	-26.916424
¸ßË¹°×ÔëÉù´¦Àí (612).mp3	6.123354	11.035991	12.636894	6.956744	8.082854	6.510821	9.210006	6.1560163	6.2788925	7.2583656	12.651646	7.499481	11.353282	6.8938723	4.0886807	6.1858597	3.1940498	4.967492	7.075533	6.182336	1.7504638	11.387434	12.113236	9.121313	17.748392	9.17778	4.4219623	9.768639	8.912458	10.235658	6.678766	5.455325	6.303315	7.002686	-1.9809424	2.544076	13.803312	12.815506	7.268519	17.966606	20.402054	10.031034	13.692369	10.002346	11.06448	10.571537	6.603625	8.138666	14.359208
¸ßË¹°×ÔëÉù´¦Àí (613).mp3	14.372248	8.243984	2.4019463	7.6630936	9.139077	11.112908	-5.738817	-4.6400976	1.5424018	-4.735906	-3.2398407	-1.2734061	-2.0926707	0.4236155	-6.6042485	6.705898	5.8163295	2.3703532	11.11239	10.032549	4.906829	-5.428855	-7.3099594	-5.6050053	5.4036646	2.5574849	4.189866	-6.352023	-7.5739007	-6.9866676	4.722412	0.6355247	-3.8063216	8.185343	5.1016035	5.4621677	7.812129	8.7762785	10.37909	-3.9604445	0.724347	1.0935402	-11.444044	-11.120187	-7.686002	4.7980547	2.3200297	-0.33482555	3.874453
¸ßË¹°×ÔëÉù´¦Àí (614).mp3	-4.62411	-3.6782255	-0.56342286	-8.1356125	-7.271584	-4.6896563	7.8611536	5.1855364	7.486162	8.449422	9.315436	12.860628	-7.444618	-11.634096	-18.511755	-7.8422575	-10.645886	-10.756302	-25.809273	-31.624937	-32.39529	-19.770817	-23.98656	-30.91324	-11.242565	-12.253517	-17.179237	-4.9943037	-3.7043593	1.3902992	-7.419614	-0.13203314	1.7176639	5.725951	9.332277	8.535564	11.927405	10.128639	5.0228457	23.38785	21.416428	22.059072	-9.034048	-15.842336	-20.713936	-17.236652	-17.836594	-16.54403	-13.317938
¸ßË¹°×ÔëÉù´¦Àí (615).mp3	10.377058	8.722801	1.714457	0.86837864	1.2817827	7.616704	18.578064	5.63113	-4.4076056	9.075288	6.7678695	5.7177806	-0.16310936	-0.24560821	0.6149039	-0.3751723	4.3545713	2.5405428	8.405211	2.7512476	-1.0553269	10.109748	12.213959	11.976512	0.7919785	4.245157	3.8258486	1.7170585	-0.53134334	2.7009726	-2.1926432	4.090834	10.836307	11.689466	-5.644753	-6.8267274	26.009771	21.183819	18.33788	-0.008740515	4.090459	3.1079946	-3.3000646	5.18944	8.279495	12.244442	8.202129	9.067738	-28.581959
¸ßË¹°×ÔëÉù´¦Àí (616).mp3	8.172554	8.312002	8.050885	7.533799	8.956481	5.1148252	8.493668	8.166611	3.989576	1.6141255	0.48923025	3.3713617	4.06335	8.160427	6.123564	2.5305753	4.447937	6.225044	5.1676064	8.350384	8.861914	-1.5976052	1.8267591	5.380306	-9.966227	-8.315182	-3.953482	10.027832	6.769119	-0.8550303	13.529898	11.837702	9.804804	-2.9232583	-4.16132	-0.71600044	9.269774	10.55979	9.918093	3.008481	5.1682887	8.747086	7.873976	5.780014	8.837668	15.165493	14.699519	5.112961	5.4881277
¸ßË¹°×ÔëÉù´¦Àí (617).mp3	-13.868021	-17.303535	-12.277506	-19.352005	-23.225346	-15.043835	-11.230249	-13.8230915	-15.206547	-12.816256	-19.735903	-19.83673	-23.77428	-27.417759	-25.132233	-4.3507586	-7.2348	-7.020137	-4.8985777	-5.957773	-0.9343153	-1.725229	-8.470478	-19.845726	-5.592349	-7.625934	-6.886485	-28.585705	-24.680225	-23.076385	-16.353878	-20.49076	-29.581543	-11.929588	-30.691193	-41.569656	-8.489344	-16.380667	-16.452091	-12.689421	-19.095434	-11.662038	9.558524	6.4800844	-5.5502467	-27.333492	-23.062258	-13.043454	0.17538594
¸ßË¹°×ÔëÉù´¦Àí (618).mp3	-24.170975	-24.097725	-26.826115	-8.342808	-7.8049073	-3.302485	-23.263275	-24.02417	-30.31026	5.071096	2.9139814	-0.000745475	12.759683	5.88346	3.3560605	-13.078042	-11.833019	-10.830179	-19.679974	-27.356398	-27.711895	-35.49798	-27.598948	-28.99502	-11.163278	-8.940011	-3.314918	18.540453	11.876478	6.6625414	7.947523	6.873646	7.2135143	-10.097903	-4.895233	-0.9463698	-5.1549234	-10.171382	-17.299332	-8.235455	-12.446547	-16.098307	-29.156734	-26.3901	-16.59395	13.312646	9.322618	4.3455634	2.513969
¸ßË¹°×ÔëÉù´¦Àí (619).mp3	-8.598273	-3.7485902	-0.6858218	-2.876393	-6.87209	-10.345014	-4.6073804	-7.661735	-2.0297813	-13.30192	-12.305639	-6.4095087	-2.802009	-8.82444	-9.35239	-13.356115	-9.66896	-7.206593	-2.1578114	-5.1656265	-1.6937913	-2.8664782	-2.7096138	0.84549046	-6.8676643	3.5354195	8.889169	-5.833885	-1.2103446	0.8948424	-10.209117	-7.1749682	3.7076292	-7.3087254	-3.8252995	-0.9609834	-15.377962	-10.082833	-10.087093	-4.3598557	-14.906008	-16.859938	-5.219045	-0.75733906	1.4109209	-3.7826707	1.9418732	9.897316	8.793364
¸ßË¹°×ÔëÉù´¦Àí (620).mp3	8.704842	7.1314735	8.473665	-2.8252254	-8.174685	-11.4164715	-7.884553	-4.696212	-0.7463323	-23.029142	-28.131086	-29.457989	-27.956278	-28.573921	-26.866455	-12.967159	-18.758451	-26.385298	-19.625805	-11.575539	-6.5766597	6.0850143	-3.0553854	-4.014243	-6.615644	-3.769834	-4.262759	-38.777946	-39.37431	-19.145245	-5.6933184	-5.4348397	-2.2556748	-15.45779	-14.69383	-9.949676	-5.94172	-7.7852516	-11.136463	-6.2961054	-16.907148	-19.855747	-14.073666	-15.676953	-8.05115	-0.33472145	1.836215	8.785452	5.2893214
¸ßË¹°×ÔëÉù´¦Àí (621).mp3	-5.001381	-8.214894	-12.96932	-8.061584	-8.559143	-8.990838	-3.1570787	-10.709199	-17.877033	-0.99997073	-7.892663	-12.114086	-4.4366317	-9.928541	-11.317493	-9.413068	-10.394105	-3.4146743	-0.8887354	7.6841855	2.4835188	-4.241208	-5.785383	-5.352998	1.9437001	1.6894476	5.4524975	-8.755802	-8.25058	-4.787473	8.185306	10.022003	15.7869	-22.708088	-17.138647	-6.6544056	-11.373669	-12.937708	-16.687668	-3.4955316	-1.8850956	1.909872	-3.0976295	-10.969824	-3.3428168	-11.157184	-11.839922	-17.667122	-4.9888387
¸ßË¹°×ÔëÉù´¦Àí (622).mp3	18.586464	15.236306	15.0228	4.385505	4.1316833	-2.3937466	0.84425306	5.3841	8.676394	-4.71929	-0.48902297	3.0147457	8.908766	6.561964	10.235691	10.81358	9.56077	9.172674	1.6830242	-7.258221	-10.311756	-2.3703933	2.1455734	4.76205	4.268807	11.823601	10.055243	8.788824	12.358349	10.1231165	0.9709288	5.9005976	-0.5450349	4.604583	5.424591	8.654631	8.340362	7.2637334	6.233242	2.0690694	11.506874	11.404892	3.9421043	2.5043204	6.1742067	7.3386736	3.5065913	-3.8997211	5.911048
¸ßË¹°×ÔëÉù´¦Àí (623).mp3	-14.181461	-11.381351	-11.832737	-5.3737335	-6.5231633	-8.758715	-11.320311	-11.22331	-14.9776945	-14.835114	-9.268574	-8.839172	-29.364239	-31.415598	-32.14862	-7.2644343	-13.846195	-16.462086	-11.48558	-6.3733573	-2.2700946	-11.81838	-11.70453	-7.226634	3.8971605	3.7061226	8.220813	-10.496397	-16.242006	-21.707203	-1.1693197	-5.3308277	9.2416725	1.9922867	-4.460159	-6.7349606	-12.319417	-15.867025	-14.095298	-6.0306807	-7.033387	-13.3817215	-8.059267	-13.663078	-21.392187	-21.011703	-19.477688	-21.422325	3.6243546
¸ßË¹°×ÔëÉù´¦Àí (624).mp3	-7.37735	-5.9393597	-1.8018298	-3.8424544	-9.786481	-17.162367	-0.7147713	-6.9973164	-5.5653553	14.103619	10.245554	14.327451	7.451029	0.5110163	6.926034	-2.6879869	-5.9919767	-7.9069796	-7.078285	-10.222776	-11.917919	13.676325	7.9118977	4.3459363	-2.0745165	-0.33399585	5.059002	-4.5879564	-11.423758	-11.074228	-2.941176	-6.8050337	-3.3449302	-9.8717	-13.3989315	-20.637852	-4.404394	-9.148153	-8.905216	-1.1314728	0.9935533	-0.74594486	-4.4142284	-5.1353264	-3.6465452	-0.16982806	-4.5482326	-8.278624	-12.03834
¸ßË¹°×ÔëÉù´¦Àí (625).mp3	-7.0720367	-10.528814	-0.14259827	-12.648878	-11.329737	-7.520464	-7.379354	-11.94889	-11.18338	-6.365574	-8.123173	-9.9623375	-15.704118	-19.592823	-22.347927	0.8963089	-0.14607608	0.41337106	-15.987003	-16.271809	-10.751861	-9.988308	-10.194855	-10.610233	-3.0566745	-7.137953	-5.427339	-0.6159085	-0.68245375	0.37343436	-19.427238	-14.818008	-7.7315483	-18.079266	-18.966515	-18.772709	-7.1802597	-15.693153	-13.8185005	-14.063136	-19.957525	-16.625896	-12.150438	-18.262077	-16.590683	-10.027289	-14.905731	-14.643252	-17.553549
¸ßË¹°×ÔëÉù´¦Àí (626).mp3	-4.865238	-1.9649384	-5.559826	-6.5597696	-7.2029333	-7.994569	-16.28632	-12.913919	-13.793446	-9.890693	-10.355909	-12.827771	-30.78137	-33.856373	-26.922935	-8.340953	-8.605442	-10.025813	-24.751534	-19.224098	-13.844731	-11.939916	-11.928338	-13.061851	1.1146847	-4.4675922	-7.6161714	-11.240028	-13.135794	-3.903708	-4.073188	-5.7124367	5.431891	-3.4653769	-0.7302511	0.37813467	-0.7445797	0.25480953	-3.4864025	-13.135229	-14.456399	-14.746634	4.968586	-4.4977684	-0.58696836	-3.7759874	-9.018813	-7.3110285	-1.5717475
¸ßË¹°×ÔëÉù´¦Àí (627).mp3	9.680443	5.228568	8.660969	4.8903217	1.5818563	3.876136	-1.4196054	-1.1639774	-1.4676841	-7.8185234	-7.0369782	-4.096814	0.28475225	-3.9111261	-4.3806696	7.8029613	6.1992464	3.6949344	3.741002	-0.25396824	-5.0757933	8.563735	8.892582	7.360687	12.003331	9.015933	7.3700438	1.4976301	1.9511664	4.730397	7.2441	12.578407	17.88893	-6.0739174	-0.8677152	-1.9773345	11.355305	8.593144	-3.835001	6.866113	1.3843926	1.7187684	-3.5464587	0.8041143	2.1406066	1.5909661	3.472671	9.355015	7.6049776
¸ßË¹°×ÔëÉù´¦Àí (628).mp3	-8.917381	-10.829172	-1.9057384	2.1104064	-1.5499403	-5.4410334	-33.839592	-37.137047	-31.479815	-24.311	-31.262798	-27.296076	-4.70362	-13.653501	-17.766096	-0.40565792	-6.682624	-7.2462387	-5.376773	-8.807316	-12.450972	-10.413893	-15.90984	-15.778835	-33.74687	-29.243202	-21.19212	-8.041634	-2.1157322	-2.396403	-14.866417	-17.690266	-12.099842	-9.12941	-12.405939	-4.5313597	-18.107807	-11.406752	-10.880132	-2.5338616	-6.5544205	-4.521092	-6.7785835	-5.5992794	-2.286196	-7.318404	-13.214189	-13.026236	-12.296165
¸ßË¹°×ÔëÉù´¦Àí (629).mp3	-23.400959	-42.596962	-50.300056	-46.677597	-47.116333	-51.392876	-37.908607	-39.68423	-39.19644	-19.1334	-35.228813	-29.011572	-23.701832	-31.113531	-28.64065	-12.344059	-29.476913	-29.667837	-17.368526	-25.251968	-19.904804	-12.54369	-18.996067	-11.981092	-20.484917	-23.949795	-20.339323	10.864	6.2933855	-8.078592	2.9427567	4.638457	8.30077	-10.026258	-13.419136	-8.176134	-11.077322	-16.437162	-17.123865	-3.8413696	-15.120957	-2.4092026	0.39311725	-11.49061	-8.269129	-12.002585	-22.813435	-18.605549	-15.936947
¸ßË¹°×ÔëÉù´¦Àí (630).mp3	-3.7407475	-12.836916	-5.961949	-17.659773	-19.121815	-8.793577	31.46948	28.948593	35.90119	-5.1866064	-5.714987	-3.6629071	-26.343338	-22.33696	-13.365591	-2.5652528	-1.5285704	3.960795	-17.000343	-10.585195	-11.481062	-6.5462017	-9.052519	-3.432578	2.4554088	-6.331003	-4.279138	-19.491318	-26.327427	-25.726286	-5.958048	2.0503206	1.4783866	-4.423337	-2.720127	1.2955225	-5.4145513	0.10790014	7.1113873	16.309855	8.543105	10.942846	-0.84259254	-1.7825737	4.386959	10.931907	3.9100678	2.9159613	2.1361766
¸ßË¹°×ÔëÉù´¦Àí (631).mp3	-16.807858	-19.943611	-28.833582	12.561119	7.8263826	8.101776	-31.094696	-28.937809	-18.256704	1.9432487	-5.989091	-6.9388576	-16.127615	-20.107395	-19.90831	-0.23117626	-4.155859	-6.82444	1.0850132	-1.2043735	-3.2554893	11.593451	10.308508	12.381006	-13.724146	-16.641037	-14.37742	1.4182477	-5.5483713	-5.974184	8.893557	2.9161973	1.8661807	-4.1476808	-11.702198	-16.940014	-0.48248374	0.87191856	-1.2648349	-3.1044269	2.3002973	0.12720388	-8.047257	-11.606585	-8.183358	-1.9561827	-5.986286	-7.102872	-9.728944
¸ßË¹°×ÔëÉù´¦Àí (632).mp3	15.454248	14.987051	19.497032	20.324312	16.510723	15.76766	-4.0765786	-7.734303	-2.3448997	-8.393429	-9.617966	-10.468125	-5.474334	-3.5794373	2.5039535	11.47628	5.6519327	7.048955	8.406643	7.1646566	19.568077	28.32655	27.477682	27.162182	14.437052	14.359735	22.704464	8.904741	6.9342175	7.3569803	-2.488001	-6.106823	-5.8055	-6.58257	-4.5347695	0.87136316	-8.520668	-4.9577737	-2.365865	-13.817274	-8.880261	-9.799074	-14.892527	-13.775097	-10.261133	-12.1199	-17.066591	-15.778452	-5.3916245
¸ßË¹°×ÔëÉù´¦Àí (633).mp3	-15.907772	-10.30303	-1.4104533	1.7208302	1.3846238	8.386053	2.277548	4.07256	14.059257	7.566559	6.7931633	14.705699	7.866879	10.990804	12.314968	8.710751	6.848342	6.4356995	5.439233	0.6597457	-2.1599767	-9.619478	-6.971736	-2.3572578	4.58302	8.851435	13.857481	5.4101553	0.30248418	-6.801235	7.3138704	1.031344	-0.22410132	0.46456954	3.1448162	9.599403	8.525106	10.0118	10.86285	7.542244	-0.29291582	2.3790584	6.052308	-0.80304706	-1.8238258	6.7357883	5.249773	8.50432	-9.171709
¸ßË¹°×ÔëÉù´¦Àí (634).mp3	-27.129013	-22.278236	-16.546032	-28.628284	-28.048424	-19.755663	-16.152935	-21.35199	-31.80859	-30.121998	-30.660976	-30.313656	-27.213432	-30.110806	-30.38314	-27.31707	-26.339697	-24.649054	-20.452843	-19.219202	-19.866302	-20.478094	-19.515371	-14.208183	-7.7478905	-13.626673	-19.105495	-28.334436	-24.748526	-15.217771	-13.949438	-14.020795	-12.95835	-12.909982	-22.248278	-29.073887	-21.631397	-20.736994	-16.727951	-1.1067177	-4.0348787	-3.3101232	-4.204574	-6.1005898	-18.518717	-14.532213	-14.49095	-12.446594	-7.3287907
¸ßË¹°×ÔëÉù´¦Àí (635).mp3	3.1244464	-5.2708516	-7.0912814	13.319412	7.301393	9.604905	22.805805	24.893476	21.54229	-18.388035	-16.065601	-7.503854	7.9641275	5.8745537	14.524424	0.77699447	-3.279421	-8.381586	8.2402315	17.290806	27.61149	-1.8601642	-4.1756043	-3.2702975	-15.55208	-14.562197	-14.060289	-7.580947	-6.6134453	-8.559578	-4.4866414	-3.3457432	-0.5317098	13.366929	10.056615	10.8365555	-2.9178066	-1.9884186	-1.7500181	3.375154	-1.6304823	-0.64136696	3.1497731	6.8031273	10.147616	-14.9147625	-14.724457	-16.481714	13.598078
¸ßË¹°×ÔëÉù´¦Àí (636).mp3	-2.8152342	-7.5190153	-10.923517	0.9133677	1.3569148	2.4264565	3.7231646	2.9055526	7.582573	3.916	-3.495346	1.5601162	4.3548703	3.81298	3.7479649	-2.2225542	-5.9024725	-4.8249645	6.330141	5.9609003	2.304306	-10.245999	-3.2835555	0.3851134	3.9295626	-1.802995	-1.708402	3.9025326	-7.646883	-3.2552285	-1.1006685	3.344902	3.5642195	-1.3931279	-6.6690054	-9.081002	-2.944872	4.72383	9.377415	-7.2494826	-4.7068844	-1.6460067	-0.2847815	-6.503761	-2.8788762	4.3287773	-0.67660373	-5.7215953	3.9472418
¸ßË¹°×ÔëÉù´¦Àí (637).mp3	-16.58205	-15.726221	-4.528821	-21.121664	-26.722977	-20.388367	-4.9393673	1.8859603	7.175626	-14.0000305	-11.823633	-6.241685	-6.425441	-6.2734957	-11.849798	-24.127247	-35.88053	-35.650253	-3.8601208	-12.552368	-16.778366	7.6505594	1.3000519	-3.2259402	-4.433297	-3.9450128	-2.6000402	0.62746555	-3.413962	-8.463684	-13.393288	-10.8699875	-10.650808	0.48787034	-5.5851007	-10.147671	4.0405235	1.5047321	1.6672647	-18.311642	-22.646969	-17.280998	-17.05424	-19.167574	-20.110262	-23.23934	-22.018333	-16.157665	-13.9094925
¸ßË¹°×ÔëÉù´¦Àí (638).mp3	5.6165853	2.7076802	3.3350992	30.390638	27.422031	20.53566	21.128937	21.834599	24.945807	-6.8475847	0.043456905	12.223785	-3.269434	-0.54291135	0.6940841	13.225264	11.374786	10.329465	9.616084	9.480866	18.5872	13.136045	11.490303	4.7444463	-1.1738163	-1.9511274	-3.1092668	5.7857494	-6.887762	-21.065569	-3.1604548	-2.7997174	3.7967553	0.46664563	2.410468	2.9241338	-2.9884114	-2.1845052	4.7792516	-3.6360981	-3.8132982	1.8458455	11.062674	8.041782	14.580925	1.002673	-1.5686793	4.0628786	20.782026
¸ßË¹°×ÔëÉù´¦Àí (639).mp3	12.015602	14.502772	17.194563	-12.725413	-14.742362	-15.921616	4.550538	-0.024514377	-2.3107214	6.186726	-4.507592	2.2507904	7.5878205	7.6434045	16.320515	11.034426	11.307703	8.82415	7.7010665	7.4295883	15.146818	0.2373901	1.4501524	0.51904535	-16.948135	-5.3420696	2.115356	4.219255	-1.8544066	1.3282627	7.871257	-2.032267	5.327916	4.4745884	5.429737	11.291984	9.971207	11.47274	9.842253	-0.2591299	5.9764757	5.627469	-10.490156	-7.8369727	5.5844717	9.450144	10.828428	11.743069	-5.6039476
¸ßË¹°×ÔëÉù´¦Àí (640).mp3	-4.559963	-5.627821	-5.486108	-2.2011976	-10.186483	-4.825057	-2.0715833	-7.995332	-7.251546	-0.6931424	-8.772997	-14.470029	14.445043	14.720745	10.321152	-0.88191843	3.8253589	9.865056	6.593037	-2.3306532	-3.2257304	-6.7795477	-4.9407773	-5.2613335	-1.6366386	-2.9172738	-0.885165	-11.752013	-12.957214	-16.158047	-8.067528	-12.356644	-11.100727	4.108265	4.314824	3.1744204	-23.879478	-29.25181	-28.281641	16.36884	7.4962697	9.7517185	2.075902	-0.33458006	0.17735744	3.6927378	-6.089413	-6.2625446	-12.914799
¸ßË¹°×ÔëÉù´¦Àí (641).mp3	-7.804654	-5.190947	-4.0776005	-29.103622	-28.88124	-23.766169	5.008108	-5.364871	-16.481478	-13.453127	-10.69841	-13.626064	13.165363	13.127958	14.65889	17.313202	17.523834	17.980978	16.4991	14.655535	5.5291777	19.976913	20.133678	11.292681	7.7020235	12.863335	11.644266	-21.981216	-13.5327015	-12.244101	7.2267294	7.458949	0.6441278	-5.3367314	-14.026878	-18.090622	9.164888	3.7420073	5.0054665	6.27227	4.2653656	5.0838113	-27.048733	-21.944328	-18.433939	9.315893	4.603707	8.7157135	-11.15555
¸ßË¹°×ÔëÉù´¦Àí (642).mp3	-4.9715176	-6.646179	-4.082382	-10.406193	-6.5673523	-5.431302	-4.249864	-6.3567333	-5.0726495	-17.72905	-12.881693	-12.536598	3.8541775	1.6962745	1.169557	-7.8693666	-5.6983814	-2.4914188	-2.4122336	-7.6654005	-6.6815386	5.138118	2.4252622	-9.195154	-15.857793	-8.754922	-4.6894245	-5.304653	-6.1246424	1.0409273	4.017091	-0.97076064	-6.522482	-6.6401854	-10.698244	-9.545654	-4.1555266	-3.2345936	-0.7375564	-5.4546747	-8.549489	-18.504963	4.3217034	-0.35253692	-4.360817	8.661075	7.7931914	3.4157758	-5.1824293
¸ßË¹°×ÔëÉù´¦Àí (643).mp3	-7.4867597	-8.525275	-6.8323746	-0.17335975	-2.945911	-5.41443	13.311071	9.334401	14.231508	-4.984679	-4.8304977	-3.019263	1.3041859	-1.6302077	3.5270991	4.9814444	-3.972289	1.9943911	12.593508	2.7418308	1.420991	0.62141824	2.0101511	6.2498846	-16.559162	-11.954533	-0.16866246	-7.403904	-10.974431	-7.4227624	-8.917105	-5.7951937	-4.7984843	16.147337	17.978165	20.503487	-10.796505	-11.013354	-4.8431225	-8.530655	-8.923073	-11.811575	-10.948819	-20.977589	-24.14212	-11.752011	-11.813521	-10.503854	-2.2701087
¸ßË¹°×ÔëÉù´¦Àí (644).mp3	-9.348089	-13.991293	-11.865097	0.19919029	3.407915	2.5447695	-13.654938	-17.20467	-16.141651	-6.2308865	-7.3391485	-6.617318	-2.2310688	-8.642375	-6.5299745	2.5974662	5.9420924	5.5769644	5.1999903	4.209187	-1.1022801	-9.952462	-13.106528	-6.262081	4.8929877	-1.0645043	-0.8078023	-11.973457	-15.480217	-8.742108	-9.464245	1.1446589	0.15128165	22.016058	6.9008512	-6.2065363	-2.2086992	2.87346	1.7437466	4.607722	1.3506341	-0.35412	2.1418037	3.1793609	3.1674442	-0.5706561	-1.6201248	-8.8148365	0.053792894
¸ßË¹°×ÔëÉù´¦Àí (645).mp3	-7.7688017	-5.3914595	-0.6219491	-8.111625	-3.0745227	2.2453203	22.765774	27.955807	27.788994	-23.77771	-21.138506	-17.52507	-28.37976	-30.279629	-33.067894	2.6514802	-4.2154765	-2.6534405	-25.403103	-31.745329	-34.019066	5.020172	1.705778	1.9895902	-10.634775	-15.197058	-9.955484	12.318821	1.8773129	4.1287103	-27.32399	-30.546772	-27.155628	-12.008829	-11.37842	-6.3645754	-12.56508	-17.442581	-27.222538	-26.30244	-27.891209	-26.847221	-16.902288	-23.19865	-30.42167	-18.605526	-20.43668	-14.62315	-13.015753
¸ßË¹°×ÔëÉù´¦Àí (646).mp3	4.5382633	3.2758198	6.952735	10.759147	5.044051	6.3444853	-0.39661533	-1.7441536	-0.5690986	-6.269	-7.2648525	-4.412398	6.8354216	6.8661246	8.009102	3.3393838	5.2519293	2.6115923	-7.294759	-4.2211304	-3.61651	-19.054398	-13.59494	-12.248722	-5.7186975	-4.020427	-5.6926184	2.5401103	-4.6514516	-5.558548	2.1280715	-4.9604588	-11.140015	-9.196964	-8.1643715	-4.0556517	3.2710652	3.8377244	3.0306036	8.7556305	7.2640142	8.586039	-11.974451	-12.4427185	-10.289452	-3.2416527	-5.375088	-6.1756907	-1.2677586
¸ßË¹°×ÔëÉù´¦Àí (647).mp3	-2.4522545	-1.9649345	-8.173316	-16.620996	-9.191287	-5.4160805	-5.134762	2.9544222	4.1832347	3.016781	-6.3439894	-13.443866	-9.530416	-12.172787	-12.015936	-0.9212676	-7.452119	-8.483633	-0.29553953	-3.5716133	-2.3081026	0.9637716	2.2170286	-1.960286	-9.566372	-8.138838	-3.2027643	-3.8911762	-5.9103265	0.48271257	-6.758301	-5.5294504	-3.4032187	-27.261932	-18.673767	-10.695623	-23.424	-25.084988	-21.244251	-5.041794	-1.0173467	5.5954237	0.54475915	-3.9962034	-4.445898	-6.93802	-6.459231	-0.44527805	1.4112883
¸ßË¹°×ÔëÉù´¦Àí (648).mp3	-20.891596	-18.289356	-16.26427	-5.4943724	-3.7792077	-10.719108	-24.32348	-23.788677	-23.65437	-15.428747	-7.7981615	-1.6996896	-8.231873	-14.186125	-27.98874	-4.862922	-12.753658	-21.276478	-12.499596	-18.938679	-24.764061	-24.724632	-23.460117	-14.180138	0.032408237	-4.2980766	-5.885495	0.63457155	-4.5581894	-5.689237	-18.702812	-15.188627	-9.227298	-7.6540093	-11.981863	-16.82321	-13.308254	-13.134364	-13.9614525	-4.8728137	-16.115793	-26.577932	-18.687477	-18.336481	-12.81488	-12.860159	-14.838809	-24.066586	-9.723375
¸ßË¹°×ÔëÉù´¦Àí (649).mp3	-7.0454035	-4.7941036	-1.9775707	-7.863371	-7.7021523	-3.8395624	-1.58295	-7.051901	-4.1257753	-6.162413	2.107894	7.8853607	2.1878653	-3.119927	-1.6917002	8.609614	0.88341767	-1.6441566	-11.072782	-6.634637	4.5430446	-4.3010645	-7.848442	-10.772209	7.1916695	6.2656393	8.699373	-5.051443	-1.964271	5.182351	2.2590547	2.1858594	2.6618848	-9.456828	-11.469141	-9.333778	-1.0130391	-0.46724677	-1.729077	-2.2793267	-3.991633	-6.0689793	-32.70868	-28.989578	-18.751472	-14.1648245	-17.313961	-20.855751	-12.803325
¸ßË¹°×ÔëÉù´¦Àí (650).mp3	8.056189	7.6760144	5.5499563	15.945354	11.040735	6.501121	11.325058	3.4267905	-0.9785017	6.75673	4.789811	9.648634	-1.7375973	0.097795606	5.8821964	7.719056	3.548468	5.1201077	14.730404	8.864788	6.0051446	9.284366	7.2057915	10.455145	-0.6003839	5.044848	7.0857296	6.408714	5.6660714	5.241371	12.596364	12.145888	13.0212345	7.524154	7.7021265	7.018254	13.460594	10.903227	7.2444057	0.5974347	5.204443	13.232164	2.0451403	4.09585	5.535546	10.228468	9.72291	9.472723	15.344547
¸ßË¹°×ÔëÉù´¦Àí (651).mp3	-15.731896	-9.023804	-4.608246	-14.877167	-14.352549	-11.266943	8.028996	7.333107	10.3283415	-9.225241	0.05040607	5.6354294	13.332694	-12.440256	-12.145708	11.44533	11.716841	15.613357	15.949934	16.52597	11.938707	-4.5606356	-1.8750584	-10.912926	-3.9878552	-6.3832016	-2.3761616	5.177383	4.5939236	1.0851654	-6.612875	-0.8688784	-0.103304386	7.9292064	13.064172	15.503141	7.464106	9.354268	8.888259	15.825723	23.759523	23.990606	25.135612	21.319534	14.7985325	-7.90549	-8.1351185	-3.6998382	-24.38266
¸ßË¹°×ÔëÉù´¦Àí (652).mp3	-18.668436	-9.2705	-3.0801792	1.8201764	1.5937858	2.166928	16.386536	13.774676	24.175468	-12.527161	-7.263385	-5.1214848	-14.913813	-18.735435	-11.14493	-11.764511	-9.806226	-6.5421934	-7.3850055	-4.9263496	8.6977005	-16.560452	-14.353167	-15.011822	-19.438705	-19.83776	-6.779057	-18.915365	-14.685404	-8.799282	-25.226143	-21.3358	-14.146649	-25.549301	-32.455246	-30.790073	-11.698334	-22.477673	-20.11237	-20.348076	-27.886797	-25.239056	7.755023	0.40497822	-4.1448665	2.9692457	4.9551263	3.2763605	8.274548
¸ßË¹°×ÔëÉù´¦Àí (653).mp3	-12.300437	-10.642386	-3.6975923	-17.27908	-9.714458	-6.631213	-13.123011	-19.864063	-20.604671	-0.18221399	-4.044683	0.5686258	-24.637924	-24.553463	-16.57388	-14.055857	-21.085722	-19.110718	-1.1057024	-15.060654	-18.954617	-0.30140212	2.8775969	5.1347904	5.852208	3.9475832	1.3214388	6.9843283	-0.1663295	-4.612605	-11.580978	-15.985346	-20.616423	3.4754567	3.048791	2.745759	2.0269172	-5.180463	-13.351521	-2.7341585	-4.206514	-9.864784	-5.756513	-8.310054	-4.81107	-1.8630614	-1.0980041	-2.607405	-23.832811
¸ßË¹°×ÔëÉù´¦Àí (654).mp3	6.9860353	10.370838	8.15911	0.62087137	3.8744779	5.7148046	9.435727	8.505981	9.856329	17.50727	18.840334	17.376932	9.584393	6.930357	10.288992	4.058235	1.0734515	1.2209936	4.222869	3.5748506	5.8666725	3.1718912	-0.4607983	-0.8844764	17.216007	11.664055	8.389249	10.714607	5.122637	-0.91933286	11.585266	6.686226	10.541703	10.015952	9.441938	11.567651	10.303358	9.81625	10.780182	13.34098	12.419593	10.172195	13.585205	14.197644	13.036524	4.7064586	1.189012	1.0839431	5.6248436
¸ßË¹°×ÔëÉù´¦Àí (655).mp3	11.801456	10.20078	9.422589	7.9714575	0.6582382	-1.2588378	-18.085648	-17.46051	-14.712734	0.68366957	-4.7609625	-7.226939	-8.177213	-8.92762	-11.89245	-5.604225	-11.21543	-19.496258	-17.755001	-20.471188	-19.05309	-3.1586862	-3.1343267	-5.233082	-0.45283282	-5.862214	-0.7704145	-15.11812	-17.962847	-19.4444	12.9275875	13.610483	17.077972	3.1547818	4.4907928	18.869694	-13.298795	-14.720762	-8.362123	3.4784544	3.7741044	2.4704351	-11.071012	-5.8760386	-3.4813943	-7.666811	-7.217855	-4.7888193	4.967043
¸ßË¹°×ÔëÉù´¦Àí (656).mp3	-18.701874	-24.529533	-20.908028	-14.421481	-16.102812	-5.4910975	0.33739462	3.3932824	7.987261	1.0282364	-0.28345802	7.586979	-6.2014303	-2.8100042	0.32076976	-2.9214287	-5.8943415	-1.3559852	-3.7058747	-8.358308	-6.930449	-6.75237	-5.3437505	-2.653222	-14.146093	-17.963015	-11.378091	1.8594786	-11.679866	-10.136158	-13.886602	-13.07697	-10.790147	-2.8331184	-5.220853	-1.5474699	-6.3546143	-13.247536	-13.733095	-4.644761	-8.35153	-7.244905	-5.523397	-4.20823	-0.9552225	-0.23957613	-2.9106736	-7.8497024	1.270082
¸ßË¹°×ÔëÉù´¦Àí (657).mp3	-2.7080393	-1.9757981	-4.0138793	-2.047314	-4.538703	-1.9726043	-5.1195693	-10.568089	-13.027267	-17.134289	-11.725703	-1.2324282	-0.85364085	-2.290425	5.482868	0.003935874	-9.0932	-8.653395	-13.188534	-19.09835	-26.562405	-10.50868	-5.6990757	-8.091	-11.23644	-11.127811	-2.7247515	-16.216995	-13.387718	-7.308247	7.469732	5.690394	5.8178096	2.9665575	-0.34101337	0.65121114	-4.246722	-1.6523914	-1.7916273	-1.7959474	0.492687	0.61188674	14.26292	14.243395	15.981897	2.7957602	2.6854005	3.910682	2.0819082
¸ßË¹°×ÔëÉù´¦Àí (658).mp3	9.412	-1.941367	5.2035456	21.372862	18.841959	11.920735	16.169138	9.210739	13.986369	29.495384	27.74802	23.59446	20.96326	29.374151	27.110535	18.377254	20.311249	2.528263	28.397697	24.078335	16.930483	8.287279	13.870415	7.3989773	25.48228	23.632175	15.492697	15.489409	22.068161	16.586931	5.8257375	16.116219	22.690731	12.700578	14.917807	12.455988	-6.2531667	-7.8746595	-12.848649	-16.382996	-16.155842	-17.282627	-16.518225	-15.21969	-5.542456	-2.455242	-8.906364	-18.106886	-19.996117
¸ßË¹°×ÔëÉù´¦Àí (659).mp3	2.0003715	-5.2528048	-12.848717	-2.4139566	-5.3718524	-17.206589	1.839029	-0.6172885	-3.2778642	0.19204795	0.21432352	-4.454668	-25.036034	-21.672283	-20.908342	-8.082701	-13.090691	-10.035276	-3.304249	0.6380753	2.4347305	0.06134664	1.5936699	-1.41063	-0.20437866	-4.586626	-4.4750156	5.2167783	1.0506226	-10.107838	-8.249935	-11.264108	-9.619215	-16.796694	-12.994461	-8.500184	3.531896	0.6182627	-4.5439725	-3.7422495	-3.956731	-2.168895	3.0793862	-2.7524166	-6.6107697	-1.0861257	0.9462923	0.79798055	-2.3337893
¸ßË¹°×ÔëÉù´¦Àí (660).mp3	11.7960415	6.121668	8.256605	4.873803	-0.4320057	-5.5885496	3.9889867	6.2396827	5.749835	2.8626537	6.792865	7.0268307	8.089405	2.733514	1.6395932	4.416279	2.6914563	6.6345124	5.82903	6.798364	2.6634095	-1.106467	-2.1293044	0.60394967	8.620607	7.874428	9.865858	-5.261848	-2.3989997	1.4820145	-4.9143314	-8.832497	-12.565701	0.7864331	-2.018791	-2.0478704	1.408854	-5.2596025	-4.75699	-13.962246	-14.053801	-11.935123	-3.080779	-2.4178092	-1.9986793	2.0695124	2.3776453	3.0779939	14.070374
¸ßË¹°×ÔëÉù´¦Àí (661).mp3	10.431372	12.855989	9.670206	7.5514755	0.25737083	4.073669	0.71592045	3.2204442	2.1633463	5.575006	9.351993	9.9910755	-0.31712556	8.113287	13.29891	9.040571	6.9764757	5.2769027	8.79707	5.8586493	5.02484	7.970353	0.8539074	-2.3152099	-5.497858	-4.915562	-1.6688112	-7.6182613	-2.9231024	-3.1522188	-20.42074	-11.58298	-5.8725452	-20.408873	-18.902344	-13.339827	3.4895995	7.4200563	3.2468905	-2.9440064	5.9408283	13.019684	5.236752	1.7102014	1.4564977	9.34127	1.3350148	-4.2646008	10.531254
¸ßË¹°×ÔëÉù´¦Àí (662).mp3	-13.673418	-17.742792	-19.47305	-17.28666	-7.213335	-7.1199045	-22.021519	-18.589602	-12.225293	6.21304	6.5713453	8.949858	-27.382362	-29.672394	-30.233131	7.3551636	5.900951	12.556547	0.42652175	2.7790294	0.4593076	-5.4819384	-5.073187	-2.4350047	-5.4443173	-7.2473154	-3.818675	-3.7521758	-14.015951	-17.917328	0.27319515	-6.3930078	-3.9544263	1.8893081	1.4759382	-5.430549	2.8670797	-3.1611724	-12.622827	-1.4373672	-4.10053	-7.160179	-35.76025	-28.581825	-26.526707	1.45174	-1.5161127	-3.9788947	-11.641504
¸ßË¹°×ÔëÉù´¦Àí (663).mp3	7.9185047	1.6361902	8.087876	6.8494067	-1.0573105	0.23024982	14.8449745	12.286148	10.542351	-4.169382	-3.2467022	-9.780291	5.7771716	12.70031	16.644966	1.6326069	-1.490972	7.4234366	-3.9854467	-4.8992825	1.739221	10.823957	6.7322206	5.5211725	-5.3866568	0.07638836	4.1942253	2.899092	2.3934312	8.76123	-18.810684	-13.807482	-10.347604	-15.582976	-17.964106	-14.818133	-9.522414	-17.204487	-10.162091	-14.924305	-11.130259	-2.9417028	2.6566484	7.47379	9.034502	8.39056	13.407509	21.193542	9.256439
¸ßË¹°×ÔëÉù´¦Àí (664).mp3	-9.870004	-6.750827	-9.109648	6.7654138	-1.4697402	-8.27542	-7.831712	-4.845373	-0.77783906	-3.016617	-5.3521566	-8.049578	-14.059031	-12.989392	-10.097581	1.087554	-2.998083	-0.11050923	-17.033937	-9.019983	-4.760085	-1.0101721	-9.048583	-10.992632	-2.5245996	-2.6640606	2.4960947	3.2173424	3.4410572	-2.2117376	9.889278	7.999647	6.499141	8.109053	3.9078164	-4.348874	-17.347155	-17.699835	-11.392384	-3.9393802	-7.2489457	-9.232641	-22.379818	-15.096951	-12.300926	-5.6103506	-2.917862	-12.910616	0.3953091
¸ßË¹°×ÔëÉù´¦Àí (665).mp3	-2.5322204	-2.8242207	-1.7538233	-12.981081	-10.490179	-11.486523	-22.973675	-38.561745	-36.819084	-0.8311468	-4.7436256	-0.1728521	0.7608309	-3.8717928	-3.1680396	-21.411934	-27.085732	-17.123455	9.499679	3.6436172	0.35777438	-5.931366	-2.247731	3.2855287	-19.31334	-20.424881	-21.572212	-25.016626	-27.846586	-23.40866	4.2129364	6.9633636	18.364578	4.333377	2.7801137	8.952764	-8.209696	-13.407883	-18.153141	-8.384653	-11.312858	-11.865356	-11.979767	-12.055496	-9.818935	2.7987828	-2.0851026	1.1629845	8.551831
¸ßË¹°×ÔëÉù´¦Àí (666).mp3	-13.940786	-12.729687	-13.737469	-50.746353	-52.69979	-47.27131	-3.8221393	-14.908724	-20.83643	-37.16876	-43.638702	-41.175987	-13.223653	-14.173344	-9.045626	-6.6673756	-1.7520047	3.3190105	1.8987253	7.1115193	2.7763777	-40.92122	-45.150124	-37.94268	-19.422943	-14.6707535	-15.887498	-6.2439203	-3.8778648	-7.4979153	-33.512623	-36.322792	-33.541073	-27.969704	-34.869915	-46.941288	-16.147106	-17.95026	-16.746655	-25.02549	-18.04179	-14.587323	-24.159275	-30.599487	-30.059776	-15.772888	-16.847485	-13.402866	0.78269005
¸ßË¹°×ÔëÉù´¦Àí (667).mp3	-9.6511965	-4.31215	1.0130091	8.86063	1.8003547	-5.892053	-21.326612	-20.72322	-22.164936	-1.896266	2.919166	5.385384	0.9127897	5.341516	13.817459	-10.826805	-3.7610066	-3.7547622	-0.69194365	-1.512609	-7.112704	1.1629217	-3.783119	1.271451	1.6024194	-3.7208867	-2.3248558	-5.4927163	-7.7749925	-1.6224611	7.747751	7.4811316	9.623859	-4.0812736	-1.1483704	-0.05808717	4.812336	12.010013	16.672945	-3.5401998	-1.5614936	5.7895756	-7.6568575	-10.915834	-11.325729	-13.270298	-12.377354	-8.3704405	5.15936
¸ßË¹°×ÔëÉù´¦Àí (668).mp3	-6.8952565	-1.5802675	1.7753136	11.126366	9.058464	6.6599665	-9.4772625	-4.5856285	-2.161134	-3.2304952	-4.5511823	-8.241571	-6.573143	1.5920212	5.634699	-14.857157	-18.32523	-11.52488	6.5445523	6.5347357	16.710333	4.346563	-2.4585533	-4.4005775	2.1122456	-2.8535419	0.14657852	-1.9661855	0.8771014	2.2753534	-0.9859092	-6.936801	-4.0163765	-8.48833	-7.55853	-4.6524925	3.1593213	0.27229312	5.2715383	-1.1440601	-3.6633008	-2.133928	-3.1810236	-1.061199	-1.7598674	9.067286	3.270307	5.5146947	-0.8709123
¸ßË¹°×ÔëÉù´¦Àí (669).mp3	6.6316853	9.393858	13.931258	-6.3371515	-2.647368	3.994821	13.514057	16.052471	12.04479	11.3103485	2.9563913	-6.1388316	9.991644	11.306027	10.671972	-5.901553	-4.8547707	-0.85048777	10.208052	5.0146914	1.3222256	14.686674	5.659937	0.9591558	-11.613478	-14.935423	-10.932205	-14.928108	-10.914544	-4.687522	-2.0319839	-7.551539	-5.4643507	5.2778754	-0.1774016	1.1185397	-13.982463	-18.74506	-18.722034	-2.125132	-10.732517	-8.895393	-1.3393084	-8.146833	-11.350134	2.007246	1.0444658	4.4300733	-4.690609
¸ßË¹°×ÔëÉù´¦Àí (670).mp3	4.8584504	4.0271716	-0.10177134	8.763204	6.070033	0.000407487	2.8120794	3.5598462	-7.960109	-7.821458	-8.405962	-8.426092	-7.4654846	-6.390773	-4.5221205	-9.539749	-10.226675	-8.398748	-3.3733387	-2.0314224	-1.8565729	-7.167516	-9.756107	-16.963509	-17.990932	-16.402542	-9.435804	1.2131001	-3.8013597	-11.282086	5.5300694	4.011893	1.2438642	-3.0374196	-0.51482	-8.204392	-9.854839	-11.148777	-8.401959	-10.011606	-13.529125	-13.351872	-8.383043	-13.481293	-6.2099724	-13.831286	-11.815891	-9.894772	-1.9895599
¸ßË¹°×ÔëÉù´¦Àí (671).mp3	-24.048576	-15.565626	-14.241728	2.9920926	-0.52341217	0.38344917	-9.147532	-8.591953	-5.5625076	-32.837265	-32.676666	-32.95104	-27.914764	-31.316023	-28.129002	-5.2823424	-10.628081	-9.415668	-17.565735	-21.345764	-19.150726	-4.547252	-0.54591537	2.722879	1.9716055	2.3971846	3.4678085	-0.60109615	-6.752981	-6.4183793	-16.677269	-21.579731	-15.628472	-17.627558	-20.43111	-23.812073	-6.206417	-4.938016	-6.5098114	-12.277151	-9.804451	-10.019247	16.500954	10.267595	4.076274	-12.395272	-11.533772	-9.48254	-0.62303257
¸ßË¹°×ÔëÉù´¦Àí (672).mp3	0.9049127	-0.095933005	-3.033667	5.573239	4.5816307	3.2082942	4.0599165	2.8083327	-1.995302	-6.4205217	1.5704863	7.445606	-0.8959913	-7.1968775	-22.264019	-7.3558784	-6.94536	-13.35027	-4.2878275	-5.221828	2.2593114	3.4040222	0.13836801	-2.8410385	0.43899673	5.8165717	-2.2286167	0.22285298	-1.9728695	-3.0007176	3.3966553	14.14744	14.431632	6.353724	6.504943	-0.76657695	-5.725168	-1.9482447	1.3556032	-4.411921	-10.191622	-10.008032	-25.264683	-21.714588	-13.158129	-1.5589151	0.49487817	-4.1740274	-10.051463
¸ßË¹°×ÔëÉù´¦Àí (673).mp3	4.4793053	0.32794762	8.484192	-1.7707893	-7.8224773	-2.1953135	3.6905246	-1.3465382	0.50413996	-14.622843	-18.061543	-14.255905	-6.7536125	-17.92078	-19.881151	-7.2680116	-9.952193	0.4612968	-2.24301	-5.1908875	5.4963083	-2.8801026	-7.7694707	-5.2653375	9.970684	0.011796922	-0.3306418	-9.496907	0.31762365	0.1562202	5.349534	5.1567364	-2.651244	-15.053248	-11.059483	-6.868697	-5.2835064	-8.929204	-8.138952	1.7383715	-6.437108	-17.104836	-5.209895	-11.046524	-14.16571	-11.808124	-16.537998	-1.2557602	-3.0147572
¸ßË¹°×ÔëÉù´¦Àí (674).mp3	2.5439386	1.9087837	-1.4557436	-2.056164	-4.982939	-6.920784	9.6814165	5.307435	4.9940357	9.95479	7.754703	0.10344374	14.456495	14.204683	15.094563	0.030666053	4.5621204	8.525124	15.966194	7.919873	8.854979	8.763058	9.575688	5.8462405	5.7083187	6.891817	2.267591	0.48387933	-5.887265	-5.3878345	-8.694896	-6.224537	0.7026287	5.078315	3.968887	2.9510484	2.5431085	0.72417057	-4.9355974	-5.2975836	-6.551875	-8.454941	-7.5566454	-8.884731	-5.8365865	4.896649	7.3207183	6.964489	2.596777
¸ßË¹°×ÔëÉù´¦Àí (675).mp3	-13.9376335	-12.35654	-9.935501	-9.89488	-8.416646	3.4245234	-11.464275	-18.345638	-13.154959	-13.150949	-20.907612	-13.018602	-2.9687853	-2.737823	-0.7306093	4.393636	0.3845148	-3.3781729	-13.817708	-16.125462	-19.536072	-7.2315073	-8.325869	-16.445591	-13.843684	-16.592495	-17.237455	-11.74268	-19.37027	-17.88966	-4.357612	-16.842087	-22.381737	3.720286	-5.3187056	-9.405003	-10.832941	-12.743103	-3.6139479	-12.43722	-9.102808	-2.8267655	-9.1632595	-13.0678425	-3.4997182	4.4721994	-7.506531	1.4037719	-12.954626
¸ßË¹°×ÔëÉù´¦Àí (676).mp3	-9.498434	-9.116609	-11.296572	-14.233337	-14.574068	-16.921303	-10.888345	-5.507264	-12.173669	-7.7581396	-6.3079224	-6.567165	-19.331676	-21.580372	-33.147175	-26.424583	-28.2273	-30.862604	2.5929317	4.6178646	4.766744	-13.234949	-16.655903	-17.094765	-15.194849	-19.616467	-19.42583	-8.9364395	-13.091146	-18.77707	-26.492886	-39.087196	-40.96812	-17.88667	-23.900845	-19.098818	-41.091713	-31.230965	-22.014385	-9.715523	-17.20488	-14.141279	-15.214642	-11.831839	-5.55881	-8.397143	-6.2153788	5.8371944	-3.8152719
¸ßË¹°×ÔëÉù´¦Àí (677).mp3	-2.3183773	-7.5353365	-10.333057	-1.8048192	-0.73073775	-2.540072	2.249829	1.8354518	6.8530674	-14.485185	-16.141327	-18.952106	6.9158907	6.091963	11.020098	-1.5890682	2.5510967	-0.6382073	4.987741	5.9756684	3.8112094	-5.2960825	-4.127272	0.5052216	0.13363442	-2.5583274	-4.761786	3.7990575	0.7318963	-4.549199	-13.840621	-8.19735	-3.8195033	-7.002247	-8.076022	-10.189917	-10.756071	-11.127581	-7.0528	9.042862	9.032619	12.21332	-16.623484	-12.742966	-0.13510555	9.255996	4.206934	6.138367	-25.839035
¸ßË¹°×ÔëÉù´¦Àí (678).mp3	-3.8790646	-2.5744874	1.3158612	0.30782744	-9.606138	-12.087766	1.9980711	-6.125167	-12.281298	-3.2694216	-5.3542786	-4.9584494	-14.213091	-18.979534	-16.148134	-7.6860294	-6.325188	-11.211717	-2.8510103	-8.023327	-4.335243	-24.417278	-20.39141	-3.8562913	-4.8561463	-1.2479966	3.776471	-7.3156953	-12.670389	-11.758631	-12.185964	-7.7445383	-0.3619262	-16.48315	-17.880173	-16.52087	-8.2079315	-6.471122	-3.2535448	-12.531569	-10.503103	-3.7851424	-11.717457	-12.548598	-15.920461	-5.5583096	-5.9158835	0.92874813	-14.765492
¸ßË¹°×ÔëÉù´¦Àí (679).mp3	8.810283	15.078882	14.911197	23.999823	24.090618	23.833675	10.666045	11.204684	7.7536383	-10.466875	-1.4399358	-3.7891107	4.99954	0.30802912	-1.9914438	-0.13826352	-7.0667734	-7.7892904	-1.2035251	3.2848234	2.3751473	7.606168	9.356393	5.2311974	13.07987	15.111069	14.473238	12.115398	19.816837	24.448341	20.32462	14.858238	6.3468924	4.7759633	11.574165	14.605199	0.30535758	-4.6520534	-8.745885	-6.019315	-5.283372	-5.2290277	6.951397	3.6482136	4.1464443	10.448959	9.375648	7.26621	20.135841
¸ßË¹°×ÔëÉù´¦Àí (680).mp3	-5.4726963	0.76881766	12.339109	-0.41927916	-1.5716025	-4.971924	0.61042404	0.36276558	1.9990699	-1.4407059	-0.47447792	3.6720474	8.936158	9.401566	7.498851	-6.668743	-3.7525897	6.320528	4.53387	3.1721678	9.598197	10.308103	7.376293	7.6788816	2.096737	3.8341436	4.215309	-6.137417	-8.802518	-6.258906	0.22192466	7.585595	10.543986	11.76903	10.630184	5.6435804	7.4687185	10.716635	5.168398	9.949434	8.013213	16.958923	11.865618	8.113432	5.3048186	15.302731	8.142523	-0.7576425	-3.6205988
¸ßË¹°×ÔëÉù´¦Àí (681).mp3	0.70873475	4.0147796	3.06841	11.767754	7.8044324	3.6125674	5.387704	4.7746425	-2.7087965	8.335277	6.0374694	2.3374066	15.361512	9.815528	8.095123	-0.30245477	6.658059	12.548262	12.140017	7.42272	2.1487632	2.1582491	5.663766	8.667623	9.562225	12.048204	16.243706	9.728493	14.542752	16.990194	12.209585	17.447233	17.57039	1.8015413	0.030570805	1.3412526	6.4763184	5.230255	8.116161	6.9718366	10.545074	17.200401	12.535543	15.372567	15.33593	-0.8377118	-0.6282553	7.6409445	0.4998448
¸ßË¹°×ÔëÉù´¦Àí (682).mp3	-14.6955185	-15.439936	-13.657119	-9.712307	-11.553738	-15.196648	-12.96072	-16.528984	-18.620358	-10.620705	-12.685881	-13.153386	-9.065533	-14.253491	-19.481493	-20.46801	-21.538364	-20.830719	-19.266705	-13.608335	-12.053556	-1.3210545	-3.4813735	-1.9533013	-10.741464	-19.318733	-23.933086	-22.430264	-20.283436	-12.579654	-17.204857	-17.348663	-13.772965	2.650042	-7.018067	-26.64598	-28.099533	-18.916739	-9.35326	3.6260362	-2.361498	0.09664613	-0.31889832	-2.6047592	-7.530394	-22.162043	-21.61329	-14.42408	-14.636645
¸ßË¹°×ÔëÉù´¦Àí (683).mp3	9.745807	10.822474	14.078253	10.400681	12.137477	17.25578	3.0551434	6.6974955	9.889918	0.06014085	4.59615	3.5859628	6.9471436	3.1029496	11.366863	4.2304707	4.880494	11.1328335	-1.152936	0.47692323	-0.45368794	14.580322	10.9414015	6.291155	6.3037004	1.3522624	6.988296	-1.7635835	-0.5534606	8.609253	12.955166	7.2740183	11.245056	5.372222	0.738886	-3.1854005	12.739709	8.857107	7.055718	7.9322996	5.988324	9.684817	-2.5382118	-4.068329	0.1054005	-4.789774	-4.3494644	-0.5337695	7.8423023
¸ßË¹°×ÔëÉù´¦Àí (684).mp3	20.475908	16.785126	11.74462	16.71022	17.235424	14.525328	18.146034	15.59669	15.124962	-1.3714025	-7.6550636	-7.222769	22.71241	16.695765	9.575806	12.722247	17.147316	23.744368	11.729195	10.129614	10.778517	14.132017	16.1433	14.632626	13.635543	13.405869	11.45578	21.987732	18.16845	20.563848	10.644611	9.690056	9.935524	25.98173	22.281864	22.2022	16.976765	17.062927	13.255616	21.818981	28.25452	22.726166	12.893278	15.759198	18.019047	25.380547	22.061462	22.01102	6.604875
¸ßË¹°×ÔëÉù´¦Àí (685).mp3	-9.952431	-11.561653	-10.136999	-7.3931103	-7.411852	-11.300353	-29.703796	-28.502766	-20.300901	-1.1256282	-5.2610188	-9.705555	-8.559113	-11.981237	-7.5652075	-9.883006	-6.224641	-6.169428	-8.503296	-9.605507	-14.843834	-14.707214	-8.096937	-6.4948483	-13.777502	-13.002772	-10.39899	-18.793377	-16.506994	-11.303396	-12.54147	-14.897944	-10.914156	-19.897694	-19.235378	-9.227945	-13.947238	-18.865704	-15.516627	-21.276497	-25.108114	-20.039476	-8.02404	-13.580258	-6.6987133	-20.653404	-18.042103	-12.922806	2.647345
¸ßË¹°×ÔëÉù´¦Àí (686).mp3	22.994064	25.584267	18.735224	8.705835	7.396943	11.590591	13.88454	13.964329	17.60965	7.3165	9.507379	19.591394	12.970362	15.093655	18.012997	5.0277996	10.51199	14.957712	-6.975148	-1.5580757	-9.579498	13.798862	16.637026	13.443406	7.919959	2.3318098	-4.406941	7.0887337	7.873844	12.306062	7.3622246	6.9712276	0.2107091	3.2822957	3.7381601	5.907597	-0.95923424	0.8474611	5.900466	16.487165	17.332062	12.549543	-14.517653	-13.768091	-9.889217	-19.44487	-17.408962	-11.179682	14.841972
¸ßË¹°×ÔëÉù´¦Àí (687).mp3	-7.397733	-10.884562	-13.39216	1.3181833	0.65770817	2.987097	-14.075001	-15.026872	-12.204248	-1.3118033	-3.0690007	-5.5345955	0.5870637	1.3911674	7.8301764	-16.70071	-21.671036	-16.678276	0.36061066	-3.6741548	-6.0019617	-4.840563	-2.5568767	-4.632477	-2.1918895	-5.6323013	-7.1610985	-5.1712503	-5.4585047	0.5257272	-10.991869	-11.532574	-12.278287	-1.9275663	-2.7917886	-9.478303	2.5527172	-0.02474463	2.7706528	-3.6721115	-2.7670183	-1.1846074	-8.722939	-8.241262	-5.2809777	-3.0190377	-5.9681726	-5.660788	-5.978609
¸ßË¹°×ÔëÉù´¦Àí (688).mp3	-0.37698567	3.490893	-0.5609913	-1.7379088	0.37274548	-5.8279943	-9.52599	-10.117564	-15.807805	-2.941526	-2.3228574	2.7936819	-1.3807913	-4.5899224	-4.05554	-10.907322	-10.8319435	-7.965006	10.516199	11.164959	4.75595	8.053926	9.320728	12.38299	-1.3030108	-3.6161833	0.5467448	15.476101	7.314741	7.566249	9.765861	7.4339614	7.279747	4.9521255	1.6254115	4.8380303	2.6110873	6.2179174	9.203503	-6.390444	-1.9665191	1.3654413	-16.48455	-13.898195	-13.898287	-3.8577595	-1.4531364	-0.14209418	8.429203
¸ßË¹°×ÔëÉù´¦Àí (689).mp3	2.6038456	-6.3361473	-12.122223	1.9525814	2.5501363	5.0767784	-10.754673	-7.776637	-3.9433901	3.9453833	7.485565	6.4755974	6.7913713	4.5177903	1.5612327	6.0280232	9.945271	14.017022	-2.1622028	3.885387	6.9128036	-4.89717	1.4930253	2.6070886	-2.526011	-5.960568	-8.917715	-1.8135633	1.1515611	-5.287958	-0.68958783	-5.8584604	-9.551195	-2.8899512	10.054205	13.429201	5.9332027	8.029951	14.543255	9.435568	4.880866	2.4113514	-3.981024	-2.6393623	0.7154493	-7.9114475	-5.462508	3.356381	-12.315264
¸ßË¹°×ÔëÉù´¦Àí (690).mp3	5.1590433	0.88105226	-2.1588488	-9.034247	-12.548103	-14.1575985	-21.452332	-15.863949	-15.122218	-12.643966	-16.076836	-13.630731	-2.3733149	-1.5899215	-2.6991456	-6.1615815	-13.755784	-13.64436	-1.1349608	3.8009777	7.237547	5.4331145	2.0894265	0.9122832	-3.8386765	-3.8080192	0.24900764	-12.413181	-4.6309414	-4.6133776	-21.06382	-21.54905	-25.952404	-7.3028646	-5.6847935	-9.247202	-17.306805	-18.607983	-21.351025	-4.2195435	-10.5859165	-7.9709435	-6.9465256	-9.48313	-11.006974	-16.060497	-15.515817	-2.1202261	4.4570794
¸ßË¹°×ÔëÉù´¦Àí (691).mp3	-0.8084022	-7.435817	-10.142975	1.4442052	-1.1519492	-5.255804	6.4563584	8.499212	12.9217205	0.47052097	-0.04733509	5.2371674	-1.1708661	-0.55949044	-5.872698	4.4497433	4.0073214	12.223953	2.535557	1.4431375	-3.3762708	6.029615	0.68292844	-0.75243413	4.8133717	3.7567413	7.524685	-1.6703106	-0.61253804	6.4393497	5.244275	1.6270349	-0.3943925	1.163405	0.2417076	-3.684291	-1.4095981	0.37629542	-2.8423824	15.770763	15.4681225	11.689476	10.621495	11.206591	13.63065	11.005091	8.286795	6.314323	3.8706212
¸ßË¹°×ÔëÉù´¦Àí (692).mp3	13.019966	10.210096	13.799522	13.727389	7.6034937	9.513757	-5.056795	-2.073479	-3.172485	11.206478	7.5837936	5.879279	4.8824573	-1.4928946	1.9222312	39.07174	41.01597	29.057854	8.07798	9.292488	14.420368	34.01004	36.86638	34.35341	5.8095684	2.0897913	2.387119	1.1997306	4.3410378	0.28691727	13.92359	9.843909	7.885932	4.410859	3.2508757	5.6967764	4.62383	6.4243255	3.8270907	11.373391	10.671024	10.821993	7.1768985	-0.42928654	-1.3614397	19.067188	19.527042	13.288115	8.969631
¸ßË¹°×ÔëÉù´¦Àí (693).mp3	3.5103521	-0.14472651	2.8196793	-0.35840452	-6.535073	-10.509439	-4.490874	-3.687124	-7.3061037	-6.599828	-5.3537197	-0.3167199	-8.757826	-12.244321	-7.7922983	-14.2306595	-15.038074	-10.957092	-8.164873	-6.6256924	-4.52785	-2.553255	-8.164898	-20.215616	-3.3770394	-8.797762	-5.1827483	-20.302488	-23.194935	-25.287945	-2.9795496	-3.6345365	-5.490594	-5.5579095	-0.44967824	7.3762236	-21.853703	-14.175028	-10.051533	-13.94198	-7.32108	2.830361	-7.4412527	-6.912278	-7.4413195	-8.528849	-13.739748	-23.46434	-20.760742
¸ßË¹°×ÔëÉù´¦Àí (694).mp3	-1.2934126	3.4757729	4.032462	-3.9490037	-1.2192549	2.1027255	9.791992	13.143297	9.98039	6.210596	7.527977	10.875643	-1.9979818	-3.8984914	-2.280007	-17.881153	-13.619004	-6.2359366	-6.380496	-11.77544	-9.564149	10.411812	9.359972	6.6799192	5.681359	1.8154887	8.15689	-7.0205507	-3.6171947	-2.9288454	5.1524043	-6.535705	-5.652127	-15.482824	-8.848764	-5.3721323	11.516147	14.405672	20.856941	-0.001867861	-2.9728374	-2.6473513	3.8679252	-1.586323	3.9802556	6.159851	3.5530486	1.6983129	-1.0058511
¸ßË¹°×ÔëÉù´¦Àí (695).mp3	-5.191244	3.0412555	7.1996737	-6.5038514	-7.7642145	-9.070938	-18.663702	-12.1987705	-5.9989924	-12.43651	-12.09941	-8.835615	2.8466218	-2.0194287	-0.6266644	6.67681	-3.1234145	-3.1038768	1.8703811	-7.2545395	-8.703712	16.346294	9.624107	9.201356	-12.939411	-13.559722	-9.919408	5.9134836	5.3747196	6.430825	-0.8542522	-3.4237366	-0.8817096	-9.557893	-8.056824	-3.3448746	3.2145498	7.0237775	6.3236756	-0.55622196	-2.5934427	1.3390095	8.552308	3.743624	4.367842	-12.992846	-14.658598	-15.215471	-2.8646836
¸ßË¹°×ÔëÉù´¦Àí (696).mp3	-20.044117	-24.45013	-6.838822	-20.879253	-20.932682	-14.730983	-20.750935	-28.230549	-21.593391	-11.246494	-19.341007	-16.046627	-22.156185	-20.902504	-14.548685	-11.409271	-23.747753	-37.863457	-13.591181	-23.761517	-22.624855	-19.879879	-27.811527	-31.475967	-31.333855	-22.886032	-16.855515	-25.311592	-22.207523	-11.233933	-16.67321	-20.477898	-17.983332	-22.527782	-32.016045	-30.002892	-15.503766	-25.315468	-26.48447	-17.011993	-22.478434	-10.9098425	-10.444101	-19.554802	-17.4368	-18.265793	-14.420807	-6.9988422	-14.867189
¸ßË¹°×ÔëÉù´¦Àí (697).mp3	-8.851757	-9.166264	-1.583602	-15.621559	-14.32673	-3.8489077	1.1479254	-2.4161954	-3.3486943	-11.645937	-8.485875	1.7499889	0.48607275	-5.110672	-1.4250917	6.4352703	7.8861694	12.3146305	-9.038065	-15.108641	-21.976084	-7.4731045	-7.959325	-5.8051286	18.74128	15.885473	12.951007	9.750542	0.11869955	-8.669979	-3.8984747	-5.434737	-1.2231333	-2.1810331	-6.148243	-3.996425	11.840037	7.4757175	8.692069	-7.1251283	-12.49338	-4.948822	-0.45932043	-8.080612	-9.70849	2.7482123	0.6675292	5.0413404	6.4579773
¸ßË¹°×ÔëÉù´¦Àí (698).mp3	-10.206194	-11.36644	-6.1517124	-19.351357	-17.007025	-13.045205	-20.243042	-22.910683	-15.739151	-12.564477	-13.318178	-11.545863	0.32776973	-9.580955	-13.838863	-5.762392	-10.653465	-8.2708435	-9.390752	-8.312456	-5.384569	-13.564545	-9.068449	1.0551605	-18.288025	-12.788503	-8.365415	-15.125128	-15.117485	-12.266661	-4.92309	-11.549535	-7.125287	-18.967663	-20.023312	-9.957789	8.348872	2.695546	-4.1191893	-13.530832	-16.576056	-15.289806	-6.240494	-11.072761	-13.94178	-4.0751657	-3.7561054	0.8437794	-0.20460033
¸ßË¹°×ÔëÉù´¦Àí (699).mp3	-3.7564702	-9.555856	-13.355791	7.7959094	9.093555	5.543852	1.3198621	-0.76049864	2.777327	-8.688368	-10.66989	-14.138846	-7.330599	-3.731032	3.9797745	-13.220542	-15.038023	-16.015223	-21.515966	-25.920639	-31.6366	-28.98397	-21.951603	-15.301623	1.2004299	-5.6388326	-8.762624	-10.1516075	-5.626776	-2.1576884	-19.079498	-9.910088	-0.46553236	-7.67278	-14.78218	-14.5568695	-12.820742	-10.9815	-14.501352	-18.499102	-19.69799	-18.522907	3.4458098	4.7771187	-2.0564036	-11.209744	-16.150011	-12.139538	-6.433689
¸ßË¹°×ÔëÉù´¦Àí (700).mp3	7.478902	-0.20664033	-2.6315992	9.838366	9.772129	12.276098	17.08153	16.910942	13.744314	16.490026	14.421694	1.4930203	7.774439	4.462512	3.1385236	9.199352	8.926301	7.1322346	4.475022	6.0433345	8.190091	-10.595222	-12.618763	-10.551329	-0.86409163	-6.196542	-5.353943	-4.746869	-22.221416	-25.519934	12.3372345	11.414973	13.43183	9.036329	9.975179	10.727316	1.1339191	-0.001961827	3.4615636	7.8071785	12.134064	10.890668	1.2047307	11.86768	15.175341	9.662433	5.9526224	5.254691	13.10674
¸ßË¹°×ÔëÉù´¦Àí (701).mp3	13.561518	8.898254	7.612015	-3.0042598	2.635601	9.630194	-8.322146	-6.436322	2.6718676	4.997818	6.861271	3.9944658	7.3419313	5.583952	5.0471687	0.86983764	4.896785	13.70449	0.31451842	1.9729832	10.848148	9.795374	9.277842	6.5021305	4.4912395	-2.5388112	-8.2935705	2.2541687	4.617835	0.7223233	-6.7816653	-1.0915079	7.2828417	-1.3029084	5.305041	8.468204	1.0962148	-2.9124904	-4.4451494	2.793622	0.82121694	-7.9336977	4.4169073	2.4180834	2.6166759	-0.021275006	-3.0887992	-4.6419907	4.467578
¸ßË¹°×ÔëÉù´¦Àí (702).mp3	-4.9744625	-10.172237	-14.162109	2.9188235	-3.2413068	-6.8523674	1.51115	-3.4391024	3.5302038	20.2411	12.850084	2.024655	-10.517302	-6.692035	5.034565	4.624405	7.5507545	13.010754	-31.421913	-30.228947	-26.269836	-1.0127981	-10.70055	-19.556269	-3.997594	5.6619473	16.128412	8.517782	10.795265	15.457991	-7.51878	-4.5631847	-0.035133183	-0.78508127	-1.1918803	0.5180501	3.7280998	-0.54178387	-4.7665443	-12.490139	-6.57096	-3.346722	-33.12662	-39.648575	-38.908672	-8.358802	-13.803225	-15.1691475	-23.709612
¸ßË¹°×ÔëÉù´¦Àí (703).mp3	12.427835	5.4065914	4.9276767	1.8207499	-6.1915483	-9.558586	-2.4445524	-6.7963314	-13.377243	-1.016262	-6.219844	-4.225221	2.946888	-3.6474285	-6.634834	-6.6598544	-14.403341	-16.98996	-8.187338	-12.433304	-11.369766	-7.615532	-9.534556	-12.978215	-8.472304	-7.7170334	-1.4579209	-12.20422	-15.1857605	-22.608147	-19.5663	-24.380932	-17.065094	-2.4522734	-3.3767383	-5.829687	19.003826	15.724352	11.533293	13.6273	10.141666	8.733597	15.201504	17.917416	27.031723	-1.7900772	-2.3662553	-2.7567704	3.464529
¸ßË¹°×ÔëÉù´¦Àí (704).mp3	-2.7528787	-7.046627	-12.69306	27.608238	29.601604	22.033276	-5.949068	-7.4703403	-5.13131	16.591728	14.871105	10.943129	6.255375	6.6453695	3.211708	3.9789429	6.0515313	13.36203	5.935465	9.994085	9.112938	9.459629	4.88015	8.135408	-3.4743807	-2.9279907	0.6117554	-3.9493594	-5.424447	-2.9945252	15.145802	19.581772	18.257675	7.2162595	6.958685	7.72397	-19.596682	-19.516178	-14.814794	-6.0743313	-4.1346974	-5.7839346	11.630384	15.727932	19.047508	2.5036519	3.0237484	0.7046719	16.192352
¸ßË¹°×ÔëÉù´¦Àí (705).mp3	13.34901	10.642691	5.625992	-7.4398155	-10.677935	-6.102685	2.5080247	2.6855817	2.1857367	-11.663713	-5.566018	0.2837534	0.001596578	0.9293236	-7.0897408	-12.421422	-10.719347	-6.808048	10.733966	3.838226	-2.688327	18.522285	17.240585	9.756956	-3.7460563	-4.8948593	-5.185336	-0.18467438	-2.094152	0.16397667	-0.3672669	-4.201012	-7.6344137	8.9270525	2.1691494	-4.2476416	8.324935	3.110085	-6.312006	14.7265	7.2919865	4.753339	-2.104599	-4.138424	-7.148558	-13.245914	-13.532454	-12.850396	-4.860051
¸ßË¹°×ÔëÉù´¦Àí (706).mp3	1.8409863	1.5372157	5.7164392	10.939477	5.1765842	1.5156746	1.2409784	-0.57148653	9.679188	-1.642479	1.0533748	7.363167	3.6028404	-1.1941684	-0.76725364	-9.25435	-9.445715	-14.105471	-6.7379303	-11.869129	-14.286775	-18.016642	-16.380945	-2.161858	-9.944332	-15.305498	-17.13347	0.8132469	-5.196475	-1.2673807	-2.9066484	-6.5300817	-5.1922026	-20.64252	-20.37925	-13.299307	-3.8583229	-8.39749	-10.31819	-25.84796	-22.427761	-8.904591	-2.4034815	0.56034136	0.54198325	-11.60528	-20.674294	-20.41927	-10.72044
¸ßË¹°×ÔëÉù´¦Àí (707).mp3	-11.473478	-13.894188	-8.2884	9.609203	16.062202	13.522642	0.44796324	-3.1450524	-5.5316954	-0.5470042	-5.2781315	-5.4282436	3.2385187	0.3919769	2.2412543	-8.615015	-7.346609	-5.6664057	-2.9864492	-4.2778645	-7.1388144	0.4365325	1.775574	2.8342686	-5.4693837	-9.226129	-7.3239303	-18.166876	-16.674257	-17.631695	6.4038143	8.32032	14.100187	1.6919713	6.5112205	7.585821	-11.286064	-7.179123	0.6936271	-8.117567	-3.7463892	5.3578386	4.332983	-0.8911016	6.753433	8.878043	12.473159	8.324325	-2.8170261
¸ßË¹°×ÔëÉù´¦Àí (708).mp3	4.9318876	-1.3101228	-1.7561339	-5.244899	-1.4304783	7.7521605	8.614122	3.2291577	2.6638062	6.428364	5.8018103	7.868806	8.805731	-0.26767498	3.5847754	2.6906323	-8.169575	-12.087459	-8.124172	-3.7754436	-6.7790623	5.211031	9.941429	11.9682865	12.530277	7.685511	11.823072	11.646664	5.291793	-0.32680702	-4.7085896	-1.9909513	1.7782053	3.7583277	-1.1730222	6.1813407	-9.242611	-6.775811	-4.3381405	2.06347	3.3785596	4.7193584	5.7158895	-1.1880616	-5.086523	6.318888	2.3994143	2.5689025	4.4963975
¸ßË¹°×ÔëÉù´¦Àí (709).mp3	-20.154305	-22.944744	-19.328999	-23.099728	-29.92985	-23.262774	-22.833237	-20.365107	-16.05301	-22.223175	-31.14073	-35.97456	-27.570421	-24.252548	-23.395294	-23.607117	-23.768185	-22.187206	-29.61051	-25.60651	-26.055702	-25.295517	-24.98544	-30.420221	-27.62344	-28.401747	-32.485214	-30.961323	-29.98236	-23.438461	-17.818027	-24.452389	-24.892025	-20.078032	-24.15498	-28.119762	-33.390755	-38.641884	-39.203674	-11.450754	-23.821493	-28.92752	-21.711094	-29.608906	-42.36399	-14.100441	-25.106445	-33.712933	-19.686443
¸ßË¹°×ÔëÉù´¦Àí (710).mp3	-12.666706	-16.301338	-21.969131	-6.780761	-14.427106	-19.346794	-7.2848396	-6.2427616	-9.055846	-16.288431	-13.808291	-11.829559	-7.169239	3.3526428	2.4127285	-14.158693	-9.457483	-3.1155767	3.633126	-1.2294047	-3.88456	-8.754627	-4.7749887	2.9024458	-11.52533	-11.476579	-10.7404785	-12.550051	-10.9932995	-7.6562138	10.020365	1.6380256	-0.67391235	-9.817366	-8.175415	-3.182652	-1.5502734	-0.39408058	-6.3535953	-12.417841	-19.164328	-16.041058	3.5920498	-3.874966	-11.454002	-4.2564516	-6.3427596	-7.94541	-9.398922
¸ßË¹°×ÔëÉù´¦Àí (711).mp3	5.8474674	6.907954	9.044414	12.417517	13.579807	11.544453	12.679285	9.287037	8.890846	0.74734676	3.2090492	2.3265653	-4.0396547	-4.2859383	2.8434062	11.1189	2.188055	2.4029531	-1.3026862	2.6514125	1.2461599	3.5652173	10.075144	15.25976	11.039233	8.8178835	8.436294	13.334705	9.450117	6.7170706	17.616865	13.925893	14.0399475	19.299335	15.061403	13.286134	7.120262	6.125433	1.9701813	13.722736	8.273429	6.6679115	0.9637467	-6.6411386	0.9748763	14.176201	9.449494	6.4976254	13.35998
¸ßË¹°×ÔëÉù´¦Àí (712).mp3	1.488462	-0.13696408	3.8425076	0.57925415	-9.780821	-4.222707	4.565116	-0.58556986	-5.2648387	3.26478	-7.990345	-9.68668	-15.122644	-19.24937	-16.00655	-6.851728	-11.802851	-10.96922	-11.088409	-14.390249	-16.724318	-8.704996	-7.8170033	-13.151269	-10.642267	-7.579068	-11.530185	-4.747676	-6.4839826	-10.813545	-10.705809	-10.026764	-9.3524685	-5.486998	-4.6452894	-3.4678698	-17.815304	-14.2915325	-7.294585	-6.6531677	-5.018956	-3.8267455	-8.669285	-8.648086	-6.649516	-9.481148	-11.3234215	-5.7048273	-9.001227
¸ßË¹°×ÔëÉù´¦Àí (713).mp3	18.270905	14.385841	8.021724	1.2939104	0.5677537	-0.009625673	-17.276756	-18.461138	-7.0710163	8.312105	2.2982252	-1.629887	4.6691446	-7.375678	-6.0285664	3.1319964	0.34174997	-1.5962328	-2.8743782	-7.538546	-5.7351065	-15.35681	-13.881023	-10.570967	-5.459089	-10.131674	-11.743692	10.125908	8.152098	4.768892	-1.8482555	-4.4017897	-4.1415176	12.623434	8.818701	9.8078785	23.305391	17.860966	3.1539595	3.681733	6.4190507	9.614146	4.3188033	-2.9680626	2.3040855	0.8843645	-6.154066	-2.3813343	4.8255463
¸ßË¹°×ÔëÉù´¦Àí (714).mp3	12.84581	7.7728834	9.482887	7.4163322	3.3205807	-2.0735383	20.161747	10.573437	2.352088	12.125666	13.423602	13.733795	22.10873	21.486523	22.772442	19.648214	24.052534	22.424828	14.08408	13.162956	11.168501	9.511435	15.528576	20.183443	17.201622	10.022563	10.458122	6.9634256	8.001507	7.957636	-0.37739772	9.187205	9.436964	14.359126	14.02329	19.935785	11.420385	5.9179554	8.293049	11.731638	13.083347	15.389463	22.96461	21.619741	22.8811	26.487186	24.063835	15.822959	0.6367007
¸ßË¹°×ÔëÉù´¦Àí (715).mp3	0.67184854	-1.9905307	-8.861467	-7.987364	-8.029699	-4.7593417	-8.748673	-9.053407	-8.832157	-11.878988	-8.1701565	-10.891174	-17.94489	-13.638136	-14.765196	-8.919919	-12.004892	-10.337869	-15.708385	-8.238292	-3.767515	-6.222676	-6.3754616	-11.815854	-4.3284345	-1.9266692	-2.7724514	-13.228846	-12.043137	-12.187237	-9.466484	-5.8017864	-11.917809	-13.578768	-8.783096	-6.8196096	-15.44508	-15.722563	-16.661928	-8.623483	-8.110693	-13.885133	-13.540466	-11.052994	-12.064062	-9.024534	-13.132234	-11.519945	-18.362766
¸ßË¹°×ÔëÉù´¦Àí (716).mp3	1.3746161	-1.1988729	-11.984346	-15.048603	-18.700464	-18.024632	-15.727777	-11.575367	-13.653265	-4.942525	-10.736467	-21.655426	-10.8703	-11.951353	-16.680893	-51.71768	-49.524155	-47.730186	-11.713148	-7.9175186	-4.803425	-5.5619273	-5.382635	-4.298861	-41.699497	-31.021488	-27.175396	-3.6192193	-6.535122	-2.1316051	0.99540305	0.06717187	1.5731447	0.15827519	1.0298213	-0.99790037	16.954334	8.776886	-1.3323405	-22.711182	-13.552929	-0.66883564	-10.564266	-4.1810102	-3.516055	-35.41864	-38.463127	-34.33142	-1.3337492
¸ßË¹°×ÔëÉù´¦Àí (717).mp3	10.277849	7.797598	14.408759	-9.48066	-13.645248	-4.975912	17.099276	14.620759	10.319345	7.9126806	-11.593683	-11.2580185	9.296804	8.514675	8.52038	-19.2075	-18.907867	-15.882628	-1.4394885	-6.1365366	-6.555788	-1.0023012	-1.0808265	3.8739676	12.889223	19.03368	20.664669	-12.406727	-6.6898947	-1.7547048	9.177258	7.8725023	3.9167476	7.9003286	8.473211	8.899505	10.452431	14.366164	12.453788	16.761127	17.302269	15.166014	7.03326	10.631608	8.533516	0.9197674	-1.3915031	3.7063096	-30.19844
¸ßË¹°×ÔëÉù´¦Àí (718).mp3	-18.469372	-15.078869	-13.229978	7.9585385	4.2352285	-3.1449993	0.14953399	0.7471405	-1.8634338	-10.196947	-17.558796	-15.7931	-4.3522716	-4.983252	-3.5819397	-21.487139	-17.335007	-13.423748	1.5883738	-3.0836916	-6.119947	-5.815512	-3.4940197	-4.5301094	-1.4682021	-1.9541967	-2.9215808	-21.291677	-16.64985	-8.4122095	-16.606016	-21.89526	-19.507278	-6.916427	-10.131908	-7.835838	-7.1973243	-8.460991	-7.8977237	2.362249	-0.66749406	8.688627	-0.8588983	3.6027644	7.841325	0.14486086	1.8976258	-0.62547046	-1.6320004
¸ßË¹°×ÔëÉù´¦Àí (719).mp3	-11.676977	-14.745995	-12.784909	-18.402405	-14.163902	-10.897486	-10.350795	-3.391795	-4.914272	-8.219252	-6.6478987	-1.7225418	-19.024036	-20.979023	-25.720705	-12.22957	-7.7769613	-3.8348975	-1.198504	-5.9959164	-10.786795	-14.80106	-12.642702	-5.6330442	-14.493686	-11.817823	1.8056855	-10.073713	-15.089504	-12.95722	-20.242704	-13.610616	-10.218065	-11.848421	-7.8067794	-6.1621475	-29.30654	-29.482113	-21.272018	-4.1772857	-5.362549	0.9017334	8.543032	7.4154177	8.009876	-17.03225	-13.419758	-3.2699661	-11.848402
¸ßË¹°×ÔëÉù´¦Àí (720).mp3	-9.689843	-2.1190035	5.2454805	-11.6656065	-10.680107	-9.509988	-15.868443	-19.146755	-15.764517	-13.257061	-12.840406	-14.672312	-2.7128503	-5.6577616	-9.176531	-4.059125	-6.7100725	-6.9867296	1.1276497	-0.33815813	6.0271344	-10.285168	-7.939704	-4.7954373	-11.158102	-9.623865	-1.368381	-3.3846962	-6.7234774	-4.648422	-5.0779448	-11.625704	-9.042908	-15.240587	-6.2033176	4.0330133	4.9267273	-0.18491793	-3.0170116	-11.966941	-17.18682	-5.852313	-5.2758656	-14.363968	-12.06316	6.728529	-4.9247684	-2.9766161	-1.4068942
¸ßË¹°×ÔëÉù´¦Àí (721).mp3	8.312609	16.574675	18.558916	-6.805623	0.41015577	4.6787724	-31.579039	-14.823412	-1.4661671	-1.4858298	0.13355796	-3.746614	-10.166586	-6.597806	-7.5802803	6.326705	3.6065698	6.075714	-3.3515584	-13.640754	-13.786701	14.139576	11.239447	7.9441214	15.203907	10.281496	6.9842024	2.3142002	2.3995395	6.5197525	6.731495	6.8583612	7.786085	14.954333	14.0788	16.045378	22.96591	23.294971	22.423397	14.348597	13.2402115	11.910519	4.922869	4.103772	0.18116684	-6.556589	-1.6981027	6.1956844	-0.78040737
¸ßË¹°×ÔëÉù´¦Àí (722).mp3	-24.416553	-23.1983	-23.632801	-18.526396	-21.745163	-24.431046	-24.257065	-18.66587	-19.533504	-26.004578	-34.884834	-28.807228	-34.597847	-33.378426	-25.21286	-30.371716	-28.028835	-22.036919	-14.776132	-18.271591	-21.342651	7.232397	1.4045968	4.104943	3.7392461	3.655126	3.9122708	0.7864682	-1.1283047	0.28234506	-4.785589	-12.752634	-7.267243	-18.027962	-17.648544	-15.43134	6.0312204	5.504964	6.5940337	-17.508102	-15.204536	-17.195953	-22.326664	-22.58392	-26.761686	-5.841199	-7.2296624	-15.075737	-2.4869676
¸ßË¹°×ÔëÉù´¦Àí (723).mp3	-25.35188	-24.77739	-21.418186	-17.647758	-14.13196	-21.254818	-12.711652	-18.794323	-14.187922	-31.345894	-20.592955	-20.42342	-22.734108	-22.923065	-16.005733	-20.01971	-29.045181	-27.143887	5.411353	1.3335159	-10.622174	8.535495	-4.1275883	-2.2184713	3.3686752	-0.65841407	-1.6383717	-13.631681	-17.212551	-23.306526	-16.693207	-10.722165	-3.7030308	-16.99477	-21.644672	-16.534353	-8.813212	-18.799698	-13.534975	-21.090088	-29.72137	-24.622028	-28.410133	-24.622923	-15.696127	-37.626526	-28.384584	-19.031189	6.796402
¸ßË¹°×ÔëÉù´¦Àí (724).mp3	-36.608063	-37.248497	-36.42125	-26.65857	-35.64652	-27.795235	-22.435734	-29.782185	-28.13889	-33.28747	-32.25868	-30.989355	-35.267174	-36.09623	-25.574995	-10.511816	-15.040127	-16.14826	-27.790508	-34.695545	-28.876307	-24.74305	-27.845863	-21.401373	-50.07119	-39.907692	-25.221006	-19.191801	-30.231535	-41.03984	-14.529301	-18.720009	-16.87878	-8.796791	-9.489743	-2.569895	-11.596801	-15.511552	-10.711129	-7.743301	-15.025549	-16.6335	-12.270492	-15.507059	-7.064721	-6.532733	-18.899958	-29.222847	-12.400175
¸ßË¹°×ÔëÉù´¦Àí (725).mp3	13.61455	6.7022076	4.929059	8.390393	7.553837	5.462105	2.1009862	3.172582	9.007599	14.194256	6.1245375	-2.4763024	20.164804	12.715364	8.165501	-8.142868	-9.226572	-15.804684	-4.0579185	5.9194107	10.086969	-9.975195	-1.1604298	5.850767	-4.504415	-1.1253779	0.3547414	0.8670315	0.8076409	2.2871444	4.1205745	2.3501747	-0.30090368	12.381939	9.130737	5.2078753	-1.8717098	-9.397767	-7.915399	-7.9549246	-9.107441	-7.254237	7.0492706	13.357682	14.425729	10.674388	7.3063807	12.609872	-12.32502
¸ßË¹°×ÔëÉù´¦Àí (726).mp3	4.514454	-5.4036474	-9.520943	-17.564266	-10.324059	-7.4105873	4.954603	1.3096375	1.5632437	2.0065417	-1.4020643	-0.74693006	-12.121298	-6.2150474	-2.301877	-12.881302	-10.3220215	-6.296958	1.5185235	2.124803	0.045076847	1.3403709	5.2559013	4.5585823	5.13477	1.8805047	3.6125054	-0.19803163	-5.5888767	-12.461836	-5.030568	-5.5105624	-0.81880915	3.9346817	-3.4105377	3.182718	-4.6889334	-2.8957255	-6.653989	1.9033767	-5.860669	-9.0770035	-7.6515627	-8.590027	-11.673641	-3.0792642	0.3652442	8.800448	-7.5308256
¸ßË¹°×ÔëÉù´¦Àí (727).mp3	7.888748	3.7762334	2.993938	10.368315	6.4757533	0.026838899	3.3840861	6.064438	11.766188	15.380072	13.053113	15.684858	1.7494259	8.138114	11.048794	15.365339	19.950962	18.143333	8.636097	7.795017	3.6822557	16.949188	8.125165	6.185868	11.943337	8.956383	11.696913	5.660761	9.693268	7.100524	4.715429	11.283456	15.274601	18.898247	15.392942	17.366558	23.338501	17.320166	7.2318373	6.657302	4.0902014	5.18013	12.601875	6.4154005	3.856988	3.8672347	5.7761955	4.9208565	6.257766
¸ßË¹°×ÔëÉù´¦Àí (728).mp3	16.575336	21.485458	28.624111	18.813774	15.865574	8.645717	18.003878	21.380436	26.30057	-4.8277054	-3.5630894	1.2078921	7.6279373	6.961152	0.024945438	8.8930645	4.947583	7.374892	-1.565021	-0.3149464	-5.694209	18.129642	14.742008	18.765263	16.58287	12.451531	14.106455	7.5126295	0.6813785	2.026729	19.965618	14.081251	17.901	9.832628	10.433371	9.744518	16.333935	17.49569	21.77885	10.531919	7.6460595	5.180901	1.8691796	6.336976	5.379553	6.764488	5.6750793	2.9193692	4.148487
¸ßË¹°×ÔëÉù´¦Àí (729).mp3	-9.720149	-14.303142	-3.975668	-27.460733	-27.38574	-12.592899	-27.913528	-20.633015	-16.608334	-24.624378	-20.243767	-9.74873	-29.761822	-33.59255	-23.954784	-8.906216	-18.96035	-19.08612	-14.765354	-18.69608	-21.709097	-19.087736	-15.069	-6.5192027	-11.531763	-13.491975	-9.638848	-20.717594	-22.433985	-13.11977	-26.155727	-15.692289	4.1505814	-25.77182	-26.741837	-22.753536	-24.689486	-25.773857	-22.576244	-18.011988	-20.0015	-28.690594	-4.164011	-12.821199	-8.468844	-8.765945	-11.915998	-11.116603	-27.27121
¸ßË¹°×ÔëÉù´¦Àí (730).mp3	-14.012745	-16.728558	-19.804613	-15.073833	-14.676642	-13.890373	-9.730494	-14.130825	-14.617193	-11.969135	-16.32692	-10.626014	-19.600618	-22.477942	-25.959633	-18.799883	-20.422403	-18.600954	-31.276642	-31.233692	-27.387566	-31.267735	-31.525192	-29.75434	-18.495586	-15.804697	-12.086445	-12.208315	-21.642666	-21.113297	-30.241549	-27.044685	-19.795282	-10.803554	-16.85757	-13.341695	-1.9666615	-10.313599	-8.272668	-12.324501	-21.638014	-16.828917	-14.630011	-15.906099	-10.796043	-12.733561	-18.878468	-19.900663	-22.934216
¸ßË¹°×ÔëÉù´¦Àí (731).mp3	11.3354025	5.688213	6.0932364	12.520172	8.237937	11.330749	-0.42148578	-6.247383	-2.8459182	0.15706322	1.7910773	5.8964977	2.1235476	-6.5302744	-12.677093	-11.638569	-5.696357	0.35053217	-6.2951527	-4.46867	-0.77714455	-1.3814697	-1.2781405	0.022585511	-12.003494	-8.261554	-0.7245003	-5.979959	-9.646315	-11.977171	-6.6928644	-8.660019	-11.931815	-21.925982	-23.055286	-19.385895	-3.1344857	-5.07823	-7.6860824	-3.7693336	-4.7111006	-7.996523	-12.525555	-9.930586	-8.947426	0.7463478	1.7326473	-5.943927	9.72538
¸ßË¹°×ÔëÉù´¦Àí (732).mp3	-19.992325	-21.229353	-14.401407	-9.294237	-10.123655	-5.239263	-13.918253	-14.997325	-18.04535	-18.8867	-15.384626	-10.858019	-18.251228	-17.809814	-15.741163	-12.155267	-13.535494	-11.062531	-7.150377	-10.053585	-13.945416	-1.7702447	-4.386965	-6.096087	-7.3233895	-11.148432	-6.637394	-18.158077	-18.27798	-9.433105	-13.495476	-20.113712	-22.282745	-0.52178514	-2.620554	-5.0494905	-20.113716	-16.561968	-16.602787	-13.1331005	-6.872412	-12.602779	-14.195467	-12.001795	-6.2137594	-11.89971	-9.717184	-6.120085	-1.8846474
¸ßË¹°×ÔëÉù´¦Àí (733).mp3	-10.5388365	-13.256094	-14.337675	-5.0460935	-10.957456	-10.8097725	-18.102097	-20.799623	-13.431776	-6.6698513	-6.514271	-0.81704557	-14.243191	-16.309214	-7.176113	-6.1677094	-18.097792	-16.68731	-11.7227745	-17.130222	-13.889898	-5.63764	-6.2715034	3.160577	-14.932652	-19.335762	-17.893847	-23.115093	-29.109215	-38.35239	-11.956918	-10.444969	-5.2518487	4.0790405	-2.9390745	-1.0166305	-31.694305	-30.372116	-25.922222	-7.607899	-14.313135	-12.973634	-14.307034	-17.268784	-22.895866	-15.248016	-14.893008	-14.692503	-12.705206
¸ßË¹°×ÔëÉù´¦Àí (734).mp3	-6.1066847	-7.1101484	-4.799285	-2.884231	-5.194392	-3.938465	4.5764217	8.19364	11.798258	-1.676969	-15.238256	-7.47606	5.724319	5.4179792	5.5204773	-1.1094866	-1.8795748	3.135917	1.2836127	-2.3381732	3.9930692	8.884125	10.219873	10.256004	-24.204273	-18.677673	-7.6961327	-20.511105	-26.761307	-25.420574	3.4927306	2.080416	0.8466189	-6.1547594	-6.951544	-6.9302907	6.181779	3.8657706	3.9128175	-6.922758	-8.781217	-1.1880043	-4.2211027	-7.2727966	-4.5964527	-5.3926907	0.11301571	4.903825	13.430539
¸ßË¹°×ÔëÉù´¦Àí (735).mp3	-4.450716	-6.7941346	-12.291673	-33.899048	-26.110588	-19.133266	-14.869341	-7.955744	-2.4886675	7.725989	7.358485	8.380535	9.638365	1.9869446	0.78370476	5.2684174	2.6446486	5.4643183	5.8046513	3.2299025	5.1742644	6.5143137	5.492647	6.7712483	14.827415	12.329613	8.083326	4.4359694	2.5982976	6.789607	5.511338	4.619393	-1.5126219	8.741081	12.57869	7.52913	-17.830378	-13.67948	-12.267906	-4.150633	-11.151705	-10.005982	-19.261978	-19.93289	-24.050488	-1.4467428	-5.686378	-5.842152	-9.381662
¸ßË¹°×ÔëÉù´¦Àí (736).mp3	13.006902	10.817731	3.11904	-2.5715117	-7.369094	-7.777607	-7.6934485	-0.4467218	2.5405946	-2.275855	-10.998624	-19.7855	-11.055592	-11.209498	-15.917842	-4.96455	1.1638751	2.2454457	10.330015	7.9100804	10.842693	-5.3198853	-2.1729002	-1.6754394	-13.631189	-19.081741	-16.811195	-12.353453	-15.825769	-22.296932	-10.457689	-12.994715	-6.2928905	-18.56929	-8.7081585	-2.4727225	-7.329253	-4.666326	-4.532118	-3.5098727	-2.0402336	3.0631542	-14.228974	-14.147404	-15.886614	3.196682	-6.433223	-17.72047	-1.416611
¸ßË¹°×ÔëÉù´¦Àí (737).mp3	-0.39559844	4.5973063	7.69895	5.475524	-3.2899895	-4.896615	-18.473988	-15.77449	-8.422805	-5.6866546	-5.874241	-7.4520693	-6.8272142	-7.9264736	-9.174862	-7.0305986	-7.9786844	-8.736395	9.583659	0.9998084	-2.2598045	6.658745	-2.0945766	1.6786327	-15.171369	-12.07928	-2.913354	3.9944806	4.8450437	-1.8747514	-0.3599121	-13.33152	-16.825829	-2.1562762	-1.7769972	-4.2245865	8.13211	0.31572217	-4.9158096	0.32300502	1.9370737	7.3486023	-5.790885	0.7220196	1.5468922	5.523219	3.2305975	7.1338906	-3.1009114
¸ßË¹°×ÔëÉù´¦Àí (738).mp3	-14.938342	-19.479198	-12.074652	-12.672688	-13.546757	-14.691059	-15.3765545	-17.305008	-23.353548	-23.709415	-15.067453	-11.585726	-14.729664	-15.198469	-15.125875	-19.490892	-18.55727	-15.395765	-2.5952883	0.2649703	8.113956	3.2236872	3.2605925	2.1475983	-1.0007582	-2.2877812	-2.4363427	-9.198069	-9.247184	-11.11776	-2.2691698	-8.299344	-12.883591	-16.067116	-19.30052	-14.952455	-9.147123	-9.028446	-5.4212623	-18.510544	-18.553595	-17.017765	-24.905237	-25.885006	-21.54683	-13.465445	-21.324017	-23.415894	-2.979025
¸ßË¹°×ÔëÉù´¦Àí (739).mp3	5.3264775	7.740794	10.370924	14.800312	16.301731	17.278753	19.711588	17.797153	14.740457	6.835354	6.4484057	8.960442	17.21185	17.949951	15.211499	12.11968	18.767685	25.439823	15.191371	15.578089	18.134724	3.7548664	4.453511	1.8947018	5.5617323	7.190067	6.7112255	19.26765	13.073231	6.791749	13.597872	6.2299166	5.1033926	12.157537	12.3437	14.069196	14.820473	11.564356	9.911892	12.51219	9.9611635	11.438417	-5.05158	2.6871533	7.702742	13.904185	14.134947	16.944038	3.3142855
¸ßË¹°×ÔëÉù´¦Àí (740).mp3	-15.276884	-19.132107	-14.904446	-21.334827	-23.476913	-16.895502	-6.7919583	-6.8161583	-4.625115	0.66988397	-1.6704446	-5.467446	-3.89708	-11.897503	-11.720845	-16.028145	-18.26513	-14.421774	0.4170949	1.8625505	-3.3105705	9.797789	1.0516051	-0.82071036	-9.651677	-15.0522785	-20.685572	-10.673263	-15.2319975	-10.103334	-9.836811	-6.618103	-2.7755778	5.549605	2.1747246	0.8567791	-7.5027733	-9.717572	-14.945787	-22.909473	-13.780941	-6.270116	-18.305311	-15.029665	-10.741739	1.4015648	-0.037888855	8.30888	-19.8349
¸ßË¹°×ÔëÉù´¦Àí (741).mp3	4.7221165	2.2856982	2.621735	1.1096845	-0.12131286	1.2758651	9.565464	6.2650146	-4.061947	-19.085182	-13.021341	-13.192926	8.396538	8.368368	7.531306	21.240726	17.42889	12.106689	-9.31559	-13.080721	-20.399616	4.2176585	7.7732944	7.7378874	1.3105391	-5.3376217	-6.865054	-4.4563217	-2.817163	1.8375286	5.3104672	-6.1133165	-7.178278	3.071177	-5.6810846	-0.2633834	4.0778923	2.5114708	0.23200107	-7.0874243	-3.4115293	1.9996741	-5.154332	-5.1410503	-4.035552	8.35454	6.2995253	8.143192	1.019073
¸ßË¹°×ÔëÉù´¦Àí (742).mp3	4.110468	2.3787858	15.030523	15.350279	17.305073	17.68288	18.17923	14.6744175	12.386114	2.111451	6.9393606	13.344475	23.907566	11.447264	4.96646	8.181713	6.9694605	4.323453	12.217409	8.688129	6.800241	6.8873034	1.4205831	9.317387	-3.088729	-0.8561095	8.30342	6.4945917	5.2244806	8.025594	4.875104	9.376526	9.404507	9.106163	3.4413567	4.9617925	3.5765004	9.792545	17.34186	9.168472	8.062404	11.422035	9.411015	10.950905	14.668354	12.970787	12.338306	14.301302	15.099472
¸ßË¹°×ÔëÉù´¦Àí (743).mp3	14.7639065	6.562177	10.214022	5.788789	8.443817	5.3514543	10.096209	3.6182213	-0.64200944	25.561443	24.36171	19.974636	14.00865	17.723057	19.768456	17.387903	16.029884	12.602992	16.002354	8.805095	0.9505447	14.078092	9.274603	10.71547	14.852458	19.491474	22.31913	12.06959	12.106569	10.726805	0.41086158	-1.6623058	4.6139946	7.937519	15.536067	14.385918	16.971563	16.697853	16.153154	27.831326	18.488571	11.195599	23.229362	17.876003	8.947073	-31.297953	-36.544807	-33.03949	-21.398762
¸ßË¹°×ÔëÉù´¦Àí (744).mp3	6.604845	7.2886543	-0.92960036	-2.1914284	-7.0365925	-5.010049	-13.517779	-10.835432	0.016714543	-21.749313	-17.007847	-17.144108	-14.472726	-12.292208	-6.1305437	0.369622	-4.1362686	-3.3611403	-5.1556706	-10.603156	-13.299249	-14.789473	-18.32903	-19.016876	-14.0689125	-14.037731	-8.21423	3.1563292	-1.7348005	-7.947789	8.001949	0.61395764	-7.4780293	17.304358	7.596266	-5.6168113	3.5444598	-1.280644	-10.594544	2.9169776	1.9621739	2.5217388	17.136713	11.128035	7.677043	4.913431	7.364518	1.531379	5.8100243
2	5.0407443	3.59544	-14.31507	2.9565508	8.853653	9.850655	-7.9754395	4.1814723	3.1049335	3.7008047	0.38871107	-2.6608245	10.72788	1.3946642	5.301532	-6.8475723	-12.30012	-2.0382483	1.7208334	-10.101376	0.543384	-4.7529626	-14.050907	-10.0256	-2.681517	-2.2809017	-0.72984284	4.3590627	6.5898685	-10.52842	13.555984	8.353361	-3.667207	6.697041	3.7338946	7.1349473	-7.2127976	6.86475	-2.2464318	14.854175	17.415987	0.9192969	7.359301	-4.1342115	-8.300178	3.9183815	-9.505287	12.171536	-12.192542
3	2.583918	14.1861725	8.007342	19.59541	16.987581	14.891762	21.545984	14.7548685	18.97634	19.6411	16.0594	15.195296	9.363359	18.756744	12.286491	3.7592819	7.8714294	8.179794	12.669263	15.900706	3.6641912	14.442069	-9.672955	14.246861	19.435703	23.527243	28.728815	8.342519	18.620626	19.014536	15.806779	17.141403	8.760999	18.359388	5.4586644	15.998845	16.229652	6.37911	9.9650755	13.7362795	-3.6128285	12.780097	-2.34443	23.22706	24.519629	20.175827	23.985655	11.528728	13.515576
4	-19.284252	4.5801005	19.849485	-1.392107	4.726935	-3.0246136	-3.890172	7.0455017	-8.226264	-12.542107	3.2341278	-28.582262	-5.85158	-16.204805	-8.75121	8.048625	-3.156289	-0.6785529	-21.482664	-17.226006	9.274276	-18.171167	6.328939	4.4381237	7.8662353	6.001589	17.277832	14.456792	8.54824	12.705731	3.2981389	1.7569667	22.422564	-1.2826517	11.728475	-1.3604428	-0.24609493	12.696941	13.74348	1.76019	-0.2679974	-10.465428	-13.099895	-15.804532	-0.3272449	-6.077193	-9.739021	-11.86863	-4.304649
[truncated: 741 more rows]
[truncated: 12 more columns]
